# Supplementary material for: Ensemble Modeling Approach Targeting Heterogeneous RNA-Seq data: Application to Melanoma Pseudogenes
Source: Sci Rep. 2017 Dec 11;7:17344. doi: 10.1038/s41598-017-17337-7 (PMC5725464; doi:10.1038/s41598-017-17337-7)
Supplement: Supplementary file 1 — Supplementary Files [file 41598_2017_17337_MOESM1_ESM.zip]

Archive with 166 entries (113 files):
- Supplementary_Files/
- Supplementary_Files/10_Mutational_Profiling/
- Supplementary_Files/10_Mutational_Profiling/ReadMe.txt
- Supplementary_Files/10_Mutational_Profiling/Supplementary Table 10.1.xlsx
- Supplementary_Files/10_Mutational_Profiling/Supplementary Table 10.2.xlsx
- Supplementary_Files/10_Mutational_Profiling/Supplementary Table 10.3.xlsx
- Supplementary_Files/10_Mutational_Profiling/Supplementary Table 10.4.xlsx
- Supplementary_Files/10_Mutational_Profiling/Supplementary Table 10.5.xlsx
- Supplementary_Files/1_BLAST/
- Supplementary_Files/1_BLAST/.DS_Store
- Supplementary_Files/1_BLAST/ReadMe.txt
- Supplementary_Files/1_BLAST/Supplementary Table 1.1.xlsx
- Supplementary_Files/1_BLAST/Supplementary Table S 1.2.txt
- Supplementary_Files/2_Quality_Control_Quality_Assurance/
- Supplementary_Files/2_Quality_Control_Quality_Assurance/.DS_Store
- Supplementary_Files/2_Quality_Control_Quality_Assurance/2_1_counts/
- Supplementary_Files/2_Quality_Control_Quality_Assurance/2_1_counts/Supplementary Table 2.1.1.txt
- Supplementary_Files/2_Quality_Control_Quality_Assurance/2_1_counts/Supplementary Table 2.1.2.txt
- Supplementary_Files/2_Quality_Control_Quality_Assurance/2_2_fpkm/
- Supplementary_Files/2_Quality_Control_Quality_Assurance/2_2_fpkm/SupplementaryTable 2.2.1.txt
- Supplementary_Files/2_Quality_Control_Quality_Assurance/ReadMe.txt
- Supplementary_Files/3_Methods/
- Supplementary_Files/3_Methods/.DS_Store
- Supplementary_Files/3_Methods/3_1_DESeq/
- Supplementary_Files/3_Methods/3_1_DESeq/SupplementaryTable 3.1.txt
- Supplementary_Files/3_Methods/3_2_NOISeq/
- Supplementary_Files/3_Methods/3_2_NOISeq/.DS_Store
- Supplementary_Files/3_Methods/3_2_NOISeq/3_2_1_NOISeq_trials/
- Supplementary_Files/3_Methods/3_2_NOISeq/3_2_1_NOISeq_trials/.DS_Store
- Supplementary_Files/3_Methods/3_2_NOISeq/3_2_1_NOISeq_trials/Supplementary Table 3.2.1.1.txt
- Supplementary_Files/3_Methods/3_2_NOISeq/3_2_1_NOISeq_trials/Supplementary Table 3.2.1.2.txt
- Supplementary_Files/3_Methods/3_2_NOISeq/3_2_1_NOISeq_trials/Supplementary Table 3.2.1.3.txt
- Supplementary_Files/3_Methods/3_2_NOISeq/3_2_1_NOISeq_trials/Supplementary Table 3.2.1.4.txt
- Supplementary_Files/3_Methods/3_2_NOISeq/3_2_1_NOISeq_trials/Supplementary Table 3.2.1.5.txt
- Supplementary_Files/3_Methods/3_2_NOISeq/3_2_1_NOISeq_trials/Supplementary Table 3.2.1.6.txt
- Supplementary_Files/3_Methods/3_2_NOISeq/ReadMe.txt
- Supplementary_Files/3_Methods/3_2_NOISeq/Supplementary Table 3.2.2.txt
- Supplementary_Files/3_Methods/3_3_CuffDiff/
- Supplementary_Files/3_Methods/3_3_CuffDiff/Supplementary Table 3.3.1.txt
- Supplementary_Files/3_Methods/3_4_Limma/
- Supplementary_Files/3_Methods/3_4_Limma/.DS_Store
- Supplementary_Files/3_Methods/3_4_Limma/Supplementary Table 3.4.1.txt
- Supplementary_Files/3_Methods/3_5_GeneSpring/
- Supplementary_Files/3_Methods/3_5_GeneSpring/.DS_Store
- Supplementary_Files/3_Methods/3_5_GeneSpring/Supplementary Table 3.5.1.txt
- Supplementary_Files/3_Methods/ReadMe.txt
- Supplementary_Files/4_Sample_Driven_Gene_Detection_Sensitivity_Analysis/
- Supplementary_Files/4_Sample_Driven_Gene_Detection_Sensitivity_Analysis/.DS_Store
- Supplementary_Files/4_Sample_Driven_Gene_Detection_Sensitivity_Analysis/Supplementary Fig. 4.1.png
- Supplementary_Files/4_Sample_Driven_Gene_Detection_Sensitivity_Analysis/Supplementary Fig. 4.2.png
- Supplementary_Files/5_Cross_Evidences_from_Expression_Profiling/
- Supplementary_Files/5_Cross_Evidences_from_Expression_Profiling/.DS_Store
- Supplementary_Files/5_Cross_Evidences_from_Expression_Profiling/5_1_Differentially_Expressed_Genes_DEGs/
- Supplementary_Files/5_Cross_Evidences_from_Expression_Profiling/5_1_Differentially_Expressed_Genes_DEGs/.DS_Store
- Supplementary_Files/5_Cross_Evidences_from_Expression_Profiling/5_1_Differentially_Expressed_Genes_DEGs/5_1_1_DESeq/
- Supplementary_Files/5_Cross_Evidences_from_Expression_Profiling/5_1_Differentially_Expressed_Genes_DEGs/5_1_1_DESeq/Suppl Table 5.1.1.1.txt
- Supplementary_Files/5_Cross_Evidences_from_Expression_Profiling/5_1_Differentially_Expressed_Genes_DEGs/5_1_2_NOISeq/
- Supplementary_Files/5_Cross_Evidences_from_Expression_Profiling/5_1_Differentially_Expressed_Genes_DEGs/5_1_2_NOISeq/Suppl Table 5.1.2.1.txt
- Supplementary_Files/5_Cross_Evidences_from_Expression_Profiling/5_1_Differentially_Expressed_Genes_DEGs/5_1_3_CuffDiff/
- Supplementary_Files/5_Cross_Evidences_from_Expression_Profiling/5_1_Differentially_Expressed_Genes_DEGs/5_1_3_CuffDiff/.DS_Store
- Supplementary_Files/5_Cross_Evidences_from_Expression_Profiling/5_1_Differentially_Expressed_Genes_DEGs/5_1_3_CuffDiff/Suppl Table 5.1.3.1.txt
- Supplementary_Files/5_Cross_Evidences_from_Expression_Profiling/5_1_Differentially_Expressed_Genes_DEGs/5_1_4_Limma/
- Supplementary_Files/5_Cross_Evidences_from_Expression_Profiling/5_1_Differentially_Expressed_Genes_DEGs/5_1_4_Limma/Suppl Table 5.1.4.1.txt
- Supplementary_Files/5_Cross_Evidences_from_Expression_Profiling/5_1_Differentially_Expressed_Genes_DEGs/5_1_5_GeneSpring/
- Supplementary_Files/5_Cross_Evidences_from_Expression_Profiling/5_1_Differentially_Expressed_Genes_DEGs/5_1_5_GeneSpring/Sup Table 5.1.5.1.txt
- Supplementary_Files/5_Cross_Evidences_from_Expression_Profiling/5_2_Biotype_Decomposition/
- Supplementary_Files/5_Cross_Evidences_from_Expression_Profiling/5_2_Biotype_Decomposition/Supplementary Fig. 5.2.1.png
- Supplementary_Files/5_Cross_Evidences_from_Expression_Profiling/5_3_Consensus_Parental_Gene_Pseudogene_Associations/
- Supplementary_Files/5_Cross_Evidences_from_Expression_Profiling/5_3_Consensus_Parental_Gene_Pseudogene_Associations/Suppl Fig. 5.3.3.png
- Supplementary_Files/5_Cross_Evidences_from_Expression_Profiling/5_3_Consensus_Parental_Gene_Pseudogene_Associations/Suppl Fig. 5.3.4.png
- Supplementary_Files/5_Cross_Evidences_from_Expression_Profiling/5_3_Consensus_Parental_Gene_Pseudogene_Associations/Suppl Table 5.3.1.xlsx
- Supplementary_Files/5_Cross_Evidences_from_Expression_Profiling/5_3_Consensus_Parental_Gene_Pseudogene_Associations/Suppl Table 5.3.2.xlsx
- Supplementary_Files/5_Cross_Evidences_from_Expression_Profiling/5_4_Intronic_Evidences/
- Supplementary_Files/5_Cross_Evidences_from_Expression_Profiling/5_4_Intronic_Evidences/.DS_Store
- Supplementary_Files/5_Cross_Evidences_from_Expression_Profiling/5_4_Intronic_Evidences/5_4_1_DESeq/
- Supplementary_Files/5_Cross_Evidences_from_Expression_Profiling/5_4_Intronic_Evidences/5_4_1_DESeq/Supplementary Table 5.4.1.1.txt
- Supplementary_Files/5_Cross_Evidences_from_Expression_Profiling/5_4_Intronic_Evidences/5_4_2_NOISeq/
- Supplementary_Files/5_Cross_Evidences_from_Expression_Profiling/5_4_Intronic_Evidences/5_4_2_NOISeq/Supplementary Table 5.4.2.1.txt
- Supplementary_Files/5_Cross_Evidences_from_Expression_Profiling/ReadMe.txt
- Supplementary_Files/6_Bio_Annotations/
- Supplementary_Files/6_Bio_Annotations/.DS_Store
- Supplementary_Files/6_Bio_Annotations/6_1_Core_Consensus_Annotations/
- Supplementary_Files/6_Bio_Annotations/6_1_Core_Consensus_Annotations/.DS_Store
- Supplementary_Files/6_Bio_Annotations/6_1_Core_Consensus_Annotations/6_1_1_Pathways/
- Supplementary_Files/6_Bio_Annotations/6_1_Core_Consensus_Annotations/6_1_1_Pathways/.DS_Store
- Supplementary_Files/6_Bio_Annotations/6_1_Core_Consensus_Annotations/6_1_1_Pathways/6_1_1_1_DESeq/
- Supplementary_Files/6_Bio_Annotations/6_1_Core_Consensus_Annotations/6_1_1_Pathways/6_1_1_1_DESeq/Supplementary Table 6.1.1.1.1.xlsx
- Supplementary_Files/6_Bio_Annotations/6_1_Core_Consensus_Annotations/6_1_1_Pathways/6_1_1_2_NOISeq/
- Supplementary_Files/6_Bio_Annotations/6_1_Core_Consensus_Annotations/6_1_1_Pathways/6_1_1_2_NOISeq/Supplementary Table 6.1.1.2.1.xlsx
- Supplementary_Files/6_Bio_Annotations/6_1_Core_Consensus_Annotations/6_1_1_Pathways/6_1_1_3_CuffDiff/
- Supplementary_Files/6_Bio_Annotations/6_1_Core_Consensus_Annotations/6_1_1_Pathways/6_1_1_3_CuffDiff/Supplementary Table 6.1.1.3.1.xlsx
- Supplementary_Files/6_Bio_Annotations/6_1_Core_Consensus_Annotations/6_1_1_Pathways/6_1_1_4_Limma/
- Supplementary_Files/6_Bio_Annotations/6_1_Core_Consensus_Annotations/6_1_1_Pathways/6_1_1_4_Limma/Supplementary Table 6.1.1.4.1.xlsx
- Supplementary_Files/6_Bio_Annotations/6_1_Core_Consensus_Annotations/6_1_1_Pathways/6_1_1_5_GeneSpring/
- Supplementary_Files/6_Bio_Annotations/6_1_Core_Consensus_Annotations/6_1_1_Pathways/6_1_1_5_GeneSpring/Supplementary Table 6.1.1.5.1.xlsx
- Supplementary_Files/6_Bio_Annotations/6_1_Core_Consensus_Annotations/6_1_2_GO/
- Supplementary_Files/6_Bio_Annotations/6_1_Core_Consensus_Annotations/6_1_2_GO/.DS_Store
- Supplementary_Files/6_Bio_Annotations/6_1_Core_Consensus_Annotations/6_1_2_GO/6_1_2_1_DESeq/
- Supplementary_Files/6_Bio_Annotations/6_1_Core_Consensus_Annotations/6_1_2_GO/6_1_2_1_DESeq/SupplementaryTable 6.1.2.1.1.xlsx
- Supplementary_Files/6_Bio_Annotations/6_1_Core_Consensus_Annotations/6_1_2_GO/6_1_2_2_NOISeq/
- Supplementary_Files/6_Bio_Annotations/6_1_Core_Consensus_Annotations/6_1_2_GO/6_1_2_2_NOISeq/Supplementary Table 6.1.2.2.1.xlsx
- Supplementary_Files/6_Bio_Annotations/6_1_Core_Consensus_Annotations/6_1_2_GO/6_1_2_3_CuffDiff/
- Supplementary_Files/6_Bio_Annotations/6_1_Core_Consensus_Annotations/6_1_2_GO/6_1_2_3_CuffDiff/Supplementary Table 6.1.2.3.1.xlsx
- Supplementary_Files/6_Bio_Annotations/6_1_Core_Consensus_Annotations/6_1_2_GO/6_1_2_4_Limma/
- Supplementary_Files/6_Bio_Annotations/6_1_Core_Consensus_Annotations/6_1_2_GO/6_1_2_4_Limma/.DS_Store
- Supplementary_Files/6_Bio_Annotations/6_1_Core_Consensus_Annotations/6_1_2_GO/6_1_2_4_Limma/Supplementary Table 6.1.2.4.1.xlsx
- Supplementary_Files/6_Bio_Annotations/6_1_Core_Consensus_Annotations/6_1_2_GO/6_1_2_5_GeneSpring/
- Supplementary_Files/6_Bio_Annotations/6_1_Core_Consensus_Annotations/6_1_2_GO/6_1_2_5_GeneSpring/Supplementary Table 6.1.2.5.1.xlsx
- Supplementary_Files/6_Bio_Annotations/6_2_Ensembl_Annotations_Comparison/
- Supplementary_Files/6_Bio_Annotations/6_2_Ensembl_Annotations_Comparison/Supplementary Fig. 6.2.4.png
- Supplementary_Files/6_Bio_Annotations/6_2_Ensembl_Annotations_Comparison/Supplementary Table 6.2.1.txt
- Supplementary_Files/6_Bio_Annotations/6_2_Ensembl_Annotations_Comparison/Supplementary Table 6.2.2.txt
- Supplementary_Files/6_Bio_Annotations/6_2_Ensembl_Annotations_Comparison/Supplementary Table 6.2.3.xlsx
- Supplementary_Files/7_Gene_Families/
- Supplementary_Files/7_Gene_Families/.DS_Store
- Supplementary_Files/7_Gene_Families/Supplementary Table 7.1.pdf
- Supplementary_Files/8_Models/
- Supplementary_Files/8_Models/.DS_Store
- Supplementary_Files/8_Models/8_1_PCA_Gene_Selection/
- Supplementary_Files/8_Models/8_1_PCA_Gene_Selection/Supplementary Fig. 8.1.1.png
- Supplementary_Files/8_Models/8_1_PCA_Gene_Selection/Supplementary Fig. 8.1.2.png
- Supplementary_Files/8_Models/8_1_PCA_Gene_Selection/Supplementary Table 8.1.1.txt
- Supplementary_Files/8_Models/8_1_PCA_Gene_Selection/Supplementary Table 8.1.2.txt
- Supplementary_Files/8_Models/8_1_PCA_Gene_Selection/Supplementary Table 8.1.3.txt
- Supplementary_Files/8_Models/8_1_PCA_Gene_Selection/Supplementary Table 8.1.4.txt
- Supplementary_Files/8_Models/8_1_PCA_Gene_Selection/Supplementary Table 8.1.5.txt
- Supplementary_Files/8_Models/8_2_Linear_Regression_Model_LRM_Selection/
- Supplementary_Files/8_Models/8_2_Linear_Regression_Model_LRM_Selection/.DS_Store
- Supplementary_Files/8_Models/8_2_Linear_Regression_Model_LRM_Selection/ReadMe.txt
- Supplementary_Files/8_Models/8_2_Linear_Regression_Model_LRM_Selection/Supplementary Fig. 8.2.10.png
- Supplementary_Files/8_Models/8_2_Linear_Regression_Model_LRM_Selection/Supplementary Fig. 8.2.9.png
- Supplementary_Files/8_Models/8_2_Linear_Regression_Model_LRM_Selection/Supplementary Table 8.2.1.txt
- Supplementary_Files/8_Models/8_2_Linear_Regression_Model_LRM_Selection/Supplementary Table 8.2.2.txt
- Supplementary_Files/8_Models/8_2_Linear_Regression_Model_LRM_Selection/Supplementary Table 8.2.3.txt
- Supplementary_Files/8_Models/8_2_Linear_Regression_Model_LRM_Selection/Supplementary Table 8.2.4.txt
- Supplementary_Files/8_Models/8_2_Linear_Regression_Model_LRM_Selection/Supplementary Table 8.2.5.xlsx
- Supplementary_Files/8_Models/8_2_Linear_Regression_Model_LRM_Selection/Supplementary Table 8.2.6.txt
- Supplementary_Files/8_Models/8_2_Linear_Regression_Model_LRM_Selection/Supplementary Table 8.2.7.txt
- Supplementary_Files/8_Models/8_2_Linear_Regression_Model_LRM_Selection/Supplementary Table 8.2.8.txt
- Supplementary_Files/8_Models/8_3_LRM_PCA_Results_Intersection/
- Supplementary_Files/8_Models/8_3_LRM_PCA_Results_Intersection/Supplementary Fig. 8.3.1.png
- Supplementary_Files/8_Models/8_4_LRM_Pathways/
- Supplementary_Files/8_Models/8_4_LRM_Pathways/.DS_Store
- Supplementary_Files/8_Models/8_4_LRM_Pathways/8_4_2_IQR_2/
- Supplementary_Files/8_Models/8_4_LRM_Pathways/8_4_2_IQR_2/Supplementary Table 8.4.2.1.xlsx
- Supplementary_Files/8_Models/8_4_LRM_Pathways/8_4_3_IQR_2_5/
- Supplementary_Files/8_Models/8_4_LRM_Pathways/8_4_3_IQR_2_5/Supplementary Table 8.4.3.1.xlsx
- Supplementary_Files/8_Models/8_4_LRM_Pathways/8_4_4_IQR_3/
- Supplementary_Files/8_Models/8_4_LRM_Pathways/8_4_4_IQR_3/Supplementary Table 8.4.4.1.xlsx
- Supplementary_Files/8_Models/8_4_LRM_Pathways/Supplementary Fig. 8.4.1.png
- Supplementary_Files/8_Models/8_5_LRM_PCA_Gene_Families/
- Supplementary_Files/8_Models/8_5_LRM_PCA_Gene_Families/Supplementary Fig. 8.5.1.png
- Supplementary_Files/8_Models/8_6_Parental_Gene_Pseudogene_Associations/
- Supplementary_Files/8_Models/8_6_Parental_Gene_Pseudogene_Associations/.DS_Store
- Supplementary_Files/8_Models/8_6_Parental_Gene_Pseudogene_Associations/Supplementary Fig. 8.6.1.png
- Supplementary_Files/8_Models/8_6_Parental_Gene_Pseudogene_Associations/Supplementary Fig. 8.6.2.png
- Supplementary_Files/8_Models/8_6_Parental_Gene_Pseudogene_Associations/Supplementary Fig. 8.6.3.png
- Supplementary_Files/8_Models/8_6_Parental_Gene_Pseudogene_Associations/Supplementary Fig. 8.6.4.png
- Supplementary_Files/8_Models/8_6_Parental_Gene_Pseudogene_Associations/Supplementary Table 8.6.5.xlsx
- Supplementary_Files/8_Models/ReadMe.txt
- Supplementary_Files/9_Validations/
- Supplementary_Files/9_Validations/.DS_Store
- Supplementary_Files/9_Validations/Supplementary Fig. 9.1.pptx
- Supplementary_Files/9_Validations/Supplementary Text 9.2.docx
- Supplementary_Files/9_Validations/Supplementary Text 9.3.docx
- Supplementary_Files/Title page and outline.pdf
