# Supplementary material for: Ensemble Modeling Approach Targeting Heterogeneous RNA-Seq data: Application to Melanoma Pseudogenes
Source: Sci Rep. 2017 Dec 11;7:17344. doi: 10.1038/s41598-017-17337-7 (PMC5725464; doi:10.1038/s41598-017-17337-7)
Supplement: Supplementary file 1 — Supplementary Files [file 41598_2017_17337_MOESM1_ESM.zip › Supplementary_Files/10_Mutational_Profiling/ReadMe.txt]

-----------------------------------------------------------------------------
ReadMe	Mutational Profiling
-----------------------------------------------------------------------------

	- The contents of this directory contain the results of profiling the
	mutational signatures in 57 patients.

	- The differentially expressed genes were detected by cuffdiff with cutoff
	q-value <= 5% and logFC > 1.2 between BRAF-mutation group and mutation-free
	group, and between NRAS-mutation group and mutation-free group.


-----------------------------------------------------------------------------
Center for Computational Science
Computational Biology & Bioinformatics Group
ccs.miami.edu
