# Supplementary material for: Ensemble Modeling Approach Targeting Heterogeneous RNA-Seq data: Application to Melanoma Pseudogenes
Source: Sci Rep. 2017 Dec 11;7:17344. doi: 10.1038/s41598-017-17337-7 (PMC5725464; doi:10.1038/s41598-017-17337-7)
Supplement: Supplementary file 1 — Supplementary Files [file 41598_2017_17337_MOESM1_ESM.zip › Supplementary_Files/10_Mutational_Profiling/Supplementary Table 10.1.xlsx]

## Sheet: sum
	BRAF DE genes			NRAS DE genes
	bio-type	count		biotype	count
	antisense	35		antisense	11
	IG_C_gene	2		IG_J_gene	1
	IG_C_pseudogene	1		IG_V_gene	48
	IG_J_gene	4		IG_V_pseudogene	11
	IG_V_gene	80		lincRNA	89
	IG_V_pseudogene	23		miRNA	1
	lincRNA	146		polymorphic_pseudogene	2
	Mt_tRNA	1		processed_transcript	8
	processed_transcript	22		protein_coding	506
	protein_coding	868		pseudogene	36
	pseudogene	61		sense_overlapping	1
	sense_intronic	2		snRNA	1
	sense_overlapping	3		TR_J_gene	1
	snRNA	1
	TR_V_gene	5
	TR_V_pseudogene	1

## Sheet: BRAF
gene_id	gene	biotype	locus	sample_1	sample_2	status	value_1	value_2	log2(fold_change)	test_stat	p_value	q_value	significant	note
ENSG00000211685	IGLC7	IG_C_gene	22:23264765-23265203	q1	q2	OK	20.8458	110.322	2.40389	0.670071	5e-05	0.00159847	yes	dicarded
ENSG00000211891	IGHE	IG_C_gene	14:106064027-106071694	q1	q2	OK	0.154159	0.683591	2.14871	0.291959	0.00055	0.013007	yes	dicarded
ENSG00000222037	IGLC6	IG_C_pseudogene	22:23261706-23262023	q1	q2	OK	0.742222	1.93217	1.3803	0.272101	0.0003	0.00782107	yes	dicarded
ENSG00000211904	IGHJ2	IG_J_gene	14:106331408-106331460	q1	q2	OK	44493.6	252937	2.50711	3767.99	5e-05	0.00159847	yes	dicarded
ENSG00000211905	IGHJ1	IG_J_gene	14:106331616-106331668	q1	q2	OK	5107.99	29618.8	2.53569	4377.29	0.0001	0.00299167	yes	dicarded
ENSG00000242472	IGHJ5	IG_J_gene	14:106330023-106330072	q1	q2	OK	388448	2931600	2.9159	18350.1	5e-05	0.00159847	yes	dicarded
ENSG00000242887	IGHJ3	IG_J_gene	14:106330796-106330845	q1	q2	OK	200888	923520	2.20075	16170.1	5e-05	0.00159847	yes	dicarded
ENSG00000188403	IGHV1OR15-9	IG_V_gene	15:20169918-20170354	q1	q2	OK	0.137584	0.38776	1.49485	0.248663	0.00135	0.0269741	yes	dicarded
ENSG00000211598	IGKV4-1	IG_V_gene	2:89184912-89185669	q1	q2	OK	40.0917	461.384	3.5246	0.82468	5e-05	0.00159847	yes	dicarded
ENSG00000211611	IGKV6-21	IG_V_gene	2:89459234-89459850	q1	q2	OK	16.9043	4.85695	-1.79927	-0.348074	5e-05	0.00159847	yes	dicarded
ENSG00000211619	IGKV2-40	IG_V_gene	2:89629872-89630186	q1	q2	OK	0.0957345	1.83044	4.25701	0.612609	5e-05	0.00159847	yes	dicarded
ENSG00000211623	IGKV2D-26	IG_V_gene	2:90024731-90025512	q1	q2	OK	0.123686	0.406551	1.71675	0.222981	0.0002	0.00551612	yes	dicarded
ENSG00000211625	IGKV3D-20	IG_V_gene	2:90077679-90078311	q1	q2	OK	1.22805	5.17892	2.07628	0.338938	5e-05	0.00159847	yes	dicarded
ENSG00000211630	IGKV1D-13	IG_V_gene	2:90192767-90193424	q1	q2	OK	1.59905	9.92621	2.63403	0.4086	5e-05	0.00159847	yes	dicarded
ENSG00000211632	IGKV3D-11	IG_V_gene	2:90211642-90212253	q1	q2	OK	1.54317	3.8108	1.3042	0.230242	0.00085	0.0186328	yes	dicarded
ENSG00000211638	IGLV8-61	IG_V_gene	22:22453109-22453622	q1	q2	OK	3.00502	16.8333	2.48588	0.488201	5e-05	0.00159847	yes	dicarded
ENSG00000211639	IGLV4-60	IG_V_gene	22:22516591-22517074	q1	q2	OK	4.74026	12.6415	1.41513	0.288272	0.00035	0.00895403	yes	dicarded
ENSG00000211640	IGLV6-57	IG_V_gene	22:22550112-22550860	q1	q2	OK	8.61874	52.2915	2.60103	0.610591	5e-05	0.00159847	yes	dicarded
ENSG00000211642	IGLV10-54	IG_V_gene	22:22569183-22569660	q1	q2	OK	1.31702	50.6515	5.26526	0.802838	5e-05	0.00159847	yes	dicarded
ENSG00000211645	IGLV1-50	IG_V_gene	22:22681657-22682172	q1	q2	OK	0.240361	0.876865	1.86715	0.289769	5e-05	0.00159847	yes	dicarded
ENSG00000211647	IGLV5-48	IG_V_gene	22:22707288-22707781	q1	q2	OK	0.129637	0.570638	2.1381	0.283922	5e-05	0.00159847	yes	dicarded
ENSG00000211649	IGLV7-46	IG_V_gene	22:22723981-22724454	q1	q2	OK	1.36722	33.1288	4.59877	0.750213	5e-05	0.00159847	yes	dicarded
ENSG00000211650	IGLV5-45	IG_V_gene	22:22730354-22730874	q1	q2	OK	18.2617	8.09027	-1.17456	-0.19375	0.00235	0.0426015	yes	dicarded
ENSG00000211651	IGLV1-44	IG_V_gene	22:22735134-22735715	q1	q2	OK	8.81721	77.4031	3.134	0.769078	5e-05	0.00159847	yes	dicarded
ENSG00000211652	IGLV7-43	IG_V_gene	22:22749355-22749827	q1	q2	OK	4.25986	16.2054	1.9276	0.394569	5e-05	0.00159847	yes	dicarded
ENSG00000211653	IGLV1-40	IG_V_gene	22:22764097-22764614	q1	q2	OK	37.1922	168.52	2.17984	0.564346	5e-05	0.00159847	yes	dicarded
ENSG00000211654	IGLV5-37	IG_V_gene	22:22781875-22782371	q1	q2	OK	0.29802	1.19547	2.00409	0.301294	5e-05	0.00159847	yes	dicarded
ENSG00000211658	IGLV3-27	IG_V_gene	22:23010757-23011276	q1	q2	OK	16.0223	5.41066	-1.5662	-0.277807	5e-05	0.00159847	yes	dicarded
ENSG00000211659	IGLV3-25	IG_V_gene	22:23029189-23029735	q1	q2	OK	50.7496	191.287	1.91427	0.432193	5e-05	0.00159847	yes	dicarded
ENSG00000211665	IGLV3-16	IG_V_gene	22:23089869-23090398	q1	q2	OK	2.14979	9.94596	2.20991	0.417947	5e-05	0.00159847	yes	dicarded
ENSG00000211667	IGLV3-12	IG_V_gene	22:23114316-23115079	q1	q2	OK	0.153127	1.08941	2.83074	0.333218	5e-05	0.00159847	yes	dicarded
ENSG00000211670	IGLV3-9	IG_V_gene	22:23161506-23162253	q1	q2	OK	3.22107	16.2094	2.33121	0.441496	5e-05	0.00159847	yes	dicarded
ENSG00000211671	IGLV2-8	IG_V_gene	22:23165152-23165787	q1	q2	OK	8.35645	23.6382	1.50016	0.307863	0.00135	0.0269741	yes	dicarded
ENSG00000211672	IGLV4-3	IG_V_gene	22:23213685-23214214	q1	q2	OK	4.60417	0.17299	-4.73418	-0.741242	5e-05	0.00159847	yes	dicarded
ENSG00000211933	IGHV6-1	IG_V_gene	14:106405610-106406108	q1	q2	OK	4.59105	21.718	2.242	0.494095	5e-05	0.00159847	yes	dicarded
ENSG00000211935	IGHV1-3	IG_V_gene	14:106471245-106471723	q1	q2	OK	9.51006	69.571	2.87096	0.678968	5e-05	0.00159847	yes	dicarded
ENSG00000211936	IGHV4-4	IG_V_gene	14:106478109-106478603	q1	q2	OK	6.12728	125.678	4.35835	0.909935	5e-05	0.00159847	yes	dicarded
ENSG00000211937	IGHV2-5	IG_V_gene	14:106494134-106494597	q1	q2	OK	26.448	104.456	1.98166	0.480167	5e-05	0.00159847	yes	dicarded
ENSG00000211938	IGHV3-7	IG_V_gene	14:106518399-106518932	q1	q2	OK	7.27687	41.983	2.52842	0.548544	5e-05	0.00159847	yes	dicarded
ENSG00000211939	IGHV1-8	IG_V_gene	14:106539078-106539577	q1	q2	OK	6.15072	20.9235	1.7663	0.366161	5e-05	0.00159847	yes	dicarded
ENSG00000211942	IGHV3-13	IG_V_gene	14:106586136-106586667	q1	q2	OK	2.50354	14.3495	2.51896	0.402136	5e-05	0.00159847	yes	dicarded
ENSG00000211943	IGHV3-15	IG_V_gene	14:106610312-106610852	q1	q2	OK	14.7398	183.902	3.64115	0.73222	5e-05	0.00159847	yes	dicarded
ENSG00000211945	IGHV1-18	IG_V_gene	14:106641562-106642056	q1	q2	OK	30.2013	187.788	2.63642	0.649567	5e-05	0.00159847	yes	dicarded
ENSG00000211946	IGHV3-20	IG_V_gene	14:106667580-106668095	q1	q2	OK	7.68652	2.69603	-1.51149	-0.250716	5e-05	0.00159847	yes	dicarded
ENSG00000211947	IGHV3-21	IG_V_gene	14:106691672-106692203	q1	q2	OK	43.3109	207.666	2.26146	0.524218	5e-05	0.00159847	yes	dicarded
ENSG00000211950	IGHV1-24	IG_V_gene	14:106733143-106733639	q1	q2	OK	27.9438	179.126	2.68037	0.599024	5e-05	0.00159847	yes	dicarded
ENSG00000211951	IGHV2-26	IG_V_gene	14:106757649-106758116	q1	q2	OK	3.30944	15.6506	2.24156	0.441355	5e-05	0.00159847	yes	dicarded
ENSG00000211953	IGHV3-30	IG_V_gene	14:106791004-106791536	q1	q2	OK	11.7968	38.9949	1.72489	0.40197	0.0001	0.00299167	yes	dicarded
ENSG00000211957	IGHV3-35	IG_V_gene	14:106845322-106845789	q1	q2	OK	0.239972	0.824739	1.78107	0.25142	0.0001	0.00299167	yes	dicarded
ENSG00000211959	IGHV4-39	IG_V_gene	14:106877618-106878126	q1	q2	OK	23.2367	169.146	2.86379	0.64951	5e-05	0.00159847	yes	dicarded
ENSG00000211965	IGHV3-49	IG_V_gene	14:107012937-107013477	q1	q2	OK	5.71547	33.57	2.55423	0.508017	5e-05	0.00159847	yes	dicarded
ENSG00000211966	IGHV5-51	IG_V_gene	14:107034728-107035221	q1	q2	OK	43.1683	187.709	2.12046	0.582476	0.0002	0.00551612	yes	dicarded
ENSG00000211967	IGHV3-53	IG_V_gene	14:107048671-107049341	q1	q2	OK	1.92222	13.2008	2.77979	0.528411	5e-05	0.00159847	yes	dicarded
ENSG00000211970	IGHV4-61	IG_V_gene	14:107095125-107095662	q1	q2	OK	2.53688	11.2093	2.14358	0.443364	5e-05	0.00159847	yes	dicarded
ENSG00000211972	IGHV3-66	IG_V_gene	14:107131032-107131560	q1	q2	OK	2.25951	7.53449	1.7375	0.332386	5e-05	0.00159847	yes	dicarded
ENSG00000211979	IGHV7-81	IG_V_gene	14:107282791-107283280	q1	q2	OK	0.14804	2.28437	3.94774	0.591085	5e-05	0.00159847	yes	dicarded
ENSG00000223350	IGLV9-49	IG_V_gene	22:22697538-22698084	q1	q2	OK	1.57521	7.93509	2.3327	0.399525	5e-05	0.00159847	yes	dicarded
ENSG00000223648	IGHV3-64	IG_V_gene	14:107113740-107114274	q1	q2	OK	1.719	16.2555	3.24129	0.571849	5e-05	0.00159847	yes	dicarded
ENSG00000224041	IGKV3D-15	IG_V_gene	2:90153695-90154258	q1	q2	OK	1.0578	4.02249	1.92702	0.31866	5e-05	0.00159847	yes	dicarded
ENSG00000224373	IGHV4-59	IG_V_gene	14:107081805-107083830	q1	q2	OK	17.5288	77.4307	2.14318	0.545633	5e-05	0.00159847	yes	dicarded
ENSG00000225523	IGKV6D-21	IG_V_gene	2:90060376-90060995	q1	q2	OK	4.88211	0.677435	-2.84935	-0.424061	5e-05	0.00159847	yes	dicarded
ENSG00000225698	IGHV3-72	IG_V_gene	14:107198931-107199471	q1	q2	OK	27.9235	4.78692	-2.54431	-0.416641	5e-05	0.00159847	yes	dicarded
ENSG00000231475	IGHV4-31	IG_V_gene	14:106805208-106805716	q1	q2	OK	12.9538	63.436	2.29193	0.490253	5e-05	0.00159847	yes	dicarded
ENSG00000232216	IGHV3-43	IG_V_gene	14:106926187-106926724	q1	q2	OK	4.83401	14.0334	1.53757	0.266005	0.00015	0.00426604	yes	dicarded
ENSG00000235896	IGKV3D-7	IG_V_gene	2:90273678-90274235	q1	q2	OK	0.222542	1.09221	2.29511	0.274316	5e-05	0.00159847	yes	dicarded
ENSG00000239819	IGKV1D-8	IG_V_gene	2:90259592-90260248	q1	q2	OK	1.43652	4.09119	1.50994	0.226956	0.0002	0.00551612	yes	dicarded
ENSG00000239862	IGKV1-37	IG_V_gene	2:89597020-89597542	q1	q2	OK	0.117505	0.502792	2.09724	0.306814	0.0001	0.00299167	yes	dicarded
ENSG00000239975	IGKV1D-33	IG_V_gene	2:89952791-89953355	q1	q2	OK	0.0988079	0.306186	1.63171	0.165967	0.00045	0.0110601	yes	dicarded
ENSG00000240382	IGKV1-17	IG_V_gene	2:89416832-89417335	q1	q2	OK	4.23735	14.5929	1.78404	0.320106	5e-05	0.00159847	yes	dicarded
ENSG00000240671	IGKV1-8	IG_V_gene	2:89291927-89292450	q1	q2	OK	1.66353	7.12813	2.09928	0.319229	5e-05	0.00159847	yes	dicarded
ENSG00000240834	IGKV1D-12	IG_V_gene	2:90198534-90199190	q1	q2	OK	1.95084	8.1673	2.06577	0.355424	5e-05	0.00159847	yes	dicarded
ENSG00000241244	IGKV1D-16	IG_V_gene	2:90139077-90139580	q1	q2	OK	0.856292	4.87007	2.50777	0.353297	5e-05	0.00159847	yes	dicarded
ENSG00000241294	IGKV2-24	IG_V_gene	2:89475811-89476644	q1	q2	OK	1.37171	6.55949	2.2576	0.387467	5e-05	0.00159847	yes	dicarded
ENSG00000241351	IGKV3-11	IG_V_gene	2:89326667-89327228	q1	q2	OK	27.0801	142.418	2.39483	0.577018	5e-05	0.00159847	yes	dicarded
ENSG00000241566	IGKV2D-24	IG_V_gene	2:90043606-90044439	q1	q2	OK	0.0908873	0.415551	2.19288	0.29033	5e-05	0.00159847	yes	dicarded
ENSG00000242076	IGKV1-33	IG_V_gene	2:89567757-89568263	q1	q2	OK	0.452174	11.0388	4.60956	0.796387	5e-05	0.00159847	yes	dicarded
ENSG00000242371	IGKV1-39	IG_V_gene	2:89619382-89619904	q1	q2	OK	1.65743	8.16737	2.30093	0.374255	5e-05	0.00159847	yes	dicarded
ENSG00000242580	IGKV1D-43	IG_V_gene	2:90248738-90249395	q1	q2	OK	0.166434	35.643	7.74252	1.1051	5e-05	0.00159847	yes	dicarded
ENSG00000242766	IGKV1D-17	IG_V_gene	2:90121476-90122133	q1	q2	OK	0.763937	3.06659	2.00511	0.254559	5e-05	0.00159847	yes	dicarded
ENSG00000243063	IGKV3-7	IG_V_gene	2:89277986-89278600	q1	q2	OK	1.18606	2.86772	1.27373	0.211633	0.0008	0.0176962	yes	dicarded
ENSG00000243238	IGKV2-30	IG_V_gene	2:89544263-89545079	q1	q2	OK	2.11611	9.9574	2.23435	0.389432	5e-05	0.00159847	yes	dicarded
ENSG00000243264	IGKV2D-29	IG_V_gene	2:89986321-89987079	q1	q2	OK	2.65923	13.599	2.35443	0.471878	5e-05	0.00159847	yes	dicarded
ENSG00000243290	IGKV1-12	IG_V_gene	2:89339720-89340242	q1	q2	OK	7.5923	31.724	2.06297	0.414782	5e-05	0.00159847	yes	dicarded
ENSG00000244116	IGKV2-28	IG_V_gene	2:89521178-89521942	q1	q2	OK	1.24869	8.05804	2.69001	0.391957	5e-05	0.00159847	yes	dicarded
ENSG00000244437	IGKV3-15	IG_V_gene	2:89384672-89385283	q1	q2	OK	15.9267	84.1369	2.40129	0.603687	5e-05	0.00159847	yes	dicarded
ENSG00000251546	IGKV1D-39	IG_V_gene	2:89901291-89901791	q1	q2	OK	0.430497	1.4892	1.79046	0.265212	5e-05	0.00159847	yes	dicarded
ENSG00000270505	IGHV1OR15-1	IG_V_gene	15:22448381-22448819	q1	q2	OK	1.34672	3.23461	1.26414	0.191619	0.00105	0.0220671	yes	dicarded
ENSG00000197794	IGKV7-3	IG_V_pseudogene	2:89214596-89214894	q1	q2	OK	0.0444425	0.711552	4.00096	0.540612	0.00025	0.00672574	yes	dicarded
ENSG00000211978	IGHV5-78	IG_V_pseudogene	14:107259337-107259632	q1	q2	OK	0.341503	2.13788	2.64621	0.422805	5e-05	0.00159847	yes	dicarded
ENSG00000253120	IGLV2-34	IG_V_pseudogene	22:22922477-22922760	q1	q2	OK	0.198153	3.71726	4.22955	0.837626	5e-05	0.00159847	yes	dicarded
ENSG00000253234	IGLV2-5	IG_V_pseudogene	22:23198936-23199213	q1	q2	OK	0.489876	3.47285	2.82563	0.582979	5e-05	0.00159847	yes	dicarded
ENSG00000253274	IGHV1-67	IG_V_pseudogene	14:107136619-107137059	q1	q2	OK	0.540294	3.89865	2.85116	0.409407	5e-05	0.00159847	yes	dicarded
ENSG00000253325	IGHV7-34-1	IG_V_pseudogene	14:106833230-106833664	q1	q2	OK	0.101451	0.347221	1.77507	0.306171	0.00075	0.0167937	yes	dicarded
ENSG00000253435	IGKV2-4	IG_V_pseudogene	2:89231183-89231898	q1	q2	OK	3.84619	0.599433	-2.68176	-0.461843	5e-05	0.00159847	yes	dicarded
ENSG00000253497	IGKV1-13	IG_V_pseudogene	2:89345491-89345963	q1	q2	OK	0.259551	3.52155	3.76212	0.659272	5e-05	0.00159847	yes	dicarded
ENSG00000253545	IGHV3-52	IG_V_pseudogene	14:107042359-107042810	q1	q2	OK	0.786033	0.219006	-1.84362	-0.334632	0.00015	0.00426604	yes	dicarded
ENSG00000253691	IGKV2OR22-4	IG_V_pseudogene	22:17395124-17395871	q1	q2	OK	0.14124	0.472711	1.74281	0.271966	0.0002	0.00551612	yes	dicarded
ENSG00000253703	IGHV1-68	IG_V_pseudogene	14:107159868-107160163	q1	q2	OK	0.122281	0.575964	2.23578	0.392906	5e-05	0.00159847	yes	dicarded
ENSG00000253705	IGHV3-41	IG_V_pseudogene	14:106899043-106899493	q1	q2	OK	0.232089	1.28682	2.47106	0.383349	5e-05	0.00159847	yes	dicarded
ENSG00000253763	IGHV3-6	IG_V_pseudogene	14:106511781-106512231	q1	q2	OK	0.0417859	0.333466	2.99645	0.50894	0.0003	0.00782107	yes	dicarded
ENSG00000253883	IGHV3-19	IG_V_pseudogene	14:106653370-106653661	q1	q2	OK	0.167253	0.577379	1.78749	0.387168	0.0005	0.0120192	yes	dicarded
ENSG00000253957	IGHV3-22	IG_V_pseudogene	14:106714359-106714821	q1	q2	OK	0.0449594	1.20108	4.73957	0.623125	5e-05	0.00159847	yes	dicarded
ENSG00000253998	IGKV2-29	IG_V_pseudogene	2:89533654-89534393	q1	q2	OK	0.107276	5.2035	5.60008	0.93369	0.00195	0.036655	yes	dicarded
ENSG00000254056	IGHV3-71	IG_V_pseudogene	14:107183395-107183857	q1	q2	OK	1.64056	5.01309	1.61151	0.300036	5e-05	0.00159847	yes	dicarded
ENSG00000254098	IGKV2-26	IG_V_pseudogene	2:89495583-89496317	q1	q2	OK	0.0957825	1.57741	4.04166	0.573686	5e-05	0.00159847	yes	dicarded
ENSG00000254174	IGHV1-12	IG_V_pseudogene	14:106579013-106579303	q1	q2	OK	7.68961	23.5129	1.61247	0.727076	5e-05	0.00159847	yes	dicarded
ENSG00000254326	IGHV7-27	IG_V_pseudogene	14:106774085-106774499	q1	q2	OK	0.194974	2.90912	3.89923	0.520167	5e-05	0.00159847	yes	dicarded
ENSG00000254395	IGHV4-55	IG_V_pseudogene	14:107062110-107062561	q1	q2	OK	0.866395	3.16618	1.86965	0.320231	5e-05	0.00159847	yes	dicarded
ENSG00000259337	IGHV1OR15-2	IG_V_pseudogene	15:20178034-20178471	q1	q2	OK	0.16436	0.870253	2.40457	0.406841	5e-05	0.00159847	yes	dicarded
ENSG00000271288	IGHV1OR15-3	IG_V_pseudogene	15:22466057-22466493	q1	q2	OK	2.29863	13.1697	2.51838	0.475887	5e-05	0.00159847	yes	dicarded
ENSG00000210164	MT-TG	Mt_tRNA	MT:9990-10058	q1	q2	OK	1667.06	4103.64	1.2996	43.945	0.00125	0.0254403	yes	dicarded
ENSG00000211728	TRBV5-6	TR_V_gene	7:142131411-142131918	q1	q2	OK	1.55066	0.50883	-1.60762	-0.235663	0.0001	0.00299167	yes	dicarded
ENSG00000211745	TRBV4-2	TR_V_gene	7:142045251-142045816	q1	q2	OK	0.859532	2.0382	1.24567	0.182251	0.0007	0.0159018	yes	dicarded
ENSG00000211791	TRAV13-2	TR_V_gene	14:22386362-22386931	q1	q2	OK	1.04746	0.359999	-1.54083	-0.213126	5e-05	0.00159847	yes	dicarded
ENSG00000211796	TRAV16	TR_V_gene	14:22458734-22459177	q1	q2	OK	0.210507	0.601099	1.51374	0.288186	0.0007	0.0159018	yes	dicarded
ENSG00000230099	TRBV5-4	TR_V_gene	7:142168379-142169045	q1	q2	OK	0.247939	0.631054	1.34778	0.202064	0.0013	0.0261902	yes	dicarded
ENSG00000251578	TRBV21-1	TR_V_pseudogene	7:142344426-142344887	q1	q2	OK	0.427433	0.108184	-1.9822	-0.347791	0.0002	0.00551612	yes	dicarded
ENSG00000197989	SNHG12	antisense	1:28879596-28909495	q1	q2	OK	16.0974	26.8623	0.738759	0.211703	0.00205	0.0382393	yes
ENSG00000204860	FAM201A	antisense	9:38540563-38624987	q1	q2	OK	0.0252714	0.187781	2.89347	0.174832	5e-05	0.00159847	yes
ENSG00000224649	AF124730.4	antisense	21:30554347-30560116	q1	q2	OK	0.0270428	0.399038	3.88321	0.528482	0.0016	0.03098	yes
ENSG00000225606	AC005281.2	antisense	7:12609750-12693228	q1	q2	OK	0.143437	2.25838	3.9768	0.128818	0.0019	0.035931	yes
ENSG00000225670	CTA-134P22.2	antisense	1:159141398-159177763	q1	q2	OK	3.16567	12.7819	2.01352	0.174974	5e-05	0.00159847	yes
ENSG00000226409	RP11-735G4.1	antisense	6:125691356-125695470	q1	q2	OK	0.427522	0.11135	-1.9409	-0.288248	5e-05	0.00159847	yes
ENSG00000226812	RP5-881L22.5	antisense	20:42965625-42983825	q1	q2	OK	0.811147	0.327057	-1.31042	-0.24239	0.0017	0.0327138	yes
ENSG00000227392	HPN-AS1	antisense	19:35531409-35598141	q1	q2	OK	4.91056	1.19958	-2.03336	-0.306553	0.0005	0.0120192	yes
ENSG00000229116	RP11-20J15.3	antisense	10:44787705-44789157	q1	q2	OK	0.050288	0.526332	3.38769	0.382	5e-05	0.00159847	yes
ENSG00000231447	RP1-14D6.7	antisense	X:151889194-151890140	q1	q2	OK	0.250323	0.0670817	-1.8998	-0.24508	5e-05	0.00159847	yes
ENSG00000232124	AP001057.1	antisense	21:45621172-45622579	q1	q2	OK	0.102243	0.245096	1.26134	0.149667	0.00285	0.0497308	yes
ENSG00000233705	SLC26A4-AS1	antisense	7:107294420-107358254	q1	q2	OK	0.828818	0.180881	-2.19601	-0.175157	0.0004	0.0101267	yes
ENSG00000233968	RP11-354E11.2	antisense	10:19492778-20079330	q1	q2	OK	0.0698933	0.267577	1.93673	0.214096	0.00275	0.0483713	yes
ENSG00000236663	AP001631.9	antisense	21:44560632-44561202	q1	q2	OK	0.314677	0.995313	1.66128	0.265804	0.0001	0.00299167	yes
ENSG00000237517	DGCR5	antisense	22:18958026-19018755	q1	q2	OK	0.539848	1.04831	0.957447	0.158766	0.00215	0.0397324	yes
ENSG00000241956	CTC-340A15.2	antisense	5:163723701-164598649	q1	q2	OK	0.424624	1.63174	1.94215	0.328944	5e-05	0.00159847	yes
ENSG00000244300	RP11-475N22.4	antisense	3:128198269-128221191	q1	q2	OK	0.338753	0.995144	1.55467	0.181441	0.0001	0.00299167	yes
ENSG00000246174	KCTD21-AS1	antisense	11:77850816-77925757	q1	q2	OK	2.03155	5.78393	1.50947	0.136784	5e-05	0.00159847	yes
ENSG00000247311	CTC-441N14.2	antisense	5:121464456-121518353	q1	q2	OK	0.0631106	0.402385	2.67262	0.273031	0.0007	0.0159018	yes
ENSG00000249196	RP11-669N7.2	antisense	12:129556269-130388211	q1	q2	OK	14.9937	3.20517	-2.22589	-0.356559	0.00065	0.014952	yes
ENSG00000250131	RP11-130F10.1	antisense	4:178366132-178598280	q1	q2	OK	0.18587	0.0700708	-1.4074	-0.22761	0.0016	0.03098	yes
ENSG00000250685	RP11-486L19.2	antisense	16:84224743-84230774	q1	q2	OK	0.0992642	0.372673	1.90856	0.202736	5e-05	0.00159847	yes
ENSG00000253500	AF121898.3	antisense	8:87878669-88767946	q1	q2	OK	0.249903	0.754258	1.59369	0.214144	5e-05	0.00159847	yes
ENSG00000253851	RP11-318M2.3	antisense	8:104133259-104345094	q1	q2	OK	32.7667	8.3181	-1.9779	-0.204754	0.0005	0.0120192	yes
ENSG00000254010	RP11-103H7.5	antisense	8:127564686-127725660	q1	q2	OK	2.13012	0.800633	-1.41172	-0.0756344	0.0023	0.0419032	yes
ENSG00000254911	SCARNA9	antisense	11:93394804-93547861	q1	q2	OK	5.71315	0.705666	-3.01723	-0.110947	5e-05	0.00159847	yes
ENSG00000255509	RP11-445F12.1	antisense	17:35218934-35293960	q1	q2	OK	0.0277134	0.285489	3.36478	0.418027	5e-05	0.00159847	yes
ENSG00000258545	RP4-755D9.1	antisense	X:119170200-119379122	q1	q2	OK	0.173017	0.0433955	-1.9953	-0.137853	0.0013	0.0261902	yes
ENSG00000259583	RP11-66B24.4	antisense	15:101389765-101626271	q1	q2	OK	38.4874	9.73464	-1.98319	-0.34028	5e-05	0.00159847	yes
ENSG00000261189	RP3-512B11.3	antisense	6:7540683-7541571	q1	q2	OK	0.350677	1.15555	1.72036	0.280461	5e-05	0.00159847	yes
ENSG00000261295	RP11-524D16__A.3	antisense	X:99928326-99928978	q1	q2	OK	0.318166	0.949823	1.57788	0.225398	0.00015	0.00426604	yes
ENSG00000261730	RP4-668J24.2	antisense	6:1384024-1385301	q1	q2	OK	0.20002	0.662128	1.72697	0.335754	5e-05	0.00159847	yes
ENSG00000267026	RP11-92C4.3	antisense	9:101569980-101634697	q1	q2	OK	2.70533	1.13698	-1.2506	-0.195588	0.0013	0.0261902	yes
ENSG00000269235	HCCAT3	antisense	19:52452386-52490109	q1	q2	OK	0.102588	0.416413	2.02115	0.0886563	0.0008	0.0176962	yes
ENSG00000272841	RP3-428L16.2	antisense	6:161411349-161538417	q1	q2	OK	0.260806	1.18646	2.18561	0.197975	0.00095	0.0202769	yes
ENSG00000176754	LINC00303	lincRNA	1:204001574-204010393	q1	q2	OK	0.0450616	0.231116	2.35865	0.28737	0.0001	0.00299167	yes
ENSG00000178457	LINC00314	lincRNA	21:29385681-29395552	q1	q2	OK	0.248832	0.0299289	-3.05556	-0.26332	5e-05	0.00159847	yes
ENSG00000180422	LINC00304	lincRNA	16:89225553-89230653	q1	q2	OK	0.103131	0.321427	1.64001	0.177224	5e-05	0.00159847	yes
ENSG00000182021	RP11-381O7.3	lincRNA	9:67017399-67032072	q1	q2	OK	0.96102	0.345998	-1.4738	-0.187021	5e-05	0.00159847	yes
ENSG00000184991	TTTY13	lincRNA	Y:23745485-23756552	q1	q2	OK	0.101859	0.278041	1.44873	0.168843	0.0005	0.0120192	yes
ENSG00000185168	LINC00482	lincRNA	17:79277570-79283048	q1	q2	OK	0.852736	2.21085	1.37443	0.232048	5e-05	0.00159847	yes
ENSG00000185433	LINC00158	lincRNA	21:26758132-26804013	q1	q2	OK	0.213973	0.574435	1.42471	0.153175	0.00125	0.0254403	yes
ENSG00000203721	LINC00862	lincRNA	1:200311671-200343482	q1	q2	OK	0.225734	0.0615787	-1.87412	-0.316495	5e-05	0.00159847	yes
ENSG00000204625	HCG9	lincRNA	6:29942888-29946183	q1	q2	OK	2.15719	0.0515528	-5.38696	-0.803958	5e-05	0.00159847	yes
ENSG00000205037	RP11-863P13.4	lincRNA	16:88121646-88134591	q1	q2	OK	0.0948324	0.814097	3.10175	0.426862	5e-05	0.00159847	yes
ENSG00000212766	LINC00277	lincRNA	15:69365265-69392275	q1	q2	OK	1.79165	0.911539	-0.974909	-0.205653	0.0024	0.0433286	yes
ENSG00000223749	MIR503HG	lincRNA	X:133677366-133680741	q1	q2	OK	3.36001	2.10664	-0.673523	-0.146672	0.0027	0.0477218	yes
ENSG00000223764	RP11-54O7.3	lincRNA	1:852244-856396	q1	q2	OK	0.0552022	0.533287	3.27212	0.452699	5e-05	0.00159847	yes
ENSG00000224243	LINC00403	lincRNA	13:112761432-112762329	q1	q2	OK	0.30424	0.119896	-1.34343	-0.135887	0.0014	0.0277453	yes
ENSG00000224259	LINC01133	lincRNA	1:159931007-159948851	q1	q2	OK	0.142847	0.407469	1.51223	0.20415	0.0014	0.0277453	yes
ENSG00000225127	LINC00237	lincRNA	20:21068244-21086999	q1	q2	OK	1.1252	0.276139	-2.02671	-0.248546	0.0016	0.03098	yes
ENSG00000226203	RP4-760C5.5	lincRNA	20:25936447-25949924	q1	q2	OK	0.0498275	0.198599	1.99485	0.245829	5e-05	0.00159847	yes
ENSG00000226846	LINC00348	lincRNA	13:71589272-71742549	q1	q2	OK	0.364169	0.0255443	-3.83354	-0.405445	5e-05	0.00159847	yes
ENSG00000226856	AC093901.1	lincRNA	2:118889703-118943962	q1	q2	OK	0.272297	0.810469	1.57357	0.228926	0.0001	0.00299167	yes
ENSG00000227115	RP11-267C16.1	lincRNA	18:48872618-49088939	q1	q2	OK	0.0649304	0.308055	2.24622	0.233359	5e-05	0.00159847	yes
ENSG00000227363	AC019172.2	lincRNA	2:3891773-3895001	q1	q2	OK	0.286644	0.0775618	-1.88584	-0.196348	5e-05	0.00159847	yes
ENSG00000227640	SOX21-AS1	lincRNA	13:95364969-95368500	q1	q2	OK	0.0701518	0.351566	2.32524	0.352046	5e-05	0.00159847	yes
ENSG00000228160	RP13-57D9.3	lincRNA	X:68789511-68790200	q1	q2	OK	0.318673	0.0336838	-3.24195	-0.325838	5e-05	0.00159847	yes
ENSG00000228222	AC074363.1	lincRNA	2:168149680-168414843	q1	q2	OK	0.270145	0.0819552	-1.72082	-0.322474	0.00075	0.0167937	yes
ENSG00000228528	AC068057.1	lincRNA	2:105320215-105321967	q1	q2	OK	0.227433	0.0467219	-2.28327	-0.25085	5e-05	0.00159847	yes
ENSG00000228536	RP11-392O17.1	lincRNA	1:219583022-219585283	q1	q2	OK	0.804215	0.234353	-1.7789	-0.246675	5e-05	0.00159847	yes
ENSG00000228573	RP11-279N8.1	lincRNA	13:48399464-48410091	q1	q2	OK	0.319705	0.106509	-1.58577	-0.275934	0.0011	0.0229418	yes
ENSG00000228704	RP11-138M12.1	lincRNA	6:125746772-125766329	q1	q2	OK	2.08769	0.576899	-1.85552	-0.444164	5e-05	0.00159847	yes
ENSG00000228709	AP001065.15	lincRNA	21:45905459-45910171	q1	q2	OK	1.65449	0.69803	-1.24503	-0.183282	0.0008	0.0176962	yes
ENSG00000229481	CTD-2554C21.3	lincRNA	19:38307998-38345855	q1	q2	OK	0.0331676	0.192869	2.53977	0.253537	5e-05	0.00159847	yes
ENSG00000229703	XX-CR54.1	lincRNA	1:248855491-248862411	q1	q2	OK	1.10218	0.418415	-1.39736	-0.207301	0.0002	0.00551612	yes
ENSG00000229771	RP4-644L1.2	lincRNA	20:39326534-39327256	q1	q2	OK	0.129714	1.99549	3.94334	0.675946	5e-05	0.00159847	yes
ENSG00000229891	Z83851.1	lincRNA	22:42760405-42765242	q1	q2	OK	2.53521	4.8227	0.927738	0.206807	0.0023	0.0419032	yes
ENSG00000229962	AP000221.1	lincRNA	21:26887784-26890650	q1	q2	OK	0.0767244	0.256029	1.73855	0.200193	5e-05	0.00159847	yes
ENSG00000230024	RP11-95P13.1	lincRNA	1:219608493-219615984	q1	q2	OK	0.407037	0.166751	-1.28746	-0.186048	0.0022	0.0404516	yes
ENSG00000230368	FAM41C	lincRNA	1:803450-812283	q1	q2	OK	0.15499	1.62253	3.38799	0.370085	5e-05	0.00159847	yes
ENSG00000230438	RP11-420G6.4	lincRNA	6:2854895-2881641	q1	q2	OK	0.910186	0.405863	-1.16517	-0.235071	0.00275	0.0483713	yes
ENSG00000230490	RP11-141M1.3	lincRNA	13:33929342-34250905	q1	q2	OK	1.28597	0.515803	-1.31796	-0.230382	0.00065	0.014952	yes
ENSG00000230615	RP5-1198O20.4	lincRNA	1:44501797-44570647	q1	q2	OK	2.1229	0.855996	-1.31036	-0.273312	5e-05	0.00159847	yes
ENSG00000230699	RP11-54O7.1	lincRNA	1:840213-851356	q1	q2	OK	0.0303952	0.298882	3.29766	0.40689	5e-05	0.00159847	yes
ENSG00000230937	MIR205HG	lincRNA	1:209602164-209606183	q1	q2	OK	9.30493	34.4335	1.88774	0.714947	5e-05	0.00159847	yes
ENSG00000231133	HAR1B	lincRNA	20:61726844-61735738	q1	q2	OK	0.0940235	0.394046	2.06727	0.179115	0.0013	0.0261902	yes
ENSG00000231437	RP11-88H9.2	lincRNA	1:112532391-112541464	q1	q2	OK	0.0243579	0.332657	3.77158	0.385562	5e-05	0.00159847	yes
ENSG00000231532	AC022311.1	lincRNA	2:4675811-4703805	q1	q2	OK	0.075467	0.354235	2.23079	0.26563	0.0007	0.0159018	yes
ENSG00000231714	RP11-476H20.1	lincRNA	1:194320072-194321556	q1	q2	OK	0.46652	0.166546	-1.48602	-0.183513	0.00055	0.013007	yes
ENSG00000232053	AC009784.3	lincRNA	7:135777672-136122174	q1	q2	OK	2.29733	0.73604	-1.64211	-0.227853	0.00015	0.00426604	yes
ENSG00000232977	LINC00327	lincRNA	13:24040709-24061603	q1	q2	OK	2.19496	0.809801	-1.43855	-0.360037	5e-05	0.00159847	yes
ENSG00000233532	LINC00460	lincRNA	13:107028910-107030565	q1	q2	OK	1.04656	0.364837	-1.52033	-0.198144	0.00135	0.0269741	yes
ENSG00000233987	AC106706.1	lincRNA	3:194426276-194427693	q1	q2	OK	0.618371	0.179509	-1.78442	-0.27518	0.00015	0.00426604	yes
ENSG00000234147	RP3-460G2.2	lincRNA	6:141167094-141174061	q1	q2	OK	0.615006	2.11003	1.77859	0.220694	5e-05	0.00159847	yes
ENSG00000234426	RP11-459O1.2	lincRNA	6:89008668-89130752	q1	q2	OK	1.20598	0.150044	-3.00675	-0.60427	5e-05	0.00159847	yes
ENSG00000234432	RP11-1275H24.1	lincRNA	7:5465400-5469303	q1	q2	OK	0.120689	0.33644	1.47906	0.213911	0.00045	0.0110601	yes
ENSG00000234756	RP11-120C12.3	lincRNA	10:64049279-64063792	q1	q2	OK	0.173147	0.501384	1.53392	0.147025	5e-05	0.00159847	yes
ENSG00000234840	RP11-399D6.2	lincRNA	9:22646198-22824212	q1	q2	OK	1.16761	0.146638	-2.99323	-0.450881	5e-05	0.00159847	yes
ENSG00000235597	LINC01102	lincRNA	2:105049724-105137290	q1	q2	OK	2.97963	1.1713	-1.34702	-0.320517	0.0001	0.00299167	yes
ENSG00000236078	AC095067.1	lincRNA	7:47661536-47669491	q1	q2	OK	0.971169	0.192736	-2.33309	-0.417664	5e-05	0.00159847	yes
ENSG00000236268	RP11-170N11.1	lincRNA	1:83368865-83632498	q1	q2	OK	0.262479	0.0703179	-1.90024	-0.24968	0.00185	0.0351982	yes
ENSG00000236366	RP11-440G9.1	lincRNA	6:142847591-142959026	q1	q2	OK	0.182217	0.0188314	-3.27444	-0.361191	5e-05	0.00159847	yes
ENSG00000236384	LINC00479	lincRNA	21:43131679-43135935	q1	q2	OK	0.609367	0.162103	-1.9104	-0.201626	0.0001	0.00299167	yes
ENSG00000236453	AC003092.1	lincRNA	7:93652144-93695973	q1	q2	OK	1.72129	0.371955	-2.21029	-0.344868	5e-05	0.00159847	yes
ENSG00000236833	AC024560.2	lincRNA	3:197387435-197392628	q1	q2	OK	0.0880848	0.259335	1.55785	0.280904	0.0004	0.0101267	yes
ENSG00000236849	RP11-151D14.1	lincRNA	9:75486643-75489025	q1	q2	OK	15.979	3.90469	-2.0329	-0.413102	5e-05	0.00159847	yes
ENSG00000236921	RP11-408N14.1	lincRNA	9:22203988-22214671	q1	q2	OK	0.423376	0.0317339	-3.73784	-0.487877	5e-05	0.00159847	yes
ENSG00000237074	RP11-6J21.2	lincRNA	1:207422411-207482466	q1	q2	OK	0.201675	0.0653658	-1.62542	-0.22396	5e-05	0.00159847	yes
ENSG00000237212	RP11-569G13.2	lincRNA	9:98857492-98864194	q1	q2	OK	0.0913922	0.247437	1.43692	0.156625	0.00045	0.0110601	yes
ENSG00000237248	LINC00987	lincRNA	12:9381128-9428413	q1	q2	OK	2.46058	0.682635	-1.84981	-0.439691	0.0001	0.00299167	yes
ENSG00000237339	RP11-98L5.2	lincRNA	9:138466780-138478958	q1	q2	OK	16.1541	1.17235	-3.78443	-0.562569	5e-05	0.00159847	yes
ENSG00000237949	LINC00844	lincRNA	10:60759385-60761303	q1	q2	OK	0.246356	3.3838	3.77983	0.572048	5e-05	0.00159847	yes
ENSG00000238217	AC093590.1	lincRNA	2:200472790-200523855	q1	q2	OK	0.498923	0.109942	-2.18208	-0.267557	0.001	0.0211994	yes
ENSG00000238266	LINC00707	lincRNA	10:6821559-6884868	q1	q2	OK	0.0819437	0.907639	3.46941	0.587815	5e-05	0.00159847	yes
ENSG00000241168	RP11-10O22.1	lincRNA	3:162744183-163079351	q1	q2	OK	0.115368	0.761173	2.72197	0.387287	5e-05	0.00159847	yes
ENSG00000241316	RP11-81N13.1	lincRNA	3:67705120-67998137	q1	q2	OK	1.57437	0.788889	-0.996881	-0.226092	0.00145	0.0285041	yes
ENSG00000242611	AC093627.8	lincRNA	7:77037-80418	q1	q2	OK	0.232303	0.0766364	-1.5999	-0.158623	0.00045	0.0110601	yes
ENSG00000242759	LINC00882	lincRNA	3:106555657-106959488	q1	q2	OK	2.1636	1.17111	-0.885559	-0.17036	0.00095	0.0202769	yes
ENSG00000244649	CTD-2377D24.6	lincRNA	17:46782359-46784708	q1	q2	OK	0.13823	0.378547	1.4534	0.166704	0.00085	0.0186328	yes
ENSG00000246100	LINC00900	lincRNA	11:115530375-115713864	q1	q2	OK	1.86481	0.943602	-0.982776	-0.201501	0.0009	0.019437	yes
ENSG00000247982	LINC00926	lincRNA	15:57592562-57599959	q1	q2	OK	0.429913	0.911542	1.08427	0.219752	0.00115	0.0238033	yes
ENSG00000248103	CTC-338M12.9	lincRNA	5:180708375-180710653	q1	q2	OK	0.51214	0.195816	-1.38704	-0.17187	0.0005	0.0120192	yes
ENSG00000248215	RP11-722M1.1	lincRNA	4:36498158-36643522	q1	q2	OK	0.188944	0.0645035	-1.55051	-0.249971	0.00035	0.00895403	yes
ENSG00000248461	CTD-2207A17.1	lincRNA	5:38025798-38184034	q1	q2	OK	0.601411	0.192119	-1.64635	-0.333542	0.0005	0.0120192	yes
ENSG00000248771	RP11-294O2.2	lincRNA	4:165675215-165724947	q1	q2	OK	0.617351	0.151134	-2.03026	-0.224149	0.0001	0.00299167	yes
ENSG00000249022	RP11-285C1.2	lincRNA	4:153955362-154012317	q1	q2	OK	0.636491	0.150215	-2.08311	-0.208536	5e-05	0.00159847	yes
ENSG00000249306	RP11-267A15.1	lincRNA	5:173763297-173959460	q1	q2	OK	2.59751	0.559051	-2.21608	-0.352173	5e-05	0.00159847	yes
ENSG00000249395	CASC9	lincRNA	8:76135638-76236976	q1	q2	OK	0.592097	0.13262	-2.15854	-0.296736	0.00055	0.013007	yes
ENSG00000249436	CTD-2023N9.3	lincRNA	5:56910215-56913258	q1	q2	OK	0.0674421	0.224646	1.73593	0.187751	0.00015	0.00426604	yes
ENSG00000249816	LINC00964	lincRNA	8:125847125-125966570	q1	q2	OK	0.438159	0.158521	-1.46678	-0.227312	5e-05	0.00159847	yes
ENSG00000250378	RP11-119J18.1	lincRNA	5:135148355-135162271	q1	q2	OK	0.254827	5.10523	4.32438	0.737633	5e-05	0.00159847	yes
ENSG00000250658	RP11-138B4.1	lincRNA	4:188225236-188230836	q1	q2	OK	0.225504	0.0843939	-1.41794	-0.167308	0.0002	0.00551612	yes
ENSG00000251138	RP11-81H3.2	lincRNA	12:74526945-74796315	q1	q2	OK	0.323864	1.14385	1.82043	0.20017	5e-05	0.00159847	yes
ENSG00000251164	HULC	lincRNA	6:8652369-8654079	q1	q2	OK	0.698807	0.159696	-2.12957	-0.305488	5e-05	0.00159847	yes
ENSG00000251168	CTD-2072I24.1	lincRNA	5:7924404-7925511	q1	q2	OK	0.57905	1.63006	1.49317	0.224537	0.00015	0.00426604	yes
ENSG00000251350	RP11-328N19.1	lincRNA	4:44018877-44024080	q1	q2	OK	0.56324	0.11796	-2.25545	-0.242585	0.002	0.0374983	yes
ENSG00000251381	LINC00958	lincRNA	11:12984056-13011095	q1	q2	OK	1.19605	0.380297	-1.65308	-0.210462	5e-05	0.00159847	yes
ENSG00000251616	RP11-485M7.3	lincRNA	5:132446746-132450167	q1	q2	OK	0.34851	0.143008	-1.2851	-0.14944	0.0013	0.0261902	yes
ENSG00000251637	RP11-119D9.1	lincRNA	11:67653947-67673821	q1	q2	OK	0.090133	0.22961	1.34906	0.175784	0.00175	0.0335287	yes
ENSG00000253438	PCAT1	lincRNA	8:127859299-128033259	q1	q2	OK	0.373921	0.17397	-1.10389	-0.182898	0.00195	0.036655	yes
ENSG00000253585	KB-1184D12.1	lincRNA	8:95109991-95116550	q1	q2	OK	0.0335019	0.238585	2.83219	0.298177	5e-05	0.00159847	yes
ENSG00000253898	RP11-51M18.1	lincRNA	8:84315992-84321135	q1	q2	OK	1.18189	0.126549	-3.22332	-0.392411	5e-05	0.00159847	yes
ENSG00000254337	RP11-865I6.2	lincRNA	8:69760976-69764998	q1	q2	OK	0.0656776	0.365056	2.47465	0.295126	5e-05	0.00159847	yes
ENSG00000254350	RP11-542A14.1	lincRNA	5:157851592-157879766	q1	q2	OK	0.901075	0.287527	-1.64795	-0.231044	5e-05	0.00159847	yes
ENSG00000255362	RP11-619A14.3	lincRNA	11:75921999-75927069	q1	q2	OK	0.266808	0.6769	1.34314	0.230497	0.0011	0.0229418	yes
ENSG00000255375	RP1-65P5.5	lincRNA	11:32133594-32364955	q1	q2	OK	0.748599	0.0785351	-3.25278	-0.441474	0.0001	0.00299167	yes
ENSG00000255980	AP000439.1	lincRNA	11:69240457-69244389	q1	q2	OK	0.0501491	1.00733	4.32817	0.365815	5e-05	0.00159847	yes
ENSG00000256039	RP11-291B21.2	lincRNA	12:10705961-10710648	q1	q2	OK	0.311488	0.725729	1.22025	0.16177	0.00095	0.0202769	yes
ENSG00000256422	RP11-886D15.1	lincRNA	11:104316595-104480049	q1	q2	OK	6.43019	1.08641	-2.56529	-0.390059	5e-05	0.00159847	yes
ENSG00000256513	RP11-977P2.1	lincRNA	12:28974907-28978764	q1	q2	OK	0.931292	0.0339941	-4.77588	-0.481579	5e-05	0.00159847	yes
ENSG00000256642	LINC00273	lincRNA	16:33961051-33962503	q1	q2	OK	0.0838269	0.318692	1.92668	0.279471	0.0001	0.00299167	yes
ENSG00000256995	RP11-114G22.1	lincRNA	12:22852792-23404433	q1	q2	OK	0.241322	0.0584129	-2.0466	-0.24029	0.00015	0.00426604	yes
ENSG00000257900	RP11-454K7.1	lincRNA	14:45846470-45858489	q1	q2	OK	1.70153	5.42896	1.67384	0.324236	0.00015	0.00426604	yes
ENSG00000258102	RP11-809C9.2	lincRNA	12:116985910-116992186	q1	q2	OK	0.0943616	0.28418	1.59054	0.213301	0.0003	0.00782107	yes
ENSG00000258479	LINC00640	lincRNA	14:51800110-51852321	q1	q2	OK	0.24793	1.17784	2.24814	0.295973	5e-05	0.00159847	yes
ENSG00000258498	DIO3OS	lincRNA	14:102018557-102026768	q1	q2	OK	0.103254	0.294318	1.51119	0.200888	5e-05	0.00159847	yes
ENSG00000258616	RP11-369C8.1	lincRNA	14:46175452-46185155	q1	q2	OK	10.7005	3.81333	-1.48856	-0.323173	0.0009	0.019437	yes
ENSG00000258754	CTD-3049M7.1	lincRNA	15:94133095-94651167	q1	q2	OK	10.8783	0.923279	-3.55854	-0.682108	5e-05	0.00159847	yes
ENSG00000259223	RP11-82L7.4	lincRNA	15:60365866-60410519	q1	q2	OK	0.559357	1.90736	1.76974	0.188114	5e-05	0.00159847	yes
ENSG00000259341	RP11-20G13.1	lincRNA	15:99967213-99971233	q1	q2	OK	0.813335	0.058109	-3.80702	-0.615328	5e-05	0.00159847	yes
ENSG00000259527	LINC00052	lincRNA	15:87975288-88247083	q1	q2	OK	0.265903	1.17578	2.14464	0.310441	0.0001	0.00299167	yes
ENSG00000259772	RP11-16E12.2	lincRNA	15:31508222-31523041	q1	q2	OK	0.324261	0.777193	1.26112	0.17101	0.0021	0.0389728	yes
ENSG00000259828	RP11-63E9.1	lincRNA	6:141768147-141772143	q1	q2	OK	0.620353	1.61186	1.37756	0.329178	0.00285	0.0497308	yes
ENSG00000260025	RP11-490M8.1	lincRNA	2:36581891-36582257	q1	q2	OK	0.589951	1.65741	1.49026	0.233951	0.0004	0.0101267	yes
ENSG00000260877	RP11-211G23.2	lincRNA	11:69186230-69187279	q1	q2	OK	0.312697	1.06433	1.76711	0.269412	5e-05	0.00159847	yes
ENSG00000260880	HCCAT5	lincRNA	16:73126247-73127673	q1	q2	OK	0.832053	0.141483	-2.55605	-0.45414	5e-05	0.00159847	yes
ENSG00000261036	RP11-574H6.1	lincRNA	5:119681601-119740532	q1	q2	OK	1.41345	3.34758	1.24389	0.191832	0.0014	0.0277453	yes
ENSG00000261043	MIR4313	lincRNA	15:76016317-76055662	q1	q2	OK	0.308845	2.05945	2.7373	1.67146	0.00035	0.00895403	yes
ENSG00000261069	SNORD116-20	lincRNA	15:25068793-25492435	q1	q2	OK	0.798256	4.09396	2.35857	0.186766	5e-05	0.00159847	yes
ENSG00000261685	RP11-401P9.4	lincRNA	16:50679719-50683160	q1	q2	OK	0.827739	2.39692	1.53394	0.374883	0.00135	0.0269741	yes
ENSG00000265554	RP11-419J16.1	lincRNA	18:10125336-10144403	q1	q2	OK	0.0746326	0.266089	1.83403	0.335511	0.0006	0.0140079	yes
ENSG00000266578	RP11-838N2.5	lincRNA	18:3284142-3327290	q1	q2	OK	0.961888	0.281465	-1.77291	-0.299206	5e-05	0.00159847	yes
ENSG00000266602	RP11-476K15.1	lincRNA	18:1509183-1647098	q1	q2	OK	0.682034	0.306098	-1.15585	-0.15465	0.002	0.0374983	yes
ENSG00000267053	CTD-3162L10.1	lincRNA	19:36795481-36803570	q1	q2	OK	0.334726	0.671537	1.00449	0.179389	0.00065	0.014952	yes
ENSG00000267640	CTD-2554C21.2	lincRNA	19:38307998-38345855	q1	q2	OK	0.113954	0.412909	1.85737	0.19731	0.0022	0.0404516	yes
ENSG00000267696	CTB-151G24.1	lincRNA	19:28129390-28137391	q1	q2	OK	14.6554	43.0028	1.553	0.288575	5e-05	0.00159847	yes
ENSG00000269909	RP11-489N22.3	lincRNA	9:129376721-129463312	q1	q2	OK	0.270031	1.49787	2.47171	0.163739	0.0005	0.0120192	yes
ENSG00000269913	CTC-1337H24.1	lincRNA	11:67227338-67227784	q1	q2	OK	0.872587	0.189591	-2.20241	-0.38295	5e-05	0.00159847	yes
ENSG00000269962	RP13-238F13.5	lincRNA	10:126133807-126134344	q1	q2	OK	0.0225867	0.471912	4.38498	0.483756	5e-05	0.00159847	yes
ENSG00000269975	RP11-58B17.2	lincRNA	3:9540044-9541253	q1	q2	OK	0.0190727	1.26133	6.04729	0.828874	5e-05	0.00159847	yes
ENSG00000270937	RP5-856G1.1	lincRNA	6:1026728-1027460	q1	q2	OK	0.0362255	0.336599	3.21595	0.397098	5e-05	0.00159847	yes
ENSG00000271086	NAMA	lincRNA	9:102117618-102139522	q1	q2	OK	0.0573075	0.262435	2.19517	0.319584	5e-05	0.00159847	yes
ENSG00000271538	RP11-326I11.4	lincRNA	4:185427613-185458708	q1	q2	OK	0.339448	0.092976	-1.86826	-0.218262	5e-05	0.00159847	yes
ENSG00000271766	CTD-2195M15.3	lincRNA	5:126813986-126814429	q1	q2	OK	0.629465	0.16949	-1.89293	-0.250193	5e-05	0.00159847	yes
ENSG00000271952	RP11-245G13.2	lincRNA	2:11018394-11025244	q1	q2	OK	0.402185	0.082708	-2.28176	-0.306679	5e-05	0.00159847	yes
ENSG00000272141	RP11-465B22.8	lincRNA	1:1104736-1105723	q1	q2	OK	0.078961	0.579716	2.87613	0.354028	5e-05	0.00159847	yes
ENSG00000272347	RP11-43F13.4	lincRNA	5:1005153-1006738	q1	q2	OK	0.12618	0.425627	1.7541	0.28948	5e-05	0.00159847	yes
ENSG00000272512	RP11-54O7.17	lincRNA	1:931345-933431	q1	q2	OK	0.258092	1.12549	2.1246	0.381674	5e-05	0.00159847	yes
ENSG00000272971	RP11-284F21.11	lincRNA	1:156584533-156585080	q1	q2	OK	0.0710339	0.461378	2.69937	0.358681	5e-05	0.00159847	yes
ENSG00000273119	RP11-128P17.4	lincRNA	18:11390031-11390728	q1	q2	OK	0.633798	0.153608	-2.04477	-0.258803	5e-05	0.00159847	yes
ENSG00000104725	NEFL	processed_transcript	8:24808467-24814624	q1	q2	OK	0.306025	6.87186	4.48898	0.887075	5e-05	0.00159847	yes
ENSG00000110347	MMP12	processed_transcript	11:102733466-102745764	q1	q2	OK	0.331811	1.7761	2.42028	0.419937	5e-05	0.00159847	yes
ENSG00000125804	FAM182A	processed_transcript	20:26035290-26073683	q1	q2	OK	0.179193	0.46488	1.37535	0.206226	0.0003	0.00782107	yes
ENSG00000157152	SYN2	processed_transcript	3:12045875-12232900	q1	q2	OK	0.0854275	0.822732	3.26765	0.325116	5e-05	0.00159847	yes
ENSG00000197558	SSPO	processed_transcript	7:149473130-149531068	q1	q2	OK	0.2413	0.543731	1.17207	0.164971	0.00015	0.00426604	yes
ENSG00000203709	C1orf132	processed_transcript	1:207974862-208042495	q1	q2	OK	2.8051	0.0834831	-5.07042	-0.631939	5e-05	0.00159847	yes
ENSG00000205054	LINC01121	processed_transcript	2:45392008-45550434	q1	q2	OK	0.284076	0.0761375	-1.8996	-0.248757	5e-05	0.00159847	yes
ENSG00000225649	AC064875.2	processed_transcript	2:13106909-13147138	q1	q2	OK	3.85026	1.46604	-1.39303	-0.302221	5e-05	0.00159847	yes
ENSG00000227195	MIR663A	processed_transcript	20:26167555-26232162	q1	q2	OK	106.528	356.829	1.74401	7.01573	5e-05	0.00159847	yes
ENSG00000231290	APCDD1L-AS1	processed_transcript	20:57090434-57194944	q1	q2	OK	0.228587	1.56178	2.77237	0.340137	5e-05	0.00159847	yes
ENSG00000232021	LEF1-AS1	processed_transcript	4:108968700-109177992	q1	q2	OK	17.8305	7.77294	-1.19781	-0.137762	5e-05	0.00159847	yes
ENSG00000232079	AL035610.1	processed_transcript	21:29420732-29600986	q1	q2	OK	6.36733	0.0705747	-6.4954	-0.877047	5e-05	0.00159847	yes
ENSG00000235726	AC010148.1	processed_transcript	2:235742958-235822028	q1	q2	OK	0.124527	0.714281	2.52003	0.321435	5e-05	0.00159847	yes
ENSG00000244879	GABPB1-AS1	processed_transcript	15:50569388-50659636	q1	q2	OK	3.8338	7.71874	1.00959	0.144496	0.0003	0.00782107	yes
ENSG00000251393	RP1-240K6.3	processed_transcript	14:73741814-73943880	q1	q2	OK	0.531304	0.0305679	-4.11945	-0.0636658	0.00155	0.0303067	yes
ENSG00000261645	DISC1FP1	processed_transcript	11:89984399-90648220	q1	q2	OK	2.03806	0.217351	-3.2291	-0.291634	5e-05	0.00159847	yes
ENSG00000267287	RP11-567M16.1	processed_transcript	18:77336459-77349010	q1	q2	OK	0.0250399	0.168717	2.75231	0.325758	5e-05	0.00159847	yes
ENSG00000268460	AC006262.6	processed_transcript	19:46706682-46718094	q1	q2	OK	0.407652	0.910479	1.15929	0.176453	0.0003	0.00782107	yes
ENSG00000271147	RP4-769N13.6	processed_transcript	X:101854095-101973607	q1	q2	OK	6.46992	3.52357	-0.876711	-0.144738	0.00025	0.00672574	yes
ENSG00000272298	RP11-386M24.8	processed_transcript	15:93146139-93353114	q1	q2	OK	22.3555	5.14032	-2.1207	-0.119945	0.00145	0.0285041	yes
ENSG00000272734	ADIRF-AS1	processed_transcript	10:88695296-88784489	q1	q2	OK	1.41495	3.18079	1.16864	0.153249	0.0011	0.0229418	yes
ENSG00000273213	RP5-998N21.10	processed_transcript	1:149369293-149429348	q1	q2	OK	1.62721	0.511084	-1.67076	-0.247125	0.00225	0.041267	yes
ENSG00000001561	ENPP4	protein_coding	6:46097729-46114436	q1	q2	OK	1.04627	0.354984	-1.55943	-0.375822	0.0012	0.0246518	yes
ENSG00000003989	SLC7A2	protein_coding	8:17354596-17428082	q1	q2	OK	1.40279	3.40395	1.27891	0.321449	0.0012	0.0246518	yes
ENSG00000004799	PDK4	protein_coding	7:95212810-95225803	q1	q2	OK	7.42904	2.59869	-1.51539	-0.376373	0.0025	0.0449118	yes
ENSG00000004838	ZMYND10	protein_coding	3:50378536-50384283	q1	q2	OK	1.01512	2.19499	1.11257	0.236739	5e-05	0.00159847	yes
ENSG00000004897	CDC27	protein_coding	17:45195068-45266788	q1	q2	OK	22.8577	14.7756	-0.629457	-0.194207	0.00135	0.0269741	yes
ENSG00000006042	TMEM98	protein_coding	17:31254927-31272124	q1	q2	OK	106.589	58.983	-0.853684	-0.471199	5e-05	0.00159847	yes
ENSG00000006047	YBX2	protein_coding	17:7184985-7197934	q1	q2	OK	0.713162	1.81363	1.34658	0.225469	0.00025	0.00672574	yes
ENSG00000006377	DLX6	protein_coding	7:96584452-96643377	q1	q2	OK	0.549601	1.25003	1.18551	0.193034	0.0018	0.0343963	yes
ENSG00000006468	ETV1	protein_coding	7:13930852-14031050	q1	q2	OK	24.0573	10.7218	-1.16593	-0.376069	5e-05	0.00159847	yes
ENSG00000006747	SCIN	protein_coding	7:12609750-12693228	q1	q2	OK	15.3931	33.426	1.11869	0.417946	0.0014	0.0277453	yes
ENSG00000007038	PRSS21	protein_coding	16:2867163-2876305	q1	q2	OK	5.87717	2.3077	-1.34866	-0.254676	0.00065	0.014952	yes
ENSG00000007174	DNAH9	protein_coding	17:11501747-11900827	q1	q2	OK	3.50209	0.711854	-2.29856	-0.308837	5e-05	0.00159847	yes
ENSG00000007372	PAX6	protein_coding	11:31806339-32127301	q1	q2	OK	0.354969	1.81616	2.35512	0.15059	0.0008	0.0176962	yes
ENSG00000008300	CELSR3	protein_coding	3:48673901-48700348	q1	q2	OK	1.03855	2.03775	0.972409	0.236403	0.0023	0.0419032	yes
ENSG00000008323	PLEKHG6	protein_coding	12:6419601-6437672	q1	q2	OK	0.328594	0.864893	1.39621	0.244548	0.0002	0.00551612	yes
ENSG00000010310	GIPR	protein_coding	19:46171501-46186982	q1	q2	OK	0.425341	1.05448	1.30984	0.237244	5e-05	0.00159847	yes
ENSG00000010704	HFE	protein_coding	6:26087508-26098571	q1	q2	OK	7.12726	2.26724	-1.65241	-0.452673	5e-05	0.00159847	yes
ENSG00000012124	CD22	protein_coding	19:35810163-35838258	q1	q2	OK	5.31231	3.08344	-0.784798	-0.176149	0.00045	0.0110601	yes
ENSG00000012223	LTF	protein_coding	3:46477135-46526724	q1	q2	OK	1.93448	4.76313	1.29996	0.224852	0.00105	0.0220671	yes
ENSG00000013297	CLDN11	protein_coding	3:170136652-170578169	q1	q2	OK	1.7214	8.89401	2.36925	0.397439	5e-05	0.00159847	yes
ENSG00000014257	ACPP	protein_coding	3:132036210-132087142	q1	q2	OK	3.92371	1.50736	-1.3802	-0.265854	5e-05	0.00159847	yes
ENSG00000015413	DPEP1	protein_coding	16:89679715-89704839	q1	q2	OK	0.293699	0.704364	1.26198	0.205012	0.0005	0.0120192	yes
ENSG00000017483	SLC38A5	protein_coding	X:48316919-48328644	q1	q2	OK	5.30847	20.7353	1.96572	0.43064	5e-05	0.00159847	yes
ENSG00000018625	ATP1A2	protein_coding	1:160085548-160113381	q1	q2	OK	0.576677	0.16102	-1.84053	-0.22307	0.0003	0.00782107	yes
ENSG00000019186	CYP24A1	protein_coding	20:52769987-52790512	q1	q2	OK	0.144244	0.558381	1.95274	0.196707	5e-05	0.00159847	yes
ENSG00000021300	PLEKHB1	protein_coding	11:73357222-73373864	q1	q2	OK	90.2548	33.6605	-1.42294	-0.456051	0.00015	0.00426604	yes
ENSG00000023171	GRAMD1B	protein_coding	11:123396343-123498482	q1	q2	OK	3.42232	0.558392	-2.61563	-0.487517	5e-05	0.00159847	yes
ENSG00000026103	FAS	protein_coding	10:90639490-90775542	q1	q2	OK	8.95179	3.96731	-1.17401	-0.179092	0.0009	0.019437	yes
ENSG00000026559	KCNG1	protein_coding	20:49615906-49639666	q1	q2	OK	0.961428	2.66402	1.47036	0.317982	5e-05	0.00159847	yes
ENSG00000031081	ARHGAP31	protein_coding	3:119013219-119139561	q1	q2	OK	9.32078	5.15134	-0.855502	-0.351796	0.0019	0.035931	yes
ENSG00000033327	GAB2	protein_coding	11:77926342-78285919	q1	q2	OK	13.7897	60.7799	2.14	0.364031	5e-05	0.00159847	yes
ENSG00000034971	MYOC	protein_coding	1:171604556-171621823	q1	q2	OK	2.32363	0.206803	-3.49005	-0.397441	5e-05	0.00159847	yes
ENSG00000039139	DNAH5	protein_coding	5:13690439-13944652	q1	q2	OK	0.0538386	0.246925	2.19736	0.253697	5e-05	0.00159847	yes
ENSG00000046653	GPM6B	protein_coding	X:13789149-13956757	q1	q2	OK	87.0384	51.4509	-0.758456	-0.41251	0.00095	0.0202769	yes
ENSG00000048540	LMO3	protein_coding	12:16500075-16763528	q1	q2	OK	0.451701	4.43116	3.29424	0.361206	5e-05	0.00159847	yes
ENSG00000048649	RSF1	protein_coding	11:77371040-77532063	q1	q2	OK	8.12915	22.9921	1.49996	0.220221	5e-05	0.00159847	yes
ENSG00000049540	ELN	protein_coding	7:73442118-73484237	q1	q2	OK	2.07481	5.19202	1.32331	0.355473	5e-05	0.00159847	yes
ENSG00000050438	SLC4A8	protein_coding	12:51745030-51902980	q1	q2	OK	0.297005	0.758319	1.35232	0.132549	0.00175	0.0335287	yes
ENSG00000051128	HOMER3	protein_coding	19:19010322-19057640	q1	q2	OK	29.4697	53.4578	0.859169	0.226999	0.00075	0.0167937	yes
ENSG00000054690	PLEKHH1	protein_coding	14:67913800-68067004	q1	q2	OK	24.2358	13.6178	-0.831648	-0.182546	0.00065	0.014952	yes
ENSG00000054803	CBLN4	protein_coding	20:54572495-54580528	q1	q2	OK	0.020591	0.18555	3.17172	0.367968	5e-05	0.00159847	yes
ENSG00000057294	PKP2	protein_coding	12:32943678-33049774	q1	q2	OK	0.165434	0.527602	1.6732	0.2613	5e-05	0.00159847	yes
ENSG00000058085	LAMC2	protein_coding	1:183155372-183214035	q1	q2	OK	3.70104	11.197	1.5971	0.302473	0.0014	0.0277453	yes
ENSG00000060709	RIMBP2	protein_coding	12:130880681-131200826	q1	q2	OK	0.0770827	0.24634	1.67617	0.156826	5e-05	0.00159847	yes
ENSG00000060718	COL11A1	protein_coding	1:103342022-103574052	q1	q2	OK	13.9632	37.1465	1.41159	0.18438	5e-05	0.00159847	yes
ENSG00000061656	SPAG4	protein_coding	20:34203813-34208971	q1	q2	OK	6.79689	4.40177	-0.626791	-0.151363	0.00205	0.0382393	yes
ENSG00000062038	CDH3	protein_coding	16:68670091-68756519	q1	q2	OK	44.704	103.829	1.21573	0.495642	5e-05	0.00159847	yes
ENSG00000064012	CASP8	protein_coding	2:202098165-202152434	q1	q2	OK	10.7806	6.6807	-0.690365	-0.216009	0.0026	0.0463282	yes
ENSG00000064115	TM7SF3	protein_coding	12:27124518-27167367	q1	q2	OK	103.587	54.4307	-0.928347	-0.325785	5e-05	0.00159847	yes
ENSG00000064692	SNCAIP	protein_coding	5:121646991-121814782	q1	q2	OK	0.240477	2.74344	3.51202	0.491147	5e-05	0.00159847	yes
ENSG00000064999	ANKS1A	protein_coding	6:34857041-35059179	q1	q2	OK	43.645	23.3427	-0.902845	-0.471425	0.001	0.0211994	yes
ENSG00000065320	NTN1	protein_coding	17:8924858-9147317	q1	q2	OK	1.02754	2.89024	1.492	0.410329	0.0016	0.03098	yes
ENSG00000065717	TLE2	protein_coding	19:2997635-3047633	q1	q2	OK	2.39399	4.15149	0.794209	0.222004	0.00155	0.0303067	yes
ENSG00000065833	ME1	protein_coding	6:83920107-84140797	q1	q2	OK	5.23846	2.32343	-1.17288	-0.353961	0.0002	0.00551612	yes
ENSG00000066468	FGFR2	protein_coding	10:123237847-123357972	q1	q2	OK	0.537551	6.58151	3.61395	0.623313	5e-05	0.00159847	yes
ENSG00000067177	PHKA1	protein_coding	X:71798663-71934167	q1	q2	OK	2.47412	1.10197	-1.16683	-0.391259	0.0019	0.035931	yes
ENSG00000067715	SYT1	protein_coding	12:79257772-79897176	q1	q2	OK	0.118871	0.985253	3.0511	0.429102	5e-05	0.00159847	yes
ENSG00000067842	ATP2B3	protein_coding	X:152783133-152848397	q1	q2	OK	0.0265075	0.314338	3.56784	0.43763	5e-05	0.00159847	yes
ENSG00000068078	FGFR3	protein_coding	4:1795033-1810599	q1	q2	OK	2.42856	7.06287	1.54015	0.309165	5e-05	0.00159847	yes
ENSG00000068305	MEF2A	protein_coding	15:100017369-100273766	q1	q2	OK	14.5668	7.95711	-0.872365	-0.282583	0.0003	0.00782107	yes
ENSG00000068985	PAGE1	protein_coding	X:49452052-49460596	q1	q2	OK	5.93084	1.22984	-2.26977	-0.31353	5e-05	0.00159847	yes
ENSG00000069482	GAL	protein_coding	11:68451246-68458643	q1	q2	OK	2.93512	25.9818	3.14601	0.577132	5e-05	0.00159847	yes
ENSG00000070081	NUCB2	protein_coding	11:17229699-17371521	q1	q2	OK	58.7761	34.3782	-0.773737	-0.296385	0.0007	0.0159018	yes
ENSG00000070371	CLTCL1	protein_coding	22:19166985-19279239	q1	q2	OK	3.57957	1.94628	-0.879071	-0.253295	0.00105	0.0220671	yes
ENSG00000070526	ST6GALNAC1	protein_coding	17:74620842-74639920	q1	q2	OK	3.49748	1.28429	-1.44534	-0.186756	0.0003	0.00782107	yes
ENSG00000070886	EPHA8	protein_coding	1:22890056-22930087	q1	q2	OK	0.17858	0.58422	1.70994	0.241262	5e-05	0.00159847	yes
ENSG00000070961	ATP2B1	protein_coding	12:89954905-90106367	q1	q2	OK	13.2435	7.26368	-0.866511	-0.223668	0.0026	0.0463282	yes
ENSG00000071564	TCF3	protein_coding	19:1609290-1652604	q1	q2	OK	32.6443	48.2062	0.562387	0.227072	0.0021	0.0389728	yes
ENSG00000073067	CYP2W1	protein_coding	7:1022834-1029276	q1	q2	OK	0.0586322	0.824998	3.81463	0.462857	5e-05	0.00159847	yes
ENSG00000073146	MOV10L1	protein_coding	22:50528307-50600119	q1	q2	OK	0.126678	0.296044	1.22465	0.194036	5e-05	0.00159847	yes
ENSG00000073282	TP63	protein_coding	3:189349204-189615068	q1	q2	OK	3.36644	8.82652	1.39062	0.353514	0.0018	0.0343963	yes
ENSG00000073605	GSDMB	protein_coding	17:38060847-38076107	q1	q2	OK	1.2462	1.88513	0.597134	0.134089	0.0026	0.0463282	yes
ENSG00000074047	GLI2	protein_coding	2:121493198-121750229	q1	q2	OK	0.242993	1.10946	2.19088	0.287652	5e-05	0.00159847	yes
ENSG00000074201	CLNS1A	protein_coding	11:77225980-77348850	q1	q2	OK	75.724	181.593	1.26189	0.500187	5e-05	0.00159847	yes
ENSG00000074317	SNCB	protein_coding	5:176047084-176057530	q1	q2	OK	1.32625	3.22972	1.28405	0.245903	0.00055	0.013007	yes
ENSG00000074966	TXK	protein_coding	4:48068409-48136273	q1	q2	OK	0.477187	0.271196	-0.815218	-0.158357	0.00265	0.0470278	yes
ENSG00000075340	ADD2	protein_coding	2:70834749-70995357	q1	q2	OK	0.232773	0.828299	1.83123	0.204865	5e-05	0.00159847	yes
ENSG00000075461	CACNG4	protein_coding	17:64961025-65029514	q1	q2	OK	0.122995	0.803626	2.70793	0.418506	5e-05	0.00159847	yes
ENSG00000075790	BCAP29	protein_coding	7:107220001-107269943	q1	q2	OK	60.1876	34.087	-0.820243	-0.254821	0.00045	0.0110601	yes
ENSG00000077009	NMRK2	protein_coding	19:3933100-3942414	q1	q2	OK	2.22331	7.58519	1.77048	0.28634	5e-05	0.00159847	yes
ENSG00000077264	PAK3	protein_coding	X:110187512-110470589	q1	q2	OK	0.24826	0.0756198	-1.71502	-0.208285	5e-05	0.00159847	yes
ENSG00000077274	CAPN6	protein_coding	X:110488330-110513751	q1	q2	OK	0.0368823	1.18714	5.00842	0.6392	5e-05	0.00159847	yes
ENSG00000077279	DCX	protein_coding	X:110537006-110655603	q1	q2	OK	0.0565398	0.231933	2.03637	0.286487	0.00015	0.00426604	yes
ENSG00000078018	MAP2	protein_coding	2:210288781-210598842	q1	q2	OK	12.1076	5.74979	-1.07434	-0.366378	0.0017	0.0327138	yes
ENSG00000078328	RBFOX1	protein_coding	16:5289802-7763340	q1	q2	OK	0.0186897	0.637084	5.09117	0.30088	5e-05	0.00159847	yes
ENSG00000078725	BRINP1	protein_coding	9:121915735-122131745	q1	q2	OK	0.0531945	0.25232	2.24591	0.307465	5e-05	0.00159847	yes
ENSG00000079150	FKBP7	protein_coding	2:179328390-179343327	q1	q2	OK	32.2144	18.0203	-0.838084	-0.312582	0.00065	0.014952	yes
ENSG00000079931	MOXD1	protein_coding	6:132617193-132722684	q1	q2	OK	43.1811	6.53285	-2.72462	-0.902692	5e-05	0.00159847	yes
ENSG00000082126	MPP4	protein_coding	2:202509592-202563417	q1	q2	OK	0.324138	0.770424	1.24904	0.25615	5e-05	0.00159847	yes
ENSG00000082196	C1QTNF3	protein_coding	5:33986282-34124633	q1	q2	OK	21.8562	2.26228	-3.27219	-0.651973	5e-05	0.00159847	yes
ENSG00000082293	COL19A1	protein_coding	6:70576462-70919679	q1	q2	OK	2.02464	0.510215	-1.98849	-0.24247	5e-05	0.00159847	yes
ENSG00000082929	C4orf6	protein_coding	4:5526295-5529528	q1	q2	OK	0.484407	0.149163	-1.69933	-0.236361	0.00065	0.014952	yes
ENSG00000083067	TRPM3	protein_coding	9:73143978-74061820	q1	q2	OK	0.444467	0.140492	-1.66159	-0.208453	5e-05	0.00159847	yes
ENSG00000083307	GRHL2	protein_coding	8:102473404-102681954	q1	q2	OK	0.440039	1.45696	1.72725	0.298167	0.0012	0.0246518	yes
ENSG00000084628	NKAIN1	protein_coding	1:31652591-31712401	q1	q2	OK	1.39556	3.22344	1.20775	0.272125	0.0008	0.0176962	yes
ENSG00000085552	IGSF9	protein_coding	1:159896828-159915386	q1	q2	OK	0.306336	2.00277	2.70881	0.540841	5e-05	0.00159847	yes
ENSG00000085741	WNT11	protein_coding	11:75897368-75921780	q1	q2	OK	0.608492	2.07734	1.77142	0.356546	5e-05	0.00159847	yes
ENSG00000086205	FOLH1	protein_coding	11:49168186-49230222	q1	q2	OK	1.6247	0.352952	-2.20263	-0.368332	5e-05	0.00159847	yes
ENSG00000087250	MT3	protein_coding	16:56622985-56625000	q1	q2	OK	3.37199	0.777324	-2.11701	-0.344265	5e-05	0.00159847	yes
ENSG00000087884	AAMDC	protein_coding	11:77532154-77705724	q1	q2	OK	21.8978	53.9865	1.30181	0.299075	5e-05	0.00159847	yes
ENSG00000088367	EPB41L1	protein_coding	20:34679425-34820721	q1	q2	OK	12.5228	7.8476	-0.674231	-0.196282	0.00015	0.00426604	yes
ENSG00000089169	RPH3A	protein_coding	12:113008183-113336686	q1	q2	OK	0.588517	4.87764	3.05103	0.56182	5e-05	0.00159847	yes
ENSG00000089199	CHGB	protein_coding	20:5892075-5906007	q1	q2	OK	0.358697	1.25131	1.8026	0.353208	5e-05	0.00159847	yes
ENSG00000089225	TBX5	protein_coding	12:114791735-114850636	q1	q2	OK	0.54076	0.138043	-1.96987	-0.282098	5e-05	0.00159847	yes
ENSG00000091128	LAMB4	protein_coding	7:107663992-107770801	q1	q2	OK	0.248457	0.671829	1.4351	0.156444	5e-05	0.00159847	yes
ENSG00000091137	SLC26A4	protein_coding	7:107294420-107358254	q1	q2	OK	1.50632	0.400129	-1.91249	-0.342984	5e-05	0.00159847	yes
ENSG00000091428	RAPGEF4	protein_coding	2:173541868-173917621	q1	q2	OK	4.42706	1.78887	-1.3073	-0.310087	5e-05	0.00159847	yes
ENSG00000091513	TF	protein_coding	3:133380841-133497850	q1	q2	OK	48.7694	15.6982	-1.63538	-0.384695	5e-05	0.00159847	yes
ENSG00000091879	ANGPT2	protein_coding	8:6261071-6565730	q1	q2	OK	8.01014	1.77771	-2.17181	-0.463747	5e-05	0.00159847	yes
ENSG00000091972	CD200	protein_coding	3:112021324-112081659	q1	q2	OK	17.2592	8.49429	-1.0228	-0.381015	0.00015	0.00426604	yes
ENSG00000092850	TEKT2	protein_coding	1:36549675-36553876	q1	q2	OK	0.0792574	0.280684	1.82433	0.281947	5e-05	0.00159847	yes
ENSG00000094796	KRT31	protein_coding	17:39549975-39553844	q1	q2	OK	0.143759	2.14278	3.89776	0.478494	5e-05	0.00159847	yes
ENSG00000095587	TLL2	protein_coding	10:98124362-98273675	q1	q2	OK	0.10949	0.301296	1.46039	0.23522	5e-05	0.00159847	yes
ENSG00000095596	CYP26A1	protein_coding	10:94833231-94837647	q1	q2	OK	0.434041	0.157436	-1.46306	-0.195591	0.00185	0.0351982	yes
ENSG00000095713	CRTAC1	protein_coding	10:99609995-99790585	q1	q2	OK	106.769	43.0809	-1.30937	-0.529284	0.00035	0.00895403	yes
ENSG00000099330	OCEL1	protein_coding	19:17337012-17340028	q1	q2	OK	21.0084	29.559	0.49263	0.17349	0.0026	0.0463282	yes
ENSG00000099365	STX1B	protein_coding	16:31000576-31021949	q1	q2	OK	0.383587	1.0463	1.44767	0.255322	0.0005	0.0120192	yes
ENSG00000099812	MISP	protein_coding	19:751125-764319	q1	q2	OK	0.0728205	0.276237	1.92349	0.298151	5e-05	0.00159847	yes
ENSG00000099953	MMP11	protein_coding	22:24105207-24126503	q1	q2	OK	7.90401	36.0893	2.19091	0.343709	5e-05	0.00159847	yes
ENSG00000099957	P2RX6	protein_coding	22:21353392-21399306	q1	q2	OK	6.45009	3.12272	-1.04651	-0.176128	0.0028	0.0491324	yes
ENSG00000100033	PRODH	protein_coding	22:18893540-18924066	q1	q2	OK	3.57766	7.8592	1.13536	0.251491	0.00235	0.0426015	yes
ENSG00000100095	SEZ6L	protein_coding	22:26565439-26779562	q1	q2	OK	0.0600599	1.08983	4.18156	0.385236	5e-05	0.00159847	yes
ENSG00000100156	SLC16A8	protein_coding	22:38474140-38480100	q1	q2	OK	1.10276	2.79246	1.34041	0.198251	0.00035	0.00895403	yes
ENSG00000100285	NEFH	protein_coding	22:29876218-29887379	q1	q2	OK	1.47669	5.00409	1.76074	0.477354	0.0013	0.0261902	yes
ENSG00000100362	PVALB	protein_coding	22:37196727-37215780	q1	q2	OK	0.813323	11.7841	3.85687	0.443015	5e-05	0.00159847	yes
ENSG00000100427	MLC1	protein_coding	22:50497819-50524331	q1	q2	OK	3.89514	0.828776	-2.23262	-0.416475	5e-05	0.00159847	yes
ENSG00000100505	TRIM9	protein_coding	14:51441979-51562779	q1	q2	OK	8.36744	3.77896	-1.1468	-0.30818	0.00115	0.0238033	yes
ENSG00000100604	CHGA	protein_coding	14:93389424-93401638	q1	q2	OK	0.606576	6.74035	3.47406	0.553826	5e-05	0.00159847	yes
ENSG00000100968	NFATC4	protein_coding	14:24834878-24848810	q1	q2	OK	11.1107	22.1708	0.996707	0.254906	0.00015	0.00426604	yes
ENSG00000101222	SPEF1	protein_coding	20:3758150-3762095	q1	q2	OK	0.255704	0.554989	1.11798	0.216448	0.0026	0.0463282	yes
ENSG00000101230	ISM1	protein_coding	20:13202417-13619587	q1	q2	OK	1.84548	8.82018	2.25681	0.439606	0.00055	0.013007	yes
ENSG00000101282	RSPO4	protein_coding	20:939094-982907	q1	q2	OK	0.642553	4.42787	2.78473	0.470486	5e-05	0.00159847	yes
ENSG00000101311	FERMT1	protein_coding	20:6055491-6104191	q1	q2	OK	0.896394	3.05725	1.77003	0.37752	5e-05	0.00159847	yes
ENSG00000101441	CST4	protein_coding	20:23666276-23669677	q1	q2	OK	0.229469	0.0948933	-1.27392	-0.127688	0.0016	0.03098	yes
ENSG00000101489	CELF4	protein_coding	18:34823009-35146000	q1	q2	OK	0.156196	0.406659	1.38047	0.189608	0.00045	0.0110601	yes
ENSG00000101883	RHOXF1	protein_coding	X:119170200-119379122	q1	q2	OK	0.0348267	1.42099	5.35055	0.257593	5e-05	0.00159847	yes
ENSG00000101938	CHRDL1	protein_coding	X:109917083-110039286	q1	q2	OK	5.3777	0.943365	-2.5111	-0.511563	5e-05	0.00159847	yes
ENSG00000102048	ASB9	protein_coding	X:15253409-15288589	q1	q2	OK	16.1063	8.10272	-0.991147	-0.377758	5e-05	0.00159847	yes
ENSG00000102287	GABRE	protein_coding	X:151121595-151143152	q1	q2	OK	0.538487	0.979449	0.863058	0.145368	0.00145	0.0285041	yes
ENSG00000102313	ITIH6	protein_coding	X:54775331-54824673	q1	q2	OK	20.1092	2.15307	-3.22338	-0.822227	5e-05	0.00159847	yes
ENSG00000102383	ZDHHC15	protein_coding	X:74588261-74743337	q1	q2	OK	0.0657402	0.283963	2.11086	0.249548	5e-05	0.00159847	yes
ENSG00000102445	KIAA0226L	protein_coding	13:46916138-47012325	q1	q2	OK	6.18458	2.32452	-1.41174	-0.453774	5e-05	0.00159847	yes
ENSG00000102678	FGF9	protein_coding	13:22245521-22278637	q1	q2	OK	0.0235714	0.929255	5.30097	0.558118	5e-05	0.00159847	yes
ENSG00000103154	NECAB2	protein_coding	16:84002236-84036381	q1	q2	OK	1.05729	2.45045	1.21268	0.229006	0.0004	0.0101267	yes
ENSG00000103546	SLC6A2	protein_coding	16:55689515-55740104	q1	q2	OK	0.0535705	0.235415	2.1357	0.271011	0.00015	0.00426604	yes
ENSG00000104205	SGK3	protein_coding	8:67579830-67774257	q1	q2	OK	14.169	6.45117	-1.13511	-0.361467	0.00085	0.0186328	yes
ENSG00000104313	EYA1	protein_coding	8:72067691-72274467	q1	q2	OK	5.56692	0.50652	-3.45819	-0.774161	5e-05	0.00159847	yes
ENSG00000104321	TRPA1	protein_coding	8:72740401-73030628	q1	q2	OK	5.49201	2.13941	-1.36012	-0.117936	0.00195	0.036655	yes
ENSG00000104611	SH2D4A	protein_coding	8:19171127-19253729	q1	q2	OK	4.60113	1.98966	-1.20947	-0.278348	0.0009	0.019437	yes
ENSG00000104722	NEFM	protein_coding	8:24769677-24776607	q1	q2	OK	0.394459	1.65577	2.06955	0.381738	5e-05	0.00159847	yes
ENSG00000104723	TUSC3	protein_coding	8:15274723-15624158	q1	q2	OK	69.1913	22.764	-1.60384	-0.732404	5e-05	0.00159847	yes
ENSG00000104818	CGB2	protein_coding	19:49526125-49552400	q1	q2	OK	0.0108367	0.213234	4.29845	0.31885	0.00085	0.0186328	yes
ENSG00000104899	AMH	protein_coding	19:2249307-2252072	q1	q2	OK	0.843714	1.62641	0.946869	0.144475	0.0021	0.0389728	yes
ENSG00000104936	DMPK	protein_coding	19:46268042-46296060	q1	q2	OK	13.4501	20.2887	0.593063	0.162757	0.00185	0.0351982	yes
ENSG00000105048	TNNT1	protein_coding	19:55644161-55660722	q1	q2	OK	7.25137	15.4245	1.0889	0.263808	5e-05	0.00159847	yes
ENSG00000105088	OLFM2	protein_coding	19:9964393-10047228	q1	q2	OK	7.36077	24.7276	1.74819	0.553408	5e-05	0.00159847	yes
ENSG00000105143	SLC1A6	protein_coding	19:15060845-15134081	q1	q2	OK	0.387685	0.913458	1.23645	0.176096	0.0006	0.0140079	yes
ENSG00000105255	FSD1	protein_coding	19:4304596-4323840	q1	q2	OK	0.866784	2.49823	1.52717	0.223606	5e-05	0.00159847	yes
ENSG00000105376	ICAM5	protein_coding	19:10400656-10407454	q1	q2	OK	0.534777	1.5235	1.51038	0.286834	5e-05	0.00159847	yes
ENSG00000105409	ATP1A3	protein_coding	19:42470733-42501649	q1	q2	OK	0.92553	2.18565	1.23971	0.25117	5e-05	0.00159847	yes
ENSG00000105419	MEIS3	protein_coding	19:47906380-47922780	q1	q2	OK	6.01069	11.1573	0.892384	0.313186	0.00015	0.00426604	yes
ENSG00000105664	COMP	protein_coding	19:18893582-18902123	q1	q2	OK	8.71747	21.7714	1.32046	0.426598	0.0004	0.0101267	yes
ENSG00000105695	MAG	protein_coding	19:35783027-35804707	q1	q2	OK	2.8046	0.818104	-1.77744	-0.228806	0.0003	0.00782107	yes
ENSG00000105697	HAMP	protein_coding	19:35771618-35776046	q1	q2	OK	1.19881	3.4911	1.54208	0.262199	5e-05	0.00159847	yes
ENSG00000105737	GRIK5	protein_coding	19:42502472-42585701	q1	q2	OK	0.0806904	0.302782	1.90781	0.0910503	0.00195	0.036655	yes
ENSG00000105825	TFPI2	protein_coding	7:93220884-93540577	q1	q2	OK	16.4019	5.58784	-1.5535	-0.326392	5e-05	0.00159847	yes
ENSG00000105983	LMBR1	protein_coding	7:156264889-156685924	q1	q2	OK	21.4692	13.0617	-0.716931	-0.235986	5e-05	0.00159847	yes
ENSG00000106003	LFNG	protein_coding	7:2552162-2568811	q1	q2	OK	4.14278	11.1646	1.43026	0.401038	0.00045	0.0110601	yes
ENSG00000106013	ANKRD7	protein_coding	7:117854726-117882785	q1	q2	OK	1.98475	0.754965	-1.39447	-0.296921	5e-05	0.00159847	yes
ENSG00000106018	VIPR2	protein_coding	7:158799212-158937649	q1	q2	OK	0.0926648	0.462171	2.31833	0.23327	5e-05	0.00159847	yes
ENSG00000106123	EPHB6	protein_coding	7:142552791-142568847	q1	q2	OK	2.52365	6.17322	1.29051	0.227746	5e-05	0.00159847	yes
ENSG00000106278	PTPRZ1	protein_coding	7:121513142-121702090	q1	q2	OK	50.1215	16.3387	-1.61713	-0.478179	5e-05	0.00159847	yes
ENSG00000106302	HYAL4	protein_coding	7:123454192-123517532	q1	q2	OK	0.102328	0.34999	1.77412	0.206735	0.0021	0.0389728	yes
ENSG00000106327	TFR2	protein_coding	7:100218038-100240402	q1	q2	OK	1.39499	2.77966	0.994651	0.238695	5e-05	0.00159847	yes
ENSG00000106511	MEOX2	protein_coding	7:15650836-15726437	q1	q2	OK	1.1324	0.445709	-1.34522	-0.268552	0.00165	0.0319199	yes
ENSG00000106536	POU6F2	protein_coding	7:39017597-39532694	q1	q2	OK	0.258984	0.0540347	-2.2609	-0.248363	0.00015	0.00426604	yes
ENSG00000106689	LHX2	protein_coding	9:126763948-126795580	q1	q2	OK	3.46898	14.3402	2.04748	0.364453	5e-05	0.00159847	yes
ENSG00000107485	GATA3	protein_coding	10:8095566-8117161	q1	q2	OK	1.28125	4.60015	1.84413	0.309148	5e-05	0.00159847	yes
ENSG00000107807	TLX1	protein_coding	10:102849077-102899468	q1	q2	OK	0.283506	0.0137016	-4.37096	-0.323574	5e-05	0.00159847	yes
ENSG00000107968	MAP3K8	protein_coding	10:30722865-30750762	q1	q2	OK	2.34235	13.5791	2.53536	0.552849	5e-05	0.00159847	yes
ENSG00000107984	DKK1	protein_coding	10:54074055-54077802	q1	q2	OK	2.80583	10.7159	1.93326	0.396358	5e-05	0.00159847	yes
ENSG00000108342	CSF3	protein_coding	17:38171613-38174066	q1	q2	OK	0.252058	0.939135	1.89758	0.282	5e-05	0.00159847	yes
ENSG00000108576	SLC6A4	protein_coding	17:28521336-28563020	q1	q2	OK	0.0910264	0.445824	2.29212	0.241951	5e-05	0.00159847	yes
ENSG00000108759	KRT32	protein_coding	17:39616062-39623681	q1	q2	OK	0.0378373	0.371523	3.29557	0.298967	5e-05	0.00159847	yes
ENSG00000108924	HLF	protein_coding	17:53342372-53402426	q1	q2	OK	0.307156	1.03178	1.74809	0.312523	5e-05	0.00159847	yes
ENSG00000109193	SULT1E1	protein_coding	4:70657589-70725870	q1	q2	OK	0.082046	8.97172	6.77281	1.0072	5e-05	0.00159847	yes
ENSG00000109205	ODAM	protein_coding	4:71062212-71070293	q1	q2	OK	0.118157	0.631641	2.4184	0.254188	0.0023	0.0419032	yes
ENSG00000109323	MANBA	protein_coding	4:103552659-103682151	q1	q2	OK	12.0222	5.49493	-1.12953	-0.360583	0.00215	0.0397324	yes
ENSG00000109756	RAPGEF2	protein_coding	4:160025329-160281321	q1	q2	OK	15.17	9.45995	-0.681313	-0.189579	0.0002	0.00551612	yes
ENSG00000109794	FAM149A	protein_coding	4:187025572-187093821	q1	q2	OK	11.298	6.32849	-0.836134	-0.257354	5e-05	0.00159847	yes
ENSG00000109929	SC5D	protein_coding	11:121163161-121179403	q1	q2	OK	16.0755	8.88706	-0.85509	-0.300914	0.0025	0.0449118	yes
ENSG00000110066	SUV420H1	protein_coding	11:67922329-67981295	q1	q2	OK	12.7269	23.2267	0.867904	0.32278	0.0017	0.0327138	yes
ENSG00000110148	CCKBR	protein_coding	11:6280965-6293357	q1	q2	OK	0.0571009	0.706806	3.62973	0.373673	5e-05	0.00159847	yes
ENSG00000110169	HPX	protein_coding	11:6452278-6463847	q1	q2	OK	1.55155	0.792183	-0.969807	-0.342571	0.00125	0.0254403	yes
ENSG00000110680	CALCA	protein_coding	11:14926542-15103888	q1	q2	OK	1.03585	0.0208045	-5.63778	-0.517612	5e-05	0.00159847	yes
ENSG00000111199	TRPV4	protein_coding	12:110220889-110271241	q1	q2	OK	10.2882	3.65675	-1.49236	-0.533752	0.00015	0.00426604	yes
ENSG00000111215	PRR4	protein_coding	12:10977558-11324212	q1	q2	OK	53.9653	26.1431	-1.0456	-0.269292	0.0004	0.0101267	yes
ENSG00000111341	MGP	protein_coding	12:14956505-15059520	q1	q2	OK	572.562	228.369	-1.32606	-0.451069	0.00175	0.0335287	yes
ENSG00000111404	RERGL	protein_coding	12:18233802-18801348	q1	q2	OK	0.0508357	0.469824	3.20821	0.225248	5e-05	0.00159847	yes
ENSG00000111452	GPR133	protein_coding	12:131438451-131626014	q1	q2	OK	0.568755	1.57356	1.46815	0.226037	5e-05	0.00159847	yes
ENSG00000111490	TBC1D30	protein_coding	12:65174588-65274812	q1	q2	OK	0.430642	0.804996	0.902491	0.125431	0.00025	0.00672574	yes
ENSG00000111961	SASH1	protein_coding	6:148558720-148873186	q1	q2	OK	11.1744	6.22873	-0.843182	-0.450607	0.0023	0.0419032	yes
ENSG00000112280	COL9A1	protein_coding	6:70924763-71012786	q1	q2	OK	9.12937	2.04247	-2.1602	-0.444608	5e-05	0.00159847	yes
ENSG00000112769	LAMA4	protein_coding	6:112429962-112672498	q1	q2	OK	55.1783	24.8633	-1.15008	-0.384757	5e-05	0.00159847	yes
ENSG00000112936	C7	protein_coding	5:40909353-40983041	q1	q2	OK	0.321894	2.31715	2.8477	0.376444	5e-05	0.00159847	yes
ENSG00000113303	BTNL8	protein_coding	5:180326076-180377906	q1	q2	OK	0.125676	0.60906	2.27687	0.252086	5e-05	0.00159847	yes
ENSG00000113389	NPR3	protein_coding	5:32689175-32791819	q1	q2	OK	0.128115	1.82966	3.83607	0.373067	5e-05	0.00159847	yes
ENSG00000113430	IRX4	protein_coding	5:1877540-1887350	q1	q2	OK	0.369994	1.87658	2.34253	0.380471	5e-05	0.00159847	yes
ENSG00000113645	WWC1	protein_coding	5:167718655-167899308	q1	q2	OK	3.25985	6.49241	0.993948	0.28099	5e-05	0.00159847	yes
ENSG00000114270	COL7A1	protein_coding	3:48601505-48632700	q1	q2	OK	9.01051	19.149	1.08759	0.220322	0.00035	0.00895403	yes
ENSG00000114487	MORC1	protein_coding	3:108677085-108836989	q1	q2	OK	0.518562	0.155278	-1.73966	-0.253617	0.0012	0.0246518	yes
ENSG00000114638	UPK1B	protein_coding	3:118864996-118924000	q1	q2	OK	0.305297	1.23217	2.01292	0.279281	5e-05	0.00159847	yes
ENSG00000114646	CSPG5	protein_coding	3:47603728-47622282	q1	q2	OK	4.94659	1.65972	-1.57549	-0.414506	0.0019	0.035931	yes
ENSG00000114757	PEX5L	protein_coding	3:179512745-179754841	q1	q2	OK	1.06631	0.0688212	-3.95362	-0.435872	5e-05	0.00159847	yes
ENSG00000114812	VIPR1	protein_coding	3:42530790-42579059	q1	q2	OK	0.533556	3.24827	2.60596	0.39313	5e-05	0.00159847	yes
ENSG00000115138	POMC	protein_coding	2:25383721-25391772	q1	q2	OK	1.62328	3.912	1.26899	0.288856	0.00075	0.0167937	yes
ENSG00000115252	PDE1A	protein_coding	2:183004762-183387919	q1	q2	OK	0.946946	0.401327	-1.2385	-0.240056	5e-05	0.00159847	yes
ENSG00000115257	PCSK4	protein_coding	19:1481426-1490751	q1	q2	OK	1.47799	2.59901	0.814328	0.157555	0.0003	0.00782107	yes
ENSG00000115457	IGFBP2	protein_coding	2:217497550-217529159	q1	q2	OK	186.268	68.1976	-1.44959	-0.536709	5e-05	0.00159847	yes
ENSG00000115596	WNT6	protein_coding	2:219724543-219738955	q1	q2	OK	0.305697	2.37799	2.95956	0.454104	5e-05	0.00159847	yes
ENSG00000115616	SLC9A2	protein_coding	2:103236165-103327777	q1	q2	OK	0.00979945	0.227312	4.53583	0.402982	5e-05	0.00159847	yes
ENSG00000115705	TPO	protein_coding	2:1377994-1547483	q1	q2	OK	0.0542058	0.192646	1.82943	0.195598	5e-05	0.00159847	yes
ENSG00000116329	OPRD1	protein_coding	1:29138653-29190208	q1	q2	OK	0.202861	0.51759	1.35132	0.231734	0.0009	0.019437	yes
ENSG00000116544	DLGAP3	protein_coding	1:35331036-35395186	q1	q2	OK	0.13731	0.525911	1.93738	0.328098	5e-05	0.00159847	yes
ENSG00000116882	HAO2	protein_coding	1:119911401-119936753	q1	q2	OK	0.160065	0.417649	1.38363	0.165903	0.00115	0.0238033	yes
ENSG00000117148	ACTL8	protein_coding	1:18081807-18153558	q1	q2	OK	0.663155	0.263567	-1.33118	-0.157846	0.0005	0.0120192	yes
ENSG00000117152	RGS4	protein_coding	1:163038564-163046592	q1	q2	OK	2.46065	0.701222	-1.81109	-0.297583	5e-05	0.00159847	yes
ENSG00000117245	KIF17	protein_coding	1:20990506-21044510	q1	q2	OK	8.33152	4.31788	-0.948257	-0.204918	0.0017	0.0327138	yes
ENSG00000117425	PTCH2	protein_coding	1:45285515-45308735	q1	q2	OK	0.223995	4.24334	4.24366	0.71962	5e-05	0.00159847	yes
ENSG00000117480	FAAH	protein_coding	1:46859936-46879520	q1	q2	OK	2.06815	3.66878	0.826962	0.191684	0.0016	0.03098	yes
ENSG00000117598	LPPR5	protein_coding	1:99355805-99614408	q1	q2	OK	0.287864	0.104902	-1.45635	-0.157206	0.001	0.0211994	yes
ENSG00000117600	LPPR4	protein_coding	1:99729508-99775146	q1	q2	OK	1.75942	5.44699	1.63036	0.407836	5e-05	0.00159847	yes
ENSG00000117971	CHRNB4	protein_coding	15:78916460-79027837	q1	q2	OK	0.155857	0.331832	1.09023	0.191285	0.0006	0.0140079	yes
ENSG00000118113	MMP8	protein_coding	11:102582525-102597781	q1	q2	OK	13.4219	2.96433	-2.17881	-0.591703	5e-05	0.00159847	yes
ENSG00000118271	TTR	protein_coding	18:29171688-29178974	q1	q2	OK	10.2654	2.48637	-2.04568	-0.500551	5e-05	0.00159847	yes
ENSG00000118276	B4GALT6	protein_coding	18:29202209-29266786	q1	q2	OK	10.9499	5.01606	-1.12629	-0.381709	0.00095	0.0202769	yes
ENSG00000118322	ATP10B	protein_coding	5:159990126-160279221	q1	q2	OK	4.05052	1.39464	-1.53822	-0.297933	5e-05	0.00159847	yes
ENSG00000118369	USP35	protein_coding	11:77850816-77925757	q1	q2	OK	4.52895	15.7771	1.80058	0.366304	5e-05	0.00159847	yes
ENSG00000118473	SGIP1	protein_coding	1:66999065-67213982	q1	q2	OK	1.6191	0.875076	-0.887714	-0.136711	0.0005	0.0120192	yes
ENSG00000118733	OLFM3	protein_coding	1:102268129-102462586	q1	q2	OK	1.60602	0.0612504	-4.71262	-0.456169	5e-05	0.00159847	yes
ENSG00000119866	BCL11A	protein_coding	2:60678301-60780702	q1	q2	OK	1.12917	3.84228	1.7667	0.256373	5e-05	0.00159847	yes
ENSG00000119888	EPCAM	protein_coding	2:47572296-47614740	q1	q2	OK	0.368209	5.78573	3.9739	0.603672	5e-05	0.00159847	yes
ENSG00000119915	ELOVL3	protein_coding	10:103986084-103989346	q1	q2	OK	0.859868	0.360789	-1.25296	-0.195269	0.002	0.0374983	yes
ENSG00000120251	GRIA2	protein_coding	4:158125333-158287227	q1	q2	OK	0.30791	0.0478961	-2.68453	-0.228827	0.00075	0.0167937	yes
ENSG00000120332	TNN	protein_coding	1:175036993-175117202	q1	q2	OK	0.146785	0.467546	1.67141	0.290197	5e-05	0.00159847	yes
ENSG00000120471	TP53AIP1	protein_coding	11:128804625-128813040	q1	q2	OK	0.973643	3.10137	1.67144	0.259251	5e-05	0.00159847	yes
ENSG00000120645	IQSEC3	protein_coding	12:175930-291565	q1	q2	OK	0.298766	0.86822	1.53904	0.126823	0.0005	0.0120192	yes
ENSG00000120658	ENOX1	protein_coding	13:43787653-44361044	q1	q2	OK	3.81277	1.61902	-1.23572	-0.322332	0.00105	0.0220671	yes
ENSG00000120805	ARL1	protein_coding	12:101786897-101801598	q1	q2	OK	37.8278	23.6594	-0.677032	-0.308537	0.0005	0.0120192	yes
ENSG00000120915	EPHX2	protein_coding	8:27348295-27403081	q1	q2	OK	11.0606	4.93703	-1.16371	-0.39689	5e-05	0.00159847	yes
ENSG00000121335	PRB2	protein_coding	12:11504756-11653975	q1	q2	OK	0.091562	1.59449	4.1222	0.433311	5e-05	0.00159847	yes
ENSG00000121413	ZSCAN18	protein_coding	19:58570606-58629794	q1	q2	OK	6.45762	14.3577	1.15275	0.355	5e-05	0.00159847	yes
ENSG00000121742	GJB6	protein_coding	13:20796109-20806534	q1	q2	OK	22.9442	58.7698	1.35695	0.424598	0.0002	0.00551612	yes
ENSG00000121769	FABP3	protein_coding	1:31838471-31849697	q1	q2	OK	14.0292	40.2593	1.52089	0.527881	0.00105	0.0220671	yes
ENSG00000122145	TBX22	protein_coding	X:79270254-79287268	q1	q2	OK	0.251547	0.0465145	-2.43508	-0.36192	0.0001	0.00299167	yes
ENSG00000122367	LDB3	protein_coding	10:88428205-88495825	q1	q2	OK	2.61636	4.93365	0.915096	0.246579	0.00035	0.00895403	yes
ENSG00000122512	PMS2	protein_coding	7:6012869-6048756	q1	q2	OK	10.2678	5.55513	-0.886231	-0.412411	0.00095	0.0202769	yes
ENSG00000123243	ITIH5	protein_coding	10:7601231-7708961	q1	q2	OK	16.6107	3.81986	-2.12052	-0.422287	5e-05	0.00159847	yes
ENSG00000123685	BATF3	protein_coding	1:212859759-212873327	q1	q2	OK	2.27534	4.66384	1.03543	0.233235	0.00095	0.0202769	yes
ENSG00000123689	G0S2	protein_coding	1:209834708-209908295	q1	q2	OK	2.62619	7.52001	1.51776	0.381526	0.00215	0.0397324	yes
ENSG00000123983	ACSL3	protein_coding	2:223725651-223809357	q1	q2	OK	113.81	60.8914	-0.902316	-0.334543	0.0009	0.019437	yes
ENSG00000124092	CTCFL	protein_coding	20:56071034-56100708	q1	q2	OK	1.35021	3.14648	1.22055	0.197503	0.00175	0.0335287	yes
ENSG00000124225	PMEPA1	protein_coding	20:56223447-56286592	q1	q2	OK	7.45963	18.7477	1.32954	0.390299	5e-05	0.00159847	yes
ENSG00000124302	CHST8	protein_coding	19:34112860-34264414	q1	q2	OK	0.0447561	0.826717	4.20724	0.613668	5e-05	0.00159847	yes
ENSG00000124440	HIF3A	protein_coding	19:46800302-46846690	q1	q2	OK	0.740505	0.341775	-1.11546	-0.158696	0.0006	0.0140079	yes
ENSG00000124493	GRM4	protein_coding	6:33989627-34123399	q1	q2	OK	0.0229605	0.184385	3.0055	0.369383	5e-05	0.00159847	yes
ENSG00000125144	MT1G	protein_coding	16:56700642-56701977	q1	q2	OK	15.1655	33.1294	1.12731	0.333662	0.00235	0.0426015	yes
ENSG00000125285	SOX21	protein_coding	13:95361885-95364389	q1	q2	OK	0.193543	1.5656	3.01599	0.45791	5e-05	0.00159847	yes
ENSG00000125337	KIF25	protein_coding	6:168393501-168445769	q1	q2	OK	0.73636	2.30054	1.64349	0.311705	5e-05	0.00159847	yes
ENSG00000125355	TMEM255A	protein_coding	X:119392504-119445411	q1	q2	OK	16.5212	4.88894	-1.75672	-0.485248	5e-05	0.00159847	yes
ENSG00000125378	BMP4	protein_coding	14:54416453-54425479	q1	q2	OK	1.92422	3.65692	0.926353	0.204909	0.0016	0.03098	yes
ENSG00000125869	LAMP5	protein_coding	20:9485826-9511171	q1	q2	OK	0.573601	5.67329	3.30607	0.573622	5e-05	0.00159847	yes
ENSG00000125878	TCF15	protein_coding	20:584440-591042	q1	q2	OK	0.19287	0.621418	1.68794	0.313334	0.0001	0.00299167	yes
ENSG00000126549	STATH	protein_coding	4:70861646-70868287	q1	q2	OK	0.0421983	1.87022	5.46987	0.692398	0.00025	0.00672574	yes
ENSG00000127129	EDN2	protein_coding	1:41944445-41950344	q1	q2	OK	0.234803	1.60347	2.77168	0.351653	5e-05	0.00159847	yes
ENSG00000127241	MASP1	protein_coding	3:186935941-187009810	q1	q2	OK	0.811888	1.59109	0.970662	0.206006	0.00225	0.041267	yes
ENSG00000127743	IL17B	protein_coding	5:148750886-148783765	q1	q2	OK	2.4202	0.467248	-2.37287	-0.343949	5e-05	0.00159847	yes
ENSG00000127903	ZNF835	protein_coding	19:57174019-57183151	q1	q2	OK	0.178121	0.41914	1.23458	0.177199	0.00205	0.0382393	yes
ENSG00000127946	HIP1	protein_coding	7:75162620-75368280	q1	q2	OK	18.1064	10.238	-0.822574	-0.290521	0.00275	0.0483713	yes
ENSG00000128045	RASL11B	protein_coding	4:53728456-53733000	q1	q2	OK	0.467008	1.85268	1.98809	0.454561	5e-05	0.00159847	yes
ENSG00000128218	VPREB3	protein_coding	22:24094929-24096655	q1	q2	OK	0.629999	1.35094	1.10054	0.141425	0.0027	0.0477218	yes
ENSG00000128242	GAL3ST1	protein_coding	22:30950621-30970574	q1	q2	OK	4.83992	0.929012	-2.38121	-0.357392	5e-05	0.00159847	yes
ENSG00000128656	CHN1	protein_coding	2:175664090-175870097	q1	q2	OK	9.39271	15.7548	0.746176	0.237463	0.0014	0.0277453	yes
ENSG00000129422	MTUS1	protein_coding	8:17433941-17658426	q1	q2	OK	21.4771	10.9504	-0.971813	-0.399858	0.00145	0.0285041	yes
ENSG00000129538	RNASE1	protein_coding	14:21269386-21271437	q1	q2	OK	386.553	147.083	-1.39403	-0.74044	5e-05	0.00159847	yes
ENSG00000129596	CDO1	protein_coding	5:115140429-115152651	q1	q2	OK	0.399868	1.09225	1.44971	0.260433	0.00115	0.0238033	yes
ENSG00000129862	VCY1B	protein_coding	Y:16168096-16168838	q1	q2	OK	0.388826	0.010988	-5.14512	-0.391192	0.00085	0.0186328	yes
ENSG00000129951	LPPR3	protein_coding	19:812517-821967	q1	q2	OK	0.0299234	0.228451	2.93254	0.311344	0.0001	0.00299167	yes
ENSG00000129988	LBP	protein_coding	20:36974758-37005665	q1	q2	OK	2.53452	0.31014	-3.03072	-0.403244	5e-05	0.00159847	yes
ENSG00000129993	CBFA2T3	protein_coding	16:88941265-89043612	q1	q2	OK	0.681745	1.30455	0.936247	0.181283	0.00025	0.00672574	yes
ENSG00000130037	KCNA5	protein_coding	12:5153084-5155949	q1	q2	OK	0.0366078	0.331771	3.17996	0.420169	5e-05	0.00159847	yes
ENSG00000130222	GADD45G	protein_coding	9:92219927-92221470	q1	q2	OK	1.61615	7.1197	2.13926	0.467548	5e-05	0.00159847	yes
ENSG00000130224	LRCH2	protein_coding	X:114345184-114468635	q1	q2	OK	0.590659	0.17635	-1.74389	-0.358126	0.0002	0.00551612	yes
ENSG00000130294	KIF1A	protein_coding	2:241653180-241759725	q1	q2	OK	0.66213	2.83667	2.09901	0.319806	5e-05	0.00159847	yes
ENSG00000130540	SULT4A1	protein_coding	22:44220388-44258398	q1	q2	OK	0.388849	1.22042	1.6501	0.301246	0.0001	0.00299167	yes
ENSG00000130707	ASS1	protein_coding	9:133320315-133376661	q1	q2	OK	6.9065	14.8139	1.10093	0.302672	0.00045	0.0110601	yes
ENSG00000130720	FIBCD1	protein_coding	9:133777824-133820907	q1	q2	OK	0.500399	3.47042	2.79396	0.331179	5e-05	0.00159847	yes
ENSG00000130940	CASZ1	protein_coding	1:10696660-10856707	q1	q2	OK	1.35927	3.7835	1.47689	0.127142	5e-05	0.00159847	yes
ENSG00000131016	AKAP12	protein_coding	6:151561133-151679692	q1	q2	OK	24.1027	5.84221	-2.04461	-0.804367	5e-05	0.00159847	yes
ENSG00000131037	EPS8L1	protein_coding	19:55583387-55599291	q1	q2	OK	13.8502	21.9281	0.662875	0.197325	0.00185	0.0351982	yes
ENSG00000131386	GALNT15	protein_coding	3:16216155-16273499	q1	q2	OK	0.286853	0.826207	1.52619	0.266562	0.00025	0.00672574	yes
ENSG00000132321	IQCA1	protein_coding	2:237232793-237416185	q1	q2	OK	0.13628	0.376828	1.46734	0.177664	0.00015	0.00426604	yes
ENSG00000132359	RAP1GAP2	protein_coding	17:2680349-2941033	q1	q2	OK	0.814816	2.00146	1.29651	0.305852	0.0003	0.00782107	yes
ENSG00000132470	ITGB4	protein_coding	17:73717407-73761792	q1	q2	OK	20.5014	40.7705	0.991805	0.225072	0.00015	0.00426604	yes
ENSG00000132563	REEP2	protein_coding	5:137774705-137782658	q1	q2	OK	3.15388	8.02389	1.34717	0.389568	5e-05	0.00159847	yes
ENSG00000132702	HAPLN2	protein_coding	1:156589085-156595517	q1	q2	OK	0.347968	1.18772	1.77117	0.285989	5e-05	0.00159847	yes
ENSG00000132749	MTL5	protein_coding	11:68474907-68519032	q1	q2	OK	1.29033	3.16293	1.29353	0.23722	5e-05	0.00159847	yes
ENSG00000132840	BHMT2	protein_coding	5:78293437-78531861	q1	q2	OK	1.28802	0.269225	-2.25827	-0.298022	5e-05	0.00159847	yes
ENSG00000133026	MYH10	protein_coding	17:8316448-8534079	q1	q2	OK	40.0844	21.5523	-0.895195	-0.314724	0.0024	0.0433286	yes
ENSG00000133048	CHI3L1	protein_coding	1:203148058-203155877	q1	q2	OK	18.9268	47.4978	1.32743	0.270636	0.00045	0.0110601	yes
ENSG00000133063	CHIT1	protein_coding	1:203181954-203242769	q1	q2	OK	1.74669	5.56524	1.67182	0.357168	5e-05	0.00159847	yes
ENSG00000133067	LGR6	protein_coding	1:202163028-202288909	q1	q2	OK	0.103817	1.01856	3.29442	0.572483	5e-05	0.00159847	yes
ENSG00000133317	LGALS12	protein_coding	11:63273555-63284246	q1	q2	OK	3.24625	0.0831159	-5.28751	-0.81034	5e-05	0.00159847	yes
ENSG00000133636	NTS	protein_coding	12:86268072-86276770	q1	q2	OK	0.712847	0.0428231	-4.05713	-0.53481	5e-05	0.00159847	yes
ENSG00000133789	SWAP70	protein_coding	11:9685623-9774538	q1	q2	OK	30.4095	16.3859	-0.892061	-0.483051	0.00045	0.0110601	yes
ENSG00000133800	LYVE1	protein_coding	11:10562818-10715535	q1	q2	OK	1.1237	0.472831	-1.24886	-0.193072	0.0003	0.00782107	yes
ENSG00000133937	GSC	protein_coding	14:95234552-95236562	q1	q2	OK	0.137544	0.427631	1.63648	0.2816	0.00015	0.00426604	yes
ENSG00000134042	MRO	protein_coding	18:48324573-48351772	q1	q2	OK	0.750357	0.297815	-1.33316	-0.235669	5e-05	0.00159847	yes
ENSG00000134115	CNTN6	protein_coding	3:1134259-1445901	q1	q2	OK	0.431572	0.0855304	-2.33509	-0.2377	5e-05	0.00159847	yes
ENSG00000134121	CHL1	protein_coding	3:237440-451090	q1	q2	OK	43.0127	10.9038	-1.97993	-0.459427	5e-05	0.00159847	yes
ENSG00000134138	MEIS2	protein_coding	15:37181405-37393504	q1	q2	OK	11.5717	7.44128	-0.636982	-0.206328	0.0009	0.019437	yes
ENSG00000134259	NGF	protein_coding	1:115825654-115910693	q1	q2	OK	0.237764	0.591515	1.31489	0.218293	0.0028	0.0491324	yes
ENSG00000134323	MYCN	protein_coding	2:16060520-16087129	q1	q2	OK	0.528392	3.4529	2.70813	0.406523	5e-05	0.00159847	yes
ENSG00000134326	CMPK2	protein_coding	2:6980700-7038370	q1	q2	OK	4.53361	2.1838	-1.05382	-0.242351	0.00175	0.0335287	yes
ENSG00000134363	FST	protein_coding	5:52776238-52782964	q1	q2	OK	4.26	12.7361	1.58	0.358825	5e-05	0.00159847	yes
ENSG00000134376	CRB1	protein_coding	1:197170591-197447585	q1	q2	OK	2.46923	0.321996	-2.93895	-0.395168	5e-05	0.00159847	yes
ENSG00000134668	SPOCD1	protein_coding	1:32254730-32281652	q1	q2	OK	2.3294	4.73491	1.02338	0.290163	5e-05	0.00159847	yes
ENSG00000134824	FADS2	protein_coding	11:61447904-61634826	q1	q2	OK	37.1027	11.9461	-1.63499	-0.329056	0.0003	0.00782107	yes
ENSG00000134827	TCN1	protein_coding	11:59620272-59634048	q1	q2	OK	65.3161	9.56902	-2.771	-0.420233	5e-05	0.00159847	yes
ENSG00000134917	ADAMTS8	protein_coding	11:130274819-130298888	q1	q2	OK	0.159361	2.76586	4.11736	0.61202	5e-05	0.00159847	yes
ENSG00000135298	BAI3	protein_coding	6:69345258-70099403	q1	q2	OK	0.322093	0.041966	-2.94018	-0.295991	5e-05	0.00159847	yes
ENSG00000135363	LMO2	protein_coding	11:33880121-33913836	q1	q2	OK	3.78785	7.98049	1.0751	0.28604	0.00115	0.0238033	yes
ENSG00000135443	KRT85	protein_coding	12:52753789-52761265	q1	q2	OK	0.0576906	0.976571	4.08132	0.346477	0.0006	0.0140079	yes
ENSG00000135447	PPP1R1A	protein_coding	12:54943133-54982443	q1	q2	OK	2.46779	0.560341	-2.13884	-0.241075	0.0001	0.00299167	yes
ENSG00000135480	KRT7	protein_coding	12:52626303-52702947	q1	q2	OK	0.729449	3.77751	2.37255	0.368212	5e-05	0.00159847	yes
ENSG00000135549	PKIB	protein_coding	6:122793075-123047518	q1	q2	OK	4.56369	2.41324	-0.919228	-0.229506	0.00085	0.0186328	yes
ENSG00000135638	EMX1	protein_coding	2:73143388-73162020	q1	q2	OK	0.0202333	0.354646	4.13157	0.494897	5e-05	0.00159847	yes
ENSG00000135643	KCNMB4	protein_coding	12:70760055-70828072	q1	q2	OK	0.817326	2.80517	1.77911	0.216932	5e-05	0.00159847	yes
ENSG00000135905	DOCK10	protein_coding	2:225629806-225907162	q1	q2	OK	21.0957	11.8482	-0.832279	-0.191547	0.0005	0.0120192	yes
ENSG00000135925	WNT10A	protein_coding	2:219745084-219764303	q1	q2	OK	0.543454	1.55113	1.51309	0.281995	0.00035	0.00895403	yes
ENSG00000136002	ARHGEF4	protein_coding	2:131588550-131804836	q1	q2	OK	2.74387	5.97372	1.12242	0.278583	5e-05	0.00159847	yes
ENSG00000136158	SPRY2	protein_coding	13:80910110-80915086	q1	q2	OK	56.2923	30.4259	-0.887638	-0.493425	0.00115	0.0238033	yes
ENSG00000136542	GALNT5	protein_coding	2:158114109-158170723	q1	q2	OK	1.30889	0.280364	-2.22297	-0.495179	5e-05	0.00159847	yes
ENSG00000136883	KIF12	protein_coding	9:116848405-116861507	q1	q2	OK	0.125589	0.812333	2.69336	0.361065	5e-05	0.00159847	yes
ENSG00000136944	LMX1B	protein_coding	9:129376721-129463312	q1	q2	OK	0.593998	1.48475	1.32169	0.249639	0.00125	0.0254403	yes
ENSG00000136960	ENPP2	protein_coding	8:120569325-120685693	q1	q2	OK	76.2112	22.1349	-1.78368	-0.740383	5e-05	0.00159847	yes
ENSG00000137441	FGFBP2	protein_coding	4:15961865-16086001	q1	q2	OK	37.4046	5.35048	-2.80547	-0.774812	5e-05	0.00159847	yes
ENSG00000137501	SYTL2	protein_coding	11:85405266-85522184	q1	q2	OK	14.267	21.7496	0.608301	0.211566	0.00065	0.014952	yes
ENSG00000137674	MMP20	protein_coding	11:102447565-102498801	q1	q2	OK	0.0064302	0.796272	6.95225	0.474192	0.00285	0.0497308	yes
ENSG00000137727	ARHGAP20	protein_coding	11:110447765-110583912	q1	q2	OK	2.08076	0.508739	-2.03211	-0.587296	5e-05	0.00159847	yes
ENSG00000137868	STRA6	protein_coding	15:74471806-74628813	q1	q2	OK	5.11992	2.82155	-0.859634	-0.180287	0.0002	0.00551612	yes
ENSG00000137869	CYP19A1	protein_coding	15:51329684-51630807	q1	q2	OK	0.322359	1.9101	2.56691	0.288332	5e-05	0.00159847	yes
ENSG00000138075	ABCG5	protein_coding	2:44039610-44066004	q1	q2	OK	0.252224	0.117669	-1.09998	-0.191153	0.0024	0.0433286	yes
ENSG00000138161	CUZD1	protein_coding	10:124591664-124639157	q1	q2	OK	0.174571	0.372814	1.09465	0.163883	0.0022	0.0404516	yes
ENSG00000138162	TACC2	protein_coding	10:123748688-124014060	q1	q2	OK	4.91196	7.91588	0.688451	0.207958	0.0023	0.0419032	yes
ENSG00000138294	MSMB	protein_coding	10:51549497-51562517	q1	q2	OK	2.10331	0.247855	-3.0851	-0.385372	5e-05	0.00159847	yes
ENSG00000138311	ZNF365	protein_coding	10:64133950-64431771	q1	q2	OK	1.09255	2.49215	1.18969	0.309285	5e-05	0.00159847	yes
ENSG00000138640	FAM13A	protein_coding	4:89630939-90032549	q1	q2	OK	8.12525	4.77939	-0.765586	-0.241964	0.00015	0.00426604	yes
ENSG00000138669	PRKG2	protein_coding	4:82009836-82136218	q1	q2	OK	6.58579	2.28479	-1.52729	-0.462396	0.0007	0.0159018	yes
ENSG00000138675	FGF5	protein_coding	4:81187752-81884910	q1	q2	OK	0.190905	0.741734	1.95805	0.247992	5e-05	0.00159847	yes
ENSG00000138685	FGF2	protein_coding	4:123747862-123844123	q1	q2	OK	2.16515	0.517067	-2.06604	-0.544685	0.00195	0.036655	yes
ENSG00000138795	LEF1	protein_coding	4:108968700-109177992	q1	q2	OK	134.702	88.7338	-0.602216	-0.279339	0.0005	0.0120192	yes
ENSG00000138823	MTTP	protein_coding	4:100467865-100547070	q1	q2	OK	0.23164	0.0760851	-1.6062	-0.134319	0.0003	0.00782107	yes
ENSG00000139144	PIK3C2G	protein_coding	12:18233802-18801348	q1	q2	OK	0.0577379	0.366263	2.66529	0.219652	5e-05	0.00159847	yes
ENSG00000139220	PPFIA2	protein_coding	12:81652044-82153332	q1	q2	OK	0.135575	0.358679	1.4036	0.166755	0.0003	0.00782107	yes
ENSG00000139292	LGR5	protein_coding	12:71518864-71980090	q1	q2	OK	0.070421	2.83943	5.33345	0.705529	5e-05	0.00159847	yes
ENSG00000139344	AMDHD1	protein_coding	12:96337070-96362370	q1	q2	OK	1.18853	2.71253	1.19046	0.217966	0.00205	0.0382393	yes
ENSG00000139549	DHH	protein_coding	12:49483203-49488602	q1	q2	OK	1.10672	0.259501	-2.09248	-0.26087	5e-05	0.00159847	yes
ENSG00000139737	SLAIN1	protein_coding	13:78272022-78338377	q1	q2	OK	7.01072	3.09038	-1.18178	-0.375037	5e-05	0.00159847	yes
ENSG00000139880	CDH24	protein_coding	14:23516270-23526747	q1	q2	OK	1.81202	3.44377	0.92639	0.314813	0.0022	0.0404516	yes
ENSG00000139970	RTN1	protein_coding	14:60062693-60337684	q1	q2	OK	1.07779	2.11879	0.975161	0.20902	0.00045	0.0110601	yes
ENSG00000140519	RHCG	protein_coding	15:89998679-90039844	q1	q2	OK	11.0739	25.5907	1.20846	0.370215	0.0014	0.0277453	yes
ENSG00000140522	RLBP1	protein_coding	15:89753099-89764982	q1	q2	OK	14.54	4.53085	-1.68217	-0.395852	5e-05	0.00159847	yes
ENSG00000140563	MCTP2	protein_coding	15:94774766-95023632	q1	q2	OK	2.33529	0.856749	-1.44665	-0.288405	5e-05	0.00159847	yes
ENSG00000140600	SH3GL3	protein_coding	15:84115979-84287495	q1	q2	OK	0.179779	0.657169	1.87004	0.305153	5e-05	0.00159847	yes
ENSG00000140807	NKD1	protein_coding	16:50582240-50670647	q1	q2	OK	1.21622	3.84212	1.6595	0.218338	5e-05	0.00159847	yes
ENSG00000141096	DPEP3	protein_coding	16:68009565-68014732	q1	q2	OK	8.31495	2.44781	-1.76421	-0.274107	0.00035	0.00895403	yes
ENSG00000141338	ABCA8	protein_coding	17:66863432-66951533	q1	q2	OK	2.71244	1.1208	-1.27506	-0.221984	0.00075	0.0167937	yes
ENSG00000141469	SLC14A1	protein_coding	18:42792959-43332485	q1	q2	OK	0.290224	0.780296	1.42685	0.166447	0.0003	0.00782107	yes
ENSG00000141485	SLC13A5	protein_coding	17:6588031-6616886	q1	q2	OK	0.612161	0.238329	-1.36096	-0.167458	5e-05	0.00159847	yes
ENSG00000141639	MAPK4	protein_coding	18:48086447-48258194	q1	q2	OK	7.4856	2.47552	-1.59639	-0.445141	0.00135	0.0269741	yes
ENSG00000142303	ADAMTS10	protein_coding	19:8645125-8675620	q1	q2	OK	1.18546	2.05271	0.792091	0.150153	5e-05	0.00159847	yes
ENSG00000142449	FBN3	protein_coding	19:8130285-8214730	q1	q2	OK	0.0204647	0.641515	4.97027	0.368346	5e-05	0.00159847	yes
ENSG00000142619	PADI3	protein_coding	1:17575592-17610728	q1	q2	OK	0.0402575	0.33204	3.04403	0.393774	5e-05	0.00159847	yes
ENSG00000142675	CNKSR1	protein_coding	1:26503893-26516377	q1	q2	OK	0.844854	1.81479	1.10303	0.223293	5e-05	0.00159847	yes
ENSG00000142949	PTPRF	protein_coding	1:43990857-44089343	q1	q2	OK	11.0115	26.4282	1.26306	0.628704	5e-05	0.00159847	yes
ENSG00000143153	ATP1B1	protein_coding	1:169074934-169337205	q1	q2	OK	52.7987	19.1772	-1.46111	-0.633835	5e-05	0.00159847	yes
ENSG00000143194	MAEL	protein_coding	1:166958345-166991451	q1	q2	OK	0.673405	1.87177	1.47486	0.167779	5e-05	0.00159847	yes
ENSG00000143341	HMCN1	protein_coding	1:185703682-186160085	q1	q2	OK	64.0704	27.3224	-1.22958	-0.257287	5e-05	0.00159847	yes
ENSG00000143502	SUSD4	protein_coding	1:223394160-223537544	q1	q2	OK	0.854387	2.07478	1.28	0.227614	0.0002	0.00551612	yes
ENSG00000143536	CRNN	protein_coding	1:152346429-152417932	q1	q2	OK	0.4701	2.50769	2.41532	0.35005	0.00045	0.0110601	yes
ENSG00000143590	EFNA3	protein_coding	1:155036206-155060014	q1	q2	OK	4.09809	10.2387	1.32101	0.333053	0.00075	0.0167937	yes
ENSG00000143632	ACTA1	protein_coding	1:229566991-229569845	q1	q2	OK	0.211589	0.518569	1.29327	0.189409	0.00045	0.0110601	yes
ENSG00000144057	ST6GAL2	protein_coding	2:107418055-107503564	q1	q2	OK	0.0976951	0.30443	1.63975	0.214144	0.0003	0.00782107	yes
ENSG00000144320	KIAA1715	protein_coding	2:176788619-176867567	q1	q2	OK	13.4873	7.98563	-0.756124	-0.262443	0.0012	0.0246518	yes
ENSG00000144331	ZNF385B	protein_coding	2:180306708-180726232	q1	q2	OK	0.174965	0.476216	1.44455	0.214631	0.0003	0.00782107	yes
ENSG00000144642	RBMS3	protein_coding	3:29305684-30051886	q1	q2	OK	6.42907	2.11129	-1.60648	-0.261958	0.00135	0.0269741	yes
ENSG00000144810	COL8A1	protein_coding	3:99357318-99518070	q1	q2	OK	1.71802	13.1916	2.94081	0.456548	5e-05	0.00159847	yes
ENSG00000144837	PLA1A	protein_coding	3:119316688-119348658	q1	q2	OK	111.972	47.33	-1.24231	-0.59032	0.0008	0.0176962	yes
ENSG00000144847	IGSF11	protein_coding	3:118619403-118864915	q1	q2	OK	22.5613	10.0718	-1.16352	-0.48065	0.00055	0.013007	yes
ENSG00000144852	NR1I2	protein_coding	3:119499330-119537332	q1	q2	OK	0.216728	0.074781	-1.53514	-0.221434	0.0013	0.0261902	yes
ENSG00000145248	SLC10A4	protein_coding	4:48485359-48491213	q1	q2	OK	0.0793327	0.645309	3.024	0.340169	5e-05	0.00159847	yes
ENSG00000145287	PLAC8	protein_coding	4:84011200-84058228	q1	q2	OK	1.34871	0.66796	-1.01375	-0.181351	0.00075	0.0167937	yes
ENSG00000145390	USP53	protein_coding	4:120113927-120216672	q1	q2	OK	7.48885	3.62184	-1.04802	-0.219335	0.00015	0.00426604	yes
ENSG00000145428	RNF175	protein_coding	4:154631276-154681387	q1	q2	OK	5.59807	1.52263	-1.87836	-0.368815	5e-05	0.00159847	yes
ENSG00000145506	NKD2	protein_coding	5:1008943-1039058	q1	q2	OK	2.2449	7.2549	1.69231	0.309219	5e-05	0.00159847	yes
ENSG00000145526	CDH18	protein_coding	5:19473059-20575982	q1	q2	OK	0.0855636	0.282992	1.72569	0.216531	5e-05	0.00159847	yes
ENSG00000145626	UGT3A1	protein_coding	5:35951111-36001130	q1	q2	OK	0.00376684	0.428321	6.8292	0.426053	0.00015	0.00426604	yes
ENSG00000145681	HAPLN1	protein_coding	5:82933623-83017432	q1	q2	OK	1.86052	0.144563	-3.68594	-0.325919	5e-05	0.00159847	yes
ENSG00000145832	SLC25A48	protein_coding	5:135170337-135224326	q1	q2	OK	0.11682	2.72447	4.54361	0.633183	5e-05	0.00159847	yes
ENSG00000145934	TENM2	protein_coding	5:166711803-167691162	q1	q2	OK	0.585639	2.56547	2.13114	0.365759	5e-05	0.00159847	yes
ENSG00000146013	GFRA3	protein_coding	5:137588067-137610360	q1	q2	OK	8.45035	1.90181	-2.15164	-0.443462	5e-05	0.00159847	yes
ENSG00000146054	TRIM7	protein_coding	5:180618923-180632293	q1	q2	OK	2.36944	4.41858	0.899034	0.189983	0.00095	0.0202769	yes
ENSG00000146090	RASGEF1C	protein_coding	5:179527794-179636153	q1	q2	OK	0.583696	1.38906	1.25082	0.241074	0.00145	0.0285041	yes
ENSG00000146166	LGSN	protein_coding	6:63985855-64029882	q1	q2	OK	0.29022	0.0662666	-2.13079	-0.235774	5e-05	0.00159847	yes
ENSG00000146250	PRSS35	protein_coding	6:84222193-84235423	q1	q2	OK	1.60818	0.228709	-2.81385	-0.458394	5e-05	0.00159847	yes
ENSG00000146285	SCML4	protein_coding	6:108025307-108145521	q1	q2	OK	6.33035	2.23089	-1.50467	-0.445097	5e-05	0.00159847	yes
ENSG00000146352	CLVS2	protein_coding	6:123317115-123394072	q1	q2	OK	0.0254429	0.18357	2.851	0.275136	0.0009	0.019437	yes
ENSG00000146521	C6orf123	protein_coding	6:168185216-168198927	q1	q2	OK	0.0644852	0.249779	1.95361	0.231838	0.0001	0.00299167	yes
ENSG00000146555	SDK1	protein_coding	7:3303663-4308632	q1	q2	OK	0.92061	2.85972	1.63521	0.265057	0.00085	0.0186328	yes
ENSG00000146938	NLGN4X	protein_coding	X:5758677-6146904	q1	q2	OK	1.39653	0.561772	-1.31379	-0.242658	0.00105	0.0220671	yes
ENSG00000147180	ZNF711	protein_coding	X:84498996-84528368	q1	q2	OK	0.232934	0.558058	1.26049	0.206492	0.0005	0.0120192	yes
ENSG00000147485	PXDNL	protein_coding	8:52170247-52722005	q1	q2	OK	0.200325	0.664703	1.73037	0.257117	5e-05	0.00159847	yes
ENSG00000147614	ATP6V0D2	protein_coding	8:86999551-87166457	q1	q2	OK	8.3347	1.71552	-2.28049	-0.447581	5e-05	0.00159847	yes
ENSG00000147642	SYBU	protein_coding	8:110586206-110704020	q1	q2	OK	0.80197	1.4864	0.890203	0.203285	0.00095	0.0202769	yes
ENSG00000148468	FAM171A1	protein_coding	10:15253641-15413061	q1	q2	OK	1.11824	3.97423	1.82945	0.449605	0.0002	0.00551612	yes
ENSG00000148600	CDHR1	protein_coding	10:85954409-85979377	q1	q2	OK	0.785309	1.59264	1.02009	0.267963	0.0011	0.0229418	yes
ENSG00000148734	NPFFR1	protein_coding	10:72007084-72043432	q1	q2	OK	0.172679	0.0541395	-1.67334	-0.336228	0.0001	0.00299167	yes
ENSG00000148735	PLEKHS1	protein_coding	10:115511212-115543188	q1	q2	OK	0.309571	3.11936	3.33291	0.587938	5e-05	0.00159847	yes
ENSG00000148795	CYP17A1	protein_coding	10:104590287-104597290	q1	q2	OK	0.0881741	0.480639	2.44653	0.36893	5e-05	0.00159847	yes
ENSG00000148803	FUOM	protein_coding	10:135168657-135171529	q1	q2	OK	16.5008	26.3429	0.674884	0.250686	0.0007	0.0159018	yes
ENSG00000148814	LRRC27	protein_coding	10:134145613-134195010	q1	q2	OK	3.75681	6.11698	0.703311	0.177965	0.00015	0.00426604	yes
ENSG00000149090	PAMR1	protein_coding	11:35453369-35551848	q1	q2	OK	0.475075	2.80066	2.55954	0.447801	5e-05	0.00159847	yes
ENSG00000149243	KLHL35	protein_coding	11:75133437-75141674	q1	q2	OK	2.24819	5.26618	1.22799	0.350983	0.0026	0.0463282	yes
ENSG00000149262	INTS4	protein_coding	11:77532154-77705724	q1	q2	OK	17.1947	31.7274	0.883769	0.290929	0.00125	0.0254403	yes
ENSG00000149269	PAK1	protein_coding	11:77032751-77188074	q1	q2	OK	16.4665	40.6671	1.30433	0.364683	5e-05	0.00159847	yes
ENSG00000149294	NCAM1	protein_coding	11:112830001-113149158	q1	q2	OK	7.50058	2.67769	-1.48601	-0.311409	0.0006	0.0140079	yes
ENSG00000149295	DRD2	protein_coding	11:113276042-113346413	q1	q2	OK	0.0826777	0.217847	1.39774	0.208228	0.0012	0.0246518	yes
ENSG00000149311	ATM	protein_coding	11:108027941-108338258	q1	q2	OK	17.3177	9.75009	-0.82876	-0.166846	0.00065	0.014952	yes
ENSG00000149506	ZP1	protein_coding	11:60635034-60643166	q1	q2	OK	0.263	0.0955397	-1.46089	-0.204936	0.0022	0.0404516	yes
ENSG00000149596	JPH2	protein_coding	20:42740334-42816218	q1	q2	OK	0.258374	0.851263	1.72014	0.36731	5e-05	0.00159847	yes
ENSG00000149654	CDH22	protein_coding	20:44802371-44937137	q1	q2	OK	0.0282329	0.738908	4.70995	0.645854	5e-05	0.00159847	yes
ENSG00000149926	FAM57B	protein_coding	16:30034654-30064299	q1	q2	OK	0.190821	0.353773	0.890609	0.164923	0.0017	0.0327138	yes
ENSG00000149948	HMGA2	protein_coding	12:66151799-66360075	q1	q2	OK	4.74635	2.10874	-1.17044	-0.247244	0.0027	0.0477218	yes
ENSG00000150048	CLEC1A	protein_coding	12:10222152-10264226	q1	q2	OK	1.91094	0.590947	-1.69318	-0.349123	5e-05	0.00159847	yes
ENSG00000150625	GPM6A	protein_coding	4:176554084-176923815	q1	q2	OK	0.147991	1.49818	3.33963	0.41954	5e-05	0.00159847	yes
ENSG00000150656	CNDP1	protein_coding	18:72201674-72254448	q1	q2	OK	11.449	0.96142	-3.57391	-0.552679	5e-05	0.00159847	yes
ENSG00000151136	BTBD11	protein_coding	12:107712189-108053419	q1	q2	OK	0.467975	1.30015	1.47418	0.320286	5e-05	0.00159847	yes
ENSG00000151276	MAGI1	protein_coding	3:65339199-66024509	q1	q2	OK	0.826566	1.68125	1.02434	0.18769	0.0001	0.00299167	yes
ENSG00000151320	AKAP6	protein_coding	14:32798478-33300567	q1	q2	OK	5.16976	1.70264	-1.60233	-0.329606	5e-05	0.00159847	yes
ENSG00000151414	NEK7	protein_coding	1:198126092-198291550	q1	q2	OK	16.5179	8.68157	-0.928002	-0.445318	0.00045	0.0110601	yes
ENSG00000151468	CCDC3	protein_coding	10:12938626-13180291	q1	q2	OK	3.05635	22.3136	2.86804	0.530757	5e-05	0.00159847	yes
ENSG00000151572	ANO4	protein_coding	12:101111303-101522419	q1	q2	OK	4.83609	1.42792	-1.75992	-0.420527	5e-05	0.00159847	yes
ENSG00000151790	TDO2	protein_coding	4:156750880-156841558	q1	q2	OK	2.33798	5.81278	1.31397	0.263517	0.00125	0.0254403	yes
ENSG00000151892	GFRA1	protein_coding	10:117816443-118032979	q1	q2	OK	2.07051	6.08986	1.55642	0.244179	5e-05	0.00159847	yes
ENSG00000152207	CYSLTR2	protein_coding	13:49280950-49283498	q1	q2	OK	0.919644	3.16211	1.78174	0.364755	5e-05	0.00159847	yes
ENSG00000152402	GUCY1A2	protein_coding	11:106544737-106889250	q1	q2	OK	0.240485	0.555238	1.20716	0.230236	0.00125	0.0254403	yes
ENSG00000152463	OLAH	protein_coding	10:15057070-15130775	q1	q2	OK	0.209003	0.0884965	-1.23983	-0.117834	0.00275	0.0483713	yes
ENSG00000152467	ZSCAN1	protein_coding	19:58545399-58565999	q1	q2	OK	0.0479237	0.347358	2.85762	0.347746	0.0002	0.00551612	yes
ENSG00000152578	GRIA4	protein_coding	11:105480720-105852819	q1	q2	OK	0.734234	0.0352869	-4.37904	-0.493451	5e-05	0.00159847	yes
ENSG00000152583	SPARCL1	protein_coding	4:88394486-88452213	q1	q2	OK	51.3422	12.7477	-2.00991	-0.779998	5e-05	0.00159847	yes
ENSG00000152760	TCTEX1D1	protein_coding	1:67218141-67244470	q1	q2	OK	0.99907	0.314605	-1.66705	-0.267544	5e-05	0.00159847	yes
ENSG00000153093	ACOXL	protein_coding	2:111490149-111875799	q1	q2	OK	0.110118	0.435525	1.98371	0.223806	5e-05	0.00159847	yes
ENSG00000153404	PLEKHG4B	protein_coding	5:140372-190085	q1	q2	OK	0.694649	1.44992	1.06162	0.149062	0.00255	0.045735	yes
ENSG00000153902	LGI4	protein_coding	19:35615416-35645204	q1	q2	OK	36.1683	9.62184	-1.91034	-0.52581	5e-05	0.00159847	yes
ENSG00000153993	SEMA3D	protein_coding	7:84624868-84816171	q1	q2	OK	3.79934	1.06069	-1.84075	-0.407142	5e-05	0.00159847	yes
ENSG00000154122	ANKH	protein_coding	5:14704909-14871887	q1	q2	OK	27.6635	15.2699	-0.857288	-0.21015	0.00055	0.013007	yes
ENSG00000154175	ABI3BP	protein_coding	3:100467999-100712359	q1	q2	OK	2.68783	7.1084	1.40308	0.236308	5e-05	0.00159847	yes
ENSG00000154188	ANGPT1	protein_coding	8:108261720-108510283	q1	q2	OK	2.72363	1.02737	-1.40658	-0.351443	0.0001	0.00299167	yes
ENSG00000154262	ABCA6	protein_coding	17:67074842-67138029	q1	q2	OK	3.2481	1.25518	-1.37171	-0.24778	5e-05	0.00159847	yes
ENSG00000154274	C4orf19	protein_coding	4:37455562-37687998	q1	q2	OK	5.08456	1.57392	-1.69176	-0.336081	0.00095	0.0202769	yes
ENSG00000154277	UCHL1	protein_coding	4:41222090-41270472	q1	q2	OK	21.6176	54.9031	1.34468	0.324618	5e-05	0.00159847	yes
ENSG00000154319	FAM167A	protein_coding	8:11197145-11332224	q1	q2	OK	0.640401	2.20622	1.78453	0.423678	0.0001	0.00299167	yes
ENSG00000154330	PGM5	protein_coding	9:70921443-71145977	q1	q2	OK	0.960948	3.43023	1.83577	0.301047	5e-05	0.00159847	yes
ENSG00000154358	OBSCN	protein_coding	1:228391206-228566577	q1	q2	OK	2.43902	4.19548	0.782536	0.184562	0.00015	0.00426604	yes
ENSG00000154556	SORBS2	protein_coding	4:186506597-186877806	q1	q2	OK	23.9143	12.9982	-0.879556	-0.226303	0.00015	0.00426604	yes
ENSG00000154678	PDE1C	protein_coding	7:31790792-32338941	q1	q2	OK	0.21625	0.532507	1.3001	0.187268	0.00065	0.014952	yes
ENSG00000154856	APCDD1	protein_coding	18:10454624-10489945	q1	q2	OK	22.987	61.307	1.41524	0.336772	5e-05	0.00159847	yes
ENSG00000154914	USP43	protein_coding	17:9479943-9633008	q1	q2	OK	0.393393	0.785161	0.997019	0.223476	0.00035	0.00895403	yes
ENSG00000155511	GRIA1	protein_coding	5:152869174-153193429	q1	q2	OK	0.0659277	0.27544	2.06278	0.226847	0.00135	0.0269741	yes
ENSG00000155719	OTOA	protein_coding	16:21689834-21772050	q1	q2	OK	0.456713	0.0836121	-2.4495	-0.446847	5e-05	0.00159847	yes
ENSG00000155980	KIF5A	protein_coding	12:57943780-57980415	q1	q2	OK	0.128433	0.310503	1.27359	0.186578	0.0016	0.03098	yes
ENSG00000156049	GNA14	protein_coding	9:80037994-80263223	q1	q2	OK	1.62116	0.250019	-2.69691	-0.488706	5e-05	0.00159847	yes
ENSG00000156076	WIF1	protein_coding	12:65444405-65515346	q1	q2	OK	0.173253	0.685825	1.98496	0.212552	0.00045	0.0110601	yes
ENSG00000156113	KCNMA1	protein_coding	10:78629358-79398353	q1	q2	OK	2.6707	5.91472	1.14709	0.228542	5e-05	0.00159847	yes
ENSG00000156298	TSPAN7	protein_coding	X:37208527-38548169	q1	q2	OK	78.2556	20.3284	-1.9447	-0.551129	0.00085	0.0186328	yes
ENSG00000156510	HKDC1	protein_coding	10:70975088-71027904	q1	q2	OK	4.54232	1.46948	-1.62812	-0.278029	5e-05	0.00159847	yes
ENSG00000156738	MS4A1	protein_coding	11:60223224-60238233	q1	q2	OK	1.77596	0.480574	-1.88577	-0.239947	5e-05	0.00159847	yes
ENSG00000156885	COX6A2	protein_coding	16:31439051-31439967	q1	q2	OK	0.488123	3.26454	2.74156	0.42001	5e-05	0.00159847	yes
ENSG00000156959	LHFPL4	protein_coding	3:9543480-9595486	q1	q2	OK	0.00819695	0.591006	6.17194	0.428497	0.00105	0.0220671	yes
ENSG00000157064	NMNAT2	protein_coding	1:183217371-183387737	q1	q2	OK	0.126011	0.312552	1.31054	0.187377	0.00095	0.0202769	yes
ENSG00000157570	TSPAN18	protein_coding	11:44740941-44972840	q1	q2	OK	1.9131	6.90375	1.85147	0.366398	5e-05	0.00159847	yes
ENSG00000157613	CREB3L1	protein_coding	11:46299211-46342972	q1	q2	OK	2.34846	5.46567	1.21868	0.339162	0.0025	0.0449118	yes
ENSG00000157765	SLC34A2	protein_coding	4:25656922-25680370	q1	q2	OK	0.0775376	0.364933	2.23467	0.259039	0.00025	0.00672574	yes
ENSG00000157782	CABP1	protein_coding	12:121067907-121105127	q1	q2	OK	0.164252	0.417973	1.3475	0.191272	0.0001	0.00299167	yes
ENSG00000157927	RADIL	protein_coding	7:4836685-4923350	q1	q2	OK	1.45195	3.56788	1.29707	0.298426	5e-05	0.00159847	yes
ENSG00000158008	EXTL1	protein_coding	1:26346374-26362955	q1	q2	OK	31.9247	16.3735	-0.963308	-0.442331	0.00025	0.00672574	yes
ENSG00000158258	CLSTN2	protein_coding	3:139654026-140296239	q1	q2	OK	0.0635164	0.224788	1.82336	0.302441	5e-05	0.00159847	yes
ENSG00000158528	PPP1R9A	protein_coding	7:94536513-94925727	q1	q2	OK	1.6152	0.606417	-1.41333	-0.420205	5e-05	0.00159847	yes
ENSG00000158887	MPZ	protein_coding	1:161274524-161279762	q1	q2	OK	207.401	75.6526	-1.45496	-0.339995	5e-05	0.00159847	yes
ENSG00000159182	PRAC1	protein_coding	17:46799083-46799884	q1	q2	OK	0.492624	0.0175386	-4.81189	-0.525106	0.0015	0.0294341	yes
ENSG00000159784	FAM131B	protein_coding	7:143050492-143059863	q1	q2	OK	1.06534	0.155364	-2.77758	-0.408051	5e-05	0.00159847	yes
ENSG00000159788	RGS12	protein_coding	4:3294754-3441640	q1	q2	OK	65.7937	43.8123	-0.586615	-0.128157	0.00105	0.0220671	yes
ENSG00000160111	CPAMD8	protein_coding	19:17003757-17137625	q1	q2	OK	0.413577	1.09516	1.40491	0.230316	5e-05	0.00159847	yes
ENSG00000160191	PDE9A	protein_coding	21:44073745-44195619	q1	q2	OK	1.40005	4.15989	1.57106	0.39748	5e-05	0.00159847	yes
ENSG00000160200	CBS	protein_coding	21:44473300-44497053	q1	q2	OK	6.46698	12.0976	0.903554	0.340281	0.00015	0.00426604	yes
ENSG00000160282	FTCD	protein_coding	21:47556175-47575481	q1	q2	OK	0.203317	0.709419	1.80291	0.297214	5e-05	0.00159847	yes
ENSG00000160505	NLRP4	protein_coding	19:56296769-56393220	q1	q2	OK	0.450324	0.0570631	-2.98033	-0.190419	0.00045	0.0110601	yes
ENSG00000160781	PAQR6	protein_coding	1:156213205-156217881	q1	q2	OK	1.43873	2.60698	0.857584	0.241416	0.0008	0.0176962	yes
ENSG00000160862	AZGP1	protein_coding	7:99564342-99573780	q1	q2	OK	51.6059	17.9209	-1.52589	-0.556495	0.0018	0.0343963	yes
ENSG00000161048	NAPEPLD	protein_coding	7:102740222-102790007	q1	q2	OK	9.25432	5.36441	-0.786707	-0.322523	0.0024	0.0433286	yes
ENSG00000161609	CCDC155	protein_coding	19:49891474-49921251	q1	q2	OK	0.163516	0.383942	1.23146	0.200837	0.0012	0.0246518	yes
ENSG00000161896	IP6K3	protein_coding	6:33689443-33714762	q1	q2	OK	0.712058	1.72263	1.27455	0.280597	0.00125	0.0254403	yes
ENSG00000161996	WDR90	protein_coding	16:699310-717833	q1	q2	OK	12.8774	17.98	0.481551	0.145962	0.00215	0.0397324	yes
ENSG00000162105	SHANK2	protein_coding	11:70313960-70963623	q1	q2	OK	0.292365	2.80283	3.26104	0.496291	5e-05	0.00159847	yes
ENSG00000162426	SLC45A1	protein_coding	1:8377885-8404227	q1	q2	OK	0.301876	0.872274	1.53083	0.295751	5e-05	0.00159847	yes
ENSG00000162490	DRAXIN	protein_coding	1:11751785-11785914	q1	q2	OK	0.342003	1.2335	1.85067	0.398451	5e-05	0.00159847	yes
ENSG00000162572	SCNN1D	protein_coding	1:1215815-1227409	q1	q2	OK	1.41587	2.39521	0.758468	0.185873	0.0027	0.0477218	yes
ENSG00000162591	MEGF6	protein_coding	1:3406483-3528059	q1	q2	OK	2.75494	8.08087	1.55249	0.289777	5e-05	0.00159847	yes
ENSG00000162624	LHX8	protein_coding	1:75593514-75627218	q1	q2	OK	0.184893	0.0185832	-3.31462	-0.322338	0.0002	0.00551612	yes
ENSG00000162706	CADM3	protein_coding	1:159141398-159177763	q1	q2	OK	2.77806	9.45597	1.76715	0.233134	0.0007	0.0159018	yes
ENSG00000162723	SLAMF9	protein_coding	1:159921281-159924044	q1	q2	OK	4.7306	2.56486	-0.883143	-0.181974	0.00285	0.0497308	yes
ENSG00000162877	PM20D1	protein_coding	1:205797149-205819260	q1	q2	OK	1.07311	0.0882422	-3.60419	-0.389977	5e-05	0.00159847	yes
ENSG00000162892	IL24	protein_coding	1:207070787-207077484	q1	q2	OK	1.56206	3.43398	1.13644	0.322676	0.0011	0.0229418	yes
ENSG00000162896	PIGR	protein_coding	1:207101862-207119811	q1	q2	OK	0.0380138	0.248059	2.70609	0.304051	5e-05	0.00159847	yes
ENSG00000162944	RFTN2	protein_coding	2:198432947-198540769	q1	q2	OK	5.50998	2.66042	-1.0504	-0.234713	0.00145	0.0285041	yes
ENSG00000163071	SPATA18	protein_coding	4:52917496-52963458	q1	q2	OK	1.99592	0.523594	-1.93054	-0.37662	5e-05	0.00159847	yes
ENSG00000163083	INHBB	protein_coding	2:121103718-121109384	q1	q2	OK	0.929396	3.0856	1.73119	0.43531	0.0008	0.0176962	yes
ENSG00000163273	NPPC	protein_coding	2:232786529-232791113	q1	q2	OK	1.05393	0.382499	-1.46226	-0.209437	0.0019	0.035931	yes
ENSG00000163331	DAPL1	protein_coding	2:159651828-159719797	q1	q2	OK	4.40427	21.8816	2.31274	0.548354	5e-05	0.00159847	yes
ENSG00000163380	LMOD3	protein_coding	3:69156022-69172183	q1	q2	OK	0.1901	0.0606008	-1.64935	-0.207392	5e-05	0.00159847	yes
ENSG00000163531	NFASC	protein_coding	1:204797778-204991950	q1	q2	OK	1.91718	3.42369	0.836567	0.164281	0.00085	0.0186328	yes
ENSG00000163623	NKX6-1	protein_coding	4:85413139-85419603	q1	q2	OK	0.220721	0.644622	1.54623	0.297723	0.00035	0.00895403	yes
ENSG00000163629	PTPN13	protein_coding	4:87515467-87736324	q1	q2	OK	5.97726	3.11274	-0.9413	-0.410296	0.0011	0.0229418	yes
ENSG00000163689	C3orf67	protein_coding	3:58703091-59035810	q1	q2	OK	6.99176	3.49594	-0.999974	-0.252931	5e-05	0.00159847	yes
ENSG00000163701	IL17RE	protein_coding	3:9944295-9958086	q1	q2	OK	1.74724	4.68831	1.42399	0.356344	5e-05	0.00159847	yes
ENSG00000163735	CXCL5	protein_coding	4:74861358-74864496	q1	q2	OK	0.939547	2.46316	1.39047	0.268863	0.00055	0.013007	yes
ENSG00000163762	TM4SF18	protein_coding	3:148947142-149052201	q1	q2	OK	4.89209	0.963857	-2.34356	-0.464194	5e-05	0.00159847	yes
ENSG00000163873	GRIK3	protein_coding	1:37261127-37499730	q1	q2	OK	4.65387	1.25697	-1.88849	-0.419789	5e-05	0.00159847	yes
ENSG00000164007	CLDN19	protein_coding	1:43198763-43205925	q1	q2	OK	0.0200605	0.482495	4.58808	0.485917	5e-05	0.00159847	yes
ENSG00000164076	CAMKV	protein_coding	3:49895420-49907655	q1	q2	OK	0.0481075	0.28472	2.56521	0.3384	5e-05	0.00159847	yes
ENSG00000164106	SCRG1	protein_coding	4:174305851-174327531	q1	q2	OK	17.3805	2.51069	-2.79131	-0.66235	5e-05	0.00159847	yes
ENSG00000164120	HPGD	protein_coding	4:175411327-175444305	q1	q2	OK	21.2107	38.0726	0.843962	0.206653	0.00235	0.0426015	yes
ENSG00000164128	NPY1R	protein_coding	4:164245112-164273086	q1	q2	OK	0.0538936	0.20597	1.93425	0.249581	0.00055	0.013007	yes
ENSG00000164176	EDIL3	protein_coding	5:83236372-83786583	q1	q2	OK	2.35035	4.88606	1.0558	0.308934	0.0016	0.03098	yes
ENSG00000164237	CMBL	protein_coding	5:10275986-10308138	q1	q2	OK	9.8662	3.09717	-1.67154	-0.461533	0.00185	0.0351982	yes
ENSG00000164303	ENPP6	protein_coding	4:185009858-185142383	q1	q2	OK	0.384622	0.0483287	-2.99249	-0.307325	5e-05	0.00159847	yes
ENSG00000164362	TERT	protein_coding	5:1253261-1295184	q1	q2	OK	0.450499	0.926472	1.04022	0.112772	0.00235	0.0426015	yes
ENSG00000164379	FOXQ1	protein_coding	6:1312674-1314992	q1	q2	OK	0.240646	1.47644	2.61714	0.534777	5e-05	0.00159847	yes
ENSG00000164398	ACSL6	protein_coding	5:131142682-131348892	q1	q2	OK	0.294718	0.15529	-0.924368	-0.148536	0.00045	0.0110601	yes
ENSG00000164438	TLX3	protein_coding	5:170736287-170739138	q1	q2	OK	0.154617	1.00825	2.70508	0.340777	5e-05	0.00159847	yes
ENSG00000164488	DACT2	protein_coding	6:168693509-168720434	q1	q2	OK	0.9196	2.32128	1.33584	0.216159	0.0006	0.0140079	yes
ENSG00000164530	PI16	protein_coding	6:36922208-36932613	q1	q2	OK	0.985899	2.67216	1.43849	0.220223	0.0025	0.0449118	yes
ENSG00000164588	HCN1	protein_coding	5:45259348-45696253	q1	q2	OK	0.674687	0.139907	-2.26975	-0.455522	5e-05	0.00159847	yes
ENSG00000164619	BMPER	protein_coding	7:33944522-34195484	q1	q2	OK	0.599113	0.263722	-1.18381	-0.169036	0.00215	0.0397324	yes
ENSG00000164649	CDCA7L	protein_coding	7:21582832-21985702	q1	q2	OK	12.7716	27.2673	1.09423	0.409033	5e-05	0.00159847	yes
ENSG00000164761	TNFRSF11B	protein_coding	8:119935795-119964439	q1	q2	OK	0.777963	1.67193	1.10374	0.186629	0.0007	0.0159018	yes
ENSG00000164764	SBSPON	protein_coding	8:73976774-74036323	q1	q2	OK	0.212746	1.02521	2.26871	0.41343	5e-05	0.00159847	yes
ENSG00000164920	OSR2	protein_coding	8:99956630-99964332	q1	q2	OK	0.854395	1.75925	1.04199	0.200848	0.0005	0.0120192	yes
ENSG00000164929	BAALC	protein_coding	8:104133259-104345094	q1	q2	OK	58.6485	19.5596	-1.58421	-0.2952	5e-05	0.00159847	yes
ENSG00000164935	DCSTAMP	protein_coding	8:105342551-105479281	q1	q2	OK	5.48769	0.595247	-3.20464	-0.433845	5e-05	0.00159847	yes
ENSG00000164946	FREM1	protein_coding	9:14734663-14910993	q1	q2	OK	3.6	0.623761	-2.52893	-0.404858	5e-05	0.00159847	yes
ENSG00000164989	CCDC171	protein_coding	9:15552894-16061661	q1	q2	OK	8.78441	3.7304	-1.23562	-0.216281	0.0001	0.00299167	yes
ENSG00000165023	DIRAS2	protein_coding	9:93372113-93405386	q1	q2	OK	0.0189254	1.10574	5.86854	0.871064	5e-05	0.00159847	yes
ENSG00000165078	CPA6	protein_coding	8:68334359-68658620	q1	q2	OK	0.0286987	0.348416	3.60175	0.400921	5e-05	0.00159847	yes
ENSG00000165125	TRPV6	protein_coding	7:142568955-142590199	q1	q2	OK	0.106386	0.333201	1.64709	0.240116	0.0006	0.0140079	yes
ENSG00000165188	RNF183	protein_coding	9:116059372-116065656	q1	q2	OK	0.0421231	0.233933	2.47341	0.264404	5e-05	0.00159847	yes
ENSG00000165238	WNK2	protein_coding	9:95947197-96108696	q1	q2	OK	2.5408	4.67504	0.879695	0.167515	0.00065	0.014952	yes
ENSG00000165246	NLGN4Y	protein_coding	Y:16634517-16957530	q1	q2	OK	0.866344	0.276288	-1.64877	-0.193941	0.00025	0.00672574	yes
ENSG00000165409	TSHR	protein_coding	14:80943329-81636758	q1	q2	OK	0.0795065	0.387021	2.28327	0.132596	0.0008	0.0176962	yes
ENSG00000165449	SLC16A9	protein_coding	10:61410522-61495760	q1	q2	OK	0.177702	0.42459	1.25661	0.220867	0.00225	0.041267	yes
ENSG00000165509	MAGEC3	protein_coding	X:140926101-140985618	q1	q2	OK	0.354862	0.0403699	-3.13591	-0.36037	0.0009	0.019437	yes
ENSG00000165566	AMER2	protein_coding	13:25735821-25746426	q1	q2	OK	0.389696	0.137334	-1.50466	-0.207038	0.00055	0.013007	yes
ENSG00000165644	COMTD1	protein_coding	10:76993726-76995788	q1	q2	OK	8.2074	15.4	0.90793	0.306197	0.00025	0.00672574	yes
ENSG00000165659	DACH1	protein_coding	13:72012097-72441330	q1	q2	OK	0.0864994	0.859741	3.31314	0.52789	5e-05	0.00159847	yes
ENSG00000165810	BTNL9	protein_coding	5:180467224-180488523	q1	q2	OK	0.486407	1.20798	1.31236	0.229444	5e-05	0.00159847	yes
ENSG00000165816	VWA2	protein_coding	10:115999017-116051272	q1	q2	OK	0.0970212	0.821408	3.08173	0.421057	5e-05	0.00159847	yes
ENSG00000165905	GYLTL1B	protein_coding	11:45943171-45950647	q1	q2	OK	1.20124	4.45556	1.89108	0.319489	5e-05	0.00159847	yes
ENSG00000165973	NELL1	protein_coding	11:20691116-21597227	q1	q2	OK	31.6461	3.95553	-3.00009	-0.564781	5e-05	0.00159847	yes
ENSG00000166091	CMTM5	protein_coding	14:23846016-23848981	q1	q2	OK	18.8224	5.42681	-1.79428	-0.463875	5e-05	0.00159847	yes
ENSG00000166145	SPINT1	protein_coding	15:41128005-41150405	q1	q2	OK	11.1828	21.2054	0.923152	0.338922	0.00265	0.0470278	yes
ENSG00000166165	CKB	protein_coding	14:103985995-103989448	q1	q2	OK	28.9985	92.0021	1.66569	0.617292	5e-05	0.00159847	yes
ENSG00000166257	SCN3B	protein_coding	11:123499894-123525952	q1	q2	OK	0.0959538	0.819431	3.09421	0.568855	5e-05	0.00159847	yes
ENSG00000166426	CRABP1	protein_coding	15:78632665-78640572	q1	q2	OK	0.846756	9.34502	3.46418	0.666787	5e-05	0.00159847	yes
ENSG00000166510	CCDC68	protein_coding	18:52568739-52626739	q1	q2	OK	0.0699181	0.190174	1.44358	0.166936	0.0008	0.0176962	yes
ENSG00000166558	SLC38A8	protein_coding	16:84043271-84076241	q1	q2	OK	3.73195	23.147	2.63282	0.430874	5e-05	0.00159847	yes
ENSG00000166828	SCNN1G	protein_coding	16:23194035-23228204	q1	q2	OK	0.0668568	0.533995	2.99768	0.421543	5e-05	0.00159847	yes
ENSG00000166897	ELFN2	protein_coding	22:37735623-37823505	q1	q2	OK	0.0501047	0.463288	3.20889	0.369231	5e-05	0.00159847	yes
ENSG00000166923	GREM1	protein_coding	15:33009470-33026870	q1	q2	OK	1.05859	2.67744	1.33871	0.383373	0.00265	0.0470278	yes
ENSG00000166960	CCDC178	protein_coding	18:30413416-31021065	q1	q2	OK	0.874394	0.0518848	-4.0749	-0.503064	5e-05	0.00159847	yes
ENSG00000166961	MS4A15	protein_coding	11:60524425-60544205	q1	q2	OK	2.10181	0.304301	-2.78806	-0.306893	5e-05	0.00159847	yes
ENSG00000167103	PIP5KL1	protein_coding	9:130683157-130693076	q1	q2	OK	0.73117	1.24172	0.764064	0.151724	0.0019	0.035931	yes
ENSG00000167311	ART5	protein_coding	11:3659732-3663546	q1	q2	OK	0.128846	0.586941	2.18756	0.32118	5e-05	0.00159847	yes
ENSG00000167535	CACNB3	protein_coding	12:49207576-49222724	q1	q2	OK	9.64927	15.3513	0.669865	0.206349	0.00275	0.0483713	yes
ENSG00000167634	NLRP7	protein_coding	19:55434876-55512510	q1	q2	OK	0.0281656	0.374735	3.73386	0.209299	5e-05	0.00159847	yes
ENSG00000167642	SPINT2	protein_coding	19:38734674-38795649	q1	q2	OK	18.2772	32.4364	0.827572	0.244483	0.0026	0.0463282	yes
ENSG00000167910	CYP7A1	protein_coding	8:59402736-59412795	q1	q2	OK	0.156358	0.651887	2.05977	0.315677	5e-05	0.00159847	yes
ENSG00000168004	HRASLS5	protein_coding	11:63228875-63258666	q1	q2	OK	2.6291	0.272718	-3.26909	-0.460195	5e-05	0.00159847	yes
ENSG00000168016	TRANK1	protein_coding	3:36868310-36986548	q1	q2	OK	3.01447	1.40196	-1.10446	-0.187755	0.00145	0.0285041	yes
ENSG00000168056	LTBP3	protein_coding	11:65306275-65326401	q1	q2	OK	64.6222	36.2578	-0.83374	-0.347419	0.0004	0.0101267	yes
ENSG00000168334	XIRP1	protein_coding	3:39224700-39234087	q1	q2	OK	0.901793	0.262992	-1.77778	-0.360435	5e-05	0.00159847	yes
ENSG00000168481	LGI3	protein_coding	8:22004337-22021992	q1	q2	OK	20.3825	7.22409	-1.49644	-0.571095	0.00205	0.0382393	yes
ENSG00000168546	GFRA2	protein_coding	8:21547914-21669869	q1	q2	OK	1.33178	3.77757	1.5041	0.227508	5e-05	0.00159847	yes
ENSG00000168621	GDNF	protein_coding	5:37812778-37839788	q1	q2	OK	2.65209	0.874366	-1.60082	-0.370796	5e-05	0.00159847	yes
ENSG00000168646	AXIN2	protein_coding	17:63524680-64188202	q1	q2	OK	1.90036	5.94258	1.64481	0.332622	5e-05	0.00159847	yes
ENSG00000168671	UGT3A2	protein_coding	5:36035118-36071460	q1	q2	OK	0.0998068	1.11188	3.47772	0.400449	5e-05	0.00159847	yes
ENSG00000168878	SFTPB	protein_coding	2:85884436-85895864	q1	q2	OK	0.17593	0.0543611	-1.69435	-0.165749	5e-05	0.00159847	yes
ENSG00000168993	CPLX1	protein_coding	4:778744-819986	q1	q2	OK	0.70424	1.54565	1.13408	0.208408	0.00125	0.0254403	yes
ENSG00000169174	PCSK9	protein_coding	1:55505220-55530525	q1	q2	OK	0.40621	1.38483	1.76941	0.333382	0.0001	0.00299167	yes
ENSG00000169224	GCSAML	protein_coding	1:247670359-247910364	q1	q2	OK	0.463816	0.0661569	-2.80959	-0.241818	5e-05	0.00159847	yes
ENSG00000169231	THBS3	protein_coding	1:155165378-155183615	q1	q2	OK	10.5483	18.8323	0.83619	0.261502	0.00115	0.0238033	yes
ENSG00000169271	HSPB3	protein_coding	5:53751444-53752207	q1	q2	OK	0.0582256	1.75868	4.91669	0.718439	5e-05	0.00159847	yes
ENSG00000169282	KCNAB1	protein_coding	3:155755489-156256545	q1	q2	OK	1.31042	0.564716	-1.21443	-0.211578	5e-05	0.00159847	yes
ENSG00000169393	ELSPBP1	protein_coding	19:48497907-48528410	q1	q2	OK	0.714413	3.01461	2.07714	0.259377	0.0022	0.0404516	yes
ENSG00000169436	COL22A1	protein_coding	8:139600477-139926249	q1	q2	OK	16.9379	5.75504	-1.55735	-0.298594	5e-05	0.00159847	yes
ENSG00000169439	SDC2	protein_coding	8:97505578-97624000	q1	q2	OK	82.2532	38.0374	-1.11265	-0.341599	5e-05	0.00159847	yes
ENSG00000169507	SLC38A11	protein_coding	2:165752695-165812035	q1	q2	OK	0.971168	0.22851	-2.08746	-0.255413	5e-05	0.00159847	yes
ENSG00000169551	CT55	protein_coding	X:134290460-134305322	q1	q2	OK	1.45726	0.380988	-1.93544	-0.263003	0.00195	0.036655	yes
ENSG00000169884	WNT10B	protein_coding	12:49359122-49365546	q1	q2	OK	0.38049	1.17377	1.62522	0.254099	5e-05	0.00159847	yes
ENSG00000169894	MUC3A	protein_coding	7:100547186-100611410	q1	q2	OK	0.077539	0.405087	2.38524	0.329354	5e-05	0.00159847	yes
ENSG00000170276	HSPB2	protein_coding	11:111779288-111797596	q1	q2	OK	15.5849	42.8592	1.45946	0.218651	0.00145	0.0285041	yes
ENSG00000170367	CST5	protein_coding	20:23856571-23860387	q1	q2	OK	2.78696	0.727366	-1.93794	-0.265217	5e-05	0.00159847	yes
ENSG00000170370	EMX2	protein_coding	10:119184704-119309056	q1	q2	OK	0.291456	0.720694	1.30611	0.215081	0.00025	0.00672574	yes
ENSG00000170381	SEMA3E	protein_coding	7:82993221-83278326	q1	q2	OK	1.63865	0.173265	-3.24146	-0.487198	5e-05	0.00159847	yes
ENSG00000170382	LRRN2	protein_coding	1:204586297-204654861	q1	q2	OK	0.192618	0.794357	2.04405	0.313512	5e-05	0.00159847	yes
ENSG00000170561	IRX2	protein_coding	5:2745958-2755508	q1	q2	OK	1.4643	7.08057	2.27366	0.476199	5e-05	0.00159847	yes
ENSG00000170703	TTLL6	protein_coding	17:46839596-46894576	q1	q2	OK	1.11494	0.242474	-2.20106	-0.316145	0.00035	0.00895403	yes
ENSG00000170801	HTRA3	protein_coding	4:8271491-8308838	q1	q2	OK	4.34408	17.131	1.97949	0.512318	0.0001	0.00299167	yes
ENSG00000170962	PDGFD	protein_coding	11:103777913-104035107	q1	q2	OK	5.98623	2.09119	-1.51732	-0.545251	0.0027	0.0477218	yes
ENSG00000170965	PLAC1	protein_coding	X:133699867-133898352	q1	q2	OK	0.556329	0.136928	-2.02252	-0.312973	0.0001	0.00299167	yes
ENSG00000171004	HS6ST2	protein_coding	X:131760043-132095423	q1	q2	OK	0.240809	0.843568	1.80862	0.256706	5e-05	0.00159847	yes
ENSG00000171094	ALK	protein_coding	2:29415639-30144432	q1	q2	OK	1.09418	3.38209	1.62807	0.278467	0.00015	0.00426604	yes
ENSG00000171126	KCNG3	protein_coding	2:42669156-42721237	q1	q2	OK	0.455572	0.123153	-1.88723	-0.398101	5e-05	0.00159847	yes
ENSG00000171195	MUC7	protein_coding	4:71296208-71348714	q1	q2	OK	4.63715	0.744674	-2.63856	-0.47552	5e-05	0.00159847	yes
ENSG00000171246	NPTX1	protein_coding	17:78440947-78451643	q1	q2	OK	0.510936	1.77796	1.79901	0.373788	5e-05	0.00159847	yes
ENSG00000171303	KCNK3	protein_coding	2:26915618-26956288	q1	q2	OK	0.500108	0.0867532	-2.52725	-0.436197	5e-05	0.00159847	yes
ENSG00000171346	KRT15	protein_coding	17:39669994-39678781	q1	q2	OK	7.82324	69.1765	3.14444	0.485876	5e-05	0.00159847	yes
ENSG00000171365	CLCN5	protein_coding	X:49687224-49863892	q1	q2	OK	5.92719	2.98927	-0.987556	-0.208757	5e-05	0.00159847	yes
ENSG00000171385	KCND3	protein_coding	1:112313283-112531777	q1	q2	OK	0.175668	0.800949	2.18886	0.472589	5e-05	0.00159847	yes
ENSG00000171401	KRT13	protein_coding	17:39657232-39661957	q1	q2	OK	2.38496	8.62832	1.85512	0.353311	0.0009	0.019437	yes
ENSG00000171403	KRT9	protein_coding	17:39722095-39728310	q1	q2	OK	0.254104	25.7031	6.66038	0.907795	5e-05	0.00159847	yes
ENSG00000171502	COL24A1	protein_coding	1:86194915-86622626	q1	q2	OK	0.759494	2.26643	1.57731	0.42207	5e-05	0.00159847	yes
ENSG00000171724	VAT1L	protein_coding	16:77822426-78014004	q1	q2	OK	0.163594	0.631869	1.94951	0.257064	5e-05	0.00159847	yes
ENSG00000171798	KNDC1	protein_coding	10:134973950-135039916	q1	q2	OK	0.218943	0.614909	1.48982	0.178708	0.00145	0.0285041	yes
ENSG00000172247	C1QTNF4	protein_coding	11:47611215-47616211	q1	q2	OK	0.868322	0.382828	-1.18153	-0.165434	0.0009	0.019437	yes
ENSG00000172318	B3GALT1	protein_coding	2:168671283-168797654	q1	q2	OK	1.75639	0.48375	-1.86028	-0.500088	5e-05	0.00159847	yes
ENSG00000172554	SNTG2	protein_coding	2:946553-1371385	q1	q2	OK	0.0922658	0.261513	1.50302	0.200167	0.00075	0.0167937	yes
ENSG00000172578	KLHL6	protein_coding	3:183205318-183273477	q1	q2	OK	2.01415	0.952685	-1.0801	-0.299728	0.0002	0.00551612	yes
ENSG00000172717	FAM71D	protein_coding	14:67656109-67695267	q1	q2	OK	0.291804	0.0955884	-1.61009	-0.181495	5e-05	0.00159847	yes
ENSG00000172752	COL6A5	protein_coding	3:130064358-130203688	q1	q2	OK	0.388599	0.195695	-0.989674	-0.147778	0.0026	0.0463282	yes
ENSG00000173077	DEC1	protein_coding	9:117904096-118164923	q1	q2	OK	0.330775	1.14927	1.79679	0.29146	5e-05	0.00159847	yes
ENSG00000173175	ADCY5	protein_coding	3:123001142-123168605	q1	q2	OK	0.2937	0.829971	1.49872	0.217951	0.0001	0.00299167	yes
ENSG00000173227	SYT12	protein_coding	11:66774248-66818334	q1	q2	OK	0.29826	0.62712	1.07217	0.168268	0.001	0.0211994	yes
ENSG00000173432	SAA1	protein_coding	11:18287720-18291524	q1	q2	OK	2.85597	7.71476	1.43364	0.281121	0.0002	0.00551612	yes
ENSG00000173530	TNFRSF10D	protein_coding	8:22993100-23021543	q1	q2	OK	2.45043	0.707472	-1.79229	-0.432901	0.00015	0.00426604	yes
ENSG00000173610	UGT2A1	protein_coding	4:70454134-70518967	q1	q2	OK	0.0201596	0.27425	3.76595	0.317354	5e-05	0.00159847	yes
ENSG00000173641	HSPB7	protein_coding	1:16340522-16360545	q1	q2	OK	0.691485	1.79324	1.3748	0.249125	0.0001	0.00299167	yes
ENSG00000173809	TDRD12	protein_coding	19:33210658-33320483	q1	q2	OK	2.65555	1.29911	-1.03149	-0.170487	0.001	0.0211994	yes
ENSG00000173838	MARCH10	protein_coding	17:60776604-60885705	q1	q2	OK	0.226923	0.0729692	-1.63684	-0.182057	0.00055	0.013007	yes
ENSG00000174156	GSTA3	protein_coding	6:52761436-52774483	q1	q2	OK	0.207265	2.23017	3.4276	0.489803	5e-05	0.00159847	yes
ENSG00000174326	SLC16A11	protein_coding	17:6944948-6947242	q1	q2	OK	0.19024	0.60735	1.67471	0.233224	5e-05	0.00159847	yes
ENSG00000174473	GALNTL6	protein_coding	4:172733404-173962710	q1	q2	OK	0.370948	1.04356	1.49223	0.271761	5e-05	0.00159847	yes
ENSG00000174914	OR9G1	protein_coding	11:56467863-56468781	q1	q2	OK	0.224838	0.612977	1.44695	0.155205	0.0002	0.00551612	yes
ENSG00000175093	SPSB4	protein_coding	3:140770243-140867453	q1	q2	OK	0.0364321	0.529662	3.86179	0.53417	5e-05	0.00159847	yes
ENSG00000175356	SCUBE2	protein_coding	11:9025708-9159661	q1	q2	OK	37.6717	15.9491	-1.24	-0.296005	5e-05	0.00159847	yes
ENSG00000175544	CABP4	protein_coding	11:67218771-67226699	q1	q2	OK	1.20018	0.216084	-2.47359	-0.461487	5e-05	0.00159847	yes
ENSG00000175707	C1orf172	protein_coding	1:27276052-27286897	q1	q2	OK	0.486616	1.41488	1.53983	0.291509	0.0002	0.00551612	yes
ENSG00000175785	PRIMA1	protein_coding	14:94184643-94254827	q1	q2	OK	4.50638	0.831897	-2.43749	-0.641598	5e-05	0.00159847	yes
ENSG00000175857	GAPT	protein_coding	5:57787261-57792917	q1	q2	OK	0.58211	0.285642	-1.02708	-0.184296	0.00155	0.0303067	yes
ENSG00000176049	JAKMIP2	protein_coding	5:146967989-147162338	q1	q2	OK	0.164543	0.630605	1.93828	0.27706	5e-05	0.00159847	yes
ENSG00000176204	LRRTM4	protein_coding	2:76974844-77820445	q1	q2	OK	2.66095	0.340517	-2.96614	-0.39178	5e-05	0.00159847	yes
ENSG00000176387	HSD11B2	protein_coding	16:67464554-67471456	q1	q2	OK	0.56644	1.70547	1.59017	0.316075	5e-05	0.00159847	yes
ENSG00000176399	DMRTA1	protein_coding	9:22446839-22455739	q1	q2	OK	0.483819	0.131461	-1.87983	-0.379994	0.0001	0.00299167	yes
ENSG00000176678	FOXL1	protein_coding	16:86609973-86615303	q1	q2	OK	0.101972	0.267493	1.39133	0.276663	0.0009	0.019437	yes
ENSG00000176692	FOXC2	protein_coding	16:86598750-86602539	q1	q2	OK	0.0636707	0.319618	2.32765	0.302907	5e-05	0.00159847	yes
ENSG00000176697	BDNF	protein_coding	11:27528384-27899195	q1	q2	OK	0.572937	1.55867	1.44387	0.328043	0.00015	0.00426604	yes
ENSG00000176746	MAGEB6	protein_coding	X:26210556-26213763	q1	q2	OK	0.249245	0.088083	-1.50063	-0.181857	0.00015	0.00426604	yes
ENSG00000176769	TCERG1L	protein_coding	10:132890653-133109984	q1	q2	OK	0.349121	2.27758	2.7057	0.424385	5e-05	0.00159847	yes
ENSG00000176884	GRIN1	protein_coding	9:140032841-140063207	q1	q2	OK	0.115114	0.288228	1.32414	0.162001	0.00045	0.0110601	yes
ENSG00000177025	C19orf18	protein_coding	19:58469804-58485902	q1	q2	OK	0.182727	0.45926	1.32962	0.26315	0.00195	0.036655	yes
ENSG00000177138	FAM9B	protein_coding	X:8992272-9132680	q1	q2	OK	0.0541152	0.327776	2.59861	0.294693	5e-05	0.00159847	yes
ENSG00000177257	DEFB4B	protein_coding	8:7272381-7274385	q1	q2	OK	0.57295	0.0396688	-3.85233	-0.592574	0.00025	0.00672574	yes
ENSG00000177283	FZD8	protein_coding	10:35927176-35930362	q1	q2	OK	0.569035	2.66334	2.22665	0.437083	5e-05	0.00159847	yes
ENSG00000177335	C8orf31	protein_coding	8:144120625-144141359	q1	q2	OK	1.24138	0.654642	-0.923167	-0.150329	0.0007	0.0159018	yes
ENSG00000177459	C8orf47	protein_coding	8:99076538-99105838	q1	q2	OK	0.0516565	0.197354	1.93376	0.209321	0.0009	0.019437	yes
ENSG00000177504	VCX2	protein_coding	X:8137988-8139308	q1	q2	OK	0.019034	1.36094	6.15988	0.665672	5e-05	0.00159847	yes
ENSG00000177807	KCNJ10	protein_coding	1:160007256-160049611	q1	q2	OK	10.536	0.809368	-3.70239	-0.866183	5e-05	0.00159847	yes
ENSG00000177875	C12orf68	protein_coding	12:48577365-48579709	q1	q2	OK	0.353678	1.26416	1.83767	0.40317	5e-05	0.00159847	yes
ENSG00000178031	ADAMTSL1	protein_coding	9:18473891-18910948	q1	q2	OK	0.542991	1.31853	1.27993	0.204656	5e-05	0.00159847	yes
ENSG00000178187	ZNF454	protein_coding	5:178368191-178393434	q1	q2	OK	0.126198	0.384845	1.60858	0.280709	5e-05	0.00159847	yes
ENSG00000178752	FAM132B	protein_coding	2:239067622-239077541	q1	q2	OK	1.36085	2.61975	0.944924	0.177774	0.00075	0.0167937	yes
ENSG00000178773	CPNE7	protein_coding	16:89642175-89663654	q1	q2	OK	2.66959	5.47724	1.03683	0.20416	0.0004	0.0101267	yes
ENSG00000178919	FOXE1	protein_coding	9:100615535-100618986	q1	q2	OK	0.142952	0.493226	1.78672	0.315071	5e-05	0.00159847	yes
ENSG00000179066	AC020907.1	protein_coding	19:35531409-35598141	q1	q2	OK	9.07314	2.44371	-1.89253	-0.428576	0.001	0.0211994	yes
ENSG00000179292	TMEM151A	protein_coding	11:66059340-66064135	q1	q2	OK	0.185701	0.648299	1.80368	0.300197	5e-05	0.00159847	yes
ENSG00000179314	WSCD1	protein_coding	17:5675553-6027747	q1	q2	OK	0.792395	0.353066	-1.16628	-0.208883	5e-05	0.00159847	yes
ENSG00000179399	GPC5	protein_coding	13:92050928-93519490	q1	q2	OK	0.651972	0.070726	-3.2045	-0.334894	5e-05	0.00159847	yes
ENSG00000179546	HTR1D	protein_coding	1:23516992-23521222	q1	q2	OK	0.0686832	0.17738	1.36881	0.144974	0.0025	0.0449118	yes
ENSG00000179817	MRGPRX4	protein_coding	11:18161732-18211168	q1	q2	OK	0.8227	0.183461	-2.16489	-0.304626	0.00055	0.013007	yes
ENSG00000179826	MRGPRX3	protein_coding	11:18142501-18160027	q1	q2	OK	6.23458	1.30128	-2.26036	-0.450705	5e-05	0.00159847	yes
ENSG00000179914	ITLN1	protein_coding	1:160846328-160854960	q1	q2	OK	1.3907	0.0759414	-4.19478	-0.6313	5e-05	0.00159847	yes
ENSG00000180066	C10orf91	protein_coding	10:134257830-134262912	q1	q2	OK	0.11477	0.476422	2.05349	0.277988	5e-05	0.00159847	yes
ENSG00000180347	CCDC129	protein_coding	7:31553703-31698334	q1	q2	OK	0.139674	0.847737	2.60155	0.287822	5e-05	0.00159847	yes
ENSG00000180777	ANKRD30B	protein_coding	18:14728270-14852737	q1	q2	OK	0.855718	0.326576	-1.38972	-0.240766	0.00045	0.0110601	yes
ENSG00000180875	GREM2	protein_coding	1:240652872-240775449	q1	q2	OK	0.021262	0.211249	3.3126	0.481671	5e-05	0.00159847	yes
ENSG00000181085	MAPK15	protein_coding	8:144798428-144804628	q1	q2	OK	0.468389	1.06285	1.18215	0.167839	0.00025	0.00672574	yes
ENSG00000181291	TMEM132E	protein_coding	17:32907767-32966337	q1	q2	OK	0.0174928	0.401682	4.52122	0.582968	5e-05	0.00159847	yes
ENSG00000181418	DDN	protein_coding	12:49388931-49453557	q1	q2	OK	0.135051	0.625514	2.21153	0.107258	0.00245	0.0441949	yes
ENSG00000181495	AC026703.1	protein_coding	5:32689175-32791819	q1	q2	OK	0.126896	1.83034	3.8504	0.440486	5e-05	0.00159847	yes
ENSG00000181790	BAI1	protein_coding	8:143530790-143626370	q1	q2	OK	4.89962	1.88384	-1.379	-0.22894	5e-05	0.00159847	yes
ENSG00000181961	OR4A16	protein_coding	11:55110626-55111707	q1	q2	OK	0.566286	0.0359574	-3.97717	-0.290899	5e-05	0.00159847	yes
ENSG00000182168	UNC5C	protein_coding	4:96083654-96473608	q1	q2	OK	0.380384	0.141996	-1.42161	-0.291391	0.0002	0.00551612	yes
ENSG00000182508	LHFPL1	protein_coding	X:111873875-111923375	q1	q2	OK	1.1265	0.517152	-1.12319	-0.229358	0.0016	0.03098	yes
ENSG00000182798	MAGEB17	protein_coding	X:16141678-16189587	q1	q2	OK	1.33469	0.326117	-2.03305	-0.260859	0.0003	0.00782107	yes
ENSG00000182916	TCEAL7	protein_coding	X:102585123-102587254	q1	q2	OK	0.100265	0.513299	2.35599	0.32279	5e-05	0.00159847	yes
ENSG00000182985	CADM1	protein_coding	11:115039937-115375675	q1	q2	OK	34.4842	14.7836	-1.22194	-0.372478	0.0001	0.00299167	yes
ENSG00000183098	GPC6	protein_coding	13:93879094-95059655	q1	q2	OK	2.18326	0.61179	-1.83538	-0.471662	0.00035	0.00895403	yes
ENSG00000183196	CHST6	protein_coding	16:75509793-75529305	q1	q2	OK	3.01993	1.24301	-1.28068	-0.39688	5e-05	0.00159847	yes
ENSG00000183287	CCBE1	protein_coding	18:57098171-57364644	q1	q2	OK	0.283427	0.777934	1.45667	0.146832	0.00025	0.00672574	yes
ENSG00000183292	AC140481.2	protein_coding	2:131328401-131348036	q1	q2	OK	0.59343	0.0801321	-2.88863	-0.37141	5e-05	0.00159847	yes
ENSG00000183486	MX2	protein_coding	21:42733869-42781317	q1	q2	OK	36.1078	14.3721	-1.32904	-0.45285	0.00065	0.014952	yes
ENSG00000183691	NOG	protein_coding	17:54671059-54672951	q1	q2	OK	0.533073	0.154331	-1.7883	-0.282322	5e-05	0.00159847	yes
ENSG00000183831	ANKRD45	protein_coding	1:173469602-173639001	q1	q2	OK	1.38793	0.342746	-2.01772	-0.390858	5e-05	0.00159847	yes
ENSG00000183837	PNMA3	protein_coding	X:152224765-152228827	q1	q2	OK	0.562313	3.09199	2.45909	0.587612	5e-05	0.00159847	yes
ENSG00000183844	FAM3B	protein_coding	21:42676138-42729358	q1	q2	OK	2.21581	0.909141	-1.28526	-0.162574	0.00025	0.00672574	yes
ENSG00000184005	ST6GALNAC3	protein_coding	1:76540403-77100286	q1	q2	OK	7.2771	2.61464	-1.47675	-0.317032	0.00065	0.014952	yes
ENSG00000184012	TMPRSS2	protein_coding	21:42836477-42903043	q1	q2	OK	0.539839	0.227268	-1.24813	-0.231448	0.00025	0.00672574	yes
ENSG00000184058	TBX1	protein_coding	22:19744225-19842462	q1	q2	OK	0.461106	7.1759	3.95999	0.339528	5e-05	0.00159847	yes
ENSG00000184163	FAM132A	protein_coding	1:1177825-1182102	q1	q2	OK	0.66989	1.84698	1.46317	0.277824	5e-05	0.00159847	yes
ENSG00000184210	DGAT2L6	protein_coding	X:69397332-69425395	q1	q2	OK	0.198953	0.0226219	-3.13663	-0.292994	5e-05	0.00159847	yes
ENSG00000184226	PCDH9	protein_coding	13:66876966-67804468	q1	q2	OK	1.337	0.556691	-1.26406	-0.34695	0.0021	0.0389728	yes
ENSG00000184254	ALDH1A3	protein_coding	15:101389765-101626271	q1	q2	OK	95.0157	19.3017	-2.29944	-0.365126	5e-05	0.00159847	yes
ENSG00000184524	CEND1	protein_coding	11:787103-790123	q1	q2	OK	0.578459	4.67717	3.01535	0.539527	5e-05	0.00159847	yes
ENSG00000184599	FAM19A3	protein_coding	1:113263040-113269857	q1	q2	OK	2.72482	0.904939	-1.59027	-0.288818	5e-05	0.00159847	yes
ENSG00000184905	TCEAL2	protein_coding	X:101380659-101382683	q1	q2	OK	0.0836998	0.245202	1.55067	0.214245	5e-05	0.00159847	yes
ENSG00000184916	JAG2	protein_coding	14:105607317-105647660	q1	q2	OK	6.71724	14.8134	1.14096	0.339538	0.00015	0.00426604	yes
ENSG00000185052	SLC24A3	protein_coding	20:19193289-19703581	q1	q2	OK	0.417295	1.24336	1.5751	0.378497	0.0008	0.0176962	yes
ENSG00000185269	NOTUM	protein_coding	17:79910387-79919716	q1	q2	OK	0.369726	6.18393	4.064	0.626014	5e-05	0.00159847	yes
ENSG00000185519	FAM131C	protein_coding	1:16384263-16400127	q1	q2	OK	0.228555	0.578517	1.33982	0.187718	0.00275	0.0483713	yes
ENSG00000185527	PDE6G	protein_coding	17:79617488-79630142	q1	q2	OK	4.76883	2.61957	-0.864305	-0.178482	0.00125	0.0254403	yes
ENSG00000185640	KRT79	protein_coding	12:53215193-53228079	q1	q2	OK	3.1538	0.906093	-1.79936	-0.360752	5e-05	0.00159847	yes
ENSG00000185652	NTF3	protein_coding	12:5541277-5630702	q1	q2	OK	0.173424	0.598114	1.78612	0.293793	5e-05	0.00159847	yes
ENSG00000186205	MAR1	protein_coding	1:220960100-220987735	q1	q2	OK	1.92631	0.777058	-1.30974	-0.281927	5e-05	0.00159847	yes
ENSG00000186207	LCE5A	protein_coding	1:152483319-152484653	q1	q2	OK	0.564128	0.154994	-1.86381	-0.212315	5e-05	0.00159847	yes
ENSG00000186462	NAP1L2	protein_coding	X:72432134-72434684	q1	q2	OK	0.0833893	0.287303	1.78464	0.29223	5e-05	0.00159847	yes
ENSG00000186472	PCLO	protein_coding	7:82383328-82792246	q1	q2	OK	7.49539	1.18182	-2.66499	-0.32251	5e-05	0.00159847	yes
ENSG00000186487	MYT1L	protein_coding	2:1792884-2335032	q1	q2	OK	0.330369	0.154924	-1.09252	-0.106936	0.0013	0.0261902	yes
ENSG00000186493	C5orf38	protein_coding	5:2745958-2755508	q1	q2	OK	4.50083	12.4345	1.46608	0.204912	0.0003	0.00782107	yes
ENSG00000186732	MPPED1	protein_coding	22:43807201-43903728	q1	q2	OK	0.0174722	0.268739	3.94307	0.39051	5e-05	0.00159847	yes
ENSG00000186838	SELV	protein_coding	19:40005752-40011326	q1	q2	OK	0.0177358	0.261453	3.88181	0.354081	0.0024	0.0433286	yes
ENSG00000187242	KRT12	protein_coding	17:39007051-39023462	q1	q2	OK	0.47928	0.113796	-2.07441	-0.255013	0.0012	0.0246518	yes
ENSG00000187486	KCNJ11	protein_coding	11:17407405-17410878	q1	q2	OK	0.195546	0.437951	1.16326	0.164299	0.00155	0.0303067	yes
ENSG00000187546	AGMO	protein_coding	7:15239942-15601640	q1	q2	OK	3.22268	0.788624	-2.03085	-0.316665	5e-05	0.00159847	yes
ENSG00000187581	COX8C	protein_coding	14:93799564-94174222	q1	q2	OK	0.0240832	0.501554	4.38031	0.215092	0.0011	0.0229418	yes
ENSG00000187634	SAMD11	protein_coding	1:860259-894689	q1	q2	OK	0.299167	1.61252	2.43029	0.117796	0.00255	0.045735	yes
ENSG00000187664	HAPLN4	protein_coding	19:19366449-19384200	q1	q2	OK	0.105316	0.622199	2.56266	0.368508	5e-05	0.00159847	yes
ENSG00000187678	SPRY4	protein_coding	5:141689991-142077617	q1	q2	OK	51.3848	21.8545	-1.23341	-0.583478	0.00045	0.0110601	yes
ENSG00000187855	ASCL4	protein_coding	12:108168161-108170421	q1	q2	OK	0.0599657	1.81955	4.9233	0.581051	5e-05	0.00159847	yes
ENSG00000187908	DMBT1	protein_coding	10:124320180-124403252	q1	q2	OK	0.0903485	2.47673	4.77679	0.528929	5e-05	0.00159847	yes
ENSG00000187957	DNER	protein_coding	2:230222344-230579274	q1	q2	OK	2.55326	0.884491	-1.52942	-0.305998	0.00045	0.0110601	yes
ENSG00000188064	WNT7B	protein_coding	22:46316241-46373009	q1	q2	OK	0.323816	1.40716	2.11954	0.408947	5e-05	0.00159847	yes
ENSG00000188158	NHS	protein_coding	X:17393542-17754114	q1	q2	OK	0.123099	0.369451	1.58556	0.334514	0.0001	0.00299167	yes
ENSG00000188290	HES4	protein_coding	1:934341-935552	q1	q2	OK	2.37161	8.46888	1.8363	0.526064	5e-05	0.00159847	yes
ENSG00000188322	SBK1	protein_coding	16:28303839-28335170	q1	q2	OK	0.431095	1.5963	1.88866	0.512442	0.0003	0.00782107	yes
ENSG00000188517	COL25A1	protein_coding	4:109731876-110223813	q1	q2	OK	1.34089	0.404681	-1.72834	-0.306855	5e-05	0.00159847	yes
ENSG00000188828	GLRA4	protein_coding	X:102962151-102983583	q1	q2	OK	0.00822015	0.324492	5.30288	0.280125	5e-05	0.00159847	yes
ENSG00000189299	FOXR2	protein_coding	X:55649832-55652621	q1	q2	OK	0.0811676	0.324301	1.99836	0.178463	5e-05	0.00159847	yes
ENSG00000196090	PTPRT	protein_coding	20:40701391-41818610	q1	q2	OK	0.00487928	0.295173	5.91875	0.232154	5e-05	0.00159847	yes
ENSG00000196188	CTSE	protein_coding	1:206317458-206332104	q1	q2	OK	0.377539	0.15853	-1.25186	-0.203334	0.00135	0.0269741	yes
ENSG00000196218	RYR1	protein_coding	19:38924338-39078204	q1	q2	OK	3.54267	7.96428	1.16871	0.151424	0.00055	0.013007	yes
ENSG00000196335	STK31	protein_coding	7:23749785-23872132	q1	q2	OK	0.457064	0.0929766	-2.29745	-0.283894	5e-05	0.00159847	yes
ENSG00000196337	CGB7	protein_coding	19:49557530-49568333	q1	q2	OK	0.137107	0.365355	1.414	0.158749	0.00025	0.00672574	yes
ENSG00000196338	NLGN3	protein_coding	X:70364680-70391051	q1	q2	OK	2.44942	1.04501	-1.22892	-0.367195	5e-05	0.00159847	yes
ENSG00000196482	ESRRG	protein_coding	1:216676587-217311097	q1	q2	OK	0.265007	0.0858908	-1.62545	-0.191841	5e-05	0.00159847	yes
ENSG00000196547	MAN2A2	protein_coding	15:91445447-91465814	q1	q2	OK	45.1895	32.7115	-0.466192	-0.153143	0.0006	0.0140079	yes
ENSG00000196557	CACNA1H	protein_coding	16:1203240-1275257	q1	q2	OK	0.883082	4.1792	2.24261	0.574136	5e-05	0.00159847	yes
ENSG00000196581	AJAP1	protein_coding	1:4714791-4852594	q1	q2	OK	0.197402	0.500104	1.34109	0.209186	0.00055	0.013007	yes
ENSG00000196628	TCF4	protein_coding	18:52889561-53332018	q1	q2	OK	2.62298	4.97798	0.924353	0.190662	0.0011	0.0229418	yes
ENSG00000196932	TMEM26	protein_coding	10:63166400-63241714	q1	q2	OK	0.65299	0.26517	-1.30014	-0.204798	0.0006	0.0140079	yes
ENSG00000197046	SIGLEC15	protein_coding	18:43405476-43424045	q1	q2	OK	0.641488	0.289267	-1.14902	-0.215011	0.0009	0.019437	yes
ENSG00000197142	ACSL5	protein_coding	10:114133775-114188138	q1	q2	OK	3.44156	1.57581	-1.12697	-0.317929	5e-05	0.00159847	yes
ENSG00000197353	LYPD2	protein_coding	8:143831567-143833952	q1	q2	OK	2.51615	1.03672	-1.27919	-0.192953	0.0007	0.0159018	yes
ENSG00000197410	DCHS2	protein_coding	4:155153398-155412930	q1	q2	OK	0.023708	0.243251	3.359	0.344779	5e-05	0.00159847	yes
ENSG00000197415	VEPH1	protein_coding	3:156893011-157251408	q1	q2	OK	11.4196	5.26088	-1.11814	-0.265928	0.00095	0.0202769	yes
ENSG00000197444	OGDHL	protein_coding	10:50942688-50970425	q1	q2	OK	0.785358	2.43209	1.63077	0.330104	5e-05	0.00159847	yes
ENSG00000197445	C16orf47	protein_coding	16:73160535-73178346	q1	q2	OK	0.385423	0.150818	-1.35364	-0.224955	0.00105	0.0220671	yes
ENSG00000197584	KCNMB2	protein_coding	3:177919837-178578193	q1	q2	OK	0.0386965	0.363387	3.23123	0.280592	5e-05	0.00159847	yes
ENSG00000197604	AC022532.1	protein_coding	10:72192070-72207707	q1	q2	OK	0.078404	0.202599	1.36963	0.249256	0.00265	0.0470278	yes
ENSG00000197705	KLHL14	protein_coding	18:30252633-30354376	q1	q2	OK	1.11695	0.198657	-2.49121	-0.336351	5e-05	0.00159847	yes
ENSG00000197766	CFD	protein_coding	19:859452-863453	q1	q2	OK	4.14156	11.6225	1.48867	0.384626	5e-05	0.00159847	yes
ENSG00000197870	PRB3	protein_coding	12:11418856-11422739	q1	q2	OK	0.0147873	3.40371	7.8466	0.879081	0.0001	0.00299167	yes
ENSG00000197965	MPZL1	protein_coding	1:167690428-167761156	q1	q2	OK	45.4917	27.0539	-0.74977	-0.336758	0.0001	0.00299167	yes
ENSG00000197977	ELOVL2	protein_coding	6:10980991-11078459	q1	q2	OK	26.4563	4.14691	-2.6735	-0.935434	0.0017	0.0327138	yes
ENSG00000197991	PCDH20	protein_coding	13:61983817-62002220	q1	q2	OK	0.101646	0.782663	2.94483	0.459402	5e-05	0.00159847	yes
ENSG00000198075	SULT1C4	protein_coding	2:108994366-109004513	q1	q2	OK	0.60328	0.251424	-1.26271	-0.174778	5e-05	0.00159847	yes
ENSG00000198125	MB	protein_coding	22:36002810-36033998	q1	q2	OK	0.596688	0.254493	-1.22935	-0.191174	0.00025	0.00672574	yes
ENSG00000198223	CSF2RA	protein_coding	X:1387692-1429274	q1	q2	OK	7.71909	4.00078	-0.948151	-0.257485	5e-05	0.00159847	yes
ENSG00000198300	PEG3	protein_coding	19:57202053-57352097	q1	q2	OK	0.516552	1.69861	1.71737	0.21105	0.00075	0.0167937	yes
ENSG00000198626	RYR2	protein_coding	1:237205504-237997288	q1	q2	OK	1.07482	0.46225	-1.21735	-0.1654	0.0005	0.0120192	yes
ENSG00000198720	ANKRD13B	protein_coding	17:27887564-28513493	q1	q2	OK	4.33298	9.99549	1.20592	0.118543	0.00065	0.014952	yes
ENSG00000198734	F5	protein_coding	1:169483403-169555826	q1	q2	OK	10.8089	1.30145	-3.05403	-0.307796	5e-05	0.00159847	yes
ENSG00000198768	APCDD1L	protein_coding	20:57034156-57090187	q1	q2	OK	0.226135	1.69099	2.90262	0.430051	5e-05	0.00159847	yes
ENSG00000198822	GRM3	protein_coding	7:86273229-86494200	q1	q2	OK	0.0224328	0.249347	3.47447	0.295563	5e-05	0.00159847	yes
ENSG00000198848	CES1	protein_coding	16:55836762-55867249	q1	q2	OK	0.357663	0.879201	1.29759	0.249953	0.00055	0.013007	yes
ENSG00000198883	PNMA5	protein_coding	X:152157367-152162671	q1	q2	OK	0.0176408	7.81075	8.7904	1.27604	5e-05	0.00159847	yes
ENSG00000198889	DCAF12L1	protein_coding	X:125683368-125686834	q1	q2	OK	0.027151	0.364101	3.74526	0.418082	5e-05	0.00159847	yes
ENSG00000198915	RASGEF1A	protein_coding	10:43689982-43762367	q1	q2	OK	0.715577	3.21896	2.16942	0.384547	5e-05	0.00159847	yes
ENSG00000203783	PRR9	protein_coding	1:153190059-153191793	q1	q2	OK	0.478319	10.7122	4.48513	0.670447	5e-05	0.00159847	yes
ENSG00000203797	DDO	protein_coding	6:110712973-110736765	q1	q2	OK	1.38405	0.557489	-1.31189	-0.279229	0.00045	0.0110601	yes
ENSG00000204060	FOXO6	protein_coding	1:41827593-41849262	q1	q2	OK	0.73888	2.54448	1.78396	0.362772	5e-05	0.00159847	yes
ENSG00000204065	TCEAL5	protein_coding	X:102528618-102531800	q1	q2	OK	0.00761162	0.315956	5.37538	0.533044	5e-05	0.00159847	yes
ENSG00000204099	NEU4	protein_coding	2:242749406-242758739	q1	q2	OK	0.16471	0.869508	2.40027	0.255127	5e-05	0.00159847	yes
ENSG00000204291	COL15A1	protein_coding	9:101705460-101833069	q1	q2	OK	24.8397	12.5956	-0.979729	-0.435934	0.0001	0.00299167	yes
ENSG00000204335	SP5	protein_coding	2:171571860-171574588	q1	q2	OK	0.246041	0.782819	1.66978	0.33999	0.00035	0.00895403	yes
ENSG00000204381	LAYN	protein_coding	11:111411004-111432264	q1	q2	OK	4.47435	1.99859	-1.16269	-0.324143	0.0001	0.00299167	yes
ENSG00000204397	CARD16	protein_coding	11:104896169-104972158	q1	q2	OK	41.964	15.9991	-1.39116	-0.2674	5e-05	0.00159847	yes
ENSG00000204403	CASP12	protein_coding	11:104756444-104769397	q1	q2	OK	0.45302	0.0878156	-2.36703	-0.267136	5e-05	0.00159847	yes
ENSG00000204644	ZFP57	protein_coding	6:29640168-29648887	q1	q2	OK	0.921434	2.61789	1.50645	0.257597	0.0013	0.0261902	yes
ENSG00000204655	MOG	protein_coding	6:29624757-29640149	q1	q2	OK	0.639966	0.223937	-1.5149	-0.223759	5e-05	0.00159847	yes
ENSG00000204694	OR11A1	protein_coding	6:29323006-29424848	q1	q2	OK	0.00558445	0.845272	7.24186	0.674922	0.00045	0.0110601	yes
ENSG00000204740	MALRD1	protein_coding	10:19492778-20079330	q1	q2	OK	0.0498685	0.245442	2.29918	0.255396	0.0006	0.0140079	yes
ENSG00000204941	PSG5	protein_coding	19:43670407-43690688	q1	q2	OK	0.0982795	0.467118	2.24882	0.285169	5e-05	0.00159847	yes
ENSG00000205403	CFI	protein_coding	4:110661851-110723335	q1	q2	OK	16.8725	4.4901	-1.90985	-0.631078	5e-05	0.00159847	yes
ENSG00000205649	HTN3	protein_coding	4:70894129-70902255	q1	q2	OK	0.314342	7.20931	4.51946	0.765227	5e-05	0.00159847	yes
ENSG00000205683	DPF3	protein_coding	14:73086003-73360809	q1	q2	OK	0.63591	0.325504	-0.966145	-0.192712	0.0003	0.00782107	yes
ENSG00000206384	COL6A6	protein_coding	3:130279177-130396999	q1	q2	OK	0.395403	0.176215	-1.16599	-0.239488	0.0007	0.0159018	yes
ENSG00000206549	PRSS50	protein_coding	3:46753604-46854064	q1	q2	OK	1.00611	11.4699	3.511	0.451657	5e-05	0.00159847	yes
ENSG00000212724	KRTAP2-3	protein_coding	17:39215494-39216344	q1	q2	OK	0.0517899	0.348804	2.75167	0.31403	5e-05	0.00159847	yes
ENSG00000213199	ASIC3	protein_coding	7:150745378-150749843	q1	q2	OK	2.00734	3.91863	0.965065	0.205786	5e-05	0.00159847	yes
ENSG00000213420	GPC2	protein_coding	7:99767228-99774995	q1	q2	OK	4.03535	6.91872	0.777811	0.197205	0.0013	0.0261902	yes
ENSG00000213996	TM6SF2	protein_coding	19:19366449-19384200	q1	q2	OK	0.365619	0.945633	1.37094	0.188783	0.0015	0.0294341	yes
ENSG00000214491	SEC14L6	protein_coding	22:30918785-30942669	q1	q2	OK	0.409612	0.0582315	-2.81439	-0.323226	5e-05	0.00159847	yes
ENSG00000214645	AL162389.1	protein_coding	9:110539470-110540419	q1	q2	OK	2.25517	6.7063	1.57228	0.362256	0.00025	0.00672574	yes
ENSG00000219435	TEX40	protein_coding	11:64058773-64072242	q1	q2	OK	0.63764	4.4761	2.81143	0.393833	5e-05	0.00159847	yes
ENSG00000221870	TMEM257	protein_coding	X:144908927-144911368	q1	q2	OK	0.245799	0.0811409	-1.59898	-0.253679	0.00015	0.00426604	yes
ENSG00000221932	HEPN1	protein_coding	11:124789088-124806308	q1	q2	OK	0.616399	0.0345486	-4.15717	-0.526969	5e-05	0.00159847	yes
ENSG00000222004	C7orf71	protein_coding	7:26677489-26686889	q1	q2	OK	0.0075048	0.80545	6.74584	0.782425	5e-05	0.00159847	yes
ENSG00000222033	LINC01124	protein_coding	2:171568960-171571077	q1	q2	OK	0.0918525	0.237181	1.3686	0.212051	0.001	0.0211994	yes
ENSG00000222040	ADRA2B	protein_coding	2:96778706-96781984	q1	q2	OK	1.12187	0.202782	-2.4679	-0.451169	5e-05	0.00159847	yes
ENSG00000224659	GAGE12J	protein_coding	X:49178535-49185863	q1	q2	OK	1.32497	0.396975	-1.73884	-0.193086	5e-05	0.00159847	yes
ENSG00000224902	GAGE12H	protein_coding	X:49344585-49351904	q1	q2	OK	3.20307	0.470804	-2.76625	-0.317644	5e-05	0.00159847	yes
ENSG00000225950	NTF4	protein_coding	19:49557530-49568333	q1	q2	OK	0.178435	1.20089	2.75064	0.320251	5e-05	0.00159847	yes
ENSG00000226887	ERVMER34-1	protein_coding	4:53588784-53617807	q1	q2	OK	0.293922	0.646913	1.13814	0.197685	0.00045	0.0110601	yes
ENSG00000231887	PRH1	protein_coding	12:10977558-11324212	q1	q2	OK	0.562692	3.7139	2.72252	0.171558	0.0023	0.0419032	yes
ENSG00000233608	TWIST2	protein_coding	2:239756672-239795893	q1	q2	OK	0.842374	2.52137	1.58167	0.365012	0.0006	0.0140079	yes
ENSG00000234906	APOC2	protein_coding	19:45445494-45452822	q1	q2	OK	319.009	89.4175	-1.83497	-0.531621	5e-05	0.00159847	yes
ENSG00000235531	RP11-383H13.1	protein_coding	8:72740401-73030628	q1	q2	OK	11.1319	4.2696	-1.38253	-0.179781	5e-05	0.00159847	yes
ENSG00000237412	PRSS56	protein_coding	2:233385172-233390422	q1	q2	OK	1.06223	0.0359481	-4.88504	-0.632983	5e-05	0.00159847	yes
ENSG00000237787	C3orf79	protein_coding	3:153102722-153697975	q1	q2	OK	0.138212	2.74745	4.31314	0.529134	5e-05	0.00159847	yes
ENSG00000240038	AMY2B	protein_coding	1:104068312-104122156	q1	q2	OK	0.952344	3.1477	1.72474	0.261051	5e-05	0.00159847	yes
ENSG00000243137	PSG4	protein_coding	19:43696853-43711451	q1	q2	OK	0.834922	2.91624	1.8044	0.267818	5e-05	0.00159847	yes
ENSG00000244057	LCE3C	protein_coding	1:152573137-152573562	q1	q2	OK	1.20532	0.444668	-1.43862	-0.194724	5e-05	0.00159847	yes
ENSG00000244694	PTCHD4	protein_coding	6:47845763-48036425	q1	q2	OK	2.57602	1.01965	-1.33707	-0.368194	5e-05	0.00159847	yes
ENSG00000251655	PRB1	protein_coding	12:11504756-11653975	q1	q2	OK	0.0512012	2.13811	5.38401	0.41957	0.00075	0.0167937	yes
ENSG00000253379	RP11-1102P16.1	protein_coding	8:72315674-72504260	q1	q2	OK	0.301995	0.0493556	-2.61324	-0.412251	5e-05	0.00159847	yes
ENSG00000256018	HIST1H3G	protein_coding	6:26271145-26271612	q1	q2	OK	0.268954	0.088	-1.61179	-0.268195	0.0009	0.019437	yes
ENSG00000256040	PAPPA-AS1	protein_coding	9:118916082-119164601	q1	q2	OK	0.197864	0.630628	1.67228	0.177766	5e-05	0.00159847	yes
ENSG00000256618	MTRNR2L1	protein_coding	17:22022436-22025022	q1	q2	OK	1.92674	0.147254	-3.70978	-0.405862	5e-05	0.00159847	yes
ENSG00000257599	OVCH1-AS1	protein_coding	12:29542226-29650619	q1	q2	OK	0.0361884	0.262817	2.86046	0.268436	0.0023	0.0419032	yes
ENSG00000257743	RP11-1220K2.2	protein_coding	7:141811548-141922124	q1	q2	OK	0.670105	0.0332117	-4.33462	-0.515257	5e-05	0.00159847	yes
ENSG00000259207	ITGB3	protein_coding	17:45331211-45518678	q1	q2	OK	30.2652	6.53693	-2.21097	-0.759842	5e-05	0.00159847	yes
ENSG00000262484	CCER2	protein_coding	19:39399619-39402798	q1	q2	OK	0.199471	0.586128	1.55504	0.250357	5e-05	0.00159847	yes
ENSG00000263711	RP11-169F17.1	protein_coding	18:70818475-70931715	q1	q2	OK	0.36788	0.127244	-1.53163	-0.16127	0.00235	0.0426015	yes
ENSG00000267954	AP000349.1	protein_coding	22:24105207-24126503	q1	q2	OK	14.0328	59.5936	2.08636	0.281347	5e-05	0.00159847	yes
ENSG00000268635	DKFZP434E1119	protein_coding	11:77032751-77188074	q1	q2	OK	0.117094	0.739448	2.65879	0.132591	5e-05	0.00159847	yes
ENSG00000269113	TRABD2B	protein_coding	1:48226199-48462567	q1	q2	OK	0.309271	0.910048	1.55707	0.145997	0.0001	0.00299167	yes
ENSG00000269746	AC009060.1	protein_coding	16:70239302-70239683	q1	q2	OK	0.457915	1.3081	1.51432	0.201653	0.00035	0.00895403	yes
ENSG00000270999	CH17-132F21.1	protein_coding	2:90458200-90458671	q1	q2	OK	0.103653	0.494255	2.2535	0.323486	0.00015	0.00426604	yes
ENSG00000133519	ZDHHC8P1	pseudogene	22:23732792-23744913	q1	q2	OK	0.22582	0.602489	1.41576	0.234062	0.0003	0.00782107	yes	ENSG00000099904,ENSG00000234409
ENSG00000180178	FAR2P1	pseudogene	2:130748028-130808704	q1	q2	OK	0.366851	1.15792	1.65828	0.204022	5e-05	0.00159847	yes	ENSG00000064763,ENSG00000109684,ENSG00000178206
ENSG00000181359	HSP90AA6P	pseudogene	4:171502620-171526601	q1	q2	OK	0.353948	0.117167	-1.59498	-0.203753	0.0005	0.0120192	yes	ENSG00000080824
ENSG00000183298	RP11-556K13.1	pseudogene	1:102251891-102254059	q1	q2	OK	0.134744	0.286947	1.09056	0.167899	0.00265	0.0470278	yes	ENSG00000168028
ENSG00000184139	RPL7AP28	pseudogene	4:132778497-132779068	q1	q2	OK	0.453919	0.127675	-1.82996	-0.1998	5e-05	0.00159847	yes
ENSG00000185390	FGF7P2	pseudogene	21:14721585-14722969	q1	q2	OK	2.41387	0.338638	-2.83353	-0.426102	5e-05	0.00159847	yes	ENSG00000140285
ENSG00000203855	HSD3BP4	pseudogene	1:120106688-120114734	q1	q2	OK	1.3722	0.105626	-3.69945	-0.323024	5e-05	0.00159847	yes	ENSG00000203857
ENSG00000206066	IGLL3P	pseudogene	22:25714222-25716047	q1	q2	OK	0.253675	0.967407	1.93114	0.214927	5e-05	0.00159847	yes	ENSG00000128322
ENSG00000206120	EGFEM1P	pseudogene	3:167967309-168548387	q1	q2	OK	0.591792	0.206887	-1.51624	-0.222219	0.0001	0.00299167	yes	ENSG00000144535
ENSG00000206159	GYG2P1	pseudogene	Y:14474826-14532255	q1	q2	OK	0.350352	0.999589	1.51253	0.246398	0.00075	0.0167937	yes	ENSG00000056998,ENSG00000112992
ENSG00000214263	RPSAP53	pseudogene	13:67840976-67841838	q1	q2	OK	2.01836	0.420738	-2.26219	-0.382416	5e-05	0.00159847	yes	ENSG00000168028
ENSG00000214617	SLC6A10P	pseudogene	16:32888789-32900195	q1	q2	OK	0.433221	1.57561	1.86273	0.32348	5e-05	0.00159847	yes	ENSG00000268982
ENSG00000215296	TMCO5B	pseudogene	15:33527752-33539822	q1	q2	OK	0.0082579	0.830431	6.65194	0.430839	0.0021	0.0389728	yes
ENSG00000219529	AP000580.1	pseudogene	11:77371040-77532063	q1	q2	OK	1.86647	9.51419	2.34977	0.10436	0.00015	0.00426604	yes	ENSG00000048649
ENSG00000220267	ACTBP8	pseudogene	6:88985600-88986708	q1	q2	OK	0.788602	0.26879	-1.55282	-0.185047	5e-05	0.00159847	yes	ENSG00000075624
ENSG00000220948	TRIM51GP	pseudogene	11:48997052-49003247	q1	q2	OK	0.177324	0.056466	-1.65093	-0.231334	0.0002	0.00551612	yes	ENSG00000124900
ENSG00000223506	SLC20A1P1	pseudogene	14:107139411-107140367	q1	q2	OK	0.514082	0	#NAME?	#NAME?	5e-05	0.00159847	yes	ENSG00000144136
ENSG00000223588	AC103564.9	pseudogene	2:132534139-132534601	q1	q2	OK	0.825377	0.0700005	-3.55962	-0.444863	5e-05	0.00159847	yes
ENSG00000224594	RPL29P19	pseudogene	8:49297149-49297609	q1	q2	OK	0.15863	0.404213	1.34945	0.222242	0.00285	0.0497308	yes	ENSG00000162244
ENSG00000224999	XXyac-YX65C7_A.4	pseudogene	6:169696565-169698054	q1	q2	OK	0.0179537	0.723071	5.33179	0.68212	5e-05	0.00159847	yes
ENSG00000226141	AF277315.13	pseudogene	X:153882819-153883599	q1	q2	OK	0.413428	0.109566	-1.91583	-0.333037	0.0002	0.00551612	yes	ENSG00000268982
ENSG00000226443	GAPDHP32	pseudogene	1:120076371-120077369	q1	q2	OK	0.256498	0.656616	1.3561	0.17577	0.00035	0.00895403	yes
ENSG00000226539	AC012512.1	pseudogene	2:224569337-224570055	q1	q2	OK	0.996746	0.313423	-1.66911	-0.229348	5e-05	0.00159847	yes	ENSG00000108788
ENSG00000227183	HDGFP1	pseudogene	X:130780647-130780899	q1	q2	OK	1.78161	0.708118	-1.33112	-0.402911	0.0016	0.03098	yes	ENSG00000143321
ENSG00000227781	GLUD1P2	pseudogene	10:48952490-48981273	q1	q2	OK	0.738969	1.16012	0.650693	0.158551	0.0019	0.035931	yes	ENSG00000182890
ENSG00000227825	SLC9A7P1	pseudogene	12:98847612-98850923	q1	q2	OK	0.426604	0.170582	-1.32244	-0.273265	0.0014	0.0277453	yes	ENSG00000271342
ENSG00000228829	AC005077.5	pseudogene	7:75803050-75806523	q1	q2	OK	1.01654	0.167093	-2.60495	-0.71798	0.0028	0.0491324	yes	ENSG00000261920
ENSG00000230903	RPL9P8	pseudogene	15:83023846-83125316	q1	q2	OK	1.54427	12.0244	2.96097	0.486374	5e-05	0.00159847	yes	ENSG00000163682
ENSG00000232177	MTND4P24	pseudogene	X:125606867-125607264	q1	q2	OK	0.483745	3.68122	2.92786	0.3634	5e-05	0.00159847	yes	ENSG00000198886
ENSG00000232760	AC103564.6	pseudogene	2:132591355-132594105	q1	q2	OK	1.07063	0.0050976	-7.71442	-0.780618	5e-05	0.00159847	yes	ENSG00000196642
ENSG00000232780	RP5-871G17.5	pseudogene	1:119977078-119977703	q1	q2	OK	0.0822306	0.393443	2.25841	0.280062	5e-05	0.00159847	yes	ENSG00000186106
ENSG00000233125	ACTBP12	pseudogene	1:92683496-92711370	q1	q2	OK	0.64528	2.18713	1.76104	0.180981	5e-05	0.00159847	yes	ENSG00000184009
ENSG00000233820	RP11-535M15.2	pseudogene	9:99488171-99489751	q1	q2	OK	0.200236	0.502433	1.32723	0.230764	0.00115	0.0238033	yes	ENSG00000133606
ENSG00000233887	ERVWE2	pseudogene	X:97102260-97104015	q1	q2	OK	8.87319	0.160637	-5.78758	-0.591547	5e-05	0.00159847	yes
ENSG00000234498	RPL13AP20	pseudogene	12:13028432-13029044	q1	q2	OK	0.816064	3.62185	2.14997	0.384796	5e-05	0.00159847	yes	ENSG00000142541
ENSG00000234711	TUBB8P11	pseudogene	1:803450-812283	q1	q2	OK	0.00567286	0.315509	5.79746	0.341986	0.0003	0.00782107	yes	ENSG00000173876
ENSG00000235370	DNM1P51	pseudogene	15:84953013-84966399	q1	q2	OK	0.235532	0.0831282	-1.50251	-0.153294	0.00075	0.0167937	yes
ENSG00000237264	FTH1P11	pseudogene	8:82351670-82445510	q1	q2	OK	7.27343	0.757458	-3.2634	-0.175775	0.0001	0.00299167	yes	ENSG00000167996
ENSG00000237550	UBE2Q2P6	pseudogene	15:82647359-82748784	q1	q2	OK	1.0695	11.0609	3.37045	0.541924	5e-05	0.00159847	yes	ENSG00000163682
ENSG00000237575	PYY2	pseudogene	17:26553588-26555091	q1	q2	OK	0.586028	3.26501	2.47805	0.398037	5e-05	0.00159847	yes	ENSG00000131096
ENSG00000240975	RP11-313M3.1	pseudogene	11:39183002-39183517	q1	q2	OK	0.684021	0.207705	-1.71951	-0.279732	5e-05	0.00159847	yes	ENSG00000063177
ENSG00000243167	RPS10P28	pseudogene	19:43174156-43174968	q1	q2	OK	0.309126	0.0925834	-1.73937	-0.248441	0.0001	0.00299167	yes	ENSG00000124614
ENSG00000243742	RPLP0P2	pseudogene	11:61382507-61406921	q1	q2	OK	2.47695	5.88857	1.24935	0.243984	5e-05	0.00159847	yes	ENSG00000089157,ENSG00000131848
ENSG00000244048	RPS18P6	pseudogene	3:94890763-94891221	q1	q2	OK	0.0657642	0.301404	2.19632	0.201512	0.0001	0.00299167	yes	ENSG00000231500
ENSG00000244681	MTHFD2P1	pseudogene	3:95373266-95402037	q1	q2	OK	0.130505	2.68875	4.36476	0.44804	5e-05	0.00159847	yes	ENSG00000065911,ENSG00000146966
ENSG00000248608	RP11-206P5.2	pseudogene	4:25506618-25508297	q1	q2	OK	0.247461	0.0814911	-1.60248	-0.247594	0.0001	0.00299167	yes	ENSG00000105655
ENSG00000249910	TRIM51CP	pseudogene	11:48967245-48973447	q1	q2	OK	0.724535	0.173905	-2.05875	-0.341906	0.0013	0.0261902	yes	ENSG00000124900
ENSG00000254752	OR5M2P	pseudogene	11:56246967-56247903	q1	q2	OK	0	0.28223	inf	#NAME?	5e-05	0.00159847	yes	ENSG00000150269
ENSG00000254764	TRIM53CP	pseudogene	11:49007422-49013433	q1	q2	OK	0.425177	0.0103506	-5.36027	-0.527129	5e-05	0.00159847	yes	ENSG00000223417
ENSG00000254838	GVINP1	pseudogene	11:6734766-6767670	q1	q2	OK	0.52747	0.260247	-1.0192	-0.187626	0.00285	0.0497308	yes
ENSG00000256579	AC135776.1	pseudogene	16:34232105-34232469	q1	q2	OK	5.15584	13.0973	1.34499	0.204672	0.0008	0.0176962	yes	ENSG00000196967
ENSG00000257951	RP11-554D14.4	pseudogene	12:108275018-108277159	q1	q2	OK	0.238141	0.0888933	-1.42167	-0.1893	0.0004	0.0101267	yes	ENSG00000128250
ENSG00000258732	RP11-603B24.1	pseudogene	15:22566921-22570823	q1	q2	OK	0.489381	2.22843	2.187	0.348982	5e-05	0.00159847	yes	ENSG00000142599
ENSG00000258932	CTD-3006G17.2	pseudogene	14:27727922-28314492	q1	q2	OK	1.7557	0.147488	-3.57337	-0.305008	5e-05	0.00159847	yes	ENSG00000150394,ENSG00000229972
ENSG00000258988	RP11-125H8.1	pseudogene	14:67656109-67695267	q1	q2	OK	0.167828	0.0141076	-3.57245	-0.228932	0.0014	0.0277453	yes	ENSG00000263977
ENSG00000260153	RP11-80F22.7	pseudogene	16:34720136-34720596	q1	q2	OK	0.56682	1.32116	1.22084	0.14685	0.0005	0.0120192	yes
ENSG00000260908	CTB-134H23.3	pseudogene	16:29065052-29231352	q1	q2	OK	0.100074	0.709627	2.82599	0.331786	5e-05	0.00159847	yes	ENSG00000069764
ENSG00000265158	LRRC37A7P	pseudogene	18:29304160-29306919	q1	q2	OK	0.501895	0.217565	-1.20594	-0.204841	0.00285	0.0497308	yes	ENSG00000108433,ENSG00000185158
ENSG00000265646	TUFMP1	pseudogene	17:25409715-25411062	q1	q2	OK	0.296932	0.0694228	-2.09665	-0.236313	5e-05	0.00159847	yes	ENSG00000178952
ENSG00000267142	CTD-3162L10.5	pseudogene	19:36912437-36913436	q1	q2	OK	0.0685692	0.186053	1.44008	0.203275	0.00045	0.0110601	yes	ENSG00000177465
ENSG00000271369	RP11-350D17.3	pseudogene	11:34731146-34731708	q1	q2	OK	0.365074	0.0362596	-3.33175	-0.349937	5e-05	0.00159847	yes
ENSG00000236901	MIR600HG	sense_intronic	9:125871772-126030855	q1	q2	OK	2.74147	1.0267	-1.41694	-0.30681	0.0003	0.00782107	yes
ENSG00000270704	SNORD64	sense_intronic	15:25068793-25492435	q1	q2	OK	0.103955	15.3017	7.2016	0.118526	0.00015	0.00426604	yes
ENSG00000255248	RP11-166D19.1	sense_overlapping	11:121899062-121987031	q1	q2	OK	7.09798	2.58704	-1.4561	-0.369242	5e-05	0.00159847	yes
ENSG00000261409	RP6-24A23.7	sense_overlapping	X:107963178-107982133	q1	q2	OK	0.101388	0.32219	1.66803	0.210994	0.00205	0.0382393	yes
ENSG00000261829	RP11-223I10.1	sense_overlapping	2:231916754-231917352	q1	q2	OK	0.118349	0.430588	1.86326	0.290847	0.0001	0.00299167	yes
ENSG00000207501	RNVU1-14	snRNA	1:148241464-148241628	q1	q2	OK	0.873765	7.21265	3.04521	2.65328	5e-05	0.00159847	yes

## Sheet: NRAS
gene_id	gene	biotype	locus	sample_1	sample_2	status	value_1	value_2	log2(fold_change)	test_stat	p_value	q_value	significant	note
ENSG00000211900	IGHJ6	IG_J_gene	14:106329407-106329468	q1	q2	OK	14022.7	46634.3	1.73362	681.739	0.00075	0.0277274	yes	discarded
ENSG00000211599	IGKV5-2	IG_V_gene	2:89196747-89197300	q1	q2	OK	0.152613	3.17363	4.37818	0.864282	5e-05	0.00321337	yes	discarded
ENSG00000211611	IGKV6-21	IG_V_gene	2:89459234-89459850	q1	q2	OK	0.43195	4.85695	3.49111	0.673491	5e-05	0.00321337	yes	discarded
ENSG00000211625	IGKV3D-20	IG_V_gene	2:90077679-90078311	q1	q2	OK	1.47166	5.17892	1.81521	0.38571	0.00145	0.0459264	yes	discarded
ENSG00000211630	IGKV1D-13	IG_V_gene	2:90192767-90193424	q1	q2	OK	0.671233	9.92621	3.88636	0.549231	5e-05	0.00321337	yes	discarded
ENSG00000211632	IGKV3D-11	IG_V_gene	2:90211642-90212253	q1	q2	OK	0.930538	3.8108	2.03396	0.412879	0.0005	0.0201715	yes	discarded
ENSG00000211637	IGLV4-69	IG_V_gene	22:22345495-22398340	q1	q2	OK	4.90154	29.6586	2.59714	0.573816	0.0005	0.0201715	yes	discarded
ENSG00000211639	IGLV4-60	IG_V_gene	22:22516591-22517074	q1	q2	OK	0.630272	12.6415	4.32605	0.939812	5e-05	0.00321337	yes	discarded
ENSG00000211642	IGLV10-54	IG_V_gene	22:22569183-22569660	q1	q2	OK	0.290936	50.6515	7.44376	1.53957	5e-05	0.00321337	yes	discarded
ENSG00000211647	IGLV5-48	IG_V_gene	22:22707288-22707781	q1	q2	OK	0.093924	0.570638	2.60301	0.37226	0.001	0.0347064	yes	discarded
ENSG00000211649	IGLV7-46	IG_V_gene	22:22723981-22724454	q1	q2	OK	1.4552	33.1288	4.5088	0.797516	5e-05	0.00321337	yes	discarded
ENSG00000211651	IGLV1-44	IG_V_gene	22:22735134-22735715	q1	q2	OK	13.8079	77.4031	2.48689	0.71264	0.0007	0.0264089	yes	discarded
ENSG00000211652	IGLV7-43	IG_V_gene	22:22749355-22749827	q1	q2	OK	2.88124	16.2054	2.49172	0.457585	5e-05	0.00321337	yes	discarded
ENSG00000211654	IGLV5-37	IG_V_gene	22:22781875-22782371	q1	q2	OK	4.78095	1.19547	-1.99973	-0.330381	0.00015	0.00789571	yes	discarded
ENSG00000211667	IGLV3-12	IG_V_gene	22:23114316-23115079	q1	q2	OK	0.121136	1.08941	3.16885	0.550001	0.0004	0.0168122	yes	discarded
ENSG00000211670	IGLV3-9	IG_V_gene	22:23161506-23162253	q1	q2	OK	3.04268	16.2094	2.41342	0.46159	5e-05	0.00321337	yes	discarded
ENSG00000211933	IGHV6-1	IG_V_gene	14:106405610-106406108	q1	q2	OK	134.287	21.718	-2.62836	-0.666668	5e-05	0.00321337	yes	discarded
ENSG00000211936	IGHV4-4	IG_V_gene	14:106478109-106478603	q1	q2	OK	4.20817	125.678	4.9004	1.02186	5e-05	0.00321337	yes	discarded
ENSG00000211939	IGHV1-8	IG_V_gene	14:106539078-106539577	q1	q2	OK	5.47811	20.9235	1.93337	0.441264	0.00105	0.0358231	yes	discarded
ENSG00000211942	IGHV3-13	IG_V_gene	14:106586136-106586667	q1	q2	OK	0.988651	14.3495	3.8594	0.654632	5e-05	0.00321337	yes	discarded
ENSG00000211943	IGHV3-15	IG_V_gene	14:106610312-106610852	q1	q2	OK	10.7164	183.902	4.10104	0.846915	5e-05	0.00321337	yes	discarded
ENSG00000211950	IGHV1-24	IG_V_gene	14:106733143-106733639	q1	q2	OK	9.13369	179.126	4.29363	0.927929	5e-05	0.00321337	yes	discarded
ENSG00000211951	IGHV2-26	IG_V_gene	14:106757649-106758116	q1	q2	OK	1.83448	15.6506	3.09278	0.64628	5e-05	0.00321337	yes	discarded
ENSG00000211952	IGHV4-28	IG_V_gene	14:106780512-106781017	q1	q2	OK	0.477336	2.42454	2.34463	0.441457	0.0001	0.00572746	yes	discarded
ENSG00000211957	IGHV3-35	IG_V_gene	14:106845322-106845789	q1	q2	OK	0.0963082	0.824739	3.09821	0.49668	0.00075	0.0277274	yes	discarded
ENSG00000211959	IGHV4-39	IG_V_gene	14:106877618-106878126	q1	q2	OK	32.3725	169.146	2.38543	0.677982	0.0013	0.0422032	yes	discarded
ENSG00000211965	IGHV3-49	IG_V_gene	14:107012937-107013477	q1	q2	OK	6.25151	33.57	2.42489	0.558178	0.00015	0.00789571	yes	discarded
ENSG00000211970	IGHV4-61	IG_V_gene	14:107095125-107095662	q1	q2	OK	1.76037	11.2093	2.67075	0.535476	5e-05	0.00321337	yes	discarded
ENSG00000211979	IGHV7-81	IG_V_gene	14:107282791-107283280	q1	q2	OK	0.228764	2.28437	3.31987	0.584309	5e-05	0.00321337	yes	discarded
ENSG00000223648	IGHV3-64	IG_V_gene	14:107113740-107114274	q1	q2	OK	3.7473	16.2555	2.11701	0.374169	5e-05	0.00321337	yes	discarded
ENSG00000224041	IGKV3D-15	IG_V_gene	2:90153695-90154258	q1	q2	OK	0.256298	4.02249	3.9722	0.864113	5e-05	0.00321337	yes	discarded
ENSG00000225523	IGKV6D-21	IG_V_gene	2:90060376-90060995	q1	q2	OK	0.0610122	0.677435	3.47291	0.556218	0.0008	0.0290895	yes	discarded
ENSG00000231475	IGHV4-31	IG_V_gene	14:106805208-106805716	q1	q2	OK	5.91466	63.436	3.42293	0.805667	5e-05	0.00321337	yes	discarded
ENSG00000232216	IGHV3-43	IG_V_gene	14:106926187-106926724	q1	q2	OK	3.78708	14.0334	1.88971	0.41946	0.0009	0.0318865	yes	discarded
ENSG00000235896	IGKV3D-7	IG_V_gene	2:90273678-90274235	q1	q2	OK	0.101099	1.09221	3.43342	0.541904	0.0001	0.00572746	yes	discarded
ENSG00000239819	IGKV1D-8	IG_V_gene	2:90259592-90260248	q1	q2	OK	0.478855	4.09119	3.09486	0.552101	5e-05	0.00321337	yes	discarded
ENSG00000240671	IGKV1-8	IG_V_gene	2:89291927-89292450	q1	q2	OK	1.0193	7.12813	2.80594	0.407371	5e-05	0.00321337	yes	discarded
ENSG00000240834	IGKV1D-12	IG_V_gene	2:90198534-90199190	q1	q2	OK	2.25776	8.1673	1.85497	0.333494	0.00075	0.0277274	yes	discarded
ENSG00000240864	IGKV1-16	IG_V_gene	2:89399351-89399854	q1	q2	OK	6.3889	42.5044	2.73397	0.63895	5e-05	0.00321337	yes	discarded
ENSG00000241244	IGKV1D-16	IG_V_gene	2:90139077-90139580	q1	q2	OK	0.98801	4.87007	2.30134	0.38809	5e-05	0.00321337	yes	discarded
ENSG00000241755	IGKV1-9	IG_V_gene	2:89309478-89310012	q1	q2	OK	3.67279	18.1598	2.3058	0.51113	0.0002	0.00989172	yes	discarded
ENSG00000242076	IGKV1-33	IG_V_gene	2:89567757-89568263	q1	q2	OK	2.63272	11.0388	2.06796	0.355739	5e-05	0.00321337	yes	discarded
ENSG00000242371	IGKV1-39	IG_V_gene	2:89619382-89619904	q1	q2	OK	1.13631	8.16737	2.84552	0.540589	5e-05	0.00321337	yes	discarded
ENSG00000242580	IGKV1D-43	IG_V_gene	2:90248738-90249395	q1	q2	OK	0.459236	35.643	6.27824	0.86963	5e-05	0.00321337	yes	discarded
ENSG00000242766	IGKV1D-17	IG_V_gene	2:90121476-90122133	q1	q2	OK	0.103417	3.06659	4.89009	0.765784	5e-05	0.00321337	yes	discarded
ENSG00000243264	IGKV2D-29	IG_V_gene	2:89986321-89987079	q1	q2	OK	2.23984	13.599	2.60204	0.495795	5e-05	0.00321337	yes	discarded
ENSG00000243290	IGKV1-12	IG_V_gene	2:89339720-89340242	q1	q2	OK	5.45506	31.724	2.53991	0.485105	5e-05	0.00321337	yes	discarded
ENSG00000244116	IGKV2-28	IG_V_gene	2:89521178-89521942	q1	q2	OK	0.898153	8.05804	3.1654	0.537664	5e-05	0.00321337	yes	discarded
ENSG00000259261	IGHV4OR15-8	IG_V_gene	15:22472917-22473353	q1	q2	OK	3.72011	13.6551	1.87603	0.463922	0.0015	0.0470383	yes	discarded
ENSG00000211978	IGHV5-78	IG_V_pseudogene	14:107259337-107259632	q1	q2	OK	0.151829	2.13788	3.81566	0.780154	0.00015	0.00789571	yes	discarded
ENSG00000253234	IGLV2-5	IG_V_pseudogene	22:23198936-23199213	q1	q2	OK	0.774011	3.47285	2.16569	0.390216	0.00025	0.0118098	yes	discarded
ENSG00000253274	IGHV1-67	IG_V_pseudogene	14:107136619-107137059	q1	q2	OK	0.814107	3.89865	2.25968	0.441844	0.0002	0.00989172	yes	discarded
ENSG00000253365	IGKV1D-22	IG_V_pseudogene	2:90049550-90049994	q1	q2	OK	0	0.486916	inf	#NAME?	5e-05	0.00321337	yes	discarded
ENSG00000253497	IGKV1-13	IG_V_pseudogene	2:89345491-89345963	q1	q2	OK	17.5055	3.52155	-2.31353	-0.505125	5e-05	0.00321337	yes	discarded
ENSG00000253818	IGLV1-41	IG_V_pseudogene	22:22758538-22759053	q1	q2	OK	1.42552	21.3257	3.90304	0.742636	5e-05	0.00321337	yes	discarded
ENSG00000253870	IGKV1-32	IG_V_pseudogene	2:89553056-89553501	q1	q2	OK	0.317806	1.59404	2.32646	0.473969	0.0006	0.0232308	yes	discarded
ENSG00000254098	IGKV2-26	IG_V_pseudogene	2:89495583-89496317	q1	q2	OK	0.0787711	1.57741	4.32375	0.859709	0.0003	0.0134805	yes	discarded
ENSG00000254174	IGHV1-12	IG_V_pseudogene	14:106579013-106579303	q1	q2	OK	1.46752	23.5129	4.002	1.45198	5e-05	0.00321337	yes	discarded
ENSG00000254326	IGHV7-27	IG_V_pseudogene	14:106774085-106774499	q1	q2	OK	0.406348	2.90912	2.83979	0.477577	5e-05	0.00321337	yes	discarded
ENSG00000254395	IGHV4-55	IG_V_pseudogene	14:107062110-107062561	q1	q2	OK	0.532621	3.16618	2.57156	0.546988	5e-05	0.00321337	yes	discarded
ENSG00000211869	TRAJ20	TR_J_gene	14:22993295-22993352	q1	q2	OK	0	1970.81	inf	#NAME?	5e-05	0.00321337	yes	discarded
ENSG00000203706	SERTAD4-AS1	antisense	1:210404800-210419976	q1	q2	OK	0.431377	1.5166	1.81381	0.175313	0.0006	0.0232308	yes
ENSG00000225931	RP3-395M20.7	antisense	1:2497848-2501327	q1	q2	OK	0.239745	0.947455	1.98255	0.362202	0.0013	0.0422032	yes
ENSG00000226409	RP11-735G4.1	antisense	6:125691356-125695470	q1	q2	OK	0.677373	0.11135	-2.60485	-0.420767	5e-05	0.00321337	yes
ENSG00000228651	RP11-556E13.1	antisense	10:54316461-54515169	q1	q2	OK	6.97275	1.09481	-2.67104	-0.412613	0.00035	0.015202	yes
ENSG00000229116	RP11-20J15.3	antisense	10:44787705-44789157	q1	q2	OK	0.0420282	0.526332	3.64654	0.404501	5e-05	0.00321337	yes
ENSG00000237463	RP11-280O1.2	antisense	1:165446077-165551713	q1	q2	OK	0.448031	0.0794801	-2.49493	-0.274898	5e-05	0.00321337	yes
ENSG00000240990	HOXA11-AS	antisense	7:27221128-27233067	q1	q2	OK	1.06566	3.12108	1.5503	0.28547	5e-05	0.00321337	yes
ENSG00000241956	CTC-340A15.2	antisense	5:163723701-164598649	q1	q2	OK	0.357305	1.63174	2.19118	0.395853	5e-05	0.00321337	yes
ENSG00000246174	KCTD21-AS1	antisense	11:77850816-77925757	q1	q2	OK	1.36066	5.78393	2.08774	0.174704	5e-05	0.00321337	yes
ENSG00000250131	RP11-130F10.1	antisense	4:178366132-178598280	q1	q2	OK	0.308837	0.0700708	-2.13996	-0.402476	0.00125	0.0410015	yes
ENSG00000253500	AF121898.3	antisense	8:87878669-88767946	q1	q2	OK	2.45385	0.754258	-1.70192	-0.212982	0.00025	0.0118098	yes
ENSG00000180422	LINC00304	lincRNA	16:89225553-89230653	q1	q2	OK	0.0893075	0.321427	1.84764	0.289139	0.00035	0.015202	yes
ENSG00000184991	TTTY13	lincRNA	Y:23745485-23756552	q1	q2	OK	0.0492513	0.278041	2.49706	0.340447	0.00075	0.0277274	yes
ENSG00000185433	LINC00158	lincRNA	21:26758132-26804013	q1	q2	OK	0.0905001	0.574435	2.66615	0.353213	5e-05	0.00321337	yes
ENSG00000205037	RP11-863P13.4	lincRNA	16:88121646-88134591	q1	q2	OK	0.12085	0.814097	2.75198	0.362742	0.0001	0.00572746	yes
ENSG00000212766	LINC00277	lincRNA	15:69365265-69392275	q1	q2	OK	2.63314	0.91154	-1.53041	-0.343865	0.00025	0.0118098	yes
ENSG00000223749	MIR503HG	lincRNA	X:133677366-133680741	q1	q2	OK	5.85149	2.10664	-1.47386	-0.32006	5e-05	0.00321337	yes
ENSG00000223764	RP11-54O7.3	lincRNA	1:852244-856396	q1	q2	OK	0.0577663	0.53329	3.20662	0.462253	5e-05	0.00321337	yes
ENSG00000224714	RP11-179K3.2	lincRNA	10:66660893-66684276	q1	q2	OK	0.301132	0.0509116	-2.56433	-0.259201	5e-05	0.00321337	yes
ENSG00000226203	RP4-760C5.5	lincRNA	20:25936447-25949924	q1	q2	OK	0.0397774	0.198599	2.31984	0.271272	5e-05	0.00321337	yes
ENSG00000226453	RP11-379B8.1	lincRNA	6:82554901-82643197	q1	q2	OK	1.81637	0.165707	-3.45435	-0.513963	5e-05	0.00321337	yes
ENSG00000226476	RP11-776H12.1	lincRNA	1:61005920-61106163	q1	q2	OK	0.494234	0.0929248	-2.41106	-0.266686	5e-05	0.00321337	yes
ENSG00000226856	AC093901.1	lincRNA	2:118889703-118943962	q1	q2	OK	0.11692	0.810469	2.79323	0.420671	0.0001	0.00572746	yes
ENSG00000226900	RP11-432J24.5	lincRNA	10:134325129-134331695	q1	q2	OK	0.480604	0.0699837	-2.77976	-0.415364	5e-05	0.00321337	yes
ENSG00000227017	AC007036.6	lincRNA	7:30216002-30218630	q1	q2	OK	0.551259	0.0430328	-3.67922	-0.458437	5e-05	0.00321337	yes
ENSG00000227115	RP11-267C16.1	lincRNA	18:48872618-49088939	q1	q2	OK	0.0527718	0.308055	2.54535	0.264931	0.001	0.0347064	yes
ENSG00000227640	SOX21-AS1	lincRNA	13:95364969-95368500	q1	q2	OK	0.0636373	0.351566	2.46585	0.344132	5e-05	0.00321337	yes
ENSG00000228704	RP11-138M12.1	lincRNA	6:125746772-125766329	q1	q2	OK	2.30773	0.576899	-2.00008	-0.527877	0.00105	0.0358231	yes
ENSG00000228709	AP001065.15	lincRNA	21:45905459-45910171	q1	q2	OK	0.11748	0.69803	2.57088	0.448003	5e-05	0.00321337	yes
ENSG00000228793	RP1-223B1.1	lincRNA	6:3594480-3624981	q1	q2	OK	0.0636423	0.337111	2.40517	0.368969	0.0002	0.00989172	yes
ENSG00000229771	RP4-644L1.2	lincRNA	20:39326534-39327256	q1	q2	OK	0.163907	1.99549	3.60579	0.686085	0.0003	0.0134805	yes
ENSG00000230096	RP11-34C15.2	lincRNA	10:4457496-4468371	q1	q2	OK	0.619363	0.0544484	-3.50782	-0.484372	5e-05	0.00321337	yes
ENSG00000230159	RP11-232D9.3	lincRNA	X:115826877-115828156	q1	q2	OK	0.0559821	1.23209	4.46	0.545342	5e-05	0.00321337	yes
ENSG00000230368	FAM41C	lincRNA	1:803450-812283	q1	q2	OK	0.116203	1.62253	3.80353	0.415754	5e-05	0.00321337	yes
ENSG00000230937	MIR205HG	lincRNA	1:209602164-209606183	q1	q2	OK	8.87114	34.4335	1.95662	0.793719	0.00045	0.0185608	yes
ENSG00000231106	AP000688.8	lincRNA	21:37377635-37380136	q1	q2	OK	0.865752	3.50396	2.01696	0.358362	0.0003	0.0134805	yes
ENSG00000231412	CTC-490G23.2	lincRNA	19:43833446-43835582	q1	q2	OK	0.162424	0.923986	2.50811	0.558521	0.00155	0.0481961	yes
ENSG00000232679	RP11-400N13.3	lincRNA	1:222215046-222238105	q1	q2	OK	5.53024	25.9636	2.23108	0.372925	0.0001	0.00572746	yes
ENSG00000232977	LINC00327	lincRNA	13:24040709-24061603	q1	q2	OK	2.5539	0.809802	-1.65706	-0.409068	0.00015	0.00789571	yes
ENSG00000234362	AC104654.2	lincRNA	2:42158738-42160863	q1	q2	OK	0.232746	0.988912	2.08709	0.391913	0.0016	0.0494034	yes
ENSG00000234426	RP11-459O1.2	lincRNA	6:89008668-89130752	q1	q2	OK	1.79104	0.150044	-3.57734	-0.758859	5e-05	0.00321337	yes
ENSG00000234449	RP11-706O15.3	lincRNA	X:3771050-3800358	q1	q2	OK	1.90246	0.538755	-1.82016	-0.404481	0.00055	0.0217521	yes
ENSG00000234460	XXyac-YM21GA2.4	lincRNA	9:90479080-90481205	q1	q2	OK	0.445023	0.101685	-2.12978	-0.293749	0.00105	0.0358231	yes
ENSG00000235054	RP5-1166F10.1	lincRNA	1:4472110-4484747	q1	q2	OK	0.0271431	0.221056	3.02575	0.425015	5e-05	0.00321337	yes
ENSG00000235343	AC005301.8	lincRNA	22:17227758-17229535	q1	q2	OK	0.0599848	0.267428	2.15648	0.253322	0.00035	0.015202	yes
ENSG00000235615	AJ239322.1	lincRNA	2:132715849-132737446	q1	q2	OK	0.330642	0.0679996	-2.28167	-0.319648	0.00115	0.0385215	yes
ENSG00000236078	AC095067.1	lincRNA	7:47661536-47669491	q1	q2	OK	0.644153	0.192736	-1.74078	-0.283119	0.0016	0.0494034	yes
ENSG00000236834	LINC00421	lincRNA	13:19919188-19920889	q1	q2	OK	0.483842	0.0931135	-2.37747	-0.351295	5e-05	0.00321337	yes
ENSG00000237074	RP11-6J21.2	lincRNA	1:207422411-207482466	q1	q2	OK	0.292081	0.0653658	-2.15976	-0.392216	0.0006	0.0232308	yes
ENSG00000237212	RP11-569G13.2	lincRNA	9:98857492-98864194	q1	q2	OK	0.0385224	0.247437	2.68329	0.330567	0.0002	0.00989172	yes
ENSG00000237339	RP11-98L5.2	lincRNA	9:138466780-138478958	q1	q2	OK	11.3314	1.17235	-3.27285	-0.512199	5e-05	0.00321337	yes
ENSG00000237527	AF241725.6	lincRNA	21:23027358-23058649	q1	q2	OK	0.484724	0.0399802	-3.59981	-0.466909	0.00075	0.0277274	yes
ENSG00000237879	LINC00398	lincRNA	13:31377342-31384782	q1	q2	OK	0.315468	0.082981	-1.92664	-0.282334	0.0011	0.0372417	yes
ENSG00000237949	LINC00844	lincRNA	10:60759385-60761303	q1	q2	OK	0.107623	3.3838	4.97459	0.732928	5e-05	0.00321337	yes
ENSG00000238266	LINC00707	lincRNA	10:6821559-6884868	q1	q2	OK	0.0592215	0.907639	3.93793	0.711771	5e-05	0.00321337	yes
ENSG00000240859	AC093627.10	lincRNA	7:149596-155465	q1	q2	OK	0.794299	1.93466	1.28433	0.202619	0.001	0.0347064	yes
ENSG00000241168	RP11-10O22.1	lincRNA	3:162744183-163079351	q1	q2	OK	0.124768	0.761173	2.60898	0.360713	5e-05	0.00321337	yes
ENSG00000241220	RP11-292E2.1	lincRNA	3:153074895-153091975	q1	q2	OK	0.285415	0.0531157	-2.42585	-0.366434	0.0015	0.0470383	yes
ENSG00000241280	RP11-221J22.2	lincRNA	3:101659702-101716770	q1	q2	OK	0.97281	0.141659	-2.77974	-0.286115	0.00095	0.0333375	yes
ENSG00000249306	RP11-267A15.1	lincRNA	5:173763297-173959460	q1	q2	OK	0.101645	0.559051	2.45945	0.391415	0.0001	0.00572746	yes
ENSG00000249395	CASC9	lincRNA	8:76135638-76236976	q1	q2	OK	0.903509	0.13262	-2.76824	-0.380359	0.00145	0.0459264	yes
ENSG00000249430	CTD-2231H16.1	lincRNA	5:92265-139978	q1	q2	OK	0.088804	0.596582	2.74802	0.444317	5e-05	0.00321337	yes
ENSG00000249464	LINC01091	lincRNA	4:124571421-124851561	q1	q2	OK	2.13518	0.560983	-1.92833	-0.31069	0.00075	0.0277274	yes
ENSG00000250337	LINC01021	lincRNA	5:27472398-27496508	q1	q2	OK	6.1799	1.85738	-1.73431	-0.370657	5e-05	0.00321337	yes
ENSG00000250378	RP11-119J18.1	lincRNA	5:135148355-135162271	q1	q2	OK	0.24374	5.10523	4.38856	0.783907	5e-05	0.00321337	yes
ENSG00000250456	AC006552.1	lincRNA	4:55469377-55473298	q1	q2	OK	0.0143419	0.200632	3.80624	0.551251	5e-05	0.00321337	yes
ENSG00000251168	CTD-2072I24.1	lincRNA	5:7924404-7925511	q1	q2	OK	0.108129	1.63006	3.9141	0.619997	0.00015	0.00789571	yes
ENSG00000251381	LINC00958	lincRNA	11:12984056-13011095	q1	q2	OK	4.3725	0.380298	-3.52326	-0.559308	5e-05	0.00321337	yes
ENSG00000253438	PCAT1	lincRNA	8:127859299-128033259	q1	q2	OK	1.0315	0.17397	-2.56784	-0.409113	5e-05	0.00321337	yes
ENSG00000253585	KB-1184D12.1	lincRNA	8:95109991-95116550	q1	q2	OK	0.0265379	0.238585	3.16837	0.319895	0.00095	0.0333375	yes
ENSG00000254235	RP11-115J16.1	lincRNA	8:9106926-9293715	q1	q2	OK	1.39477	0.0413041	-5.07759	-0.666679	5e-05	0.00321337	yes
ENSG00000256422	RP11-886D15.1	lincRNA	11:104316595-104480049	q1	q2	OK	7.29034	1.08641	-2.74642	-0.408063	0.0002	0.00989172	yes
ENSG00000256513	RP11-977P2.1	lincRNA	12:28974907-28978764	q1	q2	OK	13.231	0.0339941	-8.60442	-1.12286	0.0015	0.0470383	yes
ENSG00000256995	RP11-114G22.1	lincRNA	12:22852792-23404433	q1	q2	OK	1.2738	0.0584129	-4.44671	-0.546247	5e-05	0.00321337	yes
ENSG00000257373	RP11-547C5.2	lincRNA	12:43373056-43390289	q1	q2	OK	0.600921	0.0474195	-3.66362	-0.471028	0.00015	0.00789571	yes
ENSG00000258479	LINC00640	lincRNA	14:51800110-51852321	q1	q2	OK	0.194162	1.17784	2.60081	0.339994	5e-05	0.00321337	yes
ENSG00000258551	RP11-661P17.1	lincRNA	15:91951937-92148441	q1	q2	OK	0.343035	0.0603524	-2.50687	-0.398629	5e-05	0.00321337	yes
ENSG00000258616	RP11-369C8.1	lincRNA	14:46175452-46185155	q1	q2	OK	17.6779	3.81333	-2.21282	-0.534385	0.00025	0.0118098	yes
ENSG00000258927	RP11-1070N10.5	lincRNA	14:96087250-96109622	q1	q2	OK	0.0654733	0.231796	1.82388	0.26671	0.00155	0.0481961	yes
ENSG00000259223	RP11-82L7.4	lincRNA	15:60365866-60410519	q1	q2	OK	0.0405518	1.90736	5.55567	0.75951	5e-05	0.00321337	yes
ENSG00000260422	RP1-155D22.2	lincRNA	6:164505054-164506693	q1	q2	OK	2.43955	0.374379	-2.70405	-0.50604	0.0001	0.00572746	yes
ENSG00000260611	RP11-352B15.2	lincRNA	16:35019939-35021258	q1	q2	OK	0.868488	0.222328	-1.96582	-0.250878	0.0004	0.0168122	yes
ENSG00000260880	HCCAT5	lincRNA	16:73126247-73127673	q1	q2	OK	0.608423	0.141483	-2.10445	-0.358277	0.00065	0.0247336	yes
ENSG00000261043	MIR4313	lincRNA	15:76016317-76055662	q1	q2	OK	0.0216613	2.05945	6.57099	0.323695	5e-05	0.00321337	yes
ENSG00000261319	RP11-279O17.1	lincRNA	16:8348493-8349774	q1	q2	OK	0.450876	0.067523	-2.73928	-0.283149	5e-05	0.00321337	yes
ENSG00000261398	RP11-244B22.6	lincRNA	16:34430149-34431915	q1	q2	OK	0.299546	0.0220483	-3.76404	-0.376541	5e-05	0.00321337	yes
ENSG00000261445	RP11-80F22.4	lincRNA	16:34728124-34730828	q1	q2	OK	0.446583	0.112363	-1.99076	-0.263334	0.00105	0.0358231	yes
ENSG00000261685	RP11-401P9.4	lincRNA	16:50679719-50683160	q1	q2	OK	0.375368	2.39692	2.67481	0.576243	0.0001	0.00572746	yes
ENSG00000263612	AF186192.6	lincRNA	8:145939283-145940230	q1	q2	OK	0.607942	0.0393924	-3.94795	-0.492523	5e-05	0.00321337	yes
ENSG00000266578	RP11-838N2.5	lincRNA	18:3284142-3327290	q1	q2	OK	3.87385	0.281465	-3.78274	-0.729289	5e-05	0.00321337	yes
ENSG00000267057	RP11-456O19.2	lincRNA	18:53548918-53858493	q1	q2	OK	0	0.524352	inf	#NAME?	5e-05	0.00321337	yes
ENSG00000269909	RP11-489N22.3	lincRNA	9:129376721-129463312	q1	q2	OK	0.169662	1.49787	3.14218	0.18754	0.00125	0.0410015	yes
ENSG00000269975	RP11-58B17.2	lincRNA	3:9540044-9541253	q1	q2	OK	0.0370501	1.26133	5.08932	0.642881	5e-05	0.00321337	yes
ENSG00000270164	AC006129.4	lincRNA	19:42041544-42043266	q1	q2	OK	0.894468	4.4086	2.30122	0.375879	5e-05	0.00321337	yes
ENSG00000270937	RP5-856G1.1	lincRNA	6:1026728-1027460	q1	q2	OK	0.0473497	0.336599	2.8296	0.414644	0.00035	0.015202	yes
ENSG00000271216	LINC01050	lincRNA	13:43384501-43386698	q1	q2	OK	0.234847	1.19303	2.34483	0.314452	5e-05	0.00321337	yes
ENSG00000272141	RP11-465B22.8	lincRNA	1:1104736-1105723	q1	q2	OK	0.0704663	0.579716	3.04034	0.388205	5e-05	0.00321337	yes
ENSG00000272347	RP11-43F13.4	lincRNA	5:1005153-1006738	q1	q2	OK	0.116019	0.425627	1.87523	0.297956	0.00085	0.0304074	yes
ENSG00000272971	RP11-284F21.11	lincRNA	1:156584533-156585080	q1	q2	OK	0.0432319	0.461378	3.41578	0.493436	0.0009	0.0318865	yes
ENSG00000273119	RP11-128P17.4	lincRNA	18:11390031-11390728	q1	q2	OK	0.720816	0.153608	-2.23037	-0.283276	5e-05	0.00321337	yes
ENSG00000252855	AC134878.1	miRNA	Y:13340550-13340633	q1	q2	OK	1398.47	205.224	-2.76858	-230.484	0.0012	0.039715	yes
ENSG00000166473	PKD1L2	polymorphic_pseudogene	16:81134479-81253975	q1	q2	OK	2.50886	0.973426	-1.36589	-0.31091	0.00015	0.00789571	yes
ENSG00000175513	TSGA10IP	polymorphic_pseudogene	11:65712915-65727434	q1	q2	OK	0.133375	0.798344	2.58153	0.400457	0.0004	0.0168122	yes
ENSG00000110347	MMP12	processed_transcript	11:102733466-102745764	q1	q2	OK	0.263129	1.7761	2.75488	0.523933	5e-05	0.00321337	yes
ENSG00000187621	TCL6	processed_transcript	14:96116834-96158980	q1	q2	OK	0.17598	0.538221	1.61279	0.239286	0.0001	0.00572746	yes
ENSG00000227953	RP11-439E19.3	processed_transcript	1:246935138-246993361	q1	q2	OK	1.87342	0.646802	-1.53428	-0.196893	0.00085	0.0304074	yes
ENSG00000231290	APCDD1L-AS1	processed_transcript	20:57090434-57194944	q1	q2	OK	0.396817	1.56178	1.97664	0.203494	0.0002	0.00989172	yes
ENSG00000231419	LINC00689	processed_transcript	7:158799212-158937649	q1	q2	OK	0.0545935	0.448677	3.03888	0.305839	5e-05	0.00321337	yes
ENSG00000232079	AL035610.1	processed_transcript	21:29420732-29600986	q1	q2	OK	3.30342	0.0705748	-5.54866	-0.789031	5e-05	0.00321337	yes
ENSG00000237187	NR2F1-AS1	processed_transcript	5:92745064-92930321	q1	q2	OK	1.91689	6.0251	1.65222	0.224144	5e-05	0.00321337	yes
ENSG00000255717	SNHG1	processed_transcript	11:62619459-62623386	q1	q2	OK	56.7462	103.204	0.862901	0.471242	0.0001	0.00572746	yes
ENSG00000005001	PRSS22	protein_coding	16:2902727-2909727	q1	q2	OK	0.735542	2.81217	1.9348	0.35016	0.0005	0.0201715	yes
ENSG00000007350	TKTL1	protein_coding	X:153524023-153558700	q1	q2	OK	2.05451	10.2048	2.31238	0.440877	5e-05	0.00321337	yes
ENSG00000008118	CAMK1G	protein_coding	1:209757061-209787283	q1	q2	OK	4.65041	0.81116	-2.5193	-0.456856	5e-05	0.00321337	yes
ENSG00000012124	CD22	protein_coding	19:35810163-35838258	q1	q2	OK	17.9155	3.08344	-2.53859	-0.585516	5e-05	0.00321337	yes
ENSG00000017373	SRCIN1	protein_coding	17:36686250-36762183	q1	q2	OK	1.51956	3.38588	1.15588	0.199534	0.0001	0.00572746	yes
ENSG00000019186	CYP24A1	protein_coding	20:52769987-52790512	q1	q2	OK	0.0910334	0.558382	2.61678	0.26592	5e-05	0.00321337	yes
ENSG00000033327	GAB2	protein_coding	11:77926342-78285919	q1	q2	OK	16.4982	60.7799	1.88129	0.315038	0.0008	0.0290895	yes
ENSG00000034971	MYOC	protein_coding	1:171604556-171621823	q1	q2	OK	86.9969	0.206803	-8.71656	-1.03995	5e-05	0.00321337	yes
ENSG00000039139	DNAH5	protein_coding	5:13690439-13944652	q1	q2	OK	0.0551146	0.246925	2.16357	0.246876	0.0004	0.0168122	yes
ENSG00000041515	MYO16	protein_coding	13:109248499-109860355	q1	q2	OK	0.704474	0.199773	-1.81818	-0.328147	0.0001	0.00572746	yes
ENSG00000044524	EPHA3	protein_coding	3:89156673-89531284	q1	q2	OK	3.48528	0.435514	-3.00048	-0.684993	5e-05	0.00321337	yes
ENSG00000047617	ANO2	protein_coding	12:5641034-6055398	q1	q2	OK	0.06721	0.25954	1.94921	0.301381	0.00085	0.0304074	yes
ENSG00000048540	LMO3	protein_coding	12:16500075-16763528	q1	q2	OK	0.411953	4.43116	3.42713	0.415772	0.00085	0.0304074	yes
ENSG00000048649	RSF1	protein_coding	11:77371040-77532063	q1	q2	OK	6.81979	22.9921	1.75334	0.24485	5e-05	0.00321337	yes
ENSG00000049540	ELN	protein_coding	7:73442118-73484237	q1	q2	OK	2.53281	5.19202	1.03555	0.270598	0.0001	0.00572746	yes
ENSG00000052850	ALX4	protein_coding	11:44281993-44331716	q1	q2	OK	0.0494157	0.182055	1.88133	0.333928	0.00125	0.0410015	yes
ENSG00000054179	ENTPD2	protein_coding	9:139942549-139948497	q1	q2	OK	0.192527	0.893139	2.21382	0.420744	5e-05	0.00321337	yes
ENSG00000057294	PKP2	protein_coding	12:32943678-33049774	q1	q2	OK	0.128865	0.527602	2.03359	0.299699	5e-05	0.00321337	yes
ENSG00000057593	F7	protein_coding	13:113760104-113774995	q1	q2	OK	0.0906428	0.513621	2.50244	0.428091	5e-05	0.00321337	yes
ENSG00000058085	LAMC2	protein_coding	1:183155372-183214035	q1	q2	OK	2.65162	11.197	2.07816	0.395723	0.0012	0.039715	yes
ENSG00000060709	RIMBP2	protein_coding	12:130880681-131200826	q1	q2	OK	0.0527703	0.24634	2.22285	0.210844	0.00015	0.00789571	yes
ENSG00000060718	COL11A1	protein_coding	1:103342022-103574052	q1	q2	OK	11.0107	37.1465	1.75432	0.204767	5e-05	0.00321337	yes
ENSG00000064692	SNCAIP	protein_coding	5:121646991-121814782	q1	q2	OK	0.168692	2.74344	4.02352	0.547207	5e-05	0.00321337	yes
ENSG00000064787	BCAS1	protein_coding	20:52553315-52687304	q1	q2	OK	0.131049	0.407096	1.63526	0.262664	0.0002	0.00989172	yes
ENSG00000065717	TLE2	protein_coding	19:2997635-3047633	q1	q2	OK	1.73077	4.15149	1.26222	0.31217	5e-05	0.00321337	yes
ENSG00000066230	SLC9A3	protein_coding	5:473350-524447	q1	q2	OK	3.05087	10.6044	1.79736	0.296893	0.00015	0.00789571	yes
ENSG00000066468	FGFR2	protein_coding	10:123237847-123357972	q1	q2	OK	0.574152	6.58151	3.51891	0.588343	5e-05	0.00321337	yes
ENSG00000068078	FGFR3	protein_coding	4:1795033-1810599	q1	q2	OK	2.25281	7.06287	1.64853	0.31124	0.0001	0.00572746	yes
ENSG00000068985	PAGE1	protein_coding	X:49452052-49460596	q1	q2	OK	24.3642	1.22984	-4.30823	-0.645498	5e-05	0.00321337	yes
ENSG00000069482	GAL	protein_coding	11:68451246-68458643	q1	q2	OK	2.14106	25.9818	3.6011	0.616187	5e-05	0.00321337	yes
ENSG00000070371	CLTCL1	protein_coding	22:19166985-19279239	q1	q2	OK	4.31777	1.94627	-1.14957	-0.32728	0.00035	0.015202	yes
ENSG00000070808	CAMK2A	protein_coding	5:149569519-149669854	q1	q2	OK	0.252226	0.793222	1.65301	0.352907	0.0001	0.00572746	yes
ENSG00000073067	CYP2W1	protein_coding	7:1022834-1029276	q1	q2	OK	0.159749	0.824998	2.36858	0.242442	5e-05	0.00321337	yes
ENSG00000073146	MOV10L1	protein_coding	22:50528307-50600119	q1	q2	OK	0.944015	0.296044	-1.673	-0.235793	5e-05	0.00321337	yes
ENSG00000074047	GLI2	protein_coding	2:121493198-121750229	q1	q2	OK	0.192201	1.10946	2.52918	0.353859	5e-05	0.00321337	yes
ENSG00000074201	CLNS1A	protein_coding	11:77225980-77348850	q1	q2	OK	66.9482	181.593	1.43959	0.55441	5e-05	0.00321337	yes
ENSG00000074527	NTN4	protein_coding	12:96043030-96184930	q1	q2	OK	0.850104	2.77209	1.70526	0.389917	0.0004	0.0168122	yes
ENSG00000075043	KCNQ2	protein_coding	20:62037541-62103993	q1	q2	OK	0.0352038	0.743103	4.39976	0.636358	5e-05	0.00321337	yes
ENSG00000075340	ADD2	protein_coding	2:70834749-70995357	q1	q2	OK	0.147892	0.828299	2.48561	0.298502	5e-05	0.00321337	yes
ENSG00000075461	CACNG4	protein_coding	17:64961025-65029514	q1	q2	OK	0.0202928	0.803626	5.30748	0.999229	5e-05	0.00321337	yes
ENSG00000075884	ARHGAP15	protein_coding	2:143848930-144533642	q1	q2	OK	41.7104	15.9446	-1.38734	-0.281418	0.0005	0.0201715	yes
ENSG00000077274	CAPN6	protein_coding	X:110488330-110513751	q1	q2	OK	0.115256	1.18714	3.36458	0.41455	5e-05	0.00321337	yes
ENSG00000077279	DCX	protein_coding	X:110537006-110655603	q1	q2	OK	0.0114597	0.231933	4.33907	0.544945	5e-05	0.00321337	yes
ENSG00000078725	BRINP1	protein_coding	9:121915735-122131745	q1	q2	OK	0.0327686	0.25232	2.94487	0.405283	0.00085	0.0304074	yes
ENSG00000082293	COL19A1	protein_coding	6:70576462-70919679	q1	q2	OK	3.15577	0.510215	-2.62882	-0.322165	5e-05	0.00321337	yes
ENSG00000082497	SERTAD4	protein_coding	1:210404800-210419976	q1	q2	OK	0.476349	1.6612	1.80214	0.236232	0.00055	0.0217521	yes
ENSG00000083067	TRPM3	protein_coding	9:73143978-74061820	q1	q2	OK	0.477065	0.140492	-1.7637	-0.222186	5e-05	0.00321337	yes
ENSG00000085552	IGSF9	protein_coding	1:159896828-159915386	q1	q2	OK	0.254352	2.00277	2.9771	0.572445	5e-05	0.00321337	yes
ENSG00000085741	WNT11	protein_coding	11:75897368-75921780	q1	q2	OK	0.365245	2.07734	2.5078	0.529956	0.0001	0.00572746	yes
ENSG00000086696	HSD17B2	protein_coding	16:82068608-82173236	q1	q2	OK	0.117423	0.49744	2.08281	0.316516	0.0006	0.0232308	yes
ENSG00000086991	NOX4	protein_coding	11:89057523-89322779	q1	q2	OK	6.63355	2.15614	-1.62133	-0.360636	5e-05	0.00321337	yes
ENSG00000087494	PTHLH	protein_coding	12:28111016-28125638	q1	q2	OK	1.48009	3.3541	1.18023	0.25407	5e-05	0.00321337	yes
ENSG00000087495	PHACTR3	protein_coding	20:58152563-58422766	q1	q2	OK	0.260276	1.54001	2.56482	0.464846	5e-05	0.00321337	yes
ENSG00000087884	AAMDC	protein_coding	11:77532154-77705724	q1	q2	OK	21.1167	53.9865	1.35422	0.302288	0.00015	0.00789571	yes
ENSG00000088881	EBF4	protein_coding	20:2673523-2740753	q1	q2	OK	2.19043	5.94509	1.44048	0.359492	0.0008	0.0290895	yes
ENSG00000089169	RPH3A	protein_coding	12:113008183-113336686	q1	q2	OK	0.340773	4.87764	3.8393	0.711897	5e-05	0.00321337	yes
ENSG00000089199	CHGB	protein_coding	20:5892075-5906007	q1	q2	OK	0.257003	1.25131	2.28359	0.428803	5e-05	0.00321337	yes
ENSG00000089472	HEPH	protein_coding	X:65382390-65488709	q1	q2	OK	0.762406	1.61738	1.08502	0.288832	0.0016	0.0494034	yes
ENSG00000091129	NRCAM	protein_coding	7:107788067-108097161	q1	q2	OK	2.4442	10.9789	2.16729	0.540643	5e-05	0.00321337	yes
ENSG00000091137	SLC26A4	protein_coding	7:107294420-107358254	q1	q2	OK	2.2804	0.400129	-2.51075	-0.49511	5e-05	0.00321337	yes
ENSG00000091428	RAPGEF4	protein_coding	2:173541868-173917621	q1	q2	OK	5.04681	1.78887	-1.49632	-0.335882	5e-05	0.00321337	yes
ENSG00000091513	TF	protein_coding	3:133380841-133497850	q1	q2	OK	3.83026	15.6982	2.03508	0.418793	5e-05	0.00321337	yes
ENSG00000092969	TGFB2	protein_coding	1:218519576-218617961	q1	q2	OK	6.95829	2.3582	-1.56105	-0.346769	0.00095	0.0333375	yes
ENSG00000094755	GABRP	protein_coding	5:170174050-170241051	q1	q2	OK	0.704152	2.05593	1.54583	0.282394	0.0014	0.0446626	yes
ENSG00000094796	KRT31	protein_coding	17:39549975-39553844	q1	q2	OK	0.122755	2.14278	4.12563	0.627165	5e-05	0.00321337	yes
ENSG00000095587	TLL2	protein_coding	10:98124362-98273675	q1	q2	OK	0.10069	0.301296	1.58126	0.253116	0.0004	0.0168122	yes
ENSG00000095596	CYP26A1	protein_coding	10:94833231-94837647	q1	q2	OK	0.888347	0.157436	-2.49636	-0.356655	0.00015	0.00789571	yes
ENSG00000099812	MISP	protein_coding	19:751125-764319	q1	q2	OK	0.0783388	0.276237	1.81811	0.277133	0.0009	0.0318865	yes
ENSG00000099953	MMP11	protein_coding	22:24105207-24126503	q1	q2	OK	8.60992	36.0893	2.0675	0.309038	5e-05	0.00321337	yes
ENSG00000100095	SEZ6L	protein_coding	22:26565439-26779562	q1	q2	OK	0.0178288	1.08983	5.93375	0.675048	5e-05	0.00321337	yes
ENSG00000100253	MIOX	protein_coding	22:50925212-50929077	q1	q2	OK	1.02398	0.0364436	-4.81238	-0.764561	5e-05	0.00321337	yes
ENSG00000100362	PVALB	protein_coding	22:37196727-37215780	q1	q2	OK	0.216842	11.7841	5.76405	1.01119	5e-05	0.00321337	yes
ENSG00000100604	CHGA	protein_coding	14:93389424-93401638	q1	q2	OK	1.7619	6.74035	1.93569	0.303423	0.00025	0.0118098	yes
ENSG00000100884	CPNE6	protein_coding	14:24540045-24547309	q1	q2	OK	0.921041	0.0737921	-3.64173	-0.406265	0.00015	0.00789571	yes
ENSG00000101096	NFATC2	protein_coding	20:50003493-50179370	q1	q2	OK	12.8009	3.89969	-1.71481	-0.56442	0.0014	0.0446626	yes
ENSG00000101098	RIMS4	protein_coding	20:43380448-43438979	q1	q2	OK	0.143242	0.593431	2.05062	0.410295	0.00105	0.0358231	yes
ENSG00000101144	BMP7	protein_coding	20:55743803-55841685	q1	q2	OK	2.25306	9.32288	2.04889	0.449181	5e-05	0.00321337	yes
ENSG00000101188	NTSR1	protein_coding	20:61340188-61394123	q1	q2	OK	0.074362	0.455634	2.61524	0.373879	5e-05	0.00321337	yes
ENSG00000101203	COL20A1	protein_coding	20:61924537-61966203	q1	q2	OK	2.73477	0.399653	-2.7746	-0.415354	5e-05	0.00321337	yes
ENSG00000101210	EEF1A2	protein_coding	20:62119365-62130505	q1	q2	OK	1.89201	12.6043	2.73593	0.769271	5e-05	0.00321337	yes
ENSG00000101311	FERMT1	protein_coding	20:6055491-6104191	q1	q2	OK	0.675203	3.05725	2.17884	0.433679	5e-05	0.00321337	yes
ENSG00000101405	OXT	protein_coding	20:3052265-3053163	q1	q2	OK	1.34973	0.0959163	-3.81475	-0.567387	5e-05	0.00321337	yes
ENSG00000101638	ST8SIA5	protein_coding	18:44259080-44340307	q1	q2	OK	0.096398	0.360405	1.90254	0.293417	0.00025	0.0118098	yes
ENSG00000101938	CHRDL1	protein_coding	X:109917083-110039286	q1	q2	OK	4.61174	0.943366	-2.28942	-0.470878	5e-05	0.00321337	yes
ENSG00000102174	PHEX	protein_coding	X:22050558-22269427	q1	q2	OK	1.43354	0.263315	-2.44472	-0.43684	5e-05	0.00321337	yes
ENSG00000102271	KLHL4	protein_coding	X:86772751-86925050	q1	q2	OK	0.0579339	0.280518	2.27562	0.384959	5e-05	0.00321337	yes
ENSG00000102387	TAF7L	protein_coding	X:100523240-100548059	q1	q2	OK	2.30901	0.736635	-1.64826	-0.360261	0.00045	0.0185608	yes
ENSG00000102445	KIAA0226L	protein_coding	13:46916138-47012325	q1	q2	OK	5.64467	2.32452	-1.27996	-0.410822	5e-05	0.00321337	yes
ENSG00000102678	FGF9	protein_coding	13:22245521-22278637	q1	q2	OK	0.0861728	0.929255	3.43077	0.336201	0.0002	0.00989172	yes
ENSG00000102878	HSF4	protein_coding	16:67188082-67203848	q1	q2	OK	29.9572	50.4585	0.752197	0.179365	0.001	0.0347064	yes
ENSG00000103175	WFDC1	protein_coding	16:84328251-84363450	q1	q2	OK	42.769	10.4205	-2.03714	-0.567246	5e-05	0.00321337	yes
ENSG00000103355	PRSS33	protein_coding	16:2833953-2837949	q1	q2	OK	23.4213	3.0543	-2.93891	-0.684527	5e-05	0.00321337	yes
ENSG00000103546	SLC6A2	protein_coding	16:55689515-55740104	q1	q2	OK	0.0362787	0.235415	2.69801	0.357235	0.0007	0.0264089	yes
ENSG00000104313	EYA1	protein_coding	8:72067691-72274467	q1	q2	OK	2.35466	0.506521	-2.21683	-0.361197	0.00105	0.0358231	yes
ENSG00000104415	WISP1	protein_coding	8:134203281-134242587	q1	q2	OK	0.732229	3.21221	2.1332	0.415618	0.00025	0.0118098	yes
ENSG00000104723	TUSC3	protein_coding	8:15274723-15624158	q1	q2	OK	50.093	22.764	-1.13786	-0.492071	5e-05	0.00321337	yes
ENSG00000104879	CKM	protein_coding	19:45809671-45826235	q1	q2	OK	0.510568	0.162316	-1.6533	-0.201124	0.0013	0.0422032	yes
ENSG00000105048	TNNT1	protein_coding	19:55644161-55660722	q1	q2	OK	4.42298	15.4245	1.80213	0.462901	5e-05	0.00321337	yes
ENSG00000105088	OLFM2	protein_coding	19:9964393-10047228	q1	q2	OK	8.18384	24.7277	1.59528	0.49087	0.0001	0.00572746	yes
ENSG00000105143	SLC1A6	protein_coding	19:15060845-15134081	q1	q2	OK	0.177138	0.913458	2.36647	0.30634	5e-05	0.00321337	yes
ENSG00000105219	CNTD2	protein_coding	19:40728114-40732597	q1	q2	OK	0.492523	0.145065	-1.76349	-0.269677	0.0009	0.0318865	yes
ENSG00000105255	FSD1	protein_coding	19:4304596-4323840	q1	q2	OK	0.413572	2.49824	2.5947	0.445254	5e-05	0.00321337	yes
ENSG00000105383	CD33	protein_coding	19:51728319-51747115	q1	q2	OK	4.8415	2.07272	-1.22393	-0.269196	0.0003	0.0134805	yes
ENSG00000105409	ATP1A3	protein_coding	19:42470733-42501649	q1	q2	OK	0.871197	2.18565	1.32699	0.313768	0.00055	0.0217521	yes
ENSG00000105419	MEIS3	protein_coding	19:47906380-47922780	q1	q2	OK	4.55154	11.1573	1.29356	0.45132	0.0001	0.00572746	yes
ENSG00000105467	SYNGR4	protein_coding	19:48867651-48879633	q1	q2	OK	0.657816	0.154817	-2.08712	-0.291534	0.0001	0.00572746	yes
ENSG00000105695	MAG	protein_coding	19:35783027-35804707	q1	q2	OK	26.2866	0.818104	-5.0059	-0.711585	5e-05	0.00321337	yes
ENSG00000105880	DLX5	protein_coding	7:96649703-96654409	q1	q2	OK	1.25721	4.56013	1.85885	0.448142	0.00015	0.00789571	yes
ENSG00000106018	VIPR2	protein_coding	7:158799212-158937649	q1	q2	OK	0.0404339	0.462171	3.51479	0.441356	5e-05	0.00321337	yes
ENSG00000106123	EPHB6	protein_coding	7:142552791-142568847	q1	q2	OK	2.73547	6.17322	1.17423	0.20196	0.0008	0.0290895	yes
ENSG00000106511	MEOX2	protein_coding	7:15650836-15726437	q1	q2	OK	2.72932	0.445709	-2.61437	-0.498945	5e-05	0.00321337	yes
ENSG00000106633	GCK	protein_coding	7:44183871-44237769	q1	q2	OK	1.68419	0.446182	-1.91635	-0.339266	0.0001	0.00572746	yes
ENSG00000106689	LHX2	protein_coding	9:126763948-126795580	q1	q2	OK	2.38378	14.3402	2.58875	0.424783	5e-05	0.00321337	yes
ENSG00000106772	PRUNE2	protein_coding	9:79226291-79521003	q1	q2	OK	2.37684	6.43211	1.43625	0.400568	5e-05	0.00321337	yes
ENSG00000107485	GATA3	protein_coding	10:8095566-8117161	q1	q2	OK	1.41367	4.60015	1.70224	0.284994	5e-05	0.00321337	yes
ENSG00000107807	TLX1	protein_coding	10:102849077-102899468	q1	q2	OK	0.469126	0.0137019	-5.09753	-0.392686	0.00015	0.00789571	yes
ENSG00000107968	MAP3K8	protein_coding	10:30722865-30750762	q1	q2	OK	2.52445	13.5791	2.42735	0.520447	5e-05	0.00321337	yes
ENSG00000108001	EBF3	protein_coding	10:131633546-131762105	q1	q2	OK	1.33656	0.448212	-1.57627	-0.272233	0.00025	0.0118098	yes
ENSG00000108576	SLC6A4	protein_coding	17:28521336-28563020	q1	q2	OK	0.0570203	0.445824	2.96693	0.323581	5e-05	0.00321337	yes
ENSG00000109193	SULT1E1	protein_coding	4:70657589-70725870	q1	q2	OK	0.21762	8.97172	5.3655	0.663411	5e-05	0.00321337	yes
ENSG00000109758	HGFAC	protein_coding	4:3443613-3451211	q1	q2	OK	0.0781209	0.366456	2.22986	0.329229	0.0001	0.00572746	yes
ENSG00000109956	B3GAT1	protein_coding	11:134248397-134281812	q1	q2	OK	0.282061	1.00833	1.83789	0.418244	0.00015	0.00789571	yes
ENSG00000110066	SUV420H1	protein_coding	11:67922329-67981295	q1	q2	OK	10.4471	23.2267	1.15268	0.413291	0.00155	0.0481961	yes
ENSG00000110076	NRXN2	protein_coding	11:64373645-64490660	q1	q2	OK	3.64528	11.1401	1.61166	0.331232	5e-05	0.00321337	yes
ENSG00000110169	HPX	protein_coding	11:6452278-6463847	q1	q2	OK	2.20461	0.792183	-1.47662	-0.570642	0.0001	0.00572746	yes
ENSG00000111344	RASAL1	protein_coding	12:113536623-113574044	q1	q2	OK	0.790535	2.27475	1.52481	0.292732	5e-05	0.00321337	yes
ENSG00000111490	TBC1D30	protein_coding	12:65174588-65274812	q1	q2	OK	0.390052	0.804996	1.04532	0.143886	0.00135	0.0434437	yes
ENSG00000112041	TULP1	protein_coding	6:35465650-35480715	q1	q2	OK	0.523588	0.113946	-2.20008	-0.265223	0.0003	0.0134805	yes
ENSG00000112280	COL9A1	protein_coding	6:70924763-71012786	q1	q2	OK	17.2171	2.04247	-3.07546	-0.666853	5e-05	0.00321337	yes
ENSG00000112936	C7	protein_coding	5:40909353-40983041	q1	q2	OK	0.304437	2.31715	2.92814	0.34625	5e-05	0.00321337	yes
ENSG00000113303	BTNL8	protein_coding	5:180326076-180377906	q1	q2	OK	0.0886077	0.609062	2.78108	0.342319	5e-05	0.00321337	yes
ENSG00000113389	NPR3	protein_coding	5:32689175-32791819	q1	q2	OK	0.0829749	1.82966	4.46276	0.424521	5e-05	0.00321337	yes
ENSG00000113494	PRLR	protein_coding	5:35048860-35230794	q1	q2	OK	0.0986842	0.787745	2.99684	0.246909	5e-05	0.00321337	yes
ENSG00000113645	WWC1	protein_coding	5:167718655-167899308	q1	q2	OK	3.23122	6.49238	1.00667	0.287526	0.00015	0.00789571	yes
ENSG00000114270	COL7A1	protein_coding	3:48601505-48632700	q1	q2	OK	7.22424	19.149	1.40636	0.287538	5e-05	0.00321337	yes
ENSG00000114638	UPK1B	protein_coding	3:118864996-118924000	q1	q2	OK	0.11263	1.23217	3.45155	0.495584	5e-05	0.00321337	yes
ENSG00000114757	PEX5L	protein_coding	3:179512745-179754841	q1	q2	OK	0.577003	0.0688219	-3.06764	-0.337299	5e-05	0.00321337	yes
ENSG00000114812	VIPR1	protein_coding	3:42530790-42579059	q1	q2	OK	0.383015	3.24827	3.0842	0.449765	5e-05	0.00321337	yes
ENSG00000115194	SLC30A3	protein_coding	2:27476551-27504367	q1	q2	OK	0.059919	0.198756	1.72991	0.289745	5e-05	0.00321337	yes
ENSG00000115596	WNT6	protein_coding	2:219724543-219738955	q1	q2	OK	0.401894	2.37799	2.56486	0.41283	5e-05	0.00321337	yes
ENSG00000117245	KIF17	protein_coding	1:20990506-21044510	q1	q2	OK	10.5462	4.31788	-1.28832	-0.276553	0.00155	0.0481961	yes
ENSG00000117322	CR2	protein_coding	1:207627574-207663240	q1	q2	OK	0.071794	0.386291	2.42775	0.312173	0.00065	0.0247336	yes
ENSG00000117425	PTCH2	protein_coding	1:45285515-45308735	q1	q2	OK	0.262091	4.24334	4.01706	0.686851	5e-05	0.00321337	yes
ENSG00000117600	LPPR4	protein_coding	1:99729508-99775146	q1	q2	OK	1.56464	5.44699	1.79963	0.43846	5e-05	0.00321337	yes
ENSG00000118369	USP35	protein_coding	11:77850816-77925757	q1	q2	OK	4.94473	15.7771	1.67387	0.335976	5e-05	0.00321337	yes
ENSG00000118777	ABCG2	protein_coding	4:89011415-89152474	q1	q2	OK	1.84724	0.549873	-1.7482	-0.22866	0.0002	0.00989172	yes
ENSG00000119866	BCL11A	protein_coding	2:60678301-60780702	q1	q2	OK	1.01814	3.84229	1.91603	0.275861	5e-05	0.00321337	yes
ENSG00000119888	EPCAM	protein_coding	2:47572296-47614740	q1	q2	OK	0.41547	5.78573	3.79968	0.575781	5e-05	0.00321337	yes
ENSG00000119943	PYROXD2	protein_coding	10:100143321-100174941	q1	q2	OK	26.0218	7.53086	-1.78884	-0.411907	5e-05	0.00321337	yes
ENSG00000120057	SFRP5	protein_coding	10:99526507-99531709	q1	q2	OK	0.813947	3.43478	2.07721	0.384377	0.00045	0.0185608	yes
ENSG00000120471	TP53AIP1	protein_coding	11:128804625-128813040	q1	q2	OK	1.00307	3.10137	1.62848	0.249314	5e-05	0.00321337	yes
ENSG00000120549	KIAA1217	protein_coding	10:23983674-24836772	q1	q2	OK	1.95249	4.67155	1.25859	0.46227	5e-05	0.00321337	yes
ENSG00000120645	IQSEC3	protein_coding	12:175930-291565	q1	q2	OK	0.194502	0.86822	2.15828	0.187235	0.00055	0.0217521	yes
ENSG00000120885	CLU	protein_coding	8:27454433-27472548	q1	q2	OK	19.1573	45.8772	1.25988	0.341138	5e-05	0.00321337	yes
ENSG00000121335	PRB2	protein_coding	12:11504756-11653975	q1	q2	OK	0.0417561	1.59449	5.25496	0.48687	0.0004	0.0168122	yes
ENSG00000121388	RP11-408E5.4	protein_coding	13:19756172-19761496	q1	q2	OK	0.182712	0.839404	2.1998	0.320303	0.00025	0.0118098	yes
ENSG00000121413	ZSCAN18	protein_coding	19:58570606-58629794	q1	q2	OK	6.65685	14.3577	1.10892	0.33884	0.0001	0.00572746	yes
ENSG00000121742	GJB6	protein_coding	13:20796109-20806534	q1	q2	OK	12.1429	58.7698	2.27496	0.671842	5e-05	0.00321337	yes
ENSG00000123243	ITIH5	protein_coding	10:7601231-7708961	q1	q2	OK	17.1179	3.81986	-2.16391	-0.459859	5e-05	0.00321337	yes
ENSG00000124225	PMEPA1	protein_coding	20:56223447-56286592	q1	q2	OK	6.5378	18.7477	1.51984	0.434884	0.00035	0.015202	yes
ENSG00000124302	CHST8	protein_coding	19:34112860-34264414	q1	q2	OK	0.0340764	0.826717	4.60055	0.66887	5e-05	0.00321337	yes
ENSG00000124493	GRM4	protein_coding	6:33989627-34123399	q1	q2	OK	0.0205715	0.184385	3.16401	0.370279	5e-05	0.00321337	yes
ENSG00000124678	TCP11	protein_coding	6:35085847-35116387	q1	q2	OK	0.478425	0.131609	-1.86204	-0.224994	0.00015	0.00789571	yes
ENSG00000125285	SOX21	protein_coding	13:95361885-95364389	q1	q2	OK	0.31036	1.5656	2.3347	0.349476	0.0001	0.00572746	yes
ENSG00000125378	BMP4	protein_coding	14:54416453-54425479	q1	q2	OK	0.7123	3.65692	2.36007	0.52777	5e-05	0.00321337	yes
ENSG00000125845	BMP2	protein_coding	20:6748310-6760927	q1	q2	OK	0.180678	0.777503	2.10543	0.476699	0.0011	0.0372417	yes
ENSG00000125869	LAMP5	protein_coding	20:9485826-9511171	q1	q2	OK	0.355959	5.67329	3.9944	0.708144	5e-05	0.00321337	yes
ENSG00000125999	BPIFB1	protein_coding	20:31861285-31897684	q1	q2	OK	0.961987	0.124678	-2.94781	-0.322138	0.00025	0.0118098	yes
ENSG00000126266	FFAR1	protein_coding	19:35842444-35843367	q1	q2	OK	0.565443	0.0168905	-5.0651	-0.605479	0.00015	0.00789571	yes
ENSG00000126890	CTAG2	protein_coding	X:153880245-153881853	q1	q2	OK	40.2604	5.76758	-2.80332	-0.680604	0.00155	0.0481961	yes
ENSG00000127074	RGS13	protein_coding	1:192605274-192629390	q1	q2	OK	0.991789	0.10673	-3.21607	-0.420395	0.00015	0.00789571	yes
ENSG00000127129	EDN2	protein_coding	1:41944445-41950344	q1	q2	OK	0.0984584	1.60347	4.02554	0.548902	5e-05	0.00321337	yes
ENSG00000127241	MASP1	protein_coding	3:186935941-187009810	q1	q2	OK	0.553726	1.59109	1.52277	0.309168	0.0003	0.0134805	yes
ENSG00000127903	ZNF835	protein_coding	19:57174019-57183151	q1	q2	OK	0.106206	0.419148	1.98059	0.352755	0.00105	0.0358231	yes
ENSG00000128045	RASL11B	protein_coding	4:53728456-53733000	q1	q2	OK	0.458617	1.85269	2.01426	0.482218	0.0001	0.00572746	yes
ENSG00000129910	CDH15	protein_coding	16:89238174-89261900	q1	q2	OK	0.449021	2.02553	2.17344	0.434971	5e-05	0.00321337	yes
ENSG00000129946	SHC2	protein_coding	19:416582-460996	q1	q2	OK	5.36187	15.1128	1.49496	0.532049	0.00055	0.0217521	yes
ENSG00000129990	SYT5	protein_coding	19:55663136-55691809	q1	q2	OK	9.49916	3.28364	-1.5325	-0.274643	0.0011	0.0372417	yes
ENSG00000129993	CBFA2T3	protein_coding	16:88941265-89043612	q1	q2	OK	0.535543	1.30455	1.28448	0.269623	0.0003	0.0134805	yes
ENSG00000130037	KCNA5	protein_coding	12:5153084-5155949	q1	q2	OK	0.0469863	0.331771	2.81988	0.406722	5e-05	0.00321337	yes
ENSG00000130226	DPP6	protein_coding	7:153584181-154685995	q1	q2	OK	0.253651	2.0854	3.0394	0.501672	5e-05	0.00321337	yes
ENSG00000130558	OLFM1	protein_coding	9:137967267-138013025	q1	q2	OK	10.0484	26.8528	1.4181	0.374011	0.00025	0.0118098	yes
ENSG00000130707	ASS1	protein_coding	9:133320315-133376661	q1	q2	OK	5.2261	14.8139	1.50315	0.420017	0.00025	0.0118098	yes
ENSG00000130720	FIBCD1	protein_coding	9:133777824-133820907	q1	q2	OK	0.253769	3.47042	3.77352	0.459213	5e-05	0.00321337	yes
ENSG00000130940	CASZ1	protein_coding	1:10696660-10856707	q1	q2	OK	0.883408	3.78351	2.09857	0.182087	5e-05	0.00321337	yes
ENSG00000131203	IDO1	protein_coding	8:39759793-39873910	q1	q2	OK	4.97461	14.686	1.56179	0.320117	0.00035	0.015202	yes
ENSG00000131620	ANO1	protein_coding	11:69924407-70035634	q1	q2	OK	1.64596	3.30533	1.00587	0.198341	0.00055	0.0217521	yes
ENSG00000132321	IQCA1	protein_coding	2:237232793-237416185	q1	q2	OK	0.089982	0.376828	2.0662	0.269854	5e-05	0.00321337	yes
ENSG00000132359	RAP1GAP2	protein_coding	17:2680349-2941033	q1	q2	OK	0.666128	2.00146	1.58718	0.347839	0.0002	0.00989172	yes
ENSG00000132470	ITGB4	protein_coding	17:73717407-73761792	q1	q2	OK	14.2551	40.7705	1.51605	0.317756	5e-05	0.00321337	yes
ENSG00000132681	ATP1A4	protein_coding	1:160121359-160156767	q1	q2	OK	0.0700003	0.256401	1.87297	0.232218	0.0011	0.0372417	yes
ENSG00000132854	KANK4	protein_coding	1:62702650-62785085	q1	q2	OK	0.0604126	0.284354	2.23477	0.268342	0.0008	0.0290895	yes
ENSG00000132975	GPR12	protein_coding	13:27329340-27334922	q1	q2	OK	0.314794	0.0687406	-2.19517	-0.247465	5e-05	0.00321337	yes
ENSG00000133048	CHI3L1	protein_coding	1:203148058-203155877	q1	q2	OK	9.05207	47.4978	2.39154	0.472997	5e-05	0.00321337	yes
ENSG00000133067	LGR6	protein_coding	1:202163028-202288909	q1	q2	OK	0.137257	1.01856	2.89157	0.500263	5e-05	0.00321337	yes
ENSG00000133110	POSTN	protein_coding	13:38136719-38172981	q1	q2	OK	125.539	53.4467	-1.23197	-0.411503	0.0004	0.0168122	yes
ENSG00000133169	BEX1	protein_coding	X:102317578-102319168	q1	q2	OK	1.1457	10.4292	3.18634	0.643806	5e-05	0.00321337	yes
ENSG00000133317	LGALS12	protein_coding	11:63273555-63284246	q1	q2	OK	0.35107	0.083116	-2.07856	-0.33024	0.00105	0.0358231	yes
ENSG00000133401	PDZD2	protein_coding	5:31639516-32122047	q1	q2	OK	0.617642	1.5948	1.36853	0.227038	5e-05	0.00321337	yes
ENSG00000134323	MYCN	protein_coding	2:16060520-16087129	q1	q2	OK	0.403379	3.4529	3.0976	0.468313	5e-05	0.00321337	yes
ENSG00000134668	SPOCD1	protein_coding	1:32254730-32281652	q1	q2	OK	1.70733	4.73492	1.4716	0.405829	5e-05	0.00321337	yes
ENSG00000134917	ADAMTS8	protein_coding	11:130274819-130298888	q1	q2	OK	0.102271	2.76588	4.75727	0.733209	5e-05	0.00321337	yes
ENSG00000135218	CD36	protein_coding	7:79959507-80308593	q1	q2	OK	58.9637	9.7605	-2.5948	-0.533461	5e-05	0.00321337	yes
ENSG00000135363	LMO2	protein_coding	11:33880121-33913836	q1	q2	OK	3.23638	7.98049	1.30209	0.337654	0.0015	0.0470383	yes
ENSG00000135406	PRPH	protein_coding	12:49686413-49725514	q1	q2	OK	11.3853	0.674795	-4.07658	-0.350187	0.0014	0.0446626	yes
ENSG00000135480	KRT7	protein_coding	12:52626303-52702947	q1	q2	OK	1.12669	3.77752	1.74535	0.301522	0.0013	0.0422032	yes
ENSG00000135638	EMX1	protein_coding	2:73143388-73162020	q1	q2	OK	0.0146365	0.354646	4.59874	0.561918	0.0007	0.0264089	yes
ENSG00000136883	KIF12	protein_coding	9:116848405-116861507	q1	q2	OK	0.167358	0.812333	2.27914	0.309312	0.00035	0.015202	yes
ENSG00000136931	NR5A1	protein_coding	9:127243515-127269709	q1	q2	OK	1.51587	0.0206132	-6.20044	-0.886465	0.0003	0.0134805	yes
ENSG00000136944	LMX1B	protein_coding	9:129376721-129463312	q1	q2	OK	0.293683	1.48475	2.33789	0.455676	5e-05	0.00321337	yes
ENSG00000137558	PI15	protein_coding	8:75512009-75779174	q1	q2	OK	38.2763	2.4228	-3.9817	-1.00951	5e-05	0.00321337	yes
ENSG00000137571	SLCO5A1	protein_coding	8:70579281-70767206	q1	q2	OK	0.916793	0.283894	-1.69124	-0.281248	0.0002	0.00989172	yes
ENSG00000137673	MMP7	protein_coding	11:102391238-102401484	q1	q2	OK	0.96	4.26611	2.15182	0.417804	0.0006	0.0232308	yes
ENSG00000137869	CYP19A1	protein_coding	15:51329684-51630807	q1	q2	OK	0.303059	1.9101	2.65598	0.314695	5e-05	0.00321337	yes
ENSG00000138083	SIX3	protein_coding	2:45167292-45173216	q1	q2	OK	0.0200585	0.231211	3.52692	0.432739	0.00035	0.015202	yes
ENSG00000138100	TRIM54	protein_coding	2:27505259-27531313	q1	q2	OK	0.562579	0.06166	-3.18965	-0.237623	0.00145	0.0459264	yes
ENSG00000138675	FGF5	protein_coding	4:81187752-81884910	q1	q2	OK	0.0710678	0.741734	3.38363	0.469642	5e-05	0.00321337	yes
ENSG00000139055	ERP27	protein_coding	12:15066968-15092016	q1	q2	OK	3.23408	1.17889	-1.45593	-0.265653	0.0006	0.0232308	yes
ENSG00000139219	COL2A1	protein_coding	12:48366747-48398269	q1	q2	OK	2.51918	14.0531	2.47987	0.401945	5e-05	0.00321337	yes
ENSG00000139292	LGR5	protein_coding	12:71518864-71980090	q1	q2	OK	0.0623916	2.83943	5.50811	0.689657	5e-05	0.00321337	yes
ENSG00000139648	KRT71	protein_coding	12:52937692-52946931	q1	q2	OK	0.0185533	0.314204	4.08195	0.363645	5e-05	0.00321337	yes
ENSG00000140090	SLC24A4	protein_coding	14:92788924-92962596	q1	q2	OK	0.84284	2.342	1.47441	0.230685	5e-05	0.00321337	yes
ENSG00000140092	FBLN5	protein_coding	14:92335755-92414331	q1	q2	OK	3.57334	10.4174	1.54365	0.53221	0.0012	0.039715	yes
ENSG00000140519	RHCG	protein_coding	15:89998679-90039844	q1	q2	OK	6.32319	25.5907	2.01689	0.598763	0.0003	0.0134805	yes
ENSG00000140522	RLBP1	protein_coding	15:89753099-89764982	q1	q2	OK	18.2903	4.53086	-2.01322	-0.477987	0.0003	0.0134805	yes
ENSG00000140538	NTRK3	protein_coding	15:88418229-88814297	q1	q2	OK	0.123495	0.755226	2.61245	0.368179	5e-05	0.00321337	yes
ENSG00000140557	ST8SIA2	protein_coding	15:92937057-93011958	q1	q2	OK	0.263289	1.35655	2.36522	0.294054	5e-05	0.00321337	yes
ENSG00000140600	SH3GL3	protein_coding	15:84115979-84287495	q1	q2	OK	0.196003	0.65717	1.74539	0.287467	0.0004	0.0168122	yes
ENSG00000140807	NKD1	protein_coding	16:50582240-50670647	q1	q2	OK	0.753849	3.84212	2.34956	0.298002	5e-05	0.00321337	yes
ENSG00000141096	DPEP3	protein_coding	16:68009565-68014732	q1	q2	OK	0.101188	2.44781	4.59638	0.722514	5e-05	0.00321337	yes
ENSG00000141338	ABCA8	protein_coding	17:66863432-66951533	q1	q2	OK	5.87207	1.12081	-2.38933	-0.408018	5e-05	0.00321337	yes
ENSG00000141469	SLC14A1	protein_coding	18:42792959-43332485	q1	q2	OK	0.156418	0.780303	2.31863	0.2816	5e-05	0.00321337	yes
ENSG00000141485	SLC13A5	protein_coding	17:6588031-6616886	q1	q2	OK	0.0806885	0.238329	1.56252	0.251442	5e-05	0.00321337	yes
ENSG00000142449	FBN3	protein_coding	19:8130285-8214730	q1	q2	OK	0.0492724	0.641516	3.70263	0.241613	0.00025	0.0118098	yes
ENSG00000142609	C1orf222	protein_coding	1:1853395-1935276	q1	q2	OK	0.548577	0.137884	-1.99224	-0.373947	5e-05	0.00321337	yes
ENSG00000142619	PADI3	protein_coding	1:17575592-17610728	q1	q2	OK	0.020911	0.33204	3.98902	0.552415	5e-05	0.00321337	yes
ENSG00000142661	MYOM3	protein_coding	1:24367324-24438665	q1	q2	OK	0.186217	0.546262	1.55261	0.299834	0.00045	0.0185608	yes
ENSG00000143153	ATP1B1	protein_coding	1:169074934-169337205	q1	q2	OK	43.026	19.1772	-1.16582	-0.456762	0.00135	0.0434437	yes
ENSG00000143194	MAEL	protein_coding	1:166958345-166991451	q1	q2	OK	0.275686	1.87177	2.76331	0.361168	5e-05	0.00321337	yes
ENSG00000143340	FAM163A	protein_coding	1:179712297-179787326	q1	q2	OK	2.89723	0.342479	-3.08059	-0.421727	0.0001	0.00572746	yes
ENSG00000143365	RORC	protein_coding	1:151772739-151804348	q1	q2	OK	3.78671	0.756296	-2.32392	-0.540289	5e-05	0.00321337	yes
ENSG00000143469	SYT14	protein_coding	1:210111537-210337636	q1	q2	OK	0.438328	1.14333	1.38316	0.300529	0.0005	0.0201715	yes
ENSG00000143502	SUSD4	protein_coding	1:223394160-223537544	q1	q2	OK	0.526599	2.07478	1.97818	0.336313	5e-05	0.00321337	yes
ENSG00000143590	EFNA3	protein_coding	1:155036206-155060014	q1	q2	OK	3.30041	10.2387	1.63331	0.390689	0.00095	0.0333375	yes
ENSG00000143867	OSR1	protein_coding	2:19551245-19558414	q1	q2	OK	0.184365	0.702686	1.93032	0.364182	0.00085	0.0304074	yes
ENSG00000144331	ZNF385B	protein_coding	2:180306708-180726232	q1	q2	OK	0.120315	0.476216	1.9848	0.274715	0.0012	0.039715	yes
ENSG00000144642	RBMS3	protein_coding	3:29305684-30051886	q1	q2	OK	5.79798	2.11128	-1.45743	-0.248928	0.00065	0.0247336	yes
ENSG00000144810	COL8A1	protein_coding	3:99357318-99518070	q1	q2	OK	4.33018	13.1916	1.60712	0.23426	0.0013	0.0422032	yes
ENSG00000145147	SLIT2	protein_coding	4:20254882-20622184	q1	q2	OK	0.468117	1.64316	1.81153	0.381209	0.0009	0.0318865	yes
ENSG00000145428	RNF175	protein_coding	4:154631276-154681387	q1	q2	OK	11.4364	1.52263	-2.909	-0.616136	5e-05	0.00321337	yes
ENSG00000145506	NKD2	protein_coding	5:1008943-1039058	q1	q2	OK	1.45843	7.25493	2.31454	0.412136	5e-05	0.00321337	yes
ENSG00000145681	HAPLN1	protein_coding	5:82933623-83017432	q1	q2	OK	37.3037	0.144563	-8.01148	-0.900801	5e-05	0.00321337	yes
ENSG00000145832	SLC25A48	protein_coding	5:135170337-135224326	q1	q2	OK	0.078861	2.72447	5.11052	0.80326	5e-05	0.00321337	yes
ENSG00000145934	TENM2	protein_coding	5:166711803-167691162	q1	q2	OK	0.365627	2.56547	2.81078	0.502775	5e-05	0.00321337	yes
ENSG00000146285	SCML4	protein_coding	6:108025307-108145521	q1	q2	OK	6.77246	2.23089	-1.60206	-0.466278	0.00015	0.00789571	yes
ENSG00000147145	LPAR4	protein_coding	X:78003205-78012591	q1	q2	OK	0.58082	0.108583	-2.41929	-0.335415	0.00015	0.00789571	yes
ENSG00000147257	GPC3	protein_coding	X:132669772-133119922	q1	q2	OK	3.74914	9.86558	1.39584	0.309231	0.0002	0.00989172	yes
ENSG00000147485	PXDNL	protein_coding	8:52170247-52722005	q1	q2	OK	0.10962	0.664704	2.6002	0.376703	5e-05	0.00321337	yes
ENSG00000148120	C9orf3	protein_coding	9:97488982-97849441	q1	q2	OK	10.9826	26.5198	1.27185	0.435699	5e-05	0.00321337	yes
ENSG00000148346	LCN2	protein_coding	9:130911349-130915734	q1	q2	OK	5.24033	33.2778	2.66683	0.661292	0.0002	0.00989172	yes
ENSG00000148735	PLEKHS1	protein_coding	10:115511212-115543188	q1	q2	OK	0.446596	3.11936	2.80421	0.50064	5e-05	0.00321337	yes
ENSG00000148795	CYP17A1	protein_coding	10:104590287-104597290	q1	q2	OK	0.0900897	0.480639	2.41552	0.348103	0.00035	0.015202	yes
ENSG00000148942	SLC5A12	protein_coding	11:26688565-26744974	q1	q2	OK	0.801893	0.135685	-2.56315	-0.341457	0.0008	0.0290895	yes
ENSG00000149090	PAMR1	protein_coding	11:35453369-35551848	q1	q2	OK	0.405152	2.80066	2.78923	0.474999	5e-05	0.00321337	yes
ENSG00000149269	PAK1	protein_coding	11:77032751-77188074	q1	q2	OK	13.8198	40.6671	1.55712	0.416873	5e-05	0.00321337	yes
ENSG00000149451	ADAM33	protein_coding	20:3648611-3662893	q1	q2	OK	0.300394	0.719718	1.26057	0.314749	0.00065	0.0247336	yes
ENSG00000149575	SCN2B	protein_coding	11:118032665-118047388	q1	q2	OK	0.0152525	0.174282	3.51431	0.463029	5e-05	0.00321337	yes
ENSG00000149596	JPH2	protein_coding	20:42740334-42816218	q1	q2	OK	0.175462	0.851263	2.27845	0.458617	0.00035	0.015202	yes
ENSG00000149654	CDH22	protein_coding	20:44802371-44937137	q1	q2	OK	0.0194158	0.738908	5.2501	0.724456	5e-05	0.00321337	yes
ENSG00000149948	HMGA2	protein_coding	12:66151799-66360075	q1	q2	OK	7.52333	2.10874	-1.83499	-0.424718	0.00055	0.0217521	yes
ENSG00000150471	LPHN3	protein_coding	4:62066975-63031272	q1	q2	OK	0.133173	0.470168	1.81987	0.27376	5e-05	0.00321337	yes
ENSG00000151136	BTBD11	protein_coding	12:107712189-108053419	q1	q2	OK	0.373347	1.30015	1.80009	0.362716	5e-05	0.00321337	yes
ENSG00000151276	MAGI1	protein_coding	3:65339199-66024509	q1	q2	OK	0.691732	1.68125	1.28125	0.243801	0.0002	0.00989172	yes
ENSG00000151320	AKAP6	protein_coding	14:32798478-33300567	q1	q2	OK	10.8126	1.70264	-2.66686	-0.536167	5e-05	0.00321337	yes
ENSG00000151572	ANO4	protein_coding	12:101111303-101522419	q1	q2	OK	5.7223	1.42793	-2.00267	-0.527703	5e-05	0.00321337	yes
ENSG00000151790	TDO2	protein_coding	4:156750880-156841558	q1	q2	OK	1.16421	5.81279	2.31988	0.446724	5e-05	0.00321337	yes
ENSG00000151892	GFRA1	protein_coding	10:117816443-118032979	q1	q2	OK	0.443784	6.08986	3.77848	0.537131	5e-05	0.00321337	yes
ENSG00000152207	CYSLTR2	protein_coding	13:49280950-49283498	q1	q2	OK	0.2098	3.16211	3.9138	0.751065	5e-05	0.00321337	yes
ENSG00000152463	OLAH	protein_coding	10:15057070-15130775	q1	q2	OK	0.885301	0.0884964	-3.32248	-0.366265	5e-05	0.00321337	yes
ENSG00000152467	ZSCAN1	protein_coding	19:58545399-58565999	q1	q2	OK	0.0218564	0.347358	3.9903	0.570604	0.00065	0.0247336	yes
ENSG00000152578	GRIA4	protein_coding	11:105480720-105852819	q1	q2	OK	0.225927	0.0352867	-2.67866	-0.30861	5e-05	0.00321337	yes
ENSG00000153060	TEKT5	protein_coding	16:10721357-10788802	q1	q2	OK	0.765321	2.08718	1.44742	0.22279	0.00125	0.0410015	yes
ENSG00000153093	ACOXL	protein_coding	2:111490149-111875799	q1	q2	OK	0.151435	0.435525	1.52406	0.170406	0.0012	0.039715	yes
ENSG00000153132	CLGN	protein_coding	4:141309608-141349122	q1	q2	OK	0.659064	0.125181	-2.3964	-0.400054	5e-05	0.00321337	yes
ENSG00000153208	MERTK	protein_coding	2:112656055-112787138	q1	q2	OK	6.43939	2.1707	-1.56876	-0.499226	0.00055	0.0217521	yes
ENSG00000153404	PLEKHG4B	protein_coding	5:140372-190085	q1	q2	OK	0.176344	1.44992	3.03952	0.468397	5e-05	0.00321337	yes
ENSG00000153531	ADPRHL1	protein_coding	13:114076259-114107839	q1	q2	OK	4.15109	0.933878	-2.15218	-0.488073	5e-05	0.00321337	yes
ENSG00000153930	ANKFN1	protein_coding	17:54188318-54589020	q1	q2	OK	0.0874974	0.378729	2.11386	0.337738	0.0003	0.0134805	yes
ENSG00000153993	SEMA3D	protein_coding	7:84624868-84816171	q1	q2	OK	4.81932	1.06069	-2.18383	-0.495693	0.00045	0.0185608	yes
ENSG00000154118	JPH3	protein_coding	16:87634131-87799598	q1	q2	OK	0.0246514	0.712969	4.85409	0.182043	0.00125	0.0410015	yes
ENSG00000154134	ROBO3	protein_coding	11:124735281-124751366	q1	q2	OK	4.69763	7.78518	0.728797	0.195539	0.00115	0.0385215	yes
ENSG00000154175	ABI3BP	protein_coding	3:100467999-100712359	q1	q2	OK	2.37457	7.10841	1.58186	0.25875	5e-05	0.00321337	yes
ENSG00000154188	ANGPT1	protein_coding	8:108261720-108510283	q1	q2	OK	7.76172	1.02736	-2.91743	-0.621034	5e-05	0.00321337	yes
ENSG00000154258	ABCA9	protein_coding	17:66970628-67057205	q1	q2	OK	1.5564	0.464589	-1.74419	-0.347108	5e-05	0.00321337	yes
ENSG00000154262	ABCA6	protein_coding	17:67074842-67138029	q1	q2	OK	5.18661	1.25518	-2.0469	-0.354133	5e-05	0.00321337	yes
ENSG00000154269	ENPP3	protein_coding	6:131949581-132068553	q1	q2	OK	0.288751	0.105617	-1.45099	-0.261093	0.0001	0.00572746	yes
ENSG00000154678	PDE1C	protein_coding	7:31790792-32338941	q1	q2	OK	0.150708	0.532506	1.82104	0.258107	0.0005	0.0201715	yes
ENSG00000154856	APCDD1	protein_coding	18:10454624-10489945	q1	q2	OK	22.6769	61.307	1.43483	0.345157	0.0003	0.0134805	yes
ENSG00000154914	USP43	protein_coding	17:9479943-9633008	q1	q2	OK	0.280952	0.785162	1.48267	0.337116	5e-05	0.00321337	yes
ENSG00000155511	GRIA1	protein_coding	5:152869174-153193429	q1	q2	OK	0.037755	0.275441	2.867	0.335207	0.00035	0.015202	yes
ENSG00000155719	OTOA	protein_coding	16:21689834-21772050	q1	q2	OK	0.232977	0.0836121	-1.4784	-0.281216	0.0003	0.0134805	yes
ENSG00000156113	KCNMA1	protein_coding	10:78629358-79398353	q1	q2	OK	2.51886	5.91472	1.23154	0.247259	0.0016	0.0494034	yes
ENSG00000156140	ADAMTS3	protein_coding	4:73146685-73434516	q1	q2	OK	2.14836	0.42403	-2.34099	-0.406348	0.0005	0.0201715	yes
ENSG00000156282	CLDN17	protein_coding	21:31538240-31538971	q1	q2	OK	0.0384609	0.286482	2.89698	0.372268	0.0002	0.00989172	yes
ENSG00000156427	FGF18	protein_coding	5:170846659-170884627	q1	q2	OK	0.988488	0.195378	-2.33895	-0.359964	5e-05	0.00321337	yes
ENSG00000157150	TIMP4	protein_coding	3:12045875-12232900	q1	q2	OK	0.12301	1.57091	3.67476	0.449031	5e-05	0.00321337	yes
ENSG00000157445	CACNA2D3	protein_coding	3:54156573-55108584	q1	q2	OK	0.162237	0.564555	1.79901	0.183034	0.00075	0.0277274	yes
ENSG00000157570	TSPAN18	protein_coding	11:44740941-44972840	q1	q2	OK	1.51763	6.90374	2.18556	0.399539	0.0002	0.00989172	yes
ENSG00000157766	ACAN	protein_coding	15:89346673-89418585	q1	q2	OK	0.642386	1.51672	1.23944	0.169941	0.0011	0.0372417	yes
ENSG00000157782	CABP1	protein_coding	12:121067907-121105127	q1	q2	OK	0.139569	0.417973	1.58243	0.229517	0.0003	0.0134805	yes
ENSG00000158089	GALNT14	protein_coding	2:31133332-31378068	q1	q2	OK	1.22353	4.71608	1.94654	0.385839	5e-05	0.00321337	yes
ENSG00000158258	CLSTN2	protein_coding	3:139654026-140296239	q1	q2	OK	0.0457992	0.224788	2.29517	0.424062	0.00015	0.00789571	yes
ENSG00000159173	TNNI1	protein_coding	1:201373624-201398994	q1	q2	OK	0.500437	0.0789526	-2.66413	-0.365802	5e-05	0.00321337	yes
ENSG00000160111	CPAMD8	protein_coding	19:17003757-17137625	q1	q2	OK	0.453029	1.09516	1.27347	0.201723	0.0002	0.00989172	yes
ENSG00000160282	FTCD	protein_coding	21:47556175-47575481	q1	q2	OK	0.181664	0.70942	1.96537	0.298977	0.00045	0.0185608	yes
ENSG00000161544	CYGB	protein_coding	17:74523437-74553765	q1	q2	OK	104.337	30.961	-1.75272	-0.628718	0.00145	0.0459264	yes
ENSG00000162105	SHANK2	protein_coding	11:70313960-70963623	q1	q2	OK	0.174599	2.80284	4.00477	0.564523	5e-05	0.00321337	yes
ENSG00000162426	SLC45A1	protein_coding	1:8377885-8404227	q1	q2	OK	0.230932	0.872276	1.91731	0.381327	5e-05	0.00321337	yes
ENSG00000162490	DRAXIN	protein_coding	1:11751785-11785914	q1	q2	OK	0.154741	1.2335	2.99483	0.58492	5e-05	0.00321337	yes
ENSG00000162552	WNT4	protein_coding	1:22443797-22470462	q1	q2	OK	2.91933	8.74043	1.58207	0.441615	0.00045	0.0185608	yes
ENSG00000162591	MEGF6	protein_coding	1:3406483-3528059	q1	q2	OK	2.69564	8.08087	1.58389	0.288869	5e-05	0.00321337	yes
ENSG00000162755	KLHDC9	protein_coding	1:161068150-161070136	q1	q2	OK	0.364737	1.58168	2.11653	0.41082	0.0001	0.00572746	yes
ENSG00000162782	TDRD5	protein_coding	1:179560747-179660407	q1	q2	OK	0.0266038	0.220993	3.0543	0.410045	0.00075	0.0277274	yes
ENSG00000162873	KLHDC8A	protein_coding	1:205305219-205326218	q1	q2	OK	0.172962	0.826834	2.25714	0.371875	5e-05	0.00321337	yes
ENSG00000162878	PKDCC	protein_coding	2:42275159-42285668	q1	q2	OK	2.85111	5.87278	1.04252	0.250092	0.00015	0.00789571	yes
ENSG00000162896	PIGR	protein_coding	1:207101862-207119811	q1	q2	OK	1.01314	0.248059	-2.03007	-0.221597	0.0002	0.00989172	yes
ENSG00000163083	INHBB	protein_coding	2:121103718-121109384	q1	q2	OK	0.66407	3.0856	2.21615	0.536206	0.0013	0.0422032	yes
ENSG00000163209	SPRR3	protein_coding	1:152974222-152976332	q1	q2	OK	3.31188	19.9318	2.58934	0.537476	0.00015	0.00789571	yes
ENSG00000163239	TDRD10	protein_coding	1:154474694-154520623	q1	q2	OK	1.21247	0.40988	-1.56468	-0.233375	0.0003	0.0134805	yes
ENSG00000163531	NFASC	protein_coding	1:204797778-204991950	q1	q2	OK	1.4912	3.42369	1.19907	0.288787	0.00025	0.0118098	yes
ENSG00000163554	SPTA1	protein_coding	1:158580495-158656488	q1	q2	OK	0.293513	0.77035	1.39209	0.145899	0.0015	0.0470383	yes
ENSG00000163735	CXCL5	protein_coding	4:74861358-74864496	q1	q2	OK	0.479665	2.46316	2.36041	0.479468	0.0002	0.00989172	yes
ENSG00000163762	TM4SF18	protein_coding	3:148947142-149052201	q1	q2	OK	2.65336	0.963858	-1.46093	-0.287914	0.0015	0.0470383	yes
ENSG00000163958	ZDHHC19	protein_coding	3:195924319-195938308	q1	q2	OK	1.26997	0.29599	-2.10118	-0.274488	0.00025	0.0118098	yes
ENSG00000163993	S100P	protein_coding	4:6694795-6698897	q1	q2	OK	2.25013	9.93034	2.14184	0.299626	0.0002	0.00989172	yes
ENSG00000164076	CAMKV	protein_coding	3:49895420-49907655	q1	q2	OK	0.0715522	0.28472	1.99248	0.277313	0.00015	0.00789571	yes
ENSG00000164100	NDST3	protein_coding	4:118954772-119179803	q1	q2	OK	0.37807	0.101642	-1.89516	-0.257844	0.00055	0.0217521	yes
ENSG00000164176	EDIL3	protein_coding	5:83236372-83786583	q1	q2	OK	1.00427	4.88606	2.28252	0.626176	5e-05	0.00321337	yes
ENSG00000164379	FOXQ1	protein_coding	6:1312674-1314992	q1	q2	OK	0.244738	1.47644	2.59281	0.535743	5e-05	0.00321337	yes
ENSG00000164438	TLX3	protein_coding	5:170736287-170739138	q1	q2	OK	0.104341	1.00825	3.27247	0.41759	5e-05	0.00321337	yes
ENSG00000164488	DACT2	protein_coding	6:168693509-168720434	q1	q2	OK	0.437946	2.32128	2.4061	0.350925	5e-05	0.00321337	yes
ENSG00000164649	CDCA7L	protein_coding	7:21582832-21985702	q1	q2	OK	9.23284	27.2672	1.56232	0.578234	5e-05	0.00321337	yes
ENSG00000164761	TNFRSF11B	protein_coding	8:119935795-119964439	q1	q2	OK	0.52922	1.67193	1.65957	0.282542	0.00085	0.0304074	yes
ENSG00000164764	SBSPON	protein_coding	8:73976774-74036323	q1	q2	OK	0.240728	1.02521	2.09044	0.366905	0.00035	0.015202	yes
ENSG00000164920	OSR2	protein_coding	8:99956630-99964332	q1	q2	OK	0.65431	1.75926	1.42692	0.278537	0.0003	0.0134805	yes
ENSG00000164972	C9orf24	protein_coding	9:34379016-34397830	q1	q2	OK	1.33565	0.250059	-2.4172	-0.380839	0.00015	0.00789571	yes
ENSG00000165023	DIRAS2	protein_coding	9:93372113-93405386	q1	q2	OK	0.0145182	1.10574	6.25101	0.903303	5e-05	0.00321337	yes
ENSG00000165078	CPA6	protein_coding	8:68334359-68658620	q1	q2	OK	0.0224548	0.348416	3.95571	0.462409	0.00025	0.0118098	yes
ENSG00000165188	RNF183	protein_coding	9:116059372-116065656	q1	q2	OK	0.0310246	0.233933	2.91461	0.317532	5e-05	0.00321337	yes
ENSG00000165478	HEPACAM	protein_coding	11:124789088-124806308	q1	q2	OK	0.61531	0.012328	-5.64131	-0.450153	0.0005	0.0201715	yes
ENSG00000165659	DACH1	protein_coding	13:72012097-72441330	q1	q2	OK	0.0560342	0.859741	3.93952	0.653806	5e-05	0.00321337	yes
ENSG00000165731	RET	protein_coding	10:43572474-43625799	q1	q2	OK	0.425439	0.147109	-1.53207	-0.28129	0.0003	0.0134805	yes
ENSG00000165816	VWA2	protein_coding	10:115999017-116051272	q1	q2	OK	0.0614204	0.821408	3.74131	0.556103	5e-05	0.00321337	yes
ENSG00000165899	OTOGL	protein_coding	12:80603232-80772870	q1	q2	OK	0.480866	0.0777389	-2.62893	-0.328239	5e-05	0.00321337	yes
ENSG00000165905	GYLTL1B	protein_coding	11:45943171-45950647	q1	q2	OK	0.937132	4.45556	2.24928	0.363143	5e-05	0.00321337	yes
ENSG00000165929	TC2N	protein_coding	14:92047039-92333880	q1	q2	OK	0.76688	1.94456	1.34237	0.285264	0.0005	0.0201715	yes
ENSG00000166105	GLB1L3	protein_coding	11:134144138-134189458	q1	q2	OK	0.201774	0.583419	1.53179	0.262469	0.0009	0.0318865	yes
ENSG00000166148	AVPR1A	protein_coding	12:63539013-63544722	q1	q2	OK	0.14961	0.690734	2.20692	0.295914	0.00025	0.0118098	yes
ENSG00000166257	SCN3B	protein_coding	11:123499894-123525952	q1	q2	OK	0.0823547	0.819432	3.3147	0.586315	5e-05	0.00321337	yes
ENSG00000166407	LMO1	protein_coding	11:8245850-8290263	q1	q2	OK	0.147719	1.20665	3.03008	0.497925	5e-05	0.00321337	yes
ENSG00000166426	CRABP1	protein_coding	15:78632665-78640572	q1	q2	OK	0.433144	9.34502	4.43128	0.909997	5e-05	0.00321337	yes
ENSG00000166510	CCDC68	protein_coding	18:52568739-52626739	q1	q2	OK	0.0486168	0.190174	1.96779	0.23395	0.0008	0.0290895	yes
ENSG00000166828	SCNN1G	protein_coding	16:23194035-23228204	q1	q2	OK	0.0424654	0.533995	3.65247	0.534405	5e-05	0.00321337	yes
ENSG00000166897	ELFN2	protein_coding	22:37735623-37823505	q1	q2	OK	0.0387002	0.463288	3.5815	0.315747	5e-05	0.00321337	yes
ENSG00000166922	SCG5	protein_coding	15:32933876-32989299	q1	q2	OK	0.47127	1.44123	1.61267	0.332233	5e-05	0.00321337	yes
ENSG00000166923	GREM1	protein_coding	15:33009470-33026870	q1	q2	OK	0.509249	2.67744	2.39441	0.641217	0.0001	0.00572746	yes
ENSG00000167011	NAT16	protein_coding	7:100813773-100823557	q1	q2	OK	13.5318	2.35594	-2.52198	-0.509928	5e-05	0.00321337	yes
ENSG00000167614	TTYH1	protein_coding	19:54926392-54948080	q1	q2	OK	5.41211	17.1757	1.6661	0.405927	5e-05	0.00321337	yes
ENSG00000167910	CYP7A1	protein_coding	8:59402736-59412795	q1	q2	OK	0.122384	0.651887	2.41321	0.36175	5e-05	0.00321337	yes
ENSG00000168505	GBX2	protein_coding	2:237073878-237203570	q1	q2	OK	0.572918	1.83302	1.67782	0.297744	0.0002	0.00989172	yes
ENSG00000168546	GFRA2	protein_coding	8:21547914-21669869	q1	q2	OK	1.02382	3.77757	1.8835	0.289712	5e-05	0.00321337	yes
ENSG00000168621	GDNF	protein_coding	5:37812778-37839788	q1	q2	OK	2.72873	0.874366	-1.64192	-0.378338	0.00135	0.0434437	yes
ENSG00000168671	UGT3A2	protein_coding	5:36035118-36071460	q1	q2	OK	0.0689292	1.11188	4.01174	0.534516	5e-05	0.00321337	yes
ENSG00000168843	FSTL5	protein_coding	4:162300104-163085187	q1	q2	OK	4.91699	1.55573	-1.66018	-0.412617	0.00115	0.0385215	yes
ENSG00000169181	GSG1L	protein_coding	16:27798849-28074830	q1	q2	OK	0.865787	2.83548	1.71151	0.273489	0.0005	0.0201715	yes
ENSG00000169213	RAB3B	protein_coding	1:52373627-52456436	q1	q2	OK	0.128828	1.12346	3.12443	0.790672	0.00015	0.00789571	yes
ENSG00000169271	HSPB3	protein_coding	5:53751444-53752207	q1	q2	OK	0.0558371	1.75868	4.97713	0.768787	5e-05	0.00321337	yes
ENSG00000169282	KCNAB1	protein_coding	3:155755489-156256545	q1	q2	OK	1.92558	0.564716	-1.7697	-0.298845	5e-05	0.00321337	yes
ENSG00000169894	MUC3A	protein_coding	7:100547186-100611410	q1	q2	OK	0.102044	0.405087	1.98904	0.270717	0.00025	0.0118098	yes
ENSG00000170231	FABP6	protein_coding	5:159614373-159665742	q1	q2	OK	2.34828	0.359947	-2.70575	-0.311895	0.00065	0.0247336	yes
ENSG00000170367	CST5	protein_coding	20:23856571-23860387	q1	q2	OK	0.162037	0.727366	2.16635	0.34129	0.0002	0.00989172	yes
ENSG00000170373	CST1	protein_coding	20:23728189-23731905	q1	q2	OK	0.614598	8.17029	3.73267	0.665533	5e-05	0.00321337	yes
ENSG00000170381	SEMA3E	protein_coding	7:82993221-83278326	q1	q2	OK	2.82795	0.173266	-4.0287	-0.619387	5e-05	0.00321337	yes
ENSG00000170382	LRRN2	protein_coding	1:204586297-204654861	q1	q2	OK	0.255406	0.794357	1.637	0.238054	0.00115	0.0385215	yes
ENSG00000170477	KRT4	protein_coding	12:53200332-53208335	q1	q2	OK	1.89764	0.191409	-3.30948	-0.486639	0.00115	0.0385215	yes
ENSG00000170500	LONRF2	protein_coding	2:100889752-100939195	q1	q2	OK	1.55445	0.263038	-2.56306	-0.58455	0.0002	0.00989172	yes
ENSG00000170561	IRX2	protein_coding	5:2745958-2755508	q1	q2	OK	2.00216	7.08058	1.82231	0.379821	5e-05	0.00321337	yes
ENSG00000171094	ALK	protein_coding	2:29415639-30144432	q1	q2	OK	0.874938	3.38209	1.95066	0.324298	0.00085	0.0304074	yes
ENSG00000171282	RP11-1055B8.7	protein_coding	17:79369274-79433357	q1	q2	OK	19.821	8.36909	-1.24389	-0.297749	0.0003	0.0134805	yes
ENSG00000171346	KRT15	protein_coding	17:39669994-39678781	q1	q2	OK	7.18707	69.1765	3.26681	0.498576	5e-05	0.00321337	yes
ENSG00000171502	COL24A1	protein_coding	1:86194915-86622626	q1	q2	OK	0.574068	2.26644	1.98113	0.454568	0.00015	0.00789571	yes
ENSG00000171517	LPAR3	protein_coding	1:85277284-85358896	q1	q2	OK	0.428498	2.38127	2.47437	0.597815	0.0001	0.00572746	yes
ENSG00000171711	DEFB4A	protein_coding	8:7752150-7754233	q1	q2	OK	1.14324	5.79991	2.3429	0.458145	5e-05	0.00321337	yes
ENSG00000171724	VAT1L	protein_coding	16:77822426-78014004	q1	q2	OK	0.0988039	0.631869	2.67699	0.345511	5e-05	0.00321337	yes
ENSG00000173610	UGT2A1	protein_coding	4:70454134-70518967	q1	q2	OK	0.0210585	0.27425	3.70302	0.335307	0.00135	0.0434437	yes
ENSG00000173698	GPR64	protein_coding	X:19007426-19140755	q1	q2	OK	0.152677	0.409728	1.42418	0.266995	0.0001	0.00572746	yes
ENSG00000173809	TDRD12	protein_coding	19:33210658-33320483	q1	q2	OK	7.13668	1.29911	-2.45773	-0.48116	5e-05	0.00321337	yes
ENSG00000174156	GSTA3	protein_coding	6:52761436-52774483	q1	q2	OK	0.279717	2.23017	2.99511	0.398035	0.0006	0.0232308	yes
ENSG00000174326	SLC16A11	protein_coding	17:6944948-6947242	q1	q2	OK	0.138804	0.60735	2.12948	0.335058	5e-05	0.00321337	yes
ENSG00000174808	BTC	protein_coding	4:75669968-75719896	q1	q2	OK	0.113205	0.972759	3.10314	0.367622	0.00035	0.015202	yes
ENSG00000175093	SPSB4	protein_coding	3:140770243-140867453	q1	q2	OK	0.036798	0.529662	3.84738	0.532577	5e-05	0.00321337	yes
ENSG00000175198	PCCA	protein_coding	13:100741268-101182686	q1	q2	OK	30.2456	12.3605	-1.29098	-0.384619	0.00085	0.0304074	yes
ENSG00000175544	CABP4	protein_coding	11:67218771-67226699	q1	q2	OK	0.617325	0.216084	-1.51444	-0.279627	0.0007	0.0264089	yes
ENSG00000175745	NR2F1	protein_coding	5:92745064-92930321	q1	q2	OK	1.97005	5.4292	1.46251	0.260426	0.0003	0.0134805	yes
ENSG00000176049	JAKMIP2	protein_coding	5:146967989-147162338	q1	q2	OK	0.144556	0.630605	2.12511	0.35153	5e-05	0.00321337	yes
ENSG00000176387	HSD11B2	protein_coding	16:67464554-67471456	q1	q2	OK	0.55733	1.70547	1.61356	0.319461	0.0014	0.0446626	yes
ENSG00000176769	TCERG1L	protein_coding	10:132890653-133109984	q1	q2	OK	0.498552	2.27758	2.19168	0.361577	0.0006	0.0232308	yes
ENSG00000177138	FAM9B	protein_coding	X:8992272-9132680	q1	q2	OK	0.0390658	0.327776	3.06873	0.349674	5e-05	0.00321337	yes
ENSG00000177191	B3GNT8	protein_coding	19:41931263-41934635	q1	q2	OK	1.02783	3.50581	1.77015	0.447766	0.001	0.0347064	yes
ENSG00000177335	C8orf31	protein_coding	8:144120625-144141359	q1	q2	OK	2.01863	0.654647	-1.62459	-0.270642	0.0001	0.00572746	yes
ENSG00000177459	C8orf47	protein_coding	8:99076538-99105838	q1	q2	OK	0.0260506	0.197354	2.9214	0.32022	0.00115	0.0385215	yes
ENSG00000177504	VCX2	protein_coding	X:8137988-8139308	q1	q2	OK	0.0416908	1.36094	5.02873	0.645679	5e-05	0.00321337	yes
ENSG00000178187	ZNF454	protein_coding	5:178368191-178393434	q1	q2	OK	0.102541	0.384845	1.90808	0.320453	0.0003	0.0134805	yes
ENSG00000178772	CPN2	protein_coding	3:194060493-194072057	q1	q2	OK	0.734636	0.154516	-2.24927	-0.303806	0.0003	0.0134805	yes
ENSG00000179046	TRIML2	protein_coding	4:189012426-189030757	q1	q2	OK	0.128995	0.943526	2.87075	0.458288	5e-05	0.00321337	yes
ENSG00000179546	HTR1D	protein_coding	1:23516992-23521222	q1	q2	OK	0.0372918	0.17738	2.24991	0.316341	0.00065	0.0247336	yes
ENSG00000179930	ZNF648	protein_coding	1:182023704-182030847	q1	q2	OK	0.254786	0.0437464	-2.54205	-0.398213	0.0001	0.00572746	yes
ENSG00000180347	CCDC129	protein_coding	7:31553703-31698334	q1	q2	OK	0.0143429	0.847737	5.88521	0.483715	0.0008	0.0290895	yes
ENSG00000180875	GREM2	protein_coding	1:240652872-240775449	q1	q2	OK	0.020106	0.211249	3.39325	0.536418	5e-05	0.00321337	yes
ENSG00000181085	MAPK15	protein_coding	8:144798428-144804628	q1	q2	OK	3.20128	1.06285	-1.59071	-0.243474	0.00035	0.015202	yes
ENSG00000181291	TMEM132E	protein_coding	17:32907767-32966337	q1	q2	OK	0.0161578	0.401682	4.63575	0.629628	5e-05	0.00321337	yes
ENSG00000181333	HEPHL1	protein_coding	11:93754526-93846917	q1	q2	OK	0.249195	1.61244	2.6939	0.546291	0.0005	0.0201715	yes
ENSG00000181495	AC026703.1	protein_coding	5:32689175-32791819	q1	q2	OK	0.100885	1.83034	4.18134	0.469013	5e-05	0.00321337	yes
ENSG00000181617	FDCSP	protein_coding	4:71091787-71100969	q1	q2	OK	15.6512	108.907	2.79875	0.716381	0.0002	0.00989172	yes
ENSG00000181790	BAI1	protein_coding	8:143530790-143626370	q1	q2	OK	6.07611	1.88384	-1.68947	-0.250568	0.00015	0.00789571	yes
ENSG00000182175	RGMA	protein_coding	15:93586635-93632433	q1	q2	OK	0.85967	4.0417	2.23311	0.500745	0.00015	0.00789571	yes
ENSG00000182352	C17orf77	protein_coding	17:72575503-72590348	q1	q2	OK	0.054005	0.348085	2.68828	0.321734	0.00045	0.0185608	yes
ENSG00000182667	NTM	protein_coding	11:131240372-132206716	q1	q2	OK	2.20026	4.28612	0.961996	0.185367	0.001	0.0347064	yes
ENSG00000182870	GALNT9	protein_coding	12:132680923-132905935	q1	q2	OK	0.0448332	0.21667	2.27286	0.229998	0.0012	0.039715	yes
ENSG00000182916	TCEAL7	protein_coding	X:102585123-102587254	q1	q2	OK	0.0905006	0.513301	2.5038	0.347297	0.0008	0.0290895	yes
ENSG00000183146	CYorf17	protein_coding	Y:23544839-23548246	q1	q2	OK	0.232159	0.0420152	-2.46613	-0.299113	0.0004	0.0168122	yes
ENSG00000183196	CHST6	protein_coding	16:75509793-75529305	q1	q2	OK	3.3168	1.24301	-1.41596	-0.411477	0.00095	0.0333375	yes
ENSG00000183287	CCBE1	protein_coding	18:57098171-57364644	q1	q2	OK	0.131283	0.777934	2.56696	0.279278	5e-05	0.00321337	yes
ENSG00000183434	TFDP3	protein_coding	X:132350696-132352376	q1	q2	OK	0.394949	0.103844	-1.92724	-0.200897	0.0001	0.00572746	yes
ENSG00000183570	PCBP3	protein_coding	21:47063607-47362368	q1	q2	OK	1.04518	2.329	1.15596	0.252532	0.00015	0.00789571	yes
ENSG00000183876	ARSI	protein_coding	5:149675905-149718870	q1	q2	OK	3.76353	15.0039	1.99518	0.599604	0.0012	0.039715	yes
ENSG00000184058	TBX1	protein_coding	22:19744225-19842462	q1	q2	OK	0.336254	7.1759	4.41554	0.344177	5e-05	0.00321337	yes
ENSG00000184524	CEND1	protein_coding	11:787103-790123	q1	q2	OK	0.583654	4.67718	3.00245	0.56923	5e-05	0.00321337	yes
ENSG00000185269	NOTUM	protein_coding	17:79910387-79919716	q1	q2	OK	0.241243	6.18394	4.67997	0.701633	5e-05	0.00321337	yes
ENSG00000185332	TMEM105	protein_coding	17:79285073-79304474	q1	q2	OK	0.689351	0.200082	-1.78465	-0.250342	0.0006	0.0232308	yes
ENSG00000185518	SV2B	protein_coding	15:91643179-91844539	q1	q2	OK	0.115733	0.478201	2.04681	0.348947	5e-05	0.00321337	yes
ENSG00000185652	NTF3	protein_coding	12:5541277-5630702	q1	q2	OK	0.163737	0.598115	1.86904	0.306926	0.0003	0.0134805	yes
ENSG00000185962	LCE3A	protein_coding	1:152595309-152595579	q1	q2	OK	1.08161	4.89472	2.17805	0.532827	5e-05	0.00321337	yes
ENSG00000186207	LCE5A	protein_coding	1:152483319-152484653	q1	q2	OK	0.938398	0.154994	-2.59799	-0.325536	5e-05	0.00321337	yes
ENSG00000186281	GPAT2	protein_coding	2:96676298-96705199	q1	q2	OK	0.86283	3.23333	1.90587	0.384424	5e-05	0.00321337	yes
ENSG00000186377	CYP4X1	protein_coding	1:47427035-47516423	q1	q2	OK	0.100335	0.346625	1.78855	0.303196	0.00125	0.0410015	yes
ENSG00000186472	PCLO	protein_coding	7:82383328-82792246	q1	q2	OK	4.37671	1.18182	-1.88883	-0.280535	5e-05	0.00321337	yes
ENSG00000186860	KRTAP17-1	protein_coding	17:39471172-39471947	q1	q2	OK	0	0.280568	inf	#NAME?	5e-05	0.00321337	yes
ENSG00000186867	QRFPR	protein_coding	4:122250466-122302214	q1	q2	OK	1.33908	0.11649	-3.52296	-0.482213	5e-05	0.00321337	yes
ENSG00000186868	MAPT	protein_coding	17:43921016-44105700	q1	q2	OK	3.95376	1.87529	-1.07612	-0.223446	0.00135	0.0434437	yes
ENSG00000187546	AGMO	protein_coding	7:15239942-15601640	q1	q2	OK	3.18207	0.788633	-2.01254	-0.321517	0.00075	0.0277274	yes
ENSG00000187855	ASCL4	protein_coding	12:108168161-108170421	q1	q2	OK	0.0151874	1.81955	6.90457	0.973601	5e-05	0.00321337	yes
ENSG00000187908	DMBT1	protein_coding	10:124320180-124403252	q1	q2	OK	0.0292028	2.47673	6.40618	0.765912	5e-05	0.00321337	yes
ENSG00000187922	LCN10	protein_coding	9:139632618-139642980	q1	q2	OK	0.368994	1.66608	2.17478	0.393094	5e-05	0.00321337	yes
ENSG00000188064	WNT7B	protein_coding	22:46316241-46373009	q1	q2	OK	0.289425	1.40716	2.28153	0.420935	0.0001	0.00572746	yes
ENSG00000196090	PTPRT	protein_coding	20:40701391-41818610	q1	q2	OK	0.00474252	0.295173	5.95976	0.229226	5e-05	0.00321337	yes
ENSG00000196091	MYBPC1	protein_coding	12:101962130-102079796	q1	q2	OK	0.593326	0.103288	-2.52216	-0.339442	5e-05	0.00321337	yes
ENSG00000196338	NLGN3	protein_coding	X:70364680-70391051	q1	q2	OK	2.58941	1.04501	-1.30911	-0.393211	0.00075	0.0277274	yes
ENSG00000196581	AJAP1	protein_coding	1:4714791-4852594	q1	q2	OK	0.182011	0.500105	1.4582	0.216077	0.0016	0.0494034	yes
ENSG00000196628	TCF4	protein_coding	18:52889561-53332018	q1	q2	OK	1.83243	4.97798	1.44181	0.301777	5e-05	0.00321337	yes
ENSG00000196660	SLC30A10	protein_coding	1:219858768-220131989	q1	q2	OK	0.489275	0.10195	-2.26279	-0.296906	0.0004	0.0168122	yes
ENSG00000197142	ACSL5	protein_coding	10:114133775-114188138	q1	q2	OK	3.47954	1.57581	-1.1428	-0.324605	0.00025	0.0118098	yes
ENSG00000197261	C6orf141	protein_coding	6:49518112-49529620	q1	q2	OK	0.213647	0.573931	1.42564	0.228638	0.0006	0.0232308	yes
ENSG00000197410	DCHS2	protein_coding	4:155153398-155412930	q1	q2	OK	0.0118554	0.243251	4.35883	0.390386	5e-05	0.00321337	yes
ENSG00000197584	KCNMB2	protein_coding	3:177919837-178578193	q1	q2	OK	0.0206691	0.363386	4.13595	0.289939	5e-05	0.00321337	yes
ENSG00000197586	ENTPD6	protein_coding	20:25176328-25207370	q1	q2	OK	84.3876	49.883	-0.758484	-0.410582	0.00055	0.0217521	yes
ENSG00000197991	PCDH20	protein_coding	13:61983817-62002220	q1	q2	OK	0.0972784	0.782663	3.0082	0.544491	0.0004	0.0168122	yes
ENSG00000198028	ZNF560	protein_coding	19:9577182-9609283	q1	q2	OK	0.187171	1.00462	2.42422	0.397914	0.00145	0.0459264	yes
ENSG00000198216	CACNA1E	protein_coding	1:181382237-181777219	q1	q2	OK	0.194658	0.0507935	-1.93823	-0.264894	0.0012	0.039715	yes
ENSG00000198223	CSF2RA	protein_coding	X:1387692-1429274	q1	q2	OK	11.6769	4.00076	-1.54531	-0.424232	5e-05	0.00321337	yes
ENSG00000198300	PEG3	protein_coding	19:57202053-57352097	q1	q2	OK	0.355819	1.69861	2.25514	0.244944	0.0006	0.0232308	yes
ENSG00000198768	APCDD1L	protein_coding	20:57034156-57090187	q1	q2	OK	0.325027	1.69099	2.37924	0.362802	5e-05	0.00321337	yes
ENSG00000198883	PNMA5	protein_coding	X:152157367-152162671	q1	q2	OK	0.0293366	7.81075	8.05662	1.14377	5e-05	0.00321337	yes
ENSG00000203783	PRR9	protein_coding	1:153190059-153191793	q1	q2	OK	0.129446	10.7122	6.37075	1.03198	5e-05	0.00321337	yes
ENSG00000204060	FOXO6	protein_coding	1:41827593-41849262	q1	q2	OK	0.439364	2.54448	2.53388	0.501065	5e-05	0.00321337	yes
ENSG00000204065	TCEAL5	protein_coding	X:102528618-102531800	q1	q2	OK	0.0228973	0.315956	3.78647	0.380749	5e-05	0.00321337	yes
ENSG00000204099	NEU4	protein_coding	2:242749406-242758739	q1	q2	OK	0.0884134	0.869508	3.29786	0.408489	5e-05	0.00321337	yes
ENSG00000204403	CASP12	protein_coding	11:104756444-104769397	q1	q2	OK	0.670689	0.0878153	-2.9331	-0.344233	0.0004	0.0168122	yes
ENSG00000204740	MALRD1	protein_coding	10:19492778-20079330	q1	q2	OK	0.0218677	0.245442	3.48851	0.363384	0.00095	0.0333375	yes
ENSG00000204897	KRT25	protein_coding	17:38904272-38911584	q1	q2	OK	0.022199	0.284523	3.67998	0.33725	5e-05	0.00321337	yes
ENSG00000205116	TMEM88B	protein_coding	1:1361507-1363167	q1	q2	OK	0.506972	0.0387995	-3.7078	-0.482786	0.00105	0.0358231	yes
ENSG00000205221	VIT	protein_coding	2:36923832-37041935	q1	q2	OK	0.391395	1.47095	1.91005	0.311889	5e-05	0.00321337	yes
ENSG00000205363	C15orf59	protein_coding	15:74032140-74045088	q1	q2	OK	1.10643	2.89425	1.38728	0.275086	0.00065	0.0247336	yes
ENSG00000205649	HTN3	protein_coding	4:70894129-70902255	q1	q2	OK	0.650458	7.20931	3.47033	0.550092	5e-05	0.00321337	yes
ENSG00000206432	TMEM200C	protein_coding	18:5882070-5909121	q1	q2	OK	0.0466911	0.369467	2.98423	0.374309	5e-05	0.00321337	yes
ENSG00000206549	PRSS50	protein_coding	3:46753604-46854064	q1	q2	OK	0.138371	11.4699	6.37317	1.08278	5e-05	0.00321337	yes
ENSG00000212993	POU5F1B	protein_coding	8:128302061-128494384	q1	q2	OK	0.50623	0.113089	-2.16233	-0.300969	0.0002	0.00989172	yes
ENSG00000215218	UBE2QL1	protein_coding	5:6448735-6495022	q1	q2	OK	0.0884237	0.337385	1.93189	0.349238	0.00105	0.0358231	yes
ENSG00000219435	TEX40	protein_coding	11:64058773-64072242	q1	q2	OK	0.666993	4.4761	2.7465	0.401493	0.0001	0.00572746	yes
ENSG00000221932	HEPN1	protein_coding	11:124789088-124806308	q1	q2	OK	1.07602	0.0345486	-4.96094	-0.655325	0.0005	0.0201715	yes
ENSG00000222004	C7orf71	protein_coding	7:26677489-26686889	q1	q2	OK	0.0329313	0.80545	4.61227	0.523939	5e-05	0.00321337	yes
ENSG00000222033	LINC01124	protein_coding	2:171568960-171571077	q1	q2	OK	0.0434246	0.237181	2.4494	0.330214	5e-05	0.00321337	yes
ENSG00000224659	GAGE12J	protein_coding	X:49178535-49185863	q1	q2	OK	0.0606339	0.396975	2.71085	0.336399	0.0004	0.0168122	yes
ENSG00000224902	GAGE12H	protein_coding	X:49344585-49351904	q1	q2	OK	3.00279	0.470804	-2.6731	-0.32165	5e-05	0.00321337	yes
ENSG00000225950	NTF4	protein_coding	19:49557530-49568333	q1	q2	OK	0.172499	1.20089	2.79945	0.321896	0.00155	0.0481961	yes
ENSG00000231738	TSPAN19	protein_coding	12:85408093-85430055	q1	q2	OK	0.778067	0.153866	-2.33822	-0.318294	0.00035	0.015202	yes
ENSG00000234906	APOC2	protein_coding	19:45445494-45452822	q1	q2	OK	211.373	89.4175	-1.24116	-0.381354	0.00025	0.0118098	yes
ENSG00000235098	ANKRD65	protein_coding	1:1353799-1358071	q1	q2	OK	8.66935	2.89164	-1.58404	-0.35137	0.00015	0.00789571	yes
ENSG00000243137	PSG4	protein_coding	19:43696853-43711451	q1	q2	OK	0.136767	2.91623	4.41431	0.723984	5e-05	0.00321337	yes
ENSG00000255994	CCDC177	protein_coding	14:70037482-70038032	q1	q2	OK	0.444456	0.0594076	-2.90332	-0.366944	0.0003	0.0134805	yes
ENSG00000256018	HIST1H3G	protein_coding	6:26271145-26271612	q1	q2	OK	0.423528	0.088	-2.26688	-0.367448	0.00135	0.0434437	yes
ENSG00000256040	PAPPA-AS1	protein_coding	9:118916082-119164601	q1	q2	OK	0.125425	0.630628	2.32996	0.237623	0.0001	0.00572746	yes
ENSG00000256618	MTRNR2L1	protein_coding	17:22022436-22025022	q1	q2	OK	2.95826	0.147254	-4.32837	-0.519349	0.00065	0.0247336	yes
ENSG00000258474	RP11-187E13.1	protein_coding	14:32414058-32419588	q1	q2	OK	0.278968	0.0375511	-2.89318	-0.350141	0.00105	0.0358231	yes
ENSG00000259495	RP11-210M15.2	protein_coding	15:80637194-80695917	q1	q2	OK	4.14558	1.40928	-1.55662	-0.305934	0.0002	0.00989172	yes
ENSG00000268635	DKFZP434E1119	protein_coding	11:77032751-77188074	q1	q2	OK	0.14584	0.739448	2.34207	0.116989	0.0001	0.00572746	yes
ENSG00000156750	AQP7P3	pseudogene	9:42845767-42876505	q1	q2	OK	0.646497	0.119127	-2.44015	-0.315587	0.0004	0.0168122	yes	ENSG00000165269
ENSG00000184139	RPL7AP28	pseudogene	4:132778497-132779068	q1	q2	OK	0.515071	0.127675	-2.01229	-0.214221	0.0004	0.0168122	yes
ENSG00000185390	FGF7P2	pseudogene	21:14721585-14722969	q1	q2	OK	2.6641	0.338638	-2.97583	-0.547996	5e-05	0.00321337	yes	ENSG00000140285
ENSG00000204789	ZNF204P	pseudogene	6:27325603-27339304	q1	q2	OK	0.080163	0.257991	1.68631	0.296025	0.0013	0.0422032	yes	ENSG00000110675,ENSG00000196653
ENSG00000206066	IGLL3P	pseudogene	22:25714222-25716047	q1	q2	OK	0.154375	0.967407	2.64769	0.370692	5e-05	0.00321337	yes	ENSG00000128322
ENSG00000213225	AC018804.7	pseudogene	2:130986948-130989679	q1	q2	OK	0.637446	1.64625	1.3688	0.231907	0.00085	0.0304074	yes	ENSG00000188976
ENSG00000213232	PPP1R2P10	pseudogene	13:64385146-64385741	q1	q2	OK	0.238452	0.0251235	-3.24659	-0.279187	0.0008	0.0290895	yes	ENSG00000102445
ENSG00000215104	CHMP1B2P	pseudogene	X:79528829-79565669	q1	q2	OK	1.22679	0.22173	-2.46801	-0.415526	0.0002	0.00989172	yes
ENSG00000219529	AP000580.1	pseudogene	11:77371040-77532063	q1	q2	OK	1.86239	9.51419	2.35293	0.102363	0.00075	0.0277274	yes	ENSG00000048649
ENSG00000220267	ACTBP8	pseudogene	6:88985600-88986708	q1	q2	OK	1.44928	0.26879	-2.43079	-0.304667	0.00015	0.00789571	yes	ENSG00000075624
ENSG00000220412	RP11-95M15.2	pseudogene	6:138026559-138028338	q1	q2	OK	0.190931	0.0341267	-2.48408	-0.357702	0.0001	0.00572746	yes	ENSG00000179295
ENSG00000223588	AC103564.9	pseudogene	2:132534139-132534601	q1	q2	OK	0.435615	0.0700005	-2.63762	-0.388064	0.0006	0.0232308	yes
ENSG00000225492	GBP1P1	pseudogene	1:89873237-89891802	q1	q2	OK	0.887281	2.31674	1.38463	0.275074	0.00115	0.0385215	yes	ENSG00000117228
ENSG00000225851	HLA-S	pseudogene	6:31349850-31350065	q1	q2	OK	0	5321.7	inf	#NAME?	5e-05	0.00321337	yes
ENSG00000226141	AF277315.13	pseudogene	X:153882819-153883599	q1	q2	OK	1.03532	0.109566	-3.2402	-0.636494	0.00035	0.015202	yes	ENSG00000268982
ENSG00000226539	AC012512.1	pseudogene	2:224569337-224570055	q1	q2	OK	3.21976	0.313423	-3.36077	-0.498839	5e-05	0.00321337	yes	ENSG00000108788
ENSG00000228078	HLA-U	pseudogene	6:29901877-29902063	q1	q2	OK	34.5471	154.905	2.16475	0.811833	0.00065	0.0247336	yes	ENSG00000206505
ENSG00000228966	HOMER2P1	pseudogene	14:106916016-106916980	q1	q2	OK	0.0907055	0.410132	2.17683	0.341667	0.00045	0.0185608	yes	ENSG00000103942
ENSG00000230863	RP4-595K12.2	pseudogene	1:76107030-76107772	q1	q2	OK	0.409779	0.0561195	-2.86827	-0.404959	0.00015	0.00789571	yes	ENSG00000145725
ENSG00000230903	RPL9P8	pseudogene	15:83023846-83125316	q1	q2	OK	1.47514	12.0244	3.02704	0.519084	0.0001	0.00572746	yes	ENSG00000163682
ENSG00000231205	ZNF826P	pseudogene	19:20451077-20607775	q1	q2	OK	0.247188	0.530512	1.10178	0.1967	0.0007	0.0264089	yes	ENSG00000081665,ENSG00000259816
ENSG00000232177	MTND4P24	pseudogene	X:125606867-125607264	q1	q2	OK	0.130367	3.68122	4.81953	0.737352	5e-05	0.00321337	yes	ENSG00000198886
ENSG00000232780	RP5-871G17.5	pseudogene	1:119977078-119977703	q1	q2	OK	0.07539	0.393443	2.38371	0.295487	0.0004	0.0168122	yes	ENSG00000186106
ENSG00000233125	ACTBP12	pseudogene	1:92683496-92711370	q1	q2	OK	0.0627167	2.18713	5.12404	0.760183	5e-05	0.00321337	yes	ENSG00000184009
ENSG00000237550	UBE2Q2P6	pseudogene	15:82647359-82748784	q1	q2	OK	0.635604	11.0609	4.12119	0.694337	0.00055	0.0217521	yes	ENSG00000163682
ENSG00000243742	RPLP0P2	pseudogene	11:61382507-61406921	q1	q2	OK	0.807124	5.88857	2.86706	0.548928	5e-05	0.00321337	yes	ENSG00000089157,ENSG00000131848
ENSG00000244681	MTHFD2P1	pseudogene	3:95373266-95402037	q1	q2	OK	0.0666068	2.68875	5.33512	0.705191	5e-05	0.00321337	yes	ENSG00000065911,ENSG00000146966
ENSG00000250292	RP11-451F20.1	pseudogene	4:184301497-184302858	q1	q2	OK	0.224799	0.00736238	-4.93232	-0.509474	0.0014	0.0446626	yes	ENSG00000128656
ENSG00000254752	OR5M2P	pseudogene	11:56246967-56247903	q1	q2	OK	0	0.28223	inf	#NAME?	5e-05	0.00321337	yes	ENSG00000150269
ENSG00000255111	RP11-163O19.8	pseudogene	11:49913813-49915329	q1	q2	OK	0.804936	0.166085	-2.27696	-0.401232	0.0003	0.0134805	yes	ENSG00000164236
ENSG00000258732	RP11-603B24.1	pseudogene	15:22566921-22570823	q1	q2	OK	0.704745	2.22843	1.66085	0.269674	0.0015	0.0470383	yes	ENSG00000142599
ENSG00000259996	RARRES2P8	pseudogene	16:34777649-34778016	q1	q2	OK	1.22208	0.130478	-3.22747	-0.418341	0.0001	0.00572746	yes
ENSG00000260105	AOC4P	pseudogene	17:41017938-41026386	q1	q2	OK	0.555493	0.02951	-4.23449	-0.533186	0.0001	0.00572746	yes	ENSG00000131471
ENSG00000260908	CTB-134H23.3	pseudogene	16:29065052-29231352	q1	q2	OK	0.108036	0.709627	2.71555	0.29113	0.00025	0.0118098	yes	ENSG00000069764
ENSG00000261046	RP11-14K3.4	pseudogene	16:34787279-34788372	q1	q2	OK	1.2982	0.326394	-1.99183	-0.267652	0.00045	0.0185608	yes	ENSG00000178074
ENSG00000270225	RP11-475J5.4	pseudogene	5:99388562-99389243	q1	q2	OK	0.113467	0.43605	1.94222	0.270871	0.001	0.0347064	yes	ENSG00000198712
ENSG00000261409	RP6-24A23.7	sense_overlapping	X:107963178-107982133	q1	q2	OK	0.0700783	0.32219	2.20087	0.281382	0.00075	0.0277274	yes
ENSG00000200795	RNU4-1	snRNA	12:120730899-120731040	q1	q2	OK	33.153	8.02768	-2.04609	-2.88181	0.0014	0.0446626	yes
