# Supplementary material for: Ensemble Modeling Approach Targeting Heterogeneous RNA-Seq data: Application to Melanoma Pseudogenes
Source: Sci Rep. 2017 Dec 11;7:17344. doi: 10.1038/s41598-017-17337-7 (PMC5725464; doi:10.1038/s41598-017-17337-7)
Supplement: Supplementary file 1 — Supplementary Files [file 41598_2017_17337_MOESM1_ESM.zip › Supplementary_Files/10_Mutational_Profiling/Supplementary Table 10.2.xlsx]

## Sheet: BRAF
gene_id	gene	biotype	locus	sample_1	sample_2	status	value_1	value_2	log2(fold_change)	test_stat	p_value	q_value	significant	parent gene
ENSG00000133519	ZDHHC8P1	pseudogene	22:23732792-23744913	q1	q2	OK	0.22582	0.602489	1.41576	0.234062	0.0003	0.00782107	yes	ENSG00000099904,ENSG00000234409
ENSG00000180178	FAR2P1	pseudogene	2:130748028-130808704	q1	q2	OK	0.366851	1.15792	1.65828	0.204022	5e-05	0.00159847	yes	ENSG00000064763,ENSG00000109684,ENSG00000178206
ENSG00000181359	HSP90AA6P	pseudogene	4:171502620-171526601	q1	q2	OK	0.353948	0.117167	-1.59498	-0.203753	0.0005	0.0120192	yes	ENSG00000080824
ENSG00000183298	RP11-556K13.1	pseudogene	1:102251891-102254059	q1	q2	OK	0.134744	0.286947	1.09056	0.167899	0.00265	0.0470278	yes	ENSG00000168028
ENSG00000184139	RPL7AP28	pseudogene	4:132778497-132779068	q1	q2	OK	0.453919	0.127675	-1.82996	-0.1998	5e-05	0.00159847	yes
ENSG00000185390	FGF7P2	pseudogene	21:14721585-14722969	q1	q2	OK	2.41387	0.338638	-2.83353	-0.426102	5e-05	0.00159847	yes	ENSG00000140285
ENSG00000203855	HSD3BP4	pseudogene	1:120106688-120114734	q1	q2	OK	1.3722	0.105626	-3.69945	-0.323024	5e-05	0.00159847	yes	ENSG00000203857
ENSG00000206066	IGLL3P	pseudogene	22:25714222-25716047	q1	q2	OK	0.253675	0.967407	1.93114	0.214927	5e-05	0.00159847	yes	ENSG00000128322
ENSG00000206120	EGFEM1P	pseudogene	3:167967309-168548387	q1	q2	OK	0.591792	0.206887	-1.51624	-0.222219	0.0001	0.00299167	yes	ENSG00000144535
ENSG00000206159	GYG2P1	pseudogene	Y:14474826-14532255	q1	q2	OK	0.350352	0.999589	1.51253	0.246398	0.00075	0.0167937	yes	ENSG00000056998,ENSG00000112992
ENSG00000214263	RPSAP53	pseudogene	13:67840976-67841838	q1	q2	OK	2.01836	0.420738	-2.26219	-0.382416	5e-05	0.00159847	yes	ENSG00000168028
ENSG00000214617	SLC6A10P	pseudogene	16:32888789-32900195	q1	q2	OK	0.433221	1.57561	1.86273	0.32348	5e-05	0.00159847	yes	ENSG00000268982
ENSG00000215296	TMCO5B	pseudogene	15:33527752-33539822	q1	q2	OK	0.0082579	0.830431	6.65194	0.430839	0.0021	0.0389728	yes
ENSG00000219529	AP000580.1	pseudogene	11:77371040-77532063	q1	q2	OK	1.86647	9.51419	2.34977	0.10436	0.00015	0.00426604	yes	ENSG00000048649
ENSG00000220267	ACTBP8	pseudogene	6:88985600-88986708	q1	q2	OK	0.788602	0.26879	-1.55282	-0.185047	5e-05	0.00159847	yes	ENSG00000075624
ENSG00000220948	TRIM51GP	pseudogene	11:48997052-49003247	q1	q2	OK	0.177324	0.056466	-1.65093	-0.231334	0.0002	0.00551612	yes	ENSG00000124900
ENSG00000223506	SLC20A1P1	pseudogene	14:107139411-107140367	q1	q2	OK	0.514082	0	#NAME?	#NAME?	5e-05	0.00159847	yes	ENSG00000144136
ENSG00000223588	AC103564.9	pseudogene	2:132534139-132534601	q1	q2	OK	0.825377	0.0700005	-3.55962	-0.444863	5e-05	0.00159847	yes
ENSG00000224594	RPL29P19	pseudogene	8:49297149-49297609	q1	q2	OK	0.15863	0.404213	1.34945	0.222242	0.00285	0.0497308	yes	ENSG00000162244
ENSG00000224999	XXyac-YX65C7_A.4	pseudogene	6:169696565-169698054	q1	q2	OK	0.0179537	0.723071	5.33179	0.68212	5e-05	0.00159847	yes
ENSG00000226141	AF277315.13	pseudogene	X:153882819-153883599	q1	q2	OK	0.413428	0.109566	-1.91583	-0.333037	0.0002	0.00551612	yes	ENSG00000268982
ENSG00000226443	GAPDHP32	pseudogene	1:120076371-120077369	q1	q2	OK	0.256498	0.656616	1.3561	0.17577	0.00035	0.00895403	yes
ENSG00000226539	AC012512.1	pseudogene	2:224569337-224570055	q1	q2	OK	0.996746	0.313423	-1.66911	-0.229348	5e-05	0.00159847	yes	ENSG00000108788
ENSG00000227183	HDGFP1	pseudogene	X:130780647-130780899	q1	q2	OK	1.78161	0.708118	-1.33112	-0.402911	0.0016	0.03098	yes	ENSG00000143321
ENSG00000227781	GLUD1P2	pseudogene	10:48952490-48981273	q1	q2	OK	0.738969	1.16012	0.650693	0.158551	0.0019	0.035931	yes	ENSG00000182890
ENSG00000227825	SLC9A7P1	pseudogene	12:98847612-98850923	q1	q2	OK	0.426604	0.170582	-1.32244	-0.273265	0.0014	0.0277453	yes	ENSG00000271342
ENSG00000228829	AC005077.5	pseudogene	7:75803050-75806523	q1	q2	OK	1.01654	0.167093	-2.60495	-0.71798	0.0028	0.0491324	yes	ENSG00000261920
ENSG00000230903	RPL9P8	pseudogene	15:83023846-83125316	q1	q2	OK	1.54427	12.0244	2.96097	0.486374	5e-05	0.00159847	yes	ENSG00000163682
ENSG00000232177	MTND4P24	pseudogene	X:125606867-125607264	q1	q2	OK	0.483745	3.68122	2.92786	0.3634	5e-05	0.00159847	yes	ENSG00000198886
ENSG00000232760	AC103564.6	pseudogene	2:132591355-132594105	q1	q2	OK	1.07063	0.0050976	-7.71442	-0.780618	5e-05	0.00159847	yes	ENSG00000196642
ENSG00000232780	RP5-871G17.5	pseudogene	1:119977078-119977703	q1	q2	OK	0.0822306	0.393443	2.25841	0.280062	5e-05	0.00159847	yes	ENSG00000186106
ENSG00000233125	ACTBP12	pseudogene	1:92683496-92711370	q1	q2	OK	0.64528	2.18713	1.76104	0.180981	5e-05	0.00159847	yes	ENSG00000184009
ENSG00000233820	RP11-535M15.2	pseudogene	9:99488171-99489751	q1	q2	OK	0.200236	0.502433	1.32723	0.230764	0.00115	0.0238033	yes	ENSG00000133606
ENSG00000233887	ERVWE2	pseudogene	X:97102260-97104015	q1	q2	OK	8.87319	0.160637	-5.78758	-0.591547	5e-05	0.00159847	yes
ENSG00000234498	RPL13AP20	pseudogene	12:13028432-13029044	q1	q2	OK	0.816064	3.62185	2.14997	0.384796	5e-05	0.00159847	yes	ENSG00000142541
ENSG00000234711	TUBB8P11	pseudogene	1:803450-812283	q1	q2	OK	0.00567286	0.315509	5.79746	0.341986	0.0003	0.00782107	yes	ENSG00000173876
ENSG00000235370	DNM1P51	pseudogene	15:84953013-84966399	q1	q2	OK	0.235532	0.0831282	-1.50251	-0.153294	0.00075	0.0167937	yes
ENSG00000237264	FTH1P11	pseudogene	8:82351670-82445510	q1	q2	OK	7.27343	0.757458	-3.2634	-0.175775	0.0001	0.00299167	yes	ENSG00000167996
ENSG00000237550	UBE2Q2P6	pseudogene	15:82647359-82748784	q1	q2	OK	1.0695	11.0609	3.37045	0.541924	5e-05	0.00159847	yes	ENSG00000163682
ENSG00000237575	PYY2	pseudogene	17:26553588-26555091	q1	q2	OK	0.586028	3.26501	2.47805	0.398037	5e-05	0.00159847	yes	ENSG00000131096
ENSG00000240975	RP11-313M3.1	pseudogene	11:39183002-39183517	q1	q2	OK	0.684021	0.207705	-1.71951	-0.279732	5e-05	0.00159847	yes	ENSG00000063177
ENSG00000243167	RPS10P28	pseudogene	19:43174156-43174968	q1	q2	OK	0.309126	0.0925834	-1.73937	-0.248441	0.0001	0.00299167	yes	ENSG00000124614
ENSG00000243742	RPLP0P2	pseudogene	11:61382507-61406921	q1	q2	OK	2.47695	5.88857	1.24935	0.243984	5e-05	0.00159847	yes	ENSG00000089157,ENSG00000131848
ENSG00000244048	RPS18P6	pseudogene	3:94890763-94891221	q1	q2	OK	0.0657642	0.301404	2.19632	0.201512	0.0001	0.00299167	yes	ENSG00000231500
ENSG00000244681	MTHFD2P1	pseudogene	3:95373266-95402037	q1	q2	OK	0.130505	2.68875	4.36476	0.44804	5e-05	0.00159847	yes	ENSG00000065911,ENSG00000146966
ENSG00000248608	RP11-206P5.2	pseudogene	4:25506618-25508297	q1	q2	OK	0.247461	0.0814911	-1.60248	-0.247594	0.0001	0.00299167	yes	ENSG00000105655
ENSG00000249910	TRIM51CP	pseudogene	11:48967245-48973447	q1	q2	OK	0.724535	0.173905	-2.05875	-0.341906	0.0013	0.0261902	yes	ENSG00000124900
ENSG00000254752	OR5M2P	pseudogene	11:56246967-56247903	q1	q2	OK	0	0.28223	inf	#NAME?	5e-05	0.00159847	yes	ENSG00000150269
ENSG00000254764	TRIM53CP	pseudogene	11:49007422-49013433	q1	q2	OK	0.425177	0.0103506	-5.36027	-0.527129	5e-05	0.00159847	yes	ENSG00000223417
ENSG00000254838	GVINP1	pseudogene	11:6734766-6767670	q1	q2	OK	0.52747	0.260247	-1.0192	-0.187626	0.00285	0.0497308	yes
ENSG00000256579	AC135776.1	pseudogene	16:34232105-34232469	q1	q2	OK	5.15584	13.0973	1.34499	0.204672	0.0008	0.0176962	yes	ENSG00000196967
ENSG00000257951	RP11-554D14.4	pseudogene	12:108275018-108277159	q1	q2	OK	0.238141	0.0888933	-1.42167	-0.1893	0.0004	0.0101267	yes	ENSG00000128250
ENSG00000258732	RP11-603B24.1	pseudogene	15:22566921-22570823	q1	q2	OK	0.489381	2.22843	2.187	0.348982	5e-05	0.00159847	yes	ENSG00000142599
ENSG00000258932	CTD-3006G17.2	pseudogene	14:27727922-28314492	q1	q2	OK	1.7557	0.147488	-3.57337	-0.305008	5e-05	0.00159847	yes	ENSG00000150394,ENSG00000229972
ENSG00000258988	RP11-125H8.1	pseudogene	14:67656109-67695267	q1	q2	OK	0.167828	0.0141076	-3.57245	-0.228932	0.0014	0.0277453	yes	ENSG00000263977
ENSG00000260153	RP11-80F22.7	pseudogene	16:34720136-34720596	q1	q2	OK	0.56682	1.32116	1.22084	0.14685	0.0005	0.0120192	yes
ENSG00000260908	CTB-134H23.3	pseudogene	16:29065052-29231352	q1	q2	OK	0.100074	0.709627	2.82599	0.331786	5e-05	0.00159847	yes	ENSG00000069764
ENSG00000265158	LRRC37A7P	pseudogene	18:29304160-29306919	q1	q2	OK	0.501895	0.217565	-1.20594	-0.204841	0.00285	0.0497308	yes	ENSG00000108433,ENSG00000185158
ENSG00000265646	TUFMP1	pseudogene	17:25409715-25411062	q1	q2	OK	0.296932	0.0694228	-2.09665	-0.236313	5e-05	0.00159847	yes	ENSG00000178952
ENSG00000267142	CTD-3162L10.5	pseudogene	19:36912437-36913436	q1	q2	OK	0.0685692	0.186053	1.44008	0.203275	0.00045	0.0110601	yes	ENSG00000177465
ENSG00000271369	RP11-350D17.3	pseudogene	11:34731146-34731708	q1	q2	OK	0.365074	0.0362596	-3.33175	-0.349937	5e-05	0.00159847	yes
ENSG00000236901	MIR600HG	sense_intronic	9:125871772-126030855	q1	q2	OK	2.74147	1.0267	-1.41694	-0.30681	0.0003	0.00782107	yes
ENSG00000270704	SNORD64	sense_intronic	15:25068793-25492435	q1	q2	OK	0.103955	15.3017	7.2016	0.118526	0.00015	0.00426604	yes
ENSG00000255248	RP11-166D19.1	sense_overlapping	11:121899062-121987031	q1	q2	OK	7.09798	2.58704	-1.4561	-0.369242	5e-05	0.00159847	yes
ENSG00000261409	RP6-24A23.7	sense_overlapping	X:107963178-107982133	q1	q2	OK	0.101388	0.32219	1.66803	0.210994	0.00205	0.0382393	yes
ENSG00000261829	RP11-223I10.1	sense_overlapping	2:231916754-231917352	q1	q2	OK	0.118349	0.430588	1.86326	0.290847	0.0001	0.00299167	yes
ENSG00000207501	RNVU1-14	snRNA	1:148241464-148241628	q1	q2	OK	0.873765	7.21265	3.04521	2.65328	5e-05	0.00159847	yes
the pseudogenes in bold are also present in Camilo's gene list														the parent genes in bold are also present in Camilo's gene list

## Sheet: NRAS
gene_id	gene	biotype	locus	sample_1	sample_2	status	value_1	value_2	log2(fold_change)	test_stat	p_value	q_value	significant	parent genes
ENSG00000156750	AQP7P3	pseudogene	9:42845767-42876505	q1	q2	OK	0.646497	0.119127	-2.44015	-0.315587	0.0004	0.0168122	yes	ENSG00000165269
ENSG00000184139	RPL7AP28	pseudogene	4:132778497-132779068	q1	q2	OK	0.515071	0.127675	-2.01229	-0.214221	0.0004	0.0168122	yes
ENSG00000185390	FGF7P2	pseudogene	21:14721585-14722969	q1	q2	OK	2.6641	0.338638	-2.97583	-0.547996	5e-05	0.00321337	yes	ENSG00000140285
ENSG00000204789	ZNF204P	pseudogene	6:27325603-27339304	q1	q2	OK	0.080163	0.257991	1.68631	0.296025	0.0013	0.0422032	yes	ENSG00000110675,ENSG00000196653
ENSG00000206066	IGLL3P	pseudogene	22:25714222-25716047	q1	q2	OK	0.154375	0.967407	2.64769	0.370692	5e-05	0.00321337	yes	ENSG00000128322
ENSG00000213225	AC018804.7	pseudogene	2:130986948-130989679	q1	q2	OK	0.637446	1.64625	1.3688	0.231907	0.00085	0.0304074	yes	ENSG00000188976
ENSG00000213232	PPP1R2P10	pseudogene	13:64385146-64385741	q1	q2	OK	0.238452	0.0251235	-3.24659	-0.279187	0.0008	0.0290895	yes	ENSG00000102445
ENSG00000215104	CHMP1B2P	pseudogene	X:79528829-79565669	q1	q2	OK	1.22679	0.22173	-2.46801	-0.415526	0.0002	0.00989172	yes
ENSG00000219529	AP000580.1	pseudogene	11:77371040-77532063	q1	q2	OK	1.86239	9.51419	2.35293	0.102363	0.00075	0.0277274	yes	ENSG00000048649
ENSG00000220267	ACTBP8	pseudogene	6:88985600-88986708	q1	q2	OK	1.44928	0.26879	-2.43079	-0.304667	0.00015	0.00789571	yes	ENSG00000075624
ENSG00000220412	RP11-95M15.2	pseudogene	6:138026559-138028338	q1	q2	OK	0.190931	0.0341267	-2.48408	-0.357702	0.0001	0.00572746	yes	ENSG00000179295
ENSG00000223588	AC103564.9	pseudogene	2:132534139-132534601	q1	q2	OK	0.435615	0.0700005	-2.63762	-0.388064	0.0006	0.0232308	yes
ENSG00000225492	GBP1P1	pseudogene	1:89873237-89891802	q1	q2	OK	0.887281	2.31674	1.38463	0.275074	0.00115	0.0385215	yes	ENSG00000117228
ENSG00000225851	HLA-S	pseudogene	6:31349850-31350065	q1	q2	OK	0	5321.7	inf	#NAME?	5e-05	0.00321337	yes
ENSG00000226141	AF277315.13	pseudogene	X:153882819-153883599	q1	q2	OK	1.03532	0.109566	-3.2402	-0.636494	0.00035	0.015202	yes	ENSG00000268982
ENSG00000226539	AC012512.1	pseudogene	2:224569337-224570055	q1	q2	OK	3.21976	0.313423	-3.36077	-0.498839	5e-05	0.00321337	yes	ENSG00000108788
ENSG00000228078	HLA-U	pseudogene	6:29901877-29902063	q1	q2	OK	34.5471	154.905	2.16475	0.811833	0.00065	0.0247336	yes	ENSG00000206505
ENSG00000228966	HOMER2P1	pseudogene	14:106916016-106916980	q1	q2	OK	0.0907055	0.410132	2.17683	0.341667	0.00045	0.0185608	yes	ENSG00000103942
ENSG00000230863	RP4-595K12.2	pseudogene	1:76107030-76107772	q1	q2	OK	0.409779	0.0561195	-2.86827	-0.404959	0.00015	0.00789571	yes	ENSG00000145725
ENSG00000230903	RPL9P8	pseudogene	15:83023846-83125316	q1	q2	OK	1.47514	12.0244	3.02704	0.519084	0.0001	0.00572746	yes	ENSG00000163682
ENSG00000231205	ZNF826P	pseudogene	19:20451077-20607775	q1	q2	OK	0.247188	0.530512	1.10178	0.1967	0.0007	0.0264089	yes	ENSG00000081665,ENSG00000259816
ENSG00000232177	MTND4P24	pseudogene	X:125606867-125607264	q1	q2	OK	0.130367	3.68122	4.81953	0.737352	5e-05	0.00321337	yes	ENSG00000198886
ENSG00000232780	RP5-871G17.5	pseudogene	1:119977078-119977703	q1	q2	OK	0.07539	0.393443	2.38371	0.295487	0.0004	0.0168122	yes	ENSG00000186106
ENSG00000233125	ACTBP12	pseudogene	1:92683496-92711370	q1	q2	OK	0.0627167	2.18713	5.12404	0.760183	5e-05	0.00321337	yes	ENSG00000184009
ENSG00000237550	UBE2Q2P6	pseudogene	15:82647359-82748784	q1	q2	OK	0.635604	11.0609	4.12119	0.694337	0.00055	0.0217521	yes	ENSG00000163682
ENSG00000243742	RPLP0P2	pseudogene	11:61382507-61406921	q1	q2	OK	0.807124	5.88857	2.86706	0.548928	5e-05	0.00321337	yes	ENSG00000089157,ENSG00000131848
ENSG00000244681	MTHFD2P1	pseudogene	3:95373266-95402037	q1	q2	OK	0.0666068	2.68875	5.33512	0.705191	5e-05	0.00321337	yes	ENSG00000065911,ENSG00000146966
ENSG00000250292	RP11-451F20.1	pseudogene	4:184301497-184302858	q1	q2	OK	0.224799	0.00736238	-4.93232	-0.509474	0.0014	0.0446626	yes	ENSG00000128656
ENSG00000254752	OR5M2P	pseudogene	11:56246967-56247903	q1	q2	OK	0	0.28223	inf	#NAME?	5e-05	0.00321337	yes	ENSG00000150269
ENSG00000255111	RP11-163O19.8	pseudogene	11:49913813-49915329	q1	q2	OK	0.804936	0.166085	-2.27696	-0.401232	0.0003	0.0134805	yes	ENSG00000164236
ENSG00000258732	RP11-603B24.1	pseudogene	15:22566921-22570823	q1	q2	OK	0.704745	2.22843	1.66085	0.269674	0.0015	0.0470383	yes	ENSG00000142599
ENSG00000259996	RARRES2P8	pseudogene	16:34777649-34778016	q1	q2	OK	1.22208	0.130478	-3.22747	-0.418341	0.0001	0.00572746	yes
ENSG00000260105	AOC4P	pseudogene	17:41017938-41026386	q1	q2	OK	0.555493	0.02951	-4.23449	-0.533186	0.0001	0.00572746	yes	ENSG00000131471
ENSG00000260908	CTB-134H23.3	pseudogene	16:29065052-29231352	q1	q2	OK	0.108036	0.709627	2.71555	0.29113	0.00025	0.0118098	yes	ENSG00000069764
ENSG00000261046	RP11-14K3.4	pseudogene	16:34787279-34788372	q1	q2	OK	1.2982	0.326394	-1.99183	-0.267652	0.00045	0.0185608	yes	ENSG00000178074
ENSG00000270225	RP11-475J5.4	pseudogene	5:99388562-99389243	q1	q2	OK	0.113467	0.43605	1.94222	0.270871	0.001	0.0347064	yes	ENSG00000198712
ENSG00000261409	RP6-24A23.7	sense_overlapping	X:107963178-107982133	q1	q2	OK	0.0700783	0.32219	2.20087	0.281382	0.00075	0.0277274	yes
ENSG00000200795	RNU4-1	snRNA	12:120730899-120731040	q1	q2	OK	33.153	8.02768	-2.04609	-2.88181	0.0014	0.0446626	yes
the pseudogenes in bold are also present in Camilo's gene list														the parent genes in bold are also present in Camilo's gene list
