# Supplementary material for: Ensemble Modeling Approach Targeting Heterogeneous RNA-Seq data: Application to Melanoma Pseudogenes
Source: Sci Rep. 2017 Dec 11;7:17344. doi: 10.1038/s41598-017-17337-7 (PMC5725464; doi:10.1038/s41598-017-17337-7)
Supplement: Supplementary file 1 — Supplementary Files [file 41598_2017_17337_MOESM1_ESM.zip › Supplementary_Files/10_Mutational_Profiling/Supplementary Table 10.4.xlsx]

## Sheet: protein_coding
Camilo
gene_id	Gene Name	Biotype	sample_1	sample_2	status	value_1	value_2	log2_fold_change	test_stat	p_value	q_value	significant	DESeq	NOISeq	CuffDiff	Limma	GeneSpring
ENSG00000012124	CD22	protein_coding	Tumor	Control	OK	7.22884	2.46288	-1.55342	-0.873557	5e-05	0.000174845	yes	-2.27386	NA	NA	NA	NA
ENSG00000033327	GAB2	protein_coding	Tumor	Control	OK	58.3785	16.1731	-1.85184	-4.12849	0.0001	0.00033029	yes	NA	NA	NA	NA	NA
ENSG00000034971	MYOC	protein_coding	Tumor	Control	OK	5.26754	0	#NAME?	NA	5e-05	0.000174845	yes	NA	-10.7107	NA	NA	NA
ENSG00000048649	RSF1	protein_coding	Tumor	Control	OK	36.9868	13.3204	-1.47337	-2.75584	0.00385	0.00858722	yes	NA	NA	NA	NA	NA
ENSG00000049540	ELN	protein_coding	Tumor	Control	OK	5.5277	0	#NAME?	NA	5e-05	0.000174845	yes	-8.75503	NA	NA	NA	NA
ENSG00000058085	LAMC2	protein_coding	Tumor	Control	OK	4.72113	1.53475	-1.62113	-1.15219	0.00225	0.00538445	yes	-2.36681	NA	NA	NA	NA
ENSG00000060718	COL11A1	protein_coding	Tumor	Control	OK	12.7438	25.8182	1.01859	0.92199	0.0292	0.0480633	yes	NA	NA	NA	NA	NA
ENSG00000064692	SNCAIP	protein_coding	Tumor	Control	OK	2.76317	0	#NAME?	NA	0.0161	0.0288945	yes	NA	NA	NA	NA	NA
ENSG00000065717	TLE2	protein_coding	Tumor	Control	OK	5.99105	1.30717	-2.19636	-0.655033	5e-05	0.000174845	yes	NA	NA	-2.19636	NA	NA
ENSG00000068078	FGFR3	protein_coding	Tumor	Control	OK	3.75961	0.136492	-4.7837	-0.420463	0.00145	0.00366813	yes	-5.96777	NA	-4.7837	NA	NA
ENSG00000068985	PAGE1	protein_coding	Tumor	Control	OK	2.34963	0	#NAME?	NA	5e-05	0.000174845	yes	NA	NA	NA	NA	NA
ENSG00000069482	GAL	protein_coding	Tumor	Control	OK	7.97786	3.302	-1.27266	-1.53304	0.02635	0.044017	yes	-2.10378	NA	NA	NA	NA
ENSG00000070371	CLTCL1	protein_coding	Tumor	Control	OK	2.79005	1.32277	-1.07673	-0.587345	0.0212	0.0364808	yes	NA	NA	NA	NA	NA
ENSG00000075340	ADD2	protein_coding	Tumor	Control	OK	1.95961	0.0440159	-5.4764	-0.185202	0.0251	0.0421739	yes	-4.04195	NA	-5.4764	-3.87706	NA
ENSG00000082293	COL19A1	protein_coding	Tumor	Control	OK	11.0962	1.73153	-2.67995	-1.55396	0.0091	0.0179118	yes	NA	NA	-2.67995	NA	NA
ENSG00000091137	SLC26A4	protein_coding	Tumor	Control	OK	2.8159	1.45222	-0.955337	-0.631631	0.0193	0.033707	yes	NA	NA	NA	NA	NA
ENSG00000091428	RAPGEF4	protein_coding	Tumor	Control	OK	15.682	1.55506	-3.33407	-2.43273	0.00015	0.000479023	yes	NA	NA	-3.33407	NA	NA
ENSG00000091513	TF	protein_coding	Tumor	Control	OK	14.7239	0.339746	-5.43756	-0.812908	0.00025	0.000764142	yes	-5.98438	-5.89572	-5.43756	NA	NA
ENSG00000099953	MMP11	protein_coding	Tumor	Control	OK	13.3982	1.53775	-3.12315	-1.64748	5e-05	0.000174845	yes	-4.3486	-4.28061	-3.12315	NA	NA
ENSG00000101938	CHRDL1	protein_coding	Tumor	Control	OK	3.07634	0.0805763	-5.25471	-1.13168	0.023	0.0391415	yes	-6.517	NA	-5.25471	NA	NA
ENSG00000102445	KIAA0226L	protein_coding	Tumor	Control	OK	3.48686	0.614703	-2.50396	-0.904996	0.00025	0.000764142	yes	-4.19987	NA	-2.50396	NA	NA
ENSG00000104723	TUSC3	protein_coding	Tumor	Control	OK	304.981	89.1505	-1.77441	-6.55577	5e-05	0.000174845	yes	NA	NA	NA	NA	NA
ENSG00000105088	OLFM2	protein_coding	Tumor	Control	OK	26.2533	0.445667	-5.88039	-2.62976	0.0004	0.00116832	yes	-6.15896	-6.00894	-5.88039	-4.28732	NA
ENSG00000105409	ATP1A3	protein_coding	Tumor	Control	OK	3.81406	0.0901212	-5.40332	-0.340807	0.0011	0.00288198	yes	-4.627	NA	-5.40332	-4.97756	NA
ENSG00000105419	MEIS3	protein_coding	Tumor	Control	OK	8.45112	19.1117	1.17724	2.58584	5e-05	0.000174845	yes	NA	NA	NA	NA	NA
ENSG00000106123	EPHB6	protein_coding	Tumor	Control	OK	4.09319	0.557428	-2.87637	-0.916106	0.0002	0.000623214	yes	-3.39408	NA	-2.87637	NA	NA
ENSG00000106689	LHX2	protein_coding	Tumor	Control	OK	4.8799	0.0236953	-7.68611	-0.246157	0.0229	0.0390066	yes	-7.69038	NA	-7.68611	-6.29336	NA
ENSG00000107485	GATA3	protein_coding	Tumor	Control	OK	2.716	0.0617688	-5.45846	-0.357183	0.00705	0.0144675	yes	-7.94671	NA	-5.45846	-5.25751	NA
ENSG00000111490	TBC1D30	protein_coding	Tumor	Control	OK	3.23957	0.0282626	-6.84076	-0.191003	0.0059	0.0124015	yes	-3.69537	NA	-6.84076	-5.841	NA
ENSG00000113645	WWC1	protein_coding	Tumor	Control	OK	9.26694	2.8457	-1.70331	-0.573281	0.0005	0.00142532	yes	NA	NA	NA	NA	NA
ENSG00000114270	COL7A1	protein_coding	Tumor	Control	OK	10.3569	3.71834	-1.47786	-1.62146	0.00015	0.000479023	yes	NA	NA	NA	NA	NA
ENSG00000114757	PEX5L	protein_coding	Tumor	Control	OK	2.43867	0.0392445	-5.95746	-0.153285	0.00565	0.0119456	yes	-4.34179	NA	-5.95746	-4.89064	NA
ENSG00000117245	KIF17	protein_coding	Tumor	Control	OK	7.40425	0.199435	-5.21436	-0.519808	0.00045	0.00129651	yes	-5.43201	NA	-5.21436	-3.97655	NA
ENSG00000119866	BCL11A	protein_coding	Tumor	Control	OK	13.3443	2.1382	-2.64176	-1.94516	0.0041	0.00907563	yes	NA	NA	-2.64176	NA	NA
ENSG00000123243	ITIH5	protein_coding	Tumor	Control	OK	17.1377	0.259419	-6.04575	-1.97428	5e-05	0.000174845	yes	-6.23612	-6.13994	-6.04575	-4.12893	NA
ENSG00000124225	PMEPA1	protein_coding	Tumor	Control	OK	20.1243	34.1686	0.763734	1.619	0.00855	0.0170108	yes	NA	NA	NA	NA	NA
ENSG00000125378	BMP4	protein_coding	Tumor	Control	OK	2.2036	8.86553	2.00834	1.81197	0.0041	0.00907563	yes	NA	NA	2.00834	2.89014	5.31048
ENSG00000127903	ZNF835	protein_coding	Tumor	Control	OK	2.56724	0.0925967	-4.79311	-0.642669	0.0112	0.0211686	yes	-2.46529	NA	-4.79311	-4.03447	NA
ENSG00000130707	ASS1	protein_coding	Tumor	Control	OK	9.4599	0.608567	-3.95834	-1.2331	5e-05	0.000174845	yes	-4.39892	NA	-3.95834	-3.87828	NA
ENSG00000130940	CASZ1	protein_coding	Tumor	Control	OK	4.6538	0.340752	-3.77161	-0.788082	0.00015	0.000479023	yes	-3.84515	NA	-3.77161	NA	NA
ENSG00000132470	ITGB4	protein_coding	Tumor	Control	OK	60.5986	0.618316	-6.6148	-2.24243	5e-05	0.000174845	yes	-7.54595	-7.42238	-6.6148	-5.39035	-25.3695
ENSG00000133048	CHI3L1	protein_coding	Tumor	Control	OK	18.7314	0	#NAME?	NA	5e-05	0.000174845	yes	NA	-11.1826	NA	NA	NA
ENSG00000134668	SPOCD1	protein_coding	Tumor	Control	OK	2.42602	22.728	3.22781	3.86657	5e-05	0.000174845	yes	2.62143	NA	3.22781	3.42172	8.32879
ENSG00000135363	LMO2	protein_coding	Tumor	Control	OK	3.20929	1.40326	-1.19347	-1.10038	0.0035	0.00790634	yes	-2.40981	NA	NA	NA	NA
ENSG00000135480	KRT7	protein_coding	Tumor	Control	OK	4.01202	0.0258744	-7.27666	-0.0862676	0.00395	0.00877565	yes	-5.43953	NA	-7.27666	-6.13173	NA
ENSG00000136944	LMX1B	protein_coding	Tumor	Control	OK	3.28116	0	#NAME?	NA	5e-05	0.000174845	yes	NA	NA	NA	NA	NA
ENSG00000137869	CYP19A1	protein_coding	Tumor	Control	OK	3.17564	0.0975341	-5.025	-0.160176	0.0014	0.00356129	yes	-6.48874	NA	-5.025	-3.3809	NA
ENSG00000138675	FGF5	protein_coding	Tumor	Control	OK	2.28553	0.0430699	-5.7297	-0.279232	0.02535	0.0425476	yes	-2.62318	NA	-5.7297	-5.06978	NA
ENSG00000140519	RHCG	protein_coding	Tumor	Control	OK	18.6066	0.107581	-7.43425	-0.994313	0.0042	0.00927641	yes	-8.51236	-8.2259	-7.43425	-5.0111	NA
ENSG00000140522	RLBP1	protein_coding	Tumor	Control	OK	6.97579	0.200824	-5.11835	-0.793873	0.0061	0.0127776	yes	-5.7291	NA	-5.11835	-4.29107	NA
ENSG00000140600	SH3GL3	protein_coding	Tumor	Control	OK	5.32048	0.114771	-5.53473	-0.669228	0.00205	0.00496536	yes	-3.17599	NA	-5.53473	-5.43663	-4.21736
ENSG00000140807	NKD1	protein_coding	Tumor	Control	OK	12.8206	0.582672	-4.45963	-2.10509	5e-05	0.000174845	yes	NA	NA	-4.45963	NA	NA
ENSG00000141338	ABCA8	protein_coding	Tumor	Control	OK	14.3517	0.0381648	-8.55476	-0.250887	5e-05	0.000174845	yes	-6.62231	NA	-8.55476	-8.09219	-10.0882
ENSG00000143153	ATP1B1	protein_coding	Tumor	Control	OK	40.8293	4.48755	-3.1856	-4.06804	0.00045	0.00129651	yes	-3.21619	-3.1335	-3.1856	NA	NA
ENSG00000143590	EFNA3	protein_coding	Tumor	Control	OK	5.16654	1.51801	-1.76702	-1.94028	0.00385	0.00858722	yes	-3.52097	NA	NA	NA	NA
ENSG00000144642	RBMS3	protein_coding	Tumor	Control	OK	51.14	1.41233	-5.1783	-3.18907	5e-05	0.000174845	yes	-3.14763	NA	-5.1783	-4.26303	-19.5972
ENSG00000144810	COL8A1	protein_coding	Tumor	Control	OK	23.3177	1.17651	-4.30884	-2.79571	5e-05	0.000174845	yes	-3.07411	NA	-4.30884	-3.90731	NA
ENSG00000145506	NKD2	protein_coding	Tumor	Control	OK	4.26196	0.0523168	-6.3481	-0.256732	0.00125	0.00322567	yes	-5.79954	NA	-6.3481	-5.4314	NA
ENSG00000145934	TENM2	protein_coding	Tumor	Control	OK	7.22865	0.0074468	-9.92289	-0.0543688	0.00015	0.000479023	yes	-7.32954	NA	-9.92289	NA	NA
ENSG00000146285	SCML4	protein_coding	Tumor	Control	OK	3.79176	0.0690906	-5.77823	-0.320395	0.0064	0.0133075	yes	-6.90533	NA	-5.77823	-5.2701	NA
ENSG00000149090	PAMR1	protein_coding	Tumor	Control	OK	1.01249	19.1524	4.24155	2.19119	0.0068	0.0140411	yes	3.82841	3.93643	4.24155	5.00154	16.672
ENSG00000149948	HMGA2	protein_coding	Tumor	Control	OK	22.5059	3.1994	-2.81443	-3.82104	0.0016	0.00398989	yes	NA	NA	-2.81443	NA	NA
ENSG00000151276	MAGI1	protein_coding	Tumor	Control	OK	2.06396	0.819978	-1.33176	-0.521468	0.01385	0.0254184	yes	NA	NA	NA	NA	NA
ENSG00000151320	AKAP6	protein_coding	Tumor	Control	OK	23.5765	2.07891	-3.50345	-2.40014	5e-05	0.000174845	yes	NA	NA	-3.50345	NA	NA
ENSG00000151790	TDO2	protein_coding	Tumor	Control	OK	2.73439	0.0345771	-6.30526	-0.16613	0.0057	0.0120363	yes	-8.53834	NA	-6.30526	-5.74876	NA
ENSG00000152207	CYSLTR2	protein_coding	Tumor	Control	OK	1.83261	80.065	5.4492	17.3137	5e-05	0.000174845	yes	5.09093	5.17143	5.4492	6.75415	58.0599
ENSG00000153993	SEMA3D	protein_coding	Tumor	Control	OK	4.43176	0.496608	-3.1577	-2.48039	0.00425	0.00937099	yes	-3.35572	NA	-3.1577	NA	NA
ENSG00000154175	ABI3BP	protein_coding	Tumor	Control	OK	11.7155	0.0277294	-8.72278	-0.0822064	5e-05	0.000174845	yes	-7.0135	NA	-8.72278	-8.25317	NA
ENSG00000154262	ABCA6	protein_coding	Tumor	Control	OK	2.80213	0.182026	-3.94431	-0.588237	0.00235	0.00559299	yes	-5.19947	NA	-3.94431	-3.58712	NA
ENSG00000154856	APCDD1	protein_coding	Tumor	Control	OK	35.2142	7.10515	-2.30922	-4.01871	5e-05	0.000174845	yes	-3.01206	-2.88158	-2.30922	NA	NA
ENSG00000157570	TSPAN18	protein_coding	Tumor	Control	OK	13.8176	0.092676	-7.22009	-0.430375	5e-05	0.000174845	yes	-2.40197	NA	-7.22009	-6.19345	NA
ENSG00000162105	SHANK2	protein_coding	Tumor	Control	OK	11.4477	0.48335	-4.56585	-0.678389	0.0001	0.00033029	yes	NA	NA	-4.56585	NA	NA
ENSG00000162591	MEGF6	protein_coding	Tumor	Control	OK	5.19098	2.31904	-1.16248	-1.21979	0.0007	0.00193058	yes	NA	NA	NA	NA	NA
ENSG00000163531	NFASC	protein_coding	Tumor	Control	OK	4.30332	1.13601	-1.92147	-1.07933	5e-05	0.000174845	yes	NA	NA	NA	NA	NA
ENSG00000163735	CXCL5	protein_coding	Tumor	Control	OK	0.872258	22.7374	4.70417	9.603	5e-05	0.000174845	yes	3.45892	NA	4.70417	4.12349	9.96215
ENSG00000163762	TM4SF18	protein_coding	Tumor	Control	OK	2.35615	0.118749	-4.31045	-0.411829	0.0064	0.0133075	yes	-6.08616	NA	-4.31045	-3.58339	NA
ENSG00000164176	EDIL3	protein_coding	Tumor	Control	OK	15.8429	0.0519321	-8.253	-0.44243	0.00845	0.0168692	yes	-7.64638	NA	-8.253	-6.69515	NA
ENSG00000164649	CDCA7L	protein_coding	Tumor	Control	OK	34.2463	42.8031	0.321767	1.27712	0.01695	0.0301521	yes	NA	NA	NA	NA	NA
ENSG00000165905	GYLTL1B	protein_coding	Tumor	Control	OK	2.56008	0	#NAME?	NA	0.02685	0.0447773	yes	NA	NA	NA	NA	NA
ENSG00000168621	GDNF	protein_coding	Tumor	Control	OK	1.99749	0.454807	-2.13486	-0.382464	0.0275	0.0456861	yes	-2.36958	NA	-2.13486	NA	NA
ENSG00000169282	KCNAB1	protein_coding	Tumor	Control	OK	2.69248	0.41872	-2.68488	-0.680704	0.0005	0.00142532	yes	NA	NA	-2.68488	NA	NA
ENSG00000170561	IRX2	protein_coding	Tumor	Control	OK	4.29499	0	#NAME?	NA	0.0014	0.00356129	yes	NA	NA	NA	NA	NA
ENSG00000171094	ALK	protein_coding	Tumor	Control	OK	2.18613	0.128222	-4.09167	-0.661768	0.0016	0.00398989	yes	-3.6291	NA	-4.09167	-3.01489	NA
ENSG00000171502	COL24A1	protein_coding	Tumor	Control	OK	2.0912	0.102268	-4.35391	-0.496848	0.0012	0.00310893	yes	-3.41979	NA	-4.35391	-3.29188	NA
ENSG00000173809	TDRD12	protein_coding	Tumor	Control	OK	3.42755	0.147737	-4.53608	-2.40647	0.00305	0.00701591	yes	-4.51901	NA	-4.53608	-3.24787	NA
ENSG00000175544	CABP4	protein_coding	Tumor	Control	OK	3.26404	0	#NAME?	NA	0.0296	0.0486179	yes	NA	NA	NA	NA	NA
ENSG00000181790	BAI1	protein_coding	Tumor	Control	OK	5.6477	0.0304994	-7.53274	-0.513078	0.00665	0.0137632	yes	-7.15078	NA	-7.53274	-5.68359	NA
ENSG00000184058	TBX1	protein_coding	Tumor	Control	OK	2.55079	0.0670937	-5.24862	-0.381609	0.00515	0.0110203	yes	-6.5553	NA	-5.24862	-3.36428	NA
ENSG00000186472	PCLO	protein_coding	Tumor	Control	OK	4.60757	0.11666	-5.30363	-0.411669	0.0216	0.0370751	yes	-3.68166	NA	-5.30363	NA	NA
ENSG00000187546	AGMO	protein_coding	Tumor	Control	OK	27.8995	0.381491	-6.19245	-1.24548	0.00055	0.0015535	yes	-2.89595	NA	-6.19245	NA	NA
ENSG00000196628	TCF4	protein_coding	Tumor	Control	OK	27.4305	4.62648	-2.56779	-1.78854	5e-05	0.000174845	yes	NA	NA	-2.56779	NA	NA
ENSG00000197142	ACSL5	protein_coding	Tumor	Control	OK	2.36948	0.602027	-1.97667	-0.859934	0.0009	0.00241733	yes	-2.76187	NA	NA	NA	NA
ENSG00000205649	HTN3	protein_coding	Tumor	Control	OK	2.78923	0	#NAME?	NA	0.01205	0.0225466	yes	NA	NA	NA	NA	NA
ENSG00000224659	GAGE12J	protein_coding	Tumor	Control	OK	2.65927	0	#NAME?	NA	5e-05	0.000174845	yes	NA	NA	NA	NA	NA
ENSG00000224902	GAGE12H	protein_coding	Tumor	Control	OK	3.14103	0	#NAME?	NA	5e-05	0.000174845	yes	NA	NA	NA	NA	NA
ENSG00000234906	APOC2	protein_coding	Tumor	Control	OK	19.8829	1.53285	-3.69724	-2.50133	0.00235	0.00559299	yes	-3.29245	NA	-3.69724	NA	NA
BRAF mutation profile
gene_id	gene	biotype	locus	sample_1	sample_2	status	value_1	value_2	log2(fold_change)	test_stat	p_value	q_value	significant	note	DESeq	NOISeq	CuffDiff	Limma	GeneSpring
ENSG00000012124	CD22	protein_coding	19:35810163-35838258	q1	q2	OK	5.31231	3.08344	-0.784798	-0.176149	0.00045	0.0110601	yes		-2.27386	NA	NA	NA	NA
ENSG00000033327	GAB2	protein_coding	11:77926342-78285919	q1	q2	OK	13.7897	60.7799	2.14	0.364031	5e-05	0.00159847	yes		NA	NA	NA	NA	NA
ENSG00000034971	MYOC	protein_coding	1:171604556-171621823	q1	q2	OK	2.32363	0.206803	-3.49005	-0.397441	5e-05	0.00159847	yes		NA	-10.7107	NA	NA	NA
ENSG00000048649	RSF1	protein_coding	11:77371040-77532063	q1	q2	OK	8.12915	22.9921	1.49996	0.220221	5e-05	0.00159847	yes		NA	NA	NA	NA	NA
ENSG00000049540	ELN	protein_coding	7:73442118-73484237	q1	q2	OK	2.07481	5.19202	1.32331	0.355473	5e-05	0.00159847	yes		-8.75503	NA	NA	NA	NA
ENSG00000058085	LAMC2	protein_coding	1:183155372-183214035	q1	q2	OK	3.70104	11.197	1.5971	0.302473	0.0014	0.0277453	yes		-2.36681	NA	NA	NA	NA
ENSG00000060718	COL11A1	protein_coding	1:103342022-103574052	q1	q2	OK	13.9632	37.1465	1.41159	0.18438	5e-05	0.00159847	yes		NA	NA	NA	NA	NA
ENSG00000064692	SNCAIP	protein_coding	5:121646991-121814782	q1	q2	OK	0.240477	2.74344	3.51202	0.491147	5e-05	0.00159847	yes		NA	NA	NA	NA	NA
ENSG00000065717	TLE2	protein_coding	19:2997635-3047633	q1	q2	OK	2.39399	4.15149	0.794209	0.222004	0.00155	0.0303067	yes		NA	NA	-2.19636	NA	NA
ENSG00000068078	FGFR3	protein_coding	4:1795033-1810599	q1	q2	OK	2.42856	7.06287	1.54015	0.309165	5e-05	0.00159847	yes		-5.96777	NA	-4.7837	NA	NA
ENSG00000068985	PAGE1	protein_coding	X:49452052-49460596	q1	q2	OK	5.93084	1.22984	-2.26977	-0.31353	5e-05	0.00159847	yes		NA	NA	NA	NA	NA
ENSG00000069482	GAL	protein_coding	11:68451246-68458643	q1	q2	OK	2.93512	25.9818	3.14601	0.577132	5e-05	0.00159847	yes		-2.10378	NA	NA	NA	NA
ENSG00000070371	CLTCL1	protein_coding	22:19166985-19279239	q1	q2	OK	3.57957	1.94628	-0.879071	-0.253295	0.00105	0.0220671	yes		NA	NA	NA	NA	NA
ENSG00000075340	ADD2	protein_coding	2:70834749-70995357	q1	q2	OK	0.232773	0.828299	1.83123	0.204865	5e-05	0.00159847	yes		-4.04195	NA	-5.4764	-3.87706	NA
ENSG00000082293	COL19A1	protein_coding	6:70576462-70919679	q1	q2	OK	2.02464	0.510215	-1.98849	-0.24247	5e-05	0.00159847	yes		NA	NA	-2.67995	NA	NA
ENSG00000091137	SLC26A4	protein_coding	7:107294420-107358254	q1	q2	OK	1.50632	0.400129	-1.91249	-0.342984	5e-05	0.00159847	yes		NA	NA	NA	NA	NA
ENSG00000091428	RAPGEF4	protein_coding	2:173541868-173917621	q1	q2	OK	4.42706	1.78887	-1.3073	-0.310087	5e-05	0.00159847	yes		NA	NA	-3.33407	NA	NA
ENSG00000091513	TF	protein_coding	3:133380841-133497850	q1	q2	OK	48.7694	15.6982	-1.63538	-0.384695	5e-05	0.00159847	yes		-5.98438	-5.89572	-5.43756	NA	NA
ENSG00000099953	MMP11	protein_coding	22:24105207-24126503	q1	q2	OK	7.90401	36.0893	2.19091	0.343709	5e-05	0.00159847	yes		-4.3486	-4.28061	-3.12315	NA	NA
ENSG00000101938	CHRDL1	protein_coding	X:109917083-110039286	q1	q2	OK	5.3777	0.943365	-2.5111	-0.511563	5e-05	0.00159847	yes		-6.517	NA	-5.25471	NA	NA
ENSG00000102445	KIAA0226L	protein_coding	13:46916138-47012325	q1	q2	OK	6.18458	2.32452	-1.41174	-0.453774	5e-05	0.00159847	yes		-4.19987	NA	-2.50396	NA	NA
ENSG00000104723	TUSC3	protein_coding	8:15274723-15624158	q1	q2	OK	69.1913	22.764	-1.60384	-0.732404	5e-05	0.00159847	yes		NA	NA	NA	NA	NA
ENSG00000105088	OLFM2	protein_coding	19:9964393-10047228	q1	q2	OK	7.36077	24.7276	1.74819	0.553408	5e-05	0.00159847	yes		-6.15896	-6.00894	-5.88039	-4.28732	NA
ENSG00000105409	ATP1A3	protein_coding	19:42470733-42501649	q1	q2	OK	0.92553	2.18565	1.23971	0.25117	5e-05	0.00159847	yes		-4.627	NA	-5.40332	-4.97756	NA
ENSG00000105419	MEIS3	protein_coding	19:47906380-47922780	q1	q2	OK	6.01069	11.1573	0.892384	0.313186	0.00015	0.00426604	yes		NA	NA	NA	NA	NA
ENSG00000106123	EPHB6	protein_coding	7:142552791-142568847	q1	q2	OK	2.52365	6.17322	1.29051	0.227746	5e-05	0.00159847	yes		-3.39408	NA	-2.87637	NA	NA
ENSG00000106689	LHX2	protein_coding	9:126763948-126795580	q1	q2	OK	3.46898	14.3402	2.04748	0.364453	5e-05	0.00159847	yes		-7.69038	NA	-7.68611	-6.29336	NA
ENSG00000107485	GATA3	protein_coding	10:8095566-8117161	q1	q2	OK	1.28125	4.60015	1.84413	0.309148	5e-05	0.00159847	yes		-7.94671	NA	-5.45846	-5.25751	NA
ENSG00000111490	TBC1D30	protein_coding	12:65174588-65274812	q1	q2	OK	0.430642	0.804996	0.902491	0.125431	0.00025	0.00672574	yes		-3.69537	NA	-6.84076	-5.841	NA
ENSG00000113645	WWC1	protein_coding	5:167718655-167899308	q1	q2	OK	3.25985	6.49241	0.993948	0.28099	5e-05	0.00159847	yes		NA	NA	NA	NA	NA
ENSG00000114270	COL7A1	protein_coding	3:48601505-48632700	q1	q2	OK	9.01051	19.149	1.08759	0.220322	0.00035	0.00895403	yes		NA	NA	NA	NA	NA
ENSG00000114757	PEX5L	protein_coding	3:179512745-179754841	q1	q2	OK	1.06631	0.0688212	-3.95362	-0.435872	5e-05	0.00159847	yes		-4.34179	NA	-5.95746	-4.89064	NA
ENSG00000117245	KIF17	protein_coding	1:20990506-21044510	q1	q2	OK	8.33152	4.31788	-0.948257	-0.204918	0.0017	0.0327138	yes		-5.43201	NA	-5.21436	-3.97655	NA
ENSG00000119866	BCL11A	protein_coding	2:60678301-60780702	q1	q2	OK	1.12917	3.84228	1.7667	0.256373	5e-05	0.00159847	yes		NA	NA	-2.64176	NA	NA
ENSG00000123243	ITIH5	protein_coding	10:7601231-7708961	q1	q2	OK	16.6107	3.81986	-2.12052	-0.422287	5e-05	0.00159847	yes		-6.23612	-6.13994	-6.04575	-4.12893	NA
ENSG00000124225	PMEPA1	protein_coding	20:56223447-56286592	q1	q2	OK	7.45963	18.7477	1.32954	0.390299	5e-05	0.00159847	yes		NA	NA	NA	NA	NA
ENSG00000125378	BMP4	protein_coding	14:54416453-54425479	q1	q2	OK	1.92422	3.65692	0.926353	0.204909	0.0016	0.03098	yes		NA	NA	2.00834	2.89014	5.31048
ENSG00000127903	ZNF835	protein_coding	19:57174019-57183151	q1	q2	OK	0.178121	0.41914	1.23458	0.177199	0.00205	0.0382393	yes		-2.46529	NA	-4.79311	-4.03447	NA
ENSG00000130707	ASS1	protein_coding	9:133320315-133376661	q1	q2	OK	6.9065	14.8139	1.10093	0.302672	0.00045	0.0110601	yes		-4.39892	NA	-3.95834	-3.87828	NA
ENSG00000130940	CASZ1	protein_coding	1:10696660-10856707	q1	q2	OK	1.35927	3.7835	1.47689	0.127142	5e-05	0.00159847	yes		-3.84515	NA	-3.77161	NA	NA
ENSG00000132470	ITGB4	protein_coding	17:73717407-73761792	q1	q2	OK	20.5014	40.7705	0.991805	0.225072	0.00015	0.00426604	yes		-7.54595	-7.42238	-6.6148	-5.39035	-25.3695
ENSG00000133048	CHI3L1	protein_coding	1:203148058-203155877	q1	q2	OK	18.9268	47.4978	1.32743	0.270636	0.00045	0.0110601	yes		NA	-11.1826	NA	NA	NA
ENSG00000134668	SPOCD1	protein_coding	1:32254730-32281652	q1	q2	OK	2.3294	4.73491	1.02338	0.290163	5e-05	0.00159847	yes		2.62143	NA	3.22781	3.42172	8.32879
ENSG00000135363	LMO2	protein_coding	11:33880121-33913836	q1	q2	OK	3.78785	7.98049	1.0751	0.28604	0.00115	0.0238033	yes		-2.40981	NA	NA	NA	NA
ENSG00000135480	KRT7	protein_coding	12:52626303-52702947	q1	q2	OK	0.729449	3.77751	2.37255	0.368212	5e-05	0.00159847	yes		-5.43953	NA	-7.27666	-6.13173	NA
ENSG00000136944	LMX1B	protein_coding	9:129376721-129463312	q1	q2	OK	0.593998	1.48475	1.32169	0.249639	0.00125	0.0254403	yes		NA	NA	NA	NA	NA
ENSG00000137869	CYP19A1	protein_coding	15:51329684-51630807	q1	q2	OK	0.322359	1.9101	2.56691	0.288332	5e-05	0.00159847	yes		-6.48874	NA	-5.025	-3.3809	NA
ENSG00000138675	FGF5	protein_coding	4:81187752-81884910	q1	q2	OK	0.190905	0.741734	1.95805	0.247992	5e-05	0.00159847	yes		-2.62318	NA	-5.7297	-5.06978	NA
ENSG00000140519	RHCG	protein_coding	15:89998679-90039844	q1	q2	OK	11.0739	25.5907	1.20846	0.370215	0.0014	0.0277453	yes		-8.51236	-8.2259	-7.43425	-5.0111	NA
ENSG00000140522	RLBP1	protein_coding	15:89753099-89764982	q1	q2	OK	14.54	4.53085	-1.68217	-0.395852	5e-05	0.00159847	yes		-5.7291	NA	-5.11835	-4.29107	NA
ENSG00000140600	SH3GL3	protein_coding	15:84115979-84287495	q1	q2	OK	0.179779	0.657169	1.87004	0.305153	5e-05	0.00159847	yes		-3.17599	NA	-5.53473	-5.43663	-4.21736
ENSG00000140807	NKD1	protein_coding	16:50582240-50670647	q1	q2	OK	1.21622	3.84212	1.6595	0.218338	5e-05	0.00159847	yes		NA	NA	-4.45963	NA	NA
ENSG00000141338	ABCA8	protein_coding	17:66863432-66951533	q1	q2	OK	2.71244	1.1208	-1.27506	-0.221984	0.00075	0.0167937	yes		-6.62231	NA	-8.55476	-8.09219	-10.0882
ENSG00000143153	ATP1B1	protein_coding	1:169074934-169337205	q1	q2	OK	52.7987	19.1772	-1.46111	-0.633835	5e-05	0.00159847	yes		-3.21619	-3.1335	-3.1856	NA	NA
ENSG00000143590	EFNA3	protein_coding	1:155036206-155060014	q1	q2	OK	4.09809	10.2387	1.32101	0.333053	0.00075	0.0167937	yes		-3.52097	NA	NA	NA	NA
ENSG00000144642	RBMS3	protein_coding	3:29305684-30051886	q1	q2	OK	6.42907	2.11129	-1.60648	-0.261958	0.00135	0.0269741	yes		-3.14763	NA	-5.1783	-4.26303	-19.5972
ENSG00000144810	COL8A1	protein_coding	3:99357318-99518070	q1	q2	OK	1.71802	13.1916	2.94081	0.456548	5e-05	0.00159847	yes		-3.07411	NA	-4.30884	-3.90731	NA
ENSG00000145506	NKD2	protein_coding	5:1008943-1039058	q1	q2	OK	2.2449	7.2549	1.69231	0.309219	5e-05	0.00159847	yes		-5.79954	NA	-6.3481	-5.4314	NA
ENSG00000145934	TENM2	protein_coding	5:166711803-167691162	q1	q2	OK	0.585639	2.56547	2.13114	0.365759	5e-05	0.00159847	yes		-7.32954	NA	-9.92289	NA	NA
ENSG00000146285	SCML4	protein_coding	6:108025307-108145521	q1	q2	OK	6.33035	2.23089	-1.50467	-0.445097	5e-05	0.00159847	yes		-6.90533	NA	-5.77823	-5.2701	NA
ENSG00000149090	PAMR1	protein_coding	11:35453369-35551848	q1	q2	OK	0.475075	2.80066	2.55954	0.447801	5e-05	0.00159847	yes		3.82841	3.93643	4.24155	5.00154	16.672
ENSG00000149948	HMGA2	protein_coding	12:66151799-66360075	q1	q2	OK	4.74635	2.10874	-1.17044	-0.247244	0.0027	0.0477218	yes		NA	NA	-2.81443	NA	NA
ENSG00000151276	MAGI1	protein_coding	3:65339199-66024509	q1	q2	OK	0.826566	1.68125	1.02434	0.18769	0.0001	0.00299167	yes		NA	NA	NA	NA	NA
ENSG00000151320	AKAP6	protein_coding	14:32798478-33300567	q1	q2	OK	5.16976	1.70264	-1.60233	-0.329606	5e-05	0.00159847	yes		NA	NA	-3.50345	NA	NA
ENSG00000151790	TDO2	protein_coding	4:156750880-156841558	q1	q2	OK	2.33798	5.81278	1.31397	0.263517	0.00125	0.0254403	yes		-8.53834	NA	-6.30526	-5.74876	NA
ENSG00000152207	CYSLTR2	protein_coding	13:49280950-49283498	q1	q2	OK	0.919644	3.16211	1.78174	0.364755	5e-05	0.00159847	yes		5.09093	5.17143	5.4492	6.75415	58.0599
ENSG00000153993	SEMA3D	protein_coding	7:84624868-84816171	q1	q2	OK	3.79934	1.06069	-1.84075	-0.407142	5e-05	0.00159847	yes		-3.35572	NA	-3.1577	NA	NA
ENSG00000154175	ABI3BP	protein_coding	3:100467999-100712359	q1	q2	OK	2.68783	7.1084	1.40308	0.236308	5e-05	0.00159847	yes		-7.0135	NA	-8.72278	-8.25317	NA
ENSG00000154262	ABCA6	protein_coding	17:67074842-67138029	q1	q2	OK	3.2481	1.25518	-1.37171	-0.24778	5e-05	0.00159847	yes		-5.19947	NA	-3.94431	-3.58712	NA
ENSG00000154856	APCDD1	protein_coding	18:10454624-10489945	q1	q2	OK	22.987	61.307	1.41524	0.336772	5e-05	0.00159847	yes		-3.01206	-2.88158	-2.30922	NA	NA
ENSG00000157570	TSPAN18	protein_coding	11:44740941-44972840	q1	q2	OK	1.9131	6.90375	1.85147	0.366398	5e-05	0.00159847	yes		-2.40197	NA	-7.22009	-6.19345	NA
ENSG00000162105	SHANK2	protein_coding	11:70313960-70963623	q1	q2	OK	0.292365	2.80283	3.26104	0.496291	5e-05	0.00159847	yes		NA	NA	-4.56585	NA	NA
ENSG00000162591	MEGF6	protein_coding	1:3406483-3528059	q1	q2	OK	2.75494	8.08087	1.55249	0.289777	5e-05	0.00159847	yes		NA	NA	NA	NA	NA
ENSG00000163531	NFASC	protein_coding	1:204797778-204991950	q1	q2	OK	1.91718	3.42369	0.836567	0.164281	0.00085	0.0186328	yes		NA	NA	NA	NA	NA
ENSG00000163735	CXCL5	protein_coding	4:74861358-74864496	q1	q2	OK	0.939547	2.46316	1.39047	0.268863	0.00055	0.013007	yes		3.45892	NA	4.70417	4.12349	9.96215
ENSG00000163762	TM4SF18	protein_coding	3:148947142-149052201	q1	q2	OK	4.89209	0.963857	-2.34356	-0.464194	5e-05	0.00159847	yes		-6.08616	NA	-4.31045	-3.58339	NA
ENSG00000164176	EDIL3	protein_coding	5:83236372-83786583	q1	q2	OK	2.35035	4.88606	1.0558	0.308934	0.0016	0.03098	yes		-7.64638	NA	-8.253	-6.69515	NA
ENSG00000164649	CDCA7L	protein_coding	7:21582832-21985702	q1	q2	OK	12.7716	27.2673	1.09423	0.409033	5e-05	0.00159847	yes		NA	NA	NA	NA	NA
ENSG00000165905	GYLTL1B	protein_coding	11:45943171-45950647	q1	q2	OK	1.20124	4.45556	1.89108	0.319489	5e-05	0.00159847	yes		NA	NA	NA	NA	NA
ENSG00000168621	GDNF	protein_coding	5:37812778-37839788	q1	q2	OK	2.65209	0.874366	-1.60082	-0.370796	5e-05	0.00159847	yes		-2.36958	NA	-2.13486	NA	NA
ENSG00000169282	KCNAB1	protein_coding	3:155755489-156256545	q1	q2	OK	1.31042	0.564716	-1.21443	-0.211578	5e-05	0.00159847	yes		NA	NA	-2.68488	NA	NA
ENSG00000170561	IRX2	protein_coding	5:2745958-2755508	q1	q2	OK	1.4643	7.08057	2.27366	0.476199	5e-05	0.00159847	yes		NA	NA	NA	NA	NA
ENSG00000171094	ALK	protein_coding	2:29415639-30144432	q1	q2	OK	1.09418	3.38209	1.62807	0.278467	0.00015	0.00426604	yes		-3.6291	NA	-4.09167	-3.01489	NA
ENSG00000171502	COL24A1	protein_coding	1:86194915-86622626	q1	q2	OK	0.759494	2.26643	1.57731	0.42207	5e-05	0.00159847	yes		-3.41979	NA	-4.35391	-3.29188	NA
ENSG00000173809	TDRD12	protein_coding	19:33210658-33320483	q1	q2	OK	2.65555	1.29911	-1.03149	-0.170487	0.001	0.0211994	yes		-4.51901	NA	-4.53608	-3.24787	NA
ENSG00000175544	CABP4	protein_coding	11:67218771-67226699	q1	q2	OK	1.20018	0.216084	-2.47359	-0.461487	5e-05	0.00159847	yes		NA	NA	NA	NA	NA
ENSG00000181790	BAI1	protein_coding	8:143530790-143626370	q1	q2	OK	4.89962	1.88384	-1.379	-0.22894	5e-05	0.00159847	yes		-7.15078	NA	-7.53274	-5.68359	NA
ENSG00000184058	TBX1	protein_coding	22:19744225-19842462	q1	q2	OK	0.461106	7.1759	3.95999	0.339528	5e-05	0.00159847	yes		-6.5553	NA	-5.24862	-3.36428	NA
ENSG00000186472	PCLO	protein_coding	7:82383328-82792246	q1	q2	OK	7.49539	1.18182	-2.66499	-0.32251	5e-05	0.00159847	yes		-3.68166	NA	-5.30363	NA	NA
ENSG00000187546	AGMO	protein_coding	7:15239942-15601640	q1	q2	OK	3.22268	0.788624	-2.03085	-0.316665	5e-05	0.00159847	yes		-2.89595	NA	-6.19245	NA	NA
ENSG00000196628	TCF4	protein_coding	18:52889561-53332018	q1	q2	OK	2.62298	4.97798	0.924353	0.190662	0.0011	0.0229418	yes		NA	NA	-2.56779	NA	NA
ENSG00000197142	ACSL5	protein_coding	10:114133775-114188138	q1	q2	OK	3.44156	1.57581	-1.12697	-0.317929	5e-05	0.00159847	yes		-2.76187	NA	NA	NA	NA
ENSG00000205649	HTN3	protein_coding	4:70894129-70902255	q1	q2	OK	0.314342	7.20931	4.51946	0.765227	5e-05	0.00159847	yes		NA	NA	NA	NA	NA
ENSG00000224659	GAGE12J	protein_coding	X:49178535-49185863	q1	q2	OK	1.32497	0.396975	-1.73884	-0.193086	5e-05	0.00159847	yes		NA	NA	NA	NA	NA
ENSG00000224902	GAGE12H	protein_coding	X:49344585-49351904	q1	q2	OK	3.20307	0.470804	-2.76625	-0.317644	5e-05	0.00159847	yes		NA	NA	NA	NA	NA
ENSG00000234906	APOC2	protein_coding	19:45445494-45452822	q1	q2	OK	319.009	89.4175	-1.83497	-0.531621	5e-05	0.00159847	yes		-3.29245	NA	-3.69724	NA	NA
NRAS mutation profile
gene_id	gene	biotype	locus	sample_1	sample_2	status	value_1	value_2	log2(fold_change)	test_stat	p_value	q_value	significant	note
ENSG00000012124	CD22	protein_coding	19:35810163-35838258	q1	q2	OK	17.9155	3.08344	-2.53859	-0.585516	5e-05	0.00321337	yes
ENSG00000033327	GAB2	protein_coding	11:77926342-78285919	q1	q2	OK	16.4982	60.7799	1.88129	0.315038	0.0008	0.0290895	yes
ENSG00000034971	MYOC	protein_coding	1:171604556-171621823	q1	q2	OK	86.9969	0.206803	-8.71656	-1.03995	5e-05	0.00321337	yes
ENSG00000048649	RSF1	protein_coding	11:77371040-77532063	q1	q2	OK	6.81979	22.9921	1.75334	0.24485	5e-05	0.00321337	yes
ENSG00000049540	ELN	protein_coding	7:73442118-73484237	q1	q2	OK	2.53281	5.19202	1.03555	0.270598	0.0001	0.00572746	yes
ENSG00000058085	LAMC2	protein_coding	1:183155372-183214035	q1	q2	OK	2.65162	11.197	2.07816	0.395723	0.0012	0.039715	yes
ENSG00000060718	COL11A1	protein_coding	1:103342022-103574052	q1	q2	OK	11.0107	37.1465	1.75432	0.204767	5e-05	0.00321337	yes
ENSG00000064692	SNCAIP	protein_coding	5:121646991-121814782	q1	q2	OK	0.168692	2.74344	4.02352	0.547207	5e-05	0.00321337	yes
ENSG00000065717	TLE2	protein_coding	19:2997635-3047633	q1	q2	OK	1.73077	4.15149	1.26222	0.31217	5e-05	0.00321337	yes
ENSG00000068078	FGFR3	protein_coding	4:1795033-1810599	q1	q2	OK	2.25281	7.06287	1.64853	0.31124	0.0001	0.00572746	yes
ENSG00000068985	PAGE1	protein_coding	X:49452052-49460596	q1	q2	OK	24.3642	1.22984	-4.30823	-0.645498	5e-05	0.00321337	yes
ENSG00000069482	GAL	protein_coding	11:68451246-68458643	q1	q2	OK	2.14106	25.9818	3.6011	0.616187	5e-05	0.00321337	yes
ENSG00000070371	CLTCL1	protein_coding	22:19166985-19279239	q1	q2	OK	4.31777	1.94627	-1.14957	-0.32728	0.00035	0.015202	yes
ENSG00000075340	ADD2	protein_coding	2:70834749-70995357	q1	q2	OK	0.147892	0.828299	2.48561	0.298502	5e-05	0.00321337	yes
ENSG00000082293	COL19A1	protein_coding	6:70576462-70919679	q1	q2	OK	3.15577	0.510215	-2.62882	-0.322165	5e-05	0.00321337	yes
ENSG00000091137	SLC26A4	protein_coding	7:107294420-107358254	q1	q2	OK	2.2804	0.400129	-2.51075	-0.49511	5e-05	0.00321337	yes
ENSG00000091428	RAPGEF4	protein_coding	2:173541868-173917621	q1	q2	OK	5.04681	1.78887	-1.49632	-0.335882	5e-05	0.00321337	yes
ENSG00000091513	TF	protein_coding	3:133380841-133497850	q1	q2	OK	3.83026	15.6982	2.03508	0.418793	5e-05	0.00321337	yes
ENSG00000099953	MMP11	protein_coding	22:24105207-24126503	q1	q2	OK	8.60992	36.0893	2.0675	0.309038	5e-05	0.00321337	yes
ENSG00000101938	CHRDL1	protein_coding	X:109917083-110039286	q1	q2	OK	4.61174	0.943366	-2.28942	-0.470878	5e-05	0.00321337	yes
ENSG00000102445	KIAA0226L	protein_coding	13:46916138-47012325	q1	q2	OK	5.64467	2.32452	-1.27996	-0.410822	5e-05	0.00321337	yes
ENSG00000104723	TUSC3	protein_coding	8:15274723-15624158	q1	q2	OK	50.093	22.764	-1.13786	-0.492071	5e-05	0.00321337	yes
ENSG00000105088	OLFM2	protein_coding	19:9964393-10047228	q1	q2	OK	8.18384	24.7277	1.59528	0.49087	0.0001	0.00572746	yes
ENSG00000105409	ATP1A3	protein_coding	19:42470733-42501649	q1	q2	OK	0.871197	2.18565	1.32699	0.313768	0.00055	0.0217521	yes
ENSG00000105419	MEIS3	protein_coding	19:47906380-47922780	q1	q2	OK	4.55154	11.1573	1.29356	0.45132	0.0001	0.00572746	yes
ENSG00000106123	EPHB6	protein_coding	7:142552791-142568847	q1	q2	OK	2.73547	6.17322	1.17423	0.20196	0.0008	0.0290895	yes
ENSG00000106689	LHX2	protein_coding	9:126763948-126795580	q1	q2	OK	2.38378	14.3402	2.58875	0.424783	5e-05	0.00321337	yes
ENSG00000107485	GATA3	protein_coding	10:8095566-8117161	q1	q2	OK	1.41367	4.60015	1.70224	0.284994	5e-05	0.00321337	yes
ENSG00000111490	TBC1D30	protein_coding	12:65174588-65274812	q1	q2	OK	0.390052	0.804996	1.04532	0.143886	0.00135	0.0434437	yes
ENSG00000113645	WWC1	protein_coding	5:167718655-167899308	q1	q2	OK	3.23122	6.49238	1.00667	0.287526	0.00015	0.00789571	yes
ENSG00000114270	COL7A1	protein_coding	3:48601505-48632700	q1	q2	OK	7.22424	19.149	1.40636	0.287538	5e-05	0.00321337	yes
ENSG00000114757	PEX5L	protein_coding	3:179512745-179754841	q1	q2	OK	0.577003	0.0688219	-3.06764	-0.337299	5e-05	0.00321337	yes
ENSG00000117245	KIF17	protein_coding	1:20990506-21044510	q1	q2	OK	10.5462	4.31788	-1.28832	-0.276553	0.00155	0.0481961	yes
ENSG00000119866	BCL11A	protein_coding	2:60678301-60780702	q1	q2	OK	1.01814	3.84229	1.91603	0.275861	5e-05	0.00321337	yes
ENSG00000123243	ITIH5	protein_coding	10:7601231-7708961	q1	q2	OK	17.1179	3.81986	-2.16391	-0.459859	5e-05	0.00321337	yes
ENSG00000124225	PMEPA1	protein_coding	20:56223447-56286592	q1	q2	OK	6.5378	18.7477	1.51984	0.434884	0.00035	0.015202	yes
ENSG00000125378	BMP4	protein_coding	14:54416453-54425479	q1	q2	OK	0.7123	3.65692	2.36007	0.52777	5e-05	0.00321337	yes
ENSG00000127903	ZNF835	protein_coding	19:57174019-57183151	q1	q2	OK	0.106206	0.419148	1.98059	0.352755	0.00105	0.0358231	yes
ENSG00000130707	ASS1	protein_coding	9:133320315-133376661	q1	q2	OK	5.2261	14.8139	1.50315	0.420017	0.00025	0.0118098	yes
ENSG00000130940	CASZ1	protein_coding	1:10696660-10856707	q1	q2	OK	0.883408	3.78351	2.09857	0.182087	5e-05	0.00321337	yes
ENSG00000132470	ITGB4	protein_coding	17:73717407-73761792	q1	q2	OK	14.2551	40.7705	1.51605	0.317756	5e-05	0.00321337	yes
ENSG00000133048	CHI3L1	protein_coding	1:203148058-203155877	q1	q2	OK	9.05207	47.4978	2.39154	0.472997	5e-05	0.00321337	yes
ENSG00000134668	SPOCD1	protein_coding	1:32254730-32281652	q1	q2	OK	1.70733	4.73492	1.4716	0.405829	5e-05	0.00321337	yes
ENSG00000135363	LMO2	protein_coding	11:33880121-33913836	q1	q2	OK	3.23638	7.98049	1.30209	0.337654	0.0015	0.0470383	yes
ENSG00000135480	KRT7	protein_coding	12:52626303-52702947	q1	q2	OK	1.12669	3.77752	1.74535	0.301522	0.0013	0.0422032	yes
ENSG00000136944	LMX1B	protein_coding	9:129376721-129463312	q1	q2	OK	0.293683	1.48475	2.33789	0.455676	5e-05	0.00321337	yes
ENSG00000137869	CYP19A1	protein_coding	15:51329684-51630807	q1	q2	OK	0.303059	1.9101	2.65598	0.314695	5e-05	0.00321337	yes
ENSG00000138675	FGF5	protein_coding	4:81187752-81884910	q1	q2	OK	0.0710678	0.741734	3.38363	0.469642	5e-05	0.00321337	yes
ENSG00000140519	RHCG	protein_coding	15:89998679-90039844	q1	q2	OK	6.32319	25.5907	2.01689	0.598763	0.0003	0.0134805	yes
ENSG00000140522	RLBP1	protein_coding	15:89753099-89764982	q1	q2	OK	18.2903	4.53086	-2.01322	-0.477987	0.0003	0.0134805	yes
ENSG00000140600	SH3GL3	protein_coding	15:84115979-84287495	q1	q2	OK	0.196003	0.65717	1.74539	0.287467	0.0004	0.0168122	yes
ENSG00000140807	NKD1	protein_coding	16:50582240-50670647	q1	q2	OK	0.753849	3.84212	2.34956	0.298002	5e-05	0.00321337	yes
ENSG00000141338	ABCA8	protein_coding	17:66863432-66951533	q1	q2	OK	5.87207	1.12081	-2.38933	-0.408018	5e-05	0.00321337	yes
ENSG00000143153	ATP1B1	protein_coding	1:169074934-169337205	q1	q2	OK	43.026	19.1772	-1.16582	-0.456762	0.00135	0.0434437	yes
ENSG00000143590	EFNA3	protein_coding	1:155036206-155060014	q1	q2	OK	3.30041	10.2387	1.63331	0.390689	0.00095	0.0333375	yes
ENSG00000144642	RBMS3	protein_coding	3:29305684-30051886	q1	q2	OK	5.79798	2.11128	-1.45743	-0.248928	0.00065	0.0247336	yes
ENSG00000144810	COL8A1	protein_coding	3:99357318-99518070	q1	q2	OK	4.33018	13.1916	1.60712	0.23426	0.0013	0.0422032	yes
ENSG00000145506	NKD2	protein_coding	5:1008943-1039058	q1	q2	OK	1.45843	7.25493	2.31454	0.412136	5e-05	0.00321337	yes
ENSG00000145934	TENM2	protein_coding	5:166711803-167691162	q1	q2	OK	0.365627	2.56547	2.81078	0.502775	5e-05	0.00321337	yes
ENSG00000146285	SCML4	protein_coding	6:108025307-108145521	q1	q2	OK	6.77246	2.23089	-1.60206	-0.466278	0.00015	0.00789571	yes
ENSG00000149090	PAMR1	protein_coding	11:35453369-35551848	q1	q2	OK	0.405152	2.80066	2.78923	0.474999	5e-05	0.00321337	yes
ENSG00000149948	HMGA2	protein_coding	12:66151799-66360075	q1	q2	OK	7.52333	2.10874	-1.83499	-0.424718	0.00055	0.0217521	yes
ENSG00000151276	MAGI1	protein_coding	3:65339199-66024509	q1	q2	OK	0.691732	1.68125	1.28125	0.243801	0.0002	0.00989172	yes
ENSG00000151320	AKAP6	protein_coding	14:32798478-33300567	q1	q2	OK	10.8126	1.70264	-2.66686	-0.536167	5e-05	0.00321337	yes
ENSG00000151790	TDO2	protein_coding	4:156750880-156841558	q1	q2	OK	1.16421	5.81279	2.31988	0.446724	5e-05	0.00321337	yes
ENSG00000152207	CYSLTR2	protein_coding	13:49280950-49283498	q1	q2	OK	0.2098	3.16211	3.9138	0.751065	5e-05	0.00321337	yes
ENSG00000153993	SEMA3D	protein_coding	7:84624868-84816171	q1	q2	OK	4.81932	1.06069	-2.18383	-0.495693	0.00045	0.0185608	yes
ENSG00000154175	ABI3BP	protein_coding	3:100467999-100712359	q1	q2	OK	2.37457	7.10841	1.58186	0.25875	5e-05	0.00321337	yes
ENSG00000154262	ABCA6	protein_coding	17:67074842-67138029	q1	q2	OK	5.18661	1.25518	-2.0469	-0.354133	5e-05	0.00321337	yes
ENSG00000154856	APCDD1	protein_coding	18:10454624-10489945	q1	q2	OK	22.6769	61.307	1.43483	0.345157	0.0003	0.0134805	yes
ENSG00000157570	TSPAN18	protein_coding	11:44740941-44972840	q1	q2	OK	1.51763	6.90374	2.18556	0.399539	0.0002	0.00989172	yes
ENSG00000162105	SHANK2	protein_coding	11:70313960-70963623	q1	q2	OK	0.174599	2.80284	4.00477	0.564523	5e-05	0.00321337	yes
ENSG00000162591	MEGF6	protein_coding	1:3406483-3528059	q1	q2	OK	2.69564	8.08087	1.58389	0.288869	5e-05	0.00321337	yes
ENSG00000163531	NFASC	protein_coding	1:204797778-204991950	q1	q2	OK	1.4912	3.42369	1.19907	0.288787	0.00025	0.0118098	yes
ENSG00000163735	CXCL5	protein_coding	4:74861358-74864496	q1	q2	OK	0.479665	2.46316	2.36041	0.479468	0.0002	0.00989172	yes
ENSG00000163762	TM4SF18	protein_coding	3:148947142-149052201	q1	q2	OK	2.65336	0.963858	-1.46093	-0.287914	0.0015	0.0470383	yes
ENSG00000164176	EDIL3	protein_coding	5:83236372-83786583	q1	q2	OK	1.00427	4.88606	2.28252	0.626176	5e-05	0.00321337	yes
ENSG00000164649	CDCA7L	protein_coding	7:21582832-21985702	q1	q2	OK	9.23284	27.2672	1.56232	0.578234	5e-05	0.00321337	yes
ENSG00000165905	GYLTL1B	protein_coding	11:45943171-45950647	q1	q2	OK	0.937132	4.45556	2.24928	0.363143	5e-05	0.00321337	yes
ENSG00000168621	GDNF	protein_coding	5:37812778-37839788	q1	q2	OK	2.72873	0.874366	-1.64192	-0.378338	0.00135	0.0434437	yes
ENSG00000169282	KCNAB1	protein_coding	3:155755489-156256545	q1	q2	OK	1.92558	0.564716	-1.7697	-0.298845	5e-05	0.00321337	yes
ENSG00000170561	IRX2	protein_coding	5:2745958-2755508	q1	q2	OK	2.00216	7.08058	1.82231	0.379821	5e-05	0.00321337	yes
ENSG00000171094	ALK	protein_coding	2:29415639-30144432	q1	q2	OK	0.874938	3.38209	1.95066	0.324298	0.00085	0.0304074	yes
ENSG00000171502	COL24A1	protein_coding	1:86194915-86622626	q1	q2	OK	0.574068	2.26644	1.98113	0.454568	0.00015	0.00789571	yes
ENSG00000173809	TDRD12	protein_coding	19:33210658-33320483	q1	q2	OK	7.13668	1.29911	-2.45773	-0.48116	5e-05	0.00321337	yes
ENSG00000175544	CABP4	protein_coding	11:67218771-67226699	q1	q2	OK	0.617325	0.216084	-1.51444	-0.279627	0.0007	0.0264089	yes
ENSG00000181790	BAI1	protein_coding	8:143530790-143626370	q1	q2	OK	6.07611	1.88384	-1.68947	-0.250568	0.00015	0.00789571	yes
ENSG00000184058	TBX1	protein_coding	22:19744225-19842462	q1	q2	OK	0.336254	7.1759	4.41554	0.344177	5e-05	0.00321337	yes
ENSG00000186472	PCLO	protein_coding	7:82383328-82792246	q1	q2	OK	4.37671	1.18182	-1.88883	-0.280535	5e-05	0.00321337	yes
ENSG00000187546	AGMO	protein_coding	7:15239942-15601640	q1	q2	OK	3.18207	0.788633	-2.01254	-0.321517	0.00075	0.0277274	yes
ENSG00000196628	TCF4	protein_coding	18:52889561-53332018	q1	q2	OK	1.83243	4.97798	1.44181	0.301777	5e-05	0.00321337	yes
ENSG00000197142	ACSL5	protein_coding	10:114133775-114188138	q1	q2	OK	3.47954	1.57581	-1.1428	-0.324605	0.00025	0.0118098	yes
ENSG00000205649	HTN3	protein_coding	4:70894129-70902255	q1	q2	OK	0.650458	7.20931	3.47033	0.550092	5e-05	0.00321337	yes
ENSG00000224659	GAGE12J	protein_coding	X:49178535-49185863	q1	q2	OK	0.0606339	0.396975	2.71085	0.336399	0.0004	0.0168122	yes
ENSG00000224902	GAGE12H	protein_coding	X:49344585-49351904	q1	q2	OK	3.00279	0.470804	-2.6731	-0.32165	5e-05	0.00321337	yes
ENSG00000234906	APOC2	protein_coding	19:45445494-45452822	q1	q2	OK	211.373	89.4175	-1.24116	-0.381354	0.00025	0.0118098	yes

## Sheet: Pseudogene
Camilo
gene_id	Gene Name	Biotype	sample_1	sample_2	status	value_1	value_2	log2_fold_change	test_stat	p_value	q_value	significant	DESeq	NOISeq	CuffDiff	Limma	GeneSpring		DE Parental Gene	DESeq	NOISeq	CuffDiff	Limma	GeneSpring
ENSG00000185390	FGF7P2	pseudogene	Tumor	Control	OK	3.01052	0	#NAME?	NA	0.00095	0.00252842	yes	NA	NA	NA	NA	NA		ENSG00000140285	-5.64088	NA	-8.55859	-7.58426	NA
ENSG00000232177	MTND4P24	pseudogene	Tumor	Control	OK	42.4738	0	#NAME?	NA	5e-05	0.000174845	yes	NA	NA	NA	NA	NA		NONE	NA	NA	NA	NA	NA
ENSG00000243742	RPLP0P2	pseudogene	Tumor	Control	OK	4.12735	1.91288	-1.10947	-1.30949	0.00675	0.0139463	yes	NA	NA	NA	NA	NA		NONE	NA	NA	NA	NA	NA
ENSG00000244681	RP11-219E24.1	pseudogene	Tumor	Control	OK	5.13055	0	#NAME?	NA	0.00775	0.0156952	yes	NA	NA	NA	NA	NA		ENSG00000146966	NA	NA	2.16298	2.54218	5.34872
BRAF mutation profile
gene_id	gene	biotype	locus	sample_1	sample_2	status	value_1	value_2	log2(fold_change)	test_stat	p_value	q_value	significant	note	DESeq	NOISeq	CuffDiff	Limma	GeneSpring		DE Parental Gene	DESeq	NOISeq	CuffDiff	Limma	GeneSpring
ENSG00000185390	FGF7P2	pseudogene	21:14721585-14722969	q1	q2	OK	2.41387	0.338638	-2.83353	-0.426102	5e-05	0.00159847	yes	ENSG00000140285	NA	NA	NA	NA	NA		ENSG00000140285	-5.64088	NA	-8.55859	-7.58426	NA
ENSG00000232177	MTND4P24	pseudogene	X:125606867-125607264	q1	q2	OK	0.483745	3.68122	2.92786	0.3634	5e-05	0.00159847	yes	ENSG00000198886	NA	NA	NA	NA	NA		NONE	NA	NA	NA	NA	NA
ENSG00000243742	RPLP0P2	pseudogene	11:61382507-61406921	q1	q2	OK	2.47695	5.88857	1.24935	0.243984	5e-05	0.00159847	yes	ENSG00000089157,ENSG00000131848	#N/A	#N/A	#N/A	#N/A	#N/A		NONE	NA	NA	NA	NA	NA
ENSG00000244681	MTHFD2P1	pseudogene	3:95373266-95402037	q1	q2	OK	0.130505	2.68875	4.36476	0.44804	5e-05	0.00159847	yes	ENSG00000065911,ENSG00000146966	NA	NA	NA	NA	NA		ENSG00000146966	NA	NA	2.16298	2.54218	5.34872
NRAS mutation profile
gene_id	gene	biotype	locus	sample_1	sample_2	status	value_1	value_2	log2(fold_change)	test_stat	p_value	q_value	significant	note
ENSG00000185390	FGF7P2	pseudogene	21:14721585-14722969	q1	q2	OK	2.6641	0.338638	-2.97583	-0.547996	5e-05	0.00321337	yes
ENSG00000232177	MTND4P24	pseudogene	X:125606867-125607264	q1	q2	OK	0.130367	3.68122	4.81953	0.737352	5e-05	0.00321337	yes
ENSG00000243742	RPLP0P2	pseudogene	11:61382507-61406921	q1	q2	OK	0.807124	5.88857	2.86706	0.548928	5e-05	0.00321337	yes
ENSG00000244681	MTHFD2P1	pseudogene	3:95373266-95402037	q1	q2	OK	0.0666068	2.68875	5.33512	0.705191	5e-05	0.00321337	yes

## Sheet: lincRNA
Camilo
gene_id	Gene Name	Biotype	sample_1	sample_2	status	value_1	value_2	log2_fold_change	test_stat	p_value	q_value	significant	DESeq	NOISeq	CuffDiff	Limma	GeneSpring
ENSG00000234426	RP11-459O1.2	lincRNA	Tumor	Control	OK	4.37969	0	#NAME?	NA	5e-05	0.000174845	yes	NA	NA	NA?	NA	NA
ENSG00000251168	CTD-2072I24.1	lincRNA	Tumor	Control	OK	2.44373	0	#NAME?	NA	0.0001	0.00033029	yes	NA	NA	NA?	NA	NA
ENSG00000253438	PCAT1	lincRNA	Tumor	Control	OK	3.11373	0	#NAME?	NA	5e-05	0.000174845	yes	NA	NA	NA?	NA	NA
ENSG00000259223	RP11-82L7.4	lincRNA	Tumor	Control	OK	2.8664	0	#NAME?	NA	5e-05	0.000174845	yes	NA	NA	NA?	NA	NA
BRAF mutation profile
gene_id	gene	biotype	locus	sample_1	sample_2	status	value_1	value_2	log2(fold_change)	test_stat	p_value	q_value	significant	note	DESeq	NOISeq	CuffDiff	Limma	GeneSpring
ENSG00000234426	RP11-459O1.2	lincRNA	6:89008668-89130752	q1	q2	OK	1.20598	0.150044	-3.00675	-0.60427	5e-05	0.00159847	yes		NA	NA	NA	NA	NA
ENSG00000251168	CTD-2072I24.1	lincRNA	5:7924404-7925511	q1	q2	OK	0.57905	1.63006	1.49317	0.224537	0.00015	0.00426604	yes		NA	NA	NA	NA	NA
ENSG00000253438	PCAT1	lincRNA	8:127859299-128033259	q1	q2	OK	0.373921	0.17397	-1.10389	-0.182898	0.00195	0.036655	yes		NA	NA	NA	NA	NA
ENSG00000259223	RP11-82L7.4	lincRNA	15:60365866-60410519	q1	q2	OK	0.559357	1.90736	1.76974	0.188114	5e-05	0.00159847	yes		NA	NA	NA	NA	NA
NRAS mutation profile
gene_id	gene	biotype	locus	sample_1	sample_2	status	value_1	value_2	log2(fold_change)	test_stat	p_value	q_value	significant	note	DESeq	NOISeq	CuffDiff	Limma	GeneSpring
ENSG00000234426	RP11-459O1.2	lincRNA	6:89008668-89130752	q1	q2	OK	1.79104	0.150044	-3.57734	-0.758859	5e-05	0.00321337	yes
ENSG00000251168	CTD-2072I24.1	lincRNA	5:7924404-7925511	q1	q2	OK	0.108129	1.63006	3.9141	0.619997	0.00015	0.00789571	yes
ENSG00000253438	PCAT1	lincRNA	8:127859299-128033259	q1	q2	OK	1.0315	0.17397	-2.56784	-0.409113	5e-05	0.00321337	yes
ENSG00000259223	RP11-82L7.4	lincRNA	15:60365866-60410519	q1	q2	OK	0.0405518	1.90736	5.55567	0.75951	5e-05	0.00321337	yes

## Sheet: antisense
Camilo
gene_id	Gene Name	Biotype	sample_1	sample_2	status	value_1	value_2	log2_fold_change	test_stat	p_value	q_value	significant	DESeq	NOISeq	CuffDiff	Limma	GeneSpring
ENSG00000241956	CTC-340A15.2	antisense	Tumor	Control	OK	16.2353	0.45594	-5.15415	-1.01813	5e-05	0.000174845	yes	NA	NA	-5.15415	-3.74485	NA
BRAF mutation profile
gene_id	gene	biotype	locus	sample_1	sample_2	status	value_1	value_2	log2(fold_change)	test_stat	p_value	q_value	significant	note	DESeq	NOISeq	CuffDiff	Limma	GeneSpring
ENSG00000241956	CTC-340A15.2	antisense	5:163723701-164598649	q1	q2	OK	0.424624	1.63174	1.94215	0.328944	5e-05	0.00159847	yes		NA	NA	-5.15415	-3.74485	NA
NRAS mutation profile
gene_id	gene	biotype	locus	sample_1	sample_2	status	value_1	value_2	log2(fold_change)	test_stat	p_value	q_value	significant	note	DESeq	NOISeq	CuffDiff	Limma	GeneSpring
ENSG00000241956	CTC-340A15.2	antisense	5:163723701-164598649	q1	q2	OK	0.357305	1.63174	2.19118	0.395853	5e-05	0.00321337	yes
