# Supplementary material for: Ensemble Modeling Approach Targeting Heterogeneous RNA-Seq data: Application to Melanoma Pseudogenes
Source: Sci Rep. 2017 Dec 11;7:17344. doi: 10.1038/s41598-017-17337-7 (PMC5725464; doi:10.1038/s41598-017-17337-7)
Supplement: Supplementary file 1 — Supplementary Files [file 41598_2017_17337_MOESM1_ESM.zip › Supplementary_Files/10_Mutational_Profiling/Supplementary Table 10.5.xlsx]

## Sheet: Pat_ID
analysis id	sample id	sample type	# reads (pair)
bd7f0212-7a22-4b76-b5ed-f7879bad4c6b	UNCID_2173890	1	59608857
4a4274c6-a34b-4f23-9597-b561e7ed3357	UNCID_2173895	1	50481764
1baad8de-4a9d-4381-8970-02063c295ccc	UNCID_2173896	1	56824826
ff80dcbf-5779-494b-962d-9be916d86df8	UNCID_2173923	1	75920231
fd85644a-09d9-4b61-993a-2da90f7907b0	UNCID_2174148	1	68218243
e2214d17-a0ab-48c9-ab81-77157eb4f88a	UNCID_2174186	1	62068399
87c2c85d-c1a4-4a9d-a20c-ec64bb111ea2	UNCID_2174219	1	74418653
c68f8ca4-4af6-4ce1-9c33-a4256ce3d4b0	UNCID_2176761	1	54430823
28b43c0f-510a-4498-b4b1-fcb644dca8ed	UNCID_2176765	1	73188037
162e37fc-340d-4002-8b75-9e848a426abe	UNCID_2176766	1	59067137
60be22e0-81e4-48ed-bd02-5e7388d1fd6c	UNCID_2176769	1	66180640
60e574aa-167a-442d-8642-e8426d5bb24b	UNCID_2176778	1	65597743
5412db90-baeb-44c2-8b6a-d9160e0d78b9	UNCID_2177685	1	45371229
d8d236f1-e10d-43d2-a9f8-15759c903955	UNCID_2177708	1	67652073
56627b66-ea8b-4c91-9e1d-57884d6b89eb	UNCID_2177713	1	60850433
b0612865-f98c-4f9c-8a6e-1cde3737bc07	UNCID_2177721	1	74157784
67a65dd6-9352-4ce8-b06b-f7b7f1b312ab	UNCID_2177729	1	58712391
9476b8d0-9618-4c43-92fa-c86760844874	UNCID_2177746	1	66928969
a5da152f-1c85-4985-8cb0-576f9d0a4c3b	UNCID_2177749	1	63867792
f3b54c1c-807c-4b8a-adf8-83e7f01daf69	UNCID_2177759	1	65491888
c6e068a5-bda4-452f-b2eb-7f241c767aae	UNCID_2178002	1	68657874
56fcf52a-50a0-4d79-a280-0528e555d517	UNCID_2178006	1	69421099
20f2f43b-3fa5-4ab6-b6f3-c6820317936b	UNCID_2178007	1	49213589
b925a1ba-d685-45f4-b3c3-20c8f5d73e38	UNCID_2178010	1	71125159
d0910b79-81ae-4f05-b36f-bd181f481ab5	UNCID_2185384	1	84045260
5457e809-98f9-4cd8-aae2-c899b2b8bc5a	UNCID_2185401	1	79204622
517f7bb0-a9ca-4220-b722-453cda5f2e82	UNCID_2185402	1	87427134
04435736-e670-45eb-b2c7-fb3d0810cf36	UNCID_2185412	1	78361245
b1662651-5e48-41f1-a812-d553c7dc65ee	UNCID_2185445	1	72051419
6dbc4f23-ba3a-470f-b3d4-01c7c1dcf874	UNCID_2185477	1	80693819
65444144-c7e1-42ef-a10b-4742016a1239	UNCID_2187496	1	72600119
2199dad1-7efd-4624-ae1d-ea355d91c95c	UNCID_2187679	1	60326604
d36ee832-b7ba-4981-a0b4-8b612733b333	UNCID_2187683	1	48294583
29cb7b49-c4c8-49c1-a2d3-7fce1aa0f15b	UNCID_2187684	1	58765027
a8054741-4e86-44de-895b-7dce74bcbeed	UNCID_2187685	1	59246425
693243f6-a5bb-4411-90d3-d620a6480ce4	UNCID_2187687	1	73472594
726eee25-6447-496a-b81b-4ed13d1375a3	UNCID_2187689	1	66081298
b7e3f90d-747a-42da-b5ba-7b6479420fd3	UNCID_2187693	1	47561984
21e750de-4f75-44f3-8303-ca4202351359	UNCID_2187700	1	71692938
4d163bdc-ee40-439f-a5c0-400a1fa2f14d	UNCID_2193796	1	94907207
5f72db39-dad5-464e-9008-6e88a9d1bfe8	UNCID_2193929	1	79201004
4d2e0674-6630-41fd-8940-9d90cf4e0d7c	UNCID_2193974	1	74274404
820a4666-6d25-4d59-a00d-46c4d45f0b7f	UNCID_2194025	1	77717465
78f87e69-bfbf-4dd3-90eb-b6cba7596598	UNCID_2194819	1	69726125
dd66117d-e39b-4b23-919f-4730ff0f5619	UNCID_2195038	1	87371926
b6242a5d-4d29-4b78-92e2-3701449ccbd4	UNCID_2195991	1	83146473
ab474f26-e8ce-43af-a14f-f04ab1caaa68	UNCID_2196106	1	69796845
58e902a9-97fe-45e0-9259-258dfa8e3745	UNCID_2196119	1	63427426
32053c2a-d9c1-4117-bd05-f5da5e28b4df	UNCID_2196205	1	77959261
53a41f73-62c0-4a25-a490-cdd5d0084f5c	UNCID_2196296	1	90680325
ebc85b18-c95d-41ea-a03f-da971300410c	UNCID_2196701	1	91722591
0268fd3a-85e1-4d57-9594-fb031e305765	UNCID_2196740	1	59611951
d4f7f9c9-f065-471d-941f-efa15ddafae9	UNCID_2196959	1	84030874
047bd731-4bb4-400b-875c-1c44e9ed128d	UNCID_2197687	1	87930802
3f453e65-4109-4264-9851-edec9375973c	UNCID_2197783	1	86980727
9d64fe50-c860-4a40-baac-d3ba2073e742	UNCID_2197984	1	87838848
964ddb0f-b91a-4e83-b18a-13ef8c85af45	UNCID_2198136	1	105412205
cb505ec8-40fe-4d68-8b71-1a07c0ff9d0e	UNCID_2198170	1	78824518
b916f197-d85d-4871-9683-9b984f002747	UNCID_2198439	1	85541096
c95bc731-e496-415a-871e-95308b9a73a3	UNCID_2198592	1	63171586
ae5b72d6-a736-48bb-8205-be4acbcba86f	UNCID_2198829	1	51638955
1734e28e-8a15-4a9c-b6f7-1777617e21aa	UNCID_2199628	1	85121939
068ae21e-cc8c-4772-9011-993e1ff9742d	UNCID_2199644	1	76354203
94231feb-4a35-46bf-9a98-b2c082ca9d0a	UNCID_2234581	1	97954048
77841bb9-7595-4a06-a12c-61c9f2ac47f7	UNCID_2268772	1	60392596
e6b16bab-3711-43fd-bee5-99b024d2cc62	UNCID_2268786	1	69677269
8e2cd8f4-b121-403b-bf83-66f6da646776	UNCID_2268787	1	61048309
1e35f9e2-b040-4993-8a7f-10e585a1c6af	UNCID_2268789	1	67059722
cbeb4c70-21fc-4a2e-a2f5-1f35e274fda5	UNCID_2268801	1	57199747
3759318b-337a-4db6-b795-9f80dfb17fba	UNCID_2327025	1	70553833
6464bcdb-ed86-4d3f-bfe0-327544069790	UNCID_2327026	1	75992566
f86aee4c-bc64-4f61-9e0f-cdbcb8652cff	UNCID_2327196	1	74533011
65e53982-0c67-4367-899e-195caf2770d8	UNCID_2327199	1	60811318
453b4a5f-30dd-4ebb-b4bc-d25a5d3d9279	UNCID_2327201	1	71261530
e1913e92-7df0-4c05-bf33-6d8f9ad43fa6	UNCID_2327202	1	78512320
e39a9115-8756-4ae9-8618-a20029b87657	UNCID_2327203	1	87719749
60c329fe-b920-4229-ba96-81dc21f22211	UNCID_2327214	1	79990546
0df68cbe-8fc5-407f-b4a8-84156754ce20	UNCID_2333464	1	35289898
642ef20f-5d1f-48b3-b543-b03c88868707	UNCID_2552803	1	71580102
ffb8b781-f547-496e-8ea9-eba6debc197a	UNCID_2552804	1	63740805
7d4587db-0b8e-4b62-957a-10391dd9adb7	UNCID_2552811	1	61747702
4a434288-bf89-4a14-bbef-170fa540bc50	UNCID_2552812	1	63837989
180640fb-eb34-48c6-9106-7e4968960a16	UNCID_2647601	1	75790720
c78a4c96-84da-47d1-8ec1-15218467f525	UNCID_2647609	1	67264648
ef5053e3-17c9-48b9-b5b6-d3e2e476a881	UNCID_2647620	1	76215770
a8d186c1-046e-4248-9da0-1a11a8d3f2c8	UNCID_2647692	1	54024047
1c2766eb-d5b1-4e10-b85e-85fa90eacb0a	UNCID_2647761	1	53370403
57fc3604-4527-4504-b2ec-f027cfc81248	UNCID_2647903	1	67316148
7aab8a96-6787-407c-8df9-1422ac0cca97	UNCID_2647931	1	60967082
aad2b942-019b-499e-9a30-75ed4ce4d4d7	UNCID_2647977	1	38857028
b444331d-6ba7-485a-99a9-c8b5a99f1222	UNCID_2647978	1	70019341
0a048392-98d0-4e3a-a337-d22aa3e16eb6	UNCID_2648018	1	60671693
7e6aecaa-896e-4497-9608-d72a7275eb7b	UNCID_2648224	1	57414230
fbe70b5a-8b80-4b4a-962d-788f43612e12	UNCID_2649424	1	64706167
b133085b-7ae9-49d5-9d84-847d0b37d1ab	UNCID_2650103	1	55678954
22a42ff8-03f5-4277-bdcd-9e728c419a99	UNCID_2650232	1	56136286
d350e9eb-622f-473a-af29-8ebb632f410e	UNCID_2650615	1	57331091
53ae714a-0422-4c22-9380-a8402f108d6d	UNCID_2650730	1	81437269
9366d4df-948e-4645-9659-c3aa047aa0e7	UNCID_2650820	1	57561548
6a9e9fd9-c001-4dc9-8e9e-c67d498c655d	UNCID_2651085	1	59527725
9ff8061b-b21b-479c-b182-99af005241d2	UNCID_2651143	1	58353838
43677025-6d54-478f-878b-da4a8aa22e3b	UNCID_2651155	1	60464074
a3e08b10-e16e-4e1c-ae40-8dae4db8af31	UNCID_2651245	1	49868919
