# Supplementary material for: Ensemble Modeling Approach Targeting Heterogeneous RNA-Seq data: Application to Melanoma Pseudogenes
Source: Sci Rep. 2017 Dec 11;7:17344. doi: 10.1038/s41598-017-17337-7 (PMC5725464; doi:10.1038/s41598-017-17337-7)
Supplement: Supplementary file 1 — Supplementary Files [file 41598_2017_17337_MOESM1_ESM.zip › Supplementary_Files/1_BLAST/Supplementary Table 1.1.xlsx]

## Sheet: pseudogenes_vs_proteinCoding.bl
Pseudogene ID	Protein Coding ID	E-value	BitScore	Best Hit ID
ENST00000424348	ENST00000341959	0	1074	ensembl_havana_transcript:known chromosome:GRCh38:9:35957108:35958154:-1 gene:ENSG00000122718 gene_biotype:protein_coding transcript_biotype:protein_coding
ENST00000502411	ENST00000403078	3e-107	390	ensembl:known chromosome:GRCh38:1:161581311:161678650:1 gene:ENSG00000072694 gene_biotype:protein_coding transcript_biotype:protein_coding
ENST00000502411	ENST00000403078	9e-73	276	ensembl:known chromosome:GRCh38:1:161581311:161678650:1 gene:ENSG00000072694 gene_biotype:protein_coding transcript_biotype:protein_coding
ENST00000496692	ENST00000485778	0	883	havana:known chromosome:GRCh38:1:161663199:161674116:1 gene:ENSG00000072694 gene_biotype:protein_coding transcript_biotype:retained_intron
ENST00000466542	ENST00000403078	0	1596	ensembl:known chromosome:GRCh38:1:161581311:161678650:1 gene:ENSG00000072694 gene_biotype:protein_coding transcript_biotype:protein_coding
ENST00000465075	ENST00000403078	0	878	ensembl:known chromosome:GRCh38:1:161581311:161678650:1 gene:ENSG00000072694 gene_biotype:protein_coding transcript_biotype:protein_coding
ENST00000465075	ENST00000403078	7e-75	283	ensembl:known chromosome:GRCh38:1:161581311:161678650:1 gene:ENSG00000072694 gene_biotype:protein_coding transcript_biotype:protein_coding
ENST00000473530	ENST00000403078	0	1212	ensembl:known chromosome:GRCh38:1:161581311:161678650:1 gene:ENSG00000072694 gene_biotype:protein_coding transcript_biotype:protein_coding
ENST00000473530	ENST00000403078	1e-94	350	ensembl:known chromosome:GRCh38:1:161581311:161678650:1 gene:ENSG00000072694 gene_biotype:protein_coding transcript_biotype:protein_coding
ENST00000473712	ENST00000403078	0	785	ensembl:known chromosome:GRCh38:1:161581311:161678650:1 gene:ENSG00000072694 gene_biotype:protein_coding transcript_biotype:protein_coding
ENST00000482226	ENST00000403078	0	771	ensembl:known chromosome:GRCh38:1:161581311:161678650:1 gene:ENSG00000072694 gene_biotype:protein_coding transcript_biotype:protein_coding
ENST00000467903	ENST00000467525	0	1760	havana:known chromosome:GRCh38:1:161506333:161524013:1 gene:ENSG00000143226 gene_biotype:protein_coding transcript_biotype:nonsense_mediated_decay
ENST00000507374	ENST00000467525	0	797	havana:known chromosome:GRCh38:1:161506333:161524013:1 gene:ENSG00000143226 gene_biotype:protein_coding transcript_biotype:nonsense_mediated_decay
ENST00000508651	ENST00000467525	0	859	havana:known chromosome:GRCh38:1:161506333:161524013:1 gene:ENSG00000143226 gene_biotype:protein_coding transcript_biotype:nonsense_mediated_decay
ENST00000611236	ENST00000403078	0	1382	ensembl:known chromosome:GRCh38:1:161581311:161678650:1 gene:ENSG00000072694 gene_biotype:protein_coding transcript_biotype:protein_coding
ENST00000543859	ENST00000271450	0	2154	ensembl_havana_transcript:known chromosome:GRCh38:1:161505430:161519568:1 gene:ENSG00000143226 gene_biotype:protein_coding transcript_biotype:protein_coding
ENST00000435101	ENST00000360608	0	983	ensembl_havana_transcript:known chromosome:GRCh38:22:42126499:42130906:-1 gene:ENSG00000100197 gene_biotype:protein_coding transcript_biotype:protein_coding
ENST00000435101	ENST00000360608	3e-43	178	ensembl_havana_transcript:known chromosome:GRCh38:22:42126499:42130906:-1 gene:ENSG00000100197 gene_biotype:protein_coding transcript_biotype:protein_coding
ENST00000358097	ENST00000360608	0	2761	ensembl_havana_transcript:known chromosome:GRCh38:22:42126499:42130906:-1 gene:ENSG00000100197 gene_biotype:protein_coding transcript_biotype:protein_coding
ENST00000433992	ENST00000389970	0	2795	ensembl:known chromosome:GRCh38:22:42126501:42130881:-1 gene:ENSG00000100197 gene_biotype:protein_coding transcript_biotype:protein_coding
ENST00000610593	ENST00000360608	0	1784	ensembl_havana_transcript:known chromosome:GRCh38:22:42126499:42130906:-1 gene:ENSG00000100197 gene_biotype:protein_coding transcript_biotype:protein_coding
ENST00000610593	ENST00000360608	3e-41	172	ensembl_havana_transcript:known chromosome:GRCh38:22:42126499:42130906:-1 gene:ENSG00000100197 gene_biotype:protein_coding transcript_biotype:protein_coding
ENST00000424775	ENST00000389970	2e-149	531	ensembl:known chromosome:GRCh38:22:42126501:42130881:-1 gene:ENSG00000100197 gene_biotype:protein_coding transcript_biotype:protein_coding
ENST00000435688	ENST00000389970	0	721	ensembl:known chromosome:GRCh38:22:42126501:42130881:-1 gene:ENSG00000100197 gene_biotype:protein_coding transcript_biotype:protein_coding
ENST00000614967	ENST00000359033	0	2381	ensembl_havana_transcript:known chromosome:GRCh38:22:42126556:42130865:-1 gene:ENSG00000100197 gene_biotype:protein_coding transcript_biotype:protein_coding
ENST00000612115	ENST00000389970	0	2785	ensembl:known chromosome:GRCh38:22:42126501:42130881:-1 gene:ENSG00000100197 gene_biotype:protein_coding transcript_biotype:protein_coding
ENST00000483242	ENST00000339882	0	819	ensembl_havana_transcript:known chromosome:GRCh38:2:207711751:207755244:1 gene:ENSG00000163249 gene_biotype:protein_coding transcript_biotype:protein_coding
ENST00000472090	ENST00000295414	0	830	havana:known chromosome:GRCh38:2:207711686:207756174:1 gene:ENSG00000163249 gene_biotype:protein_coding transcript_biotype:protein_coding
ENST00000426433	ENST00000295414	7e-156	553	havana:known chromosome:GRCh38:2:207711686:207756174:1 gene:ENSG00000163249 gene_biotype:protein_coding transcript_biotype:protein_coding
ENST00000429239	ENST00000358642	0	636	ensembl_havana_transcript:known chromosome:GRCh38:3:98087173:98088102:1 gene:ENSG00000196578 gene_biotype:protein_coding transcript_biotype:protein_coding
ENST00000514827	ENST00000383555	0	1175	ensembl_havana_transcript:known chromosome:GRCh38:6:29396555:29397623:1 gene:ENSG00000168787 gene_biotype:protein_coding transcript_biotype:protein_coding
ENST00000339924	ENST00000434419	0	2211	ensembl:known chromosome:GRCh38:19:54724459:54767884:1 gene:ENSG00000243772 gene_biotype:protein_coding transcript_biotype:protein_coding
ENST00000391729	ENST00000434419	0	881	ensembl:known chromosome:GRCh38:19:54724459:54767884:1 gene:ENSG00000243772 gene_biotype:protein_coding transcript_biotype:protein_coding
ENST00000564451	ENST00000564130	0	3432	havana:putative chromosome:GRCh38:10:46892:50113:-1 gene:ENSG00000261456 gene_biotype:protein_coding transcript_biotype:protein_coding
ENST00000567207	ENST00000308911	0	2220	ensembl:known chromosome:GRCh38:18:47390:49850:-1 gene:ENSG00000173213 gene_biotype:protein_coding transcript_biotype:protein_coding
ENST00000563927	ENST00000573909	0	1801	havana:putative chromosome:GRCh38:18:47221:50240:-1 gene:ENSG00000173213 gene_biotype:protein_coding transcript_biotype:protein_coding
ENST00000563927	ENST00000573909	7e-48	195	havana:putative chromosome:GRCh38:18:47221:50240:-1 gene:ENSG00000173213 gene_biotype:protein_coding transcript_biotype:protein_coding
ENST00000567960	ENST00000308911	0	2265	ensembl:known chromosome:GRCh38:18:47390:49850:-1 gene:ENSG00000173213 gene_biotype:protein_coding transcript_biotype:protein_coding
ENST00000439431	ENST00000355728	4e-14	82.4	ensembl_havana_transcript:known chromosome:GRCh38:1:248387609:248388535:1 gene:ENSG00000198104 gene_biotype:protein_coding transcript_biotype:protein_coding
ENST00000418689	ENST00000319760	0	1003	ensembl_havana_transcript:known chromosome:GRCh38:11:54706885:54707832:1 gene:ENSG00000221840 gene_biotype:protein_coding transcript_biotype:protein_coding
ENST00000394191	ENST00000354565	0	1170	ensembl_havana_transcript:known chromosome:GRCh38:3:98132698:98133639:1 gene:ENSG00000231192 gene_biotype:protein_coding transcript_biotype:protein_coding
ENST00000435756	ENST00000334726	4e-08	62.1	ensembl_havana_transcript:known chromosome:GRCh38:9:104504263:104505222:1 gene:ENSG00000186881 gene_biotype:protein_coding transcript_biotype:protein_coding
ENST00000533152	ENST00000301529	6e-171	603	ensembl_havana_transcript:known chromosome:GRCh38:11:56136771:56137718:-1 gene:ENSG00000167822 gene_biotype:protein_coding transcript_biotype:protein_coding
ENST00000453496	ENST00000463428	5e-91	339	havana:known chromosome:GRCh38:1:28369739:28467241:1 gene:ENSG00000204138 gene_biotype:protein_coding transcript_biotype:processed_transcript
ENST00000534447	ENST00000533242	4e-120	436	havana:known chromosome:GRCh38:14:24226605:24232355:-1 gene:ENSG00000129559 gene_biotype:protein_coding transcript_biotype:processed_transcript
ENST00000534447	ENST00000533242	2e-23	115	havana:known chromosome:GRCh38:14:24226605:24232355:-1 gene:ENSG00000129559 gene_biotype:protein_coding transcript_biotype:processed_transcript
ENST00000530363	ENST00000475910	4e-21	106	havana:known chromosome:GRCh38:2:88173273:88177141:1 gene:ENSG00000144115 gene_biotype:protein_coding transcript_biotype:retained_intron
ENST00000299598	ENST00000375766	3e-57	228	ensembl_havana_transcript:known chromosome:GRCh38:1:15758419:15786594:1 gene:ENSG00000162458 gene_biotype:protein_coding transcript_biotype:protein_coding
ENST00000527937	ENST00000379887	3e-80	303	ensembl_havana_transcript:known chromosome:GRCh38:15:72474326:72602985:1 gene:ENSG00000166233 gene_biotype:protein_coding transcript_biotype:protein_coding
ENST00000504970	ENST00000318763	2e-06	56.5	ensembl_havana_transcript:known chromosome:GRCh38:9:104694422:104695462:1 gene:ENSG00000179055 gene_biotype:protein_coding transcript_biotype:protein_coding
ENST00000457194	ENST00000489286	0	1026	havana:putative chromosome:GRCh38:1:19304166:19311907:-1 gene:ENSG00000053371 gene_biotype:protein_coding transcript_biotype:protein_coding
ENST00000429712	ENST00000361640	0	1993	ensembl_havana_transcript:known chromosome:GRCh38:1:19282558:19289250:-1 gene:ENSG00000162482 gene_biotype:protein_coding transcript_biotype:protein_coding
ENST00000493176	ENST00000361640	1e-81	305	ensembl_havana_transcript:known chromosome:GRCh38:1:19282558:19289250:-1 gene:ENSG00000162482 gene_biotype:protein_coding transcript_biotype:protein_coding
ENST00000420396	ENST00000361640	0	1914	ensembl_havana_transcript:known chromosome:GRCh38:1:19282558:19289250:-1 gene:ENSG00000162482 gene_biotype:protein_coding transcript_biotype:protein_coding
ENST00000472159	ENST00000471827	7e-85	316	havana:known chromosome:GRCh38:5:135938584:135953116:-1 gene:ENSG00000145826 gene_biotype:protein_coding transcript_biotype:processed_transcript
ENST00000467490	ENST00000514447	2e-133	479	havana:putative chromosome:GRCh38:5:135950872:135954982:-1 gene:ENSG00000145826 gene_biotype:protein_coding transcript_biotype:protein_coding
ENST00000297158	ENST00000471827	2e-72	276	havana:known chromosome:GRCh38:5:135938584:135953116:-1 gene:ENSG00000145826 gene_biotype:protein_coding transcript_biotype:processed_transcript
ENST00000478939	ENST00000471827	1e-84	316	havana:known chromosome:GRCh38:5:135938584:135953116:-1 gene:ENSG00000145826 gene_biotype:protein_coding transcript_biotype:processed_transcript
ENST00000498734	ENST00000514447	2e-134	481	havana:putative chromosome:GRCh38:5:135950872:135954982:-1 gene:ENSG00000145826 gene_biotype:protein_coding transcript_biotype:protein_coding
ENST00000498734	ENST00000514447	2e-31	139	havana:putative chromosome:GRCh38:5:135950872:135954982:-1 gene:ENSG00000145826 gene_biotype:protein_coding transcript_biotype:protein_coding
ENST00000620812	ENST00000471827	3e-72	276	havana:known chromosome:GRCh38:5:135938584:135953116:-1 gene:ENSG00000145826 gene_biotype:protein_coding transcript_biotype:processed_transcript
ENST00000553765	ENST00000315519	3e-45	185	ensembl_havana_transcript:known chromosome:GRCh38:14:20223632:20224805:1 gene:ENSG00000176219 gene_biotype:protein_coding transcript_biotype:protein_coding
ENST00000605221	ENST00000622421	0	2634	ensembl:known chromosome:GRCh38:1:13254198:13263435:1 gene:ENSG00000270601 gene_biotype:protein_coding transcript_biotype:protein_coding
ENST00000622421	ENST00000622421	0	3426	ensembl:known chromosome:GRCh38:1:13254198:13263435:1 gene:ENSG00000270601 gene_biotype:protein_coding transcript_biotype:protein_coding
ENST00000622562	ENST00000544932	1e-32	139	ensembl:known chromosome:GRCh38:6:61574103:61574629:1 gene:ENSG00000255633 gene_biotype:protein_coding transcript_biotype:protein_coding
ENST00000544932	ENST00000544932	0	974	ensembl:known chromosome:GRCh38:6:61574103:61574629:1 gene:ENSG00000255633 gene_biotype:protein_coding transcript_biotype:protein_coding
ENST00000537369	ENST00000332987	1e-119	431	havana:known chromosome:GRCh38:22:36190797:36204806:-1 gene:ENSG00000100336 gene_biotype:protein_coding transcript_biotype:protein_coding
ENST00000453257	ENST00000327381	3e-17	91.6	havana:known chromosome:GRCh38:8:55102389:55542054:1 gene:ENSG00000206579 gene_biotype:protein_coding transcript_biotype:protein_coding
ENST00000523324	ENST00000569103	2e-87	324	havana:putative chromosome:GRCh38:16:33844784:33845229:-1 gene:ENSG00000259680 gene_biotype:protein_coding transcript_biotype:protein_coding
ENST00000518224	ENST00000569103	3e-75	283	havana:putative chromosome:GRCh38:16:33844784:33845229:-1 gene:ENSG00000259680 gene_biotype:protein_coding transcript_biotype:protein_coding
ENST00000518407	ENST00000569103	5e-78	292	havana:putative chromosome:GRCh38:16:33844784:33845229:-1 gene:ENSG00000259680 gene_biotype:protein_coding transcript_biotype:protein_coding
ENST00000519296	ENST00000621800	8e-42	171	ensembl:known chromosome:GRCh38:22:22734620:22896103:1 gene:ENSG00000254709 gene_biotype:protein_coding transcript_biotype:protein_coding
ENST00000522922	ENST00000612695	4e-138	492	ensembl:known chromosome:GRCh38:22:22856590:22896103:1 gene:ENSG00000254709 gene_biotype:protein_coding transcript_biotype:protein_coding
ENST00000520681	ENST00000621800	2e-77	291	ensembl:known chromosome:GRCh38:22:22734620:22896103:1 gene:ENSG00000254709 gene_biotype:protein_coding transcript_biotype:protein_coding
ENST00000490007	ENST00000621800	7e-101	368	ensembl:known chromosome:GRCh38:22:22734620:22896103:1 gene:ENSG00000254709 gene_biotype:protein_coding transcript_biotype:protein_coding
ENST00000568775	ENST00000569103	7e-82	305	havana:putative chromosome:GRCh38:16:33844784:33845229:-1 gene:ENSG00000259680 gene_biotype:protein_coding transcript_biotype:protein_coding
ENST00000521678	ENST00000569103	9e-86	318	havana:putative chromosome:GRCh38:16:33844784:33845229:-1 gene:ENSG00000259680 gene_biotype:protein_coding transcript_biotype:protein_coding
ENST00000565463	ENST00000569103	6e-68	259	havana:putative chromosome:GRCh38:16:33844784:33845229:-1 gene:ENSG00000259680 gene_biotype:protein_coding transcript_biotype:protein_coding
ENST00000520889	ENST00000622410	1e-158	560	ensembl:novel chromosome:GRCh38:15:21742366:21742799:-1 gene:ENSG00000278263 gene_biotype:protein_coding transcript_biotype:protein_coding
ENST00000523210	ENST00000569103	1e-68	261	havana:putative chromosome:GRCh38:16:33844784:33845229:-1 gene:ENSG00000259680 gene_biotype:protein_coding transcript_biotype:protein_coding
ENST00000520057	ENST00000569103	8e-96	351	havana:putative chromosome:GRCh38:16:33844784:33845229:-1 gene:ENSG00000259680 gene_biotype:protein_coding transcript_biotype:protein_coding
ENST00000519770	ENST00000569103	4e-99	363	havana:putative chromosome:GRCh38:16:33844784:33845229:-1 gene:ENSG00000259680 gene_biotype:protein_coding transcript_biotype:protein_coding
ENST00000564926	ENST00000622410	1e-05	52.8	ensembl:novel chromosome:GRCh38:15:21742366:21742799:-1 gene:ENSG00000278263 gene_biotype:protein_coding transcript_biotype:protein_coding
ENST00000520848	ENST00000569103	3e-61	237	havana:putative chromosome:GRCh38:16:33844784:33845229:-1 gene:ENSG00000259680 gene_biotype:protein_coding transcript_biotype:protein_coding
ENST00000613121	ENST00000569103	1e-79	298	havana:putative chromosome:GRCh38:16:33844784:33845229:-1 gene:ENSG00000259680 gene_biotype:protein_coding transcript_biotype:protein_coding
ENST00000520410	ENST00000569103	5e-33	143	havana:putative chromosome:GRCh38:16:33844784:33845229:-1 gene:ENSG00000259680 gene_biotype:protein_coding transcript_biotype:protein_coding
ENST00000521488	ENST00000569103	2e-77	291	havana:putative chromosome:GRCh38:16:33844784:33845229:-1 gene:ENSG00000259680 gene_biotype:protein_coding transcript_biotype:protein_coding
ENST00000520721	ENST00000569103	7e-82	305	havana:putative chromosome:GRCh38:16:33844784:33845229:-1 gene:ENSG00000259680 gene_biotype:protein_coding transcript_biotype:protein_coding
ENST00000518751	ENST00000622410	9e-11	69.4	ensembl:novel chromosome:GRCh38:15:21742366:21742799:-1 gene:ENSG00000278263 gene_biotype:protein_coding transcript_biotype:protein_coding
ENST00000425060	ENST00000569103	2e-77	291	havana:putative chromosome:GRCh38:16:33844784:33845229:-1 gene:ENSG00000259680 gene_biotype:protein_coding transcript_biotype:protein_coding
ENST00000604106	ENST00000569103	1e-78	294	havana:putative chromosome:GRCh38:16:33844784:33845229:-1 gene:ENSG00000259680 gene_biotype:protein_coding transcript_biotype:protein_coding
ENST00000565524	ENST00000569103	5e-103	375	havana:putative chromosome:GRCh38:16:33844784:33845229:-1 gene:ENSG00000259680 gene_biotype:protein_coding transcript_biotype:protein_coding
ENST00000556401	ENST00000511988	8e-60	231	havana:known chromosome:GRCh38:5:32586114:32591685:1 gene:ENSG00000113387 gene_biotype:protein_coding transcript_biotype:retained_intron
ENST00000621724	ENST00000286918	3e-107	392	havana:known chromosome:GRCh38:14:102501760:102509791:-1 gene:ENSG00000156381 gene_biotype:protein_coding transcript_biotype:protein_coding
ENST00000519670	ENST00000620665	3e-74	279	ensembl:known chromosome:GRCh38:22:22880758:22896103:1 gene:ENSG00000254709 gene_biotype:protein_coding transcript_biotype:protein_coding
ENST00000584002	ENST00000532223	4e-75	283	havana:known chromosome:GRCh38:22:22887780:22896107:1 gene:ENSG00000254709 gene_biotype:protein_coding transcript_biotype:protein_coding
ENST00000523725	ENST00000330377	8e-86	318	ensembl_havana_transcript:known chromosome:GRCh38:22:23573125:23580308:-1 gene:ENSG00000128322 gene_biotype:protein_coding transcript_biotype:protein_coding
ENST00000410078	ENST00000620665	1e-133	477	ensembl:known chromosome:GRCh38:22:22880758:22896103:1 gene:ENSG00000254709 gene_biotype:protein_coding transcript_biotype:protein_coding
ENST00000435925	ENST00000581399	6e-81	302	havana:putative chromosome:GRCh38:17:20205536:20314710:1 gene:ENSG00000128487 gene_biotype:protein_coding transcript_biotype:protein_coding
ENST00000451831	ENST00000380416	0	813	havana:known chromosome:GRCh38:7:6001966:6009098:-1 gene:ENSG00000122512 gene_biotype:protein_coding transcript_biotype:retained_intron
ENST00000436174	ENST00000355193	7e-166	586	ensembl:known chromosome:GRCh38:7:152134929:152436005:-1 gene:ENSG00000055609 gene_biotype:protein_coding transcript_biotype:protein_coding
ENST00000436174	ENST00000355193	6e-157	556	ensembl:known chromosome:GRCh38:7:152134929:152436005:-1 gene:ENSG00000055609 gene_biotype:protein_coding transcript_biotype:protein_coding
ENST00000436174	ENST00000355193	2e-77	292	ensembl:known chromosome:GRCh38:7:152134929:152436005:-1 gene:ENSG00000055609 gene_biotype:protein_coding transcript_biotype:protein_coding
ENST00000445955	ENST00000355193	0	889	ensembl:known chromosome:GRCh38:7:152134929:152436005:-1 gene:ENSG00000055609 gene_biotype:protein_coding transcript_biotype:protein_coding
ENST00000445955	ENST00000355193	1e-124	449	ensembl:known chromosome:GRCh38:7:152134929:152436005:-1 gene:ENSG00000055609 gene_biotype:protein_coding transcript_biotype:protein_coding
ENST00000445955	ENST00000355193	1e-99	366	ensembl:known chromosome:GRCh38:7:152134929:152436005:-1 gene:ENSG00000055609 gene_biotype:protein_coding transcript_biotype:protein_coding
ENST00000426300	ENST00000544860	4e-20	100	havana:putative chromosome:GRCh38:16:577901:578843:1 gene:ENSG00000007541 gene_biotype:protein_coding transcript_biotype:processed_transcript
ENST00000428783	ENST00000526838	0	996	havana:novel chromosome:GRCh38:8:143579728:143597413:-1 gene:ENSG00000104529 gene_biotype:protein_coding transcript_biotype:protein_coding
ENST00000490410	ENST00000526838	0	996	havana:novel chromosome:GRCh38:8:143579728:143597413:-1 gene:ENSG00000104529 gene_biotype:protein_coding transcript_biotype:protein_coding
ENST00000566025	ENST00000317198	0	636	ensembl:known chromosome:GRCh38:8:143579697:143597388:-1 gene:ENSG00000104529 gene_biotype:protein_coding transcript_biotype:protein_coding
ENST00000508721	ENST00000580206	0	1170	havana:known chromosome:GRCh38:18:14748335:14817089:1 gene:ENSG00000180777 gene_biotype:protein_coding transcript_biotype:nonsense_mediated_decay
ENST00000455308	ENST00000470729	0	1738	havana:known chromosome:GRCh38:2:132147591:132257969:-1 gene:ENSG00000163046 gene_biotype:protein_coding transcript_biotype:processed_transcript
ENST00000504516	ENST00000409867	0	802	ensembl_havana_transcript:novel chromosome:GRCh38:2:132147907:132161955:-1 gene:ENSG00000163046 gene_biotype:protein_coding transcript_biotype:protein_coding
ENST00000504516	ENST00000409867	1e-40	169	ensembl_havana_transcript:novel chromosome:GRCh38:2:132147907:132161955:-1 gene:ENSG00000163046 gene_biotype:protein_coding transcript_biotype:protein_coding
ENST00000563942	ENST00000286760	0	2388	ensembl_havana_transcript:known chromosome:GRCh38:15:82809628:82836108:1 gene:ENSG00000156232 gene_biotype:protein_coding transcript_biotype:protein_coding
ENST00000515318	ENST00000286760	0	664	ensembl_havana_transcript:known chromosome:GRCh38:15:82809628:82836108:1 gene:ENSG00000156232 gene_biotype:protein_coding transcript_biotype:protein_coding
ENST00000515318	ENST00000286760	5e-154	547	ensembl_havana_transcript:known chromosome:GRCh38:15:82809628:82836108:1 gene:ENSG00000156232 gene_biotype:protein_coding transcript_biotype:protein_coding
ENST00000512149	ENST00000286760	0	1081	ensembl_havana_transcript:known chromosome:GRCh38:15:82809628:82836108:1 gene:ENSG00000156232 gene_biotype:protein_coding transcript_biotype:protein_coding
ENST00000512149	ENST00000286760	4e-125	453	ensembl_havana_transcript:known chromosome:GRCh38:15:82809628:82836108:1 gene:ENSG00000156232 gene_biotype:protein_coding transcript_biotype:protein_coding
ENST00000461808	ENST00000398512	0	1688	ensembl:known chromosome:GRCh38:22:23180961:23318037:1 gene:ENSG00000186716 gene_biotype:protein_coding transcript_biotype:protein_coding
ENST00000461808	ENST00000398512	7e-123	444	ensembl:known chromosome:GRCh38:22:23180961:23318037:1 gene:ENSG00000186716 gene_biotype:protein_coding transcript_biotype:protein_coding
ENST00000461808	ENST00000398512	4e-61	239	ensembl:known chromosome:GRCh38:22:23180961:23318037:1 gene:ENSG00000186716 gene_biotype:protein_coding transcript_biotype:protein_coding
ENST00000461808	ENST00000398512	2e-28	130	ensembl:known chromosome:GRCh38:22:23180961:23318037:1 gene:ENSG00000186716 gene_biotype:protein_coding transcript_biotype:protein_coding
ENST00000447763	ENST00000398512	0	1022	ensembl:known chromosome:GRCh38:22:23180961:23318037:1 gene:ENSG00000186716 gene_biotype:protein_coding transcript_biotype:protein_coding
ENST00000398241	ENST00000398512	0	2591	ensembl:known chromosome:GRCh38:22:23180961:23318037:1 gene:ENSG00000186716 gene_biotype:protein_coding transcript_biotype:protein_coding
ENST00000398241	ENST00000398512	2e-74	283	ensembl:known chromosome:GRCh38:22:23180961:23318037:1 gene:ENSG00000186716 gene_biotype:protein_coding transcript_biotype:protein_coding
ENST00000567036	ENST00000374518	0	909	ensembl_havana_transcript:known chromosome:GRCh38:10:42782801:42834937:1 gene:ENSG00000165733 gene_biotype:protein_coding transcript_biotype:protein_coding
ENST00000565049	ENST00000374518	0	806	ensembl_havana_transcript:known chromosome:GRCh38:10:42782801:42834937:1 gene:ENSG00000165733 gene_biotype:protein_coding transcript_biotype:protein_coding
ENST00000565049	ENST00000374518	2e-177	625	ensembl_havana_transcript:known chromosome:GRCh38:10:42782801:42834937:1 gene:ENSG00000165733 gene_biotype:protein_coding transcript_biotype:protein_coding
ENST00000565049	ENST00000374518	6e-102	374	ensembl_havana_transcript:known chromosome:GRCh38:10:42782801:42834937:1 gene:ENSG00000165733 gene_biotype:protein_coding transcript_biotype:protein_coding
ENST00000565156	ENST00000374518	0	721	ensembl_havana_transcript:known chromosome:GRCh38:10:42782801:42834937:1 gene:ENSG00000165733 gene_biotype:protein_coding transcript_biotype:protein_coding
ENST00000460115	ENST00000336125	2e-172	608	ensembl_havana_transcript:known chromosome:GRCh38:17:46554044:46579682:-1 gene:ENSG00000185829 gene_biotype:protein_coding transcript_biotype:protein_coding
ENST00000460115	ENST00000336125	2e-123	446	ensembl_havana_transcript:known chromosome:GRCh38:17:46554044:46579682:-1 gene:ENSG00000185829 gene_biotype:protein_coding transcript_biotype:protein_coding
ENST00000356906	ENST00000336125	0	682	ensembl_havana_transcript:known chromosome:GRCh38:17:46554044:46579682:-1 gene:ENSG00000185829 gene_biotype:protein_coding transcript_biotype:protein_coding
ENST00000356906	ENST00000336125	1e-123	446	ensembl_havana_transcript:known chromosome:GRCh38:17:46554044:46579682:-1 gene:ENSG00000185829 gene_biotype:protein_coding transcript_biotype:protein_coding
ENST00000467245	ENST00000575960	4e-124	448	havana:putative chromosome:GRCh38:17:46330453:46361718:-1 gene:ENSG00000228696 gene_biotype:protein_coding transcript_biotype:protein_coding
ENST00000434500	ENST00000335503	9e-126	453	ensembl_havana_transcript:known chromosome:GRCh38:7:56051685:56063989:1 gene:ENSG00000146731 gene_biotype:protein_coding transcript_biotype:protein_coding
ENST00000434500	ENST00000335503	1e-99	366	ensembl_havana_transcript:known chromosome:GRCh38:7:56051685:56063989:1 gene:ENSG00000146731 gene_biotype:protein_coding transcript_biotype:protein_coding
ENST00000434500	ENST00000335503	3e-70	268	ensembl_havana_transcript:known chromosome:GRCh38:7:56051685:56063989:1 gene:ENSG00000146731 gene_biotype:protein_coding transcript_biotype:protein_coding
ENST00000434500	ENST00000335503	2e-08	63.9	ensembl_havana_transcript:known chromosome:GRCh38:7:56051685:56063989:1 gene:ENSG00000146731 gene_biotype:protein_coding transcript_biotype:protein_coding
ENST00000443108	ENST00000335503	0	894	ensembl_havana_transcript:known chromosome:GRCh38:7:56051685:56063989:1 gene:ENSG00000146731 gene_biotype:protein_coding transcript_biotype:protein_coding
ENST00000443108	ENST00000335503	8e-111	403	ensembl_havana_transcript:known chromosome:GRCh38:7:56051685:56063989:1 gene:ENSG00000146731 gene_biotype:protein_coding transcript_biotype:protein_coding
ENST00000443108	ENST00000335503	1e-53	213	ensembl_havana_transcript:known chromosome:GRCh38:7:56051685:56063989:1 gene:ENSG00000146731 gene_biotype:protein_coding transcript_biotype:protein_coding
ENST00000442266	ENST00000335503	0	894	ensembl_havana_transcript:known chromosome:GRCh38:7:56051685:56063989:1 gene:ENSG00000146731 gene_biotype:protein_coding transcript_biotype:protein_coding
ENST00000442266	ENST00000335503	1e-119	433	ensembl_havana_transcript:known chromosome:GRCh38:7:56051685:56063989:1 gene:ENSG00000146731 gene_biotype:protein_coding transcript_biotype:protein_coding
ENST00000442266	ENST00000335503	2e-53	213	ensembl_havana_transcript:known chromosome:GRCh38:7:56051685:56063989:1 gene:ENSG00000146731 gene_biotype:protein_coding transcript_biotype:protein_coding
ENST00000602666	ENST00000260010	0	1013	ensembl_havana_transcript:known chromosome:GRCh38:4:153701500:153705699:1 gene:ENSG00000137462 gene_biotype:protein_coding transcript_biotype:protein_coding
ENST00000507055	ENST00000260010	0	1013	ensembl_havana_transcript:known chromosome:GRCh38:4:153701500:153705699:1 gene:ENSG00000137462 gene_biotype:protein_coding transcript_biotype:protein_coding
ENST00000548404	ENST00000435468	5e-62	241	havana:putative chromosome:GRCh38:15:78024416:78066123:-1 gene:ENSG00000167202 gene_biotype:protein_coding transcript_biotype:protein_coding
ENST00000550096	ENST00000435468	4e-62	241	havana:putative chromosome:GRCh38:15:78024416:78066123:-1 gene:ENSG00000167202 gene_biotype:protein_coding transcript_biotype:protein_coding
ENST00000546397	ENST00000510595	4e-26	121	havana:putative chromosome:GRCh38:4:48383678:48420489:1 gene:ENSG00000109171 gene_biotype:protein_coding transcript_biotype:protein_coding
ENST00000548782	ENST00000435468	2e-62	241	havana:putative chromosome:GRCh38:15:78024416:78066123:-1 gene:ENSG00000167202 gene_biotype:protein_coding transcript_biotype:protein_coding
ENST00000426241	ENST00000351071	0	1895	ensembl:known chromosome:GRCh38:10:50067888:50133506:1 gene:ENSG00000099290 gene_biotype:protein_coding transcript_biotype:protein_coding
ENST00000608251	ENST00000611324	9e-167	588	ensembl:known chromosome:GRCh38:10:50067888:50133506:1 gene:ENSG00000099290 gene_biotype:protein_coding transcript_biotype:protein_coding
ENST00000608163	ENST00000351071	8e-98	359	ensembl:known chromosome:GRCh38:10:50067888:50133506:1 gene:ENSG00000099290 gene_biotype:protein_coding transcript_biotype:protein_coding
ENST00000608637	ENST00000540872	2e-07	60.2	ensembl:known chromosome:GRCh38:10:45727200:45792961:1 gene:ENSG00000172661 gene_biotype:protein_coding transcript_biotype:protein_coding
ENST00000513638	ENST00000370473	0	813	ensembl_havana_transcript:known chromosome:GRCh38:1:89052319:89065360:-1 gene:ENSG00000117228 gene_biotype:protein_coding transcript_biotype:protein_coding
ENST00000513638	ENST00000370473	1e-94	350	ensembl_havana_transcript:known chromosome:GRCh38:1:89052319:89065360:-1 gene:ENSG00000117228 gene_biotype:protein_coding transcript_biotype:protein_coding
ENST00000394662	ENST00000370473	0	1299	ensembl_havana_transcript:known chromosome:GRCh38:1:89052319:89065360:-1 gene:ENSG00000117228 gene_biotype:protein_coding transcript_biotype:protein_coding
ENST00000394662	ENST00000370473	0	828	ensembl_havana_transcript:known chromosome:GRCh38:1:89052319:89065360:-1 gene:ENSG00000117228 gene_biotype:protein_coding transcript_biotype:protein_coding
ENST00000564580	ENST00000563559	0	1153	havana:putative chromosome:GRCh38:16:15060035:15094311:-1 gene:ENSG00000085721 gene_biotype:protein_coding transcript_biotype:protein_coding
ENST00000564580	ENST00000563559	0	848	havana:putative chromosome:GRCh38:16:15060035:15094311:-1 gene:ENSG00000085721 gene_biotype:protein_coding transcript_biotype:protein_coding
ENST00000564580	ENST00000563559	3e-93	346	havana:putative chromosome:GRCh38:16:15060035:15094311:-1 gene:ENSG00000085721 gene_biotype:protein_coding transcript_biotype:protein_coding
ENST00000564580	ENST00000563559	3e-58	230	havana:putative chromosome:GRCh38:16:15060035:15094311:-1 gene:ENSG00000085721 gene_biotype:protein_coding transcript_biotype:protein_coding
ENST00000427965	ENST00000327307	0	1186	havana:putative chromosome:GRCh38:16:15061629:15094008:-1 gene:ENSG00000085721 gene_biotype:protein_coding transcript_biotype:protein_coding
ENST00000427965	ENST00000327307	3e-126	455	havana:putative chromosome:GRCh38:16:15061629:15094008:-1 gene:ENSG00000085721 gene_biotype:protein_coding transcript_biotype:protein_coding
ENST00000427965	ENST00000327307	2e-93	346	havana:putative chromosome:GRCh38:16:15061629:15094008:-1 gene:ENSG00000085721 gene_biotype:protein_coding transcript_biotype:protein_coding
ENST00000427965	ENST00000327307	4e-75	285	havana:putative chromosome:GRCh38:16:15061629:15094008:-1 gene:ENSG00000085721 gene_biotype:protein_coding transcript_biotype:protein_coding
ENST00000566038	ENST00000564131	0	1657	havana:putative chromosome:GRCh38:16:15076435:15094253:-1 gene:ENSG00000085721 gene_biotype:protein_coding transcript_biotype:protein_coding
ENST00000451482	ENST00000328914	3e-124	448	ensembl_havana_transcript:known chromosome:GRCh38:7:4682309:4771443:1 gene:ENSG00000164916 gene_biotype:protein_coding transcript_biotype:protein_coding
ENST00000451482	ENST00000328914	3e-70	268	ensembl_havana_transcript:known chromosome:GRCh38:7:4682309:4771443:1 gene:ENSG00000164916 gene_biotype:protein_coding transcript_biotype:protein_coding
ENST00000568768	ENST00000468063	0	1194	havana:known chromosome:GRCh38:2:94871433:94876823:1 gene:ENSG00000163060 gene_biotype:protein_coding transcript_biotype:retained_intron
ENST00000568768	ENST00000468063	0	909	havana:known chromosome:GRCh38:2:94871433:94876823:1 gene:ENSG00000163060 gene_biotype:protein_coding transcript_biotype:retained_intron
ENST00000568768	ENST00000468063	1e-81	309	havana:known chromosome:GRCh38:2:94871433:94876823:1 gene:ENSG00000163060 gene_biotype:protein_coding transcript_biotype:retained_intron
ENST00000582835	ENST00000175506	0	761	ensembl:known chromosome:GRCh38:7:97852118:97872542:-1 gene:ENSG00000070669 gene_biotype:protein_coding transcript_biotype:protein_coding
ENST00000400783	ENST00000175506	0	725	ensembl:known chromosome:GRCh38:7:97852118:97872542:-1 gene:ENSG00000070669 gene_biotype:protein_coding transcript_biotype:protein_coding
ENST00000514609	ENST00000295181	0	1129	havana:known chromosome:GRCh38:2:132147909:132161955:-1 gene:ENSG00000163046 gene_biotype:protein_coding transcript_biotype:nonsense_mediated_decay
ENST00000553170	ENST00000470729	2e-100	366	havana:known chromosome:GRCh38:2:132147591:132257969:-1 gene:ENSG00000163046 gene_biotype:protein_coding transcript_biotype:processed_transcript
ENST00000571006	ENST00000328495	0	652	havana:known chromosome:GRCh38:17:16707514:16764863:1 gene:ENSG00000170160 gene_biotype:protein_coding transcript_biotype:retained_intron
ENST00000566201	ENST00000328495	0	1027	havana:known chromosome:GRCh38:17:16707514:16764863:1 gene:ENSG00000170160 gene_biotype:protein_coding transcript_biotype:retained_intron
ENST00000569528	ENST00000328495	0	1027	havana:known chromosome:GRCh38:17:16707514:16764863:1 gene:ENSG00000170160 gene_biotype:protein_coding transcript_biotype:retained_intron
ENST00000337471	ENST00000471872	4e-13	80.5	havana:known chromosome:GRCh38:7:150322639:150325919:1 gene:ENSG00000127399 gene_biotype:protein_coding transcript_biotype:processed_transcript
ENST00000428294	ENST00000400206	4e-142	507	havana:known chromosome:GRCh38:22:38291367:38398522:-1 gene:ENSG00000213923 gene_biotype:protein_coding transcript_biotype:protein_coding
ENST00000428294	ENST00000400206	4e-47	191	havana:known chromosome:GRCh38:22:38291367:38398522:-1 gene:ENSG00000213923 gene_biotype:protein_coding transcript_biotype:protein_coding
ENST00000428606	ENST00000400206	2e-45	185	havana:known chromosome:GRCh38:22:38291367:38398522:-1 gene:ENSG00000213923 gene_biotype:protein_coding transcript_biotype:protein_coding
ENST00000407491	ENST00000400206	1e-141	505	havana:known chromosome:GRCh38:22:38291367:38398522:-1 gene:ENSG00000213923 gene_biotype:protein_coding transcript_biotype:protein_coding
ENST00000443042	ENST00000400206	3e-142	507	havana:known chromosome:GRCh38:22:38291367:38398522:-1 gene:ENSG00000213923 gene_biotype:protein_coding transcript_biotype:protein_coding
ENST00000457665	ENST00000400206	6e-141	503	havana:known chromosome:GRCh38:22:38291367:38398522:-1 gene:ENSG00000213923 gene_biotype:protein_coding transcript_biotype:protein_coding
ENST00000381645	ENST00000400206	9e-80	300	havana:known chromosome:GRCh38:22:38291367:38398522:-1 gene:ENSG00000213923 gene_biotype:protein_coding transcript_biotype:protein_coding
ENST00000381645	ENST00000400206	3e-50	202	havana:known chromosome:GRCh38:22:38291367:38398522:-1 gene:ENSG00000213923 gene_biotype:protein_coding transcript_biotype:protein_coding
ENST00000443658	ENST00000400206	3e-142	507	havana:known chromosome:GRCh38:22:38291367:38398522:-1 gene:ENSG00000213923 gene_biotype:protein_coding transcript_biotype:protein_coding
ENST00000381646	ENST00000618007	0	671	ensembl_havana_transcript:known chromosome:GRCh38:21:10521575:10605716:1 gene:ENSG00000274391 gene_biotype:protein_coding transcript_biotype:protein_coding
ENST00000455209	ENST00000382977	1e-77	292	ensembl:known chromosome:GRCh38:13:19422883:19493615:-1 gene:ENSG00000132958 gene_biotype:protein_coding transcript_biotype:protein_coding
ENST00000454577	ENST00000400206	3e-51	204	havana:known chromosome:GRCh38:22:38291367:38398522:-1 gene:ENSG00000213923 gene_biotype:protein_coding transcript_biotype:protein_coding
ENST00000484974	ENST00000496391	1e-155	551	havana:known chromosome:GRCh38:7:102363897:102426676:1 gene:ENSG00000128563 gene_biotype:protein_coding transcript_biotype:protein_coding
ENST00000484974	ENST00000496391	4e-16	87.9	havana:known chromosome:GRCh38:7:102363897:102426676:1 gene:ENSG00000128563 gene_biotype:protein_coding transcript_biotype:protein_coding
ENST00000476426	ENST00000396912	0	726	ensembl:known chromosome:GRCh38:7:5045922:5069488:1 gene:ENSG00000146587 gene_biotype:protein_coding transcript_biotype:protein_coding
ENST00000492837	ENST00000482549	0	841	havana:known chromosome:GRCh38:7:102363895:102425449:1 gene:ENSG00000128563 gene_biotype:protein_coding transcript_biotype:processed_transcript
ENST00000570221	ENST00000299847	0	863	ensembl_havana_transcript:known chromosome:GRCh38:15:30361593:30393549:-1 gene:ENSG00000166664 gene_biotype:protein_coding transcript_biotype:protein_coding
ENST00000561753	ENST00000299847	0	891	ensembl_havana_transcript:known chromosome:GRCh38:15:30361593:30393549:-1 gene:ENSG00000166664 gene_biotype:protein_coding transcript_biotype:protein_coding
ENST00000566793	ENST00000299847	3e-132	473	ensembl_havana_transcript:known chromosome:GRCh38:15:30361593:30393549:-1 gene:ENSG00000166664 gene_biotype:protein_coding transcript_biotype:protein_coding
ENST00000569682	ENST00000562729	4e-87	324	havana:known chromosome:GRCh38:15:30372993:30393849:-1 gene:ENSG00000166664 gene_biotype:protein_coding transcript_biotype:protein_coding
ENST00000564187	ENST00000401522	0	750	ensembl_havana_transcript:known chromosome:GRCh38:15:30362058:30393360:-1 gene:ENSG00000166664 gene_biotype:protein_coding transcript_biotype:protein_coding
ENST00000560066	ENST00000332238	6e-159	564	havana:known chromosome:GRCh38:15:101818163:101819147:1 gene:ENSG00000182854 gene_biotype:protein_coding transcript_biotype:protein_coding
ENST00000428478	ENST00000332238	1e-158	562	havana:known chromosome:GRCh38:15:101818163:101819147:1 gene:ENSG00000182854 gene_biotype:protein_coding transcript_biotype:protein_coding
ENST00000567688	ENST00000438167	5e-153	542	ensembl_havana_transcript:known chromosome:GRCh38:16:14672545:14694669:-1 gene:ENSG00000069764 gene_biotype:protein_coding transcript_biotype:protein_coding
ENST00000562618	ENST00000438167	3e-132	475	ensembl_havana_transcript:known chromosome:GRCh38:16:14672545:14694669:-1 gene:ENSG00000069764 gene_biotype:protein_coding transcript_biotype:protein_coding
ENST00000465668	ENST00000410086	0	791	havana:known chromosome:GRCh38:2:87748100:87758793:1 gene:ENSG00000125551 gene_biotype:protein_coding transcript_biotype:nonsense_mediated_decay
ENST00000484422	ENST00000465361	0	1242	havana:known chromosome:GRCh38:2:87751227:87757633:1 gene:ENSG00000125551 gene_biotype:protein_coding transcript_biotype:retained_intron
ENST00000482249	ENST00000462918	0	741	havana:known chromosome:GRCh38:6:160702268:160713376:1 gene:ENSG00000122194 gene_biotype:protein_coding transcript_biotype:processed_transcript
ENST00000432401	ENST00000434618	2e-119	433	ensembl_havana_transcript:known chromosome:GRCh38:6:33299694:33314387:-1 gene:ENSG00000231925 gene_biotype:protein_coding transcript_biotype:protein_coding
ENST00000432401	ENST00000434618	3e-72	276	ensembl_havana_transcript:known chromosome:GRCh38:6:33299694:33314387:-1 gene:ENSG00000231925 gene_biotype:protein_coding transcript_biotype:protein_coding
ENST00000335507	ENST00000470827	2e-110	401	havana:known chromosome:GRCh38:3:9977029:10011116:-1 gene:ENSG00000125037 gene_biotype:protein_coding transcript_biotype:protein_coding
ENST00000433871	ENST00000383817	0	1153	ensembl:known chromosome:GRCh38:3:9866711:9878812:-1 gene:ENSG00000187288 gene_biotype:protein_coding transcript_biotype:protein_coding
ENST00000424691	ENST00000383817	0	1149	ensembl:known chromosome:GRCh38:3:9866711:9878812:-1 gene:ENSG00000187288 gene_biotype:protein_coding transcript_biotype:protein_coding
ENST00000424471	ENST00000383817	2e-121	438	ensembl:known chromosome:GRCh38:3:9866711:9878812:-1 gene:ENSG00000187288 gene_biotype:protein_coding transcript_biotype:protein_coding
ENST00000424471	ENST00000383817	2e-85	318	ensembl:known chromosome:GRCh38:3:9866711:9878812:-1 gene:ENSG00000187288 gene_biotype:protein_coding transcript_biotype:protein_coding
ENST00000445082	ENST00000470827	2e-97	359	havana:known chromosome:GRCh38:3:9977029:10011116:-1 gene:ENSG00000125037 gene_biotype:protein_coding transcript_biotype:protein_coding
ENST00000526769	ENST00000565097	4e-62	244	havana:known chromosome:GRCh38:16:1821512:1826832:-1 gene:ENSG00000063854 gene_biotype:protein_coding transcript_biotype:retained_intron
ENST00000450720	ENST00000613296	0	1059	ensembl_havana_transcript:known chromosome:GRCh38:2:73385758:73609919:1 gene:ENSG00000116127 gene_biotype:protein_coding transcript_biotype:protein_coding
ENST00000428767	ENST00000620466	0	1114	havana:known chromosome:GRCh38:2:73452725:73603859:1 gene:ENSG00000116127 gene_biotype:protein_coding transcript_biotype:retained_intron
ENST00000529674	ENST00000527626	0	665	havana:putative chromosome:GRCh38:11:89326416:89491328:-1 gene:ENSG00000086991 gene_biotype:protein_coding transcript_biotype:protein_coding
ENST00000529674	ENST00000527626	0	649	havana:putative chromosome:GRCh38:11:89326416:89491328:-1 gene:ENSG00000086991 gene_biotype:protein_coding transcript_biotype:protein_coding
ENST00000529081	ENST00000424319	0	983	ensembl:known chromosome:GRCh38:11:89324356:89492224:-1 gene:ENSG00000086991 gene_biotype:protein_coding transcript_biotype:protein_coding
ENST00000527857	ENST00000344803	0	4713	ensembl_havana_transcript:known chromosome:GRCh38:9:81988772:81995256:1 gene:ENSG00000214929 gene_biotype:protein_coding transcript_biotype:protein_coding
ENST00000527857	ENST00000344803	0	1827	ensembl_havana_transcript:known chromosome:GRCh38:9:81988772:81995256:1 gene:ENSG00000214929 gene_biotype:protein_coding transcript_biotype:protein_coding
ENST00000376459	ENST00000344803	0	4698	ensembl_havana_transcript:known chromosome:GRCh38:9:81988772:81995256:1 gene:ENSG00000214929 gene_biotype:protein_coding transcript_biotype:protein_coding
ENST00000376459	ENST00000344803	0	1751	ensembl_havana_transcript:known chromosome:GRCh38:9:81988772:81995256:1 gene:ENSG00000214929 gene_biotype:protein_coding transcript_biotype:protein_coding
ENST00000593402	ENST00000620621	0	1258	ensembl:known chromosome:GRCh38:19:15615617:15659394:1 gene:ENSG00000186529 gene_biotype:protein_coding transcript_biotype:protein_coding
ENST00000600439	ENST00000620614	7e-19	95.3	ensembl:known chromosome:GRCh38:19:15912370:15934866:-1 gene:ENSG00000171903 gene_biotype:protein_coding transcript_biotype:protein_coding
ENST00000427149	ENST00000617470	1e-106	388	ensembl:known chromosome:GRCh38:5:218241:256697:1 gene:ENSG00000073578 gene_biotype:protein_coding transcript_biotype:protein_coding
ENST00000427841	ENST00000504309	0	1733	havana:novel chromosome:GRCh38:5:218303:256682:1 gene:ENSG00000073578 gene_biotype:protein_coding transcript_biotype:protein_coding
ENST00000427841	ENST00000504309	0	717	havana:novel chromosome:GRCh38:5:218303:256682:1 gene:ENSG00000073578 gene_biotype:protein_coding transcript_biotype:protein_coding
ENST00000427841	ENST00000504309	8e-104	381	havana:novel chromosome:GRCh38:5:218303:256682:1 gene:ENSG00000073578 gene_biotype:protein_coding transcript_biotype:protein_coding
ENST00000354559	ENST00000509564	0	813	havana:putative chromosome:GRCh38:5:251337:256682:1 gene:ENSG00000073578 gene_biotype:protein_coding transcript_biotype:protein_coding
ENST00000440850	ENST00000264932	0	3116	ensembl_havana_transcript:known chromosome:GRCh38:5:218241:256700:1 gene:ENSG00000073578 gene_biotype:protein_coding transcript_biotype:protein_coding
ENST00000457601	ENST00000504309	0	774	havana:novel chromosome:GRCh38:5:218303:256682:1 gene:ENSG00000073578 gene_biotype:protein_coding transcript_biotype:protein_coding
ENST00000413474	ENST00000510361	0	741	havana:novel chromosome:GRCh38:5:218318:256679:1 gene:ENSG00000073578 gene_biotype:protein_coding transcript_biotype:protein_coding
ENST00000413474	ENST00000510361	3e-118	427	havana:novel chromosome:GRCh38:5:218318:256679:1 gene:ENSG00000073578 gene_biotype:protein_coding transcript_biotype:protein_coding
ENST00000435731	ENST00000510361	0	813	havana:novel chromosome:GRCh38:5:218318:256679:1 gene:ENSG00000073578 gene_biotype:protein_coding transcript_biotype:protein_coding
ENST00000427415	ENST00000502379	0	845	havana:known chromosome:GRCh38:5:218311:224843:1 gene:ENSG00000073578 gene_biotype:protein_coding transcript_biotype:retained_intron
ENST00000611636	ENST00000286760	0	2326	ensembl_havana_transcript:known chromosome:GRCh38:15:82809628:82836108:1 gene:ENSG00000156232 gene_biotype:protein_coding transcript_biotype:protein_coding
ENST00000621139	ENST00000290855	0	665	ensembl_havana_transcript:known chromosome:GRCh38:12:9669713:9699555:1 gene:ENSG00000069493 gene_biotype:protein_coding transcript_biotype:protein_coding
ENST00000622062	ENST00000286760	0	726	ensembl_havana_transcript:known chromosome:GRCh38:15:82809628:82836108:1 gene:ENSG00000156232 gene_biotype:protein_coding transcript_biotype:protein_coding
ENST00000622062	ENST00000286760	1e-82	311	ensembl_havana_transcript:known chromosome:GRCh38:15:82809628:82836108:1 gene:ENSG00000156232 gene_biotype:protein_coding transcript_biotype:protein_coding
ENST00000622062	ENST00000286760	8e-75	285	ensembl_havana_transcript:known chromosome:GRCh38:15:82809628:82836108:1 gene:ENSG00000156232 gene_biotype:protein_coding transcript_biotype:protein_coding
ENST00000612263	ENST00000286760	6e-69	263	ensembl_havana_transcript:known chromosome:GRCh38:15:82809628:82836108:1 gene:ENSG00000156232 gene_biotype:protein_coding transcript_biotype:protein_coding
ENST00000441237	ENST00000380416	0	813	havana:known chromosome:GRCh38:7:6001966:6009098:-1 gene:ENSG00000122512 gene_biotype:protein_coding transcript_biotype:retained_intron
ENST00000565670	ENST00000474541	1e-46	191	havana:known chromosome:GRCh38:1:246967662:247078811:-1 gene:ENSG00000135747 gene_biotype:protein_coding transcript_biotype:nonsense_mediated_decay
ENST00000366264	ENST00000471841	6e-119	429	ensembl_havana_transcript:known chromosome:GRCh38:3:179347692:179394931:1 gene:ENSG00000171109 gene_biotype:protein_coding transcript_biotype:protein_coding
ENST00000326237	ENST00000471841	3e-118	429	ensembl_havana_transcript:known chromosome:GRCh38:3:179347692:179394931:1 gene:ENSG00000171109 gene_biotype:protein_coding transcript_biotype:protein_coding
ENST00000440568	ENST00000383807	4e-11	71.3	ensembl:known chromosome:GRCh38:3:10026429:10101930:1 gene:ENSG00000144554 gene_biotype:protein_coding transcript_biotype:protein_coding
ENST00000438698	ENST00000383807	0	846	ensembl:known chromosome:GRCh38:3:10026429:10101930:1 gene:ENSG00000144554 gene_biotype:protein_coding transcript_biotype:protein_coding
ENST00000424904	ENST00000383807	3e-11	71.3	ensembl:known chromosome:GRCh38:3:10026429:10101930:1 gene:ENSG00000144554 gene_biotype:protein_coding transcript_biotype:protein_coding
ENST00000430621	ENST00000454887	6e-50	200	havana:putative chromosome:GRCh38:3:12827446:12871916:1 gene:ENSG00000144712 gene_biotype:protein_coding transcript_biotype:protein_coding
ENST00000511564	ENST00000587161	0	693	havana:known chromosome:GRCh38:16:5085363:5097766:-1 gene:ENSG00000118894 gene_biotype:protein_coding transcript_biotype:nonsense_mediated_decay
ENST00000513466	ENST00000533852	0	1288	ensembl_havana_transcript:novel chromosome:GRCh38:8:12182556:12194070:-1 gene:ENSG00000186523 gene_biotype:protein_coding transcript_biotype:protein_coding
ENST00000506448	ENST00000587133	4e-175	616	ensembl_havana_transcript:novel chromosome:GRCh38:16:5085572:5097742:-1 gene:ENSG00000118894 gene_biotype:protein_coding transcript_biotype:protein_coding
ENST00000515245	ENST00000585436	1e-120	435	havana:known chromosome:GRCh38:16:5084718:5097754:-1 gene:ENSG00000118894 gene_biotype:protein_coding transcript_biotype:nonsense_mediated_decay
ENST00000500074	ENST00000585436	3e-167	590	havana:known chromosome:GRCh38:16:5084718:5097754:-1 gene:ENSG00000118894 gene_biotype:protein_coding transcript_biotype:nonsense_mediated_decay
ENST00000622823	ENST00000512651	0	673	havana:known chromosome:GRCh38:4:102901103:102932299:-1 gene:ENSG00000164037 gene_biotype:protein_coding transcript_biotype:processed_transcript
ENST00000622650	ENST00000510243	2e-125	449	havana:known chromosome:GRCh38:4:102910434:102991712:-1 gene:ENSG00000164037 gene_biotype:protein_coding transcript_biotype:nonsense_mediated_decay
ENST00000304813	ENST00000611957	2e-130	470	ensembl:known chromosome:GRCh38:9:128255830:128275989:-1 gene:ENSG00000167110 gene_biotype:protein_coding transcript_biotype:protein_coding
ENST00000304813	ENST00000611957	5e-52	209	ensembl:known chromosome:GRCh38:9:128255830:128275989:-1 gene:ENSG00000167110 gene_biotype:protein_coding transcript_biotype:protein_coding
ENST00000397112	ENST00000611957	4e-92	342	ensembl:known chromosome:GRCh38:9:128255830:128275989:-1 gene:ENSG00000167110 gene_biotype:protein_coding transcript_biotype:protein_coding
ENST00000397112	ENST00000611957	4e-52	209	ensembl:known chromosome:GRCh38:9:128255830:128275989:-1 gene:ENSG00000167110 gene_biotype:protein_coding transcript_biotype:protein_coding
ENST00000397112	ENST00000611957	5e-17	93.5	ensembl:known chromosome:GRCh38:9:128255830:128275989:-1 gene:ENSG00000167110 gene_biotype:protein_coding transcript_biotype:protein_coding
ENST00000545820	ENST00000496221	4e-119	433	havana:known chromosome:GRCh38:9:128258713:128259246:-1 gene:ENSG00000167110 gene_biotype:protein_coding transcript_biotype:retained_intron
ENST00000537988	ENST00000611957	4e-130	470	ensembl:known chromosome:GRCh38:9:128255830:128275989:-1 gene:ENSG00000167110 gene_biotype:protein_coding transcript_biotype:protein_coding
ENST00000537988	ENST00000611957	9e-52	209	ensembl:known chromosome:GRCh38:9:128255830:128275989:-1 gene:ENSG00000167110 gene_biotype:protein_coding transcript_biotype:protein_coding
ENST00000266746	ENST00000611957	0	1640	ensembl:known chromosome:GRCh38:9:128255830:128275989:-1 gene:ENSG00000167110 gene_biotype:protein_coding transcript_biotype:protein_coding
ENST00000266746	ENST00000611957	0	848	ensembl:known chromosome:GRCh38:9:128255830:128275989:-1 gene:ENSG00000167110 gene_biotype:protein_coding transcript_biotype:protein_coding
ENST00000546413	ENST00000379674	8e-70	268	havana:known chromosome:GRCh38:15:84240617:84241352:1 gene:ENSG00000184206 gene_biotype:protein_coding transcript_biotype:retained_intron
ENST00000421840	ENST00000490257	2e-115	420	havana:known chromosome:GRCh38:9:128261192:128267202:-1 gene:ENSG00000167110 gene_biotype:protein_coding transcript_biotype:retained_intron
ENST00000421840	ENST00000490257	4e-22	110	havana:known chromosome:GRCh38:9:128261192:128267202:-1 gene:ENSG00000167110 gene_biotype:protein_coding transcript_biotype:retained_intron
ENST00000421840	ENST00000490257	1e-16	91.6	havana:known chromosome:GRCh38:9:128261192:128267202:-1 gene:ENSG00000167110 gene_biotype:protein_coding transcript_biotype:retained_intron
ENST00000429784	ENST00000505625	6e-21	104	havana:known chromosome:GRCh38:5:139310043:139330437:1 gene:ENSG00000015479 gene_biotype:protein_coding transcript_biotype:retained_intron
ENST00000402027	ENST00000329949	0	3177	ensembl_havana_transcript:known chromosome:GRCh38:22:21125660:21128063:-1 gene:ENSG00000239511 gene_biotype:protein_coding transcript_biotype:protein_coding
ENST00000402027	ENST00000329949	0	832	ensembl_havana_transcript:known chromosome:GRCh38:22:21125660:21128063:-1 gene:ENSG00000239511 gene_biotype:protein_coding transcript_biotype:protein_coding
ENST00000402027	ENST00000329949	4e-41	172	ensembl_havana_transcript:known chromosome:GRCh38:22:21125660:21128063:-1 gene:ENSG00000239511 gene_biotype:protein_coding transcript_biotype:protein_coding
ENST00000605258	ENST00000329949	0	3208	ensembl_havana_transcript:known chromosome:GRCh38:22:21125660:21128063:-1 gene:ENSG00000239511 gene_biotype:protein_coding transcript_biotype:protein_coding
ENST00000605258	ENST00000329949	0	835	ensembl_havana_transcript:known chromosome:GRCh38:22:21125660:21128063:-1 gene:ENSG00000239511 gene_biotype:protein_coding transcript_biotype:protein_coding
ENST00000605258	ENST00000329949	0	832	ensembl_havana_transcript:known chromosome:GRCh38:22:21125660:21128063:-1 gene:ENSG00000239511 gene_biotype:protein_coding transcript_biotype:protein_coding
ENST00000456398	ENST00000350302	0	939	ensembl_havana_transcript:known chromosome:GRCh38:8:406808:469690:1 gene:ENSG00000147364 gene_biotype:protein_coding transcript_biotype:protein_coding
ENST00000444990	ENST00000350302	0	699	ensembl_havana_transcript:known chromosome:GRCh38:8:406808:469690:1 gene:ENSG00000147364 gene_biotype:protein_coding transcript_biotype:protein_coding
ENST00000622435	ENST00000352684	3e-122	440	ensembl:known chromosome:GRCh38:8:406808:469871:1 gene:ENSG00000147364 gene_biotype:protein_coding transcript_biotype:protein_coding
ENST00000622435	ENST00000352684	5e-40	167	ensembl:known chromosome:GRCh38:8:406808:469871:1 gene:ENSG00000147364 gene_biotype:protein_coding transcript_biotype:protein_coding
ENST00000431796	ENST00000352684	0	758	ensembl:known chromosome:GRCh38:8:406808:469871:1 gene:ENSG00000147364 gene_biotype:protein_coding transcript_biotype:protein_coding
ENST00000614114	ENST00000352684	6e-166	586	ensembl:known chromosome:GRCh38:8:406808:469871:1 gene:ENSG00000147364 gene_biotype:protein_coding transcript_biotype:protein_coding
ENST00000416103	ENST00000276326	0	641	ensembl_havana_transcript:known chromosome:GRCh38:8:406955:469873:1 gene:ENSG00000147364 gene_biotype:protein_coding transcript_biotype:protein_coding
ENST00000433444	ENST00000523795	0	658	havana:known chromosome:GRCh38:8:192091:200563:-1 gene:ENSG00000250210 gene_biotype:protein_coding transcript_biotype:protein_coding
ENST00000557188	ENST00000345088	0	1866	ensembl_havana_transcript:known chromosome:GRCh38:12:7711454:7717559:1 gene:ENSG00000187569 gene_biotype:protein_coding transcript_biotype:protein_coding
ENST00000553589	ENST00000345088	0	845	ensembl_havana_transcript:known chromosome:GRCh38:12:7711454:7717559:1 gene:ENSG00000187569 gene_biotype:protein_coding transcript_biotype:protein_coding
ENST00000507003	ENST00000435033	0	3378	havana:known chromosome:GRCh38:19:12379189:12401274:-1 gene:ENSG00000268744 gene_biotype:protein_coding transcript_biotype:nonsense_mediated_decay
ENST00000507003	ENST00000435033	7e-39	165	havana:known chromosome:GRCh38:19:12379189:12401274:-1 gene:ENSG00000268744 gene_biotype:protein_coding transcript_biotype:nonsense_mediated_decay
ENST00000507003	ENST00000435033	7e-39	165	havana:known chromosome:GRCh38:19:12379189:12401274:-1 gene:ENSG00000268744 gene_biotype:protein_coding transcript_biotype:nonsense_mediated_decay
ENST00000604456	ENST00000366813	0	662	havana:known chromosome:GRCh38:1:226063977:226072001:1 gene:ENSG00000163041 gene_biotype:protein_coding transcript_biotype:protein_coding
ENST00000604278	ENST00000366813	0	741	havana:known chromosome:GRCh38:1:226063977:226072001:1 gene:ENSG00000163041 gene_biotype:protein_coding transcript_biotype:protein_coding
ENST00000507290	ENST00000515587	0	671	havana:known chromosome:GRCh38:5:271624:273367:1 gene:ENSG00000249915 gene_biotype:protein_coding transcript_biotype:retained_intron
ENST00000512335	ENST00000509581	0	1267	ensembl_havana_transcript:putative chromosome:GRCh38:5:271657:276940:1 gene:ENSG00000249915 gene_biotype:protein_coding transcript_biotype:protein_coding
ENST00000512335	ENST00000509581	2e-80	303	ensembl_havana_transcript:putative chromosome:GRCh38:5:271657:276940:1 gene:ENSG00000249915 gene_biotype:protein_coding transcript_biotype:protein_coding
ENST00000507841	ENST00000509581	0	1269	ensembl_havana_transcript:putative chromosome:GRCh38:5:271657:276940:1 gene:ENSG00000249915 gene_biotype:protein_coding transcript_biotype:protein_coding
ENST00000507841	ENST00000509581	5e-81	305	ensembl_havana_transcript:putative chromosome:GRCh38:5:271657:276940:1 gene:ENSG00000249915 gene_biotype:protein_coding transcript_biotype:protein_coding
ENST00000507505	ENST00000513582	1e-118	429	havana:known chromosome:GRCh38:5:271625:314969:1 gene:ENSG00000249915 gene_biotype:protein_coding transcript_biotype:retained_intron
ENST00000522848	ENST00000513582	0	1483	havana:known chromosome:GRCh38:5:271625:314969:1 gene:ENSG00000249915 gene_biotype:protein_coding transcript_biotype:retained_intron
ENST00000522848	ENST00000513582	4e-79	298	havana:known chromosome:GRCh38:5:271625:314969:1 gene:ENSG00000249915 gene_biotype:protein_coding transcript_biotype:retained_intron
ENST00000502273	ENST00000506909	6e-90	331	havana:known chromosome:GRCh38:5:271670:353856:1 gene:ENSG00000249915 gene_biotype:protein_coding transcript_biotype:nonsense_mediated_decay
ENST00000343123	ENST00000509581	0	869	ensembl_havana_transcript:putative chromosome:GRCh38:5:271657:276940:1 gene:ENSG00000249915 gene_biotype:protein_coding transcript_biotype:protein_coding
ENST00000343123	ENST00000509581	2e-81	305	ensembl_havana_transcript:putative chromosome:GRCh38:5:271657:276940:1 gene:ENSG00000249915 gene_biotype:protein_coding transcript_biotype:protein_coding
ENST00000422642	ENST00000375398	0	2913	ensembl:known chromosome:GRCh38:10:29457348:29634972:-1 gene:ENSG00000197321 gene_biotype:protein_coding transcript_biotype:protein_coding
ENST00000422642	ENST00000375398	0	998	ensembl:known chromosome:GRCh38:10:29457348:29634972:-1 gene:ENSG00000197321 gene_biotype:protein_coding transcript_biotype:protein_coding
ENST00000422642	ENST00000375398	9e-34	148	ensembl:known chromosome:GRCh38:10:29457348:29634972:-1 gene:ENSG00000197321 gene_biotype:protein_coding transcript_biotype:protein_coding
ENST00000435645	ENST00000375398	2e-144	514	ensembl:known chromosome:GRCh38:10:29457348:29634972:-1 gene:ENSG00000197321 gene_biotype:protein_coding transcript_biotype:protein_coding
ENST00000435645	ENST00000375398	1e-40	169	ensembl:known chromosome:GRCh38:10:29457348:29634972:-1 gene:ENSG00000197321 gene_biotype:protein_coding transcript_biotype:protein_coding
ENST00000275590	ENST00000429879	0	747	havana:known chromosome:GRCh38:7:73328333:73341297:1 gene:ENSG00000077800 gene_biotype:protein_coding transcript_biotype:nonsense_mediated_decay
ENST00000416371	ENST00000252037	0	815	ensembl_havana_transcript:known chromosome:GRCh38:7:73328360:73358625:1 gene:ENSG00000077800 gene_biotype:protein_coding transcript_biotype:protein_coding
ENST00000255890	ENST00000405930	0	1375	havana:known chromosome:GRCh38:22:20131948:20148006:1 gene:ENSG00000099904 gene_biotype:protein_coding transcript_biotype:protein_coding
ENST00000433168	ENST00000405930	0	1134	havana:known chromosome:GRCh38:22:20131948:20148006:1 gene:ENSG00000099904 gene_biotype:protein_coding transcript_biotype:protein_coding
ENST00000420968	ENST00000405930	0	1221	havana:known chromosome:GRCh38:22:20131948:20148006:1 gene:ENSG00000099904 gene_biotype:protein_coding transcript_biotype:protein_coding
ENST00000456279	ENST00000439765	9e-47	189	havana:putative chromosome:GRCh38:22:20148427:20150876:-1 gene:ENSG00000234409 gene_biotype:protein_coding transcript_biotype:protein_coding
ENST00000456279	ENST00000439765	1e-25	119	havana:putative chromosome:GRCh38:22:20148427:20150876:-1 gene:ENSG00000234409 gene_biotype:protein_coding transcript_biotype:protein_coding
ENST00000418264	ENST00000320602	0	1871	havana:known chromosome:GRCh38:22:20131948:20146450:1 gene:ENSG00000099904 gene_biotype:protein_coding transcript_biotype:protein_coding
ENST00000415277	ENST00000396912	0	761	ensembl:known chromosome:GRCh38:7:5045922:5069488:1 gene:ENSG00000146587 gene_biotype:protein_coding transcript_biotype:protein_coding
ENST00000415277	ENST00000396912	1e-10	69.4	ensembl:known chromosome:GRCh38:7:5045922:5069488:1 gene:ENSG00000146587 gene_biotype:protein_coding transcript_biotype:protein_coding
ENST00000252909	ENST00000601627	3e-153	545	havana:known chromosome:GRCh38:19:40801297:40898282:1 gene:ENSG00000268797 gene_biotype:protein_coding transcript_biotype:nonsense_mediated_decay
ENST00000252909	ENST00000601627	1e-82	311	havana:known chromosome:GRCh38:19:40801297:40898282:1 gene:ENSG00000268797 gene_biotype:protein_coding transcript_biotype:nonsense_mediated_decay
ENST00000597833	ENST00000601627	0	848	havana:known chromosome:GRCh38:19:40801297:40898282:1 gene:ENSG00000268797 gene_biotype:protein_coding transcript_biotype:nonsense_mediated_decay
ENST00000497543	ENST00000359244	0	1814	ensembl_havana_transcript:known chromosome:GRCh38:11:71787514:71801236:1 gene:ENSG00000158483 gene_biotype:protein_coding transcript_biotype:protein_coding
ENST00000497543	ENST00000359244	0	996	ensembl_havana_transcript:known chromosome:GRCh38:11:71787514:71801236:1 gene:ENSG00000158483 gene_biotype:protein_coding transcript_biotype:protein_coding
ENST00000497543	ENST00000359244	2e-65	254	ensembl_havana_transcript:known chromosome:GRCh38:11:71787514:71801236:1 gene:ENSG00000158483 gene_biotype:protein_coding transcript_biotype:protein_coding
ENST00000497543	ENST00000359244	2e-65	254	ensembl_havana_transcript:known chromosome:GRCh38:11:71787514:71801236:1 gene:ENSG00000158483 gene_biotype:protein_coding transcript_biotype:protein_coding
ENST00000497543	ENST00000359244	1e-41	174	ensembl_havana_transcript:known chromosome:GRCh38:11:71787514:71801236:1 gene:ENSG00000158483 gene_biotype:protein_coding transcript_biotype:protein_coding
ENST00000497543	ENST00000359244	4e-37	159	ensembl_havana_transcript:known chromosome:GRCh38:11:71787514:71801236:1 gene:ENSG00000158483 gene_biotype:protein_coding transcript_biotype:protein_coding
ENST00000497543	ENST00000359244	2e-25	121	ensembl_havana_transcript:known chromosome:GRCh38:11:71787514:71801236:1 gene:ENSG00000158483 gene_biotype:protein_coding transcript_biotype:protein_coding
ENST00000484945	ENST00000448228	0	1881	ensembl_havana_transcript:known chromosome:GRCh38:8:12182451:12194120:-1 gene:ENSG00000186523 gene_biotype:protein_coding transcript_biotype:protein_coding
ENST00000484945	ENST00000448228	0	1314	ensembl_havana_transcript:known chromosome:GRCh38:8:12182451:12194120:-1 gene:ENSG00000186523 gene_biotype:protein_coding transcript_biotype:protein_coding
ENST00000484945	ENST00000448228	3e-43	180	ensembl_havana_transcript:known chromosome:GRCh38:8:12182451:12194120:-1 gene:ENSG00000186523 gene_biotype:protein_coding transcript_biotype:protein_coding
ENST00000484945	ENST00000448228	2e-40	171	ensembl_havana_transcript:known chromosome:GRCh38:8:12182451:12194120:-1 gene:ENSG00000186523 gene_biotype:protein_coding transcript_biotype:protein_coding
ENST00000459803	ENST00000533852	0	2002	ensembl_havana_transcript:novel chromosome:GRCh38:8:12182556:12194070:-1 gene:ENSG00000186523 gene_biotype:protein_coding transcript_biotype:protein_coding
ENST00000459803	ENST00000533852	0	1131	ensembl_havana_transcript:novel chromosome:GRCh38:8:12182556:12194070:-1 gene:ENSG00000186523 gene_biotype:protein_coding transcript_biotype:protein_coding
ENST00000459803	ENST00000533852	3e-43	180	ensembl_havana_transcript:novel chromosome:GRCh38:8:12182556:12194070:-1 gene:ENSG00000186523 gene_biotype:protein_coding transcript_biotype:protein_coding
ENST00000459803	ENST00000533852	2e-40	171	ensembl_havana_transcript:novel chromosome:GRCh38:8:12182556:12194070:-1 gene:ENSG00000186523 gene_biotype:protein_coding transcript_biotype:protein_coding
ENST00000478666	ENST00000510443	0	1227	havana:known chromosome:GRCh38:11:71787514:71800724:1 gene:ENSG00000158483 gene_biotype:protein_coding transcript_biotype:nonsense_mediated_decay
ENST00000478666	ENST00000510443	2e-102	375	havana:known chromosome:GRCh38:11:71787514:71800724:1 gene:ENSG00000158483 gene_biotype:protein_coding transcript_biotype:nonsense_mediated_decay
ENST00000478666	ENST00000510443	8e-66	254	havana:known chromosome:GRCh38:11:71787514:71800724:1 gene:ENSG00000158483 gene_biotype:protein_coding transcript_biotype:nonsense_mediated_decay
ENST00000478666	ENST00000510443	8e-66	254	havana:known chromosome:GRCh38:11:71787514:71800724:1 gene:ENSG00000158483 gene_biotype:protein_coding transcript_biotype:nonsense_mediated_decay
ENST00000478666	ENST00000510443	6e-42	174	havana:known chromosome:GRCh38:11:71787514:71800724:1 gene:ENSG00000158483 gene_biotype:protein_coding transcript_biotype:nonsense_mediated_decay
ENST00000478666	ENST00000510443	2e-37	159	havana:known chromosome:GRCh38:11:71787514:71800724:1 gene:ENSG00000158483 gene_biotype:protein_coding transcript_biotype:nonsense_mediated_decay
ENST00000489609	ENST00000587161	2e-155	551	havana:known chromosome:GRCh38:16:5085363:5097766:-1 gene:ENSG00000118894 gene_biotype:protein_coding transcript_biotype:nonsense_mediated_decay
ENST00000489609	ENST00000587161	3e-64	248	havana:known chromosome:GRCh38:16:5085363:5097766:-1 gene:ENSG00000118894 gene_biotype:protein_coding transcript_biotype:nonsense_mediated_decay
ENST00000489609	ENST00000587161	4e-23	111	havana:known chromosome:GRCh38:16:5085363:5097766:-1 gene:ENSG00000118894 gene_biotype:protein_coding transcript_biotype:nonsense_mediated_decay
ENST00000477247	ENST00000533852	0	1565	ensembl_havana_transcript:novel chromosome:GRCh38:8:12182556:12194070:-1 gene:ENSG00000186523 gene_biotype:protein_coding transcript_biotype:protein_coding
ENST00000491583	ENST00000526393	2e-171	604	havana:known chromosome:GRCh38:11:71787511:71796940:1 gene:ENSG00000158483 gene_biotype:protein_coding transcript_biotype:nonsense_mediated_decay
ENST00000491583	ENST00000526393	4e-60	235	havana:known chromosome:GRCh38:11:71787511:71796940:1 gene:ENSG00000158483 gene_biotype:protein_coding transcript_biotype:nonsense_mediated_decay
ENST00000491583	ENST00000526393	6e-53	211	havana:known chromosome:GRCh38:11:71787511:71796940:1 gene:ENSG00000158483 gene_biotype:protein_coding transcript_biotype:nonsense_mediated_decay
ENST00000559668	ENST00000441149	1e-113	414	havana:known chromosome:GRCh38:9:128218269:128251244:1 gene:ENSG00000106976 gene_biotype:protein_coding transcript_biotype:retained_intron
ENST00000400817	ENST00000441149	9e-114	414	havana:known chromosome:GRCh38:9:128218269:128251244:1 gene:ENSG00000106976 gene_biotype:protein_coding transcript_biotype:retained_intron
ENST00000316967	ENST00000441149	8e-114	414	havana:known chromosome:GRCh38:9:128218269:128251244:1 gene:ENSG00000106976 gene_biotype:protein_coding transcript_biotype:retained_intron
ENST00000559654	ENST00000610329	5e-62	241	ensembl:known chromosome:GRCh38:9:128255832:128275938:-1 gene:ENSG00000167110 gene_biotype:protein_coding transcript_biotype:protein_coding
ENST00000557980	ENST00000610329	5e-62	241	ensembl:known chromosome:GRCh38:9:128255832:128275938:-1 gene:ENSG00000167110 gene_biotype:protein_coding transcript_biotype:protein_coding
ENST00000561015	ENST00000290438	1e-46	189	ensembl_havana_transcript:known chromosome:GRCh38:15:74069857:74082550:-1 gene:ENSG00000159289 gene_biotype:protein_coding transcript_biotype:protein_coding
ENST00000560408	ENST00000290438	1e-101	372	ensembl_havana_transcript:known chromosome:GRCh38:15:74069857:74082550:-1 gene:ENSG00000159289 gene_biotype:protein_coding transcript_biotype:protein_coding
ENST00000557881	ENST00000610329	6e-96	353	ensembl:known chromosome:GRCh38:9:128255832:128275938:-1 gene:ENSG00000167110 gene_biotype:protein_coding transcript_biotype:protein_coding
ENST00000356347	ENST00000608255	0	1256	ensembl_havana_transcript:putative chromosome:GRCh38:4:53286:87523:1 gene:ENSG00000272602 gene_biotype:protein_coding transcript_biotype:protein_coding
ENST00000356347	ENST00000608255	0	1014	ensembl_havana_transcript:putative chromosome:GRCh38:4:53286:87523:1 gene:ENSG00000272602 gene_biotype:protein_coding transcript_biotype:protein_coding
ENST00000356347	ENST00000608255	0	778	ensembl_havana_transcript:putative chromosome:GRCh38:4:53286:87523:1 gene:ENSG00000272602 gene_biotype:protein_coding transcript_biotype:protein_coding
ENST00000356347	ENST00000608255	0	717	ensembl_havana_transcript:putative chromosome:GRCh38:4:53286:87523:1 gene:ENSG00000272602 gene_biotype:protein_coding transcript_biotype:protein_coding
ENST00000356347	ENST00000608255	2e-174	616	ensembl_havana_transcript:putative chromosome:GRCh38:4:53286:87523:1 gene:ENSG00000272602 gene_biotype:protein_coding transcript_biotype:protein_coding
ENST00000356347	ENST00000608255	8e-169	597	ensembl_havana_transcript:putative chromosome:GRCh38:4:53286:87523:1 gene:ENSG00000272602 gene_biotype:protein_coding transcript_biotype:protein_coding
ENST00000356347	ENST00000608255	1e-167	593	ensembl_havana_transcript:putative chromosome:GRCh38:4:53286:87523:1 gene:ENSG00000272602 gene_biotype:protein_coding transcript_biotype:protein_coding
ENST00000356347	ENST00000608255	6e-160	568	ensembl_havana_transcript:putative chromosome:GRCh38:4:53286:87523:1 gene:ENSG00000272602 gene_biotype:protein_coding transcript_biotype:protein_coding
ENST00000356347	ENST00000608255	3e-158	562	ensembl_havana_transcript:putative chromosome:GRCh38:4:53286:87523:1 gene:ENSG00000272602 gene_biotype:protein_coding transcript_biotype:protein_coding
ENST00000356347	ENST00000608255	4e-147	525	ensembl_havana_transcript:putative chromosome:GRCh38:4:53286:87523:1 gene:ENSG00000272602 gene_biotype:protein_coding transcript_biotype:protein_coding
ENST00000356347	ENST00000608255	3e-143	512	ensembl_havana_transcript:putative chromosome:GRCh38:4:53286:87523:1 gene:ENSG00000272602 gene_biotype:protein_coding transcript_biotype:protein_coding
ENST00000356347	ENST00000608255	3e-128	462	ensembl_havana_transcript:putative chromosome:GRCh38:4:53286:87523:1 gene:ENSG00000272602 gene_biotype:protein_coding transcript_biotype:protein_coding
ENST00000356347	ENST00000608255	1e-127	460	ensembl_havana_transcript:putative chromosome:GRCh38:4:53286:87523:1 gene:ENSG00000272602 gene_biotype:protein_coding transcript_biotype:protein_coding
ENST00000356347	ENST00000608255	5e-126	455	ensembl_havana_transcript:putative chromosome:GRCh38:4:53286:87523:1 gene:ENSG00000272602 gene_biotype:protein_coding transcript_biotype:protein_coding
ENST00000356347	ENST00000608255	8e-114	414	ensembl_havana_transcript:putative chromosome:GRCh38:4:53286:87523:1 gene:ENSG00000272602 gene_biotype:protein_coding transcript_biotype:protein_coding
ENST00000356347	ENST00000608255	1e-111	407	ensembl_havana_transcript:putative chromosome:GRCh38:4:53286:87523:1 gene:ENSG00000272602 gene_biotype:protein_coding transcript_biotype:protein_coding
ENST00000356347	ENST00000608255	2e-65	254	ensembl_havana_transcript:putative chromosome:GRCh38:4:53286:87523:1 gene:ENSG00000272602 gene_biotype:protein_coding transcript_biotype:protein_coding
ENST00000356347	ENST00000608255	9e-39	165	ensembl_havana_transcript:putative chromosome:GRCh38:4:53286:87523:1 gene:ENSG00000272602 gene_biotype:protein_coding transcript_biotype:protein_coding
ENST00000398732	ENST00000610261	0	1310	ensembl_havana_transcript:known chromosome:GRCh38:4:53285:88211:1 gene:ENSG00000272602 gene_biotype:protein_coding transcript_biotype:protein_coding
ENST00000398732	ENST00000610261	0	1014	ensembl_havana_transcript:known chromosome:GRCh38:4:53285:88211:1 gene:ENSG00000272602 gene_biotype:protein_coding transcript_biotype:protein_coding
ENST00000398732	ENST00000610261	0	771	ensembl_havana_transcript:known chromosome:GRCh38:4:53285:88211:1 gene:ENSG00000272602 gene_biotype:protein_coding transcript_biotype:protein_coding
ENST00000398732	ENST00000610261	0	717	ensembl_havana_transcript:known chromosome:GRCh38:4:53285:88211:1 gene:ENSG00000272602 gene_biotype:protein_coding transcript_biotype:protein_coding
ENST00000398732	ENST00000610261	1e-174	616	ensembl_havana_transcript:known chromosome:GRCh38:4:53285:88211:1 gene:ENSG00000272602 gene_biotype:protein_coding transcript_biotype:protein_coding
ENST00000398732	ENST00000610261	6e-168	593	ensembl_havana_transcript:known chromosome:GRCh38:4:53285:88211:1 gene:ENSG00000272602 gene_biotype:protein_coding transcript_biotype:protein_coding
ENST00000398732	ENST00000610261	3e-165	584	ensembl_havana_transcript:known chromosome:GRCh38:4:53285:88211:1 gene:ENSG00000272602 gene_biotype:protein_coding transcript_biotype:protein_coding
ENST00000398732	ENST00000610261	3e-160	568	ensembl_havana_transcript:known chromosome:GRCh38:4:53285:88211:1 gene:ENSG00000272602 gene_biotype:protein_coding transcript_biotype:protein_coding
ENST00000398732	ENST00000610261	3e-146	521	ensembl_havana_transcript:known chromosome:GRCh38:4:53285:88211:1 gene:ENSG00000272602 gene_biotype:protein_coding transcript_biotype:protein_coding
ENST00000398732	ENST00000610261	1e-144	516	ensembl_havana_transcript:known chromosome:GRCh38:4:53285:88211:1 gene:ENSG00000272602 gene_biotype:protein_coding transcript_biotype:protein_coding
ENST00000398732	ENST00000610261	2e-143	512	ensembl_havana_transcript:known chromosome:GRCh38:4:53285:88211:1 gene:ENSG00000272602 gene_biotype:protein_coding transcript_biotype:protein_coding
ENST00000398732	ENST00000610261	2e-128	462	ensembl_havana_transcript:known chromosome:GRCh38:4:53285:88211:1 gene:ENSG00000272602 gene_biotype:protein_coding transcript_biotype:protein_coding
ENST00000398732	ENST00000610261	3e-126	455	ensembl_havana_transcript:known chromosome:GRCh38:4:53285:88211:1 gene:ENSG00000272602 gene_biotype:protein_coding transcript_biotype:protein_coding
ENST00000398732	ENST00000610261	4e-125	451	ensembl_havana_transcript:known chromosome:GRCh38:4:53285:88211:1 gene:ENSG00000272602 gene_biotype:protein_coding transcript_biotype:protein_coding
ENST00000398732	ENST00000610261	8e-112	407	ensembl_havana_transcript:known chromosome:GRCh38:4:53285:88211:1 gene:ENSG00000272602 gene_biotype:protein_coding transcript_biotype:protein_coding
ENST00000398732	ENST00000610261	3e-111	405	ensembl_havana_transcript:known chromosome:GRCh38:4:53285:88211:1 gene:ENSG00000272602 gene_biotype:protein_coding transcript_biotype:protein_coding
ENST00000398732	ENST00000610261	1e-65	254	ensembl_havana_transcript:known chromosome:GRCh38:4:53285:88211:1 gene:ENSG00000272602 gene_biotype:protein_coding transcript_biotype:protein_coding
ENST00000398732	ENST00000610261	5e-39	165	ensembl_havana_transcript:known chromosome:GRCh38:4:53285:88211:1 gene:ENSG00000272602 gene_biotype:protein_coding transcript_biotype:protein_coding
ENST00000544535	ENST00000393676	0	806	havana:known chromosome:GRCh38:11:72192125:72196301:1 gene:ENSG00000110195 gene_biotype:protein_coding transcript_biotype:protein_coding
ENST00000542477	ENST00000393676	0	1011	havana:known chromosome:GRCh38:11:72192125:72196301:1 gene:ENSG00000110195 gene_biotype:protein_coding transcript_biotype:protein_coding
ENST00000399211	ENST00000311208	0	1971	ensembl_havana_transcript:known chromosome:GRCh38:17:41619437:41624577:-1 gene:ENSG00000128422 gene_biotype:protein_coding transcript_biotype:protein_coding
ENST00000399211	ENST00000311208	2e-98	363	ensembl_havana_transcript:known chromosome:GRCh38:17:41619437:41624577:-1 gene:ENSG00000128422 gene_biotype:protein_coding transcript_biotype:protein_coding
ENST00000582047	ENST00000540235	1e-157	558	ensembl:known chromosome:GRCh38:17:41619443:41624541:-1 gene:ENSG00000128422 gene_biotype:protein_coding transcript_biotype:protein_coding
ENST00000582224	ENST00000590038	0	896	havana:putative chromosome:GRCh38:17:41621662:41623268:-1 gene:ENSG00000128422 gene_biotype:protein_coding transcript_biotype:protein_coding
ENST00000577449	ENST00000493253	0	1050	havana:known chromosome:GRCh38:17:41619446:41624296:-1 gene:ENSG00000128422 gene_biotype:protein_coding transcript_biotype:retained_intron
ENST00000580363	ENST00000491673	0	883	havana:known chromosome:GRCh38:17:41622873:41624575:-1 gene:ENSG00000128422 gene_biotype:protein_coding transcript_biotype:retained_intron
ENST00000611158	ENST00000543601	0	1786	ensembl:known chromosome:GRCh38:3:14818962:14934565:1 gene:ENSG00000154783 gene_biotype:protein_coding transcript_biotype:protein_coding
ENST00000611158	ENST00000543601	0	846	ensembl:known chromosome:GRCh38:3:14818962:14934565:1 gene:ENSG00000154783 gene_biotype:protein_coding transcript_biotype:protein_coding
ENST00000611158	ENST00000543601	3e-14	84.2	ensembl:known chromosome:GRCh38:3:14818962:14934565:1 gene:ENSG00000154783 gene_biotype:protein_coding transcript_biotype:protein_coding
ENST00000611158	ENST00000543601	3e-14	84.2	ensembl:known chromosome:GRCh38:3:14818962:14934565:1 gene:ENSG00000154783 gene_biotype:protein_coding transcript_biotype:protein_coding
ENST00000614866	ENST00000543601	0	2963	ensembl:known chromosome:GRCh38:3:14818962:14934565:1 gene:ENSG00000154783 gene_biotype:protein_coding transcript_biotype:protein_coding
ENST00000444755	ENST00000492940	4e-61	237	havana:known chromosome:GRCh38:7:35890518:35898527:1 gene:ENSG00000122545 gene_biotype:protein_coding transcript_biotype:retained_intron
ENST00000429741	ENST00000350320	2e-141	507	ensembl:known chromosome:GRCh38:7:35800986:35907105:1 gene:ENSG00000122545 gene_biotype:protein_coding transcript_biotype:protein_coding
ENST00000429741	ENST00000350320	3e-133	479	ensembl:known chromosome:GRCh38:7:35800986:35907105:1 gene:ENSG00000122545 gene_biotype:protein_coding transcript_biotype:protein_coding
ENST00000429741	ENST00000350320	5e-107	392	ensembl:known chromosome:GRCh38:7:35800986:35907105:1 gene:ENSG00000122545 gene_biotype:protein_coding transcript_biotype:protein_coding
ENST00000338231	ENST00000350320	0	979	ensembl:known chromosome:GRCh38:7:35800986:35907105:1 gene:ENSG00000122545 gene_biotype:protein_coding transcript_biotype:protein_coding
ENST00000338231	ENST00000350320	4e-54	215	ensembl:known chromosome:GRCh38:7:35800986:35907105:1 gene:ENSG00000122545 gene_biotype:protein_coding transcript_biotype:protein_coding
ENST00000428414	ENST00000350320	0	734	ensembl:known chromosome:GRCh38:7:35800986:35907105:1 gene:ENSG00000122545 gene_biotype:protein_coding transcript_biotype:protein_coding
ENST00000428414	ENST00000350320	3e-107	392	ensembl:known chromosome:GRCh38:7:35800986:35907105:1 gene:ENSG00000122545 gene_biotype:protein_coding transcript_biotype:protein_coding
ENST00000428414	ENST00000350320	7e-64	248	ensembl:known chromosome:GRCh38:7:35800986:35907105:1 gene:ENSG00000122545 gene_biotype:protein_coding transcript_biotype:protein_coding
ENST00000413357	ENST00000485569	4e-65	250	havana:known chromosome:GRCh38:7:35890744:35903189:1 gene:ENSG00000122545 gene_biotype:protein_coding transcript_biotype:processed_transcript
ENST00000413875	ENST00000425198	0	1181	havana:known chromosome:GRCh38:7:35832798:35905305:1 gene:ENSG00000122545 gene_biotype:protein_coding transcript_biotype:nonsense_mediated_decay
ENST00000398921	ENST00000350320	0	1299	ensembl:known chromosome:GRCh38:7:35800986:35907105:1 gene:ENSG00000122545 gene_biotype:protein_coding transcript_biotype:protein_coding
ENST00000428867	ENST00000473201	5e-135	483	havana:known chromosome:GRCh38:7:35863552:35874118:1 gene:ENSG00000122545 gene_biotype:protein_coding transcript_biotype:retained_intron
ENST00000450436	ENST00000350320	2e-129	464	ensembl:known chromosome:GRCh38:7:35800986:35907105:1 gene:ENSG00000122545 gene_biotype:protein_coding transcript_biotype:protein_coding
ENST00000615961	ENST00000621410	0	6054	ensembl:known chromosome:GRCh38:9:66900729:66921439:1 gene:ENSG00000274349 gene_biotype:protein_coding transcript_biotype:protein_coding
ENST00000615961	ENST00000621410	0	1099	ensembl:known chromosome:GRCh38:9:66900729:66921439:1 gene:ENSG00000274349 gene_biotype:protein_coding transcript_biotype:protein_coding
ENST00000615961	ENST00000621410	0	1099	ensembl:known chromosome:GRCh38:9:66900729:66921439:1 gene:ENSG00000274349 gene_biotype:protein_coding transcript_biotype:protein_coding
ENST00000615961	ENST00000621410	0	1064	ensembl:known chromosome:GRCh38:9:66900729:66921439:1 gene:ENSG00000274349 gene_biotype:protein_coding transcript_biotype:protein_coding
ENST00000615961	ENST00000621410	0	1059	ensembl:known chromosome:GRCh38:9:66900729:66921439:1 gene:ENSG00000274349 gene_biotype:protein_coding transcript_biotype:protein_coding
ENST00000615961	ENST00000621410	0	1000	ensembl:known chromosome:GRCh38:9:66900729:66921439:1 gene:ENSG00000274349 gene_biotype:protein_coding transcript_biotype:protein_coding
ENST00000615961	ENST00000621410	0	1000	ensembl:known chromosome:GRCh38:9:66900729:66921439:1 gene:ENSG00000274349 gene_biotype:protein_coding transcript_biotype:protein_coding
ENST00000615961	ENST00000621410	0	915	ensembl:known chromosome:GRCh38:9:66900729:66921439:1 gene:ENSG00000274349 gene_biotype:protein_coding transcript_biotype:protein_coding
ENST00000615961	ENST00000621410	0	909	ensembl:known chromosome:GRCh38:9:66900729:66921439:1 gene:ENSG00000274349 gene_biotype:protein_coding transcript_biotype:protein_coding
ENST00000615961	ENST00000621410	0	839	ensembl:known chromosome:GRCh38:9:66900729:66921439:1 gene:ENSG00000274349 gene_biotype:protein_coding transcript_biotype:protein_coding
ENST00000615961	ENST00000621410	0	828	ensembl:known chromosome:GRCh38:9:66900729:66921439:1 gene:ENSG00000274349 gene_biotype:protein_coding transcript_biotype:protein_coding
ENST00000615961	ENST00000621410	0	712	ensembl:known chromosome:GRCh38:9:66900729:66921439:1 gene:ENSG00000274349 gene_biotype:protein_coding transcript_biotype:protein_coding
ENST00000615961	ENST00000621410	0	702	ensembl:known chromosome:GRCh38:9:66900729:66921439:1 gene:ENSG00000274349 gene_biotype:protein_coding transcript_biotype:protein_coding
ENST00000615961	ENST00000621410	0	697	ensembl:known chromosome:GRCh38:9:66900729:66921439:1 gene:ENSG00000274349 gene_biotype:protein_coding transcript_biotype:protein_coding
ENST00000615961	ENST00000621410	0	695	ensembl:known chromosome:GRCh38:9:66900729:66921439:1 gene:ENSG00000274349 gene_biotype:protein_coding transcript_biotype:protein_coding
ENST00000615961	ENST00000621410	0	691	ensembl:known chromosome:GRCh38:9:66900729:66921439:1 gene:ENSG00000274349 gene_biotype:protein_coding transcript_biotype:protein_coding
ENST00000615961	ENST00000621410	0	686	ensembl:known chromosome:GRCh38:9:66900729:66921439:1 gene:ENSG00000274349 gene_biotype:protein_coding transcript_biotype:protein_coding
ENST00000615961	ENST00000621410	1e-177	627	ensembl:known chromosome:GRCh38:9:66900729:66921439:1 gene:ENSG00000274349 gene_biotype:protein_coding transcript_biotype:protein_coding
ENST00000615961	ENST00000621410	3e-174	616	ensembl:known chromosome:GRCh38:9:66900729:66921439:1 gene:ENSG00000274349 gene_biotype:protein_coding transcript_biotype:protein_coding
ENST00000615961	ENST00000621410	2e-160	569	ensembl:known chromosome:GRCh38:9:66900729:66921439:1 gene:ENSG00000274349 gene_biotype:protein_coding transcript_biotype:protein_coding
ENST00000615961	ENST00000621410	5e-152	542	ensembl:known chromosome:GRCh38:9:66900729:66921439:1 gene:ENSG00000274349 gene_biotype:protein_coding transcript_biotype:protein_coding
ENST00000615961	ENST00000621410	3e-124	449	ensembl:known chromosome:GRCh38:9:66900729:66921439:1 gene:ENSG00000274349 gene_biotype:protein_coding transcript_biotype:protein_coding
ENST00000615961	ENST00000621410	1e-122	444	ensembl:known chromosome:GRCh38:9:66900729:66921439:1 gene:ENSG00000274349 gene_biotype:protein_coding transcript_biotype:protein_coding
ENST00000615961	ENST00000621410	4e-108	396	ensembl:known chromosome:GRCh38:9:66900729:66921439:1 gene:ENSG00000274349 gene_biotype:protein_coding transcript_biotype:protein_coding
ENST00000615961	ENST00000621410	2e-57	228	ensembl:known chromosome:GRCh38:9:66900729:66921439:1 gene:ENSG00000274349 gene_biotype:protein_coding transcript_biotype:protein_coding
ENST00000615961	ENST00000621410	2e-57	228	ensembl:known chromosome:GRCh38:9:66900729:66921439:1 gene:ENSG00000274349 gene_biotype:protein_coding transcript_biotype:protein_coding
ENST00000602828	ENST00000621410	0	6048	ensembl:known chromosome:GRCh38:9:66900729:66921439:1 gene:ENSG00000274349 gene_biotype:protein_coding transcript_biotype:protein_coding
ENST00000602828	ENST00000621410	0	1099	ensembl:known chromosome:GRCh38:9:66900729:66921439:1 gene:ENSG00000274349 gene_biotype:protein_coding transcript_biotype:protein_coding
ENST00000602828	ENST00000621410	0	1099	ensembl:known chromosome:GRCh38:9:66900729:66921439:1 gene:ENSG00000274349 gene_biotype:protein_coding transcript_biotype:protein_coding
ENST00000602828	ENST00000621410	0	1064	ensembl:known chromosome:GRCh38:9:66900729:66921439:1 gene:ENSG00000274349 gene_biotype:protein_coding transcript_biotype:protein_coding
ENST00000602828	ENST00000621410	0	1059	ensembl:known chromosome:GRCh38:9:66900729:66921439:1 gene:ENSG00000274349 gene_biotype:protein_coding transcript_biotype:protein_coding
ENST00000602828	ENST00000621410	0	1000	ensembl:known chromosome:GRCh38:9:66900729:66921439:1 gene:ENSG00000274349 gene_biotype:protein_coding transcript_biotype:protein_coding
ENST00000602828	ENST00000621410	0	1000	ensembl:known chromosome:GRCh38:9:66900729:66921439:1 gene:ENSG00000274349 gene_biotype:protein_coding transcript_biotype:protein_coding
ENST00000602828	ENST00000621410	0	915	ensembl:known chromosome:GRCh38:9:66900729:66921439:1 gene:ENSG00000274349 gene_biotype:protein_coding transcript_biotype:protein_coding
ENST00000602828	ENST00000621410	0	909	ensembl:known chromosome:GRCh38:9:66900729:66921439:1 gene:ENSG00000274349 gene_biotype:protein_coding transcript_biotype:protein_coding
ENST00000602828	ENST00000621410	0	839	ensembl:known chromosome:GRCh38:9:66900729:66921439:1 gene:ENSG00000274349 gene_biotype:protein_coding transcript_biotype:protein_coding
ENST00000602828	ENST00000621410	0	828	ensembl:known chromosome:GRCh38:9:66900729:66921439:1 gene:ENSG00000274349 gene_biotype:protein_coding transcript_biotype:protein_coding
ENST00000602828	ENST00000621410	0	712	ensembl:known chromosome:GRCh38:9:66900729:66921439:1 gene:ENSG00000274349 gene_biotype:protein_coding transcript_biotype:protein_coding
ENST00000602828	ENST00000621410	0	702	ensembl:known chromosome:GRCh38:9:66900729:66921439:1 gene:ENSG00000274349 gene_biotype:protein_coding transcript_biotype:protein_coding
ENST00000602828	ENST00000621410	0	697	ensembl:known chromosome:GRCh38:9:66900729:66921439:1 gene:ENSG00000274349 gene_biotype:protein_coding transcript_biotype:protein_coding
ENST00000602828	ENST00000621410	0	695	ensembl:known chromosome:GRCh38:9:66900729:66921439:1 gene:ENSG00000274349 gene_biotype:protein_coding transcript_biotype:protein_coding
ENST00000602828	ENST00000621410	0	691	ensembl:known chromosome:GRCh38:9:66900729:66921439:1 gene:ENSG00000274349 gene_biotype:protein_coding transcript_biotype:protein_coding
ENST00000602828	ENST00000621410	0	686	ensembl:known chromosome:GRCh38:9:66900729:66921439:1 gene:ENSG00000274349 gene_biotype:protein_coding transcript_biotype:protein_coding
ENST00000602828	ENST00000621410	1e-177	627	ensembl:known chromosome:GRCh38:9:66900729:66921439:1 gene:ENSG00000274349 gene_biotype:protein_coding transcript_biotype:protein_coding
ENST00000602828	ENST00000621410	3e-174	616	ensembl:known chromosome:GRCh38:9:66900729:66921439:1 gene:ENSG00000274349 gene_biotype:protein_coding transcript_biotype:protein_coding
ENST00000602828	ENST00000621410	2e-160	569	ensembl:known chromosome:GRCh38:9:66900729:66921439:1 gene:ENSG00000274349 gene_biotype:protein_coding transcript_biotype:protein_coding
ENST00000602828	ENST00000621410	5e-152	542	ensembl:known chromosome:GRCh38:9:66900729:66921439:1 gene:ENSG00000274349 gene_biotype:protein_coding transcript_biotype:protein_coding
ENST00000602828	ENST00000621410	3e-124	449	ensembl:known chromosome:GRCh38:9:66900729:66921439:1 gene:ENSG00000274349 gene_biotype:protein_coding transcript_biotype:protein_coding
ENST00000602828	ENST00000621410	1e-122	444	ensembl:known chromosome:GRCh38:9:66900729:66921439:1 gene:ENSG00000274349 gene_biotype:protein_coding transcript_biotype:protein_coding
ENST00000602828	ENST00000621410	4e-108	396	ensembl:known chromosome:GRCh38:9:66900729:66921439:1 gene:ENSG00000274349 gene_biotype:protein_coding transcript_biotype:protein_coding
ENST00000602828	ENST00000621410	2e-57	228	ensembl:known chromosome:GRCh38:9:66900729:66921439:1 gene:ENSG00000274349 gene_biotype:protein_coding transcript_biotype:protein_coding
ENST00000602828	ENST00000621410	2e-57	228	ensembl:known chromosome:GRCh38:9:66900729:66921439:1 gene:ENSG00000274349 gene_biotype:protein_coding transcript_biotype:protein_coding
ENST00000473960	ENST00000471461	4e-145	516	havana:known chromosome:GRCh38:7:73303225:73308816:-1 gene:ENSG00000130305 gene_biotype:protein_coding transcript_biotype:retained_intron
ENST00000473960	ENST00000471461	3e-42	174	havana:known chromosome:GRCh38:7:73303225:73308816:-1 gene:ENSG00000130305 gene_biotype:protein_coding transcript_biotype:retained_intron
ENST00000393633	ENST00000446813	0	2508	ensembl:known chromosome:GRCh38:7:72926259:72951440:1 gene:ENSG00000196313 gene_biotype:protein_coding transcript_biotype:protein_coding
ENST00000393633	ENST00000446813	0	1074	ensembl:known chromosome:GRCh38:7:72926259:72951440:1 gene:ENSG00000196313 gene_biotype:protein_coding transcript_biotype:protein_coding
ENST00000393633	ENST00000446813	0	843	ensembl:known chromosome:GRCh38:7:72926259:72951440:1 gene:ENSG00000196313 gene_biotype:protein_coding transcript_biotype:protein_coding
ENST00000393633	ENST00000446813	6e-48	196	ensembl:known chromosome:GRCh38:7:72926259:72951440:1 gene:ENSG00000196313 gene_biotype:protein_coding transcript_biotype:protein_coding
ENST00000457988	ENST00000428206	0	1188	havana:novel chromosome:GRCh38:7:73302517:73308804:-1 gene:ENSG00000130305 gene_biotype:protein_coding transcript_biotype:protein_coding
ENST00000457988	ENST00000428206	0	721	havana:novel chromosome:GRCh38:7:73302517:73308804:-1 gene:ENSG00000130305 gene_biotype:protein_coding transcript_biotype:protein_coding
ENST00000457988	ENST00000428206	1e-90	337	havana:novel chromosome:GRCh38:7:73302517:73308804:-1 gene:ENSG00000130305 gene_biotype:protein_coding transcript_biotype:protein_coding
ENST00000457988	ENST00000428206	1e-40	171	havana:novel chromosome:GRCh38:7:73302517:73308804:-1 gene:ENSG00000130305 gene_biotype:protein_coding transcript_biotype:protein_coding
ENST00000455158	ENST00000310326	0	924	havana:novel chromosome:GRCh38:7:73303235:73308816:-1 gene:ENSG00000130305 gene_biotype:protein_coding transcript_biotype:protein_coding
ENST00000455158	ENST00000310326	2e-90	335	havana:novel chromosome:GRCh38:7:73303235:73308816:-1 gene:ENSG00000130305 gene_biotype:protein_coding transcript_biotype:protein_coding
ENST00000421140	ENST00000438747	0	1443	ensembl_havana_transcript:known chromosome:GRCh38:7:73303230:73308867:-1 gene:ENSG00000130305 gene_biotype:protein_coding transcript_biotype:protein_coding
ENST00000421140	ENST00000438747	0	726	ensembl_havana_transcript:known chromosome:GRCh38:7:73303230:73308867:-1 gene:ENSG00000130305 gene_biotype:protein_coding transcript_biotype:protein_coding
ENST00000422386	ENST00000428206	0	979	havana:novel chromosome:GRCh38:7:73302517:73308804:-1 gene:ENSG00000130305 gene_biotype:protein_coding transcript_biotype:protein_coding
ENST00000422386	ENST00000428206	5e-127	457	havana:novel chromosome:GRCh38:7:73302517:73308804:-1 gene:ENSG00000130305 gene_biotype:protein_coding transcript_biotype:protein_coding
ENST00000422386	ENST00000428206	5e-23	111	havana:novel chromosome:GRCh38:7:73302517:73308804:-1 gene:ENSG00000130305 gene_biotype:protein_coding transcript_biotype:protein_coding
ENST00000464979	ENST00000446813	2e-78	294	ensembl:known chromosome:GRCh38:7:72926259:72951440:1 gene:ENSG00000196313 gene_biotype:protein_coding transcript_biotype:protein_coding
ENST00000464979	ENST00000446813	2e-63	244	ensembl:known chromosome:GRCh38:7:72926259:72951440:1 gene:ENSG00000196313 gene_biotype:protein_coding transcript_biotype:protein_coding
ENST00000428392	ENST00000428206	0	1905	havana:novel chromosome:GRCh38:7:73302517:73308804:-1 gene:ENSG00000130305 gene_biotype:protein_coding transcript_biotype:protein_coding
ENST00000456967	ENST00000336378	1e-155	553	ensembl:known chromosome:GRCh38:10:45727236:45792961:1 gene:ENSG00000172661 gene_biotype:protein_coding transcript_biotype:protein_coding
ENST00000456967	ENST00000336378	1e-66	257	ensembl:known chromosome:GRCh38:10:45727236:45792961:1 gene:ENSG00000172661 gene_biotype:protein_coding transcript_biotype:protein_coding
ENST00000456967	ENST00000336378	5e-51	206	ensembl:known chromosome:GRCh38:10:45727236:45792961:1 gene:ENSG00000172661 gene_biotype:protein_coding transcript_biotype:protein_coding
ENST00000417804	ENST00000351071	0	1624	ensembl:known chromosome:GRCh38:10:50067888:50133506:1 gene:ENSG00000099290 gene_biotype:protein_coding transcript_biotype:protein_coding
ENST00000413293	ENST00000374518	0	1855	ensembl_havana_transcript:known chromosome:GRCh38:10:42782801:42834937:1 gene:ENSG00000165733 gene_biotype:protein_coding transcript_biotype:protein_coding
ENST00000341853	ENST00000336868	2e-92	344	ensembl_havana_transcript:known chromosome:GRCh38:17:799313:979770:-1 gene:ENSG00000167693 gene_biotype:protein_coding transcript_biotype:protein_coding
ENST00000561042	ENST00000441149	5e-62	243	havana:known chromosome:GRCh38:9:128218269:128251244:1 gene:ENSG00000106976 gene_biotype:protein_coding transcript_biotype:retained_intron
ENST00000561042	ENST00000441149	4e-33	147	havana:known chromosome:GRCh38:9:128218269:128251244:1 gene:ENSG00000106976 gene_biotype:protein_coding transcript_biotype:retained_intron
ENST00000561042	ENST00000441149	1e-22	111	havana:known chromosome:GRCh38:9:128218269:128251244:1 gene:ENSG00000106976 gene_biotype:protein_coding transcript_biotype:retained_intron
ENST00000559110	ENST00000441149	5e-77	292	havana:known chromosome:GRCh38:9:128218269:128251244:1 gene:ENSG00000106976 gene_biotype:protein_coding transcript_biotype:retained_intron
ENST00000559110	ENST00000441149	5e-62	243	havana:known chromosome:GRCh38:9:128218269:128251244:1 gene:ENSG00000106976 gene_biotype:protein_coding transcript_biotype:retained_intron
ENST00000559110	ENST00000441149	4e-33	147	havana:known chromosome:GRCh38:9:128218269:128251244:1 gene:ENSG00000106976 gene_biotype:protein_coding transcript_biotype:retained_intron
ENST00000559110	ENST00000441149	1e-22	111	havana:known chromosome:GRCh38:9:128218269:128251244:1 gene:ENSG00000106976 gene_biotype:protein_coding transcript_biotype:retained_intron
ENST00000415963	ENST00000441149	1e-62	243	havana:known chromosome:GRCh38:9:128218269:128251244:1 gene:ENSG00000106976 gene_biotype:protein_coding transcript_biotype:retained_intron
ENST00000415963	ENST00000441149	1e-33	147	havana:known chromosome:GRCh38:9:128218269:128251244:1 gene:ENSG00000106976 gene_biotype:protein_coding transcript_biotype:retained_intron
ENST00000415963	ENST00000441149	4e-23	111	havana:known chromosome:GRCh38:9:128218269:128251244:1 gene:ENSG00000106976 gene_biotype:protein_coding transcript_biotype:retained_intron
ENST00000425045	ENST00000441149	7e-34	147	havana:known chromosome:GRCh38:9:128218269:128251244:1 gene:ENSG00000106976 gene_biotype:protein_coding transcript_biotype:retained_intron
ENST00000514048	ENST00000421103	1e-55	222	ensembl_havana_transcript:novel chromosome:GRCh38:7:65960701:65982211:-1 gene:ENSG00000169919 gene_biotype:protein_coding transcript_biotype:protein_coding
ENST00000507274	ENST00000461622	3e-56	220	havana:known chromosome:GRCh38:7:65964146:65967908:-1 gene:ENSG00000169919 gene_biotype:protein_coding transcript_biotype:retained_intron
ENST00000584929	ENST00000407674	4e-38	161	ensembl:known chromosome:GRCh38:10:4922564:5135226:-1 gene:ENSG00000151632 gene_biotype:protein_coding transcript_biotype:protein_coding
ENST00000578467	ENST00000407674	1e-37	161	ensembl:known chromosome:GRCh38:10:4922564:5135226:-1 gene:ENSG00000151632 gene_biotype:protein_coding transcript_biotype:protein_coding
ENST00000453662	ENST00000326592	0	2712	havana:novel chromosome:GRCh38:16:14043:19448:-1 gene:ENSG00000234769 gene_biotype:protein_coding transcript_biotype:protein_coding
ENST00000538033	ENST00000477365	0	4933	havana:known chromosome:GRCh38:16:14085:18940:-1 gene:ENSG00000234769 gene_biotype:protein_coding transcript_biotype:retained_intron
ENST00000459805	ENST00000327247	0	1535	ensembl_havana_transcript:known chromosome:GRCh38:1:155234452:155244670:-1 gene:ENSG00000177628 gene_biotype:protein_coding transcript_biotype:protein_coding
ENST00000459805	ENST00000327247	0	885	ensembl_havana_transcript:known chromosome:GRCh38:1:155234452:155244670:-1 gene:ENSG00000177628 gene_biotype:protein_coding transcript_biotype:protein_coding
ENST00000459805	ENST00000327247	9e-149	531	ensembl_havana_transcript:known chromosome:GRCh38:1:155234452:155244670:-1 gene:ENSG00000177628 gene_biotype:protein_coding transcript_biotype:protein_coding
ENST00000459805	ENST00000327247	6e-71	272	ensembl_havana_transcript:known chromosome:GRCh38:1:155234452:155244670:-1 gene:ENSG00000177628 gene_biotype:protein_coding transcript_biotype:protein_coding
ENST00000459805	ENST00000327247	1e-53	215	ensembl_havana_transcript:known chromosome:GRCh38:1:155234452:155244670:-1 gene:ENSG00000177628 gene_biotype:protein_coding transcript_biotype:protein_coding
ENST00000459805	ENST00000327247	6e-51	206	ensembl_havana_transcript:known chromosome:GRCh38:1:155234452:155244670:-1 gene:ENSG00000177628 gene_biotype:protein_coding transcript_biotype:protein_coding
ENST00000486869	ENST00000327247	0	1535	ensembl_havana_transcript:known chromosome:GRCh38:1:155234452:155244670:-1 gene:ENSG00000177628 gene_biotype:protein_coding transcript_biotype:protein_coding
ENST00000486869	ENST00000327247	0	1005	ensembl_havana_transcript:known chromosome:GRCh38:1:155234452:155244670:-1 gene:ENSG00000177628 gene_biotype:protein_coding transcript_biotype:protein_coding
ENST00000486869	ENST00000327247	1e-81	307	ensembl_havana_transcript:known chromosome:GRCh38:1:155234452:155244670:-1 gene:ENSG00000177628 gene_biotype:protein_coding transcript_biotype:protein_coding
ENST00000486869	ENST00000327247	8e-58	228	ensembl_havana_transcript:known chromosome:GRCh38:1:155234452:155244670:-1 gene:ENSG00000177628 gene_biotype:protein_coding transcript_biotype:protein_coding
ENST00000368374	ENST00000327247	0	1535	ensembl_havana_transcript:known chromosome:GRCh38:1:155234452:155244670:-1 gene:ENSG00000177628 gene_biotype:protein_coding transcript_biotype:protein_coding
ENST00000368374	ENST00000327247	0	1005	ensembl_havana_transcript:known chromosome:GRCh38:1:155234452:155244670:-1 gene:ENSG00000177628 gene_biotype:protein_coding transcript_biotype:protein_coding
ENST00000368374	ENST00000327247	8e-58	228	ensembl_havana_transcript:known chromosome:GRCh38:1:155234452:155244670:-1 gene:ENSG00000177628 gene_biotype:protein_coding transcript_biotype:protein_coding
ENST00000368374	ENST00000327247	5e-10	69.4	ensembl_havana_transcript:known chromosome:GRCh38:1:155234452:155244670:-1 gene:ENSG00000177628 gene_biotype:protein_coding transcript_biotype:protein_coding
ENST00000486197	ENST00000327247	0	1533	ensembl_havana_transcript:known chromosome:GRCh38:1:155234452:155244670:-1 gene:ENSG00000177628 gene_biotype:protein_coding transcript_biotype:protein_coding
ENST00000486197	ENST00000327247	0	1411	ensembl_havana_transcript:known chromosome:GRCh38:1:155234452:155244670:-1 gene:ENSG00000177628 gene_biotype:protein_coding transcript_biotype:protein_coding
ENST00000473223	ENST00000327247	0	1533	ensembl_havana_transcript:known chromosome:GRCh38:1:155234452:155244670:-1 gene:ENSG00000177628 gene_biotype:protein_coding transcript_biotype:protein_coding
ENST00000473223	ENST00000327247	0	1005	ensembl_havana_transcript:known chromosome:GRCh38:1:155234452:155244670:-1 gene:ENSG00000177628 gene_biotype:protein_coding transcript_biotype:protein_coding
ENST00000473223	ENST00000327247	2e-81	307	ensembl_havana_transcript:known chromosome:GRCh38:1:155234452:155244670:-1 gene:ENSG00000177628 gene_biotype:protein_coding transcript_biotype:protein_coding
ENST00000473223	ENST00000327247	6e-51	206	ensembl_havana_transcript:known chromosome:GRCh38:1:155234452:155244670:-1 gene:ENSG00000177628 gene_biotype:protein_coding transcript_biotype:protein_coding
ENST00000473223	ENST00000327247	2e-36	158	ensembl_havana_transcript:known chromosome:GRCh38:1:155234452:155244670:-1 gene:ENSG00000177628 gene_biotype:protein_coding transcript_biotype:protein_coding
ENST00000473223	ENST00000327247	5e-12	76.8	ensembl_havana_transcript:known chromosome:GRCh38:1:155234452:155244670:-1 gene:ENSG00000177628 gene_biotype:protein_coding transcript_biotype:protein_coding
ENST00000566701	ENST00000327247	0	2015	ensembl_havana_transcript:known chromosome:GRCh38:1:155234452:155244670:-1 gene:ENSG00000177628 gene_biotype:protein_coding transcript_biotype:protein_coding
ENST00000566701	ENST00000327247	1e-149	532	ensembl_havana_transcript:known chromosome:GRCh38:1:155234452:155244670:-1 gene:ENSG00000177628 gene_biotype:protein_coding transcript_biotype:protein_coding
ENST00000463838	ENST00000427500	0	1164	ensembl_havana_transcript:known chromosome:GRCh38:1:155234559:155241275:-1 gene:ENSG00000177628 gene_biotype:protein_coding transcript_biotype:protein_coding
ENST00000462587	ENST00000427500	7e-148	525	ensembl_havana_transcript:known chromosome:GRCh38:1:155234559:155241275:-1 gene:ENSG00000177628 gene_biotype:protein_coding transcript_biotype:protein_coding
ENST00000462587	ENST00000427500	2e-73	278	ensembl_havana_transcript:known chromosome:GRCh38:1:155234559:155241275:-1 gene:ENSG00000177628 gene_biotype:protein_coding transcript_biotype:protein_coding
ENST00000539482	ENST00000442948	0	1223	ensembl:known chromosome:GRCh38:11:72135943:72139890:1 gene:ENSG00000110203 gene_biotype:protein_coding transcript_biotype:protein_coding
ENST00000538934	ENST00000611028	0	1114	ensembl_havana_transcript:known chromosome:GRCh38:11:72135752:72139882:1 gene:ENSG00000110203 gene_biotype:protein_coding transcript_biotype:protein_coding
ENST00000619870	ENST00000437013	0	636	havana:known chromosome:GRCh38:7:73328346:73329589:1 gene:ENSG00000077800 gene_biotype:protein_coding transcript_biotype:retained_intron
ENST00000456374	ENST00000615138	0	1077	ensembl:known chromosome:GRCh38:7:100177743:100214387:1 gene:ENSG00000066923 gene_biotype:protein_coding transcript_biotype:protein_coding
ENST00000456374	ENST00000615138	5e-72	274	ensembl:known chromosome:GRCh38:7:100177743:100214387:1 gene:ENSG00000066923 gene_biotype:protein_coding transcript_biotype:protein_coding
ENST00000404291	ENST00000437013	0	636	havana:known chromosome:GRCh38:7:73328346:73329589:1 gene:ENSG00000077800 gene_biotype:protein_coding transcript_biotype:retained_intron
ENST00000334208	ENST00000344803	0	4386	ensembl_havana_transcript:known chromosome:GRCh38:9:81988772:81995256:1 gene:ENSG00000214929 gene_biotype:protein_coding transcript_biotype:protein_coding
ENST00000334208	ENST00000344803	0	1768	ensembl_havana_transcript:known chromosome:GRCh38:9:81988772:81995256:1 gene:ENSG00000214929 gene_biotype:protein_coding transcript_biotype:protein_coding
ENST00000334208	ENST00000344803	0	972	ensembl_havana_transcript:known chromosome:GRCh38:9:81988772:81995256:1 gene:ENSG00000214929 gene_biotype:protein_coding transcript_biotype:protein_coding
ENST00000445385	ENST00000344803	0	4337	ensembl_havana_transcript:known chromosome:GRCh38:9:81988772:81995256:1 gene:ENSG00000214929 gene_biotype:protein_coding transcript_biotype:protein_coding
ENST00000445385	ENST00000344803	0	1694	ensembl_havana_transcript:known chromosome:GRCh38:9:81988772:81995256:1 gene:ENSG00000214929 gene_biotype:protein_coding transcript_biotype:protein_coding
ENST00000445385	ENST00000344803	0	972	ensembl_havana_transcript:known chromosome:GRCh38:9:81988772:81995256:1 gene:ENSG00000214929 gene_biotype:protein_coding transcript_biotype:protein_coding
ENST00000616141	ENST00000514701	1e-91	339	havana:known chromosome:GRCh38:5:113022101:113294938:-1 gene:ENSG00000171444 gene_biotype:protein_coding transcript_biotype:processed_transcript
ENST00000616141	ENST00000514701	3e-58	228	havana:known chromosome:GRCh38:5:113022101:113294938:-1 gene:ENSG00000171444 gene_biotype:protein_coding transcript_biotype:processed_transcript
ENST00000616141	ENST00000514701	1e-41	172	havana:known chromosome:GRCh38:5:113022101:113294938:-1 gene:ENSG00000171444 gene_biotype:protein_coding transcript_biotype:processed_transcript
ENST00000617318	ENST00000514701	1e-91	339	havana:known chromosome:GRCh38:5:113022101:113294938:-1 gene:ENSG00000171444 gene_biotype:protein_coding transcript_biotype:processed_transcript
ENST00000617318	ENST00000514701	3e-58	228	havana:known chromosome:GRCh38:5:113022101:113294938:-1 gene:ENSG00000171444 gene_biotype:protein_coding transcript_biotype:processed_transcript
ENST00000617318	ENST00000514701	1e-41	172	havana:known chromosome:GRCh38:5:113022101:113294938:-1 gene:ENSG00000171444 gene_biotype:protein_coding transcript_biotype:processed_transcript
ENST00000621564	ENST00000514342	1e-76	287	ensembl:known chromosome:GRCh38:5:50666938:50834022:1 gene:ENSG00000151883 gene_biotype:protein_coding transcript_biotype:protein_coding
ENST00000550753	ENST00000563506	0	4826	havana:known chromosome:GRCh38:16:21729571:21760723:1 gene:ENSG00000155719 gene_biotype:protein_coding transcript_biotype:retained_intron
ENST00000548889	ENST00000563506	0	2217	havana:known chromosome:GRCh38:16:21729571:21760723:1 gene:ENSG00000155719 gene_biotype:protein_coding transcript_biotype:retained_intron
ENST00000563349	ENST00000290438	0	2462	ensembl_havana_transcript:known chromosome:GRCh38:15:74069857:74082550:-1 gene:ENSG00000159289 gene_biotype:protein_coding transcript_biotype:protein_coding
ENST00000568307	ENST00000290438	0	1428	ensembl_havana_transcript:known chromosome:GRCh38:15:74069857:74082550:-1 gene:ENSG00000159289 gene_biotype:protein_coding transcript_biotype:protein_coding
ENST00000562938	ENST00000300576	0	3040	ensembl_havana_transcript:known chromosome:GRCh38:15:75258599:75270199:1 gene:ENSG00000167195 gene_biotype:protein_coding transcript_biotype:protein_coding
ENST00000567226	ENST00000290438	0	1977	ensembl_havana_transcript:known chromosome:GRCh38:15:74069857:74082550:-1 gene:ENSG00000159289 gene_biotype:protein_coding transcript_biotype:protein_coding
ENST00000510438	ENST00000252229	0	1134	ensembl_havana_transcript:known chromosome:GRCh38:6:31498115:31511124:1 gene:ENSG00000204516 gene_biotype:protein_coding transcript_biotype:protein_coding
ENST00000614283	ENST00000396391	0	1042	ensembl:known chromosome:GRCh38:20:46366055:46406632:-1 gene:ENSG00000062598 gene_biotype:protein_coding transcript_biotype:protein_coding
ENST00000611569	ENST00000396391	7e-98	359	ensembl:known chromosome:GRCh38:20:46366055:46406632:-1 gene:ENSG00000062598 gene_biotype:protein_coding transcript_biotype:protein_coding
ENST00000411500	ENST00000360004	0	1177	ensembl_havana_transcript:known chromosome:GRCh38:6:32578769:32589848:-1 gene:ENSG00000196126 gene_biotype:protein_coding transcript_biotype:protein_coding
ENST00000437183	ENST00000360004	0	667	ensembl_havana_transcript:known chromosome:GRCh38:6:32578769:32589848:-1 gene:ENSG00000196126 gene_biotype:protein_coding transcript_biotype:protein_coding
ENST00000437183	ENST00000360004	5e-83	311	ensembl_havana_transcript:known chromosome:GRCh38:6:32578769:32589848:-1 gene:ENSG00000196126 gene_biotype:protein_coding transcript_biotype:protein_coding
ENST00000437650	ENST00000360004	0	900	ensembl_havana_transcript:known chromosome:GRCh38:6:32578769:32589848:-1 gene:ENSG00000196126 gene_biotype:protein_coding transcript_biotype:protein_coding
ENST00000602547	ENST00000474024	0	688	ensembl_havana_transcript:known chromosome:GRCh38:20:17570082:17608242:1 gene:ENSG00000125868 gene_biotype:protein_coding transcript_biotype:protein_coding
ENST00000602547	ENST00000474024	1e-58	230	ensembl_havana_transcript:known chromosome:GRCh38:20:17570082:17608242:1 gene:ENSG00000125868 gene_biotype:protein_coding transcript_biotype:protein_coding
ENST00000602547	ENST00000474024	1e-13	80.5	ensembl_havana_transcript:known chromosome:GRCh38:20:17570082:17608242:1 gene:ENSG00000125868 gene_biotype:protein_coding transcript_biotype:protein_coding
ENST00000504533	ENST00000474024	0	688	ensembl_havana_transcript:known chromosome:GRCh38:20:17570082:17608242:1 gene:ENSG00000125868 gene_biotype:protein_coding transcript_biotype:protein_coding
ENST00000504533	ENST00000474024	2e-09	65.8	ensembl_havana_transcript:known chromosome:GRCh38:20:17570082:17608242:1 gene:ENSG00000125868 gene_biotype:protein_coding transcript_biotype:protein_coding
ENST00000564897	ENST00000622895	0	4447	havana:putative chromosome:GRCh38:15:22459123:22469226:1 gene:ENSG00000277865 gene_biotype:protein_coding transcript_biotype:protein_coding
ENST00000564897	ENST00000622895	0	1423	havana:putative chromosome:GRCh38:15:22459123:22469226:1 gene:ENSG00000277865 gene_biotype:protein_coding transcript_biotype:protein_coding
ENST00000564897	ENST00000622895	0	1140	havana:putative chromosome:GRCh38:15:22459123:22469226:1 gene:ENSG00000277865 gene_biotype:protein_coding transcript_biotype:protein_coding
ENST00000564897	ENST00000622895	0	950	havana:putative chromosome:GRCh38:15:22459123:22469226:1 gene:ENSG00000277865 gene_biotype:protein_coding transcript_biotype:protein_coding
ENST00000564897	ENST00000622895	5e-52	209	havana:putative chromosome:GRCh38:15:22459123:22469226:1 gene:ENSG00000277865 gene_biotype:protein_coding transcript_biotype:protein_coding
ENST00000564897	ENST00000622895	3e-39	167	havana:putative chromosome:GRCh38:15:22459123:22469226:1 gene:ENSG00000277865 gene_biotype:protein_coding transcript_biotype:protein_coding
ENST00000568624	ENST00000622895	0	4447	havana:putative chromosome:GRCh38:15:22459123:22469226:1 gene:ENSG00000277865 gene_biotype:protein_coding transcript_biotype:protein_coding
ENST00000568624	ENST00000622895	0	1423	havana:putative chromosome:GRCh38:15:22459123:22469226:1 gene:ENSG00000277865 gene_biotype:protein_coding transcript_biotype:protein_coding
ENST00000568624	ENST00000622895	0	1140	havana:putative chromosome:GRCh38:15:22459123:22469226:1 gene:ENSG00000277865 gene_biotype:protein_coding transcript_biotype:protein_coding
ENST00000568624	ENST00000622895	0	950	havana:putative chromosome:GRCh38:15:22459123:22469226:1 gene:ENSG00000277865 gene_biotype:protein_coding transcript_biotype:protein_coding
ENST00000568624	ENST00000622895	5e-52	209	havana:putative chromosome:GRCh38:15:22459123:22469226:1 gene:ENSG00000277865 gene_biotype:protein_coding transcript_biotype:protein_coding
ENST00000568624	ENST00000622895	3e-39	167	havana:putative chromosome:GRCh38:15:22459123:22469226:1 gene:ENSG00000277865 gene_biotype:protein_coding transcript_biotype:protein_coding
ENST00000341875	ENST00000344803	0	4399	ensembl_havana_transcript:known chromosome:GRCh38:9:81988772:81995256:1 gene:ENSG00000214929 gene_biotype:protein_coding transcript_biotype:protein_coding
ENST00000341875	ENST00000344803	0	1816	ensembl_havana_transcript:known chromosome:GRCh38:9:81988772:81995256:1 gene:ENSG00000214929 gene_biotype:protein_coding transcript_biotype:protein_coding
ENST00000341875	ENST00000344803	0	977	ensembl_havana_transcript:known chromosome:GRCh38:9:81988772:81995256:1 gene:ENSG00000214929 gene_biotype:protein_coding transcript_biotype:protein_coding
ENST00000419782	ENST00000344803	0	4342	ensembl_havana_transcript:known chromosome:GRCh38:9:81988772:81995256:1 gene:ENSG00000214929 gene_biotype:protein_coding transcript_biotype:protein_coding
ENST00000419782	ENST00000344803	0	1740	ensembl_havana_transcript:known chromosome:GRCh38:9:81988772:81995256:1 gene:ENSG00000214929 gene_biotype:protein_coding transcript_biotype:protein_coding
ENST00000419782	ENST00000344803	0	977	ensembl_havana_transcript:known chromosome:GRCh38:9:81988772:81995256:1 gene:ENSG00000214929 gene_biotype:protein_coding transcript_biotype:protein_coding
ENST00000412179	ENST00000340342	6e-175	616	havana:known chromosome:GRCh38:9:87726109:87731386:1 gene:ENSG00000135047 gene_biotype:protein_coding transcript_biotype:protein_coding
ENST00000354530	ENST00000482054	1e-91	339	havana:known chromosome:GRCh38:9:87726140:87729680:1 gene:ENSG00000135047 gene_biotype:protein_coding transcript_biotype:processed_transcript
ENST00000354530	ENST00000482054	2e-30	135	havana:known chromosome:GRCh38:9:87726140:87729680:1 gene:ENSG00000135047 gene_biotype:protein_coding transcript_biotype:processed_transcript
ENST00000416717	ENST00000409031	0	1574	ensembl_havana_transcript:known chromosome:GRCh38:2:130151409:130182750:-1 gene:ENSG00000136699 gene_biotype:protein_coding transcript_biotype:protein_coding
ENST00000416717	ENST00000409031	0	739	ensembl_havana_transcript:known chromosome:GRCh38:2:130151409:130182750:-1 gene:ENSG00000136699 gene_biotype:protein_coding transcript_biotype:protein_coding
ENST00000443839	ENST00000439029	6e-50	202	havana:known chromosome:GRCh38:2:130157361:130181596:-1 gene:ENSG00000136699 gene_biotype:protein_coding transcript_biotype:nonsense_mediated_decay
ENST00000443839	ENST00000439029	6e-35	152	havana:known chromosome:GRCh38:2:130157361:130181596:-1 gene:ENSG00000136699 gene_biotype:protein_coding transcript_biotype:nonsense_mediated_decay
ENST00000510807	ENST00000503446	6e-43	176	havana:putative chromosome:GRCh38:4:73837187:73849064:1 gene:ENSG00000124875 gene_biotype:protein_coding transcript_biotype:processed_transcript
ENST00000427789	ENST00000342005	0	2748	havana:novel chromosome:GRCh38:22:18846811:18851809:1 gene:ENSG00000161103 gene_biotype:protein_coding transcript_biotype:protein_coding
ENST00000427789	ENST00000342005	2e-44	183	havana:novel chromosome:GRCh38:22:18846811:18851809:1 gene:ENSG00000161103 gene_biotype:protein_coding transcript_biotype:protein_coding
ENST00000427789	ENST00000342005	3e-42	176	havana:novel chromosome:GRCh38:22:18846811:18851809:1 gene:ENSG00000161103 gene_biotype:protein_coding transcript_biotype:protein_coding
ENST00000412250	ENST00000329949	0	2189	ensembl_havana_transcript:known chromosome:GRCh38:22:21125660:21128063:-1 gene:ENSG00000239511 gene_biotype:protein_coding transcript_biotype:protein_coding
ENST00000412250	ENST00000329949	0	863	ensembl_havana_transcript:known chromosome:GRCh38:22:21125660:21128063:-1 gene:ENSG00000239511 gene_biotype:protein_coding transcript_biotype:protein_coding
ENST00000412260	ENST00000448331	0	5589	havana:known chromosome:GRCh38:17:16690261:16804453:1 gene:ENSG00000266302 gene_biotype:protein_coding transcript_biotype:nonsense_mediated_decay
ENST00000508093	ENST00000448331	0	1991	havana:known chromosome:GRCh38:17:16690261:16804453:1 gene:ENSG00000266302 gene_biotype:protein_coding transcript_biotype:nonsense_mediated_decay
ENST00000414432	ENST00000448331	0	1541	havana:known chromosome:GRCh38:17:16690261:16804453:1 gene:ENSG00000266302 gene_biotype:protein_coding transcript_biotype:nonsense_mediated_decay
ENST00000414432	ENST00000448331	2e-41	174	havana:known chromosome:GRCh38:17:16690261:16804453:1 gene:ENSG00000266302 gene_biotype:protein_coding transcript_biotype:nonsense_mediated_decay
ENST00000421108	ENST00000448331	0	660	havana:known chromosome:GRCh38:17:16690261:16804453:1 gene:ENSG00000266302 gene_biotype:protein_coding transcript_biotype:nonsense_mediated_decay
ENST00000421108	ENST00000448331	9e-43	176	havana:known chromosome:GRCh38:17:16690261:16804453:1 gene:ENSG00000266302 gene_biotype:protein_coding transcript_biotype:nonsense_mediated_decay
ENST00000577869	ENST00000448331	0	821	havana:known chromosome:GRCh38:17:16690261:16804453:1 gene:ENSG00000266302 gene_biotype:protein_coding transcript_biotype:nonsense_mediated_decay
ENST00000578409	ENST00000448331	8e-168	592	havana:known chromosome:GRCh38:17:16690261:16804453:1 gene:ENSG00000266302 gene_biotype:protein_coding transcript_biotype:nonsense_mediated_decay
ENST00000610104	ENST00000448331	1e-88	327	havana:known chromosome:GRCh38:17:16690261:16804453:1 gene:ENSG00000266302 gene_biotype:protein_coding transcript_biotype:nonsense_mediated_decay
ENST00000608376	ENST00000448331	3e-84	313	havana:known chromosome:GRCh38:17:16690261:16804453:1 gene:ENSG00000266302 gene_biotype:protein_coding transcript_biotype:nonsense_mediated_decay
ENST00000618081	ENST00000399273	0	15610	havana:novel chromosome:GRCh38:17:16690241:16777881:1 gene:ENSG00000170160 gene_biotype:protein_coding transcript_biotype:protein_coding
ENST00000609768	ENST00000360524	0	1639	ensembl_havana_transcript:known chromosome:GRCh38:17:16690325:16774999:1 gene:ENSG00000170160 gene_biotype:protein_coding transcript_biotype:protein_coding
ENST00000285176	ENST00000399273	0	7480	havana:novel chromosome:GRCh38:17:16690241:16777881:1 gene:ENSG00000170160 gene_biotype:protein_coding transcript_biotype:protein_coding
ENST00000609959	ENST00000470068	0	1299	havana:known chromosome:GRCh38:17:16731217:16767294:1 gene:ENSG00000170160 gene_biotype:protein_coding transcript_biotype:retained_intron
ENST00000609959	ENST00000470068	6e-36	154	havana:known chromosome:GRCh38:17:16731217:16767294:1 gene:ENSG00000170160 gene_biotype:protein_coding transcript_biotype:retained_intron
ENST00000621104	ENST00000456009	0	1648	ensembl:known chromosome:GRCh38:17:16690316:16731916:1 gene:ENSG00000266302 gene_biotype:protein_coding transcript_biotype:protein_coding
ENST00000613211	ENST00000328495	1e-160	568	havana:known chromosome:GRCh38:17:16707514:16764863:1 gene:ENSG00000170160 gene_biotype:protein_coding transcript_biotype:retained_intron
ENST00000445752	ENST00000340621	0	3884	havana:novel chromosome:GRCh38:17:16690232:16712148:1 gene:ENSG00000170160 gene_biotype:protein_coding transcript_biotype:protein_coding
ENST00000455629	ENST00000436374	0	1661	havana:known chromosome:GRCh38:17:16690241:16708748:1 gene:ENSG00000170160 gene_biotype:protein_coding transcript_biotype:processed_transcript
ENST00000450277	ENST00000399264	0	893	havana:known chromosome:GRCh38:17:16690249:16707398:1 gene:ENSG00000170160 gene_biotype:protein_coding transcript_biotype:retained_intron
ENST00000456328	ENST00000435753	0	1035	havana:known chromosome:GRCh38:12:31073876:31104791:1 gene:ENSG00000013573 gene_biotype:protein_coding transcript_biotype:nonsense_mediated_decay
ENST00000450305	ENST00000539702	0	673	havana:novel chromosome:GRCh38:12:31102268:31104269:1 gene:ENSG00000013573 gene_biotype:protein_coding transcript_biotype:protein_coding
ENST00000448180	ENST00000332296	0	1459	ensembl_havana_transcript:known chromosome:GRCh38:1:12791397:12796628:1 gene:ENSG00000116721 gene_biotype:protein_coding transcript_biotype:protein_coding
ENST00000448180	ENST00000332296	9e-176	619	ensembl_havana_transcript:known chromosome:GRCh38:1:12791397:12796628:1 gene:ENSG00000116721 gene_biotype:protein_coding transcript_biotype:protein_coding
ENST00000434606	ENST00000332296	2e-160	568	ensembl_havana_transcript:known chromosome:GRCh38:1:12791397:12796628:1 gene:ENSG00000116721 gene_biotype:protein_coding transcript_biotype:protein_coding
ENST00000434606	ENST00000332296	1e-76	289	ensembl_havana_transcript:known chromosome:GRCh38:1:12791397:12796628:1 gene:ENSG00000116721 gene_biotype:protein_coding transcript_biotype:protein_coding
ENST00000609841	ENST00000357491	0	1513	ensembl:known chromosome:GRCh38:19:21804949:21852068:-1 gene:ENSG00000198521 gene_biotype:protein_coding transcript_biotype:protein_coding
ENST00000609841	ENST00000357491	0	1435	ensembl:known chromosome:GRCh38:19:21804949:21852068:-1 gene:ENSG00000198521 gene_biotype:protein_coding transcript_biotype:protein_coding
ENST00000609841	ENST00000357491	0	1314	ensembl:known chromosome:GRCh38:19:21804949:21852068:-1 gene:ENSG00000198521 gene_biotype:protein_coding transcript_biotype:protein_coding
ENST00000609841	ENST00000357491	0	1308	ensembl:known chromosome:GRCh38:19:21804949:21852068:-1 gene:ENSG00000198521 gene_biotype:protein_coding transcript_biotype:protein_coding
ENST00000609841	ENST00000357491	0	1269	ensembl:known chromosome:GRCh38:19:21804949:21852068:-1 gene:ENSG00000198521 gene_biotype:protein_coding transcript_biotype:protein_coding
ENST00000609841	ENST00000357491	0	1269	ensembl:known chromosome:GRCh38:19:21804949:21852068:-1 gene:ENSG00000198521 gene_biotype:protein_coding transcript_biotype:protein_coding
ENST00000609841	ENST00000357491	0	1236	ensembl:known chromosome:GRCh38:19:21804949:21852068:-1 gene:ENSG00000198521 gene_biotype:protein_coding transcript_biotype:protein_coding
ENST00000609841	ENST00000357491	0	1225	ensembl:known chromosome:GRCh38:19:21804949:21852068:-1 gene:ENSG00000198521 gene_biotype:protein_coding transcript_biotype:protein_coding
ENST00000609841	ENST00000357491	0	1142	ensembl:known chromosome:GRCh38:19:21804949:21852068:-1 gene:ENSG00000198521 gene_biotype:protein_coding transcript_biotype:protein_coding
ENST00000609841	ENST00000357491	0	1136	ensembl:known chromosome:GRCh38:19:21804949:21852068:-1 gene:ENSG00000198521 gene_biotype:protein_coding transcript_biotype:protein_coding
ENST00000609841	ENST00000357491	0	1074	ensembl:known chromosome:GRCh38:19:21804949:21852068:-1 gene:ENSG00000198521 gene_biotype:protein_coding transcript_biotype:protein_coding
ENST00000609841	ENST00000357491	0	1035	ensembl:known chromosome:GRCh38:19:21804949:21852068:-1 gene:ENSG00000198521 gene_biotype:protein_coding transcript_biotype:protein_coding
ENST00000609841	ENST00000357491	0	968	ensembl:known chromosome:GRCh38:19:21804949:21852068:-1 gene:ENSG00000198521 gene_biotype:protein_coding transcript_biotype:protein_coding
ENST00000609841	ENST00000357491	0	832	ensembl:known chromosome:GRCh38:19:21804949:21852068:-1 gene:ENSG00000198521 gene_biotype:protein_coding transcript_biotype:protein_coding
ENST00000609841	ENST00000357491	0	811	ensembl:known chromosome:GRCh38:19:21804949:21852068:-1 gene:ENSG00000198521 gene_biotype:protein_coding transcript_biotype:protein_coding
ENST00000609841	ENST00000357491	0	758	ensembl:known chromosome:GRCh38:19:21804949:21852068:-1 gene:ENSG00000198521 gene_biotype:protein_coding transcript_biotype:protein_coding
ENST00000609841	ENST00000357491	0	750	ensembl:known chromosome:GRCh38:19:21804949:21852068:-1 gene:ENSG00000198521 gene_biotype:protein_coding transcript_biotype:protein_coding
ENST00000609841	ENST00000357491	4e-175	619	ensembl:known chromosome:GRCh38:19:21804949:21852068:-1 gene:ENSG00000198521 gene_biotype:protein_coding transcript_biotype:protein_coding
ENST00000609841	ENST00000357491	4e-155	553	ensembl:known chromosome:GRCh38:19:21804949:21852068:-1 gene:ENSG00000198521 gene_biotype:protein_coding transcript_biotype:protein_coding
ENST00000609841	ENST00000357491	2e-124	451	ensembl:known chromosome:GRCh38:19:21804949:21852068:-1 gene:ENSG00000198521 gene_biotype:protein_coding transcript_biotype:protein_coding
ENST00000609841	ENST00000357491	8e-123	446	ensembl:known chromosome:GRCh38:19:21804949:21852068:-1 gene:ENSG00000198521 gene_biotype:protein_coding transcript_biotype:protein_coding
ENST00000609841	ENST00000357491	2e-98	364	ensembl:known chromosome:GRCh38:19:21804949:21852068:-1 gene:ENSG00000198521 gene_biotype:protein_coding transcript_biotype:protein_coding
ENST00000609841	ENST00000357491	1e-60	239	ensembl:known chromosome:GRCh38:19:21804949:21852068:-1 gene:ENSG00000198521 gene_biotype:protein_coding transcript_biotype:protein_coding
ENST00000423987	ENST00000357491	0	1487	ensembl:known chromosome:GRCh38:19:21804949:21852068:-1 gene:ENSG00000198521 gene_biotype:protein_coding transcript_biotype:protein_coding
ENST00000423987	ENST00000357491	0	1303	ensembl:known chromosome:GRCh38:19:21804949:21852068:-1 gene:ENSG00000198521 gene_biotype:protein_coding transcript_biotype:protein_coding
ENST00000423987	ENST00000357491	0	1232	ensembl:known chromosome:GRCh38:19:21804949:21852068:-1 gene:ENSG00000198521 gene_biotype:protein_coding transcript_biotype:protein_coding
ENST00000423987	ENST00000357491	0	1225	ensembl:known chromosome:GRCh38:19:21804949:21852068:-1 gene:ENSG00000198521 gene_biotype:protein_coding transcript_biotype:protein_coding
ENST00000423987	ENST00000357491	0	1170	ensembl:known chromosome:GRCh38:19:21804949:21852068:-1 gene:ENSG00000198521 gene_biotype:protein_coding transcript_biotype:protein_coding
ENST00000423987	ENST00000357491	0	1144	ensembl:known chromosome:GRCh38:19:21804949:21852068:-1 gene:ENSG00000198521 gene_biotype:protein_coding transcript_biotype:protein_coding
ENST00000423987	ENST00000357491	0	1142	ensembl:known chromosome:GRCh38:19:21804949:21852068:-1 gene:ENSG00000198521 gene_biotype:protein_coding transcript_biotype:protein_coding
ENST00000423987	ENST00000357491	0	1086	ensembl:known chromosome:GRCh38:19:21804949:21852068:-1 gene:ENSG00000198521 gene_biotype:protein_coding transcript_biotype:protein_coding
ENST00000423987	ENST00000357491	0	1074	ensembl:known chromosome:GRCh38:19:21804949:21852068:-1 gene:ENSG00000198521 gene_biotype:protein_coding transcript_biotype:protein_coding
ENST00000423987	ENST00000357491	0	1000	ensembl:known chromosome:GRCh38:19:21804949:21852068:-1 gene:ENSG00000198521 gene_biotype:protein_coding transcript_biotype:protein_coding
ENST00000423987	ENST00000357491	0	856	ensembl:known chromosome:GRCh38:19:21804949:21852068:-1 gene:ENSG00000198521 gene_biotype:protein_coding transcript_biotype:protein_coding
ENST00000423987	ENST00000357491	0	811	ensembl:known chromosome:GRCh38:19:21804949:21852068:-1 gene:ENSG00000198521 gene_biotype:protein_coding transcript_biotype:protein_coding
ENST00000423987	ENST00000357491	0	787	ensembl:known chromosome:GRCh38:19:21804949:21852068:-1 gene:ENSG00000198521 gene_biotype:protein_coding transcript_biotype:protein_coding
ENST00000423987	ENST00000357491	0	758	ensembl:known chromosome:GRCh38:19:21804949:21852068:-1 gene:ENSG00000198521 gene_biotype:protein_coding transcript_biotype:protein_coding
ENST00000423987	ENST00000357491	0	739	ensembl:known chromosome:GRCh38:19:21804949:21852068:-1 gene:ENSG00000198521 gene_biotype:protein_coding transcript_biotype:protein_coding
ENST00000423987	ENST00000357491	1e-175	619	ensembl:known chromosome:GRCh38:19:21804949:21852068:-1 gene:ENSG00000198521 gene_biotype:protein_coding transcript_biotype:protein_coding
ENST00000423987	ENST00000357491	1e-155	553	ensembl:known chromosome:GRCh38:19:21804949:21852068:-1 gene:ENSG00000198521 gene_biotype:protein_coding transcript_biotype:protein_coding
ENST00000423987	ENST00000357491	1e-155	553	ensembl:known chromosome:GRCh38:19:21804949:21852068:-1 gene:ENSG00000198521 gene_biotype:protein_coding transcript_biotype:protein_coding
ENST00000423987	ENST00000357491	9e-143	510	ensembl:known chromosome:GRCh38:19:21804949:21852068:-1 gene:ENSG00000198521 gene_biotype:protein_coding transcript_biotype:protein_coding
ENST00000423987	ENST00000357491	5e-125	451	ensembl:known chromosome:GRCh38:19:21804949:21852068:-1 gene:ENSG00000198521 gene_biotype:protein_coding transcript_biotype:protein_coding
ENST00000423987	ENST00000357491	7e-99	364	ensembl:known chromosome:GRCh38:19:21804949:21852068:-1 gene:ENSG00000198521 gene_biotype:protein_coding transcript_biotype:protein_coding
ENST00000423987	ENST00000357491	2e-60	237	ensembl:known chromosome:GRCh38:19:21804949:21852068:-1 gene:ENSG00000198521 gene_biotype:protein_coding transcript_biotype:protein_coding
ENST00000609034	ENST00000597927	5e-95	350	havana:putative chromosome:GRCh38:19:22052484:22088376:1 gene:ENSG00000197134 gene_biotype:protein_coding transcript_biotype:protein_coding
ENST00000609203	ENST00000504131	4e-76	289	ensembl:known chromosome:GRCh38:4:169662722:169723183:1 gene:ENSG00000109572 gene_biotype:protein_coding transcript_biotype:protein_coding
ENST00000423965	ENST00000613795	0	782	ensembl:known chromosome:GRCh38:4:169660062:169723187:1 gene:ENSG00000109572 gene_biotype:protein_coding transcript_biotype:protein_coding
ENST00000423965	ENST00000613795	0	643	ensembl:known chromosome:GRCh38:4:169660062:169723187:1 gene:ENSG00000109572 gene_biotype:protein_coding transcript_biotype:protein_coding
ENST00000534201	ENST00000455756	0	1921	ensembl:known chromosome:GRCh38:11:88504576:89063648:-1 gene:ENSG00000168959 gene_biotype:protein_coding transcript_biotype:protein_coding
ENST00000530858	ENST00000455756	0	2207	ensembl:known chromosome:GRCh38:11:88504576:89063648:-1 gene:ENSG00000168959 gene_biotype:protein_coding transcript_biotype:protein_coding
ENST00000527477	ENST00000455756	0	2207	ensembl:known chromosome:GRCh38:11:88504576:89063648:-1 gene:ENSG00000168959 gene_biotype:protein_coding transcript_biotype:protein_coding
ENST00000620141	ENST00000355193	1e-168	595	ensembl:known chromosome:GRCh38:7:152134929:152436005:-1 gene:ENSG00000055609 gene_biotype:protein_coding transcript_biotype:protein_coding
ENST00000620141	ENST00000355193	1e-153	545	ensembl:known chromosome:GRCh38:7:152134929:152436005:-1 gene:ENSG00000055609 gene_biotype:protein_coding transcript_biotype:protein_coding
ENST00000620141	ENST00000355193	2e-77	292	ensembl:known chromosome:GRCh38:7:152134929:152436005:-1 gene:ENSG00000055609 gene_biotype:protein_coding transcript_biotype:protein_coding
ENST00000611488	ENST00000355193	0	2026	ensembl:known chromosome:GRCh38:7:152134929:152436005:-1 gene:ENSG00000055609 gene_biotype:protein_coding transcript_biotype:protein_coding
ENST00000614586	ENST00000378856	0	6460	havana:known chromosome:GRCh38:16:70807495:70866297:-1 gene:ENSG00000157423 gene_biotype:protein_coding transcript_biotype:nonsense_mediated_decay
ENST00000496036	ENST00000542283	0	961	havana:known chromosome:GRCh38:16:70817111:70818493:-1 gene:ENSG00000157423 gene_biotype:protein_coding transcript_biotype:processed_transcript
ENST00000493714	ENST00000542283	7e-09	63.9	havana:known chromosome:GRCh38:16:70817111:70818493:-1 gene:ENSG00000157423 gene_biotype:protein_coding transcript_biotype:processed_transcript
ENST00000559270	ENST00000534993	8e-179	628	ensembl:known chromosome:GRCh38:14:23969874:24006406:1 gene:ENSG00000187630 gene_biotype:protein_coding transcript_biotype:protein_coding
ENST00000558293	ENST00000534993	3e-178	627	ensembl:known chromosome:GRCh38:14:23969874:24006406:1 gene:ENSG00000187630 gene_biotype:protein_coding transcript_biotype:protein_coding
ENST00000558682	ENST00000558263	3e-131	470	ensembl_havana_transcript:known chromosome:GRCh38:14:23953734:23969274:1 gene:ENSG00000157326 gene_biotype:protein_coding transcript_biotype:protein_coding
ENST00000558622	ENST00000559387	3e-86	320	havana:putative chromosome:GRCh38:14:23990182:24001077:1 gene:ENSG00000187630 gene_biotype:protein_coding transcript_biotype:protein_coding
ENST00000397065	ENST00000313250	0	1022	ensembl_havana_transcript:known chromosome:GRCh38:14:23953586:23969274:1 gene:ENSG00000157326 gene_biotype:protein_coding transcript_biotype:protein_coding
ENST00000493696	ENST00000349697	0	966	ensembl_havana_transcript:known chromosome:GRCh38:3:179242771:179266971:-1 gene:ENSG00000171121 gene_biotype:protein_coding transcript_biotype:protein_coding
ENST00000472972	ENST00000349697	1e-152	540	ensembl_havana_transcript:known chromosome:GRCh38:3:179242771:179266971:-1 gene:ENSG00000171121 gene_biotype:protein_coding transcript_biotype:protein_coding
ENST00000529061	ENST00000396912	0	723	ensembl:known chromosome:GRCh38:7:5045922:5069488:1 gene:ENSG00000146587 gene_biotype:protein_coding transcript_biotype:protein_coding
ENST00000394921	ENST00000396912	0	961	ensembl:known chromosome:GRCh38:7:5045922:5069488:1 gene:ENSG00000146587 gene_biotype:protein_coding transcript_biotype:protein_coding
ENST00000430602	ENST00000380416	0	774	havana:known chromosome:GRCh38:7:6001966:6009098:-1 gene:ENSG00000122512 gene_biotype:protein_coding transcript_biotype:retained_intron
ENST00000418756	ENST00000396912	0	981	ensembl:known chromosome:GRCh38:7:5045922:5069488:1 gene:ENSG00000146587 gene_biotype:protein_coding transcript_biotype:protein_coding
ENST00000533167	ENST00000441476	5e-150	532	ensembl:known chromosome:GRCh38:7:5973242:6009106:-1 gene:ENSG00000122512 gene_biotype:protein_coding transcript_biotype:protein_coding
ENST00000437568	ENST00000482549	0	1195	havana:known chromosome:GRCh38:7:102363895:102425449:1 gene:ENSG00000128563 gene_biotype:protein_coding transcript_biotype:processed_transcript
ENST00000422064	ENST00000482549	6e-149	529	havana:known chromosome:GRCh38:7:102363895:102425449:1 gene:ENSG00000128563 gene_biotype:protein_coding transcript_biotype:processed_transcript
ENST00000438326	ENST00000496391	3e-83	309	havana:known chromosome:GRCh38:7:102363897:102426676:1 gene:ENSG00000128563 gene_biotype:protein_coding transcript_biotype:protein_coding
ENST00000573748	ENST00000332397	0	2802	ensembl_havana_transcript:known chromosome:GRCh38:7:100307702:100322196:1 gene:ENSG00000214300 gene_biotype:protein_coding transcript_biotype:protein_coding
ENST00000340073	ENST00000332397	0	2634	ensembl_havana_transcript:known chromosome:GRCh38:7:100307702:100322196:1 gene:ENSG00000214300 gene_biotype:protein_coding transcript_biotype:protein_coding
ENST00000340073	ENST00000332397	0	880	ensembl_havana_transcript:known chromosome:GRCh38:7:100307702:100322196:1 gene:ENSG00000214300 gene_biotype:protein_coding transcript_biotype:protein_coding
ENST00000340073	ENST00000332397	3e-108	396	ensembl_havana_transcript:known chromosome:GRCh38:7:100307702:100322196:1 gene:ENSG00000214300 gene_biotype:protein_coding transcript_biotype:protein_coding
ENST00000340073	ENST00000332397	3e-108	396	ensembl_havana_transcript:known chromosome:GRCh38:7:100307702:100322196:1 gene:ENSG00000214300 gene_biotype:protein_coding transcript_biotype:protein_coding
ENST00000340073	ENST00000332397	1e-106	390	ensembl_havana_transcript:known chromosome:GRCh38:7:100307702:100322196:1 gene:ENSG00000214300 gene_biotype:protein_coding transcript_biotype:protein_coding
ENST00000450699	ENST00000380765	0	1168	havana:known chromosome:GRCh38:7:100314441:100321134:1 gene:ENSG00000214300 gene_biotype:protein_coding transcript_biotype:retained_intron
ENST00000602348	ENST00000428206	0	2453	havana:novel chromosome:GRCh38:7:73302517:73308804:-1 gene:ENSG00000130305 gene_biotype:protein_coding transcript_biotype:protein_coding
ENST00000602348	ENST00000428206	6e-129	464	havana:novel chromosome:GRCh38:7:73302517:73308804:-1 gene:ENSG00000130305 gene_biotype:protein_coding transcript_biotype:protein_coding
ENST00000602348	ENST00000428206	4e-26	122	havana:novel chromosome:GRCh38:7:73302517:73308804:-1 gene:ENSG00000130305 gene_biotype:protein_coding transcript_biotype:protein_coding
ENST00000444583	ENST00000438747	0	1784	ensembl_havana_transcript:known chromosome:GRCh38:7:73303230:73308867:-1 gene:ENSG00000130305 gene_biotype:protein_coding transcript_biotype:protein_coding
ENST00000444583	ENST00000438747	4e-29	132	ensembl_havana_transcript:known chromosome:GRCh38:7:73303230:73308867:-1 gene:ENSG00000130305 gene_biotype:protein_coding transcript_biotype:protein_coding
ENST00000485741	ENST00000471461	0	843	havana:known chromosome:GRCh38:7:73303225:73308816:-1 gene:ENSG00000130305 gene_biotype:protein_coding transcript_biotype:retained_intron
ENST00000485741	ENST00000471461	0	785	havana:known chromosome:GRCh38:7:73303225:73308816:-1 gene:ENSG00000130305 gene_biotype:protein_coding transcript_biotype:retained_intron
ENST00000485741	ENST00000471461	2e-112	409	havana:known chromosome:GRCh38:7:73303225:73308816:-1 gene:ENSG00000130305 gene_biotype:protein_coding transcript_biotype:retained_intron
ENST00000485741	ENST00000471461	5e-89	331	havana:known chromosome:GRCh38:7:73303225:73308816:-1 gene:ENSG00000130305 gene_biotype:protein_coding transcript_biotype:retained_intron
ENST00000388955	ENST00000438747	0	1777	ensembl_havana_transcript:known chromosome:GRCh38:7:73303230:73308867:-1 gene:ENSG00000130305 gene_biotype:protein_coding transcript_biotype:protein_coding
ENST00000388955	ENST00000438747	0	833	ensembl_havana_transcript:known chromosome:GRCh38:7:73303230:73308867:-1 gene:ENSG00000130305 gene_biotype:protein_coding transcript_biotype:protein_coding
ENST00000457352	ENST00000438747	0	1474	ensembl_havana_transcript:known chromosome:GRCh38:7:73303230:73308867:-1 gene:ENSG00000130305 gene_biotype:protein_coding transcript_biotype:protein_coding
ENST00000457352	ENST00000438747	0	726	ensembl_havana_transcript:known chromosome:GRCh38:7:73303230:73308867:-1 gene:ENSG00000130305 gene_biotype:protein_coding transcript_biotype:protein_coding
ENST00000561706	ENST00000610329	5e-46	187	ensembl:known chromosome:GRCh38:9:128255832:128275938:-1 gene:ENSG00000167110 gene_biotype:protein_coding transcript_biotype:protein_coding
ENST00000563606	ENST00000610329	1e-81	305	ensembl:known chromosome:GRCh38:9:128255832:128275938:-1 gene:ENSG00000167110 gene_biotype:protein_coding transcript_biotype:protein_coding
ENST00000562306	ENST00000611957	0	813	ensembl:known chromosome:GRCh38:9:128255830:128275989:-1 gene:ENSG00000167110 gene_biotype:protein_coding transcript_biotype:protein_coding
ENST00000562306	ENST00000611957	0	652	ensembl:known chromosome:GRCh38:9:128255830:128275989:-1 gene:ENSG00000167110 gene_biotype:protein_coding transcript_biotype:protein_coding
ENST00000570077	ENST00000486411	7e-67	257	havana:known chromosome:GRCh38:9:128260126:128260991:-1 gene:ENSG00000167110 gene_biotype:protein_coding transcript_biotype:retained_intron
ENST00000570077	ENST00000486411	5e-59	231	havana:known chromosome:GRCh38:9:128260126:128260991:-1 gene:ENSG00000167110 gene_biotype:protein_coding transcript_biotype:retained_intron
ENST00000422212	ENST00000511306	4e-145	518	havana:known chromosome:GRCh38:18:14507339:14543585:-1 gene:ENSG00000183206 gene_biotype:protein_coding transcript_biotype:nonsense_mediated_decay
ENST00000531806	ENST00000427587	0	1480	ensembl_havana_transcript:known chromosome:GRCh38:16:5084304:5097808:-1 gene:ENSG00000118894 gene_biotype:protein_coding transcript_biotype:protein_coding
ENST00000531806	ENST00000427587	0	758	ensembl_havana_transcript:known chromosome:GRCh38:16:5084304:5097808:-1 gene:ENSG00000118894 gene_biotype:protein_coding transcript_biotype:protein_coding
ENST00000531806	ENST00000427587	2e-74	283	ensembl_havana_transcript:known chromosome:GRCh38:16:5084304:5097808:-1 gene:ENSG00000118894 gene_biotype:protein_coding transcript_biotype:protein_coding
ENST00000529253	ENST00000427587	0	1480	ensembl_havana_transcript:known chromosome:GRCh38:16:5084304:5097808:-1 gene:ENSG00000118894 gene_biotype:protein_coding transcript_biotype:protein_coding
ENST00000529253	ENST00000427587	0	981	ensembl_havana_transcript:known chromosome:GRCh38:16:5084304:5097808:-1 gene:ENSG00000118894 gene_biotype:protein_coding transcript_biotype:protein_coding
ENST00000529253	ENST00000427587	3e-82	309	ensembl_havana_transcript:known chromosome:GRCh38:16:5084304:5097808:-1 gene:ENSG00000118894 gene_biotype:protein_coding transcript_biotype:protein_coding
ENST00000528089	ENST00000530508	0	1487	havana:known chromosome:GRCh38:8:12183441:12186386:-1 gene:ENSG00000186523 gene_biotype:protein_coding transcript_biotype:retained_intron
ENST00000528089	ENST00000530508	8e-104	381	havana:known chromosome:GRCh38:8:12183441:12186386:-1 gene:ENSG00000186523 gene_biotype:protein_coding transcript_biotype:retained_intron
ENST00000528684	ENST00000427587	0	1432	ensembl_havana_transcript:known chromosome:GRCh38:16:5084304:5097808:-1 gene:ENSG00000118894 gene_biotype:protein_coding transcript_biotype:protein_coding
ENST00000525180	ENST00000359244	0	699	ensembl_havana_transcript:known chromosome:GRCh38:11:71787514:71801236:1 gene:ENSG00000158483 gene_biotype:protein_coding transcript_biotype:protein_coding
ENST00000601375	ENST00000229465	2e-149	531	havana:known chromosome:GRCh38:14:61570540:61658696:1 gene:ENSG00000232774 gene_biotype:protein_coding transcript_biotype:nonsense_mediated_decay
ENST00000502331	ENST00000456448	5e-133	475	ensembl_havana_transcript:known chromosome:GRCh38:19:9250930:9252479:1 gene:ENSG00000237521 gene_biotype:protein_coding transcript_biotype:protein_coding
ENST00000547576	ENST00000395375	0	1109	havana:known chromosome:GRCh38:7:64903288:64930966:1 gene:ENSG00000198039 gene_biotype:protein_coding transcript_biotype:nonsense_mediated_decay
ENST00000547576	ENST00000395375	0	656	havana:known chromosome:GRCh38:7:64903288:64930966:1 gene:ENSG00000198039 gene_biotype:protein_coding transcript_biotype:nonsense_mediated_decay
ENST00000547576	ENST00000395375	3e-171	604	havana:known chromosome:GRCh38:7:64903288:64930966:1 gene:ENSG00000198039 gene_biotype:protein_coding transcript_biotype:nonsense_mediated_decay
ENST00000547576	ENST00000395375	6e-163	577	havana:known chromosome:GRCh38:7:64903288:64930966:1 gene:ENSG00000198039 gene_biotype:protein_coding transcript_biotype:nonsense_mediated_decay
ENST00000547576	ENST00000395375	3e-151	538	havana:known chromosome:GRCh38:7:64903288:64930966:1 gene:ENSG00000198039 gene_biotype:protein_coding transcript_biotype:nonsense_mediated_decay
ENST00000547576	ENST00000395375	7e-83	311	havana:known chromosome:GRCh38:7:64903288:64930966:1 gene:ENSG00000198039 gene_biotype:protein_coding transcript_biotype:nonsense_mediated_decay
ENST00000547576	ENST00000395375	5e-79	298	havana:known chromosome:GRCh38:7:64903288:64930966:1 gene:ENSG00000198039 gene_biotype:protein_coding transcript_biotype:nonsense_mediated_decay
ENST00000547576	ENST00000395375	9e-67	257	havana:known chromosome:GRCh38:7:64903288:64930966:1 gene:ENSG00000198039 gene_biotype:protein_coding transcript_biotype:nonsense_mediated_decay
ENST00000522601	ENST00000427587	0	1321	ensembl_havana_transcript:known chromosome:GRCh38:16:5084304:5097808:-1 gene:ENSG00000118894 gene_biotype:protein_coding transcript_biotype:protein_coding
ENST00000588728	ENST00000534187	0	937	havana:known chromosome:GRCh38:8:12182110:12194105:-1 gene:ENSG00000186523 gene_biotype:protein_coding transcript_biotype:nonsense_mediated_decay
ENST00000523992	ENST00000427587	0	1219	ensembl_havana_transcript:known chromosome:GRCh38:16:5084304:5097808:-1 gene:ENSG00000118894 gene_biotype:protein_coding transcript_biotype:protein_coding
ENST00000591069	ENST00000587133	4e-91	337	ensembl_havana_transcript:novel chromosome:GRCh38:16:5085572:5097742:-1 gene:ENSG00000118894 gene_biotype:protein_coding transcript_biotype:protein_coding
ENST00000590591	ENST00000538603	1e-56	222	ensembl_havana_transcript:known chromosome:GRCh38:12:8221263:8227618:-1 gene:ENSG00000171847 gene_biotype:protein_coding transcript_biotype:protein_coding
ENST00000310542	ENST00000412833	1e-131	473	havana:putative chromosome:GRCh38:21:32428334:32495137:1 gene:ENSG00000166979 gene_biotype:protein_coding transcript_biotype:protein_coding
ENST00000588159	ENST00000507643	1e-55	219	havana:known chromosome:GRCh38:3:130081961:130098390:1 gene:ENSG00000251287 gene_biotype:protein_coding transcript_biotype:processed_transcript
ENST00000587202	ENST00000412833	6e-123	442	havana:putative chromosome:GRCh38:21:32428334:32495137:1 gene:ENSG00000166979 gene_biotype:protein_coding transcript_biotype:protein_coding
ENST00000507287	ENST00000558190	7e-68	261	ensembl_havana_transcript:known chromosome:GRCh38:14:92038652:92106610:-1 gene:ENSG00000066427 gene_biotype:protein_coding transcript_biotype:protein_coding
ENST00000510078	ENST00000251527	6e-95	351	ensembl_havana_transcript:known chromosome:GRCh38:7:158730995:158829628:-1 gene:ENSG00000117868 gene_biotype:protein_coding transcript_biotype:protein_coding
ENST00000514355	ENST00000251527	7e-95	351	ensembl_havana_transcript:known chromosome:GRCh38:7:158730995:158829628:-1 gene:ENSG00000117868 gene_biotype:protein_coding transcript_biotype:protein_coding
ENST00000507238	ENST00000396957	1e-25	119	ensembl:known chromosome:GRCh38:3:12834946:12841582:-1 gene:ENSG00000144713 gene_biotype:protein_coding transcript_biotype:protein_coding
ENST00000515866	ENST00000251527	2e-95	351	ensembl_havana_transcript:known chromosome:GRCh38:7:158730995:158829628:-1 gene:ENSG00000117868 gene_biotype:protein_coding transcript_biotype:protein_coding
ENST00000499631	ENST00000251527	1e-95	351	ensembl_havana_transcript:known chromosome:GRCh38:7:158730995:158829628:-1 gene:ENSG00000117868 gene_biotype:protein_coding transcript_biotype:protein_coding
ENST00000506593	ENST00000452606	6e-99	363	havana:known chromosome:GRCh38:3:12839051:12841543:-1 gene:ENSG00000144713 gene_biotype:protein_coding transcript_biotype:retained_intron
ENST00000359025	ENST00000396957	2e-71	270	ensembl:known chromosome:GRCh38:3:12834946:12841582:-1 gene:ENSG00000144713 gene_biotype:protein_coding transcript_biotype:protein_coding
ENST00000420453	ENST00000255283	4e-145	516	ensembl:known chromosome:GRCh38:13:25469021:26020287:1 gene:ENSG00000132932 gene_biotype:protein_coding transcript_biotype:protein_coding
ENST00000420453	ENST00000255283	1e-40	169	ensembl:known chromosome:GRCh38:13:25469021:26020287:1 gene:ENSG00000132932 gene_biotype:protein_coding transcript_biotype:protein_coding
ENST00000518201	ENST00000524571	1e-145	518	havana:putative chromosome:GRCh38:8:12186062:12194067:-1 gene:ENSG00000186523 gene_biotype:protein_coding transcript_biotype:protein_coding
ENST00000523017	ENST00000425059	2e-124	448	ensembl_havana_transcript:known chromosome:GRCh38:3:130081831:130098390:1 gene:ENSG00000251287 gene_biotype:protein_coding transcript_biotype:protein_coding
ENST00000523017	ENST00000425059	4e-32	141	ensembl_havana_transcript:known chromosome:GRCh38:3:130081831:130098390:1 gene:ENSG00000251287 gene_biotype:protein_coding transcript_biotype:protein_coding
ENST00000519320	ENST00000507643	2e-84	315	havana:known chromosome:GRCh38:3:130081961:130098390:1 gene:ENSG00000251287 gene_biotype:protein_coding transcript_biotype:processed_transcript
ENST00000519320	ENST00000507643	9e-28	126	havana:known chromosome:GRCh38:3:130081961:130098390:1 gene:ENSG00000251287 gene_biotype:protein_coding transcript_biotype:processed_transcript
ENST00000522393	ENST00000544428	9e-43	176	havana:putative chromosome:GRCh38:16:5072248:5085057:1 gene:ENSG00000033011 gene_biotype:protein_coding transcript_biotype:protein_coding
ENST00000558282	ENST00000308508	0	5997	ensembl_havana_transcript:known chromosome:GRCh38:15:75674322:75712848:-1 gene:ENSG00000173546 gene_biotype:protein_coding transcript_biotype:protein_coding
ENST00000559989	ENST00000308508	0	1210	ensembl_havana_transcript:known chromosome:GRCh38:15:75674322:75712848:-1 gene:ENSG00000173546 gene_biotype:protein_coding transcript_biotype:protein_coding
ENST00000560756	ENST00000610329	7e-47	191	ensembl:known chromosome:GRCh38:9:128255832:128275938:-1 gene:ENSG00000167110 gene_biotype:protein_coding transcript_biotype:protein_coding
ENST00000559481	ENST00000610329	4e-152	540	ensembl:known chromosome:GRCh38:9:128255832:128275938:-1 gene:ENSG00000167110 gene_biotype:protein_coding transcript_biotype:protein_coding
ENST00000560811	ENST00000610329	4e-98	361	ensembl:known chromosome:GRCh38:9:128255832:128275938:-1 gene:ENSG00000167110 gene_biotype:protein_coding transcript_biotype:protein_coding
ENST00000560405	ENST00000610329	4e-57	224	ensembl:known chromosome:GRCh38:9:128255832:128275938:-1 gene:ENSG00000167110 gene_biotype:protein_coding transcript_biotype:protein_coding
ENST00000558470	ENST00000622269	4e-50	200	havana:novel chromosome:GRCh38:15:90266317:90314499:1 gene:ENSG00000275674 gene_biotype:protein_coding transcript_biotype:protein_coding
ENST00000479102	ENST00000408951	0	1391	ensembl_havana_transcript:known chromosome:GRCh38:7:144318125:144319057:1 gene:ENSG00000221970 gene_biotype:protein_coding transcript_biotype:protein_coding
ENST00000461471	ENST00000408951	0	1391	ensembl_havana_transcript:known chromosome:GRCh38:7:144318125:144319057:1 gene:ENSG00000221970 gene_biotype:protein_coding transcript_biotype:protein_coding
ENST00000484189	ENST00000408951	0	1391	ensembl_havana_transcript:known chromosome:GRCh38:7:144318125:144319057:1 gene:ENSG00000221970 gene_biotype:protein_coding transcript_biotype:protein_coding
ENST00000571869	ENST00000401522	6e-177	621	ensembl_havana_transcript:known chromosome:GRCh38:15:30362058:30393360:-1 gene:ENSG00000166664 gene_biotype:protein_coding transcript_biotype:protein_coding
ENST00000551951	ENST00000375972	2e-113	411	ensembl:known chromosome:GRCh38:10:27111734:27154356:-1 gene:ENSG00000136758 gene_biotype:protein_coding transcript_biotype:protein_coding
ENST00000622787	ENST00000303221	0	6244	ensembl_havana_transcript:known chromosome:GRCh38:5:50396192:50441367:-1 gene:ENSG00000170571 gene_biotype:protein_coding transcript_biotype:protein_coding
ENST00000622787	ENST00000303221	8e-141	505	ensembl_havana_transcript:known chromosome:GRCh38:5:50396192:50441367:-1 gene:ENSG00000170571 gene_biotype:protein_coding transcript_biotype:protein_coding
ENST00000618253	ENST00000303221	5e-140	499	ensembl_havana_transcript:known chromosome:GRCh38:5:50396192:50441367:-1 gene:ENSG00000170571 gene_biotype:protein_coding transcript_biotype:protein_coding
ENST00000618253	ENST00000303221	1e-75	285	ensembl_havana_transcript:known chromosome:GRCh38:5:50396192:50441367:-1 gene:ENSG00000170571 gene_biotype:protein_coding transcript_biotype:protein_coding
ENST00000458200	ENST00000505896	0	1367	havana:known chromosome:GRCh38:5:50398027:50411998:-1 gene:ENSG00000170571 gene_biotype:protein_coding transcript_biotype:retained_intron
ENST00000369743	ENST00000343320	0	1179	ensembl:known chromosome:GRCh38:1:111310374:111320565:1 gene:ENSG00000134216 gene_biotype:protein_coding transcript_biotype:protein_coding
ENST00000369743	ENST00000343320	7e-80	302	ensembl:known chromosome:GRCh38:1:111310374:111320565:1 gene:ENSG00000134216 gene_biotype:protein_coding transcript_biotype:protein_coding
ENST00000456752	ENST00000343320	0	953	ensembl:known chromosome:GRCh38:1:111310374:111320565:1 gene:ENSG00000134216 gene_biotype:protein_coding transcript_biotype:protein_coding
ENST00000456752	ENST00000343320	9e-80	300	ensembl:known chromosome:GRCh38:1:111310374:111320565:1 gene:ENSG00000134216 gene_biotype:protein_coding transcript_biotype:protein_coding
ENST00000532686	ENST00000343320	0	1496	ensembl:known chromosome:GRCh38:1:111310374:111320565:1 gene:ENSG00000134216 gene_biotype:protein_coding transcript_biotype:protein_coding
ENST00000449687	ENST00000343320	9e-24	113	ensembl:known chromosome:GRCh38:1:111310374:111320565:1 gene:ENSG00000134216 gene_biotype:protein_coding transcript_biotype:protein_coding
ENST00000463480	ENST00000622334	1e-62	241	ensembl:known chromosome:GRCh38:16:56638666:56750276:1 gene:ENSG00000205362 gene_biotype:protein_coding transcript_biotype:protein_coding
ENST00000486551	ENST00000622334	4e-55	215	ensembl:known chromosome:GRCh38:16:56638666:56750276:1 gene:ENSG00000205362 gene_biotype:protein_coding transcript_biotype:protein_coding
ENST00000458118	ENST00000382977	7e-90	333	ensembl:known chromosome:GRCh38:13:19422883:19493615:-1 gene:ENSG00000132958 gene_biotype:protein_coding transcript_biotype:protein_coding
ENST00000458118	ENST00000382977	2e-55	219	ensembl:known chromosome:GRCh38:13:19422883:19493615:-1 gene:ENSG00000132958 gene_biotype:protein_coding transcript_biotype:protein_coding
ENST00000432905	ENST00000382977	6e-41	171	ensembl:known chromosome:GRCh38:13:19422883:19493615:-1 gene:ENSG00000132958 gene_biotype:protein_coding transcript_biotype:protein_coding
ENST00000432905	ENST00000382977	4e-32	141	ensembl:known chromosome:GRCh38:13:19422883:19493615:-1 gene:ENSG00000132958 gene_biotype:protein_coding transcript_biotype:protein_coding
ENST00000379515	ENST00000382977	3e-41	171	ensembl:known chromosome:GRCh38:13:19422883:19493615:-1 gene:ENSG00000132958 gene_biotype:protein_coding transcript_biotype:protein_coding
ENST00000507787	ENST00000564734	1e-78	296	havana:known chromosome:GRCh38:15:28254488:28322149:-1 gene:ENSG00000128731 gene_biotype:protein_coding transcript_biotype:nonsense_mediated_decay
ENST00000529624	ENST00000261609	0	8126	ensembl_havana_transcript:known chromosome:GRCh38:15:28111040:28322152:-1 gene:ENSG00000128731 gene_biotype:protein_coding transcript_biotype:protein_coding
ENST00000529624	ENST00000261609	7e-157	558	ensembl_havana_transcript:known chromosome:GRCh38:15:28111040:28322152:-1 gene:ENSG00000128731 gene_biotype:protein_coding transcript_biotype:protein_coding
ENST00000529624	ENST00000261609	2e-68	265	ensembl_havana_transcript:known chromosome:GRCh38:15:28111040:28322152:-1 gene:ENSG00000128731 gene_biotype:protein_coding transcript_biotype:protein_coding
ENST00000529537	ENST00000261609	7e-120	433	ensembl_havana_transcript:known chromosome:GRCh38:15:28111040:28322152:-1 gene:ENSG00000128731 gene_biotype:protein_coding transcript_biotype:protein_coding
ENST00000529537	ENST00000261609	3e-69	265	ensembl_havana_transcript:known chromosome:GRCh38:15:28111040:28322152:-1 gene:ENSG00000128731 gene_biotype:protein_coding transcript_biotype:protein_coding
ENST00000529537	ENST00000261609	3e-58	228	ensembl_havana_transcript:known chromosome:GRCh38:15:28111040:28322152:-1 gene:ENSG00000128731 gene_biotype:protein_coding transcript_biotype:protein_coding
ENST00000524476	ENST00000261609	0	1369	ensembl_havana_transcript:known chromosome:GRCh38:15:28111040:28322152:-1 gene:ENSG00000128731 gene_biotype:protein_coding transcript_biotype:protein_coding
ENST00000524476	ENST00000261609	0	861	ensembl_havana_transcript:known chromosome:GRCh38:15:28111040:28322152:-1 gene:ENSG00000128731 gene_biotype:protein_coding transcript_biotype:protein_coding
ENST00000524476	ENST00000261609	2e-124	449	ensembl_havana_transcript:known chromosome:GRCh38:15:28111040:28322152:-1 gene:ENSG00000128731 gene_biotype:protein_coding transcript_biotype:protein_coding
ENST00000529353	ENST00000261609	0	2313	ensembl_havana_transcript:known chromosome:GRCh38:15:28111040:28322152:-1 gene:ENSG00000128731 gene_biotype:protein_coding transcript_biotype:protein_coding
ENST00000529353	ENST00000261609	4e-95	351	ensembl_havana_transcript:known chromosome:GRCh38:15:28111040:28322152:-1 gene:ENSG00000128731 gene_biotype:protein_coding transcript_biotype:protein_coding
ENST00000530420	ENST00000261609	0	2856	ensembl_havana_transcript:known chromosome:GRCh38:15:28111040:28322152:-1 gene:ENSG00000128731 gene_biotype:protein_coding transcript_biotype:protein_coding
ENST00000530420	ENST00000261609	0	852	ensembl_havana_transcript:known chromosome:GRCh38:15:28111040:28322152:-1 gene:ENSG00000128731 gene_biotype:protein_coding transcript_biotype:protein_coding
ENST00000530420	ENST00000261609	7e-05	52.8	ensembl_havana_transcript:known chromosome:GRCh38:15:28111040:28322152:-1 gene:ENSG00000128731 gene_biotype:protein_coding transcript_biotype:protein_coding
ENST00000528584	ENST00000261609	0	2523	ensembl_havana_transcript:known chromosome:GRCh38:15:28111040:28322152:-1 gene:ENSG00000128731 gene_biotype:protein_coding transcript_biotype:protein_coding
ENST00000528584	ENST00000261609	6e-71	272	ensembl_havana_transcript:known chromosome:GRCh38:15:28111040:28322152:-1 gene:ENSG00000128731 gene_biotype:protein_coding transcript_biotype:protein_coding
ENST00000528584	ENST00000261609	1e-67	261	ensembl_havana_transcript:known chromosome:GRCh38:15:28111040:28322152:-1 gene:ENSG00000128731 gene_biotype:protein_coding transcript_biotype:protein_coding
ENST00000569226	ENST00000567869	2e-68	261	havana:known chromosome:GRCh38:15:28190201:28203936:-1 gene:ENSG00000128731 gene_biotype:protein_coding transcript_biotype:retained_intron
ENST00000604259	ENST00000310528	5e-99	363	ensembl_havana_transcript:known chromosome:GRCh38:13:52652866:52700909:1 gene:ENSG00000165416 gene_biotype:protein_coding transcript_biotype:protein_coding
ENST00000604259	ENST00000310528	5e-44	180	ensembl_havana_transcript:known chromosome:GRCh38:13:52652866:52700909:1 gene:ENSG00000165416 gene_biotype:protein_coding transcript_biotype:protein_coding
ENST00000304932	ENST00000483074	2e-71	272	havana:known chromosome:GRCh38:13:52652709:52665649:1 gene:ENSG00000165416 gene_biotype:protein_coding transcript_biotype:processed_transcript
ENST00000506751	ENST00000562220	0	4244	havana:known chromosome:GRCh38:5:140855883:140868240:1 gene:ENSG00000250120 gene_biotype:protein_coding transcript_biotype:protein_coding
ENST00000506751	ENST00000562220	9e-178	627	havana:known chromosome:GRCh38:5:140855883:140868240:1 gene:ENSG00000250120 gene_biotype:protein_coding transcript_biotype:protein_coding
ENST00000506751	ENST00000562220	2e-65	254	havana:known chromosome:GRCh38:5:140855883:140868240:1 gene:ENSG00000250120 gene_biotype:protein_coding transcript_biotype:protein_coding
ENST00000622242	ENST00000457054	0	1805	ensembl:known chromosome:GRCh38:3:33798571:33869707:1 gene:ENSG00000170248 gene_biotype:protein_coding transcript_biotype:protein_coding
ENST00000615124	ENST00000495235	0	730	havana:known chromosome:GRCh38:3:33852608:33855329:1 gene:ENSG00000170248 gene_biotype:protein_coding transcript_biotype:processed_transcript
ENST00000525030	ENST00000229307	0	1554	ensembl_havana_transcript:known chromosome:GRCh38:12:7789396:7799141:1 gene:ENSG00000111704 gene_biotype:protein_coding transcript_biotype:protein_coding
ENST00000607111	ENST00000526286	0	1284	havana:known chromosome:GRCh38:12:7789615:7795095:1 gene:ENSG00000111704 gene_biotype:protein_coding transcript_biotype:protein_coding
ENST00000520792	ENST00000512047	0	3849	havana:known chromosome:GRCh38:4:9170409:9176730:1 gene:ENSG00000229924 gene_biotype:protein_coding transcript_biotype:protein_coding
ENST00000521100	ENST00000512047	0	972	havana:known chromosome:GRCh38:4:9170409:9176730:1 gene:ENSG00000229924 gene_biotype:protein_coding transcript_biotype:protein_coding
ENST00000421286	ENST00000621209	0	1786	ensembl:known chromosome:GRCh38:9:133061981:133087355:1 gene:ENSG00000170835 gene_biotype:protein_coding transcript_biotype:protein_coding
ENST00000411440	ENST00000621209	0	1786	ensembl:known chromosome:GRCh38:9:133061981:133087355:1 gene:ENSG00000170835 gene_biotype:protein_coding transcript_biotype:protein_coding
ENST00000534164	ENST00000472413	0	6826	havana:known chromosome:GRCh38:16:14922802:14952060:1 gene:ENSG00000183426 gene_biotype:protein_coding transcript_biotype:processed_transcript
ENST00000534164	ENST00000472413	5e-20	104	havana:known chromosome:GRCh38:16:14922802:14952060:1 gene:ENSG00000183426 gene_biotype:protein_coding transcript_biotype:processed_transcript
ENST00000537889	ENST00000536260	0	939	havana:known chromosome:GRCh38:16:16317609:16324803:1 gene:ENSG00000183889 gene_biotype:protein_coding transcript_biotype:processed_transcript
ENST00000580094	ENST00000374518	0	1474	ensembl_havana_transcript:known chromosome:GRCh38:10:42782801:42834937:1 gene:ENSG00000165733 gene_biotype:protein_coding transcript_biotype:protein_coding
ENST00000580094	ENST00000374518	4e-49	200	ensembl_havana_transcript:known chromosome:GRCh38:10:42782801:42834937:1 gene:ENSG00000165733 gene_biotype:protein_coding transcript_biotype:protein_coding
ENST00000374336	ENST00000374518	0	2063	ensembl_havana_transcript:known chromosome:GRCh38:10:42782801:42834937:1 gene:ENSG00000165733 gene_biotype:protein_coding transcript_biotype:protein_coding
ENST00000479900	ENST00000421103	1e-158	562	ensembl_havana_transcript:novel chromosome:GRCh38:7:65960701:65982211:-1 gene:ENSG00000169919 gene_biotype:protein_coding transcript_biotype:protein_coding
ENST00000463434	ENST00000461622	0	682	havana:known chromosome:GRCh38:7:65964146:65967908:-1 gene:ENSG00000169919 gene_biotype:protein_coding transcript_biotype:retained_intron
ENST00000492832	ENST00000461622	1e-171	604	havana:known chromosome:GRCh38:7:65964146:65967908:-1 gene:ENSG00000169919 gene_biotype:protein_coding transcript_biotype:retained_intron
ENST00000417510	ENST00000167586	0	1701	ensembl_havana_transcript:known chromosome:GRCh38:17:41582279:41586921:-1 gene:ENSG00000186847 gene_biotype:protein_coding transcript_biotype:protein_coding
ENST00000417510	ENST00000167586	3e-136	488	ensembl_havana_transcript:known chromosome:GRCh38:17:41582279:41586921:-1 gene:ENSG00000186847 gene_biotype:protein_coding transcript_biotype:protein_coding
ENST00000417510	ENST00000167586	2e-98	363	ensembl_havana_transcript:known chromosome:GRCh38:17:41582279:41586921:-1 gene:ENSG00000186847 gene_biotype:protein_coding transcript_biotype:protein_coding
ENST00000584481	ENST00000167586	2e-149	531	ensembl_havana_transcript:known chromosome:GRCh38:17:41582279:41586921:-1 gene:ENSG00000186847 gene_biotype:protein_coding transcript_biotype:protein_coding
ENST00000584481	ENST00000167586	1e-131	472	ensembl_havana_transcript:known chromosome:GRCh38:17:41582279:41586921:-1 gene:ENSG00000186847 gene_biotype:protein_coding transcript_biotype:protein_coding
ENST00000425692	ENST00000167586	0	2206	ensembl_havana_transcript:known chromosome:GRCh38:17:41582279:41586921:-1 gene:ENSG00000186847 gene_biotype:protein_coding transcript_biotype:protein_coding
ENST00000583748	ENST00000167586	2e-109	398	ensembl_havana_transcript:known chromosome:GRCh38:17:41582279:41586921:-1 gene:ENSG00000186847 gene_biotype:protein_coding transcript_biotype:protein_coding
ENST00000583748	ENST00000167586	5e-100	366	ensembl_havana_transcript:known chromosome:GRCh38:17:41582279:41586921:-1 gene:ENSG00000186847 gene_biotype:protein_coding transcript_biotype:protein_coding
ENST00000442578	ENST00000510829	1e-132	475	ensembl:known chromosome:GRCh38:7:66740656:66811459:1 gene:ENSG00000154710 gene_biotype:protein_coding transcript_biotype:protein_coding
ENST00000442578	ENST00000510829	2e-31	139	ensembl:known chromosome:GRCh38:7:66740656:66811459:1 gene:ENSG00000154710 gene_biotype:protein_coding transcript_biotype:protein_coding
ENST00000411606	ENST00000503687	0	1018	havana:known chromosome:GRCh38:7:66628958:66811187:1 gene:ENSG00000243335 gene_biotype:protein_coding transcript_biotype:nonsense_mediated_decay
ENST00000411606	ENST00000503687	2e-126	455	havana:known chromosome:GRCh38:7:66628958:66811187:1 gene:ENSG00000243335 gene_biotype:protein_coding transcript_biotype:nonsense_mediated_decay
ENST00000429320	ENST00000460893	8e-18	93.5	havana:known chromosome:GRCh38:17:41828790:41836223:-1 gene:ENSG00000141698 gene_biotype:protein_coding transcript_biotype:retained_intron
ENST00000424756	ENST00000469167	1e-58	228	havana:known chromosome:GRCh38:13:23881699:23889398:-1 gene:ENSG00000027001 gene_biotype:protein_coding transcript_biotype:processed_transcript
ENST00000412105	ENST00000382172	2e-167	590	ensembl_havana_transcript:known chromosome:GRCh38:13:23730189:23889419:-1 gene:ENSG00000027001 gene_biotype:protein_coding transcript_biotype:protein_coding
ENST00000562660	ENST00000611957	1e-159	566	ensembl:known chromosome:GRCh38:9:128255830:128275989:-1 gene:ENSG00000167110 gene_biotype:protein_coding transcript_biotype:protein_coding
ENST00000562660	ENST00000611957	2e-43	180	ensembl:known chromosome:GRCh38:9:128255830:128275989:-1 gene:ENSG00000167110 gene_biotype:protein_coding transcript_biotype:protein_coding
ENST00000569697	ENST00000564734	0	649	havana:known chromosome:GRCh38:15:28254488:28322149:-1 gene:ENSG00000128731 gene_biotype:protein_coding transcript_biotype:nonsense_mediated_decay
ENST00000569697	ENST00000564734	7e-67	257	havana:known chromosome:GRCh38:15:28254488:28322149:-1 gene:ENSG00000128731 gene_biotype:protein_coding transcript_biotype:nonsense_mediated_decay
ENST00000569697	ENST00000564734	2e-43	180	havana:known chromosome:GRCh38:15:28254488:28322149:-1 gene:ENSG00000128731 gene_biotype:protein_coding transcript_biotype:nonsense_mediated_decay
ENST00000562687	ENST00000261609	0	3816	ensembl_havana_transcript:known chromosome:GRCh38:15:28111040:28322152:-1 gene:ENSG00000128731 gene_biotype:protein_coding transcript_biotype:protein_coding
ENST00000562687	ENST00000261609	0	1218	ensembl_havana_transcript:known chromosome:GRCh38:15:28111040:28322152:-1 gene:ENSG00000128731 gene_biotype:protein_coding transcript_biotype:protein_coding
ENST00000562687	ENST00000261609	0	647	ensembl_havana_transcript:known chromosome:GRCh38:15:28111040:28322152:-1 gene:ENSG00000128731 gene_biotype:protein_coding transcript_biotype:protein_coding
ENST00000562687	ENST00000261609	1e-43	182	ensembl_havana_transcript:known chromosome:GRCh38:15:28111040:28322152:-1 gene:ENSG00000128731 gene_biotype:protein_coding transcript_biotype:protein_coding
ENST00000562687	ENST00000261609	4e-24	117	ensembl_havana_transcript:known chromosome:GRCh38:15:28111040:28322152:-1 gene:ENSG00000128731 gene_biotype:protein_coding transcript_biotype:protein_coding
ENST00000569679	ENST00000569335	1e-149	532	havana:known chromosome:GRCh38:15:28222148:28229516:-1 gene:ENSG00000128731 gene_biotype:protein_coding transcript_biotype:retained_intron
ENST00000569679	ENST00000569335	3e-27	126	havana:known chromosome:GRCh38:15:28222148:28229516:-1 gene:ENSG00000128731 gene_biotype:protein_coding transcript_biotype:retained_intron
ENST00000564458	ENST00000261200	0	809	ensembl_havana_transcript:known chromosome:GRCh38:12:21797401:21936674:-1 gene:ENSG00000069431 gene_biotype:protein_coding transcript_biotype:protein_coding
ENST00000491047	ENST00000425618	3e-67	257	ensembl:known chromosome:GRCh38:7:143715870:143727667:1 gene:ENSG00000170379 gene_biotype:protein_coding transcript_biotype:protein_coding
ENST00000491047	ENST00000425618	3e-13	78.7	ensembl:known chromosome:GRCh38:7:143715870:143727667:1 gene:ENSG00000170379 gene_biotype:protein_coding transcript_biotype:protein_coding
ENST00000471316	ENST00000425618	3e-67	257	ensembl:known chromosome:GRCh38:7:143715870:143727667:1 gene:ENSG00000170379 gene_biotype:protein_coding transcript_biotype:protein_coding
ENST00000471316	ENST00000425618	1e-21	106	ensembl:known chromosome:GRCh38:7:143715870:143727667:1 gene:ENSG00000170379 gene_biotype:protein_coding transcript_biotype:protein_coding
ENST00000471316	ENST00000425618	3e-13	78.7	ensembl:known chromosome:GRCh38:7:143715870:143727667:1 gene:ENSG00000170379 gene_biotype:protein_coding transcript_biotype:protein_coding
ENST00000468266	ENST00000425618	3e-67	257	ensembl:known chromosome:GRCh38:7:143715870:143727667:1 gene:ENSG00000170379 gene_biotype:protein_coding transcript_biotype:protein_coding
ENST00000468266	ENST00000425618	2e-13	78.7	ensembl:known chromosome:GRCh38:7:143715870:143727667:1 gene:ENSG00000170379 gene_biotype:protein_coding transcript_biotype:protein_coding
ENST00000481651	ENST00000425618	2e-124	449	ensembl:known chromosome:GRCh38:7:143715870:143727667:1 gene:ENSG00000170379 gene_biotype:protein_coding transcript_biotype:protein_coding
ENST00000481651	ENST00000425618	5e-110	401	ensembl:known chromosome:GRCh38:7:143715870:143727667:1 gene:ENSG00000170379 gene_biotype:protein_coding transcript_biotype:protein_coding
ENST00000494978	ENST00000444908	0	1279	ensembl_havana_transcript:known chromosome:GRCh38:7:143620950:143725083:1 gene:ENSG00000170379 gene_biotype:protein_coding transcript_biotype:protein_coding
ENST00000494978	ENST00000444908	2e-124	449	ensembl_havana_transcript:known chromosome:GRCh38:7:143620950:143725083:1 gene:ENSG00000170379 gene_biotype:protein_coding transcript_biotype:protein_coding
ENST00000494978	ENST00000444908	6e-110	401	ensembl_havana_transcript:known chromosome:GRCh38:7:143620950:143725083:1 gene:ENSG00000170379 gene_biotype:protein_coding transcript_biotype:protein_coding
ENST00000517565	ENST00000441159	0	1258	havana:known chromosome:GRCh38:7:143621452:143730409:1 gene:ENSG00000170379 gene_biotype:protein_coding transcript_biotype:protein_coding
ENST00000517565	ENST00000441159	2e-124	449	havana:known chromosome:GRCh38:7:143621452:143730409:1 gene:ENSG00000170379 gene_biotype:protein_coding transcript_biotype:protein_coding
ENST00000517565	ENST00000441159	6e-110	401	havana:known chromosome:GRCh38:7:143621452:143730409:1 gene:ENSG00000170379 gene_biotype:protein_coding transcript_biotype:protein_coding
ENST00000463346	ENST00000425618	5e-125	449	ensembl:known chromosome:GRCh38:7:143715870:143727667:1 gene:ENSG00000170379 gene_biotype:protein_coding transcript_biotype:protein_coding
ENST00000493239	ENST00000425618	5e-125	449	ensembl:known chromosome:GRCh38:7:143715870:143727667:1 gene:ENSG00000170379 gene_biotype:protein_coding transcript_biotype:protein_coding
ENST00000480264	ENST00000441159	0	1138	havana:known chromosome:GRCh38:7:143621452:143730409:1 gene:ENSG00000170379 gene_biotype:protein_coding transcript_biotype:protein_coding
ENST00000422957	ENST00000264651	5e-30	134	ensembl_havana_transcript:known chromosome:GRCh38:17:40697991:40703750:-1 gene:ENSG00000167916 gene_biotype:protein_coding transcript_biotype:protein_coding
ENST00000449164	ENST00000264651	0	671	ensembl_havana_transcript:known chromosome:GRCh38:17:40697991:40703750:-1 gene:ENSG00000167916 gene_biotype:protein_coding transcript_biotype:protein_coding
ENST00000449164	ENST00000264651	3e-60	235	ensembl_havana_transcript:known chromosome:GRCh38:17:40697991:40703750:-1 gene:ENSG00000167916 gene_biotype:protein_coding transcript_biotype:protein_coding
ENST00000421406	ENST00000397162	0	922	ensembl:known chromosome:GRCh38:19:20004418:20039255:-1 gene:ENSG00000197124 gene_biotype:protein_coding transcript_biotype:protein_coding
ENST00000421406	ENST00000397162	8e-137	490	ensembl:known chromosome:GRCh38:19:20004418:20039255:-1 gene:ENSG00000197124 gene_biotype:protein_coding transcript_biotype:protein_coding
ENST00000421406	ENST00000397162	1e-134	483	ensembl:known chromosome:GRCh38:19:20004418:20039255:-1 gene:ENSG00000197124 gene_biotype:protein_coding transcript_biotype:protein_coding
ENST00000421406	ENST00000397162	6e-133	477	ensembl:known chromosome:GRCh38:19:20004418:20039255:-1 gene:ENSG00000197124 gene_biotype:protein_coding transcript_biotype:protein_coding
ENST00000421406	ENST00000397162	5e-129	464	ensembl:known chromosome:GRCh38:19:20004418:20039255:-1 gene:ENSG00000197124 gene_biotype:protein_coding transcript_biotype:protein_coding
ENST00000421406	ENST00000397162	2e-117	425	ensembl:known chromosome:GRCh38:19:20004418:20039255:-1 gene:ENSG00000197124 gene_biotype:protein_coding transcript_biotype:protein_coding
ENST00000421406	ENST00000397162	5e-109	398	ensembl:known chromosome:GRCh38:19:20004418:20039255:-1 gene:ENSG00000197124 gene_biotype:protein_coding transcript_biotype:protein_coding
ENST00000421406	ENST00000397162	3e-86	322	ensembl:known chromosome:GRCh38:19:20004418:20039255:-1 gene:ENSG00000197124 gene_biotype:protein_coding transcript_biotype:protein_coding
ENST00000421406	ENST00000397162	2e-63	246	ensembl:known chromosome:GRCh38:19:20004418:20039255:-1 gene:ENSG00000197124 gene_biotype:protein_coding transcript_biotype:protein_coding
ENST00000606173	ENST00000613065	2e-57	224	ensembl:known chromosome:GRCh38:19:24033405:24129961:1 gene:ENSG00000213096 gene_biotype:protein_coding transcript_biotype:protein_coding
ENST00000612666	ENST00000558195	2e-54	213	ensembl_havana_transcript:putative chromosome:GRCh38:15:84172490:84182234:1 gene:ENSG00000259511 gene_biotype:protein_coding transcript_biotype:protein_coding
ENST00000617217	ENST00000558195	0	699	ensembl_havana_transcript:putative chromosome:GRCh38:15:84172490:84182234:1 gene:ENSG00000259511 gene_biotype:protein_coding transcript_biotype:protein_coding
ENST00000441253	ENST00000360085	6e-97	357	ensembl_havana_transcript:known chromosome:GRCh38:17:43952738:44004469:-1 gene:ENSG00000131096 gene_biotype:protein_coding transcript_biotype:protein_coding
ENST00000441253	ENST00000360085	8e-71	270	ensembl_havana_transcript:known chromosome:GRCh38:17:43952738:44004469:-1 gene:ENSG00000131096 gene_biotype:protein_coding transcript_biotype:protein_coding
ENST00000315776	ENST00000592796	1e-72	274	havana:putative chromosome:GRCh38:17:43952889:43953940:-1 gene:ENSG00000131096 gene_biotype:protein_coding transcript_biotype:protein_coding
ENST00000529104	ENST00000396827	1e-55	220	ensembl:known chromosome:GRCh38:6:28379219:28399731:-1 gene:ENSG00000158691 gene_biotype:protein_coding transcript_biotype:protein_coding
ENST00000406489	ENST00000396827	3e-56	220	ensembl:known chromosome:GRCh38:6:28379219:28399731:-1 gene:ENSG00000158691 gene_biotype:protein_coding transcript_biotype:protein_coding
ENST00000567292	ENST00000441149	7e-134	481	havana:known chromosome:GRCh38:9:128218269:128251244:1 gene:ENSG00000106976 gene_biotype:protein_coding transcript_biotype:retained_intron
ENST00000567850	ENST00000441149	1e-29	132	havana:known chromosome:GRCh38:9:128218269:128251244:1 gene:ENSG00000106976 gene_biotype:protein_coding transcript_biotype:retained_intron
ENST00000581027	ENST00000301653	0	1096	ensembl_havana_transcript:known chromosome:GRCh38:17:41609778:41612753:-1 gene:ENSG00000186832 gene_biotype:protein_coding transcript_biotype:protein_coding
ENST00000584962	ENST00000301653	0	1725	ensembl_havana_transcript:known chromosome:GRCh38:17:41609778:41612753:-1 gene:ENSG00000186832 gene_biotype:protein_coding transcript_biotype:protein_coding
ENST00000584962	ENST00000301653	0	797	ensembl_havana_transcript:known chromosome:GRCh38:17:41609778:41612753:-1 gene:ENSG00000186832 gene_biotype:protein_coding transcript_biotype:protein_coding
ENST00000581210	ENST00000588319	3e-172	606	havana:known chromosome:GRCh38:17:41611766:41612765:-1 gene:ENSG00000186832 gene_biotype:protein_coding transcript_biotype:retained_intron
ENST00000581210	ENST00000588319	3e-38	161	havana:known chromosome:GRCh38:17:41611766:41612765:-1 gene:ENSG00000186832 gene_biotype:protein_coding transcript_biotype:retained_intron
ENST00000584135	ENST00000593067	4e-156	553	havana:putative chromosome:GRCh38:17:41610409:41612899:-1 gene:ENSG00000186832 gene_biotype:protein_coding transcript_biotype:protein_coding
ENST00000399124	ENST00000301653	0	2163	ensembl_havana_transcript:known chromosome:GRCh38:17:41609778:41612753:-1 gene:ENSG00000186832 gene_biotype:protein_coding transcript_biotype:protein_coding
ENST00000577750	ENST00000301653	1e-111	405	ensembl_havana_transcript:known chromosome:GRCh38:17:41609778:41612753:-1 gene:ENSG00000186832 gene_biotype:protein_coding transcript_biotype:protein_coding
ENST00000577750	ENST00000301653	2e-109	398	ensembl_havana_transcript:known chromosome:GRCh38:17:41609778:41612753:-1 gene:ENSG00000186832 gene_biotype:protein_coding transcript_biotype:protein_coding
ENST00000399971	ENST00000286760	0	1727	ensembl_havana_transcript:known chromosome:GRCh38:15:82809628:82836108:1 gene:ENSG00000156232 gene_biotype:protein_coding transcript_biotype:protein_coding
ENST00000399971	ENST00000286760	1e-69	267	ensembl_havana_transcript:known chromosome:GRCh38:15:82809628:82836108:1 gene:ENSG00000156232 gene_biotype:protein_coding transcript_biotype:protein_coding
ENST00000564702	ENST00000286760	2e-130	468	ensembl_havana_transcript:known chromosome:GRCh38:15:82809628:82836108:1 gene:ENSG00000156232 gene_biotype:protein_coding transcript_biotype:protein_coding
ENST00000564702	ENST00000286760	5e-67	257	ensembl_havana_transcript:known chromosome:GRCh38:15:82809628:82836108:1 gene:ENSG00000156232 gene_biotype:protein_coding transcript_biotype:protein_coding
ENST00000568690	ENST00000560964	1e-129	464	havana:known chromosome:GRCh38:15:82817920:82826794:1 gene:ENSG00000156232 gene_biotype:protein_coding transcript_biotype:retained_intron
ENST00000564861	ENST00000468427	4e-96	353	havana:putative chromosome:GRCh38:2:71130634:71133168:1 gene:ENSG00000124383 gene_biotype:protein_coding transcript_biotype:processed_transcript
ENST00000455183	ENST00000264932	0	3133	ensembl_havana_transcript:known chromosome:GRCh38:5:218241:256700:1 gene:ENSG00000073578 gene_biotype:protein_coding transcript_biotype:protein_coding
ENST00000564495	ENST00000562729	4e-88	327	havana:known chromosome:GRCh38:15:30372993:30393849:-1 gene:ENSG00000166664 gene_biotype:protein_coding transcript_biotype:protein_coding
ENST00000565174	ENST00000301831	9e-177	621	ensembl_havana_transcript:known chromosome:GRCh38:3:41246607:41962430:-1 gene:ENSG00000168038 gene_biotype:protein_coding transcript_biotype:protein_coding
ENST00000565949	ENST00000299847	0	987	ensembl_havana_transcript:known chromosome:GRCh38:15:30361593:30393549:-1 gene:ENSG00000166664 gene_biotype:protein_coding transcript_biotype:protein_coding
ENST00000565207	ENST00000299847	0	898	ensembl_havana_transcript:known chromosome:GRCh38:15:30361593:30393549:-1 gene:ENSG00000166664 gene_biotype:protein_coding transcript_biotype:protein_coding
ENST00000531666	ENST00000350320	1e-119	431	ensembl:known chromosome:GRCh38:7:35800986:35907105:1 gene:ENSG00000122545 gene_biotype:protein_coding transcript_biotype:protein_coding
ENST00000531666	ENST00000350320	4e-44	180	ensembl:known chromosome:GRCh38:7:35800986:35907105:1 gene:ENSG00000122545 gene_biotype:protein_coding transcript_biotype:protein_coding
ENST00000593298	ENST00000324071	0	992	ensembl_havana_transcript:known chromosome:GRCh38:19:40991299:41018398:1 gene:ENSG00000197408 gene_biotype:protein_coding transcript_biotype:protein_coding
ENST00000599831	ENST00000324071	0	1310	ensembl_havana_transcript:known chromosome:GRCh38:19:40991299:41018398:1 gene:ENSG00000197408 gene_biotype:protein_coding transcript_biotype:protein_coding
ENST00000599198	ENST00000324071	0	3421	ensembl_havana_transcript:known chromosome:GRCh38:19:40991299:41018398:1 gene:ENSG00000197408 gene_biotype:protein_coding transcript_biotype:protein_coding
ENST00000599198	ENST00000324071	0	1101	ensembl_havana_transcript:known chromosome:GRCh38:19:40991299:41018398:1 gene:ENSG00000197408 gene_biotype:protein_coding transcript_biotype:protein_coding
ENST00000541697	ENST00000324071	0	2388	ensembl_havana_transcript:known chromosome:GRCh38:19:40991299:41018398:1 gene:ENSG00000197408 gene_biotype:protein_coding transcript_biotype:protein_coding
ENST00000602646	ENST00000324071	0	870	ensembl_havana_transcript:known chromosome:GRCh38:19:40991299:41018398:1 gene:ENSG00000197408 gene_biotype:protein_coding transcript_biotype:protein_coding
ENST00000600518	ENST00000324071	0	1038	ensembl_havana_transcript:known chromosome:GRCh38:19:40991299:41018398:1 gene:ENSG00000197408 gene_biotype:protein_coding transcript_biotype:protein_coding
ENST00000602139	ENST00000426971	0	1310	ensembl_havana_transcript:novel chromosome:GRCh38:19:49949300:49961081:-1 gene:ENSG00000161640 gene_biotype:protein_coding transcript_biotype:protein_coding
ENST00000602139	ENST00000426971	0	972	ensembl_havana_transcript:novel chromosome:GRCh38:19:49949300:49961081:-1 gene:ENSG00000161640 gene_biotype:protein_coding transcript_biotype:protein_coding
ENST00000599858	ENST00000426971	0	1256	ensembl_havana_transcript:novel chromosome:GRCh38:19:49949300:49961081:-1 gene:ENSG00000161640 gene_biotype:protein_coding transcript_biotype:protein_coding
ENST00000599858	ENST00000426971	0	972	ensembl_havana_transcript:novel chromosome:GRCh38:19:49949300:49961081:-1 gene:ENSG00000161640 gene_biotype:protein_coding transcript_biotype:protein_coding
ENST00000578070	ENST00000340736	3e-89	331	ensembl_havana_transcript:known chromosome:GRCh38:19:14147743:14206187:-1 gene:ENSG00000072071 gene_biotype:protein_coding transcript_biotype:protein_coding
ENST00000579526	ENST00000322652	0	636	ensembl_havana_transcript:known chromosome:GRCh38:17:31937018:32001045:1 gene:ENSG00000178691 gene_biotype:protein_coding transcript_biotype:protein_coding
ENST00000497969	ENST00000580398	2e-150	534	havana:novel chromosome:GRCh38:17:31937067:32000649:1 gene:ENSG00000178691 gene_biotype:protein_coding transcript_biotype:protein_coding
ENST00000497969	ENST00000580398	2e-50	202	havana:novel chromosome:GRCh38:17:31937067:32000649:1 gene:ENSG00000178691 gene_biotype:protein_coding transcript_biotype:protein_coding
ENST00000578195	ENST00000322652	0	1572	ensembl_havana_transcript:known chromosome:GRCh38:17:31937018:32001045:1 gene:ENSG00000178691 gene_biotype:protein_coding transcript_biotype:protein_coding
ENST00000582557	ENST00000322652	0	1127	ensembl_havana_transcript:known chromosome:GRCh38:17:31937018:32001045:1 gene:ENSG00000178691 gene_biotype:protein_coding transcript_biotype:protein_coding
ENST00000582329	ENST00000580398	0	721	havana:novel chromosome:GRCh38:17:31937067:32000649:1 gene:ENSG00000178691 gene_biotype:protein_coding transcript_biotype:protein_coding
ENST00000583950	ENST00000484365	7e-90	333	havana:known chromosome:GRCh38:2:84423530:84426936:-1 gene:ENSG00000163541 gene_biotype:protein_coding transcript_biotype:retained_intron
ENST00000568208	ENST00000620417	4e-180	634	havana:novel chromosome:GRCh38:17:38428486:38510136:1 gene:ENSG00000275832 gene_biotype:protein_coding transcript_biotype:protein_coding
ENST00000568208	ENST00000620417	1e-160	569	havana:novel chromosome:GRCh38:17:38428486:38510136:1 gene:ENSG00000275832 gene_biotype:protein_coding transcript_biotype:protein_coding
ENST00000568208	ENST00000620417	7e-113	411	havana:novel chromosome:GRCh38:17:38428486:38510136:1 gene:ENSG00000275832 gene_biotype:protein_coding transcript_biotype:protein_coding
ENST00000568208	ENST00000620417	4e-105	385	havana:novel chromosome:GRCh38:17:38428486:38510136:1 gene:ENSG00000275832 gene_biotype:protein_coding transcript_biotype:protein_coding
ENST00000568208	ENST00000620417	2e-38	163	havana:novel chromosome:GRCh38:17:38428486:38510136:1 gene:ENSG00000275832 gene_biotype:protein_coding transcript_biotype:protein_coding
ENST00000569157	ENST00000619156	0	778	havana:known chromosome:GRCh38:17:38469580:38482143:1 gene:ENSG00000275832 gene_biotype:protein_coding transcript_biotype:nonsense_mediated_decay
ENST00000568570	ENST00000620417	0	1480	havana:novel chromosome:GRCh38:17:38428486:38510136:1 gene:ENSG00000275832 gene_biotype:protein_coding transcript_biotype:protein_coding
ENST00000568978	ENST00000617798	0	699	havana:known chromosome:GRCh38:17:38490485:38491744:1 gene:ENSG00000275832 gene_biotype:protein_coding transcript_biotype:retained_intron
ENST00000513886	ENST00000435753	0	1024	havana:known chromosome:GRCh38:12:31073876:31104791:1 gene:ENSG00000013573 gene_biotype:protein_coding transcript_biotype:nonsense_mediated_decay
ENST00000430178	ENST00000545668	2e-159	564	havana:known chromosome:GRCh38:12:31073894:31104791:1 gene:ENSG00000013573 gene_biotype:protein_coding transcript_biotype:protein_coding
ENST00000531680	ENST00000575751	0	1074	ensembl_havana_transcript:known chromosome:GRCh38:17:3062669:3063607:-1 gene:ENSG00000262628 gene_biotype:protein_coding transcript_biotype:protein_coding
ENST00000525719	ENST00000575751	0	1701	ensembl_havana_transcript:known chromosome:GRCh38:17:3062669:3063607:-1 gene:ENSG00000262628 gene_biotype:protein_coding transcript_biotype:protein_coding
ENST00000534799	ENST00000619019	0	1823	ensembl:known chromosome:GRCh38:16:14711689:14765448:1 gene:ENSG00000224712 gene_biotype:protein_coding transcript_biotype:protein_coding
ENST00000534799	ENST00000619019	1e-63	246	ensembl:known chromosome:GRCh38:16:14711689:14765448:1 gene:ENSG00000224712 gene_biotype:protein_coding transcript_biotype:protein_coding
ENST00000534799	ENST00000619019	4e-59	231	ensembl:known chromosome:GRCh38:16:14711689:14765448:1 gene:ENSG00000224712 gene_biotype:protein_coding transcript_biotype:protein_coding
ENST00000534799	ENST00000619019	1e-58	230	ensembl:known chromosome:GRCh38:16:14711689:14765448:1 gene:ENSG00000224712 gene_biotype:protein_coding transcript_biotype:protein_coding
ENST00000534799	ENST00000619019	6e-23	111	ensembl:known chromosome:GRCh38:16:14711689:14765448:1 gene:ENSG00000224712 gene_biotype:protein_coding transcript_biotype:protein_coding
ENST00000534799	ENST00000619019	3e-21	106	ensembl:known chromosome:GRCh38:16:14711689:14765448:1 gene:ENSG00000224712 gene_biotype:protein_coding transcript_biotype:protein_coding
ENST00000534799	ENST00000619019	4e-14	82.4	ensembl:known chromosome:GRCh38:16:14711689:14765448:1 gene:ENSG00000224712 gene_biotype:protein_coding transcript_biotype:protein_coding
ENST00000534799	ENST00000619019	1e-05	54.7	ensembl:known chromosome:GRCh38:16:14711689:14765448:1 gene:ENSG00000224712 gene_biotype:protein_coding transcript_biotype:protein_coding
ENST00000534799	ENST00000619019	1e-05	54.7	ensembl:known chromosome:GRCh38:16:14711689:14765448:1 gene:ENSG00000224712 gene_biotype:protein_coding transcript_biotype:protein_coding
ENST00000547107	ENST00000619019	0	1899	ensembl:known chromosome:GRCh38:16:14711689:14765448:1 gene:ENSG00000224712 gene_biotype:protein_coding transcript_biotype:protein_coding
ENST00000547107	ENST00000619019	1e-63	246	ensembl:known chromosome:GRCh38:16:14711689:14765448:1 gene:ENSG00000224712 gene_biotype:protein_coding transcript_biotype:protein_coding
ENST00000547107	ENST00000619019	1e-58	230	ensembl:known chromosome:GRCh38:16:14711689:14765448:1 gene:ENSG00000224712 gene_biotype:protein_coding transcript_biotype:protein_coding
ENST00000547107	ENST00000619019	5e-23	111	ensembl:known chromosome:GRCh38:16:14711689:14765448:1 gene:ENSG00000224712 gene_biotype:protein_coding transcript_biotype:protein_coding
ENST00000547107	ENST00000619019	2e-21	106	ensembl:known chromosome:GRCh38:16:14711689:14765448:1 gene:ENSG00000224712 gene_biotype:protein_coding transcript_biotype:protein_coding
ENST00000547107	ENST00000619019	4e-14	82.4	ensembl:known chromosome:GRCh38:16:14711689:14765448:1 gene:ENSG00000224712 gene_biotype:protein_coding transcript_biotype:protein_coding
ENST00000547107	ENST00000619019	9e-06	54.7	ensembl:known chromosome:GRCh38:16:14711689:14765448:1 gene:ENSG00000224712 gene_biotype:protein_coding transcript_biotype:protein_coding
ENST00000547107	ENST00000619019	9e-06	54.7	ensembl:known chromosome:GRCh38:16:14711689:14765448:1 gene:ENSG00000224712 gene_biotype:protein_coding transcript_biotype:protein_coding
ENST00000448011	ENST00000619019	2e-148	527	ensembl:known chromosome:GRCh38:16:14711689:14765448:1 gene:ENSG00000224712 gene_biotype:protein_coding transcript_biotype:protein_coding
ENST00000448011	ENST00000619019	5e-60	233	ensembl:known chromosome:GRCh38:16:14711689:14765448:1 gene:ENSG00000224712 gene_biotype:protein_coding transcript_biotype:protein_coding
ENST00000568520	ENST00000348295	1e-160	568	ensembl:known chromosome:GRCh38:22:28687743:28741834:-1 gene:ENSG00000183765 gene_biotype:protein_coding transcript_biotype:protein_coding
ENST00000567422	ENST00000348295	0	743	ensembl:known chromosome:GRCh38:22:28687743:28741834:-1 gene:ENSG00000183765 gene_biotype:protein_coding transcript_biotype:protein_coding
ENST00000605733	ENST00000231188	6e-105	383	ensembl:known chromosome:GRCh38:5:178978327:178995123:-1 gene:ENSG00000113262 gene_biotype:protein_coding transcript_biotype:protein_coding
ENST00000555186	ENST00000434810	0	1026	havana:novel chromosome:GRCh38:22:28687743:28711931:-1 gene:ENSG00000183765 gene_biotype:protein_coding transcript_biotype:protein_coding
ENST00000566448	ENST00000434810	0	1101	havana:novel chromosome:GRCh38:22:28687743:28711931:-1 gene:ENSG00000183765 gene_biotype:protein_coding transcript_biotype:protein_coding
ENST00000554701	ENST00000434810	0	675	havana:novel chromosome:GRCh38:22:28687743:28711931:-1 gene:ENSG00000183765 gene_biotype:protein_coding transcript_biotype:protein_coding
ENST00000554701	ENST00000434810	6e-95	350	havana:novel chromosome:GRCh38:22:28687743:28711931:-1 gene:ENSG00000183765 gene_biotype:protein_coding transcript_biotype:protein_coding
ENST00000584759	ENST00000301653	1e-111	405	ensembl_havana_transcript:known chromosome:GRCh38:17:41609778:41612753:-1 gene:ENSG00000186832 gene_biotype:protein_coding transcript_biotype:protein_coding
ENST00000584759	ENST00000301653	6e-110	399	ensembl_havana_transcript:known chromosome:GRCh38:17:41609778:41612753:-1 gene:ENSG00000186832 gene_biotype:protein_coding transcript_biotype:protein_coding
ENST00000580621	ENST00000301653	0	1707	ensembl_havana_transcript:known chromosome:GRCh38:17:41609778:41612753:-1 gene:ENSG00000186832 gene_biotype:protein_coding transcript_biotype:protein_coding
ENST00000580621	ENST00000301653	0	802	ensembl_havana_transcript:known chromosome:GRCh38:17:41609778:41612753:-1 gene:ENSG00000186832 gene_biotype:protein_coding transcript_biotype:protein_coding
ENST00000439127	ENST00000301653	0	2036	ensembl_havana_transcript:known chromosome:GRCh38:17:41609778:41612753:-1 gene:ENSG00000186832 gene_biotype:protein_coding transcript_biotype:protein_coding
ENST00000580113	ENST00000301653	0	1101	ensembl_havana_transcript:known chromosome:GRCh38:17:41609778:41612753:-1 gene:ENSG00000186832 gene_biotype:protein_coding transcript_biotype:protein_coding
ENST00000416599	ENST00000349258	0	1014	ensembl_havana_transcript:known chromosome:GRCh38:13:52377167:52406494:-1 gene:ENSG00000136114 gene_biotype:protein_coding transcript_biotype:protein_coding
ENST00000607588	ENST00000310528	3e-67	257	ensembl_havana_transcript:known chromosome:GRCh38:13:52652866:52700909:1 gene:ENSG00000165416 gene_biotype:protein_coding transcript_biotype:protein_coding
ENST00000606974	ENST00000323563	1e-70	268	ensembl_havana_transcript:known chromosome:GRCh38:13:40729135:40771173:-1 gene:ENSG00000102738 gene_biotype:protein_coding transcript_biotype:protein_coding
ENST00000606974	ENST00000323563	9e-23	110	ensembl_havana_transcript:known chromosome:GRCh38:13:40729135:40771173:-1 gene:ENSG00000102738 gene_biotype:protein_coding transcript_biotype:protein_coding
ENST00000423686	ENST00000323563	0	955	ensembl_havana_transcript:known chromosome:GRCh38:13:40729135:40771173:-1 gene:ENSG00000102738 gene_biotype:protein_coding transcript_biotype:protein_coding
ENST00000430846	ENST00000559835	0	2296	ensembl_havana_transcript:known chromosome:GRCh38:15:80072578:80138360:1 gene:ENSG00000086666 gene_biotype:protein_coding transcript_biotype:protein_coding
ENST00000439972	ENST00000559835	0	2296	ensembl_havana_transcript:known chromosome:GRCh38:15:80072578:80138360:1 gene:ENSG00000086666 gene_biotype:protein_coding transcript_biotype:protein_coding
ENST00000493407	ENST00000389900	9e-133	475	havana:known chromosome:GRCh38:7:5622695:5761138:-1 gene:ENSG00000011275 gene_biotype:protein_coding transcript_biotype:nonsense_mediated_decay
ENST00000493407	ENST00000389900	4e-62	241	havana:known chromosome:GRCh38:7:5622695:5761138:-1 gene:ENSG00000011275 gene_biotype:protein_coding transcript_biotype:nonsense_mediated_decay
ENST00000406089	ENST00000389900	3e-133	477	havana:known chromosome:GRCh38:7:5622695:5761138:-1 gene:ENSG00000011275 gene_biotype:protein_coding transcript_biotype:nonsense_mediated_decay
ENST00000406089	ENST00000389900	5e-62	241	havana:known chromosome:GRCh38:7:5622695:5761138:-1 gene:ENSG00000011275 gene_biotype:protein_coding transcript_biotype:nonsense_mediated_decay
ENST00000406089	ENST00000389900	1e-47	193	havana:known chromosome:GRCh38:7:5622695:5761138:-1 gene:ENSG00000011275 gene_biotype:protein_coding transcript_biotype:nonsense_mediated_decay
ENST00000404404	ENST00000373884	0	2176	ensembl_havana_transcript:known chromosome:GRCh38:1:27959462:27968096:1 gene:ENSG00000158156 gene_biotype:protein_coding transcript_biotype:protein_coding
ENST00000477090	ENST00000373884	8e-123	442	ensembl_havana_transcript:known chromosome:GRCh38:1:27959462:27968096:1 gene:ENSG00000158156 gene_biotype:protein_coding transcript_biotype:protein_coding
ENST00000404006	ENST00000373884	0	2174	ensembl_havana_transcript:known chromosome:GRCh38:1:27959462:27968096:1 gene:ENSG00000158156 gene_biotype:protein_coding transcript_biotype:protein_coding
ENST00000403969	ENST00000373884	0	1088	ensembl_havana_transcript:known chromosome:GRCh38:1:27959462:27968096:1 gene:ENSG00000158156 gene_biotype:protein_coding transcript_biotype:protein_coding
ENST00000494947	ENST00000389900	5e-132	473	havana:known chromosome:GRCh38:7:5622695:5761138:-1 gene:ENSG00000011275 gene_biotype:protein_coding transcript_biotype:nonsense_mediated_decay
ENST00000494947	ENST00000389900	5e-62	241	havana:known chromosome:GRCh38:7:5622695:5761138:-1 gene:ENSG00000011275 gene_biotype:protein_coding transcript_biotype:nonsense_mediated_decay
ENST00000429902	ENST00000389900	3e-132	473	havana:known chromosome:GRCh38:7:5622695:5761138:-1 gene:ENSG00000011275 gene_biotype:protein_coding transcript_biotype:nonsense_mediated_decay
ENST00000429902	ENST00000389900	4e-62	241	havana:known chromosome:GRCh38:7:5622695:5761138:-1 gene:ENSG00000011275 gene_biotype:protein_coding transcript_biotype:nonsense_mediated_decay
ENST00000406608	ENST00000389900	8e-108	392	havana:known chromosome:GRCh38:7:5622695:5761138:-1 gene:ENSG00000011275 gene_biotype:protein_coding transcript_biotype:nonsense_mediated_decay
ENST00000406608	ENST00000389900	3e-47	191	havana:known chromosome:GRCh38:7:5622695:5761138:-1 gene:ENSG00000011275 gene_biotype:protein_coding transcript_biotype:nonsense_mediated_decay
ENST00000406608	ENST00000389900	2e-30	135	havana:known chromosome:GRCh38:7:5622695:5761138:-1 gene:ENSG00000011275 gene_biotype:protein_coding transcript_biotype:nonsense_mediated_decay
ENST00000405396	ENST00000373884	0	667	ensembl_havana_transcript:known chromosome:GRCh38:1:27959462:27968096:1 gene:ENSG00000158156 gene_biotype:protein_coding transcript_biotype:protein_coding
ENST00000464479	ENST00000407184	6e-84	313	havana:known chromosome:GRCh38:7:4983718:5073221:1 gene:ENSG00000272968 gene_biotype:protein_coding transcript_biotype:protein_coding
ENST00000466622	ENST00000389900	7e-133	475	havana:known chromosome:GRCh38:7:5622695:5761138:-1 gene:ENSG00000011275 gene_biotype:protein_coding transcript_biotype:nonsense_mediated_decay
ENST00000471244	ENST00000373884	0	2176	ensembl_havana_transcript:known chromosome:GRCh38:1:27959462:27968096:1 gene:ENSG00000158156 gene_biotype:protein_coding transcript_biotype:protein_coding
ENST00000471244	ENST00000373884	3e-79	300	ensembl_havana_transcript:known chromosome:GRCh38:1:27959462:27968096:1 gene:ENSG00000158156 gene_biotype:protein_coding transcript_biotype:protein_coding
ENST00000374304	ENST00000398004	1e-94	350	ensembl_havana_transcript:known chromosome:GRCh38:12:68746106:68781467:1 gene:ENSG00000175782 gene_biotype:protein_coding transcript_biotype:protein_coding
ENST00000374304	ENST00000398004	4e-69	265	ensembl_havana_transcript:known chromosome:GRCh38:12:68746106:68781467:1 gene:ENSG00000175782 gene_biotype:protein_coding transcript_biotype:protein_coding
ENST00000374304	ENST00000398004	1e-64	250	ensembl_havana_transcript:known chromosome:GRCh38:12:68746106:68781467:1 gene:ENSG00000175782 gene_biotype:protein_coding transcript_biotype:protein_coding
ENST00000580181	ENST00000320254	1e-166	588	ensembl_havana_transcript:known chromosome:GRCh38:17:46295131:46337794:1 gene:ENSG00000176681 gene_biotype:protein_coding transcript_biotype:protein_coding
ENST00000505191	ENST00000619477	0	1026	ensembl:known chromosome:GRCh38:2:158795358:158862958:1 gene:ENSG00000163331 gene_biotype:protein_coding transcript_biotype:protein_coding
ENST00000411729	ENST00000467536	1e-62	243	havana:known chromosome:GRCh38:10:14972555:14988050:1 gene:ENSG00000197889 gene_biotype:protein_coding transcript_biotype:processed_transcript
ENST00000421606	ENST00000360526	0	3262	ensembl_havana_transcript:known chromosome:GRCh38:16:55802853:55833158:-1 gene:ENSG00000198848 gene_biotype:protein_coding transcript_biotype:protein_coding
ENST00000574030	ENST00000360526	0	1456	ensembl_havana_transcript:known chromosome:GRCh38:16:55802853:55833158:-1 gene:ENSG00000198848 gene_biotype:protein_coding transcript_biotype:protein_coding
ENST00000571348	ENST00000563005	0	1602	havana:known chromosome:GRCh38:16:55820004:55833096:-1 gene:ENSG00000198848 gene_biotype:protein_coding transcript_biotype:retained_intron
ENST00000573705	ENST00000563005	0	1724	havana:known chromosome:GRCh38:16:55820004:55833096:-1 gene:ENSG00000198848 gene_biotype:protein_coding transcript_biotype:retained_intron
ENST00000440803	ENST00000611974	1e-97	359	havana:known chromosome:GRCh38:10:49857295:49941970:-1 gene:ENSG00000227345 gene_biotype:protein_coding transcript_biotype:processed_transcript
ENST00000610690	ENST00000451577	1e-55	219	havana:novel chromosome:GRCh38:10:49942081:49973679:1 gene:ENSG00000204152 gene_biotype:protein_coding transcript_biotype:protein_coding
ENST00000417555	ENST00000614063	0	4078	havana:known chromosome:GRCh38:10:49818992:49941986:-1 gene:ENSG00000227345 gene_biotype:protein_coding transcript_biotype:nonsense_mediated_decay
ENST00000393279	ENST00000296657	0	965	ensembl_havana_transcript:novel chromosome:GRCh38:5:10564468:10650196:1 gene:ENSG00000164236 gene_biotype:protein_coding transcript_biotype:protein_coding
ENST00000608013	ENST00000418113	2e-41	174	havana:known chromosome:GRCh38:2:61824856:61854028:-1 gene:ENSG00000170264 gene_biotype:protein_coding transcript_biotype:nonsense_mediated_decay
ENST00000442128	ENST00000418113	2e-41	174	havana:known chromosome:GRCh38:2:61824856:61854028:-1 gene:ENSG00000170264 gene_biotype:protein_coding transcript_biotype:nonsense_mediated_decay
ENST00000397540	ENST00000465660	1e-133	477	havana:known chromosome:GRCh38:10:80144048:80145030:1 gene:ENSG00000189129 gene_biotype:protein_coding transcript_biotype:retained_intron
ENST00000433290	ENST00000465660	1e-90	335	havana:known chromosome:GRCh38:10:80144048:80145030:1 gene:ENSG00000189129 gene_biotype:protein_coding transcript_biotype:retained_intron
ENST00000440031	ENST00000372263	4e-82	305	ensembl_havana_transcript:known chromosome:GRCh38:10:80132721:80145359:1 gene:ENSG00000189129 gene_biotype:protein_coding transcript_biotype:protein_coding
ENST00000503395	ENST00000567466	0	1327	havana:known chromosome:GRCh38:10:47578:49521:-1 gene:ENSG00000261456 gene_biotype:protein_coding transcript_biotype:nonsense_mediated_decay
ENST00000290377	ENST00000308911	0	2368	ensembl:known chromosome:GRCh38:18:47390:49850:-1 gene:ENSG00000173213 gene_biotype:protein_coding transcript_biotype:protein_coding
ENST00000508529	ENST00000568584	0	2372	ensembl_havana_transcript:known chromosome:GRCh38:10:46953:49589:-1 gene:ENSG00000261456 gene_biotype:protein_coding transcript_biotype:protein_coding
ENST00000471661	ENST00000471757	0	2887	havana:known chromosome:GRCh38:2:96022035:96034927:-1 gene:ENSG00000186281 gene_biotype:protein_coding transcript_biotype:retained_intron
ENST00000444924	ENST00000434632	0	2950	havana:known chromosome:GRCh38:2:96021946:96035974:-1 gene:ENSG00000186281 gene_biotype:protein_coding transcript_biotype:protein_coding
ENST00000532875	ENST00000544428	0	904	havana:putative chromosome:GRCh38:16:5072248:5085057:1 gene:ENSG00000033011 gene_biotype:protein_coding transcript_biotype:protein_coding
ENST00000525199	ENST00000359286	0	5871	ensembl_havana_transcript:known chromosome:GRCh38:12:8172537:8180046:1 gene:ENSG00000196946 gene_biotype:protein_coding transcript_biotype:protein_coding
ENST00000531320	ENST00000610508	0	1476	ensembl:known chromosome:GRCh38:12:8168842:8179942:1 gene:ENSG00000196946 gene_biotype:protein_coding transcript_biotype:protein_coding
ENST00000442739	ENST00000400113	0	1201	ensembl_havana_transcript:known chromosome:GRCh38:13:19173770:19181852:-1 gene:ENSG00000198033 gene_biotype:protein_coding transcript_biotype:protein_coding
ENST00000422086	ENST00000618094	0	870	ensembl:known chromosome:GRCh38:13:19173782:19181795:-1 gene:ENSG00000198033 gene_biotype:protein_coding transcript_biotype:protein_coding
ENST00000292748	ENST00000618094	0	870	ensembl:known chromosome:GRCh38:13:19173782:19181795:-1 gene:ENSG00000198033 gene_biotype:protein_coding transcript_biotype:protein_coding
ENST00000439119	ENST00000401443	2e-122	440	havana:known chromosome:GRCh38:22:21015170:21027198:1 gene:ENSG00000099957 gene_biotype:protein_coding transcript_biotype:protein_coding
ENST00000450626	ENST00000413302	1e-163	577	ensembl_havana_transcript:known chromosome:GRCh38:22:21015027:21028830:1 gene:ENSG00000099957 gene_biotype:protein_coding transcript_biotype:protein_coding
ENST00000533735	ENST00000229708	0	1784	ensembl_havana_transcript:known chromosome:GRCh38:6:149964007:149973710:1 gene:ENSG00000111981 gene_biotype:protein_coding transcript_biotype:protein_coding
ENST00000533735	ENST00000229708	5e-115	418	ensembl_havana_transcript:known chromosome:GRCh38:6:149964007:149973710:1 gene:ENSG00000111981 gene_biotype:protein_coding transcript_biotype:protein_coding
ENST00000403651	ENST00000229708	0	662	ensembl_havana_transcript:known chromosome:GRCh38:6:149964007:149973710:1 gene:ENSG00000111981 gene_biotype:protein_coding transcript_biotype:protein_coding
ENST00000403651	ENST00000229708	5e-121	436	ensembl_havana_transcript:known chromosome:GRCh38:6:149964007:149973710:1 gene:ENSG00000111981 gene_biotype:protein_coding transcript_biotype:protein_coding
ENST00000530490	ENST00000619477	0	773	ensembl:known chromosome:GRCh38:2:158795358:158862958:1 gene:ENSG00000163331 gene_biotype:protein_coding transcript_biotype:protein_coding
ENST00000526721	ENST00000456448	0	1044	ensembl_havana_transcript:known chromosome:GRCh38:19:9250930:9252479:1 gene:ENSG00000237521 gene_biotype:protein_coding transcript_biotype:protein_coding
ENST00000400418	ENST00000520435	0	1299	havana:novel chromosome:GRCh38:16:55846219:55875299:-1 gene:ENSG00000159398 gene_biotype:protein_coding transcript_biotype:protein_coding
ENST00000422151	ENST00000544479	8e-101	368	havana:known chromosome:GRCh38:16:55846394:55871841:-1 gene:ENSG00000159398 gene_biotype:protein_coding transcript_biotype:nonsense_mediated_decay
ENST00000431237	ENST00000520435	2e-110	401	havana:novel chromosome:GRCh38:16:55846219:55875299:-1 gene:ENSG00000159398 gene_biotype:protein_coding transcript_biotype:protein_coding
ENST00000431237	ENST00000520435	6e-40	167	havana:novel chromosome:GRCh38:16:55846219:55875299:-1 gene:ENSG00000159398 gene_biotype:protein_coding transcript_biotype:protein_coding
ENST00000415114	ENST00000520435	9e-110	399	havana:novel chromosome:GRCh38:16:55846219:55875299:-1 gene:ENSG00000159398 gene_biotype:protein_coding transcript_biotype:protein_coding
ENST00000415114	ENST00000520435	1e-39	167	havana:novel chromosome:GRCh38:16:55846219:55875299:-1 gene:ENSG00000159398 gene_biotype:protein_coding transcript_biotype:protein_coding
ENST00000424029	ENST00000520435	2e-100	366	havana:novel chromosome:GRCh38:16:55846219:55875299:-1 gene:ENSG00000159398 gene_biotype:protein_coding transcript_biotype:protein_coding
ENST00000479887	ENST00000408951	0	1391	ensembl_havana_transcript:known chromosome:GRCh38:7:144318125:144319057:1 gene:ENSG00000221970 gene_biotype:protein_coding transcript_biotype:protein_coding
ENST00000496731	ENST00000408951	0	1391	ensembl_havana_transcript:known chromosome:GRCh38:7:144318125:144319057:1 gene:ENSG00000221970 gene_biotype:protein_coding transcript_biotype:protein_coding
ENST00000581225	ENST00000394713	1e-142	507	ensembl:known chromosome:GRCh38:17:32021136:32053498:1 gene:ENSG00000185158 gene_biotype:protein_coding transcript_biotype:protein_coding
ENST00000582111	ENST00000394713	2e-141	503	ensembl:known chromosome:GRCh38:17:32021136:32053498:1 gene:ENSG00000185158 gene_biotype:protein_coding transcript_biotype:protein_coding
ENST00000532415	ENST00000423118	0	14130	havana:known chromosome:GRCh38:16:2088710:2135898:-1 gene:ENSG00000008710 gene_biotype:protein_coding transcript_biotype:protein_coding
ENST00000532415	ENST00000423118	0	3603	havana:known chromosome:GRCh38:16:2088710:2135898:-1 gene:ENSG00000008710 gene_biotype:protein_coding transcript_biotype:protein_coding
ENST00000545364	ENST00000487932	0	1107	havana:known chromosome:GRCh38:16:2090985:2109853:-1 gene:ENSG00000008710 gene_biotype:protein_coding transcript_biotype:nonsense_mediated_decay
ENST00000542593	ENST00000536260	0	1373	havana:known chromosome:GRCh38:16:16317609:16324803:1 gene:ENSG00000183889 gene_biotype:protein_coding transcript_biotype:processed_transcript
ENST00000538166	ENST00000487932	0	1020	havana:known chromosome:GRCh38:16:2090985:2109853:-1 gene:ENSG00000008710 gene_biotype:protein_coding transcript_biotype:nonsense_mediated_decay
ENST00000545970	ENST00000468674	0	850	havana:known chromosome:GRCh38:16:2109291:2113280:-1 gene:ENSG00000008710 gene_biotype:protein_coding transcript_biotype:processed_transcript
ENST00000544578	ENST00000423118	0	1275	havana:known chromosome:GRCh38:16:2088710:2135898:-1 gene:ENSG00000008710 gene_biotype:protein_coding transcript_biotype:protein_coding
ENST00000515154	ENST00000423292	0	913	havana:known chromosome:GRCh38:3:46742092:46812558:-1 gene:ENSG00000188086 gene_biotype:protein_coding transcript_biotype:nonsense_mediated_decay
ENST00000515154	ENST00000423292	5e-138	494	havana:known chromosome:GRCh38:3:46742092:46812558:-1 gene:ENSG00000188086 gene_biotype:protein_coding transcript_biotype:nonsense_mediated_decay
ENST00000515154	ENST00000423292	6e-92	340	havana:known chromosome:GRCh38:3:46742092:46812558:-1 gene:ENSG00000188086 gene_biotype:protein_coding transcript_biotype:nonsense_mediated_decay
ENST00000522832	ENST00000423292	6e-122	438	havana:known chromosome:GRCh38:3:46742092:46812558:-1 gene:ENSG00000188086 gene_biotype:protein_coding transcript_biotype:nonsense_mediated_decay
ENST00000467409	ENST00000396976	7e-100	368	ensembl_havana_transcript:known chromosome:GRCh38:15:43358172:43370048:-1 gene:ENSG00000140265 gene_biotype:protein_coding transcript_biotype:protein_coding
ENST00000592921	ENST00000592160	2e-86	320	havana:putative chromosome:GRCh38:19:19900971:19932997:1 gene:ENSG00000184635 gene_biotype:protein_coding transcript_biotype:protein_coding
ENST00000446628	ENST00000597145	2e-110	403	havana:known chromosome:GRCh38:19:4675764:4714220:-1 gene:ENSG00000142002 gene_biotype:protein_coding transcript_biotype:retained_intron
ENST00000564145	ENST00000261609	1e-22	110	ensembl_havana_transcript:known chromosome:GRCh38:15:28111040:28322152:-1 gene:ENSG00000128731 gene_biotype:protein_coding transcript_biotype:protein_coding
ENST00000563904	ENST00000261609	0	907	ensembl_havana_transcript:known chromosome:GRCh38:15:28111040:28322152:-1 gene:ENSG00000128731 gene_biotype:protein_coding transcript_biotype:protein_coding
ENST00000566902	ENST00000261609	0	3520	ensembl_havana_transcript:known chromosome:GRCh38:15:28111040:28322152:-1 gene:ENSG00000128731 gene_biotype:protein_coding transcript_biotype:protein_coding
ENST00000566902	ENST00000261609	0	824	ensembl_havana_transcript:known chromosome:GRCh38:15:28111040:28322152:-1 gene:ENSG00000128731 gene_biotype:protein_coding transcript_biotype:protein_coding
ENST00000566902	ENST00000261609	0	658	ensembl_havana_transcript:known chromosome:GRCh38:15:28111040:28322152:-1 gene:ENSG00000128731 gene_biotype:protein_coding transcript_biotype:protein_coding
ENST00000566902	ENST00000261609	1e-99	368	ensembl_havana_transcript:known chromosome:GRCh38:15:28111040:28322152:-1 gene:ENSG00000128731 gene_biotype:protein_coding transcript_biotype:protein_coding
ENST00000566902	ENST00000261609	7e-22	110	ensembl_havana_transcript:known chromosome:GRCh38:15:28111040:28322152:-1 gene:ENSG00000128731 gene_biotype:protein_coding transcript_biotype:protein_coding
ENST00000566902	ENST00000261609	1e-18	99	ensembl_havana_transcript:known chromosome:GRCh38:15:28111040:28322152:-1 gene:ENSG00000128731 gene_biotype:protein_coding transcript_biotype:protein_coding
ENST00000570151	ENST00000261609	9e-101	368	ensembl_havana_transcript:known chromosome:GRCh38:15:28111040:28322152:-1 gene:ENSG00000128731 gene_biotype:protein_coding transcript_biotype:protein_coding
ENST00000570151	ENST00000261609	1e-65	252	ensembl_havana_transcript:known chromosome:GRCh38:15:28111040:28322152:-1 gene:ENSG00000128731 gene_biotype:protein_coding transcript_biotype:protein_coding
ENST00000564730	ENST00000261609	0	917	ensembl_havana_transcript:known chromosome:GRCh38:15:28111040:28322152:-1 gene:ENSG00000128731 gene_biotype:protein_coding transcript_biotype:protein_coding
ENST00000566591	ENST00000261609	0	1105	ensembl_havana_transcript:known chromosome:GRCh38:15:28111040:28322152:-1 gene:ENSG00000128731 gene_biotype:protein_coding transcript_biotype:protein_coding
ENST00000566591	ENST00000261609	1e-63	246	ensembl_havana_transcript:known chromosome:GRCh38:15:28111040:28322152:-1 gene:ENSG00000128731 gene_biotype:protein_coding transcript_biotype:protein_coding
ENST00000568097	ENST00000563670	9e-105	383	havana:known chromosome:GRCh38:15:28272044:28273168:-1 gene:ENSG00000128731 gene_biotype:protein_coding transcript_biotype:retained_intron
ENST00000455909	ENST00000490776	0	3624	ensembl:known chromosome:GRCh38:7:32979474:33006930:1 gene:ENSG00000122642 gene_biotype:protein_coding transcript_biotype:protein_coding
ENST00000441699	ENST00000538336	0	2643	ensembl:known chromosome:GRCh38:7:32957404:33006930:1 gene:ENSG00000122642 gene_biotype:protein_coding transcript_biotype:protein_coding
ENST00000565598	ENST00000498451	0	1267	havana:putative chromosome:GRCh38:2:71130632:71139425:1 gene:ENSG00000124383 gene_biotype:protein_coding transcript_biotype:protein_coding
ENST00000565421	ENST00000498451	2e-150	536	havana:putative chromosome:GRCh38:2:71130632:71139425:1 gene:ENSG00000124383 gene_biotype:protein_coding transcript_biotype:protein_coding
ENST00000565421	ENST00000498451	4e-54	217	havana:putative chromosome:GRCh38:2:71130632:71139425:1 gene:ENSG00000124383 gene_biotype:protein_coding transcript_biotype:protein_coding
ENST00000565421	ENST00000498451	2e-51	207	havana:putative chromosome:GRCh38:2:71130632:71139425:1 gene:ENSG00000124383 gene_biotype:protein_coding transcript_biotype:protein_coding
ENST00000526069	ENST00000577103	0	1070	havana:known chromosome:GRCh38:16:16202000:16223522:-1 gene:ENSG00000091262 gene_biotype:protein_coding transcript_biotype:nonsense_mediated_decay
ENST00000542005	ENST00000575728	0	1266	havana:putative chromosome:GRCh38:16:16221187:16223467:-1 gene:ENSG00000091262 gene_biotype:protein_coding transcript_biotype:protein_coding
ENST00000532854	ENST00000374518	0	1489	ensembl_havana_transcript:known chromosome:GRCh38:10:42782801:42834937:1 gene:ENSG00000165733 gene_biotype:protein_coding transcript_biotype:protein_coding
ENST00000532854	ENST00000374518	1e-50	204	ensembl_havana_transcript:known chromosome:GRCh38:10:42782801:42834937:1 gene:ENSG00000165733 gene_biotype:protein_coding transcript_biotype:protein_coding
ENST00000450360	ENST00000374518	0	1995	ensembl_havana_transcript:known chromosome:GRCh38:10:42782801:42834937:1 gene:ENSG00000165733 gene_biotype:protein_coding transcript_biotype:protein_coding
ENST00000574571	ENST00000291231	2e-115	418	ensembl_havana_transcript:known chromosome:GRCh38:17:3420568:3421533:1 gene:ENSG00000159961 gene_biotype:protein_coding transcript_biotype:protein_coding
ENST00000510718	ENST00000449740	0	941	ensembl_havana_transcript:known chromosome:GRCh38:8:81659262:81686283:-1 gene:ENSG00000133731 gene_biotype:protein_coding transcript_biotype:protein_coding
ENST00000522318	ENST00000519816	2e-82	307	havana:known chromosome:GRCh38:8:81673896:81686282:-1 gene:ENSG00000133731 gene_biotype:protein_coding transcript_biotype:nonsense_mediated_decay
ENST00000523028	ENST00000446231	0	7118	ensembl_havana_transcript:known chromosome:GRCh38:16:18804853:18926454:-1 gene:ENSG00000157106 gene_biotype:protein_coding transcript_biotype:protein_coding
ENST00000540706	ENST00000415654	0	2006	havana:known chromosome:GRCh38:16:22479121:22536513:1 gene:ENSG00000243716 gene_biotype:protein_coding transcript_biotype:processed_transcript
ENST00000540706	ENST00000415654	0	739	havana:known chromosome:GRCh38:16:22479121:22536513:1 gene:ENSG00000243716 gene_biotype:protein_coding transcript_biotype:processed_transcript
ENST00000543702	ENST00000569764	0	835	havana:known chromosome:GRCh38:16:18856338:18861487:-1 gene:ENSG00000157106 gene_biotype:protein_coding transcript_biotype:retained_intron
ENST00000380598	ENST00000415654	0	1788	havana:known chromosome:GRCh38:16:22479121:22536513:1 gene:ENSG00000243716 gene_biotype:protein_coding transcript_biotype:processed_transcript
ENST00000381448	ENST00000565224	0	1469	havana:putative chromosome:GRCh38:16:18875608:18900044:-1 gene:ENSG00000157106 gene_biotype:protein_coding transcript_biotype:protein_coding
ENST00000517529	ENST00000330588	0	2700	ensembl:known chromosome:GRCh38:16:18884747:18900097:-1 gene:ENSG00000157106 gene_biotype:protein_coding transcript_biotype:protein_coding
ENST00000416602	ENST00000615138	2e-158	562	ensembl:known chromosome:GRCh38:7:100177743:100214387:1 gene:ENSG00000066923 gene_biotype:protein_coding transcript_biotype:protein_coding
ENST00000416602	ENST00000615138	2e-40	171	ensembl:known chromosome:GRCh38:7:100177743:100214387:1 gene:ENSG00000066923 gene_biotype:protein_coding transcript_biotype:protein_coding
ENST00000472361	ENST00000496157	0	1290	havana:known chromosome:GRCh38:7:100177935:100214387:1 gene:ENSG00000066923 gene_biotype:protein_coding transcript_biotype:retained_intron
ENST00000352103	ENST00000615138	0	841	ensembl:known chromosome:GRCh38:7:100177743:100214387:1 gene:ENSG00000066923 gene_biotype:protein_coding transcript_biotype:protein_coding
ENST00000447861	ENST00000481691	0	5620	havana:known chromosome:GRCh38:2:132147907:132161753:-1 gene:ENSG00000163046 gene_biotype:protein_coding transcript_biotype:retained_intron
ENST00000435744	ENST00000295181	0	1458	havana:known chromosome:GRCh38:2:132147909:132161955:-1 gene:ENSG00000163046 gene_biotype:protein_coding transcript_biotype:nonsense_mediated_decay
ENST00000507941	ENST00000471048	1e-89	333	havana:known chromosome:GRCh38:2:132153510:132161583:-1 gene:ENSG00000163046 gene_biotype:protein_coding transcript_biotype:processed_transcript
ENST00000507941	ENST00000471048	8e-42	174	havana:known chromosome:GRCh38:2:132153510:132161583:-1 gene:ENSG00000163046 gene_biotype:protein_coding transcript_biotype:processed_transcript
ENST00000471407	ENST00000409867	0	1155	ensembl_havana_transcript:novel chromosome:GRCh38:2:132147907:132161955:-1 gene:ENSG00000163046 gene_biotype:protein_coding transcript_biotype:protein_coding
ENST00000412466	ENST00000265849	0	959	ensembl_havana_transcript:known chromosome:GRCh38:7:5973239:6009125:-1 gene:ENSG00000122512 gene_biotype:protein_coding transcript_biotype:protein_coding
ENST00000414507	ENST00000441476	0	741	ensembl:known chromosome:GRCh38:7:5973242:6009106:-1 gene:ENSG00000122512 gene_biotype:protein_coding transcript_biotype:protein_coding
ENST00000412425	ENST00000467529	0	2279	havana:known chromosome:GRCh38:10:80079270:80092557:1 gene:ENSG00000133678 gene_biotype:protein_coding transcript_biotype:processed_transcript
ENST00000433431	ENST00000476173	4e-45	182	havana:known chromosome:GRCh38:10:80079295:80091352:1 gene:ENSG00000133678 gene_biotype:protein_coding transcript_biotype:processed_transcript
ENST00000503486	ENST00000539251	3e-108	396	havana:known chromosome:GRCh38:12:125114421:125142177:1 gene:ENSG00000081760 gene_biotype:protein_coding transcript_biotype:retained_intron
ENST00000503486	ENST00000539251	6e-26	122	havana:known chromosome:GRCh38:12:125114421:125142177:1 gene:ENSG00000081760 gene_biotype:protein_coding transcript_biotype:retained_intron
ENST00000521412	ENST00000316519	0	1437	ensembl_havana_transcript:known chromosome:GRCh38:12:125065379:125143320:1 gene:ENSG00000081760 gene_biotype:protein_coding transcript_biotype:protein_coding
ENST00000618455	ENST00000614055	0	2994	ensembl_havana_transcript:novel chromosome:GRCh38:15:23128268:23136822:-1 gene:ENSG00000273976 gene_biotype:protein_coding transcript_biotype:protein_coding
ENST00000618455	ENST00000614055	0	1024	ensembl_havana_transcript:novel chromosome:GRCh38:15:23128268:23136822:-1 gene:ENSG00000273976 gene_biotype:protein_coding transcript_biotype:protein_coding
ENST00000618455	ENST00000614055	9e-177	623	ensembl_havana_transcript:novel chromosome:GRCh38:15:23128268:23136822:-1 gene:ENSG00000273976 gene_biotype:protein_coding transcript_biotype:protein_coding
ENST00000618455	ENST00000614055	4e-51	206	ensembl_havana_transcript:novel chromosome:GRCh38:15:23128268:23136822:-1 gene:ENSG00000273976 gene_biotype:protein_coding transcript_biotype:protein_coding
ENST00000618455	ENST00000614055	4e-41	172	ensembl_havana_transcript:novel chromosome:GRCh38:15:23128268:23136822:-1 gene:ENSG00000273976 gene_biotype:protein_coding transcript_biotype:protein_coding
ENST00000620610	ENST00000614055	0	1044	ensembl_havana_transcript:novel chromosome:GRCh38:15:23128268:23136822:-1 gene:ENSG00000273976 gene_biotype:protein_coding transcript_biotype:protein_coding
ENST00000432373	ENST00000415447	8e-80	300	ensembl:known chromosome:GRCh38:22:29328821:29423179:-1 gene:ENSG00000100280 gene_biotype:protein_coding transcript_biotype:protein_coding
ENST00000448124	ENST00000415447	6e-80	298	ensembl:known chromosome:GRCh38:22:29328821:29423179:-1 gene:ENSG00000100280 gene_biotype:protein_coding transcript_biotype:protein_coding
ENST00000424473	ENST00000375337	2e-129	464	ensembl_havana_transcript:known chromosome:GRCh38:9:94558720:94593793:-1 gene:ENSG00000130957 gene_biotype:protein_coding transcript_biotype:protein_coding
ENST00000424473	ENST00000375337	9e-33	143	ensembl_havana_transcript:known chromosome:GRCh38:9:94558720:94593793:-1 gene:ENSG00000130957 gene_biotype:protein_coding transcript_biotype:protein_coding
ENST00000415441	ENST00000375337	9e-74	278	ensembl_havana_transcript:known chromosome:GRCh38:9:94558720:94593793:-1 gene:ENSG00000130957 gene_biotype:protein_coding transcript_biotype:protein_coding
ENST00000496652	ENST00000560854	7e-151	536	havana:known chromosome:GRCh38:15:77155200:77179808:-1 gene:ENSG00000173517 gene_biotype:protein_coding transcript_biotype:retained_intron
ENST00000467796	ENST00000422514	0	664	ensembl_havana_transcript:known chromosome:GRCh38:17:28719393:28724359:1 gene:ENSG00000198242 gene_biotype:protein_coding transcript_biotype:protein_coding
ENST00000462238	ENST00000422514	0	664	ensembl_havana_transcript:known chromosome:GRCh38:17:28719393:28724359:1 gene:ENSG00000198242 gene_biotype:protein_coding transcript_biotype:protein_coding
ENST00000480246	ENST00000422514	0	664	ensembl_havana_transcript:known chromosome:GRCh38:17:28719393:28724359:1 gene:ENSG00000198242 gene_biotype:protein_coding transcript_biotype:protein_coding
ENST00000427528	ENST00000422514	3e-176	619	ensembl_havana_transcript:known chromosome:GRCh38:17:28719393:28724359:1 gene:ENSG00000198242 gene_biotype:protein_coding transcript_biotype:protein_coding
ENST00000439871	ENST00000318507	0	1788	ensembl_havana_transcript:known chromosome:GRCh38:2:218126004:218137253:1 gene:ENSG00000180871 gene_biotype:protein_coding transcript_biotype:protein_coding
ENST00000439871	ENST00000318507	4e-166	588	ensembl_havana_transcript:known chromosome:GRCh38:2:218126004:218137253:1 gene:ENSG00000180871 gene_biotype:protein_coding transcript_biotype:protein_coding
ENST00000439871	ENST00000318507	3e-98	363	ensembl_havana_transcript:known chromosome:GRCh38:2:218126004:218137253:1 gene:ENSG00000180871 gene_biotype:protein_coding transcript_biotype:protein_coding
ENST00000443392	ENST00000318507	0	1249	ensembl_havana_transcript:known chromosome:GRCh38:2:218126004:218137253:1 gene:ENSG00000180871 gene_biotype:protein_coding transcript_biotype:protein_coding
ENST00000323164	ENST00000291231	0	695	ensembl_havana_transcript:known chromosome:GRCh38:17:3420568:3421533:1 gene:ENSG00000159961 gene_biotype:protein_coding transcript_biotype:protein_coding
ENST00000547442	ENST00000415654	0	1535	havana:known chromosome:GRCh38:16:22479121:22536513:1 gene:ENSG00000243716 gene_biotype:protein_coding transcript_biotype:processed_transcript
ENST00000588786	ENST00000451409	0	1247	ensembl:known chromosome:GRCh38:16:22513523:22536385:1 gene:ENSG00000243716 gene_biotype:protein_coding transcript_biotype:protein_coding
ENST00000605924	ENST00000382977	0	970	ensembl:known chromosome:GRCh38:13:19422883:19493615:-1 gene:ENSG00000132958 gene_biotype:protein_coding transcript_biotype:protein_coding
ENST00000605924	ENST00000382977	0	804	ensembl:known chromosome:GRCh38:13:19422883:19493615:-1 gene:ENSG00000132958 gene_biotype:protein_coding transcript_biotype:protein_coding
ENST00000606973	ENST00000400335	1e-98	364	ensembl_havana_transcript:known chromosome:GRCh38:22:29073078:29146820:1 gene:ENSG00000183762 gene_biotype:protein_coding transcript_biotype:protein_coding
ENST00000403471	ENST00000382977	0	1670	ensembl:known chromosome:GRCh38:13:19422883:19493615:-1 gene:ENSG00000132958 gene_biotype:protein_coding transcript_biotype:protein_coding
ENST00000608790	ENST00000382977	2e-88	327	ensembl:known chromosome:GRCh38:13:19422883:19493615:-1 gene:ENSG00000132958 gene_biotype:protein_coding transcript_biotype:protein_coding
ENST00000606043	ENST00000382977	6e-64	246	ensembl:known chromosome:GRCh38:13:19422883:19493615:-1 gene:ENSG00000132958 gene_biotype:protein_coding transcript_biotype:protein_coding
ENST00000606043	ENST00000382977	1e-61	239	ensembl:known chromosome:GRCh38:13:19422883:19493615:-1 gene:ENSG00000132958 gene_biotype:protein_coding transcript_biotype:protein_coding
ENST00000605936	ENST00000568692	7e-76	287	havana:known chromosome:GRCh38:16:2054296:2055892:1 gene:ENSG00000103197 gene_biotype:protein_coding transcript_biotype:retained_intron
ENST00000618412	ENST00000621040	0	5511	havana:known chromosome:GRCh38:7:74754096:74760690:1 gene:ENSG00000263001 gene_biotype:protein_coding transcript_biotype:retained_intron
ENST00000622829	ENST00000620879	0	5884	havana:known chromosome:GRCh38:7:74657758:74760692:1 gene:ENSG00000263001 gene_biotype:protein_coding transcript_biotype:protein_coding
ENST00000621948	ENST00000614048	0	5241	havana:known chromosome:GRCh38:7:74755240:74759959:1 gene:ENSG00000263001 gene_biotype:protein_coding transcript_biotype:retained_intron
ENST00000616377	ENST00000620879	0	3794	havana:known chromosome:GRCh38:7:74657758:74760692:1 gene:ENSG00000263001 gene_biotype:protein_coding transcript_biotype:protein_coding
ENST00000614592	ENST00000620879	0	3749	havana:known chromosome:GRCh38:7:74657758:74760692:1 gene:ENSG00000263001 gene_biotype:protein_coding transcript_biotype:protein_coding
ENST00000615592	ENST00000476035	0	1206	havana:known chromosome:GRCh38:7:74746056:74749396:1 gene:ENSG00000263001 gene_biotype:protein_coding transcript_biotype:retained_intron
ENST00000611799	ENST00000438130	0	856	havana:known chromosome:GRCh38:7:74744344:74749452:1 gene:ENSG00000263001 gene_biotype:protein_coding transcript_biotype:processed_transcript
ENST00000620866	ENST00000473333	0	1048	havana:known chromosome:GRCh38:7:74744746:74746253:1 gene:ENSG00000263001 gene_biotype:protein_coding transcript_biotype:retained_intron
ENST00000622399	ENST00000620631	0	1160	havana:known chromosome:GRCh38:7:74732537:74744941:1 gene:ENSG00000263001 gene_biotype:protein_coding transcript_biotype:processed_transcript
ENST00000619312	ENST00000462915	6e-172	604	havana:known chromosome:GRCh38:7:74738023:74740071:1 gene:ENSG00000263001 gene_biotype:protein_coding transcript_biotype:processed_transcript
ENST00000261651	ENST00000584950	0	950	havana:known chromosome:GRCh38:17:16929816:16972087:-1 gene:ENSG00000240505 gene_biotype:protein_coding transcript_biotype:nonsense_mediated_decay
ENST00000261651	ENST00000584950	3e-41	174	havana:known chromosome:GRCh38:17:16929816:16972087:-1 gene:ENSG00000240505 gene_biotype:protein_coding transcript_biotype:nonsense_mediated_decay
ENST00000424239	ENST00000405044	8e-117	424	ensembl:known chromosome:GRCh38:17:18635529:18644427:-1 gene:ENSG00000189375 gene_biotype:protein_coding transcript_biotype:protein_coding
ENST00000582764	ENST00000491819	0	721	havana:known chromosome:GRCh38:17:15732283:15744454:1 gene:ENSG00000214946 gene_biotype:protein_coding transcript_biotype:retained_intron
ENST00000567390	ENST00000567107	0	1517	havana:putative chromosome:GRCh38:15:23439498:23447234:-1 gene:ENSG00000174450 gene_biotype:protein_coding transcript_biotype:protein_coding
ENST00000567390	ENST00000567107	0	797	havana:putative chromosome:GRCh38:15:23439498:23447234:-1 gene:ENSG00000174450 gene_biotype:protein_coding transcript_biotype:protein_coding
ENST00000569815	ENST00000312015	1e-163	579	ensembl:known chromosome:GRCh38:15:23439498:23447234:-1 gene:ENSG00000174450 gene_biotype:protein_coding transcript_biotype:protein_coding
ENST00000569815	ENST00000312015	2e-27	126	ensembl:known chromosome:GRCh38:15:23439498:23447234:-1 gene:ENSG00000174450 gene_biotype:protein_coding transcript_biotype:protein_coding
ENST00000565892	ENST00000570992	0	723	havana:known chromosome:GRCh38:16:10928942:10941718:-1 gene:ENSG00000182108 gene_biotype:protein_coding transcript_biotype:processed_transcript
ENST00000562423	ENST00000457054	0	749	ensembl:known chromosome:GRCh38:3:33798571:33869707:1 gene:ENSG00000170248 gene_biotype:protein_coding transcript_biotype:protein_coding
ENST00000566321	ENST00000457054	0	1762	ensembl:known chromosome:GRCh38:3:33798571:33869707:1 gene:ENSG00000170248 gene_biotype:protein_coding transcript_biotype:protein_coding
ENST00000563202	ENST00000457054	0	839	ensembl:known chromosome:GRCh38:3:33798571:33869707:1 gene:ENSG00000170248 gene_biotype:protein_coding transcript_biotype:protein_coding
ENST00000566178	ENST00000330342	3e-104	383	ensembl_havana_transcript:known chromosome:GRCh38:12:123712318:123761755:1 gene:ENSG00000185344 gene_biotype:protein_coding transcript_biotype:protein_coding
ENST00000564604	ENST00000564383	9e-53	209	havana:known chromosome:GRCh38:15:28280034:28299483:-1 gene:ENSG00000128731 gene_biotype:protein_coding transcript_biotype:retained_intron
ENST00000563144	ENST00000564383	7e-53	209	havana:known chromosome:GRCh38:15:28280034:28299483:-1 gene:ENSG00000128731 gene_biotype:protein_coding transcript_biotype:retained_intron
ENST00000430589	ENST00000331808	0	1016	ensembl_havana_transcript:known chromosome:GRCh38:16:10928891:10942460:-1 gene:ENSG00000182108 gene_biotype:protein_coding transcript_biotype:protein_coding
ENST00000567053	ENST00000434275	5e-59	228	havana:known chromosome:GRCh38:20:13614667:13630011:-1 gene:ENSG00000089123 gene_biotype:protein_coding transcript_biotype:protein_coding
ENST00000377614	ENST00000614567	0	2135	ensembl:known chromosome:GRCh38:15:49423178:49487326:1 gene:ENSG00000140285 gene_biotype:protein_coding transcript_biotype:protein_coding
ENST00000452826	ENST00000614567	7e-163	577	ensembl:known chromosome:GRCh38:15:49423178:49487326:1 gene:ENSG00000140285 gene_biotype:protein_coding transcript_biotype:protein_coding
ENST00000452826	ENST00000614567	3e-42	176	ensembl:known chromosome:GRCh38:15:49423178:49487326:1 gene:ENSG00000140285 gene_biotype:protein_coding transcript_biotype:protein_coding
ENST00000451282	ENST00000614567	8e-145	514	ensembl:known chromosome:GRCh38:15:49423178:49487326:1 gene:ENSG00000140285 gene_biotype:protein_coding transcript_biotype:protein_coding
ENST00000511053	ENST00000610435	0	689	ensembl:known chromosome:GRCh38:6:73241317:73263184:-1 gene:ENSG00000135314 gene_biotype:protein_coding transcript_biotype:protein_coding
ENST00000583895	ENST00000321892	0	675	ensembl:known chromosome:GRCh38:17:67825664:67984378:1 gene:ENSG00000171634 gene_biotype:protein_coding transcript_biotype:protein_coding
ENST00000580412	ENST00000321892	0	667	ensembl:known chromosome:GRCh38:17:67825664:67984378:1 gene:ENSG00000171634 gene_biotype:protein_coding transcript_biotype:protein_coding
ENST00000508065	ENST00000330280	0	2560	havana:novel chromosome:GRCh38:5:71035076:71067650:-1 gene:ENSG00000145736 gene_biotype:protein_coding transcript_biotype:protein_coding
ENST00000507549	ENST00000512736	0	1456	havana:novel chromosome:GRCh38:5:69560208:69572844:1 gene:ENSG00000183474 gene_biotype:protein_coding transcript_biotype:protein_coding
ENST00000513202	ENST00000446221	0	3587	ensembl_havana_transcript:known chromosome:GRCh38:5:69560294:69592860:1 gene:ENSG00000183474 gene_biotype:protein_coding transcript_biotype:nonsense_mediated_decay
ENST00000504712	ENST00000521858	0	3404	havana:known chromosome:GRCh38:5:71057875:71062799:-1 gene:ENSG00000145736 gene_biotype:protein_coding transcript_biotype:retained_intron
ENST00000426501	ENST00000261609	0	1999	ensembl_havana_transcript:known chromosome:GRCh38:15:28111040:28322152:-1 gene:ENSG00000128731 gene_biotype:protein_coding transcript_biotype:protein_coding
ENST00000426501	ENST00000261609	0	1762	ensembl_havana_transcript:known chromosome:GRCh38:15:28111040:28322152:-1 gene:ENSG00000128731 gene_biotype:protein_coding transcript_biotype:protein_coding
ENST00000428453	ENST00000261609	0	4191	ensembl_havana_transcript:known chromosome:GRCh38:15:28111040:28322152:-1 gene:ENSG00000128731 gene_biotype:protein_coding transcript_biotype:protein_coding
ENST00000428453	ENST00000261609	0	1999	ensembl_havana_transcript:known chromosome:GRCh38:15:28111040:28322152:-1 gene:ENSG00000128731 gene_biotype:protein_coding transcript_biotype:protein_coding
ENST00000428453	ENST00000261609	6e-132	475	ensembl_havana_transcript:known chromosome:GRCh38:15:28111040:28322152:-1 gene:ENSG00000128731 gene_biotype:protein_coding transcript_biotype:protein_coding
ENST00000428453	ENST00000261609	3e-70	270	ensembl_havana_transcript:known chromosome:GRCh38:15:28111040:28322152:-1 gene:ENSG00000128731 gene_biotype:protein_coding transcript_biotype:protein_coding
ENST00000437318	ENST00000261609	0	3345	ensembl_havana_transcript:known chromosome:GRCh38:15:28111040:28322152:-1 gene:ENSG00000128731 gene_biotype:protein_coding transcript_biotype:protein_coding
ENST00000437318	ENST00000261609	0	2579	ensembl_havana_transcript:known chromosome:GRCh38:15:28111040:28322152:-1 gene:ENSG00000128731 gene_biotype:protein_coding transcript_biotype:protein_coding
ENST00000437318	ENST00000261609	3e-70	270	ensembl_havana_transcript:known chromosome:GRCh38:15:28111040:28322152:-1 gene:ENSG00000128731 gene_biotype:protein_coding transcript_biotype:protein_coding
ENST00000437318	ENST00000261609	3e-40	171	ensembl_havana_transcript:known chromosome:GRCh38:15:28111040:28322152:-1 gene:ENSG00000128731 gene_biotype:protein_coding transcript_biotype:protein_coding
ENST00000430598	ENST00000261609	0	4191	ensembl_havana_transcript:known chromosome:GRCh38:15:28111040:28322152:-1 gene:ENSG00000128731 gene_biotype:protein_coding transcript_biotype:protein_coding
ENST00000430598	ENST00000261609	0	1997	ensembl_havana_transcript:known chromosome:GRCh38:15:28111040:28322152:-1 gene:ENSG00000128731 gene_biotype:protein_coding transcript_biotype:protein_coding
ENST00000430598	ENST00000261609	1e-83	315	ensembl_havana_transcript:known chromosome:GRCh38:15:28111040:28322152:-1 gene:ENSG00000128731 gene_biotype:protein_coding transcript_biotype:protein_coding
ENST00000430598	ENST00000261609	3e-70	270	ensembl_havana_transcript:known chromosome:GRCh38:15:28111040:28322152:-1 gene:ENSG00000128731 gene_biotype:protein_coding transcript_biotype:protein_coding
ENST00000429257	ENST00000261609	0	4191	ensembl_havana_transcript:known chromosome:GRCh38:15:28111040:28322152:-1 gene:ENSG00000128731 gene_biotype:protein_coding transcript_biotype:protein_coding
ENST00000429257	ENST00000261609	0	1997	ensembl_havana_transcript:known chromosome:GRCh38:15:28111040:28322152:-1 gene:ENSG00000128731 gene_biotype:protein_coding transcript_biotype:protein_coding
ENST00000429257	ENST00000261609	3e-155	553	ensembl_havana_transcript:known chromosome:GRCh38:15:28111040:28322152:-1 gene:ENSG00000128731 gene_biotype:protein_coding transcript_biotype:protein_coding
ENST00000429257	ENST00000261609	3e-70	270	ensembl_havana_transcript:known chromosome:GRCh38:15:28111040:28322152:-1 gene:ENSG00000128731 gene_biotype:protein_coding transcript_biotype:protein_coding
ENST00000424611	ENST00000261609	0	1587	ensembl_havana_transcript:known chromosome:GRCh38:15:28111040:28322152:-1 gene:ENSG00000128731 gene_biotype:protein_coding transcript_biotype:protein_coding
ENST00000424611	ENST00000261609	4e-151	538	ensembl_havana_transcript:known chromosome:GRCh38:15:28111040:28322152:-1 gene:ENSG00000128731 gene_biotype:protein_coding transcript_biotype:protein_coding
ENST00000424611	ENST00000261609	3e-147	525	ensembl_havana_transcript:known chromosome:GRCh38:15:28111040:28322152:-1 gene:ENSG00000128731 gene_biotype:protein_coding transcript_biotype:protein_coding
ENST00000454045	ENST00000261609	5e-155	549	ensembl_havana_transcript:known chromosome:GRCh38:15:28111040:28322152:-1 gene:ENSG00000128731 gene_biotype:protein_coding transcript_biotype:protein_coding
ENST00000440441	ENST00000261609	0	1094	ensembl_havana_transcript:known chromosome:GRCh38:15:28111040:28322152:-1 gene:ENSG00000128731 gene_biotype:protein_coding transcript_biotype:protein_coding
ENST00000440774	ENST00000261609	0	673	ensembl_havana_transcript:known chromosome:GRCh38:15:28111040:28322152:-1 gene:ENSG00000128731 gene_biotype:protein_coding transcript_biotype:protein_coding
ENST00000440774	ENST00000261609	1e-16	89.8	ensembl_havana_transcript:known chromosome:GRCh38:15:28111040:28322152:-1 gene:ENSG00000128731 gene_biotype:protein_coding transcript_biotype:protein_coding
ENST00000429926	ENST00000261609	0	640	ensembl_havana_transcript:known chromosome:GRCh38:15:28111040:28322152:-1 gene:ENSG00000128731 gene_biotype:protein_coding transcript_biotype:protein_coding
ENST00000429926	ENST00000261609	1e-46	189	ensembl_havana_transcript:known chromosome:GRCh38:15:28111040:28322152:-1 gene:ENSG00000128731 gene_biotype:protein_coding transcript_biotype:protein_coding
ENST00000456027	ENST00000261609	0	839	ensembl_havana_transcript:known chromosome:GRCh38:15:28111040:28322152:-1 gene:ENSG00000128731 gene_biotype:protein_coding transcript_biotype:protein_coding
ENST00000414804	ENST00000261609	6e-139	496	ensembl_havana_transcript:known chromosome:GRCh38:15:28111040:28322152:-1 gene:ENSG00000128731 gene_biotype:protein_coding transcript_biotype:protein_coding
ENST00000414804	ENST00000261609	6e-114	412	ensembl_havana_transcript:known chromosome:GRCh38:15:28111040:28322152:-1 gene:ENSG00000128731 gene_biotype:protein_coding transcript_biotype:protein_coding
ENST00000412154	ENST00000261609	3e-97	357	ensembl_havana_transcript:known chromosome:GRCh38:15:28111040:28322152:-1 gene:ENSG00000128731 gene_biotype:protein_coding transcript_biotype:protein_coding
ENST00000412154	ENST00000261609	4e-71	270	ensembl_havana_transcript:known chromosome:GRCh38:15:28111040:28322152:-1 gene:ENSG00000128731 gene_biotype:protein_coding transcript_biotype:protein_coding
ENST00000434037	ENST00000403197	4e-102	375	havana:known chromosome:GRCh38:1:9943428:9981766:1 gene:ENSG00000173614 gene_biotype:protein_coding transcript_biotype:protein_coding
ENST00000414296	ENST00000324472	0	1458	ensembl_havana_transcript:known chromosome:GRCh38:12:63558913:63668577:-1 gene:ENSG00000177990 gene_biotype:protein_coding transcript_biotype:protein_coding
ENST00000414296	ENST00000324472	0	1074	ensembl_havana_transcript:known chromosome:GRCh38:12:63558913:63668577:-1 gene:ENSG00000177990 gene_biotype:protein_coding transcript_biotype:protein_coding
ENST00000414296	ENST00000324472	2e-164	582	ensembl_havana_transcript:known chromosome:GRCh38:12:63558913:63668577:-1 gene:ENSG00000177990 gene_biotype:protein_coding transcript_biotype:protein_coding
ENST00000602965	ENST00000323037	9e-85	316	ensembl_havana_transcript:known chromosome:GRCh38:7:30284307:30367692:1 gene:ENSG00000180233 gene_biotype:protein_coding transcript_biotype:protein_coding
ENST00000602980	ENST00000323037	0	942	ensembl_havana_transcript:known chromosome:GRCh38:7:30284307:30367692:1 gene:ENSG00000180233 gene_biotype:protein_coding transcript_biotype:protein_coding
ENST00000457166	ENST00000284957	0	2719	ensembl_havana_transcript:known chromosome:GRCh38:7:66740733:66811464:1 gene:ENSG00000154710 gene_biotype:protein_coding transcript_biotype:protein_coding
ENST00000434721	ENST00000265755	3e-152	540	havana:known chromosome:GRCh38:7:74453790:74602590:1 gene:ENSG00000006704 gene_biotype:protein_coding transcript_biotype:protein_coding
ENST00000434721	ENST00000265755	1e-86	322	havana:known chromosome:GRCh38:7:74453790:74602590:1 gene:ENSG00000006704 gene_biotype:protein_coding transcript_biotype:protein_coding
ENST00000421951	ENST00000606080	0	1238	ensembl_havana_transcript:known chromosome:GRCh38:6:115931149:116060758:-1 gene:ENSG00000111816 gene_biotype:protein_coding transcript_biotype:protein_coding
ENST00000622311	ENST00000488721	0	2601	havana:known chromosome:GRCh38:2:95852290:95859929:-1 gene:ENSG00000174501 gene_biotype:protein_coding transcript_biotype:retained_intron
ENST00000622311	ENST00000488721	2e-83	315	havana:known chromosome:GRCh38:2:95852290:95859929:-1 gene:ENSG00000174501 gene_biotype:protein_coding transcript_biotype:retained_intron
ENST00000427055	ENST00000420699	6e-98	359	ensembl:known chromosome:GRCh38:2:97113496:97264521:1 gene:ENSG00000135976 gene_biotype:protein_coding transcript_biotype:protein_coding
ENST00000427055	ENST00000420699	1e-24	115	ensembl:known chromosome:GRCh38:2:97113496:97264521:1 gene:ENSG00000135976 gene_biotype:protein_coding transcript_biotype:protein_coding
ENST00000393515	ENST00000295246	1e-125	453	ensembl:known chromosome:GRCh38:2:95857479:95944694:-1 gene:ENSG00000174501 gene_biotype:protein_coding transcript_biotype:protein_coding
ENST00000393515	ENST00000295246	2e-119	433	ensembl:known chromosome:GRCh38:2:95857479:95944694:-1 gene:ENSG00000174501 gene_biotype:protein_coding transcript_biotype:protein_coding
ENST00000393515	ENST00000295246	3e-67	259	ensembl:known chromosome:GRCh38:2:95857479:95944694:-1 gene:ENSG00000174501 gene_biotype:protein_coding transcript_biotype:protein_coding
ENST00000393515	ENST00000295246	4e-66	255	ensembl:known chromosome:GRCh38:2:95857479:95944694:-1 gene:ENSG00000174501 gene_biotype:protein_coding transcript_biotype:protein_coding
ENST00000393515	ENST00000295246	5e-65	252	ensembl:known chromosome:GRCh38:2:95857479:95944694:-1 gene:ENSG00000174501 gene_biotype:protein_coding transcript_biotype:protein_coding
ENST00000393515	ENST00000295246	2e-63	246	ensembl:known chromosome:GRCh38:2:95857479:95944694:-1 gene:ENSG00000174501 gene_biotype:protein_coding transcript_biotype:protein_coding
ENST00000393515	ENST00000295246	6e-49	198	ensembl:known chromosome:GRCh38:2:95857479:95944694:-1 gene:ENSG00000174501 gene_biotype:protein_coding transcript_biotype:protein_coding
ENST00000393515	ENST00000295246	2e-44	183	ensembl:known chromosome:GRCh38:2:95857479:95944694:-1 gene:ENSG00000174501 gene_biotype:protein_coding transcript_biotype:protein_coding
ENST00000393515	ENST00000295246	3e-37	159	ensembl:known chromosome:GRCh38:2:95857479:95944694:-1 gene:ENSG00000174501 gene_biotype:protein_coding transcript_biotype:protein_coding
ENST00000393515	ENST00000295246	1e-35	154	ensembl:known chromosome:GRCh38:2:95857479:95944694:-1 gene:ENSG00000174501 gene_biotype:protein_coding transcript_biotype:protein_coding
ENST00000443770	ENST00000456556	2e-24	115	havana:known chromosome:GRCh38:2:95851166:95991793:-1 gene:ENSG00000174501 gene_biotype:protein_coding transcript_biotype:protein_coding
ENST00000575193	ENST00000421946	0	935	havana:known chromosome:GRCh38:2:97212727:97249050:1 gene:ENSG00000135976 gene_biotype:protein_coding transcript_biotype:retained_intron
ENST00000575193	ENST00000421946	2e-177	625	havana:known chromosome:GRCh38:2:97212727:97249050:1 gene:ENSG00000135976 gene_biotype:protein_coding transcript_biotype:retained_intron
ENST00000575193	ENST00000421946	2e-53	213	havana:known chromosome:GRCh38:2:97212727:97249050:1 gene:ENSG00000135976 gene_biotype:protein_coding transcript_biotype:retained_intron
ENST00000575193	ENST00000421946	3e-41	172	havana:known chromosome:GRCh38:2:97212727:97249050:1 gene:ENSG00000135976 gene_biotype:protein_coding transcript_biotype:retained_intron
ENST00000454490	ENST00000438709	0	852	ensembl:known chromosome:GRCh38:2:97504798:97589965:-1 gene:ENSG00000196912 gene_biotype:protein_coding transcript_biotype:protein_coding
ENST00000454490	ENST00000438709	5e-110	401	ensembl:known chromosome:GRCh38:2:97504798:97589965:-1 gene:ENSG00000196912 gene_biotype:protein_coding transcript_biotype:protein_coding
ENST00000454490	ENST00000438709	1e-41	174	ensembl:known chromosome:GRCh38:2:97504798:97589965:-1 gene:ENSG00000196912 gene_biotype:protein_coding transcript_biotype:protein_coding
ENST00000454490	ENST00000438709	8e-24	115	ensembl:known chromosome:GRCh38:2:97504798:97589965:-1 gene:ENSG00000196912 gene_biotype:protein_coding transcript_biotype:protein_coding
ENST00000496192	ENST00000334920	2e-12	76.8	havana:known chromosome:GRCh38:19:15807003:15808126:-1 gene:ENSG00000186723 gene_biotype:protein_coding transcript_biotype:protein_coding
ENST00000496192	ENST00000334920	1e-09	67.6	havana:known chromosome:GRCh38:19:15807003:15808126:-1 gene:ENSG00000186723 gene_biotype:protein_coding transcript_biotype:protein_coding
ENST00000490285	ENST00000334920	2e-12	76.8	havana:known chromosome:GRCh38:19:15807003:15808126:-1 gene:ENSG00000186723 gene_biotype:protein_coding transcript_biotype:protein_coding
ENST00000490285	ENST00000334920	1e-09	67.6	havana:known chromosome:GRCh38:19:15807003:15808126:-1 gene:ENSG00000186723 gene_biotype:protein_coding transcript_biotype:protein_coding
ENST00000433453	ENST00000471936	1e-05	52.8	havana:known chromosome:GRCh38:1:231236696:231241187:-1 gene:ENSG00000143633 gene_biotype:protein_coding transcript_biotype:processed_transcript
ENST00000444553	ENST00000359246	0	1711	ensembl_havana_transcript:known chromosome:GRCh38:9:93576407:93679587:1 gene:ENSG00000197724 gene_biotype:protein_coding transcript_biotype:protein_coding
ENST00000444553	ENST00000359246	0	994	ensembl_havana_transcript:known chromosome:GRCh38:9:93576407:93679587:1 gene:ENSG00000197724 gene_biotype:protein_coding transcript_biotype:protein_coding
ENST00000444553	ENST00000359246	1e-142	510	ensembl_havana_transcript:known chromosome:GRCh38:9:93576407:93679587:1 gene:ENSG00000197724 gene_biotype:protein_coding transcript_biotype:protein_coding
ENST00000416576	ENST00000359246	2e-111	403	ensembl_havana_transcript:known chromosome:GRCh38:9:93576407:93679587:1 gene:ENSG00000197724 gene_biotype:protein_coding transcript_biotype:protein_coding
ENST00000561463	ENST00000441149	5e-108	398	havana:known chromosome:GRCh38:9:128218269:128251244:1 gene:ENSG00000106976 gene_biotype:protein_coding transcript_biotype:retained_intron
ENST00000561463	ENST00000441149	9e-31	141	havana:known chromosome:GRCh38:9:128218269:128251244:1 gene:ENSG00000106976 gene_biotype:protein_coding transcript_biotype:retained_intron
ENST00000561463	ENST00000441149	9e-31	141	havana:known chromosome:GRCh38:9:128218269:128251244:1 gene:ENSG00000106976 gene_biotype:protein_coding transcript_biotype:retained_intron
ENST00000561463	ENST00000441149	9e-31	141	havana:known chromosome:GRCh38:9:128218269:128251244:1 gene:ENSG00000106976 gene_biotype:protein_coding transcript_biotype:retained_intron
ENST00000561463	ENST00000441149	9e-31	141	havana:known chromosome:GRCh38:9:128218269:128251244:1 gene:ENSG00000106976 gene_biotype:protein_coding transcript_biotype:retained_intron
ENST00000561463	ENST00000441149	9e-31	141	havana:known chromosome:GRCh38:9:128218269:128251244:1 gene:ENSG00000106976 gene_biotype:protein_coding transcript_biotype:retained_intron
ENST00000561463	ENST00000441149	9e-31	141	havana:known chromosome:GRCh38:9:128218269:128251244:1 gene:ENSG00000106976 gene_biotype:protein_coding transcript_biotype:retained_intron
ENST00000561463	ENST00000441149	9e-31	141	havana:known chromosome:GRCh38:9:128218269:128251244:1 gene:ENSG00000106976 gene_biotype:protein_coding transcript_biotype:retained_intron
ENST00000561463	ENST00000441149	9e-31	141	havana:known chromosome:GRCh38:9:128218269:128251244:1 gene:ENSG00000106976 gene_biotype:protein_coding transcript_biotype:retained_intron
ENST00000561463	ENST00000441149	9e-31	141	havana:known chromosome:GRCh38:9:128218269:128251244:1 gene:ENSG00000106976 gene_biotype:protein_coding transcript_biotype:retained_intron
ENST00000561463	ENST00000441149	9e-31	141	havana:known chromosome:GRCh38:9:128218269:128251244:1 gene:ENSG00000106976 gene_biotype:protein_coding transcript_biotype:retained_intron
ENST00000561463	ENST00000441149	9e-31	141	havana:known chromosome:GRCh38:9:128218269:128251244:1 gene:ENSG00000106976 gene_biotype:protein_coding transcript_biotype:retained_intron
ENST00000561463	ENST00000441149	1e-29	137	havana:known chromosome:GRCh38:9:128218269:128251244:1 gene:ENSG00000106976 gene_biotype:protein_coding transcript_biotype:retained_intron
ENST00000561463	ENST00000441149	1e-29	137	havana:known chromosome:GRCh38:9:128218269:128251244:1 gene:ENSG00000106976 gene_biotype:protein_coding transcript_biotype:retained_intron
ENST00000561463	ENST00000441149	1e-29	137	havana:known chromosome:GRCh38:9:128218269:128251244:1 gene:ENSG00000106976 gene_biotype:protein_coding transcript_biotype:retained_intron
ENST00000561463	ENST00000441149	4e-29	135	havana:known chromosome:GRCh38:9:128218269:128251244:1 gene:ENSG00000106976 gene_biotype:protein_coding transcript_biotype:retained_intron
ENST00000561463	ENST00000441149	4e-29	135	havana:known chromosome:GRCh38:9:128218269:128251244:1 gene:ENSG00000106976 gene_biotype:protein_coding transcript_biotype:retained_intron
ENST00000561463	ENST00000441149	4e-29	135	havana:known chromosome:GRCh38:9:128218269:128251244:1 gene:ENSG00000106976 gene_biotype:protein_coding transcript_biotype:retained_intron
ENST00000561463	ENST00000441149	5e-28	132	havana:known chromosome:GRCh38:9:128218269:128251244:1 gene:ENSG00000106976 gene_biotype:protein_coding transcript_biotype:retained_intron
ENST00000561463	ENST00000441149	2e-27	130	havana:known chromosome:GRCh38:9:128218269:128251244:1 gene:ENSG00000106976 gene_biotype:protein_coding transcript_biotype:retained_intron
ENST00000561463	ENST00000441149	2e-22	113	havana:known chromosome:GRCh38:9:128218269:128251244:1 gene:ENSG00000106976 gene_biotype:protein_coding transcript_biotype:retained_intron
ENST00000561463	ENST00000441149	2e-18	100	havana:known chromosome:GRCh38:9:128218269:128251244:1 gene:ENSG00000106976 gene_biotype:protein_coding transcript_biotype:retained_intron
ENST00000561463	ENST00000441149	2e-18	100	havana:known chromosome:GRCh38:9:128218269:128251244:1 gene:ENSG00000106976 gene_biotype:protein_coding transcript_biotype:retained_intron
ENST00000561463	ENST00000441149	2e-18	100	havana:known chromosome:GRCh38:9:128218269:128251244:1 gene:ENSG00000106976 gene_biotype:protein_coding transcript_biotype:retained_intron
ENST00000571780	ENST00000441149	3e-79	302	havana:known chromosome:GRCh38:9:128218269:128251244:1 gene:ENSG00000106976 gene_biotype:protein_coding transcript_biotype:retained_intron
ENST00000571780	ENST00000441149	8e-31	141	havana:known chromosome:GRCh38:9:128218269:128251244:1 gene:ENSG00000106976 gene_biotype:protein_coding transcript_biotype:retained_intron
ENST00000571780	ENST00000441149	8e-31	141	havana:known chromosome:GRCh38:9:128218269:128251244:1 gene:ENSG00000106976 gene_biotype:protein_coding transcript_biotype:retained_intron
ENST00000571780	ENST00000441149	8e-31	141	havana:known chromosome:GRCh38:9:128218269:128251244:1 gene:ENSG00000106976 gene_biotype:protein_coding transcript_biotype:retained_intron
ENST00000571780	ENST00000441149	8e-31	141	havana:known chromosome:GRCh38:9:128218269:128251244:1 gene:ENSG00000106976 gene_biotype:protein_coding transcript_biotype:retained_intron
ENST00000571780	ENST00000441149	8e-31	141	havana:known chromosome:GRCh38:9:128218269:128251244:1 gene:ENSG00000106976 gene_biotype:protein_coding transcript_biotype:retained_intron
ENST00000571780	ENST00000441149	8e-31	141	havana:known chromosome:GRCh38:9:128218269:128251244:1 gene:ENSG00000106976 gene_biotype:protein_coding transcript_biotype:retained_intron
ENST00000571780	ENST00000441149	8e-31	141	havana:known chromosome:GRCh38:9:128218269:128251244:1 gene:ENSG00000106976 gene_biotype:protein_coding transcript_biotype:retained_intron
ENST00000571780	ENST00000441149	8e-31	141	havana:known chromosome:GRCh38:9:128218269:128251244:1 gene:ENSG00000106976 gene_biotype:protein_coding transcript_biotype:retained_intron
ENST00000571780	ENST00000441149	8e-31	141	havana:known chromosome:GRCh38:9:128218269:128251244:1 gene:ENSG00000106976 gene_biotype:protein_coding transcript_biotype:retained_intron
ENST00000571780	ENST00000441149	8e-31	141	havana:known chromosome:GRCh38:9:128218269:128251244:1 gene:ENSG00000106976 gene_biotype:protein_coding transcript_biotype:retained_intron
ENST00000571780	ENST00000441149	8e-31	141	havana:known chromosome:GRCh38:9:128218269:128251244:1 gene:ENSG00000106976 gene_biotype:protein_coding transcript_biotype:retained_intron
ENST00000571780	ENST00000441149	1e-29	137	havana:known chromosome:GRCh38:9:128218269:128251244:1 gene:ENSG00000106976 gene_biotype:protein_coding transcript_biotype:retained_intron
ENST00000571780	ENST00000441149	1e-29	137	havana:known chromosome:GRCh38:9:128218269:128251244:1 gene:ENSG00000106976 gene_biotype:protein_coding transcript_biotype:retained_intron
ENST00000571780	ENST00000441149	1e-29	137	havana:known chromosome:GRCh38:9:128218269:128251244:1 gene:ENSG00000106976 gene_biotype:protein_coding transcript_biotype:retained_intron
ENST00000571780	ENST00000441149	4e-29	135	havana:known chromosome:GRCh38:9:128218269:128251244:1 gene:ENSG00000106976 gene_biotype:protein_coding transcript_biotype:retained_intron
ENST00000571780	ENST00000441149	4e-29	135	havana:known chromosome:GRCh38:9:128218269:128251244:1 gene:ENSG00000106976 gene_biotype:protein_coding transcript_biotype:retained_intron
ENST00000571780	ENST00000441149	4e-29	135	havana:known chromosome:GRCh38:9:128218269:128251244:1 gene:ENSG00000106976 gene_biotype:protein_coding transcript_biotype:retained_intron
ENST00000571780	ENST00000441149	5e-28	132	havana:known chromosome:GRCh38:9:128218269:128251244:1 gene:ENSG00000106976 gene_biotype:protein_coding transcript_biotype:retained_intron
ENST00000571780	ENST00000441149	2e-27	130	havana:known chromosome:GRCh38:9:128218269:128251244:1 gene:ENSG00000106976 gene_biotype:protein_coding transcript_biotype:retained_intron
ENST00000571780	ENST00000441149	2e-22	113	havana:known chromosome:GRCh38:9:128218269:128251244:1 gene:ENSG00000106976 gene_biotype:protein_coding transcript_biotype:retained_intron
ENST00000571780	ENST00000441149	1e-18	100	havana:known chromosome:GRCh38:9:128218269:128251244:1 gene:ENSG00000106976 gene_biotype:protein_coding transcript_biotype:retained_intron
ENST00000571780	ENST00000441149	1e-18	100	havana:known chromosome:GRCh38:9:128218269:128251244:1 gene:ENSG00000106976 gene_biotype:protein_coding transcript_biotype:retained_intron
ENST00000571780	ENST00000441149	1e-18	100	havana:known chromosome:GRCh38:9:128218269:128251244:1 gene:ENSG00000106976 gene_biotype:protein_coding transcript_biotype:retained_intron
ENST00000467292	ENST00000233379	1e-153	545	ensembl_havana_transcript:known chromosome:GRCh38:2:95402726:95416616:1 gene:ENSG00000115042 gene_biotype:protein_coding transcript_biotype:protein_coding
ENST00000467292	ENST00000233379	2e-80	302	ensembl_havana_transcript:known chromosome:GRCh38:2:95402726:95416616:1 gene:ENSG00000115042 gene_biotype:protein_coding transcript_biotype:protein_coding
ENST00000607780	ENST00000272610	0	2182	ensembl_havana_transcript:known chromosome:GRCh38:2:97083583:97094882:-1 gene:ENSG00000144199 gene_biotype:protein_coding transcript_biotype:protein_coding
ENST00000483000	ENST00000463096	5e-80	300	havana:known chromosome:GRCh38:2:97083930:97094873:-1 gene:ENSG00000144199 gene_biotype:protein_coding transcript_biotype:retained_intron
ENST00000483000	ENST00000463096	2e-59	231	havana:known chromosome:GRCh38:2:97083930:97094873:-1 gene:ENSG00000144199 gene_biotype:protein_coding transcript_biotype:retained_intron
ENST00000443258	ENST00000484440	0	782	havana:known chromosome:GRCh38:2:96022034:96034920:-1 gene:ENSG00000186281 gene_biotype:protein_coding transcript_biotype:retained_intron
ENST00000443258	ENST00000484440	3e-19	99	havana:known chromosome:GRCh38:2:96022034:96034920:-1 gene:ENSG00000186281 gene_biotype:protein_coding transcript_biotype:retained_intron
ENST00000427863	ENST00000272610	0	1522	ensembl_havana_transcript:known chromosome:GRCh38:2:97083583:97094882:-1 gene:ENSG00000144199 gene_biotype:protein_coding transcript_biotype:protein_coding
ENST00000608049	ENST00000399799	0	3705	ensembl_havana_transcript:known chromosome:GRCh38:18:20946906:21111851:-1 gene:ENSG00000067900 gene_biotype:protein_coding transcript_biotype:protein_coding
ENST00000576266	ENST00000399799	0	680	ensembl_havana_transcript:known chromosome:GRCh38:18:20946906:21111851:-1 gene:ENSG00000067900 gene_biotype:protein_coding transcript_biotype:protein_coding
ENST00000573767	ENST00000399799	0	992	ensembl_havana_transcript:known chromosome:GRCh38:18:20946906:21111851:-1 gene:ENSG00000067900 gene_biotype:protein_coding transcript_biotype:protein_coding
ENST00000532510	ENST00000529565	0	1652	havana:known chromosome:GRCh38:11:104942870:104950992:-1 gene:ENSG00000196954 gene_biotype:protein_coding transcript_biotype:retained_intron
ENST00000528437	ENST00000529565	1e-96	355	havana:known chromosome:GRCh38:11:104942870:104950992:-1 gene:ENSG00000196954 gene_biotype:protein_coding transcript_biotype:retained_intron
ENST00000531091	ENST00000529565	3e-96	355	havana:known chromosome:GRCh38:11:104942870:104950992:-1 gene:ENSG00000196954 gene_biotype:protein_coding transcript_biotype:retained_intron
ENST00000531091	ENST00000529565	2e-88	329	havana:known chromosome:GRCh38:11:104942870:104950992:-1 gene:ENSG00000196954 gene_biotype:protein_coding transcript_biotype:retained_intron
ENST00000534659	ENST00000529565	3e-51	204	havana:known chromosome:GRCh38:11:104942870:104950992:-1 gene:ENSG00000196954 gene_biotype:protein_coding transcript_biotype:retained_intron
ENST00000527637	ENST00000529565	1e-96	355	havana:known chromosome:GRCh38:11:104942870:104950992:-1 gene:ENSG00000196954 gene_biotype:protein_coding transcript_biotype:retained_intron
ENST00000532441	ENST00000613196	3e-153	544	ensembl:known chromosome:GRCh38:11:104942868:104956698:-1 gene:ENSG00000196954 gene_biotype:protein_coding transcript_biotype:protein_coding
ENST00000532441	ENST00000613196	1e-108	396	ensembl:known chromosome:GRCh38:11:104942868:104956698:-1 gene:ENSG00000196954 gene_biotype:protein_coding transcript_biotype:protein_coding
ENST00000531371	ENST00000613196	2e-73	278	ensembl:known chromosome:GRCh38:11:104942868:104956698:-1 gene:ENSG00000196954 gene_biotype:protein_coding transcript_biotype:protein_coding
ENST00000530264	ENST00000613196	7e-57	222	ensembl:known chromosome:GRCh38:11:104942868:104956698:-1 gene:ENSG00000196954 gene_biotype:protein_coding transcript_biotype:protein_coding
ENST00000579164	ENST00000394713	0	2909	ensembl:known chromosome:GRCh38:17:32021136:32053498:1 gene:ENSG00000185158 gene_biotype:protein_coding transcript_biotype:protein_coding
ENST00000583112	ENST00000581786	0	1363	havana:known chromosome:GRCh38:17:32022290:32028945:1 gene:ENSG00000185158 gene_biotype:protein_coding transcript_biotype:processed_transcript
ENST00000581652	ENST00000394713	1e-66	255	ensembl:known chromosome:GRCh38:17:32021136:32053498:1 gene:ENSG00000185158 gene_biotype:protein_coding transcript_biotype:protein_coding
ENST00000616781	ENST00000341068	0	1400	ensembl_havana_transcript:known chromosome:GRCh38:2:111767637:111884690:-1 gene:ENSG00000153107 gene_biotype:protein_coding transcript_biotype:protein_coding
ENST00000616781	ENST00000341068	0	713	ensembl_havana_transcript:known chromosome:GRCh38:2:111767637:111884690:-1 gene:ENSG00000153107 gene_biotype:protein_coding transcript_biotype:protein_coding
ENST00000616781	ENST00000341068	1e-35	154	ensembl_havana_transcript:known chromosome:GRCh38:2:111767637:111884690:-1 gene:ENSG00000153107 gene_biotype:protein_coding transcript_biotype:protein_coding
ENST00000616781	ENST00000341068	3e-32	143	ensembl_havana_transcript:known chromosome:GRCh38:2:111767637:111884690:-1 gene:ENSG00000153107 gene_biotype:protein_coding transcript_biotype:protein_coding
ENST00000426186	ENST00000341068	0	3727	ensembl_havana_transcript:known chromosome:GRCh38:2:111767637:111884690:-1 gene:ENSG00000153107 gene_biotype:protein_coding transcript_biotype:protein_coding
ENST00000398120	ENST00000296422	0	1945	ensembl_havana_transcript:known chromosome:GRCh38:4:102900928:103019739:-1 gene:ENSG00000164037 gene_biotype:protein_coding transcript_biotype:protein_coding
ENST00000606405	ENST00000510243	3e-155	549	havana:known chromosome:GRCh38:4:102910434:102991712:-1 gene:ENSG00000164037 gene_biotype:protein_coding transcript_biotype:nonsense_mediated_decay
ENST00000343738	ENST00000423118	0	3644	havana:known chromosome:GRCh38:16:2088710:2135898:-1 gene:ENSG00000008710 gene_biotype:protein_coding transcript_biotype:protein_coding
ENST00000343738	ENST00000423118	0	2739	havana:known chromosome:GRCh38:16:2088710:2135898:-1 gene:ENSG00000008710 gene_biotype:protein_coding transcript_biotype:protein_coding
ENST00000343738	ENST00000423118	0	1941	havana:known chromosome:GRCh38:16:2088710:2135898:-1 gene:ENSG00000008710 gene_biotype:protein_coding transcript_biotype:protein_coding
ENST00000424133	ENST00000471603	0	4261	havana:known chromosome:GRCh38:16:2098833:2103687:-1 gene:ENSG00000008710 gene_biotype:protein_coding transcript_biotype:retained_intron
ENST00000424133	ENST00000471603	9e-19	99	havana:known chromosome:GRCh38:16:2098833:2103687:-1 gene:ENSG00000008710 gene_biotype:protein_coding transcript_biotype:retained_intron
ENST00000546358	ENST00000537112	0	1048	havana:known chromosome:GRCh38:16:16322305:16350586:1 gene:ENSG00000183889 gene_biotype:protein_coding transcript_biotype:processed_transcript
ENST00000540075	ENST00000472413	0	785	havana:known chromosome:GRCh38:16:14922802:14952060:1 gene:ENSG00000183426 gene_biotype:protein_coding transcript_biotype:processed_transcript
ENST00000540075	ENST00000472413	3e-08	62.1	havana:known chromosome:GRCh38:16:14922802:14952060:1 gene:ENSG00000183426 gene_biotype:protein_coding transcript_biotype:processed_transcript
ENST00000540502	ENST00000472413	0	1166	havana:known chromosome:GRCh38:16:14922802:14952060:1 gene:ENSG00000183426 gene_biotype:protein_coding transcript_biotype:processed_transcript
ENST00000538100	ENST00000488185	0	1253	havana:novel chromosome:GRCh38:16:2106941:2118078:-1 gene:ENSG00000008710 gene_biotype:protein_coding transcript_biotype:protein_coding
ENST00000505201	ENST00000610329	4e-72	274	ensembl:known chromosome:GRCh38:9:128255832:128275938:-1 gene:ENSG00000167110 gene_biotype:protein_coding transcript_biotype:protein_coding
ENST00000529289	ENST00000329862	0	2209	ensembl_havana_transcript:known chromosome:GRCh38:11:89869282:89876017:-1 gene:ENSG00000189253 gene_biotype:protein_coding transcript_biotype:protein_coding
ENST00000520773	ENST00000418587	0	1471	ensembl:known chromosome:GRCh38:5:150894392:150904983:-1 gene:ENSG00000145908 gene_biotype:protein_coding transcript_biotype:protein_coding
ENST00000520773	ENST00000418587	3e-89	333	ensembl:known chromosome:GRCh38:5:150894392:150904983:-1 gene:ENSG00000145908 gene_biotype:protein_coding transcript_biotype:protein_coding
ENST00000356555	ENST00000418587	0	1441	ensembl:known chromosome:GRCh38:5:150894392:150904983:-1 gene:ENSG00000145908 gene_biotype:protein_coding transcript_biotype:protein_coding
ENST00000356555	ENST00000418587	2e-89	333	ensembl:known chromosome:GRCh38:5:150894392:150904983:-1 gene:ENSG00000145908 gene_biotype:protein_coding transcript_biotype:protein_coding
ENST00000577198	ENST00000388835	0	1823	ensembl_havana_transcript:known chromosome:GRCh38:12:52948964:52952901:1 gene:ENSG00000111057 gene_biotype:protein_coding transcript_biotype:protein_coding
ENST00000578578	ENST00000388837	0	1677	ensembl:known chromosome:GRCh38:12:52948871:52952900:1 gene:ENSG00000111057 gene_biotype:protein_coding transcript_biotype:protein_coding
ENST00000426587	ENST00000615138	0	771	ensembl:known chromosome:GRCh38:7:100177743:100214387:1 gene:ENSG00000066923 gene_biotype:protein_coding transcript_biotype:protein_coding
ENST00000426587	ENST00000615138	6e-70	268	ensembl:known chromosome:GRCh38:7:100177743:100214387:1 gene:ENSG00000066923 gene_biotype:protein_coding transcript_biotype:protein_coding
ENST00000426587	ENST00000615138	5e-41	172	ensembl:known chromosome:GRCh38:7:100177743:100214387:1 gene:ENSG00000066923 gene_biotype:protein_coding transcript_biotype:protein_coding
ENST00000426587	ENST00000615138	5e-21	106	ensembl:known chromosome:GRCh38:7:100177743:100214387:1 gene:ENSG00000066923 gene_biotype:protein_coding transcript_biotype:protein_coding
ENST00000622110	ENST00000615138	0	1040	ensembl:known chromosome:GRCh38:7:100177743:100214387:1 gene:ENSG00000066923 gene_biotype:protein_coding transcript_biotype:protein_coding
ENST00000622110	ENST00000615138	2e-70	268	ensembl:known chromosome:GRCh38:7:100177743:100214387:1 gene:ENSG00000066923 gene_biotype:protein_coding transcript_biotype:protein_coding
ENST00000618922	ENST00000615138	0	658	ensembl:known chromosome:GRCh38:7:100177743:100214387:1 gene:ENSG00000066923 gene_biotype:protein_coding transcript_biotype:protein_coding
ENST00000618922	ENST00000615138	3e-70	268	ensembl:known chromosome:GRCh38:7:100177743:100214387:1 gene:ENSG00000066923 gene_biotype:protein_coding transcript_biotype:protein_coding
ENST00000611766	ENST00000483329	5e-162	573	havana:known chromosome:GRCh38:7:100336123:100352211:1 gene:ENSG00000272752 gene_biotype:protein_coding transcript_biotype:processed_transcript
ENST00000611766	ENST00000483329	3e-25	119	havana:known chromosome:GRCh38:7:100336123:100352211:1 gene:ENSG00000272752 gene_biotype:protein_coding transcript_biotype:processed_transcript
ENST00000611766	ENST00000483329	2e-17	93.5	havana:known chromosome:GRCh38:7:100336123:100352211:1 gene:ENSG00000272752 gene_biotype:protein_coding transcript_biotype:processed_transcript
ENST00000622215	ENST00000615138	4e-123	444	ensembl:known chromosome:GRCh38:7:100177743:100214387:1 gene:ENSG00000066923 gene_biotype:protein_coding transcript_biotype:protein_coding
ENST00000622215	ENST00000615138	3e-70	268	ensembl:known chromosome:GRCh38:7:100177743:100214387:1 gene:ENSG00000066923 gene_biotype:protein_coding transcript_biotype:protein_coding
ENST00000446479	ENST00000396879	2e-148	527	ensembl_havana_transcript:known chromosome:GRCh38:15:43628503:43648844:-1 gene:ENSG00000166762 gene_biotype:protein_coding transcript_biotype:protein_coding
ENST00000439564	ENST00000381761	0	2619	havana:putative chromosome:GRCh38:15:43630562:43648848:-1 gene:ENSG00000166762 gene_biotype:protein_coding transcript_biotype:protein_coding
ENST00000381680	ENST00000415968	0	1930	havana:known chromosome:GRCh38:15:43639422:43648847:-1 gene:ENSG00000166762 gene_biotype:protein_coding transcript_biotype:retained_intron
ENST00000381680	ENST00000415968	0	819	havana:known chromosome:GRCh38:15:43639422:43648847:-1 gene:ENSG00000166762 gene_biotype:protein_coding transcript_biotype:retained_intron
ENST00000416302	ENST00000415968	5e-150	532	havana:known chromosome:GRCh38:15:43639422:43648847:-1 gene:ENSG00000166762 gene_biotype:protein_coding transcript_biotype:retained_intron
ENST00000416302	ENST00000415968	1e-105	385	havana:known chromosome:GRCh38:15:43639422:43648847:-1 gene:ENSG00000166762 gene_biotype:protein_coding transcript_biotype:retained_intron
ENST00000429276	ENST00000415968	2e-152	542	havana:known chromosome:GRCh38:15:43639422:43648847:-1 gene:ENSG00000166762 gene_biotype:protein_coding transcript_biotype:retained_intron
ENST00000429276	ENST00000415968	2e-22	110	havana:known chromosome:GRCh38:15:43639422:43648847:-1 gene:ENSG00000166762 gene_biotype:protein_coding transcript_biotype:retained_intron
ENST00000618784	ENST00000579974	2e-178	627	havana:known chromosome:GRCh38:17:16164906:16194611:-1 gene:ENSG00000141027 gene_biotype:protein_coding transcript_biotype:retained_intron
ENST00000562547	ENST00000395857	2e-130	466	ensembl:known chromosome:GRCh38:17:16030096:16215560:-1 gene:ENSG00000141027 gene_biotype:protein_coding transcript_biotype:protein_coding
ENST00000483806	ENST00000614151	1e-41	172	ensembl:known chromosome:GRCh38:19:42583246:42740384:-1 gene:ENSG00000124469 gene_biotype:protein_coding transcript_biotype:protein_coding
ENST00000473762	ENST00000478723	2e-77	292	havana:known chromosome:GRCh38:3:180985410:180989741:-1 gene:ENSG00000205981 gene_biotype:protein_coding transcript_biotype:retained_intron
ENST00000610835	ENST00000497041	0	806	havana:known chromosome:GRCh38:7:142749481:142751091:1 gene:ENSG00000204983 gene_biotype:protein_coding transcript_biotype:retained_intron
ENST00000539842	ENST00000612126	0	1109	ensembl:known chromosome:GRCh38:7:142749479:142763997:1 gene:ENSG00000204983 gene_biotype:protein_coding transcript_biotype:protein_coding
ENST00000618750	ENST00000492062	0	880	havana:putative chromosome:GRCh38:7:142750665:142753069:1 gene:ENSG00000204983 gene_biotype:protein_coding transcript_biotype:protein_coding
ENST00000576034	ENST00000434029	4e-126	453	havana:known chromosome:GRCh38:10:27957049:27987449:-1 gene:ENSG00000169126 gene_biotype:protein_coding transcript_biotype:protein_coding
ENST00000438905	ENST00000434029	0	776	havana:known chromosome:GRCh38:10:27957049:27987449:-1 gene:ENSG00000169126 gene_biotype:protein_coding transcript_biotype:protein_coding
ENST00000579946	ENST00000574788	2e-79	300	havana:known chromosome:GRCh38:17:5116438:5174991:1 gene:ENSG00000129204 gene_biotype:protein_coding transcript_biotype:protein_coding
ENST00000579946	ENST00000574788	2e-65	254	havana:known chromosome:GRCh38:17:5116438:5174991:1 gene:ENSG00000129204 gene_biotype:protein_coding transcript_biotype:protein_coding
ENST00000579946	ENST00000574788	9e-49	198	havana:known chromosome:GRCh38:17:5116438:5174991:1 gene:ENSG00000129204 gene_biotype:protein_coding transcript_biotype:protein_coding
ENST00000429445	ENST00000574788	4e-117	424	havana:known chromosome:GRCh38:17:5116438:5174991:1 gene:ENSG00000129204 gene_biotype:protein_coding transcript_biotype:protein_coding
ENST00000429445	ENST00000574788	8e-80	300	havana:known chromosome:GRCh38:17:5116438:5174991:1 gene:ENSG00000129204 gene_biotype:protein_coding transcript_biotype:protein_coding
ENST00000578037	ENST00000574788	5e-80	300	havana:known chromosome:GRCh38:17:5116438:5174991:1 gene:ENSG00000129204 gene_biotype:protein_coding transcript_biotype:protein_coding
ENST00000578037	ENST00000574788	7e-49	196	havana:known chromosome:GRCh38:17:5116438:5174991:1 gene:ENSG00000129204 gene_biotype:protein_coding transcript_biotype:protein_coding
ENST00000584151	ENST00000581143	7e-20	100	havana:known chromosome:GRCh38:17:63388692:63396976:1 gene:ENSG00000170921 gene_biotype:protein_coding transcript_biotype:retained_intron
ENST00000497389	ENST00000298784	0	5768	ensembl_havana_transcript:known chromosome:GRCh38:10:87095196:87191463:1 gene:ENSG00000122376 gene_biotype:protein_coding transcript_biotype:protein_coding
ENST00000475914	ENST00000298786	0	732	havana:known chromosome:GRCh38:10:87095196:87191468:1 gene:ENSG00000122376 gene_biotype:protein_coding transcript_biotype:protein_coding
ENST00000326333	ENST00000491673	0	883	havana:known chromosome:GRCh38:17:41622873:41624575:-1 gene:ENSG00000128422 gene_biotype:protein_coding transcript_biotype:retained_intron
ENST00000300992	ENST00000311208	0	1953	ensembl_havana_transcript:known chromosome:GRCh38:17:41619437:41624577:-1 gene:ENSG00000128422 gene_biotype:protein_coding transcript_biotype:protein_coding
ENST00000584769	ENST00000540235	0	950	ensembl:known chromosome:GRCh38:17:41619443:41624541:-1 gene:ENSG00000128422 gene_biotype:protein_coding transcript_biotype:protein_coding
ENST00000581146	ENST00000540235	5e-156	553	ensembl:known chromosome:GRCh38:17:41619443:41624541:-1 gene:ENSG00000128422 gene_biotype:protein_coding transcript_biotype:protein_coding
ENST00000458685	ENST00000313735	0	854	ensembl_havana_transcript:known chromosome:GRCh38:17:27756766:27800499:-1 gene:ENSG00000007171 gene_biotype:protein_coding transcript_biotype:protein_coding
ENST00000458685	ENST00000313735	2e-121	440	ensembl_havana_transcript:known chromosome:GRCh38:17:27756766:27800499:-1 gene:ENSG00000007171 gene_biotype:protein_coding transcript_biotype:protein_coding
ENST00000458685	ENST00000313735	5e-52	209	ensembl_havana_transcript:known chromosome:GRCh38:17:27756766:27800499:-1 gene:ENSG00000007171 gene_biotype:protein_coding transcript_biotype:protein_coding
ENST00000411468	ENST00000621962	0	1247	ensembl:known chromosome:GRCh38:17:27757246:27798809:-1 gene:ENSG00000007171 gene_biotype:protein_coding transcript_biotype:protein_coding
ENST00000558801	ENST00000308508	0	4549	ensembl_havana_transcript:known chromosome:GRCh38:15:75674322:75712848:-1 gene:ENSG00000173546 gene_biotype:protein_coding transcript_biotype:protein_coding
ENST00000558731	ENST00000308508	0	4551	ensembl_havana_transcript:known chromosome:GRCh38:15:75674322:75712848:-1 gene:ENSG00000173546 gene_biotype:protein_coding transcript_biotype:protein_coding
ENST00000412448	ENST00000425895	0	2590	havana:known chromosome:GRCh38:22:24609462:24628996:1 gene:ENSG00000100031 gene_biotype:protein_coding transcript_biotype:nonsense_mediated_decay
ENST00000412448	ENST00000425895	0	708	havana:known chromosome:GRCh38:22:24609462:24628996:1 gene:ENSG00000100031 gene_biotype:protein_coding transcript_biotype:nonsense_mediated_decay
ENST00000453783	ENST00000405188	0	2868	havana:known chromosome:GRCh38:22:21207973:21225554:-1 gene:ENSG00000133475 gene_biotype:protein_coding transcript_biotype:protein_coding
ENST00000445651	ENST00000369483	5e-133	475	ensembl:known chromosome:GRCh38:1:116574399:116667755:-1 gene:ENSG00000143061 gene_biotype:protein_coding transcript_biotype:protein_coding
ENST00000430306	ENST00000481589	3e-134	479	havana:putative chromosome:GRCh38:1:116616264:116646945:-1 gene:ENSG00000143061 gene_biotype:protein_coding transcript_biotype:protein_coding
ENST00000469281	ENST00000496081	0	800	havana:known chromosome:GRCh38:6:29942548:29945884:1 gene:ENSG00000206503 gene_biotype:protein_coding transcript_biotype:retained_intron
ENST00000469281	ENST00000496081	9e-101	370	havana:known chromosome:GRCh38:6:29942548:29945884:1 gene:ENSG00000206503 gene_biotype:protein_coding transcript_biotype:retained_intron
ENST00000469281	ENST00000496081	9e-61	237	havana:known chromosome:GRCh38:6:29942548:29945884:1 gene:ENSG00000206503 gene_biotype:protein_coding transcript_biotype:retained_intron
ENST00000462773	ENST00000478519	0	891	havana:known chromosome:GRCh38:6:29827845:29831125:1 gene:ENSG00000204632 gene_biotype:protein_coding transcript_biotype:nonsense_mediated_decay
ENST00000462773	ENST00000478519	2e-93	346	havana:known chromosome:GRCh38:6:29827845:29831125:1 gene:ENSG00000204632 gene_biotype:protein_coding transcript_biotype:nonsense_mediated_decay
ENST00000462773	ENST00000478519	2e-08	63.9	havana:known chromosome:GRCh38:6:29827845:29831125:1 gene:ENSG00000204632 gene_biotype:protein_coding transcript_biotype:nonsense_mediated_decay
ENST00000462773	ENST00000478519	6e-08	62.1	havana:known chromosome:GRCh38:6:29827845:29831125:1 gene:ENSG00000204632 gene_biotype:protein_coding transcript_biotype:nonsense_mediated_decay
ENST00000495278	ENST00000496081	0	800	havana:known chromosome:GRCh38:6:29942548:29945884:1 gene:ENSG00000206503 gene_biotype:protein_coding transcript_biotype:retained_intron
ENST00000495278	ENST00000496081	7e-101	370	havana:known chromosome:GRCh38:6:29942548:29945884:1 gene:ENSG00000206503 gene_biotype:protein_coding transcript_biotype:retained_intron
ENST00000495278	ENST00000496081	3e-20	102	havana:known chromosome:GRCh38:6:29942548:29945884:1 gene:ENSG00000206503 gene_biotype:protein_coding transcript_biotype:retained_intron
ENST00000494367	ENST00000376809	0	1362	ensembl:known chromosome:GRCh38:6:29942470:29945884:1 gene:ENSG00000206503 gene_biotype:protein_coding transcript_biotype:protein_coding
ENST00000475691	ENST00000350320	4e-55	217	ensembl:known chromosome:GRCh38:7:35800986:35907105:1 gene:ENSG00000122545 gene_biotype:protein_coding transcript_biotype:protein_coding
ENST00000489259	ENST00000475109	5e-56	220	havana:known chromosome:GRCh38:7:35801219:35879940:1 gene:ENSG00000122545 gene_biotype:protein_coding transcript_biotype:processed_transcript
ENST00000604116	ENST00000350320	2e-156	553	ensembl:known chromosome:GRCh38:7:35800986:35907105:1 gene:ENSG00000122545 gene_biotype:protein_coding transcript_biotype:protein_coding
ENST00000463567	ENST00000458143	0	721	ensembl:known chromosome:GRCh38:7:149472796:149497807:-1 gene:ENSG00000181220 gene_biotype:protein_coding transcript_biotype:protein_coding
ENST00000463567	ENST00000458143	1e-49	202	ensembl:known chromosome:GRCh38:7:149472796:149497807:-1 gene:ENSG00000181220 gene_biotype:protein_coding transcript_biotype:protein_coding
ENST00000472212	ENST00000458143	0	732	ensembl:known chromosome:GRCh38:7:149472796:149497807:-1 gene:ENSG00000181220 gene_biotype:protein_coding transcript_biotype:protein_coding
ENST00000472212	ENST00000458143	2e-85	320	ensembl:known chromosome:GRCh38:7:149472796:149497807:-1 gene:ENSG00000181220 gene_biotype:protein_coding transcript_biotype:protein_coding
ENST00000486492	ENST00000458143	1e-175	619	ensembl:known chromosome:GRCh38:7:149472796:149497807:-1 gene:ENSG00000181220 gene_biotype:protein_coding transcript_biotype:protein_coding
ENST00000486492	ENST00000458143	1e-85	320	ensembl:known chromosome:GRCh38:7:149472796:149497807:-1 gene:ENSG00000181220 gene_biotype:protein_coding transcript_biotype:protein_coding
ENST00000481762	ENST00000458143	2e-86	320	ensembl:known chromosome:GRCh38:7:149472796:149497807:-1 gene:ENSG00000181220 gene_biotype:protein_coding transcript_biotype:protein_coding
ENST00000493198	ENST00000458143	1e-86	322	ensembl:known chromosome:GRCh38:7:149472796:149497807:-1 gene:ENSG00000181220 gene_biotype:protein_coding transcript_biotype:protein_coding
ENST00000493198	ENST00000458143	4e-36	154	ensembl:known chromosome:GRCh38:7:149472796:149497807:-1 gene:ENSG00000181220 gene_biotype:protein_coding transcript_biotype:protein_coding
ENST00000513792	ENST00000458143	6e-159	562	ensembl:known chromosome:GRCh38:7:149472796:149497807:-1 gene:ENSG00000181220 gene_biotype:protein_coding transcript_biotype:protein_coding
ENST00000513792	ENST00000458143	4e-86	320	ensembl:known chromosome:GRCh38:7:149472796:149497807:-1 gene:ENSG00000181220 gene_biotype:protein_coding transcript_biotype:protein_coding
ENST00000465856	ENST00000377600	0	763	havana:known chromosome:GRCh38:6:26457922:26469602:1 gene:ENSG00000112763 gene_biotype:protein_coding transcript_biotype:nonsense_mediated_decay
ENST00000465856	ENST00000377600	3e-178	628	havana:known chromosome:GRCh38:6:26457922:26469602:1 gene:ENSG00000112763 gene_biotype:protein_coding transcript_biotype:nonsense_mediated_decay
ENST00000377662	ENST00000312541	0	2250	ensembl_havana_transcript:known chromosome:GRCh38:6:26457925:26469637:1 gene:ENSG00000112763 gene_biotype:protein_coding transcript_biotype:protein_coding
ENST00000466808	ENST00000352867	0	1242	ensembl_havana_transcript:known chromosome:GRCh38:6:26383102:26394874:1 gene:ENSG00000124508 gene_biotype:protein_coding transcript_biotype:protein_coding
ENST00000466808	ENST00000352867	6e-105	385	ensembl_havana_transcript:known chromosome:GRCh38:6:26383102:26394874:1 gene:ENSG00000124508 gene_biotype:protein_coding transcript_biotype:protein_coding
ENST00000475151	ENST00000541522	6e-109	396	ensembl:known chromosome:GRCh38:6:26457904:26469653:1 gene:ENSG00000112763 gene_biotype:protein_coding transcript_biotype:protein_coding
ENST00000463944	ENST00000541522	4e-160	566	ensembl:known chromosome:GRCh38:6:26457904:26469653:1 gene:ENSG00000112763 gene_biotype:protein_coding transcript_biotype:protein_coding
ENST00000569846	ENST00000558216	2e-84	315	havana:known chromosome:GRCh38:15:78692578:78727754:-1 gene:ENSG00000117971 gene_biotype:protein_coding transcript_biotype:processed_transcript
ENST00000564933	ENST00000434739	0	1895	havana:known chromosome:GRCh38:15:75282835:75294475:1 gene:ENSG00000140478 gene_biotype:protein_coding transcript_biotype:protein_coding
ENST00000568337	ENST00000434739	0	896	havana:known chromosome:GRCh38:15:75282835:75294475:1 gene:ENSG00000140478 gene_biotype:protein_coding transcript_biotype:protein_coding
ENST00000570227	ENST00000300576	4e-114	412	ensembl_havana_transcript:known chromosome:GRCh38:15:75258599:75270199:1 gene:ENSG00000167195 gene_biotype:protein_coding transcript_biotype:protein_coding
ENST00000508260	ENST00000421103	4e-158	560	ensembl_havana_transcript:novel chromosome:GRCh38:7:65960701:65982211:-1 gene:ENSG00000169919 gene_biotype:protein_coding transcript_biotype:protein_coding
ENST00000509649	ENST00000505799	6e-167	588	havana:known chromosome:GRCh38:5:37379302:37381809:1 gene:ENSG00000082068 gene_biotype:protein_coding transcript_biotype:retained_intron
ENST00000508973	ENST00000505799	3e-101	372	havana:known chromosome:GRCh38:5:37379302:37381809:1 gene:ENSG00000082068 gene_biotype:protein_coding transcript_biotype:retained_intron
ENST00000607545	ENST00000505799	4e-84	316	havana:known chromosome:GRCh38:5:37379302:37381809:1 gene:ENSG00000082068 gene_biotype:protein_coding transcript_biotype:retained_intron
ENST00000449061	ENST00000421103	3e-158	560	ensembl_havana_transcript:novel chromosome:GRCh38:7:65960701:65982211:-1 gene:ENSG00000169919 gene_biotype:protein_coding transcript_biotype:protein_coding
ENST00000569028	ENST00000464571	6e-133	477	havana:novel chromosome:GRCh38:3:75664330:75667220:1 gene:ENSG00000172969 gene_biotype:protein_coding transcript_biotype:protein_coding
ENST00000564452	ENST00000378763	2e-26	122	ensembl_havana_transcript:known chromosome:GRCh38:4:190024367:190027257:-1 gene:ENSG00000205097 gene_biotype:protein_coding transcript_biotype:protein_coding
ENST00000566967	ENST00000425520	1e-84	315	havana:known chromosome:GRCh38:10:133625099:133626795:-1 gene:ENSG00000225899 gene_biotype:protein_coding transcript_biotype:protein_coding
ENST00000534226	ENST00000615839	0	2037	ensembl:known chromosome:GRCh38:12:52286255:52291515:-1 gene:ENSG00000205426 gene_biotype:protein_coding transcript_biotype:protein_coding
ENST00000529785	ENST00000615839	0	1962	ensembl:known chromosome:GRCh38:12:52286255:52291515:-1 gene:ENSG00000205426 gene_biotype:protein_coding transcript_biotype:protein_coding
ENST00000342991	ENST00000483041	0	2200	havana:known chromosome:GRCh38:6:32038370:32041186:1 gene:ENSG00000231852 gene_biotype:protein_coding transcript_biotype:retained_intron
ENST00000342991	ENST00000483041	0	806	havana:known chromosome:GRCh38:6:32038370:32041186:1 gene:ENSG00000231852 gene_biotype:protein_coding transcript_biotype:retained_intron
ENST00000354927	ENST00000418967	0	2608	ensembl_havana_transcript:known chromosome:GRCh38:6:32038265:32041670:1 gene:ENSG00000231852 gene_biotype:protein_coding transcript_biotype:protein_coding
ENST00000590734	ENST00000578200	3e-42	172	havana:known chromosome:GRCh38:17:64560840:64660862:-1 gene:ENSG00000108854 gene_biotype:protein_coding transcript_biotype:processed_transcript
ENST00000435469	ENST00000578200	1e-151	538	havana:known chromosome:GRCh38:17:64560840:64660862:-1 gene:ENSG00000108854 gene_biotype:protein_coding transcript_biotype:processed_transcript
ENST00000453795	ENST00000540235	0	946	ensembl:known chromosome:GRCh38:17:41619443:41624541:-1 gene:ENSG00000128422 gene_biotype:protein_coding transcript_biotype:protein_coding
ENST00000453795	ENST00000540235	6e-127	457	ensembl:known chromosome:GRCh38:17:41619443:41624541:-1 gene:ENSG00000128422 gene_biotype:protein_coding transcript_biotype:protein_coding
ENST00000453795	ENST00000540235	7e-67	257	ensembl:known chromosome:GRCh38:17:41619443:41624541:-1 gene:ENSG00000128422 gene_biotype:protein_coding transcript_biotype:protein_coding
ENST00000581013	ENST00000590038	0	874	havana:putative chromosome:GRCh38:17:41621662:41623268:-1 gene:ENSG00000128422 gene_biotype:protein_coding transcript_biotype:protein_coding
ENST00000583761	ENST00000587070	3e-118	427	havana:known chromosome:GRCh38:17:43940804:43941514:-1 gene:ENSG00000108849 gene_biotype:protein_coding transcript_biotype:retained_intron
ENST00000582808	ENST00000587926	5e-136	486	havana:known chromosome:GRCh38:17:43940804:43941299:-1 gene:ENSG00000108849 gene_biotype:protein_coding transcript_biotype:retained_intron
ENST00000455405	ENST00000492329	0	1561	havana:known chromosome:GRCh38:3:49683976:49686960:-1 gene:ENSG00000173531 gene_biotype:protein_coding transcript_biotype:retained_intron
ENST00000442552	ENST00000492329	0	1766	havana:known chromosome:GRCh38:3:49683976:49686960:-1 gene:ENSG00000173531 gene_biotype:protein_coding transcript_biotype:retained_intron
ENST00000442552	ENST00000492329	2e-163	579	havana:known chromosome:GRCh38:3:49683976:49686960:-1 gene:ENSG00000173531 gene_biotype:protein_coding transcript_biotype:retained_intron
ENST00000442552	ENST00000492329	1e-52	211	havana:known chromosome:GRCh38:3:49683976:49686960:-1 gene:ENSG00000173531 gene_biotype:protein_coding transcript_biotype:retained_intron
ENST00000442552	ENST00000492329	2e-44	183	havana:known chromosome:GRCh38:3:49683976:49686960:-1 gene:ENSG00000173531 gene_biotype:protein_coding transcript_biotype:retained_intron
ENST00000544155	ENST00000498021	0	1037	havana:known chromosome:GRCh38:3:49684844:49685874:-1 gene:ENSG00000173531 gene_biotype:protein_coding transcript_biotype:retained_intron
ENST00000545160	ENST00000481055	4e-86	320	havana:known chromosome:GRCh38:3:49687040:49688068:-1 gene:ENSG00000173531 gene_biotype:protein_coding transcript_biotype:retained_intron
ENST00000478818	ENST00000305286	0	771	ensembl_havana_transcript:known chromosome:GRCh38:17:62380553:62416476:1 gene:ENSG00000172421 gene_biotype:protein_coding transcript_biotype:protein_coding
ENST00000414828	ENST00000618462	4e-81	303	ensembl_havana_transcript:known chromosome:GRCh38:1:148844382:149033019:1 gene:ENSG00000178104 gene_biotype:protein_coding transcript_biotype:protein_coding
ENST00000270691	ENST00000377828	0	2213	ensembl_havana_transcript:known chromosome:GRCh38:1:6424788:6460944:1 gene:ENSG00000187017 gene_biotype:protein_coding transcript_biotype:protein_coding
ENST00000270691	ENST00000377828	0	1050	ensembl_havana_transcript:known chromosome:GRCh38:1:6424788:6460944:1 gene:ENSG00000187017 gene_biotype:protein_coding transcript_biotype:protein_coding
ENST00000492551	ENST00000377828	0	2213	ensembl_havana_transcript:known chromosome:GRCh38:1:6424788:6460944:1 gene:ENSG00000187017 gene_biotype:protein_coding transcript_biotype:protein_coding
ENST00000492551	ENST00000377828	0	1050	ensembl_havana_transcript:known chromosome:GRCh38:1:6424788:6460944:1 gene:ENSG00000187017 gene_biotype:protein_coding transcript_biotype:protein_coding
ENST00000585118	ENST00000432791	1e-81	305	ensembl:known chromosome:GRCh38:17:46029968:46225374:-1 gene:ENSG00000120071 gene_biotype:protein_coding transcript_biotype:protein_coding
ENST00000591271	ENST00000432791	5e-81	303	ensembl:known chromosome:GRCh38:17:46029968:46225374:-1 gene:ENSG00000120071 gene_biotype:protein_coding transcript_biotype:protein_coding
ENST00000582491	ENST00000432791	7e-80	300	ensembl:known chromosome:GRCh38:17:46029968:46225374:-1 gene:ENSG00000120071 gene_biotype:protein_coding transcript_biotype:protein_coding
ENST00000583740	ENST00000432791	8e-78	292	ensembl:known chromosome:GRCh38:17:46029968:46225374:-1 gene:ENSG00000120071 gene_biotype:protein_coding transcript_biotype:protein_coding
ENST00000585122	ENST00000432791	1e-77	292	ensembl:known chromosome:GRCh38:17:46029968:46225374:-1 gene:ENSG00000120071 gene_biotype:protein_coding transcript_biotype:protein_coding
ENST00000455565	ENST00000576739	1e-147	527	havana:known chromosome:GRCh38:17:46172117:46224714:-1 gene:ENSG00000120071 gene_biotype:protein_coding transcript_biotype:protein_coding
ENST00000580220	ENST00000404938	9e-79	296	ensembl_havana_transcript:putative chromosome:GRCh38:7:20615207:20757009:1 gene:ENSG00000004846 gene_biotype:protein_coding transcript_biotype:protein_coding
ENST00000578000	ENST00000492996	5e-91	339	ensembl_havana_transcript:known chromosome:GRCh38:10:68067689:68075283:-1 gene:ENSG00000148634 gene_biotype:protein_coding transcript_biotype:protein_coding
ENST00000585677	ENST00000339464	2e-64	248	ensembl_havana_transcript:known chromosome:GRCh38:22:45920362:45977129:-1 gene:ENSG00000188064 gene_biotype:protein_coding transcript_biotype:protein_coding
ENST00000580655	ENST00000492996	4e-91	339	ensembl_havana_transcript:known chromosome:GRCh38:10:68067689:68075283:-1 gene:ENSG00000148634 gene_biotype:protein_coding transcript_biotype:protein_coding
ENST00000589868	ENST00000366272	5e-56	222	havana:putative chromosome:GRCh38:12:122134321:122138941:1 gene:ENSG00000175727 gene_biotype:protein_coding transcript_biotype:protein_coding
ENST00000428301	ENST00000421686	5e-103	377	havana:known chromosome:GRCh38:9:40265345:40329221:1 gene:ENSG00000240240 gene_biotype:protein_coding transcript_biotype:nonsense_mediated_decay
ENST00000420685	ENST00000564591	2e-87	324	havana:known chromosome:GRCh38:9:38540683:38577203:-1 gene:ENSG00000273170 gene_biotype:protein_coding transcript_biotype:nonsense_mediated_decay
ENST00000436765	ENST00000564591	1e-41	172	havana:known chromosome:GRCh38:9:38540683:38577203:-1 gene:ENSG00000273170 gene_biotype:protein_coding transcript_biotype:nonsense_mediated_decay
ENST00000522175	ENST00000435397	0	902	ensembl_havana_transcript:known chromosome:GRCh38:15:21846329:21877279:-1 gene:ENSG00000233917 gene_biotype:protein_coding transcript_biotype:nonsense_mediated_decay
ENST00000519951	ENST00000439682	0	1421	ensembl_havana_transcript:known chromosome:GRCh38:15:21846329:21877298:-1 gene:ENSG00000233917 gene_biotype:protein_coding transcript_biotype:protein_coding
ENST00000421890	ENST00000621410	3e-26	122	ensembl:known chromosome:GRCh38:9:66900729:66921439:1 gene:ENSG00000274349 gene_biotype:protein_coding transcript_biotype:protein_coding
ENST00000434898	ENST00000621410	2e-26	122	ensembl:known chromosome:GRCh38:9:66900729:66921439:1 gene:ENSG00000274349 gene_biotype:protein_coding transcript_biotype:protein_coding
ENST00000357802	ENST00000323013	0	1435	ensembl_havana_transcript:known chromosome:GRCh38:22:42509968:42519802:-1 gene:ENSG00000189306 gene_biotype:protein_coding transcript_biotype:protein_coding
ENST00000437211	ENST00000323013	0	1421	ensembl_havana_transcript:known chromosome:GRCh38:22:42509968:42519802:-1 gene:ENSG00000189306 gene_biotype:protein_coding transcript_biotype:protein_coding
ENST00000437211	ENST00000323013	8e-53	211	ensembl_havana_transcript:known chromosome:GRCh38:22:42509968:42519802:-1 gene:ENSG00000189306 gene_biotype:protein_coding transcript_biotype:protein_coding
ENST00000458605	ENST00000323013	0	3256	ensembl_havana_transcript:known chromosome:GRCh38:22:42509968:42519802:-1 gene:ENSG00000189306 gene_biotype:protein_coding transcript_biotype:protein_coding
ENST00000566851	ENST00000323013	0	1332	ensembl_havana_transcript:known chromosome:GRCh38:22:42509968:42519802:-1 gene:ENSG00000189306 gene_biotype:protein_coding transcript_biotype:protein_coding
ENST00000421116	ENST00000323013	2e-124	448	ensembl_havana_transcript:known chromosome:GRCh38:22:42509968:42519802:-1 gene:ENSG00000189306 gene_biotype:protein_coding transcript_biotype:protein_coding
ENST00000565118	ENST00000575728	0	1291	havana:putative chromosome:GRCh38:16:16221187:16223467:-1 gene:ENSG00000091262 gene_biotype:protein_coding transcript_biotype:protein_coding
ENST00000546162	ENST00000577103	0	2490	havana:known chromosome:GRCh38:16:16202000:16223522:-1 gene:ENSG00000091262 gene_biotype:protein_coding transcript_biotype:nonsense_mediated_decay
ENST00000565647	ENST00000622290	0	1013	ensembl:known chromosome:GRCh38:16:16149566:16223471:-1 gene:ENSG00000091262 gene_biotype:protein_coding transcript_biotype:protein_coding
ENST00000565566	ENST00000622290	0	2078	ensembl:known chromosome:GRCh38:16:16149566:16223471:-1 gene:ENSG00000091262 gene_biotype:protein_coding transcript_biotype:protein_coding
ENST00000590707	ENST00000294652	0	1919	ensembl:known chromosome:GRCh38:1:108375799:108471002:1 gene:ENSG00000186086 gene_biotype:protein_coding transcript_biotype:protein_coding
ENST00000590707	ENST00000294652	4e-105	385	ensembl:known chromosome:GRCh38:1:108375799:108471002:1 gene:ENSG00000186086 gene_biotype:protein_coding transcript_biotype:protein_coding
ENST00000590707	ENST00000294652	4e-70	268	ensembl:known chromosome:GRCh38:1:108375799:108471002:1 gene:ENSG00000186086 gene_biotype:protein_coding transcript_biotype:protein_coding
ENST00000508988	ENST00000294652	0	1653	ensembl:known chromosome:GRCh38:1:108375799:108471002:1 gene:ENSG00000186086 gene_biotype:protein_coding transcript_biotype:protein_coding
ENST00000508988	ENST00000294652	6e-87	324	ensembl:known chromosome:GRCh38:1:108375799:108471002:1 gene:ENSG00000186086 gene_biotype:protein_coding transcript_biotype:protein_coding
ENST00000586022	ENST00000319651	0	1175	ensembl:known chromosome:GRCh38:17:64854370:64897660:-1 gene:ENSG00000176809 gene_biotype:protein_coding transcript_biotype:protein_coding
ENST00000586022	ENST00000319651	0	664	ensembl:known chromosome:GRCh38:17:64854370:64897660:-1 gene:ENSG00000176809 gene_biotype:protein_coding transcript_biotype:protein_coding
ENST00000586022	ENST00000319651	3e-120	436	ensembl:known chromosome:GRCh38:17:64854370:64897660:-1 gene:ENSG00000176809 gene_biotype:protein_coding transcript_biotype:protein_coding
ENST00000586022	ENST00000319651	1e-93	348	ensembl:known chromosome:GRCh38:17:64854370:64897660:-1 gene:ENSG00000176809 gene_biotype:protein_coding transcript_biotype:protein_coding
ENST00000586022	ENST00000319651	1e-78	298	ensembl:known chromosome:GRCh38:17:64854370:64897660:-1 gene:ENSG00000176809 gene_biotype:protein_coding transcript_biotype:protein_coding
ENST00000586022	ENST00000319651	2e-52	211	ensembl:known chromosome:GRCh38:17:64854370:64897660:-1 gene:ENSG00000176809 gene_biotype:protein_coding transcript_biotype:protein_coding
ENST00000586022	ENST00000319651	5e-48	196	ensembl:known chromosome:GRCh38:17:64854370:64897660:-1 gene:ENSG00000176809 gene_biotype:protein_coding transcript_biotype:protein_coding
ENST00000586022	ENST00000319651	8e-26	122	ensembl:known chromosome:GRCh38:17:64854370:64897660:-1 gene:ENSG00000176809 gene_biotype:protein_coding transcript_biotype:protein_coding
ENST00000586022	ENST00000319651	2e-22	111	ensembl:known chromosome:GRCh38:17:64854370:64897660:-1 gene:ENSG00000176809 gene_biotype:protein_coding transcript_biotype:protein_coding
ENST00000586022	ENST00000319651	3e-20	104	ensembl:known chromosome:GRCh38:17:64854370:64897660:-1 gene:ENSG00000176809 gene_biotype:protein_coding transcript_biotype:protein_coding
ENST00000586022	ENST00000319651	3e-15	87.9	ensembl:known chromosome:GRCh38:17:64854370:64897660:-1 gene:ENSG00000176809 gene_biotype:protein_coding transcript_biotype:protein_coding
ENST00000585915	ENST00000320254	1e-57	224	ensembl_havana_transcript:known chromosome:GRCh38:17:46295131:46337794:1 gene:ENSG00000176681 gene_biotype:protein_coding transcript_biotype:protein_coding
ENST00000585915	ENST00000320254	6e-22	106	ensembl_havana_transcript:known chromosome:GRCh38:17:46295131:46337794:1 gene:ENSG00000176681 gene_biotype:protein_coding transcript_biotype:protein_coding
ENST00000590019	ENST00000320254	2e-156	553	ensembl_havana_transcript:known chromosome:GRCh38:17:46295131:46337794:1 gene:ENSG00000176681 gene_biotype:protein_coding transcript_biotype:protein_coding
ENST00000442192	ENST00000421686	0	830	havana:known chromosome:GRCh38:9:40265345:40329221:1 gene:ENSG00000240240 gene_biotype:protein_coding transcript_biotype:nonsense_mediated_decay
ENST00000442192	ENST00000421686	2e-80	302	havana:known chromosome:GRCh38:9:40265345:40329221:1 gene:ENSG00000240240 gene_biotype:protein_coding transcript_biotype:nonsense_mediated_decay
ENST00000451663	ENST00000562196	0	3602	ensembl_havana_transcript:known chromosome:GRCh38:9:67859147:67902094:1 gene:ENSG00000260691 gene_biotype:protein_coding transcript_biotype:protein_coding
ENST00000428576	ENST00000357336	0	1026	ensembl_havana_transcript:known chromosome:GRCh38:9:64369394:64413142:1 gene:ENSG00000172014 gene_biotype:protein_coding transcript_biotype:protein_coding
ENST00000432875	ENST00000616155	1e-149	531	havana:known chromosome:GRCh38:9:67893327:67899203:1 gene:ENSG00000260691 gene_biotype:protein_coding transcript_biotype:retained_intron
ENST00000429521	ENST00000477139	0	1107	havana:known chromosome:GRCh38:9:40230410:40258779:1 gene:ENSG00000183148 gene_biotype:protein_coding transcript_biotype:processed_transcript
ENST00000344693	ENST00000615683	0	640	havana:known chromosome:GRCh38:9:66148826:66153135:-1 gene:ENSG00000276203 gene_biotype:protein_coding transcript_biotype:retained_intron
ENST00000431363	ENST00000430024	0	874	havana:known chromosome:GRCh38:19:12132117:12156731:-1 gene:ENSG00000213297 gene_biotype:protein_coding transcript_biotype:nonsense_mediated_decay
ENST00000431363	ENST00000430024	6e-98	361	havana:known chromosome:GRCh38:19:12132117:12156731:-1 gene:ENSG00000213297 gene_biotype:protein_coding transcript_biotype:nonsense_mediated_decay
ENST00000431363	ENST00000430024	4e-80	302	havana:known chromosome:GRCh38:19:12132117:12156731:-1 gene:ENSG00000213297 gene_biotype:protein_coding transcript_biotype:nonsense_mediated_decay
ENST00000431363	ENST00000430024	1e-70	270	havana:known chromosome:GRCh38:19:12132117:12156731:-1 gene:ENSG00000213297 gene_biotype:protein_coding transcript_biotype:nonsense_mediated_decay
ENST00000431363	ENST00000430024	2e-53	213	havana:known chromosome:GRCh38:19:12132117:12156731:-1 gene:ENSG00000213297 gene_biotype:protein_coding transcript_biotype:nonsense_mediated_decay
ENST00000424938	ENST00000361113	3e-180	634	ensembl_havana_transcript:known chromosome:GRCh38:19:11597420:11619135:1 gene:ENSG00000198551 gene_biotype:protein_coding transcript_biotype:protein_coding
ENST00000424938	ENST00000361113	5e-99	364	ensembl_havana_transcript:known chromosome:GRCh38:19:11597420:11619135:1 gene:ENSG00000198551 gene_biotype:protein_coding transcript_biotype:protein_coding
ENST00000424938	ENST00000361113	5e-44	182	ensembl_havana_transcript:known chromosome:GRCh38:19:11597420:11619135:1 gene:ENSG00000198551 gene_biotype:protein_coding transcript_biotype:protein_coding
ENST00000570002	ENST00000536693	3e-156	553	havana:known chromosome:GRCh38:17:67991102:67993552:-1 gene:ENSG00000186665 gene_biotype:protein_coding transcript_biotype:protein_coding
ENST00000562555	ENST00000449250	4e-128	459	havana:known chromosome:GRCh38:17:67991101:67993524:-1 gene:ENSG00000186665 gene_biotype:protein_coding transcript_biotype:protein_coding
ENST00000617224	ENST00000452267	0	638	ensembl_havana_transcript:known chromosome:GRCh38:10:47487219:47491693:-1 gene:ENSG00000189090 gene_biotype:protein_coding transcript_biotype:protein_coding
ENST00000418902	ENST00000329406	6e-139	497	ensembl_havana_transcript:known chromosome:GRCh38:12:102196459:102197845:-1 gene:ENSG00000183395 gene_biotype:protein_coding transcript_biotype:protein_coding
ENST00000423301	ENST00000329406	2e-79	298	ensembl_havana_transcript:known chromosome:GRCh38:12:102196459:102197845:-1 gene:ENSG00000183395 gene_biotype:protein_coding transcript_biotype:protein_coding
ENST00000430902	ENST00000329406	2e-79	298	ensembl_havana_transcript:known chromosome:GRCh38:12:102196459:102197845:-1 gene:ENSG00000183395 gene_biotype:protein_coding transcript_biotype:protein_coding
ENST00000423102	ENST00000329406	5e-97	355	ensembl_havana_transcript:known chromosome:GRCh38:12:102196459:102197845:-1 gene:ENSG00000183395 gene_biotype:protein_coding transcript_biotype:protein_coding
ENST00000552999	ENST00000550784	3e-16	87.9	havana:putative chromosome:GRCh38:12:43738333:43758759:-1 gene:ENSG00000129317 gene_biotype:protein_coding transcript_biotype:protein_coding
ENST00000549403	ENST00000324052	1e-116	422	ensembl:known chromosome:GRCh38:4:112637456:112657592:1 gene:ENSG00000174720 gene_biotype:protein_coding transcript_biotype:protein_coding
ENST00000548437	ENST00000464183	2e-13	78.7	havana:known chromosome:GRCh38:17:42969041:42972154:-1 gene:ENSG00000267060 gene_biotype:protein_coding transcript_biotype:retained_intron
ENST00000575421	ENST00000568377	0	1018	ensembl_havana_transcript:known chromosome:GRCh38:16:75538151:75556238:-1 gene:ENSG00000205084 gene_biotype:protein_coding transcript_biotype:protein_coding
ENST00000571737	ENST00000562410	0	667	havana:known chromosome:GRCh38:16:75538136:75556268:-1 gene:ENSG00000205084 gene_biotype:protein_coding transcript_biotype:nonsense_mediated_decay
ENST00000561209	ENST00000388820	0	5659	ensembl_havana_transcript:known chromosome:GRCh38:15:78759203:78811431:-1 gene:ENSG00000136378 gene_biotype:protein_coding transcript_biotype:protein_coding
ENST00000559518	ENST00000568712	2e-103	377	havana:known chromosome:GRCh38:15:78770795:78811232:-1 gene:ENSG00000136378 gene_biotype:protein_coding transcript_biotype:retained_intron
ENST00000558365	ENST00000594821	2e-43	178	havana:putative chromosome:GRCh38:19:21185944:21189998:1 gene:ENSG00000196705 gene_biotype:protein_coding transcript_biotype:processed_transcript
ENST00000583574	ENST00000448331	4e-171	603	havana:known chromosome:GRCh38:17:16690261:16804453:1 gene:ENSG00000266302 gene_biotype:protein_coding transcript_biotype:nonsense_mediated_decay
ENST00000583574	ENST00000448331	6e-15	84.2	havana:known chromosome:GRCh38:17:16690261:16804453:1 gene:ENSG00000266302 gene_biotype:protein_coding transcript_biotype:nonsense_mediated_decay
ENST00000602334	ENST00000392176	3e-107	390	havana:known chromosome:GRCh38:17:18524566:18526846:-1 gene:ENSG00000213077 gene_biotype:protein_coding transcript_biotype:protein_coding
ENST00000413270	ENST00000448331	0	2025	havana:known chromosome:GRCh38:17:16690261:16804453:1 gene:ENSG00000266302 gene_biotype:protein_coding transcript_biotype:nonsense_mediated_decay
ENST00000596579	ENST00000471841	7e-94	346	ensembl_havana_transcript:known chromosome:GRCh38:3:179347692:179394931:1 gene:ENSG00000171109 gene_biotype:protein_coding transcript_biotype:protein_coding
ENST00000594263	ENST00000242323	3e-97	359	ensembl:known chromosome:GRCh38:9:37800554:37867666:1 gene:ENSG00000122741 gene_biotype:protein_coding transcript_biotype:protein_coding
ENST00000594263	ENST00000242323	5e-65	252	ensembl:known chromosome:GRCh38:9:37800554:37867666:1 gene:ENSG00000122741 gene_biotype:protein_coding transcript_biotype:protein_coding
ENST00000594263	ENST00000242323	2e-44	183	ensembl:known chromosome:GRCh38:9:37800554:37867666:1 gene:ENSG00000122741 gene_biotype:protein_coding transcript_biotype:protein_coding
ENST00000507381	ENST00000564111	0	1694	havana:known chromosome:GRCh38:16:11976745:12053284:1 gene:ENSG00000048471 gene_biotype:protein_coding transcript_biotype:retained_intron
ENST00000507381	ENST00000564111	2e-44	183	havana:known chromosome:GRCh38:16:11976745:12053284:1 gene:ENSG00000048471 gene_biotype:protein_coding transcript_biotype:retained_intron
ENST00000509141	ENST00000568359	0	976	havana:known chromosome:GRCh38:16:12038710:12051868:1 gene:ENSG00000048471 gene_biotype:protein_coding transcript_biotype:processed_transcript
ENST00000603801	ENST00000564111	0	1485	havana:known chromosome:GRCh38:16:11976745:12053284:1 gene:ENSG00000048471 gene_biotype:protein_coding transcript_biotype:retained_intron
ENST00000502626	ENST00000564111	0	1177	havana:known chromosome:GRCh38:16:11976745:12053284:1 gene:ENSG00000048471 gene_biotype:protein_coding transcript_biotype:retained_intron
ENST00000580853	ENST00000434419	0	911	ensembl:known chromosome:GRCh38:19:54724459:54767884:1 gene:ENSG00000243772 gene_biotype:protein_coding transcript_biotype:protein_coding
ENST00000580853	ENST00000434419	2e-09	65.8	ensembl:known chromosome:GRCh38:19:54724459:54767884:1 gene:ENSG00000243772 gene_biotype:protein_coding transcript_biotype:protein_coding
ENST00000597171	ENST00000342951	0	1639	havana:known chromosome:GRCh38:19:43167743:43186522:-1 gene:ENSG00000204941 gene_biotype:protein_coding transcript_biotype:protein_coding
ENST00000501199	ENST00000621241	0	1140	ensembl:known chromosome:GRCh38:19:42728080:43205603:-1 gene:ENSG00000170848 gene_biotype:protein_coding transcript_biotype:protein_coding
ENST00000501199	ENST00000621241	6e-133	477	ensembl:known chromosome:GRCh38:19:42728080:43205603:-1 gene:ENSG00000170848 gene_biotype:protein_coding transcript_biotype:protein_coding
ENST00000520314	ENST00000522968	9e-113	412	havana:putative chromosome:GRCh38:8:30732619:30751518:1 gene:ENSG00000104691 gene_biotype:protein_coding transcript_biotype:protein_coding
ENST00000605862	ENST00000619310	0	1061	ensembl:known chromosome:GRCh38:17:62479025:62615478:1 gene:ENSG00000146872 gene_biotype:protein_coding transcript_biotype:protein_coding
ENST00000605862	ENST00000619310	2e-114	416	ensembl:known chromosome:GRCh38:17:62479025:62615478:1 gene:ENSG00000146872 gene_biotype:protein_coding transcript_biotype:protein_coding
ENST00000479267	ENST00000619310	0	1430	ensembl:known chromosome:GRCh38:17:62479025:62615478:1 gene:ENSG00000146872 gene_biotype:protein_coding transcript_biotype:protein_coding
ENST00000426347	ENST00000476295	4e-166	588	havana:known chromosome:GRCh38:7:149262215:149295185:1 gene:ENSG00000204946 gene_biotype:protein_coding transcript_biotype:nonsense_mediated_decay
ENST00000426347	ENST00000476295	8e-109	398	havana:known chromosome:GRCh38:7:149262215:149295185:1 gene:ENSG00000204946 gene_biotype:protein_coding transcript_biotype:nonsense_mediated_decay
ENST00000426347	ENST00000476295	7e-20	102	havana:known chromosome:GRCh38:7:149262215:149295185:1 gene:ENSG00000204946 gene_biotype:protein_coding transcript_biotype:nonsense_mediated_decay
ENST00000463462	ENST00000378052	0	1328	havana:known chromosome:GRCh38:7:149262171:149297301:1 gene:ENSG00000204946 gene_biotype:protein_coding transcript_biotype:nonsense_mediated_decay
ENST00000463462	ENST00000378052	2e-138	496	havana:known chromosome:GRCh38:7:149262171:149297301:1 gene:ENSG00000204946 gene_biotype:protein_coding transcript_biotype:nonsense_mediated_decay
ENST00000463462	ENST00000378052	4e-20	102	havana:known chromosome:GRCh38:7:149262171:149297301:1 gene:ENSG00000204946 gene_biotype:protein_coding transcript_biotype:nonsense_mediated_decay
ENST00000481817	ENST00000378052	2e-110	401	havana:known chromosome:GRCh38:7:149262171:149297301:1 gene:ENSG00000204946 gene_biotype:protein_coding transcript_biotype:nonsense_mediated_decay
ENST00000481817	ENST00000378052	1e-108	396	havana:known chromosome:GRCh38:7:149262171:149297301:1 gene:ENSG00000204946 gene_biotype:protein_coding transcript_biotype:nonsense_mediated_decay
ENST00000481817	ENST00000378052	2e-31	139	havana:known chromosome:GRCh38:7:149262171:149297301:1 gene:ENSG00000204946 gene_biotype:protein_coding transcript_biotype:nonsense_mediated_decay
ENST00000481817	ENST00000378052	2e-21	106	havana:known chromosome:GRCh38:7:149262171:149297301:1 gene:ENSG00000204946 gene_biotype:protein_coding transcript_biotype:nonsense_mediated_decay
ENST00000481968	ENST00000462724	3e-110	399	havana:known chromosome:GRCh38:7:149239694:149250792:1 gene:ENSG00000170260 gene_biotype:protein_coding transcript_biotype:nonsense_mediated_decay
ENST00000416232	ENST00000378052	0	2603	havana:known chromosome:GRCh38:7:149262171:149297301:1 gene:ENSG00000204946 gene_biotype:protein_coding transcript_biotype:nonsense_mediated_decay
ENST00000416232	ENST00000378052	2e-46	191	havana:known chromosome:GRCh38:7:149262171:149297301:1 gene:ENSG00000204946 gene_biotype:protein_coding transcript_biotype:nonsense_mediated_decay
ENST00000416232	ENST00000378052	4e-33	147	havana:known chromosome:GRCh38:7:149262171:149297301:1 gene:ENSG00000204946 gene_biotype:protein_coding transcript_biotype:nonsense_mediated_decay
ENST00000416232	ENST00000378052	4e-18	97.1	havana:known chromosome:GRCh38:7:149262171:149297301:1 gene:ENSG00000204946 gene_biotype:protein_coding transcript_biotype:nonsense_mediated_decay
ENST00000416232	ENST00000378052	8e-10	69.4	havana:known chromosome:GRCh38:7:149262171:149297301:1 gene:ENSG00000204946 gene_biotype:protein_coding transcript_biotype:nonsense_mediated_decay
ENST00000416232	ENST00000378052	8e-10	69.4	havana:known chromosome:GRCh38:7:149262171:149297301:1 gene:ENSG00000204946 gene_biotype:protein_coding transcript_biotype:nonsense_mediated_decay
ENST00000480864	ENST00000378052	0	1718	havana:known chromosome:GRCh38:7:149262171:149297301:1 gene:ENSG00000204946 gene_biotype:protein_coding transcript_biotype:nonsense_mediated_decay
ENST00000480864	ENST00000378052	3e-10	69.4	havana:known chromosome:GRCh38:7:149262171:149297301:1 gene:ENSG00000204946 gene_biotype:protein_coding transcript_biotype:nonsense_mediated_decay
ENST00000480864	ENST00000378052	3e-10	69.4	havana:known chromosome:GRCh38:7:149262171:149297301:1 gene:ENSG00000204946 gene_biotype:protein_coding transcript_biotype:nonsense_mediated_decay
ENST00000579873	ENST00000581258	0	767	havana:putative chromosome:GRCh38:17:67947754:67981762:1 gene:ENSG00000171634 gene_biotype:protein_coding transcript_biotype:protein_coding
ENST00000585187	ENST00000539061	2e-80	300	havana:putative chromosome:GRCh38:11:74128530:74170984:-1 gene:ENSG00000168014 gene_biotype:protein_coding transcript_biotype:protein_coding
ENST00000583052	ENST00000262160	3e-132	473	ensembl_havana_transcript:known chromosome:GRCh38:18:47808957:47930559:-1 gene:ENSG00000175387 gene_biotype:protein_coding transcript_biotype:protein_coding
ENST00000515723	ENST00000319211	2e-43	178	ensembl_havana_transcript:known chromosome:GRCh38:5:76716043:76735781:1 gene:ENSG00000181104 gene_biotype:protein_coding transcript_biotype:protein_coding
ENST00000569730	ENST00000286122	0	1059	ensembl:known chromosome:GRCh38:16:87951432:88077317:1 gene:ENSG00000172530 gene_biotype:protein_coding transcript_biotype:protein_coding
ENST00000579701	ENST00000619262	2e-163	577	havana:known chromosome:GRCh38:17:35918080:35930769:-1 gene:ENSG00000278023 gene_biotype:protein_coding transcript_biotype:protein_coding
ENST00000563867	ENST00000480484	0	636	havana:known chromosome:GRCh38:15:75336076:75343224:1 gene:ENSG00000140365 gene_biotype:protein_coding transcript_biotype:nonsense_mediated_decay
ENST00000568184	ENST00000568034	1e-96	355	havana:known chromosome:GRCh38:15:75336086:75339010:1 gene:ENSG00000140365 gene_biotype:protein_coding transcript_biotype:retained_intron
ENST00000568184	ENST00000568034	2e-39	165	havana:known chromosome:GRCh38:15:75336086:75339010:1 gene:ENSG00000140365 gene_biotype:protein_coding transcript_biotype:retained_intron
ENST00000568184	ENST00000568034	1e-27	126	havana:known chromosome:GRCh38:15:75336086:75339010:1 gene:ENSG00000140365 gene_biotype:protein_coding transcript_biotype:retained_intron
ENST00000579913	ENST00000333412	0	2383	ensembl:known chromosome:GRCh38:17:46512710:46555650:1 gene:ENSG00000238083 gene_biotype:protein_coding transcript_biotype:protein_coding
ENST00000579913	ENST00000333412	1e-53	215	ensembl:known chromosome:GRCh38:17:46512710:46555650:1 gene:ENSG00000238083 gene_biotype:protein_coding transcript_biotype:protein_coding
ENST00000579913	ENST00000333412	3e-35	154	ensembl:known chromosome:GRCh38:17:46512710:46555650:1 gene:ENSG00000238083 gene_biotype:protein_coding transcript_biotype:protein_coding
ENST00000581296	ENST00000320254	0	5278	ensembl_havana_transcript:known chromosome:GRCh38:17:46295131:46337794:1 gene:ENSG00000176681 gene_biotype:protein_coding transcript_biotype:protein_coding
ENST00000581296	ENST00000320254	0	3184	ensembl_havana_transcript:known chromosome:GRCh38:17:46295131:46337794:1 gene:ENSG00000176681 gene_biotype:protein_coding transcript_biotype:protein_coding
ENST00000423945	ENST00000246868	1e-150	534	ensembl_havana_transcript:known chromosome:GRCh38:7:66987677:66995601:-1 gene:ENSG00000126524 gene_biotype:protein_coding transcript_biotype:protein_coding
ENST00000423945	ENST00000246868	9e-88	326	ensembl_havana_transcript:known chromosome:GRCh38:7:66987677:66995601:-1 gene:ENSG00000126524 gene_biotype:protein_coding transcript_biotype:protein_coding
ENST00000423945	ENST00000246868	5e-21	104	ensembl_havana_transcript:known chromosome:GRCh38:7:66987677:66995601:-1 gene:ENSG00000126524 gene_biotype:protein_coding transcript_biotype:protein_coding
ENST00000415772	ENST00000490953	0	754	havana:known chromosome:GRCh38:7:66991061:66995566:-1 gene:ENSG00000126524 gene_biotype:protein_coding transcript_biotype:retained_intron
ENST00000415772	ENST00000490953	2e-134	481	havana:known chromosome:GRCh38:7:66991061:66995566:-1 gene:ENSG00000126524 gene_biotype:protein_coding transcript_biotype:retained_intron
ENST00000456312	ENST00000490953	0	821	havana:known chromosome:GRCh38:7:66991061:66995566:-1 gene:ENSG00000126524 gene_biotype:protein_coding transcript_biotype:retained_intron
ENST00000456312	ENST00000490953	3e-134	481	havana:known chromosome:GRCh38:7:66991061:66995566:-1 gene:ENSG00000126524 gene_biotype:protein_coding transcript_biotype:retained_intron
ENST00000437201	ENST00000490953	0	1434	havana:known chromosome:GRCh38:7:66991061:66995566:-1 gene:ENSG00000126524 gene_biotype:protein_coding transcript_biotype:retained_intron
ENST00000453858	ENST00000414306	0	1243	havana:known chromosome:GRCh38:7:66987744:66995576:-1 gene:ENSG00000126524 gene_biotype:protein_coding transcript_biotype:nonsense_mediated_decay
ENST00000430394	ENST00000469483	0	1328	havana:known chromosome:GRCh38:1:149803602:149812338:-1 gene:ENSG00000203814 gene_biotype:protein_coding transcript_biotype:processed_transcript
ENST00000412169	ENST00000369167	0	660	havana:known chromosome:GRCh38:1:149810406:149812359:-1 gene:ENSG00000203814 gene_biotype:protein_coding transcript_biotype:protein_coding
ENST00000444603	ENST00000618312	3e-115	416	ensembl:known chromosome:GRCh38:6:150866333:151101885:1 gene:ENSG00000120254 gene_biotype:protein_coding transcript_biotype:protein_coding
ENST00000432011	ENST00000453602	0	798	havana:putative chromosome:GRCh38:6:151034532:151042064:1 gene:ENSG00000120254 gene_biotype:protein_coding transcript_biotype:protein_coding
ENST00000597630	ENST00000593944	1e-117	425	havana:putative chromosome:GRCh38:19:42249593:42253899:-1 gene:ENSG00000105722 gene_biotype:protein_coding transcript_biotype:protein_coding
ENST00000598387	ENST00000593944	7e-136	484	havana:putative chromosome:GRCh38:19:42249593:42253899:-1 gene:ENSG00000105722 gene_biotype:protein_coding transcript_biotype:protein_coding
ENST00000618775	ENST00000426727	1e-72	276	havana:known chromosome:GRCh38:15:75859940:75901044:1 gene:ENSG00000140367 gene_biotype:protein_coding transcript_biotype:protein_coding
ENST00000618775	ENST00000426727	3e-13	78.7	havana:known chromosome:GRCh38:15:75859940:75901044:1 gene:ENSG00000140367 gene_biotype:protein_coding transcript_biotype:protein_coding
ENST00000613592	ENST00000561851	2e-129	464	ensembl_havana_transcript:known chromosome:GRCh38:15:75844044:75899650:1 gene:ENSG00000140367 gene_biotype:protein_coding transcript_biotype:protein_coding
ENST00000613592	ENST00000561851	9e-79	296	ensembl_havana_transcript:known chromosome:GRCh38:15:75844044:75899650:1 gene:ENSG00000140367 gene_biotype:protein_coding transcript_biotype:protein_coding
ENST00000561287	ENST00000581220	3e-92	340	havana:known chromosome:GRCh38:18:23479007:23483137:1 gene:ENSG00000101782 gene_biotype:protein_coding transcript_biotype:retained_intron
ENST00000558542	ENST00000563966	8e-12	73.1	havana:known chromosome:GRCh38:15:75878186:75897062:1 gene:ENSG00000140367 gene_biotype:protein_coding transcript_biotype:processed_transcript
ENST00000579692	ENST00000580246	2e-104	381	havana:known chromosome:GRCh38:17:64593015:64598445:-1 gene:ENSG00000108854 gene_biotype:protein_coding transcript_biotype:retained_intron
ENST00000580190	ENST00000578386	4e-71	270	havana:known chromosome:GRCh38:17:64545068:64661928:-1 gene:ENSG00000108854 gene_biotype:protein_coding transcript_biotype:nonsense_mediated_decay
ENST00000582483	ENST00000262435	5e-179	628	ensembl_havana_transcript:known chromosome:GRCh38:17:64545365:64662068:-1 gene:ENSG00000108854 gene_biotype:protein_coding transcript_biotype:protein_coding
ENST00000579588	ENST00000262435	2e-153	544	ensembl_havana_transcript:known chromosome:GRCh38:17:64545365:64662068:-1 gene:ENSG00000108854 gene_biotype:protein_coding transcript_biotype:protein_coding
ENST00000578883	ENST00000324873	8e-38	159	havana:known chromosome:GRCh38:16:28532708:28539174:-1 gene:ENSG00000176046 gene_biotype:protein_coding transcript_biotype:protein_coding
ENST00000580053	ENST00000434041	2e-55	219	ensembl_havana_transcript:known chromosome:GRCh38:17:46299134:46361745:-1 gene:ENSG00000228696 gene_biotype:protein_coding transcript_biotype:protein_coding
ENST00000600623	ENST00000598614	1e-103	377	havana:putative chromosome:GRCh38:19:51491641:51500373:-1 gene:ENSG00000254521 gene_biotype:protein_coding transcript_biotype:protein_coding
ENST00000566802	ENST00000561920	0	3869	havana:known chromosome:GRCh38:16:70114344:70148591:1 gene:ENSG00000090857 gene_biotype:protein_coding transcript_biotype:retained_intron
ENST00000563377	ENST00000568530	0	3661	havana:known chromosome:GRCh38:16:70114372:70161300:1 gene:ENSG00000090857 gene_biotype:protein_coding transcript_biotype:protein_coding
ENST00000565724	ENST00000565186	0	1629	havana:known chromosome:GRCh38:16:70120131:70158331:1 gene:ENSG00000090857 gene_biotype:protein_coding transcript_biotype:nonsense_mediated_decay
ENST00000429810	ENST00000561920	0	1618	havana:known chromosome:GRCh38:16:70114344:70148591:1 gene:ENSG00000090857 gene_biotype:protein_coding transcript_biotype:retained_intron
ENST00000429810	ENST00000561920	0	990	havana:known chromosome:GRCh38:16:70114344:70148591:1 gene:ENSG00000090857 gene_biotype:protein_coding transcript_biotype:retained_intron
ENST00000429810	ENST00000561920	1e-62	244	havana:known chromosome:GRCh38:16:70114344:70148591:1 gene:ENSG00000090857 gene_biotype:protein_coding transcript_biotype:retained_intron
ENST00000568371	ENST00000328914	6e-115	416	ensembl_havana_transcript:known chromosome:GRCh38:7:4682309:4771443:1 gene:ENSG00000164916 gene_biotype:protein_coding transcript_biotype:protein_coding
ENST00000417670	ENST00000390655	0	1125	ensembl_havana_transcript:known chromosome:GRCh38:2:86841582:86861924:-1 gene:ENSG00000172116 gene_biotype:protein_coding transcript_biotype:protein_coding
ENST00000416057	ENST00000431506	0	1098	ensembl:known chromosome:GRCh38:2:86844632:86861924:-1 gene:ENSG00000172116 gene_biotype:protein_coding transcript_biotype:protein_coding
ENST00000457911	ENST00000261405	0	4883	ensembl_havana_transcript:known chromosome:GRCh38:12:5948874:6124675:-1 gene:ENSG00000110799 gene_biotype:protein_coding transcript_biotype:protein_coding
ENST00000510265	ENST00000381989	1e-133	477	ensembl_havana_transcript:known chromosome:GRCh38:13:24420926:24512810:-1 gene:ENSG00000102699 gene_biotype:protein_coding transcript_biotype:protein_coding
ENST00000425474	ENST00000495765	1e-169	599	havana:known chromosome:GRCh38:7:99971565:99976042:-1 gene:ENSG00000160862 gene_biotype:protein_coding transcript_biotype:retained_intron
ENST00000411909	ENST00000292401	0	1190	ensembl_havana_transcript:known chromosome:GRCh38:7:99966730:99976157:-1 gene:ENSG00000160862 gene_biotype:protein_coding transcript_biotype:protein_coding
ENST00000448242	ENST00000492124	2e-25	119	havana:known chromosome:GRCh38:7:56088554:56092996:-1 gene:ENSG00000164776 gene_biotype:protein_coding transcript_biotype:retained_intron
ENST00000497063	ENST00000324472	0	2034	ensembl_havana_transcript:known chromosome:GRCh38:12:63558913:63668577:-1 gene:ENSG00000177990 gene_biotype:protein_coding transcript_biotype:protein_coding
ENST00000497063	ENST00000324472	4e-156	555	ensembl_havana_transcript:known chromosome:GRCh38:12:63558913:63668577:-1 gene:ENSG00000177990 gene_biotype:protein_coding transcript_biotype:protein_coding
ENST00000479881	ENST00000324472	1e-99	364	ensembl_havana_transcript:known chromosome:GRCh38:12:63558913:63668577:-1 gene:ENSG00000177990 gene_biotype:protein_coding transcript_biotype:protein_coding
ENST00000510435	ENST00000511906	5e-61	237	havana:known chromosome:GRCh38:5:37379288:37752672:1 gene:ENSG00000082068 gene_biotype:protein_coding transcript_biotype:retained_intron
ENST00000503812	ENST00000511906	8e-62	237	havana:known chromosome:GRCh38:5:37379288:37752672:1 gene:ENSG00000082068 gene_biotype:protein_coding transcript_biotype:retained_intron
ENST00000254109	ENST00000435359	3e-117	425	ensembl:known chromosome:GRCh38:17:2689386:2711633:-1 gene:ENSG00000132361 gene_biotype:protein_coding transcript_biotype:protein_coding
ENST00000525610	ENST00000435359	2e-117	425	ensembl:known chromosome:GRCh38:17:2689386:2711633:-1 gene:ENSG00000132361 gene_biotype:protein_coding transcript_biotype:protein_coding
ENST00000532304	ENST00000435359	2e-117	425	ensembl:known chromosome:GRCh38:17:2689386:2711633:-1 gene:ENSG00000132361 gene_biotype:protein_coding transcript_biotype:protein_coding
ENST00000411844	ENST00000435359	4e-26	121	ensembl:known chromosome:GRCh38:17:2689386:2711633:-1 gene:ENSG00000132361 gene_biotype:protein_coding transcript_biotype:protein_coding
ENST00000431761	ENST00000435359	7e-50	200	ensembl:known chromosome:GRCh38:17:2689386:2711633:-1 gene:ENSG00000132361 gene_biotype:protein_coding transcript_biotype:protein_coding
ENST00000562354	ENST00000619416	2e-52	211	ensembl_havana_transcript:known chromosome:GRCh38:14:58427402:58551289:1 gene:ENSG00000100578 gene_biotype:protein_coding transcript_biotype:protein_coding
ENST00000584762	ENST00000478158	3e-25	117	havana:known chromosome:GRCh38:16:30357107:30368007:-1 gene:ENSG00000169221 gene_biotype:protein_coding transcript_biotype:retained_intron
ENST00000611297	ENST00000422563	0	1059	ensembl:known chromosome:GRCh38:15:84235773:84245368:1 gene:ENSG00000184206 gene_biotype:protein_coding transcript_biotype:protein_coding
ENST00000614358	ENST00000510439	0	1435	havana:novel chromosome:GRCh38:15:84235773:84245368:1 gene:ENSG00000184206 gene_biotype:protein_coding transcript_biotype:protein_coding
ENST00000614358	ENST00000510439	0	789	havana:novel chromosome:GRCh38:15:84235773:84245368:1 gene:ENSG00000184206 gene_biotype:protein_coding transcript_biotype:protein_coding
ENST00000614358	ENST00000510439	0	785	havana:novel chromosome:GRCh38:15:84235773:84245368:1 gene:ENSG00000184206 gene_biotype:protein_coding transcript_biotype:protein_coding
ENST00000614358	ENST00000510439	9e-161	569	havana:novel chromosome:GRCh38:15:84235773:84245368:1 gene:ENSG00000184206 gene_biotype:protein_coding transcript_biotype:protein_coding
ENST00000614358	ENST00000510439	6e-43	178	havana:novel chromosome:GRCh38:15:84235773:84245368:1 gene:ENSG00000184206 gene_biotype:protein_coding transcript_biotype:protein_coding
ENST00000614358	ENST00000510439	4e-40	169	havana:novel chromosome:GRCh38:15:84235773:84245368:1 gene:ENSG00000184206 gene_biotype:protein_coding transcript_biotype:protein_coding
ENST00000614358	ENST00000510439	1e-15	87.9	havana:novel chromosome:GRCh38:15:84235773:84245368:1 gene:ENSG00000184206 gene_biotype:protein_coding transcript_biotype:protein_coding
ENST00000434304	ENST00000418274	0	2326	havana:known chromosome:GRCh38:18:12102706:12129749:1 gene:ENSG00000181626 gene_biotype:protein_coding transcript_biotype:processed_transcript
ENST00000438131	ENST00000574788	3e-69	267	havana:known chromosome:GRCh38:17:5116438:5174991:1 gene:ENSG00000129204 gene_biotype:protein_coding transcript_biotype:protein_coding
ENST00000438131	ENST00000574788	4e-68	263	havana:known chromosome:GRCh38:17:5116438:5174991:1 gene:ENSG00000129204 gene_biotype:protein_coding transcript_biotype:protein_coding
ENST00000438131	ENST00000574788	2e-45	187	havana:known chromosome:GRCh38:17:5116438:5174991:1 gene:ENSG00000129204 gene_biotype:protein_coding transcript_biotype:protein_coding
ENST00000398469	ENST00000574788	9e-124	448	havana:known chromosome:GRCh38:17:5116438:5174991:1 gene:ENSG00000129204 gene_biotype:protein_coding transcript_biotype:protein_coding
ENST00000398469	ENST00000574788	3e-69	267	havana:known chromosome:GRCh38:17:5116438:5174991:1 gene:ENSG00000129204 gene_biotype:protein_coding transcript_biotype:protein_coding
ENST00000458343	ENST00000574788	2e-124	448	havana:known chromosome:GRCh38:17:5116438:5174991:1 gene:ENSG00000129204 gene_biotype:protein_coding transcript_biotype:protein_coding
ENST00000458343	ENST00000574788	6e-70	267	havana:known chromosome:GRCh38:17:5116438:5174991:1 gene:ENSG00000129204 gene_biotype:protein_coding transcript_biotype:protein_coding
ENST00000587335	ENST00000574788	4e-46	187	havana:known chromosome:GRCh38:17:5116438:5174991:1 gene:ENSG00000129204 gene_biotype:protein_coding transcript_biotype:protein_coding
ENST00000587335	ENST00000574788	3e-43	178	havana:known chromosome:GRCh38:17:5116438:5174991:1 gene:ENSG00000129204 gene_biotype:protein_coding transcript_biotype:protein_coding
ENST00000587390	ENST00000573483	5e-45	183	havana:known chromosome:GRCh38:17:3878831:3894891:-1 gene:ENSG00000004660 gene_biotype:protein_coding transcript_biotype:retained_intron
ENST00000589633	ENST00000573483	4e-41	171	havana:known chromosome:GRCh38:17:3878831:3894891:-1 gene:ENSG00000004660 gene_biotype:protein_coding transcript_biotype:retained_intron
ENST00000581935	ENST00000615683	0	1179	havana:known chromosome:GRCh38:9:66148826:66153135:-1 gene:ENSG00000276203 gene_biotype:protein_coding transcript_biotype:retained_intron
ENST00000581181	ENST00000616047	0	808	ensembl_havana_transcript:known chromosome:GRCh38:9:67859180:67863454:1 gene:ENSG00000260691 gene_biotype:protein_coding transcript_biotype:retained_intron
ENST00000581363	ENST00000620792	0	883	havana:novel chromosome:GRCh38:9:67859398:67884550:1 gene:ENSG00000260691 gene_biotype:protein_coding transcript_biotype:protein_coding
ENST00000431648	ENST00000357336	0	3771	ensembl_havana_transcript:known chromosome:GRCh38:9:64369394:64413142:1 gene:ENSG00000172014 gene_biotype:protein_coding transcript_biotype:protein_coding
ENST00000580195	ENST00000622129	2e-72	274	havana:known chromosome:GRCh38:9:67880450:67899198:1 gene:ENSG00000260691 gene_biotype:protein_coding transcript_biotype:retained_intron
ENST00000580195	ENST00000622129	7e-23	110	havana:known chromosome:GRCh38:9:67880450:67899198:1 gene:ENSG00000260691 gene_biotype:protein_coding transcript_biotype:retained_intron
ENST00000580995	ENST00000357336	4e-134	479	ensembl_havana_transcript:known chromosome:GRCh38:9:64369394:64413142:1 gene:ENSG00000172014 gene_biotype:protein_coding transcript_biotype:protein_coding
ENST00000583348	ENST00000611388	2e-140	499	ensembl_havana_transcript:known chromosome:GRCh38:9:66109394:66152966:-1 gene:ENSG00000276203 gene_biotype:protein_coding transcript_biotype:protein_coding
ENST00000577614	ENST00000590154	0	1112	havana:known chromosome:GRCh38:9:40264971:40274085:1 gene:ENSG00000240240 gene_biotype:protein_coding transcript_biotype:processed_transcript
ENST00000564680	ENST00000341495	0	1166	ensembl_havana_transcript:known chromosome:GRCh38:6:41228324:41238382:1 gene:ENSG00000188056 gene_biotype:protein_coding transcript_biotype:protein_coding
ENST00000457327	ENST00000448827	9e-147	521	havana:known chromosome:GRCh38:6:41228339:41237100:1 gene:ENSG00000188056 gene_biotype:protein_coding transcript_biotype:protein_coding
ENST00000470997	ENST00000418931	0	863	ensembl_havana_transcript:known chromosome:GRCh38:6:33075926:33087201:1 gene:ENSG00000223865 gene_biotype:protein_coding transcript_biotype:protein_coding
ENST00000574727	ENST00000396128	1e-94	351	ensembl_havana_transcript:known chromosome:GRCh38:14:44924319:44961965:-1 gene:ENSG00000179454 gene_biotype:protein_coding transcript_biotype:protein_coding
ENST00000574727	ENST00000396128	2e-42	178	ensembl_havana_transcript:known chromosome:GRCh38:14:44924319:44961965:-1 gene:ENSG00000179454 gene_biotype:protein_coding transcript_biotype:protein_coding
ENST00000573104	ENST00000543139	4e-46	187	havana:known chromosome:GRCh38:12:123248278:123256945:1 gene:ENSG00000130921 gene_biotype:protein_coding transcript_biotype:protein_coding
ENST00000576636	ENST00000543139	4e-46	187	havana:known chromosome:GRCh38:12:123248278:123256945:1 gene:ENSG00000130921 gene_biotype:protein_coding transcript_biotype:protein_coding
ENST00000574271	ENST00000543139	7e-46	187	havana:known chromosome:GRCh38:12:123248278:123256945:1 gene:ENSG00000130921 gene_biotype:protein_coding transcript_biotype:protein_coding
ENST00000570835	ENST00000543139	4e-46	187	havana:known chromosome:GRCh38:12:123248278:123256945:1 gene:ENSG00000130921 gene_biotype:protein_coding transcript_biotype:protein_coding
ENST00000314246	ENST00000526619	0	4846	ensembl:known chromosome:GRCh38:15:28378664:28392018:1 gene:ENSG00000153684 gene_biotype:protein_coding transcript_biotype:protein_coding
ENST00000341390	ENST00000524859	0	3906	ensembl_havana_transcript:known chromosome:GRCh38:15:28519615:28532971:-1 gene:ENSG00000183629 gene_biotype:protein_coding transcript_biotype:retained_intron
ENST00000578210	ENST00000472940	0	1070	ensembl_havana_transcript:known chromosome:GRCh38:17:59893086:59947461:1 gene:ENSG00000108443 gene_biotype:protein_coding transcript_biotype:nonsense_mediated_decay
ENST00000441215	ENST00000393021	0	1871	ensembl:known chromosome:GRCh38:17:59893046:59950421:1 gene:ENSG00000108443 gene_biotype:protein_coding transcript_biotype:protein_coding
ENST00000395215	ENST00000618219	0	1188	ensembl:known chromosome:GRCh38:15:75258558:75295530:1 gene:ENSG00000140478 gene_biotype:protein_coding transcript_biotype:protein_coding
ENST00000395215	ENST00000618219	4e-164	580	ensembl:known chromosome:GRCh38:15:75258558:75295530:1 gene:ENSG00000140478 gene_biotype:protein_coding transcript_biotype:protein_coding
ENST00000566174	ENST00000290438	0	2712	ensembl_havana_transcript:known chromosome:GRCh38:15:74069857:74082550:-1 gene:ENSG00000159289 gene_biotype:protein_coding transcript_biotype:protein_coding
ENST00000444809	ENST00000319636	0	2752	ensembl:known chromosome:GRCh38:7:57119621:57132341:-1 gene:ENSG00000185177 gene_biotype:protein_coding transcript_biotype:protein_coding
ENST00000444809	ENST00000319636	0	870	ensembl:known chromosome:GRCh38:7:57119621:57132341:-1 gene:ENSG00000185177 gene_biotype:protein_coding transcript_biotype:protein_coding
ENST00000444809	ENST00000319636	0	861	ensembl:known chromosome:GRCh38:7:57119621:57132341:-1 gene:ENSG00000185177 gene_biotype:protein_coding transcript_biotype:protein_coding
ENST00000444809	ENST00000319636	0	699	ensembl:known chromosome:GRCh38:7:57119621:57132341:-1 gene:ENSG00000185177 gene_biotype:protein_coding transcript_biotype:protein_coding
ENST00000444809	ENST00000319636	0	688	ensembl:known chromosome:GRCh38:7:57119621:57132341:-1 gene:ENSG00000185177 gene_biotype:protein_coding transcript_biotype:protein_coding
ENST00000444809	ENST00000319636	0	675	ensembl:known chromosome:GRCh38:7:57119621:57132341:-1 gene:ENSG00000185177 gene_biotype:protein_coding transcript_biotype:protein_coding
ENST00000444809	ENST00000319636	0	667	ensembl:known chromosome:GRCh38:7:57119621:57132341:-1 gene:ENSG00000185177 gene_biotype:protein_coding transcript_biotype:protein_coding
ENST00000444809	ENST00000319636	0	641	ensembl:known chromosome:GRCh38:7:57119621:57132341:-1 gene:ENSG00000185177 gene_biotype:protein_coding transcript_biotype:protein_coding
ENST00000444809	ENST00000319636	8e-177	623	ensembl:known chromosome:GRCh38:7:57119621:57132341:-1 gene:ENSG00000185177 gene_biotype:protein_coding transcript_biotype:protein_coding
ENST00000444809	ENST00000319636	8e-147	523	ensembl:known chromosome:GRCh38:7:57119621:57132341:-1 gene:ENSG00000185177 gene_biotype:protein_coding transcript_biotype:protein_coding
ENST00000444809	ENST00000319636	2e-132	475	ensembl:known chromosome:GRCh38:7:57119621:57132341:-1 gene:ENSG00000185177 gene_biotype:protein_coding transcript_biotype:protein_coding
ENST00000444809	ENST00000319636	8e-107	390	ensembl:known chromosome:GRCh38:7:57119621:57132341:-1 gene:ENSG00000185177 gene_biotype:protein_coding transcript_biotype:protein_coding
ENST00000444809	ENST00000319636	7e-98	361	ensembl:known chromosome:GRCh38:7:57119621:57132341:-1 gene:ENSG00000185177 gene_biotype:protein_coding transcript_biotype:protein_coding
ENST00000444809	ENST00000319636	3e-71	272	ensembl:known chromosome:GRCh38:7:57119621:57132341:-1 gene:ENSG00000185177 gene_biotype:protein_coding transcript_biotype:protein_coding
ENST00000331425	ENST00000319636	0	2259	ensembl:known chromosome:GRCh38:7:57119621:57132341:-1 gene:ENSG00000185177 gene_biotype:protein_coding transcript_biotype:protein_coding
ENST00000331425	ENST00000319636	0	867	ensembl:known chromosome:GRCh38:7:57119621:57132341:-1 gene:ENSG00000185177 gene_biotype:protein_coding transcript_biotype:protein_coding
ENST00000331425	ENST00000319636	0	819	ensembl:known chromosome:GRCh38:7:57119621:57132341:-1 gene:ENSG00000185177 gene_biotype:protein_coding transcript_biotype:protein_coding
ENST00000331425	ENST00000319636	0	699	ensembl:known chromosome:GRCh38:7:57119621:57132341:-1 gene:ENSG00000185177 gene_biotype:protein_coding transcript_biotype:protein_coding
ENST00000331425	ENST00000319636	0	688	ensembl:known chromosome:GRCh38:7:57119621:57132341:-1 gene:ENSG00000185177 gene_biotype:protein_coding transcript_biotype:protein_coding
ENST00000331425	ENST00000319636	0	675	ensembl:known chromosome:GRCh38:7:57119621:57132341:-1 gene:ENSG00000185177 gene_biotype:protein_coding transcript_biotype:protein_coding
ENST00000331425	ENST00000319636	0	643	ensembl:known chromosome:GRCh38:7:57119621:57132341:-1 gene:ENSG00000185177 gene_biotype:protein_coding transcript_biotype:protein_coding
ENST00000331425	ENST00000319636	2e-177	625	ensembl:known chromosome:GRCh38:7:57119621:57132341:-1 gene:ENSG00000185177 gene_biotype:protein_coding transcript_biotype:protein_coding
ENST00000331425	ENST00000319636	3e-171	604	ensembl:known chromosome:GRCh38:7:57119621:57132341:-1 gene:ENSG00000185177 gene_biotype:protein_coding transcript_biotype:protein_coding
ENST00000331425	ENST00000319636	8e-147	523	ensembl:known chromosome:GRCh38:7:57119621:57132341:-1 gene:ENSG00000185177 gene_biotype:protein_coding transcript_biotype:protein_coding
ENST00000331425	ENST00000319636	2e-127	459	ensembl:known chromosome:GRCh38:7:57119621:57132341:-1 gene:ENSG00000185177 gene_biotype:protein_coding transcript_biotype:protein_coding
ENST00000331425	ENST00000319636	8e-107	390	ensembl:known chromosome:GRCh38:7:57119621:57132341:-1 gene:ENSG00000185177 gene_biotype:protein_coding transcript_biotype:protein_coding
ENST00000331425	ENST00000319636	2e-88	329	ensembl:known chromosome:GRCh38:7:57119621:57132341:-1 gene:ENSG00000185177 gene_biotype:protein_coding transcript_biotype:protein_coding
ENST00000331425	ENST00000319636	1e-84	316	ensembl:known chromosome:GRCh38:7:57119621:57132341:-1 gene:ENSG00000185177 gene_biotype:protein_coding transcript_biotype:protein_coding
ENST00000331425	ENST00000319636	3e-71	272	ensembl:known chromosome:GRCh38:7:57119621:57132341:-1 gene:ENSG00000185177 gene_biotype:protein_coding transcript_biotype:protein_coding
ENST00000423435	ENST00000577647	0	1947	havana:known chromosome:GRCh38:17:63484823:63521848:1 gene:ENSG00000264813 gene_biotype:protein_coding transcript_biotype:nonsense_mediated_decay
ENST00000423435	ENST00000577647	0	857	havana:known chromosome:GRCh38:17:63484823:63521848:1 gene:ENSG00000264813 gene_biotype:protein_coding transcript_biotype:nonsense_mediated_decay
ENST00000423435	ENST00000577647	2e-68	263	havana:known chromosome:GRCh38:17:63484823:63521848:1 gene:ENSG00000264813 gene_biotype:protein_coding transcript_biotype:nonsense_mediated_decay
ENST00000423435	ENST00000577647	5e-50	202	havana:known chromosome:GRCh38:17:63484823:63521848:1 gene:ENSG00000264813 gene_biotype:protein_coding transcript_biotype:nonsense_mediated_decay
ENST00000423435	ENST00000577647	4e-21	106	havana:known chromosome:GRCh38:17:63484823:63521848:1 gene:ENSG00000264813 gene_biotype:protein_coding transcript_biotype:nonsense_mediated_decay
ENST00000434190	ENST00000611414	5e-85	316	ensembl:known chromosome:GRCh38:9:135561758:135566776:1 gene:ENSG00000122133 gene_biotype:protein_coding transcript_biotype:protein_coding
ENST00000444357	ENST00000374518	3e-67	257	ensembl_havana_transcript:known chromosome:GRCh38:10:42782801:42834937:1 gene:ENSG00000165733 gene_biotype:protein_coding transcript_biotype:protein_coding
ENST00000413661	ENST00000374518	4e-67	257	ensembl_havana_transcript:known chromosome:GRCh38:10:42782801:42834937:1 gene:ENSG00000165733 gene_biotype:protein_coding transcript_biotype:protein_coding
ENST00000416720	ENST00000374518	2e-126	453	ensembl_havana_transcript:known chromosome:GRCh38:10:42782801:42834937:1 gene:ENSG00000165733 gene_biotype:protein_coding transcript_biotype:protein_coding
ENST00000579301	ENST00000582081	2e-104	381	havana:known chromosome:GRCh38:17:64542295:64661897:-1 gene:ENSG00000108854 gene_biotype:protein_coding transcript_biotype:nonsense_mediated_decay
ENST00000514992	ENST00000582081	2e-103	377	havana:known chromosome:GRCh38:17:64542295:64661897:-1 gene:ENSG00000108854 gene_biotype:protein_coding transcript_biotype:nonsense_mediated_decay
ENST00000581291	ENST00000610412	0	2693	ensembl:known chromosome:GRCh38:17:36377348:36439566:-1 gene:ENSG00000274226 gene_biotype:protein_coding transcript_biotype:protein_coding
ENST00000581291	ENST00000610412	0	767	ensembl:known chromosome:GRCh38:17:36377348:36439566:-1 gene:ENSG00000274226 gene_biotype:protein_coding transcript_biotype:protein_coding
ENST00000577902	ENST00000610412	0	2763	ensembl:known chromosome:GRCh38:17:36377348:36439566:-1 gene:ENSG00000274226 gene_biotype:protein_coding transcript_biotype:protein_coding
ENST00000339120	ENST00000621034	0	1640	ensembl_havana_transcript:known chromosome:GRCh38:17:36253954:36264553:-1 gene:ENSG00000274933 gene_biotype:protein_coding transcript_biotype:protein_coding
ENST00000339120	ENST00000621034	0	883	ensembl_havana_transcript:known chromosome:GRCh38:17:36253954:36264553:-1 gene:ENSG00000274933 gene_biotype:protein_coding transcript_biotype:protein_coding
ENST00000511720	ENST00000328656	2e-44	182	havana:known chromosome:GRCh38:21:38256741:38307357:1 gene:ENSG00000157551 gene_biotype:protein_coding transcript_biotype:protein_coding
ENST00000510782	ENST00000327535	2e-90	337	ensembl_havana_transcript:known chromosome:GRCh38:1:24154157:24187261:-1 gene:ENSG00000185436 gene_biotype:protein_coding transcript_biotype:protein_coding
ENST00000602493	ENST00000592339	0	2693	havana:putative chromosome:GRCh38:17:60179105:60256700:-1 gene:ENSG00000170832 gene_biotype:protein_coding transcript_biotype:protein_coding
ENST00000582394	ENST00000592339	0	2693	havana:putative chromosome:GRCh38:17:60179105:60256700:-1 gene:ENSG00000170832 gene_biotype:protein_coding transcript_biotype:protein_coding
ENST00000577423	ENST00000580666	0	1541	ensembl_havana_transcript:known chromosome:GRCh38:17:68268197:68291266:-1 gene:ENSG00000108932 gene_biotype:protein_coding transcript_biotype:protein_coding
ENST00000413214	ENST00000580666	0	1796	ensembl_havana_transcript:known chromosome:GRCh38:17:68268197:68291266:-1 gene:ENSG00000108932 gene_biotype:protein_coding transcript_biotype:protein_coding
ENST00000398851	ENST00000394713	0	1251	ensembl:known chromosome:GRCh38:17:32021136:32053498:1 gene:ENSG00000185158 gene_biotype:protein_coding transcript_biotype:protein_coding
ENST00000412831	ENST00000579766	0	833	havana:known chromosome:GRCh38:17:32048978:32050582:1 gene:ENSG00000185158 gene_biotype:protein_coding transcript_biotype:retained_intron
ENST00000417404	ENST00000579766	0	1792	havana:known chromosome:GRCh38:17:32048978:32050582:1 gene:ENSG00000185158 gene_biotype:protein_coding transcript_biotype:retained_intron
ENST00000409873	ENST00000564789	0	699	havana:known chromosome:GRCh38:16:90040043:90043472:1 gene:ENSG00000141013 gene_biotype:protein_coding transcript_biotype:retained_intron
ENST00000517889	ENST00000620723	0	1474	ensembl:known chromosome:GRCh38:16:90022600:90044971:1 gene:ENSG00000141013 gene_biotype:protein_coding transcript_biotype:protein_coding
ENST00000517889	ENST00000620723	1e-59	233	ensembl:known chromosome:GRCh38:16:90022600:90044971:1 gene:ENSG00000141013 gene_biotype:protein_coding transcript_biotype:protein_coding
ENST00000409768	ENST00000620723	0	1040	ensembl:known chromosome:GRCh38:16:90022600:90044971:1 gene:ENSG00000141013 gene_biotype:protein_coding transcript_biotype:protein_coding
ENST00000409768	ENST00000620723	1e-58	230	ensembl:known chromosome:GRCh38:16:90022600:90044971:1 gene:ENSG00000141013 gene_biotype:protein_coding transcript_biotype:protein_coding
ENST00000409768	ENST00000620723	2e-50	202	ensembl:known chromosome:GRCh38:16:90022600:90044971:1 gene:ENSG00000141013 gene_biotype:protein_coding transcript_biotype:protein_coding
ENST00000521551	ENST00000620723	1e-95	351	ensembl:known chromosome:GRCh38:16:90022600:90044971:1 gene:ENSG00000141013 gene_biotype:protein_coding transcript_biotype:protein_coding
ENST00000521551	ENST00000620723	5e-60	233	ensembl:known chromosome:GRCh38:16:90022600:90044971:1 gene:ENSG00000141013 gene_biotype:protein_coding transcript_biotype:protein_coding
ENST00000610227	ENST00000620723	4e-60	233	ensembl:known chromosome:GRCh38:16:90022600:90044971:1 gene:ENSG00000141013 gene_biotype:protein_coding transcript_biotype:protein_coding
ENST00000610227	ENST00000620723	2e-33	145	ensembl:known chromosome:GRCh38:16:90022600:90044971:1 gene:ENSG00000141013 gene_biotype:protein_coding transcript_biotype:protein_coding
ENST00000622033	ENST00000350320	2e-104	381	ensembl:known chromosome:GRCh38:7:35800986:35907105:1 gene:ENSG00000122545 gene_biotype:protein_coding transcript_biotype:protein_coding
ENST00000618315	ENST00000350320	1e-55	219	ensembl:known chromosome:GRCh38:7:35800986:35907105:1 gene:ENSG00000122545 gene_biotype:protein_coding transcript_biotype:protein_coding
ENST00000327086	ENST00000350320	1e-154	547	ensembl:known chromosome:GRCh38:7:35800986:35907105:1 gene:ENSG00000122545 gene_biotype:protein_coding transcript_biotype:protein_coding
ENST00000449219	ENST00000350320	2e-104	381	ensembl:known chromosome:GRCh38:7:35800986:35907105:1 gene:ENSG00000122545 gene_biotype:protein_coding transcript_biotype:protein_coding
ENST00000572124	ENST00000350320	3e-53	213	ensembl:known chromosome:GRCh38:7:35800986:35907105:1 gene:ENSG00000122545 gene_biotype:protein_coding transcript_biotype:protein_coding
ENST00000540997	ENST00000558190	5e-115	418	ensembl_havana_transcript:known chromosome:GRCh38:14:92038652:92106610:-1 gene:ENSG00000066427 gene_biotype:protein_coding transcript_biotype:protein_coding
ENST00000618545	ENST00000359982	7e-172	606	ensembl_havana_transcript:novel chromosome:GRCh38:19:51519730:51531794:-1 gene:ENSG00000105492 gene_biotype:protein_coding transcript_biotype:protein_coding
ENST00000611992	ENST00000359982	7e-172	606	ensembl_havana_transcript:novel chromosome:GRCh38:19:51519730:51531794:-1 gene:ENSG00000105492 gene_biotype:protein_coding transcript_biotype:protein_coding
ENST00000593736	ENST00000340550	1e-50	202	ensembl_havana_transcript:known chromosome:GRCh38:19:51452376:51458456:-1 gene:ENSG00000105366 gene_biotype:protein_coding transcript_biotype:protein_coding
ENST00000619985	ENST00000262262	6e-169	597	ensembl_havana_transcript:known chromosome:GRCh38:19:51225098:51240016:1 gene:ENSG00000105383 gene_biotype:protein_coding transcript_biotype:protein_coding
ENST00000614626	ENST00000262262	3e-170	601	ensembl_havana_transcript:known chromosome:GRCh38:19:51225098:51240016:1 gene:ENSG00000105383 gene_biotype:protein_coding transcript_biotype:protein_coding
ENST00000613386	ENST00000261609	0	7858	ensembl_havana_transcript:known chromosome:GRCh38:15:28111040:28322152:-1 gene:ENSG00000128731 gene_biotype:protein_coding transcript_biotype:protein_coding
ENST00000613386	ENST00000261609	4e-105	387	ensembl_havana_transcript:known chromosome:GRCh38:15:28111040:28322152:-1 gene:ENSG00000128731 gene_biotype:protein_coding transcript_biotype:protein_coding
ENST00000613386	ENST00000261609	4e-70	270	ensembl_havana_transcript:known chromosome:GRCh38:15:28111040:28322152:-1 gene:ENSG00000128731 gene_biotype:protein_coding transcript_biotype:protein_coding
ENST00000619021	ENST00000261609	0	7502	ensembl_havana_transcript:known chromosome:GRCh38:15:28111040:28322152:-1 gene:ENSG00000128731 gene_biotype:protein_coding transcript_biotype:protein_coding
ENST00000619021	ENST00000261609	4e-70	270	ensembl_havana_transcript:known chromosome:GRCh38:15:28111040:28322152:-1 gene:ENSG00000128731 gene_biotype:protein_coding transcript_biotype:protein_coding
ENST00000619021	ENST00000261609	3e-67	261	ensembl_havana_transcript:known chromosome:GRCh38:15:28111040:28322152:-1 gene:ENSG00000128731 gene_biotype:protein_coding transcript_biotype:protein_coding
ENST00000619021	ENST00000261609	3e-31	141	ensembl_havana_transcript:known chromosome:GRCh38:15:28111040:28322152:-1 gene:ENSG00000128731 gene_biotype:protein_coding transcript_biotype:protein_coding
ENST00000615156	ENST00000261609	1e-107	392	ensembl_havana_transcript:known chromosome:GRCh38:15:28111040:28322152:-1 gene:ENSG00000128731 gene_biotype:protein_coding transcript_biotype:protein_coding
ENST00000615156	ENST00000261609	8e-104	379	ensembl_havana_transcript:known chromosome:GRCh38:15:28111040:28322152:-1 gene:ENSG00000128731 gene_biotype:protein_coding transcript_biotype:protein_coding
ENST00000618651	ENST00000567869	2e-123	444	havana:known chromosome:GRCh38:15:28190201:28203936:-1 gene:ENSG00000128731 gene_biotype:protein_coding transcript_biotype:retained_intron
ENST00000618651	ENST00000567869	3e-47	191	havana:known chromosome:GRCh38:15:28190201:28203936:-1 gene:ENSG00000128731 gene_biotype:protein_coding transcript_biotype:retained_intron
ENST00000614571	ENST00000261609	7e-79	296	ensembl_havana_transcript:known chromosome:GRCh38:15:28111040:28322152:-1 gene:ENSG00000128731 gene_biotype:protein_coding transcript_biotype:protein_coding
ENST00000614571	ENST00000261609	2e-15	86.1	ensembl_havana_transcript:known chromosome:GRCh38:15:28111040:28322152:-1 gene:ENSG00000128731 gene_biotype:protein_coding transcript_biotype:protein_coding
ENST00000460564	ENST00000414694	3e-97	357	havana:known chromosome:GRCh38:3:133746393:133754582:1 gene:ENSG00000091513 gene_biotype:protein_coding transcript_biotype:nonsense_mediated_decay
ENST00000412192	ENST00000264376	0	643	ensembl_havana_transcript:known chromosome:GRCh38:2:208121607:208124501:-1 gene:ENSG00000118231 gene_biotype:protein_coding transcript_biotype:protein_coding
ENST00000440809	ENST00000264376	3e-180	632	ensembl_havana_transcript:known chromosome:GRCh38:2:208121607:208124501:-1 gene:ENSG00000118231 gene_biotype:protein_coding transcript_biotype:protein_coding
ENST00000514545	ENST00000251566	0	1064	ensembl_havana_transcript:known chromosome:GRCh38:4:68928463:68951791:-1 gene:ENSG00000135220 gene_biotype:protein_coding transcript_biotype:protein_coding
ENST00000434100	ENST00000382977	8e-38	159	ensembl:known chromosome:GRCh38:13:19422883:19493615:-1 gene:ENSG00000132958 gene_biotype:protein_coding transcript_biotype:protein_coding
ENST00000429698	ENST00000382977	1e-37	159	ensembl:known chromosome:GRCh38:13:19422883:19493615:-1 gene:ENSG00000132958 gene_biotype:protein_coding transcript_biotype:protein_coding
ENST00000435256	ENST00000382977	0	859	ensembl:known chromosome:GRCh38:13:19422883:19493615:-1 gene:ENSG00000132958 gene_biotype:protein_coding transcript_biotype:protein_coding
ENST00000600751	ENST00000558583	1e-101	374	havana:known chromosome:GRCh38:16:12901620:13240413:1 gene:ENSG00000237515 gene_biotype:protein_coding transcript_biotype:protein_coding
ENST00000584747	ENST00000374518	0	1519	ensembl_havana_transcript:known chromosome:GRCh38:10:42782801:42834937:1 gene:ENSG00000165733 gene_biotype:protein_coding transcript_biotype:protein_coding
ENST00000584747	ENST00000374518	2e-59	233	ensembl_havana_transcript:known chromosome:GRCh38:10:42782801:42834937:1 gene:ENSG00000165733 gene_biotype:protein_coding transcript_biotype:protein_coding
ENST00000441263	ENST00000374518	0	2134	ensembl_havana_transcript:known chromosome:GRCh38:10:42782801:42834937:1 gene:ENSG00000165733 gene_biotype:protein_coding transcript_biotype:protein_coding
ENST00000620166	ENST00000473244	0	852	havana:known chromosome:GRCh38:22:20581901:20587632:1 gene:ENSG00000099917 gene_biotype:protein_coding transcript_biotype:retained_intron
ENST00000552968	ENST00000461076	8e-109	396	havana:known chromosome:GRCh38:22:20583338:20585803:1 gene:ENSG00000099917 gene_biotype:protein_coding transcript_biotype:retained_intron
ENST00000417524	ENST00000448331	0	706	havana:known chromosome:GRCh38:17:16690261:16804453:1 gene:ENSG00000266302 gene_biotype:protein_coding transcript_biotype:nonsense_mediated_decay
ENST00000417524	ENST00000448331	1e-88	329	havana:known chromosome:GRCh38:17:16690261:16804453:1 gene:ENSG00000266302 gene_biotype:protein_coding transcript_biotype:nonsense_mediated_decay
ENST00000578986	ENST00000448331	0	902	havana:known chromosome:GRCh38:17:16690261:16804453:1 gene:ENSG00000266302 gene_biotype:protein_coding transcript_biotype:nonsense_mediated_decay
ENST00000393005	ENST00000448331	0	5007	havana:known chromosome:GRCh38:17:16690261:16804453:1 gene:ENSG00000266302 gene_biotype:protein_coding transcript_biotype:nonsense_mediated_decay
ENST00000393005	ENST00000448331	0	889	havana:known chromosome:GRCh38:17:16690261:16804453:1 gene:ENSG00000266302 gene_biotype:protein_coding transcript_biotype:nonsense_mediated_decay
ENST00000393005	ENST00000448331	7e-176	621	havana:known chromosome:GRCh38:17:16690261:16804453:1 gene:ENSG00000266302 gene_biotype:protein_coding transcript_biotype:nonsense_mediated_decay
ENST00000445583	ENST00000448331	0	2209	havana:known chromosome:GRCh38:17:16690261:16804453:1 gene:ENSG00000266302 gene_biotype:protein_coding transcript_biotype:nonsense_mediated_decay
ENST00000577603	ENST00000448331	5e-80	300	havana:known chromosome:GRCh38:17:16690261:16804453:1 gene:ENSG00000266302 gene_biotype:protein_coding transcript_biotype:nonsense_mediated_decay
ENST00000456071	ENST00000448331	0	1218	havana:known chromosome:GRCh38:17:16690261:16804453:1 gene:ENSG00000266302 gene_biotype:protein_coding transcript_biotype:nonsense_mediated_decay
ENST00000444558	ENST00000448331	0	1672	havana:known chromosome:GRCh38:17:16690261:16804453:1 gene:ENSG00000266302 gene_biotype:protein_coding transcript_biotype:nonsense_mediated_decay
ENST00000444558	ENST00000448331	2e-41	174	havana:known chromosome:GRCh38:17:16690261:16804453:1 gene:ENSG00000266302 gene_biotype:protein_coding transcript_biotype:nonsense_mediated_decay
ENST00000582011	ENST00000448331	0	872	havana:known chromosome:GRCh38:17:16690261:16804453:1 gene:ENSG00000266302 gene_biotype:protein_coding transcript_biotype:nonsense_mediated_decay
ENST00000437217	ENST00000448331	0	876	havana:known chromosome:GRCh38:17:16690261:16804453:1 gene:ENSG00000266302 gene_biotype:protein_coding transcript_biotype:nonsense_mediated_decay
ENST00000506594	ENST00000448331	0	2150	havana:known chromosome:GRCh38:17:16690261:16804453:1 gene:ENSG00000266302 gene_biotype:protein_coding transcript_biotype:nonsense_mediated_decay
ENST00000341745	ENST00000448331	0	5541	havana:known chromosome:GRCh38:17:16690261:16804453:1 gene:ENSG00000266302 gene_biotype:protein_coding transcript_biotype:nonsense_mediated_decay
ENST00000477141	ENST00000487863	3e-77	289	ensembl_havana_transcript:known chromosome:GRCh38:19:52527652:52564464:1 gene:ENSG00000198482 gene_biotype:protein_coding transcript_biotype:nonsense_mediated_decay
ENST00000585227	ENST00000616763	0	4161	ensembl:known chromosome:GRCh38:10:45825602:45847757:-1 gene:ENSG00000188234 gene_biotype:protein_coding transcript_biotype:protein_coding
ENST00000585227	ENST00000616763	3e-28	130	ensembl:known chromosome:GRCh38:10:45825602:45847757:-1 gene:ENSG00000188234 gene_biotype:protein_coding transcript_biotype:protein_coding
ENST00000585227	ENST00000616763	2e-25	121	ensembl:known chromosome:GRCh38:10:45825602:45847757:-1 gene:ENSG00000188234 gene_biotype:protein_coding transcript_biotype:protein_coding
ENST00000603888	ENST00000452145	0	3819	ensembl_havana_transcript:known chromosome:GRCh38:10:47501854:47523638:-1 gene:ENSG00000204172 gene_biotype:protein_coding transcript_biotype:protein_coding
ENST00000603888	ENST00000452145	1e-26	124	ensembl_havana_transcript:known chromosome:GRCh38:10:47501854:47523638:-1 gene:ENSG00000204172 gene_biotype:protein_coding transcript_biotype:protein_coding
ENST00000603888	ENST00000452145	6e-25	119	ensembl_havana_transcript:known chromosome:GRCh38:10:47501854:47523638:-1 gene:ENSG00000204172 gene_biotype:protein_coding transcript_biotype:protein_coding
ENST00000612717	ENST00000538120	2e-84	316	havana:known chromosome:GRCh38:12:122272806:122280878:-1 gene:ENSG00000130779 gene_biotype:protein_coding transcript_biotype:retained_intron
ENST00000430707	ENST00000330377	0	843	ensembl_havana_transcript:known chromosome:GRCh38:22:23573125:23580308:-1 gene:ENSG00000128322 gene_biotype:protein_coding transcript_biotype:protein_coding
ENST00000425948	ENST00000330377	2e-162	573	ensembl_havana_transcript:known chromosome:GRCh38:22:23573125:23580308:-1 gene:ENSG00000128322 gene_biotype:protein_coding transcript_biotype:protein_coding
ENST00000534768	ENST00000615694	3e-68	261	ensembl:known chromosome:GRCh38:11:18112617:18235926:-1 gene:ENSG00000148965 gene_biotype:protein_coding transcript_biotype:protein_coding
ENST00000533267	ENST00000615694	4e-84	313	ensembl:known chromosome:GRCh38:11:18112617:18235926:-1 gene:ENSG00000148965 gene_biotype:protein_coding transcript_biotype:protein_coding
ENST00000427998	ENST00000393347	4e-113	411	havana:known chromosome:GRCh38:5:180607965:180649624:-1 gene:ENSG00000037280 gene_biotype:protein_coding transcript_biotype:protein_coding
ENST00000394517	ENST00000543897	2e-38	161	havana:known chromosome:GRCh38:12:122472870:122500595:-1 gene:ENSG00000033030 gene_biotype:protein_coding transcript_biotype:protein_coding
ENST00000456409	ENST00000393347	3e-113	411	havana:known chromosome:GRCh38:5:180607965:180649624:-1 gene:ENSG00000037280 gene_biotype:protein_coding transcript_biotype:protein_coding
ENST00000433695	ENST00000393347	8e-113	409	havana:known chromosome:GRCh38:5:180607965:180649624:-1 gene:ENSG00000037280 gene_biotype:protein_coding transcript_biotype:protein_coding
ENST00000451054	ENST00000502649	4e-71	270	havana:putative chromosome:GRCh38:5:180607968:180649600:-1 gene:ENSG00000037280 gene_biotype:protein_coding transcript_biotype:protein_coding
ENST00000430983	ENST00000578175	0	1735	havana:known chromosome:GRCh38:17:68248070:68257153:1 gene:ENSG00000196704 gene_biotype:protein_coding transcript_biotype:retained_intron
ENST00000430983	ENST00000578175	0	1061	havana:known chromosome:GRCh38:17:68248070:68257153:1 gene:ENSG00000196704 gene_biotype:protein_coding transcript_biotype:retained_intron
ENST00000397713	ENST00000578175	0	3201	havana:known chromosome:GRCh38:17:68248070:68257153:1 gene:ENSG00000196704 gene_biotype:protein_coding transcript_biotype:retained_intron
ENST00000565833	ENST00000612294	0	889	ensembl:known chromosome:GRCh38:17:68248004:68257164:1 gene:ENSG00000196704 gene_biotype:protein_coding transcript_biotype:protein_coding
ENST00000565833	ENST00000612294	6e-111	403	ensembl:known chromosome:GRCh38:17:68248004:68257164:1 gene:ENSG00000196704 gene_biotype:protein_coding transcript_biotype:protein_coding
ENST00000513150	ENST00000296028	4e-25	119	ensembl_havana_transcript:known chromosome:GRCh38:4:73987038:73988197:-1 gene:ENSG00000163736 gene_biotype:protein_coding transcript_biotype:protein_coding
ENST00000513150	ENST00000296028	2e-22	110	ensembl_havana_transcript:known chromosome:GRCh38:4:73987038:73988197:-1 gene:ENSG00000163736 gene_biotype:protein_coding transcript_biotype:protein_coding
ENST00000514391	ENST00000296028	2e-66	254	ensembl_havana_transcript:known chromosome:GRCh38:4:73987038:73988197:-1 gene:ENSG00000163736 gene_biotype:protein_coding transcript_biotype:protein_coding
ENST00000448991	ENST00000587986	4e-26	121	havana:putative chromosome:GRCh38:19:37507218:37536530:1 gene:ENSG00000188227 gene_biotype:protein_coding transcript_biotype:protein_coding
ENST00000567704	ENST00000308508	0	6440	ensembl_havana_transcript:known chromosome:GRCh38:15:75674322:75712848:-1 gene:ENSG00000173546 gene_biotype:protein_coding transcript_biotype:protein_coding
ENST00000567704	ENST00000308508	0	987	ensembl_havana_transcript:known chromosome:GRCh38:15:75674322:75712848:-1 gene:ENSG00000173546 gene_biotype:protein_coding transcript_biotype:protein_coding
ENST00000565545	ENST00000308508	0	928	ensembl_havana_transcript:known chromosome:GRCh38:15:75674322:75712848:-1 gene:ENSG00000173546 gene_biotype:protein_coding transcript_biotype:protein_coding
ENST00000532298	ENST00000550665	0	1195	havana:putative chromosome:GRCh38:16:29484690:29505820:-1 gene:ENSG00000169203 gene_biotype:protein_coding transcript_biotype:protein_coding
ENST00000525562	ENST00000617311	0	1832	ensembl:known chromosome:GRCh38:16:29486578:29499452:-1 gene:ENSG00000169203 gene_biotype:protein_coding transcript_biotype:protein_coding
ENST00000526720	ENST00000617311	0	701	ensembl:known chromosome:GRCh38:16:29486578:29499452:-1 gene:ENSG00000169203 gene_biotype:protein_coding transcript_biotype:protein_coding
ENST00000526720	ENST00000617311	3e-78	294	ensembl:known chromosome:GRCh38:16:29486578:29499452:-1 gene:ENSG00000169203 gene_biotype:protein_coding transcript_biotype:protein_coding
ENST00000562821	ENST00000618312	6e-114	414	ensembl:known chromosome:GRCh38:6:150866333:151101885:1 gene:ENSG00000120254 gene_biotype:protein_coding transcript_biotype:protein_coding
ENST00000562856	ENST00000618312	8e-115	414	ensembl:known chromosome:GRCh38:6:150866333:151101885:1 gene:ENSG00000120254 gene_biotype:protein_coding transcript_biotype:protein_coding
ENST00000439473	ENST00000324472	0	2087	ensembl_havana_transcript:known chromosome:GRCh38:12:63558913:63668577:-1 gene:ENSG00000177990 gene_biotype:protein_coding transcript_biotype:protein_coding
ENST00000439473	ENST00000324472	0	837	ensembl_havana_transcript:known chromosome:GRCh38:12:63558913:63668577:-1 gene:ENSG00000177990 gene_biotype:protein_coding transcript_biotype:protein_coding
ENST00000439473	ENST00000324472	1e-173	614	ensembl_havana_transcript:known chromosome:GRCh38:12:63558913:63668577:-1 gene:ENSG00000177990 gene_biotype:protein_coding transcript_biotype:protein_coding
ENST00000438364	ENST00000324472	0	1602	ensembl_havana_transcript:known chromosome:GRCh38:12:63558913:63668577:-1 gene:ENSG00000177990 gene_biotype:protein_coding transcript_biotype:protein_coding
ENST00000438364	ENST00000324472	0	1321	ensembl_havana_transcript:known chromosome:GRCh38:12:63558913:63668577:-1 gene:ENSG00000177990 gene_biotype:protein_coding transcript_biotype:protein_coding
ENST00000438364	ENST00000324472	5e-43	180	ensembl_havana_transcript:known chromosome:GRCh38:12:63558913:63668577:-1 gene:ENSG00000177990 gene_biotype:protein_coding transcript_biotype:protein_coding
ENST00000438364	ENST00000324472	5e-43	180	ensembl_havana_transcript:known chromosome:GRCh38:12:63558913:63668577:-1 gene:ENSG00000177990 gene_biotype:protein_coding transcript_biotype:protein_coding
ENST00000411491	ENST00000324472	0	1685	ensembl_havana_transcript:known chromosome:GRCh38:12:63558913:63668577:-1 gene:ENSG00000177990 gene_biotype:protein_coding transcript_biotype:protein_coding
ENST00000411491	ENST00000324472	2e-56	224	ensembl_havana_transcript:known chromosome:GRCh38:12:63558913:63668577:-1 gene:ENSG00000177990 gene_biotype:protein_coding transcript_biotype:protein_coding
ENST00000411491	ENST00000324472	4e-43	180	ensembl_havana_transcript:known chromosome:GRCh38:12:63558913:63668577:-1 gene:ENSG00000177990 gene_biotype:protein_coding transcript_biotype:protein_coding
ENST00000411491	ENST00000324472	4e-43	180	ensembl_havana_transcript:known chromosome:GRCh38:12:63558913:63668577:-1 gene:ENSG00000177990 gene_biotype:protein_coding transcript_biotype:protein_coding
ENST00000411491	ENST00000324472	4e-43	180	ensembl_havana_transcript:known chromosome:GRCh38:12:63558913:63668577:-1 gene:ENSG00000177990 gene_biotype:protein_coding transcript_biotype:protein_coding
ENST00000411491	ENST00000324472	7e-31	139	ensembl_havana_transcript:known chromosome:GRCh38:12:63558913:63668577:-1 gene:ENSG00000177990 gene_biotype:protein_coding transcript_biotype:protein_coding
ENST00000312132	ENST00000324472	0	2920	ensembl_havana_transcript:known chromosome:GRCh38:12:63558913:63668577:-1 gene:ENSG00000177990 gene_biotype:protein_coding transcript_biotype:protein_coding
ENST00000312132	ENST00000324472	2e-156	556	ensembl_havana_transcript:known chromosome:GRCh38:12:63558913:63668577:-1 gene:ENSG00000177990 gene_biotype:protein_coding transcript_biotype:protein_coding
ENST00000312132	ENST00000324472	5e-43	180	ensembl_havana_transcript:known chromosome:GRCh38:12:63558913:63668577:-1 gene:ENSG00000177990 gene_biotype:protein_coding transcript_biotype:protein_coding
ENST00000435536	ENST00000324472	0	3079	ensembl_havana_transcript:known chromosome:GRCh38:12:63558913:63668577:-1 gene:ENSG00000177990 gene_biotype:protein_coding transcript_biotype:protein_coding
ENST00000446373	ENST00000298280	0	1441	ensembl:known chromosome:GRCh38:11:125063117:125090516:1 gene:ENSG00000134955 gene_biotype:protein_coding transcript_biotype:protein_coding
ENST00000446373	ENST00000298280	2e-51	207	ensembl:known chromosome:GRCh38:11:125063117:125090516:1 gene:ENSG00000134955 gene_biotype:protein_coding transcript_biotype:protein_coding
ENST00000446373	ENST00000298280	4e-33	147	ensembl:known chromosome:GRCh38:11:125063117:125090516:1 gene:ENSG00000134955 gene_biotype:protein_coding transcript_biotype:protein_coding
ENST00000446373	ENST00000298280	1e-22	111	ensembl:known chromosome:GRCh38:11:125063117:125090516:1 gene:ENSG00000134955 gene_biotype:protein_coding transcript_biotype:protein_coding
ENST00000382326	ENST00000491073	0	4397	havana:known chromosome:GRCh38:16:2556896:2584064:1 gene:ENSG00000140992 gene_biotype:protein_coding transcript_biotype:retained_intron
ENST00000562415	ENST00000491073	0	2194	havana:known chromosome:GRCh38:16:2556896:2584064:1 gene:ENSG00000140992 gene_biotype:protein_coding transcript_biotype:retained_intron
ENST00000571865	ENST00000570136	0	1378	havana:known chromosome:GRCh38:16:2538021:2562227:1 gene:ENSG00000140992 gene_biotype:protein_coding transcript_biotype:retained_intron
ENST00000263511	ENST00000467938	0	1930	havana:putative chromosome:GRCh38:1:16922767:16954362:1 gene:ENSG00000058453 gene_biotype:protein_coding transcript_biotype:protein_coding
ENST00000263511	ENST00000467938	3e-180	636	havana:putative chromosome:GRCh38:1:16922767:16954362:1 gene:ENSG00000058453 gene_biotype:protein_coding transcript_biotype:protein_coding
ENST00000263511	ENST00000467938	2e-142	510	havana:putative chromosome:GRCh38:1:16922767:16954362:1 gene:ENSG00000058453 gene_biotype:protein_coding transcript_biotype:protein_coding
ENST00000591348	ENST00000492631	0	2213	havana:known chromosome:GRCh38:1:16930135:16946405:1 gene:ENSG00000058453 gene_biotype:protein_coding transcript_biotype:processed_transcript
ENST00000420820	ENST00000467938	0	2667	havana:putative chromosome:GRCh38:1:16922767:16954362:1 gene:ENSG00000058453 gene_biotype:protein_coding transcript_biotype:protein_coding
ENST00000420820	ENST00000467938	1e-111	407	havana:putative chromosome:GRCh38:1:16922767:16954362:1 gene:ENSG00000058453 gene_biotype:protein_coding transcript_biotype:protein_coding
ENST00000591316	ENST00000492631	4e-105	385	havana:known chromosome:GRCh38:1:16930135:16946405:1 gene:ENSG00000058453 gene_biotype:protein_coding transcript_biotype:processed_transcript
ENST00000591316	ENST00000492631	1e-70	270	havana:known chromosome:GRCh38:1:16930135:16946405:1 gene:ENSG00000058453 gene_biotype:protein_coding transcript_biotype:processed_transcript
ENST00000590118	ENST00000467938	2e-134	481	havana:putative chromosome:GRCh38:1:16922767:16954362:1 gene:ENSG00000058453 gene_biotype:protein_coding transcript_biotype:protein_coding
ENST00000590118	ENST00000467938	2e-45	185	havana:putative chromosome:GRCh38:1:16922767:16954362:1 gene:ENSG00000058453 gene_biotype:protein_coding transcript_biotype:protein_coding
ENST00000589964	ENST00000445545	1e-87	324	havana:novel chromosome:GRCh38:1:16922755:16961078:1 gene:ENSG00000058453 gene_biotype:protein_coding transcript_biotype:protein_coding
ENST00000510264	ENST00000508794	0	1982	havana:known chromosome:GRCh38:5:70998121:71020774:-1 gene:ENSG00000249437 gene_biotype:protein_coding transcript_biotype:retained_intron
ENST00000513164	ENST00000503719	0	654	ensembl:known chromosome:GRCh38:5:70968483:71024373:-1 gene:ENSG00000249437 gene_biotype:protein_coding transcript_biotype:protein_coding
ENST00000445978	ENST00000355095	0	739	ensembl:known chromosome:GRCh38:7:64312808:64349639:1 gene:ENSG00000234444 gene_biotype:protein_coding transcript_biotype:protein_coding
ENST00000456806	ENST00000355095	0	1677	ensembl:known chromosome:GRCh38:7:64312808:64349639:1 gene:ENSG00000234444 gene_biotype:protein_coding transcript_biotype:protein_coding
ENST00000456806	ENST00000355095	0	937	ensembl:known chromosome:GRCh38:7:64312808:64349639:1 gene:ENSG00000234444 gene_biotype:protein_coding transcript_biotype:protein_coding
ENST00000456806	ENST00000355095	0	771	ensembl:known chromosome:GRCh38:7:64312808:64349639:1 gene:ENSG00000234444 gene_biotype:protein_coding transcript_biotype:protein_coding
ENST00000456806	ENST00000355095	0	689	ensembl:known chromosome:GRCh38:7:64312808:64349639:1 gene:ENSG00000234444 gene_biotype:protein_coding transcript_biotype:protein_coding
ENST00000456806	ENST00000355095	0	682	ensembl:known chromosome:GRCh38:7:64312808:64349639:1 gene:ENSG00000234444 gene_biotype:protein_coding transcript_biotype:protein_coding
ENST00000456806	ENST00000355095	3e-162	575	ensembl:known chromosome:GRCh38:7:64312808:64349639:1 gene:ENSG00000234444 gene_biotype:protein_coding transcript_biotype:protein_coding
ENST00000456806	ENST00000355095	2e-154	549	ensembl:known chromosome:GRCh38:7:64312808:64349639:1 gene:ENSG00000234444 gene_biotype:protein_coding transcript_biotype:protein_coding
ENST00000456806	ENST00000355095	7e-139	497	ensembl:known chromosome:GRCh38:7:64312808:64349639:1 gene:ENSG00000234444 gene_biotype:protein_coding transcript_biotype:protein_coding
ENST00000456806	ENST00000355095	1e-116	424	ensembl:known chromosome:GRCh38:7:64312808:64349639:1 gene:ENSG00000234444 gene_biotype:protein_coding transcript_biotype:protein_coding
ENST00000456806	ENST00000355095	9e-108	394	ensembl:known chromosome:GRCh38:7:64312808:64349639:1 gene:ENSG00000234444 gene_biotype:protein_coding transcript_biotype:protein_coding
ENST00000456806	ENST00000355095	5e-46	189	ensembl:known chromosome:GRCh38:7:64312808:64349639:1 gene:ENSG00000234444 gene_biotype:protein_coding transcript_biotype:protein_coding
ENST00000456806	ENST00000355095	1e-37	161	ensembl:known chromosome:GRCh38:7:64312808:64349639:1 gene:ENSG00000234444 gene_biotype:protein_coding transcript_biotype:protein_coding
ENST00000430271	ENST00000355095	0	726	ensembl:known chromosome:GRCh38:7:64312808:64349639:1 gene:ENSG00000234444 gene_biotype:protein_coding transcript_biotype:protein_coding
ENST00000430271	ENST00000355095	2e-46	189	ensembl:known chromosome:GRCh38:7:64312808:64349639:1 gene:ENSG00000234444 gene_biotype:protein_coding transcript_biotype:protein_coding
ENST00000399702	ENST00000471311	0	800	havana:putative chromosome:GRCh38:16:2565606:2570818:1 gene:ENSG00000140992 gene_biotype:protein_coding transcript_biotype:processed_transcript
ENST00000566272	ENST00000301738	9e-146	518	ensembl_havana_transcript:known chromosome:GRCh38:16:2682475:2709030:1 gene:ENSG00000167977 gene_biotype:protein_coding transcript_biotype:protein_coding
ENST00000567242	ENST00000564195	7e-127	455	havana:putative chromosome:GRCh38:16:2682540:2707479:1 gene:ENSG00000167977 gene_biotype:protein_coding transcript_biotype:protein_coding
ENST00000417194	ENST00000441897	0	2656	havana:known chromosome:GRCh38:22:23688136:23699176:1 gene:ENSG00000159496 gene_biotype:protein_coding transcript_biotype:nonsense_mediated_decay
ENST00000417194	ENST00000441897	1e-169	601	havana:known chromosome:GRCh38:22:23688136:23699176:1 gene:ENSG00000159496 gene_biotype:protein_coding transcript_biotype:nonsense_mediated_decay
ENST00000417194	ENST00000441897	2e-97	361	havana:known chromosome:GRCh38:22:23688136:23699176:1 gene:ENSG00000159496 gene_biotype:protein_coding transcript_biotype:nonsense_mediated_decay
ENST00000435868	ENST00000304895	0	863	ensembl_havana_transcript:known chromosome:GRCh38:7:65960684:65982314:-1 gene:ENSG00000169919 gene_biotype:protein_coding transcript_biotype:protein_coding
ENST00000435868	ENST00000304895	1e-57	226	ensembl_havana_transcript:known chromosome:GRCh38:7:65960684:65982314:-1 gene:ENSG00000169919 gene_biotype:protein_coding transcript_biotype:protein_coding
ENST00000438858	ENST00000462371	2e-54	215	havana:known chromosome:GRCh38:7:65964330:65974847:-1 gene:ENSG00000169919 gene_biotype:protein_coding transcript_biotype:retained_intron
ENST00000458554	ENST00000316418	3e-21	104	ensembl_havana_transcript:known chromosome:GRCh38:5:304176:438291:1 gene:ENSG00000063438 gene_biotype:protein_coding transcript_biotype:protein_coding
ENST00000432595	ENST00000446111	4e-51	204	havana:known chromosome:GRCh38:7:65975852:65982213:-1 gene:ENSG00000169919 gene_biotype:protein_coding transcript_biotype:nonsense_mediated_decay
ENST00000444220	ENST00000478118	2e-70	268	havana:known chromosome:GRCh38:7:65979478:65980829:-1 gene:ENSG00000169919 gene_biotype:protein_coding transcript_biotype:processed_transcript
ENST00000437294	ENST00000446111	1e-115	418	havana:known chromosome:GRCh38:7:65975852:65982213:-1 gene:ENSG00000169919 gene_biotype:protein_coding transcript_biotype:nonsense_mediated_decay
ENST00000437294	ENST00000446111	5e-55	217	havana:known chromosome:GRCh38:7:65975852:65982213:-1 gene:ENSG00000169919 gene_biotype:protein_coding transcript_biotype:nonsense_mediated_decay
ENST00000529482	ENST00000544428	2e-168	595	havana:putative chromosome:GRCh38:16:5072248:5085057:1 gene:ENSG00000033011 gene_biotype:protein_coding transcript_biotype:protein_coding
ENST00000529482	ENST00000544428	1e-102	377	havana:putative chromosome:GRCh38:16:5072248:5085057:1 gene:ENSG00000033011 gene_biotype:protein_coding transcript_biotype:protein_coding
ENST00000529482	ENST00000544428	3e-48	196	havana:putative chromosome:GRCh38:16:5072248:5085057:1 gene:ENSG00000033011 gene_biotype:protein_coding transcript_biotype:protein_coding
ENST00000526284	ENST00000539061	0	1315	havana:putative chromosome:GRCh38:11:74128530:74170984:-1 gene:ENSG00000168014 gene_biotype:protein_coding transcript_biotype:protein_coding
ENST00000526284	ENST00000539061	5e-108	394	havana:putative chromosome:GRCh38:11:74128530:74170984:-1 gene:ENSG00000168014 gene_biotype:protein_coding transcript_biotype:protein_coding
ENST00000526284	ENST00000539061	9e-66	254	havana:putative chromosome:GRCh38:11:74128530:74170984:-1 gene:ENSG00000168014 gene_biotype:protein_coding transcript_biotype:protein_coding
ENST00000526284	ENST00000539061	2e-58	230	havana:putative chromosome:GRCh38:11:74128530:74170984:-1 gene:ENSG00000168014 gene_biotype:protein_coding transcript_biotype:protein_coding
ENST00000526284	ENST00000539061	3e-31	139	havana:putative chromosome:GRCh38:11:74128530:74170984:-1 gene:ENSG00000168014 gene_biotype:protein_coding transcript_biotype:protein_coding
ENST00000530366	ENST00000546168	6e-68	259	havana:known chromosome:GRCh38:16:22490865:22514137:1 gene:ENSG00000243716 gene_biotype:protein_coding transcript_biotype:processed_transcript
ENST00000526488	ENST00000526239	2e-60	235	havana:known chromosome:GRCh38:11:71581910:71603353:-1 gene:ENSG00000204571 gene_biotype:protein_coding transcript_biotype:processed_transcript
ENST00000533775	ENST00000544428	0	835	havana:putative chromosome:GRCh38:16:5072248:5085057:1 gene:ENSG00000033011 gene_biotype:protein_coding transcript_biotype:protein_coding
ENST00000533775	ENST00000544428	4e-159	564	havana:putative chromosome:GRCh38:16:5072248:5085057:1 gene:ENSG00000033011 gene_biotype:protein_coding transcript_biotype:protein_coding
ENST00000450217	ENST00000425059	0	1046	ensembl_havana_transcript:known chromosome:GRCh38:3:130081831:130098390:1 gene:ENSG00000251287 gene_biotype:protein_coding transcript_biotype:protein_coding
ENST00000546390	ENST00000456448	0	872	ensembl_havana_transcript:known chromosome:GRCh38:19:9250930:9252479:1 gene:ENSG00000237521 gene_biotype:protein_coding transcript_biotype:protein_coding
ENST00000546981	ENST00000456448	0	872	ensembl_havana_transcript:known chromosome:GRCh38:19:9250930:9252479:1 gene:ENSG00000237521 gene_biotype:protein_coding transcript_biotype:protein_coding
ENST00000548970	ENST00000456448	0	929	ensembl_havana_transcript:known chromosome:GRCh38:19:9250930:9252479:1 gene:ENSG00000237521 gene_biotype:protein_coding transcript_biotype:protein_coding
ENST00000520823	ENST00000563235	0	4831	havana:putative chromosome:GRCh38:16:18857786:18876305:-1 gene:ENSG00000157106 gene_biotype:protein_coding transcript_biotype:protein_coding
ENST00000522480	ENST00000446231	0	7073	ensembl_havana_transcript:known chromosome:GRCh38:16:18804853:18926454:-1 gene:ENSG00000157106 gene_biotype:protein_coding transcript_biotype:protein_coding
ENST00000440195	ENST00000415654	0	2012	havana:known chromosome:GRCh38:16:22479121:22536513:1 gene:ENSG00000243716 gene_biotype:protein_coding transcript_biotype:processed_transcript
ENST00000440195	ENST00000415654	0	739	havana:known chromosome:GRCh38:16:22479121:22536513:1 gene:ENSG00000243716 gene_biotype:protein_coding transcript_biotype:processed_transcript
ENST00000522841	ENST00000561947	0	3496	havana:novel chromosome:GRCh38:16:18875102:18896956:-1 gene:ENSG00000157106 gene_biotype:protein_coding transcript_biotype:protein_coding
ENST00000437413	ENST00000261622	2e-173	610	ensembl_havana_transcript:known chromosome:GRCh38:16:87830023:87869488:-1 gene:ENSG00000103257 gene_biotype:protein_coding transcript_biotype:protein_coding
ENST00000435197	ENST00000446231	2e-87	324	ensembl_havana_transcript:known chromosome:GRCh38:16:18804853:18926454:-1 gene:ENSG00000157106 gene_biotype:protein_coding transcript_biotype:protein_coding
ENST00000445572	ENST00000382977	0	1402	ensembl:known chromosome:GRCh38:13:19422883:19493615:-1 gene:ENSG00000132958 gene_biotype:protein_coding transcript_biotype:protein_coding
ENST00000440905	ENST00000382978	2e-122	442	havana:novel chromosome:GRCh38:13:19422877:19503277:-1 gene:ENSG00000132958 gene_biotype:protein_coding transcript_biotype:protein_coding
ENST00000440905	ENST00000382978	3e-45	185	havana:novel chromosome:GRCh38:13:19422877:19503277:-1 gene:ENSG00000132958 gene_biotype:protein_coding transcript_biotype:protein_coding
ENST00000440905	ENST00000382978	2e-23	113	havana:novel chromosome:GRCh38:13:19422877:19503277:-1 gene:ENSG00000132958 gene_biotype:protein_coding transcript_biotype:protein_coding
ENST00000450973	ENST00000382978	0	931	havana:novel chromosome:GRCh38:13:19422877:19503277:-1 gene:ENSG00000132958 gene_biotype:protein_coding transcript_biotype:protein_coding
ENST00000458672	ENST00000324472	0	3470	ensembl_havana_transcript:known chromosome:GRCh38:12:63558913:63668577:-1 gene:ENSG00000177990 gene_biotype:protein_coding transcript_biotype:protein_coding
ENST00000458672	ENST00000324472	0	1216	ensembl_havana_transcript:known chromosome:GRCh38:12:63558913:63668577:-1 gene:ENSG00000177990 gene_biotype:protein_coding transcript_biotype:protein_coding
[truncated: 11,152 more rows]
