# Supplementary material for: Ensemble Modeling Approach Targeting Heterogeneous RNA-Seq data: Application to Melanoma Pseudogenes
Source: Sci Rep. 2017 Dec 11;7:17344. doi: 10.1038/s41598-017-17337-7 (PMC5725464; doi:10.1038/s41598-017-17337-7)
Supplement: Supplementary file 1 — Supplementary Files [file 41598_2017_17337_MOESM1_ESM.zip › Supplementary_Files/1_BLAST/Supplementary Table S 1.2.txt]

ENSG00000001167
ENSG00000001461
ENSG00000001626
ENSG00000001630
ENSG00000002016
ENSG00000002549
ENSG00000002822
ENSG00000003056
ENSG00000003096
ENSG00000003147
ENSG00000003402
ENSG00000003509
ENSG00000004455
ENSG00000004478
ENSG00000004864
ENSG00000004897
ENSG00000005022
ENSG00000005075
ENSG00000005194
ENSG00000005238
ENSG00000005302
ENSG00000005471
ENSG00000005700
ENSG00000005801
ENSG00000005884
ENSG00000005893
ENSG00000006042
ENSG00000006047
ENSG00000006114
ENSG00000006282
ENSG00000006432
ENSG00000006451
ENSG00000006625
ENSG00000006634
ENSG00000006695
ENSG00000006756
ENSG00000007168
ENSG00000007171
ENSG00000007384
ENSG00000007541
ENSG00000008226
ENSG00000008282
ENSG00000008311
ENSG00000008324
ENSG00000008513
ENSG00000008710
ENSG00000008838
ENSG00000008988
ENSG00000009780
ENSG00000009844
ENSG00000010244
ENSG00000010292
ENSG00000010438
ENSG00000011009
ENSG00000011114
ENSG00000011201
ENSG00000011260
ENSG00000011275
ENSG00000011295
ENSG00000011304
ENSG00000011451
ENSG00000013306
ENSG00000013561
ENSG00000013573
ENSG00000013810
ENSG00000014641
ENSG00000015479
ENSG00000017797
ENSG00000018189
ENSG00000018610
ENSG00000020256
ENSG00000020922
ENSG00000021355
ENSG00000021461
ENSG00000021574
ENSG00000021645
ENSG00000022267
ENSG00000022976
ENSG00000023041
ENSG00000023318
ENSG00000023734
ENSG00000024526
ENSG00000025156
ENSG00000025796
ENSG00000026297
ENSG00000027001
ENSG00000028203
ENSG00000028310
ENSG00000028528
ENSG00000028839
ENSG00000029363
ENSG00000030110
ENSG00000033011
ENSG00000033050
ENSG00000033627
ENSG00000034053
ENSG00000034510
ENSG00000035141
ENSG00000035687
ENSG00000036530
ENSG00000037241
ENSG00000037280
ENSG00000037897
ENSG00000040199
ENSG00000040341
ENSG00000041988
ENSG00000042088
ENSG00000042445
ENSG00000042832
ENSG00000043093
ENSG00000044115
ENSG00000044574
ENSG00000046647
ENSG00000046651
ENSG00000046653
ENSG00000046774
ENSG00000047457
ENSG00000048471
ENSG00000048544
ENSG00000048649
ENSG00000048828
ENSG00000049167
ENSG00000049449
ENSG00000049883
ENSG00000050130
ENSG00000050327
ENSG00000050344
ENSG00000050393
ENSG00000050426
ENSG00000050820
ENSG00000051596
ENSG00000052802
ENSG00000053254
ENSG00000053371
ENSG00000053372
ENSG00000053524
ENSG00000053770
ENSG00000054118
ENSG00000054356
ENSG00000054690
ENSG00000055044
ENSG00000055070
ENSG00000055130
ENSG00000055609
ENSG00000056050
ENSG00000056097
ENSG00000056998
ENSG00000057149
ENSG00000057252
ENSG00000057294
ENSG00000057608
ENSG00000057935
ENSG00000058262
ENSG00000058453
ENSG00000058673
ENSG00000059122
ENSG00000059804
ENSG00000060138
ENSG00000060656
ENSG00000060688
ENSG00000060971
ENSG00000061676
ENSG00000062096
ENSG00000062194
ENSG00000062485
ENSG00000062582
ENSG00000062598
ENSG00000063046
ENSG00000063177
ENSG00000063180
ENSG00000063438
ENSG00000063978
ENSG00000064115
ENSG00000064199
ENSG00000064309
ENSG00000064419
ENSG00000064655
ENSG00000064666
ENSG00000064763
ENSG00000065150
ENSG00000065154
ENSG00000065427
ENSG00000065518
ENSG00000065534
ENSG00000065559
ENSG00000065911
ENSG00000065978
ENSG00000066136
ENSG00000066230
ENSG00000066427
ENSG00000066455
ENSG00000066651
ENSG00000066654
ENSG00000066697
ENSG00000066855
ENSG00000066923
ENSG00000066926
ENSG00000067048
ENSG00000067064
ENSG00000067066
ENSG00000067225
ENSG00000067248
ENSG00000067334
ENSG00000067560
ENSG00000067900
ENSG00000068078
ENSG00000068305
ENSG00000068489
ENSG00000068650
ENSG00000068796
ENSG00000068885
ENSG00000069122
ENSG00000069275
ENSG00000069329
ENSG00000069345
ENSG00000069493
ENSG00000069509
ENSG00000069764
ENSG00000069849
ENSG00000069956
ENSG00000069974
ENSG00000070010
ENSG00000070182
ENSG00000070214
ENSG00000070367
ENSG00000070423
ENSG00000070501
ENSG00000070669
ENSG00000070718
ENSG00000070756
ENSG00000070831
ENSG00000071082
ENSG00000071564
ENSG00000071894
ENSG00000071994
ENSG00000072071
ENSG00000072110
ENSG00000072134
ENSG00000072163
ENSG00000072201
ENSG00000072364
ENSG00000072518
ENSG00000072694
ENSG00000072756
ENSG00000072803
ENSG00000072849
ENSG00000073009
ENSG00000073578
ENSG00000073584
ENSG00000073792
ENSG00000073969
ENSG00000074201
ENSG00000074266
ENSG00000074416
ENSG00000074657
ENSG00000074935
ENSG00000075131
ENSG00000075142
ENSG00000075407
ENSG00000075415
ENSG00000075618
ENSG00000075624
ENSG00000075914
ENSG00000076053
ENSG00000076067
ENSG00000076108
ENSG00000076248
ENSG00000076604
ENSG00000077150
ENSG00000077157
ENSG00000077380
ENSG00000077454
ENSG00000077498
ENSG00000077549
ENSG00000077616
ENSG00000077809
ENSG00000078061
ENSG00000078124
ENSG00000078142
ENSG00000078246
ENSG00000078304
ENSG00000078403
ENSG00000078589
ENSG00000078668
ENSG00000078687
ENSG00000078967
ENSG00000079150
ENSG00000079257
ENSG00000079277
ENSG00000079308
ENSG00000079332
ENSG00000079432
ENSG00000079482
ENSG00000080007
ENSG00000080189
ENSG00000080608
ENSG00000080824
ENSG00000081014
ENSG00000081154
ENSG00000081181
ENSG00000081307
ENSG00000081377
ENSG00000081665
ENSG00000081760
ENSG00000082068
ENSG00000082146
ENSG00000082153
ENSG00000082212
ENSG00000082258
ENSG00000082701
ENSG00000082996
ENSG00000083099
ENSG00000083312
ENSG00000083457
ENSG00000083635
ENSG00000083807
ENSG00000083845
ENSG00000083857
ENSG00000084072
ENSG00000084073
ENSG00000084207
ENSG00000084463
ENSG00000084623
ENSG00000084754
ENSG00000085117
ENSG00000085231
ENSG00000085662
ENSG00000085721
ENSG00000085760
ENSG00000085832
ENSG00000086015
ENSG00000086061
ENSG00000086065
ENSG00000086189
ENSG00000086205
ENSG00000086289
ENSG00000086475
ENSG00000086548
ENSG00000086589
ENSG00000086598
ENSG00000086619
ENSG00000086666
ENSG00000086712
ENSG00000086758
ENSG00000086991
ENSG00000087086
ENSG00000087152
ENSG00000087191
ENSG00000087263
ENSG00000087274
ENSG00000087302
ENSG00000087338
ENSG00000087365
ENSG00000087586
ENSG00000087903
ENSG00000087995
ENSG00000088205
ENSG00000088247
ENSG00000088256
ENSG00000088387
ENSG00000088756
ENSG00000088832
ENSG00000088833
ENSG00000088986
ENSG00000089006
ENSG00000089009
ENSG00000089048
ENSG00000089063
ENSG00000089091
ENSG00000089094
ENSG00000089123
ENSG00000089157
ENSG00000089220
ENSG00000089248
ENSG00000089289
ENSG00000089685
ENSG00000089737
ENSG00000089818
ENSG00000090054
ENSG00000090060
ENSG00000090263
ENSG00000090273
ENSG00000090612
ENSG00000090621
ENSG00000090857
ENSG00000090889
ENSG00000091073
ENSG00000091262
ENSG00000091483
ENSG00000091513
ENSG00000091527
ENSG00000091844
ENSG00000092036
ENSG00000092140
ENSG00000092199
ENSG00000092201
ENSG00000092203
ENSG00000092208
ENSG00000092377
ENSG00000092421
ENSG00000092445
ENSG00000092531
ENSG00000092820
ENSG00000092841
ENSG00000093000
ENSG00000093167
ENSG00000094755
ENSG00000094916
ENSG00000095209
ENSG00000095627
ENSG00000096063
ENSG00000096080
ENSG00000096384
ENSG00000096654
ENSG00000096746
ENSG00000096996
ENSG00000097021
ENSG00000099194
ENSG00000099246
ENSG00000099290
ENSG00000099308
ENSG00000099326
ENSG00000099341
ENSG00000099783
ENSG00000099797
ENSG00000099810
ENSG00000099817
ENSG00000099821
ENSG00000099822
ENSG00000099901
ENSG00000099904
ENSG00000099917
ENSG00000099957
ENSG00000099977
ENSG00000099994
ENSG00000099998
ENSG00000100029
ENSG00000100031
ENSG00000100033
ENSG00000100038
ENSG00000100116
ENSG00000100121
ENSG00000100124
ENSG00000100129
ENSG00000100138
ENSG00000100197
ENSG00000100216
ENSG00000100219
ENSG00000100226
ENSG00000100234
ENSG00000100239
ENSG00000100241
ENSG00000100253
ENSG00000100280
ENSG00000100285
ENSG00000100304
ENSG00000100307
ENSG00000100312
ENSG00000100316
ENSG00000100336
ENSG00000100347
ENSG00000100348
ENSG00000100368
ENSG00000100380
ENSG00000100410
ENSG00000100412
ENSG00000100418
ENSG00000100442
ENSG00000100462
ENSG00000100478
ENSG00000100483
ENSG00000100504
ENSG00000100519
ENSG00000100522
ENSG00000100564
ENSG00000100567
ENSG00000100568
ENSG00000100575
ENSG00000100600
ENSG00000100603
ENSG00000100605
ENSG00000100614
ENSG00000100625
ENSG00000100632
ENSG00000100644
ENSG00000100664
ENSG00000100714
ENSG00000100731
ENSG00000100764
ENSG00000100804
ENSG00000100811
ENSG00000100814
ENSG00000100815
ENSG00000100836
ENSG00000100852
ENSG00000100902
ENSG00000100911
ENSG00000101115
ENSG00000101132
ENSG00000101150
ENSG00000101152
ENSG00000101166
ENSG00000101190
ENSG00000101220
ENSG00000101335
ENSG00000101361
ENSG00000101363
ENSG00000101367
ENSG00000101421
ENSG00000101435
ENSG00000101444
ENSG00000101448
ENSG00000101464
ENSG00000101608
ENSG00000101639
ENSG00000101782
ENSG00000101825
ENSG00000101842
ENSG00000101843
ENSG00000101844
ENSG00000101846
ENSG00000101882
ENSG00000101966
ENSG00000102048
ENSG00000102078
ENSG00000102172
ENSG00000102241
ENSG00000102309
ENSG00000102349
ENSG00000102384
ENSG00000102445
ENSG00000102572
ENSG00000102699
ENSG00000102710
ENSG00000102738
ENSG00000102743
ENSG00000102755
ENSG00000102763
ENSG00000102786
ENSG00000102804
ENSG00000102870
ENSG00000102879
ENSG00000102893
ENSG00000102898
ENSG00000102931
ENSG00000102934
ENSG00000102978
ENSG00000103018
ENSG00000103021
ENSG00000103035
ENSG00000103037
ENSG00000103047
ENSG00000103091
ENSG00000103187
ENSG00000103194
ENSG00000103196
ENSG00000103197
ENSG00000103202
ENSG00000103257
ENSG00000103266
ENSG00000103274
ENSG00000103319
ENSG00000103335
ENSG00000103342
ENSG00000103353
ENSG00000103363
ENSG00000103381
ENSG00000103449
ENSG00000103550
ENSG00000103671
ENSG00000103769
ENSG00000103855
ENSG00000103942
ENSG00000103994
ENSG00000104047
ENSG00000104129
ENSG00000104131
ENSG00000104154
ENSG00000104164
ENSG00000104205
ENSG00000104231
ENSG00000104321
ENSG00000104341
ENSG00000104343
ENSG00000104368
ENSG00000104388
ENSG00000104408
ENSG00000104435
ENSG00000104442
ENSG00000104472
ENSG00000104529
ENSG00000104643
ENSG00000104671
ENSG00000104695
ENSG00000104722
ENSG00000104756
ENSG00000104824
ENSG00000104833
ENSG00000104897
ENSG00000104901
ENSG00000104904
ENSG00000104907
ENSG00000104946
ENSG00000104960
ENSG00000104970
ENSG00000104979
ENSG00000105053
ENSG00000105058
ENSG00000105127
ENSG00000105185
ENSG00000105193
ENSG00000105205
ENSG00000105220
ENSG00000105221
ENSG00000105289
ENSG00000105366
ENSG00000105372
ENSG00000105373
ENSG00000105383
ENSG00000105392
ENSG00000105401
ENSG00000105419
ENSG00000105492
ENSG00000105640
ENSG00000105650
ENSG00000105655
ENSG00000105656
ENSG00000105662
ENSG00000105701
ENSG00000105705
ENSG00000105722
ENSG00000105750
ENSG00000105792
ENSG00000105808
ENSG00000105821
ENSG00000105835
ENSG00000105849
ENSG00000105866
ENSG00000105948
ENSG00000105968
ENSG00000105993
ENSG00000106034
ENSG00000106078
ENSG00000106080
ENSG00000106086
ENSG00000106105
ENSG00000106153
ENSG00000106211
ENSG00000106244
ENSG00000106245
ENSG00000106258
ENSG00000106302
ENSG00000106348
ENSG00000106355
ENSG00000106392
ENSG00000106399
ENSG00000106400
ENSG00000106462
ENSG00000106477
ENSG00000106484
ENSG00000106538
ENSG00000106554
ENSG00000106588
ENSG00000106591
ENSG00000106603
ENSG00000106615
ENSG00000106628
ENSG00000106636
ENSG00000106714
ENSG00000106799
ENSG00000106803
ENSG00000106829
ENSG00000106853
ENSG00000106976
ENSG00000107104
ENSG00000107262
ENSG00000107362
ENSG00000107371
ENSG00000107372
ENSG00000107438
ENSG00000107443
ENSG00000107521
ENSG00000107611
ENSG00000107625
ENSG00000107672
ENSG00000107771
ENSG00000107779
ENSG00000107829
ENSG00000107863
ENSG00000107951
ENSG00000107960
ENSG00000108010
ENSG00000108055
ENSG00000108064
ENSG00000108106
ENSG00000108107
ENSG00000108242
ENSG00000108294
ENSG00000108298
ENSG00000108312
ENSG00000108406
ENSG00000108417
ENSG00000108424
ENSG00000108433
ENSG00000108443
ENSG00000108448
ENSG00000108465
ENSG00000108468
ENSG00000108509
ENSG00000108510
ENSG00000108515
ENSG00000108518
ENSG00000108561
ENSG00000108582
ENSG00000108587
ENSG00000108639
ENSG00000108651
ENSG00000108669
ENSG00000108733
ENSG00000108774
ENSG00000108786
ENSG00000108788
ENSG00000108823
ENSG00000108829
ENSG00000108839
ENSG00000108849
ENSG00000108854
ENSG00000108932
ENSG00000108946
ENSG00000108953
ENSG00000108963
ENSG00000109063
ENSG00000109083
ENSG00000109084
ENSG00000109171
ENSG00000109181
ENSG00000109193
ENSG00000109270
ENSG00000109332
ENSG00000109381
ENSG00000109458
ENSG00000109466
ENSG00000109475
ENSG00000109534
ENSG00000109572
ENSG00000109684
ENSG00000109685
ENSG00000109762
ENSG00000109787
ENSG00000109790
ENSG00000109794
ENSG00000109805
ENSG00000109832
ENSG00000109917
ENSG00000109919
ENSG00000109971
ENSG00000110046
ENSG00000110057
ENSG00000110075
ENSG00000110104
ENSG00000110107
ENSG00000110172
ENSG00000110195
ENSG00000110200
ENSG00000110203
ENSG00000110274
ENSG00000110315
ENSG00000110583
ENSG00000110675
ENSG00000110693
ENSG00000110696
ENSG00000110700
ENSG00000110768
ENSG00000110799
ENSG00000110841
ENSG00000110880
ENSG00000110934
ENSG00000110955
ENSG00000110958
ENSG00000111011
ENSG00000111057
ENSG00000111142
ENSG00000111196
ENSG00000111203
ENSG00000111215
ENSG00000111229
ENSG00000111247
ENSG00000111300
ENSG00000111321
ENSG00000111328
ENSG00000111358
ENSG00000111364
ENSG00000111412
ENSG00000111481
ENSG00000111540
ENSG00000111605
ENSG00000111615
ENSG00000111639
ENSG00000111640
ENSG00000111704
ENSG00000111707
ENSG00000111716
ENSG00000111752
ENSG00000111780
ENSG00000111786
ENSG00000111790
ENSG00000111817
ENSG00000111832
ENSG00000111846
ENSG00000111885
ENSG00000111981
ENSG00000112031
ENSG00000112081
ENSG00000112149
ENSG00000112186
ENSG00000112195
ENSG00000112242
ENSG00000112245
ENSG00000112294
ENSG00000112306
ENSG00000112335
ENSG00000112339
ENSG00000112343
ENSG00000112378
ENSG00000112419
ENSG00000112494
ENSG00000112562
ENSG00000112576
ENSG00000112651
ENSG00000112695
ENSG00000112739
ENSG00000112763
ENSG00000112818
ENSG00000112972
ENSG00000112992
ENSG00000113013
ENSG00000113068
ENSG00000113141
ENSG00000113194
ENSG00000113248
ENSG00000113249
ENSG00000113262
ENSG00000113328
ENSG00000113356
ENSG00000113361
ENSG00000113387
ENSG00000113441
ENSG00000113456
ENSG00000113460
ENSG00000113558
ENSG00000113569
ENSG00000113583
ENSG00000113615
ENSG00000113643
ENSG00000113712
ENSG00000113732
ENSG00000113810
ENSG00000113811
ENSG00000113838
ENSG00000113905
ENSG00000114021
ENSG00000114062
ENSG00000114098
ENSG00000114125
ENSG00000114126
ENSG00000114209
ENSG00000114346
ENSG00000114353
ENSG00000114354
ENSG00000114374
ENSG00000114391
ENSG00000114416
ENSG00000114446
ENSG00000114450
ENSG00000114686
ENSG00000114771
ENSG00000114805
ENSG00000114850
ENSG00000114904
ENSG00000114942
ENSG00000114999
ENSG00000115042
ENSG00000115053
ENSG00000115091
ENSG00000115109
ENSG00000115128
ENSG00000115159
ENSG00000115233
ENSG00000115268
ENSG00000115286
ENSG00000115289
ENSG00000115325
ENSG00000115350
ENSG00000115364
ENSG00000115386
ENSG00000115484
ENSG00000115514
ENSG00000115520
ENSG00000115539
ENSG00000115540
ENSG00000115541
ENSG00000115548
ENSG00000115661
ENSG00000115677
ENSG00000115738
ENSG00000115758
ENSG00000115762
ENSG00000115808
ENSG00000115919
ENSG00000115944
ENSG00000115946
ENSG00000116030
ENSG00000116095
ENSG00000116096
ENSG00000116120
ENSG00000116127
ENSG00000116151
ENSG00000116161
ENSG00000116171
ENSG00000116199
ENSG00000116221
ENSG00000116251
ENSG00000116288
ENSG00000116455
ENSG00000116459
ENSG00000116473
ENSG00000116478
ENSG00000116489
ENSG00000116514
ENSG00000116560
ENSG00000116580
ENSG00000116649
ENSG00000116685
ENSG00000116721
ENSG00000116752
ENSG00000116906
ENSG00000116957
ENSG00000116990
ENSG00000117000
ENSG00000117118
ENSG00000117122
ENSG00000117151
ENSG00000117153
ENSG00000117155
ENSG00000117222
ENSG00000117228
ENSG00000117335
ENSG00000117399
ENSG00000117450
ENSG00000117475
ENSG00000117477
ENSG00000117519
ENSG00000117523
ENSG00000117592
ENSG00000117616
ENSG00000117632
ENSG00000117650
ENSG00000117748
ENSG00000117751
ENSG00000117859
ENSG00000117868
ENSG00000117899
ENSG00000117971
ENSG00000118231
ENSG00000118263
ENSG00000118363
ENSG00000118418
ENSG00000118513
ENSG00000118579
ENSG00000118620
ENSG00000118680
ENSG00000118689
ENSG00000118707
ENSG00000118777
ENSG00000118804
ENSG00000118855
ENSG00000118873
ENSG00000118894
ENSG00000118971
ENSG00000118985
ENSG00000119013
ENSG00000119318
ENSG00000119328
ENSG00000119335
ENSG00000119402
ENSG00000119574
ENSG00000119599
ENSG00000119616
ENSG00000119630
ENSG00000119688
ENSG00000119689
ENSG00000119705
ENSG00000119711
ENSG00000119723
ENSG00000119725
ENSG00000119729
ENSG00000119772
ENSG00000119801
ENSG00000119820
ENSG00000119888
ENSG00000119965
ENSG00000119979
ENSG00000120063
ENSG00000120088
ENSG00000120093
ENSG00000120137
ENSG00000120149
ENSG00000120253
ENSG00000120254
ENSG00000120324
ENSG00000120327
ENSG00000120334
ENSG00000120438
ENSG00000120451
ENSG00000120458
ENSG00000120509
ENSG00000120533
ENSG00000120645
ENSG00000120675
ENSG00000120686
ENSG00000120699
ENSG00000120705
ENSG00000120709
ENSG00000120756
ENSG00000120800
ENSG00000120802
ENSG00000120833
ENSG00000120837
ENSG00000120860
ENSG00000120889
ENSG00000120948
ENSG00000120963
ENSG00000120992
ENSG00000121022
ENSG00000121058
ENSG00000121211
ENSG00000121289
ENSG00000121350
ENSG00000121380
ENSG00000121381
ENSG00000121390
ENSG00000121481
ENSG00000121570
ENSG00000121579
ENSG00000121644
ENSG00000121653
ENSG00000121716
ENSG00000121766
ENSG00000121769
ENSG00000121879
ENSG00000122026
ENSG00000122033
ENSG00000122034
ENSG00000122068
ENSG00000122133
ENSG00000122194
ENSG00000122203
ENSG00000122376
ENSG00000122378
ENSG00000122406
ENSG00000122484
ENSG00000122490
ENSG00000122512
ENSG00000122545
ENSG00000122565
ENSG00000122642
ENSG00000122643
ENSG00000122644
ENSG00000122692
ENSG00000122696
ENSG00000122705
ENSG00000122718
ENSG00000122728
ENSG00000122741
ENSG00000122787
ENSG00000122873
ENSG00000122958
ENSG00000123064
ENSG00000123091
ENSG00000123124
ENSG00000123136
ENSG00000123165
ENSG00000123179
ENSG00000123191
ENSG00000123213
ENSG00000123268
ENSG00000123342
ENSG00000123349
ENSG00000123415
ENSG00000123416
ENSG00000123505
ENSG00000123545
ENSG00000123562
ENSG00000123595
ENSG00000123600
ENSG00000123636
ENSG00000123643
ENSG00000123684
ENSG00000123739
ENSG00000123838
ENSG00000123975
ENSG00000123983
ENSG00000124098
ENSG00000124171
ENSG00000124181
ENSG00000124193
ENSG00000124201
ENSG00000124214
ENSG00000124216
ENSG00000124228
ENSG00000124243
ENSG00000124299
ENSG00000124334
ENSG00000124343
ENSG00000124357
ENSG00000124380
ENSG00000124383
ENSG00000124422
ENSG00000124444
ENSG00000124467
ENSG00000124469
ENSG00000124486
ENSG00000124508
ENSG00000124523
ENSG00000124532
ENSG00000124562
ENSG00000124564
ENSG00000124574
ENSG00000124614
ENSG00000124615
ENSG00000124787
ENSG00000124802
ENSG00000124831
ENSG00000124875
ENSG00000124900
ENSG00000125037
ENSG00000125046
ENSG00000125144
ENSG00000125148
ENSG00000125166
ENSG00000125247
ENSG00000125445
ENSG00000125459
ENSG00000125522
ENSG00000125551
ENSG00000125633
ENSG00000125676
ENSG00000125691
ENSG00000125731
ENSG00000125743
ENSG00000125772
ENSG00000125810
ENSG00000125835
ENSG00000125844
ENSG00000125868
ENSG00000125870
ENSG00000125900
ENSG00000125944
ENSG00000125971
ENSG00000125975
ENSG00000125977
ENSG00000125991
ENSG00000125995
ENSG00000126003
ENSG00000126261
ENSG00000126267
ENSG00000126391
ENSG00000126432
ENSG00000126453
ENSG00000126457
ENSG00000126522
ENSG00000126524
ENSG00000126550
ENSG00000126602
ENSG00000126653
ENSG00000126698
ENSG00000126767
ENSG00000126775
ENSG00000126787
ENSG00000126814
ENSG00000126858
ENSG00000126934
ENSG00000126952
ENSG00000127080
ENSG00000127125
ENSG00000127184
ENSG00000127249
ENSG00000127314
ENSG00000127399
ENSG00000127445
ENSG00000127452
ENSG00000127515
ENSG00000127526
ENSG00000127528
ENSG00000127824
ENSG00000127838
ENSG00000127870
ENSG00000127922
ENSG00000127989
ENSG00000127990
ENSG00000127993
ENSG00000128039
ENSG00000128050
ENSG00000128059
ENSG00000128250
ENSG00000128272
ENSG00000128294
ENSG00000128322
ENSG00000128340
ENSG00000128394
ENSG00000128422
ENSG00000128463
ENSG00000128487
ENSG00000128524
ENSG00000128563
ENSG00000128591
ENSG00000128609
ENSG00000128654
ENSG00000128655
ENSG00000128656
ENSG00000128699
ENSG00000128731
ENSG00000128915
ENSG00000128928
ENSG00000128951
ENSG00000128989
ENSG00000129048
ENSG00000129084
ENSG00000129103
ENSG00000129195
ENSG00000129204
ENSG00000129235
ENSG00000129250
ENSG00000129317
ENSG00000129354
ENSG00000129450
ENSG00000129515
ENSG00000129521
ENSG00000129559
ENSG00000129657
ENSG00000129691
ENSG00000129824
ENSG00000129925
ENSG00000129968
ENSG00000130021
ENSG00000130024
ENSG00000130150
ENSG00000130202
ENSG00000130204
ENSG00000130208
ENSG00000130244
ENSG00000130255
ENSG00000130305
ENSG00000130311
ENSG00000130347
ENSG00000130348
ENSG00000130349
ENSG00000130402
ENSG00000130413
ENSG00000130511
ENSG00000130518
ENSG00000130529
ENSG00000130538
ENSG00000130545
ENSG00000130559
ENSG00000130592
ENSG00000130656
ENSG00000130669
ENSG00000130707
ENSG00000130723
ENSG00000130725
ENSG00000130726
ENSG00000130803
ENSG00000130818
ENSG00000130921
ENSG00000130935
ENSG00000130957
ENSG00000131013
ENSG00000131051
ENSG00000131061
ENSG00000131094
ENSG00000131096
ENSG00000131100
ENSG00000131126
ENSG00000131127
ENSG00000131143
ENSG00000131153
ENSG00000131236
ENSG00000131263
ENSG00000131378
ENSG00000131386
ENSG00000131389
ENSG00000131400
ENSG00000131437
ENSG00000131462
ENSG00000131469
ENSG00000131471
ENSG00000131475
ENSG00000131507
ENSG00000131626
ENSG00000131724
ENSG00000131732
ENSG00000131845
ENSG00000131848
ENSG00000131873
ENSG00000131876
ENSG00000131914
ENSG00000131941
ENSG00000131944
ENSG00000132002
ENSG00000132128
ENSG00000132155
ENSG00000132182
ENSG00000132196
ENSG00000132300
ENSG00000132305
ENSG00000132313
ENSG00000132330
ENSG00000132341
ENSG00000132361
ENSG00000132388
ENSG00000132406
ENSG00000132446
ENSG00000132465
ENSG00000132485
ENSG00000132498
ENSG00000132507
ENSG00000132541
ENSG00000132549
ENSG00000132570
ENSG00000132581
ENSG00000132603
ENSG00000132646
ENSG00000132661
ENSG00000132676
ENSG00000132693
ENSG00000132763
ENSG00000132773
ENSG00000132780
ENSG00000132792
ENSG00000132793
ENSG00000132840
ENSG00000132915
ENSG00000132932
ENSG00000132958
ENSG00000132964
ENSG00000132970
ENSG00000133028
ENSG00000133030
ENSG00000133112
ENSG00000133119
ENSG00000133136
ENSG00000133138
ENSG00000133226
ENSG00000133275
ENSG00000133318
ENSG00000133475
ENSG00000133488
ENSG00000133606
ENSG00000133627
ENSG00000133641
ENSG00000133661
ENSG00000133678
ENSG00000133687
ENSG00000133703
ENSG00000133731
ENSG00000133773
ENSG00000133789
ENSG00000133812
ENSG00000133818
ENSG00000133835
ENSG00000133884
ENSG00000133961
ENSG00000133997
ENSG00000134049
ENSG00000134056
ENSG00000134058
ENSG00000134077
ENSG00000134108
ENSG00000134152
ENSG00000134183
ENSG00000134201
ENSG00000134202
ENSG00000134216
ENSG00000134248
ENSG00000134258
ENSG00000134283
ENSG00000134308
ENSG00000134324
ENSG00000134333
ENSG00000134339
ENSG00000134352
ENSG00000134375
ENSG00000134419
ENSG00000134440
ENSG00000134444
ENSG00000134453
ENSG00000134461
ENSG00000134480
ENSG00000134489
ENSG00000134504
ENSG00000134532
ENSG00000134574
ENSG00000134597
ENSG00000134668
ENSG00000134690
ENSG00000134697
ENSG00000134717
ENSG00000134748
ENSG00000134758
ENSG00000134825
ENSG00000134901
ENSG00000134986
ENSG00000134996
ENSG00000135002
ENSG00000135047
ENSG00000135069
ENSG00000135070
ENSG00000135124
ENSG00000135213
ENSG00000135220
ENSG00000135226
ENSG00000135241
ENSG00000135250
ENSG00000135314
ENSG00000135316
ENSG00000135334
ENSG00000135336
ENSG00000135390
ENSG00000135451
ENSG00000135476
ENSG00000135486
ENSG00000135605
ENSG00000135617
ENSG00000135624
ENSG00000135678
ENSG00000135679
ENSG00000135702
ENSG00000135747
ENSG00000135749
ENSG00000135766
ENSG00000135776
ENSG00000135778
ENSG00000135801
ENSG00000135821
ENSG00000135829
ENSG00000135838
ENSG00000135845
ENSG00000135917
ENSG00000135919
ENSG00000135930
ENSG00000135932
ENSG00000135940
ENSG00000135945
ENSG00000135974
ENSG00000135976
ENSG00000136002
ENSG00000136021
ENSG00000136068
ENSG00000136099
ENSG00000136108
ENSG00000136143
ENSG00000136156
ENSG00000136159
ENSG00000136161
ENSG00000136206
ENSG00000136231
ENSG00000136238
ENSG00000136247
ENSG00000136271
ENSG00000136378
ENSG00000136381
ENSG00000136436
ENSG00000136450
ENSG00000136451
ENSG00000136504
ENSG00000136521
ENSG00000136699
ENSG00000136720
ENSG00000136754
ENSG00000136758
ENSG00000136770
ENSG00000136810
ENSG00000136816
ENSG00000136819
ENSG00000136826
ENSG00000136834
ENSG00000136839
ENSG00000136868
ENSG00000136888
ENSG00000136897
ENSG00000136930
ENSG00000136938
ENSG00000136942
ENSG00000136960
ENSG00000137038
ENSG00000137040
ENSG00000137076
ENSG00000137133
ENSG00000137154
ENSG00000137168
ENSG00000137210
ENSG00000137221
ENSG00000137267
ENSG00000137309
ENSG00000137364
ENSG00000137409
ENSG00000137414
ENSG00000137440
ENSG00000137462
ENSG00000137492
ENSG00000137494
ENSG00000137500
ENSG00000137509
ENSG00000137547
ENSG00000137575
ENSG00000137672
ENSG00000137693
ENSG00000137707
ENSG00000137710
ENSG00000137714
ENSG00000137726
ENSG00000137727
ENSG00000137752
ENSG00000137760
ENSG00000137770
ENSG00000137806
ENSG00000137812
ENSG00000137818
ENSG00000137876
ENSG00000137948
ENSG00000137955
ENSG00000137992
ENSG00000138029
ENSG00000138035
ENSG00000138039
ENSG00000138041
ENSG00000138069
ENSG00000138071
ENSG00000138074
ENSG00000138107
ENSG00000138115
ENSG00000138134
ENSG00000138138
ENSG00000138166
ENSG00000138286
ENSG00000138293
ENSG00000138326
ENSG00000138336
ENSG00000138356
ENSG00000138363
ENSG00000138382
ENSG00000138385
ENSG00000138386
ENSG00000138398
ENSG00000138399
ENSG00000138413
ENSG00000138430
ENSG00000138433
ENSG00000138442
ENSG00000138495
ENSG00000138592
ENSG00000138600
ENSG00000138613
ENSG00000138641
ENSG00000138668
ENSG00000138698
ENSG00000138709
ENSG00000138735
ENSG00000138756
ENSG00000138764
ENSG00000138767
ENSG00000138792
ENSG00000138796
ENSG00000138835
ENSG00000138942
ENSG00000139146
ENSG00000139168
ENSG00000139174
ENSG00000139180
ENSG00000139197
ENSG00000139233
ENSG00000139343
ENSG00000139364
ENSG00000139372
ENSG00000139433
ENSG00000139537
ENSG00000139579
ENSG00000139620
ENSG00000139637
ENSG00000139675
ENSG00000139725
ENSG00000139726
ENSG00000139842
ENSG00000139921
ENSG00000139985
ENSG00000140006
ENSG00000140157
ENSG00000140259
ENSG00000140263
ENSG00000140264
ENSG00000140285
ENSG00000140307
ENSG00000140319
ENSG00000140350
ENSG00000140365
ENSG00000140367
ENSG00000140386
ENSG00000140451
ENSG00000140459
ENSG00000140478
ENSG00000140526
ENSG00000140598
ENSG00000140612
ENSG00000140632
ENSG00000140650
ENSG00000140718
ENSG00000140740
ENSG00000140743
ENSG00000140750
ENSG00000140905
ENSG00000140941
ENSG00000140948
ENSG00000140988
ENSG00000140990
ENSG00000140992
ENSG00000140995
ENSG00000141026
ENSG00000141027
ENSG00000141068
ENSG00000141098
ENSG00000141101
ENSG00000141219
ENSG00000141384
ENSG00000141385
ENSG00000141391
ENSG00000141425
ENSG00000141428
ENSG00000141446
ENSG00000141524
ENSG00000141543
ENSG00000141551
ENSG00000141580
ENSG00000141627
ENSG00000141698
ENSG00000141759
ENSG00000141965
ENSG00000141985
ENSG00000142002
ENSG00000142065
ENSG00000142089
ENSG00000142168
ENSG00000142188
ENSG00000142230
ENSG00000142252
ENSG00000142511
ENSG00000142512
ENSG00000142534
ENSG00000142541
ENSG00000142544
ENSG00000142549
ENSG00000142556
ENSG00000142599
ENSG00000142657
ENSG00000142669
ENSG00000142676
ENSG00000142794
ENSG00000142864
ENSG00000142937
ENSG00000143061
ENSG00000143153
ENSG00000143164
ENSG00000143207
ENSG00000143222
ENSG00000143226
ENSG00000143252
ENSG00000143258
ENSG00000143297
ENSG00000143319
ENSG00000143321
ENSG00000143363
ENSG00000143374
ENSG00000143398
ENSG00000143420
ENSG00000143436
ENSG00000143452
ENSG00000143469
ENSG00000143545
ENSG00000143549
ENSG00000143570
ENSG00000143575
ENSG00000143603
ENSG00000143621
ENSG00000143633
ENSG00000143702
ENSG00000143727
ENSG00000143742
ENSG00000143753
ENSG00000143761
ENSG00000143768
ENSG00000143771
ENSG00000143799
ENSG00000143842
ENSG00000143858
ENSG00000143933
ENSG00000143947
ENSG00000143951
ENSG00000143977
ENSG00000144015
ENSG00000144028
ENSG00000144029
ENSG00000144034
ENSG00000144035
ENSG00000144040
ENSG00000144063
ENSG00000144136
ENSG00000144182
ENSG00000144199
ENSG00000144228
ENSG00000144231
ENSG00000144233
ENSG00000144283
ENSG00000144354
ENSG00000144381
ENSG00000144401
ENSG00000144426
ENSG00000144468
ENSG00000144524
ENSG00000144535
ENSG00000144554
ENSG00000144566
ENSG00000144635
ENSG00000144659
ENSG00000144674
ENSG00000144712
ENSG00000144713
ENSG00000144736
ENSG00000144747
ENSG00000144962
ENSG00000145002
ENSG00000145020
ENSG00000145029
ENSG00000145198
ENSG00000145241
ENSG00000145247
ENSG00000145293
ENSG00000145354
ENSG00000145425
ENSG00000145545
ENSG00000145592
ENSG00000145604
ENSG00000145687
ENSG00000145725
ENSG00000145734
ENSG00000145740
ENSG00000145741
ENSG00000145782
ENSG00000145819
ENSG00000145826
ENSG00000145860
ENSG00000145868
ENSG00000145907
ENSG00000145908
ENSG00000145912
ENSG00000145919
ENSG00000146066
ENSG00000146109
ENSG00000146223
ENSG00000146263
ENSG00000146410
ENSG00000146425
ENSG00000146433
ENSG00000146457
ENSG00000146574
ENSG00000146587
ENSG00000146707
ENSG00000146731
ENSG00000146733
ENSG00000146757
ENSG00000146872
ENSG00000146950
ENSG00000146966
ENSG00000147027
ENSG00000147059
ENSG00000147065
ENSG00000147133
ENSG00000147140
ENSG00000147174
ENSG00000147202
ENSG00000147206
ENSG00000147224
ENSG00000147251
ENSG00000147274
ENSG00000147364
ENSG00000147381
ENSG00000147403
ENSG00000147416
ENSG00000147419
ENSG00000147465
ENSG00000147526
ENSG00000147533
ENSG00000147548
ENSG00000147601
ENSG00000147604
ENSG00000147669
ENSG00000147684
ENSG00000147687
ENSG00000147724
ENSG00000147852
ENSG00000147853
ENSG00000147854
ENSG00000147872
ENSG00000147873
ENSG00000147874
ENSG00000147905
ENSG00000147926
ENSG00000147996
ENSG00000148110
ENSG00000148187
ENSG00000148296
ENSG00000148297
ENSG00000148303
ENSG00000148344
ENSG00000148411
ENSG00000148459
ENSG00000148484
ENSG00000148513
ENSG00000148572
ENSG00000148672
ENSG00000148680
ENSG00000148719
ENSG00000148730
ENSG00000148773
ENSG00000148834
ENSG00000148908
ENSG00000148925
ENSG00000148950
ENSG00000149084
ENSG00000149089
ENSG00000149091
ENSG00000149100
ENSG00000149133
ENSG00000149196
ENSG00000149257
ENSG00000149262
ENSG00000149273
ENSG00000149311
ENSG00000149474
ENSG00000149483
ENSG00000149531
ENSG00000149541
ENSG00000149547
ENSG00000149564
ENSG00000149571
ENSG00000149658
ENSG00000149761
ENSG00000149806
ENSG00000149823
ENSG00000149925
ENSG00000150054
ENSG00000150076
ENSG00000150093
ENSG00000150244
ENSG00000150269
ENSG00000150394
ENSG00000150401
ENSG00000150459
ENSG00000150477
ENSG00000150527
ENSG00000150627
ENSG00000150672
ENSG00000150712
ENSG00000150753
ENSG00000150756
ENSG00000150760
ENSG00000150779
ENSG00000150907
ENSG00000150991
ENSG00000151014
ENSG00000151151
ENSG00000151233
ENSG00000151239
ENSG00000151247
ENSG00000151304
ENSG00000151327
ENSG00000151338
ENSG00000151366
ENSG00000151632
ENSG00000151650
ENSG00000151665
ENSG00000151718
ENSG00000151725
ENSG00000151748
ENSG00000151835
ENSG00000151883
ENSG00000152042
ENSG00000152056
ENSG00000152076
ENSG00000152104
ENSG00000152128
ENSG00000152133
ENSG00000152219
ENSG00000152234
ENSG00000152240
ENSG00000152242
ENSG00000152382
ENSG00000152455
ENSG00000152457
ENSG00000152484
ENSG00000152661
ENSG00000152689
ENSG00000152782
ENSG00000152795
ENSG00000152942
ENSG00000152944
ENSG00000152990
ENSG00000153006
ENSG00000153029
ENSG00000153046
ENSG00000153107
ENSG00000153130
ENSG00000153147
ENSG00000153162
ENSG00000153187
ENSG00000153207
ENSG00000153250
ENSG00000153310
ENSG00000153485
ENSG00000153551
ENSG00000153561
ENSG00000153574
ENSG00000153684
ENSG00000153707
ENSG00000153786
ENSG00000153832
ENSG00000153989
ENSG00000154001
ENSG00000154016
ENSG00000154040
ENSG00000154059
ENSG00000154162
ENSG00000154217
ENSG00000154258
ENSG00000154262
ENSG00000154263
ENSG00000154328
ENSG00000154330
ENSG00000154380
ENSG00000154473
ENSG00000154518
ENSG00000154529
ENSG00000154582
ENSG00000154639
ENSG00000154710
ENSG00000154719
ENSG00000154723
ENSG00000154727
ENSG00000154743
ENSG00000154781
ENSG00000154783
ENSG00000154889
ENSG00000154978
ENSG00000154997
ENSG00000155008
ENSG00000155115
ENSG00000155189
ENSG00000155252
ENSG00000155282
ENSG00000155329
ENSG00000155368
ENSG00000155438
ENSG00000155542
ENSG00000155621
ENSG00000155719
ENSG00000155749
ENSG00000155755
ENSG00000155816
ENSG00000155876
ENSG00000155906
ENSG00000155975
ENSG00000155984
ENSG00000156052
ENSG00000156096
ENSG00000156162
ENSG00000156170
ENSG00000156194
ENSG00000156232
ENSG00000156239
ENSG00000156253
ENSG00000156261
ENSG00000156313
ENSG00000156374
ENSG00000156384
ENSG00000156467
ENSG00000156482
ENSG00000156508
ENSG00000156515
ENSG00000156675
ENSG00000156689
ENSG00000156709
ENSG00000156735
ENSG00000156928
ENSG00000156968
ENSG00000156976
ENSG00000157014
ENSG00000157020
ENSG00000157036
ENSG00000157045
ENSG00000157077
ENSG00000157106
ENSG00000157150
ENSG00000157193
ENSG00000157216
ENSG00000157224
ENSG00000157326
ENSG00000157399
ENSG00000157423
ENSG00000157456
ENSG00000157514
ENSG00000157557
ENSG00000157625
ENSG00000157764
ENSG00000157778
ENSG00000157796
ENSG00000157837
ENSG00000157869
ENSG00000157895
ENSG00000157954
ENSG00000157985
ENSG00000158109
ENSG00000158122
ENSG00000158156
ENSG00000158161
ENSG00000158195
ENSG00000158483
ENSG00000158517
ENSG00000158571
ENSG00000158669
ENSG00000158691
ENSG00000158710
ENSG00000158773
ENSG00000158828
ENSG00000158863
ENSG00000159023
ENSG00000159086
ENSG00000159111
ENSG00000159140
ENSG00000159147
ENSG00000159173
ENSG00000159199
ENSG00000159210
ENSG00000159259
ENSG00000159289
ENSG00000159314
ENSG00000159346
ENSG00000159398
ENSG00000159399
ENSG00000159445
ENSG00000159496
ENSG00000159593
ENSG00000159596
ENSG00000159658
ENSG00000159708
ENSG00000159753
ENSG00000159917
ENSG00000159961
ENSG00000160049
ENSG00000160075
ENSG00000160094
ENSG00000160111
ENSG00000160124
ENSG00000160131
ENSG00000160193
ENSG00000160199
ENSG00000160201
ENSG00000160213
ENSG00000160226
ENSG00000160229
ENSG00000160256
ENSG00000160271
ENSG00000160293
ENSG00000160294
ENSG00000160321
ENSG00000160349
ENSG00000160352
ENSG00000160563
ENSG00000160588
ENSG00000160606
ENSG00000160613
ENSG00000160633
ENSG00000160691
ENSG00000160712
ENSG00000160746
ENSG00000160752
ENSG00000160803
ENSG00000160844
ENSG00000160862
ENSG00000160868
ENSG00000160949
ENSG00000160973
ENSG00000160991
ENSG00000161010
ENSG00000161016
ENSG00000161057
ENSG00000161267
ENSG00000161381
ENSG00000161547
ENSG00000161583
ENSG00000161640
ENSG00000161654
ENSG00000161664
ENSG00000161714
ENSG00000161800
ENSG00000161813
ENSG00000161860
ENSG00000161905
ENSG00000161960
ENSG00000161970
ENSG00000161980
ENSG00000162086
ENSG00000162194
ENSG00000162244
ENSG00000162365
ENSG00000162368
ENSG00000162378
ENSG00000162385
ENSG00000162391
ENSG00000162399
ENSG00000162402
ENSG00000162415
ENSG00000162433
ENSG00000162458
ENSG00000162482
ENSG00000162490
ENSG00000162517
ENSG00000162521
ENSG00000162627
ENSG00000162654
ENSG00000162694
ENSG00000162727
ENSG00000162739
ENSG00000162775
ENSG00000162851
ENSG00000162885
ENSG00000162959
ENSG00000162961
ENSG00000162980
ENSG00000163002
ENSG00000163041
ENSG00000163046
ENSG00000163053
ENSG00000163060
ENSG00000163161
ENSG00000163170
ENSG00000163171
ENSG00000163191
ENSG00000163209
ENSG00000163216
ENSG00000163249
ENSG00000163291
ENSG00000163293
ENSG00000163319
ENSG00000163322
ENSG00000163362
ENSG00000163382
ENSG00000163386
ENSG00000163440
ENSG00000163444
ENSG00000163463
ENSG00000163479
ENSG00000163486
ENSG00000163512
ENSG00000163518
ENSG00000163528
ENSG00000163530
ENSG00000163541
ENSG00000163545
ENSG00000163558
ENSG00000163564
ENSG00000163577
ENSG00000163584
ENSG00000163605
ENSG00000163655
ENSG00000163682
ENSG00000163714
ENSG00000163719
ENSG00000163728
ENSG00000163736
ENSG00000163739
ENSG00000163746
ENSG00000163754
ENSG00000163785
ENSG00000163798
ENSG00000163807
ENSG00000163812
ENSG00000163827
ENSG00000163875
ENSG00000163913
ENSG00000163956
ENSG00000163982
ENSG00000164022
ENSG00000164024
ENSG00000164031
ENSG00000164032
ENSG00000164037
ENSG00000164039
ENSG00000164054
ENSG00000164070
ENSG00000164080
ENSG00000164081
ENSG00000164091
ENSG00000164104
ENSG00000164105
ENSG00000164109
ENSG00000164162
ENSG00000164163
ENSG00000164164
ENSG00000164167
ENSG00000164168
ENSG00000164180
ENSG00000164182
ENSG00000164185
ENSG00000164190
ENSG00000164219
ENSG00000164236
ENSG00000164241
ENSG00000164252
ENSG00000164284
ENSG00000164305
ENSG00000164306
ENSG00000164323
ENSG00000164346
ENSG00000164366
ENSG00000164398
ENSG00000164402
ENSG00000164434
ENSG00000164458
ENSG00000164532
ENSG00000164548
ENSG00000164574
ENSG00000164587
ENSG00000164610
ENSG00000164611
ENSG00000164638
ENSG00000164649
ENSG00000164687
ENSG00000164713
ENSG00000164733
ENSG00000164749
ENSG00000164751
ENSG00000164754
ENSG00000164776
ENSG00000164821
ENSG00000164830
ENSG00000164880
ENSG00000164885
ENSG00000164902
ENSG00000164904
ENSG00000164916
ENSG00000164919
ENSG00000164924
ENSG00000164934
ENSG00000164976
ENSG00000164985
ENSG00000165006
ENSG00000165055
ENSG00000165060
ENSG00000165084
ENSG00000165115
ENSG00000165119
ENSG00000165169
ENSG00000165195
ENSG00000165264
ENSG00000165269
ENSG00000165275
ENSG00000165389
ENSG00000165416
ENSG00000165490
ENSG00000165496
ENSG00000165502
ENSG00000165509
ENSG00000165512
ENSG00000165527
ENSG00000165609
ENSG00000165629
ENSG00000165637
ENSG00000165669
ENSG00000165672
ENSG00000165682
ENSG00000165688
ENSG00000165689
ENSG00000165704
ENSG00000165733
ENSG00000165757
ENSG00000165821
ENSG00000165861
ENSG00000165895
ENSG00000165898
ENSG00000165914
ENSG00000165916
ENSG00000165929
ENSG00000165973
ENSG00000166002
ENSG00000166037
ENSG00000166049
ENSG00000166136
ENSG00000166157
ENSG00000166164
ENSG00000166165
ENSG00000166181
ENSG00000166197
ENSG00000166211
ENSG00000166260
ENSG00000166262
ENSG00000166272
ENSG00000166275
ENSG00000166347
ENSG00000166351
ENSG00000166352
ENSG00000166401
ENSG00000166441
ENSG00000166451
ENSG00000166452
ENSG00000166454
ENSG00000166477
ENSG00000166483
ENSG00000166503
ENSG00000166526
ENSG00000166532
ENSG00000166575
ENSG00000166579
ENSG00000166598
ENSG00000166664
ENSG00000166669
ENSG00000166716
ENSG00000166734
ENSG00000166747
ENSG00000166762
ENSG00000166794
ENSG00000166797
ENSG00000166800
ENSG00000166831
ENSG00000166840
ENSG00000166847
ENSG00000166848
ENSG00000166851
ENSG00000166889
ENSG00000166900
ENSG00000166913
ENSG00000166946
ENSG00000166971
ENSG00000166979
ENSG00000167004
ENSG00000167005
ENSG00000167014
ENSG00000167085
ENSG00000167088
ENSG00000167105
ENSG00000167110
ENSG00000167165
ENSG00000167173
ENSG00000167195
ENSG00000167202
ENSG00000167232
ENSG00000167291
ENSG00000167306
ENSG00000167315
ENSG00000167363
ENSG00000167393
ENSG00000167397
ENSG00000167460
ENSG00000167522
ENSG00000167523
ENSG00000167526
ENSG00000167552
ENSG00000167553
ENSG00000167562
ENSG00000167578
ENSG00000167635
ENSG00000167654
ENSG00000167685
ENSG00000167693
ENSG00000167721
ENSG00000167770
ENSG00000167771
ENSG00000167797
ENSG00000167815
ENSG00000167822
ENSG00000167850
ENSG00000167863
ENSG00000167881
ENSG00000167904
ENSG00000167916
ENSG00000167962
ENSG00000167972
ENSG00000167977
ENSG00000167996
ENSG00000168014
ENSG00000168028
ENSG00000168038
ENSG00000168090
ENSG00000168092
ENSG00000168118
ENSG00000168124
ENSG00000168152
ENSG00000168172
ENSG00000168175
ENSG00000168214
ENSG00000168234
ENSG00000168255
ENSG00000168259
ENSG00000168282
ENSG00000168283
ENSG00000168288
ENSG00000168300
ENSG00000168374
ENSG00000168385
ENSG00000168439
ENSG00000168461
ENSG00000168477
ENSG00000168487
ENSG00000168488
ENSG00000168495
ENSG00000168496
ENSG00000168502
ENSG00000168522
ENSG00000168594
ENSG00000168646
ENSG00000168653
ENSG00000168754
ENSG00000168781
ENSG00000168818
ENSG00000168876
ENSG00000168884
ENSG00000168894
ENSG00000168904
ENSG00000168906
ENSG00000168924
ENSG00000168925
ENSG00000168928
ENSG00000168958
ENSG00000168959
ENSG00000168961
ENSG00000169016
ENSG00000169021
ENSG00000169032
ENSG00000169045
ENSG00000169062
ENSG00000169085
ENSG00000169100
ENSG00000169118
ENSG00000169126
ENSG00000169139
ENSG00000169180
ENSG00000169213
ENSG00000169217
ENSG00000169230
ENSG00000169239
ENSG00000169246
ENSG00000169247
ENSG00000169251
ENSG00000169255
ENSG00000169359
ENSG00000169372
ENSG00000169375
ENSG00000169436
ENSG00000169488
ENSG00000169504
ENSG00000169519
ENSG00000169554
ENSG00000169564
ENSG00000169567
ENSG00000169570
ENSG00000169598
ENSG00000169599
ENSG00000169609
ENSG00000169612
ENSG00000169635
ENSG00000169676
ENSG00000169688
ENSG00000169715
ENSG00000169727
ENSG00000169813
ENSG00000169826
ENSG00000169895
ENSG00000169896
ENSG00000169919
ENSG00000169946
ENSG00000169953
ENSG00000169981
ENSG00000170035
ENSG00000170085
ENSG00000170088
ENSG00000170144
ENSG00000170145
ENSG00000170160
ENSG00000170191
ENSG00000170234
ENSG00000170248
ENSG00000170255
ENSG00000170260
ENSG00000170296
ENSG00000170310
ENSG00000170315
ENSG00000170324
ENSG00000170340
ENSG00000170348
ENSG00000170369
ENSG00000170379
ENSG00000170381
ENSG00000170421
ENSG00000170423
ENSG00000170425
ENSG00000170500
ENSG00000170509
ENSG00000170515
ENSG00000170540
ENSG00000170571
ENSG00000170579
ENSG00000170619
ENSG00000170632
ENSG00000170667
ENSG00000170677
ENSG00000170734
ENSG00000170776
ENSG00000170779
ENSG00000170832
ENSG00000170835
ENSG00000170860
ENSG00000170921
ENSG00000170923
ENSG00000170929
ENSG00000170949
ENSG00000170953
ENSG00000171109
ENSG00000171121
ENSG00000171150
ENSG00000171159
ENSG00000171202
ENSG00000171208
ENSG00000171234
ENSG00000171262
ENSG00000171302
ENSG00000171303
ENSG00000171314
ENSG00000171345
ENSG00000171421
ENSG00000171444
ENSG00000171466
ENSG00000171469
ENSG00000171471
ENSG00000171475
ENSG00000171476
ENSG00000171490
ENSG00000171505
ENSG00000171522
ENSG00000171530
ENSG00000171551
ENSG00000171561
ENSG00000171608
ENSG00000171612
ENSG00000171634
ENSG00000171649
ENSG00000171657
ENSG00000171723
ENSG00000171757
ENSG00000171827
ENSG00000171847
ENSG00000171848
ENSG00000171853
ENSG00000171858
ENSG00000171861
ENSG00000171862
ENSG00000171863
ENSG00000171865
ENSG00000171872
ENSG00000171903
ENSG00000171914
ENSG00000171928
ENSG00000171960
ENSG00000171962
ENSG00000171989
ENSG00000172014
ENSG00000172023
ENSG00000172058
ENSG00000172115
ENSG00000172116
ENSG00000172154
ENSG00000172236
ENSG00000172239
ENSG00000172262
ENSG00000172264
ENSG00000172283
ENSG00000172288
ENSG00000172301
ENSG00000172340
ENSG00000172365
ENSG00000172366
ENSG00000172377
ENSG00000172421
ENSG00000172428
ENSG00000172530
ENSG00000172602
ENSG00000172613
ENSG00000172650
ENSG00000172661
ENSG00000172687
ENSG00000172728
ENSG00000172742
ENSG00000172757
ENSG00000172765
ENSG00000172769
ENSG00000172772
ENSG00000172775
ENSG00000172780
ENSG00000172809
ENSG00000172845
ENSG00000172915
ENSG00000172922
ENSG00000172967
ENSG00000172969
ENSG00000173039
ENSG00000173041
ENSG00000173110
ENSG00000173113
ENSG00000173124
ENSG00000173153
ENSG00000173163
ENSG00000173171
ENSG00000173198
ENSG00000173207
ENSG00000173209
ENSG00000173213
ENSG00000173214
ENSG00000173221
ENSG00000173226
ENSG00000173258
ENSG00000173269
ENSG00000173272
ENSG00000173335
ENSG00000173389
ENSG00000173436
ENSG00000173457
ENSG00000173517
ENSG00000173531
ENSG00000173545
ENSG00000173546
ENSG00000173614
ENSG00000173660
ENSG00000173674
ENSG00000173678
ENSG00000173726
ENSG00000173801
ENSG00000173805
ENSG00000173812
ENSG00000173848
ENSG00000173852
ENSG00000173868
ENSG00000173876
ENSG00000173890
ENSG00000173914
ENSG00000173915
ENSG00000173933
ENSG00000173960
ENSG00000174007
ENSG00000174010
ENSG00000174021
ENSG00000174093
ENSG00000174100
ENSG00000174156
ENSG00000174194
ENSG00000174243
ENSG00000174348
ENSG00000174373
ENSG00000174374
ENSG00000174428
ENSG00000174444
ENSG00000174450
ENSG00000174456
ENSG00000174501
ENSG00000174547
ENSG00000174574
ENSG00000174667
ENSG00000174695
ENSG00000174720
ENSG00000174748
ENSG00000174780
ENSG00000174837
ENSG00000174903
ENSG00000174917
ENSG00000174937
ENSG00000174957
ENSG00000174990
ENSG00000175029
ENSG00000175054
ENSG00000175063
ENSG00000175104
ENSG00000175105
ENSG00000175106
ENSG00000175130
ENSG00000175166
ENSG00000175170
ENSG00000175183
ENSG00000175193
ENSG00000175215
ENSG00000175279
ENSG00000175322
ENSG00000175324
ENSG00000175334
ENSG00000175354
ENSG00000175390
ENSG00000175449
ENSG00000175575
ENSG00000175581
ENSG00000175592
ENSG00000175606
ENSG00000175619
ENSG00000175727
ENSG00000175756
ENSG00000175782
ENSG00000175826
ENSG00000175868
ENSG00000176087
ENSG00000176105
ENSG00000176134
ENSG00000176171
ENSG00000176219
ENSG00000176261
ENSG00000176269
ENSG00000176293
ENSG00000176294
ENSG00000176386
ENSG00000176387
ENSG00000176390
ENSG00000176402
ENSG00000176406
ENSG00000176444
ENSG00000176495
ENSG00000176540
ENSG00000176547
ENSG00000176641
ENSG00000176681
ENSG00000176714
ENSG00000176715
ENSG00000176716
ENSG00000176731
ENSG00000176746
ENSG00000176774
ENSG00000176787
ENSG00000176788
ENSG00000176809
ENSG00000176853
ENSG00000176890
ENSG00000176920
ENSG00000176925
ENSG00000176945
ENSG00000176973
ENSG00000176974
ENSG00000176979
ENSG00000177047
ENSG00000177051
ENSG00000177076
ENSG00000177119
ENSG00000177189
ENSG00000177212
ENSG00000177363
ENSG00000177414
ENSG00000177425
ENSG00000177426
ENSG00000177465
ENSG00000177479
ENSG00000177565
ENSG00000177600
ENSG00000177627
ENSG00000177628
ENSG00000177683
ENSG00000177689
ENSG00000177693
ENSG00000177710
ENSG00000177764
ENSG00000177842
ENSG00000177879
ENSG00000177885
ENSG00000177889
ENSG00000177917
ENSG00000177932
ENSG00000177951
ENSG00000177954
ENSG00000177990
ENSG00000177992
ENSG00000178074
ENSG00000178084
ENSG00000178104
ENSG00000178105
ENSG00000178127
ENSG00000178177
ENSG00000178201
ENSG00000178206
ENSG00000178234
ENSG00000178381
ENSG00000178397
ENSG00000178409
ENSG00000178425
ENSG00000178445
ENSG00000178537
ENSG00000178691
ENSG00000178741
ENSG00000178804
ENSG00000178904
ENSG00000178913
ENSG00000178950
ENSG00000178952
ENSG00000178980
ENSG00000178982
ENSG00000178996
ENSG00000178999
ENSG00000179010
ENSG00000179021
ENSG00000179051
ENSG00000179055
ENSG00000179088
ENSG00000179163
ENSG00000179172
ENSG00000179240
ENSG00000179295
ENSG00000179335
ENSG00000179361
ENSG00000179399
ENSG00000179409
ENSG00000179468
ENSG00000179583
ENSG00000179603
ENSG00000179626
ENSG00000179632
ENSG00000179673
ENSG00000179695
ENSG00000179820
ENSG00000179826
ENSG00000179832
ENSG00000179889
ENSG00000179912
ENSG00000179918
ENSG00000179933
ENSG00000179938
ENSG00000180016
ENSG00000180071
ENSG00000180185
ENSG00000180228
ENSG00000180233
ENSG00000180257
ENSG00000180370
ENSG00000180386
ENSG00000180398
ENSG00000180481
ENSG00000180574
ENSG00000180596
ENSG00000180776
ENSG00000180777
ENSG00000180817
ENSG00000180871
ENSG00000180934
ENSG00000180964
ENSG00000180979
ENSG00000181019
ENSG00000181061
ENSG00000181104
ENSG00000181163
ENSG00000181220
ENSG00000181273
ENSG00000181371
ENSG00000181449
ENSG00000181458
ENSG00000181552
ENSG00000181626
ENSG00000181722
ENSG00000181752
ENSG00000181873
ENSG00000181885
ENSG00000181896
ENSG00000181903
ENSG00000181958
ENSG00000181961
ENSG00000181963
ENSG00000181991
ENSG00000182004
ENSG00000182093
ENSG00000182095
ENSG00000182108
ENSG00000182111
ENSG00000182117
ENSG00000182141
ENSG00000182149
ENSG00000182162
ENSG00000182180
ENSG00000182220
ENSG00000182230
ENSG00000182287
ENSG00000182318
ENSG00000182329
ENSG00000182330
ENSG00000182334
ENSG00000182356
ENSG00000182378
ENSG00000182405
ENSG00000182415
ENSG00000182446
ENSG00000182473
ENSG00000182481
ENSG00000182512
ENSG00000182518
ENSG00000182521
ENSG00000182534
ENSG00000182541
ENSG00000182552
ENSG00000182566
ENSG00000182628
ENSG00000182634
ENSG00000182636
ENSG00000182652
ENSG00000182670
ENSG00000182718
ENSG00000182768
ENSG00000182774
ENSG00000182831
ENSG00000182854
ENSG00000182890
ENSG00000182899
ENSG00000182903
ENSG00000182912
ENSG00000182944
ENSG00000183049
ENSG00000183054
ENSG00000183060
ENSG00000183077
ENSG00000183137
ENSG00000183146
ENSG00000183148
ENSG00000183206
ENSG00000183251
ENSG00000183283
ENSG00000183310
ENSG00000183313
ENSG00000183336
ENSG00000183337
ENSG00000183389
ENSG00000183395
ENSG00000183426
ENSG00000183431
ENSG00000183439
ENSG00000183474
ENSG00000183520
ENSG00000183549
ENSG00000183629
ENSG00000183648
ENSG00000183668
ENSG00000183684
ENSG00000183695
ENSG00000183706
ENSG00000183765
ENSG00000183793
ENSG00000183864
ENSG00000183889
ENSG00000183914
ENSG00000183943
ENSG00000183955
ENSG00000184007
ENSG00000184009
ENSG00000184117
ENSG00000184140
ENSG00000184182
ENSG00000184185
ENSG00000184203
ENSG00000184206
ENSG00000184208
ENSG00000184276
ENSG00000184445
ENSG00000184500
ENSG00000184524
ENSG00000184545
ENSG00000184575
ENSG00000184608
ENSG00000184635
ENSG00000184674
ENSG00000184697
ENSG00000184708
ENSG00000184831
ENSG00000184860
ENSG00000184887
ENSG00000184898
ENSG00000184923
ENSG00000184949
ENSG00000185008
ENSG00000185069
ENSG00000185088
ENSG00000185090
ENSG00000185158
ENSG00000185177
ENSG00000185222
ENSG00000185290
ENSG00000185298
ENSG00000185306
ENSG00000185340
ENSG00000185345
ENSG00000185385
ENSG00000185414
ENSG00000185420
ENSG00000185432
ENSG00000185436
ENSG00000185467
ENSG00000185519
ENSG00000185565
ENSG00000185585
ENSG00000185608
ENSG00000185619
ENSG00000185621
ENSG00000185630
ENSG00000185651
ENSG00000185658
ENSG00000185684
ENSG00000185716
ENSG00000185721
ENSG00000185728
ENSG00000185745
ENSG00000185775
ENSG00000185787
ENSG00000185792
ENSG00000185808
ENSG00000185829
ENSG00000185860
ENSG00000185869
ENSG00000185873
ENSG00000185880
ENSG00000185883
ENSG00000185894
ENSG00000185926
ENSG00000185946
ENSG00000185947
ENSG00000185950
ENSG00000185963
ENSG00000186020
ENSG00000186047
ENSG00000186063
ENSG00000186081
ENSG00000186086
ENSG00000186103
ENSG00000186106
ENSG00000186117
ENSG00000186146
ENSG00000186160
ENSG00000186193
ENSG00000186197
ENSG00000186204
ENSG00000186207
ENSG00000186260
ENSG00000186275
ENSG00000186281
ENSG00000186399
ENSG00000186432
ENSG00000186468
ENSG00000186487
ENSG00000186496
ENSG00000186522
ENSG00000186523
ENSG00000186529
ENSG00000186532
ENSG00000186591
ENSG00000186665
ENSG00000186684
ENSG00000186716
ENSG00000186723
ENSG00000186766
ENSG00000186825
ENSG00000186832
ENSG00000186847
ENSG00000186881
ENSG00000187017
ENSG00000187026
ENSG00000187048
ENSG00000187079
ENSG00000187105
ENSG00000187109
ENSG00000187118
ENSG00000187145
ENSG00000187173
ENSG00000187180
ENSG00000187193
ENSG00000187210
ENSG00000187258
ENSG00000187268
ENSG00000187272
ENSG00000187288
ENSG00000187446
ENSG00000187514
ENSG00000187537
ENSG00000187545
ENSG00000187555
ENSG00000187569
ENSG00000187630
ENSG00000187701
ENSG00000187735
ENSG00000187742
ENSG00000187758
ENSG00000187772
ENSG00000187811
ENSG00000187857
ENSG00000187908
ENSG00000187959
ENSG00000188000
ENSG00000188056
ENSG00000188060
ENSG00000188064
ENSG00000188086
ENSG00000188089
ENSG00000188130
ENSG00000188171
ENSG00000188215
ENSG00000188219
ENSG00000188227
ENSG00000188229
ENSG00000188234
ENSG00000188269
ENSG00000188293
ENSG00000188295
ENSG00000188324
ENSG00000188342
ENSG00000188343
ENSG00000188408
ENSG00000188474
ENSG00000188486
ENSG00000188529
ENSG00000188542
ENSG00000188612
ENSG00000188626
ENSG00000188659
ENSG00000188725
ENSG00000188732
ENSG00000188735
ENSG00000188761
ENSG00000188811
ENSG00000188846
ENSG00000188895
ENSG00000188917
ENSG00000188976
ENSG00000188994
ENSG00000189007
ENSG00000189043
ENSG00000189050
ENSG00000189093
ENSG00000189129
ENSG00000189144
ENSG00000189159
ENSG00000189186
ENSG00000189190
ENSG00000189253
ENSG00000189266
ENSG00000189269
ENSG00000189298
ENSG00000189306
ENSG00000189339
ENSG00000189375
ENSG00000189403
ENSG00000189409
ENSG00000196072
ENSG00000196081
ENSG00000196099
ENSG00000196119
ENSG00000196123
ENSG00000196139
ENSG00000196156
ENSG00000196172
ENSG00000196184
ENSG00000196199
ENSG00000196220
ENSG00000196236
ENSG00000196262
ENSG00000196266
ENSG00000196268
ENSG00000196290
ENSG00000196313
ENSG00000196326
ENSG00000196329
ENSG00000196331
ENSG00000196345
ENSG00000196353
ENSG00000196355
ENSG00000196363
ENSG00000196407
ENSG00000196409
ENSG00000196417
ENSG00000196419
ENSG00000196422
ENSG00000196449
ENSG00000196459
ENSG00000196465
ENSG00000196470
ENSG00000196531
ENSG00000196533
ENSG00000196547
ENSG00000196565
ENSG00000196578
ENSG00000196611
ENSG00000196616
ENSG00000196620
ENSG00000196642
ENSG00000196648
ENSG00000196653
ENSG00000196683
ENSG00000196693
ENSG00000196704
ENSG00000196705
ENSG00000196712
ENSG00000196715
ENSG00000196724
ENSG00000196743
ENSG00000196774
ENSG00000196778
ENSG00000196781
ENSG00000196792
ENSG00000196821
ENSG00000196832
ENSG00000196834
ENSG00000196890
ENSG00000196937
ENSG00000196946
ENSG00000196954
ENSG00000196960
ENSG00000196967
ENSG00000196975
ENSG00000196981
ENSG00000197016
ENSG00000197020
ENSG00000197045
ENSG00000197093
ENSG00000197110
ENSG00000197111
ENSG00000197124
ENSG00000197147
ENSG00000197170
ENSG00000197223
ENSG00000197249
ENSG00000197296
ENSG00000197302
ENSG00000197321
ENSG00000197343
ENSG00000197345
ENSG00000197360
ENSG00000197362
ENSG00000197376
ENSG00000197381
ENSG00000197408
ENSG00000197410
ENSG00000197414
ENSG00000197446
ENSG00000197451
ENSG00000197454
ENSG00000197457
ENSG00000197483
ENSG00000197497
ENSG00000197498
ENSG00000197580
ENSG00000197601
ENSG00000197608
ENSG00000197616
ENSG00000197629
ENSG00000197647
ENSG00000197658
ENSG00000197681
ENSG00000197701
ENSG00000197706
ENSG00000197713
ENSG00000197724
ENSG00000197728
ENSG00000197756
ENSG00000197790
ENSG00000197816
ENSG00000197822
ENSG00000197838
ENSG00000197841
ENSG00000197857
ENSG00000197858
ENSG00000197863
ENSG00000197889
ENSG00000197894
ENSG00000197903
ENSG00000197910
ENSG00000197927
ENSG00000197928
ENSG00000197930
ENSG00000197951
ENSG00000197953
ENSG00000197958
ENSG00000197965
ENSG00000198000
ENSG00000198015
ENSG00000198019
ENSG00000198033
ENSG00000198034
ENSG00000198039
ENSG00000198053
ENSG00000198055
ENSG00000198056
ENSG00000198074
ENSG00000198075
ENSG00000198104
ENSG00000198105
ENSG00000198128
ENSG00000198130
ENSG00000198146
ENSG00000198162
ENSG00000198176
ENSG00000198242
ENSG00000198250
ENSG00000198258
ENSG00000198301
ENSG00000198342
ENSG00000198346
ENSG00000198356
ENSG00000198390
ENSG00000198420
ENSG00000198440
ENSG00000198445
ENSG00000198457
ENSG00000198467
ENSG00000198482
ENSG00000198492
ENSG00000198498
ENSG00000198502
ENSG00000198517
ENSG00000198538
ENSG00000198551
ENSG00000198585
ENSG00000198586
ENSG00000198610
ENSG00000198612
ENSG00000198625
ENSG00000198646
ENSG00000198657
ENSG00000198668
ENSG00000198670
ENSG00000198695
ENSG00000198712
ENSG00000198727
ENSG00000198736
ENSG00000198740
ENSG00000198750
ENSG00000198754
ENSG00000198755
ENSG00000198763
ENSG00000198786
ENSG00000198791
ENSG00000198792
ENSG00000198798
ENSG00000198799
ENSG00000198804
ENSG00000198814
ENSG00000198830
ENSG00000198840
ENSG00000198843
ENSG00000198848
ENSG00000198856
ENSG00000198860
ENSG00000198863
ENSG00000198874
ENSG00000198886
ENSG00000198887
ENSG00000198888
ENSG00000198898
ENSG00000198899
ENSG00000198908
ENSG00000198918
ENSG00000198938
ENSG00000198939
ENSG00000203326
ENSG00000203666
ENSG00000203667
ENSG00000203668
ENSG00000203722
ENSG00000203757
ENSG00000203832
ENSG00000203836
ENSG00000203857
ENSG00000203880
ENSG00000203907
ENSG00000203909
ENSG00000203943
ENSG00000204038
ENSG00000204131
ENSG00000204138
ENSG00000204147
ENSG00000204149
ENSG00000204169
ENSG00000204172
ENSG00000204179
ENSG00000204248
ENSG00000204361
ENSG00000204370
ENSG00000204392
ENSG00000204410
ENSG00000204449
ENSG00000204469
ENSG00000204479
ENSG00000204495
ENSG00000204503
ENSG00000204531
ENSG00000204532
ENSG00000204568
ENSG00000204572
ENSG00000204576
ENSG00000204592
ENSG00000204595
ENSG00000204611
ENSG00000204628
ENSG00000204632
ENSG00000204642
ENSG00000204661
ENSG00000204677
ENSG00000204701
ENSG00000204752
ENSG00000204804
ENSG00000204814
ENSG00000204899
ENSG00000204941
ENSG00000204946
ENSG00000204977
ENSG00000204983
ENSG00000205030
ENSG00000205084
ENSG00000205086
ENSG00000205108
ENSG00000205126
ENSG00000205189
ENSG00000205208
ENSG00000205236
ENSG00000205238
ENSG00000205246
ENSG00000205250
ENSG00000205268
ENSG00000205307
ENSG00000205323
ENSG00000205328
ENSG00000205330
ENSG00000205339
ENSG00000205352
ENSG00000205358
ENSG00000205362
ENSG00000205364
ENSG00000205403
ENSG00000205423
ENSG00000205426
ENSG00000205441
ENSG00000205495
ENSG00000205531
ENSG00000205542
ENSG00000205544
ENSG00000205581
ENSG00000205643
ENSG00000205707
ENSG00000205726
ENSG00000205809
ENSG00000205857
ENSG00000205873
ENSG00000205937
ENSG00000205981
ENSG00000206240
ENSG00000206338
ENSG00000206342
ENSG00000206449
ENSG00000206450
ENSG00000206454
ENSG00000206501
ENSG00000206503
ENSG00000206505
ENSG00000212122
ENSG00000212127
ENSG00000212719
ENSG00000212734
ENSG00000212907
ENSG00000212938
ENSG00000212952
ENSG00000212993
ENSG00000213020
ENSG00000213029
ENSG00000213077
ENSG00000213096
ENSG00000213246
ENSG00000213297
ENSG00000213366
ENSG00000213551
ENSG00000213585
ENSG00000213593
ENSG00000213626
ENSG00000213719
ENSG00000213741
ENSG00000213759
ENSG00000213762
ENSG00000213822
ENSG00000213853
ENSG00000213888
ENSG00000213923
ENSG00000213949
ENSG00000213965
ENSG00000213988
ENSG00000213995
ENSG00000214013
ENSG00000214021
ENSG00000214107
ENSG00000214114
ENSG00000214160
ENSG00000214189
ENSG00000214194
ENSG00000214265
ENSG00000214300
ENSG00000214324
ENSG00000214413
ENSG00000214414
ENSG00000214575
ENSG00000214595
ENSG00000214681
ENSG00000214700
ENSG00000214736
ENSG00000214788
ENSG00000214860
ENSG00000214891
ENSG00000214900
ENSG00000214929
ENSG00000214940
ENSG00000214946
ENSG00000214960
ENSG00000215021
ENSG00000215114
ENSG00000215252
ENSG00000215301
ENSG00000215343
ENSG00000215372
ENSG00000215405
ENSG00000215455
ENSG00000215472
ENSG00000215504
ENSG00000215689
ENSG00000215712
ENSG00000215749
ENSG00000215750
ENSG00000215883
ENSG00000215912
ENSG00000218416
ENSG00000219481
ENSG00000221840
ENSG00000221874
ENSG00000221914
ENSG00000221933
ENSG00000221938
ENSG00000221944
ENSG00000221970
ENSG00000221983
ENSG00000221989
ENSG00000222011
ENSG00000222014
ENSG00000222036
ENSG00000222038
ENSG00000223417
ENSG00000223443
ENSG00000223510
ENSG00000223638
ENSG00000223931
ENSG00000223980
ENSG00000224320
ENSG00000224336
ENSG00000224378
ENSG00000224470
ENSG00000224877
ENSG00000224952
ENSG00000225073
ENSG00000225190
ENSG00000225247
ENSG00000225485
ENSG00000225516
ENSG00000225691
ENSG00000225890
ENSG00000225899
ENSG00000225932
ENSG00000225950
ENSG00000226165
ENSG00000226209
ENSG00000226232
ENSG00000226479
ENSG00000226761
ENSG00000226777
ENSG00000226894
ENSG00000226931
ENSG00000226941
ENSG00000226976
ENSG00000227044
ENSG00000227124
ENSG00000227345
ENSG00000227357
ENSG00000227446
ENSG00000227471
ENSG00000227500
ENSG00000227715
ENSG00000227739
ENSG00000228080
ENSG00000228177
ENSG00000228253
ENSG00000228405
ENSG00000228567
ENSG00000228696
ENSG00000228716
ENSG00000228856
ENSG00000228927
ENSG00000229074
ENSG00000229117
ENSG00000229676
ENSG00000229689
ENSG00000229698
ENSG00000229924
ENSG00000229972
ENSG00000230000
ENSG00000230185
ENSG00000230301
ENSG00000230453
ENSG00000230657
ENSG00000230708
ENSG00000230989
ENSG00000231192
ENSG00000231500
ENSG00000231834
ENSG00000231852
ENSG00000231924
ENSG00000231925
ENSG00000231997
ENSG00000232112
ENSG00000232119
ENSG00000232399
ENSG00000232423
ENSG00000232774
ENSG00000232833
ENSG00000232948
ENSG00000233024
ENSG00000233094
ENSG00000233276
ENSG00000233803
ENSG00000233812
ENSG00000233822
ENSG00000233904
ENSG00000233911
ENSG00000233917
ENSG00000233927
ENSG00000234214
ENSG00000234218
ENSG00000234278
ENSG00000234409
ENSG00000234414
ENSG00000234444
ENSG00000234545
ENSG00000234560
ENSG00000234734
ENSG00000234745
ENSG00000234769
ENSG00000234852
ENSG00000235134
ENSG00000235268
ENSG00000235360
ENSG00000235657
ENSG00000236032
ENSG00000236424
ENSG00000236699
ENSG00000236761
ENSG00000236981
ENSG00000237022
ENSG00000237155
ENSG00000237190
ENSG00000237198
ENSG00000237344
ENSG00000237388
ENSG00000237440
ENSG00000237508
ENSG00000237515
ENSG00000237521
ENSG00000237683
ENSG00000238083
ENSG00000238269
ENSG00000239511
ENSG00000239713
ENSG00000239779
ENSG00000239789
ENSG00000239839
ENSG00000240038
ENSG00000240240
ENSG00000240505
ENSG00000240694
ENSG00000240720
ENSG00000240849
ENSG00000241119
ENSG00000241127
ENSG00000241186
ENSG00000241258
ENSG00000241322
ENSG00000241468
ENSG00000241644
ENSG00000241685
ENSG00000241713
ENSG00000241837
ENSG00000241935
ENSG00000241973
ENSG00000242028
ENSG00000242110
ENSG00000242221
ENSG00000242284
ENSG00000242441
ENSG00000242485
ENSG00000242616
ENSG00000242866
ENSG00000242875
ENSG00000242950
ENSG00000243135
ENSG00000243137
ENSG00000243317
ENSG00000243335
ENSG00000243452
ENSG00000243480
ENSG00000243566
ENSG00000243660
ENSG00000243678
ENSG00000243716
ENSG00000243725
ENSG00000243927
ENSG00000243955
ENSG00000244122
ENSG00000244187
ENSG00000244395
ENSG00000244476
ENSG00000244687
ENSG00000244752
ENSG00000245680
ENSG00000245848
ENSG00000246922
ENSG00000247077
ENSG00000248333
ENSG00000248540
ENSG00000249034
ENSG00000249104
ENSG00000249437
ENSG00000249459
ENSG00000249709
ENSG00000249884
ENSG00000249915
ENSG00000249992
ENSG00000250210
ENSG00000250254
ENSG00000250479
ENSG00000250486
ENSG00000251247
ENSG00000251493
ENSG00000251655
ENSG00000253276
ENSG00000253313
ENSG00000253506
ENSG00000253598
ENSG00000253626
ENSG00000253958
ENSG00000254093
ENSG00000254221
ENSG00000254466
ENSG00000254469
ENSG00000254470
ENSG00000254505
ENSG00000254521
ENSG00000254585
ENSG00000254709
ENSG00000254772
ENSG00000254901
ENSG00000254986
ENSG00000254997
ENSG00000254999
ENSG00000255072
ENSG00000255302
ENSG00000255307
ENSG00000255330
ENSG00000255374
ENSG00000255378
ENSG00000255470
ENSG00000255508
ENSG00000255529
ENSG00000255582
ENSG00000255713
ENSG00000255940
ENSG00000256060
ENSG00000256453
ENSG00000256530
ENSG00000256771
ENSG00000257103
ENSG00000257327
ENSG00000257339
ENSG00000257374
ENSG00000257482
ENSG00000257591
ENSG00000257949
ENSG00000258003
ENSG00000258083
ENSG00000258270
ENSG00000258333
ENSG00000258366
ENSG00000258472
ENSG00000258755
ENSG00000258817
ENSG00000258834
ENSG00000258838
ENSG00000258839
ENSG00000258873
ENSG00000258947
ENSG00000259034
ENSG00000259128
ENSG00000259197
ENSG00000259224
ENSG00000259243
ENSG00000259455
ENSG00000259511
ENSG00000259529
ENSG00000259680
ENSG00000259816
ENSG00000259823
ENSG00000259916
ENSG00000260027
ENSG00000260155
ENSG00000260537
ENSG00000260596
ENSG00000261300
ENSG00000261383
ENSG00000261456
ENSG00000261493
ENSG00000261509
ENSG00000261611
ENSG00000261880
ENSG00000261884
ENSG00000261911
ENSG00000261915
ENSG00000261919
ENSG00000261920
ENSG00000261929
ENSG00000261981
ENSG00000262009
ENSG00000262087
ENSG00000262088
ENSG00000262122
ENSG00000262169
ENSG00000262170
ENSG00000262191
ENSG00000262243
ENSG00000262260
ENSG00000262261
ENSG00000262327
ENSG00000262330
ENSG00000262383
ENSG00000262393
ENSG00000262397
ENSG00000262494
ENSG00000262532
ENSG00000262589
ENSG00000262596
ENSG00000262628
ENSG00000262633
ENSG00000262642
ENSG00000262667
ENSG00000262672
ENSG00000262673
ENSG00000262739
ENSG00000262771
ENSG00000262827
ENSG00000262919
ENSG00000262928
ENSG00000262985
ENSG00000263001
ENSG00000263008
ENSG00000263042
ENSG00000263062
ENSG00000263067
ENSG00000263076
ENSG00000263175
ENSG00000263192
ENSG00000263203
ENSG00000263226
ENSG00000263230
ENSG00000263332
ENSG00000263344
ENSG00000263376
ENSG00000263521
ENSG00000263563
ENSG00000263962
ENSG00000263977
ENSG00000264325
ENSG00000264654
ENSG00000264668
ENSG00000264708
ENSG00000264719
ENSG00000264776
ENSG00000264813
ENSG00000264863
ENSG00000265111
ENSG00000265133
ENSG00000265228
ENSG00000265241
ENSG00000265531
ENSG00000265681
ENSG00000266028
ENSG00000266095
ENSG00000266302
ENSG00000266332
ENSG00000266338
ENSG00000266472
ENSG00000266733
ENSG00000266766
ENSG00000266796
ENSG00000266967
ENSG00000267041
ENSG00000267060
ENSG00000267216
ENSG00000267508
ENSG00000267635
ENSG00000267645
ENSG00000267816
ENSG00000267823
ENSG00000267864
ENSG00000267889
ENSG00000267894
ENSG00000267946
ENSG00000267976
ENSG00000267977
ENSG00000268020
ENSG00000268021
ENSG00000268029
ENSG00000268043
ENSG00000268064
ENSG00000268090
ENSG00000268104
ENSG00000268109
ENSG00000268135
ENSG00000268136
ENSG00000268151
ENSG00000268187
ENSG00000268213
ENSG00000268218
ENSG00000268249
ENSG00000268256
ENSG00000268412
ENSG00000268422
ENSG00000268429
ENSG00000268431
ENSG00000268447
ENSG00000268462
ENSG00000268486
ENSG00000268546
ENSG00000268548
ENSG00000268551
ENSG00000268579
ENSG00000268642
ENSG00000268695
ENSG00000268708
ENSG00000268709
ENSG00000268744
ENSG00000268757
ENSG00000268797
ENSG00000268883
ENSG00000268916
ENSG00000268928
ENSG00000268942
ENSG00000268963
ENSG00000268982
ENSG00000269007
ENSG00000269028
ENSG00000269052
ENSG00000269076
ENSG00000269083
ENSG00000269099
ENSG00000269109
ENSG00000269122
ENSG00000269135
ENSG00000269162
ENSG00000269198
ENSG00000269222
ENSG00000269230
ENSG00000269249
ENSG00000269257
ENSG00000269277
ENSG00000269306
ENSG00000269315
ENSG00000269323
ENSG00000269335
ENSG00000269383
ENSG00000269390
ENSG00000269394
ENSG00000269411
ENSG00000269448
ENSG00000269449
ENSG00000269452
ENSG00000269499
ENSG00000269541
ENSG00000269556
ENSG00000269558
ENSG00000269586
ENSG00000269594
ENSG00000269612
ENSG00000269633
ENSG00000269666
ENSG00000269670
ENSG00000269673
ENSG00000269685
ENSG00000269693
ENSG00000269698
ENSG00000269703
ENSG00000269719
ENSG00000269739
ENSG00000269743
ENSG00000269820
ENSG00000269884
ENSG00000270136
ENSG00000270231
ENSG00000270263
ENSG00000270272
ENSG00000270478
ENSG00000270517
ENSG00000270537
ENSG00000270629
ENSG00000270650
ENSG00000270816
ENSG00000270913
ENSG00000270999
ENSG00000271092
ENSG00000271271
ENSG00000271303
ENSG00000271321
ENSG00000271325
ENSG00000271342
ENSG00000271374
ENSG00000271503
ENSG00000271708
