# Supplementary material for: Ensemble Modeling Approach Targeting Heterogeneous RNA-Seq data: Application to Melanoma Pseudogenes
Source: Sci Rep. 2017 Dec 11;7:17344. doi: 10.1038/s41598-017-17337-7 (PMC5725464; doi:10.1038/s41598-017-17337-7)
Supplement: Supplementary file 1 — Supplementary Files [file 41598_2017_17337_MOESM1_ESM.zip › Supplementary_Files/2_Quality_Control_Quality_Assurance/2_1_counts/Supplementary Table 2.1.1.txt]

GeneID	031ae513-6f1d-4800-b025-48212d12fff7	0c2c67ce-c9ff-45ad-a11b-3abc15b7439b	0eab9cec-761c-49e3-b493-39088d728205	0fe9e59d-cd97-4838-9723-6834fbc6cf69	109baa71-3dc7-4639-ad35-2cc441f6f79f	15db4186-0e2f-44cb-b00e-2215db4ff872	1c5132c3-593c-4f34-a074-e78a2278fc45	2011712e-72f7-4df1-94c3-ddfe1d8bfc42	216f822e-983b-4a70-9a5b-aab7efeb28c4	287534a8-a426-47ed-9648-bd8f6d210ce3	292eb45c-064b-4441-846d-aae6c3b40029	2d2dac36-f57e-4c44-81f0-888127f96003	344957ba-036f-46d0-aa9c-66f7783bcd4b	36d8d99d-68da-40be-b80d-3b5776a55794	385bdf70-2101-413d-8fe2-56b42c62d7ef	3ad6c8f2-3124-4de5-a969-c01ece20d98d	3c17710e-ae70-4cae-9bc9-ee3ab81fb92a	409e6086-f0fa-497f-99c3-8bda23122e33	4370f569-d58e-4b5e-bc2b-3782b00344a5	4456f588-7065-441c-8f69-9756d8313dd6	44df2aca-d832-4179-adc4-788aff30cfda	4bd2a0ed-0b01-4bbc-8c2d-c689d5a19b62	50390dfb-8b30-4067-b2ef-3bde56eb40d0	551921a0-21c9-4a8f-9c69-51a843d4cd6d	5a8b0a9a-c988-4694-8a93-bcb3e55ad5f0	62f4a7f9-53f3-4e0e-9702-c9b9c91c1a07	6335af06-dfdd-4f94-8042-6702a0d4289a	636b2289-1e60-4942-ae02-f41af8d88173	6c213b3c-8c4e-49d3-9801-5f3819852dc0	6c5930b4-df5c-43f2-9272-d02c231398d9	6da01da1-e473-401e-93e5-644af230f9a2	6ed1f2ad-b2de-4cba-af24-957b91b67c9d	73cb383f-72c4-4992-b021-0f1ba460acea	7a1258bd-8974-48c1-95aa-4e00040047c1	7abff689-6cf5-44ac-95d5-7e3edbd6fc38	7d0485d1-46f4-44ed-9a3f-4d54b47045f5	7e22aea2-4c7b-41ac-9463-8dd5a049e651	8028e648-c40b-4fc8-88d7-7b7d3a6f5a74	8234108b-88ea-426e-ac24-2b3a11145675	83efe603-6d13-45da-9164-44817e5cda0a	85b45171-0531-4473-a69a-7802bbcc36e5	8607db64-fb3c-42ed-898a-f172df773315	86dbb504-1885-485d-9969-7035a7be86d7	8a1f99bf-3928-4035-8fb1-42679703294d	8cb5a30c-5a41-4a51-bf82-29ac62900d81	8def3588-7c98-42a0-b025-b3f6721eac8a	8faf631a-cc55-4113-bd2e-0bba48a4bb49	90e70ca6-b255-441c-88f6-c9f01e9b297e	910180bb-c288-42bc-88e7-e3a78e62eaa1
ENSG00000000003	2095	1373	2140	2474	2639	3102	1190	3675	1556	1814	2652	2210	1784	3024	2530	1423	1554	1891	1141	381	4279	1723	866	2913	1065	825	2087	2195	2364	1406	992	1002	2244	426	1085	1980	2167	2373	1939	1531	1390	719	945	1584	3219	2068	1033	1603	1811
ENSG00000000419	2069	2563	620	1400	1560	3489	2178	1216	1788	1563	1831	2555	1600	1884	1242	957	575	1050	927	1057	1927	1708	450	2135	1852	771	1343	1254	1353	1196	1024	511	1486	326	1495	2836	1144	1738	331	1092	2209	799	1000	1326	1444	1525	1086	1642	585
ENSG00000000457	1325	1519	539	598	1549	534	720	763	452	660	847	1152	728	1277	1219	449	678	1027	536	1059	1188	1386	243	1109	664	388	777	875	852	607	773	218	943	143	1345	515	520	774	230	975	933	616	290	621	872	953	516	1784	361
ENSG00000000460	1462	1511	566	566	1415	1030	1264	1305	871	690	828	1640	665	1903	993	666	797	934	893	1247	1386	1346	313	1384	617	495	655	1009	938	637	723	432	844	155	1507	1002	694	1035	184	1364	902	769	230	912	967	1158	647	1755	453
ENSG00000000938	124	147	605	328	80	161	82	103	232	58	459	299	211	93	259	78	37	538	536	404	242	233	134	284	647	189	218	137	1404	201	284	141	469	146	659	199	937	201	1215	1083	115	46	333	110	94	178	281	476	124
ENSG00000000971	2918	299	1234	1287	1805	582	2355	587	972	418	897	1011	3162	10568	2980	758	529	5636	1138	3308	5536	279	198	8311	1928	417	4977	723	3260	207	2487	130	813	124	6386	1078	2440	1114	738	459	46	174	353	359	586	794	401	1552	484
ENSG00000001036	2926	4197	6661	8365	2948	9223	5912	8593	6720	5858	6306	6586	3524	9087	2683	6372	4155	5979	2794	3617	7902	4664	3930	5802	5579	4115	3291	4384	10824	2782	2410	3081	6587	3004	8854	4041	7482	12965	2238	4164	5643	1689	3721	5387	4720	4322	1632	3216	8506
ENSG00000001084	2745	1797	643	1665	2439	2950	1909	1273	719	1240	1250	2982	1401	3476	1968	1926	3808	1196	1053	2232	1504	4851	611	1702	2047	686	1316	1641	1798	1933	1292	280	2545	229	1541	1345	1321	1455	298	2725	1852	1254	1078	1392	828	2171	1366	1580	567
ENSG00000001167	4176	2974	1632	2318	4421	2722	3170	3334	1599	1903	3581	3558	1500	10400	3070	2157	2899	1620	1747	3303	4054	5120	2895	4749	1647	1492	1230	1852	2653	3353	1807	633	6146	327	2749	1887	1117	2030	772	4151	2724	2036	2069	2808	5358	2498	5241	3170	823
ENSG00000001460	193	2140	2020	2778	1629	1301	1191	2030	380	1625	1855	727	963	787	1553	470	192	1018	981	970	935	1069	965	1777	3180	1005	1190	1045	1207	989	502	1442	723	277	875	1032	1589	1321	1902	544	839	483	610	1044	1772	1220	122	1493	937
ENSG00000001461	179	5034	18237	8995	9884	3970	3370	11063	1305	6801	10098	1671	5949	2545	4976	1669	2434	5839	2721	2871	6957	4215	875	20914	15195	3146	4183	2697	3717	3275	2724	1312	3339	650	3169	4437	10271	14296	1240	1410	1722	2426	3553	4320	9176	3265	562	9203	3349
ENSG00000001497	3426	4730	3907	4443	3737	4082	3775	5626	965	1456	2797	3636	2304	3362	3504	3059	2513	3479	3413	2280	5119	3827	3354	3213	3829	1498	2507	4263	2856	3613	1802	4055	2077	2428	4071	3599	3713	3573	3129	3674	3598	1976	1949	4199	3722	2763	3159	3938	2947
ENSG00000001561	93	85	24	26	44	28	156	36	61	57	152	39	410	39	99	1038	133	527	72	66	1295	332	5	1024	1774	6	49	30	80	21	403	8	36	5	231	536	41	19	4	54	32	11	12	29	16	51	26	98	0
ENSG00000001617	1016	431	2820	2216	1094	1418	623	1155	100	658	1107	436	3460	1461	472	301	344	1868	380	625	638	853	1099	1550	357	250	3309	217	6421	3081	2247	691	864	6065	553	260	813	433	878	231	169	145	2692	449	361	463	378	363	1692
ENSG00000001626	0	7	29	6	2	12	16	14	20	4	3	4	814	11	12	1	2	5	0	15	5	26	2	9	6	0	16	3	0	11	32	1	0	0	36	3	2	0	0	29	2	3	1	14	8	13	6	3	6
ENSG00000001629	2748	2185	1155	3373	5117	6579	3590	1880	2186	2437	3598	5927	2409	10382	3120	3382	4335	2980	1296	3397	4497	9071	558	8447	3846	1008	2027	2435	1765	2087	2241	269	3176	225	4206	4065	2566	4982	295	1320	3534	2528	1703	1769	5552	3124	1244	2424	690
ENSG00000001630	253	244	145	250	275	262	284	395	0	243	249	218	98	582	281	336	323	156	294	184	301	325	80	467	107	120	101	18	137	151	131	7	97	21	253	19	134	175	28	79	193	14	135	86	615	120	20	175	147
ENSG00000001631	2843	885	1018	1707	2270	4501	2280	1092	950	1314	2172	3108	1279	4559	1067	2539	2278	1563	685	1389	3947	3850	500	3705	1711	371	1499	1508	756	833	1331	235	1940	119	1834	2209	1158	2239	272	731	1626	1233	668	1172	2363	1887	841	2064	719
ENSG00000002016	1518	295	312	423	620	639	481	360	214	764	557	404	354	484	361	674	323	425	310	446	1426	319	219	484	361	107	413	643	257	394	330	91	519	70	591	509	154	445	73	160	567	292	162	356	608	302	843	615	200
ENSG00000002079	8	14	0	7	6	28	9	2	3	3	0	3	2	14	2	2	3	1	6	2	8	15	3	5	12	1	15	7	4	4	2	0	0	10	14	2	4	4	3	6	13	4	10	10	0	4	13	5	0
ENSG00000002330	2935	3969	5102	6675	2854	1015	1406	4608	251	1625	2590	2919	1141	1667	2419	1930	1093	2353	1735	1860	2870	3360	2263	2311	823	3160	2665	2744	3546	1929	1514	4545	2045	2616	2425	1502	2082	4504	3574	2290	1516	917	1280	1994	2336	929	1699	1248	2300
ENSG00000002549	6732	16791	1770	5226	4995	5854	7206	1321	3126	2417	9475	13411	3086	4757	7716	4295	1758	18037	18444	6796	4028	4961	1396	5655	19909	3104	3385	2260	8847	3878	4597	2316	22802	324	10659	2818	6586	9255	725	10507	10869	1053	2512	5121	5756	11216	2569	9384	2493
ENSG00000002586	24900	43251	48018	69010	20571	18588	31734	36893	46329	32642	37389	21689	17151	22039	21800	7975	19857	26192	23015	49299	38904	30179	14360	18779	15858	42705	29558	55492	59158	10658	18431	27683	18301	12865	30538	24575	25632	38573	56842	15679	27650	8560	14147	17851	30057	35037	10786	14860	20916
ENSG00000002587	61	598	305	162	617	81	324	124	47	200	936	489	175	107	24	217	27	202	121	160	1434	154	16	1555	312	68	283	39	885	400	271	44	91	178	162	320	214	520	14	44	37	9	94	149	227	68	161	353	44
ENSG00000002726	3	39	206	48	10	66	12	26	6	20	25	0	106	22	52	1	10	45	33	63	185	59	3	27	9	22	35	5	68	108	131	26	20	116	31	3	128	24	14	105	12	1	227	21	26	28	26	29	9
ENSG00000002745	9	1	37	33	20	291	7	3	0	21	8	4	579	2	18	20	99	21	0	4	5	46	0	7	20	0	423	13	176	106	419	2	12	8	31	3	3	2	0	9	2	6	8	5	4	17	8	0	0
ENSG00000002746	120	90	17	20	13	56	4	18	2	4	14	17	64	20	12	164	11	25	9	4	427	226	0	56	7	8	57	9	7	3	9	3	2	14	50	6	44	212	9	16	97	0	9	9	5	9	6	5	3
ENSG00000002822	14157	13088	6529	18602	2573	8304	4787	3807	1008	6420	4187	6660	2799	9626	4264	4725	2895	4583	6975	6755	3713	4937	11902	5026	1491	11796	3264	5073	4881	4742	2602	24370	2521	8730	7426	7162	5083	4128	5528	4376	4833	9870	2860	5120	4507	12216	3409	4045	24449
ENSG00000002834	8317	21932	31262	31486	19761	11684	11110	27152	12253	10605	22003	18784	12327	17693	22399	6057	10607	15480	20772	13049	16349	18268	25593	23890	9275	20747	10426	10019	27351	15406	7997	29676	14048	11230	25086	22316	19283	22463	19498	14331	15902	5065	10087	16389	24357	18902	9842	12702	21057
ENSG00000002919	702	2228	2254	2601	1987	3078	2302	2257	872	1458	1724	2362	1297	2198	1698	718	898	1968	1698	1322	1367	1826	2139	2447	1042	1351	1420	1134	2321	1772	1053	2267	1410	1355	2160	2446	2508	1928	1145	1879	1601	483	971	2054	1554	2208	857	1310	1286
ENSG00000002933	515	865	1872	1436	291	276	241	436	731	482	752	387	1829	540	1977	488	468	1444	1410	2033	682	445	623	932	1772	926	777	853	4610	480	693	519	839	658	1893	245	1705	946	2265	877	98	178	471	224	261	784	592	3659	485
ENSG00000003056	14081	17416	12538	15898	13784	22189	16673	18812	25088	17872	12633	33435	6349	17904	14660	12294	16461	12021	23538	11867	15676	19231	18987	13623	8675	14463	6861	10640	16723	11473	6685	7754	13056	5768	11267	15418	10679	15448	10794	11853	23543	4300	13712	11010	15125	14346	13474	11106	24457
ENSG00000003096	136	365	139	26	901	27	644	24	31	36	22	8	249	686	407	905	111	41	95	8	93	136	2	1662	4	71	44	5	303	384	115	18	61	6	17	716	75	8	3	53	10	4	100	33	20	9	150	389	150
ENSG00000003137	371	261	1076	1183	416	417	126	1039	49	332	1145	297	880	1299	2441	345	745	990	316	1087	449	1237	544	857	265	398	1370	510	2827	838	1495	396	408	559	1072	245	475	1246	543	1226	132	438	746	733	329	568	381	254	247
ENSG00000003147	2369	890	495	174	1046	696	605	751	252	57	1368	164	315	1077	276	1437	1631	918	55	121	1588	315	165	1296	9129	789	1225	850	702	961	604	36	287	258	827	568	952	672	487	385	223	1408	516	884	25	345	1422	489	958
ENSG00000003249	718	9342	5595	18854	8561	3433	2898	8004	2640	8765	6467	1949	1062	1508	7068	1635	845	5662	875	4091	1901	3903	11733	1722	5558	8532	3956	3469	3768	8797	2512	7835	446	1872	836	3679	5936	4721	2027	1964	4258	4242	2836	1917	5952	13229	6032	949	6827
ENSG00000003393	1897	2636	2235	2411	2913	2676	3036	2696	1364	2462	2872	4180	1247	4604	2094	1336	1844	1812	2506	1940	2714	3855	804	3766	2350	1334	1365	1067	1898	2328	1222	608	2931	356	2127	3293	1629	3210	614	1738	2098	663	1664	1797	4199	2696	1260	2556	910
ENSG00000003400	670	232	621	284	643	552	270	195	284	250	1025	831	475	219	613	148	163	640	436	354	939	232	110	1255	778	78	486	366	1324	482	682	242	1147	273	1244	182	367	1122	234	306	96	96	190	797	109	579	243	343	132
ENSG00000003402	1575	2047	1866	1936	2602	2650	2663	1609	931	888	2414	2684	2543	1896	2416	1350	894	3200	3142	1488	2322	2502	890	2680	3739	1068	1526	629	3281	2111	1792	845	2951	1045	2868	2658	2554	2823	911	1517	555	590	1768	1972	2257	1522	1190	2054	983
ENSG00000003436	605	195	238	440	1658	393	284	280	911	308	868	254	343	571	873	380	305	475	327	542	1149	464	118	1141	676	94	745	508	868	229	591	137	301	74	1053	438	841	243	233	332	117	153	196	438	218	435	226	1250	204
ENSG00000003509	959	1409	514	1560	1611	2108	2360	1209	2126	967	1069	1782	611	1798	1374	1505	841	1185	949	1037	2141	1932	586	1777	894	527	873	868	415	1433	718	990	1025	170	1256	1862	1516	1202	501	1520	1134	330	1120	1035	2299	1015	1006	1455	701
ENSG00000003756	12187	5322	3976	4623	11511	3024	5543	4888	3229	3141	5273	8126	4340	7618	4066	4646	4288	6423	2536	4195	14059	10708	2365	7563	3860	2322	5943	6289	4817	3969	4716	1284	6564	1058	7128	7200	5540	6321	2195	5263	10078	4181	2722	4487	5975	7827	7215	9619	2955
ENSG00000003987	28	97	4	56	148	130	196	32	167	121	112	40	94	132	25	52	42	90	30	74	223	105	26	80	130	29	102	264	79	51	64	58	121	3	147	29	117	40	6	123	231	28	27	86	181	366	71	119	6
ENSG00000003989	276	3078	706	378	837	158	8031	173	1800	487	45	38	407	2558	969	80	1787	74	58	265	78	28	1204	393	137	599	124	89	2772	893	365	1836	259	96	90	500	2372	152	81	637	314	116	3287	262	159	425	220	581	1674
ENSG00000004059	10442	10498	13281	17822	5765	5214	4207	8767	2119	7435	6199	12047	4932	8384	7383	3194	4361	6448	3979	7644	7353	8999	5227	5690	2839	7872	9230	10049	6182	5498	4887	11546	6592	10969	5563	3093	5419	9509	8618	6460	5100	5112	3823	6564	5956	6080	5517	4928	9038
ENSG00000004139	2824	4567	4245	6023	2851	868	1171	5677	1064	1736	3388	3947	971	4824	2545	2207	2683	2278	1914	1622	3786	3121	7574	2485	767	2321	1499	2381	3566	3843	1375	1442	2501	3994	3296	1566	3156	4756	2167	2355	2563	1122	3042	3600	6591	606	2191	3207	2632
ENSG00000004142	7599	19084	9487	15656	7907	8774	5785	12592	7253	5084	8072	15957	6151	10240	10359	9323	12297	8397	6016	6787	10305	8439	16086	8564	3567	8057	6720	8462	10917	11491	4884	14745	7526	12460	8725	8982	10964	9738	5545	8513	7560	3742	10136	10763	11335	9227	5686	7579	10772
ENSG00000004399	3915	11709	13245	30094	5124	11362	5694	23722	1590	4966	17963	6908	5090	8877	8333	6812	14336	8198	5502	5871	13333	5743	5770	20704	3847	1958	3725	9777	22810	5303	5833	5708	8739	7113	7353	10590	4282	11722	7328	9152	516	608	2873	6180	12366	31179	7125	19754	5910
ENSG00000004455	9602	13072	8310	15023	9092	14661	14062	5785	13317	9730	10333	9503	6129	13582	8794	12416	10056	9950	16532	17398	10011	13524	13261	7967	9117	10642	5922	8813	10417	12844	5281	8831	6606	4866	6756	7933	7466	10898	15367	10113	17819	10030	10858	10648	9077	14060	3508	12982	11374
ENSG00000004468	45	84	10	9	56	6	15	40	47	8	509	30	49	8	796	59	5	458	617	177	106	16	1	56	1276	12	99	26	549	2	101	0	314	0	943	42	132	26	43	397	54	4	52	30	30	83	131	283	18
ENSG00000004478	12140	5777	8290	13427	8200	6664	12309	17254	3577	17570	7210	6119	6352	16568	19538	6878	8433	6378	12780	8454	8714	11420	27493	5805	3853	4382	3848	5092	12844	13663	4443	7640	6811	8042	4298	7104	5556	11572	11589	7089	13033	6912	9297	2820	14938	10371	6211	13405	11663
ENSG00000004487	5525	9438	5352	8614	7205	7955	5494	4141	4501	5356	4776	6557	3864	6050	12853	1953	9654	4236	8621	4285	5538	12900	4203	6166	5011	3330	3400	3029	5741	4448	3002	3868	5979	2083	3320	6098	4254	4665	3100	5472	8174	2318	4974	6134	8039	7941	1808	6274	4324
ENSG00000004534	14688	2654	2054	2648	6569	2439	4721	1893	4340	1822	3588	7627	3051	5248	2283	4083	4932	3400	2157	3094	7340	6681	1762	3772	3439	1390	3631	3634	2577	3034	2497	1571	5057	535	4598	4657	5797	3829	1545	2875	5683	4789	1800	2732	3333	5756	6275	5510	1683
ENSG00000004660	503	1881	517	2873	586	414	278	824	155	329	566	663	709	887	550	583	211	290	551	473	711	1029	736	387	106	252	679	590	730	765	521	841	709	394	266	1046	437	986	267	1129	501	321	408	523	559	526	547	1064	241
ENSG00000004700	3615	2222	1324	2525	4772	7292	5563	2397	3873	2813	4377	4650	2256	3800	987	3615	4494	1839	5022	2189	5041	4150	830	4395	5860	931	1755	2566	1658	1902	2225	411	3153	176	5032	4858	3010	3848	402	2001	3955	1507	1526	1427	4800	3255	2090	3505	904
ENSG00000004766	1690	875	947	1723	1801	3234	1775	707	1369	898	1888	1624	997	3560	1316	1596	947	1414	407	1270	2272	2873	323	2811	1288	534	1030	1072	725	565	1043	133	1437	78	1883	1711	908	1699	210	512	999	953	669	701	1490	1543	584	1411	701
ENSG00000004776	856	2588	337	603	36	581	41	777	578	89	5058	42	45	108	816	39	79	75	350	236	898	53	145	384	112	58	374	826	440	125	259	235	43	291	1730	82	109	189	429	3144	122	163	83	50	2200	100	87	3676	1561
ENSG00000004777	2179	367	222	381	500	303	339	511	12	409	331	1082	243	539	68	373	220	469	204	521	1023	1405	171	436	429	172	531	531	248	551	342	834	288	160	1000	635	403	561	234	599	598	518	62	379	737	305	460	737	104
ENSG00000004779	3943	4454	2203	3945	2888	5307	4488	2570	4689	3529	3098	4143	1923	3669	4088	2138	2647	2511	2372	2412	2166	3277	1609	3175	2166	1726	1899	2644	3263	2490	1697	1451	2352	2220	2469	2202	2385	4178	1651	3335	2944	1786	996	2102	2636	4136	1525	2763	2873
ENSG00000004799	530	66	169	259	23	438	1524	156	22233	1015	830	232	110	52	5630	769	483	573	31	138	713	2261	17	841	57	13	229	336	179	57	626	7	470	434	365	1221	5005	61	56	99	214	277	1794	60	33	142	13	393	60
ENSG00000004809	8	2	30	2	10	0	0	4	6	0	3	5	2	1	8	0	4	5	0	0	14	2	3	1	0	6	9	0	4	0	4	8	1	0	1	0	5	18	0	1	0	2	2	3	0	4	2	9	0
ENSG00000004838	46	147	74	288	66	30	59	337	20	42	105	307	41	54	20	28	38	55	32	81	57	134	52	176	69	162	101	56	23	42	25	264	37	154	76	75	55	75	70	109	96	36	20	30	93	61	69	47	74
ENSG00000004846	3279	2595	48	50	82	2118	2008	12022	5599	201	15	315	61	10211	12805	2021	2805	462	16021	3429	1075	3501	4122	866	878	1445	46	249	33	976	93	1091	2667	1253	3801	19	3136	23	7774	32	1074	2885	4094	275	6591	468	1665	594	9375
ENSG00000004848	88	131	6	0	2	11	94	2	0	63	0	4	43	28	4	0	2	2	42	16	8	97	579	0	2	117	3	8	44	21	11	2	19	16	2	9	215	50	39	2	120	71	189	19	163	0	402	8	97
ENSG00000004864	10021	12417	4166	6915	4984	7324	6875	5044	3680	4168	4862	7398	3108	17768	2665	5226	7944	5781	2557	6340	6910	9789	5722	11987	4759	4500	3111	3253	4910	5828	3115	1987	5646	3088	3894	5964	4036	8441	1851	2518	3457	2939	2043	6988	5749	8915	1743	3907	6627
ENSG00000004866	2534	4379	4144	9800	3182	7856	5261	9852	5872	3234	2699	5823	1225	7639	3646	1143	1344	4264	2349	3213	4522	3008	3496	5819	1171	7342	2796	3279	2529	1998	1191	9190	2312	2420	2102	2289	2663	3842	4319	2186	2004	1308	2065	3083	1350	2591	1368	2680	9152
ENSG00000004897	2409	5804	1873	4259	5086	6981	6230	3184	5177	5059	6088	4360	2566	6196	1914	4183	2143	2784	2319	2423	5233	4477	1371	6071	2394	1952	2267	2698	4095	2336	2689	660	4673	221	4561	8564	3773	4088	613	2396	4336	1687	2855	3439	5722	6641	1501	4136	1370
ENSG00000004939	15	19	1	2	9	1	1	11	2	10	0	11	2	10	2	3	30	11	0	7	9	3	0	10	2	0	0	7	0	0	0	0	9	0	10	0	2	0	0	12	1	0	0	1	1	0	2	1	0
ENSG00000004948	6	2	2	46	3	80	5	51	6	8	51	10	6	37	12	12	8	58	4	4	143	324	0	6	314	6	36	4	8	0	8	2	0	0	138	38	4	12	0	14	0	0	0	8	0	13	4	6	38
ENSG00000004961	777	1907	1162	1411	1315	1370	2114	1512	1244	657	1275	2230	1337	1773	1542	2144	1501	1482	1608	993	1036	4984	925	1362	1657	1390	865	850	1475	1136	974	774	890	874	985	959	1667	1476	602	1040	1685	505	1158	904	1941	1691	538	1055	1555
ENSG00000004975	3333	7224	4772	6500	4388	2643	1473	7148	1010	3103	5201	5163	1625	5281	4311	2579	2242	3041	2074	2558	5515	7747	5272	3612	1815	3294	2596	4057	4557	1635	2007	2975	4891	2802	6155	4343	3878	4577	3920	3254	3108	1316	1691	4761	5531	5845	2505	4863	2968
ENSG00000005001	1	16	140	73	301	300	14	28	0	239	1090	6	1846	158	5	0	0	333	7	15	5	62	2	7	3	0	317	12	212	2381	270	17	70	619	42	3	3	0	0	3	19	1	425	16	7	34	18	10	3
ENSG00000005007	9633	7548	10135	9136	10369	5158	4033	9242	770	5487	6676	11800	8290	8181	9471	11589	4262	6732	7420	5614	11558	8691	7548	6544	5407	4043	5870	5224	8237	10021	5659	3507	6751	3179	9703	5328	4787	7926	5199	5079	5271	3377	4503	7713	8815	5606	4031	6783	8242
ENSG00000005020	6593	1946	1681	1088	256	4205	2644	2185	1919	2052	5552	777	1852	5658	942	3214	1627	2598	2411	2154	4874	303	272	6054	3515	1162	1468	1396	1259	1231	1941	45	3572	41	4342	3332	1278	4961	47	1221	1958	1402	480	1272	1415	2279	217	2242	814
ENSG00000005022	32470	43468	29585	20144	30112	20007	29565	40436	12461	10407	14046	34227	18410	31130	47558	36989	31741	26009	23965	15416	19055	19190	17395	45761	8530	11509	12756	9881	32013	21674	16243	18482	21304	18258	21239	23405	15050	30450	11037	17800	16842	3993	12269	33602	21592	15651	8581	12221	17588
ENSG00000005059	165	682	187	509	310	1335	376	278	2156	105	785	905	853	74	418	76	77	1155	199	277	986	579	34	575	476	214	1201	366	1196	349	537	64	786	189	876	796	393	729	255	346	773	31	688	445	68	351	206	336	227
ENSG00000005073	1848	209	580	74	110	16	329	148	176	251	325	1489	146	1565	189	515	538	180	482	160	240	422	9	548	38	318	367	1077	300	324	264	301	261	117	507	399	26	1022	1028	169	160	496	212	436	152	97	51	458	827
ENSG00000005075	2569	1872	2092	3094	1266	1902	875	2145	451	1814	1227	2919	595	2567	794	1190	1249	1384	1406	1901	2111	2572	1410	1422	706	1064	1531	2200	1231	764	859	2259	683	1205	1157	1369	1695	2208	2963	1499	879	2224	522	1760	1033	1093	1212	785	2822
ENSG00000005100	3429	7752	3134	2603	4553	4661	4082	3636	3706	4786	3858	6908	1713	5384	2241	5324	3337	3175	1828	4619	6048	4011	4320	5781	1341	2041	2515	2676	5493	3807	2593	2357	3088	468	3102	5459	5853	6762	536	3427	3252	1982	3361	4105	5966	9285	3113	4558	1985
ENSG00000005102	116	52	261	374	44	101	43	182	136	10	114	96	228	315	191	2	40	102	108	267	91	52	99	262	21	80	334	186	736	191	403	169	106	190	248	14	68	67	499	206	27	14	118	102	62	75	105	154	8
ENSG00000005108	76	17	67	40	13	36	47	53	35	12	9	21	33	96	50	20	31	78	97	69	258	26	21	169	24	13	107	9	136	40	61	2	39	6	88	5	24	22	57	12	8	14	27	23	26	25	11	24	23
ENSG00000005156	2745	3538	1792	4067	1762	3415	1719	2630	908	1253	2205	2295	1058	3530	1001	2776	2121	1454	1710	2209	2724	2541	3746	2668	1093	1419	884	1724	2222	3601	1185	1292	1598	880	2928	2747	1632	2546	2201	1343	1277	678	1925	2034	3993	2352	1261	1834	2158
ENSG00000005175	1666	667	415	704	1713	1877	1427	312	1422	496	1774	1841	984	1910	927	1851	3166	665	858	694	1691	1761	355	1483	847	223	786	751	660	416	890	165	1881	68	1446	1901	867	969	114	838	1182	515	544	645	1911	1137	337	1371	462
ENSG00000005187	224	212	94	203	288	613	290	126	165	164	341	303	238	170	142	238	73	238	66	146	304	288	59	217	320	66	201	255	172	158	198	37	218	19	361	215	204	316	38	214	331	197	109	219	167	184	172	224	75
ENSG00000005189	271	440	252	764	153	710	427	438	127	330	329	985	111	416	176	122	139	159	215	167	795	392	111	427	323	257	174	148	496	63	191	204	212	80	297	400	188	418	53	439	477	120	55	496	238	161	138	214	50
ENSG00000005194	3667	6542	3502	4266	4691	4251	2637	5526	2324	5077	3605	6132	2963	2422	4075	1582	2012	3782	7042	2569	2693	2812	2237	4437	3252	3765	2767	3251	3181	4186	2248	4228	4859	2276	4382	3086	3730	4284	1361	2038	6600	1124	1900	4993	5635	4429	2032	1640	4772
ENSG00000005206	7987	3491	11009	3535	7534	2020	2072	5761	172	2039	5095	3886	2024	5046	3337	1970	2864	5711	1492	2017	8416	4180	2022	5810	3075	1724	5419	5039	2648	2361	3800	3591	2968	4286	6801	2917	2742	7721	2722	2489	3245	3829	1044	3952	4047	3109	5635	4933	5023
ENSG00000005238	1061	1708	1613	5718	4583	2301	1848	3980	2137	1532	2068	1898	1765	3572	1867	678	1701	2788	1449	3456	1437	4751	3517	3359	2319	2839	2332	2006	2093	2939	1730	2951	3062	1430	2946	1825	5201	3029	1389	1612	3046	1404	3567	1054	2906	2521	1534	1669	2609
ENSG00000005243	1190	1906	4611	1297	1014	2739	805	1308	2349	1807	2995	1122	2090	3218	1077	466	228	2188	1022	389	4262	396	281	1512	187	2551	891	1671	1028	611	1158	5641	2258	1351	1313	1220	330	6753	466	883	335	909	499	1891	432	314	707	1983	1326
ENSG00000005249	229	703	217	999	1288	1025	812	749	118	989	2487	139	674	870	320	1165	1056	709	401	468	279	2794	185	1089	1857	87	545	629	122	216	621	86	499	14	1282	1552	1073	1345	42	181	1492	432	262	514	417	2452	77	1141	124
ENSG00000005302	1699	1348	621	1069	1851	1147	1005	783	1039	846	1312	1707	1554	1805	1537	1314	1847	1589	1711	1332	1643	2184	232	1386	1730	572	1170	1357	1642	741	1023	461	1392	205	2069	1214	1492	1195	466	1466	1877	734	1070	854	1444	1499	1312	1956	406
ENSG00000005339	5892	7210	7937	11906	8344	4497	5665	7963	1685	5331	5518	7467	4247	7480	10188	6781	11998	5324	3604	6600	6106	10582	6177	9356	4698	2246	3743	3962	6485	6955	3527	3052	4646	1855	9590	4776	3506	6538	3027	5251	5276	2727	3754	6053	7045	5503	2954	7674	5167
ENSG00000005379	610	630	267	63	419	30	7	161	17	90	1049	451	543	189	197	85	244	577	75	156	2000	938	2	175	264	37	926	1743	148	123	447	7	484	30	1455	178	338	180	428	317	242	152	26	435	76	24	2464	2494	13
ENSG00000005381	0	17	4	2	0	2	2	2	6	4	18	6	12	2	0	0	0	22	4	2	12	11	0	4	21	4	15	0	24	0	3	12	10	2	21	2	27	2	0	33	0	0	2	10	2	4	2	2	0
ENSG00000005436	1080	1112	539	1661	1924	1567	2122	465	1561	1009	1256	1397	782	1572	1044	3455	981	711	630	1176	1890	1713	319	1938	1394	420	821	1051	1144	454	835	239	1147	95	1031	2074	894	1081	159	1202	1062	658	712	808	2223	1048	682	1311	346
ENSG00000005448	642	1987	1377	2548	948	1520	347	908	589	1709	551	1857	398	559	270	306	399	835	1329	1081	630	1416	795	928	622	910	1197	842	881	1133	372	2153	323	226	1338	2279	1309	454	1544	1318	980	271	553	966	947	954	426	465	1697
ENSG00000005469	511	860	1781	2344	1874	2888	1161	524	604	1687	1187	1085	1629	1641	528	574	304	1515	62	1232	1664	1354	215	2181	468	531	1530	780	1753	860	1241	346	1273	129	923	895	642	1355	105	455	665	236	554	421	690	1226	540	708	602
ENSG00000005471	123	127	428	658	147	3843	191	154	1117	761	317	1080	59	972	78	1076	141	568	32	57	477	1369	6	134	3053	287	615	247	156	27	431	87	37	221	930	28	417	2036	52	147	170	82	32	54	14	86	103	288	5264
ENSG00000005483	9151	3952	4986	3955	8523	4491	3664	4440	2287	4514	10665	6617	3218	15119	4156	5419	6359	5626	3104	9653	11646	10990	1568	12659	6160	2331	3583	3404	2990	3109	3364	701	7580	254	6561	7360	3875	9068	1971	3182	6602	3868	2663	5231	8030	4983	2842	7345	1850
ENSG00000005486	13185	10123	15594	24018	7746	6708	5825	9028	2222	10623	11041	9106	2803	14865	3312	1266	7492	7582	9146	7221	6845	12463	13744	10083	3522	13740	8423	5147	10110	4548	3950	18943	3754	9151	4015	5243	12231	9650	9501	7139	8592	6414	3391	8792	3822	7066	2551	5802	23389
ENSG00000005513	579	7109	2142	1935	2551	9	137	3751	4	3695	1316	100	3533	700	2601	25	666	811	629	1273	1189	113	783	1955	615	102	1556	1987	1074	733	871	217	371	31	190	8415	630	2047	46	5300	3552	693	245	1426	3653	3371	3728	2351	34
ENSG00000005700	1255	1856	866	2524	4549	4209	3837	1700	2610	3011	2452	2704	2737	2767	1834	3683	2311	1527	1212	1778	4507	3270	347	3438	4455	452	1570	1555	1457	879	1322	237	2564	205	3523	5262	1544	2824	197	1455	3969	563	1611	883	2525	2388	745	2811	637
ENSG00000005801	1652	606	244	445	1392	941	1367	203	747	655	896	1240	928	692	483	586	1047	543	337	695	1717	806	152	932	963	133	701	1059	346	447	484	122	1084	32	914	1190	616	809	122	458	1137	848	279	676	1213	413	948	472	137
ENSG00000005810	3884	4730	6284	6022	8033	4360	8291	6788	3081	1578	4814	3843	4465	5129	8675	7363	3545	5307	3117	3545	7875	5056	1432	13580	5359	2244	3564	1787	6222	3305	4216	404	5066	650	7700	3859	2776	4979	993	2683	4552	753	3088	3696	4995	2307	1739	8471	2038
ENSG00000005812	2782	2223	1025	1213	3768	1540	3618	1378	1322	719	3738	2701	2213	2638	1758	3347	1309	1512	1220	2070	5221	1726	303	5183	2282	595	1554	2147	1409	901	1596	111	2912	158	3883	1889	1180	1997	152	1566	4338	710	1245	1503	3997	1603	740	3875	244
ENSG00000005844	142	430	673	832	161	258	182	100	158	166	908	435	348	158	3358	632	54	3059	1409	1410	372	259	112	380	5322	402	653	324	5565	244	1023	82	668	74	4970	145	3217	439	1929	2916	284	65	157	107	114	583	1846	1509	226
ENSG00000005882	1664	5296	3635	5022	2400	4924	6643	3803	383	2350	2080	2430	1678	2781	1872	5398	604	2344	1291	1262	2839	1976	3914	2225	370	1684	1607	1839	2863	2416	1142	4090	1880	2817	3125	2561	2360	4412	3541	1532	1815	1073	1296	1515	2935	2902	1184	2337	4875
ENSG00000005884	2416	52436	20749	103177	16957	18159	22990	67628	5524	20368	39183	15694	13204	4157	3173	12352	3180	19022	3050	7839	4734	21734	19881	30277	2071	23143	20976	13999	12221	20944	7848	1806	16226	12439	30969	52754	23563	50871	4693	6884	21086	7488	26957	5805	34855	55416	9659	4418	29140
ENSG00000005889	1643	2243	643	846	3380	1492	2013	1481	1155	1773	2958	1789	2278	2719	1311	2456	2364	1657	1639	2033	2175	2233	224	3158	2571	724	856	1424	882	1188	1209	235	1878	104	2035	1139	1844	1224	232	977	2145	950	1612	1135	2517	1377	1482	1592	388
ENSG00000005893	14387	35298	13659	25943	28168	35461	22311	31212	43049	19575	27321	14102	10194	20834	37902	10058	13073	20750	26361	23871	19359	26380	6191	24210	11997	21024	9030	14977	23314	10551	8739	2548	21558	2524	13905	17552	20658	24728	9743	9380	20750	8500	14436	11780	31202	23888	4307	19134	10887
ENSG00000005955	2902	5984	2463	3681	5046	5080	2669	4045	4835	1773	4069	4771	2861	4956	3917	4136	2366	2681	3254	2732	4785	5171	1623	4526	2773	1703	2878	3275	3140	3590	2104	1581	3943	318	4659	4874	3963	4174	1384	2876	4053	1729	2390	3160	4600	4656	1920	4230	1457
ENSG00000005961	105	12	9	23	18	33	18	20	0	18	21	10	27	8	20	27	18	8	50	8	43	171	33	54	15	2	78	5	45	12	37	185	14	25	8	209	7	23	0	83	19	23	12	28	42	25	38	61	2
ENSG00000005981	16	39	12	2	14	77	25	40	16	6	5	16	9	26	20	3115	19	76	7	2	691	200	0	459	57	1	165	55	4	16	495	3	24	76	18	13	893	45	1	68	6	6	477	11	4	9	4	22	6
ENSG00000006007	4423	6212	5105	7553	8447	8654	6318	6130	6553	7802	5360	7505	3862	5475	4221	2177	3953	5007	2804	5414	6281	4497	1877	8312	4146	3423	4114	3928	7396	3515	3830	1509	5111	1467	4706	4078	3625	6021	2299	3328	5142	1880	2711	5422	6819	4018	2175	2932	2878
ENSG00000006015	4148	2169	2022	1823	1048	1107	804	1583	148	946	1425	1507	1053	1169	2061	2614	1773	1388	3163	1395	1758	1237	882	782	985	1182	1722	1973	1203	2058	1026	3306	647	2055	2889	690	1965	2803	1550	2107	1104	1372	557	1481	1580	546	1746	1443	1652
ENSG00000006016	957	368	517	426	371	342	219	560	240	374	262	816	1277	796	875	1936	945	341	622	431	461	527	1188	388	276	267	615	300	389	624	250	559	216	669	337	313	338	329	448	650	327	216	580	284	350	176	411	510	349
ENSG00000006025	1292	827	1196	633	1545	1447	780	1113	122	1086	827	1992	507	750	685	983	828	709	235	766	2059	1350	1003	913	311	411	782	1749	676	944	476	639	786	235	1395	2376	705	1493	1557	818	668	797	115	1245	811	871	1207	798	569
ENSG00000006042	5369	7561	7091	8709	8440	4485	3306	7753	4534	8526	19030	4174	3645	8553	5801	2136	2164	5792	3785	2310	26540	4440	3281	10407	106	3885	5382	6150	11396	5843	3348	8296	9182	3549	4443	8318	6166	11246	380	2402	4266	2006	1652	14285	296	10282	4227	14127	1677
ENSG00000006047	237	223	73	4	2	2	53	36	8	118	45	38	98	155	8	10	15	15	23	64	12	324	456	34	20	0	54	2	26	143	27	367	10	57	16	135	38	175	24	279	20	140	12	55	23	9	303	23	6
ENSG00000006062	1016	1561	1421	1892	985	984	530	2893	157	870	2413	1452	695	1074	868	790	1346	1432	992	1584	2440	1518	1051	711	1172	499	1298	1402	2048	779	877	785	1074	444	3261	1282	1451	1856	637	2416	1972	519	491	1193	1341	1466	1424	2025	423
ENSG00000006071	2	4	34	0	0	0	0	26	1	0	0	0	32	51	0	0	5	2	0	0	3	0	0	2	1	0	4	0	0	0	2	0	0	0	4	8	11	45	0	0	1	0	0	1	0	0	30	0	0
ENSG00000006074	1904	1777	3063	1377	689	540	412	100	287	61	641	4282	1089	6426	156	19	129	511	2007	1383	113	450	1501	170	95	895	987	516	5967	5227	227	3005	662	354	780	44	1084	29	315	3930	854	122	1593	1289	287	8683	317	915	662
ENSG00000006075	144	354	223	118	230	112	67	19	87	86	753	465	80	501	392	194	42	577	1584	402	147	379	93	239	912	2146	173	66	1301	427	123	276	349	69	529	213	992	288	382	1624	951	714	684	164	108	790	138	243	143
ENSG00000006114	1864	5910	2212	3176	5336	4280	2103	3574	1501	1494	4199	3802	2095	6137	3460	2549	1831	3391	2053	2297	3986	4190	2854	6196	2077	1623	1705	1767	3879	3144	2283	1668	4093	450	4803	3751	3463	3310	1341	2531	2176	902	2151	3610	3677	4079	1745	3404	1915
ENSG00000006118	4935	1561	3932	6374	2147	373	1121	6869	64	2582	2207	7165	3174	955	3630	1349	3737	1793	1270	2880	1473	13355	8704	1391	610	609	1927	3547	1596	2100	825	499	843	1255	3508	2715	8669	3582	1580	1310	1636	613	3509	1811	11278	498	2649	879	1616
ENSG00000006125	10886	29519	14410	28044	22910	12643	8271	29986	13299	7701	25908	26477	7135	17758	19182	14332	6406	14040	12247	12954	12109	20311	19483	18768	9118	15984	6963	9879	16591	17213	6287	14632	14854	2775	16747	19178	19334	18798	8839	16704	19315	4496	12720	17264	25719	17085	7265	14729	8985
ENSG00000006128	2	0	0	2	0	0	5	0	0	6	0	10	0	0	0	0	0	1	0	0	1	5	0	0	2	0	0	0	0	0	3	0	0	0	0	2	3	0	0	0	0	0	0	2	0	0	0	0	0
ENSG00000006194	2801	2634	1908	4483	2659	3295	3150	3248	1623	2111	2130	2922	1777	3315	1993	2491	2390	2183	1933	2943	3049	3455	2079	2654	2379	1275	1883	2396	2000	2882	1246	1638	2131	1185	2955	360	2593	1979	1134	2384	3021	1557	1454	2826	2969	2974	2115	2681	2021
ENSG00000006210	1744	5801	4665	3894	2989	553	1464	13033	143	3134	4705	388	1135	3538	1795	247	576	2176	3337	2210	3013	2643	1565	7593	416	2056	1671	1798	6205	514	1936	1624	5019	514	1309	3899	4149	7788	2566	713	609	1101	1625	3628	4164	6463	2776	1526	1658
ENSG00000006282	4127	16366	5641	16654	7232	3151	5412	11958	2240	3540	6323	6374	2969	5761	7713	3204	723	5125	4224	3140	7961	4350	16622	8345	2544	11432	4130	7202	3425	4951	4016	14798	6186	7317	6736	14141	7534	11485	10469	3997	6361	3990	2070	8843	1793	8260	10864	7615	6975
ENSG00000006283	27	4	81	109	5	25	9	43	2	27	12	180	16	134	20	6	44	25	12	32	26	240	27	41	20	36	23	43	70	60	68	25	6	103	82	22	19	135	6	2	10	3	38	41	18	21	14	6	18
ENSG00000006327	494	3334	2596	9279	1741	4539	1645	2713	1953	4996	2351	7305	1518	1717	277	277	1813	1624	4533	4002	428	6335	4484	2501	2210	3574	2808	1782	1584	2650	1132	2323	2006	1443	3641	2607	6468	4870	658	1364	3957	1296	2639	1905	6056	3739	1867	501	6573
ENSG00000006377	976	34	16	2	27	4	9	0	8	69	5	15	28	145	2	126	535	19	206	227	13	608	0	28	104	8	24	1	16	29	20	0	2	12	0	72	4	10	0	43	2	27	8	10	73	3	6	172	8
ENSG00000006432	89	408	849	495	948	1318	504	833	25	770	291	114	917	618	340	42	37	793	76	342	443	1185	543	392	277	184	1099	207	1072	1480	560	608	285	1751	149	209	345	229	113	78	63	46	996	189	99	568	241	36	222
ENSG00000006451	7258	3312	2336	3881	3241	4280	3910	2671	9512	1945	5939	5560	2803	5615	2909	2950	4314	3655	4232	2749	4425	5511	1373	4561	2834	2126	3619	2950	3497	2022	2452	1122	4597	674	4395	3199	3261	4027	1299	3638	6854	2385	3965	2547	3888	3986	1625	2816	1906
ENSG00000006453	536	2551	1091	18034	1033	3114	2409	4607	1670	1823	1708	813	1670	2486	6381	167	964	1858	2772	524	563	8133	1522	1181	250	1232	952	3211	3478	5018	924	2553	803	701	144	2255	1128	5080	4841	429	763	1128	2058	293	4150	3280	353	2519	384
ENSG00000006459	1689	786	839	523	1688	725	270	532	453	623	1592	1186	1720	1693	1672	1656	2808	1169	576	996	1367	3109	94	1942	1420	243	1196	693	512	939	957	77	851	121	1475	1905	867	1057	123	984	1255	628	1116	583	955	1013	641	1900	215
ENSG00000006468	1629	2884	4334	3413	20895	2589	2494	1704	1487	3747	5176	4596	2484	229	1544	2285	533	4916	1454	631	6646	2098	561	15280	4687	915	3002	1852	2013	941	3481	667	3380	39	4837	8904	2668	10587	120	1026	2254	23	1912	2459	7378	4456	1121	3030	1273
ENSG00000006530	2352	2762	2203	4323	1961	4858	2949	2908	2547	2356	3308	2772	1291	4104	1815	2608	1585	2686	920	1869	4343	2762	1596	3449	4533	1443	2024	2829	1919	1946	1518	1070	2806	656	2252	2360	2194	3551	702	1223	1990	1614	1025	2304	2659	5748	1247	2004	2946
ENSG00000006534	1368	7088	2793	12991	974	1003	900	8631	827	931	1379	5259	782	1524	9184	564	9969	1442	15774	1034	1138	1809	1520	1022	918	1735	845	2012	2199	387	885	3959	1309	1680	2322	990	1529	3115	4144	2327	2366	666	970	1117	4660	569	1344	1799	791
ENSG00000006555	38	39	1119	719	564	962	72	54	12	6	360	17	2728	195	110	8	54	1183	35	50	40	58	17	18	62	5	1693	8	2286	2105	1281	19	211	2317	102	13	50	22	30	73	95	8	870	33	27	22	84	43	7
ENSG00000006576	1988	1162	545	2262	3200	3231	2669	1090	1378	1866	2720	3333	1057	5842	769	485	2392	1158	1301	1652	3524	5348	325	5544	1451	639	926	1173	1373	847	1537	138	1791	124	2380	3147	1050	2752	75	715	2389	1141	1005	1581	4033	2848	583	1417	334
ENSG00000006606	2	2	1	24	2	6	0	8	1	18	3	5	9	5	2	1	0	4	10	5	0	4	2	9	4	2	4	2	7	0	4	2	4	6	9	32	8	0	2	2	0	4	2	4	0	2	2	8	4
ENSG00000006607	2664	6002	8115	11946	8611	3045	5153	21252	1364	9211	2348	1610	3190	5725	2499	891	2874	7600	2091	2256	12550	3806	4135	19635	7241	4111	2907	4452	5523	3748	3271	1095	5993	880	4489	6401	5569	12137	2875	1921	2624	1784	2047	5152	4887	2676	11885	3370	6219
ENSG00000006625	7613	2434	2692	3900	2448	3758	3420	2465	2966	1992	2647	4940	2801	4974	2293	1791	2860	3087	3007	1888	4035	5502	1731	3585	1906	1157	2990	2884	2932	2089	3284	2075	1956	928	1550	3825	2820	3196	924	1710	3465	2709	1320	3173	2196	2733	1469	2294	2854
ENSG00000006634	1483	530	210	541	838	1828	1006	268	675	1099	833	1471	359	2505	458	1285	1487	413	557	796	1404	2061	269	1076	610	159	409	494	792	318	779	98	650	27	832	1419	424	786	73	596	977	699	271	627	1095	793	292	649	273
ENSG00000006638	558	130	265	508	721	62	68	359	58	252	982	242	161	607	201	4965	131	118	357	125	787	426	233	782	142	51	237	151	465	167	539	214	104	195	177	2673	110	140	105	140	154	338	188	108	93	174	92	936	238
ENSG00000006652	7267	1867	706	2374	2099	4926	2549	604	2229	2015	3244	5270	1482	6134	1552	11824	1504	2192	1368	2236	6611	6895	854	2783	1624	1342	2151	1835	934	1326	1712	592	1928	256	1720	3671	1329	3480	186	1697	2641	4231	774	1234	1908	5599	945	2784	558
ENSG00000006695	708	1641	825	864	1013	993	1156	1090	980	403	1111	2019	690	1203	1056	1970	947	724	473	807	1112	1602	904	1350	568	639	497	791	1104	824	610	795	797	530	1325	1204	1014	779	549	987	1110	379	667	1076	1306	1124	415	1069	540
ENSG00000006704	4593	1960	2033	2603	1704	1065	1580	1366	322	1237	1604	4173	1417	3177	2231	2654	4507	1572	1239	2287	2149	6259	2987	1611	576	694	2329	2058	1485	2051	1175	1602	1073	1909	2397	1801	1498	1530	2402	1712	1844	1550	1500	1406	2506	1017	2049	2502	2247
ENSG00000006712	3743	6451	5281	6009	5911	4740	3496	6821	2116	4527	3198	5811	3449	4198	4748	4032	1971	4323	8528	3541	4237	6209	3865	8002	1694	3405	3734	3287	5367	5983	2178	7225	4201	2626	4850	4085	4112	5138	5657	3820	3343	2225	2349	6717	5124	3694	2420	3535	5557
ENSG00000006715	11652	5811	3573	8659	8136	7854	5755	5169	4038	3541	7256	6193	2850	13913	4565	4253	3095	5260	2668	4351	6891	6227	2095	12371	4541	3872	2646	3263	2577	2677	3295	1139	5990	691	5353	4781	3916	7651	877	2548	3763	4059	2054	4967	5771	4073	2002	3833	2495
ENSG00000006740	124	109	102	141	151	110	130	162	55	54	208	120	122	193	153	72	118	130	110	108	135	134	51	162	175	37	138	150	230	82	105	128	81	42	239	111	140	123	66	115	66	123	60	68	100	113	116	111	76
ENSG00000006744	4100	10476	7064	7280	6727	5303	3030	8492	2392	2626	5065	7464	3857	7374	5671	5236	3794	5815	3686	4087	7463	8178	7682	5471	2238	5190	3751	5202	7785	5013	3570	5072	4821	5019	8176	7127	6028	5912	7147	6317	6243	2890	3605	6802	6667	7368	4144	5150	5807
ENSG00000006747	14956	3436	349	380	104	285	4062	42	258	272	390	3945	495	96	15633	34	623	860	9960	154	63	24780	22	83	543	10756	222	103	140	20207	92	378	3497	148	483	80	97	40	4542	17947	9629	256	1517	675	11218	9236	11	1807	67
ENSG00000006756	2070	4537	4571	4654	5338	1551	1322	10231	1573	2482	6547	3854	3161	3243	5047	757	3135	4963	1322	2751	3426	4524	2091	2738	2443	2191	2104	4153	3515	2539	1620	1296	2518	1857	4193	920	6640	3245	2598	1534	2851	921	2096	3828	5710	1881	1199	2183	2876
ENSG00000006757	1276	1919	1129	2206	1137	799	1216	2850	774	2328	1754	1189	1104	1364	1320	908	626	2069	919	785	1156	1166	532	1399	798	1410	752	847	827	940	658	861	817	1022	604	610	1601	1235	554	581	1092	653	992	1172	1751	991	917	185	2112
ENSG00000006788	1	46	2	0	0	97	1	5	2	0	28	1	39	0	5	431	296	16	8	2	382	143	0	3	2	0	124	31	0	1	1	2	4	17	284	0	9	1	1	4	0	1	4	0	0	2	4	111	2
ENSG00000006831	6387	8711	8163	14684	12181	12000	9228	22867	8542	10090	11043	11144	5306	14494	12385	4387	10088	9993	11032	10021	10026	19060	10395	8670	8793	6818	6193	12595	11430	12891	4334	4293	10777	5366	8511	7399	4532	9766	6651	6272	13711	3081	6484	10439	13055	12790	5205	7656	8276
ENSG00000006837	137	80	52	122	121	124	148	103	70	57	123	104	111	140	60	66	122	122	67	79	160	293	13	214	264	10	95	89	50	75	58	59	53	20	124	155	101	111	31	62	93	52	37	103	110	322	61	166	30
ENSG00000007038	0	29	11	2	0	0	0	7	4	46	206	5	1331	0	13	19	0	186	1541	17	74	1623	8	57	0	3	40	347	6	6	3	0	144	7	0	4	8	0	26	227	0	0	3	0	38	0	4	2556	297
ENSG00000007047	2881	3913	3727	4159	2528	1782	2952	3839	831	2842	2262	3354	2955	2699	4477	4442	2600	2193	2905	2258	2363	4514	3933	3667	1331	1668	2350	1921	3248	5154	1687	4676	1853	4275	2497	2383	2347	3119	3602	2060	2344	1378	3266	1957	3566	1552	1724	2898	2979
ENSG00000007062	280	301	26	21	133	287	85	135	70	42	68	24	1125	102	145	28	56	39	2585	47	551	3937	6	92	183	11	63	83	75	28	38	13	148	8	88	29	73	37	38	37	86	23	45	454	138	215	17	135	19
ENSG00000007080	7068	5814	7935	8583	5159	2940	2193	6536	240	4033	3819	5268	3389	6921	4905	5394	2055	4681	7861	3609	4279	4131	5951	3305	2863	4155	5490	4941	3937	6380	2638	13653	3821	8079	6023	3028	4025	6633	10634	6948	2952	2940	2958	5694	5854	2572	4531	3770	8155
ENSG00000007129	11	15	47	21	6	7	1	2	8	13	99	34	11	13	142	14	3	143	72	64	65	43	13	44	224	59	64	18	222	191	35	4	83	15	196	17	52	6	76	153	9	6	12	8	13	41	41	35	6
ENSG00000007168	5214	9903	7782	8768	14014	10933	7477	11119	6772	4152	12349	10950	10031	15173	9712	6392	5915	8067	5463	7251	11178	13104	2968	13538	5705	7051	7118	5043	8040	6859	6636	3968	8822	1787	11134	10676	11354	11780	1748	7688	10945	2362	9334	7579	11019	11913	3283	10307	3718
ENSG00000007171	111	161	15	50	24	1	15	45	7	118	83	15	20	39	82	25	261	25	81	28	21	275	46	74	2	9	145	37	26	586	14	80	22	16	96	114	34	52	24	791	26	6	6	51	11	18	20	52	75
ENSG00000007174	129	44	3477	131	64	25	42	54	24	134	3276	84	45	52	52	54	137	151	13	21	2236	61	103	616	170	7	902	13	679	22	893	16	40	82	185	1515	221	3977	5	17	27	15	19	527	38	182	45	41	32
ENSG00000007202	9233	24143	15625	29822	24596	15695	10099	24128	5700	6836	13895	17865	8484	21227	14598	13385	18659	14372	6889	11430	18519	19828	26545	22596	7716	9258	8836	8975	18365	20242	6925	7342	10942	10613	17532	14934	16015	15013	5067	9306	11940	2557	12836	16061	18935	15317	6591	12672	17128
ENSG00000007237	26512	53778	69884	16764	39800	7298	11635	45690	2303	39318	54494	1030	31809	65979	4197	10658	13556	31609	16535	35721	44857	14198	27556	87174	19225	15130	17222	16333	29179	16759	17644	13836	26803	9635	27350	57916	23545	73300	9990	18465	21256	7697	9702	54181	47734	37566	13977	27295	17264
ENSG00000007255	3387	1637	3003	3337	673	318	516	3840	117	1856	934	1840	880	1503	2397	385	263	1040	2024	1803	1184	917	1206	2085	420	1255	1269	2091	1576	1456	664	2039	1080	639	1510	921	673	2931	2590	2235	1610	2049	576	1733	1478	486	1601	1514	727
ENSG00000007264	113	63	107	159	21	43	222	47	14	32	145	56	42	1740	214	40	271	183	94	196	88	86	2113	55	226	81	100	43	911	279	137	69	62	25	380	35	216	99	153	262	48	1099	21	30	980	40	729	227	80
ENSG00000007306	0	6	19	2	18	16	0	2	0	0	33	0	58	12	0	0	0	14	0	6	0	2	0	4	0	0	8	0	0	35	18	0	0	2	0	0	0	0	0	36	0	0	10	2	0	0	4	0	0
ENSG00000007312	125	73	100	166	46	73	43	346	25	36	72	29	310	71	1389	48	561	159	480	561	375	31	104	280	340	67	90	242	427	45	516	246	103	74	3467	17	131	40	202	574	17	26	76	62	37	112	341	1831	53
ENSG00000007314	110	3	4	6	14	7	6	29	6	6	8	2	41	24	29	21	102	9	10	8	9	103	28	43	27	0	48	6	10	0	8	23	11	28	33	2	6	8	18	5	5	2	0	10	4	0	0	111	4
ENSG00000007341	1369	989	851	1208	1159	1261	467	1240	786	999	886	1481	838	1255	949	588	347	828	897	733	1390	1325	387	2055	961	559	844	835	1519	776	771	289	1080	231	840	806	1106	685	850	713	1198	883	765	1384	1511	1058	451	1036	688
ENSG00000007350	790	133	60	321	343	177	992	195	14	10	14	0	61	272	259	1	32113	18	466	146	87	2581	28	54	6	121	17	10	505	130	85	64	93	67	85	8	123	42	5	607	48	695	55	174	10	38	19	1203	20
ENSG00000007372	89	38	85	31	222	43	187	87	81	20	101	4312	106	77	139	725	669	103	12	129	526	343	68	189	174	13	109	108	168	53	59	20	49	13	227	41	36	52	32	79	77	93	29	26	85	59	35	88	31
ENSG00000007376	2260	3383	2883	2636	1549	3157	2245	2192	114	2460	1475	3213	993	3139	3451	1729	5028	1670	2061	2776	1731	3271	5525	1720	1244	1706	2279	3192	2510	3551	1152	4024	1350	2260	2814	1295	2616	3244	2581	3214	2584	2367	1027	2093	2823	1444	1942	1757	3586
ENSG00000007384	3088	5886	4560	4880	3779	1616	4298	6717	810	6397	5501	3497	3527	2239	1635	1764	1054	2792	2209	6421	4035	3161	1694	2930	1356	3753	3193	5275	4099	3373	1810	2263	3397	2609	4260	4282	4092	9094	2224	2730	5510	1371	1511	2843	5012	5622	6701	3402	4150
ENSG00000007392	8252	2012	974	1113	3437	1486	2461	1845	1458	1566	2040	4137	2775	2139	1298	2664	1116	2021	1629	2446	4166	3764	788	1370	1836	722	4044	5578	1728	2674	1471	2822	3194	429	3101	2624	2455	2233	2783	2115	2918	4250	636	2036	2152	3340	6625	3393	800
ENSG00000007402	42	116	131	50	35	39	32	315	9	13	75	20	135	89	2720	29	241	83	95	22	100	1220	13	53	74	19	69	43	100	59	38	112	20	672	69	79	33	19	9	486	56	29	19	22	14	34	127	157	32
ENSG00000007516	1294	757	979	1000	701	724	771	875	314	919	902	906	583	834	747	434	441	597	754	925	685	985	924	731	629	514	1086	772	1266	708	407	1246	480	851	824	606	835	804	1320	945	563	536	253	708	677	556	750	948	952
ENSG00000007520	2572	4516	4333	4787	3224	3003	3663	4587	600	2848	2903	3949	2075	3180	4103	2479	2141	2698	3177	3682	2639	3415	4181	3109	2724	2513	3001	2920	3859	3424	1708	5765	2680	4251	4011	2020	3239	4140	5414	4026	2675	1854	1083	2884	3365	2262	2754	2983	5018
ENSG00000007541	4732	4139	5637	5182	4090	3248	3443	4130	269	2592	4108	3822	2002	3408	4838	1595	2359	3225	2636	4047	2633	4831	4459	2401	3005	3936	2824	4833	4349	4005	1993	5331	2406	6875	5096	2272	5089	3917	9547	2834	2860	3077	1179	2994	4119	2267	3102	2388	4863
ENSG00000007545	1592	1085	1060	485	1467	884	830	808	301	1146	1151	1445	1027	1079	708	1315	938	987	548	1229	1582	1839	663	1280	1114	416	1370	955	1023	1244	665	534	979	309	1721	880	780	1136	434	943	1294	904	553	968	840	1101	957	1642	490
ENSG00000007866	1994	1015	2188	619	1709	792	655	1445	343	1248	900	1217	2533	2495	852	614	3507	1436	1490	1157	1858	4902	3886	1146	235	963	2314	2044	1647	2475	1572	1568	2038	2708	1201	1217	765	1121	1809	1527	179	1367	1710	1377	510	603	1626	888	738
ENSG00000007908	28	150	369	625	34	129	126	85	423	21	145	47	54	551	158	7	2	221	506	730	129	117	82	1643	171	191	234	117	581	211	885	134	198	19	420	4	74	286	12	107	44	47	42	31	309	30	103	138	9
ENSG00000007923	4851	7607	4546	7824	4998	6449	8991	3308	1167	6132	3567	6738	3270	3134	5473	2449	4393	3901	4830	4895	4209	5704	6468	4256	3417	3874	1906	3866	4859	6115	2397	6036	3455	2657	4780	3383	3742	2466	4780	4239	5207	3210	3379	4500	5313	4560	1807	5241	8047
ENSG00000007933	18	78	279	604	74	102	46	108	81	8	43	111	109	45	43	37	23	110	26	305	144	85	51	352	85	1	304	76	670	226	51	56	34	65	110	16	112	60	77	136	28	19	70	69	68	173	84	62	54
ENSG00000007944	6501	1115	2265	2013	5090	1504	3198	1652	806	2128	2649	6789	1823	5196	3455	960	2512	1730	2121	3663	3215	4544	1681	3520	1925	807	1375	1897	2024	1223	1436	749	5152	322	2716	1450	849	1520	1033	2775	1993	2336	645	2402	5368	2625	5171	5250	1014
ENSG00000007952	19	25	18	9	39	24	37	15	35	16	41	33	13	29	19	12	8	22	10	28	25	26	4	14	11	8	32	31	7	16	19	6	24	5	54	13	24	18	26	23	31	24	11	21	24	37	35	55	6
ENSG00000007968	623	813	865	1524	429	636	1120	870	152	919	634	1070	648	1421	337	530	738	295	1208	773	630	1507	2313	400	754	445	468	189	2001	1506	682	1515	498	391	879	874	721	534	248	1104	1124	391	371	893	716	1083	195	594	650
ENSG00000008018	3859	6320	9022	10802	4098	9503	5078	10358	11302	5325	5243	12560	6936	8175	3831	4045	2847	9139	11689	7056	10157	9989	2462	5310	8175	5868	8301	7717	10915	4636	3600	4605	6327	6965	8376	4049	7072	6229	5041	8577	9576	2324	5528	6039	3655	5815	3614	4750	7127
ENSG00000008056	26	110	454	101	12	20	10	57	44	94	149	45	42	85	131	11	66	24	29	87	26	53	55	89	46	12	129	20	119	158	26	37	24	25	99	34	59	100	52	26	40	47	105	35	35	45	80	23	50
ENSG00000008083	5376	3094	4066	3945	5161	2454	4425	7609	1727	4548	3461	2160	2879	7112	4005	4024	4541	2794	3228	4728	4964	7314	5381	4732	2678	3113	2678	2381	5436	5551	3148	1544	5808	1157	2971	5429	2451	2665	2622	4971	3531	4796	3667	3283	3545	4253	7933	3209	2348
ENSG00000008086	97	45	117	9	253	73	73	77	5	20	84	78	70	106	27	38	386	63	26	37	121	327	11	227	95	8	30	4	12	42	28	2	68	11	112	54	23	82	0	7	66	6	93	30	114	34	31	57	4
ENSG00000008118	181	17	110	24	8	22	201	20	675	49	31	116	10	61	24	691	44	49	25	30	86	541	11	28	35	4	39	79	102	25	27	145	35	315	33	21	80	30	23	713	0	47	20	141	10	49	38	11	257
ENSG00000008128	587	123	100	162	228	236	144	51	25	127	101	207	125	119	90	267	110	300	187	136	472	303	36	132	218	67	161	231	115	183	124	162	108	23	126	117	202	69	92	141	184	234	41	264	177	208	182	192	69
ENSG00000008130	6660	6669	6099	11275	5894	5663	8349	3002	2393	6668	5175	9101	4568	3894	4870	5845	7444	6415	7602	8269	6950	5266	5149	5825	5830	6663	4832	5319	8987	7576	3661	6942	5507	2582	7317	4805	6434	4099	3948	6036	7829	3741	4111	12531	6887	7476	2392	6841	5698
ENSG00000008196	54	6	262	45	297	48	7	10	10	2	108	13	3368	37	22	3	4	26	4	4457	399	112	0	2	2	0	2985	8	10	28	162	10	0	10	75	47	8	686	0	70	2328	2	64	0	20	2	26	25	0
ENSG00000008226	1035	1366	1845	1884	1117	717	643	1702	1059	1074	647	1236	928	1128	731	402	705	1541	784	754	1435	1296	673	1169	812	760	1309	1525	1607	762	680	1459	872	1614	1087	1021	1517	1629	1215	981	1187	777	663	832	752	1314	736	957	1536
ENSG00000008256	64920	19810	16996	42586	23093	20618	21512	28587	3356	26716	17833	53224	5379	45377	3652	8435	16321	13904	8779	18309	26014	11754	15975	32560	7714	9311	15812	3350	15896	35824	8363	7319	9640	2162	11056	10777	6043	9756	2633	5955	13654	12633	9626	17289	17167	16543	10559	5378	16485
ENSG00000008277	284	75	87	9	493	382	210	30	27	721	883	574	65	1162	55	612	449	227	20	78	538	385	175	306	578	31	41	100	104	60	194	19	381	14	366	49	166	287	11	70	174	238	4	208	239	1111	99	96	31
ENSG00000008282	13312	6663	5293	8122	9480	11196	6705	5229	6459	6960	12939	13063	8111	18997	4348	10084	5085	8762	3622	8055	12099	11029	3856	14079	5046	7145	6524	4634	4682	5739	6434	850	8800	1240	6922	7823	4977	14197	1144	3287	8256	3655	5820	7174	5664	10368	1521	6336	4898
ENSG00000008283	1445	3590	1954	5896	2013	1022	2529	2660	870	2051	4540	2963	2949	2405	1469	902	4388	2701	3130	1173	1883	4236	3369	1818	2788	1521	3808	2725	4358	3332	1930	2734	1899	1718	3921	2155	4169	2249	7030	2937	3391	740	2570	1433	4341	2323	1800	2744	1678
ENSG00000008294	9447	8811	9515	10211	8053	14500	9678	18111	5988	7643	10097	8530	7068	14035	10111	10895	15318	7121	4823	5580	10901	15795	3122	13873	19103	3527	5139	6087	5412	6601	4601	1956	6662	884	11692	12332	5472	10016	2687	5082	9824	2015	5921	7687	12352	9142	4314	8274	2538
ENSG00000008300	149	206	154	1028	62	633	404	3110	57	551	264	569	148	198	73	909	410	139	298	226	171	1249	914	106	255	80	471	65	181	559	87	104	40	46	563	257	135	213	291	1269	288	285	290	56	1698	323	351	1100	218
ENSG00000008311	832	318	474	1216	2094	949	775	316	349	617	691	1639	476	1556	373	677	458	772	196	375	2166	1549	290	1527	1429	537	528	755	233	363	571	241	1576	46	838	1468	509	998	90	409	1366	225	294	565	383	1924	506	687	634
ENSG00000008323	26	46	329	123	58	110	11	19	1	15	53	22	911	57	31	2	97	134	21	18	13	34	16	13	5	11	495	11	160	456	150	18	17	599	38	4	8	17	2	4	28	4	619	51	28	11	20	11	8
ENSG00000008324	1264	1143	538	913	759	567	942	724	1561	452	1123	1288	490	746	718	653	697	799	517	836	1169	1115	518	844	609	576	824	1023	1279	541	519	671	745	482	820	663	839	1068	405	949	963	707	671	584	890	1300	641	1249	485
ENSG00000008382	1094	1506	1530	3075	1501	669	981	2793	234	686	874	847	721	1167	1704	1782	617	1290	1202	1220	1201	1485	1496	886	1116	1280	1206	1773	1500	761	713	1516	1190	1198	1906	1540	1882	1430	3965	1552	826	470	483	1517	2035	745	1338	955	1248
ENSG00000008394	41	719	933	462	779	8325	111	33	1556	649	374	30	3513	3727	129	2263	1997	1259	28	446	953	156	217	24	41	5	869	30	2113	2051	1569	8634	854	131	238	897	8926	17	1	367	868	8	1427	84	33	69	33	1111	11948
ENSG00000008405	1528	1157	557	810	1444	2145	1789	653	1171	1055	992	1094	818	1288	994	1144	2264	716	1430	901	1590	1474	365	1598	708	421	550	701	890	590	889	226	1247	108	1796	1526	565	1388	64	905	1293	437	550	882	1524	1587	481	1239	235
ENSG00000008441	6267	5456	13223	5316	12706	1084	726	8986	1025	2068	3390	7010	7748	6024	12372	6680	6539	7811	2242	2064	7182	6565	7936	9991	5901	5930	6476	4631	5178	3346	5529	1800	4651	4702	7679	4297	4354	6106	5212	3985	8972	1704	2792	8920	1844	3345	3306	7147	6564
ENSG00000008513	5804	1921	4829	8539	5511	2436	8979	4686	1073	3157	16565	3129	1845	10115	11843	3601	11568	3374	4009	2580	15321	5015	2817	19003	2122	5169	1636	1294	5781	1568	3229	744	4878	2948	3047	14318	4960	2358	2238	4469	3235	4179	3536	6722	5436	2147	1156	21234	12036
ENSG00000008516	224	229	110	280	182	142	52	32	51	427	239	106	105	264	150	58	73	310	179	290	143	168	1284	55	302	107	207	144	561	641	272	78	122	479	350	60	306	108	95	851	405	207	555	53	66	116	464	233	41
ENSG00000008517	302	887	924	1254	200	428	170	590	1479	249	681	693	231	214	3151	201	32	2790	2052	1376	574	764	495	705	2882	1811	1255	632	8631	463	1402	537	1042	450	2052	85	2773	658	4739	4759	257	185	661	93	294	745	1282	1118	613
ENSG00000008710	6081	4886	5224	5126	5379	3409	4436	4452	434	3352	4543	5693	3078	5493	3229	8192	5609	3673	2332	4848	6891	10198	3605	5521	3316	3161	4846	5568	5964	7351	2915	3151	2624	4416	7854	3294	4541	6143	2092	3629	5786	2803	3665	3330	6328	4692	4247	5817	7532
ENSG00000008735	212	682	405	18244	219	232	3046	9777	130	2933	1403	442	204	2620	11161	4217	1476	449	992	988	741	1051	7296	265	1298	909	493	247	99	2187	1368	70	1131	2461	390	192	3192	519	708	1116	398	3070	220	166	2379	103	761	2568	487
ENSG00000008838	4814	10546	6609	10089	7151	4872	4383	5983	1129	2643	5237	7999	2763	7966	6654	5602	2557	5028	2213	4486	6377	8724	9625	4023	2603	4929	4598	5243	6973	5629	2949	10540	4546	4643	8019	5575	6356	5607	7627	8145	5414	2096	4251	6048	6902	4471	4999	8049	5673
ENSG00000008853	2696	6657	4758	11946	4595	2374	4561	6664	853	3008	3039	1664	1168	5729	2180	3495	973	2756	724	3943	2481	3486	6820	3712	2728	2651	2562	3436	3413	1830	1652	4217	2556	2564	5149	2358	7871	3787	2847	5641	3505	1189	1948	3945	7215	8814	1879	2431	5151
ENSG00000008869	1856	2290	1378	2584	3053	3516	2991	1460	1503	1677	2688	2515	1436	2574	2300	2067	2103	2057	1167	1627	5187	3550	1474	3110	2223	850	1468	1269	1232	1605	1286	539	2025	169	2260	2349	1961	2399	679	1421	1944	651	1522	1988	2667	2155	811	2884	1061
ENSG00000008952	5993	4423	2940	5382	9831	6727	9016	4608	16565	3231	9864	6005	4078	7008	5615	6427	4751	3338	1534	3354	6890	6149	1114	11592	6628	1653	3686	3802	4030	2148	3575	1473	5989	631	5270	5788	3915	5888	2318	2916	3349	2468	3663	1999	8021	8052	2379	6506	2221
ENSG00000008988	78554	24021	37688	51540	30875	14695	18379	33880	32003	30093	29391	54828	22926	51389	86657	77301	22417	24583	27230	22748	35095	29459	25766	25056	16367	14477	36666	61650	32081	14717	15657	19471	22999	17796	20924	27334	39572	21532	24277	67639	19031	60601	18595	30744	51629	17397	56241	42118	14751
ENSG00000009307	33324	28491	25453	38542	46121	34343	16016	15172	16897	25390	36144	30155	27552	40190	34736	34687	14085	24532	19706	20701	27298	29928	11254	38571	23452	14648	23524	13996	28032	25213	19353	7998	26490	3071	24733	25091	16404	12730	8431	21660	27936	20387	27752	22925	39979	36345	6462	24728	17412
ENSG00000009335	6514	7489	5520	10281	8067	12460	9874	4871	3027	3586	8263	12031	5640	14145	6069	7587	10538	7295	2394	7600	9899	13354	2777	13556	7131	6920	5326	3675	6818	9263	5724	1872	8411	958	6395	7378	6026	10186	587	3089	9033	3342	5578	6242	7201	13213	1965	5622	4907
ENSG00000009413	1548	1414	2407	2467	24532	2379	1540	8635	2953	1351	1279	2799	3354	12671	1994	4553	1463	3905	1484	1761	10227	6152	499	10730	9221	1097	1367	1416	2221	1311	1725	500	6185	235	3120	3498	1925	2605	542	2321	4564	558	1225	3936	2943	1471	1313	4902	616
ENSG00000009694	127	8	4	2	21	34	3	0	2	4	6	783	26	106	10	89	0	199	0	11	46	158	0	26	62	0	109	4	6	0	19	2	4	2	37	20	77	1	0	13	2	2	0	4	2	4	166	69	2
ENSG00000009709	0	10	1	0	0	4	0	1	0	0	0	2	10	0	2	6	133	2	2	0	0	4	0	4	14	0	6	0	0	0	4	26	0	0	0	4	2	22	0	0	0	0	0	4	0	0	0	0	0
ENSG00000009724	100	35	20	19	191	106	107	46	63	81	84	83	100	78	19	43	84	60	59	82	288	149	16	87	357	7	144	108	27	105	79	12	64	12	86	85	110	43	13	76	148	176	23	96	56	183	74	248	21
ENSG00000009765	34	9	8	29	28	20	21	19	30	8	21	46	62	11	15	24	33	15	24	8	29	41	5	9	45	9	43	16	28	20	24	188	10	0	26	25	36	9	19	26	31	17	6	18	23	14	26	26	3
ENSG00000009780	637	695	288	402	811	682	636	375	872	594	876	564	658	403	455	271	1363	777	2146	773	523	1064	131	740	524	468	735	501	523	473	455	123	557	75	661	645	631	310	185	500	1142	435	429	695	790	728	251	742	202
ENSG00000009790	225	298	167	330	311	349	271	119	300	182	626	374	558	228	833	166	54	1107	356	580	345	340	49	268	1240	217	827	245	1397	350	662	115	311	93	2116	207	790	156	269	1093	207	92	761	240	131	342	687	781	52
ENSG00000009830	3119	1562	1780	3135	2533	1563	2275	4210	1128	2358	1101	2849	1143	2736	2647	2575	2327	2075	1694	2537	2269	6774	2037	1846	3025	1747	2193	2886	2417	1567	1157	972	1242	1662	2074	3355	4382	2016	2779	1642	1418	1642	2501	2383	3478	2532	1843	1729	4502
ENSG00000009844	1348	2012	1448	2759	2257	4466	2655	3066	3290	1442	2173	4168	2441	5474	1865	2415	1146	2153	1003	2240	3157	3462	366	2807	3010	1033	2113	1728	2491	1337	1496	353	2735	519	3405	1314	1626	2893	493	1812	2685	543	1896	1295	1936	1642	619	2303	1222
ENSG00000009950	98	10	25	23	72	32	33	27	24	37	77	46	20	53	3	59	63	37	33	21	53	99	8	62	172	45	111	23	44	25	54	32	37	30	128	174	57	57	72	51	10	18	15	36	28	25	40	41	25
ENSG00000009954	8652	6424	8345	10740	9522	9108	9662	7659	3920	11218	9004	15217	3966	14105	6880	8269	12674	8115	8795	9406	12462	18664	5650	14625	6217	4983	4439	4599	6336	6056	4867	2675	5843	718	8643	12615	9976	12836	2461	3388	8867	4751	4600	6983	9407	7711	2582	7116	8706
ENSG00000010017	3627	3670	2068	4492	5932	4861	4356	3024	2732	3038	4601	6554	3165	4745	4686	3880	4727	2614	2849	3895	3932	6620	1581	4195	3427	2145	3107	2632	4098	2989	2984	764	4738	596	3666	4182	2476	4369	711	3253	4205	2333	2238	2763	2756	4553	2367	3011	1140
ENSG00000010030	20	348	171	251	107	83	27	25	34	30	433	589	129	17	418	17	23	1669	691	442	343	47	10	83	2431	91	340	279	697	53	174	33	2334	31	1554	25	756	277	70	1852	708	4	53	267	34	106	213	85	34
ENSG00000010072	1130	2084	470	863	1863	1025	1154	871	702	592	1000	1001	675	1467	911	622	1165	663	775	847	912	1754	193	1493	770	319	546	871	713	676	399	546	663	105	1502	1363	641	465	186	973	1164	389	454	597	1568	1108	337	1181	288
ENSG00000010165	3114	7442	3307	4912	5869	4244	5420	4176	1766	2249	3118	4071	1696	6705	6039	2311	3723	3888	2998	2970	3626	7912	4798	5350	2392	2731	1789	2412	2896	3156	2388	3398	2807	2152	5183	2934	3823	3592	1822	3802	3861	1633	3123	3747	3818	5384	1172	6631	3350
ENSG00000010219	1023	1130	920	514	938	768	663	939	1291	667	900	982	520	1061	831	649	775	924	878	783	1368	1140	561	921	627	635	770	1136	996	456	471	1504	961	571	715	897	582	777	832	942	1630	782	349	680	832	619	1250	969	924
ENSG00000010244	7255	9855	7175	5696	9941	7835	5571	10371	6623	5805	8355	10895	7089	10870	7398	7478	4330	7614	5657	6555	12511	9103	4309	8776	5312	4661	6572	7765	7971	9307	5548	4877	7997	2144	8656	8656	7662	8192	4976	6657	10235	3999	4620	8901	9950	7210	6043	8313	5192
ENSG00000010256	11314	28475	19778	29175	10464	10541	18718	24905	8277	8085	10154	22673	8174	10825	11101	19813	15347	11055	14703	10638	9853	16565	17596	12181	7096	10823	10414	9380	22135	11084	7325	26730	9105	25235	10960	12178	13350	13856	17410	14477	14843	6546	8284	8473	19049	18960	10251	7347	22074
ENSG00000010270	5243	2730	927	3155	2416	2902	3568	1861	3655	2475	3685	3596	1093	7631	1713	2098	3653	2097	2222	2672	3720	2440	1372	3785	2392	1985	1101	1218	2924	1244	1175	683	2929	436	2256	3224	1721	3461	362	1787	2546	1748	933	2024	4090	3207	826	2402	1931
ENSG00000010278	9522	40625	11611	13490	9322	7428	4229	10099	7936	13136	14901	5748	16860	6787	2479	11243	10745	11037	10091	8683	4106	15736	11074	7276	3159	8534	12828	5341	30509	13947	6862	5629	4366	5774	8701	12003	1814	29350	3171	4203	19999	4409	9417	9768	17335	33416	9827	9235	3345
ENSG00000010282	51	0	772	0	754	8	1	6	0	2	554	1	16	4	38	18356	2	13548	7	1	20258	40	0	1488	27	0	309	232	1	22	1369	0	797	7	12	5	0	2	7	0	4	16	0	2432	8	16	1	25029	0
ENSG00000010292	7247	8552	7927	8330	8071	7647	4337	12881	1601	10502	6724	11749	3658	9107	5201	5575	5801	5573	9620	4162	10721	11258	10791	8317	4888	3557	3373	3190	7991	6378	4560	5198	4751	3493	7968	7504	2675	6933	3592	5415	11950	1742	3094	9830	7272	6761	3907	5302	6918
ENSG00000010295	6670	2671	2258	2492	2594	4136	2298	1395	879	2760	3263	2959	961	2925	703	2920	945	2654	2836	2162	5058	4198	2328	3096	1639	1582	2686	4564	1652	2401	1369	3916	2726	941	3396	1780	2177	3491	1531	1435	6385	2651	477	2814	2468	2658	5769	3242	2659
ENSG00000010310	232	35	36	61	57	322	294	34	31	29	61	60	182	105	38	69	23	101	104	66	51	421	11	26	94	24	137	36	27	61	86	15	21	57	96	96	100	42	18	87	39	48	59	41	21	41	88	148	13
ENSG00000010318	386	864	423	928	342	359	376	771	79	253	376	814	273	425	510	351	613	451	304	229	530	983	294	589	456	256	305	243	343	291	299	577	237	330	471	533	398	444	105	600	566	193	231	157	402	673	209	357	328
ENSG00000010319	394	243	670	340	129	175	114	478	376	161	125	186	181	195	377	115	210	271	233	654	147	301	293	545	156	105	251	116	995	375	411	231	113	318	560	67	113	275	555	97	19	20	87	101	176	46	149	226	169
ENSG00000010322	10577	3235	7569	6758	10803	2080	4420	5077	808	2412	6353	6007	3459	6506	5321	4270	4344	5960	2042	3277	12054	7761	4910	5984	2745	1960	5095	5240	4723	4499	4279	3311	7253	2922	6661	5816	4839	6943	2885	3912	5990	3873	2606	2882	7021	6472	5583	8242	4572
ENSG00000010327	3227	1339	3868	6365	1437	1019	1242	1833	1035	1245	8955	5504	1697	3628	4062	7685	1090	3221	2253	4496	5900	3825	1406	2775	5112	1885	4307	4340	7424	1593	2416	2178	3452	1359	5551	3699	7119	3761	3313	2023	2473	856	638	1401	1408	4094	1903	4603	1974
ENSG00000010361	2299	3666	2110	1773	1877	1055	1578	1988	671	1408	1435	4057	1085	1115	2400	1897	874	1446	1799	1179	1734	2294	2475	2108	1020	1077	1671	1562	2456	1777	819	2872	1010	953	2292	1506	2152	1834	2515	1504	883	1482	807	1841	1495	1050	1896	921	1799
ENSG00000010379	5	4	4	2	2	1	2	0	1	4	0	0	11	4	1	5	5	3	6	0	1	15	0	2	5	0	4	5	0	2	6	2	3	0	10	13	20	2	0	5	0	2	0	4	2	19	19	4	2
ENSG00000010404	2266	15258	4336	6602	5572	5511	5233	5781	4357	4166	8123	5027	4692	2412	6201	8164	6430	4303	3914	4616	5100	8586	1487	3698	7139	2312	4369	2707	3867	4043	2534	2340	2900	1228	4430	4093	7043	6151	1669	4253	5377	1386	4638	2640	4911	11960	2322	5663	1361
ENSG00000010438	12	0	742	596	471	751	46	14	6	12	255	2	1736	223	28	5	7	703	2	1	2	38	14	6	0	0	2131	8	799	1528	803	47	269	4690	2	74	97	1	0	0	66	0	560	20	3	16	22	0	0
ENSG00000010539	440	798	296	724	950	682	1020	621	400	545	685	981	565	840	454	463	495	522	524	487	742	988	189	671	1225	273	549	566	652	583	511	192	617	81	842	407	663	619	198	398	749	255	302	641	763	543	464	746	146
ENSG00000010610	2726	1366	3236	2441	458	624	520	568	1495	470	4479	1844	1021	1004	5668	1898	493	3597	2303	2713	1754	1148	694	1251	6733	1837	1507	1125	7127	721	2091	377	2707	950	7951	1152	3374	1488	4581	3420	457	202	796	511	613	2056	1868	3234	1405
ENSG00000010626	667	1964	563	1186	831	1120	456	1747	492	693	616	588	415	458	437	284	506	989	1304	673	565	718	579	840	659	324	638	1123	302	284	322	1694	448	195	996	681	350	832	1132	584	616	377	159	555	577	685	630	408	459
ENSG00000010671	273	153	264	141	51	151	86	46	180	91	471	698	46	161	597	242	65	318	454	345	1359	409	151	188	789	150	364	123	901	40	398	59	401	92	1661	99	657	178	248	369	71	139	85	267	100	241	232	441	45
ENSG00000010704	164	61	1086	110	2816	1004	607	255	877	738	1516	1196	941	514	153	240	211	1454	105	148	2116	146	32	2814	192	510	728	919	282	384	338	360	1107	174	1590	2390	235	1614	143	110	459	58	138	840	91	2214	172	321	592
ENSG00000010803	4505	3503	2804	4086	4009	1301	2182	2555	648	1801	3715	3051	1505	4053	3355	3506	2593	2483	2391	2557	5103	4158	3153	3234	1212	1711	2223	2443	2135	2758	1146	2239	2762	935	2321	2212	2067	1665	5439	1777	3310	1611	1845	3483	3714	1765	1011	4020	2620
ENSG00000010810	3466	5863	7992	14704	9120	7511	4005	17748	7150	7093	3108	5831	3466	3575	4907	4657	3933	8173	4326	6536	7606	7493	3081	8982	5196	6080	3960	4551	10192	3608	2076	3261	5199	3917	6699	2637	3511	11505	3307	4969	4090	1575	4131	3389	5249	3600	3604	5309	9027
ENSG00000010818	1271	1948	1339	3196	1935	3114	1914	3309	2138	1297	1632	1994	1925	2637	1091	1115	2182	2135	291	2322	1734	3768	735	2240	4645	1567	1362	408	2425	2273	1302	355	1032	297	3287	960	1385	2334	303	514	1563	321	2441	647	211	1346	506	1016	1646
ENSG00000010932	9	117	603	359	158	73	314	157	86	203	257	43	203	471	749	266	1	375	70	908	108	37	203	778	161	78	242	38	1485	235	423	11	90	114	1339	14	1318	69	19	29	44	119	124	135	97	741	272	142	49
ENSG00000011007	3387	6739	4334	6649	6060	8813	5746	3188	4797	7005	6900	7881	4066	9130	4161	3785	6818	4543	5566	4799	7766	8206	4055	5820	6944	2946	3888	3242	6595	5429	3502	3402	5837	947	4548	3656	3836	5478	2164	3968	6312	2051	4924	4867	6426	8546	1548	6681	5405
ENSG00000011009	5750	9681	8270	14911	6037	6431	6939	3594	1880	6457	6437	17864	4329	7496	7271	4193	5842	5522	7677	6392	5567	11350	10103	4767	8508	6578	6809	6480	9337	8499	3098	18686	6245	4838	4987	3163	8455	8267	6818	7156	6645	5020	4742	7193	7465	9523	2802	7044	8127
ENSG00000011021	2987	1917	2161	2905	2446	2210	1412	2228	825	1679	2358	2727	845	1373	2094	810	1592	1848	1412	1404	2957	3605	2161	2738	3110	1440	1500	1898	1754	1471	871	450	1763	452	2576	2046	1570	2106	2587	1787	2430	995	784	1690	2672	2774	747	2235	1170
ENSG00000011028	2763	588	7850	5715	1278	1462	1027	3252	573	1335	1810	6623	6112	2939	4663	1058	4065	2477	1568	4805	2313	3011	1504	3381	3576	2156	4912	1670	8536	2478	3485	1927	950	3603	7275	27519	4520	6353	2268	1733	237	286	5561	3260	2259	1373	1256	2398	2216
ENSG00000011083	4	4	13	7	5	1	0	1	0	9	8	1	12	2	1	5	12	12	1	9	6	14	2	4	9	6	8	2	9	3	11	6	2	6	8	1	3	20	22	6	3	11	4	6	1	8	1	1	2
ENSG00000011105	6955	3663	6167	6911	7643	2637	10624	4659	623	5355	9754	12450	3940	5660	4338	807	3320	3290	4175	3253	8151	5752	4689	5766	1627	2230	5745	3665	5915	5831	2978	4153	5271	3783	5303	2256	1924	4567	3723	2158	5652	1073	2606	7044	2348	3460	1991	3494	2746
ENSG00000011114	1365	1671	1417	1780	3476	1608	1137	1976	982	1900	1505	2378	1911	3212	1412	1449	1001	1570	1343	1884	1147	2793	625	3442	1187	889	1466	1257	2386	1046	1476	512	2243	138	2026	2171	1143	1871	537	1579	1798	705	1638	2030	3186	1654	1026	1095	737
ENSG00000011132	1718	1211	1479	1314	1170	433	487	1436	64	626	877	1089	477	1019	1039	2485	544	1187	1457	1084	1098	1013	920	709	1448	633	940	855	1051	952	659	1034	689	1017	2132	722	1556	891	757	1213	733	892	453	960	1146	763	1100	845	1176
ENSG00000011143	812	2138	554	1350	1053	1638	844	1148	480	1115	1081	1075	713	998	707	1013	1021	1015	747	665	1074	1553	825	869	734	540	872	1409	715	885	610	1323	895	471	1268	2019	876	821	1929	1106	764	550	468	1121	1145	1383	1190	891	736
ENSG00000011198	412	784	868	640	1221	996	840	894	578	403	926	910	1741	819	585	482	1206	1049	562	606	935	1301	451	1039	368	295	1191	396	1370	1109	1280	396	673	755	436	1127	407	824	426	420	641	245	801	486	625	1280	230	510	309
ENSG00000011201	365	15	261	49	151	83	54	22	51	26	117	2698	355	1675	205	51	257	105	119	57	48	833	4	673	630	51	252	13	231	165	330	6	239	502	227	40	120	27	16	143	287	12	204	141	118	105	18	88	13
ENSG00000011243	7514	5015	3627	3538	3061	1651	1817	4653	1478	1803	2369	3614	2679	3346	1998	6045	2279	3166	2740	3213	4797	5144	3664	1989	3127	1937	4037	2454	2010	2676	1656	4325	2627	2070	3412	2472	3075	2893	3135	3245	2932	2932	1763	3206	2617	2240	4011	3266	3474
ENSG00000011258	1256	797	281	406	1525	1492	1060	361	475	667	1275	1261	1043	1301	698	1554	2590	639	344	763	1981	1819	237	962	1047	91	830	1353	560	711	752	61	980	55	1400	1563	789	660	319	864	1154	900	754	766	1226	973	947	1603	133
ENSG00000011260	2527	3575	1678	3190	3064	4186	4039	3728	2994	2936	2981	3409	1580	4075	3782	2642	4292	2222	2148	2017	3397	4211	1734	3225	2947	1442	1567	2848	2561	1697	1626	669	2915	304	2723	6441	2903	2519	1338	2601	2896	1133	2218	2525	4444	4242	1536	3342	973
ENSG00000011275	7909	3824	5118	10413	4211	7058	4522	6911	923	4379	4038	8316	2458	12028	5160	4121	5202	5208	3940	3647	10203	7491	4121	7936	3712	3429	3769	3249	4526	3584	2741	2271	2863	1530	4482	5115	3493	5533	3192	2774	3005	4237	2206	3961	4370	3654	2372	4355	7036
ENSG00000011295	2810	3643	1972	2523	3810	3048	2167	3176	2619	1190	5760	4693	2358	4476	2868	3195	2497	2752	2132	2415	5168	4735	1246	3824	1922	1753	2449	3806	4712	1739	2053	777	3020	498	3257	4327	3622	5489	647	2680	5452	1235	1967	4045	4523	6604	1464	3940	989
ENSG00000011304	21084	30599	19715	21733	21190	13789	19852	24431	4312	13654	13872	27246	10762	19875	20914	22171	19032	15491	23076	14907	18899	21788	24264	16209	13917	12840	14135	14589	18743	23009	11829	23835	12700	18555	19357	14936	16122	13782	14722	17007	15319	10156	11115	18201	21081	15123	11983	13500	24544
ENSG00000011332	53	164	180	133	35	115	200	118	7	251	40	124	103	199	28	48	73	57	110	59	72	51	188	182	33	74	126	27	106	205	91	201	98	96	118	320	47	192	25	99	55	6	44	106	90	56	67	32	184
ENSG00000011347	237	50	381	212	50	107	42	625	42	169	87	1409	719	203	582	36	683	99	129	148	118	756	1260	127	60	88	306	68	403	723	365	130	53	304	150	110	162	240	122	119	32	309	529	83	329	45	155	56	52
ENSG00000011376	1598	3464	1373	3300	2989	2200	4053	2356	799	2190	1665	3041	844	2506	1757	1355	1260	1964	1004	2063	2219	1202	2920	3725	1736	1369	738	839	2525	1467	1108	2084	2169	765	1791	1559	1673	2125	942	1546	1894	464	1359	1224	2853	2852	855	1853	4347
ENSG00000011405	3808	1680	1474	1345	9494	2875	3973	1001	1744	2510	4317	4264	4529	3018	3504	3660	4779	1691	1681	1554	4644	2375	446	9193	3540	505	1210	1151	781	1526	1833	147	2960	92	2570	2837	1525	2308	120	776	2655	1089	1744	1767	5787	2000	1221	1709	412
ENSG00000011422	1002	1170	3881	4216	1289	2184	4522	1050	1927	3076	16938	2254	1144	746	351	385	1210	1627	3385	1082	956	2371	609	1391	1196	1486	7237	665	2378	1387	982	1687	1595	606	4268	3407	2706	4517	818	1638	2352	406	2655	598	1743	6094	325	2219	2081
ENSG00000011426	6164	3117	1988	5228	2601	5278	5104	6055	2383	2537	3043	9386	1642	11503	585	2091	3980	1851	5118	2041	5078	5359	1206	6905	1704	1910	1213	1037	3100	1613	3269	765	2234	343	2838	5627	1359	3507	238	1897	6684	1133	796	2273	7901	2853	307	1723	1731
ENSG00000011451	6450	6616	6559	5636	4844	2009	2890	6767	671	2601	4085	6286	3739	4683	5067	9466	5009	3551	4059	3907	5373	5410	5724	3599	3051	2472	3689	3099	3750	7920	2676	5757	3395	4686	5794	2658	3107	4546	5823	4622	2723	2607	2821	4360	6044	2152	2923	4252	5134
ENSG00000011454	2958	2418	2986	3979	3967	2081	2781	4829	1333	1763	2356	4626	3042	3047	3825	1139	2336	1574	1975	1891	2186	5386	1014	4125	1592	1784	2418	1335	2757	2514	2138	895	1909	368	2280	2573	2302	3787	1146	1662	3839	1008	2387	1830	3307	1897	1580	3258	1817
ENSG00000011465	6766	2435	9509	10052	2886	3151	2513	3074	8000	3197	5416	3119	3269	6887	15014	3265	1874	5313	1906	15324	9448	5881	1190	9174	5396	5019	7313	5957	20013	2391	9869	537	1617	2322	13785	1069	7852	10437	1924	303	471	618	7376	1568	2893	7187	1533	5900	3666
ENSG00000011478	1704	1171	1145	7567	825	4365	7270	2457	3819	2223	1466	2048	682	2442	986	1107	3097	890	1967	1853	2029	2949	4675	1427	748	1611	1172	1754	1729	3838	755	5218	807	2334	1496	2275	1846	2327	2819	2269	2074	2933	2472	1187	3518	2072	1235	1234	6538
ENSG00000011485	6206	7485	4267	4868	4373	3319	4082	7210	965	5001	3007	6323	3829	5156	4258	6227	3244	3104	5733	3619	4038	6503	4525	7132	1792	3946	3454	3843	5822	5966	2601	2924	4030	1972	4452	4491	4204	3860	3314	5385	4179	2130	2183	5376	6405	3254	2637	4488	5014
ENSG00000011523	1711	2644	1584	3035	1958	1330	1582	1466	1264	1730	1525	2544	1140	1834	2475	983	1455	1357	846	1512	2333	3353	1630	2058	818	957	1370	1661	1856	1238	1098	2302	1503	628	1738	2279	1397	2447	1020	1659	1353	808	1707	1543	2160	1268	1044	1837	1237
ENSG00000011566	1358	2460	405	1229	2900	3011	4735	610	2441	1119	2106	3075	1007	2063	1863	2692	2004	1029	1586	1812	1834	3404	456	2104	1828	512	926	884	422	1118	1033	273	2160	67	1624	2746	1453	1873	103	1218	2192	1329	1932	1314	3781	2182	1053	1740	256
ENSG00000011590	11	30	2	15	5	20	8	4	3	13	12	19	51	5	72	19	6	57	50	38	39	8	4	3	101	11	33	14	100	12	28	7	4	4	136	23	96	25	42	51	12	14	8	4	7	20	54	47	8
ENSG00000011600	1526	1394	3871	2706	564	669	532	441	1154	764	4087	2520	385	629	2869	1437	329	3457	3104	2557	1233	1491	964	875	5148	1540	1538	1743	9240	504	851	751	2184	908	4132	1116	5459	1934	8699	4000	505	539	764	702	616	1634	1405	2644	903
ENSG00000011638	1171	1369	1967	3574	1521	3708	2112	2306	1387	1454	1770	2176	2149	1590	1316	2209	1353	1606	789	1122	1377	1694	1448	2074	2169	1562	1890	969	2765	2785	1415	675	1065	572	1080	1632	883	3063	378	709	1537	783	2368	1151	2761	526	969	1042	411
ENSG00000011677	0	734	31	2	999	146	1	4	5	19	71	1299	591	2	2	994	9	624	8	0	1684	631	0	946	340	0	545	937	80	31	32	0	235	32	1037	561	307	828	694	0	4	0	0	1193	0	138	0	582	0
ENSG00000012048	1073	941	705	1471	1103	2690	1301	2706	1639	629	1342	2342	610	4113	1550	1192	624	638	1450	872	2211	1770	1213	1962	656	730	390	801	1273	883	985	803	991	132	1565	1450	1275	1411	249	913	988	600	316	1016	2083	832	533	1554	513
ENSG00000012061	6534	5400	8409	7298	8768	4542	4407	11517	1905	6803	4306	7893	4432	5602	5862	9216	4693	6268	5908	4545	7287	6831	7309	11429	3418	2680	6198	4484	6406	8790	3159	7606	4486	4888	6936	10549	5869	9403	8837	4730	4488	3157	3378	7607	8524	2707	6332	5190	7368
ENSG00000012124	223	1912	312	405	418	1368	143	166	97	339	6803	82	37	94	1575	23258	21	76	47	529	193	921	207	44	120	114	2164	257	3046	174	559	96	3152	149	3887	309	592	670	1773	476	71	219	35	622	65	491	817	4954	252
ENSG00000012171	406	13454	15683	3761	3644	271	10370	6674	32	16268	4382	3272	1324	4212	1275	220	967	6067	2234	12138	979	655	1860	7020	361	42	1255	3507	6865	1864	4063	2924	2824	997	1511	8991	4987	20157	6789	79	732	5165	962	1115	21823	30707	9960	774	12670
ENSG00000012174	2297	4773	1081	2950	2463	2057	3669	2223	2938	1505	3209	2482	1162	4242	2502	1900	1584	1554	1282	1630	3102	1775	845	5039	4685	1613	674	1300	1643	1078	1328	276	2317	238	2563	1546	2322	3156	161	786	2931	479	1821	1675	3408	1546	586	2130	944
ENSG00000012211	2139	8107	4685	9449	2938	5881	2850	6158	6813	2781	5517	4184	3855	2806	1500	11139	1730	3747	3222	3902	2076	4429	6731	1107	1003	5538	5498	3317	7485	5921	2677	7485	2526	5297	2859	3799	6792	5345	5156	2668	6681	3026	5300	2010	4501	4855	3097	2994	3645
ENSG00000012223	5	529	90	373	9	147	407	720	362	18	39	120	2688	36	1375	6	14	23	208	277	35	43	50	71	83	55	1060	22	175	10	2311	1765	20	2014	3041	10	42	30	60	19	5	4	22	30	1239	54	191	99	17
ENSG00000012232	3062	5842	7782	7153	7240	4483	6898	9073	1855	5069	3435	4793	4420	13774	3450	2925	2804	4535	1285	6321	3336	8646	17815	7746	3419	6473	4155	3653	6127	5841	2955	4429	5632	4366	5085	1804	8309	2917	3321	5273	4641	1024	7611	4003	15356	7652	2338	2746	8709
ENSG00000012660	10593	4800	2417	5186	5449	8626	6252	6091	3581	8329	8350	9761	2505	16109	5768	5407	6082	4135	5390	6342	5628	9299	2537	8223	6519	3822	1720	3527	5603	5118	3068	1289	8625	441	6351	7485	4149	5514	541	4919	7183	3408	4288	3820	7125	7907	2717	3658	2065
ENSG00000012779	216	198	784	513	179	135	87	59	110	92	1076	328	192	109	558	199	47	561	756	563	380	639	56	223	960	372	378	174	737	127	451	39	443	78	1472	359	1409	342	389	372	179	65	262	65	193	398	285	737	94
ENSG00000012817	205	8	1883	392	235	2989	3081	4	1601	10	4	4	4	188	3158	5	1695	12	13	2116	7335	516	113	2	3	1	2981	3568	2721	5	1965	0	218	4	1551	4210	31	2087	1149	3	87	74	3	14	0	4726	3	3395	0
ENSG00000012822	5610	3518	6767	2816	7448	3850	1275	2239	1632	1201	4443	3640	4771	3830	5639	3124	3145	5734	1528	2463	8498	5541	2454	3199	4170	2287	6279	3680	4053	3405	3906	2621	3676	3679	6829	3940	3010	3582	3334	3034	2429	2843	2832	4067	4438	2314	4643	6357	2173
ENSG00000012963	2555	3917	2334	2870	3506	2645	1773	4210	2199	2857	2284	5591	1803	3418	2001	2448	1210	2805	2063	1912	2414	4299	972	3186	1153	1517	1881	2344	3534	889	1733	641	2885	267	2543	4421	2228	3775	1052	2607	2411	974	1326	4018	3345	2818	1458	1605	1116
ENSG00000012983	2096	1139	1394	2251	3314	2111	1480	3312	2456	2275	1696	1870	2676	2014	2314	2447	3321	1596	2113	2126	2153	4832	461	3306	2074	703	2056	2539	1609	1230	1596	76	2322	232	2565	3364	1505	1908	370	1174	1954	1062	1604	881	6077	1670	1596	1924	851
ENSG00000013016	162	1552	1804	6815	246	2192	1123	1974	283	1793	2669	252	1216	398	1081	415	2478	253	826	602	1614	656	345	2380	1475	155	1138	595	1773	593	484	1201	453	900	1748	1412	269	834	168	413	329	62	544	735	163	1186	154	1138	435
ENSG00000013275	4899	9437	7270	8713	5343	6799	6786	8794	7560	8607	4907	11981	4666	5372	4683	5661	3197	5650	14255	4109	4919	8640	6943	8540	4045	5622	5267	4912	8250	6873	3332	10752	5550	4111	6954	5492	5793	6310	8573	6313	4620	3333	3406	7840	6090	4783	4650	4246	7600
ENSG00000013288	4176	7266	6385	11047	9051	9619	4574	6425	4950	2384	9195	4931	2030	5906	2772	1724	2242	6600	2350	4193	10388	5420	2924	9068	5820	4835	3756	3684	6749	3124	3202	3565	3926	1850	9055	1908	5012	11838	3410	3854	5416	1273	2172	5843	5634	6396	1697	4064	7368
ENSG00000013293	26	15	12	39	23	21	24	265	4	24	17	17	21	26	15	221	16	22	10	9	37	30	7	24	33	4	19	13	20	28	14	8	3	4	23	25	17	16	6	16	27	10	7	10	21	8	25	18	15
ENSG00000013297	509	80	147	58	73	70	104	52	6	56	3143	38	148	292	61	2179	32	71	81	80	342	128	11	149	78	3	538	60	315	119	204	38	38	45	196	300	68	322	24	86	99	72	72	156	43	84	53	97	20
ENSG00000013306	9283	13640	11726	24362	7732	12726	8595	12359	3932	12946	7557	11268	7595	9370	8842	10895	2616	7606	6557	7080	10646	10765	16922	5464	4171	7866	9490	9811	14102	12492	4889	21716	8188	11586	7328	7477	10614	9837	14468	9618	7158	6241	5594	5712	11097	7297	9053	6595	8891
ENSG00000013364	1819	28385	21882	57348	17597	9578	7906	27793	4544	13638	14693	11609	9443	8590	12012	7537	3607	22883	15622	9303	7577	17130	17599	18087	13181	32015	14408	17478	23339	8767	7331	29500	14125	15363	24232	10398	19633	24839	26941	10949	23560	4318	12740	5859	17720	15485	9110	9537	15669
ENSG00000013374	6170	5460	6112	6840	4659	6766	4091	3945	1943	3056	5064	7749	2568	8129	6520	4873	4271	10111	3580	4999	6613	8748	2577	6457	8802	4688	3052	3221	6071	3982	3205	1917	8237	800	7618	4720	6721	7338	2221	4710	5684	3378	2491	3765	3652	7893	1946	5206	4104
ENSG00000013375	892	1834	1137	2139	2766	6242	2175	2496	3621	2807	1592	2120	2147	1954	1069	2103	1449	2073	1394	1680	3940	2551	339	2279	7621	996	1644	1781	1819	947	1032	603	2720	318	3928	2864	1281	3041	350	1363	2470	509	1658	813	1755	2422	701	2097	1128
ENSG00000013392	108	292	112	292	404	576	202	338	361	357	265	246	190	262	102	207	106	337	81	185	606	252	52	252	659	128	270	314	172	88	95	69	270	25	328	222	187	481	12	180	211	64	162	162	161	230	207	177	130
ENSG00000013441	7546	2291	400	539	4981	2665	3456	748	3080	1641	3742	3006	3969	1781	1043	4847	2089	2300	1749	2300	8695	4675	607	2207	4437	498	4522	3882	1719	1651	1963	431	4472	76	5441	5001	2638	2975	463	2145	3802	2595	1346	2710	2994	3981	4701	5383	133
ENSG00000013503	711	859	788	951	1055	1517	948	327	498	742	848	1148	767	1365	1144	1251	1857	889	422	797	798	666	423	1165	530	423	669	519	1011	677	628	409	1013	209	809	715	586	766	253	536	612	315	588	669	999	1004	362	844	1058
ENSG00000013523	2158	2004	4393	3313	3272	1650	1506	4255	581	2288	1015	1084	1295	4171	677	1898	375	2533	655	1238	3064	1021	3913	3244	1073	1104	1412	1505	2044	1375	1194	1574	1843	970	2212	2729	2692	3174	1479	1488	1889	1295	940	3090	1824	1961	2112	1128	2638
ENSG00000013561	3089	7036	3178	3793	5693	3144	4719	7375	2838	3077	4014	5046	2472	7954	5424	6245	4701	3670	4220	3291	3938	6148	1667	7232	4464	1569	2457	3524	2585	4653	2455	1095	3024	2144	4232	2967	4201	6335	1656	2833	4904	2393	1785	2506	5296	6984	2055	3007	1953
ENSG00000013563	2843	7572	2776	8369	2896	4121	3024	5571	4711	3407	4402	1812	3115	2942	4495	2060	750	2516	1871	3285	3433	2446	2408	3382	1779	6175	1578	2594	3429	1780	1342	3723	3357	2226	2795	1841	4052	3462	2907	1290	1613	995	1153	2629	4397	1440	1866	1524	3253
ENSG00000013573	2725	943	314	1081	1020	1880	1087	1864	230	2173	722	2096	411	1657	1051	1645	3066	1018	1573	778	2073	3401	1936	356	1248	459	887	1889	1288	1252	556	1635	444	495	795	1084	2100	909	1123	1282	1591	677	598	642	1581	1293	3164	1386	834
ENSG00000013583	2095	4345	1705	4633	3297	2098	2716	5247	3742	2677	1615	3599	1227	5351	3276	1563	1213	2286	3278	4275	2200	3940	3279	3411	972	2275	1311	5276	1790	5705	1148	2958	4315	3196	1687	2713	1474	2652	3535	3490	4542	959	4439	1226	2182	2206	1911	3528	4106
ENSG00000013588	277	2228	1001	6152	1108	2115	772	14621	7365	3671	2274	1860	1149	309	176	704	721	1087	3217	146	378	2574	52	1286	35	5662	988	6447	569	8372	807	3854	1498	4681	1090	4393	63	568	1410	894	2887	1944	7148	498	4970	3026	861	1405	2409
ENSG00000013619	3213	4467	1917	1523	1625	469	986	4748	516	946	2091	1457	965	2944	1001	414	2614	2280	927	3500	1219	3366	2557	2061	539	1618	1215	1675	882	841	813	711	1804	1707	3125	945	1994	1546	2417	2008	3628	1206	829	3481	3426	1943	1651	1410	1587
ENSG00000013725	58	158	243	252	55	109	65	63	79	50	218	116	283	66	1179	87	13	948	593	510	82	316	55	121	1433	284	261	204	2014	50	379	57	113	69	2008	32	1147	188	703	1215	96	14	38	62	154	269	652	559	93
ENSG00000013810	3898	6973	1476	3589	1967	4067	4408	2123	730	1824	1461	5724	999	3792	1001	1888	1856	1785	2671	2057	3417	4134	3059	2079	2206	2045	1325	1466	4528	1431	2092	4333	1821	1221	2940	1507	2459	2386	1207	3274	4092	1313	743	2868	2767	3160	1035	2320	2542
ENSG00000014123	727	1699	772	1596	3600	3820	1746	1039	2449	1034	2056	1867	1904	1650	1241	2778	1331	1289	670	1431	3272	1975	178	2198	3315	580	1172	1574	887	675	1022	241	1878	162	2862	2893	797	2016	118	1034	3245	849	1244	721	1455	1811	398	1900	449
ENSG00000014138	2425	1575	1429	2457	1693	1568	1182	2028	803	1980	1489	2990	738	1403	2081	917	401	1360	724	1368	2386	1200	1889	1158	791	1548	718	1221	3029	1473	1151	983	1269	513	1595	1263	1755	2051	1231	870	1103	447	605	2452	1620	867	1075	666	1498
ENSG00000014164	2756	3818	2968	4702	1923	961	1783	3427	136	1869	3396	3135	1092	3307	4523	3723	3500	2160	2391	1883	3111	2386	4298	1699	1684	1468	1771	3266	2556	2724	1490	4027	2017	3166	3278	2763	2981	2908	5049	3537	1455	2366	1942	889	4241	1908	1892	5151	2156
ENSG00000014216	10836	22044	12653	21704	14295	7200	7171	24448	2313	8310	13447	11684	17595	9260	21928	10725	5842	14229	6241	7539	14569	12422	18608	9140	4860	13581	16355	9642	24221	20229	10190	10260	12781	22729	13521	7669	9059	14691	17638	9812	10936	4062	12794	10496	16575	4576	7784	5382	9033
ENSG00000014257	21	12	1751	192	421	570	15	6	38	19	3029	227	1480	143	62	11	8	418	23	17	273	10	62	76	67	6	1822	8	655	281	1342	101	1740	145	22	394	478	500	1	28	23	7	584	1276	4	14	44	85	50
ENSG00000014641	7716	15825	8739	15710	12095	23158	26537	8283	24960	14523	12854	15775	6379	18854	10763	9076	4920	10683	7925	9307	14506	10729	7412	14730	9640	6815	5043	6421	14249	7176	6603	7061	10502	2120	6521	19001	10229	18770	4032	7661	7414	3700	5449	9178	14264	15141	6580	10540	8696
ENSG00000014824	7974	4090	1053	3379	5633	7715	7160	1773	4160	2381	5832	5802	2093	5112	4759	3284	7659	3145	3897	4307	5916	2917	965	5610	2167	1643	2404	1968	2028	2678	2629	694	4322	342	3919	1128	2841	4061	455	2344	5342	1900	1908	3403	5432	4644	1621	3966	1355
ENSG00000014914	532	829	450	801	1836	276	241	1206	122	272	680	352	379	348	138	494	93	1234	193	586	893	1602	133	1192	1431	442	853	443	303	202	352	533	699	190	703	825	566	928	37	242	310	250	302	390	223	397	445	2087	111
ENSG00000014919	2197	4481	1253	3643	1960	3799	2073	1448	3316	1655	1736	3364	1222	2092	4220	3474	1627	1733	1208	1537	1575	2750	872	2741	2440	1550	1203	1387	1755	1441	1003	1385	1256	350	2094	2240	2448	4838	686	2115	1749	1241	2261	1689	4034	2036	1441	1318	972
ENSG00000015133	206	144	680	497	235	593	102	400	71	122	246	415	949	273	1130	346	1055	1051	476	726	137	1187	1042	208	1113	94	822	104	2750	851	859	37	197	589	1975	398	720	184	391	1488	318	155	1119	95	257	140	1149	444	130
ENSG00000015153	843	456	256	152	836	888	828	245	650	250	815	752	610	737	864	676	1353	441	804	431	1032	927	111	703	503	187	376	658	402	252	463	101	627	97	590	653	483	392	115	386	535	380	306	358	632	488	362	708	132
ENSG00000015171	2909	4412	1476	4401	4018	2617	4172	2637	2778	2391	6658	2767	2258	2909	4347	4034	3113	1952	2513	3619	3565	5960	1245	3495	4369	1271	2400	2518	2704	2938	1830	901	2176	259	4333	5553	2469	2904	1088	2555	5551	1499	902	2324	4613	2662	1699	4750	618
ENSG00000015285	230	397	589	558	101	135	132	154	201	156	722	449	130	188	1236	297	60	1309	885	817	318	559	195	302	1581	432	451	351	2348	132	507	241	466	136	2524	240	1327	369	1731	1403	221	89	211	124	199	415	730	687	243
ENSG00000015413	6	14	23	46	2	4	0	7	3	2	5	19	0	6	308	2	0	6	209	53	22	0	8	28	73	38	0	2	29	2	48	76	0	525	137	4	10	21	72	21	3	4	4	2	9	4	32	9	18
ENSG00000015475	1734	1202	1088	761	1459	929	1500	998	850	2177	539	3225	1156	1815	1377	1179	1799	1040	760	1951	1764	1894	1141	1080	909	616	920	1159	1396	2007	672	868	990	618	1003	2129	1310	1733	768	1417	594	1371	984	1683	1396	1246	1322	1260	743
ENSG00000015479	15807	14187	7832	13265	33110	13044	11442	10366	9870	9080	15942	20669	13412	23958	22762	19325	15824	11554	11700	9679	20409	21875	2893	32818	18917	3132	10950	12895	7085	8643	11149	1766	15558	774	19741	23166	10758	17670	1515	10319	18064	6937	8056	12354	22506	19205	7446	13793	3931
ENSG00000015520	66	0	14	7	9	10	2	0	2	10	14	5	13	10	9	94	3	2	9	18	7	19	0	4	1	1	34	5	1	6	17	0	1	15	2	16	1	2	0	0	4	3	4	0	7	1	10	8	11
ENSG00000015532	1563	3959	3228	7584	3141	3609	3295	4048	515	3334	2408	3289	1714	3024	2337	588	1560	1825	1678	1892	2864	3386	5559	2816	1518	1948	2048	2241	2676	2692	1471	3274	1711	1296	2719	3762	4252	3866	2674	1842	1721	855	1887	2752	2988	2596	1303	2342	3041
ENSG00000015568	102	49	21	12	86	31	49	8	37	123	50	121	89	84	17	56	16	50	74	23	168	217	9	58	109	18	68	24	15	63	27	0	47	14	32	62	48	25	36	16	22	44	30	7	65	7	78	59	18
ENSG00000015676	26696	10110	13444	16146	9029	5808	7639	10244	2536	6800	9597	14690	4799	15865	8318	3971	3000	10189	4929	7374	12675	4535	9879	13724	6527	12638	6398	5400	8487	8763	5320	6553	6370	7416	8477	7651	9490	13364	5655	4312	7935	6490	5001	12505	7934	7284	3754	8372	14157
ENSG00000016082	80	44	4	0	20	0	2	2	0	0	2	0	38	153	2	52	77	2	4	11	0	55	2	0	2	0	22	0	32	4	4	13	0	0	5	0	2	0	0	174	2	50	0	1	0	16	9	85	5
ENSG00000016391	55	141	209	41	55	32	39	184	23	77	775	199	250	47	50	39	66	130	41	47	78	264	16	87	68	14	408	40	58	57	50	130	21	76	77	30	33	1014	25	101	54	23	37	67	37	71	44	52	17
ENSG00000016402	4	14	161	94	117	264	14	4	18	4	8	2	225	54	39	3	1	199	0	2	6	22	2	13	2	2	688	1	516	191	476	0	18	202	15	0	4	13	0	0	11	0	84	2	0	2	29	4	2
ENSG00000016602	0	249	362	39	52	297	3	6	20	0	50	0	1942	104	32	0	0	75	0	3	49	4	0	13	0	0	848	0	1146	322	742	0	2	6	3	0	0	0	0	0	0	0	215	10	0	4	6	2	0
ENSG00000016864	4409	5223	3438	6419	4857	2353	4213	5305	4248	2627	5807	4286	1256	4233	2764	1771	2583	3940	2000	3847	6370	4124	1334	6788	2827	1981	3222	3875	3157	1288	2575	1503	3741	892	3522	3224	3641	7644	1257	2919	5142	2632	1981	3029	4849	5245	2594	4792	2721
ENSG00000017260	8889	5692	4973	7336	9951	9358	6926	9701	8858	3509	6993	6205	5223	16222	9452	4492	8579	6850	2873	5771	7491	8391	4186	12768	4822	4612	3781	3634	4723	5735	4120	1365	7592	1232	3940	4211	4980	5030	2339	3859	5032	3058	5551	3055	8382	5990	2936	6498	4183
ENSG00000017373	269	480	683	386	235	1046	34	823	33	766	212	476	947	668	133	133	459	744	289	579	253	624	1282	357	207	206	254	405	472	1116	494	1680	228	278	74	709	471	1158	14	301	68	789	231	406	1070	1553	726	402	85
ENSG00000017427	345	143	144	216	92	649	104	302	269	25	298	138	1268	407	554	226	135	84	140	237	306	290	10	876	358	70	137	244	435	55	355	175	55	320	498	68	201	165	170	86	57	78	37	180	24	198	83	404	189
ENSG00000017483	62	169	1382	920	434	694	111	251	139	38	311	210	1286	354	568	118	54	877	536	344	146	107	97	48	537	287	1801	183	2376	1224	907	113	476	1638	615	75	288	237	184	224	108	12	4273	118	168	102	152	223	140
ENSG00000017621	127	153	146	328	183	326	79	115	21	86	176	91	117	162	343	157	31	142	144	85	146	97	88	99	91	130	155	74	216	162	99	238	77	158	127	82	206	204	81	60	97	44	40	140	100	136	116	48	203
ENSG00000017797	4892	9562	6282	10762	7355	8678	8325	6841	4856	6019	5332	6818	7100	6570	6950	6411	10750	5776	5805	6473	6021	11151	3249	9909	4025	3831	5932	5056	11704	7423	5249	3424	3151	1445	8926	4868	6278	4056	3239	6738	8013	2671	7931	4680	16045	6770	2140	6059	4239
ENSG00000018189	2207	1697	335	1629	1663	2586	3424	713	3521	885	2863	2238	1370	1342	910	2256	1657	1406	916	1389	2265	2141	513	1977	1095	936	1659	1162	1623	2329	832	1151	1682	134	2402	1124	1510	1956	439	864	3280	589	2014	797	2188	1482	996	2636	893
ENSG00000018236	39	185	1123	360	6478	858	52	813	533	55	1393	13	468	45	169	17	370	902	73	171	3473	650	12	1647	42	56	413	1913	726	651	862	181	405	15	459	235	1369	1480	27	5	30	15	734	234	60	403	22	38	151
ENSG00000018280	372	347	368	792	317	282	163	104	238	164	889	671	172	171	171	83	251	766	1010	293	263	1270	293	161	436	266	378	229	359	228	110	283	352	125	403	1003	1075	294	258	563	277	98	195	247	196	410	64	321	215
ENSG00000018408	9516	5562	6805	6405	8153	6197	15313	7859	4409	5868	18098	4196	7916	14022	2213	28189	6380	3203	4083	5347	15311	4774	3040	18993	13441	1435	4644	1954	7095	5372	5753	1641	3530	797	5669	11206	3760	8178	645	1306	3960	1503	3932	3292	12825	4280	2951	5797	2628
ENSG00000018510	2863	4349	1507	4552	5524	7284	10936	3936	6140	3692	4327	3899	2255	4115	3829	3977	3650	2480	4339	3154	4855	6194	1028	5367	4375	2512	1651	2125	2046	2279	1826	836	6078	440	3504	4762	2143	2808	566	2615	3816	1070	2788	2331	7133	2209	1633	3541	907
ENSG00000018610	1941	2130	1561	1784	1929	1630	1858	2171	880	1947	1871	1644	1524	2541	3825	1500	1199	2213	1905	1362	1925	2091	801	2231	1144	966	1093	1240	1427	1602	904	810	1970	585	2005	1222	1934	1868	609	1641	1949	858	860	2050	1865	1642	808	1730	987
ENSG00000018625	75	3	13	13	1165	12	1	9	6	50	3	3	138	23	12	14	730	15	8	14	31	10	21	231	3	1	60	16	7	22	62	2	9	6	169	26	15	6	12	5	61	7	10	32	15	57	8	9	0
ENSG00000018699	1021	1490	836	2093	1691	1403	1878	848	1289	704	1685	1505	694	1485	1623	1926	1040	1372	1078	1052	1304	1007	610	1647	1278	495	782	791	881	858	795	489	1318	107	1376	2483	731	2046	476	934	928	312	595	1659	2263	920	669	1622	582
ENSG00000018869	63	95	64	140	356	147	65	218	100	66	68	41	141	391	185	13	99	29	43	61	241	70	28	30	26	79	44	133	204	130	36	6	94	4	108	6	39	15	18	44	167	83	19	8	178	182	108	45	45
ENSG00000019102	9	11	5	10	18	16	3	9	2	4	22	23	22	20	7	9	6	7	3	12	16	12	12	18	6	2	20	9	11	34	8	29	10	9	10	40	6	0	0	8	3	2	2	20	8	10	11	9	5
ENSG00000019144	6969	11896	8315	14516	19474	2527	4578	15861	1631	10442	10869	10884	8592	12899	6099	15054	4545	7765	2846	9199	21667	7442	5188	28108	6979	4592	8107	6892	11393	5946	4718	3064	8217	2875	9372	10015	10048	7271	4354	3206	2408	2801	2597	11442	20988	4819	15070	8471	6204
ENSG00000019169	2	30	500	217	261	63	30	4	16	19	942	78	250	20	12	113	2	43	97	26	20	239	91	47	620	38	537	50	861	156	165	88	269	220	144	1285	362	6	555	191	8	1	51	40	44	224	90	99	180
ENSG00000019186	2	2	4	20	46	51	2	2	4	10	5	124	107	14	4	2	3	50	2	2	3	13	2	0	0	0	13	0	56	35	20	0	4	12	8	11	0	12	0	4	12	6	1112	0	6	81	0	2	0
ENSG00000019485	297	673	552	354	543	67	554	681	89	463	401	365	326	386	999	895	912	230	370	355	717	375	356	395	144	314	318	229	431	571	219	211	549	266	346	467	236	789	448	132	260	83	329	356	585	134	399	339	242
ENSG00000019505	6	51	0	15	6	13	12	10	2	4	2	3	10	3	2	6	76	4	9	4	20	226	2	16	7	0	24	3	17	11	31	18	1	0	6	9	14	1	0	10	2	3	7	8	4	3	7	107	1
ENSG00000019549	18224	5401	1520	7811	2114	1767	3802	4076	4768	2322	3383	3389	2272	19695	9438	729	9918	2102	7073	5289	2827	9261	1301	2791	302	3650	1535	8868	2365	3462	2039	1865	16596	904	7030	1786	1628	2306	3345	6386	7748	1973	2178	3917	19644	4091	449	11565	1580
ENSG00000019582	32123	53410	121529	122187	63144	21051	16634	15460	36042	13269	217578	61979	55334	18896	135612	35487	6029	551060	100641	103692	39259	40853	18049	29095	145313	71688	116645	119118	330804	23145	48677	14201	57441	22743	469002	22856	467872	269606	270768	347690	548183	9561	26800	13942	16822	154703	86450	85973	17965
ENSG00000019991	149	30	103	79	77	37	18	18	124	44	221	172	94	299	124	81	11	167	45	90	97	66	19	199	216	51	30	48	150	13	71	47	125	35	183	918	98	75	38	13	4	26	78	49	45	92	24	94	99
ENSG00000019995	2374	3350	1393	2567	2445	2061	1830	1644	2673	1247	2062	3629	2114	2331	3140	2959	2465	1623	1295	1889	2063	3302	582	3052	2128	1586	2685	1754	1747	2011	1579	1072	1599	572	1817	2341	1912	1558	662	1786	1594	1044	2610	1485	3048	1867	1395	2816	752
ENSG00000020129	2967	5997	6134	10609	5689	4802	5196	2845	1339	4550	3990	9605	2377	6629	3532	2348	2911	3614	2764	3281	4378	4194	7336	3748	1659	2360	2529	2332	3251	6165	2150	6611	2896	3426	3410	1645	6580	6451	1419	1600	3463	1588	3143	4912	5671	4162	1076	3544	7334
ENSG00000020181	8572	2835	13367	2835	14950	1199	1510	8725	2425	5099	1789	7191	5837	12361	3086	4265	1272	7003	1091	3745	4709	3906	3258	6957	981	1131	2022	5045	6559	1796	5421	4166	4724	2642	3525	3949	4346	1734	1325	4278	2198	638	752	4379	11994	2059	3031	3827	4097
ENSG00000020256	969	2216	1192	1935	1428	1185	1318	2747	285	1041	1021	1237	831	1714	1326	1207	2243	995	1434	1185	1171	2112	1354	1799	1234	608	865	782	977	2041	647	616	936	575	1762	1336	1025	1238	714	1173	1525	479	1376	1065	1924	987	865	1255	1367
ENSG00000020426	737	671	254	503	837	526	448	491	863	748	496	756	417	746	491	793	482	468	434	313	399	832	288	715	324	198	498	558	474	245	437	268	649	62	606	1241	176	747	75	363	500	357	339	257	706	424	343	339	263
ENSG00000020577	2765	3234	2748	3017	6159	1033	804	4979	1402	2819	4692	5594	1599	8224	3316	2209	1121	3845	3151	2434	3873	3065	2114	9845	3627	1340	3195	2883	3391	1187	1891	2012	4984	203	4332	4779	1454	2040	800	2999	2499	1731	1775	1966	8097	2893	3179	2042	1219
ENSG00000020633	12475	11903	4402	13625	4066	8861	11007	2452	6697	8006	7395	8094	1826	5330	1152	8583	28775	3943	7610	7777	1263	7558	9459	2196	1681	7758	4014	921	9088	8620	2843	14302	1581	1755	6765	4569	7204	8607	1735	5496	5881	6134	6093	2559	4075	11932	2143	6485	12206
ENSG00000020922	1795	493	620	690	1363	831	503	442	651	304	1033	1494	565	539	791	1444	419	394	292	435	1709	477	196	867	453	213	639	493	616	523	389	95	851	38	1071	1036	782	412	39	278	638	192	429	533	1425	374	406	462	164
ENSG00000021300	634	25659	18833	4296	12483	198	245	16389	32	2898	19867	51	15514	1303	1876	1625	879	17009	1940	1127	18684	385	1342	5549	19517	117	1335	5329	2196	688	8366	1335	1773	686	873	10197	1772	11834	1101	515	262	536	253	35528	855	1224	2008	7524	974
ENSG00000021355	2356	4898	3825	5382	8160	5225	3491	4354	3474	1986	13452	4059	15604	3596	3989	1974	133	8103	3302	1863	4449	5635	1871	3292	4376	3073	5941	3729	10782	7787	4144	1498	9056	1360	4360	4006	3238	6641	1718	5251	3539	1901	4437	4626	3994	5091	4939	3797	631
ENSG00000021461	30	10	7	6	19	17	10	9	4	8	15	14	13	19	8	11	5	7	7	4	32	17	4	24	15	8	19	11	19	11	7	9	4	3	12	22	12	6	3	12	7	7	6	4	14	7	8	10	4
ENSG00000021488	60	5	15	8	20	13	7	6	11	3	17	5	25	15	4	24	26	16	26	5	29	40	3	10	10	1	32	24	10	8	24	3	10	2	19	36	20	20	6	13	23	44	2	8	6	9	64	19	8
ENSG00000021574	963	1029	345	573	2124	1674	1449	388	788	707	1216	1231	791	1066	1973	1629	2011	815	1094	967	1324	1881	200	2430	1423	234	704	747	394	584	849	69	990	60	1436	1996	552	1038	109	732	1041	314	646	863	1741	951	323	1163	94
ENSG00000021645	333	204	346	934	845	21	79	42	289	1125	787	160	16	9	38	2	22	510	147	596	257	706	44	315	14	10	659	12	26	20	24	3	33	0	55	224	311	2581	14	8	101	0	32	922	13	559	151	31	8
ENSG00000021762	1126	2032	2953	7591	1606	597	2545	862	220	4121	1854	3629	1657	698	1951	347	2178	1750	1336	1854	1983	1478	956	1297	696	1504	2275	1065	1872	1295	1114	947	1597	1878	2303	2184	1493	2283	2645	734	3344	445	1035	1409	3065	1661	1772	762	1862
ENSG00000021776	1107	2921	2940	2542	3475	3420	3473	3488	1697	1159	2775	1653	2061	3402	2818	4650	1214	2509	883	1707	3484	3280	1250	4038	1407	1064	1852	1850	2178	2199	1782	864	1441	339	2402	2076	1556	2316	1044	1696	2755	451	1771	2050	3517	2164	1067	2331	3267
ENSG00000021826	1050	129	1084	102	852	380	439	362	1207	1935	2598	1289	191	2841	53	768	1057	2014	349	211	2039	227	980	4282	155	1001	632	1133	1382	128	527	18	2657	226	2496	1346	825	20	469	334	495	641	895	672	4102	369	1102	280	164
ENSG00000022267	1220	528	358	480	1047	201	514	343	489	112	147	682	758	1584	1126	634	2978	422	132	337	1613	2659	184	2133	522	91	702	351	622	421	459	341	851	172	1324	320	777	352	115	254	185	175	210	939	137	153	982	1152	218
ENSG00000022277	6044	17207	6789	11574	6348	11655	7355	12155	5132	6022	6090	12662	3557	10099	5791	6408	2632	5091	6987	6045	5878	7463	4139	9586	3975	5514	6112	7324	6606	7969	3013	15312	5531	6874	7893	5859	4588	7406	8959	8148	8328	3705	8023	8170	5255	6290	10795	4713	7851
ENSG00000022556	19	41	38	498	16	643	31	28	6	94	232	69	956	87	157	17	42	755	118	18	36	112	49	39	153	7	875	40	2168	1725	455	18	62	7	658	269	106	11	6	224	28	21	576	28	18	53	38	58	10
ENSG00000022567	1362	752	1601	2130	1140	1189	1643	1818	264	1167	1664	1855	646	1726	1875	1824	5123	891	549	1162	1707	2461	2096	969	2343	437	652	545	1572	1956	776	1016	609	739	1530	1080	1785	2484	559	1240	528	857	778	379	1272	1816	673	2106	898
ENSG00000022840	8805	13093	8644	16330	12007	11505	10951	10679	10473	11178	9544	11384	7875	11921	9737	6096	6235	10260	8518	7738	14749	7130	8902	11523	7546	8075	9449	7562	15596	7738	6655	10825	9340	8957	9720	6126	8365	4198	13280	7159	7856	4763	7212	8485	10855	10030	5487	8840	13049
ENSG00000022976	1420	1611	767	2269	924	790	680	1183	649	1417	581	1327	650	1507	1175	451	191	939	535	743	551	1472	592	930	566	955	823	1396	762	347	582	934	830	327	861	608	1168	1096	430	1033	665	1093	435	792	1102	506	873	711	818
ENSG00000023041	1686	2094	714	1714	1403	2565	2101	1238	3238	1363	1052	2574	1055	1327	1679	2118	733	1039	849	1183	1562	2245	376	1647	1735	915	1174	685	1210	814	766	906	1145	170	1454	1750	2394	998	833	1280	1232	770	1002	1131	2148	1225	1410	1901	376
ENSG00000023171	124	196	190	92	1859	22524	1140	47	33	86	185	289	582	141	151	313	102	400	84	117	164	1168	174	1043	372	62	88	67	577	50	86	278	196	206	442	3349	12184	166	85	175	499	13	111	329	52	112	155	215	188
ENSG00000023191	10070	21758	26043	31218	20691	8101	11467	6239	1074	13688	17481	24201	14410	8655	14495	11153	11665	15890	9945	9553	14979	7388	15899	13049	12324	19584	14047	9599	19585	19086	11410	11063	16262	29029	19947	13801	11270	17129	21709	7792	14564	4659	9461	12500	27388	9789	11894	6999	13264
ENSG00000023228	4283	10350	3327	6291	7223	10012	10241	4832	7317	6135	7013	7182	3512	7254	6010	5128	5652	3857	4842	4652	6036	6263	3669	7666	4445	3184	2500	2026	5467	4541	3402	923	7123	1120	3833	8669	3925	4537	1080	2861	5251	1634	3117	4787	6316	6024	1895	4356	2549
ENSG00000023287	4199	832	1066	2813	5399	2965	3026	1018	3761	1220	10297	5407	2836	4671	5102	5200	1694	1347	1944	1340	6849	3649	628	3737	2756	355	1956	2540	871	1248	2189	177	4797	235	4465	2671	3276	2662	226	2101	3125	2967	2275	745	8077	3912	890	7268	337
ENSG00000023318	3456	3269	3701	5962	5151	5115	4822	5374	5351	3397	4575	3415	3693	4677	7954	1423	2439	5725	3973	2190	4201	4130	1158	7187	2729	3359	3065	1977	4023	2106	3280	1711	2762	821	2735	4805	3772	5050	2084	2904	2853	2551	3203	3329	3113	2430	1196	4691	3332
ENSG00000023330	2645	6165	6227	13227	3476	5559	8175	7823	3270	2914	6077	6512	3072	5073	2730	4094	3055	4007	4749	3584	4644	4435	9548	4486	3309	3323	3629	1328	7074	5543	3042	8131	3180	5643	3132	7211	5490	4113	1942	4156	3335	809	3751	3052	6482	10371	2202	3701	6644
ENSG00000023445	147	377	73	252	549	443	332	39	434	113	3357	721	462	132	657	466	153	1582	25159	510	1101	227	79	698	4794	136	532	160	1504	145	1074	53	1788	2	5041	413	2374	627	138	720	889	70	350	393	274	816	523	930	22
ENSG00000023516	2283	2137	1458	1455	6239	2210	7454	3386	1706	982	3260	3776	3352	2932	2504	5266	1696	2347	1153	1838	5566	3192	267	5933	3804	871	1247	1505	860	1125	1609	130	1908	241	5144	3573	2078	3609	159	1213	3312	816	2211	1660	1143	1165	1170	3857	627
ENSG00000023572	811	1157	261	527	672	619	1082	316	1439	590	752	900	241	551	549	352	464	473	478	473	408	615	338	429	357	349	334	441	533	303	405	350	485	233	559	864	706	301	138	487	604	358	339	415	589	1530	200	621	508
ENSG00000023608	689	333	148	427	683	473	868	209	635	467	404	501	388	809	346	840	248	251	311	255	354	1062	99	574	255	82	509	752	426	134	337	75	490	19	627	859	204	332	133	396	611	263	374	139	851	394	182	491	102
ENSG00000023697	3025	5994	1708	3695	2677	5934	3557	6080	5524	3460	3098	2546	2252	4536	4580	1178	2461	2539	4116	4466	2574	4560	2608	2153	1127	2902	2019	5862	3396	2777	1703	1556	2943	1898	2413	2692	2122	2156	2556	2908	5125	1623	2204	2039	4156	3812	3916	1438	3397
ENSG00000023734	7150	8773	4998	8667	8478	11992	13170	9171	9774	8797	7146	9614	4643	13044	6550	6913	9348	5849	9166	7407	7374	8288	6783	7443	6466	6486	4123	3963	7263	8842	4024	3459	6430	2606	5029	6649	7360	7580	1952	4701	7935	3466	7262	5742	9627	9456	4192	6775	8173
ENSG00000023839	328	3543	768	1567	500	4590	2864	200	145	1961	1531	5005	123	5339	145	2419	1207	534	1011	2657	2483	6129	4174	16	94	1874	403	545	1710	1348	563	2479	854	435	908	49	4347	873	510	243	694	996	1736	370	4420	2712	1078	1506	2562
ENSG00000023892	1396	262	1025	583	221	450	274	136	358	696	522	318	982	1049	922	683	71	1133	686	623	515	438	163	392	1226	293	1408	1025	2168	430	895	2877	706	419	2407	628	1089	432	784	1443	221	1830	567	255	145	854	1232	1066	120
ENSG00000023902	3649	2835	2434	1059	4362	2121	4822	494	1108	1104	2888	5177	1115	1520	1611	2835	3174	2321	1679	3368	2741	2663	1071	2252	2629	795	2437	2543	6726	1561	1266	2803	3271	796	5405	1127	2962	1404	1982	3099	775	927	1669	2675	1264	1627	1808	8378	3143
ENSG00000023909	467	948	285	1514	1075	2960	985	424	400	422	935	846	869	777	463	614	931	620	881	684	875	1085	179	1034	1153	256	696	359	873	1301	603	273	563	56	639	930	921	488	62	511	899	151	542	292	450	1551	186	519	511
ENSG00000024048	3348	2685	2395	2480	6183	3342	3125	2958	2835	2590	3522	2948	2504	5374	5109	3364	3519	3040	1696	2766	4255	5234	1770	3937	3755	1028	1969	2637	2850	1954	2232	422	4182	345	4200	2214	2413	3183	1322	2720	3305	3378	2437	1748	4963	3001	4055	3210	1512
ENSG00000024422	2174	1000	8349	15950	2992	5322	3203	16687	3425	1769	4502	10108	5821	2712	2695	513	9856	4194	3100	2634	2704	5705	2286	12644	959	2507	5676	7826	11162	7574	5277	2533	6071	9325	8605	8415	2854	4300	4761	1484	2831	686	7698	3878	25211	1063	1570	6417	4796
ENSG00000024526	621	565	47	291	703	2002	1373	202	798	830	628	1031	299	1502	211	627	719	263	599	384	962	1127	131	913	559	118	181	136	595	213	754	30	657	44	408	826	309	547	27	298	1188	136	136	472	1276	980	54	521	59
ENSG00000024862	566	548	863	1501	694	1263	517	1148	821	483	647	1211	650	1727	919	700	452	1120	487	816	1146	1464	219	1015	866	536	551	851	946	356	442	263	803	388	1304	430	944	1168	402	1096	690	264	480	649	436	727	376	951	377
ENSG00000025039	1640	4453	2812	9766	2900	7350	4007	7776	6754	5462	3359	6830	798	3176	2856	4712	5722	2148	2414	3132	2769	5777	2289	3298	3436	3292	1302	1612	5369	2068	853	5273	2602	1675	1522	5131	1966	5029	2078	2614	2686	1071	2396	1516	1342	3479	1045	1989	3885
ENSG00000025156	621	697	523	798	1373	1172	532	1099	835	453	623	1150	616	1319	500	1019	575	818	408	711	1594	1714	225	752	675	509	885	914	669	351	321	152	950	96	1264	347	521	883	190	868	1344	345	515	524	348	474	282	893	468
ENSG00000025293	2153	5862	1847	3631	4395	3750	3309	3794	1762	2211	3094	3211	1853	6189	3083	2827	2155	1520	2236	2341	2987	3865	1306	5885	2313	1905	1867	1491	2209	3435	1472	790	2786	305	4407	2712	1428	3032	1360	2641	4950	921	2094	2074	3183	2683	1232	3595	1845
ENSG00000025423	258	79	71	101	39	121	192	63	35	37	88	124	33	69	126	50	57	62	149	33	88	390	14	82	63	15	37	59	49	50	41	18	48	24	94	79	49	77	19	143	82	23	49	69	103	54	24	131	20
ENSG00000025434	852	1042	1803	2083	1251	534	1074	1102	742	853	1586	1442	1155	700	1700	1084	430	979	966	961	1864	402	1337	1717	2226	611	1865	821	1848	420	575	796	1650	453	2406	1014	1310	2063	1069	2137	400	734	409	1573	1499	527	1538	964	1634
ENSG00000025708	1418	5343	5745	16794	3064	4659	3547	1141	945	1649	6915	6829	10025	1501	4039	1311	2265	14769	15403	5221	1038	5822	1057	1147	14220	5917	14168	1757	22158	17534	8052	5241	6027	10855	16516	2440	12152	3048	4846	7597	7144	1115	7445	1077	3208	3068	2538	3326	1206
ENSG00000025770	4993	6397	3827	8366	3052	3086	3494	16687	496	6726	1866	5814	1917	3382	3945	4966	2510	2434	7394	8288	4494	6562	4070	2882	4414	2754	3240	3152	5250	4004	1721	8363	2966	3597	5054	7071	3304	3573	5571	3636	2752	2474	1323	4109	4378	4068	3185	2974	3769
ENSG00000025772	1561	8921	4022	7403	2809	6538	4941	5099	2776	3529	2871	7298	1536	3942	3107	1017	1337	2488	2410	2294	4080	3628	3270	2870	2232	1353	2506	3247	3829	4409	1503	3766	2223	1992	1977	3203	3607	4640	1725	3301	2959	1589	1949	3274	3181	4714	1807	3280	4721
ENSG00000025796	4663	4086	4096	6866	8680	8884	5306	5793	7578	3416	5255	6372	4457	5838	2716	7305	4988	5172	4156	4372	9053	11004	1444	8385	9965	2670	4073	3844	4712	3547	2684	780	5901	1025	6073	4389	4016	8368	1104	5358	10077	1371	5905	4030	4937	4951	1238	6569	4262
ENSG00000025800	3905	5959	5507	7501	7442	6625	5942	3390	3456	6273	6290	5560	4201	8236	4908	4248	7480	4739	5298	4180	5061	5510	6923	7822	2591	2968	3519	2069	5383	6472	3237	1350	4477	1402	4113	3723	4353	5852	2011	2723	4413	2103	5210	4780	6296	7023	924	4238	4971
ENSG00000026025	130217	645026	224370	494130	287274	70216	180406	383868	449580	210042	211274	342002	73819	197052	461475	247228	247723	159613	545199	269852	117408	416251	350908	339531	193402	314841	129831	412052	164238	192443	87765	355456	205840	56029	376840	769749	196898	335495	347216	556156	459653	89670	704750	189471	762743	138804	367483	184831	191037
ENSG00000026036	431	117	18	38	162	235	353	25	11	58	88	100	73	316	11	200	35	113	52	122	251	213	34	128	302	30	132	89	28	167	84	59	79	19	163	171	230	103	13	108	217	161	52	107	99	145	1007	141	27
ENSG00000026103	364	624	360	1810	1223	646	628	992	1076	422	580	562	642	428	667	838	162	915	419	360	2028	552	24	2459	1360	527	431	503	541	207	608	132	1757	127	974	871	919	685	334	509	468	64	324	614	954	380	471	1187	41
ENSG00000026297	433	892	1505	1551	408	442	345	1291	579	809	1256	919	728	421	1103	696	382	810	787	831	1680	872	295	400	1555	601	1366	609	2605	192	433	543	487	393	1754	803	1302	500	1652	1616	330	179	168	272	198	736	1044	1387	1045
ENSG00000026508	80082	105921	53916	67286	110490	17513	5526	173842	59280	51084	109555	82183	49537	91100	192757	63654	94710	70519	48621	55752	58304	91778	35709	58959	47952	108830	43504	63210	50315	58611	30329	4052	96855	11388	130055	40865	46200	95171	59657	38292	99621	43257	78773	59668	121256	45589	38699	36723	37044
ENSG00000026559	128	12	67	2	5	14	35	6	0	231	25	53	173	274	102	2	252	13	45	12	0	376	56	16	23	18	16	0	19	83	26	24	0	49	34	45	32	21	0	236	34	14	69	33	28	6	84	78	39
ENSG00000026652	153	276	183	175	101	227	73	605	350	65	180	436	536	176	86	1055	779	569	40	94	1547	906	71	132	423	43	650	310	357	336	143	26	95	165	546	57	496	227	62	255	692	81	215	34	37	109	50	105	152
ENSG00000026751	79	640	364	355	368	4810	4632	30	960	61	444	233	450	92	3441	760	8	1135	2609	851	329	3252	26	174	3997	98	623	120	3813	427	1085	74	878	137	2699	154	2043	203	627	3702	204	1170	747	103	124	4683	711	1499	258
ENSG00000026950	2577	1878	797	2569	5676	2545	1839	1161	1247	1069	4192	1503	1174	1517	3984	424	1417	9940	2507	2972	3025	1012	1271	3352	10889	963	1523	2940	2800	776	1783	385	9641	392	11047	1377	3598	2880	875	3003	4861	1016	227	1829	3564	3518	3121	5271	627
ENSG00000027001	1438	5168	1343	2336	1395	1354	5577	2529	1731	777	1547	1972	1129	1504	2291	1955	1017	1491	2006	1880	2677	1593	1306	2452	1879	1627	1121	1199	1956	1346	917	670	1093	1010	1767	1974	1841	1782	775	1608	2046	679	897	1678	3520	1645	1054	2578	1599
ENSG00000027075	1043	1071	871	4019	657	1931	1112	1916	1370	741	641	626	1267	1172	3342	328	462	1650	408	1190	445	1921	1732	794	1433	528	1259	966	2523	1006	1045	400	862	442	1884	96	912	560	551	1283	331	323	1498	366	297	703	764	876	1025
ENSG00000027644	15	3	29	14	7	2	8	16	2	11	7	4	4	6	8	26	8	8	6	11	14	5	6	14	18	2	11	12	4	19	3	2	1	10	40	2	59	43	9	21	5	4	4	8	3	5	6	7	6
ENSG00000027697	1695	1431	1548	2856	2556	5318	3014	1340	9787	1547	3047	6551	5634	4836	1494	2519	1306	3167	1182	2700	4808	4523	391	3275	2307	1815	4769	1852	4408	1964	3183	256	2888	432	2976	1816	1240	2970	376	1874	3397	851	3629	1299	1272	3791	777	3599	865
ENSG00000027847	1980	2141	1949	6872	1912	2888	1546	2807	386	1282	1056	2593	1323	3233	2675	1251	1470	1589	1911	4930	1824	2114	1223	2509	2056	3418	1772	2642	2980	1877	1070	2560	2191	2098	1865	1206	2962	3535	2541	1612	1208	1162	972	2727	2506	1658	1612	2485	3837
ENSG00000027869	432	408	134	226	101	465	1566	48	88	532	168	242	125	172	479	362	383	932	475	273	77	403	81	66	628	136	255	260	1106	192	163	1352	156	170	802	50	960	292	251	2086	130	260	207	98	104	136	385	487	185
ENSG00000028116	1312	1205	849	1637	2432	2443	1866	614	1984	1153	3184	2029	1671	1601	1577	2409	1702	1717	752	1215	2941	1519	421	2017	3002	519	1711	1615	1559	1017	1238	445	2048	70	1713	3215	1126	2693	255	1194	1040	701	994	1291	2458	2022	880	2096	227
ENSG00000028137	1670	1182	2824	3639	710	627	648	743	805	1350	3016	3196	723	1070	4198	984	306	4302	2833	2935	1106	1636	1139	1492	5811	1652	1985	939	7113	947	1681	659	1387	914	4640	1320	4486	1587	3123	5212	639	114	1356	650	550	1679	1407	2693	1286
ENSG00000028203	2091	1151	726	921	2603	2846	2681	599	1852	1309	3239	2114	2113	2229	1112	2214	2509	1404	889	1061	2513	1831	468	2362	1619	562	1744	1005	1771	838	1696	230	1866	144	2214	2475	1596	2228	291	1140	1627	583	1569	1217	1895	1880	802	1621	385
ENSG00000028277	104	221	238	259	145	70	56	141	97	197	482	224	435	167	795	139	66	204	605	484	263	657	80	167	776	131	562	127	803	48	303	64	211	17	2319	231	336	153	691	1106	80	49	421	112	166	163	240	269	63
ENSG00000028310	4730	1841	1477	5376	3693	1493	1815	2900	825	3055	2770	10547	1772	3290	2363	3213	2817	2169	1111	2712	6578	5565	1764	3556	3183	3984	2509	2734	2839	3344	1708	1967	2490	1728	3158	2288	4826	2786	2712	2913	2803	1366	1664	4309	3251	3045	2480	3483	3259
ENSG00000028528	9994	7787	19972	7725	19261	6366	6164	13146	4413	5919	13555	10314	7720	11748	7051	6040	4998	13725	4890	9621	20969	10442	5894	24995	16835	5679	7705	7714	10174	6018	7206	4181	14049	2377	8510	11977	6289	14831	3994	6050	10162	3523	3744	10584	10415	12580	9391	15924	8969
ENSG00000028839	520	415	308	343	466	894	399	528	651	276	395	1005	453	970	331	758	376	511	313	585	577	962	58	528	591	209	465	462	488	275	254	58	635	46	803	257	258	568	91	475	460	152	341	270	301	402	181	466	213
ENSG00000029153	93	56	244	327	819	1188	294	33	128	208	743	1420	1947	339	109	34	60	683	56	106	349	227	20	220	391	35	1066	56	698	786	1116	21	337	88	314	225	316	507	12	89	327	12	1784	193	81	83	70	88	17
ENSG00000029363	5249	4293	4096	5008	8776	7054	5540	6503	5592	3147	7015	9585	5844	15423	5723	6280	4528	5143	2852	6358	8389	7860	1134	10726	6807	2065	4514	4610	4200	4463	4033	561	6698	535	7498	5093	4146	7317	908	4807	9395	2064	4150	3700	6636	5988	2266	6524	2560
ENSG00000029364	6154	9518	6199	7883	9763	5345	4724	10367	4600	7640	5288	10972	4123	9592	6616	5143	3372	5810	4232	4055	4660	8733	2450	10116	3737	3950	4855	4749	6558	3632	4186	2807	5698	1239	5778	6901	5996	6409	3263	4542	5220	2240	4776	4451	7896	6101	2611	3695	4471
ENSG00000029534	26	11	60	88	31	11	21	59	19	0	24	26	155	169	62	6	34	47	49	42	23	158	11	60	18	8	76	27	166	52	72	37	31	12	156	9	37	33	8	56	10	2	38	19	20	18	48	40	35
ENSG00000029559	0	5	3	10	2	4	4	2	5	4	13	6	0	0	0	6	2	3	4	9	0	181	5	4	45	23	3	0	6	0	2	4	2	0	27	4	173	18	20	0	7	0	2	6	38	0	0	10	1
ENSG00000029639	250	392	506	981	710	787	1053	434	518	470	590	900	340	940	479	742	138	493	233	799	1180	680	123	511	991	294	531	397	991	386	226	246	468	188	484	1082	582	599	306	642	1026	364	531	309	446	881	302	1012	558
ENSG00000029725	3761	3774	2068	3001	6729	4241	3568	2644	4493	1452	6711	5805	3228	7483	5576	3662	3131	2843	3035	3251	5880	4380	1108	7124	2320	2067	1841	3040	3943	1929	2524	1376	5081	337	4938	7369	3519	5476	976	3302	4802	2509	2894	3949	5703	5874	1934	4524	1035
ENSG00000029993	1417	2537	1090	1846	1005	2599	2138	1615	2315	775	1026	4255	1447	1336	2858	663	2222	838	960	1293	1383	3462	549	1073	797	1637	1384	953	2330	1592	1060	2509	862	1119	1074	2010	2222	1239	675	2316	2124	689	1405	1955	1639	1870	648	718	1319
ENSG00000030066	3293	3990	2342	2382	6545	2564	5014	4562	1246	2087	3815	4936	2612	3481	4229	4094	4364	1831	2302	2443	5848	5046	1692	4496	3348	1234	1851	1479	2066	2534	2611	382	3764	238	3604	4411	2593	2795	379	1625	3626	1217	1877	3594	6231	2390	1350	2711	906
ENSG00000030110	1983	2113	1469	2052	1502	1465	2201	2036	402	1112	1188	2352	1439	2076	1827	870	1518	1576	1986	1342	1271	2241	3216	1323	1294	893	941	893	2759	1915	1134	1479	1352	1589	1564	1500	1246	1108	2084	2147	1406	529	1565	1128	1974	2150	850	1419	1614
ENSG00000030419	16	86	42	24	119	323	223	4	152	12	213	63	311	179	315	155	67	286	339	200	49	65	2	38	251	29	299	17	341	135	325	2	33	8	481	33	184	38	22	181	85	36	61	13	91	176	147	182	23
ENSG00000030582	29376	60360	120788	93869	26601	63750	28620	62302	11678	38296	74853	53752	32005	46839	38330	10784	16055	45321	25154	21054	52170	41361	114185	39102	25385	39923	47256	41060	89325	35411	31633	96437	42713	58157	105472	43585	99848	65382	62001	47627	27934	12592	21235	43845	46206	40987	15262	40759	70641
ENSG00000031003	1316	1715	1602	2333	7429	2473	2158	1912	408	888	2334	5320	2066	5527	2541	1547	2484	2632	1978	4934	3521	4501	328	10208	3097	480	1448	1790	1501	1479	2281	444	1963	298	2926	1715	2197	3904	400	1423	3304	725	475	2885	3909	4859	1796	2129	676
ENSG00000031081	1951	6667	8246	4737	8139	2232	3621	11676	1419	1853	7445	3723	1835	4158	2291	1685	2737	4756	1582	1289	12376	3571	2595	16129	6950	4229	2276	3460	4196	2172	3191	785	5424	1996	5311	2558	1986	8445	3222	1675	378	923	683	5584	1260	3724	2452	3596	1948
ENSG00000031544	8	4	6	5	7	9	1	8	2	3	0	7	4	2	6	1	0	8	0	11	1	6	2	9	11	1	4	10	0	0	4	9	1	0	9	7	8	3	1	5	10	8	0	5	0	17	4	0	2
ENSG00000031691	582	139	121	158	669	693	695	167	691	276	576	574	212	677	245	373	220	171	267	321	562	1154	63	446	349	55	155	380	190	160	393	54	772	34	618	395	173	343	11	421	600	458	89	159	620	236	182	377	49
ENSG00000031698	9671	11990	10212	16651	12251	7215	7247	8991	4659	8109	10178	11850	9298	10576	10218	26101	3469	11108	10017	7461	9899	9800	9273	11841	9032	10632	8119	4319	10130	11817	5677	10677	9686	6732	7123	10695	8642	6638	7500	7137	11014	4961	8075	11835	10927	13555	3399	8767	11712
ENSG00000031823	5627	6172	5361	5568	5471	2484	5674	7471	1020	2374	4404	5334	2331	4948	4773	6220	2275	4179	4952	4076	6704	5234	5219	4529	3123	3662	3875	3925	4458	5086	2589	5875	4255	4051	5865	3058	5081	5313	5327	4325	4246	2988	2251	5153	4857	3510	3304	4843	5791
ENSG00000032219	1377	398	508	675	1810	631	534	442	912	696	953	1077	832	3003	687	945	849	676	426	538	1112	1125	212	1872	1121	146	735	788	419	258	755	45	1200	25	1322	1873	264	701	58	582	1070	363	457	322	1636	699	769	857	169
ENSG00000032389	1357	2990	1473	2701	1796	1945	3063	908	916	2328	1877	1888	1003	1928	1501	956	761	1486	1037	1318	1561	1945	1961	1705	1409	1172	1261	810	2549	1229	1078	1872	1181	963	1384	2190	1882	1799	1676	1384	919	324	921	2139	1673	1548	1079	1363	1306
ENSG00000032444	4598	7419	7303	12434	7212	3274	14904	11911	973	1957	4291	3427	1893	5947	3650	8542	3880	4492	5026	4717	4289	6164	10275	4323	5462	5357	4877	2653	5344	6083	2402	4993	4477	7079	9159	3997	6674	4509	6954	4527	3502	1843	3488	4394	7152	5347	3361	4717	6869
ENSG00000032742	1949	945	507	1144	1763	583	882	926	809	306	1429	1067	452	1252	764	1203	223	701	490	815	2691	1556	59	2164	1005	251	774	1371	493	326	628	102	1127	30	1120	788	786	684	107	639	1234	600	367	965	1256	457	431	2172	197
ENSG00000033011	1721	4922	2785	6860	2784	3068	2787	3725	1910	3171	3076	2662	1358	3657	2497	1024	1132	2165	1721	2929	1931	3091	4888	3363	2286	2673	1591	2812	2991	1951	1341	5912	1929	2601	2551	1954	3087	2892	2908	2763	3299	1148	1344	3511	3478	3357	1407	2164	4876
ENSG00000033030	1818	949	623	915	1679	1386	1063	713	1243	1218	1246	2139	1124	1223	1384	1830	1448	946	817	777	1580	1854	445	1217	1195	378	1139	1233	1006	631	972	444	1355	138	1487	1366	1008	662	762	790	991	880	691	719	1637	1226	1093	1383	276
ENSG00000033050	7125	7362	9057	15260	5589	8979	5269	7655	2459	7954	4780	10609	3583	14219	7965	8898	5855	7156	4287	7467	8961	9229	9826	8629	6969	5970	4468	4924	5836	9076	4042	6059	6522	3559	6760	5454	5785	8287	4504	4250	5227	4345	4702	4978	6707	7389	2872	4781	11935
ENSG00000033100	4600	5954	10442	16061	5648	14311	9631	4262	970	7197	7113	9835	3029	14212	4033	4361	3309	5095	1844	6046	9974	10031	7015	9739	4708	8966	4694	4082	5353	5589	3772	3570	7756	5113	5985	4307	10977	12426	2248	3825	5713	2121	6438	5275	4741	5487	2425	4294	23718
ENSG00000033122	22	13	0	8	28	40	9	16	32	61	24	22	13	43	8	29	11	21	187	31	151	64	5	37	24	3	32	76	27	10	17	0	205	2	39	27	22	16	0	2	29	21	2	165	32	38	12	33	2
ENSG00000033170	1054	1495	2248	1242	3031	882	913	2372	1103	2275	1893	1745	1637	2155	1758	1037	1192	2238	812	1529	1185	2945	269	4240	1535	425	1171	1786	1262	471	1122	416	1660	89	2111	6136	1564	2651	264	1155	886	369	739	875	1888	2241	1171	1177	593
ENSG00000033178	2000	1664	579	1564	3672	3836	1842	762	2341	1379	4041	2404	2264	2827	1821	2899	1913	1917	1299	1968	2906	2526	401	2912	1696	543	1971	977	1738	1402	1812	185	2284	112	2209	3213	1448	3024	162	786	2201	836	2792	882	3211	2508	1300	1304	449
ENSG00000033327	8406	4444	7508	6779	4561	2909	3778	21161	3017	3801	4963	7947	2360	3248	10678	9933	332620	2399	59397	3887	8165	9613	13068	4903	4079	3461	2596	1379	5602	5673	2997	2864	2051	2879	1929	4519	2856	3704	2345	2274	3075	545	3818	5024	5685	1828	3276	2721	2316
ENSG00000033627	4588	11596	9744	15956	8000	6975	3215	11159	3608	7676	12464	8793	3537	14336	10820	3245	1011	6879	3585	8168	6441	6372	20837	9389	3836	18725	4701	5939	7636	9575	4173	14016	6300	8197	6775	5901	9226	9146	11257	6455	6440	4091	5566	6379	7484	13328	2825	6086	12165
ENSG00000033800	1281	1220	910	876	1621	1402	1328	974	871	976	1405	1732	1023	1466	1151	1264	1213	1175	648	944	1586	1369	469	1808	1448	490	687	729	1060	747	845	611	1283	145	1353	1066	705	1080	403	753	1442	445	707	859	1044	1187	398	1285	951
ENSG00000033867	1378	531	543	708	5772	1608	2097	767	1046	838	2383	1435	1503	7091	804	2540	3114	1199	1044	1234	4123	2021	377	3925	3241	193	1004	1231	846	1023	1389	41	2520	58	2050	2493	1236	3058	94	639	3772	479	1520	654	3007	3714	1624	1862	254
ENSG00000034053	461	2525	2035	5703	348	96	2184	2669	39	1754	2040	5028	1142	2188	2313	48	3845	1438	1031	2307	4128	1257	2371	1047	71	235	1007	2061	484	4242	1014	457	548	313	1820	1273	900	3160	74	2167	3395	1913	1743	1581	754	26	2270	1940	4709
ENSG00000034063	3043	2935	1385	1556	1483	1706	4094	2733	705	2378	1829	3990	1042	3248	593	1896	2264	1079	2114	2069	2802	4144	1254	1413	777	980	1129	953	2242	2945	1811	1796	1816	386	2895	3230	1790	1684	608	1997	2694	1297	1109	3604	4028	1411	1056	1630	1135
ENSG00000034152	2054	5496	4448	7251	3161	6429	2885	5543	2415	3532	4122	3251	2988	5918	2594	1559	1931	4689	3899	3415	3558	4129	9336	3741	2438	5383	3577	3183	4719	3810	3401	5667	3144	4381	4460	5034	7303	6436	2160	4517	4186	2971	4579	3192	4049	5793	2195	3020	8155
ENSG00000034239	10	71	2	3	1	123	4	0	29	4	4	2	10	2	247	1	4	1	0	4	0	2	2	2	0	0	7	1	10	5	7	457	6	2	2	1	4	0	0	4	0	2	8	4	4	16	0	9	0
ENSG00000034510	39568	59134	46410	56776	37106	55995	37321	23551	85805	32043	41503	31412	36213	28098	35617	18953	43165	59203	64210	47771	21224	42699	21737	31162	43188	29150	51678	32627	70338	26453	18724	103516	48124	39128	42089	72907	60288	49308	97555	71798	47632	23535	38215	36247	45103	40350	47196	39221	71829
ENSG00000034533	820	958	650	745	1122	751	632	1070	1439	340	912	971	525	1000	880	326	630	743	395	759	868	963	418	966	677	520	557	599	703	491	474	718	833	191	704	488	770	628	511	570	382	333	291	781	987	689	464	764	457
ENSG00000034677	3409	4344	1553	3369	3644	2743	5827	1130	1743	2611	8945	2469	2774	4448	2378	2960	1862	3683	3116	1913	7364	2809	330	4755	4224	891	2734	862	2383	3055	3126	260	3047	258	3140	5534	5489	6711	226	1812	3569	1944	3792	2250	2110	6312	1446	10150	507
ENSG00000034693	84	406	402	650	687	1685	707	454	805	287	579	588	903	1082	143	509	268	648	237	473	1181	517	101	804	612	342	725	349	716	469	624	106	837	131	920	461	259	943	32	458	897	194	321	270	345	436	159	523	256
ENSG00000034713	4579	5355	4291	7189	7140	5697	2580	6356	6014	5367	9222	5069	4157	2926	4023	1936	1511	5673	2431	3013	5383	3074	917	6747	6911	1752	3857	5239	3163	2946	3869	1169	7135	2482	5317	3443	4160	7632	838	2225	4444	1853	2360	4989	4647	6751	2902	3608	2383
ENSG00000034971	0	0	18	2	50	0	12	0	4	0	73	2	0	0	4	0	2	2	0	0	591	2	0	2399	0	0	0	1	162	2	1405	0	40	0	11	0	0	0	0	0	0	0	0	395	0	14	0	14	0
ENSG00000035115	1607	483	591	1079	1703	1870	1465	294	755	834	1399	583	1364	1580	797	377	513	838	181	1219	2095	1247	237	1025	764	145	1349	840	1255	1095	1016	268	503	186	1070	974	461	709	123	611	928	769	1193	555	1006	749	964	1552	312
ENSG00000035141	2848	1925	1433	2817	2747	3296	3396	1335	1854	1860	2360	3559	1833	2780	2893	1899	1837	2167	1899	1734	4335	3595	1634	2380	1899	1423	1711	2240	3377	1607	1498	2055	1859	692	1422	3458	2121	2717	958	2096	1668	876	1732	2885	2784	1538	1522	2731	1515
ENSG00000035403	5114	7123	10194	15615	7411	3705	4366	10917	4513	5398	4418	14209	8218	9381	7245	5322	4366	5020	5248	3847	4299	11904	3292	11902	4107	7148	5574	2636	7304	7317	3738	4425	4474	3158	5214	8815	5161	5349	2047	2669	7593	907	9450	4489	14948	2225	1498	4090	3256
ENSG00000035499	530	533	103	460	373	468	430	698	322	366	177	757	341	927	132	349	1098	188	446	163	419	706	118	788	523	123	206	108	473	243	491	60	442	28	281	1206	315	354	16	349	411	191	89	650	604	620	51	166	61
ENSG00000035664	152	54	333	159	113	269	42	124	63	83	146	105	489	165	143	91	310	336	325	253	305	212	29	141	272	85	492	76	368	283	231	88	120	171	398	146	179	105	70	202	88	54	137	286	77	115	167	136	60
ENSG00000035681	3379	2836	2066	4311	3099	1525	3351	3853	1858	2300	5217	5310	1426	3100	3380	4714	2304	2335	1213	2045	5112	4372	1075	2412	2057	1187	2018	2249	2031	2428	1496	662	3114	531	2691	2597	3476	3544	811	2471	3011	2187	2174	3066	6608	2605	2257	6816	1219
ENSG00000035687	3836	7588	2444	4599	6557	3781	5379	5879	3018	3535	4106	2992	2501	6867	3764	3188	4001	5404	2313	5284	3787	5267	993	7628	4942	1722	2257	3846	2883	4209	3374	904	3663	377	5183	6274	3259	2935	667	4555	4158	1871	2662	3312	6814	6048	2187	8055	1214
ENSG00000035720	2	5	0	2	6	5	5	0	16	15	4	16	9	4	126	0	1	32	24	73	8	4	0	6	86	1	15	0	41	1	53	3	35	0	398	2	17	15	7	20	8	0	0	1	2	4	40	23	0
ENSG00000035862	31935	196005	46093	174480	102630	51401	52189	153079	93243	72134	81909	160491	30042	49559	49132	56944	70447	38890	47331	52195	45001	135378	84446	56547	68908	150613	15605	46842	62218	85286	25489	89089	59213	23078	45526	84592	78655	145322	169839	33413	74951	13476	32397	73895	80096	103923	24749	62606	87919
ENSG00000035928	6929	3164	1420	5653	5417	7306	8359	2039	2489	1707	4515	4898	1697	6468	4927	3814	8405	2921	6237	3229	4598	5011	1140	5186	2357	1472	1992	2190	2553	2596	2391	1104	4978	254	4149	3710	2465	4283	1491	2961	3694	1304	2145	3023	5725	6007	1258	5062	2102
ENSG00000036054	1529	1436	686	1051	2804	3705	2278	996	2181	1060	2812	1824	2263	3064	1592	1505	1513	1373	1301	1999	2229	2802	257	3634	2507	582	1321	1204	1029	998	1746	163	2444	242	2212	1643	954	1823	220	884	1897	924	1510	875	4147	2633	791	2197	267
ENSG00000036257	2913	3682	2646	3564	5880	4164	5786	3345	4098	3081	4723	4791	4094	5733	3801	3637	3475	2967	2685	3487	5323	5249	928	5927	3472	1273	3936	2530	3214	2837	3729	940	6235	319	3973	5533	2609	4069	976	2482	3320	1536	2779	2943	5209	3474	1518	3918	1179
ENSG00000036448	42	91	163	247	257	41	63	223	5074	108	167	2	48	190	52	7	2	163	25	138	33	16	36	132	109	141	234	64	165	101	27	65	129	91	230	56	197	446	24	63	131	71	90	212	244	217	46	42	82
ENSG00000036530	59	10	54	31	42	10	55	43	40	29	31	28	43	52	6	19	27	23	15	16	43	69	13	56	45	33	41	23	27	21	34	38	47	29	63	19	26	58	26	11	33	26	11	17	19	26	32	47	35
ENSG00000036549	2998	2654	578	2515	3229	4774	3039	1148	1582	1075	3595	3482	1227	3608	2680	3651	2834	1937	2348	2533	3372	6250	421	3334	1490	1296	1861	2598	1832	1915	1547	427	4067	208	2783	2047	1530	2744	1799	1519	3684	1662	1431	1060	6640	3748	712	3503	801
ENSG00000036565	1	8	18	3	9	2	3	10	2	17	1	1	3	10	12	3	2	8	2	1	7	5	3	110	20	0	6	1	4	0	5	0	5	1	2	22	224	7	0	9	1	2	3	17	5	6	12	17	1
ENSG00000036672	387	1024	745	1139	436	641	57	912	26	351	366	1141	1010	538	119	645	464	576	207	69	770	416	1363	808	32	85	698	172	238	1340	619	67	231	3636	490	295	24	156	216	113	39	150	587	218	173	61	257	274	307
ENSG00000037042	1277	1073	1401	2030	1568	1037	492	2417	837	1035	1111	953	835	1728	383	815	205	1293	1160	728	1941	1158	1402	1704	377	1069	1178	1718	1376	784	642	1825	951	453	1246	1328	1239	1740	754	852	1046	737	232	1427	962	1022	894	1061	564
ENSG00000037241	851	1380	556	1129	867	859	780	764	593	428	476	1151	498	1004	598	358	682	806	814	301	467	1092	365	830	816	737	546	647	836	405	440	791	451	384	420	1161	934	1079	336	640	699	403	322	599	908	1172	503	374	1047
ENSG00000037280	963	190	384	889	151	203	260	825	81	339	245	310	134	779	275	182	680	192	222	386	262	228	468	982	235	119	282	253	1271	358	357	293	217	642	370	171	389	342	565	155	49	131	154	363	174	303	368	209	841
ENSG00000037474	4538	7570	4043	9945	5672	5162	4180	6330	3645	6128	4134	12295	4081	6352	4316	4529	6724	4650	5589	3966	15770	3324	5273	6879	5269	5935	4134	3732	4735	6347	3512	2210	4784	1739	5803	4680	5602	7199	2062	4595	4370	2195	3414	6334	6348	7939	3288	5733	4388
ENSG00000037637	1825	2535	2252	2855	3140	2308	2023	1107	1224	2304	2143	2497	2237	1502	1990	1393	2450	2019	1983	2433	2504	2224	1621	2534	2200	1427	2055	1044	2788	2490	1510	703	1736	1203	1746	1479	1524	2145	1318	1605	2375	1140	1572	2158	2280	2506	581	2240	1609
ENSG00000037749	1986	1995	1762	1790	3616	1889	1677	2824	1194	1811	1803	4431	2007	3560	2003	1633	2114	1847	1724	1371	2138	3678	485	5620	2437	610	1417	923	1646	1721	1745	338	1569	281	2547	2491	2083	2703	490	1508	1819	381	1560	1344	3313	2065	583	1313	895
ENSG00000037757	2703	1783	1197	1079	1820	1158	1132	1054	467	668	1360	1545	1265	801	1084	2166	1090	1044	1005	1020	2988	1730	416	745	1663	474	945	1435	692	1246	963	504	1156	818	1342	1835	1501	1109	415	683	1031	968	446	900	1862	823	1652	2093	542
ENSG00000037897	1211	1524	1228	1235	971	1561	984	753	1347	818	1227	1159	765	1435	1331	1568	731	970	993	1087	1265	1125	1833	674	657	969	837	1563	1690	7024	559	2534	1244	1255	987	534	1107	1695	1246	1104	1015	744	719	1169	1552	558	1103	1251	2246
ENSG00000037965	385	494	519	362	413	47	66	509	887	212	211	835	353	116	17	184	215	269	126	312	477	424	161	389	232	90	318	465	415	338	225	480	284	214	433	330	204	427	158	61	466	108	913	199	158	28	557	174	456
ENSG00000038002	2212	2966	1645	3915	2929	2104	3208	1102	2808	3904	4423	1715	1801	1432	1953	406	576	2780	1054	1032	2226	1872	466	3094	1787	1047	1876	1839	2097	1261	1231	644	1417	500	3015	4577	5523	3738	281	1242	2233	592	966	2144	1424	2201	1094	1134	2697
ENSG00000038210	1260	1601	306	1044	1143	2058	2330	361	1333	532	1691	1548	1189	820	730	756	373	944	198	1167	1293	969	378	1150	1557	381	1038	436	897	971	899	295	1037	94	1522	1459	731	1547	143	776	1906	420	806	545	1891	2103	479	827	265
ENSG00000038219	6630	3513	1840	3140	6035	7090	5653	1931	2007	1982	5634	6238	1991	4785	2748	3991	2986	2814	3808	2198	5767	6047	903	5667	4023	612	2226	1908	1941	2623	2350	591	3597	187	3480	2081	3854	4632	809	2206	4184	1391	2321	1938	4170	4923	1667	5122	2449
ENSG00000038274	4711	4051	1930	2656	4057	2563	1827	3285	2088	1539	3097	4208	2433	3969	5614	2175	3549	3736	2870	2027	2817	3779	1010	4487	5821	1987	2427	2781	2881	2328	2600	500	2635	773	4109	2600	3463	5260	776	2915	2529	1598	1636	1733	5057	5413	1781	2461	1295
ENSG00000038295	41	0	49	42	12	54	23	17	74	4	14	12	12	36	71	31	5	24	8	34	66	17	0	66	103	16	57	27	100	34	106	0	6	5	62	5	12	26	35	10	14	8	74	2	63	14	5	55	3
ENSG00000038358	3110	4419	3075	5498	3469	4114	2175	3515	190	2651	2478	4589	1423	1826	3141	1956	2227	2437	1266	1613	3204	2634	1724	3530	3326	2193	1416	1716	1999	2548	1553	3584	2738	1914	4460	2287	2150	2922	934	1589	2949	685	1419	2871	3192	2832	1854	1586	2931
ENSG00000038382	3441	7256	2407	12289	3529	5372	5960	3870	4723	3796	2778	10856	2191	3112	3804	5221	5306	2340	1975	3251	6718	4358	1744	3926	4502	7127	2051	1376	2411	4633	1641	3361	2528	3427	4589	3683	4110	2591	1038	1776	3130	886	4397	2875	2984	3355	2678	3065	3261
ENSG00000038427	2202	759	12862	4284	5077	1192	2116	3869	7365	3833	4217	3086	3438	10488	9540	3754	2453	1807	1359	5935	6575	9109	1604	12599	3566	1793	1222	787	8164	1735	2354	153	2756	1050	6384	10052	3805	4633	1095	471	1163	437	2995	6485	3009	946	1381	3850	1877
ENSG00000038532	2069	3797	3695	3630	3479	2689	3150	2180	842	3091	2617	3734	2176	2738	2847	1739	2091	2425	5258	2871	2665	3911	3400	3678	1918	1931	1842	1824	2729	3380	1504	2991	2346	2167	3629	1969	2214	2725	2230	2129	1930	1085	1955	1997	1873	2657	1444	2200	2467
ENSG00000038945	1787	607	748	521	495	459	537	93	908	219	4668	1466	222	574	1176	1177	502	1247	1485	850	1306	1332	108	679	4459	503	301	526	1323	86	166	68	1844	69	2413	1408	1002	2042	415	772	310	149	54	342	486	854	216	1713	25
ENSG00000039068	8872	47978	18677	31786	19647	15276	3875	51122	2174	20463	4769	9220	17015	11172	29846	112	414	35758	438	9337	6379	9219	13448	22380	17548	37552	14883	2055	16935	34692	11197	2485	4828	20311	253	6718	309	8883	222	375	7950	6869	42304	22584	6498	42906	7444	305	25360
ENSG00000039123	4597	4170	2944	4886	6213	3149	2760	4392	5413	2078	2876	4115	3452	5780	6315	6501	4898	3424	2612	2491	2973	5906	1711	6988	7165	1585	2869	3069	3748	3537	2738	1384	4410	602	4175	4537	3938	4242	1465	2828	3714	1901	2202	2870	6937	4084	1050	3202	2065
ENSG00000039139	5	11	4	6	5	9	15	11	0	4	6	88	32	9	25	0	16	10	7	10	2	13	4	4	24	15	31	2	19	48	0	8	8	32	15	2	2337	2	0	46	0	11	19	8	7	2	7	34	7
ENSG00000039319	4064	2608	1464	6095	8290	7744	8382	6376	9472	2539	3402	4103	2389	9868	3708	7905	4001	2662	11034	7727	6411	8462	1534	15351	11245	4523	1567	2077	1060	6130	1898	576	4493	420	3725	4378	6808	4961	855	1956	4568	1591	3042	1858	11125	7323	3480	5632	2715
ENSG00000039523	6146	9305	6905	12109	7365	4691	4441	8588	1612	5520	6940	13286	2699	4116	5643	3493	3864	4190	3816	3851	5706	5438	7398	8203	1893	7313	3625	5818	4255	7716	3003	14834	9010	6116	7117	5136	5472	8574	3338	2969	7601	2573	4075	6218	6873	5624	3972	2962	8136
ENSG00000039560	5420	2979	2315	8974	6956	1550	2349	9253	3358	4342	4229	14214	1887	8985	4582	3676	4068	2980	6295	3621	3526	4352	1507	10470	2160	1468	1517	1907	3483	3742	2146	1596	8876	411	4025	4326	2188	5042	995	1933	4217	1815	2514	5481	10706	3585	1495	3636	1859
ENSG00000039600	62	53	9	1	14	21	1	8	2	21	9	4	60	28	14	3	6	33	31	6	18	57	5	15	155	1	13	16	6	1	8	12	7	2	30	17	2	13	1	19	36	0	5	10	1	6	2	14	0
ENSG00000039650	5343	2724	1774	3412	2663	2466	2886	1584	667	1768	1691	3876	1788	3299	1112	3207	980	2623	1047	2004	3096	3397	3508	2880	895	3525	2723	2374	3396	3537	1413	5896	2183	1483	3589	1800	2591	2503	2663	2322	1945	2093	1310	2748	2476	1576	2501	1836	3673
ENSG00000039987	2	0	32	5	0	2	2	0	0	1	1	1	33	3	6	1	4	4	2	1	3	4	0	2	0	4	26	0	6	4	21	2	4	0	0	2	1	2	0	2	4	0	6	0	1	1	3	1	1
ENSG00000040199	318	843	332	743	632	791	470	455	377	870	996	1036	409	420	277	189	510	424	277	293	679	699	170	974	681	244	451	314	469	577	362	303	664	53	798	854	598	718	58	187	890	136	287	497	724	1001	351	340	212
ENSG00000040275	1448	639	389	544	1257	594	839	647	315	389	721	1481	554	1289	412	663	1011	528	798	423	1357	1653	240	1723	638	349	474	595	472	427	829	289	952	70	1030	1878	795	1209	168	768	849	320	174	503	1278	1818	342	1052	246
ENSG00000040341	1512	1495	1270	1330	3613	1289	2024	1195	963	1370	4671	2864	1604	1798	2378	1181	923	1466	881	1450	2752	1695	548	2376	1496	607	988	1026	1234	887	1554	261	2156	233	1427	1496	1832	1982	218	1166	1517	1044	803	1199	3926	2014	708	2272	368
ENSG00000040487	929	4364	2258	4264	1760	2866	2283	1664	965	2569	1983	2329	771	1123	1386	804	1420	1334	2391	1808	1925	2430	3239	1113	1912	1962	1970	1826	3732	1604	910	6239	1289	1571	1594	1369	2684	2363	3903	1360	1584	944	1075	1980	1769	3628	695	1232	4340
ENSG00000040531	2296	2783	2812	3226	2355	2873	1221	3509	1390	1102	2283	3534	1289	2810	3352	1119	1561	1645	1329	1554	1999	3160	3738	1941	1120	2029	1159	1779	2495	1427	1172	3612	2398	2790	2611	2413	3932	2284	2237	2760	1421	898	1683	2785	3140	3086	1837	1978	2300
ENSG00000040608	1392	1555	1009	1185	299	198	2483	916	25	1860	57	1402	188	808	988	1471	479	222	680	331	142	973	1990	305	189	750	407	110	818	1309	187	3890	309	4028	307	1233	219	673	83	1015	44	679	231	381	204	1867	554	383	1734
ENSG00000040633	1698	8310	4964	6929	4846	5224	2378	7346	5157	3450	5445	7323	2468	5732	4283	1169	1844	4536	2710	3785	4016	5987	6918	4417	1851	7349	3264	5472	5426	3117	2091	6420	5643	3795	3895	3384	5066	6437	5149	4268	4876	1736	3744	4862	5912	7704	3348	3626	5159
ENSG00000040933	1637	2722	1080	1828	2591	1914	2492	2173	1046	1674	2172	2012	1327	3733	1591	1679	2229	2225	1271	1865	2626	1724	673	2950	2889	1113	1013	942	3633	2475	1047	1426	2030	243	2678	2425	1295	2222	516	1476	1861	524	954	1596	965	1980	1207	2585	501
ENSG00000041353	16	54	134	76	363	590	459	7	5	4	205	177	1749	156	70	769	68	285	34	22	10	110	0	21	20	0	764	2	366	291	947	4	83	65	90	2	31	10	0	6	25	5	542	18	4	17	15	36	2
ENSG00000041357	6983	6151	3155	5206	5952	7614	6517	4506	9800	5061	8135	7906	4663	5776	4305	4279	3932	6230	4501	6024	6252	6145	2192	5757	8999	2219	4744	5945	6628	4473	3697	2624	7219	1066	5159	8721	5221	6770	1268	4911	9965	3115	3470	5242	6205	7600	3038	5716	3213
ENSG00000041515	19	151	52	19	31	331	883	70	827	5	8	8	29	37	64	1260	62	35	22	56	149	45	6	47	68	187	35	17	0	23	9	222	7	169	15	3	16	31	7	47	37	3	10	51	8	20	9	25	427
ENSG00000041802	1540	3790	2934	5029	3817	6020	4361	5898	2465	2529	3953	4371	2276	4600	3202	2569	4132	1707	1665	2393	3825	3866	3098	4696	2600	2095	2954	1977	3665	3409	2187	1822	2826	600	2988	3330	2699	3942	1464	2372	1730	1371	2046	2250	3808	4831	1482	3404	2412
ENSG00000041880	3210	2339	2598	1919	1582	595	1463	2001	874	803	2476	2187	739	1810	916	1900	2595	2369	826	1185	3441	984	1755	1778	2244	1330	1578	1345	710	934	951	1101	2414	1084	2195	1295	1372	3122	1231	873	1462	1137	452	1740	1458	1429	1993	3273	1609
ENSG00000041982	6222	30186	36865	63629	30690	27512	123019	25730	4433	159882	24458	68261	28687	7843	2760	24825	9775	82296	103865	72377	7618	118993	9385	45595	74978	7658	20333	10706	68208	40772	15788	3131	27751	4312	73633	86778	33479	278562	52129	4074	29494	353	51162	39703	55518	48905	24505	7753	2111
ENSG00000041988	3761	5197	3282	5395	3235	3027	4864	2266	726	4106	2371	4518	2091	1886	3356	1469	2736	2541	3327	3192	2849	3570	3474	2217	1955	2428	1756	3909	3697	3404	1695	4935	2373	1475	3131	1812	2651	1653	4557	2935	3366	2754	1786	2776	3423	3445	1415	3290	4479
ENSG00000042062	120	45	200	138	133	88	24	55	50	61	58	71	149	165	76	33	46	96	87	220	80	137	12	153	50	37	209	126	250	159	234	18	74	254	311	37	96	81	13	43	17	31	47	46	37	138	92	46	30
ENSG00000042088	1276	1478	617	1188	856	769	513	1363	570	576	630	1687	617	1311	1204	852	733	937	910	822	569	1683	853	1169	443	618	810	817	1264	560	650	664	756	328	1129	1309	757	939	434	1745	1082	572	952	1307	1579	880	803	842	584
ENSG00000042286	1584	4415	1345	7424	1418	1672	1977	2067	978	859	1700	6422	681	1005	1464	2379	2605	1185	1668	1314	2488	2532	2199	1706	294	1903	1122	908	2642	2219	547	6911	1035	1081	1316	2423	3057	1513	447	1495	2772	643	1353	2104	3195	1630	1208	1750	1291
ENSG00000042304	40	9	9	23	55	9	14	33	8	8	13	10	16	32	4	18	8	6	21	12	37	46	34	16	10	10	19	19	6	10	18	12	6	2	15	30	24	15	25	6	9	13	13	7	24	10	38	10	8
ENSG00000042317	546	484	315	463	703	330	227	416	548	428	286	639	338	372	541	315	194	372	179	347	211	517	81	499	237	233	464	348	232	76	283	164	487	12	347	614	252	351	164	372	378	301	127	205	306	230	247	262	158
ENSG00000042429	1723	1545	1068	1457	2281	1162	1249	1112	985	797	2108	6570	1322	1163	2864	1536	1216	840	750	1436	2199	1806	533	1691	1094	575	1114	1006	1444	1304	848	288	1979	98	2096	1282	1209	994	477	765	1665	403	1004	978	2412	1144	844	1372	541
ENSG00000042445	13609	16692	11353	23885	9592	8204	10007	5822	11204	7708	12672	7296	4712	12970	6113	3689	8027	7426	7052	13095	8631	4932	23223	8322	6527	23602	5107	3465	13684	12152	4913	16981	6977	9721	9496	12822	8701	9486	7882	5637	15392	4139	7075	6675	9831	32456	4534	4736	10727
ENSG00000042493	1983	25631	15814	53560	4061	36366	4898	1401	30337	27126	22393	52473	7289	921	5488	2457	416	13271	3610	7844	3659	2198	2317	1040	3338	191789	6781	1923	15503	8076	11845	168252	4501	31967	10058	6197	24544	51864	13463	8499	1142	12895	4711	6323	1353	74457	1630	2974	2025
ENSG00000042753	8437	7945	13495	10016	6856	9258	11192	6973	4046	7514	5874	16822	5871	8988	5149	3393	2521	7660	4792	4147	9509	5971	8659	15088	1820	6901	7689	4785	14069	8522	4983	26717	5781	10141	4880	6199	8121	8578	6353	5907	3884	2862	4540	9465	5307	5713	3442	4672	10652
ENSG00000042781	14	53	4	106	23	73	74	38	22	17	7	1	10	15	10	11	12	24	157	19	144	61	7	13	875	16	20	34	11	10	12	12	15	8	9	10	110	6	0	5	12	7	63	27	30	25	6	16	27
ENSG00000042832	87	4	146	20	131	28	13	27	11	2	71	3399	23	56	102	13	12	106	172	33	268	59	2	124	16	16	30	13	127	42	68	49	110	22	101	18	29	50	11	30	23	10	29	144	6	35	7	695	12
ENSG00000042980	90	44	151	77	54	40	40	9	84	24	240	79	136	48	387	52	44	117	257	192	149	130	3	80	725	32	121	66	169	48	117	6	113	10	1119	147	241	112	31	235	105	17	12	31	37	138	100	270	8
ENSG00000043039	53	83	764	257	130	573	50	73	29	7	106	25	2970	125	128	11	52	495	16	48	27	14	6	49	97	9	1164	9	1288	1022	848	24	87	1081	172	36	57	20	2	69	55	18	478	55	48	27	32	54	9
ENSG00000043093	1435	1484	568	1064	3324	3323	2995	1088	1938	1200	2953	1934	2295	2537	1461	2040	2078	903	891	1552	2556	2279	418	3188	2324	447	1465	1449	1282	1223	1583	244	2019	167	2160	1802	1255	1929	141	1053	1375	1149	1446	728	3087	2324	958	1475	295
ENSG00000043143	940	9586	5255	4704	7124	1384	3956	5489	571	1352	2667	5034	1327	4000	5579	3375	8619	5608	1558	2431	2008	5216	5541	8054	6442	1492	2979	2092	2982	3460	1691	3919	2165	4828	5470	2884	5428	6683	1222	3354	2683	1144	1051	2859	4532	11302	2575	2982	6019
ENSG00000043355	142	2	183	2	92	2	3	11	4	10	34	11	14	437	0	72	4	2	2	7	2	8	626	8	265	8	138	0	236	221	29	2	2	20	4	10	142	40	0	8	2	236	9	34	221	2	72	4	14
ENSG00000043462	5215	583	2666	3455	299	1762	250	176	662	2890	3156	667	289	272	2216	8183	215	4725	1684	1247	4021	708	211	3812	4931	453	2055	2399	3529	1318	2697	231	1075	123	4505	346	2541	6183	1008	1773	285	132	946	1771	303	9171	1019	3864	357
ENSG00000043514	1588	1085	501	1132	960	1002	1182	639	1301	1197	860	1478	910	1423	2029	989	1094	831	1036	1004	1352	1752	557	1037	901	635	946	1266	1045	946	603	300	941	74	745	1462	815	1036	457	963	1033	844	655	619	1416	1877	415	1320	244
ENSG00000043591	5	12	5	0	2	2	1	2	2	3	19	7	11	6	0	0	2	0	6	2	6	2	0	37	134	6	13	4	26	0	2	0	1	0	8	123	9	10	6	2	2	1	0	4	2	2	11	11	0
ENSG00000044090	10382	5061	3422	7842	7508	5744	7587	4073	856	4327	5966	4517	2070	9751	8207	8090	5519	3804	3103	3921	8780	7818	17189	3183	5668	1953	2652	3119	2850	5709	3063	3402	5901	4663	7103	2745	4034	5788	5324	3873	4102	5191	2017	5128	9143	5447	10893	6528	7522
ENSG00000044115	16967	30352	32634	51057	32445	16003	17715	47551	9445	18667	19508	52717	28181	27290	30293	14418	23013	22002	26723	14611	16944	30226	13705	42000	21326	11530	19935	13095	19814	31214	15326	12376	15691	8243	28378	29115	22730	36123	16626	15387	23652	8800	14401	32077	32957	39361	9982	10138	26188
ENSG00000044446	9323	2042	1921	2234	2540	1511	1796	2475	800	678	1236	2620	1646	1545	1082	3820	6402	1791	971	1397	4470	7224	1360	1999	1753	871	2097	1987	1186	1372	926	1182	1434	650	2084	2526	1546	1822	922	1013	1138	1060	988	1460	1573	2006	1613	2096	779
ENSG00000044459	576	131	182	547	1543	807	695	334	313	200	641	1047	347	554	1051	760	437	530	371	272	646	592	207	1004	526	57	309	544	250	266	282	193	525	22	595	1331	546	443	133	281	554	132	225	285	700	344	210	584	64
ENSG00000044524	666	86	121	69	222	98	167	316	39	237	114	112	1048	427	212	87	190	75	9	121	1837	443	6	159	2035	11	79	6	92	111	128	1	15	13	87	178	247	48	15	14	49	17	56	240	32	93	41	85	19
ENSG00000044574	30765	33822	24814	61121	42212	39163	38049	34278	91476	40965	52745	36048	33976	40226	68749	9163	33250	22274	26229	19269	30228	23791	19457	58528	36145	17567	18567	14226	30088	28985	24522	16864	39701	5657	27490	59243	23508	34204	13224	22862	29523	9320	25693	28103	37675	25570	8875	37054	36079
ENSG00000046604	413	6482	1406	160	10992	277	353	157	127	47	403	199	2069	5836	1651	30	3048	251	26	34	2026	2006	9	25	303	84	582	22	4706	518	898	9	779	95	175	4802	605	178	31	273	30	5	1914	185	177	165	500	3310	234
ENSG00000046647	1412	2406	888	973	1691	397	398	2096	163	978	1274	649	513	639	813	922	206	1391	1191	804	780	1604	212	908	725	431	596	1738	822	557	455	324	645	570	840	570	1912	824	1200	275	825	569	528	935	1789	1056	870	889	917
ENSG00000046651	1007	1050	637	1425	1747	855	855	1068	1025	1058	1564	1328	1811	769	745	2484	945	1121	1452	674	2518	3216	191	1448	1994	267	1499	1147	644	669	650	377	605	67	1189	1374	1471	974	340	685	772	685	464	525	1723	1230	877	1326	415
ENSG00000046653	11948	32441	6948	9329	35748	3942	13349	28449	23905	18339	8017	13614	44034	32422	16996	20106	4861	8694	16238	15250	29234	14144	2056	34090	10293	9427	7530	10968	5879	6274	5875	2488	23714	825	5329	9343	5406	9845	1126	9455	23642	1714	6831	16955	28947	14986	7629	23736	2454
ENSG00000046774	3488	40	0	0	1888	7012	5	2	53	3163	8183	584	74	210	0	6	0	1042	3	1	15523	6243	6411	5104	10573	2	3578	13	0	0	3045	8	157	2	8738	6	9625	709	145	13	0	0	4	10010	3	551	0	0	7
ENSG00000046889	193	37	121	124	71	80	56	110	123	51	130	82	53	159	129	95	35	50	58	216	144	65	43	398	54	18	112	65	199	85	148	4	73	22	188	52	35	59	45	41	21	49	37	36	50	76	66	84	47
ENSG00000047056	898	1924	940	3068	1816	1825	2984	944	680	978	2609	1425	1175	3607	984	896	1077	1191	557	1679	1605	2792	1857	3202	1724	965	1399	1099	2890	2466	678	962	1638	412	1650	1291	1551	1001	681	1962	1787	698	509	1197	1699	1855	1345	2853	917
ENSG00000047188	1556	1527	945	1907	3138	1839	1533	1266	700	857	1277	2543	2020	3874	1574	1913	2646	1639	1189	1044	3003	2272	553	3281	2820	523	1908	1357	944	2094	1525	301	944	94	2222	1572	1695	2280	235	1245	2397	1088	1089	1619	2729	2213	881	1447	753
ENSG00000047230	1219	3730	916	1459	2062	720	1735	1727	1245	1581	1567	1259	1212	1197	1149	2843	879	1074	1421	983	1414	2108	553	1365	842	1222	694	1516	1384	575	638	713	1178	219	1129	1011	1343	1262	639	967	1745	739	696	1034	1721	956	1068	1652	692
ENSG00000047249	4318	6879	2912	10525	4578	4280	7324	4035	8191	4135	15878	5937	2492	10523	7441	3900	740	3452	3959	3420	7632	4874	2917	4308	2529	3884	2503	2834	6633	2626	2816	2310	6607	925	4005	3004	6687	5080	2106	3810	4132	3291	3209	2711	8102	9505	2186	8484	1867
ENSG00000047315	11768	10834	4090	10576	10583	14571	5491	5859	13412	6542	8508	11017	5357	12772	6888	7237	6766	7442	5674	8887	11897	14110	3097	10477	4942	4380	4790	7326	6875	4876	4606	3135	8022	1082	7549	6633	6351	8424	1783	5703	10032	3122	10535	7125	10919	9702	3241	9453	4436
ENSG00000047346	1172	576	546	527	2255	1546	900	393	1007	239	1831	717	1559	1548	752	1632	1493	790	396	702	2068	1756	168	1509	1231	190	912	644	464	804	1155	134	600	114	1535	904	801	1280	77	694	1414	610	714	600	1136	1051	545	1527	271
ENSG00000047365	74	514	439	265	1692	1744	679	438	284	360	896	118	1940	301	361	489	465	1601	442	333	1217	761	90	450	685	150	1389	158	1734	968	1677	39	454	169	1364	427	633	548	78	349	643	41	1269	318	33	1143	369	492	177
ENSG00000047410	9519	6077	6968	8805	20875	7057	10787	6446	4691	5206	9123	10993	5550	16151	3986	7944	10907	8134	5069	5277	11894	16029	2526	16826	9814	1367	5421	8324	5088	3308	6139	3105	7205	374	11956	15632	9059	7189	1797	9221	9313	4077	4014	4455	8261	9895	3092	17000	4141
ENSG00000047457	556	917	292	725	795	1592	1359	685	1266	384	1731	1131	416	959	611	463	217	645	398	1464	622	986	299	1045	888	848	528	1157	426	443	389	307	747	144	1562	724	744	1109	300	743	608	846	832	389	318	1272	505	743	332
ENSG00000047578	2971	6514	4363	3338	2860	2573	2001	3399	473	1635	1984	2862	1679	2617	1566	978	3186	2755	1794	1203	6009	3515	2315	3221	1599	960	2279	3466	2948	2759	2424	1768	1686	1709	4750	2579	1677	3297	2421	2064	2176	1629	1075	5998	1647	7046	1403	1931	2503
ENSG00000047579	1901	2310	1607	2907	2372	1748	1794	2513	1105	1248	2036	1944	756	2364	2121	1529	928	1642	2843	2372	2302	2934	1490	1835	1414	1921	1253	1900	4108	1530	976	1059	3164	605	1796	2364	1757	1532	1556	3892	1571	1100	1056	2051	1523	3011	2359	1693	1330
ENSG00000047597	3	16	75	9	67	260	82	11	6	76	13	168	27	137	16	67	196	39	10	10	84	158	0	49	141	1	27	0	37	38	17	4	7	6	29	0	10	9	2	38	10	24	28	2	2	17	4	29	35
ENSG00000047617	46	2	12	18	12	42	9	12	7	25	2	23	68	34	104	4	178	24	11	13	14	493	8	20	22	0	13	6	116	17	13	4	11	2311	27	17	50	4	9	8	2	4	7	8	2	18	6	10	18
ENSG00000047621	860	820	505	844	1417	1565	1630	625	1041	1015	1359	1404	954	1562	1056	1044	750	888	671	683	1406	1279	175	1183	1651	237	731	862	806	718	838	419	1339	83	1664	1408	590	1068	385	749	2012	356	725	566	1209	1048	729	1351	291
ENSG00000047634	703	232	77	24	402	732	1260	25	544	137	449	1338	372	191	47	816	272	434	819	431	1692	1348	55	265	241	78	537	552	208	94	350	14	763	18	491	204	509	309	60	248	850	56	78	158	61	525	703	741	74
ENSG00000047644	3459	2344	6654	5972	7591	1614	2359	6160	1874	2378	6022	12804	4138	6707	5168	235	2591	6166	2704	7493	6791	14778	728	6191	2545	3497	3007	4342	6795	4757	2856	5389	4450	1081	3376	2021	5694	8583	1512	3688	7568	1524	2977	1491	5118	5622	1927	7428	3353
ENSG00000047648	128	186	258	77	22	21	23	49	115	27	115	38	21	73	66	52	90	25	115	61	926	36	24	112	45	14	50	33	133	26	43	26	35	41	65	60	41	39	23	27	13	23	24	35	31	25	11	830	998
ENSG00000047662	1200	836	228	681	1027	589	855	281	434	389	747	548	489	1037	621	722	579	444	600	583	1166	1028	377	754	680	269	446	486	516	690	355	167	458	149	522	299	488	807	555	513	600	772	417	528	446	834	520	825	327
ENSG00000047849	14299	34722	41807	48917	27196	16965	26459	80395	12093	13219	28347	31855	14814	37274	50610	19828	32477	27996	21436	30564	23802	33818	37073	45851	29881	33104	19409	20804	29334	24518	16086	17863	16916	25022	31641	12160	13565	44950	45081	18523	35368	17068	26298	16921	50300	18988	14060	22200	27411
ENSG00000047932	1680	1174	1277	1586	3990	2941	1802	1496	1893	1430	2064	2086	2730	1950	1279	3360	1058	2108	761	1700	4096	3120	320	3042	2928	791	2073	2128	1434	1108	1242	198	2249	161	3445	1245	895	2872	104	1440	3079	881	1833	1030	2319	1976	1131	2636	495
ENSG00000047936	1	0	8	0	8	11	0	2	0	0	45	33	498	8	2	0	2	6	1	2	2	356	0	0	10	0	62	0	0	61	8	0	0	2	2	14	14	0	0	0	0	0	448	4	32	0	0	1	1
ENSG00000048028	979	679	495	1222	1617	904	830	630	793	694	1322	2172	949	698	558	1020	725	619	494	822	1970	364	364	1095	891	321	716	384	1178	862	581	111	1122	52	1050	2135	1066	700	112	364	725	141	995	707	812	699	572	818	393
ENSG00000048052	658	182	23	1316	22	1142	704	83	209	34	170	996	111	134	232	725	1623	102	1290	82	41	2285	3	79	1694	173	100	19	66	8	99	30	41	4	654	26	34	47	10	61	294	24	35	68	91	272	35	163	5
ENSG00000048140	1792	5081	5018	7568	3722	2207	2305	4845	539	2339	2314	3140	2904	4332	3446	2118	4309	4082	4197	11890	2757	4500	3001	3614	4493	6067	3067	1691	4830	4979	2116	5384	4298	4876	3129	3059	5483	5428	2056	4022	3133	690	2051	4685	4166	3489	2401	4031	3259
ENSG00000048162	5476	4890	3600	4726	2905	2074	2261	5019	1031	1819	1727	7417	2200	4718	3397	4779	4100	3235	4615	10523	2239	5617	3341	3462	3557	3620	2731	4097	4526	3646	1885	4939	2758	5242	3005	2799	4823	4062	4877	3688	2558	2922	1642	3580	4366	3516	3084	2373	4492
ENSG00000048342	2605	2493	743	3057	2548	1630	2085	1947	1404	738	1866	1539	333	2992	1112	1823	864	1565	972	935	1558	1925	1442	1960	1336	793	713	1299	624	861	725	1474	1509	143	1372	611	1519	1863	358	783	2252	893	691	1589	2977	1171	693	1953	1618
ENSG00000048392	1910	2410	990	3315	2940	1648	2572	1186	1594	2343	7071	3665	2014	3898	2057	3532	1268	2244	1470	1998	6789	3315	583	4481	6376	936	1363	1123	1886	1291	1713	238	3448	146	1795	2221	2318	4449	174	1236	2402	1537	2719	1535	2821	3936	629	4160	161
ENSG00000048405	1413	815	754	726	1644	2487	1644	419	825	1139	1458	2112	1030	2747	1009	1962	2116	1164	715	1406	1974	2535	820	1918	1174	562	953	1251	489	693	973	90	1541	169	1476	817	897	1274	320	565	1321	1022	773	647	1758	1481	533	1254	500
ENSG00000048462	3	21	0	12	13	7	1	2	22	0	11	6	15	0	526	2	0	4	221	127	1	2	0	0	291	0	0	2	130	0	113	8	3	0	322	6	2	2	18	208	1	0	47	2	4	35	55	99	0
ENSG00000048471	1756	1606	2712	4753	2420	2905	1904	2128	1270	1224	1808	4087	1414	2413	3095	975	1166	1718	2190	2086	1293	2152	2144	2285	1283	1502	1112	877	2229	2051	1358	2173	1727	1538	2692	983	1253	1675	1005	1840	1669	627	1257	2715	1676	1171	737	1569	1971
ENSG00000048540	1455	126	7	2	6	56	40	6	0	0	0	2	113	1534	297	157	568	3	6	2	20	8	0	0	14	4	5	0	18	4	10	58	6	13	94	4	20	8	0	74	4	149	0	4	67	9	0	62	49
ENSG00000048544	3420	3496	1799	2938	4697	5077	3837	2822	2825	2933	2844	3032	2211	5068	3193	1713	1688	2748	2426	2833	2376	4359	1811	3396	2497	1494	2051	2860	2322	2663	2406	1226	4582	577	2543	2572	1956	2966	1348	3972	2472	2662	1777	2788	3994	2505	3628	2358	1710
ENSG00000048545	18	0	0	2	5	4	0	6	2	41	0	8	2	2	0	2	81	2	3	2	6	0	0	0	10	3	6	0	2	0	2	0	0	3	4	2	5	2	0	1	4	0	4	0	2	5	0	1	2
ENSG00000048649	3424	1611	1758	2036	5474	1493	1829	3513	2543	1234	3300	5343	2176	2123	4904	3440	58805	2009	21273	1814	3601	4111	858	4440	1630	738	1378	1527	1450	1299	1833	328	3157	129	2787	2598	1705	3274	471	1382	2582	904	2086	1325	4981	1232	1089	1683	806
ENSG00000048707	3995	2839	5266	5146	5483	4905	4869	2376	1653	2440	5399	3075	4704	2478	3542	2306	7023	5002	3544	3007	3969	3731	2075	4711	7166	1843	3529	1595	6220	4681	3361	808	3183	996	4106	2533	3066	4949	1625	1929	3458	1581	3915	8183	3110	5261	943	3296	2514
ENSG00000048740	1642	12388	6063	18752	8377	7734	11565	12752	4699	4679	18835	13144	2234	4053	2336	3935	7294	5898	9161	12370	7589	11024	5529	11191	4695	3493	4488	4025	5851	15145	4136	3642	2328	524	5997	12501	3766	1542	2741	4446	12512	2897	20688	4394	15026	8991	3883	6060	3786
ENSG00000048828	8857	10457	8881	17541	20539	9569	17817	10133	4683	5718	9016	12954	7130	15210	24204	7146	14719	10224	7567	7653	7777	12055	4992	16868	6313	6686	4722	5334	6761	9486	7792	2728	7390	1440	8453	10923	8628	10925	5353	5730	10974	5191	9529	7444	14753	7166	3578	12289	6303
ENSG00000048991	1972	2195	1674	2167	2715	2501	3116	2152	1104	2812	2128	2724	1285	2384	1491	2014	1835	1745	1180	2109	2400	2281	1442	2720	2090	739	1117	956	1841	2451	1319	910	2510	198	1712	3372	1507	2060	312	1109	1469	652	1512	1899	3210	1837	984	1634	786
ENSG00000049089	372	1111	805	204	281	194	358	172	16	428	835	153	818	101	175	153	944	250	108	111	946	408	196	169	216	32	1099	185	413	92	188	381	82	69	562	372	610	1003	170	242	110	433	279	390	324	147	242	610	309
ENSG00000049130	387	86	185	203	384	1647	167	107	252	597	1838	3266	882	429	389	516	1129	216	132	258	831	1427	26	578	125	154	572	102	962	158	855	30	237	42	400	325	376	154	10	68	334	83	481	397	580	329	96	155	174
ENSG00000049167	699	561	264	571	628	308	389	460	215	473	288	554	401	600	249	461	280	385	379	338	207	500	113	715	388	210	337	335	409	328	275	123	732	49	476	488	295	526	77	342	370	249	187	608	583	465	167	182	117
ENSG00000049192	63	31	10	12	35	32	20	21	36	6	10	20	21	55	39	70	50	31	33	26	23	266	2	61	1364	6	20	27	38	51	22	16	33	8	85	176	523	36	13	23	12	14	19	15	11	39	54	26	8
ENSG00000049239	4996	5787	11962	18292	7319	5434	10445	5807	1978	5559	6171	7509	3538	3379	8852	1152	3911	5058	3460	5786	8982	9556	4530	9964	3289	4620	6157	4704	7888	4391	4585	3037	3254	1691	8482	4131	7129	9363	3041	5475	6826	3294	3875	6542	6377	3521	2167	6386	7829
ENSG00000049245	6954	12475	10135	11284	11990	12017	11335	6748	7348	8239	9684	9840	5864	6230	7188	2502	8225	8517	9432	11440	6274	9630	5391	11499	7382	9624	7545	6497	9013	9181	5624	10947	8981	3393	8235	5547	7161	6380	5770	7163	13730	2407	5487	7599	10853	15987	1895	6642	7964
ENSG00000049246	2458	1914	688	1989	2066	1704	3916	1329	2081	791	1275	2146	1429	536	1378	941	2316	1081	2047	2660	1032	4057	1198	2607	2023	528	2618	1628	1131	2049	614	3966	950	232	1678	863	420	1337	1282	1998	1834	921	502	1785	2612	1915	362	605	278
ENSG00000049247	375	290	97	321	339	262	611	262	448	150	230	335	250	98	204	167	295	249	382	485	180	634	181	343	359	98	489	293	238	344	113	634	163	25	273	119	80	301	218	370	323	103	73	284	428	368	70	126	69
ENSG00000049249	11	36	3	35	19	31	22	0	18	7	58	31	12	13	181	51	4	197	48	130	9	27	4	26	336	19	39	23	275	10	45	1	25	3	398	13	327	49	13	362	54	4	16	8	8	64	51	93	4
ENSG00000049283	1	18	1788	310	621	587	30	27	2	13	154	9	2248	197	53	6	8	610	4	6	25	34	18	7	14	1	1659	2	622	1666	1177	12	153	4843	24	19	5	19	4	2	26	5	896	32	3	13	47	11	4
ENSG00000049319	0	0	15	0	2	225	123	0	2	0	0	6	6	0	5	1	33	2	8	0	10	8	0	0	8	0	4	0	6	0	6	0	0	0	4	10	0	0	0	4	0	0	62	4	28	110	2	13	0
ENSG00000049323	2110	223	3893	2809	1597	1996	936	4438	864	795	3951	6596	7053	2282	2061	304	1647	1826	527	1713	1739	2624	574	2419	7444	395	3486	698	5940	3232	2559	394	1311	803	1449	820	2128	5913	340	88	463	178	11874	700	610	871	568	547	986
ENSG00000049449	3276	5945	2674	4936	2018	14070	21901	4550	10849	11458	12650	11261	4205	2965	7240	4536	11653	3725	770	1563	9358	7096	2659	2847	12930	2388	5192	3545	4821	2825	3341	351	6915	537	3770	8765	5518	12212	1080	3700	4094	2096	4390	5665	2993	5583	3109	3621	4096
ENSG00000049540	3186	60	1975	1303	38	168	157	1101	168	131	52	1461	2775	620	1275	53	130	201	186	646	518	104	227	1343	316	190	549	644	1621	999	1726	116	49	1176	1312	98	27	422	599	70	54	110	105	185	308	26	397	1122	36
ENSG00000049541	4383	3223	2394	4659	1809	2502	2971	2955	1909	3721	2749	5167	1136	4532	1639	1507	1751	2215	3636	2742	3181	5803	2747	2625	1303	2862	2103	2454	3928	2474	1983	3230	1994	1458	2230	3949	3702	3187	1624	1948	2316	1643	910	3570	2740	3377	1379	1573	2711
ENSG00000049618	3421	4594	4981	5659	6510	4089	3103	7463	2069	3098	2938	6792	4346	7338	4978	6487	4948	4705	2070	5991	6781	6900	2526	7064	6277	2232	2922	2573	5965	4193	2631	1160	4790	846	7930	2515	2026	2891	2108	2994	4914	1250	4139	3922	4334	3078	1977	5000	3726
ENSG00000049656	9645	10079	7146	19389	8387	7265	4695	11367	4260	14309	10789	30123	4925	10162	18246	6628	7249	6820	7577	6529	16764	5130	10783	10081	9895	14526	5475	4658	9173	8885	4971	7464	6392	11195	9674	6393	12746	9616	7584	6073	5088	3047	5606	8666	6270	10386	4152	7010	19841
ENSG00000049759	398	17862	3728	20042	4301	12356	13871	24521	21704	8687	6954	6711	956	1066	10459	10054	1829	2777	7043	6292	2425	12308	11507	8825	9345	17400	863	4928	2721	6369	975	5262	3742	2900	6667	9814	11698	2580	5932	3264	2772	2875	12562	1338	5843	7543	2728	4589	17310
ENSG00000049768	133	289	359	402	140	138	175	112	65	75	199	187	136	83	942	138	402	477	215	389	137	162	105	111	274	365	339	154	922	135	317	414	136	101	608	99	745	239	475	350	145	67	154	103	101	197	350	244	81
ENSG00000049769	399	723	476	1375	263	174	684	320	57	299	421	219	110	675	237	44	169	320	132	214	248	663	218	408	316	292	297	209	243	444	183	312	51	578	254	208	499	1198	123	297	401	357	75	159	221	752	240	518	269
ENSG00000049860	10351	11041	12086	26484	12629	12908	7523	18495	7893	9469	12527	14173	7689	14108	14469	6287	6454	9234	8829	9960	10598	11719	4776	20211	20480	11844	5818	6215	9985	4938	7352	4261	9807	1301	6029	16045	20187	18402	4088	8316	10621	3349	3202	16431	12309	14248	1808	7110	11371
ENSG00000049883	599	616	309	607	826	450	359	466	268	290	373	518	339	643	562	362	211	478	134	385	384	333	252	851	273	228	279	265	272	335	316	228	511	86	393	505	480	654	83	256	486	201	230	405	695	563	100	262	280
ENSG00000050030	0	2	2	2	0	1	0	0	2	0	12	2	12	0	0	0	13	0	2	16	0	0	0	0	2	0	2	0	0	3	7	0	0	0	12	2	4	0	0	6	0	0	4	2	0	2	0	4	0
ENSG00000050130	1723	3971	1460	3250	3895	2747	2198	2431	3225	3225	2339	2680	1770	3379	2007	1880	1770	2759	1664	2095	1601	3360	1244	4146	1803	1918	1914	2033	1988	1343	1521	934	2759	387	2443	3422	1106	3474	402	1411	2537	665	1447	1454	3857	4516	1176	1417	1537
ENSG00000050165	689	314	11689	1838	1939	622	1070	530	359	688	12700	2723	4589	677	754	90	7483	2606	650	642	9837	3548	202	18950	255	272	6773	409	2204	1142	4242	282	7532	783	1889	112	483	6437	101	307	2020	33	2153	3720	808	389	224	954	374
ENSG00000050327	7	27	824	176	423	743	210	14	262	205	408	4	671	578	447	2	35	207	17	36	690	217	44	276	32	36	658	251	425	618	393	319	502	700	266	528	37	9	483	27	19	0	451	478	6	9	14	148	345
ENSG00000050344	296	969	986	1336	2098	1091	1309	1131	464	1187	2082	1360	2049	468	609	379	2836	3005	1291	2008	3702	1543	74	2721	4021	314	3418	914	2059	778	1972	140	1301	54	5021	3359	2455	3220	183	895	1484	390	564	2023	789	1253	465	1178	180
ENSG00000050393	1932	1629	990	2668	1665	2057	1717	1560	3358	2453	1317	2340	1040	2373	1605	1014	2540	1038	1247	2568	1190	2110	1580	1585	913	1862	1219	1606	2421	1450	971	1866	1960	704	1172	1807	1139	1531	1776	2177	1687	1685	759	1315	2107	2669	2353	805	1044
ENSG00000050405	6973	7249	4482	8670	12860	8511	10145	14639	9649	3541	7261	10369	9069	11160	5040	3407	3158	7075	11937	7076	7635	10652	4217	13635	1821	7444	6550	3489	11942	5870	6783	2746	10152	847	5662	9115	3521	5182	1563	3665	6316	1053	9318	11432	21607	8453	5638	4539	2773
ENSG00000050426	5138	1957	3766	2162	3649	3875	2641	3608	2104	1807	2203	3603	2501	3689	6027	5966	2249	2877	1795	2077	4339	2445	3438	2865	2607	1107	2293	3419	2598	1171	1496	1084	1894	1255	2155	2317	1794	1385	1251	1930	2040	3036	1386	2552	4058	1851	5393	2537	2178
ENSG00000050438	48	86	47	54	49	55	89	37	29	30	58	132	49	88	27	50	312	63	44	24	38	225	11	102	89	38	99	26	54	66	62	30	26	18	142	59	52	55	211	75	111	29	48	30	37	173	33	97	14
ENSG00000050555	753	332	1657	2144	756	165	112	1486	11	739	780	1385	2274	3418	1155	87	2490	137	564	739	488	2620	6367	1904	2484	163	516	776	730	1972	862	3525	6289	2218	207	10514	208	1061	204	4209	2227	341	1533	1295	2169	796	4267	400	426
ENSG00000050628	43	17	241	150	163	450	48	144	243	23	88	47	781	95	106	669	60	174	21	328	126	284	58	263	43	63	418	55	309	131	898	12	66	151	196	20	66	86	32	61	41	46	121	26	44	60	49	101	57
ENSG00000050730	3	16	10	12	25	55	14	5	24	8	155	28	278	14	45	18	10	61	38	27	24	68	5	8	141	8	30	14	90	56	62	0	18	0	94	20	58	17	4	41	7	9	14	12	11	27	23	13	13
ENSG00000050748	1643	1689	1221	2208	2014	1863	1609	2224	485	1054	1194	1995	1405	2509	2196	2644	3203	1409	2229	2900	1571	2554	257	2528	3009	1845	1074	1243	1441	1440	1140	467	1362	295	1388	2471	2153	2952	628	1317	1437	577	715	1760	1877	1616	1163	1422	644
ENSG00000050767	22	4	153	384	69	50	25	60	11	34	304	33	71	214	64	5	361	150	49	111	46	33	52	82	25	14	193	26	756	140	153	71	55	161	42	12	81	78	92	118	3	12	48	57	38	186	34	30	34
ENSG00000050820	5958	10532	6899	10350	15595	3182	4197	3844	295	9100	6172	11264	5168	5300	4094	2055	2810	5469	4262	6074	3587	4360	4515	7611	1697	5290	3478	4492	8109	10250	4390	8704	7542	4435	8478	3437	4308	15691	2450	3137	8760	2613	4799	7656	10467	7498	2998	2755	7779
ENSG00000051009	1515	2445	1697	2526	2709	1184	2106	936	590	2302	1720	1936	1613	1140	1233	1345	1507	1853	795	1239	4037	1285	1959	1782	2272	1368	1804	1510	1356	1899	1081	1014	1480	981	2653	1767	2257	2625	1238	985	1308	977	1286	1174	2120	1539	1440	1460	1258
ENSG00000051108	7118	5126	4239	7127	5130	9008	10639	3675	6842	9263	9123	5201	4194	3324	10434	3087	2783	5818	8745	4277	5577	2267	2145	7538	6699	5677	2953	3154	5868	5632	3744	1779	10036	2455	8643	4447	6448	6339	1261	4397	3745	2258	2320	6072	7617	11548	3247	3749	7114
ENSG00000051128	1225	1231	1911	2150	567	832	668	2707	234	623	700	3682	1174	999	1054	1191	1527	969	1593	1136	1274	1981	1036	360	971	991	1678	1834	1134	1876	736	3896	635	2940	1522	1207	1621	1249	1984	1590	821	1476	944	979	2572	1007	1939	650	1370
ENSG00000051180	339	621	480	812	427	878	1113	1325	593	350	544	776	215	878	326	859	335	294	738	325	876	1318	972	450	238	610	252	309	830	1065	441	812	290	264	610	876	617	857	166	476	1209	99	234	685	971	792	332	702	772
ENSG00000051341	453	125	117	193	299	1058	1275	274	452	240	364	1135	242	905	119	358	608	223	263	298	1002	731	146	395	420	89	180	186	423	342	454	100	336	30	453	604	472	424	25	182	376	219	137	202	552	467	303	653	154
ENSG00000051382	1820	3314	2101	5757	3905	3839	8297	5097	2858	1551	2017	2095	1672	4676	4637	1250	2178	2364	1225	2288	3487	4800	1526	5117	3162	1728	1520	1709	3665	2524	2230	556	3693	463	2150	3815	3466	3388	1213	1714	1180	812	3663	2207	4263	6038	1296	2328	1726
ENSG00000051523	5988	5959	10201	9085	5844	6146	1914	3812	762	7760	2958	9528	2930	3586	7058	1718	2446	3594	5571	5013	3775	1344	5012	2524	3994	3830	3091	6674	8412	5932	2618	19921	3053	10049	8591	2646	7252	5579	3710	7231	6533	2345	1537	5103	1940	3913	7094	2729	13924
ENSG00000051596	591	331	336	332	269	411	218	474	214	269	187	468	504	477	254	195	353	190	607	231	158	284	264	279	211	342	215	333	456	403	247	204	250	207	262	225	351	228	356	467	134	176	140	378	300	312	366	129	444
ENSG00000051620	297	1157	1053	2172	926	2355	1085	1517	4348	721	1097	976	2316	1954	826	2252	2022	1652	1031	796	1134	2841	170	950	910	650	2985	1511	1864	1449	1481	1007	972	1102	1190	840	458	1274	1195	1047	649	315	2248	232	714	886	565	985	464
ENSG00000051825	1587	728	197	925	1658	1872	1578	339	512	1006	1129	2038	521	2164	836	1238	1840	646	425	688	1608	1651	173	1615	855	233	335	455	655	430	858	205	965	35	1215	1691	818	557	126	588	1333	362	500	865	1910	1432	586	1043	271
ENSG00000052126	2182	3594	2100	5460	9527	15534	11244	8430	8151	4841	2641	5220	2765	9127	6955	3000	2453	2976	4173	5811	3278	4631	2375	4856	2313	2207	2252	7134	1670	4186	1516	2327	5384	358	2171	705	10597	1288	1587	3269	4763	1756	2368	1524	8708	3758	6829	4300	5770
ENSG00000052344	13	26	2698	766	1329	1522	86	71	4	3	641	7	3860	633	168	3	25	1310	6	12	38	109	29	22	9	5	3814	29	1467	4125	2594	47	271	10012	37	0	6	1	2	9	78	8	4102	92	26	67	56	50	3
ENSG00000052723	2811	1281	524	1034	2391	2833	1827	465	1501	1171	3269	2403	1677	2587	1352	1907	1363	987	1226	1067	2165	2938	266	2450	2054	503	1451	1089	1309	980	1554	493	2263	157	1711	1428	750	735	218	1251	2016	1466	902	1286	3062	2270	458	2665	374
ENSG00000052749	2047	6055	3079	9204	1758	3577	2351	3661	1286	3216	2269	8366	2418	2861	5318	7727	4359	2521	4001	2456	2552	9709	5798	2987	6890	2548	2883	2342	3230	4392	1632	6493	1837	3486	3206	3559	5961	7145	8663	4482	2501	1649	3377	2400	5199	3169	2335	3135	2663
ENSG00000052795	8066	3505	902	2278	3586	2740	3738	1382	6918	1800	7582	10356	1724	5647	3574	9407	2057	1834	1778	2742	4065	6822	995	5028	1856	4104	1343	1106	4229	4271	1854	469	3737	259	3050	1763	1461	3641	735	2420	4732	2689	4375	2152	509	2585	1050	2526	1021
ENSG00000052802	4309	2588	1226	1579	2432	2397	2262	2405	3794	1913	3159	2614	3805	3047	1352	346	439	2210	756	1055	4215	1377	356	1913	745	1243	3503	1020	3147	2608	3050	279	1046	526	1409	5966	1083	1631	365	814	1373	486	1520	487	2436	780	696	1178	1138
ENSG00000052841	4385	3354	2486	3377	5354	3216	4201	3606	3524	3495	4759	4567	2417	3328	4624	8068	5281	1988	2961	2340	5198	9356	1571	4361	5523	1111	2880	2065	2473	2334	2223	591	3679	375	3687	2921	4518	3255	1682	2010	2851	2496	2249	3083	7528	3129	2762	3990	2554
ENSG00000052850	23	39	863	27	2	6	2	37	7	8	19	46	62	297	29	11	285	6	36	4	88	6	110	96	9	18	20	2	14	6	20	36	9	37	11	26	9	85	12	2	6	10	0	177	0	14	22	67	17
ENSG00000053108	463	148	451	172	72	91	40	334	4	19	1	80	199	97	296	36	503	274	269	111	1553	528	27	164	96	0	55	139	55	81	57	324	28	377	45	23	93	32	166	818	13	69	55	177	65	339	164	340	96
ENSG00000053254	5968	2632	3515	2687	11076	2683	1344	2695	1592	1215	2283	4492	3761	5949	7908	2481	4021	4430	2604	3876	2140	5366	695	6499	2168	1547	3734	3231	4294	1642	3636	983	4183	518	5112	3896	2080	3457	1475	3586	4075	2173	3487	4028	3047	2254	1522	2438	1224
ENSG00000053328	4	0	13	13	1	1	0	1	4	2	16	0	56	13	19	6	0	17	3	4	38	0	0	32	4	2	3	3	20	2	6	0	3	3	20	2	0	5	0	0	0	2	6	1	0	8	4	0	0
ENSG00000053371	3418	5102	5296	9345	2971	5153	2823	3642	1355	4522	2732	4685	2070	1674	2822	1356	1933	3084	2865	4050	3715	1530	3879	3204	2770	2630	2223	2158	4465	2820	1837	7406	3183	2323	2809	3452	1731	3676	3134	2058	2502	1272	1331	3221	4721	5476	1144	2220	4493
ENSG00000053372	3980	5450	3690	5307	3358	4112	5611	2830	2485	5119	3643	5610	2379	2398	3712	4517	4079	2740	6281	3390	4459	4555	3432	3099	3978	1968	3159	4117	3983	4504	1988	1771	3341	1670	2976	3693	4246	4125	3139	4241	4913	2586	2730	4880	5224	3888	1618	3757	3728
ENSG00000053438	49	53	53	8	22	60	21	5	0	11	9	16	82	104	8	24	16	13	6	12	66	116	9	48	19	6	31	6	3	48	18	3	13	10	77	25	13	13	0	18	63	13	40	13	11	12	25	63	8
ENSG00000053501	3050	1167	2437	3743	1877	1002	812	2709	557	1024	1321	3182	1208	3148	1408	3038	532	1471	1283	1064	1431	1901	753	1713	1051	536	1616	2200	1106	1491	660	2848	1050	1511	1620	1346	1635	2038	1906	952	884	1747	661	2214	1358	1023	1702	975	2315
ENSG00000053524	241	418	173	154	566	439	300	273	387	305	909	582	863	296	90	758	400	312	88	212	668	516	64	779	568	92	626	132	348	510	524	319	616	115	298	989	454	359	30	144	205	81	504	265	162	271	187	307	96
ENSG00000053702	349	171	208	177	155	166	156	340	73	115	229	136	114	237	202	122	93	118	34	298	333	168	120	261	131	56	122	200	181	115	91	95	120	127	123	54	79	214	112	111	453	101	57	269	140	109	156	200	291
ENSG00000053747	59	33	1538	1000	2469	2011	117	476	76	26	2483	970	4757	645	171	43	144	2254	293	96	242	582	297	230	3337	16	3396	38	3141	2999	3126	132	1368	789	238	270	81	477	79	27	114	23	18329	450	742	170	153	63	52
ENSG00000053770	1555	1567	997	1668	3053	2174	1365	1656	1860	1821	1243	2279	1392	2398	1868	1403	1456	1661	1055	1265	1227	1886	554	3524	952	837	1053	1478	1762	920	1109	352	2217	157	2032	1747	1254	933	318	1030	1281	882	977	677	2630	1706	769	825	715
ENSG00000053900	5144	1173	256	1090	1931	2061	2029	407	1724	393	1706	1748	952	1484	891	1429	569	1358	212	1459	2653	1927	285	1510	992	431	1454	1583	917	992	942	235	1418	99	1610	1866	1171	1409	146	1073	2085	1350	570	1158	1575	2199	1036	2409	280
ENSG00000053918	373	158	380	376	104	60	67	143	27	107	534	428	265	460	281	166	221	165	158	185	223	232	157	216	250	429	128	140	530	123	169	46	206	251	333	198	249	229	346	195	78	49	62	79	88	146	382	214	286
ENSG00000054116	3680	4635	3992	4766	5225	4149	3994	2705	3529	3435	3920	3840	3019	4201	4186	1542	2728	5000	6597	3212	3679	4295	3184	4139	1371	2807	3813	3800	4449	3326	2590	3941	3388	2444	2950	2584	2836	5568	2447	2955	3539	2043	2674	5194	3712	4325	1299	3738	3494
ENSG00000054118	7904	20955	7956	12945	14967	9521	11592	9701	7079	7653	9860	14817	6780	14906	17397	6830	9253	8976	11275	10913	9928	16576	9529	14971	5357	8920	6958	7408	8823	9946	5751	6729	9975	3043	8554	10210	8949	8531	9072	8435	10175	4517	7509	11020	12626	12325	3068	10479	10641
ENSG00000054148	3486	2938	8257	12973	4391	4113	2996	9625	976	3052	1414	6763	2390	5617	5576	1149	5609	2783	6679	3869	2617	4809	3084	3638	1772	4363	2449	3824	3467	3194	2055	4865	1924	5333	2547	2771	3801	8149	6741	3907	3982	2856	1339	2123	2951	3294	2987	3382	6610
ENSG00000054179	14	12	273	40	33	61	3	393	0	102	10	15	966	11	27	2	43	80	14	4	12	28	5	19	0	0	467	50	126	107	100	6	22	157	14	86	2	8	23	1	9	10	217	9	13	8	10	20	9
ENSG00000054219	76	48	125	75	43	122	65	18	108	29	142	31	231	43	202	46	23	427	84	158	768	82	14	101	309	43	273	53	186	96	252	6	142	11	566	35	185	41	33	306	37	14	196	61	40	90	161	153	9
ENSG00000054267	3123	1061	628	694	4789	1338	1721	660	1068	943	3035	2388	1547	2358	1728	1515	3857	1046	995	1193	3444	3244	208	3569	2571	189	1454	1536	645	640	937	144	1938	54	3586	3024	1454	1004	157	1297	2078	965	945	644	2179	2254	847	2931	243
ENSG00000054277	4769	3984	9391	1239	16330	555	912	1310	654	3086	7294	2065	3837	7129	595	1802	732	6829	460	3140	8519	555	470	11549	2006	1496	3687	2932	3581	835	4606	134	2486	241	3779	1660	891	3864	1343	3084	4264	2734	1756	3473	1630	2121	2339	7325	854
ENSG00000054282	2574	2641	1071	1764	3032	805	1307	1357	1128	1270	1880	1316	1090	1802	1459	972	711	1559	855	1449	1796	1820	340	2544	1043	592	1394	2264	1409	806	994	810	1823	124	1719	1887	1421	962	801	2013	1596	907	712	1197	1710	1861	949	5041	449
ENSG00000054356	0	26	29	32	10	20	600	23	0	65	27	0	5	0	1	2	64	4	7	8	4	233	2	12	15	3	57	8	4	2	5	10	1	6	2	132	167	33	7	9	48	0	53	0	11	5	4	24	152
ENSG00000054392	512	2088	694	2903	1281	2272	2574	1343	1496	845	1033	933	635	1887	1296	635	739	834	611	927	1110	1788	380	1402	452	516	381	557	417	683	400	472	796	399	717	544	1760	297	420	493	671	570	474	534	877	2583	235	682	2097
ENSG00000054523	3406	5980	4322	5859	4214	5499	6032	2656	2681	3991	6034	5899	3930	2304	3252	2871	14402	3164	4774	6124	2824	6829	3196	4946	2860	2552	3582	1777	3573	4725	2548	987	2991	934	3805	4416	3680	5170	1401	2617	6037	1959	4111	4331	5346	6698	996	2762	2431
ENSG00000054598	1087	453	1177	222	469	421	403	431	258	551	706	256	2257	571	278	55	4827	339	97	806	740	154	588	519	851	236	1140	487	804	837	724	691	254	279	341	1352	368	580	102	220	399	418	1838	604	608	168	734	85	467
ENSG00000054611	2207	2933	4470	1559	2698	2492	3987	2159	1140	3912	2103	3883	1551	2257	6027	2406	1918	2343	5582	1861	3675	4147	2285	2066	3692	2172	2773	2475	5094	3016	1678	2305	2261	2708	3594	2962	2503	3738	3169	2694	1396	724	1647	2585	2698	3059	1805	2743	2236
ENSG00000054654	5663	7939	5105	15218	7627	4042	4635	10897	3977	3907	4899	7445	5901	6345	8667	3713	5695	6616	4129	4759	3736	16667	1373	7196	5469	3211	4370	7454	7753	5853	4441	2561	3941	338	10409	12235	4606	12327	2815	4507	5624	2730	5736	2758	11592	5726	4175	3003	1715
ENSG00000054690	1905	2712	4639	6548	15804	4339	1721	14202	2253	3927	2824	2491	4488	5549	10923	3232	801	11180	3623	2301	7187	13103	3867	11155	10009	1611	1973	2319	4815	1202	4447	1993	3111	921	1184	7424	6054	7362	2233	1849	1361	2624	2508	3086	4619	4815	11008	5319	3405
ENSG00000054793	1684	9544	4921	3435	7361	887	670	10144	2474	860	8401	1846	4242	7714	5244	85	4062	2930	2793	403	6833	3273	4113	11816	3697	4765	1729	1522	7908	4558	3438	1850	3643	911	4478	9446	5100	8497	3805	1992	952	500	7194	7414	3995	1947	1979	7768	2639
ENSG00000054803	5	2	19	0	2	8	5	8	0	10	4	0	12	0	2	0	8	1	0	0	0	0	0	0	17	0	2	0	2	0	0	0	0	0	8	19	52	0	0	2	0	0	0	6	1	32	40	293	0
ENSG00000054938	126	4	21	55	0	298	1	143	30	2	6	6	17	7	44	2	5	10	63	345	14	12	12	308	2	76	58	64	56	30	103	16	3	104	35	3	6	13	19	1	0	2	8	1	4	19	7	0	6
ENSG00000054965	4075	4979	7709	7850	8412	1902	2724	16569	1757	4967	6018	4780	3018	2948	7500	3863	7010	4840	8193	3825	6170	7637	3681	8301	3799	2035	3213	2084	3850	3832	2345	1249	3448	1044	4480	6478	3776	7333	2819	2394	4144	1412	2418	6262	5043	2928	2033	2459	2460
ENSG00000054967	855	762	814	993	456	833	403	1013	246	1110	673	1287	503	686	711	345	1784	352	3242	837	906	1399	1586	502	672	1024	577	363	1213	1116	499	495	523	409	881	778	1145	748	400	923	1083	265	654	694	806	882	476	479	1229
ENSG00000054983	2291	1950	1185	3934	2364	1211	1433	4484	2142	2175	2413	1937	1294	3338	1503	963	509	1259	483	1741	1161	1025	839	3681	1186	894	2038	1481	2598	752	1081	488	1453	111	4947	3439	1173	1748	445	1889	1810	1054	1192	1105	3611	1436	556	508	1283
ENSG00000055044	4610	3266	1206	3637	4156	5188	4920	1782	6167	3698	4448	8465	2823	5155	1725	5591	2975	2051	2980	2682	6480	6666	1293	4267	4550	575	2586	3712	2445	3021	2393	1714	4556	334	3506	6841	3052	3217	914	2737	3813	2250	1985	1825	5141	3615	2202	6091	883
ENSG00000055070	9392	16309	13048	19168	13345	13520	12041	7647	3673	14481	13670	17843	8047	8587	14859	5347	10832	9489	13645	14875	11516	15074	11978	11951	11948	11239	8725	7717	15276	13134	6761	5992	11829	6177	8966	7038	10020	13114	9330	11942	13468	4224	7317	14886	17905	13284	3810	12233	14889
ENSG00000055118	11	135	12	26	6	2	6	20	2	64	10	24	177	5	18	19	2907	4	25	16	17	148	10	4	10	2	37	2	81	22	30	2	20	4	23	6	11	16	0	42	2	4	9	4	6	10	12	590	4
ENSG00000055130	4149	5663	4333	10244	4362	11721	7075	3806	4081	4573	5511	13048	3505	10911	4365	5509	6324	5042	3400	8044	9246	10857	2630	7503	3656	3781	5240	4742	4953	4702	3532	2037	6374	787	7538	4570	3926	8618	2464	3405	6477	3892	4472	3787	5169	9346	2289	5158	6683
ENSG00000055147	1348	1332	1073	2395	2202	1461	836	1899	869	1015	1387	1872	1086	1673	2241	615	1029	1434	1443	1299	1352	2156	416	3137	1720	475	900	913	757	983	940	348	1137	173	1459	1919	1438	1666	637	997	1396	665	595	803	2137	1880	536	818	861
ENSG00000055163	72	1312	4564	17524	2912	3707	1482	3643	142	3301	2334	2228	1373	560	1374	2958	601	2776	813	1309	3839	1212	5213	3615	7654	177	2245	123	1889	1290	1158	836	235	552	2564	1114	5123	1928	246	1159	163	94	622	229	211	1615	1792	598	456
ENSG00000055208	2075	2370	2915	2854	3922	6197	3112	3970	3211	2224	3347	5593	3566	4405	2627	3883	2976	4404	1654	3542	4403	5240	471	4837	3535	1825	2759	1982	2941	2371	2098	484	3270	434	5917	2484	2254	3910	687	2788	3667	633	3400	1937	1995	2091	784	3333	1370
ENSG00000055211	867	1182	1310	2562	1465	2902	1502	1992	3406	1251	1918	2164	1782	1557	1316	1271	990	1489	804	1519	2451	2731	259	2428	1534	1124	1794	1441	2730	704	1119	444	1885	311	2229	2121	1360	3022	504	1131	1583	264	1702	1036	1450	1153	418	1078	894
ENSG00000055332	2704	6775	2059	3202	5282	4037	6806	1698	5665	3191	7349	9889	2580	3995	7923	2256	3809	6333	3842	3353	4399	3715	822	4771	7305	1174	2482	2316	2348	2742	2447	1052	5006	182	8787	3740	2588	3577	689	1902	4697	782	2577	2307	5922	2533	1920	8528	1003
ENSG00000055483	3827	8247	2193	9740	3753	6324	8617	4737	2574	6287	4217	5579	2412	5778	4383	8693	11379	3282	4905	3847	6362	10235	11783	3337	3885	3300	2990	3724	4082	6898	2173	4574	2947	3175	4851	5839	6992	4613	7184	3716	4038	2147	3678	3852	6194	6220	3080	5963	7357
ENSG00000055609	4597	3532	4125	4228	5601	4724	3106	3291	1593	1463	4131	4714	3280	7918	3039	3692	4750	3819	1566	4035	6271	6410	1652	6543	5218	1305	2720	1972	2410	3915	2750	647	3976	411	4717	6359	2944	6551	1081	1512	3925	1910	3606	2933	3115	6254	1991	3158	3151
ENSG00000055732	1892	2877	398	35	14568	1783	430	2192	1230	1817	2799	6923	444	5133	29	1609	90	3310	1798	5880	20025	696	499	6732	131	1322	5906	5064	1483	3666	3590	43	3119	9	1130	1104	1820	571	718	1144	9629	981	419	2453	2750	3309	3821	2656	324
ENSG00000055813	501	20	36	10	21	16	6	23	32	22	91	124	12	113	96	32	299	29	15	77	5	92	67	74	18	12	41	12	34	20	67	16	25	26	83	4	24	30	30	20	16	78	5	87	132	147	12	12	16
ENSG00000055917	7211	7483	3705	5890	12713	10259	9164	4386	5389	5903	9091	8723	5723	9399	9568	8043	5282	5776	4755	7459	11007	9786	1531	12069	7443	2444	5322	5135	4881	4568	5221	1060	7490	473	7722	7894	4568	8550	1535	5076	6495	3589	5882	6718	9597	7394	4737	8419	1441
ENSG00000055950	3731	6339	2746	5828	2127	2144	2270	2388	2549	1972	1952	7015	1837	2068	3023	3001	2454	2264	1872	2092	2351	2330	1542	2368	2053	2353	2582	3131	2848	2302	1623	5626	1710	2597	2385	2887	3562	7483	3893	3145	1343	1624	1530	2357	3708	2370	3211	2077	677
ENSG00000055955	21	4	4	1	5	5	2	1	3	2	4	7	10	4	1	0	10	22	5	1	36	22	0	7	16	0	10	4	5	4	1	4	5	0	21	11	10	6	0	14	5	16	2	3	0	13	5	7	2
ENSG00000055957	14	3	0	0	0	4	1	4	2	1	0	4	0	3	9	4	0	4	1	2	45	5	1	0	5	0	2	4	11	1	2	0	2	26	3	3	3	2	9	18	0	0	0	2	1	3	54	4	0
ENSG00000056050	2156	746	198	739	1388	909	1393	287	1907	423	1409	1219	556	1004	768	299	290	797	514	897	992	1240	278	804	630	294	771	915	681	419	665	421	1076	45	914	974	870	955	170	844	1498	490	376	844	1223	846	357	1014	319
ENSG00000056097	6489	5097	2627	4334	9111	4524	4766	4394	3752	5890	6829	8115	4224	7455	8376	8519	5072	3299	3633	4200	5654	8335	992	9571	5683	1712	2529	2518	2947	3449	3333	379	5385	702	5786	6315	3163	5712	785	2760	5784	1783	3472	4630	10096	3906	1803	5640	1299
ENSG00000056277	358	358	140	227	348	333	256	262	130	223	244	468	201	544	519	499	544	211	167	287	332	731	74	322	231	72	182	248	226	197	175	34	274	11	348	274	267	278	49	300	337	188	159	231	306	172	291	409	81
ENSG00000056291	8	7	0	1	23	11	5	14	9	2	0	4	17	3	2	47	6	15	2	12	3	336	1	18	0	0	7	24	4	0	6	17	0	18	70	0	4	1	4	2	195	0	23	0	5	13	3	3	184
ENSG00000056487	17	1	16	68	0	0	14	122	1	670	2	2	18	50	0	9	228	0	2	117	0	12	121	4	6	0	7	2	5	100	0	1	4	0	5	19	32	2	0	14	4	75	43	2	59	7	268	7	38
ENSG00000056558	1391	1831	1107	2194	1184	1971	1411	629	529	2146	1494	905	1362	195	994	1727	455	1499	548	2089	2193	1181	130	600	7391	2530	1790	649	2891	1002	1101	652	454	241	3875	1486	1649	3195	510	1934	957	2673	1132	788	339	945	2165	3200	1542
ENSG00000056586	1883	1973	1506	2539	4559	2308	4025	3099	1260	1797	2473	5170	2635	4649	5123	2494	2382	1809	2771	2448	2294	4107	597	4461	2194	1687	1685	1269	2468	2042	1798	515	2033	293	3318	2547	3187	3430	374	2115	4920	888	3473	1703	4624	2443	1380	3434	921
ENSG00000056661	5650	8584	8615	6558	7457	3183	1595	9940	1951	2850	7409	5621	2526	5851	3220	6572	1789	5417	3793	3838	6584	5780	10940	11890	2469	3576	4163	3943	5419	2496	3110	8083	3808	1653	3445	9871	7485	5711	7568	3453	4550	5766	2871	6720	5754	4666	5737	5927	3509
ENSG00000056736	179	182	154	68	272	81	303	170	56	126	528	236	175	229	141	117	179	93	82	198	272	410	63	262	180	65	294	68	116	104	87	75	159	23	172	98	105	472	11	242	189	61	121	97	267	187	115	198	84
ENSG00000056972	1705	3629	6249	11605	7978	3298	1575	14303	4480	1279	998	983	3522	5156	2979	5822	1266	4925	2592	2659	6215	4771	2457	4673	4649	6688	2836	3466	5447	3392	2005	4208	4845	3402	2312	2028	2427	3310	1913	3482	3922	1503	4120	5388	3138	2241	2509	4981	4066
ENSG00000056998	902	21531	5328	15668	12329	3403	7308	40778	3110	7371	14898	1108	3993	15240	6943	1830	1584	21077	2994	4821	13696	8260	6156	16907	19596	12751	2262	8833	7064	3840	3522	8497	6290	2822	2564	6622	9585	11085	2274	2375	2611	4438	3998	9029	12280	16665	10668	6306	8734
ENSG00000057019	1524	6435	2658	2651	9363	18769	15866	6049	27253	8954	6385	5874	2059	5753	1334	5589	4187	3857	1002	4875	10477	7469	4470	8480	6638	3226	5129	3474	2523	7366	2370	640	9929	435	7046	8426	14461	8118	1001	2298	4332	2070	5898	3595	7941	5466	3115	4238	7262
ENSG00000057149	0	88	9388	2570	3642	13420	89	54	5	2	5730	32	40747	2364	180	0	36	7642	16	0	0	291	135	21	13	0	29960	0	5847	13160	14046	31	736	3807	0	0	26	0	8	0	175	0	8164	91	40	301	21	0	8
ENSG00000057252	2657	7293	1802	15854	2971	19804	6841	17000	10460	3360	5785	9762	1385	4485	2955	2303	4521	4467	6176	7532	4058	9990	463	6561	6119	9456	1719	3288	3346	9830	2609	3987	5694	960	4168	3832	1377	3267	1085	3404	4967	1022	4242	1334	7715	2872	1003	5563	4937
ENSG00000057294	20	22	48	113	117	103	7	14	4	3	103	8	425	57	75	2	55	116	3	17	11	50	4	20	22	1	120	9	42	130	68	13	89	35	72	70	7	4	14	35	7	19	273	23	17	8	141	8	1
ENSG00000057468	139	0	0	3	3	1	9	2	2	4	6	1	3	7	17	25	7	0	8	20	6	10	0	1	8	6	3	0	2	6	1	0	2	4	10	7	1	0	0	1	0	52	0	3	13	8	36	61	0
ENSG00000057593	160	11	103	16	19	8	3	71	4	17	0	50	149	34	585	2	77	6	0	21	40	14	0	32	4	0	98	10	115	24	15	2	0	24	38	2	5	31	0	12	5	2	6	242	7	0	126	32	14
ENSG00000057608	8475	18135	7093	18265	7987	11510	20145	7236	19309	8008	18461	8666	8225	6725	21570	20970	9206	8238	14355	9416	7015	13733	6926	9896	14317	8737	8907	6390	14640	12128	6617	4491	7818	1675	10197	27253	11842	9141	4318	9827	14005	4841	41271	5494	16043	11767	6860	10547	4939
ENSG00000057657	261	143	834	469	757	511	88	119	285	154	570	1156	1290	585	1109	303	135	1250	831	694	319	334	128	769	1546	193	1100	93	1037	1048	1403	49	268	578	1519	123	705	348	116	508	144	34	1463	102	157	310	282	436	108
ENSG00000057663	944	627	524	1162	2169	2465	1565	922	1914	817	1337	1824	1230	1060	925	1418	876	1214	758	1031	1710	2001	94	1613	1810	482	1162	1018	1055	499	715	308	1451	139	1983	826	609	2143	196	1090	1767	382	640	620	802	1191	297	1226	337
ENSG00000057704	360	773	395	286	353	760	719	389	181	207	373	77	1318	488	397	56	227	597	345	118	136	392	54	252	188	100	795	84	702	741	639	286	121	265	496	306	811	780	120	126	184	53	657	168	141	694	158	202	134
ENSG00000057757	4813	4168	4714	3994	3512	3167	3146	2465	2899	4174	3461	5845	3462	3809	4740	1912	3873	3691	3424	3729	3990	2875	1966	3416	3031	2242	3671	3492	5580	3576	2259	3850	3427	3035	2483	2853	2915	3424	2657	4080	3408	2341	2444	4848	3015	5190	1332	4137	2781
ENSG00000057935	1570	2230	1971	3257	3193	2929	3773	1945	1994	2609	2197	1590	1690	2899	3237	2058	1294	2751	2006	1862	3194	2794	1272	5410	1224	1456	1896	1530	2334	2449	1448	1913	1446	980	1324	4003	1463	1710	1948	1190	1533	785	1912	3331	2746	1277	1527	2026	1216
ENSG00000058056	2127	3097	2817	2707	2053	3708	4290	2142	507	1653	4322	2069	492	3088	1786	1617	3305	772	174	1780	2643	2847	1985	3358	1496	629	1283	1297	2595	1837	1666	943	1404	89	1586	1918	1932	9993	373	950	1508	1096	1247	946	3119	7314	1868	1203	1901
ENSG00000058063	2932	2823	1378	1595	7077	3907	3700	1661	2599	1262	4474	4019	4658	4623	1713	3479	3120	1917	1438	1739	4930	3784	435	6781	3359	1103	3024	1433	2565	1960	3375	267	3058	359	3588	4612	1639	2852	216	1278	2208	535	3426	1172	1480	3791	1107	2638	482
ENSG00000058085	51	53	3299	1570	4476	3695	130	226	80	50	4202	726	7893	1358	211	13	65	3980	132	146	48	894	657	290	33	3	6442	49	3343	6013	5442	402	3343	1853	175	36	196	52	15	39	326	16	51608	1310	3093	305	108	59	59
ENSG00000058091	713	43	324	82	1422	145	165	67	156	464	1867	203	192	1629	407	924	978	221	560	479	1614	969	32	4773	757	141	831	72	274	138	627	26	602	24	737	80	357	135	100	137	23	153	635	467	260	474	111	229	138
ENSG00000058262	18665	28279	32766	45690	35612	52217	36836	34510	10564	24083	36024	38618	19528	39451	26761	17292	36044	24831	16888	21396	39626	28508	33510	43363	39771	25696	16724	13050	37128	27514	15588	37677	29158	30712	19642	23989	27548	26750	15589	18369	13150	9536	23793	22641	28458	43059	11486	32801	51854
ENSG00000058272	3760	1379	1481	1015	6701	3821	3162	863	2547	2462	3934	2722	2894	5066	2089	3186	3479	2254	1600	1991	4377	4466	556	3797	3011	571	1691	1562	1301	898	2487	163	3443	167	3448	3412	2296	2952	288	1480	3176	1186	1502	2203	4910	3270	1307	2977	807
ENSG00000058335	231	347	114	1257	79	145	3660	549	23	256	42	3723	26	18	58	54	20	228	308	1861	122	377	10	69	50	102	60	336	64	112	62	62	136	69	492	141	95	53	31	373	1084	18	130	1587	92	90	49	161	109
ENSG00000058404	192	16	350	14	31	0	4	39	2	10	32	38	37	60	13	78	54	12	5	4	97	14	16	344	23	14	875	14	10	15	32	3	14	158	121	107	37	77	13	12	2	44	12	39	4	3	97	35	61
ENSG00000058453	3899	1226	2090	2041	2624	1738	4608	927	114	1574	1428	3367	1025	716	1735	3200	1711	1770	2201	1764	2372	3634	1403	1458	1619	836	1496	1897	1911	3067	1013	583	1368	692	2368	3937	1647	1940	1439	1906	2227	1433	875	2721	1529	1698	1840	3329	1247
ENSG00000058600	2176	1497	2388	4938	3107	1072	2658	2137	683	2656	2545	2961	1732	2822	2174	4795	3860	2393	1160	1714	2467	2897	2449	2784	2016	879	1534	2888	2193	3164	1691	832	1794	1197	3146	1929	2132	2926	838	1718	2305	1323	989	1907	2967	2169	2235	2896	2011
ENSG00000058668	14152	46494	10380	9488	28122	8089	13696	13984	23394	7794	15816	4052	11173	15271	22935	5990	20223	17218	8741	8262	8977	14364	2636	25311	8554	22450	6617	9027	15682	9704	13992	9603	7460	2216	10968	23007	14712	9350	4314	7523	10616	4715	11308	7109	7332	24734	3662	33317	2978
ENSG00000058673	14806	14753	5467	9005	25887	10427	12857	9381	11538	8772	10518	11042	8399	21202	9612	6520	8746	15229	7740	10806	15410	18608	2966	18399	9905	4894	8644	11741	8368	6446	13707	4015	9759	1461	14490	12416	13451	7100	3537	12019	13070	8912	7236	9634	10469	12799	8508	25389	4695
ENSG00000058729	1413	1580	644	1490	1565	1584	1368	1143	1221	739	949	1561	1150	1941	1860	1781	1351	990	1140	840	1074	1442	481	1897	1853	746	958	1103	873	809	968	497	1673	102	1392	1139	1105	1358	276	1197	1081	675	560	970	2219	1630	427	1117	685
ENSG00000058799	1225	2237	2128	3736	2493	2475	2145	1769	2231	1650	2652	2033	1346	2145	2130	1015	1636	2323	1948	1663	1788	2381	2138	2087	2320	1592	1841	1159	2282	1757	1074	2396	2350	1122	1979	1614	2064	2276	1897	1499	1937	1078	1281	2501	1918	3080	705	1697	2609
ENSG00000058804	2351	1848	1115	1793	2545	2899	3426	1116	1258	1788	2541	2686	1415	3211	1832	3013	4547	1431	1511	1822	2017	2971	1041	2961	1366	629	1163	951	2009	1919	1561	402	1551	160	1968	2814	1625	2114	285	1619	2208	1098	1304	2578	3806	2864	483	2718	756
ENSG00000058866	52	459	403	1159	427	1076	1002	740	189	360	980	547	160	76	55	186	321	289	38	27	610	221	364	965	648	426	303	124	476	211	200	456	279	87	301	239	687	1159	44	106	282	4	105	710	48	470	103	503	265
ENSG00000059122	5035	5808	5003	17087	4942	5235	4814	7737	627	2345	2815	3798	1874	5065	8904	2348	3063	3448	2385	4204	3157	7345	4434	4611	2487	5991	2435	8915	3033	4487	2074	5166	4012	10050	3335	3062	4244	3373	7585	5565	5730	2847	2056	2519	5167	5015	3496	5825	7035
ENSG00000059145	1913	1135	1431	1131	1634	1429	1160	1266	998	1654	2187	1479	1013	1710	838	523	819	1219	775	1453	1987	3174	1116	1528	1370	590	1600	2059	1599	2074	923	1536	1127	525	2566	858	1554	1836	1348	1379	1340	1283	366	1415	1038	1599	1328	1304	785
ENSG00000059377	785	361	10286	576	173	225	193	322	173	471	1005	385	382	207	932	399	230	737	982	639	15729	377	146	3084	922	489	3922	497	6620	176	549	83	1055	173	1079	489	786	734	515	1027	289	34	150	2408	143	347	194	711	274
ENSG00000059378	148	2816	1713	3205	997	505	960	785	825	934	2781	6048	2177	233	1791	230	1334	7889	1025	1302	1401	1160	145	1653	4353	661	2701	870	3944	1233	1340	178	2470	736	4852	1305	4058	1806	681	1652	2303	81	1342	1157	158	1733	898	3420	1174
ENSG00000059573	3459	6772	5486	13683	6274	8731	5327	8149	5303	5791	4230	5137	3256	6720	7565	5698	6790	4518	4336	5115	7680	6193	7858	8395	6240	3940	2545	3011	4385	3907	3333	2946	3899	3888	4092	6708	3817	11914	4050	3570	3547	2298	5818	3749	14486	4095	3523	5073	9702
ENSG00000059588	6953	2871	1182	1079	3499	1983	3443	1671	1347	1884	1800	2884	1652	4189	3446	2031	1343	2254	475	2360	5354	3753	531	4087	3022	871	3066	4601	1234	2833	1015	426	1375	226	3679	4080	2306	1062	411	3438	5815	5363	1099	1510	2679	4047	3161	5411	833
ENSG00000059691	1719	3231	920	3644	1407	1963	2645	1111	2363	2144	2538	2743	1090	1772	2419	500	324	1558	1101	1765	1649	1174	1884	1505	891	975	1625	1830	2743	1298	1228	1553	1857	813	1442	1943	1771	1899	2423	1504	1750	1051	1952	1773	2715	1872	1355	1388	2062
ENSG00000059728	923	696	835	399	2311	1283	488	211	354	972	2247	1445	2523	1398	416	317	627	1052	409	593	563	1531	222	766	429	310	1987	244	887	2826	1351	181	588	505	546	803	1115	942	165	483	715	261	3130	358	521	645	379	1199	299
ENSG00000059758	1751	2765	1183	824	2572	3312	3042	1122	2785	2396	2348	3718	1698	2003	1866	1973	2464	1590	1430	2023	2175	2372	670	1976	1376	1320	707	807	1606	1131	1434	443	2005	190	2029	1769	2166	1691	319	1445	1924	986	1574	1790	2362	2098	1254	1666	967
ENSG00000059769	742	299	375	682	1537	2053	1225	588	545	314	558	947	579	1377	525	388	445	652	1412	770	591	1280	128	1233	433	297	417	459	285	441	497	202	705	205	312	889	433	755	596	928	999	465	414	513	627	474	279	2540	442
ENSG00000059804	7075	4176	4033	5074	2620	3126	4975	3756	1455	7776	11294	3903	995	4399	447	921	1110	1699	9726	3706	1394	857	6586	3488	1459	1766	2223	448	8715	3044	2139	2311	1648	594	2454	9609	4870	3668	285	4973	11994	889	9801	3325	3746	16170	1260	6472	6009
ENSG00000059915	445	1044	276	338	124	175	138	130	24	459	637	372	137	143	247	829	963	174	198	210	227	446	105	234	175	180	415	194	224	214	140	436	345	283	250	1458	271	407	189	328	50	105	120	90	251	163	430	575	186
ENSG00000060069	950	5915	3193	4713	2543	2210	2443	3321	223	2041	3422	2369	1504	2211	2951	1266	3180	2236	2583	2226	1911	2948	3141	2985	1451	2427	1775	2496	3040	2322	1649	2708	1720	3339	3368	1522	2217	1218	1944	3271	2019	1056	1782	2278	3557	3100	1463	2058	3160
ENSG00000060138	10962	8899	13542	21101	13257	10932	8260	15441	8989	13118	8281	8287	16334	10242	9242	13029	11617	9413	710	5581	9548	5177	14728	3266	7476	5877	14345	6668	21137	19370	9635	2552	6122	8440	5795	9626	5233	4606	9475	7268	18054	5543	17961	3906	15411	6168	6553	6057	9222
ENSG00000060140	3	7	24	18	20	35	22	2	11	2	16	0	114	22	13	1	0	47	6	16	24	24	2	7	7	4	63	2	70	46	61	0	9	4	20	2	23	17	8	30	11	0	22	4	8	9	19	13	0
ENSG00000060237	8709	15717	14117	20504	14799	22810	15760	14825	9769	20416	21227	15604	10297	12305	13685	18689	18533	13200	11037	11316	13241	15621	13992	14327	8009	5207	10750	7114	17499	18952	9384	4509	8290	4701	13555	12178	5771	11419	3538	5636	16750	4404	13779	9205	16586	18442	5414	10003	10135
ENSG00000060339	4420	2590	1838	4422	3887	3670	3744	1372	4440	1789	3520	5273	2732	3225	2506	3703	3420	1658	1319	1504	4141	5392	623	4728	3922	528	2414	2499	1411	1719	2295	1272	2900	186	3196	4587	3521	2857	462	1893	4879	1855	2520	1373	5323	3324	1807	3684	1013
ENSG00000060491	2721	13290	5554	5386	3233	3204	2788	5306	234	4132	3467	4815	2463	3401	3406	1614	2355	5000	6299	2904	3860	3752	3528	3669	6006	2529	5169	4542	5642	5402	2327	4179	2983	3062	6899	4794	5500	5595	5044	5274	4979	3481	4433	3486	2295	3767	5166	3537	5065
ENSG00000060558	175	233	2326	1482	1024	1600	106	101	60	76	1159	327	3713	485	315	162	60	2087	670	331	192	375	161	144	384	225	2856	133	2973	4263	2197	207	750	4945	412	169	609	238	329	593	212	27	2087	149	107	270	176	290	136
ENSG00000060642	942	995	877	2563	1175	1098	590	954	850	1604	1064	1330	704	984	1561	242	383	1115	1019	709	1101	661	1157	1099	608	885	645	452	1141	714	620	316	528	508	717	992	1107	861	823	365	967	514	636	1033	935	1515	329	862	1094
ENSG00000060656	197	15038	1807	29486	277	3871	1205	526	1258	2646	585	2669	1058	795	10151	91	1598	448	377	955	201	7975	348	354	256	651	2210	86	1054	978	426	2030	90	9991	739	968	1880	705	103	163	591	2433	3834	777	408	583	602	1163	3660
ENSG00000060688	1788	2736	2805	4021	3190	2933	2802	2364	1070	2792	2596	2541	1480	2970	2147	1618	3196	2163	2526	2110	2761	3056	1590	2643	1086	1273	1735	1204	2676	2002	1543	1078	2109	643	2232	2067	1804	1457	854	2402	2564	927	1561	3937	3413	2836	608	3201	1997
ENSG00000060709	2	9	20	35	23	57	11	0	6	8	6	8	9	16	42	0	23	25	10	20	2	2	5	4	8	6	48	11	169	49	25	43	10	32	51	4	15	8	0	9	2	0	41	1	4	4	8	0	7
ENSG00000060718	108	5912	4246	1484	7032	533	866	5775	3957	3068	11655	383	67	276	7393	845	2959	109	13327	1443	10451	1085	526	385	1561	1724	91	2640	766	86	68	44	7159	595	3313	171	1649	2311	4602	75	81	66	1144	43	721	26	144	1392	498
ENSG00000060749	2464	2036	1501	1740	5235	2440	4859	3533	1511	2572	2989	2731	2642	2612	2507	4686	6387	2074	1608	1737	4426	4224	709	4792	3591	772	1395	1455	1084	1553	1985	147	2815	129	2556	3258	1497	3696	360	854	1809	726	2180	1624	5608	1356	1051	1878	513
ENSG00000060762	1406	1312	704	1709	973	1388	1196	1686	2654	537	933	2326	1380	1478	1001	2391	893	1558	1003	1280	1795	1663	155	1269	1596	1312	1059	1557	1217	526	658	417	1063	844	1951	624	548	1000	693	1832	1714	816	416	755	523	920	398	1112	660
ENSG00000060971	2905	3792	5018	5188	3247	2037	1963	4494	1096	2704	1774	3427	2436	3574	2221	1370	2286	4114	1927	2051	4651	3425	2126	3834	2437	2064	3146	2801	4100	2284	1757	3036	2609	4207	3417	2950	3353	4386	2713	2345	3201	1193	1690	1929	2215	3546	1682	2650	4348
ENSG00000060982	468	97	151	218	257	123	187	94	303	149	1081	399	172	154	379	401	1251	126	581	295	262	3109	31	314	430	123	251	138	558	208	148	54	275	54	595	378	321	219	207	388	81	43	237	151	169	200	72	457	100
ENSG00000061273	4339	2376	3815	3443	4763	2056	1924	3156	1078	1153	3302	5827	4102	3812	5259	6829	8424	4315	2685	3480	5723	7973	2035	4965	2854	3916	3708	4533	5052	2488	3092	1802	3999	2581	6454	3967	3802	2369	2984	3062	4603	2511	3136	3156	5969	1619	3568	6719	2420
ENSG00000061337	7916	45206	16561	30478	29840	7748	10657	59920	4529	47849	6286	1544	7223	54454	5778	612	1213	18278	7306	33373	6670	8099	39453	27533	6423	40260	6583	26324	13347	8292	4999	23554	27258	9502	43202	3649	22631	10504	19318	26811	34908	6052	6321	25453	33825	49739	9276	6987	17938
ENSG00000061455	8	10	35	3	1	9	3	6	16	7	1	367	14	10	6	0	6	6	2	8	14	31	0	10	29	14	9	8	3	2	1	0	2	3	15	6	4	35	10	3	2	1	10	4	5	27	0	19	6
ENSG00000061656	92	290	24	273	416	595	62	232	84	537	220	129	108	50	276	71	47	73	610	141	290	424	45	264	275	11	183	76	182	44	217	42	50	40	463	998	64	22	48	341	129	9	152	76	46	53	92	233	668
ENSG00000061676	10781	13809	5329	9652	13893	12220	20118	10705	12746	9414	14299	9956	8208	9986	9108	17570	13977	7762	7285	8140	11861	12962	2038	15155	9628	4573	5733	4232	8588	8225	4772	962	16107	1095	7390	12430	6022	9837	1038	4272	8155	2413	11368	6128	17297	8406	3293	8643	1691
ENSG00000061794	3073	2668	1239	2950	2409	4914	5093	1937	2824	3817	2891	3130	2256	3091	2570	4273	2761	1826	3159	2370	2469	2837	1188	2340	1914	915	1671	2584	2024	1680	1715	484	2725	405	2397	2678	2591	2901	382	2082	2794	1319	1767	1683	3513	2838	1835	2861	1240
ENSG00000061918	1042	265	123	242	231	581	351	323	371	491	309	1616	332	282	263	245	341	186	159	384	165	569	59	551	226	73	131	151	624	178	305	64	248	46	329	72	237	441	42	199	34	86	180	110	109	208	97	109	133
ENSG00000061936	6778	3578	1913	2476	3931	3239	3446	2181	1401	2037	2617	5285	1928	4820	3100	2792	3510	2966	3323	2687	5238	5453	1901	2645	2179	1732	2897	3581	2440	2558	1943	4024	2456	1149	3631	2713	3155	2281	3398	3874	3308	3100	1462	3954	3480	2521	6191	4382	2609
ENSG00000061938	1498	4179	3726	6169	3316	2827	3421	3840	311	2068	3206	6400	3333	2618	7329	4619	2188	2476	1498	3278	4789	5209	3953	2500	4642	2570	4299	3290	2920	4922	2521	4520	1525	3650	5211	2158	3594	4419	2908	3479	2457	2155	2280	1228	3995	2703	2999	4120	4034
ENSG00000061987	2459	1409	1628	1510	4468	4645	3676	1113	1917	1031	3132	2805	2462	4321	1727	2522	3420	2094	1540	1726	4288	2639	652	3405	3639	1138	1795	1579	1638	5591	2016	238	2975	179	3305	2497	2250	3092	292	1451	2416	1416	1408	1644	3806	2905	1705	3086	1081
ENSG00000062038	46623	14472	11353	10680	8453	10687	2763	21033	3821	4561	18265	64726	18484	6063	1995	5800	13802	11230	9078	15819	3456	6891	1341	847	63	1234	19380	7711	23733	37625	8908	2603	21964	18363	1803	110	1604	302	23466	9179	11023	2942	36487	3920	22253	8015	871	1640	1966
ENSG00000062096	22	17	251	101	8	56	7	12	0	6	4	1	72	15	24	2	4	33	1	7	4	2	2	13	0	3	100	4	127	76	155	1	5	53	8	2	0	1	0	7	8	1	0	3	5	20	24	1	1
ENSG00000062194	6625	3678	2094	3389	6108	3670	3122	3341	5039	2140	3784	4490	3607	6156	4916	4913	4018	3561	3857	2754	4092	6156	891	7445	5772	1399	3442	3552	4004	3238	2915	1077	5346	228	5595	4610	3402	4363	887	3544	4525	2418	2053	3781	5339	6434	1530	3686	1213
ENSG00000062282	880	370	2747	863	620	1027	70	799	25	1032	472	103	2593	1370	886	567	441	1345	103	584	258	958	1413	50	193	69	3414	303	1331	3185	2388	156	348	3359	958	307	527	962	670	1375	772	355	1285	151	514	261	497	151	312
ENSG00000062370	232	129	101	106	531	282	327	256	198	179	293	622	323	408	201	273	224	222	130	85	532	103	55	544	63	90	220	250	143	201	201	25	308	9	344	39	246	210	6	75	328	142	82	142	487	220	183	448	61
ENSG00000062485	16807	17217	11209	9008	13449	11292	15345	9595	7745	4714	9571	19438	7770	15312	16193	23963	30982	9358	11003	8295	9623	13426	22090	9784	7256	7587	7345	4416	13536	10248	6504	10230	10582	9997	8959	12845	7090	5442	9176	8685	10920	4080	9298	11732	14910	10970	7393	8596	11436
ENSG00000062524	993	282	342	19	882	11	93	239	10	110	1605	595	174	590	32	15	91	74	127	23	1345	198	275	393	13	0	530	1154	27	1008	273	278	597	62	653	2041	43	890	18	147	1143	292	144	194	183	20	46	1082	34
ENSG00000062582	354	70	139	166	111	67	122	79	11	105	89	149	43	150	107	96	88	65	205	81	90	122	71	126	50	76	80	112	89	93	61	133	74	126	106	87	83	98	62	89	79	83	29	67	125	77	106	69	107
ENSG00000062598	3093	8108	4724	6895	4873	4267	3412	9871	2180	5572	4642	3613	2223	7663	4307	1520	2735	3775	3573	4360	4209	4581	4697	7049	3048	5513	3552	2775	4819	6210	1823	2609	4572	1800	5439	5207	3648	5551	4969	2784	5173	1957	2069	3745	4204	5617	2928	4094	4628
ENSG00000062650	2478	3365	1311	3154	2859	3409	2602	1443	2375	1820	2602	4436	2127	3183	4140	3869	3815	1752	1817	2171	2404	4296	617	4531	3361	1430	1870	1168	2023	2001	1889	647	2060	257	3009	3053	2416	3285	420	2311	2182	1172	3066	1467	4677	1981	1407	2769	692
ENSG00000062716	9838	13115	1951	8393	11886	10179	9288	8762	17678	9335	10810	13628	10271	11163	8833	7868	8590	11067	13138	7871	7873	25015	2860	11219	9714	10437	6145	7879	5810	7162	5316	4315	11169	843	13048	24311	13874	9593	6591	7988	11608	9605	5638	8603	12561	10565	6033	10290	2758
ENSG00000062725	1646	2637	699	1913	5672	2570	3151	2364	1700	2123	3078	2257	2097	4583	2407	2799	4989	2458	1780	1629	3953	4775	635	5164	2630	902	1468	1603	1880	1384	1928	468	3563	169	3179	4255	1924	3310	760	1376	2368	866	1555	2286	3089	2885	928	2643	621
ENSG00000062822	4402	2713	2233	2675	1644	2017	3177	3527	37	1496	1306	3889	1031	3054	3553	4519	2186	1329	3553	2512	2304	5477	4508	2304	1405	2071	1115	1255	2916	4032	1287	2514	1531	1493	3382	1706	1783	1581	1943	3175	2307	1229	1032	2131	3327	910	1357	2057	1789
ENSG00000063046	41111	23491	33382	22635	48257	20887	25048	20327	22956	12367	20232	32099	20617	50284	80692	84553	54258	21562	22053	19922	24977	26728	23734	34334	16509	16993	19782	20896	25935	16905	17165	8013	23893	6825	17458	38426	14705	10581	15035	25554	19377	27760	30304	22242	46563	20289	43953	20422	21902
ENSG00000063127	1043	76	38	93	221	374	153	67	20	53	125	200	228	423	196	121	242	214	269	119	215	525	54	165	165	31	201	232	113	247	86	113	64	22	419	166	56	48	448	275	132	560	47	328	243	201	122	433	50
ENSG00000063169	1236	1686	1633	814	1577	826	911	1814	316	694	652	1161	1130	1454	977	669	1497	1088	1672	872	1134	1874	1094	1609	584	643	969	967	1123	1949	716	1392	1001	640	1600	707	1229	958	1263	1271	814	894	668	1208	1557	549	1131	1024	1493
ENSG00000063176	1308	2353	2076	2759	2514	1254	2340	1695	150	1260	1752	2268	879	2180	1381	1234	898	1285	961	1280	1975	2728	1606	2419	809	1678	1336	1417	1677	2362	922	3290	844	886	2590	841	1719	3598	1407	1048	881	694	936	2241	1011	981	1106	1483	2662
ENSG00000063177	88862	35556	89243	50473	36517	19548	24291	70766	10122	36894	14737	55455	39866	49205	78497	117041	49130	28897	57712	27682	27670	35250	47085	48164	12429	22860	48613	60667	48260	44952	21509	49007	23094	42759	28582	42107	29150	29502	71435	61317	27158	64767	35418	35862	41367	16055	97561	25187	61622
ENSG00000063180	910	849	2666	919	943	290	916	969	126	1473	1189	395	726	341	297	443	97	1361	280	201	902	818	626	1276	1358	995	672	344	578	443	297	665	858	194	555	224	2052	896	278	538	411	217	424	349	975	184	638	1397	449
ENSG00000063241	4721	6469	4956	7532	4001	2060	4212	4896	439	2764	2825	3350	3249	4700	3406	2515	3723	3722	2412	2600	3657	2843	4347	5532	2369	1431	3041	3329	4243	4734	2246	6745	3066	3873	3532	3031	3087	4777	3857	2862	2745	2200	1690	4344	4241	3137	2665	3152	6936
ENSG00000063244	14103	15224	11537	11063	14490	10774	12459	14696	2830	8867	9313	19570	7235	13322	8440	20382	14569	8986	10352	8595	14831	12975	25115	12084	5149	7315	8511	8881	13643	15596	6328	12369	10196	8118	12492	9828	12987	10377	8326	11501	10817	6498	7339	13639	12191	12102	8711	11019	25506
ENSG00000063245	12553	16791	18049	17720	11509	6576	13264	15162	1473	9945	8023	23631	7016	11322	14564	12913	16811	8807	12215	9105	10641	12418	17858	12725	4086	11296	11860	8642	15405	17762	6822	17164	7695	15295	13858	6186	9445	9009	18286	11222	7418	6477	6211	9867	12859	5618	8422	9207	17632
ENSG00000063322	4074	5270	3843	4926	5550	3779	3754	6348	1860	4805	3730	7013	3975	4119	4010	3701	1817	3532	7180	3252	4131	5106	2035	7691	2002	2112	3441	3278	3752	5019	2327	3387	3328	1074	4735	3072	3723	4739	2369	3175	3406	2055	1509	4876	6095	2231	2776	3195	3190
ENSG00000063438	301	1739	615	4770	154	240	58	1620	285	933	126	3695	345	1262	2100	59	142	197	394	171	2905	2323	236	226	58	764	474	217	452	946	654	868	113	339	267	123	1355	325	241	1270	1216	107	418	205	1889	142	172	519	453
ENSG00000063587	1100	1768	1293	1972	1280	2329	2251	1284	807	528	1338	1546	733	1833	2725	1688	2447	807	805	881	1707	1003	932	1504	887	726	774	725	1361	789	615	706	1050	337	1254	829	1389	1708	177	863	1052	551	858	1052	381	758	911	2930	1466
ENSG00000063601	762	1458	2267	2528	3374	1908	2174	2786	447	887	2329	1847	2295	2683	2652	1566	1257	2396	798	1308	2944	1834	1025	2606	1351	909	1861	1094	2880	2081	1864	535	1617	565	1772	1209	2221	2064	420	1076	1352	591	1472	1940	1994	1768	1170	2118	1324
ENSG00000063660	1933	7986	22937	8399	2795	1689	952	11892	46	15915	3840	16655	14273	4289	4034	780	11190	4645	705	3986	1516	2557	4190	3402	2060	4912	7871	2183	7600	9201	4034	7286	6474	11330	4874	47279	2700	19174	974	2716	1340	766	4869	2146	4204	10268	2387	5094	2775
ENSG00000063761	1300	1571	2019	2747	1370	430	341	2013	499	1167	733	1099	852	1688	1704	418	166	1424	544	1245	800	505	1263	1002	498	1322	718	1968	1187	547	491	2484	1027	890	1268	909	1341	1495	1294	688	1086	785	525	1704	848	730	1076	619	1639
ENSG00000063854	1454	3727	3656	2198	2851	2511	2499	3691	1630	2516	2825	2260	1483	1859	1205	2047	1022	2182	1942	3064	2118	1870	2992	2508	1867	2864	1539	2458	3627	2546	1312	4085	1119	3509	2023	1906	3195	3783	3050	1599	2268	1529	1116	1669	1745	3235	1691	1748	3322
ENSG00000063978	6073	9605	2808	7141	5649	8501	9095	3030	3118	3755	5108	8405	2319	5820	2764	2874	4911	4038	4422	4955	5977	6985	5414	5138	6271	4855	3238	2063	5508	3501	2814	2374	4209	1301	4851	2212	5156	5629	1573	4138	7326	1889	3424	4479	4946	7197	1934	4947	5136
ENSG00000064012	1206	1259	975	1188	1959	1090	2172	870	391	1043	2325	1802	1055	1210	872	574	470	2539	439	1058	2922	1650	417	2075	2904	205	1039	1046	1931	1011	1353	168	2441	179	2047	1523	1268	2370	209	601	852	390	504	1363	1444	1152	955	1720	301
ENSG00000064042	410	870	388	340	1359	490	99	1321	189	30	165	3169	475	1050	1311	60	1710	1113	2761	341	1598	5104	97	9456	108	85	671	40	1537	998	719	66	682	168	166	65	213	116	94	188	33	33	549	1466	443	323	145	286	242
ENSG00000064102	2877	2254	1267	2078	3817	3239	2336	2890	3057	2768	1935	2136	1586	2845	2592	6136	2381	1813	2244	1987	2329	3554	1174	2299	2399	601	1233	2728	1402	1742	1163	332	2436	140	1767	3146	1391	2117	611	1608	2706	1454	2779	1213	4802	2362	1797	2087	1219
ENSG00000064115	4059	8833	5695	15593	26263	23815	9981	13558	7365	12340	5679	6919	5951	15701	8181	2183	3371	12106	4082	6653	10029	8002	6356	21607	5341	7864	2915	3492	6337	7068	4627	2688	8439	1616	6107	8679	6426	11231	1793	2921	5243	1863	3022	7530	7731	9581	4313	5835	5006
ENSG00000064195	18	29	863	188	226	370	15	8	5	8	92	754	973	91	106	4	197	329	5	2	0	43	6	8	8	10	775	6	418	419	646	12	49	2131	17	29	2	22	4	12	43	2	581	20	44	8	11	165	7
ENSG00000064199	268	793	143	459	378	398	224	255	375	222	318	584	204	182	107	28	89	237	128	150	164	263	58	357	188	120	300	118	280	163	147	271	109	45	193	232	404	84	118	224	126	96	113	174	225	178	60	145	85
ENSG00000064201	497	19	41	11	24	17	21	5	0	44	746	93	682	44	17	19	23	113	39	62	100	20	4	60	136	8	42	52	103	10	61	1	71	15	196	304	141	34	3	115	21	14	2	9	26	25	154	75	8
ENSG00000064205	77	1777	2904	2060	798	666	444	3465	767	357	103	668	152	542	2881	927	742	1343	6451	1889	922	4886	251	355	29655	1492	907	40838	5322	76	1474	155	193	480	4637	111	1149	1797	10131	2576	375	96	35	193	188	495	290	729	776
ENSG00000064218	6	15	8	44	4	2	11	24	20	13	12	0	116	10	6	6	11	6	14	21	6	4	6	68	22	4	6	20	35	14	11	4	6	30	6	16	35	14	7	6	2	8	1	12	4	7	2	10	23
ENSG00000064225	2867	9347	3040	3364	22369	9292	6497	7193	10127	2910	8374	1002	4732	9673	5112	7833	593	7201	3371	5812	15656	5100	2437	16606	6569	4792	5255	8301	6357	4015	4204	630	5886	526	2705	2674	6545	20538	1702	3253	2534	6553	2737	4950	5752	14438	8500	12338	3198
ENSG00000064270	11	36	582	110	277	523	16	27	19	22	133	29	1147	104	49	13	16	242	21	9	16	84	11	4	50	2	1209	54	60	788	674	33	31	1890	48	27	28	18	8	16	69	9	505	30	13	32	34	27	26
ENSG00000064300	59	11175	3786	9166	348	105	96	1659	228	26111	899	517	4138	191	933	228	1732	593	289	2227	437	2137	128	2125	972	269	2078	232	822	359	1002	100	2299	230	5560	2937	265	43422	2232	127	555	115	2211	1199	6547	1619	331	467	547
ENSG00000064309	573	786	319	2503	2123	942	969	3423	494	1071	1620	5716	507	804	658	651	380	531	1162	1957	1317	1767	1000	1574	370	701	678	1529	992	1139	597	121	871	308	500	976	1713	509	651	796	1196	268	684	618	3618	671	928	1463	1430
ENSG00000064313	2441	1576	732	1566	2156	1915	3030	1221	921	1610	4084	3725	1306	3089	1514	4742	3871	1217	1268	1303	3123	2619	553	2467	2157	615	1063	1336	1106	1347	1410	215	2805	91	2220	1870	1956	2343	107	1887	2102	1308	1898	1545	4961	1722	763	4167	326
ENSG00000064393	8186	6466	4988	9668	4208	12404	8076	33781	1686	12855	2917	3764	2766	6393	14885	1316	13524	6196	7867	10812	16742	6095	3401	7635	5406	2798	8654	7235	11884	6286	2852	2469	15774	1400	12245	4759	1739	4041	7714	6752	5287	1486	2805	4156	2078	4788	1653	4712	6452
ENSG00000064419	4994	4586	4453	9298	4614	10299	5553	5142	2279	6665	4160	7033	2601	10477	3282	5777	5438	4284	2855	5427	5312	10372	5775	8169	3372	3634	2562	2309	3895	3349	2654	2417	4892	719	4604	2970	3698	4599	1560	2387	4310	2174	2870	3670	5715	6939	1544	3339	6153
ENSG00000064490	4609	4100	5756	4444	3399	1501	2863	6185	917	2269	2085	3742	2122	3929	3708	4550	1374	2976	3324	2366	3651	3073	4338	2705	1717	2034	2957	3485	3549	3630	1693	6397	2544	3770	3835	2564	3090	4163	5771	3238	2603	2579	1572	3054	3615	2099	3489	2446	4941
ENSG00000064545	4505	2921	2802	4531	2564	1331	2104	3948	137	1688	1760	2301	1838	3481	2363	3553	1054	2013	1423	1793	2465	2149	5182	1534	1611	2002	1796	2741	1425	3394	1307	4739	1288	3095	2724	1401	3073	2466	5284	1913	2238	2276	1436	2266	3310	1299	1930	2170	4697
ENSG00000064547	310	852	643	2570	266	417	44	1190	408	669	299	288	1163	301	258	212	262	573	129	234	1315	792	139	182	516	164	1058	531	583	1330	350	505	149	479	581	557	602	203	74	328	296	1110	567	354	567	538	409	422	92
ENSG00000064601	14668	51089	38223	69969	16463	50910	20141	39605	17025	38182	54346	30857	8098	43716	18595	8202	9873	18724	15740	16625	18148	23937	35175	34751	30773	25115	23226	23326	31363	17128	13898	43033	33093	24811	39647	23398	40596	28856	64953	14901	22052	12180	9033	25529	25093	60775	9129	13933	46469
ENSG00000064607	7681	4076	3132	4302	7595	4784	3112	4840	1481	2242	3885	6910	3797	6031	2911	6254	2251	4840	2652	3141	8899	6586	3086	3966	5368	2128	3405	3063	2722	6197	2933	3854	3354	1606	5726	4494	4237	5921	1826	2735	5609	2514	2358	4999	4130	5541	4311	5234	3950
ENSG00000064651	1130	2145	2485	3535	2680	2238	1253	4878	537	1355	1447	2035	1574	2955	765	2057	2528	1326	2287	1170	2286	2899	624	5684	2017	356	1814	893	922	1804	1742	217	1115	80	2498	3016	2704	3024	106	573	1966	492	1155	2952	2739	3150	459	1009	788
ENSG00000064652	124	1489	899	4148	1018	937	942	1725	834	620	374	1750	911	423	698	70	193	986	1073	293	571	1135	197	2100	1597	378	765	635	751	353	444	905	610	276	767	1586	769	1450	606	279	675	47	375	616	522	748	243	221	875
ENSG00000064655	88	41	723	138	34	240	39	18	34	21	175	95	1285	45	120	48	44	393	31	104	42	73	15	40	144	85	384	16	226	407	383	6	122	80	175	63	93	80	56	6	10	13	246	120	50	13	25	63	36
ENSG00000064666	2285	2414	13088	11465	6078	4398	4001	7197	2583	3953	10096	16403	10745	5100	3807	4690	1849	6489	6446	6501	3361	13846	6626	3333	7476	4384	12001	3503	16798	11103	5422	8184	4015	16900	7293	2975	5749	4455	6879	2651	4518	924	13802	3340	19060	3475	3904	3203	2917
ENSG00000064687	1865	1100	3176	1916	2412	1080	659	1170	182	418	2337	1215	731	1509	879	2694	2041	2259	1876	1401	2106	4318	1594	1090	4594	2003	1395	449	2433	1681	1281	1513	658	3179	1401	3431	2138	1129	397	826	1257	1503	1428	1548	764	3135	1393	1787	1423
ENSG00000064692	37	17	98	16	2	34	8	20	56	3	8	72	520	30	44	7	16	60	8	48	27	48	17	59	35	10	149	14	93	16	94	6	8	8	140	13	10	22	68	14	9	5	75	31	6	27	14	15	5
ENSG00000064703	859	1913	871	1259	1626	1708	1154	772	1364	1204	1454	1406	809	2133	1629	1260	798	912	1057	1323	1518	1904	470	2407	964	526	991	842	1207	1175	905	333	1094	53	1267	1311	790	630	442	1068	1780	1215	775	1278	2205	1542	491	1772	852
ENSG00000064726	5887	5375	2276	4725	6955	7979	8532	2779	3317	3413	6476	6792	2402	5568	3351	8134	4351	3250	4746	4547	6781	5081	1446	7398	6421	2295	2578	2457	3641	3038	2872	623	5581	396	4060	7742	3079	6008	361	3063	7837	2192	3452	4250	6424	5030	1373	5605	2075
ENSG00000064763	2515	1927	462	324	4050	1835	1277	1535	1466	506	513	1741	1140	2564	3773	2495	1577	899	3489	2481	1014	1375	1652	1100	1330	1484	530	1844	2568	1869	583	201	3574	166	2838	1247	1205	2051	1038	1581	1420	1309	281	1052	2438	945	866	2523	634
ENSG00000064787	46	36	31	34	63	46	73	16	7	23	88	94	100	62	13	89	26	46	15	40	104	482	7	120	53	9	174	28	14	73	30	22	27	5	111	18	40	324	16	20	41	12	19	19	30	18	35	39	18
ENSG00000064886	101	80	876	244	61	421	9	13	22	17	3636	16	2429	45	179	40	1884	582	323	349	1126	648	31	57	969	137	925	141	841	452	688	26	268	289	630	200	111	104	177	339	76	48	190	1082	128	201	44	45	98
ENSG00000064932	8110	10184	11078	7007	9333	4599	5581	8953	331	2915	8491	7178	6379	7705	6968	11854	9235	5853	6400	5497	5069	10816	10405	6708	6220	6633	7748	3677	7209	8451	6338	5336	5371	6668	11891	3467	6536	2302	5107	7314	6793	3332	8337	4852	9469	5818	4552	7487	11405
ENSG00000064933	878	444	209	691	1200	1015	1310	478	650	470	1019	981	535	604	614	1125	569	407	308	600	1250	953	146	1239	933	126	497	553	487	526	577	163	1038	37	706	1363	450	850	86	392	924	417	349	378	1602	696	454	1144	136
ENSG00000064961	15039	20293	10459	36670	10387	6830	5160	17120	6569	6044	12050	10646	3567	24449	11477	5187	8150	8994	16081	14201	11203	21753	17263	8839	8905	5814	11362	17464	5189	9259	10825	19710	7648	12155	13521	12608	17560	5598	28054	26562	16661	14418	7098	10691	18441	25729	8487	12246	21650
ENSG00000064989	924	147	156	470	331	517	343	290	359	163	497	284	282	525	373	209	439	295	248	597	301	361	91	1960	323	97	313	138	885	157	460	57	400	82	402	162	193	331	82	148	55	96	227	145	277	197	96	259	65
ENSG00000064995	5149	1872	947	1282	3617	1912	2043	1431	1058	1437	2106	2695	1509	4282	2363	1260	2200	1628	2183	1953	2878	4332	820	3361	1494	773	1759	3228	2250	1471	1495	1149	2929	489	2274	1866	1468	1803	874	3262	2038	2843	974	2261	3185	2334	1902	2706	517
ENSG00000064999	6417	9459	47682	13418	26487	5126	33781	9930	567	23118	20632	3615	5622	40603	8584	52692	3161	10756	4334	9655	55885	8734	27871	76485	4871	2586	13737	2921	5388	6386	30745	1787	7171	1770	6049	2087	3706	20587	2674	4032	10409	14099	2316	9692	17773	4750	6731	3564	5857
ENSG00000065000	18455	22595	16963	28574	21109	13993	14963	25024	5325	10093	14120	21494	5861	20616	18592	30619	15723	15439	15524	10881	22195	20464	25759	17625	20528	17090	11074	9807	11962	9801	8806	18548	15295	13009	15960	13379	14198	8567	13539	12886	12632	8300	10842	18053	19088	10919	7781	16511	26178
ENSG00000065029	5200	1377	1948	3900	3968	2980	1926	3298	406	1993	1982	2603	1490	3665	620	469	958	2113	994	2229	3948	5684	2368	1932	2257	1019	1753	3710	2143	1819	1703	1198	2544	2191	2189	978	2845	2294	2362	2008	2574	3646	592	2777	2369	1695	3599	1968	2108
ENSG00000065054	2137	1924	3312	3651	1488	536	513	2898	219	3419	1598	1538	1612	1696	1728	810	2536	1137	928	1657	1394	2243	2633	3531	595	629	1449	2109	3979	1865	1243	2646	1001	2851	1391	2859	1525	1672	2308	1250	366	870	955	1523	1498	440	2643	1736	2495
ENSG00000065057	1710	1745	1289	1405	902	811	1143	1844	106	1459	812	1307	553	943	1472	1063	733	811	919	1125	821	700	1982	865	489	586	710	2006	1035	1188	487	1803	733	963	1231	1254	842	1075	1306	1610	809	1229	524	729	1807	879	1351	1304	1352
ENSG00000065060	2913	2745	1373	2728	4229	3409	3097	2356	1340	2306	2177	3566	1220	6211	4451	2287	3950	1679	2975	2366	2990	3945	4246	3075	3124	1416	884	1834	2919	2909	1537	928	3552	296	2036	2267	1573	2264	955	2425	1925	1653	1569	2693	6975	2170	1987	2201	863
ENSG00000065135	5402	6364	2111	4907	6511	6983	3956	2403	6514	3739	5902	10083	6111	6040	5799	4008	2312	4795	6100	4196	4014	7355	1695	5701	5050	3791	6119	2320	6342	4994	4377	1746	5795	653	5045	5892	3742	2913	1387	4720	7616	2631	5370	3729	7202	8123	1080	5277	1781
ENSG00000065150	9625	13010	9237	10891	13819	7962	20885	10447	6489	5846	11281	9596	6638	10056	13405	22436	8867	7781	2566	8553	23834	9790	3746	18558	7570	5657	6878	7084	7899	6504	5951	1168	8394	837	8755	14569	6066	10512	2232	5705	12849	3814	9018	9409	18468	5081	5472	12249	3622
ENSG00000065154	4190	13380	3382	7687	5311	10509	6943	4883	10535	4348	4788	5891	3655	6703	3806	3110	5426	3838	3345	4720	4955	4676	1832	6272	3298	6175	3372	3186	6043	3820	2952	2550	3492	1509	2741	5763	5407	6965	1436	3604	4153	2789	4998	3142	9753	8076	2646	5451	3939
ENSG00000065183	3157	5357	2910	4892	6204	5195	2978	2240	2438	4297	4194	8235	2177	9455	4046	5521	2192	2748	3349	3495	6528	7870	3849	5969	3609	2426	1928	1750	3067	4290	2248	872	4382	1446	2820	4003	3327	2215	927	3122	4193	2572	3970	4254	6633	4455	1019	7450	3218
ENSG00000065243	2277	1983	720	1764	4700	3898	1716	981	2018	2120	3660	2634	2061	3303	2725	3862	1632	1701	1575	1848	3174	4044	485	3498	1623	569	1811	1785	1616	1546	1800	106	3070	66	3081	2490	1327	2004	264	1518	3349	1421	1773	728	4583	3758	707	2992	629
ENSG00000065268	4648	2213	4100	2610	3447	757	1007	3293	216	803	1718	3931	1105	2077	3380	1388	1273	1890	2135	2461	1524	3271	2794	1789	2086	1360	2312	2522	1574	2872	1491	2763	1434	3603	2669	1308	1575	1645	2595	2437	1178	1301	1374	1922	3611	1251	2006	1553	4417
ENSG00000065308	3095	2348	4876	8240	5353	3973	3788	5718	3913	4988	8547	7468	3246	8912	5784	3202	6028	2892	5613	5836	6281	13179	4859	9673	3527	2456	2683	2974	5517	3266	3687	1358	7068	943	7679	4335	3727	8001	2715	5582	8475	2063	4632	5089	16620	3880	2491	5832	5414
ENSG00000065320	191	173	877	192	120	85	46	582	62	20	143	138	193	689	216	2	752	98	98	1085	32	146	1120	115	278	239	67	78	1094	836	258	938	43	695	548	1530	858	653	10	90	29	56	787	330	960	1319	261	17	7
ENSG00000065328	557	593	170	610	331	381	964	452	238	446	574	868	266	863	294	834	543	147	703	413	620	1713	786	472	353	196	156	130	499	767	290	178	323	43	424	1727	469	263	87	466	525	147	492	371	831	252	217	516	96
ENSG00000065357	970	462	2881	1140	2120	1561	254	364	383	676	1365	1155	4127	869	901	827	465	3031	682	1499	1917	1437	415	1111	942	388	2312	730	3599	2388	2048	351	2101	2004	2433	1180	1256	1153	914	1032	630	201	2328	838	900	405	1487	1357	187
ENSG00000065361	18740	62829	46288	18887	76403	12533	10645	45602	1598	31907	33624	1068	20923	64764	26043	2001	97038	54210	13671	50872	57792	38647	28120	77344	12336	17278	20336	38641	39085	22332	25618	2446	15696	3247	45826	22972	7389	24332	36234	16559	22699	30032	14925	39485	61468	40176	35007	33635	24580
ENSG00000065371	70	731	817	267	293	1032	198	1042	346	108	499	163	146	844	636	14	215	713	612	141	1244	1474	62	2711	432	376	353	1294	153	282	461	986	124	287	53	327	561	1404	284	210	252	364	21	346	301	1067	184	730	552
ENSG00000065413	2552	932	391	687	1658	804	771	928	212	485	1044	601	485	1406	1182	1459	2572	661	798	978	1454	1719	367	2463	1607	675	236	204	188	865	376	235	816	38	952	2384	319	1548	64	426	954	178	890	274	1246	1148	456	1111	83
ENSG00000065427	13173	14936	11258	18729	11972	12337	6559	16892	12130	12478	9893	17693	7110	6633	14208	7559	5284	12211	6127	6456	7244	7744	4482	13633	12498	3671	8792	13103	9103	8953	5839	8288	17308	4344	12100	8531	8246	8621	5498	8295	13571	4828	7407	10458	14546	9033	8889	5484	10367
ENSG00000065457	1901	1590	1058	2373	2064	3224	757	1670	744	1693	2024	2511	681	1312	1819	358	602	1241	473	887	1364	998	429	2742	1450	578	769	717	1007	997	861	533	1564	220	1734	1240	1240	1909	245	460	2014	470	675	1630	1686	1335	708	652	933
ENSG00000065485	1470	1573	1781	3193	970	3812	2781	2179	1018	2133	3264	757	1600	2216	1142	736	4513	1082	896	1101	3266	1134	1667	3207	3859	479	1087	1018	1854	1306	1339	1571	2186	1140	1474	4080	1144	3001	1020	854	676	823	871	1580	3123	2552	805	1893	3529
ENSG00000065491	1616	1407	1271	2136	2062	1789	1779	2017	725	1383	1153	1318	967	2493	1995	669	918	1339	1692	2049	1312	2508	2748	1574	1602	1056	1046	1265	2271	1519	929	877	1842	970	1105	751	1235	1463	1429	1964	1154	1193	1261	1281	2851	1160	1238	1503	1321
ENSG00000065518	2710	4012	4364	6755	4818	5790	4736	5571	4592	2302	3737	4061	2948	4180	3697	2652	1795	5278	2532	2644	3535	4276	4859	3844	4023	3667	3392	4187	5032	3142	1883	13691	2917	7991	2540	2458	4565	3742	8397	2590	1845	2927	2200	2351	3813	6242	3929	2268	8829
ENSG00000065526	7443	4931	7097	6244	7554	5905	4515	4737	1772	5332	5551	7310	4114	3708	5691	3987	10457	4172	7357	6042	5339	8914	4365	7097	9868	2420	3754	1953	5851	5950	3099	1486	3979	946	6597	3964	4027	4615	2667	3572	6549	1668	5591	4937	8093	4879	1627	6559	4745
ENSG00000065534	1764	669	2924	2444	2405	1646	817	3534	1846	451	2661	1522	3700	1269	2299	7325	2829	2164	1559	1995	2379	10139	356	4036	1500	412	2279	2247	2125	1548	1865	329	1116	421	5717	647	1839	1753	786	1702	280	235	3735	1553	4310	700	511	2989	650
ENSG00000065548	4154	2515	1426	3899	3852	7179	5682	2034	6275	3811	4265	4595	3020	4182	4141	4780	2883	2044	3335	2762	3936	3841	1252	4364	3542	916	2013	1787	2464	2911	2300	669	4893	539	2339	6627	2524	3388	526	2065	2668	1648	2872	2157	4093	3325	1499	3608	969
ENSG00000065559	846	2165	1187	1363	2977	1676	1419	1628	1994	994	2783	1431	2144	2767	1562	1090	678	1654	851	1101	2737	1907	426	2442	1013	778	1543	1404	2069	1116	1581	520	2222	263	1756	2199	1673	2013	369	1136	1691	592	1432	1797	1368	2404	663	2009	403
ENSG00000065600	1236	2027	421	1653	2665	1031	1388	2041	1463	1387	1126	865	588	2261	869	1389	1527	832	983	826	1171	1180	587	1436	788	1313	580	891	943	809	455	445	895	156	1136	1301	1210	547	301	2324	2420	1014	747	647	1048	824	452	1745	567
ENSG00000065613	2911	1970	1724	3039	3839	3771	2785	974	2461	990	4261	4357	4894	2805	3615	6921	4923	1958	1776	1978	2494	5283	467	4395	4770	761	3717	1137	1891	2259	2854	549	2144	493	3316	5872	2753	2333	485	2776	3370	932	3925	981	5325	2461	1151	3228	469
ENSG00000065615	292	910	231	757	798	1473	923	542	553	280	709	985	753	359	518	1272	764	455	403	631	517	768	78	436	1186	416	488	269	572	501	341	84	547	67	1047	804	465	1010	16	917	1155	134	626	353	453	427	174	625	129
ENSG00000065618	3	24	15481	13283	5630	14906	1702	567	169	5	5648	27	25770	3568	1105	8	460	9515	38	165	45	1450	538	262	22	9	26784	41	39787	19570	15251	201	6767	17389	309	0	36	17	104	10	1081	12	33600	1827	1845	258	307	3	33
ENSG00000065621	38	53	272	219	88	256	178	117	301	75	44	58	471	41	54	40	23	161	173	19	73	1344	49	45	130	43	323	70	322	225	163	190	77	251	31	56	88	47	19	54	47	25	342	44	51	64	66	70	22
ENSG00000065665	523	785	350	935	600	499	969	640	995	1024	814	512	516	437	443	524	547	366	756	400	840	1254	906	681	587	402	467	347	536	735	231	621	362	170	440	1490	859	411	427	541	618	319	999	269	514	402	613	840	259
ENSG00000065675	60	31	65	72	27	72	11	7	49	4	65	32	115	22	377	20	485	256	97	82	8	17	4	33	317	31	151	22	718	142	122	2	61	6	316	21	144	20	55	283	40	2	51	14	17	33	292	102	12
ENSG00000065717	1047	110	1245	267	569	73	44	305	32	228	330	71	278	864	186	50	200	69	115	203	295	133	596	697	137	676	968	89	472	191	189	418	116	324	246	952	748	403	540	111	762	312	211	175	808	108	851	699	233
ENSG00000065802	1525	1988	2550	3722	3544	1662	3136	4443	363	1367	2112	4176	1075	4163	1672	976	850	1410	1981	2567	3113	3037	1631	3276	1751	1473	1359	944	2544	2503	816	2093	3625	593	1946	1879	2253	4134	652	1701	1438	483	1134	3266	2271	1591	1310	2500	1461
ENSG00000065809	599	259	468	2057	177	890	7257	828	3082	1627	1034	1006	618	443	1492	181	1564	918	598	1828	335	303	986	736	1809	335	723	211	1339	698	1087	362	379	120	3397	457	1792	592	154	1791	884	241	1306	250	527	708	886	777	269
ENSG00000065833	81	406	692	447	567	802	65	577	73	480	363	92	1746	256	252	318	515	980	54	129	1597	650	4	197	280	20	1373	102	764	950	1219	192	207	212	380	7049	137	989	23	156	91	6	234	505	21	397	56	191	206
ENSG00000065882	7030	3679	1939	4559	4020	3356	4634	2311	1080	1554	3744	4025	1212	4743	4354	2567	4172	2733	6659	1927	3687	3311	2419	4291	2102	1515	1549	1411	4196	2229	1742	2507	3627	560	2859	2203	2313	6501	774	2785	2934	960	2136	4628	1710	3499	1732	3762	1092
ENSG00000065883	4968	3624	2911	3582	4233	3284	3133	2368	2069	2664	3966	5752	2558	6306	2698	3180	6512	3591	3075	2511	5746	5035	1394	6562	2792	1922	2897	2240	2486	2989	2255	717	2877	424	3914	4529	2713	4936	815	1679	4510	2794	2152	3126	3576	5291	1703	3561	2791
ENSG00000065911	6921	2377	801	2096	1186	6840	7055	936	1929	6164	3429	6569	2524	3184	3073	17194	5695	1440	2251	3122	1678	4217	1437	1563	5682	923	1208	1371	3337	3808	1255	588	2297	423	2136	4579	1648	2365	245	3088	3517	1384	2596	2598	6995	2326	1349	2675	1126
ENSG00000065923	105	77	216	80	134	596	362	104	26	174	557	74	185	99	42	78	108	120	51	48	302	133	42	423	238	18	159	14	103	139	89	19	134	37	174	1251	402	710	15	69	29	15	172	68	53	116	86	89	19
ENSG00000065970	1730	2527	2475	2660	2214	1963	2026	4112	853	1793	2402	1853	1420	2388	2251	1377	2935	1794	1986	1780	2330	735	3303	1723	1610	1378	1532	1366	1872	2676	1197	1228	1596	1455	2421	1416	1017	2181	1214	1349	2761	595	1599	1801	2268	1500	1172	2627	1535
ENSG00000065978	33927	52017	17205	24026	26613	36382	36962	14769	46418	50184	28422	36010	18982	33824	24595	33017	68287	19947	44862	21039	24909	34795	22639	24523	11392	16384	20145	23708	29497	28172	15902	18277	15616	6336	15114	28130	21363	11087	22327	30210	28801	18284	23009	25047	31827	28807	9117	19371	25089
ENSG00000065989	606	1741	1942	1998	2009	536	1976	1370	797	822	2247	2386	730	720	624	3807	634	1969	576	538	2713	1285	1864	1038	704	1327	1230	1215	1288	1089	707	1301	1475	763	1497	2025	469	2096	504	940	740	996	996	1287	327	424	1524	2456	1042
ENSG00000066027	1981	2532	1170	2002	3590	1670	2229	1519	7885	1153	4275	1243	1164	2853	1864	2731	1401	2743	1109	2078	3607	2568	367	2326	1583	891	2105	2842	3583	932	1382	686	1443	349	2148	2193	991	997	889	2563	1889	1442	885	2015	2185	4551	903	2323	537
ENSG00000066032	18	103	312	270	192	141	169	1774	10	1172	88	202	261	406	33	49	49	743	339	735	428	250	43	736	3	56	1043	164	53	921	68	20	158	25	74	30	188	465	613	49	6	42	62	442	408	573	64	8	470
ENSG00000066044	6570	8172	6098	6299	7130	3510	7649	7911	3450	4606	5566	7259	2720	6277	6311	8243	5270	4617	6113	4589	6017	6457	5754	6497	3615	3787	3607	4177	5110	6319	3635	4286	4754	2548	5155	4886	4924	5968	3993	5113	4734	3625	4224	5010	7131	4546	3667	5203	5580
ENSG00000066056	1255	331	1102	1690	237	322	323	1769	425	1046	471	439	272	802	557	226	312	426	528	905	531	366	916	1925	343	285	614	349	3738	751	778	616	776	1545	567	231	582	555	2341	293	106	131	326	694	354	463	354	338	1155
ENSG00000066084	3995	6329	5056	3995	9916	9061	4894	5522	4363	3206	4890	4407	6074	9662	10693	7114	9505	4596	3098	3510	6806	13300	3932	9132	4910	4586	2856	3262	6520	4572	3421	948	4475	1519	4756	5869	2090	3962	1154	3729	4018	2144	5892	5150	8257	5329	3472	6924	2754
ENSG00000066117	5099	11045	7960	6779	7012	5354	6846	12195	2790	3866	6166	9935	3467	5951	4779	5841	19543	4886	5426	5508	6887	6654	10450	6806	5691	4833	5627	4191	5911	4901	3012	4690	5061	4266	5057	5954	3720	3881	7265	5781	4608	2239	4336	6586	9849	4555	4477	5488	11903
ENSG00000066135	2549	4653	4685	4208	6070	3601	3847	2633	1381	3760	4203	4009	3135	5682	5204	2578	11112	2831	3201	3164	4442	4731	4175	4957	1590	3249	2778	1875	4060	4082	2298	2441	3588	918	3275	3622	2611	4091	2405	2716	5972	1172	2575	5830	5872	5794	857	3526	3656
ENSG00000066136	4523	5536	4509	6171	5079	2954	3088	3957	1896	3302	3678	4568	3001	3455	5051	3032	4279	3462	4354	3454	3742	4423	3328	3538	1603	2913	2930	3612	5710	3898	2254	4239	3586	2276	3637	2923	2649	4445	4216	2591	3291	2106	1631	4304	4283	4988	1358	3503	3489
ENSG00000066185	218	265	358	175	277	36	101	165	223	281	153	111	94	278	362	52	163	334	159	307	254	152	61	335	33	122	164	292	106	60	58	176	202	36	194	99	50	452	103	139	123	202	31	212	56	317	73	89	157
ENSG00000066230	1415	477	173	261	200	164	198	81	18	104	351	1327	3912	251	765	113	12790	1310	32	66	22266	6546	212	718	368	77	778	847	202	1101	247	113	47	603	44380	155	2087	407	26	631	6191	325	613	4616	1298	101	434	1076	68
ENSG00000066248	47	11	501	122	81	200	46	111	2	17	14	66	641	46	32	1	106	192	45	23	70	357	16	37	158	2	1462	44	247	113	314	45	87	556	45	385	73	39	188	8	65	2	537	49	73	21	39	188	12
ENSG00000066279	2363	1429	434	871	2762	1536	2777	608	1390	628	1675	3393	907	4451	619	1049	2759	700	1185	450	2416	2616	214	3076	1225	137	578	389	702	591	3129	405	1221	65	2217	2776	636	1250	58	1236	3117	544	449	811	2504	1133	259	2572	275
ENSG00000066294	370	160	629	404	167	203	235	55	205	133	917	482	96	251	1031	545	151	764	440	620	340	366	109	343	2011	205	220	168	1384	79	230	36	505	33	1506	201	1113	483	238	979	111	66	63	103	132	501	531	865	83
ENSG00000066322	4124	12088	8778	12187	4952	7782	5808	4571	5055	8200	6623	6399	7011	5748	4567	4462	8794	6513	8477	5804	5071	7224	7373	5316	3416	7895	8806	3519	7831	8165	4555	7464	5561	14429	3995	4936	6891	12000	6760	3704	7245	1968	5518	6372	6908	8898	2238	5159	5978
ENSG00000066336	534	1003	1929	1631	302	370	276	241	89	332	2122	1066	326	316	1622	664	208	1546	2008	1465	654	987	448	591	2760	1134	928	759	3990	525	742	551	1481	489	3114	507	2392	995	3654	2728	386	218	531	313	394	724	847	1340	773
ENSG00000066379	3029	1518	1093	1713	1920	910	849	1384	906	1260	924	1279	841	1776	1644	2257	859	1103	1111	1371	1931	1703	1819	941	723	1024	852	1913	2360	1033	782	1365	1749	807	1565	788	1318	1610	2034	2520	1022	1696	719	1500	1945	853	2469	1482	1121
ENSG00000066382	1936	671	1413	23	1435	340	432	902	26	272	982	4796	909	94	115	1134	255	721	107	91	3103	1195	23	1562	254	251	394	603	96	48	257	40	520	54	45	808	320	2190	72	128	4235	901	63	1278	26	343	895	939	228
ENSG00000066405	26	5	2	7	30	13	30	10	15	9	14	5	5	9	3	44	11	14	6	5	34	24	5	14	15	4	11	7	6	3	3	3	5	2	17	32	502	45	5	3	17	0	0	14	22	7	18	36	0
ENSG00000066422	1725	1271	758	998	2833	2275	1955	921	871	770	1954	2103	1495	2220	1392	2047	1512	977	832	988	2014	1991	406	2589	1678	515	947	958	805	962	1175	498	1393	274	1822	1547	872	1532	231	547	834	698	901	531	2465	1192	977	1628	533
ENSG00000066427	690	762	422	772	1243	707	511	767	1246	893	558	989	894	1103	791	740	422	717	445	481	566	1255	242	1331	452	385	666	659	612	402	783	442	960	64	944	1298	746	601	135	417	807	381	699	399	1389	837	529	384	204
ENSG00000066455	2318	3703	2141	5510	3182	3646	3089	3388	5199	2443	2698	2989	2218	4769	3333	2829	1662	3361	2198	2251	2242	3778	896	4492	2229	1234	2646	2967	2388	960	2019	1251	3439	356	3386	2957	2462	4365	865	1612	2874	1735	1984	2647	3932	2906	1347	2638	2240
ENSG00000066468	19	42	637	379	229	536	137	76	54	8	78	24	1243	94	438	15	52	290	25	36	13	595	13	35	17	248	1196	15	1424	515	713	7	140	153	147	6	25	28	4	53	32	13	639	133	72	20	202	13	21
ENSG00000066557	966	991	132	400	1196	957	1560	187	622	577	924	862	468	868	625	991	853	424	615	661	624	980	71	923	1043	148	456	558	382	345	590	25	864	17	1041	739	362	606	51	742	1405	606	320	444	1413	802	154	735	108
ENSG00000066583	368	964	510	647	868	711	515	692	302	420	495	800	582	616	749	766	936	707	720	467	410	832	428	661	1057	147	646	348	893	593	569	330	582	149	682	1161	680	390	212	759	151	139	277	452	404	1531	317	346	309
ENSG00000066629	412	516	451	564	286	477	253	1574	525	421	238	165	773	587	395	90	1663	476	1037	329	199	1669	77	647	1017	277	488	163	607	495	595	316	182	331	364	169	314	523	83	81	77	48	312	87	107	192	197	493	206
ENSG00000066651	479	254	200	466	338	499	423	545	543	173	546	930	500	533	222	1073	165	398	157	398	971	980	125	482	621	87	480	407	328	236	237	24	317	33	447	312	278	597	23	260	580	167	150	142	312	249	164	428	80
ENSG00000066654	2063	2080	1042	2465	2751	3188	1954	2169	1754	2317	2707	2678	1765	3589	2775	1811	2118	2079	1084	1873	1605	2734	449	3380	2391	674	1568	2411	1565	1521	1563	322	2190	150	3115	1914	1475	2059	434	1978	2028	1538	942	1367	2923	2526	1256	2523	674
ENSG00000066697	746	2447	577	1985	1895	2103	2699	1916	1282	691	775	1938	550	1606	2145	419	1422	1005	3120	1114	692	2377	698	1438	292	1500	558	916	803	809	605	1627	798	322	646	1373	1280	823	659	1094	1658	329	1056	874	2096	1120	382	1571	877
ENSG00000066735	338	72	388	369	39	62	51	579	34	439	52	755	261	680	187	32	922	83	332	390	78	97	867	244	39	443	104	79	829	542	301	214	56	293	212	1077	37	243	139	302	23	80	130	66	358	65	569	397	139
ENSG00000066739	1886	2760	2332	2711	5914	1747	1398	2776	1604	2869	1992	2664	2641	3264	1710	1693	1289	2676	1314	1650	2257	3218	431	5587	1607	1071	2088	1818	2183	1125	2115	306	2591	168	2610	2961	1815	3162	370	1828	2511	1162	1715	3541	2604	2640	2216	1760	826
ENSG00000066777	3433	1964	1572	3298	4571	2902	3849	2212	2054	1581	6777	5378	2676	6026	7044	4299	4223	2592	1511	2048	5234	5411	730	4135	5070	734	2187	1776	2334	2007	2462	365	5254	288	3425	3372	3880	3270	363	2757	2893	1708	2534	1791	7633	4692	1178	9370	681
ENSG00000066827	1008	1183	1029	1557	1400	353	635	1645	250	614	1336	994	581	1328	1568	969	1988	849	602	850	1329	1432	1097	1120	806	474	455	593	921	1096	544	487	920	663	1253	820	1254	743	873	872	756	388	806	1104	1556	1018	524	1427	829
ENSG00000066855	2578	1348	333	1391	1147	1251	2111	717	1235	1403	2547	1773	985	2052	2071	2174	1800	789	1391	1439	1464	2062	523	1054	1124	483	531	733	902	1078	872	305	1528	161	988	1606	1172	833	121	1420	1546	804	1038	709	3417	1878	439	2704	212
ENSG00000066923	4261	627	439	872	236	1605	310	576	132	205	1625	568	322	387	808	326	857	413	2047	398	764	3033	721	475	465	151	781	745	224	229	361	2916	142	86	535	426	588	1001	101	2850	483	2342	134	253	180	813	519	303	443
ENSG00000066926	725	3276	1104	2398	2358	4529	4130	1938	1267	1055	2752	2096	980	2112	1837	568	2032	1487	1210	2112	2004	1833	1965	3515	874	1171	689	908	1835	1402	1172	998	1657	880	1782	1299	1894	1029	345	1655	1792	547	744	1721	5522	3373	704	1522	1308
ENSG00000066933	2029	2153	1275	1738	2707	1582	2206	1729	1276	1909	2313	2111	1537	2154	1882	2405	4077	1687	1095	2384	2107	2731	380	3822	3426	710	1177	1139	1300	1881	1111	398	1794	129	2274	2435	1255	2523	350	1468	3533	956	1394	1304	2410	2817	1226	2154	819
ENSG00000067048	310	2	1355	399	294	6328	3714	0	2146	3	3	4	0	413	1897	0	2014	0	4	2670	6070	693	54	9	2	0	2418	2564	3752	5	2323	0	398	0	1349	5160	10	3014	478	0	75	78	12	32	3	7054	1	6261	0
ENSG00000067057	4508	16726	5298	24816	4408	8199	16844	4408	3346	6767	5044	14106	4893	3145	1464	9109	10372	3607	8060	3261	1817	14521	19714	3134	1482	6590	4505	1502	10021	10824	3092	12598	2618	10194	3387	17605	9095	4779	461	7512	11871	811	7110	5427	6102	7142	3664	3053	8864
ENSG00000067064	5055	4533	600	2848	2780	2940	3447	2040	3447	1882	4888	2796	2180	4921	3890	1414	1546	1589	5686	2058	4145	2873	637	4127	3985	1653	2281	2364	4777	2424	1864	675	2515	334	2532	11481	1648	2577	864	3391	3348	1331	772	1407	4141	2233	2243	3531	340
ENSG00000067066	3698	4645	2118	3260	4595	2545	3214	2487	8860	2780	7018	6180	3097	3375	5259	1296	2835	5837	3224	2724	4164	3235	625	4913	5749	1882	2567	3118	3967	1571	2184	985	11471	215	6984	4148	3013	4112	1581	2402	3450	1645	1478	3139	4918	3015	2048	4746	1462
ENSG00000067082	10286	14409	2544	6642	5415	5771	10582	4942	14508	4431	10151	11206	4444	5301	7330	10616	11515	5261	11627	9140	2335	14441	3649	7920	8583	7332	4256	5073	5784	10946	4278	2134	5749	910	9889	10052	6761	4689	3084	11010	16364	7231	10507	2574	18116	8241	6183	11190	1562
ENSG00000067113	4232	2427	1878	2982	2264	1180	693	3362	2400	1458	1272	1268	2097	1805	5438	1564	5059	2351	1721	1663	1330	3006	930	4036	6119	789	1920	2123	2504	1919	1135	797	2053	985	2185	1525	1511	3206	1724	1556	1421	825	956	1738	2503	1516	677	1506	1115
ENSG00000067141	3824	7989	7273	2926	9360	4547	3949	5749	697	2271	5985	4055	2453	10117	18859	65	18151	5152	2239	5820	6327	7174	9038	7457	3921	3703	3504	4583	4194	4725	3557	3909	3818	1431	2599	2626	1422	9076	4857	5956	4574	5214	2130	2910	834	9053	870	2618	5823
ENSG00000067167	15532	11625	3147	9759	11299	13815	15747	5455	14122	15834	29602	14487	6860	13246	22646	14534	8606	7516	9326	9954	19817	8592	2887	11775	19947	5504	4552	7856	6957	5251	8504	1801	14053	1637	11045	8103	9881	8406	2094	7419	12594	7919	5672	6833	22741	15888	3936	20539	3414
ENSG00000067177	29	1184	1516	94	283	341	13	453	162	80	1709	6	916	1183	421	2959	1462	156	18	24	2711	207	8	2742	1045	219	447	12	1950	597	1316	6	637	109	64	1106	274	3441	48	39	29	604	964	26	11	58	51	826	270
ENSG00000067182	4005	7811	11042	12288	7032	4571	5445	8909	2623	13617	10532	8099	6724	6594	3986	4054	3533	8292	7926	7748	6346	5342	12005	7603	4256	7045	6742	3930	9931	9124	5284	5685	6766	6598	6552	6217	5560	8562	4612	3635	11497	1279	6670	5777	7585	6868	4410	6436	9893
ENSG00000067191	282	441	276	282	315	251	161	338	77	210	347	853	263	192	104	507	367	356	348	253	773	1137	276	214	361	262	607	457	282	381	170	395	192	38	647	1214	503	534	190	544	430	199	187	259	424	262	464	562	94
ENSG00000067208	1415	1081	484	1208	2832	2544	927	904	963	742	2237	1308	940	2482	817	1023	1149	1155	1712	966	1877	1949	251	2665	1304	464	987	903	702	710	1018	119	2170	67	1542	1698	1384	1327	174	919	1969	638	907	538	3535	1621	380	1269	328
ENSG00000067221	1549	1245	1780	1976	1499	1292	1432	1037	179	729	1488	509	866	834	798	866	434	1064	830	1249	1674	585	811	1102	709	1476	752	827	1361	952	644	1368	995	1064	919	549	854	1404	1065	520	1347	482	628	1301	621	663	730	839	2609
ENSG00000067225	62197	213972	172447	224194	129211	168069	116834	100528	40939	225305	166878	204444	82315	72598	32434	58500	108119	107302	78817	115149	91863	91402	131065	110920	65096	114111	103815	53812	213065	188971	71867	152260	93195	92528	118088	117815	102788	197488	52419	74828	219398	42886	95056	108620	121199	191300	40191	72671	281635
ENSG00000067248	2544	2394	1589	3269	4136	1620	1447	2090	2119	1094	1858	2191	2050	3030	2508	1875	2101	1802	1612	959	1631	2927	685	4109	2851	919	1681	1398	1576	1532	1860	448	2627	169	2092	2619	1930	2831	660	1432	2146	894	1276	1668	3407	2239	319	1565	1490
ENSG00000067334	4053	2594	1166	3658	4347	6996	2980	1033	6429	1417	4310	5008	2429	5669	2812	3688	1558	1999	2520	2163	3617	5356	941	4180	2630	831	3197	3182	2466	1697	2458	1345	3488	207	3342	3070	2226	1700	762	3038	3548	2066	2422	1036	4173	4356	823	4041	1431
ENSG00000067365	1072	578	547	924	716	671	796	1376	332	692	492	675	456	1159	258	750	430	615	285	511	953	743	934	868	376	369	642	987	823	616	405	754	746	710	804	664	565	696	770	702	486	772	219	730	769	621	727	786	582
ENSG00000067369	1511	3138	3618	4608	5406	5101	4070	4110	1692	1874	4712	1706	2252	6317	3117	5259	2131	3940	569	1604	4192	5395	2251	6863	3079	1429	1605	1694	2002	2884	2202	1375	2165	394	3970	4024	3221	5081	899	1624	2532	469	2228	2169	5306	4359	1513	4641	6145
ENSG00000067445	2643	724	898	989	1918	64	1762	900	44	1250	1953	769	752	5508	652	3386	1620	1051	354	359	7451	1942	49	1996	1107	461	885	2198	571	1116	540	603	2191	294	1566	1322	614	3206	518	1840	798	1792	275	1770	1106	1720	3512	2688	821
ENSG00000067533	2813	3380	823	1884	3156	2445	3414	1764	2009	845	2763	2036	1514	4043	2753	2696	2071	1752	1579	1689	2730	2688	810	3430	2858	754	1276	2126	1064	987	1624	1043	2102	168	2528	2980	1902	1283	388	2423	2388	678	846	1453	2221	2576	904	4116	696
ENSG00000067560	34407	43776	37578	50920	39620	23744	41223	48563	27730	16560	44689	37734	23866	39295	35906	24192	39887	34419	30728	35034	35770	30408	23826	53094	28929	37608	21364	20281	39017	25113	20235	23571	36774	24356	36684	32020	26109	43466	23301	29640	50089	11371	29070	23763	43567	49671	17355	30861	25219
ENSG00000067596	2927	7902	7067	6763	5757	4848	5939	5995	2139	4037	5803	7630	2771	7365	3668	3489	1520	4645	2562	3251	5894	6270	7611	7194	2095	4601	3031	2527	5437	4149	2688	3884	4321	2125	5486	5706	4792	5832	3053	2205	4340	1194	2572	6171	5007	4821	1800	5178	4622
ENSG00000067601	274	150	219	493	273	271	221	347	74	389	142	322	117	479	182	153	111	235	302	211	517	389	185	491	125	222	92	169	269	97	113	143	94	103	138	380	183	386	128	164	178	71	22	271	143	185	116	87	224
ENSG00000067606	922	1984	3781	1993	2783	415	1986	972	137	3383	1771	741	1772	1005	1117	498	1272	1076	958	2843	2417	2017	1096	784	1362	1271	2874	766	3086	2622	1236	902	676	878	819	2249	2115	1311	555	1049	618	1442	1532	1803	1321	3452	1079	1709	529
ENSG00000067646	40	0	199	223	106	1068	1125	0	490	0	0	0	1	62	525	0	564	4	0	775	1146	81	4	4	0	0	467	808	225	0	585	0	47	0	212	680	2	535	28	0	12	15	0	6	2	743	0	572	0
ENSG00000067704	12164	31708	6079	12314	21177	10433	17294	12568	10281	6829	11375	10602	6141	17885	10823	9675	7906	11877	5782	8181	11093	12268	5526	17791	10437	5096	5531	6661	7323	6412	7254	3762	9860	1116	10419	21496	10367	5598	1790	10894	10324	2798	5259	9813	14648	19209	2828	14545	6000
ENSG00000067715	36	11	14	8	16	8	3	6	12	7	79	2481	18	8	8	339	4	4	12	8	21	344	0	4	965	0	21	32	6	0	5	0	4	4	197	4	61	16	26	6	2	0	0	189	24	2	0	10	0
ENSG00000067798	1475	1307	862	650	1153	642	610	2048	620	898	1948	4291	818	1163	632	616	2212	1148	628	762	800	2366	99	1454	2286	140	943	793	207	592	443	103	1104	87	642	988	533	2724	129	227	1284	251	135	780	1204	1648	1032	777	121
ENSG00000067829	4513	5807	4932	10094	4025	4861	3351	5867	1586	2060	3352	7107	2362	3649	8832	2873	2326	3489	2494	3274	3088	4089	6142	2796	2481	4439	2923	5511	5534	4095	1887	7968	3026	6071	3454	2353	4844	5288	6856	4017	5386	1694	2359	3594	4660	2532	3243	3108	7084
ENSG00000067836	667	1554	1210	3427	858	944	451	1609	169	1105	726	1236	788	675	369	195	465	932	644	1483	384	1063	673	984	398	690	1147	927	1227	1063	504	2438	658	994	1012	1608	446	971	1189	617	1183	345	403	865	893	734	508	485	552
ENSG00000067840	1749	260	1001	250	313	44	52	1966	13	820	391	955	1274	2057	793	42	1273	75	409	1154	375	3016	3140	584	56	277	1137	233	601	3103	156	1016	593	167	286	1387	2395	506	490	571	495	1475	107	781	481	396	1552	1154	426
ENSG00000067842	2076	0	0	3	0	0	0	42	0	4	3	2	6	6	88	2	4	0	2	2	6	15	0	0	0	0	10	12	0	0	0	117	23	0	0	1	2	0	0	1322	2	2	0	15	0	0	4	11	0
ENSG00000067900	3171	2159	1855	2594	7327	4881	4604	2050	2557	2659	7382	4568	2549	3995	3053	6967	6894	1721	2745	2844	4389	5747	898	8820	4062	630	1464	2039	1423	1725	2367	280	3681	205	7732	5687	2292	2040	479	2652	4005	1260	2570	1579	7247	4293	1418	4034	831
ENSG00000067955	3281	8386	1989	2799	4723	6466	2703	2641	4674	6063	4852	7372	2569	2278	2263	1893	2527	2765	1580	2738	3397	3117	470	5098	5077	2660	2286	3205	2265	2736	2512	1146	4722	478	4501	3939	2367	5700	257	1646	6281	1486	2763	3503	4232	5982	2085	1923	1218
ENSG00000067992	730	1338	675	2079	537	1155	826	316	951	739	508	937	1106	693	312	151	567	706	1009	648	645	688	712	809	212	736	415	233	1516	459	356	1139	1556	224	437	978	664	584	187	344	1206	281	538	852	520	819	129	239	506
ENSG00000068001	2471	3783	4549	5775	2028	1778	2926	5373	794	2286	2631	3239	1647	3572	2103	785	2063	2129	1312	3481	3436	3159	3873	4853	1330	1551	2586	2573	6461	2245	2063	3215	2632	3674	1888	3535	3434	4871	3068	1490	1839	1742	1610	1138	3663	3098	2515	2121	4125
ENSG00000068024	2869	3254	2210	4057	2387	1877	4430	2870	846	3449	1951	2266	1579	2267	4500	2685	2215	1895	1201	2467	2519	5150	1359	2653	3080	4475	1350	905	1731	3900	1412	1234	2070	571	2273	1967	2051	3042	608	2140	1459	1131	1185	1485	2217	2097	1102	3108	1193
ENSG00000068028	2234	1730	1685	2129	2132	1016	2065	2126	637	1025	2187	4182	1106	1652	1235	1317	1722	1610	5068	3492	1495	2036	2227	1599	1632	3139	2095	1546	2701	1617	1268	1936	1683	1106	3286	1879	2583	1694	1360	3714	4412	1071	1301	1454	5429	2258	2318	1486	1887
ENSG00000068078	232	73	1841	1866	1058	2114	304	682	38	48	383	384	4879	456	264	8	177	1606	37	515	22	321	100	115	40	35	5568	80	5594	3495	2972	55	648	3129	55	14	56	14	27	336	173	30	929	106	429	31	457	85	40
ENSG00000068079	467	11808	4139	6662	1885	1925	1173	2988	1356	3436	4079	6747	2754	955	2840	284	239	12076	2308	2225	2412	1106	2882	3228	5147	7035	2050	1390	8448	1485	1990	6240	7639	1111	9915	2170	9005	6051	3161	2053	2297	431	415	4780	2056	2003	2187	2834	2423
ENSG00000068097	644	2726	674	2146	1573	1251	1138	1744	773	1499	1207	1700	688	1506	981	2547	2554	1174	830	1047	947	2707	1483	1526	911	711	903	1066	1330	848	619	710	1016	235	1547	2211	1585	1275	1315	771	911	601	676	938	1523	1476	731	1021	884
ENSG00000068120	4647	10505	6762	10117	5558	8831	3403	8097	1850	5213	3599	8284	3957	6902	4516	2623	1407	5889	6607	2748	6246	6314	10300	6065	2176	5846	3645	5734	5889	5536	3080	5796	4312	4290	6580	2365	5939	6402	5980	4186	5034	2377	2608	4596	6946	7284	2937	3804	5650
ENSG00000068137	1741	2079	1651	2404	1709	1076	402	1186	80	1269	1178	1315	1250	1301	939	822	1044	1127	957	818	1201	3136	1387	1165	608	1487	1972	656	1786	2270	1241	1139	705	2001	1303	1963	1123	1551	716	925	1382	302	874	1063	1596	1018	686	1248	676
ENSG00000068305	2683	3049	2434	2557	4521	4233	4241	1629	1552	1787	15348	1536	2762	3181	2681	5756	4096	2142	1598	2789	9189	4218	348	6917	5024	664	3199	2750	3355	2378	3022	393	3540	348	3253	7382	1866	10585	511	1791	1713	3043	1539	3118	3542	7844	1655	8327	884
ENSG00000068308	3691	5374	6990	6507	5025	5749	3522	5217	2032	3026	3917	6762	2804	4321	4681	5796	4709	3832	4333	4735	4474	5004	4982	3411	3692	3798	3829	3974	4832	4796	2304	5084	3396	5695	5438	3325	7246	5254	5334	3958	4731	2434	3372	4263	4186	4448	3258	4010	7451
ENSG00000068323	2310	4048	5205	7990	4661	3745	2896	6326	1621	2369	4604	4900	3159	3419	2737	3506	2326	3898	5998	3734	3697	3917	4421	4486	3063	4089	3419	2560	5844	4992	2332	4134	2957	3924	4021	3359	5406	5794	2987	2417	4775	1075	3148	4304	4383	3403	1758	2822	4758
ENSG00000068354	1185	1718	1798	2414	1371	1868	1148	1745	444	648	1558	1843	868	2066	1910	1352	1100	1138	1126	1854	1144	1855	2288	1541	1102	1173	1118	1045	1707	2450	729	1396	1278	1531	1598	806	1489	1780	954	1623	1242	549	1307	1158	1927	1183	760	1405	1307
ENSG00000068366	2270	2131	1396	2542	5304	6322	7763	1924	3779	990	4105	5297	1322	3513	4489	3234	3212	2486	2667	2080	4574	3656	243	7270	3428	1012	1246	1440	1691	1670	2271	159	4498	295	3372	4391	3399	3986	174	1391	2745	1309	3285	1276	2638	4118	720	3387	912
ENSG00000068383	1687	2589	935	2580	1141	838	850	1434	1227	1186	1292	1968	977	1065	835	1220	2300	820	736	1257	1272	2524	608	1757	1529	1025	1550	1150	1324	1141	712	1445	949	490	1241	1561	1393	1285	859	1707	825	706	1332	987	1581	1453	1117	1357	688
ENSG00000068394	1519	2532	1963	2935	1797	2062	1716	2890	481	971	1960	1443	1070	1611	1312	1988	843	1467	2083	1412	1906	1590	1479	1836	2359	1139	1323	1275	2417	1420	806	2077	1461	1364	2136	1655	1711	1953	1281	1559	1533	478	790	2035	1527	1365	776	1661	1619
ENSG00000068400	2628	3250	3420	4281	4122	5387	2224	3339	1126	1406	3381	3105	2336	3169	2813	4569	1105	3339	2977	2603	3581	3234	2691	3320	3186	2527	2548	2739	3895	3108	1893	2791	2930	1695	4626	2357	4670	3610	2050	2316	3359	1528	1556	3680	3121	2964	2368	3248	3145
ENSG00000068438	2284	3094	2403	5032	2361	3929	2240	2693	1678	1147	2434	3372	1822	2692	1731	1553	1892	2101	2969	2222	2258	2554	1715	2104	2002	2165	2172	2089	3023	3011	1311	2858	2494	1796	2510	1831	2089	2858	1227	1877	2486	1030	1979	2356	2732	2017	1211	2414	1912
ENSG00000068489	1039	2371	682	1554	1516	2400	2574	1991	842	1888	1571	2423	763	2665	697	2677	2325	767	2598	683	1967	3125	644	2438	1062	396	568	443	1860	927	1007	774	1130	89	1417	3429	1101	1505	447	684	2249	254	608	1831	2400	1183	377	1022	584
ENSG00000068615	33	9	28	80	57	51	26	30	59	10	71	68	51	169	254	4	59	49	12	21	15	39	0	23	16	36	89	12	164	35	76	6	11	37	33	19	17	33	16	10	34	18	79	10	22	13	69	17	0
ENSG00000068650	2454	11162	5244	7453	2048	5002	17922	8168	1351	2846	851	4254	1711	5694	15971	5634	4399	943	2315	4899	2702	10595	1932	5310	2281	4414	1872	1683	3964	4222	1277	1446	1519	1784	2109	2865	2159	3158	1375	3197	4212	959	3191	1547	4882	5024	2970	4912	3381
ENSG00000068654	5460	8074	6845	10284	7016	6136	9837	4293	2005	8548	5283	6401	3249	11595	7803	6595	7128	5792	4124	6949	8447	6317	8354	8349	5494	4661	3324	3293	6560	10652	3837	4027	4192	1918	6392	6113	4591	6122	4895	5223	5748	2150	5809	7650	8366	3605	3383	6583	8179
ENSG00000068697	16170	14473	15291	18386	18035	19637	13802	14397	26438	20141	24304	15748	13374	17367	19520	11208	11902	18844	17829	20304	20725	15516	7148	23961	13151	16650	14224	8871	13048	9355	10118	6024	20569	9806	13506	18470	10935	19429	6695	10761	14973	5458	12260	19737	20012	18891	7368	17337	9805
ENSG00000068724	560	639	2245	3429	1020	1263	780	402	308	534	1642	1392	1551	669	1165	497	801	1771	1048	888	1550	1520	253	722	1588	871	1941	844	2851	1659	1421	463	1174	1482	2463	1670	1517	1582	794	1217	1421	310	1326	1051	661	720	631	1117	762
ENSG00000068745	5424	3980	3251	3225	6052	2013	2511	4174	1076	2140	2893	4711	3157	4358	2787	2214	3477	2810	1818	2494	4847	6764	1687	3092	2872	1248	3447	2675	3658	2423	2590	2078	3004	1497	2947	3039	3135	3645	2036	3445	3243	2190	1755	2373	3781	3053	2415	4091	2463
ENSG00000068784	953	951	1340	1410	1554	1467	1794	585	755	1652	1808	1514	657	1560	1653	546	686	1181	1071	795	1287	1226	443	2210	900	420	430	495	1160	662	815	1143	1336	97	873	1894	747	1504	329	490	795	242	704	1012	1384	1002	468	796	701
ENSG00000068793	9482	15523	14808	14191	16012	11289	15425	13928	8395	10179	13804	16380	8619	14546	10524	21404	7872	6317	7979	8310	12851	8499	13507	14090	10674	7835	8055	6965	11875	14833	6974	8520	7440	4620	9604	14169	7479	12301	5613	6315	14850	7061	9477	11002	14131	11849	5360	10920	15626
ENSG00000068796	1760	1141	764	1525	2145	1390	1367	881	219	691	1112	2711	856	2687	1200	1540	2431	1022	923	705	1093	2099	666	3084	2280	511	641	267	1663	1406	953	214	1824	80	1595	2047	1236	1732	105	915	1141	222	1183	1024	2726	1591	164	1048	556
ENSG00000068831	132	88	100	159	63	51	44	55	26	72	110	78	187	52	165	48	164	195	130	339	71	158	37	110	303	51	134	88	328	99	326	42	80	132	1478	47	187	93	73	311	41	47	54	40	52	131	395	247	52
ENSG00000068878	2946	4121	3119	4244	5239	5845	4734	3409	3454	3845	4747	10799	4685	6253	3592	4033	6049	3681	2782	3715	5420	9246	1446	5392	5729	1907	3610	2284	4819	4797	2828	1448	4070	326	4891	7256	4101	4069	559	3098	4158	1321	5190	3590	5003	4406	1978	4172	1575
ENSG00000068885	1086	440	272	365	1500	1271	961	375	801	474	1134	870	495	673	300	394	441	482	321	551	1435	743	66	1455	880	134	681	893	290	309	518	111	813	71	1040	832	548	829	76	460	477	589	175	325	876	776	418	997	81
ENSG00000068903	5802	1950	7034	5308	5891	2784	3015	8995	1508	4171	4014	4151	4738	4019	4236	9809	2534	4987	8877	3549	5890	3678	4864	6744	2172	4690	3700	4292	5198	7705	2609	7738	4888	4096	5019	4117	3043	5924	7588	4508	4117	2359	2122	4041	5220	3995	3123	3762	4824
ENSG00000068912	3294	3163	1583	4079	4551	8390	7553	2937	4532	5093	6316	5380	1934	7001	3588	2461	2965	2770	2411	3868	7038	3907	717	7847	9806	1392	2381	1951	3107	1263	2733	365	5598	234	4508	4656	2870	7613	288	1844	2503	1059	1742	3260	4582	5119	1167	3748	1117
ENSG00000068971	1838	1375	1824	2909	2111	803	215	4446	776	1829	1501	1897	1268	1127	2278	699	576	1713	866	1753	1442	1809	1528	1407	1058	2449	1325	1527	1397	1650	1011	1334	1733	1789	1671	1037	1271	1842	2675	778	1366	723	1050	1058	1948	807	975	670	1938
ENSG00000068976	56	28	37	60	30	20	12	44	25	20	53	31	53	32	39	20	27	38	23	31	27	70	27	64	47	11	28	34	83	36	26	42	33	57	55	35	42	27	17	23	21	41	5	35	32	37	32	33	19
ENSG00000068985	0	0	0	0	0	2	0	0	0	6	0	0	0	0	0	6	0	12	0	0	0	2	2	6	80	0	119	2	0	0	0	5	0	1	0	14	113	0	0	9657	0	0	0	0	0	4	0	0	0
ENSG00000069011	151	58	316	581	877	287	30	7	0	0	602	215	1267	393	3	0	161	429	3	0	0	123	27	2	6	0	2097	2	885	3632	245	10	89	2355	6	1	64	335	2	4	19	10	691	0	8	2	32	3	2
ENSG00000069020	517	565	1673	959	1232	1490	295	418	347	157	524	176	3421	1813	343	197	879	1706	357	968	589	705	109	1166	253	217	2045	417	2354	2170	1823	86	777	1018	807	180	548	417	587	257	426	137	2519	431	178	640	125	205	377
ENSG00000069122	3566	221	526	879	531	402	329	609	485	261	781	448	255	888	756	221	556	335	506	822	397	470	482	1933	521	130	366	174	1541	337	578	130	442	189	429	264	546	476	192	272	91	186	390	397	474	446	144	414	478
ENSG00000069188	839	32	977	408	100	267	32	507	23	271	101	93	1456	2328	92	12	4042	172	150	167	19	167	36	122	83	63	514	8	1580	759	285	43	284	367	1488	347	34	2469	11	181	39	56	992	683	289	67	1382	308	21
ENSG00000069248	6174	6088	2933	3650	7184	2814	4417	4211	1676	2199	3618	3215	2150	7906	6598	3693	3655	2605	1790	3011	3816	6055	1244	6302	4216	1686	2076	2589	2760	2441	1394	905	3891	383	5710	3369	2212	2128	707	4703	3703	1337	1808	3512	4703	3341	1267	5035	1817
ENSG00000069275	34250	31888	12788	15000	35727	13061	20797	21901	13566	11658	19659	19254	10942	42656	23479	10963	18160	16401	10315	14920	16854	23024	4338	38567	14328	5631	10233	14800	15178	11337	25513	7747	14290	2196	22866	14610	9851	10406	5299	17908	21589	14317	11572	18040	18224	21015	6944	31848	6971
ENSG00000069329	6899	13381	5702	7232	9107	11136	5283	10146	12112	7010	9979	7579	5548	4791	10420	3780	3717	6460	3569	3675	5802	5366	1649	10216	3580	4998	5115	6927	5792	5168	4621	3928	11318	1102	8425	7439	5733	8102	3096	4337	8700	2445	4600	4698	11913	9961	3028	4493	4222
ENSG00000069345	3612	6314	2970	2598	5175	4868	2538	4784	4289	4516	4626	4555	3859	2493	4932	2516	2272	3832	2146	2156	3107	2933	668	5532	2218	2085	3644	4193	3234	3043	2940	963	5445	474	3996	3509	2785	3902	595	2036	4676	1553	2204	3205	4930	4479	2043	1986	2038
ENSG00000069399	700	1863	3764	2427	3050	641	458	2076	619	1595	2491	1120	3196	2343	960	319	931	3015	5380	2517	873	2548	3256	2579	2217	1622	3029	702	3851	2865	2503	3188	1941	780	2691	1606	3180	1107	1296	1760	3411	442	2095	1996	2113	1686	1387	1521	2761
ENSG00000069424	15707	3226	4073	57741	1280	19868	21124	8993	16890	6503	2234	8132	1014	4093	29527	8093	2873	3225	11608	26798	2235	29908	49961	1819	4848	76191	1216	16935	3987	5086	932	26706	2724	12978	8486	749	5623	1904	34904	14879	18831	11041	10983	3476	19530	9247	5974	5806	41164
ENSG00000069431	1906	1996	239	4659	5177	10472	4713	2452	7216	1549	4156	7058	11179	3569	1458	1806	3391	8636	6311	2604	10236	14251	1348	5968	14265	631	9431	4082	7715	1628	6530	2973	2920	89	8558	4653	11869	3655	145	3882	987	2676	362	2451	1980	838	363	6995	303
ENSG00000069482	149	2	44	38	2	8	3	4	16	151	2	2	48	173	408	9	23030	4	63	229	16	19	531	4	6	2	26	27	51	185	10	5	32	332	17	6	36	96	16	292	86	121	1287	15	26	0	359	73	8
ENSG00000069493	617	84	18	94	216	341	700	67	248	219	637	287	167	244	251	353	208	358	237	336	232	272	128	87	712	31	336	705	269	300	177	42	114	22	910	228	459	245	84	445	819	1110	57	186	183	854	680	413	36
ENSG00000069509	790	1608	573	732	1066	874	962	1242	1283	1008	1429	797	912	937	720	861	511	1067	931	692	1233	799	269	1239	872	401	631	946	841	517	490	668	1059	169	644	873	976	1315	364	514	1013	503	722	1168	1199	1309	415	719	372
ENSG00000069535	19	4160	605	266	5063	216	13	338	61	411	8494	188	8242	1394	226	3	5	3870	5877	328	2926	1356	10	1943	45	1702	4069	747	5650	394	2727	4145	1676	255	2290	561	561	6193	45	180	4495	3	807	194	117	1832	36	2233	424
ENSG00000069667	400	108	622	271	654	1468	204	181	219	93	443	374	1741	615	420	190	322	725	110	209	681	137	65	301	423	91	1982	162	511	817	2100	11	146	478	581	303	168	189	59	196	93	117	730	123	212	112	309	219	63
ENSG00000069696	45	7	20	0	5	5	12	1	6	3	2	23	10	14	13	6	21	15	0	7	11	39	4	0	38	1	21	39	3	1	25	12	12	14	68	15	4	15	1	6	0	32	2	28	11	0	53	19	1
ENSG00000069702	2748	1046	830	2960	2447	1037	865	1647	827	1063	2189	1359	677	4733	1488	330	354	1273	1130	1425	3576	1771	722	7806	1046	838	1245	1561	949	1302	1184	198	1217	102	1539	1457	836	1809	510	892	1783	850	802	672	1754	2277	231	709	749
ENSG00000069712	20	44	26	165	242	95	111	25	162	21	197	11	58	4	108	115	4	88	2	6	379	149	0	115	59	8	59	88	19	4	38	18	48	0	85	188	81	211	36	26	30	16	42	20	1	70	5	204	8
ENSG00000069764	2	4	6	7	10	19	9	3	9	6	8	8	5	7	9	8	12	16	5	6	8	42	5	16	15	5	6	14	6	6	0	4	3	2	6	9	10	10	3	4	3	14	4	5	12	12	9	1	4
ENSG00000069812	30	68	1804	3191	614	12729	4048	83	42	167	490	503	4034	173	125	19	45	1100	41	56	42	649	179	81	51	21	2159	42	4005	2309	1392	1403	349	1857	63	50	33	36	18	45	174	54	3697	171	44	75	104	71	61
ENSG00000069849	34919	12542	13586	11525	14965	14353	10682	13309	24498	8552	28226	13786	19104	12567	8189	7963	9871	11997	5540	11591	23581	6642	4162	38581	10098	9102	16488	5810	25779	12335	14663	5708	9882	4392	5650	16301	9121	14467	3421	5725	8173	9701	12160	8682	11487	20210	6943	8844	9751
ENSG00000069869	2489	2599	5830	6760	18199	20039	4131	4906	11651	1432	4478	9975	10855	3536	4118	4071	5898	11973	3401	3654	25675	26984	90	7531	29336	1037	18471	4126	4823	5048	10441	398	867	216	19431	6574	11773	5385	94	1509	5699	1702	1176	4120	3465	2139	2851	594	241
ENSG00000069943	2142	1624	974	2406	2033	2042	2200	1651	2253	490	3089	957	920	2412	876	1455	1181	1951	476	1247	1868	1465	682	2274	981	889	1343	2601	1807	754	881	465	717	400	1610	1211	1564	2436	492	719	2231	1245	743	1407	2087	2232	1020	1502	1370
ENSG00000069956	2427	2349	622	1790	4777	8290	3688	1749	2134	1177	2801	1202	4947	4815	1403	2717	26473	2254	1216	2259	1913	4914	406	3921	1320	750	2600	1337	2426	2426	3223	253	1682	393	1900	2359	1665	2043	123	1454	4153	641	2784	1617	4398	3550	508	2153	584
ENSG00000069966	714	2935	942	2976	2015	2633	1596	2241	794	1325	1702	1408	947	1569	980	1147	2934	1657	487	1831	1364	4503	689	1834	928	958	1529	1166	1446	1840	643	1157	697	1548	1378	844	1376	1963	405	872	2535	655	653	1356	1234	2111	565	1153	1082
ENSG00000069974	6525	10288	3786	8581	11702	16443	15195	11761	14469	2049	12551	5081	2164	12963	5503	5434	2715	5575	3046	5755	9583	7108	2910	7497	2098	7833	2413	2125	4111	5637	3084	8702	5551	1696	2919	5671	5082	15186	1411	1609	6684	1124	5969	5665	5255	13296	2594	6404	7226
ENSG00000069998	4600	4000	2700	4661	2368	2884	2507	3076	553	4074	1124	3400	1916	3088	2925	2308	3276	1772	2772	3800	2588	2309	5226	1981	1250	1541	1684	2058	2881	3709	1345	1811	2204	1941	2243	4548	2300	2376	1095	3260	1237	1278	1941	2988	3948	1437	1732	2584	2872
ENSG00000070010	3761	5284	3851	6827	3546	5696	2731	5122	6172	7497	2376	4438	2774	3359	4333	2279	3542	3199	5474	3805	4620	4215	2462	2864	5070	3018	3429	2257	4638	3412	1851	5814	2325	2778	3199	4370	4106	5159	2820	3220	2257	1710	2356	4300	3187	3116	2505	2560	3561
ENSG00000070018	3702	2234	1434	2185	6653	2626	3852	2672	1672	2104	3056	2050	1923	4248	3232	2731	7290	2117	3046	1905	4586	4595	2674	6244	2000	582	1205	1746	1424	2198	1492	593	1714	319	2772	3890	1653	2705	406	1204	1900	1138	2293	1498	5371	2474	2577	3980	815
ENSG00000070019	2	6	23	7	20	30	9	0	2	2	20	93	30	8	8	5	3	22	6	5	8	19	4	21	17	1	59	3	72	57	41	7	10	25	51	4	7	61	0	15	8	1	3	23	2	0	5	11	0
ENSG00000070031	6	1	19	2	0	0	2	0	0	0	1	16	2	2	6	0	4	9	13	4	0	3	1	0	4	0	1	10	21	0	28	2	2	0	21	6	6	1	0	1	0	0	0	4	5	8	20	1	0
ENSG00000070047	2533	8667	6170	6798	5476	3345	6953	3882	431	5749	5146	7875	3320	2951	4681	4464	5588	4405	2964	3606	6218	4963	5995	5428	3492	3586	4719	3314	4433	5623	2952	2532	3488	3078	5604	3347	4513	5059	5799	2625	4261	1879	2276	4714	7165	2606	3026	2793	5905
ENSG00000070061	2235	3375	2484	3831	5315	4041	3949	4594	879	1775	2138	4060	2118	3911	4934	2131	2532	2950	2675	2379	1879	4591	1348	4865	1917	1458	1653	909	1942	2386	2027	1001	2001	461	2618	3262	2286	2863	740	1963	2776	1119	1995	1798	3917	2235	1065	4453	1796
ENSG00000070081	814	1490	1304	3044	4854	4303	4724	692	5624	4548	10516	1862	3792	1511	1615	1251	1822	2143	1178	988	5903	935	293	5442	7457	727	2117	924	1655	438	1719	1583	4207	159	2353	8652	3615	2972	422	763	1319	585	562	1621	1302	1377	901	1896	1018
ENSG00000070087	2383	9741	3062	13537	4074	9157	9378	15559	14570	6541	4912	15723	2440	4909	1349	2875	4359	5868	4772	7470	4848	11525	315	7977	3185	3578	2907	5633	5152	3650	2501	830	5651	1118	6819	6805	2917	8296	2340	5380	5526	229	4883	5295	10690	8286	952	5017	1912
ENSG00000070159	487	750	1397	351	1292	701	2378	641	7	799	793	540	1781	1515	2096	31	837	906	56	138	640	1719	300	1359	179	378	1488	135	1399	1135	1149	244	452	325	316	1750	1117	2311	14	338	533	241	863	730	198	842	127	1376	104
ENSG00000070182	193	513	388	329	220	74	112	1146	26	222	138	4565	431	318	258	43	278	438	574	217	299	1802	75	308	143	193	268	934	195	301	208	151	184	190	165	361	222	224	579	278	231	250	203	181	494	87	351	295	151
ENSG00000070190	34	42	102	108	140	237	48	5	64	15	354	50	810	129	219	69	21	251	124	125	48	86	2	53	450	22	353	24	324	363	528	6	203	51	707	31	189	67	22	182	28	18	248	27	26	115	97	251	6
ENSG00000070193	2	0	0	0	2	0	0	2	6	5	0	9	2	2	3	4	1	0	0	2	0	2	0	13	2	0	2	0	2	0	9	4	0	2	6	12	0	2	0	0	0	2	0	0	6	2	0	4	0
ENSG00000070214	4844	9994	6113	7691	11059	10745	10706	9797	4517	6934	5549	2566	6078	7953	3269	4746	5618	5866	2088	6879	6239	3985	2049	9093	4628	4403	4128	3586	8316	5399	6140	918	3355	469	8175	5538	3996	9977	773	2722	2353	3769	4265	2043	2388	5331	1300	5149	3581
ENSG00000070269	1679	641	589	764	1612	1003	1500	1280	1567	1098	712	1047	680	1735	1345	1191	569	958	300	822	1586	837	321	1716	629	314	821	1456	612	556	745	129	1057	82	1481	1318	862	982	309	918	752	1032	547	341	1314	681	1078	1042	479
ENSG00000070366	2862	4073	5601	4441	5106	2085	1411	6056	1035	2061	4135	4398	3239	4805	4694	1108	2358	3902	2458	2699	6189	5037	4468	4737	1941	2783	3262	2956	5909	2842	2509	1875	3528	2080	4834	3880	4490	4624	4496	2396	3055	1116	2415	5369	4700	3083	2334	3158	2963
ENSG00000070367	2986	2278	781	1837	6584	3344	2432	1798	3490	2901	2938	4073	2476	4015	2423	3156	3107	2211	2089	1851	2054	4036	503	5377	2379	1394	1385	1783	1769	1047	2367	222	3958	221	3353	5103	1531	1807	220	1837	3445	1161	2221	837	4970	2842	1017	1548	391
ENSG00000070371	226	1744	310	915	264	145	116	443	28	159	100	651	281	760	399	286	329	1572	187	386	254	540	428	966	846	193	291	218	366	367	115	556	424	439	2661	723	451	562	753	446	174	195	235	475	469	52	345	2691	475
ENSG00000070388	61	61	61	53	22	43	33	27	6	13	47	60	64	35	18	31	45	33	20	45	49	46	13	32	43	15	106	42	15	26	106	20	13	21	37	40	24	67	30	35	16	23	17	33	58	26	45	39	7
ENSG00000070404	1105	1373	806	13937	1027	460	2912	7340	620	1040	945	1626	581	1912	3137	258	9341	1523	8397	3773	728	3303	6344	537	225	5735	824	2883	1820	1078	515	1425	954	4409	1158	1419	1492	542	4898	3150	2489	1234	2511	765	9789	702	849	1520	8478
ENSG00000070413	6885	11315	13678	16511	10212	6956	7754	13724	1435	12133	4905	12138	7203	8563	10577	4753	4341	8096	5471	10619	11760	9683	7979	8757	7841	4719	8716	4927	11815	10679	5973	6930	7306	7079	7799	9014	7256	10279	5853	6832	3627	3850	6544	9877	9521	7196	3723	8528	10584
ENSG00000070423	2457	4015	2683	3059	1710	1584	3530	1939	160	1120	1558	3422	1391	2358	1628	7185	3032	1704	3656	1984	1794	3145	2196	1173	1358	1875	2756	1891	2242	2711	1676	2031	1196	3256	2498	1344	2068	1085	2059	2632	2347	1317	1812	1454	2453	1521	1989	1872	3743
ENSG00000070444	1685	3832	3619	3992	3136	1833	1576	5999	781	1913	2709	3483	1878	3981	3794	3117	2265	2561	2286	2579	2489	4063	4002	3211	2579	2993	1811	1941	2560	3579	1533	2696	2159	2864	3642	2569	2810	4066	1822	1799	2637	1067	2170	2838	3352	3105	1643	3288	3262
ENSG00000070476	1156	2087	1761	1082	2227	2204	1960	1398	404	755	1795	2258	1465	1533	1384	1787	1379	1338	815	1213	3346	2489	790	2141	1233	609	1567	1301	1463	2077	1193	837	899	860	1475	1682	1315	1637	853	668	737	614	985	1002	1445	1963	1292	2486	847
ENSG00000070495	1741	2476	639	2522	1440	2739	3088	2597	887	1931	2011	1916	1045	2582	1373	2082	2354	1331	3831	909	2420	3360	1746	1605	1764	1436	1040	1318	1557	1442	1027	1395	1115	405	1931	2547	2242	1888	1870	1821	2214	595	1148	1093	1861	1859	730	2040	981
ENSG00000070501	4115	3445	1037	1629	5204	1788	1387	2135	2889	2669	852	761	1519	4024	1842	1390	318	2370	1106	2359	4612	1574	682	2466	882	1162	1183	2241	3180	3807	1088	720	2825	302	1367	367	1746	1285	463	1979	1695	1180	912	1936	3536	2653	1076	1032	776
ENSG00000070526	8	194	124	73	71	466	25	31	16	0	32	0	285	37	45	2	8	91	28	26	4	65	4	8	37	25	262	10	535	148	123	2	22	427	25	2	5	3	25	6	10	10	50	1	5	44	11	12	46
ENSG00000070540	830	15044	2040	39465	3183	16216	16306	19239	23504	12982	5682	9972	1547	7076	1950	3091	2771	4616	8545	6919	3181	17272	12099	4291	5815	17681	3022	5536	2222	5372	1587	16191	3460	3202	4247	3796	17466	5715	5229	5124	7692	3066	6470	2288	7823	10071	2532	2944	16731
ENSG00000070601	20	15	398	101	64	138	13	196	5	15	15	27	233	57	42	5	11	139	17	21	110	33	19	42	164	7	189	15	79	179	338	9	20	563	36	14	21	65	4	8	17	23	36	17	29	16	49	18	34
ENSG00000070610	3638	2358	1835	4668	4904	3448	3761	8376	621	1820	2143	5436	2260	2777	6625	3505	4801	4431	2238	2385	4052	7574	5107	7320	2450	991	3066	2919	2555	3551	1671	2479	3472	2114	3004	2817	4281	1807	3066	1367	1862	1079	1795	2286	2868	2592	3140	2884	2946
ENSG00000070614	6225	19333	16770	29051	11642	9539	18589	18703	1350	7968	11827	12914	9900	21548	8698	9712	12648	10453	6950	7863	7710	11537	24232	18182	8351	6869	10505	4784	18427	19770	10152	15337	6062	15013	6796	6435	8689	21315	6675	5082	5539	3949	7115	7158	18616	19646	4126	6140	14395
ENSG00000070669	2213	1743	839	605	620	825	2915	622	354	2541	133	892	863	814	193	10639	1599	1318	170	250	770	599	21	876	3479	254	1141	238	586	2316	333	510	215	682	575	300	274	220	33	1231	518	712	398	558	335	29	422	690	1684
ENSG00000070718	18364	3227	3585	1885	7163	2122	3065	7245	1467	3355	2524	1528	1795	11792	3721	2718	1316	4216	1788	5232	9322	4790	3023	4515	717	2405	2080	3383	3494	2140	1957	1316	4509	944	3285	629	2878	1630	1164	2142	5588	3139	1765	7497	7223	6259	1798	2838	1472
ENSG00000070729	1	3	84	88	54	189	3	10	3	1	36	2	215	18	6	5	3	54	1	2	25	10	9	1	2	1	119	4	175	158	98	2	30	88	5	1	2	0	0	4	3	1	659	6	11	19	2	3	2
ENSG00000070731	9861	47016	9320	34555	35437	11494	7956	76302	17236	17468	9389	10010	14307	28177	31370	31562	22389	17163	38651	28480	9691	25564	17239	25414	4930	29907	8807	29895	18605	17162	5426	21966	25277	11370	19536	15338	18091	16540	65220	24782	28291	8102	19054	32222	18457	16114	23831	23570	12593
ENSG00000070756	108549	56604	74985	96782	58685	37625	41417	50815	34065	80306	89239	108596	64541	118127	237303	205829	82468	46952	77467	45795	80408	63733	40045	63233	46219	12161	67847	66438	70916	76947	66781	30855	67928	9637	41486	63117	53487	46673	21014	69424	61245	125144	97121	39033	170004	75184	78816	93645	19405
ENSG00000070759	277	496	569	2634	450	1717	647	1122	811	1268	346	384	650	803	599	353	487	713	914	585	1123	1284	1114	953	255	2622	615	195	672	2899	495	730	499	406	498	867	978	913	212	478	2169	974	1865	404	1244	2140	230	524	1819
ENSG00000070761	1849	2877	2603	1446	3159	2153	1191	4328	1329	2301	2797	2100	1395	1484	1466	731	875	2048	3442	1123	2486	1483	811	3286	1738	1052	1688	1521	2433	1740	1527	1481	3112	718	1993	1621	1354	4972	779	1241	1985	559	871	2431	2634	2445	1303	1594	2060
ENSG00000070770	6554	7067	8200	4425	5914	7937	3187	6269	4213	6026	5290	6611	5777	3287	7496	4198	7004	4905	6965	2785	3954	3752	2215	6460	4130	2487	6176	5007	3758	5180	5256	3845	5382	1816	4702	5087	3971	4706	2461	2575	5803	2302	3383	4931	6043	5026	5329	2278	4206
ENSG00000070778	811	1133	841	429	2009	909	816	369	726	635	788	2069	956	780	1140	361	925	929	794	1032	512	2301	388	1511	567	580	1178	931	756	509	825	189	1118	134	1491	617	574	1127	460	625	898	529	528	571	2257	727	545	344	399
ENSG00000070785	2128	2362	1418	2250	1586	2131	2030	1071	1520	1703	1811	1916	1125	2093	1520	1230	1533	1511	1767	1425	1408	1449	947	1580	709	1158	971	954	1443	1599	1004	1163	1184	357	1278	1741	1412	1684	686	1419	2242	1047	1248	1467	1986	1851	542	1725	1106
ENSG00000070808	355	58	231	26	23	29	19	31	24	210	143	23	184	142	109	145	244	238	15	126	219	62	3	30	81	160	110	39	19	38	78	206	16	21	73	20	51	519	10	26	17	858	48	169	10	158	47	70	7
ENSG00000070814	4037	8673	6597	11458	5889	3377	3279	12568	1103	4919	3258	10923	3290	8555	7251	8650	8167	4833	6459	3093	4211	12411	14004	6657	4219	1505	3544	5868	4681	7189	3415	7745	2621	3357	5266	5080	6624	6906	7820	4507	3602	3562	2630	3863	9697	8173	4577	3454	7147
ENSG00000070831	13043	21158	8752	13838	17762	18527	18986	7223	17185	13079	22159	16679	13622	17394	14393	8203	15232	14775	16818	15377	14442	14204	4483	16455	17437	13876	12101	10366	16425	13802	10474	5200	15698	2744	11701	13250	10665	16307	5397	12321	19077	6667	12824	15461	17643	26719	3039	13354	7027
ENSG00000070882	1514	1991	3011	4077	1478	2820	3152	1694	1599	3886	2726	7072	2700	636	582	1076	3353	2266	286	1843	2280	4460	609	1992	2000	843	2648	646	982	2264	1443	360	820	215	2645	3346	2854	4757	223	394	2965	1393	1980	767	607	3385	1404	572	512
ENSG00000070886	14	2	3	120	2	15	6	45	2	10	6	5	14	50	6	3	30	2	25	12	0	1193	45	0	12	2	27	0	33	13	2	10	2	20	2	0	9	4	12	29	5	44	11	12	18	4	0	23	0
ENSG00000070915	13	12	5	11	5	10	8	1	10	0	9	5	5	8	18	4	5	15	21	15	10	5	5	7	20	3	18	7	17	11	8	2	13	0	42	3	34	19	0	9	1	3	0	1	1	11	33	21	0
ENSG00000070950	931	1384	416	1127	1077	1039	3009	628	1481	788	1442	1521	484	1857	1060	1980	2157	660	1010	1343	1496	2347	364	1573	1119	468	696	655	617	565	669	408	901	106	1170	1640	605	1096	302	1260	1587	980	708	612	1902	1293	652	1583	246
ENSG00000070961	2202	2114	3261	703	8584	3530	2293	613	1180	3355	11647	6188	3103	4887	1550	4232	5146	2386	1276	1681	7806	3741	683	11232	2158	493	2715	1113	1693	1242	2869	140	2896	143	4232	7833	2753	6526	229	1205	2251	590	2112	3005	2144	4191	945	2590	795
ENSG00000071051	16093	5980	5152	8763	6336	3134	17910	4019	1571	22013	10055	5799	2914	6011	3473	6957	7477	5089	3346	10266	10038	7138	2742	9355	7272	3775	4590	2483	10303	7601	4445	3409	4301	1598	3831	13928	2773	13410	1232	4550	4525	6342	2991	5868	3563	6762	6283	4965	1562
ENSG00000071054	12524	9351	12746	12549	17359	4446	9207	14424	4896	12541	13429	15386	8107	15052	13190	7770	19354	9546	10964	12318	16636	11305	5012	30708	11647	4902	5595	3301	13596	9537	4977	6940	12927	1822	10412	22346	6864	9144	5126	5316	7967	2745	8159	19029	22833	5476	4622	12561	3267
ENSG00000071073	612	1113	433	530	1968	1944	871	770	439	824	700	339	878	957	3938	697	232	1220	533	896	1039	1592	215	2169	2882	244	422	533	1387	405	545	319	1363	101	1711	1694	1267	976	258	974	163	353	534	419	271	1205	587	1137	129
ENSG00000071082	60143	15657	21818	19168	26924	17455	19184	13987	24490	28159	10795	35834	19002	31980	46103	61234	27160	19615	26776	16009	18672	21316	10201	29359	13691	6533	21394	37683	16581	10985	13906	7971	11384	9948	11712	56509	15991	19848	8736	28232	15410	16559	14959	18532	22897	8699	44268	15834	9517
ENSG00000071127	28221	66061	25925	63633	40581	30921	45731	29614	16002	15333	29204	29412	14368	26940	34284	19449	13506	23932	44582	27582	24680	39711	25503	29314	13317	30320	16135	13331	41592	28082	14228	42639	23583	18558	23536	14520	23737	27993	17128	20024	27317	5188	23455	25165	35340	42048	9670	25157	28029
ENSG00000071189	3270	930	770	2298	2421	2145	3197	795	936	1456	2516	3260	1553	6403	1183	1721	2139	1581	960	1406	3650	1824	322	4458	4029	498	1023	776	897	824	1501	236	1778	96	1909	3099	1234	2459	58	633	1832	949	828	1005	1481	1717	682	1744	457
ENSG00000071205	572	796	1011	1881	1353	564	1119	742	744	577	862	2736	985	1000	900	801	539	648	118	707	1655	896	130	674	165	493	891	798	1016	889	680	924	1259	209	1052	988	630	1290	517	640	848	183	1150	979	1381	324	364	882	430
ENSG00000071242	6952	2046	3692	12454	223	4537	6796	741	4547	1814	987	6808	1249	724	616	2729	340	2107	491	875	815	7315	488	3123	437	519	4133	1382	2451	13398	895	2026	338	3421	4639	1523	712	4532	1061	5210	8016	124	7629	829	195	4420	262	1098	2241
ENSG00000071243	1293	418	407	371	893	1113	409	748	332	415	655	1133	524	1634	1465	725	966	560	287	568	1103	1138	116	1126	714	297	384	476	292	347	402	95	558	65	508	660	457	587	86	362	593	467	214	529	779	756	266	628	376
ENSG00000071246	1740	2560	4594	2236	1720	493	843	3506	331	1669	2077	1215	794	2115	622	1100	384	2100	1214	1362	2261	1391	1249	2682	2066	1499	2251	920	3248	1206	1371	1818	1314	1196	4776	3193	3354	2881	2050	1270	2808	2069	500	3286	1082	4252	2756	968	1656
ENSG00000071282	1713	2023	2877	2396	818	716	630	6031	899	3588	932	320	677	5125	3036	1405	1062	1734	6106	5684	2813	1170	1775	4168	2058	1278	1386	2051	2236	548	1458	1189	1143	667	2436	2194	1146	664	1956	1263	3411	70	512	2589	4322	732	3432	2739	1271
ENSG00000071462	15841	8630	15372	16660	7497	9416	5089	9316	3556	17097	13433	9149	4519	15885	4552	3973	4935	10810	7537	7742	16498	11035	8357	14106	5023	6228	9784	9726	10179	5942	5224	7427	5418	5178	7949	11183	13775	15024	5548	8136	7742	8628	3221	9629	5591	8004	4804	7131	15003
ENSG00000071537	5788	7416	5696	8504	11990	7522	5141	8730	8081	7445	9219	6785	4847	16468	15381	7145	5468	7384	5385	6126	6088	8326	2373	17408	6639	3775	4335	7619	5293	2725	5159	983	12356	399	13335	10647	6166	14522	1613	5451	6701	2893	5779	6796	12653	7781	2061	4671	2537
ENSG00000071539	1128	1262	279	1665	645	891	1135	1701	1457	1134	857	10521	413	1387	1003	1265	1899	343	1558	887	2278	1950	615	1192	943	972	502	466	1194	1264	782	711	714	302	916	1143	1092	1165	342	1219	1447	567	479	1547	1597	1031	647	1114	528
ENSG00000071553	12976	39916	20469	60412	13716	29764	21942	32258	26395	10261	25929	21705	7596	15918	21339	7410	8095	12028	13200	15026	17009	17463	36662	15137	15553	33444	10700	12000	20193	16827	8419	37408	12958	31262	17302	17383	31463	21424	21228	11360	11494	9342	11838	14654	16022	52748	5256	15029	30061
ENSG00000071564	8324	5530	5182	4030	4941	1615	2651	4869	805	3017	3722	12030	2892	4118	3683	8803	18340	2843	3553	4707	4410	8052	4152	2629	3957	1592	4487	2622	3633	3600	3010	5190	2830	2799	7417	4764	3881	1969	3641	5382	3679	3000	3260	4394	6720	2640	3875	4706	4232
ENSG00000071575	28427	19988	15162	14623	56882	9753	9086	30453	5087	17961	25297	22375	7742	36269	5357	23683	6592	20358	11992	26693	22089	24709	13318	35318	11890	16283	7779	17160	16607	20370	6927	9093	18366	3910	21498	40479	11478	12301	24591	20965	29723	6757	16100	18548	22829	14054	43919	41314	9630
ENSG00000071626	11537	9752	5469	7050	6718	5581	6985	5127	2273	4117	4790	10078	4917	8066	5994	13106	8941	5306	6603	6281	7662	9005	4766	5352	5229	4339	6138	7194	6696	7453	4386	5803	5042	5457	8088	5074	5937	5816	4136	8263	7371	5773	4476	6816	6691	4808	5870	9215	6031
ENSG00000071655	5805	5712	8979	7283	5464	2258	2497	6213	203	2939	3756	9166	2674	6793	4651	4735	2940	3841	3911	4355	6310	3832	7615	3437	2491	3551	5242	5226	5943	4541	2692	9512	4400	5830	5480	2503	4847	3363	8764	4221	4461	4538	2779	6112	4963	3506	3445	4617	9290
ENSG00000071794	3405	1704	752	2602	3598	6041	4374	1909	2732	1313	4368	5828	1476	4807	3072	3199	4338	1400	766	2065	2160	4493	388	6787	2833	456	1090	1649	1265	2217	1391	304	2943	117	2701	5335	1575	4515	189	1944	1716	1239	1195	617	4091	6279	687	2400	517
ENSG00000071859	5362	11890	5974	14362	4117	6881	4587	8797	5937	4243	4927	6586	3383	5673	8286	6529	1917	4553	7253	4877	4687	9076	5791	4209	4544	8602	3779	5657	6569	4925	2167	8587	4434	3687	4207	3437	10418	7107	9872	4773	5118	5440	3491	4544	5430	4902	3445	4001	8238
ENSG00000071889	4268	6266	3721	5946	3101	2370	2356	4965	465	1677	3025	3001	1795	2203	5953	2191	827	2408	2875	2639	3065	3096	3059	2369	1708	2335	2525	4540	4943	2622	1454	4643	2416	3693	3141	1954	3293	3574	3688	1699	2874	2080	1509	2958	2652	1388	2206	1532	3278
ENSG00000071894	21262	5040	6276	14441	4951	7173	7428	5798	392	4431	8476	7930	3355	6564	7696	19801	11019	4716	4959	5123	13265	8189	7009	3529	7578	2727	3104	6926	4297	5059	4801	3413	6463	4694	8668	12689	9847	6444	4689	6068	7092	5119	4372	2424	20499	5902	7204	10488	3839
ENSG00000071909	59	15	26	99	38	76	22	85	15	13	47	75	33	66	27	22	16	36	59	36	123	38	12	60	66	6	60	48	69	52	44	21	74	30	42	33	21	90	2	13	20	41	8	41	35	29	21	42	10
ENSG00000071967	2330	2325	3225	3173	9402	3323	4288	693	3554	519	8042	8555	4388	1233	2720	2099	2523	2410	552	1689	8027	3949	136	11007	821	2233	4070	1050	4143	1193	3082	1492	2506	465	4932	2499	1749	14615	298	1003	3832	231	1881	4230	17224	569	1311	4916	474
ENSG00000071991	4504	3743	7218	5785	28232	3115	7801	4311	1797	6346	37792	327	9102	3530	9578	5334	13689	6375	2013	2864	16332	3293	695	30744	3181	425	1670	5155	608	462	2284	724	4222	74	10784	12833	8792	4865	393	1163	6567	4615	4320	2865	21282	6574	3549	7737	1344
ENSG00000071994	1517	1447	1596	2771	1694	3320	1465	3280	3499	1588	1204	5207	2219	3043	1633	2900	2054	2708	2673	2211	3084	5027	594	2346	2648	1033	2141	2693	2288	1544	1161	422	1698	1118	2822	1113	1662	1496	888	1989	2843	856	1809	1528	1321	994	1239	1868	1353
ENSG00000072041	6436	5667	1316	2166	1686	4670	9045	2388	6692	4169	11119	1500	596	10432	10346	20509	7677	1359	1760	4417	2899	8357	2049	1014	808	2274	2367	4026	58	6524	648	303	3223	267	1829	18	5393	128	780	4841	7563	3438	5657	870	242	7121	261	10300	2932
ENSG00000072042	3810	9165	4221	5978	12091	6582	3221	9535	16118	10223	3674	4199	4180	9036	3916	2381	1084	6649	4304	3179	4498	4896	1719	9311	1498	5130	4585	6469	8540	1826	2587	3666	4594	491	3452	7648	6376	5707	2205	3008	5447	1654	3398	2651	4742	5302	2160	2203	6138
ENSG00000072062	7056	8115	11747	9137	10416	3164	4674	13797	3942	3724	8240	7354	4434	7857	7692	5414	5024	6809	10508	5488	8065	5575	5383	8178	4612	8177	6114	5079	7765	7044	4121	15081	5760	7150	7696	7626	4092	9889	10290	6370	6819	3030	5630	9490	7659	5603	3747	7095	8747
ENSG00000072071	2845	1221	4780	2637	3527	706	844	2322	125	1361	2395	2238	1731	3804	976	1258	3103	1211	1272	2277	2530	1443	3054	2668	3068	1338	1728	650	1907	1787	1172	679	1045	963	1121	2973	2335	3060	660	642	1062	940	2228	1110	1886	1309	1333	2158	1579
ENSG00000072080	13	1	12	32	29	68	75	8	20	28	7	38	46	79	21	54	76	31	10	19	39	109	1	17	232	0	47	57	27	5	71	1	33	0	91	65	94	38	15	28	63	3	4	5	18	62	15	20	10
ENSG00000072110	9294	27277	25395	67157	24679	15177	21865	30548	14202	39006	20654	36230	16613	16572	14582	28889	5930	16851	25928	26998	9249	35611	26170	18178	4809	64107	13182	15715	32031	16598	11017	29739	17131	8823	20302	28628	14369	18992	12055	7013	29939	5700	31609	8383	51851	25446	9689	10733	19899
ENSG00000072121	2239	4551	4249	7875	4074	3481	2760	4338	2829	4881	2806	4625	2745	8483	3241	2525	2485	5226	3355	3317	3040	6564	7685	6479	2470	3270	2353	2707	6093	3110	2357	4760	5126	1825	4833	5999	4030	3026	3380	2114	2667	1472	4207	2294	4653	4404	3446	2627	4183
ENSG00000072133	1	19	8	0	0	8	2	2	0	0	0	0	24	4	13	106	2	0	0	0	1	40	0	0	2	0	13	0	1	1	13	1	0	0	0	0	0	0	0	6	0	0	2	0	0	0	2	13	0
ENSG00000072134	2555	2514	2653	1889	3621	1487	609	3287	424	956	3005	1556	2799	3262	1896	2061	1001	2151	1116	1745	3602	4654	1285	3264	1093	822	2537	1562	3127	2115	1819	715	2417	597	3169	4542	1996	4521	1139	1907	1825	578	2322	2396	4182	1106	1391	3272	640
ENSG00000072135	4338	5295	4721	9739	3902	6488	3739	8999	3069	3589	3537	6375	1945	2542	4095	3413	5367	3937	4579	4572	4716	3658	2404	3662	4022	4387	3327	3048	4833	3846	1797	6394	3543	4201	5272	5965	2440	4468	5196	3251	2466	1623	1867	4726	2595	3460	3493	4112	3171
ENSG00000072163	1905	266	1165	4727	247	677	172	1769	99	260	180	497	435	2993	9378	591	1024	363	1016	2964	254	5411	1452	661	305	1133	354	2854	1328	449	498	727	1737	6001	884	114	284	440	30503	8149	415	1494	445	223	1948	227	1047	368	1003
ENSG00000072182	40	3	11	2	4	7	26	0	0	9	20	3	29	27	2	174	16	6	2	3	216	10	4	26	56	0	8	5	56	0	170	11	41	0	0	35	11	57	0	14	18	69	2	8	9	6	35	77	5
ENSG00000072195	175	66	248	90	52	70	54	106	23	94	65	179	414	491	62	22	413	58	79	60	89	816	124	71	95	16	294	48	113	325	235	54	113	74	119	74	141	388	11	115	14	199	145	52	168	30	386	486	24
ENSG00000072201	1231	513	416	642	1211	855	918	481	790	359	984	515	708	1424	577	688	399	662	357	693	1852	1403	265	1342	515	218	825	566	503	510	765	250	923	156	860	683	408	1187	133	529	680	422	642	1129	910	691	369	1262	296
ENSG00000072210	2457	3596	5216	2610	4887	3542	1360	5907	1446	1468	3131	3275	6524	3300	3972	2194	2116	6451	2571	5491	2231	5630	720	5547	1719	1095	4507	3371	5499	2583	3807	759	2616	881	3792	5691	2240	4523	1752	2381	2260	929	3386	2334	7306	3138	1755	3583	1100
ENSG00000072274	8382	6193	8839	6345	5209	32729	8915	10448	15437	13244	9384	27954	3934	19523	2677	5420	5387	2587	4395	8670	14910	9935	14148	8560	9403	2238	2641	1184	11341	12289	4722	546	4813	320	4128	22731	6165	11477	745	2196	2996	1577	3772	4227	6773	7273	1165	4950	9447
ENSG00000072310	4434	20931	12699	9664	10140	4076	5295	15599	2246	5329	7248	17644	7358	19347	10256	4671	12292	16059	10142	6735	10161	20855	13854	11397	10494	33720	9254	8992	16527	5701	5971	9259	4153	8312	17164	8203	11063	17072	9571	9112	15146	5905	5301	7376	12012	17993	5728	12074	9477
ENSG00000072364	5035	6510	3577	4998	12563	7353	5647	5962	3065	3072	5440	8011	5221	11880	6905	7115	10398	5672	5262	3420	5337	10741	1676	14668	8352	2134	3189	3023	2582	5259	4595	693	4037	861	6916	7047	6752	6861	742	3005	6753	2348	4474	4869	8882	9901	2168	4230	2392
ENSG00000072401	844	654	286	573	707	856	583	361	813	687	1151	1203	665	429	978	868	740	513	344	659	717	1052	101	835	1005	432	586	371	586	536	685	87	810	77	732	929	604	533	112	639	1000	367	751	437	631	623	422	493	83
ENSG00000072415	1237	1183	1327	1352	3481	1413	1092	2165	1022	1238	1346	1640	1064	1905	1629	1071	627	1686	911	1026	1442	2434	216	4206	950	548	1220	1101	975	750	1195	143	2386	119	1116	3390	1027	2749	270	699	1510	395	912	988	2341	1345	604	815	359
ENSG00000072422	1265	2133	464	2895	901	1042	1205	2478	1085	358	234	698	507	1348	3075	546	2387	484	386	1090	630	5012	362	1355	1501	1347	327	923	408	715	338	581	2143	202	1002	1154	1516	650	446	1949	2257	843	1158	872	3968	811	817	952	561
ENSG00000072501	7355	11863	6976	7295	10410	9111	6719	14133	2211	7080	11356	10964	4728	10055	8014	7412	7848	8768	9500	5574	9191	9467	6333	10706	7829	5937	2676	3761	6704	11852	3840	2637	5533	1327	8948	8082	7404	5331	3170	4090	7126	1511	4666	8164	7121	6551	2083	7250	6098
ENSG00000072506	5480	7659	8303	9578	4243	5020	4722	7585	2271	4730	7252	6241	3384	5425	3926	2631	3498	7842	4494	5145	4694	4358	6074	5507	5446	3935	4278	4745	7035	8489	2987	12860	4134	6731	4620	3689	4699	6409	6571	5427	5069	3074	2671	5580	4652	4106	3773	3932	8175
ENSG00000072518	2841	3697	4808	5522	4027	2012	1774	4367	358	2724	3486	3786	3757	1951	9865	2606	1967	3060	1665	2241	3398	4638	3760	2653	1541	1829	2920	1579	4757	4788	2535	1042	2002	2373	3075	2324	2513	3270	2201	2275	1943	807	3501	2529	3464	1417	1585	1848	2810
ENSG00000072571	824	351	197	649	665	1189	524	273	590	470	574	1606	418	1199	390	651	334	294	593	277	621	503	167	1490	1105	111	213	258	311	123	706	108	428	65	690	1460	474	618	40	271	1301	144	112	205	997	1132	75	422	116
ENSG00000072609	2275	2787	867	1084	1663	1472	1937	886	588	1551	1398	2559	1047	1725	792	590	2278	1343	1383	1095	1614	2836	839	1148	657	1372	1624	1466	2044	1127	1095	1480	1077	871	2103	805	2226	752	705	1929	2018	1155	888	1461	1376	1448	1231	1186	1033
ENSG00000072657	4	0	8	4	6	0	4	0	8	0	3	141	127	0	2	103	0	5	540	0	12	3	0	4	0	0	29	2	0	4	2	0	0	2	17	0	1	3	0	1	0	0	96	27	0	6	0	6	0
ENSG00000072682	2600	4203	4180	9878	1934	4631	2587	4429	1438	7947	3432	3201	3566	4362	1188	2287	4351	2985	2329	3104	2049	5120	908	8414	5122	1854	3309	1381	2753	2288	1560	2371	1362	2346	5367	9359	5256	6388	816	1296	3233	1095	2494	2897	2359	6371	659	1283	7554
ENSG00000072694	324	273	915	498	115	266	171	146	347	680	738	485	114	244	271	179	75	1189	742	476	1552	503	337	5591	1200	90	928	430	1316	69	454	598	110	119	613	671	797	407	276	342	243	367	178	2493	220	654	196	432	46
ENSG00000072736	2029	2439	3284	3562	3031	1503	950	3212	1155	2202	3648	2767	1881	1499	2488	1077	1534	1635	1042	1371	2196	1147	811	3939	1673	900	1961	1231	3764	1812	1439	725	2515	500	2918	1869	1298	2140	894	1224	2021	425	1741	2228	3149	2402	891	1310	1149
ENSG00000072756	826	940	327	904	2071	651	1253	909	1580	535	1361	1822	872	1443	1315	1278	715	764	763	958	1797	1278	338	1852	2040	324	698	961	839	615	955	146	1113	118	1145	1463	964	1449	151	625	1221	705	873	472	2110	1277	811	1450	343
ENSG00000072778	19190	15490	23814	13745	14732	20684	6079	13810	13140	7940	21005	14455	14294	10775	5603	7755	6934	13154	5628	12410	20663	13435	14886	13024	9088	24161	15319	14986	15668	13869	9970	4622	13727	18119	15497	15491	29144	19422	8285	8502	14042	10074	10637	17590	12794	14809	8470	12284	10049
ENSG00000072786	4496	12371	25162	20890	17187	3550	3542	7304	1140	6783	15668	9800	5359	14026	7453	10552	3445	12587	8638	4106	17192	7352	7519	23841	7878	18831	7923	2595	11586	8499	8416	4498	6461	2804	7694	8991	9767	22933	1562	5620	7774	3242	3465	7674	9815	14708	4809	9208	6552
ENSG00000072803	2996	4221	3855	5344	6879	3014	2730	5209	895	2051	2943	6039	3512	6480	3898	4802	3980	3930	3714	2149	3373	5225	3036	7465	3864	4155	2542	1308	2365	4661	2512	783	3534	843	3605	3249	3657	4739	994	2761	3602	1100	2741	2770	5285	3624	1378	2846	2428
ENSG00000072818	147	231	229	458	144	236	135	124	78	104	277	297	262	126	965	159	43	1304	585	804	261	241	76	169	1505	228	570	247	1748	152	679	249	187	194	2878	186	1167	291	654	1669	215	87	161	102	116	410	1169	681	89
ENSG00000072832	2376	1739	831	3138	818	1070	941	11376	413	740	764	1042	576	898	385	495	903	819	154	492	1560	1113	420	587	256	444	709	832	971	8574	459	1427	606	242	6577	364	549	1973	659	510	799	428	529	929	830	1851	1126	991	1177
ENSG00000072840	3786	6057	3340	6946	3370	3396	5068	2691	1064	1759	2827	4944	1125	3288	2214	2292	993	2979	742	1141	4620	3719	1979	2500	965	2670	1815	1950	2940	2876	1758	4552	2644	865	3883	1151	1945	5420	2219	2010	2073	1135	2143	3604	4199	6910	2442	3910	4986
ENSG00000072849	1870	3868	1898	2011	3003	2800	1545	2610	6667	2363	4264	3464	1954	3145	2766	1538	1358	2595	1888	2064	3501	3132	1050	3327	1678	2500	2250	3199	3943	1342	1584	1097	3547	1304	3198	3556	3861	3025	1508	2676	2176	1374	1213	3344	2754	3630	2086	2670	1428
ENSG00000072858	247	53	131	64	91	72	46	43	110	40	701	189	291	110	283	59	88	203	107	183	714	65	56	157	235	38	105	70	334	128	334	3	194	35	475	36	185	114	27	170	70	39	82	28	46	184	144	109	83
ENSG00000072864	3407	4897	5139	13882	6107	3070	6679	6631	1702	5514	5200	4596	2629	3664	2419	2820	2119	3327	2405	4836	6053	2580	3514	10745	5023	4289	2767	1704	7284	4929	2441	4107	3558	1319	4355	5031	3466	5396	2490	1910	4052	1606	2992	3727	4328	4841	1775	3275	5166
ENSG00000072952	527	39	375	693	191	174	70	383	339	116	230	704	191	207	288	96	139	273	142	373	155	127	147	544	606	40	194	140	682	268	327	83	256	178	541	125	211	169	142	103	46	80	214	116	135	156	99	175	234
ENSG00000072954	151	197	381	205	352	245	316	274	96	204	233	73	297	183	206	199	157	146	134	79	237	377	96	205	404	112	226	43	167	454	81	525	79	65	104	223	60	102	40	222	108	62	89	328	29	81	53	129	30
ENSG00000072958	6866	8371	7717	9565	6388	3479	3893	10936	1545	3569	5852	15768	3661	6144	4347	9313	3899	5416	5967	6509	6133	7737	8572	4936	4416	6117	5039	5490	5460	7063	3037	9342	5018	7152	9181	4810	4891	6768	8865	6068	5783	3612	2774	7409	7866	5581	4198	5056	8924
ENSG00000073008	2058	2567	2497	3131	2247	3506	2698	3258	2291	3539	2156	2397	1546	3825	3757	4391	2131	1339	3612	1923	2282	4184	3069	3507	1152	2019	1479	1291	3306	6221	1185	1664	1962	1111	1949	1758	4825	2359	2093	1647	2640	1130	3344	1378	3743	1150	1170	2220	4687
ENSG00000073009	2269	3821	2474	4191	2142	2411	1792	2756	385	1152	1908	2951	1441	1919	2062	1125	1095	2038	2233	1606	2116	3149	1698	1611	1627	2310	2254	3053	2508	2118	1229	3177	1805	1978	3148	1653	3302	2900	2385	2068	2077	967	835	1912	1657	2340	1721	1432	2618
ENSG00000073050	3973	3091	3527	2942	2605	1814	1840	4661	1445	2149	2301	3146	1868	2474	2850	3830	844	2649	2889	2464	3000	1744	1895	5125	1320	1991	1961	2193	3598	3756	1415	4317	2002	1353	3531	2484	2376	3339	4453	1869	2129	2100	1096	2967	2753	1435	1879	2124	2819
ENSG00000073060	11567	12751	3570	29131	10999	29901	14991	15010	13883	9995	15002	29631	2317	17708	19377	5749	11597	5920	4888	9603	5524	13952	37665	7920	2256	35553	2108	7775	14360	7165	6302	33481	2221	15534	6612	12638	13075	3340	37620	14813	10026	7151	14134	5662	14336	16574	5866	5523	40008
ENSG00000073067	29	6	13	6	7	8	11	14	1	9	4	7	12	13	10	4	15	8	2	10	25	47	3	7	37	3	14	13	6	7	39	4	5	82	12	17	9	7	4	8	7	8	3	3	11	5	12	33	4
ENSG00000073111	3468	6079	3668	8157	4157	6134	1892	8403	752	2407	4295	4018	1613	2466	4344	2453	3365	3207	3782	979	2711	3571	2961	3784	1970	2225	1782	557	7027	5749	2943	4889	1720	2144	5076	5003	1360	2220	2625	5749	2297	1206	1476	5850	4297	2593	982	2136	1667
ENSG00000073146	99	41	23	14	42	37	45	75	14	11	40	38	15	75	71	49	144	32	21	114	34	351	13	59	52	50	32	47	45	22	40	103	46	3	28	39	23	15	55	1441	18	24	11	49	37	33	30	145	15
ENSG00000073150	38	18	164	512	51	145	643	77	5	1320	316	89	26	858	20	0	921	24	57	692	42	363	536	41	84	168	82	6	142	1286	32	580	55	188	25	74	681	346	4	142	171	103	151	202	41	130	88	270	757
ENSG00000073169	2765	1296	1807	3092	1596	1353	1494	2598	102	2559	465	2998	1355	1426	2492	767	1296	1237	788	1406	1906	1696	1592	631	1153	1334	1697	2152	1284	1946	1013	603	984	1148	1438	1795	1914	1442	1075	1216	1454	1783	695	1180	1238	1202	3589	1665	2634
ENSG00000073282	2	64	3205	2677	1742	4621	516	161	98	2	1014	83	11569	679	686	27	58	2906	21	57	37	256	42	68	64	2	7373	8	8584	5564	5225	23	1733	954	278	1270	43	8	31	35	256	10	7784	200	191	70	169	24	6
ENSG00000073331	1107	1041	838	1360	1342	1338	1272	731	849	773	2218	1126	1068	1624	1309	1262	319	1988	1037	1562	1731	413	263	1350	1781	420	1689	1041	1135	673	890	539	2607	144	2692	532	1460	1468	556	811	1937	581	837	1439	287	1446	746	1638	580
ENSG00000073350	431	618	1774	1015	893	1080	549	270	25	527	883	596	2571	591	347	808	1538	1232	595	292	772	1783	334	141	688	270	2217	267	1349	2309	1639	381	434	3574	564	152	707	251	156	265	140	131	1515	565	330	401	546	273	118
ENSG00000073417	3009	1279	1167	1365	2684	2499	4617	833	1917	2375	2040	1700	1425	2140	1719	2435	2903	1146	1147	2644	3067	3564	425	4202	2167	1049	1420	1778	1289	1648	854	380	1490	244	1993	3144	2126	2189	481	1441	4427	3120	1534	1358	740	2215	1416	2249	1343
ENSG00000073464	83	556	90	540	510	52	8	17	25	24	1109	381	537	1357	173	13	134	495	1054	59	2472	652	2	1504	26	8	702	237	238	138	602	338	908	19	492	815	55	1983	55	285	218	3	13	1556	24	212	24	426	668
ENSG00000073536	1645	2554	2221	3232	1737	1639	798	3099	300	863	1189	2330	1047	2254	2345	4522	871	1101	1544	1265	1855	1877	4615	1484	470	764	1163	2088	1609	1985	855	1421	1327	724	1739	2203	2161	1412	1425	1766	1460	831	1350	1790	3360	950	1977	1349	1654
ENSG00000073578	6332	14595	3717	17839	5542	6968	4829	9988	6442	6914	4938	14178	3099	6067	16538	4839	4628	5572	8457	4311	23237	8014	7364	7589	3921	10732	2997	3652	9522	5441	3076	6268	3669	18828	4804	6987	8298	5343	7207	5743	7834	1886	3141	7411	8199	11115	3183	4032	9865
ENSG00000073584	3050	4057	2152	3438	4740	3940	1802	3330	3609	1962	5650	3667	2313	4292	4006	2384	1264	2262	2131	2709	4618	2947	1009	4703	517	1370	2621	4214	3251	2073	2309	731	3939	220	3435	3119	1987	3870	947	2459	3185	2201	1952	3252	4958	3874	1714	4027	775
ENSG00000073598	91	100	86	82	66	28	48	244	8	9	117	108	59	120	130	112	68	75	64	49	149	145	93	77	31	11	74	70	67	80	48	43	49	10	104	55	63	68	20	91	125	27	38	86	91	49	49	152	24
ENSG00000073605	568	95	64	61	203	216	132	52	125	83	204	218	272	166	86	133	125	308	105	117	322	415	42	113	517	30	315	262	155	227	182	107	114	31	351	366	410	196	68	271	254	254	115	94	192	252	430	439	28
ENSG00000073614	3224	3106	3186	2941	5602	4562	4573	2939	2122	4280	5197	4788	3005	5684	4876	3584	4191	3669	3271	2868	6260	4863	2125	6282	2838	1275	2233	2133	3786	3147	2265	702	4101	352	5575	3701	1750	3206	992	1991	5074	1186	3078	3312	5443	3365	1831	4470	1964
ENSG00000073670	274	217	103	261	86	336	71	584	53	699	16	557	91	394	153	359	285	54	40	123	48	802	5055	94	69	15	90	64	80	727	26	4531	70	1417	79	550	179	45	72	97	147	164	39	175	824	354	171	116	132
ENSG00000073711	935	1164	716	2319	1330	2219	2838	1170	1950	395	1370	337	1813	1512	1524	791	3140	961	910	1095	1093	1725	439	2623	3271	671	1569	680	1692	862	1422	506	1335	149	1236	992	814	868	210	692	383	524	2368	559	4661	1368	355	894	722
ENSG00000073712	4245	2570	997	2946	3865	1578	3637	3208	4624	1968	1860	4813	930	3184	1826	4638	1879	1403	1842	2334	1867	5371	384	5241	1793	1451	1044	1466	1764	770	1008	1202	3740	114	3364	3993	1529	1421	246	1374	3137	331	1500	1133	7094	1260	833	1666	1209
ENSG00000073737	15	16	61	40	235	190	64	9	12	18	464	15	216	85	80	57	11	75	36	60	27	40	11	10	22	5	441	48	133	597	225	5	28	242	98	3	31	5	35	32	10	11	106	6	7	73	58	100	7
ENSG00000073754	0	2	2	126	0	9	25	9	21	6	31	43	0	4	19	2	2	125	1035	0	2	2	4	0	184	6	8	0	23	4	6	24	8	2	22	2	45	12	0	16	5	2	2	30	0	3	6	9	11
ENSG00000073756	269	34	36	138	1680	241	1426	1	1118	38	342	112	292	161	6	53	26	80	340	86	186	564	11	1766	35	29	254	9	47	125	475	209	126	20	41	196	723	27	0	110	400	0	1622	113	43	102	4	351	175
ENSG00000073792	141	1610	1015	7057	678	2152	1813	7055	2711	4230	547	3606	1327	1635	2303	6391	2691	822	1069	1352	2317	4443	1784	3822	10030	703	1785	2185	2999	1609	719	53	1525	110	1752	7641	2473	2760	1349	1265	900	543	1772	776	5450	1576	4595	1927	1015
ENSG00000073803	1056	1690	990	2623	2679	2750	1041	2790	2057	1525	2527	2355	1279	2539	2129	132	1247	1085	948	1303	2501	2860	725	3488	252	1327	1206	1233	1695	893	1013	1073	1759	476	1545	3086	1153	1375	865	368	747	703	1257	1046	1891	2064	848	1807	983
ENSG00000073849	2294	5265	9167	2584	18670	793	1153	10337	336	1612	8606	441	4208	5723	16661	6517	4346	2317	6102	4683	19026	5688	4046	32068	13420	2842	2556	1204	7670	2463	4056	459	4272	3953	6888	14139	2374	19696	2732	3592	3037	1536	2093	1964	7123	2530	4794	12677	3077
ENSG00000073861	4	69	26	49	14	7	11	13	24	24	41	24	9	6	148	41	15	193	157	137	15	18	7	11	419	16	63	22	514	4	53	11	54	0	364	4	193	45	72	339	49	2	6	11	4	30	120	91	17
ENSG00000073905	115	387	109	345	156	167	206	255	166	113	79	186	92	195	134	92	139	136	273	79	71	194	216	177	188	74	99	81	103	147	79	146	38	124	80	154	176	160	148	135	159	35	106	145	185	197	62	63	319
ENSG00000073910	1490	555	2659	855	1489	427	788	1072	340	196	1499	241	776	905	369	274	1771	1267	608	726	2178	817	174	2324	4781	518	782	507	863	947	678	118	520	288	1044	845	788	2603	109	303	735	169	250	1226	180	324	206	559	215
ENSG00000073921	9027	11847	8658	12535	24895	7770	6610	16804	13897	4737	16631	13597	8111	8693	16892	9580	5122	10465	6272	13623	13407	18170	5516	16461	8297	7706	6740	5628	13079	8599	5311	1694	19889	876	9243	8475	7292	12475	2948	4507	16053	1828	8403	11846	19451	5764	6200	6578	3182
ENSG00000073969	2153	4469	3220	4074	4434	3937	3302	3054	2049	3090	3990	3081	2125	5954	1566	1811	1404	3120	1292	2174	3672	2847	2277	4719	1281	1934	1568	2093	3088	2464	1959	1682	3307	551	3298	4880	2245	3194	664	2518	2551	738	1782	3280	3401	4196	1027	2693	2350
ENSG00000074047	67	26	323	56	33	50	25	84	43	97	70	65	173	121	455	46	185	54	543	79	76	38	16	181	37	25	106	22	80	78	71	80	29	65	97	259	19	310	30	144	13	15	17	101	53	50	137	335	41
ENSG00000074054	3913	6390	5569	6896	8571	3684	6462	9405	2679	9680	5978	4831	3481	6102	4680	3049	3875	4735	3946	7463	6317	6295	4885	8659	5231	2343	3122	2044	6326	8005	3258	2775	4200	1242	4359	7562	3833	5706	2549	3051	3960	1555	4643	4977	6200	3556	4409	3749	2767
ENSG00000074071	4386	7820	5192	5260	4371	5398	5388	3726	1237	5360	2881	7691	2332	3997	4034	3199	2526	3884	5238	4800	2917	5409	4657	3556	2352	3143	3292	6071	5987	4314	2029	5478	2987	4609	4322	3003	4809	5645	6378	4178	4130	3201	2381	4098	4869	5071	3350	3002	7813
ENSG00000074181	6819	1067	15378	8352	4304	4406	5517	9135	1022	2241	2920	5574	15015	7287	4081	1455	37690	5288	2480	5380	1781	8698	5702	7879	2340	1194	8928	890	19987	15221	7538	3120	2054	15408	4301	1970	3043	2238	2144	1943	978	2382	11895	2648	2314	1504	1525	1842	4501
ENSG00000074201	7544	3791	3107	4928	5427	2395	1902	9721	3461	3023	4670	11314	3709	3154	7621	4859	70755	3961	98770	2775	5828	4757	1729	4478	1995	2147	2700	4198	4182	2700	2967	518	6264	528	3088	3998	3384	3996	2071	3136	4823	1785	2529	5019	7134	2250	2745	2501	1579
ENSG00000074211	21	13	610	1086	1287	2393	115	13	9	7	554	51	2393	422	51	10	76	1988	1	6	3	110	46	16	8	22	2436	0	3993	3661	1903	6	480	1973	17	18	33	13	1	5	77	0	2676	17	8	60	55	23	1
ENSG00000074219	6308	1427	4784	2101	5026	1016	2598	3831	505	1096	5165	4165	3569	4466	4741	4276	3683	3557	2530	2775	7083	3926	3143	7959	1362	1477	2936	2466	3397	3887	1780	3667	3934	1389	3188	3646	2676	3460	2564	2322	3388	2510	2351	4741	4123	1568	1867	7069	2978
ENSG00000074266	1261	1282	926	813	2431	1141	721	1080	1039	880	1538	2336	1180	1248	1982	776	488	1845	712	819	2156	1943	475	1913	742	549	1006	1047	1903	833	744	139	2050	116	1396	1477	1141	1345	280	638	1563	366	602	1491	1695	1126	1267	870	476
ENSG00000074276	66	238	570	460	53	134	45	390	51	232	93	117	95	638	68	31	113	251	99	705	120	137	88	240	53	239	163	72	206	151	132	749	142	174	56	188	303	255	96	241	69	341	91	162	213	270	261	139	199
ENSG00000074317	6	429	162	25	5	11	1	287	2	361	20	47	28	720	6	2	36	13	6	371	11	25	35	22	8	7	90	2	87	68	46	356	26	215	2	58	14	29	0	900	5	248	20	59	44	32	205	220	58
ENSG00000074319	3413	6179	4071	6132	5766	3412	4646	3277	5806	4933	6086	7664	3222	3116	6199	4159	3256	4391	3372	4166	5165	3585	2028	5034	4711	3156	3673	2604	3698	2638	2406	1075	5166	1287	4445	3518	4202	6354	2975	2528	4444	2104	3215	4331	5271	2788	2451	2485	2915
ENSG00000074356	2709	1451	1088	1020	2482	1619	830	1174	892	663	1379	2770	1611	2503	1898	1606	1295	1384	1317	861	3244	2042	709	2218	829	734	1339	1838	1453	1090	1167	644	1474	254	1908	3447	1627	1305	327	1294	2088	744	998	2078	2045	1653	1848	1666	589
ENSG00000074370	428	811	4742	894	532	927	1480	362	208	253	554	8041	742	2909	2897	297	662	1651	2360	1810	4629	503	340	1183	2602	323	1432	349	4567	660	2281	847	247	505	7389	1130	1343	3744	1019	3045	176	174	480	1060	281	933	2001	2432	166
ENSG00000074410	16	406	3499	16267	2928	3485	428	3075	310	354	1886	3085	8443	668	393	61	112	6477	755	1100	3311	600	123	1484	130	798	6569	422	8495	4470	4266	339	1595	1194	1146	3058	730	6037	191	164	171	7	8491	500	394	788	341	5849	364
ENSG00000074416	2056	2656	9015	1938	1780	982	518	3091	254	911	4545	3026	2253	1089	2588	586	299	2304	1305	4377	1615	2926	961	13298	841	521	5139	633	5690	6900	1968	1079	895	2689	1493	2088	4458	11130	2517	2862	2556	326	2268	1034	622	1145	1255	2998	1307
ENSG00000074527	277	32	593	207	593	122	33	92	138	30	201	103	939	355	780	129	432	391	594	150	448	412	27	3982	102	15	359	31	414	323	475	6	103	46	182	490	163	821	124	67	10	21	368	79	277	139	82	427	24
ENSG00000074582	2913	2393	1776	2195	1786	1531	1467	2431	624	1849	1165	2492	952	1486	1746	1576	736	1353	1727	1577	2172	2709	1597	1204	717	807	1097	1910	1116	2162	882	1322	2160	1345	1619	1944	1330	1819	1589	1537	1243	829	663	2045	2354	1007	1774	1578	1020
ENSG00000074590	203	276	1211	1222	122	334	123	290	231	394	312	951	1140	395	315	93	581	204	250	744	178	1101	144	607	259	238	907	90	1593	650	660	288	206	208	356	211	528	719	205	160	160	112	1740	251	571	221	157	328	788
ENSG00000074603	3410	2742	1069	1797	3339	3521	4210	3370	2016	862	2685	3322	1801	4634	2891	2004	2941	1875	1442	3349	2881	3268	420	4465	1848	1295	1558	2308	1519	1813	1688	387	2860	295	3261	1716	1496	2625	546	1998	4662	1935	1587	1555	3715	2389	972	2876	971
ENSG00000074621	2343	1683	1080	1148	1749	1260	2008	917	796	468	2067	986	607	2149	1278	1445	1550	789	449	2018	2360	1249	1178	1792	1616	638	501	939	1278	492	626	519	1429	252	1340	1629	710	1254	502	449	1233	576	547	1878	1547	1930	866	1528	1584
ENSG00000074657	4636	2172	2833	1640	10410	4419	4625	5305	1809	1530	12607	5250	5176	6242	5697	292	12881	1322	3639	2831	6719	5756	2460	10455	4954	862	2285	1650	4772	3999	3124	2402	5859	667	6619	5029	3572	7541	2126	4268	5908	2595	4890	1957	16406	5173	3386	3426	1873
ENSG00000074660	637	144	247	345	205	164	191	359	64	160	385	343	283	441	184	200	265	271	257	358	402	469	182	585	518	111	372	196	786	246	329	117	270	179	522	218	581	225	135	378	152	66	217	268	203	319	237	383	204
ENSG00000074695	5238	7618	2986	8398	8736	25104	21199	5763	9331	12035	13248	5226	5124	11432	4388	10434	12086	5819	7350	5626	11624	6044	2718	16759	9227	3282	2928	5216	6289	3553	5046	1323	8285	738	8710	9869	6671	9614	922	5049	4341	2673	5586	3638	15985	9930	2048	9390	3593
ENSG00000074696	11426	11174	3791	9899	8936	10281	14077	10685	9183	6443	11954	9102	3345	15650	16493	6158	10059	5539	5141	13272	9564	9510	2730	12372	2993	5701	2769	5208	9742	6280	3710	2069	8370	843	7185	7644	6327	8020	3236	6184	17959	4337	5789	5414	16859	14444	2901	12129	6770
ENSG00000074706	224	30	48	46	46	30	23	58	35	10	77	46	78	37	242	88	22	254	89	101	115	61	2	106	385	30	91	40	281	38	109	4	85	2	344	30	124	55	38	189	25	8	15	41	50	44	118	111	13
ENSG00000074755	2914	5871	5519	4538	5478	4397	2996	5921	1183	1497	4101	6213	3257	6105	5084	3505	4203	4938	2741	3168	7102	7139	3978	4514	4142	2954	3385	3082	4259	3199	2556	4179	3186	2161	7776	3733	4851	4815	2523	3985	4393	1267	2838	5870	4006	3461	2551	5660	3156
ENSG00000074800	60694	192238	113454	174162	107938	99748	115617	68902	26213	148455	102163	157949	73288	42333	88534	33426	95927	64265	157599	64622	80982	187774	135698	84338	36940	61869	97591	68403	168092	148861	62167	98815	68916	82919	68536	130320	83078	145500	191359	120889	120312	26132	88246	96403	93040	117430	18540	84931	138871
ENSG00000074803	37	6	4	8	7	7	34	5	1	1	1	12	7	28	0	3	9	12	4	3	25	13	2	28	5	0	12	9	0	0	1	6	8	2	6	0	12	8	0	7	6	4	0	2	1	4	5	10	33
ENSG00000074842	6233	6233	5718	8259	4987	5284	8979	5698	3388	7212	9975	5028	2281	4977	5115	4744	3539	4822	5985	4575	8191	4883	3984	5132	11520	3923	5844	3911	5893	3334	3415	4801	5264	3272	6314	10491	17725	7041	5145	5368	3914	2023	2791	8065	5748	4541	2810	5240	12119
ENSG00000074855	1257	647	1201	942	993	489	559	863	149	300	757	843	799	825	391	1407	638	580	496	518	530	986	619	570	1202	717	963	411	442	1137	1035	268	238	656	893	903	850	699	478	343	949	560	387	158	645	410	928	316	513
ENSG00000074935	648	225	149	483	992	733	405	339	375	364	320	507	512	257	208	1999	273	552	124	369	868	623	74	454	551	187	439	575	249	235	272	110	407	79	570	365	336	332	42	412	387	183	145	368	330	263	329	570	135
ENSG00000074964	4271	2312	4781	2089	3120	840	1099	2315	260	1292	3012	3420	2918	1132	2176	2582	6208	3662	2601	2229	2945	5210	2003	2680	652	1536	3609	2414	2087	2321	2585	706	2011	2832	3536	1610	2129	3522	3022	1966	1422	2354	1299	3171	918	2292	1045	3294	1498
ENSG00000074966	58	35	32	13	52	42	94	43	22	20	59	26	91	114	58	39	16	53	88	58	122	92	2	94	74	18	42	48	109	16	55	13	51	23	128	29	60	65	7	56	48	32	15	111	63	79	70	109	14
ENSG00000075035	0	2	14	12	1	2	0	10	12	0	0	0	14	2	20	4	18	2	6	8	3	8	2	34	2	0	14	4	14	2	8	2	0	0	11	0	4	28	0	2	0	0	0	0	0	2	0	10	2
ENSG00000075043	22	0	30	4	0	2	0	39	2	52	0	4	4	51	6	0	343	0	0	6	0	2	584	0	3	4	1	0	2	1056	1	6	1	1	0	4	14	0	0	0	0	86	13	0	28	0	72	1	2
ENSG00000075073	540	84	160	158	45	13	56	257	24	60	76	99	38	276	259	250	125	63	114	51	107	161	6	152	55	57	68	144	114	166	49	90	52	96	126	47	35	86	272	125	109	201	56	123	51	46	209	96	51
ENSG00000075089	1309	1197	497	430	1654	1970	1533	426	1173	1034	1477	1884	1014	1570	1028	1314	941	1057	439	735	1278	1311	309	1201	813	489	738	671	717	403	747	198	1455	178	1175	2013	1086	1330	146	823	1208	495	669	752	1248	1586	424	1413	472
ENSG00000075131	589	519	198	748	441	1043	617	418	534	312	718	367	237	456	418	404	299	227	245	478	417	517	194	426	414	187	317	445	515	298	220	384	379	70	407	657	422	437	52	458	725	294	155	476	791	500	201	570	333
ENSG00000075142	5473	4867	2680	8209	4549	4888	4794	5394	5399	5718	5022	2893	2102	7134	3742	5743	3523	4374	2847	3790	5247	6738	2858	5217	3706	3477	2666	2538	4321	2212	2359	1234	3198	1121	2875	5046	3797	6380	1505	2931	3936	1658	2312	3420	5311	3809	2431	3489	2501
ENSG00000075151	4498	4873	6154	6465	11303	6527	8089	3138	3462	5606	6872	9690	4631	4545	5209	4166	6346	4770	4230	4712	7143	7057	4484	11253	6434	1719	3028	1902	4175	7059	3250	1886	4532	674	3839	5469	4440	3540	1313	2186	6971	2336	4132	5322	7424	7796	1534	6934	5986
ENSG00000075188	692	1217	695	700	1049	1648	1197	726	863	1318	929	1313	809	1124	1059	741	480	912	488	618	1140	914	434	817	633	375	615	727	932	388	821	362	879	345	733	901	1063	1287	306	692	746	536	403	982	1460	847	228	891	805
ENSG00000075213	174	141	706	409	276	2393	1252	12	128	246	1606	703	248	67	100	677	7	185	12	164	1281	357	8	2316	2402	29	826	38	61	71	609	0	244	0	1269	1401	108	6536	0	13	1183	8	10	77	16	98	26	68	97
ENSG00000075218	1341	1920	749	2265	986	1980	3468	5538	574	3276	641	3169	402	2447	716	1351	1043	644	1900	745	2017	1691	1204	1628	1535	564	527	405	1837	1352	1018	1773	863	498	1195	2608	676	1171	439	1205	1894	286	311	1587	1651	1348	435	1175	1163
ENSG00000075223	4487	3618	2764	3222	2730	1577	2799	4048	1283	2936	4459	13766	4868	3992	3239	54099	5591	2768	1840	9491	3588	9874	243	2637	1500	236	3799	4078	824	5560	6959	113	5096	180	18695	2822	2844	11849	591	932	2128	92	5318	1738	15466	1650	733	3066	1055
ENSG00000075234	1703	2004	2236	3832	1826	807	2717	4552	522	2693	980	2300	884	1929	1801	2938	961	1480	1166	895	1639	1735	1426	1683	2906	1399	966	1270	1375	1823	834	1403	2056	1099	1392	3331	1681	1651	1176	1329	986	411	771	1165	2245	1521	1214	1912	1614
ENSG00000075239	4237	5233	1244	5416	4253	2981	2805	2317	5264	1850	3802	7587	2130	2479	6458	3491	1595	1952	1828	1954	4719	2304	3002	3261	1706	2111	1629	1668	2072	2026	1317	847	4518	658	2649	4215	3064	2797	586	1740	4204	852	1727	1524	5997	2008	1312	1545	1515
ENSG00000075240	2257	7546	3939	24978	2158	5388	9274	11106	1121	17028	3657	2387	3206	2928	4422	3400	1214	3350	1327	6741	3386	3988	5888	2386	4059	3012	3513	2420	6330	6957	2967	3046	2399	1371	3378	3436	3910	7777	3256	3298	1991	1702	2544	2550	5242	14009	5097	3198	4114
ENSG00000075275	335	8189	7406	14966	4125	4624	5583	16874	4183	8829	3141	4259	4315	6541	6216	3163	160	2338	112	4388	925	6674	226	3213	280	1472	4040	1553	7102	9823	4073	3180	2403	2754	4401	7187	6810	7763	310	1844	2835	704	7378	2245	6896	9266	3374	3764	2464
ENSG00000075290	0	10	0	0	0	2	0	0	0	0	0	2	2	4	5	4	5	2	3	2	0	71	2	0	22	0	4	0	0	0	0	0	3	0	3	13	2	0	0	17	14	3	0	1	0	2	16	3	0
ENSG00000075292	4937	2771	2895	5258	8706	7787	6880	2625	5687	3629	5621	5630	5323	7232	5113	4167	4655	4211	2845	3267	8376	6555	780	8774	5397	1101	3962	4243	3336	2167	3045	1125	5300	250	5610	7972	3778	6386	1105	3123	5281	2495	3459	3195	6585	5106	2780	7872	2252
ENSG00000075303	4471	842	587	1427	2119	3191	1970	816	506	2029	1826	1611	845	3502	915	3361	1093	1058	987	2435	4167	1696	219	3642	1002	650	753	797	1594	254	1334	112	1018	85	1625	1680	651	2049	78	529	1817	631	440	1753	1985	1461	553	1184	363
ENSG00000075336	1414	1612	720	1463	1456	2639	2396	1385	1285	1671	1763	1583	941	1629	968	1173	1409	924	1255	1129	1427	1482	784	2092	861	487	488	1418	1212	773	768	599	1035	355	1356	1498	933	918	674	979	1048	765	673	865	2153	1950	722	1411	883
ENSG00000075340	138	24	48	12	0	9	24	13	16	8	14	2	70	15	44	56	2278	14	55	41	2	168	54	80	99	10	31	4	44	9	20	15	23	49	73	56	261	50	57	30	2	0	8	93	20	1	68	35	102
ENSG00000075391	3621	4245	1112	5197	2823	2470	2657	1743	3345	1521	2211	6687	1563	2577	2726	908	3142	1616	1294	2638	1276	5194	668	3337	2921	699	1261	974	1023	2087	1206	436	2252	355	3075	1190	1757	3719	183	1663	2104	886	3416	1440	1502	3147	986	1841	1264
ENSG00000075399	1749	1555	1845	3338	1426	1682	1083	1745	255	1733	1445	1878	1249	760	1004	509	480	1432	696	702	899	863	983	585	1359	470	1777	1432	1180	1353	800	2381	563	1628	1921	826	1906	1297	829	720	1602	721	542	1244	1211	818	1534	619	1504
ENSG00000075407	723	875	447	1203	1650	1515	2776	854	1385	522	2261	1234	722	809	774	1841	2421	615	970	649	1039	1785	548	2236	2576	264	549	599	621	483	533	329	744	46	1132	2173	1387	585	350	685	1038	417	1291	393	3603	1510	678	2493	193
ENSG00000075413	5521	3916	2472	4417	5937	3066	2312	3221	3924	3712	2709	6834	4060	4796	2925	2634	3124	4049	3180	2980	3305	6535	1396	5067	2774	1985	4546	4445	4893	1839	2798	1990	4380	334	4186	5962	3734	3915	1744	3358	3871	2379	3169	4674	4741	3735	2895	2620	1981
ENSG00000075415	31230	38555	33091	24393	28316	35151	28769	22143	36050	27882	17704	33220	18582	36375	36569	39461	47421	21992	25050	17716	21729	30711	28033	23557	13903	27806	17000	15544	32110	19016	14406	27951	21936	27237	16853	29233	24724	24588	18328	24897	24682	13226	18084	27019	35065	29653	19941	15986	35655
ENSG00000075420	2680	2233	2490	4305	4141	5984	5831	4106	4564	3255	8117	5363	2388	3572	4733	3531	4777	2591	1698	3066	4924	4305	1648	10370	7837	1779	1681	1390	2738	2007	2651	394	5265	342	3942	5742	2954	5804	576	1043	1420	819	3551	1491	6735	3340	841	2257	1896
ENSG00000075426	3104	3080	7068	8129	2686	5167	12571	2260	2467	3228	5427	13262	9663	2815	1522	2293	4631	4303	5004	4245	1413	8085	2596	5187	1713	2335	6373	644	9520	6767	4663	5478	2397	8410	2992	2736	1877	2152	2328	2998	3216	558	9132	1644	5592	5509	707	2213	5556
ENSG00000075461	1159	1	18	4	6	0	0	4	2	2	15	637	21	2	2	0	465	2	10	90	2	88	28	15	3	5	256	0	6	89	19	12	2	17	2	2	2	0	2	2	841	0	37	99	14	13	4	7	0
ENSG00000075539	2598	2319	1412	2739	6330	4622	2726	1717	3183	1050	3612	3235	2113	4715	3926	1311	2794	2800	1624	2325	4006	3434	485	6164	1628	1003	1734	1111	2814	1924	1859	313	3080	150	4217	1427	2029	3515	476	1532	4112	972	2529	1966	3855	3074	1028	2974	1193
ENSG00000075568	2929	5029	5543	7570	6811	7982	7373	7027	2211	4303	6305	5441	3742	7468	3553	4307	5647	4786	2630	4433	7034	4197	3042	8069	5553	2656	3170	1863	5255	4524	3687	1281	4711	805	4798	6955	3182	5913	1259	2809	4670	880	3498	4635	4375	4762	1915	5092	3264
ENSG00000075618	65216	2851	16391	35956	7936	4822	1730	25320	210	2260	9243	25210	16737	5170	7918	11348	20152	6012	22889	1876	7904	9494	1751	23734	1324	1370	18067	7360	30756	14090	8633	1541	14644	12934	19026	24998	1480	14403	2597	20745	1193	719	13427	7212	14229	966	2356	17738	3902
ENSG00000075624	323497	315804	332396	692171	238206	210312	314916	574249	352103	221674	279718	424670	175919	370884	187875	110754	151131	256692	326928	259308	167810	315329	465885	295223	178668	368623	223966	185440	436931	296194	161761	585072	266613	372542	261664	213438	283664	283730	238841	265739	250438	163374	280691	245558	398752	210906	143668	167552	419355
ENSG00000075643	120	3569	945	4094	3070	2230	5299	1229	666	4001	2758	829	1139	510	411	658	712	2186	429	1162	1790	2334	554	1310	226	1438	639	903	2086	700	1116	841	757	542	836	2370	11347	1824	221	332	4289	118	2551	723	1247	4295	1036	687	14816
ENSG00000075651	1788	2102	1635	4339	834	3153	2684	3774	5224	863	1715	3397	2075	1426	359	2622	2585	1361	343	1797	732	2364	1064	1223	1291	2113	1440	565	2971	2016	1388	1409	793	638	743	1920	4672	1644	479	473	812	809	5106	236	3087	1876	462	332	1415
ENSG00000075673	30	59	1966	64	386	923	82	57	2	0	391	5	2676	292	10	0	11	347	0	2	130	11	59	93	0	11	1074	6	0	984	591	37	3	863	2	16	18	52	0	0	22	0	910	22	6	0	7	36	22
ENSG00000075702	1746	1123	1195	1340	709	1573	2187	2061	82	1327	649	2397	450	2508	335	1500	1233	602	1715	1133	1172	2958	2705	1233	466	954	669	363	1861	1875	766	2309	673	1113	1295	1621	934	989	401	1366	1598	810	305	2001	1359	1035	580	671	930
ENSG00000075711	1522	2064	1329	2145	4358	3383	2918	2818	2291	870	3474	3703	3351	3502	1225	2893	3872	1479	952	2088	3189	4110	521	4673	2931	828	1746	1908	1901	2281	1943	334	3069	333	2502	2520	1720	2094	426	1582	1579	1670	2469	1129	4223	2808	1280	2886	641
ENSG00000075785	21082	52787	33180	41081	54140	49210	39623	73323	63156	20597	46534	40104	24218	55528	41512	13311	16109	39493	16875	36447	41305	35765	20710	54910	28307	36051	17501	26834	38848	30029	17757	29411	48353	12178	24514	20820	25011	47181	37331	28808	20277	15933	21868	22493	35255	44964	22236	32639	27799
ENSG00000075790	4778	3104	2144	4680	5020	7163	5414	1973	5643	2815	11499	5948	2382	5885	1702	13731	2682	4115	3034	3719	11649	7835	976	14670	9767	2551	4206	2912	1551	1486	3358	1836	3768	392	3422	7178	2859	8056	1012	2035	5964	2887	2340	3732	4673	6236	1219	7318	1390
ENSG00000075826	2219	326	45	136	273	191	202	46	284	54	199	513	573	165	60	1018	237	349	317	339	1074	1385	43	154	1378	189	420	1114	131	167	217	58	341	43	477	723	854	557	160	562	369	1243	46	275	194	194	2118	831	43
ENSG00000075856	4615	4704	4258	5405	5446	4968	4881	2603	1363	4755	4286	6485	2407	5778	3939	3594	4233	3836	2881	3060	5870	5671	3150	4298	2891	2647	2323	1857	3903	2172	2418	1899	3382	1134	4290	3479	3556	4430	1483	2877	3341	1274	2320	4610	4690	3981	2246	5110	4856
ENSG00000075884	312	407	106	207	160	158	106	205	321	383	317	88	136	210	449	99	161	380	1624	490	264	506	63	189	12327	105	176	210	805	62	265	16	226	50	1032	82	455	342	170	471	253	79	45	2161	92	345	191	335	138
ENSG00000075886	8	2	0	5	1	4	4	9	1	9	1	12	12	4	15	12	4	6	4	7	5	44	0	4	9	2	3	4	6	8	2	11	0	3	8	13	4	2	2	2	8	6	7	3	4	0	9	13	1
ENSG00000075914	1848	1832	1458	2728	1722	1052	1792	1836	1341	844	1405	1540	1012	1832	1755	1070	623	1495	984	1171	1982	1949	1417	1616	1285	953	1367	1195	2012	906	1000	1890	1645	1059	1020	1773	1490	1704	831	1609	1638	883	1214	1033	1641	1529	1413	1632	1726
ENSG00000075945	3153	5040	2222	3457	6467	2141	2313	3774	1738	1928	5372	4693	2697	3701	4973	2703	2255	4011	1794	4199	3868	3592	463	6888	2241	764	2261	1987	2712	1922	2926	761	2864	375	4917	3744	2097	4050	665	3791	2290	1354	1352	1988	4222	3624	1029	6884	788
ENSG00000075975	2023	3580	2520	2301	2965	1321	2803	2836	1997	1647	4078	2842	1426	3310	2508	3967	3018	2038	1648	2384	4291	3340	1420	4020	2019	1640	2314	1917	2921	1752	1915	1103	2566	689	2569	2431	1622	3328	1696	2245	3616	1496	1356	1415	3184	3527	2081	2405	773
ENSG00000076003	3735	4280	2312	3968	3133	4713	6015	4742	3075	4000	4257	5577	1502	5014	2685	2931	3172	2167	3085	3570	4241	4852	2553	3202	2473	2412	1550	1585	5606	4270	2556	1885	4700	441	3167	7138	2612	3383	919	2852	2717	1174	1464	5390	5337	3562	1731	3043	1581
ENSG00000076043	3052	1796	829	4108	2761	2247	1834	1846	5465	1998	2552	2561	2144	1773	1013	1569	817	1639	1290	2506	3385	980	1729	2297	985	1446	2137	2062	3157	2486	1401	574	3120	692	1636	1738	1951	1651	608	989	2254	573	1819	1266	4782	1911	1512	1473	1222
ENSG00000076053	2295	940	333	1045	1443	1262	1087	664	821	699	1428	2552	1007	888	1003	943	777	643	556	829	1413	726	325	1225	867	603	766	769	920	742	599	264	1644	169	1303	1096	724	726	190	575	1260	306	669	940	1681	807	505	730	314
ENSG00000076067	801	496	839	878	1031	493	434	723	284	458	717	757	675	937	927	812	1118	897	743	546	672	747	749	1137	359	480	542	289	763	592	375	443	802	299	693	912	327	605	497	301	529	200	1084	571	1664	326	305	458	857
ENSG00000076108	7199	4832	7386	5103	9316	9351	7577	4241	2697	4157	7671	10392	4731	10314	6900	8381	12156	9072	4822	4451	9986	12975	10092	8446	8222	3934	5200	2786	6054	5349	4540	2851	6630	2772	9528	5794	4463	4297	2634	4756	5885	2524	6848	7747	8356	6011	4246	8156	8125
ENSG00000076201	6208	11969	10652	15139	9997	4337	9195	17548	1158	4412	8266	11134	3142	11914	9705	8791	10619	7368	6374	6861	9082	12619	18812	8942	7203	7289	5508	5039	9864	6381	4141	14349	6059	13826	7608	5090	6068	8369	12134	5674	8518	4277	3814	5115	8596	9238	4182	6665	13115
ENSG00000076242	2999	2958	2596	4286	3597	2002	3402	5125	2060	1708	3841	4220	1393	3986	2354	3177	2008	2519	1960	2313	3910	2905	1935	4131	3163	1974	1817	1380	3525	1444	1683	1747	2689	771	2455	3591	2351	3439	1138	2150	2985	851	1279	2274	3275	3542	1462	2212	2459
ENSG00000076248	3522	2822	2561	3672	3282	3831	4576	2139	3034	2611	2468	3732	1696	4875	3063	2403	3541	2356	1556	2054	3577	2780	3610	2479	895	2068	1657	1316	4029	2732	2167	1258	2930	1836	2134	3289	2438	3813	1298	1963	2428	2173	1716	2998	4069	2909	1511	2566	3970
ENSG00000076258	515	692	466	429	620	590	214	679	234	143	568	203	282	521	905	140	149	571	233	319	516	296	110	720	593	223	444	530	417	357	232	413	396	229	932	443	571	654	278	110	389	505	238	427	271	1066	294	435	600
ENSG00000076321	1306	2362	1743	860	3233	1257	1197	1250	594	826	1324	1555	1506	2378	924	948	1224	1840	651	1119	2731	2076	314	4440	1345	528	753	690	890	682	1075	452	1402	157	2205	1507	668	2020	152	876	1328	462	453	1300	1122	1481	486	2099	473
ENSG00000076344	71	243	379	122	346	15	23	219	13	359	493	207	96	273	66	2019	30	34	23	60	164	152	916	112	54	389	502	36	93	889	122	296	43	79	72	105	415	2179	45	42	71	1433	107	104	42	47	2645	641	38
ENSG00000076351	2551	4216	4020	6733	2768	978	1160	5644	1268	1921	3457	3277	1055	4717	2695	2575	2241	2309	2054	1591	3823	3608	8432	2743	799	2199	1474	2597	3735	3162	1452	1675	2434	3552	2930	1707	3316	4612	2139	2167	2292	1174	2767	3546	6047	785	2105	3257	2765
ENSG00000076356	3042	2145	2708	1273	1728	608	1251	1045	717	406	4495	3715	1160	1482	4296	4531	2782	1336	1678	2637	5482	2479	508	3490	2331	1217	1446	541	2552	2206	1347	1727	536	1367	934	7555	822	896	572	1643	258	1395	1301	1993	407	4295	813	4080	1025
ENSG00000076382	632	1292	420	957	521	1107	713	1275	94	429	524	1423	166	1527	309	936	1242	312	640	364	1023	1691	1130	923	383	382	136	80	604	732	560	533	445	204	785	1329	475	578	60	575	824	117	206	1121	924	680	164	502	448
ENSG00000076513	5369	4442	4952	4632	5508	3143	3898	1871	1619	1990	6847	3077	3070	3207	4545	5787	4077	3802	1447	2851	7165	3856	1144	6792	3894	1691	4010	1976	6436	2547	2925	958	3950	1536	5083	5626	2408	3447	1981	3128	3603	1629	3606	3207	2722	4951	2092	7896	1560
ENSG00000076554	242	3556	1650	9168	2592	3319	8112	4005	3677	3958	11179	3627	1945	771	774	11621	2911	2515	1284	3666	5732	4598	2731	3560	2820	2277	3175	1517	3145	4000	3163	873	733	636	1647	2430	3608	7009	98	909	974	3446	3508	1100	3829	4782	1616	998	610
ENSG00000076555	2944	1985	1784	3208	2066	3195	7997	858	426	1112	811	1409	907	2098	815	826	1730	1747	502	829	2002	1338	1132	1439	1692	546	1100	502	1056	544	818	1799	669	459	2407	1207	1431	1671	308	415	1447	688	141	1933	2350	2299	524	1251	1161
ENSG00000076604	4976	8438	7076	7460	11374	1805	2903	9056	523	3181	4545	6383	3173	8910	4724	1923	9052	3077	4792	4119	15861	8452	7849	10561	1276	3547	5560	5999	6715	7617	4473	3299	4701	3225	3473	6954	4748	8775	2373	6137	5368	2422	3178	9283	6996	5031	6360	9081	2264
ENSG00000076641	8720	1065	358	3410	940	1874	2590	2551	835	1210	1188	6355	669	8337	4572	3269	14870	1423	5526	1628	789	3668	2788	2354	2457	568	320	806	444	2985	896	513	3034	346	3082	527	1321	808	403	1188	1688	424	3029	716	11290	882	375	834	862
ENSG00000076650	801	1187	782	681	1091	911	656	1304	511	806	730	1002	543	977	807	939	422	876	571	726	1051	1239	453	1766	396	387	887	886	653	728	399	646	769	154	1167	574	564	965	798	1021	796	722	322	1018	870	448	604	993	586
ENSG00000076662	1839	1717	1426	1888	864	939	1975	1648	357	629	934	749	329	1404	2936	1364	807	1585	1537	1765	1451	896	1692	926	1689	848	996	840	2430	983	965	2531	797	1830	3447	590	2046	1458	1719	2640	802	717	710	1261	1372	860	1661	1286	1964
ENSG00000076685	2107	2725	2327	1707	2105	3215	2268	2250	4408	1511	3281	4052	3798	2035	4815	5237	2122	2349	1614	2075	3719	4928	916	4509	3140	2124	3330	1845	3927	2458	2004	1303	2580	658	2562	2528	2628	1919	2510	2724	1927	1478	3362	2735	3444	2365	2214	3347	1179
ENSG00000076706	6879	70507	6677	354392	8234	101502	72684	96695	26975	50004	18583	15569	12942	7191	7874	5182	17096	14358	22441	4602	72802	11079	4696	160324	2618	5417	9275	19263	76344	26448	23561	6297	23159	13661	6844	55532	3394	63571	11896	6645	1553	11161	16573	25501	124554	5381	17822	11774	64299
ENSG00000076716	416	334	4470	64	1535	80	40	149	112	32	87	502	5060	2017	126	1414	741	1138	851	620	8855	2084	18	6810	5807	104	700	15	1366	636	978	38	734	309	244	532	220	2771	62	176	530	231	1768	4220	186	54	755	1187	84
ENSG00000076770	3554	397	399	103	2083	1075	1402	34	391	635	2341	837	953	1384	355	1084	1309	649	384	568	1701	1075	249	1910	1016	61	908	848	812	574	947	8	897	27	1318	705	539	928	130	875	1007	591	407	870	232	651	922	771	109
ENSG00000076826	8	11	1417	425	312	518	25	49	4	93	111	26	1146	330	579	74	462	594	18	44	10	58	153	4	12	73	1174	0	1008	1430	903	10	74	3241	61	0	68	0	0	20	33	212	1072	4	8	8	337	55	60
ENSG00000076864	4651	6040	2805	6451	3032	1616	3992	1414	6	4433	2312	971	2493	5998	3907	1465	8730	2324	6802	2419	2609	5897	12411	2025	88	4413	579	1868	4041	6211	871	6095	2414	2304	1083	1739	2551	1189	2858	2152	2097	2411	1586	3946	5438	5128	971	2659	1898
ENSG00000076924	5394	5216	6285	6488	3774	2065	6399	7813	209	2447	2946	6303	1767	3748	5706	13081	2635	3371	4526	3411	6118	4967	4674	2668	4357	2507	5710	4199	2944	3925	2035	5372	2674	3614	8423	2822	3181	3922	8118	5047	2678	3762	1702	4150	4089	2124	4265	3695	4901
ENSG00000076928	19120	9010	8487	7047	8955	6726	8102	7647	756	5381	4872	10160	6339	10090	5950	6971	6302	10331	8993	6631	11232	10557	8196	10227	5408	5691	8678	8948	8632	15345	5629	7163	5504	5156	15905	5663	8531	6945	6009	10002	7820	9794	3880	9728	8880	5131	10681	8441	7498
ENSG00000076944	125	2416	1309	1909	1194	1323	6593	3543	211	916	662	381	987	181	1858	213	205	1514	1418	512	1988	1901	148	207	2569	1384	1091	1515	2491	926	606	7458	597	982	1010	467	784	2592	766	778	212	395	534	1311	106	341	325	2447	161
ENSG00000076984	4690	3608	3435	3393	3063	1711	4869	3808	281	1487	2190	4676	1632	3777	3700	2989	3957	2390	2787	3052	3114	4204	3881	2242	2199	2029	2561	2411	2430	4381	1738	1783	2308	2712	3825	1863	3230	3003	2681	2722	2315	2260	2203	3155	3588	2056	2132	3590	3236
ENSG00000077009	10	99	10	126	0	91	16	23	2	6	8	14	0	71	125	20	4	4	4	17	0	55	14	2	0	3	1	12	28	14	2	1337	0	437	2	2	7	2	495	49	0	132	0	0	0	58	194	16	1
ENSG00000077044	1858	1752	1526	1706	1544	1148	1450	1945	200	1578	1643	3612	772	2319	1999	1061	3117	1265	2901	2342	2500	4956	1760	1679	1784	529	1516	1158	1668	2867	1168	1670	1584	345	3047	2695	1685	1718	559	1556	1146	1157	1034	1914	1642	2041	1664	2271	1189
ENSG00000077063	47	762	882	3108	878	1851	953	911	927	996	550	2375	40	255	24	38	229	818	6	323	1271	3368	401	1612	6	529	629	315	130	914	266	621	75	47	77	781	596	2112	12	32	1152	20	1	264	46	4199	513	41	1036
ENSG00000077092	2522	78	64	68	96	77	60	252	44	85	1529	130	123	241	176	1040	39	1123	82	571	1980	87	16	1034	351	34	338	22	141	46	552	20	1406	13	987	1068	112	46	3	29	1976	47	46	1657	38	68	43	213	31
ENSG00000077097	7338	7069	6354	7258	15441	6028	8374	7861	4638	3327	11501	13892	5523	19034	7732	6225	13128	6712	4363	5969	14410	9815	1362	17926	8409	2543	5229	4829	6273	3003	5993	1069	10578	512	8222	8598	4215	8176	1411	5577	11957	2665	5840	3973	10579	10301	3070	11072	2750
ENSG00000077147	9143	10352	3798	8625	8800	11351	8432	4917	13923	6587	9256	14829	7610	8606	10583	11728	10158	5227	4962	6196	8360	13255	1845	12131	13504	5972	5987	4686	5970	6290	5835	1541	6578	1106	7332	10464	7637	19112	2172	5785	7747	3813	10021	4694	12376	7144	3489	8112	2121
ENSG00000077150	1322	5727	1929	7377	1180	2450	1639	2507	1223	1303	2568	2634	1269	1323	4220	3648	2132	3137	5819	3228	1698	5231	3920	2134	7537	5318	2618	1441	4439	3238	1936	7663	1422	2087	5390	2472	6753	2145	3092	3863	3395	1461	3549	1586	3400	2823	2565	2618	2425
ENSG00000077152	2017	1799	324	1036	811	1134	1794	1060	1107	1089	842	1979	322	2171	590	574	637	728	565	902	998	2279	604	842	719	464	357	573	1396	526	1356	964	643	268	886	1881	1064	445	252	1516	1666	1055	252	988	1583	1358	275	1416	251
ENSG00000077157	1494	1636	3094	1510	5348	945	725	1040	574	476	5403	3594	2737	2360	1074	682	1342	3744	8477	1705	6487	3672	286	18051	1193	418	1305	791	5062	1121	2879	488	1782	326	2100	1730	1216	2358	339	1266	1342	1923	505	6295	971	11559	711	7550	569
ENSG00000077232	6820	4545	3620	6105	11253	8775	11340	6390	7754	6478	11925	5501	3865	8767	6889	5812	10122	4575	4690	6196	11917	6074	1776	16061	11665	2267	3391	3481	3862	4263	4189	1084	12430	542	8410	9778	4793	7014	1163	4073	3321	2443	2922	4230	12087	5404	2442	7063	1696
ENSG00000077235	4384	15048	14124	21942	11248	12175	11288	14166	1494	12878	10178	13227	7602	13231	10875	6997	6321	11373	5911	5605	10867	12644	18029	12737	5568	8277	7287	7270	13437	14009	6737	14977	7332	12582	12945	7185	8255	10544	6606	7110	7806	5041	9412	8948	7810	36741	4216	7861	13940
ENSG00000077238	592	1091	3166	4529	1772	3385	2138	2600	521	1184	1747	2492	5479	1836	2060	820	1720	3667	1296	1580	932	2052	3356	1406	2041	1266	4455	791	5763	7018	2888	1288	1815	4571	4140	2317	3326	1544	1415	2056	2233	426	4589	1673	1383	1691	1265	1612	2220
ENSG00000077254	2491	3036	1310	2525	5429	5439	2680	1835	3577	1249	5051	5116	2408	4570	3267	3157	1699	2561	2103	2205	5476	5122	485	4684	2321	919	2199	1949	2214	1542	2281	166	3669	212	3488	3411	2311	4001	643	1338	4061	1699	2061	977	3061	4546	863	4020	1164
ENSG00000077264	5	0	0	2	0	5	0	4	0	0	4	6	20	6	13	1	2	2	12	2	111	36	0	11	3	2	0	2	2	0	12	0	4	0	9	2	7	827	4	3	0	4	6	13	2	0	0	6	1
ENSG00000077274	6	0	16	5	0	23	4	12	5	0	0	2	66	14	30	1	0	10	0	4	7	14	0	111	0	0	4	3	6	6	28	18	0	0	54	2	0	4	0	0	0	14	25	2	10	0	2	23	2
ENSG00000077279	366	4	6	4	4	4	4	1071	10	11	0	4	14	29	28	3	11	3	1267	115	11	10	2	33	14	168	8	7	39	70	4	2	2	1	3	1	10	5	3	26	1282	10	1	8	6	10	4	17	14
ENSG00000077312	4579	5166	4749	5153	3542	2534	3256	5931	1875	3493	2980	5781	2303	3791	3837	4544	3066	3279	4085	2740	3884	3699	5495	3197	2257	2359	3422	4194	5729	4095	2227	6992	3056	2957	3629	4161	3522	4158	5056	4873	3298	3359	2172	4358	3714	2543	4158	3394	3838
ENSG00000077327	10	109	2	5	18	4	20	2	78	0	30	14	13	10	9	8	92	45	8	4	14	27	3	260	71	4	211	13	4	11	22	0	1	3	22	3	6	13	7	52	141	13	1	9	7	11	10	74	3
ENSG00000077348	2824	2714	2221	1635	1480	1216	1464	3069	151	1484	1037	3148	1226	1814	2146	5213	1593	1438	2447	1536	1824	2878	1689	2077	560	608	1160	2070	1636	3530	816	2082	1190	1226	2353	1509	1638	2261	2830	2894	1516	2176	1406	1959	2800	1115	2126	2624	1482
ENSG00000077380	5625	5739	3769	5625	7752	3928	5744	7671	5847	4483	6718	5345	4898	5285	3006	4777	2626	4847	4345	5728	4506	5649	2217	7460	5603	3015	3476	3155	4949	4247	3469	1065	6323	938	5183	8799	3999	6231	2019	3641	5362	1607	3996	3902	8764	3690	2616	5177	2195
ENSG00000077420	124	174	418	386	95	137	77	85	241	157	830	256	104	55	939	212	64	676	501	614	173	218	73	186	1544	324	211	206	1534	79	348	34	453	57	1964	211	787	209	920	860	74	56	449	66	138	215	434	521	90
ENSG00000077454	14857	4908	7138	8491	5070	3944	3069	6417	399	4825	3654	8279	2055	11272	3253	6881	3393	6052	4328	9049	7246	13169	7229	5863	2322	6107	4611	6916	3455	5399	3031	5835	2857	4054	6758	2930	4779	5707	4345	5180	6829	7544	1758	4041	4995	3580	4468	4277	11330
ENSG00000077458	1824	863	145	302	1862	742	830	239	459	481	1538	1430	919	628	1084	1304	777	462	399	723	1823	1003	129	959	930	223	846	1024	312	485	517	125	1171	35	1403	1037	743	507	120	518	1381	435	301	847	1045	513	1387	771	60
ENSG00000077463	1651	1862	1746	2201	1232	701	661	1783	204	681	864	1980	759	1208	1124	1949	747	1042	1971	1042	1364	1733	1287	834	986	914	1475	1250	1315	843	765	2268	1008	1490	1647	1246	1927	628	1723	1663	882	1286	583	1061	1425	868	1143	1302	1577
ENSG00000077498	23321	151970	68050	161149	125487	27317	38026	101551	76506	46971	41539	17483	26867	55366	92671	26403	4630	113262	8799	63754	39079	24198	48207	50121	10575	58885	10709	45770	47207	27372	33186	22926	106662	11474	73655	21459	105936	88848	60888	17320	51053	11803	20117	118082	54080	68063	23753	14854	81511
ENSG00000077514	1753	948	674	964	1330	1453	1055	1885	771	430	1603	1469	754	1017	2177	861	1488	1018	3980	1075	1583	1927	403	1329	702	722	711	805	1323	975	852	338	1125	86	1376	1204	848	1108	382	1153	1093	349	568	1376	1584	826	473	973	417
ENSG00000077522	205	111	12	0	58	144	219	25	910	6	2	31	33	116	13	1136	75	0	38	73	38	99	47	20	27	1	191	7	15	69	6	108	4	58	81	438	77	11	4	336	8	36	128	27	76	326	248	33	115
ENSG00000077549	14209	20318	16030	24179	17697	12860	19581	11000	15246	14199	15519	27100	11202	8502	16266	7956	10677	15083	20311	15738	12480	19717	9908	16180	15851	12395	14564	12603	29025	14154	9198	26892	15196	7577	13643	12311	11244	9476	21305	12766	12717	6287	10356	15864	13513	16336	5884	12086	15256
ENSG00000077585	4761	10721	4079	21904	6047	27492	30010	20315	20949	4727	5572	5716	2267	3853	8895	2104	5081	3746	5047	6333	2856	11396	8253	7990	4375	15080	2172	3171	3500	3628	1026	5310	4566	2812	4875	7004	8579	5128	2373	3389	5177	3189	5440	2410	6939	8960	1845	5325	15615
ENSG00000077616	27	92	7	21	70	46	19	12	21	9	105	12	20	20	46	28	13	19	0	26	71	72	8	54	66	6	20	26	13	6	18	4	22	4	47	24	25	20	15	13	30	11	26	12	31	34	20	50	3
ENSG00000077684	3411	2289	726	1926	7091	1263	1455	1785	849	971	1824	3042	951	2202	3206	2206	3285	2086	1580	1893	2241	3097	806	3135	1572	343	2173	1692	1642	820	1158	284	2395	275	2116	2388	1214	1991	1237	1689	1525	1792	1638	2044	4645	2096	993	1472	419
ENSG00000077713	1572	1691	871	2151	2456	1350	1727	1561	1691	758	1852	1148	1869	2186	3638	1442	1151	1468	1421	1674	1569	1857	588	2079	1207	639	1363	1681	1847	1369	1098	603	2578	251	2078	1252	1445	2150	1480	1091	2341	673	1051	1330	3501	889	828	2163	431
ENSG00000077721	3666	4663	2706	3446	4692	4280	4524	3343	5354	2002	4789	5188	4621	4964	7150	2076	2941	5543	3005	3181	4204	3816	1665	4127	2978	2527	2828	3042	4182	3057	2426	2372	4265	1943	3944	1987	3398	4357	728	2342	6568	1459	2487	2997	3766	4806	1994	3382	1710
ENSG00000077782	6457	3979	18901	2924	5379	558	4076	4968	2676	12366	8316	22101	1903	5322	2980	3051	1182	3635	389	3372	7732	2561	9222	4807	1672	4092	17112	1755	5353	2586	2760	8721	954	4149	5921	11758	6973	12098	2934	2425	7009	634	2621	4255	6312	7284	7083	1191	6074
ENSG00000077800	106	10	0	10	11	12	20	15	0	6	8	14	4	7	7	5	8	11	21	8	28	85	10	6	19	0	8	15	3	11	2	16	5	0	5	14	16	15	0	41	12	31	1	17	16	7	13	30	2
ENSG00000077809	47120	26133	33615	40748	34609	21219	21645	35008	18014	38744	32256	35463	23441	57222	24838	12471	24130	33602	20408	37632	46559	34456	20516	44405	19330	15593	31817	36913	31647	23593	21819	10506	22583	5838	23988	22094	35687	42263	21927	14028	22810	37775	17625	27105	29797	35646	16795	30149	33205
ENSG00000077935	299	25	6	0	19	36	84	2	3	138	170	70	16	43	106	5	55	33	119	22	13	571	0	34	19	0	6	3	36	85	23	89	2	0	151	44	44	152	8	330	20	106	1	25	5	29	7	28	5
ENSG00000077942	5845	3179	14275	5214	724	1151	1119	19259	2511	8085	1826	9357	2522	3194	6025	2123	13133	2858	8900	7157	4312	4752	1884	5620	2296	3657	3718	3908	10787	3444	4367	21106	999	3095	10071	5008	4037	7959	4339	1552	318	911	3813	1422	1143	2040	1167	8318	3201
ENSG00000077943	198	53	133	128	98	62	49	107	128	69	250	95	173	381	586	45	87	80	97	188	99	106	27	290	112	14	185	66	288	60	219	13	57	25	283	77	62	126	22	25	19	21	60	91	52	98	84	111	41
ENSG00000077984	52	243	290	433	75	144	382	18	103	169	1637	2127	77	56	930	157	5	1434	344	533	111	596	33	106	914	186	1634	205	2556	177	839	112	161	25	1364	43	1365	3528	1356	1788	500	29	387	28	57	539	505	364	84
ENSG00000078018	4457	309	2310	1096	13379	1466	300	3896	40	1629	3223	1208	6515	6160	1022	1711	918	3534	1538	3993	5593	875	54	10382	5725	114	2885	1125	321	2612	2245	86	4077	539	664	363	133	4138	45	1113	1105	126	596	2914	8855	948	622	697	39
ENSG00000078043	1068	1472	847	1517	2077	1869	1638	1494	1022	2009	2106	1239	982	1707	1102	1423	2385	1320	1040	1356	2343	1713	688	3322	1255	577	585	1489	1759	719	965	527	1648	154	1649	1670	1134	1235	349	914	1385	1029	976	1347	2401	1262	926	1223	459
ENSG00000078053	31	213	198	3630	5	808	216	456	187	88	18	1664	7	828	76	22	59	216	125	1121	50	231	49	59	59	732	166	28	422	124	29	2	167	53	1789	4	168	65	24	118	189	215	35	174	153	198	15	31	156
ENSG00000078061	3687	4022	6349	7267	4174	5220	3917	5407	1002	1969	3479	4432	2778	4963	3693	5936	3204	4962	2327	3153	3180	3104	5504	3990	4108	3301	2354	2265	4632	4370	2381	3682	3735	3846	5087	2650	4554	3944	2370	2203	3097	1130	2534	3793	3594	3645	2005	2928	6839
ENSG00000078070	1555	1208	1189	1687	2079	3095	2308	1201	1165	687	1240	2346	1055	1725	900	1108	856	1009	512	749	2249	2312	811	2999	622	698	858	961	1886	1100	1204	223	1282	212	1708	2410	1236	1940	328	759	889	578	809	914	1347	2615	531	1809	754
ENSG00000078081	17	251	363	244	148	196	110	96	311	203	364	92	514	108	331	122	42	709	188	349	162	207	59	226	338	204	546	87	1520	282	701	60	351	65	614	1287	254	205	95	401	48	8	680	69	125	240	194	264	63
ENSG00000078098	968	254	1670	597	1277	1214	1488	654	2287	428	4541	5886	226	1303	1573	1146	468	424	301	1275	2850	4388	112	1376	707	1140	1097	1200	1253	344	1002	75	1113	75	1778	176	1291	5916	280	241	2370	360	555	439	461	528	257	935	352
ENSG00000078114	18	24	643	193	394	1047	57	52	125	2	275	10	4460	257	283	16	60	639	25	55	11	28	8	72	52	4	2059	21	1373	1094	1525	4	89	116	229	28	20	16	8	45	45	12	1141	69	27	50	45	44	8
ENSG00000078124	1988	2681	1925	1757	3155	1966	1757	2934	4509	1632	5203	2470	2273	2063	8811	1563	9907	1677	11094	1321	3397	2062	444	4237	930	1126	3146	1880	3580	1094	1888	346	4637	162	2000	2794	1409	2622	1286	1201	3319	1025	1748	3408	1264	1627	925	1093	460
ENSG00000078140	7574	4664	1517	4645	5638	9480	7963	2025	4890	2292	5752	5141	3575	6525	4801	2263	10249	3538	9348	4797	4634	6456	2078	4961	2928	2436	3406	2505	4299	4991	3209	2289	3853	835	3661	3105	3692	4657	1186	4051	6216	2513	2897	3467	5083	6453	1667	4859	1829
ENSG00000078142	2044	2311	2367	2380	3616	3343	3547	3040	3189	2480	4869	3476	1717	4031	2763	2505	2141	2305	1698	1870	6048	3526	908	5451	2341	1397	1216	2250	2261	1195	1802	524	2609	350	3546	1980	2047	3538	888	2134	2619	1376	2203	1412	4991	3471	1932	4379	1843
ENSG00000078177	1543	260	70	254	1016	802	1011	186	317	267	725	676	504	778	567	619	3904	346	827	213	655	481	76	930	723	73	291	357	217	314	554	51	795	32	964	939	331	717	16	297	627	279	231	248	1254	950	338	566	49
ENSG00000078237	914	1693	1173	2298	2155	2672	1873	2126	1199	3043	1270	1311	855	1615	918	410	924	1295	1815	1728	1562	1449	1563	2411	1343	939	518	513	2010	1592	762	538	1458	346	711	1813	663	1489	430	529	2237	461	895	1003	1693	1674	807	648	797
ENSG00000078246	2319	2718	1945	4754	2531	4424	3021	5735	2115	2836	2384	2730	1189	3715	7436	1049	2630	1942	2800	2662	2377	3569	2721	2744	1092	2668	1447	2076	1621	2824	1325	1985	2500	1472	4096	2393	997	2802	1843	1290	5075	638	1644	2309	4671	3068	1015	2292	2502
ENSG00000078269	232	404	664	2097	330	651	668	1464	767	360	313	2233	1208	624	570	237	389	952	534	320	840	2728	196	1067	484	247	1257	447	871	502	476	125	441	224	724	613	567	404	192	268	838	181	831	252	245	211	286	1304	784
ENSG00000078295	422	292	754	6156	291	941	1248	364	1497	4827	630	13782	172	80	85	88	701	626	109	1062	382	93	712	187	1067	1893	1267	41	74	2283	673	1889	65	587	146	94	108	845	58	263	909	37	1306	781	39	4728	514	68	65
ENSG00000078304	5959	7265	4854	7586	8915	4217	4834	7302	5814	7094	4552	7236	4997	8594	6395	5972	5187	6034	3712	5130	4977	9034	2381	9619	4679	2797	5343	4746	6393	2163	4291	2804	6269	1064	6214	11964	6472	7580	2516	5595	4144	2284	4543	5493	6849	5267	3750	4201	3519
ENSG00000078319	947	388	264	693	432	543	318	421	110	390	332	491	141	781	226	471	333	406	250	431	793	1352	211	475	291	218	204	296	167	282	192	185	174	166	427	418	398	490	224	218	334	229	111	346	306	366	176	367	306
ENSG00000078369	27456	35653	23102	35474	37619	29445	38637	18172	29096	31027	32472	34435	16207	15229	27245	23537	49209	21150	37486	36694	24978	26717	19894	35488	28867	36408	17717	12779	35516	30248	12913	23104	26468	7296	26308	21421	20382	14942	16916	20358	36861	8194	22325	23378	34449	43615	7379	25657	25205
ENSG00000078399	213	40	146	92	27	53	28	17	18	24	17	16	273	2	3	14	78	65	65	32	25	3	2	137	20	2	332	61	204	147	203	4	22	57	216	39	2	23	2	16	5	143	172	22	7	18	25	26	8
ENSG00000078401	113	56	53	89	221	74	30	71	100	19	177	85	164	115	44	12	26	119	57	94	22	247	23	173	85	11	142	115	180	239	165	22	64	88	57	30	55	51	134	67	20	31	135	81	72	50	62	30	38
ENSG00000078403	2391	1629	468	1105	1463	1411	2821	533	1116	706	1856	1668	1157	1231	1695	2607	2670	997	1512	1744	1311	3392	746	1470	1963	773	1288	914	1100	1923	887	396	1206	170	1928	2879	1391	2336	639	1480	3089	857	3929	892	3143	1635	1373	2219	285
ENSG00000078487	433	878	479	500	489	450	154	519	162	617	188	270	343	366	579	82	358	457	291	290	500	730	301	700	416	167	746	531	174	314	138	163	99	100	856	475	435	457	434	503	214	345	96	463	156	626	355	219	301
ENSG00000078549	50	5	132	133	15	40	20	123	25	39	103	155	28	757	118	42	1125	13	22	33	131	10	86	247	4	5	55	23	368	21	148	54	30	74	21	9	32	93	18	4	21	24	0	12	0	131	12	12	96
ENSG00000078589	8	6	38	14	2	12	18	0	16	3	53	8	8	18	228	17	0	137	53	61	14	8	2	15	240	16	29	13	139	6	58	0	8	2	336	2	94	20	7	168	8	0	14	0	7	16	75	51	2
ENSG00000078596	392	433	165	851	279	6885	102	19478	153	87	400	124	240	304	995	335	45	1012	220	680	248	73	56	747	1303	84	244	150	998	95	448	36	171	214	1802	67	579	249	218	983	89	36	61	150	69	161	421	446	3117
ENSG00000078618	9927	12051	8465	10182	11845	10755	8003	5571	8376	7873	10866	9178	6635	13177	6445	9094	9556	8679	7801	7332	9992	10561	2736	12451	9992	5366	8433	5025	8706	7576	6585	4696	7449	1080	8272	5874	6641	8410	3836	6219	10757	6781	5491	9065	10846	9699	2372	9303	5817
ENSG00000078668	7355	7471	4006	4203	6974	3701	6619	7009	5449	5634	2676	3602	3309	6601	5843	4914	1049	4568	2705	3708	5936	5596	3392	4448	3024	2652	2814	4197	6535	10900	3001	3717	3593	2186	3670	2302	7317	2969	1881	5935	5898	2222	2610	4093	11042	8389	3022	2136	2824
ENSG00000078674	3205	3080	5000	4460	11992	3516	7640	4601	5233	5134	5419	4908	4535	11462	3444	6384	2580	4163	1186	3379	8969	4176	1473	10548	7215	1326	4134	3793	4627	2301	3978	1178	6968	237	7881	4634	9120	3585	910	6396	7066	958	3329	3413	16218	8507	2333	3920	1739
ENSG00000078687	776	1721	793	1897	1932	557	718	1485	520	842	1223	1734	979	2418	1116	1110	2503	883	962	1199	1136	3664	710	1835	1267	431	790	680	1392	728	656	775	823	127	1949	1805	1206	1186	901	1113	1432	817	625	1294	1120	1122	802	1471	595
ENSG00000078699	1948	4433	2466	1781	3339	2051	1833	3392	794	1584	1864	2077	1647	4352	2194	1983	2575	1755	2185	2031	3723	4380	1811	3931	1448	994	2105	1784	2185	2760	1096	1216	1695	761	3313	2546	1527	2112	1646	2511	2842	1233	981	2051	2489	1817	1983	2717	1355
ENSG00000078725	2	2	15	19	34	45	0	4	11	0	10	0	57	8	4	0	0	10	0	10	2	10	0	19	0	0	97	0	211	24	16	0	2	16	4	0	5	3	8	0	0	0	87	0	8	8	0	0	2
ENSG00000078747	2989	3181	1721	2839	4071	6543	4599	3042	2601	3536	3820	3361	2401	5711	2450	2944	2760	2158	2652	2438	3585	3456	593	6053	3537	1223	2358	1658	1877	2840	1923	395	2997	194	3546	4867	1908	2875	415	1989	5762	1719	2366	2733	4206	3416	1255	2627	800
ENSG00000078795	214	243	208	361	1032	377	306	220	71	147	392	710	337	706	323	260	343	463	265	717	662	709	53	1344	480	69	213	216	193	227	333	96	299	41	460	285	316	536	30	206	520	120	99	411	505	727	267	332	85
ENSG00000078804	1666	21868	3560	7164	3892	8210	5072	10855	3668	3679	2956	8929	3513	7343	1811	1686	5297	2815	2902	2898	2341	5336	4143	5539	3960	5589	3763	1340	4097	5028	2309	8578	3089	4655	3288	3549	1792	3845	1550	2270	5356	856	2220	3116	3809	5756	815	3473	4779
ENSG00000078808	12393	15268	18201	19129	10806	16047	13488	7472	2456	20114	19195	11601	7969	5577	9404	7149	14722	8192	11342	10620	19993	9240	11246	12942	11654	9479	9410	7588	13849	9453	7265	9237	9677	5487	11465	14044	14616	9969	9115	8356	8562	4383	6072	11534	11042	14967	3634	10868	16786
ENSG00000078814	247	288	139	75	254	135	93	67	10	120	108	126	91	166	89	73	51	124	81	94	317	157	75	130	129	65	198	235	107	118	54	127	78	67	151	141	77	98	158	105	85	293	45	126	63	104	288	159	62
ENSG00000078900	211	148	1805	271	209	272	45	154	36	233	233	1196	1025	224	149	10	57	227	133	183	94	67	51	147	296	61	829	102	1553	510	432	312	119	357	264	452	256	305	38	96	54	116	845	659	108	25	180	89	75
ENSG00000078902	3082	10290	10857	17266	7052	6208	11648	5461	2688	6897	7595	7102	7306	4355	6478	3619	5438	6083	2629	4030	5784	3158	6039	5852	3125	13520	7742	3084	8955	9418	4561	7062	6421	9349	4816	4084	5588	9114	5970	3396	3371	2025	4580	5328	5584	6335	3624	2493	11681
ENSG00000078967	2806	1017	1883	2576	1208	978	708	1357	501	1287	872	1690	522	2304	789	773	2603	1151	541	1469	1395	730	762	2179	432	918	857	1070	1045	1061	617	700	669	678	1107	770	788	1549	1233	793	823	1124	320	1426	1194	795	653	679	1554
ENSG00000079101	40	75	24	102	169	75	33	262	8	30	6	54	15	166	285	18	26	75	28	129	49	118	20	1166	199	138	26	232	15	21	10	11	8	15	23	41	60	11	27	15	120	65	8	81	51	14	25	724	7
ENSG00000079102	65	33	97	128	27	55	35	96	158	30	46	451	45	116	147	41	284	48	264	163	114	118	28	227	79	38	121	106	250	49	132	28	24	9	202	13	77	121	55	25	8	25	22	24	26	42	53	114	5
ENSG00000079112	18	21	16	28	7	36	12	14	3	44	9	8	12	10	9	15	3	16	16	9	21	17	1	3	12	0	6	10	18	3	24	9	7	3	9	8	25	12	1	6	4	13	9	14	5	29	8	10	5
ENSG00000079134	2338	1520	581	933	2032	1449	1205	827	1551	1230	1050	1266	1235	1071	866	1998	1473	1034	783	1245	2390	4111	303	2195	2528	312	1053	2725	917	677	1014	497	926	69	1913	1800	1139	1296	412	1083	1331	1453	503	849	3030	1497	978	2407	401
ENSG00000079150	3780	1283	862	4305	1558	900	2704	2201	1357	2886	2788	2100	1102	1752	1020	203	598	1076	737	1262	2416	2006	739	2025	1915	636	754	1338	1244	664	874	690	3700	453	1408	1376	1212	2732	376	789	1152	516	599	1247	3898	831	624	2849	732
ENSG00000079156	202	633	351	115	263	491	1865	2080	89	557	190	822	400	431	81	348	202	362	70	93	158	304	31	287	621	147	382	153	379	442	383	523	240	72	261	1632	388	613	29	195	349	91	316	126	119	388	83	57	45
ENSG00000079215	860	131	664	1902	124	379	111	85	202	962	2723	11401	285	511	762	6667	155	835	158	454	1543	814	88	829	886	205	436	261	1438	171	779	29	516	40	1418	541	505	265	167	518	71	36	309	78	168	1725	153	823	172
ENSG00000079246	19912	36293	22548	29976	38037	20003	23300	37233	23296	20523	23292	37827	16180	28054	26948	20036	13993	19802	14744	19356	22974	29464	13419	32367	20061	14594	12562	11515	23282	18792	10980	14613	39791	3557	19542	27560	14603	22010	9493	15701	20147	5895	17051	24996	29793	14766	9820	19401	10918
ENSG00000079257	326	154	725	1143	941	1988	1940	683	1136	352	719	596	561	776	532	178	164	738	92	127	887	154	350	937	378	346	226	603	2566	365	481	876	1136	109	351	794	970	2011	116	130	289	359	444	699	1360	311	586	874	681
ENSG00000079263	19	56	46	50	12	166	34	18	128	21	120	42	37	13	532	60	4	393	209	199	96	39	9	17	546	51	256	47	472	7	160	8	92	7	920	39	325	57	97	318	22	36	20	21	10	85	223	195	44
ENSG00000079277	1023	2435	1673	2416	2336	2415	1576	1240	832	1031	1995	2062	1691	1898	2060	1451	1401	2061	1910	1165	2613	3022	934	1682	1197	932	1616	1495	1862	1839	1086	1370	1693	846	1903	2032	2107	2053	731	2018	1915	664	775	2085	2038	2375	912	1831	1154
ENSG00000079308	8609	908	3371	11225	5126	2160	1869	9790	223	9711	10888	2039	3538	6016	10362	9501	3698	3061	3897	1353	6999	2899	1060	8896	852	504	1529	1508	3257	893	3154	3062	6842	2935	6418	3825	858	1322	2794	1630	939	863	801	4002	1441	36383	341	4043	13777
ENSG00000079313	3274	3532	3304	3846	2743	1186	1482	3507	240	1785	2032	3809	1233	3095	2505	6925	3837	1882	2772	2899	2159	4197	3456	1683	2284	2282	3078	2850	2198	2282	1602	3631	1788	2315	4493	1522	2577	1370	3056	3416	2795	2924	1826	2326	3472	1783	2881	2755	3929
ENSG00000079332	3707	6295	3101	8753	3871	6940	5675	3761	11009	4135	5707	7780	3732	5252	7380	4055	3957	3732	3451	4438	3913	6598	1281	5882	8893	5274	3814	2648	5347	3002	2564	3380	4225	1290	4132	5409	4822	4339	1208	4956	6894	1997	5206	3517	9029	5082	2901	5300	3213
ENSG00000079335	447	345	57	152	260	198	166	92	177	133	363	378	165	263	455	412	146	215	159	240	392	453	24	416	238	33	289	237	165	139	211	6	293	2	407	400	183	122	45	269	386	81	185	110	241	558	105	329	32
ENSG00000079337	2387	134	407	418	1007	251	93	477	60	60	1464	1035	924	899	878	4376	185	401	364	306	4143	504	268	1187	209	121	543	979	563	361	460	140	1222	515	672	404	189	323	1006	1060	146	237	183	510	297	106	572	3383	171
ENSG00000079385	286	7877	3610	3459	1488	3979	1704	4096	13821	9431	1238	204	3803	982	2702	896	76	4392	33273	325	3631	3073	635	5665	6741	3727	1603	1982	26874	1692	2981	433	2256	594	1356	1471	2831	701	1219	2401	3460	934	438	1479	1471	7473	1214	3768	1570
ENSG00000079387	1558	1401	844	581	1826	2036	2248	2060	672	468	1687	2052	996	1803	1356	1220	2467	994	760	1186	1739	1878	363	1787	1044	585	711	770	1259	574	879	344	1350	153	1549	1201	1013	778	216	890	1032	542	689	1378	2141	987	565	1240	445
ENSG00000079393	0	2	23	4	2	7	2	0	0	0	8	2	24	2	2	0	0	2	0	0	0	8	0	0	0	0	12	0	28	18	15	0	4	19	1	0	2	4	0	0	0	0	4	0	4	0	4	0	0
ENSG00000079432	6882	15479	12264	11161	12589	4028	6422	13466	744	7630	8317	9001	7016	11671	8014	8580	9271	6944	10823	8205	9570	18178	12985	13900	5021	10515	6251	5329	8992	16885	4484	10652	5203	3940	12864	5830	5261	8502	8268	7561	10188	3951	5461	7768	15428	6973	4717	13000	9598
ENSG00000079435	431	1135	665	516	343	465	468	1017	77	688	251	455	352	789	266	521	105	371	1449	233	498	581	699	582	77	1094	408	524	803	1182	219	761	264	345	1469	443	130	353	460	1285	788	332	744	235	586	224	277	431	1125
ENSG00000079459	12696	22276	18085	11242	24288	6366	11619	33887	4994	17770	9465	4073	6990	30435	9935	2817	2838	15523	3829	13581	28214	11138	12734	17619	6380	10152	10775	15471	18502	14292	7606	12110	17896	5604	11988	8987	14524	11682	10935	11586	11856	3239	4978	19422	35225	23791	7069	5380	8076
ENSG00000079462	3857	6331	3953	3346	2771	758	1670	5458	380	2980	2347	3324	1227	2123	2083	4213	1511	1652	4923	2954	2483	3634	4220	2928	574	2264	2460	2957	4962	4329	990	7218	2030	705	2366	2026	1858	2782	5655	3123	2808	1589	865	3106	4496	1707	2886	2814	1791
ENSG00000079482	13239	14068	14725	37537	29090	22146	18900	50057	24113	11095	19286	18880	36299	7133	4927	2435	6587	21305	13244	15242	29426	23696	2373	27915	30075	4630	30721	17696	22728	5358	7912	5071	8610	2532	6526	33554	67751	65969	16205	6038	19957	5403	12881	20833	12773	4789	9303	9709	17836
ENSG00000079616	4218	3569	4125	5418	2141	2799	3415	6111	1044	3269	2365	6447	1785	3708	2256	2230	2446	2363	3621	3324	3184	5251	3518	2751	2410	2421	2440	3294	5175	3355	2166	5709	2450	2979	4581	3112	2703	3837	3442	4851	4760	2719	1417	4076	3453	3447	2444	2933	2901
ENSG00000079689	0	72	0	0	0	32	119	4	9	1	0	0	11	5	0	2	0	0	0	0	2	0	0	0	0	0	0	0	11	0	0	0	0	2	0	0	5	2	0	17	0	0	0	0	0	2	0	0	14
ENSG00000079691	757	1603	2795	4527	6639	2435	2669	4269	848	1536	4296	490	2405	7390	1580	1234	2212	3497	1284	4210	4150	4480	4301	4873	4420	1174	1724	1214	4379	2134	2768	455	2453	224	1274	3125	1221	4676	577	1198	2718	1992	1390	1866	3906	3937	1485	631	1080
ENSG00000079739	2343	9442	3764	12260	3252	7194	9742	2966	2899	5866	5584	4344	2784	5588	2530	3272	2636	3801	3398	2045	6186	7584	5045	5599	2786	5858	2987	839	6821	3466	3642	4395	1666	3404	1548	5489	5485	8535	1057	2221	5693	879	5356	2294	2509	10571	971	4647	9950
ENSG00000079785	5783	8503	5433	10152	9616	12129	11828	3516	10065	7150	7723	8395	6110	9678	8218	7071	5228	6288	4638	6194	6539	8061	2903	9443	8920	4016	5661	3997	6992	4686	4054	2276	7702	662	5684	12009	5125	7980	2170	5679	5711	2163	5014	6179	11232	7487	3246	8411	3405
ENSG00000079805	12810	16538	15927	13123	11456	6951	16710	13502	1568	5153	11088	15191	6380	13101	10237	17382	8290	11087	11556	9026	12064	12818	14065	9202	8738	9597	10685	7575	12711	15633	7595	13448	8340	14497	13707	9465	12186	11538	9494	9859	11685	5248	7627	11639	10803	9071	6916	10521	15709
ENSG00000079819	1489	1415	7389	4111	4027	3997	3744	7727	2314	1716	2914	8119	2167	3387	2715	2145	1459	5416	2290	1843	8609	4146	220	7793	5142	1348	2143	1424	2228	382	1565	934	3889	497	3614	3291	1997	7598	457	707	3388	287	749	2319	1298	1608	965	2259	2940
ENSG00000079841	5	3	1	2	14	3	1	1	3	2	2	6	5	5	1	6	5	1	4	3	10	25	1	2	16	0	3	4	2	5	5	2	2	0	1	5	8	2	0	1	1	1	4	1	2	3	6	6	1
ENSG00000079931	1031	8280	1268	21253	30958	12199	111	24365	1652	6461	369	146	4905	7977	1119	50	92	2244	272	6923	18162	4338	74	22710	272	106	1577	106	12298	1124	1170	551	10751	6538	16096	1113	3923	1014	196	61	534	30	905	13281	1097	433	133	344	18254
ENSG00000079950	8750	7997	5816	10799	11114	11811	7059	20635	22102	5562	11219	11297	5204	31095	7147	20938	3364	8984	4843	13159	14306	18411	2731	11159	12521	6485	3680	10030	6474	6484	3597	1849	13710	1639	9195	5224	3924	21418	2053	9322	13875	5599	7320	7079	7495	17011	3811	6575	3245
ENSG00000079974	1590	523	261	880	778	895	565	1416	191	585	297	705	353	734	761	314	543	702	796	620	831	1437	287	534	582	216	522	650	263	523	309	309	356	174	855	757	737	562	402	488	447	574	187	387	661	505	1062	709	248
ENSG00000079999	2453	8799	7635	7272	6912	2837	7658	7746	1637	1988	5479	6557	3628	3414	3170	8643	2937	5395	3662	3486	7322	4616	2985	4826	4924	3878	5088	3211	6664	5951	3253	4171	4452	4558	4729	3329	4407	7833	2789	3798	3286	1512	2395	5728	6215	4258	2434	5473	5031
ENSG00000080007	1248	0	7	9	479	2	10	0	41	5	476	4	10	19	6	681	2	79	3	59	3	2175	0	6	370	0	3	3	177	1	164	3	3	0	214	0	352	11	85	603	221	2	0	2	0	36	1	196	2
ENSG00000080031	154	699	340	2012	367	71	1436	2249	297	850	1342	33	181	260	70	1557	149	360	102	252	164	116	645	347	909	246	458	227	337	509	168	469	416	109	863	1713	2461	183	74	144	143	316	111	40	691	101	404	1082	407
ENSG00000080166	176358	145724	10536	1458	271962	42216	36043	178102	775	15476	3073	709	209731	186436	1390	1880	55910	45040	22111	66046	162647	4334	17573	78345	13072	4315	17678	125264	48511	114231	11807	6540	263343	131	53050	20221	2690	1185	18215	57270	22948	50319	1951	53628	9699	26795	12109	209408	3296
ENSG00000080189	4637	8532	4281	7727	4337	9263	4597	5076	1204	2985	3614	8248	2320	7841	4943	1734	3933	2708	4818	3933	4377	5719	6150	4259	3569	4569	3895	4095	3988	6879	1990	6438	2850	6582	4399	3704	5351	5294	7460	4034	6116	3965	2007	5569	3976	5237	4871	4786	7005
ENSG00000080200	1189	1429	1367	979	3052	2544	2056	1925	1991	1266	2789	2305	2112	2613	970	1910	1555	1208	925	1435	3537	1606	333	2993	1975	556	1777	1456	1216	1773	1781	287	1667	211	1936	1395	1022	1598	411	1133	2512	846	1283	892	1922	1813	1256	1777	706
ENSG00000080224	0	23	0	0	22	0	0	16	0	0	0	349	70	11	0	3	0	0	1	0	0	14	0	29	0	0	0	0	0	0	4	0	0	0	1	5	2	0	0	1	2	0	0	2	19	2	15	4	0
ENSG00000080298	434	441	75	194	1222	334	474	71	180	342	467	374	1165	457	441	23	252	318	444	282	441	679	79	661	1385	67	242	355	163	110	169	68	263	14	629	809	367	237	41	299	287	165	298	216	235	376	165	414	42
ENSG00000080345	2897	1004	1049	1243	3737	2884	4286	1416	1849	1567	3825	3080	1672	4503	2505	3916	4658	956	1447	1449	3565	3355	588	4705	2923	410	986	1008	881	1472	1712	131	4191	99	2925	4214	1321	2489	208	1222	2120	755	1513	1126	3544	1552	810	2566	381
ENSG00000080371	2932	3003	2104	1668	4065	4499	4200	1812	3209	3986	4547	3083	3291	3339	3001	2440	3283	2424	6141	2164	2756	2879	900	3350	2981	1432	2399	1588	3055	1740	2451	799	2793	445	2852	2636	2885	3784	667	2108	2450	1334	2566	1571	4175	3887	1267	2010	1492
ENSG00000080493	110	31	176	0	276	15	274	31	10	145	74	1182	127	427	82	1359	72	295	133	265	151	554	0	214	350	1	99	50	12	62	96	17	928	9	54	33	60	247	0	72	41	36	345	87	23	156	60	246	15
ENSG00000080503	3055	3835	4958	5150	13762	2814	2683	4616	1685	1571	5616	8929	4516	5468	11989	1572	836	9158	4475	4643	6298	3193	3159	10565	6185	3367	2673	2646	5039	1941	2986	1442	4323	874	5457	4908	4858	4759	2025	2562	3862	839	2995	3628	6813	2023	1264	6067	1795
ENSG00000080511	3	1028	7	643	6	469	68	1052	13	210	6	0	14	5	3	0	6	168	122	26	0	16	5	645	519	4	9	43	52	10	0	1556	4	237	77	43	20	8	8	1	6	7	98	9	1	509	11	15	5899
ENSG00000080546	1069	912	795	1649	2584	2745	1647	1087	1788	952	1647	1172	1413	1529	981	994	1190	1640	321	1375	5466	1514	356	2193	1390	713	1087	1178	1892	683	869	191	2171	170	1327	725	531	1421	278	808	1679	524	1179	714	444	1363	326	1136	312
ENSG00000080561	324	40	642	70	762	560	9	44	455	404	465	12	320	2001	184	12	12	118	14	28	977	175	287	64	16	16	278	17	512	187	430	132	705	219	251	634	15	29	152	298	64	53	153	9	187	15	473	30	196
ENSG00000080572	4	2	3	2	5	1	7	1	0	7	7	7	7	5	3	4	3	10	1	1	30	26	0	2	6	0	9	3	9	5	3	2	5	1	6	6	7	8	0	1	19	1	1	0	4	4	1	13	2
ENSG00000080573	1008	3337	5477	14828	1726	2032	2688	7841	927	5273	1685	1390	7485	5867	4471	720	11409	2629	2342	3960	1183	4164	5230	4048	4493	1873	2599	1588	6361	3533	3659	1882	2145	9888	8362	3901	3368	1162	985	683	5343	261	6593	1042	10791	2107	3153	1002	22890
ENSG00000080603	6657	11064	13591	15064	14674	8026	8078	13475	1221	9819	8775	15048	7173	12054	11459	6838	10357	8578	6066	8262	9349	11040	15241	12354	9149	5483	6234	5848	13329	12132	5277	6821	7439	6678	14621	5439	8050	8921	7453	6515	10039	3479	7603	9739	10915	9958	5205	9066	11501
ENSG00000080608	1554	1678	981	3341	3302	2171	2170	1254	1342	2333	1700	4029	2347	2495	5104	51	728	2044	3383	1469	2440	2551	1991	3268	4009	1230	1336	1277	1406	1027	1120	814	1934	189	1112	5908	2996	1327	723	904	1630	614	2762	1414	3357	1494	733	2510	583
ENSG00000080618	17	135	284	4	109	46	111	16	2	27	74	367	18	14	16	385	4	35	61	45	270	15	5	22	10	6	24	20	55	19	51	26	12	9	28	17	81	50	0	28	26	19	5	258	4	54	75	70	20
ENSG00000080644	98	37	61	14	46	65	54	64	20	69	19	230	23	62	37	53	66	19	35	33	51	119	33	42	108	8	59	41	19	47	26	41	24	46	27	89	50	18	1	19	50	10	7	25	36	220	15	27	16
ENSG00000080709	119	262	227	2709	805	294	38	5588	393	38	24	4725	242	167	758	694	108	1298	933	807	27	1787	458	2900	3628	122	379	1971	17	86	134	115	396	89	26	275	797	445	452	739	73	126	37	674	3480	196	541	17	60
ENSG00000080802	1762	1378	1815	2358	2669	1869	1573	1998	1135	2172	1663	2560	1194	3949	1993	1922	1595	1763	924	1771	2287	2340	1664	3068	1428	712	1198	1448	1505	1092	1169	935	2228	233	1990	1193	1246	2186	834	853	1244	1181	917	1361	2100	2733	822	1612	1456
ENSG00000080815	3220	5611	4380	8284	7758	3051	2593	6936	4996	4327	3191	7139	3266	4092	5322	3416	2397	4380	3166	3012	2921	5998	2647	5927	2671	3490	3580	3606	6296	2849	2449	1999	4504	1244	4179	5362	4629	4187	3217	3573	4460	1488	3842	5144	5843	7420	2491	2868	3220
ENSG00000080819	1940	2964	1035	1200	3118	3430	2737	1819	1640	2473	3029	1527	1756	2294	897	3146	1690	2416	900	2302	4926	2883	1199	2909	2777	936	1484	1420	1758	1463	1641	171	1669	151	1771	3168	1834	4228	154	1281	1463	1708	1176	1129	2932	4333	1125	2843	621
ENSG00000080822	2635	2277	1325	2049	4423	3440	3645	2947	4723	2114	5222	2499	2814	3561	2556	3478	2839	2468	2127	2530	4974	3532	532	3777	2798	1240	3330	2573	2564	1628	2662	339	2344	501	3030	2685	2318	5273	907	1653	2363	1745	1498	1142	2617	4463	1768	3910	1237
ENSG00000080823	7024	5149	5889	4445	2421	479	1578	5217	1138	4486	6147	1384	1954	5902	4476	6630	256	3262	4528	2360	4440	3483	2525	3496	6388	2696	7689	14660	5826	1946	2399	4137	3302	881	2326	5020	5607	14537	2900	3373	3922	5536	1064	5650	6552	11941	8666	4536	626
ENSG00000080824	87223	47721	40979	66516	115126	56407	35815	69368	72620	64690	76122	103547	45150	184651	68111	44743	19152	54897	33107	29084	62209	71041	14996	103958	36195	18353	29080	62942	46434	11089	48435	19516	63668	3937	52081	100408	48726	97342	18595	46027	60176	55548	34054	32875	86108	117300	13224	48431	27726
ENSG00000080839	815	1573	353	939	1146	2743	1138	1438	669	912	1411	1922	642	1462	633	1005	1043	636	566	733	1441	3030	180	1483	887	375	481	877	844	1051	532	194	1009	53	1999	1565	679	788	135	691	1658	341	360	864	1226	997	552	979	228
ENSG00000080845	11809	21012	9318	12977	9375	8250	8230	17490	1616	6892	6597	7794	7166	14601	10552	13736	6852	6545	12571	8691	6521	12549	11335	12330	7929	6428	6692	5721	7551	13403	4701	6590	5685	11053	11169	7904	5480	14758	9306	7660	10673	6833	7838	5713	12302	7495	8448	6447	12654
ENSG00000080854	92	6	103	12	12	23	5	8	0	72	33	5	69	54	10	341	8	9	2	4	29	5	142	88	15	8	70	6	46	237	50	2	3	36	42	119	32	4	6	8	2	12	56	4	75	0	212	12	62
ENSG00000080947	459	115	67	124	418	189	392	94	117	132	286	327	182	147	83	224	246	183	122	114	451	537	36	210	596	39	262	224	77	208	143	92	185	34	305	377	237	245	58	156	293	173	45	164	238	305	316	361	26
ENSG00000080986	719	874	438	1032	767	1638	1484	668	1482	739	541	2053	423	1258	418	644	663	524	569	559	1808	1706	242	1641	870	145	316	500	1224	427	731	754	498	90	998	1327	671	854	170	691	1284	436	247	745	1647	1120	183	778	258
ENSG00000081014	829	958	529	895	1373	1935	1366	573	1046	333	1340	730	965	1503	607	757	4875	796	358	1000	1014	1212	162	1457	1225	374	824	581	610	882	955	295	496	79	1020	996	854	951	149	623	1349	412	757	593	1127	1077	343	949	349
ENSG00000081019	1217	942	527	535	1692	944	543	418	681	810	1643	1025	863	1116	1186	1199	811	857	755	711	1317	1068	217	1456	977	317	879	673	726	634	775	80	1111	69	1358	917	562	406	251	787	1316	1124	811	640	1679	1450	345	1093	238
ENSG00000081026	677	514	244	309	1314	642	413	244	342	479	1309	461	491	380	376	447	311	588	399	310	755	876	57	1020	657	133	570	208	390	339	411	121	667	47	426	828	399	405	129	301	610	323	212	586	409	1053	93	437	35
ENSG00000081041	35	50	10	20	104	57	44	0	185	7	118	70	85	32	4	8	0	92	216	74	33	588	10	127	11	28	53	31	49	51	91	125	101	10	25	29	298	4	4	255	169	8	43	44	50	153	4	25	28
ENSG00000081052	20	58	503	241	30	64	24	82	119	50	82	143	35	90	326	75	6	197	67	719	230	73	52	524	140	125	297	125	354	41	192	57	20	12	635	36	74	745	49	32	13	20	120	66	40	263	148	147	134
ENSG00000081059	114	848	1017	2645	510	322	433	3252	183	639	403	8527	924	657	1738	148	808	848	945	1199	550	2279	90	1612	1579	156	1512	240	1327	1469	875	4173	291	549	1817	1606	1084	2061	666	1075	315	141	565	1651	324	2433	1478	854	292
ENSG00000081087	5408	6529	2976	7908	13820	15134	11440	6629	41309	128	8918	7226	3978	14821	8778	10514	2306	7110	4945	7974	14976	5934	1578	12479	15034	16123	3133	6366	6283	5477	3049	4145	6486	2613	8480	2521	4234	15946	950	3192	16220	2530	6796	2461	4614	11878	2254	4093	6622
ENSG00000081138	59	426	16	37	96	224	43	151	10	22	33	14	97	378	191	56	40	40	48	22	71	61	33	8	25	5	58	13	7	26	8	25	40	39	243	23	119	36	2	9	22	37	8	21	6	6	17	33	17
ENSG00000081148	2	0	0	4	16	3	3	4	4	0	3	0	0	17	2	15	3	14	6	4	3	7	2	4	115	0	6	0	9	1	8	4	6	2	15	5	12	7	0	8	13	8	0	3	9	4	12	10	0
ENSG00000081154	5518	5049	1658	3558	10524	7290	7691	3311	4528	4205	7993	6289	4724	6782	5550	8059	3503	3873	3893	4494	9018	7430	954	9138	6183	2019	3444	3850	1934	2663	3767	765	6395	555	4263	4864	2711	4702	524	2429	4492	3217	2838	2321	6490	5863	2511	5606	948
ENSG00000081177	1564	2482	1574	2110	2497	259	1120	3441	1784	2110	1124	2400	1282	2426	1580	1977	1275	1778	897	712	1017	591	1695	2530	492	1276	941	1398	1106	1122	974	492	1524	288	1997	2225	1400	2085	982	980	1505	553	871	579	1307	1299	850	958	1211
ENSG00000081181	1916	2521	2298	3045	4191	1419	1045	2774	4070	2757	1814	2698	2116	2121	1866	1890	853	2887	1970	1407	1170	2303	1060	3353	1127	1091	2573	1992	3146	1354	1263	1807	2326	783	1435	2953	1842	3066	1742	1317	1506	1044	1437	1673	1939	2463	1271	942	1463
ENSG00000081189	4707	2146	1040	1485	4896	1103	1171	530	706	1247	2429	8579	2128	6978	5847	2073	2898	1259	1037	1746	1729	2907	173	5199	5444	1193	909	1406	1003	1734	1458	349	3386	93	4109	1321	817	3777	271	2378	3770	1223	326	2141	2943	2478	401	1743	416
ENSG00000081237	552	348	462	534	263	391	378	29	502	106	2167	586	435	338	3631	966	106	2317	1135	1739	613	536	47	548	6629	316	428	315	2683	100	1657	11	1160	14	7820	526	1642	602	228	2361	275	39	309	73	205	777	1467	2696	59
ENSG00000081277	6	383	41268	32225	17160	34251	2115	1363	92	20	6585	19	75794	7966	1917	1	3040	43649	25	210	13	1405	824	216	27	0	60946	88	84238	66394	32820	2063	8726	120284	1084	56	4	58	70	712	1754	14	60324	930	111	515	414	3	82
ENSG00000081307	2849	1680	1148	2111	3095	3175	3151	1663	2114	943	2892	2175	1761	2725	1545	2358	1617	1686	796	1563	3734	2703	720	2989	2946	813	1514	1360	1178	1675	1555	573	2187	205	2356	2104	1555	2001	230	1291	1368	1083	1089	1203	2606	2087	1294	2570	666
ENSG00000081320	1274	978	300	871	582	1943	5028	102	2380	2026	2746	2884	656	806	1521	1069	590	1011	572	1592	773	1210	127	1055	1828	332	1030	271	1972	1170	1434	278	950	58	3763	747	1126	1023	104	1085	891	129	1272	276	1293	1378	634	700	143
ENSG00000081377	1561	1775	1490	4766	2202	2253	1852	2591	1050	925	2114	7294	1132	3486	3644	749	1820	2058	1614	1858	1303	3293	606	2121	893	2110	1262	916	1085	1858	1570	911	1217	333	1646	1365	999	4530	858	1412	2678	1795	963	1453	1296	1426	598	2272	565
ENSG00000081386	735	537	277	404	1496	722	1044	216	296	269	429	689	471	900	731	217	927	554	489	502	522	978	89	918	364	196	325	387	247	263	414	180	373	18	624	475	277	616	134	362	700	317	218	485	789	395	225	859	125
ENSG00000081479	98	158	23545	24	4509	26	4	795	0	18	8777	1082	2701	6	560	2	14	9445	4122	1283	2122	5265	4	6875	2970	4	5476	949	90	155	4105	15	5434	9	2338	208	388	1881	39	406	25610	35	2	3337	27	1429	1242	1153	58
ENSG00000081665	1620	346	401	366	1277	480	530	701	364	272	925	922	870	1130	679	485	705	639	547	573	1021	1052	192	690	521	305	756	939	604	524	512	320	712	152	1249	1030	451	1155	371	428	898	713	390	942	1044	580	873	776	219
ENSG00000081692	1914	5425	2631	5192	2869	3236	3072	1719	438	1732	1658	2516	1375	3149	3121	1903	871	1540	2005	1390	2442	1692	3908	1596	1801	1588	1536	2333	2762	2116	669	6119	1497	2257	2189	1184	2910	1424	1820	4531	1369	733	1307	2016	1851	897	1704	1622	3337
ENSG00000081721	2009	3051	622	1141	1617	818	1530	875	641	915	1240	1213	550	1888	821	876	1378	1019	882	1304	1094	1894	493	1425	978	394	987	1062	879	790	742	928	1111	300	1502	1333	910	1214	219	1708	1329	875	420	1448	1189	1226	745	1911	461
ENSG00000081760	1583	1845	3020	4546	2009	2832	3458	1519	813	2037	3307	2819	3452	2988	1320	877	1665	2933	1036	799	4084	1701	1411	2022	771	1474	2441	691	3379	2395	2441	1938	2267	2016	1438	3946	1798	1866	377	1069	958	501	1812	1938	2449	1815	789	2201	1810
ENSG00000081791	3666	4873	5466	6870	2907	2585	2326	9688	831	2658	2559	5553	3332	6689	5635	6556	4198	4132	2869	4021	3746	4531	4301	5961	3566	1500	2909	4902	3317	4279	2479	2959	2198	3235	5300	3772	4301	5809	1998	2975	3566	1979	1466	3909	5382	4772	4531	3066	4218
ENSG00000081803	769	281	359	211	2488	2905	992	1617	156	1246	147	73	393	6757	2295	65	4951	3767	2658	345	3879	1977	51	367	3346	179	1081	67	476	99	1817	82	410	166	227	64	543	86	184	413	2848	692	97	1128	412	2560	540	896	804
ENSG00000081818	53	103	293	56	397	28	14	1118	56	10	69	53	111	41	57	0	70	29	19	87	100	65	5	83	25	226	120	6	198	66	204	0	28	35	50	150	427	44	2	8	54	24	12	22	119	118	69	25	28
ENSG00000081842	89	1	2	2	22	0	2	0	0	0	0	4	0	5	2	48	159	10	2	4	2	2	0	2	9	45	13	0	0	2	0	0	3	0	30	236	137	2	1	6	4	6	2	2	0	0	44	0	3
ENSG00000081853	4	31	140	199	117	52	8	230	12	73	36	123	21	32	137	10	26	103	21	26	42	184	277	167	218	409	18	17	23	29	71	3	24	16	24	17	14	32	0	4	203	4	50	30	26	214	18	3	137
ENSG00000081870	998	1383	534	1048	1243	1838	1293	405	2231	848	1314	927	674	1055	878	456	980	1038	1710	978	1552	1528	565	937	596	673	926	919	1335	608	605	776	1254	235	758	1225	967	1312	557	930	1173	989	334	1318	1251	1641	386	1289	561
ENSG00000081913	3868	6122	9981	4566	14104	3392	2798	20633	1475	5220	13750	1362	3704	7102	6711	2416	8961	8766	4815	4393	12124	5863	10998	24298	3322	2721	2364	5212	6202	4638	2992	1464	6537	1336	6147	3557	2088	2607	6634	2691	5641	2449	3034	6957	14682	3716	4293	5865	3636
ENSG00000081923	237	139	453	614	414	521	158	234	138	154	656	248	1571	349	862	123	169	343	134	273	143	546	114	2394	2000	55	817	166	1135	687	764	41	687	119	652	1580	190	284	86	128	112	76	866	835	484	136	149	162	110
ENSG00000081985	447	1978	208	2396	257	5287	20	323	1013	2446	2834	2977	251	32	5371	5415	6796	1082	3057	7268	1331	2683	3948	75	8849	1883	673	880	2835	2595	821	82	2830	475	1486	326	1640	4729	3233	4152	1899	865	2743	420	103	5216	628	1808	1891
ENSG00000082014	5909	3717	3357	2185	1039	640	2298	1396	810	2209	1373	2564	841	3455	2180	3148	2611	2258	1556	1301	2911	2384	1407	1691	1742	1733	1490	1948	1413	626	1056	3133	1656	718	1139	2724	2007	3048	1057	770	728	2858	790	992	1248	1306	2356	2943	1480
ENSG00000082068	1668	1237	3004	1760	1521	830	528	1394	1196	1044	1353	4407	1034	1794	1329	1217	1288	1164	805	876	890	1292	536	1818	968	646	950	1174	851	899	904	602	1491	607	1551	1442	1085	1316	531	1206	1071	738	639	1757	1483	1129	837	1465	827
ENSG00000082074	186	436	1685	4472	358	1116	975	1041	3180	315	3931	800	281	184	1731	660	1589	1786	1553	720	984	1422	464	775	7313	192	477	404	1459	144	1025	132	1201	107	2864	2010	3766	1915	305	1308	226	201	1602	683	162	2436	641	1527	385
ENSG00000082126	28	49	19	9	20	47	20	25	52	11	38	51	20	146	101	39	83	20	709	19	48	187	9	23	23	13	40	98	36	44	21	14	197	31	172	36	7	59	906	418	58	84	15	107	63	31	69	278	1
ENSG00000082146	1905	3566	986	3179	2393	2437	3089	7250	4359	3996	1829	3340	708	6426	6114	2027	678	1691	1749	1725	3324	2367	1458	2656	1124	1128	703	2884	4001	1496	1259	1943	8061	639	1312	2073	2898	1712	1224	1554	2527	1433	1372	2079	4006	1144	1297	1947	2137
ENSG00000082153	12762	14429	6590	11011	18789	21984	21489	10715	15616	24772	21260	21135	15851	18455	9252	9361	11763	12033	10909	12114	19576	17987	2346	21139	12259	6791	14430	8146	11725	10105	12207	3214	24919	2435	11827	22723	8558	18056	2074	8662	13007	3574	11741	12697	14655	15086	6403	10409	3646
ENSG00000082175	17	10	10	6	8	4	5	12	16	4	14	6	8	20	32	9	12	10	10	46	10	4	0	32	16	1	21	4	25	6	10	0	4	2	44	2	10	10	3	2	0	8	6	0	8	5	6	8	0
ENSG00000082196	349	28	1996	32	489	54	51	43	204	96	271	190	284	152	63	215	366	1017	56	111	17278	218	6	44544	179	34	1123	224	61	85	2325	17	483	46	407	316	138	301	12	74	62	72	84	5714	202	175	187	3624	13
ENSG00000082212	1086	5373	1488	3459	2578	5387	5752	2141	5248	5101	3927	2638	1806	1637	2372	5004	2517	2027	1882	2041	3046	2684	1823	4439	3219	1327	604	1235	3181	1357	1096	840	2822	153	2763	4032	3179	1865	266	1369	1816	820	2653	864	6531	2849	1264	2632	1538
ENSG00000082213	1880	3667	2695	8548	2487	2913	3108	4566	3245	2365	1886	4980	1072	5082	13278	2656	2801	1536	4830	2315	1298	4382	1282	3447	2117	2080	1087	1808	1646	1574	1054	1066	2670	711	2095	1624	1844	2102	845	1855	1934	1159	2163	3927	2677	3820	990	1866	1452
ENSG00000082258	2281	1138	508	613	3153	1928	2452	836	1575	1916	2069	2185	2034	2998	1153	1987	1419	1393	1125	1784	4072	2811	269	2746	2404	386	1515	1788	1135	1428	1242	170	3031	105	2459	3066	1181	1585	148	913	1975	1078	736	1243	2262	2304	1969	2281	175
ENSG00000082269	568	412	374	299	1321	1476	380	393	292	499	553	601	1639	405	214	1204	882	734	201	379	906	988	21	605	888	92	819	393	424	608	976	38	441	70	1023	509	204	397	37	333	442	79	726	184	227	362	376	412	54
ENSG00000082293	7	6	31	223	314	33	9	473	224	937	50	9	442	280	6	18	13	46	110	2	119	108	4	430	5883	7	543	23	2	49	103	0	1442	9	287	3755	278	1160	0	32	35	4	1	356	47	6	128	18	6
ENSG00000082397	399	10279	5821	11398	7729	1262	3432	17208	6419	4524	2318	1732	1332	5368	5756	543	4253	8390	8978	9512	5602	14073	5645	13136	1451	3831	1562	3280	10671	4661	2009	606	4012	1744	4556	1031	6072	5416	5176	3115	6475	427	3099	4587	36566	4171	2160	3457	3880
ENSG00000082438	1647	926	1339	1422	2920	1392	1270	1230	606	676	1576	2095	1901	2065	724	1256	816	1215	3498	1361	1635	1849	661	2150	1926	209	1102	107	1040	851	1447	311	4333	166	676	1697	556	2432	446	282	1762	296	604	2400	1082	1786	458	587	272
ENSG00000082458	241	961	939	1490	757	675	1171	1222	514	129	951	256	1042	395	344	2116	1635	1052	261	189	522	647	113	795	757	358	1279	164	757	532	688	140	386	234	597	1838	1101	914	76	284	259	190	745	315	165	441	389	1351	283
ENSG00000082482	7417	241	234	126	630	126	270	172	210	142	2081	101	196	2048	630	56	81	164	194	674	609	548	169	1401	154	77	395	288	377	63	470	16	50	85	381	315	238	250	341	234	205	550	84	2790	480	516	99	727	137
ENSG00000082497	75	83	303	333	51	300	46	424	70	29	737	776	538	206	684	47	23	132	4	290	181	1410	42	222	55	19	781	262	503	107	400	14	40	88	177	12	264	156	46	40	16	33	154	76	283	38	18	120	60
ENSG00000082512	2926	2117	272	611	1821	609	2210	826	1327	406	1244	1708	533	1852	1435	1403	1848	1292	780	1297	1430	4718	530	1430	2927	511	997	2045	837	897	851	775	1038	120	2733	2463	1761	553	359	1977	2023	1463	709	741	2634	1900	3253	2999	198
ENSG00000082515	1171	1694	994	1678	1134	1264	893	1384	1132	643	641	1278	841	1211	1020	800	686	1035	1121	688	571	1392	703	1419	1606	420	890	1143	1029	955	668	1112	512	1190	821	986	1617	1410	738	1321	880	808	397	652	1456	1421	1197	580	999
ENSG00000082516	2200	3187	2335	3091	3052	1595	1362	3053	730	1973	1257	2298	1394	3282	3364	3584	3375	2099	1723	1324	1822	2763	2985	3462	2014	565	1073	1334	1574	2576	1437	546	1313	386	2347	2323	2101	2263	811	1855	1758	885	1301	1512	3974	2288	1026	1503	1932
ENSG00000082556	33	19	0	16	17	390	10	25	10	5	5	33	22	6	3	5	40	12	16	3	16	23	1	18	52	2	15	5	8	17	1	7	4	0	11	15	12	6	2	19	14	2	0	9	2	4	6	8	31
ENSG00000082641	14402	44420	29072	40781	33642	37046	25518	34354	15024	21599	42588	28769	17312	25144	27732	16373	12142	19788	14451	19535	21900	32182	30379	31774	8951	26500	13714	15201	34337	23554	12651	14901	17411	10650	26488	36817	27728	34373	21714	14974	19826	6464	24465	22781	23337	39620	6960	21959	25727
ENSG00000082684	175	16	205	197	33	31	35	111	33	48	41	167	37	205	82	18	86	22	42	62	71	273	41	171	47	9	83	58	344	346	103	45	42	209	77	33	79	127	86	46	14	23	41	45	21	53	26	82	94
ENSG00000082701	2843	3937	4162	5161	9990	5252	5940	9075	3954	3121	6691	6068	3194	11190	3880	4433	5346	3962	2823	5517	8568	5904	2101	12528	3743	3808	3096	2347	5832	5787	2969	4279	4808	904	4235	4859	3416	4775	1961	2210	3967	2089	4056	3430	8502	5815	2568	4632	2959
ENSG00000082781	8369	11328	17849	29734	20869	2521	13644	16619	3126	12375	8684	25747	7751	9344	24264	5627	8755	8151	4395	13602	14233	9648	14751	43943	3083	14181	9856	5716	23369	8060	6428	4990	10869	9292	15093	31386	12080	14011	17061	4650	3416	2084	9521	14740	30576	12837	2734	10960	7034
ENSG00000082805	2875	9497	6009	8096	7483	6182	7958	18602	1424	7163	6263	5746	3259	4493	7585	2853	5919	5764	4626	4773	6701	5344	6903	7272	4774	6792	2544	2131	8592	6781	3027	2573	5719	1772	5073	6442	2519	7067	1591	2029	5945	1044	5631	5657	8111	6245	3881	5228	4985
ENSG00000082898	9957	7962	4873	6228	15026	12098	13865	5696	9731	9499	10604	13266	10505	16762	9387	9321	10139	7104	5429	9005	16548	14509	2635	14932	9158	3792	4502	5972	6789	6001	6894	1396	10943	546	10259	16689	5554	10120	1021	5176	11179	4157	6308	6283	14585	13233	4806	11881	1923
ENSG00000082929	66	2	13	0	23	5	0	0	0	8	23	0	0	13	0	10	2	0	4	0	112	13	0	11	1	0	20	0	48	3	16	0	2	0	2	4	0	5	0	6	2	0	2	187	0	0	0	2	0
ENSG00000082996	4930	4349	1620	4130	5522	6532	6239	4508	7686	2254	7958	3788	3568	4958	5162	4153	3108	3633	2029	2727	4986	6516	713	8082	6064	2192	2629	3730	3142	1144	2111	297	4847	398	4754	3436	3491	5200	687	2799	3873	2335	2089	1536	6228	6595	1381	5250	1068
ENSG00000083067	86	21	128	52	531	27	99	110	6	75	88	19	88	111	14	21	75	197	20	11	319	36	6	81	657	11	49	17	44	16	54	6	30	6	10	192	81	484	1	15	57	13	17	85	15	62	14	65	6
ENSG00000083093	1398	1639	663	1130	1324	2132	1799	985	1176	1260	1217	1867	788	1513	1730	1059	1086	940	735	915	1176	1435	301	1692	765	521	822	1089	1033	1143	665	337	1226	111	1295	1150	1009	1131	418	1046	1326	941	582	842	1743	1295	668	1448	510
ENSG00000083097	611	1148	1185	858	2266	2069	791	1368	1409	1131	1067	1006	1813	934	567	1057	578	1687	508	767	2938	1256	122	1659	2232	564	1253	847	1288	653	952	262	1518	113	2310	1557	657	1745	248	697	1111	343	1008	519	491	1104	677	1226	534
ENSG00000083099	1512	2188	1024	2909	5148	6233	2352	2463	4165	2599	3161	3738	2065	3060	1417	3087	947	2636	1071	1936	6629	3989	371	4071	3748	1035	2295	3468	2368	834	1368	1441	3254	314	4514	3132	1621	4547	341	1685	4329	883	1612	1914	1817	1961	999	2955	954
ENSG00000083123	413	1157	719	1493	2221	1330	1325	1325	893	1077	801	1194	848	906	535	472	136	886	171	707	1309	998	205	1537	1194	527	417	454	685	451	503	258	781	240	1240	1105	521	1767	60	696	1701	249	635	471	606	1123	265	706	427
ENSG00000083168	4100	4145	3125	1797	7248	2005	3520	4249	1451	3223	2221	2178	2481	6211	5607	3584	1320	2979	1505	3113	5368	4485	1865	4972	2575	1489	1849	1672	2973	1798	2280	636	3279	270	4054	1445	3382	1461	1128	2742	3743	1135	2960	2847	7973	3604	1638	1966	1213
ENSG00000083223	1071	928	1260	1091	2212	3227	2002	968	823	471	1560	1486	2135	2305	2837	992	1288	1598	918	858	1132	2028	199	1490	938	560	1726	560	1470	1335	1800	185	721	208	1518	1912	1789	1560	338	1005	1070	863	2199	449	1394	771	419	1862	628
ENSG00000083290	1198	1938	1262	1631	2363	1335	1032	3460	1498	1086	3440	1965	1522	2223	1987	2564	1589	1283	960	766	2835	2309	271	2493	1160	1196	992	2296	1978	1098	1095	631	1793	416	2111	3156	1772	1725	978	1684	2468	1177	1350	1507	2966	2689	1095	2879	326
ENSG00000083307	11	24	717	325	301	758	81	37	310	8	162	11	2240	162	112	8	31	427	9	26	22	72	0	12	35	13	1419	8	1746	830	923	69	184	154	45	13	5	8	5	6	41	5	1025	58	25	29	32	31	1
ENSG00000083312	8704	8533	2706	9128	13327	12045	11299	5471	4686	5405	5111	10346	5401	12013	11055	8331	10162	6808	8261	9851	5082	11657	1711	15427	8778	4509	3012	3675	3558	4363	5303	1167	9468	392	6928	9611	7537	8067	853	4317	9988	3799	4044	5881	11578	12685	1560	3883	2589
ENSG00000083444	19703	15163	17601	62517	25073	32920	29295	23001	15242	46622	25810	25166	9125	11804	21629	3805	16418	11795	18851	18195	22001	37157	42046	24105	23936	19433	13737	11539	32312	8850	9950	12312	23945	8822	14035	43579	36895	46065	23958	14038	21508	9142	14677	14865	41840	31228	3252	18787	41896
ENSG00000083454	55	34	14	2	8	14	11	12	51	58	3	11	11	40	60	585	154	26	69	31	30	16	474	17	116	1	9	7	75	45	46	4	21	4	349	46	71	18	4	85	18	22	14	9	7	17	215	123	3
ENSG00000083457	754	858	631	896	959	941	784	995	612	674	955	1107	678	1074	819	628	597	1359	1141	818	1338	897	243	1091	1544	709	539	754	1094	476	629	876	686	333	1011	886	918	1339	224	694	856	271	324	1212	638	960	563	903	439
ENSG00000083520	3422	3392	2534	2638	4607	2862	7217	2599	3380	1338	3995	4668	2546	5072	3680	6528	1619	2132	1841	2647	9609	2816	782	6990	3987	937	2102	2430	2053	1756	2047	254	3146	260	3801	2906	2091	2998	415	1790	4350	1328	2357	2296	4892	1866	1434	5991	1503
ENSG00000083535	1374	151	374	735	1134	497	1530	209	867	144	1239	988	645	997	784	1178	424	318	315	295	3027	586	78	1852	802	31	432	717	230	150	571	33	732	24	1268	995	336	770	104	357	990	374	297	238	894	331	203	1843	132
ENSG00000083544	2995	2774	748	1975	1972	4205	24287	3983	18411	2356	2416	12740	622	1200	1180	5875	1246	752	601	1633	5863	1065	413	4496	1715	1928	1813	1518	960	1351	629	3938	2914	424	2115	3362	1745	857	488	2349	879	713	3536	1297	1459	1240	676	1690	2566
ENSG00000083635	705	1107	473	791	819	634	1721	1127	901	515	994	953	444	1197	671	1545	457	643	537	732	2128	1038	549	1120	617	281	587	982	675	484	432	162	762	93	850	737	533	828	347	711	879	504	448	706	1188	455	411	1317	415
ENSG00000083642	2421	1833	1319	2326	4277	1354	3226	1833	694	1266	3496	3035	2135	3764	1873	2315	1145	1686	2817	2419	4420	3155	414	6255	1687	486	1019	1167	1316	1692	1403	69	2262	101	2709	2641	1189	2273	251	1277	3225	700	1191	2355	3527	1099	905	2621	674
ENSG00000083720	4832	2768	8933	2590	5174	4136	887	1513	1208	2678	7227	13297	2690	5038	2379	2313	1278	3183	923	2342	3679	2502	1428	8396	670	1924	1939	1185	2114	3109	4410	704	4281	712	3963	3253	2990	3325	424	1245	3092	954	1979	4055	2497	2676	706	2839	1518
ENSG00000083750	1227	655	461	728	874	354	761	1137	709	131	1270	637	383	418	595	1148	301	373	373	550	1112	661	356	625	598	401	544	794	543	333	424	228	793	73	608	612	664	460	173	336	386	348	332	580	1104	1170	528	781	206
ENSG00000083782	8	34	2	32	0	9	23	78	5	0	0	18	8	8	20	100	5	14	0	9	13	545	2	18	449	9	2	4	1	4	4	2	0	2	36	0	15	95	90	2	0	0	0	10	9	2	30	114	2
ENSG00000083799	1003	2238	1209	1331	3441	3277	1094	1451	2299	938	3901	1653	2438	1402	2283	675	801	3718	1319	1738	2305	1348	173	3160	3227	1167	2073	1521	2204	1643	2296	528	4296	217	5044	1824	2059	3463	304	1877	2506	644	1529	1533	1647	3246	1554	1890	661
ENSG00000083807	1814	1802	977	1669	1057	1001	816	1430	166	589	760	876	554	1243	969	1480	715	921	858	1250	867	1109	1371	1028	514	513	1092	1509	634	794	402	1229	431	439	1421	449	1390	633	1155	820	610	1342	405	896	932	564	1064	568	833
ENSG00000083812	519	813	894	574	740	582	597	867	206	543	597	1099	457	896	515	697	496	696	465	651	811	840	739	873	344	407	742	272	770	936	351	501	595	321	1018	403	625	614	740	697	585	233	443	621	658	281	354	405	754
ENSG00000083814	219	285	131	130	1223	39	104	92	253	93	140	623	502	245	529	44	277	219	437	120	583	273	177	227	229	248	136	58	415	209	223	237	614	21	263	35	457	82	115	124	415	123	93	302	809	406	319	110	74
ENSG00000083817	121	458	394	352	523	410	397	626	300	281	239	536	516	624	501	179	136	399	384	317	437	331	157	584	205	254	375	190	524	754	260	170	405	216	451	14	422	129	297	160	433	149	211	269	673	222	184	308	264
ENSG00000083828	408	218	145	86	449	279	194	217	154	143	230	477	229	275	585	221	369	190	201	176	500	225	100	506	187	109	254	159	304	220	209	84	208	35	282	156	267	179	92	105	111	149	175	252	389	180	243	363	145
ENSG00000083838	1202	1686	1182	1015	950	638	847	1458	207	724	705	1314	600	999	835	1078	740	793	990	798	1015	1359	789	980	483	577	1111	1224	829	1041	417	1104	556	460	1705	699	1178	916	1134	739	726	697	332	979	949	510	875	523	952
ENSG00000083842	35	44	21	13	37	21	32	24	32	37	22	32	10	23	25	1	18	18	17	23	29	34	33	31	6	10	20	23	18	41	13	15	15	5	27	18	26	2	15	14	33	13	33	19	37	21	25	19	10
ENSG00000083844	207	176	151	101	371	236	399	271	44	112	176	315	164	480	325	281	481	125	248	226	265	303	66	531	137	112	82	62	208	234	101	38	218	24	402	134	143	113	40	74	186	31	162	136	477	91	73	268	64
ENSG00000083845	94380	37622	63077	35394	28743	17242	27123	53330	4576	29041	14598	64110	28651	33802	61778	168510	46921	24755	42479	21796	30939	34175	41018	38365	12197	15042	28412	35017	34192	40559	16603	33217	19804	26882	27857	40612	29398	21541	40315	34150	20788	19941	23995	28675	35894	12689	42322	19677	44054
ENSG00000083857	1398	11444	11674	20344	15577	10318	11801	9623	2844	7929	5756	39370	11197	10001	10339	1716	13059	8724	2310	11198	12100	10533	6002	11989	3469	3043	6523	3129	12727	10020	6507	1100	8999	2713	8048	7544	8270	19806	859	3367	8025	1058	16323	12351	18560	4780	2959	5302	9590
ENSG00000083896	6158	4910	2036	3438	5486	4995	2349	2650	3331	2836	4575	5099	3418	4743	4338	3180	2978	3798	2989	3422	5651	5822	1225	4146	2916	1576	2947	3204	3317	3105	2535	1184	4182	313	4539	4037	2996	3802	1461	3581	4180	2099	3684	2967	4121	4188	2213	3175	1879
ENSG00000083937	1568	1787	915	2130	2225	4671	3257	1368	3157	756	2501	1735	1974	2410	1626	2012	1757	1406	1208	1936	2517	2831	457	2664	2176	905	1722	1342	1363	1074	1598	361	1899	307	1637	2334	954	1852	308	1262	2304	774	1331	560	1199	3171	534	1709	597
ENSG00000084070	2639	3510	3597	3202	3573	2806	2544	2146	2026	2376	4022	3487	2111	3879	3369	1763	3191	3862	3650	3106	2531	2298	4422	4144	2814	2425	2052	1267	6968	3462	2787	2451	2416	1920	5399	3295	4310	5664	2827	3453	2320	1127	2557	3308	2519	3040	1075	4302	3176
ENSG00000084072	5873	3413	3792	3228	3555	3081	4069	1794	1329	3406	3464	4728	1811	3118	2482	3041	2589	3092	2968	2188	4125	4178	2211	4187	1440	2054	3101	2012	3502	2575	1559	4324	3057	1123	2615	2730	2962	5141	2361	2748	2504	1925	1586	5109	2904	3951	1462	2832	2981
ENSG00000084073	3391	6843	1861	3850	6049	6118	6799	2154	4923	3890	4436	4689	3455	4249	5584	3958	6093	3391	4188	3582	3216	5041	1612	7017	1965	2665	2298	2606	2840	3567	2522	828	4349	495	3678	3921	3587	4694	1028	2524	5788	1855	3467	4834	5428	5993	802	2946	2061
ENSG00000084090	12174	13950	10126	17630	12445	16629	17470	15404	7804	17653	13652	17842	7147	20557	16834	12163	10586	14704	9535	12880	15990	15351	8975	20147	8407	11827	6361	7822	14038	13094	7399	3810	16413	4945	11414	13780	10094	16505	5087	10128	11838	3152	9260	15089	13649	12635	5979	13518	8954
ENSG00000084092	4350	2576	1345	2218	2420	1935	935	1903	884	1207	1313	2357	1394	2486	3558	5681	2339	1506	1029	1745	1627	2205	1138	1684	749	720	1318	1606	1615	1513	1070	980	1157	390	1763	2393	1264	1621	837	1412	1916	917	2126	1278	3637	1473	1989	1373	1220
ENSG00000084093	2219	1450	918	950	3455	1907	1440	1147	1130	1104	2678	2734	1789	2174	1907	1577	3191	1172	1228	1224	2316	2260	388	3533	1580	506	1377	1037	1255	1073	1535	111	1773	118	2570	2132	1303	2389	294	893	2894	639	2818	882	2495	1530	723	1661	629
ENSG00000084110	3	6	3849	544	1428	2891	55	0	6	0	149	4	4040	601	96	1	30	1953	4	2	18	17	2	1	8	8	4936	4	686	2330	6576	4	12	2365	26	8	45	0	0	8	49	16	111	23	6	10	62	11	0
ENSG00000084112	4333	5118	4576	13312	5717	9779	8194	6239	5390	10423	6391	6458	2143	12298	4547	3727	4783	4129	3830	7507	4925	5858	9739	6254	6204	6269	2748	2447	6302	6177	3181	2175	4313	1268	4153	4959	9523	7020	3912	2942	7206	3121	5423	4129	7495	9556	2599	5846	8154
ENSG00000084207	20124	104988	36467	139151	16985	25117	33225	66768	6477	25699	18676	31139	40335	10993	223206	18016	440774	30395	123355	27212	17154	51980	31568	20395	9205	69506	26001	16856	46769	71590	14773	132488	25628	139264	10653	21898	10178	29456	159732	66720	11398	9510	47926	12675	7399	37194	27736	16034	119468
ENSG00000084234	20703	37783	19948	26495	35058	16651	6422	31287	24224	10196	30372	110636	22297	13330	18070	13907	8306	13464	11899	15849	37873	22391	15729	46622	13849	10747	30823	13644	29031	16055	11068	2988	36579	6335	20298	60680	29400	26092	17585	11814	17076	3328	26353	22538	26555	7677	10731	24935	16702
ENSG00000084444	378	954	912	2687	1051	1720	968	2188	777	1261	584	452	549	1998	627	464	682	757	693	490	567	587	1927	2188	245	419	398	699	526	1132	485	484	801	392	638	1109	597	567	406	595	364	149	472	597	690	1165	357	841	1215
ENSG00000084453	4	2	0	2	7	10	5	8	3	4	88	26	14	112	17	8	56	96	4	4	653	312	6	95	1770	0	310	90	1	2	3	0	19	0	244	203	8	1	24	6	16	3	2	3	0	2	2	91	0
ENSG00000084463	5166	14617	5714	8115	6376	10385	11749	10687	10129	13299	6299	7380	2949	11500	7619	5084	5851	4436	10122	7057	6838	9965	22405	6071	3654	11220	3047	6961	7578	8084	3641	18705	5654	1562	6494	5368	13170	5906	5172	6581	5636	2926	4831	7697	7140	8640	4976	5097	13205
ENSG00000084623	19172	24389	17432	22643	16049	16382	14547	13633	22652	25519	11377	26885	10763	18840	14177	19816	19037	15959	23870	13007	14651	22494	16088	19544	5844	8756	13898	17115	15537	12467	8413	16961	13883	7215	13269	14456	14557	14193	16173	13959	15569	9179	10408	16838	20117	20797	6676	9055	20297
ENSG00000084628	1338	101	178	32	66	41	29	483	5	159	77	88	96	575	380	112	5397	26	84	1272	101	710	1655	66	23	41	171	73	218	157	133	173	86	183	134	173	256	32	636	518	186	349	267	43	436	82	344	468	81
ENSG00000084636	12985	4829	5568	5352	7657	1709	1029	2808	398	5491	3297	4677	7277	4761	3467	12013	14992	7178	3524	4608	13471	8506	1757	4301	10675	1944	6238	10830	5030	3674	6214	640	3339	3599	7869	4907	7641	7063	2056	1055	1849	8755	3868	3538	4558	7017	5029	18775	2557
ENSG00000084652	5724	13730	10582	17178	13076	12049	9374	6857	3730	9401	11617	15843	5320	13719	10005	7618	11619	10038	12539	8501	10564	12241	9744	11547	5115	8528	7327	6167	12083	11862	4728	11369	8287	3922	8181	10179	8725	14226	5250	6192	10427	4392	6815	12206	9745	20659	2811	9433	12510
ENSG00000084674	13	12	3	9	5	18	4	2	2	0	2	638	26	2	119	4	2	32	12	3	203	5	1	16	3	1	42	5	2	7	27	15	0	224	34	1	5	17	0	172	5	1	8	0	1	2	150	6	2
ENSG00000084676	1622	3360	3078	2352	4701	2484	1950	2160	1708	2170	4238	2667	2384	2730	2345	1669	4469	3360	1951	1938	4128	2670	701	5451	3189	901	2220	1307	2349	1705	1868	981	3010	276	3332	3676	1975	3963	1063	1246	1591	362	1688	2573	1304	2230	1379	2397	813
ENSG00000084693	4378	5643	4395	8043	5382	6744	4385	3586	3871	4871	4358	5128	2053	4977	4581	2408	3833	3634	3341	4167	4304	3465	4226	5116	3184	1948	3298	3379	2876	2737	1985	8436	3484	2077	3197	5728	2828	4318	5242	3340	1733	1902	1795	4523	4561	3351	3447	3847	4086
ENSG00000084710	227	555	1443	1160	1556	1172	599	811	35	491	1989	393	153	1091	1201	842	1831	692	626	1235	1177	2111	673	2667	1242	347	285	43	168	499	511	192	270	495	384	1515	355	584	175	310	365	89	271	873	733	925	98	851	491
ENSG00000084731	694	10214	2539	6288	1619	6377	4366	2767	3479	4713	3402	1711	669	2156	1804	2876	5701	1593	2916	4216	1645	6317	6342	3054	6101	2383	1485	767	1232	4211	719	6241	1517	1319	2558	6202	2574	8248	1986	3197	2048	410	3561	2038	3205	6836	1286	3295	2904
ENSG00000084733	5622	8680	6164	6763	10627	13351	9579	4292	8640	7710	11651	7960	11857	7468	7331	7639	5436	9376	5881	6907	7950	7686	1574	8499	7650	4116	8358	3894	7980	7968	7343	2401	7175	1823	7235	8932	5065	7938	1381	4810	8009	2011	8630	4583	9940	6758	3632	6477	2608
ENSG00000084754	13480	24968	19588	26541	20065	31391	28298	14589	15779	11201	13922	13830	10185	19320	16833	19807	10505	12091	17074	13192	10886	11249	21973	21257	11709	20093	9623	5489	15681	13008	8869	22110	10592	6134	9044	19342	12660	12464	12808	12837	12357	3950	12754	13887	18644	11748	8360	10389	18029
ENSG00000084764	570	1286	2235	2754	1291	1279	955	1292	311	1198	2436	451	1120	1730	197	745	616	1605	664	1517	2876	1348	1434	1869	1827	707	1062	400	576	1412	919	1367	723	656	682	1492	1750	3023	1206	676	398	467	847	924	360	1201	722	1386	869
ENSG00000084774	11532	9647	8006	16418	7126	8683	8017	7352	704	7195	6090	8730	3429	10671	11442	10246	6051	6376	9703	7502	7918	10270	20646	7948	7131	5494	3704	4108	5167	7849	3860	7255	6143	4122	7538	8433	4810	8471	6299	5499	7118	3039	4214	12557	15413	5822	4823	6307	5235
ENSG00000085063	34074	53806	93720	95429	78223	22755	38846	92920	114989	50833	252980	25189	62236	37669	32376	23514	28672	72124	31347	40767	115127	54829	25491	73331	56188	78697	65719	40637	32819	20340	37922	3213	100179	9733	32428	41806	61821	120167	64098	16584	45526	16578	34651	86932	33705	37003	23476	47140	35462
ENSG00000085117	1570	1117	5080	10766	1713	3790	3414	3471	1913	6508	6088	5225	8863	1737	1577	428	941	3862	2568	3713	1614	1971	5502	8325	1341	17020	5103	752	5965	5729	3782	2748	2372	6278	4607	5293	3715	4709	4179	1841	809	131	4369	3194	2809	4198	556	843	2925
ENSG00000085185	906	2072	1844	1057	2315	732	930	2400	389	930	1365	1740	850	1824	2442	1216	4133	976	1180	649	1823	3210	2858	2148	695	1285	938	626	1225	1235	665	902	1585	446	1614	2336	1031	2318	1455	797	1250	371	2813	702	1912	547	749	1904	1093
ENSG00000085224	3982	1584	2038	2009	8748	2752	3403	2037	1672	1031	4672	3264	2997	5120	3019	3271	3914	3789	1254	1828	5033	4162	457	7570	3351	590	1630	2056	1290	1756	2148	126	3098	270	4274	3676	2082	3271	463	1389	3483	1138	2142	1621	4274	2463	1237	3413	805
ENSG00000085231	3264	3080	1381	2846	4277	2915	2588	2523	2831	2218	1718	5216	2132	3650	2525	3551	3074	3052	3119	2983	2068	4033	1170	4087	3548	1215	2377	2800	2032	1782	1860	1213	3071	322	2229	4228	3650	4054	790	2492	2986	1453	1070	3293	4599	2940	931	1657	1592
ENSG00000085265	7	113	152	66	11	28	2	4	82	14	443	124	39	67	316	29	1	219	113	255	607	148	141	115	40	66	162	89	815	26	165	46	408	16	146	110	420	62	1233	2475	7	12	39	19	25	176	60	149	74
ENSG00000085274	1560	855	256	482	1398	1392	1730	489	782	443	1370	1194	767	1366	903	1446	1172	670	277	860	1326	1387	147	1500	1033	221	781	705	607	440	758	78	1005	58	1000	924	500	791	149	553	531	487	422	411	1461	1011	540	1232	131
ENSG00000085276	277	73	178	178	75	125	84	191	350	58	127	134	132	191	141	105	104	74	111	217	98	329	59	400	100	44	277	44	459	98	192	33	123	28	172	84	82	170	149	84	25	49	85	112	96	80	40	91	51
ENSG00000085365	2597	2625	949	1682	4293	2091	1295	2225	1172	1210	2329	2816	2928	2516	2358	3039	2018	2018	1504	2366	2153	3118	274	6221	3306	597	1714	1522	921	1347	1893	162	3197	127	2369	2486	1451	2843	375	1304	2004	1033	1824	1469	2134	3570	446	1501	262
ENSG00000085377	1959	4353	9770	9582	7704	4674	2615	12926	2643	3756	3022	4125	5049	8284	2038	4217	2339	6163	3853	3070	6788	8220	2635	6303	14065	3084	3994	3263	5130	3345	2165	2473	3512	3760	5828	6748	2545	16263	2290	2478	4768	818	3396	3708	4598	2464	1667	3611	5931
ENSG00000085382	588	419	264	677	998	1103	536	777	555	357	544	997	543	1020	210	923	665	621	288	599	751	503	73	737	841	268	486	526	393	349	366	96	632	75	1031	801	288	543	38	513	665	328	319	156	236	615	166	601	134
ENSG00000085415	2851	3916	1445	2251	2516	3144	3525	2378	2116	4253	1998	3349	2038	3306	3327	3684	5060	1663	3085	2946	3146	4072	1064	4008	2738	1015	1551	3048	2462	2242	1672	654	1403	425	3517	2979	1924	1726	653	3155	3110	1453	2305	2056	5105	3208	1033	2967	946
ENSG00000085433	442	1460	798	1314	2605	1419	547	817	659	589	1924	1104	1430	1363	1085	1097	973	1043	832	869	1385	1441	441	2102	1156	932	1059	343	1422	1115	897	132	1242	99	1122	1347	849	1095	547	1072	3052	394	1369	742	1593	1317	234	1364	450
ENSG00000085449	11209	19209	1946	6666	13512	6090	13729	12060	10094	8881	11663	6838	3270	12115	17980	6537	5007	5435	16166	10133	7610	10938	2501	9393	16773	8651	2283	5946	4961	7783	3125	2023	38141	570	17059	11899	3870	8253	2944	13197	17195	1960	6740	11114	12830	9961	3711	9780	1377
ENSG00000085465	246	45	22	20	151	27	55	10	29	10	37	27	47	35	4	256	183	32	133	34	52	259	20	22	101	0	188	48	23	13	47	20	13	80	78	31	88	14	24	81	84	69	31	28	22	113	51	95	42
ENSG00000085491	3351	1797	348	1197	2814	2367	1460	684	1200	1099	3031	2232	2152	2871	2313	4912	837	1135	1401	1837	1539	2746	416	2220	2100	1094	1059	1016	1142	1657	1366	173	2013	119	2925	2329	1095	945	143	1425	5963	989	1638	1275	4500	2645	401	3290	295
ENSG00000085511	411	668	1730	1082	950	1583	656	899	730	421	834	1512	2041	1171	532	1349	1263	1042	433	1030	1065	1906	187	947	1151	444	1168	599	1179	764	804	197	754	148	1571	662	453	733	250	1055	740	216	978	457	816	472	437	916	564
ENSG00000085514	319	166	652	473	136	142	116	59	129	24	584	310	68	111	452	168	67	517	634	281	187	821	142	164	505	139	304	184	1188	31	82	90	196	127	424	254	790	270	507	1130	60	72	143	94	145	318	143	400	111
ENSG00000085552	8	18	539	272	110	183	29	48	3	22	71	7	1274	106	66	10	625	173	89	10	10	237	7	21	6	0	544	4	533	584	381	20	116	567	26	23	7	1	0	6	10	4	686	33	20	8	36	7	4
ENSG00000085563	104	36	210	78	56	209	222	33	56	222	63	54	34	84	175	831	88	341	77	108	112	76	29	174	340	20	45	19	454	34	158	28	57	29	302	14	180	88	57	123	14	10	15	33	19	61	58	73	105
ENSG00000085644	1664	2941	2982	5571	2077	1543	1942	3470	224	1852	1706	3230	923	1755	1914	1183	1594	1296	1032	2214	1592	1582	1467	1711	1241	1207	1802	1988	1996	2030	805	2707	926	2283	2546	1301	1230	1892	3982	1454	1378	980	1038	1655	1356	1368	1406	1389	2691
ENSG00000085662	983	6578	9306	12266	3064	1971	3984	9012	6097	6425	5062	7136	2352	10429	7188	9450	8980	5135	5144	1469	7361	7470	11600	5105	3636	5952	3919	6717	3359	755	2035	2699	4730	3686	5325	4176	7589	6652	3954	5661	2438	2114	3453	1173	1485	7678	4305	2958	15490
ENSG00000085719	3345	7854	2998	6517	9126	3466	4955	6216	4784	5337	13878	6641	4831	7858	11371	8543	2280	4703	2818	2842	9605	5488	1178	6801	5662	1655	3239	3672	3613	3338	4319	741	7488	433	5466	5759	4873	8878	754	3417	5597	3396	4508	2793	2636	5657	2055	11063	766
ENSG00000085721	2638	2209	1634	3430	3710	3161	2786	4178	3469	3055	2792	2741	2018	3527	1958	3712	1455	2321	1915	3288	2933	3127	1505	3597	1907	1363	1581	2194	1983	2932	1627	690	2924	302	2850	2513	2268	2537	555	2504	2744	1783	1863	2429	4225	2698	1241	2567	1360
ENSG00000085733	13196	26313	24367	45531	24421	17174	15537	39584	13003	25864	19794	25266	14112	11160	20851	13665	124646	15560	61987	13630	22876	21625	18935	14903	7200	17459	15946	16339	18885	18488	10488	6700	14431	8253	15101	11977	21864	26438	10335	14065	19204	7942	13465	14442	19512	9680	11532	10826	20463
ENSG00000085741	248	0	406	55	52	124	7	219	12	15	31	685	899	55	1456	37	1436	85	28	28	7	154	176	36	20	8	313	27	83	236	327	5	10	124	79	16	1	5	291	28	6	15	57	22	42	2	21	13	11
ENSG00000085760	2796	2362	1259	3033	2282	4387	3295	2040	2772	1904	2350	3002	1503	2797	2692	5000	2365	1791	1304	1461	2942	4083	935	2995	2659	755	1651	1594	1523	1048	1253	881	2490	151	2411	4101	1934	2244	559	1599	1580	1056	1448	1959	3247	2277	1136	1933	843
ENSG00000085788	3647	2885	1746	2521	4311	1656	2996	4205	1831	1838	2434	2106	1639	3146	2766	3165	924	2408	604	2500	1853	3215	915	3320	2061	1226	2365	2516	2227	1704	1233	887	1877	288	3483	7519	2412	1596	1235	3240	5587	515	1297	2620	7397	3064	1483	1173	549
ENSG00000085831	7450	1054	436	3788	294	831	11379	81	24	43	3565	3588	821	947	4694	5130	5916	731	4406	22	1347	4180	42	225	164	16	959	149	795	5309	725	7633	342	1014	150	40	52	3882	1634	3144	23	4803	431	66	323	941	35	82	36
ENSG00000085832	6965	7463	3106	4771	10582	6332	9385	4680	7980	5209	8368	4240	3723	11167	5723	6960	9008	5181	5767	6548	9976	8182	1576	12165	8970	3702	4818	6262	4786	4022	3674	2175	7175	373	6333	3913	2713	5774	1307	3917	10118	3488	3360	4872	10621	5332	1386	5457	1794
ENSG00000085840	714	721	360	567	395	1372	1424	393	125	478	360	1333	257	841	370	653	1109	260	809	442	814	990	717	354	314	433	236	106	779	670	449	863	477	112	455	843	546	412	49	583	630	231	191	1103	783	545	109	497	464
ENSG00000085871	241	1352	2120	2377	2604	963	1285	1168	1704	879	2204	1078	1960	1363	2304	1256	66	2054	987	369	2792	196	926	1970	331	326	1358	1061	4555	858	1300	2085	1571	1030	689	2127	353	1919	2551	352	203	89	1413	1662	177	1071	283	2562	1586
ENSG00000085872	5076	6103	5898	5646	5627	3166	5489	7948	1161	3524	3901	8678	3498	10573	5565	10968	3915	3871	5075	3811	6695	7842	7415	3880	3479	2786	3822	4148	3891	6592	2786	4647	4312	2789	6124	3669	3893	5353	3642	4352	3845	4190	2888	5468	5760	3668	2864	4763	6243
ENSG00000085978	1500	2038	1665	2485	2263	1991	3102	1746	951	2084	1976	2980	1316	2007	1488	1032	1684	1918	1368	1772	2152	3015	847	2108	1737	1277	2327	1076	1888	1821	1238	834	2256	650	2016	2696	1883	2173	677	1460	1727	601	866	2109	1865	1739	1077	2761	928
ENSG00000085982	2745	3587	2247	3610	3282	2801	3056	3694	1014	2313	3273	2487	2304	4009	3158	845	813	2432	1121	1942	4635	2726	959	4295	2001	1815	2050	2461	2599	2098	1568	926	3219	171	2616	2880	2891	3605	1284	987	3305	1348	1795	2824	3741	2221	1806	2980	1233
ENSG00000085998	4762	18380	10641	22480	6814	11768	10934	8870	10818	15375	14401	7252	4289	11596	8828	9478	15123	8179	11990	10060	13023	8691	14216	8167	4543	11044	6359	8329	9323	9121	4316	10149	7665	5025	8104	6329	9987	17020	10313	4646	8130	3823	6291	9421	9060	19773	3709	9129	10675
ENSG00000085999	1216	465	594	848	372	1316	1583	497	467	1037	530	958	343	1435	333	920	1097	565	998	615	1086	1245	1257	489	354	549	440	405	950	958	495	930	556	236	619	1149	847	679	425	488	928	439	279	850	994	895	416	647	692
ENSG00000086015	6394	5385	3446	11033	4188	5646	8201	4646	2488	5122	3468	7133	2378	3845	2440	3119	7004	2866	4794	3732	12555	9146	9669	3615	1447	4079	3381	2907	4037	5486	2435	5453	3080	1811	3450	5373	4114	5405	4352	2491	6165	2085	3111	4967	6651	5835	3961	6190	4201
ENSG00000086061	6451	7704	5370	14196	17203	9339	9353	7760	6727	10509	11537	16039	6802	12785	29046	3907	8553	10251	6827	7222	9847	15602	6395	16647	10484	3306	4519	7593	9445	8139	8134	5368	18181	1002	9069	11703	14505	10175	4997	5986	8928	2710	7183	4221	14692	13311	3888	11132	4470
ENSG00000086062	2104	4842	4971	33880	6054	5796	7892	4008	3771	4116	6963	7298	4358	4199	5862	1583	8204	8944	5428	8273	3147	7229	11176	8420	3515	7590	4155	1819	7761	7289	6144	5447	5154	3707	4557	6145	9674	7989	2397	2842	6942	1622	12894	3340	6516	6702	1767	3778	6864
ENSG00000086065	2379	2605	961	2645	5679	3936	2894	1470	3054	2109	4138	5380	2593	2636	4913	2023	1869	5008	1504	2402	2982	5269	962	4747	3103	810	2182	2881	1920	1406	2660	550	4469	378	3282	4342	3783	2566	487	1266	2627	935	1971	2145	3010	2902	1399	2708	552
ENSG00000086102	1772	2853	2070	4003	3750	2799	1864	1941	1015	1621	1880	5086	1830	2774	5586	2383	2493	2526	1648	2375	2435	4813	2815	3264	1976	946	1897	1816	2231	2686	1883	1615	3145	474	2432	2936	2906	1824	1626	1324	2036	693	2208	1859	3227	1847	1967	2145	1422
ENSG00000086159	26	274	8	22	18	154	107	75	39	11	8	32	15	38	6	10	18	18	18	3	54	24	7	18	20	8	13	27	4	8	15	325	12	119	50	8	11	37	2	22	6	28	3	33	59	39	226	31	19
ENSG00000086189	2475	2911	1178	1528	2518	1323	1380	1821	1249	918	1292	2136	1246	2938	1835	3276	2100	1653	1679	1136	1475	2219	1065	3035	2632	848	1217	2041	2230	1548	1467	546	2402	256	1681	1369	1726	2168	303	1659	1828	1217	888	2193	3346	2177	624	1565	790
ENSG00000086200	1506	1044	685	1293	1612	1122	1089	1082	533	644	821	1462	764	1835	1680	1303	1452	828	727	718	788	1523	392	2277	1516	454	552	456	1035	1129	836	168	1343	104	1342	1242	993	1235	125	781	887	480	724	785	2050	1340	233	838	434
ENSG00000086205	33	30	594	15	449	14	264	124	22	1290	244	14	778	89	4	3	37	13	0	29	263	12	35	119	53	1	96	4	121	24	131	6	37	2	9	62	78	1018	6	2	2	0	9	119	46	41	8	57	152
ENSG00000086232	21594	14087	8149	24692	10954	22301	12031	13686	13543	11505	11157	29876	5738	21900	13527	7980	21349	12232	12299	11009	13964	13518	9568	14956	9773	9428	9691	9679	12759	11534	6804	7283	8766	4301	10106	7625	11907	14038	9227	7955	11028	13746	7387	11857	13718	12823	6001	9721	12808
ENSG00000086288	0	4	6	0	2	6	0	1	16	0	0	5	9	6	11	2	2	16	7	17	5	19	0	14	124	4	419	8	18	0	0	2	7	0	177	2	24	6	40	2	6	0	2	4	0	12	4	8	2
ENSG00000086289	3310	2439	2037	6949	561	4376	50	5142	5702	3847	2238	170	644	5706	420	2828	5130	764	44	253	2361	1500	5268	2043	2410	4153	1184	152	2276	1468	969	3044	1957	1275	1836	2740	129	8923	99	1095	978	798	254	1016	1003	6359	697	499	4219
ENSG00000086300	213	8186	3012	4484	23263	4235	3945	3566	3020	6264	8146	3867	6217	3398	653	624	466	7420	1816	1958	13070	2636	819	25140	14442	2203	3366	4705	1926	2324	4049	195	3865	59	7086	11422	3010	9839	610	2109	8296	2097	761	5756	3598	6516	1647	3733	478
ENSG00000086475	3155	3415	1486	2744	1778	1667	4415	2270	1541	1995	2977	2141	1419	2138	2733	1167	3033	1534	2076	2519	2180	3482	3635	2421	2228	1823	1498	1723	2194	2862	1310	2658	1157	912	1936	3161	2452	1738	2051	2361	4101	1457	4610	1999	2727	1484	1824	2761	1357
ENSG00000086504	3611	5804	6463	7137	4256	3841	3532	5567	756	4948	3432	9870	2981	3942	4390	2374	2098	3844	4312	4999	3836	6245	6356	2939	2320	2811	3459	6146	5180	5347	2241	7340	3342	6935	4576	2265	4869	6490	8619	4545	3456	3968	1488	4668	4195	3163	3894	2659	7791
ENSG00000086506	6	2	23	21	2	2	3	45	0	148	0	2	0	1	4	16	17	0	21	26	0	13	193	2	6	7	0	0	11	17	0	3	0	0	1	13	36	10	0	10	4	18	4	3	53	4	122	0	0
ENSG00000086544	1525	4109	3632	2793	2466	2570	1717	2501	685	2064	2021	1655	3766	1889	1795	1858	1288	2578	2205	1571	1993	1848	2150	2730	843	1351	3007	1247	3489	3989	1820	1993	1960	2441	1910	1594	2076	2161	1273	1823	1182	797	3068	1725	1738	1323	1275	1796	2417
ENSG00000086548	0	139	111	6	852	586	1	40	32	0	1730	0	1143	377	11	0	3	619	14	25	0	132	18	18	0	0	913	0	47	2952	214	0	80	432	34	2	2	0	0	0	18	0	1543	19	4	45	6	1	1
ENSG00000086570	4266	211	5201	2114	1029	4466	560	188	61	39	430	82	10034	786	276	225	202	2578	300	67	298	334	952	123	84	35	5754	20	9415	5067	2933	97	821	3016	123	49	177	132	47	64	159	4426	7472	404	167	258	225	38	1794
ENSG00000086589	1214	3654	3269	3706	3205	1926	1176	3945	1322	1631	1893	4363	1835	2924	3063	3770	2448	2433	2527	1633	2481	3434	1772	3482	2741	799	2389	1677	2407	2753	1583	1428	1499	1187	2983	2608	2908	2722	1439	2454	1949	1078	1421	1948	2843	2730	1457	1900	2071
ENSG00000086598	16333	17558	5251	13273	14215	27406	19285	7621	23836	23928	22930	17474	9657	17206	17980	14606	23081	10196	11131	8495	18951	11888	4842	12902	13577	8830	7681	7004	13405	6855	8149	1835	15736	3585	9635	12365	12801	7453	4116	7641	10874	5212	12223	10403	16350	13942	4104	14968	8839
ENSG00000086619	564	542	279	242	1126	1202	1381	732	2304	436	511	455	596	1099	466	162	1001	540	387	571	1327	1174	112	839	1217	203	480	713	213	332	208	184	687	112	685	909	763	788	192	405	682	559	209	295	271	613	419	1032	291
ENSG00000086666	3067	3361	2550	3417	5706	5245	5064	4286	3976	3885	5314	4140	2749	4228	2548	2777	1474	3475	1879	4500	4239	3912	1008	5461	4831	2202	2404	2454	2960	2797	2374	528	3896	768	2949	5767	2496	5414	471	2126	5381	1544	2266	2876	3945	3935	1211	3796	1832
ENSG00000086696	30	0	84	38	38	99	11	28	2	16	63	284	539	36	82	15	7	42	23	14	34	27	3	19	24	2	64	6	209	158	54	7	1	41	5	29	7	6	3	10	9	5	151	54	15	10	11	5	27
ENSG00000086712	1066	1637	572	784	1598	784	1030	1302	692	1492	1736	1464	1392	1186	1000	3548	1455	1245	1866	816	1472	3783	412	1448	1513	270	640	879	654	776	712	205	981	169	1320	1413	1847	834	162	803	858	693	1060	900	2641	1236	860	1574	474
ENSG00000086717	1841	36	18	45	93	40	193	51	34	136	335	186	73	865	41	20	1681	85	42	220	57	334	20	216	27	4	76	33	410	296	43	17	77	9	59	36	44	70	0	108	49	749	80	36	119	251	8	183	5
ENSG00000086730	295	231	422	747	175	206	862	163	363	323	914	391	227	224	613	218	151	568	624	447	391	401	84	260	1782	333	263	197	816	171	395	68	567	82	1582	310	962	360	353	519	212	132	251	157	172	336	274	618	110
ENSG00000086758	10933	17521	25323	25691	25950	19354	18914	25565	7297	12157	19467	22872	13291	24620	21033	14170	17138	17465	13169	13547	22548	21941	33898	22155	13248	12315	10571	8419	23415	24244	9376	15238	13271	9806	19129	13530	17893	20980	11572	10361	18500	4352	16833	16337	18656	20348	8382	15639	18489
ENSG00000086827	1764	1382	701	1506	1724	1427	958	801	915	675	1552	2268	1068	1207	841	1593	681	709	578	858	1563	686	496	1500	560	618	861	485	1411	966	770	218	1293	163	1442	1347	794	822	251	653	999	227	971	1106	1704	944	527	960	825
ENSG00000086848	392	507	166	514	545	571	617	215	627	153	514	753	299	422	882	521	249	236	251	275	778	539	260	481	195	358	467	276	480	337	222	156	385	74	420	392	390	160	179	279	343	140	329	456	619	355	291	302	234
ENSG00000086967	3	3	18	11	10	4	0	3	9	4	265	4	4	37	19	9	6	22	2	17	2	24	47	11	20	2	20	6	18	6	18	12	18	3	52	2	2	0	0	21	99	7	7	2	3	0	68	43	9
ENSG00000086991	106	110	151	115	180	92	2573	76	644	185	830	367	76	63	203	7015	332	121	441	113	356	111	16	158	947	85	317	98	116	52	63	24	41	11	528	108	1904	98	9	101	52	23	73	73	40	99	310	376	84
ENSG00000087008	1513	1480	1451	3222	1859	1255	1235	1143	465	575	1190	1878	1188	1456	1018	539	317	1580	1484	1132	1258	1174	1324	1107	650	1088	1523	1116	1620	2258	1551	1081	1588	1345	1100	662	1125	1601	932	1345	1513	574	1022	1065	1804	1614	430	1368	1277
ENSG00000087053	5521	4574	2452	6047	6029	3622	4214	3700	4228	1935	4950	8150	2825	4287	6738	2853	1969	1598	2388	3272	5847	3128	1002	6533	2066	2650	1770	1686	2493	2014	1316	783	5284	374	3471	3147	2463	1449	1128	1368	4479	544	2781	3594	6582	1957	1676	2634	1420
ENSG00000087074	15914	9553	7172	8033	4666	7192	4925	15307	2528	6241	7219	9627	2851	7796	3930	10194	2229	4399	9545	7232	3081	8048	5221	19586	1865	4813	5496	5646	4212	8697	2447	6534	4879	3027	9692	2730	6060	7284	4665	10000	8006	5219	4016	5871	8444	4287	7543	5771	7558
ENSG00000087076	1167	299	2180	2856	2683	1611	2179	1846	414	174	1346	1107	1022	5235	2170	1105	392	1714	1769	583	2551	1135	2217	3385	639	1442	533	2517	1605	1227	372	7960	3327	1471	1122	1846	1022	2750	4716	1741	1250	453	969	2400	1459	1347	403	1997	1029
ENSG00000087077	12344	13279	10135	35980	8689	4556	1766	14026	1259	4519	3335	9566	4009	18746	9129	11400	4206	8666	8033	8211	7607	19735	17513	14465	1000	10422	6374	12286	4533	5228	3650	11173	6248	6587	9995	5010	5601	11053	7909	6094	7922	5207	4100	7018	13846	326	3792	5909	17578
ENSG00000087085	149	47	199	86	24	18	18	396	7	309	70	53	22	745	85	56	64	43	48	181	82	184	246	228	137	190	78	23	84	96	55	17	70	32	251	33	94	37	25	93	6	110	74	21	116	20	522	99	17
ENSG00000087086	172468	183045	398366	209984	108369	106944	105539	96047	65134	225071	225584	208923	60867	136436	117213	115787	113780	108780	128349	143129	112588	133910	139306	138970	118376	100962	88473	106878	415294	142143	42401	342836	116661	81012	109225	69670	205700	134919	337203	290306	69223	102380	72434	145235	90593	170992	81662	123492	208810
ENSG00000087087	16808	9101	7450	10045	8265	7162	6746	8189	2311	5838	5785	12234	4834	11033	5312	7854	5553	6951	7180	7067	13280	17133	9130	9581	5030	7124	6682	7238	8101	8072	4410	8144	7681	4067	7374	6610	8225	8895	7155	7846	6163	6572	4452	7578	8690	6630	5508	8387	6476
ENSG00000087088	7098	7734	6880	11400	6458	5909	4607	8454	1765	5935	3494	8036	2926	6160	3608	4374	1566	4697	4604	4251	7171	4119	9406	8445	2613	5212	3536	3556	4745	5087	2176	7182	5098	2525	4554	3006	6801	6342	3122	5001	5670	3487	3465	6783	4694	2079	4852	4519	4960
ENSG00000087095	2024	1916	1428	2073	2792	1874	1111	4324	1306	1305	1503	1519	1279	2814	2295	1218	3426	2305	1671	1217	2542	3580	778	4363	955	618	788	1621	2312	2047	831	423	1982	336	2243	4857	3241	2287	310	960	2276	846	2894	2567	1980	3517	947	1894	815
ENSG00000087111	4693	5818	6412	8748	6288	3690	2382	7534	938	1451	7970	4244	2527	6673	4832	1968	5825	4091	2770	2345	6429	7795	5601	9287	1569	2856	2410	1783	5123	4288	3736	3424	4784	3286	6526	13639	5218	5219	1399	3251	3810	488	3612	6547	4848	6269	961	4940	2913
ENSG00000087116	7736	724	4540	10692	707	3651	1128	2226	1493	841	622	848	555	1834	4559	1048	5946	1608	2751	3275	1416	2638	1137	2204	2215	1357	1010	1211	5724	2836	1409	14793	611	3376	4761	479	3361	1699	1074	2640	540	265	2288	716	1008	965	637	1062	1972
ENSG00000087128	0	25	81	9	666	322	0	9	4	0	818	0	1109	90	9	0	2	115	0	2	10	40	2	2	15	0	581	0	6	276	116	1	8	134	2	0	5	0	0	0	4	0	645	2	0	10	0	0	2
ENSG00000087152	2541	9695	4932	5792	4894	3780	4674	4886	1318	4323	4490	5869	4361	5075	4298	3372	1570	4174	3224	3325	5181	8451	4750	5022	2551	2825	4780	3707	6670	6105	3143	3718	3663	3886	6187	4733	4991	4383	3379	3605	4431	1528	2917	4600	4654	3926	2617	5617	3821
ENSG00000087157	1727	1910	1033	4391	2715	3014	2594	1933	759	2302	2010	2807	1754	1387	1278	1910	1529	1955	1173	1435	3017	3462	1145	1786	1370	1892	1402	2198	2305	2057	1106	1890	1861	786	2441	3251	1691	2026	1950	1176	2309	707	1070	1587	1708	3137	1520	2016	1293
ENSG00000087191	6269	11512	7565	15463	9376	6773	7120	12635	7514	8425	8016	15860	6859	7161	6684	8338	7796	9787	11659	5316	8941	18749	7984	8976	7095	6079	9214	10428	11429	7400	5040	11638	7290	4470	9179	13593	13380	9632	20810	8440	6988	3875	4019	11479	7624	8201	6098	5352	6256
ENSG00000087206	2065	1561	750	1631	1702	981	710	1658	509	605	676	1489	873	1287	1169	949	1771	1250	1691	2945	867	1865	278	1899	1077	880	1079	1241	1420	1269	739	740	890	239	1224	1579	1328	2471	710	1000	1150	852	542	1238	1291	1281	856	1310	640
ENSG00000087237	176	27	61	94	39	14	22	127	37	37	50	60	121	157	407	37	35	51	38	86	207	35	70	556	184	18	26	33	143	31	76	138	287	121	205	19	86	43	46	51	35	99	14	86	37	62	77	525	94
ENSG00000087245	13301	4296	21922	36878	14316	4606	5920	60378	71135	3361	7281	70430	18154	5001	5699	1731	4723	9543	12010	19965	28791	18446	4062	21802	4205	29252	9953	72899	48476	8247	14762	22508	73520	48257	38353	1281	12229	13143	13773	1388	24574	467	11040	25912	9134	6924	3172	22871	50376
ENSG00000087250	10	10	16	1	4	1	0	0	0	7	4	98	26	0	0	0	0	1	26	0	14	8	0	197	0	0	75	1	3	6	4	4	0	0	6	47	2	12	2	2	10	0	14	45	0	6	0	4	39
ENSG00000087253	182	2392	1653	976	3156	1849	755	6810	1466	1209	3388	703	2203	2244	419	1766	1393	1977	2890	2177	2833	1374	280	5900	5946	742	1527	2014	950	1178	1587	218	3078	316	3576	1036	1238	1889	405	688	2603	268	1797	1901	3928	1610	380	986	678
ENSG00000087258	1874	4101	1850	171	404	117	1093	4203	15	2146	30	2750	661	1588	1740	1858	717	135	1006	2022	30	3785	165	939	291	1319	622	389	854	3121	120	1008	154	1641	314	2926	1630	225	2524	643	884	403	272	191	1769	1362	872	562	399
ENSG00000087263	2808	5653	3330	3003	4283	4613	2848	4360	5594	5308	4189	5323	2216	2908	3899	1504	1603	3333	5642	2403	2654	2199	1818	5201	3071	3382	2140	2452	2746	3551	1983	2317	4396	593	3258	3239	3514	4339	1324	1920	6118	1223	3231	3720	5735	4172	1736	2039	3355
ENSG00000087266	7942	2266	2529	6151	4090	3290	4022	2521	778	2323	3185	4457	4009	4522	1980	3409	1610	3836	2202	3513	4842	4188	4474	2854	2823	2356	3556	4024	5815	3941	2738	3647	3991	2464	5454	1854	3910	3504	2417	3681	6535	2436	2668	3342	4132	3534	3423	6433	4185
ENSG00000087269	6956	8294	2430	5284	4708	4388	4477	2412	1390	2441	4362	5208	2784	5220	3135	7209	4386	3392	2660	3075	5353	4997	4373	3259	3177	2055	2562	2341	4180	3368	2781	2024	3438	706	3312	2183	4277	3194	1646	4064	4789	1973	4442	4109	6383	5204	1780	5083	3447
ENSG00000087274	17553	30754	11987	26917	21967	11227	12766	17426	5034	8181	16097	11547	8278	13897	9086	8903	7945	12449	10982	8836	18689	15004	13992	18517	13499	17141	11150	8223	19993	9872	7908	13804	17532	7291	16393	6296	10338	16876	11790	10747	17036	3138	8444	15389	16113	19773	6263	13847	15901
ENSG00000087299	394	371	148	313	570	455	399	261	235	561	225	480	306	429	372	497	450	316	232	234	178	582	137	455	151	165	239	217	331	239	320	128	212	43	294	1045	274	243	32	261	377	97	212	114	841	360	147	202	170
ENSG00000087301	874	266	358	357	667	455	272	682	386	136	770	748	464	884	251	1386	454	332	226	424	722	371	28	988	302	104	295	560	265	238	480	54	679	17	765	1076	245	224	89	504	410	226	158	116	560	751	181	296	71
[truncated: 24,389 more rows]
[truncated: 54 more columns]
