# Supplementary material for: Ensemble Modeling Approach Targeting Heterogeneous RNA-Seq data: Application to Melanoma Pseudogenes
Source: Sci Rep. 2017 Dec 11;7:17344. doi: 10.1038/s41598-017-17337-7 (PMC5725464; doi:10.1038/s41598-017-17337-7)
Supplement: Supplementary file 1 — Supplementary Files [file 41598_2017_17337_MOESM1_ESM.zip › Supplementary_Files/2_Quality_Control_Quality_Assurance/2_1_counts/Supplementary Table 2.1.2.txt]

GeneID	031ae513-6f1d-4800-b025-48212d12fff7	0c2c67ce-c9ff-45ad-a11b-3abc15b7439b	0eab9cec-761c-49e3-b493-39088d728205	0fe9e59d-cd97-4838-9723-6834fbc6cf69	109baa71-3dc7-4639-ad35-2cc441f6f79f	15db4186-0e2f-44cb-b00e-2215db4ff872	1c5132c3-593c-4f34-a074-e78a2278fc45	2011712e-72f7-4df1-94c3-ddfe1d8bfc42	216f822e-983b-4a70-9a5b-aab7efeb28c4	287534a8-a426-47ed-9648-bd8f6d210ce3	292eb45c-064b-4441-846d-aae6c3b40029	2d2dac36-f57e-4c44-81f0-888127f96003	344957ba-036f-46d0-aa9c-66f7783bcd4b	36d8d99d-68da-40be-b80d-3b5776a55794	385bdf70-2101-413d-8fe2-56b42c62d7ef	3ad6c8f2-3124-4de5-a969-c01ece20d98d	3c17710e-ae70-4cae-9bc9-ee3ab81fb92a	409e6086-f0fa-497f-99c3-8bda23122e33	4370f569-d58e-4b5e-bc2b-3782b00344a5	4456f588-7065-441c-8f69-9756d8313dd6	44df2aca-d832-4179-adc4-788aff30cfda	4bd2a0ed-0b01-4bbc-8c2d-c689d5a19b62	50390dfb-8b30-4067-b2ef-3bde56eb40d0	551921a0-21c9-4a8f-9c69-51a843d4cd6d	5a8b0a9a-c988-4694-8a93-bcb3e55ad5f0	62f4a7f9-53f3-4e0e-9702-c9b9c91c1a07	6335af06-dfdd-4f94-8042-6702a0d4289a	636b2289-1e60-4942-ae02-f41af8d88173	6c213b3c-8c4e-49d3-9801-5f3819852dc0	6c5930b4-df5c-43f2-9272-d02c231398d9	6da01da1-e473-401e-93e5-644af230f9a2	6ed1f2ad-b2de-4cba-af24-957b91b67c9d	73cb383f-72c4-4992-b021-0f1ba460acea	7a1258bd-8974-48c1-95aa-4e00040047c1	7abff689-6cf5-44ac-95d5-7e3edbd6fc38	7d0485d1-46f4-44ed-9a3f-4d54b47045f5	7e22aea2-4c7b-41ac-9463-8dd5a049e651	8028e648-c40b-4fc8-88d7-7b7d3a6f5a74	8234108b-88ea-426e-ac24-2b3a11145675	83efe603-6d13-45da-9164-44817e5cda0a	85b45171-0531-4473-a69a-7802bbcc36e5	8607db64-fb3c-42ed-898a-f172df773315	86dbb504-1885-485d-9969-7035a7be86d7	8a1f99bf-3928-4035-8fb1-42679703294d	8cb5a30c-5a41-4a51-bf82-29ac62900d81	8def3588-7c98-42a0-b025-b3f6721eac8a	8faf631a-cc55-4113-bd2e-0bba48a4bb49	90e70ca6-b255-441c-88f6-c9f01e9b297e	910180bb-c288-42bc-88e7-e3a78e62eaa1
ENSG00000000003	4078	2692	4195	4977	5253	6160	2455	7465	3269	3553	5429	4286	3613	5855	5152	2737	3201	3774	2310	775	8512	3476	1691	5847	2195	1636	3967	4291	4683	2786	2108	2115	4524	908	2148	3990	4336	4637	3950	3048	2829	1424	1827	3180	6324	4238	2076	3262	3511
ENSG00000000419	5030	5406	1412	2867	3667	7703	4770	2575	3865	3651	4142	5932	3762	4656	2530	2450	1528	2433	2103	2393	5453	4455	972	4728	4454	1633	3125	3042	2808	3269	2429	1077	3398	703	3739	6385	2714	3853	697	2509	5279	2228	2052	2956	3142	3421	3486	3970	1248
ENSG00000000457	3491	3265	1110	1178	3983	1626	1974	1707	1174	1540	1981	2827	1856	2804	2480	1153	1735	2465	1382	2348	3151	4159	535	2609	1853	818	1816	2422	1729	1561	1774	604	2194	277	3364	1404	1510	1799	475	2328	2232	1677	666	1528	1991	2456	1848	5315	750
ENSG00000000460	4910	6661	3046	3921	6859	3725	4764	4476	5019	2230	5058	5009	2712	7082	6629	2121	2187	8133	4068	7534	6050	5427	1188	9560	5009	2265	3799	4640	6486	2622	6075	1819	4962	554	11915	3087	4536	3865	1501	6194	3216	2859	1443	3330	4207	4297	5444	8512	1496
ENSG00000000938	263	289	1177	707	162	320	202	197	467	142	971	652	435	187	549	162	127	1183	1136	875	564	570	265	577	1407	401	491	293	2836	440	623	347	922	295	1457	419	1949	383	2460	2219	280	111	699	238	219	417	613	978	258
ENSG00000000971	6209	619	2498	2923	3754	1189	4654	1201	1990	919	1749	1960	6851	21497	6001	1645	1040	11469	2458	6579	11594	558	426	16664	4021	814	10232	1645	6712	448	4941	256	1644	248	13183	2127	5086	2069	1500	942	128	406	772	771	1277	1727	842	3152	1011
ENSG00000001036	6182	8315	13192	16957	6184	18430	11946	17301	13249	11760	12640	13352	7501	17979	5508	13088	8493	12087	5624	7455	16079	9646	8074	11503	11469	8031	7138	8986	21467	5715	4887	6244	13679	5954	18181	8140	15243	26419	4690	8446	11802	3237	7270	11027	9554	8892	3442	6764	17080
ENSG00000001084	6149	3641	1385	3312	5237	6281	3926	2656	1449	2601	2744	6266	2913	6984	4080	4009	7747	2424	2232	4594	3351	10452	1244	3444	4216	1354	2864	3390	3743	4091	2674	678	5084	455	3349	2917	2758	2923	669	5356	3902	2643	2246	2976	1807	4637	3119	3487	1128
ENSG00000001167	9011	7203	3322	4869	9419	6159	6519	7119	3245	3971	7203	7214	3098	21315	6136	4693	5780	3849	4604	6510	9414	11769	5743	10534	3822	3081	2775	5579	5265	6679	3874	1371	12369	721	5702	4046	2537	4137	1796	8045	6239	4226	4184	6306	11628	5618	11386	6871	1722
ENSG00000001460	382	4189	4348	5638	3547	2836	2467	4095	860	3580	3971	1539	2114	1884	3253	965	453	2159	2003	1991	2140	2316	2180	3841	7113	2147	2646	2154	2385	2201	1136	3069	1605	582	1849	2296	3417	2924	3912	1161	1772	1124	1267	2223	3676	2754	261	3469	2049
ENSG00000001461	365	10698	36591	18313	20357	8409	6957	22164	2644	14036	20615	3393	12921	5381	9912	3380	5231	12002	5517	5844	15164	9036	1937	42076	34450	6496	8654	5529	7736	6847	5606	2821	6895	1349	6504	9779	20806	28447	2709	3097	3655	4979	7338	8928	18760	6901	1094	18849	6895
ENSG00000001497	7988	9687	7672	9092	7944	8357	7833	11441	2169	3098	5732	7471	4693	7260	7183	6661	5406	7252	7211	4848	11151	8230	6845	6457	8204	2977	5428	9198	5707	7630	3724	8357	4302	5092	8703	7251	7742	7450	6647	7629	7540	4432	4041	8718	7421	6100	6959	8475	6014
ENSG00000001561	201	166	45	56	66	63	359	74	99	131	314	58	823	61	207	2245	273	1014	126	117	2799	734	15	2057	3496	22	122	58	167	44	881	8	65	5	494	1135	96	43	8	115	61	20	30	61	34	109	78	235	0
ENSG00000001617	2078	870	5768	4460	2155	3186	1280	2317	232	1310	2358	916	7265	3007	969	579	665	3851	747	1306	1336	1792	2154	2961	695	495	6796	454	13059	6280	4640	1312	1722	12012	1210	564	1733	956	1791	545	376	279	5435	914	810	975	787	713	3402
ENSG00000001626	41	336	406	1299	546	1033	490	465	1270	783	409	1399	1976	136	38	43	77	647	12	275	899	2819	153	764	25	263	1018	488	62	782	256	182	77	27	114	535	522	1096	1	94	1013	46	8	214	33	3228	811	29	360
ENSG00000001629	6559	4458	2599	7071	10832	13496	7798	4046	4610	5172	7565	12450	5045	21740	6313	8032	9160	6322	2751	6957	10268	19765	1115	17367	8390	2103	4628	5255	3704	4411	4700	613	6750	464	8852	8591	5388	10233	677	2790	7661	5238	3384	3660	11495	6643	2858	5317	1488
ENSG00000001630	10340	11722	4844	11901	10904	9907	8217	17423	9310	13837	11113	9358	4946	25119	9808	10191	9702	9191	9544	8867	14375	11602	4636	12999	4186	6489	6180	4288	10586	7211	5298	976	5154	1053	6926	746	6134	9101	3269	4236	8859	4830	7153	4929	20234	6533	2414	8114	5097
ENSG00000001631	7361	2048	2158	3723	5569	10330	5328	2400	2429	3295	5012	7332	3252	10401	2313	5934	4742	3651	1576	3378	10126	9729	1160	8297	4380	887	3993	3998	1683	2224	3156	523	4391	235	4445	5480	3110	5305	570	1718	4111	3648	1501	2871	5119	4441	2472	4727	1591
ENSG00000002016	4933	1308	1014	1847	2250	2590	1691	1631	774	2653	1683	1704	1311	1903	1576	2089	1654	1651	1221	1371	5923	1826	718	2056	1989	492	1584	2167	881	1403	1119	393	1587	172	2041	2144	716	1523	306	659	2682	1110	612	1782	2213	1520	3671	2276	681
ENSG00000002079	149	62	29	65	64	241	48	16	51	73	42	64	43	154	15	20	18	97	30	51	163	252	48	85	127	10	84	59	14	55	42	39	9	49	58	80	81	94	26	82	117	130	21	98	20	59	125	64	17
ENSG00000002330	6160	8213	10000	13415	6086	2152	2873	9226	602	3391	5365	6132	2457	3552	4969	3912	2302	4954	3556	3782	5998	7043	4656	4769	1831	6287	5378	5663	7264	3912	3260	9193	4309	5183	5123	3117	4409	9233	7141	4697	3151	1858	2661	4225	4790	2110	3494	2635	4753
ENSG00000002549	14213	33845	3580	10511	10362	11918	14667	2816	6372	5138	19298	27126	6675	9886	15519	8851	3649	36510	37497	13756	8536	10396	2992	11430	41069	6230	6910	4711	17917	7966	9437	4759	45589	627	21570	5861	13887	19048	1546	21391	22582	2205	5034	10161	11743	22641	5663	19524	5097
ENSG00000002586	56631	94961	105785	156375	45734	41502	69296	81665	95729	70708	86655	48097	38547	49192	49308	17609	44122	58209	50187	109473	89012	68014	31030	43279	34812	95646	66546	121656	129051	24126	41257	62698	41771	29370	67175	53534	55853	85813	123428	33676	61802	18108	32782	39773	67189	80434	24247	34360	46400
ENSG00000002587	129	1227	631	311	1425	188	689	239	115	480	1846	926	396	239	50	506	58	558	262	306	3113	389	50	3055	674	156	1136	267	1786	919	544	107	253	373	413	844	464	1044	62	124	79	21	212	321	418	216	332	870	75
ENSG00000002726	27	87	501	104	45	172	31	120	16	39	63	9	274	80	213	10	114	137	58	145	522	253	15	61	33	47	99	71	187	261	287	70	27	301	74	59	354	73	24	287	39	9	454	65	47	104	85	414	72
ENSG00000002745	26	8	67	70	61	599	25	7	0	31	24	6	1159	10	54	71	199	65	7	15	28	87	0	11	44	0	926	28	379	264	943	5	23	29	63	19	18	4	0	13	4	8	35	12	6	34	19	12	0
ENSG00000002746	529	238	111	78	78	487	32	71	74	40	50	108	432	76	47	528	69	81	74	77	1849	916	10	285	42	24	260	44	79	51	30	9	16	36	193	68	621	901	31	80	377	32	77	35	37	39	27	41	34
ENSG00000002822	36308	28989	14752	48159	6656	19755	10986	8637	2493	13949	9524	13857	7500	21851	8761	10211	6445	10098	14288	14904	9293	15837	24539	11724	3407	25169	7488	11042	10128	9975	5630	54139	5941	18352	16914	15908	12848	9059	11301	10197	11198	21151	6406	12280	10526	26223	8487	11210	51347
ENSG00000002834	16720	44032	62627	62344	40403	23579	22055	54336	24337	21595	43931	37970	24987	35832	44752	11972	21339	30497	41925	26678	33067	37271	51552	47025	18670	41718	21503	20501	54103	30849	16371	59341	27979	22311	50509	44849	38224	45038	39508	29233	31813	10108	20177	32577	49369	37849	19812	26218	42428
ENSG00000002919	1457	4523	4400	5280	3954	6253	4688	4429	1811	2975	3620	4858	2601	4321	3343	1394	1737	3766	3362	2679	2832	3930	4209	4819	2110	2716	2931	2422	4652	3679	2197	4495	2897	2646	4360	4934	4911	3821	2257	3580	3045	925	1964	4116	3199	4406	1826	2707	2541
ENSG00000002933	1104	1730	3787	3054	575	533	487	989	1483	1054	1608	823	3499	1065	4206	981	1022	2856	2883	4073	1510	942	1207	1844	3643	1776	1689	1661	9614	995	1434	1047	1828	1435	3963	566	3474	1893	4531	2022	189	341	970	396	504	1687	1285	7370	964
ENSG00000003056	29720	35752	26008	32705	28249	45357	34986	37966	51174	36343	26643	66842	13052	36756	29933	25537	33195	24294	48123	24665	32329	40085	38334	27693	18260	29221	14300	22403	34453	23449	14095	15996	26981	11533	23750	31131	21611	30736	21440	23840	48300	8628	27808	22032	31033	29647	28304	22452	50185
ENSG00000003096	350	743	297	41	1952	62	1398	49	58	76	38	31	539	1444	846	2143	231	87	219	36	212	320	4	3477	16	174	96	16	651	770	275	32	121	14	44	1504	170	16	5	108	17	6	192	75	41	37	287	895	311
ENSG00000003137	838	547	2156	2312	840	845	223	1960	84	623	2394	622	1815	2659	5786	780	1694	1893	638	2332	949	2610	1078	1683	530	874	2859	1086	5591	1654	2926	772	886	1191	2150	503	1058	2574	1183	2731	262	830	1440	1481	675	1157	778	520	460
ENSG00000003147	6550	2019	1071	328	3209	1949	1482	1601	700	198	3315	441	1007	3076	624	3331	3736	2350	128	328	5156	920	372	3201	30496	1673	3545	2091	1557	2672	1563	107	746	534	2540	1492	2651	1695	1070	885	696	3803	1086	2319	88	937	4587	1466	2010
ENSG00000003249	1465	19285	11410	38121	17872	7141	5926	16572	5418	17994	13214	4078	2251	3177	14304	3400	1864	11736	1794	8581	3978	8042	23450	3502	11441	17710	8039	7044	7526	18128	5161	15515	911	3895	1818	7738	12137	9506	4138	4086	9420	8828	5669	4052	12091	27141	12430	1960	14493
ENSG00000003393	4186	5619	4292	4877	6216	5858	6405	5358	2995	5155	6017	8779	2808	9850	4155	3276	3879	3889	5230	4026	6125	8407	1621	7881	5221	2628	2994	2276	3729	4871	2622	1301	6088	702	4585	7263	3507	6420	1280	3717	4444	1499	3418	3804	8585	5464	3153	5437	1867
ENSG00000003400	1456	458	1357	619	1365	1188	591	372	613	558	2182	1858	1096	438	1282	339	358	1358	875	803	2190	456	223	2610	1861	176	1079	803	2676	978	1390	494	2390	512	2807	380	796	2383	507	664	212	178	399	1698	219	1340	529	776	266
ENSG00000003402	3486	5045	3974	4400	5774	5927	5773	3382	2082	2078	5661	5660	5850	4484	4907	3945	2227	6727	6024	3192	5221	5364	2097	5894	9226	2135	3714	1369	7031	4709	4055	2004	6758	2424	6554	5264	5314	6017	2084	3432	1278	1183	4152	4502	5567	3758	2863	4586	2290
ENSG00000003436	1411	365	492	1005	3446	913	871	624	1996	737	2090	589	779	1101	1812	872	610	1022	697	1167	3519	1452	217	2463	1572	201	1775	1710	1842	484	1197	334	677	134	2350	793	1597	624	520	635	317	293	382	965	502	872	514	2616	481
ENSG00000003509	6253	12641	3645	10688	13203	12245	18233	17316	23596	8641	7302	11836	3423	17175	7094	5390	3973	9909	8030	9750	14104	8909	4097	14304	4520	4024	6796	5321	2212	17860	5279	5218	8485	1866	8304	8681	15842	8257	2177	15572	7243	894	10647	6644	16738	4065	11566	9152	4661
ENSG00000003756	26988	12122	8884	10106	25880	7221	13025	10871	6531	6957	11828	18386	9772	17478	9221	10873	10276	14224	5858	9183	31383	25856	5265	17556	8988	5103	12410	12643	10417	8914	10216	2675	14521	2498	16238	16743	12480	13869	4547	11449	22663	8730	6011	9972	13901	17846	15698	21610	6709
ENSG00000003987	184	253	45	116	479	379	627	97	424	323	293	166	293	516	69	306	151	272	130	265	739	362	60	260	349	64	356	830	181	164	213	148	315	20	433	155	500	106	50	500	651	103	102	250	502	949	273	363	24
ENSG00000003989	581	6426	1366	713	1792	303	15984	365	3536	1039	119	92	739	5070	1920	194	3508	149	118	507	173	72	2459	798	246	1219	260	165	5613	1748	785	3743	530	211	202	930	4732	292	138	1241	637	236	6729	550	291	921	436	1173	3301
ENSG00000004059	28565	27604	35730	49264	14901	14248	10565	23735	6286	19875	16534	32247	13611	22972	19261	8301	11481	17960	10218	21281	19667	23960	14380	15028	7641	21388	25188	28007	17210	14140	12639	31669	17254	29232	14477	8113	15524	25507	25468	17064	13813	16930	10294	18483	15173	16457	14934	12808	24047
ENSG00000004139	6487	10722	9276	13488	6538	1955	2602	13036	2545	4043	7843	8403	2357	10817	6392	5218	5914	5106	5563	3971	9260	7762	17364	5844	1749	4972	3615	5702	8437	8025	3252	3584	5533	8512	7801	3586	7119	10554	4647	5420	5602	2779	6564	7898	18839	1520	5520	7427	6160
ENSG00000004142	15414	39087	18836	30772	15978	17607	11648	25044	14885	10383	16225	32133	12356	20642	21132	18476	24582	16987	12540	13369	20923	17359	31904	17017	7253	16081	13563	17163	21760	23098	9690	29656	15037	25420	17441	17877	21933	19946	11221	17038	15508	7497	20476	21544	22748	18522	11762	15270	21372
ENSG00000004399	8178	23477	26771	60925	10709	23528	11690	48833	3250	10217	37165	14252	10380	18354	17119	15001	29632	16706	11102	11674	28451	11992	11787	42703	8094	4093	7782	20003	46078	10777	12083	11755	18030	14151	15389	21795	8724	24492	14554	18740	1175	1203	6079	12824	25322	65209	15330	41190	12439
ENSG00000004455	21982	29941	17412	30596	20902	30810	29126	13029	26371	20993	22803	20061	13616	29107	18691	26447	23620	21259	36769	35490	23233	37422	28806	17472	25399	22193	12891	18229	21092	26383	11416	18086	13923	10040	14440	17580	15727	24969	31365	22225	37794	20253	22706	22829	18943	29907	7888	29160	23764
ENSG00000004468	88	158	19	15	166	31	31	87	136	20	1047	70	149	35	1635	205	23	966	1301	414	292	85	10	117	3134	23	207	55	1113	8	238	4	709	2	2335	90	327	59	94	831	132	28	119	61	93	174	282	680	22
ENSG00000004478	26104	11733	16388	26731	16544	13632	24711	35062	7277	35763	14745	12609	12949	33766	38758	13959	17026	12891	26091	17058	18067	23686	55223	11778	7715	9099	8105	10564	25910	27438	8985	15607	13810	16140	8954	14675	11058	23832	24294	14402	26322	14198	18895	5822	29897	21305	12897	27502	24038
ENSG00000004487	12286	19141	11098	17610	15501	16906	11370	8282	9566	11280	10033	13747	8519	12971	25884	4192	19721	9067	17481	8864	12451	28178	8675	13264	11059	6833	7570	6671	11324	9622	6541	7862	12480	4331	7104	13176	9175	9810	6160	11326	17934	4763	10268	12817	16897	16726	4012	13536	8983
ENSG00000004534	33262	6986	5267	6386	17170	6267	11777	5454	9546	4980	8794	17644	7381	13078	6017	9829	11436	8670	5255	7156	18918	17845	4230	10762	8434	3334	8432	8398	6254	7559	6409	3360	11999	1372	11260	12149	13381	9404	3544	6897	14536	10817	4310	6556	8636	13798	14959	14066	4270
ENSG00000004660	1159	4089	1060	5752	1267	977	605	1793	293	734	1188	1473	1690	2014	1148	1425	457	647	1141	944	1720	2364	1573	865	293	492	1590	1198	1493	1801	1148	1781	1470	807	652	2383	1016	2020	578	2471	1113	705	906	1186	1225	1183	1312	2508	559
ENSG00000004700	7373	4729	2766	5443	10078	15408	11843	4953	8216	5803	9120	9742	4844	8098	2054	7691	9582	4042	10384	4691	10842	8964	1789	8981	12641	1883	3778	5694	3750	3876	4854	954	6621	400	10867	10048	6236	8001	718	4185	8361	3345	3164	2974	10170	6943	4654	7739	1886
ENSG00000004766	3764	1836	1889	3422	3923	6852	3790	1489	2887	1935	4039	3619	2199	7338	2507	3466	2091	2899	848	2749	5343	6399	715	5797	2845	1101	2430	2468	1367	1237	2290	293	2961	187	4051	3790	2117	3420	426	1131	2208	2105	1431	1547	3126	3302	1565	3091	1448
ENSG00000004776	1708	5608	651	1200	84	1350	86	1483	1310	181	10126	159	84	256	1729	78	181	143	782	535	1994	121	297	845	223	142	805	1657	929	246	513	534	67	570	3359	179	252	466	879	6432	327	336	154	135	4491	213	188	7513	3117
ENSG00000004777	4838	759	444	737	1187	694	776	1132	41	941	846	2381	476	1219	155	912	444	987	422	1132	2463	3236	419	948	1036	369	1236	1372	512	1187	805	1760	690	319	2176	1450	910	1276	564	1342	1356	1096	124	896	1500	622	961	1668	220
ENSG00000004779	8399	9038	4579	7901	6221	10997	9277	5347	9308	7350	6456	8589	3967	8039	8165	4579	5665	5150	4781	4712	4935	8339	3263	6468	4921	3396	4010	5573	6549	5183	3693	3044	4784	4378	5337	4803	5011	8484	3321	6854	6255	3843	1994	4503	5399	9111	3648	5827	5802
ENSG00000004799	1103	169	372	530	44	890	3178	343	46280	2080	1673	500	241	143	11285	1582	1038	1153	50	295	1504	4814	50	1675	147	35	496	660	394	92	1309	11	981	943	744	2542	10499	135	121	178	476	612	3781	136	71	272	45	811	118
ENSG00000004809	9	2	44	7	25	13	2	7	30	2	16	13	9	4	14	1	21	31	6	13	55	24	5	8	9	7	23	7	4	2	11	15	11	2	12	9	38	53	1	9	3	5	6	20	3	27	2	25	1
ENSG00000004838	137	300	171	638	131	68	140	760	29	77	187	484	82	110	45	77	83	126	55	148	106	267	89	328	133	304	221	101	58	82	79	559	69	311	224	198	119	186	194	214	195	64	45	77	167	126	147	101	154
ENSG00000004846	15306	10062	132	144	335	8941	8701	51921	20030	615	49	1013	282	34242	46689	9128	8965	1548	63171	11365	4229	19496	12693	3527	5196	4325	131	1396	104	3928	384	2719	11764	4388	16316	73	15252	46	29363	151	6268	12487	18231	992	28808	1565	7990	2624	29603
ENSG00000004848	197	287	6	2	6	18	241	2	0	135	7	6	103	66	16	1	28	6	82	30	18	213	1096	0	4	228	9	30	69	45	19	4	27	40	6	34	428	128	95	8	320	226	406	29	362	5	787	18	186
ENSG00000004864	23524	25627	8553	14439	11196	16753	14859	10375	8301	9381	10572	16038	6577	38334	5375	11878	17541	12186	5356	13359	17051	23768	11910	25230	11073	9311	7646	7393	10068	12547	6767	4285	11615	6156	8470	13263	8721	17450	3966	5198	7927	7080	4537	14602	12095	18471	4223	8718	13212
ENSG00000004866	5611	9098	8555	20533	7127	17845	11451	20329	12218	6927	5751	12603	2711	16767	7428	2530	3047	9227	5061	6724	10879	7330	7363	12226	2716	15332	6726	7051	5102	4604	2604	18781	5020	4891	4579	5230	5858	8183	8699	4882	4949	3144	4425	6580	2908	5869	3265	6273	18565
ENSG00000004897	5175	11761	3669	8733	10233	14100	12424	6582	10592	10029	11988	9030	5325	12215	3807	8572	4265	5690	4708	4964	10678	9438	2893	12116	4973	3833	4713	5490	8181	4817	5476	1334	9327	436	9196	17445	7602	8217	1445	4885	8713	3479	5967	6862	11459	13693	3308	8082	2694
ENSG00000004939	115	167	56	78	97	70	73	89	31	49	84	81	97	138	25	41	163	89	46	67	119	108	26	140	75	5	39	60	52	151	44	7	111	9	69	72	47	58	30	98	92	87	50	58	93	78	42	103	24
ENSG00000004948	19	12	6	106	8	194	7	92	38	10	114	28	9	100	18	25	14	130	12	13	328	772	1	12	797	15	101	14	18	2	13	21	6	0	335	63	81	18	2	36	5	8	0	33	8	27	7	18	72
ENSG00000004961	1665	3941	2305	2795	2555	2705	4156	2897	2587	1395	2542	4597	2607	3701	3073	4303	3135	2989	3236	2031	2172	10009	1745	2612	3309	2654	1736	1760	2897	2398	1827	1530	1883	1756	2094	2024	3423	2971	1235	2132	3416	961	2290	1789	3827	3428	1189	2141	3085
ENSG00000004975	6942	14600	9527	12923	8842	5447	2870	14541	1982	6295	10261	10275	3198	10786	8610	5199	4536	6172	4220	5108	11363	15721	10596	7225	3934	6815	5287	8109	9003	3347	3938	6020	9722	5503	12277	8718	7726	9292	7797	6615	6273	2571	3295	9613	11247	11680	5034	9898	5880
ENSG00000005001	2	45	301	135	585	658	49	44	4	479	2228	8	4568	407	10	0	0	610	8	40	8	146	17	12	6	0	676	16	485	5216	608	26	176	1153	97	15	19	2	10	7	31	2	955	27	19	84	51	38	4
ENSG00000005007	19643	15113	20831	18394	20548	10395	8255	18564	1494	10990	13513	23845	16881	16517	19016	23635	8699	13565	15094	11207	23680	17575	15094	13261	11023	7918	11794	10364	16369	20283	11636	7431	13688	6343	19567	10734	9796	16042	10892	10234	10914	6849	9151	15501	17835	11404	8252	13749	16692
ENSG00000005020	14063	3857	3390	2139	552	8722	5583	4488	3943	4309	11155	1517	3836	11563	1694	6351	3388	5279	4972	4358	10345	625	547	12700	7250	2316	3186	2932	2620	2424	3949	86	7116	129	8785	7258	2713	9885	182	2565	4074	2878	967	2672	2819	4682	484	4607	1656
ENSG00000005022	65333	87454	58867	40608	60779	39770	59460	81217	24813	20598	27549	68636	36846	63080	95559	74618	63259	51995	48401	31004	37841	38274	34518	91828	16986	22904	25487	19383	63337	43458	32195	36609	42628	36818	42107	46452	29599	60285	21626	35603	33451	7760	24271	66961	43465	31484	17117	24821	35635
ENSG00000005059	397	1386	437	1089	768	2760	871	597	4397	228	1720	2013	1911	222	857	233	228	2289	522	599	2149	1342	54	1225	1032	455	2541	853	2344	783	1173	142	1831	382	1787	1732	847	1657	515	831	1784	96	1504	986	185	865	477	736	493
ENSG00000005073	3766	440	1182	155	206	38	721	326	351	482	668	2948	292	3109	418	1039	1095	432	947	326	497	782	15	1099	70	613	739	2230	629	674	552	543	560	263	1048	809	44	2149	2112	368	347	1030	431	831	334	235	91	907	1678
ENSG00000005075	5470	3690	4136	6197	2483	3682	1925	3763	888	3614	2622	5707	1303	5076	1696	2356	2495	2869	2723	3445	4036	5517	2809	2902	1335	2145	3128	4196	2343	1477	1713	4666	1377	2176	2308	2687	3240	4121	5832	2949	1712	4205	1067	3417	1991	2304	2259	1610	5740
ENSG00000005100	7246	15562	6368	5211	9231	9653	8405	7230	7538	9705	7803	14111	3669	11086	4666	10943	6828	6391	3804	9292	12662	8357	8709	11572	2854	4104	5119	5448	10752	7772	5382	4643	6043	869	6489	11256	11771	13554	982	6921	6923	4076	6805	8225	12319	19380	6720	9347	4075
ENSG00000005102	227	77	495	705	104	202	108	377	245	17	215	201	536	665	386	12	63	231	288	547	249	108	193	610	73	183	755	411	1598	452	789	360	249	391	536	45	148	157	953	386	54	44	247	217	114	177	193	295	20
ENSG00000005108	295	61	223	133	49	101	157	134	173	33	38	57	154	346	100	60	77	309	359	180	1143	113	48	434	101	27	452	111	313	97	201	13	97	12	280	39	285	76	98	43	47	49	51	47	71	85	39	74	47
ENSG00000005156	6179	7390	3725	8211	3691	6914	3505	5232	1847	2689	4835	4614	2318	7126	1997	6012	4289	3005	3347	4537	5809	5624	7578	5618	2417	2920	1891	3538	4224	7512	2559	2806	3177	1868	6063	5610	3367	5222	4492	2766	2948	1607	3878	4256	8086	4761	2692	4024	4348
ENSG00000005175	3714	1469	955	1421	3458	3924	3000	698	2967	1086	3807	3880	2296	4009	1817	3754	6861	1452	1911	1463	3878	3819	756	3139	1916	529	1795	1885	1449	928	1855	396	3977	169	3096	4117	1973	2071	310	1814	2558	1165	1251	1543	3802	2481	921	3024	912
ENSG00000005187	5277	4937	2273	5844	6615	8125	4910	4827	4548	5395	6801	6316	4542	7882	6051	4459	4414	5179	2506	4284	4506	6409	1134	7767	6234	1557	4066	5771	3779	3675	3724	822	5007	412	7382	4712	3858	5117	1066	4689	5297	3860	2206	3610	6669	6028	3156	5961	1573
ENSG00000005189	755	890	523	1528	498	1508	935	814	320	723	764	2288	347	975	324	269	274	407	483	374	1828	1059	222	924	829	526	364	395	1005	195	434	385	511	162	742	927	563	906	121	975	1139	248	153	1040	588	354	389	474	94
ENSG00000005194	7779	13470	7033	8887	9750	8954	5475	11047	4811	10672	7371	12542	6390	5209	8355	3583	4310	7866	15487	5310	6006	5931	4369	9064	6939	7492	6050	6968	6428	8494	4783	8826	9880	4181	9141	6284	7540	9109	2895	4619	13689	2442	3646	9948	11447	9214	4556	3694	9577
ENSG00000005206	17673	7426	22233	7426	15828	4535	4348	11860	381	4287	10561	8168	4483	10645	6747	4769	6041	12361	3215	4329	19014	9265	4190	12156	6676	3426	11646	10600	5202	5083	8231	7144	6025	8537	14871	6496	6283	16008	5498	5239	6760	7992	2154	8459	8582	6654	12252	10567	9862
ENSG00000005238	2179	3519	3225	11753	9473	4527	3779	7865	4177	3147	4270	3850	3658	7496	3787	1386	3471	5685	3066	7086	2925	10023	7009	6717	4873	5703	4707	4103	4398	6193	3406	5958	5987	2894	6052	3775	10545	6194	2964	3362	6190	2865	7173	2183	5840	5229	3173	3345	5242
ENSG00000005243	2518	4041	9532	2572	2098	5804	1767	2624	4859	3876	6237	2481	4498	6843	2169	1045	491	4638	2116	823	9204	959	623	3161	477	5156	2130	3522	2064	1306	2386	11305	4686	2804	2817	2673	716	13773	999	1822	756	2082	1107	4105	1013	689	1542	4190	2644
ENSG00000005249	543	1477	441	1923	2619	2019	1753	1474	241	2014	5104	332	1520	1722	650	2445	2046	1469	901	981	628	5722	400	2255	3790	153	1183	1306	270	484	1229	173	1062	66	2545	3115	2382	2698	111	392	3249	822	631	1060	870	4930	215	2296	227
ENSG00000005302	3802	2755	1208	2158	3963	2471	2141	1686	2106	1790	2778	3619	3272	3713	3060	2710	3863	3276	3607	2751	3797	5089	547	2842	3589	1217	2562	2811	3240	1648	2175	1018	2927	392	4632	2631	3357	2524	945	3068	4078	1359	2203	1872	3183	3300	3065	4453	884
ENSG00000005339	12902	14919	15852	24293	17847	9479	11649	16427	3553	11075	11673	16055	9007	15540	20773	14018	24730	11020	7451	13401	13066	22117	12331	19590	10063	4552	8212	8479	13194	14567	7346	6427	9397	3745	19901	9872	7223	13234	6085	10833	11194	5519	7921	12630	14335	11299	6440	15791	10602
ENSG00000005379	1495	1443	564	130	1091	69	25	348	34	202	2248	1116	1349	428	507	208	510	1272	193	275	4773	2304	11	445	639	88	2041	3953	262	285	1106	17	1197	74	3422	411	732	439	822	693	590	338	61	987	183	77	5994	5875	29
ENSG00000005381	0	39	8	2	4	6	6	16	25	8	31	14	34	9	2	2	0	50	13	12	26	37	6	12	50	6	50	4	38	2	19	20	18	14	61	6	43	6	2	81	6	4	6	20	2	8	4	18	6
ENSG00000005421	57	36	198	75	96	3063	29	811	19	237	56	12	668	38	254	74	7	82	12	27	389	48	10	208	73	0	747	27	184	75	280	12	51	39	198	108	150	34	7	32	145	16	599	26	12	35	67	39	238
ENSG00000005436	7918	7636	5210	8797	12468	14320	15986	3845	12694	9025	10339	8643	6609	11026	7050	14427	7453	6187	4444	6797	9813	9848	3783	11908	7836	3098	5320	6374	6708	5091	6005	2365	7696	779	6967	12280	5627	8315	1997	5405	7336	3696	6016	6088	13649	8070	3958	8856	3688
ENSG00000005448	1344	4114	2940	5439	1888	3243	901	2016	1371	3589	1268	3919	932	1326	605	691	893	1833	2816	2351	1508	3145	1714	2172	1467	1990	2813	1924	1881	2277	816	4494	731	592	2825	4851	2764	1016	3366	2872	2107	622	1216	2042	2127	2072	1053	1017	3458
ENSG00000005469	1162	1776	3695	5066	4111	6446	2608	1133	1324	3631	2739	2536	3807	3846	1034	1338	745	3402	145	2608	4516	3702	521	4926	1619	1108	3715	1911	3615	2061	3038	692	2954	280	2318	2362	1418	3123	230	933	1708	524	1215	930	1387	2920	1551	1702	1296
ENSG00000005471	395	306	785	1586	424	10011	437	346	2657	1937	800	2618	236	2544	189	2448	382	1444	70	104	1372	3832	14	426	6954	679	1670	657	439	75	1111	198	113	472	2324	75	914	5017	106	364	451	313	87	160	58	253	271	641	10911
ENSG00000005483	20364	8149	10310	8032	18545	9525	8108	9218	5057	9622	21946	13819	6832	32199	8573	11891	13592	11589	6728	20052	25833	24218	3264	27426	13770	4830	8028	7718	5995	6731	7343	1500	15902	630	13949	16187	8122	19069	3801	6777	14769	9210	5521	10828	17002	11034	6294	15641	3735
ENSG00000005486	27621	21124	31747	49714	16257	14241	12416	18363	4614	22040	23132	18998	6006	31129	6730	2664	15699	15781	18941	15673	14830	25911	28419	21200	7398	28687	17595	10742	20101	9319	8213	39466	8008	18807	8676	11093	25195	20318	19551	14742	17771	13406	7062	18091	8238	14629	5291	12418	47899
ENSG00000005513	1129	14248	4274	3750	4996	23	281	7600	10	7512	2543	208	7176	1409	5091	62	1262	1602	1183	2520	2298	223	1554	3758	1354	185	3092	3977	1932	1399	1808	407	696	73	387	16323	1198	4002	70	10722	7013	1285	499	2777	7193	6769	7334	4592	84
ENSG00000005700	2648	3832	1846	5113	9745	8721	7793	3511	5372	6518	5032	5508	5572	5687	3775	7738	4888	3249	2508	3495	9840	6982	713	6968	9782	972	3222	3112	3050	1917	2764	462	5374	430	7305	10905	3121	5722	437	3261	8174	1236	3246	1799	5283	5005	1763	5964	1313
ENSG00000005801	4064	1502	641	1007	3556	2524	3230	845	1667	1860	2174	2827	2554	1978	1074	1840	2497	1406	699	1646	4465	2153	447	2382	2622	318	1818	2469	849	1311	1340	366	2434	107	2475	2940	1597	1702	331	1228	3283	2216	777	1561	2988	1052	2872	1312	345
ENSG00000005810	8847	9579	12879	12093	16711	8961	17112	13798	6506	3416	9918	7919	9770	10735	17135	15740	7194	10845	6574	7171	16775	10544	2863	27520	11215	4608	7428	3958	12576	6749	8714	850	10429	1260	15974	8185	5769	10071	2077	5804	9685	1824	6434	7392	10075	4771	3898	17870	4006
ENSG00000005812	9801	9425	5228	6292	14197	5998	15644	8583	6885	3876	12882	9111	7261	10310	6713	10642	4282	7792	4199	7146	22451	6280	1597	20775	9754	3470	5754	8771	5704	3492	5555	945	9464	976	12463	7308	6836	8991	1649	6085	13999	2908	4338	7093	13524	6358	3527	14393	2382
ENSG00000005844	324	921	1275	1557	340	603	380	214	396	308	1777	885	702	355	6732	1801	145	6090	2938	2853	975	549	273	762	11396	808	1317	633	10940	466	2214	222	1400	152	10395	402	6743	875	3853	6031	633	158	359	241	242	1179	3838	3311	491
ENSG00000005882	3353	10816	7243	10189	4790	10747	13672	7750	733	4694	4237	4949	3339	6154	3942	11189	1210	4743	2689	2809	6104	4222	7936	4721	756	3391	3249	3696	5945	4933	2344	8315	3816	5629	6357	5202	4843	8973	7031	2974	3743	2239	2590	3019	5862	5922	2462	4658	9714
ENSG00000005884	5041	106094	41412	207392	34516	36889	46763	137788	11139	41477	79566	31896	26849	8843	6536	25626	6541	38018	6389	15742	9664	44259	39462	61628	4192	47161	42138	27812	24542	41982	15830	3756	32836	24452	62825	106517	47887	103569	9331	13496	42577	15012	54402	11558	70892	111683	19242	9148	58866
ENSG00000005889	3458	4609	1290	1688	6810	2970	4074	3103	2427	3472	6254	3815	4653	5562	2664	4925	4926	3372	3439	4019	4725	4728	541	6406	5330	1470	1868	3028	1837	2412	2410	494	3849	234	4052	2352	3726	2509	425	1982	4326	1895	3225	2303	5108	2939	3012	3261	811
ENSG00000005893	30504	72849	27897	53317	59963	74678	50260	66364	87891	39936	58370	29503	21756	44117	79545	21846	27198	42465	54255	50090	40897	56086	13167	50768	25361	43616	18656	31067	47055	22489	18160	4962	44295	5159	29334	36455	42808	52504	20214	19619	44105	17931	30282	24151	64629	49832	9331	40518	22307
ENSG00000005955	6216	12039	4867	7574	10405	10344	5358	8140	9737	3584	8325	9904	5975	10270	7763	8476	4679	5512	6485	5411	10020	10842	3195	9029	5755	3419	6005	6877	6206	7107	4301	3180	7953	662	9692	10182	8076	8512	2874	6011	8453	3699	4732	6356	9273	9795	4336	8592	2903
ENSG00000005961	271	43	30	63	45	74	49	47	3	76	52	39	65	31	43	72	40	21	130	39	108	421	77	120	34	9	241	26	97	46	84	472	30	37	31	486	29	74	18	221	49	38	34	91	98	46	81	168	12
ENSG00000005981	68	83	23	8	71	209	71	145	66	29	23	53	29	82	44	6196	84	166	20	25	1566	448	5	925	109	1	377	122	21	34	937	10	65	133	46	61	1761	105	4	154	24	17	949	31	11	25	20	67	13
ENSG00000006007	9034	12732	10387	15196	17204	17726	12985	12512	13575	15895	10770	14977	7918	11057	8611	4232	7921	10222	5585	11199	12972	9072	3930	16773	8401	6762	8342	7875	15151	7069	7689	3111	10455	2948	9545	8109	7302	12184	4475	6597	10598	3763	5328	11121	13662	8279	4418	5926	5883
ENSG00000006015	8189	4199	4015	3700	2155	2235	1611	3204	374	1779	2814	2988	2093	2226	4030	5121	3357	2668	6312	2688	3412	2488	1788	1508	1954	2383	3532	3904	2513	4096	2021	6406	1218	3951	5593	1477	3985	5861	3137	4127	2230	2747	1021	2892	3020	1043	3498	2754	3371
ENSG00000006016	109296	56992	109632	86851	57695	42610	29485	82126	62788	42400	37359	101625	54361	73683	90514	226164	59660	57742	87585	42365	59188	67798	116599	49420	43120	46974	65291	63240	58588	63522	32907	175835	43767	92344	53393	54620	64979	56652	103550	86716	41063	50130	56095	60268	52207	32927	73771	48817	97362
ENSG00000006025	2799	1776	2438	1278	3258	3089	1698	2288	299	2524	1701	4118	1095	1590	1385	2200	1661	1641	528	1764	4528	2988	2015	1870	680	816	1781	3613	1437	1974	1116	1211	1648	483	3166	5087	1557	3053	3093	1670	1418	1636	264	2452	1661	1793	2712	1719	1290
ENSG00000006042	11505	15040	14134	17408	17189	9154	6792	15750	9358	17234	38515	8431	7587	17754	11439	4286	4634	11742	7715	4873	54711	9142	6603	21115	267	7666	11052	12602	22938	11907	6858	16856	18485	6893	9082	16966	12583	22525	798	4800	8998	3936	3251	28676	642	21146	9061	29472	3254
ENSG00000006047	526	565	196	9	27	8	115	106	10	241	118	77	206	397	39	16	37	35	69	121	30	632	948	75	32	13	151	16	58	316	60	779	38	127	45	320	88	378	83	618	31	334	22	124	60	18	633	38	21
ENSG00000006062	2579	3741	3117	4994	2366	2665	1580	6623	401	2197	5326	3460	1753	2768	1852	1860	2979	3436	2195	3519	5794	4697	2466	1841	2828	1130	3023	3422	4270	1949	2053	2058	2528	1043	7331	3318	3381	4252	1485	5045	4445	1120	1150	2825	3160	3239	3338	4971	1154
ENSG00000006071	9	10	72	2	10	0	1	40	17	1	12	1	101	154	5	10	25	14	1	7	13	3	1	10	12	5	9	8	8	6	7	4	4	0	13	24	61	201	1	6	4	1	0	2	0	1	88	7	5
ENSG00000006074	3892	3680	6161	2684	1476	1078	831	208	603	132	1326	8640	2246	12997	322	43	274	1080	3974	2862	221	916	3018	337	225	1772	2062	1043	11943	10621	495	5809	1294	689	1554	79	2245	59	743	7672	1725	216	3116	2609	631	17475	645	1955	1413
ENSG00000006075	281	674	374	262	482	222	114	50	197	188	1555	1150	165	1006	738	425	72	1202	3240	775	295	730	205	484	2009	4334	353	154	2648	824	232	507	848	114	1082	439	2111	565	871	3233	1845	1548	1377	365	241	1547	292	452	319
ENSG00000006114	4184	12634	4292	6555	11240	9133	4380	7507	3506	3494	8873	8161	4446	12808	7097	5389	3719	7032	4282	4690	8591	8602	5970	12933	4578	3278	3769	3886	8124	6489	4602	3472	8513	947	9901	8097	7429	6859	2710	5010	4826	1944	4370	7458	7628	8589	3857	7169	4003
ENSG00000006116	20	7	1	12	7	0	0	1	6	1	2	0	12	7	5	9	1	8	7	7	12	10	0	7	11	0	3	0	8	1	1	7	0	0	9	9	34	4	0	7	2	3	0	1	1	3	7	3	6
ENSG00000006118	10064	3246	7852	12430	4274	739	2199	13617	111	5276	4437	14463	6531	1986	7264	2764	7586	3690	2503	5738	2954	27331	17935	2833	1214	1184	3778	7151	3227	4188	1679	937	1698	2468	7124	5689	17630	6981	3070	2672	3261	1209	6992	3648	23110	1034	5583	1803	3227
ENSG00000006125	22378	59963	29377	57002	47071	25925	16869	60841	26902	15809	52684	54329	14603	36478	38360	29345	13132	28225	24340	26094	25188	41038	39571	38416	18909	32327	14151	20426	33093	34824	12952	29329	30720	5639	34661	38928	39659	37979	18046	33730	39693	9403	25576	34584	52429	34510	15126	30497	17938
ENSG00000006128	4	0	0	4	0	0	6	0	2	10	0	22	2	2	0	0	0	2	0	0	11	16	0	0	2	0	0	0	0	0	3	0	0	0	0	2	4	0	0	0	0	0	0	2	0	0	0	0	0
ENSG00000006194	5955	5468	4008	9363	5747	6819	6734	6678	3373	4527	4643	6570	3825	6812	4027	5254	5039	4704	3890	6068	6775	7505	4251	5518	5534	2520	4215	5310	4232	6098	2756	3315	4473	2306	6429	817	5518	4110	2270	4901	6416	3268	3031	6022	6088	6307	4969	5872	4143
ENSG00000006210	3566	11652	9240	7767	6226	1142	2846	26248	255	6377	9498	745	2331	7029	3519	480	1160	4322	6828	4410	6076	5273	3071	15502	813	4163	3327	3673	12317	986	3994	3108	10235	1048	2616	7661	8133	15858	5172	1471	1209	2110	3307	7157	8480	12892	5406	3029	3299
ENSG00000006282	8473	32520	11498	33572	14662	6637	11094	23979	4474	7319	13135	12909	6531	11925	15364	6403	1547	10344	8426	6248	15857	8823	32915	16991	5234	22466	8817	14630	6953	10185	8036	29555	12397	15361	13488	28542	14889	23193	20890	7922	12730	7901	4138	17491	3660	16496	21574	15283	13946
ENSG00000006283	68	16	141	221	12	84	30	63	14	67	24	443	37	251	39	7	103	44	17	79	58	551	85	67	32	78	57	112	158	133	148	51	14	241	161	44	56	269	18	6	22	10	79	98	39	59	49	20	43
ENSG00000006327	988	6749	5140	18242	3318	9245	3268	5397	3967	9821	4658	14809	3153	3336	593	542	3643	3288	9232	8037	874	12831	8961	5075	4372	7242	5743	3704	2995	5244	2320	4669	3916	2721	7196	5116	12737	9632	1508	2683	7905	2609	5249	3853	12128	7511	3726	1010	12998
ENSG00000006377	2090	67	40	7	51	25	22	1	15	165	15	25	59	270	4	266	1080	25	404	470	30	1260	0	66	214	16	42	3	26	77	29	2	6	35	0	178	10	26	0	99	6	67	24	16	152	5	8	340	22
ENSG00000006432	179	789	1821	923	1935	2783	950	1673	60	1575	621	259	1860	1247	712	80	79	1573	156	704	993	2398	1103	851	627	362	2346	419	2175	3078	1077	1320	556	3531	337	492	753	461	272	199	134	94	1884	400	190	1137	456	94	478
ENSG00000006451	14564	6542	4376	7639	6617	8542	7647	5476	19203	4024	12059	11070	5769	10977	5680	5897	8855	7344	8311	5406	8906	11412	2802	8936	5912	4211	7094	5917	7015	4035	4860	2101	8995	1376	8883	6379	6732	8076	2602	7282	13779	4852	7909	5044	7600	8014	3144	5813	3795
ENSG00000006453	6160	7216	3519	37643	5580	8736	7382	9761	6010	6562	6333	4233	7002	9190	16784	5111	6039	5472	7264	3885	4921	20055	3526	5593	2668	5538	4755	10494	9189	11516	5502	5906	3465	1707	1889	8641	3778	12808	10336	2564	7391	4208	7901	3660	11513	8253	2949	8928	1477
ENSG00000006459	3546	1567	1812	1115	3399	1612	567	1124	870	1314	3215	2550	3460	3686	3369	3271	5792	2346	1273	2094	3034	6596	201	4020	3018	450	2514	1419	1066	1958	1972	170	1788	233	2978	4024	1789	2208	255	1949	2569	1244	2308	1201	1902	2125	1426	4174	438
ENSG00000006468	3494	5891	8688	7317	43066	5542	5225	3536	3020	7829	10655	10202	5039	485	3155	5054	1134	9914	2984	1400	13926	4382	1186	31283	9927	1927	6153	3868	4167	2010	7425	1378	6950	80	9824	18674	5434	21493	270	2013	4737	52	3927	4882	15290	9066	2532	6360	2531
ENSG00000006530	5495	5781	4613	8863	4352	10388	6230	6139	5221	5256	6876	6327	2917	8976	3673	6034	3618	5769	1839	4230	10162	6450	3350	7331	11542	2960	4561	6437	4036	4267	3346	2255	5757	1427	4977	5214	4830	7560	1405	2572	4275	3548	2071	4777	5711	12574	2960	4605	5874
ENSG00000006534	3158	14701	5561	26223	2176	2251	1955	17688	1802	1895	2981	11310	1749	3373	19045	1204	21047	3020	33153	2178	2886	4061	3119	2239	1964	3566	1941	4526	4540	966	1951	8055	2810	3328	4971	2386	3420	6470	8687	4921	5068	1529	1970	2651	9728	1277	3289	3919	1719
ENSG00000006555	65	68	2336	1399	1118	1924	170	102	35	12	713	46	5826	415	244	13	142	2349	93	75	68	154	35	32	142	12	3386	27	4488	4368	2616	42	429	4492	217	26	104	47	65	131	177	16	1833	63	49	48	178	82	14
ENSG00000006576	4700	2383	1132	4475	6753	6443	5628	2294	2899	3846	5896	7101	2299	12147	1566	1366	5228	2381	2646	3526	8086	11787	707	11304	3236	1320	2109	2495	2766	2015	3348	344	3589	231	5104	6917	2384	5934	246	1588	5008	2387	2111	3480	8372	5694	1459	3118	673
ENSG00000006606	11	5	6	50	16	18	1	16	11	24	12	5	30	9	10	4	0	7	31	15	7	11	4	15	11	2	24	8	25	2	12	3	8	20	16	65	20	6	12	9	4	17	4	10	1	7	2	26	10
ENSG00000006607	17057	35205	26252	34529	33925	21816	35434	71667	13434	42733	13483	10322	13460	38125	10725	4823	20056	26489	14751	15883	49899	21234	19074	75344	31767	20221	11060	15471	23967	25496	15143	5846	30069	3944	15296	29188	21025	37966	8995	13661	13394	8068	11398	19533	23845	14822	37933	22965	17915
ENSG00000006611	4	4	2	0	0	0	0	0	2	0	1	0	18	2	0	4	121	0	2	11	2	36	0	1	0	0	2	0	0	0	9	0	0	2	10	1	19	0	0	16	0	0	0	6	0	0	2	9	2
ENSG00000006625	19574	5530	5862	8486	7112	9583	8171	5708	6505	4493	6327	11104	6575	12771	4996	4362	7284	7583	6666	4370	11933	16311	3625	9269	10539	2555	7127	7846	5839	5005	7875	4303	4230	1927	5149	8851	7378	7272	2152	4008	8801	6880	2782	7653	5422	6482	5085	8678	6095
ENSG00000006634	3585	1100	484	1224	1846	3922	2054	574	1505	2600	1956	3157	811	5427	908	2978	3305	966	1150	1667	3257	4652	524	2384	1404	364	953	1085	1621	734	1673	211	1439	61	1746	3235	1019	1659	128	1237	2267	1508	570	1415	2322	1787	838	1514	588
ENSG00000006638	1133	296	558	1058	1470	118	130	637	125	477	2025	500	322	1328	477	10228	262	206	637	267	1632	834	485	1620	294	96	439	306	892	330	1204	389	187	381	353	5631	258	282	257	273	292	618	333	223	193	362	195	1953	481
ENSG00000006652	17567	3900	1551	4978	5135	12929	6436	1241	5075	5623	7465	12017	3598	15071	3420	25816	3924	4870	3100	5202	19092	18914	1855	6685	4234	2842	4935	4488	2053	3078	4028	1307	4459	552	4192	8678	3556	7274	471	3652	6229	10029	1601	2846	4441	12438	2597	6965	1314
ENSG00000006695	1784	3440	1594	1731	2186	2119	2295	2205	2148	874	2257	4392	1460	2485	2082	4026	1959	1525	988	1738	2478	3348	1857	2848	1222	1272	1105	1707	2327	1633	1210	1609	1665	1115	2857	2606	2076	1688	1150	2087	2305	834	1322	2306	2549	2403	952	2239	1045
ENSG00000006704	12025	4226	4147	5357	3855	2470	3618	2917	820	2768	3515	8860	3291	6975	4599	5993	9599	3496	2639	5135	5228	14064	6306	3457	1321	1440	5274	4556	3090	4590	2472	3337	2143	4022	5123	4024	3533	3312	5042	3594	4014	3526	3098	2995	5339	2275	4660	5690	4846
ENSG00000006712	7920	12977	10493	12356	11601	9299	6875	13633	4188	8881	6565	11794	7050	8481	9559	8193	3906	8608	17156	6813	8353	12363	7625	15977	3571	6740	7410	6566	10596	11913	4412	14293	8318	5202	10049	8245	8265	10066	11118	7702	6613	4358	4642	13434	10273	7419	5069	7185	11240
ENSG00000006715	27148	11775	7302	17893	17459	16850	12561	10603	8430	7872	15399	13494	6301	31156	9840	9609	6965	11314	5686	9162	17377	15331	4407	25450	10220	7634	6090	7236	5345	6037	7091	2306	12677	1547	11592	11050	8248	16023	1943	5418	8375	9092	4215	10740	12146	8585	5002	9022	5026
ENSG00000006740	334	264	231	345	340	273	313	440	179	165	457	305	281	484	349	201	383	294	246	266	366	365	131	366	388	94	335	389	478	197	249	281	174	115	570	311	432	281	188	259	174	308	131	172	243	253	302	303	184
ENSG00000006744	8838	21289	14325	14591	13682	10848	6141	16857	4843	5293	10300	15363	8006	15125	11202	10926	7730	11954	7518	8228	15489	16797	15253	11289	4717	10589	7586	10429	15668	10055	7720	10024	9889	10023	16766	14637	12205	11796	14424	12667	12703	5893	7302	13626	13418	14875	8832	10585	11635
ENSG00000006747	97034	7080	734	760	244	613	8809	99	520	622	807	8250	1187	253	36798	91	2357	1821	23645	332	131	82105	57	169	1158	21362	492	263	350	42757	190	818	7203	348	997	171	307	91	57782	37053	19590	3339	3189	1839	34648	25034	24	3972	140
ENSG00000006756	4289	9311	9428	9627	10853	3184	2808	20798	3198	4989	13253	8013	6777	6847	10206	1614	6312	10311	2640	5650	7099	9735	4301	5574	5347	4417	4137	8477	7177	5427	3357	2650	5200	3803	8607	1924	13465	6734	5087	3250	6205	1873	4206	7752	11869	3876	2560	4580	5877
ENSG00000006757	2739	3942	2295	4296	2345	1655	2602	5865	1592	4770	3550	2531	2391	2766	2635	1920	1366	4192	1883	1658	2500	2564	1141	2882	1709	2812	1623	1833	1784	2001	1357	1878	1722	2058	1305	1350	3423	2579	1160	1190	2277	1360	1999	2470	3593	2189	1904	444	4209
ENSG00000006788	89	493	24	28	53	1362	36	16	26	14	270	21	521	38	55	1206	3398	130	72	49	4078	2332	11	92	37	13	1282	418	33	50	39	16	42	38	3583	44	77	24	26	20	20	27	23	54	8	21	52	1198	14
ENSG00000006831	13513	17815	16354	29667	24643	23930	19326	45277	17035	20680	22390	22295	11160	29212	24931	9123	20902	20192	22374	20084	21087	39304	20984	17457	18577	13773	12953	25638	23128	25952	8943	8479	21979	10895	16957	15368	9168	19512	13253	12633	27866	6161	13330	21122	26199	26192	10782	15365	16432
ENSG00000006837	1640	3801	1888	2931	3739	3423	2540	3387	938	1805	1906	3576	2517	3748	2823	1797	2886	2685	2862	1511	2126	4969	806	4321	4273	936	2009	1318	1906	2670	2370	1322	1440	651	3000	2850	2731	3151	725	2026	2368	715	1575	2775	3596	3689	1086	1762	1479
ENSG00000007001	174	50	46	49	162	103	168	85	64	116	91	188	149	68	39	94	55	109	55	100	188	143	13	96	237	21	148	92	34	151	63	13	64	45	158	163	151	194	17	49	84	77	18	46	66	54	176	178	30
ENSG00000007038	2	98	22	2	10	1	2	12	12	86	486	23	3117	6	28	57	0	482	3895	38	227	5514	16	226	4	6	139	759	21	20	15	4	435	19	24	6	17	2	134	715	4	0	11	4	119	2	8	8464	755
ENSG00000007047	33042	36573	37888	41303	24236	18610	24671	43232	7645	27123	20665	34023	20330	32719	30699	26616	14544	19575	24443	22755	24079	33037	38317	39484	9626	23682	21132	22294	31014	39807	16625	46961	18344	30694	24507	18758	22120	32167	31861	22069	19816	18940	17825	21753	26454	18185	20376	22838	31441
ENSG00000007062	825	762	731	46	384	730	328	399	183	139	2161	64	3364	365	358	216	149	342	5677	150	2091	9404	42	318	955	42	440	209	159	92	243	68	417	18	262	124	303	352	114	97	258	66	82	1247	387	680	97	588	74
ENSG00000007080	14695	11331	15568	17017	10100	6116	4439	12922	516	7927	7767	10678	6899	13549	9672	10924	4270	9341	15605	7346	8813	8458	12089	6582	5752	8105	10908	10167	7695	13063	5458	27196	7539	16241	12067	6322	8275	13060	20830	13851	6092	6037	5993	11415	11419	5206	9010	7617	16165
ENSG00000007129	55	82	138	114	52	77	40	31	120	46	415	169	115	64	633	135	32	772	324	397	206	153	40	141	1648	123	255	139	790	3711	344	27	243	33	1476	109	396	82	174	754	100	46	49	46	63	141	461	340	16
ENSG00000007168	11446	20048	15370	17433	28547	22209	15212	22103	13745	8349	24740	22178	20027	30792	19334	13434	12170	15671	11210	14391	22859	27426	6030	27476	11865	14019	14852	10210	16006	13884	13452	8009	17654	3584	22221	22378	22966	23572	3641	15275	22027	4759	18794	14889	22152	24313	6848	20797	7515
ENSG00000007171	243	341	49	105	60	10	32	90	12	273	176	35	41	67	174	54	510	42	135	65	65	606	102	146	12	30	289	69	52	1198	32	144	39	59	228	218	80	119	50	1522	58	10	20	128	23	31	31	110	126
ENSG00000007174	417	253	7201	235	332	195	144	256	218	461	7408	384	190	159	202	251	301	507	128	226	5923	237	245	1514	397	70	2670	253	1535	138	1936	120	228	201	620	3632	677	8579	32	232	190	158	106	1229	231	680	309	189	99
ENSG00000007202	18381	48163	30942	59265	48579	31276	20200	47861	11351	13671	27539	35551	16816	42830	28960	26943	37180	28766	13843	22690	37262	39730	53139	45133	15432	18690	17825	17767	36225	40059	14029	14327	21581	21070	34878	29595	32603	29855	10372	18646	23980	5118	25366	31737	37175	30230	13337	25421	33672
ENSG00000007216	24	149	92	32	81	19	9	28	4	5	15	180	74	17	220	6	50	10	105	20	21	380	2	3	160	2	129	77	50	142	194	30	1	11	332	1	22	120	33	111	45	5	14	18	15	5	60	45	33
ENSG00000007237	55190	109125	140532	33672	81045	14941	23325	91066	4906	79521	110215	2164	64505	133590	8390	21377	27350	63850	33974	72869	91721	29135	55816	177906	39423	30578	35200	32973	58870	33563	35917	27300	53969	19502	55520	118083	47621	148774	20728	37428	42774	15309	19663	108597	96942	76326	28296	55307	34534
ENSG00000007255	8237	3388	5967	6746	1481	708	1131	7615	224	3961	1949	3878	2097	3355	4818	1010	632	2178	4246	3668	3056	2206	2415	4262	998	2538	2889	4676	3263	3237	1497	4110	2270	1351	3423	2063	1464	6060	5611	4679	3599	4174	1141	3478	3036	1103	3648	3451	1528
ENSG00000007264	272	120	225	382	61	103	481	112	41	68	323	165	117	3655	448	86	547	365	213	467	186	190	4964	113	494	217	238	99	1958	634	276	124	98	104	821	60	597	208	335	562	123	2572	51	65	2275	89	1777	489	176
ENSG00000007306	1	17	35	12	38	30	1	4	19	0	63	0	118	35	0	0	0	23	2	15	6	9	0	6	0	0	9	0	2	68	31	0	0	6	2	2	11	0	0	102	1	1	24	4	0	0	8	4	2
ENSG00000007312	230	139	197	306	94	157	87	687	50	78	142	74	743	163	2800	97	1133	343	933	1118	719	65	206	653	697	146	163	492	920	102	1027	527	230	128	6959	48	272	89	394	1103	38	47	143	128	73	222	735	3864	123
ENSG00000007314	197	5	7	19	37	16	17	70	14	13	20	4	100	69	79	34	222	23	28	18	14	225	58	102	62	6	95	8	28	2	18	39	14	48	68	8	25	14	51	9	7	17	0	22	7	3	4	248	4
ENSG00000007341	4053	2574	2113	2933	3570	3914	1424	2785	2536	2967	2515	4012	2506	3517	2695	2016	1086	2156	2224	1996	4088	4120	1005	5122	2922	1526	2647	2222	3635	2317	2224	774	2921	582	2357	2389	2849	1771	2057	1765	3273	2875	2012	3308	4025	2968	1302	3064	1731
ENSG00000007350	1600	272	111	639	643	441	2233	393	22	16	33	2	142	569	502	4	65713	40	947	306	181	8799	65	94	27	233	41	18	984	269	156	128	236	135	200	35	237	106	15	1236	78	1501	84	342	23	52	32	2499	49
ENSG00000007372	197	100	182	66	433	89	394	180	159	57	196	9302	225	160	297	1545	1397	170	21	278	1150	817	115	377	348	27	230	215	322	84	118	35	103	31	488	142	101	109	74	201	151	184	48	69	202	120	103	170	65
ENSG00000007376	4671	6900	5645	5180	3111	6282	4494	4536	192	4895	3013	6621	2143	6473	6852	3480	10064	3350	4293	5588	3681	6690	11115	3480	2483	3482	4611	6598	5006	7063	2340	8236	2686	4603	5756	2668	5291	6591	5355	6434	5281	4780	2011	4185	5654	2782	4084	3589	7410
ENSG00000007384	6915	12860	9402	9745	8081	3374	9356	13775	1669	13667	11604	7434	7442	4849	3431	4040	2157	6072	4616	13448	8839	6721	3377	5978	2966	7549	6661	10933	8217	7363	3885	4787	7093	5166	8839	9345	8529	19185	4347	5638	11999	3035	2958	6096	10734	11982	14436	7368	8385
ENSG00000007392	18460	4208	2112	2294	7502	3374	5532	3823	3201	3641	4387	9002	5771	4922	2681	6121	2573	4195	3563	5359	9371	8285	1722	3312	4143	1427	8903	11640	3495	5796	3157	5606	6630	892	6618	5821	5592	4709	5628	4630	6490	9266	1261	4320	4579	7637	13992	7199	1662
ENSG00000007402	95	283	264	134	96	93	86	740	31	24	166	54	337	274	5610	67	540	176	278	65	217	2785	27	192	189	40	182	109	215	142	98	239	61	1752	245	203	133	66	21	1130	152	72	53	55	35	79	328	398	90
ENSG00000007516	2816	1659	2019	1946	1389	1511	1526	1764	592	1840	1774	1788	1208	1768	1538	906	858	1259	1462	1854	1479	1958	1934	1453	1272	1082	2364	1581	2601	1415	878	2664	1047	1719	1746	1282	1781	1611	2801	1915	1195	1141	502	1529	1331	1112	1553	2000	1937
ENSG00000007520	5526	9252	8874	10291	6774	6107	7573	9569	1340	5667	6254	8215	4342	6523	8324	5039	4346	5564	6673	7523	5524	7003	8501	6431	5531	5125	6326	6037	7841	7104	3393	11743	5521	8810	8249	4000	6477	8416	11097	8049	5495	3703	2321	6007	6976	4708	5815	5989	10624
ENSG00000007541	10535	8334	11733	11147	8583	6577	7187	9241	622	5523	9071	7915	4334	7932	10240	3410	4853	6744	5315	8568	5961	9870	9844	5337	6332	8139	5835	10455	9222	8379	4179	11251	5167	14060	11208	4855	10533	8311	19576	5826	5903	6686	2539	6097	8465	4734	6754	5649	10611
ENSG00000007545	6858	4170	4777	2028	6515	4215	3962	3143	718	4117	4807	6232	4068	4911	3284	6173	4761	3723	2159	4842	7139	7948	2664	5913	5345	1438	4192	2834	3646	5295	2842	1521	3731	1183	7519	3867	3118	4628	1304	3207	5322	2800	2280	3448	4070	3845	4034	6922	1981
ENSG00000007866	4710	2022	4452	1183	3856	1778	1483	2953	708	2499	1993	2629	5733	5426	1771	1520	7589	2905	3054	2623	4410	11436	8012	2467	489	1933	4759	4293	3334	5508	3403	3322	4427	5306	2796	2892	1752	2358	3354	3144	405	2709	3308	3174	1070	1343	3938	2062	1517
ENSG00000007908	55	308	642	1197	63	245	244	173	912	46	290	79	82	1082	313	17	6	389	969	1432	270	221	162	3401	380	349	460	230	1165	396	1774	314	447	34	814	8	158	547	34	233	77	79	86	54	597	87	273	278	11
ENSG00000007923	11083	15636	9250	15466	10622	14174	18838	6534	2498	13365	7032	14047	7201	6840	10936	5349	9518	8095	9680	10029	9299	12906	13154	8875	7858	7735	4132	8091	9769	12939	5288	12277	6870	5157	10298	7329	7989	4874	9661	8637	11293	6846	6722	9338	11277	9578	4227	11412	16136
ENSG00000007933	65	157	590	1206	149	212	129	227	171	28	120	207	240	98	115	109	50	273	50	609	358	233	84	761	171	11	659	159	1331	473	117	97	84	146	203	33	194	138	172	320	55	32	107	136	132	395	181	131	95
ENSG00000007944	15260	2504	4536	4337	11329	3419	7204	3389	1568	4762	5647	14500	3873	11341	7081	2225	5379	3845	4472	7821	7669	10323	3466	8138	4284	1742	3078	4090	4086	3015	3163	1537	10781	675	5779	3633	1868	3172	2193	6031	4445	5048	1412	5023	11504	5731	12320	11904	2026
ENSG00000007952	67	62	66	23	90	84	76	49	104	48	105	87	48	98	78	63	43	56	41	65	65	99	31	50	31	12	81	91	53	29	57	30	57	13	129	50	77	49	62	69	103	53	31	75	63	91	67	129	34
ENSG00000007968	1320	1544	1742	3086	826	1377	2254	1708	298	1770	1303	2243	1329	2852	735	1100	1538	622	2410	1567	1330	3053	4685	845	1594	953	998	402	4036	3143	1447	2857	944	791	1837	1699	1403	1197	502	2198	2357	793	725	1792	1389	2166	391	1261	1346
ENSG00000008018	8099	12755	17360	21263	8497	19639	10250	20495	23509	10185	10654	25633	13936	16878	7447	8971	5847	18062	23002	13845	21901	20920	4877	10710	17034	11681	16882	15614	21200	9340	7126	8649	12233	13626	17187	8333	14239	12174	10049	17153	19528	4756	10997	11741	7403	11635	7175	9883	14310
ENSG00000008056	35714	71579	227829	81751	55546	23444	32635	84775	22332	77252	169797	12318	43833	41497	44602	26070	6088	59296	30683	52484	90046	11387	61607	67953	46327	29107	164931	60370	94865	15244	19993	91385	47496	11679	86243	209368	366732	184159	98007	18205	36082	19589	89829	64460	23904	41441	35282	75241	101872
ENSG00000008083	12992	6517	8321	8077	11418	5742	9700	15472	3668	10167	7248	4535	6288	15126	7788	8564	9753	6251	7369	10086	11852	16514	11052	9891	6306	6341	5691	5156	11088	11878	6472	3227	12272	2467	6335	11888	5321	5594	5352	10474	7722	10872	7515	7015	7549	9180	19395	6809	5009
ENSG00000008086	1892	983	1674	454	3976	732	541	1585	392	720	1841	1236	1995	1455	440	638	3380	1292	878	986	2254	5471	260	2926	1563	250	909	638	627	978	626	117	1706	224	1756	933	752	1563	162	375	1271	295	1260	875	1139	1113	660	1092	363
ENSG00000008118	362	44	253	62	35	52	408	64	1751	106	93	298	32	128	87	1602	108	123	41	66	218	1228	30	51	85	8	111	181	238	54	48	328	57	698	60	46	230	61	44	1652	2	107	64	308	18	72	69	41	572
ENSG00000008128	5332	2849	2002	2977	3397	3639	2127	1352	980	1686	2036	3174	1779	1589	2135	2547	1889	3236	3106	1932	4389	5551	1470	3188	2727	1248	1932	2684	1825	2386	1627	2774	1735	420	1802	2738	2953	1336	2330	2565	2495	1884	830	5222	2352	2667	1520	2562	1941
ENSG00000008130	14406	13763	12523	23520	12534	12144	17563	6365	5136	14253	10817	18959	9702	8174	10657	12690	15201	13091	15749	17396	14855	11316	11244	12035	12338	13764	10588	11378	18624	16151	7909	14411	11762	5612	15463	10247	13415	8566	9076	12567	16262	8205	8612	25547	14778	16005	5260	14794	11703
ENSG00000008196	118	20	531	129	793	121	20	24	33	18	298	38	8144	71	64	4	12	72	6	9883	1138	261	0	6	2	0	7358	38	12	78	419	33	3	17	179	106	27	1835	4	168	5480	12	144	8	56	17	86	82	0
ENSG00000008226	2187	2794	3703	3675	2277	1535	1230	3454	1990	2175	1460	2472	1929	2393	1481	862	1463	3217	1590	1577	3045	3348	1366	2453	1839	1589	2748	3140	3246	1588	1315	2901	1778	3211	2530	2299	3121	3285	2588	2037	2419	1569	1347	1643	1442	2818	1450	1953	3125
ENSG00000008256	142545	40920	34929	85896	48650	44575	45310	57978	7273	55025	36949	110263	11362	96747	7363	17565	33672	28774	18254	37679	56279	25162	33316	66947	16302	18872	35092	7017	32364	75397	17382	15073	20054	4532	22714	22886	13029	20537	5589	12355	28801	26815	19985	35665	35599	34936	24162	11325	34089
ENSG00000008277	709	204	189	28	1059	875	484	67	93	1469	1911	1280	156	2562	126	1375	1082	505	47	199	1286	1026	411	727	1263	58	139	240	292	142	406	56	780	26	813	126	459	636	41	185	346	578	11	438	528	2275	279	256	87
ENSG00000008282	26617	13275	10687	16100	19340	22303	13586	10755	13227	13964	26201	25748	16485	38272	8748	20380	10148	17517	7151	16409	24342	22150	7653	28174	10075	14101	12862	9376	9579	11553	12794	1713	17437	2489	14041	15640	10099	28351	2125	6591	16686	7259	12082	14343	11446	20907	3220	12325	9376
ENSG00000008283	3113	7343	4036	11828	4244	2092	5051	5600	1776	4137	9345	6057	5990	4816	2871	1876	8885	5348	6377	2373	4388	8324	6903	3763	5651	3098	7843	5674	8805	6710	3908	5611	3853	3515	8101	4572	8442	4599	14074	5922	6967	1406	5082	2939	8873	4613	3560	5860	3353
ENSG00000008294	19988	17846	19090	20718	16359	29770	19353	36547	12478	15667	20610	17751	14499	28635	20421	22216	31539	14227	9965	11442	23247	32877	6170	27941	39588	7125	10598	12710	10839	13545	9214	3976	13819	1728	23835	25244	11179	20421	5636	10133	20382	4086	11858	15659	25285	18835	9102	17225	4954
ENSG00000008300	328	456	346	2160	146	1381	826	6537	84	1140	552	1203	320	437	124	2025	935	274	622	536	370	2682	2030	248	571	137	1003	161	359	1088	207	185	102	144	1130	556	298	439	661	2689	571	641	619	116	3578	687	804	2296	477
ENSG00000008311	2227	715	975	2487	4670	2363	1894	767	847	1538	1792	3750	1102	3738	711	1978	999	2031	521	939	6411	4428	695	3456	3839	1075	1361	1729	497	902	1323	587	3537	151	2299	3616	1320	2252	256	932	3196	520	618	1222	818	4298	1618	1838	1274
ENSG00000008323	60	114	712	369	137	309	63	45	64	90	202	91	2239	150	83	5	199	348	147	42	65	142	83	89	90	73	1070	38	338	1000	384	76	84	1164	112	48	55	76	10	41	117	14	1305	151	73	30	89	56	41
ENSG00000008324	3676	2728	1129	1915	2445	1271	2084	1510	3077	1024	2747	3203	1183	1841	1505	1671	1673	1932	1098	1799	3834	3962	1111	2100	1789	1258	2031	2475	2607	1368	1247	1448	1697	1099	2223	1727	2190	2383	880	2143	2503	1688	1322	1239	2112	3342	1646	3303	989
ENSG00000008382	2362	3145	2940	6199	3299	1453	2172	5687	501	1496	1886	1914	1498	2390	3321	3869	1310	2733	2607	2441	2517	3296	3018	2015	2426	2638	2762	3713	3058	1765	1494	3158	2504	2496	4027	3176	3931	2895	8038	3282	1664	1028	1020	3022	4133	1563	2698	2131	2616
ENSG00000008394	3217	1827	1928	1061	1668	17346	379	194	3126	1411	771	201	8082	11058	984	5112	5363	2540	128	1047	2178	501	475	157	151	60	1745	66	4270	4470	3286	17399	1847	325	836	2089	18773	108	9	1146	1915	328	2919	216	322	218	125	2504	23693
ENSG00000008405	3196	2140	1164	1657	2889	4298	3615	1350	2424	2062	2048	2232	1630	2654	1918	2434	4566	1443	2895	1828	3323	3076	797	3349	1548	855	1211	1500	1787	1184	1750	399	2449	191	3637	3118	1184	2816	212	1956	2536	931	1105	1778	3214	3253	984	2439	469
ENSG00000008438	46	14	8	19	32	23	1	4	0	13	18	18	28	16	7	36	14	23	2	6	49	86	4	17	33	2	49	23	11	22	16	18	5	2	27	23	39	19	71	23	20	23	14	22	7	16	28	65	2
ENSG00000008441	13309	10942	26923	10406	25423	2216	1542	18034	2135	4172	6916	14239	15907	12670	24714	13822	13295	15767	4453	4223	14752	13623	16054	20436	11876	11946	13282	9329	10319	6690	11463	3599	9191	9296	15807	8917	8830	12501	10170	8353	18875	3362	5554	18012	3750	6875	6662	14728	12973
ENSG00000008513	12597	3929	9583	17462	11293	4813	18110	9235	2364	6658	33520	6532	4000	20341	24284	7325	24204	6992	8451	5507	32433	10818	5739	38599	4512	10597	3372	2712	12141	3288	6763	1427	9738	5903	6391	31595	10135	5100	4689	9355	6797	8727	7289	13971	11158	4586	2516	44063	24514
ENSG00000008516	2508	632	878	1497	949	625	600	337	217	1316	1464	1237	939	1485	912	475	640	2225	984	1779	1366	966	3246	475	3978	560	1315	1197	1800	2147	852	860	1044	1160	2344	692	1616	1053	541	2332	1431	1257	1297	929	543	456	2697	1327	275
ENSG00000008517	688	1842	1913	2708	477	917	428	1223	3011	561	1455	1527	602	513	6004	491	108	5642	4050	2798	1335	1532	1005	1439	6146	3683	2700	1476	17127	968	2791	1109	2317	883	4257	236	6008	1336	9180	9725	543	445	1323	299	659	1617	2582	2475	1296
ENSG00000008710	13078	9916	10431	10312	11023	7087	9123	8661	868	7176	9334	11727	6425	11371	6474	17415	11550	7447	4812	10231	14382	20832	7499	11352	7260	6566	9835	11354	11936	14958	6144	7081	5412	8996	16122	6643	9410	12583	4293	7763	12844	6115	7342	6627	12954	9953	8991	12608	15004
ENSG00000008735	438	1353	868	36215	455	439	6125	19219	249	5977	2850	862	380	5289	22260	8424	2914	970	2110	1985	1531	2178	14738	551	2721	1829	948	480	172	4327	2775	124	2270	5042	795	378	6419	1015	1392	2269	743	6184	413	279	4764	202	1599	5208	982
ENSG00000008838	10430	21297	13040	19889	14981	10761	9458	11941	2384	5550	10836	16596	5937	16764	13117	12197	5072	10226	4787	9292	14072	18238	19488	8625	5512	9926	9626	10815	13804	11862	6077	20625	9700	9532	17029	11715	12833	11576	14856	16530	11195	4454	8489	12149	14211	9184	10788	16811	11179
ENSG00000008853	5695	13969	10254	24049	9710	5033	9722	14342	1933	6839	6223	3771	2824	12566	5026	7066	2147	6375	1535	8212	5261	7116	13706	8532	6519	5744	5289	7541	7277	3855	3645	8900	5593	5266	11772	4686	16462	7775	6153	11642	7455	2495	3923	8639	17610	18068	4096	5167	10443
ENSG00000008869	4330	4808	2856	5233	6417	7142	6333	2869	3197	3494	5557	5322	3030	5340	4712	4493	4330	4291	2525	3482	10840	7827	3030	6326	4692	1796	3214	2837	2622	3319	2727	1102	4132	389	4932	5366	4214	4916	1479	2992	4174	1603	3061	4227	5457	4480	1864	6218	2153
ENSG00000008952	12152	8996	5803	10236	19493	13522	18323	9092	33622	6447	19564	11900	8331	14232	11104	13134	9459	6727	3114	6783	14194	12342	2323	23351	13424	3347	7282	7545	7691	4330	7084	2954	11947	1246	10524	11717	7739	11824	4698	5818	6828	4917	7142	3819	16002	15814	5040	12825	4449
ENSG00000008988	151249	47714	74333	100428	60239	29293	37040	66239	64624	59624	59872	110266	45474	99447	170826	153704	44229	48856	54881	44499	66967	59266	51890	49565	33044	28764	71653	121676	62279	29567	31020	37437	45648	35219	41907	53989	77963	43471	47674	134414	37779	120629	37262	60691	103787	34023	111328	84048	29092
ENSG00000009307	65977	56066	50937	76269	91502	68299	32104	30534	34189	51012	71946	60542	54731	79734	68731	69363	28021	48646	38702	40372	55045	59837	22766	76299	47787	28840	46515	27453	55528	50197	38911	15829	53018	6034	49356	50449	32684	25380	17310	42833	55750	40224	54900	44802	80123	72862	12759	49826	34981
ENSG00000009335	15414	15723	11263	21012	16903	25952	21136	10072	6793	7688	17917	25115	11899	29564	12574	16000	21489	14981	5279	15690	21125	29075	5775	27756	15369	14127	11353	8045	13903	19436	11828	3863	17799	1974	13444	15933	12518	20916	1397	6721	19174	7367	11456	12848	15014	27496	4402	11866	10286
ENSG00000009413	3914	3054	4989	5190	53917	5692	3634	17749	5864	3371	2809	6482	7783	26538	4089	10127	3153	8272	3343	3676	23431	14520	1192	22510	20813	2421	3499	3510	4856	3211	3762	1144	13238	527	6723	7655	4425	5682	1181	5149	10251	1403	2752	8285	6728	3454	3580	10964	1611
ENSG00000009694	280	39	10	11	39	92	14	18	19	13	37	1817	77	242	47	210	11	456	30	72	154	354	2	48	334	5	268	6	40	8	44	6	21	5	183	60	334	12	22	107	7	23	1	5	9	22	435	191	6
ENSG00000009709	1	27	1	8	8	4	0	1	2	4	2	6	47	1	11	13	281	14	12	1	3	28	0	6	56	0	8	3	6	0	5	75	2	0	1	22	33	60	0	5	0	7	0	9	4	3	1	9	0
ENSG00000009724	746	217	94	133	950	505	526	217	400	455	507	557	672	320	95	196	448	397	357	577	1630	797	59	324	1758	63	991	1143	165	650	413	60	492	28	531	520	648	273	129	487	778	1116	155	625	413	1083	552	1410	90
ENSG00000009765	60	25	25	59	55	37	43	32	63	17	32	101	110	24	26	54	69	32	51	20	66	87	10	28	89	13	87	36	42	36	53	213	18	5	66	47	84	17	31	50	58	29	14	42	55	34	43	60	9
ENSG00000009780	1406	1527	618	923	1927	1488	1309	782	1981	1151	1854	1272	1423	934	987	620	2756	1554	4447	1587	1071	2314	268	1546	1201	1038	1592	1036	1030	1066	918	276	1153	158	1503	1491	1439	679	421	1159	2409	1016	876	1459	1694	1671	548	1557	412
ENSG00000009790	572	725	509	707	774	862	698	323	697	461	1575	975	1486	701	1752	465	153	2456	747	1249	832	838	151	693	2849	467	1894	573	3033	898	1467	251	721	225	4574	506	1789	402	592	2434	546	226	2074	571	296	867	1510	1836	183
ENSG00000009830	6656	3399	3609	6258	5212	3283	4844	8344	2459	4781	2194	5824	2465	5461	5325	5733	5052	4153	3620	5204	4786	14638	4475	3922	6272	3469	4578	5941	5005	3219	2366	2021	2482	3303	4339	7027	9096	4174	5906	3412	3075	3433	5052	4986	7122	5400	4214	3538	8948
ENSG00000009844	2856	3992	2980	5574	4579	8887	5487	6230	6861	2878	4388	8161	5117	11333	3718	4939	2250	4432	2144	4464	6666	7280	734	5598	6202	2047	4170	3660	4969	2929	2994	720	5550	920	7086	2762	3249	5901	1025	3638	5441	1164	3793	2709	4060	3405	1232	4668	2508
ENSG00000009950	218	34	67	48	145	75	58	68	50	91	147	89	60	114	13	143	132	68	67	47	121	210	23	133	352	86	228	55	80	52	101	69	71	53	263	409	138	119	143	118	40	36	30	57	53	54	81	87	56
ENSG00000009954	18625	13086	17064	21674	19162	18340	19717	15253	7757	22997	18131	31242	8371	28788	13892	16428	25744	16309	17494	18860	25597	38092	11601	29785	12623	9994	9043	9607	12618	12478	9766	5457	11764	1489	17339	25649	20485	25614	4992	6875	17833	9798	9309	14188	19171	15721	5356	14468	17806
ENSG00000010017	9220	7516	4364	9394	13212	10062	9220	6143	5784	6429	9866	13702	6673	9946	9685	8284	9892	5562	5892	8176	8865	14806	3269	8737	7614	4372	6502	6014	8321	6447	6256	1584	10398	1165	7889	9010	5165	9091	1783	6771	9239	5032	4593	5888	6306	9765	6294	6607	2432
ENSG00000010030	83	1453	432	558	598	409	328	74	288	119	939	1358	352	71	951	69	59	3762	1507	998	1019	244	18	198	9032	201	825	690	1562	149	503	243	5180	101	3590	182	1776	616	146	4044	1597	21	134	967	88	221	480	1082	79
ENSG00000010072	2383	4145	932	1650	3811	2109	2394	1758	1292	1191	2031	1946	1434	3189	1962	1265	2423	1328	1607	1669	1857	3517	412	3083	1705	696	1192	1862	1355	1309	842	1122	1414	292	3114	2657	1295	919	357	2031	2396	815	919	1145	3088	2289	690	2372	609
ENSG00000010165	7116	15418	6536	9922	12194	8698	10896	8281	3717	4686	6267	8267	3771	13809	12363	4761	7745	7959	6252	6250	7937	16511	9727	10703	5018	5489	3788	5247	5804	6656	4920	6848	5850	4420	10802	6204	7788	7486	3575	7892	8102	3653	6197	7480	7888	11222	2792	14261	6945
ENSG00000010219	3247	2751	2175	1269	2772	2272	2088	2338	2989	1883	2580	2606	1507	3290	2079	2127	2257	2542	2170	2017	4152	3527	1301	2352	2069	1545	1836	3014	2459	1319	1373	3543	2587	1362	2278	2551	1502	2062	2218	2469	4706	2007	829	1834	2258	1865	3970	3065	2274
ENSG00000010244	17764	24474	17055	13615	24750	20020	13931	25070	14191	14095	20457	26667	16827	26462	18563	18175	10806	18574	14037	15904	30890	21599	10601	22475	12535	11118	14853	16990	19013	22167	13336	11124	18715	5055	20817	21764	18215	20167	11272	15273	25669	8319	11464	21545	24940	17632	13467	20122	12601
ENSG00000010256	24042	57301	39931	58249	20993	21018	37593	49784	16407	16542	20634	45895	16282	21674	22250	39543	30778	22282	29377	21311	20056	34007	35115	24360	14469	21621	20869	18900	43999	22044	14669	53986	18281	50375	22359	24450	27110	27929	34839	29112	29494	13216	16870	16891	38184	38396	20616	14978	44355
ENSG00000010270	11062	5318	1829	6236	4775	5951	7419	3837	7488	5084	7309	7363	2262	15455	3394	4384	7571	4141	4400	5457	7760	5135	2780	7553	5208	3807	2481	2544	5848	2609	2496	1444	5880	978	4597	6722	3376	6959	725	3672	5282	3629	1929	4179	8390	6634	1797	5005	3910
ENSG00000010278	19455	81688	23234	26601	18500	15084	8374	20088	15652	26543	29346	11382	34008	13761	4792	22613	21947	22193	20326	17546	8282	32043	22386	14756	6349	16800	25955	10829	60532	27993	13707	11436	8658	11474	17775	25078	3619	58958	6443	8566	40494	8840	18792	19428	34516	66533	20109	18439	6715
ENSG00000010282	305	19	2056	0	2600	16	2	15	0	2	1688	6	49	23	103	66814	10	44034	8	16	79938	228	0	4430	116	0	1110	862	4	72	4316	0	2315	22	55	25	6	13	41	8	11	55	2	7227	20	52	6	82456	2
ENSG00000010292	14819	17104	15890	16741	16325	15526	8828	26287	3191	21545	13791	23936	7447	18519	10525	11428	12009	11141	19542	8377	21760	23355	21563	16710	9887	7170	6869	6510	15951	12971	9295	10591	9678	6929	16291	15409	5434	14082	7563	11075	24713	3772	5972	19990	14783	13811	8167	10805	13895
ENSG00000010295	14308	5544	4513	5145	6224	8975	5010	2909	1840	5907	6794	6385	2102	6350	1443	6346	2172	5653	5861	4595	11671	9218	4706	6264	3743	3204	5734	9754	3367	5134	2883	8193	5756	1862	7352	4009	4632	7517	3136	3077	14087	5486	1021	6230	5134	5677	12373	6975	5283
ENSG00000010310	580	74	96	123	139	652	787	74	55	69	138	149	413	250	81	158	81	205	218	127	109	990	30	49	214	61	279	71	72	160	212	28	41	130	212	237	193	107	37	167	77	103	136	67	56	87	193	325	24
ENSG00000010318	1715	3089	1243	2632	1203	1456	1346	2489	435	1319	1655	3416	975	1513	1684	1199	1903	1578	1118	985	2313	3684	916	2027	1666	817	1109	1201	1048	905	1188	1247	894	875	1839	1829	1379	1685	368	1724	2429	1506	710	660	1565	2465	1091	1452	846
ENSG00000010319	777	511	1328	660	249	335	213	890	675	283	253	373	379	395	718	249	442	537	460	1190	340	547	583	1123	324	193	574	249	2131	837	777	435	229	667	1144	102	219	578	1187	198	51	62	148	197	429	100	319	418	328
ENSG00000010322	23836	7198	15244	13838	24192	4865	9880	10330	1648	5217	13167	13162	7787	14188	10650	9700	9539	13067	4547	7290	28296	18554	10210	12827	6248	4127	11180	11404	9604	9901	9413	7001	15522	5937	15028	13710	10579	14677	5940	8543	13892	8469	5369	6302	15531	14652	13810	19302	9404
ENSG00000010327	6485	2727	7879	13052	2819	1974	2434	3537	2141	2539	18311	11345	3434	7301	8243	15878	2226	6549	4587	9115	11725	7741	2656	5657	10281	3819	8830	8862	15205	3304	4994	4273	6944	2725	11305	7559	14151	7799	6708	3918	5145	1773	1272	2837	2896	8215	3818	9431	3933
ENSG00000010361	5184	7541	4187	3592	3986	2228	3288	4026	1421	2994	2859	8647	2190	2263	4917	3890	1786	3146	3745	2427	3652	4810	5016	4403	2166	2360	3687	3350	5058	3751	1624	6020	2088	2039	4811	3093	4478	3736	4953	3092	1910	3263	1689	3889	3101	2144	4157	1917	3745
ENSG00000010379	19	14	9	9	19	25	4	10	19	33	7	6	28	11	2	40	29	17	23	15	20	82	0	6	34	0	8	23	23	2	8	10	12	1	35	59	63	4	2	17	4	6	2	9	12	82	52	11	12
ENSG00000010404	6161	39004	11905	17179	15004	14677	14770	14106	10307	10756	20292	13510	12382	7674	15704	20640	18065	11197	10181	12027	15242	22902	4831	10239	19028	6648	11719	7404	10914	10807	6876	8195	7975	4707	11648	11365	18241	16211	4288	11176	14073	3946	11799	7164	13333	31576	6816	15125	4089
ENSG00000010438	56	16	1471	1116	998	1582	115	33	12	24	510	16	3803	499	53	8	13	1536	8	8	18	154	30	35	12	4	4513	13	1734	3484	1644	107	589	9731	20	140	323	17	0	13	176	8	1164	55	6	48	69	36	4
ENSG00000010539	895	1619	677	1479	2072	1462	2055	1361	749	1145	1382	2022	1206	1805	1014	944	973	1127	953	1019	1593	2087	371	1491	2525	538	1133	1127	1250	1183	996	421	1208	159	1804	812	1500	1290	349	830	1488	526	618	1265	1635	1139	1036	1598	311
ENSG00000010610	5733	2772	6484	4891	1008	1275	1060	1172	2976	946	9082	3794	2071	2045	11307	3785	1066	7112	4628	5489	3507	2293	1390	2526	13922	3622	3112	2286	13854	1434	4317	741	5426	1832	15937	2247	6792	3148	8712	7155	971	451	1654	1044	1270	4007	3755	6789	2903
ENSG00000010626	2212	5143	2383	4737	3658	3836	1673	5464	1551	2087	2911	1961	1504	1757	1644	1177	2191	2920	3448	1958	2653	3103	1656	3166	2090	1342	2634	3136	1402	1569	1091	4115	1937	564	3458	2505	1505	3435	2862	1816	2368	1029	725	2297	2426	2329	2123	2048	1298
ENSG00000010671	602	328	534	323	114	312	160	107	395	206	1001	1480	137	321	1223	539	142	621	908	807	3089	947	366	358	1734	267	917	257	1848	112	835	154	873	172	3476	227	1462	347	548	802	174	423	176	628	192	541	545	895	137
ENSG00000010704	347	113	2214	230	5906	2023	1337	522	1806	1497	3235	2432	2070	1168	337	444	488	2950	242	301	4516	339	64	5854	392	1088	1561	1891	602	833	744	742	2351	345	3184	4938	511	3243	364	231	1038	168	318	1761	242	4658	384	757	1284
ENSG00000010803	10707	7253	5505	8546	9471	3344	4976	5243	1751	4387	8025	6804	3790	8752	6925	7818	6051	5361	5461	5624	13420	10452	6628	6994	3116	3489	5053	5708	4557	6132	2783	4611	6185	1903	4953	5548	4653	3585	10981	3927	7399	3867	4004	7504	8492	4376	2732	9545	5180
ENSG00000010810	8105	11933	16234	29339	19920	15817	8586	35837	15064	15036	6448	12334	7543	7496	10265	9760	8171	17037	9061	13485	17035	16694	6361	18613	11716	12302	8876	9858	20414	7420	4444	6519	10638	7835	14472	6055	7660	23691	6800	10426	8938	3642	8438	7002	10938	7522	8386	11331	18165
ENSG00000010818	2779	3996	2669	6364	3937	6460	4098	6794	4519	2780	3318	4066	4105	5305	2131	2410	4462	4231	684	4760	3682	7624	1539	4743	9668	3058	2843	924	4804	4752	2704	773	2249	569	6761	2038	2994	4774	673	1151	3398	642	4855	1261	448	2811	1127	2244	3392
ENSG00000010932	22	239	1264	779	474	192	706	317	197	412	571	93	467	909	1630	631	15	842	160	1831	344	149	349	1633	564	160	568	82	3000	512	915	18	200	218	2826	81	2819	201	68	65	92	274	275	306	161	1490	501	289	102
ENSG00000011007	7145	13443	8529	12938	12359	17444	11543	6452	9500	13973	13702	15806	8249	18351	8287	7723	13523	8904	11018	9584	15449	16430	8155	11813	14193	5851	7914	6522	13175	10902	6821	6796	11952	1839	9116	7266	7555	11050	4526	7909	13029	4256	9897	9823	12784	17245	3076	13583	10710
ENSG00000011009	11997	20083	16184	29785	12158	12928	14028	7277	3591	13120	12901	35937	9035	14774	14753	8598	11528	11342	15767	13059	11217	22906	20693	9631	17215	13506	14065	12947	18538	17322	6211	37247	12298	9725	10176	6255	17116	16599	13877	14840	13614	9989	9721	14451	15186	19515	5652	14591	16300
ENSG00000011021	7390	4334	4558	6112	5539	4850	3285	4680	1917	3564	5237	5952	1979	3102	4432	1959	3510	4125	3127	3141	7195	8215	4718	5783	7388	2944	3430	3995	3693	3386	2034	896	3864	1028	5806	4925	3577	4838	5113	3896	5593	2270	1732	3884	5809	6250	1799	4909	2501
ENSG00000011028	5656	1191	15657	11254	2745	2886	2092	6508	1137	2696	3660	13413	12219	5993	9104	2018	8073	4920	3187	9461	4874	6192	3079	6886	7331	4385	9993	3481	17350	4924	7035	4021	2033	7078	14677	55441	9195	12768	4766	3603	496	586	11408	6462	4416	2750	2527	4894	4448
ENSG00000011052	80248	111195	85719	106198	61033	91349	82488	86209	68724	98438	57096	98342	36981	97839	99605	68687	144466	54901	65679	53148	68540	67196	92967	62280	30546	38220	46265	92384	78928	53717	34692	90199	51803	42842	45997	117345	81577	83402	169737	72508	64945	44797	42586	77219	77217	66597	89201	54341	67428
ENSG00000011083	549	95	352	59	33	31	30	34	45	348	209	27	273	200	150	226	351	332	28	219	320	93	4	39	143	199	150	51	31	84	117	304	13	44	104	19	120	803	26	59	25	1525	64	240	15	265	58	104	6
ENSG00000011105	18201	9443	14057	15805	17173	5992	22182	10961	3268	12105	20515	27172	8963	13101	10108	3582	8407	8194	9589	7786	17680	13267	10134	12851	3931	5121	13421	15968	13046	12128	6812	9072	11251	8364	11832	5982	4998	10124	9184	8740	12082	8146	6274	15649	5816	7695	7586	8231	6323
ENSG00000011114	3065	3912	3151	4134	7828	3633	2675	4703	2458	4641	3391	5361	4394	6899	3221	3126	2772	3550	3067	3868	2828	6606	1406	7478	2923	1841	3413	3122	5232	2461	3309	1298	4936	421	4452	5324	2760	4310	1191	3770	3994	1591	3486	4473	6899	3722	2639	2498	1584
ENSG00000011132	4320	2543	3135	2813	2836	1237	1226	3365	200	1464	1947	2619	1199	2444	2293	5876	1294	2647	3081	2438	2666	2551	2257	1829	3183	1354	2251	2179	2255	2098	1606	2341	1539	2263	4530	1710	3502	1887	1778	2970	1812	2058	1179	2392	2652	1748	2582	2345	2374
ENSG00000011143	1865	4366	1145	2662	2270	3577	1931	2221	1005	2267	2202	2326	1595	2097	1383	2323	2190	2003	1546	1396	2347	3531	1628	1745	1766	1078	1832	2893	1522	1889	1228	2669	1920	1036	2912	4407	1894	1689	3950	2331	1785	1150	954	2364	2446	2925	2795	1872	1563
ENSG00000011198	1760	2255	2744	1828	4219	3077	2972	2644	2251	1189	3242	3066	6191	2973	1750	1543	4152	3093	2278	2250	3668	5286	1072	3648	1805	721	4236	1807	4158	3178	4021	1130	2374	1758	1553	3392	1365	2952	1198	1774	2805	1007	2832	1568	2000	5241	899	2316	683
ENSG00000011201	903	60	529	143	326	200	97	66	102	58	250	5749	751	3412	409	117	555	232	237	128	101	1775	16	1409	1249	86	506	35	543	390	667	14	543	1050	522	78	328	74	105	305	551	38	420	296	243	217	62	177	31
ENSG00000011243	17473	10025	7248	7122	6741	3590	3972	9097	3183	3698	5266	7651	6252	7417	4034	13108	4615	6801	5549	6755	10996	10984	7180	4334	7111	4075	8883	5492	3968	5972	3679	8644	5768	4217	7604	5306	6587	6301	6215	6792	6497	6640	3371	6633	5449	4729	9669	7326	6747
ENSG00000011258	2996	1797	626	964	3542	3534	2571	895	1116	1647	2870	3044	2454	3047	1530	3799	5833	1614	896	1690	4847	4343	529	2519	2596	301	2020	2992	1396	1701	1848	174	2285	138	3202	3766	1890	1586	642	2013	2729	1881	1645	1765	2902	2413	2350	3564	296
ENSG00000011260	5449	7230	3212	6397	6380	8800	8196	7320	6199	6067	6155	6859	3285	8442	7429	5539	8905	4528	4410	4058	7476	9126	3397	6324	6199	2881	3317	5987	5302	3518	3411	1428	6063	588	5510	13379	6238	5196	2655	5273	6130	2606	4430	5314	9159	8854	3638	7029	1962
ENSG00000011275	17457	7749	10441	21066	8627	14847	9339	13743	2065	9151	8174	17048	5236	24965	10385	8197	10895	10446	8306	7420	20928	15852	8481	16254	7713	7025	8165	6851	8982	7493	5518	4759	6042	3208	9437	10420	7270	11457	6383	5686	6335	8968	4486	8179	8905	7466	5024	8889	13993
ENSG00000011295	9132	12713	8971	8909	14396	9055	6447	12265	11660	5831	18627	14540	9178	13677	10030	11061	7626	10724	6969	8862	18091	16208	4536	13052	7075	5729	9372	13880	14769	6710	7300	4180	10848	1865	11879	14693	12568	16398	5179	9109	16545	5105	7122	13369	14848	19751	7246	13462	4214
ENSG00000011304	42935	61800	39755	43860	43129	28334	40252	49624	8765	27886	28304	55295	22013	40144	42561	45444	38894	31442	47031	30539	38981	44321	49537	33239	29094	25953	29142	29912	37644	45938	24209	47696	25833	37748	39521	30642	32023	27403	29241	34689	30767	20885	22275	36144	43086	30309	24341	27607	49410
ENSG00000011332	129	330	398	284	150	344	454	280	57	568	141	275	267	434	54	149	181	192	274	139	217	119	464	385	88	180	264	93	252	533	208	445	203	193	264	760	160	448	66	223	129	57	98	253	212	158	166	83	373
ENSG00000011347	477	96	859	506	102	269	104	1272	87	366	163	3012	1491	466	1142	104	1374	217	239	372	263	1701	2648	274	135	157	667	122	801	1596	750	266	136	605	287	240	343	452	272	234	78	665	1172	154	699	86	346	138	113
ENSG00000011376	3547	6995	2878	6735	6022	4445	8515	4800	1837	4519	3572	6371	1828	5388	3415	2850	2458	3976	2027	4185	4746	2531	5617	7798	3714	2719	1682	1781	5139	3039	2337	4091	4574	1630	3758	3343	3510	4356	1908	3137	3981	1020	2633	2567	5896	5992	2021	3949	8782
ENSG00000011405	8111	3403	2967	2749	19510	5659	8187	2173	3556	5279	8573	8809	9159	6161	7044	7520	9785	3501	3545	3237	9853	5058	941	18743	7159	1044	2662	2373	1644	3164	3805	294	6081	182	5357	5841	3265	5475	373	1594	5591	2208	3670	3599	11520	4173	2578	3469	813
ENSG00000011422	2152	2382	8132	8789	2758	4717	9575	2198	4210	6336	34508	4755	2514	1572	695	898	2473	3334	6782	2229	2249	5264	1314	3079	2718	3178	15355	1350	4877	3176	2045	3297	3338	1302	8771	7062	6042	9395	1733	3258	5000	873	5412	1238	3718	12905	639	4625	4266
ENSG00000011426	13325	6071	3888	10348	5306	10650	10241	11901	4883	5147	6031	19053	3352	23463	1183	4268	7909	3766	10301	4033	10655	10934	2405	13774	3430	3807	2487	2053	6108	3239	6748	1518	4526	659	5595	11708	2814	7210	483	3865	13925	2346	1664	4591	15661	5850	718	3548	3356
ENSG00000011451	14239	13743	13357	11505	10707	4525	6053	13613	1440	5739	8694	13165	8120	9875	10874	19946	10296	7629	8532	8276	11937	11795	11992	7450	6828	5379	7822	6624	7881	16804	5802	11979	7217	9713	12529	6009	6788	9703	12050	9738	5933	5554	5911	9039	12613	4718	6423	9491	11091
ENSG00000011454	7382	5188	6200	8077	9188	4447	5956	10230	2940	3892	5084	10021	7191	7490	8242	2560	5029	3472	4562	4060	5198	12967	2201	9004	3719	3680	5216	3068	5502	5680	4686	1847	4157	784	5049	5823	5316	7958	2642	3825	8793	2492	5025	4010	7120	4165	4122	7318	3660
ENSG00000011465	13862	4853	18652	20370	5544	6334	4981	6215	16038	6185	10945	5994	6572	13556	29876	6517	3707	10338	3718	30429	18702	11515	2355	18227	10955	10058	14755	11655	39232	4722	19768	983	3364	4436	27513	2154	15456	21000	3804	586	939	1261	14604	3033	5787	14759	3036	11770	7324
ENSG00000011478	4263	2560	2113	15269	1885	9448	15413	5079	7858	5077	2930	4409	1568	5363	1983	2509	6310	1896	4005	3959	4329	6446	9780	3066	1756	3392	2742	3729	3654	8630	1763	10603	1648	4885	3347	4760	4253	4831	5921	4808	4647	6618	5064	2514	7386	4553	3062	2777	13104
ENSG00000011485	14501	15160	8860	10275	9122	7057	9024	14809	2060	10405	6590	13442	8443	10808	9112	13466	6700	6379	11721	7178	9711	13776	9236	14620	3844	7861	7319	7809	11550	12598	5318	5936	8344	3874	9304	9691	8506	7788	6860	11003	8857	4848	4493	10820	13489	6733	5908	9409	10139
ENSG00000011523	3675	5675	3319	5970	4016	2940	3306	2895	2630	3611	3207	5261	2482	3788	5119	2133	2926	2808	1740	3162	5232	7409	3301	4400	1910	1961	2863	3437	3742	2813	2308	4712	3130	1354	3712	4847	2809	4997	2047	3339	2892	1638	3495	3090	4531	2637	2477	3902	2447
ENSG00000011566	3614	5176	951	2590	6324	6929	10539	1263	5749	2614	4640	7008	2277	4689	3806	6131	4328	2513	3461	3924	4744	7845	1072	4351	4406	1157	2211	2184	919	2714	2417	636	4667	143	3835	6759	3631	3990	411	2621	5087	3032	4090	2942	8062	4991	2985	3743	537
ENSG00000011590	75	94	19	110	39	70	19	17	12	43	55	85	166	28	183	63	42	183	113	82	183	34	29	22	250	26	118	64	241	30	71	62	13	12	301	110	224	119	119	125	33	123	36	13	13	48	280	105	15
ENSG00000011600	3057	2850	7893	5406	1217	1364	1028	914	2451	1610	8164	5083	903	1376	6118	3039	665	6990	6233	5062	2442	3079	1935	1928	10517	3037	3103	3627	18614	1065	1752	1397	4399	1980	8599	2334	11332	3929	17653	7934	1164	1070	1464	1410	1282	3374	2956	5234	1848
ENSG00000011638	2650	2815	3862	7151	3096	7491	4189	4721	2951	3118	3550	4437	4539	3248	2742	4470	2909	3149	1652	2227	2827	3463	2970	4026	4703	3143	4013	1968	5309	5723	2852	1293	2241	1247	2137	3396	1804	6179	813	1457	3100	1638	4787	2280	5918	1092	2162	2090	898
ENSG00000011677	9	1491	60	10	2252	331	6	14	23	38	148	2699	1298	12	9	2608	129	1379	25	14	3658	1799	0	2005	1185	0	1285	1895	173	59	81	2	486	67	2260	1184	695	1743	1455	1	13	3	5	2428	3	289	4	1296	3
ENSG00000012048	5251	4032	2884	5302	5024	8107	3593	8424	4638	2990	4721	7318	3121	10563	6915	5831	2109	3166	3937	2712	8819	8057	3700	6694	3253	1903	2938	5180	3117	3399	3426	2513	3364	485	7580	7192	5475	4642	2013	3300	3559	2795	1240	4538	6226	3162	4087	7695	1778
ENSG00000012061	15719	13979	17643	16191	20052	10898	10150	24759	5022	16641	10031	16655	10203	19944	12721	20377	10157	15036	13255	12231	15864	17203	17089	71320	8529	6360	13964	10397	15023	21852	7153	16348	11351	10101	20348	22338	14969	20091	18695	13313	10686	10042	8412	17090	21818	7140	13865	11889	15707
ENSG00000012124	556	4013	606	870	922	2963	309	409	223	691	14443	184	82	198	3384	52251	39	162	112	1199	452	2096	473	109	271	233	4803	565	6252	401	1224	188	6647	309	9055	763	1326	1414	3600	1095	135	463	78	1304	136	1017	1811	11561	532
ENSG00000012171	813	26725	31285	7424	7128	506	20667	13311	90	32086	8654	6596	2609	8596	2452	452	1900	12276	4646	24387	2009	1259	3689	13810	806	94	2453	7299	13525	3626	8027	5791	5456	2031	3043	17753	9908	39367	13053	161	1438	10523	1982	2204	43144	60403	20484	1545	25018
ENSG00000012174	5098	9623	2322	6211	6119	4611	9326	4478	6359	3373	7624	5709	2991	9251	5326	4938	3618	3511	3068	3773	7958	4429	1884	10851	11619	3374	1744	3094	3514	2588	2964	650	5595	490	6039	3452	5367	7161	320	1784	7203	1174	4301	3643	7308	3650	1532	4814	2046
ENSG00000012211	4430	16282	9434	18858	5835	11982	5744	12100	13617	5508	11031	8352	7685	5743	3054	22647	3585	7414	6568	7949	4496	9159	13237	2294	2133	11076	10696	6716	14896	11644	5183	14986	5013	10759	5827	7744	13842	10440	10129	5293	12995	6150	10595	4134	8941	9697	6358	6139	7129
ENSG00000012223	17	1077	178	722	23	323	833	1462	740	30	96	264	5553	80	2712	15	22	49	490	578	67	86	94	126	129	114	2116	32	384	49	4787	3668	40	4122	6265	13	117	77	150	53	14	8	34	67	2619	121	389	240	23
ENSG00000012232	6348	12317	15743	14524	15067	9261	14414	18330	3810	10503	7308	9865	9653	28382	7121	6201	5919	9151	2515	12903	7133	18171	36543	15513	7251	13081	8755	7720	12411	11786	6031	9158	11475	8820	10441	3986	17159	6029	6792	10743	9733	2229	15748	8599	31822	15582	5028	5956	17470
ENSG00000012504	11	2	2	0	3	4	6	5	11	1	0	6	6	27	9	6	9	3	10	3	24	11	1	4	650	6	72	7	1	1	0	6	1	10	0	1	15	1	0	13	11	2	1	8	1	13	5	4	12
ENSG00000012660	22655	9466	4998	10374	11317	17830	12977	12191	7425	17303	17074	19820	5170	32178	12027	11611	12882	8224	10991	13004	12372	19258	5082	16860	13976	7720	3575	7266	11121	10709	6360	2777	17132	874	13230	15492	8560	11081	1154	10292	15209	7328	8736	7704	14711	16167	6243	7660	4104
ENSG00000012779	450	391	1661	1023	426	318	229	121	300	186	2440	775	437	290	1167	409	131	1182	1618	1189	913	1575	125	494	2219	767	847	400	1534	361	1026	119	996	200	3539	835	3043	750	799	983	406	184	622	179	429	855	756	1561	206
ENSG00000012817	400	19	3825	719	475	6239	6552	12	3263	14	10	9	4	439	6382	9	3415	20	14	4308	15882	1118	213	13	10	2	6382	7315	5469	13	4059	0	530	9	3299	8739	60	4489	2431	3	185	162	8	25	13	9860	7	7334	1
ENSG00000012822	11581	6854	13562	5422	15031	7791	2663	4646	3189	2554	9197	7385	9467	7773	11133	6543	6289	11503	3069	4929	17342	11147	5090	6554	8455	4532	12471	7528	7929	6951	7997	5070	7266	7177	13604	8045	6118	7281	6980	6137	4847	6014	5695	7972	8820	4689	9344	12876	4360
ENSG00000012963	5824	9035	5546	6572	8200	6230	4307	9551	4455	6476	5193	12863	4131	8230	4787	5968	2970	6336	4671	4397	5509	10114	2310	7794	2711	3579	3901	4722	7991	2049	4064	1395	6708	707	6099	10653	4993	8364	2134	6078	5664	2182	3049	9194	7735	6328	3294	3781	2712
ENSG00000012983	5003	2786	3079	4644	7716	4697	3341	6684	5168	5090	3867	4058	6069	4470	4957	5611	6925	3463	4569	4532	5377	11001	962	7231	4706	1467	4806	5645	3290	2806	3589	202	4904	454	5779	7376	3384	4261	953	2506	4351	2497	3420	1923	12915	3734	3986	4106	1786
ENSG00000013016	347	3154	3806	13592	525	4613	2282	4155	638	3623	5495	570	2552	881	2204	972	4933	543	1749	1158	3403	1420	678	4900	3183	313	2384	1252	3622	1194	1020	2454	983	1826	3694	2803	645	1803	360	902	738	137	1071	1503	334	2476	300	2206	919
ENSG00000013275	10275	19191	14371	17349	10968	13968	13695	17610	14948	17377	10115	24707	9516	11098	9456	11450	6615	11394	28699	8517	10150	17488	13667	17201	8201	11139	10973	9936	16339	13777	6726	21137	11251	8501	14082	11127	11762	12855	17012	12605	9450	6766	6975	15614	12222	9792	9542	8615	15120
ENSG00000013288	8756	14956	12944	22232	18441	19295	9500	13106	9642	4749	18636	10061	4369	12039	5710	3579	4743	13338	4817	8514	21029	11401	5823	18515	11863	9749	7582	7652	13420	6621	6428	7357	8055	3683	18770	4023	10186	23828	6798	7766	11086	2574	4260	11944	11395	12901	3385	8116	15055
ENSG00000013293	62	29	21	63	56	46	51	585	19	71	52	49	46	384	36	486	42	50	21	28	89	67	13	54	71	9	94	26	49	61	40	14	17	16	36	57	68	36	16	25	54	20	9	26	47	25	50	42	34
ENSG00000013297	2260	235	319	238	232	439	290	875	113	201	6560	631	371	2473	189	5437	189	331	365	264	890	792	86	387	282	30	1392	271	804	360	504	99	128	144	894	628	428	736	161	309	292	605	175	559	191	895	299	292	94
ENSG00000013306	18501	27107	23315	47995	15398	25060	17042	24485	7957	26019	15087	22323	14758	18335	17427	22012	5256	15160	12963	14212	20919	21331	33657	10818	8408	15559	18977	19915	28076	24694	9949	42695	16419	22741	14640	14915	21293	19672	28668	19227	14328	12237	11317	11478	21684	14515	17820	12975	17514
ENSG00000013364	4353	60042	46344	120494	37260	21120	17559	59725	10053	28641	31679	25255	20351	18558	26091	16005	7800	48174	34220	20132	16725	37418	38076	39045	28661	67098	31048	37204	49058	18800	15734	61692	29809	32555	52521	22634	41196	52597	55103	23543	49637	9470	27314	13647	37830	33055	18909	21010	33087
ENSG00000013374	13475	10761	11796	13644	9529	13414	8229	7819	4038	6276	10255	16315	5354	16698	13322	10117	8844	20614	7230	10311	14339	19164	4973	12876	18280	9468	7054	6888	12241	8366	6465	3750	16596	1584	15856	9645	14288	14835	4327	9288	11932	7157	5211	7663	7341	16238	4518	11062	8317
ENSG00000013375	2059	3969	2487	4251	6171	12667	4666	5360	7848	6034	3628	4485	4861	4236	2194	4761	3182	4679	2810	3630	9534	5581	691	4789	16092	2081	3815	3906	3916	2076	2293	1198	5839	692	8376	6274	2672	6264	802	2943	5311	1145	3525	1886	3620	5289	1763	4666	2301
ENSG00000013392	205	630	219	646	882	1225	420	735	778	807	555	526	402	516	231	449	248	645	180	442	1348	561	93	525	1386	255	579	653	359	148	224	133	574	68	755	499	380	1000	39	377	450	124	303	347	329	446	429	326	269
ENSG00000013441	16593	4674	872	1175	10236	5456	7120	1478	6170	3463	7659	6289	8344	3705	2114	9912	4175	4702	3632	4886	18123	9778	1296	4467	9171	1032	9251	8138	3498	3452	4249	897	9222	208	10790	10232	5605	6123	879	4357	7873	5349	2673	5300	6151	8207	9610	11284	309
ENSG00000013503	1630	1807	1633	1771	2383	3180	2065	677	1123	1553	1768	2387	1696	3017	2415	2747	3813	1924	902	1697	1755	1481	836	2416	1173	876	1499	1218	2045	1552	1380	898	2172	479	1779	1599	1354	1624	579	1170	1361	791	1392	1475	2135	2104	853	1902	2018
ENSG00000013523	4593	4137	9058	6519	6883	3217	3182	8533	1212	4769	2195	2357	2810	8554	1533	4170	811	5318	1367	2571	6808	2375	8136	6727	2301	2216	2864	3202	4174	2920	2499	3116	3833	1944	4583	5936	5638	6459	2993	2977	3858	2788	2060	5961	3709	4230	4736	2314	5222
ENSG00000013561	6385	14142	6457	7601	11617	6527	9556	15080	5860	6211	8000	10470	5099	16149	10835	12946	9610	7556	8506	6741	8116	13276	3464	14992	9371	3220	5229	7300	5268	9172	4997	2403	6241	4306	8844	6408	8649	12761	3492	6196	10317	5089	3530	5208	10659	14446	4436	6235	4031
ENSG00000013563	5900	15926	5931	17144	5951	8664	6255	11416	9335	7136	8919	3911	6367	6122	9443	4598	1694	5101	4129	6758	6867	5155	5123	6908	3830	12475	3379	5506	7007	3918	2877	7663	7073	4722	5953	3930	8257	7263	5848	2749	3398	2156	2430	5425	9129	2998	4057	3136	6686
ENSG00000013573	5879	2014	651	2275	2119	3895	2230	3745	532	4615	1499	4316	893	3500	2153	3557	6459	2082	3310	1669	4440	7566	3970	645	2666	978	1783	3860	2703	2609	1094	3224	933	1044	1695	2294	4237	1861	2287	2605	3402	1444	1354	1366	3400	2686	6938	2814	1725
ENSG00000013583	4558	9121	3586	9629	6846	4599	5595	10619	7699	5506	3399	7485	2756	11045	6857	3169	2541	4551	6790	8944	4644	8373	6547	6912	2000	4515	2861	10936	3886	12150	2517	5976	8896	6571	3408	5617	3228	5460	7117	6988	9379	1880	8928	2489	4407	4543	3821	7158	8374
ENSG00000013588	612	4502	1965	12542	2114	4514	1576	30008	14743	7507	4684	3763	2415	595	310	1507	1501	2088	6509	303	838	5086	120	2626	72	11650	2020	13240	1183	17179	1583	7716	3093	9188	2276	8974	153	1050	2688	1866	6008	3558	14936	1067	10125	6423	1783	2771	4918
ENSG00000013619	10167	10141	4040	3279	4314	1180	2395	9917	1441	2395	4994	3756	2530	7312	2044	988	5818	5452	2073	8556	3516	9755	5246	5106	1612	3358	4059	4626	1925	2089	1895	1663	4499	3175	7413	2326	5057	3816	4977	4978	10073	3341	2017	8440	7960	4743	4943	3511	3396
ENSG00000013725	167	332	566	518	119	261	123	148	163	121	492	227	708	150	2340	242	29	2083	1303	1124	217	927	109	227	3277	577	534	490	3891	135	748	115	238	131	4758	90	2483	426	1369	2618	227	43	103	170	338	519	1504	1317	205
ENSG00000013810	12157	16830	3790	8783	5232	10618	11940	5179	2953	4863	3941	15227	2576	10037	2596	5180	4890	4779	6921	5539	9940	11490	7582	5499	6460	5474	3790	4205	11556	3687	5749	11349	4798	2941	7767	3912	7025	6063	3427	8438	10746	4162	1995	7502	7211	8593	3117	6583	6372
ENSG00000014123	1706	3525	1536	3151	7378	7877	3668	2099	5009	2148	4172	3952	3942	3330	2570	5953	2806	2588	1454	2889	7451	4272	378	4429	7232	1180	2442	3193	1871	1441	2160	497	4030	303	6181	6272	1670	4078	231	2110	6743	1665	2556	1417	3015	3740	963	3918	932
ENSG00000014138	5566	3050	2784	4735	3661	3266	2583	3971	1741	4403	3348	6172	1742	2974	4263	2309	865	2880	1533	2770	5368	2641	3821	2407	1756	3035	1650	2535	6305	3220	2414	2087	2567	1132	3416	2812	3739	4169	2609	1797	2276	987	1167	4972	3297	1640	2485	1517	3034
ENSG00000014164	6838	7993	6086	9609	4301	2101	4040	6948	354	4124	7116	6906	2565	7147	9244	7962	7267	4571	5000	3959	7510	5737	8716	3572	4008	3201	4069	7150	5316	5967	3259	8317	4459	6407	7454	6148	6897	6193	9566	7598	3520	5054	4059	1927	8641	4262	4258	11443	4419
ENSG00000014216	21926	44786	25784	43885	29322	14998	14505	49319	4839	17100	27633	23344	36283	18620	44327	21663	11707	28652	12618	15245	29762	25499	38168	18369	9937	28052	33515	19614	48610	40933	20834	20723	26270	45229	27381	15752	18425	30285	34846	20010	22580	8380	25648	21386	33680	9351	15981	11123	18413
ENSG00000014257	174	25	3335	374	973	1147	39	14	68	35	6415	440	3078	347	143	27	17	809	55	40	615	36	127	178	131	22	3774	19	1272	1192	2800	207	3338	234	74	812	925	965	9	56	52	27	1278	2599	7	33	123	183	106
ENSG00000014641	16112	31533	17590	31232	24608	46227	53236	16550	50009	29278	26202	31658	12938	37900	21474	18403	9714	21254	15513	18500	29494	21707	14551	29213	19502	13482	10182	13301	27889	13979	13628	14089	20811	4324	13109	38005	20352	37664	7719	15258	15436	7499	10729	18371	28589	30750	13336	21136	17103
ENSG00000014824	17067	8159	2296	6845	11656	15829	14795	3520	8358	5157	11728	11870	4318	10643	9559	6870	16030	6324	8079	8817	12711	6313	1910	11493	4692	3415	5156	4175	3959	5699	5480	1400	8846	700	8030	2445	5726	8376	1057	4847	11213	3976	3887	7051	11048	9683	3688	8241	2714
ENSG00000014914	1108	1636	856	1741	3798	535	420	2501	312	575	1473	733	863	754	258	1116	187	2642	424	1236	1865	3314	226	2473	2906	1011	1736	907	580	393	746	1102	1376	310	1525	1699	1226	1818	102	504	646	524	609	921	518	813	1037	4455	222
ENSG00000014919	4763	9697	2758	8421	4051	8057	4580	3168	6939	3493	3770	7379	3140	4611	8933	7277	3677	3540	2743	3452	3532	6575	1864	5908	5707	3197	2871	3052	3817	3281	2320	3117	2577	797	4446	4905	5845	10482	1540	4500	3875	2766	4931	3607	8673	4774	3345	2817	2181
ENSG00000015133	611	400	1469	1101	550	1220	218	873	196	312	513	914	2073	550	2368	855	2337	2194	1046	1451	296	2515	2148	417	2540	178	1732	237	5477	1846	1768	117	412	1244	4072	846	1579	408	773	3488	619	440	2236	233	584	391	2672	958	305
ENSG00000015153	1862	1055	456	302	1908	1884	1850	501	1437	537	1692	1587	1293	1547	1810	1528	2900	1023	1637	854	2363	2510	252	1548	1303	428	883	1332	879	618	1012	186	1281	223	1398	1414	1226	892	246	860	1372	837	774	789	1231	1210	943	1611	307
ENSG00000015171	6297	8811	3049	8738	8231	5422	8795	5328	6002	4925	13815	5947	4868	6040	8644	8486	6793	4047	5289	7212	7591	12862	2519	7105	9351	2717	5084	5141	5529	6053	3824	1950	4483	548	8702	11824	5118	6029	2142	5228	11391	3215	2499	4695	9803	5465	4104	9792	1289
ENSG00000015285	634	855	1291	1253	293	322	320	274	507	319	1600	1046	331	427	2526	655	151	2866	1867	1834	720	1572	405	659	3421	885	1025	731	4710	335	1066	451	1061	292	5205	593	2765	862	3526	3150	560	217	455	315	404	872	1609	1565	507
ENSG00000015413	13	24	70	119	5	16	2	20	6	18	11	46	10	21	567	8	3	9	412	137	37	0	13	66	178	84	8	8	68	10	119	104	4	1108	272	6	30	52	118	38	8	12	14	2	17	13	56	27	34
ENSG00000015475	3780	2607	2320	1590	3148	1863	3107	1977	1715	4394	1110	6724	2488	3677	2792	2571	3748	2269	1617	4029	3686	3973	2488	2200	1922	1200	2097	2349	2924	4387	1450	1811	2065	1246	2211	4351	2726	3562	1594	3014	1238	2725	2064	3355	2818	2582	2743	2617	1562
ENSG00000015479	32835	31030	16023	26927	69504	27066	24314	21595	19944	19094	33039	43766	29100	50613	46169	42984	35724	23738	24544	19896	46274	49618	5996	69446	42895	6254	25070	28176	14726	19031	24330	3714	31902	1666	40733	48352	23434	38524	3489	21961	37054	16734	16154	30593	46642	40034	19526	30251	7974
ENSG00000015520	150	10	32	9	16	26	8	4	4	19	30	11	26	24	15	201	16	7	21	40	33	58	3	13	15	3	83	5	12	19	37	1	3	25	14	32	8	4	0	4	9	9	6	4	18	2	27	26	26
ENSG00000015532	3679	8124	6484	15414	6509	7506	6925	8076	1084	6894	4898	7453	3768	6552	4685	1398	3254	3699	3538	4139	6584	7790	11505	5864	3510	3909	4396	4738	5391	5703	3098	6637	3546	2471	5874	8326	8914	7716	5255	3976	3838	1937	3729	5791	6262	5274	3128	5023	5893
ENSG00000015568	166	122	58	22	151	68	109	14	71	189	119	255	169	175	29	111	55	86	107	47	416	444	13	76	199	48	119	68	48	114	64	3	103	34	72	188	103	89	110	35	73	54	55	37	121	55	167	130	36
ENSG00000015592	7	2	0	4	4	0	1	0	4	2	2	4	2	2	2	15	0	2	4	0	9	3	0	2	4	2	6	8	4	0	0	6	0	0	8	0	26	2	4	2	10	0	0	2	8	4	2	2	0
ENSG00000015676	57463	21647	28271	33458	19560	13173	17011	21807	6015	14782	20028	31983	10698	35416	17867	10017	7856	21819	10942	15185	28691	11829	20902	29511	14343	25683	14541	12538	17614	18154	11350	13644	13339	15181	18461	17027	20953	27676	11916	9988	17324	14891	10716	26038	17616	15450	9853	18842	28732
ENSG00000016082	186	64	8	0	25	6	2	6	0	0	4	0	78	330	6	149	160	2	8	28	2	135	2	0	2	0	56	0	90	14	13	30	0	0	11	2	6	0	0	381	2	123	0	1	1	18	28	205	18
ENSG00000016391	129	302	416	71	106	71	81	397	37	145	1580	428	537	91	108	78	175	234	102	106	175	731	20	201	120	35	839	68	97	128	130	238	43	167	186	72	87	2123	51	240	100	60	74	116	67	197	90	119	31
ENSG00000016402	12	27	326	201	275	608	30	17	49	8	20	4	549	95	95	18	7	406	0	10	12	62	7	41	7	7	1347	4	1036	413	992	0	30	390	25	0	22	21	0	0	34	3	183	8	0	7	58	35	6
ENSG00000016602	3	548	681	78	121	590	9	19	42	1	110	1	4287	215	65	6	5	186	5	6	84	14	1	30	7	0	1718	2	2213	680	1610	0	6	8	25	1	11	0	2	0	6	7	382	28	8	22	10	5	0
ENSG00000016864	9387	10456	6802	12727	9925	4731	8727	10911	8726	5253	11844	8728	2609	8860	5695	3619	5275	7786	4101	7736	13289	8478	2811	13577	5937	4012	6695	7962	6271	2646	5070	2980	7584	1742	7231	6482	7302	15195	2585	6029	10485	5490	3954	6208	9847	10679	5360	10035	5486
ENSG00000017260	19799	12109	10390	15323	21447	19955	15143	20412	18545	7294	14940	13569	11642	34219	19346	9699	18115	14588	6199	12389	17206	20091	8614	26462	11292	9564	8585	8549	9648	11984	9019	3087	16246	2698	9457	9143	10967	10891	5060	8644	11233	6692	11390	6546	17888	12824	7464	14226	8561
ENSG00000017373	770	1094	1428	897	509	3291	79	1955	79	1810	530	1183	2336	1770	293	347	988	1959	730	1449	690	1755	3187	888	605	577	699	1147	1060	3077	1145	3793	466	663	166	1973	1270	2722	44	696	187	2033	635	1028	2484	3939	1942	1016	204
ENSG00000017427	664	280	309	433	268	1449	282	680	1066	73	694	268	2714	839	1117	476	304	216	347	515	742	705	32	1801	950	120	683	494	857	99	742	349	151	691	1081	135	465	341	511	189	99	170	78	435	75	439	171	815	460
ENSG00000017483	128	351	3007	1945	911	1492	259	583	299	113	591	436	2626	670	1118	304	107	1723	1071	665	326	226	205	98	1106	530	3647	457	4694	2572	1849	239	986	3468	1319	165	561	494	436	451	229	26	8663	270	346	259	323	485	291
ENSG00000017621	232	349	343	824	436	829	138	280	53	221	405	257	237	324	662	344	75	359	301	166	348	203	180	217	171	331	357	151	424	332	200	571	162	349	305	178	463	524	196	139	248	91	93	293	219	285	223	101	453
ENSG00000017797	10396	19581	12581	21567	15067	17554	17239	13964	10294	12439	10917	14215	14649	13520	14181	13021	21880	11414	11963	13080	12186	22954	6611	20124	8399	7893	11961	10396	23538	15075	10807	6684	6521	2819	17941	10058	12621	7946	6602	13769	16581	5543	16073	9610	33135	14536	4417	12197	8445
ENSG00000018189	6072	4169	724	3786	4524	6614	9754	1691	8729	2421	6999	5833	3724	3513	2200	6036	4201	3679	2306	3532	6476	5691	1187	5121	2900	2061	4191	2887	3801	6304	2168	2602	4140	361	6182	3108	3981	4748	1184	2208	9593	1653	4937	2122	6068	4145	2749	7459	1862
ENSG00000018236	168	452	2246	677	13378	1704	99	1783	1160	77	2928	43	1013	104	446	44	748	1818	232	370	7240	1510	21	3261	127	130	902	3861	1508	1500	1701	364	814	28	958	475	2907	2969	82	10	71	35	1442	461	99	921	67	119	321
ENSG00000018280	761	792	780	1597	708	705	320	234	479	334	1852	1467	351	343	362	194	579	1610	2083	571	530	2885	591	312	992	605	839	479	725	478	255	593	748	246	831	2211	2319	602	466	1236	605	183	432	475	398	820	140	730	521
ENSG00000018408	20345	11292	14226	13129	16793	13743	31162	16549	9341	12051	37603	8894	16718	28562	4491	58110	13682	6635	8555	11055	32580	10482	6296	39659	28650	3102	10186	4265	14619	11353	11655	3611	7433	1886	11963	23629	8119	16853	1441	2879	8206	3232	7928	6872	26981	9264	6670	12406	5655
ENSG00000018510	6056	8961	3104	8994	11077	14882	22385	7856	12490	7672	8566	7806	4616	8264	7687	8454	7180	5065	9042	6375	10055	12694	1968	10726	8977	4835	3311	4460	4091	4726	3579	1714	12065	909	7167	9612	4390	5680	1388	5433	7703	2155	5613	4861	14273	4471	3220	7083	1810
ENSG00000018607	5	40	5	52	11	47	17	27	1	423	10	12	101	55	3	11	29	20	40	0	34	3	0	29	302	34	133	14	64	57	5	0	57	1	47	1	24	28	2	68	31	7	14	72	1	38	21	19	5
ENSG00000018610	3938	4204	3184	3813	3993	3382	3731	4362	1720	3848	3741	3368	2987	5158	7619	3096	2422	4456	3889	2709	4041	4287	1587	4538	2336	1975	2409	2499	2910	3244	1845	1578	3738	1184	3995	2551	3850	3850	1188	3274	4040	1775	1692	4131	3613	3453	1622	3646	1852
ENSG00000018625	136	10	25	41	2356	25	3	18	19	108	8	7	277	54	29	31	1532	33	13	40	73	19	40	470	13	1	122	31	17	38	117	9	16	17	333	55	33	16	35	6	135	18	27	49	21	128	20	39	7
ENSG00000018699	2475	3063	1800	4261	3830	3134	4190	1712	2639	1783	3606	3309	1539	3319	3475	4247	2295	2873	2269	2168	3533	2360	1349	3541	2981	998	1995	1822	1932	1828	1780	1075	2800	225	2993	5544	1784	4221	1022	2066	2127	837	1260	3501	4792	2032	1618	3634	1135
ENSG00000018869	1322	1056	527	781	3711	2482	2540	900	1681	1755	795	1003	1640	4720	3019	143	1370	710	1865	939	3080	1565	439	311	312	907	652	1042	2043	1679	465	469	2653	24	916	218	764	139	114	620	2438	1346	438	165	3259	2722	917	602	489
ENSG00000019102	51	44	17	53	42	44	11	30	12	19	98	72	99	72	11	17	20	14	10	35	98	63	31	76	32	4	110	32	62	118	56	138	29	33	58	199	33	24	12	26	18	21	8	86	27	48	52	30	11
ENSG00000019144	14462	24340	16806	29150	40665	5157	9525	32346	3291	21726	22935	22300	17866	26521	12300	31982	9431	16043	5698	18487	45379	15257	10419	56870	14715	9341	16861	14228	22980	12173	9677	6133	16786	5934	19360	21575	20845	14931	8797	6328	5137	5578	5406	23117	43441	10383	31428	17508	12429
ENSG00000019169	18	43	983	499	550	160	43	12	39	39	1846	173	791	47	43	244	4	131	242	65	54	546	156	89	1276	71	1158	120	1718	312	342	187	508	476	318	2627	755	10	1219	461	14	7	164	93	96	429	147	186	327
ENSG00000019186	10	2	11	38	107	130	5	2	7	17	19	297	258	41	10	6	5	117	3	6	14	44	2	5	2	0	41	6	141	91	52	0	14	24	34	32	8	28	1	14	35	23	2482	6	12	195	3	8	0
ENSG00000019485	989	1770	1207	888	1467	230	1291	1523	216	1240	970	878	1015	1003	2020	2134	2226	602	841	826	2040	1236	820	1025	641	664	844	502	947	1432	566	573	1255	518	963	1385	681	1919	956	326	827	258	780	914	1276	376	1381	845	525
ENSG00000019505	12	123	0	31	19	23	30	23	17	8	13	10	24	6	4	10	175	4	14	9	46	496	4	26	11	0	56	6	33	16	53	32	8	2	16	18	56	4	1	19	8	10	23	22	6	5	19	202	2
ENSG00000019549	37579	11198	3000	15587	4252	3607	7622	8184	9707	4712	6797	7033	4619	40490	18893	1548	20568	4292	14528	10732	5814	19407	2624	5723	603	7460	3133	18580	4621	7312	4167	3730	34226	1789	14559	3626	3460	4716	6762	13063	15759	4034	4376	8151	39757	8433	1082	24246	3231
ENSG00000019582	63269	105304	239823	239148	125092	43172	33202	30150	72174	26448	429000	124942	109856	37427	268603	69098	12145	1092560	202322	207216	78000	81655	36127	58296	294079	142479	227167	234995	633607	44156	96904	27023	111886	44456	928371	46124	942390	537737	519317	693372	1108473	18541	53379	28023	33412	303799	168150	169768	35298
ENSG00000019991	338	56	225	161	159	74	44	30	301	78	412	340	224	565	280	197	33	372	89	196	223	151	46	413	454	99	79	97	327	30	157	133	231	79	418	1833	203	143	113	45	14	60	147	81	91	218	41	192	250
ENSG00000019995	5337	7085	3044	5399	5388	4345	4113	3559	5451	2819	4376	8001	4803	5183	7027	6331	5541	3589	2831	4015	4545	7331	1262	6562	4717	3329	5720	3884	3867	4370	3491	2213	3370	1202	4038	5092	4039	3412	1427	3950	3498	2234	5601	3158	6604	4011	3038	6192	1693
ENSG00000020129	6557	12148	12310	21224	11880	10037	10451	5698	2750	9203	8467	19618	4882	13213	7306	5034	6126	7421	5796	6845	9363	8682	15183	7410	3496	4733	5217	4908	6389	12545	4441	13251	5832	6826	7070	3753	13559	13033	2924	3275	7396	3360	6509	9836	11741	8630	2279	7450	14986
ENSG00000020181	17651	5756	26669	5652	30305	2419	3014	17552	4847	10484	3794	14913	12035	25081	5987	8582	2599	14104	2208	7660	9874	8043	6629	14230	2015	2312	4141	10452	13192	3579	11060	8475	9721	5333	7195	8020	8788	3571	2748	8635	4430	1293	1546	8796	24385	4136	6407	7561	7853
ENSG00000020256	2444	5136	2862	4421	3380	2769	2943	6228	831	2486	2414	2769	2113	4297	3095	2853	5021	2230	2848	2413	3188	5001	2989	4549	3182	1382	2298	2074	2230	4447	1550	1395	2207	1185	4191	2986	2464	2765	1694	2622	3784	1173	3135	2284	4432	2389	2251	3085	2969
ENSG00000020426	2229	1626	704	1374	2364	1369	1261	1212	2446	2000	1209	2065	1291	1867	1233	1919	1211	1301	1145	897	1206	2424	725	1848	874	514	1416	1834	1286	715	1140	716	1839	158	1592	3419	601	1882	256	1076	1406	1176	937	630	1703	1126	1320	954	642
ENSG00000020577	6801	6871	5857	6950	14361	2330	1916	10355	3647	6233	10050	11902	3639	19167	7285	5130	2524	8176	6914	5152	9525	7397	4634	21724	8243	2862	7656	6752	7225	2643	4114	4309	10723	466	9711	13083	3473	4380	2091	6539	5660	3965	3674	4457	17158	6711	7492	4486	2488
ENSG00000020633	27856	25193	8902	28351	8709	19534	23503	5029	13557	17121	15442	17040	4035	11697	2345	17911	58699	8252	16367	15863	2740	16775	19445	4788	3778	15994	8528	1938	18325	18346	5900	28878	3291	3549	14613	9881	15072	17556	3414	11447	12771	12919	12311	5322	8439	25417	4633	13913	25185
ENSG00000020922	4517	1428	1173	1457	3374	2123	1220	927	1312	741	2357	3348	1287	1304	1738	3313	995	929	658	959	5452	1388	452	1932	1105	490	1592	1198	1186	1256	884	181	2106	73	2599	2465	2020	875	86	740	1597	417	859	1242	3163	824	1260	1268	383
ENSG00000021300	1228	52313	38342	8985	25618	407	514	33103	70	6017	40086	109	32072	2707	4004	3449	1893	34276	3987	2415	38382	824	2820	11466	40278	258	2816	10918	4451	1337	17084	2637	3727	1309	1754	20684	3434	24439	2250	1112	515	1091	479	71690	1649	2613	4210	15521	2042
ENSG00000021355	4831	9888	7641	10850	16371	10363	7090	8906	7023	3947	27442	8112	32648	7563	7988	3989	287	15915	6877	3687	9230	11622	3693	6375	9239	6004	12056	7918	21161	16129	8152	3042	18315	2583	9170	8230	6718	13180	3612	10678	7053	4016	9211	9254	8148	10245	10356	7658	1328
ENSG00000021461	91	32	12	18	45	34	48	28	30	16	34	33	34	188	23	76	16	22	18	17	87	137	11	51	40	17	134	45	32	30	21	16	24	3	100	52	61	38	6	31	30	42	9	11	22	33	30	25	10
ENSG00000021488	139	21	34	14	52	31	12	20	25	16	44	18	51	43	16	70	90	37	45	21	71	90	7	28	37	5	76	47	39	37	48	14	13	5	40	76	52	35	7	35	50	117	3	15	14	20	117	42	12
ENSG00000021574	2045	2142	697	1171	4303	3417	2974	836	1586	1403	2720	2647	1645	2274	3970	3243	4118	1621	2354	2002	2838	3844	401	4821	2833	495	1431	1603	749	1185	1653	166	2087	143	2975	4196	1186	2121	245	1485	2237	686	1278	1856	3504	2012	661	2413	223
ENSG00000021645	1108	505	774	2323	2113	95	196	159	1393	2581	1969	744	109	38	94	68	118	1281	345	1362	828	1895	111	692	101	61	1936	68	128	123	72	27	106	14	145	810	1382	5767	79	51	356	33	88	2137	55	1919	419	127	61
ENSG00000021762	2843	4487	6071	16713	3469	1395	6136	1871	586	9084	3904	7912	3761	1708	3987	1144	4812	3878	2729	4018	4667	3471	2198	2866	1739	3120	5210	2348	3820	3031	2392	2140	3671	3921	5066	4803	3513	5080	5743	1731	7328	1309	2230	3044	6473	4243	4782	1868	3801
ENSG00000021776	2765	6053	6279	5379	7388	7059	7247	7388	3947	2565	5744	3876	4480	7112	5988	9969	2812	5341	2115	3654	7269	6766	2583	8394	3185	2187	4301	4444	4484	4731	3722	1807	3107	793	5073	4715	3527	4997	2168	3728	6064	1533	3768	4368	7263	4533	3257	5135	6768
ENSG00000021826	1937	312	2035	219	1762	812	898	679	2423	4017	5193	2634	415	5835	119	1551	2107	4234	747	495	4063	427	2007	8845	370	1933	1358	2392	2697	247	1114	39	5354	486	5169	2741	1749	42	1076	715	997	1329	1950	1383	8451	819	2348	603	328
ENSG00000021852	8	2	0	0	2	0	0	0	4	0	0	2	0	0	2	0	1	4	0	0	45	0	0	0	2	0	0	0	6	3	0	0	0	10	1	0	18	0	0	19	0	0	0	0	0	4	26	2	4
ENSG00000022267	2455	1088	787	991	2113	424	1056	769	1050	239	297	1439	1524	3178	2260	1364	5965	903	259	819	3352	5149	363	4505	1124	174	1427	680	1232	898	960	713	1701	355	2584	646	1599	674	290	555	387	380	403	1959	285	336	2108	2398	433
ENSG00000022277	15305	44705	17428	29682	15617	29921	19236	31670	12265	14920	15104	34075	8861	25700	14402	16948	6701	12920	17296	15296	14697	20006	10656	23705	10229	14105	15332	18182	16665	20022	7820	40920	14263	18265	20825	14374	11266	18768	21884	20716	21330	8827	20483	20049	13491	16099	27820	12525	20400
ENSG00000022556	64	91	71	1011	38	1332	65	43	33	171	509	163	2028	156	330	47	89	1529	263	43	75	235	110	95	377	20	1749	73	4345	3486	955	37	153	8	1326	564	246	40	11	505	63	42	1279	58	56	135	102	134	24
ENSG00000022567	3155	1727	3268	5422	2527	2864	3455	4119	609	2368	3747	3917	1287	3873	4120	4031	10673	1866	1181	2388	3900	5590	4350	2080	4944	933	1431	1248	3274	4092	1698	2269	1409	1405	3215	2450	3848	5199	1164	2642	1159	1746	1641	914	2544	3659	1502	4669	1944
ENSG00000022840	18801	26620	17414	33020	24564	23073	22148	21349	20715	22660	18963	23354	16221	24384	19444	12273	12719	20325	17267	15495	30400	14264	17171	22942	15485	16295	19059	15318	31129	15494	13437	21635	18807	17895	19603	12591	16601	8823	26333	14643	15859	9491	14364	17019	21694	20235	11032	18035	26196
ENSG00000022976	3369	3383	1671	4688	2329	2050	1662	2515	1539	3478	1184	3040	1719	3685	2367	1094	468	2180	1054	1646	1436	3989	1338	2142	1494	1919	2044	3112	1628	801	1420	2146	1890	709	2015	1531	2818	2576	1057	2410	1616	2645	905	1829	2566	1151	2299	1774	1733
ENSG00000023041	3794	4192	1465	3427	3024	5510	4410	2544	6858	2744	2484	5624	2285	2743	3351	4834	1562	2301	1772	2489	3550	4950	802	3408	3883	1886	2607	1483	2519	1845	1701	1824	2372	315	3226	3981	4985	2130	1710	2753	2901	1764	2022	2273	4440	2547	3394	4212	717
ENSG00000023171	281	468	389	192	3825	47474	2360	103	109	189	370	640	1273	315	337	765	243	860	177	269	355	2624	351	2203	835	140	187	133	1182	110	197	621	392	453	964	7085	24510	333	213	381	981	21	243	735	111	251	340	493	382
ENSG00000023191	20300	44117	52274	62285	41725	16152	23725	12466	2124	27797	35414	48795	28790	17293	29294	22582	23391	31866	20138	19258	30295	15074	31788	26997	25087	39290	28739	19422	38398	38115	22838	21967	32342	57371	40024	28142	22800	34423	43105	15643	29676	9316	18818	24743	55214	19420	23889	13964	26471
ENSG00000023228	9189	20662	6700	12350	14884	19816	20783	9690	14802	12568	14229	14271	7318	14893	11950	10468	11541	7717	9910	9322	12864	12742	7350	15363	9122	6316	5289	4269	10543	9364	6761	1954	14250	2094	7880	17805	7871	9145	2160	5719	10558	3447	6236	9873	12488	12044	4179	8962	5123
ENSG00000023287	10330	1855	2304	5990	11566	6466	6458	2217	8253	2879	21753	11945	6540	10230	10628	11167	3454	2919	4419	3129	15893	8280	1395	7771	6215	826	4773	6246	2102	3079	4835	454	10268	563	9858	5779	7497	5765	595	4955	7482	7426	5034	1830	17176	8402	2697	16403	785
ENSG00000023318	6882	6469	7344	11691	10806	10408	9846	10926	10699	6705	8994	6997	7755	9494	15241	2964	4803	11747	8021	4273	8680	8781	2340	14385	5934	6404	6345	4001	7894	4453	6500	3423	5521	1658	5672	9762	7607	10259	3858	5851	5883	4857	6257	6775	6333	4905	2473	9497	6595
ENSG00000023330	5404	12619	12513	26132	7172	11147	16555	15817	6479	6067	12137	13290	6351	10224	5394	8400	6396	8083	9622	7101	9709	9112	19398	9227	6853	6627	7239	2712	14403	11058	6235	16290	6401	11442	6196	14720	11253	8451	4154	8449	7007	1718	7421	6153	13086	21155	4475	7637	13321
ENSG00000023445	317	680	149	481	1047	916	632	90	953	178	6638	1417	1086	282	1429	866	315	3301	49837	1022	2322	438	162	1304	9640	227	1097	382	3081	297	2220	103	3497	6	10086	854	4809	1276	262	1480	1851	143	783	806	528	1732	1091	1883	50
ENSG00000023516	4915	4405	2940	2818	12424	4588	15243	6775	3267	2076	7025	7776	6962	5941	5186	10922	3400	4845	2279	3676	12137	6915	512	12065	7793	1802	2498	3162	1652	2340	3353	278	3869	487	10617	7416	4186	7467	322	2476	6569	1597	4350	3521	2268	2392	2582	8065	1271
ENSG00000023572	1863	2479	516	1046	1462	1306	2296	597	2998	1139	1536	1797	589	1183	1174	846	1027	982	967	966	879	1214	685	875	725	685	733	921	1021	661	815	691	1019	433	1075	1844	1464	678	291	1070	1355	710	674	784	1199	3083	414	1367	986
ENSG00000023608	2250	952	388	965	2195	1448	2623	643	1739	1432	1190	1615	1168	2545	1168	2669	852	708	898	641	1043	3038	298	1693	692	225	1304	1773	1090	398	1003	203	1389	61	1851	2755	526	912	289	1022	1786	664	1139	379	2586	1217	516	1425	286
ENSG00000023697	7284	12188	3479	7416	5814	12706	7545	12232	11520	7094	6387	5519	5013	9998	9120	2656	5146	5453	8542	9512	6476	11228	5363	4652	2520	5703	4496	12806	6914	6150	3684	3052	6389	3829	5229	5702	4719	4431	5360	5898	11635	3901	4579	4359	8628	8451	9011	3497	6798
ENSG00000023734	14985	17943	9770	17362	17104	24003	26489	18422	19774	17747	14478	19214	9558	26545	13110	13899	18826	12001	18038	15022	15070	17111	13668	15078	13026	13229	8114	8122	14469	17861	8350	6883	12640	5274	10411	13700	14719	15338	4020	9692	16192	6997	14920	11455	19254	19269	8778	13446	16747
ENSG00000023839	873	7044	1591	3256	1069	9646	6010	421	340	4251	3208	10650	251	11500	435	5230	2647	1135	2295	5659	5336	13666	8667	52	230	3877	873	1269	3228	2741	1184	5202	1857	822	1843	110	9322	1886	1115	530	1571	2348	3513	879	8992	5799	2524	3272	5167
ENSG00000023892	3814	582	2216	1266	553	1187	620	272	884	1811	1178	761	2364	2498	1928	2059	151	2730	1482	1430	1353	1333	375	777	3529	628	3252	2291	4453	1011	2078	5580	1618	858	5770	1397	2506	968	1624	3299	504	4233	1097	588	289	2043	3038	2505	264
ENSG00000023902	8686	6681	5492	2354	10070	4983	10973	1214	2757	2673	6608	11859	2608	3440	3682	6262	7179	5491	3958	7794	6462	5855	2366	5217	6379	1823	5738	6129	15429	3471	2845	6431	7181	1759	12495	2760	7163	3132	5150	7421	1891	2257	3882	6141	2943	3857	4309	19094	7236
ENSG00000023909	1001	1910	581	3083	2099	6133	2005	897	932	894	1923	1713	1896	1665	921	1274	1928	1299	1787	1366	1773	2328	411	2062	2500	566	1475	722	1659	2575	1298	551	1221	128	1288	1867	1971	965	151	1063	1878	348	1160	697	940	3329	401	1092	1028
ENSG00000024048	7929	5523	4861	4848	12592	6945	6387	5958	5868	5574	7283	6349	5320	11028	10172	7003	7186	6314	3393	5800	9161	11359	3372	8282	7891	2079	4112	5742	5646	4042	4726	861	8464	730	8568	4822	5039	6459	2807	5549	6887	7079	4914	3717	10135	6247	8641	6556	3047
ENSG00000024422	4398	2093	16784	31849	6168	10796	6683	33730	6996	3709	9242	20564	11930	5604	5355	1072	19687	8440	6125	5483	5696	12001	4625	25632	1885	5159	11585	15949	22224	15351	10497	4982	12377	18424	17304	16969	5801	8923	9892	3016	5878	1386	15306	7820	51735	2233	3145	13189	9692
ENSG00000024526	1366	1107	98	586	1443	4163	2857	381	1565	1686	1234	2259	594	3099	455	1338	1486	521	1228	806	1958	2385	270	1847	1151	262	376	339	1181	422	1572	73	1441	97	859	1642	607	1080	35	599	2519	310	275	1051	2525	2022	123	991	146
ENSG00000024862	1328	1197	1970	3315	1999	2885	1411	2567	1716	1226	1491	2802	1576	4276	1931	1618	1141	2503	1085	1909	3073	3398	458	2521	2135	1217	1417	1838	1920	851	1086	545	1918	723	2876	958	2030	2928	892	2383	1784	702	1016	1422	1098	1909	888	2202	1025
ENSG00000025039	3348	9061	5463	19384	5876	14804	8253	15251	13770	11172	6810	13886	1622	6433	5734	9435	11695	4361	4824	6409	5919	11702	4630	6562	7021	6509	2660	3128	10506	4307	1770	10366	5098	3282	3197	10538	3978	9960	3995	5298	5543	2221	4876	2883	2568	7024	2124	3910	7925
ENSG00000025156	1360	1461	1070	1565	2983	2516	1162	2228	1824	998	1310	2442	1485	2808	1074	2305	1265	1863	852	1592	3745	3730	475	1643	1470	1002	1984	1907	1339	805	691	323	1991	203	2699	733	1050	1735	428	1841	2988	841	1096	1003	796	1031	774	1861	880
ENSG00000025293	5939	12904	3853	7773	9569	8109	7028	8353	4378	5093	6713	7152	4113	13284	6777	5907	4695	3537	5039	5197	6699	8813	2986	12682	4972	4181	4378	4047	4924	7204	3244	1839	6292	710	9520	6012	3454	6229	3533	6004	10676	2774	4548	4652	7178	6189	3127	8017	3845
ENSG00000025423	574	179	124	211	96	237	439	118	85	64	200	267	64	183	218	116	132	143	272	89	208	1998	31	154	159	62	104	152	95	100	91	27	97	62	220	185	120	173	33	278	189	69	115	173	200	111	60	319	32
ENSG00000025434	1940	2354	3719	4078	2707	1071	2192	2187	1607	1828	3414	3089	2429	1501	3471	2364	1059	2167	2251	1909	4105	867	2884	3585	4549	1239	3915	1739	3814	868	1277	1589	3534	1026	5068	2178	2890	4174	2214	4279	948	1564	794	3272	3079	1120	3523	2006	3263
ENSG00000025708	3500	13095	13849	37251	7304	10560	8597	2467	2056	3887	15175	16261	21599	3396	9484	3185	5949	33063	38064	12254	2284	13559	2311	2450	31815	13190	31717	4119	49037	40416	19032	11883	12798	24863	39078	5742	27517	6997	10096	19668	15868	2850	16516	2404	7484	6778	6183	7646	2788
ENSG00000025770	10445	12796	7688	16729	6016	6524	7038	33385	993	13671	3835	11731	4069	6836	7919	10113	5124	5019	15163	16586	9306	13172	8293	5882	8874	5507	6686	6354	10206	8167	3542	16555	5858	7060	9946	14202	6510	7234	10777	7305	5472	5132	2435	8185	8677	8107	6423	6166	7483
ENSG00000025772	4188	18010	8197	14813	6263	13775	10495	10322	5578	7489	6194	15678	3381	8247	6383	2545	2920	5501	4886	4788	9415	8184	6509	6160	4902	2722	5677	7289	7618	9144	3154	7491	4875	3972	4480	7061	7732	9461	3660	6988	6536	3820	3905	6920	6749	10291	4233	7981	9533
ENSG00000025796	9628	8116	8070	14129	17920	18144	11109	11974	15152	7131	10718	12935	9297	12051	5678	15034	9956	10610	8471	8842	18942	22762	3098	17203	20358	5478	8417	7900	9614	7208	5372	1654	12100	2046	12331	9315	8255	16847	2249	10844	20609	2891	11863	8024	10013	10313	2841	13707	8691
ENSG00000025800	9157	13145	12302	16633	16256	14961	13179	7401	8898	14043	13943	12683	9498	18332	10888	9677	16656	10244	11749	9364	11279	11905	14895	17361	5765	6749	8317	5021	12060	14485	7410	3247	10009	2993	9426	8121	9581	13291	4913	6232	9739	5356	11728	10433	14122	15965	2172	9599	11108
ENSG00000026025	263308	1276698	446138	965988	569138	138548	363051	757314	881452	417318	418197	684333	145668	390714	913246	488048	492756	312559	1088555	532307	233881	827526	690587	676501	383831	624746	256639	809217	321536	378596	175364	697285	405873	110481	751313	1523933	387589	673373	680204	1105766	915454	175822	1380771	371620	1518394	275809	724682	367908	379937
ENSG00000026036	9788	6641	3902	9813	5247	7867	8095	6224	377	5256	4700	5127	3497	10106	2297	5782	2170	4582	2823	6369	6034	5889	4393	7195	5079	4079	6885	5064	6239	9173	3879	3294	3552	2933	6764	9586	7711	5193	4089	6573	8606	5019	7425	4268	6915	5405	17310	4577	8538
ENSG00000026103	834	1225	767	3790	2599	1399	1296	1879	2260	859	1179	1238	1373	1015	1366	1903	343	1921	936	724	4459	1215	59	5110	2842	971	1012	1026	1096	371	1242	289	3601	225	2022	1927	1933	1399	676	1128	980	149	582	1263	2049	848	1010	2556	86
ENSG00000026297	1704	3268	5571	5993	1739	1950	1447	5254	2477	2884	4948	3500	2924	1716	4243	2751	1509	3242	2860	3332	7316	3203	1165	1748	6482	2400	4898	2112	9300	875	1731	2131	2110	1386	6683	3364	4828	2019	5618	5610	1234	632	778	1029	684	2791	3505	5660	4200
ENSG00000026508	164905	212610	108850	137396	223524	36545	11469	350510	121321	103801	223071	166973	102514	186373	389558	128915	190887	141304	99048	112896	121830	189791	72480	119693	98166	222244	88643	127799	100631	119565	62175	8263	197272	22486	262246	82940	93102	192598	118690	77399	202309	86582	160645	120135	244322	92961	77498	74658	74924
ENSG00000026559	1140	187	412	94	107	174	190	94	27	1835	195	298	1145	1766	658	53	1179	141	323	178	143	2320	283	168	213	97	316	106	160	615	166	158	52	395	351	385	306	255	15	1390	322	219	536	272	235	61	821	541	163
ENSG00000026652	404	570	410	359	275	601	163	1290	818	176	435	895	1348	430	170	2474	1646	1228	108	233	3864	2269	128	250	996	97	1594	769	811	854	305	86	227	364	1260	144	1142	453	279	576	1767	213	475	98	91	251	149	274	316
ENSG00000026751	152	1334	732	695	710	9800	9359	77	1885	110	852	501	1017	235	6705	1526	30	2325	5216	1830	633	6780	68	381	8291	215	1302	249	7440	868	2183	115	1713	262	5404	372	3989	404	1266	7404	426	2473	1535	192	222	9435	1346	3105	570
ENSG00000026950	6101	3733	1714	5132	12192	5457	3990	2428	2440	2336	8706	3148	2490	3271	8096	944	2976	21559	5179	6346	7244	2248	2537	6980	24142	1955	3135	6343	5499	1675	3974	827	20265	744	23608	3028	7963	5858	1817	6534	11298	2209	491	3783	7693	7820	7508	11807	1304
ENSG00000027001	3318	11909	3089	5002	3187	3068	11745	5837	4115	1691	3669	4607	2995	3348	4529	4464	2533	3315	5107	4178	8396	4747	2761	5925	5062	3344	2975	2941	4087	3117	2207	1630	2381	2101	4021	4488	3971	3702	1783	3270	4713	1691	1933	4666	7424	3474	2603	5847	3132
ENSG00000027075	2806	3022	2701	10115	1932	6120	3084	4816	4080	1993	1860	1645	5333	3449	8991	988	1745	4610	1311	3322	1341	5397	4308	2551	4245	1386	4452	2532	7248	3637	3813	1049	2291	1314	5280	389	2650	1789	1411	3369	957	928	4785	1025	818	1886	2145	2427	2678
ENSG00000027644	63	9	80	38	7	13	24	31	6	38	10	15	6	33	20	58	15	25	14	27	32	27	8	54	35	6	31	33	14	25	9	6	10	14	89	6	150	89	15	46	21	12	11	13	11	12	25	22	15
ENSG00000027697	3704	2850	3130	5725	5344	11210	6296	2751	19796	3169	6398	13798	11801	9967	2977	5261	2672	6500	2377	5771	11018	9647	877	6715	4966	3664	10140	3776	8463	4224	6753	543	5880	805	6105	3825	2528	5893	757	3909	7093	1809	7217	2620	2653	7819	1717	7589	1777
ENSG00000027847	4421	4391	4051	14196	4163	6108	3267	5799	864	2845	2152	5487	2999	7176	5426	2721	3026	3540	3840	10507	3908	4650	2519	5197	4644	7094	3711	5616	6154	4097	2205	5099	4602	4122	4220	2675	6447	7363	5197	3278	2666	2432	1958	5853	5420	3668	4018	5490	7713
ENSG00000027869	1179	907	311	511	205	1102	3560	117	237	1126	369	614	369	438	1036	767	821	2192	1025	632	199	966	150	199	1622	254	510	612	2267	437	427	2777	391	336	1994	129	2571	615	574	4558	365	580	456	188	200	284	890	1239	382
ENSG00000028116	3425	3065	2035	3826	5965	5802	4710	1868	4574	2889	7502	5384	4570	3907	3736	5880	4355	4338	2012	2978	8270	5044	943	5057	8644	1110	4592	4274	3587	2626	2945	1058	4889	162	4880	8170	3062	6675	946	2915	3122	1849	2409	3429	6098	4731	2379	5299	537
ENSG00000028137	3412	2431	5753	7606	1422	1261	1280	1630	1681	2801	6085	6642	1508	2113	8384	2110	636	8470	5659	5916	2400	3378	2223	2909	12096	3398	3916	1933	14393	1975	3492	1397	2782	1879	9718	2770	9251	3204	6140	10392	1296	249	2769	1359	1111	3498	2957	5680	2626
ENSG00000028203	4481	2467	1509	1779	5617	5922	5668	1200	4053	2829	6778	4514	4558	4766	2346	4512	5170	2953	1974	2220	5603	4073	978	4897	3588	1129	3851	2117	3547	1801	3529	520	3671	282	4587	5339	3674	4400	550	2365	3559	1157	3310	2511	3841	3954	1885	3597	780
ENSG00000028277	263	480	526	533	379	162	151	329	228	454	1097	563	986	396	1713	307	130	524	1343	1165	621	1461	165	407	1797	298	1278	328	1779	162	730	155	453	42	5135	608	822	360	1527	2380	162	146	895	265	388	375	581	645	160
ENSG00000028310	10592	3933	3096	11075	8040	3627	3838	6174	1862	6702	5712	23196	3959	7074	5129	7321	6376	4896	2557	5663	15428	13655	3766	7465	7506	7933	5484	6031	5844	7446	3547	4336	5208	3590	7298	5484	10161	5918	5577	6275	6216	3086	3322	9276	7132	6904	6062	7844	6512
ENSG00000028528	21379	15733	39906	15646	39804	12991	12522	26278	9040	11964	27469	21720	15944	24458	14098	12920	10097	27579	10034	19451	43872	22023	12181	51178	34511	11354	15401	15725	20324	11910	14701	8187	28688	4565	17554	25249	12907	29738	7537	12208	21029	7289	7625	21116	21142	25913	20029	32392	17898
ENSG00000028839	1171	811	614	746	1006	1903	886	1065	1287	605	839	2187	1036	2053	666	1584	845	1086	676	1191	1376	2042	148	1138	1334	497	1027	1086	991	592	593	100	1329	121	1759	590	621	1141	182	1027	948	341	743	606	675	859	393	1002	392
ENSG00000029153	218	117	561	658	1621	2486	568	79	297	452	1580	2960	4038	705	207	71	107	1468	132	210	769	482	35	481	814	80	2350	106	1444	1605	2231	41	758	203	647	447	813	1073	35	193	734	29	3630	412	159	224	185	205	33
ENSG00000029363	10542	8942	8139	10160	17598	14090	11437	12993	11709	6251	13716	19393	11759	30701	11372	12864	8982	10055	5849	12771	17499	16053	2314	21411	13941	4258	9122	9128	8222	9034	8148	1182	13507	1098	15529	10084	8127	14460	1872	9555	19262	4139	8015	7608	13277	12092	4518	13293	5193
ENSG00000029364	12574	19118	12454	15676	19637	10942	9655	20653	9383	15265	10902	22039	8341	19355	13320	10592	6743	11742	8544	8308	9668	17857	5031	20242	7632	7956	9707	9603	13264	7249	8398	5656	11571	2362	11424	13850	11957	12967	6753	8900	10487	4562	9581	8897	15905	12544	5383	7719	8705
ENSG00000029534	304	606	461	413	354	215	341	639	205	204	362	163	537	1145	1120	86	294	504	219	224	307	1346	116	404	304	274	595	420	671	366	302	541	252	95	661	229	622	440	305	637	525	169	265	265	382	498	344	343	217
ENSG00000029559	0	17	18	21	4	8	9	6	7	9	37	14	1	2	0	32	2	11	6	23	6	362	9	4	88	48	3	0	13	0	2	6	2	0	53	11	331	36	28	0	11	0	4	11	78	0	0	12	9
ENSG00000029639	832	859	1022	1980	1683	2200	2544	977	1322	1215	1509	2259	1092	2312	957	2002	335	1280	516	1890	3378	2301	303	1249	2367	593	1348	1076	2278	1046	631	542	1250	382	1562	2796	1672	1420	645	1562	2892	919	1155	785	1122	2404	988	2322	1128
ENSG00000029725	8662	7640	4160	6104	13937	8880	7359	5634	9610	3237	13662	12216	6845	15562	11433	8897	6706	5872	6374	6652	13006	9800	2379	14930	5059	4203	4061	6470	8118	4105	5299	3097	10347	714	10507	15944	7903	11104	2280	6988	10481	5555	5914	8643	12114	12498	4634	9495	2166
ENSG00000029993	2943	4996	2302	3616	2012	5313	4305	3149	4715	1604	2016	8682	2946	2784	5781	1331	4549	1775	1945	2562	2610	6936	1094	2066	1499	3357	2742	1925	4750	3101	2246	4863	1663	2184	2080	4053	4399	2453	1233	4454	4282	1382	2807	3960	3146	3785	1392	1428	2573
ENSG00000030066	7281	8191	4729	4875	13274	5282	10277	9327	2778	4223	7830	10217	5554	7124	8342	8362	9075	4030	4765	5135	12300	10683	3502	9224	7035	2505	3832	3189	4171	5260	5143	780	7711	489	7360	9622	5381	5818	893	3345	7756	2442	3754	7340	12685	4787	2987	5645	1861
ENSG00000030110	4405	4297	3041	4114	3198	3002	4436	4040	807	2336	2341	4933	2954	4231	3693	1842	3060	3228	3951	2731	2690	4996	6830	2600	2821	1894	1987	1844	5524	3899	2308	3124	2897	3114	3376	3134	2598	2371	4260	4471	2897	1207	3254	2252	4044	4612	1911	3035	3136
ENSG00000030304	10	7	23	6	7	14	11	9	19	3	29	123	214	3	4	9	3	17	7	13	148	73	2	29	5	2	300	13	9	4	54	1	0	1	64	73	40	45	5	13	3	2	35	13	3	7	14	42	4
ENSG00000030419	40	242	74	78	235	693	398	15	319	34	408	122	680	359	676	301	132	543	659	441	114	145	3	75	582	62	658	36	746	309	638	4	62	19	945	70	413	82	76	389	154	92	167	21	179	369	361	370	36
ENSG00000030582	59178	120595	240465	187914	53121	127844	57287	124761	23507	77103	149519	107641	64865	93668	76105	21986	32606	89664	50550	42135	104777	83674	229286	78785	50890	79638	94892	81505	178014	70858	63632	192126	85409	115626	209666	86130	200018	131715	123943	96288	56383	25450	42984	88568	92698	82078	30474	81002	141456
ENSG00000031003	2647	3443	3083	4705	15411	4995	4327	3949	1061	1806	4775	10870	4423	11429	5148	3131	5101	5547	3935	10285	7349	9543	717	20273	6598	980	3109	3780	3224	3169	4560	1023	4019	682	6276	3740	4610	7982	888	2875	6969	1535	1015	5927	7977	10313	3956	4509	1409
ENSG00000031081	4386	13952	16757	9967	17042	5029	7495	23995	3133	4093	15566	8013	4145	8836	4571	3597	5943	10126	3419	2790	26284	8128	5457	33794	15745	8448	5171	7841	8686	4483	6845	1944	11319	4154	10889	5981	4473	17209	6753	3615	822	1975	1510	11953	2661	7942	5417	7519	3949
ENSG00000031544	19	17	13	8	11	25	12	18	8	17	4	13	20	13	9	4	8	23	8	18	7	25	4	20	27	7	21	31	6	4	8	19	2	2	24	22	24	10	7	18	26	18	2	15	0	28	17	9	2
ENSG00000031691	1483	280	276	304	1464	1439	1424	373	1449	676	1189	1391	499	1475	519	836	508	410	573	704	1328	2735	123	876	847	133	412	903	445	340	847	127	1688	69	1302	877	415	803	83	905	1275	1072	181	376	1385	563	599	894	124
ENSG00000031698	20642	24196	20033	33291	25063	16550	15091	18091	10353	17308	21204	24751	19156	22055	20587	55262	7205	22482	21170	15421	20915	20035	19005	23953	18733	21340	16878	9019	20393	24095	11770	20920	19887	13317	14538	22018	17209	13389	15249	15141	22551	10399	16656	24559	22985	27915	6969	18740	23920
ENSG00000031823	12187	12870	10862	11281	11809	5285	12051	14963	2166	5195	9016	11447	4987	10776	9385	13360	4992	8716	9993	8442	14545	11456	10846	9704	7247	7470	8394	8211	8906	10693	5471	11685	8771	7954	12585	6673	10818	10599	10757	8617	9281	6101	4562	10818	10001	7427	7467	10396	11413
ENSG00000032219	3164	893	967	1333	3813	1366	1194	904	1997	1596	2046	2288	1842	6384	1482	1934	1959	1478	937	1141	2382	2608	483	3954	2477	288	1634	1734	761	576	1593	117	2505	53	2843	4227	597	1362	186	1285	2185	852	892	676	3439	1487	1776	1853	354
ENSG00000032389	2898	5973	3019	5692	3793	4167	6464	1884	1908	4970	3771	3942	2509	4034	3363	2099	1510	3075	2291	2697	3434	4582	4189	3764	3335	2313	2901	1782	5226	2664	2188	3977	2447	1964	3258	4864	4028	3852	3402	2909	2068	724	1908	4473	3516	3243	2670	2862	2693
ENSG00000032444	10813	16200	16054	27196	16246	7199	33675	26617	2181	4257	9654	7735	4281	13043	8383	19678	8889	9963	11104	10263	9979	13651	22634	9744	12719	11621	10409	5392	11733	13184	5264	10240	9947	15294	20294	9048	14522	9891	13988	10051	7820	3772	7854	9345	16230	11874	7271	10527	14763
ENSG00000032742	5598	2177	1185	2471	4779	1673	2774	2079	1931	988	4021	2835	1402	3252	1693	3665	623	1803	1244	1903	9614	4862	227	6613	2963	577	2273	3381	1107	1250	1663	246	3264	105	3015	2383	2038	1803	382	1661	3296	1772	950	2695	3086	1410	1834	5863	458
ENSG00000033011	3896	10575	10288	14602	6261	7003	6069	8653	4412	6977	8464	6845	3232	8500	5570	2390	2682	5213	3636	6643	11613	6750	11320	7835	5151	5557	4068	6778	6440	4315	3540	12500	4767	11889	5812	4494	6630	6789	6650	5897	7174	2716	3066	7773	7645	7085	3246	4716	10589
ENSG00000033030	4210	1951	1221	1883	3806	3108	2459	1499	2439	2633	2736	4693	2554	2740	2784	3895	3165	2142	1818	1738	3814	4145	996	2524	2649	791	2504	2524	2091	1384	1962	842	2860	259	3080	2963	2372	1392	1555	1695	2339	1843	1453	1559	3543	2784	2385	3146	643
ENSG00000033050	16574	15429	18790	30816	11903	18471	10861	15858	5241	16300	10063	22017	7573	29528	16357	18923	12448	14578	9032	15224	19910	20201	20269	17679	14633	12387	9864	10707	11804	18541	8534	12402	13471	7180	14008	11618	11953	16969	9409	8988	11032	9321	9595	10541	13970	15421	6245	10656	24231
ENSG00000033100	10367	13058	22837	34848	12154	31060	20340	9233	2280	15272	15510	21361	6775	30725	8766	9553	7244	10782	4096	13406	22140	21768	14729	20421	10358	19773	10350	9468	11556	12052	8276	7754	17094	10939	13048	9071	24084	26489	5071	8531	12160	4965	14005	11750	10419	12293	5556	9061	50468
ENSG00000033122	1092	1096	86	425	1377	1185	1441	239	1134	906	1151	941	740	883	606	1220	673	554	1321	943	1131	1460	126	971	1303	219	777	1300	499	611	776	58	1611	29	1316	901	781	714	79	871	1883	1137	342	1164	1339	1075	294	844	101
ENSG00000033170	2266	3225	4562	2679	6351	1994	2087	4887	2374	4834	3908	3752	3528	4451	3514	2207	2480	4760	1872	3022	2575	6587	619	9056	3527	908	2732	4013	2620	957	2417	883	3384	176	4535	12889	3530	5659	690	2568	2019	878	1590	1825	3933	4493	2837	2466	1259
ENSG00000033178	4088	3399	1126	3118	7572	7930	3862	1467	5060	2997	8166	4801	4788	5997	3707	5989	3934	3972	2680	3942	6225	5276	824	5839	3859	1113	4099	2045	3463	3109	3898	395	4642	211	4573	6911	3052	5997	372	1654	4773	1722	5792	2020	6534	5220	2946	2622	1042
ENSG00000033327	17444	8972	15200	13834	9684	6097	7802	42930	6369	7686	10078	16585	5156	6873	21413	20097	681660	5194	121908	8076	17288	20718	26161	10343	8700	7144	5631	3290	11355	11743	6157	5640	4455	5893	4032	9534	6150	7904	5176	4551	6439	1154	7804	10160	11791	4101	7138	5710	4523
ENSG00000033627	12668	28888	25041	39966	20526	16926	7897	28123	9505	20136	30507	22602	9200	36662	25566	10091	2515	17708	9557	20641	17600	17341	50275	22370	9684	47242	13213	17090	20128	24202	10707	38595	16764	20653	17460	15743	24374	23386	30553	16593	16428	10461	13357	16427	18631	34102	8316	16484	30902
ENSG00000033800	4344	3281	2512	2413	5406	4055	4266	2853	2908	2736	4582	5091	3444	4620	3426	3914	3606	3310	2076	3117	5298	4548	1197	5817	4946	1354	2284	2754	2760	2352	2642	1260	4055	478	4053	3243	2474	3463	1199	2450	4999	1785	2321	2509	3267	3474	1526	3989	2255
ENSG00000033867	3343	1284	1270	1487	12879	3504	4585	1837	2439	1868	5036	3136	3447	15106	1672	5354	6502	2736	2250	2671	9374	4894	822	8361	7137	436	2254	2722	1923	2244	2968	219	5365	113	4355	5227	2636	6726	294	1381	7852	1067	3139	1424	6675	7932	3993	4042	608
ENSG00000034053	1193	5565	4186	11981	767	324	4944	5722	93	3722	4210	10988	2552	5300	4608	120	7984	3273	2195	5076	9632	3183	5119	2328	219	522	2381	4721	1050	9761	2305	1029	1138	740	4112	2779	2159	6561	169	4777	7605	4340	3724	3550	1674	65	5141	4308	9625
ENSG00000034063	6387	5975	2741	3264	3015	3679	8191	5779	1624	4926	3503	8120	2259	6659	1298	4001	4507	2319	4183	4293	5825	8530	2468	2981	1960	2059	2600	2000	4660	6006	3732	3923	3672	819	6423	6644	3797	3639	1136	4093	5657	2859	2187	7145	8121	3184	2377	3367	2237
ENSG00000034152	4505	11593	9157	14728	6855	13646	6287	11300	5045	7497	8612	6904	6428	12976	5342	3459	4144	9670	8388	7096	7762	8840	19220	7754	5334	11088	7736	6911	9796	8286	7096	11767	6595	8987	9196	11013	15477	13219	4271	9436	8960	6080	9197	6722	8571	12188	5034	6463	17052
ENSG00000034239	82	146	2	7	3	338	6	4	54	4	12	2	26	13	548	2	22	7	2	10	3	9	2	2	2	2	16	10	27	10	23	924	11	4	8	7	12	2	0	6	2	10	51	13	14	28	8	30	1
ENSG00000034510	75678	115175	90483	112733	74191	109601	75222	44502	162832	63969	82793	65268	73532	54624	70537	38210	87744	117203	127647	93515	40108	84737	42869	62772	86763	58365	101490	65389	137488	53465	37058	201191	94424	78981	83285	144893	119207	101749	189473	142524	96010	48421	76213	73016	89098	78833	96041	77743	141477
ENSG00000034533	2360	2551	1420	1938	2865	1885	1524	2466	4384	1064	2245	2382	1532	2350	2475	869	1525	2084	996	1936	2293	2583	1095	2382	1791	1417	1437	1911	1597	1321	1214	1502	1951	424	1829	1300	2205	1562	1237	1499	1194	1123	839	1789	2611	1881	1386	1978	1164
ENSG00000034677	7651	9187	3150	6971	7887	5987	12439	2385	3645	5871	18303	5170	6226	9138	4845	6404	3924	7666	6563	3943	16900	6312	745	9942	9686	1885	5715	1857	4989	6604	6570	612	6458	525	6761	12228	11691	13765	500	3823	8085	4138	7896	4806	4671	13565	3440	22305	1073
ENSG00000034693	406	991	851	1452	1775	4140	1663	1016	2158	685	1420	1529	2399	2817	327	1550	705	1664	538	1292	3363	1548	221	1929	1758	811	1880	950	1667	1175	1626	275	2044	313	2449	1185	676	2220	132	1120	2390	487	755	731	950	1167	626	1602	589
ENSG00000034713	9625	10922	8458	14322	14070	11707	5389	12850	11750	10817	18791	10531	8389	6094	8254	3993	3209	11391	5009	6281	11239	6620	1874	13905	14389	3308	7792	10482	6586	6206	7931	2479	14566	4889	11060	7190	8532	15410	1766	4548	9447	3841	4771	10260	9707	13898	6368	7379	4970
ENSG00000034971	5	5	27	4	102	0	23	2	8	2	144	5	2	4	4	5	5	14	5	11	1232	4	0	4825	3	0	0	10	327	12	2897	0	72	0	21	0	1	0	0	4	6	15	0	734	0	17	2	30	2
ENSG00000035115	4834	1304	1609	2833	4567	5356	4539	760	2161	2707	3747	2185	3803	4754	2131	1531	1625	2434	842	3111	6458	3545	787	3018	2551	557	3261	2287	2899	2725	2535	939	1477	506	3204	3426	1517	2054	458	1703	2824	2011	2540	1506	3112	2276	3123	4204	959
ENSG00000035141	5781	3727	2865	5779	5577	6588	6743	2655	3800	3833	4799	7178	3688	5573	5751	3906	3719	4467	3836	3543	8921	7370	3221	4858	3932	2861	3406	4382	6673	3322	3074	4047	3641	1361	2909	6902	4311	5528	1842	4103	3319	1638	3625	5740	5575	3150	3000	5689	2960
ENSG00000035403	11166	14564	20588	31474	15710	7983	9610	22200	9209	10939	9229	28823	17325	19503	14881	11262	9074	10409	10971	7854	9760	26567	6827	24581	9038	14231	11502	5541	14944	15398	7730	8870	9419	6248	10859	18433	10762	11100	4190	5540	15777	2127	19124	9301	31553	4531	3577	8872	6613
ENSG00000035499	1271	1259	207	1011	881	1168	938	1463	700	856	415	1947	819	2095	299	901	2509	447	988	364	1048	1899	324	1708	1215	278	472	261	1056	664	1009	195	971	68	642	2870	802	793	36	772	984	472	194	1400	1257	1511	261	449	122
ENSG00000035664	331	131	735	428	416	834	118	350	185	187	385	300	1725	424	358	218	801	790	771	575	1116	604	59	416	730	169	1152	170	874	802	703	276	352	455	1005	371	458	236	143	464	175	142	372	683	195	316	522	345	139
ENSG00000035681	7398	6191	4120	8766	6876	3392	7042	7929	3935	4786	11022	10962	3121	6836	6764	10440	4756	4907	2557	4341	11849	9129	2164	5124	4310	2374	4094	4711	4041	5168	3121	1464	6714	1143	5778	5480	7322	7458	1643	5128	6417	4737	4291	6274	13507	5458	4903	14251	2454
ENSG00000035687	9706	17135	5695	10462	15629	8991	12637	13674	8027	8732	9691	7141	6187	16081	8514	7859	9509	12566	5579	12501	9828	13381	2262	17318	12162	3908	5849	9403	6597	10123	7961	2095	8811	874	12228	15518	7695	6889	1577	10613	10221	4834	6222	7682	15816	14464	6061	20049	2790
ENSG00000035720	31	23	4	3	22	16	10	2	54	26	16	38	16	11	244	3	7	96	65	160	22	12	0	12	204	3	26	6	108	6	146	16	80	0	1079	14	84	25	20	78	10	7	10	4	4	13	134	82	3
ENSG00000035862	67353	419465	98432	375872	218302	111822	113841	320698	192082	161816	174743	338130	64700	107551	104918	127511	152862	84492	102569	111671	97692	288338	184209	124090	150926	319782	33651	99084	134756	178346	53648	201383	124452	48748	98055	189891	166778	307864	365512	72216	159134	28476	68992	158677	168822	221173	54510	133285	190210
ENSG00000035928	14476	6321	2833	11289	10719	14605	16620	4097	4964	3338	9242	9884	3366	12757	9919	7848	16749	5785	12707	6506	9665	10116	2309	10587	4721	2921	4220	4358	5108	5090	4897	2114	9785	559	8255	7492	4986	8444	3003	5981	7400	2576	4205	6204	11346	12048	2670	10318	4115
ENSG00000036054	3518	3060	1457	2291	5724	7810	4690	2061	4575	2152	5889	3885	4835	6322	3346	3312	3197	2877	2727	4178	4756	5999	527	7440	5335	1185	2835	2486	2088	2233	3584	299	5106	521	4665	3583	2019	3650	490	1790	3819	2066	3108	1804	8464	5659	1797	4521	547
ENSG00000036257	6059	7248	5322	7180	11995	8390	11575	6508	8186	6245	9622	9639	8387	11692	7505	7275	7131	6262	5153	6849	10912	10766	1783	11909	7221	2519	8041	5169	6353	5740	7590	1935	12188	658	8097	11383	5155	8078	1810	4907	6913	3239	5496	5999	10595	7118	3310	7990	2340
ENSG00000036448	133	198	345	526	601	107	160	459	10920	281	432	2	121	510	161	29	4	363	64	290	113	55	72	246	250	304	529	168	353	242	92	257	278	187	525	135	456	936	51	181	297	168	201	457	647	446	144	139	181
ENSG00000036530	211	57	99	123	95	26	135	99	161	91	82	114	148	144	27	46	106	71	46	55	131	245	33	142	126	96	120	72	64	65	85	153	160	53	170	78	79	198	47	59	78	71	55	51	30	53	92	105	66
ENSG00000036549	6991	5503	1146	5177	7039	10415	6415	2479	3467	2502	7621	7747	2807	7630	5710	7688	5899	4085	5184	5396	7983	13475	1022	7038	3508	2631	4081	5669	3972	4248	3432	915	8565	452	6227	4802	3476	5786	3749	3230	8208	3618	3122	2263	14142	8623	1851	7613	1665
ENSG00000036565	4	26	49	11	38	6	7	23	20	30	5	9	11	28	15	7	8	23	14	6	17	27	3	341	66	0	41	7	16	6	10	8	15	1	7	62	653	16	0	30	3	2	13	35	11	9	34	58	4
ENSG00000036672	865	2168	1518	2224	901	1338	116	1899	63	771	810	2250	2092	1182	240	1392	986	1101	396	165	1682	837	2567	1647	58	203	1442	391	507	2708	1312	146	483	7199	1074	585	42	330	462	256	79	329	1193	484	403	96	516	531	636
ENSG00000036828	1	8	1	37	1	2	4	18	15	0	3	2	10	0	4	2	4	23	2	3	25	3	0	1	31	4	29	3	1	7	1	3	1	231	3	0	44	2	0	0	1	2	4	0	0	0	1	3	2
ENSG00000037042	3456	2483	2861	4199	3662	2692	1156	5114	2032	2417	2630	2357	2300	4158	789	2309	494	3084	2404	1571	5340	3001	3162	3669	1027	2293	2990	4365	2748	2160	1558	3714	2288	860	2919	3634	3303	3862	1626	1961	2592	2025	513	3337	2198	2431	2632	2799	1225
ENSG00000037241	1804	2924	1180	2373	1901	1781	1607	1585	1209	1027	1038	2365	1080	2258	1293	817	1439	1573	1647	700	1011	2368	818	1721	1744	1595	1186	1482	1649	936	1002	1563	997	855	989	2445	1903	2203	765	1395	1471	856	682	1226	1872	2463	1162	794	2112
ENSG00000037280	2022	408	793	1717	357	413	539	1676	175	723	563	685	312	1590	567	391	1414	418	442	815	524	427	923	2066	542	262	575	500	2410	695	722	538	474	1272	758	342	811	676	1118	365	100	261	340	795	367	622	829	455	1583
ENSG00000037474	10116	14881	8125	19807	12118	10712	8605	12914	7541	12910	8756	25498	8472	13091	8556	10021	13713	9744	11547	8110	34670	7135	10747	14031	11823	11947	8786	7844	9426	13223	7475	4462	9889	3562	12223	9882	11525	14479	4002	9634	9143	4390	7165	12961	13086	16183	7702	12664	8522
ENSG00000037637	4178	4999	4601	5779	6587	4744	4234	2310	2601	4828	4507	5221	4663	3177	4040	2933	5066	4150	4013	5112	5418	4827	3222	5100	4793	2867	4309	2407	5637	5342	3201	1410	3682	2478	3644	3092	3201	4446	2615	3250	5215	2330	3267	4463	4813	5218	1300	4749	3331
ENSG00000037749	4352	4465	3839	3923	7767	4032	3503	5903	2479	3844	3991	9365	4361	7665	4290	3873	4853	3735	3628	9605	4828	8244	1072	11892	5638	1317	3236	2091	3396	3820	3677	849	3267	818	5500	5510	4657	5849	1105	3098	3997	776	3242	2933	6977	4492	1620	2913	1862
ENSG00000037757	6325	3769	2574	2226	3994	2575	2548	2273	1108	1489	3009	3534	2626	1875	2393	5192	2371	2311	2050	2116	6620	3642	990	1551	3873	1072	2399	3234	1432	2696	2193	1057	2523	1695	3343	3924	3277	2441	844	1539	2414	2163	974	1964	4268	1793	3727	4530	1128
ENSG00000037897	2859	3632	2863	2964	2261	3591	2284	1753	3397	1949	2876	2815	1698	3248	3151	3583	1687	2266	2253	2417	3002	2578	4097	1590	1554	2266	2085	3692	3972	15949	1290	5749	2930	2805	2220	1224	2512	3882	2899	2443	2319	1917	1654	2790	3422	1421	2618	2986	4919
ENSG00000037965	891	955	1067	743	919	100	163	975	1712	526	497	1800	801	292	39	451	473	585	243	647	1093	869	345	792	530	239	727	959	849	695	490	1053	582	424	847	688	432	893	338	139	960	212	1842	408	345	72	1152	367	863
ENSG00000038002	4501	5957	3215	7731	5878	4140	6411	2222	5614	7686	8772	3394	3761	2934	3848	853	1120	5442	2058	2073	4459	3875	961	6094	3503	2101	3870	3727	4063	2534	2538	1203	2769	1035	5834	8917	11158	7541	559	2580	4644	1201	2104	4181	2666	4404	2453	2342	5280
ENSG00000038210	3357	3237	613	2069	2730	4661	5095	738	2766	1150	3795	3487	2664	1931	1844	1819	860	2190	488	2461	3444	2429	766	2548	3631	847	2364	1114	2152	2326	2102	648	2099	196	3351	3295	1805	3268	455	1791	4244	989	1751	1239	4274	4701	1384	2247	567
ENSG00000038219	15023	7068	3724	6230	12453	14635	11766	3923	4116	4050	11307	12964	4268	10086	5560	8397	6019	5842	7844	4375	12574	13428	1817	11371	8686	1273	4567	4142	3953	5461	4823	1305	7522	443	7299	4506	8205	9423	1684	4488	9023	3150	4734	4029	8743	10326	3718	10746	4862
ENSG00000038274	9433	8110	3844	5184	8205	5094	3629	6595	4118	3174	6187	8614	4928	8061	11111	4400	6922	7446	5679	4108	5607	7561	1974	8981	11544	4061	4810	5565	5589	4707	5160	1094	5342	1516	8349	5344	6849	10521	1669	5731	4995	3323	3380	3366	10059	10639	3582	4931	2635
ENSG00000038295	112	10	118	94	29	99	39	54	158	12	49	35	32	84	158	80	13	42	28	103	151	42	2	112	261	39	127	84	233	66	254	2	26	11	140	14	90	63	77	19	21	26	147	5	137	30	39	128	14
ENSG00000038358	11229	14280	10796	19707	11321	13306	6270	11644	986	9527	8287	16040	5739	6250	9849	6214	6582	8686	4715	6027	11039	9089	5773	10419	10432	7938	7351	10341	7518	8738	5698	17740	10351	6993	15069	7353	9360	10724	4379	6531	10558	4822	5058	10731	10026	10946	7516	5571	10148
ENSG00000038382	8312	14429	4729	25170	7340	11941	12606	7726	10766	8012	5798	22496	4614	6781	7598	11189	10912	4802	4294	6743	16359	9754	3469	8030	10806	14137	4541	3118	4901	9741	3370	7000	5281	6953	9753	7727	8825	5528	2192	3884	6953	1872	8786	6060	6288	7154	5978	7006	6740
ENSG00000038427	4346	1655	25580	8555	10197	2315	4313	7823	14498	7674	8485	6223	7160	20955	18899	7534	5132	3524	2736	11930	13226	18134	3234	25237	7345	3577	2508	1527	16260	3422	4774	351	5492	2114	12589	20053	7589	9391	2221	932	2413	808	5808	13009	6054	1973	2753	7652	3715
ENSG00000038532	5307	8455	7744	9213	7946	7256	7841	5087	2272	6940	5766	8106	5124	6543	6007	4120	4538	5545	11788	6700	6147	8936	7693	7881	4446	4414	4084	3966	6239	7710	3460	7106	5054	4676	8010	4716	4861	6061	4823	4760	4188	2858	4363	4602	4165	6208	3348	5230	5872
ENSG00000038945	3847	1304	1727	1123	1153	1007	1129	205	1956	521	9804	3242	483	1275	2377	2642	1055	2713	3129	1862	6156	2912	255	1617	9530	1152	988	1241	2918	262	639	138	4132	152	5940	2966	2552	4445	859	1695	633	341	124	908	993	1850	427	3607	51
ENSG00000039068	18304	96684	37640	64673	39922	30835	8053	103691	4538	41746	9849	19051	34891	22694	60320	234	885	72323	908	18657	13128	18764	27066	45760	36000	76206	30272	4347	34292	70706	22408	5533	9785	41040	542	13744	678	17852	429	817	16260	13934	84904	46031	13025	87632	16001	664	52203
ENSG00000039123	10076	8357	6112	10008	12643	6387	5749	9001	11112	4307	5894	8666	7070	11814	12711	13551	10035	6891	5379	5112	6198	12819	3389	14478	15350	3092	5839	6276	7489	7333	5560	2711	9172	1179	8674	9415	7919	8449	3033	5592	7555	4044	4327	5789	13980	8571	2268	6524	4146
ENSG00000039139	33	26	12	24	28	33	44	24	29	16	29	191	91	15	66	15	64	23	18	29	29	40	6	12	55	32	64	16	45	117	8	17	13	66	53	6	5210	2	3	105	2	18	46	17	15	20	20	87	25
ENSG00000039319	8887	5478	3025	12258	17637	15658	17353	13274	19635	5768	7029	8813	5319	20350	7623	16491	8237	5693	22482	16315	14536	19093	3266	31846	24716	9445	3557	4438	2123	13456	4115	1295	9154	859	7929	9722	14939	10257	1876	4224	9755	3425	6380	3959	23181	15531	8251	12414	5592
ENSG00000039523	12773	18860	14072	24240	15348	9927	9354	17160	3252	11466	14138	27143	5678	8548	11063	7113	7949	8747	7599	7826	11915	11630	15321	16572	4081	14327	7504	11937	8569	15752	5999	29190	18088	12198	14619	10411	11166	17660	6781	6222	15916	5253	8048	12410	14021	12082	8570	5957	16205
ENSG00000039537	18	5	0	6	9	48	1	7	16	0	16	1	9	2	17	2	0	2	4	2	17	12	0	9	13	0	2	3	0	6	6	20	3	7	31	1	90	1	1	13	6	1	0	4	4	4	27	61	5
ENSG00000039560	11698	5981	4741	17718	14244	3194	4731	18703	6911	8856	8514	29311	3889	18245	9122	7660	8561	6014	12923	7590	7405	9103	3285	21493	4601	3081	3215	3907	7051	7624	4532	3253	18389	853	8285	8857	4672	10115	1893	4034	8774	3737	4953	11342	21881	7465	3093	7620	3760
ENSG00000039600	564	358	33	26	166	136	20	55	21	113	169	88	285	161	243	38	69	280	146	48	236	332	83	155	967	9	261	226	74	66	103	119	69	15	318	216	45	184	90	170	371	9	68	43	23	30	21	112	24
ENSG00000039650	10997	5525	3618	6767	5451	5240	6047	3213	1334	3506	3507	7911	3685	6788	2176	6783	1917	5437	2144	4125	6504	7090	7186	6008	1902	7024	5631	4789	6831	6858	2842	11646	4506	3025	7144	3609	5486	5096	5254	4652	4047	4375	2661	5726	4867	3061	5087	3993	7255
ENSG00000039987	4	1	62	18	10	11	3	5	0	3	6	9	49	5	15	4	9	6	2	2	7	9	2	2	8	4	51	1	7	9	50	3	4	6	0	8	3	3	10	3	5	0	14	2	4	2	5	6	2
ENSG00000040199	789	1889	895	1566	1459	1765	1024	1136	836	1863	2082	2211	1243	1025	652	457	1114	1014	617	596	1644	1621	430	2089	1434	509	1240	745	1195	1579	854	603	1450	180	1701	1796	1299	1550	142	413	1898	355	770	1050	1447	2189	821	779	449
ENSG00000040275	3279	1384	828	1050	2775	1350	1853	1331	695	816	1594	3146	1250	2795	824	1477	2170	1108	1721	855	3221	3677	451	3594	1526	708	1082	1300	1055	1037	1791	615	2087	150	2335	3935	1698	2626	366	1650	2009	789	364	1156	2731	3808	865	2279	463
ENSG00000040341	3778	3707	3152	3407	8902	3255	5234	2971	2608	3321	11800	7097	4116	4344	5687	3130	2484	3465	2377	3553	7744	4883	1355	5713	4114	1315	2708	2593	3037	2280	3915	649	5100	553	3493	3695	4818	4992	605	2822	4128	2969	2050	2898	9250	4895	2343	6723	988
ENSG00000040487	1976	8954	4575	8813	3432	5867	4737	3390	1905	5394	3963	5001	1768	2283	2827	1753	3004	2993	4805	3982	4216	5112	6625	2296	4128	3922	4158	3883	7341	3324	1912	12564	2791	3285	3371	2960	5439	4844	7595	2899	3547	2032	2180	4103	3702	7476	1489	2641	8725
ENSG00000040531	5755	5884	5700	6337	5446	6270	2705	7212	2547	2403	4801	8064	3070	5905	6841	2726	3616	3839	2728	3421	5029	7636	7633	4023	2564	4099	2675	4787	4987	3096	2631	7353	5197	5462	6404	5429	8926	5017	4334	5832	3220	2163	3428	5833	7025	6650	4517	4749	4653
ENSG00000040608	3512	3129	2044	2369	584	627	5457	1914	58	3879	135	3015	420	1994	2027	3292	984	472	1406	798	375	2267	3921	658	448	1598	938	261	1594	2796	434	7983	759	8208	764	2562	544	1481	177	2035	97	1518	489	1118	452	4254	1543	903	3352
ENSG00000040633	3554	17146	10042	14338	9687	10916	5007	15352	10494	7178	11230	15113	5165	11922	8959	2424	3809	9157	5671	7793	8151	12256	13950	9412	3922	15053	6758	11273	11045	6460	4383	12966	11431	7762	8130	6865	10253	13208	10616	8737	10199	3500	7908	9979	12103	15998	6831	7559	10553
ENSG00000040731	12	111	5	12	21	3	2	5	6	2	6	9	25	31	6	11	4	8	7	7	78	12	0	3	21	1	8	5	8	1	5	8	6	2	9	5	43	4	1	1	11	3	1	5	0	11	5	27	6
ENSG00000040933	3820	5909	2324	4015	6221	5080	5627	4645	2297	3821	4834	4653	3282	8442	3317	4109	4947	4718	2809	4122	6577	4507	1548	6241	6992	2370	2336	1995	7703	5763	2407	3301	4501	515	6375	5856	3037	5003	1072	3266	4423	1143	1955	3288	2116	4390	3447	6240	1074
ENSG00000041353	27	133	259	172	755	1168	846	21	27	8	380	344	3534	276	165	1606	131	600	68	63	43	227	7	55	41	0	1649	5	834	590	1913	7	150	134	203	9	131	23	1	18	45	18	1145	30	18	58	31	65	10
ENSG00000041357	14049	12350	6637	10520	11768	15451	13122	9002	19522	9963	15829	15969	9621	11836	8660	8470	7724	12085	8825	11894	12608	12285	4161	11324	17919	4570	9498	11919	13094	8976	7557	5275	14369	2132	10694	17537	10616	13606	2617	10079	19737	6289	6835	10468	12335	14882	6349	11934	6437
ENSG00000041515	96	352	146	52	104	1078	2596	189	2692	23	57	19	305	127	208	3624	124	149	66	165	649	186	10	113	373	422	120	69	18	77	57	546	35	388	74	25	285	92	30	115	161	25	29	140	48	68	47	104	890
ENSG00000041802	3422	7987	6019	10082	8582	12904	9256	11945	5329	5477	8474	9323	4858	9556	6395	5753	8599	3517	3384	5150	8638	8129	6089	9815	5925	4308	6572	4162	7297	7199	4730	3725	5960	1299	6483	7149	5585	8304	3063	4948	3789	2856	4125	4778	7747	9915	3401	7164	4874
ENSG00000041880	6822	4708	5026	4075	3198	1269	3113	4093	1691	1781	5121	4769	1512	3685	1912	3965	5303	4950	1634	2513	7506	2012	3716	3762	4777	2823	3266	2742	1570	1846	2085	2374	4917	2290	4692	2747	3027	6487	2451	1766	3152	2310	1019	3411	3143	3206	4485	6793	3348
ENSG00000041982	12565	60308	73570	126839	61380	55109	248134	51396	9022	319636	49063	137889	57464	15773	5562	50351	19371	165054	208106	143491	14996	241486	18930	92107	157629	15412	40621	21679	134079	81907	31446	6167	55472	8390	146244	174402	68356	557801	102731	8226	60439	775	102831	79469	111816	99410	50176	15797	4390
ENSG00000041988	7752	10410	6404	10849	6543	6132	9678	4587	1500	8074	5010	8874	4152	3756	6794	3139	5491	5146	6595	6368	5945	7362	6975	4333	3922	4990	3377	7943	7328	6880	3320	10082	4745	3050	6377	3809	5362	3309	9161	6198	6863	5783	3718	5553	6739	6956	2951	6710	8992
ENSG00000042062	360	148	477	309	354	238	96	142	323	173	185	229	413	452	155	138	112	283	236	496	229	298	33	370	173	108	545	307	509	423	515	86	135	745	724	147	234	217	50	145	97	133	139	119	94	360	302	191	96
ENSG00000042088	3079	3108	1292	2325	1991	1751	1170	2930	1284	1469	1345	3708	1486	3019	2598	1868	1553	2033	1926	1883	1387	3864	1955	2561	1141	1401	1740	1899	2730	1205	1487	1316	1688	679	2437	3116	1742	2028	943	3615	2432	1290	2024	2779	3345	1818	1952	1673	1242
ENSG00000042286	4621	9422	3830	15418	2969	3734	4278	4355	2229	1820	3652	14016	2697	2403	3243	5092	6526	2792	3653	3011	5655	5601	4462	3905	821	4184	3268	1980	6222	5031	1852	14506	2327	2571	3606	7034	6924	3445	1246	3375	5835	1460	3438	4380	6731	3305	3652	4599	2704
ENSG00000042304	74	23	19	50	98	184	41	72	19	23	32	25	31	60	11	32	13	13	48	19	83	74	69	25	17	21	33	35	9	25	48	19	13	5	29	54	43	23	43	13	17	24	26	18	51	21	70	19	16
ENSG00000042317	2473	2575	1725	1490	4122	1932	1470	1393	2623	1876	1579	3863	2149	1871	2462	1189	1371	2077	1531	2200	1284	4298	646	2760	1320	1248	2873	2427	1344	1026	1642	677	2688	234	2688	2104	1502	2370	1159	1622	2141	1569	971	1376	3370	1679	1466	1059	877
ENSG00000042429	3892	3161	2148	2941	4910	2334	2453	2240	2115	1863	4327	13409	2931	2380	5720	3313	2502	1777	1593	2951	4925	3846	1080	3526	2352	1160	2334	2099	3006	2860	1778	518	3939	182	4271	2802	2598	2015	1082	1550	3814	891	2139	1958	5218	2456	1956	3019	1161
ENSG00000042445	28525	33309	22449	47791	19625	16618	20179	11613	22927	15847	25193	14770	9503	26097	12390	7622	16233	14562	13934	25784	17819	10548	46809	16286	13115	47143	10596	7017	27322	24237	10131	33469	14075	19401	18973	26226	17494	18716	15926	11577	31893	8134	14156	13413	19791	64660	9248	9512	21553
ENSG00000042493	4075	51310	31539	108330	8243	73447	10024	2943	61271	54672	45218	106067	14677	2002	11171	5036	895	26661	7290	15889	7288	4415	4845	2138	6721	384515	14082	3800	31517	16365	24060	333567	8973	63295	20385	12501	48905	104376	26901	17314	2360	25714	9400	12874	2709	150743	3387	6042	4004
ENSG00000042753	17104	15960	26871	20190	13810	18404	22127	14017	8338	15147	12139	33543	11769	17953	10311	6895	5078	15252	9648	8260	19098	11868	17630	30398	3713	13755	15868	9593	27666	17112	10202	53803	11688	20286	10286	12384	16355	17278	12696	11847	7829	5760	9279	18530	11031	11283	6934	9740	21472
ENSG00000042781	321	385	15	405	100	969	528	194	252	120	50	107	90	88	42	103	174	77	1501	213	428	792	80	68	2353	64	72	78	53	308	44	261	28	33	57	41	986	23	33	35	195	104	221	89	454	186	40	86	182
ENSG00000042813	253	14	2	28	2	40	6	16	19	0	9	3	26	101	9	16	76	22	1	22	64	18	0	15	5	1	97	11	105	7	79	1	1	26	12	4	85	0	7	2	4	25	8	7	0	9	1	6	6
ENSG00000042832	795	646	1456	1340	812	444	429	307	1116	320	2469	9364	515	608	2840	905	386	6410	2452	2212	1377	1032	269	836	5565	898	843	714	4495	377	1121	217	1660	175	5837	1038	3787	1137	1084	3809	466	247	417	762	477	1159	1223	3631	254
ENSG00000042980	236	97	333	182	116	146	89	28	244	58	556	192	343	112	763	171	71	300	575	510	382	309	9	175	1796	82	315	173	341	93	292	16	279	12	3112	419	594	216	160	528	229	43	47	89	93	319	328	617	20
ENSG00000043039	112	166	1676	556	293	1265	107	155	94	14	214	61	6537	290	299	43	112	1047	44	107	74	50	16	88	193	16	2505	27	2648	2164	1920	42	216	2163	360	107	162	47	14	156	124	34	1038	110	99	64	74	100	10
ENSG00000043093	3112	3025	1170	2205	6717	6754	6091	2146	3798	2321	5788	4036	4593	5166	2962	4380	4258	1843	1751	3108	5642	4572	902	6423	4691	890	3008	2944	2474	2479	3257	531	4121	391	4183	3739	2486	3795	423	2034	2798	2240	2929	1631	6203	4663	2240	3371	627
ENSG00000043143	2195	20008	10728	9634	14626	2888	8273	11016	1240	2751	5632	10634	2745	8211	11256	6977	17581	11577	3129	4943	4442	10797	11065	16171	13762	3015	6288	4397	6032	7132	3556	7855	4488	9963	11282	5952	11471	13626	2645	7107	5836	2196	2038	5877	9103	23356	5457	6277	12144
ENSG00000043355	271	2	379	8	183	9	5	23	8	26	54	23	28	871	2	151	6	2	4	17	4	12	1179	11	587	14	280	0	507	404	72	2	2	42	6	24	271	82	0	12	2	532	15	44	461	10	176	4	28
ENSG00000043462	12841	1194	5576	7149	723	3859	532	408	1460	6414	6813	1435	779	600	4562	18947	494	10373	3657	2637	9357	1714	388	8044	11990	999	4709	5302	7362	3063	6025	591	2340	307	10251	849	5788	13116	2116	3799	752	333	2323	3844	650	20535	2333	8977	789
ENSG00000043514	3972	2416	1137	2348	2308	2427	2782	1349	2702	2740	1977	3266	2180	3388	4109	2338	2510	1845	2070	2213	3649	4683	1224	2290	2170	1298	2372	2932	2046	2345	1471	694	2071	200	1692	3288	1945	2182	952	2143	2629	2336	1302	1479	3169	4502	1149	3327	528
ENSG00000043591	9	18	18	4	2	4	3	3	2	5	38	14	19	16	2	2	4	2	6	4	17	6	0	95	299	8	32	4	36	4	2	0	1	0	14	242	21	12	6	4	4	1	5	18	2	2	13	19	0
ENSG00000044090	22627	10169	7051	15830	15674	12154	15486	8236	1939	8751	12256	9563	4126	20343	16449	16832	11022	8311	6248	8194	18493	16426	34131	6654	11824	3958	5738	6877	5912	11807	6496	7138	12231	9297	14795	5801	8605	11750	11304	7915	8265	11270	4296	10539	18872	11335	22680	13459	15778
ENSG00000044115	35184	61555	65020	101511	66220	32475	35897	96357	19303	38017	39132	107397	57620	54811	61239	29905	46884	44792	54089	29494	35083	61364	27398	85552	46724	22740	40650	26604	39203	62098	31039	25050	32000	16453	57641	59274	46390	72843	33148	31215	48839	18048	28770	65897	67661	79730	20512	20959	52761
ENSG00000044446	23306	4704	3955	4599	5577	4732	4031	5426	1694	1528	2761	6962	3678	3633	2223	9795	16257	3897	2049	2956	10213	17625	2882	4351	3807	1775	4946	4447	2409	3006	2097	3308	3178	1358	4577	5933	3358	3983	1939	2356	2607	2306	2057	3297	3178	4297	3818	4853	1730
ENSG00000044459	1695	329	405	1191	3355	1693	1579	735	912	565	1474	2494	1038	1347	2190	1633	1101	1319	821	712	1666	1758	518	2274	1291	167	948	1588	592	635	631	469	1156	63	1553	3196	1386	1035	256	616	1519	435	555	666	1635	926	573	1381	150
ENSG00000044524	1367	189	226	156	447	297	381	685	102	466	229	213	2285	965	457	193	362	192	22	221	4095	957	8	370	4680	20	204	17	216	247	297	9	30	25	178	391	682	86	32	35	97	36	100	531	93	185	71	209	43
ENSG00000044574	62909	68086	49519	122779	84821	76850	75896	68544	183973	80717	105839	72450	67652	79946	136983	18672	67168	44106	51699	38383	60154	47747	38724	116875	72442	35013	37022	27934	60252	57975	49214	34189	79594	11368	54972	116978	46653	68246	26600	45364	59164	18457	51478	55026	76349	51436	17176	73785	72358
ENSG00000046604	811	13046	2844	313	21938	682	776	334	261	70	824	411	4223	11714	3340	75	6272	553	75	84	4216	4043	13	85	647	193	1151	47	9285	1000	1888	14	1577	189	345	9516	1354	379	58	537	64	13	3862	360	351	312	939	6560	508
ENSG00000046647	3891	5138	1907	1946	4235	996	1045	4395	514	2245	3054	1757	1505	1663	1807	2337	499	3367	2666	1938	2626	4165	470	2096	1892	960	1532	4075	1695	1422	1173	781	1562	1254	2185	1533	4491	1929	2409	673	2129	1397	1157	2256	4175	2558	2513	2303	1930
ENSG00000046651	2462	2240	1266	2793	3928	1883	2035	2308	2130	2393	3329	2816	4453	1811	1544	5746	2091	2592	3071	1386	6000	7624	382	3110	4759	586	3211	2610	1239	1514	1514	738	1436	153	2703	3132	3146	1990	686	1433	1772	1560	1050	1231	3667	2810	2126	3011	828
ENSG00000046653	24406	65305	13955	18955	72395	8035	27522	57701	48952	37733	16552	27534	91317	64528	33972	41382	9962	17883	33423	30659	60604	29311	4362	68352	22082	19284	16245	22894	12000	12828	12162	5107	47725	1690	11188	19296	11322	19834	2154	19396	48120	3651	13957	34454	59241	30992	16434	47872	4918
ENSG00000046774	6943	70	0	0	3819	13955	12	4	84	6280	16432	1072	161	431	0	11	0	2019	11	4	30838	12273	12793	10011	21266	4	7188	22	0	0	6018	8	294	4	17288	17	19518	1485	238	27	2	0	10	20092	16	1145	0	0	25
ENSG00000046889	408	81	239	253	141	188	120	253	307	108	280	153	121	318	277	203	94	101	138	449	379	150	90	818	145	22	264	138	461	190	328	32	133	38	388	111	202	154	85	119	49	124	90	60	128	191	136	232	101
ENSG00000047056	3021	8151	2147	6686	4426	5163	6992	2635	1883	2525	6115	4272	3760	8434	2726	2988	2761	2975	6390	3835	4534	7826	4067	7518	6487	2198	4622	2967	6416	9190	2131	5298	3693	980	4583	4286	3912	2360	1710	4789	4769	1901	1303	3618	4239	4255	4585	7424	2085
ENSG00000047188	3319	3160	1944	3812	6727	3857	3045	2601	1497	1904	2765	5130	4392	7952	3237	4031	5351	3492	2478	2117	6636	4963	1210	6599	6021	1124	4063	2826	1929	4364	3402	608	1907	257	4813	3359	3668	4666	486	2521	5160	2168	2172	3464	5623	4797	2016	3253	1479
ENSG00000047230	3089	7504	1948	3141	4758	1617	3866	3719	2686	3620	3476	2858	3059	2630	2389	6386	1971	2489	3080	2153	3652	5402	1266	3011	2050	2482	1570	3340	2780	1372	1473	1444	2553	432	2535	2487	3108	2743	1294	2020	4242	1629	1515	2391	3754	2162	2816	3847	1388
ENSG00000047249	9014	14080	5891	20998	9597	8755	14862	7936	16708	8630	32133	12271	5126	21686	15076	8110	1486	7021	8122	6889	15889	10296	5925	8847	5310	7764	5439	5962	13407	5558	5743	4574	13236	1883	8165	6191	13605	10310	4331	7830	8507	6804	6395	5594	16114	19139	4428	17711	3584
ENSG00000047315	24403	21765	8189	21027	21039	29574	11066	11944	27791	13264	17296	22594	11144	25946	13983	14814	13955	14927	11695	17993	24606	29564	6332	21208	10282	8715	10001	15340	13513	10230	9580	6174	16556	2156	15490	13648	13193	16989	3646	11720	20775	6407	21267	14189	21445	19408	7021	18927	8963
ENSG00000047346	3211	1307	1211	1189	5467	3610	2172	975	2156	628	4226	1624	3837	3610	1683	4026	3282	1994	845	1743	5557	4137	365	3386	3088	425	2160	1604	1129	2006	2645	293	1321	293	3853	2171	1906	2786	231	1542	3423	1413	1503	1407	2491	2391	1713	3629	657
ENSG00000047365	190	1044	947	501	3708	3683	1510	1005	726	834	1936	256	4300	640	806	1078	1077	3335	931	657	3009	1627	207	998	1542	319	2901	368	3587	2135	3680	118	964	410	2840	1033	1446	1151	198	797	1351	104	2712	686	92	2456	941	1078	362
ENSG00000047410	20140	12108	14071	17413	41878	14070	22023	12768	9627	10316	18288	22189	11363	32532	8014	16543	21896	16408	10173	10551	24414	32615	5057	34016	19778	2772	11403	17132	10273	6686	12724	6037	14481	676	23951	31933	18363	14714	3609	18439	19056	8564	7852	8958	16709	19986	6522	34105	7979
ENSG00000047457	3284	3901	1360	3360	3615	7030	5786	2949	5254	1681	6891	5047	1453	5203	2374	2106	1290	2747	1466	5866	3240	4615	1121	4511	4140	3615	2108	4046	2065	1994	1554	1643	3524	606	5426	3520	3122	5007	1468	3081	2950	2604	3532	1537	1653	6621	2391	4079	1748
ENSG00000047578	8106	14172	9447	6935	6599	6282	4589	7341	1187	3807	4531	6726	4309	6276	3359	2492	7528	6480	4302	2745	16384	8790	5004	7509	4559	2190	5540	9303	6442	6504	5888	3789	4105	3589	11201	6570	4053	7884	5820	4770	5172	4377	2339	14268	3708	16512	5294	4817	5223
ENSG00000047579	4425	4940	3391	5924	5445	3877	3943	5253	2509	2855	4299	4060	1759	5084	4209	3245	2147	3484	6626	4834	5062	6634	3038	3973	3324	3797	2666	4130	8110	3105	2184	2384	6885	1226	4017	5219	3904	3192	3371	8506	3518	2441	2074	4571	3178	6677	5229	3632	2884
ENSG00000047597	17	59	151	25	134	540	179	41	10	167	31	359	92	243	31	115	388	101	23	20	180	361	3	119	291	5	91	17	94	88	55	16	26	14	58	8	26	27	6	81	16	57	55	17	5	41	9	52	46
ENSG00000047617	254	42	42	83	35	178	27	35	64	62	20	67	247	101	382	46	421	91	46	58	110	1502	20	88	70	6	51	49	267	78	58	27	49	5282	103	87	330	29	55	34	12	40	25	42	14	113	64	69	66
ENSG00000047621	1983	1812	1078	1655	3151	3649	3444	1305	2344	2367	2896	3120	2118	3378	2179	2339	1684	1887	1487	1491	3437	3290	424	2577	3469	522	1474	1758	1743	1632	1814	788	2797	168	3769	2883	1202	2313	799	1636	4586	761	1531	1314	2596	2240	1926	3082	609
ENSG00000047634	1786	522	177	73	1014	1680	3262	74	1154	336	1053	3237	807	512	120	1944	645	1138	1761	989	5049	3593	137	612	546	168	1277	1189	378	258	958	20	1803	28	1284	586	1288	654	123	502	2071	143	181	398	188	1202	1905	1918	145
ENSG00000047644	7420	5043	13642	12535	15503	3351	4789	12490	3932	4833	12509	25890	8638	13713	10521	529	5900	12913	5714	15151	14407	30493	1518	12826	5303	6917	6449	9098	13510	9599	6009	10855	8839	2243	7087	4241	11499	17318	3078	7728	15609	3146	5877	3456	10242	11485	4296	15239	6759
ENSG00000047648	1243	2839	1973	1832	1644	1835	2481	2063	2543	962	2023	3115	1788	2279	2177	2507	1960	2022	2412	1554	3430	6330	1034	1749	2198	1790	1310	1391	2190	1593	1241	1009	1345	1074	1495	1277	2504	2081	1007	1382	2276	804	1624	1267	2352	2244	923	3200	3980
ENSG00000047662	3885	2105	629	1495	2729	1610	2121	676	1257	961	2119	1494	1303	2496	1423	2034	1359	1211	1743	1600	3189	2951	812	1829	1794	619	1574	1718	1283	1854	970	468	1357	335	1439	772	1373	1964	1335	1295	1653	2251	963	1544	1100	2461	1661	2564	924
ENSG00000047849	29864	69706	83732	97748	55425	34721	53921	162750	24812	26629	57095	65009	30267	75575	101632	40514	66073	56113	43844	61115	48998	70128	74162	93184	61664	67168	39250	42006	58254	49448	32982	35897	34031	50267	64600	25111	27698	91071	90375	37434	72165	34467	52519	34163	102795	39021	28664	45825	54719
ENSG00000047932	4631	3158	4121	4357	12104	9990	5111	3782	4877	3779	5782	7519	11597	5303	3178	8990	2838	6387	2158	4745	12899	10875	762	8236	8476	2100	7118	4988	4413	4533	3632	594	6801	592	8392	3815	2827	9268	415	3730	7773	2185	9638	3528	5098	5110	3462	6257	1717
ENSG00000047936	3	1	48	1	32	39	0	14	24	2	220	104	1980	12	20	0	6	25	6	8	18	1393	0	0	46	0	355	2	8	217	27	0	2	14	7	27	84	0	0	0	1	0	1567	24	92	2	1	11	8
ENSG00000048028	2217	1498	984	2594	3595	1878	1702	1218	1620	1522	2773	4525	2084	1524	1089	2202	1566	1304	1030	1700	4217	912	800	2454	2008	732	1526	839	2379	1716	1245	224	2381	114	2241	4379	2255	1518	279	781	1549	293	2073	1526	1802	1560	1330	1620	746
ENSG00000048052	1771	537	113	3290	137	3173	2094	250	896	93	444	3620	385	509	625	1751	4243	439	3276	255	285	6943	8	246	5054	408	412	129	223	88	389	113	120	36	1716	120	635	148	154	175	752	251	100	187	248	808	147	1148	53
ENSG00000048140	3835	10300	10009	15344	7496	4312	4868	9846	1114	4779	4557	6384	5732	8529	6819	4342	8734	8156	8510	23826	5791	9086	5927	7383	9298	11973	6195	3411	9734	9770	4307	10879	8580	9776	6520	6210	11014	11037	3858	8028	6304	1294	4106	9392	8308	7041	4902	8053	6445
ENSG00000048162	11696	10276	7379	9971	6238	4211	4703	10456	2211	3716	3636	15313	4525	9747	7012	10151	8842	6855	9396	21251	4572	11415	6963	7286	7343	7436	5792	8594	9500	7663	3977	10644	5694	10911	6176	5738	10036	8227	10557	7530	5481	6195	3449	7434	9034	7355	6643	4937	9119
ENSG00000048342	6886	5413	1493	6395	5955	3588	4546	3970	3172	1672	4659	3407	917	6614	2535	4454	1785	3564	2048	1987	4141	4723	2874	4670	3304	1807	1784	2972	1507	2032	1749	2906	3330	329	3282	1514	3432	4123	953	1747	5290	2144	1582	3441	6318	3189	1925	4537	3404
ENSG00000048392	3884	4985	2045	6579	5906	3248	5140	2501	3115	4680	14214	7211	4009	8068	4106	7069	2508	4584	2963	3960	14303	6818	1164	9016	13023	1903	2731	2088	3847	2526	3548	440	6824	303	3505	4507	4767	8982	324	2425	4829	3153	5375	3122	5911	7938	1334	8468	297
ENSG00000048405	4949	2586	2368	2346	5977	8104	5253	1596	2367	4290	4945	6682	4060	7999	3197	6617	6004	3679	1800	4262	7639	9447	2023	6053	4316	1463	3235	3918	1365	2274	3413	342	4570	461	4760	2825	2904	3888	974	1882	4494	2952	2433	2321	5498	4464	2213	5012	1352
ENSG00000048462	12	32	2	18	17	18	1	3	57	4	30	11	22	1	979	7	1	10	500	255	17	3	0	2	565	8	7	4	267	7	224	14	4	1	720	7	9	23	26	433	5	0	83	8	18	90	99	190	0
ENSG00000048471	4122	3335	5454	9508	5246	6125	3996	4393	2906	2542	4210	8799	3146	4821	6498	2110	2366	3643	4725	4251	2808	5002	4502	4860	2908	3051	2679	2184	4717	4331	2850	4462	3698	3079	6058	2069	3000	3651	2315	3832	3447	1378	2767	5535	3433	2526	1556	3445	4265
ENSG00000048540	3004	276	41	7	45	181	92	19	6	6	6	4	368	3341	595	372	1197	23	12	8	104	18	3	2	35	4	24	2	70	54	39	132	23	28	204	20	157	12	0	136	8	285	44	5	147	14	6	164	127
ENSG00000048544	6956	7076	3598	5814	9648	10076	7748	5607	5968	6072	5584	6209	4394	10062	6418	3606	3399	5343	4845	5842	4864	8938	3711	6947	4938	2964	4068	5928	4834	5573	4844	2496	9401	1214	5278	5074	3985	5828	2785	8206	5181	5329	3756	5561	8175	4970	7801	4800	3389
ENSG00000048545	47	3	0	7	27	10	5	14	28	62	6	10	5	13	4	6	154	11	12	13	23	8	0	4	29	3	9	6	6	13	6	2	4	15	16	2	26	21	0	4	7	8	11	4	5	9	8	4	8
ENSG00000048649	8214	3620	3700	4321	11573	3518	4093	7318	5806	2619	7014	11640	4825	4545	10417	7107	141830	4355	47789	3873	8320	8829	1904	9454	3938	1637	3176	3493	3096	3008	4202	765	6530	313	5940	6122	4033	6820	1146	3132	5663	2154	4235	2999	10800	2966	2782	3592	1774
ENSG00000048707	9210	5819	10708	10688	11352	10126	9994	4938	3546	5113	11292	6429	9856	5082	7043	4792	14479	10069	7609	6282	8335	7938	4304	9763	14955	3819	7569	3457	12486	9422	7243	1728	6450	1978	8220	5487	6499	10163	3332	4107	7067	3296	8205	16787	6477	11060	2106	6882	5096
ENSG00000048740	3502	24912	12231	38584	17022	16568	24546	26212	10188	9801	38554	27288	4719	8477	4881	8493	15560	12327	18733	25565	16496	24043	11793	23023	13002	7124	10140	8647	12349	31850	8504	7954	4639	1247	12433	26922	8099	3616	5905	9612	26056	6328	42857	9168	30667	18629	8717	12658	7834
ENSG00000048828	19101	21790	18054	35721	43300	20668	36900	21532	10044	12352	19031	27237	15130	32183	49682	15163	30386	20805	15635	16140	17291	26090	10520	35427	13844	13780	10197	11325	14325	20147	16814	5704	15609	3144	17789	23028	18104	22584	11276	11964	23845	11131	19515	15593	31095	15452	8005	26490	12848
ENSG00000048991	4315	4474	3385	4597	5815	5563	7255	4500	2481	6107	4532	5854	2862	5226	3158	4312	3916	3796	2473	4562	5732	5373	3039	5729	4784	1528	2555	2056	3754	5187	3052	1900	5434	496	3916	7679	3337	4363	723	2374	3352	1553	3172	3913	6599	3938	2399	3735	1700
ENSG00000049089	791	2272	1685	434	602	406	782	392	37	909	1742	367	1672	239	370	335	1978	557	239	259	1994	871	465	391	507	77	2290	387	854	241	368	689	181	130	1141	731	1286	2008	438	497	235	922	562	719	713	365	489	1432	644
ENSG00000049130	795	154	462	405	800	3338	316	227	553	1157	3824	6541	1842	945	772	1031	2346	424	274	507	1710	2906	58	1159	250	290	1149	210	1958	394	1655	56	475	91	882	661	777	322	34	160	637	157	1026	749	1293	646	229	285	348
ENSG00000049167	2005	1329	660	1316	1815	969	1091	1097	616	1103	976	1548	1108	1652	623	1373	743	1043	892	822	917	1653	347	2173	1678	492	919	953	875	1184	771	341	1742	109	1262	1581	905	1311	230	866	1091	594	510	1513	1613	1333	545	531	297
ENSG00000049192	151	62	31	41	119	88	63	67	172	19	51	105	83	174	77	278	131	145	111	88	80	903	16	161	3653	19	121	84	117	101	52	51	69	17	231	504	1474	54	57	82	32	56	56	40	58	92	168	97	35
ENSG00000049239	10499	11566	24418	36904	15071	11152	21393	11923	3833	11521	12610	15508	7205	7191	18015	2598	8008	10349	7053	11547	18601	19765	9142	20172	6913	9440	12514	9311	15690	9283	9407	5910	6640	3455	17439	8580	14562	19123	6178	11023	14130	6713	7941	13414	12935	7269	4557	13221	15725
ENSG00000049245	15496	25437	20291	22490	24591	24631	23500	13694	14959	17217	20105	20588	12404	12957	14643	5374	17870	17285	19603	23329	13150	19932	10819	23541	15535	19543	15250	13106	18501	18562	11056	21844	18753	6586	17381	11363	14169	13033	11721	14438	27749	4832	11569	15297	21984	32204	4075	13994	15894
ENSG00000049246	5697	4019	1440	4023	4412	3669	8371	2701	5025	1781	2802	4544	3190	1082	2817	2177	5042	2514	4227	5575	2453	9407	2378	5343	4579	1097	6196	3575	2473	4497	1258	8039	1953	494	3522	1986	974	2857	2689	4219	3957	1877	982	3574	5650	4306	800	1362	579
ENSG00000049247	2032	1519	575	1734	1615	1343	2784	1281	3159	789	1180	1882	1545	398	1058	807	1397	1216	1957	2637	986	3255	902	1693	1672	502	3195	2567	1199	1870	587	3244	951	218	1520	671	490	1425	1992	2273	1722	1241	410	1866	1948	1961	487	638	273
ENSG00000049249	25	58	16	83	40	51	51	1	36	12	162	79	37	28	358	108	10	432	122	291	38	48	7	52	773	40	112	49	650	20	119	1	62	3	853	38	747	125	102	810	103	10	51	17	25	145	154	222	15
ENSG00000049283	32	58	3890	732	1401	1332	58	52	14	33	360	38	5274	485	137	29	16	1369	14	17	112	105	61	28	66	16	3735	19	1348	3713	2692	44	294	10647	60	98	23	129	8	2	67	28	1885	73	13	34	168	32	6
ENSG00000049319	0	10	25	0	4	458	260	2	22	0	0	10	16	2	9	5	85	10	22	4	27	12	0	5	14	0	14	4	8	2	16	0	0	4	4	24	24	0	0	5	0	2	125	4	39	234	3	28	0
ENSG00000049323	4184	447	8000	5572	3250	4071	1781	8863	1800	1635	7747	13212	14211	4428	4088	696	3386	3605	1186	3529	3564	5279	1125	4756	15167	783	7225	1363	11515	6490	5035	848	2691	1710	3007	1655	4786	11787	670	192	904	390	23621	1375	1325	1831	1246	1123	2101
ENSG00000049449	6648	12057	5310	9660	3981	28186	44581	9156	22583	23039	25725	22831	8442	5872	14240	9423	23015	7473	1573	3071	19050	14560	5395	5585	26756	4720	10589	7002	9721	5854	6861	663	13625	1048	7815	17591	11097	24143	2146	7407	8307	4160	8854	11209	5828	11353	6406	7160	8002
ENSG00000049540	6279	122	3972	2932	90	441	346	2328	396	292	137	2797	5625	1254	2697	113	336	529	408	1280	1100	254	517	2792	1004	362	1198	1304	3232	2000	3395	272	121	2333	2634	233	115	879	1244	138	104	223	225	429	658	77	763	2327	118
ENSG00000049541	9596	6477	4835	9435	3543	5129	6067	6110	3868	7446	5521	10644	2384	9425	3316	3116	3598	4452	7409	5582	6637	12284	5378	5317	2664	5623	4246	5010	7782	5014	4002	6545	3957	2929	4610	8212	7504	6598	3309	4024	4958	3512	1841	7343	5454	6897	2816	3399	5436
ENSG00000049618	8198	9499	10298	12475	13897	9204	6974	15299	4877	6688	6529	14430	9829	15694	10342	14286	10357	10089	4438	12290	15601	15216	5138	15363	14664	4623	6568	6001	12099	9069	5706	2407	10320	1864	17327	5613	4763	6170	4558	6531	10870	2882	8629	8410	9036	6436	4974	11017	7563
ENSG00000049656	20159	20159	14350	38925	17466	14957	9751	22972	8766	29272	21407	61979	10253	20634	36834	14083	15077	14019	15965	13142	35176	11028	21783	20355	20954	29464	11338	9646	18387	18569	10475	15184	13365	22430	20090	13142	26230	19320	15730	12810	10652	6333	11201	17758	12930	21481	9051	14623	39794
ENSG00000049759	980	39898	7771	43616	9279	27972	30352	51031	45203	18373	14647	14275	2144	2453	21744	21792	5109	6049	15299	14489	5389	30942	25071	19187	22063	36896	2019	10887	5879	13612	2056	20497	7830	7499	14483	22219	24771	5646	12764	7923	6303	6906	25903	3322	12971	17335	6938	9854	37074
ENSG00000049768	272	612	785	844	309	303	374	279	140	162	453	396	293	172	1852	238	806	1008	457	798	290	328	216	315	650	682	667	293	1860	343	635	823	286	226	1199	221	1536	459	933	738	366	136	320	248	202	403	756	600	156
ENSG00000049769	1223	1535	1026	2774	842	581	1588	670	260	760	1154	869	708	1645	570	298	491	930	341	655	1162	2057	500	982	1262	623	937	716	529	1340	609	707	288	1211	904	883	1441	2541	359	769	1289	968	208	641	677	1629	1111	1673	555
ENSG00000049860	21853	23109	24410	53574	26641	26760	15534	37802	16761	19665	25776	29052	16095	29247	29491	13214	13716	19185	18463	20218	21479	24646	9720	41722	41971	23980	12566	13556	20028	10458	15599	8994	20268	2618	13005	33371	41379	37680	8424	17472	22165	7397	6613	33127	25813	30115	4053	14731	23329
ENSG00000049883	1317	1257	670	1348	1742	990	777	959	552	609	777	1142	654	1375	1149	736	470	1027	305	903	865	669	532	1825	669	482	559	575	541	746	655	423	1013	148	842	1156	1006	1412	228	566	1041	413	501	786	1461	1129	236	558	597
ENSG00000050030	13	2	4	10	14	9	2	3	19	1	33	3	23	6	5	4	28	4	6	35	5	21	1	1	13	2	7	0	0	8	8	1	2	2	24	6	47	0	0	26	5	5	10	3	4	4	4	8	5
ENSG00000050130	3829	8015	2957	6571	8136	5578	4496	5041	6591	6899	4678	5553	3673	7161	4208	3925	3854	5480	3497	4335	3479	6938	2490	8389	3918	3830	3841	4408	4041	2708	3213	1893	5813	820	5051	7240	2319	7222	890	2910	5400	1475	2931	3186	8059	9369	2715	3004	3113
ENSG00000050165	1324	635	23551	3675	3869	1261	2144	1129	711	1317	25123	5535	9204	1349	1583	205	14813	5111	1259	1223	20607	7413	455	38043	526	556	13758	854	4438	2282	8435	659	15338	1529	3746	278	935	12934	222	617	4065	72	4146	7523	1635	771	465	1924	729
ENSG00000050327	32	53	1643	314	937	1587	464	34	523	425	894	10	1421	1259	857	8	97	387	38	81	1545	428	84	575	77	74	1419	562	871	1381	810	636	1090	1372	530	986	93	18	929	71	47	0	887	994	15	19	53	352	703
ENSG00000050344	937	2330	2049	2840	8374	2594	2980	2532	1166	2727	4316	2914	4386	1529	1186	808	5740	6493	3206	4177	7923	3564	211	6265	8769	758	7413	2493	4223	1769	4226	289	2855	161	10579	7108	5430	7147	567	1988	3372	1094	1215	4739	1835	2987	1820	2903	420
ENSG00000050393	4169	3374	2029	5419	3343	4114	3496	3264	6786	4973	2569	4664	2131	4634	3159	2059	5194	2094	2549	5052	2461	4619	3140	3143	2039	3692	2591	3237	4827	2996	1988	3754	4047	1378	2396	3884	2248	3099	3700	4588	3449	3441	1522	2730	4416	5481	4923	1734	2109
ENSG00000050405	14779	14455	9187	17326	26546	17302	20696	29550	20181	7115	14745	21004	18727	22700	10393	7159	6657	14527	23954	14669	16262	22448	8757	28067	3874	14998	13470	7254	23697	12307	13634	5505	20904	1701	11752	18824	7155	10709	3408	7602	13044	2236	18990	24030	44264	17794	12346	9187	5665
ENSG00000050426	11145	4049	7663	4350	7917	8469	5813	7196	4245	3755	4630	7649	5438	8057	12444	12631	4841	6030	3717	4421	10061	5598	7059	5963	6072	2308	4941	7091	5228	2606	3224	2238	4094	2588	5041	4946	3812	2927	2580	4121	4410	6359	2806	5242	8761	3950	11650	5930	4178
ENSG00000050438	134	201	93	120	121	133	183	78	96	72	142	318	161	167	83	149	647	164	109	86	101	477	33	239	239	73	262	55	172	181	182	71	67	81	347	144	181	114	450	208	269	61	127	72	90	348	89	235	63
ENSG00000050555	1778	744	3426	4873	1871	379	229	3318	56	1512	1701	2959	4814	7557	2566	196	5303	384	1553	1722	1264	6593	13472	3951	6037	360	1187	1628	1484	4211	1757	7002	12871	4545	483	22429	490	2319	448	8754	5128	826	3254	3139	4554	1804	10574	1103	896
ENSG00000050628	90	45	511	339	339	982	128	326	4581	109	212	127	1656	204	239	1363	154	432	142	663	279	639	115	569	84	169	930	159	594	292	1998	84	180	413	453	50	389	211	96	150	101	105	388	71	130	151	98	261	170
ENSG00000050730	20	40	47	23	64	115	29	13	55	20	320	51	620	34	81	56	19	161	101	77	71	140	7	24	431	12	71	47	264	176	136	8	54	8	194	40	153	52	33	107	24	15	36	23	31	71	70	47	27
ENSG00000050748	3454	3556	2520	4495	4211	3963	3478	4567	1055	2309	2540	4143	2977	5143	4309	5304	6595	2939	4402	5900	3677	5599	528	5317	6533	3731	2398	2600	2896	3145	2391	949	2943	633	2817	5097	4436	5811	1193	2851	3130	1351	1491	3701	3844	3391	2505	3160	1321
ENSG00000050767	112	78	338	796	210	172	84	143	48	97	667	239	219	539	169	39	778	338	173	279	145	154	125	158	100	38	567	70	1731	375	371	212	140	379	149	69	321	151	217	308	31	48	107	190	106	512	143	90	101
ENSG00000050820	13373	21842	14165	21286	33834	7255	9138	8245	585	19470	12987	23742	11431	11500	8342	4332	5822	11383	8653	12587	8037	9540	9170	15807	3747	10924	7084	9536	16780	21549	9092	17530	15729	9289	18498	7288	9162	33163	4968	6374	19548	5780	10085	16720	21437	16604	6486	5992	15864
ENSG00000051009	3664	5098	3668	5005	6319	2660	4410	2112	1408	5009	3895	4231	3700	2523	2496	3133	3263	4382	1770	2759	9420	2988	4018	3999	5207	2936	4149	3399	2828	4362	2591	2187	3265	1923	5814	4160	4979	5511	2760	2170	2996	2141	2673	2440	4581	3501	3497	3276	2690
ENSG00000051108	15225	10454	8872	14279	10685	18707	21435	7457	13864	19064	18586	10911	8879	6742	20963	6406	5628	11997	17673	8623	11678	4641	4390	14892	14240	11372	6188	6464	11915	11435	7524	3473	20282	4884	17583	9245	13321	12726	2381	8733	7878	4612	4728	12210	15799	23627	6586	7730	14285
ENSG00000051128	4243	4264	6941	7735	2059	2952	2345	9709	746	2242	2463	12982	4405	3426	3715	4202	5458	3338	5794	4014	4283	7210	3559	1439	3318	3914	5879	6612	3988	6637	2748	14293	2211	10545	5227	4225	5737	4586	7061	5935	2943	5083	3502	3540	8791	3822	6382	2370	4599
ENSG00000051180	745	1427	1083	1752	912	1830	2416	2609	1300	766	1321	1469	527	1910	684	1832	809	707	1514	738	1938	2726	1872	1059	619	1308	652	662	1717	2242	854	1616	632	599	1239	1847	1342	1851	465	1012	2561	246	609	1420	2074	1615	723	1474	1593
ENSG00000051341	1358	398	596	641	897	2396	2899	862	1146	608	779	2705	695	2186	791	925	1419	504	760	739	2231	1931	426	960	963	274	507	470	1038	915	1199	275	781	195	944	1514	1161	1017	295	533	950	691	471	537	1581	974	976	1435	524
ENSG00000051382	4190	6748	4293	11732	8196	7783	16712	10175	5892	3138	4131	4253	3564	9174	9319	2604	4523	4782	2383	4761	7276	10091	3059	10311	6524	3654	3193	3525	7362	5116	4430	1256	7546	1034	4575	7813	7013	6927	2558	3652	2533	1722	7325	4285	8410	12108	2899	4808	3422
ENSG00000051523	14645	13015	22073	20570	13368	13861	4229	8635	1772	17555	7232	20997	6649	8099	15820	4019	5349	8001	11567	11326	8795	2942	10868	5644	9684	8741	7575	15544	19695	13569	5819	48436	7081	22308	20745	6076	16061	12244	9521	16139	14899	5518	3751	11000	4405	8822	17099	6601	32751
ENSG00000051596	1155	747	670	711	574	842	519	940	443	624	361	958	1192	1068	513	470	792	422	1349	536	403	772	542	528	536	643	552	774	945	917	588	410	515	399	605	565	816	525	879	1003	302	444	329	706	670	686	761	320	903
ENSG00000051620	634	2235	2075	4469	1936	5039	2175	3052	8517	1556	2254	1973	4950	4155	1548	4871	4227	3501	2055	1758	2675	6211	417	1955	1890	1340	6056	3163	3601	2956	3058	1939	2022	2244	2581	1751	1022	2598	2409	2049	1399	647	4576	539	1606	1823	1320	2167	937
ENSG00000051825	4633	2556	645	2541	4475	5117	4283	1100	1362	3012	3480	5368	1676	5841	2171	3265	4851	2071	1425	2146	5014	5193	538	4239	2628	676	1223	1778	2025	1307	2406	754	2548	124	3330	4336	2525	1762	509	2064	4016	1189	1400	2584	4865	4525	2015	3265	935
ENSG00000052126	6711	8217	4404	12719	23041	59745	35067	18790	38320	12921	6246	13131	7835	20782	15849	7591	5826	7111	10179	12858	8574	13648	7563	10861	5528	5581	6491	21792	3623	19216	3399	9633	12480	1244	4884	1686	51967	2970	4251	8067	11849	5126	6961	3638	20035	10351	22229	10161	12596
ENSG00000052344	33	57	5395	1515	2673	3235	164	131	10	9	1378	13	7971	1288	347	4	44	2780	11	20	79	247	65	51	24	18	7796	76	2717	8221	5189	88	594	19982	82	4	11	10	14	44	182	9	8258	167	58	145	95	76	5
ENSG00000052723	5687	2640	1070	1965	4871	5833	3654	979	2940	2444	6561	4810	3403	5204	2653	3785	2718	2087	2487	2224	4489	5757	541	4990	4130	1001	2967	2089	2512	1997	3134	1024	4565	308	3669	2943	1543	1491	417	2578	4038	3016	1802	2553	6038	4405	947	5519	689
ENSG00000052749	4322	11819	6146	18530	3664	7254	4735	7291	2506	6395	4600	16869	4733	5826	10551	15655	8807	5057	8066	5060	5103	19592	11727	5999	14102	5113	5802	4896	6330	8868	3223	12576	3751	7100	6395	7207	12115	14316	16926	9296	5015	3432	6773	4863	10631	6382	4817	6284	5545
ENSG00000052795	18874	7319	1961	4799	7683	6093	7866	2839	14939	3766	15749	21800	3539	12017	7251	20032	4102	3792	3846	5695	9035	15125	2074	10474	4015	8472	2987	2343	8805	9161	3919	1010	7715	580	6198	3641	3210	7430	1504	5025	10020	5720	9150	4590	1024	5394	2264	5446	2132
ENSG00000052802	8995	5122	2482	3220	4782	4948	4561	4942	7654	4001	6437	5209	7709	6225	2782	750	910	4435	1522	2226	8747	2869	693	3870	1457	2520	6930	1894	6109	5333	6052	536	2069	1137	2916	12135	2168	3483	695	1624	2816	1050	2937	964	4853	1554	1444	2444	2103
ENSG00000052841	10007	6890	4849	6788	12188	7035	9331	7425	7514	7845	10299	10282	5835	7213	9465	17513	11388	4311	6271	5007	12853	21158	3308	9274	12732	2403	6529	4645	4664	5310	4942	1270	7836	812	8439	7014	9367	6897	3363	4309	6696	5364	4756	6401	15804	6902	6865	8737	5199
ENSG00000052850	237	217	1839	93	45	35	221	76	45	61	78	120	192	658	97	784	759	32	277	42	258	113	319	202	81	107	96	19	50	39	100	768	64	327	87	108	165	217	36	23	30	59	31	404	48	310	106	182	59
ENSG00000053108	1677	601	649	417	653	399	591	808	20	67	36	461	741	314	867	1211	1119	750	2312	316	2508	1600	70	627	487	0	244	962	126	478	193	794	104	945	552	121	490	103	405	1553	51	246	131	693	203	524	227	535	328
ENSG00000053254	13546	5985	7735	6423	23891	6229	3101	6019	3710	3048	4870	9662	8647	12985	17263	5321	8407	10483	5773	8251	5180	11859	2110	13839	4801	3468	8500	7734	9753	4079	7779	2882	8880	1503	11363	8412	5264	8050	3868	7795	8778	4659	7777	8688	6632	4794	3712	5449	3006
ENSG00000053328	16	3	21	28	26	7	1	29	30	6	25	3	181	31	51	8	3	22	15	34	135	11	0	49	16	7	23	18	33	19	13	3	5	4	43	8	55	28	10	4	4	2	11	13	6	31	8	6	5
ENSG00000053371	7138	10403	10325	18827	6274	10710	5742	7329	3031	9258	5515	9583	4393	3283	5485	2840	3885	6419	5952	8241	7675	3288	7956	6405	5827	5222	4634	4302	9177	5700	3782	14888	6377	4936	5865	7089	3692	7563	6467	4176	5159	2632	2570	6747	9498	11250	2416	4722	9281
ENSG00000053372	8775	10781	7153	10294	6812	8258	11455	5636	5018	10132	7331	11406	4964	4938	7112	9263	8297	5327	12540	6783	8881	9642	7057	6366	7839	4015	6438	8495	7673	9104	4123	3486	6495	3252	6115	7644	8737	7935	6222	8555	10075	5167	5431	9662	10118	7675	3144	7518	7462
ENSG00000053438	270	416	245	187	200	387	181	130	8	99	100	148	291	504	151	160	129	149	143	103	275	481	89	380	124	67	172	64	95	333	105	42	114	161	394	158	98	165	60	234	323	72	155	145	142	133	122	263	207
ENSG00000053501	6124	2386	4837	7377	3692	1957	1641	5274	1129	2054	2675	6299	2461	6078	2926	5884	1013	2880	2573	2058	2844	3765	1571	3464	2106	1005	3195	4429	2150	2895	1327	5654	2086	2975	3202	2732	3291	3960	3673	1934	1789	3512	1305	4369	2711	1936	3395	1998	4647
ENSG00000053524	753	1326	886	636	2674	2474	1656	988	1449	1132	3828	1924	4200	1005	287	2357	1696	1488	435	577	3238	2333	231	3144	3190	321	2920	454	1672	2198	2253	900	2225	520	1136	4742	2058	1775	126	463	837	217	2752	933	444	829	700	1328	470
ENSG00000053702	1188	478	567	535	523	554	450	1055	199	426	766	527	413	775	433	424	331	379	132	817	1071	562	384	735	435	192	466	842	445	401	319	345	391	392	462	300	287	694	338	338	1553	411	141	791	419	456	640	731	837
ENSG00000053747	142	95	3038	2122	5006	4320	314	968	185	59	4961	2217	9512	1317	384	123	287	4559	635	223	628	1275	604	502	7693	40	6983	111	6269	6189	6285	326	2713	1585	535	604	242	971	191	79	283	49	36494	905	1530	360	315	199	133
ENSG00000053770	3531	3591	2278	3536	7295	4589	2966	3756	4075	3909	2582	5253	3204	5556	4147	3253	3304	3803	2452	2723	2789	4491	1238	7538	2282	1922	2361	3296	3733	1977	2433	793	4945	331	4199	4062	2819	2070	748	2334	2873	2086	2273	1661	5749	3920	1973	1866	1565
ENSG00000053900	11783	2468	593	2162	4519	4777	4490	879	3496	1146	3751	3904	2177	3249	1894	3353	1202	3127	505	3133	6951	4846	588	3357	2304	942	3352	3352	1875	2260	2086	521	3247	185	3668	4698	2554	2951	314	2373	4590	2948	1148	2534	3560	4977	2498	5367	539
ENSG00000053918	7738	3075	2902	2222	10959	11623	6546	3958	4889	3147	5202	7941	6196	8119	2306	5378	6297	6013	3131	3635	16614	19365	1416	6964	21102	1426	6009	4354	2009	4404	4903	955	2515	1132	9400	9713	9986	4453	1407	4339	8900	1706	1850	5032	4297	5433	4716	9864	1767
ENSG00000054116	7497	9077	7727	9713	10756	8427	7960	5432	7213	7074	8029	7727	6229	8700	8370	3259	5766	10032	13047	6517	7917	8979	6202	8458	2953	5629	7910	7811	8664	6878	5316	7819	7057	4753	5985	5138	5755	11120	5028	6219	7505	4142	5445	10292	7433	8830	2742	7726	6986
ENSG00000054118	17157	41975	16143	26423	30450	20369	23887	19887	14776	16297	20389	30213	14333	30159	35149	14279	19290	18121	23108	22271	21909	34359	19177	30762	11270	17808	14556	15457	18309	20824	11765	13800	20986	6124	18107	20777	18564	17384	17689	16949	21877	9412	15292	22320	26180	25406	6481	22024	21427
ENSG00000054148	7975	6376	18502	28036	9594	9187	6538	21257	1996	6632	3161	15452	5404	13259	11968	2675	12323	6331	14997	8593	5828	10507	6816	7999	4031	9770	5518	8890	7917	7444	4717	10810	4391	12297	5875	6278	8784	18340	15306	8834	8828	6960	3018	4893	6447	7281	6533	7828	14541
ENSG00000054179	40	31	533	104	70	144	14	771	4	254	33	34	1974	19	53	6	73	173	24	8	24	55	15	27	2	5	950	99	247	237	245	16	58	335	37	212	7	32	56	3	20	16	435	40	31	18	22	39	14
ENSG00000054219	1146	1058	1125	556	1707	1563	1379	161	724	1047	2048	858	1768	2295	1812	470	1296	2476	908	1017	6393	1655	94	2028	1809	225	1600	467	1399	521	1804	319	1825	215	3834	788	1233	1229	408	1913	285	120	1383	1074	270	674	717	2132	205
ENSG00000054267	15110	10254	5001	6443	17904	8392	8730	4981	8766	5103	10615	11778	7862	11032	10183	9047	13213	6358	5955	6717	12625	19205	1770	13071	10721	1921	8077	8970	5179	3866	4470	4365	8343	874	12974	14230	8449	4721	2923	9475	8640	4917	4335	5742	8627	10518	4927	12812	2108
ENSG00000054277	11812	10444	20150	3309	44185	3641	7001	6480	3647	6956	20212	8697	10964	18194	5475	6991	13783	16219	2625	7517	26326	9476	1232	29608	14031	3191	9016	12225	7806	5244	11294	648	7977	670	13969	12085	2775	8439	3199	11617	14558	6106	8849	8817	7778	8799	6729	22394	1931
ENSG00000054282	7579	5942	2182	3775	7966	2283	3238	3102	3124	3567	4373	3351	3181	5012	3256	2227	1936	4052	2233	3481	5061	5391	843	5897	3169	1211	4013	6110	3310	2318	2548	1927	4452	302	4323	5236	4103	2305	1956	4702	4372	2563	1594	3130	4239	5272	3061	12783	1044
ENSG00000054356	8	143	229	362	147	267	5972	225	6	661	326	24	34	19	8	5	369	20	39	37	19	2076	20	57	108	12	297	20	29	15	31	17	53	12	22	1318	1374	329	13	31	426	0	381	9	90	31	17	257	1574
ENSG00000054392	1271	4347	1356	5960	2787	4941	5505	2902	3241	1779	2236	1991	1386	3983	2660	1474	1614	1842	1394	1942	2684	4310	833	2954	1112	1071	919	1270	948	1417	870	1043	1590	821	1523	1243	3820	605	831	1078	1366	1365	1050	1133	1742	5331	611	1501	4321
ENSG00000054523	7429	12289	8906	11938	9021	11361	12430	5484	5633	8235	12578	12339	8312	4685	6555	5946	29576	6381	10011	12295	6005	13899	6475	10239	5922	5081	7728	3676	7323	9794	5585	2083	6242	1984	7693	9078	7670	11113	2888	5345	12585	3926	8478	8775	11245	13770	2158	5845	5080
ENSG00000054598	2185	943	2257	433	1015	868	772	841	514	1083	1443	512	4512	1082	532	98	9661	684	178	1580	1486	327	1223	1012	1739	449	2245	962	1569	1771	1344	1334	540	540	688	2632	756	1189	199	463	708	810	3659	1182	1308	323	1454	167	865
ENSG00000054611	5526	6401	9108	4542	5969	6113	9121	5594	2762	8971	4501	8376	3718	5106	12035	5359	3936	5143	12433	4537	8212	9855	4757	4660	9025	4444	6849	5387	10813	7226	3833	4952	4780	5499	8172	6361	5619	7952	6650	6179	3565	1655	3648	5873	5710	6609	4362	6043	4559
ENSG00000054654	12605	16363	10733	30842	18125	8859	8331	21723	8585	8531	11672	14820	12703	12146	17604	7778	11554	12629	9280	10017	8262	33631	2859	14712	11393	6602	9820	16064	15744	11986	9065	5499	9020	740	20882	26000	16312	23872	5335	9199	13927	6030	12283	5114	23970	11961	8467	6122	4063
ENSG00000054690	4229	5671	9314	13434	33732	9654	3822	28729	4381	8333	5886	5470	9433	11289	22129	7500	1784	23343	7474	4968	16116	29575	8016	23544	23926	3290	4260	4752	9718	2566	9732	4185	6569	1850	2613	15953	12746	15724	4345	3802	3172	5534	5189	6455	9877	9847	24773	11316	6835
ENSG00000054793	3455	19411	9833	6793	14866	1850	1424	20571	5063	1722	17050	3734	8597	15742	10557	183	8101	5838	5687	803	14122	6680	8444	23446	7765	9561	3728	3178	16207	9322	6981	3623	7300	1897	9070	19465	10241	17180	7613	4131	2051	1031	14538	15064	8352	3826	4167	15842	5294
ENSG00000054803	17	8	46	0	10	12	7	13	0	33	6	0	17	2	4	0	15	2	2	8	6	6	0	2	55	0	11	0	4	0	0	0	0	0	10	38	135	0	0	2	0	0	0	20	5	58	89	665	0
ENSG00000054938	231	19	40	109	10	783	5	338	91	15	24	17	48	21	119	15	14	23	127	740	58	97	30	701	15	164	157	187	117	65	161	51	7	317	121	24	30	30	32	5	4	6	30	15	15	56	44	2	10
ENSG00000054965	8762	10380	15355	16105	17709	4122	5619	33580	3811	10238	12424	9919	6306	6363	15231	7934	15533	9978	16824	7822	13341	16375	7485	17021	8021	4044	6833	4340	7678	7892	4723	2496	7123	2079	9617	13358	7936	15006	5733	5107	8578	2934	4825	12698	10397	6068	4481	5291	4956
ENSG00000054967	1924	1653	1587	2081	994	1893	949	2004	512	2342	1492	2752	1158	1557	1388	926	3863	770	6705	1739	2110	3239	3347	1087	1591	2061	1247	751	2421	2297	1113	1039	1090	763	2036	1810	2354	1593	868	1954	2432	573	1331	1478	1756	1891	1124	1079	2512
ENSG00000054983	4911	4304	2659	7905	5127	2581	3065	9187	4531	4722	5058	4072	2791	6768	3007	2127	1068	2739	1009	3604	2564	2130	1789	7562	2542	1883	4393	3151	5267	1560	2301	1037	3045	223	10038	7582	2454	3635	959	3754	3771	2216	2452	2414	7423	3255	1279	1114	2696
ENSG00000055044	11158	6732	2591	7373	8791	10841	10875	3775	12595	8117	9169	17771	6221	11054	3336	12389	6366	4199	6117	6000	14252	14580	2697	8615	10230	1211	5696	8050	4863	6787	5309	3308	9640	692	7672	14566	6601	6607	2008	5508	8532	5094	4123	3956	10541	7899	5004	13461	1836
ENSG00000055070	19379	32941	26672	37814	26315	26928	24331	15486	7409	28700	27011	36044	16343	17515	29774	10783	22052	18933	27270	29668	23200	29874	24341	24082	24486	22489	17579	15676	30487	26608	13290	12006	23637	12349	17840	14266	20177	25989	18762	23886	26819	8417	14816	29939	36153	26566	7637	24647	30073
ENSG00000055118	42	239	37	40	9	19	12	34	2	147	14	60	388	10	29	40	6113	13	58	48	38	296	12	21	16	2	62	4	150	62	55	28	40	14	40	23	35	36	0	75	2	4	13	18	13	16	20	1176	8
ENSG00000055130	10760	12341	9032	21312	9390	24357	14808	7920	8634	9940	12239	27800	7829	23485	9202	11739	13350	10479	7504	17092	20593	24718	5583	15823	8159	7586	11682	10691	10417	10306	7777	4411	13639	1801	16062	10525	8617	18029	5016	7259	14416	8616	9024	8371	10770	19893	5349	11031	13786
ENSG00000055147	2837	2612	2299	4682	4617	3165	1834	3777	1730	2117	2945	3807	2318	3457	4593	1300	2151	3133	2964	2638	2922	4685	872	6545	3579	1056	1908	1968	1515	2037	1933	775	2387	360	2978	4054	3093	3346	1166	2205	2933	1299	1311	1712	4380	3849	1192	1764	1690
ENSG00000055163	234	2730	9020	35432	6333	7712	3210	7490	348	7016	4811	4538	3012	1284	2907	6218	1306	5910	1706	2724	8172	2875	10560	7377	16579	442	4861	267	3791	2718	2405	1741	639	1070	5681	2408	11058	3912	600	2439	360	296	1334	538	447	3466	3889	1311	1028
ENSG00000055208	4408	4862	5748	5822	8017	12461	6303	7890	6767	4599	6819	11793	7432	8831	5332	7855	6057	8918	3432	7151	9257	10800	950	10165	7496	3797	5610	4069	6035	4741	4421	990	6625	920	11988	5184	4818	8004	1385	5595	7527	1270	6817	3903	3950	4434	1658	6925	2826
ENSG00000055211	1925	2475	2575	5048	2981	5829	3042	4083	7107	2532	3968	4394	3646	3174	2597	2720	2028	2839	1729	3133	5071	5681	503	4923	3287	2261	3676	2937	5415	1563	2268	889	3878	599	4515	4340	2799	6074	1196	2338	3289	522	3450	2086	2906	2455	932	2177	1881
ENSG00000055332	5537	13700	4303	6622	10584	8134	13583	3310	11570	6444	14613	19906	5404	8173	15698	4595	7715	12752	7793	6700	8924	7360	1691	9760	14856	2422	5071	4531	4802	5511	4853	2061	10142	375	17663	7762	5173	7303	1552	3927	9596	1650	5225	4788	11970	5108	3791	17103	1979
ENSG00000055483	8294	16870	4654	19901	8101	13351	17943	9748	5363	13189	8573	11853	5213	11943	8976	18689	24115	6715	9944	7984	13850	22324	24323	6989	8660	6735	6538	8129	8388	14542	4460	9146	6307	6398	10294	12799	14720	9533	14465	7908	8655	4825	7514	8068	12856	13390	6679	12811	14832
ENSG00000055609	10329	7257	8671	8636	12003	9875	6395	6982	3570	3046	9199	9791	6878	16257	6199	7847	9754	8560	3316	8414	14158	14112	3480	13709	11008	2709	5964	5093	5017	8161	5672	1411	8300	850	10592	13193	6405	13723	2426	3180	8220	4205	7362	6129	6505	12989	4199	6623	6291
ENSG00000055732	4190	6074	827	89	33189	4128	934	4491	2619	4100	6046	15648	1075	12143	58	3557	221	7625	3858	12468	46635	1620	972	14308	323	2675	13386	10626	3138	8285	7964	111	6591	31	2535	2441	3856	1318	1425	2290	22618	2181	836	5367	6147	7301	8893	5959	592
ENSG00000055813	1185	50	78	20	62	41	11	64	57	63	217	234	28	255	189	62	677	62	32	161	39	213	157	162	56	21	119	42	98	58	170	29	41	55	193	20	133	66	50	34	46	144	23	211	279	353	42	31	34
ENSG00000055917	15476	15278	7550	11805	26385	21361	19119	9097	11130	12432	18525	17728	11846	19398	19104	16473	10796	12088	9822	15300	23108	19825	3160	24593	15466	4899	10979	10601	9932	9589	10814	2310	15496	984	15585	16139	9137	17366	3260	10391	13791	7453	11945	13682	19641	15133	10324	17614	3034
ENSG00000055950	7888	14163	6220	14809	5005	4918	5063	5640	5268	5020	4308	15622	4326	5124	6601	6470	5700	5063	4191	4668	5979	6743	5301	5450	4557	4850	5939	6677	6157	5358	3913	12814	3865	5840	4893	7360	7843	16728	8114	6943	2992	3837	3669	5355	8720	4908	7820	5015	1338
ENSG00000055955	781	164	116	69	457	121	43	81	61	36	324	358	429	152	72	67	512	1132	173	191	1944	942	23	266	558	23	479	153	176	211	330	284	265	119	1464	523	497	255	171	396	287	710	55	249	30	617	639	644	18
ENSG00000055957	15	3	6	1	0	9	5	7	2	2	2	5	2	3	12	5	2	8	3	7	89	9	1	2	13	0	4	8	18	1	6	2	4	61	14	3	10	4	9	46	2	0	2	4	3	8	105	11	5
ENSG00000056050	4657	1551	413	1551	3038	1862	2992	701	4081	961	2886	2650	1322	2175	1594	681	690	1763	1012	1810	2230	2825	611	1649	1439	618	1728	2100	1404	975	1442	993	2213	130	1997	2130	1971	2013	414	1690	3387	1099	804	1690	2529	1700	813	2271	711
ENSG00000056097	13782	10383	5577	8925	18684	9520	9703	9179	7647	12016	14366	16621	9038	15443	16785	17689	10483	6725	7308	8400	11951	17020	2030	19449	11923	3473	5387	5116	6081	7351	6796	776	11167	1371	11908	13064	6850	11575	1565	5612	11983	3766	6971	9366	20607	8426	4020	11420	2689
ENSG00000056277	952	781	314	458	969	755	619	539	327	494	604	1078	489	1325	1150	1193	1215	461	383	718	880	2057	169	775	590	135	456	560	504	476	373	80	673	48	828	807	641	551	132	625	811	443	315	532	747	405	705	1041	178
ENSG00000056291	12	17	1	3	75	24	7	28	22	4	0	7	46	5	5	110	8	56	5	34	4	745	2	33	0	0	10	61	10	1	11	32	0	30	176	2	49	2	8	7	380	4	45	1	12	20	8	6	358
ENSG00000056487	67	35	47	1616	11	19	95	1666	24	2178	11	16	55	167	14	51	529	9	18	299	22	88	464	96	42	6	56	18	49	361	4	37	29	2	20	86	210	15	4	37	28	243	107	25	214	44	846	33	383
ENSG00000056558	2879	3660	2279	4453	2376	4119	2941	1330	1073	4677	2941	1907	2899	408	2100	3779	942	3212	1096	4181	4665	2620	251	1255	15535	5339	3633	1372	5907	2265	2266	1268	892	489	8256	3225	3480	6675	1027	3918	1967	5665	2361	1661	726	2009	4465	6551	3071
ENSG00000056586	3849	3884	3011	5031	8954	4613	8170	5986	2554	3486	5179	10471	5291	9389	10241	5022	4980	3692	5587	4871	4706	8228	1285	8873	4565	3346	3502	2562	5009	4213	3720	1064	3980	585	6678	5289	6565	6866	779	4369	10197	1824	7082	3244	9327	4855	2962	6874	1871
ENSG00000056661	11826	18343	17743	12997	15911	6862	3460	20273	3834	5973	15288	11686	5477	12513	6863	13929	3757	11225	7613	7735	14448	12508	22055	24953	6075	7278	8769	8180	10980	5476	6727	16658	7634	3293	7383	21524	15780	12023	15015	7349	10154	12166	6234	14117	12345	10696	12536	12727	7407
ENSG00000056736	1661	2051	1485	956	2830	941	2372	1574	1076	1033	2828	1965	1160	2192	2166	1190	2052	1018	915	1593	2513	2563	536	2463	1949	691	1449	1396	1339	897	865	655	1764	234	1875	1275	1351	2604	607	1512	2008	885	1335	763	2438	2422	1532	2453	711
ENSG00000056972	5589	7944	12852	24006	18988	7602	3719	29747	9807	3170	2794	3315	8194	11902	6442	13134	3075	10716	5721	6775	16023	11668	4904	11170	11297	14178	6646	8907	11187	7679	4385	8866	10405	7220	5761	4757	5496	8149	3923	7947	10120	3317	8440	11923	7057	4965	5982	11476	8211
ENSG00000056998	1961	44013	10475	31006	26205	7047	15421	82468	6484	15398	30682	2333	8570	31316	14023	3916	3199	43327	6309	10271	30016	18064	12420	34603	42718	25872	5032	18285	14619	8160	7508	17164	12696	5655	5444	14004	19575	22744	4688	5047	5720	9243	8370	18067	25620	34739	23859	13436	17740
ENSG00000057019	3353	13213	5403	5503	19435	38068	32677	12221	56606	17803	13197	12126	4552	11961	2896	11392	8878	7890	2327	9934	21726	15816	9302	17230	14269	6403	10824	7425	5003	15426	4846	1427	19997	888	14537	17670	30357	16501	2018	4932	8854	4580	12265	7313	15912	12073	6717	8771	14355
ENSG00000057149	0	215	18865	5282	7396	26683	208	116	14	3	11770	62	83201	4864	375	0	77	15325	40	4	0	587	272	38	18	0	61305	0	11488	26245	28625	93	1532	7687	2	0	56	0	10	0	386	0	16256	174	99	559	47	0	22
ENSG00000057252	5612	14919	3780	31299	6160	39890	13886	34169	21201	6817	11792	19963	2867	9011	6019	4772	9133	9012	12480	15222	8308	20268	911	13126	12299	19058	3567	6650	6571	20302	5226	8281	11498	2040	8413	7642	2770	6747	2213	6978	10148	2133	8744	2757	15475	5766	1977	11518	10080
ENSG00000057294	51	61	90	225	218	252	17	44	40	8	200	14	875	130	157	15	109	225	20	38	36	92	17	38	44	4	233	21	129	307	158	22	176	71	153	177	62	15	38	83	20	26	583	45	47	25	326	23	6
ENSG00000057468	834	10	8	25	132	37	125	77	40	41	94	54	60	131	210	311	154	31	80	257	129	116	30	41	92	63	51	79	42	136	24	16	68	17	109	89	96	20	12	38	43	432	56	62	266	178	287	784	6
ENSG00000057593	378	31	219	28	39	16	10	126	9	40	2	142	311	67	1305	6	225	13	0	43	114	23	0	55	6	13	215	30	291	55	40	12	0	61	97	6	22	57	0	39	17	6	16	480	12	0	368	85	48
ENSG00000057608	17428	36495	13775	36164	15857	22894	40518	14296	38877	16238	37494	17706	16497	13928	42478	41326	18308	16321	28373	18568	14172	27854	13649	19976	28881	17587	18407	12717	29130	24117	13325	9004	15682	3252	20310	54184	23916	18300	8611	19155	28485	9593	81739	11092	32397	23698	14178	20992	9883
ENSG00000057657	534	331	1633	933	1603	1093	184	248	673	316	1131	2339	2566	1157	2232	600	294	2636	1786	1450	735	772	236	1548	3371	391	2209	223	1996	2203	2805	105	583	1209	3200	271	1425	691	247	1081	317	101	2922	194	359	670	580	959	235
ENSG00000057663	2019	1288	1042	2375	4427	5034	3135	1863	3845	1676	2814	3803	2675	2113	1895	3075	1777	2514	1567	2066	3880	4250	205	3367	3937	958	2461	2216	2093	1112	1475	554	2909	302	4312	1707	1320	4314	383	2225	3722	837	1399	1266	1589	2502	800	2682	662
ENSG00000057704	757	1653	850	609	751	1613	1485	853	370	448	705	181	2883	1007	824	117	580	1276	684	242	314	932	160	582	376	203	1646	159	1397	1518	1303	615	289	590	1033	614	1631	1665	289	283	368	103	1337	359	359	1500	323	444	283
ENSG00000057757	10389	8424	9525	8291	7180	6427	6510	4888	5956	8471	7140	11629	7189	7888	9718	4269	8124	7392	6870	7577	8236	6036	3947	6688	6207	4391	7432	7308	10990	7442	4568	7738	6822	5918	4990	5588	5768	6893	5242	8096	7050	4734	4966	9729	6070	10450	2666	8121	5539
ENSG00000057935	3659	4935	4246	6724	7495	6632	8241	4455	4249	5739	4741	3459	3989	6779	6665	4569	2870	5812	4315	4154	7872	6685	2837	12152	3128	2951	4272	3352	5027	5927	3483	4015	3259	2119	2882	9775	3450	3847	3912	2657	3501	1834	3959	7285	6007	3348	3902	4877	2385
ENSG00000058056	4584	6365	5726	5452	4194	7812	8567	4557	1142	3376	8857	4264	1044	6401	3631	3316	6770	1564	416	3769	5404	5994	4099	6764	3164	1257	2942	2790	5502	3825	3505	2030	2874	207	3354	3953	4056	20285	783	1933	3154	2509	2438	1976	6323	15201	3847	2526	3901
ENSG00000058063	6420	5880	2933	3566	15734	8934	8252	3838	5363	2795	9849	8625	10280	10397	3908	7433	7117	4242	3127	3985	11463	8185	926	16021	7484	2366	6537	2961	5529	4442	7424	579	6889	738	7928	9835	3618	6198	472	2724	5079	1224	7550	2471	3108	8464	2530	5979	1015
ENSG00000058085	123	114	6653	3183	9118	7517	338	485	171	94	8790	1494	16018	2825	429	25	162	7984	282	313	118	1832	1273	602	55	9	13253	102	6602	12111	10921	814	6870	3726	412	81	436	106	47	74	644	34	104234	2824	6339	651	241	132	109
ENSG00000058091	1722	167	706	248	3228	437	527	230	528	1173	4270	547	553	3580	962	2030	2181	540	1418	1190	4321	2494	76	10186	2808	359	2429	212	664	305	1464	59	1373	87	1840	298	1285	489	304	358	94	526	1301	1075	553	1120	321	700	356
ENSG00000058262	37787	56409	65555	92143	71997	105783	74514	69990	21559	48651	72322	78173	39510	78619	53654	35011	71943	50311	34420	43804	82207	57606	67526	87096	81377	51849	34201	26298	73937	55606	31123	74907	59117	61329	40469	48043	55365	53953	31822	36618	27060	19819	48176	44761	57405	86623	23935	66682	104131
ENSG00000058272	7988	2816	2852	1952	13764	7695	6406	1759	5330	4899	7879	5526	6068	10204	4202	6541	6912	4516	3337	4164	9478	9128	1057	7767	6142	1214	3739	3299	2645	2004	5181	342	6899	370	7498	7180	4768	5883	512	2981	6594	2503	3115	4480	9949	6553	2998	6091	1498
ENSG00000058335	1081	999	465	4217	315	646	10094	1827	117	944	152	8935	117	134	275	291	95	818	677	5568	550	1092	51	194	281	530	237	1435	221	351	246	200	527	211	1679	388	425	247	125	1141	3669	124	534	4079	273	335	210	474	442
ENSG00000058404	609	32	835	28	63	47	13	89	15	27	126	112	101	165	25	202	154	34	22	18	289	39	47	765	144	30	1885	38	25	30	73	36	30	312	264	290	130	153	41	17	10	107	15	101	13	30	299	101	171
ENSG00000058453	11027	4141	4629	4691	7080	4474	11364	2165	595	4603	4190	8691	2730	1611	4324	7993	5178	4867	5279	4096	6692	9132	3486	3715	4411	1980	4333	5414	4335	7614	2734	1518	3404	1740	6006	10069	4861	5120	4001	4848	5689	3782	2074	7176	3926	4890	4608	7980	2910
ENSG00000058600	4993	3282	4707	9872	6539	2336	5657	4428	1470	5577	5326	6465	3810	5863	4458	9975	8053	4868	2517	3632	5467	6526	5061	5737	4343	1828	3571	6061	4547	6654	3528	1756	3745	2373	6734	4269	4669	6090	1716	3668	4896	3005	1933	4115	6198	4488	5149	6291	4078
ENSG00000058668	29449	93799	20538	19449	57300	16547	27745	28619	47339	15842	31823	8508	22887	30939	46034	12381	40893	35216	17899	16825	18538	29253	5510	50597	18493	45715	13717	18436	31327	19699	28335	19141	15016	4559	22524	47000	29834	18790	8898	14985	22079	9410	22452	14347	14945	50835	7814	68840	6112
ENSG00000058673	31727	31623	12235	18550	57141	22201	28027	19472	23619	17857	21658	23326	17795	47005	21069	13558	20893	31122	16442	22145	33430	40510	6067	41037	20804	10118	17685	23123	17035	13480	28589	8330	19935	2992	30493	26313	27804	14798	7343	24290	27515	18657	15645	19493	22928	26290	17335	55124	9793
ENSG00000058729	3140	3096	1344	2875	3276	3118	2762	2180	2372	1469	1924	3161	2231	3858	3603	3745	2809	2009	2247	1701	2225	2986	965	3737	3761	1485	1984	2209	1762	1594	1884	986	3320	193	2855	2518	2268	2711	567	2374	2360	1417	1177	1952	4322	3476	909	2255	1329
ENSG00000058799	2664	4636	4427	7920	5616	5347	4602	3464	4657	3503	5671	4529	2998	4609	4322	2156	3533	5025	3890	3746	4165	5380	4333	4406	5053	3264	4175	2807	4512	3733	2408	4666	4818	2297	4352	3743	4384	4871	3670	3353	4475	2317	2569	5487	4061	6834	1656	3929	5464
ENSG00000058804	4803	3778	2215	3639	5359	5990	6973	2381	2567	3849	5013	5516	2858	6522	3619	6233	9424	2967	3082	3735	4348	6180	2158	5686	3221	1335	2451	1949	4096	4100	3083	929	3297	378	3964	5824	3406	4294	616	3277	4392	2346	2672	5166	7734	5745	1083	5531	1567
ENSG00000058866	416	2581	2584	4314	3657	3955	4122	4692	905	1779	4985	2409	787	2982	1312	2224	1446	1683	402	868	5181	1678	1926	6129	3620	1949	1434	682	2221	1458	1219	1981	1899	569	1628	2484	2612	5277	304	1079	1255	285	827	2994	1336	3379	978	2556	1464
ENSG00000059122	11202	12177	10312	35305	10507	10902	9894	15742	1449	4950	6054	7854	4166	10856	18723	4697	6188	7265	4877	8673	6765	16059	9158	9653	5426	12271	5013	18376	6210	9344	4436	10245	8429	20756	7130	6446	8620	6818	15589	11342	12104	6074	4035	5303	10775	10508	7483	12601	14325
ENSG00000059145	4284	2399	2919	2368	3548	3127	2317	2634	2039	3380	4401	3046	2237	3654	1642	1211	1834	2426	1717	3023	4311	6855	2255	3193	2995	1135	3265	4250	3263	4577	1868	3677	2325	1140	5478	1766	3307	3863	2742	2733	2916	2650	779	2802	2212	3352	2870	2920	1619
ENSG00000059377	2612	1032	22370	1446	608	1065	679	1371	712	1764	2322	1080	1299	600	2199	988	844	1937	2297	1794	43719	1091	362	8251	2521	957	10194	1471	15978	657	1372	285	3051	427	2889	1387	2178	1861	1417	2462	995	158	498	5585	441	926	634	2104	687
ENSG00000059378	350	5929	3515	6491	2209	1190	2065	1610	1772	1984	5897	13050	4834	537	3683	598	2858	16537	2153	2867	3644	2925	312	3558	10615	1318	5762	1765	8344	2642	2922	417	5360	1536	10675	3019	8733	3945	1415	3567	5380	160	2801	2438	411	3620	2115	8141	2457
ENSG00000059573	7251	13801	11071	27397	12863	18120	10848	16699	10667	11595	8734	10401	6720	13422	15144	11456	13629	8934	9076	10358	16205	12785	15917	17044	12796	8081	5426	6321	8873	7883	6686	6004	7986	7697	8291	13255	7791	24512	7941	7256	7295	4990	11555	7748	29817	8195	7434	10348	19609
ENSG00000059588	15689	6178	2472	2240	8181	4707	8344	3406	2962	3970	4093	6514	3914	9930	7007	4719	2958	5010	1002	5435	13294	9698	1235	9312	7628	1779	6828	9662	2608	6698	2339	994	2825	489	8361	9662	5182	2308	830	7621	14441	11723	2213	3487	6203	8806	7720	12730	1638
ENSG00000059691	3875	6809	2028	7369	2976	4319	5498	2190	4830	4368	5122	5574	2815	3864	4934	1101	736	3359	2229	3563	3574	2738	3924	3039	2005	1964	3537	3882	5919	2830	2750	3077	3873	1650	3015	4016	3861	3902	4764	2987	3728	2262	4173	3602	5608	3836	3043	2990	4078
ENSG00000059728	5254	4349	3185	3181	8317	6796	4285	1624	4418	5254	9686	5904	7990	6084	3150	2808	2823	4248	3282	4072	4607	6095	1439	4505	3754	1668	5993	3053	3926	7602	4422	1126	4467	1276	3958	4677	4258	5112	1717	3490	4648	1911	8218	3646	4123	4085	2411	5966	1848
ENSG00000059758	4076	5827	2488	1742	5458	6990	6256	2347	5842	5105	5049	7938	3698	4369	3882	4175	5050	3465	3078	4092	4922	5009	1505	4171	2943	2688	1680	1749	3263	2375	3014	888	4165	424	4206	3746	4563	3538	656	2922	4045	2254	3073	3831	5034	4387	2773	3620	1977
ENSG00000059769	7513	10353	6508	10090	26484	18617	15887	9374	10231	8716	12702	17450	9518	14201	9938	8906	3642	10102	13341	10768	12541	14310	2688	20652	9108	7086	6548	8821	5822	6099	8021	3958	13076	1766	6076	16338	8872	16451	2488	9800	14243	5868	7885	9068	5823	5966	5304	18081	3625
ENSG00000059804	14520	8530	8166	9994	5390	6588	10291	7531	2979	15794	23026	8018	2136	8875	961	1856	2101	3459	19737	7463	2884	1739	13271	7094	3161	3530	4680	972	18069	6343	4380	4477	3239	1204	4919	19964	10025	7276	545	10128	24879	1885	19883	6653	7690	33250	2622	13225	11952
ENSG00000059915	913	2177	587	708	267	357	325	283	45	980	1329	809	346	296	534	2039	2029	354	433	402	527	919	229	529	404	401	877	381	447	446	324	995	714	636	514	3378	572	854	385	683	114	222	301	201	567	363	1053	1387	425
ENSG00000060069	2278	12731	6501	9528	5570	5142	5229	6590	516	4618	7358	5116	3302	4950	6017	3092	6446	4716	5305	4810	4911	6917	6499	6477	3527	4864	3839	5258	6118	5051	3512	5711	3730	6624	7672	3205	4830	2550	3723	6952	4650	2233	3780	4919	7581	6806	3521	4649	6409
ENSG00000060138	23047	18220	26815	41654	26985	22117	17127	30744	18280	26233	16930	16758	33611	20898	18505	26433	23621	18915	1471	11405	19877	10549	29078	6783	15366	11598	28786	13624	41856	38506	19633	5184	12478	16690	11821	19989	10636	9242	19010	14777	37051	11263	36186	7981	31437	12471	13525	12612	18284
ENSG00000060140	8	36	71	49	46	90	53	11	39	5	49	5	270	55	24	7	5	107	18	34	44	50	3	22	35	4	128	16	149	99	142	0	30	16	79	3	63	23	18	62	29	0	64	14	10	18	65	36	6
ENSG00000060237	18081	31868	28058	40322	30221	45927	31733	29634	19891	41077	42553	31908	21103	25237	27285	38070	37138	26259	22158	22544	27067	31746	28340	29219	16499	10828	21767	14899	34503	37690	18680	9180	16771	9581	27370	24856	11794	23105	7067	11757	34100	9020	27621	18654	33706	37128	11253	20525	20514
ENSG00000060339	10181	5600	3773	9021	8528	7718	8035	3043	9282	4079	7649	11435	6207	6754	5334	8260	7575	3608	2843	3270	9099	12647	1377	10120	9199	1217	5311	5364	2928	4253	4949	2727	6342	390	7053	10364	7916	6016	1048	4107	10493	4131	5048	3135	11375	7187	5117	8283	2084
ENSG00000060491	5793	26552	10844	10672	6803	6461	5725	10389	538	8111	6663	9896	4876	6998	6762	3168	4747	9980	12843	5788	7913	7689	6990	7328	12266	4949	10709	9224	11014	10591	4828	8171	6086	5956	13834	9454	11056	11022	9834	10447	10147	7007	9088	6946	4621	7654	10635	7188	10216
ENSG00000060558	395	459	4706	3124	2162	3407	223	241	160	172	2545	738	7950	1090	657	354	159	4433	1344	685	429	839	370	349	970	462	5898	302	6201	8871	4465	423	1570	10100	925	381	1320	498	692	1210	434	68	4565	318	319	586	398	678	298
ENSG00000060566	12	7	2	2	8	2	0	6	3	5	11	4	12	1	2	20	5	3	8	7	55	5	6	5	10	8	4	13	4	7	1	4	2	2	15	3	20	0	1	7	5	2	2	3	11	2	21	15	3
ENSG00000060642	2119	2247	1838	5393	2597	2350	1443	1948	1817	3290	2383	2795	1521	2404	3227	521	928	2279	2131	1581	2488	1678	2351	2507	1382	1772	1538	1076	2354	1646	1351	677	1197	1046	1552	2292	2335	1904	1685	888	2274	1194	1271	2510	1941	3446	699	1847	2291
ENSG00000060656	419	30614	3634	59308	558	8040	2629	1110	2521	5475	1224	5427	2383	1700	20817	194	3500	889	692	1944	500	16663	741	727	565	1375	4594	158	2150	1954	876	4237	212	19635	1570	2003	3905	1471	267	338	1291	4924	7645	1509	858	1217	1347	2570	7295
ENSG00000060688	4281	5612	5418	7834	6789	6024	6051	4651	2290	5817	5366	5274	3270	6436	4327	3716	6753	4468	5085	4295	5753	6851	3089	5364	2461	2534	3709	2608	5367	4187	3214	2110	4345	1205	4805	4531	3797	3029	1719	4989	5487	2005	3258	7855	6913	5855	1458	6187	4035
ENSG00000060709	22	38	48	105	83	182	23	11	42	30	22	19	40	39	115	30	75	111	29	73	33	69	12	21	71	18	151	37	381	138	93	359	18	75	127	20	160	21	5	81	12	7	74	10	13	15	30	12	43
ENSG00000060718	278	11914	8134	2960	14363	1079	1731	11519	8462	5920	24001	774	155	666	15017	1702	5777	207	28697	2753	21715	2330	1062	822	3561	3518	274	5633	1524	206	141	98	14793	1236	6729	392	3497	4545	9462	223	198	122	2351	102	1397	44	314	2761	1067
ENSG00000060749	5161	4032	3243	3726	10646	5001	9773	7464	3067	5342	6135	5540	5414	5255	5069	9631	13053	4303	3315	3548	9223	8643	1539	9615	7349	1596	2793	2925	2198	3177	3845	272	5566	248	5409	6590	3056	7495	829	1712	3591	1480	4209	3332	11388	2743	2169	3781	1071
ENSG00000060762	3436	2605	1470	3376	2263	3328	2637	3456	5396	1145	2036	5108	3190	3326	2013	5608	2018	3299	2213	2764	4574	4320	310	2789	3923	2684	2422	3236	2564	1253	1446	874	2388	1740	4522	1364	1324	2146	1347	3810	3965	1917	879	1652	1111	2125	1060	2608	1346
ENSG00000060971	7461	9686	12497	13096	8354	5061	4909	11526	3594	6946	4702	8574	5906	8741	5336	3477	5722	10336	5014	5208	11539	8700	5216	9387	5912	5229	8237	7855	10410	5645	4522	7996	6390	10680	8340	7426	8862	11375	6992	6009	8402	3433	4237	4971	5516	8966	4337	6521	10909
ENSG00000060982	1018	183	323	451	511	258	363	198	660	295	2446	810	334	357	848	998	2455	298	1360	669	569	6530	93	667	915	282	553	259	1063	424	320	148	600	117	1205	801	771	456	398	795	276	96	457	285	370	470	205	1035	215
ENSG00000061273	8860	4929	7731	6742	9793	4374	3912	6396	2135	2428	6650	12266	8624	7510	10775	13946	17151	8836	5622	6962	12128	15981	4092	10028	5747	7953	7651	8962	9837	5215	6340	3619	8088	5196	13186	7810	7885	4866	5685	6089	9790	5141	6158	6491	12477	3195	7543	13825	4696
ENSG00000061337	16534	92229	33166	61846	61421	15937	21760	121944	9283	98906	12897	3264	15167	111566	11784	1313	2475	37278	14847	68671	14185	16698	80689	57206	14010	81866	13702	52910	27192	17073	10417	47322	54916	19386	87417	7365	46203	21335	38497	55071	72738	12314	12783	51814	69603	102384	19481	14223	36288
ENSG00000061455	30	19	71	22	16	26	20	20	55	41	4	849	43	35	18	11	27	21	7	27	44	75	3	21	71	20	30	12	23	6	7	2	9	5	34	20	59	56	20	8	9	9	12	6	16	65	8	41	11
ENSG00000061656	189	579	54	537	861	1247	151	485	161	1135	539	289	204	117	581	155	70	167	1262	341	602	898	107	489	576	36	354	186	320	85	412	95	123	84	949	2155	145	53	135	679	241	29	291	171	88	115	185	499	1357
ENSG00000061676	22708	27989	10890	19254	28472	24579	40943	21553	26295	19141	28413	20049	16802	20259	18501	35793	28427	15402	14641	16491	24884	26372	4237	30697	19923	9034	12011	8648	17207	17096	9786	2005	32674	2271	14991	25172	11744	19699	2163	8610	16412	5120	22903	12193	35177	17134	7000	17805	3320
ENSG00000061794	6163	5267	2473	5867	5032	9537	10152	3695	5628	7770	5919	6438	4840	6093	5149	8694	5646	3686	6337	4821	5189	6021	2455	4779	3968	1887	3463	5273	4148	3516	3389	1003	5465	792	4868	5445	5252	5940	745	4268	5630	2616	3580	3351	7099	5632	3628	5896	2378
ENSG00000061918	2153	556	295	492	407	1266	711	697	826	1058	647	3301	728	585	554	519	675	338	328	805	426	1175	133	1226	488	167	295	315	1193	395	672	157	509	113	725	145	442	994	79	411	74	188	373	202	225	459	224	262	286
ENSG00000061936	15875	7599	3941	5003	8799	7508	7548	4695	3256	4341	5628	11512	4446	10731	7009	6097	7620	6646	6847	5998	11866	12681	4296	5757	4811	3715	6110	8159	5083	5816	4210	8518	5367	2403	7650	6214	6962	4941	7769	8097	7391	6672	3082	9372	7378	5704	13563	9444	5370
ENSG00000061938	3455	8851	7881	12506	7389	6669	7780	8109	806	4355	6843	13864	8082	5832	15235	10589	4671	5429	3179	7106	11615	12607	8366	5309	11734	5308	9841	6996	6049	11119	5625	9168	3346	7893	12040	5164	8178	9452	5954	7503	5800	4465	5213	2610	8919	6112	7365	9296	8192
ENSG00000061987	6006	2869	3433	3020	9833	10311	8097	2177	4049	2361	7113	6089	5513	9244	3560	5671	7141	4462	3256	3793	10726	6015	1386	7470	9240	2393	4301	3484	3287	12634	4610	556	6471	459	7828	5726	4945	6515	680	3103	5729	3109	2860	3568	7981	6422	4421	6711	2098
ENSG00000062038	102906	29696	23356	22268	17245	22002	5819	46454	8337	9553	37403	135065	38718	12900	4234	12077	27971	22727	19145	33152	7241	14549	2956	1752	156	2625	39808	17001	48743	77961	18470	5663	46038	36854	3967	243	3363	714	49447	18984	23899	6514	73925	8412	46370	16691	2101	3316	4078
ENSG00000062096	58	39	496	197	20	176	14	23	3	13	18	6	204	44	58	8	10	68	2	15	8	19	7	30	4	10	245	9	285	186	328	6	8	107	14	7	9	4	4	12	16	8	2	4	10	37	51	13	9
ENSG00000062194	15222	7516	4310	6844	13049	7663	6896	6489	9964	4515	7703	9283	7983	12836	9555	10834	8548	7289	8108	5652	9014	13241	1814	15256	13288	2914	7309	7302	8051	6846	5931	2124	11130	419	11900	9575	7270	8845	1964	7156	9617	5327	4027	7751	10953	13317	3687	7757	2575
ENSG00000062282	1826	772	5478	1669	1276	2066	141	1541	67	2084	948	248	5563	2800	1779	1181	964	2724	191	1280	614	2027	2924	159	400	156	6942	674	2707	6334	4823	290	675	6768	1932	635	1066	2055	1293	2868	1487	707	2753	339	990	539	1028	331	600
ENSG00000062370	664	348	238	276	1367	791	908	642	471	711	720	1605	820	921	534	653	625	525	425	175	1421	385	112	1457	383	191	555	650	376	640	500	88	753	23	867	185	592	436	43	191	792	332	220	399	1171	638	476	1164	117
ENSG00000062485	35687	36856	23930	18878	28836	24243	32480	19804	15821	10044	20597	42017	16288	32889	34815	50437	66601	19809	23139	17170	20408	27969	47645	21361	15438	16079	15235	9110	28285	21766	13833	20878	21921	21224	19372	27340	14518	11510	18913	18167	23011	8238	19321	24434	32312	23116	15322	18047	24135
ENSG00000062524	2054	553	701	51	1822	22	237	504	14	229	3367	1165	370	1204	60	55	185	126	265	59	2710	398	566	778	38	6	1207	2330	56	2081	534	574	1267	136	1334	4064	86	1798	51	375	2452	525	280	421	366	40	91	2244	51
ENSG00000062582	24423	10400	12358	22112	7340	6198	8295	9528	6132	6865	6727	10475	4071	14459	7943	7133	6379	7867	14008	5163	7458	6939	12298	9530	3453	7022	6247	9256	8395	6178	4866	16612	5315	8695	5541	7653	6907	9940	7438	7642	5963	8852	3475	7052	8239	5925	6735	4793	14327
ENSG00000062598	6510	16755	9559	13542	10350	9038	7253	19531	4553	11640	9548	7360	4844	15989	8652	3286	5786	7621	7470	8998	9250	9920	9497	14493	6642	11326	7904	6051	9943	12989	3944	5243	9421	3637	11621	11016	7651	11388	10195	5978	11236	3998	4233	7645	8860	11694	6621	8612	9475
ENSG00000062650	5260	6765	2584	6118	5994	6858	5278	2781	5006	3779	5377	8838	4385	6598	8184	8126	7801	3549	3485	4302	5040	9101	1185	9282	6740	2891	3918	2436	4178	3961	3803	1334	4079	506	6247	6239	4896	6621	991	4740	4370	2463	6275	2847	9470	3996	2915	5452	1457
ENSG00000062716	20203	26864	3921	17180	24496	20495	19029	18123	36047	19575	21995	27885	20607	22722	17621	15864	17518	21852	27240	15829	16222	51335	6028	23056	20361	20906	12582	16147	11845	14614	10897	8776	22702	1785	26335	49014	28722	19565	13352	16401	22974	19203	11439	17555	25796	21536	12509	20706	5849
ENSG00000062725	3680	5351	1507	3966	11439	5497	6337	4867	3578	4383	6222	4802	4428	9231	4796	6035	10173	4888	3722	3262	8401	10317	1289	10359	5646	1807	3200	3259	3979	2931	4004	967	7235	324	6411	9351	4114	6810	1541	2738	5083	1853	3136	4606	6549	5986	2099	5326	1229
ENSG00000062822	11491	6422	5672	6615	4075	4981	7617	8847	145	3746	3368	9640	2821	7506	8581	11181	5162	3540	8976	5945	5760	13677	10805	5507	3406	5179	3133	4009	7395	9916	3339	7343	3942	3894	8277	4295	4706	3931	5626	8150	5651	4151	2629	5431	8062	2596	3898	5278	4417
ENSG00000063015	33	30	22	14	18	11	9	28	20	28	22	13	20	21	26	10	15	12	23	5	52	34	16	75	21	0	39	12	11	14	9	2	23	25	21	48	38	16	94	21	23	6	1	39	20	25	22	15	4
ENSG00000063046	81978	46720	66505	44823	95991	41227	50501	39880	45191	25256	40255	64577	41303	99904	160567	168753	107540	42686	43830	39978	49738	53367	47411	67944	33429	33676	39903	42423	51730	33797	34350	15696	47463	13514	35293	76244	29110	21276	30197	50919	38749	55291	61025	44435	92415	40308	87114	40868	42799
ENSG00000063127	2950	215	148	336	963	1000	512	211	100	204	507	768	846	1182	662	621	863	639	628	359	795	1962	248	556	805	102	800	779	347	904	301	380	324	43	1434	592	441	189	1015	759	442	1617	184	1047	908	640	546	1158	114
ENSG00000063169	3083	3511	3186	1824	3669	2044	1994	3880	700	1538	1430	2519	2719	3289	2091	1729	3302	2557	3596	1954	2864	4259	2280	3765	1528	1370	2344	2092	2378	4227	1631	2882	2264	1314	3501	1686	2789	2130	2627	2823	1923	2110	1412	2783	3360	1302	2670	2576	3027
ENSG00000063176	2818	4842	4209	5601	5261	2656	4774	3517	352	2605	3643	4864	1839	4545	2713	2468	1881	2694	2043	2679	4372	5848	3389	4969	1744	3417	2847	2871	3473	4952	1877	6834	1871	1819	5244	1771	3674	7310	2846	2136	1918	1452	1973	4502	2151	1953	2361	3172	5329
ENSG00000063177	175974	70194	178014	100344	72356	38112	48211	141470	19987	73243	29974	109739	79871	98088	156591	232850	97715	56610	113439	55186	55267	68534	93882	96391	24888	45797	97474	120096	94785	88823	42626	98130	45739	84319	56582	83658	57817	58244	141368	118893	54775	128476	70967	70706	82729	32083	193658	50577	122965
ENSG00000063180	2085	1768	5366	1769	2076	595	1964	2001	279	3012	2464	814	1574	683	653	972	212	2843	624	490	1962	1752	1362	2595	3033	1993	1672	716	1159	949	569	1340	1759	395	1192	446	4274	1820	662	1112	810	523	864	706	2048	387	1389	2978	875
ENSG00000063241	9836	13364	10020	14927	7997	4392	8590	10165	898	5664	5471	6956	6847	9480	6892	5106	7655	7579	4924	5109	7415	6122	8638	11366	4909	2951	6142	6788	8598	9501	4644	13640	6268	7560	7314	6249	6387	9582	7493	5799	5424	4384	3432	8874	8479	6513	5210	6265	13811
ENSG00000063244	31127	30745	22903	22246	29750	22865	25665	29470	6071	18799	19028	40294	15268	28263	17020	43496	29890	18862	20876	17894	33340	28501	49814	25325	11356	14490	18162	18489	27075	32555	13339	24722	20751	15807	26475	20878	27183	21222	16725	23232	22621	13702	14733	27899	24912	24948	19544	23796	50574
ENSG00000063245	26234	33738	35944	35750	23275	14112	27320	30574	3365	20260	16152	49062	14370	23219	30031	26065	34422	18416	25027	18707	23040	26359	36389	25825	9171	22555	24043	17755	31020	35959	13991	34535	15623	30370	28395	13361	19597	18707	36149	22701	15206	12954	12495	20299	26463	11855	17058	18935	35952
ENSG00000063322	8087	10746	7771	10042	11026	7608	7676	12926	3615	9828	7472	14484	7981	8319	8218	7490	3660	7075	14672	6557	8310	10093	4116	15669	4102	4321	6918	6797	7588	10394	4497	6761	6759	2148	9628	6167	7666	9453	4834	6360	7010	4007	3188	9512	12135	4562	5668	6225	6314
ENSG00000063438	14180	18534	5526	35973	10717	12661	6562	20992	15262	18686	10507	35281	8657	16779	30580	4967	8003	10212	12005	7492	75813	23293	5219	13936	11208	21817	10049	12738	10616	10357	7356	7491	8755	17608	9422	10520	21117	12856	10776	10385	14946	7785	6565	12891	14963	20572	9440	13441	12547
ENSG00000063587	2340	4084	2838	4331	2975	5259	5252	2693	1811	1237	2749	3412	1700	4011	5927	3679	5199	1860	1848	1984	4164	2352	2017	3420	2052	1579	1730	1715	3063	1822	1396	1692	2306	698	2859	1784	3001	3723	369	1900	2429	1250	1859	2283	841	1715	2066	6695	3312
ENSG00000063601	1776	3279	4462	5207	7245	4325	4606	5642	1094	1853	4938	3979	4876	5902	5473	3385	2734	4953	1797	2766	6958	4115	2083	5528	3059	1966	3905	2408	5718	4368	3841	1174	3534	1142	3930	2877	4546	4240	989	2143	3075	1389	3133	4049	4149	3774	2724	4700	2806
ENSG00000063660	4021	16769	45791	16721	5775	3481	2147	23844	107	32164	7761	34066	28896	8767	8090	1678	22897	9306	1408	8166	3109	5178	8522	6994	4188	9761	15917	4392	15495	18423	8345	14777	13041	22668	9982	95299	5530	38836	1973	5439	2769	1522	9761	4510	8387	20851	5005	10447	5518
ENSG00000063761	3243	3302	3964	5542	3471	1067	835	4180	1128	2725	1617	2687	1960	3809	3542	964	441	3133	1167	2643	2265	1615	2579	2312	1236	2689	1961	4606	2586	1374	1237	5109	2193	1926	2838	2330	2929	3412	2668	1527	2688	1883	1057	3716	1990	1648	2811	1455	3326
ENSG00000063854	3603	7731	7319	4558	6172	5509	5325	7869	3312	5566	6153	4876	3498	3965	2647	4414	2242	4837	3837	6671	5197	4351	6192	5412	4370	5881	3466	5573	7573	5657	2864	8539	2439	7131	4632	4204	6912	8035	6367	3454	4832	3464	2493	3840	3636	6794	4144	4001	6980
ENSG00000063978	13547	20033	5690	14382	12144	16961	18901	6213	6321	7604	10407	17519	4861	12285	5801	5893	10352	8361	8994	10012	12709	14789	11121	10973	13397	9786	7179	4606	11377	7316	5972	5038	8858	2674	10413	4532	10582	11919	3326	8577	15373	3889	6908	9464	10344	14946	4379	10481	10557
ENSG00000064012	3499	2640	2139	2321	4662	2464	4716	1871	1092	2348	5020	4529	2504	2739	2054	1459	1124	5517	1092	2570	6941	3666	936	4863	6976	511	2365	2793	4150	2434	2990	433	5401	381	4621	3548	2859	5071	553	1413	1985	1044	1218	2989	4394	2862	2174	4356	639
ENSG00000064042	907	1800	871	664	2842	1043	216	2801	399	83	318	6632	1096	2160	2677	117	3716	2360	5601	770	3569	10844	214	19378	280	176	1491	98	3195	2064	1524	120	1397	337	349	149	632	276	201	424	76	66	1145	3074	1044	634	384	662	515
ENSG00000064102	6298	4527	2291	4124	7969	6409	4769	5653	6390	5763	3987	4499	3406	6181	5231	12600	5194	3783	4509	3973	5260	7769	2315	4682	5148	1250	2679	5711	2904	3580	2641	708	5322	295	3740	6516	3028	4215	1238	3159	5722	3152	5396	2585	9844	4983	4118	4284	2319
ENSG00000064115	8785	18155	11540	30874	55748	48531	21084	27392	14973	25663	11559	14779	12612	32012	16617	4664	7132	25566	8449	14089	22622	18018	12897	43822	11692	15282	6532	7774	12887	14884	9774	5583	17803	3271	13064	18274	13447	22492	3621	6122	11610	4199	6136	15481	15936	19769	11290	12407	10067
ENSG00000064195	42	53	1794	420	479	691	46	16	15	17	188	1590	2057	190	219	10	421	703	8	7	2	89	14	20	15	16	1585	8	848	980	1379	22	118	4355	32	71	4	39	6	21	76	2	1178	51	105	23	19	321	11
ENSG00000064199	637	1612	310	851	755	826	444	540	786	499	700	1156	450	454	225	55	210	554	294	316	472	602	128	762	409	272	632	238	601	325	302	621	286	131	501	510	885	194	199	463	296	267	246	393	559	377	189	386	198
ENSG00000064201	1345	65	149	69	121	53	58	29	18	312	2156	321	1818	326	99	70	77	378	106	212	380	72	68	287	499	51	263	142	354	81	180	32	293	89	759	761	416	124	14	285	127	124	14	62	118	121	560	253	30
ENSG00000064205	155	3569	5832	4122	1695	1366	993	6801	1578	716	250	1359	347	1173	6006	1928	1509	2814	13158	3764	2021	10124	508	753	61441	3081	1879	83509	10440	197	3089	267	416	1009	9422	248	2340	3703	20120	5377	825	199	81	468	400	1028	648	1569	1465
ENSG00000064218	19	24	12	88	10	4	17	59	41	31	22	2	275	18	23	14	18	16	20	43	16	10	17	112	49	10	19	38	63	32	15	10	9	39	10	23	74	24	19	12	2	13	17	26	11	11	4	24	43
ENSG00000064225	10666	34036	11768	12222	78769	58062	44019	26697	76772	23907	31619	13157	17269	34825	13122	30352	9013	25140	9723	23276	66743	30328	13183	55395	33290	15984	24788	27479	18015	25147	14805	2823	32552	1983	20670	24423	43262	60621	5962	12350	16075	20959	17038	19210	27623	49234	35068	41248	19898
ENSG00000064270	64	90	1259	275	660	1232	86	62	84	64	364	124	3058	262	100	72	62	636	144	40	60	251	18	27	186	10	2679	160	185	1871	1663	95	158	3887	155	96	134	68	39	61	183	31	1011	98	71	99	86	186	43
ENSG00000064300	123	22075	7452	17847	703	206	165	3529	481	52890	1802	1083	8291	394	1899	453	3401	1216	589	4359	865	4343	315	4246	1985	502	4102	564	1678	704	1920	176	4693	459	11315	6008	633	86883	4291	305	1103	195	4350	2485	13185	3287	669	950	1157
ENSG00000064309	1232	1594	669	5024	4530	1972	2168	7024	1059	2287	3394	11865	1080	1663	1346	1316	851	1016	2436	3973	2808	3611	1949	3213	779	1519	1374	3232	2114	2346	1218	265	1725	660	1040	2017	3578	1172	1434	1589	2407	527	1413	1279	7464	1484	1996	2999	2943
ENSG00000064313	5406	3214	1464	3113	4689	3922	6464	2577	1924	3569	8304	7958	2908	6733	3037	9871	7917	2650	2598	2857	7063	6035	1151	5176	4754	1216	2244	2901	2208	2843	3081	424	5679	203	4719	4002	4088	4889	270	3894	4629	2780	3823	3126	10315	3566	1895	9294	662
ENSG00000064393	18797	13456	10046	19760	8702	24876	16544	68189	3751	26067	5857	7800	5671	13028	29865	2758	27749	12428	15793	21910	34427	12607	7399	15735	10710	5554	17833	15145	23402	12566	5588	5295	31916	2902	24671	9968	3727	7945	15594	13672	10871	2954	5663	8587	4095	9895	3392	9650	13131
ENSG00000064419	11556	9186	8982	19022	9629	20983	11447	10137	4793	13807	8622	14616	5450	21888	6535	11944	10874	8712	5713	10859	11657	21869	11506	16478	7196	7208	5382	4986	7887	6737	5522	5041	9762	1433	9478	6322	7639	9432	2993	4897	9070	4609	5702	7456	11559	14599	3571	7085	12319
ENSG00000064489	7002	2920	2923	4498	5576	2911	3307	3180	819	1903	2683	4883	3663	4708	2790	3655	1884	3686	3796	2973	4989	4868	2439	2365	3196	2243	3900	3974	2618	3531	2126	4843	2592	2826	7293	2794	3576	3443	3056	3154	2656	2087	1109	4001	2782	2662	5125	3222	4242
ENSG00000064490	9896	8501	11440	9318	7184	3377	6241	13236	1929	4873	4579	8041	4614	8299	7804	10034	2950	6475	7048	5343	8007	6729	9075	5833	3804	4351	6469	7594	7711	7542	3716	13312	5358	7995	8224	5463	6705	8905	12408	6915	5592	5937	3408	6578	7475	4707	7498	5223	10376
ENSG00000064545	9370	5940	5609	9373	5299	2639	4196	8039	349	3696	3424	4680	3908	7271	4797	7712	2223	4209	2928	3758	5193	4458	10594	3280	3506	4147	3808	5718	2843	6949	2728	9898	2801	6326	5571	2853	6415	4888	10594	3827	4729	4658	3043	4529	6677	2811	4008	4742	9271
ENSG00000064547	581	1617	1379	5302	561	851	93	2527	818	1330	585	577	2501	590	506	402	575	1240	253	487	2725	1724	290	372	990	341	2224	1018	1132	2717	741	1019	279	956	1299	1095	1138	376	162	757	565	2242	1057	674	1205	1052	843	833	214
ENSG00000064601	31439	103388	77604	139500	33747	103321	41609	79911	34023	78004	109671	62330	16978	89496	37197	18736	20466	38074	32081	34052	38092	50223	70448	70596	62588	50732	47396	48083	62584	35199	28084	86335	66917	49982	80267	47012	82666	59008	128938	30041	45140	25208	18353	52256	51318	122707	19299	28713	92626
ENSG00000064607	18605	9198	6916	9345	17494	10586	7282	11350	3242	5218	8644	15788	8920	13982	6308	13836	4838	11075	6200	7102	20526	15006	6815	8999	12186	4797	7940	7340	6290	13835	6624	9048	7616	3519	12960	10289	9909	13346	4144	6381	12864	5927	5230	11595	9032	12950	10169	12365	8943
ENSG00000064651	2287	4144	4935	7026	5402	4516	2502	9754	1095	2707	2888	4261	3252	6074	1478	4183	5060	2680	4725	2418	4856	6102	1279	11395	4358	720	3677	1985	1739	3793	3449	515	2255	179	5059	6437	5535	5880	242	1130	3824	1030	2099	5747	5705	6575	992	1971	1574
ENSG00000064652	1151	6024	6184	11241	4594	3728	4090	5510	4062	2038	1382	9897	7554	2742	2988	642	2603	5424	2697	1668	5142	5685	1047	8208	8271	1569	4504	2821	3479	2198	2465	2577	2374	1847	3687	6805	3595	8374	3079	1026	2018	240	2584	4168	1911	2985	1183	1878	3070
ENSG00000064655	186	134	1613	358	130	639	87	76	134	49	484	253	3195	89	269	172	117	907	81	305	120	223	37	108	412	186	875	68	542	1019	861	25	341	159	478	194	356	252	210	23	46	58	474	252	118	52	78	139	104
ENSG00000064666	4503	4744	26231	22984	12114	8880	8376	14125	5203	8130	20416	33076	22199	10393	7490	9579	3683	13034	13208	13047	6944	27787	13404	6685	15376	8983	24081	6938	33454	22219	10751	16259	7861	32868	15086	5976	11485	8928	14095	5559	9017	1914	27940	6747	38032	7100	7758	6280	5843
ENSG00000064687	3878	2215	6386	4644	4822	2205	1373	2367	384	960	4621	2595	1464	3002	1689	6035	4090	4422	3829	2878	4458	9139	3287	2196	9498	3899	2884	903	4742	3361	2624	3209	1393	6551	2915	6875	4440	2294	897	1732	2543	3100	2913	3350	1563	6376	2810	3742	2906
ENSG00000064692	89	28	214	37	16	79	26	50	179	12	14	219	1149	52	83	23	50	138	88	129	68	489	27	293	97	21	325	35	210	72	239	22	20	16	379	33	64	56	129	37	16	17	161	71	18	49	32	70	54
ENSG00000064703	1892	3831	1706	2507	3412	3199	2268	1532	2701	2361	2901	2869	1644	4232	3292	2679	1689	1893	2145	2576	3074	3787	956	4828	1879	1109	1935	1775	2341	2235	1844	703	2191	115	2610	2511	1540	1276	879	2218	3576	2453	1554	2447	4416	3280	993	3502	1651
ENSG00000064726	12174	11065	4588	9493	14497	16062	17714	5570	7097	7022	13010	14171	5311	11564	6858	16686	8732	6640	9700	9285	14292	10542	3121	15257	13508	4670	5439	5341	7118	6485	5924	1198	11081	835	8363	15816	6416	12491	744	6252	15945	4904	6809	8508	13117	10408	3055	11630	4308
ENSG00000064763	10216	6346	1875	1611	16341	7690	6038	6172	6169	2552	3628	6271	4922	9337	11837	8030	6142	3408	12327	8948	5254	7592	4121	4956	6076	4135	2893	8656	7467	6187	2907	747	12643	563	11376	4559	5352	8518	2862	6176	6752	5357	1654	4017	9528	4479	4612	10974	2009
ENSG00000064787	139	84	71	64	131	119	144	76	50	74	215	216	248	144	47	222	54	189	41	101	259	1188	19	360	168	31	458	96	34	164	80	64	54	11	298	58	148	759	31	41	97	22	42	49	78	90	85	95	45
ENSG00000064835	5	3	0	3	3	10	10	0	6	1	9	0	6	7	6	3	0	3	0	17	9	5	0	6	8	0	6	13	2	4	2	0	0	0	17	0	12	0	0	2	11	9	0	0	0	13	1	16	2
ENSG00000064886	205	217	2015	527	134	966	38	34	97	84	7471	52	5034	108	443	92	3903	1232	966	800	2417	1971	92	140	1992	269	1978	309	1738	1064	1483	104	529	616	1452	400	268	231	402	752	147	176	396	2722	215	571	93	168	232
ENSG00000064932	17339	20426	22059	14741	19142	12481	11321	17989	756	5924	17017	14636	13438	15971	14012	25780	18759	11701	13140	11261	11048	22286	21091	13572	13135	14111	16112	7407	14126	17148	12859	10939	10984	13458	23945	7224	13591	4881	10407	14706	13606	6805	18422	9900	19383	11983	9654	15386	47939
ENSG00000064933	2555	1118	456	1471	3076	2855	3355	1038	1665	1493	2506	2653	1455	1668	1305	3127	1399	1165	789	1551	3579	2747	444	2896	2765	317	1444	1461	1097	1571	1458	398	2705	127	1954	3529	1386	1923	190	986	2465	1194	795	1059	3673	1732	1582	3086	296
ENSG00000064961	31410	40347	21326	73187	20431	13663	10740	34904	12861	12062	24265	21539	7088	49117	22984	10797	16712	17951	32080	28798	23070	44170	34424	17874	18205	11937	22909	34994	10365	18732	22019	39525	15085	24022	27220	24843	35261	11440	56099	53420	33317	29211	14082	21581	37611	51640	17217	24656	43467
ENSG00000064989	2089	284	375	1029	865	1069	660	574	804	417	1168	657	632	1089	805	581	963	863	497	1215	768	1400	243	4128	1614	181	822	588	1913	439	1069	135	881	164	1210	452	423	739	203	321	126	238	562	474	531	455	230	619	145
ENSG00000064995	12375	4044	1908	2502	8281	4324	4496	2849	2429	3285	4480	6024	3537	9617	4804	3072	4695	3662	4703	4118	7238	11834	1751	7008	3678	1609	4227	7358	4418	3613	3552	2258	6553	947	5270	4486	3462	3953	1919	6920	4740	7088	1977	4919	6664	5121	5977	6195	1101
ENSG00000064999	14682	20203	102120	28341	59207	11692	74438	20943	1484	49776	43952	7631	12705	90094	17825	117714	6810	23380	9442	20837	132273	20099	57975	169040	10835	5413	34031	6745	10924	13474	67651	3920	14965	3580	13357	4700	8239	44848	5585	8490	23012	30225	4997	20497	37771	10578	16430	7852	12270
ENSG00000065000	38737	46150	33771	57097	42892	28452	30067	50144	10654	20234	28674	43590	12068	41994	36701	62066	31642	30378	31378	22294	45612	42041	51353	35127	41823	33818	21937	19959	23515	19496	17943	36677	30621	25873	33011	27179	28960	17239	26698	25946	25881	16984	22069	36568	37946	22209	16257	33600	52884
ENSG00000065029	11502	2900	4058	7747	8320	6468	4040	6707	911	4201	4076	5775	3089	7875	1395	1010	2103	4386	2024	4728	8836	12450	4667	3856	4951	2130	3712	7726	4528	3723	3341	2609	5506	4544	4794	2164	5909	4935	4679	4118	5706	7574	1172	5689	5258	3718	8108	4527	4106
ENSG00000065054	4485	3936	6505	7400	3126	1123	1077	5625	482	6850	3105	3197	3477	3389	3490	1843	5144	2270	1854	3582	2857	4632	5196	7055	1254	1242	3009	4491	8022	3814	2599	5119	2047	5662	2997	6059	3222	3477	4472	2575	777	1804	1843	3055	2969	848	5663	3732	5163
ENSG00000065057	3919	3445	2602	2789	1791	1715	2366	3650	208	3118	1622	2678	1201	1967	2903	2518	1479	1637	1856	2277	1766	1544	3968	1787	1122	1154	1532	4045	2013	2569	1083	3540	1548	1909	2573	2625	1902	2274	2463	3225	1756	2552	998	1434	3610	1882	2888	2932	2713
ENSG00000065060	15059	8609	4184	7502	14231	9868	9472	7154	5035	7060	7841	11475	5206	19771	12240	6913	11395	6153	9556	7880	11216	15519	9742	11365	9352	4130	5279	10001	9570	8692	5740	4008	12113	1368	7783	7727	5914	7525	3685	10442	7441	9125	4768	9389	18635	8307	8607	9112	2543
ENSG00000065135	11000	13074	4325	9899	12966	13990	7976	4912	13000	7439	12248	20146	12469	11826	11639	8272	4782	9681	12187	8576	8077	14985	3421	11383	10251	7680	12573	4761	12853	10041	8834	3576	11818	1397	10270	11872	7648	5770	2864	9474	15399	5438	10871	7530	14666	16591	2210	10638	3488
ENSG00000065150	19637	26095	18568	22255	28018	15930	42175	21240	13164	11928	22743	19590	13425	20172	26914	45732	18469	15423	5207	17111	49026	19656	7497	37933	15420	11321	13878	14145	15853	13121	11739	2265	17084	1645	18050	29231	12140	20948	4571	11485	25936	7826	18035	19145	37606	10381	11319	25189	7265
ENSG00000065154	8376	27347	7013	15453	10843	21694	14111	9669	21098	8878	9810	12108	7293	13597	7652	6269	11163	7528	6654	9104	10528	9702	3587	12667	6756	12195	6905	6663	12065	7951	5941	5194	7201	3163	5667	11910	11073	14253	3037	7341	8193	5726	10055	6192	19657	16279	5619	11012	7931
ENSG00000065183	6794	10895	5886	9769	12023	10618	5940	4652	5024	8569	8563	16789	4524	19327	8197	11346	4552	5683	6936	6917	13623	16096	7763	11833	7229	4809	3964	3606	6217	8660	4652	1794	9008	2786	5702	8099	6497	4503	1721	6254	8423	5542	8232	8614	13412	9224	2083	15410	6519
ENSG00000065243	5631	4180	1364	3520	10097	8096	3710	1959	4487	4519	7700	5684	4552	6962	5509	8244	3281	3823	3336	3984	7576	9519	1070	7340	3691	1185	4114	3945	3356	3418	3870	220	6412	147	6899	5558	3087	4126	654	3318	7422	3169	3610	1607	9595	8169	1831	6741	1192
ENSG00000065268	9946	4354	8330	5160	7150	1470	2144	6689	491	1694	3631	8428	2258	4206	6767	3219	2659	3976	4391	5114	3361	6820	5650	3677	4440	2714	4713	5194	3140	5712	3064	5587	2856	7173	5797	2779	3410	3253	5189	4848	2424	2748	2775	3890	7413	2545	4359	3264	8936
ENSG00000065308	7616	4947	10087	16613	11239	8193	7643	12217	7940	10198	17590	15329	6815	18169	11825	7136	12014	6151	12013	12057	13477	27679	9908	19685	7514	5126	5741	6527	11321	6632	7768	2770	14429	2056	16222	8955	7707	16300	5461	11782	17621	4366	9556	10735	34969	8293	5266	12264	10965
ENSG00000065320	512	431	1838	502	279	418	125	1345	152	105	360	343	498	1436	427	84	1658	278	297	2238	186	575	2417	258	729	541	408	296	2227	1753	523	2144	111	1423	1279	3237	1942	1491	32	378	112	192	1630	800	2030	2941	703	97	44
ENSG00000065325	12	14	10	15	11	33	5	74	45	0	6	5	20	12	8	6	10	8	13	10	11	6	0	5	7	1	6	5	6	7	20	27	3	49	12	5	27	12	0	4	4	3	7	3	13	4	1	19	15
ENSG00000065328	1274	1299	391	1223	707	818	1994	994	574	1024	1165	1831	552	1898	669	1675	1113	331	1556	883	1345	3530	1555	999	832	402	366	302	1000	1575	624	399	631	84	934	3683	931	559	171	998	1191	320	1067	804	1766	475	532	1026	213
ENSG00000065357	2180	1196	6039	2452	4479	3207	718	849	855	1405	2914	2511	8530	1850	1942	1833	1160	6300	1671	3054	3930	3096	859	2359	2094	861	4915	1773	7474	5092	4218	905	4453	4092	5014	2506	2513	2416	1877	2357	1342	502	4743	1818	2138	992	3417	2896	508
ENSG00000065361	38755	128571	94456	38953	156019	25518	22184	93083	3303	65902	69271	2200	43296	132275	52623	4236	197336	109961	28076	103297	119280	79296	57310	157495	25751	38269	42659	78857	77871	45689	52870	5111	32312	6607	94007	47330	15192	49507	72630	33464	46860	60604	30769	80286	125676	81661	72683	68688	49866
ENSG00000065371	130	1504	1545	573	658	2068	430	2147	705	269	1078	342	312	1714	1317	31	443	1463	1232	285	2651	3012	116	5207	915	792	678	2698	296	528	958	1908	263	623	103	717	1138	2802	631	412	524	674	47	787	586	2072	377	1562	1011
ENSG00000065413	14972	4624	1568	2731	7865	4111	3843	4184	3363	2975	6124	2954	3488	6057	4876	6965	10382	3999	4718	6288	8034	10716	1241	9773	9841	2827	2155	3138	1444	6101	2239	818	5362	245	5850	11163	3111	7484	854	2794	6280	2273	4917	1746	5355	6662	4130	6350	346
ENSG00000065427	27523	31978	23294	39015	26494	25260	13712	34590	24163	26294	21479	36755	14500	14563	29232	15665	10945	25350	13375	13231	15993	16128	9072	29451	25796	7958	17923	27221	18765	18484	12631	16868	35971	8924	26178	18257	17129	18535	11218	17194	27620	10019	15421	21388	30254	19736	18194	11649	21875
ENSG00000065457	6018	4666	3283	7146	6082	9449	2115	5132	2145	5374	5987	7599	2136	3979	5356	1060	1779	3710	1418	2826	4104	3015	1328	7917	4498	1637	2467	2377	3143	3286	2566	1619	4824	617	5438	3526	3778	5958	673	1504	6370	1290	1806	5080	4795	4088	2284	1967	2718
ENSG00000065485	4293	3762	3982	7065	3156	9819	6868	4875	2472	4914	7474	2532	4243	6286	2785	2398	9778	2992	2213	2796	8144	3708	3808	7714	9641	1310	2858	2574	4225	3848	3153	3394	5074	2441	3859	9185	3269	7206	2175	1989	1827	2092	2165	3803	7557	6099	2498	5308	7395
ENSG00000065491	3721	3006	2682	4293	4589	3813	3756	4136	1627	3044	2542	2923	2165	5460	4043	1490	2097	2860	3606	4178	3079	5713	5618	3265	4048	2208	2192	2677	4579	3336	2079	1701	3826	1991	2536	1782	2689	3103	3095	4119	2504	2535	2656	2818	6001	2401	3030	3210	2709
ENSG00000065518	6222	8096	8868	13629	10131	12220	9859	11159	9086	4782	7532	8540	6333	8823	7337	5865	3801	10697	5408	5618	7813	9784	9806	7962	8957	7376	7122	8555	10353	6573	4045	27310	6061	16209	5176	5136	9327	7761	16146	5376	3999	6091	4353	4887	7797	12910	8578	4969	17512
ENSG00000065526	15474	10306	14254	12230	15581	11960	9396	9591	3539	10942	11446	15462	8663	7787	11607	8219	21552	8465	15191	11989	11295	18175	8972	14732	20406	5020	7683	3940	11755	12027	6280	2990	8289	1920	13648	7932	8264	9532	5315	7279	13626	3447	11312	10094	16924	9958	3350	13208	9644
ENSG00000065534	3790	1521	6182	4997	5304	3535	1756	7170	3703	955	5614	3157	7740	2653	4798	15519	5917	4702	3641	4157	5411	20974	772	8247	3325	913	4768	4538	4325	3069	3942	699	2426	863	11925	1431	3873	3716	1545	3423	712	578	7710	3173	8914	1513	1264	6533	1314
ENSG00000065548	9263	5089	2666	7862	7995	14814	11626	4099	12828	7802	8500	9531	6520	8844	8171	9892	5754	4286	6713	5512	8921	8207	2531	8863	7258	1714	4100	3683	4808	5780	4779	1386	10023	1090	4960	13415	5158	6879	1078	4169	5662	3440	5733	4244	8440	6785	3210	7660	1967
ENSG00000065559	1934	4625	2396	2734	6306	3688	2842	3302	4157	2121	5948	3271	4566	5754	3237	2513	1404	3524	1780	2408	6011	4197	875	4986	2381	1613	3339	2952	4291	2369	3435	1089	4689	562	3788	4833	3556	4390	776	2416	3589	1264	3112	3764	3116	4931	1558	4306	958
ENSG00000065600	2904	4192	861	3287	5849	2221	2891	3861	2968	2784	2336	1781	1333	4723	1749	2900	3305	1649	1970	1639	2930	2700	1185	2860	1614	2664	1283	1931	2094	1719	913	889	1885	318	2345	2793	2530	1090	596	4841	4985	2212	1550	1377	2215	1755	1029	3752	1169
ENSG00000065609	6	16	0	4	5	9	5	1	28	0	8	2	7	0	8	63	0	8	3	11	15	4	3	1	14	3	4	0	7	0	18	0	0	2	125	3	60	0	0	6	6	3	0	2	1	4	6	8	5
ENSG00000065613	5962	3953	3448	6072	7804	7602	5777	1978	4947	2112	8772	9031	10079	5694	7194	13892	9968	4060	3554	3978	5059	10863	1008	8907	9943	1482	7565	2337	3664	4850	6059	1062	4464	953	6666	11935	5525	4646	1108	5415	6829	1964	7806	1973	10931	4934	2421	6654	974
ENSG00000065615	738	1955	559	1559	1701	3184	1946	1098	1281	543	1480	2167	1552	793	1108	2833	1631	1043	889	1279	1198	1657	181	914	2457	827	1046	673	1097	971	723	169	1131	143	2165	1765	1062	1996	68	1818	2347	305	1328	722	962	921	431	1284	269
ENSG00000065618	7	78	32388	27934	11782	31114	3682	1146	433	14	12115	56	54134	7333	2188	27	926	19676	94	352	86	2965	1091	569	54	31	55686	77	81578	40955	31295	412	14351	36271	608	12	88	39	272	23	2275	26	69213	3587	3902	600	649	23	48
ENSG00000065621	125	386	729	1538	486	823	1468	1140	1158	884	403	300	1452	174	211	308	192	689	1717	137	404	14488	481	264	1565	545	915	355	960	752	528	999	336	528	179	810	498	531	239	629	214	109	1210	440	463	672	216	437	105
ENSG00000065665	3514	5686	1791	4381	3330	3427	9142	3410	4399	3254	6070	2335	2706	2646	3214	3483	2947	1898	4906	3253	3884	7153	3355	3833	4736	1657	2555	1724	2972	3932	1530	2959	1965	707	2324	6242	4688	2062	1828	3418	4530	1796	6414	1773	3428	2383	3259	6349	1194
ENSG00000065675	252	99	134	178	85	199	41	17	129	12	192	123	301	78	759	147	1160	581	317	230	60	97	6	87	870	71	394	93	1420	273	268	8	138	16	693	329	477	70	118	716	109	37	132	36	65	94	822	235	42
ENSG00000065717	2096	244	2557	574	1224	164	92	582	74	486	679	147	587	1835	352	102	429	145	260	442	697	257	1228	1574	292	1344	2056	197	866	456	429	829	242	621	490	2030	1681	835	1104	261	1649	636	457	395	1673	207	1826	1643	446
ENSG00000065802	3171	4055	4925	7549	7214	3433	6325	8862	800	2824	4305	8402	2266	8353	3340	2090	1699	2809	4075	5168	6368	6120	3282	6612	3710	2935	2710	1981	5061	4933	1760	4194	7319	1200	4016	3862	4507	8355	1281	3594	3047	1001	2334	6553	4660	3201	2674	5244	3137
ENSG00000065809	1310	599	1062	4341	348	1886	15358	1672	6676	3279	2172	2187	1347	1030	3219	428	3253	2036	1337	3919	738	667	2362	1738	3997	764	1629	467	2769	1473	2232	783	824	302	7112	940	3915	1241	409	3791	1786	453	2655	525	1065	1485	1884	1755	615
ENSG00000065833	191	881	1511	965	1256	1717	181	1309	242	1140	933	245	3844	494	529	763	1074	2035	141	324	3692	1409	47	449	695	58	3000	276	1682	2093	2510	452	497	501	914	15219	437	2176	146	359	268	41	504	1111	62	851	190	476	472
ENSG00000065882	15326	7522	3946	9065	8344	6888	9730	4743	2202	3399	8066	8199	2613	9890	8665	5419	8337	5819	13772	3926	8256	7048	4894	9069	4529	3267	3421	2835	8509	4693	3698	5141	7559	1225	6028	4649	4973	13606	1827	5827	6175	1996	4408	9807	3497	7175	3851	7916	2427
ENSG00000065883	13162	7576	6068	7303	9662	7110	6959	5069	4764	6170	8724	12783	5961	13713	5582	7194	13582	7959	6557	5375	13920	11564	2996	14029	7081	3967	6913	5270	5194	6734	5236	1594	6042	939	9221	10159	6013	10845	1709	3790	10689	7164	4571	6688	7649	11574	4620	7784	5663
ENSG00000065911	14012	4806	1613	4313	2400	13933	14368	1931	4062	12411	7051	13400	5168	6573	6111	34852	11745	2843	4525	6392	3521	8626	2996	3217	11475	1932	2500	2860	6878	7739	2629	1161	4643	778	4382	9447	3304	4627	557	6225	7192	2773	5352	5181	14041	4888	2726	5511	2324
ENSG00000065923	561	184	505	171	324	1417	797	291	105	370	1253	199	500	282	112	228	443	305	127	151	758	337	99	915	596	55	453	57	292	335	218	53	297	116	483	2739	967	1651	102	182	92	45	379	149	143	243	274	205	53
ENSG00000065970	3586	5146	4975	5286	4640	3914	4044	8194	1818	3521	4898	3856	2903	4715	4549	2822	6056	3657	3978	3521	4829	1440	6728	3536	3447	2878	3162	2855	3728	5460	2371	2538	3287	2919	4736	2856	2079	4252	2414	2717	5690	1208	3196	3446	4808	3089	2284	5241	3353
ENSG00000065978	70405	103941	34752	47711	53974	73814	77030	29426	92228	101156	56885	73501	38833	69910	49969	66921	138987	40005	90851	42499	52205	72058	45302	50002	24034	32614	41431	47558	59360	57717	32826	36293	32005	12784	31334	56983	43246	22331	43715	60840	58725	37047	45540	50569	64477	59403	19079	40105	50500
ENSG00000065989	1335	3489	3975	3968	4407	1047	4107	2887	1711	1704	4653	4880	1515	1416	1300	7929	1296	3973	1197	1099	5521	2816	4038	2069	1461	2593	2486	2504	2657	2149	1394	2590	3031	1560	3071	3980	995	4401	931	1931	1503	2022	2063	2566	605	819	3135	5066	2167
ENSG00000066027	7663	8805	4002	6779	13855	6840	9006	5705	20061	4265	16727	4513	4351	11819	7008	11848	5940	9626	3994	7343	14451	10142	1207	9757	6752	3001	6290	7722	10885	3624	5267	1965	4999	896	7760	9399	3164	3578	2248	8173	6805	3554	3788	6403	9226	16573	2911	8731	1883
ENSG00000066032	128	297	1028	964	530	1173	607	4088	200	3090	380	641	1386	909	85	165	309	1725	1612	1613	3623	1070	137	2180	71	159	3854	459	223	2189	203	55	1229	271	875	102	1905	3494	1630	131	34	177	146	4512	1040	1482	149	79	1118
ENSG00000066044	15211	16610	12538	12773	15103	7991	15937	16339	6962	9687	11366	15657	6102	13518	12678	18420	10802	9916	12615	9569	14032	14399	12225	13414	8192	7724	8017	8808	10529	13698	7516	9165	10063	5533	11116	11005	10656	12284	8081	10214	10303	7354	8697	10817	14361	9676	8153	11067	11705
ENSG00000066056	2606	738	2261	3297	462	720	683	3524	956	2284	953	848	600	1555	1177	443	604	890	1049	1845	1129	783	1861	3903	699	522	1376	722	7447	1517	1566	1230	1583	3105	1252	474	1139	1146	4701	642	233	292	682	1352	698	927	721	712	2346
ENSG00000066084	8858	12794	10360	8094	20434	18510	10494	11386	9245	6621	9961	8779	12509	19284	21423	14636	19229	9410	6615	7270	14269	27365	7991	18569	10206	9177	6009	6830	13203	9330	7174	1938	9123	3303	9835	12105	4449	8084	2349	7586	8307	4508	12035	10411	16612	10849	7166	13991	5686
ENSG00000066117	10558	22343	15826	13563	14051	11116	13803	24809	6040	7858	12493	20295	7144	12016	9557	12233	39614	9763	10942	11177	14139	13734	21064	13931	11932	9535	11504	8605	11915	10139	6120	9550	9982	8543	10430	12270	7791	7750	14487	11544	9747	4735	8515	13379	19736	9172	9286	11091	23963
ENSG00000066135	6047	9748	9779	8927	12995	7779	8219	5494	2974	8192	8612	8509	6602	11665	10721	5572	22420	6032	6960	6769	9884	10671	8280	10451	3538	6526	6012	4283	8254	8576	4987	5313	7580	1812	6965	7667	5687	8879	5057	5778	12414	2604	5559	12141	12328	12498	2041	7919	7358
ENSG00000066136	9973	11306	9101	12287	10622	6252	6767	7961	3943	6919	7760	9646	6405	7522	10011	6563	9069	7293	8921	7057	8593	9533	6903	7362	3574	5825	6265	7795	11540	8490	4795	8670	7597	4444	7806	6402	5839	9385	8387	5513	6930	4466	3324	9220	9046	10372	2969	7378	6900
ENSG00000066185	540	638	712	386	573	63	191	418	467	553	354	244	213	673	759	129	373	684	295	602	625	349	145	685	62	305	383	679	206	117	147	398	423	89	403	269	136	989	255	337	273	509	67	498	136	696	159	178	330
ENSG00000066230	10918	3345	1233	1815	1588	1248	1799	407	131	707	2203	3520	12789	2008	5556	966	28573	4230	205	511	74266	28469	1867	2983	2306	663	4765	6450	948	7291	2023	830	374	5510	103048	1298	14060	2395	136	1732	15450	2941	2634	11999	9487	759	3397	7742	633
ENSG00000066248	120	78	933	226	175	447	107	194	18	43	34	151	1463	119	86	35	231	407	130	59	163	898	29	93	279	9	2958	100	442	227	649	114	208	1184	138	886	203	76	437	37	143	9	1056	103	193	45	87	568	24
ENSG00000066279	5449	2852	933	1751	5487	3086	5803	1207	2806	1423	3453	6878	1741	9366	1243	2196	5568	1502	2247	877	5112	5721	430	6146	2669	268	1232	950	1474	1250	6434	886	2655	138	4496	5970	1493	2618	124	2572	6523	1173	883	1660	5030	2366	566	5351	579
ENSG00000066294	860	432	1409	890	384	430	528	160	455	273	1910	1102	221	547	2153	1047	313	1574	972	1363	728	763	227	720	4266	422	516	341	2903	191	528	82	1012	68	3460	458	2299	1051	542	1995	254	197	159	240	324	1046	1085	1755	214
ENSG00000066322	8389	24206	17639	24795	10203	15712	11990	9079	10285	16545	13488	13028	13939	11474	9248	8765	17931	12942	16968	11897	10380	14357	14789	10740	7152	15886	17940	7154	15347	16329	9128	14917	11191	28227	8079	10041	14077	24050	14268	7689	14602	3991	10899	12931	13934	17865	4447	10164	12052
ENSG00000066336	1130	2098	3888	3368	737	792	539	552	324	738	4542	2425	805	723	3346	1561	509	3586	4342	3214	1590	2652	886	1290	6487	2302	2071	1686	8087	1059	1638	1123	3028	1062	6957	1210	5811	2313	7545	5859	899	465	1190	780	930	1740	1891	3016	1509
ENSG00000066379	6265	3305	2493	4380	4164	3100	1834	4854	1806	2743	2991	4203	1742	3725	3646	4645	1812	4739	3352	2878	4022	3659	4242	2132	2975	2435	2404	4590	5668	2228	1879	2961	4001	1762	4308	1977	4116	3684	5611	5700	3324	3414	1514	2963	4047	3802	4935	4048	2496
ENSG00000066382	4759	1631	3274	57	4031	855	1568	1938	102	727	2540	13202	2360	204	292	16366	615	1741	215	189	12122	3974	61	4014	943	514	2468	1509	216	115	4020	88	1208	140	114	20067	996	5188	146	294	10884	2564	137	3289	65	946	2557	2542	476
ENSG00000066405	623	111	64	35	708	113	331	65	220	170	352	129	149	226	63	791	208	197	58	51	592	376	31	160	359	54	200	210	48	76	255	14	161	7	361	495	1316	549	12	73	159	51	40	143	621	201	352	1133	29
ENSG00000066422	3557	2525	1652	2206	5858	4815	4165	1828	1803	1659	3983	4369	3114	4793	3039	4273	3115	2111	1697	2116	4439	4186	829	5487	3538	1001	1971	1987	1595	2064	2452	1008	2813	561	3812	3300	1886	3199	525	1113	1766	1409	1802	1107	5108	2652	2287	3424	1109
ENSG00000066427	1866	1869	1049	1724	3037	1613	1151	1727	3341	2024	1426	2255	2203	2625	1777	1864	940	1711	1079	1340	1429	3239	565	2904	1105	887	1791	2091	1461	1011	1674	1023	2192	182	2367	3203	1900	1507	437	1320	2250	1300	1687	1023	2819	2099	1403	1076	515
ENSG00000066455	5336	7335	4267	11038	6692	7518	6491	7031	10820	5208	5674	6426	4775	10117	6716	5846	3533	7011	4590	4432	4653	7907	1694	9096	4651	2553	5487	6336	4891	1978	4211	2642	7142	769	6900	6518	5164	8807	1646	3505	6056	3549	4083	5462	7945	5998	2906	5515	4603
ENSG00000066468	41	107	1275	853	450	1250	265	149	123	16	165	52	2619	194	941	27	99	596	69	85	46	1447	36	77	48	536	2516	29	2830	1090	1436	29	309	344	313	23	93	52	11	127	69	29	1343	253	149	37	445	39	55
ENSG00000066557	2109	2015	237	813	2610	2225	3165	419	1442	1246	2021	1859	1135	1902	1298	2260	1882	918	1321	1449	1502	2315	217	2051	2318	370	1085	1289	741	892	1412	66	1944	29	2303	1698	882	1337	102	1606	3174	1283	652	908	3092	1841	467	1724	229
ENSG00000066583	779	2050	1036	1211	1893	1598	1054	1490	623	840	1015	1553	1255	1322	1460	1673	2030	1471	1546	1070	855	1839	836	1379	2279	323	1346	709	1924	1215	1280	675	1215	280	1354	2367	1436	789	450	1592	333	289	566	952	825	3153	736	784	657
ENSG00000066629	822	1112	954	1212	601	972	488	3244	1039	845	488	314	1647	1237	846	229	3571	998	2025	655	417	3598	174	1383	2163	551	1056	338	1164	1020	1163	711	344	748	794	449	679	1093	147	192	156	118	636	196	263	405	510	1020	435
ENSG00000066651	1034	506	387	927	908	1080	930	1102	1328	501	1152	2013	1214	1456	431	2394	380	943	334	963	2390	2644	252	1058	1539	216	1121	859	667	571	574	66	727	95	1082	755	660	1235	45	622	1285	353	392	309	652	556	422	950	198
ENSG00000066654	4315	4103	1940	5034	5559	6339	4012	4328	3747	4734	5608	5245	3628	7159	5514	3625	4159	4222	2190	3717	3340	5306	964	6939	5161	1295	3220	4710	3143	3095	2979	606	4270	301	6144	3855	2906	4132	897	3931	4170	3060	1875	2771	6004	5278	2496	5002	1327
ENSG00000066697	1904	5967	1303	4775	4911	5664	6737	4462	2897	1887	1864	4921	1508	4367	5093	1236	3573	2463	7416	2678	2024	7096	1608	3382	864	3746	1374	2255	2040	2580	1468	4043	2116	772	1674	3429	3657	2058	1623	2882	4326	894	2381	2097	5102	2983	1343	4371	2100
ENSG00000066735	778	131	844	724	83	125	121	1057	62	878	108	1477	533	1347	384	54	1835	154	653	840	150	192	1773	533	99	823	244	178	1607	1088	635	487	122	587	425	2232	100	534	302	608	35	175	283	107	677	108	1089	826	282
ENSG00000066739	3918	5710	4569	5444	12040	3656	2810	5667	3228	5806	4123	5464	5475	6871	3426	3732	2667	5539	2716	3521	4840	7081	881	11416	3400	2264	4277	3915	4375	2261	4331	741	5356	353	5515	6617	3623	6468	784	3648	5404	2411	3538	7251	5228	5400	4916	3695	1734
ENSG00000066777	9807	4614	3502	7269	10385	6098	8810	4928	4996	3859	15388	12900	6234	13469	15017	9821	9193	5781	3434	4872	12461	13121	1857	8918	11271	1654	5157	5036	5100	4834	5910	864	11345	672	8073	7892	9415	7330	1046	6633	7354	5090	5496	4154	17871	10723	3547	21904	1433
ENSG00000066813	20	7	1	4	10	13	13	4	6	7	2	20	6	11	10	9	6	5	4	4	26	24	0	5	18	0	6	2	10	7	6	0	0	9	8	5	14	4	2	30	5	5	1	4	8	13	4	22	4
ENSG00000066827	2251	2434	2140	3066	2992	847	1316	3405	622	1315	2785	2154	1276	2801	3118	1995	4089	1790	1279	1846	3006	2988	2383	2326	1791	1009	1006	1232	1962	2325	1069	998	1917	1268	2628	1682	2740	1576	1717	1881	1584	866	1472	2318	3155	2102	1207	3114	1643
ENSG00000066855	8242	5159	1819	4398	5782	4375	7037	2796	4115	4536	8277	9474	4918	7634	5881	6842	7079	3729	3921	5055	6961	7680	1410	3981	6477	1624	3060	3688	4459	4092	3888	1073	5812	478	5887	4703	4848	2705	828	5982	6267	3222	4283	2664	9153	5302	2677	9952	785
ENSG00000066923	10733	3388	2381	3482	1880	6064	1468	2493	657	1213	6619	3268	1856	2185	2540	1101	4133	3442	4887	3101	5133	10933	2511	2381	2946	824	4672	3106	3556	1554	1540	6384	836	467	4125	2290	3074	3882	1345	7179	2457	5887	857	1817	1339	4957	2484	1922	1464
ENSG00000066926	1557	6800	2209	4730	4761	9295	8383	3894	2472	2303	5661	4195	1988	4402	3613	1225	4057	3122	2433	4324	4197	3936	4044	7283	1935	2332	1482	1894	3606	2782	2295	2079	3394	1693	3540	2672	3749	2010	893	3253	3673	1154	1516	3544	11281	6768	1462	3300	2613
ENSG00000066933	4663	4488	2677	3615	5748	3270	4608	3618	2930	3944	4931	4488	3304	4554	3845	5035	8347	3600	2286	5083	4531	5784	772	7800	7231	1499	2783	2593	2689	4109	2405	850	3939	296	4906	5029	2725	5387	799	3057	7383	2164	2815	2689	5180	5954	2703	4562	1762
ENSG00000067048	660	13	2709	854	606	12462	7426	3	4352	4	6	6	0	804	3876	2	3968	5	4	5269	12540	1416	102	16	2	2	4924	4862	7311	7	4820	2	812	2	2727	10405	20	5960	912	1	171	166	28	78	3	14136	2	12405	0
ENSG00000067057	10107	36103	10805	50394	9616	17913	35268	9366	7133	14980	10828	30288	10663	6561	3061	20241	21873	7455	16539	6820	4732	34065	39806	6535	3668	13149	9698	3553	20717	23553	6767	26051	5569	20508	7854	38898	19301	10085	951	15953	24843	1830	14368	11090	12648	15480	8683	7038	17960
ENSG00000067064	10701	9224	1291	6137	5773	6021	7023	4171	6880	3779	9821	5528	4566	10115	7948	3022	3364	3408	12026	4153	8815	5955	1286	8422	8390	3286	4709	5147	9870	4998	3851	1395	5484	744	5344	22867	3342	4942	1886	6734	6904	2739	1629	2919	8739	4366	5383	7376	768
ENSG00000067066	8797	9428	4539	6933	10317	5636	7172	5406	19217	5826	15586	14008	7450	7363	10889	3057	6055	12975	6861	5762	10077	7796	1280	11271	12919	3937	5852	6867	8401	3763	4725	1949	25217	441	15816	9163	6668	8561	3517	5322	8158	3849	3250	6557	10421	6763	5057	10688	3080
ENSG00000067082	20617	28820	5082	13199	10991	11423	21486	9781	28172	9037	20255	22743	8942	10601	14386	21438	23258	10553	23452	18230	4556	29155	7332	16081	17660	14480	8602	9779	11509	21726	8512	4141	11481	1763	19673	19915	13664	9575	5964	21845	33110	14193	21242	5083	36476	16520	12447	22458	3105
ENSG00000067113	8822	5375	3744	5907	4933	2583	1431	7090	5002	2987	2720	2833	4581	3867	10836	3486	10672	4771	3633	3486	2923	6937	1928	8290	13023	1632	4251	4747	5038	4026	2510	1598	4260	2013	4925	3299	3397	6790	3475	3651	3004	1768	1950	3600	5305	3176	1511	3382	2240
ENSG00000067141	7899	16131	14411	5916	19064	9337	8377	11769	1695	4667	12471	8438	5094	20605	37824	160	36526	10485	4415	11938	13062	14822	18386	15547	8222	7632	7514	9496	8448	9628	7177	7766	7826	2843	5300	5310	3040	18632	9552	11928	9939	11058	4232	6042	1878	18632	1961	5354	11461
ENSG00000067167	31417	23245	6547	19618	22738	27031	31760	10747	28297	32318	59209	29038	13882	26884	45082	29256	17698	14746	18987	20397	40205	17548	5831	24152	40486	11103	9076	15888	13959	10427	16929	3596	28357	3320	22368	16543	19914	17027	4172	15127	25148	15954	11727	13571	46275	31778	7954	41124	7009
ENSG00000067177	97	2289	3109	219	606	858	45	910	393	212	3530	11	2049	2595	893	6586	3125	307	37	59	6595	1101	14	5721	2641	430	1004	18	3805	1306	3021	12	1382	210	120	2477	617	7075	142	83	59	1318	1903	46	44	156	172	1795	562
ENSG00000067182	7899	15933	22017	24073	14414	9276	11064	17396	5407	27472	21287	16422	13598	13268	7839	8358	7120	16814	15967	15246	13030	11081	24359	15066	8711	14035	13476	8074	19778	18157	10519	11102	13668	13083	13437	12512	11256	17212	8996	7489	23341	2551	13374	11885	15383	13803	9040	13105	19547
ENSG00000067191	719	1041	572	558	739	615	438	671	171	443	841	1787	667	467	190	1197	911	778	759	633	1947	2731	650	535	879	500	1448	1012	624	899	413	771	446	92	1492	2825	1104	1189	362	1179	1002	523	387	642	925	697	966	1388	197
ENSG00000067208	3164	2351	968	2562	5991	5193	1867	1788	2125	1732	4615	2709	2054	5000	1733	2178	2331	2493	3487	2093	4230	4230	543	5546	2938	948	2282	1856	1548	1630	2113	287	4557	142	3237	3603	2992	2684	458	1870	4232	1476	1976	1209	7245	3430	896	2635	717
ENSG00000067221	3223	2661	3526	3897	3108	2525	2915	2070	355	1458	2908	1058	1818	1740	1683	1875	850	2188	1697	2668	3427	1286	1604	2201	1422	2831	1584	1625	2750	1911	1265	2907	1956	2077	1874	1061	1762	2904	2163	1073	2759	933	1279	2523	1263	1391	1522	1701	5154
ENSG00000067225	124543	425127	343641	448790	258421	333522	232464	200476	81388	449556	334239	406096	163546	146027	65204	115772	215731	212801	156643	228636	182539	182174	260827	220780	130484	228558	207575	106680	422703	376017	144360	302780	184465	183850	236652	233838	203777	392311	104225	149206	438923	84801	189920	216412	242257	382572	79235	144521	563364
ENSG00000067248	5554	4790	3290	6446	8794	3278	3066	4118	4373	2283	3810	4605	4470	6552	5104	4079	4295	3750	3427	2085	3634	6651	1313	8258	6070	1885	3548	3186	3091	3245	3944	969	5544	390	4473	5611	4159	5788	1363	2833	4572	1950	2586	3513	7221	4885	975	3316	3057
ENSG00000067334	8263	4979	2306	7192	8598	13902	5875	2094	12674	2765	8562	10076	4970	11576	5544	7258	3358	3970	4865	4348	7435	10968	1855	8576	5324	1682	6331	6232	4770	3468	5097	2566	7016	411	6826	6187	4541	3434	1483	5852	6968	4076	4834	1913	8556	8875	1688	8255	2969
ENSG00000067365	2699	1249	1160	1886	1720	1673	1964	2858	751	1688	1022	1605	1051	2651	557	1897	930	1418	599	1283	2422	1907	2014	1948	975	780	1401	2365	1830	1651	935	1624	1684	1494	1943	1683	1378	1578	1680	1683	1234	1769	516	1711	1580	1485	1801	1755	1131
ENSG00000067369	4082	7891	7620	10171	12384	11312	9131	10257	4491	4126	10644	4141	5448	13624	7500	12047	4649	8762	1771	3679	9928	12895	4786	14374	6782	3079	3887	5020	4135	6686	4893	3316	4737	827	8977	9160	7348	11226	3467	3822	6747	1269	4960	5077	12759	10107	3994	10854	13201
ENSG00000067445	5418	1474	1882	2091	3972	107	3640	1739	130	2461	4001	1475	1490	11134	1302	7029	3267	2096	697	767	15126	3962	107	4043	2202	950	1822	4404	1237	2278	1153	1211	4437	623	3124	2711	1197	6489	1061	3730	1664	3675	534	3691	2248	3449	7278	5519	1621
ENSG00000067533	6074	6626	1551	3895	6844	5129	7115	3576	4104	2049	5683	4088	3196	8460	5464	5377	4255	3486	3207	3416	5511	5749	1604	7127	5975	1446	2522	4586	2143	2067	3208	2043	4267	372	5162	6361	3855	2566	825	4906	5042	1567	1930	2962	4579	5360	2036	8433	1348
ENSG00000067560	68577	87693	73831	102003	78843	47259	82874	97871	55033	32958	89647	74950	47616	78276	71084	48080	78894	68128	60725	69331	70768	60767	47984	104611	58149	74958	42679	40109	77306	49240	40405	45797	72178	47704	73490	63277	51598	86665	46781	58632	100451	22429	58785	46277	87091	98142	34551	61027	50397
ENSG00000067596	12618	33068	35631	29850	17515	18408	28883	35109	6619	23731	27635	28092	8098	23411	10678	23780	3481	19810	12759	14891	37818	19053	40980	27081	11721	12478	21397	12493	36182	16037	12693	17582	14935	11051	19715	42455	25593	36708	9188	11895	14312	7417	9124	21764	17466	21037	19089	25808	23447
ENSG00000067601	604	282	503	955	598	578	417	717	119	782	324	684	237	973	416	295	179	557	658	425	1101	797	356	1064	285	436	212	327	504	225	245	321	182	206	265	765	384	878	268	332	342	151	68	570	295	397	208	234	498
ENSG00000067606	2635	4649	8084	4913	6508	1312	4624	2248	486	7874	4612	2222	4490	2583	2595	1363	3095	2785	2556	6134	6687	6014	2456	2077	4125	2768	7351	1888	6771	6468	2923	2246	1742	1855	2323	5166	5042	3261	1342	2496	1788	3513	3431	4344	3611	7945	2819	4638	1223
ENSG00000067646	91	5	401	453	190	2180	2290	0	1134	1	1	2	2	172	1017	0	1142	6	1	1599	2513	169	7	4	0	3	970	1682	501	0	1253	0	115	0	528	1418	14	1172	146	0	33	24	2	12	4	1468	1	1249	0
ENSG00000067704	25158	63876	12834	25040	42930	20915	34831	25066	21466	14035	22790	21378	12347	35914	21744	19564	16116	23649	11661	16216	22468	24946	11082	35669	21320	10212	11496	13706	15062	12797	14576	7748	20460	2265	21079	43911	20765	11384	3637	22443	21149	5769	10951	19648	29392	38765	6155	29314	11995
ENSG00000067715	286	133	72	144	413	314	289	84	249	112	338	5541	246	166	146	900	287	253	118	118	437	1366	25	175	2689	14	243	244	52	93	121	50	121	36	728	200	518	134	233	162	162	93	57	526	136	223	115	167	88
ENSG00000067798	3699	2865	1885	1383	2607	1399	1446	4383	1548	2017	4347	9328	1948	2155	1252	1320	4752	2516	1421	1560	2016	5459	201	3159	5068	316	2363	1931	401	1324	1000	220	2376	190	1571	2222	1241	5769	317	568	2751	646	307	1550	3093	3660	2490	1580	275
ENSG00000067829	10910	12025	9699	20200	8588	10201	6914	11940	3270	4455	6677	14628	4997	8124	18083	6322	4737	7287	5054	7017	7125	9317	12666	5816	5240	9102	5971	11276	10910	8717	3972	16006	6222	12209	7614	5031	10135	10827	13502	8088	11384	3512	4471	7606	9747	5572	7550	6839	14190
ENSG00000067836	1422	3227	2428	7008	1809	1997	1004	3209	326	2346	1396	2716	1739	1484	779	474	918	1983	1315	3227	905	2236	1375	1986	854	1460	2313	1860	2762	2215	1116	4843	1314	2040	2188	3211	953	1972	2536	1209	2482	717	881	1743	1917	1556	1006	1012	1143
ENSG00000067840	3744	462	1964	478	675	108	106	3882	29	1828	802	1945	2617	4228	1685	78	2560	172	812	2327	829	6142	6127	1232	119	568	2507	469	1159	6359	349	2017	1222	391	619	2775	4905	1035	1047	1152	1021	3229	251	1660	976	841	3378	2538	859
ENSG00000067842	6791	4	0	18	3	4	5	146	2	6	38	114	90	15	258	17	40	4	7	4	47	145	4	12	17	0	49	93	8	8	0	867	124	2	36	12	19	2	0	4801	2	2	1	74	19	5	21	104	4
ENSG00000067900	6328	4221	3632	5052	14824	9552	9226	4150	5113	5501	15356	9122	5294	7793	6067	13917	13546	3665	5606	5799	9158	11694	1691	17845	8074	1312	2900	4151	3077	3373	4864	632	7302	395	15482	11176	4754	4235	853	5333	8191	2601	5161	3060	14767	8508	3001	8454	1721
ENSG00000067955	6659	17052	3976	5779	10279	12992	5618	5690	9460	13068	10171	15351	5543	4711	4754	3963	5589	5612	3419	5608	7435	6378	976	10524	11375	5396	4751	6821	4567	5667	5310	2306	9640	972	9649	8675	5099	11136	697	3328	13106	3026	5485	7294	9020	12331	4621	4120	2533
ENSG00000067992	1857	2748	1220	4129	1164	2516	1683	709	2141	1542	988	2090	2496	1488	679	343	1203	1390	2117	1398	1521	1556	1430	1737	563	1536	994	553	3052	969	816	2294	3222	447	947	2361	1460	1255	482	743	2501	636	1056	1809	1044	1639	340	627	1035
ENSG00000068001	6320	9469	11715	14587	5361	4682	8332	13606	1792	5905	6798	8334	4456	9323	5644	2225	5569	5141	3299	8924	9005	8146	10296	13078	3424	4231	6128	5729	15647	5690	5152	7112	6506	9308	4839	9031	8273	12646	7162	3658	4688	3668	4103	2759	9966	7764	5561	5672	10244
ENSG00000068024	8910	9971	4712	12672	5371	5570	10604	6816	2496	9789	4413	5437	3702	5341	10849	7654	11235	4231	4826	5792	6127	17705	3161	5705	7600	10508	3211	2207	3837	9256	3259	4776	4227	1215	5399	5435	6104	7188	1537	6456	4313	3238	3134	3732	5378	4894	2874	7098	4008
ENSG00000068028	4995	3804	3505	4524	4805	2266	5097	4283	1589	2238	4854	9238	2515	3765	2632	3064	3811	3689	10260	7466	3641	4625	5071	3432	4164	6274	4658	3689	5875	3624	2788	4173	3567	2283	7430	4736	5667	3693	2845	8183	9863	2361	2680	2970	11548	5142	6120	3767	3935
ENSG00000068078	537	139	3661	3797	2138	4530	680	1440	55	89	744	794	10497	918	537	25	336	3344	97	1051	36	643	215	240	80	97	11503	160	11238	7112	6072	96	1347	6325	95	32	120	29	45	684	441	70	1943	210	905	59	1013	159	85
ENSG00000068079	962	23757	8377	13635	3783	3965	2389	5913	2767	6985	8259	13679	5482	1808	5816	612	513	24079	4623	4503	4894	2138	5887	6438	10502	14245	4300	2914	17327	2999	3899	12527	15417	2340	20216	4547	18081	12267	6311	4158	4857	896	742	9232	4226	3975	4454	5683	4862
ENSG00000068097	1555	5564	1360	4316	3220	2657	2418	3481	1654	3044	2510	3614	1449	3060	1951	5286	5377	2400	1725	2095	2011	5635	2965	3169	1911	1470	1865	2129	2613	1851	1334	1464	2088	435	3095	4595	3235	2484	2593	1535	1958	1270	1358	1893	3152	3068	1560	2108	1704
ENSG00000068120	9516	20799	13353	20140	10963	17507	6878	16312	3659	10547	7197	16357	7935	13836	9015	5397	2745	11629	13429	5548	12612	12547	20637	11982	4341	11650	7189	11551	11540	11436	6384	11441	8502	8504	13173	4610	12012	12968	11769	8433	10289	4760	5295	9099	13970	14671	5894	7515	11477
ENSG00000068137	3812	4047	3324	4789	3520	2300	849	2326	182	2534	2529	2719	2644	2554	1811	1960	2085	2288	1992	1644	2764	6283	2645	2516	1255	3053	4002	1479	3552	4654	2598	2327	1438	3873	2655	4318	2306	3163	1425	1818	2921	704	1711	2133	3189	1964	1433	2571	1390
ENSG00000068305	5985	6149	5185	5342	9745	9492	9230	3570	3571	4096	32509	3229	6271	6673	5782	12346	8796	4646	3400	5731	21612	9734	750	14472	11687	1379	7244	5863	7034	5243	6555	793	7406	774	7342	16616	4392	22020	1208	3823	3795	6731	3232	6209	7312	16628	4033	17791	1989
ENSG00000068308	7904	10984	13871	13146	10781	12085	7523	10461	4192	6101	8023	13772	5967	9188	9794	11860	10072	7872	8920	9494	9675	10852	10177	7131	8079	7604	8068	8017	9776	10104	4962	10185	6984	11185	11701	7204	14764	10519	10466	8180	10033	4833	6749	8854	8818	9377	7109	8505	15378
ENSG00000068323	4815	7985	10482	15945	9577	7549	5788	12866	3246	4766	9111	9941	6587	7038	5621	7439	4713	7831	11929	7466	7638	8072	8717	9178	6402	8118	6877	5328	11660	9729	4652	8265	6044	7753	8203	6705	11069	11574	5824	4688	9951	2068	6338	8605	9012	6655	3658	5879	9157
ENSG00000068354	2491	3470	3573	4803	2825	3963	2398	3489	858	1252	3187	3805	1706	4328	3892	2841	2332	2362	2265	3675	2373	3814	4540	3039	2482	2448	2303	2116	3520	4879	1488	2698	2686	3052	3112	1620	3046	3545	1889	3290	2636	1164	2565	2313	4039	2470	1677	2905	2736
ENSG00000068366	4763	4246	2808	5131	10821	13251	15538	3859	7696	2079	8392	10763	2795	7241	8794	6442	6460	5066	5341	4239	9613	7635	516	14541	7110	2268	2561	2938	3607	3432	4383	380	9079	591	6702	8956	7134	7974	378	2859	5712	2605	6584	2621	5294	8505	1662	6788	1805
ENSG00000068383	3920	5626	2021	5959	2530	1831	1916	3154	2380	2593	2593	4225	2185	2441	1749	2869	4592	1871	1570	2661	2952	6258	1338	3930	3332	2192	3342	2379	2876	2576	1480	3896	2156	1049	2775	3128	3074	2516	1870	3661	1819	1461	2882	2166	3413	3141	2441	3052	1466
ENSG00000068394	3067	5186	4044	5814	3631	4073	3518	5696	949	1878	3897	2933	2148	3332	2569	4058	1696	2986	3927	2739	3851	3269	2915	3711	4655	2152	2663	2479	4655	2862	1682	4131	2849	2773	4295	3326	3545	3901	2549	3132	3177	939	1600	3911	3070	2687	1623	3307	3293
ENSG00000068400	6142	6451	6844	8778	9101	11726	4757	6803	2370	3094	7012	6771	5004	6697	5557	10192	2440	7333	6034	5452	8382	7229	5469	6843	7193	5046	5619	6082	7789	6652	3969	6015	6064	3426	9938	5318	10466	7310	4166	4929	7151	3441	3156	7936	6324	6405	5749	7180	6095
ENSG00000068438	4986	6406	4824	10063	5141	8484	4615	5509	3267	2437	5102	7153	3882	5685	3562	3394	3978	4367	5988	4631	4879	5434	3586	4362	4345	4536	4521	4521	6397	6445	2830	5739	5137	3708	5299	3833	4464	5832	2607	4037	5446	2214	4174	5038	5765	4351	2647	5339	4064
ENSG00000068489	2656	6159	1789	4119	3903	6586	6657	5023	1987	4931	4051	6383	1945	7086	1838	6909	6074	1886	6829	1638	5019	8037	1743	6491	2735	1133	1351	1085	4394	2437	2695	1880	3000	202	3515	9140	2837	3653	913	1857	5839	593	1460	4598	6327	3157	862	2671	1447
ENSG00000068615	88	21	96	200	110	113	62	68	119	21	194	193	149	315	548	29	122	114	37	102	59	98	5	69	54	106	230	50	364	109	162	14	24	69	97	61	88	66	20	25	69	40	159	26	63	38	153	38	12
ENSG00000068650	6150	25972	11561	18023	4886	12306	41369	19201	3357	6734	1909	10252	4273	13583	36290	13184	9987	2368	5558	11413	6790	26984	4510	11922	5575	9999	4665	3971	9284	9989	3071	3733	3617	4473	4923	7254	5413	7258	3604	7701	10316	2221	7175	3761	11266	12663	8061	12485	8007
ENSG00000068654	11477	16216	13733	20267	14426	12173	19787	8635	4172	17489	10616	12960	6840	22957	15614	13768	14491	11948	8329	14341	17788	12805	16943	16618	11571	9449	6856	6666	13049	21474	7711	8367	8510	3799	13168	12248	9782	12219	9422	10447	11546	4296	11802	15402	16756	7314	7061	13714	16658
ENSG00000068697	31904	29500	30436	37342	35942	39492	27335	29102	53098	40809	49049	31125	26722	34972	39035	22167	23711	37802	36162	40318	41716	31257	14838	48173	27572	33403	29307	18035	26099	19124	20326	11965	40885	19578	27214	37260	22168	38957	13512	21754	30758	10945	25123	38751	39833	37455	14981	34584	19482
ENSG00000068724	1604	1503	4770	7401	2788	3321	1771	986	768	1374	3813	3334	3641	1733	2521	1228	2032	3967	2673	2074	4298	4205	713	1904	4142	1848	4362	2019	5799	3616	3113	1110	2601	2943	5708	4804	3491	3620	1792	2563	3175	695	2866	2955	1602	1811	1781	2950	1640
ENSG00000068745	11525	8088	6786	6509	12579	4273	5034	8302	2196	4419	5980	9736	6489	9084	5855	4640	7147	5900	3755	5212	10102	14213	3396	6653	6014	2485	7531	5690	7421	5001	5379	4183	6114	3332	6097	6072	6511	7365	4250	7328	7026	4711	3795	4819	7784	6596	5181	8629	4992
ENSG00000068781	18643	815	1296	760	3680	444	905	1420	725	1718	3624	674	1780	14607	4325	501	2582	1009	2804	4437	9385	3469	584	3842	387	310	1342	3851	1313	2225	1871	150	4700	916	4949	2063	524	1016	1482	1525	1836	4263	2392	2481	7967	1636	590	6412	108
ENSG00000068784	2169	1931	2699	2974	3216	3113	3627	1139	1634	3414	3904	3167	1494	3208	3394	1205	1416	2465	2294	1639	2907	2537	889	4446	1983	915	1021	1115	2439	1367	1653	2400	2724	202	1848	4038	1575	3063	669	1119	1633	616	1480	2226	2811	2190	1080	1626	1459
ENSG00000068793	19399	31451	29366	28490	32570	22974	31010	27873	16990	20483	28114	33051	17567	29226	21152	43282	15741	12969	16138	16820	26666	17349	26891	28168	22379	15581	16472	14448	23920	30182	14375	17040	14871	9334	19656	29079	15194	24456	11430	12913	30132	14793	19255	21892	29016	23806	11147	22705	31671
ENSG00000068796	12446	10538	4901	7890	12945	7450	7941	7435	4623	4186	7135	12861	6019	15782	9300	13059	12934	6870	7005	5220	7117	13127	4060	17138	14952	3415	5259	5752	10425	8026	6722	1773	10924	814	9848	9581	8370	10921	1422	7162	8449	3923	5648	8094	16758	10522	2376	7460	3188
ENSG00000068831	328	157	240	302	132	120	96	131	90	150	236	218	406	109	333	96	346	394	289	623	161	362	72	247	658	121	307	171	635	252	703	102	181	249	3174	100	460	192	200	663	98	98	102	119	103	277	950	531	135
ENSG00000068878	6385	8300	6186	8535	10642	11921	9548	6927	7137	7831	9572	22144	9779	13033	7414	8341	12211	7523	5550	7538	11130	18928	2949	11075	11847	3821	7409	4712	9708	9687	5844	2995	8264	646	9663	15003	8397	8573	1209	6017	8504	2728	10369	7394	10235	9139	4086	8672	3240
ENSG00000068885	4373	1703	874	1658	6205	5478	4232	1507	2401	1964	4375	3808	1983	3090	1228	1625	1635	2099	1165	2099	6189	3415	294	6453	3678	470	2714	2788	947	1252	1906	435	3299	175	4270	3743	2523	3087	246	1727	1821	1860	633	1082	4101	3259	1670	4181	312
ENSG00000068903	13139	4100	14016	10887	12982	6154	6421	18585	3170	8768	8300	8894	9921	8603	8526	21170	5365	10213	18418	7646	13497	8581	9740	14401	4638	9661	8023	9142	10493	16422	5579	15876	10325	8361	10807	8658	6333	12268	15494	9283	9012	4922	4379	8438	10861	8465	6784	8409	9764
ENSG00000068912	6977	6202	3176	8157	9635	16776	15379	5977	9144	10371	13004	10853	3966	14295	7060	5065	6117	5635	4841	7748	14320	8067	1572	15727	19972	2890	4883	4155	6391	2545	5284	831	11302	499	9153	9692	5893	15203	537	3749	5222	2127	3501	6425	9337	10488	2455	7493	2289
ENSG00000068971	3954	2981	3621	6215	4357	1845	497	9240	1438	3853	3134	3843	2629	2242	4844	1633	1204	3449	1833	3576	2963	3695	3130	3015	2304	5068	2730	3444	2894	3490	2139	2689	3698	3537	3704	2261	2714	3887	5191	1726	2838	1581	2087	2179	4132	1729	2115	1456	3857
ENSG00000068976	108	56	63	87	65	52	37	102	49	39	107	72	86	62	59	44	62	68	60	100	68	149	49	122	102	21	51	69	139	67	55	74	81	107	142	83	88	48	47	49	51	87	14	58	57	76	86	72	32
ENSG00000068985	0	0	0	4	2	4	2	0	1	8	6	0	0	0	0	15	0	28	0	2	0	16	2	11	168	0	228	2	0	0	0	10	2	2	0	28	201	0	6	19275	0	0	0	4	0	16	0	0	0
ENSG00000069011	331	118	718	1079	1865	606	71	15	0	0	1122	467	2627	786	10	0	345	899	3	0	0	252	61	13	14	0	4383	2	1735	7202	537	16	200	4782	11	3	131	789	2	10	46	27	1494	6	10	28	66	17	3
ENSG00000069018	9	15	2	5	8	6	3	6	5	6	6	61	15	3	2	24	3	14	10	7	7	122	1	10	28	0	19	1	11	2	8	2	1	8	3	15	84	5	8	7	3	3	2	2	4	4	6	8	3
ENSG00000069020	1381	1190	3547	2078	2612	3390	628	789	816	281	1247	403	7347	3871	763	423	1927	3696	891	2148	1424	1581	247	2535	571	471	4390	1044	4694	4488	3852	258	1648	2014	1722	444	1338	875	1306	562	943	352	5268	1021	392	1433	333	441	739
ENSG00000069122	7621	461	1074	1882	1134	804	696	1303	1011	540	1612	869	568	1887	1555	538	1155	653	1021	1652	927	1017	945	3970	1163	251	783	360	3089	670	1190	250	920	370	977	517	1110	995	379	563	176	443	868	831	976	925	329	899	979
ENSG00000069188	2685	158	2324	829	260	639	90	1920	64	618	263	227	3641	5320	200	43	9139	426	795	399	394	381	100	417	201	141	1096	227	3983	1652	964	100	1420	791	5256	748	174	5357	26	470	113	138	1997	3105	587	142	3201	703	74
ENSG00000069248	13098	12555	6147	7554	14914	5958	8998	8776	3577	4705	7507	6690	4442	16239	13134	7649	7529	5453	4296	6398	8078	12816	2526	12892	9154	3457	4645	5615	5596	5098	2854	1866	7789	785	12105	6969	4651	4326	1571	9733	7896	2765	3649	7166	9503	6847	2882	10300	3653
ENSG00000069275	68910	63500	25292	29547	71569	25740	41735	43917	27231	23467	39337	39109	22092	85567	46939	21992	36607	32377	20439	29882	34121	46532	8707	76905	28617	11334	20415	30312	29983	22615	50271	15039	28780	4410	45279	29444	19674	21032	10432	35778	43342	29043	23270	35580	36791	41521	14158	62966	13792
ENSG00000069329	13927	26367	11148	14653	17916	21705	10582	20236	24321	13795	20005	15358	10916	9283	20562	7730	7431	12589	7329	7319	11853	10679	3359	20324	7369	10049	10198	13761	11439	10248	9086	7739	22771	2093	17018	14758	11497	15744	6251	8589	17300	5015	9191	9117	23927	19943	6138	8947	8236
ENSG00000069345	7419	12523	5908	5330	10628	9595	5080	9435	8479	8851	9100	9231	7694	4977	9942	4964	4527	7552	4325	4217	6501	5885	1272	11022	4479	4251	7173	8466	6508	5942	5731	1985	10734	947	8060	6977	5492	7688	1273	4014	9332	3119	4529	6470	10135	8891	4057	4109	4075
ENSG00000069399	1520	3893	7672	5078	6647	1503	1003	4023	1331	3595	5605	2507	7549	5162	2007	814	1893	6521	11447	5196	2157	5612	7021	5477	5246	3280	6514	1486	7638	5909	5473	6772	3963	1599	5748	3650	7112	2516	2745	3743	7865	990	4422	4327	4412	3622	3047	3566	5356
ENSG00000069424	35829	7822	8378	115950	2728	42915	44937	18661	35379	13737	4798	17097	2236	8671	59099	17534	7594	7071	23313	55562	4758	66886	101402	4020	10800	153499	2637	35186	8140	12541	2043	54553	5645	26315	17763	1779	11882	3986	69824	30369	39552	23809	22171	7293	40132	20015	12748	12028	82801
ENSG00000069431	3936	2201	668	7997	13727	21281	8404	6028	14417	3231	7465	12759	23169	12694	3503	2714	5072	14842	13023	3488	21119	34227	1602	13760	24847	715	19115	8266	13609	3092	10736	3071	3144	3934	10068	10465	25056	6534	392	5666	5714	2921	4392	8754	3790	4029	1593	12480	1265
ENSG00000069482	330	5	82	80	4	26	5	12	36	371	23	2	140	432	810	15	49888	32	148	505	55	58	1115	15	36	8	71	54	119	431	28	17	91	698	39	16	79	219	20	632	169	244	2697	38	63	0	843	185	10
ENSG00000069493	4980	828	541	1664	1842	4059	5639	1265	2811	2963	6376	2114	1100	2674	1353	3214	1470	1793	2346	3359	1971	2290	1260	1014	4300	478	2122	3349	2389	2198	1348	342	864	201	4656	1545	2196	1936	682	2636	5547	5216	1169	1474	1256	6220	4646	2678	619
ENSG00000069509	1661	3151	1059	1545	2156	1910	1902	2398	2451	2108	2844	1574	1934	1884	1469	1769	1021	2172	1857	1379	2564	1639	568	2488	1686	791	1285	1996	1799	1026	978	1229	2053	345	1250	1857	1940	2543	740	993	1980	1019	1443	2257	2312	2581	843	1511	708
ENSG00000069535	63	8621	1143	623	10358	450	25	709	143	944	17104	414	17196	2975	471	8	13	7681	11809	659	5954	2778	16	3926	80	3487	8345	1584	11416	811	5791	8354	3495	500	4502	1234	1194	12563	113	380	9251	18	1629	372	242	3757	106	4732	862
ENSG00000069667	1460	502	1447	661	1661	3711	670	1004	651	412	1115	1117	3989	1850	1181	670	860	1808	343	563	2675	618	173	861	1285	241	5797	1191	1312	2005	4340	74	424	1160	1716	993	822	682	334	788	367	745	1587	585	736	428	1422	793	271
ENSG00000069696	177	16	126	8	36	29	66	11	32	41	30	155	39	92	43	37	109	64	12	44	73	187	43	10	312	11	93	191	23	8	67	45	49	31	292	148	35	74	23	49	8	102	9	140	80	13	206	95	2
ENSG00000069702	5634	2149	1665	6117	4973	2175	1772	3321	1649	2199	4538	2897	1394	9683	2881	686	701	2663	2285	3010	7463	3742	1469	15790	2272	1586	2766	3329	1948	2706	2423	430	2392	236	3188	2964	1742	3607	1300	1794	3772	1672	1550	1402	3515	4567	532	1437	1551
ENSG00000069712	39	89	75	381	658	205	263	65	406	39	525	28	149	11	232	264	6	249	11	24	891	317	11	278	145	22	146	253	61	16	130	42	117	0	282	435	204	516	54	71	75	57	93	56	8	144	10	515	25
ENSG00000069764	109	32	36	46	58	92	127	78	41	29	91	48	40	73	188	48	82	94	79	67	73	403	10	126	101	9	63	40	58	47	37	20	26	20	50	116	62	85	37	49	54	38	20	63	54	130	68	85	18
ENSG00000069812	66	151	3551	6023	1164	25056	8006	184	118	354	941	1079	8295	362	245	36	93	2177	125	114	88	1472	399	155	104	40	4218	87	7919	4504	2980	2678	769	3707	104	93	65	66	50	90	314	102	7445	347	98	138	192	142	133
ENSG00000069849	76105	25496	26871	22812	30946	29601	21986	26759	49627	17661	57405	28578	40337	26044	16671	16443	20050	24512	11580	23352	52014	14671	8739	77981	21495	18433	34816	11936	51549	25819	30236	11737	20932	8700	12132	34341	19161	29327	6816	11460	16817	20237	24388	17923	23317	41090	15598	18401	19338
ENSG00000069869	5516	5514	12676	16395	31157	36011	10121	9780	17337	2070	10958	25785	23933	11047	8349	8751	11587	21541	6469	5247	57960	53208	220	17907	43856	3274	45441	7888	12270	9808	17758	937	2742	1623	31982	20214	22593	14024	4772	1977	18205	2750	6489	8671	7862	5846	6605	4746	4704
ENSG00000069943	5021	3518	1931	4985	4730	4443	4991	3259	4779	1047	6620	2056	2226	5343	1881	3548	2721	4174	1027	2949	4635	3426	1421	4673	2408	1939	2913	5673	3579	1870	1995	952	1655	848	3765	2760	3572	5403	1116	1648	4935	2799	1498	3162	4504	4947	2745	3514	2999
ENSG00000069956	7010	6598	2991	6327	12378	20666	10604	5393	6062	3474	7774	3914	12407	12468	4579	8421	63977	6314	3089	6041	6377	12792	1994	11131	4197	2102	7114	3885	6406	6788	8224	1572	4690	1173	5507	6990	5165	5935	1025	4664	11826	1765	6871	4378	12276	8998	1945	7685	3364
ENSG00000069966	1476	6160	2027	6347	4050	5589	3276	4889	1674	2703	3616	2930	2414	3367	1963	2473	6066	3470	1103	4104	3114	9637	1421	3681	1926	2202	3033	2475	2824	3746	1559	2190	1528	3014	2773	1823	2980	4088	705	1924	5431	1236	1690	2803	2685	4678	1330	2459	1977
ENSG00000069974	16234	22850	8574	19019	26805	36427	32330	25511	30926	4960	27586	11782	5610	29528	12365	12910	6892	13081	6965	13735	22791	17539	6466	17213	5635	16139	6239	7521	9998	12777	7216	18225	12170	3643	7823	13014	12077	33092	3709	5558	15804	3536	12632	13325	12352	29325	7297	15400	16040
ENSG00000069998	10437	8426	5441	9258	5179	6624	5470	6259	1076	8805	2400	7350	4320	6476	5923	5483	6953	3896	5897	7904	6318	5623	10565	4195	2927	3158	3754	4568	5827	7907	3010	3487	4700	3751	4569	9554	5136	4994	2387	6652	2918	2745	4021	6370	8382	3178	4034	6333	5988
ENSG00000070010	7640	10642	7473	13529	7108	11471	5831	10366	11966	15311	4797	9037	5662	6768	8632	4568	7012	6182	10964	7531	9217	8659	4903	5926	10338	6150	7079	4574	9152	7106	3742	11643	4677	5457	6356	8584	8115	10411	5319	6411	4543	3558	4586	8580	6393	6292	5320	5297	7035
ENSG00000070018	7663	4594	2780	4580	13555	5420	7947	5547	3585	4550	6507	4216	4027	9014	6637	5557	15107	4335	6821	4034	10028	9564	5447	12775	4371	1287	2600	3604	3091	4559	3126	1200	3675	622	5696	8212	3552	5547	973	2526	4062	2267	4769	3214	11318	5207	5669	8157	1716
ENSG00000070019	17	48	148	90	262	359	33	15	32	41	168	1155	480	70	88	48	29	204	37	54	113	201	4	230	90	24	596	25	597	269	543	39	127	133	533	24	80	907	60	47	115	23	86	340	13	26	43	131	5
ENSG00000070031	14	7	34	10	0	1	3	2	0	8	2	32	2	10	8	0	10	23	21	14	0	8	1	3	11	2	5	39	58	0	50	8	4	0	47	12	22	5	0	3	4	2	0	8	8	21	56	10	0
ENSG00000070047	5704	17674	12613	13880	11387	6745	14235	7990	848	11879	10603	16009	6915	6114	9389	9467	11369	8908	6074	7469	13183	10190	12134	11020	7499	7442	9854	7003	8964	11541	6026	5200	7033	6259	11328	6599	9796	10116	12046	5443	8890	3740	4600	9586	14356	5452	6535	5867	11915
ENSG00000070061	4983	6885	4878	7818	11266	8545	8068	9379	1888	3700	4433	8468	4454	8348	10085	4649	5331	6100	5732	4899	4263	10432	2565	9699	4250	3038	3412	2085	3960	4901	4172	2072	3927	928	5475	6918	4960	5958	1606	3946	6060	2504	4160	3825	7950	4713	2442	9489	3607
ENSG00000070081	1910	3259	2985	6238	10298	8592	9696	1616	11368	9175	21416	3843	7886	3315	3519	2763	3881	4450	2533	2086	12246	2172	670	11284	14920	1667	4427	2120	3435	1020	3698	3388	8561	437	4874	17384	7329	6235	1041	1687	2807	1423	1230	3329	2919	2915	2031	4284	2221
ENSG00000070087	5612	21169	6518	28936	9122	20495	20592	33939	30173	14423	10793	34091	5669	11078	3158	6189	9877	12630	10371	15935	11097	25751	823	17346	7279	7502	6550	12163	10948	8218	5699	1932	11970	2366	15475	15056	6459	17600	4768	11560	12280	547	10608	11353	23025	18043	2257	11206	4146
ENSG00000070159	1560	2002	3487	887	3077	1809	6047	1448	44	2058	1775	1349	4722	3903	4796	71	2017	2287	170	380	1773	4452	743	3197	491	1012	3979	365	3369	2760	2902	769	1161	821	898	4832	2848	5603	29	793	1369	708	1899	1782	600	2120	355	3278	237
ENSG00000070182	588	1320	995	777	591	226	264	3166	123	627	339	11725	1177	832	784	165	732	1136	1601	518	851	4904	173	720	376	531	720	3123	562	817	529	453	549	520	414	938	677	496	1749	711	590	769	569	527	1417	244	1000	826	448
ENSG00000070190	69	98	205	192	309	456	86	22	150	28	682	87	1647	260	442	122	32	532	244	262	108	193	9	113	950	57	698	93	616	727	1065	21	425	85	1481	76	437	112	28	394	58	25	532	57	63	232	215	508	10
ENSG00000070193	6	0	0	2	7	3	0	6	10	12	0	23	14	3	3	4	1	2	4	6	5	8	0	19	4	0	4	0	6	1	13	4	0	2	22	30	20	6	0	2	0	2	0	0	6	4	2	11	2
ENSG00000070214	9939	20676	12458	15682	22866	22373	22418	20430	9512	14058	11620	5373	12714	16502	6866	9689	11737	11985	4375	14070	13175	8801	4324	18494	10020	9135	8807	7610	17019	11178	12491	1905	6667	1001	16902	11407	8656	20445	1726	5682	5055	7747	8776	4256	4891	11269	2918	10841	7349
ENSG00000070269	3972	1355	1305	1543	3817	2222	3421	2751	3266	2372	1628	2358	1615	3929	2658	3116	1316	2121	649	1748	3751	2429	718	3818	1614	608	1921	3210	1420	1265	1732	305	2187	176	3353	3158	1925	2222	751	1990	1926	2293	1156	826	3004	1672	2706	2356	963
ENSG00000070366	6459	8465	11311	9239	11317	4694	3142	12575	2416	4467	9049	9442	7245	10345	9699	2570	5088	8325	5262	5603	13406	11772	9414	10430	4332	5865	7173	6653	12153	5957	5529	4173	7557	4430	10203	8763	9847	9817	9558	5231	6668	2570	4952	11357	9793	6750	5169	6925	5938
ENSG00000070367	6144	4470	1685	3559	13164	6670	4835	3699	6994	5783	5680	8129	5059	8425	4780	6502	6193	4483	4158	3654	4337	8214	1108	10752	4869	2788	2964	3728	3549	2059	4732	525	7795	431	6919	10322	3143	3583	456	3706	6889	2372	4339	1655	9965	5791	2121	3143	846
ENSG00000070371	602	3601	680	1932	637	374	297	937	91	364	279	1528	699	1649	823	864	772	3945	413	1049	701	1451	886	2371	2176	405	746	611	843	909	317	1165	923	946	6508	1749	1059	1325	1370	1009	408	467	490	1165	954	124	956	6614	1037
ENSG00000070388	137	136	151	92	46	117	85	71	14	32	70	165	151	74	28	74	123	78	40	107	103	130	54	59	95	24	272	74	29	60	235	56	22	55	89	99	53	129	56	85	36	53	39	61	138	84	88	93	16
ENSG00000070404	2673	2823	1750	27958	2139	911	6149	14534	1279	2042	2028	3419	1326	3853	6526	697	18729	3205	17266	7533	1691	6875	12602	1061	603	11615	1820	5915	3673	2310	1137	3111	2053	8737	2599	2912	3081	1142	9816	6503	5229	2516	5215	1635	19888	1412	1945	3077	16852
ENSG00000070413	14776	22681	28031	34353	21198	14846	16067	28608	3394	25255	10401	25099	15433	18273	21683	9977	8732	16402	11105	22266	24640	20604	16245	18313	16493	10106	17455	10378	23906	21930	12574	14537	15239	14276	16309	18836	15138	21473	12034	14021	7680	8105	13692	20380	19894	14947	7870	17664	21452
ENSG00000070423	5546	8189	5632	6114	3446	3200	7371	4001	404	2340	3181	7093	2951	4908	3543	14872	6309	3594	7398	4136	3927	6476	4609	2399	3122	3888	5666	3914	4702	5505	3474	4137	2434	6522	5061	2789	4261	2256	4066	5466	4911	2899	3552	2912	4802	3003	4186	3958	7449
ENSG00000070444	4052	8195	7177	8201	6720	4484	3682	12175	1656	4170	5703	7901	4152	8391	7903	6848	4707	5611	4714	5432	6022	9614	8528	6796	5820	6205	3882	4159	5543	7832	3356	5723	4512	5985	7915	5750	6208	8611	3550	3887	6108	2338	4488	5960	6981	6946	3830	7246	6544
ENSG00000070476	4988	6421	5350	5063	8554	7220	7394	6672	2082	2821	6620	6968	5525	5818	4749	9427	4785	4849	2355	4161	12191	9102	2985	7911	5991	2095	5328	4067	4875	6847	4054	2361	3828	2303	5569	6253	4714	6000	2464	2449	3223	2464	3840	3234	5673	7665	4808	8666	3289
ENSG00000070495	3899	5251	1417	5003	3135	5616	6390	5310	1918	4042	4017	4002	2288	5538	2764	4530	4971	2854	7858	1881	5060	7636	3712	3364	3887	2905	2287	2722	3143	2968	2129	2808	2475	806	4060	5566	4756	4012	3638	3680	4703	1326	2382	2308	3731	3850	1655	4458	2144
ENSG00000070501	9776	7323	2196	3131	12287	3918	3108	4288	6188	5737	1784	1676	3623	9125	3835	3112	764	5234	2320	4887	11080	4180	1436	5542	2199	2431	2828	5147	6334	9131	2600	1546	6119	605	3186	942	4267	2604	985	4216	4077	2748	1968	4339	7532	5718	2823	2265	1534
ENSG00000070526	25	415	251	152	172	923	50	121	28	5	66	4	604	103	115	10	18	199	213	71	14	259	7	43	147	55	508	44	1057	281	234	16	45	817	63	46	28	19	58	36	44	14	150	54	14	73	29	110	92
ENSG00000070540	2402	34105	6431	94712	9544	42211	40985	47476	52555	33880	13804	26273	4587	19721	5493	7337	6709	11042	19231	17943	9081	51238	28719	11836	14846	45985	7981	13453	5846	16236	4411	34711	10247	7699	10767	10166	41504	14298	15408	12202	19658	8027	15827	6118	18942	25571	7932	7447	47946
ENSG00000070601	55	43	842	197	172	304	28	448	31	27	40	64	511	106	97	15	26	302	28	28	295	82	31	104	394	9	428	33	148	417	706	31	58	1195	83	30	58	128	13	22	32	45	83	42	53	30	94	60	73
ENSG00000070610	7739	4896	3676	9390	10293	7404	7760	16971	1398	3676	4424	11509	4774	5694	13635	7442	9645	9028	4661	4740	8864	16458	10453	14976	5348	1926	6348	6022	5269	7470	3441	5103	6949	4247	6288	6077	9061	3734	6466	2784	4013	2296	3674	4597	6101	5395	6926	5915	6022
ENSG00000070614	13093	39518	33679	58679	23559	19512	37603	37679	2767	16374	23922	26101	20205	43798	17455	20285	25536	20791	14074	15977	15461	23131	49567	36769	17109	13862	21387	9608	36691	39876	20875	31042	11983	30256	13844	12881	17636	43202	13225	10412	11193	7952	14357	14130	37393	39035	8539	12420	28898
ENSG00000070669	4863	3569	1766	1237	1183	1702	6001	1304	629	5222	293	1866	1862	1766	459	22209	3390	2712	366	487	1833	1399	50	1695	7128	479	2402	499	1202	4830	766	1013	456	1358	1224	595	511	469	80	2577	1114	1565	782	1172	724	95	870	1362	3406
ENSG00000070718	39493	6744	7246	3914	14930	4283	6385	14859	3269	7009	5158	2961	3760	24766	7269	6154	2775	8747	3688	10520	20340	10074	6080	9067	1645	4884	4477	7490	7402	4517	4186	2711	9246	1846	6880	1506	5919	3477	2363	4497	11380	6682	3501	14929	14901	12898	4053	5908	3000
ENSG00000070729	10	17	240	198	284	610	9	36	33	6	118	16	867	77	14	15	8	284	20	8	66	39	29	6	22	1	639	8	352	590	359	12	96	775	18	17	32	5	0	31	19	3	1334	20	23	39	9	27	9
ENSG00000070731	21113	101112	18856	72053	74467	23991	18624	154838	34484	36414	19160	21004	29986	57560	64218	66950	46800	34590	79852	59750	20901	54037	37445	53236	10681	60673	18244	60729	37232	36808	11775	44431	51715	22514	41078	32678	37260	33328	132695	50297	61173	16659	38535	67199	38914	33045	51098	50037	25986
ENSG00000070748	0	4	27	89	32	75	3	0	2	2	5	10	7	27	2	0	4	5	1	6	2	1	0	6	6	0	627	1	204	138	40	0	0	49	0	6	21	0	45	0	2	1	78	0	1	0	4	2	0
ENSG00000070756	223469	114244	149647	192366	119671	75704	84326	102422	68310	161016	181438	220249	130631	240008	477562	413785	166078	92817	155925	91725	164128	128730	79913	127675	93065	24462	137335	134067	141705	154593	135149	62126	137436	19487	84504	126752	107275	94323	42128	138522	125073	248905	194294	78103	343401	153307	159103	192245	39280
ENSG00000070759	772	1124	1245	5606	1243	3890	1433	2455	2413	3204	799	951	1644	1860	1425	769	1173	1750	1987	1347	2834	3124	2364	2075	623	5353	1573	592	1468	6505	1187	1538	1140	760	1153	2084	2307	1928	613	1082	5086	2621	3995	1000	2739	5092	653	1349	3850
ENSG00000070761	3953	5895	5219	2839	6222	4404	2437	8591	2650	4573	5650	4271	2754	3164	2974	1439	1770	3915	6730	2350	5107	3000	1519	6834	3436	2098	3492	2980	4661	3621	3159	2849	6129	1388	3895	3310	2610	9772	1566	2458	3866	1090	1787	4621	5392	4826	2610	3249	4059
ENSG00000070770	13144	14209	16521	8922	12222	15859	6365	12687	8177	12292	10863	13096	11664	6845	15063	8614	13982	9929	13795	5609	8226	7750	4357	13088	8602	4955	12386	10074	7541	10451	10679	7791	11063	3714	9557	10145	8102	9602	4828	5188	12089	4830	6957	10014	12616	10213	10819	4711	8343
ENSG00000070778	2031	2514	1795	1022	4398	2087	1732	817	1591	1628	1678	4301	2074	1906	2383	815	2027	2061	1730	2134	1400	5134	833	3131	1411	1215	2521	2241	1476	1179	1785	393	2389	272	3480	1623	1287	2419	974	1333	1986	1266	1101	1323	4690	1648	1463	920	819
ENSG00000070785	4875	4747	2859	4543	3704	4243	4227	2250	3212	3570	3957	4081	2592	4274	3022	2584	3300	3118	3781	2873	3329	3291	1940	3408	1551	2337	2087	2241	2903	3433	2093	2525	2615	698	2725	3643	3133	3475	1506	2911	4997	2489	2353	3026	4212	3866	1175	3701	2343
ENSG00000070808	1120	188	492	66	50	87	70	48	73	691	312	42	430	373	266	397	686	725	44	356	676	175	7	70	245	359	262	89	36	146	213	569	41	57	176	63	166	1272	22	63	50	2184	100	402	29	513	116	181	27
ENSG00000070814	8482	17234	13546	22869	12174	6914	6716	25835	2302	10112	6416	23299	6618	17190	14583	17327	16872	9970	12814	6393	8739	25699	28249	13874	8769	3056	7330	11868	9510	15004	7063	15713	5222	7055	10782	10494	13317	14182	15792	9163	7623	7271	5381	8061	19705	16626	9065	7107	14340
ENSG00000070831	26393	42220	17310	27455	35703	36638	37486	14492	35365	26130	44902	33437	27025	34365	28884	16500	30411	29216	34138	30279	29167	28326	9145	33004	35146	27172	24464	20689	32762	27849	20792	10702	31266	5302	23182	26512	21687	32239	10624	24474	39053	13660	25999	30929	35054	53396	6522	26717	14204
ENSG00000070882	3549	4313	6157	8650	3225	7024	7160	3402	3474	8718	5990	15451	6081	1351	1193	2449	7310	4734	683	3907	5602	11191	1341	4134	4894	1732	5768	1282	2132	4933	3118	788	1816	488	5755	7310	6504	10079	500	951	6435	3104	4480	1725	1363	7180	3158	1392	980
ENSG00000070886	34	6	23	366	14	55	10	166	3	28	20	29	38	123	28	13	81	7	64	32	3	3886	145	8	36	6	60	1	75	43	14	51	3	40	2	12	39	14	14	103	5	161	24	33	63	33	6	56	2
ENSG00000070915	39	38	14	22	8	18	15	1	18	4	23	18	21	19	45	19	14	53	55	41	31	12	6	27	69	10	46	19	52	27	31	6	33	1	109	6	133	40	2	32	12	10	0	7	10	33	118	65	13
ENSG00000070950	2022	2795	775	2328	2506	2094	6336	1343	2959	1811	3025	3246	1084	3929	2162	4301	4630	1418	2067	2792	3606	5442	771	3364	2369	1014	1504	1312	1322	1323	1543	903	1937	219	2500	3869	1494	2298	638	2587	3451	1960	1450	1202	4144	2805	1661	3493	487
ENSG00000070961	4548	4206	6569	1468	17608	7247	4663	1183	2503	7028	23952	12311	6386	10124	3118	8603	10064	4861	2682	3401	17369	7507	1350	22769	4580	983	5816	2286	3256	2597	6215	235	5849	284	8544	16203	5957	13110	478	2341	4714	1269	4222	6085	4333	8720	2092	5297	1597
ENSG00000070985	22	4	0	0	6	2	8	1	0	0	0	1	2	10	0	2	1	0	2	1	25	48	1	4	9	2	2	0	6	2	1	0	0	2	19	2	4	0	4	0	0	0	2	0	2	2	3	3	4
ENSG00000071051	34164	12041	10280	17386	12904	6335	35915	7760	3314	45393	20657	11922	6286	12377	7163	14220	15192	10381	6792	20645	20832	14858	5615	18974	15387	7589	9555	5142	20250	15418	8890	7106	8604	3298	7758	28912	5657	26672	2584	9188	9511	13323	6103	11628	7433	13924	13066	10161	3170
ENSG00000071054	33578	24593	31929	27861	44002	10820	22956	43330	15197	30488	35620	36677	20545	38461	31148	20283	45962	23167	29807	34580	43965	29834	11715	74655	32186	11373	16531	10632	34508	24304	13242	14971	31967	4468	27149	50531	17362	24535	14339	14643	22087	9243	19688	46847	57591	14519	15526	33846	8051
ENSG00000071073	1450	2310	947	1194	4201	4075	1784	1752	953	1711	1501	707	1871	2158	7879	1529	507	2484	1169	1848	2416	3453	437	4553	6272	550	953	1208	2776	980	1172	633	2819	201	3511	3577	2717	1993	578	2006	367	766	1077	895	645	2406	1343	2496	323
ENSG00000071082	121829	33542	44223	39221	59559	36521	38804	31969	55591	56460	22763	80737	46567	63754	91415	121220	54679	39187	54785	38219	38694	47334	24039	59198	34510	15791	50108	74610	38353	22723	28982	15801	27603	19685	28654	118938	40005	40736	20302	56733	31719	39776	30525	46100	51653	21213	88178	38384	18748
ENSG00000071127	57271	129893	50802	125068	80794	62078	92584	57804	31027	30539	58216	57820	28960	53973	66730	39309	26517	47222	88994	54561	49730	81899	50651	57679	26997	59253	32108	26976	81118	55637	28224	83007	46419	36861	47098	28708	47615	55837	33491	40575	54893	10546	44876	49654	69679	82797	19619	50041	54882
ENSG00000071189	7163	1913	1570	4693	5226	4466	6843	1621	2143	3048	5127	6607	3272	13439	2395	3812	4600	3174	2078	2840	8228	3795	675	9016	8768	1010	2030	1620	1815	1612	3089	498	3679	175	4158	6296	2435	5039	154	1338	3808	2010	1670	2098	3226	3589	1343	3534	969
ENSG00000071203	11	4	3	45	125	1	2	24	10	8	6	0	64	4	8	6	1	12	10	2	21	16	3	41	44	3	0	3	0	1	1	6	20	2	17	4	32	1	0	2	7	1	4	43	2	1	4	11	2
ENSG00000071205	1342	1668	1968	3801	2887	1330	2343	1496	1731	1289	1892	5653	2053	2161	1778	1761	1129	1522	280	1555	3769	2041	259	1499	354	1051	1970	1644	2167	1815	1415	1839	2670	377	2096	2152	1529	2654	1086	1340	1881	440	2491	1969	2862	673	806	1879	931
ENSG00000071242	16387	4496	7505	25632	623	10066	14642	1580	9887	3899	2103	14472	2854	1599	1325	6205	970	4414	1134	1920	1939	16458	1036	6566	1167	1126	8926	3024	5218	28229	1849	4333	742	6891	9455	3460	1715	9437	2130	10875	16581	311	16126	1926	581	9358	723	2418	4789
ENSG00000071243	2906	821	783	786	1943	2433	923	1484	805	861	1491	2388	1201	3674	3021	1724	2108	1199	646	1231	2270	2586	263	2341	1625	589	776	1030	631	756	869	186	1162	136	1234	1436	1056	1228	166	702	1328	1050	473	1058	1669	1704	726	1394	765
ENSG00000071246	4910	6598	11934	6440	4589	1492	2308	9644	1018	4485	5695	3647	2517	5724	1514	3035	1027	5680	3318	3700	6471	3923	3339	6941	6009	3880	6716	3296	8507	3293	3929	5660	3668	2956	12767	8593	9212	8128	5585	3699	7691	6031	1350	9152	2837	11889	8036	2890	4352
ENSG00000071282	4048	4404	5842	5086	1874	1597	1362	12477	1994	7974	2018	762	1656	11482	6248	2993	2292	3677	12618	12045	6571	2869	4023	8823	4807	2638	3053	4408	4697	1315	3222	2807	2408	1270	5214	5155	2512	1414	4022	2723	7917	191	1136	5383	9384	2631	7676	6026	2637
ENSG00000071462	33134	17722	31116	33878	15363	19349	10790	18968	6912	34924	27900	19898	9619	32745	9431	8807	10335	21916	15375	15926	33951	23856	17014	28185	10599	12799	22251	20225	20571	12569	10899	15428	11331	10177	16807	24796	28073	30719	11124	16879	15641	17357	6793	19733	11539	16681	10117	14950	30715
ENSG00000071537	11545	15037	11256	17048	24277	15038	10539	17547	16427	14840	18423	13848	9954	32834	30731	14478	11117	14526	10850	12395	12051	16877	4700	35022	13229	7582	8670	15177	10876	5568	10589	2077	24668	826	26859	21271	12126	28874	3347	11042	13928	5817	11828	13670	25697	15661	4385	9075	5271
ENSG00000071539	2581	2590	563	3591	1304	1838	2481	3400	2836	2403	1793	21497	871	2786	2016	2621	3886	688	3142	1806	4661	4375	1336	2369	2134	1944	1026	880	2359	2569	1594	1461	1507	640	1948	2566	2256	2429	746	2594	3064	1059	937	3113	3258	2151	1316	2370	1110
ENSG00000071553	26246	80602	40962	120710	27801	60878	44749	65796	53315	20831	52090	44503	15650	32460	42930	15144	16348	24255	26519	30556	34759	35622	75119	31175	32045	68695	21840	23885	40466	34247	17217	76257	26831	63384	35409	34927	64107	43667	42331	23263	23636	18898	23713	29744	32429	107214	10680	30981	61079
ENSG00000071564	17754	11456	10518	8016	10291	3430	5500	9971	1676	6141	7539	25390	6171	8433	7420	18235	37202	5914	7249	9668	9239	17495	8578	5524	8638	3298	9413	5525	7262	7584	6072	10609	5833	5494	15450	9943	8209	4136	7431	10787	7761	6425	6632	8834	13549	5517	8210	9970	8347
ENSG00000071575	59262	40586	30094	29369	117473	20348	18143	61272	10614	37868	51914	44906	15778	73649	10433	49287	13527	41656	24062	54813	46147	51716	27057	71482	24591	32314	15822	34815	33568	41442	14574	18190	36338	8051	43771	85480	23534	24387	49285	42850	62711	13537	33439	37389	46576	28442	90661	84021	19474
ENSG00000071626	26550	20954	11180	14211	15441	13250	17264	10361	4772	9110	10535	22066	11007	17733	12238	31110	19439	11612	13725	13579	19213	20527	10368	11413	12967	8827	13446	15497	13915	16813	9609	12346	11154	11176	18445	11572	13107	12490	8610	17163	16873	12264	9487	14568	14774	11182	14528	20444	12629
ENSG00000071655	20021	19145	29336	22915	19773	8206	9217	19392	580	9491	12613	31481	8331	23176	15510	16540	10527	12328	13635	14435	20534	14161	23712	11984	8984	11039	15654	14528	17717	15407	9494	25240	13331	18574	19228	8586	15589	10974	21623	14136	15754	11729	9509	20359	17263	10993	10929	15526	31800
ENSG00000071794	7412	3464	1526	5142	7454	12127	9191	3743	5708	2578	9175	11905	3147	9654	6024	6781	8939	2971	1677	4318	4591	9390	793	13665	5999	977	2264	3273	2674	4733	2956	544	6210	264	5592	11161	3401	9184	482	4007	3622	2671	2434	1189	8356	12694	1520	4895	1103
ENSG00000071859	11598	23862	12009	28747	8716	13875	9332	17740	11848	8529	9805	13799	6866	11568	16908	13231	3859	9152	14518	9900	9599	18761	11664	8318	9372	16977	7912	11736	13455	10101	4367	17645	8936	7387	8587	6788	21097	14138	19892	9553	10462	11104	7005	8958	10976	10029	6860	8043	16665
ENSG00000071889	8406	12206	7469	11879	6371	4802	4779	9785	1101	3391	6013	5978	3686	4615	12029	4335	1718	5006	5827	5444	6224	6246	5962	4847	3525	4742	5140	9271	9680	5181	3082	9197	4791	7374	6406	3899	6679	7284	7197	3523	5796	4269	2970	5992	5511	2947	4734	3173	6553
ENSG00000071894	44149	10682	12673	29467	10175	15217	15182	12024	872	9360	17686	16245	6988	13699	16139	41754	22505	9788	9775	10612	27856	17286	14582	7512	15416	5616	6409	14542	9131	10474	9973	6957	13433	9896	17897	26080	20430	13422	9996	12612	14598	10596	9166	4992	42045	12531	15316	22258	7896
ENSG00000071909	186	76	131	242	140	213	68	286	106	37	167	187	129	193	88	92	67	142	189	143	464	228	31	172	186	17	184	180	142	135	99	57	204	74	118	110	220	263	15	56	69	116	29	126	98	84	160	127	40
ENSG00000071967	4566	4473	6265	6331	18741	6575	8347	1340	7117	1063	16446	17053	8749	2499	5276	4315	5175	4774	1065	3300	16528	7981	298	22402	1594	4496	8437	2151	8138	2460	6276	2905	5158	943	9925	5140	3542	28919	563	1934	7790	452	3753	8284	34475	1163	2704	9747	993
ENSG00000071991	10931	8947	16145	12556	63198	7954	19450	9895	4416	14768	87066	746	22040	8576	21220	12687	31991	15097	4932	7099	43438	8138	1768	69838	8678	1044	4111	12068	1389	1343	5461	1601	9591	225	25510	31794	21747	11502	1003	2959	16732	11938	9353	6925	49326	15727	10122	18866	3124
ENSG00000071994	3043	3037	3192	5507	3536	6709	3080	6485	7014	3188	2499	10573	4522	6264	3191	5882	4168	5249	5511	4633	6514	10369	1135	4714	5354	2196	4392	5581	4543	3145	2414	909	3406	2273	5827	2326	3392	2921	1657	4069	5879	1630	3587	3104	2805	2111	2580	3793	2806
ENSG00000072041	14555	11435	2529	4442	3449	9209	18128	4880	13823	8812	22813	3087	1216	21566	20778	42536	15709	2871	3662	8993	6169	16977	4233	2056	1755	4554	4948	8744	134	13709	1264	675	6441	525	3776	52	11159	275	1691	10080	15552	7368	11731	1691	456	14719	589	20537	5875
ENSG00000072042	9431	22980	10310	14670	29795	16121	8236	23148	34632	25276	9016	10220	10151	23457	9708	5966	2726	16108	10506	7586	11110	12141	4139	22731	3902	12795	10865	14399	20342	4700	6455	8754	11197	1176	8775	19052	15122	13896	4959	7149	13475	3620	8334	6356	11849	12526	5314	5652	15465
ENSG00000072062	14466	16114	23800	18673	20947	6442	9571	28509	7932	7530	16678	15229	9170	15875	15361	11099	10128	14065	20893	11169	16369	11355	10687	16811	9534	16530	12474	10339	15335	14374	8411	30556	11475	14503	15669	15355	8447	20091	20256	12985	14147	6127	11549	19177	15657	11491	7672	14609	17456
ENSG00000072071	7441	2712	10341	5765	9048	1929	2071	5320	337	3045	5349	5430	4042	8151	2425	3375	6673	3518	3059	5289	6964	4565	6684	6100	7627	3028	4333	2086	3986	4006	2970	1771	2560	2157	4256	6561	5314	6827	1609	1744	3302	2253	4756	3261	4517	3176	3633	5929	3446
ENSG00000072080	33	94	12	137	141	119	108	20	276	71	23	101	124	152	26	71	89	41	37	35	108	206	3	57	349	1	122	73	47	18	142	8	201	73	128	100	309	72	28	56	84	5	9	43	26	137	31	52	18
ENSG00000072110	19183	54196	50909	131958	49582	30874	44561	60681	28236	79236	41342	74165	33846	33748	28738	57765	11934	33296	51609	53833	19527	73185	51686	36694	9915	128807	26390	32453	62922	33150	22501	57969	34006	17167	40544	58354	29691	38477	23642	13986	61412	11831	62021	16604	103716	50962	20851	21819	39545
ENSG00000072121	5308	9774	10227	16600	9993	7987	6024	9325	6447	10461	6113	9780	9866	18142	6770	5470	5879	13635	7100	7057	7085	14183	16331	17163	5396	6842	7434	6340	14381	7805	6535	10306	10790	6149	10328	13572	8637	6537	7169	4535	6058	3173	9042	5562	9914	9878	7691	5739	8809
ENSG00000072133	3	43	25	6	4	17	2	13	4	1	2	0	50	8	25	291	10	16	2	2	14	104	0	2	9	1	25	2	14	2	38	2	2	0	7	3	21	0	0	20	2	2	4	4	8	4	6	38	2
ENSG00000072134	5971	5244	5616	4063	8101	3437	1378	6824	884	1985	6508	3472	6230	6854	3983	4441	2052	4536	2399	3652	8012	10438	2743	7000	2468	1632	5746	3319	6735	4500	3766	1513	4965	1199	6664	9611	4255	9181	2252	4011	4092	1276	4848	5020	8819	2326	3224	7057	1336
ENSG00000072135	9386	10892	9497	19519	8306	13875	7946	18515	6521	7630	7497	13246	4246	5351	8343	7582	10871	8076	9484	9298	10557	8066	4785	7735	8781	8988	7022	6424	9480	8111	3812	13082	7509	8746	10845	13384	5223	9106	10683	6572	5222	3232	3903	9954	5730	7134	7823	9444	6255
ENSG00000072163	3741	552	2367	9568	552	1455	418	3772	207	612	411	1068	904	6226	19077	1222	2144	750	2157	6311	566	12042	2962	1569	673	2227	881	5875	2558	1029	1019	1517	3376	12144	1864	222	635	891	62107	16665	901	3269	985	460	4258	564	2426	773	2043
ENSG00000072182	102	5	23	4	11	12	54	2	0	27	45	4	59	44	7	403	28	17	14	9	536	27	4	60	134	0	13	10	106	2	392	17	90	1	0	81	38	145	0	31	22	152	7	26	11	20	77	141	7
ENSG00000072195	500	164	602	284	144	159	145	249	48	287	238	446	1010	1260	205	84	933	212	211	178	263	1830	311	200	418	70	797	132	288	717	553	167	243	173	298	267	352	962	47	286	36	379	307	160	445	81	864	1118	67
ENSG00000072201	3230	1672	1184	1631	3852	2249	2945	1557	2277	891	3317	1350	1943	4478	1763	2254	1242	1896	1253	2483	5205	4061	687	3733	1598	581	2446	2464	1491	1808	2243	642	2522	366	2515	1884	1475	3449	578	1965	2098	1614	1929	2974	2937	2154	1488	4477	913
ENSG00000072210	5254	7392	10419	5271	10150	7204	2822	11928	2836	3092	6365	6692	13514	6982	8114	4488	4392	13185	5143	10924	4723	12507	1480	11072	3667	2166	9254	6771	10663	5342	7559	1564	5424	1746	7899	11584	4593	9343	3570	4833	4633	1962	6907	4755	14965	6413	4011	7210	2284
ENSG00000072274	16686	12218	17706	12816	10619	65086	17829	21061	30746	25988	18694	55850	7996	38536	5344	11594	10617	5069	8535	17102	29714	20408	28392	17065	18636	4462	5398	2434	22560	24759	9507	1061	9787	645	8322	45592	12313	22936	1638	4371	6175	3194	7423	8520	13498	14663	2451	9810	18895
ENSG00000072310	10773	46894	27025	20694	23087	9678	12041	32155	4926	12577	16236	37915	16105	42185	21806	10920	25994	34795	22223	14911	23479	47362	29182	25611	21991	70094	20804	20361	35250	12999	12978	20516	9443	17102	37244	18723	24340	37473	21447	20379	34169	13506	11599	16715	26542	40673	13577	27068	19702
ENSG00000072315	38	4	0	2	1	8	18	5	21	6	5	3	59	18	8	8	28	35	2	6	47	78	4	5	21	0	14	13	6	4	7	3	5	4	11	35	77	0	0	21	15	2	2	11	2	25	12	8	11
ENSG00000072364	10635	13563	7368	10220	25632	14778	11351	12097	6396	6368	10783	16377	10544	24040	13783	14479	21039	11416	11015	6902	11199	21887	3446	29919	17013	4187	6568	6188	5233	10605	9340	1480	8409	1770	13973	14588	13531	14035	1653	6268	13711	4986	9108	9736	18154	19844	4444	8596	5083
ENSG00000072401	1841	1402	650	1180	1605	1680	1251	678	1697	1345	2281	2607	1628	914	1965	1937	1583	1130	757	1335	1582	2265	274	1734	2147	855	1250	867	1247	1113	1399	194	1669	152	1728	1970	1216	1104	218	1290	2297	811	1551	885	1349	1255	942	979	193
ENSG00000072415	2970	2696	2840	2831	7696	3228	2551	4643	2879	2742	3108	3853	2656	4481	3424	2464	1428	3650	2095	2317	3416	6029	482	8945	2538	1172	3073	3246	2110	1741	2716	403	4986	336	2588	7267	2505	5765	737	1897	3535	1053	1989	2212	5081	3176	1699	2009	805
ENSG00000072422	2983	4454	975	6204	1959	2357	2636	5140	2334	818	541	1460	1143	3030	6234	1235	4961	1066	832	2335	1497	11252	713	2874	3429	2698	732	1997	975	1583	739	1308	4590	428	2200	2588	3250	1371	879	4198	4941	1877	2414	1801	8366	1781	1993	2172	1107
ENSG00000072501	14933	23269	13952	14617	20942	18539	13602	28258	4433	14334	22578	22042	9795	20108	15662	14934	15935	17300	19052	11262	18801	19135	12355	21136	15945	11807	5312	7366	13513	23639	7911	5407	11131	2654	18049	16089	15054	10514	6479	8219	14059	2943	9248	16168	14404	13250	4332	14396	12160
ENSG00000072506	10805	15201	16641	19020	8700	9827	9310	15358	4615	9354	14758	12511	6896	11151	7447	5220	7209	15617	8970	10249	9405	8770	12386	10792	10764	7918	8938	9605	13887	16978	6150	25502	8229	13286	9613	7263	9376	12838	13234	10406	10137	6189	5198	10982	9319	8226	7691	7780	16364
ENSG00000072518	6383	7536	9757	11189	8597	4170	3670	8877	821	5826	7082	8008	8125	4143	19854	5420	4144	6381	3399	4698	7316	9778	7414	5623	3434	3831	6330	3486	9739	9747	5352	2050	4276	4673	6597	4963	5389	6715	4221	4809	4227	1741	7120	5199	7301	3095	3620	3848	5509
ENSG00000072571	1570	707	393	1300	1455	2381	1186	570	1191	963	1125	3328	886	2525	826	1408	705	662	1284	549	1285	985	328	2893	2177	243	469	537	649	330	1385	239	893	166	1423	2947	946	1271	65	593	2703	294	216	420	1906	2322	238	810	296
ENSG00000072609	6589	7785	2374	3132	4932	4447	5436	2533	1629	4387	4079	7456	2982	5242	2293	1773	6734	3902	3930	3257	4575	8437	2447	3438	1995	3648	4406	3845	5158	3088	3129	4095	3078	2260	5896	2488	6056	2161	1953	5230	5961	3125	2378	4337	4094	4314	3585	3476	2913
ENSG00000072657	25	25	22	87	26	99	34	27	57	15	29	581	699	23	22	282	29	68	2181	20	214	76	4	96	28	5	130	79	79	76	43	35	16	147	176	16	210	40	1	26	17	8	341	177	33	37	11	40	21
ENSG00000072682	6907	42435	37610	22680	13810	10733	5868	10269	3604	35536	11928	14759	17284	10487	2927	8852	23030	14122	10572	7466	10357	12037	2212	19219	11693	4442	14242	9601	6915	10749	8150	20047	3398	12213	17129	41264	12220	53120	2465	5308	7706	2779	11238	17023	5995	14598	10053	3017	16684
ENSG00000072694	1534	1278	6344	1637	1122	2616	1154	573	1566	2145	4282	2674	970	3327	1032	1768	258	3282	2713	1805	27862	3219	743	18061	7038	344	22643	1406	4363	570	2927	1299	747	306	3454	2296	8047	2177	1593	1949	1470	1500	784	8776	1097	4534	991	4307	188
ENSG00000072736	6643	8439	10962	11194	9663	5068	2918	10477	6661	7595	11389	8765	7144	4831	7767	3154	4493	5636	3559	4706	6801	3617	2390	11845	5223	3088	9045	5963	13130	6078	5056	3013	7746	1786	9116	5295	4668	6768	5109	4225	6440	2110	5691	6905	9771	8398	3658	4263	3916
ENSG00000072756	2217	2659	1038	2359	6024	1785	3542	2530	5143	1580	3937	4622	2511	4079	3526	4133	1958	2321	1836	2603	5454	4111	792	4786	4841	880	2583	3397	2256	1725	2624	412	3305	346	3492	3751	2598	3789	658	1986	3831	2996	2269	1276	5327	3843	3147	4401	890
ENSG00000072778	39184	31363	47454	27449	30044	40644	12112	27496	26556	15803	41943	28653	28458	21981	11263	15766	13743	26054	11232	24446	41815	27168	29240	26181	18348	47578	31192	30154	31546	27488	19809	9274	27652	35653	30695	30581	58746	38869	16641	17051	28470	20705	20964	34708	25599	29439	16665	24382	20008
ENSG00000072786	9717	25455	51840	42666	36420	7587	7191	15243	2470	14197	32706	20283	11562	28866	15081	22382	7046	25923	17585	8333	37116	15358	15493	49687	16878	37854	16867	5374	23332	17620	17604	9224	13136	5693	16130	19153	20667	47645	3193	11772	16117	6922	7032	16344	20213	30446	10315	19038	13393
ENSG00000072803	6470	8500	7838	10769	14075	5998	5480	10224	1923	4249	6102	11887	7140	12799	7762	9987	8062	8015	7405	4305	7042	10736	5953	14731	7982	8098	5186	2676	4740	9527	4893	1631	7199	1748	7399	6721	7295	9664	2112	5710	7419	2199	5619	5246	10623	7356	2945	5656	4899
ENSG00000072818	355	502	544	891	307	517	264	271	201	221	649	617	508	283	1935	332	99	2707	1240	1658	557	594	179	334	3217	490	1154	505	3558	352	1394	573	354	399	5981	385	2435	675	1376	3348	408	183	380	250	251	832	2460	1381	203
ENSG00000072832	18055	20582	9839	24142	10877	13219	16139	29010	3917	6535	10754	14564	4632	12260	5807	7602	4222	9991	2062	4550	18093	13665	6052	8358	3124	7512	7147	7442	10173	24767	5994	15773	8273	3005	22485	4360	6213	20498	6645	6804	8472	4034	7307	12069	11377	22870	11463	14290	16579
ENSG00000072840	18217	21268	10031	23572	11222	14043	17213	21010	3860	6505	11084	15290	4478	12560	5993	8090	3781	10236	2106	4561	18522	14057	6293	8702	3234	7858	7058	7138	10301	18599	6116	16490	8403	3063	18029	4582	6294	20709	6353	6952	8615	4053	7654	12300	11683	23963	11259	14603	17078
ENSG00000072849	3933	7895	3665	3908	6388	5617	3073	5443	13664	4837	8671	7013	3982	6153	5409	3357	2761	5133	3828	4267	7400	6393	2079	6589	3477	4924	4443	6479	7714	2694	3197	2085	7257	2625	6547	7233	7744	6066	2990	5356	4435	2785	2521	6784	5585	7333	4183	5440	2957
ENSG00000072858	594	170	233	146	229	210	135	95	235	79	1460	419	641	291	606	153	166	433	261	434	1698	218	131	338	687	77	320	176	725	313	708	31	432	64	1153	104	447	236	127	402	156	133	200	74	102	454	363	326	137
ENSG00000072864	10603	11724	14274	33796	16541	9698	17430	19224	6755	14516	12794	13652	7282	10627	7353	7319	5908	8529	6339	13321	16375	7204	9041	29516	12631	10074	8157	5701	20436	13936	8440	12441	9149	4091	13280	12498	8615	13104	7056	5619	9972	5172	7708	9543	10415	12098	4888	9069	13727
ENSG00000072952	1107	86	803	1413	384	418	173	733	675	273	530	1506	469	530	568	220	304	540	289	791	348	283	309	1120	1409	93	510	320	1360	606	689	210	589	345	1172	264	564	379	322	218	95	182	398	283	310	349	210	411	460
ENSG00000072954	411	396	775	459	890	527	780	581	267	445	493	194	593	437	449	616	336	350	348	171	545	932	215	461	981	264	534	127	348	987	213	1101	205	126	253	584	152	247	69	478	250	138	166	837	105	196	129	322	79
ENSG00000072958	14510	17065	15662	19121	13417	7405	7948	22267	2972	7305	11805	32103	7515	12528	8708	19294	7909	11130	12042	13419	12533	16133	17386	9980	9301	12393	10446	11419	10997	14387	6078	18418	10137	14204	18873	9618	10421	13730	18448	12512	12004	7274	5603	14750	15998	11426	8698	10445	17961
ENSG00000073008	5664	6017	5614	7468	5340	8026	6221	7434	5131	8687	4983	5379	3457	9221	8150	10815	4965	3028	7927	4197	5340	9671	7104	8097	2932	4688	3489	2951	7470	13797	2470	3385	4389	2784	4638	4210	10907	6076	4532	3768	6083	2589	7578	3331	8636	2641	2900	5066	10627
ENSG00000073009	4689	8071	5129	8643	4362	5220	3568	5574	838	2411	3932	5929	2785	4004	4338	2226	2316	4347	4562	3349	4328	6678	3509	3256	3353	4617	4640	6302	5218	4310	2383	6554	3509	3940	6768	3415	6861	5876	4554	4074	4375	2041	1688	4001	3509	4890	3526	3068	5471
ENSG00000073050	9490	7118	7920	6699	5835	4286	4343	10758	2858	4879	5303	7219	4533	5810	6620	8999	2017	5874	6568	5688	7015	4102	4301	11855	3091	4670	4435	4750	7894	8708	3293	9233	4461	3161	8253	5877	5263	7653	9504	4411	5118	4498	2492	6846	6382	3383	4276	5077	6393
ENSG00000073060	27365	26759	7351	59164	23515	62036	30708	30056	28515	20695	30762	62536	5187	36902	39204	13033	23963	12401	10011	19947	11534	30294	76743	16185	5300	72267	4682	16758	29090	15128	13223	67871	4739	31368	14106	26887	27551	6724	75834	30615	22302	15197	29263	11885	29291	34539	13450	11546	80307
ENSG00000073067	93	11	34	15	15	14	22	33	2	13	32	21	41	59	24	7	32	15	11	15	60	119	6	12	92	10	36	29	10	30	85	20	14	161	17	69	20	9	6	34	43	83	17	7	34	26	73	68	7
ENSG00000073111	6772	12356	7346	16333	8147	12134	3758	17083	1590	4847	8618	8257	3401	4949	8789	4987	7012	6432	7526	2017	5538	7212	6000	7684	3940	4400	3536	1218	13983	11543	5900	9870	3484	4233	10239	9865	2824	4410	5412	11932	4659	2529	2905	11649	8652	5239	2054	4143	3464
ENSG00000073146	198	103	51	36	98	82	79	162	46	38	78	89	55	147	150	107	371	66	43	259	85	1026	26	102	118	103	85	93	98	53	80	191	101	9	62	84	75	35	113	3197	40	52	29	89	74	67	90	317	51
ENSG00000073150	196	68	352	1028	124	313	1260	152	11	2740	627	205	82	1846	50	0	1856	56	124	1424	89	733	1066	99	151	399	203	15	284	2741	82	1166	139	380	59	136	1497	758	6	349	397	234	279	450	70	244	195	549	1633
ENSG00000073169	9135	3839	4182	6619	5244	4467	4288	6672	468	6907	1555	8346	4493	4751	5563	3176	3355	3755	2381	4258	8209	6557	3760	2087	5016	2785	5064	5952	3345	5971	2875	1888	3026	2466	5548	5183	5057	3856	2533	3160	4767	4938	1730	3684	3512	3767	11177	5786	5432
ENSG00000073282	14	117	6398	5232	3484	9307	1040	359	218	4	2125	166	23516	1359	1408	76	106	5890	57	166	90	562	96	166	151	12	14645	27	17144	11127	10632	31	3484	1888	515	2783	191	22	76	98	618	28	15892	420	371	157	335	54	19
ENSG00000073331	3122	2254	1754	3047	3559	3311	3059	1738	2681	1986	5741	2763	2983	3924	3071	3299	759	4767	2515	3714	5109	1072	625	3366	4849	937	4417	2741	2519	1674	2307	1266	6336	319	6545	1697	3691	3498	1230	2089	5045	1419	2044	3449	693	3652	1981	4105	1358
ENSG00000073350	1047	1407	3658	2154	2006	2344	1127	563	62	1214	1869	1312	5998	1273	714	1816	3633	2701	1194	659	1901	4105	697	333	1575	556	4732	562	2654	4933	3437	755	959	7196	1298	326	1558	588	326	559	339	209	3107	1192	681	841	1274	619	251
ENSG00000073417	7969	2959	2589	2820	6631	5663	10975	1806	4420	5645	4683	4017	3906	5209	3465	6203	6483	2683	2571	5600	8279	10442	961	9214	6336	2290	3642	4044	2727	4022	2064	919	3315	521	4686	7861	5207	4745	1025	3397	11206	7428	3176	3348	1912	5459	4262	5822	2980
ENSG00000073464	189	1128	181	1142	1090	111	21	37	73	60	2302	770	1143	2828	346	54	254	1032	2068	128	5169	1436	9	2856	76	34	1611	604	458	256	1256	683	1737	30	945	1721	143	3936	157	618	451	22	27	3161	50	434	51	899	1288
ENSG00000073536	3418	5352	4611	6528	3421	3340	1525	6456	639	1815	2511	4714	2157	4587	4702	9175	1839	2347	3036	2559	3854	3913	9372	2916	977	1511	2317	4416	3285	4093	1762	2750	2742	1396	3533	4531	4396	2858	2817	3670	3051	1776	2618	3662	6780	2026	4084	2838	3432
ENSG00000073578	12836	29364	7424	35833	11369	13810	9647	20037	13106	13710	10040	28350	6232	12588	33090	9932	9413	11182	17107	8630	48057	16371	15084	14993	7853	21185	6070	7218	18413	10859	6168	12524	7481	36640	9838	13754	16917	10472	14108	11829	15925	3896	6243	14645	16682	22187	6428	8115	19666
ENSG00000073584	13484	19233	9564	14899	20450	18591	7466	13408	14186	8398	21502	18459	10429	18292	17121	11121	5494	10971	8882	10909	19622	15968	5208	20325	2494	6103	10442	16082	13742	7912	9010	5689	15965	1083	14532	18071	10094	16080	4930	10344	13025	8172	8285	14478	20972	16675	7162	16318	4524
ENSG00000073598	497	476	470	393	347	196	285	1397	63	87	569	541	366	626	710	708	367	437	472	271	821	932	469	384	196	75	515	476	321	642	248	340	258	66	533	464	397	360	166	595	568	236	238	506	636	267	265	819	139
ENSG00000073605	1226	242	171	120	517	490	306	112	283	220	468	458	644	353	210	373	272	715	273	273	827	889	112	247	1225	61	657	592	330	501	411	233	267	66	794	910	894	434	131	551	634	538	248	209	421	529	989	1004	60
ENSG00000073614	6855	6377	6591	5920	11375	9146	9418	5844	4480	8779	10594	9816	6149	11326	9908	7401	8662	7444	6701	5598	13154	9913	4302	13455	5955	2504	4603	4653	7397	6650	4671	1516	8548	737	11427	7603	3600	6487	2099	4078	10478	2485	6356	6717	11206	6945	3830	8883	4020
ENSG00000073670	634	504	239	577	184	750	205	1268	84	1603	46	1224	211	979	356	807	623	129	102	337	136	1943	10961	234	214	37	229	205	191	1624	100	10000	159	3066	192	1304	436	118	102	231	312	434	75	406	1842	859	398	281	360
ENSG00000073711	2467	2523	1536	4701	3185	4893	6283	2524	4387	1000	2973	832	4146	3291	3125	1746	6718	2053	1849	2238	2780	4215	984	5440	7043	1421	3440	1463	3558	1857	2892	1109	2682	336	2672	2419	1917	1883	514	1483	858	1137	4853	1210	9711	3076	950	2089	1513
ENSG00000073712	8817	5358	2080	5906	7821	3283	7475	6490	9541	4095	3908	9751	1914	6398	3785	9689	3893	2861	3743	4842	3887	10986	763	10679	3773	2934	2329	3268	3538	1509	2125	2499	7518	246	6889	8287	3255	2947	536	2767	6366	772	3142	2411	14802	2696	1723	3506	2478
ENSG00000073734	4	2	9	17	12	12	5	2	11	0	23	0	12	9	4	8	10	16	42	3	7	15	0	3	59	0	19	1	29	11	18	2	12	4	23	7	35	0	0	2	32	0	13	2	0	17	2	9	3
ENSG00000073737	34	38	159	84	537	408	152	28	35	29	889	46	556	206	202	125	20	175	87	143	58	82	24	23	50	8	1022	130	348	1219	473	11	47	499	271	18	90	8	108	62	27	24	205	17	15	195	119	261	12
ENSG00000073754	10	10	2	228	1	42	51	27	48	15	46	91	1	6	37	12	3	315	2401	2	8	10	10	6	460	24	39	0	55	11	9	60	35	10	45	3	129	28	1	26	14	4	2	47	0	7	20	18	29
ENSG00000073756	493	70	80	265	3483	480	2744	5	2416	73	689	213	572	341	17	105	50	183	684	177	330	1118	23	3474	69	79	546	23	102	282	945	437	270	34	83	419	1485	53	4	255	814	0	3251	265	86	198	8	727	338
ENSG00000073792	309	3390	2073	14398	1460	4858	4098	14761	5713	9484	1203	7777	3029	4025	4942	13539	5513	1850	2290	2840	5913	11068	3673	8341	26505	1461	4058	4874	6005	3939	1746	129	3262	248	3806	17453	5910	6022	2894	2838	1917	1246	3551	1680	11656	3596	11959	4713	2091
ENSG00000073803	4440	4561	3201	6986	7074	6983	3515	7490	5623	3972	6049	6396	3884	6900	6168	5037	5433	3431	2902	4040	6232	8608	2483	8597	2072	3233	3991	6197	4713	2935	3055	2798	4194	1344	4098	8858	3661	3594	2697	2327	3523	2943	3735	3553	5929	5076	3477	4821	3692
ENSG00000073849	4977	10424	18891	5545	38491	1700	2827	21188	778	3361	17620	1382	8801	11793	33406	13472	9004	4924	12365	9676	39220	11974	8252	65087	28317	5874	5597	2673	15666	5250	8534	1206	8612	7948	14406	28973	5304	40053	5521	7446	6236	3467	4590	4090	14568	5172	9927	25889	6272
ENSG00000073861	16	119	84	75	28	22	33	29	44	50	98	51	21	18	304	74	32	410	318	239	34	40	17	21	976	42	139	62	1145	18	97	13	118	2	816	13	386	89	174	650	96	4	14	22	8	83	291	258	32
ENSG00000073905	195	771	215	714	317	323	399	528	300	242	178	373	165	379	264	189	283	270	535	167	143	352	440	331	332	164	185	143	181	283	157	298	60	230	164	280	350	340	287	275	307	79	222	281	408	413	114	109	621
ENSG00000073910	3421	1098	5372	1780	3131	969	1727	2251	840	530	3082	518	1867	1935	711	567	3745	2596	1314	1488	5048	1776	346	4981	10379	1076	1743	1051	1733	2093	1400	244	1111	567	2179	1793	1749	5283	310	671	1569	391	505	2533	377	626	436	1264	441
ENSG00000073921	19718	24305	17790	25105	52144	15711	13544	34067	28346	9675	33887	27816	17024	18075	34248	20663	10300	21371	12893	27840	28929	38628	11274	33746	17719	15380	14059	11807	25760	17859	11038	3338	40890	1799	19637	18103	15284	25633	5687	9358	33959	3777	17080	23850	39690	12070	14265	13680	6549
ENSG00000073969	5751	9464	6663	8595	9544	8530	7137	6537	4609	7049	8582	7007	4910	12764	3991	4480	3531	6590	3454	4621	8117	6425	4770	9840	2936	4202	3699	5147	6842	5243	4233	3521	7052	1064	7067	11367	4934	6774	1604	5656	5739	1827	4136	7121	7887	8953	2774	5948	4885
ENSG00000074047	162	67	809	152	72	122	48	260	89	237	149	203	445	294	941	102	431	173	1059	183	274	118	32	443	105	65	226	58	216	144	147	201	62	129	254	645	139	752	46	346	30	40	42	235	108	103	473	841	92
ENSG00000074054	8751	13158	11581	13627	18102	7642	13332	18900	5710	20171	12363	10200	7375	12820	9447	6374	8147	9562	8170	15403	13652	13646	9541	17820	11171	4726	6863	4297	12684	16449	6828	5299	8624	2454	9105	16051	7986	11559	5158	6477	8275	3265	9312	10393	12432	7240	9463	7688	5602
ENSG00000074071	8804	15730	10334	10079	8504	11107	10666	7300	2601	10475	5656	15380	4753	7953	8124	6546	5276	7839	10509	9812	5920	10990	9282	7067	4747	6382	6569	12449	11846	8594	4248	10897	6160	9402	8640	6100	9694	11309	12488	8530	8332	6637	4735	8195	9770	10309	6653	6110	15508
ENSG00000074181	13685	2083	30636	16511	8764	8847	11061	18181	2047	4587	5871	11422	30132	14808	8439	2957	76142	10645	5024	10664	3660	17401	11693	15848	4665	2468	18162	1826	39728	30537	15689	6240	4253	30521	8627	4055	5996	4650	4387	3864	2022	4516	23760	5363	4554	2996	3046	3734	9031
ENSG00000074201	15850	8250	6364	12229	11935	5425	4224	22540	7386	6725	9988	24141	8304	6761	15659	10670	163455	8776	207100	6017	13075	12737	3718	9929	4869	4507	5991	9435	8521	6073	6579	1307	13750	1194	6737	8941	7839	8896	4526	6926	11013	4082	5326	10709	15447	47714	6248	5768	3433
ENSG00000074211	73	53	1172	2232	2709	5174	216	23	38	19	1122	79	4993	937	120	40	179	4080	9	38	29	283	113	43	37	72	5140	7	8002	7593	3971	21	1044	4166	41	32	188	31	1	11	190	4	5457	28	28	124	127	55	7
ENSG00000074219	13187	3002	9680	4339	10859	2013	5365	7979	1011	2255	10233	8653	7550	9380	9464	9126	7896	7168	5224	5904	15044	8344	6368	16299	2746	2994	6370	5349	6958	7894	3715	7284	7751	2705	6760	7746	5622	6976	5203	5001	7019	5206	4748	9634	8610	3275	3855	14996	5861
ENSG00000074266	3111	2686	1837	1625	5514	2538	1454	2189	2283	1803	3258	4791	2545	2906	3923	1766	1066	3810	1407	1765	5050	4130	1048	4016	1608	1179	2258	2219	3873	1942	1596	296	4429	256	3004	3326	2525	2793	669	1391	3625	776	1214	3092	3543	2438	2793	1906	933
ENSG00000074276	266	545	2261	2193	208	1425	202	1377	123	1126	380	468	466	4394	256	93	293	1594	197	2279	584	586	260	1756	241	737	542	183	799	555	750	2426	592	726	192	946	1042	1172	269	659	284	1369	339	795	748	1135	868	964	1284
ENSG00000074317	34	894	411	57	18	28	6	608	2	717	67	108	56	1508	14	2	60	23	12	766	41	42	64	53	18	18	148	6	198	136	95	686	60	444	6	147	50	47	0	1864	12	532	42	151	83	87	409	455	144
ENSG00000074319	7474	12716	8389	12546	12390	7116	9757	6726	11617	9867	12543	15958	6809	6587	12594	8765	6749	9296	6888	8392	11217	7761	4165	10479	9911	6405	7913	5583	7696	5682	5210	2258	10656	2681	9456	7350	8980	12931	6177	5152	9283	4346	6474	8976	11198	5859	5284	5387	5905
ENSG00000074356	5820	3118	2304	2034	5229	3298	1795	2639	1924	1523	3019	5622	3428	5159	3758	3420	2777	2936	2791	1791	6792	4490	1464	4577	1801	1598	2824	3891	2798	2258	2441	1353	3170	484	4035	7419	3331	2748	821	2733	4563	1589	1979	4464	4156	3530	3848	3517	1220
ENSG00000074370	887	1541	9503	1788	1150	1885	3026	727	406	570	1212	16313	1659	6138	5896	592	1383	3373	4785	3717	9649	1001	629	2412	5669	754	2949	724	8998	1364	4676	1815	535	1130	15842	2277	2935	7838	2067	6557	388	358	953	2249	572	1898	4165	5181	374
ENSG00000074410	33	858	6967	32883	5983	7319	912	6296	500	706	3717	6310	17959	1408	795	157	291	13033	1504	2228	7808	1261	246	3075	348	1525	13744	855	17213	8990	8917	636	3380	2327	2271	6588	1606	12330	434	323	389	15	17899	1054	753	1592	787	13090	739
ENSG00000074416	4362	5546	18055	3992	3599	2173	1101	6436	533	1935	9472	6726	4816	2364	5320	1182	608	4835	2798	8907	3434	6083	1966	27366	2030	1008	10864	1341	11977	14168	4104	2135	1955	5551	3079	4274	9572	22720	5438	5845	5404	691	4627	2170	1368	2368	2671	6425	2656
ENSG00000074527	616	85	1187	441	1260	293	78	197	323	90	396	212	2072	774	1698	321	980	878	1284	298	1081	914	77	8163	221	40	776	91	919	679	939	39	212	131	335	1068	421	1674	277	149	44	80	751	152	560	323	230	971	50
ENSG00000074582	5926	4775	3591	4407	3684	3176	2951	5152	1251	3948	2291	5097	2000	3029	3379	3261	1604	2838	3280	3302	4482	6114	3398	2467	1589	1724	2136	3873	2131	4427	1930	2792	4396	2676	3275	4189	2908	3697	3053	3323	2537	1754	1292	3987	4979	2130	3869	3296	2065
ENSG00000074590	453	566	2409	2368	232	726	251	658	487	756	607	2029	2365	875	713	221	1271	420	444	1514	441	2195	296	1161	544	472	1795	195	3096	1249	1439	634	396	423	760	430	1069	1552	402	336	337	209	3562	533	1061	468	315	648	1543
ENSG00000074603	7068	5477	2188	3524	6842	7210	8596	6812	4190	1760	5509	6878	3801	9276	5867	4151	6113	3733	3002	6847	6098	6773	834	9049	5529	2603	3103	4661	3077	3712	3467	826	5559	627	6558	3607	3058	5373	1092	3893	9447	3862	3144	3216	7464	4834	2087	5899	2008
ENSG00000074621	5932	4190	2547	2776	4825	2968	4672	2736	2599	1190	5222	2662	1792	5345	3198	3800	3954	2084	1488	5043	5860	3714	2550	4335	4724	1521	1975	2860	3336	1282	1712	1264	3592	544	3542	3725	2158	3194	1431	1537	3812	1753	1549	4396	4067	4674	2325	4037	3496
ENSG00000074657	9796	4556	5670	3455	21625	9368	9749	10779	3500	3245	25739	10997	10568	13245	11604	609	26742	2685	7635	5815	14962	12117	5145	22121	10290	1764	4718	3536	9982	8384	6466	4778	12305	1327	13693	10728	7534	15276	4574	8944	12654	5572	9683	3990	33769	10814	7227	7072	3886
ENSG00000074660	1446	285	486	742	415	344	436	756	141	345	856	674	579	988	417	416	541	558	532	727	852	1051	331	1169	1131	203	771	414	1481	545	747	260	579	331	1141	467	1262	506	320	748	319	135	500	524	445	651	484	782	426
ENSG00000074695	10562	15122	5973	16917	17791	49307	42159	11549	18382	24408	26782	10522	10471	23266	8861	20769	23822	11385	14577	11131	23779	12314	5360	33551	18805	6437	5959	10221	12312	7125	10326	2624	16564	1473	17639	19339	13154	19528	1811	10345	8798	5094	11243	7185	31845	19781	4462	19016	7023
ENSG00000074696	23529	22533	7569	19686	18012	20640	27792	21627	18583	12810	23897	18269	6648	31912	33336	12558	20336	10964	10239	27067	19143	19429	5349	24835	6014	11450	5760	10753	19470	12647	7757	4153	16587	1718	14746	15490	12601	16052	6498	12480	36079	8813	11412	10791	34109	29249	5991	24421	13441
ENSG00000074706	629	84	111	99	151	101	58	85	91	40	223	123	245	82	495	193	56	560	177	263	359	177	15	212	903	55	304	118	611	96	239	23	174	13	627	101	370	154	139	415	63	38	69	167	99	122	289	257	37
ENSG00000074755	6605	11731	11145	9280	11321	9231	6116	11910	2523	3083	8588	12618	6714	12450	10125	7373	8381	10258	5916	6258	15299	15150	8096	9194	8186	6186	7097	6499	8672	6406	5097	8672	6440	4384	16278	7616	9923	9717	5151	8135	9411	2742	5796	12318	8103	7281	5625	12097	6415
ENSG00000074771	10	4	0	0	6	4	0	0	4	1	0	0	0	109	2	15	4	2	0	4	4	4	4	0	5	4	0	0	1	4	0	4	0	0	0	4	24	2	0	0	0	16	0	0	0	0	2	2	0
ENSG00000074800	121818	382859	226520	343192	214675	196547	229179	137129	51793	294586	202086	312511	146295	84279	175606	67012	191244	126353	312550	127461	160386	370884	268533	166072	73697	123303	192647	135416	331170	293997	124691	193293	134847	163311	134890	258312	164069	287175	377874	240852	239177	52070	174283	189362	185131	231383	37054	169740	274017
ENSG00000074803	181	21	38	70	37	55	177	40	26	35	35	48	47	267	14	21	42	71	25	9	133	105	6	115	16	0	80	67	7	7	50	84	85	7	72	18	65	79	1	37	81	46	6	18	9	41	45	142	106
ENSG00000074842	15259	15164	14158	23117	11324	11589	20614	15566	8296	16279	21901	13663	5521	13175	11932	10879	7817	11071	15118	12630	18707	14318	11287	13013	24974	9238	14300	8792	16389	9946	8323	13568	12024	8160	14964	23513	38993	17969	12511	13656	9994	4934	7804	18212	15470	11161	7234	12790	27131
ENSG00000074855	3035	1605	2766	2183	2266	1274	1361	2170	287	775	1627	2091	2146	2035	864	3206	1445	1460	1282	1250	1301	2387	1546	1208	2829	1658	2464	1009	1096	2531	2546	700	554	1515	2109	2172	2172	1690	1342	801	2265	1275	827	405	1538	999	2505	799	1207
ENSG00000074935	1514	445	337	927	2102	1585	878	684	828	766	654	1137	1154	567	411	4346	574	1172	342	717	2005	1461	206	919	1255	341	999	1116	495	540	528	255	837	180	1321	783	664	714	112	855	914	352	379	733	692	563	722	1309	311
ENSG00000074964	10785	4952	9531	4025	6865	1698	2518	4702	683	2917	6647	7501	6623	2567	4635	5837	13189	7924	5544	4717	6762	12121	4182	5811	1402	3264	7497	5275	4456	4930	5400	1446	4375	5789	7678	3774	4667	7391	6168	4298	3145	5150	2547	6537	1968	5074	2590	7159	3220
ENSG00000074966	145	104	78	37	136	133	247	90	91	68	169	95	251	229	133	119	66	166	213	143	309	317	26	187	255	41	156	104	265	62	167	27	116	45	400	83	200	184	30	174	167	89	45	256	177	279	236	247	32
ENSG00000075035	17	10	40	20	5	8	0	21	27	2	0	3	31	2	36	14	65	14	20	25	13	32	4	69	25	0	38	4	31	4	13	4	0	4	26	7	30	54	4	6	0	1	3	1	3	12	0	31	5
ENSG00000075043	67	3	88	28	3	9	3	123	2	153	31	14	43	122	8	1	810	13	4	26	9	17	1210	10	12	20	10	1	4	2374	3	11	5	5	2	71	81	4	0	3	3	235	32	2	43	4	251	6	137
ENSG00000075073	1547	225	487	468	173	99	161	770	70	134	279	290	237	833	561	594	292	276	360	145	314	431	34	869	210	132	232	321	349	364	200	249	182	230	583	287	96	304	542	527	339	467	172	748	221	196	508	428	226
ENSG00000075089	2948	2588	1031	971	3532	4267	3350	937	2470	2185	3139	4143	2247	3458	2306	2856	1933	2265	957	1519	3038	3215	671	2596	1817	1020	1866	1622	1466	1071	1600	477	3138	357	2675	4335	2531	2884	380	1795	2595	1138	1434	1665	2651	3283	1308	3104	1058
ENSG00000075131	1841	1130	498	1664	1253	2374	1454	1022	1313	843	1905	1010	670	1192	963	1171	1148	670	693	1144	1282	1411	409	1059	1344	484	867	1223	1235	868	653	828	936	138	1022	1651	1121	1100	243	963	1763	727	423	1148	1923	1130	751	1688	755
ENSG00000075142	11483	9834	5401	16596	9173	9680	9569	10857	10918	11159	10233	5605	4317	14770	7508	11711	7206	9075	5756	7657	10719	13759	5839	10724	7463	7147	5651	5063	8562	4621	4832	2554	6655	2192	5617	10479	7610	12864	3184	5771	8477	3472	4865	6863	10564	7775	4992	7102	5178
ENSG00000075151	9676	10191	12689	13475	23548	13963	17454	6594	7593	11997	14318	20759	9919	9702	11216	8740	13725	9522	8702	9903	15379	15531	9275	23631	14396	3610	6863	4266	8554	15228	6652	3862	9288	1503	7896	11664	9533	7424	2975	4799	14850	5232	8657	11439	15385	16156	3413	14494	12448
ENSG00000075188	1681	2554	1465	1429	2362	3466	2511	1606	1807	2752	2000	2724	1692	2450	2196	1717	1046	1968	1016	1267	2411	1940	857	1722	1311	759	1304	1594	1883	995	1562	821	1844	657	1502	1855	2298	2664	586	1426	1618	1243	936	1994	2968	1890	474	1861	1630
ENSG00000075213	332	261	1489	882	588	5119	2809	50	392	560	3407	1471	597	133	257	1560	33	358	27	358	2802	758	11	4895	5724	50	1911	95	181	163	1410	10	524	0	2541	3154	469	14396	23	18	2490	27	23	173	54	234	75	156	252
ENSG00000075218	3407	4041	1592	4691	2162	4197	7502	11598	1239	6828	1363	7097	977	5193	1539	2967	2194	1374	4127	1562	4810	3993	2535	3544	3460	1159	1094	839	3985	2857	2222	3846	1920	1001	2615	6066	1615	2403	940	2580	4214	630	712	3653	3596	2976	1069	2719	2384
ENSG00000075223	10009	7374	5819	6748	5549	3471	5938	8261	2861	6223	9573	29209	10599	8674	6501	115473	11757	5834	3687	19281	7809	21728	562	5468	3162	441	8401	8743	1790	12694	14476	235	10979	388	38617	5956	5989	23829	1203	2048	4493	204	10945	3602	31891	3693	1798	6608	2097
ENSG00000075234	3819	4029	4524	7652	3886	1892	5883	9331	1030	5782	2082	4861	2021	4213	3695	6590	2267	3231	2542	1898	4012	4066	3094	3547	6482	2909	2154	2727	2764	3867	1932	3008	4319	2160	2986	7097	3690	3639	2426	2913	2187	828	1610	2615	4624	3379	2756	4465	3343
ENSG00000075239	8577	10159	2423	10927	8786	5880	5628	4671	10825	3600	7628	15331	4284	4912	13290	7127	3227	3916	3719	3847	9654	4823	5899	6522	3429	3963	3355	3432	4317	4050	2703	1718	9145	1373	5338	8426	6335	5647	1177	3472	8732	1878	3547	3079	12033	4122	2762	3117	3083
ENSG00000075240	5414	15516	7930	50415	4630	11489	19732	22142	2371	36156	7739	5019	7168	6428	8695	7680	2420	7065	2829	13958	7695	8635	12153	4970	8814	6024	7352	5039	13027	14769	6390	6321	4906	2822	7065	7524	8358	15978	6546	6969	4419	3754	5224	5475	10499	30039	12309	6848	8243
ENSG00000075275	786	16892	14999	31570	8397	9668	11536	34943	8258	18345	6323	8708	9270	13342	12500	6938	353	4924	257	8975	2108	13938	459	6579	605	2992	8408	3178	14034	20140	8366	6845	4824	5546	9105	15327	13963	15757	636	3809	5858	1494	15216	4512	13697	19265	7553	8090	5078
ENSG00000075290	21	26	2	6	4	14	11	0	6	1	2	6	17	12	19	60	31	14	33	13	11	620	10	0	174	0	17	11	1	3	2	0	5	2	20	76	22	14	0	53	34	36	4	6	3	20	61	37	0
ENSG00000075292	12099	5811	5882	10492	18877	16192	14752	5436	12043	8036	12023	11882	11855	15859	10492	9571	9892	9168	6245	6818	18482	15098	1707	18338	12740	2253	9009	9198	7088	5077	6792	2188	11487	489	11970	17849	8308	13352	2176	6906	11712	5531	7027	6951	13838	11171	7332	17033	4552
ENSG00000075303	9797	1674	1153	2952	4885	6903	4332	1574	1190	4395	3936	3632	1828	7476	1750	7507	2493	2295	1976	5138	9790	4106	464	7655	2297	1332	1779	1698	3167	753	3043	225	2289	182	3787	3985	1498	4083	204	1248	4075	1355	859	3466	4336	3163	1464	2647	773
ENSG00000075336	3325	3231	1574	2840	3210	5446	5177	2976	2649	3584	3783	3289	2065	3525	2016	2370	3054	2066	2530	2446	3307	3600	1669	4651	2026	999	1039	2940	2577	1694	1767	1345	2365	736	3078	3378	2006	1876	1306	2039	2285	1700	1406	1944	4981	4403	1658	3139	1846
ENSG00000075340	404	67	150	28	14	23	94	41	59	29	33	19	231	58	114	132	5506	51	120	99	36	534	153	170	268	32	116	20	159	33	71	47	55	201	234	144	650	97	159	98	21	8	30	248	51	12	182	116	261
ENSG00000075391	7963	11461	2361	13254	10160	5400	5654	5192	7678	3349	5579	14270	3737	5430	9015	2048	6715	4875	4244	5439	4768	14497	1374	6904	7699	1480	4979	3759	2207	4452	3559	2288	4901	824	6495	4799	5907	7596	3344	6199	5362	3094	7613	5093	5324	6823	6173	3988	2465
ENSG00000075399	7608	4354	4151	9724	4477	4151	3097	3650	591	9434	3662	5595	3435	3227	4475	3182	1431	4015	1655	2070	3329	2891	5835	1474	3241	1057	4254	3872	3116	5410	2387	4963	1452	3458	5723	2464	4831	2595	2329	2077	5454	2272	2171	3440	5770	2032	3573	2450	4455
ENSG00000075407	1613	1848	866	2418	3435	2999	5752	1821	2903	1205	4446	2577	1541	1652	1583	3741	4746	1261	1903	1216	2362	3468	1168	4665	5281	510	1913	1453	1296	936	1140	676	1492	82	2287	4266	2867	1181	703	1381	2155	864	2500	786	7222	3125	1425	4899	392
ENSG00000075413	13713	8310	5257	9169	13836	7044	5321	6633	8727	8732	6035	15144	9422	10849	5846	6041	6502	8894	6726	6383	7828	15552	2851	10743	6664	4130	10101	10161	10075	4210	6119	3994	9487	736	9351	13492	9202	8306	3517	7167	9402	5250	6602	10291	10315	8542	7710	6033	4171
ENSG00000075415	62502	77510	65597	48718	56713	70490	57997	44707	72052	55904	35864	65681	37530	73020	72900	79619	94347	43774	50540	36105	43211	61405	55071	46842	28016	54929	34177	30791	63366	37639	28932	55557	43855	54211	33836	58438	49221	48905	36627	50444	49753	26775	36406	54079	70307	59372	39646	32339	71813
ENSG00000075420	5968	4661	4998	8567	8336	12480	12055	8421	9955	6890	16859	10998	5121	7517	9551	7363	9686	5342	3766	6236	10979	9425	3451	21374	16431	3633	3795	3031	5678	4211	5581	929	10846	793	8125	12059	6330	11801	1169	2389	3033	1921	7413	2999	14052	7008	1929	4954	4060
ENSG00000075426	6626	6301	14270	16064	5512	10566	25862	4661	5054	6833	11118	27029	19533	5877	2921	4615	9307	8417	10100	8407	3008	16621	5182	10634	3602	4655	13031	1361	19251	13561	9237	10705	4801	16570	6032	5656	3837	4333	4397	5991	6532	1074	18445	3235	11141	11087	1402	4473	11132
ENSG00000075461	3154	6	70	5	24	4	3	22	19	9	52	1661	57	17	11	6	1287	8	31	261	6	297	95	37	16	16	673	2	35	214	51	36	6	38	16	24	34	3	2	8	2392	3	80	296	32	40	12	28	0
ENSG00000075539	5885	4727	2963	5498	13270	9379	5510	3506	6500	2268	7480	6668	4365	9438	7709	2989	5765	5596	3279	4852	8521	7353	977	12560	3594	2041	3737	2483	5740	4062	4046	688	6285	321	8507	3053	4221	7332	1024	3124	8830	2029	5161	3993	7931	6230	2319	6291	2415
ENSG00000075568	6539	9895	11201	15502	13666	16493	15656	14649	4838	9034	13141	11355	7868	14950	7468	8876	11853	9803	5481	8955	15298	9106	6488	16520	11740	5551	6719	4030	10692	9391	7701	2609	9804	1579	10237	14737	6952	12371	2734	5862	10040	2085	7214	9288	9091	9840	4076	10618	6534
ENSG00000075618	131322	5659	32293	70597	16019	9785	3510	50204	432	4537	18207	50421	33307	10351	15799	22502	39944	11955	45968	3917	15740	19340	3437	46991	2664	2719	35963	14696	60567	28586	17296	3009	28599	25291	38309	50758	2993	29228	5456	41655	2337	1442	26528	13935	28218	1979	4675	35794	7473
ENSG00000075624	701788	684206	715489	1500424	515163	447877	685193	1260978	726248	478548	601830	917684	379063	801610	404382	238939	327207	538105	715167	559755	365191	679763	1007334	639408	387616	795058	480141	397548	939119	632808	349865	1262196	571540	799389	570721	454549	598747	610402	514490	576733	540697	337544	605262	522862	862693	450487	303394	359889	907679
ENSG00000075643	321	9088	2153	9708	7957	7437	13259	3072	2897	10348	7680	2063	3250	1450	933	2157	2225	5632	1161	3159	6192	6853	1974	3801	685	3914	1809	2519	5087	1939	2621	4759	2102	1324	2156	6706	28120	4313	798	892	10409	389	6398	2307	3363	13329	2857	2001	33815
ENSG00000075651	4004	4455	3247	9041	1822	8125	6398	8412	12010	1796	3722	7408	5016	3290	756	5867	6112	2965	793	3829	1966	7108	2256	2586	3586	5100	3055	1198	6195	4502	3110	3179	1795	1510	1716	4396	11141	3342	1148	978	1658	1875	10695	558	7040	4239	1196	764	6018
ENSG00000075673	59	137	4217	134	796	1963	237	127	8	8	855	10	5731	663	30	5	17	797	0	7	354	27	126	180	1	20	2324	9	3	2040	1184	89	4	1885	2	39	45	97	6	0	53	2	1862	49	25	0	14	66	64
ENSG00000075702	3988	2304	2336	2717	1463	3163	4365	4206	187	3026	1299	5113	1000	5362	693	3142	2576	1358	3623	2415	2627	6621	5442	2666	1053	1973	1465	785	3776	4005	1605	4854	1447	2144	2725	3465	2050	2087	756	2755	3370	1684	646	3964	2875	2262	1223	1410	1939
ENSG00000075711	3251	4203	2740	4273	9463	7101	6479	6123	5031	1794	7235	7941	7206	7328	2585	6498	7904	3045	2152	4272	7104	8876	1107	9628	6385	1729	4119	4423	3792	4736	4055	638	6233	642	5233	5318	3719	4538	948	3497	3398	3783	4891	2360	8503	6033	2908	6352	1473
ENSG00000075785	43816	106164	67626	83003	110041	102202	81475	149282	128013	42476	93831	83030	49922	113147	84378	27020	32929	80712	34552	74991	86203	74884	42098	114224	58631	73697	36233	55193	78154	61779	36271	60413	98911	24024	50196	42640	51855	97086	75654	58708	41945	32522	44035	45847	72419	92243	46309	67095	56555
ENSG00000075790	11139	6690	4737	10108	10820	15478	11560	4312	12671	6617	24906	13336	5351	13266	3672	31057	5880	8922	6249	8051	26210	17109	2161	32118	21109	5303	9185	6435	3528	3460	7196	3960	8334	834	7465	16121	6410	17793	2380	4346	12739	6421	4862	7932	10297	13894	2801	16111	3204
ENSG00000075826	15649	19336	10968	18613	7971	10685	7620	10202	29880	9117	7084	17636	8321	9854	6541	13226	6311	9077	7160	7312	12888	16557	5520	10198	12396	13010	9822	13381	15881	7668	5329	22069	7309	12486	7794	13202	16605	25194	20570	15933	7437	8405	6837	8591	9546	7935	24311	9997	12869
ENSG00000075856	9398	9112	8384	10843	11116	9919	9895	5232	2876	9768	8752	13429	5130	11546	7912	7353	8834	7742	5869	6003	12315	11659	6293	8498	6046	5112	4645	3803	7682	4563	4905	4033	6867	2126	8625	7086	7279	9141	3422	5795	6792	2633	4597	9084	9442	7915	4690	10615	9959
ENSG00000075884	1052	944	260	467	508	2422	316	584	957	935	833	286	593	646	1110	321	530	1075	4321	1227	798	1963	165	645	35532	286	735	1476	1911	6352	798	1666	5400	147	3064	278	1565	780	1307	2433	793	312	440	5677	249	950	656	907	316
ENSG00000075886	114	74	51	141	43	51	67	110	23	59	36	93	66	49	80	91	55	55	77	36	49	281	36	37	74	17	57	34	69	42	30	49	40	11	50	90	50	45	58	90	60	25	43	27	93	45	63	81	29
ENSG00000075891	10	7	10	2	4	3	26	4	9	0	4	4	6	13	1	62	305	4	20	7	4	16	2	2	10	0	5	2	36	8	1	1	0	0	6	7	24	22	2	4	2	16	0	0	0	1	18	1	2
ENSG00000075914	6191	4574	4144	7496	4601	2897	4762	5031	3479	2358	3616	4145	2841	5223	4506	3219	2298	4015	2645	3369	5243	5908	3749	5049	3739	2468	4176	3619	6106	3318	4983	4664	4091	3649	3497	4695	3856	4541	3460	4009	4297	2275	2872	2785	4110	4066	4101	4842	4331
ENSG00000075945	6993	10630	4657	6751	14003	4617	4984	7824	3913	4177	11631	9877	5756	8134	10074	5605	4941	8186	3772	8365	8865	8150	910	14194	4929	1564	5226	4580	5834	4117	6261	1613	6126	710	10821	7951	4645	8556	1450	7902	4896	3116	2697	4137	8921	7758	2539	14311	1520
ENSG00000075975	4181	7125	5199	4584	6187	2720	5492	5639	3996	3584	8291	5753	2843	6889	5081	7990	6129	4089	3365	4940	9081	7056	2935	8135	4034	3319	4628	3874	5717	3446	3739	2307	5216	1461	5269	4922	3293	6637	3513	4533	7311	3072	2790	2979	6482	7258	4605	4853	1540
ENSG00000076003	7568	8757	4593	8064	6423	9475	12020	9431	6402	8216	8463	11286	3197	10327	5317	6024	6280	4363	6086	7093	8868	9655	5340	6601	4989	4843	3154	3201	11079	8555	5305	3769	9435	921	6516	14381	5370	6898	1724	5950	5510	2350	2961	10645	10945	7253	3604	6295	3137
ENSG00000076043	8221	4986	2361	11108	7477	6016	4951	5127	12430	5444	6859	7267	5709	4809	2790	4452	2299	4400	3687	6630	9593	2960	4788	6413	2930	3822	5240	5144	8291	6689	3619	1570	8374	1665	4464	4970	5123	4253	1589	2699	6329	1401	4781	3202	13102	4829	3970	4070	3230
ENSG00000076053	5823	2092	750	2416	3374	2919	2626	1450	1965	1587	3233	5671	2275	2270	2257	2330	1931	1474	1344	1836	3271	1646	752	3017	2104	1309	1694	1561	2164	1598	1388	566	4024	353	3198	2725	1655	1628	364	1396	2880	605	1704	2092	3989	1867	1135	1771	733
ENSG00000076067	1866	1069	1841	1796	2165	999	992	1438	693	1004	1527	1710	1416	2085	1852	1800	2357	1868	1564	1190	1472	1735	1511	2316	815	1023	1228	631	1546	1123	753	917	1607	596	1576	1978	796	1261	1074	753	1325	443	2293	1229	3588	680	791	1073	1750
ENSG00000076108	14126	9652	15222	10035	18741	18615	15441	8552	5527	8398	15659	20853	9522	20818	13505	17033	24825	18149	9660	9171	20255	26042	20545	16952	16694	8094	10438	5514	12176	10999	9110	5865	13136	5481	19347	11545	8763	8807	5190	9843	12010	4861	13736	15394	17033	11837	8516	16166	16110
ENSG00000076201	12735	23944	20928	29509	19991	8763	18571	34889	2448	8756	16464	22638	6397	24254	19428	17545	21354	14973	12715	13937	18754	25654	37256	18529	14695	14416	11022	10015	19256	12888	8370	28002	11798	27250	15373	10412	12307	16921	23814	11677	17007	8585	7727	10270	17521	18353	8239	13385	25956
ENSG00000076242	10673	9465	8693	12564	15315	6378	9559	17709	12131	5419	14506	15444	6606	12241	10374	11386	7605	10068	9141	8560	15057	14425	6290	15590	11129	7325	9660	9414	13409	5592	6915	7887	10895	2303	8492	10741	8165	13709	5799	9665	11964	3852	5744	9184	15935	11604	6166	8937	6739
ENSG00000076248	7344	5751	5108	7148	6919	7658	9120	4356	6272	5467	5025	7497	3539	9826	5918	4966	7026	4758	3077	4086	7322	5712	7248	4873	1899	4139	3284	2732	7713	5509	4268	2483	5965	3667	4174	6516	5007	7281	2610	3918	5060	4304	3457	5974	8093	5765	3327	5125	7903
ENSG00000076258	1506	1391	984	896	1620	1327	606	1436	584	356	1343	515	688	1329	1839	415	360	1333	450	777	1639	1041	225	1623	1660	456	1237	1283	921	793	534	823	981	485	2277	1065	1324	1459	635	291	1050	1127	498	1026	633	2631	853	1190	1130
ENSG00000076321	3073	4754	3338	1744	7126	2635	2676	2543	1269	1838	2813	3286	3322	4970	1945	2141	2605	3903	1441	2202	6341	4571	631	9003	3005	1104	1547	1407	1827	1432	2262	901	2826	341	4484	3267	1386	4191	412	1815	2886	1090	1045	2809	2364	3136	1242	4667	988
ENSG00000076344	309	466	843	219	733	59	58	451	36	753	1035	532	193	552	152	4077	64	89	100	127	408	313	1809	254	106	844	1085	85	191	1844	259	626	114	202	232	207	805	4478	123	123	156	3057	179	221	105	118	5290	1430	103
ENSG00000076351	5646	8800	8410	13676	5968	2127	2836	12072	2675	4019	7562	6966	2257	10152	5642	5341	4820	4943	4205	3307	8295	8003	17120	5694	1895	4678	3454	5645	7823	6937	3090	3550	5362	7600	6358	3746	7141	9568	4645	4829	5343	2548	6016	7761	12399	1616	4601	7404	5666
ENSG00000076356	6876	4483	5601	2659	3521	1267	2737	2207	1537	885	9466	7644	2518	3291	8574	9565	5783	2749	3575	5438	11884	5403	1040	7509	5088	2502	3232	1187	5332	4626	2856	3714	1173	2967	1856	16927	1885	1908	1217	3701	562	3077	2735	4358	871	9015	1760	8589	2112
ENSG00000076382	5186	9280	2895	6886	3568	7283	4353	8585	3806	3288	3707	10432	1585	9997	2024	5542	7091	2873	4969	2834	7322	12129	7622	5357	2633	2870	1788	1996	5922	5150	3896	7467	3401	1749	5506	8846	4727	4060	607	5520	6331	1661	1584	8521	5903	5683	1541	4112	3077
ENSG00000076513	11545	8974	10264	9356	11226	6724	8178	3748	3475	4199	14168	6595	6397	6740	9109	11731	8326	7994	3162	5806	15466	8102	2385	14071	8635	3613	8486	4276	12951	5198	5972	1981	8088	3004	10639	11598	5027	7283	3891	6403	7923	3406	7401	6887	5640	10278	4599	16654	3309
ENSG00000076554	2411	9340	4287	21962	6889	8169	18407	9823	9242	10001	25685	10102	5349	4541	3855	26176	7002	6767	4383	8965	14134	11829	6632	9140	7595	5366	7792	5355	8283	9382	7895	2905	3489	1824	5064	6773	10806	17535	1002	3852	3339	8674	7930	3667	11127	13185	4558	5740	2081
ENSG00000076555	7260	4345	3705	6806	4615	7225	17053	1935	992	2425	1702	2930	1981	4485	1716	1873	3802	3689	1075	1894	4406	2912	2318	2993	3669	1198	2266	1129	2291	1178	1821	4191	1405	952	5144	2996	3191	3522	622	834	3218	1633	327	4045	5052	5037	1306	2800	2402
ENSG00000076604	10382	17831	14268	14672	24237	3783	5853	18101	1148	6751	9203	13208	6493	18549	9276	4231	18467	6492	9818	8389	35940	17914	15459	21420	2827	7190	12015	12325	13485	15903	9257	6843	9630	6244	7571	14559	9850	17587	4708	12540	11220	4945	6485	19130	14285	10517	14064	19138	4420
ENSG00000076641	36848	3962	1180	11684	3553	6931	9252	10082	6751	4819	4817	22483	3066	27612	14960	12287	44766	6007	22611	6382	3051	15462	9166	8340	10161	2189	1610	5029	1770	12261	3944	1673	13875	1604	10588	2293	6638	3293	1524	5770	7176	3581	11642	2915	37203	3804	1956	3109	2593
ENSG00000076650	1794	2341	1551	1317	2275	1747	1358	2610	1073	1675	1459	2003	1221	1997	1609	2082	911	1747	1251	1419	2273	2506	889	3565	872	717	1715	1794	1265	1462	885	1298	1600	273	2309	1231	1145	1996	1523	1963	1683	1374	610	1962	1795	902	1209	1925	1150
ENSG00000076662	3882	3423	2905	3760	1720	1880	4047	3383	797	1330	1828	1610	686	2909	6051	2793	1513	3203	3197	3462	2958	1759	3518	1814	3541	1893	2089	1760	4802	2034	1983	5171	1558	3607	7022	1226	4267	3033	3444	5272	1630	1500	1385	2595	2798	1737	3259	2556	4043
ENSG00000076685	4919	5740	4866	3588	4772	6809	4911	4930	9429	3438	7285	9159	8374	4337	10091	11157	4594	4996	3607	4429	8325	11278	1917	9432	7329	4452	7187	4084	7927	5482	4326	2689	5382	1345	5534	5710	5608	4159	5183	5704	4164	3192	7314	5771	7367	5190	5028	7411	2436
ENSG00000076706	14340	142545	13515	712863	17088	206454	148378	194694	54682	101339	37449	31572	26300	14408	16254	10531	34291	29128	45035	9115	148324	22288	9642	327181	5204	10733	18583	38830	151500	53360	47057	12631	47002	27589	13531	112325	6783	129363	23838	13440	3187	22839	33327	52685	251767	10989	36307	23583	131290
ENSG00000076716	789	699	9066	152	3149	171	93	268	234	63	210	949	10193	4027	253	2875	1456	2267	1733	1226	17837	4219	68	13759	11934	202	1401	40	2695	1265	1991	72	1434	608	526	1117	516	5718	134	343	1093	513	3555	8296	369	102	1542	2449	144
ENSG00000076770	7534	1626	1117	906	4767	2873	3091	545	1149	1333	5055	2137	2153	3254	1501	2445	3124	1746	1164	1696	4063	2865	620	4445	3173	421	2287	1983	1847	1460	2134	263	2171	174	3241	1543	1529	2497	394	2061	2912	1505	1101	2028	1141	1746	2478	1924	343
ENSG00000076826	16	14	2818	848	706	1099	90	95	4	205	268	55	2406	699	1269	171	968	1189	58	73	14	169	323	10	30	169	2512	3	2072	3059	1946	26	179	6618	154	3	146	5	2	49	67	476	2319	22	29	20	711	148	126
ENSG00000076864	10993	12230	5418	13158	6508	3353	8540	2882	24	9584	4985	2016	5268	12384	7852	3220	18018	4943	14233	4979	5794	12582	25243	4121	999	9189	1177	4119	8007	13360	1722	12581	4936	4691	2236	3881	5332	2385	5844	4456	4597	5276	3103	8264	11049	10723	2205	5583	3867
ENSG00000076924	11173	10424	12082	12668	7574	4088	13059	15922	450	4896	6071	12502	3611	7815	11490	25966	5306	6636	8871	6935	12217	10064	9203	5347	8821	5090	11227	8517	5869	7812	4151	10303	5561	7393	16634	5596	6491	7782	16298	10465	5437	7329	3315	8112	8285	4210	8468	7593	10133
ENSG00000076928	39935	17980	16927	13867	18833	13749	16762	15218	1623	11133	9755	20780	12890	20877	11926	14030	13117	21526	17875	13490	23717	22061	16236	20932	11344	11357	18153	18029	17478	31573	11512	14522	10999	10464	33385	11659	17789	13994	12248	19863	16369	20207	7914	19540	18237	10424	22437	17707	15063
ENSG00000076944	444	10702	5060	7128	5010	5808	30915	15572	1034	3866	2515	1660	4122	654	8614	856	1081	6091	5880	1940	8273	7972	515	906	12082	5379	4129	4638	9153	3754	2391	24999	2167	4240	4174	2104	2855	10237	2047	2811	763	1286	2350	5246	381	1282	1168	9552	629
ENSG00000076984	10381	7329	7058	6855	6526	3568	10529	7582	637	2912	4620	9947	3502	7814	7304	6355	8423	4975	5835	6380	7052	9494	7834	4599	4820	4067	5402	5108	4872	9247	3674	3731	4582	5268	8169	3987	7085	6280	5361	5563	5160	4646	4315	6597	7152	4224	4880	7477	6440
ENSG00000077009	23	186	16	236	4	215	45	68	6	28	18	36	2	204	264	57	12	6	14	42	4	154	36	4	4	9	3	25	37	27	5	2815	5	932	6	8	15	7	1173	93	1	361	0	0	11	155	484	31	12
ENSG00000077044	4294	3800	3313	3770	3574	2619	3237	3924	482	3670	3606	7991	1795	5207	4511	2347	7131	2843	6019	5141	6304	12023	3959	3759	4060	1153	3512	2590	3616	6330	2737	3618	3471	744	6940	6255	3748	3700	1521	3306	2683	2454	2211	4384	3539	4369	4062	5156	2504
ENSG00000077063	148	1572	1856	6233	2033	4171	2285	1930	2462	2613	1286	5662	150	680	46	95	501	1954	19	788	3386	9130	849	3632	12	1120	1967	845	277	2290	574	1265	187	112	175	2080	1451	4685	14	72	2968	72	28	567	105	10429	1677	103	2065
ENSG00000077080	7	1	14	17	0	4	3	7	0	1	1	4	2	14	1	0	4	2	2	5	2	7	3	1	9	0	2	0	9	1	1	0	0	7	3	1	18	2	4	8	3	1	0	0	0	2	21	1	14
ENSG00000077092	5889	183	190	180	265	186	126	637	125	203	3442	345	274	574	362	2361	142	2501	230	1359	5402	276	35	2324	920	76	791	68	311	98	1349	34	2994	29	2178	2549	413	121	42	108	4480	127	85	3941	96	200	141	590	94
ENSG00000077097	15798	14231	12691	14731	31794	11901	17430	15940	9461	6769	23181	28566	11511	38778	15744	13143	27012	13610	8898	12084	30053	20273	2736	37128	17655	5160	10733	9805	12332	6192	12024	2086	21607	996	17013	17801	8607	16530	2855	10991	24623	5494	12029	7925	21434	20929	6598	22802	5476
ENSG00000077147	19229	21265	7791	17719	18278	23337	17295	10106	28886	13331	18884	30458	15313	17942	21659	24563	20745	10530	10204	12810	17265	26892	3820	24676	27745	12138	12444	9453	12230	12807	11808	3123	13443	2273	14780	21434	15454	38401	4381	11930	15717	7917	20234	9485	25498	15374	7459	16828	4688
ENSG00000077150	2679	11536	3706	14513	2351	4761	3354	4961	2625	2516	5161	5172	2630	2831	8282	7501	4274	6340	11807	6412	3512	10163	7827	4295	15402	10472	5227	2892	8806	6519	3950	15831	2910	4020	10736	4974	13708	4304	6590	7734	6984	2888	7074	3094	6843	5701	5126	5342	5069
ENSG00000077152	4356	3664	755	1935	1777	2367	3690	2233	2309	2317	1742	4125	679	4509	1224	1161	1371	1637	1337	1887	2087	4882	1221	1709	1464	1017	816	1226	2796	1073	2862	1969	1264	559	1892	3984	2285	954	523	3139	3422	2374	502	2028	3246	2922	668	2987	608
ENSG00000077157	12341	6376	11644	6986	15127	3422	2681	3086	4304	3346	12578	11564	7819	9791	4317	3293	6934	10680	18784	5651	15938	10544	2243	41730	3977	2060	5434	5642	11659	3140	7456	3820	5206	2573	6495	6518	4144	6226	2414	6057	4377	7185	2861	15691	4427	24957	4004	18463	3408
ENSG00000077232	13474	9156	7487	12203	22669	17564	23104	12967	15600	13079	23985	11059	7771	17659	13719	11592	20185	9083	9568	12300	23985	12131	3723	32439	23513	4505	6896	6873	7702	8684	8741	2199	24684	1115	16656	19547	9817	14290	2338	7936	6754	4759	6029	8377	23804	10734	4947	14487	3417
ENSG00000077235	9103	29743	28160	43857	22766	24448	22881	28750	3065	25471	20459	27341	15443	26575	21919	14726	12798	23153	11899	11352	22262	25607	36054	25741	11434	16596	14829	14667	27016	28110	13565	30452	15224	25328	26333	14678	16727	21071	13139	14577	16115	9925	18683	17903	15855	74682	8615	15945	27925
ENSG00000077238	1275	2313	6576	8947	3713	7125	4417	5295	1103	2555	3678	5085	11637	3900	4284	1645	3646	7374	2750	3316	2025	4476	7037	2833	4603	2615	9363	1818	11489	14597	6078	2750	3802	9375	8912	4943	6836	3016	2789	4312	4741	905	9538	3358	2966	3733	2733	3446	4470
ENSG00000077254	5438	6221	2652	5056	10847	11386	5281	3691	7601	2643	10991	10989	4602	9256	6735	6604	3767	5274	4395	4277	11951	12168	1006	9714	5060	1885	4829	4113	4369	3391	4771	348	7797	424	7001	7568	4757	7900	1531	2974	8747	3655	3584	1956	6235	9375	2086	8525	2238
ENSG00000077264	139	29	46	41	30	49	14	53	64	46	190	77	147	147	121	41	27	124	28	105	1991	880	14	199	117	14	54	27	35	10	397	24	30	4	152	39	82	11118	16	42	40	23	61	72	76	33	55	86	14
ENSG00000077274	19	0	36	12	2	41	7	23	6	2	0	2	143	30	89	2	0	14	2	11	22	34	0	205	0	0	14	5	15	16	93	42	2	0	103	2	0	11	0	0	2	18	49	2	14	0	8	39	4
ENSG00000077279	731	11	9	11	20	6	11	2158	17	20	11	9	29	58	57	3	25	6	2587	212	21	22	2	63	36	306	9	18	69	137	10	9	5	1	7	8	34	17	7	71	2661	20	2	9	15	27	15	35	31
ENSG00000077312	9514	10740	9739	10512	7592	5330	6835	11986	3938	7348	6246	12072	5088	8003	8107	9642	6246	7018	8401	5506	8337	7864	11329	6615	4848	4776	7170	8874	11344	8685	4761	14577	6223	6235	7327	8943	7529	8428	10231	9802	7017	7274	4419	8889	7708	5405	8674	6937	7719
ENSG00000077327	388	640	437	254	497	365	188	363	337	194	771	645	246	101	325	47	428	546	459	110	765	697	43	1156	245	229	1246	255	249	314	225	225	184	229	769	68	153	1950	268	489	770	69	38	169	47	110	70	725	51
ENSG00000077348	5893	5823	4592	3349	3173	2494	3089	6193	308	3009	2240	6663	2559	3841	4189	11044	3354	3038	4803	3098	4054	5884	3463	4195	1213	1280	2532	4162	3278	7198	1711	4222	2552	2411	4753	3192	3372	4599	5574	5673	3161	4557	2780	3938	5837	2463	4360	5757	2921
ENSG00000077380	11574	11893	7511	11386	15687	8023	11719	15015	11770	8811	13169	10698	9874	10631	6219	9950	5346	9523	8624	10969	9164	11297	4459	14774	11407	5905	7179	6452	9530	8633	6921	2165	12798	1923	10409	17502	8164	12710	3863	7440	10798	3376	8057	8007	17185	7507	5311	10570	4262
ENSG00000077420	292	399	848	769	236	318	208	179	561	350	1859	546	261	113	1996	569	134	1404	1062	1266	416	453	171	406	3580	724	554	472	3328	178	780	102	1005	117	4145	474	1843	470	1978	1850	191	123	999	148	348	475	1006	1207	215
ENSG00000077454	32875	13297	13994	17350	10524	8472	6284	13039	787	9900	7681	17681	4633	22930	6774	14665	7089	12886	14192	18937	15409	43210	14673	12193	5170	12689	10207	15234	7252	11190	6461	28070	5987	8521	14504	6331	10037	11819	8884	25207	17154	18694	3509	8381	10084	7413	9619	17334	22982
ENSG00000077458	3995	1773	323	681	3959	1513	1791	502	1017	1004	3222	3198	2039	1255	2357	2797	1641	991	843	1516	4018	2244	292	1988	2067	548	1737	1979	596	1042	1072	233	2485	88	3037	2313	1560	990	295	1095	2905	860	647	1716	2378	1051	2931	1543	151
ENSG00000077463	3591	3732	3321	4232	2648	1583	1435	3695	480	1393	1866	4147	1588	2564	2233	4235	1550	2160	4078	2147	2964	3793	2476	1775	2154	1871	3127	2757	2702	1794	1525	4616	2069	3065	3604	2613	4163	1388	3507	3397	1903	2706	1348	2304	3002	1895	2341	2777	3161
ENSG00000077498	53871	308759	138430	327315	276142	63686	82791	208186	177916	102219	92033	37613	61267	128257	200588	66135	10427	247187	20514	135322	116530	61070	99514	110505	29224	121364	28325	104788	97881	67210	70501	47094	236314	23292	164074	55547	223257	187705	125857	37100	111331	29100	42754	246136	116647	156285	63398	34264	164114
ENSG00000077514	4928	2793	1694	2928	4314	3850	2582	5088	2502	1232	4772	4461	2187	2694	5757	2279	13333	2944	10163	2618	5801	4956	968	3393	1930	1707	2248	2512	3218	2533	2230	733	3335	258	3817	3027	2316	3255	906	2853	2947	1187	1370	3560	4034	2420	1268	2700	994
ENSG00000077522	532	246	51	5	146	409	704	58	2309	10	12	73	101	364	40	2304	182	7	100	216	73	302	136	36	119	10	449	11	59	239	14	261	9	130	155	1127	281	27	25	972	62	87	312	89	183	908	725	100	258
ENSG00000077549	31258	41499	32342	48462	36226	26491	40734	21976	29875	29380	30654	55336	23727	17409	31812	16975	22065	30636	41891	31651	26767	42308	20068	33485	33940	24743	29827	26094	57300	28791	18517	52494	30103	14780	28807	25509	23209	19211	42891	26107	26255	12963	21032	32716	28198	33155	12228	25418	30637
ENSG00000077585	14686	27576	9907	49906	18766	72912	84435	50298	58666	11585	15664	14895	6708	11858	21389	5614	13406	10161	13231	17212	10479	37671	18951	23892	16116	33708	6276	10809	8381	9568	3017	12925	12161	6323	13193	19801	23045	13824	6006	10363	16379	9820	13770	6121	16741	25268	6655	18450	35235
ENSG00000077616	247	464	74	76	573	404	277	82	153	133	780	146	402	191	264	202	76	287	27	123	721	595	23	508	337	18	310	317	222	72	170	16	163	11	451	145	259	160	51	140	339	36	86	118	163	219	218	680	33
ENSG00000077684	7380	4638	1431	3853	14851	2730	2943	3494	1779	2026	3787	6343	1944	4656	6444	4585	6739	4336	3201	3991	4826	6513	1718	6426	3502	674	4563	3605	3256	1802	2299	643	5119	531	4503	5165	2536	4039	2552	3401	3359	3812	3302	4216	9736	4365	2214	3300	883
ENSG00000077713	3632	3565	1895	4463	5635	2803	3731	3232	3613	1533	3962	2430	4225	4847	7282	2960	2388	3056	3115	3603	3480	4501	1263	4505	2633	1358	3297	4083	3716	2941	2430	1330	5408	501	4617	2591	3152	4691	3111	2371	5282	1688	2199	3075	7270	1973	2006	4730	864
ENSG00000077721	7669	9727	5648	7042	9947	9192	9315	6794	10479	4193	10226	10787	9649	10495	14763	4529	5837	11233	6235	6756	9194	8265	3408	8637	6384	5143	5678	6262	8408	6627	5173	4905	8775	3862	8360	4206	7122	8857	1433	4925	13687	3074	5116	6316	7870	9709	4433	7409	3464
ENSG00000077782	12977	7987	37688	5971	10993	1192	8241	10153	5708	25084	16840	44582	3939	10847	6056	6242	2399	7044	862	6769	16115	5225	18275	9818	3514	8081	35091	3455	10947	5292	5558	17398	1978	8411	11954	24850	14197	24366	5827	4938	14327	1395	5329	8510	12763	14429	14761	2486	12230
ENSG00000077800	264	15	5	20	29	24	36	38	7	25	33	31	13	35	11	25	48	19	62	21	82	168	12	22	37	0	20	78	10	14	11	22	10	1	15	40	42	33	0	134	44	91	10	32	34	17	45	57	14
ENSG00000077809	93403	52290	69149	82817	70630	42418	43487	72335	35764	77788	64601	71129	47356	117060	50177	25097	48822	66678	40277	74812	93795	69035	40863	90621	38374	31443	65243	75193	64663	48250	43747	21998	46349	11804	48008	43346	69720	84444	43975	27523	45840	77522	36398	54561	61030	71983	33938	61945	66884
ENSG00000077935	941	97	18	26	73	158	215	25	67	456	476	258	73	114	262	33	138	150	293	86	76	1770	2	91	138	19	71	40	121	323	102	249	26	3	406	178	196	426	23	755	69	391	22	91	27	125	84	83	15
ENSG00000077942	12003	6319	28075	10393	1542	2408	2370	38720	5128	16076	3800	19045	5293	6440	12127	4240	26873	5955	18138	14403	8703	9843	3839	11317	4931	7465	7735	7687	21387	6947	9014	41984	1907	6133	20344	10057	8311	16279	8795	3059	681	1818	7638	2917	2378	4194	2463	17015	6488
ENSG00000077943	436	119	286	322	217	193	118	245	337	172	479	237	393	831	1161	101	180	186	258	443	244	207	71	644	314	25	463	147	527	157	440	47	115	52	590	149	203	280	48	74	34	59	169	198	121	203	164	246	134
ENSG00000077984	147	472	501	896	166	299	812	55	226	370	3361	4409	205	132	1872	374	31	2885	672	1189	300	1214	80	250	1930	354	3303	422	5021	316	1682	191	355	63	2762	176	2708	7210	2668	3617	1049	78	663	95	111	1126	979	725	203
ENSG00000078018	10036	596	4854	2228	29451	3119	666	8060	127	3592	6887	2589	15287	13275	2114	3945	1863	7593	3379	8301	12977	2200	131	22164	12709	228	6599	2852	626	5882	4760	142	8755	1170	1562	864	383	8717	164	2507	2445	305	1262	6304	19043	2021	1588	1591	93
ENSG00000078043	3027	3243	2005	3404	5011	4725	4490	3230	2359	4545	5255	2848	2389	4430	2334	4015	5377	3000	2299	3105	6536	4349	1575	7991	3047	1264	1521	3547	3666	1948	2321	1020	3945	387	3960	4238	2636	2955	718	2302	3622	2650	2220	3143	5742	2993	2568	3203	1066
ENSG00000078053	115	444	412	7423	26	3630	480	928	426	219	73	3630	33	1908	204	105	156	482	237	2282	170	499	99	144	222	1571	387	73	915	292	93	9	395	119	3828	80	490	162	59	242	400	554	72	458	284	422	52	90	334
ENSG00000078061	8278	8341	12443	15001	9014	10724	8092	11179	2131	4101	7149	9511	5837	10092	7458	12682	6612	10042	4791	6723	6937	6716	11160	8584	8519	6532	5263	4894	9518	8863	4889	7333	7952	7919	10598	5594	9629	8179	5018	4620	6559	2455	5270	7922	7420	7396	4566	6113	13669
ENSG00000078070	4302	2724	2648	3499	5364	6910	5524	2474	2618	1509	3100	5212	2892	4708	1918	3287	2035	2303	1195	1837	6773	6444	1727	6879	2209	1344	2442	2513	3973	2860	2802	644	3112	485	4462	5757	3158	4386	783	1858	2401	1698	1831	2136	3229	6150	2094	5074	1650
ENSG00000078081	34	562	757	507	350	416	266	257	707	442	888	210	1218	231	691	260	98	1556	446	838	446	433	136	507	750	430	1274	171	3331	549	1375	160	739	145	1405	2803	548	498	183	865	114	21	1415	133	224	558	471	558	138
ENSG00000078098	2100	486	3330	1299	3019	2999	3372	1360	5029	900	9748	13402	461	3055	3299	2829	882	886	761	2635	7720	11138	223	2954	1510	2267	2522	2585	2518	708	2123	197	2572	167	3982	374	2759	12525	640	539	5842	810	1181	993	963	1086	609	2153	745
ENSG00000078114	112	164	1334	485	935	2179	216	142	294	18	568	41	9704	513	636	143	206	1373	101	159	89	127	122	190	125	36	4166	66	2926	2341	3142	35	258	267	501	125	156	46	22	126	125	39	2496	204	105	128	145	160	54
ENSG00000078124	4199	5438	3803	3586	6610	4075	3657	5921	9389	3413	10887	5174	4805	4223	17774	3265	20579	3324	22444	2701	7503	4479	904	8549	2051	2289	6451	3962	7191	2295	3901	741	9273	338	4050	6009	2910	5183	2675	2660	6601	2082	3631	6903	2588	3414	2032	2360	866
ENSG00000078140	16254	9434	2964	9252	11685	19006	15678	4004	10098	5118	11584	10506	7338	13338	9470	4730	20775	7356	18590	9564	9896	13449	4191	10232	6195	4835	7207	5508	8793	10478	6557	4492	8054	1695	7306	6595	7585	9709	2319	8081	13049	5221	5840	7075	10482	12946	3510	10094	3634
ENSG00000078142	4461	4670	4788	4655	7626	7377	7685	5991	6731	5313	10021	7195	3594	8857	5658	5368	4598	4688	3623	3959	13645	7511	1904	11420	5046	2880	2634	4930	4535	2665	3878	1041	5570	797	7457	4362	4401	7475	1741	4429	5663	3036	4609	2940	10078	7416	4324	8979	3642
ENSG00000078177	3283	540	163	495	2157	1652	2091	386	699	563	1576	1415	1090	1578	1200	1318	8007	666	1758	525	1435	998	138	1963	1573	102	687	780	459	671	1161	116	1746	49	1976	1887	715	1464	56	650	1302	547	526	514	2551	2044	757	1238	116
ENSG00000078237	2125	3433	2413	4695	4462	5504	3852	4263	2581	6272	2611	2780	1820	3316	1848	1035	1876	2566	3657	3517	3388	3109	3071	4902	2707	1891	1056	1223	4087	3313	1632	1141	3120	740	1578	3765	1425	3010	807	1207	4707	1069	1794	1999	3617	3500	1775	1296	1697
ENSG00000078246	8398	11746	6788	15849	9274	14115	11224	18481	11257	12014	8716	10841	4527	12047	17959	4691	8318	7211	9476	8817	9959	10865	8681	9482	4237	7659	5841	7102	8799	8037	4776	8237	8374	4366	11590	10525	4371	10341	5343	5567	15224	2585	4681	9450	12727	11711	4921	7796	7773
ENSG00000078269	556	879	1418	4336	732	1434	1422	3058	1716	859	624	4640	2664	1432	1171	599	775	2022	1120	718	1875	6207	495	2126	1004	483	2777	1007	1862	1126	1082	344	909	706	1491	1351	1330	934	413	603	1686	429	1789	601	492	582	638	2734	1575
ENSG00000078295	987	646	1713	15161	644	2555	3063	959	4249	11689	1459	32288	425	179	169	219	1734	1497	219	2318	1140	278	1764	446	2740	3946	3565	111	233	5314	1496	4443	163	1170	326	221	385	17182	99	554	2187	84	3196	1752	76	11127	1416	140	159
ENSG00000078304	13448	15039	10116	15901	18802	9084	10204	15261	11813	15034	9346	15211	10403	18022	13299	12181	10987	12479	7585	10568	10406	20189	4825	19719	10264	5703	11239	10175	12988	4524	9162	5931	12921	2302	13366	25327	13871	15833	5405	12131	8926	4991	9126	11630	13994	10810	8013	9198	7110
ENSG00000078319	3727	1204	824	1729	1389	2036	1059	970	409	1184	1123	1862	551	2324	513	1457	1064	1362	721	1279	3088	4904	727	1480	1100	618	849	1114	608	1049	776	574	627	453	1451	1496	1464	1515	618	687	1161	934	335	1090	940	1253	961	1351	845
ENSG00000078328	199	125	17	76	88	222	39	119	232	116	113	61	121	26	59	115	65	107	83	258	221	56	7	31	77	14	134	76	85	44	27	43	26	14	50	56	640	31	13	50	39	56	13	160	31	55	92	117	83
ENSG00000078369	55881	72379	46787	71729	76595	58897	78373	37063	59110	63163	65593	70177	33350	31067	54498	47698	99377	42625	75529	74109	51731	54251	39911	71491	58251	73830	35905	26126	71625	61670	26232	46179	53194	14260	53193	43523	40734	29919	34350	40830	74976	16664	45358	47407	69993	87970	14808	51920	50701
ENSG00000078399	751	108	378	279	69	151	126	60	65	55	71	57	904	11	11	74	437	221	195	93	129	21	10	444	52	4	1123	223	600	550	633	20	74	180	659	253	14	124	3	54	16	387	474	78	30	49	82	166	38
ENSG00000078401	236	104	122	174	391	161	61	140	185	40	364	172	398	229	93	18	61	231	121	181	39	486	43	354	160	28	314	206	360	458	376	74	141	190	146	51	120	103	218	143	47	65	266	169	138	116	130	74	82
ENSG00000078403	6043	3487	1059	2353	3552	3465	6712	1175	2753	1861	4417	3841	3020	3006	3566	6034	5879	2339	3617	3844	3731	9570	1729	3420	5160	1702	3179	2487	2393	4426	2080	947	2855	377	4494	6854	3643	5270	1610	3435	7514	2197	8721	2134	7422	3998	3746	5765	574
ENSG00000078487	1079	1894	1041	1014	1050	1107	343	1097	403	1401	430	699	801	868	1320	232	774	976	682	643	1219	1942	611	1459	1049	326	1739	1291	380	764	360	394	255	227	1884	1197	936	977	1024	1234	482	880	198	1043	404	1397	929	572	655
ENSG00000078549	93	9	276	248	29	97	60	220	55	90	182	287	70	1443	249	81	2237	27	28	77	240	14	226	509	12	12	107	41	717	43	369	90	54	170	58	21	89	182	82	6	39	52	6	42	5	246	18	27	222
ENSG00000078589	15	20	50	46	14	21	29	0	33	5	80	24	22	23	468	56	1	276	129	149	26	21	2	39	466	26	47	27	288	6	138	0	12	4	711	6	199	34	27	319	14	0	31	2	11	43	163	121	4
ENSG00000078596	772	739	316	1742	516	13636	213	39048	308	165	779	255	469	581	1988	697	85	2021	487	1203	442	127	110	1427	2485	152	489	282	2084	193	895	54	385	399	3549	134	1195	519	451	2001	171	82	100	293	111	355	874	884	6213
ENSG00000078618	21815	24532	17127	20442	25512	22119	16625	11220	16841	15943	22295	19109	14232	27090	13348	18845	19906	18250	15837	14891	22691	22864	5494	25846	21479	11019	17919	10762	17581	15800	13685	9572	15718	2304	17076	12366	13578	17435	7764	12932	23017	14293	11109	18657	22359	20676	5363	19772	11509
ENSG00000078668	16852	14866	7954	8058	14265	7523	13921	14510	11619	11537	5452	7531	6993	13394	11422	10276	2153	9195	5431	7673	12918	11691	6922	8817	6276	5414	5905	8582	13117	22489	6144	7435	7401	4259	7617	4656	15152	6042	3905	11929	12604	4782	5163	8308	22244	17449	6709	4365	5637
ENSG00000078674	7478	6328	10048	9052	25268	7555	16207	9343	11523	10926	11623	10635	10239	23934	7098	13281	5414	8897	2526	6846	19642	9513	3123	21938	15780	2873	9101	8582	9398	4891	8531	2511	14763	531	16479	9934	19664	7264	2073	13540	15574	2209	6889	7257	33806	18649	5495	8549	3597
ENSG00000078687	2269	4665	2185	5120	5072	1436	1832	3974	1923	2527	3501	4473	2789	6029	2959	2902	6038	2364	2607	3112	3027	9978	1879	4739	3590	1110	2692	2681	3701	2030	1786	2140	2279	294	5229	4893	3351	3263	3412	3203	3980	2259	1686	3549	2737	3500	2530	3805	1492
ENSG00000078699	4556	9187	5080	3811	7291	4706	4007	6812	1774	3527	3985	4445	3650	9133	4609	4295	5255	3775	4626	4215	8370	9479	3614	8291	3398	2022	4747	4032	4613	5845	2353	2484	3562	1631	6956	5623	3437	4397	3594	5332	6128	2636	2056	4377	5169	4064	4573	5798	2743
ENSG00000078725	11	21	31	35	82	118	8	14	39	5	31	6	138	13	19	4	2	18	8	25	16	45	0	33	4	0	229	0	371	74	45	7	8	20	10	6	62	9	18	1	5	7	235	2	13	22	0	3	15
ENSG00000078747	6539	6802	3461	5533	8441	12964	9314	6124	5499	7479	7705	6940	5248	11694	4985	6133	5608	4312	5516	4836	7747	7409	1303	12346	7461	2464	4994	3523	3800	5907	3922	914	6190	421	7262	10209	3966	5882	970	4084	11968	3634	4793	5526	8799	6957	2793	5700	1663
ENSG00000078795	1619	2252	1972	2886	8729	2769	2328	2638	999	1261	3005	6418	2972	6183	2691	1836	2573	3803	2584	6631	4579	5813	467	10291	3877	641	2621	3390	2121	2010	2858	859	2615	568	3747	2192	3340	4976	787	2073	4296	1286	685	4108	4233	6697	2739	2751	958
ENSG00000078804	3378	44266	7248	14209	7706	16523	10245	22177	7231	7368	5940	18011	7086	14793	3735	3421	10524	5809	5893	6091	4774	10981	8276	11480	8074	11305	7730	2808	8103	10067	4441	17172	6278	8862	6659	7042	3513	7815	3091	4447	11285	1751	4535	6307	7388	11683	1709	7095	9561
ENSG00000078808	26718	31783	37379	39185	22451	33515	28623	15713	5268	41825	40050	24644	17104	11807	19688	15600	31032	17261	23842	22191	42232	19821	22927	27444	24587	19659	19939	15774	29034	20443	15285	19103	20591	11763	24436	29272	30884	20973	19038	17051	18023	9002	12818	23384	23514	31204	7962	23487	34914
ENSG00000078814	676	692	298	221	1020	396	190	175	58	263	316	328	323	470	217	264	174	353	219	239	1301	520	150	440	418	124	628	601	285	356	173	286	234	142	472	402	211	313	386	234	206	1201	108	334	224	445	793	490	122
ENSG00000078900	424	318	3792	522	446	590	98	315	90	477	469	2581	2126	471	286	32	108	493	269	433	244	154	126	278	694	107	1724	224	3250	1057	929	561	252	711	604	945	597	674	72	215	133	241	1679	1319	246	74	365	220	154
ENSG00000078902	6660	20733	21990	34387	14128	12874	24264	10949	5545	14095	15602	14557	15142	9062	13544	8026	11394	12244	5211	8109	12119	6778	11920	11485	6642	27502	15725	6393	17940	18883	9380	14119	13152	18633	9803	8308	11556	18376	11997	6669	6936	4147	9326	10532	11204	13177	7492	5080	23530
ENSG00000078967	6371	2056	3881	5263	2845	2200	1637	2711	1119	2784	1939	3908	1232	5288	1670	1793	5859	2487	1320	3237	3469	1929	1641	4589	1333	1854	2220	2448	2177	2415	1316	1548	1487	1384	2731	1818	1818	3350	2538	1773	1962	2664	747	3129	2493	1808	1499	1552	3294
ENSG00000079101	488	398	130	721	615	464	288	1082	153	341	66	371	140	535	667	132	189	302	309	426	581	1433	196	3057	1393	408	118	693	141	118	122	158	56	145	235	292	346	102	121	231	901	363	55	622	755	143	233	1692	49
ENSG00000079102	182	62	217	265	42	108	81	204	322	82	108	1001	103	256	337	87	666	111	576	321	207	232	57	506	201	75	238	224	508	97	249	44	58	31	490	42	192	222	94	55	23	76	52	49	71	93	143	301	31
ENSG00000079112	168	61	36	57	29	71	66	38	51	143	45	44	41	38	21	166	11	40	122	58	106	75	5	24	58	10	50	41	51	13	59	21	14	10	41	41	106	52	9	21	29	37	24	57	65	60	24	47	19
ENSG00000079134	5407	3192	1162	1849	4557	3352	2692	1743	3249	2716	2481	2827	2725	2415	1869	4726	3231	2252	1717	2686	5801	9250	646	4766	5930	629	2308	5634	1890	1581	2196	1099	1894	152	4275	4172	2629	2746	900	2494	2923	3153	1119	1939	6258	3323	2329	5407	827
ENSG00000079150	7714	2562	1739	8845	3079	1762	5533	4350	2885	5940	5649	4073	2456	3721	1953	511	1215	2217	1568	2582	5111	4264	1596	4029	3891	1287	1605	2593	2473	1275	1816	1346	7247	850	3001	2874	2371	5458	769	1513	2318	1075	1268	2541	8066	1731	1290	5894	1381
ENSG00000079156	528	1326	719	254	589	1096	3956	4391	224	1163	425	1856	864	975	164	872	463	770	199	210	337	680	56	681	1311	261	840	300	836	962	834	1060	549	186	652	3662	958	1268	63	349	758	203	611	289	269	855	265	163	123
ENSG00000079215	1981	306	1305	3903	272	965	226	182	454	1998	5979	26120	664	1250	1603	14635	360	1852	403	957	4538	2347	159	1854	1991	412	1100	563	2816	375	1692	63	1092	76	2983	1416	1163	547	430	1234	151	122	685	219	355	4087	342	1980	369
ENSG00000079246	40631	72942	44787	60509	77193	39950	47063	74163	46961	41547	47018	76642	33100	56547	53692	40712	27846	40076	29751	38628	47072	60587	26339	65083	40333	29991	26126	23530	45839	37867	22171	29019	80063	7257	39826	55716	29857	44101	18745	31097	41100	11936	34069	49915	59848	30291	19934	39477	21764
ENSG00000079257	4376	5531	4187	5749	6298	10630	11466	5507	3660	2516	6113	6392	3501	7152	4340	3731	3146	4524	1681	2703	5880	4398	2929	8491	4004	2390	1886	1903	7962	3232	3146	2456	5532	539	3358	5545	3957	7355	907	1967	2626	1385	2748	3233	7182	5638	2168	5260	4127
ENSG00000079263	104	144	283	311	229	692	295	70	418	357	587	464	263	60	1208	186	37	1271	572	578	805	298	60	353	2166	176	983	208	1368	178	555	19	593	24	2805	145	1126	454	294	816	161	101	53	319	75	289	574	672	279
ENSG00000079277	3986	6532	5502	7558	7847	8251	5475	3578	2365	3993	6544	6828	6234	6179	5700	3750	4751	7440	5330	4492	9995	9229	2986	5914	4468	2898	5798	4112	6744	5813	3915	3756	6267	2163	7122	6362	7211	7754	2502	5504	6361	2134	2575	7011	6402	7673	3151	6524	3644
ENSG00000079308	25703	2894	9382	33107	14443	5997	4956	30990	1896	29920	31124	5761	12292	16145	26945	24383	8915	9867	11940	4434	21279	8911	3299	23568	2770	1750	7277	12453	10381	2924	9909	13004	22009	9170	18282	11037	3326	4058	17856	5420	3246	4805	2270	13242	3873	114662	1429	12566	39795
ENSG00000079313	7701	7693	7440	8686	6679	2857	3305	7869	867	3994	4842	8490	2904	7018	5218	14676	7789	4875	5911	6328	5194	9432	7302	4643	5072	5445	6955	6294	4875	4941	3693	9831	3930	4889	9830	3494	5883	3156	6414	7495	6603	6483	3938	5533	7488	3883	6947	6355	9307
ENSG00000079332	7692	12791	6034	17708	7968	13983	11597	7577	22538	8595	11616	16125	7583	10777	14715	8651	8069	7300	6991	9032	8179	14400	2613	12195	18203	10501	8045	5519	10771	6195	5440	6905	8655	2517	8635	11036	9552	8774	2406	10140	14322	4064	10500	7069	18332	10475	6308	10971	6314
ENSG00000079335	1115	729	154	359	789	551	405	199	513	350	955	885	428	653	959	987	360	517	394	550	1133	1165	82	986	602	103	726	547	365	339	508	46	679	24	1219	1044	575	268	126	647	1005	211	419	345	558	1298	392	801	87
ENSG00000079337	5249	357	771	810	2010	498	217	1009	128	129	3074	2353	1961	2037	1901	9689	525	849	908	631	9052	1257	567	2589	454	272	1213	2077	1176	823	1021	304	2672	1134	1527	955	441	751	1920	2238	310	528	374	1176	685	251	1437	7228	431
ENSG00000079385	622	16007	7431	6948	3386	8492	3530	8464	27149	19804	2508	413	8736	2161	5508	1890	188	9481	67804	713	8573	7282	1250	11970	15020	7598	3729	4465	54284	3707	6466	926	4724	1274	2935	3123	5964	1383	2371	4913	7562	2146	838	3142	2994	16029	3038	8623	3140
ENSG00000079387	3458	3036	1845	1270	4114	4442	4867	4297	1438	1045	3651	4320	2256	3926	2895	2582	5360	2089	1605	2558	4586	4448	800	3870	2458	1159	1840	1857	2526	1355	2006	818	2966	359	3488	2662	2440	1866	539	2087	2330	1190	1421	2966	4810	2488	1650	2689	980
ENSG00000079393	2	8	33	10	5	21	6	4	0	0	28	4	60	4	2	2	0	5	0	5	0	16	4	0	2	0	30	0	41	33	30	2	4	29	3	2	6	7	0	0	2	0	10	4	8	0	4	0	0
ENSG00000079432	14041	31430	25039	22120	25976	8349	13435	27338	1586	16017	16612	18641	14621	23745	16611	17553	19031	14462	22312	17176	20191	37561	26338	28904	10707	21289	12824	11064	17764	34294	9157	20817	10437	7925	26314	11784	10692	17609	16402	15468	21183	8086	11074	15772	31525	14115	9936	26867	19182
ENSG00000079435	889	2443	1360	1185	823	1120	965	2171	195	1538	640	1023	883	1757	627	1240	264	822	3023	572	1167	1440	1330	1242	200	2381	946	1129	1653	2513	461	1680	510	812	3183	1006	343	845	1128	2854	1773	713	1483	628	1331	489	720	998	2419
ENSG00000079459	27996	45357	36723	22757	50785	13169	23671	68670	10002	36585	19455	8641	14547	61711	20014	5678	5756	31468	7743	27533	58541	23460	25709	36294	13436	20444	22301	32399	37173	29225	15522	24134	35796	11012	24511	18450	29516	24196	21640	23602	24383	6726	10158	39100	72224	48401	14784	11126	16173
ENSG00000079462	7889	12625	7947	6802	5672	1590	3300	10991	787	6045	4737	6609	2531	4379	4151	8358	3088	3331	9740	6123	4983	7231	8301	5759	1179	4401	4992	5885	10089	8876	1997	14348	3963	1354	4905	4180	3625	5355	11556	6328	5713	3294	1741	6123	8962	3542	5885	5762	3465
ENSG00000079482	28823	20093	36351	92848	62748	41873	32519	87230	51781	25059	34953	31914	88084	15813	11786	6774	14155	42613	24922	38766	65184	50734	6112	56970	60854	10533	57734	26947	39186	13913	15849	7690	13343	4861	18712	81288	117240	140808	30124	16972	34294	17852	26068	46602	24558	7693	16265	22686	35503
ENSG00000079616	8963	7388	8142	10809	4542	5753	6965	12051	2112	6744	4798	13222	3745	7610	4695	4634	4926	4903	7241	6742	6636	11016	7191	5590	5007	4932	4964	6805	10712	6769	4608	11077	5020	6080	9216	6354	5701	7829	6903	9956	9735	5641	2958	8210	6989	7182	5060	5858	5871
ENSG00000079689	7	138	0	0	0	81	250	14	16	10	3	0	40	16	0	6	2	1	2	0	11	2	0	2	2	0	0	0	21	6	1	0	2	3	0	6	38	2	0	43	0	0	0	2	2	2	2	5	30
ENSG00000079691	1861	3324	5779	9167	15412	5344	5591	8838	2108	3299	9595	1155	5425	15720	3378	2796	4676	7222	2854	8851	10033	10232	8593	10239	9931	2453	4271	2807	9047	4671	6157	1040	5386	552	2897	7112	2766	9827	1348	2576	5963	5005	2944	4068	8259	8616	3893	1561	2246
ENSG00000079739	4978	19077	7452	24819	6903	14463	19643	6077	6379	12099	11469	8818	5836	11556	5025	6805	5615	7524	6911	4254	13158	15781	10486	11157	6058	11776	6324	1756	13912	7206	7626	9064	3550	6983	3224	11147	11224	17332	2078	4670	11831	1890	10541	4595	5107	21862	2098	9650	19465
ENSG00000079785	12557	17128	10945	20236	19582	24182	24134	7020	20560	14540	15765	16814	12671	19818	16795	14830	10594	12588	9470	12865	13597	16675	5702	19418	18311	8222	11290	8305	14145	9494	8190	4567	15784	1364	11797	24163	10286	16006	4445	11449	11928	4550	10278	12356	22743	14982	7052	17388	6702
ENSG00000079805	28738	34012	32717	26600	23483	14898	35732	27483	3383	10604	22616	32012	13722	27155	20692	36370	16931	22754	23590	18460	26705	27065	28196	19037	18683	19331	22616	15661	25736	32459	15503	27213	17325	29215	28438	19637	25262	23846	19251	20392	24665	11118	15267	24195	22074	19052	14829	22426	31966
ENSG00000079819	3136	2985	14755	8299	8420	8476	7778	15583	5117	3616	6218	16849	4699	7427	5627	4619	3076	11715	4975	3931	19878	9528	508	16420	10999	2744	4708	3199	4574	745	3436	1710	8095	1006	7905	7191	4424	15604	853	1483	7204	680	1618	4741	2745	3469	2322	4912	5858
ENSG00000079841	318	14	1	6	27	6	5	7	29	6	13	19	17	13	2	37	16	10	17	17	138	89	4	8	240	5	14	23	13	16	17	12	9	1	16	20	170	13	0	13	13	10	5	2	10	16	16	53	10
ENSG00000079931	2138	16665	2473	42827	63902	25229	276	49853	3381	13355	785	313	10146	16579	2309	94	189	4630	641	14042	38376	9584	151	45767	557	204	3296	265	24314	2371	2411	1178	21864	13188	33044	2294	7864	2041	405	150	1087	42	1787	26802	2163	889	297	750	37042
ENSG00000079950	18742	16110	11666	21641	22464	24274	14636	41092	45231	11287	22589	23124	10622	62152	14436	43102	6744	18357	10044	26684	30264	38553	5420	22720	25583	12996	7829	20470	12727	13312	7480	3985	28168	3305	18732	11043	7870	43276	4268	18732	28668	11396	14622	14004	15354	35015	8065	13623	6271
ENSG00000079974	3405	1103	648	1722	1688	1919	1330	2882	480	1213	582	1623	843	1618	1592	651	1170	1500	1718	1366	1867	3171	679	1145	1221	509	1157	1419	531	1064	678	642	661	340	1876	1798	1657	1173	854	968	956	1257	405	806	1445	1093	2384	1585	505
ENSG00000079999	5041	17780	15036	14705	14344	5625	15603	15422	3351	4002	11058	13216	7339	6866	6490	17239	5857	10937	7194	7077	15015	9326	5992	9845	10025	7943	10028	6262	13702	11768	6596	8354	8942	8982	9607	6592	9223	15697	5671	7656	6761	3077	4892	11454	12276	8745	5098	11022	10093
ENSG00000080007	3672	3	12	20	1057	17	24	4	121	11	1044	17	30	52	29	1794	3	205	15	148	23	5074	2	20	808	4	17	6	431	21	418	10	10	2	602	11	765	47	178	1315	583	2	4	6	7	95	2	501	2
ENSG00000080031	1791	2072	1137	4383	1055	186	3132	5232	646	2174	3345	118	645	973	803	4559	448	1182	276	970	858	516	1552	991	2366	731	1170	1430	1358	1659	456	1360	1177	377	2138	3758	5413	468	413	472	427	1471	286	222	1805	381	1400	2723	1062
ENSG00000080166	371609	302237	21110	2914	570800	92062	80078	359080	1595	32182	6224	1605	441793	395407	2858	3778	113804	94196	45150	137032	362015	11075	35726	161794	31347	8760	38275	258994	97362	249058	24307	13378	538323	309	109188	43058	5562	2290	37300	121139	50752	104166	3902	112079	20128	57122	30731	455585	6534
ENSG00000080189	11789	18340	8634	16296	10074	19979	9532	10268	2524	6698	7929	17675	5292	17409	10252	4620	8082	6071	9767	8391	11046	14068	12813	9116	8427	9165	8929	9028	8299	15090	4482	13178	6527	13374	10193	8388	12163	11335	14894	8883	13640	8304	4350	11984	8869	10961	11384	10985	14537
ENSG00000080200	2640	3284	2817	2314	6543	5670	4901	4140	4659	2897	6409	5277	4850	6055	2311	4496	3644	2762	2267	3253	8411	3969	827	6487	5035	1203	4190	3689	2639	4066	3994	725	3698	473	4428	3120	2234	3649	892	2765	6406	2247	2928	2067	4665	4290	3116	4428	1444
ENSG00000080224	17	79	3	24	185	12	10	43	48	6	27	1438	253	48	14	59	25	60	20	36	52	536	2	120	31	2	31	19	23	21	15	4	4	3	37	151	284	4	183	50	12	30	2	14	75	13	196	74	19
ENSG00000080293	31	9	12	9	23	32	10	10	25	18	37	33	13	16	21	65	15	19	2	23	45	35	0	24	34	5	41	6	44	5	21	1	3	5	79	20	45	18	44	42	15	6	2	8	7	22	20	38	8
ENSG00000080298	1209	1011	255	534	2892	895	1110	237	461	841	1128	1078	3059	1216	1066	92	588	908	1027	723	1189	1897	240	1558	3574	185	830	1028	478	417	516	183	675	53	1500	2056	1145	543	184	697	766	453	744	602	587	885	708	955	75
ENSG00000080345	7361	2904	3091	3234	10632	7014	10573	4437	5097	4015	9968	7707	4977	10865	5810	9405	10569	3326	4386	4413	11460	9976	1448	11891	8471	1067	3585	4566	2742	3941	4855	451	10689	419	8239	11049	3942	7591	893	3959	6102	2183	4004	3254	9463	4724	2646	8774	1101
ENSG00000080371	5952	6125	4149	3353	8617	9066	8411	3654	6439	7898	9267	6370	6750	6923	6098	5069	6806	4909	12212	4252	5849	5788	1775	6784	6005	2769	4790	3166	6225	3524	5032	1598	5694	913	5686	5415	5776	7648	1242	4287	4968	2679	5178	3157	8576	7976	2668	4043	2834
ENSG00000080493	317	101	317	18	622	35	610	80	52	312	158	2525	280	946	152	2774	171	618	287	555	389	1190	4	472	791	5	211	111	53	187	182	55	2038	13	110	98	261	539	1	205	112	93	702	163	43	304	112	494	27
ENSG00000080503	6895	8125	10373	10663	28958	6432	5957	9541	3992	3545	11981	19286	9919	11399	24637	3470	1877	19614	9511	9901	13971	7006	6568	22533	14108	7191	5992	5880	10632	4276	6552	3035	9207	1774	11905	10984	11121	10259	4273	5547	8647	1819	6317	7807	14314	4386	2938	13282	3738
ENSG00000080511	7	2161	25	1293	8	931	164	2053	19	436	9	0	21	13	4	2	7	380	495	53	1	54	5	1367	2840	6	15	93	131	22	0	3297	8	469	180	119	48	11	24	1	16	12	217	12	12	1091	29	76	11613
ENSG00000080546	2361	1827	1673	3481	5439	5492	3413	2289	3606	1903	3398	2502	3126	3320	1929	2143	2451	3389	684	2883	11714	3414	734	4515	3191	1356	2426	2399	3762	1426	1752	398	4438	343	3008	1582	1172	2931	616	1827	3588	1239	2432	1465	1029	2852	762	2484	658
ENSG00000080561	756	89	1293	186	1649	1141	37	105	868	814	1059	54	853	4100	426	44	43	254	37	64	2021	362	605	137	58	43	609	39	970	423	896	317	1417	458	499	1359	72	76	344	596	146	145	336	39	406	47	1048	70	395
ENSG00000080572	6	11	4	3	10	1	13	3	5	8	17	8	11	10	7	6	7	22	6	3	60	58	0	7	15	1	14	5	14	10	8	5	8	2	11	22	14	16	0	6	41	3	2	3	9	7	4	23	2
ENSG00000080573	2025	6496	11108	29546	3526	4253	5421	15528	2002	10424	3303	2801	14955	11442	8977	1463	22443	5132	4701	8157	2388	8337	10632	8112	9300	3754	5320	3252	12594	7112	7374	3719	4190	19040	16756	7686	6758	2526	2050	1384	10624	588	13082	2109	21663	4338	6605	1997	45902
ENSG00000080603	13953	23586	28198	31205	31120	17559	16872	27714	2829	20715	18411	31551	15519	25186	23469	14256	21408	18430	12704	17364	19617	23443	31350	26231	19279	11420	13814	12846	27706	26223	11355	14788	15413	14166	30557	11603	17244	18606	15205	13871	21424	7398	16123	20988	23035	21042	11088	19177	23649
ENSG00000080608	4015	5170	2523	7545	8542	5113	6366	3364	3375	5932	3990	9842	6618	6465	12768	148	1907	5024	8880	4024	6880	7813	4525	7995	12467	2887	3549	4008	3778	3145	2839	2134	4599	553	2921	14980	7819	3278	1913	2311	4548	2090	6574	4861	8240	3838	3226	7465	1680
ENSG00000080618	377	604	828	265	443	779	843	181	172	672	1355	1110	245	130	152	2495	62	199	242	491	1949	192	50	369	425	37	540	399	274	223	442	148	163	38	284	229	512	338	244	127	373	472	24	1143	120	572	882	702	125
ENSG00000080644	743	309	232	78	311	348	407	417	252	622	249	738	117	488	200	581	490	222	281	290	422	1046	247	279	768	80	238	410	140	272	239	171	293	133	244	637	420	165	88	155	428	123	46	193	348	783	207	273	85
ENSG00000080709	317	502	478	5727	1892	708	82	13237	854	78	62	11699	775	350	1665	1713	275	2772	2419	1748	93	4116	976	6885	9950	255	1153	5245	37	221	336	286	878	230	61	597	1846	1147	813	1613	152	301	128	1554	7738	456	1450	64	130
ENSG00000080802	5252	3382	3897	5480	6723	4540	3869	4631	2967	5504	4575	5905	3098	9810	5138	5426	3934	4112	2271	4792	6255	6350	3626	7376	3835	1629	3208	3742	3298	2691	2938	1903	5345	547	4955	3044	2929	5202	1812	2385	3868	3441	2208	3084	5062	6434	2277	4496	3228
ENSG00000080815	6515	11672	8948	16694	15645	6200	5167	14115	10254	9059	6629	14374	7019	8441	10835	6963	4904	8675	6593	6176	6100	12457	5371	12012	5727	7021	7334	7573	12693	5858	5061	3955	8943	2384	8680	11150	9460	8317	6775	7300	9157	3101	7808	10577	11766	15129	5366	5707	6471
ENSG00000080819	5768	7392	3282	3694	8994	9016	8284	5123	4194	6170	9246	4697	5059	7339	3793	8814	5262	6550	2872	6075	14894	7967	3166	8855	8048	2584	6304	3749	5019	3894	5485	696	4668	665	5377	8299	5360	11732	682	3633	4284	3964	3405	2993	7887	12359	3362	8513	1860
ENSG00000080822	7038	5884	3564	5009	10573	8670	9866	7036	9885	5168	12944	6124	6849	8820	6402	9180	7738	6085	5322	6538	13286	9572	1388	9889	7448	3064	8101	5872	5951	4273	6665	1032	5780	1346	7917	6518	5679	12642	2001	4236	5695	3867	3672	2864	6640	11154	4231	10396	2774
ENSG00000080823	14729	10555	11541	8885	5194	1070	3488	10743	2447	9220	12367	2928	4306	12392	9372	13800	545	6742	9069	4957	9410	7541	5024	7108	16017	5525	15740	29631	11820	4055	5047	8240	6892	1751	4684	10484	11512	30515	5976	6764	8008	11306	2133	11423	13661	24608	18129	9265	1310
ENSG00000080824	176145	96171	81050	132359	229469	111066	72072	138656	147692	129948	152461	207469	89636	367408	135849	89584	38776	109617	66690	58095	124640	141487	29611	206551	72189	37015	59260	126843	92096	22388	96907	39250	128383	7964	103333	199558	97171	193288	37538	91698	120177	111573	68172	65384	173176	234450	26992	97396	55301
ENSG00000080839	1851	3370	835	1927	2344	5648	2488	2941	1405	1951	3018	3778	1413	3049	1288	2188	2248	1335	1211	1447	3023	6383	346	3179	1886	845	1132	1815	1793	2337	1103	411	2090	120	4222	3321	1427	1588	267	1380	3422	747	774	1784	2446	2130	1199	2040	501
ENSG00000080845	24220	43659	19111	25930	19425	17693	17165	36150	3447	14087	13591	15806	15288	30164	21714	28536	13899	13869	25864	17538	14263	27298	23439	25855	16776	13260	14087	12145	15706	27847	9785	13483	11734	22211	23233	17255	11508	30697	18946	16065	23171	14400	15807	12208	25794	15484	17490	13764	25629
ENSG00000080854	178	15	202	19	27	46	14	14	0	166	66	12	229	109	23	952	20	27	2	15	43	8	268	195	26	20	165	13	89	523	119	8	14	72	80	301	50	10	10	40	6	24	136	8	164	0	471	24	119
ENSG00000080910	50	42	12	13	1658	142	28	14	104	16	1602	946	346	51	30	20	14	860	52	30	2517	483	4	1124	62	2	953	1288	15	9	1357	59	778	15	2948	112	107	589	115	68	327	4	12	217	24	12	39	17	7
ENSG00000080947	2538	332	317	508	2178	750	1269	361	477	522	1359	1707	1051	573	314	1032	1304	975	421	706	2658	2270	230	1062	3566	126	1268	1106	242	1027	619	219	849	72	1557	1837	1218	1215	196	584	1390	690	207	669	1175	1686	1639	1848	81
ENSG00000080986	1676	1823	903	2142	1635	3481	3143	1396	3021	1647	1158	4301	901	2553	873	1449	1571	1188	1220	1170	4006	3899	582	3365	1967	362	685	1088	2564	852	1637	1569	1101	204	2097	2892	1352	1767	326	1497	2703	976	512	1693	3458	2483	494	1709	577
ENSG00000081014	1801	1936	1072	1820	2838	4001	2861	1191	2093	685	2776	1490	1970	3172	1278	1557	9996	1529	681	2046	2279	2530	344	2939	2578	830	1711	1297	1291	1910	1938	614	1065	199	2052	2104	1764	1983	411	1245	2783	818	1476	1228	2246	2173	750	1877	730
ENSG00000081019	2533	1991	1055	1111	3369	1895	1086	849	1373	1619	3302	2108	1737	2213	2330	2461	1558	1717	1577	1477	2788	2275	406	2855	2162	604	1806	1393	1456	1255	1667	155	2342	144	2729	1955	1159	836	467	1590	2630	2142	1691	1338	3277	3091	655	2129	540
ENSG00000081026	1663	1252	706	850	2967	1709	1054	616	1001	1246	2948	1299	1326	996	892	1091	849	1546	1050	819	1792	2223	248	2309	1726	344	1433	657	942	810	894	351	1545	105	1141	2190	1200	1009	379	835	1458	750	614	1693	1020	2370	312	994	149
ENSG00000081041	104	126	16	49	268	181	107	2	393	40	287	155	189	82	10	18	4	206	513	156	101	1341	20	304	40	45	157	73	114	158	171	253	238	16	74	73	782	4	10	612	492	14	114	91	86	325	11	67	63
ENSG00000081052	63	146	1062	479	96	146	52	173	250	116	186	353	114	187	752	186	12	441	193	1509	515	200	82	1106	328	214	704	234	785	112	419	137	36	26	1433	92	214	1583	106	76	25	36	247	112	85	539	369	389	282
ENSG00000081059	336	2185	2837	5832	1703	916	1045	8556	642	1468	1031	17981	2267	1809	3827	429	1944	2034	2381	2770	1456	5843	269	3868	4027	386	3480	1015	3195	3264	1899	8800	771	1389	4353	3618	2499	4684	1644	2697	1214	387	1197	3901	869	5537	3575	2109	886
ENSG00000081087	11386	13307	6099	15631	27896	30664	23011	13457	83171	260	17987	14533	8149	30134	17072	21167	4960	14334	9942	15857	30542	12173	3750	25057	30596	32322	6469	12908	12346	11003	6063	8369	12938	5384	17014	5126	8559	31577	2046	6655	32703	5059	13730	5036	9530	23393	4732	8097	13310
ENSG00000081138	135	871	39	82	204	678	96	462	46	41	71	47	262	789	482	158	92	113	106	48	157	124	66	17	41	11	164	30	21	51	18	48	81	83	604	36	313	73	12	23	48	89	10	57	13	22	56	80	56
ENSG00000081148	17	14	0	8	44	11	29	19	27	10	24	12	20	55	5	59	7	28	13	17	46	55	2	24	349	0	22	10	19	6	27	8	19	4	36	46	64	19	0	19	38	31	5	6	27	15	52	48	4
ENSG00000081154	23169	14352	8963	10178	27633	17067	17649	9923	11793	12978	18719	19633	12490	21322	22511	24291	15633	10483	11217	12163	21466	20910	6593	21745	15614	5450	12024	21073	8194	7756	10327	3379	14905	4096	11032	14759	8597	12147	7220	15615	12552	16987	9563	9011	20357	14418	27173	14726	4126
ENSG00000081177	3352	5143	3057	4334	5162	526	2348	7216	3842	4532	2349	4995	2564	4920	3300	4072	2644	3618	1915	1491	2077	1520	3627	5234	1122	2637	2092	2907	2377	2315	2036	971	3118	532	3973	4661	2919	4290	2051	2183	3223	1273	1801	1160	2712	2698	1912	2045	2414
ENSG00000081181	6425	8706	6665	8915	13304	4615	4148	10710	12042	8526	6574	9130	6100	8038	7936	6275	3523	8853	6779	5258	4054	9202	3118	11006	4489	3720	7438	6778	9540	4300	4288	4457	7370	1961	6050	8844	6222	9555	5221	4650	5984	3231	5627	4711	7300	7712	4427	3871	4433
ENSG00000081189	10553	4366	2030	3056	10372	2263	2437	1171	1696	2686	5207	17992	4651	14433	12109	4657	6125	2791	2253	3677	3751	6412	370	10980	11776	2383	2107	2985	2136	3887	3256	762	7197	192	8705	3139	1821	7864	664	4968	7964	2708	780	4344	6301	5570	899	3603	833
ENSG00000081237	1083	761	969	994	560	849	723	65	1191	208	4539	1232	832	708	7355	1964	211	4747	2382	3506	1323	1220	96	1138	13739	606	1024	611	5189	241	3376	29	2343	35	16592	1020	3602	1291	547	4999	641	93	616	161	487	1655	3051	5736	99
ENSG00000081248	9	3	5	0	2	8	4	6	15	1	4	30	6	5	0	3	3	8	3	4	8	8	2	9	4	1	2	6	18	3	5	3	2	0	3	1	14	1	0	3	0	1	0	4	0	2	0	3	4
ENSG00000081277	20	797	82747	64804	34355	70748	4262	2593	199	32	13150	38	156268	16144	3805	1	6268	88020	63	386	37	2970	1657	424	49	2	122930	175	168280	134275	67207	4289	17660	240806	2157	143	18	155	170	1387	3622	44	122046	1779	231	986	883	13	169
ENSG00000081307	6655	3549	2193	4251	7007	7047	6771	3394	4467	1946	6109	4707	3803	5699	3154	5351	3532	3579	1638	3422	9068	5932	1533	6347	6791	1672	3341	2974	2343	3563	3282	1216	4586	406	5058	4574	3257	4331	499	2680	2955	2374	2283	2548	5744	4632	3079	5605	1362
ENSG00000081320	2746	2019	546	1754	1281	4090	10020	220	5030	4173	5469	5747	1270	1605	3068	2252	1244	2003	1235	3226	1606	2481	235	2141	3802	673	2219	513	4059	2456	2887	526	1877	166	7543	1647	2256	2140	202	2223	1783	308	2551	493	2518	2888	1241	1407	285
ENSG00000081377	3507	3645	3295	9334	5108	4926	3940	5157	2103	2030	4564	15151	3280	7321	7678	1640	3976	4427	3459	3813	3109	6926	1316	4343	1826	4155	2746	1970	2308	4022	3365	1806	2647	700	3705	3047	2193	11184	1714	2950	5855	3778	1994	3364	2730	3123	1464	5115	1205
ENSG00000081386	1790	1116	553	757	2862	1395	2188	446	623	629	864	1482	1014	1908	1603	467	1944	1147	1198	1009	1086	2236	167	1833	787	441	749	820	491	584	875	439	802	43	1328	905	603	1372	261	856	1592	704	495	1028	1669	810	436	1725	278
ENSG00000081479	177	351	47054	53	8982	74	17	1590	19	33	17356	2137	5701	24	1279	20	40	18583	8469	2584	4334	10765	6	13508	6185	8	11296	1876	188	336	8350	27	10531	13	4628	382	862	3758	75	881	51385	80	12	6538	37	2897	2773	2429	127
ENSG00000081665	5223	1080	1127	1213	4693	1565	1594	2028	1267	812	2995	3008	2851	3696	2053	1705	2049	1894	1656	1862	3582	3740	562	2101	1856	849	2420	3126	1835	1809	1698	823	2535	381	4324	3306	1418	3411	896	1248	2842	2083	1196	2971	3355	1783	2940	2802	647
ENSG00000081692	3803	10702	5410	10483	6371	6313	6256	3510	844	3423	3347	4928	2837	6567	6221	3964	1752	3256	4055	2905	4944	3474	8006	3380	3633	3216	2914	4612	5659	4150	1376	11883	3086	4412	4410	2331	5972	2844	3697	9238	2887	1531	2548	4049	3748	1815	3547	3343	6920
ENSG00000081721	5469	6431	1285	2269	3541	1834	3423	1741	1341	2036	2693	2722	1323	4105	1672	1960	2961	2220	1881	2882	2681	4517	1107	2959	2411	789	2175	2488	1756	1808	1781	1883	2250	608	3499	3081	2029	2764	413	3564	3016	2321	816	3028	2651	2865	2143	4445	910
ENSG00000081760	3496	3924	6103	9309	4319	5884	7355	3248	1744	4449	6629	6050	7495	6356	2728	1902	3944	5890	2187	1651	8782	3689	3117	4337	1749	3139	5310	1574	6860	5162	4864	4134	4624	4004	3283	8186	4010	3890	836	2270	2191	1060	3784	4010	5069	3935	1987	5999	3586
ENSG00000081791	7834	10238	11311	14060	6225	5688	5133	19803	1999	5478	5483	12020	7134	14420	11417	13846	8686	8877	6013	8855	8347	10185	8788	12900	7745	3112	6567	10424	6625	9130	5380	6145	4664	6643	11299	8421	9243	12126	4016	6491	7749	4390	3084	8362	11398	10249	10471	6555	8588
ENSG00000081800	13	1	11	1	2	3	1	6	6	2	7	1	26	3	0	1	7	8	10	6	20	16	1	11	28	1	10	0	4	23	6	0	0	0	18	22	40	4	4	2	13	10	6	1	3	11	1	12	11
ENSG00000081803	1999	607	731	514	5523	6828	2367	3158	458	2779	356	199	979	14589	4666	171	10749	7844	5695	831	9144	5143	120	763	7689	382	2676	220	993	307	3957	178	994	412	511	189	1395	213	458	795	6395	1848	214	2540	907	5449	1369	2002	1766
ENSG00000081818	101	165	582	143	877	58	30	2123	79	20	122	93	230	84	106	6	121	69	32	178	185	127	9	140	46	395	235	16	370	147	424	0	57	71	111	282	819	84	16	17	89	44	23	46	249	239	137	51	67
ENSG00000081842	1414	282	3683	299	408	138	160	1086	65	75	234	157	167	1418	210	3282	5672	386	66	151	139	313	704	441	402	1234	444	229	97	98	481	34	91	61	788	2642	4738	154	35	356	109	710	149	100	261	248	3081	102	112
ENSG00000081853	12890	118203	236798	139969	122142	16073	20557	133959	10062	53239	47946	68454	72442	119670	35482	21568	75646	64289	22376	45113	67478	37976	32865	175728	72579	34892	46398	51458	60848	88266	52112	57130	30310	33279	66473	33110	62681	189182	18681	10575	106636	34491	31129	105698	113020	73083	52294	14568	98942
ENSG00000081870	2398	2752	1115	2100	2796	3779	2816	914	4517	1918	2930	2077	1662	2381	1761	1103	2134	2296	3514	2146	3939	3716	1128	1960	1497	1292	2351	2219	2887	1355	1472	1529	2703	481	1858	2882	2149	2834	1236	2049	2655	2546	742	2938	2678	3655	1023	2939	1146
ENSG00000081913	8374	12332	19844	9552	29825	7109	5822	41261	3008	10788	28378	3000	7832	14612	13236	4983	18165	17978	9983	9168	26512	12322	22173	49985	6866	5573	5071	11123	12373	9617	6298	3012	13253	2568	12301	7385	4463	5564	12940	5596	11468	5152	6093	14315	30155	7658	9432	12137	7286
ENSG00000081923	1807	1098	1226	2908	2022	1797	1178	1221	1223	1144	3339	1741	3753	1848	3203	1138	1391	1490	1214	1418	1892	3319	780	5825	5705	281	2367	3637	2609	2082	1893	171	2059	584	3146	3763	1410	1625	1418	1425	1955	1020	2339	2552	4061	1173	1876	2529	466
ENSG00000081985	1039	3933	405	4888	725	10797	119	734	2286	5208	6047	6324	608	85	11116	11557	13960	2232	6189	14590	3265	6097	8166	178	18382	3932	1689	2092	5748	5594	1754	158	5883	974	3200	777	3646	9878	6653	8520	4149	2138	5545	975	250	11261	1484	4018	3836
ENSG00000082014	13912	8145	6919	4586	2396	1383	5374	3029	1697	4964	3103	5603	1918	7802	4651	7629	5718	4802	2982	2795	7159	5503	3137	3794	4062	3731	3402	4295	2993	1536	2423	6685	3757	1574	2479	5934	4283	6725	2349	1643	1716	6554	1681	2152	2847	3035	5696	6729	3067
ENSG00000082068	4074	2765	6043	3856	3477	1926	1128	2959	2732	2382	3105	10026	2581	3834	2819	3014	2806	2613	1811	1915	2286	3314	1202	4033	2390	1375	2477	2669	1862	2169	1996	1235	3343	1258	3320	3304	2643	3052	1263	2745	2509	1817	1452	3876	3380	2664	2164	3149	1784
ENSG00000082074	470	1043	3646	9058	721	2597	2117	2368	7028	762	8161	1898	810	421	3493	1516	3217	3757	3340	1498	2213	3209	1068	1526	16010	389	1087	946	3171	394	2297	321	2439	269	6149	4296	8107	3958	911	2741	510	504	3391	1457	424	4917	1550	3202	873
ENSG00000082126	94	117	37	32	56	112	57	59	145	29	94	105	88	371	221	126	234	41	1654	46	179	667	28	75	92	41	132	310	61	175	52	49	565	112	583	87	59	108	2041	1067	213	249	48	281	183	70	317	747	8
ENSG00000082146	6909	10881	2999	8096	8803	8310	10562	20446	9585	10146	6889	14749	2110	19168	18156	14187	4706	4532	6979	6737	10107	11443	3717	10248	4201	5217	2025	7400	9704	5490	3314	4276	22823	1373	6067	6473	6947	5463	3430	4611	7974	3266	5159	5960	13809	5388	4159	7002	4783
ENSG00000082153	25383	28507	13083	22062	37353	43748	42483	21306	31526	49303	42880	41766	31827	36702	18095	18880	23286	24358	21875	24016	39072	35060	4767	41661	25179	13416	29011	16041	23430	19988	24165	6461	49641	5037	23730	44783	17154	36159	4159	17437	26192	7327	23591	25401	29433	29840	13030	20528	7306
ENSG00000082175	56	28	28	35	38	10	11	28	46	8	32	18	20	34	81	22	123	29	40	84	23	10	0	77	57	7	48	17	51	22	20	0	10	4	81	11	58	26	8	8	3	8	13	15	18	17	12	23	14
ENSG00000082196	2456	3385	7365	4003	5127	3483	3870	3724	3294	2623	4219	4588	2875	2474	4889	2641	3330	5020	1689	2583	39476	4420	932	98918	3345	1377	5436	2574	2052	1982	7256	1381	3557	1276	2512	5275	5153	4470	1061	2116	2499	1123	1208	16106	3764	3178	2832	12399	2370
ENSG00000082212	2483	10891	2939	6884	5603	10984	11473	4364	10781	10440	8168	5436	4035	3390	4589	10414	5295	4281	3938	4218	6800	5763	3724	8965	6915	2621	1434	2641	6292	2957	2458	1722	5619	302	5844	8567	7090	3920	659	3014	4042	1761	5426	1863	13418	6153	3033	5477	3154
ENSG00000082213	4161	7424	5275	17224	5195	5890	6355	9508	6766	4817	3798	10421	2166	10355	27854	5419	5648	3168	9690	4707	2742	9026	2535	7048	4307	4065	2256	3645	3243	3443	2219	2289	5571	1392	4175	3474	3835	4257	1883	3717	3954	2367	4326	7985	5579	7588	2017	3870	2872
ENSG00000082258	4993	2445	1015	1166	6642	4278	5503	1687	3303	4225	4491	4369	4558	6478	2367	4652	3046	3100	2411	3595	9555	6199	567	5785	5484	733	3176	3595	2294	3207	2666	334	6399	209	5222	6722	2454	3200	297	2016	4458	2229	1501	2555	4912	4922	4561	4981	395
ENSG00000082269	1443	871	766	723	2822	3347	914	932	750	1215	1265	1473	3923	876	527	2630	1963	1577	477	848	2291	2423	93	1298	2362	186	1882	935	798	1485	2105	134	974	166	2412	1136	572	942	107	824	1098	263	1499	421	538	926	1105	959	135
ENSG00000082293	37	21	142	1030	1215	155	55	1882	1366	3254	316	42	1513	1206	16	43	62	252	343	33	1013	479	8	1642	23016	30	3260	124	11	257	419	12	4476	15	997	11730	1242	3656	17	170	303	9	4	1092	313	20	977	120	38
ENSG00000082397	822	20957	11706	22961	15550	2487	7192	34674	13537	9146	4930	3619	2852	10801	11426	1079	8517	16530	18259	18992	11658	29536	11181	26560	3017	7732	3135	6940	21435	9465	3946	1294	8123	3590	9062	2181	12378	11156	10615	6560	13058	947	6388	9192	74373	9621	4526	7023	7908
ENSG00000082438	3639	1959	2746	2753	6203	3036	2695	2535	1254	1501	3085	4490	4339	4522	1439	2723	1785	2597	7306	2906	3826	4123	1339	4654	4403	457	2262	233	2092	1835	3161	744	9191	391	1520	4258	1263	5213	899	613	3772	696	1337	5062	2378	3638	1153	1270	555
ENSG00000082458	560	1967	1859	3082	1495	1468	2296	2368	1115	286	1864	576	2136	821	682	4432	3346	2073	544	385	1079	1402	236	1561	1687	676	2632	400	1437	1044	1393	295	788	418	1209	3788	2242	1886	114	589	536	398	1468	646	332	898	862	2751	545
ENSG00000082482	15711	499	538	249	1451	273	555	339	430	329	4319	211	433	4172	1444	132	168	395	390	1554	1332	1218	387	2841	367	137	845	635	718	106	961	40	124	204	763	707	628	536	761	386	421	1185	191	6237	1000	1074	229	1541	279
ENSG00000082497	183	158	693	678	101	597	129	995	189	78	1599	1678	1106	457	1449	93	48	277	17	662	455	3226	77	527	99	50	1748	582	1017	250	890	32	95	244	397	27	693	320	123	77	34	81	355	166	564	95	54	283	149
ENSG00000082512	7853	4935	537	1423	4863	1482	5718	1768	2958	1193	2831	3918	1327	4712	3034	3496	4308	3306	1822	3077	4042	12971	1209	3307	7610	1085	2271	4280	1730	2323	2125	1682	2452	268	6933	6871	4363	1165	809	4686	5066	3192	1550	1766	6434	4533	8785	7768	440
ENSG00000082515	2574	3364	1976	3304	2527	2444	1984	2886	2366	1435	1379	2814	1845	2751	2007	1835	1534	2289	2293	1393	1241	2987	1424	2956	3480	819	1982	2356	2116	2001	1435	2174	1088	2504	1708	2247	3200	2806	1646	2603	1856	1786	865	1376	2925	2805	2447	1278	2059
ENSG00000082516	4684	6389	4377	6230	6059	3206	2879	6030	1503	3938	2488	4668	2811	6949	6681	7418	6675	4018	3529	2663	3710	5692	5834	7256	4016	1185	2185	2693	3004	5356	2981	1088	2554	808	4751	4802	4226	4413	1565	3684	3518	1797	2615	3006	7707	4496	2131	3040	3727
ENSG00000082556	72	36	6	42	43	2624	28	49	32	45	11	83	48	17	8	15	77	27	36	8	33	80	4	62	131	4	48	17	17	37	9	17	24	6	40	39	26	17	2	44	23	11	8	45	12	21	20	31	90
ENSG00000082641	29234	89387	58412	81360	68549	75970	51465	70704	29909	43528	84752	58031	35013	50929	56120	33579	24828	40267	29501	39763	45419	65042	61445	63825	18197	53342	27549	30835	68527	47196	26005	29849	35384	21241	53482	73818	55990	69432	43404	30118	39766	12890	48507	45615	47381	79389	14114	44466	51448
ENSG00000082684	376	31	404	434	79	100	75	259	84	96	98	389	137	451	169	78	242	70	104	162	174	614	91	435	160	29	181	104	761	806	244	88	109	405	156	64	196	223	157	96	34	61	87	104	40	112	62	192	213
ENSG00000082701	6606	7791	8607	10414	20610	10797	12151	18790	8479	6542	13621	12437	6959	22805	7814	9085	10855	8177	5896	11473	17940	12263	4432	25805	7984	7690	6562	4956	11751	12011	6134	8616	9793	1878	8732	10179	7107	10009	4177	4790	8032	4574	8327	6936	17164	12067	5305	9386	5921
ENSG00000082781	17004	22710	34760	59328	42113	5150	27358	33427	6321	24654	17435	51694	15720	18831	48633	11336	17300	16476	9051	27358	28983	19722	29269	87923	6264	28113	20060	11478	46035	16086	12928	9793	21847	18903	30596	62277	23950	27721	34090	9487	7126	4402	19269	29233	61556	25684	5650	22082	14048
ENSG00000082805	6371	19569	12249	16823	15432	13049	16711	38085	3453	14901	13184	12092	7012	9283	15586	5799	12345	11826	9658	9813	14410	11353	13968	14568	9963	13636	5724	4799	17504	13648	6299	4948	11745	3615	10456	13078	5304	14323	3120	4224	12429	2529	11097	11287	16646	12984	8277	10793	9964
ENSG00000082898	20639	16054	9792	12204	30739	24450	28215	11203	19908	19819	21379	26918	22052	34145	19176	19420	20289	14424	10890	18326	36035	30224	5305	30290	18841	7513	9406	12362	13668	12191	13883	2802	22170	1108	20894	33571	11442	20049	2354	10398	22638	8472	12910	12738	29340	26953	10257	24426	4030
ENSG00000082929	174	10	29	0	65	12	3	4	6	28	61	4	4	29	0	22	4	2	14	0	225	30	0	58	2	0	38	6	98	4	33	8	12	2	4	14	8	12	0	14	6	10	3	380	5	0	4	15	2
ENSG00000082996	10338	8450	3417	8351	11566	13306	13320	9167	15867	4548	16243	7822	7503	10233	10662	8580	6389	7422	4085	5686	10532	13949	1436	16880	12737	4476	5503	7840	6184	2526	4410	751	10072	898	9839	7072	7158	10838	1439	5903	8096	5015	4359	3219	12619	13531	3157	10896	2204
ENSG00000083067	1638	646	3260	1402	3387	533	2230	1220	260	2713	1369	294	1752	1570	188	120	2170	2227	377	338	2723	750	443	733	9091	101	1307	206	396	614	1072	144	293	90	394	2191	1783	4105	71	171	1352	642	609	1709	516	1255	331	846	326
ENSG00000083093	3168	3456	1254	2342	2768	4414	3748	2116	2361	2707	2403	3868	1752	3332	3432	2233	2251	2050	1523	1965	2587	3157	706	3344	1562	1083	1640	2352	2125	2344	1483	682	2537	264	2712	2497	2027	2294	895	2110	2893	1950	1102	1895	3582	2632	1444	3128	1023
ENSG00000083097	2280	3891	3282	3245	7553	9367	3480	4906	6768	4688	3571	3963	5835	3701	2087	3949	2552	5250	2354	3262	9978	5169	426	5459	11922	1929	4204	3856	4044	2256	2867	928	5532	574	8522	5619	2569	6247	848	2815	4967	1213	3526	1829	2638	4866	2062	4881	1940
ENSG00000083099	3881	5482	3549	9511	12286	14504	6030	6276	9185	6109	8009	7928	4915	6938	3626	7722	2546	6866	2343	4083	18569	10161	1004	9876	8847	2968	5924	7684	5403	1982	3129	3500	7717	874	9970	9290	4154	13549	817	3986	10278	1977	3940	4786	3909	4854	2667	8217	2192
ENSG00000083123	901	2458	1397	3066	4550	2958	2807	2730	2099	2322	1733	2609	1854	1815	1026	1107	292	1883	338	1467	2803	2124	465	3251	2649	1057	1123	1034	1344	977	1080	506	1696	483	2601	2300	1227	3772	148	1435	3721	583	1403	977	1288	2470	625	1465	920
ENSG00000083168	8844	8221	6221	3598	14603	4088	7298	8817	2988	6449	4644	4466	5156	12653	11217	7087	2810	6015	3214	6454	11242	9377	3622	10098	5502	3011	3866	3571	5987	3642	4628	1301	6613	553	8223	2946	7145	2958	2355	5636	7578	2225	5991	5646	16087	7235	3326	3977	2438
ENSG00000083223	3786	2274	3089	2882	6067	7912	5550	2760	2398	1549	4251	4107	5438	6463	7403	2458	3080	4061	2605	2550	3236	6026	588	4393	2936	1460	4359	1652	3690	3825	4544	497	2000	598	4038	5037	4860	4128	995	2698	3484	2286	5931	1378	4177	2274	1322	5076	1666
ENSG00000083290	2562	4013	2593	3304	4690	2878	2115	7025	3146	2284	6883	3969	3259	4478	3928	5125	3387	2782	1966	1523	6177	4883	508	5072	2580	2381	2199	4628	3950	2348	2212	1228	3500	848	4337	6676	3601	3523	2034	3307	5275	2429	2865	3083	6236	5431	2504	5850	664
ENSG00000083307	53	43	1511	675	655	1654	162	76	592	16	345	55	4809	313	231	29	61	885	39	59	85	140	12	32	68	20	2950	21	3599	1792	1977	139	387	319	102	34	77	16	8	14	95	13	2026	110	79	50	93	83	13
ENSG00000083312	17738	17223	5300	18383	26955	24450	22808	11134	9683	10940	10679	21020	11085	24583	22241	17430	20517	13844	16637	20034	10332	24264	3459	31051	18288	9080	6325	7490	7119	8837	10982	2331	19391	843	14293	19612	15546	16228	1889	8897	20213	7491	8296	11974	23331	25712	3539	7793	5112
ENSG00000083444	40370	30955	34802	124627	50515	65838	58428	45966	30147	93732	51915	50852	18775	23616	42852	7638	32618	23674	37700	36822	44655	74250	83157	48478	48158	38779	26914	23152	63508	17372	19941	24625	48280	17506	28544	86547	73414	91773	47556	27989	43156	18176	29418	29665	83301	62581	6384	37488	83561
ENSG00000083454	356	111	102	47	60	58	87	93	125	426	56	58	77	312	341	4552	1033	168	418	265	109	113	3706	82	933	56	39	38	383	395	391	43	109	27	2968	364	470	111	32	534	54	67	58	55	99	101	1191	753	32
ENSG00000083457	2385	2750	1803	2246	2442	2742	2250	2861	1861	1746	2534	3424	1871	3555	2079	2384	1822	3368	3318	2161	3960	2906	1192	2769	4012	1890	1431	2040	3248	1454	1828	2452	1822	899	2899	2924	2741	3312	765	2211	2540	933	985	3210	2268	2356	1885	2732	1499
[truncated: 36,079 more rows]
[truncated: 54 more columns]
