# Supplementary material for: Ensemble Modeling Approach Targeting Heterogeneous RNA-Seq data: Application to Melanoma Pseudogenes
Source: Sci Rep. 2017 Dec 11;7:17344. doi: 10.1038/s41598-017-17337-7 (PMC5725464; doi:10.1038/s41598-017-17337-7)
Supplement: Supplementary file 1 — Supplementary Files [file 41598_2017_17337_MOESM1_ESM.zip › Supplementary_Files/2_Quality_Control_Quality_Assurance/2_2_fpkm/SupplementaryTable 2.2.1.txt]

GeneID	Tumor_0	Tumor_1	Tumor_2	Tumor_3	Tumor_4	Tumor_5	Tumor_6	Tumor_7	Tumor_8	Tumor_9	Tumor_10	Tumor_11	Tumor_12	Tumor_13	Tumor_14	Tumor_15	Tumor_16	Tumor_17	Tumor_18	Tumor_19	Tumor_20	Tumor_21	Tumor_22	Tumor_23	Tumor_24	Tumor_25	Tumor_26	Tumor_27	Tumor_28	Tumor_29	Tumor_30	Tumor_31	Tumor_32	Tumor_33	Tumor_34	Tumor_35	Tumor_36	Tumor_37	Tumor_38	Tumor_39	Tumor_40	Tumor_41	Tumor_42	Tumor_43	Tumor_44	Tumor_45	Tumor_46	Tumor_47	Tumor_48
ENSG00000000003	8.79631	10.8662	10.3792	9.41324	10.5309	12.6141	12.0621	26.6054	15.2325	15.1847	12.8956	8.35998	9.86334	12.4601	9.78592	9.97188	8.90782	8.33365	8.2224	3.1388	14.4177	6.03418	14.7644	14.3952	5.39171	13.0186	12.829	18.0127	9.86009	8.50744	9.11855	9.85073	11.9913	6.43353	6.74235	10.7772	10.8624	11.7563	26.8897	12.6119	8.41236	6.81123	3.48502	10.3057	26.0804	12.2079	8.80535	9.6705	25.3256
ENSG00000000419	17.9067	37.2223	8.17379	15.7739	12.8299	29.4562	39.5835	24.6488	30.5354	26.2383	17.5051	19.3543	17.0688	14.3171	10.4594	13.3213	9.11735	17.3333	14.4896	13.1423	17.0688	12.6837	13.6023	18.4169	18.9114	25.4526	18.9691	22.6756	15.5572	16.2264	18.6129	17.1316	16.5486	13.7003	19.6193	33.5711	21.0471	17.4728	14.3533	17.9647	31.1397	14.4462	15.6798	15.066	23.3534	16.9743	15.6228	10.7095	23.1579
ENSG00000000457	2.91028	6.61266	1.43652	1.62286	4.76965	2.55434	4.27987	3.90257	2.2892	3.57018	3.41583	3.55397	2.59454	3.33883	3.0021	1.74683	4.83648	4.86984	1.79394	3.58417	2.54073	3.72527	2.83773	3.71841	2.01497	3.80794	2.65791	3.58702	3.1121	2.28884	4.19289	2.07224	3.26467	1.32604	5.94486	2.20396	2.21001	2.71839	6.57479	4.13769	3.34595	4.71393	1.33192	2.16015	4.70196	3.86118	3.25099	4.85978	4.17869
ENSG00000000460	5.70649	2.94762	2.93052	1.44293	3.92347	2.32012	6.71542	3.16503	4.9898	2.18037	1.58149	4.59412	0.840217	5.60425	4.29684	2.64451	4.08609	2.32075	5.98578	4.89292	3.49445	4.86252	6.78166	2.99618	4.45743	4.73321	2.2357	3.05107	1.32283	3.33189	2.15903	6.04437	2.09277	5.08071	6.20997	3.58554	3.65743	1.93333	1.27647	4.68042	2.9164	3.47723	4.56727	1.86065	3.32137	5.37699	3.038	3.66381	2.14937
ENSG00000000938	0.424211	0.395534	3.70586	1.08994	0.223336	0.81366	0.733719	0.300651	2.48289	1.08811	1.94602	0.55882	0.501966	0.473155	1.184	0.502849	0.465159	1.82938	2.63356	2.35373	0.92484	0.491163	1.6807	0.984969	2.90752	1.82387	1.48173	1.30765	5.93209	1.09162	1.60594	2.22946	2.15183	0.762653	1.45562	0.924302	2.53537	0.626173	10.0322	6.22706	1.12847	0.669177	1.68855	0.859245	0.653552	0.843575	1.19602	1.27915	1.74312
ENSG00000000971	13.5478	1.77333	8.50693	6.41682	6.15831	1.29228	12.64	3.00677	4.30396	2.7336	4.76939	6.08247	25.5208	46.0804	5.70748	4.74906	3.3734	33.8152	5.48569	13.6007	27.5397	1.4494	2.11106	34.7832	5.43363	7.67206	31.0181	4.6485	13.3023	2.9769	13.988	1.35654	6.43845	1.56727	38.7979	3.74651	9.80111	8.44596	8.98819	7.92046	0.852626	1.28197	2.09889	0.664016	2.77738	5.94519	6.08607	8.04822	8.73172
ENSG00000001036	14.9948	25.0857	54.0646	37.2323	12.8345	45.3088	65.1583	58.8311	86.0516	45.9528	40.1016	28.1725	20.3881	42.9246	13.7845	60.5246	23.8458	26.5514	18.1969	20.848	35.4643	16.1382	59.2304	29.0277	32.6143	79.0353	25.203	44.4225	51.7	24.6123	23.17	28.8916	39.5344	59.0822	44.6771	18.3301	42.2411	75.4859	49.662	27.9346	43.3142	18.2127	36.0832	31.777	41.0349	29.7587	11.9477	18.289	136.286
ENSG00000001084	16.9261	4.7429	6.11405	10.2115	11.7856	13.2138	13.2121	16.9272	6.34549	5.49042	9.39577	7.83446	13.0691	18.3452	9.11963	12.2244	22.7481	7.70076	10.2421	17.7067	6.21893	29.612	6.40719	4.80772	8.39611	13.8591	5.0212	12.7452	15.033	11.189	8.19625	11.0539	40.7547	7.11457	8.34737	14.8734	11.6326	6.5916	19.8352	17.2895	20.2308	16.4648	15.3479	17.6291	5.78469	18.7338	16.1682	4.17689	7.67695
ENSG00000001167	9.79982	9.93932	6.68601	8.36642	10.8479	8.26161	15.3472	12.6788	6.95303	7.21801	9.94819	8.4787	3.54966	25.1973	9.77693	9.06276	11.1735	4.41645	11.273	12.1118	9.32888	11.0768	21.0876	11.6799	3.8905	13.1066	4.42116	8.14762	7.47237	11.3735	7.88525	3.72037	16.0303	3.78969	7.07861	6.24889	3.94342	6.06348	6.31557	14.4378	10.7753	10.8319	8.58244	11.0081	20.5923	8.3716	21.6827	7.85521	9.83084
ENSG00000001460	4.60961	9.03404	13.0236	10.8424	6.3449	7.1342	8.05092	10.6827	4.1238	12.1855	7.67837	2.14119	8.62297	8.03692	12.5023	5.77744	7.17803	6.75699	7.94443	8.68202	4.10525	6.17212	17.794	5.14067	14.1453	13.199	7.9464	9.16786	4.47384	6.0432	2.72896	17.2005	5.51126	5.80515	3.22886	8.91709	8.43322	5.13997	31.0325	11.0479	6.19052	9.1127	3.8237	6.88125	11.2204	9.28217	1.58561	8.89971	8.22574
ENSG00000001461	1.03791	21.1453	65.2645	28.8093	26.3056	11.5445	14.4838	35.9525	7.84532	33.2959	33.7512	5.5639	21.7503	8.21792	17.3132	6.35477	9.89478	22.402	14.5945	12.9932	18.6708	10.3991	6.84377	52.5326	48.7816	26.29	14.4315	13.0138	11.6956	12.9368	10.1546	9.71645	10.8007	5.96008	8.75135	16.3243	37.9338	47.8075	12.3366	5.76291	6.63489	9.61683	21.2827	24.2081	29.4508	15.0743	5.52933	25.966	27.6699
ENSG00000001497	10.7442	16.2251	18.2384	16.7129	11.9398	11.0816	20.6013	24.7804	11.2374	9.32278	10.8302	11.5396	10.3659	9.0837	11.9503	15.4977	8.56112	12.4433	19.8142	11.5893	11.718	8.7585	31.945	8.9417	14.2366	12.3292	11.3844	28.2457	10.62	17.1575	10.8734	38.0222	11.238	32.9654	11.9117	11.3515	13.328	13.7842	30.9423	20.0953	16.5909	7.53033	12.7912	17.4273	18.1542	11.7817	16.7822	10.4396	34.1449
ENSG00000001561	0.250487	0.3514	0.201959	0.237745	0	0.0913347	0.870188	0.112009	0.0767553	0.134224	0.448131	0.201265	1.06662	0.22099	0.240234	4.06414	1.01871	1.29286	0.123387	0.117451	2.9599	1.28838	0.37225	2.9785	4.39479	0	0.0466601	0.171572	0	0	1.20688	0	0.39972	0	0.529872	1.54297	0.3423	0.115613	0	0.115977	0.13826	0	0	0.502983	0.118524	0	0	0.308503	0
ENSG00000001617	1.85378	1.37332	10.9042	7.70015	2.69537	4.90975	2.85672	9.71645	0.847728	3.30108	3.05959	1.08231	11.2211	3.55102	2.51908	3.01326	1.55198	6.09172	3.34483	3.11567	2.03227	2.14037	7.65496	3.10585	0.874105	3.06578	12.7976	1.18055	18.921	12.8138	11.5018	4.59866	4.42424	48.7857	2.05124	3.19675	2.907	1.40433	5.84961	1.63856	0.852931	0.115014	14.1793	1.29063	1.82154	1.54885	1.9428	0.845913	12.5526
ENSG00000001626	0	0	0.0569635	0	0	0.398415	0.0185147	0	0.0501994	0.850696	0.0543274	0	1.31417	0.038643	0.445911	0	0	0	0	1.82322	0	2.47866	0	0.0434892	0.0782356	0	0.0362389	1.42092	0	0	0.169493	0	0	0	1.04152	0	0	0	0	1.3805	0	0	0	0.859223	0	0	0.0820142	0	0
ENSG00000001629	5.70156	3.18474	5.53252	5.51261	7.05223	10.8982	11.9442	4.13112	8.66281	5.43642	6.73779	10.0089	4.50271	18.7325	6.96199	10.9317	10.6768	6.4034	3.49412	8.15495	9.02332	11.6301	2.46065	12.8516	7.38824	3.85823	4.77915	5.86265	2.93075	4.98236	6.27393	2.74231	8.59714	1.80813	7.38838	7.74176	5.99082	7.96177	3.13017	2.71124	9.94555	4.27322	5.50094	4.56403	15.6756	7.78048	5.61789	4.08687	5.22549
ENSG00000001630	31.7234	48.8274	20.3667	42.8433	26.9375	29.4619	31.3155	71.5429	36.1975	68.4733	31.8646	33.9705	20.4951	74.1268	30.2639	37.4828	47.883	38.9491	43.3434	36.6022	43.9996	31.1937	36.3562	35.6044	13.7542	63.8669	21.4696	22.8776	33.6546	28.4608	19.5467	12.6316	26.4246	11.5318	21.4359	4.62702	25.8516	33.3442	26.71	16.562	47.5179	32.0754	33.1026	26.6619	80.7745	30.5102	20.9115	27.3829	46.4222
ENSG00000001631	44.9101	13.2023	19.7778	17.3756	20.1298	60.1909	20.3977	10.7525	21.6894	26.8365	24.5798	54.7577	19.1741	47.3592	10.0246	24.0128	54.1316	36.5513	22.3425	34.1413	51.9214	44.6445	15.3104	33.496	36.8338	21.0791	18.7851	39.7309	16.4073	15.4094	11.0283	41.2351	42.6771	1.91041	21.8547	32.1082	19.3435	33.462	14.4102	11.2939	41.9667	62.5208	4.41652	31.491	28.6607	32.1158	33.7204	20.8603	21.2702
ENSG00000002016	17.6175	4.6684	6.23668	10.0804	7.01772	14.6669	5.04394	5.30313	3.36285	15.5963	6.48665	3.48361	5.31156	4.51399	5.58616	8.63521	9.38654	7.18197	6.51676	5.382	8.28078	3.36629	7.06651	5.00536	4.40834	4.50097	2.89747	6.54389	3.15596	5.74846	2.60524	5.56825	7.62351	3.9494	4.73007	7.93254	2.21633	3.68061	0.868819	3.45942	11.0371	5.93709	3.22931	8.2735	6.36013	6.88002	13.9417	5.52945	10.6766
ENSG00000002330	29.0528	46.0294	71.3203	58.2327	19.5083	6.88468	16.9287	44.3733	1.40127	18.0824	20.1712	25.3564	8.57482	10.0214	17.7813	27.7476	12.205	18.7426	17.6659	20.1567	13.1831	14.616	38.0773	12.6786	4.3461	86.3732	28.9456	37.8872	39.8526	27.7303	21.1116	138.657	32.404	108.296	14.6008	19.2035	18.7934	30.5789	74.5567	30.6565	16.5931	13.1344	24.8499	24.6712	21.2097	10.2429	29.8395	7.90824	41.4213
ENSG00000002549	27.679	61.3271	10.0067	24.5362	13.0312	19.6178	60.1604	8.78569	31.1483	15.3838	35.6606	36.4053	12.4176	17.6503	28.6796	27.6717	9.16983	70.2611	102.831	31.7098	11.7427	14.3645	16.1069	23.9871	79.9623	33.8362	17.0001	15.5725	29.8573	20.4302	32.4308	14.0337	110.616	5.22433	38.245	13.9328	22.103	35.0935	15.0764	66.9768	54.9322	9.06171	11.5217	24.6578	42.1666	44.3812	13.6765	38.3509	35.6808
ENSG00000002586	331.752	452.077	692.611	609.516	240.833	221.895	403.824	646.35	955.749	541.174	543.812	293.239	222.208	191.374	262.102	147.681	486.285	556.739	421.211	580.162	348.294	261.947	663.215	188.767	247.209	1483	335.924	859.608	636.737	150.8	234.939	782.13	500.323	793.803	346.785	315.087	281.898	417.55	1528.7	359.523	372.868	127.589	381.962	330.784	418.536	470.021	231.544	239.149	834.293
ENSG00000002587	0.422218	1.40182	1.62112	0.983853	0.758197	0.130102	1.74132	0.0763752	0.248426	0.472109	2.87305	0.911868	1.24307	0.952156	0.0313921	1.21486	0.045901	0.81939	0.666933	0.669756	2.2655	0.303097	0.124304	3.65219	0.274669	0.98515	1.65597	0.0673003	2.78115	1.74876	2.16538	0.194538	0.130242	3.80934	0.31079	1.07928	0.456668	0.607436	0.929142	0.726161	0	0.0578457	0.181021	0.0931405	1.07126	0.517803	0.318004	0.46117	0.743751
ENSG00000002726	0.281973	0.413689	2.04818	0.67243	0.278634	0.406543	0	0.0858347	0	0.280542	0.0429885	0	1.15676	0.284079	0.592291	0	0	0.412496	0.595049	0.305951	0.753204	0.297631	0.759338	0.428907	0.27825	0	0.773614	0.229533	0.0750554	0.953005	0.778135	0.839136	0.235922	2.60251	0.202188	0.150804	1.37116	0.165684	0	1.69721	0	0	3.55784	0.289391	0.73019	1.02516	0	0.226803	0.558596
ENSG00000002746	1.75497	2.38877	0.295395	0.819655	0.550556	3.22257	0.172612	2.64954	1.70162	0	0	0.736504	0.989906	1.74263	0.0371707	6.50378	0.236684	3.24486	5.59914	0.137955	7.57284	2.45991	0	1.65017	2.03241	0.0699681	1.94104	2.6699	0.0355505	0.0576501	0.0111783	0	0	0	0.174565	0	2.01312	5.18514	0	0.110843	2.69895	0	0.913861	0.904696	2.20453	3.47863	0	0	0
ENSG00000002822	1208.48	1079.52	615.698	1486.72	112.209	478.2	125.859	323.738	132.031	680.802	219.921	476.645	292.77	499.359	254.003	407.949	253.696	334.689	575.183	638.705	195.535	231.733	1451.51	228.109	74.5268	1918.2	162.864	422.188	383.705	343.55	72.4861	6803.22	716.862	3462	307.788	452.399	400.645	375.319	613.263	468.325	429.152	1681.62	417.375	605.883	183.976	1235.6	556.907	317.405	3463.28
ENSG00000002834	17.733	49.1694	139.061	61.8351	45.4306	28.4422	44.0611	109.882	61.7018	39.0633	56.8308	65.8595	38.5014	53.574	79.1885	25.246	54.3768	39.647	80.6845	53.1901	30.1147	46.1283	202.03	67.6132	31.1709	155.034	33.8046	40.1138	69.2324	56.9439	34.9334	171.654	68.5076	128.235	73.4252	84.2081	41.543	80.2726	124.594	61.6229	74.4886	16.5245	47.5216	72.7334	98.3428	54.2931	45.9171	37.2591	158.145
ENSG00000002919	5.28547	11.2533	9.60541	8.54543	8.24455	20.2256	18.6332	10.9534	9.01669	9.33759	9.169	11.9065	5.72799	10.463	7.79954	4.82775	6.6322	9.48433	9.871	7.34229	5.79338	7.4382	32.8079	10.14	4.46979	16.6667	9.85019	8.19323	7.42926	10.1211	7.66994	16.6105	8.96804	15.1965	10.4301	13.0472	9.74151	11.9278	12.1951	10.811	9.7737	11.8385	6.36505	13.7281	10.9174	10.3921	4.59286	13.3014	13.1472
ENSG00000002933	5.76505	10.9624	31.5342	17.2168	3.5243	1.8424	3.36954	8.07887	25.9768	11.8636	5.84969	4.1721	20.376	4.21142	24.6295	8.98047	7.45738	13.094	22.3552	25.6771	13.1104	4.10241	28.8444	7.37476	18.5224	35.6733	9.79735	18.1949	44.9619	5.49498	13.6078	21.05	21.2433	21.2281	20.6241	3.39673	20.5471	10.7025	60.6235	14.3612	1.1642	0.613893	9.84462	3.01572	3.56369	9.05953	11.4379	30.0596	11.1445
ENSG00000003056	80.7987	126.285	109.195	145.41	87.1335	155.094	191.815	180.348	343.673	171.708	85.7983	189.71	41.4151	117.131	109.18	123.09	145.921	69.8361	203.696	88.9136	92.894	122.737	326.595	85.4027	77.1456	289.716	68.8875	112.991	134.988	108.251	66.2101	162.637	263.469	183.501	91.6683	106.564	92.3476	117.226	214.714	98.5777	224.187	65.5399	144.84	104.784	176.468	134.711	235.115	66.8834	492.022
ENSG00000003096	1.4612	6.76981	1.17526	0.257797	7.95967	0.119016	6.03836	0	0.501761	0.177744	0	2.4197e-07	2.55554	7.2875	14.3059	10.698	4.55586	2.90349	5.26459	0.157373	0.278313	0.404548	0	10.7059	0.117693	1.97225	0.320651	2.19616	2.47163	6.30623	1.59316	0	6.36167	0	0	7.19016	1.0564	0	0.246697	1.39633	0.17621	0	0.800614	1.40416	0	0.304832	1.65523	2.02105	4.74384
ENSG00000003137	1.67207	0.818051	3.75594	3.03103	1.01959	2.74284	0.380828	2.36649	0	0.927116	2.41448	0.698542	2.03035	2.73869	11.5096	1.30456	3.43509	4.62835	1.50015	2.96064	0.666055	3.0174	4.99041	1.91501	0.721223	4.89842	4.11334	2.00368	6.06344	2.61127	5.36624	3.00873	0.66234	7.12287	1.60212	0.838344	2.26437	2.81937	5.00321	5.43947	0.334603	3.39199	3.36048	2.26083	1.93473	1.65513	0.761696	0.730539	2.34376
ENSG00000003147	122.896	57.8394	24.9205	17.698	56.556	42.1534	13.0497	46.7689	20.7363	5.44819	81.7884	7.91202	24.1057	51.8069	16.9197	79.4484	128.746	66.2354	6.8766	4.80582	66.0489	12.4209	18.539	52.3483	287.946	107.558	29.4714	33.3699	35.6363	55.5959	9.32961	3.39263	41.1529	56.5069	38.3742	37.1163	49.6931	65.7449	56.6741	31.1632	17.7584	114.566	49.489	82.9524	1.4196	22.2144	124.786	23.9599	116.399
ENSG00000003249	3.73494	44.6412	34.5516	76.2615	33.1514	17.1434	19.3389	49.9795	40.6827	63.2555	28.7548	7.5714	7.04343	6.52514	41.836	11.0512	4.0526	29.6988	9.40465	28.3149	6.15459	11.66	134.976	7.95931	23.7752	124.289	23.7719	31.6397	18.02	59.3252	18.7381	98.0693	3.48932	33.6103	3.20079	21.4983	33.5315	20.4383	28.5551	14.8131	26.0839	34.0513	24.1567	12.8013	36.5165	82.2458	48.0037	3.83053	92.2818
ENSG00000003393	3.56809	6.78892	6.16526	5.72608	4.7831	8.19441	10.4797	9.13765	5.4475	7.68263	6.78245	5.07686	3.01043	9.79846	4.81623	5.46192	4.93298	7.80727	6.12106	3.90307	3.77395	7.11283	7.86986	7.05096	4.62949	7.04968	4.11943	2.61865	3.92047	9.08398	4.04434	8.8185	5.0255	6.52664	4.24049	7.81545	2.72527	6.11177	24.2974	3.46836	6.56132	1.98219	6.32886	6.5173	12.2929	4.58981	7.27506	3.87011	7.33641
ENSG00000003400	6.4057	1.06579	2.9214	1.71205	8.50376	3.23002	1.76171	2.86113	3.601	0.932055	3.40493	4.21238	14.8275	1.58528	7.2344	5.13038	9.30938	6.12892	2.79414	1.75815	3.42486	6.87129	2.17641	8.71363	2.90067	1.63077	2.66451	4.83178	2.66038	5.02333	2.76372	1.40923	6.1148	4.15805	9.57986	3.73634	3.79934	13.9068	11.2134	1.22623	7.80716	2.32053	2.91114	2.43611	1.24509	5.8225	8.99536	3.89883	7.46679
ENSG00000003402	16.3348	17.442	16.2106	14.9018	17.4105	17.0751	21.3064	16.6709	32.2457	9.37383	25.0899	16.2691	13.829	14.561	18.0627	13.2276	13.9227	24.9516	20.3345	22.3645	12.2265	19.146	31.8676	11.1312	29.4708	24.1551	9.2827	9.6723	20.0544	13.6646	13.4939	20.4209	39.1446	26.2743	19.4507	14.4917	21.2582	28.1633	17.2162	22.1878	6.57423	7.16582	20.9704	14.0308	19.5904	22.864	18.8544	12.2756	23.3283
ENSG00000003436	16.3582	3.24958	7.3583	28.7082	67.0942	16.895	3.80269	9.7799	23.3378	3.41714	19.8786	9.21253	6.36455	10.7121	34.2471	12.8658	21.4879	10.0785	16.539	23.9776	25.5113	8.22731	6.32534	33.0736	6.42636	5.39825	9.07536	9.4015	28.5297	4.19731	6.74216	16.7141	29.6878	9.39192	24.5745	7.82087	23.9873	11.0082	11.9318	9.4429	2.3761	3.64796	16.4536	18.913	2.20344	19.7458	9.72704	78.2347	16.7721
ENSG00000003509	5.22697	5.98061	5.29077	9.60526	5.3745	7.9699	13.1172	4.77025	12.2404	9.59353	7.92223	7.15172	3.09275	3.40115	6.36989	10.0799	7.52353	2.8256	3.97754	4.64922	11.5744	9.18586	5.98221	3.25067	4.18032	5.13622	4.97064	6.5253	2.43269	5.34794	4.87592	10.8278	5.04197	2.13314	4.02634	8.26513	5.43225	5.36143	14.9648	8.57068	5.63423	9.2899	4.4646	6.97194	11.9983	8.59439	6.53991	6.49824	4.89301
ENSG00000003756	47.0102	26.4521	14.048	14.4771	35.1959	16.5505	35.6731	25.8019	28.6909	15.0834	21.8275	23.3631	20.0077	27.0161	24.4033	26.6893	21.3309	37.2105	9.41105	14.4965	37.3756	38.1934	21.6714	23.469	12.8868	18.2386	25.0634	34.0668	14.9197	18.9799	25.6556	18.9475	40.5191	15.0966	23.7561	38.9609	23.34	23.8756	31.0316	28.0391	65.794	21.525	12.2118	25.4273	31.7746	37.7668	45.9779	37.0659	24.4118
ENSG00000003989	0.373721	4.30485	1.41522	0.822326	1.00425	0.217798	21.3052	0.262703	4.11348	0.830754	0.183885	0.096544	0.701723	2.42285	1.36531	0.156261	4.41942	0	0	0.714912	0.105444	0.156157	4.19711	0.622622	0	2.90654	0.232662	0.260953	3.96756	1.9137	0.921758	7.33794	0.602065	0.597967	0.104957	1.17564	3.29327	0.13623	0.341836	0.676474	0.825941	0.227144	6.44613	0.714477	0.422129	0.796578	0.666799	0.578577	8.44169
ENSG00000004059	100.651	110.772	200.213	168.766	41.5859	53.1777	66.6539	120.461	85.8243	125.873	60.3924	97.3199	65.9715	74.6791	91.319	47.5462	46.4227	80.291	63.9921	106.667	51.556	61.2411	150.65	52.8553	30.9754	236.887	127.201	207.374	61.4366	85.4001	84.5911	291.42	108.059	374.365	48.153	40.2461	71.1655	92.2063	317.342	104.644	71.2842	96.0955	76.7505	120.591	88.2872	73.2557	88.8802	40.5177	248.51
ENSG00000004139	1.62771	6.23448	7.58381	2.01411	1.96437	1.14822	0.941107	5.83775	0.611831	3.05551	2.20925	5.48512	1.61926	3.87061	3.24683	2.79154	6.1691	1.85335	2.28823	4.75084	3.94684	1.2022	14.8844	0.996679	0.695936	8.41599	1.04035	1.17018	2.45645	3.47288	1.51814	1.18475	4.31928	16.4212	4.28528	0.875101	0.995257	3.33047	2.97164	2.57757	3.54126	1.48812	3.61499	4.28901	14.4057	0.466919	4.87272	2.58437	7.86813
ENSG00000004142	29.5128	99.0858	60.7561	55.0953	30.6559	36.3455	39.331	90.7344	61.5465	30.6371	34.9766	52.4314	29.4424	40.547	56.1044	59.3891	61.2831	38.2641	43.3435	34.7099	38.3633	25.3374	185.283	30.4261	15.3872	84.5516	35.9405	56.7365	46.4415	67.8911	33.1123	154.677	45.2604	170.896	30.4163	44.0498	51.6469	42.5885	62.7616	54.4456	36.7986	19.7658	73.5029	60.3458	77.0943	47.7098	33.8935	26.8978	127.662
ENSG00000004399	19.6792	45.6775	98.8509	93.349	17.8107	48.5642	28.7211	137.27	22.3955	34.1585	70.724	20.2384	24.353	33.1807	38.0125	56.3847	54.3094	35.4123	36.1657	37.5552	46.7218	12.999	61.9729	63.4532	17.201	31.0561	26.4333	91.8643	102.362	32.0649	29.6577	69.3746	69.1077	107.189	22.7186	48.6318	20.5216	43.5344	127.787	58.5807	6.64075	10.5886	33.0207	44.1961	66.7927	164.432	59.4787	67.6555	60.7949
ENSG00000004455	58.2826	81.1489	57.7339	86.7251	42.7381	63.4791	107.287	43.5834	96.9975	88.6634	53.3662	40.5288	46.0224	72.8038	56.1144	89.9135	53.3457	51.9555	86.6985	92.1021	42.5581	55.1819	171.385	46.5969	38.2642	157.497	46.3505	72.3423	70.5318	87.4758	42.7306	101.332	59.2415	63.2697	37.8699	49.3849	40.9038	73.6925	241.761	63.972	110.404	62.2377	74.1856	71.4786	75.5057	88.0284	26.9418	37.531	193.867
ENSG00000004468	0.317324	2.94663	2.21205	2.36426	0.477009	0.450871	0.219035	0.955663	0.84675	0	2.48766	0.518701	0.597441	0.367039	11.0756	0.919733	0	3.3099	3.84076	1.54454	0.943623	0.235123	0.245935	0.345114	4.86288	0	0.630542	0.962108	4.70671	0	1.21796	0	5.44315	0	5.21978	0.52363	1.45194	0	0.327428	2.83595	0.201691	0.797922	0.628529	0.686053	0.765157	0.564835	2.86843	1.71434	0
ENSG00000004478	40.7982	23.5723	37.5744	51.1546	26.4077	24.3163	79.5314	81.1939	30.4517	90.034	26.0607	14.6287	23.1635	58.1256	69.4888	37.4792	38.4742	23.8522	57.5163	34.3086	23.6542	27.5889	297.68	21.1834	12.1142	54.916	19.5501	34.753	46.9433	75.4062	29.0306	71.8003	37.0542	87.5755	14.1751	26.8226	23.0202	40.9665	121.778	35.0657	67.5553	32.1372	54.4119	16.458	83.6342	50.5055	31.4713	46.2322	132.091
ENSG00000004487	22.2516	50.7889	31.7107	36.2117	24.2866	32.9134	39.7588	24.7059	48.5492	37.4002	22.5107	27.3476	19.9179	34.9186	70.7834	16.68	37.6698	22.6977	52.0338	25.3511	21.0857	41.3099	43.0916	24.9945	25.0218	40.3811	23.137	29.9144	27.1143	24.7806	19.7305	45.0579	35.6293	24.1514	12.1309	27.9956	26.4959	16.7054	45.8573	36.062	46.5172	14.2736	33.6833	36.842	52.3549	44.1914	11.5468	30.2942	49.6437
ENSG00000004534	257.161	83.8555	61.3518	78.9001	133.426	53.6124	42.5807	72.2637	111.463	71.587	74.7211	166.357	96.2234	100.626	67.7461	114.318	219.635	81.7468	69.0629	81.1886	118.61	103.441	71.8612	84.1485	105.957	83.0061	45.5516	73.0779	68.199	68.7527	28.617	99.3631	354.377	48.6384	79.7094	84.4574	106.686	89.8689	92.7114	76.4083	140.341	128.003	116.613	61.2755	79.6067	128.582	220.741	104.881	86.6649
ENSG00000004660	1.52098	6.38749	3.29459	5.25325	1.15424	1.54538	0.970842	2.16828	0.943215	1.26893	1.11172	2.47853	1.82022	1.91231	1.70927	2.78139	1.18585	0.506113	1.52748	1.46323	0.843812	2.12316	5.49309	0.968174	0.50577	2.1594	2.13211	1.87967	1.98122	3.20069	2.23472	4.12596	1.709	3.84042	0.825833	3.11602	1.13871	2.63875	2.77742	3.77887	1.30885	0.986544	2.18189	1.78706	1.7946	1.93033	2.80628	1.88058	1.69654
ENSG00000004700	9.39083	9.2793	5.9292	7.97314	12.3122	16.5928	30.4858	8.17773	21.7928	12.2308	13.6353	12.6684	7.00193	12.3415	2.78878	14.2787	19.4173	6.65214	16.1528	9.22465	11.9627	8.39089	6.83989	11.3342	15.1803	7.40817	6.83963	12.9407	5.23094	8.57693	11.2004	3.71989	11.9619	3.2477	16.6083	14.6341	11.8663	10.6278	2.62615	8.2905	18.1109	7.31929	4.8972	5.67512	26.4843	11.3425	10.8946	10.9044	8.53229
ENSG00000004766	10.0929	7.92626	7.39133	10.8797	9.03633	15.5379	16.5265	5.9616	9.10693	11.1327	11.1048	8.83883	4.06838	15.08	4.96724	13.5326	11.3528	11.8029	4.02984	13.492	18.7678	11.9187	10.3428	19.3259	7.70971	13.4624	7.82344	8.89477	7.95979	5.10119	7.47498	17.0237	16.1988	5.44351	10.1884	13.4673	14.6635	9.58689	9.64164	4.47752	11.9354	5.11362	7.4739	6.57156	12.9317	8.954	14.0992	7.78795	12.5709
ENSG00000004776	9.40804	27.308	3.11601	5.0533	0.38871	7.62953	0.826074	13.0747	25.5919	1.53321	49.6093	1.03854	0.787887	0.840442	12.7467	0.888875	1.64022	1.35338	7.80498	4.23152	9.89075	0.539936	4.1486	3.92664	2.12399	2.17633	4.03052	17.9117	7.38208	2.5829	3.86739	8.19983	0.738602	9.93332	16.4737	1.4239	1.38429	1.0946	15.346	52.0803	1.41321	3.58014	1.84936	0.774049	27.3831	2.0228	2.18473	34.555	39.8861
ENSG00000004777	8.58907	2.40151	1.58745	0.879842	2.9145	1.82176	2.20135	1.92858	0.249235	2.70773	1.10821	2.77672	1.59831	2.53918	0.624549	2.24056	2.19045	4.93769	1.37527	3.76915	3.28639	5.4367	4.05831	2.75764	1.35688	7.89227	1.98911	5.03373	0.537971	1.91111	2.84466	6.89794	3.81339	1.53399	2.7526	3.09972	1.88859	1.94739	2.24106	6.3107	4.00596	3.80806	2.50885	2.65676	3.05042	2.71664	1.54077	2.92599	1.85928
ENSG00000004779	48.9488	64.4963	37.6577	37.0252	30.7684	57.7446	103.744	45.9934	109.858	72.1163	36.0358	49.6792	18.3413	36.0515	47.635	36.924	50.4581	35.6726	35.1365	30.8528	18.0639	30.592	62.5166	40.0387	19.5264	63.5422	29.7018	62.6352	37.9159	45.5162	37.5975	39.2861	52.8406	75.4598	28.371	28.9765	34.5701	54.6123	58.1155	48.6478	44.3508	46.9896	15.9211	32.3119	40.1596	67.4544	41.4879	22.7569	96.2895
ENSG00000004799	1.68031	0.340295	1.31217	1.69401	0.312969	0.939462	10.0586	0.592702	108.731	4.31865	3.51878	0.705654	0.560903	0.525445	16.9399	3.69968	2.98828	1.99616	0.128512	1.23745	1.98404	5.39674	0.535708	2.76295	0.391924	0.517643	1.03782	1.37094	0.456686	0.762455	3.82247	0.269746	1.93511	4.90245	1.96245	5.43594	19.0182	0.228393	0.643779	1.27491	1.56673	1.7712	9.2382	0.873288	0.626854	1.21074	0.803031	1.41627	0.336696
ENSG00000004838	0.474531	2.36631	4.43819	5.61452	1.10771	0.734517	0.852157	2.93604	0.214127	0.389025	1.59258	1.48654	0.753777	1.01976	0.270032	0.503247	0.353367	0.517765	0.9832	1.73099	0.320643	0.907038	0.993576	1.5165	0.411594	8.15542	1.45941	0.494024	0.456726	0.67182	0.4293	4.89371	1.22195	9.75297	1.54667	2.97033	0.892624	1.62739	2.03504	3.39732	0.892605	0.892195	1.19916	1.24704	1.18285	0.921644	1.25718	0.533091	2.91817
ENSG00000004846	13.2689	19.4349	1.23514	1.55672	1.56017	14.9154	17.6259	82.414	51.0831	1.86632	0.439533	2.73574	1.09451	37.8389	68.6383	14.7392	17.4575	2.4159	129.533	15.9311	5.60655	13.5676	74.5204	4.04456	4.41201	34.7227	0.245206	2.98014	0.0946478	9.23982	0.75758	14.8185	20.2224	45.5178	24.322	0.508182	21.7563	1.79358	141.842	0.466632	10.3731	20.6	30.2996	2.20342	67.3327	2.60964	12.9248	5.27307	171.372
ENSG00000004848	0.483195	0.585005	0	0	0	0.159199	0.479072	0	0	0.314346	0.0485477	0	0.0953616	0.142773	0	0	0	0	0.321135	0	0	0.303966	8.22882	0	0	1.40664	0.0431263	0	0.0746462	0.19572	0.0523278	0	0.126383	0.864671	0	0.154419	1.43644	0.433249	1.41274	0	0.765206	0.702152	2.08517	0.117442	0.772807	0	1.92879	0	0.460807
ENSG00000004864	127.22	129.537	66.4623	90.2167	35.2237	72.5963	53.9962	59.161	22.6753	49.0119	49.8547	88.5262	31.1069	128.908	30.2992	76.9368	165.172	55.4634	24.3035	99.2492	64.5875	75.5537	125.07	103.159	51.4241	100.986	17.5646	22.3265	44.7434	80.993	22.2231	101.574	175.187	109.722	32.9745	64.7206	38.6355	108.741	28.7397	28.3795	48.4776	31.6755	41.6263	98.3152	57.7183	102.024	27.3889	45.6582	123.657
ENSG00000004866	93.5687	185.566	113.024	334.956	96.9309	295.441	88.3673	392.822	103.597	134.477	82.912	241.93	51.5925	197.084	140.225	49.5533	89.3833	158.702	119.648	133.901	131.378	96.2225	235.356	156.368	52.8618	447.547	39.4571	53.2459	53.9633	102.594	17.9429	411.663	190.748	229.554	62.3134	64.5417	93.4586	138.835	146.588	84.0602	111.204	40.6849	184.279	108.478	29.2102	88.4097	46.4004	103.457	524.311
ENSG00000004897	11.3031	24.4139	6.66348	11.8904	12.3551	9.75674	25.2779	10.2712	15.7792	12.4526	16.1593	15.6723	11.4146	15.8579	9.86023	16.4647	62.275	9.91397	6.97045	13.812	17.6056	8.05499	10.8892	13.3866	8.75197	10.422	7.79433	9.53412	12.5906	4.89373	12.714	10.1794	29.1324	1.96718	10.1471	34.6678	16.5622	10.7586	12.6277	6.81768	12.7584	5.5929	10.3837	14.7004	19.3745	23.4932	28.3734	17.2998	15.4424
ENSG00000004939	0.878729	1.41994	1.16002e-07	6.81769e-08	0.661183	0.0583294	2.2161e-08	1.07458	0.385679	1.1784	8.12819e-08	0.974339	0.137325	0.582812	0.0622525	1.24938e-07	4.08508	1.04644	2.87038e-07	0.79785	0.68105	6.77224e-08	2.82835e-07	0.0378473	8.11356e-08	2.96267e-07	4.20542e-08	0.463764	9.56032e-08	6.70923e-08	3.44537e-08	0	1.18634	0.433004	0.348958	1.72953e-07	1.25082e-07	7.05888e-08	1.30899e-07	1.56228	8.41735e-08	1.33185e-07	1.6771e-07	2.32468e-07	7.02054e-08	1.11339e-07	0.525673	1.58328e-07	1.77371e-07
ENSG00000004961	4.47002	14.1406	16.0416	6.34039	7.06076	10.2718	26.1373	9.46816	12.59	9.10158	4.96844	15.6094	9.26621	8.76461	8.03488	24.2083	8.8097	7.94741	13.3487	7.98672	5.64825	28.2133	10.8803	7.41217	10.2489	21.1298	8.06886	10.1516	7.27763	12.39	9.63118	7.81346	7.44599	27.448	7.11081	5.88111	14.7628	10.0409	13.4941	16.2364	14.3005	4.56864	9.81353	9.30794	22.6172	12.5512	4.43399	4.12605	25.248
ENSG00000004975	17.983	57.5682	35.7141	22.1759	15.1554	15.4762	9.05749	55.2603	13.2203	26.405	28.4581	18.1775	9.64928	20.8984	31.6928	19.3226	13.1215	18.148	18.4745	14.824	19.1205	22.2968	61.6832	16.1639	8.82335	51.7411	15.0742	31.1401	27.0638	9.29827	13.9923	25.3021	52.4404	36.9356	21.045	31.0756	22.0873	19.1209	61.7131	24.1225	18.4789	8.75288	10.7126	33.4692	50.5743	36.8842	20.618	25.6709	39.1271
ENSG00000005001	0.169101	0.175747	2.86623	2.29576	2.73677	6.99006	0.531597	0	0	3.01951	8.47997	0	33.2184	2.1227	0.387685	0	0	7.40058	0	0.732349	0	0.742464	0.949787	0	0.235867	0	3.77489	0.604256	4.63804	34.7714	5.10959	1.19331	2.90679	26.3332	0.646775	0.188996	0.44963	0	0	0.813283	0	0	7.33256	1.11424	0.318742	0.212715	0.288372	0	0.290942
ENSG00000005007	18.9584	15.0611	28.0928	17.4707	17.0176	9.77933	11.27	23.7697	8.10612	16.1479	13.098	19.1018	22.5126	13.7045	18.9929	28.6917	7.41834	15.7929	24.2143	15.5144	16.3024	12.5441	34.2554	10.2276	7.66648	25.538	16.356	23.8008	15.5372	27.9859	16.4844	23.0449	22.129	19.7026	13.7266	12.0148	11.147	16.342	40.3359	16.2085	14.2109	15.0199	15.4136	27.4789	20.6529	12.6637	19.392	13.7942	41.2551
ENSG00000005020	287.207	69.7697	91.3729	41.3942	12.5235	168.94	38.1039	98.168	13.2291	70.4255	161.76	51.2981	80.507	211.559	24.217	121.038	164.826	100.54	101.28	78.7052	161.049	8.05762	26.0813	233.334	199.546	69.5025	12.4951	13.5355	35.9011	27.3785	26.4374	4.82883	328.896	11.6576	153.803	144.888	24.8279	217.097	0.4313	36.631	102.617	58.3394	38.6478	39.0718	42.3855	106.737	11.5173	100.511	53.508
ENSG00000005022	205.231	345.845	322.093	147.363	214.727	153.3	437.505	391.749	265.031	129.43	107.03	188.334	176.559	207.786	418.874	429.558	251.167	201.398	222.043	152.405	101.677	114.055	483.136	326.769	67.5002	336.529	127.372	124.193	206.938	233.924	226.655	296.558	339.498	403.474	127.268	192.393	121.226	210.317	289.125	153.025	201.074	39.6355	139.002	343.377	277.15	125.355	109.527	81.4493	438.273
ENSG00000005059	4.58577	27.4779	12.7255	20.515	10.8195	36.2883	7.28786	9.30634	34.034	9.99568	16.911	37.4987	34.4499	4.06093	14.8899	4.72335	9.02215	38.7609	20.3774	11.1105	18.5871	11.5021	1.30875	14.8633	10.6203	25.0303	23.1638	3.9806	31.4365	16.3178	11.7811	4.74605	32.5202	15.0542	22.4281	35.2388	10.3533	42.3009	8.49405	32.5828	23.9763	0.245166	38.1873	13.9025	0.978298	11.8279	15.4151	10.4665	18.0589
ENSG00000005073	4.98537	0.908629	3.70824	0.433754	0.301484	0	2.19488	0.76246	1.97848	1.13379	1.47565	3.36797	0.261103	5.48804	0.592838	2.12173	0.990057	0.842846	2.97553	1.13728	0.427986	1.09773	0.18022	1.843	0	4.03325	1.83764	5.81987	0.966813	1.45861	1.61357	4.55971	1.69806	1.57153	1.68621	2.27576	0	2.86541	11.3041	0.813928	0.461994	2.07262	1.61276	3.24651	1.36704	0.333455	0	1.791	9.21633
ENSG00000005075	45.9452	74.7753	47.6765	59.9449	15.7284	86.2282	18.8012	169.492	9.31948	34.3309	17.2451	158.878	16.4161	56.0575	17.2265	48.6948	23.7163	19.8386	107.979	116.625	117.232	21.7735	108.802	19.2498	30.5279	45.8779	26.4965	123.048	72.51	56.6869	23.0393	107.522	26.0271	210.615	39.1133	44.9292	74.2873	173.663	103.495	119.26	58.5677	214.23	13.4489	32.7652	33.2605	19.596	111.386	14.3585	119.66
ENSG00000005100	6.8862	16.8241	10.8363	3.9929	11.5426	10.0079	14.405	19.2102	15.9292	13.8345	13.9448	25.7426	5.59701	14.8544	5.1725	19.0562	11.1728	6.27361	10.5005	15.2733	10.2068	10.1678	31.2198	13.8193	5.38318	12.0256	5.92211	7.58786	10.6649	18.2297	9.69654	13.9252	7.70122	2.82433	7.97456	21.2926	13.9045	18.7844	6.57217	10.7557	9.51729	5.87686	11.561	19.4981	15.9736	22.9378	11.7133	13.9308	11.4984
ENSG00000005102	0.932428	0.320549	1.48829	0.999968	0.161507	0.0921853	0.28067	0.524533	0.5533	0.249504	0.391521	0.311297	0.835875	1.17776	0.653385	0.28506	0.415487	0.363871	0.683284	0.746064	0.0737632	0.22898	1.25966	0.802474	0.160036	0.706417	1.61863	1.13856	1.765	0.870447	2.75451	0.582824	0.567052	2.37355	1.30706	0.224854	0.459154	0.394816	4.82985	1.04694	0	0	1.39889	0.767784	0.464952	0.0851269	0.648955	0.735851	0
ENSG00000005108	0.916631	0.0819015	3.53705	2.16706	0.750372	0.0333043	0.28871	1.7691	1.93882	0.0493722	0.290407	0.471449	0.582206	0.98525	1.28479	0	1.25971	1.48474	1.98949	2.02214	4.88583	0	1.02405	1.59771	0.216099	0	0.665583	0	0.705469	1.25641	0.559329	0	1.7684	0.134963	1.09532	0	0.433148	0.44897	7.98357	0	0.254359	1.06305	0.307435	0.241759	0.0431461	0.0813399	0.307605	0.439848	1.29524
ENSG00000005156	7.41173	10.032	6.28102	11.3734	4.24605	9.93119	8.63419	11.2701	4.98209	8.51986	8.63682	5.00951	7.17745	10.0037	6.23696	11.835	7.67151	4.12782	8.48216	9.43646	5.00694	5.27522	22.5756	9.10092	4.18224	10.8673	3.62551	7.56097	4.35998	15.8759	8.40246	8.8473	24.2957	22.9472	10.5806	6.80922	5.43576	6.22576	35.9512	4.78335	5.47056	2.62051	6.84489	11.9789	14.4101	6.57995	9.13494	4.92944	23.6278
ENSG00000005175	11.7196	12.1828	3.85229	3.47926	12.4681	9.37123	13.3379	2.18051	10.6163	15.5207	9.50337	12.4071	3.40433	13.8907	5.20548	14.9789	35.1215	7.57256	26.0631	16.1929	14.2088	10.2822	6.89176	7.7492	4.35372	12.6502	6.9354	14.8593	5.64407	3.49341	7.49035	0.788226	24.9428	1.80309	8.34877	22.2893	14.4533	4.71585	6.16343	15.7488	18.2526	6.41791	10.1661	10.7216	16.0906	16.1536	7.75286	14.589	16.174
ENSG00000005187	0.973682	1.53648	0	0	1.39575	0.946243	0.524247	0.15668	2.25046	2.9853	0.258161	0.373695	0	1.17883	1.83062	0.348289	1.01993	1.28102	1.81181	0.949535	0.916206	1.53653	1.26885	0.230925	1.09396	0	0.90752	1.7751	1.93603	2.35188	0.718961	3.00523	0.909117	0	2.03681	0	1.12005	0.744811	0	3.03736	1.49796	2.82242	0	0.454166	0.263172	0.154773	3.36358	0.865458	3.92119
ENSG00000005189	1.71101	2.13592	2.67479	3.24027	1.57501	2.71885	2.53062	3.61766	0.668253	2.05066	1.75724	1.88497	1.24474	2.19744	0.534263	1.46075	6.07746	0.865137	2.1698	0.708364	3.05614	1.94808	0.774277	1.73051	1.45996	6.92255	0.974158	1.75479	2.48028	2.20398	1.72907	3.05548	1.58727	1.7808	1.58719	3.02652	2.27343	1.47309	0	4.41532	2.38983	2.12667	2.47376	1.98997	2.23486	2.27688	3.16863	0.473437	2.52815
ENSG00000005194	20.0044	27.7594	25.6758	17.1878	16.5529	13.8412	23.1342	42.2408	24.22	35.0328	20.6807	46.3277	20.708	12.6378	27.3068	14.7014	14.3531	21.2713	51.3874	19.7676	11.9145	11.744	30.555	24.4451	21.2703	54.4587	18.4112	27.2382	24.5796	39.1976	21.9618	80.076	39.6179	49.2586	30.8273	21.5971	16.3712	19.1335	23.8519	11.3001	43.8211	8.22235	17.7182	30.48	48.3144	32.2823	15.4026	19.3008	82.499
ENSG00000005206	62.3543	21.8927	88.5294	14.6017	39.2746	11.3498	14.2001	43.2019	3.43246	17.2552	20.0813	20.5619	23.5382	30.0183	21.673	23.9419	30.841	56.6023	19.6464	23.3693	36.8034	21.5388	28.9488	28.1478	24.8695	25.1064	41.4786	44.9396	12.5019	24.8307	34.2438	72.8441	38.9511	123.969	44.2211	20.475	21.0431	34.6876	51.9978	34.6677	30.0323	44.3237	16.2548	49.8649	36.3599	19.7556	66.4469	23.6963	51.703
ENSG00000005238	3.03563	6.6617	7.57896	17.0395	12.2295	7.10638	9.98636	18.3151	17.2068	6.20677	6.22225	4.91755	6.17119	9.08929	6.88074	3.57961	6.94847	8.92837	6.04871	16.9447	2.81143	11.4384	29.3882	9.58353	8.77271	28.1056	8.19788	12.6139	6.87624	16.308	8.97	23.9677	14.5698	15.3207	9.26921	10.2934	18.2559	9.7825	14.9808	9.75906	11.648	7.82729	23.0519	5.25572	14.9691	10.0126	7.81475	6.53718	24.4177
ENSG00000005243	20.2595	61.8732	110.913	24.0314	17.2253	54.4621	18.41	31.4774	92.3291	55.7882	39.5485	26.208	47.5886	40.7082	30.2849	15.7091	8.88719	43.1814	36.4262	9.35053	48.9431	4.0829	13.8116	20.8713	6.25502	106.607	23.2637	53.7688	17.9108	13.7647	24.5985	270.351	115.123	108.502	24.8336	19.1044	6.87044	105.899	46.2839	49.2199	12.4155	36.4199	17.501	43.3446	11.2615	17.5358	25.1178	33.2077	61.1481
ENSG00000005249	4.80582	14.4188	4.70601	25.2816	24.8065	19.5893	6.96379	19.0424	0.845847	16.0417	40.9381	7.15392	12.0775	19.3855	5.61311	16.0376	44.7468	11.5437	12.0009	13.7469	6.6078	58.4716	16.3072	20.6281	43.9667	1.91077	2.21079	9.57858	4.59528	3.09979	5.48763	3.21658	9.33948	1.67946	29.5158	35.201	20.8433	33.6556	0.912069	6.19865	36.7923	3.81807	8.91808	7.47791	5.35444	52.0684	0.751027	29.1134	11.6777
ENSG00000005302	7.21993	6.93141	4.59106	4.96796	7.13174	3.1841	8.91961	4.80397	7.98549	7.25597	7.20852	5.2733	8.94397	6.06974	4.9671	7.50338	8.1263	5.74952	14.0732	4.90449	7.02172	12.8003	3.75059	4.67266	5.98047	6.07016	6.57384	9.39874	4.00215	7.77821	7.74319	4.90722	10.8323	1.61326	9.4844	3.99808	6.67279	6.91159	5.80172	5.48976	14.1099	1.75905	10.7149	4.93818	11.2101	5.26664	6.96621	4.17833	4.39276
ENSG00000005339	6.65988	11.2888	10.469	12.6247	8.27789	5.73693	8.89176	10.2519	4.07594	9.37799	6.68084	6.23913	5.58925	9.08146	15.0002	13.4026	14.2031	5.99512	5.05504	10.307	4.93619	9.40163	16.2174	9.75135	5.99179	6.79457	4.80999	11.8214	6.69771	11.6959	6.57783	8.57383	9.56008	7.57694	11.3334	9.55857	3.73666	8.8382	7.86968	9.3228	8.18466	3.97974	11.6001	10.2892	10.9207	6.1185	4.52346	7.46403	17.2484
ENSG00000005379	2.13856	2.81681	1.87658	0.0583616	1.67	0.0730026	0.0422855	0.604037	0.437314	0.247206	4.36962	0.988868	3.22883	1.02545	2.28244	0.554669	1.88348	1.94371	2.1802	1.22352	5.06617	3.6309	0	0.903195	1.66807	0.494596	4.86977	13.7704	1.29574	1.64047	2.39357	0	4.35935	4.65635	3.30665	2.21659	1.56262	1.37069	7.64977	2.57534	2.89615	3.0722	0.449005	2.58179	0.571985	1.05127	13.7846	9.62381	0.210609
ENSG00000005436	5.80984	4.92798	5.53628	7.38053	7.28467	4.832	14.6241	2.74352	15.9093	6.09746	4.37422	7.07619	2.4741	6.13611	3.56726	16.5295	3.86789	4.92751	4.19299	6.22693	10.0062	4.86164	10.7833	6.48873	5.15388	9.91761	7.91438	11.8061	6.19249	3.50626	4.52867	2.39152	6.3002	0.405301	3.8278	11.12	3.55112	3.4174	4.03674	3.76205	6.44951	7.87165	2.10022	5.03443	11.9866	5.75821	4.41481	4.66581	5.25021
ENSG00000005448	3.30044	18.4928	26.5951	20.7602	3.73011	10.2547	5.47908	8.79926	19.4214	24.8111	4.09631	9.75227	3.92844	4.37091	3.35352	3.87649	5.62505	6.38884	13.5847	12.6885	4.46267	11.0261	16.6877	7.0947	6.6618	16.5974	14.0782	10.3277	8.29793	13.6177	6.42316	37.7808	6.77129	8.91285	9.96071	17.3226	12.0558	2.85679	34.0608	16.6823	10.2035	4.46789	8.82953	5.72521	10.4904	10.6944	8.62316	5.92534	40.1159
ENSG00000005469	1.18903	1.49731	6.47693	6.35551	3.95792	6.2374	8.41245	2.0533	2.37948	8.3163	4.30327	2.90031	5.67385	6.71281	3.61062	3.27386	1.01646	6.51922	0.145588	4.64689	3.96618	4.10419	2.74432	7.23162	1.84447	4.07798	6.6464	4.76388	5.97032	5.53794	8.43511	4.11297	4.05445	2.71442	3.25475	4.44766	2.59108	5.12254	8.78422	2.45359	2.51085	1.59003	3.08767	3.37293	3.6842	4.90029	2.23037	3.2485	7.13445
ENSG00000005471	0.758803	0.298335	1.52243	2.66496	0.637919	6.21295	0.651619	4.47272	13.6769	3.14149	2.83407	1.85732	0.166748	3.40215	0.347	4.42874	0.457534	1.69208	0	0.246614	1.07151	2.39877	0	0.854329	8.22973	2.4263	5.27955	1.82667	0.613676	0.0621497	2.36551	0.598702	0.603847	2.68334	2.68302	0.273597	1.35485	4.66281	3.81088	0.909091	0.72249	1.5346	0.227906	1.13795	0.312796	0.867673	0.706283	0.333125	39.9503
ENSG00000005483	18.5615	10.6303	11.2841	8.97452	15.4788	7.93464	13.569	9.57741	8.60215	13.9282	19.6611	10.8223	5.86153	25.8241	6.47137	14.2821	14.9687	12.6334	8.82632	22.6419	17.3311	16.4689	10.2409	20.4234	12.968	12.6516	8.35057	12.7475	4.47874	9.29195	9.677	2.2968	14.4572	2.90371	13.3384	14.3813	10.8082	16.3821	10.1865	8.59701	16.9314	14.8584	6.92267	15.2632	22.0793	13.9354	6.71134	11.4136	10.0463
ENSG00000005486	67.6425	67.5991	147.618	143.648	39.8994	47.4216	59.0276	77.9756	45.5118	105.473	77.7856	53.3282	20.0314	91.3358	25.8074	16.5274	58.5849	56.3013	106.987	70.278	34.309	70.6324	251.09	64.3339	26.9848	262.317	71.0516	62.6469	66.5091	41.3212	47.9911	316.841	121.417	234.875	27.3018	44.6771	94.1797	60.1408	199.02	88.4619	71.509	75.0906	36.439	84.4099	33.2648	48.79	33.3544	25.5487	459.782
ENSG00000005513	0.780968	19.8757	8.21227	4.16286	5.0468	0.0687276	0.501353	13.4855	0	16.1907	2.82986	0.121326	9.55439	1.27343	8.80537	0.45306	2.1075	2.71551	1.97447	6.37398	2.21318	0.392172	8.08034	4.52031	1.75707	1.44149	5.00988	11.1275	4.22411	1.97715	4.20161	1.85175	1.75792	0	0.720109	28.0357	1.89723	5.68922	0	20.8552	12.6834	3.04759	2.05864	7.13155	12.7476	9.55304	11.6911	5.0095	0.201446
ENSG00000005700	4.15059	8.31985	7.26166	8.12576	11.9004	9.17808	16.3219	3.0434	14.2735	15.1957	6.92822	9.2562	13.4815	7.38157	5.95152	14.0806	15.9384	3.25241	5.65041	5.94442	9.74501	9.82646	2.27317	6.14363	15.7066	2.3202	5.29981	9.46851	4.26529	2.09522	6.32396	2.57719	9.65342	2.38283	12.579	14.9153	7.1438	6.60655	2.54814	8.11552	19.554	2.96971	7.1122	4.35711	11.1392	10.3615	6.97128	10.0022	10.0921
ENSG00000005801	19.8083	10.7411	2.94542	6.83579	17.4745	11.9549	17.4763	4.37451	14.049	15.1525	12.4272	12.0617	16.763	16.5674	4.50685	7.72891	26.7632	8.79438	8.26595	12.1848	14.6906	6.81923	27.3872	8.21751	13.6245	7.90853	12.3182	17.8044	3.16037	8.359	8.08741	1.33428	18.9462	4.31143	21.1813	17.159	10.864	13.365	10.0262	5.48115	16.2081	16.9695	6.89561	7.78405	18.2672	5.82543	22.0322	6.38249	6.32183
ENSG00000005810	16.9413	13.3182	12.6805	12.9693	17.9938	7.64639	25.6585	18.6465	10.4452	5.14499	10.0151	4.13753	8.46882	11.3304	14.5196	24.5116	8.04266	11.9675	9.25972	7.32065	13.1427	7.25209	13.529	21.6802	22.1643	12.8345	8.20416	7.40882	11.8562	8.12291	13.0873	2.03888	12.0814	2.05053	23.9268	12.7582	6.18294	11.8662	3.81428	7.46872	15.1586	2.85693	10.429	10.257	16.3722	8.15294	5.36253	9.52783	11.9516
ENSG00000005812	26.8442	24.2687	14.5255	15.6457	30.1346	15.6237	38.7796	16.112	30.448	10.7542	29.7349	26.8015	30.0269	21.1368	16.7451	35.1102	14.3796	18.7435	18.4046	26.4417	37.6422	12.133	4.98416	39.8637	22.9909	15.4751	15.7149	41.1413	15.6354	8.54823	15.6058	7.85863	38.5861	5.21691	30.4323	15.558	14.8066	19.4663	3.70266	23.4709	55.641	13.4131	17.9661	21.7263	35.6238	20.2613	16.3275	36.4126	6.58793
ENSG00000005844	4.81252	1.82597	3.99986	1.65039	2.50027	0.9798	1.23781	3.55598	2.18811	1.46796	3.68888	2.17286	1.50206	4.6188	12.2073	3.94307	1.88034	8.77574	9.32656	4.30801	7.51195	1.09129	3.22476	4.36017	26.1934	2.69006	1.94275	5.39424	14.9347	16.0757	5.51302	7.01853	29.7054	0.586339	17.5469	3.94374	7.96847	4.71977	11.8577	21.132	9.695	1.27066	27.0118	2.06524	2.37192	2.73714	8.83825	3.95683	2.83408
ENSG00000005882	8.74346	34.6502	34.9119	30.5485	15.9928	34.2636	82.453	30.6655	7.56482	24.5664	14.2147	12.9078	17.4986	26.4601	19.7143	69.8992	5.90967	14.2551	18.8534	12.7196	14.4221	13.1914	66.4041	14.2149	3.72821	40.2566	13.8174	18.8761	15.5085	24.0632	13.9279	42.5417	21.0316	53.2279	21.8345	21.0953	18.5174	26.8267	76.4092	13.7921	15.1638	11.3916	16.8526	16.6234	27.8781	21.0006	5.4308	12.0421	109.078
ENSG00000005884	15.6616	195.536	73.894	290.552	36.3274	49.3606	96.5216	365.56	46.7884	107.474	116.173	32.4952	52.4624	11.2624	18.4418	83.1304	19.2661	69.0442	27.1607	40.1813	14.0891	51.4321	152.969	67.8935	6.75905	200.742	104.824	113.564	43.5241	70.5974	46.1098	15.5779	126.743	114.587	82.0391	206.156	102.448	133.727	37.0712	36.9943	96.399	42.11	143.984	30.6106	153.175	206.24	56.8195	12.4541	276.959
ENSG00000005889	3.62613	5.79854	2.04983	3.80217	5.10058	3.34032	6.60479	4.22498	3.53045	4.4212	5.78029	3.01857	5.02025	6.90644	2.46053	6.23819	8.39567	4.31851	5.30237	4.62543	4.5785	3.96076	2.63964	6.84912	5.50732	4.89984	2.53957	4.06946	2.45765	2.43503	3.1334	3.05816	4.60727	0.964179	5.61187	3.02984	3.55512	3.57749	6.18275	1.53455	6.69244	1.88326	3.59272	5.41911	7.20009	3.3009	7.74128	4.41698	2.44267
ENSG00000005893	60.5188	191.889	93.9099	124.721	108.201	191.253	164.251	187.212	296.587	130.377	107.153	52.6348	44.9119	86.6211	180.345	70.2072	68.0357	105.221	148.391	151.781	68.4688	90.1428	87.9606	97.7322	49.0296	278.302	44.5629	95.765	122.029	57.9969	59.0527	28.6154	94.0427	39.7732	62.8785	96.4861	124.298	149.376	158.116	49.8703	153.442	60.5764	89.2705	64.7433	232.055	121.583	33.1322	102.778	155.331
ENSG00000005955	14.4336	34.3957	13.2849	11.1597	17.3028	13.7178	17.6914	26.2121	51.2202	7.03518	16.1011	15.9794	12.8256	22.7091	8.97718	23.0293	15.8268	7.80218	17.4995	11.2674	23.1196	13.5245	21.788	15.0602	12.3103	15.4914	20.8607	32.5019	15.2455	22.4463	17.8435	34.963	33.7434	2.52274	19.9942	20.8051	22.3536	13.7392	16.2496	21.4466	32.0647	17.1365	15.8098	17.4392	31.9537	25.2054	15.0741	15.4672	17.6959
ENSG00000005961	1.49343	0.12372	0	0.513838	0.579867	1.24003	0.240265	0.3421	0	0.64728	0.133008	0.597493	1.13333	0.0816187	2.31769	0.273509	0	0.068236	1.52004	0.2135	0.587829	1.05576	1.19746	1.2877	0.331203	0.109006	0.879779	0.12787	0.572247	0.464805	0.546055	4.09067	2.05524	0.713229	0	3.09952	0.212335	0.553791	0	2.34877	0.202368	0.0843258	1.62824	0.741701	2.42977	0.561649	0.367712	0.227325	0
ENSG00000005981	0.467962	0.393397	0.0901789	0	0.134551	0.227742	0.117763	0.522057	0.0807556	0.112995	0	0	0	0	0.482018	13.5431	0	0.209765	0	0	3.19944	1.35413	0.147165	1.53313	0.543861	0	0.81087	0.478327	0	0.218836	1.79758	0	0	0.276395	0	0.0804046	2.97342	0.39307	0	0	0	0.13657	1.53461	0.215668	0.0944906	0	0	0.16574	0.143048
ENSG00000006007	15.913	25.7801	28.1407	23.6365	26.6266	30.7268	37.815	31.483	51.3539	44.4556	21.3533	25.4577	15.97	16.2405	11.6633	11.7503	18.5743	21.5384	11.9132	32.4468	18.9628	11.9981	23.4969	26.0197	17.2182	48.1436	17.4518	28.321	27.8381	19.0836	22.7659	23.3563	26.3642	17.4281	19.0785	14.6618	14.4562	23.6674	24.0273	17.1521	27.4891	17.3053	16.8781	31.4685	42.9321	17.7415	13.7905	12.9957	40.4314
ENSG00000006015	51.0424	28.1443	43.8225	33.8386	10.2628	16.3519	11.3681	40.342	10.6834	17.9429	21.6457	21.2496	21.3737	16.1166	34.7831	42.2513	26.6646	18.8323	50.5319	23.6099	15.8279	7.24977	31.0674	10.4333	15.6067	57.7206	26.139	41.3311	27.9698	25.7453	16.6188	188.144	31.665	119.692	22.6127	11.0362	22.3693	48.2471	97.7072	39.4431	17.0218	27.5943	16.7587	30.7983	25.5036	17.4684	26.7949	21.0201	75.1027
ENSG00000006016	5.94772	2.71541	6.89484	3.4697	1.50184	3.09508	3.35593	7.99914	7.0269	4.74036	2.56444	4.78562	16.0754	4.67473	7.7193	19.8321	13.3349	3.63628	7.03854	4.81205	2.90767	5.01477	28.3118	5.8497	3.75425	3.26899	7.93156	3.83315	3.3422	8.66492	4.36773	19.4597	3.96775	22.3887	2.04057	3.0462	2.6464	2.42459	6.51028	5.63152	1.84346	1.82434	9.95543	4.35904	4.2679	3.34866	6.9651	4.91358	6.95577
ENSG00000006025	3.11851	3.54932	4.01615	5.12178	5.22892	5.72193	5.23019	7.68939	0.659644	5.62038	3.50162	6.27955	2.37546	2.45164	3.47533	7.374	2.90737	2.25757	1.6594	2.56276	4.26336	3.71319	10.0349	2.69079	1.48289	6.89703	3.4101	14.0691	2.15392	2.51902	3.09322	2.7918	6.15954	3.37259	5.53507	7.78635	3.80162	5.98161	23.4795	5.3258	4.67879	6.04618	3.13654	8.81082	4.72436	5.48598	6.76548	3.0911	6.68903
ENSG00000006042	56.4134	64.6243	83.1948	70.0275	64.0525	36.7041	38.8667	90.4621	59.6649	93.7946	152.769	37.6492	37.9413	78.0801	60.0535	25.5489	27.2141	48.9169	48.558	26.6438	139.008	23.4297	69.9795	80.1146	3.54362	94.2322	39.9752	56.1104	93.881	70.3623	38.5189	163.288	116.113	102.836	37.6649	80.1915	61.2075	79.7904	9.38814	36.9563	50.0731	15.7297	21.3756	165.59	3.2131	104.918	50.6322	114.923	45.5761
ENSG00000006047	1.5518	2.07373	0.967168	0.126539	0.467867	0	0.633634	0	0	1.46829	0.898274	0.641836	1.15842	1.51257	0.129101	0	0	0.396377	0.304847	1.12978	0.094175	1.13918	7.95087	0	0	0.670552	0.616755	0	0	2.71957	0.452333	5.76083	0	2.4752	0.216025	1.17709	0.596369	1.17249	1.2446	5.61122	0.600845	2.52654	0	1.75028	0.431926	0	2.67211	0.0979584	0.518796
ENSG00000006062	1.75848	3.28824	2.79487	3.08718	1.38274	1.73251	1.97411	7.56613	0.727147	2.69931	4.06324	2.99313	2.06065	2.5491	1.66209	2.51717	1.58539	3.15112	2.77096	4.69848	4.10628	2.03779	5.82182	1.64431	2.11637	4.03109	3.42041	7.92878	2.7077	2.02786	3.35839	3.34739	2.69014	3.79256	5.88555	3.14073	3.93821	3.42047	8.04406	8.89911	5.75196	1.96749	1.51184	3.45289	3.5577	3.55127	4.01914	3.69612	2.52686
ENSG00000006074	17.5908	22.9124	44.758	14.5868	6.26731	3.78917	9.14782	0.453008	7.6798	0.577087	9.82472	43.4653	10.1768	60.5113	1.62757	0.364832	0.655678	4.72758	30.2422	20.8337	1.61135	3.00432	48.1282	1.85933	0.879751	22.4878	13.2741	8.66848	54.3062	87.5465	3.37446	45.7488	8.18691	10.6844	8.27271	0.432999	11.6963	0.970749	7.96262	38.3957	8.69084	1.43864	28.5311	16.552	5.75925	118.091	2.0655	8.00069	21.4725
ENSG00000006075	0.894535	6.45304	4.51878	3.01487	4.22155	0.480012	1.26959	0.331521	2.38593	3.55142	8.85427	8.00674	1.24016	5.52437	7.22955	5.82079	0	7.91237	29.1101	6.46701	1.64581	1.59863	7.10237	2.27284	10.271	71.1334	3.34541	3.10782	15.9506	6.46635	1.97625	8.44579	6.41613	1.24506	7.32899	1.66358	9.96921	4.61813	12.6041	23.8767	14.766	16.333	15.7762	3.25162	0.914774	13.3423	2.22585	1.98835	3.50162
ENSG00000006114	21.3985	54.0579	4.3614	17.5159	22.2929	15.4355	7.91976	65.8659	9.80227	8.10316	38.6675	19.019	28.3836	43.2708	14.7449	22.7768	25.2443	20.9804	20.2545	12.802	15.2749	12.6357	23.5228	14.2816	14.6574	10.7847	9.01044	21.4216	9.25688	11.6481	6.8758	41.4166	71.251	7.16017	44.7963	29.4407	9.52476	14.982	26.8955	26.4227	6.63582	3.67175	4.71312	12.9051	16.7747	16.194	23.141	42.5962	19.2963
ENSG00000006118	31.0718	12.2169	25.8609	37.1405	8.80148	2.22343	8.62506	63.5715	2.0986	30.4783	10.3534	37.9294	29.1466	6.22631	31.9506	10.984	23.4197	11.2863	12.1673	25.9663	9.15156	61.3193	118.289	9.86148	3.69838	9.40165	16.4815	54.1757	12.3684	17.5729	5.9719	14.6229	9.28172	21.8779	13.0474	17.6238	60.0788	18.191	12.2703	19.1434	12.4369	14.0569	47.5451	14.2622	84.3385	3.8347	26.9889	3.51516	27.0913
ENSG00000006125	12.7564	51.0113	30.2506	43.7131	30.3564	17.9221	25.4948	57.1814	49.0854	18.3883	38.9073	35.6315	11.2136	27.7787	25.0629	36.6563	10.242	21.836	23.0979	24.155	13.4288	22.2339	89.9797	29.1275	17.1095	69.3651	13.9026	27.0853	21.4465	35.4443	18.2347	42.6699	28.2676	9.83851	27.1587	29.0178	37.5158	27.1668	45.1515	30.2968	42.0787	9.2974	31.1082	36.5654	65.3323	26.9873	17.0843	21.1601	43.5889
ENSG00000006128	0	0	0	0	0	0	0.144319	0	0	0	0	0.561682	0	0	0	0	0	0.653687	0	0	0.649511	0	0	0	0	0	0	0	0	0	0.112536	0	0	0	0	0	0	0	0	0	0	0	0	0	0	0	0	0	0
ENSG00000006194	7.65766	11.4597	8.59223	11.4475	6.47119	9.60785	20.6548	13.7119	5.30551	7.99005	8.66768	5.02432	6.5753	10.3962	7.55414	13.9387	11.9323	6.67991	18.1297	12.2428	5.91643	6.0268	20.1357	9.28286	7.45926	8.1214	6.45041	13.8616	6.31532	14.0063	6.95678	9.15041	7.6647	13.8901	11.0247	1.86329	8.24216	5.79248	8.5804	13.5777	13.5362	3.4096	13.3765	15.1187	15.0089	10.2584	7.81746	6.3355	18.2827
ENSG00000006210	3.68616	12.5959	14.0298	8.85271	6.52855	1.63833	6.22534	39.5062	0.530166	11.4744	11.9289	1.7726	3.94453	7.81168	6.1066	0.948363	3.30275	6.13285	12.9527	7.55892	5.533	4.93276	11.6022	16.464	1.4985	11.7494	5.13018	9.67558	14.5173	1.73669	9.82877	10.2147	21.2259	4.93678	3.53213	11.41	12.8569	19.242	15.5093	4.37042	1.58846	5.59625	6.87097	13.6895	15.6647	17.5293	11.4707	3.58399	12.5324
ENSG00000006282	17.3012	73.8682	37.8462	74.5375	31.2083	23.8458	32.0784	75.202	26.6703	22.2474	27.3619	30.7685	19.9496	32.2129	52.8155	21.1102	7.01273	30.105	29.3932	20.3822	34.846	14.5019	209.578	32.9684	17.5736	140.064	23.82	57.969	17.8588	30.6892	25.6396	148.228	64.9787	152.634	26.0013	79.2546	32.6577	54.5777	114.359	36.6116	41.0018	26.4379	35.1888	76.7958	16.0125	43.9334	72.7143	40.1048	84.7995
ENSG00000006327	6.24804	39.3424	37.5752	82.8353	12.5331	47.1223	30.674	45.0416	72.4478	78.0917	24.553	63.5177	20.3016	17.2825	7.31652	4.82391	46.3788	22.6629	86.9189	65.8952	5.09985	53.9564	135.756	30.8535	26.3884	108.106	40.9167	27.9039	14.9592	37.2044	19.6925	71.3344	47.2305	51.4402	27.8743	31.5291	65.2324	52.3011	30.3049	36.1243	47.8274	19.2773	55.5904	37.1843	84.8738	55.4665	35.492	3.02482	188.875
ENSG00000006377	8.27566	0.11032	0	0.121207	0.32055	0	0.0364846	0.1456	0.189339	0.614282	0	0.136327	0.17265	1.29471	0	2.1763	4.27436	0.172072	1.57546	2.1753	0.103282	3.30227	0	0	0.999613	1.31636	0	0	0	0.510081	0.146805	0	0	1.04552	0	0.926289	0.234112	0	0	0.543713	0	0.277832	0.650688	0.311126	0.837324	0.125038	0	1.68995	0
ENSG00000006432	0.426888	0.37202	1.23467	0.609218	0.771368	1.5484	0.840773	0.896251	0.26721	1.78965	0.662395	0.676847	1.38702	0.52348	0.388973	0.546455	0.0616245	1	0.662054	0.893206	0.978201	1.03517	2.42281	1.02368	0.68387	0.495668	1.37682	0.557995	1.3029	3.15226	1.03165	1.92492	0.306633	8.97364	0.380659	0.352485	1.41219	0.162874	0.274871	0.272268	0.732986	0.165544	1.68065	0.863071	0.514056	0.718436	0.922253	0.226057	0.673749
ENSG00000006451	84.5083	58.0063	47.8256	72.863	33.3901	89.1283	40.2376	22.5848	95.7604	39.012	63.2798	133.377	29.589	68.5144	48.3459	44.0823	200.637	48.4435	88.1614	34.0926	30.7867	63.9098	42.3451	41.2972	37.342	60.5687	26.895	31.9108	43.0894	36.3675	22.5227	96.8525	70.6364	25.3643	62.7343	61.2118	37.4618	68.0492	17.3128	66.9444	107.93	39.4879	69.706	45.3059	39.756	51.0192	25.6907	28.4032	49.3275
ENSG00000006453	3.33113	7.8101	5.54247	56.2584	2.60895	8.95788	12.2258	17.297	11.2326	9.07366	4.66819	6.25424	7.24944	7.87012	23.8449	1.60483	6.90774	6.93817	19.4075	3.95063	1.18741	22.4182	10.3369	3.31869	2.76402	14.0399	5.05417	14.7535	12.2611	22.7604	5.12938	28.3733	3.78819	9.16	0.496527	6.3613	5.90594	15.0714	43.8043	3.21947	6.77451	5.12714	13.2826	2.7488	20.9637	12.0404	2.64773	7.95208	6.8139
ENSG00000006459	1.71983	1.40164	1.94457	1.46817	1.68229	0.90793	0.764107	1.04635	1.24547	1.65359	2.27444	1.43271	1.52775	1.90126	1.35293	3.50491	5.93346	2.69683	1.41656	1.66871	1.88215	4.92694	0.6805	2.36936	2.48899	0.563885	1.93218	2.65601	1.01659	2.03211	2.03618	0.613352	2.62558	1.18638	2.72005	2.24872	2.08557	1.66664	0.960624	4.05712	1.82319	1.68607	1.94261	1.00796	3.00908	1.78721	2.15611	2.16729	1.29702
ENSG00000006468	5.91202	14.7639	25.5518	20.4936	69.8667	14.5439	16.7324	11.1316	5.71478	21.154	15.1912	25.8625	15.6239	1.34276	10.3845	18.8125	2.65423	21.4607	7.07984	4.72501	21.3457	7.15979	9.64307	75.1151	23.8549	17.1941	9.86013	7.37549	9.0988	5.5201	15.6427	36.4304	57.078	1.25428	22.4684	46.9848	17.3296	52.7126	20.8228	5.31682	11.0809	0	9.19319	10.6637	50.5578	19.3057	3.76892	10.7088	17.321
ENSG00000006530	15.0336	11.5413	23.5364	21.6246	10.033	25.8448	21.0746	25.1567	13.8401	17.1984	21.3329	18.0991	6.16138	19.5485	21.3318	22.1667	13.5876	21.1597	7.56912	19.3607	22.8073	9.01287	24.0551	19.5066	31.4535	20.7472	7.93879	14.2026	6.32022	18.3473	7.88415	19.1623	41.5399	17.0472	15.0523	24.7486	16.0706	34.6224	5.49265	7.03164	14.0393	6.25979	5.29548	14.5628	16.9476	34.3216	8.12815	29.3051	55.8564
ENSG00000006534	27.3659	47.0713	108.425	160.664	10.6904	36.3811	5.9028	91.1963	17.1423	10.5911	11.4946	27.7794	98.8737	10.9899	76.9141	3.66086	63.6001	44.3724	147.97	9.09023	6.51	9.32707	22.4103	8.48939	7.33794	61.5398	39.345	20.8505	116.986	64.8798	20.5324	74.7163	15.7369	643.766	12.5237	6.78073	14.7943	25.6595	65.2545	23.6857	22.8857	6.59004	72.3859	25.5996	30.4344	9.12244	13.7858	13.4069	22.2903
ENSG00000006555	1.42651	0.232946	6.53477	2.32433	2.5518	4.2701	0.474898	1.75739	0.984782	0.172526	1.48643	0.288923	18.8943	1.33661	0.921077	0.261595	1.01533	4.94582	1.4947	0.61615	1.03771	1.35991	0.224528	0.144604	1.15354	0.359327	9.40901	1.16986	10.6472	13.9512	7.34985	1.15233	1.59546	30.2462	0.562557	0.375113	0.587893	0.871835	0.121802	0.577345	1.6158	0.32689	9.21374	0.733967	0.439503	0.138165	0.594062	1.00074	0.481935
ENSG00000006576	24.6898	13.2886	8.35103	30.3048	25.7839	24.8612	17.6428	12.4602	6.79513	18.8166	19.8093	42.01	6.02031	46.0833	4.46129	3.50309	48.9142	12.5513	15.4701	13.4774	26.8135	37.6553	9.78507	48.5491	15.0399	5.76813	3.76627	4.62317	5.69378	7.36117	7.10264	4.71362	17.4501	5.30072	16.8907	34.2949	7.72471	33.6869	1.07422	3.5312	25.1445	9.24733	14.5047	15.7877	34.6216	20.2888	3.4545	12.7077	9.43203
ENSG00000006606	0	0	0.583582	1.19056	0	0	0.134686	0	0	0	0.392319	0	2.03549	0.383325	0.541415	0.473048	0	0.644083	0.786879	0.6816	0	0	0	0.340319	0	0	0.293588	0	0.509817	0	0.366577	0	0	0	0	1.08743	0	0	3.97155	0	0	0	0	0	0.313982	0.592579	0	0	0
ENSG00000006607	14.417	41.7714	58.5575	37.1391	29.1788	21.5443	65.2328	105.883	17.6885	60.1243	18.5242	13.4232	19.3259	29.1501	20.3635	10.2668	23.4507	43.1847	21.2186	16.9976	39.1076	15.679	48.3217	72.9136	32.8092	45.914	17.764	32.0377	18.6951	34.0583	25.731	14.1825	65.0193	16.1662	20.0381	38.8126	22.6476	36.6179	23.8045	25.5047	16.5799	15.2573	18.0401	37.0583	40.6499	20.7163	70.4178	20.3597	88.3829
ENSG00000006625	79.8468	25.2015	31.5332	37.4928	24.4692	29.2983	61.1853	27.8295	30.8793	24.9932	24.3748	42.7508	23.4528	44.3175	20.4731	28.3794	40.0635	36.9394	34.8993	27.3446	28.5247	36.3642	44.5873	29.1416	21.6112	23.9349	35.8546	46.1107	22.0868	24.3527	52.534	59.8153	27.622	34.107	18.6035	34.3434	24.5454	28.5307	33.174	23.5041	46.7354	36.7399	12.6803	27.7574	28.8267	28.9837	25.1922	17.101	81.0746
ENSG00000006634	9.80572	3.11808	1.07589	1.29204	3.42951	6.92932	7.93174	5.77345	4.14867	4.36151	4.27131	5.44921	1.09711	11.298	1.22841	8.82385	8.92991	2.81928	1.88453	3.59756	3.06271	7.60169	2.60765	3.26754	2.83149	2.4611	2.18648	4.11417	2.94092	1.81617	5.12219	4.3303	2.37839	1.21189	3.92844	8.22865	1.71647	3.73442	0.814135	1.0343	6.12732	4.35763	2.16951	4.50954	4.73105	4.42499	1.83402	4.58556	9.0322
ENSG00000006638	15.1283	1.71187	8.37825	12.1882	16.252	2.13286	1.32644	6.93236	4.63029	5.27282	17.0531	7.25854	12.4485	14.1127	16.67	116.222	7.07382	5.71038	13.8947	4.35993	13.8776	10.6007	16.9099	8.86919	3.3336	3.27073	7.41123	10.3063	13.4752	4.79512	8.31572	27.967	6.96722	18.1589	5.24319	54.0266	4.09339	8.20196	6.02824	4.90857	6.17259	19.5133	5.8176	3.1294	2.59948	12.6978	7.41238	15.4273	6.10499
ENSG00000006652	29.534	9.71875	4.98075	10.3321	11.082	25.4071	28.333	5.69677	19.2723	15.8462	19.7943	19.3713	8.26896	27.2878	7.79133	74.8341	9.42176	16.4107	11.2602	16.4414	45.3215	26.6334	9.06025	13.0966	8.49726	21.1304	12.5843	15.3475	3.93731	6.63388	14.0924	6.95512	15.9333	3.64303	7.36425	25.1467	6.91764	13.2723	14.945	11.4757	17.4256	43.6628	6.48861	8.95996	15.0756	39.4245	7.83291	14.9649	13.7416
ENSG00000006695	9.7187	17.6989	14.2786	11.3471	10.1949	17.5766	9.54629	16.3235	13.1083	7.77059	12.9596	31.7807	12.2068	13.4341	15.9265	38.5301	16.4896	9.17277	7.89188	13.2973	13.7356	15.1665	22.7442	15.3169	9.79894	15.9208	4.44726	5.66357	11.9233	12.075	6.65638	12.1766	14.9464	16.8912	13.1769	20.2587	11.2043	10.8997	9.08571	16.6631	18.2712	6.71787	11.6072	32.7489	17.2298	14.7701	5.06965	16.1306	16.8415
ENSG00000006704	19.2729	9.12053	14.2207	9.75657	5.5582	3.63521	7.92507	7.05224	7.64313	9.92602	5.71671	18.1429	6.66277	8.06495	10.6207	15.6064	30.3897	6.01991	7.17161	13.3914	5.95607	18.8316	24.0688	4.35711	2.83421	6.2801	14.5949	26.0878	5.90408	11.0621	5.75113	49.7336	9.99428	34.5929	9.93238	7.83549	6.04288	6.88205	49.4782	10.5885	8.50768	18.7085	11.4719	6.64319	10.2271	5.64508	12.7162	8.73351	22.9248
ENSG00000006712	14.0358	33.2569	31.3019	25.5202	18.9954	17.9747	21.8671	40.5673	21.7056	27.8332	13.7856	24.3204	17.3303	15.652	21.4783	27.0702	9.61369	19.7039	51.544	19.6483	11.7013	18.6021	36.5168	25.8613	7.9799	38.4097	19.1921	24.7692	33.2348	32.0733	16.7259	61.5327	32.8148	33.3525	21.1149	17.5329	18.1391	22.9197	68.1061	25.0828	17.143	15.4298	19.4255	40.1882	28.9392	20.5605	17.7593	12.5552	67.1507
ENSG00000006715	59.5412	26.0628	19.058	27.5765	25.6304	32.127	34.5332	23.2918	16.4361	18.0189	24.2076	31.6875	11.2558	47.7696	34.5565	38.0402	28.9019	24.3726	12.6979	15.0808	24.5338	18.5612	16.6827	91.3116	22.6191	29.8939	10.5322	19.3	10.5877	15.0367	14.7884	14.5615	88.843	19.0315	23.1297	19.0931	14.6578	37.5162	13.1217	11.5082	22.5736	19.4723	11.5049	21.6439	29.0742	14.0982	11.0631	16.5571	36.0982
ENSG00000006740	2.97796	3.01661	3.20295	4.94041	4.3735	1.14897	1.94965	4.10888	0.404332	1.81811	4.24321	4.41457	3.70472	3.87771	1.46492	2.64353	2.42357	6.15348	2.63897	2.17328	2.23555	3.36609	1.2065	2.81295	4.08471	1.54169	1.73137	7.11326	3.57498	1.53916	1.18981	1.77112	1.01126	1.4961	5.5514	4.17914	4.32612	3.35498	2.28128	5.17592	3.16745	5.82077	3.73168	2.61344	1.721	2.39074	1.06887	2.70773	1.57519
ENSG00000006744	17.3234	42.7836	31.8943	26.3864	20.4155	23.8166	17.8439	43.0968	25.894	12.8182	15.8518	20.5324	15.1489	26.1407	25.2278	28.3793	14.8906	18.8945	24.6147	19.4973	17.6533	20.2277	78.2469	17.8733	13.931	64.9062	15.6402	29.786	23.8992	23.7005	19.9384	45.9938	49.9614	48.3729	31.7468	23.1493	22.2362	15.227	80.9095	30.1876	31.4362	11.8177	23.5398	22.7263	35.4157	31.1992	23.5139	14.9546	51.8154
ENSG00000006747	161.035	21.4416	2.83156	2.97477	2.4736	2.32772	25.4439	1.21387	4.57127	1.62621	2.8861	20.2668	2.00011	0.446749	64.5246	0.811492	2.49986	6.03238	90.066	7.98443	0.311551	119.803	1.10468	0.279953	1.89494	130.916	1.4456	1.356	2.17419	124.541	0.984125	7.88027	27.5402	2.18417	2.4731	0.683232	0.733626	0.407756	281.861	121.337	66.7213	13.0972	11.4782	10.6548	71.6991	68.4812	1.00626	12.0918	3.73981
ENSG00000006756	14.267	26.7364	28.2859	19.7417	21.0849	9.50347	8.25918	54.4388	9.43431	16.6424	28.8667	13.7204	11.0351	12.0735	20.4034	7.1108	14.6144	33.9143	7.08018	14.6959	10.984	14.183	33.537	12.8917	17.378	37.8062	6.7994	25.5405	24.4206	12.1357	9.14632	12.8195	14.3546	36.8588	18.6396	9.54052	32.023	14.726	16.7644	19.683	19.109	6.7489	12.4994	18.6793	27.5871	22.1648	12.8855	9.07089	55.4389
ENSG00000006757	17.4647	27.6668	13.3945	22.7292	8.62787	8.06732	18.9906	30.5743	11.6676	43.44	15.4254	9.83034	17.3922	12.0544	20.9269	18.6071	6.34725	35.5583	17.5417	10.671	8.14204	10.8481	18.5162	18.8948	5.40313	46.2892	7.20327	11.0918	6.2736	12.621	9.98474	32.7201	16.1789	34.741	7.60143	8.96142	18.6795	14.246	14.9235	6.60265	19.7328	8.78603	15.341	19.5082	24.5154	17.1126	13.1309	3.70293	67.8034
ENSG00000006831	52.5311	76.7606	69.6465	145.149	90.766	86.486	47.5513	192.852	43.1465	77.5802	75.136	105.903	41.8124	106.012	115.242	29.3424	184.381	71.608	102.734	86.3378	48.8315	86.3058	146.721	57.362	74.1759	88.0392	23.9643	52.494	48.7508	98.8359	21.6484	22.4261	151.259	175.98	50.225	49.0451	20.2262	90.1121	60.1234	34.4429	144.615	11.7545	99.0146	70.2957	88.9157	92.0676	25.9842	59.8611	144.585
ENSG00000006837	4.75832	2.74672	6.44569	2.93067	4.31335	1.61205	8.63636	7.7093	2.17211	3.37004	5.16861	9.20163	6.19247	5.98098	2.59667	13.1138	1.97156	5.00401	3.6364	4.93975	11.4435	4.46295	2.42183	8.24273	15.669	0.417505	2.63748	4.70073	0.511531	1.21826	2.73369	17.1892	4.99853	1.16127e-172	4.09139	5.19966	5.66489	5.43021	2.15538	5.38609	8.88421	5.50182	1.17981	5.9799	7.8779	7.60131	0.53376	6.42376	1.55488
ENSG00000007038	0	0.893002	0.503479	0	0	0	0	0	0	0	2.96163	0.287381	18.658	0	0	0	0	3.07706	22.1922	0.960986	0.866156	13.8168	0	1.6603	0	0	0.316091	6.2309	0	0	0.0979124	0	2.75143	1.0933	0	0	0.288117	0	1.04118	5.08872	0	0	0	0	0.811185	0	0	25.5236	9.8151
ENSG00000007047	10.4025	15.7748	16.8412	11.2005	6.95087	8.90265	16.5242	16.1096	6.63791	14.459	6.92001	7.90078	11.8835	8.55076	14.836	21.0555	9.58032	9.57718	13.2831	8.53381	4.81854	13.6935	31.5956	8.45291	5.5998	15.2777	10.164	10.048	7.82194	23.2458	8.3061	32.7037	11.9429	42.2669	6.22755	9.00342	7.83307	9.00448	23.9796	11.3658	10.4517	6.87035	19.9216	10.0613	16.8953	5.72746	6.88576	8.32669	29.1881
ENSG00000007062	2.38268	1.31693	1.84488	0.372418	0.91836	0.951844	0.550373	0.870506	0.326964	0.737083	2.62025	0.159628	5.58535	0.628828	0.644801	0.958539	1.03781	1.33333	11.0475	1.60064	1.32516	8.364	0.32313	1.01742	0.627051	2.34609	0.664799	0.225246	1.28093	1.30611	0.708142	1.52663	0.81952	1.86434	0.893247	1.13496	0.914303	0.879019	0.886992	0.770954	0.419849	0.256599	0.650745	1.98536	0.757016	2.12759	0	1.91375	1.88293
ENSG00000007080	47.7808	47.7579	80.6187	59.9586	29.8861	24.7954	27.5075	72.7967	9.28332	53.1184	28.5322	42.1193	30.1225	48.8059	44.1182	60.604	22.6309	39.8944	95.1304	32.0236	26.781	23.3876	119.016	20.8837	22.6513	105.423	67.0003	70.4911	31.8011	75.8263	36.6891	272.72	61.4581	263.526	35.3094	27.7639	33.2365	57.2744	251.182	72.4334	33.1274	38.3043	59.5628	74.6939	62.6222	24.2392	46.8965	25.5942	184.461
ENSG00000007129	0.442929	0.377754	1.08635	0	0.141682	0.538391	0.0603834	0	0.355162	0	2.25553	0.54897	0.220383	0.340657	4.15696	0.499427	0.383691	1.46555	2.08523	0.439984	1.25348	0.616133	0.302468	0.750725	3.37796	3.75684	0.574424	0.758159	3.62818	1.65174	0.287724	0	1.63012	0.695783	3.01536	1.00534	1.93112	0	3.64072	2.65516	0.589332	0.624189	0.72407	0.468804	0.297714	0.599449	2.73472	2.16097	0
ENSG00000007168	16.1754	29.1493	24.8784	26.3695	28.3392	21.8642	30.5334	28.3093	45.8954	22.8449	27.7002	29.9686	24.5675	32.143	19.7362	29.9057	17.5052	22.1531	20.303	19.75	24.9739	25.351	32.352	29.0738	13.4724	44.6487	21.9026	25.658	23.8516	22.813	24.2368	80.1437	22.357	27.3151	28.0326	43.6617	34.7786	24.6665	21.1038	25.4371	29.0728	15.5319	25.3874	31.3064	46.7761	28.9749	13.7613	21.4251	28.1212
ENSG00000007174	2.58626	3.60408	17.3234	6.21207	0.690233	0.81097	0.673296	2.50251	4.02043	1.45774	12.8461	2.89429	0.779811	2.07347	2.18893	0.304126	1.18497	1.01604	0.143956	0.593228	6.93047	2.63659	3.58642	1.50659	2.18068	1.02598	3.88407	0	2.27707	0.15959	5.25319	0.334133	0.172492	15.2647	3.46458	8.39101	3.69243	13.9381	1.17872	0.434012	1.4983	0.367879	2.23534	1.664	1.19565	2.44432	3.15425	2.58705	2.05435
ENSG00000007202	9.88192	73.3153	26.4496	62.8828	34.6011	30.2834	27.6587	61.2876	22.4448	27.4818	37.3477	27.9835	27.7111	36.1993	20.2195	32.252	41.0051	46.4009	19.1872	32.2196	26.4936	38.7352	117.622	43.5393	11.2529	54.0516	22.6158	38.5727	24.5709	63.2858	25.7721	46.6013	48.1748	59.7379	38.2444	31.3183	40.1205	37.893	17.653	26.1244	45.4981	5.16415	37.8086	85.9447	47.5559	33.1556	30.4807	22.8567	117.48
ENSG00000007237	353.213	293.902	777.771	164.548	295.208	88.955	61.5423	428.486	10.1494	325.188	334.84	15.955	264.652	445.856	51.4026	125.21	221.208	270.109	147.124	392.701	307.466	52.8161	432.316	682.678	176.739	294.659	35.0544	36.9757	240.12	165.953	61.514	247.559	706.739	410.084	220.248	448.128	144.033	759.513	74.0848	164.036	162.286	82.8358	164.975	514.721	359.473	317.801	164.565	254.148	291.54
ENSG00000007255	45.3486	21.9344	64.6467	43.1869	7.61712	2.7811	11.3048	55.5382	6.36321	36.516	13.1038	23.8371	15.6348	15.1619	41.6978	7.4347	4.55713	11.3523	41.1079	30.1771	17.1543	8.36306	41.5058	24.02	5.59859	53.9086	18.0024	51.175	18.5848	28.2812	14.2135	55.9584	24.1577	32.4384	11.389	19.8325	10.7175	34.0402	98.2397	52.0483	27.105	24.9784	14.3227	31.0789	25.5825	10.6094	25.5537	15.0356	27.2192
ENSG00000007264	0.814335	0.3126	3.32954	0.282349	1.04033	0.285422	2.17348	0.285168	1.87747	1.8582	0.792586	0.774508	3.10751	10.9892	1.70597	1.28312	2.5786	1.17898	1.05302	2.74016	1.09889	2.18227	30.6352	1.38944	1.39546	3.94263	1.17898	1.33053	4.64664	2.82358	1.06073	3.90211	1.30808	1.40619	1.59896	1.44234	2.47089	1.39203	6.36581	5.96205	2.04004	7.06709	1.1244	0.99729	7.58388	1.12478	5.92813	2.36915	0.442479
ENSG00000007312	0	0.690735	2.11614	0.889303	0.254175	0.298221	0.36288	4.37025	1.00528	0.794121	0.237405	0	1.9299	0.75599	14.6231	0.267007	3.31178	1.45556	5.67765	5.9152	1.13506	0.413996	3.13932	2.87331	2.83253	1.80894	2.19266	3.3923	2.23388	0.450434	6.01583	6.01856	3.73089	2.62679	18.3544	0.308041	0.694519	0.180072	5.34484	6.7658	0	0	0	0.221683	0.347434	1.19637	5.4801	10.4352	2.9462
ENSG00000007341	44.0203	33.6028	18.3769	13.3752	19.9813	16.7241	6.84615	23.4675	15.6908	14.3707	12.5476	12.6479	12.816	13.6077	13.4115	17.5087	17.939	14.8982	38.681	40.2264	10.9087	18.3952	25.8721	23.719	18.3304	17.841	14.195	10.0423	47.0424	16.2667	14.4293	68.7326	23.085	38.1671	12.2932	14.4846	19.7135	12.7328	47.1657	18.0937	19.8981	21.4147	13.2251	27.496	16.8295	56.6337	15.042	15.153	28.5486
ENSG00000007350	2.7153	1.58705	0.462953	2.65388	1.19314	0.9714	6.13226	0.66819	0	0.520878	0.0741936	0	0	0.865767	0.955809	0	113.215	0.396771	2.6761	0.464289	0.474775	11.7275	2.92991	1.08423	0	1.07645	0.326026	0.100589	1.38318	2.13981	0.421448	0.58568	0.570359	4.12018	0.476736	0	0.771102	0.679727	0.185372	5.02951	0	2.69328	1.10406	1.27451	0.241074	0.442913	0.162567	3.26983	0.692326
ENSG00000007372	0.94432	0.243256	0.880654	1.68495	1.16558	0.766687	0.809121	0.361606	1.1232	0.580241	0.256785	21.3201	0.401604	0.199863	4.95018	4.48626	5.99482	0.225555	0.0592088	1.70948	3.81594	3.46569	3.14327	0.295515	0.489989	0	0.53296	0.762098	2.66504	0.197144	0.179593	0.126556	0	1.14286	0.556273	0.190673	0.335189	0.947161	0.257081	0.527277	0.54836	0.225792	0.073189	0.996601	0.342985	0.528808	0.0700316	0.679748	0
ENSG00000007376	8.84106	13.2673	15.0067	11.5948	5.65774	14.1282	15.0067	13.3248	3.0928	17.7463	6.94053	11.0498	6.00598	12.0426	18.8877	12.2774	22.7172	7.86664	14.313	16.9526	6.44246	8.48961	59.1744	6.80669	5.02576	22.8414	12.31	25.5663	11.9681	23.0632	8.53179	39.9978	9.79244	33.5558	9.27169	6.83913	9.95632	13.7374	35.622	20.3376	10.263	13.9417	11.0928	11.3832	16.8635	7.08462	12.3006	6.92139	40.3701
ENSG00000007384	14.9639	31.0758	37.7608	28.4404	17.8989	11.6269	30.2599	35.4256	25.5269	48.5498	27.8201	17.6435	25.533	8.96708	10.346	22.8273	6.08858	17.2437	23.6706	46.3377	18.8196	10.6343	27.8367	7.91542	5.42827	53.8783	25.5973	59.0796	18.8508	30.0409	12.6426	26.0836	37.7407	46.2537	21.0888	26.6441	28.1472	48.6595	39.3246	35.5882	39.9518	18.0381	12.0907	26.9828	28.8606	32.6222	59.8192	17.9196	53.4195
ENSG00000007392	43.3969	14.1398	12.9168	12.4697	14.5226	9.67921	23.2417	18.1767	15.7705	11.927	14.3485	20.2892	23.2994	7.47994	9.41103	18.3458	12.1212	15.2415	15.4949	21.0515	21.1863	14.9557	12.1715	5.71792	11.836	17.6334	30.5496	57.8815	10.3979	18.1564	17.1718	56.2161	35.0559	24.7886	21.4349	11.7804	17.304	11.6691	58.9599	13.931	28.1848	31.9563	4.93473	18.5914	19.72	27.5724	59.0516	14.8939	27.0684
ENSG00000007402	0.0832586	0.993212	1.18351	0.284319	0.110907	0.142875	0.159689	1.8731	0.154349	0.255166	0.496188	0.0913015	1.28491	0.625217	11.6184	0	1.78352	0.949349	0.864506	0.131929	0.219856	3.42336	0	0.533883	0.424553	0	0.221781	0.202318	0.823472	0.370506	0.0589855	1.95856	0.0828808	14.6824	0.247132	0.488447	0.111129	0.0970704	0.172541	2.62791	0.103644	0.164444	0	0.0728753	0.0650563	0.230604	0.949822	0.254774	0.631307
ENSG00000007516	1.50909	1.24177	1.04595	0.79988	0.433082	0.912758	1.29321	0.0516149	0.651594	1.25039	1.02237	1.02565	1.2552	2.05251	1.60689	0.908862	0.412396	1.6023	2.78412	3.01239	1.85019	1.59417	1.5364	0.571127	2.01892	0	1.44233	0.913075	2.08444	1.5984	0.95348	1.27876	1.34544	4.49146	0.64949	1.4876	0.740346	0.535498	3.86137	1.48798	0.844866	1.01658	2.41756	0.95046	0.559419	0.296802	2.60948	2.41064	1.37861
ENSG00000007520	17.0747	32.5151	50.5512	36.2646	18.3966	23.4578	54.3815	55.3091	18.291	37.2057	25.0513	25.5833	19.3615	19.9323	34.2899	34.7324	14.9295	18.4503	36.3385	42.1973	15.7153	15.2593	82.3447	21.0663	18.518	61.0892	33.5798	32.8306	33.6583	42.006	28.3863	112.923	44.976	117.183	19.8359	14.7345	24.4328	31.0228	115.579	41.0785	23.6708	16.7821	21.1484	24.7559	40.9822	21.3272	34.4524	17.9973	134.128
ENSG00000007541	39.9651	36.8205	54.126	33.07	31.8117	24.597	22.6613	35.8448	4.99114	30.4726	25.5955	22.1691	14.0143	25.0759	39.083	17.083	12.9404	25.6554	27.6115	48.1611	12.1673	26.2589	74.067	18.5376	22.9425	78.3032	21.2971	47.9493	30.9151	30.7793	17.2917	111.654	42.8394	191.871	31.7423	19.842	34.7347	30.5132	161.189	43.2896	23.8847	50.9415	21.6329	31.0466	29.0446	20.721	48.9643	15.0719	76.2921
ENSG00000007545	3.6368	4.35035	6.39299	1.24666	2.89713	2.66283	4.0404	2.42274	1.35691	5.29799	3.32621	4.84578	2.99248	2.36961	1.99474	6.99064	2.53687	2.93535	2.54491	4.10855	2.8833	3.7582	5.03277	2.80322	3.42543	2.67653	3.65756	3.68113	2.49215	5.91438	2.88868	4.65357	3.17981	6.34765	5.31024	2.72304	2.42946	1.9997	2.66112	3.61406	6.3486	2.8193	3.93726	2.84626	5.01263	2.68953	4.08657	4.75273	4.12906
ENSG00000007866	7.4124	4.66765	9.47546	2.6829	5.59955	2.76053	3.22356	6.60785	3.90817	6.75464	3.60701	3.52523	13.3822	8.47643	2.95845	7.80003	14.4379	3.99459	8.10893	7.00786	5.21191	11.7695	35.9711	4.02098	1.06453	9.96021	9.17836	13.896	4.99364	14.0975	8.22177	23.3451	12.4458	25.8755	3.84312	5.65325	3.24621	3.27516	23.9349	10.8171	1.39987	10.8517	9.52525	10.3654	2.64198	3.36244	9.08802	5.17247	12.0552
ENSG00000007908	0.0757138	0.170193	1.12878	1.26853	0.0726941	0.361417	0.604616	0.51453	1.78887	0	0.10907	0.255308	0.172919	0.802228	0.378311	0	0	1.1569	1.69848	2.58138	0.317285	0.249855	0.771789	2.62639	0.430978	0.83577	0.6306	0.472649	0.70085	0.880312	3.41937	1.40376	0.494546	0.550248	1.2458	0	0.176066	1.0201	0	0.457996	0.287538	0.135257	0.546088	0.106451	0.996357	0.0962165	0.252045	0.143473	0.132477
ENSG00000007923	9.94096	28.1517	18.0557	20.2192	11.3839	16.3924	40.8137	12.1434	8.49748	29.0983	8.23991	16.893	12.2142	8.00773	18.6557	12.5573	15.3281	10.5766	21.2038	16.6526	9.15615	12.6571	45.6732	11.3008	11.2496	34.5132	7.16668	19.6306	11.7053	20.7462	11.4177	41.2478	13.4089	26.5246	12.7016	9.05178	12.3281	6.01216	38.7113	17.4061	16.9644	15.7502	17.5519	17.0018	23.198	13.0034	10.7285	13.5906	60.1639
ENSG00000007933	1.15352	0.459903	2.45168	2.95695	0.409046	0.449775	1.20546	3.88894	3.33818	1.33858	0.462099	0.897053	0.552957	1.58066	0.68666	2.27715	0.993698	0.474629	0.886693	2.49269	2.48368	2.35521	1.82017	2.23705	2.37757	0	2.23117	1.16405	2.24511	2.1756	0.488646	1.57335	1.05829	1.55003	0.889029	0.89263	0.614258	2.66093	1.44152	1.45885	0	2.55183	0.829843	1.04669	0.846748	3.95801	1.30033	0.609692	1.00552
ENSG00000007944	29.2342	6.70286	11.7303	8.40842	18.8474	7.81771	22.0565	7.50571	5.22995	11.4582	8.83421	33.6339	7.26506	21.2248	17.4429	6.16245	13.5604	9.06931	14.0204	21.4151	10.787	13.5804	21.6962	15.2839	8.40186	10.8875	6.30767	10.5018	7.64947	7.31955	9.72284	9.34468	27.4701	3.91737	10.9657	6.33533	2.92144	7.31397	9.32112	17.5623	8.40245	12.2212	3.8994	13.391	35.9936	13.4259	30.7732	18.0128	13.0524
ENSG00000007952	0	0.285259	0	0	0	0.537453	0.257919	0	2.49058	0.734233	1.83823	0	0	0	0.247982	0.783122	0.56258	0	0	0.153365	0.407536	1.05	0	0	0.136649	0	1.10759	1.40346	0.496422	0	0.342526	2.85574	2.39982	0	0	0	1.8376	1.23485	0	3.60343	0.736804	0.8744	0	0	0.0761781	1.4404	1.66971	0.391259	0
ENSG00000007968	3.63105	4.97099	5.25896	18.062	2.36037	5.35471	3.71567	7.86348	1.12377	2.86409	3.15018	6.84231	2.19306	10.4302	2.80929	1.99558	3.15376	2.15153	4.7886	5.29896	3.54502	4.38843	25.8467	1.71693	3.06357	6.3435	2.08454	2.3039	7.53951	7.76501	2.8114	9.36321	7.8362	12.8269	4.06636	3.06145	5.24882	2.13178	3.23534	10.4029	7.02286	4.83946	3.81401	6.31271	3.4882	11.4841	1.61502	4.70989	18.0154
ENSG00000008018	35.6209	79.694	135.241	99.0651	33.8937	77.3256	94.4518	153.323	270.444	70.1189	56.105	107.571	63.2152	74.6316	44.8971	62.4164	37.9808	80.2629	158.33	79.3823	74.5305	66.5546	67.4264	47.4767	62.0203	153.306	104.5	146.692	88.7977	66.3445	60.8593	130.152	96.145	224.755	69.3869	40.2653	73.4409	63.8922	155.558	99.9507	124.247	38.9075	96.8996	62.6615	62.4788	72.6514	55.3629	42.265	240.816
ENSG00000008083	17.6862	12.2279	22.0749	13.524	15.5687	10.793	14.2679	34.8451	11.4851	26.987	12.175	7.77232	12.5483	20.0609	19.225	16.2088	23.485	13.9701	13.1795	22.3811	16.5026	16.5408	46.4839	13.7319	11.2679	28.0177	7.65546	10.3275	18.214	24.0006	9.93579	14.2175	37.4538	13.6825	8.7749	22.2076	8.93944	10.8437	20.0353	25.0932	16.7326	25.0135	23.0865	16.7236	13.5108	21.9821	48.6383	12.4052	18.9855
ENSG00000008086	1.2442	0.551967	1.34437	0.583306	2.59834	0.895997	0.405406	1.33212	0	0.229825	1.19563	1.47409	1.25388	0.902534	0.651968	0.58981	5.74514	0.657335	0.647436	0.479094	1.32257	2.37804	0.116092	2.51851	1.07219	0	0.13906	0	0.414993	0.514795	0.19838	0	2.28257	0	1.6384	0.433153	0.424728	1.50261	0	0.180337	0.82177	0	2.24421	0.436252	0.434642	0.663253	0.944574	0.740313	0.422158
ENSG00000008118	0.301289	0.0914095	0.587818	0.195358	0.07123	0	1.14304	0.29862	4.29142	0.499985	0.324089	0.723771	0.454163	0.474637	0.456477	6.09777	0.461743	0.316697	0.527093	0	0.3837	1.21445	0.426345	0.0545819	0.26595	0	0.492925	0.821069	0.320614	0.159578	0.646486	1.24997	0.843804	9.17196	0.142337	0.172448	0.352975	0.419165	0.157169	3.83162	0	0.900904	1.43015	1.47487	0	0.416697	0.289701	0	4.58733
ENSG00000008128	166.401	88.8678	53.776	68.7552	63.8882	104.989	23.535	41.0748	52.6331	92.863	32.5681	79.7036	42.2606	27.1232	36.8034	45.758	72.0426	95.8471	68.2637	89.3298	90.5229	102.14	132.418	46.056	68.6003	77.2182	38.7333	50.1202	48.7392	46.3481	22.4468	202.964	54.8932	65.6004	39.0126	74.4105	67.3774	26.9099	143.955	66.5519	98.45	108.5	41.236	227.981	46.0275	103.497	50.0296	44.669	106.225
ENSG00000008130	26.3155	61.2966	25.2576	37.3068	26.2388	20.4401	47.5115	24.2023	33.8856	47.179	15.4312	34.2163	23.6724	31.6619	30.9916	45.1559	75.6899	23.1469	72.087	38.047	21.6407	15.1412	64.1414	31.7264	21.8411	63.8999	24.1202	27.4201	32.4576	45.4455	25.0681	142.305	70.5837	31.4556	28.4876	28.2047	33.7057	22.71	49.6546	43.5324	35.933	17.9817	58.313	85.4788	48.4251	30.5814	12.4582	44.1303	83.7009
ENSG00000008196	0.337239	0.25396	1.93574	0.106988	2.5037	0.60622	0.0253286	0	0	0	0.250991	0.250223	14.3909	0.165109	0.0926394	0.249455	0	0.696952	0.388199	25.1752	0.810146	0.382785	0	0	0	0	14.3601	0.571175	0	0.218914	1.04227	0.141539	0	0	0.316721	0.61058	0	3.95472	0	0.822975	12.1213	0	0.887912	0	0.305483	0	0.235033	0.278554	0
ENSG00000008256	134.73	78.8447	89.2425	107.071	38.8804	59.4055	81.6019	69.3398	11.9164	90.7111	36.2019	177.341	12.837	106.741	11.7278	27.8496	102.158	43.3457	27.5642	45.7921	37.691	21.9425	89.3323	70.1293	18.5978	54.1862	39.56	9.62003	28.5012	130.238	30.405	31.9479	40.1281	27.921	23.2512	26.7018	16.1753	33.9998	19.0244	28.6312	37.3632	31.5496	45.3844	50.4831	55.7258	50.2889	29.4902	8.01582	99.4587
ENSG00000008277	6.4135	0.478124	0.713214	2.78632	2.09601	6.49053	1.41078	1.14225	0.138886	11.8493	5.13774	7.39944	0.82306	6.53767	1.05593	4.62509	9.66601	0.701277	0.318677	4.13148	3.72719	3.4368	3.17862	2.05	5.76465	1.24458	0.25044	0.510905	1.28441	1.59721	1.13233	1.58552	13.0021	1.51837	1.27603	1.25315	1.09545	3.82117	0.375522	1.14523	0.83124	1.19107	0	2.92622	1.41633	9.02742	1.11814	0.893789	2.04482
ENSG00000008282	64.8585	38.1771	37.8559	44.7704	36.4348	45.8908	79.1505	34.2046	51.0513	49.6365	66.2837	53.5151	42.9751	110.617	18.6241	85.6559	35.0059	47.2273	22.6532	51.7905	40.1338	42.3288	67.9483	78.0859	35.536	114.5	44.6673	35.6206	22.8643	37.4336	61.1108	15.2362	42.3058	22.3848	40.9515	46.5022	29.2475	75.7976	18.2976	14.9021	52.4153	24.1313	37.8483	41.8808	56.542	57.8237	12.2255	25.8001	90.1215
ENSG00000008283	6.28221	13.9781	9.54736	22.1462	5.92542	3.69172	15.809	16.3553	9.28839	11.9183	17.3856	9.09071	13.8882	9.08317	6.13638	6.32302	16.5591	9.37551	19.132	5.96728	8.14093	12.0264	31.2949	5.83234	9.16733	16.3229	18.0368	17.5018	17.3849	17.2766	11.5296	27.2004	11.7964	24.9505	13.5111	10.7143	16.4139	7.72922	66.0532	18.5812	16.4033	3.05161	18.1708	9.6774	24.4812	10.095	11.562	12.7093	17.5916
ENSG00000008294	80.9512	68.5551	62.7758	40.1278	34.7124	80.0508	45.9896	104.438	32.9757	86.844	40.4076	60.327	46.7741	73.6904	60.8762	55.1893	140.118	57.1405	33.2425	43.3897	51.5719	62.6106	47.35	50.4243	174.685	49.2873	29.5687	41.9448	30.706	32.3675	20.5044	36.6431	61.9009	47.9093	70.5948	49.5847	45.6764	62.7174	55.617	48.2164	77.46	19.218	35.1423	50.2288	51.542	59.0584	54.2459	69.3884	31.0901
ENSG00000008300	0.520008	0.359214	0.680801	1.74684	0.114623	0.988566	0.538498	7.47457	0.289931	1.4942	0.734259	0.723183	0.623425	0.507184	0.189586	1.54363	0.971297	0.20546	1.11727	0.94459	0.211832	1.82734	4.07445	0.213263	0.510359	0.318971	1.1872	0.371766	0.344507	1.36423	0.440332	1.23694	0.833004	0.721914	0.667008	0.540672	0.461402	0.446065	4.98216	3.98199	0.464492	1.55287	1.01315	0	3.54434	0.727797	1.07363	1.70175	1.75976
ENSG00000008311	5.97682	2.92253	3.18297	5.10093	7.38822	3.9052	5.72961	3.13171	3.75432	3.09843	3.14863	5.83118	3.66511	8.04929	1.29982	3.70657	5.06671	4.338	3.21149	3.3704	7.90905	5.02888	5.10241	4.98561	8.30111	4.99786	3.47434	7.33453	0.314678	3.00324	3.95994	3.85622	7.9904	2.52989	5.62762	8.60864	2.52128	3.39758	4.3014	4.62886	8.55797	8.40775	2.35784	3.83875	2.83855	8.29997	2.7434	6.88451	8.23079
ENSG00000008323	2.96231	0.117729	0.888769	0.414201	0.389285	1.68216	0.260327	0	0.42534	0.172855	0.640839	1.14475	5.83589	0.223263	0.376928	0.116481	1.97756	0.48526	0.187317	0.300968	0.275327	0.46243	0.215302	0.0754282	0.109047	1.65955	4.19484	0.424121	0.956435	3.32456	1.03939	0	0.10078	14.545	0.968232	0	0.2307	0.278818	0	0.210715	0.283396	0.427686	3.53157	0.526265	0.0734583	0.851604	2.69843	0.595675	0
ENSG00000008324	21.3195	26.2591	13.599	17.3892	11.3975	10.1847	17.2939	14.7766	31.5055	23.2071	13.2047	12.9949	12.1842	10.0685	13.7544	24.6558	13.8236	8.71745	7.30567	18.7263	10.3581	8.25896	12.5462	8.49183	7.92714	20.9636	18.5951	22.6024	15.7098	14.1839	8.66543	21.9784	23.9768	41.1105	28.6333	19.8673	9.14214	27.8668	17.9438	23.983	14.0123	11.443	17.5494	30.1429	16.0462	24.2884	14.4523	15.9157	14.8285
ENSG00000008382	4.46946	8.0836	19.7873	14.5628	7.41849	5.75069	10.2582	33.6204	1.76141	9.41884	8.01274	4.95859	3.95348	4.83714	9.67121	22.8075	4.43812	10.758	9.82106	11.4363	4.2676	7.80835	41.7957	4.52359	6.3645	18.2037	8.29451	21.8918	7.74185	7.59439	6.75244	19.0055	25.894	38.9954	8.31536	9.49631	16.7391	8.54325	91.0294	11.0597	8.36479	9.06431	8.10558	10.4011	14.2271	10.3559	21.3081	1.82794	33.4539
ENSG00000008394	1.27489	17.5077	16.3827	11.229	6.15913	114.901	2.47846	7.5956	30.0452	17.7815	6.28844	1.73062	51.1739	56.0018	2.68912	45.1207	54.3059	41.2943	1.49306	13.8782	24.7499	5.50935	14.5912	0.829778	1.69777	2.33823	15.4583	1.80836	54.0576	46.1211	34.7698	371.713	34.4685	14.7704	7.69854	17.7716	165.77	4.40845	0	12.485	14.7568	0	40.4282	8.99081	0.814571	4.12556	3.02095	13.6636	543.154
ENSG00000008405	22.6599	17.2034	10.8235	15.1998	17.2047	38.4262	17.0025	12.4943	11.1261	14.5282	9.09921	22.0824	11.6152	19.1075	18.4113	24.4535	68.6573	9.74777	31.1428	18.5505	24.6511	16.4362	18.9549	17.8304	11.534	20.8125	5.85188	5.26607	14.3287	7.5884	6.38511	3.97528	40.8168	2.38218	16.0706	21.801	8.93547	26.0745	1.80718	23.782	24.8611	8.14525	12.87	25.6446	21.2714	25.6002	10.4301	19.9711	3.92795
ENSG00000008441	17.6862	17.2559	52.6625	14.1782	28.3187	4.45609	3.11219	32.0179	7.54003	9.6037	8.88844	17.6042	30.3554	17.0067	49.3293	29.1993	23.3801	30.7287	11.3469	9.38551	15.9326	15.5383	58.5788	28.3002	17.449	51.384	21.6824	19.6703	13.0543	12.6903	22.3066	11.4822	23.1427	60.8399	19.994	14.1978	14.8272	16.8927	41.2997	22.026	37.7355	7.06822	14.7224	47.5884	7.63019	11.7481	13.9593	17.6699	47.4937
ENSG00000008513	28.3498	7.33567	31.5625	45.0364	25.3978	20.956	33.5338	19.9345	7.14733	26.1071	57.5727	22.1317	9.01875	37.8323	102.228	31.0887	125.732	17.3245	25.2261	22.3515	57.6271	21.1225	28.5412	103.242	14.2973	81.1108	4.45456	7.15209	15.2205	11.1046	12.3188	3.13156	74.847	44.4432	12.7645	91.418	15.6749	13.136	12.7716	16.3422	16.6763	15.3183	36.204	30.4129	27.6502	16.0379	4.48109	84.5735	107.238
ENSG00000008516	0.108988	0.0546787	0.42472	0.620293	0.344524	0.391994	0.39503	0.0620943	0.422224	1.46437	1.60786	0.308076	0.948414	1.0694	0.528148	0.0570175	0.336269	0.915293	0.841795	1.08883	0.314386	0.485007	8.701	0.146464	0.457688	0.49188	1.03932	0.414476	1.58325	1.60121	0.901777	1.92843	0.195709	5.78151	0.547728	0.759593	1.27733	0.281231	0.120076	3.66977	1.33621	0.588025	1.70949	0.193932	0.517199	0.773788	1.02955	0.219432	0.565035
ENSG00000008517	4.91356	11.3276	19.6759	25.8723	1.50099	6.85224	4.69145	15.7944	39.6363	6.35861	9.01697	10.6182	6.09011	4.63664	65.0811	4.56044	1.05247	39.7007	39.3789	28.3589	7.57908	9.71864	20.5394	9.27825	39.0923	71.1399	23.6139	13.5747	118.447	6.02899	26.8958	24.9239	26.7619	27.4266	23.0135	1.89411	41.1411	7.71379	153.347	83.3828	5.58146	7.28049	21.1909	3.63357	5.0463	16.5693	35.123	16.1974	24.3271
ENSG00000008710	62.4522	48.4127	40.9888	43.2383	31.5029	43.5068	36.7641	41.3049	14.9123	45.2292	36.9417	55.6444	37.0638	36.7071	32.0082	134.415	75.1834	37.1654	30.0564	67.4126	57.3778	81.3716	49.4937	30.3923	40.2612	57.893	48.2246	57.3489	38.8642	71.936	29.7762	67.3947	44.7249	89.9272	53.5104	37.2623	36.9741	31.7352	42.9214	51.5779	74.2053	53.4185	57.072	56.3982	54.3558	42.8437	63.5641	75.4601	96.4597
ENSG00000008735	0.744796	2.32693	1.84903	70.4746	0.574286	1.1123	16.2939	57.7645	2.69691	19.5695	4.7995	1.49857	0.830661	8.92904	66.6799	26.863	5.48512	2.27176	4.42291	6.34811	2.15595	2.44555	90.1211	0.9571	5.14566	11.3772	2.12012	1.56781	0.346772	13.7032	8.53892	0.330484	8.70528	36.3979	1.15692	1.25611	13.0929	1.8401	8.85721	6.7294	2.58769	16.4705	2.50979	0.965527	13.4578	0.299836	7.30786	8.58261	7.03841
ENSG00000008838	36.3985	73.2118	70.1589	51.2157	29.9702	34.1579	25.8353	52.1627	45.4261	29.1084	27.0646	51.7821	23.077	41.8262	53.4707	53.3495	16.4578	53.5654	22.8077	34.4386	40.551	45.3042	101.658	18.7173	16.6705	89.5809	45.3598	90.1559	69.2337	44.0562	22.8654	293.528	78.4392	81.1976	53.2228	35.5054	56.1335	45.7618	174.939	86.3191	40.7535	44.2321	58.1741	56.7535	44.7086	32.4301	86.5883	44.2058	94.5453
ENSG00000008853	4.68045	12.3858	13.0626	23.2069	8.42528	3.40144	16.0764	18.0128	2.72674	7.56309	4.64695	3.32278	3.74073	9.92616	6.69515	10.4247	2.63537	5.98747	1.77577	11.1039	3.31503	4.08196	39.196	9.50488	8.25869	22.0014	6.06897	10.8419	5.92439	4.73447	5.89088	24.1717	11.1778	16.9128	8.27185	6.29222	15.3738	5.38107	17.4483	15.1135	7.75629	3.39842	4.66136	14.4369	26.7697	15.8698	4.49913	4.92312	33.3428
ENSG00000008869	5.66932	3.50914	6.22937	6.61464	12.5536	5.88734	9.99818	5.11796	18.3565	5.67743	5.50471	3.44724	6.30071	9.28205	10.4632	5.14206	6.12286	6.55329	8.54288	3.82134	9.87772	5.10878	6.90035	5.70706	6.92947	9.26088	3.81242	5.68733	2.56277	3.3463	3.79875	4.55223	15.5035	8.76865	16.0252	11.5785	8.44374	3.51886	16.1509	3.36047	9.27973	13.3477	3.10664	10.9432	9.90568	3.67527	5.02381	7.98491	5.35172
ENSG00000008952	14.3556	14.2935	27.0285	27.7899	22.1948	20.6443	58.1117	24.3849	139.84	18.8754	40.6611	21.6315	14.6119	26.6928	24.6718	20.1157	20.3426	8.2913	7.79684	18.4145	17.1163	15.377	16.2053	40.1103	22.2006	24.553	14.4158	16.4675	13.0273	11.2859	16.9894	16.4643	75.4352	4.85018	13.8932	23.4431	25.4193	14.0273	76.715	12.147	21.3251	7.84527	11.6946	7.38939	58.4665	25.8816	8.54673	29.3378	55.8655
ENSG00000008988	3715.62	1203.66	2285.11	2434.44	1168.91	550.446	641.029	2462.29	1189.33	1517.3	1101.67	1987.08	893.304	2165.73	4230.43	2499.97	1081.6	1131.61	1435.57	1108.33	1572.99	783.033	2647.96	837.664	585.771	1417.45	1367.01	2867.27	1617.38	483.367	535.496	2764.86	2108.23	2750.88	681.123	1035.77	1688.79	781.808	2672.12	3697.2	893.007	3293.36	1205.7	1768.9	2080.66	887.686	3050.58	1716.67	1529.6
ENSG00000009307	74.4889	80.3581	86.7167	91.8051	106.698	71.5279	83.0018	48.3795	98.2283	99.8565	92.5551	54.4751	61.1053	95.9385	72.0474	129.647	39.0311	59.6365	59.7824	61.9988	47.3539	61.4846	75.319	92.3501	63.5412	104.142	76.0493	66.8908	73.3676	85.3014	90.9891	97.8775	89.0362	22.3069	65.5117	67.0681	59.7767	29.7636	78.8128	60.9111	93.0297	82.3023	92.5952	64.738	166.926	115.151	24.2965	59.6377	150.679
ENSG00000009335	12.0214	18.1339	13.8497	20.6854	15.3174	20.1874	38.6161	12.8458	14.7391	10.0801	16.7482	19.0504	11.2786	26.734	12.5621	26.0675	21.6311	13.7854	6.73705	17.4926	12.9961	19.9776	19.3795	22.889	17.775	46.4567	14.285	14.5337	13.5325	25.0481	19.7126	15.7246	25.5455	4.69195	11.2776	15.9582	13.1032	18.2168	5.7668	8.24202	26.1387	12.6778	13.7685	15.9396	22.0045	39.2896	6.28157	11.4078	34.1636
ENSG00000009413	8.58772	8.33672	17.6977	14.5593	51.8218	9.57054	7.38257	33.0491	29.1721	5.54635	3.1831	9.93302	23.9112	36.6377	4.56967	12.6489	7.21003	21.366	9.86096	12.8664	29.9043	23.9965	6.7858	15.9316	23.5639	19.7742	10.6698	21.2544	12.6963	7.75051	9.96036	7.7416	38.3799	5.94788	10.6213	7.40118	15.8028	10.1821	15.417	14.6012	31.3817	11.8868	8.67808	26.3531	10.4757	13.3404	20.8092	23.0497	6.74356
ENSG00000009765	1.45185	0.140289	0.590384	2.35524	1.0846	0.21307	0.443139	0.744538	2.07952	0.592002	0.275588	1.64101	2.68543	0.347385	0.215796	0.478327	2.48622	0.426177	1.21036	0.0472271	1.06825	2.24762	0.351166	0.0999051	2.81917	0.777678	1.05705	0.93854	1.57833	0.229763	0.358864	3.22999	0.302537	0.742157	0.496186	0.877483	0.851188	0.4194	0.649461	2.93917	4.12586	0.466297	0	1.16398	1.148	0.842403	0.451145	1.32159	0
ENSG00000009780	8.61105	8.83415	1.76179	3.38631	7.93057	6.91527	5.66756	4.3792	7.5578	6.17879	6.82751	8.73685	7.70329	3.96597	4.97183	4.10427	20.9516	11.2794	26.7312	10.0601	2.15031	8.99765	4.43012	4.57101	6.52258	12.786	7.07807	5.35441	3.78026	5.97354	2.93105	3.91566	5.65201	3.32123	5.67669	8.174	8.77672	3.75648	3.88659	7.11797	17.8739	5.39436	4.77971	13.1841	7.01572	11.581	5.23358	9.69985	4.75007
ENSG00000009790	1.72248	1.9528	1.05912	2.0118	1.57571	1.97629	2.53452	0.513568	2.98202	0.472577	3.41608	1.59426	4.73624	1.09035	3.16501	0.498896	0.282048	8.32941	3.72744	4.79692	1.14584	2.48756	1.34541	0.58759	5.24868	3.59981	7.38026	1.6932	6.9301	3.21587	6.36528	2.12196	7.09843	1.6513	9.14024	1.53879	6.19069	1.43029	7.64183	9.68667	1.70988	1.14485	2.87751	3.1591	1.47995	2.79852	7.33335	3.53336	1.26921
ENSG00000009830	29.5938	8.66473	7.03831	16.7001	9.3557	11.7182	23.0343	19.11	25.0991	25.2858	4.79751	18.94	5.67255	14.3756	12.9445	40.1039	21.9053	10.3853	24.0573	14.6654	18.0973	33.4305	37.6409	9.59567	15.7698	31.0422	20.8321	19.3025	15.106	17.2246	7.16817	11.7619	9.35474	35.9098	11.1842	39.5324	35.626	15.3578	52.027	21.4708	15.9716	11.8458	15.7418	20.3564	19.9301	17.06	21.9598	9.46496	58.8981
ENSG00000009844	5.72829	9.29166	9.81227	11.4802	7.08729	14.1033	20.968	23.1192	17.0264	9.11761	7.59361	12.4466	7.97514	21.639	6.32817	14.9381	10.0643	6.75855	7.21848	9.19068	11.2062	8.40637	3.31404	9.01683	9.41989	8.04342	8.80917	8.0084	5.82026	7.49802	10.155	3.4777	9.87301	5.05131	14.8249	6.65616	8.27103	9.36842	4.4298	8.65529	13.3981	2.63628	12.5159	6.20206	14.2264	5.75494	3.7023	8.81345	17.3266
ENSG00000009950	5.2068	0.401769	0.349974	0.430203	2.21773	2.07795	0.318246	0.659571	2.59611	0.932146	0.418446	0.208947	0.49354	1.33066	0	1.53031	4.93496	2.4194	0.955287	1.47285	1.76615	1.27046	0	1.90109	1.97592	6.37423	1.94781	1.55891	0.420977	0.568919	1.07403	6.5552	3.04797	7.68769	1.80841	3.54817	2.7761	3.99119	1.73415	2.39501	0.371905	0.543111	0.646718	1.33429	0.477795	1.59417	2.4844	0.504567	2.22447
ENSG00000009954	11.1103	14.2059	16.9939	17.8051	13.8135	11.7652	23.2185	15.6693	15.1891	24.1623	13.8711	22.1308	7.72519	20.149	10.2604	16.7385	20.6172	13.7618	17.5264	16.3512	13.9834	20.0569	21.0477	19.4343	9.72255	21.7234	9.31842	12.9662	10.4083	11.218	11.3046	12.5037	12.055	5.30731	12.4174	18.3348	17.6807	19.4564	15.0163	6.18047	18.163	12.8407	11.5405	15.6322	19.6644	14.8676	5.92983	9.76649	38.5042
ENSG00000010017	23.1318	16.8502	15.599	19.6055	25.4137	19.9726	30.7219	15.2749	16.9809	18.1375	18.8664	33.9114	12.6119	20.7495	25.5458	24.9253	32.5544	11.4506	15.5286	25.3994	14.8279	24.4312	20.4611	18.2341	18.4279	27.5622	12.5202	12.4834	16.2919	23.0195	18.1277	5.57487	41.7707	7.26584	16.5364	22.7475	11.286	23.8425	13.0569	18.3925	23.8937	13.4985	16.8914	15.797	21.4373	22.4919	9.86626	11.82	15.8803
ENSG00000010030	0.217106	2.29054	1.43421	0.658407	0.589759	0.544273	0.22548	0.308802	0.54366	0.329845	2.41716	3.68433	1.4068	0	2.72338	0.532868	0	10.1446	5.84537	2.0567	1.67133	0.852094	0	0.560567	14.199	2.67075	3.58583	3.26361	4.1973	0	2.6466	0.367439	24.721	0.857319	6.48431	0.39308	4.77279	1.73121	2.45608	16.9199	4.10295	0.511245	0.770906	1.77271	0	0.811654	2.56538	0.639803	0.234671
ENSG00000010072	2.9814	11.0192	3.01163	5.40599	4.4941	3.73439	6.90156	3.74683	2.69364	3.15593	3.62372	2.48899	2.41441	5.02686	4.89261	2.28481	7.20981	4.8892	2.84019	3.08906	4.03185	4.74665	1.85024	4.58407	4.05797	4.18119	2.30946	5.17236	2.33635	2.5892	2.02616	11.7406	2.60698	1.64936	4.4377	6.13132	3.45635	1.71169	1.5154	6.57351	8.512	2.06733	0.939386	7.76059	7.47733	4.64119	1.52898	2.8493	5.57069
ENSG00000010165	16.8593	26.0776	17.6926	20.6165	24.5091	16.0264	28.6452	18.757	22.8719	16.2792	11.3019	10.4587	8.16215	19.5846	26.9344	13.1424	19.4205	13.7338	19.5718	15.444	10.6481	17.9346	34.6773	18.9211	9.74153	29.8046	10.9603	20.9091	10.7709	15.646	13.3562	37.8876	21.9155	20.9946	19.9038	12.4844	17.8344	11.9221	28.9906	22.4313	20.7796	8.03796	17.3338	16.4336	18.2547	26.8191	7.64765	25.5758	29.8216
ENSG00000010219	12.0077	22.673	13.9009	12.7173	17.0741	8.59358	17.9767	21.9676	49.0774	16.8076	9.63739	10.0951	4.36151	11.2372	16.4192	13.5574	13.1502	17.1395	22.1062	14.3303	15.6464	10.7288	29.8378	9.01096	9.6416	20.0222	10.3272	31.3643	10.9958	14.2749	13.7189	42.5052	26.0335	37.132	17.2637	11.3154	7.58364	14.1732	24.4427	15.5984	34.035	23.6668	5.06144	13.5063	16.357	9.40221	30.1706	10.5288	44.0171
ENSG00000010244	64.0376	69.7552	55.369	32.0463	48.6188	38.629	56.9851	72.1875	56.8361	55.9681	41.8957	58.9385	47.2255	61.8352	37.296	62.6802	31.7694	46.7436	42.3353	40.2305	63.8588	48.3153	67.3507	45.9967	40.9956	74.7944	42.0086	53.3779	40.2785	64.4057	46.9664	58.3509	62.1398	27.8786	53.5391	44.5691	45.1308	51.8383	79.0422	41.2011	74.1465	26.5639	38.6996	60.967	86.4978	49.091	29.5716	40.8883	99.5834
ENSG00000010256	81.2914	189.008	191.494	191.392	62.8253	62.4198	225.774	229.033	185.638	78.4606	73.6392	136.21	67.2111	63.1638	100.487	211.94	101.747	86.9331	144.502	96.7885	46.6251	82.3126	342.237	78.8815	42.427	183.082	92.5221	114.306	154.192	101.142	86.2963	515.869	134.519	575.342	67.3917	79.5611	103.837	83.8587	393.631	144.557	146.411	84.42	130.619	75.3428	177.43	150.584	112.742	38.7052	482.065
ENSG00000010270	27.6872	17.1852	8.65944	15.3186	20.9186	15.5858	46.9681	18.4139	44.4301	23.7571	20.8835	21.4438	11.3574	45.0191	10.5501	18.4319	25.0688	15.1002	16.3682	20.4036	23.1028	13.5409	28.5126	24.1361	16.4223	38.4018	9.15351	13.8955	21.1801	11.5134	15.2198	11.8327	20.7829	19.436	14.7904	22.9602	14.9684	20.2734	8.66283	17.2065	16.8211	10.9858	22.2231	19.7491	45.7642	27.9136	10.5555	12.1481	46.7487
ENSG00000010278	70.2673	398.198	143.923	105.452	58.3771	60.0116	73.6688	109.865	128.299	176.625	123.967	37.2882	152.687	53.0329	20.2885	137.947	105.135	110.725	117.186	97.9357	25.3578	95.4634	274.875	59.5783	26.3082	216.394	144.402	78.9667	261.008	177.611	110.818	107.033	54.7046	128.62	73.4138	121.326	18.0292	233.086	89.9983	48.6621	236.081	45.0837	104.703	104.155	276.214	342.708	114.998	66.9645	100.647
ENSG00000010282	1.00353	0.74309	10.7848	0	7.73963	0	0	0	0	0	4.28636	0	1.00252	0	0.650376	245.932	0	115.651	0	0	150.634	0.866165	0	13.2231	0.441622	0	6.02907	7.01699	0	1.65556	19.1189	0	22.7868	0.468095	0	0.125269	0	0.768476	0.95506	0	0	0.951024	0	32.3825	0.270368	0.735836	0	215.299	0
ENSG00000010292	14.548	19.1727	21.1777	11.6648	11.4582	13.1342	14.1587	29.9957	10.0497	31.6123	12.0884	14.8927	6.76061	14.2981	9.93266	15.3107	18.5424	13.6555	23.414	9.93509	15.6882	17.6333	55.6273	13.9657	8.57874	19.3603	8.18678	11.3318	15.0708	19.5575	15.1919	18.4364	20.3077	21.6173	14.0999	19.6658	5.49452	55.6513	22.176	10.648	40.9481	6.62312	9.22117	23.043	22.1465	13.8351	9.91865	8.24699	34.1758
ENSG00000010295	29.9643	12.2402	13.3996	9.05961	11.6818	19.2057	14.0365	7.1237	10.1988	17.432	13.5113	13.1799	4.69331	11.173	3.35746	18.6415	3.86919	13.2507	17.136	10.9832	13.7341	11.1753	29.0659	11.7616	6.37913	23.8185	16.7534	31.0226	10.3405	12.0029	9.88297	48.0309	19.65	10.6546	12.6063	9.12557	7.45804	15.5581	18.202	10.8344	31.6252	19.4789	3.10277	20.1501	14.8424	14.3327	39.8379	12.0091	36.9265
ENSG00000010310	16.2224	6.65545	1.0204	0.839048	3.46663	4.81867	6.71436	7.68809	1.14718	0.369908	2.8241	1.89937	5.0177	1.57194	0.34467	2.33961	0.261089	1.60814	3.75779	3.34003	0.959281	7.03278	0.229073	2.16766	1.50228	10.3276	2.5467	1.23649	0.407047	2.06666	1.20661	1.33973	38.3111	1.30158	2.03995	3.75224	2.90786	1.15441	2.51582	2.13312	4.47375	7.09485	4.43648	2.08749	0.0787145	11.9927	6.26818	4.65208	0.433591
ENSG00000010318	10.6342	30.1561	6.51809	13.6641	2.66326	3.19144	7.32095	12.1803	3.24544	13.3282	8.67757	13.5442	7.01947	5.27228	11.3214	6.45919	6.39225	12.4068	3.30979	3.29538	11.276	8.20752	5.26041	5.82015	13.0223	12.9356	3.83355	7.69129	3.7087	1.55779	6.94705	12.0834	5.96391	11.325	10.1796	10.1846	12.2743	8.2873	2.36107	14.1523	18.3604	9.62263	7.07645	6.0508	9.53193	9.29103	11.4282	11.0771	5.40427
ENSG00000010319	0.693857	1.06394	1.26983	0.883625	0.424278	0.935211	0.587381	1.35608	1.39503	0.521735	0.812748	0.769304	0.81483	0.287977	1.30276	1.3815	0.613036	0.382729	1.21256	1.43172	0.661217	0.167172	2.18108	0.652189	0.81815	4.3886	0.783201	0.491791	2.74562	0.805276	2.02963	1.59225	1.24427	2.38275	0.852687	0.124434	1.10576	0.32229	4.12656	0.691223	0.0489688	0	0.0889524	0.530419	0.572824	0.141575	0.268921	0.341526	1.2564
ENSG00000010322	20.6557	9.56488	18.8402	11.9573	20.1923	3.29635	15.7877	13.068	7.43851	11.6224	11.7605	9.01717	8.13834	12.6523	12.4172	15.7297	8.62774	18.0352	8.46466	12.0421	20.0409	13.4563	29.6696	12.2591	5.98575	11.7316	14.0858	23.1311	16.5147	13.9431	16.4967	21.4182	23.8441	14.2996	15.1868	13.7981	12.8329	14.8459	15.6687	13.571	22.5818	16.6114	12.053	8.86444	21.6123	20.2008	22.1946	19.6817	25.4746
ENSG00000010327	19.9044	8.07006	32.2027	40.962	6.31804	3.94766	5.44338	14.4694	24.7983	16.8669	45.2829	29.9698	15.3691	14.3328	36.2912	41.4042	3.57718	29.8042	26.5618	48.7399	20.5341	11.6487	9.34638	16.5627	18.3048	36.98	33.8722	64.4902	67.6544	15.0448	19.641	27.0932	44.1472	12.8169	26.8927	17.2183	49.6856	27.3673	60.3668	14.5976	13.4	14.3238	7.61985	14.0939	7.29879	37.671	26.9426	24.2256	32.0518
ENSG00000010361	12.9737	19.9168	15.9795	10.0828	8.90659	8.99044	14.6585	18.701	15.0543	15.279	7.9059	24.2226	8.318	5.52002	20.2971	19.7186	8.21232	7.44772	21.8267	10.845	8.09769	9.19162	37.8291	14.3381	9.10544	27.3676	13.3304	17.0749	19.7838	19.6505	10.7854	35.1793	13.354	21.6614	12.2161	11.0073	12.6744	10.1775	46.6913	12.6464	8.02363	20.3392	9.71607	23.7519	15.5632	6.95078	25.7218	5.73574	31.7056
ENSG00000010404	7.65229	38.6224	23.1737	12.4168	15.707	17.2279	28.618	16.5833	27.3254	15.0658	19.8829	13.8545	13.7968	9.78589	20.4006	30.2626	31.2107	13.993	15.7717	18.5604	12.9232	20.4123	27.6865	12.1598	14.8356	23.1023	16.0112	13.3624	15.5876	15.0977	12.3016	35.9134	13.3971	25.6733	14.0698	15.0031	22.7698	15.7139	13.2332	21.7848	16.552	8.8252	19.9903	8.33014	27.2974	40.6253	13.8591	15.7951	18.7014
ENSG00000010438	0.410254	0	26.2477	5.59958	11.5823	26.2649	1.57704	1.96243	0	0	4.35462	0	41.3381	5.87773	0.875152	0	0.779238	6.87373	0	0.276284	0	1.88374	0	0	0	0	41.8845	2.56974	25.9848	36.1288	19.6739	1.16284	93.3539	266.848	0.446604	0.582091	2.02471	0.331121	0	0	1.77047	0	19.2049	2.41445	0.811779	0.751744	2.92713	0	0
ENSG00000010539	5.3137	4.40619	2.46753	5.59544	5.58884	2.37938	6.98832	2.98024	3.40872	4.16902	2.48351	3.52395	2.91937	4.76234	2.29596	3.56752	5.02276	6.11362	5.22713	2.52932	1.92964	4.99892	3.55591	2.56516	5.69793	4.59329	2.29572	2.07033	3.33291	2.7327	2.37006	3.70305	2.25794	3.55894	4.23559	3.16693	6.00069	5.01	5.48959	4.21102	4.24986	3.62768	2.7239	3.43674	4.20957	3.89737	3.15464	5.24908	2.35955
ENSG00000010610	6.88041	5.21787	12.1886	6.57259	1.54528	1.81558	2.19203	2.14984	9.13933	1.5744	12.3608	4.58657	4.38447	2.63922	30.621	9.39659	1.96974	10.0637	11.3123	10.1032	3.38848	2.88434	4.10777	3.32094	17.6718	13.424	6.38321	5.28296	21.1527	2.69552	10.5348	5.46619	12.4288	10.1869	23.5004	4.35727	11.5831	4.78586	41.0823	17.7252	2.78411	0.769584	6.90171	1.78319	2.7793	7.01312	8.97394	7.75052	10.9411
ENSG00000010626	4.29975	16.0985	5.05704	7.09147	4.95964	8.53833	5.13723	12.9622	6.74962	9.93484	5.66218	3.50811	4.28846	1.8438	3.9742	3.47774	5.50332	7.12785	13.5709	5.81342	2.23582	2.75851	11.4631	5.48118	4.26927	10.6177	5.28527	12.3135	2.55389	3.15958	3.43345	29.8052	3.64772	5.12601	6.56745	4.09207	3.03348	4.49101	17.0942	6.69504	6.29851	4.53334	2.89848	3.03545	5.53605	4.37197	5.70527	0.749344	6.53608
ENSG00000010671	2.16773	0.673222	2.49878	0.136623	0.895766	0.305106	0.648673	0.437468	1.55288	0.928837	1.37477	6.51337	1.843	0.568562	1.52573	3.2404	0.533245	1.33418	3.08219	1.8216	5.10545	3.08155	6.39995	0.830936	3.10253	2.22582	4.45598	0.766725	1.86506	1.42709	3.07714	0.980383	3.84868	1.44459	7.62421	0.886236	5.78325	0.531743	3.63918	2.89785	3.1515	1.29886	1.63466	4.47724	0.439166	1.76602	1.6248	1.65417	1.11658
ENSG00000010704	3.0709	1.89967	7.1025	1.97519	14.608	4.75157	3.27192	1.84901	9.11337	6.32299	9.51137	8.17136	8.75075	4.9157	1.49408	5.30509	3.42469	12.6289	1.5448	1.855	11.7329	2.17896	2.08463	13.3749	2.43287	9.16624	4.50659	8.43701	1.53106	3.3059	1.99761	4.58568	10.0627	7.69917	12.2389	10.8439	3.13508	12.2492	6.97938	0.87703	3.29019	1.60915	1.85469	2.93098	1.17429	16.0684	4.26585	4.50342	9.89901
ENSG00000010803	36.9246	42.4656	40.3629	58.5868	37.0362	8.44969	15.8096	31.634	10.1649	12.9919	25.9426	32.5347	11.2858	29.4488	40.2925	44.5819	43.5853	16.7811	39.1726	28.7257	38.5372	33.7729	97.7145	18.7369	10.1984	39.3789	15.0621	22.9501	22.7508	32.8346	13.5714	49.5253	45.5252	40.8042	16.6093	21.6716	14.746	20.6215	90.8831	20.1436	40.9461	9.14617	36.321	45.2093	40.2618	24.0192	14.3964	42.9808	53.2501
ENSG00000010810	68.1253	125.125	233.58	349.003	168.982	197.552	51.1638	450.678	90.6542	233.524	46.6668	162.166	74.1552	57.4055	127.848	113.895	141.99	201.99	107.468	165.04	110.136	122.974	167.67	161.537	116.739	256.491	35.1506	65.6623	176	91.367	30.7495	128.284	188.028	369.991	116.001	70.019	64.2186	272.658	133.881	105.264	118.759	24.6019	154.408	93.9824	106.554	92.5927	80.4719	119.117	404.802
ENSG00000010818	4.06493	7.52801	10.1763	15.8205	13.2011	14.8878	7.86087	20.2092	4.84253	10.7037	6.99287	15.4164	15.6678	9.40874	6.36421	11.2245	31.9069	10.4801	1.56405	12.6495	3.72111	16.5581	15.559	13.0091	41.056	4.29206	1.54881	0.80019	15.0528	3.2815	2.10887	3.61503	17.8898	8.39144	28.1046	0.965627	15.5236	14.1824	0.735368	1.56019	6.85952	1.93241	16.2404	4.83852	0.365147	4.35516	2.11903	6.60551	19.1594
ENSG00000010932	0.39045	2.95429	3.86904	2.56063	1.21244	0.387711	3.63692	2.31702	3.9913	3.0251	1.92785	1.3332	2.994	3.636	9.54332	3.77615	0	3.24097	1.15634	11.5754	0.376768	0	6.26884	8.47205	2.26525	3.23122	1.77406	0.78856	4.88451	1.33544	4.69557	0	3.78933	0.621412	11.5172	0	14.9065	0.295983	0	0	0.221018	4.60691	0.886774	1.68873	1.04409	5.37369	4.43118	1.95861	2.86661
ENSG00000011007	4.1629	11.0145	6.89375	6.90593	6.40305	10.4033	14.503	4.91519	11.9134	13.5546	8.51205	8.22486	5.97665	9.56141	5.11212	14.2275	13.9434	5.72307	8.66544	9.83366	8.23256	6.2461	16.2121	6.79529	9.17052	11.1278	6.71444	6.99981	9.15016	9.19281	7.54782	11.463	10.9233	3.80311	5.67834	4.53893	5.3878	7.07559	7.66601	6.35965	11.3269	3.59054	9.55007	7.42215	12.3237	12.6621	1.82725	7.0005	20.6834
ENSG00000011009	49.9048	67.7529	87.0862	100.292	36.4142	52.6493	79.1386	34.26	37.5572	79.3554	50.0511	115.775	51.2236	53.0593	68.7749	50.1827	46.1295	42.4623	93.2364	75.4986	29.2697	61.1434	189.596	34.9102	72.2467	150.216	64.1843	65.9681	60.7883	101.169	41.8728	269.929	91.6361	138.868	39.8894	32.5824	68.9279	58.7004	119.656	86.702	66.6364	38.3029	57.8643	107.461	78.7576	80.1781	25.8639	48.6823	175.303
ENSG00000011021	8.1249	5.30457	4.73318	7.03484	3.73448	6.39303	8.15154	7.67961	7.00745	5.34977	4.62802	12.1113	2.19054	4.00017	5.75817	3.73121	9.81059	6.06279	8.73228	4.37029	11.1381	13.2676	11.815	8.50107	9.61532	7.47684	4.69302	7.72257	3.1404	7.10704	3.58767	4.97854	5.0294	6.82595	5.25674	10.386	4.90937	4.8311	14.021	8.65484	6.37976	4.96512	2.85998	6.90948	8.50628	7.90093	5.59559	7.65948	7.75509
ENSG00000011028	5.11521	2.25573	24.4746	11.2393	3.45626	3.36114	3.20331	8.30556	5.38871	5.23418	4.09425	14.0774	16.1842	5.96917	12.1326	3.13608	11.2849	7.99193	6.74783	14.0347	4.40527	4.51062	7.69966	6.42091	8.97424	14.5149	16.1693	7.54462	17.443	9.40649	12.7207	13.6196	4.28363	32.9152	11.6367	54.491	13.371	12.2709	17.9916	6.55022	1.52989	1.81441	23.4396	10.9862	6.06616	3.86823	4.98507	4.82033	14.4224
ENSG00000011052	183.33	374.802	310.092	275.012	170.334	216.985	364.854	372.874	594.203	281.901	172.43	194.311	154.559	310.083	442.296	169.197	565.873	242.05	241.931	194.259	147.72	159.49	690.822	169.136	98.9152	272.595	213.837	542.954	187.691	181.184	149.396	542.872	321.005	407.144	130.669	256.459	235.175	190.874	1917.22	206.943	245.84	189.735	269.161	212.112	310.439	214.252	348.326	106.01	600.412
ENSG00000011105	167.424	105.403	206.415	265.753	178.574	99.2044	105.235	140.425	39.1458	228.303	210.87	393.163	120.164	130.99	163.484	22.7442	153.832	95.6871	144.806	88.986	147.049	97.0818	275.974	148.76	46.1429	120.923	49.3312	28.3914	140.706	180.488	25.5655	209.421	329.892	462.257	83.908	73.4624	37.3714	151.376	71.6472	56.9173	144.022	23.9402	151.905	186.517	44.7348	108.507	92.1673	81.8465	145.902
ENSG00000011114	3.30909	4.08256	5.44035	4.34579	6.83955	6.16181	4.96102	5.25326	4.20593	9.18851	2.28736	8.84138	7.63228	8.35477	6.25033	4.93353	5.76205	4.26956	7.41278	7.6251	4.46475	4.5682	3.62395	4.78142	7.56959	4.16971	3.54345	3.60386	5.01945	5.57042	5.15977	3.74141	6.35053	3.02328	8.2073	4.77429	3.52908	9.81226	4.52672	5.24344	5.50352	5.39931	7.42735	5.0936	11.8382	5.51556	3.617	4.87298	6.2894
ENSG00000011132	12.3371	7.56202	7.83175	3.91469	4.68857	2.8567	4.63806	11.3341	2.48108	6.95614	6.09744	3.51282	4.6119	7.86665	8.38195	20.4401	3.87652	6.98802	13.5144	7.47001	5.0817	5.64574	16.0105	5.97181	10.1353	10.3391	5.64597	13.3205	5.32536	7.61201	5.95366	12.6593	11.9499	21.2073	10.9113	6.97584	12.1635	5.28868	17.1866	12.3195	5.18839	9.8466	7.73074	12.0471	7.57152	7.35008	9.18801	7.09692	19.523
ENSG00000011143	3.29145	11.4812	3.28988	9.8516	8.50246	6.84359	9.69353	9.22073	4.45306	8.80948	6.30728	6.13356	4.57338	5.12821	6.46389	13.6317	7.02572	5.54017	5.03089	7.47226	6.96739	6.50835	9.22337	4.1105	3.48287	8.30201	5.78018	9.86268	3.92901	9.2452	6.45184	9.57344	10.4733	10.6319	7.75815	11.8934	6.44782	5.11609	30.0793	9.17983	5.71373	5.10476	5.93433	9.20479	9.35365	8.35959	12.5662	6.22854	11.9121
ENSG00000011198	11.8017	8.59689	6.35629	5.49797	8.35772	4.27211	10.8813	6.40838	8.51692	6.2535	4.84938	7.1141	12.536	5.16416	1.79854	4.62314	10.6303	7.95814	7.04103	8.12815	9.51613	8.5819	9.40316	7.54008	4.94786	7.69174	7.78149	5.88413	10.9009	7.31541	12.4292	10.456	15.803	37.0767	1.33452	5.62433	4.39409	7.52395	8.35297	8.87844	6.94066	4.70608	5.99129	4.63337	4.97956	16.8106	2.37535	2.98116	5.91893
ENSG00000011201	1.32629	0.167227	2.90138	0.177129	0.125203	0.780786	0.270025	0.110468	0.405666	0.13948	0.60156	7.87226	1.49822	7.12246	1.89482	0.124968	2.11758	0.597571	0.268105	0.4137	0.188862	1.19503	0	1.23496	2.29729	0.453352	0.492118	0.146811	0.798022	2.05967	1.29508	0	0.602477	7.36277	1.70629	0.102568	0.698275	0.114814	0.967547	1.16642	1.02155	0.179804	1.31365	0.76143	0.470623	0.970456	0	0.204054	0.0835431
ENSG00000011243	29.1289	21.8935	15.5562	12.7884	12.0894	6.26046	12.1521	16.29	32.5101	11.6569	7.92558	16.3355	11.8054	11.0536	9.79093	47.0455	9.62735	12.3038	14.0455	14.2385	15.7002	16.3492	48.7762	10.077	15.8363	25.4176	26.133	15.5994	7.36892	15.8854	12.8112	33.3989	15.5985	27.354	11.6533	9.70711	11.7805	9.40374	34.8656	18.0081	16.3501	20.0617	10.7148	14.7056	16.1891	12.6484	30.7621	10.5499	36.6545
ENSG00000011258	5.26351	4.49116	0.707315	3.81232	5.88099	10.5647	6.9285	1.45375	1.59044	7.27273	4.63225	4.43521	3.98864	6.27738	3.43946	5.00806	11.265	4.02785	1.92269	2.09943	7.18885	4.10775	4.62267	3.8362	4.09003	3.26732	3.75609	4.83443	2.97074	1.84297	3.67606	2.18278	5.24301	2.3182	5.59768	6.60458	3.77891	5.29935	12.7601	4.19387	9.32785	3.21034	5.41475	3.87163	5.84705	6.21203	5.94943	5.47435	7.21829
ENSG00000011260	14.2084	20.2949	10.1494	26.0821	14.5502	14.6819	42.5325	19.5063	43.9453	20.8554	14.1121	11.8956	10.261	18.0928	15.5193	22.8957	23.7474	6.82942	12.2482	13.1442	15.7507	14.5086	23.0174	11.2393	18.983	21.8392	13.2363	37.2816	13.5711	11.6674	15.318	8.6545	16.0892	11.0708	15.3407	26.5964	20.0343	15.5726	44.231	13.1826	22.9185	15.4612	23.9068	18.8814	34.5447	27.8325	12.5754	13.1034	10.2295
ENSG00000011275	236.426	106.477	186.542	363.367	87.2997	214.586	38.2206	182.972	51.469	176.768	96.0693	232.848	68.2656	236.13	172.953	108.613	193.481	169.238	186.578	140.386	209.588	115.097	220.755	149.735	119.242	172.595	41.5067	41.5775	151.696	116.383	30.9709	256.696	183.248	187.931	100.74	137.487	66.797	183.441	46.0788	85.9171	97.1591	87.9612	136.09	132.756	81.6954	92.9526	97.051	112.11	371.395
ENSG00000011295	19.2239	17.2975	9.48471	12.6798	15.0353	15.5198	15.5089	13.469	26.8437	7.64514	23.0994	17.5227	14.7138	24.317	7.19237	25.8668	22.4517	13.9094	10.8557	12.6713	24.165	15.4081	14.6059	18.5191	11.6146	16.4908	12.1172	27.9761	19.0521	14.8603	12.2527	10.3654	21.0822	8.89127	18.0635	29.9443	19.896	22.3631	14.0539	14.341	34.0789	6.66516	12.5226	22.9679	26.3221	36.5717	16.6765	25.5027	9.20171
ENSG00000011304	101.002	173.91	134.613	162.596	73.0742	96.9027	132.963	163.04	101.864	157.929	53.5909	131.497	71.9555	65.9329	150.99	173.82	101.234	85.2298	231.473	119.251	54.6263	78.8609	289.552	70.969	70.8162	147.797	69.7265	106.589	76.9891	190.808	74.5769	236.954	147.693	383.852	76.8305	56.4084	70.0893	46.0208	252.656	146.407	97.8134	258.782	98.4075	144.751	124.534	88.3512	193.676	99.3377	326.046
ENSG00000011332	0.508696	2.9623	1.64216	2.32617	0.858038	1.74571	1.73811	1.38221	0.174717	3.50514	1.16964	0.593149	1.0299	0.887855	0.79598	1.32837	0.933309	1.55548	2.48587	1.00288	1.19616	0.51844	2.64124	1.17169	0.988046	4.54256	1.71558	0.385567	1.76608	2.84165	1.55777	3.54127	2.55815	3.79956	1.20745	3.75803	0.809648	2.31749	1.40641	1.95422	1.27925	1.119	2.23406	1.30143	1.01049	0.828168	1.59099	0.515014	4.54896
ENSG00000011347	0.756162	0.0429588	2.17401	0.322722	0.195457	0.462116	0.222419	1.51364	0.549709	1.17443	0.21371	1.89256	2.29037	0.5226	2.52031	0	1.31058	0.546603	0.461816	1.49557	0.395291	1.44415	7.41756	0.42904	0.349871	1.03562	0.629348	0.373322	0.857711	2.04898	1.17055	0.648604	0.272522	6.90903	0.452029	1.05314	0.491577	0.13792	1.4857	0.532476	0.148198	1.7195	3.82222	0.508536	1.15808	0.0966938	0.659293	0.67038	0.881388
ENSG00000011376	6.99337	11.942	7.74461	7.57258	9.23468	4.70296	15.4385	6.17689	4.5097	7.27797	4.58286	7.87167	4.10649	6.35159	5.94227	6.98118	3.72641	7.11056	2.79082	6.14436	3.95593	2.01922	25.5005	8.36751	3.35769	11.2811	4.9741	3.96038	6.22877	7.72274	5.04177	10.092	9.52731	8.21731	4.91752	4.10314	3.93682	8.27004	4.57314	4.78828	5.12522	1.62186	3.22849	7.26269	13.8218	8.99406	8.38107	3.9465	31.3695
ENSG00000011405	8.28923	7.36996	3.44173	4.02363	12.481	3.33394	11.4454	6.55812	5.44658	6.68352	8.08999	9.64669	5.81022	6.58677	6.38267	12.5962	13.6839	5.07437	8.00653	4.6608	7.01836	4.94524	3.71111	15.8118	5.67104	4.83962	2.75267	3.41093	1.81828	4.70864	5.60695	9.55212	6.16601	0.458817	5.74864	8.90148	6.28881	9.00262	3.69559	3.55648	6.84884	2.65119	5.35447	3.59767	16.613	3.40113	3.11086	5.11683	3.07921
ENSG00000011422	7.01835	9.87908	32.3771	25.7534	7.50409	16.5392	55.5875	13.5442	48.8272	38.1281	125.062	11.2962	7.08998	4.36412	2.2659	4.98361	10.0205	13.1904	31.5013	15.739	8.53332	10.8743	9.06976	10.9954	9.62622	32.7961	69.7738	9.4117	14.6323	16.1326	14.4028	28.0823	21.5978	14.5301	31.3341	30.0697	23.8692	36.2127	30.2326	16.7185	23.8581	4.73923	28.1703	6.36631	22.4562	54.2708	2.96885	12.0495	53.1003
ENSG00000011426	38.8692	11.3271	8.92155	10.643	7.60259	13.8745	22.9171	48.5004	16.7538	9.73924	10.65	34.3933	4.77249	56.8842	1.97185	6.68704	27.8966	4.73365	35.0009	11.0365	8.77294	8.41371	11.2142	14.7968	11.63	14.1282	4.95928	8.03751	16.9855	8.92715	14.3309	14.5532	18.5744	14.2176	9.26398	36.5272	6.143	12.7453	14.9887	11.2386	63.2542	7.7066	3.54446	16.8853	54.8137	11.6016	7.06146	6.03491	14.7755
ENSG00000011451	10.6649	14.8542	19.792	11.8504	7.03075	4.74446	9.73702	19.2559	3.40858	10.569	8.3334	11.9728	9.30488	8.7948	17.3342	35.5071	12.0139	8.46059	13.6031	11.7576	8.29821	7.28137	38.281	7.33252	7.27119	17.5927	9.33187	11.3827	10.1054	25.7194	11.1118	28.0173	12.7621	32.1497	10.9368	8.8708	10.6147	9.3771	28.1544	17.2692	9.27439	6.62944	12.0796	14.2075	18.0847	6.25865	9.86837	7.58779	31.1147
ENSG00000011454	9.87631	10.4421	13.2452	14.4424	13.7728	9.20503	10.8982	17.8578	5.46904	7.77972	8.24723	18.0771	13.999	7.45419	15.1574	6.13286	9.28306	5.31535	9.05482	7.8118	5.63194	14.6854	11.6006	11.5761	10.9078	15.5726	6.75845	7.4437	9.1389	8.82333	8.1008	12.6231	12.3083	7.13589	6.34867	6.97159	10.8225	14.1479	11.9518	6.484	16.2404	6.39604	15.8826	8.99563	15.6141	8.78927	5.84607	13.6937	12.8527
ENSG00000011465	45.2043	35.9332	83.2962	73.1332	15.5402	22.5915	35.3385	21.8307	143.115	57.8923	35.0881	19.5779	27.8852	48.3552	90.3325	34.0371	19.6683	26.4439	28.3232	114.197	61.8489	35.3177	25.9929	56.7043	36.0367	97.3657	57.4239	98.4275	110.776	22.2384	101.339	6.34094	45.4243	43.5114	84.8772	22.3363	54.1976	63.4882	53.0271	5.53352	10.3538	20.8043	78.2163	16.0791	31.9059	75.5709	41.6728	32.5104	105.449
ENSG00000011478	28.274	14.412	13.0058	74.7902	4.94407	45.7277	64.6483	31.2784	115.667	40.7552	16.7964	17.9291	13.6891	24.5821	9.22151	15.4342	49.2798	13.8665	24.6505	23.614	18.7258	18.6342	103.065	13.3121	9.59934	47.0519	13.6209	34.8253	32.8473	42.2496	7.62635	169.394	17.1579	119.203	16.6078	21.9414	19.7082	20.5038	83.2268	32.5663	25.9736	109.116	48.5339	15.6844	38.4815	23.9766	30.8211	14.997	142.589
ENSG00000011485	29.718	28.4129	19.5262	17.1943	15.6286	14.3252	30.6118	36.2681	25.1613	34.9951	11.2395	19.3233	18.1702	18.5569	18.5754	47.1172	13.8406	16.6509	34.9689	23.7581	12.7951	26.42	50.6541	25.1518	5.77598	43.8634	21.7767	32.0154	23.9032	43.2205	23.8562	39.5619	45.032	24.8816	20.5151	23.5751	25.3621	22.661	41.7318	39.2097	21.7355	16.428	16.8014	43.1768	37.6215	21.644	20.9806	21.1942	63.1262
ENSG00000011523	3.99378	6.30125	6.89381	12.8852	3.78054	12.9844	6.82441	3.61053	6.20214	5.83887	2.25386	3.17534	2.31574	5.31741	8.32994	5.27492	3.95919	5.63679	3.11767	4.24352	3.61943	4.62678	13.1237	4.67408	3.10382	10.2394	3.37017	5.32061	5.1796	5.30895	5.08831	20.6308	18.0066	11.1387	3.21158	6.55447	7.93298	3.63764	7.34899	3.8084	3.69561	2.04873	5.02134	5.1283	8.9028	4.34494	6.25452	2.80843	13.9511
ENSG00000011566	25.2819	50.2886	20.1633	35.5137	37.6864	55.179	44.7681	10.865	10.3074	19.4835	23.5245	55.0389	13.9542	29.8711	55.0355	50.3976	87.3993	17.5439	18.6065	26.5056	36.6496	43.5599	11.2726	23.4134	27.6137	30.7006	4.8948	6.47166	14.5071	5.98981	9.08466	62.4685	35.4407	14.2087	24.4079	37.225	14.0158	33.5398	5.4557	25.9764	43.8212	19.9378	35.6987	27.4255	56.1757	29.4554	11.7757	28.1967	13.1426
ENSG00000011600	18.6293	18.3912	98.1589	42.6621	7.48814	9.75188	13.3564	12.8019	75.6465	24.887	59.8145	35.7501	8.92172	10.4232	62.8611	39.5304	4.73663	55.4252	83.6577	65.0944	16.186	17.4088	36.2926	19.8129	90.4967	69.0522	33.4762	56.4527	172.655	14.9028	24.5406	28.1084	94.7654	42.5949	62.8578	20.5907	109.291	31.7185	424.23	95.1518	11.8154	18.332	24.8262	22.9781	13.2998	29.4176	48.5503	32.7576	48.7495
ENSG00000011638	21.8052	29.1608	26.3634	55.4146	19.3677	63.2529	28.2229	42.0622	33.4605	26.7736	29.2045	36.7815	35.4616	15.6096	18.5103	34.8034	18.2727	27.3663	16.4477	21.9144	18.5136	25.1424	40.9461	22.5028	30.0749	59.3215	29.1873	21.1067	27.9822	46.8556	19.5662	36.0068	23.981	42.8925	14.3294	29.652	18.3374	62.0836	11.8204	11.8804	25.4753	25.2266	57.0692	29.1038	43.0784	7.47126	24.8874	17.6688	10.641
ENSG00000011677	0	9.96049	0.153411	0	13.4748	1.97779	0.0375511	0	0.0850643	2.02885	0.673365	16.7335	6.03119	0	0	21.038	0	8.4932	0	0	13.6477	8.11153	0	10.3689	8.02532	0	1.72609	4.61575	0.385803	0	0.118212	0	4.53021	0.552972	13.0129	6.22174	2.95884	14.7928	12.0348	0	0	0	0	16.2635	0	2.55514	0	9.73095	0.249875
ENSG00000012048	18.4298	7.36127	13.8202	65.5703	10.3115	21.0613	8.29514	42.8208	18.2089	4.44418	11.8604	18.2377	2.94928	32.9992	7.63638	10.459	13.8277	5.32635	22.6429	10.9085	10.9569	13.0642	75.9533	9.42118	13.234	19.2375	2.93307	8.27066	11.6653	14.7295	8.40134	26.9113	11.5508	34.5037	7.62622	15.476	17.9188	6.1617	9.23811	25.7342	28.6489	9.26645	3.80529	20.4491	22.8879	14.9663	5.81205	7.42865	53.8618
ENSG00000012061	42.6417	41.0605	89.4455	51.6227	53.51	25.4278	39.1353	90.6106	62.1954	71.6992	25.9269	51.3881	38.2013	34.4868	54.5652	106.211	34.3474	45.1576	48.013	38.8194	31.204	31.9065	131.641	62.3115	20.5797	51.0466	47.134	57.2351	31.5732	75.7015	38.0924	146.243	60.5476	136.364	43.6407	68.1727	49.8354	46.1144	149.502	57.5224	33.9111	35.0796	36.6849	63.2902	75.6837	22.7544	62.7778	27.3564	155.715
ENSG00000012124	3.65048	18.667	1.61232	8.769	3.0406	10.7667	1.65711	0.859279	1.4171	3.6049	26.6984	1.57311	5.70605	0.786417	7.85303	148.232	0.995269	9.49405	3.17032	7.79768	2.27925	3.61946	3.43526	1.1439	1.35534	2.61369	12.8565	4.94406	11.9382	2.8698	4.36977	2.43124	19.1838	3.52745	18.2077	3.18622	6.15281	5.93411	20.9106	4.17008	5.01543	2.83934	0.93487	6.24132	0.531014	6.3339	4.58344	24.4321	16.3178
ENSG00000012171	2.33106	40.5742	72.3979	9.87654	8.18995	2.11598	60.6919	28.0677	2.56874	83.6978	14.1022	12.2662	8.61807	14.3932	3.86976	2.73559	4.19214	23.3678	12.0264	55.5625	3.3992	2.07315	16.3924	21.2376	1.96366	1.4902	7.40017	21.9004	22.1717	12.7914	23.8029	34.9638	19.7077	11.5718	6.80913	36.9388	22.1634	56.0801	61.9469	0.581913	3.64075	24.6963	7.94296	5.79408	94.5933	116.147	59.6118	4.12858	115.19
ENSG00000012174	5.61791	16.4772	4.85259	9.10573	6.93732	4.49134	18.5908	6.44718	10.3629	6.25537	10.4942	5.27703	2.55199	9.29869	4.67164	7.47554	4.30034	3.15723	4.89442	4.28013	6.32977	3.6615	6.33905	11.8967	10.6295	9.97256	2.73303	5.83938	3.44756	5.13664	5.63013	1.57976	7.66676	3.41245	6.52394	4.80357	5.66562	7.3278	2.11813	3.71207	11.8666	2.23653	6.64131	4.88874	13.897	3.21265	4.30299	4.47243	8.31209
ENSG00000012211	6.594	21.0872	18.6789	22.7244	5.93951	14.6708	13.0996	17.7064	52.151	11.3108	15.2299	9.60653	11.6742	6.91349	6.02289	49.613	6.46124	8.67143	15.1601	11.7524	5.26401	7.36197	40.3079	3.79008	2.40432	43.4649	17.4963	18.5112	18.1641	21.8932	12.1812	55.813	12.8919	63.9699	7.00307	10.7425	17.5089	11.9688	34.2816	15.8047	20.7395	11.9218	25.0324	9.70475	16.8881	15.0215	16.4415	7.68436	26.3441
ENSG00000012223	0.173321	4.53478	1.20391	3.03704	0.418953	0.803045	4.81514	6.3076	3.25364	0	0.18202	1.27918	19.9523	0.761472	8.59675	0.907396	0.893495	0.39002	5.46123	2.61316	0.354322	0.135951	0.809332	0.409478	2.11918	2.46667	4.24502	0	1.2636	0.367333	18.9727	15.0003	0.803974	41.3625	18.608	0.441114	0.79969	0.104335	0.732126	0.580635	0.115508	0	0	0.465263	10.4093	1.63542	1.60346	1.67362	1.63925
ENSG00000012232	15.278	8.80343	17.1748	8.76859	15.3877	12.7682	19.2645	17.5713	6.61898	13.1225	9.29807	9.34546	16.4712	27.0833	10.1042	7.12845	12.6657	8.82699	4.51132	23.306	4.83648	13.1033	130.662	13.8603	7.6932	28.5826	8.31245	12.5104	13.721	29.7031	8.96392	14.6918	34.5446	26.6517	11.6697	5.16615	14.8921	5.12537	15.7961	18.7343	15.3365	4.15862	45.2436	8.94256	38.6602	18.9712	5.80971	6.45076	43.6392
ENSG00000012660	233.61	146.835	91.7648	124.621	124.549	163.222	80.7332	77.5631	25.7788	219.104	97.0528	298.446	36.6541	305.075	177.403	195.03	319.994	115.809	225.934	169.342	62.625	183.912	97.1197	127.112	132.884	152.495	18.4981	57.8376	108.018	140.527	33.6817	221.923	147.367	39.4602	148.828	146.813	71.1035	171.224	16.9402	176.541	197.143	91.8952	95.6704	89.7745	139.077	132.5	131.994	62.899	73.2094
ENSG00000012779	2.22983	1.23593	3.44328	0.953062	0.608557	0.574302	0.817877	1.13186	1.19028	0.136221	4.43554	0.730707	1.1387	0.510548	3.76973	0.974286	0.249206	2.7186	5.22744	8.79649	2.33907	1.59361	0.522833	1.0075	6.49416	4.81491	2.97476	2.57115	3.67066	1.61403	2.90477	1.08926	3.59124	1.75598	6.62802	2.65337	7.00472	1.49268	5.49832	3.0329	1.39525	1.81321	2.23959	1.31746	1.3089	2.4843	2.24575	3.45322	2.66832
ENSG00000012817	0.882388	0.0543304	6.32658	0.82788	1.73554	6.20834	10.8171	0	5.23269	0.252774	0.231813	0.325322	0	0.62165	4.1001	0	4.7837	0.704932	0	4.96667	12.4395	1.45564	0.739217	0.134856	0	0.375399	8.52244	10.9688	4.39193	0	5.74271	0	0.547168	0	5.62743	12.2843	3.74722	3.22243	6.98197	0	0.484745	0.0764197	0	0.541539	0	10.7887	0.0770388	11.2808	0.337579
ENSG00000012822	16.425	13.5192	43.5609	9.36561	22.9771	13.8317	7.87867	13.8266	21.0012	8.7702	19.5651	14.797	20.3903	15.7976	27.1973	21.0862	12.2662	23.8988	12.4514	12.1468	19.7375	13.6967	30.3764	11.9192	19.0964	29.6693	31.9328	23.1727	16.2204	19.1361	31.2864	19.6283	22.9069	59.0785	26.3983	16.9346	15.4548	13.7186	49.5108	14.2476	12.8657	17.2663	25.5629	15.69	28.9623	10.4274	19.9019	20.8107	26.9275
ENSG00000012963	7.59054	11.5412	6.54117	5.43343	10.8575	10.0817	12.2802	17.0967	9.89604	19.2089	4.70676	10.6823	5.17499	7.69901	8.34762	12.6067	3.62531	7.56306	5.88873	6.66604	4.63402	10.6623	8.74663	13.1812	4.44996	14.1917	5.33788	8.83743	10.4039	2.80655	9.37418	5.39302	11.9715	12.4123	7.43453	14.5377	6.68887	9.62228	6.69762	14.1118	13.2693	3.65279	5.463	11.8556	19.1668	10.2635	6.21642	3.16493	10.2961
ENSG00000012983	8.81154	23.0336	4.098	6.08767	11.0663	7.88115	9.89933	10.1287	9.95978	22.2364	8.69031	9.51985	11.6601	11.9403	9.93556	16.3299	16.8931	9.97758	9.02153	5.86113	12.9942	22.0916	9.16906	10.2665	12.9369	10.4949	7.06027	11.5727	4.9829	6.85651	8.64701	3.06866	12.2098	6.90863	7.12228	26.1009	7.56445	15.7667	10.4783	9.58052	12.9546	4.89907	6.53435	8.82543	38.3692	6.80225	11.4427	5.54341	7.2025
ENSG00000013016	0.310104	3.49152	6.71996	14.1693	0.39742	6.41363	4.08442	5.87894	1.06821	6.00452	6.95341	0.877223	3.39398	0.644664	3.30437	2.23473	6.23849	0.600769	3.08652	1.27637	2.52608	1.34011	1.20742	5.17373	4.64151	0.611987	2.84195	1.64719	3.85652	2.20942	1.92484	7.266	1.38378	8.97499	3.67603	4.56216	0.931221	2.29316	0.887107	1.84274	0.695483	0.499576	1.9647	2.40541	0.784345	2.7178	0.548783	1.7046	3.46345
ENSG00000013275	21.9508	56.4063	69.4662	44.9817	27.4088	30.6551	67.9518	68.3117	114.883	84.4337	30.9284	62.5167	29.791	30.2848	26.1066	49.4277	23.7679	31.6488	103.206	30.2595	22.331	31.1823	93.2011	43.4868	23.3383	79.0215	38.4423	52.781	43.0911	60.9322	32.4834	127.728	51.4252	80.4595	39.6113	31.3433	34.9467	33.7535	146.495	46.0737	42.5297	33.7858	33.5499	60.7869	48.7815	35.6286	38.8141	20.5135	121.681
ENSG00000013288	7.97765	14.0881	26.0666	16.4364	13.5429	14.5133	13.9763	16.2882	20.2014	5.74291	16.9127	7.20024	3.61732	11.2122	9.44772	5.42386	6.05886	13.6915	8.94569	9.30577	14.7836	6.22085	16.3785	15.7447	10.7753	28.149	7.47129	12.156	14.3459	7.59264	9.43575	12.4196	21.0208	11.1391	16.597	4.4224	11.6654	18.3381	17.447	9.05056	15.6864	6.8213	13.6931	14.5077	17.7361	11.4914	5.09021	7.68052	36.8762
ENSG00000013293	7.13513	3.36001	0.651834	0.620196	4.50197	6.37427	2.83015	6.62634	1.91649	14.3803	2.52412	3.86436	3.7127	4.94861	7.03823	8.46773	6.86947	9.11694	0.813506	4.0303	10.0831	3.94935	2.29723	3.75385	12.4907	2.26022	3.53136	4.1421	1.17996	6.47223	1.25411	1.70926	3.34613	2.16843	1.7875	2.56342	2.60148	5.02732	3.59938	1.57534	10.7592	3.4139	0	3.61994	1.66024	3.37675	10.9968	4.38979	6.47372
ENSG00000013297	31.1023	2.46809	3.17244	3.74987	3.41803	4.25462	3.91873	1.9742	0.612601	3.08394	40.6132	1.26793	8.5095	21.0511	2.17747	36.9121	4.34444	2.53044	2.43947	1.81952	6.88892	3.03915	0.672173	4.26517	2.30778	0	4.16149	6.29783	8.10845	7.0827	5.37513	16.8901	2.79668	4.28186	6.18874	6.73039	3.1898	5.67243	1.8435	1.33439	6.43732	12.5697	0.326336	7.42016	3.5229	4.14288	1.96975	4.94875	0.598632
ENSG00000013306	63.8451	131.451	137.376	176.039	47.6008	109.582	92.905	145.763	116.476	149.865	58.4381	75.0388	74.1817	68.137	97.0677	129.693	22.5266	64.3124	88.4818	84.2603	71.526	58.0925	319.53	40.5767	32.6816	169.547	97.1999	147.845	123.182	127.306	61.693	458.533	122.782	291.085	47.3447	69.7058	97.4263	68.0902	349.553	122.603	81.9167	81.471	96.1151	75.5601	123.604	58.2028	120.536	42.5567	189.024
ENSG00000013364	12.6767	103.773	94.4569	146.428	43.5549	32.7032	39.9162	104.034	42.4202	66.5776	42.2042	36.8771	27.5467	28.8495	48.7369	36.9638	22.5867	69.0571	68.4927	36.4977	17.0659	36.6133	138.893	52.0567	44.9652	275.449	54.3685	91.889	66.1471	39.5152	37.4102	190.372	61.452	166.867	65.8214	38.8329	70.2696	75.1618	204.321	52.2557	97.5571	25.6485	86.4218	27.792	78.097	55.2501	44.1112	38.2617	137.949
ENSG00000013374	29.5522	30.0744	44.5714	32.5327	18.0223	23.3675	31.2922	23.2803	24.9064	24.6104	25.9666	35.2455	10.8707	30.7939	18.2671	27.1571	30.8591	49.7699	16.2301	28.3387	24.4585	26.0212	44.9964	25.402	39.7206	58.6596	22.1828	28.973	24.2438	20.5431	21.955	25.6572	46.0813	16.2854	27.929	22.2096	37.2964	29.2186	29.351	37.1019	43.1027	21.7772	15.2789	37.0694	21.3918	45.1624	22.6623	15.2544	48.4474
ENSG00000013375	3.86369	6.36503	4.46219	6.19115	9.67188	18.0738	10.7331	7.70174	23.8689	17.4309	8.31143	6.8487	3.7156	5.5375	3.199	9.1875	6.21567	3.78707	5.08797	5.11745	10.0799	9.47289	4.51511	6.82867	18.9258	11.8144	4.78106	8.67411	6.18652	4.20574	3.72875	6.27323	10.891	4.20774	10.3805	11.8384	6.48687	7.08061	3.62813	4.63749	7.01821	1.16344	3.69019	3.95422	10.2289	11.0135	3.80089	3.92195	10.3124
ENSG00000013392	0.797097	1.78498	0.742747	2.05854	1.96552	1.58793	2.55793	2.81246	3.57639	5.44411	2.77299	1.40454	1.11254	1.25841	1.03851	1.53624	0.650207	1.4775	0.637804	1.76864	2.38273	1.37647	1.58146	1.02287	4.07786	2.41895	2.71095	2.84301	1.26205	0.805076	1.16464	0.641385	4.27465	3.08947	2.80025	2.15444	1.63207	2.75345	0.417394	1.51779	1.66623	1.06888	0.94049	0.879396	2.17579	1.28766	2.75914	1.19934	1.96328
ENSG00000013441	54.8925	13.0047	5.18297	3.8391	26.2891	9.65391	30.5597	7.75288	34.5687	15.5811	22.7256	19.6555	26.0412	11.5509	5.66607	38.3097	10.3889	13.5015	13.9696	16.7096	29.3444	17.6921	14.75	12.1243	24.3178	11.0055	41.0292	45.3263	13.5697	21.573	19.596	10.788	52.8253	1.96167	26.7921	28.8034	16.978	18.6586	11.5272	17.6837	22.7374	27.9404	13.0804	10.2535	26.6185	27.1551	26.6769	29.2343	6.21435
ENSG00000013503	2.30255	2.69865	3.06708	1.752	2.13848	2.69954	4.04011	1.16519	2.57262	2.81289	1.88446	2.22155	1.37152	3.80267	2.60105	4.71785	5.41412	2.80096	1.7487	2.65668	1.83124	0.912503	2.15763	2.98774	1.52936	3.85929	1.65473	1.89885	2.11998	2.50813	2.11184	2.95038	3.27154	4.27254	1.84014	1.80503	1.86154	2.39166	3.79588	1.37639	2.49798	1.49341	2.73063	3.52997	4.37255	4.01735	1.24308	2.01866	6.13486
ENSG00000013523	4.9512	5.13773	14.076	5.59667	6.36504	3.40457	7.2938	10.2708	3.67584	8.15564	2.93888	3.10972	3.01957	8.88686	4.10006	9.507	1.72109	5.32293	4.61616	3.55755	7.39334	3.87009	32.2293	6.37241	5.41793	5.0314	3.59056	4.55804	5.62726	6.1453	4.80736	7.05062	8.86614	5.72401	5.65219	8.06564	5.88493	6.43119	7.90017	3.77317	6.29357	5.42458	6.49565	9.65768	5.56343	5.83493	9.31647	1.71822	19.2404
ENSG00000013561	9.68573	25.5598	14.2347	10.4522	14.5341	9.57664	41.0494	34.01	13.5073	13.0594	13.7205	15.3009	10.4492	27.5062	15.7599	33.1589	20.3116	12.323	17.7913	12.0278	9.49056	15.7964	16.0717	27.4855	19.1955	13.9464	9.88145	17.9294	6.72571	21.9759	14.573	15.1292	12.2762	24.0409	16.15	12.37	17.012	27.4872	18.9962	10.8529	24.5702	12.1882	9.34818	10.6674	35.8285	26.7283	11.1979	6.64953	32.9967
ENSG00000013563	10.7269	28.9267	17.9632	38.645	14.9819	20.0721	24.5432	34.7267	60.0912	28.4641	18.3812	6.66365	24.3654	12.944	25.2861	19.3309	5.17242	11.034	12.6422	19.7248	15.3903	12.0718	39.1575	12.3962	9.83005	84.9569	9.57435	18.6538	15.8142	14.1114	9.87699	41.6635	38.1469	41.7094	13.1953	10.0026	27.5659	18.3113	39.4256	5.26875	9.6473	6.22738	13.9682	19.0881	30.9904	6.14331	16.8804	9.51266	43.8504
ENSG00000013573	168.091	15.9746	15.3092	25.93	28.1178	71.3263	28.389	19.8727	10.8277	55.9266	23.0254	77.1506	31.7122	37.9867	7.82367	103.262	114.407	33.2939	42.0157	68.2165	72.1068	82.2486	72.4305	6.42345	43.4526	20.6189	23.2374	49.891	13.8513	80.7019	15.8781	54.5172	45.7952	63.3685	40.8052	57.9169	61.3252	50.6256	14.7383	45.2945	94.0778	69.039	16.48	44.887	25.1106	42.3961	217.316	51.8914	24.1675
ENSG00000013583	14.9807	37.8645	15.805	27.2468	18.3498	19.8522	37.3749	47.3767	73.646	27.9917	16.2998	24.091	11.1773	32.7638	26.5178	23.2808	12.6076	14.1667	32.8086	42.1512	10.9085	17.4018	71.9212	23.7921	8.41884	57.0747	15.9501	73.4342	15.422	61.0685	16.2428	57.89	43.5402	90.8659	11.7849	21.0991	14.4077	21.4153	130.13	30.1667	48.4643	11.2224	49.3228	17.77	23.8367	20.5241	22.739	22.6749	88.191
ENSG00000013588	1.20046	7.72321	3.94653	30.6043	7.02921	19.2165	6.94729	54.1904	41.3986	37.1217	9.98194	3.62276	4.28313	0.904081	0.648674	2.48821	5.28917	3.4859	22.2768	1.25734	1.22618	3.94376	0.947653	4.01664	0.502589	82.7344	3.11403	21.3484	3.10411	64.7479	3.89163	19.0439	14.5383	107.422	5.63918	23.6415	0.738665	2.62044	11.4079	5.32855	13.83	6.03775	44.7859	2.34692	40.8396	11.302	7.81691	2.61586	29.4353
ENSG00000013619	8.5159	14.4641	7.40334	4.77967	3.00566	2.43336	3.83315	15.3958	4.05724	8.24081	6.84981	5.1539	2.65759	7.62159	7.82836	1.98731	17.1487	6.46576	2.18278	11.4231	3.65186	8.1795	17.5928	6.56483	1.15165	9.16844	3.55754	7.248	1.46781	3.51437	3.26023	1.61	8.93626	18.1412	6.53737	3.53303	5.02968	4.71391	23.7846	7.15953	15.1617	3.49734	3.55793	9.21184	10.5123	5.16757	5.93113	6.17298	8.82812
ENSG00000013725	5.04295	4.78893	1.49162	4.69423	2.97481	2.34284	1.03524	3.09204	3.65979	4.79127	1.75525	7.94626	2.35372	4.77624	4.27815	3.3368	0.725179	6.30348	16.1105	4.83695	3.84488	6.60964	3.04363	4.64202	16.6995	8.90368	2.61668	4.55541	9.16646	2.27054	2.46567	3.20253	0.216773	3.74107	11.0254	1.85254	12.1331	2.7642	7.14522	8.37101	4.65906	1.86931	0.560926	1.86948	1.13046	6.15804	9.3998	12.7912	3.09351
ENSG00000013810	21.6447	29.0054	7.70447	13.7989	7.44466	23.5119	28.7852	14.134	14.8872	15.0107	5.17789	19.9389	6.77852	16.7868	9.14584	14.6628	12.4887	10.7954	25.9037	14.0453	12.8665	14.2402	31.5611	7.83209	9.81086	35.8716	8.06724	19.6487	15.6396	8.01779	15.7451	46.9994	18.0931	18.4208	10.9469	8.92998	13.2644	12.2547	17.2487	21.6331	23.1401	15.1428	7.15857	24.8951	13.6794	22.2795	9.64364	8.9676	34.0231
ENSG00000014123	1.364	4.56565	2.71	3.96172	6.46535	6.54935	9.05181	3.84869	7.16217	3.81527	4.2993	2.98765	3.81999	3.47546	1.89562	9.11886	5.96275	2.75709	1.25404	3.28082	5.8777	3.96489	2.35379	5.64588	8.00598	4.63621	3.48774	5.38386	2.90849	1.89445	4.19415	1.78993	5.1682	1.62304	5.93674	6.15519	2.25045	4.27628	2.33944	2.35287	12.4731	2.77156	4.01512	3.60929	5.89943	4.01903	0.897913	3.33286	4.88328
ENSG00000014138	23.9671	14.9801	15.2156	14.2505	8.55014	10.0886	14.0605	16.5198	16.9913	14.9071	10.7648	17.6656	5.29909	6.35745	16.8102	5.96611	2.99105	7.11307	11.7693	6.18832	7.49709	4.04083	30.7852	5.97592	4.95909	28.2676	6.03699	17.9178	21.7104	8.83176	14.0364	14.7572	11.3088	8.87629	9.69225	7.69413	14.132	10.6608	25.7168	15.2573	5.62513	6.95659	4.56866	29.852	12.2827	6.43502	8.52913	4.4775	26.0136
ENSG00000014164	12.1772	13.7581	18.577	11.8841	4.83971	4.11021	8.16771	14.0641	2.75829	11.5186	11.3824	9.14247	5.07055	10.289	22.2627	21.9386	14.3221	9.63414	14.8816	9.96708	9.91245	6.5465	35.1426	4.73842	5.93505	13.6515	8.21	17.547	11.0827	13.1624	7.5458	36.503	14.869	41.1302	9.9552	12.9323	15.0152	11.4148	40.7613	20.7548	7.27842	13.1917	12.3023	4.49583	17.1829	7.9126	12.0029	19.0973	19.9504
ENSG00000014216	37.1759	84.0764	54.6828	67.1507	33.2251	23.8557	34.9218	110.577	45.7659	49.1083	40.6435	28.1153	84.5102	25.8575	81.2713	64.473	23.2972	56.2499	32.099	36.99	34.8226	34.6927	147.805	24.0797	16.0863	133.832	79.5115	86.5334	87.1047	101.806	58.2524	115.379	77.2672	271.649	38.9018	37.3566	41.6039	44.9109	232.035	55.6831	46.4658	32.213	73.7421	53.8604	72.2739	25.2828	57.1154	17.4533	82.8777
ENSG00000014257	0.172261	0.786104	16.1584	0.799708	2.60276	2.00526	0.368113	0.180797	0.630947	0.133198	22.2908	2.19888	6.04204	0.519389	0.609202	1.37548	0.731648	3.27	1.1791	0	5.39142	0	3.08821	1.3737	0.534705	0	11.8373	0	5.89592	3.5157	12.8576	8.67937	18.6156	3.94897	0.518223	1.87021	4.30186	4.33802	0	0	0.81535	0.327515	5.41753	9.32342	0	0	3.4918	1.53544	1.64899
ENSG00000014641	60.8916	132.201	72.9591	111.101	75.3087	136.327	433.936	98.6191	340.572	142.701	119.803	102.003	40.9386	113.968	87.3834	95.611	43.0586	85.7324	78.214	83.8555	85.1604	67.2133	150.391	94.5716	66.2018	129.811	51.3791	84.2637	86.9419	69.6518	100.558	122.939	90.2351	32.8836	57.2733	128.488	82.3392	133.549	94.9052	61.2743	80.029	55.7482	64.5424	59.3378	177.679	141.124	72.3965	69.6253	211.961
ENSG00000014824	26.0719	20.6077	4.82159	12.1567	15.8006	26.1567	49.4743	8.74153	25.4149	12.1702	15.6891	16.1166	7.28153	15.3632	14.2201	15.1044	35.6943	10.8748	21.2316	16.7031	14.8623	8.87864	13.3437	21.3018	6.3457	19.7213	10.7421	12.6238	5.61514	14.3973	17.0673	6.90799	16.1084	4.73801	14.5472	4.29637	9.84674	18.8735	5.06772	12.2909	29.7794	15.6333	9.59192	14.4113	32.3116	22.4028	7.20284	13.9474	20.9369
ENSG00000014914	3.51164	4.02757	2.3932	5.83715	8.49496	1.77545	1.44396	6.15465	2.67368	1.89681	3.57623	1.32225	3.21901	1.65363	0.538797	6.57544	0.582402	7.62527	1.82596	4.58849	3.33702	5.55037	2.02653	3.60128	8.23143	8.22872	7.32561	4.93673	1.27442	2.90387	2.78264	8.41508	5.38391	3.25918	3.53178	5.86316	2.22516	3.28441	1.27767	2.39289	2.03457	4.5658	2.19268	4.19875	1.85572	2.40215	4.47304	11.719	2.81798
ENSG00000014919	9.23674	24.0359	9.12606	17.5791	8.56499	19.3637	16.3661	10.0691	29.8486	11.1915	8.12353	17.4261	4.94094	11.2547	24.4157	30.4113	9.77328	13.975	13.0804	10.9121	7.07449	13.9635	15.2431	14.8611	16.1852	18.7778	5.71808	14.2735	8.6593	9.76405	8.74423	19.5915	5.91447	10.4379	10.0428	15.094	19.1307	26.9804	7.95721	15.2007	13.9359	12.0577	23.5053	10.5542	30.7891	15.1549	10.5012	7.52837	16.2771
ENSG00000015133	4.05547	2.12176	11.2294	9.07293	1.48335	9.30542	0.466462	5.68225	1.71573	0.321301	1.70066	5.4969	6.06219	1.63538	10.0584	4.8171	26.9312	10.8972	1.45123	4.67583	2.13853	3.83988	12.1564	1.03166	15.0811	0.760591	3.5709	0.851715	21.2116	6.4198	4.43912	0.605725	1.15297	37.908	11.5635	4.163	4.61737	3.69572	4.4344	48.2711	3.51847	3.12703	29.3268	1.62553	1.19543	2.7323	7.02727	1.39506	1.27573
ENSG00000015153	50.3624	37.3589	21.4482	16.5487	42.8858	47.1924	23.3702	25.1556	15.184	21.5852	28.4713	73.4258	43.1557	41.4746	57.412	46.2686	165.684	33.4321	78.5542	34.3014	52.8225	31.0114	12.1414	37.4127	30.1656	13.6982	13.1226	23.9789	45.6713	12.9919	11.8218	32.9037	109.782	17.1948	32.6897	46.7463	31.0665	35.3643	10.618	33.1142	24.9749	13.6599	58.3492	35.3758	34.1286	40.7871	25.9199	47.067	15.5052
ENSG00000015171	7.09046	16.9853	9.92121	14.1039	8.79237	7.18215	21.4587	8.20086	9.82416	9.14079	17.422	12.7786	9.19715	9.64382	16.8532	17.2971	25.3995	7.27829	9.349	9.57151	10.7273	17.3534	10.5772	11.5621	16.2984	8.70228	7.51686	9.55946	7.85187	10.4589	7.51233	6.14092	20.5864	4.09593	15.8397	20.1278	7.30957	10.7029	6.29691	8.84783	21.6744	4.27584	3.02167	7.69016	20.2651	7.67456	8.0352	15.6654	4.71231
ENSG00000015285	1.91875	3.34689	4.42995	5.33652	0.673183	0.96878	1.54729	2.13715	5.49007	1.35957	3.89466	2.50572	1.82222	1.37317	8.03351	3.37041	0.816172	8.47549	9.32961	6.36651	2.1395	2.7665	3.84685	1.3875	8.82017	13.4951	3.91916	4.93388	17.7174	2.99624	5.27349	7.65	17.5696	3.05972	15.1818	2.61063	8.04496	3.81946	34.0986	19.9592	2.11912	3.29996	2.10515	1.16017	1.71777	2.84779	8.85741	5.18452	4.99247
ENSG00000015413	0	0	0.462173	0.627905	0	0.381423	0	0.438052	0.76898	0	0.0828867	0.239993	0	0	3.39422	0	0	0	1.69391	1.49132	0.167261	0	0.262468	0.286775	0.857339	4.75635	0	0	0.342354	0.111706	0.791334	0.632639	0	13.1415	1.08681	0	0	0.165092	0.859608	0.258701	0.173743	0	0	0	0.515808	0	0.879358	0.362976	1.33212
ENSG00000015475	9.87183	9.6242	7.95047	5.08785	5.42368	5.68859	16.0164	5.39826	8.33228	19.3935	3.70963	19.4515	8.3406	10.0163	13.5557	13.6289	12.6959	6.55703	8.00636	17.0606	9.24673	13.0375	29.3338	5.63198	4.07639	9.58077	6.54201	8.41116	7.93918	17.7382	7.33394	17.2672	7.71289	8.98432	6.18976	15.7899	10.4694	9.36858	9.69286	9.92054	4.67501	4.90991	16.6397	17.7509	12.8008	7.65884	4.76047	6.67707	17.5295
ENSG00000015479	61.0815	67.6628	50.5643	52.2522	93.1996	55.4352	79.1796	66.4779	48.1541	47.7434	42.0961	56.027	52.0741	76.7044	71.3351	104.846	107.347	52.2122	54.5842	37.5863	69.5902	57.7063	34.3609	93.2178	78.1909	33.9901	59.2372	70.1294	26.9713	46.4369	68.3281	34.4703	70.6275	5.84369	61.0475	86.8195	41.286	59.8494	16.8364	52.9221	85.4425	31.3729	34.9696	57.5208	121.922	70.584	49.9776	44.2828	39.5402
ENSG00000015532	12.3415	29.3915	21.8563	32.8136	14.7909	15.8519	16.4074	23.9664	8.89364	29.9023	11.6841	11.7078	14.0208	13.2311	17.3867	9.77523	14.2955	8.08065	18.9323	15.4428	13.698	12.479	49.4131	10.5578	16.1041	20.0628	13.4385	17.3098	19.7661	17.92	9.19166	33.7474	27.1777	22.8678	12.3796	20.5047	29.977	19.9191	38.9434	16.9249	11.1571	7.75359	30.458	18.5888	15.1251	14.0728	14.8662	19.9985	41.4107
ENSG00000015568	1.62022	0	1.70075	3.07948	2.0898	1.42781	0.879695	0.498406	2.59757	1.51651	2.26833	9.70289	5.57299	3.78204	0.073621	6.50364	2.19979	0.937175	0.629275	2.05587	6.51433	11.9419	0	0.95085	2.62364	0	4.69417	1.03912	0.15015	7.08704	0.737184	0	11.1455	0.562077	0.70256	3.05621	2.0497	0.0940385	4.00362	0	4.90262	0.617272	2.38077	0.503063	0.444512	0.42354	3.60712	1.95136	1.51927
ENSG00000015676	285.918	199.771	290.845	270.935	131.389	91.7027	72.9114	213.25	18.3891	127.591	140.84	266.367	95.0459	219.788	184.673	80.3175	92.849	187.254	119.594	142.161	168.202	50.1304	361.277	191.786	117.482	422.927	45.6613	41.9337	119.304	152.946	51.1171	140.532	285.687	469.008	140.214	130.886	118.838	260.698	84.7036	95.2291	164.64	54.1833	178.421	214.481	120.224	129.451	57.8669	147.723	386.576
ENSG00000016391	0.32826	0.722253	1.19656	0.121515	0.0416349	0.76929	0.225244	0.800936	0.777772	0.861462	2.55541	1.80193	2.03537	0.341469	0.28023	0.485215	0.55206	0.903854	0.607881	0.702239	0.937643	0.913906	0	0.401986	0.996025	1.28397	2.45264	0.403263	0.0545209	0.258213	0.42007	2.20402	0.0882367	2.24658	0.509544	0.563848	0.344146	7.29784	0.75886	1.05761	0.513264	0.094885	0	0.726608	0.316034	0.0634565	0.598602	0.0505543	0.355591
ENSG00000016402	0.114932	0	1.14114	0.461583	1.24835	1.17244	0.275023	0.439091	0	0	0	0	1.807	0.0925403	0.276743	0.210411	0.176375	4.72535	0	0	0	0.29253	0.70773	0.238042	0	0.240872	2.66908	0.13399	3.27187	2.50087	3.59745	0	0.400475	5.58911	0.201317	0	0	0.34439	0	0	0.239982	0	1.84079	0	0	0.530551	0.42859	0.129197	0
ENSG00000016602	0	1.79149	2.22668	0	0	0.543756	0.242299	0.116736	0	0	0.46358	0	7.24214	0.472459	0	0	0	0.899307	0	0	0.156027	0.766137	0	0.0621684	0	0	3.01136	0	4.77007	1.13027	4.19622	0	0	0	0	0	0	0	0	0	0	0	0.319298	0	0	0	0	0	0
ENSG00000016864	27.79	30.6601	23.1805	44.1628	23.873	9.96336	49.3498	41.6464	54.1328	21.3601	32.0876	21.8285	11.6712	23.8631	16.4346	13.885	14.3599	23.0383	18.6528	30.1562	42.0517	19.0528	31.6458	35.9475	19.2294	33.9935	27.4566	43.749	21.2565	10.3069	28.1106	20.3224	31.687	17.1636	26.5774	17.244	17.6649	43.966	23.3965	32.2255	50.1895	21.484	18.4533	17.3383	56.5042	47.5883	17.3704	31.8983	60.2693
ENSG00000017260	26.777	15.4394	29.3589	37.895	21.1472	25.2316	36.9799	36.9997	43.2923	14.0075	25.0333	11.3109	17.8535	35.4203	23.9008	18.7039	40.6103	16.3512	13.1158	23.6926	13.265	23.2241	56.9485	34.2977	14.5069	39.297	15.8328	20.2428	22.965	23.5784	25.9901	13.6514	32.5085	11.1455	11.8901	16.7864	13.9705	15.5279	26.4019	19.8533	18.2653	14.775	32.8185	11.4125	46.4177	28.9117	13.9945	16.0219	46.9965
ENSG00000017373	1.58758	2.51527	2.00164	1.63759	1.22908	6.70842	0.404717	2.97701	0.263837	3.88599	1.18884	1.68839	5.04328	2.50693	0.485906	3.4073	1.69234	2.63099	1.73784	3.22051	1.48747	2.55752	10.7116	2.27436	0.941874	5.05581	2.67933	4.56585	2.8533	4.52983	2.83304	15.4661	2.36847	5.02256	0.171293	4.53859	1.14306	3.34218	0	1.38592	1.42575	3.13518	3.34957	3.97657	4.5078	6.51293	4.52917	1.11905	0.786065
ENSG00000017427	8.29056	7.76342	5.1657	5.79206	1.52678	30.4709	2.55991	18.8759	6.99111	2.95143	3.30231	3.88532	24.5733	7.85564	16.9247	1.29984	7.3889	0.808352	9.66468	8.69655	5.35383	8.79319	0.307176	10.1858	13.7504	2.00798	3.67596	3.39354	22.6186	1.08684	2.89071	99.9594	6.56041	210.922	7.61305	0.939209	10.2516	7.03218	10.3388	4.50907	1.21984	5.90755	3.10938	13.2832	0.958392	4.40773	3.79857	9.22381	49.2309
ENSG00000017483	2.03731	1.90602	11.175	6.7237	2.48038	11.0846	2.21712	4.68772	10.4299	3.23785	3.89102	1.27074	16.2951	2.27698	9.31359	3.92022	0.833462	9.68388	6.98973	3.28817	0.987557	1.17153	2.51285	0.411342	7.63327	9.52585	14.0149	6.1743	22.5326	18.0986	13.823	3.20473	12.2431	38.7441	6.82323	1.05572	2.20721	1.61552	6.24214	2.42787	1.48801	1.40715	54.3625	2.16808	1.63765	3.0986	3.72831	1.78941	5.48273
ENSG00000017621	2.3047	2.81355	2.46773	4.41368	2.04043	4.30888	0.707178	2.551	0.872506	2.7522	1.82142	1.50274	1.95413	2.55773	3.32659	1.56875	0.435527	1.62797	1.60368	0.768206	0.993561	0.732762	5.31876	1.65894	1.24705	5.57696	1.28814	1.07464	2.49709	1.84024	1.48738	11.3923	2.47731	10.8064	0.758999	1.73447	2.78668	2.1567	3.73319	2.3664	1.58679	2.27421	0.683001	1.36121	1.98912	2.25023	2.29853	0.691235	5.37495
ENSG00000017797	9.88142	19.2458	17.0729	18.4999	10.9903	14.5951	30.4993	20.0217	17.6763	15.678	10.7822	8.93685	15.0221	13.1479	13.8045	18.8879	21.4166	11.2695	15.5371	14.5007	8.57992	17.889	15.8999	19.1735	9.19385	25.1569	13.7577	15.8252	21.7804	19.1711	18.5431	13.4432	7.10668	7.26593	15.9078	9.85313	12.0961	6.82984	26.666	14.8544	19.7866	6.12212	23.554	9.85863	52.9896	14.3999	5.14103	11.6596	25.1821
ENSG00000018189	26.3067	20.2451	4.17886	15.3162	16.4546	14.6109	36.6072	7.91715	31.3808	10.2473	20.1759	20.0843	15.458	9.66036	12.3444	22.4841	40.2339	9.13437	19.2849	26.2916	16.4412	16.475	15.1566	10.7017	11.8684	24.9845	9.24416	12.7843	21.5093	21.4535	8.30674	40.0076	29.778	9.95	20.4686	14.8154	10.3743	18.7312	15.6745	13.6666	32.2584	13.6024	27.0138	11.576	29.918	13.8931	12.693	19.9561	18.1136
ENSG00000018236	8.99695	4.68939	18.0822	3.76408	94.3124	14.9334	0.853268	11.5371	4.09556	0.706763	13.5822	1.11192	5.95934	1.08322	2.49235	0.360012	16.7671	8.86533	4.22336	2.77719	41.7542	7.82496	2.45445	27.4978	1.3357	1.05948	12.8575	10.5891	13.0783	13.5582	6.41982	4.45581	5.63787	2.80998	10.4391	5.42991	14.7448	30.2275	0	1.54968	0.890902	10.977	22.9538	1.60899	1.0272	8.13925	1.68832	2.25362	4.11957
ENSG00000018280	21.2521	5.10787	4.3182	7.11971	5.8132	12.6752	2.25141	2.85321	6.00706	4.24581	9.14191	11.8094	3.34697	6.78381	2.26401	1.74796	15.3798	9.04771	12.8161	3.83169	4.26788	7.22353	10.981	1.97118	6.53212	2.93831	2.22195	10.3782	6.53042	8.30135	3.33708	13.706	17.9027	8.74938	5.21111	7.31102	9.6983	5.97621	7.00045	10.5197	2.6813	5.80519	4.15497	4.55648	1.69335	8.11415	3.73349	7.29361	7.40933
ENSG00000018408	89.0456	58.2866	124.205	92.5836	48.355	56.5512	73.4759	77.2504	22.3546	79.1944	90.9492	58.5656	60.9259	103.679	28.9805	251.476	131.579	32.3408	42.9025	50.5679	86.7313	30.4414	99.3002	115.588	113.765	33.1981	19.2876	9.18344	89.2963	54.3794	25.5062	70.9093	51.6783	73.4091	41.0653	125.205	39.449	77.4497	19.8118	15.2764	29.1338	17.1559	60.0888	34.1359	92.7139	41.5706	29.1695	39.7576	68.1646
ENSG00000018510	5.35547	13.9995	6.61058	17.6296	11.4396	22.4295	40.1516	13.8789	27.7917	14.1127	9.99425	8.82373	6.29999	10.0952	10.4128	12.0876	14.2187	10.9184	14.8255	11.0448	11.561	14.4766	7.45582	11.237	13.7501	14.0244	3.30434	7.88364	5.05059	7.879	4.5041	7.87894	17.4518	4.15014	7.91879	19.8773	7.74565	7.54305	5.25648	7.31428	10.9796	3.67498	12.1288	7.8817	23.3081	7.42698	6.24758	5.20406	5.66076
ENSG00000018610	57.1653	72.1983	40.9633	31.0539	42.8498	41.8534	22.2079	60.2319	33.3733	55.3823	33.8667	26.0838	41.3442	45.0021	78.2781	34.9412	42.767	85.3197	62.4316	32.1415	26.5855	38.9948	30.933	36.3014	38.29	50.6406	21.588	36.9653	37.7605	35.1751	12.7631	64.751	59.7557	66.0016	41.6274	29.1408	44.7669	56.371	47.4813	59.7677	39.7718	51.151	33.9352	74.1293	36.0741	43.8649	33.6645	47.114	40.6256
ENSG00000018625	1.01933	0.0542754	0.139762	1.43291	2.81897	0.355979	0.0248971	0.168015	0.139919	0.575374	0.0732025	0.0507938	0.977005	0.351115	0	0.426994	2.17026	0.139892	0.688195	0.0604324	0.145296	0.0695224	1.58756	0.521207	0	0.0876892	0.891088	0.105635	0.0459052	0.137072	0.529775	0	0.348956	0	0.270458	0.69509	0.144492	0.0554041	0.185569	0	1.81338	0	0.874753	0.128828	0.174153	4.52684	0.327724	0.144899	0
ENSG00000018699	16.4102	16.3998	17.1443	37.5433	21.7157	23.6062	15.7381	15.6983	10.3377	15.6469	16.0248	19.8404	10.186	19.2153	28.7429	29.351	20.505	18.3082	11.9558	8.84042	8.8043	8.17102	13.0826	15.5163	19.8066	12.259	7.3829	7.70244	13.5125	12.175	5.88257	15.2149	24.3289	3.87009	10.7966	27.2288	4.54295	33.0534	12.3015	13.461	12.9133	4.25867	5.48008	31.8443	19.9305	9.40921	12.8369	25.2794	22.208
ENSG00000018869	1.38608	1.24803	1.43445	0.880343	2.46268	2.80589	0.857274	0.970841	1.62495	0.498786	0.474244	0.10518	0.911832	3.36182	3.71656	0.367785	0.795725	1.05386	0	1.44415	0.946929	0.101207	0	0.357424	0.379273	1.68663	0.439034	2.43879	2.51387	0.762756	0.247033	0	0.655179	0	0.517661	0	0.111387	0	0	3.63812	0.99644	1.23112	1.23788	0	0.935657	1.48471	0.59828	0	1.64141
ENSG00000019144	23.4642	35.7535	24.7033	25.7455	42.8358	6.1725	20.0153	45.7624	5.09566	43.5977	26.8791	21.7115	24.7798	24.3087	17.9778	61.6181	19.1484	22.2966	18.7183	25.6045	39.2738	23.1497	28.3113	55.0684	23.6067	26.4184	23.3259	24.6209	18.0268	17.4167	15.5518	25.3435	40.9798	22.8904	20.9828	30.6963	21.1583	14.5866	28.1475	13.4383	10.5257	7.93641	8.55146	34.757	55.6697	18.8183	62.8957	15.9032	28.303
ENSG00000019169	0.163554	0.0961662	4.68381	1.48774	1.11987	0.155519	0.0925904	0.915067	0.279552	0.535384	4.45582	0.725656	4.007	0.0585637	0.250673	1.78936	0.111235	1.89034	2.25605	0.502085	0.249293	1.7697	1.12999	0.733975	3.68435	0.816336	4.32088	1.97612	5.46209	1.57157	1.40124	2.11151	3.99399	10.4397	0.435609	9.23465	4.03866	0.0977102	12.482	5.21192	0	0.132745	2.37073	0.967243	0.674503	1.6849	0.701771	0.399682	3.34934
ENSG00000019186	0	0	0	0.222027	0.688652	0.161191	0.0482447	0	0	0	0	1.31278	0.310298	0	0	0	0	0.249299	1.19132	0	0	0.147652	0	0.071053	0	0	0.610847	0	0.688853	0.991037	0.227301	0	0	0	0.0866172	0.379029	0	0	0	0	0.789326	0	8.09559	0	0	0	0	0	0
ENSG00000019485	0.920372	3.35881	2.29362	0.843811	2.79482	0.243262	3.10453	3.1455	1.16603	2.56741	1.16231	2.03691	1.51646	1.05514	5.44002	4.78741	4.88164	0.795889	2.42466	1.98381	1.56664	0.920103	4.03094	2.05971	0.433701	2.80075	1.8002	1.43784	1.70068	4.25004	1.52436	0.576157	3.61251	5.69566	1.53407	2.55542	0.788238	3.18557	5.08809	0.637198	1.59963	1.48657	2.69009	3.37871	3.86283	1.2655	3.66076	0.799761	3.02287
ENSG00000019549	66.0886	26.5056	8.24972	31.559	10.0772	6.81025	33.7039	19.1595	37.317	15.514	19.4511	13.1067	8.73221	79.8557	32.4003	6.01974	45.0974	13.1491	31.8458	29.9792	11.097	29.3684	16.8853	10.5289	1.60873	53.9657	7.73572	63.5489	9.58552	24.2702	17.9476	19.4079	85.1059	9.15731	33.0859	7.83871	7.99352	9.38487	54.6843	32.7163	44.2405	16.3521	11.6462	22.0533	140.668	19.4497	2.64117	41.349	20.3596
ENSG00000019582	287.186	545.074	1554.86	956.534	506.217	165.203	189.966	185.37	788.887	169.529	1910.81	472.727	563.15	154.151	1525.82	457.97	62.2862	4532.32	1409.88	1158.86	323.502	263.069	362.403	224.151	1186.9	1572.14	1123.41	1701.56	2962.35	262.894	636.215	299.738	913.662	715.912	3607.29	209.228	4038.82	2369.99	6483.43	4723.19	5697.73	153.903	446.628	160.217	188.085	1585.53	1083.07	723.254	457.143
ENSG00000019991	0.669724	0.583736	0.967343	0.748957	0.875166	0.280191	0.264613	0	2.15079	0.508202	0.724889	0.817663	0.75503	1.96349	0.884729	0.60338	0.0992925	2.00231	0.514515	1.15601	0.313225	0.580165	0.921305	0.783453	1.06682	1.4478	0.923689	0.376216	0.71473	0	0.667424	2.78984	1.68395	2.63219	1.99057	7.30661	1.39911	0.443378	3.94566	1.57757	0	0	1.56295	0.332229	0.935287	0.971695	0.393146	1.71511	2.8315
ENSG00000019995	4.98184	10.5097	3.80496	8.84529	6.50457	4.68993	7.92644	6.60523	13.5419	5.52953	4.45393	7.05482	9.9054	5.2006	9.57396	10.4642	7.31912	8.70547	5.01262	5.9097	5.71324	7.69704	5.8528	6.71931	6.12914	10.43	6.95593	8.57357	5.07729	7.57369	5.96516	16.6217	4.41004	4.84093	5.45234	6.20133	6.63143	5.0541	5.68806	8.1471	7.73054	6.97943	12.2521	6.03453	13.12	5.27655	8.15484	6.85465	4.80748
ENSG00000020129	7.79403	16.0043	23.3123	28.8417	13.1835	15.4104	23.0445	12.4818	15.5614	18.9686	11.6487	21.65	9.18717	17.2882	14.7878	10.4964	9.5166	13.6182	12.3682	13.156	9.93853	8.881	56.9517	8.4501	4.66791	17.7618	9.36544	14.4275	10.0798	25.0936	9.87227	49.2592	17.4796	32.4007	7.09259	8.66519	24.7618	16.1282	9.99201	7.41312	12.898	5.91819	16.7113	24.9723	25.7154	15.3997	5.29623	9.72373	59.1662
ENSG00000020181	8.79733	2.43594	24.6623	4.71996	13.9807	0.889868	1.50221	11.1123	2.91873	8.37618	1.83329	12.1504	5.68302	15.44	5.68616	8.32806	3.559	8.20252	1.49982	4.90906	4.83709	3.36021	7.4057	7.79369	1.11252	2.5591	1.81636	6.28199	6.99474	1.83166	11.1448	6.94003	8.2312	8.33794	3.22166	4.41764	3.90253	1.85409	1.6976	6.08264	2.06406	0.898672	0.819673	7.05137	19.6675	1.74504	3.89029	2.93339	13.0357
ENSG00000020256	8.62273	22.5387	9.682	12.0831	8.1523	11.5637	8.55308	25.2236	3.84817	10.1742	5.23197	7.75593	9.01444	19.5236	13.1873	9.64747	19.9544	10.2212	16.0879	12.7199	9.73958	9.63707	24.6728	12.2829	13.5978	18.4533	4.94861	7.32691	9.33929	13.2382	5.29316	19.0411	15.421	17.0492	14.7316	11.7418	7.76896	7.56835	10.8162	17.2097	17.5939	3.64541	16.4894	18.9856	12.6768	9.276	19.2239	11.1719	28.8213
ENSG00000020426	213.904	244.242	87.4167	216.35	216.959	135.949	47.469	181.98	235.36	293.23	103.789	247.436	153.101	167.598	127.355	199.435	215.895	182.427	177.649	116.272	88.3202	190.078	147.166	165.066	106.929	120.653	73.1257	154.682	154.295	63.775	46.2516	344.437	562.223	108.665	171.519	318.448	53.2606	261.666	52.287	156.803	185.107	140.51	168.815	109.746	127.379	134.655	165.01	118.878	116.289
ENSG00000020577	25.8684	39.908	33.1422	37.2256	41.5034	13.1853	3.87479	34.2605	9.84245	26.9851	21.4155	68.8162	9.0632	68.3011	38.4105	23.9026	19.8765	41.6898	32.2089	26.4584	20.2889	16.2279	73.4091	71.052	26.7016	39.9741	7.2856	12.671	28.6286	9.00917	6.24969	70.6564	66.8231	12.481	31.4997	37.529	6.01979	22.8996	26.8786	31.8635	18.9715	15.0366	27.6367	14.3933	66.9756	20.4995	33.9674	13.2077	24.298
ENSG00000020633	35.2711	40.5869	19.9691	33.8927	11.9089	33.5335	50.6954	17.2911	58.2027	36.7381	21.5058	19.6249	5.99034	18.6572	5.61275	41.964	116.825	12.3824	31.2817	35.824	3.35398	19.3747	81.2419	6.61527	7.00501	65.2034	13.7266	3.93558	26.1875	37.2227	13.5049	86.7801	11.1486	19.5333	18.46	20.627	22.6119	23.8066	17.7701	22.0265	20.8493	23.9883	33.1664	9.89883	18.0984	38.0145	11.0135	17.0181	116.755
ENSG00000020922	6.66327	2.07137	1.94775	2.41633	3.56938	2.87511	3.58796	1.22192	2.51487	1.67294	9.30925	3.88657	1.802	2.01674	2.6426	8.51119	5.13365	1.022	0.989714	3.76724	5.27944	1.48143	3.76079	2.45203	3.01419	2.50173	2.70344	2.69521	2.51578	2.41079	2.49448	3.39681	2.45868	2.63586	3.98442	4.81875	3.62504	2.26909	1.11595	2.68338	6.24898	3.24424	2.26309	2.80681	7.3209	2.05232	2.88307	3.37381	3.43967
ENSG00000021300	5.29199	197.28	223.7	35.2268	61.4216	3.12975	2.178	156.894	1.13589	21.4061	115.39	0.946823	123.489	9.80887	11.5402	13.431	4.45378	91.2031	15.3613	10.8032	88.3901	1.29112	28.5354	21.3287	117.424	4.56712	14.7713	107.669	20.7134	4.10303	83.5344	27.222	30.8398	12.0753	4.47834	58.661	12.1879	97.5889	46.4369	5.58592	2.65334	11.5446	11.7529	265.311	9.49623	10.4188	35.2009	33.7792	28.6865
ENSG00000021355	8.80781	34.0271	23.4494	26.938	35.5657	18.1413	37.2792	31.7512	37.1371	11.5413	64.581	15.6826	84.5876	20.5146	21.1494	15.2806	0.878253	33.8711	21.5829	9.21769	16.1806	18.2743	32.4412	15.31	20.262	41.9922	35.8488	35.5116	53.6238	58.6946	37.7336	20.6626	64.2846	15.37	24.7087	15.6729	16.1655	32.5717	32.1309	38.9843	22.4505	18.5673	25.5871	39.3729	32.7832	34.6773	33.7662	15.7553	16.0733
ENSG00000021461	2.04223	1.12911	0.236428	0.568492	0.331807	2.44611	0.324156	1.06282	0	1.17655	0.596701	0.400691	0.544402	1.78096	1.01832	0.583121	0	0.770341	0.755422	0.191823	0.909957	0.38557	1.08781	1.33637	0.930126	2.31057	0.747518	0.623821	0.849661	0.281092	0.208106	1.91886	0.213088	0	0.286164	2.80411	2.07965	0.825432	0	1.34194	0.739026	1.05681	0.383805	0.41356	1.10453	0.976617	1.09898	0.462822	0.272456
ENSG00000021488	1.15392	0	1.55645	0	0.239528	0.685891	0.141433	0.450258	0.768507	0.384406	0.817521	0.280835	0.348603	0.684425	0.167638	1.35636	0.385131	0.200072	0.620536	0.347166	0.910823	0.732237	0.480464	0.262736	0.438606	0.248537	0.81304	1.27549	0.529824	1.37027	0.62641	0.402156	0.622013	0	0.218066	3.59879	0.579676	0.359205	0	1.99446	2.94421	4.20452	0	0.403762	0.407432	0	8.16152	0.40877	0.224149
ENSG00000021574	5.44225	7.09701	1.57722	2.73917	8.82956	6.86876	8.14568	2.34146	4.50213	5.41842	4.88723	6.94538	3.70151	5.16662	6.8635	8.95136	15.9503	4.75459	6.9769	4.74528	4.45034	4.4722	4.72502	8.00394	4.72024	3.59726	2.76491	4.88602	2.30383	2.73879	3.48231	1.03384	5.74649	1.85956	4.23697	10.5348	3.0936	5.07806	2.85356	5.01704	6.66197	1.96204	4.27321	5.90599	9.31871	5.59887	2.14046	4.54261	1.27218
ENSG00000021645	8.71613	5.24255	19.5872	25.586	18.7938	0.571602	0.943349	1.12273	3.64363	32.4377	8.78833	3.93692	0	0.212403	2.95768	0.618566	0.849885	8.8822	4.57628	11.3065	5.534	14.8991	4.36773	3.72617	0.081167	1.05904	3.28289	0.227688	0.569738	0	0.3647	0.202912	0.879351	0.845126	1.21927	7.09852	13.2133	85.7045	0.140227	0	3.95764	0	5.26548	18.0221	0.349001	8.67188	1.8336	0.557945	0.450449
ENSG00000021762	9.25535	22.4761	25.2826	88.1942	13.4724	5.41205	17.0522	9.9983	9.07387	60.6631	16.5982	37.0413	19.4146	5.69737	20.3967	3.66993	20.6638	20.1232	19.7454	28.575	15.8381	3.37789	21.6472	6.83174	5.20911	37.0814	29.3693	19.5643	23.9235	8.83079	9.68123	32.09	31.5907	41.6837	14.7562	21.2997	17.867	15.5639	94.553	19.519	35.4618	10.8733	21.3238	20.9055	23.1005	27.6215	48.9824	6.96377	38.3485
ENSG00000021776	3.14028	8.80529	15.5426	8.61933	7.88202	7.99752	16.1555	13.5534	30.9999	4.14833	6.17197	2.34399	9.33141	8.3585	7.14227	18.0841	4.89652	12.9626	6.0441	5.84546	9.20147	7.21573	16.976	7.30362	3.92859	11.4886	11.6769	22.9735	11.0755	8.57173	9.61333	9.43829	2.13005	4.30972	10.6291	8.7196	10.6573	8.4726	32.0966	9.77023	17.4541	3.76906	5.45124	11.5057	13.4576	9.89342	5.48291	9.66384	31.8217
ENSG00000021826	6.69603	0.631934	9.11278	0.762177	5.49702	0.946008	1.73044	1.18529	3.67597	15.0419	8.51065	12.523	1.30393	17.7959	0.286555	6.92502	24.4048	20.2101	1.75265	4.00792	7.26332	0.905938	20.6423	32.6797	0.406456	10.0204	1.44399	2.72964	8.63159	3.88684	2.52265	0	44.3454	3.64031	20.1245	11.1949	8.0858	0.0890989	10.3604	11.4243	3.37333	1.95165	7.02638	7.87742	29.3624	2.98055	5.24255	1.69555	8.60668
ENSG00000022267	4.65899	2.76776	3.76102	5.23288	8.0512	1.06332	4.06141	3.65014	5.19291	0.462352	2.1019	7.85936	10.401	8.97779	8.69292	5.45615	36.1766	1.66445	3.5833	2.91033	8.37772	13.8209	2.78586	10.8847	4.74	2.48628	3.17702	2.73364	3.65718	3.44009	3.7059	4.66219	14.783	2.02169	5.01401	2.28038	6.23918	1.62503	2.72289	1.98561	1.2065	2.40674	1.78022	5.20435	1.13488	1.34017	10.6113	7.37593	1.76819
ENSG00000022277	33.8154	135.606	59.2455	83.3338	30.3967	64.0391	91.9731	109.864	67.1687	53.7803	40.4939	77.5382	23.8449	58.7181	39.9324	63.1085	19.2299	29.7996	61.7923	46.2468	28.6433	32.7458	77.1472	53.578	28.3194	116.838	47.8214	82.6768	40.7058	74.9937	36.8928	288.975	57.6523	144.233	53.3928	35.7456	30.5077	49.0236	185.159	78.4081	69.615	31.9066	87.5407	63.6626	53.7714	53.7013	110.983	24.0907	154.554
ENSG00000022556	1.58799	11.7203	2.72867	2.11104	0.129138	2.58493	1.06843	0.965678	0.99554	2.83128	1.96352	1.98982	4.37895	8.307	1.89201	3.36757	1.92548	5.61745	3.88947	1.26793	4.95578	5.57014	1.34192	0.214596	6.99797	0	6.17439	1.60877	12.1301	11.6932	4.82237	2.4106	2.14288	0	3.86906	5.00518	1.69193	0.567616	0.527066	5.45365	1.08244	0.767504	5.54016	1.58186	0.921395	1.38395	2.70229	2.19539	0.547419
ENSG00000022567	2.20805	2.44482	6.47942	5.74074	2.46821	2.72614	6.47154	3.49529	1.113	3.12115	3.09602	3.05513	0.960015	3.81233	5.03804	4.74516	16.3644	2.1735	1.48863	2.6196	1.67461	3.53881	16.2618	1.92237	4.94523	3.01548	2.55096	1.62193	1.99752	7.09631	3.08777	8.09558	2.36882	4.51881	1.91896	2.42017	3.48234	3.09126	1.92564	2.72311	3.30676	0.954019	4.08485	1.70709	3.02526	3.22912	1.89217	3.1098	5.05097
ENSG00000022840	87.2898	76.1494	76.1734	96.7228	48.1587	56.3461	90.4792	83.8341	212.419	103.725	50.0719	69.0166	57.0212	62.5205	51.1563	54.369	46.0712	100.822	75.372	80.3364	63.4889	40.0918	124.952	67.8929	60.6973	135.632	81.7475	120.628	83.7483	69.6972	58.2436	246.375	202.904	137.923	54.1701	32.945	86.3149	32.8344	334.362	61.242	55.5025	97.7212	72.5714	82.457	78.1989	91.5419	82.1792	65.798	192.51
ENSG00000022976	15.6521	9.01991	9.14896	9.11844	6.52156	4.78289	6.06984	9.07527	11.6436	13.0609	4.8126	6.77645	4.97886	9.70806	7.96543	7.85068	2.14878	8.587	10.7424	6.78625	4.78034	6.53263	8.05472	4.79455	3.34021	13.3922	4.53963	9.53872	10.455	2.46798	4.36484	9.00278	12.2382	7.77063	4.99859	4.03693	9.72664	9.46155	3.62459	9.93982	11.7969	7.20425	6.89105	8.28338	7.68926	2.74691	11.6105	7.6345	11.5763
ENSG00000023041	6.08398	11.4205	2.98168	8.27047	5.78735	12.6571	18.2911	12.4568	36.8986	7.46909	7.40693	12.9252	3.20651	5.65196	6.61139	15.208	11.7766	4.98627	7.07887	17.1608	5.82045	6.0708	5.27451	7.26813	11.4532	16.8521	9.71561	4.3728	6.49329	7.17187	5.92378	25.0088	19.3967	14.1313	10.5699	6.4501	15.6319	5.60669	13.0665	7.89743	18.9487	10.0569	14.338	6.58262	17.0948	9.78893	14.7676	9.2311	4.19388
ENSG00000023171	0.466248	0.443101	0.743831	0.376315	3.37993	80.3124	3.72983	0.537481	0.602847	0.145979	0.468038	0.76337	1.27159	0.37218	0.729928	1.19001	0.867635	1.11824	0.38503	1.17833	0.290003	1.32924	0.970313	2.65497	0.831209	0.7625	0.247109	0.231464	1.45898	0.233211	0.526797	3.29448	1.48718	1.71276	1.24671	8.46777	27.4597	0.562605	1.70854	0.601214	0.899643	0.0544799	0.433414	1.04814	0.159778	1.05987	1.14949	0.572125	1.36037
ENSG00000023191	47.292	111.165	170.923	217.687	84.8467	74.3677	94.1268	71.9336	24.6179	167.221	82.7398	83.172	121.152	32.7415	102.576	108.588	66.9559	87.929	83.6822	75.3714	83.2775	38.9561	217.765	58.4854	134.362	286.254	94.4959	75.9798	79.2783	120.742	95.2591	248.382	140.972	846.193	81.8482	88.4594	73.5757	77.2803	300.298	57.8398	91.1747	33.2334	82.5503	157.626	183.065	94.8692	84.3447	31.5399	167.96
ENSG00000023228	18.5785	67.5653	16.8792	17.1716	20.8118	27.7275	64.8547	24.3381	40.5607	31.2524	23.3291	25.6415	16.1035	24.8803	25.259	22.2398	27.1194	24.1712	30.6918	21.1098	18.0548	14.2246	32.2305	22.8441	19.3834	33.3695	9.30341	20.9426	20.2864	20.0647	18.1069	15.7837	27.0158	21.6431	20.7434	27.1059	18.5552	20.6187	20.0794	23.4557	30.0151	16.9938	13.1474	20.5823	32.6341	26.8233	16.0601	21.4864	31.6042
ENSG00000023287	9.33712	6.97826	2.74223	8.64484	16.5421	5.9711	10.7977	7.39367	20.557	5.57361	23.1908	18.0199	8.33776	9.24313	13.6994	14.307	5.08246	2.26678	14.3355	4.69336	13.5623	7.65177	7.46917	7.74445	3.05828	6.26937	8.93798	15.5414	2.03704	3.87715	7.10431	2.89968	22.3196	3.16466	9.44152	5.57907	18.6244	3.99879	3.19497	7.6019	7.85021	31.9146	8.39138	4.43606	29.9723	13.5903	5.64561	17.4334	4.17796
ENSG00000023318	8.39479	10.7308	14.8421	16.9763	13.9625	13.0512	21.3597	19.8358	17.4994	13.6254	12.3393	11.1364	10.859	11.7089	20.2575	6.41344	9.88995	18.1461	16.0557	6.98148	9.95433	10.3871	11.2473	19.0548	8.66808	21.9744	8.25093	6.859	9.28594	8.81481	12.5063	10.8373	9.94132	8.97527	8.73314	12.8728	12.8858	16.4014	14.0766	10.8375	11.7331	12.1339	10.6289	13.4306	12.1464	8.15527	6.82139	11.6083	27.1974
ENSG00000023330	12.2868	30.9077	33.3076	58.8987	10.394	18.3919	52.0867	50.7741	55.0083	16.444	23.6562	19.0519	18.1989	19.2721	13.3404	26.8945	12.4669	22.0035	28.8432	22.0445	16.817	16.1546	93.8408	17.2094	13.8579	40.3572	23.156	15.5435	31.4014	29.6629	22.7784	88.9127	19.5194	92.7385	14.4733	31.613	38.5984	16.8693	34.0244	25.5839	18.4451	10.0658	20.1912	17.47	35.8521	50.4589	20.3108	16.2878	95.0781
ENSG00000023445	1.41016	1.88925	0.293828	0.258486	1.10923	1.4086	1.26141	0.276922	2.15654	0.74864	8.47708	1.29172	1.7156	1.72045	2.03469	2.10468	0.475874	4.09503	77.1674	2.14468	3.43385	0.978871	0.783113	2.51988	11.4177	3.1618	2.96822	2.23018	2.76016	0.676962	3.49054	0.429985	3.81725	0	14.5484	1.03174	6.37883	3.28761	1.85666	2.58175	8.76305	1.60121	1.47989	0.954013	2.25482	2.62479	3.0748	2.98196	0.809397
ENSG00000023516	2.5047	2.38344	2.73189	3.30932	6.51981	1.9924	15.7274	5.5949	2.93162	2.08156	4.11781	3.65283	4.11954	3.35931	2.86716	9.41113	2.50542	3.25061	1.14196	2.68357	4.88328	2.94794	0.893598	6.07447	4.23615	3.34125	1.50817	2.66558	0.871098	1.86164	2.79663	1.45364	2.23573	1.00832	7.09196	4.20752	3.02485	4.15291	0.998109	1.59882	4.86848	1.24093	3.24346	2.27972	2.07518	1.49028	1.6644	4.25348	2.63618
ENSG00000023572	28.7274	54.4216	14.6972	20.5266	22.69	21.6285	37.6603	15.8243	39.9743	29.5395	25.5968	34.9169	10.5261	17.8868	21.7085	15.1422	32.4093	17.5697	32.5808	21.9393	10.9396	16.2853	23.6076	10.4339	10.8202	21.8982	13.617	14.0614	18.9315	13.1035	12.108	42.86	27.3299	23.4836	12.9144	35.0942	26.1622	23.0897	6.03269	32.896	24.4914	16.1468	17.1957	15.1031	28.9115	67.0719	15.7181	27.1052	40.4801
ENSG00000023608	9.15698	7.62383	2.56303	5.0134	5.5081	2.66966	10.246	3.73457	5.46726	7.96921	3.86048	4.24267	2.87928	7.00738	3.2554	8.78317	4.42524	1.42433	3.99657	1.68429	5.49422	4.66212	3.38669	7.08418	2.49129	4.3111	4.65312	12.2976	4.75813	1.63303	3.61761	2.71694	6.70933	1.53669	6.95346	5.40451	5.82604	4.27796	7.35665	9.27125	7.51177	3.24594	3.29852	4.41367	11.7816	2.8982	3.33186	4.65605	2.68509
ENSG00000023697	244.639	605.178	177.844	410.514	191.226	446.963	119.101	768.266	496.495	432.818	216.277	225.269	227.761	292.29	429.941	99.3088	355.634	244.732	439.934	475.662	199.985	270.947	460.496	131.288	121.019	460.697	96.6436	406.849	298.774	218.538	54.8824	389.75	578.321	666.992	158.947	189.137	149.405	239.567	424.949	251.659	593.234	134.644	323.273	210.189	259.692	430.123	467.814	135.82	562.7
ENSG00000023734	45.3952	57.4354	39.5792	59.4953	43.9045	71.1728	147.99	67.701	190.525	83.9152	38.6776	40.64	24.2647	66.1099	31.9546	61.3382	57.937	30.2982	51.5415	46.5099	27.1177	34.4414	156.876	43.2828	27.9159	139.096	39.3935	66.3417	46.8436	61.6539	44.0962	80.1237	54.6291	74.7025	32.5146	41.3816	42.0017	49.463	90.0863	30.447	60.6148	38.4861	56.2592	38.5043	88.4168	62.2712	49.1293	36.7299	160.309
ENSG00000023839	1.09699	9.53005	1.92126	2.82231	2.53304	10.1515	9.57688	3.27547	2.64538	6.41759	6.03008	5.75732	1.08815	8.7693	1.74701	6.3969	5.83482	2.30063	3.98999	8.7893	8.6116	9.33502	24.5266	0.0309557	2.24759	12.4674	1.7311	1.98111	3.8708	5.67446	2.72338	21.3616	3.41155	5.34301	3.12914	1.84176	9.72842	3.77893	2.32286	2.41053	3.54005	2.27157	4.65032	2.30757	11.4557	6.45694	8.50632	5.80817	20.5908
ENSG00000023892	7.5119	1.11085	4.50001	2.13178	0.768137	1.67973	2.79008	1.07792	4.50821	4.21754	2.21361	3.35924	9.06207	4.65175	3.17784	7.51354	0.419477	4.54584	3.40056	3.80789	1.64684	2.09521	1.14159	1.37423	5.37668	3.89527	7.23725	12.4426	6.69249	2.95827	5.56637	24.1512	3.24705	4.7228	6.27355	2.45379	5.10496	1.88837	6.64285	18.7146	0.911732	8.5141	3.74547	2.74449	0.764236	4.21592	7.13437	3.47403	1.75182
ENSG00000023902	22.4776	19.6798	23.0725	5.25227	25.6611	16.3647	57.7871	7.66745	21.0677	12.2297	20.0515	23.6512	7.66138	10.1157	12.8834	28.8539	21.6431	13.8014	20.296	27.519	11.8775	10.5847	18.3452	14.2815	16.8397	13.7656	25.2177	28.7096	40.539	14.7902	16.6898	57.6942	45.6714	15.0794	32.3118	9.43279	23.5487	6.16475	43.7777	23.7684	6.23065	10.6594	16.1549	27.2285	13.5896	13.2242	21.8833	42.3825	63.8413
ENSG00000023909	3.92591	5.66115	3.18496	7.08524	2.37671	13.9773	5.03769	4.2386	1.2863	2.34178	4.37668	5.2805	3.28137	3.99858	1.93276	2.9432	9.15948	1.64862	4.24089	3.71538	5.12309	3.40267	2.05091	5.44884	6.21699	2.63933	6.09964	1.61621	5.28209	7.41363	3.42605	4.60166	4.16358	0	2.99233	3.99541	4.90234	2.15271	0.801927	3.49334	4.9516	1.41901	2.04222	1.51993	5.0275	7.81265	2.16499	3.07596	5.80163
ENSG00000024048	4.68627	4.77643	3.64376	2.2246	7.03698	4.42825	8.22143	5.39173	6.66515	6.37903	5.11733	3.04688	2.80914	6.65875	5.26908	8.4915	6.09565	3.51068	2.47717	4.50231	4.57296	5.50433	7.63272	6.84972	5.02341	3.5394	3.62892	5.81663	3.06095	3.34835	4.5965	2.38641	7.5284	8.80799	5.47175	2.95636	3.83907	4.32154	5.27802	4.03569	7.86989	7.66332	4.46096	3.24971	9.98877	5.95565	7.95402	3.97765	5.76867
ENSG00000024422	8.68765	5.08263	39.1158	61.9741	13.131	29.808	13.6088	93.3185	51.1473	11.1127	20.0051	20.8619	40.539	10.5462	12.7186	4.17135	53.9672	24.9225	16.5004	21.088	15.2535	16.1254	26.6781	41.5687	3.82195	32.8979	24.9344	52.8686	37.2934	53.2779	37.0958	24.6134	42.4056	113.056	30.0285	47.8864	11.1331	20.9699	61.0419	21.2889	23.1279	7.75738	58.5701	34.1326	110.231	5.64153	11.5542	28.6257	47.9479
ENSG00000024526	1.61615	1.23636	1.16996	2.60063	2.85269	3.8909	7.83435	0.741475	2.88813	2.87653	1.55489	2.16987	0.681564	4.41981	0.873067	3.45668	2.27499	0.239362	1.71212	1.74186	1.87794	3.97715	1.94362	2.5271	2.65719	0.601854	0.374857	0.495182	1.39645	0.929106	3.25031	0	1.98886	0	2.20182	2.42891	2.0753	2.08368	1.36839	0.880188	6.16046	0.164669	0.522485	0.870902	5.00357	4.15779	0.273296	1.56915	2.18194
ENSG00000024862	3.20935	2.75659	9.19897	9.92835	5.53878	7.58704	6.9662	9.09896	9.03521	3.54317	4.38238	6.10149	3.52343	12.5059	5.24233	5.94967	3.34757	5.08248	3.20158	5.50821	5.54514	6.29176	4.14352	9.35915	5.62352	12.9425	4.76964	8.02657	5.33444	3.57621	4.84416	10.0635	5.76374	6.57029	6.29113	2.66283	7.57831	7.5096	7.58889	8.43384	4.20863	2.13925	4.51082	4.55039	4.65434	5.97142	4.88347	5.12966	6.76963
ENSG00000025039	6.11902	19.5548	14.0549	28.67	8.95715	24.0239	24.7533	34.819	44.6868	33.0669	11.3578	18.9577	4.51858	10.0756	11.0007	25.6966	35.5774	6.25226	11.5298	16.4331	7.78656	15.9712	30.887	14.8792	12.8786	37.1368	5.99988	8.03753	13.5039	9.95182	4.43051	59.2615	12.3289	27.0242	6.00807	23.8073	7.39299	18.2792	31.2556	8.92484	15.8941	6.38368	13.4148	10.094	7.52002	17.469	4.96553	4.43034	43.0653
ENSG00000025156	1.09117	4.02645	3.35392	2.62095	2.80374	3.43163	3.38385	5.06397	4.78704	2.84458	2.07857	3.77551	1.56478	3.9781	2.02817	3.8422	1.24577	2.52861	2.70433	1.30865	4.00676	4.47512	1.61859	3.78456	2.72599	3.25398	4.44889	5.61514	2.54624	2.64633	1.87774	2.03358	3.25574	1.60616	5.01868	1.07508	1.33456	3.81661	2.29038	5.55947	7.80394	2.62721	2.76491	2.64943	2.65085	3.86699	2.89754	2.62145	6.56184
ENSG00000025293	22.1256	18.203	8.67682	12.8804	18.5613	15.292	10.8755	10.0375	5.73632	18.3259	5.88486	21.4558	8.43946	18.2743	23.8928	14.4925	19.9519	7.82147	8.09334	10.0409	8.11857	12.1881	15.0061	14.8235	10.4863	12.3336	3.53937	9.30705	5.57968	11.4105	4.35526	26.1536	38.5441	6.78948	13.8498	9.64982	5.19501	10.2258	6.52544	8.7582	17.8703	20.2364	5.23616	9.3587	13.3039	17.4156	6.0129	17.7599	17.0234
ENSG00000025423	1.25342	0.44401	2.64068	0.399337	0.144175	0	1.96225	0.888759	0.194216	0.676933	0.989991	0.404355	0.207511	0.238001	1.04968	0.724286	0.492739	0.195841	1.83879	0.205113	1.51405	1.69288	2.36049	0.401862	0.519711	1.59452	0.663115	0.857213	0.14963	0.316446	0.491057	0	0	0	0.275556	1.31736	0.451273	0.375563	0	1.42034	0	0	0	0.425384	1.38392	1.87949	0	1.07417	0
ENSG00000025434	8.56984	6.81503	13.8937	10.3709	8.76007	5.95608	10.9764	6.77728	15.6042	10.5554	11.6211	10.0788	13.2877	4.84677	18.3762	12.5242	2.90742	11.2419	16.336	9.36695	9.98703	2.89147	21.3405	12.468	15.9728	10.1555	15.9026	12.2561	14.6466	7.26913	4.75864	15.1412	39.6857	16.4849	18.9444	8.10624	6.81925	18.3127	25.8384	30.843	3.41011	8.56366	6.52796	14.1728	11.6539	8.53163	19.6109	6.96572	26.8258
ENSG00000025708	7.03485	38.6775	48.9742	81.7051	12.4946	29.9886	32.6298	7.69119	19.0165	16.3077	36.6866	35.0068	68.8212	5.86317	34.4513	11.9267	16.9218	91.0035	146.479	38.6745	4.46555	23.9378	14.1899	5.14371	72.3448	117.567	104.498	21.6577	138.885	140.04	84.1896	89.6976	60.324	197.646	60.7745	16.9347	75.7249	17.5839	87.4669	81.7483	48.3067	11.3704	90.9378	11.098	25.6647	19.6396	25.1256	12.5436	21.2004
ENSG00000025770	62.5179	46.4655	29.0124	45.7297	21.2716	27.608	28.8703	146.505	12.9379	66.1686	19.6488	35.7694	23.4624	20.8899	45.2057	45.6722	25.6012	33.0252	97.2761	62.6203	36.8045	35.1141	52.7374	21.0573	37.4879	68.6331	24.8126	30.9663	30.7676	34.4527	13.9528	166.708	36.2665	85.9683	30.546	52.0843	30.5699	33.9974	96.457	74.1583	28.8266	37.5432	17.5578	45.8806	36.9422	43.5225	44.166	20.9653	48.3067
ENSG00000025772	5.15714	31.1696	23.9435	24.3492	8.03438	19.3158	32.4546	18.4974	24.4838	18.6411	11.0435	19.6385	6.2638	12.1853	12.9013	5.53693	5.60036	9.79003	10.8508	8.89909	9.20814	9.19798	22.4886	9.11786	6.15288	15.311	11.7087	20.953	11.9631	22.7962	10.6286	29.6099	11.025	23.9313	6.15865	11.1809	11.2221	11.8919	18.7284	13.6399	9.59206	7.35841	10.7687	14.8064	15.8559	16.2533	7.94946	7.51682	49.5396
ENSG00000025796	17.6273	22.0329	11.7806	25.0938	22.1046	32.0322	57.9101	23.1842	42.0907	14.7376	15.7941	32.3045	19.694	25.7323	15.0444	32.8214	28.5303	24.9862	22.6896	15.5843	34.7798	22.9239	18.3121	28.1753	35.6488	26.8041	20.67	25.5477	24.7343	19.1902	14.58	17.3221	22.6177	14.917	17.9285	16.312	12.5583	37.6053	19.3757	14.3437	43.6848	8.59658	26.5192	12.661	52.1537	25.4654	9.41522	27.4635	48.9125
ENSG00000025800	12.5951	19.0047	21.2287	25.5902	21.9135	17.831	18.9042	14.9072	18.2519	28.7883	14.8912	19.3175	14.0274	22.9278	15.9217	16.0447	29.0884	18.3581	22.3502	14.6594	13.6238	11.8354	47.5512	19.2871	8.20816	22.1163	10.7585	12.576	15.2854	25.0268	11.3594	15.7643	20.6978	13.2144	14.7628	12.7633	17.0001	18.8249	15.9585	12.5896	17.9902	9.26437	28.2985	24.0008	21.4934	26.7145	3.37313	13.1313	38.6814
ENSG00000026025	461.639	3165.24	1297.05	1428.72	827.903	274.166	1214.58	2148.66	5289.82	1250.25	763.127	1001.6	296.595	686.93	2098.36	1333.41	896.577	695.157	3033.47	1412.31	329.757	1117.71	3815.93	1145.81	646.895	3745.11	642.295	2871.82	657.826	1038	582.185	3727.17	1187.58	774.335	1244.76	3162.49	884.768	1163.72	4110.56	3301.65	2070.64	668.569	4159.08	978.444	4563.99	666.703	2129.34	591.064	2140.65
ENSG00000026036	3.61439	1.83583	1.81692	0.40611	0.355978	1.21776	3.28956	2.43366	0.857055	3.84959	1.27076	1.31853	1.68555	3.19026	4.8947e-07	1.4431	0.824893	0.82106	1.91724	2.21113	1.98893	1.72922	3.17847	0.573955	2.19783	0.655847	3.15377	2.20505	1.43541	2.48879	1.88144	2.98698	1.16519	4.41266	2.02945	4.72392	4.75404	1.96908	0.802936	2.8407	1.03599	2.24821	3.14023	3.53647	2.21388	2.4458	14.1369	1.98685	5.02299
ENSG00000026103	2.14529	3.86359	2.64953	11.5876	7.43223	2.87688	6.29671	24.7754	5.7461	5.7029	1.75353	2.0811	2.1689	2.25807	5.4973	4.87619	2.90993	7.29101	3.61384	2.81219	9.45242	2.3803	1.48461	12.6707	20.2752	8.46106	3.82582	2.86291	1.89427	1.42961	5.02875	3.94355	9.89697	4.55136	5.80723	3.91634	4.04177	3.36738	12.0445	1.73372	4.31498	1.55506	3.37406	3.60816	11.4606	1.76939	3.09324	3.31318	1.30049
ENSG00000026297	8.80721	17.569	47.9872	23.4686	7.72116	6.2036	10.674	31.2095	32.3658	25.9564	16.7096	17.185	20.1208	4.62059	21.5573	20.222	10.7548	13.4055	18.4703	23.3373	27.8276	11.0047	16.0384	7.03036	25.3501	35.4166	35.9122	15.7287	49.5942	6.48528	9.88593	19.4526	24.9762	33.6464	20.9548	14.2625	22.2714	14.2079	111.154	27.9941	11.2748	8.42191	4.8773	12.4053	4.9762	16.4531	24.139	28.1264	53.9217
ENSG00000026508	315.473	435.337	332.442	328.977	370.479	90.2373	34.7999	715.398	386.993	353.245	401.106	335.515	283.54	264.857	832.425	390.35	627.593	272.888	336.864	267.994	172.881	329.59	596.141	209.847	220.235	1389.27	222.692	293.478	221.057	297.874	165.907	75.4761	825.955	211.541	442.595	240.19	227.034	422.63	662.816	228.793	520.514	178.854	571.359	357.806	665.092	191.21	240.994	109.49	457.003
ENSG00000026559	1.68977	9.35696e-08	0.897053	5.8659e-08	0.213227	0.25881	0.208237	0	0	4.48341	0.293585	2.35362e-07	2.55403	1.37118	1.79628	2.27697e-07	1.90512	6.44898e-08	1.49118	0.404676	6.43111e-09	1.76812	1.11437	0.247102	0.39102	0.683788	0.200372	0	0	0.256575	0.335593	0.386268	0	6.17569	0.397447	0.350116	0.281726	0.47241	0	3.72701	0.428918	0.6369	3.57858	0.54711	0.645317	7.43587e-08	0.36174	0.407772	0.877179
ENSG00000026652	8.72658	15.588	8.4862	6.15828	3.68754	7.86522	0.58656	22.4641	13.5383	1.45494	4.40783	13.7752	19.085	7.65809	5.43444	48.855	44.0212	9.24428	3.33317	5.23817	8.69342	7.43039	2.61214	1.87442	11.2974	1.92426	8.76545	4.52825	15.2223	13.0592	2.77059	2.74823	7.76476	44.6785	10.2224	2.3955	9.40099	5.84232	7.24742	9.9398	35.5699	1.36468	15.3545	0.676803	0.592003	5.49533	1.55348	3.02541	8.68883
ENSG00000026751	0.384393	2.18775	3.02983	2.26354	1.2702	14.7258	30.1326	0.726455	8.21921	1.23835	2.31858	0.428543	3.9546	0.857857	15.4289	3.70648	0.723107	8.09144	10.7457	5.37506	0.796333	10.3502	1.26921	0.71924	13.8811	2.66427	3.78799	1.23559	16.0741	1.91743	6.99334	0.799399	8.04371	9.04729	14.1959	1.64905	9.00487	1.85334	8.41444	18.3468	1.27626	6.98502	2.67224	1.48215	1.86788	22.1555	3.8985	7.391	4.72566
ENSG00000026950	9.39503	7.59485	4.63001	10.517	16.6378	13.4176	10.2713	6.89962	11.6496	6.80514	14.7205	3.26519	4.61478	5.92202	15.4429	3.51633	8.68744	63.3742	15.0874	13.6494	12.8906	2.95897	9.63702	10.4359	65.4596	14.1482	6.95369	22.1225	9.47599	4.55046	9.85029	5.58435	47.1058	2.65645	35.1195	5.77644	15.847	8.73248	10.8216	16.4669	34.6153	3.6519	0.93541	8.28979	20.4902	17.0087	20.0691	24.7272	6.79482
ENSG00000027001	22.0939	50.8642	12.6434	21.8728	12.4688	17.5973	50.4987	35.8251	38.6056	11.4441	20.283	37.7573	20.4361	9.62159	17.012	44.1741	11.0218	23.5656	79.1803	49.2347	35.6015	12.1384	26.8439	18.7113	26.5428	47.7974	18.3157	38.3629	16.161	15.6433	10.5117	39.6482	42.4012	84.0221	17.487	16.9622	27.0654	31.221	14.5353	31.8245	31.2668	31.8044	6.99102	52.0281	31.6975	33.0556	41.2298	36.6918	25.0082
ENSG00000027075	35.22	50.5898	41.9454	151.046	21.5399	42.7189	16.8316	88.2772	7.08478	50.5612	13.9181	32.7344	55.9663	34.7036	183.332	21.316	57.1939	65.4346	18.8057	61.3564	12.5688	59.1653	127.347	25.4879	57.8993	45.6994	19.7615	9.24588	103.898	37.4421	14.7663	22.2763	98.7063	89.4609	68.9603	3.48932	35.009	20.9788	13.3355	59.517	18.331	26.8171	117.484	20.549	8.05242	26.3981	26.2715	40.9958	70.1356
ENSG00000027697	6.37088	6.89647	11.9916	11.2208	7.69749	19.4173	27.7974	6.93499	79.6055	9.98214	14.4289	25.5891	21.5298	17.6628	4.33507	14.6907	9.81171	13.4828	9.08385	16.6069	16.0619	12.8336	5.37918	14.565	10.7794	26.9054	27.7661	13.5407	16.2464	10.7427	24.3961	1.26422	16.4547	9.07102	12.9356	7.1705	5.33621	15.8616	6.52928	8.86359	20.9586	7.11209	24.5669	6.68638	9.22256	19.7209	6.12173	10.6316	15.968
ENSG00000027847	9.54867	10.0577	13.4127	40.7544	10.4489	15.2937	14.457	23.7933	13.4267	8.84086	5.3317	11.7816	10.9032	12.721	22.0444	10.3056	8.49854	6.92598	15.7462	37.767	10.8332	8.79687	24.3805	12.5862	11.1462	90.1327	12.2856	27.836	16.8412	13.9876	10.3367	43.313	18.8021	39.6489	12.074	9.07699	26.386	22.2853	44.4625	12.3205	17.4311	10.5577	11.2693	24.2403	18.3439	13.4261	15.3672	12.4782	72.4507
ENSG00000027869	5.55291	5.17185	2.78483	2.4001	0.559035	3.77258	16.27	0.612574	1.81747	10.3503	1.68996	3.76114	2.82621	2.32921	4.44538	4.12388	3.14638	7.74847	4.963	3.58282	0.518352	3.70321	2.58694	0.666199	4.464	2.0435	2.50033	2.6133	5.82041	3.23303	2.95846	28.519	4.05229	4.54273	6.05353	0.357288	4.50809	3.32419	4.75216	20.8174	1.028	2.13561	4.48392	1.58575	0.757948	1.31772	6.50924	2.34884	3.61327
ENSG00000028116	3.7954	5.92956	2.17357	4.89245	5.65128	5.33829	11.8191	1.36892	5.59772	3.15856	8.12042	5.56712	5.66768	3.69699	3.45802	11.4259	10.2479	4.33201	4.16842	3.31049	6.34198	4.24212	1.75206	3.68938	12.5909	4.19269	4.09347	2.59381	3.28823	3.33866	3.82103	0.791484	3.77995	0.566368	5.20776	8.89981	2.40034	8.39745	6.17775	4.54564	4.6262	3.18682	5.16953	5.21205	10.5257	3.72638	5.27071	3.88724	2.00527
ENSG00000028137	4.45049	4.3082	10.5809	9.00802	2.06893	1.61885	2.7823	2.2175	7.28166	5.7253	8.28293	9.10262	3.37508	3.80794	14.8402	4.43539	2.06485	13.4741	10.4002	10.6742	3.06424	2.80014	7.06293	3.47506	15.4063	13.5272	7.74782	4.17797	18.9301	3.04786	7.48072	13.2937	5.62723	11.2393	10.0788	4.47869	15.8637	6.20245	25.772	19.708	3.41766	0.908571	4.82036	3.36428	2.36389	8.3949	6.13646	6.64386	10.6781
ENSG00000028203	13.1128	9.4086	7.12572	3.90963	14.0356	13.8319	20.7859	7.18783	19.3202	7.69965	13.72	17.3465	11.6582	11.16	5.48246	14.0601	19.8113	10.941	14.3082	7.58189	13.193	7.83511	11.9511	12.5493	9.45627	3.57162	14.1292	7.53629	11.5631	4.89264	13.6317	4.16432	8.60659	5.17256	16.7713	11.0224	11.0733	19.6863	1.89189	7.17044	8.92807	3.97064	15.067	8.9872	12.6312	11.3783	10.3721	7.15355	13.6984
ENSG00000028277	0.328828	1.01665	1.46193	0.570975	0.430973	0.678901	0.178374	1.97351	0.222214	2.71262	1.94384	2.7388	2.66736	0.621426	6.1402	1.18627	0.391812	2.2016	2.33572	3.37769	2.54259	1.99686	0.385633	1.35792	2.33253	2.57074	2.12636	0.762934	3.20503	0.343605	2.12491	0.869725	1.58433	0.118986	8.55856	4.18873	3.25143	2.36407	11.7131	4.24472	0.346191	0.857575	4.22731	1.02717	1.10161	1.84951	1.31963	0.866472	2.69259
ENSG00000028310	24.1216	8.38685	15.2991	24.3019	12.7034	9.75004	11.2579	17.7381	15.335	20.5535	12.1189	56.8389	8.57656	11.0668	13.8124	25.1591	20.5674	10.0673	12.1975	16.8289	19.4991	25.495	24.9224	13.3249	11.6623	48.8224	11.4825	18.6784	13.1236	20.0023	11.0997	24.9864	14.2631	27.5649	11.1357	7.56982	20.6536	13.6342	30.8564	17.8093	12.737	9.81848	11.2336	34.633	19.1704	14.1081	17.721	10.1612	37.4296
ENSG00000028528	35.1655	32.2307	99.8159	26.7327	51.9207	23.3204	37.648	65.6013	38.1038	34.4942	36.1597	35.6409	29.1203	33.175	29.2311	32.1964	15.9359	52.187	29.0012	40.7851	60.3797	23.4896	62.5356	74.5571	43.4121	72.3572	37.8561	46.6879	38.2583	25.7139	44.8244	44.7289	100.26	31.278	28.0148	42.8192	24.924	43.7712	56.0582	31.8943	42.305	14.529	21.524	45.5074	57.9643	55.2952	64.3749	40.5848	101.021
ENSG00000028839	3.86843	3.13003	6.95108	5.02397	3.69485	10.3857	6.38623	9.3558	10.6185	8.72833	3.34131	6.31467	5.94341	6.03471	2.75096	9.18306	5.63818	4.99179	5.50304	6.84177	6.77166	6.67105	3.66696	2.75203	3.02337	10.1817	7.59055	7.28687	3.8407	5.7181	4.68061	2.52843	8.29069	4.31847	6.34712	1.23337	3.43393	3.92909	1.36033	5.5559	12.6022	5.27778	9.32215	2.83751	6.33466	7.93575	1.91533	7.9048	13.5996
ENSG00000029153	2.46541	0.206068	0.917506	0.627216	3.17278	4.74066	1.7672	1.08295	0.800581	1.82709	2.2123	3.70824	4.26396	1.10008	0.938514	0.42323	0.538878	3.90097	0.678389	0.458012	1.17793	0.662546	0	1.62596	0.999241	1.05365	3.54432	0.435614	2.76674	4.56971	6.19683	0.546114	1.7544	0.649459	2.96187	0.547982	1.69208	3.66773	1.01508	0.745222	2.478	0.213093	12.7659	1.387	1.47197	1.56267	0.694752	0.845835	1.41462
ENSG00000029363	10.1503	14.8067	9.51618	13.7744	22.5702	12.6987	28.2877	20.8213	19.8324	11.2736	15.0894	16.5484	10.1303	29.4842	9.06975	17.1996	14.6377	9.35641	8.79372	11.2857	16.8595	13.7326	6.91184	21.6641	19.6097	14.5012	10.617	12.5522	6.88108	9.30062	14.4098	4.59333	21.9535	7.37619	16.4302	11.6172	10.197	14.5356	3.84239	10.658	29.567	4.62591	13.2	8.18185	23.7072	9.15366	7.43323	14.3083	18.2648
ENSG00000029364	13.2464	25.8975	21.8456	18.2106	17.0955	10.3432	22.54	27.4246	25.2016	23.0839	10.7609	21.6487	8.96996	20.1192	15.6062	20.3941	9.54312	15.0547	11.0566	12.0436	7.55781	14.7109	14.506	22.1596	10.5305	34.1549	15.7293	20.5717	16.0895	12.6251	16.3847	25.443	17.9602	5.87379	13.1321	17.6731	16.8848	15.785	31.1271	13.3407	15.4581	11.357	15.287	12.4085	29.2362	16.768	11.7666	6.37964	27.6598
ENSG00000029639	5.43127	6.34768	8.35412	11.6258	7.62046	14.8529	14.1863	5.29355	8.80131	6.33096	7.85376	11.942	4.30657	12.094	8.20894	7.91856	7.88889	7.96801	4.47251	15.7988	9.97863	9.00118	9.57701	3.89146	12.1347	10.0304	7.52755	9.8935	10.6103	11.6904	4.48744	26.2503	10.7279	2.01616	5.81625	12.1073	8.05351	5.89011	7.84379	14.1376	17.3091	6.26478	6.2631	7.96398	7.79565	14.3014	7.37747	10.4493	8.50694
ENSG00000029725	16.1901	7.09598	9.88686	8.11127	21.8471	5.87659	14.7969	15.9854	21.7337	5.3507	27.3031	21.1696	13.7355	20.8692	16.4251	20.5805	15.0454	5.71258	15.9516	9.9037	8.54464	16.7617	13.0476	16.2235	11.8876	19.784	5.96109	13.4633	6.55307	11.0222	10.221	6.31518	14.4321	1.91907	20.9373	28.1849	7.77425	19.5778	8.20852	7.4699	13.1801	11.7393	14.8073	14.7516	15.4913	16.6996	5.38129	16.1052	6.19891
ENSG00000029993	8.09391	11.3966	8.50133	11.2028	4.42397	14.4844	19.6135	12.7387	35.3939	6.7666	5.84291	14.7306	6.5081	6.67996	10.5183	3.12656	14.675	4.39105	3.44592	8.88631	4.2201	9.81448	11.0211	5.32555	4.28489	29.0069	8.29918	10.59	11.1852	13.2759	8.51474	38.9389	12.5078	23.5756	5.46935	9.16324	11.0882	5.02494	8.44051	15.6195	13.0712	6.00627	7.87091	12.1278	12.2752	8.89981	4.1454	4.67022	18.9798
ENSG00000030066	10.9294	18.6494	10.3399	6.40298	21.3478	5.98508	22.7352	17.5551	6.75047	7.9305	12.4283	14.1667	6.09899	12.7263	7.4378	21.1137	42.5621	20.7156	13.4758	9.73401	16.4312	19.8938	16.2618	14.9334	15.4472	7.02585	7.56877	6.57843	3.58458	11.2057	12.8103	13.591	12.8111	3.30876	13.2999	12.63	7.34479	5.26091	5.10062	5.9728	17.8583	12.0036	4.95238	16.2761	20.926	9.15735	11.1055	9.31693	15.0776
ENSG00000030110	7.83455	8.58692	11.7691	6.3433	6.15823	6.33413	17.2151	9.32252	3.10195	7.21218	4.36775	8.73846	8.7662	7.29302	12.2964	6.44932	6.18919	8.2578	13.1107	6.55436	3.97225	6.21017	43.1449	5.62923	3.42517	12.3584	5.82889	4.86301	10.4343	12.1101	10.1389	15.0666	9.74136	22.3726	6.67418	6.789	4.8331	5.89463	19.4831	10.1984	7.7843	3.68692	10.9785	8.71301	11.0944	9.26103	3.68548	5.62043	19.0137
ENSG00000030419	0.693998	0.778633	0.893202	0.105996	0.263773	0.547758	0.590527	0	0.386093	0	0.817491	0.128993	1.03898	1.16971	1.5473	0.343413	0.912364	0.281012	0.170757	0.561548	0.174289	0.149973	0.389639	0.390945	2.17181	0.0744552	0.902799	0.116668	2.97524	0.33752	0.583045	0	0.758656	3.00115	1.5993	0.890228	0.730658	0.0516796	0.082983	0.232241	0.0609679	1.11374	3.5884	0	0.495264	2.26498	1.03893	1.65157	2.87578
ENSG00000030582	119.272	246.545	748.811	380.695	99.8492	258.755	204.194	354.893	417.582	285.216	312.351	204.381	163.28	180.727	234.229	87.4797	85.1209	213.148	192.521	146.77	188.049	130.885	1347.82	170.571	122.486	604.621	301.631	474.84	451.667	251.708	260.645	1228.36	471.484	1012.62	413.172	239.139	488.77	276.073	1010.58	409.985	161.457	125.013	190.907	267.926	306.127	222.96	146.388	152.324	959.762
ENSG00000031003	2.09607	2.40678	3.8714	5.01237	12.2552	5.69054	8.93885	4.14728	1.912	2.61046	4.37283	11.6727	3.67722	10.5144	3.7009	4.28895	5.49873	7.09127	4.42126	10.9022	5.28401	6.95614	2.52551	17.6081	6.11689	3.79322	4.00397	5.4612	2.79916	4.71079	6.2864	2.4442	2.77858	5.46965	9.44736	4.31418	4.15108	6.49211	7.28497	2.60795	12.2259	2.46302	0.18258	6.51008	13.8314	14.7194	9.3974	2.97631	4.44454
ENSG00000031081	18.3592	30.8026	58.327	22.5643	40.1159	10.0389	11.8233	45.1505	2.67804	6.96719	27.3745	27.3761	8.05098	15.2303	20.2737	13.1525	33.0928	28.0186	3.22661	9.06686	31.7743	9.40382	22.8384	81.795	54.7651	39.2133	2.87522	5.3973	18.8306	8.76225	6.78317	2.6118	57.6403	28.3265	17.3374	14.6084	3.92375	65.3635	10.3927	9.52778	1.68498	3.69704	8.44252	30.2343	6.52896	15.551	9.90236	22.7153	18.995
ENSG00000031691	4.30018	2.13395	1.0976	2.42577	4.40291	5.39856	8.72607	1.0214	8.04912	4.92444	4.29914	3.28194	1.88444	5.86793	2.06522	3.69492	4.58401	1.16062	2.37484	3.24558	3.84317	7.47728	3.22117	2.0614	7.93192	3.44049	1.01332	6.04499	1.80085	1.26827	4.00126	2.93364	6.59983	1.3035	6.34789	4.13708	1.00903	2.06816	1.66982	3.9994	10.4306	3.62451	1.50835	1.33229	5.2024	3.01169	0.597074	3.04434	0.756612
ENSG00000031698	41.8666	61.9064	52.475	67.7192	46.6587	35.8532	57.25	50.8829	51.2931	56.7916	47.5698	39.8123	44.0662	42.3301	41.3076	177.947	19.1188	47.3988	66.3502	38.4459	28.4441	30.6081	93.7036	44.8247	44.1195	133.473	46.9122	34.7861	44.929	73.6364	44.1462	101.489	64.0194	85.0325	31.5927	51.3663	38.6236	29.1075	90.7123	41.133	62.1725	29.3116	60.7421	62.3867	69.5638	75.2832	20.5263	37.3762	146.443
ENSG00000031823	33.1474	27.2254	26.261	20.1841	28.3005	15.0299	37.6778	35.663	22.3239	19.0709	14.9545	18.8143	18.6664	17.686	23.7363	37.7219	23.2245	23.9909	28.1802	19.7092	23.4977	21.2878	61.5211	14.2053	33.5524	42.027	22.419	29.9208	23.2005	33.8771	17.47	49.6817	41.8817	69.7928	22.9209	21.8298	25.918	29.9749	48.0559	24.7725	23.8998	17.8336	15.6051	32.6801	23.4799	29.2739	26.7339	19.1024	60.7744
ENSG00000032219	3.6365	2.13569	1.1327	1.02329	3.53729	1.91677	2.344	3.49178	3.04951	2.28642	2.4281	1.26399	1.51658	6.70153	0.632839	2.77188	4.3918	1.63242	1.24604	4.68247	3.076	2.31609	1.24708	3.82489	2.61968	1.48942	1.94957	1.62358	0.847642	0.845386	2.10236	2.61685	2.69366	1.43671	3.42705	4.64472	1.00491	1.43637	2.18656	1.06257	3.48476	2.47494	2.5262	0.377112	4.4519	2.09928	1.95977	0.646245	4.28832
ENSG00000032389	91.5626	201.028	110.535	188.518	97.9909	134.222	64.1903	74.7949	56.0725	217.015	89.7194	148.5	88.1997	94.345	112.736	62.0261	84.2183	105.237	107.099	132.533	84.8715	94.8369	227.074	84.1599	104.155	112.173	34.0754	30.7076	137.229	107.39	22.6607	247.194	260.066	278.344	74.6505	143.924	106.382	135.055	111.122	125.106	82.0307	24.6219	123.83	215.1	78.5426	129.832	94.2479	105.578	117.764
ENSG00000032444	15.9702	35.4066	43.7672	48.6617	20.0409	14.3767	56.788	57.596	36.2362	11.9263	15.2595	10.8803	14.4128	19.5707	16.9535	42.5879	18.9479	19.7673	32.3682	21.4995	10.4628	22.1023	88.1293	9.56785	20.1995	57.5012	33.0835	26.1614	29.482	21.1509	11.511	66.6914	48.7477	112.723	22.2982	23.9899	29.3926	14.5335	136.415	29.5438	16.7434	22.7727	28.0427	25.4866	27.9857	34.1095	30.1859	14.0068	63.4976
ENSG00000032742	8.15838	6.63866	2.41145	5.65595	10.3242	2.13491	7.83376	5.38083	6.90243	2.04744	8.42622	5.89642	2.51153	4.95979	3.32568	6.29715	2.00336	3.22917	8.00078	7.6122	15.5367	8.34367	3.26693	10.0836	7.55807	6.77859	7.58039	20.7862	2.5377	3.67274	5.99461	10.613	5.74039	1.18022	5.33679	5.04959	7.26858	7.87022	16.1839	4.48576	9.99572	8.38719	3.05	6.78873	6.60564	2.84556	4.73506	14.0417	4.49708
ENSG00000033011	10.3881	34.7719	31.6571	36.3309	12.9834	19.0135	34.2683	21.1366	14.3381	27.1788	15.1716	15.0746	9.34729	23.448	21.9707	10.3775	12.7764	16.8081	13.3859	22.0052	9.19353	16.4934	87.1335	24.7565	16.064	43.918	13.7232	23.8729	19.7476	22.4083	15.1822	63.5931	21.334	63.4739	18.183	9.95923	17.3386	17.6091	38.6966	32.0309	33.1559	9.72498	9.49285	27.0741	34.121	29.1376	14.479	12.8797	92.1067
ENSG00000033030	8.68284	4.74778	4.78833	1.99488	6.27756	7.38158	8.07821	4.45673	9.99058	6.8256	4.72994	6.46074	6.507	4.98375	5.32929	11.5368	5.44648	4.91041	5.06825	5.49752	8.8604	7.04848	6.12503	3.63054	4.72096	5.99073	6.19482	11.0778	3.42056	3.85532	6.5355	5.20716	6.51126	2.5909	5.6154	5.81866	6.80246	3.34322	9.89821	4.61177	9.94117	3.37537	3.41098	2.93252	9.70117	6.39466	9.60897	5.65097	3.75544
ENSG00000033050	15.8805	22.2544	30.8465	34.0382	12.4028	19.5629	23.916	25.7849	14.1872	31.6716	12.5743	18.7178	12.6474	31.1787	21.9442	36.9449	18.8876	17.6081	15.4319	23.649	17.4944	16.8127	72.2207	20.5862	16.2246	40.4116	14.663	22.6713	15.0002	32.0614	19.6651	44.7911	23.3361	28.0236	16.0592	14.746	14.9171	18.2136	37.2842	15.2241	16.5317	18.039	20.0231	16.7679	27.4416	25.5697	11.5487	12.8673	93.21
ENSG00000033100	11.6203	17.9984	41.0853	33.0752	10.6893	39.3193	39.1273	17.5323	15.1283	29.702	16.6411	20.0262	8.30681	33.6473	12.9509	17.5772	6.6649	14.4139	8.03591	24.6476	18.2661	17.8466	40.8328	21.8125	8.86375	79.1033	19.9653	24.8456	17.1548	21.7839	19.2804	31.2487	34.6	40.0713	15.4895	14.3711	41.5319	29.8509	17.679	19.5888	17.1769	9.78357	27.6246	28.5094	19.4206	21.5729	9.68258	9.10158	167.001
ENSG00000033122	0.144717	0.393494	0	0.207397	0.204274	0.987519	0.199145	1.7807	0.463611	3.32783	0.133227	0.890105	0.181942	0.905448	0.136365	0	0.274124	0.624879	10.9635	0.422378	2.86367	0.891059	1.42937	1.50937	1.06727	0	0.451016	0.76793	1.37046	0.788708	0.520656	0	8.28876	0	0.885539	0	0	0.204302	0	0	1.27906	0.569727	0	5.57842	0.211373	0.202208	0	0.185549	0.305586
ENSG00000033170	57.1638	108.529	164.716	78.7906	175.839	65.3605	21.706	148.994	26.056	167.332	110.173	99.5113	95.9326	90.4467	114.026	81.0413	121.531	136.176	81.5482	95.9049	52.0808	151.098	36.503	219.574	112.872	37.2243	20.5284	59.6195	59.8255	26.5258	18.9019	32.1598	209.208	8.35433	123.255	383.132	84.1674	198.709	18.9052	114.493	86.1266	22.2234	77.7616	43.5603	72.5772	172.728	91.1091	72.8312	60.5527
ENSG00000033178	9.71404	5.79983	3.81215	4.13163	9.13171	9.09268	8.11622	5.79976	8.15393	7.63992	8.34143	4.95193	6.44819	8.05644	5.07351	9.97785	6.99414	4.86345	3.15522	7.72476	6.8988	9.62188	3.60044	6.41854	6.59455	4.15797	5.17067	3.87038	5.0075	6.22958	6.65434	3.15365	6.59012	2.63012	8.05929	8.19284	8.31384	6.66097	1.04201	5.79149	12.639	8.26792	7.70939	4.81426	11.7278	10.1902	5.34599	4.67805	3.78805
ENSG00000033327	22.6118	20.22	39.9047	22.2612	12.5193	9.46059	13.7338	92.2003	10.0975	19.2557	15.2978	31.5161	8.53635	12.5911	43.4587	50.8274	3127.19	3.64284	381.244	21.1585	24.6346	30.3905	80.0461	19.5802	18.7767	29.0289	5.13708	3.10382	11.0323	31.8789	8.89424	13.3378	12.7875	51.5926	9.06501	15.7338	8.43836	20.188	23.8097	9.2704	11.3219	5.38764	18.4186	14.8417	21.7107	6.37779	14.8146	6.92427	19.105
ENSG00000033627	46.0156	64.6605	60.1577	76.7812	49.9225	39.3715	24.001	73.0698	52.5708	82.6615	61.3588	54.4807	25.6721	79.2809	52.2467	23.0219	18.56	38.5391	38.0218	60.2484	34.8878	37.5294	215.043	49.6304	27.0922	242.531	38.0884	89.0219	49.495	67.5625	30.4659	210.558	52.3559	132.424	35.7067	37.7933	73.841	54.151	209.74	52.0106	60.9743	51.7698	44.0809	61.1461	57.8967	77.0723	37.69	31.3679	186.391
ENSG00000033800	40.0205	51.4849	34.6623	32.9542	39.1033	43.792	19.0742	34.9533	13.2689	40.1348	40.3219	64.0018	32.7486	40.7786	38.8424	42.1054	73.7332	43.6873	25.5591	46.4856	47.1654	31.8662	42.0588	39.3526	67.4911	31.7446	10.4393	6.6133	25.8375	23.1165	15.0312	34.8284	102.476	34.6884	38.5918	38.525	27.1541	40.5088	20.4939	21.9281	72.1027	20.9131	32.8139	44.0723	24.9302	42.9845	25.1563	37.3851	45.2335
ENSG00000033867	3.15256	2.92577	3.30225	2.1141	13.2236	3.13307	8.85056	1.90674	3.35012	1.94175	4.31446	3.71939	3.56642	13.3533	2.07662	6.83018	7.77972	3.33649	2.34646	3.9024	8.18299	2.04796	4.66634	8.05365	7.16063	1.9403	2.60523	4.93187	2.17281	2.81595	5.05925	4.04033	5.43821	0.677152	4.91468	6.04317	2.36398	6.22774	9.41778	2.9544	14.4391	2.38486	3.98826	1.47663	12.4709	8.64223	5.94293	4.03864	2.43545
ENSG00000034053	13.2708	66.3601	54.5457	152.1	9.72645	2.03471	23.438	66.954	0.863308	69.1992	43.331	145.925	44.4794	46.7282	93.051	0.414169	187.128	32.731	29.2698	63.7351	85.8329	19.8936	149.191	26.2585	1.39124	5.09611	6.104	19.2749	10.476	120.556	9.83565	8.1329	38.4646	35.596	28.2355	31.3089	17.7519	92.6955	1.37537	80.808	95.3114	34.2363	126.58	58.3727	12.1006	0.953968	53.2981	44.8873	196.728
ENSG00000034063	8.58312	8.49447	3.81976	2.4546	2.3412	5.56617	12.8832	8.26021	5.10186	6.74727	3.3127	5.84375	2.08741	5.85929	3.27927	6.65511	6.58189	3.11008	6.39696	4.85724	5.87559	6.58054	5.8885	2.51325	1.46176	6.32087	3.6465	4.2237	5.87184	8.9011	5.73923	8.75515	7.00578	4.43268	4.93613	8.28015	4.86938	4.91092	5.1564	4.58202	8.59454	3.95533	3.30816	10.7936	11.1149	3.77529	3.23214	5.59003	5.91598
ENSG00000034152	7.87594	25.6633	25.6169	26.1302	11.1031	28.4006	21.134	33.2541	33.3378	25.3046	16.6077	11.3107	15.6132	25.6144	13.1522	10.9947	9.9691	18.6685	25.916	21.3277	10.6235	13.1238	100.287	17.2199	10.1176	66.6277	20.8233	27.5221	16.7981	24.075	25.0755	47.0563	24.1294	61.2588	19.0821	27.2134	35.2602	24.9229	22.4669	28.0637	25.4993	15.4777	31.105	19.5215	23.5357	29.1253	16.8553	10.6718	106.311
ENSG00000034239	0	1.59094	0	0.638522	0	0.956715	0	0	0.282531	0	0	0	0	0.112387	2.58809	0	1.61899	0.549798	0	0.178721	0	0	0	0	0	0	0	0	0.872244	0.417521	0	9.48944	0	0	0	0	0	0	0	0	0	0	0.254703	1.10646	0	0	0	0	0
ENSG00000034510	2060.58	3352.04	2905.55	2811.87	1531.1	2016.04	1177.58	1705.5	8800.84	1888.97	1537.17	1251.28	1748.92	1129.77	1761.45	791.705	2354.89	2539.92	3227.15	2209.39	890.611	1114.35	1887.27	990.48	1437.72	2719.21	2181.57	2032.97	3546.15	1149.37	670.265	16390.8	6319.13	6434.93	1224.52	2706.32	2413.4	2202.77	11196.4	4396.73	2241.35	1800.45	3406.32	2136.24	1892.88	2341.01	3128.44	1730.41	7439.14
ENSG00000034533	2.74166	3.90732	3.97143	2.41119	3.44179	2.80403	4.09059	5.24563	7.45457	1.63766	2.49462	3.92134	1.53622	3.39352	3.15063	3.96167	1.51476	2.41466	2.02249	4.22095	2.39466	2.81626	3.69364	2.78984	1.36716	5.85354	2.65495	3.59762	1.47284	1.91916	2.98768	9.08625	3.63999	1.12739	5.56801	1.57424	3.19457	1.12263	7.82217	4.02345	3.55804	2.35451	1.72328	7.16908	5.18248	1.74264	2.59593	3.18359	4.86558
ENSG00000034677	12.4184	9.86709	7.78518	7.55272	9.72175	5.64921	27.4916	5.28486	5.04047	8.80547	18.1727	6.39156	11.2219	9.38283	5.8023	9.48286	5.89469	8.61201	8.99517	8.14157	12.3011	5.12446	3.85848	13.5281	12.6232	6.08586	6.25528	2.70843	5.56094	10.5887	12.7369	3.85135	10.0724	4.86422	7.73769	16.5171	15.7956	14.7046	1.20582	4.51358	14.1777	7.17235	14.1539	9.07302	15.7423	17.0757	7.18556	21.9673	4.91841
ENSG00000034693	0.488853	2.73251	3.05918	8.19691	5.25285	10.1991	11.4849	2.75808	15.7635	3.41094	3.56445	4.26632	3.43862	7.80161	1.60193	6.53434	4.57927	3.33149	1.86089	4.86772	4.59185	2.55472	4.04984	7.82703	5.20053	5.2597	9.2792	9.53341	3.87173	3.94105	10.0714	3.82471	4.53452	19.6563	11.1088	3.54918	2.12576	7.34588	8.28349	8.41921	13.4698	0.726445	3.42325	1.28622	4.34125	3.26547	1.90331	5.55035	5.81528
ENSG00000034713	37.7533	51.4957	57.7695	59.5326	53.653	45.0279	55.8401	85.5508	113.248	85.2539	93.5555	36.8676	43.5978	22.7893	44.2396	28.2001	17.5132	55.2578	30.8313	33.6745	33.6272	21.8643	24.7451	61.1834	66.7624	41.6207	43.9376	88.9682	27.3669	44.2579	72.0829	25.2236	90.5661	71.5955	55.7823	37.9813	51.504	79.7684	33.0001	23.8737	64.2064	26.9886	38.4648	51.5223	68.732	70.4029	39.0112	28.4306	77.787
ENSG00000035115	8.22307	5.33364	6.29009	8.46482	11.2548	11.99	19.7563	4.90525	11.4165	13.1776	11.0382	4.61376	12.1405	10.61	8.88732	2.12253	5.73526	9.8145	3.07881	13.4876	9.80327	6.39168	6.04839	7.46215	11.9717	4.52344	11.1142	13.4997	8.87584	8.8903	11.9715	12.0799	5.33414	6.83857	7.389	7.5023	5.81308	9.90869	5.98337	4.88286	14.8457	5.21104	8.64878	7.88062	10.1236	4.63206	13.6524	8.6405	15.1582
ENSG00000035141	7.45508	8.1357	9.55787	9.41784	11.5207	10.9542	29.2528	7.0386	15.39	10.3909	11.0853	10.9148	10.1921	10.2164	10.333	14.0788	7.03488	7.35304	10.4849	8.8108	13.4506	9.95958	22.4756	9.95251	6.86649	17.1658	7.72656	13.0642	12.4181	8.52562	11.2173	19.9935	9.22611	10.9933	4.87544	10.6514	6.62841	14.0141	9.25207	9.21669	10.5877	3.38363	11.3794	15.0735	19.0432	6.31522	8.10273	7.50984	19.9717
ENSG00000035403	14.0921	23.7436	60.6026	41.9458	20.9391	9.56662	14.6204	49.3356	24.4193	19.5283	10.5737	64.2172	27.3382	28.3636	40.5217	20.5232	28.4576	13.8798	20.2038	16.7023	10.1488	23.4033	17.9582	37.5057	12.7043	51.4264	13.7534	13.3111	25.1747	33.5836	11.8731	32.9966	13.851	39.4294	14.9742	31.4521	14.2671	21.3049	16.3169	7.39992	30.5621	6.62031	63.6596	21.2057	53.315	7.5934	7.65181	15.8618	19.8143
ENSG00000035499	2.55709	2.9057	0.887004	3.22243	2.0424	2.06658	3.59195	5.02788	1.47211	1.4722	1.36376	1.85604	1.05436	3.13145	0.785739	2.65915	7.2948	0.849925	1.72979	0.466592	1.10268	2.22219	3.13696	2.49164	2.12625	2.94334	1.1595	0.930571	3.10825	1.95655	2.79733	2.0859	2.98137	0	1.14502	4.37035	1.61787	1.72163	0	1.87266	1.76312	1.30101	1.47961	2.5625	3.12915	4.87935	0.275306	0.662571	1.32191
ENSG00000035664	13.0264	5.2055	9.99398	4.96507	3.37575	7.62159	1.78306	4.76759	0.672666	15.1626	1.96959	12.2118	11.1679	3.64207	2.88745	6.75638	7.97639	5.37041	9.19387	5.34518	5.01403	2.94054	4.15906	3.27077	6.3818	5.8795	4.93323	3.56911	5.31009	15.7399	2.61974	7.11348	13.0718	26.387	6.04321	5.38186	6.04581	2.70241	3.94165	5.53212	10.0554	15.0651	7.81714	9.64313	1.93738	13.7625	5.67039	11.9909	2.19376
ENSG00000035681	8.01557	10.7045	6.77192	9.01805	13.6033	7.53378	21.8376	13.869	13.1932	20.5924	16.5917	18.2181	6.25524	15.561	10.3232	25.842	14.3472	13.2527	5.47685	8.48941	23.1524	15.1128	7.0889	7.84261	17.455	17.0317	13.182	20.9342	6.50569	13.3221	7.59584	16.6147	22.3424	8.72557	17.7711	12.8257	15.347	10.9162	7.1545	11.4582	14.6988	13.4574	18.4975	14.5677	47.5971	16.2975	12.3006	34.4469	22.1733
ENSG00000035687	20.4905	43.4765	15.2396	25.6428	24.5566	13.8511	44.4841	38.1178	26.7799	26.1283	20.3231	13.7965	13.6535	34.1699	16.0624	22.3463	26.8041	30.6305	13.1992	27.0256	14.5315	19.8707	15.0472	34.4047	21.2134	21.6044	15.1923	32.4354	14.6958	29.0148	21.6687	9.58535	22.7838	9.22137	18.7703	32.3722	18.2277	14.5085	13.5796	22.5077	25.7475	13.5885	15.3931	21.1114	53.4206	31.6346	20.6341	37.1984	19.566
ENSG00000035862	118.535	872.86	274.725	770.77	336.081	220.802	260.553	671.845	606.634	544.506	308.329	632.969	159.567	176.54	231.203	377.883	408.339	206.631	278.377	282.805	133.305	419.584	922.227	203.994	291.313	1610.81	64.3792	261.373	278.335	427.233	122.902	1353.65	359.249	350.367	179.457	543.352	366.689	589.974	1747.98	220.538	381.941	74.5034	241.492	454.892	374.112	491.831	161.437	231.027	1001.35
ENSG00000035928	64.2781	48.4136	15.5516	52.7468	34.2024	31.4905	58.3193	31.9838	23.3791	16.6361	35.3926	40.9167	20.2614	41.3902	20.1472	29.1128	55.183	31.6573	37.3438	26.6265	22.8331	20.4729	18.0488	24.5918	59.1883	33.6977	13.8631	32.8616	23.2817	13.9278	14.5149	54.4856	34.5208	21.4191	33.4761	16.3049	21.6636	31.2292	77.0507	40.805	37.605	18.2409	21.3599	21.4134	25.0935	31.0458	22.5975	54.2305	36.2381
ENSG00000036054	4.89113	5.13489	4.27169	5.80988	6.98754	9.95834	14.9346	5.10412	12.4942	3.4499	11.0276	6.27835	8.0322	9.15514	4.81386	6.37193	10.19	8.41277	3.82986	8.34686	6.75516	7.29209	2.56158	9.26935	8.37781	4.21474	7.95204	10.7186	4.11426	4.46172	9.89812	0.987667	7.88336	5.38561	8.40793	4.71542	2.21268	5.74326	4.28508	3.22503	10.0929	5.48101	5.13799	3.85402	19.2108	10.2613	10.3366	6.57994	3.35041
ENSG00000036257	19.6373	22.3412	12.6732	14.1337	15.8751	16.0443	37.7452	13.8336	76.2608	27.4914	26.7726	32.9036	19.2883	21.8083	7.50093	19.4955	21.3681	17.931	10.6967	21.0053	18.7106	13.5953	13.0707	21.1611	15.7111	29.7427	30.5104	36.4431	15.6651	15.0623	22.0521	12.0777	39.0502	4.93842	13.7256	20.3055	14.4225	18.6801	11.959	15.8718	19.5161	22.7908	17.1819	18.73	26.4775	20.9637	15.627	13.6427	15.7498
ENSG00000036448	0.473378	1.424	4.46474	2.14111	2.79653	0.184936	0.784116	6.62859	89.3608	3.48021	2.41443	0	0.258482	2.71078	1.33106	0	0	2.39591	1.38821	3.06662	1.02539	0	1.34119	0.846121	1.17847	2.47695	3.24116	0.436386	1.02112	1.53339	0.706225	2.47254	1.3011	3.9163	2.42377	1.09564	4.50908	2.21068	1.4908	2.67556	2.79342	2.81071	1.49439	1.52547	3.76448	2.4433	2.75752	0.593475	7.66848
ENSG00000036530	1.49264	0	0.455595	0.521102	0.129986	0.074226	0.517841	0.496524	0.677478	0.54292	0.606468	0.85104	0.483616	0.306758	0	0.603469	0.727363	0.206939	0.266601	0.295312	0.799929	0.703218	0.1546	0.931723	0.341006	0.558635	0.260139	0.437845	0.125071	0.416288	0.226517	0.114454	0.668245	1.11845	0.784901	0.112835	0.267246	1.17734	0.501827	0.286373	0.781379	0.381042	0.0647776	1.1014	0.12028	0.524578	0.273533	0.891589	1.13506
ENSG00000036549	29.3354	42.648	4.88552	21.2779	14.5062	14.906	18.2281	10.8055	9.10791	11.174	17.3509	13.5337	10.8155	13.2643	16.582	24.7872	23.7725	5.35697	12.3461	25.4419	20.5289	28.5178	6.03967	20.3937	6.55824	16.3016	10.6901	12.5075	4.80234	11.7074	9.00922	2.97451	33.428	8.90768	10.8187	16.7262	12.2231	18.2346	26.6884	10.1739	19.3442	13.1713	8.31697	23.3358	34.3725	11.5501	2.63594	19.5719	12.1015
ENSG00000036672	2.23974	5.84544	3.72574	4.2742	1.4075	3.38779	0.381914	4.07457	0.585749	3.37556	2.29572	5.11019	4.0887	1.25756	0.656382	4.76196	3.32498	2.78063	1.37755	1.86889	3.43902	1.48164	17.235	1.94613	0.738539	1.03252	3.81994	1.90095	0.523787	6.51093	4.08602	2.11573	2.20341	56.6701	2.10036	1.66764	0.497939	0.794866	2.7272	1.10086	0.191331	2.4118	4.75121	2.32498	1.86126	0.600236	2.53418	1.34451	4.16512
ENSG00000037042	9.32984	28.2196	27.1627	23.8372	7.00634	5.67052	4.00549	27.2178	16.4393	11.7763	10.0732	20.8387	9.59574	17.3469	7.11675	15.5082	1.74939	19.5473	15.1544	12.7056	13.4278	4.67927	26.364	13.2691	2.58413	44.7118	10.6466	19.6905	17.1784	6.31958	7.64602	76.5729	32.081	55.4233	14.8409	9.96413	13.6269	21.0033	40.5176	21.2729	16.2038	11.4627	9.10394	24.8942	7.81109	6.14976	21.6859	6.52867	22.4685
ENSG00000037241	11.3342	26.9114	7.93193	12.6218	11.4318	8.18391	17.6333	12.4856	12.9928	13.1842	8.12855	9.49014	4.33369	12.0549	10.8901	9.6946	8.56364	9.73877	25.1757	3.75522	4.80951	12.415	29.0184	5.94762	19.674	30.839	9.38135	15.2694	10.972	8.69906	12.1267	12.9688	24.4714	17.091	4.5771	21.5314	16.5271	11.8565	19.1896	9.30328	16.5937	14.1072	7.20746	9.54289	18.0624	23.5313	12.5031	2.97304	44.0049
ENSG00000037280	1.34951	0.911361	1.07712	1.14472	0.396486	0.456796	0.902492	2.20172	1.464	1.4771	0.792413	0.612065	0.887489	1.0542	1.01648	0.873111	1.88656	1.20507	1.18821	1.69583	0.357077	0.809433	2.06382	1.31792	0.615759	3.352	0.982341	1.05474	1.68929	0.792457	1.1097	2.86898	1.34174	3.94205	0.826759	0.821656	1.20186	1.41948	3.02098	0.482429	0.786912	0.528776	1.48774	1.74268	0.681531	1.56543	1.3764	0.320049	2.91525
ENSG00000037474	22.1409	49.7018	15.5306	47.9301	18.2617	15.8708	25.4518	33.8336	29.8031	32.6782	19.9914	30.8792	14.6745	28.0142	26.5829	31.6946	29.2352	14.849	31.1836	25.5877	57.8372	9.74461	61.7501	32.9774	26.3882	64.1244	27.5778	49.8428	17.3668	42.5808	30.3235	22.2125	31.0471	19.0227	31.4892	26.7284	23.6985	22.8514	26.5164	42.4817	26.7928	26.5439	14.4567	53.7978	46.8996	42.4571	25.454	25.7811	68.6476
ENSG00000037637	6.44681	5.79447	6.96586	12.1548	7.4803	6.2417	8.8728	3.35645	8.07864	9.09873	7.32601	8.70771	8.58096	3.65237	6.12251	6.25027	6.83393	4.09451	9.32535	12.2093	6.36515	5.49397	14.1697	8.23938	6.46363	13.0414	8.2883	6.17416	6.86967	8.68049	7.2299	6.70027	9.86102	12.275	3.94768	5.09301	4.05939	6.00808	7.90206	7.77919	9.09292	2.1819	14.553	10.3541	8.97553	8.71095	2.76635	7.92944	11.9696
ENSG00000037749	7.96426	10.1509	12.5326	11.8533	15.8402	5.8688	8.15972	10.7554	3.57508	7.25122	10.34	16.8335	4.46079	8.84095	5.71485	11.9095	17.9836	5.21343	7.70452	11.2633	9.53026	12.6751	8.62894	16.8147	12.8493	6.88141	5.90005	3.0564	7.75633	5.18987	7.80322	52.2617	5.00897	23.9845	8.83342	15.5912	8.10081	15.1996	2.24323	6.89202	6.78254	2.13495	5.80454	10.0864	16.7944	3.66191	5.30351	4.07055	8.37822
ENSG00000037757	22.6299	22.9238	12.0624	6.57078	10.3542	14.5567	5.98619	15.6126	10.9773	7.0966	9.98162	13.273	10.0785	5.75412	15.311	17.2774	11.8147	13.2159	13.5714	9.25798	12.6805	9.16373	8.85449	4.62084	19.2114	10.8286	7.93721	12.7038	5.16497	10.4361	6.70869	11.7402	13.2256	45.6108	10.8904	14.8222	13.9138	12.1384	10.521	9.97947	13.2741	12.8488	6.44165	13.1541	13.3872	8.14055	21.156	16.9998	11.5033
ENSG00000037897	12.137	17.7392	22.5434	12.9899	12.4356	15.5341	23.9141	14.5019	52.1627	15.4725	15.0566	11.7145	12.6401	17.1541	19.5674	33.6769	8.49146	15.6972	14.524	21.4761	13.78	9.67775	67.2417	12.4462	7.43686	32.7077	15.6497	34.9767	16.0637	120.655	13.1945	104.327	24.8299	56.4546	11.444	7.42556	19.1009	21.0146	44.174	21.7956	16.8627	19.7104	17.8118	16.6185	25.8772	7.25224	18.0747	13.8973	70.5483
ENSG00000037965	1.8728	2.89168	3.77115	1.60357	1.7381	0.357473	0.506824	3.26169	7.84096	2.49958	1.4476	3.9213	3.48804	0.738737	0.138981	1.32808	1.47676	1.78275	0.853089	1.9306	2.39246	1.51894	2.9647	1.47362	0.949593	2.73738	1.29145	3.35175	2.07599	2.46813	1.50825	5.10255	1.96115	2.47388	2.31793	2.09102	1.60777	3.4346	3.7328	0.647987	2.93264	0.839195	8.13006	1.77383	0.990346	0.174404	6.09455	0.881557	6.35293
ENSG00000038002	10.3717	30.3009	12.8932	22.1916	13.9262	9.34781	32.9719	12.9368	22.9708	33.4017	24.4315	12.4795	9.27922	9.28221	13.5241	2.9484	8.34585	28.3	13.5341	9.60267	10.0797	14.8697	13.6828	19.9629	15.6008	23.4658	16.7438	16.5559	20.9575	10.228	15.0984	11.8868	19.0397	13.2804	16.4315	28.9473	32.4707	27.8068	11.4024	8.80462	27.4044	5.40452	13.4683	14.1537	15.7999	23.0398	7.97856	7.94037	62.6327
ENSG00000038210	11.7638	14.0438	6.82054	9.18171	8.80225	11.6976	16.9969	2.08351	44.053	3.1027	7.84904	5.45843	9.43301	4.98075	5.55293	5.30983	6.40505	8.49094	2.23798	8.61644	6.20555	8.37741	11.0438	5.01846	12.3217	13.3492	6.09075	8.88001	5.39362	3.69021	4.84942	24.9917	4.29804	5.19535	5.43509	10.1928	4.58856	8.83291	10.2664	4.74188	7.55517	5.04577	4.67767	5.74336	13.7936	12.5472	5.7912	4.47769	9.00867
ENSG00000038219	13.8246	9.62451	6.22577	8.20448	9.02694	8.85118	14.0143	7.37366	9.18038	8.2586	12.953	10.2595	5.75695	8.16222	7.83522	12.9989	4.24512	9.50458	9.52781	5.32325	9.09914	10.3102	5.61808	6.56051	9.08173	3.67212	8.02169	7.79063	4.35233	5.93094	7.22997	11.8021	10.3573	2.16959	10.4293	4.69852	20.1798	7.8291	12.2918	6.31285	12.8028	7.7157	5.38039	6.59573	11.2904	17.2213	7.03804	7.78214	16.5078
ENSG00000038274	23.6524	25.0123	11.0136	18.15	15.923	13.0642	16.2428	19.875	18.0928	14.4388	14.9432	17.53	10.3946	19.7467	22.2279	15.3131	25.0817	25.1785	19.9697	11.6178	9.77108	13.3639	17.6483	20.8248	29.5809	25.5015	17.3118	29.8661	15.9772	12.7775	21.0998	13.5792	16.4591	11.541	27.1875	13.0663	19.0183	34.8979	11.0858	17.1202	17.7338	14.2833	16.1504	9.54049	40.6501	33.5312	18.7864	7.88963	22.34
ENSG00000038358	23.5593	23.8566	34.7203	34.061	12.917	21.7192	16.4494	19.9527	8.36735	36.6435	17.3166	22.1368	18.9422	9.03851	17.5653	15.6466	8.83179	19.0694	17.7904	22.0295	17.0638	16.2689	20.624	14.1595	22.0782	47.7081	27.4211	57.6576	13.9521	21.2464	20.7892	81.6423	50.2458	55.3584	20.5695	10.5809	23.2718	22.1661	52.1686	17.8639	22.1966	13.8937	21.8036	26.6756	23.191	24.1614	26.8266	11.3132	45.7562
ENSG00000038382	16.6878	35.1638	15.1067	60.4184	14.2701	27.1286	15.2715	14.2432	31.5791	18.1866	6.32694	55.6172	10.1239	8.08937	17.5717	16.7425	33.8518	15.2092	12.2819	11.2369	21.6474	11.8119	14.2742	10.3617	19.1193	45.0574	7.8025	6.93957	8.71006	18.7047	6.71856	34.5862	13.381	40.587	16.1802	11.722	12.3491	7.98698	10.8212	5.81662	18.1423	3.62449	29.7998	18.8824	9.28553	15.0621	11.1342	11.65	22.506
ENSG00000038427	4.23817	3.05894	26.6944	5.69067	4.68962	2.5033	8.70289	14.4292	15.6575	11.6129	6.98164	3.81242	6.53629	20.467	18.7444	10.4752	3.56796	4.08951	2.20728	10.9802	9.09068	12.9107	8.09722	24.4748	6.07679	15.1823	2.78231	3.53199	12.3355	3.31677	10.6114	1.07302	5.14706	3.43505	10.2765	16.7077	12.9982	9.96316	20.0803	2.10988	2.59695	1.25641	3.83716	11.4669	8.53068	2.66344	2.95738	4.50155	15.0762
ENSG00000038532	20.351	32.8963	46.2556	79.4556	33.161	45.751	19.1568	22.7718	9.16577	43.7141	30.1479	45.548	30.15	26.1022	33.5341	24.8033	29.6296	25.3722	65.0088	43.8934	22.6477	29.353	100.265	25.406	23.6089	39.2634	10.4657	9.11095	31.8305	37.32	9.0591	121.863	45.5533	129.827	24.4383	20.9548	17.9833	32.6959	41.4898	25.4717	15.4029	21.9912	33.8762	28.5193	15.2556	29.0362	21.4536	21.5783	54.6051
ENSG00000038945	10.0989	4.58806	8.47162	3.63569	3.53355	3.69857	4.34176	1.82806	8.81558	2.6855	29.0104	12.999	2.15761	3.84985	5.04233	9.45751	18.7334	19.6373	26.8042	4.40791	26.4652	6.08323	9.47569	6.00343	57.2009	9.54548	4.08642	14.1692	10.3979	3.06456	2.05616	4.91874	10.5125	6.82854	30.4713	8.65366	9.78449	26.7805	6.35932	9.3837	4.26418	10.7572	0.507979	12.1091	6.58921	5.39042	3.7449	6.73472	1.15549
ENSG00000039068	80.2904	457.974	258.821	252.965	144.381	102.653	26.2845	465.884	25.475	185.472	35.0954	92.8222	139.785	77.9808	281.34	4.39472	7.77782	321.845	13.8254	95.2163	38.3358	46.825	217.495	150.854	169.985	600.455	79.8802	30.1306	138.725	298.605	68.4278	50.9869	58.0491	545.829	4.10686	69.2044	4.69594	79.448	6.51645	7.31632	72.5141	85.6229	534.597	173.377	47.3223	336.761	96.4681	1.42051	423.628
ENSG00000039123	34.5517	20.5508	19.8862	22.2371	21.001	10.83	21.446	23.2197	35.9079	8.18528	12.7858	10.8715	13.5692	21.0295	20.2873	32.7888	23.5617	27.4784	24.0336	14.0214	23.4753	29.3228	16.4971	26.174	30.4225	24.0792	25.8312	20.7806	21.1352	20.8546	17.9241	32.7077	33.2328	12.737	19.7549	18.3845	15.1441	12.3363	61.1235	8.22935	22.6502	9.34946	12.4687	12.5772	50.0394	12.7322	5.82288	14.5893	15.7152
ENSG00000039319	9.07262	10.4365	7.8659	20.6486	18.244	17.3952	38.9954	22.495	33.4977	10.6774	17.2894	10.2772	6.66205	20.6741	6.34489	23.0956	22.2431	8.31463	24.4334	21.6931	14.5955	14.897	13.6822	27.7113	30.6433	31.625	5.17013	8.08146	2.70527	21.7526	9.055	14.101	16.5157	7.67567	9.59809	13.3471	29.2599	13.6423	25.6235	10.5616	14.1294	8.4376	9.26889	5.67469	43.3657	28.3102	16.8633	12.0799	35.1708
ENSG00000039523	16.9569	26.3408	29.9547	26.3095	21.2028	15.3727	21.3151	27.5071	16.4655	25.563	16.7635	26.7563	14.0739	9.95586	19.4322	17.6344	14.1673	13.9081	17.0846	15.7196	11.2595	13.9456	55.7563	19.9695	5.03436	63.0436	19.5163	40.4304	12.4603	32.7623	14.7101	97.4146	62.6922	54.9374	19.32	16.9667	19.9838	23.4211	29.5288	16.6358	25.6156	17.7229	20.9277	29.8742	24.3055	20.2637	25.2324	6.79058	51.7835
ENSG00000039560	100.966	94.7872	47.8535	212.071	180.716	31.4723	26.489	219.072	18.8093	104.025	62.6902	1026.86	47.9429	149.809	130.797	88.3254	163.175	82.2202	271.7	100.288	73.0604	83.8829	36.3292	175.719	65.0458	62.3554	7.3972	15.1415	57.9349	72.2693	19.1871	70.4597	883.537	11.031	89.3756	107.033	19.6626	153.34	3.50987	60.2518	103.835	20.7678	107.799	139.917	182.95	71.8542	22.3167	75.1063	68.6834
ENSG00000039650	43.1512	23.3875	19.6878	21.6438	16.6008	26.9233	23.5505	17.2482	13.893	18.8164	12.2178	21.9193	19.8603	18.999	13.0976	30.5201	8.45732	20.2267	8.40669	19.3284	18.4565	13.1794	47.5209	16.6439	9.06905	64.8859	21.7629	29.8201	26.8382	24.4788	13.6627	112.506	28.3228	36.1407	16.3063	13.8466	16.8874	13.9471	48.369	33.1932	16.8632	33.9454	15.2375	29.1686	20.6361	10.4487	27.3747	13.0976	62.4044
ENSG00000040199	0.926708	1.87842	2.31102	1.28877	1.45609	2.13885	1.16169	1.9154	1.28826	4.13294	1.39468	2.58151	1.17482	1.18462	1.43496	0.854143	1.3259	3.3633	1.7464	0.856094	1.33728	1.50366	2.69046	1.75469	2.05166	0.892674	1.375	2.64801	0.689514	2.26019	1.48387	1.58235	1.56312	1.11915	1.84441	1.45301	1.41733	1.90214	0.324479	0.515317	2.74897	1.19513	0.998551	1.78454	1.7654	2.26944	1.96152	1.35816	1.91661
ENSG00000040275	6.6395	1.96142	1.33462	1.3552	3.41873	1.71766	6.96463	2.88167	1.87003	3.26569	2.438	5.09085	2.1345	7.02485	0.981844	2.77834	2.98885	1.83662	4.26229	1.96621	6.96114	5.17348	1.26071	5.87259	2.24684	3.66731	3.01423	2.59145	1.14935	1.75505	4.68808	1.73816	3.76003	0.400656	3.41569	7.05167	2.78193	4.05981	3.08863	2.81282	8.01153	1.5302	0.939788	2.85402	8.66125	5.69603	2.11236	3.06818	1.74551
ENSG00000040341	76.635	70.8568	77.0461	103.444	140.758	61.0797	47.3579	59.2609	16.0378	60.1364	137.032	169.268	65.9338	67.9166	103.502	74.0755	81.0238	80.5116	56.0869	83.1924	118.345	45.6059	53.3652	92.1997	89.4432	43.3132	18.4901	25.8561	52.8816	51.8774	25.0067	54.0612	190.124	33.8767	73.5153	79.9403	85.9407	127.183	7.61314	51.1214	93.0086	62	71.8341	60.1104	125.292	100.249	40.2636	149.955	29.8548
ENSG00000040487	8.87091	32.0779	19.0284	23.0374	7.19144	14.3528	20.1356	17.8836	33.4776	23.8111	15.4619	15.2808	7.30787	6.28692	9.84164	10.3518	12.0232	13.2	21.052	20.2563	9.52682	11.3065	50.5871	9.24896	11.6574	31.4408	16.5405	24.0772	32.0931	12.0123	9.50422	103.786	16.7626	37.2285	9.818	12.5224	17.5114	16.1518	75.6906	16.7557	12.4709	12.609	10.0002	21.0666	16.3455	26.2808	6.3808	8.70936	65.272
ENSG00000040531	6.2081	15.9877	15.3963	33.0778	8.58302	18.7317	7.51917	16.268	19.2884	16.9515	8.7327	9.48103	5.5352	13.0037	13.6933	9.13597	6.42636	11.7555	5.7068	25.0746	10.2285	8.28286	36.3055	5.06017	4.10471	23.5309	6.30146	23.3366	8.92667	6.29234	8.72069	88.4506	24.2018	66.4296	9.33965	13.9482	15.6592	11.9185	79.4085	13.5374	14.7591	14.0967	16.5849	20.9735	16.5585	25.3428	10.7235	11.9009	22.5593
ENSG00000040608	7.64321	9.57071	9.98716	6.46696	1.56785	2.03489	20.0602	6.15875	0.797453	15.9465	0.299005	4.1818	0.920003	3.74267	7.81548	14.3267	3.01916	1.8649	5.60023	2.6225	0.445236	3.65783	31.3854	1.53471	0.497903	12.8387	2.50821	1.02138	4.04781	10.5441	1.60743	48.8358	3.1338	72.246	1.54169	7.01566	1.50134	3.47966	0.617456	8.24454	0.419367	4.48518	3.14433	4.9309	1.69988	12.8094	6.29498	2.00036	21.88
ENSG00000040633	11.5715	51.0342	32.4972	34.709	24.2741	29.2412	21.9546	52.268	59.9733	23.5634	30.8199	32.1506	20.4984	30.9214	24.885	13.6509	11.618	26.9388	22.3723	32.8313	13.3837	24.3255	97.5934	24.7755	8.09593	109.876	17.6458	46.612	32.506	22.2462	21.246	70.7759	62.7103	73.6205	21.8377	20.5545	26.4027	32.9459	85.5525	33.9141	42.3743	9.88778	35.7349	40.0662	50.924	49.7662	22.5962	15.083	90.0582
ENSG00000040933	2.15935	7.46385	4.86666	4.16576	7.13811	4.67034	7.61983	4.13095	3.62963	6.1694	3.67492	6.89608	2.85142	7.72727	3.94264	5.10093	10.2895	4.62536	4.33283	3.71914	2.89013	3.22217	4.21971	5.09129	8.34489	12.6029	2.70289	4.3433	6.7159	8.3889	2.59131	9.86673	8.33974	2.43526	4.1412	8.28448	2.56157	5.53541	2.92656	3.91348	3.32865	0.395192	5.66245	9.63692	3.36394	4.13886	2.32445	3.30799	3.2101
ENSG00000041353	0	0.065763	0.288715	0.397154	0.335075	1.34228	2.01217	0.126142	0.0461699	0	0.166999	1.35392	6.91477	0.247139	1.00891	4.75926	0.0823724	1.59113	0	0.196761	0.599223	0.0950534	0	0.0344493	0.780068	0	1.67063	0	0.238504	0.757169	3.53757	0.149274	0.8123	0.669602	0.102242	0	0.062518	0	0	0	0.0772879	0	3.89101	0.070564	0	0.0642084	0	0.0570538	0
ENSG00000041357	54.418	70.2105	38.7217	46.3991	44.5794	54.8416	107.632	64.3883	142.198	57.8756	86.3774	52.3245	46.8912	47.9589	42.8475	53.5539	41.5582	66.3784	48.1692	63.4498	46.5622	39.5198	83.4001	42.3813	88.6501	82.0112	58.766	88.4556	46.9802	57.0427	50.7965	48.0785	99.2174	31.6854	60.5363	82.3138	54.0012	56.2072	36.3516	63.8676	141.406	49.3953	42.6749	57.7399	99.8643	68.2742	39.764	46.8182	92.0464
ENSG00000041515	0.161089	1.4587	0.886491	0	0.166992	3.2018	4.75781	1.29157	10.2736	0.500549	0	0.0964537	0.217327	0.142719	0.668177	12.7485	0.88393	0.451146	0.126479	1.37813	1.33993	0.278409	0	0.275037	0.689474	3.35205	0.301029	0.369597	0.145921	0.162277	0.0246218	3.10432	0	6.78716	0.0258644	0.0897297	0.182918	0.208677	0.353223	0.200648	0.913995	0	0.156197	0.121648	0	0.654576	0.144104	0.178104	3.91494
ENSG00000041802	4.75857	9.65705	8.92829	15.8912	11.3193	18.5671	21.8014	20.0095	17.0858	13.2598	15.2836	9.38464	9.98751	13.149	7.75639	15.9702	14.5247	5.76559	4.72284	9.54725	11.8596	12.1409	28.6284	13.1634	12.3726	19.9443	13.2404	8.95228	10.9607	15.4419	13.5633	11.3232	10.0302	5.85713	8.94776	9.8264	10.5931	9.60977	10.0461	8.1868	12.7566	7.19586	8.01161	7.25247	13.4823	18.8619	8.54847	8.60058	21.0318
ENSG00000041880	11.619	10.1438	13.7396	7.11354	4.69076	2.08064	8.20048	8.28559	5.34961	6.46872	8.59082	9.43498	2.21025	8.23232	2.88143	20.161	12.8919	9.12863	5.39708	8.57331	8.4416	4.78531	17.4518	7.4258	9.24293	15.3855	9.60678	13.5681	2.64768	5.41932	6.24569	11.3857	23.6877	20.5407	8.32039	6.13974	5.54296	9.54818	19.4716	4.51271	9.82608	7.03381	2.58586	8.85365	7.74262	5.83609	10.4448	11.7702	13.2618
ENSG00000041982	9.19408	72.4227	67.3953	141.292	56.6079	37.4232	299.211	60.1194	14.2873	565.486	53.628	95.8364	69.5035	15.493	5.36238	61.7655	13.8799	189.404	326.211	173.899	8.36814	176.776	53.4653	72.216	180.229	42.8644	52.8747	39.79	140.896	120.3	45.8443	20.4074	93.485	34.9218	121.561	137.488	82.2401	510.029	353.074	15.983	101.866	1.08074	180.667	101.063	134.925	93.9417	76.2233	16.653	17.3847
ENSG00000041988	10.4015	10.3561	13.6299	12.0184	11.1682	7.43583	11.085	10.4315	5.7	16.0846	5.7415	8.09063	6.0027	4.29097	13.7279	7.31876	10.2986	4.83602	8.33594	7.30776	5.3682	4.79717	20.7445	5.3944	5.43547	16.8201	3.54683	14.3353	7.13161	8.39286	5.44853	38.6009	15.7014	14.0354	6.53447	4.22381	9.12537	9.00996	31.7336	12.5471	11.6923	9.8906	6.90001	11.891	10.818	13.6458	8.76728	9.7674	16.4425
ENSG00000042062	2.45271	0.45104	1.86408	0.749011	2.75049	0.408732	0.099046	1.8817	0.629095	0.33967	0.405833	0.662144	0.700844	0.892	0.563087	0.359757	2.56753	1.33704	0.879646	1.56481	1.00744	1.02353	0.0822893	0.816484	0.364795	0.523668	1.78112	1.32884	0.780747	4.30015	0.94409	0.212979	1.13111	2.28649	0.863074	0.602356	0.395846	0.584192	0.231871	1.43546	0.306701	0.401122	0.518734	2.0441	0.507193	0.609629	0.79775	0.618284	0.288382
ENSG00000042088	5.84266	5.86315	3.32693	5.116	5.38993	5.03129	3.86603	8.19459	4.08043	3.83873	2.49731	6.1864	1.59052	4.26134	5.84688	6.92372	2.6047	3.52583	5.5758	2.99425	2.96171	3.72982	11.456	5.31135	2.13538	7.15857	3.00677	5.30595	5.48664	3.22981	4.71978	8.48887	6.91171	7.22079	5.39901	7.73569	3.26842	4.01142	10.1532	7.91185	6.7731	4.25197	10.2563	7.40732	9.26261	4.54722	7.3549	2.71694	6.40483
ENSG00000042286	3.81213	13.4074	6.32686	22.9632	2.72791	5.29718	9.31587	6.47102	13.9713	3.30835	5.63859	18.4408	2.63112	3.39428	5.50912	13.886	11.24	5.53826	8.82804	5.07553	5.59338	6.98228	24.5181	6.32332	1.2694	18.3963	3.67662	5.16884	7.19478	10.5596	3.05896	55.0241	5.55231	13.2149	4.25732	9.90587	11.9559	4.64949	6.97925	7.19294	10.9864	2.46869	9.97812	10.8868	13.25	6.63597	6.73244	4.72219	11.2895
ENSG00000042304	2.8039	0.356052	0.871909	2.80489	3.95366	0.434803	0.457169	5.76009	0.351341	0.866666	0.840835	0.162476	1.30585	2.07225	0	0.535141	0	0.399318	2.64759	0.784025	1.80063	2.24017	7.58401	0.395672	0.346575	1.42402	0.500953	0.632839	0	0.142522	0.742508	3.15586	0	0	0.709351	2.73257	1.04327	0.734899	3.41585	0.2229	1.03482	0.886941	1.87129	0.207751	1.31122	0.367051	4.36471	0.477893	1.89633
ENSG00000042317	7.34672	4.94733	2.1353	3.59043	2.62214	1.31951	2.14999	4.82096	5.01138	2.99893	1.90203	2.69106	2.46944	1.60372	3.11059	2.18823	0.777565	1.35523	3.02798	2.39695	1.16354	2.35548	2.50213	1.88918	3.7791	3.79038	2.28578	2.09815	1.36888	1.25425	1.69867	6.1316	4.43502	4.35832	3.01156	4.36881	1.7688	2.76862	10.3073	1.78693	2.29443	2.6702	3.4612	3.65041	1.56591	1.55561	2.71287	0.762899	1.66872
ENSG00000042429	23.4949	20.2556	9.96444	7.62621	18.0129	14.4956	12.4722	16.9662	13.111	9.69735	16.8979	38.9608	12.1009	9.89929	22.7447	16.3895	20.7539	9.97532	7.63586	16.9742	13.9899	17.5203	14.1556	13.3299	10.7836	24.4652	11.0212	4.46583	9.74834	10.7396	7.93728	4.03615	27.1587	8.21614	16.7523	14.5613	8.47096	5.89051	16.0173	11.1356	23.1331	5.49909	9.45666	13.1417	33.1767	14.1554	15.326	15.8571	11.6314
ENSG00000042445	42.3023	56.8289	52.7927	75.059	29.4592	43.8867	57.8939	19.6383	100.054	65.0634	40.5268	22.45	14.347	37.9553	25.6596	23.7428	30.6188	18.4093	34.7692	48.9497	22.7068	11.0435	187.361	21.8914	20.7853	200.464	23.5358	19.4347	44.289	59.0428	27.4664	139.666	33.1419	93.5937	29.9103	43.0534	27.4742	33.4847	65.036	26.1112	66.4753	20.8508	36.3124	29.0192	48.1631	120.952	25.8504	24.7387	100.187
ENSG00000042493	24.4269	300.945	203.047	502.527	35.8306	293.588	62.1265	26.3659	845.523	373.983	203.925	420.549	76.4059	6.74607	51.2877	39.0786	6.18774	118.633	60.5841	96.2639	26.477	14.2797	69.6536	8.36547	35.3891	5158.18	84.7419	37.4804	160.218	105.563	159.263	4070.06	119.578	1048.47	77.4567	65.9483	257.571	473.418	526.722	147.217	12.6196	259.462	97.0109	79.9013	20.2015	870.939	34.6348	23.3949	56.6764
ENSG00000042753	152.717	101.465	220.738	119.704	76.4387	302.415	191.314	95.5511	174.556	222.468	70.0419	175.378	112.445	97.9888	71.3874	75.2652	28.0405	267.197	147.344	115.906	77.3317	103.966	326.088	151.901	23.3919	275.382	116.211	153.18	158.26	175.157	104.477	1105.9	182.136	510.609	94.5123	193.06	243.879	95.3495	207.588	187.819	107.249	72.8549	106.886	385.49	89.8037	114.164	90.9814	87.3518	359.475
ENSG00000042781	0	0.0350668	0	2.41154	0.0130064	0.0843952	0.0589106	0.284093	0.0501281	0.0208615	0	0	0	0	0.0145849	0	0	0	0.216369	0.0609931	0.128018	0.0488926	0.0902179	0.00954436	0.713995	0	0.00800804	0.0304216	0	0.0451217	0.0101874	0.085125	0	0.163341	0	0	0.675207	0	0.0576669	0	0.0200455	0	0.132607	0	0	0	0	0	0.169782
ENSG00000042832	3.46652	0	5.40479	0.0281996	1.75734	0	0.200203	2.09625	0.0999254	0.717998	4.57405	62.0663	2.53842	0.996115	3.07594	0.4491	0.903528	1.37721	5.41234	1.28065	3.2853	1.12128	0.790354	2.58839	1.63303	0.508198	0.851495	2.10053	1.04652	2.99755	0.980537	9.7435	6.93797	5.48925	1.35699	0.404033	0.039189	1.0442	0.849502	1.11282	1.26322	0.112778	0	5.05331	0	0.824588	0.480847	10.5307	2.96515
ENSG00000042980	2.54918	2.16175	1.74618	0.960234	0.377708	1.5404	0.261237	0.221082	2.22112	0.585925	3.9884	0.654341	0.736949	0.750846	2.66982	1.54261	3.35018	1.27785	3.18423	3.00475	1.23433	1.17685	0.265302	0.543911	8.3164	2.4055	1.81295	1.05047	2.72135	0.518827	1.72144	0	3.58092	0	9.7882	1.34528	2.78982	1.7845	0.63977	2.58441	1.10756	0.504853	0.716531	1.00442	0.790484	2.11275	3.19757	4.06836	0
ENSG00000043039	4.55098	7.52568	34.8565	7.48691	3.96401	14.301	0.987008	3.78897	1.68162	0.945837	2.31245	2.21364	115.785	5.4577	5.61313	0.932541	6.78323	14.4548	1.52515	1.24184	1.59699	0.343367	0.19844	2.34843	5.55056	0.413426	26.7613	0.740277	43.3873	30.3204	16.8289	1.42064	8.10222	135.092	4.52329	1.10972	3.13812	0.901697	0	3.15743	3.15991	2.26479	31.5531	1.84201	2.94367	1.81251	1.91374	4.02193	0.558695
ENSG00000043093	5.75279	5.72651	3.21953	3.12408	6.13001	7.54067	13.4471	3.8678	4.93584	4.10997	5.09821	3.46006	6.35753	7.92604	3.94167	8.2247	8.62645	2.13512	2.83373	8.20701	6.05565	4.41685	6.44883	9.23379	6.18785	3.33931	4.49938	4.71519	2.7042	2.08742	4.11856	2.78416	4.17697	2.52583	4.56681	3.14832	3.78994	3.63532	1.4903	3.89722	5.0329	3.40835	7.03468	1.81703	12.0324	4.49061	3.45398	3.47585	3.26299
ENSG00000043143	3.60367	19.0457	20.6397	12.4523	11.84	5.04569	12.7706	11.2681	2.66202	5.40675	5.13121	9.90606	2.86573	9.67342	14.9402	9.09343	27.4989	8.62295	5.54285	8.75272	2.82628	6.78661	34.9593	13.4279	13.32	9.11776	5.33741	6.58157	6.23083	10.156	5.42066	34.2521	9.05794	38.6404	12.1397	7.78131	12.2413	13.4308	5.95658	13.6653	6.24215	2.77971	4.07402	11.6171	10.7089	28.7048	9.98323	5.40062	32.3576
ENSG00000043462	30.13	3.61571	23.8566	22.8927	1.84057	10.7086	1.65389	2.56359	6.40982	25.7334	16.7649	3.76506	2.72562	1.4574	9.09936	74.5963	4.25339	35.6766	12.3797	8.98528	17.8145	4.3843	4.59375	19.7547	33.2455	7.91426	12.8704	19.4659	17.5239	11.4904	23.3988	5.39436	13.487	5.92451	31.9586	2.68814	17.3807	35.6641	13.4548	11.0035	2.03784	4.74369	9.14179	16.0931	1.62958	51.6667	7.46028	24.2525	6.93166
ENSG00000043514	4.97367	4.10826	4.17209	4.25438	2.72593	5.90225	12.7099	5.82404	13.2678	8.65949	7.38262	5.26425	6.60414	7.94699	9.71822	6.12234	6.89432	6.14912	7.03125	6.70597	5.05849	7.58598	10.039	6.19567	4.946	7.93947	4.3333	10.4653	7.16292	7.45681	4.95091	4.83512	6.4892	1.69684	7.5045	7.74009	4.2032	3.87794	8.5447	7.00098	7.60088	6.44124	4.41522	5.27745	8.11074	11.4056	2.75756	3.08139	3.41225
ENSG00000044090	13.1121	8.14659	8.76867	11.654	9.97259	8.822	18.3527	6.95215	4.41341	8.56527	10.7139	6.47936	5.38292	13.7149	17.0338	19.1642	9.38479	5.79685	6.28788	7.66642	8.68105	11.0056	81.5319	3.95663	9.40347	12.2103	4.88332	8.28328	4.85283	11.5552	7.98484	15.288	15.1571	33.9189	9.17766	4.09291	7.53007	9.27745	28.4456	8.86176	7.51972	10.6811	6.05536	13.8672	22.809	8.71652	23.9161	8.84948	33.849
ENSG00000044115	564.421	1237.73	1333.77	2112.43	1005.46	510.666	213.987	1938.73	145.047	805.614	549.298	2055.16	1168.97	672.673	1176.23	502.733	1371.5	904.37	1190.26	666.142	480.616	847.695	914.877	1148.63	835.648	681.889	294.764	225.182	552.153	1120.61	230.523	972.674	1521.66	1031.19	907.393	1013.41	667.196	1574.04	587.258	645.431	1092.38	256.357	887.372	1400.87	772.573	1498.03	387.905	366.177	1562.79
ENSG00000044446	34.9037	9.09077	10.6597	8.41347	9.33553	8.08528	8.05247	22.9852	12.6343	4.08661	5.26916	10.7701	8.76384	9.27221	8.3501	25.7906	47.9192	25.9425	11.1165	18.7119	22.5571	21.9757	17.5891	12.2285	16.2616	12.5188	24.8198	17.8178	8.75649	10.0849	4.91155	63.0675	12.6028	4.42714	9.89556	9.50322	8.05667	24.309	52.4335	10.9065	8.71529	32.8982	9.50795	6.98999	10.365	11.5414	16.2151	8.50652	12.2311
ENSG00000044459	8.40809	0.85366	1.72808	5.27296	8.85766	7.08396	4.22655	3.1377	2.32823	5.66188	3.43724	9.21073	2.32079	2.52356	9.1963	6.17196	5.65081	6.04315	4.04542	1.94004	5.59641	4.75834	2.55018	6.0692	4.10708	0.349484	1.96703	3.40337	2.05188	2.32574	1.58256	8.31921	4.96393	0.709757	4.96876	8.63757	3.56644	2.87029	1.35534	2.14505	5.07182	1.54049	3.50258	1.97336	5.91889	1.63631	1.12214	2.59768	1.93909
ENSG00000044524	7.96368	1.3102	0.654208	2.34545	3.13989	1.78986	1.36545	5.10327	0.377963	2.2375	0.724581	2.78382	11.2818	4.42342	3.63491	1.49298	4.799	4.28287	0	2.03168	22.7456	3.87465	0	1.28782	34.1702	0	1.00714	0.11779	0.528989	1.35318	0.616643	0.332464	0.291766	0.823617	0.427317	3.60604	4.71771	0.385572	0.223756	0	0.904404	0	0.599568	3.71766	0.762339	1.94011	0	2.26533	0.0962996
ENSG00000044574	56.6102	71.958	69.9963	106.874	70.6951	79.5907	154.743	91.0239	340.356	123.101	111.337	59.8403	74.4176	75.7429	132.465	29.6762	73.8488	49.4141	69.9946	53.2168	46.9497	37.8072	108.311	110.809	77.2055	108.584	47.5107	46.8185	55.6024	90.4214	90.9094	85.8072	107.269	35.5221	62.3319	129.948	58.7883	68.4954	93.326	57.4277	86.3705	24.4958	72.9455	77.2026	128.094	61.5344	27.5166	69.7828	230.885
ENSG00000046604	1.09938	14.483	2.36874	1.50321	17.6657	0.279118	1.4042	0.407717	0.802742	0.207028	1.32343	1.27859	5.36842	8.95602	1.93758	0.201061	6.41279	1.17988	0	0.720102	3.56403	2.79579	0	0.092056	0.578573	0.446997	1.33389	0.345196	8.46917	1.73788	2.8159	0	1.86448	0.861184	0.380708	8.5856	2.34952	1.20869	0.387257	0.784221	0.258688	0.0866032	5.32985	1.06125	0.652704	0.921036	1.39708	6.23331	1.51449
ENSG00000046647	9.94101	20.8799	7.89885	5.7378	10.2642	2.23459	4.60702	26.724	2.84337	13.7918	7.42375	4.70457	5.17975	5.14491	6.15021	8.10339	0.987846	14.1682	10.9265	9.87264	4.51304	7.52779	4.43264	7.12771	4.1312	11.0658	7.90482	24.8873	6.36429	6.66646	7.03252	6.45124	10.0558	20.6179	4.70052	5.70806	16.804	8.97284	31.8074	3.37401	7.98468	5.62707	6.67512	9.7814	21.7187	11.7164	9.99889	8.46177	22.5145
ENSG00000046651	6.53447	6.2141	2.72883	4.23254	4.16235	1.74625	5.92731	5.25668	10.5697	14.6678	12.371	6.00365	13.6906	2.92741	1.52175	13.6821	3.41729	5.75692	7.88936	6.40633	8.55403	13.899	1.69822	3.1454	9.28134	3.49834	9.27389	14.5231	5.5414	2.72075	5.03706	8.36442	5.10354	2.08193	8.8617	7.30669	7.27082	8.89625	9.04665	1.61502	4.62661	9.4013	2.85868	5.45125	10.6305	6.84528	7.87576	9.07263	6.01046
ENSG00000046653	266.703	726.5	198.086	216.616	621.148	65.6168	150.786	451.974	161.662	498.077	107.873	390.44	798.081	602.78	439.136	514.682	215.79	178.713	522.399	265.837	431.16	221.547	56.1304	567.263	189.291	307.304	55.3782	90.8088	117.985	105.735	63.519	145.862	874.805	22.6984	123.36	199.707	104.107	226.292	21.1351	207.636	436.831	26.5861	178.622	373.634	568.897	280.637	151.051	400.996	105.913
ENSG00000046774	19.5092	0.309839	0	0	9.18925	31.799	0.0366567	0	0.318782	26.89	45.9567	2.46474	0.839685	0.491455	0	0	0	6.76224	0.212431	0.165887	69.1844	27.2972	101.207	26.2284	60.9275	0.485483	27.5117	0.28649	0	0	25.4379	0	0.798191	0	48.3292	0.664485	65.4994	3.29523	1.44872	0.211785	0	0	0	76.0208	0.337422	4.65827	0	0	2.08755
ENSG00000046889	2.0637	0.11765	2.13261	1.58946	0.445936	0.159605	0.13743	0.767417	0.328466	0.208579	0.569541	0.278183	0.0355308	0.662796	0.359628	0.218972	0.22424	0.0377626	0.999237	0.328924	1.111	0.566823	0.157208	1.38428	1.51406	0	0.28173	0.320384	1.69559	0.640733	0.579495	0	0.861009	0	0.585289	0.262199	0.262517	0.457416	0.0581267	0.15462	0.241359	0.804217	0.150024	0	0.360794	0.793239	0.134665	0.452884	0.954566
ENSG00000047056	2.68267	6.3429	3.75832	6.83848	4.55439	4.8558	12.0443	3.62044	3.68384	5.06672	6.63243	4.35525	5.31157	8.65375	2.91406	3.3003	3.70229	2.30608	3.86086	7.41649	4.53833	7.07096	14.556	8.4675	5.34025	7.68457	4.59965	4.65768	9.03155	8.33717	2.42785	8.16341	7.43855	5.47474	4.546	5.9237	6.11304	2.81612	8.51031	10.8658	7.01523	1.39985	2.42216	3.0996	6.05581	5.86013	7.5513	5.99719	5.93796
ENSG00000047188	4.72526	3.86619	2.83292	3.40297	5.53174	1.85655	4.50462	2.86385	1.71933	5.04124	2.15016	4.8921	5.25166	7.60715	2.80127	5.37342	9.02622	5.16341	4.91107	3.03709	6.05953	5.62743	4.5987	6.67563	7.18141	3.53954	4.15237	5.8991	2.29677	4.87597	5.00726	1.3975	1.37572	1.08983	3.40436	2.24693	3.13625	4.10632	12.2567	5.61786	6.45046	3.56225	3.80133	3.63469	7.7064	5.27108	6.50233	3.48407	4.37827
ENSG00000047230	6.12909	12.5828	4.15454	6.92827	7.63774	2.41029	8.30087	7.78525	9.75031	9.67031	5.63533	5.95016	9.61991	3.94957	3.48099	20.1478	5.28913	5.47751	5.43663	6.92403	4.56011	5.8707	10.4441	5.10326	2.93878	14.5106	2.80912	6.96984	4.74135	3.47884	2.85022	14.7195	7.35261	4.25439	5.63069	4.4701	7.06257	6.3445	6.06958	4.11082	8.91668	2.30023	4.38291	7.26957	8.46293	4.60112	7.29969	7.79887	5.42861
ENSG00000047249	51.6604	69.5671	44.4701	107.09	48.1692	45.7926	70.2084	66.1822	167.296	77.1875	121.531	80.0412	32.9192	82.7795	66.6186	53.3807	34.3366	38.5718	87.037	47.4169	72.9613	45.672	43.6545	31.937	38.0741	84.5494	44.2794	73.7555	82.4621	48.7914	31.2105	103.911	250.404	39.635	43.3956	33.0322	74.302	65.7393	82.5884	51.3445	47.3223	118.048	48.6896	47.3872	94.9404	189.251	85.6033	94.084	41.8099
ENSG00000047315	30.4622	34.9809	20.5564	27.4785	28.9641	38.209	31.6412	20.738	31.8892	51.6544	29.2368	27.5103	14.8996	35.4003	20.0764	27.6341	32.8173	24.984	30.6671	52.0459	39.7305	44.4738	47.345	25.4996	26.3146	62.6075	23.587	22.7316	28.9997	22.9789	26.5694	25.3732	59.3728	4.09023	20.7889	23.0136	28.1124	54.1486	55.7954	14.726	48.8453	11.3451	45.2295	44.189	46.6771	47.9454	16.912	29.7418	33.6104
ENSG00000047346	21.1075	7.6797	13.8427	2.54442	24.8343	15.717	9.55307	4.41029	15.9985	3.03051	20.8412	11.5976	18.9122	18.0544	12.2218	33.1005	33.7194	12.1026	8.83795	7.73514	24.3643	18.0899	9.15453	22.1738	9.16004	10.5348	11.8611	6.97311	12.3463	18.0646	10.6819	4.01706	21.4562	13.8214	18.4526	11.4473	9.68422	31.5352	2.74659	16.8929	22.3904	12.5858	18.1379	7.73454	21.8873	11.7933	6.97271	27.2939	10.015
ENSG00000047365	1.93597	1.06118	0.792084	0.521784	2.25964	1.69829	1.71536	1.02805	1.19708	0.703015	1.4098	0.17444	2.77878	0.409671	0.737885	1.36784	1.0227	3.60766	1.38251	1.92953	1.79526	0.932163	1.16592	0.700732	0.863757	0.844646	2.38836	0.533767	2.32618	1.75163	4.13185	0.12139	0.962845	1.61952	1.75338	1.40589	1.04416	0.791432	1.25698	0.579774	1.68234	0.290083	2.31734	1.1229	0.0769269	2.05776	1.71584	0.933906	1.19691
ENSG00000047410	31.1963	20.8244	19.9879	25.6643	49.6223	19.529	37.8662	18.3875	38.7775	32.582	22.4755	24.1528	23.8377	39.7642	5.00411	22.2587	27.4921	47.854	25.1243	20.6158	18.6166	40.6373	18.1176	31.4295	30.6898	8.01984	24.4837	50.0354	11.3938	15.0688	30.1982	31.5553	22.4179	6.74	27.5952	34.6787	36.2787	22.4794	21.4178	47.7892	41.6064	14.5657	8.36744	19.1705	34.5346	38.8723	20.7627	24.4591	50.449
ENSG00000047457	4.43964	6.50352	3.69596	5.26255	3.53264	6.20037	14.3162	2.7647	5.6668	2.09504	8.87251	4.85727	1.29238	4.97905	3.12454	2.62442	2.05509	1.03609	3.75291	8.16299	5.88293	2.90845	4.43417	5.34421	3.97582	11.3945	2.29303	9.07188	2.99094	2.1397	2.76192	3.40846	3.36141	1.91546	5.28364	4.70343	3.15594	7.24368	6.02234	3.40877	4.68657	6.78602	4.90985	3.85197	4.07328	7.44873	5.06179	3.05627	4.8952
ENSG00000047578	16.8937	19.5986	26.8143	31.4124	17.6354	17.3103	9.97085	30.9193	12.2656	19.2427	14.8655	19.2499	11.9715	15.1002	18.3341	8.35359	24.9555	17.9481	9.79098	12.9985	14.2271	18.4831	58.819	18.1804	14.2851	15.7594	7.06466	14.2915	9.47251	26.7674	9.98023	35.5758	16.6274	52.7589	11.8027	17.3203	10.56	23.9861	14.154	6.06575	12.5645	14.0077	9.57724	20.133	8.97194	38.7969	9.70802	13.1443	46.7686
ENSG00000047579	100.046	155.647	107.411	192.467	124.821	98.4175	44.0192	182.647	98.4574	99.759	91.8619	103.248	49.0377	98.9191	133.101	100.125	76.9215	108.488	207.826	151.531	108.185	103.51	173.648	75.3162	70.9824	200.354	35.2329	83.696	212.254	80.9491	22.2346	181.088	434.211	108.898	67.1646	139.229	92.4543	116.863	177.081	290.11	99.9433	56.1729	125.67	177.105	55.8751	214.201	169.634	96.4727	138.327
ENSG00000047617	3.27001	0	0.555261	0.675096	0	0.687296	0.128006	0.846814	0	0.484751	0	0.765726	0.373275	0.674849	3.49133	0.0491033	1.51106	3.26903	0	0.990269	0.499411	2.48994	1.30437	1.17259	0.499619	0	0.42026	0.386598	3.21496	2.44151	0.0610052	0	0.710815	15.2625	0.347929	0.516874	0.236475	0.554801	0.109994	0	0	0	0.110854	0.51249	0	0.707556	0.788774	0	0
ENSG00000047621	2.83232	2.63356	2.71491	1.80164	3.09611	3.38286	7.89703	3.28143	5.72664	4.89791	4.87363	6.35792	5.65302	4.47569	3.03668	9.43127	2.62045	1.77485	1.94825	2.25197	3.94539	5.1234	5.01211	5.13885	10.4958	1.53293	2.82679	5.34732	4.78823	3.10468	3.35089	1.34456	3.06618	3.97222	7.14366	4.33492	1.31438	2.60621	4.75411	1.96738	6.21888	0.945973	1.76511	2.89387	4.09419	2.37515	2.60354	3.95065	4.03547
ENSG00000047634	3.9617	0.867167	0.788242	0.417724	1.31283	2.5295	11.0314	0.392821	2.72903	1.2368	2.4308	4.11089	1.02155	0.669841	0.266573	4.50823	1.26198	2.74279	7.1067	2.1687	3.94463	4.92418	0.858288	1.66647	1.56511	0.632577	2.28007	4.38488	0.810543	0.828646	2.39941	0	1.65766	0	2.0439	1.05454	2.49737	1.74078	0.594497	1.96385	4.14848	0.584857	0.683219	0.472624	0.670584	4.15288	2.42075	2.53718	2.05393
ENSG00000047644	5.32589	4.44253	13.7208	8.89579	9.30144	2.68707	5.82007	10.9607	6.8946	4.91854	8.76601	14.743	7.31072	7.75352	9.40845	0.835811	8.03836	10.7423	3.9011	15.708	7.24031	15.4232	3.04783	7.51094	3.7794	15.0292	6.7334	10.9107	8.65129	11.9336	7.22662	32.8383	7.10152	7.70851	3.84537	2.75223	8.47676	10.7776	6.10104	6.40042	14.0014	2.22201	6.70712	5.7069	11.8045	9.94822	4.7762	9.10267	12.5313
ENSG00000047648	1.55715	3.25374	3.2858	1.5089	0.269121	0.346066	0.0998029	0.701951	1.79916	0.740108	1.02373	0.851756	0.680228	0.456049	1.29484	0.441256	1.59577	0	1.40331	1.02243	7.9888	0.799053	0.481179	0.714625	0.379681	0.0765935	0.0348951	0.350339	4.3493	0	0.138276	0.912841	0.913636	4.70911	0.949571	0.263097	1.26299	0.919382	0.696475	0.594334	0.217858	0	1.09091	1.47119	0.210244	0.281719	0.0986007	7.34119	26.3217
ENSG00000047662	5.78191	5.97071	1.44667	7.59473	5.25512	4.13635	1.83881	3.29459	2.68751	4.71951	2.2013	3.40486	3.21328	5.10864	2.31725	2.0733	8.12023	2.42075	1.91624	3.26216	2.73037	2.67999	3.39288	2.93671	2.31297	4.4098	1.27752	3.83926	4.32678	2.51056	1.37748	3.27785	2.41974	6.04004	2.30001	2.10848	3.43114	4.99965	7.41581	2.89036	2.67986	5.42023	5.45367	3.45172	1.18555	5.59258	4.91471	3.98653	3.04856
ENSG00000047849	163.682	300.21	464.419	375.391	218.401	129.97	113.13	709.224	86.7469	105.018	195.458	368.667	111.003	263.869	678.834	267.504	655.088	219.216	155.148	270.321	167.375	175.278	737.639	425.512	358.546	535.107	54.2914	78.0342	182.111	247.461	60.9849	205.062	370.897	1013.54	228.274	105.254	77.3209	443.485	425.59	109.842	304.165	120.51	468.317	135.883	370.626	182.216	76.1358	196.204	331.981
ENSG00000047932	2.73662	3.30334	2.98344	3.29166	6.63831	4.98013	7.95017	5.58028	7.48317	4.61815	3.78812	2.70384	5.72602	4.96267	2.50145	11.0907	2.45635	3.82062	1.64023	5.00197	6.63762	5.51928	3.05741	5.67396	6.19982	4.4227	5.14533	7.03051	2.98124	3.8669	4.21309	3.48903	5.26236	1.26755	7.12749	2.7397	2.11267	5.58715	0.598067	3.60785	9.10679	2.24474	3.78273	2.4325	8.72096	5.34941	3.2852	4.36341	3.32584
ENSG00000048028	6.75928	3.23426	4.76806	6.9037	8.32513	4.28592	4.19503	2.85032	9.40496	3.35343	7.09527	9.73769	4.99286	4.31267	2.46337	5.96376	4.66196	2.70407	2.45857	5.88294	5.47737	1.5584	8.13696	5.12092	2.87761	4.16708	4.00277	3.87964	5.94367	3.77414	3.3757	2.72212	3.67316	2.61125	4.89923	7.31994	10.4086	2.70545	1.84741	2.27176	5.47766	1.83376	7.30225	2.66152	6.34809	2.83343	8.25583	4.09194	2.82817
ENSG00000048052	14.1313	5.62693	4.74841	65.4443	1.57785	22.8136	8.72947	4.02329	1.0231	0.443046	1.04172	22.1256	2.98779	1.63838	8.34377	14.6297	78.726	2.67652	26.2863	1.97256	0.80319	28.6597	0.190838	1.77535	33.0274	5.75739	0.491686	0.0760491	0.948205	0.221707	1.26834	0.561191	0.705607	0	16.8751	0.675451	1.83573	2.27778	1.20316	1.62742	6.01988	0.269065	0.744492	2.12329	1.96496	2.02368	12.0681	7.15416	0.169895
ENSG00000048140	7.58461	48.4419	30.8187	30.7393	14.0214	8.72819	15.4538	27.8744	5.64873	12.9736	9.14644	10.3532	14.3754	14.9504	19.8576	13.0488	19.8496	19.7858	33.178	64.1143	9.20921	13.7951	40.2995	15.6876	19.384	86.8978	16.9201	12.2491	21.9655	28.4321	13.9127	59.1038	28.5651	62.8547	12.3759	16.0523	25.5531	19.019	24.4793	25.5195	18.5554	3.82981	18.3612	49.5897	22.4834	18.3474	12.6437	14.7055	37.5413
ENSG00000048162	31.001	29.5957	25.1775	25.6592	12.4085	16.3416	20.352	32.7493	33.9261	19.2419	15.7278	41.9722	18.4105	21.3476	24.2984	40.2183	18.5615	16.4665	34.8552	76.5757	10.8643	24.2852	48.3589	14.0281	18.6644	63.921	26.8127	56.2813	20.968	31.7499	18.8791	35.7847	81.4068	91.4832	10.9465	15.8298	33.6649	28.4296	51.9824	71.5645	35.5774	42.6631	28.6271	26.8166	37.7838	29.0196	36.0255	14.5921	65.342
ENSG00000048342	14.3222	19.4162	8.3237	13.4561	9.1274	11.9782	12.4137	11.4398	22.2948	11.2742	12.3625	13.4777	7.29566	18.0186	10.9603	9.05315	4.48232	12.709	10.1216	7.5334	6.00738	8.14628	27.6639	11.2576	5.52402	13.6289	5.1224	19.2634	3.8574	5.82484	6.47196	19.5407	15.2844	6.09517	8.86455	8.88619	13.4372	10.5782	4.95525	6.35449	14.0877	19.3082	7.26348	9.74371	10.8386	9.1821	9.8169	10.3878	26.3145
ENSG00000048392	8.29494	7.75162	3.35172	20.1266	4.41258	8.12087	13.0836	4.39943	6.42316	8.04318	16.0442	6.37752	4.70519	9.22177	7.18528	14.5483	5.2799	4.55459	5.48919	8.25929	10.5872	6.28151	4.58487	9.5726	13.5997	7.25686	4.33773	5.69758	4.48929	4.51626	10.3627	4.92703	8.00813	1.64009	4.33506	5.09506	5.47205	9.34883	5.13593	2.40334	8.34534	6.01351	6.24013	5.26258	13.214	13.2486	2.54962	14.785	4.91518
ENSG00000048405	7.74754	3.49044	8.36753	4.02191	5.05175	4.91903	9.31147	4.68094	7.62897	5.34322	4.90167	8.00579	4.96623	9.87984	3.00156	8.90343	10.0635	6.25503	3.80117	11.5474	8.77096	8.75654	24.4747	5.12178	3.31172	10.2058	4.99389	8.12131	1.92298	4.40287	6.16708	3.81689	7.44692	10.1475	6.22499	3.38621	5.12487	6.54616	11.3958	4.26141	10.4442	8.64628	2.9511	5.84457	13.9127	6.77938	2.15599	4.64862	5.2267
ENSG00000048462	1.6309	1.3709	0	0	0	0	0.158608	0	0.513396	0	0	0	1.45043	0	6.4512	0.531517	0	0	3.01616	2.83566	0	0.499133	0	0	3.29475	0	0	0.457305	1.76697	0	2.65649	0	0	0	7.1736	0	0	0	0	2.49495	0	0	0.805468	0	0	0.529421	0.762531	0.635167	0
ENSG00000048471	40.0579	27.3026	68.1373	117.885	33.4916	58.5612	18.7699	31.6851	13.4916	37.1483	25.5118	87.1465	24.7702	27.9547	68.3391	20.1611	35.7679	26.6948	35.8996	37.0617	17.8835	25.9883	80.4719	33.5758	19.1722	38.9809	7.97736	8.68942	29.9574	35.3522	10.7831	43.1561	55.9612	115.166	33.7644	17.3505	22.0451	41.4249	11.7829	26.0386	28.846	11.6959	47.9321	27.5857	21.1793	16.9213	26.1335	32.4594	60.966
ENSG00000048540	5.10729	1.31512	0.1295	0	0	0	0.528536	0.306773	0	0	0	0	0.851653	6.03119	1.60929	2.5735	4.47984	0.417843	0	0.14662	0.153662	0	0	0	0	0	0	0	0	0	0.152527	0	0	0.51555	1.20268	0	0.350625	0	0	0	0	0.423727	0	0	0.535615	0.836407	0	0.728401	1.17383
ENSG00000048544	44.3021	60.835	41.4513	35.5806	49.9441	62.2927	44.8458	36.8372	45.8122	52.472	28.6784	37.4976	34.693	56.3973	38.1583	24.569	28.6584	52.1328	52.5508	51.2332	26.0564	41.9166	51.4755	44.036	28.7612	47.0974	21.1919	63.0888	42.0386	36.5345	33.1174	49.6689	78.0051	31.7468	32.5357	32.63	32.5443	50.3424	44.8412	68.0338	40.8737	88.9674	27.9801	58.9454	52.7704	37.4887	97.2929	32.7389	53.4681
ENSG00000048545	0.13368	0	0	0	0	0	0.0718613	0	0	0	0	0	0	0	0	0	0.581299	1.20246e-05	0	0	0.104247	0	0	0	0	0.343639	0	0	0	2.11918e-07	0	0	0	0	0	0	0.18277	0	0	0	0	0	0	0	0	0.16153	0	0	0
ENSG00000048649	46.7424	12.4278	28.8733	18.9057	35.9376	15.4023	9.90048	25.2776	10.1981	8.1373	19.6976	55.248	14.4493	16.5631	59.5826	31.1868	1547.31	19.4234	242.68	7.11039	24.1196	14.9495	10.0277	23.0118	15.233	15.4162	6.59116	3.46746	11.9642	6.6342	6.03024	9.5836	49.4164	7.79932	28.1592	19.5767	5.49373	32.5965	2.90785	11.9819	15.1521	4.66501	27.4773	6.95482	25.9021	12.4236	3.94405	10.5478	10.7873
ENSG00000048707	11.1064	7.92659	11.3974	11.7441	5.12856	5.4421	10.3769	7.49802	9.3941	9.62239	12.3904	5.23371	13.1778	5.25109	7.09833	3.87557	10.8862	11.5764	12.2581	8.09165	6.9298	6.91396	8.91815	7.0276	15.9226	10.8459	8.36282	6.55176	14.3678	9.95445	10.1375	8.11104	15.7009	6.75458	7.97316	6.95556	8.38723	10.9994	11.8738	8.04792	10.1186	5.47287	8.47443	28.3873	8.02849	13.4522	9.18522	9.3452	16.5737
ENSG00000048740	8.70149	63.3295	51.8896	123.154	47.032	59.025	51.875	76.1373	28.4132	32.0862	77.5195	90.0177	14.0714	21.1117	20.9216	30.7763	88.6668	28.8576	58.1893	77.1832	38.337	43.5336	75.5961	69.4458	36.8185	35.6195	13.935	16.165	30.0025	86.5833	15.2644	86.1089	21.2025	8.24776	33.1259	84.0857	16.7766	7.76255	20.2833	18.6044	73.1058	17.8013	264.404	24.2311	85.1947	51.116	19.8452	32.2787	44.2044
ENSG00000048828	20.6309	28.5046	28.4119	43.313	38.811	22.6338	63.2	33.9267	28.1544	20.8222	20.4382	26.3666	17.3111	39.8198	68.3884	23.9467	50.5295	31.5081	28.3511	23.5434	16.7651	19.0924	38.777	34.7061	16.4316	46.5144	14.0288	20.4184	18.7596	31.3465	25.9531	23.0926	24.9578	11.9845	18.2169	32.5676	23.6977	27.1212	39.2559	20.1255	32.9617	22.063	34.6954	27.1572	50.7954	23.4963	14.3501	30.0136	41.8431
ENSG00000048991	29.9253	30.655	20.8913	21.941	26.1544	19.5126	21.6993	19.3495	12.2919	27.5101	17.3506	39.7283	17.1927	33.9298	25.3145	26.8627	59.0028	17.2861	18.9529	26.625	18.3537	26.1493	19.7027	23.9333	36.0667	18.543	6.38703	10.7648	18.5661	34.414	8.75705	15.5145	26.873	12.9271	18.4435	38.8776	14.1984	28.7851	23.4642	16.1496	24.4082	11.8418	18.2459	15.1881	34.4651	13.8882	27.8837	17.9917	22.6674
ENSG00000049089	0.730733	4.67438	3.33339	1.35173	0.705375	2.38111	2.42961	1.81563	0.118821	3.16362	3.16582	1.51699	3.08393	1.07267	1.70853	1.95912	4.84764	1.57944	2.70901	2.19359	1.9153	0.752981	5.29754	1.15471	1.27034	1.2663	3.53242	1.86541	1.38208	1.44514	1.04914	10.9761	4.92712	3.75692	1.77344	2.51624	2.50307	3.19643	5.37217	2.97748	1.50601	1.94986	3.15061	1.49181	1.2	1.23657	3.26866	3.20107	3.49424
ENSG00000049130	0.553791	0.294988	2.83859	1.62393	1.87588	6.08283	0.633628	0.452434	1.13892	2.33667	5.27033	20.4484	4.13915	1.66035	3.96414	5.16779	9.52395	1.67426	1.03143	1.05567	1.09158	4.33592	0.70581	3.31032	0.479054	2.54933	1.45316	0.418421	3.67886	2.61279	3.87624	0	3.14521	0.231351	3.44093	1.84355	1.44663	1.40287	0	0.186258	2.95132	0.330498	1.4176	3.43132	3.37079	1.93266	0.301021	0.509885	1.80482
ENSG00000049167	5.85429	3.59883	3.24313	2.33892	3.13134	1.12525	5.63596	4.28478	1.40245	1.62003	2.05851	3.41345	1.23673	3.6417	1.71046	3.04011	4.2173	1.6916	2.16463	2.1306	1.59799	3.40022	2.34394	4.43363	2.8404	7.82394	2.54022	2.65716	0.948003	4.3657	2.07432	1.45104	3.94568	5.41227	2.09012	2.36276	2.32618	4.88768	8.72938	3.54672	3.67476	2.59082	3.8774	5.10466	6.74199	6.59929	1.76077	2.19861	2.62483
ENSG00000049192	0	0.883292	0	0	0	0.287734	0.0925085	0	0.288542	0.0608887	0	0.338874	0.156852	0.440028	0.140342	0.678722	0.649477	0.545985	0.769643	0.438898	0.137539	0.989771	0	0.13947	11.149	0.555221	0.0462631	0	0.196388	0.158833	0.243979	0	0.178248	0	0.890829	1.13121	3.97198	0	0.61161	0	0	0	0.0750061	0	0	0.380078	0.920357	0.672027	0
ENSG00000049239	10.0176	12.6686	31.3992	27.7944	11.1584	9.28938	23.6023	18.1296	13.99	14.7695	9.07725	12.8426	6.01841	6.4376	19.0942	3.23989	8.18821	14.3059	7.19129	12.9927	8.90515	9.21221	16.0892	17.5293	6.23924	21.2675	11.727	15.9419	12.1497	11.5886	10.251	13.6048	9.10921	19.5165	15.523	7.77387	13.6751	18.823	25.1978	14.3341	18.166	22.2409	9.32402	16.2333	13.1411	8.4682	16.42	12.098	41.0984
ENSG00000049245	35.2645	54.3445	50.204	43.5242	36.4192	36.8198	100.225	31.4561	62.5816	48.5899	35.8321	32.6345	19.1301	23.7456	23.1983	20.751	43.8638	29.8783	41.6795	53.5359	19.8951	25.6276	82.4298	41.7862	26.0091	124.841	41.4947	49.1724	38.0635	52.4609	42.8127	112.687	49.3192	35.1312	41.445	21.5112	34.9861	27.2199	74.4846	31.0542	65.1063	23.9184	28.2457	36.1632	76.1177	64.0153	16.8348	20.9474	99.5522
ENSG00000049246	4.58397	4.08085	0.933711	1.99249	2.69428	2.56611	10.5603	2.39855	6.09816	1.41665	2.35555	3.42552	1.5215	0.661065	3.06882	1.85557	5.34047	1.99111	3.79333	5.08467	1.27575	4.63712	6.61758	3.39913	4.67167	3.07569	5.56839	4.04963	1.14839	2.90914	2.55098	26.8831	2.19488	4.64804	3.60203	2.00108	0.823865	2.86767	5.96691	2.98231	4.81115	2.04315	0.854491	2.91624	5.87654	3.04763	2.62074	1.09211	1.23143
ENSG00000049247	1.15847	1.78844	0	1.15039	0.478484	1.65873	5.63573	1.75241	2.1163	1.07234	0.712021	4.99661	0.936481	0.963927	1.94528	0.747233	2.67607	2.46488	7.13251	2.87945	0.285943	1.65821	1.67838	1.36592	1.75524	1.38914	2.10475	0.750128	0.662689	2.8683	0.668024	10.3067	0.235601	0.627339	1.69799	0.525558	0	5.61364	3.95109	1.97446	2.01882	0	1.56239	1.18524	3.48502	3.31501	2.65786	0.377296	1.36974
ENSG00000049249	0.384969	0	0.319938	0.792714	0.733002	0.265577	0.642431	0	1.51945	0	0.658188	0.879885	0.521897	1.03345	3.4025	0.726363	0.413279	4.78474	2.04451	1.94052	0	0.225306	0	1.18038	3.34502	0.257067	0.526371	0.471621	2.39003	0	0.707563	0	0.645761	0	4.61682	0.281763	4.42469	0.652241	3.04654	7.59886	1.3356	0	0.24849	0.189676	0.173701	0.487302	2.30355	2.025	0
ENSG00000049283	0	0.350196	10.4102	1.01373	2.29044	5.40918	0.215954	0.372362	0	0	0.62077	0.10613	10.4233	1.76051	0.449657	0	0.108701	3.56386	0	0	0	0.289917	0.195909	0.294337	0	0	8.24997	0	2.53643	9.17855	8.65757	0.142796	0.538223	76.1814	0	0	0	0.0948484	0	0	0	0.19762	7.93148	0.351429	0.0532599	0	0.452897	0	0
ENSG00000049323	19.4348	2.49765	75.2963	49.6609	22.9049	19.3091	5.14208	49.0089	3.12201	2.17364	31.0622	115.822	94.5329	24.7517	23.8731	7.86147	47.6725	24.5898	10.44	14.0304	18.1624	24.4485	13.066	22.0113	127.541	8.21754	19.0948	3.24636	59.2765	60.2841	13.9473	4.73248	25.6205	18.4416	23.6638	8.87755	34.829	102.684	3.01749	0.269275	9.21452	5.67026	266.068	7.44284	4.89127	12.1579	4.76503	2.62137	26.5814
ENSG00000049449	16.736	38.3831	22.4522	32.4438	11.164	49.5379	176.267	38.7283	142.772	71.6929	64.5207	51.6418	29.2724	14.7987	30.7591	35.4592	89.6627	18.5625	6.46302	13.6776	37.3769	28.3966	42.3934	16.4503	67.8528	30.7289	38.4401	40.8871	26.2268	23.792	27.5163	22.6866	85.4049	15.173	19.381	34.4782	42.7406	67.7477	26.9943	24.1108	28.115	38.466	34.7659	25.7104	18.9824	31.7524	45.0533	13.7758	73.863
ENSG00000049540	12.9868	0.901536	10.1605	6.42754	0.403578	1.75321	6.32078	6.65518	2.60256	2.77083	5.59775	5.05008	15.1445	3.74522	7.82604	1.78084	1.9461	3.84977	8.25361	2.72769	3.10419	2.33517	4.88895	5.39775	1.59419	10.075	3.31959	5.15701	7.03099	5.29466	10.6327	6.13242	3.09222	15.0372	4.576	3.13503	0.385174	4.20808	10.1628	1.58496	1.17702	1.43846	3.2098	5.53755	7.0165	1.16167	3.18611	6.63395	1.05307
ENSG00000049541	44.4744	33.8305	25.357	38.2654	9.88467	16.5345	33.0299	30.7873	58.9856	41.6836	23.3757	31.7017	22.3422	41.0691	24.1347	15.37	15.0549	18.7421	52.0223	43.7642	19.8023	29.4663	57.5457	23.3426	14.6312	67.3097	21.5301	43.0094	35.7654	21.7881	23.1709	86.7473	30.2779	35.4792	16.6547	30.1467	29.2245	37.4818	59.8289	28.1272	18.918	51.9254	16.2167	37.7046	25.0504	41.737	25.4345	18.0245	98.7433
ENSG00000049618	18.1388	18.1767	36.145	44.5601	33.1933	23.4274	9.62867	38.5733	11.4478	14.7367	9.35855	60.8836	19.6624	25.6851	51.0143	44.5823	51.1154	25.6471	10.6815	31.7051	26.1484	24.7651	21.0733	32.9197	28.4512	19.2333	7.6719	8.22278	29.5194	19.0776	7.3276	19.7959	48.6596	32.5068	50.1502	12.5003	9.36976	25.568	13.6359	16.5164	23.547	5.32459	49.4735	25.6124	18.1837	11.6831	16.8861	31.9554	30.9174
ENSG00000049656	84.517	54.9379	66.2857	95.6371	52.3682	55.359	61.9653	101.732	82.5763	152.632	67.9982	179.757	44.1399	76.0625	152.493	83.6553	44.0343	50.9175	94.0592	52.3392	108.994	46.2639	218.775	58.4608	85.0975	292.668	63.7653	63.1464	62.1927	91.0196	69.5382	162.358	118.39	231.919	61.7776	55.2773	124.239	414.475	162.911	66.1468	53.7854	37.0931	46.6268	95.6724	75.3335	108.609	59.6521	49.9213	421.158
ENSG00000049759	17.0283	873.5	148.945	941.055	158.638	681.01	174.404	661.843	215.536	428.913	146.156	287.088	29.2844	39.3265	303.405	525.589	195.793	121.635	284.25	251.197	53.6582	304.433	1184.76	274.091	439.078	1431.93	8.16663	31.2628	79.9535	233.504	11.5429	364.316	243.284	324.754	171.49	522.581	293.935	123.138	119.656	86.9134	145.275	72.1162	848.247	58.249	166.682	301.452	89.6067	105.285	1150.3
ENSG00000049768	0.547251	0.909462	1.78861	1.78017	0.324726	0.404448	0.942541	0.616882	1.02169	0.643946	0.814945	0.506703	1.21666	0.290086	5.25561	0.474736	1.93071	2.23238	1.08	1.98405	0.586272	0.589723	1.09469	0.519182	1.469	4.52803	1.74087	1.22194	6.3341	1.41658	2.09204	4.12943	1.58716	2.04474	2.8963	0.508198	4.18307	0.916593	4.75226	3.29054	0.8836	0.465188	1.5888	1.37815	0.462576	1.0401	2.14798	0.978911	1.18443
ENSG00000049769	9.41368	6.25913	6.2923	11.7029	1.6287	1.55056	5.89915	2.31958	1.20926	6.15744	1.61338	3.17348	1.76846	4.03969	5.13146	0.609826	1.74186	5.11023	1.43731	3.40815	1.69217	3.50702	2.27409	3.75018	5.59501	9.3157	4.43655	3.91956	2.25861	5.68427	2.18253	15.21	0.312261	14.2013	1.67548	0.7926	3.71449	8.05532	6.85745	8.02878	4.00572	8.78856	2.04942	1.16845	1.82429	8.07034	5.31644	5.77092	2.95807
ENSG00000049860	59.2289	105.923	98.3869	198.702	72.5304	82.9304	89.5685	162.105	165.143	123.16	97.9861	89.1806	72.0868	63.9088	72.7871	55.5028	53.0592	75.8207	112.18	100.243	46.672	61.8214	90.4629	120.667	150.641	227.385	68.188	119.597	73.8436	45.2453	84.6548	123.965	143.321	53.4985	45.5914	95.08	196.91	165.778	156.433	112.396	112.946	84.4465	33.5144	126.179	121.194	126.864	26.9629	45.5518	268.909
ENSG00000049883	11.3266	5.79021	1.19952	4.64203	3.69223	4.74013	3.71708	3.81663	2.8961	3.02215	2.83052	3.89216	1.23946	2.14045	2.9572	4.02873	3.02048	2.83138	2.60226	6.47598	3.02762	2.17831	3.90406	3.96202	5.24309	7.1835	2.55946	3.94521	2.52723	6.00813	2.25838	2.19959	3.02167	9.6702	3.38452	2.64217	2.33689	4.00017	0.411153	7.35897	3.12067	4.03079	1.70597	2.58149	4.28341	2.29124	2.92387	1.22547	4.33612
ENSG00000050130	19.8433	31.2349	32.8058	21.0064	27.209	18.4761	30.2183	22.3122	35.8393	29.7165	16.8832	11.7179	8.76111	24.1696	18.6565	22.668	19.1404	15.6722	19.6435	20.0274	12.2422	15.2436	22.0477	29.3753	15.5639	41.361	26.9354	25.805	17.7608	19.5873	19.2218	29.0435	28.37	8.67273	25.1314	26.6311	13.8645	25.333	24.1074	9.15117	22.2485	7.3086	22.77	21.6565	51.9887	27.247	15.5298	9.42115	37.1118
ENSG00000050165	4.22593	3.58833	84.4407	10.482	8.5841	5.05567	9.24377	5.19098	8.4778	3.00887	43.9096	26.3341	26.5121	3.63996	7.41877	0.450795	44.3087	17.8786	8.22862	4.08329	39.3184	25.7106	4.2228	72.2325	1.61821	5.91874	39.0038	3.23061	7.62298	5.32541	30.1293	11.608	98.3268	10.7981	12.8423	1.767	3.39185	77.9948	2.18175	3.39563	21.7577	1.30483	47.437	27.6595	7.46109	2.58546	5.91196	3.77349	4.59787
ENSG00000050327	0.06099	0.121159	3.58299	0.29351	0.892734	1.68164	0.821333	0.146196	1.34549	1.36987	1.41232	0	1.53623	1.24691	1.4782	0	0.582205	0.464614	0.373485	0.290608	1.35368	0.325996	0.199439	0.470362	0	0.482114	1.98888	1.15734	2.09543	2.10569	1.56463	2.12849	1.84598	8.87653	0.698407	1.36031	0.129808	0.0772191	3.30954	0.446871	0.92608	0	1.341	1.3752	0.132364	0.14597	0	0.312845	2.55465
ENSG00000050344	0.763588	3.12934	2.7412	1.75752	2.63934	1.95199	5.01461	2.92093	2.08025	3.31617	4.87849	1.928	4.1104	0.838782	1.62518	1.0655	4.91807	5.41685	2.86411	5.05582	5.87174	1.97545	1.26297	4.81987	6.59912	2.24312	9.61302	2.54899	3.46034	2.21628	8.26951	1.10908	2.77738	0.261634	7.44717	6.83698	5.32778	4.9187	1.21971	1.81426	3.02083	1.34007	1.83001	5.55564	3.01467	2.82018	1.47578	2.14024	0.750618
ENSG00000050393	12.5031	10.4678	9.74403	13.9285	8.82703	11.5797	17.112	9.03487	56.6569	22.7651	7.85665	12.9508	8.09094	10.8577	8.00411	10.5588	17.3309	8.5563	10.8354	19.3731	5.26972	7.96009	34.0871	7.39427	7.00764	33.9951	10.4993	17.8054	13.7232	9.0965	12.3156	30.5806	19.5168	18.7961	6.57435	11.9996	5.44412	8.78297	43.6194	17.1854	10.7482	16.4699	8.26404	12.6751	17.043	18.686	23.6248	2.63725	21.0585
ENSG00000050405	19.0125	33.4848	19.7837	25.1637	31.6668	17.5747	52.4274	63.0633	53.6897	15.0034	20.3427	22.0631	22.161	23.8496	11.2569	12.77	10.3556	17.8478	48.3593	23.8069	25.3391	20.5049	33.8925	36.3643	8.62739	68.3749	22.958	17.0938	25.8642	23.2053	32.3105	19.7471	73.3331	18.8195	14.503	21.6598	11.4088	11.6906	14.2948	15.4069	28.6702	4.52281	29.2314	44.0905	87.2547	28.546	23.0723	11.247	27.7224
ENSG00000050426	50.9947	17.0515	39.3327	12.2837	29.0187	28.7851	36.877	42.7191	43.3347	24.8439	19.0896	20.2305	29.7915	31.0678	58.5131	71.0742	34.5703	23.4719	23.6832	21.0768	32.6204	25.1751	102.661	19.2919	25.7217	34.1821	20.9209	39.7431	16.6091	19.1493	21.5646	24.7043	36.1731	49.6523	25.562	22.2071	16.9612	14.1343	24.4001	34.6212	28.381	28.5692	25.2823	28.3926	52.5179	20.5528	66.3956	25.5843	57.3502
ENSG00000050438	1.54627	1.86533	0.458977	0.776636	0.89359	0.87962	1.23862	1.51832	2.24182	1.15647	0.542042	2.17324	0.983201	1.63855	0.418881	1.57691	4.29186	1.00698	1.96587	0.503722	1.05342	1.93322	1.19041	1.09612	0.589714	1.1578	1.15009	0.549958	0.199339	0.293883	0.799482	1.97474	0.939373	0.581742	2.74737	2.68705	1.65436	1.21396	3.52871	0.676226	2.77672	0.881293	0.716077	1.23882	0.965418	3.50523	1.4419	2.22965	0.706907
ENSG00000050555	4.37163	1.80049	6.71576	13.5972	4.56459	0.447851	0.352768	10.7611	0.418776	4.5869	3.86693	5.76828	20.7382	9.74122	6.72741	0.297188	10.5391	1.5647	6.18223	4.2114	1.27121	8.09458	72.9076	6.36297	10.1209	1.7	3.13966	9.5714	5.0437	11.605	3.94462	93.7626	73.1624	37.5086	1.29381	54.16	1.06575	6.43024	3.60091	45.4943	16.4709	5.35771	19.577	14.5	6.92347	3.30732	56.9436	2.7966	4.66102
ENSG00000050628	1.79922	0.462155	3.46575	0.947641	3.69515	4.11416	0.620597	4.53098	16.2432	1.00819	1.8626	2.11383	3.62282	0.661229	2.51304	8.915	5.07039	1.30389	1.70984	10.962	3.2498	2.84564	4.35617	4.48057	0.810226	2.35265	2.93482	2.82244	6.70791	1.59978	5.13791	6.91204	5.02742	7.85556	2.42849	1.73129	2.17075	1.62769	6.05653	4.02426	1.86597	2.97877	4.36224	2.1665	0.958816	1.14757	4.2601	2.19374	3.18897
ENSG00000050730	0.0986501	0.552046	1.36672	0.13738	0.930484	1.53202	0.181465	0	1.88133	1.69473	1.03076	0.82165	3.707	0.312257	0.447535	1.43137	0.505615	1.27584	0.70933	1.05836	0.680268	2.22954	0	0.302806	1.8356	0	0.35712	0.109291	0.607167	1.22305	1.48257	0	0.696139	0	1.94727	1.37307	0.645405	1.82237	0.642901	2.05655	0.727224	0.704078	1.32142	0.8759	0.503039	0.386344	1.68685	0.109468	0.994308
ENSG00000050748	5.10298	6.38479	7.25	9.28058	8.43589	5.72231	8.82224	7.87481	2.75431	5.52384	3.63167	7.79589	6.32675	9.48005	7.86538	13.525	12.9036	4.35682	8.1217	8.47857	5.15611	6.63084	2.2289	7.25987	8.61572	19.8614	5.60314	7.34241	4.34719	5.6522	6.3341	8.23991	5.9613	4.98545	5.1283	10.751	7.00755	6.07355	4.15709	7.50237	9.3718	3.70757	3.40973	6.72452	9.32851	6.11378	5.44935	6.00563	11.1247
ENSG00000050767	0.315333	0.499804	2.46112	3.82347	0.743408	1.21117	0.277609	1.28617	0.234857	1.03634	1.90396	0.575492	1.89945	2.09511	0.872443	0.233272	8.33203	1.65663	1.82277	1.62942	0.623145	0.206921	1.74834	0.632213	0.177893	1.03279	2.31921	0.122335	6.23328	1.60878	1.34399	3.18564	1.49343	8.31455	0.420087	0.162768	1.11511	0.730631	1.23811	1.68056	0.180873	0.279705	1.1698	1.84152	0.369023	1.55779	0.832512	0.361362	0.775292
ENSG00000050820	20.9606	34.4393	25.6212	30.5167	40.4164	10.1191	21.7285	15.4893	4.16258	43.3893	19.2868	29.1756	21.9657	15.0774	18.0279	7.71628	8.93569	17.402	20.3651	28.5502	8.48159	10.4303	39.6452	22.3723	7.94349	50.5202	12.3418	24.1066	25.8101	46.1524	22.3546	54.3274	47.5767	39.3527	21.9713	12.2253	12.7794	42.9252	18.8159	16.0088	40.3337	11.3734	28.4471	41.3574	45.0735	25.612	12.8462	8.32622	67.4832
ENSG00000051009	8.10968	12.4645	11.6279	8.05983	8.58479	5.57865	10.9412	7.96198	6.49161	11.5347	7.45396	9.82216	8.53014	3.31005	3.76985	9.14282	5.87222	9.08058	7.48495	5.16739	15.3613	5.18662	13.9093	8.38944	10.1137	12.1137	9.74026	16.0129	6.35735	11.1485	7.89214	11.1978	13.433	15.0443	8.37066	10.7644	10.4893	12.4426	11.3617	7.93787	7.1359	7.47994	7.90642	5.56134	17.2736	10.0675	10.314	10.244	17.5881
ENSG00000051108	41.0504	28.2902	30.6033	42.9721	28.4922	56.2268	141.217	37.3021	89.852	83.8605	54.4885	25.7132	19.5791	20.9227	76.1309	45.486	15.9349	49.9311	97.8693	41.2175	26.5016	15.3476	52.17	53.1518	57.6147	92.0378	21.6184	27.1323	25.2602	56.7825	44.8198	36.0693	135.348	56.4917	50.6126	34.0822	54.1826	30.5991	19.8067	47.7115	25.4262	14.7854	21.8483	56.6341	94.2261	82.1022	26.5814	28.1898	158.64
ENSG00000051128	22.2027	19.5953	39.4486	36.6175	8.63714	14.5889	12.1029	53.7557	8.8872	16.3604	9.84086	38.8358	30.4922	15.1697	15.0855	27.877	24.2449	16.1926	26.7753	24.6775	9.42019	19.3277	31.4299	5.47561	12.3606	45.8236	28.5892	50.1603	18.6406	29.026	14.3255	203.517	27.7015	124.782	13.2283	18.6485	25.3291	14.1784	79.5235	41.46	15.2104	26.7332	27.7433	24.1168	44.9853	25.0664	26.4186	10.415	45.285
ENSG00000051180	5.73397	5.30441	4.95112	11.68	12.9339	18.1644	19.2113	13.1373	9.54808	2.62722	3.60201	7.4031	4.49181	10.4497	1.2565	6.41841	3.24572	1.84084	9.81608	19.801	12.6362	10.1716	21.3068	4.08006	2.80476	13.0459	3.29389	5.85046	3.91981	12.992	5.70827	13.8994	31.2597	3.09758	14.5687	7.21385	7.40715	5.7597	15.6674	10.9161	7.23483	2.39166	2.80456	8.77647	9.45641	7.73709	2.80148	15.3426	17.271
ENSG00000051341	4.11366	0.598421	1.06099	2.32299	1.78345	2.48211	4.86524	1.75667	2.12212	1.10266	1.47914	3.71841	3.47754	3.38682	0.451294	4.89645	2.29151	1.18089	4.04056	0.606496	3.81619	3.85284	2.80634	1.72436	4.0454	1.9646	0.762418	1.92239	3.17246	1.94077	2.15739	4.11786	3.34785	0.70557	2.56115	6.23018	2.55417	5.59987	2.13865	1.27529	1.99929	4.43165	3.62321	5.38042	2.39873	2.35966	2.31777	2.2448	0.915549
ENSG00000051382	12.81	28.1992	17.4115	29.9989	25.9378	18.5144	64.5718	42.1135	15.3235	17.6689	11.6875	24.5597	14.5251	33.4585	45.6056	10.1384	36.0126	18.8858	16.2637	21.2016	15.3672	29.3686	34.2259	29.9951	23.3015	21.4671	8.35483	12.6844	24.1546	24.7882	12.9216	5.5041	52.6284	16.9497	10.4828	24.6335	16.7804	36.1575	17.3688	14.8554	8.60137	6.22869	54.7202	21.8523	23.3874	38.9862	12.471	13.2442	24.0154
ENSG00000051523	190.163	187.157	376.962	340.424	162.665	254.228	61.4231	189.5	169.544	436.205	122.481	206.754	148.382	84.1962	336.717	64.2247	69.5909	136.195	196.532	296.841	120.428	32.2235	568.888	69.7889	133.714	415.507	120.094	292.953	443.59	194.177	90.559	2197.01	276.826	1168.16	192.513	105.736	252.38	150.694	509.328	292.651	304.819	118.701	156.246	278.064	75.8398	187.612	323.598	104.617	1089.41
ENSG00000051596	20.2775	14.3626	9.9503	10.6542	9.33518	9.8326	5.82688	20.0786	24.1623	12.9813	3.10528	19.7265	21.2124	8.2285	10.397	9.04692	21.2656	12.2536	21.287	6.73481	3.87277	4.53186	11.5489	5.732	10.7344	23.1639	4.09817	10.4213	16.3598	15.6029	6.97369	33.1836	43.0039	35.7128	12.2038	9.37545	11.3258	12.4426	14.7323	16.5101	6.69732	7.33615	16.2533	14.3811	7.15271	10.3121	30.5127	7.59158	23.059
ENSG00000051620	3.04851	7.49234	8.18546	14.0326	4.24711	18.9326	14.6062	8.58606	60.9441	8.19585	8.8323	5.43488	13.6889	12.2325	4.13551	18.8165	17.0149	10.3245	7.70154	7.62614	7.22815	13.2789	4.3079	4.41231	5.04948	13.1072	25.4812	15.5856	10.8272	10.7644	18.8642	12.3642	11.1832	26.3798	5.62887	4.2125	2.43697	12.9532	29.4463	8.73596	5.34159	5.00263	27.4464	2.14919	8.23865	9.45106	3.59368	5.21433	7.65056
ENSG00000051825	10.8968	4.82506	11.6024	6.47137	7.87998	8.61144	12.5125	3.89925	9.63885	10.5964	6.95594	11.7425	4.61507	11.731	5.02737	8.14883	12.6373	8.05513	4.05346	5.07588	13.8402	6.71378	2.13339	6.81576	7.64525	6.2627	2.89629	10.4665	9.27538	2.82758	6.20972	4.52874	5.29726	2.41034	10.1589	9.76896	3.96149	2.92455	4.51843	10.1391	13.6918	5.88165	21.8466	7.44834	12.9031	10.2656	16.4802	10.949	6.15059
ENSG00000052126	11.8418	13.8862	14.4895	29.6671	40.7889	61.4413	63.2868	36.9025	66.6328	27.0072	11.8577	22.2461	21.4598	27.4482	27.2765	15.9109	32.7574	22.3472	21.3252	32.2502	14.8515	17.5365	25.7756	13.5736	10.1495	21.1055	12.5316	62.3171	7.30899	45.727	9.62393	55.5853	25.4153	18.4554	12.3065	6.37313	63.0991	7.00408	18.1944	19.1254	27.1912	18.5798	28.8665	13.4615	49.6457	55.9571	46.2303	18.5625	59.2459
ENSG00000052344	0	0	19.0149	7.39453	6.91533	8.16708	1.12811	0.657405	0.226133	0	2.74258	0	25.5031	2.37388	2.16245	0	0	8.83142	0	0	0.236659	0.457419	0.379079	0.311826	0	1.16351	21.5357	0.465973	6.34764	35.6245	24.5131	2.21786	3.85542	186.089	0.325739	0.169827	0.311978	0.179785	0	0.280892	0.377104	0	48.2861	1.29414	0.255183	0.545655	1.11275	0.950599	0.652803
ENSG00000052723	16.2613	7.79681	5.48125	6.43829	12.5516	16.5073	12.047	8.23517	18.6167	9.90682	10.3147	8.64722	10.8427	6.05047	7.3899	13.0634	10.8895	15.7685	9.47916	6.99274	5.82956	11.0609	11.2632	12.5923	8.91988	20.0394	10.6371	11.9445	16.921	6.83769	7.45218	41.4989	14.9439	12.9983	8.65029	13.2037	10.1382	10.1531	3.61708	15.6539	10.6091	11.4061	15.4768	9.03194	14.7594	14.6704	3.04441	8.64483	10.192
ENSG00000052749	4.85021	17.2526	10.7586	18.4401	3.75886	6.44312	7.52951	9.39414	14.6193	13.9661	5.20018	20.4121	7.20083	5.42662	11.9613	22.1352	8.06337	8.0912	15.3938	11.7878	4.16291	17.9526	31.8648	5.06069	13.7285	20.7764	9.06413	12.4697	8.91691	15.3107	5.92768	35.8473	8.21413	31.4582	5.90937	9.8949	15.9386	15.408	69.438	16.9988	9.55869	6.51128	12.8095	9.37685	14.8411	7.57818	8.75512	5.6951	18.2483
ENSG00000052795	16.8632	10.2801	4.06549	12.8422	10.6354	6.87149	10.5274	2.68565	19.5488	7.09873	16.3443	21.1562	2.21307	13.7569	10.3293	25.0009	15.0969	5.69814	4.25146	9.43466	7.18319	9.99356	5.9339	12.7588	3.74005	17.3258	3.02505	3.09138	6.55843	8.70251	4.49084	4.47474	13.1624	2.5148	5.21924	8.77754	2.59006	9.56303	3.16366	9.15121	12.1323	6.01951	14.12	6.36486	2.0111	7.43243	8.38427	7.57329	5.38414
ENSG00000052802	26.7765	18.0884	12.2119	12.8858	15.423	19.5476	31.391	24.8371	50.3983	25.9788	26.4112	18.4417	34.9291	26.785	11.1132	3.45364	9.46964	19.2515	7.80297	10.78	29.8142	10.6291	4.66653	12.8872	4.93995	23.2633	37.458	15.6778	37.8882	31.5294	34.3083	3.47157	8.39828	17.0411	9.52681	53.3862	8.05285	15.5493	11.5116	17.2071	19.2465	9.04103	9.26813	3.68427	24.6403	4.48341	7.8831	12.7891	23.7819
ENSG00000052841	11.8992	8.42173	8.32522	9.8463	16.1211	7.81458	22.5933	14.0948	19.2041	10.4539	12.4912	10.9938	12.9464	6.74369	9.99355	26.7836	15.9969	5.02642	13.6132	6.67663	12.5168	24.1207	13.9059	10.7751	17.172	14.3009	11.1312	13.1823	4.68459	10.6486	9.94055	2.57943	17.8865	6.98622	12.1306	13.6808	18.5658	10.8074	18.8364	5.0437	12.9897	15.0078	6.69686	7.88156	26.9145	9.71322	14.0006	8.8473	18.2022
ENSG00000053108	2.01672	0.299592	4.8929	2.43572	0.549993	1.9021	0.829687	4.34576	0	0.626494	0.213436	1.21736	10.3997	0.74792	2.41647	0.155588	12.7128	1.41464	1.8134	0.113512	0.296864	2.70145	0.505413	2.57656	0.625453	0	2.76413	1.1372	0.459065	1.47907	1.07054	3.60736	0.770611	32.1321	1.61513	0.353883	1.82124	3.23051	1.15959	3.93921	0.696401	0.798563	3.14067	2.91703	0.578132	2.26366	0.446415	0.340771	3.34801
ENSG00000053254	152.503	65.2984	96.9633	157.449	269.156	101.413	15.9903	60.4522	14.1817	34.4052	32.77	131.225	91.4273	113.2	258.683	65.7614	272.379	149.313	77.1339	88.2662	44.0426	86.1007	70.3959	113.906	49.6892	50.166	32.632	14.69	100.833	51.4959	30.8777	55.5065	144.876	118.725	100.05	115.077	28.3928	73.8238	26.5938	94.2741	116.328	39.3648	180.205	106.249	57.7611	40.1667	32.3919	74.4894	50.7815
ENSG00000053328	0.765174	0	1.95093	1.6626	0.493813	0	0	0	0	0.626057	0.964186	0	8.06987	1.20345	1.06297	0	0	1.55253	0.858123	1.10343	2.35068	0	0	1.87432	0	0	0	0	3.67317	0	0.226326	0	0.342731	0	1.78	0	0	0.709315	0	0	0	0.722689	1.73184	0	0	0.49206	1.38565	0	0
ENSG00000053371	23.9666	34.3743	45.4717	54.1701	15.7463	35.9908	34.8441	29.3499	27.0209	58.2246	15.8593	23.2113	18.9185	8.41445	31.3411	19.2548	14.0181	22.9521	22.7759	46.4509	22.6026	7.25483	87.0251	22.429	21.885	63.3003	20.9406	26.0377	27.4885	27.1912	26.7435	124.469	58.9982	94.7577	22.3964	26.7092	12.531	28.2248	69.4811	13.6099	25.1764	13.0813	18.4683	38.358	49.4631	42.0821	18.1014	11.3216	85.381
ENSG00000053372	24.972	33.2024	24.51	24.7125	14	22.6018	38.8609	19.7709	38.6619	43.918	20.1088	25.6099	17.3871	11.7098	21.1285	29.0621	24.7618	19.2124	51.2608	21.1091	15.652	20.8938	53.7754	16.4686	21.1893	30.4961	20.2908	37.431	24.7206	31.4719	14.4423	22.8604	29.3478	29.8689	18.9432	25.7546	21.6879	20.4747	37.031	34.0166	37.1255	23.8222	30.4549	40.4063	36.0916	27.3105	18.7367	20.126	54.1776
ENSG00000053501	49.5176	19.6753	43.7886	53.7656	26.4001	16.7729	14.7184	64.6183	30.1652	22.3025	18.0191	39.8249	20.6496	50.3539	27.9193	59.8987	8.27205	23.5808	32.2233	21.7432	18.0559	16.7398	31.7991	22.0023	15.3434	26.6479	33.3542	58.163	18.9761	28.4612	14.6757	116.29	40.4844	100.962	16.8565	22.8498	29.3274	29.8434	92.2537	22.2606	19.5104	40.8163	17.3795	46.5244	26.3141	16.1439	39.489	13.5209	94.0466
ENSG00000053524	7.5873	2.12021	3.97019	5.90056	2.77316	4.32942	0.892889	1.69591	3.2571	4.62599	3.61314	4.73094	3.32823	2.56856	4.86561	5.72213	8.74804	1.58702	1.84066	5.77367	2.54034	2.86673	3.62735	4.01649	5.39719	3.87336	2.7281	0.738768	1.63262	3.60873	1.0352	9.44777	4.90095	13.6452	1.11266	4.2773	5.465	7.66792	1.06523	4.53586	5.00239	3.91707	2.16922	8.18461	3.50041	2.31795	13.8093	2.8677	7.08481
ENSG00000053702	1.42126	0.654914	0.532112	0.691308	0.25064	0.587562	0.797934	1.9095	0.437753	0.569251	0.782426	0.79178	1.09234	0.701297	1.88717	1.25838	0.725	0.455195	1.25958	1.81067	0.908266	0.385555	1.0571	1.52793	0.778709	0.619953	0.525907	1.29862	0.8571	0.582851	0.555431	0	0.343228	5.21408	0.627566	0.543801	0.296885	1.28022	0.830671	0.588594	1.74493	1.33959	0.773973	1.33218	1.10338	0.429408	0.969524	0.735568	3.13163
ENSG00000053747	0.289943	0.0561771	7.052	5.54556	5.4682	9.47628	1.04565	1.85944	2.56712	0.263614	9.97362	1.81507	21.0295	1.12061	1.1776	0.268331	1.18227	10.0142	4.02349	0.337292	1.54335	1.66883	4.64234	0.830487	10.0536	0.965924	20.3868	0	8.72022	10.0528	16.3198	2.74329	12.2665	11.5482	1.85603	1.67003	1.5911	1.0008	1.85528	0.936943	1.15809	0	109.213	4.56425	2.45697	0.623786	2.6895	0.0943929	2.0393
ENSG00000053770	8.08323	9.56715	6.52728	6.51474	16.3103	5.08762	11.4644	7.52732	10.7763	7.73763	6.92209	12.1839	6.78941	7.71273	5.8099	10.0508	10.0725	7.82352	7.31541	8.24761	3.72879	9.20139	8.34718	16.6914	4.60105	9.99449	5.68093	11.9917	5.25316	3.98196	7.44314	2.70354	8.67578	4.74636	14.4869	7.19839	4.84983	7.37629	6.1808	6.36609	10.0131	24.05	6.84424	4.52507	17.5745	10.093	4.76448	3.36774	7.71721
ENSG00000053900	25.2158	9.55628	4.97706	3.88111	13.243	15.689	14.5195	3.93304	12.8908	2.4052	10.3915	7.69063	5.20303	9.07486	5.44688	7.75886	9.00305	7.02844	2.94277	8.45744	14.6692	10.4374	7.3044	8.24878	6.5747	9.27078	8.05552	15.3313	4.34223	5.52243	7.77887	6.74199	14.4783	6.83388	13.4963	8.29431	7.05662	6.90825	4.97436	11.4126	15.6159	7.76627	2.43437	5.03062	13.8392	22.539	14.0035	14.7033	3.2709
ENSG00000053918	15.8985	3.02211	26.0603	17.7568	2.16362	2.56311	1.74574	8.16691	0.876832	4.56519	13.2072	24.1055	13.8833	11.104	25.1781	9.26431	16.9001	3.97335	12.2888	8.02119	6.34632	6.93795	7.64652	5.35645	9.00723	30.915	1.69734	3.4617	16.9617	5.73466	2.75765	3.8532	14.7599	50.3357	9.06007	14.5037	16.1936	10.9043	8.06692	15.7274	2.21428	4.07315	6.15525	9.99525	2.28169	5.14815	21.7576	8.41765	17.3522
ENSG00000054116	39.2929	54.6551	37.5722	35.7165	35.5188	32.6141	54.5451	31.479	54.6583	42.8245	31.5688	29.5276	23.311	40.4632	33.6815	22.3085	33.4106	43.0146	87.4677	28.4597	24.6708	28.6438	65.3488	36.1155	12.294	65.7734	41.2373	46.2564	36.8295	42.6111	31.2991	106.083	69.5233	64.0918	19.4766	24.6843	26.6415	42.8865	65.257	40.6858	35.9654	26.7568	38.2833	60.6968	46.3391	48.6627	16.2296	26.1523	94.3351
ENSG00000054118	36.5334	116.023	63.5004	71.5984	85.644	63.1063	50.664	67.6114	52.523	51.8239	64.3412	98.5084	52.2056	58.1125	109.753	53.1494	103.672	54.0722	60.2698	62.3926	42.6352	53.274	123.831	87.7414	35.5866	92.3509	23.6554	43.5951	36.3518	68.7175	25.0528	71.0883	135.836	37.9977	36.7755	69.0107	46.1955	42.5598	78.8536	52.0553	85.7159	26.6398	52.0894	83.7252	59.7074	64.2285	19.8869	67.4569	122.805
ENSG00000054148	46.6398	40.7055	182.449	170.808	44.7217	60.7663	62.0259	199.896	59.497	53.6052	19.7073	82.9166	34.6616	81.5247	101.99	23.97	85.8973	43.8744	157.688	80.6809	26.9265	37.8742	112.472	46.3911	21.488	191.697	43.6785	113.44	62.0658	62.9415	51.0183	204.069	60.0526	307.821	30.4642	47.5204	64.6613	111.338	295.891	101.504	70.7117	71.5573	40.7949	49.6635	54.31	58.5173	68.6304	44.5164	277.2
ENSG00000054179	0.125982	0.236848	1.81013	0.202523	0.103511	0.414412	0.0654157	1.98585	0	1.68748	0.0965139	0.131648	7.04385	0.0930275	0.259165	0	0.331444	0.562089	0	0	0	0.176986	0.427248	0.15849	0	0	2.93067	0.52751	0.412081	0.679802	1.11074	0	0.225302	2.0079	0.456795	0.875019	0	0.310455	0.562059	0.22287	0	0	4.05988	0.303331	0.263927	0.296578	0.239688	0	0.201263
ENSG00000054219	0.573643	0.71507	1.99907	0.87122	0.914984	1.28048	0.33806	0.617695	0.488086	0.377773	1.56786	0.430478	0.969275	0.613509	1.3464	0.484846	0.549171	2.83937	0.748141	2.07139	4.06841	0.673943	0.241573	0.802625	1.94782	0.955783	1.2951	0.0878203	1.40556	0.89403	1.78998	0.514029	0.807426	0.462325	3.13106	0.485725	1.41585	0.755102	0.768783	3.45076	0.373643	0.299564	3.49643	0.472553	0.46932	0.686623	1.21329	1.03885	0.187559
ENSG00000054267	19.1717	8.65047	3.87586	14.2963	46.2743	15.0492	8.27133	9.50187	3.24505	9.66428	21.2683	34.0846	14.2039	26.2065	21.9163	21.5427	112.766	8.76235	6.75621	11.5182	27.5557	22.1672	2.29678	31.9322	29.9616	4.45805	4.72266	4.65974	4.37595	5.92062	3.27519	4.94444	61.8038	4.02152	23.5748	26.4724	5.41311	15.2541	1.39389	18.1604	15.151	5.62866	17.6001	5.15586	14.4803	27.499	11.6807	28.4681	2.85072
ENSG00000054277	14.7703	21.9155	59.0791	6.0559	53.2527	2.00582	7.10503	11.3406	5.52008	21.6805	30.1206	8.31999	16.5107	30.8021	1.79403	12.4036	5.4677	28.2494	1.58256	16.9048	27.8327	4.05334	6.34318	43.7666	12.0081	21.46	18.8994	19.839	14.5423	5.16774	34.118	1.74997	19.9874	4.26247	13.722	8.66308	5.57176	14.8903	16.4243	15.1334	23.8962	19.9964	11.2952	20.52	12.1479	9.37624	17.5278	29.9245	10.9578
ENSG00000054282	75.9823	67.7959	46.3194	44.7596	68.5231	22.9678	17.7732	43.4754	44.4146	45.4445	40.2427	29.9534	36.0348	37.7848	51.4673	22.7362	14.8607	55.646	29.3698	42.623	41.3511	36.0133	25.5777	41.8493	21.9877	44.9065	29.6767	83.4017	34.1671	30.069	18.222	81.9454	120.447	37.7779	40.8873	31.7471	45.1832	42.5215	77.9944	68.7482	51.6847	66.2246	22.9748	42.848	34.1488	67.1442	41.6251	175.407	21.2927
ENSG00000054356	0	0.870146	1.40491	0.599199	0.479892	0.808726	14.7431	1.88109	0	3.44454	0.645065	0	0	0.345237	0	0.27167	0.318371	0	0.712134	1.01845	0	2.15511	1.11794e-05	0.230238	5.7699e-06	0	2.39826	0	0.851571	0.390646	2.51137e-06	1.83078e-05	1.04037e-05	0	0.139085	3.57473	3.74775	1.48222	0.354256	0.855071	0.886949	0	4.48043	0	0.6931	0.54184	0	0.0023443	17.6603
ENSG00000054392	18.8793	59.814	28.2486	103.045	29.1948	67.4824	37.5481	43.5233	17.0139	32.5715	22.4721	31.1251	23.3159	41.9474	40.6612	27.4365	32.9596	24.6649	28.1	31.6424	26.1249	32.6891	20.4208	32.1737	16.6235	24.5783	4.82867	10.3229	12.7548	22.2449	5.84009	32.524	42.855	46.9312	20.1266	16.4088	39.5411	8.01069	5.85791	16.685	21.1856	15.398	28.4919	16.0861	22.4731	69.0302	12.5405	20.3696	110.047
ENSG00000054523	5.15397	9.28917	8.0577	7.43654	5.14729	6.66635	13.14	8.39664	7.08361	7.8438	7.68525	6.80284	6.28876	2.78352	4.08449	5.56511	22.3719	3.98016	8.72718	8.35569	2.93	5.99765	9.9955	6.73516	5.33151	7.23838	6.2891	4.03108	3.65389	10.0271	6.07583	7.27377	4.5046	4.18434	5.36141	6.89409	5.72595	6.92766	5.20697	4.41273	10.1398	4.29807	7.96058	6.73572	11.2994	10.1079	2.56986	3.94337	8.46631
ENSG00000054598	3.72897	1.15682	5.84256	0.558743	1.28271	0.953321	2.41956	2.1822	2.50613	2.80207	2.32425	0.497162	7.30491	2.16323	0.772386	0.126084	16.7585	0.90554	0.341399	3.95962	1.73646	0.409951	5.62322	1.74628	2.52213	1.42322	4.93815	3.16901	2.53501	4.05016	3.29959	8.36164	0.92624	1.64904	0.685437	5.03776	1.24412	1.42367	1.86632	0.909536	1.38956	1.88954	10.5136	2.93305	3.69624	0.70233	3.83193	0.197581	4.53275
ENSG00000054611	109.834	131.252	255.229	76.0803	88.381	118.604	62.1785	98.8992	138.603	267.974	79.2663	192.221	101.594	67.1095	321.474	130.381	97.7616	112.681	335.558	96.0025	119.48	101.883	198.833	66.0571	172.468	222.304	77.4159	105.095	249.731	153.804	32.8177	329.947	247.38	518.473	107.296	142.936	114.252	202.137	233.334	185.399	74.348	43.6768	169.018	181.191	76.601	175.167	143.958	121.299	172.57
ENSG00000054654	12.278	23.4439	21.3244	30.1973	18.4631	14.0806	12.03	35.6745	29.5216	21.1552	11.9541	19.0804	20.0894	15.1638	17.0184	18.7074	22.616	23.5875	19.8451	19.0696	10.3527	31.9494	10.5658	9.89422	24.4164	27.1391	16.0001	39.9872	18.5936	19.2406	16.5335	28.7796	15.994	13.0845	22.8599	27.4666	28.7433	33.1047	25.2763	19.752	20.6011	13.2836	21.3245	12.8554	30.1236	21.2631	17.0362	10.5575	15.1909
ENSG00000054690	5.68651	7.32616	11.6922	10.5827	31.1041	16.7432	8.68735	34.4758	17.0349	17.6228	8.9807	9.93994	10.7365	15.116	22.7124	22.1143	7.58724	33.4522	9.47452	10.5749	21.7785	30.7339	38.0064	21.9726	38.3551	13.483	7.82079	13.927	15.5196	6.50563	22.5188	10.6705	58.4384	5.93578	6.83365	25.6178	25.8765	18.9246	25.9225	7.75916	8.35669	12.229	7.6717	11.9071	18.4796	21.8082	61.9503	13.357	22.1403
ENSG00000054793	1.71459	13.3559	11.0008	3.66699	8.20408	1.4637	1.53359	18.3292	7.62132	2.62038	12.1046	2.55826	8.07195	10.9501	7.884	0.160057	6.19728	5.20774	6.67939	1.04578	8.3588	3.90495	17.4849	15.1995	5.41134	21.0608	3.14977	4.20043	11.3499	8.52089	8.18379	6.67934	7.65655	4.69321	6.49009	16.5268	10.0157	12.0143	17.4698	3.41481	2.33439	1.40885	18.0112	18.5522	9.22446	3.44169	5.54897	9.60607	10.216
ENSG00000054938	0.323283	0	0	0.686471	0	8.91318	0.12987	2.57306	1.96874	0.248375	0	0	0.657081	0.243388	2.11811	0.3422	0.148527	0	1.67511	2.13921	0.511037	0.367537	0.936996	2.08605	0.178414	3.08237	0.450793	0.770413	1.39964	0.498416	0.49527	0	1.87133	12.6008	0.280236	0	0.520625	0	0	0	0	0	2.23184	0.701866	0.391262	0.772679	0	0	0
ENSG00000054965	17.5831	16.0848	44.2827	27.5477	31.78	8.00388	9.7736	44.5644	5.07008	18.7289	12.808	27.5924	6.88646	7.83393	45.6804	28.1902	94.8273	18.6991	44.02	13.4196	10.1242	17.5927	25.7722	22.6135	13.7504	16.4631	6.37377	4.42492	11.287	17.182	6.39694	7.14352	14.2566	20.9714	15.345	30.3214	10.0319	33.1555	9.12206	8.80706	13.5795	2.75433	11.9899	20.8677	19.41	8.02953	8.76535	7.6149	19.014
ENSG00000054967	2.48999	1.60948	3.37074	1.54876	0.865557	2.96851	1.5898	4.64123	1.54641	4.31328	2.40272	3.24176	1.81332	1.92545	1.96901	1.0576	6.61639	1.53409	10.4663	5.17838	2.28782	1.92635	12.5612	1.38532	1.70905	8.56856	2.77456	1.23606	2.8105	3.05802	2.45886	3.39131	1.79616	3.22109	2.37624	2.45954	2.98256	2.139	2.17842	3.26164	2.72605	1.03475	3.04687	4.83102	3.32881	2.73244	1.46218	1.57301	9.64961
ENSG00000054983	29.887	17.85	16.0743	30.6601	19.9889	14.0035	12.6293	30.0623	20.7128	28.2518	17.3927	11.7426	18.6809	21.7764	12.4409	15.9768	14.1443	28.9495	13.0149	18.9916	24.7725	20.1859	14.315	23.5835	7.32814	32.1655	14.4205	34.4865	9.37953	7.69053	8.51731	10.5779	20.1844	7.41699	19.1576	22.1401	11.602	27.0636	7.90057	21.6284	27.9758	15.4664	19.437	26.6254	24.6865	23.4487	29.1411	4.71388	29.4054
ENSG00000055044	29.5727	25.6493	6.42028	16.7772	23.7938	22.0061	53.8425	18.0164	41.079	28.4833	20.1177	32.6672	15.3668	20.8121	6.70898	40.5129	19.5753	20.3992	16.1188	21.3377	36.6275	31.4984	17.0475	20.8813	25.0094	9.98085	17.5161	41.561	6.91894	18.2751	23.198	20.091	33.2806	2.17057	24.4217	40.2853	18.8329	20.5312	16.9418	17.9178	39.2558	25.0276	16.6182	13.474	35.736	27.9005	11.9268	37.7531	17.6367
ENSG00000055070	26.2032	50.6106	49.9419	44.9992	33.3913	39.4143	56.47	28.4725	18.4477	66.3108	35.2832	47.8979	24.2207	19.0825	54.3372	26.2744	43.306	27.584	56.4057	46.9882	19.6679	29.3584	70.1117	38.2112	35.0371	76.2565	25.3274	35.7821	34.8808	48.7335	28.2972	43.8801	54.9091	56.1243	23.5119	28.1861	28.7484	38.2628	80.4376	42.4274	43.9923	15.7166	34.4089	53.7317	70.6078	42.0541	14.9586	26.9362	103.877
ENSG00000055130	10.7665	18.7262	15.5739	24.0337	9.57308	25.5974	33.9359	16.9014	20.9805	16.3897	15.3728	26.0673	9.63233	28.0878	11.0479	18.2529	16.1514	13.5447	10.6952	23.1367	18.9845	18.1722	17.8337	16.3044	9.01318	27.8693	16.7114	20.9241	13.9864	15.57	15.5648	14.0255	19.5752	5.40411	19.8139	11.4552	10.7973	19.9662	22.5585	11.9849	23.0475	14.3089	12.8513	11.1071	19.6054	28.1291	8.14806	11.894	48.3209
ENSG00000055147	4.34793	6.36505	12.3368	7.93311	4.3254	3.77309	6.62329	8.00664	4.1121	7.40226	3.71942	6.51891	2.09522	6.27437	8.47386	4.68988	3.0921	7.05915	5.97459	7.14597	4.46169	5.50429	3.48118	7.57396	5.51297	5.34963	4.61787	4.18082	5.05406	5.21224	4.72943	10.0882	11.138	3.3171	5.06487	6.98518	5.3811	4.97519	8.54147	3.45771	6.8506	2.77874	6.82591	3.87285	11.6579	8.71279	3.44622	2.74032	10.394
ENSG00000055163	1.05449	6.94493	19.2859	47.0277	11.9093	12.236	6.31169	18.4801	2.16246	16.7163	5.58215	11.6413	8.38106	1.99258	6.30139	10.6211	1.79254	12.2318	2.61262	3.87304	9.10124	3.82284	33.5108	9.83865	22.9012	7.81188	16.6337	4.2125	6.61252	13.9075	6.47561	11.0966	1.89472	7.49062	8.3717	7.74391	20.7943	5.99676	6.89049	5.63829	0.805654	3.23663	4.72285	1.7804	0.818388	7.96252	17.7029	1.66019	11.7924
ENSG00000055208	17.6001	18.7671	14.6217	15.8614	16.4983	27.3206	20.7018	19.5753	16.3176	16.6212	12.2317	21.9738	18.4154	18.0051	14.2119	26.9125	23.6892	20.7738	15.6442	19.8339	13.5153	23.8792	10.6797	22.5837	30.5093	19.221	9.99595	10.6226	9.21981	13.1826	10.2835	4.13374	12.699	23.3993	24.3398	12.1632	8.74114	28.74	5.86081	16.2774	16.5287	17.5335	30.3114	11.8643	12.3648	8.85794	8.64829	23.5925	27.0456
ENSG00000055211	11.6073	8.17206	10.2619	13.2075	6.94244	14.1992	14.8195	21.6874	53.0718	13.5476	13.6945	19.5052	15.486	12.4821	16.0907	15.0819	13.0769	15.0844	10.2928	16.6686	12.7369	19.2729	6.93249	14.5801	9.23213	22.0072	19.3359	17.4275	16.5127	7.33072	10.4822	21.8433	14.7532	8.22697	14.0273	15.3057	9.56986	28.7973	17.4778	14.7568	19.1788	11.9483	18.2247	14.1871	15.8057	13.2307	8.21903	7.29056	15.3291
ENSG00000055332	8.56341	29.0172	6.20008	16.0396	11.9995	8.67304	18.343	5.28722	26.8691	10.5085	14.6871	20.4835	7.6515	9.49404	13.3881	5.55	15.0507	23.6127	13.9856	10.843	8.47436	6.8047	7.24395	11.1094	26.7599	10.2788	5.49851	8.24887	8.65999	6.84203	5.6077	14.6182	9.17809	6.10121	26.8222	8.98565	7.75883	8.24435	10.3477	8.36716	16.0008	6.11012	5.78502	5.55505	16.4696	5.791	5.96089	25.0661	10.7903
ENSG00000055483	9.45477	34.0379	16.0895	29.9659	10.0475	15.4847	41.5901	21.7845	22.1933	32.9789	13.5089	15.2674	11.4337	15.0012	17.1402	41.028	37.7423	17.2815	20.5744	20.1939	15.3031	18.5774	88.4952	8.23016	14.0109	41.1173	12.3302	36.9059	11.1426	30.5184	14.1023	71.2549	15.4059	36.4864	12.152	16.1191	27.8902	18.8037	76.6495	25.8479	17.2518	17.3497	19.2791	19.0525	28.9133	27.9682	18.8477	18.8159	57.222
ENSG00000055609	12.3175	12.3551	12.7783	9.23662	11.2475	6.741	6.22202	8.09489	6.62368	6.33594	9.40616	11.8491	6.38873	14.9719	9.52034	9.8058	23.0366	7.99903	6.09633	8.49159	12.8441	8.45509	7.04918	10.9762	9.86903	8.67595	5.2902	6.44187	5.12111	10.8364	7.63939	6.4017	14.8125	2.2094	11.3255	15.3652	7.61338	15.3096	5.96267	4.74627	10.1899	9.92138	11.0646	10.2373	34.3534	18.0906	11.138	6.1524	16.9824
ENSG00000055732	11.8737	11.011	4.05473	0.230494	79.6932	10.1855	3.56635	11.351	10.7161	9.93596	11.0855	40.4092	3.32947	25.4867	0.6871	10.5196	2.10499	22.2518	9.23746	32.5674	93.8862	2.12759	8.07166	30.93	1.20159	17.9615	34.5241	39.9292	7.59312	25.942	28.1797	3.7122	16.8627	0.459944	8.43422	4.76493	11.7045	3.93193	7.36207	5.54935	82.7294	5.88977	2.21767	14.6352	20.5507	18.7306	36.0527	15.1864	3.87225
ENSG00000055917	10.9626	15.7336	7.8747	9.67976	17.2152	17.9706	35.6435	9.82735	13.866	17.3025	16.004	13.654	10.9109	16.9274	18.1368	24.0913	12.2101	11.5811	10.7388	18.7089	15.4329	13.7953	10.4039	22.8588	12.5931	11.6201	10.4798	12.9996	5.52344	14.094	16.1842	5.16481	15.3265	3.16956	15.3268	13.7193	8.17998	13.9423	8.48079	10.6906	16.5724	6.90374	14.1491	17.1547	32.4027	18.0176	11.9605	12.7557	9.26874
ENSG00000055950	35.2473	61.9815	40.2698	54.148	17.3319	33.1492	34.1381	27.2549	66.1813	31.5753	20.2505	61.2633	21.374	17.12	35.9472	48.4875	25.4272	30.1961	36.3313	32.5245	11.8849	17.2097	44.7178	20.7089	24.7991	71.9	33.7486	77.9649	28.0329	34.4202	25.6324	138.549	32.9714	87.7972	21.696	33.9068	57.1031	77.2599	124.132	59.6232	16.5006	24.5364	27.5624	62.9522	55.8489	32.8158	49.3487	19.6048	20.4081
ENSG00000055955	3.82144	1.63052	0.666441	0.159155	3.34768	0	0.174539	0.288404	0.87519	0	0.203014	0.302399	2.8952	0.0247256	0.272292	1.01019	1.54913	6.05049	0.955604	1.90769	8.46775	1.33011	0	0.698227	1.92024	0.120312	2.0912	1.69136	0.744227	0.520829	0.701423	5.98866	2.26767	4.48766	3.45333	1.47507	4.03609	0.693632	1.09901	5.28752	1.51689	3.81207	0.55724	0.73044	0.212071	4.61705	3.64632	2.74753	0.104641
ENSG00000055957	0	0.317488	0	0.20452	0	1.03379	0.0666065	0.838239	0	0.417396	0	0	0	0	0.427637	0.27728	0	0	0	0.0982212	6.06419	0.172265	0	0.341165	0.256952	0	0	0.371444	0	0	0.224105	0	0	2.11778	0	0	0	0	1.116	0.669778	0	0	0	0	0.217416	0	5.20217	0	0.299723
ENSG00000056050	15.0167	9.83294	2.19846	4.65463	12.489	7.32393	21.3346	7.77502	28.2849	12.5137	12.1721	11.0802	6.20212	9.77364	3.61804	5.28902	5.76572	16.8952	7.41133	12.263	7.40686	9.695	6.5523	5.52369	6.03202	11.828	7.8919	20.6749	3.31916	4.75536	8.75883	9.33306	14.2235	2.23413	8.13427	9.88158	8.98405	7.53403	8.65547	6.12572	17.4241	11.5533	6.20115	17.195	19.3928	4.42687	8.67991	9.4629	6.38767
ENSG00000056097	20.8364	19.1918	32.5931	12.0846	19.7135	8.32572	25.3637	17.3904	21.1447	27.7085	19.6755	18.4765	10.6679	21.0625	22.0946	31.5407	19.1832	8.7188	15.4999	16.1801	12.5327	16.5481	12.3177	21.4902	17.4651	14.8957	11.2802	12.2541	13.8623	15.4051	17.5179	2.98617	31.5277	13.942	22.7017	18.8517	15.6021	14.8988	12.5241	12.0245	24.7914	15.9694	9.79989	18.3489	38.8183	15.2272	16.9061	16.8785	10.6129
ENSG00000056277	1.66981	1.18812	1.55954	0.662962	0.751286	0.995655	1.3812	1.21412	0.50475	0.872911	0.61509	1.05609	0.544732	1.66201	1.19474	2.16034	1.85376	0.637367	0.989345	1.75932	0.678311	1.69066	1.19043	0.906762	0.658225	0	0.711755	1.41108	1.29886	0.479441	0.811094	0.647691	0.441159	0.501392	1.64543	0.805681	0.580307	0.464774	0.770687	1.16756	1.22014	0.596063	0.473701	0.442499	1.13375	0.831316	1.89685	2.71202	1.47479
ENSG00000056291	0	1.21147	0	0	0.453957	0.371166	0	1.40454	1.17081	0	0	0	0.499973	0.271233	0.462925	3.55085	0	0.463418	0	0	0	6.41872	0	0.340164	0	0	0	0.579668	0.359235	0	0	0.579927	0	4.24321	2.51529	0	0	0.210302	1.43413	0	5.69633	0	2.07753	0	0.213587	1.03937	0	0.37539	11.7717
ENSG00000056487	0.998012	0	0.747108	5.70108	0	0	0.21515	4.26941	0.753405	26.1799	0	0	0	3.34124	0	0.25924	6.35368	0	0	1.44664	0	0.579888	6.35268	0.604556	0	0	0.0324648	0	0.999896	0.816634	0	1.27337	0	0	0.0986768	0.716539	0.377413	0	0	0	1.29887	0.559758	1.61908	0	0.155347	0	5.07423	0	4.2365
ENSG00000056558	1.74078	3.27651	2.30531	4.09374	1.52652	3.20076	4.09197	1.75856	2.38318	6.01091	2.70429	1.0623	2.77685	0.329158	2.05716	4.4667	0.959815	2.53975	1.9044	5.17822	2.28593	1.56324	0.350205	0.958747	13.6425	17.0177	3.45676	2.15298	5.74134	3.12966	3.36566	3.42622	1.22681	1.29839	7.65546	2.72338	3.64009	6.3193	2.32964	4.36726	1.49365	5.29015	3.53572	2.2624	0.869127	2.55593	5.50855	4.90581	8.74817
ENSG00000056586	3.7028	6.89484	3.34048	6.49115	4.18762	4.55833	11.7626	5.70659	3.64087	5.35099	9.83802	8.0356	4.77581	10.1955	18.1536	7.17729	5.3983	17.3294	6.85021	3.4437	2.57015	9.0375	3.27052	9.84612	7.11196	9.53059	4.5173	5.28898	2.39214	2.55248	4.45552	3.23445	4.49844	4.35458	5.93755	4.37444	7.25879	9.14155	8.73929	7.03419	17.1793	2.66565	4.76686	4.39333	18.7354	3.98842	5.82571	14.6763	13.8831
ENSG00000056661	39.4665	71.7286	103.131	39.6592	48.8161	25.3559	15.1299	132.123	32.8426	32.7374	45.9992	33.1748	23.4638	45.9491	36.4527	77.8547	16.1662	53.0863	39.4697	29.3382	47.0546	31.8645	210.088	87.814	18.388	82.2336	33.0017	55.4712	47.9541	22.4683	33.4611	177.758	62.7556	42.2358	22.9385	98.53	69.6086	33.5381	176.657	44.1737	41.0885	82.935	43.8311	75.6316	65.5688	49.0512	77.5291	40.4592	80.4905
ENSG00000056736	1.65975	1.04299	2.48303	0	0.664188	0.744571	1.60149	1.93293	0.312131	0.645487	2.36904	1.9676	1.15083	0.287907	0.243978	1.33315	1.29534	0.801761	0.321372	2.95628	2.27814	0.896732	0.475288	0.980577	0.670979	1.16823	1.50051	1.05846	0.485425	0.959888	1.02569	1.13475	0.712597	0.867742	1.96712	0.38689	0.556028	3.76495	0	2.4186	1.89766	0.84353	0.438528	1.323	1.47491	1.50177	0.75453	1.24555	0.438928
ENSG00000056972	6.95995	16.0947	43.6646	41.332	25.5191	13.5172	10.4425	89.6584	61.7941	7.00408	2.8429	3.78002	21.976	19.0515	13.6717	34.3296	5.64052	20.5052	20.5307	17.4638	21.8115	17.1528	31.9396	21.1644	18.1925	75.3777	17.9954	41.2567	24.8146	24.9393	15.6951	46.5078	30.9032	44.2974	7.99688	11.6293	12.6035	15.5431	35.0096	21.3165	22.1289	23.78	22.6394	35.1076	15.0545	14.9297	28.6523	24.9951	50.4963
ENSG00000056998	2.99591	92.5428	26.4063	49.8077	42.7227	10.7125	44.5121	224.206	33.1399	43.2293	59.0399	3.12629	13.8746	52.605	39.3842	11.0656	8.58719	72.5269	12.7689	23.4275	39.4586	26.0179	62.6872	49.3814	74.9019	142.151	9.8171	49.2382	26.6517	22.971	23.1134	83.8778	38.1129	35.6665	8.18163	29.5786	34.7146	39.7541	30.2065	15.2437	12.799	24.9806	25.6592	42.3058	77.8711	77.9541	60.4885	26.7443	93.8819
ENSG00000057019	12.6149	34.1579	11.9557	11.4048	41.5737	61.1811	62.6435	25.5183	189.119	55.6424	24.0546	35.8604	16.2478	17.3186	5.12635	32.6918	38.143	33.7959	16.3953	23.1026	29.0883	37.467	47.8046	20.3308	45.2091	25.1065	18.7366	19.4052	4.94639	37.3084	9.91714	9.01181	66.9096	7.17464	44.6177	27.6524	109.846	54.4592	10.6086	15.9998	26.1715	14.13	24.7207	24.8956	29.0657	38.0592	18.0862	17.7133	56.2458
ENSG00000057149	0	0.461271	60.2667	12.2405	13.2192	46.1129	1.26927	0.777034	0.170735	0	31.8532	0	192.694	10.3104	0.842519	0	0	33.9779	0	0	0	2.35833	1.194	0.202704	0.716423	0	178.505	0	24.2867	85.856	119.493	0.556293	4.9227	51.8324	0	0	0.226501	0	0	0	0.664985	0	48.299	1.04946	0.384165	1.16346	0.932394	0	1.37027
ENSG00000057252	7.15419	21.3929	4.97982	39.5085	6.18897	46.9937	36.2873	64.286	33.2018	9.98307	14.2814	20.7266	3.82272	11.6736	7.76309	11.1898	21.176	19.0051	19.7422	22.0859	9.61779	19.3412	4.2582	14.4677	14.2471	84.3266	5.78407	12.7294	7.52847	33.5955	10.0475	22.7723	19.4531	7.53858	12.0191	9.56717	2.61691	11.1672	11.1041	14.6423	17.8144	3.13902	14.3919	4.78184	30.1647	8.79863	4.85428	18.5185	47.21
ENSG00000057294	0.700585	0.42899	0.372776	0.455471	0.812513	0.273903	0.0573717	0.25224	0.438152	0	0.292404	0.112684	1.40621	0.400815	1.12113	0.0461832	1.87307	0.613136	0.0768038	0.140255	0.290288	0.300977	0.406753	0.418182	0.935923	0.20955	0.773135	0.175611	0.319639	1.80619	0.346085	0.334047	0.46438	0.625729	0.840162	1.11583	0.405539	0.0632036	1.54563	0	0.212648	0.101227	1.98999	1.18621	0.686229	0	1.55824	0.162025	0
ENSG00000057593	0.485776	0	0.517482	0	0.116597	0	0.03735	0.580454	0.392933	0	0	0	0.775707	0.209977	3.5883	0	0.300836	0.171716	0	0.483308	0.327312	0	0	0.322475	0	0.288902	0.401993	0	0.418535	0.141565	0.249853	0	0	1.54394	0.480654	0	0	0	0	0.235047	0.371486	0	0	2.21119	0	0	1.4779	0	0.372062
ENSG00000057608	52.6398	123.454	57.634	135.168	47.3926	68.737	175.343	56.8953	205.316	81.8519	130.068	62.5831	66.1032	35.2617	141.082	166.982	76.3256	61.4982	129.297	76.5323	32.7697	60.4239	113.373	58.8541	102.399	164.401	54.9293	51.7341	91.6603	89.1929	50.2347	72.461	70.0465	34.7695	72.4033	167.782	91.1556	58.9478	64.5253	67.3723	133.989	47.2597	461.295	42.4613	144.474	94.5853	64.3424	71.3991	87.9148
ENSG00000057657	0.934934	0.258526	2.37248	1.3714	1.41299	1.42352	0.317856	0.454906	2.00657	0.749177	1.91295	3.6215	4.06672	1.72216	3.94599	1.33625	0.328093	6.08135	3.24432	3.05521	1.65068	0.785372	1.13518	2.23077	6.18241	1.84045	2.75661	0.419393	2.81525	3.63535	5.01375	0.992659	1.01052	5.99739	5.93614	0.424525	2.43642	1.07319	1.07476	2.38331	0.705124	0.869436	6.45461	0.332373	0.794412	1.46644	1.86458	2.10856	0.66853
ENSG00000057663	34.5747	21.7686	22.9862	78.153	53.8586	78.1615	26.6476	31.1742	25.8537	35.4974	35.1437	97.8604	57.6899	28.4897	31.3601	62.2273	65.3015	56.0082	33.2456	49.5666	63.1511	61.4243	9.0018	44.1257	92.2705	28.4401	17.6679	20.3997	56.9135	26.3043	9.21967	33.0503	145.783	29.4562	94.449	26.4912	13.2621	89.3822	3.63494	38.2184	76.7793	13.8982	33.7897	30.3365	20.4945	59.2558	19.2978	48.4841	22.0057
ENSG00000057704	2.75625	2.15384	12.5952	0.817804	1.67513	4.34378	2.51886	6.33955	0.523741	1.97236	1.36135	0.0600516	4.34278	6.09918	2.18042	1.10669	1.90663	4.88153	1.36068	2.32087	0.732855	1.35441	2.02974	0.599219	2.98821	1.76367	2.05468	0.414056	2.7014	5.15785	2.05495	1.20902	1.30436	10.096	2.91847	1.98238	2.73567	1.63437	6.29971	1.55741	9.52213	0.100613	5.06107	2.79664	0.541925	1.4246	2.47946	2.32368	0.54883
ENSG00000057757	32.7725	32.2588	54.4619	29.7354	30.9583	14.5211	36.9274	19.6956	40.0224	47.6517	23.804	32.4254	29.1266	22.2217	29.7976	23.6505	39.8204	21.4312	33.134	40.9051	19.4522	13.7563	47.9713	21.0363	21.5497	53.3284	32.9996	43.1354	31.9609	39.2357	25.7823	55.7995	36.2473	62.0168	16.5469	20.018	21.9873	20.6249	51.1299	28.0155	34.1616	29.4081	30.1882	46.0669	30.3752	35.3503	13.366	25.702	61.191
ENSG00000057935	32.1905	39.0498	35.5605	63.6078	46.1182	63.596	34.4308	27.5619	42.649	108.11	31.584	23.2826	22.2029	49.5255	64.254	49.5783	33.8551	56.9763	30.9771	36.3822	45.936	29.8793	36.5015	105.032	39.4625	37.2356	16.2613	23.8467	27.4941	53.9406	14.4896	48.7915	108.682	48.978	18.072	91.3028	23.4921	34.0151	53.6219	14.6841	40.1333	22.6741	41.7262	105.702	39.2399	25.3547	33.879	30.2678	21.7636
ENSG00000058056	2.92304	4.9988	6.36072	4.80883	2.73446	6.23167	11.1294	5.06627	1.49473	3.96272	7.17209	3.83723	1.39404	6.73337	2.75474	7.98099	20.3548	2.36727	0.426478	4.66565	4.20641	4.55558	10.0351	5.38845	2.44616	3.0299	1.92412	2.96298	4.27984	3.88225	3.62691	2.52389	6.4274	0.500349	3.64861	7.14736	3.04235	13.4264	1.49629	1.91436	3.37599	2.38035	2.14551	3.24148	8.8553	11.9438	3.41236	1.72597	12.7137
ENSG00000058063	5.09072	6.10863	4.51968	1.74674	12.0855	7.04093	14.2613	4.01716	13.3616	4.62904	7.87166	7.76685	8.79825	9.79853	3.98287	8.49001	8.02023	3.154	6.73876	3.42245	7.40272	7.26234	3.80911	10.3269	6.90799	14.0842	11.114	5.27948	10.5256	9.07533	8.99714	4.88778	11.6138	4.43341	8.00251	10.0149	4.0056	7.11852	1.73457	2.85867	5.72367	2.73457	7.4926	7.04637	7.42023	11.8345	3.29394	3.72068	6.46647
ENSG00000058085	1.20863	0.317268	9.25382	3.4418	7.72567	4.50944	1.2016	1.04231	0.998252	0.872117	7.52764	1.30446	13.8758	2.63318	0.441472	0.117436	0.633939	8.11471	1.90704	0.419268	0.273455	1.31487	2.96227	0.415385	0.445936	0.0844492	18.9531	0.33403	5.76071	17.0091	18.9416	7.57939	7.83211	10.2911	0.779724	0.617815	0.619459	0.267931	0.243716	0.859124	3.32441	0.0733009	124.731	2.67854	7.37863	1.57671	0.480795	0.944234	0.550541
ENSG00000058091	34.7872	3.23482	16.0615	3.26352	48.9019	7.20333	3.82922	4.53092	3.73311	30.7224	57.4039	11.4728	10.7852	53.4403	20.012	45.7811	95.9314	17.5724	30.3502	23.9407	67.188	33.0691	2.59148	172.26	50.5319	8.61889	9.99057	0.649089	6.03358	6.50613	7.79506	4.12103	48.7975	1.11298	31.275	4.52023	13.2121	10.2169	5.53608	4.60256	1.54315	7.21564	46.9127	23.4479	8.81614	24.5563	6.38583	13.7413	9.67113
ENSG00000058262	36.9045	70.1006	111.977	95.0621	67.5778	108.375	155.152	103.952	69.8047	87.3704	87.545	74.8221	55.4462	79.632	67.8151	67.9926	90.6882	60.6203	54.744	67.7541	68.5456	44.6587	213.66	95.5257	97.8308	166.014	60.4235	66.7891	81.9139	92.2616	72.0341	216.065	97.44	221.768	47.3149	57.4949	74.9699	55.9492	117.089	63.6809	43.0155	38.3993	91.1453	76.4175	107.2	117.279	46.2914	65.3053	363.583
ENSG00000058272	24.2179	10.3261	20.6149	7.52127	34.3888	24.3835	16.0933	12.4602	8.73383	13.8509	16.6654	16.69	18.635	33.1995	16.2975	23.2986	47.2355	11.0865	9.29924	9.49552	27.0197	24.491	5.46093	20.0223	21.4506	6.25825	4.96847	5.21205	8.06193	4.98405	10.6123	2.14706	30.6208	4.65166	21.9639	21.4638	16.237	21.2811	2.13125	12.5102	34.8711	4.18194	11.8529	8.84508	29.2773	21.1627	9.34555	13.2264	9.72157
ENSG00000058335	0.469844	0.48766	1.60439	4.30716	0.0619397	0.992655	13.5017	2.14726	0.169117	3.72304	0	3.89051	0.0644442	0.382217	0.75017	0.56001	0.199844	1.21205	2.33644	4.72945	0.560505	1.6997	0.0638834	0.06125	0.328163	1.72071	0.675663	0.908316	0.311848	0.184322	0.180978	0.151738	0.219118	1.23575	1.84349	0.229702	0.320838	0.643907	1.29874	3.12422	5.77501	0.312509	1.01943	5.98649	0.364585	0.617945	1.08996	0.314691	0.661439
ENSG00000058404	2.16721	0.320587	2.02677	1.10465	0.127211	0	0.0918658	0.333443	0.188528	0.456284	0.499288	0.503286	1.2159	0.6139	0.389912	0.845896	1.35939	0.693142	0.994006	0.399483	0.527813	0.0973732	0.171996	2.38833	0.0449118	0	4.6224	0	0.646021	0.985846	0.199997	0.596557	0.0735054	3.62508	1.06289	1.41319	0.569109	1.801	0.0870462	0	0.423626	0.990061	0.637164	0.462602	0.0737498	0.154496	1.978	0.575875	3.71115
ENSG00000058453	113.94	24.4764	8.18609	21.4219	38.894	47.1116	56.3878	17.367	1.62386	32.5782	19.2751	35.8992	45.2393	12.9666	9.8739	59.1488	25.745	21.638	9.56446	44.671	64.9538	48.761	11.0508	20.7927	53.0967	14.0289	27.093	62.0792	18.4268	53.9409	14.0739	32.0638	70.8355	11.0356	21.3459	37.4983	30.1497	25.1295	14.3097	14.6125	71.0121	33.8265	14.1275	62.6447	22.1576	76.2105	89.6313	58.8393	16.9101
ENSG00000058600	9.10607	7.04661	10.0291	15.473	10.0893	6.56918	18.4919	12.5705	10.5243	16.4396	8.77669	11.6886	8.66953	8.74294	13.473	26.489	15.3928	10.3945	7.59223	10.048	9.24867	11.7777	38.5177	11.1323	8.69914	9.07693	9.69144	26.4373	8.56954	15.5638	10.4832	16.4517	21.2191	17.1201	8.61303	10.3489	8.23934	12.4201	8.82193	13.0353	14.0805	10.9988	7.57006	9.83468	14.024	10.5356	11.7754	8.41832	22.1548
ENSG00000058668	21.0341	96.4222	20.6479	18.2952	38.2102	10.9956	35.5305	31.4006	88.641	20.2978	28.7726	5.28808	20.1535	22.2288	38.8499	12.0606	46.6674	29.1658	21.0472	18.1127	11.9087	17.7773	10.5354	34.029	14.3799	114.303	18.0895	33.98	26.0129	20.8867	43.8317	39.914	16.0443	13.2026	19.7371	38.5454	29.7546	17.6319	36.5549	17.2317	25.782	16.3602	25.0341	15.357	17.9844	51.0224	10.9226	52.6618	18.4314
ENSG00000058673	24.3087	33.679	21.4353	20.9796	44.3939	24.709	51.8794	22.7667	41.7677	24.5706	21.6406	19.7957	19.4576	44.9361	18.8522	22.4738	22.7477	26.298	23.4332	26.4558	25.5303	22.3792	19.4115	35.369	35.1799	30.0311	21.0858	33.5043	16.282	20.367	44.4493	20.6335	30.7716	8.34915	33.4373	22.8359	30.7406	17.7483	27.4748	23.7985	37.4669	24.3892	18.1326	22.3373	38.7761	30.471	21.0006	48.2134	34.0275
ENSG00000058729	10.0954	17.395	7.11757	15.0315	10.2438	8.85839	12.3482	9.38447	13.3211	6.98994	7.43057	5.0418	10.3745	9.32768	8.02877	11.9153	13.6223	7.76153	11.7215	9.42596	10.4383	11.5055	20.7069	15.8002	8.40988	19.8437	9.38487	9.41564	10.7566	6.94298	7.76771	12.7783	19.8332	10.4672	8.86383	6.01438	7.59056	10.1501	10.2219	6.38692	13.626	5.93635	3.32197	6.08566	25.5848	10.7719	6.32407	7.44182	19.6898
ENSG00000058799	8.04862	16.53	19.4393	22.2302	13.9454	14.0944	23.8706	10.544	30.799	16.6085	14.7663	11.4004	6.24572	11.5291	13.846	7.93923	13.2766	11.2767	16.9777	17.896	8.74874	10.2139	40.4965	12.4221	12.3786	25.0005	13.0143	14.1445	12.0668	15.1182	12.6583	32.6996	16.665	17.575	12.7445	8.37119	14.4275	13.8996	29.1964	9.14996	18.4625	11.0347	9.91442	17.8451	20.5904	19.9768	6.76751	7.23215	54.9083
ENSG00000058804	4.00583	5.29589	3.61213	6.73604	6.29604	5.38178	16.7115	3.61829	3.62167	5.29404	5.864	6.67643	1.97348	7.05593	4.13199	15.4628	16.7786	2.95834	4.8522	5.18982	4.78726	6.29936	6.99033	7.71434	8.69836	5.70071	3.21309	2.73435	3.41136	6.25653	6.83229	2.37171	5.66991	4.06482	4.44549	8.46477	5.42514	5.68502	4.23006	4.94804	6.72631	4.97608	4.09045	5.52961	15.5934	7.03142	0.873915	5.15583	6.97828
ENSG00000058866	0.398391	6.71875	7.7067	31.9911	3.64838	10.1329	9.55871	19.3835	0.603677	7.17246	14.513	7.42841	5.29375	1.35157	0.683905	2.88396	11.1002	3.77029	0.114444	0.159592	11.1122	1.80729	8.64858	15.0139	8.86887	9.712	2.56131	1.45575	8.70768	2.76959	1.75281	21.0126	19.4178	8.39377	3.70457	3.82698	6.14339	26.0203	0.648534	2.06762	7.93159	2.67036e-12	6.1321	15.2581	2.28119	5.8975	3.86251	6.10213	9.31933
ENSG00000059122	30.9093	25.1612	29.8341	67.4622	28.8159	37.9511	33.8721	43.1856	8.9706	19.7946	13.9895	25.8098	12.708	25.1781	77.7315	16.236	32.7331	22.9023	28.766	37.1825	14.5435	35.5277	56.3025	20.794	15.811	79.4638	12.9905	72.925	16.4768	26.782	17.4001	52.8397	52.5847	224.25	12.4494	23.2796	25.6438	15.0985	97.5712	67.3838	43.2228	20.476	17.0736	28.1805	33.5923	32.0143	34.0596	23.1316	122.328
ENSG00000059145	6.08008	4.81829	6.10974	3.12089	6.07427	4.94499	5.72884	11.5406	3.61264	5.73687	4.86753	7.18961	6.31684	5.07445	3.68469	3.01906	3.80414	3.70728	5.36338	5.94135	6.38762	8.74982	10.9527	4.43267	4.89159	2.76675	9.01412	8.15763	4.48813	10.54	3.89957	13.8556	51.8286	6.29662	8.00144	3.99286	3.51257	6.12244	8.98805	5.83877	4.00952	7.13404	4.05848	8.62749	5.75986	8.0941	10.5392	4.75935	8.31437
ENSG00000059377	19.7347	10.3859	303.367	12.2831	6.93568	3.05706	4.71543	20.7456	4.05552	18.8807	16.7693	7.26578	16.4136	5.45884	32.3054	16.971	13.3556	19.2419	26.6354	14.0273	348.746	9.07196	5.67483	90.4207	29.6217	26.76	53.2367	10.7679	170.465	6.1797	7.4918	12.7928	82.526	16.279	25.1858	15.269	17.0228	14.8541	22.1449	33.8597	15.6321	3.62716	5.90989	85.7593	2.31235	6.59951	5.86967	23.2801	8.31304
ENSG00000059378	0.633706	10.0124	10.2056	9.58936	3.73598	1.69648	7.36065	4.72556	9.31348	5.306	10.3747	16.5824	9.51922	1.51309	8.18026	1.29079	5.46787	29.1623	8.62368	5.29223	5.18781	3.61183	2.68303	7.48813	15.6964	5.62333	13.9356	4.07421	14.2439	10.5674	9.25876	2.97654	17.2689	10.8625	23.0712	4.1391	12.9531	7.02713	8.35032	6.65175	11.5602	0.995731	9.94144	6.90568	1.01758	5.18842	7.68257	11.8481	8.46855
ENSG00000059573	8.76066	25.4083	22.2052	35.7218	12.964	19.097	26.9708	28.6411	30.0044	24.7281	12.2083	10.5392	9.96462	16.1379	22.3603	22.2278	26.6559	11.4649	20.8475	17.3196	14.8803	12.1182	59.1728	19.4478	17.3508	31.6456	8.78601	14.2815	11.4165	13.4053	15.9685	19.7788	14.4954	34.8465	9.70821	17.0516	12.7805	30.5105	30.8295	14.055	15.1802	7.99193	21.348	10.961	64.5137	12.9361	11.3923	10.6706	82.5898
ENSG00000059588	39.6329	14.7938	11.0537	11.029	14.9721	8.60777	27.8214	12.179	18.1689	13.9417	8.97802	18.0553	9.7062	13.0013	20.2121	8.7173	8.35207	15.4974	3.52883	15.5941	12.3934	15.4074	6.7797	16.9562	19.1	14.7113	22.6982	50.1144	10.7417	22.5094	7.32195	15.1593	10.6758	9.0861	20.6055	19.8878	15.0613	6.1383	7.84882	21.0092	56.073	51.312	6.48689	17.6856	13.5484	28.3336	17.3824	23.606	6.71633
ENSG00000059691	7.11209	14.8771	9.95592	17.6872	5.87256	11.6768	20.0173	8.04825	38.0536	19.4906	12.1438	8.37652	4.49546	9.49171	12.1992	16.4866	2.91756	15.0785	5.02213	10.152	6.6258	5.02456	22.7081	8.31154	5.68066	14.5113	11.3037	22.4807	21.331	8.84294	12.4169	26.5039	10.9928	21.587	10.0384	11.0443	12.709	10.746	44.5401	8.84052	9.58492	5.45067	14.6699	10.3206	12.9847	13.1022	8.89703	5.73704	29.9855
ENSG00000059728	4.393	3.5682	4.54453	4.19595	6.48698	2.71346	1.99275	0.44082	0.737213	2.87903	5.66087	2.37763	8.09323	5.5335	0.866346	2.95855	2.15592	3.31763	2.8938	2.26735	1.57249	3.81286	1.27443	1.62723	1.45856	3.4704	5.7724	1.9716	1.41339	7.9564	6.14702	1.89882	2.65126	3.27206	1.08799	4.80924	3.90181	2.26132	1.2333	1.8659	2.49058	2.32428	12.2835	1.81639	1.94683	4.54098	2.20709	2.35403	3.42935
ENSG00000059758	12.0595	27.7896	20.1979	10.0014	15.0277	13.0966	17.9717	9.22751	10.0785	11.6884	7.72787	30.5436	4.80291	15.4381	15.6866	21.1037	64.9694	7.01542	15.9993	9.84807	9.28616	10.3883	9.33104	13.3491	11.6882	9.67621	2.56282	2.78044	8.84821	10.5726	6.8107	6.32946	8.19115	2.99481	14.0242	8.16433	14.8369	17.7844	9.35455	11.6148	10.3789	5.30454	11.0419	8.52999	19.4449	12.1367	13.5756	4.88698	12.2141
ENSG00000059769	2.85548	2.1133	3.13222	5.88623	7.22032	17.7682	16.2225	4.96573	13.109	2.54661	2.64753	2.65219	4.40643	10.2426	2.03578	5.62664	3.56644	3.17537	9.8063	5.47661	5.00338	7.24981	4.28991	8.01119	2.99106	13.1955	3.66427	6.46912	2.0529	2.54344	5.26471	12.7417	15.4418	8.37239	0.84021	8.0595	5.82426	3.73427	13.1769	7.41015	9.82246	4.15828	8.36004	2.48629	4.7008	6.10048	5.68667	12.7374	8.90427
ENSG00000059804	53.3621	48.4276	41.1911	40.2157	15.1574	25.645	36.4879	51.2519	40.9043	76.9898	72.2073	29.4593	10.9698	21.5854	2.34179	6.03992	7.45902	22.9572	81.8159	55.4424	8.75271	7.6815	101.599	16.9738	14.8593	58.32	29.2991	12.8529	98.3932	17.8352	15.4894	88.0983	21.5209	14.2258	13.9626	75.4335	54.7205	28.1896	8.32986	68.8459	110.392	16.4086	96.362	41.2695	32.5161	172.013	23.5787	48.6919	90.9779
ENSG00000059915	1.92376	5.16953	3.91236	1.22885	0.33289	0.452762	0.983259	0.401492	0	3.11605	3.26555	1.21889	0.672257	1.20876	1.70507	6.86356	4.21844	1.01395	1.16934	1.34865	1.26742	0.67974	1.3875	0.839323	0.442734	1.88351	2.89859	2.17744	1.75792	0.818963	1.04237	7.63309	6.50482	4.28414	0.475366	14.7402	0.986514	1.43601	1.03963	1.37891	0	0.384604	0.319742	0.81668	0.851141	0.570798	3.24545	4.08422	1.29994
ENSG00000060069	1.93534	14.009	9.14392	7.73081	3.95945	5.24955	8.53508	8.73532	2.55178	9.45686	8.84367	4.07725	4.1438	4.22816	8.07414	6.75092	6.39639	7.08676	6.58091	9.95394	2.43567	5.64427	17.7201	7.68485	3.579	15.0357	7.33927	14.835	5.50835	6.26205	6.67481	22.0439	6.37142	22.193	6.48442	3.81046	6.74908	3.12047	17.0013	11.1362	6.25579	6.63004	7.18817	8.39492	10.1593	7.23317	7.77103	5.30674	16.383
ENSG00000060138	92.0077	75.8868	143.873	149.869	99.854	93.3732	125.535	204.392	174.079	175.54	72.5253	60.1966	156.549	85.26	104.522	176.048	120.799	87.27	7.38559	58.9814	67.4234	30.9894	416.416	22.7594	65.7009	152.781	162.682	97.5158	215.524	232.67	148.64	46.0527	126.607	255.709	49.4269	92.1052	53.0615	29.5938	236.399	81.3476	212.286	66.3465	261.454	53.7836	217.316	54.5909	60.2707	59.506	250.321
ENSG00000060237	17.9397	27.9587	56.9649	34.7818	27.511	56.3469	33.6729	30.6661	21.1275	46.7831	36.4883	40.8317	23.6307	17.4651	48.4577	64.7134	78.7208	37.3748	26.7573	29.3163	25.1528	21.1616	80.4285	28.5414	17.2361	27.3512	18.1618	15.3248	35.1892	54.264	27.3211	21.9042	29.3541	56.6651	27.056	36.7616	10.8269	32.6126	16.439	17.2278	53.0776	21.1814	76.9771	25.3518	33.5656	44.1614	16.6129	19.8304	46.795
ENSG00000060303	1.03719	0	0	0.699186	0	0	0.143504	2.06935	0.670196	2.25792	0.452866	0	0.697685	0.815417	4.13815	0.452881	0.772527	0	0	0	0	0	3.73142	1.75321	1.18211	0.994129	0	2.94628	0	0.523628	0.39314	1.65558	0	0	0	0	0	0	1.06847	0	0	4.97079	0	0	0	0	12.3726	0	0.956962
ENSG00000060339	26.0976	14.5327	10.4628	33.515	14.0308	11.607	24.7217	6.8383	41.6336	13.2988	14.9248	26.2739	9.65642	10.4932	11.0562	17.7651	21.2917	9.25719	6.55357	10.1452	10.3723	18.394	11.7033	14.6917	23.1888	8.37266	20.4962	20.6705	6.32336	7.45503	11.5072	15.1003	11.7938	1.75195	9.36537	21.6862	31.2435	10.1991	11.8109	14.3893	44.1652	12.3667	10.3539	4.74435	32.4	15.2145	18.1047	17.8962	8.18129
ENSG00000060491	9.38703	59.4102	28.5254	18.6273	9.78852	16.1807	15.2894	33.2256	4.77538	21.0934	10.4425	16.4932	9.71481	15.0609	18.4176	8.11341	8.1908	17.4557	38.9069	15.033	10.346	8.94401	32.8714	12.5432	19.6327	31.9011	23.1303	28.3742	22.2279	27.5531	13.1628	58.2187	24.6345	45.0625	17.2397	22.9886	20.2165	18.589	50.0846	36.3487	19.38	18.6015	35.1012	19.2974	11.6305	17.2056	32.6574	12.1268	61.3029
ENSG00000060558	0.672389	0.7414	12.284	5.34539	3.73049	4.88036	0.74545	1.01442	0.994656	0.64761	3.91245	1.29897	17.7004	1.52746	1.84727	1.16244	0.280195	8.27385	3.52525	1.40482	0.251702	1.01158	2.01777	0.858669	1.72755	2.35266	14.3327	0.72167	11.1452	23.2095	16.1184	2.02799	5.40597	75.3743	1.13151	1.08228	2.14694	0.992327	4.69334	3.60501	1.02862	0	17.8881	0.945651	0.739517	1.17516	2.01833	0.843713	2.53758
ENSG00000060642	3.73487	7.01581	5.18064	12.9391	5.97033	4.54094	5.30038	6.19037	7.59533	13.5165	4.01273	4.30278	5.58434	4.61098	7.76776	2.87735	4.36872	4.23863	5.54826	4.46057	4.54078	2.43444	9.8362	5.10688	2.23439	10.4147	3.22643	4.49369	5.41196	3.94616	6.60983	5.58676	4.41079	8.94529	3.6773	5.74799	3.42301	4.94687	8.77846	3.64015	6.88717	3.05523	4.57354	5.95546	8.04314	5.91362	2.27817	4.71526	16.6718
ENSG00000060656	1.64209	75.4781	8.77549	88.7411	0.506215	12.3524	7.08732	4.59363	8.7164	14.4024	2.01741	6.13881	4.33979	2.56367	53.7525	2.07284	11.6843	2.2524	0.974942	4.16969	1.43594	20.8171	5.82981	0.80408	1.85468	5.22079	10.9535	0.752211	4.55728	2.96908	1.8143	31.2898	1.43015	104.707	2.52063	3.14141	9.19986	4.5858	2.16051	2.27173	5.07093	9.01894	32.6924	4.11877	3.16516	1.30218	3.84974	6.75738	37.3444
ENSG00000060688	49.6737	56.7675	68.0209	102.446	41.2492	63.9429	41.0112	46.6819	75.7815	82.405	46.0774	42.0369	35.0849	48.4931	44.9546	30.9997	75.1099	95.9546	64.076	68.2885	48.7766	54.8417	71.8805	32.3681	21.139	60.63	39.1697	54.5402	55.8244	33.7782	27.1286	102.968	96.9716	49.8556	42.1387	57.9144	65.928	38.4264	49.7165	60.4322	76.9844	73.0113	41.9154	136.719	47.4439	106.564	28.7742	66.7891	75.553
ENSG00000060718	1.0111	12.6178	10.7123	2.82257	8.7329	1.06607	3.33542	20.4289	32.2509	11.2416	32.2416	1.64316	1.65721	2.25008	16.5665	3.97171	11.6261	1.08989	39.8081	5.58299	17.2363	1.15982	4.9749	1.21156	2.392	12.483	0.580141	14.6562	3.00646	1.17422	0.408102	0.760506	33.7881	7.24788	7.3637	0.659597	5.59126	2.99484	56.1005	0.804456	0.583794	0.403167	2.57625	0.912854	3.07691	0.131325	1.21671	2.18619	4.20137
ENSG00000060749	2.49408	2.01758	1.84159	3.27598	3.28959	2.73959	9.75204	4.15594	2.35141	3.65342	3.63232	4.68444	2.66356	4.91573	2.52187	10.143	7.4941	3.07899	1.48811	2.75763	5.15172	2.98023	1.77567	4.77287	3.30021	2.8343	2.17988	3.13728	1.37312	2.29814	3.93495	1.07116	12.0799	0.409421	2.8728	3.1456	2.13461	4.01696	1.3116	0.893602	3.3046	1.05339	3.50132	2.23527	12.2103	1.43945	1.66965	1.72875	1.85053
ENSG00000060762	21.2277	23.1324	14.5175	25.3035	10.9879	21.3942	25.5441	37.5619	66.6635	9.87952	13.7325	22.5796	22.7968	26.43	13.5744	41.0412	10.6595	29.0466	23.6666	25.6494	22.5456	17.6099	6.25751	16.7513	23.0497	47.211	20.2485	30.0741	18.4028	10.175	13.6627	19.0618	27.0365	41.2296	20.7742	8.34389	11.9798	17.7652	19.7118	54.6188	31.7746	22.4825	9.6995	18.9246	10.4073	17.8748	6.21725	19.5101	40.3559
ENSG00000060971	15.6492	28.7497	56.9295	43.9382	21.5046	18.0069	27.817	54.41	21.2123	37.8073	16.9824	24.7299	23.1066	27.7235	21.2212	18.5639	23.7176	33.7721	16.6275	21.0921	27.6279	18.2576	40.397	24.7709	24.0878	43.5068	34.4431	46.5817	40.771	33.9213	26.2565	72.9741	43.4564	114.954	23.2479	27.4271	29.8496	36.6871	52.7764	28.6752	39.0421	12.6959	24.2277	16.3586	28.8549	33.5245	27.2181	16.3909	117.612
ENSG00000060982	1.05791	0.589802	0.957934	1.20034	0.93444	1.05159	1.40457	0.22591	0.669758	4.45783	1.79434	1.43917	0.639066	0.79444	2.07833	2.89867	10.3039	1.91836	5.2761	0.846006	0.57439	6.08309	0.461482	0.373156	4.31622	1.08042	0.655705	1.17069	1.55101	2.80567	0.44234	3.46679	1.23554	0.718497	3.34163	2.05562	3.64089	0.581032	2.81928	3.4349	0.589824	4.64761	16.2813	0.970428	1.87084	0.794912	0.27543	6.39975	2.47032
ENSG00000061273	9.07607	10.5257	12.67	7.50442	10.2655	7.91085	7.65894	10.9169	18.0614	6.30294	10.4982	13.4154	14.17	7.65601	22.6619	29.3009	25.6683	17.333	12.9881	13.7279	13.487	16.817	15.0217	10.6382	9.41103	50.0849	16.5069	26.2543	11.871	8.84966	14.535	15.6307	23.8843	28.0152	16.442	15.4174	20.2782	6.75125	25.1338	12.073	18.0663	14.3628	19.5899	13.7934	23.5793	5.73235	23.8629	20.135	17.4789
ENSG00000061337	10.7642	74.1666	38.0801	41.5441	36.5578	11.6133	25.498	130.738	20.3248	119.764	9.91534	2.13852	13.7848	76.8364	12.1542	1.95647	2.45573	29.4339	16.4001	71.2158	7.31044	8.8025	179.756	42.3123	10.3466	205.992	12.5669	66.9114	21.4563	17.4168	13.723	78.9195	63.5115	53.2154	58.3418	6.56622	39.2379	14.7826	78.1666	65.7713	70.077	12.9848	19.3065	56.5953	81.9544	91.3773	17.5024	8.90871	86.6407
ENSG00000061656	1.70223	4.08989	2.23048	3.99201	4.82115	7.85136	1.52349	5.43667	4.79286	15.2613	4.54489	2.6475	3.25551	1.2814	5.75992	1.75816	0	1.37287	14.5279	3.04962	3.18235	1.82682	1.86152	1.64396	2.84612	2.17754	4.64169	5.24599	2.93849	0.47037	4.57497	1.7356	1.59021	6.94855	5.87348	11.5297	1.11268	1.50655	6.14423	3.75835	0.69952	0	3.92406	2.55927	0.919381	0.943299	5.40346	4.5912	29.388
ENSG00000061676	21.6327	32.2372	18.8865	12.2935	21.9254	17.3119	90.9284	26.3397	59.7195	26.2742	27.1976	14.3749	21.6834	30.8933	18.2731	58.9287	30.309	15.1627	23.9195	20.312	17.1363	25.498	21.7131	26.2602	15.6281	24.3822	19.2149	16.2436	15.7119	23.0446	21.1566	3.8501	49.8762	7.61834	16.9546	22.7805	14.9377	18.6144	11.5655	8.27915	17.1377	15.8228	26.9277	13.684	53.7209	17.9446	8.23442	27.4419	17.1841
ENSG00000061794	14.909	16.2112	12.5784	16.1558	10.1188	21.4091	51.6484	9.93181	24.9668	26.2497	14.8651	15.7074	9.71989	16.5415	11.4477	34.3828	14.8258	7.77272	21.384	15.8599	12.394	10.8168	22.6574	11.7726	9.87268	12.015	12.3104	22.7356	10.8117	13.2277	13.2643	11.8901	16.4364	11.2707	13.8155	16.1678	18.2134	15.5419	8.00341	16.6574	18.4277	13.1505	12.9716	10.6605	29.8475	15.9552	15.6848	12.3342	18.0224
ENSG00000061918	2.24536	0.651694	0.568836	0.355253	0.665117	1.33104	2.06298	1.01162	1.67591	1.78539	0.587722	3.32413	1.27191	0.922105	0.968112	1.0498	0.800582	0.678366	0.428892	1.45943	0.499712	0.89077	1.6104	1.82209	0.836663	1.25127	0.615487	0.419215	1.35524	0.770632	1.83996	2.94267	0.869712	3.13288	1.2888	0.667	0.47137	2.36108	1.02042	0.724288	0.513905	0.376384	0.960706	0.343204	1.13885	0.606761	0.675872	0.889915	2.93957
ENSG00000061936	19.0058	13.1326	7.13439	7.25035	9.24095	10.8484	16.8182	11.2551	11.0715	9.83646	7.69685	12.661	8.56284	12.8236	11.1243	12.7169	16.8602	12.2492	13.2337	11.5977	16.4352	11.4629	31.3695	7.83926	6.1702	17.2711	8.18551	17.6939	7.99029	14.5653	9.59615	29.0517	20.3134	10.6485	9.43095	12.7622	10.0266	9.28493	29.8894	14.1635	13.6934	14.7307	10.2807	17.3951	13.8734	11.327	27.7969	8.80919	25.8557
ENSG00000061938	6.42864	16.1369	13.4904	16.3825	10.1558	13.1616	17.4569	20.8355	6.88841	8.73237	11.3565	15.5172	12.9011	8.41895	31.5332	30.8502	8.39405	12.3238	11.8722	16.019	13.9763	15.6623	28.6588	6.43058	21.5332	24.3027	19.9565	22.9987	10.1805	27.9513	14.421	39.4647	11.7145	48.1552	15.8596	9.85052	11.2351	13.1264	29.0451	21.7163	15.2613	12.9615	15.0178	6.62492	17.9951	11.8625	22.6769	12.3052	33.3974
ENSG00000061987	9.76086	3.80616	4.40449	4.06338	7.56781	10.2618	14.0103	3.52912	13.0914	3.86651	6.81576	4.43761	5.65382	7.33466	3.62046	8.49131	9.71735	9.29936	5.58729	6.34077	10.8012	4.96013	8.86818	7.44569	13.9288	7.07942	7.43352	12.4564	3.75531	28.6463	9.00103	2.61613	5.39817	4.40036	8.15045	8.76103	5.99171	6.60511	1.68278	2.66624	11.0945	2.75213	4.12695	8.25648	12.3336	10.1887	5.77524	6.05921	4.7441
ENSG00000062038	142.751	56.5786	49.4518	39.3734	23.3318	30.3005	15.8328	97.964	34.0524	30.401	60.2069	167.135	80.1951	21.0321	7.5017	32.345	49.997	41.5908	44.6724	83.268	10.7321	22.609	13.8262	3.02268	1.42838	16.5849	81.9206	52.7054	80.9309	169.42	56.1115	19.639	127.429	177.792	6.73369	3.32731	9.27869	5.55926	245.698	49.7029	53.0343	17.0474	203.587	22.4254	104.139	32.8552	7.18146	6.01778	17.8871
ENSG00000062096	2.16804	1.94201	3.29104	1.08643	0.109813	0.242545	0.0902203	1.05343	0	0.651757	0	0.122576	0.292186	0.508755	0.742841	0.212641	0.323267	0.846146	0.186118	0.901028	0	0	0.420278	0.667169	0	0.855219	0.938207	0.247594	1.45553	0.596661	1.93506	0.695354	0.171227	1.96309	0.383383	0	0	0.134253	0	0.726561	0.721728	0.216337	0.261338	0.158479	0.349422	2.20775	1.00396	0.235104	0.396139
ENSG00000062194	48.245	35.0684	14.7193	25.6912	30.6174	20.3295	24.1506	27.55	34.1702	21.3901	21.2209	34.4774	25.5936	32.3987	31.7494	47.6516	47.2536	29.9147	25.036	22.5084	24.654	33.6081	14.5373	44.8596	51.4803	22.2257	19.8926	28.2945	24.5255	26.5201	17.6462	16.5336	56.1695	10.1046	45.0615	34.7322	27.8886	31.8598	9.89196	25.8828	49.375	23.0046	17.9703	33.4127	42.6239	50.0787	19.5811	29.5117	19.3207
ENSG00000062282	3.77488	1.34211	9.1365	2.22106	1.56342	3.13542	0.977616	3.44017	0.288932	5.57212	1.30878	2.33089	10.4021	4.60531	4.99452	4.79374	1.09901	4.40255	1.27719	2.08342	0.939732	4.10866	18.1087	0.784439	0.972289	0.930229	14.6224	1.90467	3.97758	19.1281	17.028	9.68914	2.38224	40.3204	2.76149	1.54688	1.51598	4.02436	4.21137	5.64546	3.15168	2.48404	9.80531	3.32762	1.81305	1.1139	4.22154	3.76288	4.77178
ENSG00000062370	0.722165	0.463668	0.293224	0.466195	1.30654	2.26398	2.15557	1.92969	1.54457	0.771048	1.07482	4.26226	0.719331	1.20032	2.08368	1.28127	1.88018	0.660755	0.605572	0	2.97891	0.309347	0.281269	1.62676	0.9099	0.904435	1.46153	1.56044	0.289183	2.24227	1.24856	0.242638	1.14075	0	1.45813	0	0.983064	1.37391	0	0.676708	0.583347	0.723251	0.562263	1.24169	2.6443	0.387923	0.274443	0.999375	1.37634
ENSG00000062485	60.8657	75.2893	62.5307	31.7987	44.4213	42.3762	102.691	50.8039	65.6663	32.2515	39.9448	60.0141	32.7909	61.3815	75.9278	142.223	156.826	35.7942	62.5396	45.504	33.2669	40.759	234.675	36.31	29.1047	83.6155	37.5659	30.9615	54.0544	57.881	43.9747	89.523	62.6539	142.595	38.0352	55.6394	35.3709	19.6945	106.629	49.4367	50.8387	26.0144	51.1632	57.4991	90.2342	56.1839	57.1837	40.2097	139.626
ENSG00000062524	2.0974	0.774489	1.89537	0.167157	1.58185	0.131266	0.526505	0.781926	0	0.89725	5.63438	1.60726	0.713618	2.12534	0	0.717523	0.670359	0.415817	1.17927	1.2598	4.03287	0.52548	3.10345	1.29709	0.375961	0	2.78807	5.76358	0.0611444	4.96424	1.34485	2.92752	3.84402	5.57668	1.27994	8.2583	1.56518	3.24342	0.72883	1.0141	8.27467	0.845335	1.66516	1.23214	1.58384	0.48207	1.37854	2.3266	1.18651
ENSG00000062582	165.183	89.448	105.235	132.471	39.0747	44.4802	95.0764	103.047	135.191	65.5726	47.3741	66.5453	34.4847	93.2128	59.6549	64.5825	53.6575	60.2877	141.321	42.5243	38.6265	24.3586	203.99	60.9544	23.2714	133.308	49.2099	103.34	50.4884	61.1102	54.5064	271.02	75.9229	191.522	29.1517	54.3018	52.8206	60.3454	137.605	86.843	43.1239	94.79	40.7136	56.7368	77.6234	54.1247	80.5576	30.9739	301.276
ENSG00000062598	7.94683	28.5637	17.4593	15.6684	11.3038	11.4863	16.8585	32.0726	18.7845	28.6281	12.6089	8.33196	7.82445	17.9715	12.2166	6.4904	5.7149	13.638	16.7052	15.2362	10.7795	8.57252	25.8497	15.6473	8.34546	38.0184	13.3133	15.703	11.7319	26.182	10.5474	21.2162	28.8358	15.9756	18.7434	17.2924	11.9067	12.9035	46.023	12.753	19.6632	8.68134	9.16941	11.5392	16.1925	16.8801	13.1765	10.3519	32.8812
ENSG00000062650	6.1693	12.0204	2.94241	12.4573	7.11674	7.27731	11.632	4.90196	21.3855	11.808	10.5284	11.2176	9.12733	5.93845	8.31439	16.3979	7.89795	8.92695	6.10084	13.7766	3.64246	15.2635	5.47652	11.5338	14.2902	17.1531	8.41188	8.40047	8.32126	10.2772	9.78832	8.55126	10.4846	4.48116	8.34708	9.12288	11.5674	8.37021	3.42689	10.6361	12.52	10.328	9.9125	8.06811	16.6724	9.17742	11.714	7.33746	5.48167
ENSG00000062716	101.035	100.137	27.5013	79.2958	90.3365	99.2885	103.486	90.2851	161.18	106.575	101.36	123.682	96.545	86.9711	75.7381	86.973	114.726	130.989	134.144	81.5204	49.9507	214.818	83.6703	71.9272	107.789	190.467	57.799	67.0281	39.4594	70.1765	49.1538	71.1341	153.562	20.8908	120.777	268.206	150.565	103.936	117.341	65.5288	142.94	47.92	45.7831	122.642	145.421	91.26	107.398	90.0164	65.492
ENSG00000062725	7.474	14.8448	3.01898	7.05689	15.9552	7.80977	12.1343	11.032	8.49119	9.55232	10.2463	4.58771	6.17872	14.123	6.05245	8.73058	30.1759	7.13788	6.93585	6.10754	12.6749	15.9593	6.3843	14.862	7.04471	5.16889	8.85672	6.42459	4.6347	9.80816	6.44838	39.9836	15.5021	3.01563	9.03839	13.1503	24.196	13.27	28.7882	3.4104	10.0166	7.85507	3.59586	7.60485	13.203	7.52241	5.78804	6.09405	5.39084
ENSG00000062822	24.5326	12.8737	17.1554	17.8788	10.1524	12.042	16.8413	19.8898	2.58254	19.0507	6.28426	17.6839	6.69985	10.8904	23.1034	30.7971	13.1527	9.03655	31.8181	22.1331	9.38921	17.9666	36.3398	8.67348	8.13002	29.2374	12.8038	24.0627	15.1559	29.4238	10.5182	62.6434	29.0395	38.6034	14.2219	9.66749	17.5855	10.9619	68.6451	30.8836	9.23102	31.2739	9.9318	15.203	20.4451	4.76365	13.8628	7.17489	19.8995
ENSG00000063046	290.377	214.572	248.937	195.485	246.873	111.294	118.67	210.723	369.36	154.157	147.776	187.633	191.83	233.655	554.197	577.045	407.426	202.032	142.634	211.812	156.186	115.047	350.729	164.533	137.101	265.255	143.438	287.527	171.73	92.2562	85.1376	138.084	295.225	180.119	95.0679	180.756	135.422	55.8124	384.129	266.71	215.712	378.39	381.117	248.53	263.435	164.683	151.142	162.382	366.455
ENSG00000063127	8.84008	9.18415	0.423196	1.39763	4.57642	6.0695	2.9244	1.3839	1.06681	0.631188	2.08252	3.67908	8.88969	6.68773	3.82789	3.66803	3.64749	5.30215	7.59972	17.0725	13.2684	6.89125	2.19461	2.40537	3.58552	1.50368	3.94693	4.3338	1.13988	6.25312	1.30297	1.8707	8.06026	4.33139	7.79772	1.96599	4.21441	1.28191	5.02805	4.4117	2.66136	12.7698	2.2465	9.82734	4.17984	6.1826	8.69691	18.7822	1.78649
ENSG00000063169	26.3975	25.872	23.2745	10.1235	16.6772	20.5844	4.56061	41.6596	8.29581	16.495	5.48489	16.6659	21.987	18.9939	29.1705	20.4662	31.7981	26.4514	38.0672	21.7996	15.8448	18.9402	50.5746	22.7836	10.5695	19.5918	6.47407	10.6191	9.60292	37.994	5.00319	33.8688	28.5787	58.965	11.8315	14.3737	13.7708	14.9825	17.0102	41.8149	18.1079	18.8652	19.798	36.3878	22.2794	13.7713	22.1847	20.0277	29.4873
ENSG00000063176	4.89399	12.5667	12.74	13.347	8.26123	8.87856	14.781	12.2759	1.51899	10.8414	7.97665	10.6672	5.14203	10.0652	7.66844	7.98722	5.34388	8.38027	8.16176	6.22475	6.86602	11.1178	14.9627	8.04681	3.20739	18.5193	7.00186	7.68719	6.20588	13.8661	5.72786	36.3065	6.7342	13.3115	11.3484	4.25735	9.23197	18.0756	15.3127	8.15953	5.30869	4.05313	9.61468	19.6479	6.41025	5.71461	7.75671	5.92119	37.5002
ENSG00000063177	949.937	480.958	1697.1	627.48	336.899	236.429	498.856	1160.48	398.234	745.646	178.258	550.557	607.964	595.223	1035.41	2343.43	708.987	350.805	801.301	497.191	233.459	269.055	1625.62	530.78	154.704	905.083	778.345	1503.35	708.228	885.515	486.958	1541.65	739.987	1964.34	308.073	550.13	399.851	364.703	3098.46	1017.1	453.07	1557.67	780.82	638.353	734.239	251.702	2153.82	264.554	2383.07
ENSG00000063180	11.6484	10.6174	23.6649	10.3304	5.19021	3.24346	10.5589	11.5797	4.97405	16.8461	13.3482	7.3356	6.41504	3.59392	4.28578	5.87593	6.74379	6.68681	9.33887	4.80466	10.6352	8.72336	10.1509	4.60508	9.89874	19.0421	10.445	10.5293	8.07961	12.5931	3.57797	32.6912	11.3287	10.5994	6.5614	4.45575	21.3912	8.43331	10.7375	10.1359	5.87917	15.5866	6.0814	5.66637	9.47015	6.12858	30.9971	13.106	8.5184
ENSG00000063241	42.4365	57.7532	101.248	50.9945	29.606	25.6873	57.1041	62.0848	15.242	43.3308	22.7367	22.0972	124.253	43.0097	41.0292	32.3905	29.6741	48.1721	41.2252	38.9248	30.9256	18.3167	111.947	44.8765	26.3858	40.7409	41.2424	62.5532	38.6524	65.1603	40.2836	153.794	65.9682	102.189	33.1389	31.3118	58.7194	37.0007	101.325	44.6617	36.9862	33.3359	43.0012	62.2359	55.3075	37.0201	49.3943	29.8736	150.061
ENSG00000063244	64.5243	66.8404	78.0117	43.236	50.3353	44.8639	97.3031	76.8933	36.542	61.5189	45.9547	60.7021	35.9514	61.8001	56.6344	165.353	69.0597	39.6056	68.5536	65.6193	60.7533	47.8474	269.793	48.6605	25.6938	100.159	50.6398	70.5978	57.5231	109.718	56.8182	124.517	85.0338	95.6134	49.0349	54.7651	65.2335	42.6859	89.7424	66.7494	70.8365	43.6932	59.9138	95.8826	87.0965	59.3294	58.1967	44.1348	343.514
ENSG00000063245	49.8011	73.5165	101.63	64.3212	37.1824	35.6418	74.5464	75.1827	29.4011	69.5005	30.5791	79.5466	39.0297	40.6086	82.8597	83.4286	71.7578	46.5533	81.5629	55.9433	26.7619	37.3993	186.877	44.8222	16.9848	142.884	59.6764	72.1227	65.2915	99.5502	42.7465	176.145	65.4659	229.834	43.5715	34.1032	45.0057	33.6805	204.391	82.8947	42.9236	48.7085	45.0484	81.9568	71.5064	30.2825	58.9008	32.463	193.406
ENSG00000063322	12.2294	14.1446	19.8402	15.8629	13.6164	15.3492	16.0615	24.2533	13.377	20.5632	11.667	17.4057	12.0794	17.7317	18.7716	18.221	7.46643	10.5803	39.4033	12.8599	10.2192	10.7113	29.3095	19.9818	6.4311	19.0886	12.4059	16.5482	13.0798	21.9363	11.478	27.67	18.6444	18.5184	12.8874	10.8906	14.5274	12.305	22.9497	20.8791	14.1225	11.5015	8.62237	18.3474	25.2747	7.52464	16.3332	11.6042	31.5894
ENSG00000063438	0.635413	8.18479	6.2827	24.4235	0.413218	3.46837	0.266798	11.3893	1.00706	8.15476	0.519417	25.2137	1.21891	5.6617	13.1378	1.60035	0.366257	0.857122	6.91253	1.2425	12.7666	7.1079	6.78449	1.94877	0.670986	11.3302	1.24788	1.35453	1.27246	6.79867	2.4238	28.4531	0.493718	22.2943	1.29724	3.2493	3.47396	0.917753	0.843833	10.7118	9.98036	0.173868	5.5838	3.08844	7.59048	0.555821	0.592803	2.9673	2.55807
ENSG00000063587	1.46224	3.57794	1.33789	2.70778	2.16318	3.07407	6.65823	2.54107	2.6405	1.42395	1.90969	2.61237	0.95656	2.3089	5.40742	4.22944	3.2682	1.58624	1.57425	2.08342	2.54611	0.858105	4.90002	2.06371	1.55066	2.35344	1.17822	1.89608	2.34373	1.44472	1.89989	2.64435	2.12433	1.30758	1.67863	0.941719	1.86936	1.96791	1.19094	1.71381	1.91618	0.800994	1.06274	2.61647	1.35848	0.855037	1.64136	3.87003	5.75422
ENSG00000063601	1.56403	3.86396	6.03407	5.45969	5.93871	3.91164	9.98163	10.4952	2.96685	4.02777	5.28073	3.56899	3.65321	6.22665	7.06169	8.13357	4.06365	5.38193	3.52293	3.95724	5.02038	3.67038	8.14	5.78154	4.03157	7.19772	6.13353	4.1787	5.70022	6.37114	7.73175	3.71062	5.934	5.52372	3.72743	3.35714	6.03558	3.99779	5.03969	3.1732	3.99801	3.84233	5.58203	4.97792	7.60079	4.61336	6.34838	3.39449	10.5335
ENSG00000063660	5.33557	37.7493	117.184	28.8104	10.3392	8.33754	4.76047	83.0228	0.649744	91.8745	12.7615	46.3221	72.5925	15.9052	20.8053	5.82891	49.8545	16.2264	5.0968	22.9839	8.62139	6.99864	51.9825	12.515	12.0698	39.1399	30.1763	10.0605	23.9357	45.0171	24.452	67.124	62.4235	168.421	18.9927	266.381	15.3861	53.8073	12.355	13.2234	7.2852	4.74856	48.8581	14.9776	21.7633	39.97	13.8103	20.0571	28.8225
ENSG00000063761	12.3099	17.3835	22.0815	21.9194	10.5349	7.01084	4.6594	14.6632	7.43961	20.5502	4.5277	19.5363	12.8035	13.7086	18.6977	9.4965	2.34372	18.3382	15.3084	10.8584	11.1479	6.8017	23.1293	7.2447	7.06149	22.45	7.98009	20.5424	12.4959	16.0255	7.33504	37.8938	28.0593	34.2631	14.3165	7.38281	9.5025	16.6461	14.0928	8.70454	10.686	7.49816	14.754	34.3168	8.75535	6.20394	27.1334	9.11763	25.2326
ENSG00000063854	13.4159	33.9365	46.4655	18.6809	19.175	22.2346	34.801	47.2627	53.7192	35.2974	32.2213	17.0699	22.1047	16.3008	15.2956	29.6742	10.9804	23.3403	25.0634	42.9416	19.0268	14.4725	72.6003	18.8431	21.125	90.7945	21.5546	45.007	40.1022	42.4609	21.5279	103.572	24.744	117.076	15.4326	21.1366	34.7153	35.1415	89.2557	21.9898	27.3504	26.8839	21.226	24.0405	18.9482	34.0157	32.532	16.1294	89.0617
ENSG00000063978	22.4637	41.5963	13.2181	24.4951	21.8569	23.9541	55.74	16.9132	15.0533	16.869	16.1949	26.5728	8.96021	19.8822	15.279	18.668	29.9445	13.3669	32.7317	19.3384	13.4667	16.3538	43.375	19.5692	24.5726	43.9413	13.0272	12.0122	23.915	14.3376	17.5943	26.2391	25.929	15.9549	28.5662	8.9383	20.2262	17.3967	25.649	19.8459	39.1525	10.0425	19.2667	18.9424	27.2659	25.6904	8.79163	15.9788	49.3955
ENSG00000064012	21.8522	13.8991	8.94695	12.2254	10.5845	9.4715	21.379	10.354	5.0039	11.6172	19.5515	19.2015	12.7217	10.0479	9.5298	10.4615	7.67385	16.3962	15.1106	7.36127	16.6986	19.4243	11.3128	12.7718	18.9772	9.70252	10.3511	13.1995	9.94358	10.4417	12.6764	10.9835	18.993	7.36284	19.6456	15.8405	16.8436	18.3659	5.14844	22.5588	12.2981	6.75857	16.1439	10.9234	15.5481	18.3495	19.0843	17.1698	22.4102
ENSG00000064042	7.21082	19.0845	10.7418	7.86146	26.4571	6.05156	0.442062	21.0342	1.58923	3.55612	2.18071	90.8248	8.04795	22.7397	26.9719	0.28705	93.1067	14.473	39.7488	13.6723	31.2432	33.9353	5.28938	167.225	4.65632	6.01911	5.5053	0.0911819	46.0434	26.9653	6.35144	3.5737	22.1362	10.5269	1.86927	2.85721	7.69644	2.83397	1.39872	1.90071	0.081089	0.519228	16.0904	31.6174	7.33049	6.37045	3.92402	8.30601	12.3665
ENSG00000064102	15.1127	17.7892	7.68583	18.8499	16.2693	11.7998	20.4595	15.0629	27.0733	18.6558	6.82908	9.25987	9.98634	14.7812	14.6425	52.6174	22.3846	10.232	22.6082	13.7775	7.76464	13.1434	17.0103	12.0706	16.895	16.0369	8.21422	34.8152	13.8411	13.6945	10.1194	9.03083	23.8359	0	9.87823	14.819	15.0332	11.1199	18.8805	6.87008	21.3637	24.6177	12.2309	7.8367	39.0602	10.8774	12.704	10.5013	18.5383
ENSG00000064115	47.0121	47.77	66.8907	94.7173	153.088	138.206	156.063	90.3837	117.809	148.666	43.1705	39.4466	57.6576	133.318	68.1866	34.0363	52.6666	107.168	58.5227	56.25	64.0365	52.9189	126.724	127.588	54.155	196.3	30.4273	45.3616	53.7667	83.0631	65.3501	59.8827	122.576	151.118	39.0275	76.3828	57.2096	91.3874	38.3661	30.8415	81.7031	28.0022	24.727	57.4431	90.6079	57.8665	53.8238	66.2738	96.677
ENSG00000064195	0	0.250376	6.79092	1.10436	0.981808	2.43321	0.123987	0	0.144178	0.12037	0.559432	2.745	5.85794	0.298842	0.899516	0	1.61018	1.73474	0.245742	0.111392	0	0.118945	0.316669	0	0.0823966	0	5.27227	0	1.74848	3.54419	4.61973	0	0.534091	36.2735	0	0.0897607	0	0.0926596	0	0.129414	0.403587	0	5.54376	0.127568	0.195855	0.0968067	0.142619	1.58929	0.350739
ENSG00000064199	4.29681	9.47021	0.575328	4.91108	1.88934	4.94209	2.71968	6.93221	5.05087	9.77555	3.59871	4.27744	1.05822	3.59464	0.735151	0.586262	2.09886	3.51511	1.13315	1.98273	1.15801	2.45206	2.36134	3.5731	2.908	3.63825	4.14891	2.52319	3.63431	3.32679	1.60614	6.35483	1.65594	4.72676	2.54525	2.57951	6.4149	0.35827	0.365454	2.06791	3.37648	1.5859	2.95137	2.51435	2.95926	2.2266	2.2998	1.18546	3.5461
ENSG00000064201	5.32445	0	0.755426	1.9326	0.402439	0.250129	0.253189	0.639398	0	1.62059	4.72945	1.19435	14.3323	0.409034	0.666441	0.254083	1.10835	0.732969	0.836445	1.48644	0.841222	0.355533	0.0911734	0.80544	3.09142	0.602349	0.958046	1.15129	0.753082	0	0.685969	0	2.45594	0	2.31137	3.34313	1.69334	0.20831	0.581219	2.31834	0.569472	0.569956	0	0.311336	0.500527	2.00572	3.35142	1.82429	0.908782
ENSG00000064205	4.86588	11.0233	26.835	8.41376	3.97925	5.54355	5.14713	33.7675	17.431	3.28485	0.791617	4.60458	2.09722	4.3979	24.839	10.7775	9.04514	6.15123	63.2304	13.8597	4.10912	19.4005	3.08262	2.5214	152.316	23.5765	7.4138	402.512	26.884	0.96551	16.3255	3.44454	2.56363	13.3514	23.4169	1.30707	9.00656	11.1672	156.257	30.1228	3.81509	1.19632	2.44089	2.77719	2.16302	4.02285	6.4531	3.92349	10.8493
ENSG00000064225	14.7241	74.0515	29.2198	20.9843	119.842	62.6785	70.2338	78.0123	86.7898	37.3638	49.9512	7.91916	31.4496	55.1966	22.7013	91.3459	11.6178	52.6298	39.0556	50.1765	81.8029	29.3442	53.1016	101.588	59.5602	92.8317	39.6187	62.2346	36.4435	29.8148	37.6388	10.0398	33.2553	15.4683	20.3923	20.4201	41.5264	106.073	39.6943	35.3579	13.8938	56.9473	21.9208	48.724	56.6169	104.085	88.9373	72.5902	61.7617
ENSG00000064270	0	0.166718	2.85527	1.03604	1.78072	0.970596	0.148129	2.02099	1.31254	0	2.03394	0.0797115	3.81359	0.383516	1.71733	0.237465	1.20651	0.798651	0	0.147644	0	0.37624	0.129264	0.0739738	0	0	4.85391	0.555291	0.561736	3.27051	2.89925	0.850131	0.120605	16.6155	0	0.0767842	0.725044	0	0.501529	0.737469	0.32626	0	4.2038	1.54677	0.275344	0	0	0.0579049	0
ENSG00000064300	0.291526	29.0908	12.3181	21.0316	0.751321	0.467927	0.303313	6.85715	1.20684	107.888	2.35626	1.32579	13.3564	0.400158	3.44357	1.29641	3.8545	1.87176	1.47512	7.99738	0.960773	4.22834	0.649849	5.32438	2.24954	1.52402	6.72489	1.3989	1.72289	1.398	4.14364	0.319951	10.5925	3.3058	13.1071	9.29204	1.09903	92.9753	13.2808	0.687783	2.08604	0.364263	12.3106	5.03293	22.3851	5.0143	1.25394	1.03482	4.53977
ENSG00000064309	4.98876	3.4061	1.93797	3.6958	5.41568	3.58363	3.88341	6.73534	2.56528	4.05087	6.12636	8.49938	2.01876	4.31917	3.22588	4.01288	4.56632	3.13188	6.01077	6.72493	6.11157	4.81451	6.32199	3.88592	3.05405	8.31313	2.11567	3.1881	2.12435	1.92847	1.77895	6.67606	1.55697	2.78584	3.09176	5.90061	2.89741	4.56399	13.7849	2.01804	2.95634	5.77597	4.04512	3.42075	10.4732	4.58599	6.38142	5.62639	8.9594
ENSG00000064313	12.6182	12.4661	10.2283	12.3784	15.0889	9.57874	16.8244	7.8275	11.1863	10.0186	16.2028	20.8929	17.3316	18.7061	9.96169	18.8468	19.7818	8.53992	5.65238	8.0263	11.379	15.042	6.43888	7.16212	9.39633	9.3908	7.20176	10.0416	3.58338	7.83604	6.45035	7.97906	17.6938	2.1612	8.34495	10.7723	9.14899	18.3393	5.60315	10.6315	10.9102	4.12343	18.0624	6.722	26.9516	9.30963	12.1328	15.2299	5.34928
ENSG00000064393	13.1874	6.15124	10.6307	13.9129	4.68645	16.03	10.0989	30.3811	2.61698	13.6054	2.79445	6.14556	2.22935	7.67545	26.7774	2.87743	34.047	5.20007	8.86483	14.0734	11.7438	4.5492	11.7355	9.30132	5.43402	8.9176	6.99593	13.3589	8.33768	7.72049	3.2331	11.3613	19.5136	8.98807	12.1255	5.0974	1.94346	4.58715	14.4094	8.35191	6.1089	3.03155	7.46842	6.00782	2.61571	4.76892	1.852	5.25511	15.9963
ENSG00000064419	9.60996	9.32376	14.125	17.7967	7.62238	16.5458	24.5867	15.4651	9.43562	20.0547	7.43855	11.5847	6.0298	18.1166	8.2209	21.8849	13.3848	7.99279	6.48527	13.864	8.87281	16.6145	36.5832	17.1124	6.58924	23.4861	7.16691	8.9505	6.63212	10.9642	10.6279	11.3454	13.5619	3.53979	9.62051	7.16507	8.25556	8.52987	9.72755	5.88791	12.5076	5.31093	6.31622	8.99966	20.015	14.364	4.37847	6.12891	38.0501
ENSG00000064489	1.20701	2.97116	3.10657	2.79514	0.649248	1.14503	4.80543	1.09856	1.30975	2.69645	1.88963	6.85808	0.45961	0.743901	5.77724	4.46999	2.59183	0.739534	9.08335	0.009304	4.41107	4.33281	5.78793	1.47038	5.25544	2.85587	2.41205	2.09085	1.01239	3.98902	1.10922	12.8639	4.63266	15.8038	4.55315	4.47842	2.95376	4.37928	4.14	4.16197	2.14041	0.00234904	4.27612	3.31209	0.414025	0.878715	3.81795	0.879054	12.8588
ENSG00000064490	21.1865	26.7393	54.9271	25.1172	21.6993	8.65669	30.6962	56.3265	16.3995	25.2661	13.9877	15.4106	17.4414	24.4557	36.843	46.0887	10.6378	21.0351	33.1742	20.0307	19.1197	17.129	69.9944	18.0481	16.2758	37.562	20.6125	36.262	22.1008	33.3275	21.7674	94.6441	61.3091	88.0768	23.8801	22.6354	18.9706	26.1748	84.0875	24.4257	21.0768	25.2261	20.3534	24.1241	30.5536	11.5895	32.3454	17.3818	107.826
ENSG00000064545	27.8858	18.805	26.032	24.2979	13.0889	6.25397	17.5826	28.7558	2.67957	19.3422	10.1969	14.3109	14.7124	16.17	24.5058	43.2682	5.73975	15.6448	16.9756	14.5622	9.65416	11.8248	92.55	7.80804	13.8129	40.8318	15.5133	42.0302	9.78189	33.9985	13.6797	73.2453	17.8943	64.6966	13.5322	10.9558	20.3483	12.3563	99.2359	16.2751	20.5146	27.7672	16.1708	22.4659	31.2632	9.39966	24.8211	11.7121	73.7655
ENSG00000064547	1.7956	4.02142	3.33752	16.4213	1.44039	3.49117	0.644979	7.14297	8.33455	6.10146	2.46569	5.16364	10.9767	1.79797	3.14187	2.11207	2.32746	3.08721	0.723405	5.13399	7.69158	4.44557	4.32656	1.2038	3.23602	2.5709	10.4356	4.53552	4.75426	13.3149	3.82305	8.93258	1.27536	14.0015	6.72516	5.90071	7.08909	1.05715	2.95321	4.37879	1.47747	7.43044	4.0146	3.09121	6.15458	2.71047	2.05997	2.70383	1.46193
ENSG00000064601	78.1463	276.798	296.422	326.201	61.6984	231.997	184.817	286.168	287.117	307.171	292.543	135.519	55.1981	199.965	115.648	80.3854	57.9609	117.481	128.062	122.271	84.0812	110.225	482.54	161.426	172.044	355.102	164.202	254.139	160.293	146.445	129.757	610.106	360.319	408.589	183.927	133.288	244.538	168.381	1057.32	128.941	172.201	124.497	96.5342	204.422	188.567	372.202	102.033	64.045	692.38
ENSG00000064607	13.5518	10.7275	5.1322	7.99111	8.79233	7.03162	8.95648	9.62371	8.091	7.50729	6.74592	10.1023	7.61563	8.2494	7.59965	15.4084	3.55997	11.976	6.13136	7.42734	12.9732	8.34181	15.1166	5.48629	10.2946	10.7048	6.10043	12.6017	3.07269	13.517	8.55501	18.6506	8.31541	6.57101	10.3853	10.1457	8.02804	9.10064	9.52048	4.77097	15.0335	4.54971	5.68159	11.9361	11.1182	11.8722	12.2844	9.46287	21.4988
ENSG00000064651	5.45089	11.247	8.93424	9.96789	7.22465	6.81777	4.82449	21.3551	3.72877	5.737	4.72166	7.27809	5.36913	7.40366	1.95925	7.02026	8.63233	4.82822	10.3599	6.73314	5.20401	7.48788	4.52068	13.3465	6.06654	4.81506	6.55395	4.39439	1.71443	4.96976	5.40904	5.60194	4.05156	0.960192	7.12434	7.16929	9.43316	9.51635	2.45057	2.78554	14.9129	3.63277	5.85911	9.95297	9.09309	10.6274	4.83202	2.63962	7.6351
ENSG00000064652	10.639	272.392	131.157	907.117	104.531	124.829	41.3292	254.174	119.871	124.073	57.5173	229.424	115.688	53.3969	88.7544	4.80392	14.8116	169.497	172.226	46.2589	46.8947	118.679	53.1493	206.809	212.86	119.192	55.4806	55.4093	124.916	69.555	25.4792	712.318	180.906	212.495	81.6298	277.68	84.8252	220.328	119.042	50.8277	132.929	6.27393	136.082	108.226	54.0241	144.79	51.7491	29.0964	320.295
ENSG00000064655	3.86761	1.00029	44.9223	7.90989	1.47135	6.88657	0.298992	0.379014	0.142013	0.523559	5.6729	5.77729	59.9499	1.74711	4.7736	2.77771	1.31523	22.5594	2.39185	5.03311	0.799908	2.57856	1.01689	0.858638	7.32617	4.99175	12.1808	0.857398	8.41251	26.8901	5.84648	0	10.6965	32.2876	6.40729	1.54175	1.61187	5.22435	0.895626	0	0	6.62297	11.8701	6.3398	1.14178	0.640289	1.47833	1.76759	1.62595
ENSG00000064666	20.7043	24.4164	127.255	78.854	50.8215	46.8663	41.1977	77.0172	44.5158	52.3947	65.1709	92.0566	127.066	40.7758	37.7358	58.1241	23.2122	64.112	54.1767	76.5483	23.7438	83.2383	163.736	26.1453	62.7545	125.767	86.2599	48.488	148.228	100.012	54.7149	148.873	56.6417	409.546	70.7687	38.9538	53.1956	33.2088	147.528	40.8851	52.4847	14.4162	193.334	33.4548	204.385	24.07	60.6452	28.0923	57.5611
ENSG00000064687	9.10921	4.26061	13.8203	7.37056	6.44641	4.44262	2.07854	7.27679	4.65676	3.77653	7.23829	3.14074	6.84627	3.88176	3.35947	11.3398	7.7456	15.1604	13.9623	7.44405	9.54481	12.2907	15.6148	2.62889	14.8187	23.4495	6.59436	7.8755	10.634	6.8136	6.25002	27.5479	11.754	37.7809	5.45534	14.1542	14.6245	4.00289	15.204	6.09806	8.82188	14.6687	11.9831	13.95	3.42853	19.46	15.2873	4.47617	18.403
ENSG00000064692	0	0	0.264061	0	1.43237	2.25882	0.479172	0.746973	0	0	0	0.303919	16.502	0.678977	0.943223	0.485232	0.880085	2.09891	1.78011	1.52593	0.535852	0.78952	2.29452	0.891023	1.90629	0	0.829528	1.29021	0.703749	0.579042	0.754437	0	1.25376	0	1.91362	0	0.116084	2.0137	0.47026	0	0.731198	0	0.611948	0.15233	0	0.157113	1.89697	0.577256	2.01619
ENSG00000064703	2.46941	5.76486	1.83579	1.95161	4.03793	3.597	6.15002	4.68597	6.74227	5.06016	2.97263	1.81439	2.8523	3.49495	2.82464	5.36423	3.1829	1.11979	4.7457	4.94922	3.46493	3.84076	3.58143	4.33781	2.07561	3.27562	2.75757	2.6997	2.10218	5.22601	3.90903	2.21483	3.03038	2.07127	3.34009	5.06691	3.42498	3.55972	3.8719	2.32542	7.59229	3.68921	3.17007	4.3282	7.27815	5.48135	2.13612	3.01689	9.3134
ENSG00000064726	12.1703	13.1593	9.83427	10.2204	17.4142	15.7721	49.6448	12.5589	15.7717	13.5638	17.0607	12.4529	7.27232	13.1137	6.92355	34.6496	13.4306	10.0737	14.5351	16.5523	14.5591	9.16047	13.1294	17.9516	19.8938	21.893	8.64153	12.6794	10.8797	11.3208	14.15	5.3489	17.5824	2.94059	10.209	19.6054	9.41863	13.6424	4.23353	9.11111	26.6003	9.44154	10.5925	11.2013	26.8421	15.7504	4.78146	16.3461	20.0982
ENSG00000064763	116.431	96.3841	27.5708	6.64486	168.685	70.3427	17.265	73.6736	26.5174	1.24494	11.1343	82.7787	48.7	80.3352	194.003	146.508	141.919	37.3046	257.696	148.367	24.3184	47.1471	175.494	28.1815	66.8328	134.531	10.6876	45.6654	97.6622	78.9384	7.32337	23.4202	315.205	38.0552	116.715	28.854	39.214	82.3821	102.028	119.647	66.765	80.8074	26.8118	70.5493	78.1649	30.9403	43.1946	112.716	65.032
ENSG00000064787	1.83202	0.802667	0.0731742	0.149714	1.65677	0.531991	0.815614	0.228493	0.173707	0.267359	0.939055	1.10884	1.56472	1.23824	0.231387	1.7966	0.434207	1.29397	0.521245	0.616799	0.717824	1.75447	0.691453	1.3257	0.538186	0	1.69425	0.581802	0.412399	0.854482	0.215928	0.193834	0.149911	0.148803	1.39785	0.304133	1.66075	1.14227	1.16911	0.362845	2.22762	0.226834	0.359892	0.0851846	0.83966	0.29574	1.14483	0.963374	0.771105
ENSG00000064886	0	0.674175	14.6983	1.66769	0.571464	1.92184	0.63801	1.78394	1.58578	0.646524	33.8952	0.847241	21.7343	0.694555	1.67929	0.675752	15.1761	11.6545	2.80672	4.55912	10.5711	2.4843	1.23738	1.42328	7.24956	6.52352	12.9807	4.7915	8.8889	6.70655	9.73141	1.85337	5.52115	6.47743	6.1887	2.56067	5.52604	0	5.98631	5.24138	2.0452	0.635026	5.45707	10.7411	1.86704	7.88264	1.58802	0.934793	5.13075
ENSG00000064932	14.3379	19.9111	34.7946	17.2501	14.7659	16.6848	20.5631	22.1227	12.5737	11.1073	21.1934	11.7146	24.1336	13.8734	30.0575	50.5459	19.2708	13.5332	20.7589	18.1632	10.4218	18.3108	80.297	17.115	13.3511	53.3379	24.7355	14.7343	17.6555	30.7935	26.8389	31.6235	47.4187	43.3258	22.7998	12.5014	20.2258	4.61511	37.0622	22.018	18.7961	15.8076	59.4891	16.8464	29.6416	18.5291	19.7655	12.1736	84.6025
ENSG00000064933	8.0159	6.7925	1.68905	8.94401	7.06638	6.79346	12.646	5.95098	6.24077	15.8584	5.57771	6.8822	5.16726	4.6382	5.7028	12.2668	7.32833	9.02535	5.69197	3.8511	9.02677	6.16533	5.21466	8.83445	7.87765	5.32553	4.819	6.4043	3.24718	5.4882	4.62661	6.07349	16.5781	2.4136	6.83455	8.30991	8.88263	4.46211	4.5909	3.35603	9.93121	4.64849	4.43264	6.86688	14.9577	8.91377	11.422	12.4838	4.42705
ENSG00000064961	98.0294	125.243	96.5576	209.003	51.8972	50.9425	44.3042	131.864	182.27	74.797	66.3454	53.9542	34.5996	126.319	84.9669	44.9722	44.5584	58.048	125.6	119.469	49.363	94.4812	298.524	45.0247	59.8092	112.878	89.4225	243.584	41.4057	91.4955	108.754	336.891	85.969	296.387	54.5175	87.9881	131.954	33.2456	591.985	217.691	131.402	186.386	98.5665	108.2	148.792	202.633	91.1683	59.3638	361.122
ENSG00000064989	25.0923	2.79987	21.205	25.2666	15.9447	17.2297	6.8111	7.38588	4.2049	8.89646	15.9936	9.08004	5.30272	12.7925	25.5958	9.86868	43.5237	15.2082	9.15189	22.7803	9.98513	4.799	11.1794	34.4188	11.3701	9.28578	3.63585	4.11671	25.6682	5.65133	5.60594	6.37987	21.8157	6.07707	13.0861	9.19124	6.56956	19.8451	6.76419	5.78486	0.891216	1.41281	6.50488	5.72561	5.84978	12.8295	4.62748	13.4544	9.54857
ENSG00000064995	25.8697	10.0881	6.91713	6.85763	15.8883	8.80804	20.2105	10.727	14.2919	12.161	11.3474	12.0348	6.85681	21.3902	14.0012	12.2204	13.1035	7.86233	17.8407	12.9499	11.5659	14.6965	14.4041	15.3596	9.45642	14.8129	11.633	32.3335	12.5757	11.3293	15.6993	14.4179	18.4173	11.3932	11.0075	11.1985	4.6543	10.2588	20.4974	18.9925	18.3348	22.0935	8.26212	17.183	24.3706	13.8017	13.2249	19.1334	11.1099
ENSG00000064999	18.614	21.0091	131.336	22.7002	43.9478	13.8084	85.4029	29.0782	2.31598	58.7079	34.5966	13.516	12.3468	68.6293	39.6275	146.537	13.7459	20.8698	19.8275	28.8968	106.986	18.7326	143.665	128.916	11.5383	21.8331	29.907	7.09476	11.4761	17.7109	83.0016	11.3498	29.1153	25.0724	14.2744	5.88204	9.98479	40.3406	18.2485	17.4075	24.1101	43.6035	16.17	24.6185	45.5927	15.1457	20.3057	11.0614	29.5822
ENSG00000065000	36.0501	46.4101	47.1178	84.3693	31.3367	27.959	52.0961	63.2785	42.2432	36.8563	29.6652	30.6282	26.1969	34.3463	47.6911	108.132	32.2346	35.8931	47.5067	38.5157	23.4561	29.3029	151.174	35.458	42.9343	96.6346	29.6123	39.3617	19.762	31.6275	36.5462	93.2604	64.0619	111.354	30.1041	30.2362	32.6084	16.0447	86.6936	65.3469	37.4405	21.0073	44.9963	58.7397	55.8921	21.3705	29.8596	27.5492	162.974
ENSG00000065029	24.7309	5.52557	10.5746	14.6181	15.5661	11.6575	12.2347	15.2323	4.78141	13.5276	8.03086	9.05729	8.91751	13.3635	4.97061	4.84187	4.7845	10.5525	4.40945	12.4085	12.4521	16.8356	22.8529	9.7924	14.8452	14.2389	10.1674	29.8457	11.3179	9.03269	10.3464	11.755	19.7549	25.9041	10.4922	4.35653	13.8031	9.65876	26.0531	12.4329	16.9551	22.2042	3.52054	14.3667	14.3496	10.0531	31.2172	9.44334	17.3411
ENSG00000065054	11.089	13.4804	30.6992	25.9745	10.6285	3.68317	6.31524	29.8412	9.12155	43.6686	10.8182	12.7028	14.7322	11.2897	16.0875	5.35761	21.6893	10.2155	9.53031	18.6309	7.57149	15.0424	43.9916	23.1835	4.4578	14.1007	13.4085	31.1076	30.4613	19.6873	14.1295	51.7174	17.1833	101.97	8.49544	19.7546	11.0979	15.0414	49.5217	16.848	4.65503	4.79814	11.2558	18.7892	14.3017	3.17372	33.6805	10.725	46.127
ENSG00000065057	19.3423	22.2326	20.5256	11.8649	6.54513	7.74256	11.9717	21.1191	7.89416	22.8324	5.58218	8.59493	6.43812	11.2795	16.7682	11.6844	8.41811	12.3503	12.7299	11.6174	6.25847	4.4867	42.7732	7.19311	2.76252	12.7194	6.72688	33.7847	7.93858	16.7413	8.30821	45.8175	21.5191	36.1247	9.1786	13.6521	13.5547	8.94629	39.0532	28.2805	13.2341	20.9542	6.03319	13.9571	22.2238	10.7507	20.5049	14.0367	38.25
ENSG00000065060	1.65625	2.62866	1.19686	1.90357	3.18886	2.15418	4.51148	3.3447	2.26992	2.66596	1.38587	2.67448	1.13552	4.54845	3.58021	2.95871	4.68819	1.81989	3.38944	3.01634	2.23572	2.36884	11.2339	1.90697	2.89289	3.89611	0.836286	2.27821	1.59215	3.46628	2.29521	2.76873	2.96422	1.18149	2.21223	2.10017	1.36431	2.82493	2.22839	2.32202	2.24943	3.42645	2.07933	2.00954	10.0274	1.89212	2.71653	2.28945	2.3488
ENSG00000065135	14.4142	23.0983	7.65742	12.1561	17.3692	14.0855	25.8	8.52767	31.0086	15.8797	17.3282	21.3321	19.5945	16.8852	14.4268	19.7408	6.72397	14.0217	20.1226	14.4457	8.71131	16.3465	15.7033	15.863	16.2297	32.4253	25.5699	13.0815	11.3425	20.544	23.785	15.2896	20.2806	6.32186	16.2176	18.168	9.72719	9.27262	11.2375	15.3418	26.8595	18.7973	20.1065	11.2059	39.2759	31.4132	4.97456	13.0091	17.1903
ENSG00000065150	28.4649	31.0775	35.6981	33.3555	37.0782	14.0651	81.7105	24.3094	36.2545	16.7872	25.9089	20.4555	12.8498	22.5249	32.7148	74.653	28.0848	19.5685	8.7641	26.0948	55.0965	21.9668	20.5691	40.7561	21.0237	29.7097	21.6613	30.8612	17.3963	19.1517	18.729	16.3255	29.5811	10.0569	20.1283	33.8621	17.1288	24.2957	23.5887	13.318	40.5896	16.2678	32.2276	28.87	63.8144	18.0896	28.2985	24.6166	23.5823
ENSG00000065154	14.0503	63.0401	21.1695	33.7947	19.8367	40.1375	71.7193	23.56	91.7034	27.1176	19.8986	20.0957	16.604	33.9209	19.027	21.5653	31.8778	19.5527	18.1212	27.8341	17.2452	19.3211	24.4425	30.8199	14.9933	72.4094	19.2276	22.2813	22.0924	29.079	26.4488	27.3582	19.7156	20.583	16.6255	28.098	26.4846	34.7748	23.8308	24.4345	27.236	18.5882	27.395	14.3754	79.3159	39.9278	18.309	21.6211	57.4252
ENSG00000065183	10.8526	23.3291	13.2642	17.9346	17.2386	15.551	13.8565	11.5589	15.2632	16.4381	13.4873	18.3512	5.94736	29.3075	12.5487	23.4223	6.89188	8.14095	15.3036	11.0077	16.8167	20.2932	27.2272	16.1112	10.4636	20.2278	6.68547	7.6896	9.53411	19.1962	10.5661	5.30557	18.1706	15.2029	8.55499	12.1823	10.8862	6.44873	9.54262	12.2333	16.0946	10.5961	21.2256	17.1538	27.6478	15.3669	6.37892	22.0838	29.8128
ENSG00000065243	10.214	11.1415	2.94541	7.97149	19.2909	15.7085	8.84527	5.62489	5.91012	11.3008	12.4313	14.133	10.3785	15.1421	15.7005	20.0219	19.0414	8.57347	7.66491	8.51947	8.75441	13.5548	2.60597	14.3368	5.98574	5.0924	4.46889	5.85168	4.5145	7.40986	7.76509	0.841698	15.7653	1.55376	14.8166	10.262	4.95233	9.82892	4.39685	5.4396	20.2238	4.9605	18.9755	2.65233	19.4588	12.9369	2.5749	15.3978	5.82805
ENSG00000065268	33.6577	15.1278	34.197	18.8669	17.7817	6.3441	10.7787	33.0592	12.0721	9.61587	12.3628	22.1939	7.32085	12.6487	28.5901	22.0553	9.7893	16.869	20.0407	19.3845	12.0033	15.0443	63.5079	13.1303	17.0536	32.2906	19.4867	37.5085	10.9074	26.0828	17.9068	46.2537	15.5627	90.9057	13.4654	14.8251	13.2307	7.18527	45.1562	25.3175	12.2813	23.4125	19.0891	20.8033	33.58	13.2763	32.6805	8.68248	84.843
ENSG00000065308	6.05417	5.21785	14.6009	12.9781	10.3399	8.4937	10.8259	13.4231	14.0988	13.0557	16.3839	13.3453	6.18292	14.5302	13.839	11.0827	18.2368	6.72966	17.3539	14.512	9.28294	18.2832	28.1826	15.8173	6.93597	15.5476	5.99121	7.06714	9.39664	8.25915	10.562	6.8338	17.4748	7.31909	19.3424	9.83037	7.25249	13.8507	14.9978	15.194	22.7837	5.8179	14.8957	11.2434	51.1086	9.49342	6.93377	10.7437	29.0394
ENSG00000065320	1.67126	0.554012	4.26176	0.636906	0.348666	0.290702	0.28692	2.99976	0.741237	0.237043	0.401636	0.608885	0.89166	2.35606	0.830057	0	4.39444	0.262789	1.23746	4.73912	0.18666	0.36751	9.87787	0.379373	1.68361	2.28367	0.218992	0.502151	4.3295	6.76256	0.781737	12.5628	0.163131	14.8862	1.12346	5.62532	3.00837	3.46313	0.064479	0.515667	0.150535	0.562672	5.78199	2.07566	3.38501	6.70796	1.88739	0.0905279	0.105267
ENSG00000065328	2.02701	2.83345	1.16363	2.37346	0.861581	1.1707	3.26511	1.33403	1.60641	1.95717	2.2097	2.45452	0.632412	1.76409	1.14236	2.85046	1.6333	0.76878	2.11325	1.24925	1.35284	3.52667	5.63317	0.838433	1.61477	1.21943	0.671626	0.782933	1.88904	1.80235	1.12345	1.85194	2.7757	1.0152	3.29508	6.8497	1.71676	1.4292	1.76804	1.38054	1.58909	0.377662	1.96154	1.38118	2.52482	0.482412	1.67745	1.29669	1.75814
ENSG00000065357	11.665	8.92367	27.1126	14.1826	20.3314	16.6252	6.10123	9.67544	14.8065	12.7274	12.8999	11.5033	34.0787	17.8233	16.1028	6.86365	14.7159	37.7935	8.45007	16.965	18.9649	7.08224	18.2648	8.00259	16.368	11.7302	26.2752	15.9076	24.352	28.0857	19.1167	19.039	57.3337	41.2874	21.7955	15.8138	20.1569	6.85432	37.5971	20.9363	8.87691	10.8133	29.954	13.2956	14.3845	10.0049	26.7328	12.7772	7.58974
ENSG00000065361	64.2957	209.391	201.27	69.0115	141.484	34.4843	46.8395	149.118	17.0887	167.125	89.8713	10.1409	93.6486	149.01	63.9796	12.2665	274.203	250.45	70.3328	229.725	148.808	83.37	193.214	165.345	37.1452	147.941	75.8271	289.41	113.322	91.5826	103.839	39.5378	83.2859	80.7705	122.12	87.9614	37.5615	102.759	458.973	76.3148	109.094	349.876	79.6366	202.259	188.503	179.873	310.714	116.837	218.932
ENSG00000065371	1.52416	8.33165	11.5649	2.24231	3.01813	5.36806	2.66894	16.1417	8.3444	1.04163	6.23249	1.21657	2.26633	6.52649	4.72558	0.695918	5.65126	6.4618	8.70533	1.03948	9.5799	7.60969	1.8234	20.0784	5.31121	6.93785	2.93607	19.9926	1.5309	4.35426	5.05591	20.6092	2.1245	8.21788	0.875534	1.93332	4.80503	14.5266	7.65971	2.12731	4.83116	4.04032	0.289871	5.69022	3.4895	14.4693	4.35204	9.34057	14.7517
ENSG00000065413	176.35	80.7644	52.8743	70.6193	109.334	44.2465	19.8684	100.216	7.36216	42.0774	63.1564	54.9319	46.3627	77.824	108.199	121.575	291.225	58.9461	74.8433	85.0855	89.2489	102.589	60.0746	146.06	132.09	76.0626	7.15499	10.4766	16.911	51.4111	14.6919	71.2863	136.217	8.36997	54.6195	189.399	25.0416	162.501	5.46551	33.4797	93.2113	18.8348	164.478	24.9957	59.1827	106.187	61.576	94.703	12.0013
ENSG00000065427	51.3511	64.6838	58.8808	65.801	36.2335	53.52	47.7415	93.6515	119.847	79.5628	38.1926	53.0339	31.6055	23.3092	52.6167	48.3875	22.5326	61.5075	34.6854	30.1307	18.9331	22.4854	58.7333	49.9103	46.9907	41.5254	48.4864	110.296	43.2835	55.0201	41.1787	80.5095	99.4231	45.38	55.6851	34.7508	41.3334	29.2263	76.5987	55.2722	67.5448	49.5716	37.6654	66.082	98.2134	40.9045	64.1258	23.982	128.72
ENSG00000065457	21.8147	35.0119	30.6144	47.7401	23.0084	40.9715	16.1347	39.2338	37.8822	63.4812	25.4557	42.4204	14.7046	18.8318	44.9794	7.55214	10.6027	31.5437	11.1935	23.7896	14.8313	16.5877	15.8934	30.1117	28.7186	25.2991	19.1722	34.5054	21.0099	17.2301	20.7665	41.4051	39.5208	10.0938	34.5306	20.602	29.8454	25.5701	14.1222	14.2282	61.453	12.3754	10.9674	41.7789	30.8452	26.3969	20.5607	10.6408	43.0436
ENSG00000065485	13.8378	12.8993	12.1681	25.5146	4.33121	27.0293	25.161	18.0531	12.3952	20.3479	23.4703	5.86801	11.0123	12.8472	6.95961	5.26821	29.3659	8.75145	14.0056	6.7158	13.5832	6.04355	25.1111	20.3189	21.0824	9.7917	10.1609	11.5814	10.882	13.0422	13.9637	16.6128	28.917	17.178	9.83765	24.8379	9.27022	17.8155	16.7311	4.34298	4.93195	10.3345	7.20149	10.8816	21.7174	15.3031	8.53433	11.5224	56.9285
ENSG00000065491	3.4799	4.61034	5.42009	5.36713	4.6588	4.88596	9.02491	8.12491	4.69027	5.9219	4.21908	3.5071	4.25517	6.34167	6.04871	3.66049	3.7636	5.37389	8.81302	8.6773	3.44414	5.71784	24.4874	4.41942	5.04703	11.9405	3.78741	8.6872	8.18264	7.14694	4.51452	7.93233	8.35058	7.30137	4.2101	3.60305	4.76402	4.20579	17.4543	9.51431	5.48442	4.98853	5.2427	5.91633	13.2935	5.18488	4.74576	3.55222	12.1396
ENSG00000065518	31.5231	67.4737	103.951	87.179	63.6616	115.268	144.695	127.662	175.33	76.8173	45.8315	47.2602	62.4667	55.9982	49.2119	81.8021	39.4163	106.397	69.3425	69.1556	49.9887	45.2321	316.029	55.9575	66.2423	190.323	62.5285	138.608	78.3493	77.6171	60.854	680.829	143.097	466.913	34.7788	40.5452	91.1579	67.1685	535.209	77.7752	44.7484	104.98	77.4448	70.6462	91.7755	143.156	109.291	26.5979	445.51
ENSG00000065526	11.9566	13.7292	15.6737	10.0333	12.377	7.48991	13.643	9.37568	13.7722	18.4962	10.0152	10.5443	9.74732	5.93376	10.8392	8.8075	19.4623	12.2154	18.6009	15.3972	5.62789	14.4609	26.516	9.00838	18.45	14.8855	15.7302	11.4652	13.0716	14.3966	13.04	7.83617	25.5784	9.34332	12.1928	7.99399	11.1866	4.62418	26.6997	11.0467	19.997	4.51616	13.8813	14.6938	22.4431	12.6489	3.88091	14.0009	21.7003
ENSG00000065534	4.42696	4.24133	13.7361	11.0565	7.4915	6.32147	3.11151	28.1924	13.6211	2.47914	11.2749	4.94027	19.2459	5.2181	11.4604	37.9986	16.165	11.1364	10.5015	9.01598	8.83743	36.6782	2.47556	11.0877	11.3232	3.68561	10.7604	6.81872	7.96441	6.6193	10.824	3.44618	19.2335	8.61031	20.6567	2.75226	5.68426	6.01701	7.18082	10.2287	2.30097	1.9312	25.8156	7.61364	26.5559	5.53432	1.69218	12.3719	7.99372
ENSG00000065548	14.5838	14.4803	6.94143	12.9079	18.2309	22.3822	42.9272	11.1973	47.5821	32.0742	20.8008	14.7144	13.4813	14.62	12.8603	23.8425	17.0544	7.06546	14.8393	12.0839	15.1224	14.1716	14.6824	16.9608	22.045	15.3427	11.0585	10.9907	7.97658	17.2203	14.6667	6.10716	40.0282	5.08262	8.33944	21.5599	12.2147	26.1018	10.8501	8.04472	23.0882	7.65669	18.0971	14.2531	24.293	21.9094	7.36072	17.8079	13.7128
ENSG00000065559	4.66215	8.56006	4.17288	3.98962	13.918	3.67811	7.20033	6.19765	9.10493	5.68726	10.4439	6.55355	7.66314	14.0024	6.20339	4.74276	6.73625	5.80204	2.53723	5.6467	7.14066	5.2058	4.0091	11.0415	9.12728	6.22707	6.47014	5.51436	10.3309	7.08512	7.52704	2.47905	16.3025	3.88647	7.93583	7.40753	13.425	9.21028	3.84672	4.32285	9.23859	2.11537	9.07583	10.0744	7.86542	11.6854	6.05198	11.6072	6.17836
ENSG00000065600	6.72416	11.7663	4.49849	10.6195	12.3322	5.37018	15.6968	15.944	15.1892	13.1395	6.15421	5.17537	4.51527	12.6847	3.46351	12.4704	14.7814	5.19944	10.7953	4.79736	6.11441	4.79678	8.87662	5.23339	4.21615	26.9917	3.44495	4.67445	5.78772	5.33175	5.35907	8.15068	9.72694	2.44388	5.93865	9.15903	5.6573	1.9955	10.1385	19.9342	10.7005	8.65276	8.97031	3.60468	7.56983	6.57424	5.0681	10.4022	8.19628
ENSG00000065613	2.92615	2.79572	2.08268	3.20539	3.83315	6.45174	6.65663	1.83379	4.95674	2.25207	7.70838	5.05884	7.04406	2.43936	3.53664	11.1665	6.32834	1.95008	2.22636	3.00345	1.83397	4.65782	2.91794	6.88043	5.4982	3.06032	5.72985	1.98836	2.4997	3.33398	5.7503	2.28939	2.64058	1.57908	3.4411	5.73347	3.73192	2.88932	3.25135	3.37078	6.9678	1.03394	7.18368	1.20757	11.6667	4.69276	2.4806	2.64086	3.21467
ENSG00000065615	1.64829	4.48865	1.95675	4.47132	3.23911	9.53591	8.56173	3.99939	4.14687	3.12152	3.20272	6.55971	4.62925	1.79132	2.59842	11.4861	5.26985	3.77998	2.82743	3.57666	2.98959	2.7664	0.608841	2.64654	6.61835	5.83776	2.65435	1.14469	2.93605	3.78308	3.0095	1.67658	6.57833	3.3924	4.71273	6.57026	1.66437	8.274	0.848954	7.15814	8.02387	1.7484	4.48668	1.76938	4.26943	1.40879	1.46936	3.81343	3.40144
ENSG00000065618	0	0.148835	32.7296	26.8245	9.34432	34.0112	7.50527	1.65342	3.09964	0	11.712	0.107714	79.5794	7.67105	3.37192	0.0322116	1.70145	28.8126	0.466504	1.09597	0.306886	4.05721	2.7366	0.699857	0.327145	0.129826	96.3245	0.197356	69.104	53.1234	51.0135	2.37998	48.4737	157.678	1.21794	0	0.398098	0.117252	2.37882	0	3.13082	0	126.801	5.1749	5.87751	1.40384	4.94632	0.0336887	1.8071
ENSG00000065621	0.65187	0.451217	5.48861	2.96043	0	4.59615	1.70128	0.525112	11.2667	1.63227	0.272799	0.446836	8.65721	0.362362	0.517447	0.654502	0	2.73743	5.96908	0.575714	2.3064	7.02096	1.32298	1.51741	0.765161	1.00163	4.26925	0.906371	3.12087	1.82515	5.08036	1.03766	2.66019	8.75282	1.29211	0.857642	2.14118	0.655453	0	0.152273	2.14265	1.71283	2.64586	1.48585	0.586814	1.93563	1.77789	2.15075	2.60823
ENSG00000065665	1.32547	4.20982	1.1577	4.08636	3.01241	0.965357	6.80242	3.38284	6.2172	4.86038	4.51308	2.45178	2.14943	1.58138	0.978771	1.85063	1.53274	3.03803	4.62388	5.27984	3.93839	5.46921	12.4885	4.09237	2.51532	4.99551	1.36787	2.38478	2.69544	4.35512	1.57594	7.20402	3.01594	6.16831	1.58477	7.23501	3.29825	0.920267	3.93213	3.03099	2.62555	2.69373	7.53215	2.15533	3.93445	2.79051	3.86108	4.13971	3.95976
ENSG00000065717	9.23499	3.17495	8.21315	4.2743	5.70791	3.04157	0.904357	5.06361	2.35428	3.42005	4.52961	1.58955	4.37844	7.97971	3.56168	2.18189	3.64253	2.39823	8.52102	8.53516	2.84704	2.63823	14.0007	4.84423	1.72536	15.2724	9.27613	3.05199	2.57493	2.58568	4.25111	13.5412	6.04423	9.15931	2.26652	10.5127	6.48371	2.17057	13.9281	2.91023	7.13491	8.6599	3.91192	5.85584	11.0991	5.0304	8.88163	5.05822	9.47485
ENSG00000065802	12.3554	33.6815	33.6037	54.9784	32.5829	27.0642	11.2843	84.5902	20.2916	31.0133	28.1255	34.1867	15.6282	34.574	14.7153	6.15579	8.86003	24.8485	18.5	52.8036	25.7953	21.2875	17.8704	16.066	21.1867	34.3717	23.342	24.0115	62.3107	24.8042	5.8373	73.6653	44.4582	13.4097	13.0265	21.3128	25.0103	26.4949	78.7988	37.3141	25.0345	29.7704	31.1234	62.28	20.2977	24.9786	13.2599	44.4758	14.4599
ENSG00000065809	1.58684	4.12496	4.69754	10.558	0.35718	4.69797	44.4343	3.70213	16.6521	9.90936	3.2904	4.39963	3.86248	2.50085	7.25831	0.895439	12.7162	6.59633	8.09756	7.49558	1.0659	0.670738	10.8752	3.11141	7.64332	3.61918	3.26871	1.41524	7.25219	3.75041	5.44363	1.53585	5.71826	0.402676	17.496	1.85812	5.61498	2.69064	1.49232	11.2326	2.62347	0.74168	5.83677	0.61307	3.47074	1.68817	7.72425	3.05014	3.81791
ENSG00000065833	1.96562	13.7492	20.6072	9.86179	15.5708	17.3272	0.803856	15.1991	0.568129	15.18	7.9822	2.92657	43.3594	5.15696	6.44022	6.42855	18.591	30.6273	1.66727	3.84254	32.3745	8.58518	0	3.00951	6.43429	2.45822	16.9513	2.23648	26.6743	26.3309	12.731	10.9884	10.0149	37.2208	8.81153	165.09	4.2221	22.8841	0.307496	3.2188	1.65998	0.558827	9.50344	16.9402	0.173734	12.9177	1.98682	5.28331	11.6839
ENSG00000065882	41.014	32.6086	15.4446	22.5492	19.8452	19.3318	45.9181	17.7101	17.5549	20.6948	25.9551	21.8667	8.21382	24.0259	22.044	22.3709	29.0258	11.4568	56.9492	13.0373	20.0832	16.1898	40.4156	17.3548	12.2608	30.691	13.6826	16.9098	25.7576	15.7833	18.1888	56.998	32.3358	25.3044	8.39984	13.5933	17.9173	32.6811	12.7127	29.135	22.1047	8.22567	18.5316	37.739	16.5115	33.7591	19.4528	16.6947	21.6633
ENSG00000065883	10.9143	13.9814	6.0515	9.71353	9.65378	3.97082	13.1203	5.60484	13.366	11.3312	8.79923	10.9821	9.58685	11.9027	4.43294	9.57248	11.3074	8.47597	9.52707	6.17577	11.3208	8.30765	8.19785	11.7737	10.5709	10.5081	8.00674	10.0279	7.64148	11.0629	10.4987	4.8822	12.5505	2.09851	5.53302	9.28398	8.94286	10.2374	7.57871	3.9375	13.9721	10.2092	8.47286	11.3039	11.2526	16.2332	7.00659	11.0391	18.2341
ENSG00000065911	29.6254	11.268	4.20134	11.1326	5.25488	22.8493	55.0241	5.92781	11.9781	42.8664	14.5281	23.3541	9.83305	12.3246	13.0834	109.119	34.0982	5.03003	15.2696	14.5164	5.76793	12.521	18.1307	9.0937	28.3559	11.9964	5.55745	8.27066	17.3344	21.6675	11.0526	6.15256	13.9352	8.22171	11.2849	24.2176	6.89572	8.2162	3.39341	13.7518	21.8105	10.1449	21.6675	16.2365	52.4389	9.77985	4.638	10.8946	16.1342
ENSG00000065923	3.43708	2.42574	2.50084	0.858451	1.9068	7.19384	2.37064	4.77651	1.67494	2.53057	3.5651	2.79379	3.18712	2.17455	0.640749	1.27119	2.19483	0.972664	2.46998	0.543749	1.64191	2.8964	3.62775	3.21296	2.77585	0	1.32071	0.13814	1.57897	1.54556	0.883938	1.60825	0.905393	1.48318	1.30456	9.55765	3.64415	6.06094	0.26182	2.09665	0.993192	0.588599	4.85922	1.02826	1.46802	1.24871	3.63035	0.904892	2.02939
ENSG00000065970	2.88494	4.62288	6.57843	4.01972	3.80229	3.00787	6.01292	9.28989	3.05836	5.61638	4.47356	2.59315	2.04569	3.19312	4.17559	3.41143	6.83338	2.89172	5.51026	4.9746	3.25337	1.44466	16.036	2.81603	2.7615	6.72817	4.24144	3.64374	2.73018	6.96007	3.33134	4.46241	3.25368	6.93977	4.11232	2.36664	2.69501	3.75315	8.65169	4.15842	6.27865	1.27123	5.60467	5.63874	6.45484	2.85464	3.54409	4.6771	8.09875
ENSG00000065978	256.561	464.741	187.317	248.257	168.906	281.063	391.967	158.24	695.473	598.743	214.044	248.67	161.508	282.203	225.1	363.156	804.824	158.022	433.716	235.5	132.533	182.662	467.384	176.452	94.7699	337.292	174.591	270.691	265.405	315.312	163.017	364.911	247.831	187.025	100.772	207.428	172.582	91.421	454.414	304.085	302.544	215.334	288.009	258.158	313.632	296.683	119.218	148.43	563.343
ENSG00000065989	1.95175	5.88958	7.73573	6.08533	5.08279	2.72453	7.5713	5.32531	6.92287	3.819	7.35742	6.92078	2.82626	1.6444	2.46406	15.5561	1.83507	8.86738	3.56784	1.96854	5.98006	3.34111	14.9074	2.94478	2.06468	12.7293	4.38362	6.50572	4.43441	4.64504	2.71544	14.3587	9.69532	7.91826	4.53989	7.47476	2.211	6.24534	4.87486	4.43244	2.83645	5.40126	5.88626	7.34864	1.04091	2.06713	9.6184	8.49009	8.27284
ENSG00000066027	9.49155	12.3083	7.17903	9.92373	13.5753	8.78496	20.2258	7.37477	45.0482	10.0253	21.4751	7.72704	7.58466	14.8796	8.63488	22.5637	7.9702	11.7686	6.83059	9.87739	13.3171	8.52348	6.49934	12.1549	7.51115	14.2589	10.3346	15.4441	14.8795	7.09664	12.5366	6.65117	9.27081	5.70008	8.11613	13.4306	4.56952	5.01482	10.0085	14.2595	10.2385	5.2719	5.57614	10.2717	17.2849	26.2372	8.70331	9.04264	6.5966
ENSG00000066032	2.85853	6.36603	28.6035	44.2536	12.3762	20.7607	5.0577	157.478	0.197124	119.439	1.77975	28.6109	11.5538	17.258	1.39676	3.84011	4.68095	51.6559	13.6944	77.6136	15.2075	16.474	11.3071	34.8062	0	7.53268	25.2763	3.30409	1.44786	87.4508	0.859973	0.265175	7.06165	6.84022	10.1761	1.16355	26.0592	30.2818	44.8011	8.72399	0.117025	0.880241	6.06677	14.6188	19.8004	49.7327	1.39601	0	78.3141
ENSG00000066044	29.4233	33.5962	27.6596	28.2067	28.5759	19.5767	50.6473	41.6606	21.657	21.9413	25.2911	44.1932	20.1366	34.9013	23.1404	48.9178	28.3129	29.9018	40.7406	23.0323	24.4744	20.5715	65.9051	23.2654	18.2619	39.5053	20.8461	25.497	13.8403	31.1447	20.6154	49.9271	33.2175	18.5284	19.3938	25.2044	30.252	20.3386	49.4174	34.7005	28.8407	35.9821	22.0357	31.4954	38.17	26.809	27.8132	26.1609	58.5092
ENSG00000066056	3.39887	2.42004	7.18869	5.01719	1.37898	0.901696	1.4422	6.84094	6.32314	8.60518	3.03502	1.94678	1.84665	4.36553	2.63601	2.42421	4.55994	2.18223	2.92931	5.94215	1.79222	2.12582	5.01421	5.86721	2.58821	2.39292	3.42376	2.79062	11.9073	2.40369	3.40323	11.866	7.26648	18.1634	2.52893	1.67068	1.90078	1.87454	15.3219	2.82631	0.868235	1.71048	3.5659	3.32159	1.81691	1.724	2.36638	2.38199	9.97344
ENSG00000066084	5.85141	11.1271	9.19671	4.47948	14.9443	12.9618	11.2986	11.8523	8.92636	6.00494	6.75475	5.096	6.82157	14.667	19.4741	15.4011	30.0485	8.14486	7.35455	5.76042	7.1818	14.3037	14.1437	10.4411	6.43012	16.615	4.19586	6.24307	7.15315	8.87213	6.59897	2.57628	6.13061	4.84536	6.37772	9.58226	2.27473	9.07092	8.63974	5.4741	6.3131	5.45373	19.0545	6.54367	14.8123	7.42853	11.8306	9.34877	9.69333
ENSG00000066117	30.2016	70.4028	68.4096	33.2911	38.568	27.9338	65.0982	82.0635	49.3761	49.6583	46.9215	36.5315	29.7476	25.2469	23.5977	50.2462	105.855	25.0343	65.5292	51.0276	29.0521	34.4136	170.318	35.1877	34.891	68.8211	52.6225	51.9719	31.1314	42.5845	25.444	62.0892	71.0407	44.0312	36.3301	34.5699	29.0077	21.5301	147.827	65.4327	43.2933	29.0156	19.6946	47.0035	73.8945	31.3645	30.6531	32.4913	206.363
ENSG00000066135	3.87066	7.51639	9.2228	7.02241	9.55326	5.21581	12.4623	5.15259	4.2156	8.68021	6.29112	5.30739	6.04244	9.43048	8.81859	7.10291	25.6779	4.2173	8.81348	7.08979	5.92275	4.19781	17.1549	8.15792	3.54419	14.5752	6.15914	4.61968	6.98574	10.1896	7.37272	7.96738	7.06797	7.32861	6.61754	7.06155	3.95919	5.23912	11.2104	5.06485	13.4806	2.16446	5.93837	13.7755	17.5226	10.2005	1.87716	5.64808	17.4742
ENSG00000066136	51.6499	76.6271	89.9503	109.368	60.672	35.617	32.713	58.7315	34.7084	51.1928	48.9713	58.8313	48.528	38.8674	82.6673	58.12	79.3781	53.3638	73.0625	46.767	38.7331	41.0591	122.353	41.5738	20.8506	73.37	22.5051	45.0442	78.2681	76.1685	23.7548	140.855	150.396	86.6048	47.9184	44.5311	28.9569	58.2659	79.8184	43.2977	53.0609	32.2798	42.8336	82.4398	58.832	85.2103	22.5774	40.1054	92.8443
ENSG00000066185	2.59294	2.47559	2.55749	1.06369	1.44985	0	1.61823	3.14106	2.97871	5.56906	1.12682	0.742511	0	1.02918	3.5081	0.636615	1.22763	3.08997	1.58921	3.88907	1.06814	0.73608	1.26886	1.44408	0.67485	4.17731	1.57134	2.92887	1.38719	0.13619	0.522761	2.47071	2.56178	3.24071	1.08854	1.70369	0.381832	1.7623	4.32526	1.23542	2.72701	1.99381	3.82163	2.21177	0.846445	2.10026	1.18334	0.463617	4.70118
ENSG00000066230	2.52882	0.678689	0.860972	0.932129	0.268454	0.887382	0.429276	0.513035	0.186959	1.05564	0.883757	3.661	17.1058	0.431278	4.19591	0.634436	40.9152	4.45147	0	0.206433	47.3014	13.3158	1.57889	1.34825	0.606098	0.765489	2.37213	3.18523	0.53383	2.73479	0.61009	0.507556	0.273029	4.42567	107.116	0.489478	5.81685	0.989046	0.157869	3.63791	22.4733	0.743502	4.17148	24.4831	4.06123	0.635319	1.90847	2.63225	1.01475
ENSG00000066248	1.22658	2.0986	30.3679	13.2002	9.73572	12.2157	3.22521	32.9144	0	2.24246	0.602952	28.9119	16.654	1.68792	2.24473	9.78073	12.3177	2.48465	5.93141	11.0772	5.368	79.9749	1.90147	6.79208	46.7463	0.783182	8.0335	1.28204	14.8768	3.95137	8.52749	47.1233	11.4294	13.0705	8.70805	1.22703	1.5199	9.60206	102.762	0.841391	15.7828	0	5.36886	0.965306	27.1692	0	5.94793	15.9419	1.40848
ENSG00000066279	3.63557	2.51782	1.13147	1.9581	2.12574	1.14002	6.53038	0.448909	3.80513	2.01921	1.89711	3.46772	1.18221	5.95888	0.773451	3.01454	3.33701	1.04563	1.24533	0.82398	1.69551	2.04808	1.65993	3.11128	2.09043	0.691513	1.03873	0.810861	0.850619	0.747698	7.65325	0.522637	1.34813	0.301291	2.44875	3.65645	0.785804	2.60533	0.433715	3.00995	4.59243	1.66496	1.86963	1.50502	4.62802	2.87164	0.726521	3.8507	1.51244
ENSG00000066294	2.30154	1.98203	4.33807	2.33717	1.03109	0.826069	0.844592	0.8724	1.16729	1.18013	2.52999	2.08001	0.492471	0.712064	2.43889	1.28331	1.72113	2.95044	1.6761	1.67803	1.34375	1.58015	0.729651	1.14651	5.25588	1.17826	0.78361	0.754603	3.23962	0.362311	0.99203	0.518526	1.75782	0.130287	5.26657	0.789584	4.17272	1.88874	2.0586	4.50359	0.834855	1.19502	0.779745	1.23003	0.761389	1.69959	2.68806	2.71659	1.41562
ENSG00000066322	27.2914	89.7601	80.0535	68.386	29.7494	54.3689	81.7876	39.4703	88.6275	83.9221	50.1539	33.2945	63.6376	38.7916	46.8081	54.909	73.4586	43.194	94.8486	54.4628	25.7387	42.9481	143.358	38.4167	25.4769	149.188	86.1517	37.6086	49.2244	91.2266	69.6868	111.724	69.0455	308.846	33.4026	46.8194	54.8475	78.5018	137.582	41.8189	77.6971	18.7368	57.3482	73.683	80.002	70.4222	22.525	38.2779	133.175
ENSG00000066336	4.16179	8.70717	18.0667	15.0772	3.55705	4.4609	3.15836	2.97811	4.31598	4.40642	14.6564	7.66331	2.68466	2.62267	16.231	11.0178	2.32489	14.3478	21.4171	15.825	3.61057	5.33608	9.96345	3.06101	20.565	25.3344	9.39042	12.5906	30.9917	5.32072	8.45093	15.8379	20.8809	25.1464	19.1679	6.45284	18.2833	9.89154	93.8918	41.5533	6.05797	2.48821	8.76269	4.80394	4.01451	7.35288	11.503	8.09044	21.1268
ENSG00000066379	29.3269	18.1828	17.2961	20.6387	22.4257	10.8392	20.7968	15.8966	29.5954	23.936	12.1211	10.1592	11.5428	18.7322	31.8023	45.4722	13.6991	20.3226	23.2569	21.8008	21.7879	14.8869	80.7374	9.69305	5.84689	32.5894	17.2008	47.7035	30.5431	16.5661	17.0387	46.0321	29.7877	34.9705	14.1803	11.067	13.8987	23.6888	81.8589	41.719	13.0516	34.3323	12.0659	23.437	37.8915	17.0247	43.9752	12.4172	34.5112
ENSG00000066382	130.875	51.8926	152.57	1.02123	79.0416	29.0259	11.6972	86.5625	0.487896	32.2129	46.3352	418.922	63.0061	1.21921	5.18921	77.2428	51.9958	64.3562	11.2587	7.38769	192.141	52.4107	0	80.8523	25.8004	38.4005	16.001	23.5092	3.68763	1.82167	6.59981	19.1261	93.7572	8.34593	1.37602	60.829	8.04488	200.526	1.68039	6.66014	390.224	71.7523	3.76985	130.668	1.0029	28.9959	61.1869	69.9791	29.5661
ENSG00000066422	25.5798	1.62691	0.591542	0.776235	16.4388	2.03779	6.70264	1.42268	2.39477	1.80307	5.232	3.75761	4.23181	2.79099	3.94669	5.40938	5.19173	3.00378	0.933593	3.31704	5.09088	3.30438	1.54022	5.8766	1.64506	0.451481	2.68489	13.179	1.19147	13.5291	3.22101	2.2803	1.46963	3.03206	2.33825	3.01887	3.37105	19.132	0.980363	3.9393	0.871075	3.17716	1.51325	0.469	12.983	6.02244	52.6618	2.03353	2.90505
ENSG00000066427	10.9917	9.99378	5.4725	6.85565	16.4422	7.61272	3.83805	16.4745	20.8294	8.22167	5.48568	8.46315	7.89368	10.0877	11.1944	8.05377	12.7448	10.9516	6.61125	4.89149	5.07471	13.3712	8.21794	7.50024	6.45113	8.48456	8.51901	9.83692	6.90471	13.2695	6.12523	28.3646	12.7743	6.84994	7.04543	20.1741	14.0251	5.02258	12.498	10.0404	13.2553	8.37912	10.492	5.13021	12.5496	9.68924	7.96137	5.31821	4.49474
ENSG00000066455	7.21246	13.2907	11.7547	30.0577	12.0144	8.72024	18.3348	16.4504	59.536	11.9055	12.6134	8.31003	11.809	11.1125	6.17997	10.9811	4.24621	13.8509	6.71174	9.46165	6.57814	9.70397	13.1556	11.5294	4.88421	21.7847	12.5711	26.3723	12.4146	5.1372	13.0032	8.00828	16.0839	8.04094	12.0437	8.83547	13.4733	21.0702	13.1024	13.867	13.6939	25.5621	6.76692	10.0357	17.0828	11.5262	9.93122	7.90628	31.1081
ENSG00000066468	0.370569	0.366426	2.07115	1.72739	1.13925	1.63911	0.850817	1.20871	2.43389	0.193956	0.610366	0.565067	2.64172	0.699497	2.99364	0.473394	0.196743	0.503378	0	0.917009	0.217293	0.922168	0.613622	0.0894918	0.240982	2.49527	3.1189	0.972045	2.92682	2.46139	3.12841	0.482739	1.89018	0.786499	0.973765	0.452058	0.342666	0.935268	0	2.07393	0.557705	0.425862	2.3903	0.680723	1.26536	1.79458	0.447597	0	1.48238
ENSG00000066557	2.66981	6.57413	0.557727	1.44391	5.09291	3.80875	11.383	0.462805	3.42745	4.15298	4.10421	3.15784	1.31934	3.21572	1.9572	3.82381	3.35352	2.04224	2.71099	3.11719	2.06376	2.63213	1.73339	2.90808	3.21185	2.51113	1.62404	4.02002	0.682551	1.9092	4.15376	0	4.46177	0.408461	3.92922	2.97739	2.56551	1.71932	1.01989	3.02791	6.34429	4.36918	1.57913	2.56582	10.4038	2.29536	1.01522	2.96453	1.8782
ENSG00000066583	0.905727	6.26367	3.44183	4.03088	3.26879	3.59837	5.22867	4.09821	3.8512	4.36441	2.22663	1.58741	1.91582	2.6165	2.12294	6.96984	5.75492	4.20677	3.37276	3.23871	2.1412	3.41174	5.67472	3.03449	3.70349	4.08718	3.62886	2.71579	4.99622	3.79142	5.21995	1.54822	3.09926	2.31878	3.27204	6.75932	4.1501	1.92945	8.822	7.29966	0	1.86197	0.955397	3.61654	3.28059	7.70836	3.91918	1.35995	6.25234
ENSG00000066629	4.99956	11.7097	3.87535	7.49655	4.18206	9.49646	3.41998	33.5559	2.90946	5.01475	3.41187	6.89354	9.50109	3.27707	11.6969	6.14155	44.0448	6.48683	21.5248	10.867	5.61752	22.5916	3.49421	9.31745	18.0781	4.59683	5.23445	6.05713	9.11522	7.98024	3.69559	16.9084	5.96925	34.7763	5.2803	1.6065	4.45588	12.3031	3.68884	2.10738	2.65465	4.90611	21.6051	4.95088	6.20904	3.79481	7.62032	12.972	14.7548
ENSG00000066651	1.12742	3.46412	2.31106	1.91139	2.00071	4.63696	6.47244	3.97753	6.72733	2.84069	3.31195	5.17771	2.54329	3.56133	1.37902	8.49914	4.63411	3.33567	1.72517	2.24827	5.47705	6.8663	4.1584	4.53639	5.40983	5.20483	3.04828	5.54736	2.02021	1.15428	2.61777	4.88643	10.1204	2.66326	4.3938	4.63557	3.09667	4.20865	0.796999	2.80621	3.94987	1.99901	0.956413	2.34233	2.09969	1.73498	3.09477	1.85322	1.438
ENSG00000066654	7.55227	6.48907	4.18896	7.88754	7.79797	10.8721	9.71103	8.55867	8.50341	10.6608	9.35038	8.22497	8.02465	9.6988	9.50849	7.82621	8.66865	7.4485	3.48115	9.51862	5.23691	6.62679	4.50418	10.498	9.26031	4.56125	6.84723	11.4265	3.84751	7.14246	6.89247	1.20005	6.76778	1.40573	9.22663	7.03713	5.74419	6.30164	4.19752	5.55455	12.4465	8.37104	6.07219	7.62225	14.0022	10.5024	5.29275	9.24194	5.58755
ENSG00000066697	14.4971	29.9127	8.71067	24.8543	16.3658	24.2261	39.5751	21.0476	22.6834	14.201	6.80283	18.6279	7.07864	14.5647	21.1815	7.31923	15.3419	16.2925	43.6583	15.4115	3.85797	15.4154	15.6054	11.0142	3.36669	64.3705	5.8242	12.1785	7.04905	10.929	9.20354	50.3834	20.2132	14.8335	5.52227	16.9402	17.4312	10.1658	18.3986	16.059	27.5798	6.88346	16.1602	11.4921	26.3617	16.5848	6.44067	16.795	24.1955
ENSG00000066735	0.703997	0.289063	0.981618	0.848465	0.0737917	0.109063	0.091015	1.37251	0.131754	1.7316	0.088596	1.00977	0.997501	0.888968	0.393089	0.0472248	1.32622	0.116416	0.588689	1.07491	0.0351665	0.10709	5.5385	0.588169	0.0884715	1.73394	0.287364	0.173071	1.97921	1.05573	0.868756	1.55354	0.0537676	1.75943	0.200948	2.12679	0.115445	0.499912	1.09935	0.960985	0.0280396	0.208394	0.661298	0.446674	0.757084	0.115181	2.03342	0.638578	0.39778
ENSG00000066739	1.20979	4.07865	4.0198	2.46241	4.22409	2.21443	2.21028	8.03149	3.50658	6.55482	2.31703	1.90301	1.79692	4.23479	3.89679	4.38753	2.49362	3.86859	3.28819	1.4669	4.11631	3.15081	3.91643	9.0231	2.5604	5.44771	3.38681	3.11059	1.67374	1.85315	4.44529	0.433926	5.69967	0.610762	3.70766	2.92786	1.91397	1.52393	1.69675	2.30627	4.52638	0.865765	3.23002	8.82723	6.21591	7.69212	2.19874	1.53977	3.53964
ENSG00000066777	7.05794	5.4649	4.30279	5.26444	4.13306	5.16612	16.6291	8.14712	8.96003	2.32847	10.018	6.6706	6.89037	12.7315	9.8148	9.32594	7.01246	7.28065	3.83882	9.17694	8.40807	6.17001	6.39993	7.1499	8.24775	5.35522	6.99709	11.5443	5.70556	5.03253	9.70576	4.11607	17.9994	4.17018	9.22972	6.55321	10.5055	6.77074	7.69552	6.66143	8.387	5.51731	4.28017	8.82366	22.8403	14.2365	5.29961	18.4595	5.39822
ENSG00000066827	12.3924	18.6848	14.7149	21.9885	13.8137	4.95664	3.49445	37.0054	4.94758	9.5816	16.7657	17.686	6.70018	17.8	22.8608	22.0407	48.76	9.58523	12.9216	22.5447	13.3796	12.0562	28.0333	10.6123	16.8499	9.56594	5.56977	9.09954	16.7475	23.4536	5.40454	33.176	46.3953	47.7262	13.7305	11.7711	20.2085	15.6183	24.573	23.4819	13.3861	13.591	16.632	21.6334	14.8746	22.4337	11.8103	27.6515	26.9875
ENSG00000066855	9.70521	7.22391	1.98366	18.0922	7.16233	6.43932	16.3714	4.16086	10.0525	8.5976	11.4564	8.80888	10.3159	8.30712	9.5431	18.7337	10.2651	6.69627	8.82963	7.25036	5.54605	8.37427	6.97386	5.15109	9.01696	8.03924	2.98324	8.69389	3.81933	7.33618	5.31388	2.47827	13.3836	2.17912	6.22637	7.33853	12.6836	6.42988	1.73583	7.37205	10.7448	6.49773	3.86505	6.4583	24.6699	9.58214	6.56639	13.4979	6.25196
ENSG00000066923	36.0935	6.10132	4.25842	5.70039	4.40188	18.2301	2.71202	3.34357	4.28615	5.92577	8.00045	7.60295	8.67553	9.67935	5.32606	7.92679	7.71067	11.9309	17.7717	5.79678	18.921	33.8196	10.549	4.33069	10.5442	4.0114	7.61576	10.5691	2.66689	6.93641	3.68503	35.288	4.48393	3.88541	7.29592	9.55942	14.887	7.31569	8.63243	20.8983	10.0417	22.0653	4.11309	8.97002	3.05392	11.7985	21.833	9.51037	2.70776
ENSG00000066926	4.82993	19.3338	8.85632	14.0067	8.60218	16.9933	29.8238	11.9282	10.2603	9.16892	13.8041	7.70298	3.54783	8.50483	10.6542	3.61015	8.69202	9.84748	10.0178	11.8571	9.17735	8.06355	30.2561	15.8173	6.08875	17.372	4.30564	7.35769	9.6198	9.72687	8.26539	12.4253	9.56501	7.90004	7.47099	7.44963	9.74743	8.11066	5.74625	11.0009	12.5237	4.34993	4.87465	10.8982	35.9213	18.8337	8.77702	9.5401	15.4863
ENSG00000066933	4.03411	4.35946	6.48239	3.83861	3.37048	2.73298	5.6059	2.23019	2.79424	2.67824	2.25929	4.30604	1.44165	2.62483	3.24221	3.77684	11.182	2.50577	2.38286	2.30801	2.27622	1.99596	2.84342	3.74227	4.96336	4.21802	1.48259	4.53247	1.49836	3.46732	2.19847	5.87382	4.26137	1.11869	4.22514	7.03382	2.68395	5.09363	4.47178	2.13236	4.63048	2.91535	4.41686	2.55835	4.20189	4.6777	3.13433	3.06607	2.44063
ENSG00000067048	0.723991	0.117538	5.89913	1.37256	1.07877	13.3447	22.1649	0.116302	5.88301	0.100503	0	0	0	2.16256	4.18724	0	6.13582	0	0	5.99813	16.3078	2.14019	0.260762	0.488379	0	0	8.13057	7.83333	6.01198	0.0639419	10.2824	0	0.983733	0	2.81418	18.5117	0.614493	5.40656	4.7356	0	0.800939	0.935372	0.113899	0.880243	0	20.5708	0	13.3368	0
ENSG00000067057	17.2682	62.4205	23.5679	68.2844	12.5629	30.8283	90.8736	19.6466	55.1141	36.6537	16.0019	38.233	18.2073	9.26109	8.54901	50.9619	38.6289	14.3647	39.7877	17.0255	3.91651	35.4765	203.075	9.18135	4.52779	73.6155	21.4716	10.9924	35.9739	48.9551	20.9782	139.496	21.7943	107.873	10.0071	77.3026	34.6532	18.5673	5.86761	40.3703	61.5196	5.32576	44.0094	30.8831	29.4296	28.6428	22.7601	9.60724	73.9029
ENSG00000067064	29.9364	23.7321	3.88606	15.855	12.3886	11.885	36.3913	13.635	34.5434	20.0524	25.43	10.1233	10.75	21.7185	18.4404	10.6054	8.46715	8.25795	35.8545	12.7034	19.3079	13.4575	9.31843	21.2846	18.296	31.6579	19.4158	20.7465	22.5028	18.2124	17.051	7.46572	16.221	6.68591	13.558	55.5077	7.01933	10.6478	27.2917	18.1861	26.3274	10.3195	6.78013	8.59149	38.4314	11.7755	20.4738	16.4418	8.41538
ENSG00000067066	22.116	34.93	15.4	20.6096	20.4477	13.6015	29.3047	18.2697	110.177	27.9728	38.6837	27.6783	19.9295	19.3021	25.0271	10.2098	17.798	34.253	20.6724	14.7084	22.415	16.2128	11.6809	21.3073	30.5883	44.8183	24.5003	47.2298	19.7279	13.1867	16.7147	20.0109	116.583	11.7855	42.3051	19.6209	20.5324	20.8933	36.6276	25.1379	37.3683	26.2252	17.6725	26.2101	38.8875	18.0325	32.022	29.5507	23.9392
ENSG00000067082	34.7329	60.1849	13.4032	30.6795	17.5133	23.2981	50.9524	22.0072	185.689	32.7903	36.1165	37.4128	20.6438	14.3809	29.8668	47.1399	51.5122	32.1644	65.2548	47.8887	6.89954	37.3267	42.8295	25.4654	31.1168	87.4654	20.6891	41.7763	25.3011	47.3997	19.9686	36.3882	36.2103	12.8625	31.6204	43.4716	36.4564	18.024	56.4967	63.5793	88.8713	99.0115	58.7471	18.2831	79.6027	40.4841	56.7013	45.6351	16.3436
ENSG00000067113	159.484	97.8564	92.5791	103.417	56.1758	43.8331	8.41153	120.155	33.6699	64.5305	31.4662	36.1428	77.9111	41.8774	211.411	56.1327	332.224	64.2445	81.4864	77.6236	37.3812	69.8077	47.8502	81.2388	231.468	49.4055	34.0833	38.3601	76.6635	69.1663	18.8494	91.3864	113.897	174.176	50.5157	45.9272	42.3972	120.511	82.895	62.2101	51.0517	8.6934	53.5338	77.3656	57.4885	48.3239	22.2667	51.2954	59.9149
ENSG00000067141	23.6344	49.6306	55.2233	19.3983	56.0243	31.7687	16.3384	32.3984	2.92171	15.0097	26.1962	32.535	21.2841	52.1158	151.552	2.26528	257.499	31.0546	20.004	46.3092	27.6142	39.5123	139.254	46.7222	33.5553	35.71	12.0965	17.3389	15.0583	37.1905	15.9464	32.6678	72.4388	37.6073	13.0027	17.8582	5.50958	75.4677	21.9017	31.4911	29.5181	22.6975	21.6726	24.5048	7.18004	53.982	5.50213	13.5533	72.5986
ENSG00000067167	49.9527	41.2831	12.2642	34.9047	28.8832	42.4307	111.869	21.6236	45.483	69.4107	82.992	46.621	21.2893	48.9356	67.7303	70.6823	56.1766	16.987	43.6747	38.9782	45.7105	21.0908	26.9161	42.502	74.279	55.5174	15.5846	16.7812	18.9993	21.6982	46.3808	18.3223	48.694	19.7035	32.6679	27.2716	30.0455	26.0342	11.9352	26.7203	43.8653	22.0716	21.863	24.4868	155.766	58.9937	11.6439	60.2668	53.0284
ENSG00000067177	0.130851	2.36594	2.92549	0.0667628	0.490196	0.786611	0.0866696	0.784436	0.41916	0.45854	2.18521	0	1.35915	1.44066	0.797879	7.99143	2.25884	0.48883	0.250035	0	3.57767	0.377324	0.168013	4.62573	1.72643	1.32004	0.773493	0	2.73706	1.73623	3.22648	0	1.44732	1.65684	0.216787	2.12128	0.910687	5.73461	0.216997	0.067425	0.0623866	1.85976	2.9815	0	0.0336681	0.066106	0.368609	1.22134	1.92674
ENSG00000067182	34.9198	67.1162	99.6992	63.5539	47.6255	40.3076	58.9021	92.9359	53.2434	136.516	83.5735	48.0307	53.4641	58.233	38.0486	46.3135	35.6884	66.0394	73.948	69.7846	51.1784	41.7176	270.257	57.4046	35.2724	117.214	62.6459	39.3287	78.5402	87.2906	64.4632	82.9863	113.225	151.427	54.9001	63.0387	49.6563	71.3159	115.657	45.9633	143.469	8.3284	104.409	75.4104	77.8172	49.4915	37.2029	52.4701	212.972
ENSG00000067191	1.34005	4.06155	2.17901	2.35901	2.25628	2.3862	1.55615	1.47373	1.61137	0.836533	2.18207	3.79331	1.51132	0.809669	1.11491	2.36993	3.8226	1.4313	1.69944	3.72446	4.23986	5.25843	2.71094	2.06212	3.35943	1.74993	3.6157	4.59381	4.03424	2.52443	1.53016	1.89536	0.947484	1.82463	4.94825	7.97776	2.44625	2.07882	1.44107	3.42359	4.15583	5.27641	0.974237	0.963888	3.5196	1.71101	6.91506	2.46422	0.520678
ENSG00000067208	12.5493	20.4438	9.01272	16.2654	25.1325	23.9458	8.07526	13.6332	9.01889	13.9079	18.2987	18.7603	9.34421	25.4308	7.01325	13.5538	14.6883	8.71415	22.4517	11.1768	13.2041	16.1549	7.34524	18.1337	12.4376	13.2449	5.75024	11.5754	12.1234	4.97149	4.6423	28.1491	32.0289	15.425	11.6838	25.003	10.5998	14.7823	9.67368	7.31646	19.1083	6.73539	15.4555	20.1835	30.8307	19.9727	8.37253	13.812	21.1325
ENSG00000067221	6.2746	5.53536	12.1919	6.42921	5.31044	5.14456	10.7631	6.71603	3.52627	5.45989	6.28869	1.24856	3.60115	2.13009	4.56254	7.44664	1.8828	4.35634	5.73496	6.32131	5.67168	2.07472	10.5777	4.16291	2.67578	22.7842	4.04442	5.09827	6.03088	6.94587	5.52312	14.6991	6.94897	14.1287	4.88472	2.76215	3.87848	4.08168	16.4454	1.44788	5.33786	2.04567	3.54541	6.98503	2.96606	4.56721	3.43589	4.2612	38.8287
ENSG00000067225	173.173	793.314	816.052	665.947	365.987	501.354	672.931	474.589	473.394	1135.13	570.92	575.636	316.881	218.219	133.023	309.367	402.052	377.205	402.35	527.446	215.741	228.236	1103.48	340.103	226.3	1151.28	467.287	355.291	691.808	939.506	446.727	1216.45	490.391	990.997	406.014	432.194	398.375	613.968	588.091	371.173	1006.73	240.119	556.504	519.306	596.774	741.377	208.024	213.562	2871.99
ENSG00000067248	5.42886	6.56378	6.87092	6.59569	8.40885	3.34043	5.512	6.60043	5.38766	2.40222	5.3437	4.63324	3.87501	4.95601	5.19569	5.42496	8.17094	4.25009	5.13663	2.67001	2.58004	4.60275	3.18922	11.486	5.2375	5.47224	3.83586	4.20063	3.46203	3.67668	5.78494	4.01732	6.05323	0.836597	5.92783	5.79685	5.0501	5.79006	6.56263	4.62689	4.96778	1.55148	3.65852	5.44237	12.1214	5.39897	1.19446	3.48916	8.90658
ENSG00000067334	13.2913	13.5846	5.14512	18.3483	17.761	19.6002	16.6374	6.78303	59.7958	9.75403	17.2068	18.5698	14.0403	17.2437	8.89423	17.3292	8.23635	11.9984	14.8468	8.68847	14.6217	14.3178	8.58	13.3777	21.3061	7.28694	21.8485	33.0859	13.0328	7.98857	16.0382	25.2279	17.2917	7.10642	14.2667	7.89705	16.6122	6.43688	11.8688	13.1928	20.1138	34.1055	13.2462	6.43487	21.2516	26.968	9.05789	17.5416	21.5193
ENSG00000067365	28.2032	10.0325	10.3125	15.0544	8.50789	21.7732	12.6342	26.7765	13.9512	20.5573	8.90073	6.92325	11.033	17.8533	5.27675	20.5618	4.87179	10.1553	7.80618	4.64847	9.9285	12.7515	51.6092	7.53827	5.50691	22.1672	15.606	22.4071	11.6176	13.3459	8.04995	34.2516	41.5275	33.0999	12.7465	10.8685	16.0832	11.7585	37.6589	27.9289	16.9225	56.3332	11.0508	18.1109	11.6444	14.6593	23.8838	14.9658	25.0295
ENSG00000067369	4.4167	7.36676	9.20554	7.56062	11.5875	12.3345	14.9206	7.93367	12.4316	8.30304	9.6641	2.27368	6.60865	10.9169	5.89877	11.3938	5.59405	8.51665	3.06632	6.58583	6.89522	9.75415	10.7644	11.7764	9.95915	10.3488	5.52858	9.23616	5.07383	8.1334	6.75931	16.3854	9.59392	9.9705	9.08792	6.23089	5.71302	16.6681	10.3051	5.61671	6.63369	3.47957	3.86234	12.2127	13.7028	7.82882	6.08875	6.89743	38.3288
ENSG00000067445	7.94237	2.42963	4.53717	6.38924	5.96841	0.566987	9.26693	3.89643	1.07264	7.65294	6.7571	2.73733	4.0885	13.9417	1.66073	19.5836	3.94236	3.11778	1.83127	2.64602	17.4678	3.55207	0.991129	5.97117	5.05609	4.48214	2.91173	17.201	1.55558	5.24823	4.41241	4.07414	13.3378	13.4851	4.55308	6.75195	3.20472	10.9245	7.54929	7.82229	4.25531	6.00232	1.26991	8.60642	6.11493	7.73893	19.9815	9.1713	7.59167
ENSG00000067533	18.863	10.1258	5.67016	6.60985	8.16245	8.99575	21.7676	7.37104	7.03509	3.99187	7.34246	6.52906	6.80801	12.2463	18.7861	8.8651	8.74657	10.4296	15.9812	5.32194	13.6389	9.20272	9.10294	10.5803	9.94643	4.66183	4.00298	12.4022	4.43489	2.64443	11.2788	13.6822	21.6869	2.70383	11.3499	13.7696	12.9633	4.66639	3.70106	11.2811	11.3882	4.10744	3.31763	8.05408	15.2077	14.5454	4.37965	9.55805	8.3636
ENSG00000067560	170.899	254.967	262.629	246.932	166.349	103.601	433.797	314.602	327.046	124.624	239.056	159.183	137.413	175.619	188.466	199.288	242.11	186.939	200.288	230.659	131.986	115.336	357.231	265.268	136.7	988.616	145.858	195.734	202.572	174.281	179.592	308.093	266.07	360.673	174.744	186.826	149.329	232.259	417.406	183.371	333.251	92.4309	228.756	155.866	372.81	292.487	144.081	136.03	404.413
ENSG00000067596	10.0169	26.8084	39.8647	15.073	13.4584	14.2323	21.2804	30.1057	31.6581	17.7954	13.4673	25.5622	16.0221	20.3386	15.9503	10.5813	4.38575	19.929	17.2882	12.4748	15.285	10.6415	52.6727	20.009	3.52661	45.2071	16.819	35.6302	20.3957	20.5093	14.2865	62.0684	24.8725	35.7657	21.8099	11.4547	23.617	19.1093	66.8834	10.6978	22.9723	10.4312	9.50595	29.7154	16.1839	23.5493	16.014	13.0784	38.5492
ENSG00000067601	4.81556	4.87566	8.20613	7.69821	5.94654	8.09429	3.77189	6.86559	6.2443	9.80538	0.870349	4.43328	5.6658	4.16435	4.83914	8.25358	2.47029	5.71366	13.0068	4.52428	4.94976	7.38549	7.54904	5.65722	3.59054	7.61502	2.40103	4.78346	4.01224	1.27995	1.56571	6.2996	6.98473	7.63279	4.47174	5.2248	1.58607	12.1869	16.5512	6.16437	2.23224	3.34169	1.05078	9.97339	6.62023	3.44659	4.82914	6.95105	3.87921
ENSG00000067606	3.88618	49.4307	146.891	10.8817	80.4499	23.0659	23.0369	6.42822	1.55782	159.389	19.7504	2.04453	99.2677	17.6188	30.068	2.59541	67.9281	30.3999	13.4789	104.826	20.7652	36.5288	11.7702	11.7016	38.2383	93.1105	27.6378	5.17011	72.8632	129.075	22.3915	35.0803	38.1691	128.422	13.2926	123.373	71.5185	45.8556	16.6478	32.8693	6.40342	33.0041	152.329	57.6186	5.74544	134.105	27.7186	33.7293	9.57252
ENSG00000067646	0	0	1.79507	0.527247	0	1.43976	4.66466	0	1.59311	0	0	0	0	0.302593	1.74915	0	1.6858	0	0	1.88001	2.04127	0.0613963	0.135443	0	0	0.642081	0.95295	2.06052	1.47704	0	1.96073	0	0.0863012	0	0.35342	1.79746	0	1.40858	0	0	0.101845	0	0	0	0.0444815	1.46249	0	1.18904	0
ENSG00000067704	23.2578	90.965	19.8564	22.7608	43.9466	19.6868	81.8938	45.4071	56.4787	28.1134	33.2254	19.562	19.587	33.4901	21.5737	33.8361	30.1775	28.2479	13.8045	31.4999	17.2031	21.095	40.9411	48.8298	27.6229	43.8943	21.9325	34.4523	14.4628	19.956	33.3118	16.0193	29.7184	16.1597	36.1834	49.9558	34.8575	15.2438	12.4255	38.4712	35.1125	9.08906	15.1843	28.1038	52.6856	47.5242	11.1856	27.4707	50.4919
ENSG00000067715	0.90447	2.5299	0	0	0.739983	0	0.138721	0.0778185	0	0.0925729	2.54998	102.994	1.19896	0	0.189926	15.8783	0	0	0.617632	0	0.0881276	6.35142	0	0.356359	27.2555	0	0.0343195	0.128107	0	0	0.172912	0	0.273211	0	3.43048	0	2.26238	0.840813	0	0	0	0	0.182473	7.06048	0.273524	0	0	0.235531	0
ENSG00000067798	7.02179	7.90198	9.17849	2.01666	7.27471	12.4526	3.99414	12.8551	4.56201	4.12199	8.05842	26.6445	2.90924	12.7784	1.13185	4.21554	27.1376	4.09704	7.24342	4.98658	5.21021	18.2134	3.57984	6.3302	12.1783	1.87477	3.99062	2.12148	0.29986	5.32209	2.16803	2.06175	5.15706	2.13116	3.86243	11.2372	10.8605	13.9623	0.970741	4.61968	9.58836	1.37475	0.938166	3.90849	4.6669	9.73159	5.63571	6.83311	7.98667
ENSG00000067829	107.559	139.939	113.78	165.6	55.9765	84.4891	53.7537	170.246	97.7488	50.5968	53.0712	93.3839	47.9621	68.8856	198.072	50.7945	43.7315	69.5682	65.5719	74.1208	47.8853	53.1446	283.153	43.6333	48.3456	210.22	45.3355	158.644	112.288	69.5817	39.6799	380.785	112.985	381.361	50.3367	43.5956	85.858	90.8654	407.829	112.334	118.48	70.6998	93.5277	93.4412	91.7347	63.1558	72.0366	56.3569	320.607
ENSG00000067836	5.62387	14.039	20.385	22.0844	8.39274	9.87935	7.31733	24.6967	12.8655	21.0884	5.81963	13.3635	8.97034	6.91063	13.6618	3.26252	3.97728	13.7549	10.0988	29.6167	4.21367	6.43963	22.5261	9.70358	3.00936	22.9658	18.1763	15.7638	18.3285	8.25947	11.7193	50.4199	8.5133	36.7858	10.0693	22.0687	4.58031	6.58914	46.1504	9.16235	17.7725	1.46604	7.04568	8.47895	13.7189	10.8213	11.249	6.86729	10.0877
ENSG00000067840	4.84457	0.576352	4.00211	0.798052	0.869775	0.290813	0.265233	5.33883	1.48117	4.4564	0.938467	2.35774	5.71735	4.2964	4.11878	0.951763	2.9965	0.6074	0.954933	4.86312	0.660259	6.63202	23.944	0.975935	0.376907	2.92384	4.4042	1.16235	1.68015	10.6013	0.914868	4.00885	4.68089	2.45607	0.962101	4.86252	8.64789	1.18742	5.12182	3.0478	2.15681	5.08806	1.12262	3.90359	1.53304	2.57026	4.53267	3.18811	3.03377
ENSG00000067900	5.00443	5.91961	4.35124	4.20092	11.3201	6.03717	12.3284	4.82201	6.25789	6.79661	14.6797	6.87999	4.24491	6.82127	4.81303	13.5235	17.7941	7.2883	6.1469	4.95898	5.87502	5.41946	4.06589	13.3342	7.9175	3.66557	3.01932	3.16333	3.08598	5.33859	5.29932	2.1462	7.59407	1.14648	12.429	7.52821	5.19301	4.46016	2.92282	3.82061	8.95554	3.76122	7.57234	2.12506	17.645	10.0267	3.23235	8.16889	3.80227
ENSG00000067955	35.7569	75.3617	26.1702	37.0915	44.9935	62.8645	23.2422	26.2205	26.5999	62.7434	34.5045	79.1188	30.4865	21.8204	21.6879	21.7371	57.4985	24.792	15.7149	27.6754	24.0898	29.9061	14.6304	46.834	56.1709	52.5469	13.8078	19.4381	17.7186	19.1336	20.3296	19.5234	75.5	7.40168	31.4214	54.3184	17.9738	51.1092	3.44961	11.0045	67.1667	15.326	23.923	48.0685	43.1311	70.2686	22.6689	23.8038	21.3356
ENSG00000067992	3.69617	8.27973	4.75834	8.74721	1.67749	4.41007	7.72404	2.19767	11.1292	4.57242	2.55867	3.47526	5.12103	3.5548	2.40366	1.63453	2.33988	3.83746	4.96554	3.5041	2.30328	2.91077	13.3943	2.87194	1.66679	11.0174	3.61522	2.60037	6.68424	3.05169	3.27577	21.7743	9.19417	5.6736	1.9968	7.22911	4.34116	4.19502	3.74402	1.47534	6.51544	2.0799	4.50622	6.43114	4.18012	5.56564	0.806385	1.39224	7.14536
ENSG00000068001	10.8794	19.6575	32.3523	22.8561	10.2935	8.53636	28.6123	38.4282	17.672	23.2156	14.608	11.8165	14.1385	16.935	15.2616	10.5658	12.2855	11.1589	8.2408	28.0396	12.3435	10.4862	63.0099	26.1126	7.22102	24.9505	15.1772	22.6072	32.413	17.4156	18.8329	37.79	28.123	55.2667	8.29864	22.7249	18.8725	23.2794	43.2661	12.7268	10.4504	11.9252	17.7322	9.64079	29.5557	20.0411	18.1952	10.586	63.4783
ENSG00000068024	26.3102	54.2908	50.2731	53.5289	38.8699	36.681	20.8569	47.8164	2.46074	45.3581	9.54079	37.8486	11.5605	13.1754	69.811	21.0034	52.9163	19.2356	14.8215	21.9038	30.9163	34.1705	57.8572	44.307	67.7416	83.072	6.52798	2.5574	29.6886	50.9365	9.0549	60.4273	50.4932	40.6247	22.8807	71.6178	19.5418	45.8193	3.94664	33.8133	10.1944	10.1326	45.8269	26.3705	27.1424	30.642	29.6487	41.9889	15.5728
ENSG00000068028	8.20972	11.253	9.96887	9.93676	6.60021	2.98961	16.1061	11.3884	10.1174	8.47006	9.32903	19.4177	4.48422	6.46466	7.06238	11.1495	9.03247	7.37515	30.7615	19.3664	5.38892	5.52601	28.4942	6.60487	7.46023	31.3284	10.8844	11.4502	11.2159	9.23295	10.6301	29.3738	11.566	18.3276	12.6305	7.7193	11.7981	6.38077	23.2888	27.6316	21.9389	5.60863	15.267	8.44335	34.3363	10.857	14.2067	5.90704	26.0359
ENSG00000068078	0.788056	0.479984	7.65941	5.61473	2.48094	6.78132	1.81266	2.78274	0.528278	0.300133	1.43154	0.699955	15.3901	0.972451	1.05512	0	0.970239	4.44575	0.0787804	1.65085	0.167938	0.51927	1.02538	0.239324	0	0.664341	18.876	0.318591	12.365	10.6235	11.9548	0.163785	2.16894	33.4325	0.163253	0	0.0967133	0	0.0998958	2.59485	0.71446	0	4.48136	0.781681	1.5853	0.119023	2.06455	0.100214	1.49078
ENSG00000068079	3.85404	74.686	44.3979	34.7379	14.7808	13.4342	13.7752	25.125	28.1804	38.724	28.5326	41.3143	23.3369	11.7147	26.3474	5.49817	3.94329	81.6117	18.4511	24.3613	13.3069	5.32882	65.2919	18.292	42.3038	168.415	22.2111	21.228	58.7815	15.0481	27.4518	132.852	128.332	32.5997	63.1856	27.4704	63.959	35.0604	67.4929	24.3131	22.8662	5.22473	10.0222	47.612	26.9359	21.2819	20.7713	18.3697	49.117
ENSG00000068097	2.01771	29.0696	2.92297	6.08393	4.16968	10.1856	6.59152	7.2002	6.13651	6.3548	10.5162	5.35786	5.72464	4.69589	3.29327	16.7749	11.4785	10.0967	6.66624	5.49154	3.21199	8.88966	11.0545	2.84501	3.17118	8.1663	7.2068	7.65044	5.04202	4.79103	9.57254	6.70262	6.49727	5.12208	15.3763	5.16105	7.44347	3.63073	15.3097	4.09147	2.90924	2.69039	1.79086	12.1165	7.67336	3.99743	9.64576	9.97133	5.48168
ENSG00000068120	17.2379	48.7688	40.867	43.1517	14.5718	32.9264	21.5949	39.8007	38.1335	33.5941	16.4785	25.6092	17.621	22.0783	21.028	18.1627	8.34211	26.9612	37.2333	15.8491	16.7542	18.5351	94.5883	18.3007	9.31436	67.5874	22.8201	53.1974	30.0903	31.7095	22.4041	85.5099	40.8978	50.0409	22.3139	9.2095	30.068	23.2287	73.9325	30.1441	24.9717	18.0164	24.2517	26.9903	38.2776	34.5368	21.7469	13.2038	74.3615
ENSG00000068137	6.33558	9.72689	11.1245	17.005	6.81288	8.03739	1.98787	13.2422	5.10669	13.9974	7.1388	8.29939	11.955	7.91422	4.92135	6.79312	4.00549	6.91627	8.97868	4.29782	6.57592	9.6904	23.6932	4.47153	4.33282	23.7924	14.2077	7.07639	15.1678	18.2987	10.9351	22.4427	6.56433	54.2136	6.81403	13.0312	6.99537	8.45074	16.3717	8.11228	8.77756	6.92958	13.7858	11.011	9.28067	8.98067	6.83091	9.84526	12.8676
ENSG00000068305	19.6583	28.2676	37.7988	32.657	40.1308	44.3908	28.6926	10.6741	9.46062	26.1078	114.388	19.4128	29.9346	29.0755	27.4946	49.5983	82.1976	18.7395	26.0807	26.094	82.2533	22.7235	11.1898	57.2708	41.4341	15.1413	17.9718	10.9176	38.2903	34.2246	16.0478	14.5586	50.1622	25.0773	24.1764	76.8752	14.5193	113.383	9.60669	13.5042	21.1163	36.7868	38.5272	23.504	32.6961	60.66	25.4555	57.904	22.8687
ENSG00000068308	16.0494	26.4614	39.4004	23.2391	16.1794	26.2777	23.8672	30.7862	21.973	21.0944	16.0071	25.1654	13.5953	16.7696	26.5209	32.3736	23.7631	17.8408	25.4459	30.8894	14.8917	16.0124	53.2671	11.9405	18.3329	41.5788	20.1917	28.8061	22.377	25.6371	16.6212	50.7714	22.3662	81.7186	22.2245	15.5437	34.1124	23.0812	47.2455	24.8528	25.3488	14.6412	31.312	25.8135	22.5524	23.2105	22.586	14.9405	85.4684
ENSG00000068323	5.51331	11.7884	18.7369	17.3123	11.9175	10.939	12.6485	22.7211	11.1605	9.6977	13.3692	11.4829	9.72649	9.50958	11.4566	15.8385	9.09661	10.4003	25.5298	13.326	7.44145	9.45543	31.3334	10.2855	9.18713	32.2988	11.1691	12.9811	12.7091	17.917	11.0079	29.8029	9.41362	34.1714	11.682	9.89981	13.9398	12.527	23.0752	12.0893	17.5089	3.78339	14.1447	15.6732	17.4579	11.9831	8.30789	7.23339	32.8749
ENSG00000068354	3.99016	5.81029	5.92082	5.27505	4.00217	5.77613	5.94538	5.35707	3.03931	3.08844	6.32082	4.37125	3.96688	6.52917	10.4119	6.52974	3.09316	2.76036	5.5269	9.36167	2.02198	3.26275	23.6376	5.35175	3.56449	11.7667	4.09087	5.40838	4.55942	12.7463	4.36422	5.84392	8.61748	14.3892	5.18851	4.10659	4.93266	5.78023	6.56653	4.99371	4.95144	0.758909	8.16763	5.69552	9.67595	4.39418	3.56986	4.53349	13.3501
ENSG00000068366	9.48371	7.77255	4.55643	6.45503	15.6333	23.9352	35.0984	5.66621	10.6056	2.81336	9.46354	19.8172	3.67405	7.55306	13.0845	10.4401	16.2589	4.30405	6.94917	8.11342	11.8986	5.57589	2.43602	21.0658	7.51601	15.698	3.22483	5.52001	6.17217	7.64325	7.2183	1.29187	15.8539	4.36808	9.70522	19.7158	7.19405	15.1007	0.866275	5.67546	6.00824	4.71293	13.9196	4.92012	14.0724	13.2465	2.09674	15.7624	8.01639
ENSG00000068383	38.6781	52.7892	26.3482	104.69	23.3142	21.9967	10.9148	26.9311	8.04506	33.6418	19.1582	76.1199	24.2164	21.2385	18.019	35.2256	87.0319	27.6568	21.4142	22.2232	19.6023	30.1994	29.8829	40.2006	44.1952	39.6414	10.1889	9.0104	18.5175	37.1294	4.44229	112.053	46.9784	39.3966	25.7576	39.7558	22.9547	38.1204	19.6147	33.8402	25.0758	8.71623	42.3414	29.6338	29.7873	40.8469	38.5834	34.2578	19.2921
ENSG00000068394	6.03483	9.18465	11.9972	10.0254	5.97202	6.09144	14.1249	14.4192	6.1635	6.02703	7.38711	4.16378	4.82108	5.61354	6.67347	11.2362	3.76338	5.94153	11.6341	6.10954	4.74834	4.06261	13.909	7.42121	10.0828	14.4656	7.08643	9.48296	9.00485	9.76165	6.13223	16.9834	6.91429	16.7958	8.48892	6.74368	7.75668	6.10533	11.6081	8.09671	9.55055	2.90984	6.29098	9.1283	8.51111	6.84585	3.58252	5.09805	22.3483
ENSG00000068400	5.7836	11.4889	10.1264	12.8259	9.41144	11.5861	9.13682	13.5653	10.0413	8.78198	9.80428	7.94063	11.6296	7.02379	7.08053	21.1356	4.02368	9.25421	12.3414	8.08288	7.94098	6.80398	15.7242	7.40555	9.96981	17.2038	10.1896	13.1255	8.24003	10.7521	8.307	21.7078	14.4554	14.4862	10.5817	7.09953	12.3752	12.746	15.3079	10.8894	10.0714	5.82237	8.44452	13.994	10.935	6.93538	13.8978	8.60595	21.7118
ENSG00000068438	11.9643	20.7019	20.3357	25.5567	10.3903	24.2735	24.437	17.966	29.7135	14.1717	15.0142	20.2012	16.6173	15.6152	16.1911	18.2228	12.061	13.165	25.0742	18.5616	9.07656	8.22489	38.944	12.2618	15.844	34.3222	16.4755	18.0299	18.7808	28.6335	13.1802	50.3723	29.7447	41.3878	14.0114	13.0499	18.9497	17.0441	27.4103	13.7566	29.838	9.54995	21.072	20.7419	30.1247	13.9689	12.0815	13.4753	43.8729
ENSG00000068489	26.2433	60.1206	21.1494	35.7591	34.3659	50.5055	32.6561	41.4887	27.3242	60.4234	28.6671	54.3976	19.906	50.2179	17.6156	52.6524	70.2335	24.6505	75.5279	18.5708	33.0268	42.3184	31.1393	37.8481	35.3867	26.1473	10.7068	18.6411	45.6771	17.4219	15.6643	74.6165	36.3325	10.6136	38.5867	72.8429	29.4647	38.7961	23.0088	26.1854	75.9373	15.5707	21.5243	57.4219	40.8399	34.0828	24.0524	24.5651	22.1088
ENSG00000068615	0.162752	0.103016	0.29526	0.526649	0.347239	0.262582	0.243359	0	0.634766	0.253819	0.435309	0.951217	0.212917	3.19447	2.46814	0	1.46018	0.746229	0.121201	0.11187	0.207456	1.23341	0	0.31507	0.637046	1.91197	1.81917	0.260448	2.5099	0.242727	0.449134	0	0.691766	2.15369	0.329946	0	1.20199	2.97995	0	0.118299	0.120035	0.155136	1.21194	0	0.11005	0.653859	0.292065	0.09096	0.846051
ENSG00000068650	11.671	62.2465	36.3165	34.0819	13.9351	29.9279	46.0509	36.7821	3.82874	10.1285	1.71828	28.8366	6.51164	24.9309	106.338	29.7902	64.1104	7.44453	14.8173	25.4001	12.7473	45.8518	16.0007	25.1731	7.58904	34.5479	5.12692	4.15654	11.2107	18.2379	4.86731	8.69497	6.92808	29.0726	11.8086	18.1793	8.22157	24.0527	9.40432	13.3214	21.956	4.17154	34.3208	8.24792	24.21	14.4368	15.6219	18.5659	37.4192
ENSG00000068654	6.10634	13.392	9.82477	8.72593	8.46442	8.21688	11.9652	9.23922	5.57061	13.8869	5.18984	5.16741	3.50755	10.7963	7.57303	8.72537	8.15547	8.07973	10.7696	9.67903	11.4981	4.20469	21.6958	6.46127	7.23795	13.1252	3.54869	5.48707	6.01345	14.8488	5.04206	11.3186	7.68373	7.37127	6.66622	7.87075	5.61761	7.42456	19.3552	8.61279	7.28417	6.30681	8.44271	11.214	13.5195	4.21089	5.80749	6.79397	32.039
ENSG00000068697	94.0253	105.081	139.716	115.888	114.688	136.008	182.456	119.303	328.63	230.309	151.555	86.5383	118.458	133.064	135.21	119.838	118.15	154.308	179.448	182.179	94.0038	104.896	133.488	155.843	119.776	327.561	119.733	101.425	94.1249	98.7042	122.608	117.651	218.164	195.021	105.112	159.024	96.318	121.027	149.802	84.512	151.713	60.2277	119.04	171.568	222.871	147.379	65.5782	98.1604	260.283
ENSG00000068724	1.46971	1.53526	13.0448	9.62581	1.69055	4.91137	3.13625	2.71805	2.03415	2.32405	4.94	5.30669	6.92971	2.30741	4.12115	2.12184	3.95157	6.8399	7.0812	3.03644	3.93558	3.04154	2.40391	2.43694	5.54582	6.98393	7.29035	4.85943	7.23009	7.34263	6.04533	4.09889	8.12031	16.0949	6.74389	5.08559	4.70143	6.08571	5.62831	6.52192	6.18975	2.47824	6.17751	6.52131	3.10541	2.96341	3.85062	3.35106	7.03801
ENSG00000068745	30.4517	24.0165	24.0435	14.5139	27.8536	11.6573	22.0271	24.0184	17.3389	25.8484	14.7457	23.4496	23.92	23.2356	15.8373	22.6838	23.5357	19.5509	13.3949	18.1126	18.2058	28.2232	32.1033	12.1457	16.5619	20.4582	24.8861	23.0907	22.3967	27.6792	24.7663	24.2827	25.6953	36.0531	14.8648	17.9651	16.8965	19.7371	26.8974	19.6595	27.4186	18.6067	13.7324	16.0679	28.3937	18.4094	24.0912	22.4201	41.5034
ENSG00000068781	11.5836	0.687107	6.61257e-07	4.74453e-32	1.18681	1.85899e-07	4.87651e-20	6.3219e-10	6.39326e-25	0.328008	1.17397e-15	7.5703e-19	4.93191e-63	2.1015	1.25359	1.22961e-24	4.17541	1.50109	0.269226	0.747223	2.06302e-10	0.483998	0	6.93334e-09	3.01584e-27	3.62728e-48	0.393365	2.43596e-48	4.65874e-27	3.07063e-37	1.21457e-30	1.90449e-16	1.45567e-05	400.366	2.18904	6.07916e-32	2.53218e-07	6.57615e-08	0.218896	9.53021e-22	1.36329e-16	2.4877e-16	0.000990739	2.59254e-32	9.16438e-06	3.20617	3.73752e-06	5.1713e-10	0.136558
ENSG00000068784	63.0623	75.3407	97.1659	115.868	79.5099	63.8832	34.2755	40.6778	17.9183	112.39	80.5892	99.9272	40.9255	72.8388	93.6359	27.0253	77.1776	70.9955	65.9719	54.6303	73.773	57.7609	27.7463	94.3692	56.4811	54.887	15.3538	12.0089	72.7447	39.334	16.7467	210.885	124.818	22.2152	45.9029	104.48	36.447	99.0694	37.1888	36.7328	54.2981	7.06195	71.7991	49.0015	43.4708	69.0384	36.8905	49.512	70.1373
ENSG00000068793	14.9214	46.3301	40.1938	25.5565	19.8192	22.6929	47.5699	30.1811	37.6838	34.3537	26.992	23.5118	20.015	26.7452	29.5906	72.4761	17.9161	13.1995	27.0791	23.5703	20.3129	16.8436	72.1027	21.3949	20.5439	43.0718	25.191	21.5195	27.0519	41.3425	31.0204	85.3091	24.3265	29.4567	20.636	27.8447	16.9161	16.5171	50.1959	17.9167	40.8831	15.3517	29.2598	31.472	50.9736	34.0072	22.204	15.4676	91.5225
ENSG00000068796	6.72176	2.03296	2.20614	3.43236	5.16703	3.39025	8.35492	3.52856	1.43714	1.90706	2.74422	6.85337	1.62395	6.4197	4.3982	7.35112	6.7497	2.53436	6.07759	3.2438	3.00346	4.13461	5.06004	5.93364	6.31649	3.17049	1.54192	2.00086	3.51402	6.58774	4.01583	3.39776	9.07011	2.60386	7.28404	7.26685	3.50016	6.09199	2.89357	2.92964	3.49242	2.50511	3.54539	4.51723	11.8467	4.39894	1.61986	4.14023	6.88712
ENSG00000068831	2.57488	0.834754	4.90802	0.894538	0.864028	0.492109	0.362322	1.67772	3.96395	1.91402	1.55514	0.839672	1.75353	0.617865	1.44415	0.639398	0.56432	2.6168	3.25639	2.14965	0.368778	1.55896	1.58106	0.925217	1.69464	3.09061	1.89055	2.06344	2.24407	1.30101	2.16872	4.25749	4.25285	7.85459	5.5462	0.220074	2.33935	0.912806	3.28783	3.17466	0.942893	0.85711	0.761367	0.59252	1.02625	1.0576	6.06708	1.28334	2.43007
ENSG00000068878	18.9111	17.9766	21.6485	27.4862	23.6592	33.7484	22.0149	22.4827	32.2847	21.8254	17.5009	30.3595	16.537	27.6964	13.2415	16.9242	18.7093	21.5339	13.3117	28.8699	18.8776	24.7444	37.2234	12.5581	21.9807	14.8884	18.3491	24.7078	19.6837	20.42	17.0749	14.8673	22.4455	11.8526	19.2285	24.0738	24.2035	15.293	15.309	16.7704	19.0023	13.6431	20.6424	25.4103	24.6383	23.3505	44.2657	24.3936	34.644
ENSG00000068885	12.0026	6.58672	9.44774	15.6016	15.004	14.2165	17.6185	7.81009	11.5751	15.6331	12.5362	10.2573	10.4425	9.52833	5.21821	15.1405	31.1352	4.99243	25.6574	18.0123	23.8105	27.2613	7.05573	21.4887	21.5226	27.7843	9.30836	18.4862	8.41555	4.35998	8.3546	12.2095	17.094	9.45246	14.3763	20.7574	9.49099	14.3133	7.05408	7.38937	16.31	15.7138	9.07896	14.6951	13.1939	7.20375	17.4796	10.0093	8.18741
ENSG00000068903	35.551	14.9883	45.1294	24.1614	30.3701	23.8396	25.6688	71.2343	26.8859	47.729	18.9429	22.0929	29.3062	25.5196	36.167	87.087	21.2094	31.4141	83.6431	29.6272	31.9083	29.0904	53.7301	34.7529	22.3475	69.3835	23.6106	51.6393	24.6934	58.4699	23.2939	81.3013	41.3216	76.1282	23.6733	31.9102	26.6487	31.5814	102.517	37.7587	31.4399	29.7038	30.7288	32.9892	39.1581	32.6669	39.802	19.2653	62.5563
ENSG00000068912	24.2368	20.992	17.567	22.7992	24.0899	48.1267	78.8644	22.5397	28.9868	37.3536	30.572	26.2031	14.1201	46.5327	16.6138	28.8572	19.1666	19.5861	25.5994	22.8108	24.9882	21.5838	10.6669	36.605	56.3235	18.0457	12.9871	13.0224	10.9259	10.6584	21.7671	7.621	46.4755	9.09427	30.7898	52.3771	22.089	45.8925	4.34337	26.7594	26.837	7.19595	55.5948	25.2	45.3494	30.5918	15.1544	23.5249	20.7337
ENSG00000068971	5.98761	7.83011	10.3369	13.3355	6.51653	6.39729	1.33835	23.3277	9.45896	10.24	4.75019	5.16914	5.54829	4.28535	14.4842	5.45485	5.85306	7.09594	7.13179	11.8133	3.0342	3.22969	12.8335	5.83655	6.36916	20.7576	5.49524	9.27908	6.26628	11.5766	5.82165	7.90623	16.8373	19.3998	5.79741	6.80466	6.92915	13.2421	27.2774	4.10394	6.11167	3.69017	12.5595	7.4263	10.0138	7.77477	4.01884	4.89901	21.0832
ENSG00000068976	1.54239	0.883025	0.515668	0.422338	0.919339	1.26392	0.190424	1.38335	2.48399	0.641006	3.11588	0.467245	1.65387	0.530893	0.814064	0.51552	0.468514	0.0887809	1.38733	1.16288	0.303415	0.266109	0.785488	0.278873	0.58193	0.752656	0.504354	1.589	3.08535	0.421509	0.325958	1.14794	2.89472	2.06843	1.45599	1.37254	1.27229	0.377771	0.560672	1.17242	0.224286	2.37698	0.57396	0.734602	0.653241	1.00864	2.52002	0.443728	0.181563
ENSG00000069011	0.524395	0.512091	3.40121	1.92388	2.888	2.19949	0.238427	0.0645128	0	0	2.1923	0.397261	8.71325	2.7469	0	0	0.694642	3.96202	0.301807	0	0	0.789656	0.589901	0.080169	0	0	13.4963	0	4.76123	17.3815	1.9436	0	1.12538	37.0264	0.0291256	0.33233	0.187069	1.85441	0	0	0.270883	0.588868	9.65839	0	0	0.0694339	0.0989741	0.115155	0.220808
ENSG00000069020	3.8632	4.11077	23.3001	30.2405	12.7483	26.3345	1.4795	9.38237	2.4197	0.70405	11.1619	6.16801	47.2934	9.33883	5.45389	2.79543	8.17983	68.897	7.98727	8.03329	2.77098	3.51183	4.99468	7.55526	2.36134	6.30402	19.9594	1.58061	22.046	52.9114	7.74717	13.6019	35.6131	574.814	2.85491	3.62687	6.70694	3.81714	10.9213	7.12926	9.48784	0.928705	65.3502	8.15692	2.49719	6.79121	1.93822	1.59565	2.45845
ENSG00000069122	6.00273	0.301911	1.14882	1.85487	1.15466	0.511625	1.51802	1.9544	1.89478	1.28338	1.78218	0.817104	1.74057	1.53375	2.06001	1.01273	2.1584	0.649036	1.63122	3.0369	0.931829	1.20398	3.51129	3.83666	1.16308	0.505557	0.748901	1.00251	3.29778	1.42013	1.92447	0.458041	1.34475	2.40708	1.43833	0.659443	1.19336	0.87046	0.924041	1.49187	0.361866	1.14715	1.22581	1.99297	2.44332	0.892103	1.56699	1.46419	3.54522
ENSG00000069188	1.4149	0.152201	5.88452	0.590402	0.190169	1.80079	0.238848	10.4398	0.210515	3.76037	1.21924	4.43466	10.9835	5.77524	0.25308	0.0653684	49.1695	0.670305	1.42535	2.06431	1.62721	0.155331	1.53231	2.00975	0.0742196	3.12316	3.07917	0.863924	1.77951	4.32264	0.689273	7.65648	15.2903	5.64213	3.87224	1.49644	0.0177644	15.4809	1.4886	1.82514	1.05613	0.236184	8.53882	4.24959	2.1927	0.124398	3.28116	0.510397	14.6723
ENSG00000069248	20.3111	19.7483	10.0669	8.89496	17.7355	4.44668	21.7272	12.5404	6.25908	6.42592	9.71892	9.41599	6.63742	22.7959	16.7598	12.8889	13.5163	11.0966	9.72622	8.3853	9.16385	12.9069	9.11979	12.3973	15.0415	9.70396	10.2374	16.9253	5.62817	9.00388	5.3205	3.04522	11.9644	5.10926	15.5773	7.47205	5.00529	6.77057	14.196	13.171	14.272	10.8337	8.35269	13.1947	21.1789	10.6006	4.82354	11.8594	12.6555
ENSG00000069275	147.149	203.895	83.2528	87.9606	93.384	88.6608	105.653	90.9326	168.387	114.307	51.4233	96.3814	41.979	140.532	85.3933	46.8268	127.229	147.771	59.316	91.2679	73.2454	81.7954	38.9559	130.087	86.2546	84.5556	45.8583	130.373	128.126	23.7065	88.5479	247.42	271.422	8.70306	155.12	124.55	91.9345	47.4712	170.415	83.993	181.494	104.397	64.8933	139.394	95.7066	161.967	57.4574	128.438	135.991
[truncated: 22,958 more rows]
[truncated: 54 more columns]
