# Supplementary material for: Ensemble Modeling Approach Targeting Heterogeneous RNA-Seq data: Application to Melanoma Pseudogenes
Source: Sci Rep. 2017 Dec 11;7:17344. doi: 10.1038/s41598-017-17337-7 (PMC5725464; doi:10.1038/s41598-017-17337-7)
Supplement: Supplementary file 1 — Supplementary Files [file 41598_2017_17337_MOESM1_ESM.zip › Supplementary_Files/2_Quality_Control_Quality_Assurance/ReadMe.txt]

-----------------------------------------------------------------------------
ReadMe	Counts & FPKM
-----------------------------------------------------------------------------

	- The contents of this directory contain corresponding counts and fpkm
	measures for each gene in each sample.

	- Intronic counts are contained in the "2_1_counts" subdirectory in the
	file name "Supplemental_Table_S_2_1_2.txt".  These read counts include
	reads that also map to intronic regions in the gene interval, and therefore
	are a superset of the exonic reads ("Supplemental_Table_S_2_1_1.txt").


-----------------------------------------------------------------------------
Center for Computational Science
Computational Biology & Bioinformatics Group
ccs.miami.edu
