# Supplementary material for: Ensemble Modeling Approach Targeting Heterogeneous RNA-Seq data: Application to Melanoma Pseudogenes
Source: Sci Rep. 2017 Dec 11;7:17344. doi: 10.1038/s41598-017-17337-7 (PMC5725464; doi:10.1038/s41598-017-17337-7)
Supplement: Supplementary file 1 — Supplementary Files [file 41598_2017_17337_MOESM1_ESM.zip › Supplementary_Files/3_Methods/3_1_DESeq/SupplementaryTable 3.1.txt]

id	baseMean	baseMeanA	baseMeanB	foldChange	log2FoldChange	pval	padj
1	ENSG00000000003	1643.35963201705	1655.34779303201	1037.95750076157	0.627032884044509	-0.673386989333886	0.0109927619452871	0.0249022242330141
2	ENSG00000000419	1351.68117820638	1358.0758254295	1028.75149343901	0.757506668019561	-0.400669506794959	0.206284187915129	0.298801048114083
3	ENSG00000000457	692.276232169189	691.674811780092	722.647961818594	1.0447799305555	0.0631990891656798	0.737016378596447	0.806494302858329
4	ENSG00000000460	841.734610958929	831.317045643206	1367.82165940298	1.64536703123255	0.718409441149226	0.00379687870372496	0.0097436036235004
5	ENSG00000000938	304.885429712379	310.922764954209	0	0	-Inf	4.69100213108129e-30	1.4310574103508e-28
6	ENSG00000000971	1260.670340039	1285.3692803186	13.3738559192343	0.0104046799032877	-6.58662360807899	9.56605327240148e-46	6.48081474036488e-44
7	ENSG00000001036	4679.10217634545	4696.93359244761	3778.61566318604	0.804485647670606	-0.313861411936332	0.242426206597528	0.339737951143527
8	ENSG00000001084	1392.18292589905	1386.62715314528	1672.74944996443	1.20634407466358	0.270641452854079	0.270373989048601	0.37034790233981
9	ENSG00000001167	2356.15546523882	2367.48987411092	1783.76781719804	0.753442638426455	-0.408430415058688	0.136782792907995	0.214547211944148
10	ENSG00000001460	1039.67915041706	1044.11030788802	815.905698133666	0.781436302246686	-0.355799816260156	0.174398658310934	0.261397552276985
11	ENSG00000001461	4420.31281978735	4432.96181610765	3781.53850561217	0.853050096635514	-0.229297626444178	0.448534901468079	0.550599389824544
12	ENSG00000001497	3135.4582519972	3157.80686622142	2006.85323367421	0.635521207817111	-0.65398782504335	0.0102103223527909	0.0233282969453263
13	ENSG00000001561	159.760333611405	162.516008191604	20.5987673113172	0.12674915868615	-2.97995192370094	7.54430844590832e-08	4.51326140354648e-07
14	ENSG00000001617	1105.52595883453	1126.28013552399	57.4400360170956	0.0509997772360358	-4.29336524428213	1.31780467750386e-29	3.88387563879471e-28
15	ENSG00000001626	18.4045765944582	18.7261268433741	2.16628902420231	0.115682705896484	-3.11175489148135	0.0417548766565262	0.0792182461326865
16	ENSG00000001629	2659.44248158625	2635.31742497643	3877.75784038251	1.47145759506265	0.55724596682854	0.00889726384737133	0.0206999672581381
17	ENSG00000001630	173.870170576389	171.448533156701	296.162860270613	1.72741553874903	0.788615172375141	0.0290885803364014	0.0579926194996835
18	ENSG00000001631	1418.5890017811	1426.19362482348	1034.55553814094	0.725396271680137	-0.4631587645811	0.0939220196636589	0.156514697092206
19	ENSG00000002016	372.957581332605	373.499942939781	345.568320170228	0.925216527344809	-0.112137057506612	0.879636142077918	0.927911894112203
20	ENSG00000002079	6.71582965602342	6.79847161360363	2.54241079822275	0.373967994973374	-1.41901328859519	0.761323256301413	0.827158516020734
21	ENSG00000002330	2403.1244142518	2417.88260908557	1657.83557514644	0.685655940828914	-0.544443275016744	0.0278388593844828	0.0559083985434008
22	ENSG00000002549	5894.05898130071	5908.45396753981	5167.11217622592	0.874528633820841	-0.193422473238962	0.465064979705617	0.566571222123382
23	ENSG00000002586	28713.1778315602	28934.2753415006	17547.7535795736	0.60646943365486	-0.721493160218924	0.00287080159024634	0.00756873224869693
24	ENSG00000002587	250.293180983595	255.168826208559	4.07309712286937	0.0159623617954815	-5.96918206086233	2.98397626448737e-21	5.43512939292068e-20
25	ENSG00000002726	45.7122582048005	46.6174514365787	0	0	-Inf	3.73595945494248e-07	2.02420088207862e-06
26	ENSG00000002745	40.4299763732024	41.1499145761793	4.07309712286937	0.0989819095572847	-3.33669131485359	0.00103082748297611	0.00302135894352914
27	ENSG00000002746	53.0694530837947	54.1203333428797	0	0	-Inf	3.7197510607356e-08	2.30950409229152e-07
28	ENSG00000002822	7644.97773160603	7710.10450653858	4356.07559751252	0.564982691715571	-0.823721423746432	0.00111729162608782	0.00324633145630486
29	ENSG00000002834	15900.2642934356	15959.7188783155	12897.8077569984	0.808147552932316	-0.307309368186155	0.207520940841117	0.300242328597673
30	ENSG00000002919	1562.20407873482	1564.94419372107	1423.82827192934	0.90982686644168	-0.13633605802665	0.653801124421902	0.735744875670743
31	ENSG00000002933	975.833632654624	995.157070925013	0	0	-Inf	3.51081932580239e-54	3.50853258524536e-52
32	ENSG00000003056	12770.6032616684	12772.2254739929	12688.6815392829	0.993458936746764	-0.00946775798728036	0.912084921942568	0.955648389934442
33	ENSG00000003096	128.751464937798	125.501393949267	292.880049858575	2.33367965599624	1.22260653601339	0.000618657196068813	0.00191189995794584
34	ENSG00000003137	678.363525562191	691.619741176841	8.92463702234448	0.0129039651285236	-6.2760417448801	3.00076377543461e-36	1.29584307209704e-34
35	ENSG00000003147	748.852094318954	756.257624937126	374.872798101259	0.495694569866222	-1.01247664013396	0.000969977532039892	0.00286684690857751
36	ENSG00000003249	4839.05891036909	4882.86856452449	2626.6713755216	0.537936121116419	-0.894493229206059	0.000616676169019382	0.00190690747083966
37	ENSG00000003393	1771.67138385218	1748.61936696552	2935.79823662852	1.67892355082581	0.747536539175762	0.000589303059112735	0.00183160053513316
38	ENSG00000003400	396.341625462207	403.7656257972	21.4296085450527	0.0530743757662426	-4.23584069178806	2.12092136011136e-20	3.68063817936025e-19
39	ENSG00000003402	1629.18821252518	1635.86560972011	1291.97965418122	0.789783492301833	-0.340470881334696	0.241081938323891	0.338290305428343
40	ENSG00000003436	407.290439625415	412.47510005486	145.465087938445	0.352663925456587	-1.5036340871035	4.10724737978301e-05	0.000160710071117432
41	ENSG00000003509	1052.24726999576	1021.66267458867	2596.7693380538	2.54170912047784	1.34579893417602	5.02923286353232e-10	3.86612085999156e-09
42	ENSG00000003756	4873.94640455208	4925.82242284587	2254.20748071563	0.457630683205439	-1.12774430976341	2.55880127279426e-05	0.000104299443035306
43	ENSG00000003987	93.5601692966078	93.9091477639551	75.936756695566	0.808619378449014	-0.306467316880903	0.654794122111893	0.736544552658466
44	ENSG00000003989	867.384335882738	861.267898354487	1176.2644310594	1.36573583353883	0.449678458372336	0.0743597437762075	0.128760259421864
45	ENSG00000004059	7235.17135380755	7306.51841850947	3632.14458636059	0.497110166335767	-1.00836248693531	7.68363718041591e-05	0.00028504097365494
46	ENSG00000004139	2463.89618679485	2469.4258411791	2184.6486403903	0.884678779965781	-0.176774376045169	0.441226714512785	0.543829335348123
47	ENSG00000004142	8415.79013967762	8434.68921120097	7461.38702774835	0.884607226291146	-0.176891067333343	0.485292985016259	0.585004490751247
48	ENSG00000004399	8223.68191577108	8277.66188664342	5497.69338671794	0.664160177355014	-0.590396872580907	0.0077118449362726	0.0182331446222623
49	ENSG00000004455	9637.53510396593	9677.121290138	7638.43270227651	0.789329023917564	-0.341301296261554	0.160211441279629	0.243832128772118
50	ENSG00000004468	125.854774072935	128.248568000163	4.9681807479603	0.0387386839902494	-4.69008124546158	1.80010707328909e-11	1.59787456250645e-10
51	ENSG00000004478	8588.94278302299	8635.28166980715	6248.82900042291	0.723639278875134	-0.466657375844189	0.0620372799581175	0.110883188730732
52	ENSG00000004487	5049.9096701143	5058.58294883556	4611.90909469069	0.911699806316769	-0.133369225794829	0.611792089407683	0.699669972728575
53	ENSG00000004534	3494.20246670583	3537.9187421902	1286.53055474498	0.363640504063281	-1.45941519195402	2.42152462058761e-07	1.34355725757895e-06
54	ENSG00000004660	542.169737753561	546.045295506677	346.454071221207	0.634478630384923	-0.656356520823936	0.0239933764501304	0.0492015699961647
55	ENSG00000004700	2667.93972018001	2614.32303488457	5375.58232759984	2.05620432359354	1.03998363125785	3.64835574354188e-07	1.98043835294074e-06
56	ENSG00000004766	1106.82112114488	1106.05693740222	1145.41240014927	1.03558176927083	0.0504414728863242	1	1
57	ENSG00000004776	781.445284910408	784.830081181958	610.513073197145	0.777892040373516	-0.362358149991204	0.126029402203439	0.200172019100736
58	ENSG00000004777	444.163411759635	449.051201079693	197.330051096703	0.439437753695448	-1.18626927262413	0.000144048428622168	0.000506636348941747
59	ENSG00000004779	2545.03431039185	2547.52523248204	2419.24274483736	0.949644272013866	-0.0745409005077824	0.893938521997278	0.940185422147379
60	ENSG00000004799	858.805458108358	865.157583150127	538.023143499005	0.621878781366058	-0.685294701935314	0.0126628979469386	0.0282054967677199
61	ENSG00000004809	3.68864022246598	3.76168260310887	0	0	-Inf	0.495262180776721	0.594064081913047
62	ENSG00000004838	92.8258298748483	93.2701953831586	70.3853717051797	0.754639479589735	-0.406140516978374	0.441266012693099	0.543852072441247
63	ENSG00000004846	2751.52131418142	2598.84503791494	10461.673265639	4.02550868290033	2.00917110072484	9.84973550081654e-26	2.36565977042171e-24
64	ENSG00000004848	62.3923637623464	63.6026837299352	1.27120539911137	0.0199866628978907	-5.64481857925121	1.16861911391299e-07	6.8114172845123e-07
65	ENSG00000004864	5005.5763274247	5029.404231266	3802.26718343888	0.756007472972952	-0.403527599637134	0.0923508288222119	0.154409401805753
66	ENSG00000004866	3122.22658294488	3137.23186256808	2364.4599619732	0.753677147738036	-0.407981445538551	0.10677063286911	0.174437733612589
67	ENSG00000004897	3122.57324187157	3071.335836105	5710.06223308364	1.85914616238289	0.894640196538048	1.38535481841691e-05	5.89703212622671e-05
68	ENSG00000004939	6.35348274900254	6.47929428858675	0	0	-Inf	0.185881333192257	0.275077508556529
69	ENSG00000004948	24.702973552721	25.1744169176245	0.895083625090934	0.0355552872592767	-4.81379207759373	0.0012390438554285	0.00356395907379153
70	ENSG00000004961	1214.07113093644	1207.35276951812	1553.34838256165	1.28657375191315	0.363534160895731	0.0926744241930876	0.154791688411136
71	ENSG00000004975	3348.2455293003	3352.75032737124	3120.75322671791	0.930803943628207	-0.103450771723812	0.515941771423244	0.612810571834075
72	ENSG00000005001	145.849916446333	146.497691415153	113.137280520912	0.77228029621503	-0.372803531634846	1	1
73	ENSG00000005007	6448.90868484732	6450.55642707265	6365.69770246792	0.986844743462969	-0.0191049660868379	1	1
74	ENSG00000005020	1779.60384219722	1756.82962737818	2929.7016905585	1.66760717425438	0.737779483926575	0.000724644601947934	0.00220830764722607
75	ENSG00000005022	19293.541852874	19128.5781560319	27624.2085433989	1.44413287375926	0.530203489797344	0.0190416292019732	0.0402873794999244
76	ENSG00000005059	480.038636207696	473.163327027424	827.241749811408	1.74832177930701	0.805970737863142	0.00172696550035364	0.00480320336380081
77	ENSG00000005073	349.329159857273	355.070111804801	59.4110865071181	0.167322127466981	-2.57929984810075	1.66404946568571e-10	1.34292704868442e-09
78	ENSG00000005075	1823.23480601852	1834.06534951776	1276.29235930684	0.695881616018986	-0.52308620046443	0.0393097522976936	0.0752177420374991
79	ENSG00000005100	3296.37004672208	3268.76195897404	4690.57847799843	1.43497095746631	0.521021538334182	0.0153606310773662	0.0334377683517729
80	ENSG00000005102	151.308289282199	154.304493030361	0	0	-Inf	9.93955981213569e-19	1.54134089524337e-17
81	ENSG00000005108	37.9278425425633	38.1481936761666	26.8001102955983	0.702526324656412	-0.509375808714373	0.491025701102975	0.590557631847139
82	ENSG00000005156	1874.512156894	1874.56387926034	1871.90017739377	0.998579028489747	-0.00205148644842037	0.91384960277833	0.95722819120787
83	ENSG00000005175	907.68354895531	900.901634979624	1250.17020472748	1.38768779652148	0.472683025355828	0.0344570180350929	0.0671404752285468
84	ENSG00000005187	183.861022076018	184.118877783986	170.839308823657	0.927875027698631	-0.107997588091277	0.826666208527053	0.882456196980074
85	ENSG00000005189	258.338961768822	259.55479122903	196.939574028344	0.758759154842822	-0.398286076511912	0.226256282880475	0.321586977623641
86	ENSG00000005194	3328.39268663848	3311.31334792226	4190.89929180751	1.26563053733261	0.339856314916091	0.13281074320861	0.209197573229674
87	ENSG00000005206	3699.16486928851	3752.52369058323	1004.54439390499	0.267698348294469	-1.90131985734584	2.01249510821793e-11	1.77697731576331e-10
88	ENSG00000005238	2374.0970502755	2343.45516728892	3921.5121410977	1.67338901799192	0.742772872206362	0.000433468009860278	0.00138589680083178
89	ENSG00000005243	1408.91980303864	1426.68367476993	511.844280608623	0.358765078524617	-1.47888862684666	3.80361692152359e-07	2.05829336440041e-06
90	ENSG00000005249	657.750482094879	654.344677659397	829.743606086727	1.26805280827642	0.342614828010517	0.160414339286216	0.244112439416708
91	ENSG00000005302	1136.10144184586	1130.23667851085	1432.27199026341	1.26723191477957	0.341680574742925	0.131437053932237	0.207409563658694
92	ENSG00000005339	5336.65269223844	5322.90714319007	6030.80291918097	1.1329904424308	0.180135691065004	0.423414887665276	0.526252287952607
93	ENSG00000005379	387.239626599728	394.852255013113	2.801891723758	0.00709605096130183	-7.13876791406575	2.44775643905778e-30	7.57352683273357e-29
94	ENSG00000005381	9.02095329031853	9.17441364459986	1.27120539911137	0.13855985225384	-2.85141879805279	0.273703865174055	0.37405609550992
95	ENSG00000005436	957.125952106776	954.906862776225	1069.18996329961	1.11967983997007	0.163086268606268	0.445455136265641	0.54761777438925
96	ENSG00000005448	1005.41319321954	999.583041433413	1299.83585841897	1.3003780621918	0.378931122603484	0.137257513639823	0.215123646693157
97	ENSG00000005469	849.714579295747	852.891926552485	689.258542830468	0.808142885836137	-0.30731769985273	0.299521431686193	0.402225068355607
98	ENSG00000005471	560.882552732053	556.440258792583	785.218396675265	1.41114591237361	0.496867170198979	0.0937402807440332	0.156271746302353
99	ENSG00000005483	4644.33669967632	4622.76458518691	5733.72848139191	1.24032456676789	0.310717692866542	0.0929133946521253	0.15515109300329
100	ENSG00000005486	8470.6062168014	8550.37788182669	4442.13713302419	0.519525241389118	-0.944734250007623	0.00017591067812262	0.000607638487282783
101	ENSG00000005513	1717.67787459391	1731.51963314746	1018.66906763959	0.588309279397491	-0.765353302839505	0.031180826248119	0.0615242825500936
102	ENSG00000005700	1861.87412561333	1810.04342736444	4479.32438718263	2.47470547914139	1.3072568366809	1.66269334194009e-10	1.34224792441422e-09
103	ENSG00000005801	649.374980552176	651.157509123429	559.357287703911	0.859019945046633	-0.219236466101253	0.533730157471357	0.629580485588161
104	ENSG00000005810	3632.34183447161	3533.14138250389	8641.96465884159	2.44597193354237	1.29040784966597	1.98671995415956e-10	1.5890713451194e-09
105	ENSG00000005812	1671.52714829065	1656.99774534973	2405.26199680725	1.451578315998	0.537622410789209	0.0144123552005633	0.0315764351697851
106	ENSG00000005844	929.794156341398	948.140162336776	3.32085357482849	0.00350249225456704	-8.15740242438717	2.55946428202825e-48	1.9520031247995e-46
107	ENSG00000005882	2624.46197507001	2631.25691176645	2281.31767190012	0.867006814005325	-0.205884762924611	0.356047545162499	0.459917984189823
108	ENSG00000005884	18365.5638303576	18295.9603789151	21880.5381282037	1.19592181416285	0.258123073476937	0.0713388846541686	0.124322317661167
109	ENSG00000005889	1388.40388568419	1372.02065712349	2215.75692799951	1.61495886850928	0.691497421294835	0.00177332972229211	0.00491172975964163
110	ENSG00000005893	16297.5616625647	16308.5289576175	15743.7132623971	0.965366852112275	-0.0508508052026997	0.897060557450596	0.942898670964493
111	ENSG00000005955	2958.0987198117	2957.90568089498	2967.84718510595	1.00336099432622	0.00484075951350119	1	1
112	ENSG00000005961	32.3186938906214	32.6984586365295	13.1405742222639	0.401871365507845	-1.31519431000514	0.139069154100192	0.217636092061877
113	ENSG00000005981	191.693372679085	195.464108664828	1.27120539911137	0.00650352337211522	-7.26456275509085	5.82221095346463e-20	9.77224763830231e-19
114	ENSG00000006007	4153.09263635681	4081.83706639968	7751.49891919207	1.89902212976599	0.925256717660988	1.41565877205324e-05	6.0157425466707e-05
115	ENSG00000006015	1664.54933996382	1679.759250278	896.448869097511	0.533676995051016	-0.905961271758883	0.000740239330371298	0.00224978588371878
116	ENSG00000006016	513.518919798044	519.118439834574	230.74315795328	0.444490390337146	-1.16977586584988	0.000369628748061626	0.00119734558317081
117	ENSG00000006025	840.879369232318	849.230992924066	419.122372799074	0.493531649564455	-1.01878548901912	0.0004021953469272	0.00129176963845612
118	ENSG00000006042	5525.02516072949	5504.58660899598	6557.17202327191	1.19121970259415	0.252439521188288	0.324647941804043	0.428614594302745
119	ENSG00000006047	80.9122950736197	82.2371037162896	14.00945861879	0.17035447487452	-2.55338825021514	0.000163766859787974	0.000569917412121376
120	ENSG00000006062	1171.72405196964	1186.16867929335	442.270372122613	0.372856221752621	-1.42330867929385	6.24292793887142e-06	2.80169114641403e-05
121	ENSG00000006071	6.15017170145777	6.27195727970446	0	0	-Inf	0.197765569070919	0.28869035919391
122	ENSG00000006074	1046.51453672091	1057.28232414693	502.741271706551	0.475503335508978	-1.07247263370608	9.5705349341601e-05	0.000348545465914127
123	ENSG00000006075	432.305473020303	431.650376201622	465.387862363702	1.07815928821598	0.108570338890683	0.496029646819305	0.594765838182684
124	ENSG00000006114	2514.59237775165	2506.86546311015	2904.80156714757	1.15873851624399	0.212555040995413	0.348151064187342	0.451939690797713
125	ENSG00000006118	2825.71413671701	2848.81456888273	1659.14231234823	0.582397440139083	-0.779924080536822	0.00254691388977846	0.00679602608563597
126	ENSG00000006125	13593.0757762301	13265.7222876568	30124.4269491799	2.27084709719947	1.18323056842329	4.58280217053276e-09	3.18330836255675e-08
127	ENSG00000006128	2.90129268173542	0.796228705629333	109.207023475093	137.15534582338	7.09966704413428	2.98230815619999e-12	2.82555552626823e-11
128	ENSG00000006194	2215.08168944655	2228.56412744462	1534.21857054374	0.688433665269013	-0.538610446188648	0.0435071216924907	0.0821363821008421
129	ENSG00000006210	2738.11653234954	2785.5342620326	343.521183354625	0.123323266217504	-3.01948309003614	3.59369615644989e-21	6.51385523618364e-20
130	ENSG00000006282	6552.4710528199	6611.8056912757	3556.07181080197	0.537836708585405	-0.8947598690801	0.000469786632877987	0.00148905635500748
131	ENSG00000006283	34.6261339123464	35.1882477294805	6.23938614707168	0.177314488491689	-2.49561767020683	0.0134624140960228	0.0297525967519542
132	ENSG00000006327	2934.77943396623	2955.91613646459	1867.37595779873	0.631741859913587	-0.662592924934502	0.0358789129492062	0.0695887631212184
133	ENSG00000006377	66.8699098809441	68.1940665122499	0	0	-Inf	6.54191436233196e-10	4.96313997419152e-09
134	ENSG00000006432	445.790089616444	443.631128476431	554.8176271871	1.25062826202597	0.322653025131564	0.183532685021389	0.272230204466687
135	ENSG00000006451	3308.21607554736	3302.04344506909	3619.93391469975	1.09627083196176	0.132604257842061	0.504475934014671	0.60256655158239
136	ENSG00000006453	1928.63870416223	1938.59483231918	1425.85423223661	0.735509147381164	-0.443184810784036	0.0881506749963361	0.148452612082221
137	ENSG00000006459	921.448713755305	923.333343934328	826.274889714622	0.894882541763152	-0.160229761713113	0.753589573447961	0.820704669905769
138	ENSG00000006468	2931.01029279873	2909.61877814076	4011.2817830261	1.37862795399929	0.463233173792378	0.0234656908323368	0.0482846019233071
139	ENSG00000006530	2159.34628323309	2170.25090895895	1608.66268407745	0.741233503203145	-0.432000003305421	0.1107347444845	0.179911195987867
140	ENSG00000006534	2285.53567983668	2318.04378650757	643.876292956706	0.277767096853156	-1.84805238116264	7.33238753520405e-11	6.15151701771396e-10
141	ENSG00000006555	354.85738947522	361.88426847473	0	0	-Inf	7.01472080831832e-33	2.54471436499815e-31
142	ENSG00000006576	1500.3503525709	1478.35516068696	2611.10754270971	1.76622479641251	0.820668973807559	0.000294972300625208	0.000973524296748995
143	ENSG00000006606	8.198980891017	8.36133694826486	0	0	-Inf	0.0967494172803264	0.160508526327614
144	ENSG00000006607	4406.70442160096	4395.66224279254	4964.33445142566	1.12937122490827	0.175519778674629	0.50230465181416	0.600633211079114
145	ENSG00000006625	2611.26795211011	2624.36456316921	1949.88909362516	0.742994750420823	-0.428576077351756	0.102025219695089	0.167724934155238
146	ENSG00000006634	700.160079105468	684.864276134697	1472.5981291294	2.15020432579809	1.10447376019114	1.08686369268206e-06	5.47694468628792e-06
147	ENSG00000006638	446.489347161606	450.146566709921	261.799759971702	0.581587819018974	-0.781931041628738	0.00969394166895381	0.0223028209007076
148	ENSG00000006652	2164.10015295278	2191.03381543611	803.950197544478	0.366927334430235	-1.4464337120288	9.42099072800094e-07	4.79936916325095e-06
149	ENSG00000006695	840.360905245321	838.228226684946	948.061172544232	1.13102988227163	0.177637046423738	0.459337136821404	0.561060716479941
150	ENSG00000006704	2001.16500238183	2009.74523687249	1567.86316060352	0.780130303004664	-0.358212981427537	0.132330743468673	0.208554850869692
151	ENSG00000006712	4086.11976137823	4113.67573592004	2694.54304701724	0.655020769743435	-0.610387441778059	0.0158215096251459	0.0342751192319501
152	ENSG00000006715	4193.91589469338	4158.57622194812	5978.56936832904	1.43764813947027	0.523710623234454	0.0198354101489947	0.0417063283285955
153	ENSG00000006740	118.786086981665	120.838009037353	15.1640231694162	0.12549050824504	-2.99434984804737	4.96524650479886e-07	2.63711106871653e-06
154	ENSG00000006744	5389.19014399948	5384.82138458735	5609.81249431236	1.04178246475714	0.0590540590175128	0.843795764463148	0.896522258523455
155	ENSG00000006747	3020.33776890905	3061.18439068738	957.583369103342	0.312814664812896	-1.67661994682997	3.08955150343194e-09	2.18980358326129e-08
156	ENSG00000006756	2766.50098154087	2805.95840671701	773.901010145747	0.275806301438094	-1.85827267592657	1.43562048328731e-10	1.16870440279597e-09
157	ENSG00000006757	1110.83797695735	1118.97056290881	700.142386408609	0.625702238840456	-0.676451828698531	0.0165827188884783	0.0357194695489453
158	ENSG00000006788	31.2112059239229	31.8292496055848	0	0	-Inf	3.25417238634592e-05	0.000130301778251552
159	ENSG00000006831	8401.73609494633	8362.89718547956	10363.1010230181	1.23917594503152	0.309381043816803	0.155358565984669	0.238197219682289
160	ENSG00000006837	98.4414037986549	99.3154897019529	54.3000656821078	0.546743170124449	-0.871064801541989	0.0982384180601758	0.162544573602104
161	ENSG00000007038	200.649406137399	204.504247739693	5.97990522153643	0.0292409829508679	-5.09586438072421	2.5238794453098e-16	3.3450379863829e-15
162	ENSG00000007047	2727.22415156055	2733.99296012103	2385.39931925586	0.872496511165215	-0.196778732430066	0.418420175149274	0.521410989843702
163	ENSG00000007062	207.164714080813	210.602980516766	33.5322590651756	0.159220249318865	-2.6509042682133	1.38291402402113e-08	9.03146329941708e-08
164	ENSG00000007080	5270.03351942993	5330.84821524624	2198.89138070606	0.412484334935146	-1.27758876423319	1.50111515760547e-06	7.41545201814841e-06
165	ENSG00000007129	40.6213343127933	41.4257171704724	0	0	-Inf	1.68554043524455e-06	8.27011873071549e-06
166	ENSG00000007168	7053.98137384298	6955.74478584024	12014.9290679817	1.72733897489172	0.788551226704426	0.000136481602550233	0.000482691476517658
167	ENSG00000007171	64.2762624115882	65.2539202366914	14.9045422438809	0.228408380520567	-2.13031250936326	0.00279930513151539	0.00740418732411712
168	ENSG00000007174	268.300426054037	273.53496010908	3.95645627438418	0.0144641704036896	-6.11137261028911	4.76396436757054e-23	9.6849947466362e-22
169	ENSG00000007202	12623.2037811993	12238.1307401602	32069.3923536728	2.62044858275905	1.38981380135275	2.54150418076444e-12	2.42820708962927e-11
170	ENSG00000007237	27833.251125784	28103.4626793495	14187.5676707267	0.504833437523403	-0.986120624837164	0.000206828620890107	0.000705056600637237
171	ENSG00000007255	1435.15898105566	1457.09479562055	327.400345528875	0.224693922806472	-2.1539669897533	7.25590615521325e-13	7.27067999410016e-12
172	ENSG00000007264	273.99125004076	275.659389755648	189.750194438938	0.688350194082407	-0.538785380643759	0.233111937733986	0.329339111250978
173	ENSG00000007306	5.95150915222526	6.06936081860596	0	0	-Inf	0.223609193095873	0.318680997537209
174	ENSG00000007312	293.926772437747	280.313093256518	981.417571089794	3.50114780472165	1.80782796797546	5.69987551322770e-12	5.27946921205675e-11
175	ENSG00000007314	23.1714948776442	23.6303363603698	0	0	-Inf	0.00057380350045483	0.00178875543233696
176	ENSG00000007341	875.753209148063	878.096102973004	757.437070988541	0.862590174838559	-0.213252811451644	0.523190531895465	0.619613995796831
177	ENSG00000007350	949.758587712593	967.975928355235	29.782885259197	0.0307682085749833	-5.02241574204817	3.3262649324065e-32	1.15217753296094e-30
178	ENSG00000007372	128.26482913408	129.971444081022	42.0807743134997	0.32376938342908	-1.62696152821973	0.000900538355588461	0.0026835075892624
179	ENSG00000007376	2299.65257667182	2311.26781337996	1713.08312291077	0.741187634333721	-0.432089282645543	0.0752979278666898	0.130169396377709
180	ENSG00000007384	3703.54126953342	3718.70140397542	2937.95448021227	0.790048503779167	-0.339986866896878	0.247258073321676	0.345065642449207
181	ENSG00000007392	2352.6581151183	2379.42547109634	1000.90663822727	0.42065055215455	-1.24930585689519	8.23857829061931e-06	3.63537197689432e-05
182	ENSG00000007402	131.222906575752	133.596619439191	11.350406972082	0.0849602858195706	-3.55706757017475	3.04479397350032e-09	2.16160482337531e-08
183	ENSG00000007516	829.329055803124	837.516213233882	415.877605549827	0.496560662323191	-1.00995811955698	0.000743589217295731	0.00225865116510126
184	ENSG00000007520	3256.83030767545	3284.18427365849	1875.45502553191	0.571056575775725	-0.808294411387285	0.0012219298953621	0.00352133437860234
185	ENSG00000007541	3608.04654953435	3589.78350816625	4530.33013862372	1.26200650493766	0.335719346625621	0.232654331755142	0.328817281775637
186	ENSG00000007545	915.55290275872	920.453189640854	668.08841521095	0.725825520221868	-0.462305311629967	0.112598771407952	0.182421283551751
187	ENSG00000007866	1391.5680790519	1397.92728560231	1070.42814825616	0.765725198499827	-0.385101360560048	0.127769894774626	0.202517146658153
188	ENSG00000007908	167.204765041335	170.515750487698	0	0	-Inf	3.47364768541206e-20	5.92177467834006e-19
189	ENSG00000007923	4222.81321433479	4228.12385372019	3954.62592537218	0.935314589210208	-0.0964764037281806	0.728023431205909	0.798687255183277
190	ENSG00000007933	115.998743779877	118.295748607201	0	0	-Inf	2.27348477173722e-15	2.81439503090755e-14
191	ENSG00000007944	2237.82071197372	2266.82274524628	773.218031709288	0.341102114548123	-1.55172439640443	2.15286521884443e-08	1.37327423583074e-07
192	ENSG00000007952	23.8638327639428	23.9377264044689	20.1322039173765	0.841024062904238	-0.249781016242876	0.97327064773643	1
193	ENSG00000007968	705.257350746556	693.010516922477	1323.72245886255	1.91010443065271	0.933651516515562	0.00027031314586993	0.000899882295306368
194	ENSG00000008018	6471.9036807444	6465.66262137949	6787.07717867221	1.04971100042089	0.069992189178354	0.644225472369423	0.727858138950518
195	ENSG00000008056	67.3144679575033	68.2973240608385	17.680234739074	0.258871558764509	-1.9496916243706	0.0076863881139214	0.0181779001881777
196	ENSG00000008083	3800.32133299293	3800.09150651524	3811.92757011591	1.0031146785756	0.00448654787914921	0.692773358615832	0.768804360577669
197	ENSG00000008086	55.5782332180938	50.9459844139646	289.506797826617	5.68262251003362	2.50655688202821	9.8716028789664e-10	7.35030025384187e-09
198	ENSG00000008118	226.631350889278	231.088789791548	1.53068632464662	0.00662380172585338	-7.23812479621634	1.84599383157408e-22	3.63663573330413e-21
199	ENSG00000008128	161.492653791782	164.273627396154	21.0534867710323	0.128161087721408	-2.96396979761782	1.01754530948071e-08	6.75162409239007e-08
200	ENSG00000008130	5423.74869552833	5433.39559964109	4936.58003783384	0.908562600919383	-0.138342173796699	0.482534434506165	0.582492385809977
201	ENSG00000008196	457.998784315779	461.521742457047	280.089398181767	0.606882346843788	-0.720511239159335	0.0189036959298216	0.04004101842923
202	ENSG00000008226	1034.15202110668	1040.31297036438	723.024083592614	0.695006314627958	-0.524902009078478	0.0689776039710362	0.120983312781692
203	ENSG00000008256	14178.0572553439	14251.9321749148	10447.3738170122	0.733049644693154	-0.448017188851176	0.0534897387690255	0.0978999969344252
204	ENSG00000008277	202.589767492903	201.768433645723	244.067126775498	1.20963979531132	0.274577507927156	0.499921427236347	0.5983200241073
205	ENSG00000008282	6109.88778262626	6124.34900198418	5379.59620505158	0.878394781765163	-0.187058611063243	0.515008418499854	0.611952283710614
206	ENSG00000008283	2464.32720475561	2488.25003261649	1256.22439778082	0.504862606777444	-0.986037268388658	0.000183257746053616	0.000630928166620443
207	ENSG00000008294	7202.89772266856	7165.64222491976	9084.30035898299	1.2677580144025	0.342279394737575	0.0862874971746826	0.145974626333328
208	ENSG00000008300	495.543516603572	502.475478452499	145.479443232784	0.28952545839814	-1.78823788280448	2.40832869777509e-07	1.33765837785493e-06
209	ENSG00000008311	659.771740775335	644.480832231463	1431.96262224086	2.22188550943059	1.15178447863868	9.21455263385918e-07	4.70430957817477e-06
210	ENSG00000008323	94.9150161474342	96.2774499495831	26.1121091389129	0.271217290783946	-1.88247893804632	0.00177436743899042	0.00491303884407508
211	ENSG00000008324	801.350819033817	807.214387398412	505.240616621757	0.625906357108063	-0.675981265591189	0.0209593744988156	0.0437872138608417
212	ENSG00000008382	1314.12846792886	1323.99572228056	815.832123168198	0.616189395055555	-0.698554241838916	0.00599732515483159	0.0146017205277207
213	ENSG00000008394	1100.97909057742	1108.84923464927	703.536814948906	0.634474726558688	-0.656365397479202	0.032353381749858	0.0635829759027686
214	ENSG00000008405	878.132790962385	881.212970596744	722.583719427238	0.819987612004752	-0.286325980564338	0.320777386500523	0.424885058505643
215	ENSG00000008441	5877.15112854567	5908.13252073146	4312.59082316331	0.729941450708928	-0.454147346181621	0.0507461840179797	0.0936010690715625
216	ENSG00000008513	4623.82919900189	4655.69684260233	3014.51319717939	0.647489151268366	-0.6270720743545	0.0156561133607421	0.0339704188327291
217	ENSG00000008516	207.003493644307	210.32477307113	39.2788825897417	0.186753476617127	-2.42079299430069	1.13518447086937e-07	6.62690612213198e-07
218	ENSG00000008517	1441.90455597202	1470.19408352989	13.283414299314	0.00903514335156408	-6.79023679359435	7.3560812863377e-50	5.94020644555871e-48
219	ENSG00000008710	4308.31203720129	4313.86376228388	4027.94992053051	0.933722097518908	-0.0989348684955944	0.588352649105079	0.679116791901924
220	ENSG00000008735	1553.06689625773	1579.88441618886	198.782139735655	0.125820685170865	-2.99055897123758	6.54868883695072e-20	1.09563470772409e-18
221	ENSG00000008838	5341.06297908198	5338.73399115935	5458.67686917493	1.02246653948562	0.0320536313254229	0.933219859238971	0.974348474442802
222	ENSG00000008853	3428.55738496472	3416.89136022716	4017.69163421147	1.1758324191918	0.233682460490072	0.330084962647119	0.433774273664663
223	ENSG00000008869	1626.61247390918	1619.00984594099	2010.54518630283	1.24183629354908	0.312475001214218	0.165057666039107	0.24986645985479
224	ENSG00000008952	4264.26604495949	4249.98634639793	4985.39082231789	1.17303690317576	0.230248400571196	0.236652137441263	0.333239631856636
225	ENSG00000008988	34076.0025472052	34341.8804843729	20649.1667202346	0.601282353470157	-0.733885476174887	0.00392691560712172	0.0100348525306707
226	ENSG00000009307	21414.2534741649	21309.5156657637	26703.5127984224	1.25312621916249	0.325531735161636	0.107372129012839	0.175321600165387
227	ENSG00000009335	6122.36672380189	6052.44335703858	9653.4967453489	1.5949751490235	0.673533945833492	0.00102814731326728	0.00301519747829441
228	ENSG00000009413	2581.49983860679	2557.73789085022	3781.47820031361	1.47844633097123	0.564081873186348	0.0169099391552686	0.036331296786398
229	ENSG00000009694	49.3456830210275	50.2347219145748	4.44921889688981	0.0885685981193606	-3.49706090597912	0.000205305626894694	0.000700364460671502
230	ENSG00000009709	6.32010755149081	6.42753376785516	0.895083625090934	0.139257708698063	-2.8441709038201	0.364436711595822	0.468325503697779
231	ENSG00000009724	77.6264785658253	77.9209011253364	62.7581393105115	0.805408284608574	-0.312207782645621	0.555921911866891	0.649908620287039
232	ENSG00000009765	23.0340635752577	23.4724592178353	0.895083625090934	0.0381333552136205	-4.71280271569748	0.00231122206203367	0.00624247748203626
233	ENSG00000009780	550.428406104405	549.349441651747	604.916110963628	1.10114995137668	0.139010944267376	0.560594619840989	0.654052132282722
234	ENSG00000009790	395.34297671032	400.465185218268	136.671447058925	0.341281719619233	-1.55096495475761	1.27328469620025e-05	5.45875817406164e-05
235	ENSG00000009830	2247.55801837025	2256.75621067542	1783.04930695891	0.790093896063882	-0.339903979146917	0.175286516667487	0.262456843526869
236	ENSG00000009844	1813.90039919588	1795.35114789672	2750.63758980341	1.53208891365114	0.615500025436054	0.00478970142676576	0.0119676005665611
237	ENSG00000009950	57.9866819715942	59.1349330997445	0	0	-Inf	9.20494324073194e-09	6.13890397719282e-08
238	ENSG00000009954	7215.19579416827	7154.31426958807	10289.7127854684	1.43825283566427	0.524317314647491	0.0122536445690769	0.0274156640328729
239	ENSG00000010017	2942.99305926218	2921.0834566646	4049.4279904399	1.38627603439433	0.471214554589985	0.0265835316636506	0.0537460860695294
240	ENSG00000010030	326.664741833787	331.91578753522	61.4869339114001	0.18524859684439	-2.43246547993146	1.00374262298992e-09	7.46311825411802e-09
241	ENSG00000010072	732.277303463543	726.421039613206	1028.01862790554	1.41518289235251	0.500988513014265	0.039214169024435	0.0750695905074743
242	ENSG00000010165	3262.34401668867	3249.63086053814	3904.35840229004	1.20147751232381	0.26480964625177	0.225294429021131	0.3204992959999
243	ENSG00000010219	841.567119181616	846.578962364205	588.469038460875	0.695114176730168	-0.524678126154316	0.0623024454791723	0.111288500577541
244	ENSG00000010244	6529.46235071246	6509.78877259374	7522.97804570766	1.15564088306205	0.208693148083674	0.30806769882835	0.411393087678673
245	ENSG00000010256	14350.5579787402	14319.7909661678	15904.2921136469	1.11065113668367	0.151405727245729	0.49113385062836	0.590645224454545
246	ENSG00000010270	2092.40281756129	2081.9181395864	2621.87905529325	1.25935741921828	0.332687793584118	0.122127299265945	0.195102979527999
247	ENSG00000010278	10155.5911060411	10144.5367943172	10713.8338480979	1.05611858533546	0.0787718355203366	0.631501748140388	0.71696091654678
248	ENSG00000010282	1458.52530802271	1487.38927286227	0.895083625090934	0.000601781686490501	-10.6984721765195	1.51081170046923e-61	2.03126296821335e-59
249	ENSG00000010292	5923.55287596102	5807.55076221049	11781.6596203625	2.02867957642752	1.02054101393419	2.6389671825389e-06	1.26204952369201e-05
250	ENSG00000010295	2376.22378703769	2390.40959749496	1659.84035894536	0.694374872274945	-0.526213353758552	0.0226582678498617	0.0468746510412391
251	ENSG00000010310	72.8414068638708	72.7816691976133	75.8581590098714	1.04227011892108	0.0597292207311273	0.614215876800141	0.701857211713751
252	ENSG00000010318	402.522183576586	399.065062705735	577.106787554567	1.44614711105421	0.532214319642424	0.0624350672959809	0.111487222583766
253	ENSG00000010319	293.028226949609	298.744972472405	4.33257804840462	0.0145025973577005	-6.10754488543106	8.65661361241894e-24	1.84318737022631e-22
254	ENSG00000010322	4768.76299854197	4805.89062327794	2893.8179493754	0.602139785570404	-0.731829650196423	0.00383268326164071	0.00982678438153688
255	ENSG00000010327	2915.85463070295	2958.69427217325	752.45273645247	0.254319191925082	-1.97528775731712	2.70660456622243e-12	2.57839177869904e-11
256	ENSG00000010361	1701.2777308555	1707.74642417958	1374.6087179898	0.804925543117547	-0.313072757055282	0.180090984254154	0.268325896395584
257	ENSG00000010379	4.88336987155823	4.9497596447644	1.53068632464662	0.309244576403968	-1.69317980175108	0.750181472268788	0.817573364859683
258	ENSG00000010404	4200.03502193216	4235.21485089484	2423.45365931705	0.572215045667639	-0.805370662894358	0.00334867089041178	0.00871255689123296
259	ENSG00000010438	375.913735031527	381.398979378696	98.9088954994911	0.259331830569172	-1.94712880043568	1.02374171758742e-06	5.18792601900772e-06
260	ENSG00000010539	518.157817096085	520.468315061103	401.477669862677	0.771377734714829	-0.37449059071494	0.257168392500625	0.355763516012054
261	ENSG00000010610	2060.17751289858	2089.23747466176	592.649443858117	0.283667821894716	-1.81772558835633	2.03855758912983e-10	1.62903485285764e-09
262	ENSG00000010626	645.805967124963	650.897381730487	388.689529545982	0.597159460854806	-0.743811865799511	0.0116720323438253	0.0262381814723775
263	ENSG00000010671	272.829134626356	278.039551553631	9.70307979895022	0.0348981997155846	-4.84070357535668	1.27808097552744e-19	2.09398153798255e-18
264	ENSG00000010704	604.931654715483	603.67381237221	668.452693050745	1.10730775354322	0.147056245430496	0.556383677141214	0.650361004341412
265	ENSG00000010803	2383.3506901289	2383.26839906989	2387.50638860893	1.00177822587699	0.00256315939094865	1	1
266	ENSG00000010810	5419.31410142764	5413.43207315793	5716.35652904795	1.0559579305321	0.0785523587288396	0.61583792892649	0.703371751989737
267	ENSG00000010818	1440.45172356618	1378.10154400495	4589.13579140848	3.33004183281868	1.73554030090644	1.24193297759772e-18	1.90661199850979e-17
268	ENSG00000010932	198.352792334483	202.280570400513	0	0	-Inf	8.96548785249011e-23	1.79605852270737e-21
269	ENSG00000011007	4396.47518785643	4368.52112513062	5808.15535551007	1.32954727449931	0.410935075783896	0.0549804834115945	0.100150565599876
270	ENSG00000011009	6414.42904280823	6450.72465450399	4581.50065217239	0.710230384577571	-0.493641012842059	0.0426960072443902	0.0807850554633224
271	ENSG00000011021	1651.13345770445	1660.46510399399	1179.88532008267	0.710575198024118	-0.492940761287274	0.0496040975746471	0.0918114498351917
272	ENSG00000011028	2867.34046161503	2902.57892021916	1087.79830210634	0.374769586635116	-1.41592421497194	1.08906422768897e-06	5.48591391479554e-06
273	ENSG00000011083	6.93142076516859	7.03091804569338	1.90680809866706	0.271203288997947	-1.88255342012898	0.614504076942785	0.702155773377958
274	ENSG00000011105	3873.43595534364	3919.09755679614	1567.52508199229	0.399970926795131	-1.32203295811951	7.19278262152755e-07	3.73426252223931e-06
275	ENSG00000011114	1422.18087034037	1390.46248544784	3023.95930741292	2.17478669080307	1.12087390431213	2.2966487480611e-07	1.28135805980059e-06
276	ENSG00000011132	985.935390416903	991.590223186912	700.366335531467	0.70630621314572	-0.501634307411265	0.0570328652417967	0.103319087658132
277	ENSG00000011143	935.216410860478	943.645977262207	509.523307573145	0.539951761413132	-0.889097570349517	0.00156612621528836	0.00440091252675785
278	ENSG00000011198	696.840377115751	699.324949007071	571.369496604113	0.817030047927457	-0.29153895752157	0.372521776060575	0.47633289858227
279	ENSG00000011201	183.970713646336	186.780415415303	42.0807743134997	0.225295431643269	-2.15011003480901	2.7998354635082e-06	1.33238657899443e-05
280	ENSG00000011243	3065.13139471023	3099.62220204663	1323.34562422219	0.426937716263745	-1.22790247701221	1.07258605066179e-05	4.64799168622885e-05
281	ENSG00000011258	806.866882388503	810.746974803845	610.922215413729	0.75353005857535	-0.408263032310909	0.155978623380448	0.238783333350877
282	ENSG00000011260	2369.9614217568	2373.59191546735	2186.62148937409	0.921228908442569	-0.118368410838287	0.722192237142513	0.79376933636965
283	ENSG00000011275	4123.25197469927	4152.78314750948	2631.92774778377	0.633774424114152	-0.657958653766427	0.00935927352999003	0.0216205766967257
284	ENSG00000011295	2624.90058143048	2609.19569295713	3417.99744933477	1.30998125535804	0.389546168254728	0.0656352363704463	0.11602601628264
285	ENSG00000011304	16573.0409791899	16510.1569122133	19748.6863615087	1.19615376561925	0.258402859968437	0.263017714930871	0.362307423213199
286	ENSG00000011332	101.613026416837	101.644179966048	100.039772181666	0.984215448588219	-0.0229539331981205	1	1
287	ENSG00000011347	198.992905178745	202.610737192354	16.2923884914775	0.0804122659896836	-3.63644060462985	1.44217689595809e-11	1.28955433586818e-10
288	ENSG00000011376	1776.20590527818	1749.26460354768	3136.74164266815	1.7931773365256	0.842518170791257	7.61585161490563e-05	0.000282807883928792
289	ENSG00000011405	2189.10695286229	2135.60930007656	4890.73841854122	2.29009042916506	1.19540456737557	5.46412587233269e-09	3.74365104092602e-08
290	ENSG00000011422	2177.18637748125	2170.59477055685	2510.06252716322	1.15639388853742	0.209632889403163	0.0781574760121237	0.134267367899903
291	ENSG00000011426	3134.93331167656	3000.12987605027	9942.50681080438	3.31402546608879	1.72858468875696	3.63114073216935e-18	5.42756697519617e-17
292	ENSG00000011451	4263.87868743144	4269.88996798708	3960.30901937173	0.927496738572566	-0.108585886203471	0.599569177952526	0.689044891986947
293	ENSG00000011454	2156.16931635967	2139.96873497191	2974.29867644166	1.38987950049686	0.474959809875878	0.0290519893668071	0.0579446319145248
294	ENSG00000011465	5101.0012362818	5201.88016159588	6.61550792109212	0.00127175323451945	-9.6189655211718	1.17339999695317e-79	3.55881303727089e-77
295	ENSG00000011478	2214.19977664198	2231.73060985551	1328.89269935869	0.595453901779268	-0.747938271514531	0.00391934597995782	0.0100168670607503
296	ENSG00000011485	3923.81592300908	3882.51859559106	6009.33095761924	1.54779193187725	0.630211544464026	0.00491191605241017	0.0122377979171855
297	ENSG00000011523	1508.94187174409	1510.08343959025	1451.29269551318	0.961067883710437	-0.0572897575058667	0.834328173079356	0.888743842948168
298	ENSG00000011566	1408.73945790646	1350.43930372819	4352.89724390949	3.22331942790199	1.68854716519395	1.76209695162675e-18	2.67680691842053e-17
299	ENSG00000011590	24.4649146457985	24.9190577808708	1.53068632464662	0.0614263323319414	-4.02499894491478	0.00395115733792012	0.0100908681920073
300	ENSG00000011600	2127.51815302183	2169.6472253589	0	0	-Inf	3.39140345293377e-71	7.19170538722532e-69
301	ENSG00000011638	1322.00512472666	1328.5694096508	990.50873605764	0.745545342879738	-0.423631997296887	0.0921833973785271	0.154178874884522
302	ENSG00000011677	308.265168920551	314.369429691255	0	0	-Inf	2.38736176302557e-30	7.41304248392809e-29
303	ENSG00000012048	1141.2391485864	1093.48322726497	3552.91317531876	3.24917025403796	1.70007134176554	1.30079593166629e-15	1.63906571428269e-14
304	ENSG00000012061	5890.85511471131	5829.79187104321	8974.54891995044	1.53942869976669	0.622395049016301	0.000612351034458541	0.0018960057017785
305	ENSG00000012124	849.103055017294	862.385864229891	178.321189781161	0.206776568561223	-2.27385538281175	7.73586162792082e-11	6.47543256871177e-10
306	ENSG00000012171	7221.83895306254	7356.3712916314	427.955855335157	0.0581748580066914	-4.10346040547272	9.70850957788956e-32	3.25484646940994e-30
307	ENSG00000012174	1767.5066464308	1739.1054244481	3201.76835655701	1.84104328095755	0.88052354330317	3.45975984824018e-05	0.000137646302809104
308	ENSG00000012211	4324.99883678963	4360.1005948127	2552.36005662449	0.585390176470029	-0.772529559043135	0.00417213981086744	0.0105971294855249
309	ENSG00000012223	501.842512821891	511.724505318883	2.801891723758	0.00547539094695492	-7.51282230677987	2.93073057206245e-35	1.20192209923121e-33
310	ENSG00000012232	4920.41633988696	4838.44968234134	9059.73254594088	1.87244533698588	0.904923602149715	4.18005143693179e-05	0.000163215990463311
311	ENSG00000012660	4675.72696487737	4625.8185404667	7196.10239761643	1.55563871229813	0.637507042009733	0.00337626849142784	0.00877036261945149
312	ENSG00000012779	352.682815685245	359.666633817626	0	0	-Inf	7.57792313688498e-33	2.74140040470695e-31
313	ENSG00000012817	964.543622072253	952.050924548511	1595.42484702127	1.67577679500481	0.744830002149309	0.00188714814422598	0.00519169761057339
314	ENSG00000012822	3515.55304167805	3553.36231942077	1606.18451567058	0.452018221415824	-1.14554716424604	2.7940397306383e-05	0.000112934973336803
315	ENSG00000012963	2215.35086160205	2191.51353489917	3419.13586009729	1.56017099855812	0.641704160659265	0.00390910764717927	0.00999424179194048
316	ENSG00000012983	1838.64871704419	1826.74164923047	2439.95564163705	1.33568731115585	0.417582307629031	0.0435778561206129	0.0822461086247428
317	ENSG00000013016	1246.70669231598	1250.2817927093	1066.16412245299	0.852739061442031	-0.229823751181257	0.507479947753262	0.60516038711683
318	ENSG00000013275	6167.66626372284	6188.22901470522	5129.24733911234	0.828871608811438	-0.270779447540509	0.304245752800579	0.407457484611702
319	ENSG00000013288	4622.73126045238	4649.15583299372	3288.29034711496	0.707287616340781	-0.499631093021708	0.0329231101060952	0.0645421631640196
320	ENSG00000013293	22.269532199119	22.6321673659454	3.95645627438418	0.174815615774274	-2.51609403250962	0.0406988458267418	0.0774343858559272
321	ENSG00000013297	391.534378065514	391.850871360201	375.551466683832	0.958404061678388	-0.0612940726633648	0.656413113272696	0.737856543418882
322	ENSG00000013306	9453.81353891038	9466.26733348583	8824.89691285016	0.932246745412853	-0.101216239504089	1	1
323	ENSG00000013364	14306.9704224812	14432.8417068496	7950.47056187534	0.550859679844072	-0.860243226135416	0.0008395319928553	0.00252159292603003
324	ENSG00000013374	4574.80517675727	4615.84167859203	2502.46183410237	0.542146375103943	-0.883245674809532	0.000827859540273057	0.00248965389267378
325	ENSG00000013375	1735.36392154802	1713.22496399434	2853.38127800857	1.66550297711982	0.735957932860755	0.000506018587620098	0.0015940196643593
326	ENSG00000013392	205.821400397881	204.957243645472	249.461316394495	1.21713832581592	0.283493137343567	0.341936731821606	0.445790807377638
327	ENSG00000013441	2509.95046477431	2542.80353006047	850.870667823227	0.334619115383639	-1.57940823205304	6.57887742668656e-08	3.96023216986535e-07
328	ENSG00000013503	673.304129406166	667.968235788085	942.766757119268	1.41139459424589	0.497121389476961	0.0385739024125651	0.0740231825063961
329	ENSG00000013523	1690.22384346785	1699.56797491527	1218.3452053729	0.716855826512993	-0.480245100492354	0.0611910869185697	0.10964121179481
330	ENSG00000013561	3617.26889834644	3596.62438368581	4659.81688870822	1.29560843491053	0.373629765777365	0.0742408722355553	0.128606274192733
331	ENSG00000013563	2773.68739695027	2784.28458266384	2238.52951841537	0.803987326709857	-0.314755334573885	0.210476724710517	0.303861427498999
332	ENSG00000013573	1154.64743152939	1159.08287996789	930.657285385146	0.802925572855436	-0.31666183148949	0.191679793566308	0.282079894808734
333	ENSG00000013583	2667.54263539455	2664.48025997227	2822.1925942199	1.05919065591023	0.082962299981115	0.777970640708313	0.841634517693693
334	ENSG00000013588	2059.57841896444	2041.25115977638	2985.10500796154	1.46238986499269	0.548327977029778	0.00401679029570659	0.0102404399650977
335	ENSG00000013619	1865.24376964381	1874.71217520551	1387.08928877771	0.739894532677079	-0.434608456615727	0.12303447536473	0.196311752672554
336	ENSG00000013725	353.461372283205	360.134638510653	16.4614277970924	0.0457090933134594	-4.45137498787826	1.72786051972119e-20	3.01255253582137e-19
337	ENSG00000013810	2536.50317527525	2513.59642321085	3693.2941545271	1.46932662714777	0.55515513856718	0.0259088162651476	0.05259394930686
338	ENSG00000014123	1299.68245695242	1292.00848703273	1687.21793789682	1.30588765850272	0.385030791607015	0.0778198140973637	0.133837149617667
339	ENSG00000014138	1316.54143375854	1293.69206066466	2470.43477499961	1.90960032152503	0.933270714443159	5.72235418162303e-05	0.0002178922103931
340	ENSG00000014164	2636.80888369098	2661.96067530894	1366.6434069839	0.513397293829403	-0.961852403549781	0.000207411020061988	0.00070689946900259
341	ENSG00000014216	11580.1142305958	11522.5693698888	14486.1296963015	1.25719613666699	0.330209743889501	0.176281548180957	0.263734749409425
342	ENSG00000014257	282.570280790028	284.562733649662	181.951411378541	0.63940702651019	-0.64519349675625	0.225896553950541	0.321198201956605
343	ENSG00000014641	9633.18470005566	9599.67677415775	11325.3349579001	1.17976211328155	0.238495984512687	0.244688657441687	0.342301649345751
344	ENSG00000014824	3115.31569734303	3075.14035379528	5144.17054650444	1.672824637144	0.742286215021789	0.000395975714806247	0.00127414687506678
345	ENSG00000014914	549.144889612093	552.110049132758	399.404333818509	0.723414352710812	-0.467105873200975	0.109740007172661	0.17854973318562
346	ENSG00000014919	1800.98919138035	1767.16071594149	3509.32720104284	1.9858562774655	0.989761214361349	4.60833515246888e-06	2.11730149342691e-05
347	ENSG00000015133	495.525676392269	504.640687223777	35.217629401098	0.0697875345621532	-3.8408868242768	1.79741346325333e-18	2.72886701758071e-17
348	ENSG00000015153	474.280404320189	470.875690692856	646.218442500522	1.37237588449228	0.456675680068924	0.078623019617029	0.134919873971753
349	ENSG00000015171	2637.13870792197	2596.51108059386	4688.83388799138	1.80582086594407	0.852654787264011	7.87819925097847e-05	0.000291553733063665
350	ENSG00000015285	552.095324683608	563.010180942192	0.895083625090934	0.0015898178317007	-9.29692282000691	2.17364543580589e-40	1.16417235938655e-38
351	ENSG00000015413	42.1891675461336	43.0245966064531	0	0	-Inf	1.19338810214455e-06	5.97908987096354e-06
352	ENSG00000015475	1134.73313907647	1131.49668290072	1298.1741759515	1.14730709826164	0.198251607429269	0.435449342411779	0.538209031802418
353	ENSG00000015479	11655.4139584462	11563.2232194193	16311.0462793085	1.4105968526073	0.496305725816571	0.0148009642088516	0.0323571829234327
354	ENSG00000015520	8.71484422677976	8.87482920751687	0.635602699555687	0.0716185838277698	-3.80352219841108	0.180761046949057	0.268986215630549
355	ENSG00000015532	2284.55774168022	2287.68285479034	2126.73952961915	0.929647885923444	-0.105243711380526	0.66119376387865	0.741600384573074
356	ENSG00000015568	38.698302800042	38.9870838570661	24.1148594203255	0.618534576957206	-0.693073848739282	0.361046717739635	0.465264954430901
357	ENSG00000015676	7962.97617674229	8013.93392125984	5389.61007860577	0.672529887513533	-0.572329711813728	0.0191307181197608	0.0404332323732048
358	ENSG00000016082	26.6785901395077	27.2068790531614	0	0	-Inf	0.000145208395609722	0.000510578401548715
359	ENSG00000016391	101.251320888322	101.731527645986	77.0008796262719	0.756902814771701	-0.401820022744815	0.448325202474174	0.550393780294355
360	ENSG00000016402	78.5241802881354	80.0791145512668	0	0	-Inf	3.10246287130435e-11	2.69648580713866e-10
361	ENSG00000016602	84.4616260838993	86.1341335311053	0	0	-Inf	6.00968314890299e-12	5.55656028262449e-11
362	ENSG00000016864	3208.73783261785	3226.24947038758	2324.40012524674	0.720465093162031	-0.472999561977958	0.0657612421052376	0.116195043218008
363	ENSG00000017260	5153.78457303015	5106.99698484618	7516.55777632075	1.47181558920524	0.557596920575878	0.00841128675397316	0.0196905037160189
364	ENSG00000017373	513.661631841223	522.891729151268	47.5417176839656	0.0909207681696037	-3.45924631655389	1.5038842086812e-17	2.1588228847018e-16
365	ENSG00000017427	233.28504402683	237.497925593302	20.5345249199618	0.0864619127458218	-3.5317914372977	7.60326264707862e-13	7.60122267626491e-12
366	ENSG00000017483	1090.63098503083	1109.93534512323	115.760800364943	0.104295084279969	-3.26125693369353	3.12130541854804e-20	5.33156576502872e-19
367	ENSG00000017621	124.655106936428	126.365759388314	38.2671581161655	0.302828537583293	-1.72342692823636	0.000547836203612956	0.0017137457062649
368	ENSG00000017797	5725.78745213339	5708.87886405229	6579.67115022899	1.15253297659894	0.20480803004302	0.331871149687469	0.435773016376271
369	ENSG00000018189	1394.37788610482	1390.46752080521	1591.8513337349	1.14483172739847	0.195135559991828	0.359181696682802	0.463169832134154
370	ENSG00000018236	541.050312792785	544.154658290226	384.280865171997	0.706197878337447	-0.501855608137967	0.0649118769981303	0.115004516216698
371	ENSG00000018280	327.766500671773	333.762198827316	24.9837438168516	0.0748549233694911	-3.73975898121105	4.86172625386451e-16	6.30260466598151e-15
372	ENSG00000018408	5890.54923715927	5757.60542455703	12604.2117735725	2.18914129124126	1.13036507173897	7.39749004792463e-10	5.57816516102972e-09
373	ENSG00000018510	2987.10457948165	2930.66665569851	5837.21973053014	1.99177198102008	0.994052496461874	2.692516098858e-06	1.28600800964133e-05
374	ENSG00000018610	1445.47871099083	1459.34318890086	745.322576534193	0.510724675458656	-0.969382330918605	0.000612623977030187	0.00189640056882013
375	ENSG00000018625	72.3615856095722	73.7944882949103	0	0	-Inf	1.29863580061018e-10	1.06416329209285e-09
376	ENSG00000018699	965.539786587552	966.467740838246	918.678096927507	0.950552261714095	-0.073162145927245	0.865465121431425	0.916000923644532
377	ENSG00000018869	87.3462487101141	86.3733782187352	136.476208524745	1.58007260268468	0.659990850254709	0.0853740537009786	0.144636894874069
378	ENSG00000019102	18.4906545059476	18.8264954600328	1.53068632464662	0.0813048996769552	-3.6205138937272	0.0206160137770132	0.0431597630103407
379	ENSG00000019144	8466.34701278019	8569.80472137102	3241.73272894333	0.378273815371689	-1.40249718035799	3.30503795808008e-07	1.80345826486616e-06
380	ENSG00000019169	204.67065547966	208.723539746584	0	0	-Inf	3.29176823931251e-23	6.7499363982695e-22
381	ENSG00000019186	29.4667350368112	27.7594980537926	115.682202679248	4.16730167292932	2.05911354119375	5.9569500400755e-05	0.000226098847344716
382	ENSG00000019485	373.60630956176	377.250556829138	189.571822559211	0.502509059635585	-0.992778488300256	0.00232378603962001	0.00627186581864742
383	ENSG00000019505	25.2733634551166	25.7738260977921	0	0	-Inf	0.000226158580928884	0.000765692402176543
384	ENSG00000019549	3875.15462858309	3747.10515411087	10341.65308943	2.75990469018048	1.46461844621424	1.74457906623287e-12	1.6884547600947e-11
385	ENSG00000019582	111904.14211142	114119.043407513	51.6266587410607	0.000452393020476913	-11.1101357079605	1.03382662572706e-115	1.22569544903813e-112
386	ENSG00000019991	87.6567710365351	89.1911696076963	10.169643192891	0.114020740367256	-3.1326318204674	9.94729852101984e-06	4.33075258427242e-05
387	ENSG00000019995	1771.35678362651	1754.50334491968	2622.45543832168	1.49469959456916	0.579855560025912	0.0100932738251456	0.0231094505952662
388	ENSG00000020129	3585.46398478806	3593.91056565857	3158.91165082702	0.878962231562421	-0.186126919857983	0.527049472678884	0.623222023568924
389	ENSG00000020181	3961.16524154344	3931.14528163158	5477.17321709231	1.39327672337235	0.478481824908591	0.073468716440364	0.127488825155613
390	ENSG00000020256	1167.60698015615	1166.42501854293	1227.29604162381	1.05218597176261	0.0733897206259083	0.795020738811186	0.856244360823031
391	ENSG00000020426	471.298701400772	470.92281104117	490.281164560633	1.04110727504718	0.0581187306977103	0.655088580366083	0.736812222582516
392	ENSG00000020577	2737.05947436512	2700.4892447212	4583.85607138311	1.69741689597299	0.763340943128303	0.00123586372248186	0.00355638056856733
393	ENSG00000020633	6155.02843625828	6096.61437370518	9104.93859518978	1.4934417755631	0.578640992758312	0.00614759970798791	0.0149271870399785
394	ENSG00000020922	562.555751421241	551.80078987592	1105.68130945993	2.0037689864644	1.00271619052244	3.81356268717026e-05	0.000150323644505761
395	ENSG00000021300	4855.51922020556	4946.71466382248	250.149317551181	0.0505687783814647	-4.30560926288735	1.40992766091548e-35	5.90291222787456e-34
396	ENSG00000021355	3848.52274718496	3886.30951820366	1940.29081074047	0.49926306735273	-1.00212790666074	0.000160371318647875	0.000558771721118423
397	ENSG00000021461	8.88514908602685	9.06109263228481	0	0	-Inf	0.0730552602474532	0.12686420459616
398	ENSG00000021488	15.6582105397244	15.9682741147684	0	0	-Inf	0.00668005638563615	0.0160586092817095
399	ENSG00000021574	820.463989841764	815.221239722482	1085.22287086555	1.33120043736223	0.412727812585199	0.0762912557781555	0.131607461935293
400	ENSG00000021645	297.408761577975	297.835636626902	275.851571607168	0.926187257949682	-0.110624185631607	1	1
401	ENSG00000021762	1731.912211565	1709.7434508385	2851.43462825334	1.6677558418808	0.737908094843279	0.000892130859360739	0.00266149481925039
402	ENSG00000021776	1944.19911912585	1922.67089505668	3031.37443461896	1.57664759081382	0.656860227787624	0.00248145980018285	0.00664243800986959
403	ENSG00000021826	868.86070981815	854.587614482506	1589.65202426814	1.86013932021557	0.895410679966006	0.000166172260199773	0.000577210156184668
404	ENSG00000022267	686.772594347076	636.759497470803	3212.43398659886	5.04497223733386	2.33484633015007	9.1227227227355e-30	2.72563547281913e-28
405	ENSG00000022277	7047.46591699787	7119.99638475114	3384.67729545823	0.475376266019907	-1.07285821884752	5.30546791445917e-05	0.000202906920253429
406	ENSG00000022556	243.99862831085	229.581348969475	972.071235050298	4.23410368226185	2.08205659765291	4.0514959939398e-16	5.27848002047611e-15
407	ENSG00000022567	1138.3182782818	1150.2325582243	536.647141185634	0.466555339047345	-1.09987988276177	0.000104909541075137	0.000378944129602934
408	ENSG00000022840	8986.363791434	9011.52494828607	7715.72537040454	0.856206403986266	-0.223969468690679	0.406353356017033	0.509685721807756
409	ENSG00000022976	820.620244814141	827.483665767731	474.017486657834	0.572842107062071	-0.803790552325455	0.00615596206160598	0.0149449830703397
410	ENSG00000023041	1228.03509201803	1211.04821186933	2085.8725395274	1.72236953003525	0.784394702523109	0.000487067514667122	0.00153859537181332
411	ENSG00000023171	646.272827588471	654.879476970345	211.637033803819	0.323169439944753	-1.6296373167379	2.92817418896617e-07	1.60994029027834e-06
412	ENSG00000023191	13733.1216546032	13736.7336552391	13550.7156224907	0.98645835047712	-0.0196699550673506	1	1
413	ENSG00000023228	4241.45178364235	4154.18937674175	8648.20333212232	2.08180286159832	1.05783345765735	2.059848049154e-07	1.15790984194146e-06
414	ENSG00000023287	2416.45225270512	2383.06617223111	4102.44931664255	1.7215003781459	0.7836664978112	0.000164878583017766	0.000573480208141405
415	ENSG00000023318	3320.36246594509	3331.19665104909	2773.23611819343	0.83250447472684	-0.264470068170283	0.324147676229153	0.428109972104157
416	ENSG00000023330	4252.3444849149	4252.74803674647	4231.96511742098	0.995113061214559	-0.00706764602800255	0.897057551285056	0.942898670964493
417	ENSG00000023445	984.425758847443	996.380912780438	380.690485231179	0.382073241616851	-1.38807887236193	3.51703936458923e-05	0.000139754627889368
418	ENSG00000023516	2000.20110508894	1906.63970311258	6725.05190489517	3.52717500528104	1.81851315869228	3.40795145499334e-21	6.18147411687004e-20
419	ENSG00000023572	531.891545304978	527.760320214549	740.518412371621	1.40313393032386	0.488652721995754	0.0292400056223457	0.0582499859961538
420	ENSG00000023608	367.333233268194	370.349863250113	214.993419181325	0.580514374420414	-0.784596304026851	0.0353839019132071	0.0687564861507995
421	ENSG00000023697	3067.38849711391	3070.8486348609	2892.65154089054	0.941971384734685	-0.0862448606633244	0.707673649880451	0.780955754979114
422	ENSG00000023734	6369.62093439689	6317.73874214584	8989.67164307477	1.42292551338098	0.508860142336288	0.0122031756957548	0.0273258670968558
423	ENSG00000023839	1517.65782785813	1471.71240882291	3837.90148913691	2.60777952684826	1.38282190294014	9.87025862482528e-11	8.2041413547265e-10
424	ENSG00000023892	775.94501426705	786.077085499695	264.275417018456	0.336195294193648	-1.57262856392125	7.71521232783391e-07	3.98723762922314e-06
425	ENSG00000023902	2155.42322897386	2140.46247748621	2910.94117910061	1.35995898536809	0.443563142285672	0.0546699587222728	0.0996893549603636
426	ENSG00000023909	663.560593966932	637.586048135691	1975.2751584446	3.09805266947156	1.63136167135134	2.00444406076444e-13	2.1038999773408e-12
427	ENSG00000024048	2601.10810259383	2579.2628669946	3704.29250035471	1.43618261936636	0.522239208285604	0.0116098646462099	0.0261141858888489
428	ENSG00000024422	4762.45351410591	4721.13629151791	6848.97325480019	1.45070441349156	0.536753594779271	0.00846982131967227	0.0198119242205337
429	ENSG00000024526	562.386762031373	518.159872328551	2795.8446920239	5.39571827409115	2.43181502301149	1.35012650530758e-30	4.25306155047555e-29
430	ENSG00000024862	663.303008664634	666.18740900987	517.640791230206	0.777019775860904	-0.363976777884507	0.240193119087226	0.33735163023812
431	ENSG00000025039	3193.26161159532	3135.21060786891	6124.83729977888	1.95356486878631	0.966109161496771	8.95287060619708e-06	3.92532734949468e-05
432	ENSG00000025156	640.471820950081	636.606438707286	835.673624211247	1.31270055312069	0.392537853170544	0.127125767976338	0.201643238027659
433	ENSG00000025293	2318.18517586794	2309.6960423702	2746.88641750366	1.18928480939198	0.250094252420183	0.299092987092543	0.401773826148983
434	ENSG00000025423	67.4597556932276	65.3681826270825	173.084195533553	2.6478355153451	1.40481350410646	0.00123532612469082	0.00355524020563298
435	ENSG00000025434	1159.25561686069	1166.97657968299	769.346994334598	0.659265153841896	-0.601069266687116	0.0328701739022916	0.0644529203047265
436	ENSG00000025708	5990.3218131486	6092.49956240942	830.345475477378	0.136289788283382	-2.87525062478263	8.38279097680592e-20	1.39089272931316e-18
437	ENSG00000025770	4012.04782945463	4035.5001797893	2827.70413755372	0.700707226260454	-0.513116320339363	0.0241908292092504	0.0495616525225732
438	ENSG00000025772	3143.93828417677	3120.62224071033	4321.39847923192	1.38478743849761	0.469664543090295	0.0147997768998749	0.0323571829234327
439	ENSG00000025796	4344.86966120842	4329.8213764104	5104.80804350878	1.1789881382453	0.237549203490896	0.219896036268581	0.314604153035676
440	ENSG00000025800	4090.17340623172	4040.83795902581	6581.61349013033	1.6287744168086	0.703786806265183	0.000867852103258544	0.00259917170849611
441	ENSG00000026025	286669.179021142	286818.418783959	279132.570998866	0.973203088498713	-0.0391871961536558	0.995661456094806	1
442	ENSG00000026036	126.153558242018	128.166678579596	24.4909811943459	0.19108696164843	-2.38769875198212	7.58888822759628e-06	3.36348295055894e-05
443	ENSG00000026103	556.909402621095	558.920445709162	455.351726673748	0.81469863943874	-0.295661596021251	0.30955084228196	0.412908592576473
444	ENSG00000026297	854.053111582814	868.485759352011	125.204399238358	0.144164020987258	-2.79421693876843	1.14688083010244e-15	1.45002872959583e-14
445	ENSG00000026508	61115.0589129517	61208.5882871887	56391.8255139819	0.921305769206657	-0.118248047683556	0.676104975040414	0.754314557140035
446	ENSG00000026559	63.9144819078042	63.4904526958429	85.3279571118512	1.34394942056285	0.426478843417083	0.260661295499678	0.359627684901469
447	ENSG00000026652	281.50103528097	281.148574212366	299.300319245488	1.06456282086428	0.0902610871083785	0.780400433293294	0.84366827627094
448	ENSG00000026751	1154.29731954482	1174.15323720031	151.573477942693	0.12909173448613	-2.95353146447942	7.07260998233197e-17	9.66849508224134e-16
449	ENSG00000026950	2297.64205647579	2328.03269361366	762.91488101346	0.327707975539311	-1.60951731022459	1.4827725753506e-08	9.62787081973356e-08
450	ENSG00000027001	1565.32334629233	1558.44798952449	1912.52886306831	1.2272009562872	0.295371512163276	0.180209215874111	0.268444778002914
451	ENSG00000027075	960.032413591008	950.070956869825	1463.08597801075	1.53997548018007	0.622907380203141	0.0105292228682722	0.0239791949771365
452	ENSG00000027644	8.20861191339281	8.33340010774381	1.90680809866706	0.228815138360531	-2.12774559121869	0.457982138280054	0.559798871210396
453	ENSG00000027697	2244.0505552145	2247.8046050666	2054.47103768375	0.913990047468063	-0.12974963917365	0.612101307915417	0.699941638911097
454	ENSG00000027847	1930.14027627159	1946.27886045543	1115.1417749878	0.572960944932041	-0.80349129180945	0.00220949127656131	0.00599252999548182
455	ENSG00000027869	373.36867259005	379.448009439768	66.3621616793267	0.174891315880946	-2.51546943997049	3.14815105219036e-09	2.22770547732722e-08
456	ENSG00000028116	1364.73266139118	1367.36155529007	1231.97351949745	0.900985927775406	-0.150423521686706	0.634964949182468	0.719733639108527
457	ENSG00000028137	1842.39605236522	1858.42308389396	1033.03096016395	0.555864253472054	-0.84719548667544	0.0119213173706624	0.0267409460766243
458	ENSG00000028203	1301.30602220395	1297.58836496061	1489.04771299227	1.14755014240396	0.198557193828229	0.335196056043929	0.43901173636926
459	ENSG00000028277	274.126062304938	276.482751500676	155.113257920153	0.561023272078415	-0.833867477679407	0.0877950560100213	0.147977928653272
460	ENSG00000028310	2659.39962528738	2674.34003044645	1904.90916475399	0.712291310404526	-0.489460704645759	0.0480287858178834	0.0892451963017634
461	ENSG00000028528	8550.21803009915	8619.42628343325	5055.20123672733	0.586489294124314	-0.769823321594755	0.00229858418533628	0.00621155939765086
462	ENSG00000028839	378.486701562684	373.378310447404	636.460452884329	1.70459942389713	0.769432749774192	0.00217562079157098	0.00590926971847818
463	ENSG00000029153	303.843357196408	308.189156843274	84.3804750296306	0.273794431620906	-1.86883498925063	6.7181666705245e-06	3.00154061780217e-05
464	ENSG00000029363	4575.31641917246	4494.83071816951	8639.84431982161	1.92217346137123	0.942738534117941	2.85622851570923e-06	1.35575993403538e-05
465	ENSG00000029364	4962.28686380904	4945.54033999923	5807.98631620446	1.17438862427829	0.231909898688187	0.268743579003959	0.36865671458716
466	ENSG00000029534	54.2871866274655	55.0670409716949	14.9045422438809	0.27066176029945	-1.88543702012839	0.0135535319456982	0.0299235461096704
467	ENSG00000029559	24.99837279626	25.4933900793542	0	0	-Inf	0.000274757851498128	0.000913047399748461
468	ENSG00000029639	515.964828825784	514.759569199075	576.830439974579	1.120582257212	0.164248554886791	0.447167107354909	0.54917881444289
469	ENSG00000029725	3163.73303357292	3095.77548541714	6595.58921544022	2.13051277345828	1.09120070119915	9.21588665637647e-08	5.45817374337574e-07
470	ENSG00000029993	1706.18395729488	1684.58204821913	2797.08036562033	1.66040019753107	0.731531008685738	0.00171046439514099	0.00476094694569291
471	ENSG00000030066	2566.22262902535	2551.40442223171	3314.54207210447	1.29910493343319	0.377517967221118	0.0919716688119174	0.153883959049409
472	ENSG00000030110	1521.75152514285	1515.32255854409	1846.4143383803	1.21849590898608	0.28510140732272	0.213265098822903	0.30693558310422
473	ENSG00000030419	125.747973439255	124.146667106595	206.613943238616	1.66427297690733	0.734892086201964	0.0234049591123613	0.0481938539928728
474	ENSG00000030582	43602.4680919259	43882.4672120277	29462.5125267855	0.671395990212469	-0.574764174053659	0.0098067613161183	0.0225305871054623
475	ENSG00000031003	2091.47879804519	2062.44867104465	3557.50021157247	1.72489151440097	0.786505627654599	0.000496517766317115	0.00156655048976041
476	ENSG00000031081	3615.81918225751	3587.7906068997	5031.26223782662	1.40232883941191	0.487824694113472	0.0250395528245318	0.0510323895246483
477	ENSG00000031544	4.4456883420356	4.50341115426112	1.53068632464662	0.339894864629069	-1.55683953009558	0.829581989770672	0.885062977558835
478	ENSG00000031691	314.945497982733	309.095602687344	610.365210399868	1.97468098896659	0.981619603765905	0.00038095313100153	0.00123051399577869
479	ENSG00000031698	8793.6307735126	8842.00288565684	6350.83911022826	0.718257977559626	-0.477425983291352	0.0656687197175296	0.116053744589222
480	ENSG00000031823	4280.3653096386	4304.38193153888	3067.52590367428	0.71265188648759	-0.488730568400136	0.047603573757353	0.088593936090834
481	ENSG00000032219	676.512888607244	670.194324443663	995.600378868084	1.48553985397376	0.570987310228217	0.0168014771011287	0.0361339814667496
482	ENSG00000032389	1473.83826084431	1470.70423810864	1632.10640899554	1.10974481932171	0.150227973671947	0.507185364975487	0.604916359900116
483	ENSG00000032444	5357.99103118594	5302.53261560732	8158.64101790607	1.53863099189473	0.621647273253651	0.00594544294446665	0.0144902810989089
484	ENSG00000032742	737.387014211858	735.886683928787	813.153693506924	1.10499851575737	0.144044431778773	0.555862428564038	0.649897338483831
485	ENSG00000033011	2561.17506454636	2552.34244711358	3007.22224490218	1.17822051986129	0.236609584275393	0.336421703436005	0.440220183024603
486	ENSG00000033030	963.192098531514	969.859495342322	626.488559585731	0.645958061548498	-0.630487593064243	0.0264063627043147	0.053470783201354
487	ENSG00000033050	6179.02624725865	6194.67665712901	5388.68054880543	0.869888913831198	-0.201096916566632	0.46740544800606	0.568597673753963
488	ENSG00000033100	5827.2101077832	5874.43693865351	3442.25514883215	0.585971929698023	-0.771096539208134	0.00348694920883132	0.00903178711161345
489	ENSG00000033122	30.4547210617331	30.6940574016534	18.3682358957595	0.598429710852435	-0.740746290926182	0.41042272818162	0.513653664371248
490	ENSG00000033170	1360.91350007932	1356.17563077673	1600.17589986037	1.17991789820312	0.238686476556553	0.243238077152898	0.340619497819126
491	ENSG00000033178	1625.03977865398	1599.22940782332	2928.46350560195	1.83117162007909	0.872767008958378	3.99420086532225e-05	0.000156615666220987
492	ENSG00000033327	8527.66398757831	8619.10423135897	3909.9316766551	0.453635502217222	-1.14039454263976	1.1790390030009e-05	5.0772452229276e-05
493	ENSG00000033627	7903.99513629589	7866.41612207347	9801.73535452767	1.24602299222687	0.317330689923423	0.16016102547406	0.243783848473384
494	ENSG00000033800	886.676472603909	874.9231643325	1480.21854031007	1.69182689481009	0.758581961616842	0.00129426431860224	0.00370563075983559
495	ENSG00000033867	1522.89834551125	1435.07231748406	5958.11276088427	4.15178572417167	2.05373198737304	3.01814274182764e-30	9.3052266117128e-29
496	ENSG00000034053	1437.84139976745	1410.57307904003	2814.89159650223	1.99556594289883	0.99679795307682	1.36217434187674e-05	5.80928602994946e-05
497	ENSG00000034063	1909.25847739204	1885.11853537415	3128.32554929534	1.65948479662815	0.730735412224503	0.00243950182558274	0.00654557412989144
498	ENSG00000034152	4260.07426211931	4215.75235580019	6498.33053123506	1.54144028936956	0.624279004982631	0.00122236028351358	0.00352218551423824
499	ENSG00000034239	30.1771532646562	29.3901897983872	69.918808311239	2.37898457923793	1.2503459201325	0.0451417179638885	0.0847621790837307
500	ENSG00000034510	49692.7044173318	49943.8619398207	37009.2495316437	0.741016975744439	-0.43242150169257	0.102801717687615	0.168756133596496
501	ENSG00000034533	614.093904511957	615.126884619306	561.928409090812	0.913516256794046	-0.130497691828292	0.660717011155161	0.74125690575767
502	ENSG00000034677	2763.64968522273	2769.25334783127	2480.66472349106	0.895788290888512	-0.158770286460532	0.749971750124511	0.817378955310781
503	ENSG00000034693	452.603018426636	451.672174554972	499.610633945676	1.10613551618037	0.145528145558797	0.557901817550215	0.651525115401268
504	ENSG00000034713	3793.15267896162	3813.94526669834	2743.12699825723	0.719236068280523	-0.475462723889449	0.0712417419668273	0.124169619493535
505	ENSG00000034971	1309.74941648467	1335.68504849426	0	0	-Inf	8.95553989553079e-61	1.15637300542143e-58
506	ENSG00000035115	796.719406521745	805.123668273176	372.304188074471	0.46241863547868	-1.11272855524313	0.000293590471897638	0.000969208996140499
507	ENSG00000035141	1944.60924639346	1949.72274109256	1686.37776408897	0.864932089341065	-0.209341231753059	0.459444060421819	0.561119772650473
508	ENSG00000035403	5154.44184799104	5019.72763041241	11957.5098357119	2.38210331637644	1.25223598700199	7.93461391667778e-10	5.96078729230145e-09
509	ENSG00000035499	344.384701445581	326.214909843095	1261.95917737116	3.86849018635644	1.95177061400264	2.67467202985309e-15	3.28917824397257e-14
510	ENSG00000035664	172.827669836616	175.974894630008	13.8928177703048	0.0789477260350961	-3.66295847764914	4.23208276551578e-11	3.63348962386267e-10
511	ENSG00000035681	2288.3873112766	2274.30447364302	2999.57061177272	1.31889579717001	0.399330585177296	0.0703716217989034	0.122973536873965
512	ENSG00000035687	3392.69173386494	3403.22449943374	2860.7870726405	0.840610742287646	-0.250490201868698	0.407021463961809	0.510450083879021
513	ENSG00000035720	14.5618397316972	14.8376068016406	0.635602699555687	0.0428372788181317	-4.54498935208329	0.0297821806257428	0.0591809094363286
514	ENSG00000035862	68131.0238230563	67492.707481176	100365.999088014	1.48706434863361	0.572467077414522	0.0110304140008239	0.0249658355070712
515	ENSG00000035928	3184.85313839259	3174.34046005607	3715.74339438716	1.17055603869332	0.227194003061382	0.280150538575651	0.381296519394108
516	ENSG00000036054	1460.28554067821	1451.11754834108	1923.26915370306	1.3253710258702	0.406396285904463	0.0388422864142046	0.0744450993123447
517	ENSG00000036257	2981.44214756583	2943.08070708434	4918.69489188122	1.67127421278028	0.740948461682878	0.000271311638713502	0.000902745435969418
518	ENSG00000036448	183.890013988545	186.41839300256	56.2068737807748	0.301509271029941	-1.72972573102641	0.000127947087205354	0.000454975306827165
519	ENSG00000036530	33.1363536278415	33.7067254214937	4.33257804840462	0.12853749494283	-2.95973883369685	0.00551241235407132	0.0135513543129625
520	ENSG00000036549	2175.70377878312	2168.5285452161	2538.05307391737	1.17040335001191	0.227005803979542	0.266602549199647	0.366201184410679
521	ENSG00000036565	9.55527764835692	9.74449106713626	0	0	-Inf	0.0566636486361557	0.102800163273064
522	ENSG00000036672	499.868726875741	507.288575802477	125.166356075567	0.246736004014219	-2.01895984409407	5.49912627676759e-09	3.76466432222911e-08
523	ENSG00000037042	1076.8793081058	1085.75800356693	628.505187318884	0.578863047985021	-0.788706030547684	0.0022604615336641	0.00611614296499593
524	ENSG00000037241	679.753519741061	676.77776198859	830.029286240827	1.22644290764214	0.294480076309977	0.222355908652843	0.317288099206308
525	ENSG00000037280	327.667528537181	334.057614632017	4.9681807479603	0.0148722272157545	-6.07123547294839	3.9649298997674e-25	9.19264591783406e-24
526	ENSG00000037474	4489.46613955523	4500.76216002095	3919.01710603638	0.870745213077008	-0.19967745827151	0.510017182963508	0.607488272136139
527	ENSG00000037637	1737.82112940549	1741.73647473608	1540.09619021113	0.884230314143534	-0.177505899709986	0.51885519092286	0.615793781901122
528	ENSG00000037749	1592.79369910611	1564.92844390894	2999.98908656342	1.91701358502369	0.938860560781161	8.88179318874585e-06	3.89547354535157e-05
529	ENSG00000037757	1013.38096187145	1020.3699414145	660.437494947831	0.64725298947193	-0.627598371360866	0.0217645552610906	0.0452446716246933
530	ENSG00000037897	1185.91318338015	1197.8409179274	583.562588744157	0.487178706295893	-1.03747701786781	0.000448708045843321	0.00142967345150607
531	ENSG00000037965	301.522503887723	302.398283543765	257.295631257569	0.850850170980985	-0.233022989549037	0.601238026462917	0.690473875214963
532	ENSG00000038002	1778.03674760294	1779.39858872128	1709.26377112686	0.960585099910179	-0.0580146644636209	1	1
533	ENSG00000038210	904.489879203773	892.301804056081	1519.98767416221	1.70344570329556	0.768455962794019	0.000856561978575361	0.00256860267730296
534	ENSG00000038219	2778.36070922847	2770.05347292262	3197.87614267398	1.15444563577323	0.207200236475351	0.294398211402951	0.396406408963046
535	ENSG00000038274	2570.29287148452	2548.0763720188	3692.2260945036	1.44902489385682	0.535082380219396	0.0136123163595112	0.0300406166008234
536	ENSG00000038295	26.8258948503708	27.357100688992	0	0	-Inf	0.000141674802611854	0.000499342174249039
537	ENSG00000038358	2407.40909512446	2404.98224525137	2529.96501371533	1.05196827074742	0.0730911910126495	0.855455042358918	0.906915167656288
538	ENSG00000038382	3834.82933338321	3661.90278800386	12567.6198750401	3.43199167280211	1.77904605236494	2.17885647054166e-20	3.77615370904573e-19
539	ENSG00000038427	3388.4415171643	3448.80376638889	340.147931322666	0.0986278009313422	-3.34186182296419	1.07391765626506e-24	2.41266100158153e-23
540	ENSG00000038532	2474.14527008873	2458.28116518892	3275.2825675293	1.33234660620181	0.413969444270993	0.0722385525495486	0.125688624251209
541	ENSG00000038945	710.9565556216	724.959386105249	3.81361619733412	0.00526045495848021	-7.57059670606486	5.17150258046151e-41	2.8884004669417e-39
542	ENSG00000039068	15345.3095457452	15414.7653494077	11837.7914607893	0.767951453847084	-0.380912981216618	0.0539413878526339	0.0985744566216108
543	ENSG00000039123	3232.83502807657	3219.35978655525	3913.33472490317	1.21556302630297	0.281624698284303	0.157518179769238	0.240519065854175
544	ENSG00000039139	47.9574141369671	48.9070659020555	0	0	-Inf	1.56722892506018e-07	8.97235119673938e-07
545	ENSG00000039319	4285.99662238142	4013.34556861231	18054.8748377213	4.49870925118569	2.16951112943596	6.56828034784407e-33	2.38607877873004e-31
546	ENSG00000039523	5539.96530636015	5502.38579114192	7437.73082488053	1.35172834243179	0.434805241556547	0.0663692187759357	0.117101287514898
547	ENSG00000039560	3501.88605455934	3450.85636280624	6078.88548809069	1.76155853764581	0.816852417250191	0.000207542740440754	0.00070725598365772
548	ENSG00000039600	13.8771929026515	14.035884556703	5.86326437305124	0.417733869879342	-1.25934397287106	0.446357844994058	0.548546535571995
549	ENSG00000039650	2383.47209392973	2401.31756663	1482.27572256613	0.617276008456619	-0.696012375376919	0.00533887937933275	0.0131794426321348
550	ENSG00000039987	6.50178795482059	6.63053623115367	0	0	-Inf	0.171850604067334	0.258186700414048
551	ENSG00000040199	437.389495993829	426.548224020216	984.873730661332	2.30893876752997	1.20722991371306	9.84565595790298e-07	5.00105636514087e-06
552	ENSG00000040275	658.811297230015	651.364875915968	1034.85557358937	1.58874942732233	0.66789160519915	0.00685330890315866	0.0164311844949984
553	ENSG00000040341	1273.85442218095	1271.13009153025	1411.43312004112	1.11037660853577	0.151049081183617	0.588860401900566	0.679462325271951
554	ENSG00000040487	1969.31239139761	1981.05532809211	1376.29408832572	0.694727738700355	-0.525480393286139	0.0341616708457993	0.0666695743113344
555	ENSG00000040531	2058.60838581044	2044.01274573701	2795.68820951885	1.36774499833699	0.451799279984714	0.0833987011232984	0.141650826347367
556	ENSG00000040608	899.467961889086	903.233743406215	709.295995274038	0.785285094198528	-0.348711581881391	0.122243122237507	0.195264091941998
557	ENSG00000040633	4089.08062034738	4109.77724064106	3043.90129551635	0.740648730402124	-0.433138621266741	0.0819583545523592	0.139674600574269
558	ENSG00000040933	1492.6026481488	1491.16509491934	1565.19908623658	1.04964842026513	0.0699061781032496	0.776758518045065	0.840567249975913
559	ENSG00000041353	133.856507590228	134.452753679052	103.746080104627	0.771617369416444	-0.374042475490854	0.781016513429879	0.844159361834557
560	ENSG00000041357	4858.08466148712	4870.93617121484	4209.08342023697	0.864122064483387	-0.210692975338507	0.46029909130518	0.561965161120561
561	ENSG00000041515	89.579304741464	85.5735815604039	291.868325384999	3.41072934032775	1.77008027390182	1.90778928020448e-06	9.30457513006235e-06
562	ENSG00000041802	2656.93994828617	2656.69700334553	2669.20866778859	1.00470948114418	0.00677839622614072	0.832773387373518	0.887631411175002
563	ENSG00000041880	1607.85802449414	1629.55820389759	511.998964619899	0.314194953819566	-1.6702680847134	1.56599758788386e-08	1.01329484209315e-07
564	ENSG00000041982	37409.5829673109	37953.4258227609	9945.51876708526	0.262045350359937	-1.93211158435524	3.62755245967146e-10	2.83200990139511e-09
565	ENSG00000041988	2902.50558233512	2922.06759211429	1914.62408848716	0.655229226611358	-0.609928384814936	0.0161255926618583	0.0348672663018527
566	ENSG00000042062	93.5113622214267	95.176589203141	9.41739964485012	0.0989465973060876	-3.33720609477118	1.44951122908658e-06	7.18229509655493e-06
567	ENSG00000042088	824.496819074359	811.528917370048	1479.37585514211	1.82294903296408	0.866274226260282	0.000236553511079923	0.00079705790330676
568	ENSG00000042286	1831.71436152486	1820.88404628552	2378.6452811116	1.30631342833932	0.385501089273105	0.0766616509465484	0.132167746819937
569	ENSG00000042304	14.5647066561308	14.8531166889254	0	0	-Inf	0.00977855530283132	0.0224756836415006
570	ENSG00000042317	298.026292045226	296.31267339333	384.564033965983	1.29783187995981	0.376103509949398	0.202855553624138	0.294718509729761
571	ENSG00000042429	1155.76653224624	1145.69150977358	1664.55516711545	1.45288251934799	0.53891805079847	0.0144273737185419	0.031600452819153
572	ENSG00000042445	9535.66874156627	9473.4349131388	12678.4770771537	1.33831890897036	0.420421937779291	0.075657355725959	0.130680179558448
573	ENSG00000042493	23303.1578251987	23731.397902145	1677.03393940959	0.0706673052436582	-3.82281329401302	1.51866571448752e-31	5.03320938131868e-30
574	ENSG00000042753	7096.0978235209	7110.85176199536	6351.0239305609	0.893145314110549	-0.163033174981766	0.472117244040651	0.572861652228894
575	ENSG00000042781	43.3179841560345	31.8143559817743	624.251206956174	19.6216829695938	4.29437688301727	5.44067296433547e-29	1.55261567755757e-27
576	ENSG00000042832	79.1992938963774	80.601147732518	8.40567517127399	0.10428728880101	-3.26136477117446	6.58133324634819e-06	2.94343132826646e-05
577	ENSG00000042980	112.674243370147	114.862519693829	2.16628902420231	0.0188598424444862	-5.72853856601558	2.22621677267742e-12	2.13557970142498e-11
578	ENSG00000043039	266.600876689793	271.880101970779	0	0	-Inf	1.27887919133358e-27	3.40377611709732e-26
579	ENSG00000043093	1424.60324175205	1404.5539590366	2437.09201888205	1.73513591500157	0.795048675033401	0.000233719556897011	0.000788629651040715
580	ENSG00000043143	3867.28503203138	3847.0782690968	4887.72656022786	1.27050354017762	0.345400395375192	0.164005510966722	0.248504458147148
581	ENSG00000043355	47.4528799527301	48.3547823656818	1.90680809866706	0.0394337024256851	-4.6644270185019	1.9017145743549e-05	7.91864962370673e-05
582	ENSG00000043462	1629.43239300692	1661.08806793851	30.820808961338	0.0185545905459353	-5.75208002511042	8.94876297926318e-43	5.40868641459846e-41
583	ENSG00000043514	878.685202578464	886.058319803478	506.342782715253	0.571455367438519	-0.807287271320099	0.00592705318190031	0.0144535647104998
584	ENSG00000043591	7.80180756042001	7.95629879924021	0	0	-Inf	0.107322117929181	0.175250911034046
585	ENSG00000044090	5019.05681367726	5067.78085261417	2558.49284736353	0.504854673430433	-0.986059938893787	0.000163086504448679	0.000567852796093299
586	ENSG00000044115	20976.3580537732	20640.0810127016	37958.3486278901	1.8390600601098	0.878968596121607	1.04548541800421e-05	4.53658229209844e-05
587	ENSG00000044446	1675.9187344958	1685.9848003609	1167.58240830814	0.692522499644248	-0.530067150660023	0.0508610732473931	0.0937864527049666
588	ENSG00000044459	419.418361086354	414.316154256682	677.079805984764	1.63421049125999	0.708593818941975	0.00856501316083084	0.0200090674674385
589	ENSG00000044524	275.704202835708	281.014967415699	7.51059154618305	0.0267266602033791	-5.22557662189298	2.87325219671955e-20	4.92075095515667e-19
590	ENSG00000044574	27197.9446688005	27047.8723826078	34776.5951215357	1.28574235450392	0.3626015749215	0.0667225666304496	0.117653103395215
591	ENSG00000046604	1172.64139686685	1157.49887908482	1937.33854485932	1.67372822545719	0.743065286779296	0.000689136051576658	0.00210946316550569
592	ENSG00000046647	819.700451000423	828.511179364533	374.758668612887	0.452327835697192	-1.1445593145125	8.90100388711536e-05	0.000326303421486479
593	ENSG00000046651	945.690035426952	957.093567527025	369.811664373265	0.38639029340548	-1.37186924251407	1.35440696639867e-05	5.77804986990129e-05
594	ENSG00000046653	11575.8812771041	11564.6635064718	12142.3786940352	1.04995520943953	0.0703277845601951	1	1
595	ENSG00000046774	1744.53385863879	1779.07908356233	0	0	-Inf	5.25504693031581e-67	8.84305736022111e-65
596	ENSG00000046889	103.27870555119	105.323828433392	0	0	-Inf	4.52741532771004e-14	5.04179562844381e-13
597	ENSG00000047056	1347.92798096548	1326.58470333539	2425.76350128465	1.82857792283118	0.870722106847054	0.000102925819837508	0.000372473210522018
598	ENSG00000047188	1388.75787623113	1380.22861153666	1819.48574330199	1.31824954800515	0.398623502053733	0.0924965184670785	0.154583628575435
599	ENSG00000047230	1100.67218205961	1095.85226687195	1344.07789903644	1.22651377349708	0.294563435154677	0.203713197938735	0.295741642382466
600	ENSG00000047249	4041.01145857233	3994.96790470778	6366.21092873242	1.59355746543803	0.672251045226612	0.0018139551551812	0.0050093586355311
601	ENSG00000047315	6809.01510704367	6750.92327403558	9742.65267395243	1.44315855453775	0.529229812150057	0.00993827031114353	0.0228025954016148
602	ENSG00000047346	765.028761451998	761.812772450961	927.43620600435	1.2174070054254	0.283811572771155	0.257688574954911	0.356245884377429
603	ENSG00000047365	611.356266108292	618.397159612189	255.791144161487	0.413635703504686	-1.27356737575762	8.67109034474044e-05	0.00031836718674249
604	ENSG00000047410	6636.68658288643	6618.98192500204	7530.77180604783	1.13775379527804	0.186188398804171	0.356855038176151	0.460830278282432
605	ENSG00000047457	717.352094881998	709.631578047718	1107.23819501314	1.56030006170144	0.641823500818702	0.00791392861256086	0.0186433345377009
606	ENSG00000047578	2996.04022025524	3013.32087827112	2123.36699045353	0.704660099681054	-0.50500056894151	0.0262079724088912	0.053114416809721
607	ENSG00000047579	1804.87902478134	1823.81378032718	848.673869716575	0.465329234196448	-1.1036762679784	4.58798893941697e-05	0.000177866402358521
608	ENSG00000047597	35.166598161229	35.8074834372186	2.801891723758	0.0782487752503067	-3.67578801861301	0.000944064721298507	0.00279786843831712
609	ENSG00000047617	88.3505908137454	90.1001074635226	0	0	-Inf	2.91450103320106e-12	2.76633662478105e-11
610	ENSG00000047621	800.513044546697	793.552069916637	1152.0422633647	1.45175383826511	0.537796848360373	0.0243125193517287	0.0497718736560035
611	ENSG00000047634	428.832406935839	430.359673988764	351.705420763154	0.817236005184669	-0.291175328215775	0.383089514752893	0.48687442446522
612	ENSG00000047644	4278.94907688025	4248.88680408742	5797.09385291855	1.36437945283498	0.448244933652132	0.0476710392004204	0.0886758887893605
613	ENSG00000047648	124.169085783234	125.843150746562	39.6288051351972	0.314906333003427	-1.66700532343892	0.0011928658473294	0.00344480955446112
614	ENSG00000047662	561.791771449032	564.109643993461	444.739207955368	0.788391428316945	-0.343016003934504	0.282941570059387	0.384033146269397
615	ENSG00000047849	26249.5858301566	26212.0206169308	28146.6290980568	1.07380615593887	0.102733580747744	0.700400030540807	0.775115639714322
616	ENSG00000047932	1527.13921960273	1522.82654476767	1744.92929877368	1.14584901659952	0.196416959144314	0.328822008612891	0.432422327853687
617	ENSG00000047936	18.641076678597	18.9850345257155	1.27120539911137	0.0669582874547586	-3.90059356021565	0.0204530939797892	0.0428599702960426
618	ENSG00000048028	712.649506284135	688.192040761253	1947.75151518964	2.8302441757901	1.50092652514379	2.56032676386683e-11	2.24323154121392e-10
619	ENSG00000048052	279.504726365321	270.831808988465	717.487053896567	2.64919787884711	1.40555560821089	2.2443646611594e-07	1.253528125418e-06
620	ENSG00000048140	3224.96405575412	3202.26907594854	4371.06053593587	1.36498852290891	0.448888820733396	0.0401057254778463	0.0764676635700779
621	ENSG00000048162	3687.02551584994	3709.60980959695	2546.51868162611	0.686465372999107	-0.542741145763938	0.0343555277149704	0.0669877572990636
622	ENSG00000048342	1247.96453082538	1230.53994850303	2127.905938104	1.72924571907854	0.790142884890257	0.000616152488522937	0.00190573999266498
623	ENSG00000048392	1938.5677351681	1928.79585365047	2432.04775180851	1.26091506636411	0.334471100835007	0.11680174709698	0.187965200489297
624	ENSG00000048405	1036.42072814617	1028.72610909425	1424.99899026808	1.38520737217678	0.47010197079864	0.0228496320188022	0.0472143667865339
625	ENSG00000048462	35.2855227675227	35.9842459906419	0	0	-Inf	9.13264405477866e-06	4.00011343208718e-05
626	ENSG00000048471	1609.00004079695	1599.00204178609	2113.89899084532	1.32201143938759	0.402734660564468	0.0953962629769022	0.158563801606987
627	ENSG00000048540	232.291559496493	236.299557067246	29.8876821734564	0.126482176032818	-2.98299400135777	3.72128646080199e-11	3.20973263085643e-10
628	ENSG00000048544	2386.50412134728	2389.42810006125	2238.8431962918	0.936978683825815	-0.0939118678018286	0.836627876661543	0.890575231888464
629	ENSG00000048545	7.98548770566888	7.04729560849769	55.3641886128136	7.85609000792516	2.97381145883328	0.000928861252618909	0.00275876657390788
630	ENSG00000048649	2766.871388126	2743.95541310154	3924.12812686139	1.43009908547526	0.516115108662028	0.013291546702503	0.0294223383384016
631	ENSG00000048707	3169.65136995573	3129.54823334884	5194.85976860374	1.65993919289906	0.731130393554273	0.000597484761498457	0.0018548196898553
632	ENSG00000048740	7288.73395049395	7077.63473131357	17949.2445191032	2.53605126578381	1.34258390957216	7.39097577343388e-11	6.19867591956514e-10
633	ENSG00000048828	7839.49862245424	7720.14489674225	13866.8617709098	1.79619190525315	0.844941495940196	4.37707559283372e-05	0.000170170312547148
634	ENSG00000048991	1543.92629589612	1511.63466105211	3174.65385551864	2.10014624387419	1.07048979358945	3.02706559446788e-07	1.66008283453257e-06
635	ENSG00000049089	492.846240812863	502.003226017895	30.4184879587527	0.0605942081289898	-4.04467628886394	3.44991689383272e-20	5.8890171689685e-19
636	ENSG00000049130	385.89089808188	388.846272984706	236.644465489122	0.608581030422862	-0.716478729390723	0.0395892763973295	0.0756599572297439
637	ENSG00000049167	330.992302297029	328.215368899578	471.227438868301	1.43572630510328	0.521780752013284	0.0532164687854459	0.0974887733762316
638	ENSG00000049192	58.7344188727614	58.9982000024685	45.4134718225539	0.769743345062287	-0.37755060561128	0.812480826536619	0.870877677264512
639	ENSG00000049239	5080.14610204403	5130.40419260704	2542.11252861224	0.49549946420897	-1.01304459748262	9.17832818937543e-05	0.000335620824566773
640	ENSG00000049245	7555.18129648436	7534.11319756417	8619.12029195403	1.14401258196395	0.194102919106838	0.326810984764559	0.430624446355847
641	ENSG00000049246	1505.08502373464	1507.05004943299	1405.85122596828	0.932849726190065	-0.100283400457328	0.498657778025794	0.597230729371237
642	ENSG00000049247	258.531501351419	258.737788018381	248.114024669803	0.958940039528266	-0.0604874854621417	0.805104050606487	0.864770671269015
643	ENSG00000049249	56.0352085812491	57.1093678155277	1.79016725018187	0.0313462977906601	-4.99556112870773	5.66211949935371e-07	2.97932343961353e-06
644	ENSG00000049283	360.089508504307	367.219993821224	0	0	-Inf	4.29973608779636e-33	1.5818055906628e-31
645	ENSG00000049319	12.7877152975062	13.0409373826053	0	0	-Inf	0.0177082296142397	0.0378190250575791
646	ENSG00000049323	1899.11658133699	1923.83075909841	651.050604385431	0.338413657909567	-1.56314030006786	2.58208684053236e-07	1.429602442403e-06
647	ENSG00000049449	5411.0648897893	5323.50276743474	9832.95206869453	1.84708311393116	0.885248785301673	2.60402235663056e-06	1.24625165372468e-05
648	ENSG00000049540	648.510141066567	661.321615417892	1.53068632464662	0.0023145868650904	-8.75502957751574	1.42596301626524e-42	8.41479487630005e-41
649	ENSG00000049541	2636.42820989498	2629.71104806044	2975.64488253892	1.13154823026417	0.178298078268099	0.560027703447186	0.653712355740118
650	ENSG00000049618	3607.77401748095	3543.27930362936	6864.7570669863	1.93740218558406	0.95412347429137	1.89664372517303e-05	7.90131900394315e-05
651	ENSG00000049656	8238.11248372694	8232.96905127716	8497.85582244086	1.03217390585509	0.0456860637627868	0.911151686128166	0.954824002783485
652	ENSG00000049759	6970.20022133164	6799.93272097983	15568.708989098	2.28953868044368	1.19505693872314	1.14218602207435e-09	8.41571695304104e-09
653	ENSG00000049768	254.174593321371	257.786501744511	71.7732179527763	0.278421164285435	-1.84465921254734	6.9120659019847e-06	3.08183615250371e-05
654	ENSG00000049769	361.020418088427	365.368458262995	141.444389272706	0.38712807872127	-1.36911714359189	0.000186138344223749	0.000640000847928824
655	ENSG00000049860	8955.62630770612	8935.91788354844	9950.90172766886	1.11358473268751	0.155211337000607	0.491335500331694	0.590766784453583
656	ENSG00000049883	350.006356657115	345.830483045799	560.887974028557	1.62185811120149	0.697647610418357	0.00772606218640986	0.0182634475265659
657	ENSG00000050030	2.65611905436444	2.70871547128255	0	0	-Inf	0.733743839234791	0.803688764908288
658	ENSG00000050130	1940.92067524812	1920.54449040571	2969.91800979001	1.54639375688851	0.62890771821522	0.00257454293940946	0.00686202774255233
659	ENSG00000050165	1991.78718690359	1989.3097184199	2116.89934532971	1.06413763816082	0.0896847646076532	1	1
660	ENSG00000050327	272.72931220492	273.712274301452	223.089726330047	0.815051962501135	-0.295036055601351	0.439656115505651	0.542226604602293
661	ENSG00000050344	1399.71915889978	1419.01572428913	425.242606737547	0.299674344306916	-1.73853251762757	8.54110509609949e-09	5.72398880322618e-08
662	ENSG00000050393	1611.79708036291	1604.86818959799	1961.70606399119	1.22234715393205	0.289654077406287	0.190046717025212	0.280294057826597
663	ENSG00000050405	5959.36650730109	5940.41948029093	6916.19137131439	1.16425976217014	0.219412979023523	0.314826493521705	0.4187038257458
664	ENSG00000050426	2529.33076177264	2557.01499531055	1131.27696810789	0.442420936202015	-1.17650843662003	1.50779811697347e-05	6.38232688818872e-05
665	ENSG00000050438	73.8215133854478	74.2206628983764	53.6644629825521	0.723039392089908	-0.46785384574053	0.449291047895316	0.55139784511615
666	ENSG00000050555	1337.97855243121	1363.9681731592	25.5027056679221	0.0186974345661257	-5.74101585509653	1.64596798747156e-41	9.31275119679408e-40
667	ENSG00000050628	130.710830103955	133.243680368909	2.801891723758	0.0210283273172915	-5.57152209324868	2.16519266502415e-13	2.2653317401454e-12
668	ENSG00000050730	29.1545469128701	29.6386230928789	4.70869982242506	0.15887039717295	-2.65407776712024	0.0195028604333145	0.0411031923628104
669	ENSG00000050748	1409.31824559473	1388.78908101959	2446.04105663919	1.76127612901694	0.816621109472343	0.000333547074779165	0.00108884960594055
670	ENSG00000050767	105.287060218384	107.336503643497	1.79016725018187	0.0166780842436201	-5.90590260908328	2.7339048426765e-12	2.60344797413403e-11
671	ENSG00000050820	5665.34853483747	5660.18880619413	5925.91483132629	1.04694649493695	0.0661877140341816	0.835716664363162	0.889852566235769
672	ENSG00000051009	1517.87337545412	1522.74696687611	1271.75700864392	0.83517290548469	-0.259853185849449	0.385369750799596	0.489128915333619
673	ENSG00000051108	4869.42006181508	4862.61843645333	5212.90214258358	1.07203602559154	0.100353388136137	0.416169217563397	0.519101989465166
674	ENSG00000051128	1471.16997722674	1488.50071368523	595.967786072832	0.400381256517731	-1.32055365758124	3.31785998596945e-06	1.55843223508088e-05
675	ENSG00000051180	593.107993631757	578.386396627593	1336.54864234204	2.31082309358427	1.20840681766891	9.69215408793126e-07	4.92692370055566e-06
676	ENSG00000051341	355.894375874852	337.644019645098	1277.53736547739	3.78368130678051	1.91979057797701	4.52735225310793e-15	5.45436160821312e-14
677	ENSG00000051382	2491.2656431406	2441.35721109032	5011.64146167997	2.05280957612989	1.03759980556892	6.30577733571047e-07	3.29474339437773e-06
678	ENSG00000051523	5926.91041535344	5929.95429837206	5773.19432291331	0.973564724520425	-0.0386511995159025	1	1
679	ENSG00000051596	312.099302310751	297.16839888122	1066.10992550209	3.58756156278992	1.84300358874155	5.30868791781599e-13	5.36691887443389e-12
680	ENSG00000051620	1170.2956154794	1170.52700597307	1158.61039554889	0.989819448536113	-0.0147627055103426	1	1
681	ENSG00000051825	794.196068302603	766.837338296164	2175.81193362776	2.83738392090061	1.50456137208053	1.70076278383475e-11	1.51196304331158e-10
682	ENSG00000052126	4004.74522926289	3922.29789022338	8168.33585075834	2.08253836892872	1.05834307621663	4.43319971865137e-07	2.37630802017229e-06
683	ENSG00000052344	771.09220319235	786.361355730813	0	0	-Inf	6.89626063483515e-49	5.36940794443001e-47
684	ENSG00000052723	1353.187561256	1359.47113082418	1035.86729806295	0.76196343899922	-0.392206319793371	0.145519127125942	0.225967458047624
685	ENSG00000052749	3484.75187182242	3505.53282580769	2435.31369556609	0.694705717098794	-0.525526124811076	0.0556228681085291	0.101172333952215
686	ENSG00000052795	2779.99143766945	2664.39014018289	8617.85696074051	3.23445760843003	1.69352380457191	6.71927508384199e-17	9.21929784386379e-16
687	ENSG00000052802	1752.17645416334	1682.76811104609	5257.2977815849	3.12419622589397	1.64348506975185	4.13493006524963e-17	5.74900751022953e-16
688	ENSG00000052841	3024.99100194858	3035.20415043639	2509.22700331451	0.826707818962933	-0.274550563089603	0.346925874521474	0.450865350530324
689	ENSG00000052850	42.0855946039284	42.9012482866776	0.895083625090934	0.0208638130785786	-5.58285334031432	6.96044070940087e-06	3.10128416507179e-05
690	ENSG00000053108	211.394333461848	215.471703577943	5.4871425990308	0.025465722449472	-5.29529954344107	5.14308850338919e-18	7.60471527403062e-17
691	ENSG00000053254	2789.27690643736	2754.03428252604	4569.02941395858	1.65903142271991	0.730341211774706	0.00139200345354242	0.00395206553594722
692	ENSG00000053328	4.91010347979787	5.00733325167505	0	0	-Inf	0.311548451858508	0.415097781228402
693	ENSG00000053371	2938.36464683353	2928.35684676487	3443.7585503008	1.17600372171353	0.233892625896355	0.376943074918923	0.480702401755746
694	ENSG00000053372	3415.88882352144	3430.80160376697	2662.7934211219	0.776143225011376	-0.365605191254195	0.168876208471409	0.254465519674163
695	ENSG00000053438	28.1171953266795	27.9894133971619	34.5701827673166	1.23511637335072	0.304646979742194	0.620484330789483	0.707532254961183
696	ENSG00000053501	1603.87336058767	1624.89639010208	542.210370110246	0.333689196070024	-1.58342311807203	7.1988735457047e-08	4.31849629007856e-07
697	ENSG00000053524	346.365242521234	343.504157947224	490.85001350872	1.42894926350246	0.51495469278583	0.0294964558363284	0.0586801965966709
698	ENSG00000053702	147.450867571651	148.69280734663	84.7329089351995	0.569852102783101	-0.811340558535729	0.0457207834754709	0.0856829426203986
699	ENSG00000053747	894.689007022835	912.080689749228	16.4090293399627	0.0179907649886484	-5.79659965677817	2.69642906499074e-36	1.16674615466665e-34
700	ENSG00000053770	1288.68720636485	1259.69098062946	2752.99660600168	2.1854539314285	1.12793296695902	1.33452258096332e-07	7.71803824373975e-07
701	ENSG00000053900	1120.09481560212	1122.63528486226	991.801117965089	0.883457995075198	-0.178766552908811	0.543173784445366	0.638439088805753
702	ENSG00000053918	185.96387071849	189.598288555495	2.42576994973756	0.0127942607932747	-6.28835939375993	1.10690037233951e-18	1.71038402913101e-17
703	ENSG00000054116	3294.44064981788	3302.64049181198	2880.34862911602	0.872135079872325	-0.197376492030445	0.448252522419575	0.550356361432394
704	ENSG00000054118	8554.0503950895	8535.47463758633	9492.12614899979	1.1120794744326	0.153259893522495	0.461930335305821	0.56351568849828
705	ENSG00000054148	4281.1711375275	4325.87092589778	2023.8318248286	0.467843784407085	-1.09590120841928	1.57580768128338e-05	6.65400546396543e-05
706	ENSG00000054179	147.231869505425	150.147352069889	0	0	-Inf	2.43454001427028e-18	3.67264934599258e-17
707	ENSG00000054219	117.874338471422	119.834998668515	18.8609985182651	0.157391402577122	-2.66757135835016	3.63638822578985e-06	1.69674264925361e-05
708	ENSG00000054267	1357.01859526287	1351.5683979626	1632.25355892648	1.20767366371321	0.272230663812882	0.180248953002835	0.268469246298135
709	ENSG00000054277	2776.95227619906	2815.20620113332	845.129067018888	0.300201479621161	-1.73599700721307	1.48785487713034e-09	1.08340923395284e-08
710	ENSG00000054282	1254.77961632112	1256.90915131358	1147.23809920213	0.9127454422646	-0.1317155352137	0.765280860734746	0.830489731247946
711	ENSG00000054356	25.6143550298502	25.3160536884302	40.678572771564	1.60682913981	0.684216529975093	0.14453986705143	0.22483500431193
712	ENSG00000054392	877.392173803486	873.896969983603	1053.89996670759	1.20597736679115	0.270202831678657	0.286313649301639	0.38770215526605
713	ENSG00000054523	3645.55835563267	3583.83181979233	6762.74841556948	1.88701612007043	0.916106747393225	9.8602492374884e-06	4.29428754151628e-05
714	ENSG00000054598	575.067648237499	585.966055852841	24.6980636627515	0.0421493078243326	-4.5683472503417	9.60807689932388e-25	2.16601097463323e-23
715	ENSG00000054611	2642.70047792577	2655.28170505981	2007.34850765682	0.755983255498538	-0.403573814775343	0.0992158998571736	0.163807301621138
716	ENSG00000054654	5027.13717481465	4988.15611956765	6995.68046478798	1.40245820240974	0.487957774702329	0.0293322989266065	0.058390119421951
717	ENSG00000054690	4385.04206606943	4427.87874174319	2221.78994454451	0.501772987502776	-0.994893288239015	9.62674049162148e-05	0.000350347805557365
718	ENSG00000054793	3402.7701565111	3386.45419278499	4226.7263246796	1.24812741707384	0.319765221537702	0.157336207677536	0.240325621038485
719	ENSG00000054803	13.9243347369022	14.1371331772809	3.17801349777844	0.224799006837233	-2.15329243314598	0.228802657177773	0.324375459678652
720	ENSG00000054938	43.922456416073	44.7922080282725	0	0	-Inf	6.43009849348689e-07	3.35633898350247e-06
721	ENSG00000054965	4217.06631642601	4220.9394310392	4021.47402846001	0.952743836807421	-0.069839724451472	0.774545514668276	0.838659581514079
722	ENSG00000054967	795.710808556639	794.53471621761	855.103471677599	1.07623172936776	0.10598874593871	0.604409221309395	0.693110825210506
723	ENSG00000054983	1504.08970264245	1502.95315726442	1561.48524423328	1.03894471806121	0.0551188909112486	1	1
724	ENSG00000055044	2964.3926358161	2965.77127138067	2894.77153980528	0.97606028075714	-0.0349578445747842	1	1
725	ENSG00000055070	10754.5281708261	10690.7708502703	13974.2728588923	1.30713426137452	0.386407334148707	0.101755516756002	0.167344838811274
726	ENSG00000055118	73.5296035148989	74.9856352676692	0	0	-Inf	1.02353322834473e-10	8.49135406962962e-10
727	ENSG00000055130	4941.327343443	4936.58469812563	5180.83093197038	1.04947676354819	0.0696702242909399	0.669714733667793	0.748774889547646
728	ENSG00000055147	1059.53005614888	1060.79702794567	995.547980410955	0.938490544547362	-0.0915858851571048	0.835197905805993	0.889488668373595
729	ENSG00000055163	1641.60110930068	1657.3917797351	844.172252362555	0.509337781618224	-0.973305357562425	0.000303358239429348	0.000998547824209449
730	ENSG00000055208	2569.72711475548	2513.24253380853	5422.19845257627	2.15745133214802	1.10932801541321	7.45895631238837e-08	4.46629838145147e-07
731	ENSG00000055211	1266.46832623057	1263.76900362657	1402.78411773242	1.11000041440083	0.150560215182513	0.428195473377101	0.531080481792436
732	ENSG00000055332	3384.57252661325	3365.23214116407	4361.26199179677	1.29597656531598	0.374039630716295	0.0824820293649008	0.140337819434097
733	ENSG00000055483	4677.7814933909	4703.27127779378	3390.54738104528	0.72089130751474	-0.472146341566071	0.0784587833345047	0.134696271027044
734	ENSG00000055609	3136.91384147843	3105.52903690693	4721.84647233914	1.5204644413958	0.604512076926553	0.0040350944144868	0.0102820796808381
735	ENSG00000055732	2558.09388733391	2575.94530311894	1656.59739018989	0.643102704154505	-0.636878939072488	0.0141515727854345	0.031088644231659
736	ENSG00000055813	43.6652680571265	43.974059193016	28.0713156947097	0.638360802024117	-0.647556028010072	0.357307033290361	0.461345445735978
737	ENSG00000055917	5577.02978854321	5524.63486787703	8222.97328218534	1.48841932160943	0.573781023746962	0.00750440607823211	0.0178040225339756
738	ENSG00000055950	2613.31609057601	2609.11548456676	2825.44669404326	1.08291361986701	0.114918168929973	0.659378675183673	0.74026488119553
739	ENSG00000055955	7.51880115149131	7.66768830300599	0	0	-Inf	0.123625605152612	0.197059814120074
740	ENSG00000055957	19.091776080622	19.4698310525155	0	0	-Inf	0.00223499461371801	0.00605540298219663
741	ENSG00000056050	739.018889584538	734.923372842392	945.8424850629	1.28699469905925	0.364006111323426	0.137403009620031	0.215274068952382
742	ENSG00000056097	4005.87017886123	3911.41415186451	8775.89954219554	2.24366410752291	1.16585671040193	5.6832128611118e-09	3.88253643416394e-08
743	ENSG00000056277	224.616136439371	224.54491951561	228.212591089283	1.01633379896363	0.0233743105930898	0.790466579032095	0.85221922791279
744	ENSG00000056291	20.8697960618814	20.6406447580393	32.4419369059049	1.5717501699296	0.652371919093202	0.239167474360215	0.336182648940369
745	ENSG00000056487	34.916136759432	35.4210622468494	9.41739964485012	0.265870051530929	-1.91120681841077	0.0548710634474582	0.0999931494375779
746	ENSG00000056558	2056.15940278819	2002.85023666498	4748.27229201033	2.37075753597875	1.24534812189709	1.38884720837284e-12	1.35675287400707e-11
747	ENSG00000056586	2316.34915591789	2198.43928859355	8270.79745579695	3.76212229225952	1.91154674614149	1.1237926604797e-23	2.3753552644483e-22
748	ENSG00000056661	5285.55554158319	5323.47202069137	3370.77334662004	0.633190769768011	-0.659287869903386	0.00747206747993659	0.0177369799853646
749	ENSG00000056736	148.28242314963	147.400373659869	192.82592238257	1.30817797536608	0.387558830370463	0.228641181658864	0.324181775451627
750	ENSG00000056972	3453.92357617565	3452.78041537123	3511.65319679854	1.01705083276226	0.0243917876922757	0.897263375201861	0.943035847015761
751	ENSG00000056998	7971.66081511264	8061.87438270049	3415.87565192627	0.423707377437708	-1.23885984628908	1.19268536397886e-06	5.97671706986755e-06
752	ENSG00000057019	6574.84763432405	5898.38029260445	40736.448391164	6.90637876337686	2.78792945742633	1.69785015620903e-72	3.81767462279311e-70
753	ENSG00000057149	2519.00023005316	2568.88142272748	0	0	-Inf	7.70079978763362e-75	1.96921530255733e-72
754	ENSG00000057252	4719.84749770811	4568.516585117	12362.058583559	2.70592398062673	1.43612130926516	1.6525941762505e-13	1.74937556408854e-12
755	ENSG00000057294	58.0181138730316	59.141815030931	1.27120539911137	0.0214941898290835	-5.53990945728981	3.51747509648426e-07	1.91217805213837e-06
756	ENSG00000057468	11.0889849899183	11.2959826590343	0.635602699555687	0.0562680307451909	-4.15154071658472	0.0899502621445347	0.151044401436677
757	ENSG00000057593	43.6768965796156	44.3244730426166	10.9742851980616	0.247589749967476	-2.01397650560653	0.0123084892663246	0.027524204863987
758	ENSG00000057608	10209.3823439044	10014.9515095901	20028.1394767804	1.99982390904259	0.999872971632284	5.19308237862936e-07	2.74526079614491e-06
759	ENSG00000057657	445.097336929397	452.968453302745	47.6059600753211	0.105097738547155	-3.25019646861207	8.95826916280693e-15	1.05346498905993e-13
760	ENSG00000057663	958.87064009216	950.714956571314	1370.73265789488	1.44179141015971	0.527862459103273	0.0212387979591275	0.0442964630711596
761	ENSG00000057704	353.74442549216	355.820517085658	248.901800020521	0.699515030946353	-0.515573037013016	0.187494132630765	0.277105235371639
762	ENSG00000057757	3159.15274339288	3183.61788969773	1923.66285499788	0.604237983843131	-0.726811216714125	0.00503584012487274	0.0125202381066682
763	ENSG00000057935	1952.42351817066	1956.35624297892	1753.82091535346	0.896473186643623	-0.157667661905009	0.560704024274568	0.654126882578461
764	ENSG00000058056	1932.1686474769	1857.71826577168	5691.91292359051	3.06392687656874	1.61538186643046	2.29599233180766e-16	3.05542693829281e-15
765	ENSG00000058063	2272.44452909331	2180.93745886674	6893.55157553512	3.16082038368819	1.66029905519658	2.28529438100978e-17	3.23074977451913e-16
766	ENSG00000058085	1800.87072226887	1829.50791467854	354.692505580638	0.193873173619454	-2.36681490445806	2.43670693725303e-12	2.33064272256585e-11
767	ENSG00000058091	381.338292024559	382.70207814987	312.467092696316	0.816476080315275	-0.292517474031214	0.321516504942536	0.425539909596396
768	ENSG00000058262	24683.7108941349	24763.8086434514	20638.7745536515	0.833424892382589	-0.262875904397407	0.282750679329718	0.383853951436893
769	ENSG00000058272	2087.94908511429	2068.53580388145	3068.31978737266	1.483329310334	0.568838922569752	0.0057546179031815	0.0140738582999234
770	ENSG00000058335	444.130347834706	451.24972278604	84.6019127923752	0.187483578427569	-2.41516385852489	2.66716109500357e-10	2.10810796487813e-09
771	ENSG00000058404	51.0195969522528	51.6546099584719	18.9514401381854	0.366887682501553	-1.44658962500307	0.0823270232860096	0.140156370234906
772	ENSG00000058453	1757.03093075479	1778.40011830736	677.886959350048	0.38117797697587	-1.39146332670333	5.41000269147031e-07	2.85241763092015e-06
773	ENSG00000058600	1952.0034449365	1960.76628637369	1509.47995235809	0.769841853589684	-0.377365987359195	0.169632605901795	0.25533975413992
774	ENSG00000058668	10584.3400782908	10464.7728558108	16622.4848135326	1.58842289675716	0.667595062247946	0.000411850238908195	0.00132066508254763
775	ENSG00000058673	9734.70334065549	9794.85466030716	6697.06169824627	0.68373262600675	-0.548495826130045	0.0368174214700631	0.0711507075976645
776	ENSG00000058729	1036.56206020188	1033.9268259671	1169.64138905797	1.13126128434082	0.177932183162774	0.367902299851576	0.47168677187518
777	ENSG00000058799	1743.76649843645	1746.54944018895	1603.22793993555	0.917940198567816	-0.123527926041191	0.701457577279493	0.775910072786072
778	ENSG00000058804	1651.50854543714	1617.89574317846	3348.9550595004	2.06994491061652	1.04959237244057	1.13471687242895e-06	5.69936841586063e-06
779	ENSG00000058866	345.100122884608	350.384883999783	78.2196865682535	0.223239329492028	-2.16333687657039	5.23121405583454e-08	3.19171359575046e-07
780	ENSG00000059122	4431.92983186212	4448.93659199565	3573.08844511916	0.803133146817088	-0.316288911218154	0.161615905169758	0.245568429135663
781	ENSG00000059145	1281.38726405145	1291.73620596207	758.765697565009	0.587399884018803	-0.76758511408247	0.00402644709227213	0.010262049981213
782	ENSG00000059377	837.828581996038	853.291343672616	56.9591173288157	0.0667522502732306	-3.90503971771896	1.08953946107199e-23	2.30482220301222e-22
783	ENSG00000059378	1599.15354642611	1621.73252369158	458.91519451966	0.282978350508148	-1.82123641218101	3.05502415687229e-09	2.16827741724353e-08
784	ENSG00000059573	4947.46065160766	4954.67156580641	4583.30948457079	0.925048093238209	-0.112399721612358	0.658686111565463	0.739773934204356
785	ENSG00000059588	2264.54880149226	2278.45850047233	1562.10900299861	0.685599058606852	-0.544562966394008	0.0383295771195917	0.0736355866546594
786	ENSG00000059691	1645.48053942278	1647.12915121636	1562.2256438471	0.948453642929841	-0.076350833374607	0.819354419166379	0.876444443697369
787	ENSG00000059728	689.617547163839	692.583548350103	539.834487257525	0.779450347244803	-0.359470971983877	0.271468375521325	0.37159326364328
788	ENSG00000059758	1559.54144242045	1541.55770661355	2467.72010066932	1.60079644769857	0.678789870898683	0.00175801004617683	0.00487602892752343
789	ENSG00000059769	594.719170434708	599.641252309202	346.154035772768	0.577268549219617	-0.792685468399969	0.00943398349314963	0.0217700249006301
790	ENSG00000059804	3580.3428602635	3582.4498935188	3473.93768087076	0.969710054327807	-0.044374652447395	0.672419284494079	0.751090411436729
791	ENSG00000059915	289.044170621626	290.818716844441	199.429586369437	0.685752239516659	-0.544240666280012	0.117050704030491	0.188284521321449
792	ENSG00000060069	2265.76549917968	2276.84127333371	1706.438904401	0.74947644545395	-0.416044957022118	0.0946253721703718	0.157495602215545
793	ENSG00000060138	8621.60445983569	8660.10645051536	6677.25393051212	0.7710360107773	-0.375129852961575	0.145311721178629	0.225739465366419
794	ENSG00000060140	15.8966218297467	16.1507851798547	3.06137264929324	0.189549462468969	-2.39935372961834	0.114139916995235	0.184487803828611
795	ENSG00000060237	10888.8976458837	10706.5272198806	20098.6041590376	1.8772290721605	0.908604708296313	6.95004756830254e-06	3.09824116773261e-05
796	ENSG00000060339	2282.92539183871	2269.61285096264	2955.20870608031	1.30207612493333	0.380813797085203	0.0618284721458135	0.110570588891276
797	ENSG00000060491	4424.52416141921	4466.74455585024	2292.39424265233	0.513213642282253	-0.96236857412586	0.000174355692461841	0.000602905942792285
798	ENSG00000060558	828.275930508986	844.664847891351	0.635602699555687	0.00075249100414493	-10.3760380446579	5.28215230891229e-49	4.14983068293251e-47
799	ENSG00000060642	826.90649866623	824.845432475935	930.990341276149	1.12868460516487	0.174642401847967	0.470833279122798	0.571649416718332
800	ENSG00000060656	2035.5860784941	1944.43608246776	6638.66087782421	3.41418313395975	1.77154044541003	5.36252918107455e-18	7.91572431408984e-17
801	ENSG00000060688	1949.03948396066	1952.41532456307	1778.55953353911	0.910953479602061	-0.134550714253097	0.600763133921964	0.690143352657414
802	ENSG00000060709	26.1886874789804	26.7072753498513	0	0	-Inf	0.000177744265861937	0.000613809570564929
803	ENSG00000060718	3968.50154119536	3931.79431429389	5822.21649971965	1.4808039369082	0.566380635917006	0.00696342134021699	0.0166783212871331
804	ENSG00000060749	2060.00244694775	1998.43717301522	5169.0487805407	2.58654555186326	1.37102659918464	4.99236943302501e-12	4.64559300469466e-11
805	ENSG00000060762	1157.72404668825	1150.73557135557	1510.64205098905	1.31276210503297	0.392605498877365	0.118327167273852	0.190044797044574
806	ENSG00000060971	2616.42839754889	2631.41113733731	1859.80003823376	0.706769083646754	-0.50068916173953	0.0560310468149307	0.101815368125529
807	ENSG00000060982	295.1148789975	292.157443497737	444.465371735494	1.52132140264616	0.605324976875609	0.0233969855360476	0.0481812390444283
808	ENSG00000061273	3321.71082055443	3341.582331949	2318.1994951288	0.693743042918442	-0.527526696281241	0.0261428336543053	0.0529906380327359
809	ENSG00000061337	18151.4856932726	18199.0642422881	15748.7689679879	0.865361469047043	-0.208625209917128	0.281041300284123	0.382090186880937
810	ENSG00000061455	11.0889645045004	11.245616999683	3.17801349777844	0.282600189733299	-1.82316566061255	0.406465102675047	0.509801369161053
811	ENSG00000061656	195.633501408139	197.196895827734	116.682083218599	0.591703448113754	-0.757053792562459	0.0525314130876586	0.0964548539801997
812	ENSG00000061676	7449.35246627391	7319.07846953922	14028.1893013759	1.91666059596968	0.938594885851525	3.02915088225211e-06	1.43158801344051e-05
813	ENSG00000061794	2072.19480472607	2066.51444015523	2359.05321555364	1.14156144748567	0.191008518429803	0.325980915620679	0.429890822288527
814	ENSG00000061918	275.149671694525	262.607629371071	908.522809028955	3.45962077036684	1.79061390413479	3.80684039360712e-12	3.56786985219024e-11
815	ENSG00000061936	2936.62503542963	2962.20168229068	1645.00436894672	0.555331657118849	-0.8485784546455	0.00101078373693762	0.00297162671444364
816	ENSG00000061938	3286.73411084366	3310.42000793936	2090.59630751051	0.631519958946793	-0.663099764328958	0.00603192250571586	0.0146722591361174
817	ENSG00000061987	1951.96668783308	1938.0815444704	2653.16642764853	1.36896532306309	0.453085902491695	0.0366250038834916	0.0708304275445326
818	ENSG00000062038	11034.588418236	10871.8659903462	19252.0710266714	1.77081570392483	0.824414072694577	0.000289777116916783	0.000958561387513057
819	ENSG00000062096	23.8707296611232	24.3434173771851	0	0	-Inf	0.000424583762617519	0.00135915786454992
820	ENSG00000062194	3391.76510021577	3391.37495645146	3411.46736031337	1.0059245598378	0.00852211306694486	1	1
821	ENSG00000062282	927.816771208416	945.2513077001	47.3726783783507	0.0501164907072317	-4.31857079300255	4.70141609114321e-27	1.20695901481583e-25
822	ENSG00000062370	201.185440384732	201.423664030721	189.155146262286	0.939090981054918	-0.0906631589909841	0.892126038593633	0.938437243197669
823	ENSG00000062485	10556.1169699432	10496.1928201124	13582.2865364011	1.29402029566142	0.371860245012385	0.0905622794527462	0.15190584790778
824	ENSG00000062524	327.933745536441	333.833338061481	30.0043230219416	0.0898781505651057	-3.475885751483	1.86622132879423e-15	2.32235929956774e-14
825	ENSG00000062582	98.9573352909991	100.387228824713	26.7477118384686	0.266445365128796	-1.90808835754419	0.00115682588229099	0.00334888895536025
826	ENSG00000062598	4093.76120306606	4082.20641110609	4677.27819704466	1.14577209626628	0.196320108419093	0.324952943600851	0.428869484791833
827	ENSG00000062650	2075.21277820215	2017.99136112574	4964.89434056072	2.46031496279104	1.29884301725973	1.29515999307351e-10	1.06198233572262e-09
828	ENSG00000062716	8578.28228337198	8637.8171371132	5571.77216944026	0.645044006025621	-0.63253050782546	0.0157012359596788	0.0340580827997226
829	ENSG00000062725	2025.76648508843	2009.05299288367	2869.79784142888	1.42843312326458	0.514433493401987	0.0186988405830349	0.0396557351151536
830	ENSG00000062822	2114.39254401937	2115.5584917106	2055.51218561235	0.971616806468111	-0.041540649789567	0.670316734321097	0.749300192134524
831	ENSG00000063046	25010.6762009194	24855.6328760743	32840.3641055953	1.32124433400394	0.401897284798543	0.0508252742133395	0.093727066410247
832	ENSG00000063127	181.659770639296	185.039681242093	10.9742851980616	0.0593077394232194	-4.07563580677526	3.88386737169858e-13	3.97422175974947e-12
833	ENSG00000063169	1083.76102260589	1087.47705358992	896.101457912168	0.824018727525336	-0.279250968885534	0.229865022136223	0.325651478593184
834	ENSG00000063176	1445.09805097136	1448.72988635947	1261.69036387151	0.870894136823552	-0.19943073491728	0.336434031113565	0.440220183024603
835	ENSG00000063177	48589.9961454476	49076.6515248906	24013.8994835735	0.489314138952494	-1.03116712419093	4.74337756180313e-05	0.000183263985993943
836	ENSG00000063180	676.812971480245	682.1300548709	408.300260252175	0.59856658907875	-0.740416342472401	0.0190404906792032	0.0402873794999244
837	ENSG00000063241	3503.06845035884	3527.17257894654	2285.80995668002	0.648057305254603	-0.625806704074916	0.00930024304799333	0.0215070697243381
838	ENSG00000063244	10800.5312809862	10857.2485908649	7936.30713211161	0.730968538271207	-0.452118782631544	0.064254276368978	0.114009815682453
839	ENSG00000063245	11318.1406840923	11371.2362236791	8636.81593495904	0.75953183673856	-0.396817656503383	0.0736005869307376	0.127675186812612
840	ENSG00000063322	3441.69545187103	3462.5582306278	2388.12512465404	0.689699628306624	-0.535959905608061	0.0294827860906619	0.0586574759422376
841	ENSG00000063438	665.058880281257	587.678288053865	4572.77878776456	7.78109193536418	2.95997262554504	4.22242646954879e-52	3.74603910221908e-50
842	ENSG00000063587	1023.92650275734	1020.60379059497	1191.72346695703	1.16766513894908	0.22362659986641	0.330597897971317	0.434341659839111
843	ENSG00000063601	1619.71298828063	1621.50913110748	1529.0077755247	0.942953540126166	-0.0847414046665177	0.734227493962528	0.804015942106075
844	ENSG00000063660	7180.93919062916	7220.83352654965	5166.27522664453	0.715467986853471	-0.483040878936102	0.0446562574078486	0.0839715349988405
845	ENSG00000063761	1036.56980779241	1044.42916636868	639.672199691012	0.612461065133843	-0.707309961668019	0.00741205583105702	0.0176185776215675
846	ENSG00000063854	2390.91271497646	2409.87528175319	1433.30309275155	0.594762352891897	-0.749614763931264	0.00377030479270943	0.00968303071172115
847	ENSG00000063978	4239.21993190326	4198.81377375422	6279.73091843006	1.49559643670866	0.580720939060213	0.00794325114558821	0.0187056536322117
848	ENSG00000064012	989.584493307222	995.803868347423	675.5060537771	0.678352510216826	-0.559892920966269	0.0634436231337426	0.112924800204545
849	ENSG00000064042	721.205005094385	734.511214238547	49.2414433142271	0.067039743382645	-3.89883956313147	2.44344046336117e-23	5.03812313089718e-22
850	ENSG00000064102	1819.61706443903	1822.64163719721	1666.87614015093	0.914538604919716	-0.128884023928464	0.745408272230789	0.813270310041583
851	ENSG00000064115	6393.82156912882	6360.46509337773	8078.32359455886	1.27008378726419	0.344923674543302	0.142640629461678	0.222278380825005
852	ENSG00000064195	220.331147732508	224.681554564844	0.635602699555687	0.00282890467260075	-8.46554072252082	4.80370050505832e-23	9.75817136085952e-22
853	ENSG00000064199	206.94816971725	201.921149908795	460.812670044214	2.28214166892551	1.19038835285022	6.91781043707266e-05	0.000259100013828498
854	ENSG00000064201	79.2963343274311	80.8036278092064	3.17801349777844	0.0393300843531724	-4.66822290927135	5.14265708555086e-08	3.14062104337211e-07
855	ENSG00000064205	2273.81151385714	2318.79458761621	2.16628902420231	0.000934230671302937	-10.0639335691681	1.11609867676101e-68	2.12490523985091e-66
856	ENSG00000064218	14.2158863680791	14.4973890684371	0	0	-Inf	0.0112663521299846	0.025442446978908
857	ENSG00000064225	5671.45302553038	5692.55899575753	4605.60152905946	0.809056442364824	-0.305687741701352	0.316645647658269	0.420565659836574
858	ENSG00000064270	193.058740206762	196.639719391676	12.2192913686081	0.0621405045044289	-4.00832223535901	1.32464951632708e-12	1.29598024509974e-11
859	ENSG00000064300	5347.28308058089	5329.41097056428	6249.82463642006	1.17270457672329	0.229839620889167	0.0383460490284259	0.0736563809417802
860	ENSG00000064309	1100.16873872577	1069.29491757128	2659.29670702746	2.48696282319156	1.31438494133124	1.74590354475727e-09	1.26390236352772e-08
861	ENSG00000064313	1571.5212824257	1560.30974803063	2137.70376937676	1.37005089667285	0.454229489546088	0.0370469784485679	0.0715286273890834
862	ENSG00000064393	6736.92656387437	6720.66862755562	7557.95234797134	1.12458339591135	0.169390651250469	0.363486397776414	0.46747279291959
863	ENSG00000064419	4068.45971729343	4025.99788341247	6212.78232828185	1.54316582079667	0.625893094952983	0.00305582081604221	0.00801780246905029
864	ENSG00000064490	3327.51921446965	3356.15332442381	1881.49666178468	0.560611056739401	-0.83492789645738	0.00106422231910425	0.00311084957404418
865	ENSG00000064545	2392.14227722013	2411.82963361381	1397.93077933918	0.579614231393517	-0.786835076754439	0.00213765055727428	0.00581582762964275
866	ENSG00000064547	586.865603447346	588.799238334819	489.217041629927	0.830872409097335	-0.267301144841575	0.516254912023824	0.61309825025349
867	ENSG00000064601	27563.1962677148	27711.0574830009	20096.2048957659	0.725205268983102	-0.463538687857998	0.0407054563881066	0.0774413142940178
868	ENSG00000064607	3806.70057361248	3793.64930301264	4465.78973890446	1.17717516359724	0.235329009289447	0.31673990847339	0.420617861678398
869	ENSG00000064651	1605.97574943292	1583.84624833882	2723.51555468469	1.71955804267061	0.782037814009379	0.000173127646869366	0.000599295078074807
870	ENSG00000064652	724.007912945301	720.268273658451	912.859696931245	1.26738845832341	0.341858782570073	0.0868782691951807	0.146688626062785
871	ENSG00000064655	118.284288966256	120.601379729962	1.27120539911137	0.0105405543614652	-6.56790544485795	1.41412037922823e-13	1.50795183366353e-12
872	ENSG00000064666	6560.54826586834	6605.6235150418	4284.24818260884	0.648575894895174	-0.624652689597244	0.00916015181222739	0.0212207336102964
873	ENSG00000064687	1754.3825773733	1764.53105623948	1241.88439463114	0.70380421485911	-0.506753940933164	0.0303261678831969	0.0600970549230682
874	ENSG00000064692	118.273644403017	120.615696767433	0	0	-Inf	1.24568958804586e-15	1.57266803121975e-14
875	ENSG00000064703	1067.5069520393	1053.73245281652	1763.11916278971	1.67321330768267	0.742621377426074	0.00109881204581575	0.00319726847289292
876	ENSG00000064726	3718.2903888833	3663.75733119013	6472.20980238838	1.76654980592995	0.820934425002813	4.7268671574973e-05	0.000182680213467184
877	ENSG00000064763	1377.72810723037	1361.67142140582	2188.59074137034	1.60728256976327	0.684623585614985	0.00357274693649536	0.00922379078933075
878	ENSG00000064787	51.0611362432854	51.9990404194128	3.69697534884893	0.0710969917719623	-3.81406767138553	3.89404475304359e-05	0.000153102757451968
879	ENSG00000064886	401.267383452755	409.200686041928	0.635602699555687	0.00155327867532109	-9.33046759631737	5.76879891644523e-34	2.21928587223659e-32
880	ENSG00000064932	6199.83764569923	6225.26079286709	4915.96871372196	0.789680766363182	-0.340658542690955	0.151712849675144	0.233775994451278
881	ENSG00000064933	581.259299745474	577.027761412579	794.951985556666	1.37766679303367	0.462226995323047	0.0563896827031777	0.102395718041422
882	ENSG00000064961	14300.8791809888	13815.8106466125	38796.8401669899	2.80814793712466	1.48961894081846	1.49429197961685e-13	1.58695511825515e-12
883	ENSG00000064989	252.309787284105	257.073812205649	11.7265287461025	0.045615415453993	-4.45433473291316	6.11573360104414e-17	8.42221116768924e-16
884	ENSG00000064995	1809.92370621436	1824.14646550175	1091.67436220125	0.598457625441265	-0.740678995972581	0.00498623508696358	0.0124063693382878
885	ENSG00000064999	11940.1787030153	12100.3719285017	3850.42081595395	0.318206815352884	-1.65196335924822	1.01834427331666e-09	7.56521608684659e-09
886	ENSG00000065000	14565.3207403176	14531.3959532381	16278.5224878346	1.12023115605815	0.163796458434076	0.469702809994893	0.570675349035625
887	ENSG00000065029	2092.92031681202	2109.54969286962	1253.13682590296	0.594030484391349	-0.751391125895443	0.00373097734903085	0.009597148145441
888	ENSG00000065054	1923.0240345938	1947.15102570813	704.610983320065	0.361867658962825	-1.4664659187571	1.0032862005613e-07	5.90582576602131e-07
889	ENSG00000065057	1129.43257660018	1140.90706108716	549.971110007852	0.482047248865118	-1.05275353274212	0.000140181360353094	0.000494569244162012
890	ENSG00000065060	2216.0612471367	2188.2029439395	3622.90555859547	1.65565336095976	0.727400651839473	0.00136386520026858	0.00388062572473058
891	ENSG00000065135	4166.45638261422	4136.19312167622	5694.75105998329	1.37680976019694	0.461329229784348	0.0291974717547502	0.0581696956751565
892	ENSG00000065150	7957.09910402946	7827.53994488613	14499.8366407676	1.85241298579902	0.889405775780988	1.34503983093999e-05	5.7427850565408e-05
893	ENSG00000065154	4552.07627149028	4375.1314612347	13487.7891893968	3.0828306095265	1.62425562071014	2.80708020090556e-17	3.94276105978566e-16
894	ENSG00000065183	3200.13315310704	3204.20114239908	2994.69969385868	0.934616636337774	-0.0975533772348413	0.795624017077569	0.856752590101323
895	ENSG00000065243	1898.9777598527	1875.05828219291	3106.91138167205	1.65696789863965	0.72854565269696	0.000873289931994222	0.00261292860960186
896	ENSG00000065268	2308.72524781554	2309.47524273032	2270.8505046189	0.983275534893476	-0.0243323475754257	1	1
897	ENSG00000065308	4632.34450496946	4617.05297003209	5404.56701930678	1.17056638821045	0.227206758649779	0.342926022600862	0.44675153739157
898	ENSG00000065320	467.136104866535	475.796564660739	29.782885259197	0.06259583921215	-3.99778942634681	1.66727807890224e-19	2.70950866866088e-18
899	ENSG00000065328	428.486451002928	404.560842311535	1636.72968991828	4.04569478490926	2.016387484279	6.0676050302551e-18	8.94131875729625e-17
900	ENSG00000065357	1178.94160223459	1191.33599141594	553.024948576805	0.464205692232566	-1.10716388132745	0.000282767880979934	0.000938111757771512
901	ENSG00000065361	30684.2617281475	31090.8627268424	10150.9112940543	0.326491785809804	-1.61488139935006	2.8083670964453e-09	2.0019305541564e-08
902	ENSG00000065371	555.622790884316	561.838219567572	241.743642379907	0.430272690537089	-1.21667681973482	0.000148293669055667	0.000520584625838352
903	ENSG00000065413	695.335746177612	678.959895977604	1522.31618127802	2.24212974918954	1.16486976748144	1.09143612714889e-06	5.49573909351823e-06
904	ENSG00000065427	8879.3029677268	8881.79310249056	8753.55116215695	0.985561255609788	-0.0209825529762054	0.943591671312986	0.983327402727102
905	ENSG00000065457	1045.13220888367	1029.0141660511	1859.09337192885	1.80667422593727	0.853336387222967	0.000344636117854491	0.00112266065467699
906	ENSG00000065485	1549.91416566421	1569.09471299369	581.296525525921	0.370466180729691	-1.43258624768828	5.00772280456425e-07	2.65696570202297e-06
907	ENSG00000065491	1319.85432513247	1325.41617178521	1038.98106916937	0.783890442327986	-0.351276059621906	0.193249689012156	0.284021617090441
908	ENSG00000065518	4354.46734490865	4366.03065730479	3770.52006890366	0.863603663111073	-0.211558732095528	0.399167952511144	0.502800874358825
909	ENSG00000065526	4220.24413416738	4215.81658369699	4443.83543292177	1.05408652029753	0.07599328944313	0.639987893173402	0.724231169145813
910	ENSG00000065534	1691.94284463797	1708.58393063963	851.568001554025	0.49840571849182	-1.00460747357107	0.000778562141508876	0.00235391634832225
911	ENSG00000065548	2667.21773708073	2659.2631045579	3068.92667948353	1.15405153939957	0.206707655504893	0.241933582775589	0.339175148591007
912	ENSG00000065559	1322.85510594987	1307.21195646278	2112.83415504828	1.61629041457474	0.692686444391347	0.00134705137564945	0.00384116552214546
913	ENSG00000065600	940.035121924327	931.543413362054	1368.86640431912	1.46946066569105	0.555286741655487	0.0174092348295855	0.0372536772549084
914	ENSG00000065613	2349.71500723309	2278.22022509525	5960.20150519437	2.61616565402284	1.38745389430343	2.17310809732286e-12	2.08693588006156e-11
915	ENSG00000065615	498.607735659167	486.110326389672	1129.72690376867	2.3240133822277	1.2166183761512	2.33901060949046e-07	1.30304172847799e-06
916	ENSG00000065618	4979.82270571851	5078.40274570651	1.53068632464662	0.000301410975319105	-11.6959804286052	3.83889571635275e-86	1.410280520699e-83
917	ENSG00000065621	158.054455794989	158.075123564301	157.010733444707	0.993266555194809	-0.00974716036366042	0.876562888087141	0.925493434665516
918	ENSG00000065665	594.540428368696	574.931417808702	1584.79546164844	2.75649479669895	1.46283487812639	1.30776898048613e-10	1.07097451547943e-09
919	ENSG00000065675	77.5782663945683	79.0715728771498	2.16628902420231	0.0273965591599902	-5.18986147887122	8.61103574217758e-09	5.76492929320374e-08
920	ENSG00000065717	394.677844102142	400.262847246258	112.635185324294	0.28140304826992	-1.82929013838087	3.45538034166055e-07	1.88116646736656e-06
921	ENSG00000065802	1731.8478385557	1724.17551849387	2119.30000167832	1.22916720423545	0.297681179594707	0.175534560937682	0.262767903635076
922	ENSG00000065809	849.622268760196	830.603264456732	1810.08198608514	2.17923774627715	1.12382359740134	2.10745184666303e-07	1.18210387557575e-06
923	ENSG00000065833	461.571679681751	447.952786397416	1149.32579054064	2.56572974974416	1.35936921826983	5.48099801999959e-09	3.75323894344052e-08
924	ENSG00000065882	2601.34632674839	2539.80283321628	5709.29275012006	2.24792754597021	1.1685955361131	4.39843905780024e-08	2.71152176659428e-07
925	ENSG00000065883	2904.33140013832	2899.85536330188	3130.37126037826	1.07949220502291	0.110352825745416	0.528698775339286	0.624860671402174
926	ENSG00000065911	2521.03754280855	2514.51464107628	2850.44408028811	1.13359613570118	0.180906745395521	0.382053223712921	0.48581777662364
927	ENSG00000065923	145.523592509859	142.358737377138	305.348776712265	2.14492473267259	1.10092702315364	3.80214317601657e-05	0.000149941488448806
928	ENSG00000065970	1719.68163471548	1719.05260681161	1751.44754386085	1.01884464554539	0.0269340846851816	0.876189485465533	0.925174089118189
929	ENSG00000065978	25198.4093986692	24820.6579633937	44274.856880084	1.78379062091674	0.834946283479799	5.90181109186628e-05	0.000224147186337532
930	ENSG00000065989	1136.44798495639	1124.81319238817	1724.0050096517	1.5327034047239	0.616078546355659	0.0120247058267582	0.0269496822546257
931	ENSG00000066027	1773.56585273297	1779.8173023136	1457.86764891136	0.819110841891622	-0.287869404648289	0.279053222546226	0.380100538078918
932	ENSG00000066032	330.420347268547	336.510974857603	22.8436540212141	0.067883830626566	-3.88078821254852	2.89877372300405e-17	4.0628003770615e-16
933	ENSG00000066044	4945.17535081968	4911.14477792038	6663.71928223396	1.35685661562918	0.44026827355692	0.0507317364673568	0.0935884095501597
934	ENSG00000066056	708.926019023737	722.674675596687	14.6188620897808	0.0202288285219217	-5.62744341582764	2.18023723416931e-32	7.66403339337442e-31
935	ENSG00000066084	4766.57169670782	4671.60333049592	9562.47419040852	2.04693624734474	1.03346616974194	8.08528564014707e-07	4.16364275127258e-06
936	ENSG00000066117	5686.49394090594	5666.67208109147	6687.49786153683	1.18014555383426	0.238964806065708	0.268729320473082	0.368656543727944
937	ENSG00000066135	3178.96775459327	3175.32264820571	3363.045627165	1.05911933990877	0.0828651591075987	0.69792986105031	0.773096554371056
938	ENSG00000066136	3288.00007290327	3304.03567165162	2478.20233611122	0.750053141790813	-0.414935279702796	0.0863061832407506	0.14599676875728
939	ENSG00000066185	158.443855054415	159.945102435644	82.6308623023527	0.516620146813188	-0.952824189060705	0.0260491017756182	0.0528499316749728
940	ENSG00000066230	1376.84036592765	1402.87772966275	61.9534973053409	0.0441617227185114	-4.50105973801696	5.22959125195685e-32	1.78305135457242e-30
941	ENSG00000066248	145.561999248465	147.789933087506	33.0513403768957	0.223637291704613	-2.16076731604696	9.20044316572145e-05	0.000336382336825781
942	ENSG00000066279	1308.40449100211	1201.48006490036	6708.08800914037	5.58318710822446	2.48108890567657	7.6365766014823e-39	3.77243991470574e-37
943	ENSG00000066294	367.93087707574	375.216637017834	0	0	-Inf	1.12879063055218e-33	4.31072416056992e-32
944	ENSG00000066322	6172.89425435526	6169.8908634343	6324.56549586407	1.02506926554349	0.0357213981988552	0.803388273704224	0.863402403915421
945	ENSG00000066336	1110.63355717889	1132.56567964482	3.06137264929324	0.00270304204366612	-8.53120033264265	3.80258058206297e-52	3.39666812746399e-50
946	ENSG00000066379	1362.07919791057	1379.40922291377	486.912935248901	0.352986573643736	-1.50231478534552	2.41182078902171e-07	1.33910080814075e-06
947	ENSG00000066382	656.001877680005	659.519401369497	478.366931360691	0.725326548949672	-0.463297438400972	0.0692557056399231	0.121356840457247
948	ENSG00000066405	16.4891583291116	16.4090520599859	20.5345249199618	1.25141445373533	0.323559672256693	0.637873678334258	0.722277367136638
949	ENSG00000066422	1102.61214101055	1086.84915634716	1898.64286651201	1.74692399163583	0.804816838205674	0.000222749789799128	0.000755229789071969
950	ENSG00000066427	605.174988001491	597.240387613102	1005.87230761512	1.68420007835561	0.752063536804079	0.00137408023033931	0.00390670750468065
951	ENSG00000066455	2322.11723270046	2322.5762420364	2298.93726123538	0.989822086193262	-0.0147588610417133	1	1
952	ENSG00000066468	468.874002732267	478.146050257667	0.635602699555687	0.00132930659829391	-9.55511039086528	4.44926308705033e-37	2.00432001899022e-35
953	ENSG00000066557	579.023595614883	568.498425363818	1110.54469329363	1.95347013069196	0.96603919632935	6.08080430983789e-05	0.000230430944084704
954	ENSG00000066583	551.234944135966	548.021971879267	713.490043099279	1.30193692901143	0.380659560326577	0.126442596246414	0.20071829090714
955	ENSG00000066629	385.942186999288	374.772272079271	950.022890460142	2.53493377508781	1.34194805744542	1.9605912904401e-07	1.10473326050009e-06
956	ENSG00000066651	325.481581641882	323.915852833875	404.550886446196	1.24893821314042	0.320702106408797	0.192412526685397	0.283014489005539
957	ENSG00000066654	1699.97947400626	1691.05169131996	2150.83249966479	1.27189045178504	0.346974416320006	0.109835252687015	0.178661234539159
958	ENSG00000066697	1095.37126746376	1064.45270630298	2656.75860608312	2.49589163553398	1.31955529787342	5.61167866374279e-10	4.29613779238049e-09
959	ENSG00000066735	238.360179982126	239.477554907904	181.932746230317	0.759706880673149	-0.396485207080403	0.16930436375344	0.254979189691521
960	ENSG00000066739	1882.62200607474	1838.75495950925	4097.90785763197	2.22863184484662	1.15615831265793	3.75152090965938e-08	2.32756707627606e-07
961	ENSG00000066777	2574.16254919869	2546.28275517391	3982.09214744979	1.5638845055045	0.64513397205165	0.00258103832217343	0.00687723184771167
962	ENSG00000066827	849.241469808144	846.235839696704	1001.02579043587	1.18291585333309	0.242347451279755	0.324930238673474	0.428861219275389
963	ENSG00000066855	1099.8619757007	1078.82690552567	2162.13301953986	2.00415192508231	1.00299187642488	6.37605908334971e-06	2.85799534406273e-05
964	ENSG00000066923	929.035260746368	945.047736052316	120.405257796013	0.12740653535553	-2.97248881193059	1.29870381455137e-17	1.87356701299466e-16
965	ENSG00000066926	1488.63911852843	1464.13226440552	2726.23525173521	1.86201432617301	0.896864172907041	7.3776183568631e-05	0.000274586785961844
966	ENSG00000066933	1594.44302285842	1571.56048232734	2750.01131967797	1.74986031438347	0.80723976103502	0.000166048981676974	0.000576858762530703
967	ENSG00000067048	1200.91080512516	1169.28371571324	2798.078820427	2.39298536601976	1.25881157429586	1.49866492638826e-09	1.09036756694519e-08
968	ENSG00000067057	6719.52595833103	6584.42684684493	13542.0310883793	2.05667575984511	1.04031436725375	9.11520370519027e-07	4.65632311481547e-06
969	ENSG00000067064	2641.61666140446	2538.75396110241	7836.18302665768	3.08662562293155	1.62603050896734	1.21421537741734e-16	1.64010252144881e-15
970	ENSG00000067066	2984.66205615082	2987.09564584348	2861.76577667151	0.958042900518981	-0.0618378345624251	0.902409640990094	0.947604600263482
971	ENSG00000067082	6977.60121341772	6841.14821019561	13868.4778761342	2.0272149425831	1.01949906372272	5.07676343929499e-07	2.68922056838203e-06
972	ENSG00000067113	1953.69498698378	1977.92008390087	730.327592670391	0.369240192571397	-1.43736849296708	5.25250175898632e-07	2.77442291169786e-06
973	ENSG00000067141	4838.83158626408	4840.5992915365	4749.56247000708	0.981193068038375	-0.0273910533501711	0.817856863908937	0.875345120284645
974	ENSG00000067167	9266.86127159446	9291.31771576932	8031.81084076401	0.864442599689852	-0.210157924995662	0.428762621648032	0.531606952533423
975	ENSG00000067177	557.351748630102	555.425762024137	654.614072231342	1.17858067988372	0.237050521832958	0.14777893218854	0.22875477081743
976	ENSG00000067182	6236.54594651411	6253.10610804861	5400.25778902158	0.863612050668818	-0.211544720310124	0.580998126207486	0.672186932902248
977	ENSG00000067191	345.19174291848	348.261258104386	190.181226030202	0.546087805073045	-0.872795155172942	0.00837879409259698	0.0196235112084232
978	ENSG00000067208	1121.22048328883	1106.68207624489	1855.410039008	1.67655199161049	0.745497223290103	0.000762484218701162	0.0023101261326963
979	ENSG00000067221	1004.64136464796	1011.34805804425	665.95334813554	0.658480869012953	-0.602786568727628	0.0201548314894278	0.0423199540926378
980	ENSG00000067225	116215.744632593	115729.943955354	140748.678833123	1.21618203571774	0.282359184679436	0.132156626221971	0.208330791837765
981	ENSG00000067248	1611.92200583297	1607.00311839801	1860.32582129883	1.15763672142301	0.211182591473129	0.291498736912509	0.393538382758228
982	ENSG00000067334	2596.50288494762	2585.91111445736	3131.38729470572	1.21094158155657	0.276129267978962	0.145151704424543	0.225558052219563
983	ENSG00000067365	628.134264747606	634.013171108372	331.249493528887	0.5224646878389	-0.93659456276806	0.00225032261985016	0.00609356396367432
984	ENSG00000067369	2629.67722957907	2610.65021419432	3590.54150650892	1.37534376952793	0.459792267805038	0.0357111326532171	0.0692976316318647
985	ENSG00000067445	1425.60016516587	1432.63421254501	1070.38077251925	0.747141708013356	-0.420546194497997	0.0696521202729809	0.121944976042433
986	ENSG00000067533	1702.97900190019	1716.20054817476	1035.29091503452	0.603245882968394	-0.72918193051571	0.0111406197446999	0.0251846754031034
987	ENSG00000067560	30235.733988205	30253.490022798	29339.0542412544	0.96977420519568	-0.044279214561237	0.90311789905953	0.948058757225446
988	ENSG00000067596	3927.82080627131	3889.35630952181	5870.27789212103	1.5093186185461	0.593897392262653	0.00540241463763698	0.0133186371449419
989	ENSG00000067601	199.928865208853	199.382081221166	227.54145658705	1.14123323015496	0.190593660691399	0.713546958947418	0.786155500981056
990	ENSG00000067606	1489.19941423448	1512.9454769259	290.023248317574	0.191694448174604	-2.38311954039017	1.17136875032213e-13	1.26094969519819e-12
991	ENSG00000067646	242.440006603088	225.7167760206	1086.96315101872	4.81560639923154	2.26771747908217	2.10821797059874e-19	3.4090917127791e-18
992	ENSG00000067704	8455.94626204844	8417.52928134185	10396.0037877313	1.235042188778	0.304560324806885	0.142595064645458	0.222220653112714
993	ENSG00000067715	80.2438292139878	81.0021272544494	41.9497781706754	0.51788489503368	-0.949296614383067	0.187734407619261	0.277384951789111
994	ENSG00000067798	760.14624444212	769.495444464644	288.011643304648	0.374286352669734	-1.41778564962743	1.34981936342678e-05	5.76214474791033e-05
995	ENSG00000067829	4226.70146080255	4230.78557518916	4020.45368427867	0.950285381479989	-0.0735672586881002	1	1
996	ENSG00000067836	910.747244116415	914.947095168879	698.65476596698	0.763601272309656	-0.389108588330291	0.127422422325123	0.202064630441767
997	ENSG00000067840	706.430953481099	712.424610635947	403.751267161252	0.566728410464152	-0.819270567385476	0.00387753289807745	0.00992811333862317
998	ENSG00000067842	38.5732442044962	39.3016219659678	1.79016725018187	0.0455494496316721	-4.45642256754661	6.843445962504e-05	0.000256572662124467
999	ENSG00000067900	2755.50578652808	2715.67506156125	4766.95739735314	1.75534896086302	0.811757864752763	8.96511920565572e-05	0.00032851531924855
1000	ENSG00000067955	3142.30161806151	3096.90016028017	5435.07523601911	1.75500499038607	0.811475132863168	0.000143592403958283	0.000505305001678884
1001	ENSG00000067992	629.782205311907	622.15267883853	1015.07329221745	1.63155014314565	0.706243327090154	0.00396400649514542	0.0101197202126728
1002	ENSG00000068001	2812.02552178624	2830.18559981548	1894.94158130927	0.669546753906463	-0.578743293596334	0.0266986472215835	0.0539495518655533
1003	ENSG00000068024	2047.59013833935	1988.3827694079	5037.5622693775	2.5334972455417	1.34113026034043	3.17227654178933e-10	2.49074319805813e-09
1004	ENSG00000068028	2092.15287561172	2083.98088443925	2504.83842982143	1.20194885112654	0.2653755035398	0.317988613151672	0.421919676306596
1005	ENSG00000068078	993.031598977862	1012.37527920232	16.1757476429923	0.0159780152432581	-5.96776797903977	3.97585104785617e-39	2.01755102881775e-37
1006	ENSG00000068079	3353.31799810622	3398.30138635269	1081.65689165953	0.318293396813883	-1.65157086717108	6.00623121979976e-09	4.09599226929787e-08
1007	ENSG00000068097	1088.44801702588	1081.14645030571	1457.17713639457	1.34780735392743	0.430614302606385	0.0560858712661038	0.101900792716201
1008	ENSG00000068120	4952.27101293204	4933.80296343529	5884.90751251761	1.19277311155938	0.254319640720936	0.291410113011072	0.393439100246793
1009	ENSG00000068137	1160.88872056366	1167.89334625528	807.155123137163	0.691120576827686	-0.532990661530231	0.0271055379219457	0.0546363018252017
1010	ENSG00000068305	3001.9743164963	2997.52666831388	3226.58054970814	1.07641429309555	0.106233452948231	0.523229850788659	0.619632426702411
1011	ENSG00000068308	4327.93974718182	4351.73344324893	3126.35809579286	0.718416726705295	-0.477107154532894	0.0640736322340459	0.113782172491872
1012	ENSG00000068323	3525.74681797046	3517.55421964769	3939.47303327065	1.11994664112533	0.163429997981375	0.366685323204946	0.470542816351206
1013	ENSG00000068354	1311.51604528414	1311.78763894249	1297.80056553759	0.989337395025177	-0.0154654858136673	1	1
1014	ENSG00000068366	2421.24294269965	2326.52300150962	7204.59997279614	3.09672415364957	1.63074287804458	6.0197959179216e-18	8.87588111515824e-17
1015	ENSG00000068383	1171.20562582649	1160.09148169446	1732.4699044941	1.49339076429008	0.5785917139925	0.0130998115343471	0.0290521540898201
1016	ENSG00000068394	1460.50102334506	1470.9000709647	935.349118553118	0.635902558587587	-0.653122381284249	0.0157545589257817	0.0341499343855368
1017	ENSG00000068400	2726.78456275375	2751.50274610888	1478.5163033197	0.537348656260869	-0.896069616663512	0.000951081128070494	0.00281642246406252
1018	ENSG00000068438	2125.74045129265	2121.09715016738	2360.22715811883	1.11273882855039	0.154115016785821	0.463051648796916	0.564581161059995
1019	ENSG00000068489	1213.84251205035	1184.38274246836	2701.56087594091	2.28098635607491	1.18965781706568	7.2553972236199e-08	4.34840362554407e-07
1020	ENSG00000068615	58.24319108595	59.1797278209293	10.9480859694967	0.184997234232376	-2.4344243927353	0.00191779309974182	0.00526822511011752
1021	ENSG00000068650	3716.63803701805	3718.9760823045	3598.56675005228	0.967622988266812	-0.047483050389113	0.835270871950229	0.889530056878892
1022	ENSG00000068654	5316.545132728	5279.91340695482	7166.4472842736	1.35730394268092	0.440743821345032	0.0366506502537635	0.0708695166853669
1023	ENSG00000068697	13558.0525215088	13592.9737745587	11794.5292424861	0.867693077180895	-0.204743276103957	0.370484071746839	0.47432072072708
1024	ENSG00000068724	1053.49398931357	1065.03222130134	470.81327393149	0.442064816927525	-1.17767017729751	6.48304533791353e-05	0.000244226179107799
1025	ENSG00000068745	2806.17443839608	2824.3283970001	1889.399528893	0.668973031216855	-0.579980043234302	0.0291830164558674	0.0581497798486164
1026	ENSG00000068784	877.112673695026	864.332365431042	1522.5182410262	1.76149627379385	0.816801423010668	0.000430337405891845	0.00137622493353077
1027	ENSG00000068793	9913.52542891228	9739.41600408137	18706.0513828735	1.92065431592968	0.941597882578977	8.85693472174289e-06	3.88653143249024e-05
1028	ENSG00000068796	1076.54461833054	1033.46657131645	3251.98599254214	3.14667748604553	1.65382931936513	1.64504192984221e-15	2.05397935165506e-14
1029	ENSG00000068831	129.744056883684	132.277797272466	1.79016725018187	0.0135333917489908	-6.20733273580976	1.13634479673405e-14	1.32911575485265e-13
1030	ENSG00000068878	3483.61850474165	3435.75843326584	5900.55211427005	1.71739434796681	0.780221348910792	0.000101354978717887	0.000367296427068481
1031	ENSG00000068885	558.713359198936	555.154031032146	738.459431621791	1.33018836276635	0.411630554589071	0.0875139096758883	0.147589894353821
1032	ENSG00000068903	4407.93067935232	4415.6354434897	4018.84009041444	0.910138561447529	-0.135841893866481	0.438684689447169	0.541335703025524
1033	ENSG00000068912	2911.99552487932	2919.16029983563	2550.17438958572	0.873598613179726	-0.194957528877216	0.573696016211217	0.666060410880316
1034	ENSG00000068971	1406.42676364599	1409.42883428772	1254.82219623889	0.890305466804953	-0.167627680343194	0.506653382339474	0.604530657436437
1035	ENSG00000068976	35.3223479155344	36.0218003495054	0	0	-Inf	9.32504349294975e-06	4.07890507171907e-05
1036	ENSG00000068985	157.686777568366	160.809288015264	0	0	-Inf	2.20441646225504e-19	3.55803184313107e-18
1037	ENSG00000069011	240.196095863551	244.952454197483	0	0	-Inf	8.34070591288239e-26	2.0180949195335e-24
1038	ENSG00000069020	711.739126069778	719.73492816922	307.951120047958	0.427867410619197	-1.22476429750712	9.98180421992027e-05	0.000362359637394823
1039	ENSG00000069122	450.007325982698	458.822292043752	4.85153989947511	0.0105738975276565	-6.56334893912898	1.0133654805298e-31	3.38866818316137e-30
1040	ENSG00000069188	522.737781562969	532.899713084574	9.56023972190017	0.0179400354084689	-5.80067345204977	1.28342626594369e-30	4.04783643223811e-29
1041	ENSG00000069248	2868.76493395949	2854.44781004848	3591.77969146546	1.25830981348524	0.331487177662	0.146465036349788	0.22717932582728
1042	ENSG00000069275	15070.7475057199	15004.2128809228	18430.7460579734	1.22837140503434	0.296746833662731	0.194496466374905	0.285291380747758
1043	ENSG00000069329	5816.05897674102	5721.86909798098	10572.6478541233	1.84776122506087	0.885778338097529	2.35965168285141e-05	9.6771690005996e-05
1044	ENSG00000069345	2977.53521668219	2958.44928396998	3941.37481864909	1.33224349662	0.413857790563155	0.0389771567882636	0.0746651865825705
1045	ENSG00000069399	1824.7754722031	1849.40820575065	580.822428051641	0.314058533019157	-1.67089462676829	4.21850468587226e-08	2.60429012358831e-07
1046	ENSG00000069424	16071.9759177645	15353.6749431221	52346.1751372081	3.40935804171478	1.76950011543043	2.92237099125954e-20	5.00158809481776e-19
1047	ENSG00000069431	3919.38618268036	3994.93412382535	104.215154858681	0.0260868268733528	-5.26053472022592	3.1070978590863e-44	1.98147759067354e-42
1048	ENSG00000069482	348.39239334422	353.661976808526	82.2784283967838	0.23264708617893	-2.10378497691549	4.98321233816761e-07	2.64503718796145e-06
1049	ENSG00000069493	281.842341303705	285.827994421951	80.5668588322965	0.281871826429151	-1.8268888096083	1.46506842691185e-05	6.21153767541316e-05
1050	ENSG00000069509	781.214829850798	783.286247870208	676.608219870596	0.86380709697167	-0.211218925223912	0.580724485622336	0.672020117182677
1051	ENSG00000069535	1602.01265031793	1633.41767098176	16.0591067945071	0.00983159854322794	-6.66835827777158	1.99899329736342e-49	1.58962628582714e-47
1052	ENSG00000069667	381.129835415632	384.838307361477	193.852002150486	0.503723248029987	-0.989296778535714	0.00289982266639528	0.00764010415759584
1053	ENSG00000069696	20.1859914244322	20.4719195016572	5.74662352456605	0.280707606538842	-1.83285993674701	0.126122148154117	0.200270546103972
1054	ENSG00000069702	1466.97048223905	1458.70675895531	1884.28850806799	1.29175277793151	0.369329986300958	0.097139486766765	0.161009165848951
1055	ENSG00000069712	61.6165865721969	60.284733328901	128.875175358642	2.13777466104936	1.0961097892044	0.0138494538088641	0.030490013995113
1056	ENSG00000069764	9.23797136682378	9.40831530082909	0.635602699555687	0.0675575466204535	-3.88773925273627	0.15425882787613	0.236845597333006
1057	ENSG00000069812	761.157886426205	775.536522867095	35.0367461612574	0.0451774289516752	-4.46825402050925	6.85967615529762e-27	1.74727473787723e-25
1058	ENSG00000069849	10926.4703126455	10853.2063363744	14626.3011143372	1.34764793564436	0.430443650941291	0.0418263572619721	0.0793307792658536
1059	ENSG00000069869	5828.16215366094	5908.36880658601	1777.72618094526	0.300882737544015	-1.73272675715612	6.24194113421341e-10	4.75492262277127e-09
1060	ENSG00000069943	1262.68224809416	1266.26356130464	1081.82593096514	0.854344991062152	-0.227109336060287	0.420816834316868	0.523746981413697
1061	ENSG00000069956	2142.85500793555	2111.04551529936	3749.23438606309	1.77600831383848	0.828638335238394	5.2901434214185e-05	0.000202350507201729
1062	ENSG00000069966	1332.65165886315	1325.64142503939	1686.6684669633	1.27234140024946	0.347485832855889	0.152483337736885	0.234722085547166
1063	ENSG00000069974	5352.96545693832	5271.94755624391	9444.36944200599	1.7914384278767	0.841118458662534	0.000112605448030646	0.000404780581723173
1064	ENSG00000069998	2305.61132793492	2309.55091392335	2106.66223551901	0.912152324860558	-0.132653327547081	0.54807398076372	0.642779390299465
1065	ENSG00000070010	3583.8069530285	3590.04183911457	3268.94520568196	0.910559083202272	-0.135175462883034	0.626180730117921	0.712254664144696
1066	ENSG00000070018	2190.98587615367	2176.97414429951	2898.57833478861	1.33147118094105	0.413021202440092	0.0513817573300819	0.0946173751774877
1067	ENSG00000070019	15.5633786795107	15.8183911112778	2.6852508752728	0.169754993183747	-2.55847408427312	0.0803993306247119	0.137484805656878
1068	ENSG00000070031	5.64151653207853	5.75322973073355	0	0	-Inf	0.248832707145156	0.346722768335226
1069	ENSG00000070047	4183.48815603248	4204.09818474138	3142.68170623313	0.747528142334871	-0.419800201138232	0.0920083707501315	0.153925619541766
1070	ENSG00000070061	2237.78547640282	2225.05236388743	2880.80765842962	1.29471454478334	0.372634051409007	0.0787277008643971	0.13505127403131
1071	ENSG00000070081	2137.34075616622	2146.19327325624	1690.28864312023	0.78757522175796	-0.34451037218172	0.250502237753671	0.348471992924214
1072	ENSG00000070087	5244.44883658035	5265.27322481018	4192.81723097406	0.796315224671977	-0.328588454260087	0.220118981590888	0.31478151404529
1073	ENSG00000070159	667.429498411093	639.197177720009	2093.16169331084	3.27467292765132	1.71135081833879	4.9135616415054e-15	5.90057220512824e-14
1074	ENSG00000070182	358.672863072821	362.480158475825	166.404445221106	0.459071872846259	-1.12320805348905	0.000630862897911702	0.00194662214198875
1075	ENSG00000070190	116.958946065212	119.274964799176	0	0	-Inf	1.7922635087487e-15	2.23245506679524e-14
1076	ENSG00000070193	2.84465510973665	2.90098491388985	0	0	-Inf	0.677997883314653	0.755865053449141
1077	ENSG00000070214	5210.06865801641	5190.08361896388	6219.31313016959	1.19830692273339	0.260997473397009	0.257316021975512	0.355862873869951
1078	ENSG00000070269	863.055326403729	859.988833320555	1017.913227104	1.18363540044314	0.243224750748913	0.294583144059096	0.396573530141595
1079	ENSG00000070366	3089.75826691157	3092.15409039841	2968.76918082595	0.960097425301156	-0.0587472850252074	0.808267490171865	0.867395225104002
1080	ENSG00000070367	2154.29474774252	2082.23825136424	5793.14781484571	2.78217337091476	1.47621232410936	1.26909245327146e-13	1.36221145920492e-12
1081	ENSG00000070371	430.766267763096	433.712444107985	281.984362346208	0.650164333942883	-0.62112367859309	0.0330845925157504	0.0648197571237376
1082	ENSG00000070388	37.276264605092	37.8577171210588	7.91291254876835	0.20901716084636	-2.25830669874594	0.0115096797360278	0.0259201326674853
1083	ENSG00000070404	2574.11257839181	2611.76187075081	672.82331426194	0.257612809880145	-1.95672376117446	3.54174340396706e-11	3.06398982440043e-10
1084	ENSG00000070413	7504.9618428775	7562.50191063762	4599.1884209918	0.608156992928816	-0.717484298055197	0.00335514568186921	0.00872418151930959
1085	ENSG00000070423	2203.25542704095	2196.84245087276	2527.11072353444	1.1503377142637	0.202057467402735	0.45356299562724	0.555498416554028
1086	ENSG00000070444	2470.45207311211	2484.83124799523	1744.30374151458	0.701980765463201	-0.510496594202291	0.0419528832198004	0.0795534026188333
1087	ENSG00000070476	1289.23095832244	1287.67150869262	1367.98316462825	1.06236967688846	0.0872858736847368	0.635789377213117	0.720355081267092
1088	ENSG00000070495	1651.30634486789	1656.79447452817	1374.15579702385	0.829406313305814	-0.269849066041939	0.369680726411268	0.473478143235212
1089	ENSG00000070501	1600.83266250166	1595.95123099065	1847.34495380806	1.15751967725315	0.211036718785078	0.326446108125794	0.430237145679483
1090	ENSG00000070526	152.678029688381	155.701357008943	0	0	-Inf	7.02846336672287e-19	1.10038061221028e-17
1091	ENSG00000070540	7154.81224117147	7040.3622519925	12934.5366947096	1.83719760883738	0.87750681096591	2.42287544955914e-05	9.92397304504572e-05
1092	ENSG00000070601	73.0985605068631	74.5157461342337	1.53068632464662	0.0205417835029018	-5.60529474331392	7.45588597065867e-09	5.03031230658795e-08
1093	ENSG00000070610	2959.56592024202	2954.18496187669	3231.30431769124	1.09380568901092	0.129356470855479	0.563523302100789	0.656734653889231
1094	ENSG00000070614	10564.228504371	10453.0545925074	16178.5110534805	1.54773046579867	0.630154250866781	0.00500313720409873	0.0124460493747742
1095	ENSG00000070669	960.3687433412	966.662613736755	642.528288365672	0.664687223065242	-0.589252472897246	0.0731593934620656	0.127019667155099
1096	ENSG00000070718	3191.13717355217	3207.88172684185	2345.53723242369	0.731179461137076	-0.451702549288774	0.0650390258156233	0.115182842907992
1097	ENSG00000070729	36.4052365561178	37.1261323295063	0	0	-Inf	7.03981502719983e-06	3.13397329500688e-05
1098	ENSG00000070731	20734.9367967401	20906.5934007643	12066.2782935154	0.57715181341185	-0.792977241097308	0.00175697155823244	0.00487366682477686
1099	ENSG00000070756	62514.3722569076	62614.0827190974	57478.9939163194	0.917988277081127	-0.123452364674108	0.616758598562994	0.704145781594965
1100	ENSG00000070759	828.050853427054	827.363036388193	862.785613889511	1.04281382651073	0.0604816165881661	0.817424275468337	0.875041907422386
1101	ENSG00000070761	1767.48049669162	1767.507176632	1766.1331597021	0.999222624412468	-0.00112195205063078	0.995462666098116	1
1102	ENSG00000070770	4623.08797751314	4610.11268722057	5278.34013728805	1.14494818140126	0.195282305634767	0.321289559927094	0.425390639166416
1103	ENSG00000070778	814.043599147911	791.641588769564	1945.34512325447	2.45735589293393	1.29710681487898	2.35317180394573e-08	1.49519561905765e-07
1104	ENSG00000070785	1312.3259642017	1312.87527629513	1284.58570348352	0.978452200812673	-0.0314267206166736	1	1
1105	ENSG00000070808	146.342738489873	148.826542287812	20.9106466939822	0.140503477219431	-2.83132225977815	1.32609458171079e-07	7.67269853033777e-07
1106	ENSG00000070814	5275.46421786681	5314.12827996066	3322.92908212752	0.625300878538845	-0.677377550670869	0.00673023713520805	0.0161643439408501
1107	ENSG00000070831	11858.7418498259	11885.8397547877	10490.2976492548	0.88258784113501	-0.180188222550863	0.478369231844526	0.578939526456977
1108	ENSG00000070882	1717.16152004864	1714.95637617661	1828.52128558625	1.0662202904909	0.0925055423795823	0.443724545093806	0.546112249226492
1109	ENSG00000070886	56.855934419675	57.9817945071933	0	0	-Inf	1.29186907880014e-08	8.488781929163e-08
1110	ENSG00000070915	9.69680888434817	9.88882490186002	0	0	-Inf	0.056255580274125	0.102180661580084
1111	ENSG00000070950	977.615639766828	961.356238072608	1798.71542532494	1.87101862357613	0.90382391881772	7.74959149735854e-05	0.000287242567892003
1112	ENSG00000070961	2348.8150160915	2291.98430790089	5218.76577971773	2.27696400962594	1.1871114879855	1.347460997142e-10	1.1010596863551e-09
1113	ENSG00000071051	5991.70944116106	5976.00604278049	6784.73105937976	1.13532868119775	0.183110022703972	0.56960402076415	0.662518692244874
1114	ENSG00000071054	8777.50372495265	8716.93527237908	11836.2105799182	1.35784082479343	0.441314367107929	0.0371991484485315	0.0717758092160857
1115	ENSG00000071073	779.4530640095	792.07633841725	141.977706418115	0.179247503721446	-2.47997506741774	2.25346874244063e-13	2.3548567792099e-12
1116	ENSG00000071082	21536.0257573672	21581.4946480499	19239.8467778942	0.891497419046125	-0.165697473744603	0.557955124407979	0.651555493818648
1117	ENSG00000071127	24431.9132245182	24189.2269110144	36687.5720564593	1.51669055780174	0.600926770315862	0.00550171633053151	0.0135263707276137
1118	ENSG00000071189	1408.29698979511	1392.78704670988	2191.54911559915	1.57349906489735	0.65397632126846	0.00278378169967944	0.00736478122251129
1119	ENSG00000071205	743.933560694842	734.426563499092	1224.03691908023	1.66665665420439	0.73695692718237	0.00208175509129293	0.00567500188609881
1120	ENSG00000071242	2745.26624690714	2340.48790828118	23186.5723475182	9.90672597174241	3.30840834653826	1.23436222781235e-91	5.64839824351397e-89
1121	ENSG00000071243	502.312922973428	503.881964661747	423.076317713345	0.839633778115781	-0.252167888071623	0.445432566317109	0.547615838388441
1122	ENSG00000071246	1749.4854779617	1758.42163182719	1298.20970775417	0.738281242824108	-0.43775758980153	0.102598661220265	0.168465903721006
1123	ENSG00000071282	1921.91952950515	1939.33279623326	1042.54955973551	0.537581565041566	-0.895444429388113	0.000842489663179855	0.0025296026113411
1124	ENSG00000071462	8337.4284011822	8448.00423011834	2753.34903990725	0.325917100052006	-1.61742304623824	5.30888752671225e-09	3.64495165462584e-08
1125	ENSG00000071537	6078.12375108316	6018.31910987667	9098.25813201099	1.5117606703639	0.59622976190777	0.00418347638765519	0.0106228207378515
1126	ENSG00000071539	1101.22911671534	1075.3095119099	2410.16915939031	2.24137249107889	1.16438242857862	4.4830672281001e-07	2.40155766092699e-06
1127	ENSG00000071553	19084.4204640607	19250.4509257101	10699.8821507617	0.555825013764812	-0.847297333356408	0.000618279799955	0.00191096006899233
1128	ENSG00000071564	4156.79068657386	4149.35772740086	4532.15512481024	1.09225461446275	0.12730920076813	0.676026653768346	0.754287440574764
1129	ENSG00000071575	17482.788059016	17613.8552429132	10863.8952722083	0.616781228321907	-0.697169237252777	0.00324130676153547	0.00845791184104035
1130	ENSG00000071626	5991.19389819171	6021.17850792678	4476.97110657093	0.743537349154667	-0.427522881746363	0.0795389521474275	0.136227886851491
1131	ENSG00000071655	4910.61121446196	4947.89186492797	3027.93836592833	0.611965347786033	-0.708478131499861	0.00291628591779446	0.00767640383427519
1132	ENSG00000071794	2102.8973595135	2072.0027626308	3663.07450209007	1.76789074230727	0.822029117262094	0.000212598518113195	0.000722785081849124
1133	ENSG00000071859	5878.14061095247	5942.9768341019	2603.91134190631	0.438149334011296	-1.19050542889956	6.06822088988934e-06	2.7312753316822e-05
1134	ENSG00000071889	2793.7386726988	2823.17547964294	1307.17992201965	0.463017595415278	-1.1108610756221	2.43242842314618e-05	9.95216165661519e-05
1135	ENSG00000071894	6335.64775671225	6380.66013576283	4062.52261465794	0.636693152153331	-0.651329847247296	0.00611560982327802	0.0148564264711335
1136	ENSG00000071909	42.7911809044641	43.5047023481536	6.75834799814217	0.155347528735109	-2.68642880360438	0.00255143512981916	0.00680530550067216
1137	ENSG00000071967	2926.88594546402	2879.04135562412	5343.0377323787	1.8558391743631	0.892071693007537	6.64617470520024e-05	0.000249859000916313
1138	ENSG00000071991	5560.15513626531	5556.38792043545	5750.39953567336	1.03491685930069	0.0495148725628091	0.292712675747193	0.394789012953826
1139	ENSG00000071994	1803.94987581547	1788.37314432106	2590.57481628352	1.44856504052851	0.534624463028294	0.01239096547942	0.027687274273941
1140	ENSG00000072041	3456.20293306385	3396.69787025135	6461.20860509541	1.90220291939515	0.927671155341372	2.45797169829162e-06	1.18068647894181e-05
1141	ENSG00000072042	4369.23755562457	4322.0615771403	6751.62446908037	1.56213055935857	0.643515035725534	0.00247511308224967	0.00663089302838108
1142	ENSG00000072062	6742.35889095628	6769.93204682237	5349.9145197191	0.790246413511671	-0.339625512331986	0.158265143315305	0.241362903180325
1143	ENSG00000072071	1579.33204609691	1586.00537238298	1242.3290686504	0.783306973786476	-0.352350292136058	0.175739576009561	0.263000647025212
1144	ENSG00000072080	30.7781850476215	31.3396190099558	2.42576994973756	0.0774026623925118	-3.69147299867101	0.00147238887546593	0.00416036388677042
1145	ENSG00000072110	20285.2619084919	20036.0018528525	32872.8947182832	1.6406913395051	0.714303852593411	0.000308602305259724	0.0010140178795779
1146	ENSG00000072121	3517.8429485011	3466.65665219368	6102.75091202593	1.76041400239743	0.815914752139909	0.000262514509312786	0.000876207486556021
1147	ENSG00000072133	6.40860957711131	6.53551273705411	0	0	-Inf	0.179329717169354	0.267497255686164
1148	ENSG00000072134	1832.29437725815	1831.16093846334	1889.53303639594	1.03187709867904	0.0452711493609567	0.825867105093812	0.881900280079477
1149	ENSG00000072135	3980.7923860913	3994.05791571848	3310.88313991841	0.828952210955315	-0.270639162050626	0.299747682603691	0.402466735578713
1150	ENSG00000072163	2350.84477075229	2367.36109231424	1516.77053187421	0.640700963109719	-0.642276935706291	0.00389804809830637	0.00996987532340901
1151	ENSG00000072182	26.0325073459282	26.5228301567562	1.27120539911137	0.0479287237296415	-4.38296566612146	0.00246591771788884	0.00660829465074432
1152	ENSG00000072195	135.601895455788	137.686007334766	30.3542455673972	0.220459915680427	-2.18141172802094	1.92430277393852e-05	7.99993453181997e-05
1153	ENSG00000072201	591.435665849793	594.02202529279	460.82451397844	0.775770079823727	-0.366298960320354	0.236872539012823	0.333459975986154
1154	ENSG00000072210	2918.90923271818	2899.84704787685	3881.54956720516	1.33853596521481	0.420655903371646	0.036725485877175	0.0710036949176752
1155	ENSG00000072274	7114.79588133127	7021.5688914203	11822.7588718354	1.68377738004988	0.751701405667398	0.000103054579805166	0.000372863449168837
1156	ENSG00000072310	10052.9116527776	10137.5619275869	5778.07277490769	0.569966705622194	-0.811050447604116	0.00061958337281793	0.00191408185635557
1157	ENSG00000072364	4939.93315625852	4711.8444219616	16458.4142382528	3.49298762105582	1.80446152991485	1.49622378113974e-22	2.95427743251081e-21
1158	ENSG00000072401	537.452037000466	529.660002351896	930.949786753245	1.75763656424776	0.813636787681187	0.000968261055388416	0.00286209804031007
1159	ENSG00000072415	1129.26811344283	1115.34061193655	1832.60693950969	1.64309173349992	0.716413027927055	0.00133590183195103	0.00381228965894735
1160	ENSG00000072422	1022.39903394376	1012.03356193202	1545.85537053626	1.52747441259275	0.611148213016353	0.0224648687117514	0.0465188290416492
1161	ENSG00000072501	6184.81845777756	6092.81388093025	10831.0495885671	1.77767609518928	0.829992479154285	0.000132341370864806	0.000469193961705414
1162	ENSG00000072506	5337.03150946353	5394.73778991376	2422.86434672697	0.449116239024047	-1.15483920724793	1.0136956173656e-05	4.40523538616243e-05
1163	ENSG00000072518	2558.16067882366	2561.13297783646	2408.05957867712	0.940232154876765	-0.0889110749725998	0.719922147561584	0.791741340593195
1164	ENSG00000072571	533.603289961918	492.358764114992	2616.45184523169	5.31411652625851	2.40982986313367	5.82033790967284e-30	1.76320410799067e-28
1165	ENSG00000072609	1299.94546280704	1303.30046398449	1130.51790334585	0.867426916959419	-0.205185882996753	0.332484962693886	0.436271520371498
1166	ENSG00000072657	14.37229912999	14.6265884924721	1.53068632464662	0.104650946147451	-3.25634273985308	0.0656602440382058	0.116053744589222
1167	ENSG00000072682	3061.10046313736	3063.54243010933	2937.78113105277	0.958949059160878	-0.0604739157732068	0.907191484103185	0.951323743813106
1168	ENSG00000072694	459.94000939142	468.534761524507	25.9050266705074	0.0552894444506491	-4.17685211423832	1.25347664680905e-21	2.34368683718426e-20
1169	ENSG00000072736	1675.04245112309	1665.22569088666	2170.78884306256	1.30360037978198	0.382501677494034	0.0965105314376018	0.1601733387304
1170	ENSG00000072756	886.167751076163	882.920431015976	1050.15741411561	1.18941342529269	0.250250265082582	0.230483550485418	0.326350493855445
1171	ENSG00000072778	12318.9443891011	12380.6681016805	9201.89690384124	0.74324720025345	-0.428085971248988	0.105241482206963	0.172328054517184
1172	ENSG00000072786	7915.01826344646	7906.22755195021	8358.94919400724	1.05726139794008	0.0803321136067146	0.656038124038488	0.737593964795719
1173	ENSG00000072803	3016.51049519568	2966.71747401409	5531.05806486602	1.86436966556923	0.898687944652832	1.63111423906354e-05	6.86863944099034e-05
1174	ENSG00000072818	468.586480502432	477.390727258058	23.9720193432754	0.0502146731692112	-4.31574719581216	3.94014536820178e-22	7.60701788592206e-21
1175	ENSG00000072832	1156.4366585725	1141.91320398963	1889.87111500717	1.65500417054843	0.726834852574463	0.0017423127398457	0.00483969576074498
1176	ENSG00000072840	2989.88158640087	2956.51763959994	4674.76089984757	1.58117132035111	0.660993692573177	0.00377635482423848	0.00969761375215244
1177	ENSG00000072849	2258.95034231302	2271.54217840309	1623.0626197646	0.71452013314832	-0.484953431944133	0.0692799151464373	0.1213911075349
1178	ENSG00000072858	119.618113010451	121.289644248938	35.2057854668723	0.290262088613394	-1.78457194228602	0.000453006167294912	0.0014416495682715
1179	ENSG00000072864	3631.6083523641	3617.03999400966	4367.31044926355	1.20742664070523	0.271935538290202	0.170414834526839	0.256309173940992
1180	ENSG00000072952	203.478413645608	207.489964735123	0.895083625090934	0.00431386465477295	-7.85680337124925	7.22216978000343e-22	1.36702361663156e-20
1181	ENSG00000072954	185.058918033484	185.337900470455	170.970304966481	0.922478913015074	-0.116412161965047	0.677996480669347	0.755865053449141
1182	ENSG00000072958	6193.95610988627	6169.97874588389	7404.81299200657	1.20013589948693	0.263197781179413	0.303879961003054	0.407051202898657
1183	ENSG00000073008	2212.78320923946	2198.77971130895	2919.95985473042	1.32799108510609	0.409245461808026	0.0389613854867016	0.0746404566764332
1184	ENSG00000073009	2024.6374800868	2016.08318910589	2456.62917462277	1.21851577747259	0.285124931351854	0.167530930600443	0.252876693452046
1185	ENSG00000073050	2407.89902298002	2425.11614209361	1538.43450774366	0.634375600013748	-0.656590813152118	0.0141912417320893	0.0311575625165869
1186	ENSG00000073060	14572.4796124921	14344.7710638255	26071.7613201541	1.81750975349489	0.861963106252686	0.000103309720795599	0.000373682907712054
1187	ENSG00000073067	35.1240605151452	35.8195864659402	0	0	-Inf	9.38052609834327e-06	4.10248595276807e-05
1188	ENSG00000073111	3145.57268020102	3083.84492250494	6262.82444385261	2.03084934594099	1.02208322046845	7.4034374324803e-06	3.28911358459178e-05
1189	ENSG00000073146	62.4826003260326	63.6947071562687	1.27120539911137	0.0199577870103492	-5.64690443133379	1.06819721251401e-07	6.26529972880661e-07
1190	ENSG00000073150	198.703899810726	197.925403639802	238.01795644238	1.20256395624455	0.266113623228757	0.24920680301574	0.347058627959824
1191	ENSG00000073169	1483.48162927865	1486.49390836948	1331.36153519144	0.895638742745874	-0.159011158525326	0.440196666343688	0.54276494508095
1192	ENSG00000073282	1401.72135016479	1429.4782085839	0	0	-Inf	3.87808218948389e-62	5.40919881006996e-60
1193	ENSG00000073331	954.144769817397	952.902531303643	1016.87781476197	1.06713727937191	0.093745780220012	0.702773957686538	0.776779944840155
1194	ENSG00000073350	719.53271564159	730.557970268765	162.757356969273	0.222784999401754	-2.16627599873213	2.31119090054398e-10	1.83621054702677e-09
1195	ENSG00000073417	1669.70965901744	1605.41648473206	4916.51496042902	3.06245451394476	1.61468841619891	6.52386399965771e-16	8.40305899768257e-15
1196	ENSG00000073464	392.528101757212	396.740734562809	179.790145074566	0.453167848450668	-1.14188258705242	0.000732827682382372	0.00223063886562952
1197	ENSG00000073536	1548.23658958168	1558.76905652436	1016.34700897668	0.652018979157095	-0.617014135435138	0.019022515267895	0.0402567355563898
1198	ENSG00000073578	6806.70050251091	6718.01388825159	11285.3745226066	1.67986769755603	0.74834761419693	0.00047411008972579	0.00150130065197496
1199	ENSG00000073584	2585.61045815124	2592.70146368504	2227.5146786944	0.85914815488568	-0.21902115806552	0.391306347481875	0.495121929822923
1200	ENSG00000073598	72.757990470733	73.8047046935117	19.8989222204061	0.269615904609878	-1.8910224914499	0.00262573309168309	0.0069834054175023
1201	ENSG00000073605	205.758826002634	209.649084759194	9.30075879636492	0.0443634600506266	-4.49448429940558	4.32042489557977e-15	5.21952952994012e-14
1202	ENSG00000073614	2918.12918477602	2871.58937812806	5268.38942049779	1.83465973952451	0.87551252213181	2.66748195563286e-05	0.000108407497427192
1203	ENSG00000073670	474.379818078947	481.438522487343	117.91524545492	0.244922747032607	-2.02960132544786	6.0066596749087e-09	4.09599226929787e-08
1204	ENSG00000073711	1108.67124358785	1072.78697235923	2920.82694063317	2.72265325352508	1.44501325808007	6.80702149110496e-12	6.26269987839473e-11
1205	ENSG00000073712	1931.58999170272	1898.77218645692	3588.88915661556	1.89011045254058	0.918470543798996	1.54077325726705e-05	6.51133973903054e-05
1206	ENSG00000073737	63.6072088573132	64.8541713554866	0.635602699555687	0.00980049064341204	-6.67293030777113	1.68344295765764e-08	1.08498252198133e-07
1207	ENSG00000073754	39.2457481307886	40.022891658131	0	0	-Inf	2.69473641605705e-06	1.28659728976782e-05
1208	ENSG00000073756	306.669206017615	229.09482000627	4224.17569959053	18.4385474079027	4.20465309935522	2.60097654970531e-123	3.99066302035081e-120
1209	ENSG00000073792	2262.06275427827	2244.40444344782	3153.80745121601	1.40518677924696	0.490761908085834	0.0176407474488162	0.0376934230939193
1210	ENSG00000073803	1415.40463115513	1419.10123294259	1228.72624088808	0.865848194874898	-0.207813988756279	0.559512096831564	0.653168957689553
1211	ENSG00000073849	4918.62269935811	4892.81704656855	6221.80816523091	1.27162084868765	0.346668575293867	0.135159696280505	0.212397298354284
1212	ENSG00000073861	65.0151989114125	65.9753875989959	16.5256701884479	0.250482350916865	-1.99721914073528	0.0084260492974362	0.0197162145711876
1213	ENSG00000073905	139.20630598477	141.96286649932	0	0	-Inf	1.19470252062128e-17	1.72639478367672e-16
1214	ENSG00000073910	703.849695089376	703.098494835367	741.785307916846	1.05502331944337	0.0772748875329303	0.826862154091499	0.882593123472277
1215	ENSG00000073921	8333.08060758072	8316.58609055893	9166.05371718104	1.10214138558446	0.140309308480471	0.472110771856381	0.572861652228894
1216	ENSG00000073969	2251.15536289955	2243.1726384216	2654.28294903637	1.18327181045862	0.242781514555041	0.249194180173112	0.347058627959824
1217	ENSG00000074047	140.385835416833	142.140848892733	51.757654883885	0.364129349775758	-1.45747706443335	0.00217958541219178	0.00591757325972709
1218	ENSG00000074054	4396.66952098351	4279.6755659171	10304.8642518372	2.4078610850561	1.26775216216337	1.39679798206932e-10	1.13923332602608e-09
1219	ENSG00000074071	4270.1891015361	4285.01071583512	3521.69757943518	0.821864357636459	-0.283027787005872	0.191044084621726	0.281318966814683
1220	ENSG00000074181	5295.41613333305	5389.56834249048	540.729570882616	0.100328919965555	-3.31719056992435	8.96676035829765e-25	2.02493515519894e-23
1221	ENSG00000074201	5180.63178970016	5213.53766812185	3518.88492940463	0.674951473146694	-0.567144314156904	0.0274980675339864	0.0553206398371744
1222	ENSG00000074211	469.948688863313	479.204258725988	2.54241079822275	0.00530548456514556	-7.55829976202213	5.01402468556923e-34	1.94036803966917e-32
1223	ENSG00000074219	2742.25308743077	2736.9878307368	3008.14855047607	1.09907268008067	0.136286792770231	0.648764834894719	0.731750624370118
1224	ENSG00000074266	1014.35990665695	1012.69029442302	1098.67532447048	1.08490752851191	0.117572080602832	0.569644517929471	0.66253625083182
1225	ENSG00000074276	217.531036161811	215.01383789419	344.649548676686	1.60291798914957	0.680700614092643	0.0240780820029493	0.0493500403019744
1226	ENSG00000074317	155.190899785193	157.351320987969	46.0896290450136	0.292909069689587	-1.77147522910741	8.11580149574003e-05	0.000299624133635368
1227	ENSG00000074319	3684.68003288318	3690.45249094247	3393.17090088931	0.919445761520361	-0.121163622907619	0.701755401179659	0.775947131070961
1228	ENSG00000074356	1273.25971013198	1258.84713476399	2001.09476621541	1.58962491231359	0.668686387532655	0.00473835841064974	0.0118517715742864
1229	ENSG00000074370	1384.04694998623	1408.48413282452	149.969216652578	0.106475616698525	-3.23140500899697	7.11965485213259e-22	1.34859809374128e-20
1230	ENSG00000074410	1870.98475872664	1892.28890573675	795.125334716167	0.420192356624629	-1.25087817552284	4.05615698605905e-05	0.00015887782349809
1231	ENSG00000074416	2575.97006446636	2612.40851370931	735.82837769742	0.281666658884308	-1.82793929407489	4.33572505711138e-09	3.0229542011397e-08
1232	ENSG00000074527	346.243639897794	352.795052472673	15.3973048663865	0.0436437664260589	-4.51808057918278	1.295321419511e-19	2.12089570527969e-18
1233	ENSG00000074582	1455.46533260279	1462.06007327272	1122.43092877124	0.767705068546707	-0.381375921788117	0.140067391854221	0.218935565514092
1234	ENSG00000074590	514.652810645069	523.601504241681	62.7437840161724	0.119831176014367	-3.06092479752856	2.54692063656713e-14	2.89966525375733e-13
1235	ENSG00000074603	1990.47660439882	1958.28011819994	3616.39915744252	1.84672209242809	0.884966775880658	5.2722434511895e-05	0.000201695403252238
1236	ENSG00000074621	1025.13330371449	1028.426973919	858.802958386562	0.835064598815354	-0.260040289174051	0.326113890479385	0.42996276520429
1237	ENSG00000074657	3956.63274167087	3992.24729169247	2158.09796557978	0.540572216072536	-0.887440731672631	0.000840154115521014	0.00252317096086754
1238	ENSG00000074660	247.80810747714	252.454989323771	13.1405742222639	0.0520511567525855	-4.26392596433505	2.49682957994681e-16	3.31255370975344e-15
1239	ENSG00000074695	6134.8754038901	6138.16049546378	5968.97827941943	0.972437635645178	-0.0403223647169985	1	1
1240	ENSG00000074696	7038.93762659406	7010.00540974672	8500.01457738472	1.21255463876908	0.278049757860718	0.247331848799774	0.34512897971537
1241	ENSG00000074706	70.9918740183525	72.3976537018843	0	0	-Inf	2.12862623635986e-10	1.6989277271412e-09
1242	ENSG00000074755	3576.43942459434	3517.1593414051	6570.08362565109	1.8680085227604	0.901501037336718	3.7137698042145e-05	0.000146789298080508
1243	ENSG00000074800	95356.3833925551	95811.8305314232	72356.3028797145	0.755191738623384	-0.405085112380758	0.114505563796578	0.184943254722036
1244	ENSG00000074803	7.93248705884519	8.05925539021546	1.53068632464662	0.189929000947778	-2.39646788224322	0.368339364331049	0.472084695584824
1245	ENSG00000074842	5478.53548200071	5505.18225312572	4132.87354018787	0.750724199519702	-0.413645106010149	0.0987953187655961	0.163289924552503
1246	ENSG00000074855	644.984392637066	642.043441832298	793.502408277827	1.23590143061548	0.305563685610508	0.234633629721177	0.331022769581213
1247	ENSG00000074935	348.146381720709	349.618165488525	273.821301446017	0.783201013206519	-0.352545463567977	0.370358795576144	0.474230165194529
1248	ENSG00000074964	2198.65563669539	2206.60982679185	1796.96903682412	0.81435739794411	-0.296266004228153	0.147703898133359	0.228692910780744
1249	ENSG00000074966	51.7611852915416	52.6723647324718	5.74662352456605	0.109101301104549	-3.19625978803897	0.00013156920991044	0.000466646682362523
1250	ENSG00000075035	7.91346736366183	8.07016968769474	0	0	-Inf	0.102314545284427	0.168105214781335
1251	ENSG00000075043	28.4973765711714	29.0616810577293	0	0	-Inf	9.14589058341722e-05	0.000334575405451993
1252	ENSG00000075073	131.755488062405	132.833561905048	77.3127590089368	0.582027297169082	-0.78084127754942	0.0754817369114531	0.130443923929069
1253	ENSG00000075089	830.223299700201	828.989594085043	892.52543326569	1.07664250508569	0.106539288175582	0.568320901395841	0.661350676858558
1254	ENSG00000075131	375.623493532112	374.116417410956	451.730837650481	1.20746061019361	0.271976126199563	0.287189090825252	0.388645483864016
1255	ENSG00000075142	3458.8973681036	3444.64934929363	4178.42231800714	1.213018189751	0.278601184478877	0.184953365792388	0.273928467772524
1256	ENSG00000075151	4177.27026784279	4155.40992854322	5281.21740247105	1.27092573134475	0.345879726526025	0.075802409966239	0.130876696839175
1257	ENSG00000075188	737.937885292112	734.000516526342	936.775007963506	1.27625933071109	0.351921508661482	0.148666312128075	0.229937346966117
1258	ENSG00000075213	449.185932805173	453.618447403017	225.343945614056	0.496769800487964	-1.00935062263842	0.00578195179309145	0.0141274612289653
1259	ENSG00000075218	1351.38846880419	1312.53263928171	3313.60785968916	2.52459082579656	1.3360495813578	3.52020100698857e-09	2.47219716923217e-08
1260	ENSG00000075223	3897.74547235379	3888.88024624346	4345.43939092569	1.11740118383004	0.160147253867815	0.522934256092689	0.619442666645523
1261	ENSG00000075234	1543.50546635862	1539.64970231148	1738.22155073889	1.12897209548983	0.175009827832835	0.511819299119603	0.609245289290645
1262	ENSG00000075239	2380.93553650654	2352.03103348211	3840.61293924074	1.63289211943553	0.707429479266689	0.00181897500947117	0.00502109484305605
1263	ENSG00000075240	4271.30381227416	4282.73249162923	3694.15550484329	0.862569752386744	-0.213286968713812	0.316749455165705	0.420617861678398
1264	ENSG00000075275	4235.25491527461	4273.94836211197	2281.23584998797	0.533753722953428	-0.905753867263899	0.0008002477353874	0.00241221098834041
1265	ENSG00000075290	4.41342181002322	4.48309187309119	0.895083625090934	0.199657658247756	-2.32439968455345	0.624807125771744	0.711093649598761
1266	ENSG00000075292	3828.87848017143	3816.56432250728	4450.74344221096	1.16616492376763	0.221771834744282	0.249483648646752	0.347425627744434
1267	ENSG00000075303	1162.47065913694	1153.7597632887	1602.37089947325	1.38882543009285	0.473865269609427	0.03624887662341	0.0702019192878231
1268	ENSG00000075336	1082.49976869275	1083.4396362544	1035.03645682922	0.955324525884505	-0.0659371917365754	0.860211977999127	0.911069518096042
1269	ENSG00000075340	70.0650465451378	71.366679584677	4.33257804840462	0.0607086959014814	-4.04195300714236	1.11357943499825e-06	5.59859144237844e-06
1270	ENSG00000075391	1829.97057676202	1806.87362240468	2996.36677180747	1.65831563129454	0.729718624665852	0.000118197087362225	0.000423075100469544
1271	ENSG00000075399	1272.56706728096	1286.36198915949	575.923512415262	0.447714964581292	-1.15934755469726	6.85592314417868e-05	0.000257003511597603
1272	ENSG00000075407	902.924825439491	889.784991380395	1566.4864454238	1.76052244148734	0.816003617440262	0.000226659404258508	0.000766989782209997
1273	ENSG00000075413	3138.68836543053	3111.86155603899	4493.44223970322	1.44397241290606	0.530043179798626	0.00638770926097953	0.0154340547155284
1274	ENSG00000075415	23618.1392978091	23550.1959191229	27049.2799214586	1.14857982559263	0.19985112661973	0.345468479013552	0.449361888501092
1275	ENSG00000075420	2938.36139042149	2905.7451074509	4585.48368043642	1.5780749896742	0.658165763437892	0.00107189631174239	0.0031290734750058
1276	ENSG00000075426	4170.07771948262	4227.28155099864	1281.28422792326	0.303098862109283	-1.72213965890625	7.97369191670298e-10	5.98669563222118e-09
1277	ENSG00000075461	43.5385089180327	44.3880714174085	0.635602699555687	0.0143192231439551	-6.12590296510309	4.33194348723554e-06	2.0015957834821e-05
1278	ENSG00000075539	2183.24503194682	2113.94991556036	5682.64840946316	2.688166057121	1.42662226102787	1.63165462102809e-12	1.58563515202219e-11
1279	ENSG00000075568	3709.75188818673	3668.87611302345	5773.97853393232	1.57377310000639	0.654227554128619	0.00088744899514059	0.00265057113999538
1280	ENSG00000075618	10078.5864036841	10181.9720412877	4857.61170470509	0.477079654609891	-1.06769793197591	4.10839167399909e-05	0.000160730733512702
1281	ENSG00000075624	273633.04648181	272864.719581573	312433.554943802	1.14501264737672	0.195363533874096	0.441495739307902	0.5440580822247
1282	ENSG00000075643	1594.26807563415	1587.43101469978	1939.53965281986	1.22181035576319	0.289020373509914	0.0813881261417495	0.138893384857057
1283	ENSG00000075651	1573.63337749754	1532.27552547121	3662.20490482721	2.39004333355843	1.25703677575544	1.41540670413069e-09	1.03325085541116e-08
1284	ENSG00000075673	172.962648379418	176.167510223067	11.1171252751117	0.0631054231341233	-3.98609219736387	8.24968940597342e-13	8.20032960274408e-12
1285	ENSG00000075702	1144.55285836039	1132.18502404146	1769.12849146627	1.56257895476409	0.643929088826739	0.0132644286381365	0.029367294131951
1286	ENSG00000075711	2057.17180177386	2025.63143889619	3649.96012709637	1.80188757787316	0.849509002325465	0.000122962700434324	0.000438686378802965
1287	ENSG00000075785	29536.0692113041	29500.0795186595	31353.5486898565	1.06282929407104	0.0879098975520747	0.687280865094695	0.76428679617416
1288	ENSG00000075790	3957.11671339271	3982.38140895935	2681.24958727747	0.673277949029527	-0.570725879942271	0.0315506820953155	0.0621881992815019
1289	ENSG00000075826	400.483928199129	407.664504260229	37.8648371135802	0.0928823498682866	-3.42845171778185	6.55701935197615e-16	8.44159603936791e-15
1290	ENSG00000075856	3190.71235004488	3191.07643497113	3172.32606126916	0.994124122663911	-0.00850210228275847	1	1
1291	ENSG00000075884	510.749100327023	520.160661395035	35.4652663924075	0.0681813697662029	-3.87447860620978	1.40735691428283e-20	2.4686005645756e-19
1292	ENSG00000075886	5.25280263851771	5.31905995613851	1.90680809866706	0.35848591939004	-1.48001164102323	0.853963347545765	0.905554579584347
1293	ENSG00000075914	1416.53254852023	1427.04807875295	885.4982717679	0.620510468394106	-0.688472545171752	0.0114740988909558	0.0258437143540341
1294	ENSG00000075945	2467.29632411322	2485.74417227869	1535.67999175681	0.617794867582467	-0.694800209263475	0.0116035975027765	0.0261023401177161
1295	ENSG00000075975	2228.17635610603	2222.32702218079	2523.56771933053	1.13555192109131	0.183393672216924	0.38477094784982	0.488511518339508
1296	ENSG00000076003	2998.20459808803	2968.83238350535	4481.50143451362	1.50951648850658	0.59408651555095	0.0090361603533945	0.0209782083219928
1297	ENSG00000076043	1728.46948452835	1730.67370621191	1617.15628950853	0.934408539116337	-0.0978746365036539	0.830796599173288	0.886140005571148
1298	ENSG00000076053	779.585634608395	777.117513258398	904.225762783228	1.16356374339304	0.218550247922458	0.307219507777939	0.410409347804348
1299	ENSG00000076067	598.910313553946	583.990145955144	1352.37877729346	2.31575615900432	1.2114833506002	2.05569966748942e-07	1.15582699778242e-06
1300	ENSG00000076108	6017.94514990369	5942.7737950186	9814.09857160077	1.65143397849456	0.723719294296516	0.000591980531082971	0.00183940722647354
1301	ENSG00000076201	7889.47240639569	7909.5460673403	6875.7525286927	0.869297993861331	-0.202077279676686	0.335042371452219	0.438854525917151
1302	ENSG00000076242	2241.11280768494	2226.08756597819	2999.88751387561	1.34760535017741	0.430398061280154	0.0609129004907027	0.109181301489904
1303	ENSG00000076248	2470.50950309058	2468.82640884394	2555.50576254604	1.03510953762954	0.0497834450512851	0.920737612004607	0.962896400862682
1304	ENSG00000076258	393.153213182296	397.552121401168	171.008348129271	0.430153277830727	-1.21707726353063	0.000339096530139568	0.00110572006446185
1305	ENSG00000076321	1042.31161727275	1041.380949827	1089.31032328276	1.0460248225817	0.0649170877135488	1	1
1306	ENSG00000076344	299.18375084687	304.415656729582	34.9725037699019	0.114884050792987	-3.1217495705239	6.61411077381693e-13	6.64544881793016e-12
1307	ENSG00000076351	2476.9767917065	2486.54689728043	1993.68646022338	0.801789205103632	-0.318705101005932	0.201316943443389	0.292890999321392
1308	ENSG00000076356	1700.50818477622	1728.49372856885	287.238223248269	0.166178342738966	-2.58919572035432	1.05410656812676e-16	1.42827333072469e-15
1309	ENSG00000076382	569.506521401102	550.283427496231	1540.27276359709	2.79905351793942	1.48493907152235	6.25158670751207e-10	4.7608798858989e-09
1310	ENSG00000076513	3058.47820386448	3059.87015497075	2988.18467299796	0.976572377799648	-0.0342011227434851	0.915082170847437	0.958172953119779
1311	ENSG00000076554	2768.87210364763	2807.68231517619	808.956421455229	0.28812249059754	-1.79524581444127	1.90692450154561e-09	1.37779256991175e-08
1312	ENSG00000076555	1270.9630191265	1274.67912031755	1083.29990897877	0.849860872208293	-0.234701412935558	0.27945693794115	0.380551076136526
1313	ENSG00000076604	5231.3939816374	5277.80272136776	2887.75262525417	0.547150543077858	-0.869990263934265	0.00054683272202495	0.00171142763241862
1314	ENSG00000076641	1914.95369417542	1758.96715735964	9792.27380337238	5.5670589200036	2.47691535231587	3.66294685166422e-40	1.92622263572496e-38
1315	ENSG00000076650	704.011273740941	707.221378130114	541.901002087695	0.766239566344099	-0.384132570698768	0.158863171904299	0.242119207244351
1316	ENSG00000076662	1356.17804654328	1372.8777274422	512.844161147974	0.373554141710384	-1.42061073723751	7.89542445277277e-07	4.07069294330248e-06
1317	ENSG00000076685	2385.47224097573	2386.94410891236	2311.14291017599	0.968243412799929	-0.0465583136125182	0.898711751869123	0.944329799943695
1318	ENSG00000076706	29923.0581833306	30238.8385103417	13976.1516692687	0.462192080045958	-1.11343555636333	8.83146020255458e-06	3.87796256672106e-05
1319	ENSG00000076716	1081.1519378349	1098.65133587814	197.432336650849	0.179704270320705	-2.47630340280465	2.92292322777949e-14	3.30466434981241e-13
1320	ENSG00000076770	742.44783630681	728.386132057196	1452.56390091229	1.99422234579039	0.99582627196578	2.81692773675127e-05	0.00011377195131261
1321	ENSG00000076826	318.786664206368	325.086685226305	0.635602699555687	0.00195517912126491	-8.99848350039138	1.92012804276825e-29	5.60836503242153e-28
1322	ENSG00000076864	2865.82062657792	2875.82824955332	2360.43566631992	0.820784644106108	-0.284924354779629	0.141670142065553	0.221030166018413
1323	ENSG00000076924	4315.19635720175	4342.72299770323	2925.10101187679	0.673563801657119	-0.570113487024939	0.0182540748352834	0.0388163243052908
1324	ENSG00000076928	7238.70857650517	7306.85110063637	3797.51110787956	0.519719240966717	-0.944195623656385	0.000183117568711906	0.000630528784780546
1325	ENSG00000076944	1195.35929360909	1202.19126210119	850.344884758158	0.707329117724515	-0.499546442756971	0.0656645911073104	0.116053744589222
1326	ENSG00000076984	2649.33631910629	2662.0558781953	2006.99858511137	0.75392804544433	-0.407501254993151	0.095044138505754	0.158071559309162
1327	ENSG00000077009	345.460811083275	352.301619223538	0	0	-Inf	2.56852863005868e-32	8.98055392195986e-31
1328	ENSG00000077044	1465.1902613452	1466.04004059765	1422.27640909636	0.970148406394516	-0.0437226374923116	0.841124622242532	0.894194152107273
1329	ENSG00000077063	623.104485045699	610.547707186009	1257.22176696006	2.05917040087587	1.04206322109525	2.07797214516906e-05	8.5895003902448e-05
1330	ENSG00000077092	368.723600528729	369.573984349411	325.779217584308	0.881499324574489	-0.181968630768347	0.37256966529829	0.476336188420926
1331	ENSG00000077097	6126.09624748814	6036.95016750361	10627.9732867069	1.76048716517761	0.815974709278801	9.0974218401693e-05	0.000332989129746191
1332	ENSG00000077147	6627.36509311703	6499.58875843047	13080.069994788	2.0124457840232	1.00894991705361	3.09026144090723e-07	1.69227984806179e-06
1333	ENSG00000077150	3061.47534994764	3072.45417746141	2507.04456050219	0.815974597405913	-0.293403855395208	0.259915128625258	0.358772560326662
1334	ENSG00000077152	948.658320872019	931.05344964361	1837.7043179067	1.9737903539374	0.980968762136292	3.8533883995671e-05	0.000151755895554747
1335	ENSG00000077157	2363.04327816737	2388.41283138292	1081.88084078238	0.452970619889009	-1.14251061617217	2.34820325601044e-05	9.64386482861287e-05
1336	ENSG00000077232	4967.84261038089	4953.41987807513	5696.19059182167	1.14995109076745	0.201572502380287	0.279824126315437	0.380933062377848
1337	ENSG00000077235	9422.95536494888	9378.74447366793	11655.6053746369	1.24276819859647	0.313557229679754	0.161014854451121	0.244840578828694
1338	ENSG00000077238	1966.38879854374	1963.15793258043	2129.54752969056	1.08475609340886	0.117370690239515	0.405746523405335	0.509150644560938
1339	ENSG00000077254	2377.90628658942	2352.23129303064	3674.4934613074	1.56213101670505	0.643515458104699	0.00299428443193438	0.00786900965623622
1340	ENSG00000077264	10.8937319683511	11.1094494330709	0	0	-Inf	0.0337422825474581	0.0659250903135094
1341	ENSG00000077274	66.8750978494076	68.1993572127622	0	0	-Inf	6.45783717496927e-10	4.90648899023372e-09
1342	ENSG00000077279	58.2338339732261	57.5894137242189	90.7770565480914	1.57628026884941	0.656524074470798	0.16025046349094	0.243877288011797
1343	ENSG00000077312	3790.43619937271	3803.53590194529	3128.90121945742	0.822629600487579	-0.28168510995848	0.221289469343057	0.316196146807376
1344	ENSG00000077327	24.3284330691022	24.8101842189854	0	0	-Inf	0.000325982724300298	0.0010664251094851
1345	ENSG00000077348	1712.37269677257	1728.10421797402	917.930876099693	0.53117796169484	-0.91273280364892	0.000598982551687603	0.00185880569847326
1346	ENSG00000077380	3988.38638476937	3950.32492899255	5910.48990149865	1.49620347888851	0.581306390480227	0.00646267250970088	0.0155935140675789
1347	ENSG00000077420	350.263804566784	357.199721488898	0	0	-Inf	1.07337733973104e-32	3.84045283294988e-31
1348	ENSG00000077454	5351.07025569885	5396.57259632036	3053.20205431271	0.565766882557001	-0.821720364546125	0.00135600837413609	0.00386121904176764
1349	ENSG00000077458	670.659652623065	671.96537104274	604.720872429448	0.899928625028781	-0.152117511667687	0.65128200064214	0.733669708160531
1350	ENSG00000077463	1263.10554769168	1273.77425470508	724.335843514629	0.568653229439257	-0.814378944423196	0.00351107271296683	0.00908795371363638
1351	ENSG00000077498	48802.7340365146	48077.0932951684	85447.5914744979	1.77730361005592	0.829690152558225	6.48050668245832e-05	0.000244193955213176
1352	ENSG00000077514	1003.63770662465	999.230419241684	1226.20571946454	1.22715011057721	0.295311736807867	0.241494590851354	0.338687139110435
1353	ENSG00000077522	124.149210524029	122.462887431673	209.308526688001	1.70915884050817	0.773286479965889	0.00441746957180719	0.0111475289126787
1354	ENSG00000077549	13353.5904151691	13401.6585087549	10926.1516890833	0.815283547327035	-0.29462619360656	0.209340206945738	0.302589117083163
1355	ENSG00000077585	6432.77043253758	6335.43742952498	11348.087084674	1.79120813849232	0.84093298831422	6.85948838892551e-05	0.000257100209294933
1356	ENSG00000077616	29.8460746158247	29.7884955728001	32.7538162885699	1.09954583669803	0.136907746983757	0.734759213178102	0.804496875045103
1357	ENSG00000077684	1696.88957896399	1698.67020466293	1606.96798116742	0.946015286991091	-0.0800645981218002	0.757834828494389	0.824329864949295
1358	ENSG00000077713	1315.59803021284	1298.37195133732	2185.51501342671	1.68327343422324	0.751269549903703	0.00119222730093907	0.00344334677116531
1359	ENSG00000077721	3297.85018095323	3296.48630857885	3366.72573585939	1.02130736205327	0.0304171100730317	0.837024939008526	0.890961536245485
1360	ENSG00000077782	4968.33837743933	4760.80423347352	15448.8126477126	3.24500061126038	1.69821874998473	1.33449819100766e-19	2.18093460626897e-18
1361	ENSG00000077800	12.3593377188929	12.5863526514435	0.895083625090934	0.0711154096725776	-3.81369398507182	0.0583328822040255	0.105228339894017
1362	ENSG00000077809	27057.2300452679	27389.8068256161	10262.1026376863	0.374668675212734	-1.4163127310564	8.56325317335247e-08	5.09246084178186e-07
1363	ENSG00000077935	64.1187202916639	65.332914916771	2.801891723758	0.0428863724713245	-4.54333689849134	6.89628355720678e-07	3.58890191585444e-06
1364	ENSG00000077942	4945.06803830559	4851.38060028385	9676.28365840326	1.99454226655338	0.996057696050226	7.7323693403664e-06	3.42300389519309e-05
1365	ENSG00000077943	86.3755704681426	88.0859778041454	0	0	-Inf	3.3446882890507e-12	3.15171620821204e-11
1366	ENSG00000077984	572.516900782456	583.853869114782	0	0	-Inf	1.25420912026797e-42	7.45183063415705e-41
1367	ENSG00000078018	1886.32238013212	1900.30915761994	1179.99011699693	0.620946392993663	-0.68745937056474	0.00661634432080519	0.0159245279062067
1368	ENSG00000078043	1194.36487260936	1189.44581660742	1442.77720070742	1.21298270216508	0.278558976939384	0.19482134225433	0.285639408095541
1369	ENSG00000078053	337.816238691523	339.131450490239	271.398042856393	0.800273883369022	-0.321434266691783	0.303866576860984	0.407051202898657
1370	ENSG00000078061	3404.14363205153	3408.57963353382	3180.1255571959	0.932976752518738	-0.100086961767221	0.635684023892729	0.720329585332959
1371	ENSG00000078070	1126.11234241276	1122.83957459193	1291.38711736468	1.15010830272348	0.201769722426282	0.393402734331249	0.497023260544175
1372	ENSG00000078081	275.327437390908	280.625603032872	7.7700724717183	0.027688394742828	-5.17457477506205	3.61411716499891e-20	6.14517718478922e-19
1373	ENSG00000078098	886.492681498607	836.714731202878	3400.27917143291	4.06384523258554	2.02284545958227	2.17782687325599e-23	4.51903407598536e-22
1374	ENSG00000078114	258.567741017144	262.177551256163	76.2723239466825	0.290918591546992	-1.78131259812056	8.53775034648385e-05	0.000314001892678142
1375	ENSG00000078124	2108.90852831493	2108.33978245164	2137.63019441129	1.01389264301867	0.0199048992995632	0.870344889585664	0.920120207322587
1376	ENSG00000078140	3847.57588596929	3825.44176371085	4965.34906002044	1.2979805645254	0.376268781123835	0.0641984660065763	0.113928126729414
1377	ENSG00000078142	2200.8744058162	2192.3033607938	2633.71217944739	1.20134477123356	0.264650246271066	0.163624316533863	0.248070974665935
1378	ENSG00000078177	464.810859294431	462.725959652638	570.098291205002	1.23204302527778	0.301052638558008	0.218995218623058	0.313538933326667
1379	ENSG00000078237	1127.26749501333	1118.37224309801	1576.47771673697	1.40961806452739	0.495304317904651	0.0256808783837347	0.0522003078929982
1380	ENSG00000078246	2331.20121193159	2333.39629137895	2220.34969983979	0.951552767973093	-0.0716444321009047	0.69779720595509	0.773015269608266
1381	ENSG00000078269	583.13387219885	551.247138114822	2193.41394344223	3.97900286783049	1.99240693884149	1.74487798708202e-23	3.65262058884914e-22
1382	ENSG00000078295	1148.88878787048	1164.7449263065	348.153796851468	0.298909906356486	-1.74221738383808	5.268959782075e-09	3.62230569309073e-08
1383	ENSG00000078304	4778.27254169638	4753.587954592	6024.84419046778	1.26743088547415	0.341907077483182	0.119577515287285	0.191747824512878
1384	ENSG00000078319	350.807238298715	351.721114983805	304.656465701694	0.866187592165804	-0.207248588435555	0.579080098082453	0.670639650043719
1385	ENSG00000078369	23889.20712128	23551.3964496119	40948.646040516	1.73869291055099	0.798003145095547	0.00017576491459944	0.000607319841750443
1386	ENSG00000078399	81.9486128084826	77.0926170936799	327.176396406017	4.24393941651307	2.08540406150244	8.02832121197956e-09	5.39836819211299e-08
1387	ENSG00000078401	82.5517396852977	84.1864275998581	0	0	-Inf	9.75399603047142e-12	8.84608756824708e-11
1388	ENSG00000078403	1310.04614280145	1302.3886868463	1696.74766853627	1.30279668863287	0.381611957899102	0.116599263014025	0.187720423257504
1389	ENSG00000078487	391.970995007615	397.287394321155	123.492829673871	0.310840040331214	-1.68575574086309	1.56191614946741e-06	7.69685602239911e-06
1390	ENSG00000078549	60.9807584823231	62.1757120621799	0.635602699555687	0.0102226846862653	-6.61208206248861	3.16850536039246e-08	1.98330034353531e-07
1391	ENSG00000078589	32.8158294634387	33.4656478686553	0	0	-Inf	1.9756627173012e-05	8.19386399353909e-05
1392	ENSG00000078596	573.305264114445	571.948170557994	641.838488715214	1.12219694328078	0.166325888211427	0.652665490166799	0.734783925242603
1393	ENSG00000078618	6966.5427320881	6969.42821484667	6820.8258527799	0.978677969341845	-0.0310938708718417	1	1
1394	ENSG00000078668	4208.60766453825	4185.03599693926	5398.97687828726	1.2900670107105	0.36744600635305	0.0936088974304834	0.156082648576315
1395	ENSG00000078674	4229.75952206098	4178.16021758332	6835.52439818281	1.63601299189444	0.710184205044488	0.00032135990505828	0.00105235786611866
1396	ENSG00000078687	1107.7753476798	1113.44039684532	821.690364821022	0.737974270692081	-0.438357576964856	0.102506710209916	0.168346714671027
1397	ENSG00000078699	1939.18851943649	1952.90493617687	1246.50947404765	0.638284767966174	-0.647727875171167	0.0105436353385877	0.0240099214716591
1398	ENSG00000078725	17.4805356949704	17.826684916653	0	0	-Inf	0.00350013621383466	0.00906234394137875
1399	ENSG00000078747	2434.84169359009	2410.83426688539	3647.2167421774	1.51284424328734	0.597263460783888	0.00417452548283002	0.0106011243470602
1400	ENSG00000078795	309.388360421207	304.31511327555	565.58734127687	1.85855817408827	0.894183846206205	0.00175502924817788	0.00487035322057054
1401	ENSG00000078804	3876.82654754825	3879.51393848152	3741.11330541849	0.96432526464457	-0.0524082487007554	0.837563842616656	0.891389656723121
1402	ENSG00000078808	10153.5793671314	10167.0361608234	9474.01128568191	0.931836096166162	-0.10185187825159	0.655824685096972	0.737417565262073
1403	ENSG00000078814	130.227595270969	132.41232146999	19.8989222204061	0.150279989048572	-2.73427517892926	6.21990728778959e-07	3.25183086364834e-06
1404	ENSG00000078900	323.421323796202	329.29039175271	27.0333919925687	0.082095902794729	-3.60654596734808	1.95953528734947e-15	2.4361562869369e-14
1405	ENSG00000078902	6103.68617341247	6067.87658800754	7912.07023636148	1.3039273494782	0.382863489609349	0.119892708517692	0.192168716049097
1406	ENSG00000078967	999.874815715233	1007.72736291261	603.321182247626	0.598694849868778	-0.740107235037045	0.00907262493439479	0.0210422617965338
1407	ENSG00000079101	93.886771516461	95.5216737693906	11.3242077435172	0.118551186308316	-3.07641799535246	4.889825358525e-06	2.23403949599593e-05
1408	ENSG00000079102	82.912196438715	84.266330616316	14.5284204698605	0.172410740607796	-2.53607844262429	0.000107843899862406	0.000388682111387473
1409	ENSG00000079112	14.2633129104232	14.5457547502336	0	0	-Inf	0.0107951656468086	0.0245163522477762
1410	ENSG00000079134	1197.93906608228	1207.95340167668	692.215118565502	0.573047865592072	-0.803272445314962	0.00524433162963709	0.0129705956662075
1411	ENSG00000079150	1240.24314106885	1247.23719706255	887.043313386886	0.711206589633488	-0.491659403470647	0.0616755094075072	0.110350000814653
1412	ENSG00000079156	364.309247920848	358.401437561478	662.653671069049	1.84891465720023	0.886678633895407	0.000784677208009186	0.00236910934326931
1413	ENSG00000079215	623.200191559511	633.934326536802	81.1263752062709	0.127972838526455	-2.96609045561022	6.94783927706047e-16	8.93151758815024e-15
1414	ENSG00000079246	17331.7841621938	17199.1742205007	24028.586217698	1.39707790092951	0.482412467527097	0.0188771936946124	0.0399913777726262
1415	ENSG00000079257	548.43636363767	538.550735579791	1047.66058056052	1.94533311598328	0.960017221343833	0.000121930087987425	0.000435180964008757
1416	ENSG00000079263	110.042043982608	112.082646245727	6.99162969511256	0.0623792346924455	-4.00279033684122	1.08322166668939e-08	7.17280292771246e-08
1417	ENSG00000079277	1499.07589645763	1510.18002236328	938.317538222378	0.621328268370286	-0.686572401287204	0.0135027289324368	0.0298265310590066
1418	ENSG00000079308	5360.65685593111	5390.93313434337	3831.70479611176	0.710768377315159	-0.492548598812643	0.0157591650885999	0.0341570801899577
1419	ENSG00000079313	2718.16393733598	2731.31551041175	2054.00949701004	0.752022052809415	-0.411153125787259	0.090963024813557	0.152460389166689
1420	ENSG00000079332	4235.5244727678	4203.21293610985	5867.25707399464	1.39589812916423	0.481193659375482	0.025445979462686	0.051803581199285
1421	ENSG00000079335	207.016901461304	201.932696623325	463.769245779248	2.29665256560378	1.19953262432918	4.48738982960766e-05	0.000174277231872627
1422	ENSG00000079337	597.453780316546	609.105513038243	9.04127787082967	0.0148435331437593	-6.07402165830834	3.11053985699698e-33	1.15081150482343e-31
1423	ENSG00000079385	4341.37272290645	4368.29541127269	2981.77696041162	0.682595081073715	-0.550898076782443	0.0206277298566563	0.0431773595900141
1424	ENSG00000079387	990.015551003176	979.022928871658	1545.14296864479	1.57825003182059	0.658325780188443	0.00530227807838733	0.013103971870246
1425	ENSG00000079393	4.03973961499638	4.1197344588577	0	0	-Inf	0.446927864042718	0.549011467848722
1426	ENSG00000079432	7771.91551085124	7751.52257128458	8801.75895896708	1.13548775457006	0.183312147686099	0.545147053462098	0.640163306189952
1427	ENSG00000079435	598.277620716633	576.603835600874	1692.80376906245	2.9358177392254	1.55376240589312	1.31820480199644e-10	1.07884329621818e-09
1428	ENSG00000079459	11994.707197276	11883.4747976866	17611.9433765369	1.48205332837206	0.567597360729908	0.00702953273730329	0.0168181345062449
1429	ENSG00000079462	2800.4131391027	2814.88859746072	2069.40249202254	0.735163193985481	-0.443863555115452	0.0508744273310405	0.0938044456436822
1430	ENSG00000079482	17113.6674589177	17427.2496875777	1277.76491158779	0.0733199405812493	-3.76965057306184	3.64657507056162e-30	1.11898373606422e-28
1431	ENSG00000079616	3234.71888848735	3240.84337599653	2925.43226927402	0.902676226485174	-0.147719482824065	0.429514013037961	0.532361433285932
1432	ENSG00000079689	3.95173701731255	4.02998923547716	0	0	-Inf	0.45066220630576	0.552560632119265
1433	ENSG00000079691	2181.91240054491	2193.71467327368	1585.89762774193	0.722927939108552	-0.46807624725728	0.0812861119547254	0.13874436284441
1434	ENSG00000079739	4320.05224269264	4304.61550900477	5099.60729393019	1.18468357586465	0.244501772633599	0.244620485163218	0.342224636049786
1435	ENSG00000079785	5620.72328400953	5598.7831709573	6728.698993147	1.20181453499592	0.265214275344974	0.177312991583231	0.264989099837588
1436	ENSG00000079805	10420.4642183799	10419.0644997913	10491.1500071021	1.0069186160919	0.00994708264420396	1	1
1437	ENSG00000079819	2500.60565888588	2478.2351140234	3630.31817444139	1.46488045218099	0.550782932167614	0.0137794000320759	0.0303631064489851
1438	ENSG00000079841	3.72915021376627	3.80299477245471	0	0	-Inf	0.487581221706735	0.587308626848469
1439	ENSG00000079931	3787.36298635187	3853.16418732678	464.40233711869	0.120524928225516	-3.05259652430045	1.81364319820188e-21	3.34785955687895e-20
1440	ENSG00000079950	8179.60866323118	8096.74589319976	12364.1785498179	1.52705527787432	0.610752287198102	0.00660000677649822	0.0158910714254041
1441	ENSG00000079974	533.764858787504	531.659816427388	640.069497973371	1.20390798438458	0.26772513001702	0.280444837795693	0.381653183436005
1442	ENSG00000079999	4389.67176970434	4383.3493800058	4708.95244948075	1.07428179714813	0.103372479377632	0.693587631518514	0.769364897205809
1443	ENSG00000080007	101.824071965327	102.911037465374	46.9323142129748	0.456047430566093	-1.13274421724297	0.0250310778265708	0.0510226323030983
1444	ENSG00000080031	517.163378704857	516.087161715227	571.512336681163	1.10739498882656	0.147169898525617	0.490195797707383	0.589858691253075
1445	ENSG00000080166	56757.731721773	56091.7161646731	90391.5173553172	1.61149495034075	0.688399667683976	0.00667199820893071	0.0160407161290017
1446	ENSG00000080189	4725.05826092382	4774.72532250858	2216.87165089357	0.464293022353138	-1.10689249542187	2.06210762286476e-05	8.53338935858824e-05
1447	ENSG00000080200	1344.57497021448	1338.04960181748	1674.10607426324	1.25115397216164	0.323259344423842	0.147876027317766	0.228864322110562
1448	ENSG00000080224	5.16613601195035	5.26843573495927	0	0	-Inf	0.274202792602836	0.374628434312491
1449	ENSG00000080298	310.730511896927	308.913504323872	402.489394336253	1.30291938909306	0.381747827917382	0.153568936718069	0.236008636366804
1450	ENSG00000080345	1763.00369668056	1691.13939238371	5392.15106367131	3.18847227375557	1.6728653358975	2.82762631755928e-17	3.967346812313e-16
1451	ENSG00000080371	2395.52797999619	2389.90949108259	2679.26167013299	1.12107244233728	0.164879506353814	0.374481727268895	0.478219330937264
1452	ENSG00000080493	278.909721313989	282.401639999701	102.567827685549	0.363198413740296	-1.46117019317815	0.000202852951372997	0.000692631696643788
1453	ENSG00000080503	3634.39596059623	3602.75506344864	5232.26126654983	1.45229447309177	0.538334009666748	0.0178648007288521	0.0381128412735686
1454	ENSG00000080511	263.793079601795	258.728647782771	519.546886462532	2.00807638007966	1.00581414531779	5.72465548921424e-06	2.58825080820203e-05
1455	ENSG00000080546	1085.59914936126	1088.31927661178	948.23272320996	0.8712817493797	-0.198788771351838	0.413576424430572	0.516635321972337
1456	ENSG00000080561	264.537756248682	256.635745298813	663.589309217044	2.58572440267195	1.37056851486711	6.92541047684458e-07	3.6033409428992e-06
1457	ENSG00000080572	4.36441861050391	4.45084274140498	0	0	-Inf	0.381834833318782	0.485682139737335
1458	ENSG00000080573	4297.83542005867	4294.61824022374	4460.30300172236	1.03857962506348	0.0546118279115316	0.200724458427198	0.292224632398075
1459	ENSG00000080603	8134.00399813073	8116.76348125432	9004.65010038937	1.10938924377748	0.149765642813039	0.521020429238559	0.6177451636815
1460	ENSG00000080608	1707.99700155809	1702.35035940653	1993.15243021163	1.17082386666072	0.227524059778093	0.223613066630603	0.318680997537209
1461	ENSG00000080618	51.8506542817129	52.1435346613822	37.0601951084096	0.710734232903022	-0.492617905718899	0.590317510479429	0.680691937481651
1462	ENSG00000080644	42.7357719697751	42.4055677215109	59.4110865071181	1.40102089653149	0.486478474039629	0.342163488408516	0.446009508653639
1463	ENSG00000080709	662.838743533595	673.780860953435	110.261813831686	0.163646402297121	-2.61134620924869	5.85923524406005e-14	6.45927442395682e-13
1464	ENSG00000080802	1492.1695053671	1492.70752315014	1464.99960732341	0.98143781323735	-0.0270312376659871	1	1
1465	ENSG00000080815	3738.7358088522	3734.16421038944	3969.60153122142	1.06304953600512	0.0882088251698947	0.622839899971106	0.709352039397233
1466	ENSG00000080819	1736.13782449539	1725.98206840796	2249.00350691058	1.30302831534342	0.381868434605732	0.0801921431300398	0.137175476735364
1467	ENSG00000080822	2442.50642224388	2444.82664742636	2325.33505052839	0.951124715928732	-0.0722935684650913	0.954264653463571	0.993219671041114
1468	ENSG00000080823	4182.30260181696	4195.78088366116	3501.64936868481	0.834564403093742	-0.260904708644254	0.364408798171201	0.468312706084914
1469	ENSG00000080824	50571.0682258803	49994.9605171201	79664.5075182709	1.59345075372129	0.672154432695969	0.000975208747760614	0.00288002375088769
1470	ENSG00000080839	852.040064088559	829.304699125523	2000.17599472187	2.41187104912223	1.27015277549462	3.8430746907514e-08	2.38040648679337e-07
1471	ENSG00000080845	8788.73695294946	8866.72386440626	4850.39792438089	0.547033831046873	-0.870298036322418	0.000963949816390762	0.00285107551643179
1472	ENSG00000080854	39.5075371470435	39.7532777958181	27.0976343839242	0.681645285279463	-0.55290691032441	0.690812457283168	0.767265428518007
1473	ENSG00000080947	175.37878372482	178.106451612111	37.6315554166098	0.211286874091263	-2.24272495029145	1.50846075526275e-06	7.44891743269942e-06
1474	ENSG00000080986	770.919484694614	756.320351193193	1508.17572651641	1.99409644886201	0.995735190543432	3.04820780381777e-05	0.00012256267018187
1475	ENSG00000081014	770.975022115722	748.854311616696	1888.07090231653	2.52127933701869	1.33415596579913	9.49864964896526e-10	7.0847377407481e-09
1476	ENSG00000081019	755.430857818606	751.833239652349	937.110575214622	1.24643408377095	0.317806589583313	0.171644306380003	0.25792132983694
1477	ENSG00000081026	424.970518375193	419.003461432035	726.306894004652	1.73341502125624	0.793617111754318	0.00237918750399997	0.00640020087322929
1478	ENSG00000081041	73.1229878469981	64.9118365271503	487.786129499313	7.51459449610996	2.90969525527466	1.65279051633434e-19	2.68763934149305e-18
1479	ENSG00000081052	116.160575678419	118.1479212192	15.7996258689718	0.133727497749696	-2.9026319444286	1.06925694180912e-06	5.39865056391932e-06
1480	ENSG00000081059	1077.46863156472	1073.88814152579	1258.28337853065	1.17170804842194	0.228613141804694	0.332651468077907	0.436358290176829
1481	ENSG00000081087	6945.36805128891	6762.93693429426	16158.1394595185	2.38921930168858	1.25653928198091	1.98492200043974e-09	1.4317677139787e-08
1482	ENSG00000081138	64.6465247344739	65.0605164040505	43.7399454208572	0.672296314852707	-0.57283085333262	0.583208557855113	0.674253305019056
1483	ENSG00000081148	5.9264221713289	6.04377706581066	0	0	-Inf	0.215012779234839	0.30894413447339
1484	ENSG00000081154	3994.97852382512	3966.80139962947	5417.92329570522	1.36581662399617	0.449763798847398	0.0369523259552821	0.0713779604736415
1485	ENSG00000081177	1263.17086231911	1259.82001541232	1432.38863111189	1.1369787855316	0.185205335765874	0.385880826915417	0.489658458206511
1486	ENSG00000081181	1845.735681809	1820.20259116378	3135.1567593926	1.72242187469257	0.784438546906509	0.00040117105727161	0.00128927361838534
1487	ENSG00000081189	1885.39606341784	1846.92449530191	3828.21025327218	2.07274864944947	1.05154517955468	1.65010669676788e-06	8.10541110579975e-06
1488	ENSG00000081237	808.078598304205	824.067568514198	0.635602699555687	0.000771299252440774	-10.340421666946	1.37891645095065e-48	1.06724859911412e-46
1489	ENSG00000081277	12941.4358078259	13194.8554936355	143.741674439732	0.0108937664765685	-6.52035334337941	1.41412213706182e-62	2.00312815261186e-60
1490	ENSG00000081307	1532.10383042751	1530.77086402822	1599.4186335921	1.04484522875177	0.0632892540295019	0.5851613740483	0.67595936611708
1491	ENSG00000081320	911.877589768807	889.364598797292	2048.78363383031	2.30364873596378	1.20392074910772	4.81906480433912e-08	2.9561539814576e-07
1492	ENSG00000081377	1607.53854617383	1595.02538248164	2239.45331262914	1.40402362070555	0.489567207143978	0.040139791143256	0.0765214275975403
1493	ENSG00000081386	434.617075993555	432.509378378386	541.05580555962	1.25096895606798	0.323045988158821	0.225459178974672	0.320671254778783
1494	ENSG00000081479	2146.80032348901	2189.20539321113	5.34430252198074	0.00244120653939268	-8.67818992450733	3.77133857800481e-63	5.4954091692793e-61
1495	ENSG00000081665	591.483980536995	597.80331938183	272.357368872839	0.455596949770161	-1.13417000667846	0.000295043700376074	0.000973636745560367
1496	ENSG00000081692	2118.62978879837	2135.40015096147	1271.72649956147	0.595544820481944	-0.747718006019232	0.00366252501968929	0.00943502618158576
1497	ENSG00000081721	970.774504922671	976.498790877827	681.698064187269	0.698104360758556	-0.518485371497585	0.057431504583013	0.103884468024457
1498	ENSG00000081760	1781.8470240913	1748.24224735168	3478.88824944209	1.98993489301158	0.992721229228267	1.3192507424094e-05	5.63913751462869e-05
1499	ENSG00000081791	3573.47391214512	3587.93986022359	2842.94353418238	0.792360977311702	-0.335770263656887	0.165480711701793	0.25040746119398
1500	ENSG00000081803	1226.64535212577	1243.30637139446	385.263879056894	0.309870429301181	-1.69026300868235	2.37814820880958e-08	1.5103296744675e-07
1501	ENSG00000081818	98.4215011341098	100.370441750627	0	0	-Inf	1.466203122363e-13	1.55966460198181e-12
1502	ENSG00000081842	14.4833806468599	14.7701802636294	0	0	-Inf	0.0097873372236146	0.0224919045641885
1503	ENSG00000081853	70.7012117775717	71.8993379034354	10.1958424214559	0.141807180966665	-2.81799750389891	9.1298544837105e-05	0.000334082483864507
1504	ENSG00000081870	957.0237166551	959.241008681277	845.050469333194	0.880957404536877	-0.182855830280876	0.551429237345779	0.645843232945216
1505	ENSG00000081913	5155.29092690889	5174.63817883908	4178.25470443421	0.807448667912775	-0.308557548890872	0.163383657373635	0.247792530252153
1506	ENSG00000081923	353.373729359115	353.167158456857	363.805559923164	1.03012285036013	0.0428164005507525	0.658425193536806	0.739608282645155
1507	ENSG00000081985	2065.12121002804	2046.09843470112	3025.77136403778	1.47880048814942	0.564427424868952	0.0156546613288601	0.0339704188327291
1508	ENSG00000082014	1808.02144447766	1824.6832362672	966.60095910572	0.52973630704424	-0.91665370349272	0.000581191981262475	0.00180940922025175
1509	ENSG00000082068	1099.90798286303	1102.54471258791	966.753131756882	0.876838028171851	-0.18961772603095	0.504745606668103	0.60278614370977
1510	ENSG00000082074	962.85926907506	980.833853594367	55.142750850069	0.0562202769082579	-4.15276563016557	3.87186893372496e-26	9.47372958708706e-25
1511	ENSG00000082126	89.2769259330089	90.6558860248532	19.6394412948708	0.216637243934571	-2.20664680475407	0.00026791190091159	0.000892344031602223
1512	ENSG00000082146	2196.85712181673	2123.32419572461	5910.26988946859	2.78349858272662	1.4768993486272	1.17891822085185e-12	1.1590548041643e-11
1513	ENSG00000082153	11052.1745559945	11022.2759780601	12562.0527416785	1.13969680732757	0.188650076370437	0.220156376116126	0.314803944862503
1514	ENSG00000082175	11.5119699194149	11.7399297197994	0	0	-Inf	0.0293170651764911	0.0583678353559589
1515	ENSG00000082196	1217.82493350137	1241.68006932868	13.1405742222639	0.0105828985636924	-6.56212136660059	6.09181150087199e-46	4.1594952716556e-44
1516	ENSG00000082212	2123.98230233739	2074.40807398082	4627.480834344	2.23074760091143	1.15752728834102	5.31893912953982e-09	3.64993131585864e-08
1517	ENSG00000082213	2726.28504379923	2735.90222863182	2240.61720975387	0.818968304607279	-0.288120476562881	0.251397511544096	0.349432461309884
1518	ENSG00000082258	1395.52096143994	1396.13565540007	1364.47891645347	0.977325456287747	-0.0330890250329251	1	1
1519	ENSG00000082269	434.852479207821	427.877684191524	787.079627530802	1.83949679221526	0.879311160486384	0.000598328595995212	0.00185699723576191
1520	ENSG00000082293	281.21712885266	283.439129905376	169.006075690457	0.596269385059425	-0.745963830164202	0.124196411122293	0.197812573094242
1521	ENSG00000082397	4606.19772523147	4590.13630321744	5417.29953693989	1.1802045035444	0.23903686864324	0.255061600680931	0.353438438642125
1522	ENSG00000082438	1005.24112950638	1003.68679047831	1083.73525042392	1.0797544221016	0.110703225070971	0.66637850852865	0.745940115786995
1523	ENSG00000082458	650.459070270269	636.154886528425	1372.82034923339	2.15799701975887	1.10969287243387	1.37499155760115e-06	6.83773208711358e-06
1524	ENSG00000082482	419.526195203675	427.551091355345	14.2689395443252	0.0333736478115222	-4.90514680496347	8.81711479604038e-24	1.87430159107678e-22
1525	ENSG00000082497	222.137138487202	221.931223673809	232.535836563576	1.04778332996241	0.0673404142928519	0.999170052009056	1
1526	ENSG00000082512	1228.79208876699	1234.84301589496	923.220268804431	0.747641811080997	-0.419580842347238	0.121046436845187	0.193637179529777
1527	ENSG00000082515	1032.57511379933	1029.06945696042	1209.61078416451	1.175441342645	0.233202546828768	0.293638669903754	0.395707366337999
1528	ENSG00000082516	1745.62867609479	1733.26434293327	2370.0275007517	1.36737798271486	0.45141210059657	0.0340077553047802	0.0663890638136802
1529	ENSG00000082556	14.215193362554	14.4840961479599	0.635602699555687	0.0438828003530763	-4.51020059642682	0.032729152378833	0.0642150204225291
1530	ENSG00000082641	21815.3356969427	21870.1695545814	19046.2258861858	0.870876919296493	-0.19945925719731	0.408660274104657	0.512012966157737
1531	ENSG00000082684	72.1822222441719	73.6115731797001	0	0	-Inf	1.59633618498846e-10	1.29147756554138e-09
1532	ENSG00000082701	4178.26477607571	4130.20626063362	6605.21980590113	1.59924695985711	0.677392740725874	0.000716123389191009	0.00218438151798259
1533	ENSG00000082781	10566.0002316057	10620.3313153295	7822.28050355218	0.736538274682768	-0.441167597107218	0.0560226214257504	0.101807150745339
1534	ENSG00000082805	4779.91746801693	4706.73221606537	8475.7726915702	1.80077648408381	0.848619122212799	2.35498082433839e-05	9.66409138471023e-05
1535	ENSG00000082898	7753.14763973571	7645.70152829641	13179.1762674207	1.7237366929176	0.785539414314518	0.000141862276494944	0.000499823552319008
1536	ENSG00000082929	9.06234857605674	9.22407659488775	0.895083625090934	0.0970377485359365	-3.36531011225242	0.157541213443852	0.240526075290095
1537	ENSG00000082996	3339.24464695293	3311.65463797966	4732.54010010333	1.42905605126461	0.515062503764449	0.016085939484015	0.034790179068123
1538	ENSG00000083067	62.6110226839449	61.2367333443494	132.012634333517	2.15577525324835	1.10820678016599	0.00522322297677104	0.0129294225019568
1539	ENSG00000083093	949.541956388826	943.710064789612	1244.05248214912	1.31825708823659	0.398631754075062	0.0952922169779333	0.158427668979364
1540	ENSG00000083097	942.976880365614	930.694309662066	1563.24670089478	1.67965645074417	0.748166180925541	0.000927512206968847	0.00275538734560005
1541	ENSG00000083099	2170.57974762709	2158.74339979432	2768.31531318237	1.28237349258191	0.358816509554043	0.0887244552555665	0.149293591796074
1542	ENSG00000083123	688.20698452576	683.750300021039	913.269552014171	1.33567700370452	0.417571174359917	0.0872903299752285	0.147294829849906
1543	ENSG00000083168	2606.52290421417	2554.05439368514	5256.18268592975	2.05797601606511	1.04122616896388	8.34783802497557e-07	4.28953229325134e-06
1544	ENSG00000083223	1089.99778079018	1053.54461155635	2930.88282709878	2.78192569631117	1.47608388681223	2.82445153074702e-14	3.20305083810759e-13
1545	ENSG00000083290	1480.30212333674	1463.65980113416	2320.73939456691	1.58557295402157	0.665004259014596	0.00576701722488844	0.0140962524858744
1546	ENSG00000083307	262.369757946581	267.565198697999	0	0	-Inf	2.18174320737955e-27	5.7423217031363e-26
1547	ENSG00000083312	6194.11406917433	5987.9613705464	16604.8253498849	2.77303481474693	1.47146572916046	4.38434972687625e-14	4.88705102248347e-13
1548	ENSG00000083444	20268.8105896856	20422.2047268185	12522.4066644719	0.613176042057176	-0.705626765601913	0.00453637544996168	0.0114034580629675
1549	ENSG00000083454	47.3324625614959	47.7228757560801	27.6165962349947	0.578686757607565	-0.789145464348372	0.403924932298864	0.507469486496376
1550	ENSG00000083457	750.900194449855	745.059434550325	1045.85856937611	1.4037250196118	0.489260348964013	0.0570254745812147	0.103312874453138
1551	ENSG00000083520	2508.48191217179	2487.68832853064	3558.55788605027	1.4304677339352	0.516486956160455	0.00959358355403148	0.0221011693905496
1552	ENSG00000083535	526.706957021929	525.899908103022	567.462927426745	1.07903218594132	0.109737898936581	0.517756641535475	0.614629823464855
1553	ENSG00000083544	2851.58234428351	2735.98986629238	8689.00248283516	3.175816763755	1.66712767518613	3.66136849653494e-17	5.10692376979256e-16
1554	ENSG00000083635	644.67929011978	648.584573052975	447.462501993431	0.689906175053108	-0.535527921387111	0.0884877796749684	0.148933777973943
1555	ENSG00000083642	1708.77378458069	1683.97498352599	2961.1132378426	1.75840690438433	0.814268956152673	0.000271091987680234	0.000902244776657336
1556	ENSG00000083720	2659.85967861603	2602.2088262871	5571.22772122697	2.14096104238342	1.09825854421871	1.53529002256355e-07	8.79915835168645e-07
1557	ENSG00000083750	554.081836483425	558.385701836999	336.736636127918	0.603053830032016	-0.729641308592742	0.0170761592780929	0.036627664768696
1558	ENSG00000083782	26.6234480287935	27.1506450194627	0	0	-Inf	0.000143959541707425	0.000506460308383432
1559	ENSG00000083799	1716.48018993934	1696.7025516986	2715.2509210967	1.60031050721201	0.678351857458091	0.00191590360680613	0.00526358898002153
1560	ENSG00000083807	914.526465224554	926.529607182567	308.367796344882	0.332820229331452	-1.58718496949369	2.14763600351921e-07	1.20297145626285e-06
1561	ENSG00000083812	584.443341801645	586.345363953828	488.391223116418	0.832941220551506	-0.263713404591753	0.361426972565915	0.465535788910457
1562	ENSG00000083814	271.107308748398	267.947505933921	430.677350879448	1.60731987177241	0.68465706746824	0.0141367596540291	0.0310587181650978
1563	ENSG00000083817	324.887374731784	325.29260623133	304.423184004724	0.935844154380303	-0.0956597962995075	0.836604389475972	0.890575231888464
1564	ENSG00000083828	223.977594895306	223.491209971632	248.54003354084	1.11207968122052	0.153260161787381	0.550340563968215	0.64488669437005
1565	ENSG00000083838	866.911505101056	876.717492530823	371.70913989782	0.423978240498893	-1.23793787049957	3.49184184475281e-05	0.000138837973836414
1566	ENSG00000083842	21.8285353305	21.8713649306399	19.6656405234357	0.899150125554616	-0.153366081137424	0.908709613107682	0.952685913368209
1567	ENSG00000083844	169.98601504689	165.275122368307	407.886095315364	2.46792190785018	1.3032967441876	1.97133871306856e-05	8.17723086084085e-05
1568	ENSG00000083845	33795.675642416	33928.3949686839	27093.3496658881	0.798544985428738	-0.324554411825852	0.160451011749069	0.244154001484801
1569	ENSG00000083857	7275.81060339836	7140.58691283675	14104.6069767598	1.97527278204592	0.982051900950466	9.52795053667685e-07	4.85006896659138e-06
1570	ENSG00000083896	3009.65108230342	3016.85057260145	2646.07682225316	0.877099066915811	-0.18918829295125	0.57463461808424	0.666874407050712
1571	ENSG00000083937	1550.65032648967	1537.57601856393	2210.90287673992	1.43791451612576	0.523977910250601	0.0156199436377057	0.0339072087519493
1572	ENSG00000084070	2897.88590257384	2891.60477207421	3215.08299280512	1.11186806158812	0.152985602642617	0.445341903337774	0.547581806663798
1573	ENSG00000084072	2666.62218455652	2688.86283291916	1543.46944224309	0.57402312358471	-0.800819240200603	0.00244795405264604	0.00656420124963162
1574	ENSG00000084073	3309.0763371153	3300.27104601862	3753.74353749745	1.13740462075862	0.185745570429687	0.328416726754853	0.432063627758844
1575	ENSG00000084090	10406.688084279	10322.3203738604	14667.2574604214	1.42092639340704	0.506831822267492	0.0207582408296158	0.0434052585825613
1576	ENSG00000084092	1581.77667923299	1580.9300476325	1624.53157505801	1.02757966899978	0.0392502514399601	0.854458529371888	0.906042841759775
1577	ENSG00000084093	1369.54371490912	1340.84648799517	2818.7536740639	2.10221953020029	1.07191333466344	2.39323858674227e-07	1.33069371259857e-06
1578	ENSG00000084110	549.872489785089	560.718157126889	2.16628902420231	0.00386341871877726	-8.01590623878603	4.27538255264431e-38	2.02754187492039e-36
1579	ENSG00000084112	5359.86269430561	4967.74033792503	25162.0416915254	5.06508794339185	2.34058731826508	9.9131724915982e-41	5.42065572533241e-39
1580	ENSG00000084207	53384.3365773423	53455.6228454856	49784.3800361063	0.931321671810072	-0.102648544534026	1	1
1581	ENSG00000084234	18721.83698594	18687.7316242526	20444.1577511524	1.09398819301431	0.129597167772492	0.528373022821781	0.624532267832533
1582	ENSG00000084444	729.732409264207	728.03887795974	815.255740139771	1.11979698450232	0.163237200139964	0.514845159108198	0.611908102356461
1583	ENSG00000084453	67.4009581767804	68.6875955674149	2.42576994973756	0.0353159828888861	-4.82353494066945	9.74158915550936e-08	5.748639591474e-07
1584	ENSG00000084463	6804.88208192736	6773.68391402772	8380.38956085908	1.23719820222258	0.307076642155676	0.174016034592305	0.260944016917965
1585	ENSG00000084623	14177.2007049821	14223.7452830129	11826.699514427	0.831475766692147	-0.266253878016466	0.322555377491043	0.426525318686889
1586	ENSG00000084628	259.857770949252	264.801052717553	10.2220416500207	0.0386027228559545	-4.69515357771559	8.13376376778224e-19	1.26809898598365e-17
1587	ENSG00000084636	5310.73866680831	5410.21651709946	287.107227105444	0.053067603893119	-4.23602478007843	2.28371724886808e-35	9.43996782919591e-34
1588	ENSG00000084652	8337.9882818823	8356.47439133831	7404.43975435376	0.886072212705952	-0.174503815218348	0.488780109933345	0.588589640230445
1589	ENSG00000084674	59.0507309631443	60.1846035119158	1.79016725018187	0.0297446048610661	-5.07122817668321	2.94597643485767e-07	1.61836359204702e-06
1590	ENSG00000084676	1998.54575003874	1994.62461887931	2196.56287359024	1.10124123246027	0.139130533164807	0.525810487014388	0.622067171624088
1591	ENSG00000084693	3745.54145663276	3749.44403111932	3548.46144506176	0.946396696579689	-0.0794830569624269	1	1
1592	ENSG00000084710	631.443862017471	612.240482326157	1601.21453642885	2.61533593849458	1.38699627177695	6.4307136987209e-09	4.36689157520795e-08
1593	ENSG00000084731	3259.45596860871	3176.74480856884	7436.36955062259	2.34087721826569	1.22704926540053	1.55066612072378e-09	1.12725820587621e-08
1594	ENSG00000084733	6085.50059525441	6047.66755304575	7996.06922679162	1.32217407069021	0.402912127215877	0.0529292077671903	0.0970647912670762
1595	ENSG00000084754	13755.2005401567	13487.5166981314	27273.2345624365	2.02210941960985	1.01586106591423	1.02446045059762e-06	5.18955174459851e-06
1596	ENSG00000084764	1064.49184772702	1074.52609502879	557.762358987909	0.519077537128558	-0.945978037853874	0.00129195926726702	0.00370024965061224
1597	ENSG00000084774	6848.17648311162	6830.17500201872	7757.2512783032	1.13573243379715	0.183622991619866	0.476669294335679	0.577364409963663
1598	ENSG00000085063	48639.316598191	48719.9592063407	44566.8648866313	0.914755792341284	-0.128541448979366	0.709214269601622	0.782307189123704
1599	ENSG00000085117	4243.3098022589	4281.3504058168	2322.25932258476	0.542412814290942	-0.882536832903485	0.00150562900455011	0.00424417176328548
1600	ENSG00000085185	1217.55072204006	1208.65181742179	1666.94540526251	1.37917751103731	0.463808155047577	0.0394861042129937	0.0755122437521794
1601	ENSG00000085224	2279.01233025836	2227.40628197755	4885.11776843926	2.19318667095709	1.13302861082717	2.9687356860572e-08	1.86766842497419e-07
1602	ENSG00000085231	2426.90930889726	2405.76468830498	3494.71264880694	1.45264109403368	0.538678298415867	0.0114657923185299	0.0258279869629688
1603	ENSG00000085265	170.362169429373	173.735677734906	0	0	-Inf	1.97491219002858e-20	3.43410897683437e-19
1604	ENSG00000085274	704.649455561122	701.461390814126	865.646725284397	1.23406182666692	0.30341467551758	0.168811182470229	0.254395856069131
1605	ENSG00000085276	114.718762492897	116.851973043348	6.99162969511256	0.059833219012219	-4.06290950806151	4.47000675054912e-09	3.10826942347568e-08
1606	ENSG00000085365	1707.23148841104	1690.21701356327	2566.46246822331	1.51842186395506	0.602572671175855	0.00575072109414825	0.0140656468772195
1607	ENSG00000085377	4233.8224255858	4214.01755903987	5233.96818615518	1.24203758357089	0.312708829605875	0.0944852406988731	0.157332643842486
1608	ENSG00000085382	465.550536377729	458.529660490573	820.104768679133	1.78855336817626	0.838793167175478	0.000798775308637365	0.00240888615738101
1609	ENSG00000085415	2322.7386446977	2322.20744876227	2349.56403943709	1.0117804249958	0.0168962325809304	0.728739689996861	0.799214452936472
1610	ENSG00000085433	920.383741051601	909.003097985306	1495.1062158995	1.64477571002037	0.717890864141081	0.00164702589531525	0.00460542200123368
1611	ENSG00000085449	7557.59765998489	7333.00719809891	18899.415985227	2.57730770946559	1.36586479347154	4.29739690836225e-11	3.68592579943481e-10
1612	ENSG00000085465	62.3665369759241	63.3184458512317	14.2951387728901	0.225765787215891	-2.14710121973176	0.00167220936880255	0.00466633539814666
1613	ENSG00000085491	1533.67167444283	1497.45851505172	3362.43622369401	2.24542863117505	1.16699086814906	6.76911794221551e-08	4.0728697413335e-07
1614	ENSG00000085511	806.306746236154	797.242400591647	1264.05620128378	1.58553559161643	0.664970262980826	0.00602104098449693	0.0146512559006095
1615	ENSG00000085514	259.830304744824	264.975459294226	0	0	-Inf	3.20615223725094e-27	8.31273049743701e-26
1616	ENSG00000085552	211.168376516993	215.349928527231	0	0	-Inf	9.7997594683035e-24	2.07810671716878e-22
1617	ENSG00000085563	103.645007600415	103.911132577851	90.2056962398912	0.868104254106828	-0.204059782803933	0.818496835515058	0.875850377876482
1618	ENSG00000085644	1725.51804351613	1730.90091697862	1453.68293366024	0.839841795333794	-0.251810508166698	0.296854392243558	0.399219031342548
1619	ENSG00000085662	5489.35340442162	5333.67961484529	13350.8797780259	2.50312743586364	1.32373174144911	6.2181492066706e-11	5.25730910073223e-10
1620	ENSG00000085719	4240.89446192914	4205.97971239482	6004.0893134125	1.42751266624486	0.513503546602178	0.0116513664361304	0.0262030169644412
1621	ENSG00000085721	2137.41020981877	2125.79944448643	2723.75385910189	1.28128449095532	0.357590841114039	0.0804911329656077	0.137578651450979
1622	ENSG00000085733	17958.6218604735	18007.9414066197	15467.9847800913	0.858953526714905	-0.219348017763059	0.3534760629789	0.45728182475343
1623	ENSG00000085741	136.268653839432	138.815489922921	7.65343162323311	0.0551338444108995	-4.18091798759898	4.13072849115656e-11	3.54997664694684e-10
1624	ENSG00000085760	1816.19151502495	1810.13964026252	2121.81119052775	1.17218094302384	0.229195287724378	0.249777027412331	0.347741350733697
1625	ENSG00000085788	2003.08382610001	1982.09217703908	3063.16210367708	1.54541859312161	0.627997660412257	0.00511738976020926	0.0126947464928252
1626	ENSG00000085831	1836.87210427019	1872.28048889551	48.7486806917215	0.0260370606759242	-5.26328959793847	3.95638562811414e-41	2.22401737797632e-39
1627	ENSG00000085832	4756.01139038877	4706.36628859593	7263.08903092743	1.54324771714576	0.625969657251116	0.00511699798270429	0.0126947464928252
1628	ENSG00000085840	503.007342660728	488.499481306323	1235.65434105818	2.52948956619944	1.33884628823656	9.88692898052944e-08	5.82649725709781e-07
1629	ENSG00000085871	1293.25549344758	1308.94431966229	500.969769604594	0.382728097810796	-1.38560827518675	5.20518281606537e-06	2.36981643203758e-05
1630	ENSG00000085872	4444.22992511974	4473.88295218776	2946.75205818459	0.658656493626773	-0.602401836249293	0.0123288883923835	0.0275603698953152
1631	ENSG00000085978	1465.44146439064	1447.72808815428	2359.96696432695	1.63011755013726	0.704976003036282	0.000682009601146012	0.00209010180080971
1632	ENSG00000085982	2035.18751343795	2034.884575668	2050.48587082069	1.00766691896889	0.0110188394701902	1	1
1633	ENSG00000085998	9073.78286903518	9101.22731867596	7687.83816217613	0.844703455148349	-0.243483142693517	0.325405069875038	0.4293141344234
1634	ENSG00000085999	724.123219957687	715.413351744466	1163.97156472533	1.62699167116059	0.702206865634859	0.00751275379048267	0.0178157248038149
1635	ENSG00000086015	4379.36889814301	4371.42887210455	4780.3402130854	1.0935418035943	0.129008372361698	0.632982537523251	0.718079485308758
1636	ENSG00000086061	9030.34713555245	9017.13145930663	9697.73878596638	1.07547936167186	0.104979839870839	0.527252293284316	0.623395999888073
1637	ENSG00000086062	5570.6518977233	5561.26373245532	6044.75424375607	1.08693896469594	0.120270930427097	0.508748026653618	0.606253416447657
1638	ENSG00000086065	2483.59560162047	2479.62396804603	2684.16309712948	1.0824879625779	0.114350982064499	0.490397735268222	0.590047242780747
1639	ENSG00000086102	2214.80299622066	2199.3832980553	2993.49775357115	1.36106232879826	0.444733135459972	0.0411488278588693	0.0781821734442664
1640	ENSG00000086159	43.1062615868403	43.8362987242614	6.23938614707168	0.142333781104983	-2.81264998714269	0.00269748308899381	0.00715897958997004
1641	ENSG00000086189	1478.88257347285	1469.53959337916	1950.70306820445	1.32742464169942	0.408629961117956	0.0629718471614662	0.112238259499284
1642	ENSG00000086200	869.250671335868	845.347991804421	2076.33598767395	2.45619083241915	1.2964226544741	3.96181708538937e-09	2.77114709139745e-08
1643	ENSG00000086205	121.958210771355	124.092981307504	14.15229869584	0.11404592384456	-3.13231321118627	1.19606439979286e-07	6.9604970414541e-07
1644	ENSG00000086232	11232.815096581	11270.8987812258	9309.58902201871	0.825984617795159	-0.27581318011586	0.268244783291681	0.368146734154007
1645	ENSG00000086288	16.175540239412	16.4958479669251	0	0	-Inf	0.00536458692886076	0.0132366399456509
1646	ENSG00000086289	2120.45598536939	2111.45069619531	2575.22308866027	1.21964632813858	0.286462857121799	0.195118540461168	0.285994767679047
1647	ENSG00000086300	4101.00333047264	4151.69395919818	1541.12657983293	0.371204283114011	-1.42971473789253	3.73906418095376e-07	2.02546232672517e-06
1648	ENSG00000086475	2170.56372205116	2148.08975623554	3305.49899573987	1.53880860245461	0.621813799917371	0.00743853565016736	0.0176750774677339
1649	ENSG00000086504	4485.48252128932	4521.43153975954	2670.05708854312	0.590533565545287	-0.759909031082905	0.0025239949312505	0.0067447399671005
1650	ENSG00000086506	16.3868764320061	16.7113690346201	0	0	-Inf	0.005521064895406	0.0135701032479151
1651	ENSG00000086544	1984.46457550486	1992.68858059833	1569.15231828451	0.787454865533155	-0.34473085981609	0.313503671910477	0.417093408540728
1652	ENSG00000086548	171.975913388061	175.381377019508	0	0	-Inf	1.48093288819274e-20	2.59242768608935e-19
1653	ENSG00000086570	1293.01195258934	1312.80136454753	293.646648700955	0.223679420688418	-2.16049556551984	1.51315918068201e-12	1.47322623776517e-11
1654	ENSG00000086589	2117.493205605	2111.30678072564	2429.90766201287	1.15090222046165	0.202765268702699	0.315826874000683	0.419691886822897
1655	ENSG00000086598	10507.2282607768	10501.6944175691	10786.6873427695	1.0271378040408	0.0386297511490493	0.741012764620512	0.809712439865807
1656	ENSG00000086619	533.853422999556	530.436032174741	706.431659652697	1.33179425378851	0.41337122057278	0.0844423406679989	0.143252655066238
1657	ENSG00000086666	2755.48178466391	2749.63726119073	3050.63022005947	1.10946642421422	0.149866007911138	0.401756911814903	0.505427363665081
1658	ENSG00000086696	41.2945075759545	42.1122205972605	0	0	-Inf	1.35819062006548e-06	6.75547024087868e-06
1659	ENSG00000086712	993.531118517326	993.715706658796	984.209417373098	0.990433592604005	-0.0138678475188253	1	1
1660	ENSG00000086717	130.459315604968	132.949426808582	4.70869982242506	0.0354172254477226	-4.8194049926368	7.18412762081021e-12	6.59105173174789e-11
1661	ENSG00000086730	362.844875163371	369.059229017072	49.0200055514825	0.132824223586114	-2.91240981521575	6.64184415294114e-12	6.11720413280946e-11
1662	ENSG00000086758	15295.3811894621	15041.0512560732	28139.042825602	1.87081623129502	0.903667850817989	8.29464939823019e-06	3.65825735972334e-05
1663	ENSG00000086827	869.197896028609	852.324629229141	1721.29786940175	2.01953318063626	1.01402184950529	7.99874098127471e-06	3.53492309411366e-05
1664	ENSG00000086848	326.225395589561	323.03959800157	487.108173783081	1.5078899825176	0.592531171666001	0.0477874575923757	0.0888702046193453
1665	ENSG00000086967	18.9149015408875	19.2642816625069	1.27120539911137	0.0659876875443251	-3.92165932857371	0.0187562190520225	0.0397641600856622
1666	ENSG00000086991	366.310267648009	370.28888266307	165.390209387416	0.44665183625809	-1.16277740178164	0.00135472245957014	0.00385839985946364
1667	ENSG00000087008	1117.03375180511	1113.44756604306	1298.13613278871	1.1658709151451	0.221408062647071	0.394474844090453	0.498053725643482
1668	ENSG00000087053	2732.45326304582	2668.50023798857	5962.08102843704	2.23424414341857	1.15978684260465	2.13472502969495e-08	1.36303630231416e-07
1669	ENSG00000087074	6250.44133912551	6233.33272779391	7114.42621137138	1.14135190949278	0.190743681901386	0.267034069680476	0.366697359138457
1670	ENSG00000087076	1905.01925111367	1932.49194271373	517.648325310546	0.267865709485769	-1.90041818679839	2.57948359155467e-11	2.25774062142687e-10
1671	ENSG00000087077	8158.76346819683	8229.3098571296	4596.17082709187	0.558512306242776	-0.840339025530918	0.000446789734332327	0.00142377723159317
1672	ENSG00000087085	113.836332936595	115.31502781175	39.1622417412565	0.339610911816179	-1.55804528096054	0.00212933270279848	0.00579561566180661
1673	ENSG00000087086	143064.188318073	144253.127591217	83022.7550243093	0.575535216536715	-0.797023886480452	0.0016556529296104	0.00462656903396485
1674	ENSG00000087087	7115.09654987217	7151.07993844246	5297.93542707247	0.740858090341301	-0.432730870801075	0.0744864199710627	0.128941032130637
1675	ENSG00000087088	4866.75751618228	4884.59676457158	3965.8754725228	0.811914609059985	-0.300600091077552	0.149869133217833	0.231495712526397
1676	ENSG00000087095	1627.1780496654	1611.54719287751	2416.53631745375	1.4995132181881	0.584494239599364	0.00840633835855753	0.0196824527294664
1677	ENSG00000087111	3744.97631351419	3748.38828469621	3572.67176882223	0.953122114752255	-0.0692670296910558	0.689458742818268	0.766022848395335
1678	ENSG00000087116	2283.44037527169	2301.04129810923	1394.59377197624	0.606070726814934	-0.722441932754818	0.00216475235153578	0.00588526533094723
1679	ENSG00000087128	61.533063719557	62.7011954605735	2.54241079822275	0.0405480434551111	-4.62422388731019	1.39411446237976e-06	6.92490716477838e-06
1680	ENSG00000087152	3949.79340380075	3946.32036099677	4125.18206540185	1.04532366560324	0.063949715953818	0.758974494956885	0.825328598013859
1681	ENSG00000087157	1731.01637483059	1744.46082272239	1052.07175629462	0.603092796691627	-0.729548091059558	0.00559733985591066	0.0137342817932002
1682	ENSG00000087191	8520.34844533572	8577.48576178583	5634.91396460513	0.656942386277065	-0.606161242874035	0.0187073393160583	0.0396669808455206
1683	ENSG00000087206	1041.41189779744	1041.55719043793	1034.07461945266	0.992815976833561	-0.0104017627459624	1	1
1684	ENSG00000087237	82.5515199097342	84.1862034723032	0	0	-Inf	9.45643082377638e-12	8.59414930928778e-11
1685	ENSG00000087245	19345.1181079019	19575.8655901187	7692.37025595676	0.392951730310185	-1.34757599034011	7.04691928607924e-08	4.23205995455359e-07
1686	ENSG00000087250	32.5489765126202	33.1431659327072	2.54241079822275	0.0767099559343478	-3.70444235722275	0.00197155209254779	0.00540395052857544
1687	ENSG00000087253	1960.53844940547	1929.86573363839	3509.51059564279	1.81852578367008	0.862769380953967	8.29101945846633e-05	0.000305703506552413
1688	ENSG00000087258	1243.00275638477	1267.34387677017	13.7761769218196	0.0108701175539887	-6.52348864741874	8.24642700332543e-46	5.60134259186816e-44
1689	ENSG00000087263	2903.57996736667	2899.57388552447	3105.88710039791	1.07115294281805	0.0991644876435657	0.506649177458505	0.604530657436437
1690	ENSG00000087266	3439.28276359994	3453.46615087054	2723.02170643476	0.788489473321852	-0.342836600350633	0.147665052414999	0.228654907872367
1691	ENSG00000087269	3385.74315462986	3398.63576336968	2734.66641326871	0.80463650819626	-0.313590897069489	0.258613908450332	0.357335729941729
1692	ENSG00000087274	12898.3907550527	12842.1641027627	15737.8366957013	1.22548166880345	0.293348904013683	0.210431600645341	0.303829916392606
1693	ENSG00000087299	285.789794190792	280.784378593413	538.563281858414	1.9180671109851	0.939653199496578	0.000491005903687437	0.00154972252975308
1694	ENSG00000087301	407.945920117716	400.431058798647	787.44641673071	1.96649685239993	0.975627877086494	0.00029695045846779	0.000979185690039868
1695	ENSG00000087302	5876.27848574842	5909.51088385656	4198.04238128744	0.710387452327999	-0.493321995496701	0.0646556347868625	0.1146283932943
1696	ENSG00000087303	548.482632251352	557.657593803418	85.1470738720106	0.152687015864481	-2.71135071084277	3.73776320503295e-13	3.82772193470257e-12
1697	ENSG00000087338	1001.12492039104	991.260147450846	1499.29595387086	1.51251511293629	0.596949557758673	0.00855099126544741	0.0199834696870052
1698	ENSG00000087365	15466.400685253	15521.1436709522	12701.8799074436	0.818359792082534	-0.289192831021298	0.234782509708418	0.331143254243479
1699	ENSG00000087448	2177.50715802831	2080.17264525939	7092.90005285875	3.40976508321226	1.76967234776581	5.77981700565858e-20	9.71359323186808e-19
1700	ENSG00000087460	72678.9700585366	72738.4058825309	69677.4609468257	0.957918449015111	-0.062025255428467	1	1
1701	ENSG00000087470	3627.66542141814	3575.5689309795	6258.53818856952	1.75036149753518	0.807652908824694	9.09697960819875e-05	0.000332989129746191
1702	ENSG00000087494	233.421890731501	234.5790374606	174.985980911994	0.745957451297772	-0.422834752010512	0.580104217744939	0.671467928971387
1703	ENSG00000087495	93.6573630125854	93.3088121215292	111.259183010923	1.19237594479303	0.253839175545821	0.480811951412857	0.580979251769737
1704	ENSG00000087502	1713.3944587676	1704.94840952542	2139.91994549797	1.25512298996404	0.327828741321351	0.11591906424023	0.186832908149163
1705	ENSG00000087510	1450.49503516179	1455.87133219566	1178.99203495135	0.80981884104639	-0.304328886093804	0.347269794144981	0.45114403487302
1706	ENSG00000087586	1504.96069914627	1470.23333368482	3258.69265494949	2.21644590711481	1.14824815362004	1.69892954265497e-07	9.65428742071231e-07
1707	ENSG00000087589	33.5601564081572	34.1869553845828	1.90680809866706	0.0557758968944913	-4.16421438211515	0.000715128649693198	0.00218160240584183
1708	ENSG00000087842	6414.37729530525	6380.08573229254	8146.10122744703	1.27680121698301	0.352533931778246	0.167671833774349	0.253023117967575
1709	ENSG00000087884	1215.16751300969	1222.82064186382	828.684505876248	0.677682791331663	-0.561317957898374	0.0312020842217211	0.0615522585656595
1710	ENSG00000087903	345.518686092812	347.332659151056	253.913046651498	0.73103706191093	-0.451983545508962	0.126189223185313	0.200352660600348
1711	ENSG00000087916	231.576071264012	236.149149849447	0.635602699555687	0.00269153075486787	-8.53735737420652	6.15155715737602e-24	1.32494686487068e-22
1712	ENSG00000087995	547.52155603851	542.55693742603	798.234795968704	1.47124613272046	0.557038623037825	0.0249611525301797	0.0509119284833185
1713	ENSG00000088002	1272.72662094261	1297.55974381177	18.6539160498596	0.0143761519566421	-6.12017862637521	1.8179018077991e-44	1.16788997174443e-42
1714	ENSG00000088035	1164.47323033558	1163.29611080021	1223.91776687163	1.05211197347657	0.0732882549940265	0.676337923719073	0.754488618011344
1715	ENSG00000088038	3385.91283146923	3403.69030255691	2488.15054154136	0.731015550877889	-0.45202599796303	0.0660371672365328	0.116578506465684
1716	ENSG00000088053	21.4787269951335	21.8863238935502	0.895083625090934	0.0408969377152785	-4.6118633688175	0.00357586285632542	0.00923000800411044
1717	ENSG00000088179	550.12815833272	543.454311114056	887.157442875258	1.63244163259397	0.707031409613909	0.00466784316067809	0.0116944917068453
1718	ENSG00000088205	3467.2030944533	3466.01263862746	3527.32111365835	1.0176884741699	0.0252960038969138	1	1
1719	ENSG00000088247	14715.3462590706	14766.0788704928	12153.3493822457	0.823058679886362	-0.280932803774885	0.196357547849486	0.287394113961539
1720	ENSG00000088256	5385.16423210552	5358.68902040431	6722.16242301686	1.25444159894721	0.327045307040056	0.184399459304548	0.273220075182214
1721	ENSG00000088280	1182.9305003412	1191.49064507692	750.643191187722	0.630003428301583	-0.666568415512531	0.0151914726824384	0.0331026885527186
1722	ENSG00000088298	2361.4310613097	2372.17090278107	1819.06906700506	0.766837273348405	-0.383007631684126	0.141631357506112	0.220996093433352
1723	ENSG00000088305	285.925898736973	287.978005390972	182.294512709998	0.633015401514802	-0.659687493466419	0.0476714071465864	0.0886758887893605
1724	ENSG00000088320	138.754683931188	141.484577006556	0.895083625090934	0.00632636888082479	-7.30440660502857	2.31157690788937e-16	3.07459767916769e-15
1725	ENSG00000088325	4456.8247038487	4358.24282224585	9435.2097247929	2.1649114355521	1.11430800689045	1.81779756759193e-07	1.02857592677253e-06
1726	ENSG00000088340	105.051285696376	107.113784747293	0.895083625090934	0.0083563812743864	-6.90290596529231	3.73176563331463e-13	3.82458322254402e-12
1727	ENSG00000088356	1421.34590883662	1436.91741839028	634.984676376925	0.441907564241425	-1.1781834686121	3.99823316706782e-05	0.000156750211478476
1728	ENSG00000088367	1491.09041641283	1501.99012014551	940.655377912308	0.626272680023475	-0.675137149449912	0.0115443705136333	0.0259892815559379
1729	ENSG00000088386	221.149169327029	225.528360798851	0	0	-Inf	1.90288187197225e-24	4.22407386099169e-23
1730	ENSG00000088387	2101.05914347986	2115.3960805683	1377.04382051365	0.650962641541675	-0.619353344751581	0.0151225952107536	0.0329746406020805
1731	ENSG00000088448	3507.91563467949	3538.6421671958	1956.22574260615	0.552818185670457	-0.855123019058009	0.00168927811418044	0.00470842498954567
1732	ENSG00000088451	1159.50281547743	1167.06562135143	777.581118840144	0.666270263311949	-0.585820589589489	0.0467669891764924	0.0873111000422626
1733	ENSG00000088538	73.1316964373303	74.2772614357349	15.2806640179014	0.205724655467034	-2.28121338810065	0.00089365443465896	0.00266543037383758
1734	ENSG00000088543	601.510393274653	596.227401714206	868.30146707722	1.45632600008114	0.54233334046504	0.0488835278133878	0.0906461720429826
1735	ENSG00000088682	2391.71853456376	2400.15528732214	1965.66252026557	0.818973060055071	-0.288112099387612	0.28079059433546	0.381903719348886
1736	ENSG00000088726	464.305549975634	473.499719282082	0	0	-Inf	3.32784996535129e-38	1.59266625039005e-36
1737	ENSG00000088727	411.590843547197	414.297597287318	274.899779671062	0.663532160145301	-0.591761702904965	0.0651156750389336	0.115271626987953
1738	ENSG00000088756	315.974227558431	320.816820274295	71.4232954073207	0.222629522187317	-2.16728317835685	3.29846150728976e-08	2.06167676718521e-07
1739	ENSG00000088766	1747.85461846772	1750.54640704607	1611.91929526092	0.920809233490092	-0.119025794601867	0.707154606984473	0.780596454101994
1740	ENSG00000088808	980.926906349791	990.29274475819	507.952066725595	0.512931221009426	-0.96316270718565	0.000890399089347118	0.00265754427822873
1741	ENSG00000088812	5638.96756968507	5618.90697557143	6652.02757242419	1.18386504730267	0.243504632754225	0.252815436412569	0.350903843547735
1742	ENSG00000088826	2095.97428810857	2122.12638953157	775.293166247229	0.365337884714004	-1.45269672921079	1.4535306325861e-06	7.19947578612669e-06
1743	ENSG00000088827	836.876893332082	853.448713002025	0	0	-Inf	8.29111006326987e-51	6.97603302516993e-49
1744	ENSG00000088832	15631.8782870935	15400.2826660713	27327.4571487162	1.77447763403213	0.827394390417859	4.28841497143013e-05	0.000166997204687686
1745	ENSG00000088833	4199.98618503226	4251.65051374653	1590.93758496159	0.374192935147828	-1.41814577447919	1.59681292760411e-07	9.12969565775932e-07
1746	ENSG00000088836	345.01302627625	335.485149456637	826.170805666704	2.46261513215949	1.30019117501073	1.8486075629978e-06	9.03621271845418e-06
1747	ENSG00000088854	1552.72692784259	1562.69029827049	1049.5767212333	0.671647301064657	-0.574224258584425	0.0375760932778115	0.0724013622638071
1748	ENSG00000088876	716.683716835579	721.665479672526	465.104693569715	0.644487933357666	-0.63377474739124	0.0370491030949859	0.0715286273890834
1749	ENSG00000088881	478.994417043358	488.100312852684	19.1466786723652	0.0392269338252687	-4.67201161826383	1.05803475464358e-24	2.37902762977314e-23
1750	ENSG00000088882	1285.62867868153	1311.00832664999	3.95645627438418	0.00301787272739455	-8.37225232022508	1.85358035740327e-54	1.9109461052233e-52
1751	ENSG00000088888	1959.31541388845	1909.95707997677	4451.91127642849	2.33089597829216	1.22088462224857	1.13096569416676e-08	7.47756101418288e-08
1752	ENSG00000088899	612.831548939107	619.326976575554	284.812453298531	0.459874127998339	-1.12068905928827	0.00015771051249854	0.000550456750635542
1753	ENSG00000088930	5492.49328262468	5468.58956503033	6699.6310211394	1.22511132742182	0.292912854714917	0.167545128185482	0.252883489292398
1754	ENSG00000088970	886.312021629969	897.584639951832	317.044796375917	0.353219944130206	-1.50136128959803	1.21581159465799e-06	6.08208934090225e-06
1755	ENSG00000088986	12341.0162529444	12369.6245329437	10896.2981129798	0.880891581143793	-0.182963629625307	0.490773539592354	0.590363244624239
1756	ENSG00000088992	353.779857498468	360.453020001131	16.7851511139831	0.046566820591295	-4.42455380608668	4.59902899450058e-19	7.27449807541289e-18
1757	ENSG00000089006	3468.56974740275	3469.53007315847	3420.07329673905	0.985745396241978	-0.0207130274029922	1	1
1758	ENSG00000089009	28547.1851686079	28521.6644574375	29835.9810827133	1.04608134378823	0.0649950406068531	0.657240507314419	0.738563790973332
1759	ENSG00000089012	141.630359516168	144.434921090746	0	0	-Inf	7.51597800671154e-18	1.10072574030914e-16
1760	ENSG00000089022	1267.08780334488	1261.92550349305	1527.78394586249	1.21067681224727	0.275813791872559	0.217798895677271	0.312220313050303
1761	ENSG00000089041	2801.5397526819	2777.10108029647	4035.69270814623	1.45320339139957	0.539236637745769	0.0493796946087111	0.0914232378250293
1762	ENSG00000089048	1042.59348938049	1044.62734548011	939.883756349702	0.899731143757998	-0.152434132904782	0.711226743073561	0.784129137694974
1763	ENSG00000089050	1068.17190689462	1059.65623840161	1498.21316579192	1.41386716889606	0.499646587066278	0.0412626234831124	0.0783755467746884
1764	ENSG00000089053	8603.98456100983	8588.72030202804	9374.82963958997	1.09152811011628	0.12634928452307	0.524720061199375	0.62111519656289
1765	ENSG00000089057	7289.18700663068	7152.91469053501	14170.9389694619	1.98114189565456	0.986332214314183	2.22992544964757e-06	1.07789372689321e-05
1766	ENSG00000089060	1398.68286906743	1410.30371618459	811.830089650683	0.575642026844397	-0.796756169753879	0.00424868534453177	0.0107737176590922
1767	ENSG00000089063	8019.00316229161	8063.48732422556	5772.55298462719	0.715887897198573	-0.482194405188203	0.0453641594291186	0.0851389895207921
1768	ENSG00000089091	177.770488838891	178.822715569757	124.633038930158	0.696964244911824	-0.520843448853244	0.235347050981882	0.331778031064774
1769	ENSG00000089094	2203.61090547588	2200.90291388991	2340.36448056744	1.06336561499255	0.0886377212778274	0.769694738447189	0.834238431868608
1770	ENSG00000089101	364.50343670387	345.671718598769	1315.50520101146	3.80564891552034	1.9281424740658	3.36919855628907e-14	3.7944216728708e-13
1771	ENSG00000089123	500.528727244009	496.833596925491	687.13280832917	1.38302403980184	0.467826233712897	0.0793301985688359	0.135914974334665
1772	ENSG00000089127	1975.41886283412	2007.58551230981	351.003064312129	0.17483841269022	-2.51590590942249	3.00635747000997e-15	3.68144703710189e-14
1773	ENSG00000089154	8863.20193826303	8737.14892688507	15228.8790128498	1.74300325429832	0.801575263069835	0.000165791467105221	0.000576117617440113
1774	ENSG00000089157	60157.1894260133	59979.2014792518	69145.5807374736	1.15282596353659	0.205174732856107	0.354295377958258	0.458046411067423
1775	ENSG00000089159	14756.0860885803	14760.1642981743	14550.1365040818	0.98577063304651	-0.0206760923619304	0.75717904314298	0.823719593856288
1776	ENSG00000089163	58.0069311950877	58.5367847000897	31.2493291924881	0.533840889153589	-0.905518283000811	0.156253681147724	0.239119207858447
1777	ENSG00000089169	493.976225882722	503.507481611097	12.6478115997583	0.0251194114520175	-5.31505352750389	1.20088802971357e-28	3.34644898280118e-27
1778	ENSG00000089177	1199.3097247078	1186.63460379764	1839.40333067062	1.55010086911665	0.632362098492723	0.00431333396448075	0.0109132495679068
1779	ENSG00000089195	1287.28023097458	1283.58691801691	1473.79253533659	1.1481828886302	0.199352460397568	0.19881502468711	0.289914031917811
1780	ENSG00000089199	107.433892496149	109.14595196963	20.9748890853377	0.192172853933914	-2.37952353744834	0.000136662841019101	0.000483199633571205
1781	ENSG00000089220	20986.3227055935	21021.9320171315	19188.0524729244	0.912763510855586	-0.131686976091526	0.505821343761821	0.603786467865982
1782	ENSG00000089225	41.9293363179234	42.7470340133366	0.635602699555687	0.0148689310083452	-6.07155526023218	6.95880126332487e-06	3.10108343330433e-05
1783	ENSG00000089234	1371.25383604798	1370.35974150154	1416.40561064297	1.0336013002622	0.0476797900444825	0.72756473621836	0.798261515786123
1784	ENSG00000089248	9044.1628003365	9132.24936111363	4595.79148109139	0.503248575390517	-0.990656911754549	8.3859493605822e-05	0.000308854443902945
1785	ENSG00000089250	51.5521128714092	52.572946789655	0	0	-Inf	6.40113601864476e-08	3.85858171422027e-07
1786	ENSG00000089280	20416.879058454	20641.0857045583	9094.44343018622	0.4405990828369	-1.18246160299889	5.83846078404096e-06	2.63650575883207e-05
1787	ENSG00000089289	2941.52204254607	2948.69822883179	2579.12463511741	0.874665508290823	-0.193196691417817	0.4968533213452	0.595534450652399
1788	ENSG00000089327	18552.2796793833	18803.4478420717	5868.28746361644	0.312085714965873	-1.67998577229718	1.26016492396416e-09	9.25362660803974e-09
1789	ENSG00000089335	756.653836359433	760.294078955797	572.821585243065	0.753421078893302	-0.408471697931463	0.197197934341817	0.288135887145684
1790	ENSG00000089351	4715.40170355773	4738.82483958046	3532.53333441008	0.745445010945545	-0.423826161375481	0.0756524998383814	0.130680179558448
1791	ENSG00000089356	10618.3968358056	10813.6976776054	755.704324915716	0.0698839885713416	-3.83889423853378	4.93162900600446e-32	1.68586735732129e-30
1792	ENSG00000089472	309.740707862317	315.113593202299	38.4099981932156	0.121892546122429	-3.03631818878978	1.23863622223568e-12	1.21593333024363e-11
1793	ENSG00000089486	3678.3623282353	3713.32332240346	1912.83212274321	0.515126735989453	-0.957000674456512	0.000121198668060533	0.000432807346525585
1794	ENSG00000089505	34.3029245122821	34.0294561265418	48.1130779921658	1.41386561728323	0.499645003816168	0.467447836856175	0.568597673753963
1795	ENSG00000089558	32.1252344945983	32.7082044672582	2.6852508752728	0.0820971654974461	-3.60652377767873	0.00108045483783725	0.00315053141814521
1796	ENSG00000089597	30114.9299205874	29971.0705439175	37379.8284424141	1.24719697241512	0.318689330993918	0.159695296857932	0.243202687449375
1797	ENSG00000089639	1226.77809514576	1224.0802852429	1363.0174952404	1.11350334751117	0.155105895288263	0.483885808348704	0.583554864988113
1798	ENSG00000089682	265.628580798157	260.809827246965	508.975635133396	1.95152015744959	0.964598364597192	0.000567402906400051	0.00177028349373595
1799	ENSG00000089685	2742.67913976699	2707.11951702573	4538.44008820044	1.67648308826304	0.745437929834884	0.00158403221604288	0.00444739637147971
1800	ENSG00000089692	646.131826188252	658.865894575162	3.06137264929324	0.00464642755756423	-7.74966236968958	1.48180153549538e-40	8.01863681542032e-39
1801	ENSG00000089693	13092.0267320414	13198.327857843	7723.81987905949	0.585212002781827	-0.772968735226006	0.00235483214317747	0.00634384288272031
1802	ENSG00000089723	395.844722118143	396.049624323376	385.497160753865	0.973355703625424	-0.0389609742816916	1	1
1803	ENSG00000089737	8854.47385341773	8872.74302104547	7931.88088821683	0.893960398650453	-0.16171717168463	0.546556197101032	0.641345388203447
1804	ENSG00000089775	672.175202669443	660.975205636378	1237.77505283925	1.87264974886243	0.905081090274379	0.0001730113453635	0.000598974236408011
1805	ENSG00000089818	1637.4750810252	1636.63729188359	1679.78343267622	1.02636267730584	0.037540614272907	0.727461075620401	0.798214935652977
1806	ENSG00000089820	1799.08590213505	1829.75046575505	250.525439325201	0.136917816944958	-2.86861789996708	1.15898165912129e-18	1.78874074644146e-17
1807	ENSG00000089847	45.435017728758	46.2111688491875	6.23938614707168	0.135019007362359	-2.88876557726188	0.00150400535743179	0.00424096991761009
1808	ENSG00000089876	1703.38140648713	1681.04040964691	2831.60174691807	1.68443407467689	0.752263965415503	0.000372853342881123	0.001207191378149
1809	ENSG00000089902	1805.73133191834	1757.59915850343	4236.40608937119	2.41033688988473	1.26923480429697	1.41367768844112e-10	1.15156012328575e-09
1810	ENSG00000089916	1774.76061039583	1731.9745361992	3935.45735732514	2.27223742328305	1.18411358814241	1.3601951988402e-08	8.89618138699825e-08
1811	ENSG00000090006	4767.18875280952	4819.41311774742	2129.8583234458	0.441933129908002	-1.17810000682846	6.19965890186278e-06	2.78427297676609e-05
1812	ENSG00000090013	3250.14114834599	3284.24358587108	1527.96805332878	0.465241999680581	-1.10394675302935	1.42096451523624e-05	6.03533910615647e-05
1813	ENSG00000090020	4398.16916308304	4412.66072139027	3666.34546856789	0.830869559219761	-0.267306093268372	0.270648164071839	0.370645598208851
1814	ENSG00000090054	1917.26457087416	1883.77961660057	3608.25476169055	1.91543359419184	0.937671010104891	9.28298855969308e-06	4.06119071792141e-05
1815	ENSG00000090060	6875.9034240302	6774.01487699047	12021.2750495368	1.7746159800106	0.827506864800826	5.05656723732742e-05	0.000194242184464228
1816	ENSG00000090061	3381.97774318262	3377.62446406712	3601.81833851553	1.06637619925883	0.092716485994844	0.656850039524965	0.738226446251154
1817	ENSG00000090097	4000.80990560272	4039.9794916043	2022.74581252321	0.500682198196003	-0.998032933715571	0.000119599819997862	0.000427624688828545
1818	ENSG00000090104	4822.30771093831	4900.79074330313	858.91457651482	0.175260406229039	-2.51242798691786	1.36778671516004e-16	1.84276760803303e-15
1819	ENSG00000090238	2328.38372139875	2356.84153225205	891.264273307032	0.378160458015773	-1.40292957773131	2.09521879076675e-07	1.17631090873814e-06
1820	ENSG00000090263	2243.6750054704	2264.8895403267	1172.34099522758	0.517615086455156	-0.950048428026704	0.000606059736995726	0.00187764058915067
1821	ENSG00000090266	5628.29541514942	5681.6692659697	2932.9159487253	0.51620673633574	-0.953979126615585	0.000211607500067239	0.000719697277905044
1822	ENSG00000090273	7877.94120779167	7935.88635223662	4951.71141332178	0.623964506740474	-0.680464128950258	0.00889378434155542	0.0206937178394996
1823	ENSG00000090316	4466.84384886164	4442.35859657044	5703.34908956754	1.28385607905913	0.360483484652442	0.143910403878964	0.223989441721866
1824	ENSG00000090339	11485.1630780522	11626.740710412	4335.49264388406	0.372889767809267	-1.42317888515409	6.68496880868788e-07	3.48310110741122e-06
1825	ENSG00000090372	6909.43325408211	6925.96425187978	6074.61786529998	0.877079009417536	-0.189221284873434	0.366412918508598	0.470262665623174
1826	ENSG00000090376	418.583714358596	410.723734252723	815.512709705193	1.98555048489941	0.989539043505579	8.51089672713674e-05	0.000313123480835167
1827	ENSG00000090382	3963.39102643043	4041.81108609246	3.17801349777844	0.000786284521984147	-10.3126609243436	2.08723141388316e-78	5.79162308173558e-76
1828	ENSG00000090432	2830.28134340086	2836.74009903264	2504.11418399572	0.88274360589102	-0.179933628953719	0.483484457785824	0.583235829822757
1829	ENSG00000090447	1229.94473918149	1244.29809465231	505.10028790482	0.405931898534296	-1.300690381979	5.05621064079339e-06	2.30480849604708e-05
1830	ENSG00000090470	1462.17726630536	1468.90520081682	1122.4165734769	0.76411777482492	-0.388133074347971	0.141997883654331	0.221450360298145
1831	ENSG00000090487	6301.45958405186	6311.41748109815	5798.58578321406	0.918745400788341	-0.122262972120614	0.656101488647934	0.737633410707072
1832	ENSG00000090512	38.4992719482887	39.2616337690469	0	0	-Inf	4.28277993442721e-06	1.98098508653422e-05
1833	ENSG00000090520	4331.4721398705	4343.78018894087	3709.91566181679	0.854075367639946	-0.227564709207034	0.419976108556815	0.522908174818968
1834	ENSG00000090530	710.57810984134	722.110603616378	128.187174201957	0.177517368613599	-2.49396790752737	1.65231092409423e-12	1.60511083177467e-11
1835	ENSG00000090534	10.3460254857328	10.5383110854591	0.635602699555687	0.0603135259911523	-4.0513746106661	0.114147907144907	0.184487803828611
1836	ENSG00000090539	187.04340803862	190.638581611682	5.4871425990308	0.0287829596330492	-5.11864124368713	2.73895063877689e-16	3.61538712101303e-15
1837	ENSG00000090554	227.134994893467	230.212219053932	71.7351747899857	0.31160454942307	-1.68221179800194	2.09114459455324e-05	8.63847394040738e-05
1838	ENSG00000090565	3255.64294734181	3277.90724220422	2131.29605679041	0.650200234268139	-0.621044019053771	0.0122361375446982	0.027383541448165
1839	ENSG00000090581	5475.046532167	5537.24063683112	2334.24424662897	0.421553694290018	-1.24621169254016	1.79561812553295e-06	8.79532536493445e-06
1840	ENSG00000090612	625.309130799835	620.767517624542	854.66059615211	1.37678047237812	0.461298540112022	0.0511774304345621	0.0942764967882395
1841	ENSG00000090615	5233.60874702343	5264.82190969015	3657.34403235362	0.694675735492991	-0.525588388941545	0.0431657561615483	0.0815627657173039
1842	ENSG00000090621	12751.8818980481	12789.8638280714	10833.7944318746	0.847060967771717	-0.239462282665874	0.365647608106628	0.469511473551183
1843	ENSG00000090659	299.226821622375	305.152105218857	0	0	-Inf	9.02563928200673e-30	2.70282146260139e-28
1844	ENSG00000090661	2991.11728276467	3019.24141812779	1570.84844692723	0.520279179232146	-0.942642120841178	0.000221095803338513	0.000749914413326195
1845	ENSG00000090674	3076.16638448511	3088.65687062874	2445.39683423186	0.791734704326047	-0.336911004065681	0.112843656865863	0.182745629084335
1846	ENSG00000090686	5387.90032117753	5396.13622515762	4971.98717018255	0.921397637628637	-0.118104195866248	0.624948243243694	0.711223222153029
1847	ENSG00000090776	1811.2884693979	1831.51331200555	789.933917711689	0.431301215521439	-1.21323231291121	1.64288269536429e-05	6.91373174301175e-05
1848	ENSG00000090857	2334.88617887735	2283.84082458312	4912.67657073581	2.1510590921469	1.10504715785084	3.43425417539374e-07	1.87044584791804e-06
1849	ENSG00000090861	11444.3941914768	11437.8951791394	11772.5943145179	1.02926230133574	0.041610691282465	0.843419512785555	0.896232019554535
1850	ENSG00000090863	8799.70977520556	8760.91592082003	10758.7994216747	1.22804504904639	0.29636348484794	0.136296395040932	0.213874315476635
1851	ENSG00000090889	1295.46646752149	1255.01105267604	3338.46491721707	2.66010798080106	1.41148480971306	1.26769133445662e-10	1.0417515147017e-09
1852	ENSG00000090905	2539.46214704797	2527.37631237583	3149.79679799072	1.24627139321006	0.317618269809554	0.145370988409652	0.225788045236489
1853	ENSG00000090920	675.921280459	689.24523902949	3.06137264929324	0.00444163046175537	-7.81469491725451	1.52222469606807e-41	8.63134494511812e-40
1854	ENSG00000090924	1269.92161015272	1261.31989654823	1704.30814717947	1.35121007116715	0.434251986337156	0.0635694669631308	0.113087055435776
1855	ENSG00000090932	2122.85821743527	2158.49503830284	323.198763623295	0.149733382698631	-2.7395321922307	4.3637569384576e-19	6.92334989207965e-18
1856	ENSG00000090971	2173.85406535077	2189.04234221341	1406.84608378741	0.642676505912124	-0.637835361619104	0.00895280422150668	0.0208087678229869
1857	ENSG00000090975	657.59857790614	649.331765474832	1075.07260568722	1.65565996128507	0.72740640318685	0.00456698872434244	0.0114693594162357
1858	ENSG00000090989	1814.04523710771	1810.17314555962	2009.58586028638	1.11016223238971	0.150770518703145	0.491539381863047	0.590848504407293
1859	ENSG00000091009	1307.64775016643	1275.53876488738	2929.15150675864	2.29640336098861	1.19937607223465	1.33346813852129e-08	8.74330051710676e-08
1860	ENSG00000091039	3062.91677354565	2978.05681859207	7348.34449870124	2.46749640665865	1.30304798372949	1.52420516813236e-10	1.23503707363766e-09
1861	ENSG00000091073	1277.91437524485	1284.73347933428	933.549618728824	0.726648471255354	-0.460670490615729	0.0692876485735821	0.121396502837693
1862	ENSG00000091106	62.1341039458409	63.1351022681536	11.5836886690524	0.183474616384607	-2.44634761410315	0.00127190839492939	0.00365043867351927
1863	ENSG00000091127	1468.5683647452	1477.42039301062	1021.54093734127	0.691435519757256	-0.532333376648069	0.0705885186561577	0.123278227794346
1864	ENSG00000091128	61.2874757225917	62.1653625602747	16.954190419598	0.272727282868486	-1.87446906427032	0.00727614462137264	0.0173445147285014
1865	ENSG00000091129	1554.86680159033	1536.28155722857	2493.42164185897	1.62302387223672	0.698684219913142	0.00037756512067384	0.00122093119793401
1866	ENSG00000091136	15118.9086215969	15185.7505533281	11743.3910691695	0.773316473751492	-0.370869148170362	0.17831342092561	0.266232261122148
1867	ENSG00000091137	248.890173653669	250.71800432852	156.58472457367	0.624545193684992	-0.679122122179644	0.0404028030561227	0.0769497124580393
1868	ENSG00000091140	5482.76277192723	5479.2666624075	5659.31630267333	1.03286017114318	0.0466449550230628	0.713192788092769	0.785864876508119
1869	ENSG00000091157	1085.96244782677	1060.51315855166	2371.15155621987	2.23585302747035	1.16082535655831	1.62608297048718e-07	9.27874034548612e-07
1870	ENSG00000091164	2974.24210428008	2975.06951218584	2932.45800503913	0.985677138980393	-0.0208129292871127	1	1
1871	ENSG00000091181	3.56069774812566	3.59575775798593	1.79016725018187	0.497855353633328	-1.00620145080257	1	1
1872	ENSG00000091262	66.2432125737937	67.3959583000618	8.02955339725355	0.119139984055189	-3.06927042377283	5.78834759158105e-05	0.000220212179450421
1873	ENSG00000091317	3586.44947346046	3585.97689956251	3610.31445530673	1.00678686908083	0.00975830552541047	1	1
1874	ENSG00000091409	7156.65355051232	7169.37412754961	6514.26441012915	0.908623862311344	-0.138244900888054	1	1
1875	ENSG00000091428	507.564155429865	514.832010750983	140.537461713389	0.272977318384666	-1.87314701192312	5.04939919112115e-08	3.08873074817103e-07
1876	ENSG00000091436	1237.7265426562	1182.02486721026	4050.66115267622	3.42688319429043	1.77689701826799	1.23934437767539e-18	1.90375850429371e-17
1877	ENSG00000091482	5.57601208933524	5.68642817031217	0	0	-Inf	0.241273485413523	0.338460231162493
1878	ENSG00000091483	4708.62154176262	4658.93639389437	7217.72150910909	1.54922087336673	0.631542844704951	0.00249727306522208	0.00668220438458796
1879	ENSG00000091490	1061.28506990949	1073.65691521575	436.506881943595	0.406560862932533	-1.29845675223478	0.000102932442642438	0.000372473210522018
1880	ENSG00000091513	2019.55187341866	2058.89902864295	32.5205345915995	0.015795109006892	-5.9843782961746	2.35080377990369e-47	1.72721168989375e-45
1881	ENSG00000091527	7616.7959655768	7579.5720351675	9496.60445124645	1.25292093104787	0.325295372373679	0.0958294447938249	0.159174642333142
1882	ENSG00000091536	69.3047683203726	70.4169305797411	13.1405742222639	0.18661100553628	-2.42189402207172	0.00036623230943176	0.00118693306745882
1883	ENSG00000091542	5931.66391098703	5922.94072653912	6372.1847256063	1.07584813352162	0.10547444176224	0.694345376983083	0.770069927305569
1884	ENSG00000091583	43.9116181197419	44.781155112212	0	0	-Inf	7.24704279422115e-07	3.7609354795398e-06
1885	ENSG00000091592	846.701196405766	862.136199157644	67.2335574359661	0.0779848445079295	-3.68066241038575	8.25956030736813e-23	1.66101859288422e-21
1886	ENSG00000091622	255.895589130695	260.249516214347	36.0222714062686	0.138414364530845	-2.85293442241824	9.08046913266281e-10	6.78835988498837e-09
1887	ENSG00000091640	2746.36872158754	2773.41991280625	1380.28356504267	0.49768286391441	-1.0067013815138	0.000181192541148415	0.00062439490695919
1888	ENSG00000091651	13659.3234019065	13907.606983568	1121.00252800074	0.0806035523814568	-3.63301276677615	1.4960778160768e-29	4.38944855756257e-28
1889	ENSG00000091656	291.321404989979	294.822271660501	114.527638128622	0.388463318878789	-1.36414971805641	0.000455777464834653	0.0014494079023753
1890	ENSG00000091732	1842.89532566854	1854.7862201377	1242.40515497599	0.669837386911225	-0.578117192706395	0.030480745397391	0.0603437785351157
1891	ENSG00000091831	122.257218345424	122.735963943831	98.080565625869	0.799118387751081	-0.32351884358753	0.458054402514938	0.559860964423483
1892	ENSG00000091844	22.6696480873728	16.9856794287199	309.710065349348	18.2335988765737	4.18852743788567	1.4381088244312e-19	2.34438702922744e-18
1893	ENSG00000091879	915.774836164948	922.200385938261	591.284572612631	0.641167127696491	-0.641227633719533	0.0851283506169716	0.144275683505034
1894	ENSG00000091947	2774.52771470831	2794.06610280497	1787.83911582714	0.639870013824055	-0.644149235802898	0.0101063718910048	0.0231374087626681
1895	ENSG00000091972	1258.82266256056	1278.79870188448	250.032676702696	0.195521528395548	-2.35460062699912	1.78425137025509e-13	1.88034862587327e-12
1896	ENSG00000091986	3553.17145367715	3582.84141236878	2054.83853975	0.573522046679553	-0.802079149145103	0.000772345454564047	0.00233701699436126
1897	ENSG00000092009	18.4310437483032	18.7479798631262	2.42576994973756	0.129388337700778	-2.95022050769211	0.0425153690670174	0.0805029670689665
1898	ENSG00000092010	8261.55403899824	8349.5306947984	3818.73292108986	0.457358989466181	-1.12860108713149	1.80997548834748e-05	7.56685216582263e-05
1899	ENSG00000092020	1095.44706744274	1087.51727619743	1495.90152533056	1.37551978076253	0.45997688658456	0.052349665408619	0.0961913577212406
1900	ENSG00000092036	640.747029288263	641.20760736847	617.487836237805	0.963007657959625	-0.0543808242781855	0.827813020506909	0.883463462106453
1901	ENSG00000092051	73.5536872928717	74.7957118903343	10.8314451210115	0.144813717889237	-2.78772982262247	8.85418206266545e-05	0.000324723890242552
1902	ENSG00000092054	18.6338964003615	19.0028844478934	0	0	-Inf	0.0023623935179801	0.00636224162410685
1903	ENSG00000092067	4.03268308582906	4.09995200436913	0.635602699555687	0.155026863455561	-2.68940986380027	0.709742509641981	0.782757457885487
1904	ENSG00000092068	9746.92673029713	9433.00919506097	25599.7622597232	2.71384896700058	1.44034043312878	1.89530744159546e-12	1.83161556128693e-11
1905	ENSG00000092094	1440.1866245704	1450.52271525707	918.21404489368	0.633022864954547	-0.659670483763327	0.0139930176085846	0.0307688314183705
1906	ENSG00000092096	1810.06040029113	1838.96897760781	350.177245798621	0.190420420389115	-2.39273989557759	6.37798996848798e-15	7.58928432244854e-14
1907	ENSG00000092098	1385.56217736687	1393.27462030648	996.083808916478	0.714922811625869	-0.484140608654998	0.0694240657826977	0.121602841166483
1908	ENSG00000092108	1852.01743158846	1850.83173599887	1911.89505886253	1.03299236860703	0.0468295961066825	0.621275740769498	0.708217960163053
1909	ENSG00000092140	558.469589834555	542.817672885277	1348.89139577313	2.48498061716243	1.31323459881666	3.06683430856226e-08	1.92566777251395e-07
1910	ENSG00000092148	5439.33034188106	5291.94116673034	12882.4836869922	2.43435882620587	1.28354183799121	4.87164504265298e-11	4.15659527796917e-10
1911	ENSG00000092199	20491.0102749702	20493.3263237289	20374.0498126547	0.994179738848146	-0.00842139309663933	0.949320383301608	0.988644485252632
1912	ENSG00000092200	24.9555262659758	25.1946239485351	12.8810932967287	0.511263566506918	-0.96786087405044	0.352308482025879	0.456088055225382
1913	ENSG00000092201	7014.96422620525	6929.75393667903	11318.0838472795	1.63325912445074	0.707753699597051	0.000672900495783933	0.00206461164939799
1914	ENSG00000092203	4117.42605288476	4121.38995832483	3917.24882816088	0.950467892573085	-0.0732902023722486	0.835699932544698	0.889852566235769
1915	ENSG00000092208	271.768634655069	270.893383271784	315.968829510985	1.16639552319363	0.222057087501475	0.468430091822777	0.569500423464785
1916	ENSG00000092295	2340.36998401509	2386.64073666194	3.69697534884893	0.00154902884714005	-9.33442027336974	3.28212648532045e-67	5.59527484422309e-65
1917	ENSG00000092330	2474.1143441933	2476.7139328923	2342.83511489397	0.945944981283331	-0.0801718199252171	0.768230558626903	0.832966482852332
1918	ENSG00000092345	4.3022238051313	4.38741635572796	0	0	-Inf	0.392217797293686	0.495842225998992
1919	ENSG00000092377	5.29621247571785	5.32788053763605	3.69697534884893	0.693892312850028	-0.527216310717788	1	1
1920	ENSG00000092421	7719.8387178344	7610.2666587821	13253.2276999753	1.74149320834657	0.800324846565844	0.00063113722883483	0.0019472382706055
1921	ENSG00000092439	2489.92413051729	2436.66442492498	5179.53926292927	2.12566786380063	1.08791619297386	3.5731616861456e-07	1.94083249187288e-06
1922	ENSG00000092445	5139.77358278156	5096.84873171622	7307.47856158109	1.43372482610848	0.519768155069492	0.0372196107071942	0.0718046676091527
1923	ENSG00000092470	745.213347212596	736.803494376727	1169.91091542396	1.58781944487601	0.667046869161161	0.00998595601289242	0.0228979068733427
1924	ENSG00000092529	1049.49038397719	1063.2734470081	353.44570091632	0.332412797395502	-1.58895217010874	1.01198867428161e-07	5.95302223529254e-07
1925	ENSG00000092531	3384.36424594388	3381.65621575121	3521.11977067407	1.04124119840251	0.058304300561075	0.672183350605623	0.750955511793655
1926	ENSG00000092607	143.677511923114	146.472266400834	2.54241079822275	0.017357625854339	-5.84828655779908	1.55158077263911e-14	1.79546944510852e-13
1927	ENSG00000092621	10813.1611937686	10898.9869128107	6478.96238214411	0.594455469483014	-0.750359352809136	0.00179050828748987	0.00495194864410967
1928	ENSG00000092758	3211.30196525683	3256.09151623662	949.429640777263	0.29158567443295	-1.77800825290504	1.46616355935749e-09	1.06850919582904e-08
1929	ENSG00000092820	11089.3410318117	11141.8258332186	8438.8585607653	0.757403560878275	-0.400865890922289	0.12585739791321	0.199947527699493
1930	ENSG00000092841	24198.5074592637	24331.2929641905	17492.8394604614	0.718944097471778	-0.476048498681339	0.0507321444093742	0.0935884095501597
1931	ENSG00000092847	3087.61144414868	3054.62474768173	4753.43961572943	1.55614519241258	0.637976673821103	0.00412753292030921	0.0104899615299334
1932	ENSG00000092850	12.2607864611983	12.5035743119151	0	0	-Inf	0.0213920862191378	0.0445627174230309
1933	ENSG00000092853	617.392739419	593.645388427669	1816.63396448121	3.06013320391953	1.61359445306549	1.68803399158491e-12	1.63798328134335e-11
1934	ENSG00000092871	1217.22078473633	1223.35676286608	907.35388918399	0.741691971406808	-0.431107942529303	0.126575535132318	0.200904867209654
1935	ENSG00000092929	1702.4291314913	1734.77996884156	68.711845303483	0.0396083921520993	-4.65805005155348	1.31980507479378e-34	5.24763350089119e-33
1936	ENSG00000092931	3559.83294852837	3520.05992677794	5568.37054692487	1.58189651959188	0.661655228410911	0.00512520742420217	0.0127101334665309
1937	ENSG00000092964	7548.93525118494	7453.6729832098	12359.6797839293	1.65819989846224	0.729617936348977	0.00182621484581221	0.00503894655911562
1938	ENSG00000092969	576.980113371615	587.565250332262	42.4306968589552	0.0722144422852801	-3.79156879684899	2.35432926063867e-20	4.06944798576795e-19
1939	ENSG00000092978	637.355162485969	635.971377551872	707.236301657868	1.11205681045006	0.15323049135372	0.471270558354655	0.57204718789857
1940	ENSG00000093000	3617.34419581214	3539.2299546331	7562.11337535402	2.13665499904992	1.09535397802983	5.40081226943609e-08	3.29057197906334e-07
1941	ENSG00000093009	983.572535268106	974.012398226907	1466.35945584867	1.50548335782792	0.590226760064032	0.0221124926002775	0.0458721176263621
1942	ENSG00000093010	10861.3744814414	10934.3802951518	7174.58088906293	0.656148834721256	-0.607904995349605	0.00637686846015298	0.0154107162092254
1943	ENSG00000093072	2270.39268799409	2293.35743076474	1110.67317807634	0.484300076026954	-1.04602686546899	0.000177979926417751	0.000614542020221632
1944	ENSG00000093100	29.5184593615579	30.0526385410299	2.54241079822275	0.084598588398542	-3.56322259885756	0.00407686000929884	0.0103733040310742
1945	ENSG00000093134	15.4328671847592	15.7384685151505	0	0	-Inf	0.00729996924305146	0.017398126623402
1946	ENSG00000093144	2299.76190255556	2279.44183132856	3325.92549951912	1.45909645677627	0.545075258932997	0.01158943854507	0.0260817364599707
1947	ENSG00000093167	3319.42688654783	3332.65792153789	2651.25961954987	0.795539080808634	-0.329995290284635	0.224042322343115	0.319170675278577
1948	ENSG00000093183	3323.9066490825	3296.87771893957	4688.86762130028	1.42221459848636	0.508139170170438	0.0255602985862062	0.0519916765206282
1949	ENSG00000093217	718.912701982647	712.112138186629	1062.34117368154	1.49181725280903	0.577070816683021	0.0151543487771251	0.0330355937445679
1950	ENSG00000094631	3180.83389678184	3194.2363979342	2504.00758858769	0.783914299582555	-0.351232152696588	0.127418343264027	0.202064630441767
1951	ENSG00000094755	316.574545339919	322.807899361498	1.79016725018187	0.00554561165858319	-7.494437692059	2.26293198651386e-28	6.2327407607435e-27
1952	ENSG00000094796	115.615590872939	117.905008513987	0	0	-Inf	3.05963354787314e-15	3.74077487367355e-14
1953	ENSG00000094804	1485.62059833058	1449.33587860361	3317.99894454235	2.2893236781933	1.19492145411743	4.30642023831408e-08	2.65667831305455e-07
1954	ENSG00000094841	512.794094772709	510.029513873347	652.405430190464	1.27915230872791	0.35518805621641	0.155761786824292	0.238573570858649
1955	ENSG00000094880	1797.90491892205	1793.39931564105	2025.43788461248	1.12938477613308	0.175537089340161	0.430739876658749	0.533402473394881
1956	ENSG00000094914	2680.58760027927	2680.28173312272	2696.03389168532	1.00587705328434	0.00845397765174912	1	1
1957	ENSG00000094916	6468.46446070811	6366.8704909165	11598.9599351845	1.821767845244	0.865339122776132	3.93773012203546e-05	0.00015456405533943
1958	ENSG00000094963	166.867270291441	170.17157267345	0	0	-Inf	3.79897090348824e-20	6.43850279893982e-19
1959	ENSG00000094975	2461.47401859053	2449.84703742741	3048.63656732843	1.24441914974815	0.315472501073098	0.0669172898163042	0.117924712538252
1960	ENSG00000095002	1684.82333384123	1669.53556549936	2456.85563510575	1.47158029207416	0.557366260468604	0.0136588283870447	0.030135613332709
1961	ENSG00000095015	2422.27109275397	2420.18414423501	2527.66199296174	1.04440895498913	0.0626867327969208	1	1
1962	ENSG00000095059	3529.99275278571	3546.91356308473	2675.49183268502	0.754315487281893	-0.406760047863331	0.0926737767591293	0.154791688411136
1963	ENSG00000095066	1134.99236155926	1145.14447435155	622.310665548602	0.543434194974388	-0.879822746537942	0.00231549168514512	0.00625142010388575
1964	ENSG00000095139	7916.02845838368	7865.60860575415	10462.231016175	1.33012352134091	0.411560227193617	0.0357853613668995	0.0694176394863037
1965	ENSG00000095203	147.0755012898	149.909541785155	3.95645627438418	0.026392291159521	-5.24373959087261	3.12525917451709e-14	3.53036531177692e-13
1966	ENSG00000095209	661.811141982272	649.99109048299	1258.72374269603	1.93652460953073	0.95346983538245	6.94937604848693e-05	0.000260170195884433
1967	ENSG00000095261	1517.32745645702	1496.58517579894	2564.81262969007	1.7137765836287	0.777179044864805	0.000304700365802125	0.00100245959147538
1968	ENSG00000095303	1126.36365584038	1145.32533232787	168.798993222052	0.147380825742297	-2.76237925299086	6.63774794231254e-15	7.88757993527736e-14
1969	ENSG00000095319	4812.08488460602	4726.05838476217	9156.42312672013	1.93743334958417	0.954146680514191	5.1440043374145e-06	2.34319010011845e-05
1970	ENSG00000095321	2466.1617497959	2480.10501133371	1762.02704213667	0.710464691649937	-0.493165142037594	0.0415843959214871	0.0789292532979296
1971	ENSG00000095370	570.399973528636	581.326156829771	18.6277168212947	0.032043486436048	-4.96382506355263	6.68029227940687e-28	1.80374806960424e-26
1972	ENSG00000095380	4504.8690558973	4525.05701599281	3485.37707107424	0.770239371295423	-0.376621225555462	0.120302388407131	0.192730618317254
1973	ENSG00000095383	930.16439012598	942.81164837963	291.47784831664	0.309158089866189	-1.69358333720387	5.42557696813913e-08	3.30488846473547e-07
1974	ENSG00000095397	1900.28181539631	1888.88281668787	2475.93125017276	1.31079134623834	0.390438053443232	0.102436814285478	0.168263708483414
1975	ENSG00000095464	6.95949362820765	7.04927033471201	2.42576994973756	0.344116459513913	-1.53903119528214	0.59619787170275	0.686155582133447
1976	ENSG00000095485	1052.15633672056	1047.85244656928	1269.50278935991	1.21152820086103	0.276827986934395	0.231965970219765	0.328037618750137
1977	ENSG00000095539	484.389738864901	485.596887127197	423.428751618914	0.871975836014783	-0.197639938950149	0.478659663441684	0.579129789477198
1978	ENSG00000095564	1341.10985228211	1306.61601828577	3083.04846909692	2.35956732961361	1.2385223389737	3.34564146331864e-09	2.3591339899362e-08
1979	ENSG00000095574	588.699531737556	582.171947619955	918.342529676391	1.57744208292889	0.657587036456522	0.00881625268523416	0.0205334689515995
1980	ENSG00000095585	210.734025672213	214.841217198894	3.32085357482849	0.0154572461379892	-6.0155728780772	8.1773234917933e-20	1.36026229997733e-18
1981	ENSG00000095587	54.0960332531267	55.1066205918164	3.06137264929324	0.0555536270672325	-4.16997508228126	8.28422042733796e-06	3.65427568757409e-05
1982	ENSG00000095596	38.3864332927143	39.1465606846492	0	0	-Inf	3.45058810451272e-06	1.61524927368997e-05
1983	ENSG00000095637	3808.62079027952	3753.16611581363	6609.08185080696	1.76093507371288	0.816341717483017	0.00025358266710572	0.000848953498410795
1984	ENSG00000095713	8616.20399184998	8777.56942127106	467.249806085579	0.0532322541309981	-4.23155553099286	1.5096153732432e-36	6.62883801015193e-35
1985	ENSG00000095739	5959.59799429065	5995.68138028697	4137.38700147612	0.69006118555254	-0.535203808098434	0.0342320876164324	0.0667806634002077
1986	ENSG00000095752	222.614956486162	100.153838579949	6406.90141074989	63.9706026408113	5.99933716925313	3.69539733605951e-257	2.409676217911e-253
1987	ENSG00000095777	11.8723535213717	12.0519666262749	2.801891723758	0.232484192052897	-2.10479547252576	0.278224556789594	0.379227860730217
1988	ENSG00000095787	5058.69644060315	5013.33637188156	7349.37991104327	1.4659658490629	0.551851495039611	0.00967732841024554	0.0222685272981415
1989	ENSG00000095794	1066.90137698418	1041.23228434886	2363.19055506786	2.26960937591913	1.18244401561392	3.07246510288221e-08	1.92820442681177e-07
1990	ENSG00000095906	4416.93851464236	4450.62890980783	2715.57355878616	0.610155017148669	-0.712752271786076	0.00285641747518982	0.00753554536314109
1991	ENSG00000095917	32.8324034339863	33.4825500366394	0	0	-Inf	2.03111585577297e-05	8.41448457212933e-05
1992	ENSG00000095932	8.40625774148203	8.52982147845787	2.16628902420231	0.25396651379789	-1.97728980876595	0.436664230996661	0.539403889987493
1993	ENSG00000095951	1087.40905342572	1071.42162199856	1894.77434049743	1.76846752164945	0.82249972382507	0.000122128957799921	0.000435831113188581
1994	ENSG00000095970	479.548957905199	489.044976873619	0	0	-Inf	6.46800200546316e-39	3.21955908985679e-37
1995	ENSG00000096006	5.57285861010125	5.68321224594484	0	0	-Inf	0.252088473545702	0.350155695787227
1996	ENSG00000096060	2335.76156290427	2319.96572656226	3133.45129817578	1.35064551268994	0.433649077927044	0.0318014487095812	0.0626067768655753
1997	ENSG00000096063	2595.07866600932	2549.15247755872	4914.35118276493	1.92783728161735	0.946983286572777	5.75568000340791e-06	2.60092518241317e-05
1998	ENSG00000096070	2431.35512638344	2435.2944632019	2232.41861705101	0.916693504947177	-0.125488643297611	0.628864719660157	0.714744802949839
1999	ENSG00000096080	2471.74909268728	2480.26138886126	2041.87813590124	0.82325118839136	-0.280595405485404	0.253769086928639	0.35200271720696
[truncated: 24,084 more rows]
