# Supplementary material for: Ensemble Modeling Approach Targeting Heterogeneous RNA-Seq data: Application to Melanoma Pseudogenes
Source: Sci Rep. 2017 Dec 11;7:17344. doi: 10.1038/s41598-017-17337-7 (PMC5725464; doi:10.1038/s41598-017-17337-7)
Supplement: Supplementary file 1 — Supplementary Files [file 41598_2017_17337_MOESM1_ESM.zip › Supplementary_Files/3_Methods/3_2_NOISeq/3_2_1_NOISeq_trials/Supplementary Table 3.2.1.2.txt]

GeneID	Log2FC	FDR-Corrected-Pvalue
ENSG00000186847	-14.2859814448071	0.999087219805104
ENSG00000186832	-14.106372373492	0.998577557692797
ENSG00000167768	-14.2824482208753	0.998498047222858
ENSG00000186081	-12.1140022559426	0.998070280894588
ENSG00000128422	-12.2745886144439	0.997766550899422
ENSG00000205420	-10.2094304801893	0.995979155535201
ENSG00000170465	-14.8498255545942	0.994887476782943
ENSG00000175793	-12.6734337935889	0.993513535862402
ENSG00000185479	-9.35397504568929	0.992905280767372
ENSG00000143556	-15.1416513376728	0.989960212960843
ENSG00000189001	-11.4154822082733	0.989512569015088
ENSG00000169469	-12.9970561470853	0.986716980892044
ENSG00000143546	-7.84044039415935	0.985074294583111
ENSG00000178372	-11.6287006819323	0.984522491921736
ENSG00000178363	-14.5279868459959	0.983255095030914
ENSG00000205488	-12.689203857181	0.982874239879907
ENSG00000124102	-9.59099544365386	0.981197364068901
ENSG00000137699	-11.8957495641414	0.980752105437244
ENSG00000167920	-6.4438243060375	0.979915655293489
ENSG00000186395	-6.34845906645795	0.979565809225759
ENSG00000163220	-6.56763574662322	0.979378164516704
ENSG00000105141	-11.2068573597231	0.979208012111035
ENSG00000204539	-10.3063668461481	0.977560555173905
ENSG00000247627	-7.49735144996274	0.977173339185304
ENSG00000204540	-9.56526851959643	0.977120862275144
ENSG00000170369	6.24999562737885	0.974172614049818
ENSG00000081277	-6.90350316010721	0.973731330941658
ENSG00000188508	-11.8058301857089	0.973450658982775
ENSG00000163207	-12.1389095758817	0.971202897997608
ENSG00000197632	5.90553008727854	0.970661431697326
ENSG00000256462	-14.349783297325	0.969551465536982
ENSG00000242550	5.82033449786746	0.967390370964049
ENSG00000169474	-12.1278147997344	0.966500648805435
ENSG00000162892	5.90993427223404	0.966064931430171
ENSG00000196805	-14.0311821251189	0.960968310307101
ENSG00000266729	-12.9324514783069	0.960569167748009
ENSG00000065618	-8.98875398330269	0.95938764216472
ENSG00000161249	-5.3388058630713	0.958865258377223
ENSG00000134760	-11.5876156529019	0.95661272676386
ENSG00000203785	-14.2133135475995	0.954205944838816
ENSG00000267879	-11.8558121735306	0.95386404981808
ENSG00000159516	-12.4918413181787	0.952428090730987
ENSG00000172867	-9.25873988317063	0.9522817914663
ENSG00000189334	-9.23062496753541	0.952257938325319
ENSG00000117322	6.38174882312795	0.951224302216116
ENSG00000096696	-4.87843844400175	0.950371154873674
ENSG00000134762	-8.84573673736075	0.950325038801109
ENSG00000124466	-5.52609325547708	0.948656909141796
ENSG00000111341	-5.03377880244146	0.948592505661146
ENSG00000108821	-4.58231789009845	0.947589083530519
ENSG00000122133	-4.68892104685958	0.946669942498028
ENSG00000132570	-4.91795731516812	0.946638138310053
ENSG00000244617	-7.31544786686274	0.944044506780653
ENSG00000133710	-7.89581294612206	0.942171240108898
ENSG00000124107	-10.4608472044735	0.94030035875124
ENSG00000171403	-13.8450518278452	0.940201765768516
ENSG00000203782	-10.4012970644825	0.939922684019032
ENSG00000167656	-9.95056591483536	0.936490217031779
ENSG00000143520	-6.8611194468355	0.935928873114012
ENSG00000133110	-4.46483798387543	0.935415235478208
ENSG00000167754	-13.7283855667738	0.935170343230797
ENSG00000182993	-4.50851111872208	0.935090832760858
ENSG00000241794	-13.7023876088318	0.934004719741496
ENSG00000130635	-4.77820221771873	0.933766983436379
ENSG00000108932	4.16523274275892	0.932285703381421
ENSG00000138061	4.68282374768308	0.932215734167875
ENSG00000105427	-6.73436572481881	0.932146560059029
ENSG00000196754	-4.7753247809279	0.931617815433936
ENSG00000139219	-7.65468641068791	0.931084300180648
ENSG00000137975	-9.94313987303268	0.930630295397298
ENSG00000143320	-6.13014029330295	0.929085406966389
ENSG00000159167	4.20642205601253	0.928840514718978
ENSG00000206072	-12.3646598808333	0.928722839223469
ENSG00000184363	-7.49941714155932	0.926746208940793
ENSG00000134757	-8.30189368264019	0.92655538381294
ENSG00000184330	-11.5669292616318	0.926281867796351
ENSG00000057149	-13.5214004780643	0.925399301580032
ENSG00000188505	-7.02742309180562	0.924616918555835
ENSG00000117215	4.96600638261685	0.922386649874055
ENSG00000167767	-7.77900338033618	0.922273745006743
ENSG00000095752	5.33055712762602	0.921190017301478
ENSG00000137077	4.07962427135828	0.920320967865048
ENSG00000118898	-5.04189999826557	0.919805740019846
ENSG00000169035	-11.570972000482	0.919646719079968
ENSG00000206075	-10.323634246392	0.917756755209526
ENSG00000165272	-4.37796653564542	0.916282631096863
ENSG00000171346	-7.11398711677573	0.916160980077857
ENSG00000010282	-8.9134202458203	0.915343612446887
ENSG00000140519	-8.23651134633269	0.915079637686691
ENSG00000145358	4.70683276546023	0.914822818868789
ENSG00000167880	-6.23436780535059	0.91461370633285
ENSG00000152207	4.52235726480359	0.914493645523243
ENSG00000168542	-3.72297941391599	0.912225211815892
ENSG00000156738	4.9578736053964	0.909955983003842
ENSG00000130600	-4.87327489211238	0.909891579523192
ENSG00000129451	-8.59214498101589	0.908655191715645
ENSG00000166535	-7.65981232589105	0.905576546319619
ENSG00000092295	-6.94881370228278	0.90375973208152
ENSG00000151012	3.74517390386234	0.902549582729054
ENSG00000167755	-10.0439090002002	0.902443038699336
ENSG00000269495	-10.1482943313088	0.902193375823728
ENSG00000064205	-6.24764587190615	0.899729346360329
ENSG00000244607	-5.55128292110517	0.898203540442205
ENSG00000203786	-6.656024600411	0.896700792560364
ENSG00000178934	-10.8389585902309	0.894049118387909
ENSG00000198744	-5.73026370346129	0.892273649594179
ENSG00000244558	-5.38525942538917	0.890431392005699
ENSG00000231560	-4.12417211691355	0.888082652723711
ENSG00000197635	3.89629678140339	0.888067545734422
ENSG00000163202	-11.969523000199	0.887518128387146
ENSG00000250033	3.55146841019773	0.886876478894741
ENSG00000182492	-3.38204016813443	0.88598278121263
ENSG00000105664	-7.26225784805817	0.885854769356029
ENSG00000120885	3.32467175841442	0.885224251329415
ENSG00000189058	-3.20697579131462	0.883463094420273
ENSG00000269741	-12.7940236512794	0.883099731572654
ENSG00000184292	-4.9530951160506	0.882893799455512
ENSG00000152661	-3.81450123813514	0.880566528000407
ENSG00000134755	-4.91860386486397	0.879410445767499
ENSG00000204248	-3.8847953300777	0.878841150802738
ENSG00000106333	-3.37139184174839	0.877224702948884
ENSG00000214645	-3.31497025529766	0.875169357300969
ENSG00000100721	5.66325190793673	0.874606423173804
ENSG00000102313	-4.09525827262378	0.874276454723558
ENSG00000163216	-8.74409371402189	0.872819822914281
ENSG00000141337	3.07731131179071	0.872632178205226
ENSG00000240583	-3.24273226887076	0.872093892323741
ENSG00000178878	3.1398981639766	0.870614202478182
ENSG00000107165	3.00325752319921	0.868404606518586
ENSG00000172724	3.41086067501789	0.865531893239702
ENSG00000130203	-2.95713593732884	0.86473042770272
ENSG00000206073	-10.9363794789849	0.863798564995039
ENSG00000154856	-3.44839179279014	0.863519483245554
ENSG00000185633	-4.48812103576724	0.863222114087983
ENSG00000167244	-6.16293977538003	0.862922359616314
ENSG00000169442	3.3983249354158	0.862361810803247
ENSG00000155066	-7.15646232454779	0.86195551230186
ENSG00000034971	-7.10793065432613	0.86061973640689
ENSG00000253706	-3.90903934450569	0.860561693763835
ENSG00000196549	2.9595447379068	0.860272275653258
ENSG00000145423	-4.68086553491404	0.860135517644964
ENSG00000084636	-3.28914174669272	0.860086221153602
ENSG00000172322	-3.49792043490881	0.859928790423123
ENSG00000137558	-3.92400142976392	0.85985484568608
ENSG00000073756	3.79236112308325	0.859846099534387
ENSG00000184258	7.33478595140787	0.859022371065822
ENSG00000165105	-3.57068028462171	0.858659803322902
ENSG00000132698	-8.22240812514569	0.85784561611073
ENSG00000100167	-3.38466668739834	0.857077544971122
ENSG00000253715	-8.01536687754853	0.855628864208839
ENSG00000185567	-3.09718034690312	0.855131923771722
ENSG00000129455	-12.3779914685132	0.853948012874335
ENSG00000066230	-3.84945029172876	0.852843612446887
ENSG00000159166	-3.41499881565827	0.851499885504923
ENSG00000164106	-5.38184907265287	0.851311445691169
ENSG00000170454	-12.3421938141337	0.851306675062972
ENSG00000265888	-6.32646528670752	0.851204901661451
ENSG00000143127	-4.41457331319658	0.849671144696334
ENSG00000188293	-11.3622866666638	0.849644906241254
ENSG00000132470	-3.30034488001237	0.849544723049131
ENSG00000121552	-3.31248011998239	0.847361365544615
ENSG00000137857	-4.65379628697943	0.846674395084345
ENSG00000007312	3.52803032487173	0.846601245452001
ENSG00000164692	-2.74779720591185	0.84578546803043
ENSG00000099953	-3.56125154809103	0.845618496043559
ENSG00000240666	2.82833252746894	0.844404371167595
ENSG00000188404	3.30968828317894	0.843621988143399
ENSG00000129946	-4.64806666514359	0.842566089102613
ENSG00000147689	-9.537225774471	0.841788476706613
ENSG00000211445	-2.81174740315122	0.840481324580821
ENSG00000250167	-2.93121452774328	0.840286523929471
ENSG00000145824	-2.92965946507245	0.840238817647508
ENSG00000134827	-3.76161481254771	0.839703712184821
ENSG00000185864	-2.70280533420121	0.838492767727654
ENSG00000071242	2.73855643728234	0.838277294354121
ENSG00000235448	2.66087957802421	0.837997417499936
ENSG00000261711	-10.0175515355711	0.837649956746304
ENSG00000176887	5.56475441989294	0.837244453349617
ENSG00000105369	3.17495276176271	0.83703295549958
ENSG00000088002	-5.71062544217168	0.835395039818843
ENSG00000237339	-6.30604821143891	0.83534733353688
ENSG00000105855	2.96297739539802	0.835048374169911
ENSG00000073282	-4.83069493625099	0.83434947713915
ENSG00000154864	-5.05326108700295	0.834134798870315
ENSG00000115884	-2.79625407473289	0.832927829936646
ENSG00000109846	-2.69166719218305	0.832762448159174
ENSG00000167759	-9.855295841017	0.832380797903468
ENSG00000142949	-2.91455203780935	0.831438598834695
ENSG00000257900	-3.72077402534973	0.830656215810498
ENSG00000224729	-3.56043313437603	0.830439152227565
ENSG00000204421	-10.2347725407863	0.830151324326387
ENSG00000112280	-7.75242529790547	0.830002639747602
ENSG00000087258	-4.9861937565457	0.828802031651528
ENSG00000170801	-4.8613281265569	0.828204112917589
ENSG00000112936	3.63989216577466	0.825839471541613
ENSG00000124785	-4.43033953398732	0.825348096837392
ENSG00000269707	-4.87608333068563	0.825007792026054
ENSG00000162366	-8.67236593232243	0.82305501488436
ENSG00000101198	-3.64279878359147	0.822956421901636
ENSG00000167757	-8.10761952982576	0.822894403735084
ENSG00000163873	-4.2053133280803	0.822683700989746
ENSG00000204420	-6.75963245641581	0.822534221306262
ENSG00000091513	-3.56853696372576	0.821441747449304
ENSG00000106236	-5.81633672264138	0.820879608426838
ENSG00000172061	-4.24101145060866	0.820711046230568
ENSG00000181458	-2.87670108461014	0.819330744472432
ENSG00000170423	-10.964153664697	0.819054048037046
ENSG00000268739	-10.5524412085646	0.818232704882579
ENSG00000196154	-2.55881944356248	0.818212827265094
ENSG00000134765	-6.45459130662243	0.818210441950996
ENSG00000132465	2.68888466853894	0.817701574943389
ENSG00000131746	-5.41969377067583	0.817247570160039
ENSG00000156234	2.88486578261217	0.816885797521818
ENSG00000132464	2.68320368799045	0.816605920667633
ENSG00000145681	-11.8842750753759	0.816372954990713
ENSG00000148346	-5.53445902182181	0.816178154339363
ENSG00000181019	2.47196892224476	0.816164637559474
ENSG00000197641	-11.8819186699873	0.816107390021118
ENSG00000074181	-2.7784341931056	0.816086717298934
ENSG00000104921	5.18638833206059	0.815732100603007
ENSG00000081237	2.73184267397787	0.814680177085719
ENSG00000165379	4.50361909464066	0.813811922753988
ENSG00000137440	-11.851074246744	0.813694247258479
ENSG00000136379	2.65157051227824	0.813509782968221
ENSG00000068078	-5.4153769165005	0.81215015393227
ENSG00000181790	-5.03736262048231	0.811814619749129
ENSG00000253196	-10.8670475923851	0.811379697478564
ENSG00000169246	-2.62302410624517	0.80937444342671
ENSG00000011465	-2.71277574780522	0.808872732361397
ENSG00000153064	4.40550850463247	0.808484721268097
ENSG00000188373	-11.362462177813	0.806170966592881
ENSG00000135424	-2.61675193385899	0.804842346640206
ENSG00000177455	4.50701272830241	0.804841551535506
ENSG00000255433	5.910191970261	0.804822469022721
ENSG00000149573	-4.57739937279896	0.804774762740758
ENSG00000173801	-2.35295043524498	0.803910483932524
ENSG00000123243	-2.79495825736804	0.803109018395542
ENSG00000138678	3.01588729800341	0.803079599521665
ENSG00000136881	-7.08831544459118	0.802850609368242
ENSG00000228221	-5.3104136064428	0.802809263923874
ENSG00000166501	2.87565149019491	0.802490426939419
ENSG00000185090	-4.22449273437657	0.80236002976872
ENSG00000253859	-5.10024993846083	0.80191954176526
ENSG00000142173	-2.35345880188065	0.801372509732082
ENSG00000135318	2.45706016300529	0.801106149657787
ENSG00000196092	4.21242020035357	0.800730065134977
ENSG00000235790	-3.34875804993211	0.800406457522327
ENSG00000236824	-3.239070063382	0.800380219067247
ENSG00000101144	-5.33658785605363	0.800359546345063
ENSG00000057019	2.34463664843879	0.799885663944228
ENSG00000269746	-7.84479995477982	0.799614533241737
ENSG00000142156	-2.3338415013823	0.799378387146019
ENSG00000234690	-3.20218722625552	0.798247748263491
ENSG00000147588	-7.16188317301345	0.79789869730046
ENSG00000188089	-7.45733741084058	0.797865302903086
ENSG00000125780	-11.2579483219994	0.797863712693687
ENSG00000120708	-2.38663413694055	0.797245916342264
ENSG00000160678	-2.30504847939782	0.796969219906877
ENSG00000164929	-2.67720717499471	0.796108121517441
ENSG00000188112	-5.40052249036485	0.795970568404447
ENSG00000213903	-3.3469288574672	0.795935583797674
ENSG00000240801	-6.67408197488012	0.795437848255858
ENSG00000213022	-11.6139303127006	0.794841519731318
ENSG00000250424	-2.88418462426898	0.794793018344656
ENSG00000106278	-2.47743321359684	0.794201460448312
ENSG00000115457	-2.4985336480419	0.793634550797649
ENSG00000138755	2.32673639035235	0.792179509197771
ENSG00000126233	-10.624622658649	0.792029234409587
ENSG00000163631	-7.37658279644404	0.791648379258581
ENSG00000101825	-3.21943620209806	0.791467095387121
ENSG00000168703	-11.175522129831	0.791279450678065
ENSG00000198914	-5.0232293837476	0.791176087067145
ENSG00000052344	-6.51642565804039	0.791037738849452
ENSG00000211448	-4.95119230816249	0.790883488537771
ENSG00000159455	-11.5618840188609	0.790675171106531
ENSG00000267954	-3.6155756570592	0.790396089357047
ENSG00000205076	-11.5588771497982	0.790346792865685
ENSG00000227507	2.94083168184543	0.790035111823525
ENSG00000163520	-2.98309813570759	0.789481718952752
ENSG00000162981	-4.89251233690136	0.78945786581177
ENSG00000189182	-11.5440450682409	0.789215358878457
ENSG00000236886	-2.78920152775344	0.788803494644175
ENSG00000050555	-3.63837828875029	0.788802699539475
ENSG00000140254	-8.99490596335206	0.788263618553291
ENSG00000197692	2.64901435605867	0.787449431341119
ENSG00000203386	-3.82417872996491	0.786590718265781
ENSG00000115461	-2.23696985723313	0.78651438821464
ENSG00000196136	-2.27154727134242	0.786205092486579
ENSG00000183760	3.21701438415997	0.785415553520088
ENSG00000152137	-2.75974658581948	0.785363871714627
ENSG00000169509	-10.5337268986332	0.784898735465486
ENSG00000185966	-11.4843456194324	0.784525036256774
ENSG00000125998	-11.0891286195978	0.784466993613719
ENSG00000170522	2.46683686060568	0.783885772078467
ENSG00000105088	-3.43714624822321	0.783487424624075
ENSG00000162576	-3.09551544705899	0.782035563442994
ENSG00000105357	-2.50382284754895	0.781902780958197
ENSG00000246740	-6.15769423877078	0.781583148869043
ENSG00000265785	-7.50344112651195	0.781389938427092
ENSG00000154227	-6.67165130433401	0.781297706281963
ENSG00000158296	-2.96479404495328	0.781125963666896
ENSG00000245928	2.25063392168305	0.781075872070834
ENSG00000179388	2.37891561436614	0.780560644225632
ENSG00000136689	-3.71470611211427	0.780501806477877
ENSG00000122691	-4.94248412763748	0.779985783527975
ENSG00000182612	-2.30244619522099	0.779773490573239
ENSG00000197084	-9.78996312676342	0.779722603872478
ENSG00000226145	-8.05022340183384	0.779501564766048
ENSG00000230937	-9.74849776739894	0.778956122942269
ENSG00000261602	2.555145441672	0.778836857237361
ENSG00000143217	-6.21775894924234	0.778785175431901
ENSG00000104044	2.20082124138679	0.777986890313716
ENSG00000171954	-6.47411072779009	0.777562304404244
ENSG00000198074	-5.81870602143259	0.777384200951581
ENSG00000163209	-11.3899730691986	0.777080470956416
ENSG00000091651	-2.22271715616517	0.776998575172379
ENSG00000145934	-5.61162777852537	0.776084999872783
ENSG00000229953	-2.18347044017909	0.775735948909752
ENSG00000175121	-11.3656714691826	0.775219130855151
ENSG00000110076	-3.93274733886635	0.774977419026537
ENSG00000171401	-9.43787737318455	0.774583047095642
ENSG00000173530	3.01022600970656	0.774213323410427
ENSG00000179242	-2.5795111669657	0.774199011525838
ENSG00000229344	-3.30970081957528	0.773967636058316
ENSG00000136695	-6.1315310129345	0.773525557845457
ENSG00000147889	-3.55294776965816	0.773523967636058
ENSG00000165973	-3.34629730666465	0.77292525379742
ENSG00000179477	-4.87835429344083	0.77288708877185
ENSG00000167644	-7.3683992785926	0.77274317482126
ENSG00000232164	-2.19101113241666	0.772368680507849
ENSG00000149090	3.20485885156219	0.771925012085591
ENSG00000163359	-2.16876677576147	0.771886847060021
ENSG00000132692	-2.15493377627135	0.77186219881434
ENSG00000008735	-3.19785237470139	0.771787458972597
ENSG00000006747	-2.40823596262977	0.771756449889321
ENSG00000183531	2.17395958864682	0.771370029005419
ENSG00000135048	2.19359134297378	0.771338224817444
ENSG00000164932	-2.45174730585008	0.771118775920413
ENSG00000237975	-2.17682981381032	0.770857981579014
ENSG00000196878	-2.65519130555856	0.770455658601125
ENSG00000164125	-2.61779158966062	0.770302203394143
ENSG00000149968	-6.49376435806427	0.770299818080045
ENSG00000187244	-2.66405640353735	0.769911011882045
ENSG00000042493	-2.13303486545929	0.769893519578658
ENSG00000197813	2.38298965035006	0.769870461542376
ENSG00000185585	-2.77052961657171	0.769458597308094
ENSG00000135744	-3.61438439526292	0.769389423199247
ENSG00000170561	-7.39699100610871	0.769278108541333
ENSG00000079482	-2.13932911738912	0.769189056815001
ENSG00000234477	-6.7232202302862	0.769054684120805
ENSG00000108244	-6.85624442714865	0.768968017708572
ENSG00000185477	2.79540793359731	0.768968017708572
ENSG00000162894	2.2953692967227	0.768748568811541
ENSG00000259380	-2.28892907282837	0.768678599597995
ENSG00000182795	-5.36338294679432	0.768366918555835
ENSG00000233728	-4.24817761851427	0.768343065414854
ENSG00000172548	-5.00878387040014	0.76818006895148
ENSG00000134986	-2.88462332868661	0.76810214869094
ENSG00000171345	-4.38967476499907	0.768045696257283
ENSG00000090382	2.12539444567398	0.767805574638068
ENSG00000106211	-2.1048557069543	0.767771385135995
ENSG00000224916	-2.35823398117844	0.76771254738824
ENSG00000164434	-2.94559756964723	0.767644963488792
ENSG00000234906	-2.35767017818432	0.767268878965982
ENSG00000069812	-4.79017541431	0.766892794443172
ENSG00000143341	-2.13618554863698	0.766712305676411
ENSG00000130294	-4.97021789316582	0.766068270869908
ENSG00000118308	3.45861479471108	0.766063500241712
ENSG00000089356	-2.15700883395409	0.766049188357123
ENSG00000203849	-2.92805031225559	0.765743868152558
ENSG00000227184	-8.14323968563254	0.765723195430374
ENSG00000169908	-2.52808502115635	0.765550657710607
ENSG00000253755	2.09061758785233	0.764848580261049
ENSG00000205307	-3.5671503725479	0.763609807139404
ENSG00000168907	-11.2179417001892	0.763403875022263
ENSG00000233379	-7.77465121246436	0.763052438745134
ENSG00000214548	-5.55114436569	0.762875130397171
ENSG00000247081	-2.31815019486075	0.762872745083073
ENSG00000240409	-4.77701993343513	0.762718494771392
ENSG00000196557	-4.93407308591622	0.762546752156324
ENSG00000270090	-3.86071946081103	0.762514152863649
ENSG00000242396	2.9935407406059	0.762386141007048
ENSG00000184916	-2.91503615866234	0.761952808945882
ENSG00000225106	-2.53475328459266	0.761434400681882
ENSG00000132746	-2.64997045316606	0.761309569244078
ENSG00000238261	-3.07387882376431	0.761301618197084
ENSG00000252892	3.72906913655479	0.761012995191207
ENSG00000229502	3.0471722902687	0.760928714093072
ENSG00000159337	-9.5195512188024	0.760703699463145
ENSG00000129244	-2.84951627336868	0.76054229320917
ENSG00000105131	-5.30037757034308	0.760128838765489
ENSG00000069535	-2.97592735684956	0.75945299977101
ENSG00000265629	-4.80265463018702	0.759414834745439
ENSG00000084110	-6.31843767200009	0.759396547337353
ENSG00000131620	-3.96689841917746	0.75922003409409
ENSG00000254458	-2.88254227890105	0.758866212502862
ENSG00000174807	-2.87913977198777	0.758671411851513
ENSG00000111319	-5.348254661374	0.758533063633819
ENSG00000104140	-6.51031850057539	0.758401871358421
ENSG00000257500	-9.79529460417077	0.757892209246114
ENSG00000249076	-6.06912649775621	0.757840527440653
ENSG00000164176	-4.82330897813894	0.757530436607893
ENSG00000115902	2.02712198440384	0.757328480014248
ENSG00000254709	2.03487308083315	0.757181385644862
ENSG00000259539	-3.48996021186104	0.756701937511131
ENSG00000114270	-2.58265962638978	0.756286097753352
ENSG00000198734	-3.41106187535159	0.756026893621352
ENSG00000243716	-2.37968836923685	0.755436925934407
ENSG00000144810	-3.08591273185988	0.755286651146223
ENSG00000198743	2.05753214662949	0.755255642062947
ENSG00000149289	2.18566908986466	0.755165795231916
ENSG00000038427	-2.38449568181061	0.754776989033916
ENSG00000165891	2.4385051104102	0.754353993333842
ENSG00000204291	-2.20477189560803	0.754237112943032
ENSG00000214856	-11.1006327555546	0.754190996870468
ENSG00000116985	-2.67509995620849	0.75334580057502
ENSG00000156298	-2.31247875743406	0.753212222985523
ENSG00000255661	2.02701209868887	0.753190755158639
ENSG00000110492	-2.23148129918188	0.752638952497265
ENSG00000230880	-2.71881122107641	0.752321705722209
ENSG00000101197	-2.12705596059521	0.752167455410528
ENSG00000234072	-2.08595379613451	0.751925743581915
ENSG00000225210	-2.53226137486036	0.751079752181767
ENSG00000198756	-2.84718086647792	0.750963666895657
ENSG00000100033	-4.14997792923602	0.750681404727375
ENSG00000249614	-3.0056645192698	0.75055736839427
ENSG00000246859	-2.69921348400946	0.750163791568074
ENSG00000161634	-11.0479575104312	0.749972966440221
ENSG00000143119	2.19888963275342	0.748641961173447
ENSG00000101335	-2.14741871483643	0.748403429763631
ENSG00000134817	-3.08876495067006	0.747853217311656
ENSG00000136002	-3.75603646163518	0.747844471159962
ENSG00000164120	-2.39699002527713	0.747788018726306
ENSG00000079931	-2.27350855101848	0.747754624328932
ENSG00000066032	-4.70882765601719	0.747698966999975
ENSG00000141639	-2.8250831402634	0.747079580439152
ENSG00000206712	4.6243708525495	0.746921354603974
ENSG00000112378	-2.00330006887573	0.7468879602066
ENSG00000167914	-4.64175395077596	0.746820376307152
ENSG00000225138	-3.82037600628437	0.746580254687937
ENSG00000136574	-6.06876762103193	0.746374322570796
ENSG00000189143	-4.85906094289305	0.746120684171692
ENSG00000168685	2.73065526773413	0.745886128285373
ENSG00000156463	-5.66376524504492	0.745248454316464
ENSG00000163141	-5.5424629102718	0.745074326387299
ENSG00000223756	-2.32025280116965	0.744466866396967
ENSG00000012171	-2.07818592265584	0.744454939826476
ENSG00000249835	-2.39873345938258	0.74421720352136
ENSG00000253851	-2.87428418183361	0.743615309263924
ENSG00000151468	-2.9873665364834	0.743471395313335
ENSG00000188643	-2.0261544919968	0.743220937333028
ENSG00000232233	-2.67755101923051	0.742688217184439
ENSG00000102879	2.02182645215582	0.742562590641936
ENSG00000231724	-2.6769059270535	0.742456841716917
ENSG00000242540	5.03884368237495	0.74240197949266
ENSG00000257764	2.01848957119885	0.742297025672341
ENSG00000242082	-2.57013815568904	0.742002836933567
ENSG00000088726	-6.90772468636332	0.74122124901407
ENSG00000117091	2.28022840157403	0.740972381243162
ENSG00000270150	2.21217314757398	0.74059947713915
ENSG00000149418	-2.66581802436277	0.740112873063125
ENSG00000108352	-3.2326153906732	0.74010651222553
ENSG00000174348	-3.86113307544897	0.739080827163321
ENSG00000160862	-2.43832045750821	0.738391471388952
ENSG00000117600	-4.05506435433641	0.738380339923161
ENSG00000184351	-4.32588963289224	0.738346945525787
ENSG00000237412	-10.8998696471106	0.73834217489759
ENSG00000234193	2.32078789125217	0.738292878406228
ENSG00000269404	3.09865686964893	0.73810920922067
ENSG00000185044	-2.54988343546718	0.7380702490904
ENSG00000163814	2.07284895768609	0.737632146401038
ENSG00000168843	-4.49186778578807	0.737328416405872
ENSG00000158825	-5.25111318940311	0.737094655624253
ENSG00000110777	2.61689082010749	0.737055695493983
ENSG00000261543	-2.48780557105087	0.737041383609394
ENSG00000174938	-2.24480644063189	0.736885543088314
ENSG00000129009	-2.4983345726293	0.736720956415541
ENSG00000134317	-4.31078942257565	0.736569091417958
ENSG00000232993	-3.85324396268259	0.736341691473933
ENSG00000228992	3.80036548596753	0.736082487341933
ENSG00000113721	-2.23562856316286	0.735674598631148
ENSG00000175315	-6.35959334499427	0.735499675597283
ENSG00000137747	-3.27795521481966	0.735315211307025
ENSG00000178597	-7.66452178617205	0.735164141414141
ENSG00000145040	2.03420354883871	0.734713317049589
ENSG00000139044	-2.55072519089621	0.734396865379233
ENSG00000184828	-5.02209621288543	0.734353134620767
ENSG00000104725	-4.48653549985111	0.733022129353993
ENSG00000242590	-2.03102408132416	0.732836074854337
ENSG00000137801	-2.05569559668492	0.732188064524337
ENSG00000260372	-3.867637500969	0.732083905808717
ENSG00000167614	-2.979475987895	0.732002805129379
ENSG00000161798	-6.49903956439441	0.731468494771392
ENSG00000186844	-10.8060109322347	0.73075767117014
ENSG00000268203	-2.01444694840364	0.730172474111391
ENSG00000136573	3.73709932660922	0.729962566470753
ENSG00000151952	2.46616829742107	0.729805930844974
ENSG00000134343	-3.72057258714391	0.729508561687403
ENSG00000066279	2.05443933847408	0.728975841538814
ENSG00000188153	-4.53791751343534	0.728701530417525
ENSG00000125398	-2.39649844352583	0.728390644480065
ENSG00000196696	-2.01813556493615	0.728354069663893
ENSG00000226232	-2.02008052048425	0.728336577360507
ENSG00000126353	2.78307684077685	0.727992297025672
ENSG00000228863	2.35534601574795	0.72754147266112
ENSG00000132329	-2.5911836178478	0.727086672773071
ENSG00000162897	5.61914887790862	0.726696276365672
ENSG00000124429	-6.31916192536265	0.726495114876727
ENSG00000112139	2.19994555588121	0.726467286212248
ENSG00000179406	-2.91419334405854	0.72573897030761
ENSG00000089169	-4.86222341913024	0.725251571126886
ENSG00000141161	-2.01227761063177	0.725098115919904
ENSG00000085831	-2.49405837468225	0.725018605449966
ENSG00000177363	-2.15117087485825	0.724745884538076
ENSG00000077009	-10.3257783964801	0.723961116199781
ENSG00000163735	2.91409730918532	0.723598548456861
ENSG00000258616	-9.1422232735244	0.723479282751953
ENSG00000147394	-2.62666365835629	0.723307540136885
ENSG00000172478	-8.50154052567683	0.723206561840063
ENSG00000196734	-8.79342384696975	0.723146928987609
ENSG00000196562	-2.03053025741631	0.722607848001425
ENSG00000259417	-2.13976824844931	0.722452007480345
ENSG00000233913	-3.37093043393405	0.722390784418492
ENSG00000253535	2.44991106667883	0.722098980993817
ENSG00000124212	-2.92155661154013	0.721845342594713
ENSG00000234769	-2.27708697621072	0.72182307966313
ENSG00000117090	3.02976587450076	0.721489135689388
ENSG00000119943	-2.42835228908726	0.721347607052897
ENSG00000185070	2.34375132532392	0.721292744828639
ENSG00000064042	-3.52934423607691	0.721194946950614
ENSG00000203685	-3.8096879420255	0.721091583339694
ENSG00000164825	-7.92249862024459	0.72059146248378
ENSG00000049283	-6.92719039778446	0.720556477877007
ENSG00000176092	-5.70377526685104	0.720554887667608
ENSG00000186472	-3.782549208378	0.72012473602524
ENSG00000269745	-10.6678888363989	0.720011831157927
ENSG00000171234	-4.54307631969774	0.719993543749841
ENSG00000115255	-2.50934828519333	0.719568957840368
ENSG00000074211	-4.75907110468368	0.719275564206295
ENSG00000187180	-10.6556701771098	0.719007613922601
ENSG00000229807	-2.03928796206724	0.718958317431239
ENSG00000171195	-8.51484795063956	0.717960461033509
ENSG00000107731	-2.87683637742359	0.717352205938478
ENSG00000107984	2.34969559873322	0.717304499656515
ENSG00000224607	2.814758427138	0.717118445156858
ENSG00000172551	-10.6285599018421	0.717029393430527
ENSG00000198854	-10.6285547273381	0.717029393430527
ENSG00000198064	-2.60402947292391	0.716825846627484
ENSG00000134602	2.71316051121456	0.716700220084981
ENSG00000166396	-5.44364650278317	0.716457713151668
ENSG00000221890	-3.0207142527421	0.716225542579447
ENSG00000162552	-5.15790140232259	0.716075267791263
ENSG00000130226	-5.54032427629667	0.71528731903417
ENSG00000140968	2.28364088409424	0.715267441416686
ENSG00000128218	4.27862774544821	0.714446893366919
ENSG00000138834	-2.08297115747694	0.714125671068366
ENSG00000136155	-5.27027039263147	0.714015946619851
ENSG00000245857	-6.09325831671047	0.713959494186194
ENSG00000197047	2.85931323480828	0.713426774037605
ENSG00000258663	-6.69579943339312	0.713409281734219
ENSG00000170426	-10.5785714465324	0.713340107625372
ENSG00000163534	4.32143291968841	0.712870200748035
ENSG00000160856	3.36728580196843	0.712801026639188
ENSG00000182916	5.16231474862229	0.712080661781543
ENSG00000187173	-6.06226236875574	0.711833384220034
ENSG00000139648	-10.5597754055812	0.711806350660255
ENSG00000088882	-2.69320577207693	0.711614730427703
ENSG00000243055	2.51094000649415	0.711559073098746
ENSG00000255811	-3.80863741329585	0.711524088491973
ENSG00000262223	-2.10688165734092	0.71139846194947
ENSG00000196963	-5.71070416256479	0.711298278757347
ENSG00000250067	-3.4447013904926	0.710459443299494
ENSG00000257275	4.28179949490238	0.710383908353052
ENSG00000086570	-2.60254681022308	0.710346538432181
ENSG00000080709	-3.31109267026227	0.710097670661273
ENSG00000253861	2.39415417377237	0.709946600768389
ENSG00000256309	-2.1239919755567	0.709862319670254
ENSG00000172817	-2.72101678929632	0.709443299493677
ENSG00000269915	-2.41750431844256	0.708762689871002
ENSG00000184347	-3.12995419538117	0.708732475892425
ENSG00000143248	-2.41925523092188	0.708689540238659
ENSG00000270641	-2.00175734950574	0.708404892756278
ENSG00000104881	-2.77349627279598	0.708348440322622
ENSG00000101210	-3.44487171993774	0.70815602498537
ENSG00000241106	2.8133364172089	0.707964404752818
ENSG00000233218	-3.95079612910036	0.707924649517849
ENSG00000137441	-2.74744663079732	0.707878533445284
ENSG00000170927	-6.39823688949875	0.70779345724245
ENSG00000185862	2.21032250043005	0.70731321400402
ENSG00000109182	-8.19329894141377	0.707267893036155
ENSG00000145287	3.43626715987849	0.707237679057578
ENSG00000197549	2.65884078207414	0.707200309136707
ENSG00000159713	-3.27500247789032	0.706762206447345
ENSG00000257700	-10.4857763393776	0.706052177950793
ENSG00000118520	-4.95484346839248	0.705347715187136
ENSG00000175785	-3.72438766111387	0.705324657150854
ENSG00000185164	2.27251614882517	0.704608267816706
ENSG00000232394	3.24021126040541	0.70387677149327
ENSG00000145536	-4.65227020565455	0.703687536574816
ENSG00000250039	-3.96519167881701	0.703588148487393
ENSG00000065320	-4.01354755567548	0.703199342289393
ENSG00000168421	2.99333459421677	0.702800994835
ENSG00000234899	-2.1333005755298	0.702461485128362
ENSG00000259430	-7.60408849244521	0.701410356715772
ENSG00000237474	6.37441373545851	0.701384913365392
ENSG00000260803	-2.28430032025326	0.701326075617637
ENSG00000228325	6.35895518241457	0.701306198000153
ENSG00000053747	-2.95303643858089	0.7012449749383
ENSG00000172382	-4.37771738784873	0.701074822532631
ENSG00000068831	2.83822408053279	0.700634334529171
ENSG00000236324	3.80784395994024	0.699917150090324
ENSG00000241886	2.48481629083423	0.699800269699514
ENSG00000173809	-4.58264686508501	0.699797884385416
ENSG00000252658	3.36491867576887	0.699609444571661
ENSG00000035720	4.39686971939451	0.699599903315269
ENSG00000237261	6.16854793315541	0.699549811719207
ENSG00000215853	-9.4459272039727	0.699281861435514
ENSG00000124920	-3.78920430948532	0.699280271226115
ENSG00000159261	-5.57555715276727	0.698760272752716
ENSG00000134028	2.62253318875297	0.698581374195354
ENSG00000137648	-5.62059074980941	0.698505044144213
ENSG00000145794	-3.0480124791456	0.698428714093072
ENSG00000253125	2.11446782632965	0.698255381268605
ENSG00000189280	-6.87656611394872	0.698218011347734
ENSG00000266554	-2.51213393941151	0.698179846322164
ENSG00000231971	2.34897996342076	0.698107491794519
ENSG00000180155	-2.24077754834508	0.698065351245452
ENSG00000138669	-3.30935229357611	0.698037522580974
ENSG00000198092	-5.25458852727406	0.697879296745796
ENSG00000229526	-10.3784340196947	0.697871345698802
ENSG00000109193	-7.63198486998202	0.697447554894028
ENSG00000142273	-7.3033381827297	0.697414160496654
ENSG00000221598	2.58766565539674	0.697078626313513
ENSG00000069188	-3.2820492722725	0.696553857211918
ENSG00000101213	-3.26729928106476	0.696338383838384
ENSG00000171819	-2.19826581000216	0.696090311172175
ENSG00000148680	3.67526279375054	0.695794532224003
ENSG00000167680	-2.49396141947192	0.695559976337684
ENSG00000232274	-2.53525343645954	0.695275328855304
ENSG00000100427	-4.51056763197471	0.694511233239193
ENSG00000001617	-2.67020898996526	0.694177289265451
ENSG00000128510	-3.8476669980756	0.693995210289291
ENSG00000183604	-2.3600258497539	0.69397056204361
ENSG00000167676	-4.79822010881686	0.693732030633794
ENSG00000233750	-3.39016196363727	0.693662061420248
ENSG00000188910	-3.68457066471746	0.693639798488665
ENSG00000214514	-5.62006706276792	0.693452948884309
ENSG00000184985	-2.67529480947023	0.693382184566064
ENSG00000006210	-2.0290478491304	0.693253377604763
ENSG00000150165	-5.90194290355369	0.693206466427499
ENSG00000137812	2.08263417597793	0.693146833575045
ENSG00000258754	-3.89794331894752	0.692978271378775
ENSG00000157613	-3.80163856290012	0.692773929471033
ENSG00000259752	-2.15000888738453	0.692367630969646
ENSG00000170786	-5.21387382203135	0.692276989033916
ENSG00000124092	-5.91685252504549	0.692110812151744
ENSG00000128714	-4.4088267829005	0.692079007963769
ENSG00000158560	-3.10350074625543	0.691842861868051
ENSG00000024526	2.10791613433044	0.691815828308272
ENSG00000250337	-3.61156130804483	0.69179197516729
ENSG00000268716	-10.2982010416972	0.691579682212554
ENSG00000062282	-2.82765341626172	0.691426227005572
ENSG00000152128	-2.57027128892572	0.691291059206676
ENSG00000165953	-8.1145381762989	0.69096268096583
ENSG00000072571	2.12020501050267	0.690873629239498
ENSG00000263413	2.22022085727412	0.690582620919523
ENSG00000266597	2.22026124253073	0.690553202045645
ENSG00000188100	-10.2800570444006	0.690372713278885
ENSG00000007038	2.39235269519359	0.689758892450958
ENSG00000258938	-2.26892671146732	0.689428128896013
ENSG00000154027	2.12816599709029	0.689201524056688
ENSG00000153993	-2.94605941227813	0.68903057654632
ENSG00000258932	-3.90034214448111	0.688911310841412
ENSG00000103067	-3.49689660183936	0.688531250795105
ENSG00000090920	-3.21694075583967	0.688469232628553
ENSG00000131080	-3.25937472735487	0.688232291428135
ENSG00000175445	-2.06245906839195	0.687859387324123
ENSG00000125968	-2.96088312616625	0.687727399944025
ENSG00000254140	2.20249201790462	0.687723424420528
ENSG00000132000	-3.43318786672958	0.68769480065135
ENSG00000227468	2.20424673640316	0.687651864997583
ENSG00000249568	-4.47044932813543	0.686463183472
ENSG00000206082	-2.72068220085987	0.685867650052159
ENSG00000235847	-8.70847192683764	0.684629672035214
ENSG00000251493	-6.93915279403557	0.68460820420833
ENSG00000125851	-2.22708284278058	0.684577195125054
ENSG00000076716	-2.57727812338935	0.684546186041778
ENSG00000224121	3.45861050286998	0.68442692033687
ENSG00000140274	-9.09302759135846	0.684178052565962
ENSG00000233818	-5.15377976712885	0.683984047019311
ENSG00000017373	-3.22986770232555	0.683918053329262
ENSG00000103742	-2.87618529001759	0.683798787624354
ENSG00000170412	-4.02185533780138	0.682656222171335
ENSG00000114374	2.23907148928174	0.682588638271888
ENSG00000230328	-8.82785403293125	0.682569555759102
ENSG00000139344	-4.03395310439158	0.682465397043483
ENSG00000159871	-2.71475554719157	0.682110780347556
ENSG00000225892	-2.48200156577913	0.681733900720047
ENSG00000259418	3.60530090598331	0.681166991069384
ENSG00000256422	-7.50419887604268	0.681147113451899
ENSG00000141338	-3.26400024176263	0.680610417779813
ENSG00000171388	-4.24700132166132	0.680263752130881
ENSG00000170367	3.46040434791319	0.679789869730046
ENSG00000076826	-5.03391404884374	0.679327118795003
ENSG00000154654	2.26807159142418	0.679308831386917
ENSG00000154133	-2.78310720802526	0.679147425132941
ENSG00000236700	2.63690257776754	0.678898557362033
ENSG00000153802	-6.35782789955622	0.678860392336463
ENSG00000101282	-6.20032984154817	0.678835744090782
ENSG00000147697	-5.80495260981688	0.678530423886217
ENSG00000170373	-4.82825686447294	0.678462839986769
ENSG00000088881	-3.36395404864673	0.678450913416279
ENSG00000100629	2.28889936266106	0.678434216217591
ENSG00000058085	-2.1313841328409	0.678415133704806
ENSG00000165799	-10.1222645343512	0.678364247004046
ENSG00000066468	-3.55127767179175	0.678333237920769
ENSG00000169550	-4.38823408822391	0.678273605068315
ENSG00000182866	2.14594748163028	0.677957153397959
ENSG00000141096	-4.38301505447359	0.677920578581788
ENSG00000220867	3.32261658689778	0.677834707274254
ENSG00000109101	-6.10342357175293	0.67774883596672
ENSG00000175265	-2.14738573487065	0.677573912932855
ENSG00000233367	2.91144592043158	0.677390243747297
ENSG00000115423	-4.22754293290357	0.676848777447014
ENSG00000147676	-2.77768090232577	0.676577646744523
ENSG00000129354	-6.56499752769907	0.676494160751088
ENSG00000223477	-6.47871034806516	0.676194406279419
ENSG00000183900	-6.82483608663104	0.675765844846449
ENSG00000083307	-5.77491634859767	0.675703031575198
ENSG00000115112	-3.48656983529951	0.67568712948121
ENSG00000137745	-10.0809205237053	0.675494714143958
ENSG00000144834	4.80419039741358	0.675043889779406
ENSG00000226179	-3.18228934449938	0.674725052794952
ENSG00000259352	2.908639603065	0.674705175177467
ENSG00000187908	-5.75661410689271	0.674661444419001
ENSG00000170484	-10.072242492729	0.674607377299443
ENSG00000253972	-2.77072720002564	0.674011843879602
ENSG00000078295	-2.26478655569079	0.673852822939725
ENSG00000187955	-2.13678843018826	0.673424261506755
ENSG00000122756	-6.86809808170368	0.673400408365774
ENSG00000152268	-2.55972388415547	0.673397227946976
ENSG00000267029	-2.70023672594235	0.673170623107651
ENSG00000109819	-2.58800112353555	0.673154721013663
ENSG00000259724	-5.09605039219953	0.672750807826375
ENSG00000263563	-2.07106089151706	0.672474111390988
ENSG00000128567	-2.26882961928368	0.672099617077577
ENSG00000170477	-9.08877479730105	0.672025672340534
ENSG00000116774	-2.24415597482889	0.671969219906877
ENSG00000230850	-2.32486329051159	0.671424573187797
ENSG00000162825	-2.56196263694959	0.671285429865405
ENSG00000115165	2.43673301368437	0.671101760679846
ENSG00000069011	-7.01525162584757	0.670809162150472
ENSG00000110900	-2.41934025016736	0.670797235579981
ENSG00000142677	-6.60915596931812	0.670534851029184
ENSG00000151303	-2.52036081523778	0.66990433300257
ENSG00000254220	2.60992890180291	0.669711917665318
ENSG00000253765	2.60609163492081	0.669630816985981
ENSG00000224045	-6.10784889336043	0.66948928834949
ENSG00000104267	-2.92711180592351	0.669311980001527
ENSG00000184058	-4.76046347146515	0.66912592550187
ENSG00000147251	2.07596505878951	0.668701339592398
ENSG00000205642	-3.88485138595734	0.668544703966618
ENSG00000267815	-2.55302116208399	0.66836103478106
ENSG00000087916	-7.05537959392968	0.668102625753759
ENSG00000197444	-5.98277979425394	0.668089904078569
ENSG00000102452	-5.22576448355511	0.667961892221968
ENSG00000204538	-6.83509975134068	0.667952350965575
ENSG00000163687	2.97849026241481	0.667945195023281
ENSG00000233215	-5.81670474416679	0.667552413301784
ENSG00000163993	-7.19758896640113	0.667520609113808
ENSG00000234047	4.33024225541058	0.667452230109661
ENSG00000178297	-3.11479118997307	0.667162016894385
ENSG00000234975	-3.05306095392722	0.66707773579625
ENSG00000100604	-5.41157263093832	0.666901222552986
ENSG00000099822	-2.39064418164894	0.666272294735771
ENSG00000182545	-2.1005478862595	0.66616972622955
ENSG00000233887	-5.08004500748373	0.665304652316617
ENSG00000161681	2.39405023862759	0.66487291046485
ENSG00000167741	-5.48970449014506	0.664685265755795
ENSG00000105695	-3.58124453931234	0.664502391674936
ENSG00000212057	2.02305326287652	0.664488079790347
ENSG00000184160	-2.93830345032253	0.664415725262703
ENSG00000100302	-3.8465884479004	0.664297254662494
ENSG00000148053	-3.40828219109586	0.664271016207414
ENSG00000127241	-5.55509347527344	0.663518052057095
ENSG00000270999	4.21345863309182	0.663478296822126
ENSG00000243902	-7.80755867310337	0.663247716459303
ENSG00000222958	4.62155734242024	0.662900255705671
ENSG00000189056	-4.38757198429948	0.662708635473119
ENSG00000232177	-5.87335139532646	0.662440685189426
ENSG00000173156	-2.77628965143944	0.662299951657634
ENSG00000232082	3.77501520646961	0.662249064956874
ENSG00000152413	2.04034286294566	0.662218850978297
ENSG00000108602	-4.63650343358758	0.662155242602346
ENSG00000198883	-4.31319520412023	0.66192943286772
ENSG00000064195	-7.43168440876265	0.661726681169376
ENSG00000147614	-2.74944223187949	0.661659892374628
ENSG00000141579	-2.81651244227122	0.661547782612014
ENSG00000163032	-4.99932929877594	0.661418975650714
ENSG00000237677	4.12682388475847	0.66139830292853
ENSG00000253675	-2.74812824785956	0.660993594636542
ENSG00000166897	-7.77790527679144	0.660964175762664
ENSG00000249710	5.06756794103593	0.660737570923339
ENSG00000113389	-5.46897656253338	0.660474391267842
ENSG00000112837	-3.94460788003474	0.660344789201842
ENSG00000270906	-7.14601730462944	0.659782650179376
ENSG00000171502	-3.59973819558371	0.65977708444648
ENSG00000233639	-4.60665826031248	0.659098860137903
ENSG00000182272	-2.30911595586737	0.658880206345572
ENSG00000183914	-3.23372737831915	0.658756170012467
ENSG00000181333	-4.1842748621164	0.658712439254001
ENSG00000258120	-9.85695413641042	0.658652806401547
ENSG00000137809	-3.03905290320613	0.658356232348676
ENSG00000163218	-6.90265299455212	0.658321247741903
ENSG00000152977	-2.84794400828594	0.658200391827596
ENSG00000253906	3.03864023510737	0.658122471567056
ENSG00000261385	-8.19510593313539	0.657901432460626
ENSG00000257402	-9.84469896930539	0.657668466783706
ENSG00000181409	-2.05688476322594	0.657487978016945
ENSG00000240386	-3.78473445189729	0.657029997710099
ENSG00000259781	2.88653123776058	0.656916297738086
ENSG00000184564	-7.8421375234144	0.656098930107117
ENSG00000042781	2.77719145581547	0.655931163015546
ENSG00000170486	-6.07397281043657	0.655777707808564
ENSG00000232973	3.28137949353803	0.654945233188306
ENSG00000206549	-4.55506862779334	0.654608108795766
ENSG00000088386	-5.48839476276503	0.654338568302674
ENSG00000258711	-3.52028793784399	0.653903646032109
ENSG00000124491	-2.32148671033942	0.653661139098797
ENSG00000234465	2.77061412917534	0.653520405567005
ENSG00000186226	-8.90413286829001	0.653504503473017
ENSG00000186493	-5.99185807366018	0.653270742691398
ENSG00000224308	-5.93700454524894	0.653115697275017
ENSG00000099282	-2.38291626600493	0.652983709894919
ENSG00000251309	4.53729964644905	0.652718940030023
ENSG00000174059	-2.0368067658533	0.65247722820141
ENSG00000203783	-5.79825394424806	0.652384996056281
ENSG00000159527	-8.82163921379956	0.652340470193115
ENSG00000146453	-6.02252804999867	0.652283222654759
ENSG00000253809	-8.0214530406972	0.652280837340661
ENSG00000188818	-3.50810322580144	0.65214010380887
ENSG00000232079	-4.33184719952344	0.651858636745287
ENSG00000203710	3.08368641343269	0.651648729104649
ENSG00000213058	-3.51023950057198	0.651592276670992
ENSG00000163909	-2.94898253400399	0.651442001882808
ENSG00000151715	-4.34811896479419	0.651313990026207
ENSG00000270427	2.45985017539297	0.650813074065593
ENSG00000067646	2.2476523105358	0.650708120245274
ENSG00000233961	-2.57513902760368	0.650351913339949
ENSG00000144452	-2.69924623508679	0.65031136300028
ENSG00000162998	-2.37727856946983	0.6501555224792
