# Supplementary material for: Ensemble Modeling Approach Targeting Heterogeneous RNA-Seq data: Application to Melanoma Pseudogenes
Source: Sci Rep. 2017 Dec 11;7:17344. doi: 10.1038/s41598-017-17337-7 (PMC5725464; doi:10.1038/s41598-017-17337-7)
Supplement: Supplementary file 1 — Supplementary Files [file 41598_2017_17337_MOESM1_ESM.zip › Supplementary_Files/3_Methods/3_2_NOISeq/3_2_1_NOISeq_trials/Supplementary Table 3.2.1.5.txt]

GeneID	Log2FC	FDR-Corrected-Pvalue
ENSG00000186847	-14.2859814448071	0.999087219805104
ENSG00000186832	-14.106372373492	0.998577557692797
ENSG00000167768	-14.2824482208753	0.998498047222858
ENSG00000186081	-12.1140022559426	0.998070280894588
ENSG00000128422	-12.2745886144439	0.997766550899422
ENSG00000205420	-10.2094304801893	0.995979155535201
ENSG00000170465	-14.8498255545942	0.994887476782943
ENSG00000175793	-12.6734337935889	0.993513535862402
ENSG00000185479	-9.35397504568929	0.992905280767372
ENSG00000143556	-15.1416513376728	0.989960212960843
ENSG00000189001	-11.4154822082733	0.989512569015088
ENSG00000169469	-12.9970561470853	0.986716980892044
ENSG00000143546	-7.84044039415935	0.985074294583111
ENSG00000178372	-11.6287006819323	0.984522491921736
ENSG00000178363	-14.5279868459959	0.983255095030914
ENSG00000205488	-12.689203857181	0.982874239879907
ENSG00000124102	-9.59099544365386	0.981197364068901
ENSG00000137699	-11.8957495641414	0.980752105437244
ENSG00000167920	-6.4438243060375	0.979915655293489
ENSG00000186395	-6.34845906645795	0.979565809225759
ENSG00000163220	-6.56763574662322	0.979378164516704
ENSG00000105141	-11.2068573597231	0.979208012111035
ENSG00000204539	-10.3063668461481	0.977560555173905
ENSG00000247627	-7.49735144996274	0.977173339185304
ENSG00000204540	-9.56526851959643	0.977120862275144
ENSG00000170369	6.24999562737885	0.974172614049818
ENSG00000081277	-6.90350316010721	0.973731330941658
ENSG00000188508	-11.8058301857089	0.973450658982775
ENSG00000163207	-12.1389095758817	0.971202897997608
ENSG00000197632	5.90553008727854	0.970661431697326
ENSG00000256462	-14.349783297325	0.969551465536982
ENSG00000242550	5.82033449786746	0.967390370964049
ENSG00000169474	-12.1278147997344	0.966500648805435
ENSG00000162892	5.90993427223404	0.966064931430171
ENSG00000196805	-14.0311821251189	0.960968310307101
ENSG00000266729	-12.9324514783069	0.960569167748009
ENSG00000065618	-8.98875398330269	0.95938764216472
ENSG00000161249	-5.3388058630713	0.958865258377223
ENSG00000134760	-11.5876156529019	0.95661272676386
ENSG00000203785	-14.2133135475995	0.954205944838816
ENSG00000267879	-11.8558121735306	0.95386404981808
ENSG00000159516	-12.4918413181787	0.952428090730987
ENSG00000172867	-9.25873988317063	0.9522817914663
ENSG00000189334	-9.23062496753541	0.952257938325319
ENSG00000117322	6.38174882312795	0.951224302216116
ENSG00000096696	-4.87843844400175	0.950371154873674
ENSG00000134762	-8.84573673736075	0.950325038801109
ENSG00000124466	-5.52609325547708	0.948656909141796
ENSG00000111341	-5.03377880244146	0.948592505661146
ENSG00000108821	-4.58231789009845	0.947589083530519
ENSG00000122133	-4.68892104685958	0.946669942498028
ENSG00000132570	-4.91795731516812	0.946638138310053
ENSG00000244617	-7.31544786686274	0.944044506780653
ENSG00000133710	-7.89581294612206	0.942171240108898
ENSG00000124107	-10.4608472044735	0.94030035875124
ENSG00000171403	-13.8450518278452	0.940201765768516
ENSG00000203782	-10.4012970644825	0.939922684019032
ENSG00000167656	-9.95056591483536	0.936490217031779
ENSG00000143520	-6.8611194468355	0.935928873114012
ENSG00000133110	-4.46483798387543	0.935415235478208
ENSG00000167754	-13.7283855667738	0.935170343230797
ENSG00000182993	-4.50851111872208	0.935090832760858
ENSG00000241794	-13.7023876088318	0.934004719741496
ENSG00000130635	-4.77820221771873	0.933766983436379
ENSG00000108932	4.16523274275892	0.932285703381421
ENSG00000138061	4.68282374768308	0.932215734167875
ENSG00000105427	-6.73436572481881	0.932146560059029
ENSG00000196754	-4.7753247809279	0.931617815433936
ENSG00000139219	-7.65468641068791	0.931084300180648
ENSG00000137975	-9.94313987303268	0.930630295397298
ENSG00000143320	-6.13014029330295	0.929085406966389
ENSG00000159167	4.20642205601253	0.928840514718978
ENSG00000206072	-12.3646598808333	0.928722839223469
ENSG00000184363	-7.49941714155932	0.926746208940793
ENSG00000134757	-8.30189368264019	0.92655538381294
ENSG00000184330	-11.5669292616318	0.926281867796351
ENSG00000057149	-13.5214004780643	0.925399301580032
ENSG00000188505	-7.02742309180562	0.924616918555835
ENSG00000117215	4.96600638261685	0.922386649874055
ENSG00000167767	-7.77900338033618	0.922273745006743
ENSG00000095752	5.33055712762602	0.921190017301478
ENSG00000137077	4.07962427135828	0.920320967865048
ENSG00000118898	-5.04189999826557	0.919805740019846
ENSG00000169035	-11.570972000482	0.919646719079968
ENSG00000206075	-10.323634246392	0.917756755209526
ENSG00000165272	-4.37796653564542	0.916282631096863
ENSG00000171346	-7.11398711677573	0.916160980077857
ENSG00000010282	-8.9134202458203	0.915343612446887
ENSG00000140519	-8.23651134633269	0.915079637686691
ENSG00000145358	4.70683276546023	0.914822818868789
ENSG00000167880	-6.23436780535059	0.91461370633285
ENSG00000152207	4.52235726480359	0.914493645523243
ENSG00000168542	-3.72297941391599	0.912225211815892
ENSG00000156738	4.9578736053964	0.909955983003842
ENSG00000130600	-4.87327489211238	0.909891579523192
ENSG00000129451	-8.59214498101589	0.908655191715645
ENSG00000166535	-7.65981232589105	0.905576546319619
ENSG00000092295	-6.94881370228278	0.90375973208152
ENSG00000151012	3.74517390386234	0.902549582729054
ENSG00000167755	-10.0439090002002	0.902443038699336
ENSG00000269495	-10.1482943313088	0.902193375823728
ENSG00000064205	-6.24764587190615	0.899729346360329
ENSG00000244607	-5.55128292110517	0.898203540442205
ENSG00000203786	-6.656024600411	0.896700792560364
ENSG00000178934	-10.8389585902309	0.894049118387909
ENSG00000198744	-5.73026370346129	0.892273649594179
ENSG00000244558	-5.38525942538917	0.890431392005699
ENSG00000231560	-4.12417211691355	0.888082652723711
ENSG00000197635	3.89629678140339	0.888067545734422
ENSG00000163202	-11.969523000199	0.887518128387146
ENSG00000250033	3.55146841019773	0.886876478894741
ENSG00000182492	-3.38204016813443	0.88598278121263
ENSG00000105664	-7.26225784805817	0.885854769356029
ENSG00000120885	3.32467175841442	0.885224251329415
ENSG00000189058	-3.20697579131462	0.883463094420273
ENSG00000269741	-12.7940236512794	0.883099731572654
ENSG00000184292	-4.9530951160506	0.882893799455512
ENSG00000152661	-3.81450123813514	0.880566528000407
ENSG00000134755	-4.91860386486397	0.879410445767499
ENSG00000204248	-3.8847953300777	0.878841150802738
ENSG00000106333	-3.37139184174839	0.877224702948884
ENSG00000214645	-3.31497025529766	0.875169357300969
ENSG00000100721	5.66325190793673	0.874606423173804
ENSG00000102313	-4.09525827262378	0.874276454723558
ENSG00000163216	-8.74409371402189	0.872819822914281
ENSG00000141337	3.07731131179071	0.872632178205226
ENSG00000240583	-3.24273226887076	0.872093892323741
ENSG00000178878	3.1398981639766	0.870614202478182
ENSG00000107165	3.00325752319921	0.868404606518586
ENSG00000172724	3.41086067501789	0.865531893239702
ENSG00000130203	-2.95713593732884	0.86473042770272
ENSG00000206073	-10.9363794789849	0.863798564995039
ENSG00000154856	-3.44839179279014	0.863519483245554
ENSG00000185633	-4.48812103576724	0.863222114087983
ENSG00000167244	-6.16293977538003	0.862922359616314
ENSG00000169442	3.3983249354158	0.862361810803247
ENSG00000155066	-7.15646232454779	0.86195551230186
ENSG00000034971	-7.10793065432613	0.86061973640689
ENSG00000253706	-3.90903934450569	0.860561693763835
ENSG00000196549	2.9595447379068	0.860272275653258
ENSG00000145423	-4.68086553491404	0.860135517644964
ENSG00000084636	-3.28914174669272	0.860086221153602
ENSG00000172322	-3.49792043490881	0.859928790423123
ENSG00000137558	-3.92400142976392	0.85985484568608
ENSG00000073756	3.79236112308325	0.859846099534387
ENSG00000184258	7.33478595140787	0.859022371065822
ENSG00000165105	-3.57068028462171	0.858659803322902
ENSG00000132698	-8.22240812514569	0.85784561611073
ENSG00000100167	-3.38466668739834	0.857077544971122
ENSG00000253715	-8.01536687754853	0.855628864208839
ENSG00000185567	-3.09718034690312	0.855131923771722
ENSG00000129455	-12.3779914685132	0.853948012874335
ENSG00000066230	-3.84945029172876	0.852843612446887
ENSG00000159166	-3.41499881565827	0.851499885504923
ENSG00000164106	-5.38184907265287	0.851311445691169
ENSG00000170454	-12.3421938141337	0.851306675062972
ENSG00000265888	-6.32646528670752	0.851204901661451
ENSG00000143127	-4.41457331319658	0.849671144696334
ENSG00000188293	-11.3622866666638	0.849644906241254
ENSG00000132470	-3.30034488001237	0.849544723049131
ENSG00000121552	-3.31248011998239	0.847361365544615
ENSG00000137857	-4.65379628697943	0.846674395084345
ENSG00000007312	3.52803032487173	0.846601245452001
ENSG00000164692	-2.74779720591185	0.84578546803043
ENSG00000099953	-3.56125154809103	0.845618496043559
ENSG00000240666	2.82833252746894	0.844404371167595
ENSG00000188404	3.30968828317894	0.843621988143399
ENSG00000129946	-4.64806666514359	0.842566089102613
ENSG00000147689	-9.537225774471	0.841788476706613
ENSG00000211445	-2.81174740315122	0.840481324580821
ENSG00000250167	-2.93121452774328	0.840286523929471
ENSG00000145824	-2.92965946507245	0.840238817647508
ENSG00000134827	-3.76161481254771	0.839703712184821
ENSG00000185864	-2.70280533420121	0.838492767727654
ENSG00000071242	2.73855643728234	0.838277294354121
ENSG00000235448	2.66087957802421	0.837997417499936
ENSG00000261711	-10.0175515355711	0.837649956746304
ENSG00000176887	5.56475441989294	0.837244453349617
ENSG00000105369	3.17495276176271	0.83703295549958
ENSG00000088002	-5.71062544217168	0.835395039818843
ENSG00000237339	-6.30604821143891	0.83534733353688
ENSG00000105855	2.96297739539802	0.835048374169911
ENSG00000073282	-4.83069493625099	0.83434947713915
ENSG00000154864	-5.05326108700295	0.834134798870315
ENSG00000115884	-2.79625407473289	0.832927829936646
ENSG00000109846	-2.69166719218305	0.832762448159174
ENSG00000167759	-9.855295841017	0.832380797903468
ENSG00000142949	-2.91455203780935	0.831438598834695
ENSG00000257900	-3.72077402534973	0.830656215810498
ENSG00000224729	-3.56043313437603	0.830439152227565
ENSG00000204421	-10.2347725407863	0.830151324326387
ENSG00000112280	-7.75242529790547	0.830002639747602
ENSG00000087258	-4.9861937565457	0.828802031651528
ENSG00000170801	-4.8613281265569	0.828204112917589
ENSG00000112936	3.63989216577466	0.825839471541613
ENSG00000124785	-4.43033953398732	0.825348096837392
ENSG00000269707	-4.87608333068563	0.825007792026054
ENSG00000162366	-8.67236593232243	0.82305501488436
ENSG00000101198	-3.64279878359147	0.822956421901636
ENSG00000167757	-8.10761952982576	0.822894403735084
ENSG00000163873	-4.2053133280803	0.822683700989746
ENSG00000204420	-6.75963245641581	0.822534221306262
ENSG00000091513	-3.56853696372576	0.821441747449304
ENSG00000106236	-5.81633672264138	0.820879608426838
ENSG00000172061	-4.24101145060866	0.820711046230568
ENSG00000181458	-2.87670108461014	0.819330744472432
ENSG00000170423	-10.964153664697	0.819054048037046
ENSG00000268739	-10.5524412085646	0.818232704882579
ENSG00000196154	-2.55881944356248	0.818212827265094
ENSG00000134765	-6.45459130662243	0.818210441950996
ENSG00000132465	2.68888466853894	0.817701574943389
ENSG00000131746	-5.41969377067583	0.817247570160039
ENSG00000156234	2.88486578261217	0.816885797521818
ENSG00000132464	2.68320368799045	0.816605920667633
ENSG00000145681	-11.8842750753759	0.816372954990713
ENSG00000148346	-5.53445902182181	0.816178154339363
ENSG00000181019	2.47196892224476	0.816164637559474
ENSG00000197641	-11.8819186699873	0.816107390021118
ENSG00000074181	-2.7784341931056	0.816086717298934
ENSG00000104921	5.18638833206059	0.815732100603007
ENSG00000081237	2.73184267397787	0.814680177085719
ENSG00000165379	4.50361909464066	0.813811922753988
ENSG00000137440	-11.851074246744	0.813694247258479
ENSG00000136379	2.65157051227824	0.813509782968221
ENSG00000068078	-5.4153769165005	0.81215015393227
ENSG00000181790	-5.03736262048231	0.811814619749129
ENSG00000253196	-10.8670475923851	0.811379697478564
ENSG00000169246	-2.62302410624517	0.80937444342671
ENSG00000011465	-2.71277574780522	0.808872732361397
ENSG00000153064	4.40550850463247	0.808484721268097
ENSG00000188373	-11.362462177813	0.806170966592881
ENSG00000135424	-2.61675193385899	0.804842346640206
ENSG00000177455	4.50701272830241	0.804841551535506
ENSG00000255433	5.910191970261	0.804822469022721
ENSG00000149573	-4.57739937279896	0.804774762740758
ENSG00000173801	-2.35295043524498	0.803910483932524
ENSG00000123243	-2.79495825736804	0.803109018395542
ENSG00000138678	3.01588729800341	0.803079599521665
ENSG00000136881	-7.08831544459118	0.802850609368242
ENSG00000228221	-5.3104136064428	0.802809263923874
ENSG00000166501	2.87565149019491	0.802490426939419
ENSG00000185090	-4.22449273437657	0.80236002976872
ENSG00000253859	-5.10024993846083	0.80191954176526
ENSG00000142173	-2.35345880188065	0.801372509732082
ENSG00000135318	2.45706016300529	0.801106149657787
ENSG00000196092	4.21242020035357	0.800730065134977
ENSG00000235790	-3.34875804993211	0.800406457522327
ENSG00000236824	-3.239070063382	0.800380219067247
ENSG00000101144	-5.33658785605363	0.800359546345063
