# Supplementary material for: Ensemble Modeling Approach Targeting Heterogeneous RNA-Seq data: Application to Melanoma Pseudogenes
Source: Sci Rep. 2017 Dec 11;7:17344. doi: 10.1038/s41598-017-17337-7 (PMC5725464; doi:10.1038/s41598-017-17337-7)
Supplement: Supplementary file 1 — Supplementary Files [file 41598_2017_17337_MOESM1_ESM.zip › Supplementary_Files/3_Methods/3_2_NOISeq/ReadMe.txt]

-----------------------------------------------------------------------------
ReadMe	NOISeq Trials
-----------------------------------------------------------------------------

	- The contents of this directory contain NOISeq results with different
	parameters for the 'q' probability threshold.  NOISeq defaults to using
	a 'q' value of 0.95, and we tested parameters starting from 0.60 all the
	way to 0.85.

	- NOISeq computes M and D differential expression statistics for each
	feature. M (which is the log2-ratio of the two conditions) and D
	(the value of the difference between conditions).

	- A feature is considered to be differentially expressed if its corresponding
	M and D values are likely to be higher than in background noise. By comparing
	the (M,D) values of a given feature against the noise distribution,
	NOISeq obtains the “probability of differential expression” for a gene
	feature.

	- If the odds Pr(differential expression)/Pr(non-differential expression)
	are higher than a given threshold, the feature is considered to be
	differentially expressed between conditions.


-----------------------------------------------------------------------------
Center for Computational Science
Computational Biology & Bioinformatics Group
ccs.miami.edu
