# Supplementary material for: Ensemble Modeling Approach Targeting Heterogeneous RNA-Seq data: Application to Melanoma Pseudogenes
Source: Sci Rep. 2017 Dec 11;7:17344. doi: 10.1038/s41598-017-17337-7 (PMC5725464; doi:10.1038/s41598-017-17337-7)
Supplement: Supplementary file 1 — Supplementary Files [file 41598_2017_17337_MOESM1_ESM.zip › Supplementary_Files/3_Methods/3_2_NOISeq/Supplementary Table 3.2.2.txt]

C_mean	T_mean	M	D	prob	ranking
ENSG00000186847	0.0334469607331279	2063.62004926469	-15.9129427210812	2063.58660230396	0.998975973721606	-2063.64795615784
ENSG00000186081	0.0768409181477333	1641.69134786089	-14.3829486305193	1641.61450694275	0.998556716585887	-1641.67751358669
ENSG00000186832	0.0235496252783939	1374.45447291608	-15.8327954907527	1374.4309232908	0.998314314230131	-1374.52211343108
ENSG00000167768	0.0210628761080245	1329.33579498365	-15.9456436070973	1329.31473210754	0.99823639918721	-1329.41036574422
ENSG00000019582	1.00564726503049	2062.43582209321	-11.0020091490435	2061.43017482818	0.998007601045298	-2061.45953389764
ENSG00000168542	0.16606592092057	802.131515904196	-12.2378670399597	801.965449983275	0.996328099008995	-802.058818514306
ENSG00000205420	2.01490050074967	1374.85609577138	-9.41435630861609	1372.84119527063	0.995886580432441	-1372.87347470071
ENSG00000163220	0.0148708337954728	566.16436984072	-15.2164477988054	566.149499006925	0.995096299282811	-566.353948966021
ENSG00000204287	0.120135553108852	528.469394735068	-12.1029410401214	528.349259181959	0.994250364531094	-528.487862547425
ENSG00000185686	0.0458310453582312	495.654131331306	-13.4007209426511	495.608300285948	0.994113085645947	-495.789437800069
ENSG00000170465	0.0148708337954728	438.757062006348	-14.8486491856378	438.742191172552	0.993249836440247	-438.993385710457
ENSG00000185479	1.58145753887105	738.099856548954	-8.86641737862858	736.518399010082	0.993137292489361	-736.571765300237
ENSG00000175793	0.0718674198069945	428.670518765361	-12.5422436895446	428.598651345554	0.992768741968876	-428.782126273934
ENSG00000143546	0.0148708337954728	411.900449128419	-14.7575225384561	411.885578294623	0.992693300419381	-412.149868468461
ENSG00000115461	1.25128915940288	552.796958626105	-8.78719064884976	551.545669466702	0.991555493443387	-551.615663507638
ENSG00000108821	12.3338382780958	1692.05576582321	-7.1000114716856	1679.72192754512	0.989073342790323	-1679.73693298646
ENSG00000196136	0.0668939214662557	300.170040803046	-12.1316172503799	300.10314688158	0.989017689188237	-300.348256038448
ENSG00000189001	0.157287806984162	305.182380388546	-10.9220491189096	305.025092581562	0.988722106723821	-305.220573129248
ENSG00000133110	0.0148708337954728	284.77642214549	-14.2250565435353	284.761551311695	0.988683767575717	-285.116631116303
ENSG00000143556	0.0148708337954728	276.599046262693	-14.1830230211222	276.584175428897	0.988301612841389	-276.947583921039
ENSG00000128422	0.042125752216049	264.796301218795	-12.6178929017662	264.754175466579	0.987419812434994	-265.054682373786
ENSG00000186395	10.1530015412422	1210.95453273011	-6.8980945917402	1200.80153118887	0.987199671520073	-1200.82134433667
ENSG00000196126	0.0668939214662557	248.296388136667	-11.8579005332923	248.229494215201	0.986263454258304	-248.51255824081
ENSG00000111341	0.0148708337954728	239.835393665054	-13.9772714190862	239.820522831259	0.986092783211905	-240.227490698673
ENSG00000165949	0.366747685319337	270.887602570049	-9.52869079285196	270.52085488473	0.985949320593193	-270.688619775178
ENSG00000182492	0.465919684773652	274.9715499891	-9.20498535759323	274.505630304326	0.985685893543316	-274.659922129547
ENSG00000129538	0.0148708337954728	218.41709257624	-13.8423126002276	218.402221742445	0.984486249231671	-218.84044434281
ENSG00000178372	0.0148708337954728	216.480582870057	-13.8294644680245	216.465712036262	0.984314341438559	-216.90702749067
ENSG00000247627	0.267575685865023	228.885120869105	-9.74046093859559	228.61754518324	0.983582187384441	-228.824951753316
ENSG00000169469	0.0148708337954728	208.235465954603	-13.7734426436268	208.220595120807	0.983563636183746	-208.675642935922
ENSG00000185864	4.28260148818919	499.447601186801	-6.86570208209753	495.164999698612	0.983428830792025	-495.212595550241
ENSG00000184224	2.81755122258803	365.89902741804	-7.02085993210608	363.081476195452	0.981765406462991	-363.149350585203
ENSG00000178363	0.0148708337954728	186.576731853629	-13.6149959168172	186.561861019833	0.98123978910995	-187.058001969973
ENSG00000165474	1.57123556152589	265.280182972105	-7.39947360937024	263.708947410579	0.979970886982375	-263.812738801771
ENSG00000124102	0.429737668736436	197.481362077315	-8.84404454314843	197.051624408579	0.979453926856326	-197.249993170952
ENSG00000162892	374.399484802875	4.01260994768859	6.54389371605571	370.386874855186	0.978668592693548	370.444678204396
ENSG00000137699	0.0148708337954728	163.199091237502	-13.4218598629492	163.184220403706	0.977927781412439	-163.735262270978
ENSG00000105141	0.0148708337954728	160.765678895444	-13.400186284408	160.750808061648	0.977535732704406	-161.308360864928
ENSG00000232164	2.00955269929176	252.449247287517	-6.97297515388582	250.439694588225	0.976951988255853	-250.536749815152
ENSG00000211445	1.43998412899049	223.994954563703	-7.28126951517321	222.554970434712	0.976772659982463	-222.674048220596
ENSG00000107317	0.347052336863357	172.580425931902	-8.95789988469688	172.233373595039	0.976631670857177	-172.466167552574
ENSG00000204539	0.0582151299833346	154.874926286785	-11.3774218201479	154.816711156802	0.976066477609319	-155.23420944071
ENSG00000204540	0.0792780060913591	155.605692682486	-10.9386865424448	155.526414676394	0.975992272806537	-155.910617102773
ENSG00000240583	0.0582151299833346	152.727905279805	-11.3572819089077	152.669690149822	0.975658351194017	-153.091548240917
ENSG00000197632	311.925648006124	4.42902699281235	6.13806858280252	307.496621013311	0.973202172221927	307.557877188231
ENSG00000145824	0.0210628761080245	135.774048868627	-12.6542176884805	135.752985992519	0.972515777796192	-136.341491964818
ENSG00000214645	1.53408330765058	188.607805113586	-6.94186873991823	187.073721805936	0.971455885863119	-187.202475763348
ENSG00000081277	2.79318034315177	230.004786554228	-6.36361134972443	227.211606211076	0.970978501631887	-227.300702916704
ENSG00000161249	5.78341349331684	330.810497072364	-5.83793995038077	325.027083579047	0.970528325828342	-325.079508124959
ENSG00000188508	0.0148708337954728	127.611835550989	-13.0669889793842	127.596964717194	0.970472672226255	-128.264303709287
ENSG00000158887	1.17434891880166	169.644259817616	-7.17450768369163	168.469910898814	0.970300764433143	-168.62260951236
ENSG00000254258	0.649243866206577	142.099112746735	-7.77392135225219	141.449868880529	0.968173560086721	-141.66333068056
ENSG00000182326	0.911647408823886	150.099646712499	-7.36322891427819	149.187999303675	0.968110486004356	-149.369596224524
ENSG00000163207	0.0148708337954728	118.274199722387	-12.9573622383504	118.259328888591	0.967719674043036	-118.967063111417
ENSG00000173369	0.0148708337954728	116.911434871279	-12.9406428830202	116.896564037484	0.96730165365403	-117.610658198972
ENSG00000173372	0.0235496252783939	114.162874670472	-12.243101843758	114.139325045194	0.966260312921653	-114.79407242767
ENSG00000198502	0.0148708337954728	111.559889756044	-12.873045252964	111.545018922248	0.965489819719432	-112.285379905175
ENSG00000266340	2.27265149908348	176.284117066201	-6.27738221533384	174.011465567118	0.964901128284026	-174.124655566906
ENSG00000159189	0.0148708337954728	108.065996680814	-12.827139484926	108.051125847019	0.964192472417456	-108.80984010729
ENSG00000130635	1.37552729546786	144.190984139862	-6.71185238121729	142.815456844395	0.963121449763967	-142.97308724393
ENSG00000165272	0.711164289332094	123.185898558558	-7.43643851876567	122.474734269226	0.962054137350617	-122.700289943264
ENSG00000162511	0.374058949150214	110.774113575049	-8.2101394199785	110.400054625899	0.960844599065267	-110.704916108983
ENSG00000196154	5.95276443086886	247.997941063306	-5.38062452921455	242.045176632438	0.959923222764055	-242.104974445698
ENSG00000115457	0.537787104580646	111.99525863124	-7.70218677938812	111.45747152666	0.95961156259237	-111.723281550001
ENSG00000169474	0.0148708337954728	92.6805125217327	-12.6055647665794	92.6656416879372	0.957501672699929	-93.5190965125391
ENSG00000011465	0.128814344591773	95.091428430112	-9.52787823278408	94.9626140855203	0.956962451133045	-95.4393971982965
ENSG00000130303	3.01082240070243	161.943961742077	-5.7491932560865	158.933139341374	0.956952557159341	-159.037090026196
ENSG00000138061	225.277143303882	5.84133538755746	5.2692589131475	219.435807916324	0.956381180177918	219.499063518239
ENSG00000159167	541.141769054414	19.1895507824537	4.81761375848298	521.952218271961	0.956214219371659	521.974451061876
ENSG00000065618	0.0297416675909456	90.537224907728	-11.5718098309219	90.5074832401371	0.956112806141189	-91.2442398468348
ENSG00000256462	0.0148708337954728	89.8310213934955	-12.560512481915	89.8161505597	0.95595821280206	-90.6901724288307
ENSG00000130300	0.0148708337954728	89.8248248856994	-12.5604129619577	89.8099540519039	0.955954502561921	-90.684021859311
ENSG00000258472	0.708826523841955	106.718789823119	-7.23416590677761	106.009963299277	0.95565273636394	-106.25650791872
ENSG00000108932	1276.29145823791	49.7965590298902	4.67976796052228	1226.49489920802	0.955651499617227	1226.50382714913
ENSG00000169246	1.53925545089829	123.495541445011	-6.32608246944373	121.956285994112	0.954955211217787	-122.120248169122
ENSG00000152583	0.104046175341566	88.1106883677395	-9.72594929363334	88.006642192398	0.953581185619604	-88.5424370550251
ENSG00000095752	124.831672343496	1.81238196867157	6.10595316889083	123.019290374824	0.95327818267491	123.170728943308
ENSG00000138131	2.77453156829059	143.526011310895	-5.69292419302133	140.751479742604	0.952799561696965	-140.866562517868
ENSG00000100342	0.0668939214662557	83.1913478295155	-10.2803426542132	83.1244539080493	0.95104214461774	-83.7577475974578
ENSG00000134760	0.0210628761080245	81.3388875155639	-11.915027095711	81.3178246394559	0.950702039271655	-82.1861087701859
ENSG00000225840	0.0148708337954728	80.8942161209216	-12.409335298945	80.8793452871262	0.950514053771274	-81.8257911457984
ENSG00000149131	9.12482454999817	265.84241700223	-4.86463068541694	256.717592452231	0.950343382724875	-256.763679102352
ENSG00000229807	0.0148708337954728	79.1593615121252	-12.3780587201388	79.1444906783297	0.949298331752359	-80.1065961229875
ENSG00000124466	3.25870273811147	142.593800451346	-5.45146969479016	139.335097713235	0.949018826995213	-139.441700995756
ENSG00000121552	0.0148708337954728	78.6135283377071	-12.3680763466603	78.5986575039116	0.948911230031178	-79.5658109613295
ENSG00000253755	0.0148708337954728	78.0170097287825	-12.3570874474289	78.002138894987	0.948506813856015	-78.9748775394824
ENSG00000163359	10.9700605348049	291.585351496442	-4.73227485223868	280.615290961637	0.948425188572955	-280.65519048605
ENSG00000139329	0.0718674198069945	79.1177604319235	-10.1044479821305	79.0458930121165	0.948222362112017	-79.6891025869067
ENSG00000206341	1.35807039004853	103.347436314793	-6.24980053306564	101.989365924744	0.9474048725347	-102.180677079546
ENSG00000189334	0.0792780060913591	77.885881821301	-9.94022544494691	77.8066038152097	0.94722554426131	-78.4389933588733
ENSG00000134762	0.0545098368411523	77.0228897839811	-10.4645549345545	76.96837994714	0.947025191293798	-77.676498515739
ENSG00000106333	4.89996456622166	166.800956594025	-5.08921243584601	161.900992027803	0.946494626953905	-161.980959692193
ENSG00000152207	155.125125848692	4.30455242601797	5.17142533207514	150.820573422674	0.946325192654219	150.909207828779
ENSG00000096696	16.4687927532578	384.163178859531	-4.54391253956344	367.694386106273	0.946035793923369	-367.722461532113
ENSG00000172867	0.0148708337954728	74.7314460698313	-12.2950141833091	74.7165752360359	0.94603208368323	-75.7214235786015
ENSG00000244617	0.16606592092057	77.5632101764175	-8.86747266232175	77.3971442554969	0.945593038600102	-77.9034659711827
ENSG00000196735	0.0148708337954728	74.0896644115871	-12.2825710433217	74.0747935777917	0.945558409692137	-75.0861944369715
ENSG00000271581	5.76724777979284	179.030175598516	-4.95617595789616	173.262927818723	0.945439682007685	-173.333798886547
ENSG00000203785	0.0148708337954728	73.3271385558988	-12.267645986479	73.3122677221034	0.944993216444279	-74.3315796724846
ENSG00000120708	7.73815838840698	212.259786375503	-4.77769700260927	204.521627987096	0.944768128542506	-204.577424715292
ENSG00000090382	0.070599214608438	73.9582545824738	-10.0328433280418	73.8876553678654	0.944381026821326	-74.5656996279488
ENSG00000234745	88.9915150961217	1728.51356942148	-4.27972033031809	1639.52205432536	0.944127493745153	-1639.52764009191
ENSG00000231560	0.33213184184114	79.0001284706455	-7.89395514697386	78.6679966288043	0.944049578702232	-79.0630648372045
ENSG00000132470	0.475966003908617	81.645870993728	-7.42237758517923	81.1699049898194	0.944042158221954	-81.5085588455181
ENSG00000159516	0.0148708337954728	71.0286597463683	-12.2217000073582	71.0137889125728	0.943104704213472	-72.0578112822566
ENSG00000121742	0.0235496252783939	67.7042103215162	-11.489325734265	67.6806606962378	0.939967077802499	-68.6489361760785
ENSG00000130600	0.128814344591773	69.513652130683	-9.07585927449387	69.3848377860913	0.939618315229423	-69.9759025391785
ENSG00000145358	122.785671742565	3.38147564328021	5.18234544546432	119.404196099284	0.939158245452173	119.51660449675
ENSG00000143520	0.168503008864196	69.4471863886395	-8.68699808219839	69.2786833797753	0.938858952747618	-69.8211995493867
ENSG00000159166	0.281128653235195	71.2974819828478	-7.98647681181776	71.0163533296126	0.938580684737185	-71.4640206824531
ENSG00000122133	21.9788477314082	423.017135540223	-4.2665284468006	401.038287808815	0.938382805263099	-401.060982337615
ENSG00000118898	1.00077308914324	82.0288633447981	-6.35694483142244	81.0280902556548	0.937486163896148	-81.2770703093332
ENSG00000152661	1.35797106759504	87.2334555061922	-6.0053568915661	85.8754844385971	0.937217789859419	-86.085208595663
ENSG00000133710	0.208092350683132	68.4638122464785	-8.36197388376856	68.2557198957953	0.937195528418584	-68.7660229017652
ENSG00000143320	0.349290779900008	69.280586400837	-7.63187877012307	68.931295620937	0.935579100464646	-69.3524987981173
ENSG00000179344	0.0297416675909456	62.2433040971821	-11.0312173900436	62.2135624295912	0.934243414014566	-63.1839782483427
ENSG00000110799	0.815309787127147	75.3510693045757	-6.53013584148652	74.5357595174485	0.934234756787575	-74.8212678384374
ENSG00000130203	142.644620750167	2287.5685268388	-4.0033177138892	2144.92390608863	0.933905782161907	-2144.92764201109
ENSG00000151012	287.994884101112	15.2943016550666	4.23497704468661	272.700582446045	0.932858257695966	272.733464571147
ENSG00000203782	0.0210628761080245	60.4114781316343	-11.485904523214	60.3904152555263	0.932463735494507	-61.4729880309335
ENSG00000124107	0.0148708337954728	60.253863866188	-11.9843525034901	60.2389930323925	0.932432816826681	-61.4195488951567
ENSG00000173801	18.3245955158614	325.408811109665	-4.15040005666572	307.084215593804	0.931645009170477	-307.112261701633
ENSG00000196696	1.36060680044564	79.647495369745	-5.87130688475574	78.2868885692994	0.930821335859595	-78.5067459929201
ENSG00000167656	0.0148708337954728	58.4942212380062	-11.9415928492599	58.4793504042107	0.930350135361928	-59.6861463279039
ENSG00000204248	1.26103751117738	77.4733911269826	-5.94101779375875	76.2123536158052	0.930149782394416	-76.4435643863255
ENSG00000166741	0.344317281559269	63.6641598795133	-7.530599024216	63.319842597954	0.929736708992262	-63.7660755283967
ENSG00000176046	1.96812220425012	85.4806259055997	-5.44070576362443	83.5125037013496	0.928431941210008	-83.6895426781284
ENSG00000171403	0.0148708337954728	56.8494476263495	-11.9004450756154	56.834576792554	0.928379997848061	-58.0671138613455
ENSG00000270641	1.01619019643289	71.6520807829448	-6.13976624488193	70.6358905865119	0.927916217830672	-70.902226823221
ENSG00000132561	1.55417594592051	78.7295614223867	-5.6626836980081	77.1753854764662	0.927470989013979	-77.3828541093235
ENSG00000149591	0.62447569695637	65.6538580191221	-6.71609055368793	65.0293823221657	0.92730031796758	-65.375273900212
ENSG00000111348	0.889812939784742	69.289977039024	-6.28300078939956	68.4001640992392	0.927248374605632	-68.6881252308028
ENSG00000198618	0.716137787672832	66.011413545028	-6.52633448724898	65.2952757573552	0.926260213981916	-65.6206223535598
ENSG00000223756	0.247880337409042	59.2112925429921	-7.90008469976176	58.963412205583	0.926244136274647	-59.4902959917742
ENSG00000105427	0.575038680909444	63.679549809799	-6.79102732184429	63.1045111288895	0.925798907457954	-63.4688693526376
ENSG00000123243	0.976104242346516	68.8340773781358	-6.13994393253331	67.8579731357892	0.925534243661364	-68.135184960431
ENSG00000139219	0.215602259420984	57.6024542865679	-8.06161417512351	57.3868520271469	0.924915870304846	-57.9503270801314
ENSG00000196754	6.52153842154223	139.164716384587	-4.41543733427469	132.643177963045	0.924359334283979	-132.716648341453
ENSG00000249731	1.53114960743952	75.060155848238	-5.61536012626174	73.5290062407985	0.924193610224432	-73.7431151234269
ENSG00000160255	0.157287806984162	55.9616740891254	-8.47488847426071	55.8043862821412	0.92398088978979	-56.4442491577095
ENSG00000167754	0.0148708337954728	53.3442129363743	-11.8086305125904	53.3293421025788	0.923640784443705	-54.6210809457005
ENSG00000197635	132.611685801943	6.11042860219976	4.43979052359361	126.501257199743	0.923437957982767	126.579144463095
ENSG00000104332	7.73850970482737	151.780980146749	-4.29379144955123	144.042470441921	0.922771351504441	-144.106453484999
ENSG00000130208	7.21921870359449	145.377864861059	-4.33182110134992	138.158646157464	0.922766404517588	-138.22653935521
ENSG00000231389	19.7853215669027	302.99977183803	-3.93681428888448	283.214450271128	0.92268972622138	-283.241810736202
ENSG00000132182	1.39522264392384	70.7944554939216	-5.66506911030173	69.3992328499977	0.921570470446082	-69.6300691382157
ENSG00000137975	0.0582151299833346	52.0736731693325	-9.80494430459517	52.0154580393492	0.920623122463896	-52.9315105382372
ENSG00000189058	151.772695655945	1968.94299405567	-3.6974371679	1817.17029839972	0.92042895322995	-1817.174060025
ENSG00000138755	0.0148708337954728	50.3527005156233	-11.7253678991901	50.3378296818278	0.919031429444218	-51.6854075097417
ENSG00000178878	440.660027433522	32.3467323127608	3.76797415198516	408.313295120761	0.91898319632241	408.330680455907
ENSG00000188505	0.418919756670351	55.975819073306	-7.06198599869117	55.5568993166357	0.918739557219942	-56.0039347539484
ENSG00000134757	0.118966670363782	51.6140213755056	-8.76106178319877	51.4950547051418	0.918443974755526	-52.2350156758336
ENSG00000095713	9.07667872584658	158.843586686362	-4.12929853885633	149.766907960515	0.918234964561023	-149.823822626699
ENSG00000167880	0.0210628761080245	49.5984000386704	-11.201375419174	49.5773371625624	0.917674718300017	-50.8269925473824
ENSG00000241794	0.0148708337954728	49.3423221869422	-11.6961243587522	49.3274513531467	0.917418711730419	-50.6951356839337
ENSG00000113721	0.758164217435394	59.3160930335836	-6.28976939665329	58.5579288161482	0.917154047933829	-58.8947555076015
ENSG00000184363	0.433641606785593	54.9718876749439	-6.98604702440849	54.5382460681583	0.917010585315117	-54.9838625163623
ENSG00000238103	0.0829832992335414	50.0329127428764	-9.23584071141273	49.9499294436429	0.916731080557971	-50.7966160789426
ENSG00000102313	0.0470992505567878	49.2079428552205	-10.0289713864682	49.1608436046637	0.91631553366239	-50.1733874777536
ENSG00000069431	2.0269102822576	73.288238826011	-5.17622755876289	71.2613285437534	0.915418892295439	-71.4490747145186
ENSG00000204291	4.67023639140635	103.435292362235	-4.46908913425148	98.7650559708287	0.915269245943162	-98.866116736781
ENSG00000107165	14237.6601188388	1204.12663018072	3.56365304272698	13033.5334886581	0.914480201540244	13033.5339758484
ENSG00000184330	0.0334469607331279	47.8555577242786	-10.4825956454217	47.8221107635455	0.914333028681393	-48.9575233171188
ENSG00000042493	32.6085638827934	419.799615856939	-3.68637803676052	387.191051974146	0.914298399773428	-387.208600255567
ENSG00000259380	5.32012954139378	109.352292811327	-4.36137828499381	104.032163269933	0.914025078749847	-104.123544960623
ENSG00000227063	0.0148708337954728	46.7053879524117	-11.6168877336922	46.6905171186162	0.912821724198063	-48.1139945277983
ENSG00000125730	2.51446579116342	76.7374147403469	-4.93160633074509	74.2229489491835	0.912726494701159	-74.3866042491156
ENSG00000057149	0.0148708337954728	46.5409523599378	-11.6117994769537	46.5260815261423	0.912496459812534	-47.9532079142806
ENSG00000162645	3.16390830227697	83.265912874648	-4.71794631796667	80.102004572371	0.912078439423528	-80.2408259801167
ENSG00000214199	0.116430259966669	47.1548458288962	-8.66179616543618	47.0384155689295	0.910923317993552	-47.8292719163367
ENSG00000079482	24.8608631631853	317.170201207894	-3.67330894084817	292.309338044709	0.910810774042665	-292.332417474886
ENSG00000167767	0.314575613968323	49.4277022477619	-7.29576919428085	49.1131266337936	0.910345757278564	-49.652063963981
ENSG00000225210	0.0148708337954728	45.1434937420528	-11.5678168200768	45.1286229082573	0.909780564030706	-46.587627022403
ENSG00000164932	2.3789361174617	71.6967979885446	-4.91352025283263	69.3178618710829	0.908343464350158	-69.4917884044837
ENSG00000184258	46.3637375150185	0.162201206343033	8.15906851124168	46.2015363086755	0.908192581251167	46.9164401489819
ENSG00000012171	8.33722400799866	132.606292995673	-3.99143833301748	124.269068987675	0.907345409752737	-124.333153611696
ENSG00000196549	634.310766327829	56.3053628865274	3.49384558407199	578.005403441301	0.906916258643314	578.015962897485
ENSG00000089356	14.6846752362823	196.013979444234	-3.73857328427611	181.329304207952	0.906790110478584	-181.36784029905
ENSG00000234072	9.12686434812784	139.111546412586	-3.92997907105246	129.984682064458	0.906521736441855	-130.044078323071
ENSG00000169035	0.0148708337954728	43.3769847284329	-11.5102285144693	43.3621138946374	0.90626325637883	-44.8637747171012
ENSG00000116132	0.213065849023871	46.0060091884297	-7.75437913323001	45.7929433394059	0.906195235309613	-46.4448496114253
ENSG00000161570	0.0953673838586448	44.3938142591778	-8.86264701176748	44.2984468753192	0.906039405223771	-45.1763091411933
ENSG00000134755	0.0148708337954728	43.2416950903388	-11.5057218226313	43.2268242565433	0.905962726927563	-44.7318674991986
ENSG00000171346	0.380201330236023	47.3398363644487	-6.960147329366	46.9596350342127	0.90497209281042	-47.4726339420191
ENSG00000206075	0.0582151299833346	43.1740386894356	-9.53455418470009	43.1158235594523	0.904520680260162	-44.1574678249422
ENSG00000159403	7.8396148042915	123.303780905159	-3.97529045808138	115.464166100868	0.904445238710667	-115.532578035786
ENSG00000250722	0.120135553108852	43.4595017341672	-8.49886465607832	43.3393661810584	0.903396477498012	-44.1648204051392
ENSG00000100985	0.0334469607331279	42.2563252440706	-10.303076474003	42.2228782833374	0.903292590774117	-43.4617629113072
ENSG00000132746	0.163529510523457	43.909656045254	-8.06884341545261	43.7461265347305	0.903234463678604	-44.4840400689477
ENSG00000140519	0.144903722359058	43.3831564286119	-8.22589655673636	43.2382527062528	0.902543122266017	-44.0137691098127
ENSG00000064205	0.042125752216049	41.9843234477059	-9.96093257638781	41.9421976954899	0.902498599384348	-43.1087940601323
ENSG00000165105	2.651187334307	69.687469907049	-4.71618875640691	67.036282572742	0.902096656702611	-67.2019762920599
ENSG00000084636	5.57895010001918	98.5618858859373	-4.1429643082518	92.9829357859182	0.902044713340663	-93.0751873520952
ENSG00000142949	6.51118675938043	107.129028973203	-4.04028513316964	100.617842213822	0.901652664632631	-100.698927877723
ENSG00000182993	1.20916340718683	54.4908319069831	-5.49393238689771	53.2816684997963	0.901326163500389	-53.5641623774141
ENSG00000021300	4.86231570007891	90.4649771219147	-4.21764389835099	85.6026614218357	0.90078075819994	-85.7065001184551
ENSG00000146674	17.7022277174274	211.981823620315	-3.58193773499713	194.279595902888	0.90072386785114	-194.312613234774
ENSG00000137642	0.0594833351818912	41.2305370551364	-9.43701199768417	41.1710537199545	0.900338002876673	-42.2387601600215
ENSG00000257900	0.0458310453582312	40.9073207114037	-9.80181814097356	40.8614896660454	0.900028816198414	-42.0206732049483
ENSG00000071242	450.737238567087	42.5695016010177	3.40439454172271	408.167736966069	0.899894010806693	408.181934193808
ENSG00000130592	0.0148708337954728	40.3995959472824	-11.4076396083464	40.3847251134869	0.899822279497337	-41.9649885490966
ENSG00000242299	0.327059021046914	43.9700341080231	-7.07082583358107	43.6429750869761	0.899203906140818	-44.2120555099088
ENSG00000092295	0.0718674198069945	40.7213037295306	-9.14623014483441	40.6494363097236	0.898876168261864	-41.6656956999467
ENSG00000143226	3.2167756308024	72.8936931040317	-4.50210677829377	69.6769174732293	0.898534826169066	-69.8222156194886
ENSG00000073756	82.2845264045008	4.2412949824208	4.27804442642279	78.04323142208	0.898268925625763	78.1603968446603
ENSG00000129451	0.0210628761080245	39.7442250850194	-10.8818270859026	39.7231622089114	0.898069809404964	-41.1866941693913
ENSG00000166535	0.0148708337954728	39.64612361609	-11.3804785581675	39.6312527822946	0.898035180496999	-41.2328932929408
ENSG00000091651	21.7889075433189	242.376730969443	-3.47558543234773	220.587823426124	0.897547902292063	-220.615202418085
ENSG00000223865	17.4553258532205	202.497547560073	-3.53616524142542	185.042221706852	0.897389598712794	-185.076006761608
ENSG00000081479	0.104046175341566	40.4233015126692	-8.60181941259007	40.3192553373276	0.897169457797873	-41.2266133482176
ENSG00000105855	158.444097406552	12.7062974821023	3.6403583089226	145.73779992445	0.897018574698883	145.783258762576
ENSG00000125398	0.161092422579831	40.9808608459216	-7.99091784520721	40.8197684233417	0.896818221731371	-41.5945701040905
ENSG00000011600	0.0148708337954728	38.6270098528226	-11.3429087460102	38.6121390190271	0.895488719014857	-40.2437430968466
ENSG00000185633	0.185860591830038	40.6573039973954	-7.77314983552669	40.4714434055654	0.895367517836979	-41.2111585580342
ENSG00000129009	0.0334469607331279	38.51488938994	-10.1693254450937	38.4814424292068	0.894603208368323	-39.8024696650923
ENSG00000164125	1.53671904050118	53.773736693763	-5.12897640158541	52.2370176532619	0.893841372393092	-52.4882121264881
ENSG00000224729	0.12891366704526	39.3377822753841	-8.25336659359108	39.2088686083388	0.893678121826972	-40.0681099838036
ENSG00000259752	0.136324253329625	39.0148632895521	-8.16083778089409	38.8785390362225	0.892688724456543	-39.7258111418401
ENSG00000153902	0.964216769988849	47.4819219123491	-5.62187699969685	46.5177051423602	0.892456216074492	-46.8561884142456
ENSG00000171819	0.0594833351818912	37.855598796715	-9.31380543309604	37.7961154615331	0.892009750511086	-38.9267686255501
ENSG00000106278	8.67109030494264	116.209071090863	-3.74436546767021	107.53798078592	0.8918403162114	-107.603148579716
ENSG00000170458	2.38898243659666	60.409808756103	-4.66031466684219	58.0208263195064	0.891314698858359	-58.2076869459035
ENSG00000107562	0.107751468483748	38.1517793670539	-8.46789900337061	38.0440278985701	0.89131098861822	-38.9750352440953
ENSG00000145423	0.0148708337954728	36.4411351683281	-11.2588666451326	36.4262643345327	0.889745267279516	-38.1265630696254
ENSG00000162654	0.991422027182682	46.551089882755	-5.5531718225928	45.5596678555723	0.889676009463586	-45.8968523147427
ENSG00000196562	4.79492516634522	80.7021069377329	-4.07302613467559	75.9071817713876	0.889606751647656	-76.0163784086576
ENSG00000164929	3.70766212973323	71.1780624935639	-4.26285097665871	67.4704003638307	0.889432370361118	-67.604931948082
ENSG00000243716	2.9020013719271	63.949489631976	-4.4618127387392	61.0474882600489	0.88938042699917	-61.2103226243449
ENSG00000101825	0.0148708337954728	35.9181898668627	-11.2380133901246	35.9033190330672	0.88834155976022	-37.62102155108
ENSG00000213553	0.257728011637033	38.536220791686	-7.22422193704755	38.2784927800489	0.888011348387839	-38.9542345850612
ENSG00000167755	0.0458310453582312	35.9461656713313	-9.61529698076007	35.900334625973	0.88736824009706	-37.1656825887142
ENSG00000184557	1.85587086299629	53.4494172035316	-4.84800598524898	51.5935463405353	0.887300219027843	-51.8208180756149
ENSG00000197977	1.45246753606908	49.7100729453307	-5.09696039671935	48.2576054092616	0.887127074488018	-48.5260289444924
ENSG00000257764	0.0235496252783939	35.2363668977402	-10.5471453613377	35.2128172724618	0.886178489759119	-36.7584653588391
ENSG00000204622	0.0892250027728367	35.7996366735588	-8.64828118936923	35.710411670786	0.88551930376107	-36.7427036189146
ENSG00000137573	0.0594833351818912	35.2811675684004	-9.21219704942354	35.2216842332185	0.88506294422396	-36.4064776475555
ENSG00000133048	0.0148708337954728	34.5640822375917	-11.1825723632841	34.5492114037963	0.88460287444671	-36.3138807246525
ENSG00000198744	0.34197951606913	38.1904843411678	-6.80315949349135	37.8485048250987	0.884584323246015	-38.4550685422533
ENSG00000110492	6.36227977651873	89.4131821280074	-3.81287182286625	83.0509023514887	0.884265242594051	-83.1383808654831
ENSG00000106565	0.0297416675909456	34.2636423750912	-10.1699772686434	34.2339007075003	0.883153407299032	-35.7125803505671
ENSG00000122176	0.247880337409042	36.6664593957153	-7.20867331515066	36.4185790583062	0.883049520575137	-37.1251649368817
ENSG00000185885	5.51310275214773	81.6084724257419	-3.88778254217439	76.0953696735941	0.882975315772355	-76.1946201437883
ENSG00000134827	1.01569358416545	43.8581140967655	-5.43230663867565	42.8424205126	0.882680970054652	-43.1854483685772
ENSG00000165092	1.5162291124173	48.0831726063205	-4.98697241454807	46.5669434939032	0.88207743765869	-46.8332159927955
ENSG00000105664	0.0148708337954728	33.3729174143646	-11.1319765547162	33.3580465805691	0.88099404753807	-35.1664637643049
ENSG00000163520	1.01355446358229	43.0936458030916	-5.40997963876197	42.0800913395094	0.880861715639775	-42.4264300505389
ENSG00000105357	5.73283058122162	81.6898306227126	-3.83283694208451	75.957000041491	0.880512953066699	-76.0536422160548
ENSG00000261602	114.376421986974	9.9674489478561	3.52042155869456	104.408973039118	0.880341045273587	104.468306289679
ENSG00000227766	54.0243449767706	455.511522197599	-3.07580596735415	401.487177220829	0.880010833901206	-401.498958971375
ENSG00000127824	4.29234983996369	70.0332268919465	-4.02819999330406	65.7408770519828	0.879920551391155	-65.8641731956758
ENSG00000046774	0.0148708337954728	32.8261463897025	-11.1081441396077	32.811275555907	0.879213132271298	-34.6405928042804
ENSG00000120885	0.584588387776972	38.4335885993478	-6.03880270713724	37.8490002115709	0.878783981161874	-38.3277178442863
ENSG00000198865	0.213065849023871	34.2183370764374	-7.32732646882525	34.0052712274135	0.876943702052876	-34.7857468574516
ENSG00000232233	0.230423431989713	34.3685990805825	-7.22065980276673	34.1381756485928	0.87687197074352	-34.8934516005721
ENSG00000142156	77.4677077637854	624.308297991632	-3.01059168480783	546.840590227846	0.876629568387765	-546.848877463447
ENSG00000181019	994.184802321214	126.362726847147	2.97594307438408	867.822075474067	0.875903598067212	867.827178024115
ENSG00000203786	0.70218753048871	38.4264894623511	-5.77410099463858	37.7243019318624	0.875699534859561	-38.1636371241343
ENSG00000091513	0.631985605694222	37.6266705960296	-5.89572012815571	36.9946849903354	0.875256779536294	-37.461530045684
ENSG00000142173	74.7274793202798	594.720904925525	-2.99250202473712	519.993425605245	0.874958723578452	-520.00203628548
ENSG00000150477	6.95602058134928	87.0331886802924	-3.64523154761172	80.0771680989431	0.874891939255948	-80.1600933369098
ENSG00000099953	2.89011389956943	56.1703568092332	-4.28061071167233	53.2802429096638	0.874616144738941	-53.4519215050092
ENSG00000176887	36.0454646324837	0.497442298074683	6.17914474893779	35.548022334409	0.874165968935396	36.0810715156294
ENSG00000136379	178.858110467456	19.9049704370989	3.16761490615427	158.953140030357	0.873203779992654	158.98469897982
ENSG00000143127	0.277423360093013	33.5139146599584	-6.9165271299062	33.2364912998654	0.872568092182153	-33.9485301812134
ENSG00000178934	0.0210628761080245	30.9164432639147	-10.5194561928481	30.8953803878067	0.872530989780762	-32.6371488935618
ENSG00000169436	1.00838232033457	39.8843969963074	-5.30570983197986	38.8760146759728	0.872095654937773	-39.2363998591566
ENSG00000149418	0.274986272149387	33.2149518199945	-6.91632941320215	32.9399655478451	0.871626927933532	-33.6582373698497
ENSG00000187244	2.27732703006376	49.9731507335153	-4.45573979452682	47.6958237034515	0.871542829157046	-47.9034989939906
ENSG00000104044	550.314454718281	71.0817278026523	2.95270556852789	479.232726915629	0.871518094222785	479.24182310934
ENSG00000182578	0.0842515044320979	31.2185132213355	-8.53348366747781	31.1342617169034	0.871159437676005	-32.2825432108399
ENSG00000135318	238.698220772195	28.8888654044167	3.04660236377513	209.809355367778	0.870569509493886	209.831473773135
ENSG00000218426	0.0470992505567878	30.4948912151816	-9.33864775017134	30.4477919646249	0.870000606005889	-31.8477373972289
ENSG00000255282	69.6332174099527	5.02103080630568	3.79372020308071	64.6121866036471	0.869504670573962	64.7234653791326
ENSG00000236824	1.22915672300327	40.8086690117009	-5.05313487473581	39.5795122886976	0.869131173066625	-39.9007764971239
ENSG00000203747	0.0148708337954728	29.8975452953524	-10.9733257826912	29.8826744615569	0.869043364049999	-31.8337574236605
ENSG00000242396	59.3227853449723	3.69969624252765	4.0031076067105	55.6230891024447	0.867964920916231	55.7669517887557
ENSG00000185567	16.2896401148714	146.188563425566	-3.16580381523856	129.898923310695	0.86791545104771	-129.937494939199
ENSG00000179388	179.370938133546	21.4045600135498	3.06695607693984	157.966378119996	0.866562450143648	157.996148168009
ENSG00000163202	0.0148708337954728	29.2242622314782	-10.940465348555	29.2093913976827	0.866545135689666	-31.1910616662203
ENSG00000125851	0.042125752216049	29.4509770800421	-9.44939733514444	29.408851327826	0.866259447198954	-30.889668926999
ENSG00000164692	149.36035375457	1080.10007454352	-2.85429583388283	930.739720788953	0.866056620738016	-930.744097407556
ENSG00000057019	793.193819839556	108.958280452033	2.86389759642113	684.235539387523	0.865953970760834	684.241532845221
ENSG00000134986	0.463482596830026	33.1306350650414	-6.15950687923731	32.6671524682113	0.865539660611967	-33.2427792968148
ENSG00000184292	2.02114220428896	45.573635001561	-4.49495670995454	43.552492797272	0.864730828261641	-43.7838356551912
ENSG00000138678	74.3416066554357	6.08325284847002	3.61125499203423	68.2583538069656	0.864664043939137	68.353815014631
ENSG00000137558	3.21344464077739	54.1814140272568	-4.07560552165568	50.9679693864794	0.864584892149503	-51.1306607012784
ENSG00000139239	1.4248649890613	40.4395592897432	-4.82687014437061	39.0146943006819	0.863328357489058	-39.3121488444256
ENSG00000132274	1.41755372523042	40.306814741842	-4.82954845888243	38.8892610166116	0.863029064784503	-39.1879976617183
ENSG00000125810	0.195708266058028	30.0633168607241	-7.26315568732198	29.8676085946661	0.86282005459	-30.7380460293502
ENSG00000181458	7.74616490941227	84.1411089628165	-3.44125671207708	76.3949440534042	0.862206628220334	-76.4724115265183
ENSG00000142552	5.40975183398057	68.2888614304819	-3.65801596153981	62.8791095965013	0.861810869272162	-62.9854229518521
ENSG00000146072	7.91949612077016	84.7251080493661	-3.41930902493911	76.805611928596	0.861473237419503	-76.8816863624499
ENSG00000170522	134.115637527855	15.5223884673185	3.11105499078662	118.593249060537	0.861444792245103	118.634048172901
ENSG00000226564	0.0842515044320979	28.5650758252816	-8.4053341962623	28.4808243208495	0.861092319431888	-29.695235256619
ENSG00000107796	9.42870456105067	94.1105346365509	-3.31922475250934	84.6818300755002	0.860800447207611	-84.7468559764524
ENSG00000183760	53.7679138133	3.35735347563318	4.0013491534938	50.4105603376668	0.860736136378534	50.5691149675937
ENSG00000141639	0.0668939214662557	28.2708314479671	-8.72322347661452	28.2039375265008	0.860654511095473	-29.5221394858455
ENSG00000263563	0.89215070527488	35.1836594015979	-5.3014742970993	34.291508696323	0.859980484136868	-34.6988933309523
ENSG00000174059	0.153681836295467	28.9325089012389	-7.55660096017716	28.7788270649434	0.85990380584066	-29.7543795987292
ENSG00000143248	0.126377256648147	28.6188969152213	-7.82308740201475	28.4925196585732	0.859649036017775	-29.5469858529384
ENSG00000109846	37.3140506501261	274.728875491761	-2.88021766700862	237.414824841634	0.859485785451654	-237.432294998792
ENSG00000010282	0.0235496252783939	27.5090833539637	-10.1899882483843	27.4855337286853	0.859420237875863	-29.3136559448477
ENSG00000204252	0.195708266058028	29.1463134012627	-7.21846491227601	28.9506051352047	0.85925204032289	-29.8369531518266
ENSG00000151952	47.5004301920111	2.54583787544006	4.22172812612176	44.954592316571	0.859093736743621	45.1523903987374
ENSG00000181617	0.0829832992335414	28.0261603374043	-8.39973737256967	27.9431770381707	0.858937906657779	-29.1783606618791
ENSG00000172061	0.0210628761080245	27.3185305869376	-10.3409617225634	27.2974677108295	0.858723949476423	-29.1905332731573
ENSG00000164106	0.042125752216049	27.4637195671619	-9.34860886781939	27.4215938149458	0.858414762798164	-28.9713702664432
ENSG00000184916	0.309800760534559	29.7626077402359	-6.58601644199061	29.4528069797014	0.857566354553021	-30.1801830935088
ENSG00000177575	0.0210628761080245	27.0548519937999	-10.3269691856757	27.0337891176918	0.85755769732603	-28.939109292128
ENSG00000069535	0.312237848478185	29.7415014676227	-6.57368824508985	29.4292636191445	0.857368475078935	-30.1545176434434
ENSG00000224838	0.562555273830853	31.6570033899409	-5.81438603291005	31.09444811611	0.856844094472608	-31.6333967285392
ENSG00000167972	0.795316471310704	33.4860679331342	-5.39588811878677	32.6907514618235	0.856746391482278	-33.1330777279923
ENSG00000145040	168.904966608319	21.6475088456165	2.96393883385058	147.257457762702	0.856736497508574	147.287283226166
ENSG00000114631	5.21220241469984	63.8868311435202	-3.61555356531845	58.6746287288203	0.855776782059257	-58.7859190967411
ENSG00000256618	0.0148708337954728	26.4833213340074	-10.7983828094567	26.4684505002119	0.855491093568546	-28.5864293534841
ENSG00000245532	84.810713964571	569.369497788749	-2.74704677308522	484.558783824178	0.855181906890287	-484.56657050104
ENSG00000229502	46.4064592019555	2.61944843760162	4.14699065579298	43.7870107643539	0.854846748531054	43.9829494597267
ENSG00000167642	0.0148708337954728	26.3119915834015	-10.7890191960756	26.297120749606	0.854758939514428	-28.424311687931
ENSG00000163873	0.0235496252783939	26.2478340219976	-10.1222785569284	26.2242843967192	0.854031732447163	-28.110026953101
ENSG00000127951	0.0409072082442361	26.3238866689304	-9.32980171814967	26.2829794606862	0.853622369285148	-27.8897868301434
ENSG00000074181	10.5142791159534	95.8233915565446	-3.18802793802423	85.3091124405912	0.853497457867131	-85.3686604529734
ENSG00000073282	0.0148708337954728	25.9933212173829	-10.7714397258231	25.9784503835874	0.853347811514854	-28.1230118959466
ENSG00000115884	20.2092607953074	154.88749744644	-2.93813223657486	134.678236651132	0.853318129593741	-134.710281895993
ENSG00000213442	2.73379633042337	46.6958972504457	-4.09431812847708	43.9621009200224	0.853109119399238	-44.1523471430388
ENSG00000085831	0.946859187023007	33.6472993061331	-5.15119701160939	32.7004401191101	0.85272696466491	-33.1036797748516
ENSG00000180353	0.0210628761080245	25.8772314153947	-10.2627651095182	25.8561685392867	0.852534032177676	-27.8184435083119
ENSG00000162576	0.906971877843609	33.1702144780246	-5.19268671205946	32.263242600181	0.851937920261992	-32.6784457765013
ENSG00000204525	179.818839639031	1162.4906663829	-2.69260304769697	982.671826743869	0.851730146814202	-982.675515715796
ENSG00000104419	64.8905267590802	429.753009631491	-2.72742796068535	364.862482872411	0.85122802764871	-364.872676794387
ENSG00000137857	0.475866681455129	29.4946399314143	-5.95375154122419	29.0187732499592	0.850854530141372	-29.6232401729989
ENSG00000043462	0.599608205252676	30.4473287870602	-5.66615172678829	29.8477205818075	0.850748169924051	-30.380778451525
ENSG00000163814	167.493102046207	22.682552331753	2.88444678919003	144.810549714454	0.85025470798555	144.839274169274
ENSG00000124785	0.136324253329625	26.3709344837448	-7.59576263180499	26.2346102304151	0.84972538039237	-27.3120922651585
ENSG00000129244	1.12287210462505	34.1591300275763	-4.92700571361148	33.0362579229512	0.849525027424858	-33.4016425173032
ENSG00000122861	0.344416604012756	28.1166876118951	-6.35112813685371	27.7722710078824	0.849521317184719	-28.4892236739789
ENSG00000103888	145.913250575441	19.4235243339183	2.90923400041086	126.489726241523	0.848961070923714	126.523177667669
ENSG00000034971	0.0148708337954728	24.9219371062445	-10.7107149532848	24.907066272449	0.848452768024656	-27.1123839805851
ENSG00000111335	7.56741693650613	74.9753588055357	-3.30854368177904	67.4079418690296	0.848319199379648	-67.4890886611511
ENSG00000215030	1.30609696360449	35.1745971733018	-4.75119999100657	33.8685002096973	0.848147291586536	-34.2001346168229
ENSG00000267696	0.260165099580658	27.0840418795886	-6.70187180341751	26.823876780008	0.848060719316623	-27.6484258354521
ENSG00000197249	0.364310597375711	27.8753309768412	-6.25767616267398	27.5110203794655	0.847807186240451	-28.2137334161267
ENSG00000155066	0.0545098368411523	25.0762546881163	-8.84558957039554	25.0217448512752	0.847385455611305	-26.539257153323
ENSG00000158869	1.09477294534984	33.3884970668084	-4.93064756143567	32.2937241214585	0.847156657469394	-32.6679644760423
ENSG00000183531	400.46302419171	61.9851842480108	2.69167371333252	338.477839943699	0.846891993672804	338.488542258569
ENSG00000160678	108.336761223761	681.568261378229	-2.6533352885304	573.231500154468	0.846661958784179	-573.23764091125
ENSG00000185477	62.4637740068882	5.65077562592618	3.46649892769937	56.812998380962	0.846371323306615	56.9186559912559
ENSG00000238261	0.156118924239092	25.8021858753362	-7.36870405410743	25.6460669510971	0.846328037171659	-26.6836757118875
ENSG00000163216	0.0829832992335414	25.0795343249666	-8.23947382845753	24.996551025733	0.846069557108635	-26.3195078250318
ENSG00000169245	0.312138526024698	27.0382869641576	-6.43667350660835	26.7261484381329	0.845940935450479	-27.4903214998986
ENSG00000117228	5.86502926489833	63.5331672108316	-3.43729972911174	57.6681379459333	0.84575418669681	-57.7704869598564
ENSG00000165379	29.7093656665631	0.674041831924078	5.46193586212872	29.035323834639	0.845052951310519	29.5445895815861
ENSG00000008517	0.25782733409052	26.2147010830458	-6.66782706311793	25.9568737489553	0.844220620772645	-26.7996121718739
ENSG00000105088	0.426231020501228	27.4483402245789	-6.00893950894366	27.0221092040777	0.843601010669414	-27.6821556216138
ENSG00000149090	44.6641308721084	2.91726767736985	3.93642701491013	41.7468631947385	0.84335489807352	41.9320407831998
ENSG00000128567	0.195708266058028	25.425496901019	-7.02142746748864	25.229788634961	0.842936877684513	-26.1885982489711
ENSG00000102879	2.67928649358222	43.0432699730739	-4.00586692222714	40.3639834794917	0.842912142750253	-40.562274740592
ENSG00000115902	1026.60812145642	171.052849699855	2.58537153443447	855.555271756562	0.842578221137733	855.559178068014
ENSG00000232098	11.7687999429278	96.0133325555215	-3.02826753736688	84.2445326125937	0.842565853670602	-84.2989423385147
ENSG00000156298	2.95183567778798	44.4827854441434	-3.91356281317142	41.5309497663554	0.841711261691894	-41.7149345245582
ENSG00000206337	0.470694538207416	27.3728783856259	-5.86181222601491	26.9021838474185	0.841620979181843	-27.533404045511
ENSG00000165973	0.0792780060913591	24.1124546897245	-8.24864213395213	24.0331766836332	0.841410732240626	-25.4093226702472
ENSG00000116133	891.407939476526	149.326624912577	2.57761438992161	742.081314563949	0.841385997306366	742.085791213456
ENSG00000206073	0.0148708337954728	23.4531462667409	-10.623080219209	23.4382754329454	0.841096598575515	-25.7332972744334
ENSG00000063438	88.8566659282616	10.7614973388411	3.04560118337396	78.0951685894205	0.84028405598505	78.154533096796
ENSG00000100167	10.2534647325919	85.8122678282042	-3.06507242095096	75.5588030956123	0.840182642754581	-75.620945472714
ENSG00000147408	3.41412640517615	46.5963864564579	-3.77062969936488	43.1822600512818	0.839565506144776	-43.3465711615839
ENSG00000088882	0.0768409181477333	23.730558986967	-8.27065561169434	23.6537180688192	0.839501195315698	-25.0579752319783
ENSG00000126562	0.512919612876952	27.2032751717163	-5.72890380900805	26.6903555588394	0.839319393548882	-27.2982676869822
ENSG00000249855	0.299853763853081	25.5076683975217	-6.41052813896159	25.2078146336687	0.839140065275492	-26.0101670434047
ENSG00000135048	302.19700854889	48.8529829672787	2.62897081824401	253.344025581611	0.838965683988953	253.357665732575
ENSG00000206072	0.0148708337954728	23.0549302263777	-10.5983740438473	23.0400593925822	0.838948369534971	-25.3607939384202
ENSG00000224631	1.90570516885717	36.8274403549471	-4.27238428535687	34.9217351860899	0.838347310632435	-35.1821098839901
ENSG00000196878	3.98145653244077	49.7132913328915	-3.64226340974508	45.7318348004507	0.838343600392296	-45.876647621221
ENSG00000132698	0.0148708337954728	22.949852206387	-10.5917836072033	22.9349813725915	0.838327522685027	-25.2626057749976
ENSG00000204435	3.14734529893903	44.539682076097	-3.8228838880217	41.392336777158	0.838123459477376	-41.5684975082689
ENSG00000126709	61.5039807739127	369.563552282168	-2.58707078452264	308.059571508256	0.837390068676545	-308.070434370282
ENSG00000182545	1.10307743371559	31.0935641826016	-4.81701002516508	29.990486748886	0.837126641626668	-30.374872526772
ENSG00000129946	0.537886427034133	26.9100684192824	-5.64470066425145	26.3721819922483	0.836922578419017	-26.9695129474239
ENSG00000198223	0.0545098368411523	22.9020248537139	-8.71474284066561	22.8475150168727	0.83617434665763	-24.4531324215357
ENSG00000197629	0.0297416675909456	22.6606159721454	-9.57348582202076	22.6308743045545	0.836055618973179	-24.5725070469616
ENSG00000144401	12.782950341231	97.6873929908543	-2.93395153492156	84.9044426496233	0.835835478058258	-84.9551202297569
ENSG00000112139	91.2955876494437	11.6618078539792	2.96875367841851	79.6337797954645	0.835452086577217	79.6890982689329
ENSG00000038427	6.61190194469698	63.546280534565	-3.26467044989315	56.9343785898681	0.835222051688592	-57.0279014041445
ENSG00000143153	8.17736942825424	71.761422837743	-3.13349977189587	63.5840534094888	0.834458978966649	-63.6612179336933
ENSG00000110446	3.20692795657441	43.6604515953225	-3.76706320349827	40.4535236387481	0.83407682423232	-40.6285409530037
ENSG00000230734	0.220575757761722	23.9059433469809	-6.75995128528226	23.6853675892192	0.834048379057921	-24.63115058652
ENSG00000130340	489.516177716239	84.03537425231	2.54228788354107	405.480803463929	0.833937071853747	405.488773217504
ENSG00000136689	0.107751468483748	22.9037666298779	-7.7317335343281	22.7960151613942	0.833580888800393	-24.0715186617788
ENSG00000137491	0.0582647912100783	22.3931321500979	-8.58621627663044	22.3348673588878	0.833157921424534	-23.9284226368598
ENSG00000103175	190.423820562622	30.3304524549559	2.65037503538401	160.093368107666	0.833096084088882	160.11530532677
ENSG00000112297	0.574740713548982	26.3721264503742	-5.51995884317812	25.7973857368252	0.832909335335214	-26.3813391715609
ENSG00000173530	49.2023433783506	4.21145662704465	3.54633581571319	44.9908867513059	0.832640961298485	45.1304374938538
ENSG00000149289	153.074403743388	23.6362050625842	2.69516273780508	129.438198680803	0.8323577463012	129.466254985283
ENSG00000158296	2.03969165669665	36.1599628939328	-4.147970217932	34.1202712372362	0.8323293011268	-34.3714789648542
ENSG00000198743	316.930309750863	54.0928861458965	2.55065485882393	262.837423604967	0.831360928450492	262.849799481577
ENSG00000000971	0.260165099580658	23.6527853257114	-6.50643883197073	23.3926202261307	0.830998561663573	-24.2806183471129
ENSG00000174807	1.56148720975139	32.6426555781277	-4.38576577235518	31.0811683683763	0.830245382915334	-31.3890740314734
ENSG00000187955	1.32803075509712	31.1298685939993	-4.55093902416243	29.8018378389022	0.830005454053005	-30.1473147158726
ENSG00000165891	78.0826263782079	9.75478018808345	3.00082031107744	68.3278461901244	0.829975772131892	68.3937094148335
ENSG00000116985	2.30607547311983	37.26006407942	-4.01411852008734	34.9539886063001	0.829721002309006	-35.1837244614988
ENSG00000165507	2.14811539565803	36.0871942472362	-4.07034357776314	33.9390788515782	0.82912365364661	-34.1822873742334
ENSG00000242574	0.505509026592587	25.0850532883369	-5.63294733884782	24.5795442617443	0.828846622382889	-25.21674229232
ENSG00000092929	1.33573930874195	30.8970028953544	-4.53175652405714	29.5612635866124	0.828724184458299	-29.9066066619152
ENSG00000198734	0.0210628761080245	21.2682339875014	-9.97978208050841	21.2471711113934	0.82865121640223	-23.4742056438821
ENSG00000118971	0.042125752216049	21.4486673479224	-8.99196984948452	21.4065415957063	0.828617824240978	-23.2184311455952
ENSG00000264044	138.999184386586	21.517285680265	2.69150841332814	117.481898706321	0.828364291164805	117.512725869079
ENSG00000168961	0.835104458036615	27.2617442065443	-5.0287773918598	26.4266397485077	0.827670476258792	-26.9008529688984
ENSG00000205403	0.0210628761080245	20.9819823328666	-9.96023282383713	20.9609194567586	0.826924717990831	-23.207033036943
ENSG00000082196	0.255290923693407	22.8856127436855	-6.48615486240617	22.6303218199921	0.826829488493927	-23.5414882829341
ENSG00000161970	11.2851253853743	84.4627982929889	-2.90389359717288	73.1776729076146	0.826567298190763	-73.2352675300469
ENSG00000154856	11.8979582282736	87.6826788421449	-2.88157785719772	75.7847206138713	0.826540089763076	-75.839484237893
ENSG00000157827	5.83772468525101	56.0144614924324	-3.26232126382338	50.1767368071814	0.82638673317066	-50.2826775007611
ENSG00000125347	7.10249047626736	62.3401058972082	-3.13376370865473	55.2376154209408	0.825699101998212	-55.3264370113732
ENSG00000025708	16.1546070534371	108.934448944951	-2.75344269380368	92.7798418915139	0.825696628504786	-92.8206900862215
ENSG00000124126	13.0416329796757	92.9589203518439	-2.83346878822111	79.9172873721682	0.825670656823812	-79.9675019385971
ENSG00000143341	43.4546694975611	249.707793311745	-2.52265773028256	206.253123814184	0.825477724336578	-206.268550402463
ENSG00000154864	0.0148708337954728	20.5618985660661	-10.4332722250217	20.5470277322707	0.824702284147504	-23.0441645097432
ENSG00000134824	327.947426503537	58.633833120209	2.48365927438314	269.313593383328	0.824579846222914	269.325045520151
ENSG00000050555	0.495661352364597	24.2176359311866	-5.61055945559047	23.721974578822	0.824333733627019	-24.3764323747958
ENSG00000108375	0.354264278240747	23.0751951068672	-6.02537303547765	22.7209308286265	0.823693098829667	-23.5062931560016
ENSG00000180139	4.13185335210478	45.9838393725046	-3.47626597135903	41.8519860203999	0.823513770556276	-41.9961088549329
ENSG00000250033	26.4053514820576	0.825570541437492	4.99929504258249	25.5797809406201	0.82342967177979	26.0637323477069
ENSG00000255433	22.0869201539492	0.226250240909378	6.60912912173126	21.8606699130399	0.823362887457286	22.8378956297335
ENSG00000076641	190.277196276795	32.4543599101885	2.55161846491427	157.822836366606	0.823302286868347	157.843461808182
ENSG00000132465	0.0148708337954728	20.3145179966263	-10.4158098783671	20.2996471628308	0.823216951345148	-22.8158885506945
ENSG00000087258	0.26767500831851	22.3561171753838	-6.38404338458003	22.0884421670652	0.823131615821948	-22.9925050245506
ENSG00000149573	0.042125752216049	20.4699967958766	-8.92459271327681	20.4278710436605	0.822703701459237	-22.2922917277318
ENSG00000223534	0.0458310453582312	20.444755299907	-8.80118988778423	20.3989242545488	0.8223870943007	-22.2165941175432
ENSG00000188293	0.0148708337954728	20.1805349662406	-10.4062631636599	20.1656641324451	0.822382147313848	-22.6923846903301
ENSG00000250619	39.9679804154035	3.07591796462065	3.69975574318263	36.8920624507829	0.822338861178892	37.0771151039516
ENSG00000165168	0.0148708337954728	20.1623932582948	-10.4049656399053	20.1475224244993	0.822269603362962	-22.6756691150076
ENSG00000084112	489.242993999585	90.7775498835591	2.43014373639476	398.465444116026	0.822254762402405	398.472854474632
ENSG00000135744	0.0470992505567878	20.3347348525625	-8.75402636022425	20.2876356020057	0.821624021578757	-22.0957266419385
ENSG00000079931	9.03197058983986	70.6239087725923	-2.96704397766454	61.5919381827524	0.821538686055557	-61.6633618859156
ENSG00000163347	2.68162425907235	37.3115596024872	-3.79844365473489	34.6299353434148	0.821213421670029	-34.8376318955133
ENSG00000066336	0.0594833351818912	20.2203219612043	-8.40910471323322	20.1608386260224	0.820136215282974	-21.8442774241364
ENSG00000167614	0.215502936967496	21.1866996803075	-6.61930753066282	20.97119674334	0.818393639164306	-21.9910510215716
ENSG00000134285	8.02214440609653	64.1672224012292	-2.99977669345267	56.1450779951326	0.818142579581559	-56.2251584550022
ENSG00000260735	4.73847485382788	47.7599022841954	-3.33330519804598	43.0214274303675	0.818017668163542	-43.1503666460634
ENSG00000148346	0.0210628761080245	19.4719978511236	-9.85248275068975	19.4509349750156	0.817475973103233	-21.8039053326445
ENSG00000234769	4.31741597657436	45.2521364307354	-3.38974589978447	40.9347204541611	0.817144524984139	-41.0748306865094
ENSG00000152137	5.76217495899862	52.4954520486288	-3.18750706874526	46.7332770896302	0.816967670204174	-46.8418550961579
ENSG00000124491	0.0458310453582312	19.5663660534086	-8.73783492975046	19.5205350080504	0.816730214835272	-21.3869363458184
ENSG00000135540	248.952211121635	45.9770371562605	2.43688342478481	202.975173965374	0.816584278723133	202.989801830289
ENSG00000111679	0.173476507204935	20.5499432070749	-6.88825029535228	20.3764666998699	0.816429685384004	-21.509262825637
ENSG00000088002	0.361972831885573	21.8919026006779	-5.91837211382373	21.5299297687923	0.81615141737357	-22.3285692404779
ENSG00000111252	336.738317154283	63.9499391293044	2.39661300250254	272.788378024979	0.816037636675971	272.798905678492
ENSG00000100129	5.11283177033855	48.9660877863743	-3.25958847221143	43.8532560160358	0.815941170432354	-43.9742308655439
ENSG00000147381	0.0148708337954728	19.1339000626858	-10.32942971245	19.1190292288903	0.815473680174826	-21.7309548073619
ENSG00000179776	0.0148708337954728	19.1304312365078	-10.3291681394305	19.1155604027123	0.815473680174826	-21.7277786246632
ENSG00000268332	45.5637381370612	4.5136228322875	3.33552833930813	41.0501153047737	0.814995059196881	41.1854065882266
ENSG00000198840	387.22393496085	1951.77977406325	-2.33355024202413	1564.5558391024	0.814824388150482	-1564.55757935787
ENSG00000124212	0.180887093489299	20.3520806636587	-6.81394300990142	20.1711935701694	0.814711844199596	-21.2910044241089
ENSG00000121716	3.17455055613286	38.5014848662393	-3.60028982774961	35.3269343101065	0.814381632827215	-35.5099193831016
ENSG00000101335	17.4410012929192	107.951414582301	-2.62982737524201	90.5104132893814	0.814308664771146	-90.5486107338936
ENSG00000218227	0.042125752216049	19.1439016440106	-8.82796672658354	19.1017758917945	0.814018029293583	-21.0430710388481
ENSG00000170296	1.83403639395715	31.0177057685892	-4.079997808415	29.1836693746321	0.814015555800157	-29.4674895483906
ENSG00000132530	3.01316016619257	37.6041235079638	-3.64154160303374	34.5909633417713	0.813990820865896	-34.7821156653587
ENSG00000131746	0.0148708337954728	18.8443758731859	-10.3074327579251	18.8295050393905	0.813566616743324	-21.4660995545903
ENSG00000229391	0.0148708337954728	18.7616949247877	-10.3010889105675	18.7468240909923	0.813032342163293	-21.3905550709192
ENSG00000066279	130.364253110984	22.3063586535188	2.54702139690778	108.057894457465	0.813017501202736	108.087908077532
ENSG00000104368	55.2287409061901	288.982880074014	-2.3874928844839	233.754139167824	0.813011317469171	-233.766331408874
ENSG00000230521	0.339542428125505	21.2252038537659	-5.96604273948395	20.8856614256404	0.812968031334215	-21.7210616489119
ENSG00000170801	0.706389435898329	23.7941596753585	-5.07399992679641	23.0877702394602	0.812923508452545	-23.6387522912533
ENSG00000110076	0.0210628761080245	18.7880608754514	-9.80089800994906	18.7669979993434	0.81286414461032	-21.1720999362081
ENSG00000156218	0.329595431444027	21.1140574724116	-6.00136379139747	20.7844620409675	0.812609374787434	-21.6335440852653
ENSG00000113504	251.795632155523	47.76646785826	2.39818315289182	204.029164297263	0.812423862780479	204.043258076013
ENSG00000185090	0.565191006681453	22.6433713661377	-5.32420645676313	22.0781803594562	0.811725100887613	-22.7110814885359
ENSG00000166278	2.24037342109542	32.8172774495114	-3.87264443350545	30.5769040284159	0.811483935278571	-30.8211686162501
ENSG00000119681	5.0638453931655	47.5851613253646	-3.23220649929661	42.5213159321991	0.811387469034954	-42.6439851263925
ENSG00000143119	0.0148708337954728	18.518478887338	-10.2822643443942	18.5036080535425	0.81133676241972	-21.1685727210675
ENSG00000128284	0.126377256648147	19.4241841799549	-7.2639733424098	19.2978069233068	0.811329341939442	-20.6196668442647
ENSG00000147168	0.133787842932511	19.4753262756557	-7.18555666138466	19.3415384327232	0.81132068471245	-20.6331610151832
ENSG00000147394	1.47937482590245	28.3824175304498	-4.26193794284079	26.9030427045474	0.811030049234887	-27.238535602916
ENSG00000242071	2.13632724575386	32.0367759012596	-3.90652440271592	29.9004486555057	0.810495774654855	-30.1545645418658
ENSG00000261711	0.0148708337954728	18.3672814452471	-10.2704368521773	18.3524106114517	0.810271923499795	-21.0307595770073
ENSG00000099204	7.00595420966364	56.4899660519187	-3.01134116972668	49.484011842255	0.809984998262371	-49.5755544965957
ENSG00000122966	250.45163998808	48.2428292421833	2.37614563564866	202.208810745897	0.80996026332811	202.222771248323
ENSG00000243753	2.69371037633699	34.8907237074101	-3.69517687452559	32.1970133310731	0.809505140537713	-32.408363111631
ENSG00000112902	434.397673918963	86.8657366390653	2.32215724086469	347.531937279898	0.808937473796429	347.539695349711
ENSG00000137507	1.25118983694939	26.571313137424	-4.40849692233656	25.3201233004746	0.808786590697439	-25.7010406222294
ENSG00000113161	226.000490815451	43.4711876749835	2.37819448871571	182.529303140468	0.808330231160328	182.544795362593
ENSG00000185585	4.26837625034138	42.7056351118281	-3.32266719143241	38.4372588614867	0.807967864373409	-38.5806037543474
ENSG00000171476	0.0297416675909456	18.1362602562786	-9.25217574336325	18.1065185886877	0.807855320422522	-20.3334397333204
ENSG00000066230	1.20438855375306	26.0792802426019	-4.43653124614259	24.8748916888488	0.807684649376123	-25.2674305387382
ENSG00000002933	0.0148708337954728	17.9569034379683	-10.2378373315555	17.9420326041728	0.807386593418281	-20.6574404802868
ENSG00000174640	0.0148708337954728	17.8630298711963	-10.2302755509047	17.8481590374008	0.806742248380789	-20.5721977161359
ENSG00000179406	0.413747613422638	20.8245880009068	-5.65339315279606	20.4108403874841	0.806703909232685	-21.1793120630353
ENSG00000167244	0.0334469607331279	17.9669482085985	-9.06925454247	17.9335012478654	0.806383591834009	-20.09631421339
ENSG00000147689	0.0235496252783939	17.8815046164135	-9.56854831616704	17.8579549911351	0.806376171353731	-20.2599030931599
ENSG00000228232	0.0210628761080245	17.8226858316669	-9.72479660031143	17.8016229555589	0.806036066007646	-20.2847097284952
ENSG00000198756	1.79151335192715	29.2042696105874	-4.02692860296164	27.4127562586603	0.805657621513456	-27.7069550775625
ENSG00000179855	92.2322955386072	15.0558228505775	2.61495044676979	77.1764726880296	0.805644017299613	77.2207608250867
ENSG00000110077	0.0148708337954728	17.6792345897125	-10.2153545598675	17.664363755917	0.805264336058711	-20.4054702392559
ENSG00000226377	30.1718255361927	1.98014588495814	3.9295233606836	28.1916796512346	0.805036774663512	28.4642223747636
ENSG00000237541	0.0148708337954728	17.5937325700086	-10.2083603321998	17.5788617362132	0.804666987396314	-20.3279856506475
ENSG00000107984	57.0156763301951	7.48734380322459	2.9288327328987	49.5283325269705	0.804498789843341	49.6148544700019
ENSG00000170454	0.0148708337954728	17.5103280088545	-10.2015048533067	17.495457175059	0.804078295960909	-20.2524498033291
ENSG00000156535	500.869722018819	103.513880600512	2.27461116455814	397.355841418307	0.803933596595484	397.362351720946
ENSG00000155495	0.0148708337954728	17.4828318045466	-10.1992376304566	17.4679609707512	0.80382599963145	-20.2275581501626
ENSG00000253715	0.0148708337954728	17.4799367101386	-10.1989987055355	17.4650658763431	0.80382599963145	-20.2249375934889
ENSG00000134765	0.0148708337954728	17.4549913972721	-10.1969383901301	17.4401205634767	0.803593491249399	-20.2023602037166
ENSG00000204257	9.720253836538	66.9534477382911	-2.78409245416248	57.2331939017531	0.803286778064566	-57.3008695831834
ENSG00000107742	0.06445683352263	17.7791411666478	-8.10763660320876	17.7146843331252	0.803028298001541	-19.481884208463
ENSG00000183405	0.498098440308223	20.7908443444113	-5.38337364544694	20.2927459041031	0.80243342283257	-20.994671898722
ENSG00000107731	0.557581775490114	21.1877629553614	-5.24790405539678	20.6301811798713	0.80239261019104	-21.2871997333836
ENSG00000099998	0.0470992505567878	17.5275571463303	-8.53970511937288	17.4804578957735	0.802181126503111	-19.454895830401
ENSG00000267954	1.40526896305881	26.2540886361431	-4.22362392769769	24.8488196730843	0.801084132168648	-25.2052145047028
ENSG00000198106	2.69400834369746	33.0860109631844	-3.61839513851678	30.3920026194869	0.800390317262634	-30.6066431776067
ENSG00000259716	10.8065696220087	70.7377121629024	-2.71057092480611	59.9311425408937	0.800057632396827	-59.9924081946651
ENSG00000157601	21.4106770511222	117.709478291119	-2.45882817218724	96.2988012399973	0.80001805650201	-96.3301871494126
ENSG00000204421	0.0148708337954728	16.9945709131211	-10.1583726807744	16.9797000793256	0.799994558314463	-19.7864284373242
ENSG00000175567	7.7839130980085	57.0138784507226	-2.87274563757328	49.2299653527141	0.799717527050743	-49.3137116442032
ENSG00000177807	0.446224336317671	20.0388239193807	-5.48888483100764	19.5925995830631	0.799538198777352	-20.34693625857
ENSG00000106236	0.274986272149387	18.8263575620086	-6.09725049236696	18.5513712898592	0.799397209652066	-19.527668583343
ENSG00000164300	76.73447176278	12.1873326597942	2.65449242172591	64.5471391029858	0.799356397010536	64.6016988661846
ENSG00000244313	1.47469929492218	26.3363140739611	-4.158560735381	24.8616147790389	0.799346503036832	-25.2070132465387
ENSG00000185070	54.7684127814772	7.35163841112113	2.89720635606705	47.4167743703561	0.799310637382153	47.5052028346253
ENSG00000167759	0.0334469607331279	17.0197218960426	-8.99111662645199	16.9862749353095	0.799094206707372	-19.2190976470901
ENSG00000138623	7.22484148571608	54.1214114942993	-2.90516162540998	46.8965700085833	0.799029895878294	-46.9864687185546
ENSG00000229344	0.758362862342369	22.0170704187511	-4.85959039111492	21.2587075564087	0.798998977210468	-21.8070691689261
ENSG00000221867	0.0148708337954728	16.852806528304	-10.1462876102992	16.8379356945085	0.798897563979999	-19.6586680811116
ENSG00000205246	13.4601940442593	81.493868555667	-2.59799230956912	68.0336745114077	0.798691027278922	-68.0832610232849
ENSG00000112280	0.0148708337954728	16.7928633436142	-10.1411469888097	16.7779925098187	0.798425126735619	-19.6046906353601
ENSG00000184221	0.0148708337954728	16.7780840863688	-10.1398767260292	16.7632132525733	0.798243324968803	-19.5913863360998
ENSG00000106624	360.822740270507	1663.24145199271	-2.20463544910431	1302.41871172221	0.798118413550786	-1302.42057764057
ENSG00000133321	0.676747090760871	21.3618148636394	-4.9802736304227	20.6850677728785	0.798044208748004	-21.2761639917176
ENSG00000005844	0.06445683352263	17.1041162463981	-8.05179453104604	17.0396594128755	0.797756046763867	-18.8462566064717
ENSG00000258938	2.41882342664109	31.2654514403574	-3.6921919864197	28.8466280137163	0.797620004625433	-29.0819571113483
ENSG00000138834	9.08747365121588	61.9496829963135	-2.76914571883598	52.8622093450976	0.79726876855893	-52.9346894281725
ENSG00000039319	350.996108149408	74.3443046292267	2.23916090439476	276.651803520181	0.796924952972706	276.66086501803
ENSG00000152268	0.143734839613989	17.5713545788347	-6.93367180673856	17.4276197392207	0.796786437340846	-18.7562718709885
ENSG00000134138	0.0210628761080245	16.5831788452416	-9.62080242165788	16.5621159691336	0.796301632629336	-19.1536817508177
ENSG00000205488	0.0148708337954728	16.5284239110965	-10.1182479054411	16.513553077301	0.796228664573267	-19.3668886482264
ENSG00000122679	0.0148708337954728	16.4499322548272	-10.1113803868474	16.4350614210317	0.795696863486661	-19.2964052932303
ENSG00000167757	0.0148708337954728	16.4499078099611	-10.1113782429775	16.4350369761657	0.795696863486661	-19.2963833497496
ENSG00000198914	0.042125752216049	16.6681458125039	-8.62817546260415	16.6260200602879	0.795684496019531	-18.7315230255999
ENSG00000163735	33.3380017841719	2.92006383915493	3.51309581942744	30.4179379450169	0.795186087094177	30.6201370190171
ENSG00000227081	0.636859781581473	20.7115142516722	-5.02331345790216	20.0746544700907	0.795119302771673	-20.6936084381113
ENSG00000171992	11.0809599594371	69.9364667200445	-2.65796204153428	58.8555067606073	0.794892978123187	-58.9154940424175
ENSG00000177409	1.19190514667447	24.0504591803096	-4.3347231047514	22.8585540336351	0.794671600461554	-23.2659260916792
ENSG00000162366	0.0148708337954728	16.2824804012588	-10.0966192344203	16.2676095674633	0.794243686098843	-19.1461965153471
ENSG00000006210	6.67655742312659	50.4301467906046	-2.91711010977876	43.753589367478	0.794179375269765	-43.8507253523868
ENSG00000187942	35.8842728874503	176.93159360792	-2.30176809117655	141.04732072047	0.794039622891192	-141.066100884545
ENSG00000135046	63.8893177823958	300.478888161028	-2.23361699025944	236.589570378633	0.793637680209455	-236.600113814016
ENSG00000196611	253.67662128288	53.623162949221	2.2420623434784	200.053458333659	0.793067539974746	200.066021689864
ENSG00000168754	2.93467673972911	32.9850885971287	-3.49054047838803	30.0504118573996	0.793024253839789	-30.2524565222497
ENSG00000249437	0.307363672590933	18.1039210189705	-5.88021172301164	17.7965573463796	0.792146163673534	-18.7428477903018
ENSG00000107738	1.57775224572887	25.7658912444298	-4.02951991430446	24.1881389987009	0.7920101215351	-24.5214823972829
ENSG00000130508	252.072985695828	53.6827310125732	2.23131154186225	198.390254683255	0.791379380711451	198.402802158849
ENSG00000169429	107.308323143489	20.1848652540949	2.41041611890753	87.1234578893936	0.791033091631801	87.1567956069476
ENSG00000162745	1.83413571641064	26.9430187814336	-3.87673920414116	25.1088830650229	0.790876024799245	-25.4063991079004
ENSG00000068078	0.314674936421811	17.9635074449024	-5.83506298535432	17.6488325084805	0.790647226657333	-18.5884170642756
ENSG00000181790	0.123940168704521	16.6150593068982	-7.06670379527857	16.4911191381937	0.790125319544432	-17.9414412174804
ENSG00000144136	517.626755682623	116.130186014441	2.15616916658701	401.496569668182	0.789741928063391	401.50235929667
ENSG00000136295	2130.01349284571	487.326678864919	2.12790145878226	1642.6868139808	0.789605885924957	1642.6881921993
ENSG00000188112	0.0148708337954728	15.736337437591	-10.0473985433482	15.7214666037956	0.789583624484122	-18.6578329305183
ENSG00000121858	0.126377256648147	16.5619927776002	-7.0339956077298	16.435615520952	0.789572493763705	-17.8775432250106
ENSG00000236886	0.0718674198069945	16.1702182591934	-7.81378554535762	16.0983508393864	0.789520550401757	-17.8944724509222
ENSG00000246250	27.4652418386296	1.98904924808914	3.78745609292201	25.4761925905404	0.789144579400994	25.7561878500317
ENSG00000156966	0.478204446945268	18.8671552885068	-5.3021055594285	18.3889508415615	0.789033272196821	-19.1380729546286
ENSG00000185164	53.9232472529729	7.7794055499439	2.79317555465226	46.143841703029	0.788919491499221	46.228302551503
ENSG00000154451	0.0235496252783939	15.7186951335827	-9.38256163997425	15.6951455083043	0.788912071018943	-18.2857883465483
ENSG00000121966	0.936316255620605	21.6461993192995	-4.53097402064806	20.7098830636789	0.788469315695676	-21.1997401419697
ENSG00000251562	417.909026268154	93.5240768744738	2.1597791933556	324.384949393681	0.788383980172477	324.392139299498
ENSG00000101144	0.109019673682305	16.290790247084	-7.22332427163869	16.1817705734017	0.788249174780756	-17.7207819360054
ENSG00000213401	0.0148708337954728	15.5750861338023	-10.0325388859806	15.5602153000068	0.788187337445104	-18.5141064240562
ENSG00000145681	0.0148708337954728	15.5512698397225	-10.0303311327765	15.536399005927	0.788016666398705	-18.4928969256987
ENSG00000269495	0.0210628761080245	15.6013868728178	-9.53275611874811	15.5803239967097	0.78799440495787	-18.2652658086867
ENSG00000134121	22.0135169239464	112.864890148611	-2.35813520772499	90.8513732246651	0.787798998977211	-90.8819719111844
ENSG00000137077	0.0148708337954728	15.4950513766075	-10.0251062827193	15.4801805428121	0.787491049045664	-18.4428507996425
ENSG00000088827	0.0148708337954728	15.428512875252	-10.0188977542781	15.4136420414565	0.786888753396416	-18.3836523355082
ENSG00000090104	16.7017911933718	90.7504679228566	-2.44190224820629	74.0486767294848	0.786831863047616	-74.0889290783551
ENSG00000147526	394.333249183743	88.6497994469286	2.15322608755589	305.683449736814	0.786803417873216	305.691033276384
ENSG00000154027	54.0370877534825	7.95142991995713	2.76466369362058	46.0856578335254	0.786735396803999	46.168509000049
ENSG00000249614	2.38381029334895	29.143551987387	-3.61183538839091	26.759741694038	0.78673168656386	-27.0023911979008
ENSG00000167601	150.125917743833	31.1894646661484	2.26704236966665	118.936453077685	0.786297588467584	118.958057111766
ENSG00000101104	2.91428613409872	31.6786002242841	-3.44229415079595	28.7643140901854	0.786211016197672	-28.9695556420778
ENSG00000198851	0.0148708337954728	15.3092128049738	-10.0076988460829	15.2943419711784	0.7858152572495	-18.2776074070223
ENSG00000100234	1885.90801959427	439.041785534871	2.10282915488729	1446.8662340594	0.785356424218964	1446.86776215094
ENSG00000111371	1.85020210748114	26.1905768083932	-3.82329305548008	24.340374700912	0.785325505551138	-24.6388191756196
ENSG00000141337	276.788331871508	61.6614664985322	2.16634202016797	215.126865372975	0.785318085070859	215.137772701473
ENSG00000133687	129.521432723636	26.2925403195992	2.30046540606552	103.228892404037	0.785189463412704	103.254522264396
ENSG00000125844	105.070373778399	458.868091786021	-2.12672355346065	353.797718007622	0.785179569438999	-353.804109954186
ENSG00000081237	0.0210628761080245	15.2796293010688	-9.50269137932585	15.2585664249608	0.785169675465295	-17.9756778118561
ENSG00000153563	0.0148708337954728	15.1220253230853	-9.9899501198052	15.1071544892898	0.784197592548848	-18.1114665380655
ENSG00000137441	0.46825745026379	18.1754100887262	-5.2785421567572	17.7071526384624	0.783955190193093	-18.4771821948713
ENSG00000135424	20.7692024632867	105.666360927583	-2.34699844238543	84.8971584642961	0.783883458883737	-84.929593882229
ENSG00000169242	3.27108682273658	32.9307018947789	-3.33159130455538	29.6596150720423	0.783763494452573	-29.8461432490416
ENSG00000166501	51.4257877283549	7.51750593379458	2.77416598111418	43.9082817945603	0.78368928964979	43.9958317007565
ENSG00000131620	0.0829832992335414	15.5097919435227	-7.54614260136563	15.4268086442891	0.78303752413202	-17.1735463171606
ENSG00000166482	0.396489352910283	17.5159014938728	-5.46523930608266	17.1194121409625	0.782200246607295	-17.9706180395913
ENSG00000099622	64.8106840403287	285.868370224162	-2.1410474363781	221.057686183833	0.782179221913173	-221.068054465305
ENSG00000178464	2.46602199965137	28.7964626178947	-3.5456340253079	26.3304406182433	0.782015971347052	-26.568094094087
ENSG00000138160	110.412468333347	22.1495652294366	2.31755281200123	88.26290310391	0.781886112942183	88.2933242967248
ENSG00000060558	0.0210628761080245	14.8242371645921	-9.45903970426237	14.8031742884841	0.780947422186989	-17.5672251975674
ENSG00000213903	1.3458849503304	22.9757139024795	-4.09348269461075	21.6298289521491	0.780932581226432	-22.0137707144938
ENSG00000260466	129.348331379246	27.0165394326635	2.25934664727362	102.331791946582	0.780477458436035	102.35673055677
ENSG00000112559	0.235496252783939	16.2623014119651	-6.10968352541225	16.0268051591812	0.780437882541218	-17.1518720958107
ENSG00000137801	19.6889453474788	99.5476591765789	-2.33800155763588	79.8587138291002	0.780209084399306	-79.8929310122092
ENSG00000240475	22.3391247059182	1.24863149744707	4.16115298980007	21.0904932084711	0.780188059705184	21.4970718466745
ENSG00000137440	0.0148708337954728	14.6789242518801	-9.94704498811328	14.6640534180847	0.780058201300315	-17.7194290721792
ENSG00000206503	483.669296677059	2026.41765637524	-2.06683868902693	1542.74835969818	0.780034703112768	-1542.74974418199
ENSG00000170423	0.0148708337954728	14.6627479171681	-9.94545424576576	14.6478770833726	0.779950604336281	-17.7051507535015
ENSG00000169908	9.22654033551597	57.3245902474211	-2.63529244875368	48.0980499119052	0.77974654112863	-48.1701896572826
ENSG00000053747	0.319549112309062	16.7210794904254	-5.70948649900057	16.4015303781163	0.779645127898161	-17.3668775209173
ENSG00000186517	0.39395294251317	17.2061388604916	-5.44875626508013	16.8121859179785	0.77960802549677	-17.6731021661994
ENSG00000196189	0.312237848478185	16.6077074757602	-5.73306370070022	16.2954696272821	0.779047779235765	-17.2745578748042
ENSG00000158714	0.446025691410696	17.4700493692755	-5.29161306215826	17.0240236778648	0.77894389251187	-17.827466196409
ENSG00000197903	8.54695149133115	54.5384816103739	-2.67379269574139	45.9915301190427	0.778802903386584	-46.069187208704
ENSG00000142185	0.0297416675909456	14.6443351790625	-8.94364144376414	14.6145935114716	0.778706437142967	-17.1340323852899
ENSG00000103196	1.21150117267697	21.8696402312528	-4.17406178101482	20.6581390585759	0.777918629486762	-21.07561389652
ENSG00000213362	0.0148708337954728	14.4457372736147	-9.92394258153412	14.4308664398192	0.777885237325511	-17.513838601674
ENSG00000137959	0.867183891117699	19.8544897656981	-4.51698351843243	18.9873058745804	0.777686121104712	-19.5171956100426
ENSG00000227051	79.3515103632108	14.8335417905641	2.41939457349838	64.5179685726467	0.777625520515773	64.5633157361307
ENSG00000197461	3.64668895774903	33.44865538487	-3.1972891604045	29.8019664271209	0.777273047702557	-29.9729855186046
ENSG00000211448	0.339443105672017	16.5627564526149	-5.60862919928257	16.2233133469429	0.776962624277585	-17.1654483614073
ENSG00000135931	219.863500925402	50.3608946652307	2.12623230733135	169.502606260171	0.776864921287255	169.515941412055
ENSG00000188488	0.113993172023043	15.0585861104529	-7.0454950955255	14.9445929384299	0.776794426724612	-16.5221021433849
ENSG00000197535	1263.70226337835	305.607163742332	2.04790632792592	958.095099636021	0.776067219657347	958.097288309953
ENSG00000198431	391.372746886712	92.5727342130747	2.07988405896358	298.800012673637	0.77597075341373	298.807251403751
ENSG00000253626	0.731058282695049	18.8565882582793	-4.68893843331926	18.1255299755843	0.775949728719609	-18.7222055465499
ENSG00000122691	0.0768409181477333	14.6056004748868	-7.57043119964805	14.5287595567391	0.774990013270292	-16.3828044853786
ENSG00000136881	0.0297416675909456	14.2342252442749	-8.9026627149338	14.204483576684	0.77487499582598	-16.7637930402447
ENSG00000188783	13.7329878467656	73.7957952693477	-2.42589307421381	60.0628074225821	0.774669695871616	-60.1117774873586
ENSG00000124772	0.289906767171604	15.972929369743	-5.78389610112756	15.6830226025714	0.774453265196834	-16.7155811164734
ENSG00000105374	0.0148708337954728	14.0283955841997	-9.88164876284896	14.0135247504043	0.773979591205741	-17.1471822234006
ENSG00000197728	146.885217935593	610.348595801526	-2.05494424707323	463.463377865933	0.77397093397875	-463.467933538836
ENSG00000007350	0.57971421188972	17.7049302954508	-4.93266549940271	17.1252160835611	0.773598673218126	-17.8214537801398
ENSG00000184347	0.161092422579831	15.0382456614718	-6.54460382947376	14.8771532388919	0.773556623829883	-16.2530467229451
ENSG00000197043	716.989988126721	174.785293473982	2.03636917279651	542.204694652739	0.773150970908007	542.208518655764
ENSG00000131711	262.255618767751	61.7220904861466	2.08711485158087	200.533528281604	0.773033479970269	200.544389134856
ENSG00000137812	59.7608118910441	10.2432538429506	2.54452567769334	49.5175580480935	0.772802208334931	49.5828918677677
ENSG00000004846	203.310074129231	46.9345847122537	2.11495840413015	156.375489416977	0.772771289667105	156.389791033335
ENSG00000267924	1.30346123075389	21.6489059209121	-4.0538745386556	20.3454446901582	0.772494258403385	-20.7453854728093
ENSG00000155659	0.0148708337954728	13.8319449308275	-9.86130277457172	13.817074097032	0.772073764520952	-16.9751827387704
ENSG00000105699	2.65322713243667	28.1187568840479	-3.40571272553872	25.4655297516113	0.772019347665579	-25.6922572908473
ENSG00000122026	299.107203891976	1210.14250581029	-2.01644238579905	911.035301918311	0.771675532079355	-911.037533464611
ENSG00000235298	95.154549595984	19.6109855580299	2.2786105967182	75.5435640379541	0.770871646715881	75.5779209412904
ENSG00000163618	0.195807588511516	14.9699632896512	-6.2564901957157	14.7741557011397	0.77067995097536	-16.0442932611756
ENSG00000197641	0.0148708337954728	13.6856444409962	-9.84596211539962	13.6707736072008	0.770550092570491	-16.8473446274842
ENSG00000110324	0.488052121173258	16.7959195979544	-5.10493174930843	16.3078674767811	0.770320057681867	-17.0882085019276
ENSG00000144426	36.9162315075933	4.74414970521816	2.96003384588363	32.1720818023751	0.770050446898425	32.3079657030196
ENSG00000100385	0.359237776581485	15.9518111342083	-5.47263735514494	15.5925733576268	0.769940376440964	-16.5250749932913
ENSG00000104870	31.2822602071328	139.64580740945	-2.15835560100427	108.363547202318	0.769885959585591	-108.385039840235
ENSG00000150687	36.2293847486375	158.539840542987	-2.12961321935955	122.310455794349	0.769768468647852	-122.328994310775
ENSG00000179477	0.0235496252783939	13.6620420314988	-9.18025331659333	13.6384924062204	0.769727656006322	-16.4403627110643
ENSG00000267815	0.688932530479	17.9273573843408	-4.70165632870787	17.2384248538618	0.769721472272757	-17.8680962521338
ENSG00000236700	22.8728543412386	1.62256300125204	3.81729001155714	21.2502913399865	0.769633663256131	21.5904280890083
ENSG00000204044	0.0991719994543144	14.1633518924566	-7.15801417516303	14.0641798930023	0.769249035028377	-15.7809481018906
ENSG00000106211	194.008153209704	781.105459993517	-2.0094000621428	587.097306783813	0.769185960946012	-587.100745461472
ENSG00000115380	0.0718674198069945	13.9509313589361	-7.60080783253754	13.8790639391291	0.768979424244935	-15.8240543329957
ENSG00000137965	1.35289824680082	21.4451223718099	-3.98652430683759	20.0922241250091	0.768801332718258	-20.4838923629911
ENSG00000131747	340.855347116339	83.0732584411518	2.03670356678331	257.782088675187	0.768493382786712	257.790134417826
ENSG00000237339	0.153681836295467	14.454358239869	-6.55541408316271	14.3006764035735	0.768377128595687	-15.7315860421463
ENSG00000052344	0.0148708337954728	13.45110087026	-9.8210229955003	13.4362300364646	0.768270768378365	-16.6428594379373
ENSG00000204472	0.0148708337954728	13.4574681450599	-9.82170575465736	13.4425973112644	0.768270768378365	-16.6484031187343
ENSG00000161921	3.71487407111062	32.1445826065363	-3.11319040622106	28.4297085354257	0.767637554061291	-28.5996552761505
ENSG00000212907	399.472940551126	1586.9072937816	-1.99004816273745	1187.43435323047	0.767602925153326	-1187.43602081273
ENSG00000167291	1491.30101405966	374.801837337517	1.99237155967814	1116.49917672214	0.767503985416283	1116.50095439531
ENSG00000147588	0.070599214608438	13.7878274474321	-7.60952729937526	13.7172282328237	0.76744585832077	-15.6865310413524
ENSG00000174348	0.0210628761080245	13.4067398170753	-9.31404028937331	13.3856769409672	0.767409992666092	-16.3072895871758
ENSG00000139629	0.309701438081072	15.3660085339759	-5.63272056768752	15.0563070958948	0.76736052279757	-16.0754447639728
ENSG00000198930	0.0148708337954728	13.3595978906039	-9.81117532918507	13.3447270568084	0.767340734850162	-16.5632394645711
ENSG00000204103	4.10171439469989	33.7581432189722	-3.04093660990399	29.6564288242723	0.767213349938719	-29.8119282515335
ENSG00000232629	0.213165171477358	14.6919592676118	-6.10691125216746	14.4787940961344	0.76694497590199	-15.7140015120308
ENSG00000240666	42.1136660987843	6.15722833103731	2.77393549643222	35.956437767747	0.766941265661851	36.0632795941277
ENSG00000181649	141.741024116347	32.2721299946556	2.1348966725639	109.468894121691	0.766581372368358	109.489709854527
ENSG00000182481	450.870187576393	111.566335809108	2.01481034739607	339.303851767285	0.766578898874931	339.309833757956
ENSG00000161091	2956.06690078827	750.938952181035	1.97691138720888	2205.12794860724	0.76655787418081	2205.12883476395
ENSG00000167306	0.834707168222665	18.3963427070269	-4.46200500854167	17.5616355388043	0.766466354924045	-18.1196173109159
ENSG00000129116	6.67755064766146	44.029460593708	-2.7210782513619	37.3519099460465	0.766193033900464	-37.4508937605981
ENSG00000001617	1.11546151834069	19.8261475855058	-4.15169172617945	18.7106860671651	0.765510349714868	-19.1657589803596
ENSG00000198826	80.9682174183105	16.4391191375486	2.30022271904941	64.5290982807618	0.764905580572193	64.5700824646016
ENSG00000229119	0.210628761080245	14.4533967550558	-6.10056232840204	14.2427679939755	0.764643390269029	-15.4942989790739
ENSG00000170017	112.355791146286	24.8533558415857	2.1765619162087	87.5024353047	0.764607524614351	87.5295013468504
ENSG00000163631	0.0148708337954728	13.0809431128343	-9.78076530461799	13.0660722790389	0.764470245729204	-16.3213239274603
ENSG00000134668	42.4588000869706	6.33759187879477	2.74405693757797	36.1212082081758	0.764456641515361	36.2252885550282
ENSG00000203620	0.20321817479588	14.3802291810616	-6.14491342314407	14.1770110062657	0.764450457781796	-15.4514595443186
ENSG00000256579	0.0210628761080245	13.1173137108945	-9.28255413803675	13.0962508347865	0.764323072870353	-16.0523393078152
ENSG00000145390	111.338276816501	24.5384233539479	2.18183519902822	86.7998534625534	0.764311942149936	86.827270865532
ENSG00000022267	62.4339330168437	11.5608639506527	2.43308113565124	50.873069066191	0.764163532544371	50.9312187172671
ENSG00000123338	0.0148708337954728	13.0432383841521	-9.77660085162909	13.0283675503566	0.764063356060615	-16.2886551083648
ENSG00000119138	142.557196583494	33.0814379006588	2.10744702293693	109.475758682836	0.764058409073763	109.496041353726
ENSG00000172548	0.0297416675909456	13.1423940556158	-8.78752684927716	13.1126523880248	0.763903815734634	-15.7848750636785
ENSG00000188373	0.0148708337954728	13.0258772189461	-9.77467927737771	13.0110063851506	0.763825900691712	-16.2736179791104
ENSG00000184489	8.84819576953305	51.988031738182	-2.55472432477125	43.1398359686489	0.763574841108966	-43.2154146546983
ENSG00000269746	0.109019673682305	13.6754414865269	-6.97085509116829	13.5664218128446	0.763573604362253	-15.252561145791
ENSG00000159713	0.227986344046087	14.4439091105058	-5.98537002467047	14.2159227664597	0.76353155497401	-15.4245620499958
ENSG00000236552	22.1759465118151	102.072227143075	-2.20252278843062	79.8962806312603	0.763440035717245	-79.9266336420011
ENSG00000213228	0.0148708337954728	12.9442813276297	-9.76561361265295	12.9294104938342	0.763004700874256	-16.2029893831263
ENSG00000188089	0.0148708337954728	12.9330270176144	-9.76435872647586	12.918156183819	0.762872368975961	-16.1932535498227
ENSG00000160886	0.470694538207416	15.9046156582562	-5.07851058619829	15.4339211200488	0.762705408169701	-16.2479903653964
ENSG00000167613	0.109019673682305	13.5848154582392	-6.96126265016327	13.4757957845569	0.762617599153076	-15.1676052728056
ENSG00000038945	0.0829832992335414	13.3797027839647	-7.33300933631042	13.2967194847311	0.762408588958573	-15.1847217617592
ENSG00000158246	2.99406075245751	28.2279900915821	-3.23695100818076	25.2339293391246	0.762258942606295	-25.4406965651747
ENSG00000197172	0.0148708337954728	12.8712603666669	-9.75745207488909	12.8563895328714	0.762226787191756	-16.1398458113664
ENSG00000162998	0.760899272739482	17.5189946476551	-4.52507069248015	16.7580953749156	0.762200815510783	-17.3582840559403
ENSG00000182253	15.1569129603519	75.4177831414165	-2.31492879722332	60.2608701810645	0.762200815510783	-60.3053179273215
ENSG00000115756	364.856052716814	91.5420370731879	1.99482108578423	273.314015643626	0.761884208352245	273.321295288912
ENSG00000138182	57.4929885944543	10.4817754530773	2.4555029185865	47.011213141377	0.761647989730055	47.0752977219175
ENSG00000024526	54.3333051842837	9.61927267414219	2.49783709202764	44.7140325101415	0.761626965035934	44.7837458622691
ENSG00000159871	0.676449123400409	16.9822013741077	-4.64989824355986	16.3057522507073	0.761532972285743	-16.9557987171618
ENSG00000233913	0.527840107899169	16.0887636769815	-4.9298086798854	15.5609235690823	0.761106294669745	-16.3231539827049
ENSG00000230629	0.783131031592575	17.534343050553	-4.48478585276565	16.7512120189604	0.760935623623346	-17.3411766685346
ENSG00000115956	0.0458310453582312	12.9612172064954	-8.14366030235394	12.9153861611372	0.760814422445469	-15.2684774228287
ENSG00000173269	0.133787842932511	13.572146324087	-6.66455805225257	13.4383584811545	0.760716719455139	-15.0001937554106
ENSG00000151468	2.27792296478468	24.8762504018947	-3.44897818072193	22.59832743711	0.760658592359626	-22.8600055434362
ENSG00000149564	0.0297416675909456	12.8171975314488	-8.75137959675687	12.7874558638579	0.760500288780357	-15.4953435688482
ENSG00000232973	14.6087889449422	0.300522628212972	5.60321915030622	14.3082663167293	0.760283858105576	15.3662796355139
ENSG00000204642	30.7512951297819	131.775635554912	-2.09936457243879	101.02434042513	0.760251702691037	-101.046151287125
ENSG00000160307	184.731377839723	712.545268156693	-1.9475527334302	527.813890316971	0.759545520317893	-527.817483390977
ENSG00000110876	0.488052121173258	15.6785030490013	-5.00560878267971	15.1904509278281	0.759372375778068	-15.9939338086661
ENSG00000267436	664.191404221327	172.4534335061	1.94539219921366	491.737970715226	0.759290750495008	491.74181883783
ENSG00000138449	0.38674100113578	15.0583168379117	-5.28304898697899	14.6715758367759	0.75926725230746	-15.5937726074573
ENSG00000033867	115.964623497923	26.6379992810143	2.12212712568777	89.326624216909	0.758711953033307	89.3518282830656
ENSG00000100311	0.2278870215926	13.9868493986009	-5.93960845132642	13.7589623770083	0.758707006046455	-14.9862601821468
ENSG00000111057	0.802627735141581	17.3633407512941	-4.43516973257212	16.5607130161525	0.758408950088613	-17.1443269380891
ENSG00000134874	54.9851847833409	9.99538969338026	2.45970823104096	44.9897950899607	0.758311247098283	45.0569842179711
ENSG00000269279	176.340653690146	43.0191695400545	2.03531353310819	133.321484150091	0.758232095308649	133.33701900508
ENSG00000165457	0.0148708337954728	12.4972465445802	-9.7149090124373	12.4823757107847	0.758093579676789	-15.8173689501486
ENSG00000119630	7.47540352936928	45.2542708033599	-2.59783058621181	37.7788672739906	0.757868491775016	-37.8680807047367
ENSG00000147854	109.678673275952	25.0933404508416	2.12790658316177	84.5853328251106	0.757781919505103	84.6120943811308
ENSG00000119508	97.754596681202	21.7490003019804	2.16821545471248	76.0055963792216	0.757767078544547	76.0365164852994
ENSG00000115825	403.709184019326	103.93077957339	1.95769342897625	299.778404445937	0.757669375554217	299.784796705426
ENSG00000135218	144.000962341384	34.2083645412948	2.07365741562065	109.792597800089	0.757664428567365	109.812178681462
ENSG00000125780	0.0148708337954728	12.4440631054415	-9.70875636036969	12.429192271646	0.757511071974948	-15.7716445112919
ENSG00000213088	0.10160908739794	13.0479323880762	-7.00464796602507	12.9463233006783	0.75747891656041	-14.7197955194229
ENSG00000100629	31.7420752488501	4.00757168170734	2.9855962218877	27.7345035671428	0.757460365359714	27.8947391619998
ENSG00000160179	0.830428927056338	17.4414046066872	-4.39251571973868	16.6109756796308	0.75742202621161	-17.1819296756051
ENSG00000198814	85.1264888236475	18.2497837866217	2.2217287535884	66.8767050370258	0.757370082849662	66.9135991803152
ENSG00000183426	2.21550592939173	24.1551114704033	-3.44662041745026	21.9396055410115	0.75723898769808	-22.2086803659553
ENSG00000131203	0.0210628761080245	12.4536171932985	-9.20764667532742	12.4325543171905	0.757084394358951	-15.4709134878184
ENSG00000147459	107.660733236569	24.5774052152251	2.13108764130049	83.0833280213441	0.757034924490429	83.1106547299271
ENSG00000214389	0.285032591284352	14.1657101911388	-5.63513223234328	13.8806775998544	0.756765313706988	-14.9809187270706
ENSG00000232274	0.394052264966657	14.8527889605282	-5.23620305251004	14.4587366955616	0.756688635410779	-15.377675027087
ENSG00000163131	13.7520412871071	68.0333928928197	-2.30659725826678	54.2813516057126	0.756048000613426	-54.3303370416091
ENSG00000267029	0.480740857342381	15.2936857415503	-4.99153290354964	14.8129448842079	0.755647294678403	-15.6313382942665
ENSG00000154654	32.618801471169	4.2876548287013	2.92744309980642	28.3311466424677	0.755558248915064	28.4819906814747
ENSG00000154133	0.500336883344874	15.376277288066	-4.94166264063943	14.8759404047212	0.755466729658299	-15.6752554230771
ENSG00000121207	37.3236905843854	5.52663009308017	2.75561968879959	31.7970604913052	0.75521443332884	31.9162418802249
ENSG00000090920	0.0594833351818912	12.5457912867849	-7.72050221139609	12.486307951603	0.755117967085223	-14.680396474838
ENSG00000241837	11.1491984218587	58.3500471572596	-2.38779383141808	47.2008487354009	0.755042525535728	-47.2612069325737
ENSG00000151224	0.0768409181477333	12.6565630568122	-7.36379521526517	12.5797221386645	0.754976977959937	-14.5765184134747
ENSG00000149633	5.99528747289886	39.2504264286069	-2.71080749060378	33.2551389557081	0.754959663505954	-33.3654423650364
ENSG00000126233	0.0148708337954728	12.1932266119084	-9.67937869148211	12.1783557781129	0.75467273826853	-15.5564366521197
ENSG00000072571	50.8543780048309	9.14567660133993	2.47521016939324	41.708701403491	0.754634399120426	41.7820827406705
ENSG00000125968	0.473230948604529	15.1438280397555	-5.00004169713576	14.6705970911509	0.754602243705887	-15.4992527556648
ENSG00000222999	29.0695886554986	3.46944840932274	3.0667324378956	25.6001402461759	0.754393233511384	25.7831733591797
ENSG00000269821	6.37571043473863	40.5521770056868	-2.6691213531211	34.1764665709481	0.754358604603419	-34.2805349443795
ENSG00000162981	0.0210628761080245	12.1963547983348	-9.17753186156077	12.1752919222267	0.754251007639384	-15.2467971869965
ENSG00000165304	78.7477839639716	16.8350447660077	2.22577176785228	61.9127391979638	0.754166908862898	61.9527346850618
ENSG00000169306	15.8452035827165	0.606199393802826	4.70810997624902	15.2390041889136	0.753986343842795	15.9497193774117
ENSG00000133574	0.0148708337954728	12.123733976824	-9.67113284574165	12.1088631430285	0.753897298079456	-15.4969473489645
ENSG00000255103	37.9843417814103	5.74436146866095	2.72518638155662	32.2399803127493	0.753643765003284	32.35495281067
ENSG00000132970	48.9342949266125	8.63772740019342	2.50212222052916	40.2965675264191	0.753627687296014	40.3741745428649
ENSG00000119943	2.0224333961843	22.8577703770343	-3.49852058816563	20.83533698085	0.753380337953407	-21.1270185641845
ENSG00000152128	0.169671891609265	13.1224207983758	-6.27314249664668	12.9527489067665	0.753328394591459	-14.3918734369427
ENSG00000167914	0.0148708337954728	12.0498810869719	-9.6623176537104	12.0350102531764	0.753161433785199	-15.4337893673351
ENSG00000168703	0.0148708337954728	12.0340815988712	-9.66042478859525	12.0192107650757	0.752942529616992	-15.4202864600959
ENSG00000171848	191.214023896016	48.0747695859729	1.99183648830374	143.139254310043	0.752834932652958	143.153112215666
ENSG00000100055	0.070599214608438	12.4018497874468	-7.4566874711777	12.3312505728384	0.752526982721412	-14.4104798231337
ENSG00000218175	0.0334469607331279	12.129253071694	-8.50239987399108	12.0958061109608	0.752491117066734	-14.7851049739662
ENSG00000069424	1017.10465437308	273.123690733723	1.8968417681426	743.980963639353	0.752389703836265	743.983381713888
ENSG00000256364	186.493044545334	47.0549546380447	1.98670328042374	139.438089907289	0.752289527352509	139.452242387556
ENSG00000162144	584.946724500946	156.045397655635	1.90633942600906	428.901326845311	0.752125040039675	428.905563381586
ENSG00000142347	0.622038609012744	15.7565792492695	-4.66280642063603	15.1345406402568	0.752010022595362	-15.8365426816559
ENSG00000082074	1.0728391538572	18.1470438963897	-4.08022885591998	17.0742047425324	0.751849245522668	-17.5549632613287
ENSG00000259352	21.2271468491159	1.71144854286194	3.63262064951762	19.515698306254	0.751694652183538	19.8509045930916
ENSG00000144668	3.15749094052748	27.4027394173223	-3.11746962504916	24.2452484767948	0.751656313035434	-24.4448499804074
ENSG00000268739	0.0148708337954728	11.9107867915428	-9.64556746081531	11.8959159577474	0.751448539587644	-15.3150183844136
ENSG00000143217	0.0768409181477333	12.3348072107412	-7.32664469418331	12.2579662925935	0.751305076968932	-14.280667355035
ENSG00000141753	59.1469784479436	230.816866120548	-1.96437227285295	171.669887672604	0.751282815528097	-171.68112619607
ENSG00000205076	0.0148708337954728	11.8969723511955	-9.64389321447412	11.8821015174001	0.751204900485176	-15.3032353704039
ENSG00000116191	96.0109680643979	22.1440409981626	2.11628070615482	73.8669270662353	0.750765855402048	73.8972364722509
ENSG00000164176	0.06445683352263	12.2080278663803	-7.56528112813482	12.1435710328577	0.75070154457297	-14.3073336431976
ENSG00000203849	0.237933340727565	13.3027029560869	-5.80501815880878	13.0647696153594	0.750554371714119	-14.2963785948231
ENSG00000171954	0.0148708337954728	11.7990199300945	-9.63196577329256	11.7841490962991	0.750013913400522	-15.2197547477509
ENSG00000147889	1.76694382758392	21.2578565467791	-3.58866805424608	19.4909127191952	0.749913736916766	-19.8185321613598
ENSG00000206190	244.884632428874	63.9663143614459	1.93671797643254	180.918318067428	0.749745539363793	180.928683985893
ENSG00000168918	0.19073476771729	12.9190906068231	-6.08179286353321	12.7283558391058	0.749602076745081	-14.106709283239
ENSG00000151503	134.607708520562	32.8801172201414	2.03347368303768	101.72759130042	0.749584762291098	101.747913231697
ENSG00000132669	1.78917558643701	21.2657395222776	-3.57116414305882	19.4765639358406	0.74909253709931	-19.8012564268926
ENSG00000177363	13.1669029380027	64.1340245592936	-2.2841739014816	50.9671216212908	0.748960205201015	-51.0182804176274
ENSG00000184160	0.06445683352263	12.0440334320865	-7.54576958555523	11.9795765985639	0.748944127493745	-14.1579975321071
ENSG00000104267	0.109019673682305	12.3465817829668	-6.823379361909	12.2375621092845	0.748931760026615	-14.0112965957873
ENSG00000264329	33.2562112140778	4.70844109849165	2.8203024287429	28.5477701155862	0.748884763651519	28.686744052993
ENSG00000049540	0.0297416675909456	11.7873619716647	-8.63053962151961	11.7576203040737	0.748736354045955	-14.5851928123486
ENSG00000148110	302.392640840804	79.9075023299225	1.92002016401678	222.485138510881	0.748629993828634	222.493423128946
ENSG00000164434	5.02410337983315	34.3526907389296	-2.77348504960846	29.3285873590965	0.747876815080395	-29.4594340712879
ENSG00000120437	147.50112977455	36.8819045661894	1.99974094176368	110.619225208361	0.747798900037473	110.637299088202
ENSG00000233762	1.83657280435426	21.3909538140523	-3.5419128203344	19.554381009698	0.747777875343352	-19.8725681052875
ENSG00000162825	0.904435467446496	16.9107542398748	-4.22477962838262	16.0063187724284	0.747767981369648	-16.5544859042191
ENSG00000135636	1.62027528775887	20.2996913591201	-3.64714693693578	18.6794160713612	0.747185473667807	-19.0321377030177
ENSG00000171241	82.3446845892533	18.5500243742598	2.15025444340546	63.7946602149934	0.747150844759842	63.8308880254524
ENSG00000056586	160.797862408678	40.6671018068271	1.9833141438905	120.130760601851	0.747137240545999	120.147131375546
ENSG00000100181	0.225449933648974	12.9294144975236	-5.84170604925003	12.7039645638746	0.747137240545999	-13.9827123694234
ENSG00000227558	0.218039347364609	12.8736097963054	-5.88368432866016	12.6555704489408	0.747056852009652	-13.9564037154069
ENSG00000140254	0.0297416675909456	11.6507932013769	-8.61372692307999	11.621051533786	0.747024696595113	-14.4653078175441
ENSG00000178429	0.602045293196301	15.1520012285544	-4.65349251446993	14.5499559353581	0.746656146074628	-15.2760011227772
ENSG00000133063	0.0148708337954728	11.5107428099493	-9.59627968058141	11.4958719761539	0.74663264788708	-14.974767317059
ENSG00000089692	0.0594833351818912	11.8240527344214	-7.6350233532012	11.7645693992395	0.746539891883602	-14.0249304723214
ENSG00000226608	0.136324253329625	12.3062736154093	-6.49620791079672	12.1699493620797	0.746330881689099	-13.7952305053551
ENSG00000225106	1.89859254993327	21.4947556994857	-3.50098248107537	19.5961631495525	0.746189892563813	-19.9064433919441
ENSG00000062282	0.921693727958851	16.8191790841087	-4.18967604821883	15.8974853561499	0.746063744399083	-16.4402988427224
ENSG00000154227	0.0148708337954728	11.4619380457397	-9.59014974758238	11.4470672119442	0.746005617303571	-14.9333961286715
ENSG00000146247	51.640198118334	9.84437265122383	2.39112335951158	41.7958254671102	0.745891836605971	41.8641672244599
ENSG00000197386	482.867303474365	131.183482036107	1.88004070272208	351.683821438258	0.745722402306285	351.688846588089
ENSG00000003137	0.173476507204935	12.4716754617015	-6.16777118033402	12.2981989544965	0.745624699315955	-13.7581648070278
ENSG00000204592	280.039504293277	1017.7492193548	-1.86167985178962	737.709715061527	0.745326643358114	-737.712064119891
ENSG00000129038	0.792978705820566	16.0284711992226	-4.33721089193542	15.235492493402	0.745127527137315	-15.8408216276061
ENSG00000116774	3.17539848482069	26.6522247793158	-3.06924641215396	23.4768262944951	0.745057032574672	-23.6766054661646
ENSG00000154493	97.7028366509977	23.1118149721132	2.07976989004857	74.5910216788845	0.744932121156655	74.6200104388586
ENSG00000089820	4.86972628636327	33.1608410421867	-2.76756800780313	28.2911147558234	0.74429890683958	-28.426160606121
ENSG00000182272	1.25392489225348	18.268786827439	-3.86485799119859	17.0148619351856	0.74413194603332	-17.4482851296498
ENSG00000169509	0.0148708337954728	11.3196790839639	-9.57213180222016	11.3048082501684	0.744108447845773	-14.8129806862815
ENSG00000141579	0.0842515044320979	11.7834190133321	-7.12784004126245	11.6991675089	0.744097317125355	-13.6995118181315
ENSG00000138180	79.5302197383897	18.0285879704553	2.1412167501569	61.5016317679345	0.744036716536417	61.5388943619379
ENSG00000162692	0.0148708337954728	11.2651791600222	-9.56516900247453	11.2503083262267	0.743539544357776	-14.7669189569478
ENSG00000114115	0.10160908739794	11.8515764294982	-6.86590572561836	11.7499673421003	0.743501205209672	-13.6089086253638
ENSG00000125998	0.0148708337954728	11.2522666136273	-9.56351438597154	11.2373957798319	0.74341092269962	-14.7560113622641
ENSG00000180644	0.0148708337954728	11.2302364651206	-9.56068704988164	11.2153656313252	0.743151205889883	-14.7374069330423
ENSG00000197084	0.0148708337954728	11.2320605474169	-9.56092136202589	11.2171897136215	0.743151205889883	-14.7389471252942
ENSG00000118785	114.341361160893	416.870521010607	-1.86625198575659	302.529159849713	0.7431338914359	-302.534916093742
ENSG00000223414	84.2461574903377	19.4725520027745	2.11316891486492	64.7736054875631	0.743062160126544	64.8080662473524
ENSG00000074370	2.9125443033295	25.3486339720249	-3.12155610286474	22.4360896686954	0.742916224014406	-22.6522014851774
ENSG00000072364	320.049531546047	87.1127922973884	1.87733870126343	232.936739248659	0.742427709062756	232.944304271208
ENSG00000100979	103.684029430563	379.242155299643	-1.87092564704409	275.55812586908	0.74239679039493	-275.564477201356
ENSG00000174938	13.3216846969529	63.029498666009	-2.24225064650529	49.707813969056	0.742360924740252	-49.7583606798298
ENSG00000159388	4.13379382778097	30.0345006010858	-2.86108233412353	25.9007067733049	0.741808098959525	-26.0582501998763
ENSG00000185966	0.0148708337954728	11.125682351855	-9.54719256533764	11.1108115180596	0.74178583751869	-14.6491985606545
ENSG00000110092	2046.40261584379	574.053586068159	1.833832694207	1472.34902977564	0.741435838198901	1472.35017180819
ENSG00000100644	333.236164991443	90.9037197334442	1.87413374492399	242.332445257998	0.741236721978102	242.33969217199
ENSG00000041982	193.762725209656	693.132090673377	-1.83883925265506	499.369365463721	0.741205803310276	-499.372751052194
ENSG00000175592	110.402023005002	27.2724219623907	2.01725187684295	83.1296010426117	0.741153859948329	83.1540731091292
ENSG00000198074	0.243976399359885	12.5468368263279	-5.68443828512284	12.302860426968	0.741103153333094	-13.5526090957729
ENSG00000090932	6.27434596564123	37.8803307323799	-2.59391194072253	31.6059847667387	0.741022764796747	-31.7122476691821
ENSG00000115993	383.819466680057	105.480212368803	1.86345550349232	278.339254311254	0.740917641326139	278.345492072278
ENSG00000266495	113.338566463744	28.0599316219668	2.01405546165225	85.2786348417771	0.740810044362105	85.3024148537413
ENSG00000066056	0.293512737860299	12.8015074866837	-5.4467467849025	12.5079947488234	0.740656687769688	-13.6424698341407
ENSG00000108352	1.67274532647034	19.8196704790173	-3.56664325797207	18.146925152547	0.74063318958214	-18.4941027525474
ENSG00000140522	0.250218102899181	12.5394251944151	-5.64714123640976	12.2892070915159	0.740631952835427	-13.5246003668176
ENSG00000111206	312.611559549705	85.5639944836168	1.86929538617488	227.047565066089	0.740576299233341	227.055259942774
ENSG00000234975	0.170940096807822	12.0339429532243	-6.13747476805968	11.8630028564164	0.740426652881063	-13.3566250714735
ENSG00000100504	72.0358234934052	265.980045726415	-1.88453157242472	193.944222233009	0.740275769782073	-193.953377894829
ENSG00000223839	0.0409072082442361	11.180559463524	-8.09442158326918	11.1396522552797	0.740255981834664	-13.7699496417472
ENSG00000130164	93.4300442393093	22.4061588473946	2.05999120639788	71.0238853919147	0.739986371051222	71.0537533134899
ENSG00000149308	81.5214749792407	19.0746156558661	2.09552616686294	62.4468593233746	0.739892378301032	62.4820091647935
ENSG00000171812	0.289906767171604	12.7185342409872	-5.45519959526332	12.4286274738156	0.739857749393067	-13.5731346234776
ENSG00000172716	0.2305227544432	12.3182416325735	-5.73974335975272	12.0877188781303	0.73945580671133	-13.3812406567004
ENSG00000174886	3.23169612582462	26.1953849126344	-3.01894920704191	22.9636887868098	0.739343262760443	-23.1612835786826
ENSG00000184060	0.0768409181477333	11.3485679739892	-7.20641978889313	11.2717270558414	0.73917877544761	-13.3785020460117
ENSG00000008735	3.86164193338916	28.6223073279145	-2.8898536733688	24.7606653945253	0.739167644727192	-24.9287345253049
ENSG00000111319	0.0458310453582312	11.1141440073342	-7.92185593090861	11.068312961976	0.738937609838567	-13.6111481225618
ENSG00000189143	0.0966355890572013	11.4391780907243	-6.88721307813591	11.3425425016671	0.738632133400447	-13.2697767270505
ENSG00000101213	0.161092422579831	11.8173167231552	-6.19687004507755	11.6562243005754	0.738531956916691	-13.2010894740132
ENSG00000144810	3.23478249754909	26.0834067623281	-3.01139169704338	22.848624264779	0.738142381702085	-23.0462168423815
ENSG00000134982	101.92659671212	25.0708372783679	2.02344847421133	76.8557594337517	0.737948212468138	76.8823913641251
ENSG00000250748	23.7073095154943	2.67412520586851	3.14819302328053	21.0331843096258	0.737469591490193	21.2674860177343
ENSG00000038382	244.279438319831	66.8072884781204	1.87045502288714	177.472149841711	0.737457224023063	177.482006331434
ENSG00000136653	0.460946186432913	13.5469072821045	-4.87722138425009	13.0859610956716	0.737437436075654	-13.9653022247432
ENSG00000156234	0.0148708337954728	10.7750044026411	-9.50098720307069	10.7601335688456	0.737413937888107	-14.3544150787244
ENSG00000165650	85.9718989704524	20.4183548950748	2.073998540197	65.5535440753776	0.737404043914402	65.5863446975604
ENSG00000175785	0.0148708337954728	10.7257068754644	-9.49437147564695	10.710836041669	0.736800511518441	-14.3131093207973
ENSG00000196329	0.302390174250195	12.5466506595149	-5.37474721457152	12.2442604852647	0.736624893485189	-13.3719790028088
ENSG00000167397	4.44379323322251	30.4321017930226	-2.77573038127275	25.9883085598001	0.736587791083798	-26.1361217656503
ENSG00000145934	0.0829832992335414	11.182298042905	-7.07417997081624	11.0993147436715	0.736554398922546	-13.1620215027396
ENSG00000171858	92.402494404847	330.412622425777	-1.83826509883355	238.01012802093	0.736514823027729	-238.017226811659
ENSG00000185033	15.3038794675375	68.0639605683204	-2.15299368635165	52.7600811007829	0.736309523073365	-52.8039917011457
ENSG00000115594	2.21247290672718	21.7192052514638	-3.2952396194424	19.5067323447367	0.7363033393398	-19.7831041780287
ENSG00000170476	0.0148708337954728	10.6717727691544	-9.48709859736534	10.6569019353589	0.736180901415209	-14.267957059649
ENSG00000145391	143.96825009525	37.7570000024624	1.93093463887556	106.211250092787	0.736073304451175	106.228800966839
ENSG00000137496	19.8547518987661	83.4883123006472	-2.07208991256692	63.6335604018811	0.735893976177785	-63.6672880373085
ENSG00000113369	16.1700775097867	70.5730866002931	-2.12579151514899	54.4030090905064	0.73583090209542	-54.4445257823742
ENSG00000136695	0.0148708337954728	10.6285070039329	-9.48123769868836	10.6136361701375	0.735543976857996	-14.2317652120557
ENSG00000134602	27.2813750715357	3.62479275809087	2.91194594405181	23.6565823134448	0.735509347950031	23.8351277725518
ENSG00000148680	14.701596931707	0.699437171037181	4.39363459426177	14.0021597606698	0.735461114828222	14.6753024810807
ENSG00000145794	0.498098440308223	13.5761341056531	-4.76849801732594	13.0780356653449	0.73533001967664	-13.9202582664717
ENSG00000196557	0.227986344046087	11.9766087485438	-5.7151282353745	11.7486224044977	0.735294154021962	-13.0649461977553
ENSG00000186818	0.0148708337954728	10.6046147811307	-9.47799095934884	10.5897439473353	0.735291680528536	-14.2117905098415
ENSG00000182795	0.287569001681465	12.3306412886292	-5.42219585299733	12.0430722869478	0.735165532363806	-13.207414507651
ENSG00000128731	341.046464422537	95.7317010901724	1.83289965604636	245.314763332365	0.734988677583842	245.321610605269
ENSG00000198886	4720.56245807947	16356.1198453016	-1.79279986600449	11635.5573872222	0.7347475119748	-11635.5575253389
ENSG00000198589	143.417597045109	37.9066188772891	1.91970036604073	105.51097816782	0.734334438572646	105.528440542944
ENSG00000077984	0.0148708337954728	10.5199881432973	-9.46643182289556	10.5051173095018	0.734282495210698	-14.1411039577511
ENSG00000101333	0.351827190297121	12.6300875012655	-5.16585384085979	12.2782603109683	0.734118007897865	-13.3207252868988
ENSG00000175274	99.4532486973045	24.790003494472	2.00426002349698	74.6632452028325	0.733896630236231	74.69014153461
ENSG00000108244	0.0582151299833346	10.7576075297563	-7.5297473906467	10.6993923997729	0.733299281573834	-13.0833517682309
ENSG00000105808	0.312237848478185	12.3353814594012	-5.30401309319486	12.023143610923	0.733237444238183	-13.1411010642816
ENSG00000182612	40.7431361480516	152.40142424774	-1.90324744621455	111.658288099689	0.733154582208409	-111.674507620113
ENSG00000221978	25.418636207916	100.887574529172	-1.98878996854222	75.4689383212557	0.733044511750949	-75.4951384982932
ENSG00000253851	1.75192401010821	19.4313546163926	-3.47137437455059	17.6794306062844	0.732769953980655	-18.0170115893483
ENSG00000147874	80.7531651202168	19.3446473555571	2.06158437802273	61.4085177646597	0.732742745552968	61.4431133993081
ENSG00000145242	28.8399671788032	4.14531233372805	2.79851681014071	24.6946548450751	0.732605466667821	24.8527196550806
ENSG00000110395	141.113760015026	37.6453801597144	1.90631393874682	103.468379855312	0.732443452848413	103.485939444526
ENSG00000264198	0.0148708337954728	10.364199804579	-9.44490747794028	10.3493289707835	0.73207984931478	-14.0112414657785
ENSG00000099282	1.12023637177445	16.5146591223963	-3.88187211077508	15.3944227506218	0.73201430173899	-15.8763088565723
ENSG00000146013	0.262701509977771	11.9437457379173	-5.50668705521808	11.6810442279395	0.731992040298155	-12.913961304696
ENSG00000114346	82.4911618598377	19.9580390460036	2.04726957933386	62.5331228138341	0.731989566804729	62.5666265798351
ENSG00000105131	0.2305227544432	11.7262115963411	-5.66868402165625	11.4956888418979	0.731775609623374	-12.8173648027634
ENSG00000101336	0.252853835749781	11.8510123156124	-5.55056282536275	11.5981584798626	0.73154186449461	-12.8579169309149
ENSG00000162894	85.3646520313429	20.8952992431565	2.03046037964846	64.4693527881864	0.731026141115273	64.5013195080609
ENSG00000136999	543.905710223654	157.789617940113	1.78535428841069	386.116092283541	0.730998932687587	386.120219893037
ENSG00000184678	3.11690837417367	24.7593498516134	-2.98978578106449	21.6424414774397	0.730819604414196	-21.8479768427435
ENSG00000139988	0.176012917602048	11.3203284140182	-6.00709069032171	11.1443154964162	0.730745399611414	-12.6602095735186
ENSG00000225630	74.9847788200421	264.814365561137	-1.82031170971125	189.829586741095	0.730478262321398	-189.838314196622
ENSG00000120137	169.634376726427	46.4527114798956	1.8685938490218	123.181665246532	0.730418898479173	123.195837169448
ENSG00000226415	0.280059092943614	11.9057167262947	-5.40977939310806	11.6256576333511	0.730146814202305	-12.8226997348448
ENSG00000143469	24.6067567332673	3.10176244102572	2.98789441544483	21.5049942922416	0.730101054573922	21.7115704762965
ENSG00000103811	36.5628611314339	136.455142459611	-1.89997589089189	99.8922813281776	0.730025613024427	-99.9103486998907
ENSG00000116824	0.0148708337954728	10.2007049547684	-9.42196760231482	10.1858341209729	0.729861125711593	-13.8753266714354
ENSG00000197976	19.0424291609099	78.6717298351355	-2.0466277771562	59.6293006742256	0.729506179404952	-59.6644130462659
ENSG00000112984	110.559519411653	28.9042737459442	1.93546852113426	81.6552456657086	0.7294158968949	81.6781805816188
ENSG00000138119	215.792168387012	60.6071127560361	1.83208348574648	155.185055630976	0.728975615065059	155.195869858344
ENSG00000204681	7.67195972411514	40.9021291692982	-2.41450889323072	33.2301694451831	0.728859360874034	-33.3177732531913
ENSG00000165476	114.792430170433	30.0293144487118	1.93458406408325	84.7631157217211	0.728744343429721	84.7851897583233
ENSG00000114450	81.4792499045712	19.9619691162214	2.02917865894119	61.5172807883497	0.728703530788191	61.5507384327968
ENSG00000112769	49.9013296036309	179.999077302844	-1.85083934984711	130.097747699213	0.728691163321061	-130.11091254275
ENSG00000260872	29.5355157159386	4.49224517468077	2.71694222947601	25.0432705412579	0.728065369484264	25.1902198180354
ENSG00000077782	300.386592210654	86.2135744491195	1.80083347274924	214.173017761535	0.728062895990838	214.180588612225
ENSG00000225177	35.3278370080085	6.10476793065887	2.53279706296201	29.2230690773496	0.727950352039952	29.3326239409586
ENSG00000141338	0.113993172023043	10.710948603792	-6.55399503402186	10.5969554317689	0.727809362914666	-12.4599484480828
ENSG00000079337	0.17591359514856	11.0712021568144	-5.97580109111207	10.8952885616658	0.727587985253032	-12.4264842784475
ENSG00000137841	1.41501731483331	17.4677102793496	-3.62579889600045	16.0526929645162	0.727517490690389	-16.4570765644226
ENSG00000015285	0.0235496252783939	10.0812543330184	-8.74175533426799	10.05770470774	0.727471731062007	-13.3257536489423
ENSG00000182916	11.2173835352202	0.200599956236693	5.80527110383876	11.0167835789836	0.727469257568581	12.452738374158
ENSG00000118193	48.6878124792187	10.1021717648853	2.2688952055459	38.5856407143334	0.727378975058529	38.6522904210006
ENSG00000261857	0.104046175341566	10.572061147703	-6.66688893061591	10.4680149723614	0.726864488425906	-12.4107512050944
ENSG00000023516	130.761711842035	35.2860619719114	1.88976983389573	95.4756498701231	0.726765548688863	95.494350346748
ENSG00000069812	0.681422621741148	13.8670973019663	-4.34697217768923	13.1856746802251	0.726649294497838	-13.8837381092533
ENSG00000230937	0.0148708337954728	9.94992116078537	-9.38605574374744	9.9350503269899	0.726508305372551	-13.6675991829054
ENSG00000183111	1.43237489779915	17.4361884146422	-3.60560365253927	16.0038135168431	0.726404418648656	-16.4049512276353
ENSG00000108950	0.67147562505967	13.8021363776496	-4.36141275310744	13.1306607525899	0.726372263234117	-13.8360461477466
ENSG00000060656	128.975929689744	34.789364208912	1.8903836274049	94.1865654808321	0.726351238539996	94.2055341651107
ENSG00000214548	0.219208230109679	11.2626310204206	-5.68309811418487	11.0434227903109	0.726324030112309	-12.4199352293403
ENSG00000171988	99.4143216712039	25.6989674615705	1.95174330636202	73.7153542096333	0.72632031987217	73.7411875967945
ENSG00000259207	99.3413083553486	25.7800976196289	1.9461360209755	73.5612107357197	0.72623498434897	73.5869497283119
ENSG00000153107	71.4124936924972	17.1224130219359	2.06029046565205	54.2900806705613	0.725813253719825	54.3291602734564
ENSG00000161638	246.24655648509	70.8007780960456	1.79826642940995	175.445778389044	0.725506540534992	175.454993991874
ENSG00000168843	0.0582151299833346	10.1918382185704	-7.4518044116367	10.1336230885871	0.725502830294853	-12.5785414850384
ENSG00000137285	5.27432148273233	31.9021386481233	-2.59659572751593	26.627817165391	0.725407600797949	-26.7541203623973
ENSG00000078098	66.1064900664977	15.5099320231596	2.09159955326889	50.5965580433381	0.725215905057428	50.6397716673774
ENSG00000213977	0.584985677590921	13.2524645813418	-4.50171557150975	12.6674789037509	0.725144173748072	-13.4436031205829
ENSG00000127329	0.218138669818097	11.1493476053826	-5.67556994262635	10.9312089355645	0.725047707504455	-12.316794346201
ENSG00000132142	209.562982915647	59.877310133859	1.80730258473062	149.685672781788	0.725006894862925	149.696583056425
ENSG00000149968	0.219208230109679	11.1467155970789	-5.66817290455875	10.9275073669693	0.724917849099587	-12.3101015971088
ENSG00000104881	2.15602259420984	20.3339831358849	-3.23744864402869	18.1779605416751	0.724854775017222	-18.464000735957
ENSG00000084110	0.042125752216049	10.0171700610162	-7.89355682874466	9.97504430880018	0.724813962375692	-12.7204460759499
ENSG00000268800	20.1398838125039	2.11502247306029	3.251310462605	18.0248613394436	0.724536931111971	18.3157485795808
ENSG00000233750	0.314774258875298	11.676240849311	-5.21311449776116	11.3614665904357	0.724064493867591	-12.5003794283355
ENSG00000104140	0.0966355890572013	10.2932325285821	-6.73492580368408	10.1965969395249	0.723494353632882	-12.2200578856345
ENSG00000175121	0.0148708337954728	9.74403693418624	-9.35589025109052	9.72916610039077	0.723489406646029	-13.4977537168021
ENSG00000136286	0.0148708337954728	9.72117739322942	-9.35250170771443	9.70630655943395	0.723206191648744	-13.4789344986357
ENSG00000172724	0.0148708337954728	9.72738006661775	-9.35342193703832	9.71250923282228	0.723206191648744	-13.4840401041352
ENSG00000155926	0.0409072082442361	9.90000528618321	-7.91893040297114	9.85909807793897	0.723183930207909	-12.6456029368916
ENSG00000169136	12.9467778191149	57.060908069854	-2.13990962010404	44.1141302507391	0.722969973026554	-44.1660016410971
ENSG00000185507	6.57669016649786	36.2300271771116	-2.46175227760785	29.6533370106138	0.722857429075668	-29.7553460766522
ENSG00000234465	17.9394584253142	1.62251746588973	3.46683042378522	16.3169409594245	0.722814142940712	16.681171285633
ENSG00000127314	98.5507832081997	25.8628192705215	1.92998778684785	72.6879639376782	0.722492588795322	72.7135816355004
ENSG00000187474	0.0148708337954728	9.67292886488619	-9.3453234386827	9.65805803109072	0.722477747834766	-13.4392393797234
ENSG00000152413	39.0388982281594	7.43992104071253	2.39155312182258	31.5989771874469	0.722330574975914	31.6893497192241
ENSG00000251675	20.3213742163805	2.21872565301572	3.19519477306481	18.1026485633648	0.722318207508784	18.3824686766091
ENSG00000144554	78.2145197188578	19.5821814510265	1.99789496402086	58.6323382678312	0.722028808777934	58.6663674948488
ENSG00000233379	0.0297416675909456	9.74119128987244	-8.35546886552381	9.7114496222815	0.721989232883116	-12.8111714424891
ENSG00000188643	47.455102274889	166.996662326082	-1.8151841523063	119.541560051193	0.721953367228438	-119.555340629265
ENSG00000183160	1.48942114503742	17.3336780819764	-3.54075416690992	15.8442569369389	0.721896476879639	-16.2350675377169
ENSG00000087448	137.903539666154	38.3095705963725	1.84788272787432	99.5939690697814	0.721796300395883	99.6111105532337
ENSG00000170312	92.3075013241056	23.9972542994066	1.94357854651211	68.3102470246989	0.721756724501065	68.3378909986389
ENSG00000059377	1.10765364224238	15.5423475344344	-3.81062569306918	14.434693892192	0.721535346839432	-14.9292081482564
ENSG00000181449	0.109019673682305	10.2324406873427	-6.55241798681637	10.1234210136604	0.721448774569519	-12.0589317310355
ENSG00000011426	193.208694698012	55.5207364895431	1.79906140851525	137.687958208469	0.721352308325903	137.699711174602
ENSG00000185291	0.0594833351818912	9.8920267446618	-7.37763678967487	9.83254340947991	0.721203898720338	-12.2926170728479
ENSG00000268156	0.183324181432925	10.6507146776322	-5.86040933273349	10.4673904961992	0.721191531253208	-11.9962769785927
ENSG00000164120	11.5561773571114	52.3242782193571	-2.17881625476149	40.7681008622457	0.721088881276026	-40.8262818315145
ENSG00000109452	256.239142172718	75.270892528021	1.76732688993167	180.968249644697	0.721008492739678	180.976879252023
ENSG00000134853	0.324621933103288	11.4915506413661	-5.14566919561907	11.1669287082628	0.720987468045557	-12.2954547799651
ENSG00000089127	6.82661030203658	36.7323460329754	-2.42780973860897	29.9057357309388	0.720913263242775	-30.0041212125207
ENSG00000130707	0.71583982031237	13.6153218311417	-4.24945047478516	12.8994820108293	0.720900895775644	-13.5814014551283
ENSG00000166136	1.1003423784115	15.4528047442253	-3.81184431436348	14.3524623658138	0.720818033745871	-14.8500280484263
ENSG00000130822	27.1932352400848	4.0689898912923	2.74050520083282	23.1242453487925	0.72065478317975	23.2860707657377
ENSG00000130294	0.609753846841128	13.0302151963899	-4.41749014546399	12.4204613495488	0.720580578376968	-13.1826431083037
ENSG00000259848	0.812872699183521	14.0657408025436	-4.11301229191293	13.2528681033601	0.720416091064134	-13.8764326495857
ENSG00000122122	0.0148708337954728	9.50360922651323	-9.31984616539089	9.48873839271776	0.719932523099337	-13.3002138641447
ENSG00000249353	2.29488325793657	20.3551213119269	-3.14889914976859	18.0602380539903	0.719798954454329	-18.332696594397
ENSG00000134317	0.299754441399594	11.2713685318273	-5.23273775320907	10.9716140904277	0.719683937010016	-12.1555690999283
ENSG00000117461	10.6128018316268	48.9904952541341	-2.20669629107975	38.3776934225072	0.719630756901356	-38.441082983613
ENSG00000233218	0.0210628761080245	9.51906889559364	-8.81997420557178	9.49800601948561	0.719627046661217	-12.9616381423467
ENSG00000127954	0.0297416675909456	9.58391197360915	-8.33198530669776	9.5541703060182	0.719609732207234	-12.6769140325013
ENSG00000104313	0.10160908739794	10.0437829110098	-6.6271295058822	9.94217382361188	0.719545421378156	-11.9484587218037
ENSG00000239830	0.0148708337954728	9.44180084291069	-9.3104327017025	9.42693000911522	0.719068037146924	-13.2495723134631
ENSG00000175265	1.07293847631069	15.1408610994509	-3.81880799984292	14.0679226231402	0.718714327586996	-14.5770278682015
ENSG00000236213	32.8591792755065	5.75676756331478	2.51296557858237	27.1024117121918	0.718698249879726	27.2186648573417
ENSG00000255201	18.300331334545	1.80057370792416	3.3453412055705	16.4997576266209	0.718664857718474	16.8354777039121
ENSG00000165757	0.143734839613989	10.2336938140677	-6.15377336803193	10.0899589744537	0.718530052326753	-11.8184685459351
ENSG00000138613	90.3472715670745	23.7356353520614	1.92842636509373	66.6116362150131	0.718465741497676	66.639544622445
ENSG00000161381	0.0470992505567878	9.59516014436812	-7.67045897128964	9.54806089381134	0.718124399404877	-12.2475061813484
ENSG00000186480	127.958538528808	35.6578686730667	1.84338404150144	92.300669855741	0.718104611457469	92.3190756048985
ENSG00000196376	1.25168644921683	15.9517895972526	-3.67177317225129	14.7001031480358	0.718014328947417	-15.1517309503355
ENSG00000198832	5.1602289882558	30.5574106776863	-2.5660153072551	25.3971816894305	0.717906731983383	-25.5264817850602
ENSG00000149485	209.396665000759	61.4186704234373	1.7694892784209	147.977994577322	0.717810265739766	147.988573786737
ENSG00000104951	0.242906839068303	10.7743477668723	-5.47105361733845	10.531440927804	0.717642068186793	-11.867757821072
ENSG00000204261	26.0692705884714	97.3478884116423	-1.9007994683603	71.2786178231709	0.717482527860812	-71.3039577961881
ENSG00000124942	2371.62369470283	724.739592724173	1.71034049934637	1646.88410197866	0.71744913569956	1646.88499009939
ENSG00000171714	23.6685533510305	3.21257791553764	2.88116817967732	20.4559754354928	0.717142422514727	20.6578813312758
ENSG00000135077	0.0582151299833346	9.58482858007871	-7.36321466489892	9.52661345009538	0.716883942451702	-12.0404856226367
ENSG00000198729	0.157287806984162	10.1831139844814	-6.01662815636057	10.0258261774972	0.716715744898729	-11.6926047103842
ENSG00000174564	0.0953673838586448	9.8093096944218	-6.68451186236735	9.71394231056316	0.716610621428121	-11.7916654485734
ENSG00000168907	0.0148708337954728	9.25592430335727	-9.28174771525669	9.2410534695618	0.716322459443983	-13.0976299335786
ENSG00000124614	0.758362862342369	13.4681063150921	-4.15051488850871	12.7097434527497	0.716167866104854	-13.3702786984582
ENSG00000227184	0.0210628761080245	9.28412982645821	-8.78392043888371	9.26306695035019	0.716146841410732	-12.7656440340199
ENSG00000167680	3.46784166238941	24.4130728736151	-2.81554396517996	20.9452312112257	0.716049138420402	-21.1336224607038
ENSG00000107863	163.422401822785	47.232607643935	1.79075066870996	116.18979417885	0.715998431805168	116.20359314273
ENSG00000169403	0.232959842386826	10.6062781586315	-5.50869339519374	10.3733183162446	0.715992248071603	-11.7452729134911
ENSG00000171401	0.0148708337954728	9.229675444329	-9.27765056669589	9.21480461053353	0.71585249569303	-13.0762159682388
ENSG00000138964	0.0148708337954728	9.21443244088026	-9.27526595578087	9.19956160708479	0.715701612594039	-13.0637855276721
ENSG00000169439	18.7170659972387	73.5925371671678	-1.97520517136552	54.8754711699291	0.715606383097135	-54.9110077451754
ENSG00000258725	57.4289216750793	13.5191255459211	2.08677563577403	43.9097961291581	0.715556913228614	43.95935427936
ENSG00000220205	17.533809279684	69.9171735561643	-1.99550740364937	52.3833642764804	0.715532178294353	-52.4213592223672
ENSG00000228389	0.428668108444854	11.6841926630681	-4.76855315296051	11.2555245546233	0.715221754869381	-12.2239900266786
ENSG00000117724	306.118278615223	91.8494846473171	1.73674566039557	214.268793967906	0.715205677162111	214.275832407553
ENSG00000103512	136.478773999546	38.8029058818072	1.81443998949358	97.6758681177389	0.714829706161348	97.6927193040986
ENSG00000108587	42.2045795832664	147.099110328408	-1.80131706288212	104.894530745142	0.714803734480375	-104.909996298754
ENSG00000109436	64.3968444801189	15.8071258830165	2.02641492158188	48.5897185971025	0.714787656773105	48.6319556544872
ENSG00000178538	48.7190439836119	10.8408683161139	2.16800550723026	37.8781756674981	0.71439437131836	37.940169211236
ENSG00000188681	3.53662271047192	24.514984187305	-2.79321960646866	20.9783614768331	0.713997375623475	-21.1634998528749
ENSG00000198918	155.942460682617	511.679750650332	-1.71422733615879	355.737289967716	0.713970167195788	-355.741420204247
ENSG00000107186	109.644807758104	30.3598316402204	1.85260179919266	79.2849761178832	0.713963983462223	79.3066174504983
ENSG00000127922	37.9065609877876	132.547869774236	-1.80599400295238	94.6413087864481	0.713883594925876	-94.6585386700562
ENSG00000118922	52.2111645786505	12.0277746875378	2.11798859086374	40.1833898911127	0.713821757590224	40.2391687142293
ENSG00000143196	0.0148708337954728	9.08188430804428	-9.25436230811874	9.0670134742488	0.713818047350085	-12.9558463664918
ENSG00000223901	18.3547344732663	1.92555277988249	3.25280767057956	16.4291816933838	0.713122995697358	16.7480974697426
ENSG00000214262	28.8345118195277	4.82326521614613	2.57971455052005	24.0112466033816	0.713026529453741	24.1494283702652
ENSG00000141527	0.602243938103276	12.4428661792774	-4.36882706720935	11.8406222411741	0.712990663799063	-12.6208947781593
ENSG00000135441	1.19200446912796	15.2632672162227	-3.67860226491326	14.0712627470948	0.712817519259238	-14.5441586185383
ENSG00000103056	0.178450005545673	10.0380759912064	-5.81381901643318	9.85962598566076	0.71253306751524	-11.446078635627
ENSG00000169583	0.0235496252783939	9.04702221919442	-8.58559510059415	9.02347259391603	0.712319110333885	-12.4553402556694
ENSG00000136574	0.0148708337954728	8.98245003969199	-9.23847965537973	8.96757920589651	0.712236248304111	-12.875052743849
ENSG00000115255	5.50708268021218	31.1297352166907	-2.49893313201532	25.6226525364785	0.712128651340077	-25.7442224548226
ENSG00000198727	2748.98979332338	8837.51311316437	-1.68473890030135	6088.52331984099	0.712002503175347	-6088.52355293077
ENSG00000267580	0.205655262739506	10.1703188489211	-5.62799310847925	9.96466358618156	0.711990135708217	-11.4441612543193
ENSG00000076356	5.57944671228661	31.3182193920677	-2.48880822112693	25.7387726797811	0.711956743546965	-25.858820263558
ENSG00000162551	0.0210628761080245	9.00192105245885	-8.73938665408227	8.98085817635083	0.711917167652148	-12.5312685979225
ENSG00000091592	1.30619628605798	15.6717597142721	-3.58472356648077	14.3655634282142	0.711745259859036	-14.8060682038861
ENSG00000083544	168.87668699426	50.0067589952625	1.75577517123164	118.869927998998	0.711584482786341	118.88289418137
ENSG00000267383	1.36801738673001	15.9600172642284	-3.54430374085556	14.5919998774984	0.711563458092219	-15.0162761506425
ENSG00000171163	4.40654165689371	27.3041940561723	-2.63140382440238	22.8976523992786	0.711528829184254	-23.0483572404904
ENSG00000259417	14.6134571002561	60.1433827610634	-2.0411084981309	45.5299256608072	0.711458334621611	-45.5756541870742
ENSG00000052795	167.443946028708	49.2797962506933	1.76461001976623	118.164149778015	0.711454624381472	118.177324987846
ENSG00000154188	0.0334469607331279	9.05377595508283	-8.08050067419709	9.02032899434971	0.711447203901194	-12.1103602882823
ENSG00000113657	12.7366456703021	54.1622743935771	-2.08830294344445	41.425628723275	0.711304978029195	-41.4782319331746
ENSG00000101871	92.3255467885794	25.0902458380477	1.87960329510762	67.2353009505317	0.711259218400812	67.2615685399586
ENSG00000144642	2.35446591557195	19.8340276108566	-3.07450592648062	17.4795616952846	0.711024236525335	-17.7478918114582
ENSG00000157404	425.080734901356	131.136962501161	1.69666249251774	293.943772400195	0.710952505215979	293.948668982309
ENSG00000136630	0.805561435352644	13.2997385150451	-4.0452594522338	12.4941770796924	0.710864696199354	-13.1327295310076
ENSG00000170421	0.49556202991111	11.7340086374422	-4.5654864968178	11.2384466075311	0.710823883557823	-12.1303894868612
ENSG00000129455	0.0148708337954728	8.88581573477039	-9.22287487386698	8.87094490097492	0.710680420939111	-12.7966825535035
ENSG00000149311	242.522012977054	72.9712997229429	1.73271464667567	169.550713254111	0.710665579978555	169.559566716315
ENSG00000100033	0.793276673181027	13.2199709361233	-4.05875106866331	12.4266942629422	0.71054561554739	-13.0727269742016
ENSG00000167615	44.0320459439607	150.048636130624	-1.76880441999278	106.016590186664	0.710287135484366	-106.031344723545
ENSG00000196914	365.575194024486	112.676566999981	1.6979806663134	252.898627024506	0.709820881973551	252.904327146103
ENSG00000225138	1.41989149072056	16.0198273264493	-3.49600601028636	14.5999358357288	0.709819645226838	-15.0126674655557
ENSG00000169442	0.0953673838586448	9.34087839303002	-6.61391847217408	9.24551100917138	0.7096168187659	-11.367646694777
ENSG00000042781	12.1236068068295	0.587438516557786	4.36723729634838	11.5361682902717	0.709485723614318	12.3351506040294
ENSG00000270074	0.483277267739494	11.5905642026811	-4.58395584971159	11.1072869349416	0.709468409160336	-12.0160090831869
ENSG00000159337	0.0148708337954728	8.80518618738591	-9.20972415983521	8.79031535359044	0.709413992304962	-12.7314046010572
ENSG00000132000	0.131350754988886	9.54143407375606	-6.18270972096838	9.41008331876718	0.709291554380371	-11.2594656871406
ENSG00000102780	13.7521406095606	0.930597547854426	3.88535500513188	12.8215430617061	0.709118409840546	13.3973112973868
ENSG00000254827	33.2093565818216	6.22886664083631	2.41454818149575	26.9804899409853	0.709082544185868	27.0883163075222
ENSG00000156500	4.98451403801421	29.0256760190722	-2.54180490643189	24.041161981058	0.709025653837069	-24.1751575296176
ENSG00000168140	3.89048969889872	25.2284527379198	-2.69702806360284	21.3379630390211	0.708992261675817	-21.5077341212526
ENSG00000148848	3.88377436978877	25.2051112784611	-2.69818502967252	21.3213369086723	0.708887138205208	-21.4913845535243
ENSG00000148219	7.52991336621043	37.335333252303	-2.30983643699258	29.8054198860926	0.708853746043956	-29.8947888260135
ENSG00000150656	0.0458310453582312	8.97679381669468	-7.61373125624185	8.93096277133645	0.7088389050834	-11.735885124918
ENSG00000236439	2.82008763298514	21.3826584242729	-2.92262932942644	18.5625707912878	0.708665760543575	-18.791242550156
ENSG00000017483	2.25022109532341	19.220552440749	-3.09451113749678	16.9703313454256	0.70847653829648	-17.2501636268653
ENSG00000158825	0.120135553108852	9.42055813723625	-6.29307746449287	9.3004225841274	0.708427068427959	-11.2294560962433
ENSG00000163141	0.148708337954728	9.5912257879601	-6.01115776236049	9.44251745000537	0.708326891944203	-11.19353176784
ENSG00000226145	0.0148708337954728	8.73688322613279	-9.19848935747095	8.72201239233732	0.708282369062534	-12.676186596591
ENSG00000113448	59.7456689047205	14.7232798798896	2.02073503883366	45.0223890248308	0.708226715460447	45.0677144261874
ENSG00000065154	262.210897599807	80.3514157474316	1.70633229711943	181.859481852375	0.708179719085352	181.867486675113
ENSG00000158008	25.4739480000514	92.306841143261	-1.85741500587724	66.8328931432095	0.708079542601596	-66.8586987339398
ENSG00000161800	128.953010049383	37.5237182981693	1.78097074971878	91.4292917512137	0.707804984831302	91.4466360613659
ENSG00000095970	0.0148708337954728	8.70557164303005	-9.19330968356298	8.69070080923458	0.707802511337876	-12.6508981299164
ENSG00000137818	658.564808846299	2084.35790391705	-1.66220569616875	1425.79309507075	0.707729543281806	-1425.79406397951
ENSG00000167920	9.95281638911088	44.651925466187	-2.16554565427609	34.6991090770761	0.707390674682434	-34.766618453965
ENSG00000264235	134.021698396375	39.2952108520712	1.77004119673817	94.7264875443038	0.707128484379271	94.743023428215
ENSG00000233728	0.294880265512343	10.3752193925505	-5.1368687584355	10.0803391270381	0.707055516323202	-11.3137375591573
ENSG00000168394	84.5745684280062	274.696208420651	-1.69954118202375	190.121639992645	0.706913290451202	-190.129236136167
ENSG00000012223	0.0545098368411523	8.90621898404784	-7.35215267261814	8.85170914720669	0.706841559141846	-11.5068198798899
ENSG00000066468	0.0210628761080245	8.67884431184092	-8.68665668583523	8.6577814357329	0.706794562766751	-12.2643868076022
ENSG00000169302	22.7937528530551	84.0900561908251	-1.88329673399137	61.29630333777	0.706776011566055	-61.3252281647951
ENSG00000213402	0.617164433125493	12.0940549607014	-4.29249930761422	11.4768905275759	0.706667177855308	-12.2533491947234
ENSG00000168172	131.655543653352	38.5040049193306	1.7736878527398	93.1515387340217	0.70664367966776	93.1684234980656
ENSG00000259781	16.5004601451922	1.60486694570184	3.36198065892905	14.8955931994904	0.706522478489883	15.2702852205097
ENSG00000144452	0.574939358455956	11.8628474162864	-4.36689673223509	11.2879080578304	0.706474245368074	-12.1031671636824
ENSG00000163093	6.06720086609941	32.3032591255816	-2.41257674758003	26.2360582594822	0.706401277312005	-26.3467508349305
ENSG00000105519	2.18506900462637	18.770385770325	-3.10270755488172	16.5853167656986	0.706383962858023	-16.8730414089957
ENSG00000168461	122.837043578017	35.7521944309732	1.78064199451422	87.0848491470434	0.706204634584632	87.1030518229754
ENSG00000149806	80.265609611311	260.291376617657	-1.69727362446459	180.025767006346	0.706197214104354	-180.033767732554
ENSG00000253741	0.302290851796707	10.3660227115762	-5.09978133004107	10.0637318597795	0.706188556877363	-11.282130497374
ENSG00000121316	1.62097054493328	16.5125588773665	-3.34863392494208	14.8915883324333	0.705823716597017	-15.2634449658632
ENSG00000026751	2.95054448589264	21.5507169126573	-2.86868274785343	18.6001724267647	0.705724776859974	-18.82008913404
ENSG00000164506	68.5449481168685	17.8129181090164	1.9441264629223	50.7320300078521	0.705664176271036	50.7692672432983
ENSG00000221890	2.17357882208265	18.6554029235218	-3.10144920095261	16.4818241014392	0.705592444961679	-16.7710915821503
ENSG00000069188	0.185860591830038	9.63376058044228	-5.69580625830108	9.44789998861225	0.705554105813575	-11.0319999604297
ENSG00000184828	0.0334469607331279	8.67212183247526	-8.01836609302608	8.63867487174213	0.705314176951246	-11.7864709875967
ENSG00000117091	0.0148708337954728	8.54048618754033	-9.16568885042583	8.52561535374486	0.705207816733925	-12.5178260597769
ENSG00000163209	0.0148708337954728	8.5399127911814	-9.16559198663654	8.52504195738592	0.705207816733925	-12.5173646124369
ENSG00000100399	3.69537736756162	24.1806440913572	-2.71005907034548	20.4852667237956	0.705165767345682	-20.663750214078
ENSG00000108639	24.7169756520579	89.4047082013799	-1.85484858102818	64.687732549322	0.705095272783039	-64.7143199425843
ENSG00000250909	22.6466410500225	3.27033938095008	2.79178482066291	19.3763016690724	0.705044566167804	19.5763921307217
ENSG00000121152	59.5490832073091	14.9352571289084	1.99535722149253	44.6138260784007	0.705019831233544	44.6584250483058
ENSG00000064042	0.956706861250997	13.5662442462027	-3.82580061718518	12.6095373849517	0.704974071605161	-13.177146254973
ENSG00000136002	1.3752293281074	15.4179918234841	-3.48687074579459	14.0427624953767	0.704750220450102	-14.4691895453559
ENSG00000169896	0.0148708337954728	8.51826756879731	-9.16193069673416	8.50339673500184	0.704704460821719	-12.4999492048808
ENSG00000146830	27.8615785200264	98.5617575772151	-1.82275098545409	70.7001790571887	0.704703224075006	-70.7236717080887
ENSG00000137868	0.144903722359058	9.31317774335124	-6.00610695167361	9.16827402099218	0.704465768706103	-10.9604091729708
ENSG00000214016	0.0148708337954728	8.48476664260461	-9.15624563111299	8.46989580880914	0.704198631416087	-12.4730096235575
ENSG00000189171	248.28685882784	777.708928566276	-1.64722239641531	529.422069738437	0.70408979770534	-529.424632282777
ENSG00000180537	42.9034664860933	9.54305754043326	2.16857074180707	33.36040894566	0.704046511570384	33.4308178793743
ENSG00000203685	0.654217364547315	12.1091056761024	-4.21017845517219	11.4548883115551	0.703886971244402	-12.2041004934652
ENSG00000101938	0.104046175341566	9.03043925785054	-6.43950032607527	8.92639308250898	0.703856052576576	-11.0067096769647
ENSG00000156381	57.1403446975302	14.17216202961	2.01144987439558	42.9681826679202	0.703742271878977	43.0152374442007
ENSG00000143851	0.0148708337954728	8.45393400361931	-9.1509934992738	8.43906316982384	0.703670540569621	-12.4482315695053
ENSG00000204267	16.462513311689	63.9543471818087	-1.95785781998819	47.4918338701197	0.703627254434665	-47.5321732260406
ENSG00000128563	6.98108671795995	34.8524993189893	-2.31973857976084	27.8714126010294	0.703562943605587	-27.9677819545142
ENSG00000225864	6.02000229308914	31.7266484587624	-2.39785918417858	25.7066461656732	0.70354810264503	-25.8182374641313
ENSG00000183010	24.7791866668775	88.5875650374058	-1.83797536875875	63.8083783705284	0.703128845509311	-63.834843962625
ENSG00000137747	2.00771154606906	17.7762989308468	-3.14633106980461	15.7685873847778	0.703126372015885	-16.0794199930281
ENSG00000154175	0.0718674198069945	8.79151272491535	-6.93462972483091	8.71964530510835	0.70312018828232	-11.1409740897018
ENSG00000123094	118.808250552385	34.8776702705172	1.76825944601564	83.9305802818677	0.703102873828337	83.9492051655015
ENSG00000267062	91.4343966835058	25.6482215223152	1.83387820335188	65.7861751611906	0.702903757607538	65.8117311093059
ENSG00000100336	0.768409181477334	12.5694763404551	-4.03190597895822	11.8010671589778	0.702719482347296	-12.4708240270586
ENSG00000197093	11.9720640911172	50.1489162144051	-2.06654661531501	38.1768521232878	0.702671249225487	-38.2327432047016
ENSG00000143322	388.473991933689	123.139281241384	1.65752696168416	265.334710692305	0.702594570929279	265.339887867991
ENSG00000162636	97.7929481801856	27.9083295255204	1.80903466325713	69.8846186546652	0.702561178768027	69.9080290876581
ENSG00000187193	0.398926440853909	10.6723646278821	-4.74161330435722	10.2734381870282	0.702485737218532	-11.3148764425754
ENSG00000143110	0.0594833351818912	8.6722024371232	-7.18776908361865	8.61271910194131	0.702449871563854	-11.2179746268375
ENSG00000134852	106.016087069374	30.5976630850988	1.79278982297021	75.4184239842753	0.702271780037177	75.4397293978528
ENSG00000130940	1.03852127773947	13.7814711185291	-3.73012721810588	12.7429498407897	0.702202522221247	-13.277673731047
ENSG00000133561	0.0148708337954728	8.35361760820613	-9.13377175417926	8.33874677441066	0.702021957201143	-12.367719443179
ENSG00000148053	0.0668939214662557	8.6882219864973	-7.02104203300361	8.62132806503104	0.701945278904935	-11.1185578576583
ENSG00000103067	0.299853763853081	10.0808881726329	-5.07121986023165	9.78103440877984	0.701895809036414	-11.0175271715818
ENSG00000100364	748.748574749244	240.476040233594	1.63858819310047	508.272534515651	0.701798106046084	508.275175780039
ENSG00000160862	9.50664540185314	42.344625587862	-2.15517061923194	32.8379801860088	0.701749872924275	-32.9086265756368
ENSG00000149557	69.5998797264325	18.4748518075866	1.91352202087449	51.1250279188459	0.701441922992729	51.1608253083073
ENSG00000166086	107.358931621374	31.1747255180905	1.78399345696517	76.1842061032831	0.701241570025217	76.2050909863771
ENSG00000168255	1.0630908020827	13.8151029034392	-3.69990957570221	12.7520121013565	0.701094397166366	-13.2779193965589
ENSG00000088726	0.0148708337954728	8.28469413746775	-9.12181908497456	8.26982330367228	0.700845811077046	-12.3124961276326
ENSG00000074211	0.0582151299833346	8.55341501501019	-7.19896257648003	8.49519988502686	0.700719662912316	-11.1352361117365
ENSG00000170961	3.49752998092042	23.0046203022703	-2.71751531517407	19.5070903213499	0.700703585205046	-19.6954680648496
ENSG00000102878	4.61055441131749	26.8457694155503	-2.54168260615922	22.2352150042328	0.700628143655551	-22.3800119918402
ENSG00000127418	115.134766659193	33.9383583585496	1.76233485584129	81.1964083006438	0.700361006365535	81.2155314276092
ENSG00000117245	0.237933340727565	9.60802765632321	-5.33561095317657	9.37009431559564	0.70027319734891	-10.7827367456882
ENSG00000117600	0.85763418425017	12.7985400318966	-3.89947302580432	11.9409058476465	0.700210123266545	-12.5614936349677
ENSG00000173762	0.0148708337954728	8.24162269266335	-9.11429906691433	8.22675185886788	0.700165600384876	-12.2780248260273
ENSG00000091436	78.7500831317345	21.7211897845006	1.85817831711931	57.0288933472339	0.700153232917745	57.0591579246346
ENSG00000095370	0.361873509432086	10.3160347488174	-4.83325922702697	9.95416123938532	0.700096342568945	-11.0655194516716
ENSG00000267309	1.29614996692301	14.7336783986311	-3.50681310200996	13.4375284317081	0.700027084753015	-13.8875810883462
ENSG00000170561	0.0148708337954728	8.23732207640413	-9.11354604807997	8.22245124260866	0.700015954032598	-12.2745845553954
ENSG00000182162	0.0148708337954728	8.23536933602502	-9.11320400210779	8.22049850222954	0.700015954032598	-12.2730225620746
ENSG00000010818	89.2378596233348	25.3328448911232	1.81664680932839	63.9050147322117	0.699991219098337	63.9308306965742
ENSG00000255692	12.3938715746051	0.771854209736469	4.00515474163217	11.6220173648686	0.699931855256112	12.2927845557354
ENSG00000214021	0.840077956377353	12.7028529968879	-3.9184855339171	11.8627750405106	0.69985394021319	-12.4931965701848
ENSG00000111215	0.609654524387641	11.6115425202389	-4.25142389177336	11.0018879958512	0.699811890824947	-11.7947507214352
ENSG00000163659	64.6141039991884	16.9447940570244	1.93100700873662	47.669309942164	0.699798286611104	47.7084049034328
ENSG00000162493	0.136324253329625	8.9759867151644	-6.04095638198606	8.83966246183478	0.699745106502443	-10.7066701849001
ENSG00000105369	0.0409072082442361	8.38609921357834	-7.67950100584473	8.3451920053341	0.699732739035313	-11.3409419937086
ENSG00000173166	142.348905587904	42.8888836483379	1.73075573157215	99.4600219395663	0.699435919824184	99.4750796914553
ENSG00000116701	0.042125752216049	8.3764766618134	-7.6354972827419	8.33435090959735	0.699304824672602	-11.3031952933259
ENSG00000109610	2.53057815562749	19.4492301509738	-2.94217411381993	16.9186519953463	0.699221962642829	-17.1725703916352
ENSG00000196805	0.0148708337954728	8.16364101225697	-9.10058339211738	8.1487701784615	0.698860832602622	-12.2156896448079
ENSG00000112276	46.1535520171458	10.8133045890363	2.09363419937998	35.3402474281095	0.698858359109196	35.4022088638663
ENSG00000226179	0.582449267193808	11.3936976078204	-4.28995981919367	10.8112483406266	0.698726027210901	-11.6312873721269
ENSG00000104356	60.3247650548901	15.5853867655262	1.95255643443439	44.7393782893639	0.69850959653612	44.7819656373909
ENSG00000107130	257.927900541199	81.8073657337227	1.65666518974085	176.120534807476	0.698451469440607	176.128326286325
ENSG00000115760	202.071152583725	62.9076218902231	1.68355664933847	139.163530693502	0.698317900795599	139.173713890493
ENSG00000158639	0.0148708337954728	8.12526085882441	-9.0937847804083	8.11039002502894	0.698228855032261	-12.1850460807694
ENSG00000137474	0.0792780060913591	8.54252306287402	-6.75159774939878	8.46324505678266	0.698121258068226	-10.8263839328209
ENSG00000168243	0.317211346818924	9.94604330618018	-4.97060642976123	9.62883195936125	0.698087865906974	-10.8361124570208
ENSG00000137804	143.244725567687	43.5145969845322	1.71891067855726	99.7301285831548	0.698030975558175	99.7449407295099
ENSG00000058063	134.023791543565	40.4071474055748	1.72980671544543	93.6166441379898	0.697687159971951	93.6326240737267
ENSG00000107551	4.55301155181179	26.2886449419073	-2.52954675476186	21.7356333900955	0.697622849142873	-21.8823299868447
ENSG00000140968	0.0210628761080245	8.12480421202682	-8.59148678986412	8.1037413359188	0.697485570257726	-11.8103458416716
ENSG00000183688	191.384934490158	59.6106192034315	1.68283600324485	131.774315286726	0.697204828753866	131.785060254565
ENSG00000169607	46.0022079463405	10.9059486651468	2.07658783743973	35.0962592811937	0.697168963099188	35.1576397469935
ENSG00000172869	137.876709571775	41.9888168875363	1.71530173104472	95.8878926842386	0.696864723407781	95.9032336444011
ENSG00000134817	0.107751468483748	8.63358619897711	-6.32418051097855	8.52583473049337	0.696811543299121	-10.6153246293803
ENSG00000135063	3.08065002237975	21.1984802432365	-2.78265413986807	18.1178302208567	0.696775677644443	-18.3302737561094
ENSG00000130755	0.713700699729207	11.8964571849305	-4.05906899967083	11.1827564852013	0.696475148193175	-11.8966417005557
ENSG00000164220	0.0148708337954728	8.02669150832458	-9.0761761006278	8.0118206745291	0.696461543979331	-12.1064546061355
ENSG00000225151	8.37973967436229	38.2083568308095	-2.18891088436097	29.8286171564472	0.696284689199367	-29.9088236533229
ENSG00000064961	753.750760808313	247.146947337293	1.60871846623557	506.60381347102	0.696222851863715	506.60636770424
ENSG00000184371	10.7264970362894	45.3684045563792	-2.08050891565244	34.6419075200898	0.69616348802149	-34.7043264446749
ENSG00000163568	0.121403758307408	8.67380244537254	-6.15877959569407	8.55239868706513	0.696143700074081	-10.5391692941546
ENSG00000179066	0.0582151299833346	8.29120814806926	-7.15404437308223	8.23299301808593	0.696071968764725	-10.9069943122696
ENSG00000111875	44.5658749017346	10.4605535741841	2.09098022739948	34.1053213275505	0.695989106734952	34.1693596833017
ENSG00000162733	69.2758151303229	18.7858262943813	1.88270720690149	50.4899888359416	0.695942110359856	50.5250785163212
ENSG00000141837	19.090819603362	2.504474997895	2.93029892717949	16.5863446054671	0.695919848919022	16.8432027587967
ENSG00000067064	152.337645483117	46.9259929525901	1.69881332495218	105.411652530527	0.695812251954987	105.42534067258
ENSG00000058085	6.91041854326117	33.6241047842929	-2.28265085947352	26.7136862410317	0.695714548964657	-26.8110336900788
ENSG00000092096	6.80353061449566	33.2733613792621	-2.29001210324697	26.4698307647665	0.695673736323127	-26.5687052027079
ENSG00000054598	0.480641534888893	10.6555817467396	-4.47050422459346	10.1749402118507	0.695338577963894	-11.113721983964
ENSG00000105372	349.821906245849	1057.26851956383	-1.59564929104011	707.446613317982	0.695295291828938	-707.448412813077
ENSG00000228253	299.920512478701	908.63294237827	-1.59911741518287	608.712429899569	0.695008366591514	-608.714530375894
ENSG00000151835	109.366803214622	32.5280391304919	1.74941913344894	76.8387640841304	0.694991052137531	76.8586763695624
ENSG00000227392	0.0148708337954728	7.92087844921676	-9.05703108777916	7.90600761542128	0.694692996179689	-12.0222613738056
ENSG00000106689	0.042125752216049	8.09378560825575	-7.58596837662422	8.05165985603971	0.694568084761673	-11.0623750907526
ENSG00000139044	6.95119975452196	33.6407520361658	-2.27487604835649	26.6895522816438	0.694532219106995	-26.7863260270979
ENSG00000173276	56.0653039789682	14.4363559490945	1.95740161445023	41.6289480298737	0.694441936596943	41.6749413335421
ENSG00000265194	20.2166327838645	2.8639392969612	2.81946990750148	17.3526934869033	0.694279922777535	17.5802554534831
ENSG00000235246	14.7714631511115	1.41274117180134	3.38624365685561	13.3587219793102	0.694109251731136	13.7812226969924
ENSG00000103489	11.5971112398856	47.7010733070719	-2.04025624347284	36.1039620671863	0.694098121010719	-36.1615641598626
ENSG00000230606	0.270012773808649	9.42741624727142	-5.12576286333091	9.15740347346277	0.694086990290302	-10.4943548304262
ENSG00000142765	0.327158343500401	9.76054730392402	-4.89890107715672	9.43338896042362	0.694058545115902	-10.6295841424963
ENSG00000069122	0.0941985011135756	8.38221966493888	-6.47548441523017	8.2880211638253	0.693864375881955	-10.5177560926228
ENSG00000198121	0.143734839613989	8.67089081124627	-5.91469851614904	8.52715597163228	0.693802538546303	-10.3776706202057
ENSG00000235725	0.0210628761080245	7.9123764960213	-8.55326481759561	7.89131361991328	0.693724623503382	-11.6374898362038
ENSG00000105825	56.196638263229	14.5005981692163	1.95437141504473	41.6960400940127	0.6935935283518	41.7418174873766
ENSG00000188910	0.392585414861126	10.0831305391145	-4.68279324041307	9.69054512425339	0.693556425950409	-10.7626770525576
ENSG00000068366	140.138365781187	43.1919906064496	1.69801626425287	96.9463751747372	0.693520560295731	96.9612444162851
ENSG00000108798	0.0148708337954728	7.85021769515729	-9.04410331146385	7.83534686136182	0.693466143440357	-11.9661382720694
ENSG00000268056	28.2123591367288	5.27224793005336	2.41983718961375	22.9401112066754	0.693466143440357	23.0673863755492
ENSG00000160551	212.05590311007	67.6342298001819	1.64861915765039	144.421673309888	0.693461196453505	144.43108275837
ENSG00000187837	4.45011127251851	25.5164985954757	-2.51951705892417	21.0663873229572	0.693459959706792	-21.2165181179915
ENSG00000177058	9.41229422922614	40.7739803575648	-2.1150304744817	31.3616861283387	0.693447592239662	-31.432923992534
ENSG00000169562	39.9297889635998	130.540931870105	-1.70896489097965	90.6111429065054	0.693286815166967	-90.6272573777986
ENSG00000111775	11.7643230568545	47.9520532158382	-2.02717428269223	36.1877301589837	0.69317798145622	-36.2444650896082
ENSG00000262410	0.106582585738679	8.41581206878769	-6.3030588444184	8.30922948304901	0.693112433880429	-10.4293741613853
ENSG00000103742	1.37249427280331	14.5384940793829	-3.40500580609947	13.1659998065796	0.693096356173159	-13.5991770135705
ENSG00000168078	73.0620066599132	20.3393610845135	1.84484701722553	52.7226455753996	0.693071621238899	52.7549127284481
ENSG00000233927	129.80646531492	394.98790814648	-1.60544624648764	265.18144283156	0.692981338728847	-265.186302587216
ENSG00000181524	0.0792780060913591	8.21796943092292	-6.6957174757903	8.13869142483156	0.692627629168919	-10.5390194337154
ENSG00000205457	0.123940168704521	8.48152083580658	-6.09660723776603	8.35758066710206	0.692560844846415	-10.3449395560679
ENSG00000176435	0.0148708337954728	7.79625324222237	-9.03415160316459	7.7813824084269	0.692422329214554	-11.9233303810277
ENSG00000159200	465.679964126846	154.01703042787	1.59624892586662	311.662933698977	0.692381516573024	311.667021438724
ENSG00000106772	109.390754677246	32.8377445501367	1.73606386717111	76.5530101271089	0.692116852776435	76.5726927649285
ENSG00000178597	0.0148708337954728	7.77566643839742	-9.03033698072898	7.76079560460195	0.692079750375043	-11.9070119846219
ENSG00000100387	0.758362862342369	11.8396504691248	-3.9645943640456	11.0812876067824	0.691959785943879	-11.7691521995279
ENSG00000175505	23.5997870542807	3.9224060368542	2.58896304965453	19.6773810174265	0.691930104022766	19.8469658481455
ENSG00000149716	418.401016128531	138.329016411284	1.59678254198322	280.071999717247	0.691697595640715	280.076551571359
ENSG00000128714	0.0148708337954728	7.75463157229489	-9.02642888887546	7.73976073849942	0.691680281186733	-11.8903454438945
ENSG00000205777	0.0148708337954728	7.75129959702817	-9.02580886493557	7.7364287632327	0.691680281186733	-11.8877060728689
ENSG00000258424	71.2609509767849	19.9201743155053	1.83888146429741	51.3407766612796	0.69151208363376	51.3736978737479
ENSG00000104859	7.82683342985245	35.9369131250499	-2.1989658439406	28.1100796951975	0.691508373393621	-28.1959577112247
ENSG00000117616	7.48619845473859	34.9583591629239	-2.22333227193355	27.4721607081854	0.691472507738943	-27.561981430365
ENSG00000123983	575.789674498794	191.572843800533	1.58764884971541	384.216830698261	0.691189292741657	384.220110900882
ENSG00000159164	65.7708138383918	18.0251021623822	1.86744008570649	47.7457116760096	0.691106430711884	47.7822175701625
ENSG00000269215	0.388979444172431	9.92353715867322	-4.67308862606012	9.53455771450079	0.691105193965171	-10.6181706577997
ENSG00000078269	42.6933950620068	10.0725703715533	2.08358100822481	32.6208246904534	0.691085406017762	32.6872989600415
ENSG00000184730	0.0594833351818912	7.99564465785028	-7.07058500669366	7.93616132266839	0.690892473530529	-10.6290088379067
ENSG00000119862	3.49897384432918	22.1266005838201	-2.66077803474001	18.6276267394909	0.690793533793486	-18.8167004997144
ENSG00000100307	7.44730437009406	34.6886394586218	-2.21967303045797	27.2413350885277	0.690672332615608	-27.3316169621849
ENSG00000080345	104.838009870733	31.3605576579727	1.74113875350008	73.4774522127608	0.69052639650347	73.4980785316016
ENSG00000180011	135.148879964227	41.9039701872853	1.68939071219572	93.2449097769418	0.690348304976792	93.2602125254305
ENSG00000255252	40.3312591905172	9.39379790518695	2.10211798770843	30.9374612853302	0.689832581597456	31.0087957008258
ENSG00000107290	194.221682729539	62.272495528261	1.64103727037488	131.949187201278	0.689669331031335	131.959391505117
ENSG00000240674	0.0235496252783939	7.68379359261511	-8.34997085076623	7.66024396733672	0.689387352780763	-11.3314319857538
ENSG00000157456	77.6343088947006	22.2620728585481	1.80210643223175	55.3722360361525	0.689224102214642	55.4015533287333
ENSG00000089169	0.245443249465417	9.00376001716281	-5.19706621097238	8.75831676769739	0.689186999813251	-10.1841842974565
ENSG00000137331	402.157476881495	133.587511389591	1.58997540096292	268.569965491905	0.689141240184869	268.574671899825
ENSG00000177106	9.13536748140057	39.4306388273395	-2.10978241484404	30.295271345939	0.689085586582782	-30.368645800596
ENSG00000127084	0.0297416675909456	7.69432321587331	-8.01516508366724	7.66458154828237	0.68881597579934	-11.0900262230848
ENSG00000205339	372.444906832546	123.527049022135	1.59220004669172	248.917857810411	0.688603255364698	248.922950002431
ENSG00000173320	24.6766303283382	4.33125046507808	2.5102898961059	20.3453798632601	0.688574810190298	20.4996594396795
ENSG00000171862	166.792989834398	53.177046750218	1.64918309205917	113.61594308418	0.688521630081638	113.627911746096
ENSG00000117525	0.669038537116045	11.1583027136823	-4.05988447212467	10.4892641765662	0.688338591568108	-11.2475475056918
ENSG00000258908	33.8237473619158	7.27266949065672	2.21747958696601	26.5510778712591	0.688240888577778	26.6435161314019
ENSG00000114646	0.0718674198069945	7.92682745825923	-6.78526187247058	7.85496003845224	0.688104846439344	-10.3797965241947
ENSG00000249264	0.398926440853909	9.77826275922395	-4.61538352006758	9.37933631837004	0.688057850064249	-10.4534068518549
ENSG00000122376	41.9794735903715	10.025234316291	2.06604811911318	31.9542392740804	0.688050429583971	32.0209612974951
ENSG00000154783	0.180887093489299	8.56509953582637	-5.56530863337585	8.38421244233707	0.687977461527902	-10.063184310295
ENSG00000052802	102.234127807557	30.9098861175749	1.72573663334695	71.3242416899817	0.687884705524424	71.3451162980242
ENSG00000239246	0.0297416675909456	7.64262587074951	-8.00543905725965	7.61288420315857	0.687853786856598	-11.0473100974943
ENSG00000145907	428.693145078799	143.359574081514	1.58030709195332	285.333570997285	0.687778345307103	285.337947193442
ENSG00000143476	91.9515411884891	27.2513544567598	1.75454581864749	64.7001867317293	0.687629935701538	64.7239723298128
ENSG00000240065	13.4304523766683	51.8861234248557	-1.94984085188256	38.4556710481874	0.687603964020565	-38.5050712908581
ENSG00000107719	0.507946114536213	10.31860386808	-4.34442851682057	9.81065775354376	0.687365271904949	-10.7295416814947
ENSG00000147113	0.0148708337954728	7.5155296569799	-8.98124543104988	7.50065882318443	0.687296014089019	-11.7013953131483
ENSG00000011566	84.6796373305481	25.0055562424891	1.75976639272363	59.674081088059	0.687051138239837	59.7000228765551
ENSG00000126890	0.0148708337954728	7.49357572086466	-8.9770249453444	7.47870488706919	0.686946014769229	-11.6840919055444
ENSG00000229132	0.20321817479588	8.61147485726173	-5.40515900386016	8.40825668246585	0.686514390166379	-9.99572530110958
ENSG00000258086	11.5039133389733	0.763292066875375	3.91374570558428	10.7406212720979	0.686511916672953	11.4314631941244
ENSG00000204482	0.0148708337954728	7.46338040527027	-8.97119987092681	7.44850957147479	0.686391952241789	-11.6603053973928
ENSG00000187608	16.1958315279054	59.7352243401279	-1.88295936190885	43.5393928122226	0.686340008879841	-43.5800902066026
ENSG00000186010	0.289906767171604	9.10423498940819	-4.97287688039869	8.81432822223659	0.686237358902659	-10.1203698784639
ENSG00000205642	0.0148708337954728	7.45138403574156	-8.96887906906253	7.43651320194609	0.686211387221686	-11.6508592111563
ENSG00000137809	0.488250766080233	10.1498376821928	-4.37769053781668	9.66158691611258	0.686187889034138	-10.6070936727497
ENSG00000118515	885.651648886762	299.403556097764	1.56464800199172	586.248092788999	0.686128525191912	586.250180743775
ENSG00000153666	0.275085594602875	9.00151085923476	-5.03221467383165	8.72642526463188	0.686040716175287	-10.0734146356999
ENSG00000169413	0.0334469607331279	7.56684780005844	-7.82167349511374	7.53340083932531	0.68590343729014	-10.859590437494
ENSG00000197701	0.887077884480654	11.9954772699447	-3.75728597260961	11.1083993854641	0.68580573429981	-11.7266250382174
ENSG00000170759	326.431399972902	109.430394419314	1.57676633517656	217.001005553588	0.685648667467254	217.006734004602
ENSG00000058056	110.672403565959	34.1518432715305	1.69626017537278	76.5205602944289	0.685640010240263	76.5393588054923
ENSG00000100918	28.3129216505319	5.58702956158374	2.34130727179056	22.7258920889482	0.685407501858212	22.846178914196
ENSG00000172382	0.156118924239092	8.25574858721349	-5.72468170502566	8.0996296629744	0.685090894699675	-9.91846668095378
ENSG00000064886	0.0210628761080245	7.43372159517939	-8.46323839981354	7.41265871907136	0.684967220028371	-11.2505072551198
ENSG00000166851	126.815376860401	39.7223803986004	1.67470570316034	87.0929964618007	0.684785418261555	87.1090963785496
ENSG00000164109	55.3911778697252	14.8169262666885	1.90241002182077	40.5742516030366	0.684748315860163	40.6188263867587
ENSG00000110660	35.9928952713187	8.14888959399366	2.14303676799232	27.844005677325	0.684593722521034	27.9263541972073
ENSG00000160223	0.708727201388468	11.1347689085202	-3.9736973848277	10.4260417071317	0.684453970142461	-11.1576259385694
ENSG00000187653	1.09273314722016	12.841805108711	-3.55483497587726	11.7490719614908	0.684322874990879	-12.2750781529899
ENSG00000100365	0.0148708337954728	7.35032207518611	-8.94917811649167	7.33545124139064	0.684294429816479	-11.5713713048849
ENSG00000198203	0.666800094079393	10.9127426375867	-4.03261561347695	10.2459425435073	0.68423753946768	-11.0109639582968
ENSG00000102010	0.0953673838586448	7.85462179975799	-6.36390205978583	7.75925441589934	0.68423382922754	-10.0352019669362
ENSG00000178605	22.6637466390215	77.4972459729696	-1.77375866326356	54.8334993339481	0.684168281651749	-54.8621806803338
ENSG00000258017	1306.84259794337	447.53825177783	1.54600248474739	859.304346165541	0.68412375877008	859.30573689617
ENSG00000213058	0.0148708337954728	7.3480743564407	-8.94873687479192	7.33320352264523	0.684100260582532	-11.5696052464549
ENSG00000204253	0.0594833351818912	7.62449620128356	-7.0020126621077	7.56501286610167	0.684094076848967	-10.3081327593605
ENSG00000131477	2.56031982321843	18.3043136515518	-2.8377877372482	15.7439938283334	0.684023582286324	-15.9976992379616
ENSG00000109762	72.8482989027748	21.0195275460155	1.79316504164155	51.8287713567593	0.684021108792898	51.859781924125
ENSG00000112378	92.4574236585013	276.721623353127	-1.58157431493091	184.264199694626	0.683925879295994	-184.270987044663
ENSG00000197766	0.118966670363782	7.95913824991964	-6.06398288544885	7.84017157955586	0.683590720936761	-9.91161837602175
ENSG00000124429	0.0148708337954728	7.31471424420066	-8.94217215469041	7.29984341040519	0.683526410107684	-11.5434031663352
ENSG00000267906	0.289906767171604	8.93198770872517	-4.9453203507466	8.64208094155356	0.683334714367163	-9.95699534859145
ENSG00000146409	185.761528248099	60.8261434859175	1.61068830420693	124.935384762181	0.683288954738781	124.945766965062
ENSG00000215252	1.29351423407241	13.5729847103101	-3.39137017054084	12.2794704762377	0.683270403538085	-12.739183129637
ENSG00000153993	1.44933519095104	14.166491573279	-3.28901931551677	12.717156382328	0.683159096333912	-13.1355896141143
ENSG00000133106	0.988587649425107	12.3031972056902	-3.63752058136992	11.3146095562651	0.683104679478538	-11.8849461669212
ENSG00000185811	0.0210628761080245	7.33231495863136	-8.44342249983583	7.31125208252334	0.683063866837008	-11.1689655082705
ENSG00000164080	41.0732043453687	9.9419808201955	2.04659227905324	31.1312235251732	0.682966163846678	31.1984233276455
ENSG00000136108	102.757323606536	31.5429300263956	1.70385263616582	71.2143935801407	0.682822701227966	71.2347735785898
ENSG00000235568	0.0148708337954728	7.27169077524405	-8.93366150038951	7.25681994144858	0.682817754241114	-11.509636982379
ENSG00000119632	10.8087087425918	43.6152600701691	-2.01263880977455	32.8065513275772	0.682776941599583	-32.8682297209261
ENSG00000241973	253.27382248765	84.8273751635429	1.57809614672645	168.446447324107	0.682737365704766	168.453839385042
ENSG00000101680	250.654368926275	83.7360477711189	1.58177864910131	166.918321155156	0.682606270553184	166.925815741456
ENSG00000134057	153.197900648885	49.3315866102013	1.63481293401746	103.866314038683	0.682550616951098	103.879178882544
ENSG00000223705	7.98732991771136	35.2113371311679	-2.14025480305653	27.2240072134566	0.68247022841475	-27.3080072392758
ENSG00000253882	1.21687196083166	13.1913672997328	-3.43834482837243	11.9744953389012	0.682350263983586	-12.4583607982817
ENSG00000119714	0.109019673682305	7.82845439945216	-6.16606708679211	7.71943472576986	0.682316871822334	-9.8797801495905
ENSG00000261613	1.12724966824487	12.8364505963401	-3.50936734787121	11.7092009280952	0.682309451342056	-12.2237901469557
ENSG00000258711	0.042125752216049	7.42175321668426	-7.46091377212484	7.37962746446821	0.682224115818856	-10.4940047564986
ENSG00000163909	0.597369762216025	10.4543686923611	-4.12933792148553	9.85699893014511	0.682177119443761	-10.6869948806341
ENSG00000143816	12.8101170006976	1.124318315197	3.51016120053055	11.6857986855006	0.682097967654126	12.20160327874
ENSG00000237412	0.0148708337954728	7.2259253228536	-8.92455299453864	7.21105448905812	0.681869169512215	-11.4737506072118
ENSG00000225217	0.042125752216049	7.40018052485968	-7.45671420707036	7.35805477264363	0.681854328551658	-10.4758558983574
ENSG00000171345	1.28423950786857	13.4246558483419	-3.38589891191213	12.1404163404733	0.681781360495589	-12.603730414513
ENSG00000167702	6.37456453869034	30.2773813810658	-2.24784173884429	23.9028168423755	0.681780123748876	-24.0082786863831
ENSG00000244398	5.38975851816413	27.345445068985	-2.34300800203275	21.9556865508208	0.681772703268598	-22.0803500519236
ENSG00000119938	43.8182388643688	10.9202166852513	2.00453001759493	32.8980221791176	0.681703445452668	32.9590352390532
ENSG00000160593	0.0210628761080245	7.24463618984479	-8.42606698438782	7.22357331373677	0.681379417813852	-11.0985862272778
ENSG00000092068	497.33795085915	170.167873125064	1.54726783564309	327.170077734086	0.681281714823522	327.173736418868
ENSG00000146285	0.0668939214662557	7.5282528123651	-6.8142961453219	7.46135889089884	0.681245849168844	-10.1047765168233
ENSG00000261128	20.9680356987964	3.41845216856218	2.61677657082145	17.5495835302342	0.681243375675418	17.7436017117796
ENSG00000196963	0.0148708337954728	7.17218518794413	-8.91378338888721	7.15731435414866	0.680894613102342	-11.4316526831471
ENSG00000173486	19.3583952892271	67.3581070765766	-1.79889223018592	47.9997117873495	0.68086122094109	-48.0334086332049
ENSG00000175315	0.120135553108852	7.81677987013388	-6.02383933749007	7.69664431702503	0.680843906487108	-9.77368784577687
ENSG00000153201	221.047511905462	73.9233895242498	1.58025368189267	147.124122381212	0.680775885417891	147.132608853854
ENSG00000178904	107.277117204885	33.4055580789704	1.6831823081063	73.8715591259146	0.680634896292604	73.8907325066941
ENSG00000130255	151.850525861752	444.626866398066	-1.54994322066238	292.776340536314	0.680629949305752	-292.780443168295
ENSG00000112972	124.703052706935	39.6130494673597	1.65444911120851	85.0900032395753	0.680491433673892	85.1060858762316
ENSG00000101000	42.5052812758073	10.5604761324244	2.00896722516976	31.944805143383	0.680487723433753	32.0079134740225
ENSG00000182866	0.0210628761080245	7.19362625408919	-8.41587294783717	7.17256337798117	0.680435780071805	-11.0576933799638
ENSG00000237214	0.0210628761080245	7.19225336873587	-8.41559758686532	7.17119049262785	0.680435780071805	-11.0565933191743
ENSG00000095303	3.28715321380708	20.5329748634391	-2.64303205654568	17.245821649632	0.68034797105518	-17.4471769298888
ENSG00000188404	0.0148708337954728	7.13062073403518	-8.9053983208577	7.11574990023971	0.680161222301511	-11.3991234705085
ENSG00000100427	0.0582151299833346	7.40146579276364	-6.99027304628775	7.34325066278031	0.679826063942279	-10.1384045864268
ENSG00000109472	0.894289825858044	11.6748052251637	-3.70651220801316	10.7805153993056	0.679641788682036	-11.3999010970629
ENSG00000073417	95.5879006110755	29.5063970654638	1.69580024683704	66.0815035456117	0.679599739293793	66.1032589917159
ENSG00000005206	19.5200836465278	67.5875909023945	-1.79179915658942	48.0675072558667	0.67955768990555	-48.1008918629411
ENSG00000197822	0.336906695274904	8.97617864393097	-4.73568038452486	8.63927194865607	0.679493379076472	-9.85209056531705
ENSG00000012048	69.0411060815005	20.1639613682209	1.77567648214621	48.8771447132796	0.679258397200995	48.9093886926848
ENSG00000110367	166.380700835716	55.0566361225137	1.59549972795789	111.324064713203	0.679150800236961	111.335497500354
ENSG00000120594	0.0334469607331279	7.20008327536395	-7.74999466083151	7.16663631463082	0.679147089996822	-10.5557137754442
ENSG00000118508	228.806110311684	76.9321283046774	1.57246745433947	151.873982007006	0.679142143009969	151.882122267762
ENSG00000106123	1.4673880310913	13.9799103701457	-3.25203278320994	12.5125223390544	0.6791260653027	-12.9282223259197
ENSG00000133657	200.377595515416	67.2256818987216	1.57563681875033	133.151913616694	0.679034546045935	133.161235842764
ENSG00000152977	0.10160908739794	7.61104528906903	-6.22699326454837	7.50943620167109	0.678952920762875	-9.75536145838272
ENSG00000154127	53.9120090643961	14.6583901208193	1.87888000742034	39.2536189435768	0.678888609933797	39.2985596459948
ENSG00000104725	0.745581487903316	10.9478908808247	-3.87614311045919	10.2023093929213	0.678729069607815	-10.9138262017338
ENSG00000089327	114.086025983202	334.450978735978	-1.55167267562343	220.364952752776	0.67854355760086	-220.370415641087
ENSG00000213339	13.3359559081943	50.0243283836929	-1.90730865337936	36.6883724754985	0.678345678126774	-36.7379163970982
ENSG00000184351	1.07567353161478	12.380519447944	-3.5247596572769	11.3048459163293	0.678162639613245	-11.8415992092924
ENSG00000131471	0.169671891609265	7.96972957804241	-5.5537112844764	7.80005768643315	0.678053805902497	-9.57520803653922
ENSG00000237973	42.093420789001	130.242968757532	-1.62953882740446	88.1495479685309	0.677949919178602	-88.1646085674198
ENSG00000254206	0.141297751670363	7.79015450406043	-5.7848415270926	7.64885675239007	0.677943735445037	-9.59006783668177
ENSG00000186844	0.0148708337954728	7.00910324055451	-8.88060052398477	6.99423240675904	0.677714937303125	-11.3041741240286
ENSG00000153922	122.328363608579	39.1785130183185	1.64262440476493	83.1498505902603	0.677671651168169	83.1660740213084
ENSG00000069869	34.5582819304829	109.022670327038	-1.65752476160465	74.4643883965554	0.677566527697561	-74.4828337780484
ENSG00000065361	197.324259167745	568.217501349272	-1.5258749350593	370.893242181527	0.677538082523161	-370.896380934409
ENSG00000214975	0.0470992505567878	7.19405129309805	-7.25495653174341	7.14695204254126	0.677279602460137	-10.183973574979
ENSG00000188153	0.416284023819751	9.26785134733087	-4.47659480733853	8.85156732351112	0.677247447045598	-9.91918066937689
ENSG00000099260	0.158655334636206	7.85932350430208	-5.63043720059394	7.70066816966587	0.677205397657354	-9.53950278207083
ENSG00000119699	0.721111286013571	10.7311822429105	-3.89544329321096	10.0100709568969	0.677170768749389	-10.7413220328195
ENSG00000169679	83.411305026268	25.339645175691	1.71884660748749	58.0716598505769	0.677054514558364	58.0970921084798
ENSG00000010327	14.6144962981846	53.542757956051	-1.8732913470547	38.9282616578664	0.676939497114052	-38.9733085094692
ENSG00000186472	0.981077740687255	11.8602327933882	-3.59562105698751	10.8791550527009	0.676888790498817	-11.4579450795577
ENSG00000005379	0.0545098368411523	7.21864846205654	-7.04906833627354	7.16413862521539	0.676728013426122	-10.0505843934946
ENSG00000173209	4.36401861486371	23.6161249740324	-2.43604310047049	19.2521063591686	0.67629144183642	-19.4056153020741
ENSG00000112419	47.777364315503	12.6238743711935	1.92017251503206	35.1534899443095	0.676260523168595	35.2058932247451
ENSG00000130881	92.8236690752821	28.6743666975953	1.69473110135918	64.1493023776868	0.676217237033638	64.1716846362148
ENSG00000064999	74.8270559852145	221.077697229807	-1.56292157088555	146.250641244592	0.676156636444699	-146.258992162162
ENSG00000110900	3.18245775468466	19.8192811668012	-2.63869136939621	16.6368234121165	0.675987202145014	-16.8447791730516
ENSG00000123329	0.0941985011135756	7.41440744259788	-6.29848348341203	7.3202089414843	0.675889499154684	-9.65693290531735
ENSG00000066923	2.33964474300322	16.9291762193911	-2.85515038336945	14.5895314763879	0.675888262407971	-14.866281055199
ENSG00000156463	0.10160908739794	7.45030517281097	-6.19619818091278	7.34869608541303	0.675883315421118	-9.61229452591376
ENSG00000198901	190.287288569323	64.0277665264061	1.5714096004039	126.259522042917	0.675864764220423	126.269300444083
ENSG00000083312	322.79497982559	110.955200042427	1.54064085902448	211.839779783163	0.675857343740145	211.845381995538
ENSG00000172809	110.230595390989	321.342365849238	-1.54358648744719	211.111770458249	0.675825188325606	-211.11741350552
ENSG00000171320	29.4438536252222	6.27354964868464	2.23061263124823	23.1703039765375	0.675473952259103	23.2774272434871
ENSG00000225200	0.0334469607331279	7.00830675735477	-7.71104699198809	6.97485979662164	0.67530575470613	-10.3975436952762
ENSG00000123416	1526.29132115248	537.324474264135	1.50616489660995	988.966846888348	0.675101691498479	988.96799380818
ENSG00000067606	5.63987729860982	27.4364506260386	-2.28235817556454	21.7965733274288	0.67506953608394	-21.9157424619734
ENSG00000066294	0.0148708337954728	6.87095568165141	-8.85188142692959	6.85608484785593	0.675059642110236	-11.1965041078642
ENSG00000258777	15.5067537015793	1.95663141471349	2.98645277811956	13.5501222868658	0.67494709815935	13.8753275343307
ENSG00000267601	526.037880256117	183.609025608393	1.51852971388446	342.428854647724	0.674884024076985	342.432221655387
ENSG00000158055	0.0235496252783939	6.90801417502032	-8.19642312914876	6.88446454974192	0.674558759691456	-10.7040741892374
ENSG00000183914	0.282496180887239	8.42010697328614	-4.89753529339503	8.1376107923989	0.674435085020153	-9.49771348054978
ENSG00000179104	71.4317457777456	21.295188582492	1.74603787501129	50.1365571952536	0.674395509125336	50.1669514287435
ENSG00000161681	16.7037776424416	2.30529810747585	2.85714918366704	14.3984795349657	0.674306463361997	14.679220496217
ENSG00000227077	0.0297416675909456	6.9311956306259	-7.86447488798204	6.90145396303495	0.674244626026345	-10.4632706200113
ENSG00000197852	3.29908665955831	20.0336271146514	-2.60228506678693	16.7345404550931	0.674237205546067	-16.9356644927788
ENSG00000102699	197.960545141605	67.0460448518494	1.56198878722296	130.914500289755	0.674191445917685	130.923818287918
ENSG00000187764	3.47430499753246	20.5603689233833	-2.56506983759227	17.0860639258509	0.674109820634624	-17.2775334972903
ENSG00000164211	28.1085189819605	5.91947504033301	2.24746629771871	22.1890439416275	0.674046746552259	22.3025733000221
ENSG00000136824	78.4548975231953	23.7450958332859	1.72423393099659	54.7098016899095	0.673986145963321	54.7369654218977
ENSG00000113163	147.214386574557	48.7636881595798	1.59403951512231	98.4506984149774	0.67397377849619	98.4636023125937
ENSG00000139687	147.64895158609	49.1965925871854	1.58554081092142	98.4523589989043	0.67397377849619	98.4651254613136
ENSG00000146966	35.400544980837	8.37971904267208	2.0787977915334	27.0208259381649	0.673889679719704	27.1006722174689
ENSG00000144834	7.82303618992315	0.182555505930621	5.42132155232186	7.64048068399253	0.673800633956365	9.36844023603356
ENSG00000233098	88.0845818160052	27.3215885516794	1.6888481459255	60.7629932643258	0.673764768301687	60.7864586770812
ENSG00000146540	27.0574609480826	87.5629051786646	-1.69429335708097	60.5054442305821	0.673555758107184	-60.5291616621272
ENSG00000152104	47.6333774819221	12.7272538407417	1.90405168520677	34.9061236411804	0.673361588873237	34.9580159687777
ENSG00000167106	41.5356403686039	126.377500945328	-1.6053179403857	84.8418605767243	0.673255228655916	-84.8570465654447
ENSG00000163956	138.811138700779	398.523871870178	-1.52154280573178	259.712733169399	0.673234203961794	-259.71719015658
ENSG00000154262	0.230423431989713	8.06390815259134	-5.12911986826794	7.83348472060163	0.673010352806735	-9.36329821649188
ENSG00000259295	0.899660614012732	11.3123596793187	-3.65237522164268	10.412699065306	0.672902755842701	-11.0346792696613
ENSG00000118520	0.0582151299833346	7.03708673346311	-6.9174403292848	6.97887160347978	0.672833498026771	-9.82627241465817
ENSG00000100060	0.0148708337954728	6.74564258171908	-8.82532652848402	6.73077174792361	0.672550283029485	-11.0990844963452
ENSG00000167074	6.71147123396525	30.3812165286763	-2.17847867753894	23.669745294711	0.672535442068929	-23.7697835847318
ENSG00000243055	12.0513954462685	1.08723428439562	3.47046544720894	10.9641611618729	0.672165654801731	11.5003026222701
ENSG00000092969	0.825157461355137	10.9278773574013	-3.72719993826381	10.1027198960462	0.671986326528341	-10.7683317499862
ENSG00000100731	121.060702715079	39.6545668720999	1.61017169998003	81.4061358429787	0.671891097031437	81.4220584718228
ENSG00000166446	10.9394175894662	0.827467094417759	3.72469017946815	10.1119504950485	0.671877492817593	10.7761245235631
ENSG00000019549	200.922016816776	68.7540795277277	1.54711843811197	132.167937289049	0.671793394041107	132.176992032288
ENSG00000109805	84.4846941414525	26.1070069899962	1.69425292509948	58.3776871514563	0.671783500067403	58.4022675084411
ENSG00000196734	0.0148708337954728	6.70080527362044	-8.81570513218856	6.68593443982497	0.671746397666012	-11.0642838137556
ENSG00000105122	0.0818144164884722	7.11751223085752	-6.44287417456275	7.03569781436905	0.671563359152482	-9.54000374026997
ENSG00000099399	0.0148708337954728	6.6966069735122	-8.81480094758442	6.68173613971673	0.671533677231369	-11.0610267871627
ENSG00000205744	0.408873437535386	8.92505980733538	-4.44813559042426	8.5161863698	0.671482970616135	-9.60787908520743
ENSG00000170412	0.19073476771729	7.75406361857964	-5.34531282019437	7.56332885086235	0.67147307664243	-9.26155021862005
ENSG00000262580	0.262701509977771	8.1623902423747	-4.95749528917763	7.89968873239693	0.671433500747613	-9.32640561046845
ENSG00000176092	0.0210628761080245	6.73581568092266	-8.32100640284083	6.71475280481464	0.671414949546918	-10.6923829329988
ENSG00000107485	0.0297416675909456	6.78603820503874	-7.83394020175616	6.7562965374478	0.671402582079787	-10.3449582882978
ENSG00000123505	259.180517770829	89.8167374540736	1.52890105393298	169.363780316755	0.671393924852796	169.370681115755
ENSG00000123908	46.3478311711278	12.3891230036074	1.90342776391191	33.9587081675204	0.671153995990467	34.0120110793121
ENSG00000156482	266.359222008462	754.148660474111	-1.50147570932168	487.789438465649	0.671123077322641	-487.791749323355
ENSG00000104549	141.562498634742	47.4655081462773	1.5764876979939	94.0969904884646	0.67110205262852	94.1101956880768
ENSG00000198763	1668.59403713941	4687.27513148492	-1.49011648500558	3018.6810943455	0.671034031559303	-3018.6814621298
ENSG00000134508	725.60064562786	255.952831062316	1.50329777566668	469.647814565544	0.670999402651338	469.650220515645
ENSG00000168386	0.183324181432925	7.68276620756669	-5.38915684933603	7.49944202613377	0.670847282805634	-9.23496844878675
ENSG00000168675	1.20428923129958	12.4250949523186	-3.36700304939111	11.220805721019	0.670744632828452	-11.7150838905857
ENSG00000166396	0.182055976234368	7.66515043131498	-5.39586010047332	7.48309445508061	0.670656823811827	-9.22561699007379
ENSG00000225471	0.0235496252783939	6.70631438870017	-8.1536722034623	6.68276476342177	0.670591276236036	-10.5423771173652
ENSG00000157764	41.4395694922068	10.6435205426281	1.96103358718945	30.7960489495787	0.670517071433253	30.8584232201669
ENSG00000234741	72.8383519060933	212.265151126424	-1.54309735025657	139.426799220331	0.670496046739132	-139.435338025404
ENSG00000244242	0.995799590802497	11.5645606626343	-3.53771122627522	10.5687610718318	0.670362478094124	-11.1451384609605
ENSG00000107854	128.787760835089	42.7589258695452	1.59069797821782	86.0288349655443	0.670021136001326	86.0435399410482
ENSG00000198844	0.0148708337954728	6.61212790755008	-8.79648528233603	6.59725707375461	0.669959298665674	-10.9955424704541
ENSG00000100505	4.85058089923466	24.5114730909027	-2.33722775188675	19.660892191668	0.669929616744561	-19.7993261333961
ENSG00000141096	0.0148708337954728	6.60579773341552	-8.79510344500722	6.59092689962005	0.669786154125849	-10.9906397450063
ENSG00000167280	6.05228037107719	28.1275058658249	-2.21643090418542	22.0752254947477	0.669676083668389	-22.1862152382282
ENSG00000088881	0.371820506113563	8.64996135123663	-4.54001544365879	8.27814084512307	0.669520253582546	-9.4413641006136
ENSG00000161798	0.0334469607331279	6.71145061672568	-7.64860569317939	6.67800365599255	0.669441101792912	-10.1536644557118
ENSG00000242372	36.7785627133084	112.307138024064	-1.61051261934539	75.5285753107553	0.669244459065539	-75.5457440189022
ENSG00000139193	0.840077956377353	10.8541179062421	-3.69157546408094	10.0140399498647	0.669206119917435	-10.6728030771907
ENSG00000196116	132.51096324096	44.2640900131628	1.5819030576056	88.2468732277975	0.669192515703591	88.2610505929237
ENSG00000177600	266.348947541755	746.295063886102	-1.48642856373424	479.946116344347	0.669015660923627	-479.948418128341
ENSG00000102030	12.4806594894343	46.2322559281624	-1.88920559184684	33.7515964387281	0.668999583216358	-33.8044281112849
ENSG00000158106	2.63412771870162	17.4898724157148	-2.73112256206955	14.8557446970131	0.668941456120845	-15.1047072448253
ENSG00000132329	6.92916664057584	30.5960331145214	-2.14259085709489	23.6668664739456	0.668903116972741	-23.7636542702606
ENSG00000178038	1.09790529046787	11.8834135573212	-3.43612380309984	10.7855082668533	0.668864777824637	-11.3196349483802
ENSG00000012779	0.0148708337954728	6.55048493375419	-8.7829723630029	6.53561409995872	0.668707710992081	-10.9478242218649
ENSG00000159314	1.14450792875722	12.05502429784	-3.39683519627172	10.9105163690828	0.668514778504847	-11.4270668498374
ENSG00000225889	0.121403758307408	7.19222939166537	-5.88855404640187	7.07082563335796	0.668409655034239	-9.20171961617761
ENSG00000007202	623.269226069884	222.565236998424	1.48562720915631	400.70398907146	0.668366368899283	400.706743075263
ENSG00000164877	12.7332687068835	46.8935704577408	-1.88078731416342	34.1603017508573	0.668341633965022	-34.2120384752318
ENSG00000057252	240.340228989059	83.6990594529524	1.52179483596953	156.641169536107	0.668079443661859	156.648561605787
ENSG00000166710	857.603532707855	2390.48394886194	-1.47891996481798	1532.88041615409	0.667822200345547	-1532.88112958344
ENSG00000141934	1.89322176177858	14.834023584978	-2.96999465234297	12.9408018231994	0.667780150957304	-13.277244445376
ENSG00000117289	98.9722393752672	282.721110998089	-1.51428378736339	183.748871622822	0.667728207595356	-183.755111161701
ENSG00000223802	1.52920913176333	13.4574174228781	-3.13754394718668	11.9282082911148	0.667569904016088	-12.3339505048767
ENSG00000184486	0.111556084079418	7.09293820896167	-5.99054227644673	6.98138212488225	0.667469727532332	-9.19925503176866
ENSG00000164825	0.0148708337954728	6.49968467642485	-8.77174037879083	6.48481384262938	0.667442519104645	-10.9085397669196
ENSG00000164949	39.4367394976914	10.1012007603301	1.96501347857733	29.3355387373613	0.667409126943393	29.4012773699072
ENSG00000158427	18.6496294901114	3.03678182804034	2.61853179932996	15.6128476620711	0.667270611311533	15.8309102992576
ENSG00000186638	28.8720466118843	6.37722205295729	2.17867335608613	22.494824558927	0.667180328801481	22.6000829540385
ENSG00000077420	0.0148708337954728	6.47113724414862	-8.76538992455947	6.45626641035315	0.667023261968925	-10.8864795269648
ENSG00000198857	11.5537476448342	1.04592720403279	3.46550653961554	10.5078204408014	0.666925558978596	11.0645391224507
ENSG00000140105	311.783281055774	870.852681776529	-1.48188511764884	559.069400720755	0.666513722323155	-559.071364680544
ENSG00000184500	215.838344232822	75.4713057839339	1.51595104539911	140.367038448888	0.666461778961207	140.375224275809
ENSG00000110079	0.0148708337954728	6.4437134011129	-8.75926297769784	6.42884256731742	0.666356655490599	-10.8652981858677
ENSG00000138778	40.6010125946926	10.5500209252816	1.94426984843946	30.050991669411	0.666356655490599	30.1138221678777
ENSG00000204389	25.4196294324509	81.101548606408	-1.67378646359827	55.6819191739572	0.666204535644895	-55.7070703234412
ENSG00000187513	0.0148708337954728	6.43583150184254	-8.7574972043735	6.42096066804706	0.666156302523087	-10.8592123648641
ENSG00000114270	12.4279981814822	45.6554838946945	-1.87719422402673	33.2274857132123	0.666109306147992	-33.2804697228937
ENSG00000100302	0.0916620907164625	6.91564265894193	-6.23739432213009	6.82398056822547	0.666085807960444	-9.24509592839682
ENSG00000127528	1.66563270754644	13.8734481605279	-3.05818419631657	12.2078154529814	0.666070966999887	-12.5850406718712
ENSG00000162552	0.205754585192993	7.57376227877326	-5.20201365314685	7.36800769358027	0.665931214621314	-9.01933941151924
ENSG00000150782	0.260165099580658	7.86843491604505	-4.91857735599478	7.60826981646439	0.66578280501575	-9.05970048108808
ENSG00000113615	90.452805859823	28.9592022498034	1.64314339566307	61.4936036100196	0.665704889972829	61.515552547018
ENSG00000120539	47.7899396693687	13.2438992068622	1.85137901009837	34.5460404625065	0.665330155718779	34.5956141132972
ENSG00000173156	1.56879847358226	13.4762380485607	-3.102685875987	11.9074395749785	0.665252240675857	-12.3050305516408
ENSG00000197102	1592.60122509798	574.198503643203	1.47176359650591	1018.40272145477	0.665080332882745	1018.40378492746
ENSG00000065328	31.805432159718	7.46240988502542	2.09155967960768	24.3430222746926	0.665043230481354	24.4327107656834
ENSG00000269652	8.55859434538828	0.400813190824232	4.41637197560849	8.15778115456405	0.664946764237737	9.27651522893702
ENSG00000141404	100.595876875112	32.9839179296707	1.60873649283636	67.6119589454411	0.664914608823198	67.6310951082665
ENSG00000266729	0.0148708337954728	6.37060789985194	-8.7428016941225	6.35573706605647	0.664870085941529	-10.8088840828087
ENSG00000100368	0.0148708337954728	6.3653128228917	-8.74160206641154	6.35044198909623	0.664656128760174	-10.804800791517
ENSG00000153446	0.0148708337954728	6.36725979359115	-8.74204327889536	6.35238895979568	0.664656128760174	-10.8063021513658
ENSG00000239776	0.582449267193808	9.42589710994443	-4.01642563548463	8.84344784275062	0.664616552865357	-9.71278768597506
ENSG00000006555	0.0148708337954728	6.35218085679824	-8.73862263829924	6.33731002300277	0.664474326993357	-10.7946757219588
ENSG00000128815	0.0148708337954728	6.3542437857817	-8.73909109068046	6.33937295198623	0.664474326993357	-10.7962661376786
ENSG00000100836	19.0372036686023	63.624103068511	-1.74075183312304	44.5868993999087	0.664444645072245	-44.6208674841951
ENSG00000139344	0.13876134127325	7.09687607633223	-5.67650651855182	6.95811473505898	0.664314786667376	-8.97987120850885
ENSG00000104093	113.373158460828	37.8660294304983	1.58210306136814	75.5071290303293	0.663984575294995	75.523702137141
ENSG00000100526	41.8202682944079	11.0947699215553	1.91432256757392	30.7254983728526	0.663970971081152	30.7850756236344
ENSG00000172478	0.0148708337954728	6.32547061370925	-8.73254346940067	6.31059977991378	0.663829981955866	-10.7740885938078
ENSG00000254885	0.0148708337954728	6.31728502306101	-8.73067531454197	6.30241418926554	0.663641996455484	-10.7677813899154
ENSG00000082482	0.277522682546501	7.85887205911291	-4.8236446691489	7.58134937656641	0.663572738639554	-8.98578912860593
ENSG00000179750	33.7553488523145	8.21443416077571	2.03888302308501	25.5409146915388	0.663539346478302	25.6221655459152
ENSG00000117009	10.0361739914616	38.805341148631	-1.95104585067308	28.7691671571694	0.663497297090059	-28.8352485480632
ENSG00000164946	0.0718674198069945	6.66602466074908	-6.53534495326481	6.59415724094209	0.663478745889363	-9.28405317608816
ENSG00000139734	41.5178781201577	11.0255430674816	1.91288299482591	30.4923350526761	0.663280866415277	30.5522768106823
ENSG00000213178	2.25022109532341	15.7439579081948	-2.80665960329498	13.4937368128714	0.663256131481017	-13.7825350100701
ENSG00000240652	0.0148708337954728	6.29546702744823	-8.72568405722668	6.28059619365276	0.66322892305333	-10.7509744123156
ENSG00000143627	0.0582151299833346	6.56828413443818	-6.81797857202154	6.51006900445484	0.663215318839486	-9.42686746757949
ENSG00000125534	85.9119354937311	243.458236092881	-1.5027438274183	157.54630059915	0.663134930303139	-157.553467342006
ENSG00000115112	0.567330127264617	9.28502860893714	-4.03264597194809	8.71769848167252	0.66311514235573	-9.60523296710832
ENSG00000184613	0.609654524387641	9.47279676918119	-3.9577265920235	8.86314224479355	0.662945708056044	-9.70664155249662
ENSG00000136193	238.669593280506	84.4926357357648	1.49811726885734	154.176957544742	0.662870266506549	154.184235877421
ENSG00000132692	134.843565184828	375.198684821228	-1.47636809385284	240.3551196364	0.662668676792324	-240.359653848512
ENSG00000213741	82.5709898272565	234.026813730332	-1.50296693185753	151.455823903076	0.662647652098203	-151.463281041174
ENSG00000163734	10.9357426586872	0.955311005056741	3.51693690418167	9.98043165363047	0.66239411902203	10.5819592316727
ENSG00000049283	0.0148708337954728	6.25056808404481	-8.71535796472816	6.23569725024934	0.662359490114065	-10.7164072641029
ENSG00000237638	0.0148708337954728	6.25450617870002	-8.71626663103402	6.23963534490455	0.662359490114065	-10.719438101909
ENSG00000254254	0.0210628761080245	6.29002198192868	-8.22221880079303	6.26895910582066	0.662275391337579	-10.3394743714836
ENSG00000082146	114.851632008982	38.7470812793354	1.56761181216171	76.104550729647	0.66222715821577	76.1206939573927
ENSG00000070404	13.0797710824195	46.7831067646208	-1.83865037960651	33.7033356822012	0.662191292561092	-33.7534512505842
ENSG00000163081	14.9627552558225	2.03469560871341	2.87849097092487	12.9280596471091	0.662177688347249	13.2446380286102
ENSG00000126264	0.272549184205762	7.75795178553573	-4.83108730263441	7.48540260132997	0.662156663653127	-8.90902108144732
ENSG00000166091	0.567628094625079	9.22418648021707	-4.0224037772976	8.65655838559199	0.661904367323668	-9.54545626100612
ENSG00000167460	991.315376994635	360.592868513473	1.45897324461469	630.722508481162	0.661835109507738	630.724195911096
ENSG00000170786	0.0148708337954728	6.22258294700775	-8.70888420584116	6.20771211321228	0.661752247477964	-10.6948751180774
ENSG00000177707	24.9881343219148	5.23851526054628	2.25401331482444	19.7496190613685	0.661684226408747	19.8778275747773
ENSG00000217094	0.0210628761080245	6.26253314204509	-8.21590007508598	6.24147026593706	0.661629809553374	-10.3177984630625
ENSG00000137648	0.0148708337954728	6.21237943757689	-8.70651659823542	6.19750860378141	0.661516028855774	-10.68702690973
ENSG00000123104	88.7009278231084	28.7623553695379	1.62476737145302	59.9385724535705	0.661433166826001	59.9605898635367
ENSG00000157927	21.8899133203295	4.2041161851009	2.38039179641297	17.6857971352286	0.66142450959901	17.8452706735676
ENSG00000139618	26.3460980138435	5.70058189330552	2.20840821085714	20.645516120538	0.661371329490349	20.7632946015119
ENSG00000198771	0.133787842932511	6.93281535598805	-5.69542240538364	6.79902751305553	0.661318149381689	-8.86930727278247
ENSG00000226360	0.104046175341566	6.75809285005119	-6.02132033317013	6.65404667470962	0.661318149381689	-8.97399775483938
ENSG00000160791	0.0148708337954728	6.2011931809742	-8.70391648273426	6.18632234717873	0.661276099993445	-10.6784243370273
ENSG00000132965	0.0210628761080245	6.2407850131012	-8.21088125543682	6.21972213699317	0.661203131937376	-10.3006560204817
ENSG00000162777	2.91468342391267	17.8413234408029	-2.61381153619472	14.9266400168902	0.661195711457098	-15.1537649757601
ENSG00000165025	74.0322747238984	23.3277398051361	1.66610782445811	50.7045349187622	0.661069563292368	50.7319009757243
ENSG00000113578	0.582151299833346	9.25664532226744	-3.99102338446919	8.67449402243409	0.661041118117968	-9.54856608086391
ENSG00000068796	63.2222435673504	19.1647921219463	1.72197388356611	44.057451445404	0.661022566917273	44.0910900513904
ENSG00000107223	85.5360041692974	239.708092410849	-1.48667489625735	154.172088241552	0.660892708512404	-154.179256046357
ENSG00000172551	0.0148708337954728	6.18040526535985	-8.69907209191078	6.16553443156438	0.660869210324856	-10.6624420320613
ENSG00000261200	0.0842515044320979	6.6186641440399	-6.29569380673078	6.5344126396078	0.660843238643883	-9.07382549164212
ENSG00000204301	1.92326139672998	14.4942651600278	-2.91385543002731	12.5710037632978	0.660782638054944	-12.9042895613802
ENSG00000167363	12.7619104518197	45.8249448744882	-1.84428882924447	33.0630344226684	0.660619387488823	-33.1144326015143
ENSG00000187173	0.106582585738679	6.73866169545653	-5.9824184551239	6.63207910971785	0.660610730261832	-8.93161821227055
ENSG00000175463	0.0210628761080245	6.21284879609562	-8.20440868526887	6.19178591998759	0.660541472445902	-10.2786445971184
ENSG00000136155	0.178450005545673	7.14585100958698	-5.3235139828283	6.96740100404131	0.660278045396025	-8.76837943273923
ENSG00000215504	0.17591359514856	7.11452908883965	-5.33782937964874	6.93861549369109	0.660036879786983	-8.75424511054673
ENSG00000163219	0.227986344046087	7.42278319752908	-5.02494091427767	7.19479685348299	0.659947834023644	-8.77582662516019
ENSG00000254453	25.3941586303599	5.39968129190848	2.23355051279479	19.9944773384514	0.65988104970114	20.1188437026349
ENSG00000269888	0.136324253329625	6.87357349089382	-5.65594617573445	6.7372492375642	0.659836526819471	-8.79660471044735
ENSG00000198854	0.0148708337954728	6.13667612458399	-8.68882809374137	6.12180529078852	0.659753664789697	-10.6288397137654
ENSG00000249409	0.0235496252783939	6.18735240946897	-8.03747429295816	6.16380278419058	0.659606491930846	-10.1288428644322
ENSG00000173889	36.7362383161854	9.4663022496561	1.95633101449341	27.2699360665293	0.659544654595194	27.340019094925
ENSG00000163017	1.06065371413908	11.2103521595949	-3.40180597715237	10.1496984454559	0.659266386584761	-10.7046094015559
ENSG00000077009	0.0148708337954728	6.11283468602418	-8.68321220113274	6.09796385222871	0.659256492611057	-10.6105295472464
ENSG00000174600	1.05772001392801	11.1916672240849	-3.40339527940887	10.1339472101569	0.659012853508589	-10.690181733074
ENSG00000134594	19.0665940197728	3.34271777772928	2.51195368945401	15.7238762420436	0.658928754732102	15.9232595724953
ENSG00000270090	0.674111357910271	9.54887814829021	-3.8242724096971	8.87476679037993	0.658810027047651	-9.66367140621001
ENSG00000153071	309.763814301257	111.524252056881	1.47381114993853	198.239562244376	0.658697483096764	198.245040689918
ENSG00000072818	0.465919684773652	8.58494773449228	-4.20365616138769	8.11902804971863	0.658519391570087	-9.14272068890276
ENSG00000226084	0.0668939214662557	6.40663277071619	-6.58154736547554	6.33973884924993	0.658511971089809	-9.13832886258133
ENSG00000196924	3894.42825351458	1433.65766476312	1.44171096780561	2460.77058875146	0.658420451833044	2460.77101108468
ENSG00000240567	0.0148708337954728	6.071397465875	-8.67339927213543	6.05652663207953	0.658377165698088	-10.5787225022196
ENSG00000169851	37.457441548986	110.13769306909	-1.55598402756345	72.680251520104	0.658262148253775	-72.6969053489872
ENSG00000175489	0.0148708337954728	6.06152429825037	-8.67105128483428	6.0466534644549	0.658136000089046	-10.5711469814505
ENSG00000138293	293.442872862205	105.73391253678	1.47264149504556	187.708960325425	0.658132289848907	187.714736926606
ENSG00000169550	0.0210628761080245	6.09946880579918	-8.17783734770443	6.07840592969116	0.658107554914646	-10.1894083406061
ENSG00000049089	0.592098296514824	9.13729918439424	-3.94785918628572	8.54520088787942	0.65809271395409	-9.41307868706916
ENSG00000108622	0.113993172023043	6.64918068024871	-5.86615726364351	6.53518750822566	0.657935647121534	-8.78182650759318
ENSG00000148516	1.0365578153665	11.0380883223276	-3.41261784254679	10.0015305069611	0.657803315223239	-10.5677137083166
ENSG00000244165	5.31361285719081	24.9057043545517	-2.22871118831678	19.5920914973609	0.65773034716717	-19.7184482858538
ENSG00000241431	0.0148708337954728	6.04427645315909	-8.66694029739488	6.02940561936361	0.657708085726335	-10.5579158095441
ENSG00000075884	0.689031852932487	9.54835611669432	-3.79260979109869	8.85932426376183	0.657543598413501	-9.63698684434179
ENSG00000121089	0.0148708337954728	6.03431727496639	-8.66456120251522	6.01944644117092	0.657457026143589	-10.5502775456505
ENSG00000137710	229.497355041863	82.2989496065271	1.47953160411726	147.198405435336	0.657390241821085	147.205840836813
ENSG00000162104	141.495269867583	49.2607590079492	1.52224306301079	92.234510859634	0.657377874353954	92.2470715928632
ENSG00000198563	21.0621275017901	67.2992421849889	-1.67593908816716	46.2371146831987	0.657323457498581	-46.2674782763716
ENSG00000138246	273.705132406793	98.9751100266227	1.46748481662979	174.730022380171	0.657318510511729	174.736184668952
ENSG00000196683	98.8433109568892	273.521652692418	-1.46843980248611	174.678341735529	0.657317273765016	-174.684513872661
ENSG00000112511	22.4157210057654	71.0083866269092	-1.66347852317922	48.5926656211438	0.657170100906164	-48.6211303135311
ENSG00000168477	0.0768409181477333	6.41062621981334	-6.38244672525905	6.33378530166561	0.657150312958756	-8.9917997335553
ENSG00000091972	4.85987861213528	23.4779718251449	-2.27231560035518	18.6180932130096	0.657036532261156	-18.7562473079221
ENSG00000071462	53.527850447051	152.915403440344	-1.5143721155749	99.387552993293	0.656969747938652	-99.3990895979388
ENSG00000233610	14.0583657617696	1.87236038420916	2.90849884490457	12.1860053775604	0.65684236302721	12.5282916869277
ENSG00000215039	3.5040466651234	19.3496926117851	-2.46521675470958	15.8456459466617	0.656645720299837	-16.036264811815
ENSG00000160226	8.89325522196016	34.9305538042825	-1.97370602167629	26.0372985823223	0.656552964296359	-26.1119978731043
ENSG00000170426	0.0148708337954728	5.99434429748265	-8.65497259977271	5.97947346368718	0.656529466108811	-10.5196318189258
ENSG00000235065	0.0668939214662557	6.31487975618219	-6.56073633154658	6.24798583471593	0.656529466108811	-9.05983378450655
ENSG00000070367	112.63614820659	38.5958186578903	1.54515344010004	74.0403295486995	0.656456498052742	74.0564507577394
ENSG00000254907	20.9549489813305	4.01422020516434	2.38409934410822	16.9407287761662	0.656351374582134	17.1076655669382
ENSG00000136040	627.221380261066	231.856655326249	1.43574159869147	395.364724934817	0.655898725285163	395.367331827911
ENSG00000249252	20.1105927837869	3.76292370139838	2.41802966530069	16.3476690823885	0.65584059818965	16.5255303058496
ENSG00000157613	0.666700771625906	9.35288259496172	-3.81029977580934	8.68618182333581	0.655833177709372	-9.4851536123345
ENSG00000267559	0.0148708337954728	5.96045550325499	-8.64679323631217	5.94558466945952	0.65582823072252	-10.4936652478172
ENSG00000144476	0.0235496252783939	6.00903495399014	-7.9952853998329	5.98548532871175	0.65573052773219	-9.98752337894659
ENSG00000227507	0.0470992505567878	6.15423502927142	-7.02973162693669	6.10713577871463	0.655698372317651	-9.31204779661329
ENSG00000232573	13.533505327475	47.1077078471649	-1.79942757380914	33.5742025196899	0.655621694021443	-33.6223885889527
ENSG00000253125	16.3528057564987	2.57739583708181	2.66555216068421	13.7754099194168	0.655594485593756	14.0309332109199
ENSG00000128849	0.287469679227978	7.53777460477491	-4.71265695465002	7.25030492554693	0.655559856685791	-8.64731502176377
ENSG00000141968	0.0148708337954728	5.9473123059394	-8.64360848605628	5.93244147214393	0.655334768784018	-10.4835981170893
ENSG00000006756	15.0429197883289	51.0983608757923	-1.7641923961523	36.0554410874634	0.655331058543879	-36.0985762436995
ENSG00000172661	29.7027275329075	7.08949296743788	2.06684106012407	22.6132345654696	0.655324874810314	22.7074923644326
ENSG00000186998	0.0235496252783939	5.98980773359616	-7.99066178070944	5.96625810831776	0.655244486273967	-9.97230723096506
ENSG00000147251	30.9514802819133	7.52181552726102	2.04085557946761	23.4296647546522	0.655130705576367	23.5183817898179
ENSG00000072694	0.503171261102449	8.59079346125801	-4.09366995806838	8.08762220015556	0.655070104987428	-9.06464376454148
ENSG00000203805	25.606597322602	5.6388218251082	2.18304989359633	19.9677754974938	0.654781943003291	20.086755963974
ENSG00000183018	1.86601650458474	13.8846888242434	-2.89546119291727	12.0186723196586	0.654718868920926	-12.3625312880097
ENSG00000177602	19.215455029241	3.48714844958146	2.46214745361515	15.7283065796595	0.65470402796037	15.9198554625067
ENSG00000258317	33.6097802351442	8.50287149721742	1.98285906938517	25.1069087379267	0.654679293026109	25.1850867868988
ENSG00000197471	0.0235496252783939	5.96139298739033	-7.98380156780866	5.93784336211193	0.654524699686979	-9.94982770037355
ENSG00000180008	60.4768117585363	18.5579973291689	1.7043410533414	41.9188144293674	0.654413392482806	41.9534477914491
ENSG00000114999	191.509415525128	68.5442152258906	1.48230850340879	122.965200299238	0.654315689492476	122.97413436626
ENSG00000123364	0.113993172023043	6.4983220334742	-5.83304792285112	6.38432886145116	0.654288481064789	-8.64778024012151
ENSG00000076716	3.83657579677849	20.1951375584184	-2.39611681023779	16.3585617616399	0.654261272637103	-16.533115818795
ENSG00000174371	50.2363656430176	14.7893715919335	1.7641713431488	35.4469940510841	0.654130177485521	35.4908676674096
ENSG00000119673	43.3363447353118	12.2309847140745	1.82503691280602	31.1053600212373	0.653999082333939	31.1588539870113
ENSG00000118503	111.74550208945	38.3968704569169	1.54115612835232	73.348631632533	0.653934771504861	73.3648207561157
ENSG00000189057	32.7510994772992	8.22862627956093	1.99281983327786	24.5224731977383	0.653861803448792	24.6033132447989
ENSG00000243199	1.17454756370863	11.3499213855197	-3.27250526274006	10.1753738218111	0.653722051070219	-10.6886632984793
ENSG00000112742	34.8869301107856	9.05141447942656	1.94647148534382	25.835515631359	0.653717104083367	25.9087363486036
ENSG00000213757	0.0668939214662557	6.18199960387833	-6.53005462988247	6.11510568241207	0.653666397468132	-8.94629146497687
ENSG00000131634	75.8953961259992	24.658586633654	1.62192226272131	51.2368094923452	0.653448730046638	51.2624743724022
ENSG00000146677	0.0545098368411523	6.10611348902457	-6.80759399166273	6.05160365218342	0.653441309566359	-9.1085258257548
ENSG00000235314	2.66426667610651	16.5028917550829	-2.63090844667307	13.8386250789764	0.653416574632099	-14.0864908096818
ENSG00000167653	0.0594833351818912	6.13019887955927	-6.68730452883326	6.07071554437738	0.653342369829317	-9.03181205971974
ENSG00000067646	21.1292200681634	4.17449697707331	2.3395652450208	16.9547230910901	0.653197670463891	17.1153790677055
ENSG00000167676	0.198244676455141	6.94212067898284	-5.13002241431846	6.7438760025277	0.653180356009909	-8.47331065811226
ENSG00000142583	0.042125752216049	6.01623706946395	-7.15801515929792	5.9741113172479	0.653031946404344	-9.3234750523401
ENSG00000171195	0.0148708337954728	5.84436440704989	-8.61841678506672	5.82949357325442	0.653028236164205	-10.4048115409042
ENSG00000230202	1.05324312785471	10.8368602079419	-3.36303641357569	9.78361708008716	0.652997317496379	-10.3454906644784
ENSG00000129682	0.341880193615643	7.6903579435996	-4.49148799957521	7.34847774998396	0.652784597061737	-8.61240905277597
ENSG00000165795	16.1087916191092	53.7295674564398	-1.737867947709	37.6207758373306	0.652769756101181	-37.6608943017336
ENSG00000186567	0.0334469607331279	5.9388284144201	-7.47215941878222	5.90538145368697	0.652587954334364	-9.52400632576679
ENSG00000151572	31.403281426959	7.79860645525181	2.00962706393917	23.6046749717072	0.6524395447288	23.6900671475632
ENSG00000214776	19.4701040448199	62.3043365392823	-1.67807198837695	42.8342324944624	0.652404915820835	-42.86708992908
ENSG00000104529	164.195640926152	441.422313327305	-1.42674373094396	277.226672401153	0.651734599102369	-277.230343736558
ENSG00000114013	0.0148708337954728	5.78881424963181	-8.60463851377312	5.77394341583634	0.651617108164631	-10.3623465741109
ENSG00000075426	24.9021336110471	76.065696676794	-1.61097663117855	51.1635630657469	0.651575058776388	-51.1889190283294
ENSG00000230928	0.237834018274077	7.08992592527802	-4.89774356550199	6.85209190700394	0.651533009388144	-8.42253260815564
ENSG00000188738	2.10111546755473	14.5111058323185	-2.78793011238555	12.4099903647637	0.651463751572214	-12.7192930292951
ENSG00000244363	0.0792780060913591	6.16117900063854	-6.28014196264797	6.08190099454719	0.651332656420632	-8.7424082939706
ENSG00000154237	53.6697367577759	16.1836358238538	1.7295730511368	37.4861009339221	0.651237426923729	37.5259801493234
ENSG00000149256	0.453535600148548	8.18795876748848	-4.17421613307835	7.73442316733993	0.651207745002616	-8.78893520610638
ENSG00000125107	396.408930727539	147.311819462778	1.42811627681435	249.09711126476	0.651054388410199	249.101205048367
ENSG00000094755	0.0409072082442361	5.91758114844062	-7.17650869237187	5.87667394019638	0.651042020943069	-9.27564410761173
ENSG00000198888	1768.66312957528	4695.74565391497	-1.4086949770236	2927.08252433969	0.651017286008808	-2927.08286331569
ENSG00000188352	97.6819954064935	33.2489270661468	1.55478488540299	64.4330683403467	0.650922056511904	64.4518242704709
ENSG00000214856	0.0148708337954728	5.75805018986889	-8.59695101355057	5.74317935607342	0.650920819765191	-10.3388430612625
ENSG00000026297	2.43364459920982	15.609828351576	-2.68126427077319	13.1761837523662	0.650852798695974	-13.4462261012466
ENSG00000100285	2.00467852340451	14.1404611975301	-2.81838636986872	12.1357826741256	0.65077364690634	-12.4587528606786
ENSG00000099810	97.2207807553656	33.1542271256646	1.55207189607357	64.066553629701	0.650714283064114	64.0853510652625
ENSG00000011677	0.0148708337954728	5.74316119172749	-8.59321570340467	5.72829035793201	0.650673470422584	-10.3274714499735
ENSG00000124092	0.0210628761080245	5.77993106606363	-8.10020602847884	5.75886818995561	0.650637604767906	-9.93870718620322
ENSG00000085449	367.190567353088	135.817783061153	1.4348566096001	231.372784291934	0.650518877083454	231.377233375482
ENSG00000198542	0.0210628761080245	5.77508849987948	-8.09899679701225	5.75402562377145	0.650431068066829	-9.93491620483199
ENSG00000104290	50.0558832150086	14.8932013975513	1.7488857385927	35.1626818174574	0.650403859639142	35.2061471041976
ENSG00000173809	0.354363600694234	7.63689417619762	-4.42968370581316	7.28253057550339	0.650152800056396	-8.52392804502058
ENSG00000136167	24.2346989845196	74.005023771072	-1.61054904712803	49.7703247865524	0.650119407895144	-49.7963763500128
ENSG00000213722	14.8715824017071	49.905348346304	-1.74663627254114	35.0337659445969	0.6501058036813	-35.0772788928866
ENSG00000163820	224.556969675863	81.9889955580177	1.45357930895074	142.567974117845	0.65000810069097	142.57538404954
ENSG00000110218	71.4468041929485	23.3208957119472	1.61524628036842	48.1259084810013	0.649970998289579	48.1530070469951
ENSG00000185834	0.0210628761080245	5.75033111950119	-8.09279877455191	5.72926824339316	0.649932659141475	-9.91553864447828
ENSG00000171243	0.0409072082442361	5.87086658562886	-7.1650745795177	5.82995937738462	0.649849797111702	-9.237246346829
ENSG00000136826	4.91971326373757	23.111652699795	-2.23197429136008	18.1919394360574	0.649695203772572	-18.3283487985818
ENSG00000113810	137.22419544027	48.6937764420124	1.49472558250682	88.5304189982572	0.649463932137234	88.5430363866859
ENSG00000254422	44.5220459164765	12.9042531416048	1.78667324509695	31.6177927748716	0.649416935762139	31.6682336299243
ENSG00000092758	18.4653047084772	59.3648122975205	-1.68479097644912	40.8995075890432	0.649407041788435	-40.9341940394645
ENSG00000172340	118.650925007371	41.7859486219368	1.50563355456771	76.8649763854345	0.64937241288047	76.879721169721
ENSG00000127152	0.0829832992335414	6.09049410515856	-6.19759444783115	6.00751080592502	0.649321706265235	-8.63135928015358
ENSG00000172543	0.279959770490126	7.21461435879638	-4.68763084516136	6.93465458830625	0.649319232771809	-8.37038333648018
ENSG00000109685	190.631162587675	69.4367173058451	1.45701332715336	121.19444528183	0.649283367117131	121.203203154892
ENSG00000269601	11.5705552664726	1.29992538459001	3.15395738009542	10.2706298818826	0.649228950261757	10.7439883342304
ENSG00000230918	6.12210799275451	0.0884144982653726	6.11360172065332	6.03369349448914	0.649158455699114	8.58962066590928
ENSG00000245067	99.1384744384292	34.2047959492202	1.535246434952	64.933678489209	0.649105275590454	64.9518250994996
ENSG00000189280	0.0235496252783939	5.71971370776746	-7.92409502265339	5.69616408248907	0.64883071782016	-9.75897367465855
ENSG00000065320	0.57971421188972	8.63366411853502	-3.8965592084035	8.0539499066453	0.648805982885899	-8.94702647606153
ENSG00000164778	3.99921140522056	20.3065818618726	-2.34415996447434	16.3073704566521	0.648798562405621	-16.4749936919421
ENSG00000167325	163.610020716113	59.15680716233	1.46764501868204	104.453213553783	0.648610576905239	104.463523794734
ENSG00000171115	0.0148708337954728	5.65153988357047	-8.57001466376522	5.636669049775	0.648512873914909	-10.2575430446985
ENSG00000100580	96.9632752350299	33.2622234481575	1.54355382081929	63.7010517868725	0.648316231187537	63.7197501340956
ENSG00000147799	8.49373284638533	32.8873281064136	-1.95306116543134	24.3935952600283	0.648293969746702	-24.4716558006603
ENSG00000188257	0.0148708337954728	5.64121621743968	-8.56737688323643	5.62634538364421	0.648275418546006	-10.2496687280843
ENSG00000165152	39.7174643451439	11.1211337441696	1.83646964968616	28.5963306009743	0.648169058328685	28.655239392028
ENSG00000015133	0.686098152721425	9.0909791369589	-3.72794879993656	8.40488098423747	0.648096090272616	-9.19454330644786
ENSG00000240694	1.110090730186	10.8060269465293	-3.28308668348611	9.69593621634335	0.64805280413766	-10.2366907388415
ENSG00000145386	71.2020028515976	23.2894087114051	1.61224381172958	47.9125941401924	0.647971178854599	47.9397122159829
ENSG00000117318	3.0509083547888	17.3750220864687	-2.50970406268812	14.3241137316799	0.647899447545243	-14.5423123567188
ENSG00000048740	348.756363604489	129.954220106638	1.42421605705289	218.802143497851	0.647650861455923	218.806778667004
ENSG00000197991	11.9822630817656	1.44057350085422	3.05618523809147	10.5416895809114	0.647556868705732	10.9757681931528
ENSG00000124920	0.894389148311531	9.93696214155958	-3.47383027949568	9.04257299324805	0.647543264491889	-9.68687891681113
ENSG00000235033	31.7977236060732	8.09819439315506	1.97325130717585	23.6995292129181	0.647529660278045	23.7815349722265
ENSG00000170373	0.0470992505567878	5.80378397328137	-6.94514590675447	5.75668472272459	0.647430720541002	-9.02077993651098
ENSG00000115523	0.070599214608438	5.94552083366402	-6.39600725272436	5.87492161905558	0.647273653708447	-8.68467689709579
ENSG00000130226	0.0210628761080245	5.63830352233365	-8.06441488530976	5.61724064622563	0.647264996481456	-9.82792856709973
ENSG00000142731	31.7450549224547	8.125736832141	1.96596132800673	23.6193180903137	0.647214289866221	23.7009955696937
ENSG00000227615	0.327059021046914	7.3700334595584	-4.49404825612249	7.04297443851149	0.647201922399091	-8.35463695619887
ENSG00000175556	22.7609395650724	4.87390657224026	2.2234096114485	17.8870329928321	0.647141321810152	18.0246913867324
ENSG00000159455	0.0148708337954728	5.59332847870366	-8.55507770717015	5.57845764490819	0.647135138076587	-10.2131554512675
ENSG00000181847	0.0148708337954728	5.59939312811453	-8.5566411232531	5.58452229431906	0.647135138076587	-10.2177784556083
ENSG00000085662	259.473542131786	96.4246739375272	1.42811317061209	163.048868194259	0.647034961592831	163.055122356388
ENSG00000196369	20.2870563402628	4.02581519747072	2.33320669179274	16.2612411427921	0.646952099563057	16.4277757767343
ENSG00000250067	0.123940168704521	6.23617209593334	-5.65294499948268	6.11223192722882	0.646944679082779	-8.3255730312941
ENSG00000076554	15.7363825539411	51.6744997829337	-1.71534858291021	35.9381172289925	0.646860580306293	-35.9790312644143
ENSG00000090659	0.0148708337954728	5.578928576046	-8.55135873086022	5.56405774225053	0.646620651443964	-10.2021798995586
ENSG00000076826	0.0210628761080245	5.61251445079785	-8.0578009962815	5.59145157468983	0.646602100243268	-9.80777689427
ENSG00000197614	0.0210628761080245	5.61001363160676	-8.05715801825046	5.58895075549873	0.646602100243268	-9.80582305971546
ENSG00000168071	1.31116978439872	11.4621159545758	-3.12794697774722	10.150946170177	0.646472241838399	-10.621947111779
ENSG00000158467	35.9364449588014	102.728728090116	-1.51532008649244	66.7922831313144	0.646446270157426	-66.8094699938429
ENSG00000188486	147.843225083801	53.5152738777015	1.46604551623079	94.3279512060992	0.646153161186436	94.3393431617789
ENSG00000187156	0.0148708337954728	5.55575944638089	-8.5453547841588	5.54088861258542	0.64613460998574	-10.1845242895397
ENSG00000000938	0.0148708337954728	5.55034977131258	-8.54394933930712	5.53547893751711	0.64612224251861	-10.1804026138627
ENSG00000240463	0.0210628761080245	5.58687158257711	-8.05119440135645	5.56580870646908	0.646076482890228	-9.7877452891583
ENSG00000112562	0.0148708337954728	5.5431948249012	-8.54208836384571	5.52832399110573	0.64588602389642	-10.1749515854565
ENSG00000155962	0.0297416675909456	5.633273095628	-7.56534406311932	5.60353142803706	0.645711642609882	-9.41456293506893
ENSG00000182621	0.542661280467898	8.32929063998476	-3.94006975494935	7.78662935951687	0.645711642609882	-8.72672598723924
ENSG00000164626	0.0842515044320979	5.953764477394	-6.14295589355418	5.8695129729619	0.645705458876317	-8.49629858526171
ENSG00000134013	13.285227700252	45.0803305752128	-1.76267513996365	31.7951028749607	0.645663409488073	-31.8439254878914
ENSG00000167703	2.7681142065411	16.327979270894	-2.56037088405491	13.5598650643529	0.645639911300526	-13.7994724401831
ENSG00000128510	0.764107953614227	9.29622375243843	-3.60479641107589	8.5321157988242	0.645508816148944	-9.26237319318603
ENSG00000168062	2.75563079946251	16.2985837356302	-2.56429209377843	13.5429529361677	0.64547047700084	-13.7835832849614
ENSG00000119535	0.0594833351818912	5.80401863525768	-6.60842280093349	5.74453530007579	0.645439558333014	-8.75619424919951
ENSG00000108465	32.6782388329573	94.680153044496	-1.53473180539437	62.0019142115387	0.645430901106023	-62.020905891558
ENSG00000143847	0.416482668726725	7.74139984782333	-4.21626610054337	7.3249171790966	0.645361643290092	-8.45170465120591
ENSG00000151665	174.752273941894	64.06755410712	1.44764540939406	110.684719834774	0.645361643290092	110.694186306841
ENSG00000167286	0.0148708337954728	5.51058370037963	-8.53357579160318	5.49571286658416	0.645122951174476	-10.1501121029757
ENSG00000184381	4.97894460495255	22.852137253828	-2.19841723075175	17.8731926488754	0.645043799384842	-18.0078886542615
ENSG00000163171	222.916631252499	82.9405901529262	1.42635403878193	139.976041099573	0.644988145782756	139.983308175487
ENSG00000163739	43.9453113781914	12.9040696876544	1.76788311446091	31.041241690537	0.644965884341921	31.0915438085137
ENSG00000176542	55.7160517967954	17.3950018506182	1.67942019550682	38.3210499461772	0.644891679539139	38.3578325921901
ENSG00000105974	97.9995966674599	262.848371590912	-1.42338308037608	164.848774923452	0.6447741886014	-164.854919893695
ENSG00000132821	0.289906767171604	7.06087600511992	-4.60618626692975	6.77096923794831	0.64470493078547	-8.18919876098356
ENSG00000248429	0.403999261648135	7.63924512924004	-4.24100552421658	7.2352458675919	0.644514471791663	-8.38659112041008
ENSG00000174197	88.9091507183058	30.5686297985821	1.54028002529468	58.3405209197237	0.644471185656706	58.3608502657478
ENSG00000075539	110.4756946997	39.1137424850075	1.49798151528384	71.3619522146927	0.644298041116881	71.3776727871694
ENSG00000198959	10.924695739351	38.7328945221426	-1.82596621828826	27.8081987827916	0.644192917646273	-27.8680833961286
ENSG00000171388	0.292542500022204	7.04795798296605	-4.59048718648097	6.75541548294385	0.644051928520987	-8.16750947085116
ENSG00000127589	0.386641678682292	7.52197258206983	-4.28204197894514	7.13533090338753	0.643936911076675	-8.32158822643163
ENSG00000215853	0.0148708337954728	5.45020637816611	-8.51768150957382	5.43533554437063	0.643584438263459	-10.1041462171939
ENSG00000037280	0.0966355890572013	5.94148812221911	-5.94212590343126	5.84485253316191	0.643538678635077	-8.33493619571488
ENSG00000134160	292.029639414658	110.110063251068	1.40716847555117	181.91957616359	0.643538678635077	181.92501838576
ENSG00000143171	20.9545976649101	64.2534910464779	-1.61650802000184	43.2988933815678	0.643475604552712	-43.3290579893805
ENSG00000170542	4.96969286544549	22.6835048724156	-2.19041497220331	17.7138120069701	0.64323443894367	-17.8487269453239
ENSG00000155850	200.938591132656	74.7089805384682	1.42740108603752	126.229610594188	0.64322207147654	126.237680843007
ENSG00000166927	1.18966670363782	10.8430976324597	-3.18814761093025	9.65343092882189	0.642993273334628	-10.1662684347117
ENSG00000204217	228.492862767943	85.1662698651436	1.42379503304167	143.326592902799	0.642958644426663	143.333664661938
ENSG00000160973	1.73720215999297	12.8306542191084	-2.88475717670122	11.0934520591154	0.642827549275081	-11.4623951492008
ENSG00000110455	3.05821961861968	17.0357712158798	-2.4778033410945	13.9775515972601	0.642697690870212	-14.1954731534813
ENSG00000089101	25.5445554500239	5.98534008944109	2.09351069971757	19.5592153605828	0.642580199932474	19.6709352236107
ENSG00000151366	8.17562759748502	31.4013539880705	-1.94142538005485	23.2257263905854	0.642509705369831	-23.306726472773
ENSG00000188603	0.290006089625091	6.96180303341355	-4.58530589747083	6.67179694378846	0.642367479497831	-8.09554844544369
ENSG00000174705	264.319706869673	99.7423386498927	1.40600605666662	164.577368219781	0.642337797576718	164.583373957337
ENSG00000139675	3.57835117287402	18.583322072353	-2.37664154716176	15.004970899479	0.642195571704719	-15.1920234576539
ENSG00000255198	0.324621933103288	7.13307157447033	-4.45769106580326	6.80844964136704	0.642195571704719	-8.13793562011726
ENSG00000143140	0.0582151299833346	5.65599475710271	-6.6022428174856	5.59777962711937	0.642125077142076	-8.65590821201524
ENSG00000074416	14.3240543210184	47.3994242115674	-1.72642963906794	33.075369890549	0.641937091641695	-33.1203963245504
ENSG00000131080	1.17718329655923	10.7471642935855	-3.19054516415547	9.5699809970263	0.641925960921277	-10.087820117744
ENSG00000070159	40.6914828159672	11.7300544403355	1.79451714475539	28.9614283756317	0.641892568760025	29.0169713329918
ENSG00000167208	0.0148708337954728	5.38111906469763	-8.49927687815495	5.36624823090215	0.641854229611921	-10.0515833343409
ENSG00000169248	0.070599214608438	5.72296808924695	-6.34096761823867	5.65236887463851	0.641844335638217	-8.49453613980973
ENSG00000219747	0.0297416675909456	5.46771861561065	-7.52230964904126	5.43797694801971	0.641667480858253	-9.28206527359364
ENSG00000213462	0.356900011091347	7.26498946063889	-4.34736885359975	6.90808944954754	0.641486915838149	-8.16218817427038
ENSG00000145428	0.0545098368411523	5.59740360789472	-6.68209736659209	5.54289377105357	0.641123312304517	-8.68182564751225
ENSG00000225614	0.87205806700495	9.52521384572045	-3.44925537533288	8.6531557787155	0.641014478593769	-9.31528140074041
ENSG00000250571	1.45003044812546	11.6938032047758	-3.0115891177276	10.2437727566503	0.640926669577144	-10.6772912905805
ENSG00000106484	1.15455424789219	10.6124396097594	-3.20034847783046	9.45788536186723	0.640871015975057	-9.98467955909323
ENSG00000140470	0.185860591830038	6.33316605209699	-5.09063409455342	6.14730546026695	0.640775786478153	-7.98147354230142
ENSG00000102189	82.1355218185809	28.2354637589086	1.54049796370293	53.9000580596723	0.640706528662223	53.9220677720376
ENSG00000162341	227.832421030282	85.9765422516364	1.40595806494331	141.855878778645	0.640420840171512	141.862845953907
ENSG00000163625	93.9686185478515	33.0362926010793	1.50812724579618	60.9323259467722	0.640417129931373	60.9509868096752
ENSG00000188467	361.06460053598	138.218112169511	1.38531030305586	222.84648836647	0.640377554036556	222.850794169334
ENSG00000138772	1.39238826616627	11.4536634276297	-3.04017564822698	10.0612751614634	0.64026129984553	-10.5105625846932
ENSG00000110880	544.750359230372	208.620643972066	1.38471331648269	336.129715258306	0.640243985391548	336.132567464979
ENSG00000197405	0.0148708337954728	5.31531941357167	-8.48152703964387	5.30044857977619	0.640107943253114	-10.0015526830119
ENSG00000151474	192.878744511357	71.9665872423416	1.42229501483392	120.912157269016	0.64009433903927	120.920522239016
ENSG00000185900	11.9005479877306	1.52224040318709	2.96675988447225	10.3783075845435	0.640090628799131	10.7940230003233
ENSG00000267607	25.0657238462969	74.0066983427165	-1.56193995813747	48.9409744964196	0.640073314345149	-48.9658926304016
ENSG00000156671	56.2220648113218	17.9198408336552	1.64957861585498	38.3022239776666	0.640044869170749	38.3377290830485
ENSG00000269119	0.0235496252783939	5.36473009817821	-7.83165767613044	5.34118047289982	0.639963243887689	-9.47961343094639
ENSG00000112837	0.118966670363782	5.91879551736422	-5.63667426478089	5.79982884700044	0.639912537272454	-8.08765178662766
ENSG00000241313	22.5312113902571	5.00206047019694	2.17133047857643	17.5291509200601	0.639911300525741	17.6631199969156
ENSG00000109182	0.0334469607331279	5.41262144641109	-7.33830855899309	5.37917448567797	0.639754233693185	-9.09869719544287
ENSG00000131042	0.0148708337954728	5.29426098167486	-8.47579996391963	5.27939014787939	0.639629322275169	-9.98554682337957
ENSG00000229190	13.1148835381652	1.88409497969249	2.79926139630347	11.2307885584727	0.639490806643309	11.5743887963881
ENSG00000134321	0.740607989562577	8.91309425058702	-3.58914434333017	8.17248626102445	0.639431442801083	-8.92588868426513
ENSG00000139697	118.122992952685	42.7128706662295	1.46754704880977	75.4101222864555	0.63938939341284	75.4244008103388
ENSG00000139567	2.66202823306986	15.6286397540249	-2.55359444071399	12.966611520955	0.639283033195518	-13.2156671758564
ENSG00000197457	34.5429715213131	97.4031678686033	-1.49557649975044	62.8601963472902	0.639252114527693	-62.8779852880679
ENSG00000163535	31.5749627543348	8.36400838950723	1.91651461808396	23.2109543648275	0.639249641034267	23.2899426965254
ENSG00000146192	0.0235496252783939	5.33361527407286	-7.82326584964866	5.31006564879447	0.639190277192041	-9.4551724335829
ENSG00000170919	5.04728238982756	22.5868105108255	-2.16190185059756	17.5395281209979	0.639150701297224	-17.6722626259032
ENSG00000149084	183.032451702654	68.5042257190342	1.4178345720748	114.52822598362	0.639081443481294	114.537001889472
ENSG00000184205	12.351600526542	41.7886296659245	-1.75841245146978	29.4370291393825	0.639043104333189	-29.489501503117
ENSG00000102755	1.3956962694945	11.3815330828801	-3.02763797806583	9.98583681338558	0.639007238678511	-10.4347270491275
ENSG00000168614	17.1211082398561	53.9348518929369	-1.65544173261002	36.8137436530807	0.638873670033503	-36.8509458370448
ENSG00000258616	0.0334469607331279	5.37804112074054	-7.32906185429248	5.34459416000741	0.638724023681226	-9.07082324815286
ENSG00000182472	21.5624184117415	65.0505430731816	-1.59304210341098	43.4881246614401	0.63865229237187	-43.5172927663498
ENSG00000266554	4.36441590467766	20.679247669596	-2.24432320583347	16.3148317649183	0.638632504424461	-16.4684766195854
ENSG00000258754	0.0148708337954728	5.25114335623702	-8.46400223117191	5.23627252244155	0.638620136957331	-9.95278271131041
ENSG00000241468	20.6378829303587	62.734956628438	-1.60397456889132	42.0970736980794	0.638553352634827	-42.1276197803671
ENSG00000145649	0.0148708337954728	5.24254774159581	-8.4616387437633	5.22767690780034	0.638362893641019	-9.94625236369484
ENSG00000172803	370.700694814873	142.282427058459	1.38149732998086	228.418267756414	0.638017841308082	228.422445437644
ENSG00000188133	8.32846150509266	0.617765702120855	3.75291833394558	7.7106958029718	0.637921375064465	8.57550148896447
ENSG00000182150	36.6472119583195	10.3570634442548	1.82308843414027	26.2901485140647	0.637917664824326	26.3532836726332
ENSG00000196814	4.85803745891258	21.9772808265919	-2.1775673783	17.1192433676793	0.637906534103909	-17.257180916038
ENSG00000007255	6.35810085780589	26.1568625975919	-2.04052169911821	19.7987617397861	0.63789045639664	-19.9036352265959
ENSG00000115020	98.1875118087524	34.8819651728406	1.49305822326078	63.3055466359118	0.637751940764779	63.3231510407501
ENSG00000187240	51.5964832068622	16.1623270240249	1.6746378057599	35.4341561828373	0.637685156442275	35.4737062649251
ENSG00000151726	192.751690187658	72.3418376459914	1.41384135951724	120.409852541667	0.637670315481719	120.418152852864
ENSG00000237988	0.042125752216049	5.38641776570645	-6.99847987015588	5.3442920134904	0.637598584172363	-8.80569007054157
ENSG00000115159	139.27583529405	51.4432517199376	1.43689122526182	87.8325835741127	0.637490987208329	87.8443361503559
ENSG00000185760	30.5501701021757	8.04333308538673	1.92531504257755	22.5068370167889	0.637451411313512	22.5890360687099
ENSG00000187180	0.0148708337954728	5.20788388577283	-8.45206793212889	5.19301305197735	0.637400704698277	-9.9199212137662
ENSG00000248980	16.723969603165	3.05990397016934	2.45035904407581	13.6640656329956	0.637303001707947	13.8820369207007
ENSG00000003400	0.416383346273238	7.37339344126011	-4.14634446797081	6.95701009498687	0.637204061970904	-8.09889880840731
ENSG00000244682	0.0297416675909456	5.29463837810299	-7.47590280141709	5.26489671051205	0.637190457757061	-9.14375524981922
ENSG00000163705	14.1238617932206	2.22892805636579	2.66371265276356	11.8949337368549	0.636967843348714	12.1895370585047
ENSG00000187017	0.121403758307408	5.81430037300878	-5.58172061553463	5.69289661470137	0.636767490381202	-7.97274588178769
ENSG00000197081	689.817338698383	269.584666545034	1.35547595053942	420.232672153349	0.636711836779116	420.234858216446
ENSG00000229638	1.20682564169669	10.5987322732327	-3.13460255236354	9.391906631536	0.636694522325133	-9.90119403591172
ENSG00000171951	1.47644112569139	11.5524578093087	-2.96800408657663	10.0760166836173	0.636398939860718	-10.5040544775086
ENSG00000130762	0.195708266058028	6.21581094331149	-4.98916602724981	6.02010267725346	0.636389045887013	-7.81878596024587
ENSG00000065613	115.90072572079	42.1348142241486	1.45980493056079	73.7659114966411	0.636308657350666	73.7803546302509
ENSG00000168447	0.0148708337954728	5.15613859408378	-8.43766169243306	5.14126776028831	0.636134276064128	-9.88062594266843
ENSG00000148488	21.6390533093158	4.78679863009778	2.17650436233436	16.8522546792181	0.636130565823989	16.9922234864213
ENSG00000142273	0.0458310453582312	5.34960589957025	-6.86696361076471	5.30377485421202	0.636072438728476	-8.67670541943994
ENSG00000162444	0.247781014955555	6.47469244641733	-4.70767410797971	6.22691143146178	0.636062544754772	-7.80619122762259
ENSG00000258554	94.1276564209689	33.5738404967972	1.487281099612	60.5538159241717	0.635937633336755	60.5720779571556
ENSG00000170345	38.3878058330638	106.51621229161	-1.47235302623381	68.1284064585466	0.635791697224617	-68.1443144364575
ENSG00000171298	58.4935556630242	156.782962255323	-1.42241919467476	98.289406592299	0.635789223731191	-98.2996984971553
ENSG00000165124	0.0334469607331279	5.25291354258771	-7.29509890757984	5.21946658185458	0.635689047247435	-8.97002226699963
ENSG00000249249	22.0895099134063	4.97729465265968	2.14992770956685	17.1122152607466	0.635445408144967	17.24674172957
ENSG00000131401	0.0148708337954728	5.12855509139857	-8.42992307052226	5.11368425760309	0.635313076246672	-9.85968405484583
ENSG00000164530	0.0148708337954728	5.12430059812077	-8.4287257579117	5.1094297643253	0.635313076246672	-9.85645425184216
ENSG00000166432	0.163529510523457	5.99201025897833	-5.19541718087964	5.82848074845487	0.63530441901968	-7.80791569616939
ENSG00000177410	41.1566538945065	112.839304112938	-1.45507207530463	71.6826502184311	0.635301945526254	-71.6974168089916
ENSG00000224141	0.0545098368411523	5.36914765267924	-6.62203266760821	5.31463781583809	0.635193111815507	-8.49097707948894
ENSG00000108602	0.0594833351818912	5.38757245829987	-6.50100601674928	5.32808912311798	0.635085514851473	-8.40545138191272
ENSG00000163083	0.0334469607331279	5.22703623559896	-7.28797422871619	5.19358927486583	0.634961840180169	-8.94918643868998
ENSG00000241360	9.84086301521751	1.02758749787243	3.25952359836303	8.81327551734508	0.634914843805074	9.39671854600954
ENSG00000169021	117.562462725651	42.9681714449838	1.45208719817783	74.5942912806672	0.634697176383579	74.6084234446496
ENSG00000148841	103.413808916786	37.2851551882993	1.47175559113798	66.1286537284865	0.634589579419545	66.1450293556675
ENSG00000233280	15.0396881207574	2.56555630144201	2.5514310589349	12.4741318193154	0.634507954136485	12.7323903919945
ENSG00000183117	0.0210628761080245	5.13024565193418	-7.92818165001022	5.10918277582616	0.63448569269565	-9.43185098018186
ENSG00000227057	40.1056492096884	110.112271961522	-1.45709789401667	70.0066227518341	0.634470851735094	-70.0217849200544
ENSG00000120318	109.774392835929	39.8248230624128	1.46280169778324	69.949569773516	0.634437459573842	69.96486332658
ENSG00000148773	183.778561024886	69.6185419897911	1.40042497124463	114.160019035095	0.634412724639581	114.168608365843
ENSG00000124172	99.0993045134233	257.226514754053	-1.3760925248513	158.12721024063	0.634400357172451	-158.133197808434
ENSG00000233476	5.57014899938599	23.6700189447985	-2.08727303602176	18.0998699454125	0.634282866234712	-18.2198243890481
ENSG00000017373	0.924329460809451	9.40564916880405	-3.34704844917368	8.4813197079946	0.634256894553738	-9.11786802439767
ENSG00000171094	0.743541689773639	8.7062261223628	-3.54956195060597	7.96268443258916	0.634170322283826	-8.71801201044065
ENSG00000079215	1.57630838232012	11.7885016739868	-2.9027586522295	10.2121932916666	0.634134456629148	-10.6167273497747
ENSG00000146592	2.70335940565801	15.4490612896582	-2.51469394741886	12.7457018840002	0.63407014580007	-12.9914049342244
ENSG00000230715	0.661826595738655	8.34594635107575	-3.65655047363859	7.6841197553371	0.63401325545127	-8.5097624984854
ENSG00000147676	2.7166373923645	15.4456965102661	-2.50731101207796	12.7290591179016	0.633900711500384	-12.9736484667314
ENSG00000054277	16.4280961131178	51.5521520371518	-1.64986736095769	35.1240559240341	0.633869792832558	-35.1627838326749
ENSG00000250127	0.443588603467071	7.36908881113962	-4.05419203506462	6.92550020767255	0.633859898858854	-8.02490038465612
ENSG00000267987	50.2003059361307	15.9096187127915	1.65779689573091	34.2906872233391	0.633848768138436	34.3307372597264
ENSG00000147650	81.7051578527604	28.7304290649937	1.5078476166823	52.9747287877666	0.633830216937741	52.9961837736696
ENSG00000197825	0.0148708337954728	5.06379237567084	-8.41158890235027	5.04892154187536	0.633796824776489	-9.81052682571916
ENSG00000115808	71.80848643314	24.6295309731429	1.54376519949352	47.1789554599971	0.633592761568838	47.2042058432038
ENSG00000196405	14.8394496195661	47.6699291734087	-1.68364189706879	32.8304795538426	0.633544528447029	-32.8736222186245
ENSG00000165490	24.0516120457209	5.72082597432102	2.07183822922207	18.3307860713998	0.633477744124526	18.4474993330666
ENSG00000135127	1.45664645478192	11.327826025952	-2.95914834767209	9.8711795711701	0.633300889344561	-10.3051804967121
ENSG00000196569	0.540224192524272	7.76631754736899	-3.84560054330699	7.22609335484472	0.633290995370857	-8.18566238685752
ENSG00000138028	3.70025154344887	18.3713203744642	-2.31176006510812	14.6710688310153	0.633250182729327	-14.8520872352345
ENSG00000006534	12.5072154628473	41.8132177618041	-1.74119843951309	29.3060022989568	0.633105483363902	-29.3576828573412
ENSG00000166313	120.125747471141	44.3886305962847	1.43628330121073	75.7371168748566	0.632965730985328	75.7507345326567
ENSG00000136010	50.864317625846	16.24916859086	1.64628802790443	34.615149034986	0.632890289435833	34.6542754502978
ENSG00000248360	5.22826880577035	22.537437686544	-2.10791828002146	17.3091688807736	0.632634282866235	-17.4370481108011
ENSG00000134419	38.1385735790331	104.745676463112	-1.45756790419612	66.6071028840788	0.632572445530583	-66.6230490056227
ENSG00000099194	905.165237478001	356.508951317891	1.34424287884199	548.65628616011	0.632492056994235	548.657932898014
ENSG00000197191	0.379131769944441	7.00798775863839	-4.20822899528866	6.62885598869395	0.632462375073123	-7.85181017317865
ENSG00000163762	0.0842515044320979	5.42100317931626	-6.00771359488736	5.33675167488417	0.632302834747141	-8.03576636529294
ENSG00000214787	0.0892250027728367	5.44610072306366	-5.93163181325856	5.35687572029082	0.632176686582411	-7.99251984362268
ENSG00000257167	25.0739142608764	6.15697250722338	2.02589419966888	18.916941753653	0.631997358309021	19.0251132091074
ENSG00000125637	1.86104300624401	12.614415748723	-2.76089008809926	10.753372742479	0.631845238463318	-11.1021412086703
ENSG00000176994	36.9517412531529	10.7958559324846	1.77516471945862	26.1558853206683	0.631737641499283	26.2160551320972
ENSG00000115085	0.0916620907164625	5.44262074914535	-5.89183250750001	5.35095865842889	0.631677040910344	-7.95904823836675
ENSG00000205639	0.0545098368411523	5.22462066873643	-6.58266588251306	5.17011083189528	0.631647358989232	-8.37027694493332
ENSG00000160932	263.354816969509	665.171159182988	-1.33671776912743	401.816342213479	0.631592942133858	-401.818565629083
ENSG00000185275	0.0148708337954728	4.9778252794479	-8.38688624232199	4.96295444565243	0.63139011567292	-9.74529515567749
ENSG00000135547	0.228085666499574	6.18860970400538	-4.76196764673413	5.96052403750581	0.631249126547634	-7.62916657769557
ENSG00000259125	7.76735009467056	0.557508081485305	3.80035787023088	7.20984201318526	0.631216971133095	8.15012526265192
ENSG00000196700	18.4576881016195	56.1312939860668	-1.60458345686541	37.6736058844473	0.631104427182209	-37.707761381534
ENSG00000101210	1.99159918160499	13.0341735874617	-2.71029988103148	11.0425744058567	0.631067324780818	-11.3703199143208
ENSG00000114374	24.5147507017969	5.96669783639796	2.03864546712414	18.5480528653989	0.631004250698453	18.6597518857636
ENSG00000099250	77.21506560488	27.1310092103278	1.50893964891559	50.0840563945523	0.630972095283914	50.1067820139825
ENSG00000198169	3.29341790404316	16.9945185033765	-2.36741199413115	13.7011005993333	0.630859551333027	-13.9041287818766
ENSG00000186810	0.0235496252783939	5.00653941568387	-7.73196582448628	4.98298979040548	0.630784109783532	-9.19855873288359
ENSG00000226648	24.1363141890268	5.83214960097529	2.04910574972907	18.3041645880516	0.630721035701167	18.4185036210886
ENSG00000186260	47.1226429630219	14.7999714606573	1.67082606387821	32.3226715023646	0.630717325461028	32.3658269288073
ENSG00000213203	0.0148708337954728	4.94787893282311	-8.37818084954928	4.93300809902764	0.630594887536438	-9.72257595767843
ENSG00000160145	1.11496490607325	9.94169017535636	-3.15649284206199	8.82672526928311	0.630567679108751	-9.37414134955248
ENSG00000233954	0.0470992505567878	5.13708591338888	-6.76910228764868	5.08998666283209	0.630508315266525	-8.46928037134555
ENSG00000244734	0.0148708337954728	4.93057424751728	-8.37312633164937	4.91570341372181	0.630336407473413	-9.70944821385006
ENSG00000175445	13.4542273213837	43.7692539543897	-1.70185825436302	30.315026633006	0.63029435808517	-30.3627594476821
ENSG00000163703	12.4374411902299	41.2075431993674	-1.72821874849554	28.7701020091375	0.630293121338457	-28.8219622798107
ENSG00000166165	18.2523308062405	55.4806839281875	-1.6039048657188	37.228353121947	0.630279517124613	-37.2628875288894
ENSG00000102384	23.6756126208945	5.69577795828849	2.05543694566738	17.979834662606	0.630249835203501	18.0969410545612
ENSG00000183354	70.0646608908242	24.2042381726069	1.53342727716329	45.8604227182173	0.63019665509484	45.8860520322672
ENSG00000158270	0.450800544844461	7.24957738869202	-4.00733573194258	6.79877684384756	0.630094005117658	-7.89190130709587
ENSG00000240476	7.34142441719617	0.469791970762796	3.96596604710389	6.87163244643337	0.630075453916962	7.93399137670673
ENSG00000268205	6.98546428157976	27.1357906723584	-1.95776903484119	20.1503263907786	0.630051955729415	-20.2452096370646
ENSG00000126787	48.9369840085231	15.6043481839671	1.64897709563775	33.3326358245559	0.630011143087884	33.3733986353564
ENSG00000010319	0.0842515044320979	5.32948479839428	-5.98314981616147	5.24523329396219	0.62991962383112	-7.95679294884078
ENSG00000185689	40.3088214110907	12.0996751154809	1.73612729019582	28.2091462956098	0.629823157587503	28.2625206359037
ENSG00000092148	250.486277958557	97.4291224206959	1.36230659632288	153.057155537861	0.62978110819926	153.063218117886
ENSG00000170989	0.324621933103288	6.61387169873818	-4.34866267514729	6.28924976563489	0.629513970909244	-7.64627554282199
ENSG00000238133	10.043584577746	1.15465327825019	3.12074265603482	8.88893129949577	0.629450896826879	9.42083512074969
ENSG00000205593	1.37796438341149	10.8598020611417	-2.97838730380643	9.48183767773024	0.62941874141234	-9.93861341829433
ENSG00000151718	58.0585309175562	19.4742050314361	1.57594363088932	38.5843258861201	0.629359377570114	38.6164965062091
ENSG00000257453	146.179766655774	55.3773078640612	1.40037681100647	90.8024587917128	0.629254254099506	90.8132566194688
ENSG00000137145	66.8131848454229	22.9508675998267	1.54158413862754	43.8623172455962	0.629193653510567	43.8893991279192
ENSG00000171608	289.311922507243	113.240953020345	1.3532299818391	176.070969486898	0.629066268599125	176.076169675058
ENSG00000163463	46.1394261017515	123.370562166697	-1.41892622510182	77.2311360649453	0.629052664385281	-77.2441695502928
ENSG00000168734	19.3694348328969	57.7386911914618	-1.5757565460637	38.3692563585648	0.629018035477316	-38.4015994745236
ENSG00000104774	61.2508289708024	160.942394122248	-1.39374312414401	99.6915651514456	0.629006904756899	-99.7013073246335
ENSG00000110777	0.0148708337954728	4.88057978042907	-8.35842318993462	4.8657089466336	0.628992063796342	-9.67152323966536
ENSG00000140368	0.0718674198069945	5.2263652907749	-6.18432626228988	5.15449787096791	0.628920332486986	-8.05076018896731
ENSG00000074527	0.299754441399594	6.46134996169086	-4.42998258184026	6.16159552029126	0.628780580108413	-7.58880787944203
ENSG00000258177	13.8660878081901	2.30660479902194	2.58771805478399	11.5594830091681	0.62872616325304	11.8455870335877
ENSG00000253103	0.594634706911937	7.83598550807832	-3.72003915320165	7.24135080116638	0.628698954825353	-8.14099826353662
ENSG00000086570	5.70348620344462	23.6491655720254	-2.05187335290013	17.9456793685808	0.628639590983127	-18.0626020344868
ENSG00000105707	0.0235496252783939	4.91925468665615	-7.70659183617179	4.89570506137775	0.628604962075162	-9.13014160773804
ENSG00000035499	24.5216573001474	6.03515031274885	2.02259487848715	18.4865069873986	0.62848623439071	18.5968231329337
ENSG00000100453	0.490588531570371	7.36019370555697	-3.90715832193357	6.8696051739866	0.628459025963024	-7.90299698842902
ENSG00000006747	18.6119198992424	55.8884071175682	-1.58632217391107	37.2764872183258	0.628425633801772	-37.3102253729115
ENSG00000147697	0.0148708337954728	4.86187626612911	-8.3528838268933	4.84700543233364	0.628384821160242	-9.65733554799912
ENSG00000253729	647.769192477444	257.595031952843	1.33037508651962	390.174160524601	0.628137471817634	390.176428604994
ENSG00000083307	0.0148708337954728	4.85950241817087	-8.35217924807655	4.84463158437539	0.628123867603791	-9.65553485728928
ENSG00000256512	9.5077379488415	1.02300551436154	3.21628821869604	8.48473243447996	0.628080581468835	9.07387427675958
ENSG00000123892	265.951718677672	104.174350097488	1.35216426054749	161.777368580184	0.628079344722122	161.783019297194
ENSG00000256747	14.8402975482539	2.62176786815688	2.50090815848831	12.2185296800971	0.627974221251513	12.4718486665212
ENSG00000179295	260.576351100806	102.037026670442	1.35261339149189	158.539324430365	0.627827048392662	158.545094385866
ENSG00000140009	15.1482185578386	2.73625457925248	2.46887377268664	12.4119639785861	0.627630405665289	12.6551249504373
ENSG00000124260	0.0148708337954728	4.83842062326014	-8.34590684340803	4.82354978946467	0.627587119530333	-9.63954322622652
ENSG00000235847	0.0148708337954728	4.83150959932528	-8.34384467720282	4.81663876552981	0.627571041823064	-9.63430085656921
ENSG00000170369	0.0718674198069945	5.16926781193975	-6.16847824666802	5.09740039213275	0.627546306888803	-8.00210063904046
ENSG00000108848	29.8961054091418	83.3304276802294	-1.4788858289561	53.4343222710876	0.627490653286716	-53.4547836948718
ENSG00000043039	0.0148708337954728	4.82382007836416	-8.34154674715317	4.80894924456869	0.627287826825778	-9.62846794520184
ENSG00000105929	0.634522016091335	7.94043654394537	-3.64547619763864	7.30591452785403	0.627238356957257	-8.16491786828615
ENSG00000125144	0.0768409181477333	5.19154717127454	-6.07814598321823	5.11470625312681	0.627195070822301	-7.94380756621699
ENSG00000196305	305.950873809618	120.933218270112	1.33908943710314	185.017655539506	0.627070159404284	185.02250139336
ENSG00000167851	0.0148708337954728	4.81112318842699	-8.33774438937205	4.79625235463152	0.626998428094928	-9.61883663193286
ENSG00000137462	1.04836895196746	9.5468047400737	-3.18687141911933	8.49843578810624	0.626981113640945	-9.07631865276691
ENSG00000117425	0.136324253329625	5.52262349744918	-5.34023961691626	5.38629924411956	0.626972456413954	-7.58487829258221
ENSG00000213064	25.5531266836893	6.47881373110186	1.97969824494114	19.0743129525874	0.626940300999415	19.176772923364
ENSG00000013725	0.319747757216037	6.49286990449747	-4.34385015798604	6.17312214728143	0.626913092571728	-7.54827604425619
ENSG00000140090	0.706389435898329	8.24317392714017	-3.54466426272167	7.53678449124184	0.626856202222929	-8.32873130811888
ENSG00000068079	21.027313013405	61.7152587357269	-1.55336272508471	40.687945722322	0.626618746854026	-40.7175866531687
ENSG00000060749	100.521097882093	36.9708540491353	1.44303805724592	63.5502438329576	0.626542068557817	63.5666252845236
ENSG00000169554	289.293533102015	114.055600460346	1.34279678457705	175.237932641669	0.626521043863696	175.243077294742
ENSG00000170899	8.42554773302374	30.5199804617117	-1.8569116565539	22.094432728688	0.626521043863696	-22.1723268626178
ENSG00000169093	24.9869810502001	71.1910560973497	-1.51051939912208	46.2040750471496	0.626496308929435	-46.2287596612515
ENSG00000139737	0.842316399414005	8.75330178650184	-3.37739315101632	7.91098538708784	0.626462916768183	-8.60177157864874
ENSG00000074054	200.353645772188	78.1929692021686	1.35743796514329	122.160676570019	0.626399842685818	122.168218198818
ENSG00000085514	0.0148708337954728	4.78694137183556	-8.33047478611532	4.77207053804008	0.626157440330063	-9.60049308015652
ENSG00000109586	55.2133845236267	18.4225265738073	1.58354710486713	36.7908579498194	0.626073341553577	36.8249215901015
ENSG00000102316	164.238667956116	413.205010201546	-1.33106391555344	248.96634224543	0.626036239152185	-248.969900394036
ENSG00000183793	0.436178017182706	7.00961442581604	-4.00634612192065	6.57343640863334	0.625871751839352	-7.69810856424973
ENSG00000198805	76.0566780984244	27.0602985898014	1.49089716980142	48.9963795086229	0.625760444635178	49.0190573075811
ENSG00000051341	24.8260872725273	6.22929593831473	1.99471588477368	18.5967913342126	0.62565532116457	18.7034632993254
ENSG00000156011	47.4278215416361	15.1780106933714	1.64375088770351	32.2498108482647	0.625625639243457	32.2916741085017
ENSG00000088992	0.326959698593427	6.46524374280517	-4.30552003771776	6.13828404421174	0.625453731450345	-7.49773524489987
ENSG00000198830	229.597987375454	572.148058594886	-1.31727853559854	342.550071219431	0.625279350163807	-342.552604011673
ENSG00000101447	42.1943732169517	13.0345632696361	1.69470837741376	29.1598099473156	0.625176700186625	29.2090149208774
ENSG00000138018	96.9896932882622	35.6959716886822	1.44207017147988	61.2937215995801	0.625117336344399	61.3106831955598
ENSG00000135919	898.138609221539	2233.6684491828	-1.31440504013426	1335.52983996126	0.625086417676573	-1335.5304867683
ENSG00000231500	633.829311525104	1570.1551332349	-1.30874082217251	936.325821709797	0.624780941238453	-936.326736349585
ENSG00000176155	6.06844608460119	24.3066240931393	-2.00195048827483	18.2381780085381	0.62472652438308	-18.347723096576
ENSG00000077809	199.449432796043	498.048708474295	-1.32026382214634	298.599275678252	0.624695605715254	-298.602194452983
ENSG00000176153	0.131350754988886	5.41540524869775	-5.36557290440079	5.28405449370886	0.624663450300715	-7.53064436053946
ENSG00000167157	0.0545098368411523	4.96579903400911	-6.50936546454763	4.91128919716795	0.624609033445341	-8.15429949960535
ENSG00000108773	22.953309465439	65.9998150146639	-1.52375980086046	43.0465055492249	0.624480411787186	-43.0734661239395
ENSG00000130748	26.0021706464318	6.75278180008876	1.94507821748648	19.249388846343	0.624470517813481	19.3474106854084
ENSG00000162415	0.126377256648147	5.37521701729147	-5.41051424391461	5.24883976064333	0.624430941918664	-7.53816842585207
ENSG00000137309	1030.28977734892	416.226177598891	1.30761055609043	614.063599750034	0.624259034125552	614.064991986464
ENSG00000168350	0.0409072082442361	4.87254304245837	-6.89617603727828	4.83163583421414	0.624247903405135	-8.4203294930539
ENSG00000249310	12.5789835602008	1.96752368081681	2.67656244551509	10.611459879384	0.624229352204439	10.943814111018
[truncated: 358 more rows]
