# Supplementary material for: Ensemble Modeling Approach Targeting Heterogeneous RNA-Seq data: Application to Melanoma Pseudogenes
Source: Sci Rep. 2017 Dec 11;7:17344. doi: 10.1038/s41598-017-17337-7 (PMC5725464; doi:10.1038/s41598-017-17337-7)
Supplement: Supplementary file 1 — Supplementary Files [file 41598_2017_17337_MOESM1_ESM.zip › Supplementary_Files/3_Methods/3_3_CuffDiff/Supplementary Table 3.3.1.txt]

gene_id	sample_1	sample_2	status	value_1	value_2	log2_fold_change	test_stat	p_value	q_value	significant
1	ENSG00000000003	Tumor	Control	OK	11.3993	17.7585	0.639563	2.43761	0.0098	0.01904	yes
2	ENSG00000000005	Tumor	Control	NOTEST	0.0690629	0	-Inf	0	1	1	no
3	ENSG00000000419	Tumor	Control	OK	19.7911	28.3061	0.516264	0.915693	0.072	0.104359	no
4	ENSG00000000457	Tumor	Control	OK	3.25109	5.00385	0.622113	1.08321	0.03445	0.0556097	no
5	ENSG00000000460	Tumor	Control	OK	3.79909	13.0542	1.78079	2.2753	0.00015	0.000479023	yes
6	ENSG00000000938	Tumor	Control	NOTEST	1.68302	0.0149485	-6.81491	0	1	1	no
7	ENSG00000000971	Tumor	Control	OK	9.09954	0.159687	-5.83248	-1.21986	0.00025	0.000764142	yes
8	ENSG00000001036	Tumor	Control	OK	36.4188	64.5237	0.825145	3.44583	5e-04	0.00142532	yes
9	ENSG00000001084	Tumor	Control	OK	12.9967	13.2354	0.0262561	0.0537807	0.88225	0.893306	no
10	ENSG00000001167	Tumor	Control	OK	9.52178	12.8523	0.432728	1.23949	0.03715	0.0593079	no
11	ENSG00000001460	Tumor	Control	OK	8.2642	9.06192	0.132941	0.110846	0.67905	0.705538	no
12	ENSG00000001461	Tumor	Control	OK	19.5319	27.7108	0.504615	1.52357	0.02835	0.0468825	yes
13	ENSG00000001497	Tumor	Control	OK	15.4042	20.3995	0.405218	1.8682	0.00035	0.00103529	yes
14	ENSG00000001561	Tumor	Control	NOTEST	0.653894	0.121954	-2.42272	0	1	1	no
15	ENSG00000001617	Tumor	Control	OK	4.67751	0.616053	-2.92461	-0.861993	5e-04	0.00142532	yes
16	ENSG00000001626	Tumor	Control	NOTEST	0.329706	0.0731086	-2.17307	0	1	1	no
17	ENSG00000001629	Tumor	Control	OK	6.97337	17.492	1.32677	3.06991	5e-05	0.000174845	yes
18	ENSG00000001630	Tumor	Control	OK	36.48	112.196	1.62085	14.9222	5e-05	0.000174845	yes
19	ENSG00000001631	Tumor	Control	OK	28.4141	11.3704	-1.32133	-2.49331	5e-05	0.000174845	yes
20	ENSG00000002016	Tumor	Control	OK	6.54239	5.71022	-0.196273	-0.1449	0.6613	0.688783	no
21	ENSG00000002079	Tumor	Control	NOTEST	0.0461941	0.0036507	-3.66147	0	1	1	no
22	ENSG00000002330	Tumor	Control	OK	29.7741	44.63	0.583953	1.40238	0.02	0.0347506	yes
23	ENSG00000002549	Tumor	Control	OK	33.2473	66.3516	0.996893	2.9825	2e-04	0.000623214	yes
24	ENSG00000002586	Tumor	Control	OK	489.01	396.704	-0.301801	-1.93589	0.00215	0.00516847	yes
25	ENSG00000002587	Tumor	Control	NOTEST	1.04231	0.0182803	-5.83336	0	1	1	no
26	ENSG00000002726	Tumor	Control	NOTEST	0.564251	0	-Inf	0	1	1	no
27	ENSG00000002745	Tumor	Control	NOTEST	0.334182	0.0268404	-3.63816	0	1	1	no
28	ENSG00000002746	Tumor	Control	OK	2.06935	0	-Inf	NA	0.02115	0.0364243	yes
29	ENSG00000002822	Tumor	Control	OK	887.977	158.143	-2.4893	-11.6023	5e-05	0.000174845	yes
30	ENSG00000002834	Tumor	Control	OK	65.1811	81.1298	0.315778	2.83736	0.00325	0.00740967	yes
31	ENSG00000002919	Tumor	Control	OK	11.0387	18.4196	0.738662	1.40691	0.0048	0.0103906	yes
32	ENSG00000002933	Tumor	Control	OK	15.3947	0	-Inf	NA	0.00015	0.000479023	yes
33	ENSG00000003056	Tumor	Control	OK	138.849	146.054	0.0729847	0.332608	0.356	0.396628	no
34	ENSG00000003096	Tumor	Control	OK	2.16018	3.25219	0.590259	0.341214	0.41605	0.453118	no
35	ENSG00000003137	Tumor	Control	OK	2.79821	0.164998	-4.08398	-0.629679	0.01225	0.0228653	yes
36	ENSG00000003147	Tumor	Control	OK	53.3188	5.00008	-3.41462	-4.8204	5e-05	0.000174845	yes
37	ENSG00000003249	Tumor	Control	OK	34.6562	32.3795	-0.0980335	-0.344156	0.37245	0.412302	no
38	ENSG00000003393	Tumor	Control	OK	5.91619	14.0766	1.25055	2.02389	0.00035	0.00103529	yes
39	ENSG00000003400	Tumor	Control	OK	4.52554	0.128597	-5.13717	-0.440492	5e-05	0.000174845	yes
40	ENSG00000003402	Tumor	Control	OK	21.7344	12.6363	-0.782403	-1.54535	0.00105	0.00276036	yes
41	ENSG00000003436	Tumor	Control	OK	16.5955	2.70104	-2.61921	-2.50186	5e-05	0.000174845	yes
42	ENSG00000003509	Tumor	Control	OK	6.62638	7.3137	0.142382	0.160525	0.57375	0.606568	no
43	ENSG00000003756	Tumor	Control	OK	26.9258	26.4304	-0.026795	-0.0551724	0.8525	0.866285	no
44	ENSG00000003987	Tumor	Control	NOTEST	0.413382	0.428851	0.0530004	0	1	1	no
45	ENSG00000003989	Tumor	Control	OK	1.78553	5.3063	1.57136	2.52918	0.0027	0.00631091	yes
46	ENSG00000004059	Tumor	Control	OK	108.798	125.892	0.210535	1.26966	0.026	0.0435008	yes
47	ENSG00000004139	Tumor	Control	OK	3.31838	9.02131	1.44286	1.72603	0.00685	0.0141254	yes
48	ENSG00000004142	Tumor	Control	OK	50.2596	88.348	0.813796	4.77284	5e-05	0.000174845	yes
49	ENSG00000004399	Tumor	Control	OK	51.8039	24.7078	-1.06809	-2.40973	5e-05	0.000174845	yes
50	ENSG00000004455	Tumor	Control	OK	69.8297	109.289	0.646233	2.00597	0.00015	0.000479023	yes
51	ENSG00000004468	Tumor	Control	NOTEST	1.41769	0.081201	-4.12591	0	1	1	no
52	ENSG00000004478	Tumor	Control	OK	46.0206	65.6121	0.511683	1.06244	0.0433	0.0675808	no
53	ENSG00000004487	Tumor	Control	OK	32.1998	45.5922	0.501736	1.41366	0.01865	0.0326997	yes
54	ENSG00000004534	Tumor	Control	OK	107.275	9.40324	-3.51201	-6.43024	5e-05	0.000174845	yes
55	ENSG00000004660	Tumor	Control	OK	1.92873	2.09162	0.116968	0.303052	0.47895	0.514033	no
56	ENSG00000004700	Tumor	Control	OK	11.3591	44.8822	1.9823	9.12509	5e-05	0.000174845	yes
57	ENSG00000004766	Tumor	Control	OK	11.3644	8.90784	-0.351371	-0.546047	0.11125	0.151091	no
58	ENSG00000004776	Tumor	Control	OK	12.5061	11.9954	-0.0601488	-0.161989	0.6172	0.647821	no
59	ENSG00000004777	Tumor	Control	OK	3.05941	1.63394	-0.904896	-0.0341797	0.3878	0.426816	no
60	ENSG00000004779	Tumor	Control	OK	44.4145	141.394	1.67062	8.18472	5e-05	0.000174845	yes
61	ENSG00000004799	Tumor	Control	OK	3.87962	4.60649	0.247752	0.226758	0.3441	0.385268	no
62	ENSG00000004809	Tumor	Control	NOTEST	0.107427	0	-Inf	0	1	1	no
63	ENSG00000004838	Tumor	Control	OK	2.03255	1.48585	-0.452008	-0.274059	0.34505	0.38628	no
64	ENSG00000004846	Tumor	Control	OK	22.3424	126.899	2.50583	5.45337	5e-05	0.000174845	yes
65	ENSG00000004848	Tumor	Control	NOTEST	0.462944	0.0198955	-4.54032	0	1	1	no
66	ENSG00000004864	Tumor	Control	OK	73.1231	37.3229	-0.970264	-3.51453	5e-05	0.000174845	yes
67	ENSG00000004866	Tumor	Control	OK	139.883	30.4845	-2.19807	-7.47855	5e-05	0.000174845	yes
68	ENSG00000004897	Tumor	Control	OK	15.6331	56.5203	1.85417	2.27649	5e-05	0.000174845	yes
69	ENSG00000004939	Tumor	Control	NOTEST	0.653573	0	-Inf	0	1	1	no
70	ENSG00000004948	Tumor	Control	NOTEST	0.344453	0.0110364	-4.96397	0	1	1	no
71	ENSG00000004961	Tumor	Control	OK	11.2496	30.6003	1.44367	3.24461	0.0018	0.00442682	yes
72	ENSG00000004975	Tumor	Control	OK	24.6931	41.0853	0.734517	2.26603	6e-04	0.00167824	yes
73	ENSG00000005001	Tumor	Control	OK	2.80231	2.35953	-0.248116	-0.144476	0.81485	0.831813	no
74	ENSG00000005007	Tumor	Control	OK	18.7436	29.8874	0.673141	2.41122	5e-05	0.000174845	yes
75	ENSG00000005020	Tumor	Control	OK	88.0972	29.4227	-1.58217	-4.04439	0.00015	0.000479023	yes
76	ENSG00000005022	Tumor	Control	OK	211.515	725.51	1.77824	13.6599	5e-05	0.000174845	yes
77	ENSG00000005059	Tumor	Control	OK	19.4732	15.8969	-0.292748	-0.379677	0.31735	0.359588	no
78	ENSG00000005073	Tumor	Control	NOTEST	1.75405	0.658409	-1.41363	0	1	1	no
79	ENSG00000005075	Tumor	Control	OK	87.636	42.2577	-1.05231	-2.77649	0.00035	0.00103529	yes
80	ENSG00000005100	Tumor	Control	OK	12.6914	24.4647	0.946846	2.10824	0.003	0.00691496	yes
81	ENSG00000005102	Tumor	Control	NOTEST	0.767116	0	-Inf	0	1	1	no
82	ENSG00000005108	Tumor	Control	NOTEST	0.945229	0.17212	-2.45725	0	1	1	no
83	ENSG00000005156	Tumor	Control	OK	9.8139	16.5287	0.752074	0.708793	0.02455	0.0413685	yes
84	ENSG00000005175	Tumor	Control	OK	10.9937	14.7459	0.423631	0.718092	0.1229	0.164711	no
85	ENSG00000005187	Tumor	Control	NOTEST	1.12492	0.490621	-1.19714	0	1	1	no
86	ENSG00000005189	Tumor	Control	OK	2.40343	2.30753	-0.0587458	-0.0290249	0.87415	0.886004	no
87	ENSG00000005194	Tumor	Control	OK	27.3401	56.7422	1.0534	1.70094	0.01055	0.0201307	yes
88	ENSG00000005206	Tumor	Control	OK	32.9824	12.0101	-1.45745	-5.37356	5e-05	0.000174845	yes
89	ENSG00000005238	Tumor	Control	OK	11.4584	37.0582	1.69338	10.1943	5e-05	0.000174845	yes
90	ENSG00000005243	Tumor	Control	OK	48.6723	22.3249	-1.12445	-0.162217	0.2855	0.328791	no
91	ENSG00000005249	Tumor	Control	OK	18.1914	8.0349	-1.1789	-2.12012	0.01365	0.0250975	yes
92	ENSG00000005302	Tumor	Control	OK	6.92094	16.5029	1.25368	1.62757	0.0014	0.00356129	yes
93	ENSG00000005339	Tumor	Control	OK	9.07379	19.659	1.11541	2.79454	5e-05	0.000174845	yes
94	ENSG00000005379	Tumor	Control	OK	2.53175	0.0793498	-4.99577	-0.26283	5e-05	0.000174845	yes
95	ENSG00000005381	Tumor	Control	NOTEST	0.1322	0.0143726	-3.20133	0	1	1	no
96	ENSG00000005421	Tumor	Control	NOTEST	0.183352	0	-Inf	0	1	1	no
97	ENSG00000005436	Tumor	Control	OK	6.71576	7.47924	0.155341	0.169992	0.57715	0.609783	no
98	ENSG00000005448	Tumor	Control	OK	12.4152	31.3822	1.33784	3.63731	5e-05	0.000174845	yes
99	ENSG00000005469	Tumor	Control	OK	4.31709	6.61085	0.614776	0.871453	0.03315	0.053731	no
100	ENSG00000005471	Tumor	Control	OK	2.81036	5.11571	0.864181	0.84932	0.04475	0.0694733	no
101	ENSG00000005483	Tumor	Control	OK	12.6119	26.3976	1.06562	2.618	1e-04	0.00033029	yes
102	ENSG00000005486	Tumor	Control	OK	87.7924	80.316	-0.128409	-0.103972	0.47945	0.514537	no
103	ENSG00000005513	Tumor	Control	OK	7.07706	9.38639	0.407419	1.16022	0.0401	0.0633262	no
104	ENSG00000005700	Tumor	Control	OK	8.384	22.4719	1.42241	3.19867	5e-05	0.000174845	yes
105	ENSG00000005801	Tumor	Control	OK	14.2946	6.95831	-1.03866	-1.36172	0.00055	0.0015535	yes
106	ENSG00000005810	Tumor	Control	OK	10.9572	25.695	1.22961	2.88059	5e-05	0.000174845	yes
107	ENSG00000005812	Tumor	Control	OK	23.7619	29.5164	0.312863	1.11702	0.03775	0.0601356	no
108	ENSG00000005844	Tumor	Control	OK	5.91876	0.01762	-8.39194	-0.0692639	5e-05	0.000174845	yes
109	ENSG00000005882	Tumor	Control	OK	26.6823	57.26	1.10164	3.39131	5e-05	0.000174845	yes
110	ENSG00000005884	Tumor	Control	OK	90.8423	145.354	0.678136	2.01772	0.00895	0.0176637	yes
111	ENSG00000005889	Tumor	Control	OK	4.51895	11.3061	1.32304	2.04221	5e-05	0.000174845	yes
112	ENSG00000005893	Tumor	Control	OK	107.677	192.522	0.838314	5.67396	5e-05	0.000174845	yes
113	ENSG00000005955	Tumor	Control	OK	19.5381	29.6856	0.603468	1.51312	0.008	0.0161149	yes
114	ENSG00000005961	Tumor	Control	NOTEST	0.795177	0.119637	-2.73262	0	1	1	no
115	ENSG00000005981	Tumor	Control	NOTEST	0.892515	0.0105493	-6.40265	0	1	1	no
116	ENSG00000006007	Tumor	Control	OK	22.6893	83.1111	1.87303	10.5819	5e-05	0.000174845	yes
117	ENSG00000006015	Tumor	Control	OK	33.9524	42.0048	0.307041	0.496889	0.2398	0.284782	no
118	ENSG00000006016	Tumor	Control	OK	7.586	2.60075	-1.54441	-0.845096	0.02375	0.0402001	yes
119	ENSG00000006025	Tumor	Control	OK	4.94202	2.75305	-0.844068	-0.934289	0.00905	0.0178341	yes
120	ENSG00000006042	Tumor	Control	OK	63.2588	137.758	1.1228	5.63519	5e-05	0.000174845	yes
121	ENSG00000006047	Tumor	Control	NOTEST	1.03116	0.35564	-1.53578	0	1	1	no
122	ENSG00000006059	Tumor	Control	NOTEST	0.00628389	0	-Inf	0	1	1	no
123	ENSG00000006062	Tumor	Control	OK	3.46844	2.42657	-0.515371	-0.648117	0.156	0.200307	no
124	ENSG00000006071	Tumor	Control	NOTEST	0.149624	0	-Inf	0	1	1	no
125	ENSG00000006074	Tumor	Control	OK	15.498	15.2146	-0.0266257	-0.062072	0.88125	0.892347	no
126	ENSG00000006075	Tumor	Control	OK	7.22401	17.1739	1.24935	2.13181	0.0148	0.0269202	yes
127	ENSG00000006114	Tumor	Control	OK	23.4186	14.6066	-0.681038	-0.852473	0.0926	0.128994	no
128	ENSG00000006116	Tumor	Control	NOTEST	0.00241427	0	-Inf	0	1	1	no
129	ENSG00000006118	Tumor	Control	OK	25.5933	17.1481	-0.577713	-0.607827	0.1942	0.239409	no
130	ENSG00000006125	Tumor	Control	OK	29.4034	150.484	2.35555	14.8402	5e-05	0.000174845	yes
131	ENSG00000006128	Tumor	Control	OK	0.0503069	2.72868	5.7613	0.321756	0.4162	0.453252	no
132	ENSG00000006194	Tumor	Control	OK	10.5137	16.1167	0.616286	1.36826	0.01025	0.0196755	yes
133	ENSG00000006210	Tumor	Control	OK	10.3702	2.72287	-1.92924	-4.8444	5e-05	0.000174845	yes
134	ENSG00000006282	Tumor	Control	OK	45.9123	33.6513	-0.448219	-1.56478	0.00555	0.0117576	yes
135	ENSG00000006283	Tumor	Control	NOTEST	0.137495	0.0478044	-1.52417	0	1	1	no
136	ENSG00000006327	Tumor	Control	OK	51.2815	109.851	1.09904	0.785625	0.0074	0.0150981	yes
137	ENSG00000006377	Tumor	Control	NOTEST	0.731098	0	-Inf	0	1	1	no
138	ENSG00000006432	Tumor	Control	NOTEST	0.978418	1.55595	0.669275	0	1	1	no
139	ENSG00000006451	Tumor	Control	OK	62.7273	40.7293	-0.623027	-2.55351	1e-04	0.00033029	yes
140	ENSG00000006453	Tumor	Control	OK	9.89999	9.74654	-0.0225369	-0.024969	0.9329	0.939601	no
141	ENSG00000006459	Tumor	Control	OK	2.03926	2.91498	0.515441	0.757859	0.0532	0.080622	no
142	ENSG00000006468	Tumor	Control	OK	19.5308	36.3575	0.896503	1.16678	0.022	0.0376778	yes
143	ENSG00000006530	Tumor	Control	OK	18.4888	16.0277	-0.20609	-0.407462	0.2989	0.341925	no
144	ENSG00000006534	Tumor	Control	OK	45.5096	5.86327	-2.95639	-5.91746	5e-05	0.000174845	yes
145	ENSG00000006555	Tumor	Control	OK	2.51388	0	-Inf	NA	5e-05	0.000174845	yes
146	ENSG00000006576	Tumor	Control	OK	17.2199	19.4649	0.176796	0.508287	0.2442	0.288876	no
147	ENSG00000006606	Tumor	Control	NOTEST	0.649999	0	-Inf	0	1	1	no
148	ENSG00000006607	Tumor	Control	OK	32.8058	78.2453	1.25405	2.58975	0.00055	0.0015535	yes
149	ENSG00000006611	Tumor	Control	NOTEST	0.103654	0	-Inf	0	1	1	no
150	ENSG00000006625	Tumor	Control	OK	34.647	54.2623	0.64722	1.31559	0.01785	0.0315152	yes
151	ENSG00000006634	Tumor	Control	OK	4.40656	20.4705	2.21582	2.68509	5e-04	0.00142532	yes
152	ENSG00000006638	Tumor	Control	OK	14.1534	3.73464	-1.9221	-4.32612	5e-05	0.000174845	yes
153	ENSG00000006652	Tumor	Control	OK	16.8533	10.9051	-0.628028	-1.20368	0.0051	0.0109271	yes
154	ENSG00000006659	Tumor	Control	NOTEST	0.0174629	0	-Inf	0	1	1	no
155	ENSG00000006695	Tumor	Control	OK	14.2806	10.6675	-0.420826	-1.51171	0.006	0.012593	yes
156	ENSG00000006704	Tumor	Control	OK	12.9186	12.0566	-0.0996163	-0.131309	0.71885	0.743069	no
157	ENSG00000006712	Tumor	Control	OK	25.8201	28.4338	0.139115	0.549569	0.16555	0.209916	no
158	ENSG00000006715	Tumor	Control	OK	26.8337	39.9445	0.573951	1.13635	0.0224	0.0382817	yes
159	ENSG00000006740	Tumor	Control	OK	3.6894	0.115003	-5.00364	-0.564809	5e-05	0.000174845	yes
160	ENSG00000006744	Tumor	Control	OK	28.6127	47.0972	0.718986	2.93297	5e-05	0.000174845	yes
161	ENSG00000006747	Tumor	Control	OK	28.2727	8.08898	-1.80538	-2.1914	0.00015	0.000479023	yes
162	ENSG00000006756	Tumor	Control	OK	19.9537	7.19463	-1.47166	-1.89912	0.00025	0.000764142	yes
163	ENSG00000006757	Tumor	Control	OK	17.8849	19.3004	0.10989	0.302808	0.5281	0.561667	no
164	ENSG00000006788	Tumor	Control	NOTEST	0.0414228	0	-Inf	0	1	1	no
165	ENSG00000006831	Tumor	Control	OK	78.8073	77.8785	-0.0171041	-0.0451856	0.7882	0.807523	no
166	ENSG00000006837	Tumor	Control	OK	7.38226	0.931512	-2.98642	-0.845728	0.00695	0.0142969	yes
167	ENSG00000007001	Tumor	Control	NOTEST	0.0702576	0	-Inf	0	1	1	no
168	ENSG00000007038	Tumor	Control	OK	3.27007	0.129695	-4.65613	-0.380222	0.17135	0.216027	no
169	ENSG00000007047	Tumor	Control	OK	12.6891	24.4965	0.948982	1.84724	2e-04	0.000623214	yes
170	ENSG00000007062	Tumor	Control	NOTEST	1.6982	0.239269	-2.8273	0	1	1	no
171	ENSG00000007080	Tumor	Control	OK	61.8406	56.6853	-0.12558	-1.03602	0.0371	0.0592392	no
172	ENSG00000007129	Tumor	Control	NOTEST	1.1923	0	-Inf	0	1	1	no
173	ENSG00000007168	Tumor	Control	OK	26.7742	77.5584	1.53444	2.71473	5e-05	0.000174845	yes
174	ENSG00000007171	Tumor	Control	NOTEST	0.241928	0.0820556	-1.5599	0	1	1	no
175	ENSG00000007174	Tumor	Control	OK	3.0121	0.0508119	-5.88946	-0.171098	5e-05	0.000174845	yes
176	ENSG00000007202	Tumor	Control	OK	39.1438	108.938	1.47665	3.18297	5e-05	0.000174845	yes
177	ENSG00000007216	Tumor	Control	NOTEST	0.0831795	0	-Inf	0	1	1	no
178	ENSG00000007237	Tumor	Control	OK	308.261	61.7469	-2.31971	-4.99912	1e-04	0.00033029	yes
179	ENSG00000007255	Tumor	Control	OK	27.3259	17.425	-0.649112	-0.908693	0.089	0.124654	no
180	ENSG00000007264	Tumor	Control	OK	2.898	2.50034	-0.212935	-0.163002	0.54	0.573281	no
181	ENSG00000007306	Tumor	Control	NOTEST	0.0742623	0	-Inf	0	1	1	no
182	ENSG00000007312	Tumor	Control	OK	3.10561	21.6574	2.80191	2.073	0.00275	0.00640572	yes
183	ENSG00000007314	Tumor	Control	NOTEST	0.076339	0	-Inf	0	1	1	no
184	ENSG00000007341	Tumor	Control	OK	22.6497	12.8085	-0.822392	-0.798728	0.0598	0.0892058	no
185	ENSG00000007350	Tumor	Control	OK	4.63997	0.484195	-3.26045	-0.694662	0.01205	0.0225466	yes
186	ENSG00000007372	Tumor	Control	NOTEST	1.35131	0.161431	-3.06537	0	1	1	no
187	ENSG00000007376	Tumor	Control	OK	14.272	24.0619	0.753564	1.8875	0.00225	0.00538445	yes
188	ENSG00000007384	Tumor	Control	OK	31.0487	30.4087	-0.030049	-0.0862612	0.78105	0.800633	no
189	ENSG00000007392	Tumor	Control	OK	21.2985	15.329	-0.474485	-1.16101	0.01425	0.0260567	yes
190	ENSG00000007402	Tumor	Control	NOTEST	0.962191	0.0452815	-4.40933	0	1	1	no
191	ENSG00000007516	Tumor	Control	NOTEST	1.52131	0.153554	-3.3085	0	1	1	no
192	ENSG00000007520	Tumor	Control	OK	36.0137	47.7519	0.407011	2.02975	0.001	0.00264861	yes
193	ENSG00000007541	Tumor	Control	OK	37.2784	67.0386	0.846653	0.761689	0.0355	0.0570495	no
194	ENSG00000007545	Tumor	Control	OK	3.6453	9.67908	1.40883	1.93949	3e-04	0.00090298	yes
195	ENSG00000007866	Tumor	Control	OK	7.80529	10.3415	0.405926	1.06821	0.02755	0.0457379	yes
196	ENSG00000007908	Tumor	Control	NOTEST	0.586759	0	-Inf	0	1	1	no
197	ENSG00000007923	Tumor	Control	OK	17.4654	30.7333	0.8153	3.44735	5e-05	0.000174845	yes
198	ENSG00000007933	Tumor	Control	NOTEST	1.74453	0	-Inf	0	1	1	no
199	ENSG00000007944	Tumor	Control	OK	13.7721	9.1799	-0.585202	-2.99038	5e-05	0.000174845	yes
200	ENSG00000007952	Tumor	Control	NOTEST	0.683097	0.0324579	-4.39545	0	1	1	no
201	ENSG00000007968	Tumor	Control	OK	5.52762	6.93241	0.326698	1.3521	0.00365	0.008182	yes
202	ENSG00000008018	Tumor	Control	OK	89.8507	230.407	1.35858	14.6305	5e-05	0.000174845	yes
203	ENSG00000008056	Tumor	Control	NOTEST	0.295904	0.143312	-1.04597	0	1	1	no
204	ENSG00000008083	Tumor	Control	OK	19.1532	17.0379	-0.168842	-1.51021	0.00235	0.00559299	yes
205	ENSG00000008086	Tumor	Control	NOTEST	0.845622	1.82574	1.1104	0	1	1	no
206	ENSG00000008118	Tumor	Control	NOTEST	1.61492	0.0347792	-5.53709	0	1	1	no
207	ENSG00000008128	Tumor	Control	OK	80.2195	6.87933	-3.54361	-4.69181	5e-05	0.000174845	yes
208	ENSG00000008130	Tumor	Control	OK	37.5444	47.8157	0.348889	0.885375	0.07595	0.109022	no
209	ENSG00000008196	Tumor	Control	OK	2.39442	2.50913	0.0675118	0.0478774	0.8706	0.882982	no
210	ENSG00000008197	Tumor	Control	NOTEST	0.00147469	0	-Inf	0	1	1	no
211	ENSG00000008226	Tumor	Control	NOTEST	0.161742	0.0219509	-2.88134	0	1	1	no
212	ENSG00000008256	Tumor	Control	OK	53.3742	61.7664	0.21068	0.638928	0.199	0.244297	no
213	ENSG00000008277	Tumor	Control	OK	2.44415	1.3614	-0.844245	-0.562126	0.10275	0.141151	no
214	ENSG00000008282	Tumor	Control	OK	44.8057	101.245	1.1761	7.6226	5e-05	0.000174845	yes
215	ENSG00000008283	Tumor	Control	OK	13.0416	16.9013	0.374006	1.19395	0.0054	0.0114872	yes
216	ENSG00000008294	Tumor	Control	OK	59.3461	42.1125	-0.494903	-0.890833	0.0668	0.0977739	no
217	ENSG00000008300	Tumor	Control	NOTEST	1.39592	0.332716	-2.06885	0	1	1	no
218	ENSG00000008311	Tumor	Control	OK	5.02495	12.1598	1.27493	3.19924	5e-05	0.000174845	yes
219	ENSG00000008323	Tumor	Control	NOTEST	1.15875	0.496618	-1.22236	0	1	1	no
220	ENSG00000008324	Tumor	Control	OK	17.1593	19.2722	0.167531	0.202376	0.5752	0.607874	no
221	ENSG00000008382	Tumor	Control	OK	13.6806	16.5874	0.277951	0.498792	0.2885	0.331841	no
222	ENSG00000008394	Tumor	Control	OK	29.3914	30.756	0.065471	0.0369795	0.88795	0.898488	no
223	ENSG00000008405	Tumor	Control	OK	17.4629	8.18806	-1.0927	-2.91603	5e-05	0.000174845	yes
224	ENSG00000008438	Tumor	Control	NOTEST	0.0180184	0.0191481	0.0877262	0	1	1	no
225	ENSG00000008441	Tumor	Control	OK	25.5684	31.123	0.283623	1.69917	0.00065	0.00180559	yes
226	ENSG00000008513	Tumor	Control	OK	32.3546	12.95	-1.32102	-2.26471	5e-05	0.000174845	yes
227	ENSG00000008516	Tumor	Control	NOTEST	0.840711	0.272134	-1.62729	0	1	1	no
228	ENSG00000008517	Tumor	Control	OK	28.7015	0.386622	-6.21406	-0.91328	5e-05	0.000174845	yes
229	ENSG00000008710	Tumor	Control	OK	53.0384	22.9389	-1.20924	-2.64315	5e-05	0.000174845	yes
230	ENSG00000008735	Tumor	Control	OK	9.26341	1.92108	-2.26962	-2.50984	0.01545	0.0278991	yes
231	ENSG00000008838	Tumor	Control	OK	58.5351	47.6572	-0.296609	-0.623455	0.1601	0.204334	no
232	ENSG00000008853	Tumor	Control	OK	9.93513	22.2676	1.16434	1.23743	0.0028	0.00650344	yes
233	ENSG00000008869	Tumor	Control	OK	7.40955	8.00359	0.11126	0.121246	0.6506	0.678471	no
234	ENSG00000008952	Tumor	Control	OK	23.0798	52.1762	1.17676	2.13563	5e-05	0.000174845	yes
235	ENSG00000008988	Tumor	Control	OK	1724.66	1171.79	-0.557596	-5.47186	5e-05	0.000174845	yes
236	ENSG00000009307	Tumor	Control	OK	77.1137	197.121	1.35403	6.33732	5e-05	0.000174845	yes
237	ENSG00000009335	Tumor	Control	OK	17.7772	62.25	1.80804	6.29578	5e-05	0.000174845	yes
238	ENSG00000009413	Tumor	Control	OK	15.666	10.1846	-0.621243	-0.738226	0.06205	0.0920845	no
239	ENSG00000009694	Tumor	Control	NOTEST	0.193686	0.00606349	-4.99743	0	1	1	no
240	ENSG00000009709	Tumor	Control	NOTEST	0.0130323	0.00203449	-2.67935	0	1	1	no
241	ENSG00000009724	Tumor	Control	NOTEST	0.389548	0.399438	0.0361714	0	1	1	no
242	ENSG00000009765	Tumor	Control	NOTEST	1.19078	0	-Inf	0	1	1	no
243	ENSG00000009780	Tumor	Control	OK	7.57857	7.32655	-0.0487917	-0.118647	0.77175	0.792201	no
244	ENSG00000009790	Tumor	Control	OK	3.42554	1.78562	-0.939905	-0.665424	0.02815	0.0465926	yes
245	ENSG00000009830	Tumor	Control	OK	20.2556	15.4724	-0.388627	-0.540385	0.1558	0.200095	no
246	ENSG00000009844	Tumor	Control	OK	9.64303	34.807	1.85182	5.43594	5e-05	0.000174845	yes
247	ENSG00000009950	Tumor	Control	OK	1.96546	0.00376769	-9.02697	-0.0301409	0.12745	0.169617	no
248	ENSG00000009954	Tumor	Control	OK	15.9897	38.5343	1.269	14.3933	5e-05	0.000174845	yes
249	ENSG00000010017	Tumor	Control	OK	18.7976	38.8123	1.04597	2.92113	0.0017	0.00420833	yes
250	ENSG00000010030	Tumor	Control	OK	2.76812	0.931107	-1.57189	-0.647981	0.15245	0.196522	no
251	ENSG00000010072	Tumor	Control	OK	4.03001	9.17891	1.18754	1.59984	0.00165	0.00409591	yes
252	ENSG00000010165	Tumor	Control	OK	17.5847	38.5367	1.13192	2.76621	5e-05	0.000174845	yes
253	ENSG00000010219	Tumor	Control	OK	17.8695	24.4146	0.45024	0.853996	0.07395	0.106539	no
254	ENSG00000010244	Tumor	Control	OK	50.4748	141.475	1.48691	6.67306	5e-05	0.000174845	yes
255	ENSG00000010256	Tumor	Control	OK	145.842	281.319	0.947796	7.015	5e-05	0.000174845	yes
256	ENSG00000010270	Tumor	Control	OK	20.0249	62.0228	1.63101	6.64479	5e-05	0.000174845	yes
257	ENSG00000010278	Tumor	Control	OK	120.675	366.92	1.60433	19.2404	5e-05	0.000174845	yes
258	ENSG00000010282	Tumor	Control	OK	18.7658	0.0302653	-9.27622	-0.179143	5e-05	0.000174845	yes
259	ENSG00000010292	Tumor	Control	OK	17.0003	59.8316	1.81535	3.88053	5e-05	0.000174845	yes
260	ENSG00000010295	Tumor	Control	OK	14.6064	15.9922	0.130775	0.565335	0.21355	0.258844	no
261	ENSG00000010310	Tumor	Control	OK	5.27936	0.733582	-2.84733	-0.886875	0.001	0.00264861	yes
262	ENSG00000010318	Tumor	Control	OK	9.46704	2.68657	-1.81715	-1.43364	0.00395	0.00877565	yes
263	ENSG00000010319	Tumor	Control	NOTEST	1.06363	0.0254658	-5.38429	0	1	1	no
264	ENSG00000010322	Tumor	Control	OK	15.4953	15.8536	0.0329772	0.0963948	0.7992	0.81746	no
265	ENSG00000010327	Tumor	Control	OK	26.9182	0.0349803	-9.58782	-0.326005	7e-04	0.00193058	yes
266	ENSG00000010361	Tumor	Control	OK	16.428	24.3923	0.570264	0.839366	0.07555	0.108531	no
267	ENSG00000010379	Tumor	Control	NOTEST	0.140579	0.0618746	-1.18396	0	1	1	no
268	ENSG00000010404	Tumor	Control	OK	19.0031	35.4121	0.898011	2.23623	3e-04	0.00090298	yes
269	ENSG00000010438	Tumor	Control	OK	10.5769	3.40656	-1.63454	-0.090367	0.45865	0.494247	no
270	ENSG00000010539	Tumor	Control	OK	3.93364	4.46358	0.182336	0.337543	0.3875	0.426542	no
271	ENSG00000010610	Tumor	Control	OK	8.88919	4.92919	-0.850701	-1.65964	5e-05	0.000174845	yes
272	ENSG00000010626	Tumor	Control	OK	6.39365	7.58019	0.245595	0.238447	0.40675	0.444358	no
273	ENSG00000010671	Tumor	Control	OK	2.36077	0.219392	-3.42768	-0.377597	0.004	0.00887744	yes
274	ENSG00000010704	Tumor	Control	OK	5.74164	7.64469	0.412995	1.12709	0.00745	0.0151873	yes
275	ENSG00000010803	Tumor	Control	OK	33.1715	23.8756	-0.474405	-1.13144	0.0431	0.0672996	no
276	ENSG00000010810	Tumor	Control	OK	159.639	85.4183	-0.902194	-3.87104	2e-04	0.000623214	yes
277	ENSG00000010818	Tumor	Control	OK	10.3009	16.7623	0.702444	0.661162	0.20535	0.250732	no
278	ENSG00000010932	Tumor	Control	OK	2.90181	0	-Inf	NA	0.00065	0.00180559	yes
279	ENSG00000011007	Tumor	Control	OK	8.25959	23.5157	1.50948	5.36973	5e-05	0.000174845	yes
280	ENSG00000011009	Tumor	Control	OK	69.7056	83.1883	0.255107	1.65313	0.00965	0.0188067	yes
281	ENSG00000011021	Tumor	Control	OK	7.565	7.50549	-0.0113947	-0.0124739	0.9558	0.960157	no
282	ENSG00000011028	Tumor	Control	OK	9.24952	5.43619	-0.766781	-1.63592	5e-05	0.000174845	yes
283	ENSG00000011052	Tumor	Control	OK	293.5	221.672	-0.404936	-1.09505	0.0297	0.0487775	yes
284	ENSG00000011083	Tumor	Control	NOTEST	0.0235701	0	-Inf	0	1	1	no
285	ENSG00000011105	Tumor	Control	OK	141.303	15.1554	-3.22089	-8.62774	5e-05	0.000174845	yes
286	ENSG00000011114	Tumor	Control	OK	5.9283	12.3337	1.05692	1.84326	5e-04	0.00142532	yes
287	ENSG00000011132	Tumor	Control	OK	8.47252	11.2351	0.40715	0.933893	0.0493	0.0755895	no
288	ENSG00000011143	Tumor	Control	OK	7.89148	7.43773	-0.0854326	-0.159304	0.68235	0.708446	no
289	ENSG00000011198	Tumor	Control	OK	7.79401	10.3584	0.410364	0.328343	0.27335	0.317058	no
290	ENSG00000011201	Tumor	Control	NOTEST	1.0397	0.378855	-1.45645	0	1	1	no
291	ENSG00000011243	Tumor	Control	OK	18.0924	19.572	0.113403	0.250206	0.5772	0.609798	no
292	ENSG00000011258	Tumor	Control	OK	5.51571	3.92811	-0.489712	-1.15868	0.00575	0.0121253	yes
293	ENSG00000011260	Tumor	Control	OK	18.0857	30.688	0.762824	1.35969	0.00895	0.0176637	yes
294	ENSG00000011275	Tumor	Control	OK	156.793	13.6512	-3.52176	-10.2257	5e-05	0.000174845	yes
295	ENSG00000011295	Tumor	Control	OK	17.1365	35.0104	1.03071	2.40124	0.0014	0.00356129	yes
296	ENSG00000011304	Tumor	Control	OK	137.388	256.341	0.899809	5.83346	5e-05	0.000174845	yes
297	ENSG00000011332	Tumor	Control	NOTEST	1.66637	1.38967	-0.261965	0	1	1	no
298	ENSG00000011347	Tumor	Control	NOTEST	0.888114	0.175873	-2.33621	0	1	1	no
299	ENSG00000011376	Tumor	Control	OK	7.3063	17.3902	1.25106	2.73261	5e-05	0.000174845	yes
300	ENSG00000011405	Tumor	Control	OK	6.88211	23.7567	1.78741	1.74581	0.0088	0.0174122	yes
301	ENSG00000011422	Tumor	Control	OK	22.5031	42.105	0.903865	3.2341	5e-05	0.000174845	yes
302	ENSG00000011426	Tumor	Control	OK	18.3475	59.6697	1.70141	2.84749	0.00115	0.0029954	yes
303	ENSG00000011451	Tumor	Control	OK	13.9004	25.2968	0.863828	3.25192	5e-05	0.000174845	yes
304	ENSG00000011454	Tumor	Control	OK	11.5659	16.6333	0.524194	1.02061	0.0156	0.0281221	yes
305	ENSG00000011465	Tumor	Control	OK	51.1329	0.25936	-7.62315	-0.799795	5e-05	0.000174845	yes
306	ENSG00000011478	Tumor	Control	OK	37.7793	19.0514	-0.987697	-1.9264	0.0054	0.0114872	yes
307	ENSG00000011485	Tumor	Control	OK	25.6885	73.6777	1.5201	6.32722	5e-05	0.000174845	yes
308	ENSG00000011523	Tumor	Control	OK	6.03164	7.8515	0.380418	0.436637	0.24795	0.292293	no
309	ENSG00000011566	Tumor	Control	OK	27.4384	30.7154	0.162765	0.0671274	0.76645	0.787332	no
310	ENSG00000011590	Tumor	Control	NOTEST	0.289679	0.0264713	-3.45195	0	1	1	no
311	ENSG00000011600	Tumor	Control	OK	49.9005	0	-Inf	NA	5e-05	0.000174845	yes
312	ENSG00000011638	Tumor	Control	OK	27.2553	26.4301	-0.0443525	-0.166055	0.7193	0.743398	no
313	ENSG00000011677	Tumor	Control	OK	5.02315	0	-Inf	NA	0.03335	0.054019	no
314	ENSG00000012048	Tumor	Control	OK	17.8376	16.993	-0.069976	-0.101954	0.6773	0.703979	no
315	ENSG00000012061	Tumor	Control	OK	58.6152	173.53	1.56584	3.9484	5e-05	0.000174845	yes
316	ENSG00000012124	Tumor	Control	OK	7.22884	2.46288	-1.55342	-0.873557	5e-05	0.000174845	yes
317	ENSG00000012171	Tumor	Control	OK	34.5837	6.65721	-2.3771	-4.51867	5e-05	0.000174845	yes
318	ENSG00000012174	Tumor	Control	OK	6.34376	25.6703	2.01669	9.44454	5e-05	0.000174845	yes
319	ENSG00000012211	Tumor	Control	OK	16.9463	15.2706	-0.150208	-0.379034	0.4248	0.461581	no
320	ENSG00000012223	Tumor	Control	OK	4.38282	0.0270097	-7.34224	-0.130496	0.0069	0.0142147	yes
321	ENSG00000012232	Tumor	Control	OK	15.9132	46.6308	1.55106	3.17892	5e-05	0.000174845	yes
322	ENSG00000012504	Tumor	Control	NOTEST	0.165169	0	-Inf	0	1	1	no
323	ENSG00000012660	Tumor	Control	OK	146.316	92.8905	-0.655485	-2.57539	0.0027	0.00631091	yes
324	ENSG00000012779	Tumor	Control	OK	2.52445	0	-Inf	NA	5e-05	0.000174845	yes
325	ENSG00000012817	Tumor	Control	OK	2.88865	7.60329	1.39623	0.649959	0.0931	0.129637	no
326	ENSG00000012822	Tumor	Control	OK	20.7722	26.3663	0.344044	1.0905	0.0232	0.0394147	yes
327	ENSG00000012963	Tumor	Control	OK	9.48838	35.3309	1.89669	3.58011	5e-05	0.000174845	yes
328	ENSG00000012983	Tumor	Control	OK	12.2369	17.7779	0.538846	0.669854	0.1071	0.146404	no
329	ENSG00000013016	Tumor	Control	OK	4.10126	6.07481	0.566771	2.43387	5e-05	0.000174845	yes
330	ENSG00000013275	Tumor	Control	OK	49.908	94.7742	0.925223	6.34925	5e-05	0.000174845	yes
331	ENSG00000013288	Tumor	Control	OK	12.5632	16.1143	0.35914	0.0562151	0.3871	0.426267	no
332	ENSG00000013293	Tumor	Control	OK	4.23262	0.0124334	-8.41119	-0.171778	0.068	0.0992991	no
333	ENSG00000013297	Tumor	Control	OK	9.86324	6.56248	-0.58782	-0.979646	0.0538	0.0813642	no
334	ENSG00000013306	Tumor	Control	OK	108.004	166.985	0.628629	5.43968	5e-05	0.000174845	yes
335	ENSG00000013364	Tumor	Control	OK	63.9074	76.9317	0.267594	0.361796	0.37205	0.411967	no
336	ENSG00000013374	Tumor	Control	OK	30.9781	24.942	-0.312673	-1.25177	0.0197	0.0343137	yes
337	ENSG00000013375	Tumor	Control	OK	7.53391	20.4369	1.4397	1.08409	5e-04	0.00142532	yes
338	ENSG00000013392	Tumor	Control	OK	1.9068	4.70409	1.30276	1.34273	0.0246	0.0414404	yes
339	ENSG00000013441	Tumor	Control	OK	20.817	12.5803	-0.726599	-1.30255	0.00385	0.00858722	yes
340	ENSG00000013503	Tumor	Control	OK	2.47812	5.53466	1.15925	1.85696	0.00075	0.0020518	yes
341	ENSG00000013523	Tumor	Control	OK	6.06963	8.75739	0.528892	0.916664	0.03495	0.0562722	no
342	ENSG00000013561	Tumor	Control	OK	18.2899	58.3615	1.67397	4.29682	5e-05	0.000174845	yes
343	ENSG00000013563	Tumor	Control	OK	19.9027	26.4708	0.411435	0.364534	0.28825	0.331575	no
344	ENSG00000013573	Tumor	Control	OK	47.4032	9.4473	-2.32701	-4.7504	5e-05	0.000174845	yes
345	ENSG00000013583	Tumor	Control	OK	30.0702	72.7759	1.27512	5.73378	5e-05	0.000174845	yes
346	ENSG00000013588	Tumor	Control	OK	13.621	34.1659	1.32672	2.36997	5e-05	0.000174845	yes
347	ENSG00000013619	Tumor	Control	OK	7.48413	9.18874	0.296032	0.562957	0.15615	0.200393	no
348	ENSG00000013725	Tumor	Control	OK	5.47513	0.182295	-4.90854	-0.442134	5e-05	0.000174845	yes
349	ENSG00000013810	Tumor	Control	OK	18.0295	40.446	1.16564	3.05391	5e-05	0.000174845	yes
350	ENSG00000014123	Tumor	Control	OK	4.33077	11.9599	1.46551	3.80376	6e-04	0.00167824	yes
351	ENSG00000014138	Tumor	Control	OK	13.1396	37.0004	1.49361	2.97057	5e-05	0.000174845	yes
352	ENSG00000014164	Tumor	Control	OK	13.6695	10.6755	-0.356661	-2.18326	0.00015	0.000479023	yes
353	ENSG00000014216	Tumor	Control	OK	60.1607	128.169	1.09116	4.12305	5e-05	0.000174845	yes
354	ENSG00000014257	Tumor	Control	OK	3.32297	2.18755	-0.603156	-0.373069	0.24565	0.290206	no
355	ENSG00000014641	Tumor	Control	OK	103.337	236.252	1.19297	3.3994	5e-05	0.000174845	yes
356	ENSG00000014824	Tumor	Control	OK	15.9298	53.7619	1.75485	7.69088	5e-05	0.000174845	yes
357	ENSG00000014914	Tumor	Control	OK	4.30578	4.34971	0.0146455	0.0224658	0.9513	0.956203	no
358	ENSG00000014919	Tumor	Control	OK	14.139	37.7534	1.41692	4.61492	5e-05	0.000174845	yes
359	ENSG00000015133	Tumor	Control	OK	6.43575	0.199371	-5.01258	-0.57384	5e-05	0.000174845	yes
360	ENSG00000015153	Tumor	Control	OK	40.1803	19.4	-1.05043	-1.67509	0.00105	0.00276036	yes
361	ENSG00000015171	Tumor	Control	OK	11.8093	30.6102	1.37408	2.84216	1e-04	0.00033029	yes
362	ENSG00000015285	Tumor	Control	OK	5.98053	0.031858	-7.55247	-0.13854	0.0025	0.0059028	yes
363	ENSG00000015413	Tumor	Control	NOTEST	0.828148	0	-Inf	0	1	1	no
364	ENSG00000015475	Tumor	Control	OK	10.0863	19.7778	0.971481	2.31938	5e-05	0.000174845	yes
365	ENSG00000015479	Tumor	Control	OK	60.1215	149.109	1.31041	1.11302	0.0216	0.0370751	yes
366	ENSG00000015520	Tumor	Control	NOTEST	0.0610983	0.0020855	-4.87267	0	1	1	no
367	ENSG00000015532	Tumor	Control	OK	17.5248	23.2535	0.408052	0.0394362	0.42185	0.458757	no
368	ENSG00000015568	Tumor	Control	OK	2.26685	0.483314	-2.22966	-0.509744	0.02085	0.035999	yes
369	ENSG00000015592	Tumor	Control	NOTEST	0.0450179	0	-Inf	0	1	1	no
370	ENSG00000015676	Tumor	Control	OK	177.916	33.9303	-2.39055	-8.13292	5e-05	0.000174845	yes
371	ENSG00000016082	Tumor	Control	NOTEST	0.142243	0	-Inf	0	1	1	no
372	ENSG00000016391	Tumor	Control	NOTEST	0.844437	0.460267	-0.875521	0	1	1	no
373	ENSG00000016402	Tumor	Control	NOTEST	0.726605	0	-Inf	0	1	1	no
374	ENSG00000016490	Tumor	Control	NOTEST	0.0168461	0.00227873	-2.88611	0	1	1	no
375	ENSG00000016602	Tumor	Control	NOTEST	0.408694	0	-Inf	0	1	1	no
376	ENSG00000016864	Tumor	Control	OK	28.7537	42.5119	0.564118	1.12313	0.04385	0.0683261	no
377	ENSG00000017260	Tumor	Control	OK	24.5632	60.1602	1.29231	2.87599	5e-05	0.000174845	yes
378	ENSG00000017373	Tumor	Control	OK	3.22334	0.45153	-2.83566	-0.965984	0.00055	0.0015535	yes
379	ENSG00000017427	Tumor	Control	OK	16.3661	0.464999	-5.13734	-1.23678	0.0024	0.00569203	yes
380	ENSG00000017483	Tumor	Control	OK	13.2569	2.13383	-2.63522	-2.31173	5e-05	0.000174845	yes
381	ENSG00000017621	Tumor	Control	OK	2.44442	1.05208	-1.21625	-0.772363	0.04525	0.0701532	no
382	ENSG00000017797	Tumor	Control	OK	15.328	40.637	1.40662	9.38478	5e-05	0.000174845	yes
383	ENSG00000018189	Tumor	Control	OK	19.2547	14.5958	-0.399656	-0.743438	0.0642	0.0947448	no
384	ENSG00000018236	Tumor	Control	OK	10.631	2.77415	-1.93816	-1.54583	0.0062	0.0129519	yes
385	ENSG00000018280	Tumor	Control	OK	7.38154	0.297719	-4.6319	-0.609848	5e-05	0.000174845	yes
386	ENSG00000018408	Tumor	Control	OK	63.9745	97.3545	0.605749	1.61753	0.01	0.019351	yes
387	ENSG00000018510	Tumor	Control	OK	11.8526	26.9531	1.18524	2.21781	0.00215	0.00516847	yes
388	ENSG00000018607	Tumor	Control	NOTEST	0.24361	0.0249168	-3.28938	0	1	1	no
389	ENSG00000018610	Tumor	Control	OK	46.1054	11.0329	-2.06313	-9.91646	5e-05	0.000174845	yes
390	ENSG00000018625	Tumor	Control	NOTEST	0.61684	0	-Inf	0	1	1	no
391	ENSG00000018699	Tumor	Control	OK	16.3185	9.2123	-0.824877	-1.17164	0.0134	0.0247209	yes
392	ENSG00000018869	Tumor	Control	NOTEST	1.02948	1.54144	0.582363	0	1	1	no
393	ENSG00000019102	Tumor	Control	NOTEST	0.251451	0.0174467	-3.84925	0	1	1	no
394	ENSG00000019144	Tumor	Control	OK	28.2389	18.1753	-0.635705	-1.62694	0.00275	0.00640572	yes
395	ENSG00000019169	Tumor	Control	OK	2.54801	0	-Inf	NA	8e-04	0.00217421	yes
396	ENSG00000019186	Tumor	Control	NOTEST	0.294072	1.4171	2.26871	0	1	1	no
397	ENSG00000019485	Tumor	Control	OK	2.2528	2.01715	-0.1594	-0.218928	0.61345	0.644364	no
398	ENSG00000019505	Tumor	Control	NOTEST	0.177674	0.00314851	-5.81842	0	1	1	no
399	ENSG00000019549	Tumor	Control	OK	23.5682	156.486	2.73112	22.7153	5e-05	0.000174845	yes
400	ENSG00000019582	Tumor	Control	OK	1315.72	1.15327	-10.1559	-6.79942	5e-05	0.000174845	yes
401	ENSG00000019991	Tumor	Control	NOTEST	1.18364	0.0766932	-3.94798	0	1	1	no
402	ENSG00000019995	Tumor	Control	OK	7.75739	14.5813	0.91048	1.4379	0.0162	0.0290371	yes
403	ENSG00000020129	Tumor	Control	OK	15.5033	26.3655	0.766081	2.10347	0.00085	0.00229539	yes
404	ENSG00000020181	Tumor	Control	OK	5.82291	20.3543	1.80552	3.49741	5e-05	0.000174845	yes
405	ENSG00000020219	Tumor	Control	NOTEST	0.00380526	0	-Inf	0	1	1	no
406	ENSG00000020256	Tumor	Control	OK	13.454	11.6922	-0.202493	-0.559706	0.2035	0.248939	no
407	ENSG00000020426	Tumor	Control	OK	195.825	26.6778	-2.87585	-8.16663	5e-05	0.000174845	yes
408	ENSG00000020577	Tumor	Control	OK	32.0142	23.5761	-0.441386	-1.06393	0.0671	0.0981707	no
409	ENSG00000020633	Tumor	Control	OK	26.8573	64.6947	1.26833	4.75258	5e-05	0.000174845	yes
410	ENSG00000020922	Tumor	Control	OK	3.24901	12.4581	1.93901	2.02265	1e-04	0.00033029	yes
411	ENSG00000021300	Tumor	Control	OK	48.3934	4.42542	-3.45092	-2.79538	5e-05	0.000174845	yes
412	ENSG00000021355	Tumor	Control	OK	27.2114	24.3571	-0.159869	-0.452954	0.25145	0.295618	no
413	ENSG00000021461	Tumor	Control	NOTEST	0.774851	0	-Inf	0	1	1	no
414	ENSG00000021488	Tumor	Control	NOTEST	0.914444	0	-Inf	0	1	1	no
415	ENSG00000021574	Tumor	Control	OK	5.05507	6.96455	0.462299	2.18599	5e-05	0.000174845	yes
416	ENSG00000021645	Tumor	Control	OK	9.61167	2.19947	-2.12763	-1.93978	0.0121	0.0226277	yes
417	ENSG00000021762	Tumor	Control	OK	23.3521	21.3756	-0.127587	-0.41869	0.30625	0.349039	no
418	ENSG00000021776	Tumor	Control	OK	10.389	13.8524	0.415082	0.723414	0.1244	0.166275	no
419	ENSG00000021826	Tumor	Control	OK	8.30959	10.578	0.348216	0.432685	0.2761	0.31968	no
420	ENSG00000021852	Tumor	Control	NOTEST	0.174556	0	-Inf	0	1	1	no
421	ENSG00000022267	Tumor	Control	OK	6.2237	39.7232	2.67414	4.9395	5e-05	0.000174845	yes
422	ENSG00000022277	Tumor	Control	OK	65.7428	76.056	0.210229	2.13133	5e-05	0.000174845	yes
423	ENSG00000022355	Tumor	Control	NOTEST	0.00849162	0	-Inf	0	1	1	no
424	ENSG00000022556	Tumor	Control	OK	3.8611	6.69318	0.793679	0.670057	0.0729	0.105438	no
425	ENSG00000022567	Tumor	Control	OK	3.59041	3.42245	-0.0691187	-0.0752216	0.8318	0.847077	no
426	ENSG00000022840	Tumor	Control	OK	92.8668	86.6711	-0.099612	-0.226797	0.43775	0.473952	no
427	ENSG00000022976	Tumor	Control	OK	8.08313	5.36904	-0.59025	-0.845632	0.0623	0.0923747	no
428	ENSG00000023041	Tumor	Control	OK	10.7855	27.4459	1.3475	1.72504	0.0055	0.0116634	yes
429	ENSG00000023171	Tumor	Control	OK	2.40994	1.00144	-1.26692	-1.29445	0.00905	0.0178341	yes
430	ENSG00000023191	Tumor	Control	OK	111.601	172.174	0.625516	3.57737	5e-05	0.000174845	yes
431	ENSG00000023228	Tumor	Control	OK	24.7728	76.1346	1.61979	4.16761	5e-05	0.000174845	yes
432	ENSG00000023287	Tumor	Control	OK	9.49036	19.4946	1.03854	1.4026	0.0039	0.00867934	yes
433	ENSG00000023318	Tumor	Control	OK	13.2782	16.5339	0.316368	2.55817	5e-05	0.000174845	yes
434	ENSG00000023330	Tumor	Control	OK	28.0656	45.9319	0.710694	1.92082	0.00245	0.00580413	yes
435	ENSG00000023445	Tumor	Control	OK	3.71964	2.18697	-0.766228	-0.645373	0.0729	0.105438	no
436	ENSG00000023516	Tumor	Control	OK	3.19349	19.7197	2.62643	17.7724	5e-05	0.000174845	yes
437	ENSG00000023572	Tumor	Control	OK	27.0178	39.7169	0.555843	2.44634	5e-05	0.000174845	yes
438	ENSG00000023608	Tumor	Control	OK	5.21634	4.82761	-0.111728	-0.109532	0.70615	0.73092	no
439	ENSG00000023697	Tumor	Control	OK	352.712	71.4417	-2.30365	-17.1607	5e-05	0.000174845	yes
440	ENSG00000023734	Tumor	Control	OK	58.6063	142.601	1.28286	3.01703	5e-05	0.000174845	yes
441	ENSG00000023839	Tumor	Control	OK	6.09906	17.1679	1.49305	0.867996	0.01305	0.0241619	yes
442	ENSG00000023892	Tumor	Control	OK	4.65639	3.5934	-0.373862	-0.432173	0.2542	0.298334	no
443	ENSG00000023902	Tumor	Control	OK	19.9736	45.1665	1.17716	5.28766	5e-05	0.000174845	yes
444	ENSG00000023909	Tumor	Control	OK	4.49788	17.4002	1.95179	2.21589	6e-04	0.00167824	yes
445	ENSG00000024048	Tumor	Control	OK	5.28013	12.6621	1.26188	4.86104	5e-05	0.000174845	yes
446	ENSG00000024422	Tumor	Control	OK	28.2548	55.7319	0.980009	2.53147	0.00175	0.00431636	yes
447	ENSG00000024526	Tumor	Control	OK	2.17773	21.2687	3.28783	3.61105	0.0013	0.00333945	yes
448	ENSG00000024862	Tumor	Control	OK	5.97483	9.98181	0.740404	2.56609	5e-05	0.000174845	yes
449	ENSG00000025039	Tumor	Control	OK	16.8342	51.9319	1.62523	6.05956	5e-05	0.000174845	yes
450	ENSG00000025156	Tumor	Control	OK	3.19386	9.30282	1.54237	2.72903	5e-05	0.000174845	yes
451	ENSG00000025293	Tumor	Control	OK	14.4046	11.437	-0.332817	-0.433833	0.24595	0.29048	no
452	ENSG00000025423	Tumor	Control	NOTEST	0.864025	1.06236	0.298133	0	1	1	no
453	ENSG00000025434	Tumor	Control	OK	13.5466	13.8823	0.0353152	0.0562766	0.86135	0.874598	no
454	ENSG00000025708	Tumor	Control	OK	48.654	19.3511	-1.33014	-2.82572	5e-04	0.00142532	yes
455	ENSG00000025770	Tumor	Control	OK	43.9405	35.611	-0.303229	-0.961312	0.06775	0.0989681	no
456	ENSG00000025772	Tumor	Control	OK	15.0563	49.3927	1.71393	3.23837	0.00015	0.000479023	yes
457	ENSG00000025796	Tumor	Control	OK	24.7634	37.3624	0.593379	1.03135	0.0504	0.0770532	no
458	ENSG00000025800	Tumor	Control	OK	17.69	30.1719	0.770267	8.88908	5e-05	0.000174845	yes
459	ENSG00000026025	Tumor	Control	OK	1592.37	3421.43	1.10343	29.5505	5e-05	0.000174845	yes
460	ENSG00000026036	Tumor	Control	OK	2.37193	0.413312	-2.52076	-2.55027	0.0023	0.00548785	yes
461	ENSG00000026103	Tumor	Control	OK	5.07482	6.51319	0.360007	0.316473	0.28775	0.33109	no
462	ENSG00000026297	Tumor	Control	OK	21.0861	11.2177	-0.910512	-0.887754	0.06635	0.0972327	no
463	ENSG00000026508	Tumor	Control	OK	373.33	570.794	0.612521	2.05465	0.00275	0.00640572	yes
464	ENSG00000026559	Tumor	Control	OK	0.891534	2.78474	1.64318	0.790797	0.07105	0.103185	no
465	ENSG00000026652	Tumor	Control	OK	10.5738	4.20349	-1.33083	-2.30153	0.00015	0.000479023	yes
466	ENSG00000026751	Tumor	Control	OK	6.86593	1.42976	-2.26368	-1.87406	5e-05	0.000174845	yes
467	ENSG00000026950	Tumor	Control	OK	13.4502	7.25514	-0.89055	-2.2569	5e-05	0.000174845	yes
468	ENSG00000027001	Tumor	Control	OK	31.2154	22.1185	-0.497007	-1.14599	0.0465	0.0718482	no
469	ENSG00000027075	Tumor	Control	OK	50.2897	15.2456	-1.72187	-2.53292	0.00045	0.00129651	yes
470	ENSG00000027644	Tumor	Control	NOTEST	0.0337634	0.00156062	-4.43527	0	1	1	no
471	ENSG00000027697	Tumor	Control	OK	14.2493	29.0739	1.02884	3.90246	5e-05	0.000174845	yes
472	ENSG00000027847	Tumor	Control	OK	17.575	18.4899	0.073214	0.217912	0.6317	0.661404	no
473	ENSG00000027869	Tumor	Control	OK	4.57836	1.36236	-1.74873	-0.98723	0.0064	0.0133075	yes
474	ENSG00000028116	Tumor	Control	OK	4.8733	9.90565	1.02335	1.4974	0.0051	0.0109271	yes
475	ENSG00000028137	Tumor	Control	OK	7.66026	7.22145	-0.0851042	-0.247662	0.5035	0.537796	no
476	ENSG00000028203	Tumor	Control	OK	10.4418	15.2632	0.54768	0.78689	0.0226	0.0385691	yes
477	ENSG00000028277	Tumor	Control	OK	2.12116	1.20401	-0.817	-0.2562	0.06905	0.10059	no
478	ENSG00000028310	Tumor	Control	OK	17.1345	19.6235	0.195678	0.505296	0.1968	0.242122	no
479	ENSG00000028528	Tumor	Control	OK	42.6872	56.1591	0.395717	1.25412	0.0298	0.0489038	yes
480	ENSG00000028839	Tumor	Control	OK	6.14326	17.1432	1.48056	1.88973	5e-05	0.000174845	yes
481	ENSG00000029153	Tumor	Control	NOTEST	1.79779	0.735091	-1.29023	0	1	1	no
482	ENSG00000029363	Tumor	Control	OK	13.8761	54.2228	1.9663	4.99671	5e-05	0.000174845	yes
483	ENSG00000029364	Tumor	Control	OK	16.5909	44.7453	1.43134	4.137	5e-05	0.000174845	yes
484	ENSG00000029534	Tumor	Control	NOTEST	0.449545	0.099152	-2.18075	0	1	1	no
485	ENSG00000029559	Tumor	Control	NOTEST	0.350983	0	-Inf	0	1	1	no
486	ENSG00000029639	Tumor	Control	OK	8.92567	12.1797	0.448451	0.426822	0.17595	0.220646	no
487	ENSG00000029725	Tumor	Control	OK	13.0443	28.4202	1.1235	2.07616	0.00385	0.00858722	yes
488	ENSG00000029993	Tumor	Control	OK	12.8287	37.7524	1.5572	4.00847	5e-05	0.000174845	yes
489	ENSG00000030066	Tumor	Control	OK	12.8782	18.9088	0.55413	0.791395	0.0742	0.106863	no
490	ENSG00000030110	Tumor	Control	OK	8.98769	24.2524	1.43211	6.88407	5e-05	0.000174845	yes
491	ENSG00000030304	Tumor	Control	NOTEST	0.0624994	0	-Inf	0	1	1	no
492	ENSG00000030419	Tumor	Control	NOTEST	0.849159	0.982899	0.211009	0	1	1	no
493	ENSG00000030582	Tumor	Control	OK	327.813	390.976	0.254204	0.830284	0.0689	0.100397	no
494	ENSG00000031003	Tumor	Control	OK	5.89551	20.3519	1.78747	3.23747	5e-05	0.000174845	yes
495	ENSG00000031081	Tumor	Control	OK	24.4478	22.7282	-0.105223	-0.182354	0.57915	0.611591	no
496	ENSG00000031544	Tumor	Control	NOTEST	0.0419232	0.014827	-1.49952	0	1	1	no
497	ENSG00000031691	Tumor	Control	OK	3.81316	10.7254	1.49198	4.23671	5e-05	0.000174845	yes
498	ENSG00000031698	Tumor	Control	OK	54.4034	90.8314	0.739495	6.82926	5e-05	0.000174845	yes
499	ENSG00000031823	Tumor	Control	OK	29.0974	39.0964	0.426147	0.950901	0.0378	0.0601813	no
500	ENSG00000032219	Tumor	Control	OK	2.44031	4.76949	0.966772	0.794234	0.0212	0.0364808	yes
501	ENSG00000032389	Tumor	Control	OK	129.888	24.1812	-2.42531	-10.4491	5e-05	0.000174845	yes
502	ENSG00000032444	Tumor	Control	OK	34.8724	88.8296	1.34895	2.73081	5e-05	0.000174845	yes
503	ENSG00000032742	Tumor	Control	OK	6.68357	8.28623	0.310097	0.46529	0.2334	0.278507	no
504	ENSG00000033011	Tumor	Control	OK	22.9062	49.4179	1.10929	1.14779	0.0329	0.0533972	no
505	ENSG00000033030	Tumor	Control	OK	6.14729	5.9409	-0.0492703	-0.0928048	0.7959	0.814527	no
506	ENSG00000033050	Tumor	Control	OK	22.6076	40.2932	0.833727	5.9302	5e-05	0.000174845	yes
507	ENSG00000033100	Tumor	Control	OK	23.3681	26.7684	0.195993	0.694075	0.1583	0.202524	no
508	ENSG00000033122	Tumor	Control	NOTEST	0.884586	0.105035	-3.07413	0	1	1	no
509	ENSG00000033170	Tumor	Control	OK	108.462	16.0419	-2.75727	-8.35482	5e-05	0.000174845	yes
510	ENSG00000033178	Tumor	Control	OK	6.7835	15.2038	1.16433	2.07085	0.00045	0.00129651	yes
511	ENSG00000033327	Tumor	Control	OK	58.3785	16.1731	-1.85184	-4.12849	1e-04	0.00033029	yes
512	ENSG00000033627	Tumor	Control	OK	67.6815	120.422	0.83126	3.19584	5e-05	0.000174845	yes
513	ENSG00000033800	Tumor	Control	OK	37.6511	18.0969	-1.05695	-1.03428	0.04505	0.0698751	no
514	ENSG00000033867	Tumor	Control	OK	4.99544	36.0144	2.84989	5.40112	5e-05	0.000174845	yes
515	ENSG00000034053	Tumor	Control	OK	46.5898	19.8676	-1.2296	-3.06537	0.0039	0.00867934	yes
516	ENSG00000034063	Tumor	Control	OK	5.60306	20.9899	1.90541	10.9348	5e-05	0.000174845	yes
517	ENSG00000034152	Tumor	Control	OK	26.0615	81.7617	1.6495	10.2934	5e-05	0.000174845	yes
518	ENSG00000034239	Tumor	Control	NOTEST	0.41376	1.43844	1.79764	0	1	1	no
519	ENSG00000034510	Tumor	Control	OK	2918.61	2705.76	-0.109247	-3.54966	5e-05	0.000174845	yes
520	ENSG00000034533	Tumor	Control	OK	3.48516	2.75719	-0.338025	-0.18979	0.4881	0.523125	no
521	ENSG00000034677	Tumor	Control	OK	10.291	16.5612	0.686417	1.10016	0.00565	0.0119456	yes
522	ENSG00000034693	Tumor	Control	OK	5.57102	11.1673	1.00327	0.96188	0.0703	0.102218	no
523	ENSG00000034713	Tumor	Control	OK	53.2686	108.138	1.02151	2.97661	5e-05	0.000174845	yes
524	ENSG00000034971	Tumor	Control	OK	5.26754	0	-Inf	NA	5e-05	0.000174845	yes
525	ENSG00000035115	Tumor	Control	OK	8.97907	6.98459	-0.36239	-0.441315	0.1682	0.212815	no
526	ENSG00000035141	Tumor	Control	OK	11.0059	25.7343	1.22542	4.99656	5e-05	0.000174845	yes
527	ENSG00000035403	Tumor	Control	OK	23.3556	55.1265	1.23898	3.77834	5e-05	0.000174845	yes
528	ENSG00000035499	Tumor	Control	OK	2.08045	16.4182	2.98033	3.84269	0.0021	0.00506766	yes
529	ENSG00000035664	Tumor	Control	OK	7.308	0.29442	-4.63353	-0.755594	5e-05	0.000174845	yes
530	ENSG00000035681	Tumor	Control	OK	14.2998	24.1717	0.757321	1.37637	0.0074	0.0150981	yes
531	ENSG00000035687	Tumor	Control	OK	22.9103	39.1099	0.771537	4.62187	5e-05	0.000174845	yes
532	ENSG00000035720	Tumor	Control	NOTEST	0.218353	0	-Inf	0	1	1	no
533	ENSG00000035862	Tumor	Control	OK	422.579	829.283	0.972643	11.5308	5e-05	0.000174845	yes
534	ENSG00000035928	Tumor	Control	OK	35.0294	23.6553	-0.566405	-1.04513	0.0501	0.0766637	no
535	ENSG00000036054	Tumor	Control	OK	7.17685	17.638	1.29726	2.23097	0.00025	0.000764142	yes
536	ENSG00000036257	Tumor	Control	OK	22.3957	43.0727	0.943551	1.21774	0.01015	0.0195277	yes
537	ENSG00000036448	Tumor	Control	OK	3.05217	3.60532	0.240293	0.0207442	0.69735	0.722429	no
538	ENSG00000036473	Tumor	Control	NOTEST	0.0918401	0.0109572	-3.06724	0	1	1	no
539	ENSG00000036530	Tumor	Control	NOTEST	0.537057	0.0485543	-3.4674	0	1	1	no
540	ENSG00000036549	Tumor	Control	OK	17.3935	22.7855	0.389566	0.666901	0.1464	0.19024	no
541	ENSG00000036565	Tumor	Control	NOTEST	0.353055	0	-Inf	0	1	1	no
542	ENSG00000036672	Tumor	Control	OK	3.46332	1.17269	-1.56233	-1.14032	6e-04	0.00167824	yes
543	ENSG00000036828	Tumor	Control	NOTEST	0.0044389	0	-Inf	0	1	1	no
544	ENSG00000037042	Tumor	Control	OK	17.1748	8.33747	-1.04261	-4.64151	5e-05	0.000174845	yes
545	ENSG00000037241	Tumor	Control	OK	13.8932	34.9092	1.32923	1.93075	5e-04	0.00142532	yes
546	ENSG00000037280	Tumor	Control	NOTEST	1.30478	0.0445606	-4.8719	0	1	1	no
547	ENSG00000037474	Tumor	Control	OK	29.7559	32.1519	0.111732	0.290618	0.3707	0.410714	no
548	ENSG00000037637	Tumor	Control	OK	7.19465	11.389	0.662645	1.69403	0.0024	0.00569203	yes
549	ENSG00000037749	Tumor	Control	OK	10.2731	22.4728	1.12932	1.36733	0.013	0.0240851	yes
550	ENSG00000037757	Tumor	Control	OK	12.0705	7.25601	-0.734241	-1.23073	0.0206	0.0356362	yes
551	ENSG00000037897	Tumor	Control	OK	22.7878	16.8911	-0.431997	-0.759655	0.1237	0.1656	no
552	ENSG00000037965	Tumor	Control	OK	2.27847	2.0121	-0.179363	-0.165046	0.6419	0.670635	no
553	ENSG00000038002	Tumor	Control	OK	16.8273	31.7089	0.914084	2.0565	0.00015	0.000479023	yes
554	ENSG00000038210	Tumor	Control	OK	8.90621	21.2537	1.25483	1.75657	0.0015	0.0037766	yes
555	ENSG00000038219	Tumor	Control	OK	9.50717	8.17295	-0.21816	-0.456418	0.2641	0.308077	no
556	ENSG00000038274	Tumor	Control	OK	19.1164	50.4155	1.39906	3.80048	5e-05	0.000174845	yes
557	ENSG00000038295	Tumor	Control	NOTEST	0.319447	0	-Inf	0	1	1	no
558	ENSG00000038358	Tumor	Control	OK	27.3572	26.9154	-0.023487	-0.0548393	0.8615	0.874698	no
559	ENSG00000038382	Tumor	Control	OK	18.3555	33.1346	0.852128	1.54998	0.0081	0.0162758	yes
560	ENSG00000038427	Tumor	Control	OK	8.39473	1.55475	-2.4328	-2.05727	5e-05	0.000174845	yes
561	ENSG00000038532	Tumor	Control	OK	33.9783	17.8977	-0.924839	-2.73775	6e-04	0.00167824	yes
562	ENSG00000038945	Tumor	Control	OK	9.55259	0.101642	-6.55432	-0.221698	0.1231	0.164901	no
563	ENSG00000039068	Tumor	Control	OK	178.047	73.6755	-1.273	-2.58016	5e-05	0.000174845	yes
564	ENSG00000039123	Tumor	Control	OK	19.7622	37.965	0.941928	1.07642	0.0438	0.0682795	no
565	ENSG00000039139	Tumor	Control	NOTEST	0.213189	0.00383775	-5.79573	0	1	1	no
566	ENSG00000039319	Tumor	Control	OK	16.183	90.7749	2.48782	6.29795	5e-05	0.000174845	yes
567	ENSG00000039523	Tumor	Control	OK	25.3804	49.6707	0.968683	2.66242	5e-05	0.000174845	yes
568	ENSG00000039537	Tumor	Control	NOTEST	0.0772478	0	-Inf	0	1	1	no
569	ENSG00000039560	Tumor	Control	OK	124.211	42.0073	-1.56409	-2.53147	0.0014	0.00356129	yes
570	ENSG00000039600	Tumor	Control	NOTEST	0.119892	0.0523497	-1.19548	0	1	1	no
571	ENSG00000039650	Tumor	Control	OK	24.8239	22.2989	-0.154758	-0.451657	0.2408	0.28573	no
572	ENSG00000039987	Tumor	Control	NOTEST	0.217571	0	-Inf	0	1	1	no
573	ENSG00000040199	Tumor	Control	OK	1.60207	3.43265	1.09938	1.32921	0.01215	0.0227111	yes
574	ENSG00000040275	Tumor	Control	OK	3.4643	10.7031	1.62739	2.26983	6e-04	0.00167824	yes
575	ENSG00000040341	Tumor	Control	OK	73.9633	24.3778	-1.60124	-1.87992	5e-05	0.000174845	yes
576	ENSG00000040487	Tumor	Control	OK	18.9812	23.4544	0.305284	1.71747	7e-04	0.00193058	yes
577	ENSG00000040531	Tumor	Control	OK	16.1285	30.5538	0.921741	3.85482	5e-05	0.000174845	yes
578	ENSG00000040608	Tumor	Control	OK	7.24077	10.7361	0.568258	1.61872	0.00195	0.00474687	yes
579	ENSG00000040633	Tumor	Control	OK	33.0883	46.8955	0.503128	2.29205	5e-05	0.000174845	yes
580	ENSG00000040731	Tumor	Control	NOTEST	0.178988	0	-Inf	0	1	1	no
581	ENSG00000040933	Tumor	Control	OK	4.69995	8.2755	0.816202	1.72048	0.00065	0.00180559	yes
582	ENSG00000041353	Tumor	Control	NOTEST	0.769128	0.457158	-0.75053	0	1	1	no
583	ENSG00000041357	Tumor	Control	OK	63.8347	120.306	0.914291	5.88299	5e-05	0.000174845	yes
584	ENSG00000041515	Tumor	Control	NOTEST	1.14252	1.72591	0.595139	0	1	1	no
585	ENSG00000041802	Tumor	Control	OK	12.1299	19.6543	0.696277	1.75865	0.00355	0.0080033	yes
586	ENSG00000041880	Tumor	Control	OK	9.79699	4.65392	-1.07389	-1.95185	5e-05	0.000174845	yes
587	ENSG00000041982	Tumor	Control	OK	105.586	32.1994	-1.71331	-3.76524	5e-05	0.000174845	yes
588	ENSG00000041988	Tumor	Control	OK	10.5042	9.81475	-0.0979369	-0.169297	0.67845	0.704958	no
589	ENSG00000042062	Tumor	Control	NOTEST	1.07994	0.100545	-3.42504	0	1	1	no
590	ENSG00000042088	Tumor	Control	OK	5.22627	15.8099	1.59697	2.90322	5e-05	0.000174845	yes
591	ENSG00000042286	Tumor	Control	OK	8.56055	18.9548	1.14679	3.77434	5e-05	0.000174845	yes
592	ENSG00000042304	Tumor	Control	NOTEST	1.45808	0	-Inf	0	1	1	no
593	ENSG00000042317	Tumor	Control	OK	3.11339	3.43904	0.143521	0.094277	0.67785	0.704421	no
594	ENSG00000042429	Tumor	Control	OK	14.7102	20.6309	0.487989	0.67035	0.1296	0.171912	no
595	ENSG00000042445	Tumor	Control	OK	45.0201	107.197	1.25163	6.14421	5e-05	0.000174845	yes
596	ENSG00000042493	Tumor	Control	OK	362.91	47.2546	-2.94109	-9.05068	5e-05	0.000174845	yes
597	ENSG00000042753	Tumor	Control	OK	174.02	230.637	0.406366	2.048	0.0035	0.00790634	yes
598	ENSG00000042781	Tumor	Control	NOTEST	0.0811382	0.854609	3.39681	0	1	1	no
599	ENSG00000042813	Tumor	Control	NOTEST	0.0775812	0.0103681	-2.90355	0	1	1	no
600	ENSG00000042832	Tumor	Control	OK	2.86485	0.10296	-4.7983	-0.193247	5e-05	0.000174845	yes
601	ENSG00000042980	Tumor	Control	NOTEST	2.04822	0.0527782	-5.27829	0	1	1	no
602	ENSG00000043039	Tumor	Control	OK	12.4049	0	-Inf	NA	0.0012	0.00310893	yes
603	ENSG00000043093	Tumor	Control	OK	5.36998	16.942	1.65762	2.00691	1e-04	0.00033029	yes
604	ENSG00000043143	Tumor	Control	OK	11.8768	25.7034	1.11381	3.04529	5e-05	0.000174845	yes
605	ENSG00000043355	Tumor	Control	NOTEST	0.406426	0.0359409	-3.4993	0	1	1	no
606	ENSG00000043462	Tumor	Control	OK	13.2694	0.346218	-5.26028	-1.28541	5e-05	0.000174845	yes
607	ENSG00000043514	Tumor	Control	OK	6.5414	7.02094	0.102065	0.16214	0.6319	0.661532	no
608	ENSG00000043591	Tumor	Control	NOTEST	0.0829324	0.00762528	-3.44307	0	1	1	no
609	ENSG00000044012	Tumor	Control	NOTEST	0.00128008	0	-Inf	0	1	1	no
610	ENSG00000044090	Tumor	Control	OK	11.828	10.3198	-0.196803	-0.497419	0.24465	0.289307	no
611	ENSG00000044115	Tumor	Control	OK	994.031	252.238	-1.9785	-6.93433	5e-05	0.000174845	yes
612	ENSG00000044446	Tumor	Control	OK	14.5002	6.27321	-1.2088	-1.2277	0.0052	0.0111133	yes
613	ENSG00000044459	Tumor	Control	OK	4.26366	3.72588	-0.19451	-0.365737	0.30925	0.351844	no
614	ENSG00000044524	Tumor	Control	OK	5.10405	0.039035	-7.03073	-1.69215	0.05325	0.0806762	no
615	ENSG00000044574	Tumor	Control	OK	77.5633	212.597	1.45468	32.8405	5e-05	0.000174845	yes
616	ENSG00000046604	Tumor	Control	OK	3.28566	8.49235	1.36998	3.23719	0.00275	0.00640572	yes
617	ENSG00000046647	Tumor	Control	OK	9.8422	8.91676	-0.14246	-0.395591	0.39675	0.435255	no
618	ENSG00000046651	Tumor	Control	OK	7.4794	2.74905	-1.44399	-1.69261	1e-04	0.00033029	yes
619	ENSG00000046653	Tumor	Control	OK	282.986	134.157	-1.07681	-3.88929	5e-05	0.000174845	yes
620	ENSG00000046774	Tumor	Control	OK	13.862	0	-Inf	NA	5e-05	0.000174845	yes
621	ENSG00000046889	Tumor	Control	NOTEST	0.742433	0	-Inf	0	1	1	no
622	ENSG00000047056	Tumor	Control	OK	6.04859	14.9495	1.30542	3.15703	0.00015	0.000479023	yes
623	ENSG00000047188	Tumor	Control	OK	4.90775	8.47975	0.78896	1.53328	0.0027	0.00631091	yes
624	ENSG00000047230	Tumor	Control	OK	6.82978	9.64928	0.498582	1.31843	0.0079	0.0159609	yes
625	ENSG00000047249	Tumor	Control	OK	70.0904	87.106	0.313555	0.68616	0.1496	0.193598	no
626	ENSG00000047315	Tumor	Control	OK	33.9405	61.5348	0.858394	0.266603	0.2379	0.282902	no
627	ENSG00000047346	Tumor	Control	OK	13.774	8.30798	-0.729382	-1.20436	0.01095	0.0207678	yes
628	ENSG00000047365	Tumor	Control	NOTEST	1.53271	1.15635	-0.406507	0	1	1	no
629	ENSG00000047410	Tumor	Control	OK	29.8299	26.4124	-0.175543	-0.288136	0.34265	0.383897	no
630	ENSG00000047457	Tumor	Control	OK	4.92974	3.00915	-0.712154	-0.689205	0.046	0.0711599	no
631	ENSG00000047578	Tumor	Control	OK	19.3158	10.6949	-0.852863	-1.1271	0.02945	0.0484044	yes
632	ENSG00000047579	Tumor	Control	OK	139.093	16.5462	-3.07148	-16.8563	5e-05	0.000174845	yes
633	ENSG00000047597	Tumor	Control	NOTEST	0.0873435	0.0249639	-1.80686	0	1	1	no
634	ENSG00000047617	Tumor	Control	NOTEST	1.29664	0	-Inf	0	1	1	no
635	ENSG00000047621	Tumor	Control	OK	3.86655	10.4595	1.43569	1.50754	0.0066	0.0136697	yes
636	ENSG00000047634	Tumor	Control	OK	2.57414	4.54141	0.819053	1.09132	0.0389	0.0616838	no
637	ENSG00000047644	Tumor	Control	OK	8.85273	23.9145	1.43369	3.29275	0.00015	0.000479023	yes
638	ENSG00000047648	Tumor	Control	NOTEST	1.89297	0.503173	-1.91153	0	1	1	no
639	ENSG00000047662	Tumor	Control	OK	4.23447	1.16794	-1.85822	-7.19296	5e-05	0.000174845	yes
640	ENSG00000047849	Tumor	Control	OK	299.117	131.025	-1.19087	-2.40848	5e-05	0.000174845	yes
641	ENSG00000047932	Tumor	Control	OK	4.25731	10.884	1.3542	2.29705	0.0015	0.0037766	yes
642	ENSG00000047936	Tumor	Control	NOTEST	0.0600449	0.00199433	-4.91207	0	1	1	no
643	ENSG00000048028	Tumor	Control	OK	5.25286	13.8903	1.4029	1.73619	0.00085	0.00229539	yes
644	ENSG00000048052	Tumor	Control	OK	8.34193	7.22506	-0.207373	-0.26502	0.3919	0.430659	no
645	ENSG00000048140	Tumor	Control	OK	20.0239	49.4322	1.30372	9.85225	5e-05	0.000174845	yes
646	ENSG00000048162	Tumor	Control	OK	31.579	27.5316	-0.197877	-0.285293	0.5082	0.542304	no
647	ENSG00000048342	Tumor	Control	OK	12.1936	19.8506	0.703059	1.55902	0.00295	0.00681081	yes
648	ENSG00000048392	Tumor	Control	OK	7.44474	19.5557	1.3933	0.490235	0.00865	0.0171735	yes
649	ENSG00000048405	Tumor	Control	OK	6.50266	12.763	0.972872	1.70499	8e-04	0.00217421	yes
650	ENSG00000048462	Tumor	Control	NOTEST	0.628968	0	-Inf	0	1	1	no
651	ENSG00000048471	Tumor	Control	OK	37.5816	7.15748	-2.3925	-6.22692	5e-05	0.000174845	yes
652	ENSG00000048540	Tumor	Control	NOTEST	1.39242	0.519262	-1.42306	0	1	1	no
653	ENSG00000048544	Tumor	Control	OK	45.1518	32.22	-0.486826	-4.16927	5e-05	0.000174845	yes
654	ENSG00000048545	Tumor	Control	NOTEST	0.0862982	0.916448	3.40865	0	1	1	no
655	ENSG00000048649	Tumor	Control	OK	36.9868	13.3204	-1.47337	-2.75584	0.00385	0.00858722	yes
656	ENSG00000048707	Tumor	Control	OK	9.63977	10.2278	0.0854205	0.145503	0.68125	0.707521	no
657	ENSG00000048740	Tumor	Control	OK	52.9587	96.0209	0.858479	3.4431	5e-05	0.000174845	yes
658	ENSG00000048828	Tumor	Control	OK	27.6006	78.8811	1.51498	10.8029	5e-05	0.000174845	yes
659	ENSG00000048991	Tumor	Control	OK	23.4288	24.4792	0.0632706	0.0837205	0.82955	0.845192	no
660	ENSG00000049089	Tumor	Control	OK	3.14965	0.305008	-3.36827	-0.576322	5e-05	0.000174845	yes
661	ENSG00000049130	Tumor	Control	OK	2.1841	1.78974	-0.287283	-0.240607	0.50915	0.543215	no
662	ENSG00000049167	Tumor	Control	OK	3.43136	7.58549	1.14446	1.2858	0.0086	0.0170902	yes
663	ENSG00000049192	Tumor	Control	NOTEST	0.620318	0.32389	-0.937504	0	1	1	no
664	ENSG00000049239	Tumor	Control	OK	14.3088	7.49569	-0.932767	-2.70898	5e-05	0.000174845	yes
665	ENSG00000049245	Tumor	Control	OK	43.7624	135.483	1.63035	13.9906	5e-05	0.000174845	yes
666	ENSG00000049246	Tumor	Control	OK	3.81598	6.64936	0.801162	0.836404	0.0211	0.036364	yes
667	ENSG00000049247	Tumor	Control	OK	2.05915	2.91716	0.502513	0.414075	0.24275	0.287561	no
668	ENSG00000049249	Tumor	Control	NOTEST	1.30647	0.0228918	-5.83469	0	1	1	no
669	ENSG00000049283	Tumor	Control	OK	2.24545	0	-Inf	NA	5e-05	0.000174845	yes
670	ENSG00000049319	Tumor	Control	NOTEST	0.143278	0	-Inf	0	1	1	no
671	ENSG00000049323	Tumor	Control	OK	31.3659	3.40447	-3.20369	-4.45628	0.00015	0.000479023	yes
672	ENSG00000049449	Tumor	Control	OK	42.2467	101.585	1.26578	3.31288	5e-05	0.000174845	yes
673	ENSG00000049540	Tumor	Control	OK	5.5277	0	-Inf	NA	5e-05	0.000174845	yes
674	ENSG00000049541	Tumor	Control	OK	36.1028	52.9993	0.553862	1.94685	0.00355	0.0080033	yes
675	ENSG00000049618	Tumor	Control	OK	25.9117	24.5434	-0.0782645	-0.183498	0.47875	0.513948	no
676	ENSG00000049656	Tumor	Control	OK	93.5017	140.606	0.588589	2.59591	7e-04	0.00193058	yes
677	ENSG00000049759	Tumor	Control	OK	323.824	122.914	-1.39756	-3.64533	0.00045	0.00129651	yes
678	ENSG00000049768	Tumor	Control	NOTEST	1.63774	0.0267898	-5.93388	0	1	1	no
679	ENSG00000049769	Tumor	Control	OK	5.36197	1.32419	-2.01766	-1.99525	5e-05	0.000174845	yes
680	ENSG00000049860	Tumor	Control	OK	106.405	168.861	0.66628	1.19122	0.02845	0.0470295	yes
681	ENSG00000049883	Tumor	Control	OK	3.97679	7.42232	0.900267	0.876073	0.0375	0.0597766	no
682	ENSG00000050030	Tumor	Control	NOTEST	0.0110746	0	-Inf	0	1	1	no
683	ENSG00000050130	Tumor	Control	OK	22.0468	64.3377	1.5451	4.41373	5e-05	0.000174845	yes
684	ENSG00000050165	Tumor	Control	OK	16.1426	26.1135	0.693919	1.57541	0.00195	0.00474687	yes
685	ENSG00000050327	Tumor	Control	NOTEST	1.05927	1.26159	0.252167	0	1	1	no
686	ENSG00000050344	Tumor	Control	OK	3.63442	3.01099	-0.271488	-0.977201	0.0548	0.082729	no
687	ENSG00000050393	Tumor	Control	OK	14.528	46.4769	1.67767	9.27608	5e-05	0.000174845	yes
688	ENSG00000050405	Tumor	Control	OK	27.0096	45.6915	0.758457	1.80858	0.0062	0.0129519	yes
689	ENSG00000050426	Tumor	Control	OK	33.3041	24.7722	-0.426976	-1.37828	0.00055	0.0015535	yes
690	ENSG00000050438	Tumor	Control	NOTEST	1.54084	0.581794	-1.40514	0	1	1	no
691	ENSG00000050555	Tumor	Control	OK	11.5198	0.133389	-6.43234	-2.07533	1e-04	0.00033029	yes
692	ENSG00000050628	Tumor	Control	OK	3.75942	0.016935	-7.79435	-0.196371	1e-04	0.00033029	yes
693	ENSG00000050730	Tumor	Control	NOTEST	1.0505	0.0935222	-3.48962	0	1	1	no
694	ENSG00000050748	Tumor	Control	OK	7.05419	25.7725	1.86928	4.63981	5e-05	0.000174845	yes
695	ENSG00000050767	Tumor	Control	NOTEST	1.60084	0.00328919	-8.92688	0	1	1	no
696	ENSG00000050820	Tumor	Control	OK	24.9181	54.3989	1.12638	6.35244	5e-05	0.000174845	yes
697	ENSG00000051009	Tumor	Control	OK	9.74208	12.3662	0.344104	0.758855	0.10965	0.149312	no
698	ENSG00000051108	Tumor	Control	OK	46.1328	91.3168	0.985088	2.8394	5e-05	0.000174845	yes
699	ENSG00000051128	Tumor	Control	OK	30.2952	25.621	-0.241765	-0.428881	0.31225	0.354662	no
700	ENSG00000051180	Tumor	Control	OK	8.56024	19.1181	1.15922	1.42622	0.01435	0.0262113	yes
701	ENSG00000051341	Tumor	Control	OK	2.77676	4.01288	0.531235	0.597557	0.17575	0.220477	no
702	ENSG00000051382	Tumor	Control	OK	23.1597	44.7206	0.949325	2.30555	5e-05	0.000174845	yes
703	ENSG00000051523	Tumor	Control	OK	279.145	798.928	1.51705	3.81213	5e-05	0.000174845	yes
704	ENSG00000051596	Tumor	Control	OK	14.4571	28.7068	0.989612	1.78984	0.00055	0.0015535	yes
705	ENSG00000051620	Tumor	Control	OK	10.8375	34.2931	1.66189	4.03457	5e-05	0.000174845	yes
706	ENSG00000051825	Tumor	Control	OK	8.70147	23.1361	1.41081	1.4615	0.00155	0.0038829	yes
707	ENSG00000052126	Tumor	Control	OK	26.5552	50.1392	0.916942	2.22056	0.00035	0.00103529	yes
708	ENSG00000052344	Tumor	Control	OK	5.86444	0.00624702	-9.87461	-0.0598121	0.15615	0.200393	no
709	ENSG00000052723	Tumor	Control	OK	11.5318	13.3476	0.210968	0.235157	0.47745	0.512715	no
710	ENSG00000052749	Tumor	Control	OK	12.5474	11.9512	-0.0702295	-0.192959	0.61075	0.641845	no
711	ENSG00000052795	Tumor	Control	OK	8.69215	51.5652	2.56861	4.47786	5e-05	0.000174845	yes
712	ENSG00000052802	Tumor	Control	OK	20.6771	85.7737	2.0525	11.8601	5e-05	0.000174845	yes
713	ENSG00000052841	Tumor	Control	OK	12.5799	15.8857	0.336604	0.636914	0.11925	0.16044	no
714	ENSG00000052850	Tumor	Control	NOTEST	0.111235	0.00589333	-4.23838	0	1	1	no
715	ENSG00000053108	Tumor	Control	OK	3.98511	0.129629	-4.94216	-0.617527	0.003	0.00691496	yes
716	ENSG00000053254	Tumor	Control	OK	90.3064	36.947	-1.28937	-2.22531	0.0067	0.0138565	yes
717	ENSG00000053328	Tumor	Control	NOTEST	0.654292	0	-Inf	0	1	1	no
718	ENSG00000053371	Tumor	Control	OK	30.8543	69.4336	1.17017	6.22941	5e-05	0.000174845	yes
719	ENSG00000053372	Tumor	Control	OK	26.8362	27.1612	0.0173707	0.0476755	0.89265	0.90281	no
720	ENSG00000053438	Tumor	Control	NOTEST	0.268095	0.739321	1.46346	0	1	1	no
721	ENSG00000053501	Tumor	Control	OK	33.905	18.7832	-0.852057	-3.01636	5e-05	0.000174845	yes
722	ENSG00000053524	Tumor	Control	OK	5.40942	0.824999	-2.71301	-1.04443	8e-04	0.00217421	yes
723	ENSG00000053702	Tumor	Control	NOTEST	0.976838	0.383188	-1.35007	0	1	1	no
724	ENSG00000053747	Tumor	Control	OK	5.13874	0.0667625	-6.26623	-0.28001	5e-04	0.00142532	yes
725	ENSG00000053770	Tumor	Control	OK	9.12424	32.3002	1.82377	1.7615	5e-05	0.000174845	yes
726	ENSG00000053900	Tumor	Control	OK	9.51539	11.2232	0.238152	0.368042	0.2655	0.309349	no
727	ENSG00000053918	Tumor	Control	OK	10.6619	0.0244398	-8.76901	-0.129434	0.00805	0.0161964	yes
728	ENSG00000054116	Tumor	Control	OK	40.346	69.6773	0.788264	1.89252	1e-04	0.00033029	yes
729	ENSG00000054118	Tumor	Control	OK	65.8796	54.356	-0.277394	-0.68735	0.18625	0.231425	no
730	ENSG00000054148	Tumor	Control	OK	91.4785	83.505	-0.131571	-0.683347	0.16235	0.206662	no
731	ENSG00000054179	Tumor	Control	NOTEST	0.983981	0	-Inf	0	1	1	no
732	ENSG00000054219	Tumor	Control	NOTEST	1.15046	0.566776	-1.02136	0	1	1	no
733	ENSG00000054267	Tumor	Control	OK	17.411	6.90639	-1.334	-1.21921	0.0219	0.0375217	yes
734	ENSG00000054277	Tumor	Control	OK	17.3424	11.8617	-0.547988	-1.01118	0.07685	0.110221	no
735	ENSG00000054282	Tumor	Control	OK	49.7375	26.3566	-0.916172	-1.25998	0.02395	0.0404942	yes
736	ENSG00000054356	Tumor	Control	OK	1.12848	2.4185	1.09974	0.339206	0.27435	0.317914	no
737	ENSG00000054392	Tumor	Control	OK	32.4229	12.3524	-1.39222	-7.62959	5e-05	0.000174845	yes
738	ENSG00000054523	Tumor	Control	OK	7.02951	20.4928	1.54362	6.26261	5e-05	0.000174845	yes
739	ENSG00000054598	Tumor	Control	OK	2.60093	0.289107	-3.16935	-3.4369	0.00085	0.00229539	yes
740	ENSG00000054611	Tumor	Control	OK	165.192	19.3126	-3.09653	-22.2726	5e-05	0.000174845	yes
741	ENSG00000054654	Tumor	Control	OK	21.0025	17.017	-0.303586	-0.738736	0.0884	0.123978	no
742	ENSG00000054690	Tumor	Control	OK	19.6123	10.6534	-0.880443	-1.4391	0.0133	0.0245524	yes
743	ENSG00000054793	Tumor	Control	OK	7.13357	14.713	1.0444	6.14939	5e-05	0.000174845	yes
744	ENSG00000054796	Tumor	Control	NOTEST	0	0	0	0	1	1	no
745	ENSG00000054803	Tumor	Control	NOTEST	0.0729809	0.0419701	-0.798156	0	1	1	no
746	ENSG00000054938	Tumor	Control	NOTEST	0.951325	0	-Inf	0	1	1	no
747	ENSG00000054965	Tumor	Control	OK	19.9242	18.6597	-0.0945924	-0.231447	0.438	0.474193	no
748	ENSG00000054967	Tumor	Control	OK	3.05965	6.01554	0.975329	1.71171	0.00045	0.00129651	yes
749	ENSG00000054983	Tumor	Control	OK	20.6984	15.1651	-0.448769	-0.639947	0.134	0.176891	no
750	ENSG00000055044	Tumor	Control	OK	23.0374	40.3	0.806805	2.11466	0.00325	0.00740967	yes
751	ENSG00000055070	Tumor	Control	OK	41.7107	103.826	1.31568	6.93914	5e-05	0.000174845	yes
752	ENSG00000055118	Tumor	Control	NOTEST	0.297482	0.00365239	-6.34782	0	1	1	no
753	ENSG00000055130	Tumor	Control	OK	17.5431	36.8056	1.06902	9.11079	5e-05	0.000174845	yes
754	ENSG00000055147	Tumor	Control	OK	5.91841	10.3357	0.804357	1.11257	0.0099	0.0191882	yes
755	ENSG00000055163	Tumor	Control	OK	9.49849	5.26826	-0.850373	-0.617542	0.07345	0.10608	no
756	ENSG00000055208	Tumor	Control	OK	18.0925	42.3515	1.22702	2.54526	1e-04	0.00033029	yes
757	ENSG00000055211	Tumor	Control	OK	14.8264	20.1226	0.440656	2.23763	0.00055	0.0015535	yes
758	ENSG00000055332	Tumor	Control	OK	12.9656	17.8701	0.462863	1.02539	0.02405	0.0406309	yes
759	ENSG00000055483	Tumor	Control	OK	25.0793	34.6124	0.464789	0.68604	0.06055	0.0901819	no
760	ENSG00000055609	Tumor	Control	OK	10.0906	9.87799	-0.030722	-0.0561168	0.8648	0.877785	no
761	ENSG00000055732	Tumor	Control	OK	18.2831	18.9775	0.0537816	0.146228	0.65915	0.68667	no
762	ENSG00000055813	Tumor	Control	NOTEST	0.401066	0.182645	-1.13479	0	1	1	no
763	ENSG00000055917	Tumor	Control	OK	14.4773	53.24	1.87872	6.2335	5e-05	0.000174845	yes
764	ENSG00000055950	Tumor	Control	OK	40.4969	91.6068	1.17764	3.90771	5e-05	0.000174845	yes
765	ENSG00000055955	Tumor	Control	OK	2.58164	0.111952	-4.52733	-0.214313	5e-05	0.000174845	yes
766	ENSG00000055957	Tumor	Control	NOTEST	0.505745	0	-Inf	0	1	1	no
767	ENSG00000056050	Tumor	Control	OK	10.7954	22.9534	1.08829	1.59032	0.00115	0.0029954	yes
768	ENSG00000056097	Tumor	Control	OK	17.6137	50.1203	1.5087	3.47111	5e-05	0.000174845	yes
769	ENSG00000056277	Tumor	Control	NOTEST	1.11037	1.71853	0.630127	0	1	1	no
770	ENSG00000056291	Tumor	Control	NOTEST	0.869986	0.523648	-0.732394	0	1	1	no
771	ENSG00000056487	Tumor	Control	NOTEST	1.36686	0.141609	-3.27088	0	1	1	no
772	ENSG00000056558	Tumor	Control	OK	4.97076	25.6394	2.36682	10.3524	5e-05	0.000174845	yes
773	ENSG00000056586	Tumor	Control	OK	8.13006	38.3053	2.23621	2.76322	5e-05	0.000174845	yes
774	ENSG00000056661	Tumor	Control	OK	60.504	44.8668	-0.43138	-1.30163	0.03535	0.0568353	no
775	ENSG00000056736	Tumor	Control	NOTEST	1.25361	1.13243	-0.146671	0	1	1	no
776	ENSG00000056972	Tumor	Control	OK	24.8672	43.8788	0.819277	1.13165	0.0503	0.0769211	no
777	ENSG00000056998	Tumor	Control	OK	44.0758	32.5487	-0.437386	-1.67164	0.01205	0.0225466	yes
778	ENSG00000057019	Tumor	Control	OK	36.4539	211.133	2.53401	3.88163	5e-05	0.000174845	yes
779	ENSG00000057149	Tumor	Control	OK	13.7228	0	-Inf	NA	0.0446	0.0692975	no
780	ENSG00000057252	Tumor	Control	OK	18.4424	130.62	2.82428	11.2724	5e-05	0.000174845	yes
781	ENSG00000057294	Tumor	Control	NOTEST	0.732212	0.00719032	-6.67006	0	1	1	no
782	ENSG00000057468	Tumor	Control	NOTEST	0.15183	0.0144864	-3.38969	0	1	1	no
783	ENSG00000057593	Tumor	Control	NOTEST	0.379895	0.148396	-1.35615	0	1	1	no
784	ENSG00000057608	Tumor	Control	OK	87.8023	240.097	1.45129	8.81159	5e-05	0.000174845	yes
785	ENSG00000057657	Tumor	Control	NOTEST	1.93825	0.372824	-2.37819	0	1	1	no
786	ENSG00000057663	Tumor	Control	OK	47.5114	12.5781	-1.91737	-6.45978	5e-05	0.000174845	yes
787	ENSG00000057704	Tumor	Control	OK	3.23814	1.31195	-1.30345	-0.994818	0.01925	0.0336266	yes
788	ENSG00000057757	Tumor	Control	OK	31.0929	38.5787	0.311219	1.9126	8e-04	0.00217421	yes
789	ENSG00000057935	Tumor	Control	OK	44.7375	22.4166	-0.996919	-2.37548	0.00045	0.00129651	yes
790	ENSG00000058056	Tumor	Control	OK	4.87968	25.2424	2.37099	4.45425	5e-05	0.000174845	yes
791	ENSG00000058063	Tumor	Control	OK	7.426	42.1938	2.50637	3.99384	5e-05	0.000174845	yes
792	ENSG00000058085	Tumor	Control	OK	4.72113	1.53475	-1.62113	-1.15219	0.00225	0.00538445	yes
793	ENSG00000058091	Tumor	Control	OK	23.1423	2.89486	-2.99897	-2.38194	5e-05	0.000174845	yes
794	ENSG00000058262	Tumor	Control	OK	85.1385	154.708	0.861664	3.26889	0.00085	0.00229539	yes
795	ENSG00000058272	Tumor	Control	OK	16.4997	16.5818	0.00715935	0.0116795	0.96495	0.968661	no
796	ENSG00000058335	Tumor	Control	NOTEST	1.96576	0.722192	-1.44463	0	1	1	no
797	ENSG00000058404	Tumor	Control	NOTEST	0.863589	0.217759	-1.98762	0	1	1	no
798	ENSG00000058453	Tumor	Control	OK	35.6572	4.2435	-3.07087	-4.56661	5e-05	0.000174845	yes
799	ENSG00000058600	Tumor	Control	OK	12.2291	16.9117	0.467699	1.09641	0.01845	0.0323992	yes
800	ENSG00000058668	Tumor	Control	OK	26.8776	52.8543	0.975618	2.44276	5e-05	0.000174845	yes
801	ENSG00000058673	Tumor	Control	OK	28.1262	42.3607	0.590813	2.7279	3e-04	0.00090298	yes
802	ENSG00000058729	Tumor	Control	OK	10.7577	11.3095	0.0721603	0.107702	0.7657	0.786752	no
803	ENSG00000058799	Tumor	Control	OK	15.2241	30.695	1.01164	4.48606	5e-05	0.000174845	yes
804	ENSG00000058804	Tumor	Control	OK	5.7633	30.3886	2.39856	6.55016	5e-05	0.000174845	yes
805	ENSG00000058866	Tumor	Control	OK	7.51344	0.662702	-3.50304	-0.613574	9e-04	0.00241733	yes
806	ENSG00000059122	Tumor	Control	OK	38.0295	30.0943	-0.337625	-0.901218	0.0734	0.106044	no
807	ENSG00000059145	Tumor	Control	OK	7.6577	6.24306	-0.294656	-0.0487408	0.63905	0.668151	no
808	ENSG00000059377	Tumor	Control	OK	29.5182	1.36201	-4.43779	-1.97754	5e-05	0.000174845	yes
809	ENSG00000059378	Tumor	Control	OK	8.85483	5.15555	-0.780339	-1.3021	7e-04	0.00193058	yes
810	ENSG00000059573	Tumor	Control	OK	18.7404	35.9552	0.940051	4.6772	5e-05	0.000174845	yes
811	ENSG00000059588	Tumor	Control	OK	18.154	9.36134	-0.955497	-1.40658	0.0047	0.0102067	yes
812	ENSG00000059691	Tumor	Control	OK	13.1571	17.1545	0.382751	0.82336	0.08625	0.121475	no
813	ENSG00000059728	Tumor	Control	OK	2.95759	3.09515	0.065587	0.0597144	0.83895	0.853692	no
814	ENSG00000059758	Tumor	Control	OK	12.9234	23.5606	0.866394	1.54295	0.00325	0.00740967	yes
815	ENSG00000059769	Tumor	Control	OK	6.50458	20.1465	1.631	1.93256	0.00425	0.00937099	yes
816	ENSG00000059804	Tumor	Control	OK	41.5431	34.01	-0.288652	-0.503945	0.23255	0.277747	no
817	ENSG00000059915	Tumor	Control	NOTEST	1.88277	1.25191	-0.588728	0	1	1	no
818	ENSG00000060069	Tumor	Control	OK	8.16375	11.5912	0.505727	1.30774	0.00615	0.0128681	yes
819	ENSG00000060138	Tumor	Control	OK	109.538	103.571	-0.0808029	-0.390434	0.2881	0.331425	no
820	ENSG00000060140	Tumor	Control	NOTEST	0.23585	0.0238374	-3.30657	0	1	1	no
821	ENSG00000060237	Tumor	Control	OK	33.4193	75.6731	1.1791	2.83923	5e-05	0.000174845	yes
822	ENSG00000060303	Tumor	Control	NOTEST	0.86077	0	-Inf	0	1	1	no
823	ENSG00000060339	Tumor	Control	OK	14.7204	23.0242	0.645336	1.17413	0.0248	0.0417235	yes
824	ENSG00000060491	Tumor	Control	OK	23.5817	22.6796	-0.0562768	-0.364276	0.4532	0.488871	no
825	ENSG00000060558	Tumor	Control	OK	4.68802	0.00406658	-10.1709	-0.0622147	0.173	0.217735	no
826	ENSG00000060566	Tumor	Control	NOTEST	0.0537943	0	-Inf	0	1	1	no
827	ENSG00000060642	Tumor	Control	OK	5.6882	12.4045	1.12482	2.45919	5e-05	0.000174845	yes
828	ENSG00000060656	Tumor	Control	OK	10.6409	35.1927	1.72566	2.6284	5e-05	0.000174845	yes
829	ENSG00000060688	Tumor	Control	OK	58.4951	31.9505	-0.872476	-2.77173	3e-04	0.00090298	yes
830	ENSG00000060709	Tumor	Control	NOTEST	0.213863	0	-Inf	0	1	1	no
831	ENSG00000060718	Tumor	Control	OK	12.7438	25.8182	1.01859	0.92199	0.0292	0.0480633	yes
832	ENSG00000060749	Tumor	Control	OK	3.34901	16.3581	2.2882	3.52119	5e-05	0.000174845	yes
833	ENSG00000060762	Tumor	Control	OK	23.6027	61.6695	1.38561	6.21694	5e-05	0.000174845	yes
834	ENSG00000060971	Tumor	Control	OK	30.9196	35.5226	0.200214	0.900946	0.07155	0.103786	no
835	ENSG00000060982	Tumor	Control	OK	2.35714	1.93061	-0.287981	-0.192637	0.53825	0.571602	no
836	ENSG00000061273	Tumor	Control	OK	15.6074	15.5656	-0.00386694	-0.00754149	0.9836	0.98575	no
837	ENSG00000061337	Tumor	Control	OK	41.6897	69.9848	0.747351	13.6136	5e-05	0.000174845	yes
838	ENSG00000061455	Tumor	Control	NOTEST	0.389525	0.00901784	-5.43279	0	1	1	no
839	ENSG00000061492	Tumor	Control	NOTEST	0.00627837	0	-Inf	0	1	1	no
840	ENSG00000061656	Tumor	Control	OK	4.54245	4.82887	0.0882155	0.0950152	0.80355	0.821464	no
841	ENSG00000061676	Tumor	Control	OK	21.9463	88.5029	2.01175	6.09288	5e-05	0.000174845	yes
842	ENSG00000061794	Tumor	Control	OK	15.9804	40.3438	1.33604	5.69668	5e-05	0.000174845	yes
843	ENSG00000061918	Tumor	Control	OK	1.2705	8.81225	2.79411	4.34946	4e-04	0.00116832	yes
844	ENSG00000061936	Tumor	Control	OK	13.2042	13.283	0.0085838	0.0236278	0.955	0.959524	no
845	ENSG00000061938	Tumor	Control	OK	17.3241	12.397	-0.482788	-1.08641	0.0038	0.00849244	yes
846	ENSG00000061987	Tumor	Control	OK	7.96898	13.1711	0.724909	1.04838	0.0331	0.0536705	no
847	ENSG00000062038	Tumor	Control	OK	53.7344	133.692	1.31499	1.8896	0.00525	0.0112089	yes
848	ENSG00000062096	Tumor	Control	NOTEST	0.731016	0	-Inf	0	1	1	no
849	ENSG00000062194	Tumor	Control	OK	31.4252	29.2673	-0.102633	-0.449641	0.2444	0.289052	no
850	ENSG00000062282	Tumor	Control	OK	4.98469	0.448561	-3.47413	-1.17879	5e-05	0.000174845	yes
851	ENSG00000062370	Tumor	Control	NOTEST	1.2669	1.68642	0.412659	0	1	1	no
852	ENSG00000062485	Tumor	Control	OK	60.6326	153.116	1.33646	4.91299	5e-05	0.000174845	yes
853	ENSG00000062524	Tumor	Control	NOTEST	1.96788	0.213465	-3.20458	0	1	1	no
854	ENSG00000062582	Tumor	Control	OK	81.8087	158.222	0.951628	3.13835	5e-05	0.000174845	yes
855	ENSG00000062598	Tumor	Control	OK	17.4449	34.1547	0.969275	3.34477	5e-05	0.000174845	yes
856	ENSG00000062650	Tumor	Control	OK	9.68273	27.4717	1.50446	3.64475	5e-05	0.000174845	yes
857	ENSG00000062716	Tumor	Control	OK	102.795	88.0751	-0.222959	-0.395898	0.27435	0.317914	no
858	ENSG00000062725	Tumor	Control	OK	16.0653	17.3023	0.10702	0.409055	0.3645	0.405008	no
859	ENSG00000062822	Tumor	Control	OK	20.111	27.9809	0.476454	0.90014	0.08855	0.124157	no
860	ENSG00000063015	Tumor	Control	NOTEST	0.0814841	0.0022539	-5.17603	0	1	1	no
861	ENSG00000063046	Tumor	Control	OK	231.451	216.927	-0.0934952	-0.883836	0.087	0.122328	no
862	ENSG00000063127	Tumor	Control	OK	6.71646	0.123449	-5.76571	-0.516812	0.0016	0.00398989	yes
863	ENSG00000063169	Tumor	Control	OK	23.1675	7.08055	-1.71017	-1.33546	0.02115	0.0364243	yes
864	ENSG00000063176	Tumor	Control	OK	9.44017	15.9245	0.754368	0.565322	0.13015	0.172574	no
865	ENSG00000063177	Tumor	Control	OK	917.909	1448.43	0.658069	7.59382	5e-05	0.000174845	yes
866	ENSG00000063180	Tumor	Control	OK	12.283	7.22934	-0.764725	-0.761822	0.0672	0.0982916	no
867	ENSG00000063241	Tumor	Control	OK	51.0557	63.0042	0.303374	1.92333	0.00265	0.00620944	yes
868	ENSG00000063244	Tumor	Control	OK	68.9971	121.991	0.822169	3.63422	5e-05	0.000174845	yes
869	ENSG00000063245	Tumor	Control	OK	70.1687	93.2742	0.41065	3.62991	5e-05	0.000174845	yes
870	ENSG00000063322	Tumor	Control	OK	16.469	19.8317	0.268059	1.11226	0.02255	0.0384954	yes
871	ENSG00000063438	Tumor	Control	OK	5.23114	27.2526	2.3812	1.51112	0.0053	0.0113056	yes
872	ENSG00000063515	Tumor	Control	NOTEST	0.0115158	0.0389721	1.75883	0	1	1	no
873	ENSG00000063587	Tumor	Control	OK	2.20734	6.55568	1.57044	5.03449	5e-05	0.000174845	yes
874	ENSG00000063601	Tumor	Control	OK	5.7997	11.3027	0.962614	1.93013	5e-05	0.000174845	yes
875	ENSG00000063660	Tumor	Control	OK	38.072	35.612	-0.0963688	-0.331666	0.3316	0.373168	no
876	ENSG00000063761	Tumor	Control	OK	15.4139	7.94341	-0.9564	-2.52284	5e-05	0.000174845	yes
877	ENSG00000063854	Tumor	Control	OK	34.4771	33.4322	-0.0444004	-0.105735	0.75365	0.775639	no
878	ENSG00000063978	Tumor	Control	OK	22.525	63.4155	1.49331	4.53021	5e-05	0.000174845	yes
879	ENSG00000064012	Tumor	Control	OK	14.4879	7.44904	-0.959718	-0.352039	0.10545	0.144463	no
880	ENSG00000064042	Tumor	Control	OK	17.6235	0.526875	-5.0639	-1.16596	5e-05	0.000174845	yes
881	ENSG00000064102	Tumor	Control	OK	15.4146	20.0284	0.377754	0.523175	0.15895	0.203233	no
882	ENSG00000064115	Tumor	Control	OK	74.0227	145.423	0.974212	2.31194	9e-04	0.00241733	yes
883	ENSG00000064195	Tumor	Control	NOTEST	1.68643	0.0201983	-6.38359	0	1	1	no
884	ENSG00000064199	Tumor	Control	OK	3.37888	7.94295	1.23313	1.0867	0.04345	0.06779	no
885	ENSG00000064201	Tumor	Control	NOTEST	1.83238	0.0408209	-5.48826	0	1	1	no
886	ENSG00000064205	Tumor	Control	OK	20.019	0.0439906	-8.82996	-0.699519	0.00265	0.00620944	yes
887	ENSG00000064218	Tumor	Control	NOTEST	0.0946215	0	-Inf	0	1	1	no
888	ENSG00000064225	Tumor	Control	OK	52.05	48.4186	-0.104335	-0.0524435	0.72965	0.753269	no
889	ENSG00000064270	Tumor	Control	NOTEST	1.29271	0.0229118	-5.81816	0	1	1	no
890	ENSG00000064300	Tumor	Control	OK	17.3561	45.6786	1.39608	7.65242	5e-05	0.000174845	yes
891	ENSG00000064309	Tumor	Control	OK	4.50828	17.3253	1.94223	4.43924	5e-05	0.000174845	yes
892	ENSG00000064313	Tumor	Control	OK	11.5978	13.5981	0.229546	0.338125	0.28455	0.327897	no
893	ENSG00000064393	Tumor	Control	OK	10.1774	14.9823	0.557891	1.06829	0.07445	0.107196	no
894	ENSG00000064419	Tumor	Control	OK	11.9262	47.7352	2.00092	12.6157	5e-05	0.000174845	yes
895	ENSG00000064489	Tumor	Control	OK	3.50073	9.39014	1.42349	1.19184	0.0268	0.0446983	yes
896	ENSG00000064490	Tumor	Control	OK	31.7086	32.6583	0.042576	0.111878	0.7517	0.773726	no
897	ENSG00000064545	Tumor	Control	OK	23.4857	22.608	-0.0549485	-0.164425	0.69175	0.717372	no
898	ENSG00000064547	Tumor	Control	OK	5.45077	9.0918	0.738105	1.13098	0.00535	0.011398	yes
899	ENSG00000064601	Tumor	Control	OK	229.121	313.65	0.453044	1.22876	0.03725	0.059434	no
900	ENSG00000064607	Tumor	Control	OK	9.66412	20.6144	1.09294	2.68754	5e-05	0.000174845	yes
901	ENSG00000064651	Tumor	Control	OK	7.04652	12.9224	0.874897	2.71095	5e-05	0.000174845	yes
902	ENSG00000064652	Tumor	Control	OK	143.35	22.1107	-2.69673	-6.52088	5e-05	0.000174845	yes
903	ENSG00000064655	Tumor	Control	OK	7.32025	0.0362203	-7.65895	-0.0809278	0.1315	0.174092	no
904	ENSG00000064666	Tumor	Control	OK	72.4752	65.077	-0.15534	-0.648963	0.13425	0.177124	no
905	ENSG00000064687	Tumor	Control	OK	11.5764	7.01855	-0.721943	-0.960025	0.0118	0.0221594	yes
906	ENSG00000064692	Tumor	Control	OK	2.76317	0	-Inf	NA	0.0161	0.0288945	yes
907	ENSG00000064703	Tumor	Control	OK	4.01563	13.3582	1.73403	1.7712	0.00275	0.00640572	yes
908	ENSG00000064726	Tumor	Control	OK	13.9529	64.0221	2.198	3.52691	0.00075	0.0020518	yes
909	ENSG00000064763	Tumor	Control	OK	79.6982	29.0169	-1.45765	-2.63525	0.01345	0.0247915	yes
910	ENSG00000064787	Tumor	Control	NOTEST	0.888194	0.0155817	-5.83295	0	1	1	no
911	ENSG00000064835	Tumor	Control	NOTEST	0.0106014	0.0182113	0.780583	0	1	1	no
912	ENSG00000064886	Tumor	Control	OK	5.96924	0.0181208	-8.36375	-0.0841741	5e-05	0.000174845	yes
913	ENSG00000064932	Tumor	Control	OK	22.8144	29.6426	0.377731	0.928895	0.0564	0.0848124	no
914	ENSG00000064933	Tumor	Control	OK	7.09309	8.23036	0.214542	0.27717	0.45235	0.488016	no
915	ENSG00000064961	Tumor	Control	OK	128.696	684.895	2.41192	3.21117	5e-05	0.000174845	yes
916	ENSG00000064989	Tumor	Control	OK	11.271	0.103028	-6.77344	-0.587196	5e-05	0.000174845	yes
917	ENSG00000064995	Tumor	Control	OK	13.7613	18.2537	0.407572	0.970399	0.06745	0.0986147	no
918	ENSG00000064999	Tumor	Control	OK	35.6419	14.5743	-1.29015	-4.22519	5e-05	0.000174845	yes
919	ENSG00000065000	Tumor	Control	OK	46.1382	90.8149	0.976966	2.39038	0.00235	0.00559299	yes
920	ENSG00000065029	Tumor	Control	OK	12.7086	11.5213	-0.141495	-0.3822	0.33915	0.380504	no
921	ENSG00000065054	Tumor	Control	OK	21.1426	13.0156	-0.699912	-2.68054	5e-05	0.000174845	yes
922	ENSG00000065057	Tumor	Control	OK	17.2212	15.0782	-0.191717	-0.246469	0.46345	0.498944	no
923	ENSG00000065060	Tumor	Control	OK	2.71327	9.19222	1.76038	4.91927	5e-05	0.000174845	yes
924	ENSG00000065135	Tumor	Control	OK	17.2828	55.1241	1.67335	14.0734	5e-05	0.000174845	yes
925	ENSG00000065150	Tumor	Control	OK	26.9226	87.1113	1.69404	4.58858	5e-05	0.000174845	yes
926	ENSG00000065154	Tumor	Control	OK	29.6835	212.879	2.8423	16.1972	5e-05	0.000174845	yes
927	ENSG00000065183	Tumor	Control	OK	13.9884	23.9237	0.77421	4.21627	5e-05	0.000174845	yes
928	ENSG00000065243	Tumor	Control	OK	10.9532	19.2386	0.812655	0.814075	0.0215	0.0369221	yes
929	ENSG00000065268	Tumor	Control	OK	24.1282	45.6519	0.919955	3.1807	1e-04	0.00033029	yes
930	ENSG00000065308	Tumor	Control	OK	12.8297	23.2803	0.859623	4.07358	5e-05	0.000174845	yes
931	ENSG00000065320	Tumor	Control	OK	2.62271	0.119872	-4.45149	-1.08746	4e-04	0.00116832	yes
932	ENSG00000065325	Tumor	Control	NOTEST	0.0312382	0	-Inf	0	1	1	no
933	ENSG00000065328	Tumor	Control	OK	1.90759	9.24566	2.27702	2.83058	1e-04	0.00033029	yes
934	ENSG00000065357	Tumor	Control	OK	18.5529	6.35252	-1.54624	-0.47626	0.00065	0.00180559	yes
935	ENSG00000065361	Tumor	Control	OK	147.167	73.5838	-0.999995	-2.73809	0.00335	0.00761311	yes
936	ENSG00000065371	Tumor	Control	OK	7.36441	6.91748	-0.0903235	-0.197242	0.63675	0.665911	no
937	ENSG00000065413	Tumor	Control	OK	68.3049	27.6745	-1.30343	-2.70885	5e-05	0.000174845	yes
938	ENSG00000065427	Tumor	Control	OK	54.4785	104.115	0.934413	2.65954	0.00105	0.00276036	yes
939	ENSG00000065457	Tumor	Control	OK	27.0717	46.7387	0.787836	1.46519	0.01245	0.0231774	yes
940	ENSG00000065485	Tumor	Control	OK	14.4903	7.63501	-0.924383	-1.37224	0.0135	0.0248729	yes
941	ENSG00000065491	Tumor	Control	OK	5.98834	8.33269	0.476625	2.34104	1e-04	0.00033029	yes
942	ENSG00000065518	Tumor	Control	OK	123.999	191.33	0.625734	3.8808	5e-05	0.000174845	yes
943	ENSG00000065526	Tumor	Control	OK	12.3439	12.1333	-0.0248308	-0.0444069	0.90015	0.909748	no
944	ENSG00000065534	Tumor	Control	OK	10.1433	6.16374	-0.718655	-0.94418	0.0101	0.019447	yes
945	ENSG00000065548	Tumor	Control	OK	16.3788	33.8268	1.04634	2.3985	0.00035	0.00103529	yes
946	ENSG00000065559	Tumor	Control	OK	7.70794	16.9478	1.13668	2.06112	0.00015	0.000479023	yes
947	ENSG00000065600	Tumor	Control	OK	7.93544	23.1808	1.54655	3.49171	8e-04	0.00217421	yes
948	ENSG00000065609	Tumor	Control	NOTEST	0.0623632	0	-Inf	0	1	1	no
949	ENSG00000065613	Tumor	Control	OK	3.771	19.988	2.40611	6.52782	5e-05	0.000174845	yes
950	ENSG00000065615	Tumor	Control	OK	4.05402	14.4808	1.83671	4.06747	5e-05	0.000174845	yes
951	ENSG00000065618	Tumor	Control	OK	19.0754	0.0353693	-9.075	-0.281006	0.00615	0.0128681	yes
952	ENSG00000065621	Tumor	Control	OK	2.50702	3.72262	0.570346	0.538735	0.14795	0.191858	no
953	ENSG00000065665	Tumor	Control	OK	3.71841	12.1828	1.71209	1.70155	0.00065	0.00180559	yes
954	ENSG00000065675	Tumor	Control	NOTEST	0.446518	0.0273502	-4.02909	0	1	1	no
955	ENSG00000065717	Tumor	Control	OK	5.99105	1.30717	-2.19636	-0.655033	5e-05	0.000174845	yes
956	ENSG00000065802	Tumor	Control	OK	33.705	11.0252	-1.61215	-3.29412	5e-05	0.000174845	yes
957	ENSG00000065809	Tumor	Control	OK	5.12608	17.9412	1.80735	2.55837	5e-05	0.000174845	yes
958	ENSG00000065833	Tumor	Control	OK	13.9563	12.1024	-0.205628	-0.687303	0.1189	0.160097	no
959	ENSG00000065882	Tumor	Control	OK	22.3607	73.0703	1.70832	4.59612	5e-05	0.000174845	yes
960	ENSG00000065883	Tumor	Control	OK	10.1948	16.1363	0.662477	1.53709	0.00975	0.0189581	yes
961	ENSG00000065911	Tumor	Control	OK	15.8582	41.2421	1.37889	1.35313	0.02045	0.0354382	yes
962	ENSG00000065923	Tumor	Control	OK	2.68226	2.79951	0.061725	0.0767274	0.8357	0.850691	no
963	ENSG00000065970	Tumor	Control	OK	4.47315	8.99876	1.00843	3.80858	5e-05	0.000174845	yes
964	ENSG00000065978	Tumor	Control	OK	270.002	761.643	1.49615	36.6514	5e-05	0.000174845	yes
965	ENSG00000065989	Tumor	Control	OK	5.19153	11.8047	1.18514	1.6022	0.0147	0.0267641	yes
966	ENSG00000066027	Tumor	Control	OK	11.4987	33.1538	1.5277	5.32333	5e-05	0.000174845	yes
967	ENSG00000066032	Tumor	Control	OK	30.6335	0.277077	-6.78868	-0.933659	0.00055	0.0015535	yes
968	ENSG00000066044	Tumor	Control	OK	29.8458	72.9805	1.28998	4.23379	5e-05	0.000174845	yes
969	ENSG00000066056	Tumor	Control	OK	4.40966	0.224086	-4.29854	-0.385485	0.1288	0.170984	no
970	ENSG00000066084	Tumor	Control	OK	9.47705	31.4782	1.73184	6.60989	5e-05	0.000174845	yes
971	ENSG00000066117	Tumor	Control	OK	49.3216	75.5583	0.615371	1.98872	0.0044	0.00965655	yes
972	ENSG00000066135	Tumor	Control	OK	7.46724	18.0399	1.27254	1.75922	0.00185	0.00453663	yes
973	ENSG00000066136	Tumor	Control	OK	59.1477	38.4827	-0.620111	-1.89069	1e-04	0.00033029	yes
974	ENSG00000066185	Tumor	Control	NOTEST	1.94782	1.91496	-0.0245401	0	1	1	no
975	ENSG00000066230	Tumor	Control	OK	5.25252	0.0614902	-6.41651	-0.761716	0.02405	0.0406309	yes
976	ENSG00000066248	Tumor	Control	OK	23.6423	0.364521	-6.01923	-1.30958	1e-04	0.00033029	yes
977	ENSG00000066279	Tumor	Control	OK	2.32364	18.5069	2.99361	5.73954	0.00025	0.000764142	yes
978	ENSG00000066294	Tumor	Control	NOTEST	1.9485	0.00167661	-10.1826	0	1	1	no
979	ENSG00000066322	Tumor	Control	OK	63.2099	157.501	1.31714	8.06775	5e-05	0.000174845	yes
980	ENSG00000066336	Tumor	Control	OK	13.2791	0.0899382	-7.206	-0.849648	0.00675	0.0139463	yes
981	ENSG00000066379	Tumor	Control	OK	23.9931	19.4571	-0.302323	-0.0401261	0.4424	0.478407	no
982	ENSG00000066382	Tumor	Control	OK	65.2411	8.03522	-3.02137	-5.33495	7e-04	0.00193058	yes
983	ENSG00000066405	Tumor	Control	NOTEST	0.117306	0.0346679	-1.7586	0	1	1	no
984	ENSG00000066422	Tumor	Control	OK	7.09642	7.62387	0.103433	0.085599	0.63675	0.665911	no
985	ENSG00000066427	Tumor	Control	OK	10.7631	13.3716	0.313079	0.396841	0.15585	0.200144	no
986	ENSG00000066455	Tumor	Control	OK	13.6129	17.7856	0.385734	0.712327	0.13615	0.179144	no
987	ENSG00000066468	Tumor	Control	NOTEST	1.96835	0.038372	-5.68079	0	1	1	no
988	ENSG00000066557	Tumor	Control	OK	3.07352	11.764	1.93642	3.57353	0.0041	0.00907563	yes
989	ENSG00000066583	Tumor	Control	OK	3.87988	12.6151	1.70106	3.23798	0.0016	0.00398989	yes
990	ENSG00000066629	Tumor	Control	OK	9.36752	6.58764	-0.507905	-0.632467	0.08005	0.113877	no
991	ENSG00000066651	Tumor	Control	OK	3.98914	6.14092	0.622377	0.623387	0.0634	0.0937599	no
992	ENSG00000066654	Tumor	Control	OK	7.82657	16.5542	1.08074	2.93599	0.0012	0.00310893	yes
993	ENSG00000066697	Tumor	Control	OK	16.0385	71.0517	2.14733	8.44488	5e-05	0.000174845	yes
994	ENSG00000066735	Tumor	Control	NOTEST	0.710634	0.648132	-0.132819	0	1	1	no
995	ENSG00000066739	Tumor	Control	OK	3.41146	13.3966	1.9734	2.22671	5e-05	0.000174845	yes
996	ENSG00000066777	Tumor	Control	OK	7.95591	14.2473	0.840587	1.25938	0.019	0.0332309	yes
997	ENSG00000066813	Tumor	Control	NOTEST	0.350873	0	-Inf	0	1	1	no
998	ENSG00000066827	Tumor	Control	OK	18.3493	5.95958	-1.62244	-3.18678	5e-05	0.000174845	yes
999	ENSG00000066855	Tumor	Control	OK	8.75644	24.3314	1.4744	2.27531	0.00045	0.00129651	yes
1000	ENSG00000066923	Tumor	Control	OK	11.4246	0.747499	-3.93393	-1.26848	5e-05	0.000174845	yes
1001	ENSG00000066926	Tumor	Control	OK	10.471	28.4354	1.44129	3.28212	5e-05	0.000174845	yes
1002	ENSG00000066933	Tumor	Control	OK	3.69908	8.16097	1.14157	0.102905	0.2905	0.333779	no
1003	ENSG00000067048	Tumor	Control	OK	4.17027	20.711	2.31218	1.74718	0.0302	0.0494646	yes
1004	ENSG00000067057	Tumor	Control	OK	34.1192	118.392	1.79491	6.12808	5e-05	0.000174845	yes
1005	ENSG00000067064	Tumor	Control	OK	18.9743	110.981	2.5482	5.41371	5e-05	0.000174845	yes
1006	ENSG00000067066	Tumor	Control	OK	26.8704	36.3791	0.437093	1.30147	0.01605	0.0288078	yes
1007	ENSG00000067082	Tumor	Control	OK	42.7129	103.676	1.27934	14.4454	5e-05	0.000174845	yes
1008	ENSG00000067113	Tumor	Control	OK	88.2127	12.837	-2.78068	-6.27038	5e-05	0.000174845	yes
1009	ENSG00000067141	Tumor	Control	OK	41.4181	25.4194	-0.704328	-1.75588	0.0105	0.0200623	yes
1010	ENSG00000067167	Tumor	Control	OK	39.8876	108.771	1.44729	3.37573	0.00175	0.00431636	yes
1011	ENSG00000067177	Tumor	Control	OK	1.31383	2.90876	1.14662	1.68616	0.0194	0.0338677	yes
1012	ENSG00000067182	Tumor	Control	OK	66.6036	78.7675	0.242001	0.835096	0.101	0.139232	no
1013	ENSG00000067191	Tumor	Control	OK	2.75802	1.59402	-0.790959	-0.449624	0.06235	0.0924327	no
1014	ENSG00000067208	Tumor	Control	OK	16.5402	11.2773	-0.552551	-0.814545	0.06245	0.0925648	no
1015	ENSG00000067221	Tumor	Control	OK	6.5262	8.50221	0.381594	0.720567	0.05105	0.0777807	no
1016	ENSG00000067225	Tumor	Control	OK	580.579	1337.71	1.2042	24.5293	5e-05	0.000174845	yes
1017	ENSG00000067248	Tumor	Control	OK	5.0315	10.5183	1.06384	2.64377	5e-05	0.000174845	yes
1018	ENSG00000067334	Tumor	Control	OK	16.3481	25.0404	0.615128	0.959432	0.0494	0.0757154	no
1019	ENSG00000067365	Tumor	Control	OK	16.8474	8.02545	-1.06987	-0.986263	0.0026	0.00611169	yes
1020	ENSG00000067369	Tumor	Control	OK	9.43223	12.3118	0.384367	0.547199	0.1481	0.192008	no
1021	ENSG00000067445	Tumor	Control	OK	6.91364	7.81213	0.176271	0.245707	0.40945	0.446819	no
1022	ENSG00000067533	Tumor	Control	OK	9.69718	5.7002	-0.766552	-1.2235	0.013	0.0240851	yes
1023	ENSG00000067560	Tumor	Control	OK	227.173	475.617	1.06601	9.12018	5e-05	0.000174845	yes
1024	ENSG00000067596	Tumor	Control	OK	21.4125	32.9069	0.619938	0.641085	0.10775	0.147162	no
1025	ENSG00000067601	Tumor	Control	OK	6.55368	7.71686	0.235708	0.240103	0.58205	0.614386	no
1026	ENSG00000067606	Tumor	Control	OK	50.4326	2.39148	-4.39838	-2.12402	5e-05	0.000174845	yes
1027	ENSG00000067646	Tumor	Control	OK	0.738405	6.73585	3.18937	1.87802	0.0885	0.124097	no
1028	ENSG00000067704	Tumor	Control	OK	31.6482	75.9773	1.26345	3.36051	1e-04	0.00033029	yes
1029	ENSG00000067715	Tumor	Control	OK	4.08129	0.301771	-3.7575	-0.689667	0.0012	0.00310893	yes
1030	ENSG00000067798	Tumor	Control	OK	7.40506	1.63544	-2.17883	-0.861819	3e-04	0.00090298	yes
1031	ENSG00000067829	Tumor	Control	OK	108.261	71.0439	-0.607735	-1.33774	0.02775	0.0460204	yes
1032	ENSG00000067836	Tumor	Control	OK	14.0916	14.2823	0.0193946	0.044341	0.9091	0.918192	no
1033	ENSG00000067840	Tumor	Control	OK	3.00359	3.72923	0.31219	0.30133	0.36215	0.402687	no
1034	ENSG00000067842	Tumor	Control	NOTEST	0.105804	0.00505315	-4.38806	0	1	1	no
1035	ENSG00000067900	Tumor	Control	OK	6.47285	18.1522	1.48767	4.57928	5e-05	0.000174845	yes
1036	ENSG00000067955	Tumor	Control	OK	36.5501	74.4595	1.02658	2.93387	5e-05	0.000174845	yes
1037	ENSG00000067992	Tumor	Control	OK	4.83935	16.2818	1.75038	4.14277	5e-05	0.000174845	yes
1038	ENSG00000068001	Tumor	Control	OK	20.2823	38.1286	0.91065	3.20331	5e-05	0.000174845	yes
1039	ENSG00000068024	Tumor	Control	OK	32.6633	21.6081	-0.596098	-0.911059	0.0951	0.132064	no
1040	ENSG00000068028	Tumor	Control	OK	13.0613	36.747	1.49233	8.77071	5e-05	0.000174845	yes
1041	ENSG00000068078	Tumor	Control	OK	3.75961	0.136492	-4.7837	-0.420463	0.00145	0.00366813	yes
1042	ENSG00000068079	Tumor	Control	OK	35.0558	22.4226	-0.644699	-2.46684	5e-05	0.000174845	yes
1043	ENSG00000068097	Tumor	Control	OK	8.2321	10.405	0.337945	0.444218	0.2344	0.279485	no
1044	ENSG00000068120	Tumor	Control	OK	32.358	75.093	1.21456	2.80497	5e-05	0.000174845	yes
1045	ENSG00000068137	Tumor	Control	OK	10.345	9.48832	-0.124709	-0.250361	0.55365	0.586671	no
1046	ENSG00000068305	Tumor	Control	OK	35.312	20.3017	-0.798557	-1.7695	0.01005	0.0194256	yes
1047	ENSG00000068308	Tumor	Control	OK	26.9417	37.7295	0.485851	2.93807	5e-05	0.000174845	yes
1048	ENSG00000068323	Tumor	Control	OK	13.6002	30.66	1.17272	6.68009	5e-05	0.000174845	yes
1049	ENSG00000068354	Tumor	Control	OK	5.98295	12.6895	1.0847	2.90499	5e-05	0.000174845	yes
1050	ENSG00000068366	Tumor	Control	OK	10.1483	47.273	2.21977	3.44474	5e-05	0.000174845	yes
1051	ENSG00000068383	Tumor	Control	OK	35.3448	18.8827	-0.904431	-2.39389	0.0048	0.0103906	yes
1052	ENSG00000068394	Tumor	Control	OK	8.1232	12.1333	0.578856	2.85134	5e-05	0.000174845	yes
1053	ENSG00000068400	Tumor	Control	OK	10.9432	9.51382	-0.201932	-0.577884	0.15	0.194056	no
1054	ENSG00000068438	Tumor	Control	OK	20.4502	41.7376	1.02923	3.50748	5e-05	0.000174845	yes
1055	ENSG00000068489	Tumor	Control	OK	36.9781	55.6806	0.590505	0.426702	0.1663	0.210788	no
1056	ENSG00000068615	Tumor	Control	NOTEST	0.789109	0.163022	-2.27516	0	1	1	no
1057	ENSG00000068650	Tumor	Control	OK	23.3914	14.1914	-0.720968	-1.16213	0.0473	0.072925	no
1058	ENSG00000068654	Tumor	Control	OK	8.81358	16.5867	0.912225	2.17645	1e-04	0.00033029	yes
1059	ENSG00000068697	Tumor	Control	OK	138.599	261.447	0.915601	5.31864	5e-05	0.000174845	yes
1060	ENSG00000068724	Tumor	Control	OK	4.78361	3.55786	-0.42709	-0.358664	0.2933	0.336404	no
1061	ENSG00000068745	Tumor	Control	OK	21.5761	28.8686	0.420069	1.56662	0.00125	0.00322567	yes
1062	ENSG00000068781	Tumor	Control	OK	5.08204	0.0521826	-6.6057	-0.295972	0.0013	0.00333945	yes
1063	ENSG00000068784	Tumor	Control	OK	62.9058	12.1574	-2.37136	-8.63658	5e-05	0.000174845	yes
1064	ENSG00000068793	Tumor	Control	OK	28.4873	96.0638	1.75367	3.53552	5e-05	0.000174845	yes
1065	ENSG00000068796	Tumor	Control	OK	4.93298	31.3489	2.66788	3.8004	5e-05	0.000174845	yes
1066	ENSG00000068831	Tumor	Control	NOTEST	1.87236	0.00482173	-8.60109	0	1	1	no
1067	ENSG00000068878	Tumor	Control	OK	23.0481	27.8182	0.271379	0.834332	0.0869	0.122228	no
1068	ENSG00000068885	Tumor	Control	OK	16.5014	12.8775	-0.357741	-0.319071	0.2849	0.328211	no
1069	ENSG00000068903	Tumor	Control	OK	36.4157	53.0176	0.54191	1.87217	0.00365	0.008182	yes
1070	ENSG00000068912	Tumor	Control	OK	25.2374	34.4778	0.450105	0.890053	0.1052	0.144132	no
1071	ENSG00000068971	Tumor	Control	OK	8.80099	12.095	0.458673	0.947388	0.0449	0.069687	no
1072	ENSG00000068976	Tumor	Control	NOTEST	1.07741	0.00578848	-7.54017	0	1	1	no
1073	ENSG00000068985	Tumor	Control	OK	2.34963	0	-Inf	NA	5e-05	0.000174845	yes
1074	ENSG00000069011	Tumor	Control	NOTEST	1.72271	0.00356346	-8.91718	0	1	1	no
1075	ENSG00000069018	Tumor	Control	NOTEST	0.0111243	0	-Inf	0	1	1	no
1076	ENSG00000069020	Tumor	Control	OK	19.9137	1.15502	-4.10777	-1.61293	1e-04	0.00033029	yes
1077	ENSG00000069122	Tumor	Control	NOTEST	1.59804	0.0310859	-5.6839	0	1	1	no
1078	ENSG00000069188	Tumor	Control	OK	5.05355	0.391789	-3.68915	-0.69994	0.02895	0.0477444	yes
1079	ENSG00000069206	Tumor	Control	NOTEST	0.00160429	0	-Inf	0	1	1	no
1080	ENSG00000069248	Tumor	Control	OK	11.3883	24.9439	1.13113	2.42167	5e-05	0.000174845	yes
1081	ENSG00000069275	Tumor	Control	OK	119.33	65.1884	-0.872266	-1.60573	0.011	0.0208533	yes
1082	ENSG00000069329	Tumor	Control	OK	26.5842	70.3626	1.40424	6.21232	5e-05	0.000174845	yes
1083	ENSG00000069345	Tumor	Control	OK	15.1912	39.3099	1.37166	8.12227	5e-05	0.000174845	yes
1084	ENSG00000069399	Tumor	Control	OK	37.7913	9.95213	-1.92498	-4.92464	5e-05	0.000174845	yes
1085	ENSG00000069424	Tumor	Control	OK	87.5344	440.166	2.33013	8.56621	5e-05	0.000174845	yes
1086	ENSG00000069431	Tumor	Control	OK	5.6606	0.263231	-4.42655	-4.25642	5e-05	0.000174845	yes
1087	ENSG00000069482	Tumor	Control	OK	7.97786	3.302	-1.27266	-1.53304	0.02635	0.044017	yes
1088	ENSG00000069493	Tumor	Control	OK	6.99922	2.75644	-1.34439	-0.808796	0.0035	0.00790634	yes
1089	ENSG00000069509	Tumor	Control	OK	9.84883	15.6564	0.668727	1.86307	0.00955	0.0186418	yes
1090	ENSG00000069535	Tumor	Control	OK	10.6764	0.242972	-5.45749	-1.06113	2e-04	0.000623214	yes
1091	ENSG00000069667	Tumor	Control	OK	4.59467	1.58929	-1.53157	-0.871193	0.00305	0.00701591	yes
1092	ENSG00000069696	Tumor	Control	NOTEST	0.67402	0.0961501	-2.80943	0	1	1	no
1093	ENSG00000069702	Tumor	Control	OK	11.1318	9.21901	-0.272	-0.535704	0.21925	0.264469	no
1094	ENSG00000069712	Tumor	Control	NOTEST	0.175655	0.591016	1.75045	0	1	1	no
1095	ENSG00000069764	Tumor	Control	NOTEST	1.342	0	-Inf	0	1	1	no
1096	ENSG00000069812	Tumor	Control	OK	6.25515	0.617059	-3.34157	-0.850958	0.00515	0.0110203	yes
1097	ENSG00000069849	Tumor	Control	OK	134.534	268.251	0.995609	4.31263	5e-05	0.000174845	yes
1098	ENSG00000069869	Tumor	Control	OK	39.1575	11.0636	-1.82346	-4.33722	5e-05	0.000174845	yes
1099	ENSG00000069943	Tumor	Control	OK	17.9424	13.0056	-0.464246	-0.358115	0.28185	0.325272	no
1100	ENSG00000069956	Tumor	Control	OK	8.7597	29.1875	1.7364	2.10866	0.00085	0.00229539	yes
1101	ENSG00000069966	Tumor	Control	OK	13.5982	19.9574	0.553509	1.65458	0.0102	0.0196061	yes
1102	ENSG00000069974	Tumor	Control	OK	60.2191	121.165	1.00868	3.12897	9e-04	0.00241733	yes
1103	ENSG00000069998	Tumor	Control	OK	20.9046	34.0147	0.702339	3.64195	5e-05	0.000174845	yes
1104	ENSG00000070010	Tumor	Control	OK	41.0392	81.5876	0.991347	2.77292	5e-05	0.000174845	yes
1105	ENSG00000070018	Tumor	Control	OK	6.02197	10.8167	0.844959	0.841934	0.0535	0.0809971	no
1106	ENSG00000070019	Tumor	Control	NOTEST	0.127911	0	-Inf	0	1	1	no
1107	ENSG00000070031	Tumor	Control	NOTEST	0.401838	0	-Inf	0	1	1	no
1108	ENSG00000070047	Tumor	Control	OK	10.5739	12.8338	0.279434	2.38546	5e-05	0.000174845	yes
1109	ENSG00000070061	Tumor	Control	OK	8.10607	16.2708	1.00521	2.43027	5e-05	0.000174845	yes
1110	ENSG00000070081	Tumor	Control	OK	54.584	31.217	-0.806149	-2.23208	0.00105	0.00276036	yes
1111	ENSG00000070087	Tumor	Control	OK	50.5465	105.951	1.06772	2.2316	0.0062	0.0129519	yes
1112	ENSG00000070159	Tumor	Control	OK	2.34101	11.5823	2.30673	3.17823	5e-05	0.000174845	yes
1113	ENSG00000070182	Tumor	Control	NOTEST	1.58772	0.453796	-1.80684	0	1	1	no
1114	ENSG00000070190	Tumor	Control	NOTEST	0.900227	0	-Inf	0	1	1	no
1115	ENSG00000070193	Tumor	Control	NOTEST	0.0759036	0	-Inf	0	1	1	no
1116	ENSG00000070214	Tumor	Control	OK	47.6517	33.4896	-0.508814	-1.4647	0.0235	0.0398286	yes
1117	ENSG00000070269	Tumor	Control	OK	4.62295	8.17351	0.822141	1.09719	0.0123	0.0229511	yes
1118	ENSG00000070366	Tumor	Control	OK	91.0713	12.9439	-2.81472	-4.46937	5e-05	0.000174845	yes
1119	ENSG00000070367	Tumor	Control	OK	7.40314	53.6176	2.8565	5.83584	5e-05	0.000174845	yes
1120	ENSG00000070371	Tumor	Control	OK	2.79005	1.32277	-1.07673	-0.587345	0.0212	0.0364808	yes
1121	ENSG00000070388	Tumor	Control	OK	2.21898	0.243222	-3.18955	-0.609962	0.00655	0.0135761	yes
1122	ENSG00000070404	Tumor	Control	OK	18.2747	8.99881	-1.02204	-3.57406	5e-05	0.000174845	yes
1123	ENSG00000070413	Tumor	Control	OK	28.9308	26.2673	-0.139338	-1.40235	0.00625	0.0130371	yes
1124	ENSG00000070423	Tumor	Control	OK	33.1971	61.9653	0.900403	2.85866	5e-05	0.000174845	yes
1125	ENSG00000070444	Tumor	Control	OK	8.65657	8.74876	0.0152835	0.0338295	0.9333	0.939942	no
1126	ENSG00000070476	Tumor	Control	OK	5.25192	12.2132	1.21752	5.15808	5e-05	0.000174845	yes
1127	ENSG00000070495	Tumor	Control	OK	11.9556	18.6809	0.643883	1.54341	0.0085	0.0169331	yes
1128	ENSG00000070501	Tumor	Control	OK	31.7558	48.0309	0.596943	1.39448	0.00995	0.0192675	yes
1129	ENSG00000070526	Tumor	Control	OK	2.00325	0	-Inf	NA	0.0597	0.0890958	no
1130	ENSG00000070540	Tumor	Control	OK	73.3681	242.671	1.72578	2.28438	6e-04	0.00167824	yes
1131	ENSG00000070601	Tumor	Control	OK	4.44146	0.0074163	-9.22612	-0.114667	0.00685	0.0141254	yes
1132	ENSG00000070610	Tumor	Control	OK	17.9803	26.5841	0.564152	0.797519	0.0957	0.132702	no
1133	ENSG00000070614	Tumor	Control	OK	20.0756	61.923	1.62503	4.75663	5e-05	0.000174845	yes
1134	ENSG00000070669	Tumor	Control	OK	7.85431	9.17891	0.224838	0.343172	0.27375	0.31737	no
1135	ENSG00000070718	Tumor	Control	OK	15.5226	24.7146	0.670992	1.63721	0.00045	0.00129651	yes
1136	ENSG00000070729	Tumor	Control	NOTEST	0.4394	0	-Inf	0	1	1	no
1137	ENSG00000070731	Tumor	Control	OK	128.83	88.5205	-0.541388	-2.1959	5e-05	0.000174845	yes
1138	ENSG00000070748	Tumor	Control	NOTEST	0.00510647	0	-Inf	0	1	1	no
1139	ENSG00000070756	Tumor	Control	OK	790.516	1141.96	0.530653	3.45779	5e-05	0.000174845	yes
1140	ENSG00000070759	Tumor	Control	OK	22.8536	8.02101	-1.51056	-2.03523	0.0153	0.0276872	yes
1141	ENSG00000070761	Tumor	Control	OK	16.7457	38.1159	1.1866	3.46307	5e-05	0.000174845	yes
1142	ENSG00000070770	Tumor	Control	OK	23.8738	48.7526	1.03005	4.26366	5e-05	0.000174845	yes
1143	ENSG00000070778	Tumor	Control	OK	3.14801	9.93756	1.65845	2.91861	5e-05	0.000174845	yes
1144	ENSG00000070785	Tumor	Control	OK	24.1114	19.6908	-0.292193	-0.852396	0.04975	0.0762174	no
1145	ENSG00000070808	Tumor	Control	NOTEST	1.57346	0.14449	-3.4449	0	1	1	no
1146	ENSG00000070814	Tumor	Control	OK	16.673	15.3107	-0.122981	-0.384846	0.3312	0.372768	no
1147	ENSG00000070831	Tumor	Control	OK	123.012	167.943	0.449171	5.92299	5e-05	0.000174845	yes
1148	ENSG00000070882	Tumor	Control	OK	14.4403	9.43486	-0.614027	-0.946148	0.03695	0.0590275	no
1149	ENSG00000070886	Tumor	Control	NOTEST	0.426445	0	-Inf	0	1	1	no
1150	ENSG00000070915	Tumor	Control	NOTEST	0.172637	0	-Inf	0	1	1	no
1151	ENSG00000070950	Tumor	Control	OK	3.52001	11.432	1.69942	1.51989	0.00105	0.00276036	yes
1152	ENSG00000070961	Tumor	Control	OK	11.0174	29.639	1.42771	2.29261	5e-05	0.000174845	yes
1153	ENSG00000070985	Tumor	Control	NOTEST	0.0053383	0	-Inf	0	1	1	no
1154	ENSG00000071051	Tumor	Control	OK	112.528	74.4161	-0.596591	-4.15206	5e-05	0.000174845	yes
1155	ENSG00000071054	Tumor	Control	OK	136.786	67.9782	-1.00877	-2.09697	0.0127	0.0235962	yes
1156	ENSG00000071073	Tumor	Control	OK	4.32133	1.06215	-2.02449	-0.999586	0.002	0.00485604	yes
1157	ENSG00000071082	Tumor	Control	OK	583.399	1518.25	1.37985	5.05026	5e-05	0.000174845	yes
1158	ENSG00000071127	Tumor	Control	OK	102.3	304.577	1.57401	14.3024	5e-05	0.000174845	yes
1159	ENSG00000071189	Tumor	Control	OK	5.56932	15.5352	1.47997	2.51142	0.00165	0.00409591	yes
1160	ENSG00000071203	Tumor	Control	NOTEST	0.182076	0	-Inf	0	1	1	no
1161	ENSG00000071205	Tumor	Control	OK	22.6049	10.3436	-1.12789	-3.51494	5e-05	0.000174845	yes
1162	ENSG00000071242	Tumor	Control	OK	11.0259	104.208	3.24051	4.89027	5e-05	0.000174845	yes
1163	ENSG00000071243	Tumor	Control	OK	5.19845	6.19134	0.252171	0.468612	0.25275	0.296899	no
1164	ENSG00000071246	Tumor	Control	OK	3.65223	7.70646	1.07729	1.41337	0.0121	0.0226277	yes
1165	ENSG00000071282	Tumor	Control	OK	15.7663	17.7056	0.167361	0.538537	0.2399	0.284881	no
1166	ENSG00000071462	Tumor	Control	OK	171.083	77.6063	-1.14045	-3.50858	5e-05	0.000174845	yes
1167	ENSG00000071537	Tumor	Control	OK	11.3799	36.2463	1.67135	10.3856	5e-05	0.000174845	yes
1168	ENSG00000071539	Tumor	Control	OK	8.92978	25.8265	1.53216	1.69863	0.0021	0.00506766	yes
1169	ENSG00000071553	Tumor	Control	OK	126.847	154.999	0.289163	2.90819	0.0103	0.0197447	yes
1170	ENSG00000071564	Tumor	Control	OK	32.6038	41.9377	0.363207	0.935053	0.06305	0.0933481	no
1171	ENSG00000071575	Tumor	Control	OK	98.5233	90.0549	-0.129661	-0.772861	0.10585	0.144882	no
1172	ENSG00000071626	Tumor	Control	OK	66.2314	75.0702	0.180724	1.02785	0.039	0.0618192	no
1173	ENSG00000071655	Tumor	Control	OK	43.5126	66.5147	0.612239	2.51841	0.00725	0.0148295	yes
1174	ENSG00000071677	Tumor	Control	NOTEST	0.0326156	0	-Inf	0	1	1	no
1175	ENSG00000071794	Tumor	Control	OK	8.10965	22.5691	1.47664	1.80871	0.00455	0.00992669	yes
1176	ENSG00000071859	Tumor	Control	OK	52.1343	41.4386	-0.331258	-1.60488	0.0103	0.0197447	yes
1177	ENSG00000071889	Tumor	Control	OK	24.3078	22.7734	-0.0940692	-0.316897	0.3969	0.435335	no
1178	ENSG00000071894	Tumor	Control	OK	39.7769	31.8051	-0.322673	-0.793459	0.12285	0.164657	no
1179	ENSG00000071909	Tumor	Control	NOTEST	1.23131	0.0229532	-5.74535	0	1	1	no
1180	ENSG00000071967	Tumor	Control	OK	16.1524	50.337	1.63987	2.55084	5e-05	0.000174845	yes
1181	ENSG00000071991	Tumor	Control	OK	19.9543	38.8584	0.961527	3.17467	5e-05	0.000174845	yes
1182	ENSG00000071994	Tumor	Control	OK	17.2163	45.8772	1.414	4.86503	5e-05	0.000174845	yes
1183	ENSG00000072041	Tumor	Control	OK	27.7361	61.0041	1.13714	2.36898	5e-04	0.00142532	yes
1184	ENSG00000072042	Tumor	Control	OK	29.1029	106.789	1.87553	6.68464	5e-05	0.000174845	yes
1185	ENSG00000072062	Tumor	Control	OK	39.5254	81.9533	1.05202	6.87291	5e-05	0.000174845	yes
1186	ENSG00000072071	Tumor	Control	OK	8.63533	8.10144	-0.0920719	-0.162509	0.7044	0.729376	no
1187	ENSG00000072080	Tumor	Control	OK	15.3625	0.189169	-6.34359	-0.565751	0.02175	0.0373024	yes
1188	ENSG00000072110	Tumor	Control	OK	233.456	193.424	-0.271384	-1.16682	0.0583	0.0873522	no
1189	ENSG00000072121	Tumor	Control	OK	6.31021	17.0215	1.43159	2.29832	0.00045	0.00129651	yes
1190	ENSG00000072133	Tumor	Control	NOTEST	0.137432	0	-Inf	0	1	1	no
1191	ENSG00000072134	Tumor	Control	OK	10.8246	18.0769	0.739834	1.02851	0.00625	0.0130371	yes
1192	ENSG00000072135	Tumor	Control	OK	28.5344	27.8584	-0.0345876	-0.147383	0.73065	0.754118	no
1193	ENSG00000072163	Tumor	Control	OK	28.3072	25.4852	-0.151509	-0.552074	0.1914	0.236697	no
1194	ENSG00000072182	Tumor	Control	NOTEST	0.278981	0.0145166	-4.26439	0	1	1	no
1195	ENSG00000072195	Tumor	Control	NOTEST	1.52327	0.421201	-1.8546	0	1	1	no
1196	ENSG00000072201	Tumor	Control	OK	3.66832	1.76651	-1.05421	-0.730262	0.0276	0.0458164	yes
1197	ENSG00000072210	Tumor	Control	OK	22.0277	37.8212	0.779879	1.26349	0.0118	0.0221594	yes
1198	ENSG00000072274	Tumor	Control	OK	24.8369	68.0756	1.45465	1.87668	1e-04	0.00033029	yes
1199	ENSG00000072310	Tumor	Control	OK	67.6364	71.0039	0.070098	0.141607	0.62445	0.654823	no
1200	ENSG00000072315	Tumor	Control	NOTEST	0.000479809	0	-Inf	0	1	1	no
1201	ENSG00000072364	Tumor	Control	OK	6.46969	51.5841	2.99516	2.80348	5e-05	0.000174845	yes
1202	ENSG00000072401	Tumor	Control	OK	5.21695	21.7933	2.06261	5.03665	1e-04	0.00033029	yes
1203	ENSG00000072415	Tumor	Control	OK	5.97502	10.8582	0.861775	0.901532	0.0492	0.0754702	no
1204	ENSG00000072422	Tumor	Control	OK	4.53378	9.16283	1.01508	1.33364	0.0067	0.0138565	yes
1205	ENSG00000072444	Tumor	Control	NOTEST	0.000369785	0	-Inf	0	1	1	no
1206	ENSG00000072501	Tumor	Control	OK	10.5806	44.4534	2.07088	4.55255	5e-05	0.000174845	yes
1207	ENSG00000072506	Tumor	Control	OK	72.8764	68.846	-0.0820778	-0.479946	0.2793	0.322856	no
1208	ENSG00000072518	Tumor	Control	OK	27.3137	17.1581	-0.670739	-1.50707	0.0199	0.0346052	yes
1209	ENSG00000072571	Tumor	Control	OK	2.48635	23.1023	3.21594	3.45565	0.00085	0.00229539	yes
1210	ENSG00000072609	Tumor	Control	OK	12.0293	17.7533	0.561535	0.91378	0.04	0.0631918	no
1211	ENSG00000072657	Tumor	Control	NOTEST	1.00329	0	-Inf	0	1	1	no
1212	ENSG00000072682	Tumor	Control	OK	16.678	35.8222	1.1029	1.13428	0.0138	0.0253458	yes
1213	ENSG00000072694	Tumor	Control	OK	3.64863	0.27662	-3.72138	-1.36138	1e-04	0.00033029	yes
1214	ENSG00000072736	Tumor	Control	OK	4.60517	16.8173	1.86862	2.59006	0.00025	0.000764142	yes
1215	ENSG00000072756	Tumor	Control	OK	12.2295	13.6246	0.155855	0.235593	0.4893	0.524312	no
1216	ENSG00000072778	Tumor	Control	OK	145.707	183.726	0.33448	1.4219	0.01685	0.030012	yes
1217	ENSG00000072786	Tumor	Control	OK	39.349	47.1892	0.262128	0.584974	0.1527	0.196799	no
1218	ENSG00000072803	Tumor	Control	OK	31.6812	47.6913	0.590103	1.20873	0.04905	0.0752878	no
1219	ENSG00000072818	Tumor	Control	OK	13.1749	0.656474	-4.32691	-0.491327	4e-04	0.00116832	yes
1220	ENSG00000072832	Tumor	Control	OK	6.00414	13.8427	1.20509	1.57967	0.00645	0.0133966	yes
1221	ENSG00000072840	Tumor	Control	OK	6.53774	13.7849	1.07622	2.9752	0.00105	0.00276036	yes
1222	ENSG00000072849	Tumor	Control	OK	41.9421	38.2859	-0.131589	-0.290942	0.42655	0.463334	no
1223	ENSG00000072858	Tumor	Control	OK	2.86853	0.591672	-2.27744	-0.719231	0.00405	0.00897549	yes
1224	ENSG00000072864	Tumor	Control	OK	29.7782	47.4205	0.671255	1.56276	0.013	0.0240851	yes
1225	ENSG00000072952	Tumor	Control	OK	2.45496	0.00579699	-8.72618	-0.0275048	0.1255	0.167389	no
1226	ENSG00000072954	Tumor	Control	OK	3.12912	3.224	0.0430966	0.0418216	0.91115	0.919815	no
1227	ENSG00000072958	Tumor	Control	OK	37.5699	78.2859	1.05918	3.06104	5e-04	0.00142532	yes
1228	ENSG00000073008	Tumor	Control	OK	7.90117	25.2327	1.67516	3.70315	0.00025	0.000764142	yes
1229	ENSG00000073009	Tumor	Control	OK	12.8182	14.0398	0.13133	0.176007	0.65915	0.68667	no
1230	ENSG00000073050	Tumor	Control	OK	20.6824	30.7945	0.574272	1.36074	0.00405	0.00897549	yes
1231	ENSG00000073060	Tumor	Control	OK	100.983	277.241	1.45703	9.06713	5e-05	0.000174845	yes
1232	ENSG00000073067	Tumor	Control	NOTEST	0.38413	0	-Inf	0	1	1	no
1233	ENSG00000073111	Tumor	Control	OK	9.55338	41.5771	2.12171	4.78079	5e-05	0.000174845	yes
1234	ENSG00000073146	Tumor	Control	OK	2.64452	0.0213593	-6.952	-0.149248	0.12455	0.166449	no
1235	ENSG00000073150	Tumor	Control	OK	1.01084	2.37929	1.23498	1.61179	0.0169	0.0300821	yes
1236	ENSG00000073169	Tumor	Control	OK	10.9083	16.0725	0.559164	2.98232	5e-05	0.000174845	yes
1237	ENSG00000073282	Tumor	Control	OK	20.0746	0	-Inf	NA	0.0026	0.00611169	yes
1238	ENSG00000073331	Tumor	Control	OK	15.2926	7.4493	-1.03765	-1.45688	0.0036	0.00809773	yes
1239	ENSG00000073350	Tumor	Control	OK	7.74603	1.85833	-2.05945	-0.0697278	0.17795	0.222726	no
1240	ENSG00000073417	Tumor	Control	OK	17.3269	35.6565	1.04115	2.02569	0.0012	0.00310893	yes
1241	ENSG00000073464	Tumor	Control	NOTEST	0.869169	1.07909	0.31211	0	1	1	no
1242	ENSG00000073536	Tumor	Control	OK	9.05226	10.9185	0.270425	0.731042	0.1261	0.168044	no
1243	ENSG00000073578	Tumor	Control	OK	82.497	123.685	0.584257	1.35071	0.0202	0.0350479	yes
1244	ENSG00000073584	Tumor	Control	OK	33.8397	67.8288	1.00318	4.12511	5e-05	0.000174845	yes
1245	ENSG00000073598	Tumor	Control	NOTEST	0.0128072	0	-Inf	0	1	1	no
1246	ENSG00000073605	Tumor	Control	OK	3.50127	0.0923464	-5.24468	-0.322982	5e-05	0.000174845	yes
1247	ENSG00000073614	Tumor	Control	OK	8.22619	19.4484	1.24136	1.22577	0.0099	0.0191882	yes
1248	ENSG00000073670	Tumor	Control	NOTEST	1.76924	0.670365	-1.40011	0	1	1	no
1249	ENSG00000073711	Tumor	Control	OK	5.78178	13.1261	1.18286	1.92863	1e-04	0.00033029	yes
1250	ENSG00000073712	Tumor	Control	OK	9.87065	28.6057	1.53509	3.11332	5e-05	0.000174845	yes
1251	ENSG00000073734	Tumor	Control	NOTEST	0.0273819	0	-Inf	0	1	1	no
1252	ENSG00000073737	Tumor	Control	NOTEST	0.757412	0.0121227	-5.9653	0	1	1	no
1253	ENSG00000073754	Tumor	Control	NOTEST	1.64847	0	-Inf	0	1	1	no
1254	ENSG00000073756	Tumor	Control	OK	0.964133	35.9299	5.21981	3.84212	0.0206	0.0356362	yes
1255	ENSG00000073792	Tumor	Control	OK	71.3319	25.0098	-1.51205	-2.88636	0.00015	0.000479023	yes
1256	ENSG00000073803	Tumor	Control	OK	34.8766	21.5497	-0.694588	-1.714	0.0124	0.023097	yes
1257	ENSG00000073849	Tumor	Control	OK	102.217	42.4059	-1.2693	-3.19496	0.0016	0.00398989	yes
1258	ENSG00000073861	Tumor	Control	NOTEST	0.36706	0.184505	-0.992353	0	1	1	no
1259	ENSG00000073905	Tumor	Control	NOTEST	0.0884316	0	-Inf	0	1	1	no
1260	ENSG00000073910	Tumor	Control	OK	3.94724	2.22522	-0.826893	-0.946054	0.0246	0.0414404	yes
1261	ENSG00000073921	Tumor	Control	OK	43.5715	102.948	1.24045	5.09798	5e-05	0.000174845	yes
1262	ENSG00000073969	Tumor	Control	OK	8.56021	20.036	1.22688	3.12036	5e-05	0.000174845	yes
1263	ENSG00000074047	Tumor	Control	NOTEST	1.9	0.253077	-2.90835	0	1	1	no
1264	ENSG00000074054	Tumor	Control	OK	14.0562	39.1476	1.47772	3.34606	5e-05	0.000174845	yes
1265	ENSG00000074071	Tumor	Control	OK	88.9926	96.9003	0.122816	0.982921	0.0557	0.0838936	no
1266	ENSG00000074181	Tumor	Control	OK	11.9714	1.82043	-2.71725	-2.90252	5e-05	0.000174845	yes
1267	ENSG00000074201	Tumor	Control	OK	66.6251	78.0313	0.227988	1.09507	0.03775	0.0601356	no
1268	ENSG00000074211	Tumor	Control	OK	4.57462	0.0221599	-7.68955	-0.158552	0.1341	0.176968	no
1269	ENSG00000074219	Tumor	Control	OK	24.0773	38.4568	0.675568	2.01745	0.00815	0.0163549	yes
1270	ENSG00000074266	Tumor	Control	OK	9.17505	16.8464	0.876649	1.62946	0.00775	0.0156952	yes
1271	ENSG00000074276	Tumor	Control	NOTEST	1.31489	0.590139	-1.15581	0	1	1	no
1272	ENSG00000074317	Tumor	Control	OK	2.4877	1.07008	-1.21709	-0.759274	0.0631	0.093414	no
1273	ENSG00000074319	Tumor	Control	OK	68.1662	79.6304	0.224262	0.699871	0.1104	0.150117	no
1274	ENSG00000074356	Tumor	Control	OK	7.9113	18.4782	1.22383	1.71608	4e-04	0.00116832	yes
1275	ENSG00000074370	Tumor	Control	OK	4.78346	0.928632	-2.36488	-0.615128	0.00025	0.000764142	yes
1276	ENSG00000074410	Tumor	Control	OK	5.26051	4.81345	-0.128131	-0.097831	0.58065	0.613061	no
1277	ENSG00000074416	Tumor	Control	OK	101.113	4.92594	-4.35942	-0.248765	5e-05	0.000174845	yes
1278	ENSG00000074527	Tumor	Control	OK	2.50551	0.119802	-4.38639	-0.350499	0.00195	0.00474687	yes
1279	ENSG00000074582	Tumor	Control	OK	20.8045	23.8037	0.194289	0.425523	0.2815	0.324979	no
1280	ENSG00000074590	Tumor	Control	NOTEST	1.63133	0.276909	-2.55856	0	1	1	no
1281	ENSG00000074603	Tumor	Control	OK	9.65158	20.3399	1.07547	1.88448	0.00095	0.00252842	yes
1282	ENSG00000074621	Tumor	Control	OK	8.04639	4.85832	-0.727884	-0.596638	0.1307	0.173235	no
1283	ENSG00000074657	Tumor	Control	OK	69.1595	13.597	-2.34664	-4.62091	5e-05	0.000174845	yes
1284	ENSG00000074660	Tumor	Control	NOTEST	1.69664	0.0883037	-4.26406	0	1	1	no
1285	ENSG00000074695	Tumor	Control	OK	17.3362	33.6754	0.957906	2.47854	0.0043	0.00946524	yes
1286	ENSG00000074696	Tumor	Control	OK	26.6931	70.7333	1.40592	7.41786	5e-05	0.000174845	yes
1287	ENSG00000074706	Tumor	Control	NOTEST	0.800189	0.00458818	-7.44628	0	1	1	no
1288	ENSG00000074755	Tumor	Control	OK	6.10678	16.6254	1.44491	3.20318	5e-05	0.000174845	yes
1289	ENSG00000074771	Tumor	Control	NOTEST	0.00736428	0	-Inf	0	1	1	no
1290	ENSG00000074800	Tumor	Control	OK	631.949	973.475	0.623336	21.6915	5e-05	0.000174845	yes
1291	ENSG00000074803	Tumor	Control	NOTEST	0.0957264	0.00953432	-3.32771	0	1	1	no
1292	ENSG00000074842	Tumor	Control	OK	54.3846	123.057	1.17806	3.90402	1e-04	0.00033029	yes
1293	ENSG00000074855	Tumor	Control	OK	2.70675	5.06125	0.90293	1.44982	0.0164	0.0293429	yes
1294	ENSG00000074935	Tumor	Control	OK	4.06623	4.90507	0.270582	0.256928	0.40365	0.441597	no
1295	ENSG00000074964	Tumor	Control	OK	8.48103	10.1867	0.264372	0.719477	0.0942	0.130943	no
1296	ENSG00000074966	Tumor	Control	OK	2.74386	0.039544	-6.1166	-0.292227	0.0059	0.0124015	yes
1297	ENSG00000075035	Tumor	Control	NOTEST	0.0921309	0	-Inf	0	1	1	no
1298	ENSG00000075043	Tumor	Control	NOTEST	0.440901	0	-Inf	0	1	1	no
1299	ENSG00000075073	Tumor	Control	NOTEST	1.23753	1.11044	-0.15633	0	1	1	no
1300	ENSG00000075089	Tumor	Control	OK	8.31023	16.5007	0.989571	1.27349	0.0116	0.0218395	yes
1301	ENSG00000075131	Tumor	Control	OK	6.90976	8.39109	0.280222	0.601808	0.15235	0.196438	no
1302	ENSG00000075142	Tumor	Control	OK	42.3654	135.106	1.67314	5.13227	5e-05	0.000174845	yes
1303	ENSG00000075151	Tumor	Control	OK	29.9065	29.8354	-0.00343314	-0.00861669	0.97755	0.98015	no
1304	ENSG00000075188	Tumor	Control	OK	10.2091	23.0142	1.17267	2.14281	5e-05	0.000174845	yes
1305	ENSG00000075213	Tumor	Control	OK	27.0618	2.58471	-3.38818	-2.87299	0.00365	0.008182	yes
1306	ENSG00000075218	Tumor	Control	OK	7.27677	27.204	1.90245	7.07033	5e-05	0.000174845	yes
1307	ENSG00000075223	Tumor	Control	OK	91.0883	36.7142	-1.31093	-3.09609	0.00215	0.00516847	yes
1308	ENSG00000075234	Tumor	Control	OK	9.98354	18.0086	0.851059	1.40718	0.01235	0.0230216	yes
1309	ENSG00000075239	Tumor	Control	OK	33.1849	61.8442	0.898109	1.51186	0.01015	0.0195277	yes
1310	ENSG00000075240	Tumor	Control	OK	24.5062	52.0162	1.08582	0.871038	0.00785	0.0158712	yes
1311	ENSG00000075275	Tumor	Control	OK	13.9891	5.82574	-1.26379	-3.01619	5e-05	0.000174845	yes
1312	ENSG00000075290	Tumor	Control	NOTEST	0.0185553	0	-Inf	0	1	1	no
1313	ENSG00000075292	Tumor	Control	OK	20.2009	23.7995	0.236507	0.421002	0.21915	0.264404	no
1314	ENSG00000075303	Tumor	Control	OK	9.90825	17.1827	0.794256	1.10611	0.0402	0.0634605	no
1315	ENSG00000075336	Tumor	Control	OK	23.3041	22.8539	-0.0281446	-0.0737339	0.8396	0.854302	no
1316	ENSG00000075340	Tumor	Control	OK	1.95961	0.0440159	-5.4764	-0.185202	0.0251	0.0421739	yes
1317	ENSG00000075388	Tumor	Control	NOTEST	0	0	0	0	1	1	no
1318	ENSG00000075391	Tumor	Control	OK	10.5275	12.1878	0.211274	0.300457	0.3853	0.424671	no
1319	ENSG00000075399	Tumor	Control	OK	8.63119	5.00966	-0.784846	-0.0513901	0.38185	0.421197	no
1320	ENSG00000075407	Tumor	Control	OK	7.11313	5.61914	-0.340135	-0.814851	0.0484	0.0744045	no
1321	ENSG00000075413	Tumor	Control	OK	41.8676	43.3201	0.0492025	0.126045	0.6261	0.656148	no
1322	ENSG00000075415	Tumor	Control	OK	275.198	605.526	1.13772	5.43734	5e-05	0.000174845	yes
1323	ENSG00000075420	Tumor	Control	OK	93.8143	26.5073	-1.82342	-4.09988	0.00105	0.00276036	yes
1324	ENSG00000075426	Tumor	Control	OK	14.6855	7.24822	-1.0187	-2.49985	5e-05	0.000174845	yes
1325	ENSG00000075429	Tumor	Control	NOTEST	0.0152231	0	-Inf	0	1	1	no
1326	ENSG00000075461	Tumor	Control	NOTEST	0.513178	0.0108301	-5.56635	0	1	1	no
1327	ENSG00000075539	Tumor	Control	OK	24.9197	18.8138	-0.405493	-0.778331	0.1262	0.168111	no
1328	ENSG00000075568	Tumor	Control	OK	17.1607	27.3159	0.670637	0.913312	0.05225	0.079388	no
1329	ENSG00000075618	Tumor	Control	OK	53.3548	52.6895	-0.0181029	-0.142328	0.73945	0.762365	no
1330	ENSG00000075624	Tumor	Control	OK	5970.35	5832.43	-0.0337189	-0.175494	0.3768	0.416384	no
1331	ENSG00000075643	Tumor	Control	OK	9.70238	8.49796	-0.191222	-0.204951	0.4208	0.457762	no
1332	ENSG00000075651	Tumor	Control	OK	14.0052	21.6324	0.62723	1.16966	0.02225	0.0380637	yes
1333	ENSG00000075673	Tumor	Control	NOTEST	0.556988	0.0427975	-3.70205	0	1	1	no
1334	ENSG00000075702	Tumor	Control	OK	9.52379	8.47743	-0.167908	-0.21097	0.42175	0.458678	no
1335	ENSG00000075711	Tumor	Control	OK	79.3263	32.6516	-1.28064	-1.01057	0.00255	0.00601082	yes
1336	ENSG00000075785	Tumor	Control	OK	1005.43	424.066	-1.24545	-6.24641	5e-05	0.000174845	yes
1337	ENSG00000075790	Tumor	Control	OK	29.0933	36.4236	0.324187	0.194729	0.43275	0.469077	no
1338	ENSG00000075826	Tumor	Control	OK	2.60503	0.462603	-2.49346	-0.681694	0.00175	0.00431636	yes
1339	ENSG00000075856	Tumor	Control	OK	10.3754	20.2338	0.963609	2.82113	5e-05	0.000174845	yes
1340	ENSG00000075884	Tumor	Control	OK	153.422	0.960477	-7.31954	-2.54015	5e-05	0.000174845	yes
1341	ENSG00000075886	Tumor	Control	NOTEST	0.0873434	0.0173549	-2.33136	0	1	1	no
1342	ENSG00000075891	Tumor	Control	NOTEST	0.0198124	0	-Inf	0	1	1	no
1343	ENSG00000075914	Tumor	Control	OK	21.636	28.6295	0.404069	0.841865	0.08995	0.125777	no
1344	ENSG00000075945	Tumor	Control	OK	14.6673	16.5262	0.172154	0.520158	0.2149	0.260183	no
1345	ENSG00000075975	Tumor	Control	OK	7.89633	22.2048	1.49162	3.41556	3e-04	0.00090298	yes
1346	ENSG00000076003	Tumor	Control	OK	11.0358	31.6737	1.52109	4.35539	0.00025	0.000764142	yes
1347	ENSG00000076043	Tumor	Control	OK	40.4504	81.2805	1.00676	3.10026	5e-05	0.000174845	yes
1348	ENSG00000076053	Tumor	Control	OK	4.77028	18.965	1.99119	3.05626	5e-05	0.000174845	yes
1349	ENSG00000076067	Tumor	Control	OK	4.55462	12.1785	1.41893	2.37274	5e-05	0.000174845	yes
1350	ENSG00000076108	Tumor	Control	OK	14.6757	46.644	1.66826	6.76682	5e-05	0.000174845	yes
1351	ENSG00000076201	Tumor	Control	OK	19.5588	31.5893	0.691619	3.09264	5e-05	0.000174845	yes
1352	ENSG00000076242	Tumor	Control	OK	16.4978	28.7627	0.801926	1.11359	0.00855	0.0170108	yes
1353	ENSG00000076248	Tumor	Control	OK	13.265	36.1252	1.44538	8.52849	5e-05	0.000174845	yes
1354	ENSG00000076258	Tumor	Control	OK	6.19664	2.64129	-1.23024	-1.23829	0.0148	0.0269202	yes
1355	ENSG00000076321	Tumor	Control	OK	6.78806	10.8242	0.673185	1.21038	0.02455	0.0413685	yes
1356	ENSG00000076344	Tumor	Control	OK	2.36996	0.318756	-2.89434	-0.565506	0.005	0.0107481	yes
1357	ENSG00000076351	Tumor	Control	OK	15.4596	10.9994	-0.491078	-0.891965	0.0632	0.0935294	no
1358	ENSG00000076356	Tumor	Control	OK	8.15616	0.676584	-3.59155	-1.59632	5e-05	0.000174845	yes
1359	ENSG00000076382	Tumor	Control	OK	5.57833	26.3393	2.23931	2.69346	0.00215	0.00516847	yes
1360	ENSG00000076513	Tumor	Control	OK	17.2878	22.4882	0.379414	0.817333	0.10165	0.139946	no
1361	ENSG00000076554	Tumor	Control	OK	77.156	10.891	-2.82464	-3.10343	6e-04	0.00167824	yes
1362	ENSG00000076555	Tumor	Control	OK	7.22919	4.152	-0.800028	-0.617874	0.0419	0.0657465	no
1363	ENSG00000076604	Tumor	Control	OK	44.5274	43.2305	-0.0426466	-0.147914	0.71275	0.737122	no
1364	ENSG00000076641	Tumor	Control	OK	18.8458	85.8936	2.18831	3.6616	5e-05	0.000174845	yes
1365	ENSG00000076650	Tumor	Control	OK	4.78844	3.7211	-0.363828	-0.658426	0.13325	0.176051	no
1366	ENSG00000076662	Tumor	Control	OK	16.9116	10.5162	-0.685404	-1.74337	0.00145	0.00366813	yes
1367	ENSG00000076685	Tumor	Control	OK	76.1924	30.4015	-1.32551	-2.38536	0.00055	0.0015535	yes
1368	ENSG00000076706	Tumor	Control	OK	196.355	109.887	-0.837446	-1.86478	0.00035	0.00103529	yes
1369	ENSG00000076716	Tumor	Control	OK	7.86678	1.62406	-2.27617	-3.37902	2e-04	0.000623214	yes
1370	ENSG00000076770	Tumor	Control	OK	2.77786	8.7332	1.65254	1.62688	0.002	0.00485604	yes
1371	ENSG00000076826	Tumor	Control	NOTEST	1.91125	0.0021318	-9.80823	0	1	1	no
1372	ENSG00000076864	Tumor	Control	OK	15.5472	23.8334	0.616329	1.22618	0.0187	0.0327738	yes
1373	ENSG00000076924	Tumor	Control	OK	19.9827	27.184	0.444007	2.8703	5e-05	0.000174845	yes
1374	ENSG00000076928	Tumor	Control	OK	56.7279	28.7993	-0.978023	-2.46998	5e-05	0.000174845	yes
1375	ENSG00000076944	Tumor	Control	OK	23.0076	34.5507	0.586607	1.06669	0.0611	0.0908893	no
1376	ENSG00000076984	Tumor	Control	OK	14.3904	15.0897	0.0684546	0.00955065	0.80035	0.818538	no
1377	ENSG00000077009	Tumor	Control	OK	6.43559	0	-Inf	NA	0.07555	0.108531	no
1378	ENSG00000077044	Tumor	Control	OK	5.45265	6.23477	0.193379	0.181135	0.5601	0.593024	no
1379	ENSG00000077063	Tumor	Control	OK	5.04217	6.04762	0.262324	0.194191	0.45875	0.494323	no
1380	ENSG00000077080	Tumor	Control	NOTEST	0.0269434	0.00986928	-1.44891	0	1	1	no
1381	ENSG00000077092	Tumor	Control	OK	11.5945	3.33919	-1.79587	-3.06104	0.00115	0.0029954	yes
1382	ENSG00000077097	Tumor	Control	OK	24.4631	54.9167	1.16664	4.73877	5e-05	0.000174845	yes
1383	ENSG00000077147	Tumor	Control	OK	24.7149	79.4225	1.68417	7.45735	5e-05	0.000174845	yes
1384	ENSG00000077150	Tumor	Control	OK	13.6768	19.4121	0.505227	1.66606	0.00365	0.008182	yes
1385	ENSG00000077152	Tumor	Control	OK	14.5599	56.7043	1.96146	7.57089	5e-05	0.000174845	yes
1386	ENSG00000077157	Tumor	Control	OK	8.11394	4.38533	-0.887718	-0.678599	0.0205	0.0355103	yes
1387	ENSG00000077232	Tumor	Control	OK	17.2761	34.1215	0.981906	3.20711	5e-05	0.000174845	yes
1388	ENSG00000077235	Tumor	Control	OK	59.3984	68.4003	0.203578	0.297633	0.3392	0.380535	no
1389	ENSG00000077238	Tumor	Control	OK	10.8997	15.9984	0.553644	0.780409	0.0269	0.0448518	yes
1390	ENSG00000077254	Tumor	Control	OK	15.5798	28.1927	0.855642	2.06898	5e-05	0.000174845	yes
1391	ENSG00000077264	Tumor	Control	NOTEST	0.229084	0.00867541	-4.7228	0	1	1	no
1392	ENSG00000077274	Tumor	Control	NOTEST	0.250953	0	-Inf	0	1	1	no
1393	ENSG00000077279	Tumor	Control	NOTEST	0.257042	0.318078	0.307375	0	1	1	no
1394	ENSG00000077312	Tumor	Control	OK	69.9272	65.8423	-0.0868392	-0.223286	0.60425	0.635842	no
1395	ENSG00000077327	Tumor	Control	NOTEST	0.549549	0.00358768	-7.25905	0	1	1	no
1396	ENSG00000077348	Tumor	Control	OK	18.188	22.7014	0.319795	0.408211	0.2484	0.292681	no
1397	ENSG00000077380	Tumor	Control	OK	20.3539	62.3044	1.61403	4.35748	5e-05	0.000174845	yes
1398	ENSG00000077420	Tumor	Control	OK	4.11302	0	-Inf	NA	5e-05	0.000174845	yes
1399	ENSG00000077454	Tumor	Control	OK	39.9242	35.6877	-0.161839	-0.199804	0.3792	0.418682	no
1400	ENSG00000077458	Tumor	Control	OK	5.11939	7.46611	0.544383	0.609373	0.10505	0.143973	no
1401	ENSG00000077463	Tumor	Control	OK	14.7628	13.0687	-0.175847	-0.499841	0.25495	0.299028	no
1402	ENSG00000077498	Tumor	Control	OK	3856.38	998.681	-1.94915	-10.2493	5e-05	0.000174845	yes
1403	ENSG00000077514	Tumor	Control	OK	7.18435	9.8323	0.452671	0.61011	0.1506	0.194655	no
1404	ENSG00000077522	Tumor	Control	NOTEST	1.11259	1.63838	0.558342	0	1	1	no
1405	ENSG00000077549	Tumor	Control	OK	487.686	179.045	-1.44563	-5.58626	5e-05	0.000174845	yes
1406	ENSG00000077585	Tumor	Control	OK	82.0224	215.159	1.39131	4.50577	5e-05	0.000174845	yes
1407	ENSG00000077616	Tumor	Control	NOTEST	0.226243	0.245856	0.119936	0	1	1	no
1408	ENSG00000077684	Tumor	Control	OK	6.32182	9.09129	0.524145	1.00158	0.02885	0.0476212	yes
1409	ENSG00000077713	Tumor	Control	OK	10.0791	27.4485	1.44537	2.80671	5e-05	0.000174845	yes
1410	ENSG00000077721	Tumor	Control	OK	26.7537	62.9973	1.23555	6.42723	5e-05	0.000174845	yes
1411	ENSG00000077782	Tumor	Control	OK	25.1814	91.2306	1.85716	4.74714	5e-05	0.000174845	yes
1412	ENSG00000077800	Tumor	Control	NOTEST	0.632689	0.00846765	-6.22339	0	1	1	no
1413	ENSG00000077809	Tumor	Control	OK	134.494	79.6366	-0.75604	-4.35153	5e-05	0.000174845	yes
1414	ENSG00000077935	Tumor	Control	NOTEST	0.286418	0.0102687	-4.80179	0	1	1	no
1415	ENSG00000077942	Tumor	Control	OK	24.5086	101.158	2.04525	12.7513	5e-05	0.000174845	yes
1416	ENSG00000077943	Tumor	Control	NOTEST	0.438004	0	-Inf	0	1	1	no
1417	ENSG00000077984	Tumor	Control	OK	8.1611	0	-Inf	NA	5e-05	0.000174845	yes
1418	ENSG00000078018	Tumor	Control	OK	30.0603	8.43312	-1.83372	-3.15442	5e-05	0.000174845	yes
1419	ENSG00000078043	Tumor	Control	OK	7.46337	19.0539	1.35219	2.2966	5e-05	0.000174845	yes
1420	ENSG00000078053	Tumor	Control	OK	3.42108	2.12163	-0.689283	-0.357411	0.1966	0.241929	no
1421	ENSG00000078061	Tumor	Control	OK	31.6836	44.3641	0.485656	0.177706	0.4725	0.507881	no
1422	ENSG00000078070	Tumor	Control	OK	10.7397	12.7155	0.243637	0.127897	0.64725	0.675601	no
1423	ENSG00000078081	Tumor	Control	NOTEST	1.72686	0.100386	-4.10452	0	1	1	no
1424	ENSG00000078098	Tumor	Control	OK	9.42469	39.9181	2.08253	2.25184	5e-05	0.000174845	yes
1425	ENSG00000078114	Tumor	Control	OK	4.05378	0.415049	-3.28791	-0.69855	0.0111	0.0210217	yes
1426	ENSG00000078124	Tumor	Control	OK	50.5772	20.4546	-1.30606	-2.07555	0.0057	0.0120363	yes
1427	ENSG00000078140	Tumor	Control	OK	61.8814	60.148	-0.040989	-0.130004	0.7661	0.78702	no
1428	ENSG00000078142	Tumor	Control	OK	59.6297	38.2613	-0.640145	-1.52367	0.00845	0.0168692	yes
1429	ENSG00000078177	Tumor	Control	NOTEST	1.19162	1.74541	0.550641	0	1	1	no
1430	ENSG00000078237	Tumor	Control	OK	12.8852	35.3073	1.45425	5.26353	5e-05	0.000174845	yes
1431	ENSG00000078246	Tumor	Control	OK	15.8738	20.1693	0.345513	0.582162	0.17065	0.215417	no
1432	ENSG00000078269	Tumor	Control	OK	4.71928	8.26329	0.80815	0.802937	0.09075	0.12675	no
1433	ENSG00000078295	Tumor	Control	OK	97.4268	5.6562	-4.10641	-5.99249	5e-05	0.000174845	yes
1434	ENSG00000078304	Tumor	Control	OK	159.979	77.5145	-1.04534	-2.9792	5e-05	0.000174845	yes
1435	ENSG00000078319	Tumor	Control	OK	24.8716	5.66621	-2.13404	-1.90573	0.00015	0.000479023	yes
1436	ENSG00000078328	Tumor	Control	NOTEST	0.910321	0.00301898	-8.23617	0	1	1	no
1437	ENSG00000078369	Tumor	Control	OK	125.376	419.848	1.7436	10.7454	5e-05	0.000174845	yes
1438	ENSG00000078399	Tumor	Control	OK	1.03552	12.4199	3.58423	1.59796	0.0106	0.0202102	yes
1439	ENSG00000078401	Tumor	Control	NOTEST	0.787558	0	-Inf	0	1	1	no
1440	ENSG00000078403	Tumor	Control	OK	22.5878	17.1819	-0.394652	-0.0444609	0.49865	0.533018	no
1441	ENSG00000078487	Tumor	Control	OK	3.47143	0.472847	-2.87609	-1.09849	1e-04	0.00033029	yes
1442	ENSG00000078549	Tumor	Control	NOTEST	0.342884	0.0105528	-5.02202	0	1	1	no
1443	ENSG00000078579	Tumor	Control	NOTEST	0.0318059	0.00941907	-1.75564	0	1	1	no
1444	ENSG00000078589	Tumor	Control	NOTEST	0.581424	0	-Inf	0	1	1	no
1445	ENSG00000078596	Tumor	Control	OK	9.47486	15.172	0.679232	0.126956	0.39085	0.429616	no
1446	ENSG00000078618	Tumor	Control	OK	39.3524	45.967	0.224144	0.180401	0.39	0.428821	no
1447	ENSG00000078668	Tumor	Control	OK	34.9206	109.047	1.6428	8.67471	5e-05	0.000174845	yes
1448	ENSG00000078674	Tumor	Control	OK	30.0933	31.6819	0.0742158	0.115638	0.66235	0.68975	no
1449	ENSG00000078687	Tumor	Control	OK	2.74724	2.61438	-0.0715138	-0.048957	0.85155	0.865424	no
1450	ENSG00000078699	Tumor	Control	OK	11.2627	4.61873	-1.28599	-2.1666	5e-05	0.000174845	yes
1451	ENSG00000078725	Tumor	Control	NOTEST	0.334733	0	-Inf	0	1	1	no
1452	ENSG00000078747	Tumor	Control	OK	7.60148	19.9864	1.39467	0.507933	0.00925	0.0181565	yes
1453	ENSG00000078795	Tumor	Control	OK	6.80697	0.03662	-7.53824	-0.444857	5e-04	0.00142532	yes
1454	ENSG00000078804	Tumor	Control	OK	12.5373	28.5998	1.18977	2.33198	0.0026	0.00611169	yes
1455	ENSG00000078808	Tumor	Control	OK	71.6085	124.039	0.79259	4.10445	5e-05	0.000174845	yes
1456	ENSG00000078814	Tumor	Control	NOTEST	1.16861	0.00654122	-7.48102	0	1	1	no
1457	ENSG00000078898	Tumor	Control	NOTEST	0.0389718	0	-Inf	0	1	1	no
1458	ENSG00000078900	Tumor	Control	NOTEST	0.974222	0.0680119	-3.84039	0	1	1	no
1459	ENSG00000078902	Tumor	Control	OK	32.831	77.6677	1.24226	4.57891	5e-05	0.000174845	yes
1460	ENSG00000078967	Tumor	Control	OK	11.8678	9.48316	-0.32361	-0.375222	0.3339	0.375358	no
1461	ENSG00000079101	Tumor	Control	NOTEST	1.21336	0.0533184	-4.50823	0	1	1	no
1462	ENSG00000079102	Tumor	Control	NOTEST	1.13377	0.167938	-2.75512	0	1	1	no
1463	ENSG00000079112	Tumor	Control	NOTEST	1.26171	0	-Inf	0	1	1	no
1464	ENSG00000079134	Tumor	Control	OK	10.4257	9.76109	-0.095027	-0.103983	0.73035	0.7539	no
1465	ENSG00000079150	Tumor	Control	OK	14.4232	18.2642	0.340627	0.863395	0.06395	0.0944745	no
1466	ENSG00000079156	Tumor	Control	OK	3.17408	3.73716	0.235601	0.18613	0.56085	0.593744	no
1467	ENSG00000079215	Tumor	Control	OK	6.02799	1.09763	-2.45729	-0.903919	5e-04	0.00142532	yes
1468	ENSG00000079246	Tumor	Control	OK	74.5349	209.961	1.49414	5.04979	5e-05	0.000174845	yes
1469	ENSG00000079257	Tumor	Control	OK	5.5172	17.7709	1.68751	1.39422	0.033	0.053539	no
1470	ENSG00000079263	Tumor	Control	NOTEST	1.36603	0.173034	-2.98086	0	1	1	no
1471	ENSG00000079277	Tumor	Control	OK	19.2682	13.2364	-0.541717	-0.826844	0.04455	0.0692324	no
1472	ENSG00000079308	Tumor	Control	OK	12.7739	18.071	0.500486	0.844909	0.0655	0.0962865	no
1473	ENSG00000079313	Tumor	Control	OK	34.7113	17.4559	-0.991687	-1.78981	0.0021	0.00506766	yes
1474	ENSG00000079332	Tumor	Control	OK	26.3907	69.1475	1.38965	6.42747	5e-05	0.000174845	yes
1475	ENSG00000079335	Tumor	Control	OK	3.03533	3.2397	0.094011	0.111549	0.71705	0.741343	no
1476	ENSG00000079337	Tumor	Control	OK	3.30582	0.120941	-4.77263	-0.452523	5e-05	0.000174845	yes
1477	ENSG00000079385	Tumor	Control	OK	36.3549	26.8271	-0.438459	-0.971166	0.05425	0.0819717	no
1478	ENSG00000079387	Tumor	Control	OK	4.01664	9.94023	1.30729	1.34596	0.0026	0.00611169	yes
1479	ENSG00000079393	Tumor	Control	NOTEST	0.067885	0	-Inf	0	1	1	no
1480	ENSG00000079432	Tumor	Control	OK	28.1063	40.6104	0.530958	1.60542	0.00655	0.0135761	yes
1481	ENSG00000079435	Tumor	Control	OK	7.90502	26.9307	1.76841	1.2553	0.01345	0.0247915	yes
1482	ENSG00000079459	Tumor	Control	OK	94.2872	254.746	1.43393	11.9158	5e-05	0.000174845	yes
1483	ENSG00000079462	Tumor	Control	OK	41.4518	56.4477	0.445478	1.63542	0.0131	0.0242412	yes
1484	ENSG00000079482	Tumor	Control	OK	16.9179	5.5988	-1.59536	-0.657025	0.0111	0.0210217	yes
1485	ENSG00000079557	Tumor	Control	NOTEST	0.0344647	0	-Inf	0	1	1	no
1486	ENSG00000079616	Tumor	Control	OK	20.8942	41.886	1.00336	3.11628	5e-05	0.000174845	yes
1487	ENSG00000079689	Tumor	Control	NOTEST	0.111874	0	-Inf	0	1	1	no
1488	ENSG00000079691	Tumor	Control	OK	31.0522	7.31089	-2.08658	-6.15722	5e-05	0.000174845	yes
1489	ENSG00000079739	Tumor	Control	OK	20.9402	53.9597	1.36561	3.95684	5e-05	0.000174845	yes
1490	ENSG00000079785	Tumor	Control	OK	22.4059	61.7968	1.46365	7.50168	5e-05	0.000174845	yes
1491	ENSG00000079805	Tumor	Control	OK	93.425	76.4015	-0.290208	-0.925101	0.0909	0.126928	no
1492	ENSG00000079819	Tumor	Control	OK	30.6409	21.9964	-0.478196	-0.937685	0.0772	0.110657	no
1493	ENSG00000079841	Tumor	Control	NOTEST	0.063717	0	-Inf	0	1	1	no
1494	ENSG00000079931	Tumor	Control	OK	16.8222	4.76905	-1.8186	-2.26046	0.00035	0.00103529	yes
1495	ENSG00000079950	Tumor	Control	OK	38.7287	144.871	1.90329	9.11145	5e-05	0.000174845	yes
1496	ENSG00000079974	Tumor	Control	OK	7.12486	6.85281	-0.0561647	-0.0777005	0.8475	0.861514	no
1497	ENSG00000079999	Tumor	Control	OK	31.6446	51.0485	0.68991	1.71386	0.0036	0.00809773	yes
1498	ENSG00000080007	Tumor	Control	NOTEST	0.920031	0.484532	-0.925092	0	1	1	no
1499	ENSG00000080031	Tumor	Control	OK	1.95296	4.09461	1.06806	1.23543	0.0109	0.0206961	yes
1500	ENSG00000080166	Tumor	Control	OK	190.961	605.946	1.66591	6.53824	5e-05	0.000174845	yes
1501	ENSG00000080189	Tumor	Control	OK	39.254	36.6434	-0.0992876	-0.46061	0.2927	0.335852	no
1502	ENSG00000080200	Tumor	Control	OK	6.18751	7.33045	0.244544	0.440089	0.26545	0.309312	no
1503	ENSG00000080224	Tumor	Control	NOTEST	0.481954	0	-Inf	0	1	1	no
1504	ENSG00000080293	Tumor	Control	NOTEST	0.0375796	0	-Inf	0	1	1	no
1505	ENSG00000080298	Tumor	Control	OK	3.50695	2.11769	-0.727727	-0.458396	0.13915	0.182271	no
1506	ENSG00000080345	Tumor	Control	OK	3.25124	15.3791	2.24191	3.90053	5e-05	0.000174845	yes
1507	ENSG00000080371	Tumor	Control	OK	17.9918	30.2351	0.748886	1.41234	0.00825	0.0165263	yes
1508	ENSG00000080493	Tumor	Control	NOTEST	1.66068	0.675953	-1.29678	0	1	1	no
1509	ENSG00000080503	Tumor	Control	OK	18.591	33.4256	0.84635	2.1348	5e-05	0.000174845	yes
1510	ENSG00000080511	Tumor	Control	OK	4.50812	8.54127	0.921924	0.951738	0.1823	0.227215	no
1511	ENSG00000080546	Tumor	Control	OK	10.6222	10.7319	0.0148318	0.0263617	0.94205	0.947748	no
1512	ENSG00000080561	Tumor	Control	OK	4.49785	7.74655	0.784317	1.01184	0.07675	0.110096	no
1513	ENSG00000080572	Tumor	Control	NOTEST	0.517059	0	-Inf	0	1	1	no
1514	ENSG00000080573	Tumor	Control	OK	8.48837	16.6947	0.975832	6.78294	5e-05	0.000174845	yes
1515	ENSG00000080603	Tumor	Control	OK	12.7295	26.1399	1.03808	3.36087	5e-05	0.000174845	yes
1516	ENSG00000080608	Tumor	Control	OK	13.1896	18.6049	0.496286	0.671988	0.13065	0.173196	no
1517	ENSG00000080618	Tumor	Control	NOTEST	0.895843	0.42543	-1.07433	0	1	1	no
1518	ENSG00000080644	Tumor	Control	NOTEST	0.643845	0.302546	-1.08956	0	1	1	no
1519	ENSG00000080709	Tumor	Control	OK	21.5903	1.17974	-4.19385	-4.49682	0.00015	0.000479023	yes
1520	ENSG00000080802	Tumor	Control	OK	26.1744	14.5765	-0.844512	-2.55064	5e-05	0.000174845	yes
1521	ENSG00000080815	Tumor	Control	OK	14.878	36.0134	1.27535	4.76249	5e-05	0.000174845	yes
1522	ENSG00000080819	Tumor	Control	OK	14.0119	24.9709	0.833589	1.46991	0.0141	0.0258158	yes
1523	ENSG00000080822	Tumor	Control	OK	27.9158	61.7999	1.14652	1.84898	4e-04	0.00116832	yes
1524	ENSG00000080823	Tumor	Control	OK	57.8946	81.5652	0.494525	0.505134	0.21055	0.255848	no
1525	ENSG00000080824	Tumor	Control	OK	179.141	543.304	1.60066	10.5551	5e-05	0.000174845	yes
1526	ENSG00000080839	Tumor	Control	OK	2.39117	10.5566	2.14236	4.56843	5e-05	0.000174845	yes
1527	ENSG00000080845	Tumor	Control	OK	57.7115	46.0271	-0.326375	-1.0024	0.05615	0.0844814	no
1528	ENSG00000080854	Tumor	Control	NOTEST	0.263755	0.158411	-0.735527	0	1	1	no
1529	ENSG00000080910	Tumor	Control	NOTEST	0.203979	0	-Inf	0	1	1	no
1530	ENSG00000080947	Tumor	Control	OK	5.31063	0.218948	-4.60023	-0.729744	5e-05	0.000174845	yes
1531	ENSG00000080986	Tumor	Control	OK	11.3686	18.546	0.706054	1.25408	0.02215	0.0379117	yes
1532	ENSG00000081014	Tumor	Control	OK	11.3571	8.81179	-0.36609	-0.368609	0.32205	0.363942	no
1533	ENSG00000081019	Tumor	Control	OK	2.46618	9.78614	1.98846	2.33207	0.001	0.00264861	yes
1534	ENSG00000081026	Tumor	Control	OK	4.84702	3.83477	-0.337959	-0.434172	0.33415	0.375589	no
1535	ENSG00000081041	Tumor	Control	OK	2.28466	12.1414	2.40988	2.66617	0.02075	0.0358482	yes
1536	ENSG00000081051	Tumor	Control	NOTEST	0.100038	0	-Inf	0	1	1	no
1537	ENSG00000081052	Tumor	Control	NOTEST	0.242389	0.0481039	-2.3331	0	1	1	no
1538	ENSG00000081059	Tumor	Control	OK	8.76739	11.4728	0.387993	0.86903	0.0158	0.0284192	yes
1539	ENSG00000081087	Tumor	Control	OK	42.3519	140.517	1.73024	3.46568	5e-05	0.000174845	yes
1540	ENSG00000081138	Tumor	Control	NOTEST	1.74843	0.461596	-1.92136	0	1	1	no
1541	ENSG00000081148	Tumor	Control	NOTEST	0.0359785	0.0110372	-1.70477	0	1	1	no
1542	ENSG00000081154	Tumor	Control	OK	34.5215	88.0947	1.35156	5.03206	5e-05	0.000174845	yes
1543	ENSG00000081177	Tumor	Control	OK	5.51518	12.7732	1.21164	1.81278	0.0024	0.00569203	yes
1544	ENSG00000081181	Tumor	Control	OK	3.24692	11.1766	1.78334	1.26572	0.03	0.0491797	yes
1545	ENSG00000081189	Tumor	Control	OK	37.0827	29.6776	-0.321374	-0.775092	0.1287	0.170892	no
1546	ENSG00000081237	Tumor	Control	OK	19.1756	0.0032697	-12.5178	-0.0180547	0.1234	0.165251	no
1547	ENSG00000081248	Tumor	Control	NOTEST	0.00373619	0	-Inf	0	1	1	no
1548	ENSG00000081277	Tumor	Control	OK	36.569	0.707145	-5.69247	-2.89302	0.0024	0.00569203	yes
1549	ENSG00000081307	Tumor	Control	OK	8.94616	17.752	0.988641	1.45621	0.00345	0.00780898	yes
1550	ENSG00000081320	Tumor	Control	OK	6.57042	13.3961	1.02775	4.50149	5e-05	0.000174845	yes
1551	ENSG00000081377	Tumor	Control	OK	9.12208	13.1091	0.523139	0.516775	0.1255	0.167389	no
1552	ENSG00000081386	Tumor	Control	OK	2.30328	3.99862	0.795809	0.713289	0.0789	0.112495	no
1553	ENSG00000081479	Tumor	Control	OK	5.74179	0.0169004	-8.4083	-0.159492	0.01065	0.0202964	yes
1554	ENSG00000081665	Tumor	Control	OK	21.3653	3.53853	-2.59405	-3.28592	5e-05	0.000174845	yes
1555	ENSG00000081692	Tumor	Control	OK	14.697	15.2281	0.0512133	0.121394	0.75395	0.775853	no
1556	ENSG00000081721	Tumor	Control	OK	9.77249	16.2998	0.738058	1.38122	0.0117	0.0220033	yes
1557	ENSG00000081760	Tumor	Control	OK	15.0656	26.3771	0.80803	1.77415	0.0018	0.00442682	yes
1558	ENSG00000081791	Tumor	Control	OK	23.9773	41.3207	0.785196	2.60331	0.00015	0.000479023	yes
1559	ENSG00000081800	Tumor	Control	NOTEST	0.201033	0.00230868	-6.44422	0	1	1	no
1560	ENSG00000081803	Tumor	Control	OK	22.8369	2.43034	-3.23214	-5.85839	5e-05	0.000174845	yes
1561	ENSG00000081818	Tumor	Control	NOTEST	0.349998	0.0121534	-4.84792	0	1	1	no
1562	ENSG00000081842	Tumor	Control	NOTEST	0.173916	8.09414e-51	-163.878	0	1	1	no
1563	ENSG00000081853	Tumor	Control	NOTEST	0.897163	0.134857	-2.73394	0	1	1	no
1564	ENSG00000081870	Tumor	Control	OK	26.0375	40.9494	0.653253	1.40585	0.01785	0.0315152	yes
1565	ENSG00000081913	Tumor	Control	OK	53.7347	19.1932	-1.48526	-3.36829	2e-04	0.000623214	yes
1566	ENSG00000081923	Tumor	Control	OK	2.36481	1.72427	-0.455738	-0.246443	0.40915	0.446606	no
1567	ENSG00000081985	Tumor	Control	OK	12.2766	26.7009	1.12098	1.43278	0.007	0.0143788	yes
1568	ENSG00000082014	Tumor	Control	OK	16.1469	13.5671	-0.251152	-0.260955	0.46885	0.504246	no
1569	ENSG00000082068	Tumor	Control	OK	165.636	16.991	-3.28518	-13.9143	5e-05	0.000174845	yes
1570	ENSG00000082074	Tumor	Control	OK	3.72576	0.389768	-3.25685	-0.872922	5e-05	0.000174845	yes
1571	ENSG00000082126	Tumor	Control	NOTEST	1.36803	0.0812412	-4.07375	0	1	1	no
1572	ENSG00000082146	Tumor	Control	OK	23.4258	75.631	1.69088	2.25104	0.00045	0.00129651	yes
1573	ENSG00000082153	Tumor	Control	OK	34.9822	139.2	1.99247	12.3317	5e-05	0.000174845	yes
1574	ENSG00000082175	Tumor	Control	NOTEST	0.024838	0	-Inf	0	1	1	no
1575	ENSG00000082196	Tumor	Control	OK	9.92301	0.197161	-5.65333	-0.748827	0.001	0.00264861	yes
1576	ENSG00000082212	Tumor	Control	OK	14.3511	48.7575	1.76446	5.06479	5e-05	0.000174845	yes
1577	ENSG00000082213	Tumor	Control	OK	22.1284	24.6975	0.158471	0.578137	0.186	0.231148	no
1578	ENSG00000082258	Tumor	Control	OK	4.57468	8.56103	0.904114	1.56289	0.0043	0.00946524	yes
1579	ENSG00000082269	Tumor	Control	OK	4.28296	4.99385	0.221545	0.290948	0.4229	0.459722	no
1580	ENSG00000082293	Tumor	Control	OK	11.0962	1.73153	-2.67995	-1.55396	0.0091	0.0179118	yes
1581	ENSG00000082397	Tumor	Control	OK	28.0503	45.9317	0.711472	1.67285	0.00065	0.00180559	yes
1582	ENSG00000082438	Tumor	Control	OK	6.91289	5.86645	-0.236803	-0.276596	0.3529	0.393899	no
1583	ENSG00000082458	Tumor	Control	OK	2.58931	9.59406	1.88957	2.00471	5e-05	0.000174845	yes
1584	ENSG00000082482	Tumor	Control	OK	8.34457	0.140128	-5.89602	-0.778447	0.00135	0.00345014	yes
1585	ENSG00000082497	Tumor	Control	NOTEST	1.21319	2.00073	0.721719	0	1	1	no
1586	ENSG00000082512	Tumor	Control	OK	6.177	6.76026	0.130172	0.339752	0.3927	0.431454	no
1587	ENSG00000082515	Tumor	Control	OK	15.0039	49.0819	1.70985	4.69771	5e-05	0.000174845	yes
1588	ENSG00000082516	Tumor	Control	OK	4.60147	10.4277	1.18025	2.02067	0.00115	0.0029954	yes
1589	ENSG00000082556	Tumor	Control	NOTEST	0.577061	0.00527941	-6.7722	0	1	1	no
1590	ENSG00000082641	Tumor	Control	OK	106.403	116.221	0.127332	0.590238	0.19505	0.240318	no
1591	ENSG00000082684	Tumor	Control	NOTEST	1.11668	0	-Inf	0	1	1	no
1592	ENSG00000082701	Tumor	Control	OK	75.0764	39.0524	-0.942949	-3.74227	0.00045	0.00129651	yes
1593	ENSG00000082781	Tumor	Control	OK	71.478	63.6826	-0.166601	-0.569922	0.1878	0.232992	no
1594	ENSG00000082805	Tumor	Control	OK	79.2383	24.7101	-1.68109	-3.186	0.00125	0.00322567	yes
1595	ENSG00000082898	Tumor	Control	OK	36.0812	94.5455	1.38976	2.55293	5e-05	0.000174845	yes
1596	ENSG00000082929	Tumor	Control	NOTEST	0.183093	0.031641	-2.53271	0	1	1	no
1597	ENSG00000082996	Tumor	Control	OK	70.763	88.9586	0.330139	0.684057	0.1476	0.191521	no
1598	ENSG00000083067	Tumor	Control	NOTEST	0.716411	0.180537	-1.98849	0	1	1	no
1599	ENSG00000083093	Tumor	Control	OK	7.15209	9.5153	0.411883	0.459755	0.23245	0.277647	no
1600	ENSG00000083097	Tumor	Control	OK	1.94051	4.68776	1.27246	1.28063	0.0078	0.0157833	yes
1601	ENSG00000083099	Tumor	Control	OK	19.3936	26.2979	0.439366	1.25287	0.01615	0.0289628	yes
1602	ENSG00000083123	Tumor	Control	OK	81.2869	12.3494	-2.71858	-2.68292	5e-05	0.000174845	yes
1603	ENSG00000083168	Tumor	Control	OK	6.46086	14.3952	1.15579	3.66519	5e-05	0.000174845	yes
1604	ENSG00000083223	Tumor	Control	OK	4.24672	12.0745	1.50755	2.70303	5e-05	0.000174845	yes
1605	ENSG00000083290	Tumor	Control	OK	10.5161	16.9671	0.690142	1.27835	0.01075	0.0204525	yes
1606	ENSG00000083307	Tumor	Control	OK	3.70461	0	-Inf	NA	0.00145	0.00366813	yes
1607	ENSG00000083312	Tumor	Control	OK	18.3955	98.653	2.42301	4.42691	5e-05	0.000174845	yes
1608	ENSG00000083444	Tumor	Control	OK	108.608	100.994	-0.104853	-0.422889	0.21905	0.264302	no
1609	ENSG00000083454	Tumor	Control	NOTEST	1.41218	1.18549	-0.252443	0	1	1	no
1610	ENSG00000083457	Tumor	Control	OK	13.566	42.5006	1.64748	3.28684	5e-05	0.000174845	yes
1611	ENSG00000083520	Tumor	Control	OK	6.66602	20.5911	1.62712	3.18879	5e-05	0.000174845	yes
1612	ENSG00000083535	Tumor	Control	OK	10.1523	4.28721	-1.2437	-1.42211	0.007	0.0143788	yes
1613	ENSG00000083544	Tumor	Control	OK	28.865	90.5666	1.64966	4.19604	5e-05	0.000174845	yes
1614	ENSG00000083622	Tumor	Control	NOTEST	0.0199215	0	-Inf	0	1	1	no
1615	ENSG00000083635	Tumor	Control	OK	2.97285	4.00292	0.429208	0.56102	0.189	0.23419	no
1616	ENSG00000083642	Tumor	Control	OK	19.4612	15.3594	-0.34148	-0.59709	0.21015	0.255508	no
1617	ENSG00000083720	Tumor	Control	OK	35.8635	52.9945	0.563324	1.34282	0.01475	0.0268523	yes
1618	ENSG00000083750	Tumor	Control	OK	6.1293	7.54189	0.299204	0.354563	0.3952	0.433891	no
1619	ENSG00000083782	Tumor	Control	NOTEST	0.527812	0	-Inf	0	1	1	no
1620	ENSG00000083799	Tumor	Control	OK	8.19786	14.0359	0.775803	0.996349	0.028	0.0463896	yes
1621	ENSG00000083807	Tumor	Control	OK	14.742	9.01329	-0.709809	-1.07183	0.03685	0.0588954	no
1622	ENSG00000083812	Tumor	Control	OK	2.53943	4.11639	0.696873	1.99887	0.00015	0.000479023	yes
1623	ENSG00000083814	Tumor	Control	OK	1.59138	4.26256	1.42144	1.06547	0.025	0.0420183	yes
1624	ENSG00000083817	Tumor	Control	OK	1.40102	2.87706	1.03811	1.29509	0.0231	0.0392841	yes
1625	ENSG00000083828	Tumor	Control	OK	4.11315	3.57075	-0.204018	-0.192364	0.58985	0.622116	no
1626	ENSG00000083838	Tumor	Control	OK	3.31294	3.02667	-0.130377	-0.152083	0.69725	0.722369	no
1627	ENSG00000083842	Tumor	Control	OK	0.857043	2.01848	1.23583	0.806601	0.08715	0.122488	no
1628	ENSG00000083844	Tumor	Control	OK	1.62358	4.17114	1.36127	1.0589	0.02305	0.0392148	yes
1629	ENSG00000083845	Tumor	Control	OK	527.077	1179.41	1.16197	25.5109	5e-05	0.000174845	yes
1630	ENSG00000083857	Tumor	Control	OK	33.44	43.4344	0.377265	0.862298	0.07035	0.102264	no
1631	ENSG00000083896	Tumor	Control	OK	13.2389	23.0283	0.798619	0.889072	0.01065	0.0202964	yes
1632	ENSG00000083937	Tumor	Control	OK	12.9462	26.3172	1.02348	3.36595	5e-05	0.000174845	yes
1633	ENSG00000084070	Tumor	Control	OK	15.503	30.9075	0.995406	4.84947	5e-05	0.000174845	yes
1634	ENSG00000084072	Tumor	Control	OK	28.0268	30.3039	0.1127	0.182611	0.51665	0.550455	no
1635	ENSG00000084073	Tumor	Control	OK	16.9907	43.1843	1.34576	6.49004	5e-05	0.000174845	yes
1636	ENSG00000084090	Tumor	Control	OK	52.3241	128.258	1.2935	7.17515	5e-05	0.000174845	yes
1637	ENSG00000084092	Tumor	Control	OK	6.56931	12.8607	0.969151	0.287766	0.21125	0.256625	no
1638	ENSG00000084093	Tumor	Control	OK	2.5886	11.8029	2.18889	2.60525	5e-05	0.000174845	yes
1639	ENSG00000084110	Tumor	Control	OK	2.28916	0.0138111	-7.37284	-0.0687242	0.04935	0.0756525	no
1640	ENSG00000084112	Tumor	Control	OK	11.1739	85.4674	2.93524	4.26135	5e-05	0.000174845	yes
1641	ENSG00000084207	Tumor	Control	OK	1296.12	1858.63	0.520044	14.25	5e-05	0.000174845	yes
1642	ENSG00000084234	Tumor	Control	OK	74.9426	176.169	1.2331	6.02101	5e-05	0.000174845	yes
1643	ENSG00000084444	Tumor	Control	OK	5.03101	4.89297	-0.0401369	-0.106754	0.7967	0.815198	no
1644	ENSG00000084453	Tumor	Control	NOTEST	1.87348	0.0782566	-4.58137	0	1	1	no
1645	ENSG00000084463	Tumor	Control	OK	37.0213	78.6558	1.0872	11.9113	5e-05	0.000174845	yes
1646	ENSG00000084623	Tumor	Control	OK	223.608	218.839	-0.0311077	-0.500899	0.30135	0.344194	no
1647	ENSG00000084628	Tumor	Control	OK	2.43747	0.115928	-4.39409	-0.400019	0.00195	0.00474687	yes
1648	ENSG00000084636	Tumor	Control	OK	39.4905	2.09093	-4.23929	-1.18687	5e-05	0.000174845	yes
1649	ENSG00000084652	Tumor	Control	OK	22.4424	37.7271	0.749375	9.84823	5e-05	0.000174845	yes
1650	ENSG00000084674	Tumor	Control	NOTEST	0.278341	0.00542054	-5.68227	0	1	1	no
1651	ENSG00000084676	Tumor	Control	OK	14.9665	8.81364	-0.763928	-1.07387	0.06945	0.101112	no
1652	ENSG00000084693	Tumor	Control	OK	10.1029	24.9303	1.30313	1.90387	0.00285	0.00660781	yes
1653	ENSG00000084710	Tumor	Control	OK	2.9186	10.3398	1.82485	7.23947	5e-05	0.000174845	yes
1654	ENSG00000084731	Tumor	Control	OK	9.34827	37.6506	2.0099	4.02438	5e-05	0.000174845	yes
1655	ENSG00000084733	Tumor	Control	OK	255.92	91.2882	-1.48719	-6.76356	5e-05	0.000174845	yes
1656	ENSG00000084734	Tumor	Control	NOTEST	0.166556	0	-Inf	0	1	1	no
1657	ENSG00000084754	Tumor	Control	OK	57.4882	222.443	1.9521	7.19936	5e-05	0.000174845	yes
1658	ENSG00000084764	Tumor	Control	OK	32.5942	8.70217	-1.90517	-4.05959	5e-05	0.000174845	yes
1659	ENSG00000084774	Tumor	Control	OK	37.9069	29.362	-0.36851	-0.908437	0.08665	0.121927	no
1660	ENSG00000085063	Tumor	Control	OK	409.663	892.912	1.12408	9.02953	5e-05	0.000174845	yes
1661	ENSG00000085117	Tumor	Control	OK	76.568	52.0329	-0.557318	-1.8337	0.00275	0.00640572	yes
1662	ENSG00000085185	Tumor	Control	OK	3.02507	7.45411	1.30107	3.29425	5e-05	0.000174845	yes
1663	ENSG00000085224	Tumor	Control	OK	9.0726	15.6432	0.785948	1.10443	0.043	0.067162	no
1664	ENSG00000085231	Tumor	Control	OK	32.3508	89.5808	1.46939	5.50261	5e-05	0.000174845	yes
1665	ENSG00000085265	Tumor	Control	OK	2.22589	0	-Inf	NA	5e-05	0.000174845	yes
1666	ENSG00000085274	Tumor	Control	OK	2.43478	4.9013	1.00938	1.11002	0.0244	0.0411362	yes
1667	ENSG00000085276	Tumor	Control	NOTEST	1.65434	0.0784396	-4.39853	0	1	1	no
1668	ENSG00000085365	Tumor	Control	OK	38.8468	22.9803	-0.757397	-1.72951	0.0202	0.0350479	yes
1669	ENSG00000085377	Tumor	Control	OK	18.7049	50.934	1.44521	10.0712	5e-05	0.000174845	yes
1670	ENSG00000085382	Tumor	Control	OK	3.80611	6.46252	0.76378	1.0891	0.01605	0.0288078	yes
1671	ENSG00000085415	Tumor	Control	OK	16.2345	27.1981	0.744439	2.80434	5e-05	0.000174845	yes
1672	ENSG00000085433	Tumor	Control	OK	3.57189	10.1382	1.50505	1.66475	0.00485	0.0104815	yes
1673	ENSG00000085449	Tumor	Control	OK	34.1526	139.347	2.02862	4.2794	5e-05	0.000174845	yes
1674	ENSG00000085465	Tumor	Control	NOTEST	0.849482	0.172632	-2.29889	0	1	1	no
1675	ENSG00000085491	Tumor	Control	OK	6.57686	30.7151	2.22348	7.40271	5e-05	0.000174845	yes
1676	ENSG00000085511	Tumor	Control	OK	4.10118	5.5985	0.449001	0.117518	0.4774	0.512694	no
1677	ENSG00000085514	Tumor	Control	OK	3.86943	0.0129884	-8.21876	-0.118919	0.00145	0.00366813	yes
1678	ENSG00000085552	Tumor	Control	NOTEST	0.692346	0.00956618	-6.17741	0	1	1	no
1679	ENSG00000085563	Tumor	Control	NOTEST	1.39167	0.774302	-0.845853	0	1	1	no
1680	ENSG00000085644	Tumor	Control	OK	11.1486	12.4959	0.164595	0.546069	0.218	0.263316	no
1681	ENSG00000085662	Tumor	Control	OK	42.9389	250.453	2.54418	20.9603	5e-05	0.000174845	yes
1682	ENSG00000085719	Tumor	Control	OK	15.9322	41.4892	1.38079	3.35461	5e-05	0.000174845	yes
1683	ENSG00000085721	Tumor	Control	OK	8.56254	21.3346	1.31708	1.70011	0.00325	0.00740967	yes
1684	ENSG00000085733	Tumor	Control	OK	120.662	130.992	0.118508	0.539347	0.20825	0.253652	no
1685	ENSG00000085741	Tumor	Control	NOTEST	0.853808	0.24937	-1.77562	0	1	1	no
1686	ENSG00000085760	Tumor	Control	OK	12.1472	19.4276	0.677479	1.43771	0.00605	0.0126901	yes
1687	ENSG00000085788	Tumor	Control	OK	20.6097	34.5739	0.74636	1.46042	0.00665	0.0137632	yes
1688	ENSG00000085831	Tumor	Control	OK	14.9264	0.668727	-4.4803	-1.43595	1e-04	0.00033029	yes
1689	ENSG00000085832	Tumor	Control	OK	21.0616	43.761	1.05503	4.01995	5e-05	0.000174845	yes
1690	ENSG00000085840	Tumor	Control	OK	2.23692	8.54096	1.93288	3.66739	1e-04	0.00033029	yes
1691	ENSG00000085871	Tumor	Control	OK	28.0825	20.26	-0.471037	-0.337416	0.27615	0.319716	no
1692	ENSG00000085872	Tumor	Control	OK	18.1467	21.8558	0.268307	0.613059	0.1967	0.242017	no
1693	ENSG00000085978	Tumor	Control	OK	6.30752	17.1413	1.44234	4.15319	5e-05	0.000174845	yes
1694	ENSG00000085982	Tumor	Control	OK	8.90601	10.8042	0.278746	0.435627	0.19885	0.244148	no
1695	ENSG00000085998	Tumor	Control	OK	66.3795	68.6965	0.049499	0.0953259	0.571	0.603887	no
1696	ENSG00000085999	Tumor	Control	OK	5.03512	9.37237	0.896388	0.918252	0.03815	0.0606418	no
1697	ENSG00000086015	Tumor	Control	OK	54.7638	23.4322	-1.22473	-2.08833	0.0052	0.0111133	yes
1698	ENSG00000086061	Tumor	Control	OK	55.2824	121.67	1.13808	8.72031	5e-05	0.000174845	yes
1699	ENSG00000086062	Tumor	Control	OK	27.288	46.8804	0.780717	8.98345	5e-05	0.000174845	yes
1700	ENSG00000086065	Tumor	Control	OK	21.311	51.181	1.26401	6.30988	5e-05	0.000174845	yes
1701	ENSG00000086102	Tumor	Control	OK	10.4118	17.247	0.728121	1.96857	0.0029	0.00671456	yes
1702	ENSG00000086159	Tumor	Control	NOTEST	0.332323	0.00813181	-5.35286	0	1	1	no
1703	ENSG00000086189	Tumor	Control	OK	8.88728	22.1686	1.31871	2.49013	0.00075	0.0020518	yes
1704	ENSG00000086200	Tumor	Control	OK	10.3648	16.2786	0.651284	0.828974	0.04125	0.0648946	no
1705	ENSG00000086205	Tumor	Control	NOTEST	1.88477	0.369667	-2.35009	0	1	1	no
1706	ENSG00000086232	Tumor	Control	OK	129.392	63.904	-1.01777	-4.19971	1e-04	0.00033029	yes
1707	ENSG00000086288	Tumor	Control	NOTEST	1.07125	0	-Inf	0	1	1	no
1708	ENSG00000086289	Tumor	Control	OK	13.7897	31.3011	1.18263	2.30213	0.0103	0.0197447	yes
1709	ENSG00000086300	Tumor	Control	OK	141.867	23.4558	-2.59652	-9.1167	5e-05	0.000174845	yes
1710	ENSG00000086475	Tumor	Control	OK	12.3713	57.1783	2.20847	6.9812	5e-05	0.000174845	yes
1711	ENSG00000086504	Tumor	Control	OK	47.869	65.0636	0.442759	3.30644	5e-05	0.000174845	yes
1712	ENSG00000086506	Tumor	Control	NOTEST	0.375042	0.0339714	-3.46466	0	1	1	no
1713	ENSG00000086544	Tumor	Control	OK	6.30885	10.8098	0.776885	1.16873	0.0149	0.0270702	yes
1714	ENSG00000086548	Tumor	Control	NOTEST	1.01502	0	-Inf	0	1	1	no
1715	ENSG00000086570	Tumor	Control	OK	2.09444	0.408919	-2.35667	-3.99356	0.00105	0.00276036	yes
1716	ENSG00000086589	Tumor	Control	OK	11.1464	26.0948	1.22718	5.2573	5e-05	0.000174845	yes
1717	ENSG00000086598	Tumor	Control	OK	149.221	155.987	0.0639774	1.07843	0.02775	0.0460204	yes
1718	ENSG00000086619	Tumor	Control	OK	5.34273	4.73714	-0.173558	-0.0932947	0.67485	0.701733	no
1719	ENSG00000086666	Tumor	Control	OK	204.716	76.5784	-1.41861	-9.50884	5e-05	0.000174845	yes
1720	ENSG00000086696	Tumor	Control	NOTEST	0.910746	0	-Inf	0	1	1	no
1721	ENSG00000086712	Tumor	Control	OK	3.38352	6.31971	0.901333	1.18114	0.0338	0.0546696	no
1722	ENSG00000086717	Tumor	Control	NOTEST	2.0806	0.0494242	-5.39564	0	1	1	no
1723	ENSG00000086730	Tumor	Control	OK	4.72033	0.722674	-2.70747	-1.13976	5e-05	0.000174845	yes
1724	ENSG00000086758	Tumor	Control	OK	34.857	68.8012	0.980984	2.79578	5e-05	0.000174845	yes
1725	ENSG00000086827	Tumor	Control	OK	3.9524	15.2781	1.95066	3.82634	5e-05	0.000174845	yes
1726	ENSG00000086848	Tumor	Control	OK	22.9282	36.975	0.689426	1.30949	0.02315	0.0393455	yes
1727	ENSG00000086967	Tumor	Control	NOTEST	0.179102	0.00186612	-6.5846	0	1	1	no
1728	ENSG00000086991	Tumor	Control	OK	7.17228	2.26883	-1.66048	-1.5805	5e-05	0.000174845	yes
1729	ENSG00000087008	Tumor	Control	OK	6.9423	13.4854	0.95791	1.87628	0.0012	0.00310893	yes
1730	ENSG00000087053	Tumor	Control	OK	22.4049	51.0817	1.18899	2.10881	1e-04	0.00033029	yes
1731	ENSG00000087074	Tumor	Control	OK	39.3599	66.3668	0.753737	6.32119	5e-05	0.000174845	yes
1732	ENSG00000087076	Tumor	Control	OK	34.2705	12.6582	-1.4369	-4.57049	5e-05	0.000174845	yes
1733	ENSG00000087077	Tumor	Control	OK	67.2586	65.5429	-0.0372792	-0.166916	0.59095	0.623238	no
1734	ENSG00000087085	Tumor	Control	NOTEST	0.812613	0.686271	-0.243791	0	1	1	no
1735	ENSG00000087086	Tumor	Control	OK	2192.99	2898.08	0.402196	19.6751	5e-05	0.000174845	yes
1736	ENSG00000087087	Tumor	Control	OK	58.98	54.7307	-0.107876	-0.223469	0.42225	0.459133	no
1737	ENSG00000087088	Tumor	Control	OK	141.836	210.994	0.572978	2.31043	1e-04	0.00033029	yes
1738	ENSG00000087095	Tumor	Control	OK	23.8062	21.1305	-0.172011	-0.63697	0.15175	0.195798	no
1739	ENSG00000087111	Tumor	Control	OK	24.5533	46.3718	0.917331	1.80293	0.00425	0.00937099	yes
1740	ENSG00000087116	Tumor	Control	OK	20.9885	10.3548	-1.01929	-1.01023	0.0102	0.0196061	yes
1741	ENSG00000087128	Tumor	Control	NOTEST	0.448416	0.0488825	-3.19745	0	1	1	no
1742	ENSG00000087152	Tumor	Control	OK	17.6024	38.5764	1.13194	2.74014	5e-05	0.000174845	yes
1743	ENSG00000087157	Tumor	Control	OK	14.6097	17.0074	0.219233	0.463544	0.22405	0.269149	no
1744	ENSG00000087191	Tumor	Control	OK	81.6574	94.8226	0.215647	0.945642	0.0751	0.107939	no
1745	ENSG00000087206	Tumor	Control	OK	9.85272	9.3584	-0.0742605	-0.13413	0.7164	0.740762	no
1746	ENSG00000087237	Tumor	Control	NOTEST	0.962921	0	-Inf	0	1	1	no
1747	ENSG00000087245	Tumor	Control	OK	170.985	74.6535	-1.19559	-2.59431	0.00055	0.0015535	yes
1748	ENSG00000087250	Tumor	Control	NOTEST	1.05775	0.173734	-2.60604	0	1	1	no
1749	ENSG00000087253	Tumor	Control	OK	10.901	27.0034	1.30869	2.57788	0.00015	0.000479023	yes
1750	ENSG00000087258	Tumor	Control	OK	49.7756	0.0807746	-9.26732	-0.395003	2e-04	0.000623214	yes
1751	ENSG00000087263	Tumor	Control	OK	19.1409	31.0004	0.695631	1.61001	0.0023	0.00548785	yes
1752	ENSG00000087266	Tumor	Control	OK	16.7973	21.768	0.373982	0.825674	0.0725	0.104985	no
1753	ENSG00000087269	Tumor	Control	OK	19.5662	15.8894	-0.300306	-0.897654	0.06285	0.0930845	no
1754	ENSG00000087274	Tumor	Control	OK	63.703	109.494	0.781422	1.1661	0.0209	0.036067	yes
1755	ENSG00000087299	Tumor	Control	OK	4.31393	6.40364	0.569892	0.611104	0.13775	0.1808	no
1756	ENSG00000087301	Tumor	Control	OK	1.45302	5.01706	1.78779	1.70117	0.0036	0.00809773	yes
1757	ENSG00000087302	Tumor	Control	OK	73.3996	115.604	0.655345	2.67227	2e-04	0.000623214	yes
1758	ENSG00000087303	Tumor	Control	OK	3.33407	0.848738	-1.97389	-1.25511	0.00165	0.00409591	yes
1759	ENSG00000087338	Tumor	Control	OK	5.91616	11.9313	1.01201	2.53848	0.0031	0.00711068	yes
1760	ENSG00000087365	Tumor	Control	OK	79.4543	105.174	0.40458	1.65731	0.0064	0.0133075	yes
1761	ENSG00000087448	Tumor	Control	OK	7.48791	35.8893	2.26092	7.932	5e-05	0.000174845	yes
1762	ENSG00000087460	Tumor	Control	OK	540.938	1027.04	0.924956	7.89916	5e-05	0.000174845	yes
1763	ENSG00000087470	Tumor	Control	OK	18.2096	47.626	1.38705	4.07637	5e-05	0.000174845	yes
1764	ENSG00000087494	Tumor	Control	OK	2.59512	2.76989	0.0940249	0.0715788	0.83795	0.852828	no
1765	ENSG00000087495	Tumor	Control	NOTEST	1.37665	1.06544	-0.36971	0	1	1	no
1766	ENSG00000087502	Tumor	Control	OK	26.8239	39.6907	0.565284	0.475901	0.2046	0.249942	no
1767	ENSG00000087510	Tumor	Control	OK	8.34152	12.2629	0.555923	2.39414	2e-04	0.000623214	yes
1768	ENSG00000087586	Tumor	Control	OK	12.7713	45.9724	1.84786	6.05304	5e-05	0.000174845	yes
1769	ENSG00000087589	Tumor	Control	NOTEST	0.329633	0.011923	-4.78904	0	1	1	no
1770	ENSG00000087842	Tumor	Control	OK	239.938	180.7	-0.409059	-2.13926	0.0085	0.0169331	yes
1771	ENSG00000087884	Tumor	Control	OK	44.1859	52.9627	0.261389	0.614843	0.2129	0.258296	no
1772	ENSG00000087903	Tumor	Control	OK	7.5662	2.25244	-1.74808	-0.752438	5e-05	0.000174845	yes
1773	ENSG00000087916	Tumor	Control	NOTEST	1.63532	0.00213536	-9.58087	0	1	1	no
1774	ENSG00000087995	Tumor	Control	OK	5.7248	10.8166	0.917954	2.901	5e-05	0.000174845	yes
1775	ENSG00000088002	Tumor	Control	OK	13.2629	0.587736	-4.49609	-3.00981	0.0037	0.00828204	yes
1776	ENSG00000088035	Tumor	Control	OK	10.9919	20.785	0.919101	2.74348	5e-05	0.000174845	yes
1777	ENSG00000088038	Tumor	Control	OK	22.7257	22.2275	-0.0319844	-0.118669	0.7626	0.783994	no
1778	ENSG00000088053	Tumor	Control	NOTEST	1.2841	0.0166381	-6.27013	0	1	1	no
1779	ENSG00000088179	Tumor	Control	OK	15.4902	9.00376	-0.782761	-1.26017	0.0178	0.0314433	yes
1780	ENSG00000088205	Tumor	Control	OK	14.4902	27.5058	0.924658	3.11045	1e-04	0.00033029	yes
1781	ENSG00000088247	Tumor	Control	OK	185.221	220.431	0.251081	1.78477	0.0058	0.0122201	yes
1782	ENSG00000088256	Tumor	Control	OK	23.3393	44.1729	0.9204	3.10892	5e-05	0.000174845	yes
1783	ENSG00000088280	Tumor	Control	OK	7.92347	4.95976	-0.675861	-0.915541	0.0399	0.0630632	no
1784	ENSG00000088298	Tumor	Control	OK	16.9755	23.4461	0.465889	0.784817	0.10815	0.147625	no
1785	ENSG00000088305	Tumor	Control	NOTEST	0.987538	1.0786	0.127249	0	1	1	no
1786	ENSG00000088320	Tumor	Control	NOTEST	1.07367	0.00659216	-7.34758	0	1	1	no
1787	ENSG00000088325	Tumor	Control	OK	14.5172	61.0576	2.07241	20.0154	5e-05	0.000174845	yes
1788	ENSG00000088340	Tumor	Control	OK	7.66521	0.0400911	-7.5789	-0.160211	0.1284	0.170547	no
1789	ENSG00000088356	Tumor	Control	OK	10.3235	11.872	0.201626	0.471942	0.2892	0.332533	no
1790	ENSG00000088367	Tumor	Control	OK	17.2478	8.58392	-1.00671	-0.210506	0.20975	0.255095	no
1791	ENSG00000088386	Tumor	Control	OK	3.23706	0	-Inf	NA	1e-04	0.00033029	yes
1792	ENSG00000088387	Tumor	Control	OK	12.937	12.1714	-0.0880069	-0.141892	0.73755	0.760591	no
1793	ENSG00000088448	Tumor	Control	OK	40.5016	29.5573	-0.454464	-1.36689	0.01735	0.0307797	yes
1794	ENSG00000088451	Tumor	Control	OK	9.63733	13.6917	0.506592	1.45289	0.00835	0.0167128	yes
1795	ENSG00000088538	Tumor	Control	NOTEST	0.490792	0.0460699	-3.41321	0	1	1	no
1796	ENSG00000088543	Tumor	Control	OK	3.9145	9.68507	1.30693	1.32474	0.0247	0.0415841	yes
1797	ENSG00000088682	Tumor	Control	OK	31.611	37.5515	0.248442	0.599501	0.17745	0.222199	no
1798	ENSG00000088726	Tumor	Control	OK	9.10042	0	-Inf	NA	0.0045	0.00983784	yes
1799	ENSG00000088727	Tumor	Control	OK	7.69106	7.69012	-0.000176275	-0.000197645	0.99945	0.999677	no
1800	ENSG00000088756	Tumor	Control	OK	4.60359	0.504303	-3.1904	-0.632819	1e-04	0.00033029	yes
1801	ENSG00000088766	Tumor	Control	OK	27.6603	31.8303	0.202584	0.547297	0.2211	0.266359	no
1802	ENSG00000088782	Tumor	Control	NOTEST	0	0	0	0	1	1	no
1803	ENSG00000088808	Tumor	Control	OK	6.39341	3.14415	-1.02392	-0.958927	0.0026	0.00611169	yes
1804	ENSG00000088812	Tumor	Control	OK	15.4915	31.2581	1.01276	4.46746	5e-05	0.000174845	yes
1805	ENSG00000088826	Tumor	Control	OK	23.7157	9.23811	-1.36017	-0.375932	0.04	0.0631918	no
1806	ENSG00000088827	Tumor	Control	NOTEST	1.81006	0	-Inf	0	1	1	no
1807	ENSG00000088832	Tumor	Control	OK	182.74	776.772	2.0877	9.56376	5e-05	0.000174845	yes
1808	ENSG00000088833	Tumor	Control	OK	35.615	30.6793	-0.21522	-1.06751	0.0334	0.0540897	no
1809	ENSG00000088836	Tumor	Control	OK	1.74958	6.95314	1.99066	2.08515	0.00035	0.00103529	yes
1810	ENSG00000088854	Tumor	Control	OK	3.12861	4.04217	0.369607	1.40636	0.0154	0.0278266	yes
1811	ENSG00000088876	Tumor	Control	OK	6.01233	4.00647	-0.585593	-0.534399	0.16485	0.209154	no
1812	ENSG00000088881	Tumor	Control	OK	6.22907	0.244427	-4.67154	-0.488608	0.00015	0.000479023	yes
1813	ENSG00000088882	Tumor	Control	OK	6.10533	0.0247282	-7.94777	-1.68969	0.1564	0.200653	no
1814	ENSG00000088888	Tumor	Control	OK	9.20785	29.3058	1.67025	11.9979	5e-05	0.000174845	yes
1815	ENSG00000088899	Tumor	Control	NOTEST	1.79019	1.78554	-0.00375019	0	1	1	no
1816	ENSG00000088926	Tumor	Control	NOTEST	0.0786522	0	-Inf	0	1	1	no
1817	ENSG00000088930	Tumor	Control	OK	18.7755	50.3815	1.42404	13.0583	5e-05	0.000174845	yes
1818	ENSG00000088970	Tumor	Control	OK	16.373	3.27511	-2.3217	-2.0648	5e-05	0.000174845	yes
1819	ENSG00000088986	Tumor	Control	OK	235.311	486.859	1.04894	12.9633	5e-05	0.000174845	yes
1820	ENSG00000088992	Tumor	Control	OK	8.85611	0.41456	-4.41702	-0.943622	0.00045	0.00129651	yes
1821	ENSG00000089006	Tumor	Control	OK	28.5895	64.9559	1.18397	3.05154	5e-05	0.000174845	yes
1822	ENSG00000089009	Tumor	Control	OK	541.334	882.084	0.704397	4.40858	5e-05	0.000174845	yes
1823	ENSG00000089012	Tumor	Control	OK	2.40364	0	-Inf	NA	0.00025	0.000764142	yes
1824	ENSG00000089022	Tumor	Control	OK	11.8119	17.7049	0.583904	1.64182	0.00585	0.0123102	yes
1825	ENSG00000089041	Tumor	Control	OK	17.8201	38.1524	1.09827	4.36748	5e-05	0.000174845	yes
1826	ENSG00000089048	Tumor	Control	OK	4.28636	6.24174	0.542197	2.31652	0.00015	0.000479023	yes
1827	ENSG00000089050	Tumor	Control	OK	6.86324	12.7854	0.897534	3.22914	5e-05	0.000174845	yes
1828	ENSG00000089053	Tumor	Control	OK	58.9545	105.216	0.835681	3.1016	5e-05	0.000174845	yes
1829	ENSG00000089057	Tumor	Control	OK	15.221	61.1843	2.00709	13.768	5e-05	0.000174845	yes
1830	ENSG00000089060	Tumor	Control	OK	7.74111	7.56766	-0.0326933	-0.0352921	0.8726	0.884589	no
1831	ENSG00000089063	Tumor	Control	OK	80.2422	154.061	0.941065	8.83901	5e-05	0.000174845	yes
1832	ENSG00000089091	Tumor	Control	OK	2.44655	0.911077	-1.4251	-0.915291	0.0027	0.00631091	yes
1833	ENSG00000089094	Tumor	Control	OK	10.1334	12.9633	0.355322	0.882603	0.0405	0.0638747	no
1834	ENSG00000089101	Tumor	Control	OK	15.8323	15.6951	-0.0125544	-0.0147323	0.97555	0.978433	no
1835	ENSG00000089116	Tumor	Control	NOTEST	0.00667568	0.012779	0.936788	0	1	1	no
1836	ENSG00000089123	Tumor	Control	OK	27.9835	8.72006	-1.68217	-3.58795	0.0011	0.00288198	yes
1837	ENSG00000089127	Tumor	Control	OK	15.8255	5.33843	-1.56776	-1.60489	0.00075	0.0020518	yes
1838	ENSG00000089154	Tumor	Control	OK	15.3424	44.5104	1.53661	3.74325	5e-05	0.000174845	yes
1839	ENSG00000089157	Tumor	Control	OK	549.396	1547.67	1.49418	14.776	5e-05	0.000174845	yes
1840	ENSG00000089159	Tumor	Control	OK	57.8009	128.833	1.15634	11.7208	5e-05	0.000174845	yes
1841	ENSG00000089163	Tumor	Control	NOTEST	0.968884	0.889	-0.124141	0	1	1	no
1842	ENSG00000089169	Tumor	Control	OK	2.65295	0.110232	-4.58899	-0.192076	0.03495	0.0562722	no
1843	ENSG00000089177	Tumor	Control	OK	6.87826	7.7678	0.175463	0.931547	0.03565	0.0572417	no
1844	ENSG00000089195	Tumor	Control	OK	8.14012	14.9271	0.874812	3.4046	5e-05	0.000174845	yes
1845	ENSG00000089199	Tumor	Control	NOTEST	1.59015	0.221303	-2.84506	0	1	1	no
1846	ENSG00000089220	Tumor	Control	OK	261.765	357.682	0.450409	4.88718	5e-05	0.000174845	yes
1847	ENSG00000089225	Tumor	Control	NOTEST	0.324822	0.00380558	-6.41539	0	1	1	no
1848	ENSG00000089234	Tumor	Control	OK	7.41266	11.1085	0.583597	1.6484	0.0059	0.0124015	yes
1849	ENSG00000089248	Tumor	Control	OK	83.7748	76.2444	-0.135884	-0.941252	0.04545	0.070444	no
1850	ENSG00000089250	Tumor	Control	NOTEST	0.290168	0	-Inf	0	1	1	no
1851	ENSG00000089280	Tumor	Control	OK	261.221	166.629	-0.648626	-2.47002	0.00025	0.000764142	yes
1852	ENSG00000089289	Tumor	Control	OK	20.7828	38.0397	0.872114	5.75097	5e-05	0.000174845	yes
1853	ENSG00000089327	Tumor	Control	OK	310.2	158.11	-0.972268	-12.76	5e-05	0.000174845	yes
1854	ENSG00000089335	Tumor	Control	OK	7.87424	6.16106	-0.353962	-0.49405	0.1955	0.240767	no
1855	ENSG00000089351	Tumor	Control	OK	36.5387	49.2464	0.430595	1.59313	0.00495	0.0106582	yes
1856	ENSG00000089356	Tumor	Control	OK	193.165	30.7135	-2.65289	-8.72239	5e-05	0.000174845	yes
1857	ENSG00000089472	Tumor	Control	NOTEST	1.78382	0.37794	-2.23874	0	1	1	no
1858	ENSG00000089486	Tumor	Control	OK	24.0611	22.6321	-0.0883341	-0.349417	0.40835	0.445963	no
1859	ENSG00000089505	Tumor	Control	NOTEST	1.30192	1.85179	0.508274	0	1	1	no
1860	ENSG00000089558	Tumor	Control	NOTEST	0.154215	0.0259199	-2.57281	0	1	1	no
1861	ENSG00000089597	Tumor	Control	OK	99.488	280.66	1.49623	10.9213	5e-05	0.000174845	yes
1862	ENSG00000089639	Tumor	Control	OK	5.07553	11.02	1.1185	3.18517	5e-05	0.000174845	yes
1863	ENSG00000089682	Tumor	Control	OK	2.22992	5.02995	1.17355	0.810502	0.02435	0.0410764	yes
1864	ENSG00000089685	Tumor	Control	OK	19.5183	39.6193	1.02137	3.36415	5e-05	0.000174845	yes
1865	ENSG00000089692	Tumor	Control	OK	6.35993	0.0523852	-6.92371	-0.677979	0.01395	0.0255853	yes
1866	ENSG00000089693	Tumor	Control	OK	158.947	151.975	-0.0647047	-0.154468	0.662	0.689428	no
1867	ENSG00000089723	Tumor	Control	OK	1.32925	2.66584	1.00398	1.74497	0.007	0.0143788	yes
1868	ENSG00000089737	Tumor	Control	OK	163.852	59.8911	-1.45198	-3.02345	5e-05	0.000174845	yes
1869	ENSG00000089775	Tumor	Control	OK	11.7676	7.97269	-0.561687	-0.648516	0.14425	0.187849	no
1870	ENSG00000089818	Tumor	Control	OK	9.87711	20.6134	1.06142	3.2173	5e-05	0.000174845	yes
1871	ENSG00000089820	Tumor	Control	OK	18.7339	3.08919	-2.60035	-1.33749	0.00735	0.0150123	yes
1872	ENSG00000089847	Tumor	Control	NOTEST	0.513455	0.024134	-4.4111	0	1	1	no
1873	ENSG00000089876	Tumor	Control	OK	6.32616	24.5271	1.95497	4.78331	5e-05	0.000174845	yes
1874	ENSG00000089902	Tumor	Control	OK	7.51206	22.9324	1.61011	5.39684	5e-05	0.000174845	yes
1875	ENSG00000089916	Tumor	Control	OK	6.05267	14.3312	1.24352	1.97909	0.00025	0.000764142	yes
1876	ENSG00000090006	Tumor	Control	OK	53.7215	33.5198	-0.680487	-1.61665	9e-04	0.00241733	yes
1877	ENSG00000090013	Tumor	Control	OK	49.7473	48.8462	-0.0263743	-0.165969	0.719	0.743178	no
1878	ENSG00000090020	Tumor	Control	OK	28.9251	24.4045	-0.245175	-0.468258	0.2438	0.288463	no
1879	ENSG00000090054	Tumor	Control	OK	20.6882	52.7642	1.35075	4.63014	5e-05	0.000174845	yes
1880	ENSG00000090060	Tumor	Control	OK	28.6379	90.1419	1.65427	5.62024	5e-05	0.000174845	yes
1881	ENSG00000090061	Tumor	Control	OK	17.7149	37.5183	1.08264	0.625996	0.0157	0.0282633	yes
1882	ENSG00000090097	Tumor	Control	OK	32.3685	26.4954	-0.288847	-0.399741	0.26815	0.311987	no
1883	ENSG00000090104	Tumor	Control	OK	40.0898	16.5823	-1.27359	-3.51734	0.0016	0.00398989	yes
1884	ENSG00000090238	Tumor	Control	OK	35.9073	37.5815	0.0657452	0.234928	0.62875	0.658722	no
1885	ENSG00000090263	Tumor	Control	OK	51.2152	56.2013	0.134033	0.621544	0.1763	0.220987	no
1886	ENSG00000090266	Tumor	Control	OK	177.191	254.546	0.522616	2.0188	0.00305	0.00701591	yes
1887	ENSG00000090273	Tumor	Control	OK	58.6046	67.5627	0.205214	1.92842	0.00135	0.00345014	yes
1888	ENSG00000090316	Tumor	Control	OK	24.7139	68.4225	1.46915	7.52571	5e-05	0.000174845	yes
1889	ENSG00000090339	Tumor	Control	OK	58.6352	33.5006	-0.807578	-1.42576	0.01635	0.0292596	yes
1890	ENSG00000090372	Tumor	Control	OK	40.6453	56.4838	0.47475	0.891336	0.0679	0.0991616	no
1891	ENSG00000090376	Tumor	Control	OK	0.981185	3.37666	1.783	3.19182	5e-05	0.000174845	yes
1892	ENSG00000090382	Tumor	Control	OK	77.2138	0.0749473	-10.0088	-0.994638	0.0194	0.0338677	yes
1893	ENSG00000090402	Tumor	Control	NOTEST	0.0029705	0	-Inf	0	1	1	no
1894	ENSG00000090432	Tumor	Control	OK	16.7771	28.7583	0.77748	6.06189	5e-05	0.000174845	yes
1895	ENSG00000090447	Tumor	Control	OK	12.6323	6.86926	-0.878891	-2.24172	5e-05	0.000174845	yes
1896	ENSG00000090470	Tumor	Control	OK	8.58739	12.147	0.500308	1.11877	0.01495	0.0271436	yes
1897	ENSG00000090487	Tumor	Control	OK	88.3159	123.653	0.485552	2.04576	0.0014	0.00356129	yes
1898	ENSG00000090512	Tumor	Control	NOTEST	0.526171	0	-Inf	0	1	1	no
1899	ENSG00000090520	Tumor	Control	OK	42.6003	65.9633	0.630798	1.79349	0.01005	0.0194256	yes
1900	ENSG00000090530	Tumor	Control	OK	10.9849	1.03485	-3.40803	-1.39224	5e-05	0.000174845	yes
1901	ENSG00000090534	Tumor	Control	NOTEST	0.179967	0.013481	-3.73873	0	1	1	no
1902	ENSG00000090539	Tumor	Control	NOTEST	1.15033	0.0311691	-5.20579	0	1	1	no
1903	ENSG00000090554	Tumor	Control	OK	9.90512	4.46819	-1.14848	-0.71136	0.06405	0.0946058	no
1904	ENSG00000090565	Tumor	Control	OK	17.7458	15.8618	-0.161926	-0.390684	0.2849	0.328211	no
1905	ENSG00000090581	Tumor	Control	OK	57.0905	53.17	-0.102639	-0.372367	0.3732	0.412998	no
1906	ENSG00000090612	Tumor	Control	OK	2.80688	6.29394	1.165	1.11246	0.0054	0.0114872	yes
1907	ENSG00000090615	Tumor	Control	OK	11.674	13.8409	0.245648	0.381115	0.40565	0.443385	no
1908	ENSG00000090621	Tumor	Control	OK	132.855	119.883	-0.148217	-0.240518	0.6006	0.632511	no
1909	ENSG00000090659	Tumor	Control	OK	2.14834	0.00721882	-8.21724	-0.0475667	0.124	0.165897	no
1910	ENSG00000090661	Tumor	Control	OK	45.3051	32.7091	-0.469982	-1.75361	0.00285	0.00660781	yes
1911	ENSG00000090674	Tumor	Control	OK	43.2612	40.7913	-0.0848134	-0.14669	0.66945	0.69646	no
1912	ENSG00000090686	Tumor	Control	OK	24.0646	38.8365	0.690501	1.70263	0.0066	0.0136697	yes
1913	ENSG00000090776	Tumor	Control	OK	9.99859	6.80676	-0.554757	-3.18257	5e-05	0.000174845	yes
1914	ENSG00000090857	Tumor	Control	OK	6.4961	20.1358	1.63211	3.73719	5e-05	0.000174845	yes
1915	ENSG00000090861	Tumor	Control	OK	41.2827	79.1508	0.939066	5.02329	5e-05	0.000174845	yes
1916	ENSG00000090863	Tumor	Control	OK	103.196	51.4524	-1.00408	-1.80766	0.02335	0.0396259	yes
1917	ENSG00000090889	Tumor	Control	OK	3.28667	17.1582	2.3842	3.72885	5e-05	0.000174845	yes
1918	ENSG00000090905	Tumor	Control	OK	13.3797	15.9935	0.25744	0.400051	0.27345	0.317109	no
1919	ENSG00000090920	Tumor	Control	NOTEST	0.505497	0.00214227	-7.88242	0	1	1	no
1920	ENSG00000090924	Tumor	Control	OK	13.3358	11.9326	-0.160397	-0.0305308	0.7919	0.810873	no
1921	ENSG00000090932	Tumor	Control	OK	16.1333	5.39468	-1.58043	-2.90139	5e-05	0.000174845	yes
1922	ENSG00000090971	Tumor	Control	OK	39.1068	40.0156	0.0331402	0.117327	0.7944	0.813188	no
1923	ENSG00000090975	Tumor	Control	OK	6.78419	4.55128	-0.575906	-0.689046	0.15575	0.200046	no
1924	ENSG00000090989	Tumor	Control	OK	8.04464	16.6006	1.04514	1.32454	0.01085	0.0206196	yes
1925	ENSG00000091009	Tumor	Control	OK	4.40317	16.4902	1.90499	3.95394	5e-05	0.000174845	yes
1926	ENSG00000091010	Tumor	Control	NOTEST	0.0483415	0.0347309	-0.47704	0	1	1	no
1927	ENSG00000091039	Tumor	Control	OK	25.1129	39.7797	0.663602	1.05649	0.0562	0.0845492	no
1928	ENSG00000091073	Tumor	Control	OK	22.1873	11.6481	-0.929635	-2.08258	5e-05	0.000174845	yes
1929	ENSG00000091106	Tumor	Control	NOTEST	0.579149	0.0990556	-2.54762	0	1	1	no
1930	ENSG00000091127	Tumor	Control	OK	6.14093	8.77829	0.515483	0.622694	0.09055	0.126502	no
1931	ENSG00000091128	Tumor	Control	NOTEST	0.759818	0.160552	-2.24261	0	1	1	no
1932	ENSG00000091129	Tumor	Control	OK	30.9452	10.8312	-1.51452	-2.71834	0.0087	0.0172626	yes
1933	ENSG00000091136	Tumor	Control	OK	53.272	52.5762	-0.0189667	-0.0290385	0.90095	0.910448	no
1934	ENSG00000091137	Tumor	Control	OK	2.8159	1.45222	-0.955337	-0.631631	0.0193	0.033707	yes
1935	ENSG00000091138	Tumor	Control	NOTEST	0.0343047	0	-Inf	0	1	1	no
1936	ENSG00000091140	Tumor	Control	OK	24.8868	57.3091	1.20338	1.18979	0.01555	0.0280469	yes
1937	ENSG00000091157	Tumor	Control	OK	25.7507	10.7608	-1.25883	-1.85627	0.01115	0.0210952	yes
1938	ENSG00000091164	Tumor	Control	OK	41.2954	56.629	0.455559	0.782852	0.1007	0.138864	no
1939	ENSG00000091181	Tumor	Control	NOTEST	0.0857228	0	-Inf	0	1	1	no
1940	ENSG00000091262	Tumor	Control	NOTEST	0.809943	0.0493529	-4.03661	0	1	1	no
1941	ENSG00000091317	Tumor	Control	OK	23.6104	35.631	0.59371	1.30122	0.03615	0.0579349	no
1942	ENSG00000091409	Tumor	Control	OK	16.0222	31.2302	0.962875	2.82036	5e-05	0.000174845	yes
1943	ENSG00000091428	Tumor	Control	OK	15.682	1.55506	-3.33407	-2.43273	0.00015	0.000479023	yes
1944	ENSG00000091436	Tumor	Control	OK	18.8523	20.4351	0.116311	0.197223	0.4341	0.47036	no
1945	ENSG00000091482	Tumor	Control	NOTEST	0.202413	0	-Inf	0	1	1	no
1946	ENSG00000091483	Tumor	Control	OK	28.7472	101.426	1.81893	12.2176	5e-05	0.000174845	yes
1947	ENSG00000091490	Tumor	Control	OK	5.82314	2.90093	-1.00528	-0.757708	0.03145	0.0512694	no
1948	ENSG00000091513	Tumor	Control	OK	14.7239	0.339746	-5.43756	-0.812908	0.00025	0.000764142	yes
1949	ENSG00000091527	Tumor	Control	OK	36.0359	93.7118	1.3788	10.6591	5e-05	0.000174845	yes
1950	ENSG00000091536	Tumor	Control	NOTEST	1.65532	0.172679	-3.26095	0	1	1	no
1951	ENSG00000091542	Tumor	Control	OK	42.3701	72.1494	0.767939	5.12009	5e-05	0.000174845	yes
1952	ENSG00000091583	Tumor	Control	NOTEST	1.91125	0	-Inf	0	1	1	no
1953	ENSG00000091592	Tumor	Control	OK	5.04883	1.11043	-2.18483	-2.24573	5e-05	0.000174845	yes
1954	ENSG00000091622	Tumor	Control	NOTEST	0.777955	0.169108	-2.20174	0	1	1	no
1955	ENSG00000091640	Tumor	Control	OK	35.7072	33.6204	-0.0868761	-0.457608	0.33085	0.372448	no
1956	ENSG00000091651	Tumor	Control	OK	11.7123	17.0932	0.545401	2.15458	5e-05	0.000174845	yes
1957	ENSG00000091656	Tumor	Control	NOTEST	1.9995	0.32953	-2.60116	0	1	1	no
1958	ENSG00000091664	Tumor	Control	NOTEST	0.00424218	0.00386291	-0.135117	0	1	1	no
1959	ENSG00000091704	Tumor	Control	NOTEST	0.0544511	0	-Inf	0	1	1	no
1960	ENSG00000091732	Tumor	Control	OK	13.1017	17.1215	0.386058	1.14774	0.01565	0.0281853	yes
1961	ENSG00000091831	Tumor	Control	OK	5.2921	0.800205	-2.7254	-0.523848	0.0026	0.00611169	yes
1962	ENSG00000091844	Tumor	Control	OK	0.786102	4.61529	2.55363	2.41402	0.06575	0.0965369	no
1963	ENSG00000091879	Tumor	Control	OK	3.92836	3.47801	-0.175664	-0.141438	0.75215	0.774142	no
1964	ENSG00000091947	Tumor	Control	OK	26.0776	35.0994	0.428634	2.56238	5e-05	0.000174845	yes
1965	ENSG00000091972	Tumor	Control	OK	9.9492	3.99849	-1.31512	-2.96883	0.00135	0.00345014	yes
1966	ENSG00000091986	Tumor	Control	OK	16.3052	14.553	-0.164021	-0.233465	0.4688	0.504246	no
1967	ENSG00000092009	Tumor	Control	NOTEST	0.304166	0.0183994	-4.04713	0	1	1	no
1968	ENSG00000092010	Tumor	Control	OK	89.8078	104.233	0.214907	1.41563	0.01455	0.0265195	yes
1969	ENSG00000092020	Tumor	Control	OK	16.2629	27.7576	0.771295	1.05174	0.03435	0.0554641	no
1970	ENSG00000092036	Tumor	Control	OK	15.6415	29.4377	0.912282	1.3158	0.0145	0.0264369	yes
1971	ENSG00000092051	Tumor	Control	NOTEST	0.345362	0.0935097	-1.88492	0	1	1	no
1972	ENSG00000092054	Tumor	Control	NOTEST	0.0672968	0.00277013	-4.60251	0	1	1	no
1973	ENSG00000092067	Tumor	Control	NOTEST	0.0385803	0.00541063	-2.834	0	1	1	no
1974	ENSG00000092068	Tumor	Control	OK	51.549	193.947	1.91165	7.88585	5e-05	0.000174845	yes
1975	ENSG00000092094	Tumor	Control	OK	23.431	16.8448	-0.476119	-1.18767	0.02015	0.034979	yes
1976	ENSG00000092096	Tumor	Control	OK	12.4028	4.53418	-1.45175	-2.31549	3e-04	0.00090298	yes
1977	ENSG00000092098	Tumor	Control	OK	34.0128	28.6463	-0.247733	-0.372868	0.28225	0.325711	no
1978	ENSG00000092108	Tumor	Control	OK	19.1717	26.6008	0.472489	0.956701	0.02905	0.0478814	yes
1979	ENSG00000092140	Tumor	Control	OK	5.03912	11.7933	1.22673	1.16803	0.00395	0.00877565	yes
1980	ENSG00000092148	Tumor	Control	OK	22.4559	57.5271	1.35715	2.90965	5e-05	0.000174845	yes
1981	ENSG00000092199	Tumor	Control	OK	200.841	378.564	0.914484	7.07078	5e-05	0.000174845	yes
1982	ENSG00000092200	Tumor	Control	NOTEST	1.0736	0	-Inf	0	1	1	no
1983	ENSG00000092201	Tumor	Control	OK	31.5243	63.5272	1.01091	3.47001	5e-05	0.000174845	yes
1984	ENSG00000092203	Tumor	Control	OK	19.7136	30.9221	0.649446	1.38052	0.0188	0.0329184	yes
1985	ENSG00000092208	Tumor	Control	OK	8.89574	8.07818	-0.139083	-0.231793	0.5579	0.590879	no
1986	ENSG00000092295	Tumor	Control	OK	11.7583	0.033917	-8.43746	-0.193134	0.0031	0.00711068	yes
1987	ENSG00000092330	Tumor	Control	OK	30.1305	31.4986	0.0640629	0.132359	0.6127	0.643656	no
1988	ENSG00000092345	Tumor	Control	NOTEST	0.126459	0	-Inf	0	1	1	no
1989	ENSG00000092377	Tumor	Control	NOTEST	0.135509	0.0365314	-1.89118	0	1	1	no
1990	ENSG00000092421	Tumor	Control	OK	47.5788	63.9211	0.425974	0.897088	0.1124	0.152397	no
1991	ENSG00000092439	Tumor	Control	OK	8.27138	21.9736	1.40957	2.09699	0.00025	0.000764142	yes
1992	ENSG00000092445	Tumor	Control	OK	24.06	51.0632	1.08565	2.97086	5e-05	0.000174845	yes
1993	ENSG00000092470	Tumor	Control	OK	14.2346	11.8914	-0.259486	-0.77865	0.12495	0.166826	no
1994	ENSG00000092529	Tumor	Control	OK	207.485	633.789	1.611	3.16359	0.0026	0.00611169	yes
1995	ENSG00000092531	Tumor	Control	OK	31.8754	44.4353	0.479265	1.56358	0.0099	0.0191882	yes
1996	ENSG00000092607	Tumor	Control	NOTEST	1.11985	0.0177427	-5.97994	0	1	1	no
1997	ENSG00000092621	Tumor	Control	OK	59.4345	82.4296	0.471862	1.75621	0.0081	0.0162758	yes
1998	ENSG00000092758	Tumor	Control	OK	28.022	12.1219	-1.20895	-1.43429	0.03675	0.0587578	no
1999	ENSG00000092820	Tumor	Control	OK	79.4104	64.5773	-0.298302	-4.94204	5e-05	0.000174845	yes
[truncated: 55,182 more rows]
