# Supplementary material for: Ensemble Modeling Approach Targeting Heterogeneous RNA-Seq data: Application to Melanoma Pseudogenes
Source: Sci Rep. 2017 Dec 11;7:17344. doi: 10.1038/s41598-017-17337-7 (PMC5725464; doi:10.1038/s41598-017-17337-7)
Supplement: Supplementary file 1 — Supplementary Files [file 41598_2017_17337_MOESM1_ESM.zip › Supplementary_Files/3_Methods/3_4_Limma/Supplementary Table 3.4.1.txt]

	logFC	AveExpr	t	P.Value	adj.P.Val	B
ENSG00000245330	-244.513973302607	-3.79298967563414	-185.027196048258	2.81929016201731e-117	5.65634185205532e-113	134.559475830517
ENSG00000258892	-780.980552769912	-20.954765135837	-41.8643202472229	3.25087527659525e-66	3.26111553371653e-62	126.970810323803
ENSG00000222328	-56.4390169212705	3.02777668109342	-40.931222558907	9.91780694729842e-63	6.63269869278827e-59	108.941982356215
ENSG00000206990	-717.633467536045	-10.3434661166463	-29.6542655660965	1.51508919755717e-50	7.59930864264737e-47	91.451467553827
ENSG00000267697	-19.3843794066295	5.60895928637868	-27.2862187719242	9.01200427222037e-49	3.61615683427115e-45	95.1613403508404
ENSG00000269410	-21.4273280891369	3.22435237738031	-27.1560816002705	1.38612017809715e-48	4.63495485552718e-45	94.7938976586588
ENSG00000250487	-69.3775842771319	0.979117493442158	-26.0432415611811	2.11219880125839e-45	6.05386350709243e-42	88.063129819352
ENSG00000256240	-730.789598512921	-40.3692197684469	-37.3912092110124	7.04811323797247e-38	1.76757869866802e-34	66.3635100968984
ENSG00000262526	-71.2597173203361	3.14418619265353	-19.1659958621697	1.20965827226478e-35	2.69659710182758e-32	68.3738116241299
ENSG00000215791	-15.8907326049436	3.17355533795144	-18.311328870578	4.53921377281778e-34	9.10702459240432e-31	65.0482710166365
ENSG00000236539	-8.85367940190038	1.09835057171257	-16.7436847186011	4.45451024013855e-31	8.12462172253635e-28	58.6760309288173
ENSG00000188227	-7.91012979672767	2.58927289816386	-16.2947993346441	3.39163924459819e-30	5.67053818036446e-27	56.7862093636195
ENSG00000256142	-73.4426245349043	1.87256554060236	-15.8596254374783	2.48658748436532e-29	3.83756959221704e-26	54.9266035607334
ENSG00000245156	-6.52134889223891	2.71076926319612	-15.4414234256086	1.72468639431113e-28	2.47159879493316e-25	53.1142408489088
ENSG00000256599	-166.606202534647	-2.7198419992829	-14.6971049527317	5.71051718075368e-27	7.63800707983073e-24	49.8283815271529
ENSG00000250404	-6.48983537977924	2.01341613826574	-14.2080140349429	5.90184832742584e-26	7.40054893707154e-23	47.6283926299722
ENSG00000258644	-12.9823452625419	5.07436968233242	-13.552148270777	1.41126779004755e-24	1.66554503951317e-21	44.6295850104705
ENSG00000263563	-8.23292009529735	8.86724541925639	-13.4570392234861	2.24495960457586e-24	2.50225691925586e-21	44.1902682195865
ENSG00000258711	-9.2650666501311	2.10633777026614	-13.4125179860233	2.790745014198e-24	2.94687985367655e-21	43.9842448321836
ENSG00000206942	-835.240471849019	-47.2142201212789	-84.1618475029322	4.0227450758192e-24	4.03541672280803e-21	22.0886118575015
ENSG00000268784	-229.524475913367	-2.37668097837201	-13.1923131851453	8.21270588867296e-24	7.84626277354503e-21	42.9617684438797
ENSG00000179344	-15.5693581299836	8.72644088669846	-12.7692131258646	6.62294333202344e-23	6.03982327592665e-20	40.9815012377597
ENSG00000135077	-8.10729924374686	2.24298480052853	-12.737969020155	7.73199766591372e-23	6.74465518135769e-20	40.8344777212213
ENSG00000213165	-99.8442572865667	-2.7474972477886	-12.6747884262847	1.05774967921662e-22	8.84234658921792e-20	40.5368508554077
ENSG00000255429	-40.9564253438409	2.380415020052	-19.2020853661623	3.2301000670227e-22	2.59221990578705e-19	35.6221908274847
ENSG00000257764	-10.0720962560208	6.1525496299512	-12.3482959497834	5.37185964193021e-22	4.14521615369407e-19	38.9921596178165
ENSG00000185291	-8.12014068339717	2.57742200794797	-12.3127384424801	6.41545558018534e-22	4.76715871500957e-19	38.8232759879419
ENSG00000238198	-7.54629805869222	1.8999659702854	-12.0762271565672	2.0952051285545e-21	1.50128930336389e-18	37.6968207985892
ENSG00000168542	-10.5348022779739	5.84289544239115	-11.9102251456785	4.82094960422737e-21	3.33526592791771e-18	36.9030669137562
ENSG00000269751	-149.169864175463	-9.16145635925452	-11.8491792263532	7.58516670153128e-21	5.07270665109407e-18	36.4698429992512
ENSG00000196126	-15.0967908032381	9.79563191067617	-11.7665992329047	9.93049874530612e-21	6.42695472022828e-18	36.214337570544
ENSG00000235725	-9.81580877213175	3.51055152051549	-11.6876897909053	1.47797165020896e-20	9.26642038066948e-18	35.8351976825924
ENSG00000171657	-10.4269165782087	2.85369697818133	-11.6016549625093	2.62202221734337e-20	1.59411005292606e-17	34.2972930377848
ENSG00000269119	-9.70058023482086	4.49518858031361	-11.5482735640447	3.94073206432057e-20	2.32537962960187e-17	33.9197709834446
ENSG00000228363	-6.23667771176308	2.48661540611255	-11.3719271360613	9.51815582103529e-20	5.4560788639266e-17	34.0566249346876
ENSG00000214955	-69.4180171453003	5.66173430690635	-11.2158038704311	1.60696313782925e-19	8.95569484285231e-17	33.5577850782399
ENSG00000137642	-8.21841879179539	1.79197799019003	-11.1890131687533	1.84081856179753e-19	9.98171427171456e-17	33.4280093241535
ENSG00000013293	-8.15730416755876	1.62728175432137	-11.1463437308338	3.3573891070086e-19	1.77261309615562e-16	32.8527329173754
ENSG00000259382	-89.2193504753874	3.70765117290525	-10.8744337933975	9.09908778190997e-19	4.68089738893487e-16	31.9008276148053
ENSG00000203276	-6.0040167592088	2.07397772295561	-10.8502863149752	1.02884145888838e-18	5.11338266954703e-16	31.7833635270499
ENSG00000270074	-6.47088536696365	4.71144632684524	-10.8472324554565	1.044951848933e-18	5.11338266954703e-16	31.7685059811598
ENSG00000225889	-6.48795627292594	3.03182551968142	-10.8341978532776	1.11660461464066e-18	5.3339139008418e-16	31.7050848930273
ENSG00000198064	-7.98695780826761	5.48635893933798	-10.7277284547729	1.91988770840201e-18	8.95783885899293e-16	31.1867227410281
ENSG00000238358	-7.35866367007628	2.99005783352916	-10.74331055453	1.99111485453077e-18	9.07903121055701e-16	31.1519297147871
ENSG00000267047	-266.023032194922	-2.84510915186784	-10.7064389531901	2.13975020531663e-18	9.53995741539278e-16	31.0830046834228
ENSG00000149564	-7.92801069177405	1.94903043795979	-10.6672394865543	2.61264620742778e-18	1.1395113230353e-15	30.8919773235771
ENSG00000270641	-7.20174431227152	-0.291242726109943	-10.6600897852204	2.70956562782233e-18	1.15663862108509e-15	30.8571276825424
ENSG00000235568	-8.8409375218206	0.371077547245148	-10.6239549600849	3.2573228830714e-18	1.36149310423045e-15	30.6809613818605
ENSG00000261211	-8.48867109447136	1.55245445718059	-10.5805839014228	4.06310582391905e-18	1.6636345335773e-15	30.4694414255612
ENSG00000141527	-6.64760639685222	1.83336306563795	-10.5569083112627	5.12180884966476e-18	2.05517701901648e-15	30.2480679324637
ENSG00000189350	-6.72083088411927	-0.549261584286868	-10.4940806830635	7.04427630985246e-18	2.74067035399575e-15	29.9430666991955
ENSG00000110723	-6.06447343543831	0.159488538697538	-10.4710230311983	7.10336731335189e-18	2.74067035399575e-15	29.9347721027764
ENSG00000259848	-7.32935973740536	1.19313324257372	-10.4460856241657	8.06684212642691e-18	3.05368025627364e-15	29.8130105101921
ENSG00000228389	-7.01382223542296	4.07442335752372	-10.4075108702632	9.82118389170409e-18	3.64893356331961e-15	29.6246182124897
ENSG00000196684	-186.750441452558	-2.39201700703451	-10.374850703219	1.16019775366949e-17	4.23219046034017e-15	29.4650718194393
ENSG00000234222	-7.11026863992154	3.52440487696328	-10.362208471	1.2375057733851e-17	4.43358541632594e-15	29.4033044875556
ENSG00000204287	-11.9346107342458	8.08774621500679	-10.2908205913147	1.78142836119312e-17	6.27031530010836e-15	29.054424416477
ENSG00000267874	-308.839045332923	-1.07154910272467	-10.2684099803449	1.99731472222269e-17	6.90898711585411e-15	28.9448703256941
ENSG00000119535	-6.7034847049317	1.69137014213025	-10.2351144983432	2.36733579794296e-17	8.05014544307281e-15	28.7820800599837
ENSG00000167483	-6.29572940523696	1.15188611421413	-10.1403598505074	3.84024953724329e-17	1.2841154410952e-14	28.3186472676474
ENSG00000188822	-8.35535456933072	-0.0544472831529528	-10.0878152551488	6.12814838731661e-17	2.01555805073333e-14	27.1945875779468
ENSG00000245067	-11.2333463789406	7.96197546578705	-10.039365710124	6.43187697296847e-17	2.06865269242449e-14	27.8244860061811
ENSG00000245970	-5.03992189796015	6.31873313677354	-10.0356785976986	6.55413468492406e-17	2.06865269242449e-14	27.8064415775756
ENSG00000228897	-7.40538644518279	4.04355227566651	-10.0535414062927	6.59890207422457e-17	2.06865269242449e-14	27.8005946208635
ENSG00000214954	-6.94430838003349	2.6194830471338	-10.0500481242483	6.71709512693468e-17	2.07330891587216e-14	27.7835850011747
ENSG00000134539	-7.18558479344988	1.12834269030448	-10.0588854619976	7.09347808416857e-17	2.15630986064658e-14	27.7320243594279
ENSG00000173372	-10.6975890257208	5.28804380987469	-10.0054067948593	7.64990739088712e-17	2.29074764154281e-14	27.6582856830266
ENSG00000139329	-9.69989011513267	4.68033684618844	-9.92477935516216	1.15475091567654e-16	3.38095440642603e-14	27.2636177090936
ENSG00000106565	-8.92217878780942	4.13687293257465	-9.92342490096195	1.16276655556695e-16	3.38095440642603e-14	27.256987048108
ENSG00000204277	-9.0502616331296	1.86302111294047	-9.93377884112094	1.21286571888169e-16	3.4762464168462e-14	26.5692291223286
ENSG00000245275	-6.65150500425677	3.98317813379948	-9.88993478827351	1.37966719114665e-16	3.89862857126411e-14	27.0930321211424
ENSG00000125695	-105.209482195007	-10.1846411883655	-9.70360539658556	3.57287071520217e-16	9.9559034943196e-14	26.1807111589702
ENSG00000169758	-5.84462714060467	1.86227676527306	-9.62541137219029	5.32590522301441e-16	1.46374844505943e-13	25.7978455318781
ENSG00000185864	-7.00252746448557	9.25090218338605	-9.6074533601681	5.83721171226771e-16	1.58259430517874e-13	25.7099208178771
ENSG00000197614	-8.64169102578898	1.72090949662644	-9.60186892410555	6.55213899556713e-16	1.75274086224085e-13	25.6000954129353
ENSG00000011465	-7.55074271373874	5.12748442087044	-9.52965651233578	8.68257113939799e-16	2.29208453644397e-13	25.3290475083058
ENSG00000053918	-8.5833386772904	2.60859420414484	-9.46480298681928	1.2088143685865e-15	3.14966788012349e-13	25.0115930464508
ENSG00000180353	-8.04698308841083	2.7976874745541	-9.37441935143081	1.9167580752119e-15	4.93024580294568e-13	24.569280865654
ENSG00000161929	-6.93978994146974	1.98997126167582	-9.36877078658102	1.97276812450377e-15	5.01008188378723e-13	24.5416435340757
ENSG00000214787	-7.85834945695461	4.2052679227302	-9.37358106483467	2.08879658072794e-15	5.23844072489308e-13	24.4879366401374
ENSG00000241570	-6.85483672546058	3.30279559882548	-9.31881892615511	2.54492881444334e-15	6.30356874125639e-13	24.2972693482095
ENSG00000226891	-6.93794347527685	0.465515919330867	-9.31346695540871	2.61531190016852e-15	6.39890276257085e-13	24.2710899142122
ENSG00000197405	-8.38335982990304	2.98812461575665	-9.30788597464021	2.91536334037403e-15	7.04710056601496e-13	23.6363006988906
ENSG00000185686	-11.8121002485282	6.93020289919291	-9.28459380588538	3.02993800487192e-15	7.23686264187444e-13	24.1298678162033
ENSG00000161381	-7.95258475690116	1.55544229050807	-9.23959636747631	3.81073911846164e-15	8.97492911473804e-13	23.9098242056689
ENSG00000228434	-5.01647168701749	3.92994731348961	-9.23773226935727	3.84710115071261e-15	8.97492911473804e-13	23.9007097469744
ENSG00000219448	-7.72554307509549	-0.661869718643723	-9.24456147645894	4.35369833067838e-15	1.00400286906207e-12	23.7844115115574
ENSG00000099998	-7.95450529438908	2.76416121747784	-9.19156089304045	4.86710562813373e-15	1.10964477519599e-12	23.6749895753445
ENSG00000165084	-8.47503718478855	1.14300598048107	-9.18539053593785	5.42650676569997e-15	1.22328095775549e-12	23.0620509279515
ENSG00000233750	-5.90534139994278	2.13406131621319	-9.13913695663046	6.35614007984715e-15	1.41692487135526e-12	23.4187860018593
ENSG00000050628	-7.33623626222849	1.29365898370292	-9.09475600983854	8.59029377824576e-15	1.89392378102137e-12	23.130924915579
ENSG00000141338	-8.09219078956951	3.17746676669188	-9.07294162703173	8.90210250612313e-15	1.94133568022118e-12	23.0954209077765
ENSG00000228140	-8.75644535133149	0.33768200113937	-9.08266758060236	9.13278820559711e-15	1.97022720181607e-12	22.5806312669685
ENSG00000213228	-6.52791513345009	2.7850650725068	-9.02377221973296	1.14315091311635e-14	2.4398975287078e-12	22.8553402576881
ENSG00000019582	-10.6986286375616	9.2614802963839	-8.99976285060398	1.29157255146528e-14	2.72766527368926e-12	22.738146735013
ENSG00000186329	-6.90329752731732	2.56460798061851	-8.98915196799894	1.36315288664477e-14	2.84884753799521e-12	22.6863615500474
ENSG00000249626	-6.64071900456418	1.33106046780179	-8.97810521938741	1.44188230022623e-14	2.98231799891122e-12	22.6324546415828
ENSG00000169246	-6.88494340448602	7.09107640248516	-8.96245624944196	1.5612387936745e-14	3.19623815484607e-12	22.556099132365
ENSG00000132915	-7.52426312518744	-0.917404592861435	-8.98453171090563	1.61618511031639e-14	3.27530523921997e-12	22.5255725231942
ENSG00000066294	-8.86717421078393	0.560003985032701	-8.90218568637991	2.2767313099359e-14	4.5678060271244e-12	21.7353170168805
ENSG00000129167	-6.02628022037284	2.52857131711481	-8.84980215811385	2.76651377774906e-14	5.4955015765326e-12	22.0067894664859
ENSG00000198358	-8.67425358024637	1.71444526541079	-8.83036572747511	3.2731320936761e-14	6.43812247013956e-12	21.3991967294602
ENSG00000207765	-570.246439934465	-37.5995990313648	-8.81921251606683	3.46285188306691e-14	6.74516478931761e-12	21.7926114594406
ENSG00000179284	-7.3990823534749	0.834488394966943	-8.80607054166737	3.9687118867749e-14	7.65617947926586e-12	21.6631154770001
ENSG00000265073	-5.63093590469312	4.77297475130078	-8.77076223163853	4.13099617133689e-14	7.8933501129078e-12	21.6217987296328
ENSG00000113263	-7.44269975724625	0.729142954697187	-8.7523065636625	4.85462306032365e-14	9.18851909993145e-12	21.4682184807306
ENSG00000203343	-295.146708825508	-17.4375297903698	-8.89910635103139	4.9837614852041e-14	9.3447856708084e-12	21.4581868016915
ENSG00000254503	-7.49000609127629	1.5103224721005	-8.73155627039768	5.03913946632553e-14	9.36113473267493e-12	21.4309721069824
ENSG00000238249	-10.4459175141186	5.07083003806205	-8.74217170993405	5.10939814453158e-14	9.40457385080157e-12	20.9867024005435
ENSG00000236472	-5.46946410225858	1.87088824887013	-8.7435456022792	5.82605856434103e-14	1.06262011796704e-11	21.2959854090758
ENSG00000230532	-4.86987113103555	1.75641286674442	-8.71596786534886	6.24212313600097e-14	1.12824969799628e-11	21.2282808319751
ENSG00000134138	-10.9119701970855	4.54981941483467	-8.69232433904495	6.57028729123747e-14	1.1769613743223e-11	20.7537025232692
ENSG00000270433	-7.22540612790045	1.02510316789793	-8.70233446606764	6.68455762032358e-14	1.18683433218188e-11	21.1625264444896
ENSG00000116833	-6.47844687797621	0.795198830554606	-8.65910887262165	7.27284771913678e-14	1.27995740165826e-11	21.0786115955016
ENSG00000250497	-6.18699791664568	0.262164079922749	-8.6643755023327	7.56461262092946e-14	1.31972889577137e-11	21.0422924464303
ENSG00000267121	-6.47982339927114	2.41011173480977	-8.64727519586065	7.72176453427793e-14	1.33553242975188e-11	21.0210902249868
ENSG00000127954	-7.37926499070021	0.580040702000051	-8.63778123218011	8.10181330228316e-14	1.38928786567271e-11	20.9749488693042
ENSG00000073605	-5.08454243568831	1.50778650588626	-8.62894007754753	8.47247804844497e-14	1.44053667021993e-11	20.931985950946
ENSG00000167613	-7.41499283731635	1.99724418119733	-8.62101227615166	8.81920324259773e-14	1.48688802232133e-11	20.8934661521789
ENSG00000265494	-7.64538203963677	0.771136322055201	-8.66597006623454	9.19957536337195e-14	1.53809233762776e-11	20.8588979669091
ENSG00000118971	-8.84675782305044	1.01451168697415	-8.58528873884515	1.0565595639244e-13	1.75188053975332e-11	20.7199484689365
ENSG00000206597	-225.014567265119	-21.2877720137229	-9.96264205796626	1.09576877758698e-13	1.80200073645308e-11	20.7737185818404
ENSG00000162511	-7.40977803673577	4.69926469716369	-8.55458522444237	1.23394717991337e-13	2.0127383959839e-11	20.5708903297028
ENSG00000090382	-9.67756364603764	5.20473157099645	-8.52979841081666	1.39857429431242e-13	2.26287065054759e-11	20.4506092520707
ENSG00000214145	-5.67641569638245	2.40196068590214	-8.50295800563665	1.60160355468802e-13	2.57063776941646e-11	20.3204176261526
ENSG00000260792	-7.74680058164983	0.119868079652338	-8.50833831109384	1.65961258607314e-13	2.64260375510995e-11	20.2877523130263
ENSG00000144406	-5.62059866859513	2.08145013299619	-8.49238151996426	1.68944924181775e-13	2.66893071957398e-11	20.269131453468
ENSG00000160321	-6.89295733734586	2.01652469641138	-8.50730386250688	1.77783954945e-13	2.78662460004808e-11	20.2231931205914
ENSG00000267750	-8.0203852243993	0.915399418974319	-8.47913265922377	1.92211211661303e-13	2.98940584462071e-11	19.7585875201609
ENSG00000203849	-9.92480413864617	3.67305160511424	-8.46401633381518	1.94947561827624e-13	3.00864071765202e-11	20.131632004664
ENSG00000169403	-5.78406297974595	1.60045354618304	-8.45925659739258	1.99685922391172e-13	3.05824325262144e-11	20.108565894186
ENSG00000268416	-6.78847633179906	-0.431387614897625	-8.42834390142107	2.3337926411128e-13	3.54718801201864e-11	19.9588071245161
ENSG00000182492	-8.24682765933711	6.24682070178739	-8.41546708632508	2.49033562359699e-13	3.75666192603206e-11	19.8964488280454
ENSG00000231890	-4.69013989873929	3.177825839826	-8.39671931446342	2.73713821668921e-13	4.09814955533102e-11	19.8056854625882
ENSG00000198223	-8.94290283398372	4.12617289040778	-8.40366059218397	2.80819255850258e-13	4.17339017046202e-11	19.4069421425934
ENSG00000005844	-7.79412970939297	1.81481701777108	-8.38542179164419	2.89747706221594e-13	4.27441781612047e-11	19.7510060321096
ENSG00000215915	-6.07669699647513	4.05713338278802	-8.37746235451562	3.01602611627772e-13	4.41682715115911e-11	19.7124896752708
ENSG00000184343	-6.81055651196586	1.95013911890124	-8.375779419327	3.04170427185987e-13	4.42215310190758e-11	19.7043465525579
ENSG00000231771	-7.33412805177848	-0.722468647937662	-8.3562924151671	3.35537879371846e-13	4.82075252503104e-11	19.6100747677716
ENSG00000078814	-7.08412604870449	-0.395154433363539	-8.37983382787945	3.3639303868033e-13	4.82075252503104e-11	19.6107467529153
ENSG00000231256	-7.87235149587445	0.214736817167874	-8.33653338120187	3.70633474820439e-13	5.27377262788828e-11	19.5145228907963
ENSG00000264235	-4.7788672622853	2.78919949979086	-8.31807241160674	4.06718824634568e-13	5.74647871735447e-11	19.4252814771944
ENSG00000128567	-5.45204482973058	1.34333213075366	-8.30731779459721	4.29332211071448e-13	6.02356094456395e-11	19.3733080204957
ENSG00000189332	-7.01655222086145	0.400707885280391	-8.30403947496916	4.62818058028252e-13	6.44827687376446e-11	18.9433753368237
ENSG00000233183	-8.23688812377459	0.0994933213913968	-8.29064622451055	4.94937343387294e-13	6.84822615198571e-11	18.8811079858124
ENSG00000259895	-6.56145841042873	0.447284322020812	-8.27386915483005	5.07980484769904e-13	6.98055648351958e-11	19.2117337758
ENSG00000196737	-7.06131045853167	1.5347789474865	-8.27877773769553	5.57140724504053e-13	7.60402337124137e-11	19.1261736901466
ENSG00000163380	-6.10894686374293	0.243820890893457	-8.2444153107886	5.89025129979091e-13	7.98487242079089e-11	19.0695483002999
ENSG00000237813	-388.352086938568	-17.6503842971109	-9.12317340930907	6.74474075062204e-13	9.08186132078725e-11	18.5389026401084
ENSG00000107742	-7.78828852064941	0.848682333062932	-8.19835396549056	7.4231424195083e-13	9.92870042417300e-11	18.8473693789947
ENSG00000069122	-5.6239148060744	0.235376876456303	-8.16763410843527	8.66019528143078e-13	1.15065892669765e-10	18.6993146866748
ENSG00000213590	-6.05899088806267	2.84347940779877	-8.15234424142534	9.35034905807349e-13	1.23418456021137e-10	18.6256628512449
ENSG00000223756	-5.5828930784577	2.50003652614841	-8.1491999844353	9.49892244656196e-13	1.24560052970832e-10	18.6105200112411
ENSG00000271605	-4.90497960641372	4.66599444456546	-8.11694143093776	1.11657479253513e-12	1.45466493913197e-10	18.4552248484786
ENSG00000182866	-7.14662754071924	0.970033515473672	-8.11537097649797	1.12539429720241e-12	1.45669585708206e-10	18.4476675199707
ENSG00000251582	-6.67538917685874	2.93979404173619	-8.13327642294192	1.14996577445742e-12	1.47895918800892e-10	18.4301579932453
ENSG00000230006	-7.14834872303317	1.20795753489196	-8.17102228434113	1.20635619785215e-12	1.54160028009604e-10	18.3909560012525
ENSG00000132517	-6.48079772578923	-0.0736206961622744	-8.14546100209017	1.21434792394515e-12	1.54199129101972e-10	18.3811755197722
ENSG00000155962	-8.08085407978023	1.03050087562823	-8.15048934313059	1.25647734167381e-12	1.58545313874224e-10	18.3501308602444
ENSG00000125810	-5.93797114662799	1.22390426838388	-8.08730869169618	1.29520812394254e-12	1.6241100369162e-10	18.3126734749574
ENSG00000223374	-5.13800974601903	1.5813811389499	-8.16457635594066	1.70497416931791e-12	2.12465197261026e-10	18.0679112300071
ENSG00000116701	-6.9353784408093	1.43277261117757	-8.01311724277941	1.87718110593464e-12	2.32480768693622e-10	17.9562149456496
ENSG00000230392	-8.04633690803722	0.463019405789127	-8.00938135168514	2.12758392365915e-12	2.61875559879592e-10	17.5270793415734
ENSG00000174059	-6.31300958775342	2.43443093010232	-7.98520488006938	2.15806129401001e-12	2.63095115458635e-10	17.8222786763961
ENSG00000171777	-6.46517348221979	0.171034619140208	-7.99521633906195	2.16371898772241e-12	2.63095115458635e-10	17.821394926283
ENSG00000197181	-8.29231687700991	0.830655258858065	-8.0257803354956	2.19020212183087e-12	2.6333615016199e-10	17.814756142854
ENSG00000226833	-6.16786694771671	3.07760151850886	-7.9820844490148	2.19195220440873e-12	2.6333615016199e-10	17.8073113741761
ENSG00000269821	-4.2967664788004	-0.397344572107854	-7.96692220865293	2.36431780836982e-12	2.82353024936451e-10	17.7346021607746
ENSG00000163359	-6.25109437726231	4.47640254551496	-7.94712042483202	2.6098809039113e-12	3.09834559616405e-10	17.6396878217445
ENSG00000269486	-5.33264263699398	1.216737928833	-7.93082699536918	2.83084108673784e-12	3.34089204254243e-10	17.5616271142748
ENSG00000240889	-4.22568133390704	2.59676975529165	-7.92425688560603	2.92511778328886e-12	3.43196713953943e-10	17.5301597915923
ENSG00000233862	-8.02188269333692	1.14900842754406	-7.91843073675722	3.16945983350691e-12	3.69702747904936e-10	17.1568235186328
ENSG00000182578	-7.26930584682541	2.41102452797777	-7.89579625312577	3.37091134694438e-12	3.9092829106211e-10	17.393913170295
ENSG00000100336	-6.10947478056963	2.42279479802526	-7.88031955823516	3.64105541920445e-12	4.19830430318959e-10	17.3198677936281
ENSG00000267029	-5.53960611392725	6.81549841562677	-7.87017949076699	3.82961502589265e-12	4.39048950082768e-10	17.2713717642046
ENSG00000249593	-5.97681865448491	5.47147213964704	-7.86709484695904	3.88887898301128e-12	4.43310108159973e-10	17.2566218287147
ENSG00000154175	-8.25317261670789	2.48883576913682	-7.86276983178103	3.97351256899706e-12	4.50398772156995e-10	17.2359429210271
ENSG00000197467	-6.11556343767258	1.43656830237887	-7.85549333118951	4.12005473389189e-12	4.63163103455167e-10	17.201157952953
ENSG00000233327	-5.06146111805173	2.92069513058816	-7.85487813164073	4.13268795083251e-12	4.63163103455167e-10	17.1982173481003
ENSG00000180251	-5.29359297853561	2.04312327830428	-7.85377785212617	4.1553784888566e-12	4.63163103455167e-10	17.1929582272545
ENSG00000226200	-5.57104714534927	0.829395139245035	-7.88013559758181	4.24965758549241e-12	4.71054586396322e-10	17.1764469487201
ENSG00000260103	-4.67998596415173	1.06598775321947	-7.84132912444765	4.42089553968708e-12	4.87343006663417e-10	17.133467183679
ENSG00000269402	-5.93325467069572	2.80179895537279	-7.83776649713643	4.49994063445265e-12	4.93345950541112e-10	17.1164456793142
ENSG00000107562	-7.39243984451488	2.91317752669393	-7.82708460433288	4.74546544227407e-12	5.1722799889303e-10	17.0654202011612
ENSG00000233325	-79.2565283301929	-9.1805492726928	-7.87827543921478	4.7693355826751e-12	5.1722799889303e-10	17.0691484410425
ENSG00000234252	-6.0964051723542	0.353133061282161	-7.85729392224055	5.01072409944107e-12	5.40484718317667e-10	17.019968893575
ENSG00000231997	-7.57719120479284	2.24692034243936	-7.81447082582741	5.05259612594279e-12	5.42086823929359e-10	17.0051866951818
ENSG00000159708	-6.37925395995293	1.43799689849951	-7.78691946353422	5.7938805723429e-12	6.18311840015509e-10	16.8737000954388
ENSG00000074660	-4.0701323831895	0.489718332655592	-7.7771376328748	6.08228865668349e-12	6.45655858830904e-10	16.8270428316483
ENSG00000261324	-4.06005412550474	1.03410449784976	-7.77148662601358	6.25536126785792e-12	6.60533226931755e-10	16.8000949219519
ENSG00000185044	-6.53855498345418	5.61343687423799	-7.76918622398347	6.32720955416201e-12	6.64622017199751e-10	16.7891263187331
ENSG00000185158	-3.91746287911168	5.9369802855663	-7.76325641125292	6.51622015896309e-12	6.80911067964982e-10	16.7608557255689
ENSG00000106823	-5.69015235378814	-0.88072619194221	-7.90662061770176	6.60113506245509e-12	6.86210221544231e-10	16.7723054368936
ENSG00000238083	-3.85853746917052	5.45287318250967	-7.75304054217441	6.85510245213855e-12	7.08937734521936e-10	16.712163054945
ENSG00000177575	-11.3550838611559	3.14460141149494	-7.77561340382946	7.10488969457678e-12	7.31002061242533e-10	16.4070422895193
ENSG00000154783	-5.43334557631527	1.81950054084273	-7.73890977598615	7.35290425042502e-12	7.52659785593251e-10	16.6448353874164
ENSG00000015285	-7.08663002114946	1.84100800701528	-7.72966171458333	7.69798483509395e-12	7.83983095159847e-10	16.6007876742449
ENSG00000037280	-5.24664490206225	-0.0406707245093998	-7.71033874290555	8.47181106098634e-12	8.58434067255399e-10	16.5087946020946
ENSG00000149591	-6.56056861654547	4.72347486770728	-7.70512759409061	8.69342359435936e-12	8.76463103385085e-10	16.4839947529168
ENSG00000227038	-8.14774802745942	1.56036086087098	-7.71134430569922	8.83885411823296e-12	8.8666965087054e-10	16.2036917333345
ENSG00000224976	-7.36443885184769	0.318768127786929	-7.71560695283194	1.00223292054231e-11	1.00038801417117e-09	16.3542437534941
ENSG00000156218	-8.74324627758348	4.730709385671	-7.6594520544009	1.08995688403333e-11	1.08256460219608e-09	16.2667994519456
ENSG00000243566	-6.56247146876942	2.63768335854628	-7.64524645455065	1.22461845895205e-11	1.21032118925887e-09	16.1566057127211
ENSG00000184616	-6.52603128004586	1.82281142999092	-7.63609212734795	1.28112039879204e-11	1.25995679220416e-09	16.1132900333467
ENSG00000126262	-7.3301598553644	1.41447224450008	-7.63537617091943	1.34715346206668e-11	1.3184360931436e-09	16.0667337028923
ENSG00000166317	-7.73606651865472	0.663119059950986	-7.61797730301506	1.40067356454587e-11	1.36416086046038e-09	15.7756895423497
ENSG00000166869	-7.79572648882592	0.637134329382581	-7.59944042605485	1.53448884709494e-11	1.48726810334617e-09	15.6908527892727
ENSG00000232611	-6.00933976790949	0.378196037194313	-7.57151758264093	1.76039791452157e-11	1.69802227687722e-09	15.8081072745993
ENSG00000225578	-5.73176276414086	3.3401764077376	-7.56673687176155	1.80226113934043e-11	1.73008446117641e-09	15.7855392561289
ENSG00000269480	-4.95001077201429	2.90209341778537	-7.5605261429843	1.85812669658407e-11	1.77521885302696e-09	15.756226046595
ENSG00000230189	-4.79567905635331	2.73753296586917	-7.53477870519882	2.108665821055e-11	2.00503139184012e-09	15.6347697585223
ENSG00000267179	-34.2011763097716	-1.14318205107635	-7.54995327720578	2.1439291997628e-11	2.02894582711515e-09	15.6223044922429
ENSG00000140600	-5.43662841274763	1.95933599556866	-7.51411114802893	2.23351794573061e-11	2.10380612888232e-09	15.5778478024366
ENSG00000169413	-6.89280726048239	1.97444999028235	-7.51035750602108	2.27518397987527e-11	2.12595519018546e-09	15.5601000937977
ENSG00000254843	-8.99371995313581	2.13388211727469	-7.52815833944976	2.27822541937833e-11	2.12595519018546e-09	15.3237303889168
ENSG00000259516	-5.64167311290385	-0.291684456482004	-7.57572104499092	2.40995501738613e-11	2.23846886638046e-09	15.5191794665552
ENSG00000142405	-7.29532369652002	-0.095779229675009	-7.49643875940137	2.54518468603957e-11	2.349834050646e-09	15.2203246475693
ENSG00000006740	-4.85199787999576	1.522622140393	-7.48692741035583	2.55327629487528e-11	2.349834050646e-09	15.4493730699529
ENSG00000162711	-5.67322347391196	-0.858445980307523	-7.51109478163205	2.59103858325112e-11	2.37369895414462e-09	15.4404315763439
ENSG00000240583	-7.9864118668997	3.95950107530794	-7.48039003985886	2.63672020295489e-11	2.40456897417655e-09	15.4184950336885
ENSG00000269107	-51.3939194664555	0.379543830039697	-7.48678736034959	2.78888714877621e-11	2.52485667280770e-09	15.3680329436227
ENSG00000250771	-5.67988368217638	0.26282515306133	-7.50502881700859	2.79379046684598e-11	2.52485667280770e-09	15.3698719720125
ENSG00000262580	-5.61344019583199	2.75860328283795	-7.44338002267506	3.16279293585335e-11	2.84552083731057e-09	15.2438232733788
ENSG00000105609	-7.89708828032822	0.447990538038962	-7.43106502816614	3.35998307760728e-11	3.00943484312656e-09	15.1857542577856
ENSG00000154997	-7.72529468441272	0.127891276873977	-7.52323061694738	3.4254760297806e-11	3.05445891491059e-09	15.1855133613747
ENSG00000010327	-8.18995735352671	4.27235218859404	-7.42843198154242	3.55136332413496e-11	3.1526992200053e-09	14.9105060543696
ENSG00000235552	6.2129953972267	-1.07413483427576	9.30715927675348	3.7038582701159e-11	3.27359068164473e-09	15.2990764045401
ENSG00000254676	-5.69637098933168	1.72278564685878	-7.4748456228487	3.7203386150732e-11	3.27373480851814e-09	15.1004193837745
ENSG00000066336	-6.63530821612859	3.02987851501421	-7.40404951440922	3.83633972549623e-11	3.36106916649043e-09	15.0584610675886
ENSG00000198225	6.3139159128282	-1.21346359824042	8.35465569601626	3.8593166474995e-11	3.36649869125141e-09	15.1947800790315
ENSG00000229180	-3.93406680456543	1.48507884875732	-7.3997698679141	3.91771991230771e-11	3.40264998271123e-09	15.0383078532506
ENSG00000226849	-4.31707203975814	0.827381622813776	-7.39156773504309	4.07850731848412e-11	3.52702984184254e-09	14.9996924544519
ENSG00000080947	-4.40050368142256	2.09779387609991	-7.38370598960963	4.2387642856221e-11	3.64988531598439e-09	14.9626908983574
ENSG00000100055	-6.59676095865634	1.85414418618297	-7.37607701181491	4.58709790162103e-11	3.92443111163922e-09	14.6724742774516
ENSG00000138079	-7.42219001188041	0.174316610538491	-7.39318333341033	4.59672686654647e-11	3.92443111163922e-09	14.8900309815405
ENSG00000259327	-5.69069023340565	0.884859567695509	-7.41751647151664	4.89574928494487e-11	4.16200923321394e-09	14.8368538141082
ENSG00000198771	-7.18958232869967	2.16810651615182	-7.32814072515178	5.56417862690196e-11	4.71030024436852e-09	14.7014909941609
ENSG00000179698	-7.70769310772439	-0.684216079945581	-7.33552714374803	5.59081628633238e-11	4.71296416607927e-09	14.4884123764264
ENSG00000264701	-5.0676437277173	1.46945474825253	-7.34830394769133	5.71411713693693e-11	4.79444568642992e-09	14.6811431452058
ENSG00000049768	-5.51730344007722	0.187654475009122	-7.32194851036369	5.73526872722514e-11	4.79444568642992e-09	14.6724179187216
ENSG00000088882	-7.47099316242551	1.81503947135819	-7.29800283935135	6.44743268233755e-11	5.36742082596425e-09	14.5600579282081
ENSG00000112053	-5.25803419769767	0.400138277691395	-7.30343447486391	6.53728506059479e-11	5.41973347812865e-09	14.5484702340348
ENSG00000260853	-4.03545744411125	5.78907712575138	-7.29355277728323	6.58913597709257e-11	5.44024012791803e-09	14.5391888224563
ENSG00000144644	-6.39259333892872	1.17224251523843	-7.2891815926724	7.00706934683525e-11	5.76159148793261e-09	14.4818544125709
ENSG00000245562	-5.72650059430693	1.35543307351699	-7.28944875077932	7.28910229785921e-11	5.96903099599793e-09	14.4457030803439
ENSG00000231611	-7.46583394365997	2.98134583085813	-7.27814626801547	7.39367476691687e-11	6.03005271742493e-09	14.2284105296765
ENSG00000257298	-6.2399638900148	-0.135515455195908	-7.26772744734368	7.77807591922146e-11	6.30410703232399e-09	14.3816522263192
ENSG00000228677	-4.74116568136732	-0.298311366696293	-7.65096780464513	7.79254619955315e-11	6.30410703232399e-09	14.4513858193815
ENSG00000176887	6.63074371002454	-3.43092287881825	7.94933916246612	8.00438733092514e-11	6.44947883615868e-09	14.4717911635708
ENSG00000136250	-6.09227126304313	2.83574446761914	-7.25028739447739	8.13839846634453e-11	6.51954840954872e-09	14.3364869605165
ENSG00000250722	-6.68692932311955	3.28213683312907	-7.24983580875946	8.156340780525e-11	6.51954840954872e-09	14.334373138733
ENSG00000262943	-7.20402245579657	-0.773268834444163	-7.27346019492574	8.20740323171896e-11	6.53433059674514e-09	14.3335658429713
ENSG00000162551	-6.32517769344646	1.32766116633323	-7.22507120034915	9.20275825237234e-11	7.27711552808274e-09	14.2185134500027
ENSG00000267412	-5.23893128942947	-0.162064406748328	-7.24112157180176	9.21291603515435e-11	7.27711552808274e-09	14.2208809274699
ENSG00000224238	-6.94306313992072	1.34056048164984	-7.24867704293167	9.25087422854898e-11	7.27844273126973e-09	14.021020473574
ENSG00000183032	-9.47383543898	2.92160146916192	-7.2135900317519	1.05260005089417e-10	8.24934172698814e-09	13.9003574995864
ENSG00000231443	-6.59583298036094	0.506293554778564	-7.28138508175249	1.12575835690591e-10	8.78836183447599e-09	14.0455037211923
ENSG00000269534	-5.73337138142665	1.22031903196123	-7.19748381205115	1.13785485819387e-10	8.84836512400916e-09	14.0182493066293
ENSG00000234771	-4.8877401629895	1.26083126758039	-7.17939852473377	1.14937717259593e-10	8.90345722540241e-09	14.0051530137436
ENSG00000111348	-5.12238474854181	5.1253371477948	-7.17744764940261	1.16033232815003e-10	8.9537490383362e-09	13.9960487287805
ENSG00000171227	-7.24464237175576	1.47054985061075	-7.1746073408402	1.17646744864259e-10	9.04342553762225e-09	13.9827950311946
ENSG00000142185	-8.34768583656894	0.7589240164447	-7.1738218635345	1.18096869404228e-10	9.04342553762225e-09	13.97913005428
ENSG00000104848	-6.46083060937826	-0.950776607882011	-7.18871597010387	1.18710881992907e-10	9.05587994457675e-09	13.977579616215
ENSG00000226686	-8.32718062332418	3.55300934668424	-7.18069465122313	1.23401840597722e-10	9.37807245421248e-09	13.7524361123577
ENSG00000152583	-7.72865637913689	2.74045804137919	-7.15837294918303	1.27305314242856e-10	9.63821328171476e-09	13.9070719050076
ENSG00000203589	-7.74746127106771	2.47566244416259	-7.16365763754253	1.28898129906701e-10	9.72211721924113e-09	13.7113202027608
ENSG00000269657	-5.18363889653134	1.44728056942089	-7.15382091646654	1.30151913653216e-10	9.7705555149532e-09	13.8858491417029
ENSG00000206341	-9.07193132879977	9.73970403191023	-7.15324847829487	1.30514323780464e-10	9.7705555149532e-09	13.8831805837375
ENSG00000100181	-6.17565203904375	3.04035040994913	-7.1519141919143	1.31362947779683e-10	9.7975272167427e-09	13.8769607462101
ENSG00000106443	-4.39345882437842	7.48728968816733	-7.14887136786369	1.33318741878472e-10	9.90657006780662e-09	13.8627778373143
ENSG00000197146	-6.5109726644332	-0.503617952657715	-7.17905788526905	1.34701755669551e-10	9.97240340958749e-09	13.8598464140607
ENSG00000248319	-7.59815539740429	-0.480954701906492	-7.17867079834637	1.40570110347258e-10	1.03635127886641e-08	13.6330471915074
ENSG00000270953	-5.65214925598077	5.39690055372882	-7.1373084523075	1.41017743672696e-10	1.03635127886641e-08	13.8088991639825
ENSG00000249835	-6.3986558953401	4.20126587997004	-7.13109673456198	1.453340689041e-10	1.06417424249013e-08	13.7799662940464
ENSG00000249209	-350.634976666688	-37.8700202804261	-7.12021991720857	1.53209745649981e-10	1.11678268203105e-08	13.7293235079149
ENSG00000146192	-7.62733877092293	0.790109386796551	-7.12738950753157	1.53632069102612e-10	1.11678268203105e-08	13.547999457734
ENSG00000223709	-7.73986031751932	1.15929177364268	-7.13324580219729	1.55157431470253e-10	1.1237991146526e-08	13.7206265507066
ENSG00000100342	-8.98979518247174	4.44894828996906	-7.11072810651179	1.60427313927228e-10	1.1562927506331e-08	13.6851493455176
ENSG00000117525	-4.91565901864056	3.72401840947396	-7.10925584196941	1.61576618021026e-10	1.1562927506331e-08	13.6782992140344
ENSG00000206082	-5.82609163533596	0.997352775127606	-7.14949984341058	1.61592100427409e-10	1.1562927506331e-08	13.6869988318998
ENSG00000004534	-3.36324323584881	6.52475300163134	-7.10878105446457	1.61948992138713e-10	1.1562927506331e-08	13.6760902256261
ENSG00000232274	-8.82491774345501	4.78326204465396	-7.10319144120728	1.66397382531145e-10	1.18384066869587e-08	13.6500876137912
ENSG00000180581	5.72871887226065	-0.523389275675832	9.85826605911092	1.67716747179781e-10	1.18901098892861e-08	13.9030934716123
ENSG00000227080	-4.38025168427255	3.49140732985252	-7.10133284889024	1.74253616432519e-10	1.23100362904424e-08	13.6075166465195
ENSG00000267096	-5.30411017317582	1.50184113228943	-7.09435386372692	1.80228048356445e-10	1.26874222251767e-08	13.575168337785
ENSG00000137474	-6.86764324449992	0.721717972920639	-7.08791416363046	1.85920723705181e-10	1.30424037751645e-08	13.5453285666179
ENSG00000269473	-4.3968027242891	0.515680152039863	-7.08605870915028	1.87593764338073e-10	1.31139153098075e-08	13.5367324975986
ENSG00000230880	-7.22093050542623	5.98185275680645	-7.05264398056933	2.12539263157017e-10	1.48061640163862e-08	13.415241532087
ENSG00000064989	-6.31335317665682	2.90252771755799	-7.04309688739205	2.22581350142495e-10	1.5452074837055e-08	13.3709462226822
ENSG00000224124	-5.30263944354843	-0.336084370970048	-7.04396415648766	2.29826954538344e-10	1.58853347672675e-08	13.3419067471673
ENSG00000264057	-7.57677714079452	3.96931069410449	-7.035949403944	2.30405842459993e-10	1.58853347672675e-08	13.3377971206748
ENSG00000172771	-5.0971867281972	-0.283869940824504	-7.03206819828158	2.34768223854098e-10	1.61306673807698e-08	13.3198012074671
ENSG00000248265	-5.47705840257933	0.202684127011516	-7.03311300060463	2.42162378545466e-10	1.65819242346678e-08	13.291744831377
ENSG00000160255	-6.60762068955913	3.13931952379124	-7.00770203828478	2.64086706808023e-10	1.80216721043856e-08	13.2068977447771
ENSG00000249267	-7.92995608837953	0.659278225069484	-7.01687855519283	2.71548849313705e-10	1.84680832670538e-08	13.0186882039498
ENSG00000183066	-6.44155130196401	2.39447349710507	-6.99871542502115	2.75791945388621e-10	1.86932898659861e-08	13.1652899258358
ENSG00000251079	-4.73701689637568	1.96016878932277	-6.99771637676688	2.87142708352125e-10	1.93971183759888e-08	13.1282905313634
ENSG00000213468	-15.5622985149881	-1.61715832789329	-7.11219854878083	2.98005620006696e-10	2.00633783697797e-08	13.1198940910575
ENSG00000260230	-6.64680078444292	-0.143133146631197	-6.98629077844479	3.03358670653845e-10	2.03554682586224e-08	13.0755870795493
ENSG00000269947	-5.20091372436888	1.22948648818323	-6.97750560852773	3.054955264792e-10	2.04305224925073e-08	13.0671594660397
ENSG00000260360	-5.89084371373929	1.96435615320208	-6.9757990370969	3.08018889357739e-10	2.05308404557619e-08	13.0592680807199
ENSG00000170509	-5.80292214903932	-0.348265447324374	-7.046388016064	3.23398308203328e-10	2.14845703890178e-08	13.0308979558293
ENSG00000266708	-4.66509534009845	0.96747938367255	-7.05451865390715	3.24914750773515e-10	2.15140747352113e-08	13.0284389436816
ENSG00000182326	-6.13260469470084	4.54244833389302	-6.96093390726054	3.30890158445206e-10	2.18316174048476e-08	12.9905574184296
ENSG00000221947	-4.30296807101803	1.54625944509235	-6.9675854879656	3.31886722248842e-10	2.18316174048476e-08	12.9893655594582
ENSG00000188185	-3.39935194526147	3.82185595657502	-6.95848841201812	3.34810611787406e-10	2.19519781185971e-08	12.9792584046578
ENSG00000238261	-9.2996151458165	5.64690285088652	-6.95450083475925	3.41302124377746e-10	2.22439646802275e-08	12.9608373264848
ENSG00000104043	-6.52968758224845	-0.429551461638943	-7.10314015149145	3.41793376755951e-10	2.22439646802275e-08	12.992879848479
ENSG00000245812	-5.00617034713621	1.07316376486044	-6.96097581304	3.42590095508663e-10	2.22439646802275e-08	12.9589167683437
ENSG00000177993	-7.92457834681228	0.726145894167482	-6.9741159695693	3.45631038918198e-10	2.23690178510187e-08	12.7949368660069
ENSG00000266896	-5.05566217022441	1.57755914829566	-6.95718985694805	3.74702590231828e-10	2.41725339801324e-08	12.8764426964512
ENSG00000254162	-4.72076278720759	1.42256991875902	-6.91684101216882	4.09096816138376e-10	2.62315172599929e-08	12.7870404317835
ENSG00000258130	-6.36945915962851	1.41057676954582	-7.02347432980048	4.09234157522692e-10	2.62315172599929e-08	12.8112707337515
ENSG00000184730	-6.15661881873485	-0.317095720035767	-6.91500276629194	4.1272750823781e-10	2.63215496015146e-08	12.7785653358867
ENSG00000154721	-5.48917208050737	1.33705611501822	-6.91473318555366	4.13262628942686e-10	2.63215496015146e-08	12.7773225189443
ENSG00000249035	-5.06818970541478	1.31485559976448	-6.9318874278703	4.22735630503367e-10	2.6839699224016e-08	12.7607455753552
ENSG00000106819	-6.90398660095925	0.242920261976986	-6.97854825102798	4.43760598293483e-10	2.80857062572939e-08	12.7273711362643
ENSG00000238975	10.8047590120238	2.89094593588465	10.197070969767	4.47412007279551e-10	2.8227758182546e-08	12.349148260446
ENSG00000268056	-6.47917545012275	3.53470833676654	-6.9029693831267	4.52451697596359e-10	2.84562332566638e-08	12.6921146151942
ENSG00000259921	-6.43066835014989	0.49336415259036	-6.89585325373506	4.84562501897312e-10	3.03805546111431e-08	12.6280701575353
ENSG00000186567	-6.51031309047757	1.41777900916521	-6.87983547337464	4.88664062624257e-10	3.05422650729921e-08	12.6165788448849
ENSG00000271581	-8.77128352196972	9.45898803241092	-6.87774902298486	4.93580691215756e-10	3.07537559250364e-08	12.606977298498
ENSG00000158517	-8.16889450053817	1.69439235348129	-6.88416673489992	5.1234474397734e-10	3.182406377219e-08	12.5745985530471
ENSG00000228972	-7.94753032800826	1.58097646178036	-6.87447039607641	5.18562973734138e-10	3.21108917963827e-08	12.4160701160651
ENSG00000018280	-4.41777203597274	2.51342150419222	-6.86533919333984	5.23852289656422e-10	3.23386107303901e-08	12.5498900221462
ENSG00000173805	-5.0301161418544	0.0426146880419602	-6.85487311536689	5.50805798593285e-10	3.38982108502365e-08	12.5017723649828
ENSG00000167244	-7.69894765866149	1.89463185652359	-6.85275759692217	5.56418453952736e-10	3.41389096075038e-08	12.4920494258122
ENSG00000145965	-5.3696976927683	-0.421814806866579	-7.14845119044526	5.74734571006779e-10	3.51551820064299e-08	12.5287169555937
ENSG00000164483	-6.42230926153953	-0.330398533245489	-7.02127420293652	6.02366169157052e-10	3.67333509173189e-08	12.4588849994885
ENSG00000269399	-4.54957977321451	1.57895732162347	-6.83439497844288	6.07575878450935e-10	3.69387722707912e-08	12.4076991135369
ENSG00000234042	-5.21165533179663	1.97819858572195	-6.85385228851833	6.34477699081765e-10	3.84577827089953e-08	12.3730746337222
ENSG00000069431	-4.20411741392226	2.17872491926114	-6.81634373169993	6.6239688575109e-10	4.00291226470606e-08	12.3248572379353
ENSG00000127084	-6.72284034271608	0.560039188493098	-6.81079488966111	6.80212006103616e-10	4.09822626980686e-08	12.2994078213941
ENSG00000161040	-5.33990533555314	1.87431211986285	-6.81394648806229	6.92342820343229e-10	4.15882455225934e-08	12.284140981239
ENSG00000173198	-4.49237198205127	1.58841382078179	-6.80640059579192	6.94656071254952e-10	4.16026410674272e-08	12.279258917315
ENSG00000068831	-7.24012755513477	0.472209706564262	-6.81682750175844	7.06022795259401e-10	4.21575456585993e-08	12.1296708829717
ENSG00000246203	-4.92976186786889	-0.65438941636847	-6.82746214314202	7.1881081849638e-10	4.27937728530946e-08	12.2533978022334
ENSG00000136267	-5.65813900728019	-0.435863964220603	-6.83194599135539	7.28916294852361e-10	4.32670048036181e-08	12.2418180196986
ENSG00000225535	-5.14056578901207	-0.186335703105031	-7.18460717104725	7.40275899714321e-10	4.38116677757181e-08	12.3055224222637
ENSG00000235655	5.05816282595336	0.665904322499009	6.83846009914992	7.88473964324895e-10	4.65269210183834e-08	12.1721264796776
ENSG00000240634	-6.14972944770076	2.52727761826963	-6.78395973494255	7.98681237623114e-10	4.6991031291591e-08	12.0141800612645
ENSG00000183831	-6.14507856142089	1.24262950921374	-6.80244968961733	8.089503560127e-10	4.73947520901564e-08	12.1401123127892
ENSG00000261766	-6.48191699223814	3.49828956628059	-6.78093453094693	8.10267655232201e-10	4.73947520901564e-08	12.0007781883427
ENSG00000168434	-2.84644661569058	5.89195050892609	-6.76669285407881	8.39729221612497e-10	4.89752539918939e-08	12.0974012994639
ENSG00000215912	-4.90092866085581	-1.01270874010245	-6.79203566649472	8.49700732995603e-10	4.94131762495385e-08	12.092987137808
ENSG00000237484	-7.99101760522064	0.204716305984396	-6.79064412033752	8.55297584790135e-10	4.95949001261401e-08	11.9527648459066
ENSG00000243753	-9.51037726759833	7.71540921649921	-6.76021852725083	8.66071872006792e-10	5.00749278618797e-08	12.0677859900914
ENSG00000249307	-4.74930539643261	3.5232234150083	-6.75394315294723	8.92384797115099e-10	5.14480350129892e-08	12.0390905835499
ENSG00000163354	-6.16061345536526	-0.551853809488397	-6.86515036744957	9.21354944088141e-10	5.29660293502589e-08	12.0372027991064
ENSG00000266942	-6.8353307900964	2.34508558991435	-6.74788196614123	9.48216753395349e-10	5.43544934953454e-08	11.8544854877526
ENSG00000254602	-5.39181618117057	0.448645426097672	-6.76170608077504	9.80319887042798e-10	5.59961193378724e-08	11.9558817217392
ENSG00000264456	-5.83969439229965	1.55199364604004	-6.73996653137934	9.84560198964971e-10	5.59961193378724e-08	11.9465274217988
ENSG00000237515	-4.03898037070428	1.9638501917634	-6.73317640625901	9.85228037993767e-10	5.59961193378724e-08	11.9441998957105
ENSG00000159217	-5.89111153398984	0.701946821210237	-6.73402592248992	1.01273840671088e-09	5.71650824261367e-08	11.9194744211714
ENSG00000236204	-5.37532285059522	1.23818113820265	-6.78458836564757	1.01342592272528e-09	5.71650824261367e-08	11.9314516016327
ENSG00000211517	-520.701281975321	-75.1853843108481	-6.75446307152892	1.01434328583485e-09	5.71650824261367e-08	11.9231708608929
ENSG00000105392	-8.32060537143909	0.134272866870098	-6.73245480806418	1.02032316320305e-09	5.72219562064653e-08	11.7862877858819
ENSG00000232677	-3.75846353347788	5.19513048659355	-6.72567626507398	1.02105668753001e-09	5.72219562064653e-08	11.9099554159935
ENSG00000114455	-9.07905998927576	2.81968066360746	-6.73201844129544	1.05574385706279e-09	5.89704814518004e-08	11.7553118592085
ENSG00000233296	-4.94095109451658	0.226966943848006	-6.7384374124171	1.05813553918398e-09	5.89704814518004e-08	11.8808788593277
ENSG00000240809	-5.73725135990591	0.703744978792695	-6.7268963393998	1.08165450236533e-09	6.01142223849188e-08	11.8580666270887
ENSG00000130600	-7.891681207173	4.3140937189087	-6.70935279882451	1.10355012015532e-09	6.11616742007629e-08	11.8354736575783
ENSG00000143248	-7.15580733973916	3.08951071009763	-6.70677041857994	1.11719111526648e-09	6.17471221641638e-08	11.8236967398539
ENSG00000183317	-5.69913762141989	-1.0033641534143	-6.74551560503686	1.13265072273518e-09	6.24295918962526e-08	11.8210390786305
ENSG00000223473	-5.39153401187972	2.29072991976052	-6.71620731839282	1.13776940282698e-09	6.25399110381304e-08	11.8095794882441
ENSG00000204253	-4.71979308664466	1.68360869778607	-6.71544551144259	1.17938182998282e-09	6.46501028823643e-08	11.7768795208711
ENSG00000227908	-4.96857855391944	0.300497897404006	-6.69856987781076	1.1982928264768e-09	6.55077628817546e-08	11.75819155796
ENSG00000243746	-5.69656215392376	-0.677735836752808	-6.86123137062231	1.22684030533429e-09	6.68861332769618e-08	11.7766709075871
ENSG00000237414	-5.595507692379	1.78130058638501	-6.73255661370597	1.29069287933464e-09	7.01766158213846e-08	11.699582752716
ENSG00000157388	-4.5312632520939	4.21565474219781	-6.67355908214148	1.30821913796999e-09	7.09372988245727e-08	11.672387281032
ENSG00000231172	-5.85436890673931	1.2336022486392	-6.72584457695386	1.33153782704077e-09	7.20071251318572e-08	11.6697146740373
ENSG00000164764	-5.24581725941894	0.627591655732155	-6.66498447387208	1.36257438762114e-09	7.34874460721586e-08	11.6333673842972
ENSG00000232628	-6.91305520658442	2.64718385665996	-6.67377675474285	1.39036933491216e-09	7.47854690786664e-08	11.4991495862487
ENSG00000255539	-6.22887439390176	3.57598838767101	-6.69511184202187	1.4831261163235e-09	7.95613884272684e-08	11.5644582213179
ENSG00000213793	5.99057104904457	-0.196664823246757	7.37104606662573	1.51621785139668e-09	8.11196766735242e-08	11.6876543865226
ENSG00000114656	-4.35033234823524	0.939923305844957	-6.63863386823819	1.54397805181571e-09	8.23851905680283e-08	11.5135739156941
ENSG00000237775	-7.90174606455046	-0.0927086517351406	-6.64277374091708	1.56053038092453e-09	8.30475358951959e-08	11.3909225858933
ENSG00000240401	-4.84797849644664	1.99910939496675	-6.6289689647292	1.61633384842191e-09	8.57896984150497e-08	11.4696810440537
ENSG00000231616	-6.60379888872221	0.816428438987007	-6.72628480751522	1.66256945093594e-09	8.80108994568015e-08	11.4690509690637
ENSG00000100985	-7.88906439168684	2.20836177991754	-6.62210725561135	1.66972846017354e-09	8.81572686748994e-08	11.4385335840407
ENSG00000103056	-6.9191442873194	2.0983250278698	-6.61957088487058	1.68990357528156e-09	8.89882819707979e-08	11.4270233150746
ENSG00000204136	-8.1084879879636	1.01800492981106	-6.63668300338155	1.76354935283523e-09	9.26232739945896e-08	11.2796123290597
ENSG00000143140	-5.18999948090852	-0.151245643006074	-6.62697787294794	1.7882354184615e-09	9.36745879911044e-08	11.3779080953947
ENSG00000204622	-13.3549787977059	8.3017828420232	-6.61197352851616	1.80487966295904e-09	9.43002621821542e-08	11.2555729150182
ENSG00000196735	-13.1531355282566	7.70436568525455	-6.59507211652631	1.95465983712314e-09	1.01860624187537e-07	11.1813973404245
ENSG00000260495	-6.6202578182513	0.593024271048673	-6.59867912485214	1.98050097787363e-09	1.02939873365488e-07	11.2783176408852
ENSG00000162892	7.25445306944004	0.681689980672375	6.61591830443064	2.07252406517384e-09	1.07444574469206e-07	11.2418794115353
ENSG00000003400	-4.79504329639784	1.71874592886939	-6.57504048004102	2.08603376583134e-09	1.0786622537081e-07	11.2252167497071
ENSG00000120457	-6.24985145704292	0.372029092350554	-6.57844759843595	2.11395564707196e-09	1.09029028656053e-07	11.1085044831529
ENSG00000259891	-4.35662846811537	1.86644727277404	-6.56682195412875	2.16858526628916e-09	1.1128616386936e-07	11.1880289567842
ENSG00000168918	-6.84440145887113	2.40955039832839	-6.5667997372327	2.16881274350396e-09	1.1128616386936e-07	11.1879284526453
ENSG00000214514	-7.79735554624805	2.33392043204459	-6.57204914848697	2.17862786254075e-09	1.11504619403457e-07	11.0804674119582
ENSG00000260179	-5.07414867323857	0.419351159316225	-6.57008536981041	2.26524232633368e-09	1.15642638150719e-07	11.1495951287123
ENSG00000227495	-5.88988038563903	1.14221447593767	-6.57912757006419	2.53947264373535e-09	1.29313298607265e-07	10.9431160587835
ENSG00000251287	-5.21634081736323	0.91759575238254	-6.57651471525379	2.65623442442433e-09	1.34916534828419e-07	11.0078241918627
ENSG00000078795	-7.1785443524453	1.91698815368041	-6.51970210236583	2.78662163681267e-09	1.41181792675183e-07	10.9494381022371
ENSG00000100365	-7.76081605061422	1.12346702872316	-6.51664658445354	2.82688306869485e-09	1.42860843846914e-07	10.8381239998944
ENSG00000245322	-5.3035924016059	2.6038650221817	-6.51150184900195	2.89597577211319e-09	1.45984828934439e-07	10.9125624466002
ENSG00000072364	3.15629899386076	2.5903058821452	6.50361217473212	2.92113663091488e-09	1.46884120867281e-07	10.902622720641
ENSG00000261889	-4.16921226555534	0.765241436589547	-6.51523369017325	2.92936392511662e-09	1.46929571074037e-07	10.9032633725658
ENSG00000205639	-5.54497467721322	2.29595743496203	-6.49812617180883	2.99749510580386e-09	1.49424153699634e-07	10.8779036797663
ENSG00000154473	2.34476478259678	4.41173610683411	6.49785046692047	3.00138418299428e-09	1.49424153699634e-07	10.8766616173346
ENSG00000253203	-4.14026900777403	3.84070106822136	-6.49784635988476	3.0014421542617e-09	1.49424153699634e-07	10.87664311512
ENSG00000161570	-8.12828303671495	4.45811330370035	-6.4972599168104	3.00973122786203e-09	1.49465934714346e-07	10.8740012342179
ENSG00000153666	-5.92745100917818	2.57446282944436	-6.49146383696722	3.09288167612149e-09	1.53216012513643e-07	10.8478954537957
ENSG00000065154	3.00440071450418	4.78714459590357	6.49009142215427	3.11290019197438e-09	1.53827873279759e-07	10.8417154026763
ENSG00000269151	5.5903471151464	3.7362676275052	6.49851607423323	3.16764826986291e-09	1.56029651114765e-07	10.8283453527311
ENSG00000177182	-6.84149768849013	0.7329994026496	-6.61787410834536	3.17300990155132e-09	1.56029651114765e-07	10.8584735710506
ENSG00000151773	-3.59693831853516	3.38963857272272	-6.48646976016947	3.25669367536747e-09	1.59753166769921e-07	10.8001087618599
ENSG00000228107	-5.14083583827326	3.01694763835513	-6.47943051150352	3.27282431399759e-09	1.60152863931058e-07	10.7937265952638
ENSG00000196972	6.13731321205264	-1.6713434687633	6.64404812352676	3.34340851565143e-09	1.63208771410011e-07	10.8180267179316
ENSG00000268658	-8.13407918899732	0.984681350109303	-6.47164207528702	3.49093339095018e-09	1.69996593744256e-07	10.6418310174598
ENSG00000188474	-5.7272574033908	-0.32399996276975	-6.48277842108349	3.50971112202563e-09	1.70497177339468e-07	10.7318252996993
ENSG00000267230	-8.1274809046177	2.14750158172564	-6.45908825199944	3.70220320514440e-09	1.79413775132396e-07	10.5871681474429
ENSG00000223396	-3.61608605295564	2.58020710670585	-6.44558358773887	3.8362796051442e-09	1.85463319802429e-07	10.6415790660534
ENSG00000250069	-8.54122817597505	1.23757369047848	-6.45982472838442	3.90546606958692e-09	1.88354244601256e-07	10.5391978235527
ENSG00000103313	-5.65029095220958	0.14428793182886	-6.4315329194263	4.21121983047192e-09	2.02613197742825e-07	10.4673274444738
ENSG00000188000	-8.41471049054178	1.01526719283115	-6.42683885676968	4.30456857631514e-09	2.06608993652179e-07	10.4469322425519
ENSG00000120279	-6.86100945830454	-0.123025189822737	-6.47601463762115	4.35218090025834e-09	2.07953313318754e-07	10.4440934388392
ENSG00000116299	-4.96011597697476	0.68283101010249	-6.41859561860352	4.35330666370316e-09	2.07953313318754e-07	10.5204952151631
ENSG00000159314	-3.76499931682419	2.48219952193998	-6.41661893383711	4.39377192260914e-09	2.09387757917594e-07	10.511634794024
ENSG00000261739	-5.63382227085618	1.05377349047533	-6.44375861146675	4.46104824282778e-09	2.12090073212924e-07	10.5055932420626
ENSG00000254732	-988.301670445655	-67.5345307858384	-6.42550176069266	4.58083790991452e-09	2.1727033330169e-07	10.3908382847155
ENSG00000008128	-3.36253800203735	6.07051910249554	-6.40622777369629	4.61267728396544e-09	2.18264491387261e-07	10.4650751622127
ENSG00000121380	-7.26570157190165	0.297275045480523	-6.44143312294861	4.64581763069907e-09	2.19315386175801e-07	10.3804997942541
ENSG00000184206	-6.13814216012753	1.27193082671568	-6.44611646058377	4.68706597466083e-09	2.20364674849555e-07	10.4618875005827
ENSG00000143110	-5.61100008304207	2.40770849537511	-6.4026728128335	4.69001226938941e-09	2.20364674849555e-07	10.4491535704043
ENSG00000163431	-5.2630411766084	-1.04649134487376	-6.40186971197716	4.70765946190529e-09	2.20677036878986e-07	10.4455572279819
ENSG00000251417	-4.28182085153662	1.50115623350435	-6.40085191151235	4.73011862521917e-09	2.2121298363117e-07	10.4409997119771
ENSG00000184903	-4.48375620077204	7.93585957429104	-6.39537699130919	4.85275717819547e-09	2.26420621549153e-07	10.4164891811048
ENSG00000188596	-4.31252083822172	1.74142257913757	-6.39094094237916	4.95442233559636e-09	2.30627784963039e-07	10.3966358833445
ENSG00000205929	-5.94077369608403	0.329619975136886	-6.39716714300437	5.0809651719484e-09	2.35970843159261e-07	10.3757889651726
ENSG00000172061	-8.23516466623972	0.770344600564284	-6.38521781890033	5.22685708962673e-09	2.42185759328363e-07	10.3470159228125
ENSG00000197822	-4.75626871635007	1.08962152313975	-6.37468445264995	5.34527936546412e-09	2.47102165689647e-07	10.3239294993497
ENSG00000226698	-4.52852753733538	3.79574378746091	-6.37198628679259	5.41303290087881e-09	2.49659032391567e-07	10.311869501512
ENSG00000249699	-6.69149853169865	0.379685565776368	-6.39177751490968	5.50962213877098e-09	2.53531075619638e-07	10.3016535968458
ENSG00000164619	-8.13995559378782	1.04993575538877	-6.46027277950362	5.52473189494578e-09	2.53644613291298e-07	10.3182474196117
ENSG00000108821	-6.01556916541814	7.37561111062633	-6.36474272769654	5.59914606517618e-09	2.56474126725182e-07	10.2795034377569
ENSG00000261654	-4.35756679080025	0.182507229167883	-6.36096948963056	5.69858145426861e-09	2.60123605634394e-07	10.2626497163116
ENSG00000269867	-4.02415621832375	3.99898671414892	-6.36642680447691	5.70474936346176e-09	2.60123605634394e-07	10.2632465498433
ENSG00000152061	-3.80562552570531	6.81649394187422	-6.35145003503808	5.95725622914396e-09	2.71021387132234e-07	10.2201481918248
ENSG00000176809	-3.35455663088681	2.47921957389636	-6.34550134606605	6.12474883991527e-09	2.77809945458462e-07	10.1936025702967
ENSG00000247363	-6.14345183519469	-0.136675198961113	-6.84189991582569	6.13416766376407e-09	2.77809945458462e-07	10.3182721319995
ENSG00000205085	-5.86011684969346	1.71137267102243	-6.35157752141202	6.27854525362488e-09	2.83708228431252e-07	10.173148714542
ENSG00000249437	-5.43921084690719	2.72136928229417	-6.33872707794049	6.48884411132807e-09	2.92552088551854e-07	10.1399482948875
ENSG00000122861	-4.71289615715094	2.33234011673401	-6.33079845701402	6.55892306935917e-09	2.95048595382406e-07	10.1280366555928
ENSG00000105808	-4.75177857898567	3.85151981523334	-6.3302317894124	6.57625091053911e-09	2.95166268496971e-07	10.1255109422279
ENSG00000251992	6.08658990487786	1.98133677020656	10.4014847603688	7.01109569007119e-09	3.13981278638166e-07	10.4319473869211
ENSG00000170634	-3.9662404268713	5.85319527078726	-6.31301211772177	7.12489324045457e-09	3.18366888826815e-07	10.0488060111277
ENSG00000140368	-5.49547198717389	1.48688802014679	-6.31838838277506	7.3217168695567e-09	3.26434679008702e-07	10.0260004027759
ENSG00000105409	-4.97755700648772	1.40545880757011	-6.29671007386746	7.68580414030226e-09	3.41907513230342e-07	9.97627011981941
ENSG00000127533	-6.70970346958448	-1.11088867308313	-6.3079310969755	7.89190523233699e-09	3.50299324505259e-07	9.88494631025496
ENSG00000179776	-6.733796922307	1.15774306849109	-6.29596723901636	7.91262534714594e-09	3.50443713774368e-07	9.88067670014519
ENSG00000234851	8.30557755515449	-0.228156770447439	11.8878559033428	7.97425978029464e-09	3.52395537383373e-07	10.2036738785993
ENSG00000169896	-7.50165376650066	1.03047904210056	-6.29546290071933	8.14037388848044e-09	3.5894576115293e-07	9.85519557776446
ENSG00000203469	-3.05089456589705	5.04508643739308	-6.28345312033763	8.17387199364111e-09	3.59632442562328e-07	9.91734213978177
ENSG00000267368	-13.7033999140859	3.11761057978182	-6.27299312303786	8.5804326125377e-09	3.76694134584997e-07	9.87088422427266
ENSG00000232587	-5.78015965209082	-0.482005720493402	-6.51712700704042	8.74807575469951e-09	3.83215379621258e-07	9.92138279999093
ENSG00000239556	-362.093943480126	-15.3599233854522	-6.28375146302857	8.82186113386954e-09	3.85605664332951e-07	9.84927154014563
ENSG00000246223	-6.59309452737419	1.06777175734017	-6.282782053508	8.86131767666163e-09	3.86488296841005e-07	9.84500023103243
ENSG00000162493	-5.37913370042333	1.55116776036752	-6.26665107047084	9.06264006994762e-09	3.93946513844103e-07	9.82017450140546
ENSG00000267267	-10.1727917085542	-0.439224540550653	-6.2834956799052	9.07158896456043e-09	3.93946513844103e-07	9.82426283284055
ENSG00000134489	-6.37391850539881	1.00538597352443	-6.25783789650605	9.20509924373142e-09	3.98881006753744e-07	9.80363138476166
ENSG00000231486	-20.2052343055574	5.49112798434186	-6.25280534739007	9.4222878124309e-09	4.07412414613796e-07	9.7813144110711
ENSG00000245685	-5.06178227915037	0.932037346324678	-6.34442336594464	9.59003342097794e-09	4.12921824370401e-07	9.79220650350104
ENSG00000233218	-10.3445409945612	5.72584922582963	-6.25439641313595	9.59086727591122e-09	4.12921824370401e-07	9.7659590777884
ENSG00000235436	-3.93962127455031	4.16469639995241	-6.24767160106535	9.64904952697347e-09	4.14537217686657e-07	9.7585566488379
ENSG00000230773	-7.5723894325818	1.74234179642974	-6.24756339200105	9.89846649834321e-09	4.24343874692863e-07	9.67243281411612
ENSG00000188163	-4.70300774196294	2.05563797648812	-6.24142623030763	9.93217773633058e-09	4.24881198132197e-07	9.73088196533329
ENSG00000174748	2.81611302551575	7.68689975174665	6.2400540273348	9.99547448682977e-09	4.26679158785672e-07	9.72480301940771
ENSG00000130340	3.7787677557706	3.59922437383514	6.23718125251697	1.01292801534575e-08	4.31472925093033e-07	9.71207831819123
ENSG00000197580	-5.81541724695132	0.74498629634759	-6.23307810242104	1.0583077113473e-08	4.49848042643241e-07	9.67175351275416
ENSG00000226913	-5.85675306544601	-0.63284693087897	-6.24082198673096	1.07467059926324e-08	4.55837552495102e-07	9.66038346531862
ENSG00000188761	-7.69389979918031	0.636707492596356	-6.2252883278887	1.09703339818714e-08	4.64341372739001e-07	9.57682292851899
ENSG00000169021	2.98311377251669	4.13898829080719	6.21104809369608	1.1430489479041e-08	4.82799811406316e-07	9.5964406940296
ENSG00000268686	-7.20319037504711	0.662715893464595	-6.21868698877083	1.15963708091514e-08	4.88777284756313e-07	9.52614319057442
ENSG00000260248	-5.08800380981255	-0.681397950862011	-6.40982221751125	1.19271506677035e-08	5.01665458796931e-07	9.615493644991
ENSG00000226002	-4.6398106032407	0.761460888207272	-6.26474882497407	1.20551345480857e-08	5.05987791711808e-07	9.56498983497462
ENSG00000152348	-3.46208484031794	6.57144331301002	-6.18723499819073	1.27588997724917e-08	5.32838248038209e-07	9.49125389294199
ENSG00000263214	-6.07138316251945	1.49907680374679	-6.21462115062912	1.27672900581971e-08	5.32838248038209e-07	9.49895149441683
ENSG00000267672	-6.84041990634762	1.09994780552495	-6.24524076186065	1.27745201269191e-08	5.32838248038209e-07	9.50756948177925
ENSG00000259380	-6.46800766149376	5.98727052946023	-6.18626325452498	1.28162245054111e-08	5.33468697618389e-07	9.48696528830519
ENSG00000156500	-3.32210544660679	4.02222473532326	-6.18149444788619	1.31012445737927e-08	5.44203457316775e-07	9.46592336923671
ENSG00000130201	-5.05464560840369	1.29004445535243	-6.17957033402977	1.32180049785549e-08	5.47919078274272e-07	9.45743541745058
ENSG00000261628	-4.85081330589754	1.85085642635358	-6.41579239913311	1.33461169828908e-08	5.52088958820079e-07	9.51669284592862
ENSG00000261474	-5.05350454285257	1.99381730936962	-6.18456832156865	1.35635927435023e-08	5.59930784388655e-07	9.4359789447896
ENSG00000109255	-4.9160577093032	0.961997587887009	-6.2285370124638	1.37704156195239e-08	5.6730153711398e-07	9.43572501241676
ENSG00000188825	-4.28723083612321	3.69012531954762	-6.16720085078981	1.39934909306587e-08	5.75310263405338e-07	9.40289706306093
ENSG00000162814	-5.31940600627432	2.97360741584092	-6.16930515415436	1.41957319590763e-08	5.82431432096007e-07	9.39077115975077
ENSG00000144476	-5.66841222585778	0.694945648867771	-6.1831845748936	1.43560454941859e-08	5.87806817856839e-07	9.385009072892
ENSG00000259845	-4.94359494220863	0.808461390970425	-6.1560857814695	1.50844603348696e-08	6.16373783499977e-07	9.33268462118627
ENSG00000142347	-3.95485629169425	2.18613540409783	-6.14912524955652	1.52079762034987e-08	6.19886547855438e-07	9.32328686507986
ENSG00000240280	-6.81471681127239	-0.092768915139112	-6.1645358760741	1.52412427921505e-08	6.19886547855438e-07	9.32607833705994
ENSG00000242255	-312.62581155405	-18.7004140732395	-6.73198022775794	1.52631189074708e-08	6.19886547855438e-07	9.34649459534422
ENSG00000142675	-5.97084129597429	0.490061357076381	-6.16333763990778	1.53249099772754e-08	6.21138724998135e-07	9.32084138183473
ENSG00000161594	-5.50675119517251	-0.287416759747872	-6.37957879199025	1.55151201771927e-08	6.27580355070599e-07	9.37244107825419
ENSG00000115380	-6.54499252433565	1.38746885218826	-6.14415878214362	1.55594793988587e-08	6.28108320280284e-07	9.30143128198543
ENSG00000204272	-4.24819979350815	9.68101736810759	-6.14240423701944	1.56855616064393e-08	6.31926551224883e-07	9.29371205854045
ENSG00000137968	-6.18070395617513	-0.916728692090927	-6.26206365227932	1.57958302285203e-08	6.35093671091789e-07	9.32334475417179
ENSG00000215866	-5.53991203829826	1.00969806031535	-6.13613848924192	1.65302608859822e-08	6.63293248310923e-07	9.24513915898967
ENSG00000232335	-4.48896756953588	0.658841459131572	-6.4156257710633	1.71438387040669e-08	6.8654059065807e-07	9.29312232752827
ENSG00000105122	-6.32608596451003	0.224830845642891	-6.12123022938687	1.76991907987212e-08	7.0736825696164e-07	9.17979129992673
ENSG00000260908	-4.58477015566984	0.292045983342927	-6.1302004394688	1.78268804215418e-08	7.11055073354658e-07	9.17618788620792
ENSG00000111305	-5.22019431487698	-0.513608484402512	-6.14523383231909	1.84381298860862e-08	7.33976587112198e-07	9.1508636862802
ENSG00000138378	-5.78816957600894	1.46219271630346	-6.13288418368322	1.8512439402601e-08	7.35475389573039e-07	9.14349015925758
ENSG00000263276	-5.62168019197795	0.415566822017341	-6.0876347587934	2.01697919844367e-08	7.99736238307813e-07	9.05324794678469
ENSG00000270933	-5.80766145457572	1.12312951013724	-6.30457109511009	2.02588017422614e-08	8.01681142712012e-07	9.1139223675214
ENSG00000251379	-8.64601893328619	2.79132126569694	-6.09106751366584	2.03188141993539e-08	8.02473167877238e-07	9.00376879986394
ENSG00000129009	-8.63336418689847	3.13091939252217	-6.08952648277126	2.04624519702738e-08	8.05624213759998e-07	8.99722048204296
ENSG00000167619	-5.20945471538869	3.69745924421943	-6.08935060401736	2.04789088878831e-08	8.05624213759998e-07	9.04029003184446
ENSG00000143951	-2.52975877959668	4.43797741429508	-6.07950818581353	2.0934831895202e-08	8.21948204135887e-07	9.0176512280505
ENSG00000253326	-4.87695368364965	2.29636130619068	-6.08717884115336	2.11733610142084e-08	8.2968973052356e-07	9.01001568308574
ENSG00000234797	4.83785712730458	-0.973507621209521	7.17060510454582	2.17328624205786e-08	8.4995403263951e-07	9.24455678040251
ENSG00000137970	6.1954648878015	-0.688454191928998	7.86954619692401	2.18176552274869e-08	8.51610149472899e-07	9.33695085137741
ENSG00000223839	-6.95656353957015	1.18771798544393	-6.06719436194837	2.26597917068067e-08	8.82763885463422e-07	8.94352961213542
ENSG00000236682	-4.05059097807493	0.0638676758459546	-6.06511150633886	2.34120705681402e-08	9.10303046140692e-07	8.91391304875876
ENSG00000233144	-3.72298695532962	2.06202075675209	-6.10996129615846	2.40677935020828e-08	9.33988667373864e-07	8.9034472636387
ENSG00000249026	-4.63956618808378	-0.830016145589677	-6.07301379167236	2.42729154970639e-08	9.40130315864081e-07	8.88439667077862
ENSG00000228335	-3.99500002015136	-0.76043137226856	-6.51297724286226	2.47372965173331e-08	9.56270481748082e-07	8.99121092797077
ENSG00000164182	-3.50384871369947	8.39276017221301	-6.04207883133345	2.48438051372155e-08	9.5854088936145e-07	8.8539797515748
ENSG00000204385	-6.36693310170136	-0.368862842062027	-6.07685356453821	2.50836895007706e-08	9.65938699527754e-07	8.81393751169026
ENSG00000235493	-5.413037080716	1.95716997310608	-6.05234468455603	2.60098841413017e-08	9.99686409055434e-07	8.81661258638951
ENSG00000198150	-5.2119858894539	1.74871415113419	-6.02539948079886	2.68093627900435e-08	1.02844406435304e-06	8.78119339471043
ENSG00000173614	-2.48742121856465	4.26772007838754	-6.02038951361087	2.74291013497518e-08	1.05021003889326e-06	8.75934870640813
ENSG00000262410	-6.37028687203694	3.53975827048813	-6.01656240304863	2.79120002823789e-08	1.06666373650546e-06	8.74266721817423
ENSG00000130176	-5.30326528861128	1.6018891041369	-6.02134599778195	2.85636539203729e-08	1.08949161331643e-06	8.72377968401144
ENSG00000149451	-5.87675151545065	-1.33059907913906	-6.03958800607823	2.89207868658433e-08	1.10102039257953e-06	8.71861207501436
ENSG00000154258	-6.84154871102544	0.715625813071368	-6.03245644100264	2.91448198314894e-08	1.10744795507419e-06	8.70950907364864
ENSG00000253284	-5.84031382426105	-0.613130161665787	-6.028914418263	2.96134379995677e-08	1.12217555549003e-06	8.69425989349134
ENSG00000165891	4.0201079671832	0.379518686145652	6.01822278012351	2.96442727612877e-08	1.12217555549003e-06	8.68991329367705
ENSG00000267581	-303.392872942238	-25.5770239315966	-6.12979851537535	2.99876774580577e-08	1.13303723698872e-06	8.71453563159755
ENSG00000146904	-4.40165358170381	2.22764650697161	-5.99921204875257	3.02083063994438e-08	1.13922791596248e-06	8.66710267841646
ENSG00000108622	-4.81421367002962	1.80353428744945	-5.99767638150039	3.04202880639174e-08	1.1450698675917e-06	8.660419394784
ENSG00000164691	-5.52392612916586	-0.713706853835396	-6.00365734902363	3.16625298002459e-08	1.18959800633396e-06	8.62695571102699
ENSG00000168386	-4.97675004103568	0.84006053297885	-5.98792204404648	3.18013616530569e-08	1.19190455287602e-06	8.61798673097809
ENSG00000203620	-5.343091991871	1.62823720349914	-5.98763628751787	3.18427373942855e-08	1.19190455287602e-06	8.61674413718607
ENSG00000176826	-5.21111032100292	4.01541312808078	-5.9829224903669	3.25329601021006e-08	1.21547258571405e-06	8.59625048684914
ENSG00000232196	-5.41662963065014	-0.382630083780839	-6.16925636212366	3.27754292336202e-08	1.22225545857644e-06	8.64756148353362
ENSG00000132274	-4.89920876276273	4.80249525394248	-5.97748556355975	3.33473652935002e-08	1.24127679013635e-06	8.5726223266135
ENSG00000235016	-3.04336001602371	2.51607235553766	-5.97567010724461	3.36237474813162e-08	1.24924675132898e-06	8.56473483153192
ENSG00000202532	5.81612642540329	4.71817304366779	6.01070423704931	3.37397229918073e-08	1.25123856263333e-06	8.57303382142311
ENSG00000254275	-6.24316060317306	1.4556667189163	-6.00996687624265	3.38511557268382e-08	1.2530548659549e-06	8.56988183857053
ENSG00000182109	-4.3313866027118	3.31730466911297	-5.97355609642864	3.39484225561087e-08	1.25434107135029e-06	8.55555163876397
ENSG00000259673	-4.81090288504006	3.13843751837345	-5.96703756981741	3.49690992606307e-08	1.28774259838795e-06	8.52724495749633
ENSG00000103723	-4.52488445403485	1.8633452312978	-5.96696395720981	3.49807962977337e-08	1.28774259838795e-06	8.5269253776996
ENSG00000165757	-5.01493937186148	0.342085484883798	-5.96478075668403	3.53294623174157e-08	1.29819597522768e-06	8.5174481304007
ENSG00000226179	-5.8363768178113	6.88986197290705	-5.96260197942044	3.56808304218853e-08	1.30871023903891e-06	8.50799170714015
ENSG00000166257	-6.44569987204998	-1.04044716505303	-5.97563238594765	3.59336572226923e-08	1.31557840302714e-06	8.5060151621063
ENSG00000267060	-4.19577369237626	3.2204469340973	-5.9586025522673	3.63347829843142e-08	1.32772713482999e-06	8.49063744386984
ENSG00000074966	-5.80883268629448	0.755784545440945	-5.99350645172626	3.64352662969318e-08	1.32772713482999e-06	8.49956258117299
ENSG00000242861	-4.39182751608507	2.36698530512404	-5.97238389849401	3.64640208987351e-08	1.32772713482999e-06	8.49201310295434
ENSG00000134533	-7.41771127612789	2.01180774913451	-5.9803969169647	3.68307571696031e-08	1.33865123386548e-06	8.48578092499109
ENSG00000132704	-6.98628636745559	1.18221054389557	-5.97420989856742	3.69993538177613e-08	1.34234726156554e-06	8.44968482114349
ENSG00000071909	-5.27475280314927	-0.276001899063593	-5.96834199590182	3.71346889409001e-08	1.34482538668101e-06	8.47459601323456
ENSG00000224260	-5.0319972554342	-0.491408394008467	-6.54782615719552	3.84409331832868e-08	1.38962241884015e-06	8.60701267533753
ENSG00000064787	-5.38463908364354	-0.72792734867173	-5.95981047517327	3.85904250446593e-08	1.39251744185432e-06	8.43785026784678
ENSG00000241644	-7.39218328479682	1.0965257400808	-5.94441326714201	3.95884974215125e-08	1.42596772669265e-06	8.38387686442509
ENSG00000204620	-5.13654201729176	1.55763702913225	-5.92848937715228	4.25440729678341e-08	1.5296805303829e-06	8.34145767439268
ENSG00000180712	-5.65148262102444	-1.04735509917265	-6.03056258380964	4.30783566088305e-08	1.5461199796833e-06	8.36339651260721
ENSG00000247728	-6.55236839781638	3.15405976434798	-5.94418916111354	4.33204735571562e-08	1.55203332317362e-06	8.33068764883976
ENSG00000090539	-4.73709316347371	-0.370112157715129	-5.92315732484714	4.35814379250151e-08	1.5585996240456e-06	8.3184423345563
ENSG00000149289	4.00847550401805	0.964475074751553	5.9218629120715	4.38369991926476e-08	1.56494967046635e-06	8.31285658517703
ENSG00000266821	-5.94362801159218	-0.832174433898314	-5.94588353341835	4.40037715009733e-08	1.56811308636595e-06	8.31743895344485
ENSG00000269066	-7.20654341030107	3.02420330158387	-5.92250340520818	4.46588628139242e-08	1.58863610751022e-06	8.27287942561837
ENSG00000226976	4.45653273029457	0.00353751750562693	6.41294862206682	4.47524846244052e-08	1.58914884782202e-06	8.43841760425372
ENSG00000268211	-6.76035041953445	0.450051502628831	-5.92617811760137	4.48965651031256e-08	1.59144838456539e-06	8.26893949390217
ENSG00000214184	-4.23844903134493	0.875335395081413	-5.96535818138018	4.5645224454244e-08	1.61513251891622e-06	8.2914849216171
ENSG00000270800	-4.13102871742194	6.60869207550931	-5.9039218132005	4.65511420569694e-08	1.64428796318482e-06	8.25392006529169
ENSG00000163060	-6.20628553148821	0.183447967895747	-5.92149754636335	4.68791674107846e-08	1.65296438622596e-06	8.25358329409476
ENSG00000259539	-4.90953249668183	1.21591988549604	-5.97675859939525	4.7026849104195e-08	1.65526258522362e-06	8.26886260844069
ENSG00000198106	-3.85715847510286	3.21904699645842	-5.90089485510492	4.7192654602847e-08	1.65818954342718e-06	8.24084642930386
ENSG00000151790	-5.74875832737707	0.617256642282137	-5.93216890530222	4.78916093562623e-08	1.67980657082988e-06	8.23827403256251
ENSG00000100311	-4.74171825541256	1.11769561422609	-5.89907109091227	4.85860926709317e-08	1.70119158334538e-06	8.21459804452692
ENSG00000167419	-5.8187697282655	-0.212197380259004	-5.93100258671307	4.93028187767489e-08	1.72077163535581e-06	8.21229284912535
ENSG00000246339	-6.16464130573631	1.6241469665505	-5.90527100352232	4.93168364815625e-08	1.72077163535581e-06	8.18170365985419
ENSG00000009950	-7.53912941835816	0.411634106517033	-5.90455460784861	4.94756531753822e-08	1.72132714212309e-06	8.17871693028313
ENSG00000232729	-4.13677092507547	2.37934860105207	-5.8996212614875	4.95043493497993e-08	1.72132714212309e-06	8.19828832580147
ENSG00000183742	-5.65380154550703	-1.53901572568896	-5.89187068508168	5.01890303866141e-08	1.74211508070353e-06	8.18359345736537
ENSG00000229153	-6.31811597574877	-1.77889448909345	-5.95432641887566	5.04892389773491e-08	1.74674083463139e-06	8.19895839425255
ENSG00000202399	4.97978414412708	2.84890170441684	9.10275263272577	5.0496420479799e-08	1.74674083463139e-06	8.19404421709406
ENSG00000225200	-4.2819652465135	-0.470859298388418	-6.06364237512581	5.09134711509717e-08	1.7581359237555e-06	8.22608714706999
ENSG00000188672	-4.48051315143339	0.263314391205518	-5.92636142737291	5.1561301022487e-08	1.77744739246419e-06	8.17129594190908
ENSG00000162572	-5.85256243023301	0.488175821882457	-5.88106479134932	5.26926667857525e-08	1.81022822773067e-06	8.13709760589875
ENSG00000107854	2.67203127806049	2.33072853376219	5.87648935746404	5.2692682300489e-08	1.81022822773067e-06	8.13555479679743
ENSG00000230401	-7.08257423505457	2.66603503502269	-5.87718815684859	5.36204575097321e-08	1.8389525453295e-06	8.10200881467966
ENSG00000234371	-7.02785960011224	2.88971476205821	-5.88392506280478	5.42711698153807e-08	1.85809296929349e-06	8.09278055955361
ENSG00000246366	-4.29620384950143	1.78668912852361	-5.86839646903845	5.46520570111063e-08	1.86794585998948e-06	8.10068628427894
ENSG00000263640	5.93429614402408	2.68212495042985	6.12519407014891	5.79059137062442e-08	1.97579310661289e-06	8.13097132219181
ENSG00000207405	-671.59386822011	-131.67315839735	-6.62997251147735	5.91337001478109e-08	2.01426048568002e-06	8.24293596210737
ENSG00000079337	-4.48626784793037	1.2239110924315	-5.85001479740883	5.93724552896243e-08	2.01896537368768e-06	8.02157437120942
ENSG00000261135	-5.24013357776866	2.75755661850911	-5.85023273918272	6.05309793963282e-08	2.05487823964219e-06	8.00465699907955
ENSG00000232573	7.08322464990411	0.181415538341318	10.725720432176	6.11149196277006e-08	2.07081511252989e-06	8.42174375299618
ENSG00000215504	-4.95898892337229	1.72498350369403	-5.84325659299117	6.12068664571713e-08	2.07081511252989e-06	7.99251830793199
ENSG00000197291	-4.71534278487095	0.807814831995741	-5.84412689260207	6.22140147436461e-08	2.099284098242e-06	7.97846866407603
ENSG00000112699	-3.92205003602651	8.15879334677308	-5.83947471955081	6.2257590512585e-08	2.099284098242e-06	7.97626572581658
ENSG00000213235	-5.2928821539666	-0.535225365352808	-5.97918526927864	6.29412760238975e-08	2.11877654507962e-06	8.01269311704137
ENSG00000243368	-6.08072555669273	2.58348456800665	-5.90236622888624	6.3351867842907e-08	2.12902600424161e-06	7.98207817819551
ENSG00000196205	3.8570970491097	2.26979249007753	5.82681024142938	6.59069165437929e-08	2.21118807126775e-06	7.92187747436288
ENSG00000268601	-6.43317358651058	2.66166128610869	-5.83942112479998	6.62271144399422e-08	2.21822136395419e-06	7.9078582299375
ENSG00000260455	-5.30140258604416	-0.172442800384585	-5.86837419331386	6.65931256810395e-08	2.22676313423116e-06	7.92687976938485
ENSG00000115970	-3.63711720054698	7.00833019161901	-5.81623713119592	6.91139735043766e-08	2.30721073280916e-06	7.87651482843915
ENSG00000155749	-4.58750189430904	1.66551169451293	-5.84343936455316	6.94084659949703e-08	2.31319277949682e-06	7.8820787049373
ENSG00000240405	-8.69833048824892	2.36157992163404	-5.8190730891551	6.96148590871505e-08	2.31622374438723e-06	7.85953819314515
ENSG00000141150	-4.86955722190712	3.26146640139762	-5.80787577553838	7.17583078911544e-08	2.38181952934124e-06	7.84066998410624
ENSG00000229994	-6.46684679549084	0.865709388740172	-5.83571945848466	7.18237958057843e-08	2.38181952934124e-06	7.83563552622174
ENSG00000122679	-7.17136500884419	2.54774653517807	-5.80462452885123	7.42694419032458e-08	2.45885777707066e-06	7.79943104172761
ENSG00000267543	-5.16952807729753	2.51126281186652	-5.81454280707084	7.55673756776152e-08	2.49770717993409e-06	7.79757096831402
ENSG00000164398	-4.29177290401402	0.171399615298351	-5.79139049335868	7.72663923107757e-08	2.54942863050781e-06	7.77007229219133
ENSG00000235236	-3.21845991367893	2.47244329054602	-5.79543851475212	7.73863348442036e-08	2.54942863050781e-06	7.7701150767331
ENSG00000267033	-7.17573862766859	3.6010785002794	-5.79259644597566	7.83764516647416e-08	2.57548473172047e-06	7.74944726707339
ENSG00000228686	-4.4623269355167	0.188188125789169	-6.54283694659968	7.84339914808955e-08	2.57548473172047e-06	7.97223619198269
ENSG00000203546	-3.72309804903906	2.77425278727431	-5.78743496070464	7.8648612645175e-08	2.578312280229e-06	7.75314753724833
ENSG00000264248	5.28034897915891	4.28872224713809	5.86795910982073	7.95962575402883e-08	2.60512188422644e-06	7.77003829161357
ENSG00000111679	-5.43749332087569	2.9704973719449	-5.78430667501611	7.9758937164139e-08	2.60619471714026e-06	7.73976640597247
ENSG00000178199	-5.79165191710091	-0.856529593117987	-5.8596542666775	8.03374221897112e-08	2.62082878275151e-06	7.75912823135638
ENSG00000267496	-6.15121549804796	1.65131473952639	-5.79557793451549	8.05261239534655e-08	2.62096800008516e-06	7.72631517051262
ENSG00000138293	2.73407720634986	4.29919854247264	5.78168578761138	8.07010142579137e-08	2.62096800008516e-06	7.72855840078392
ENSG00000260411	-6.57775667332655	2.35803985179168	-5.78596989807101	8.07336003614928e-08	2.62096800008516e-06	7.72969429940811
ENSG00000225470	-2.85814239741095	6.23441393765555	-5.7800332341678	8.13006343848914e-08	2.63511248410998e-06	7.72149268359978
ENSG00000258199	-3.8776074602232	4.4535202080756	-5.7795367413014	8.14816376267358e-08	2.63671950920194e-06	7.7193700556351
ENSG00000167642	-6.80093684312967	3.01868167690051	-5.77332698398716	8.3779203521977e-08	2.70670235146767e-06	7.69282944334558
ENSG00000184949	-4.1235847373406	0.254805619310074	-5.77292811668387	8.39289374960463e-08	2.70718050318839e-06	7.69112515975321
ENSG00000238171	-4.41571612056056	-0.610219981314435	-6.0656721775958	8.4651490804648e-08	2.72610410917119e-06	7.77840492913973
ENSG00000084636	-3.92893945448793	4.91313488813914	-5.7699075264704	8.50714262186818e-08	2.73523721830996e-06	7.67822064830239
ENSG00000232336	-6.1508496658341	3.15389972072612	-5.84379852863312	8.60305010907239e-08	2.75905219085925e-06	7.69372228127048
ENSG00000249348	-3.66226021393263	3.81256122517384	-5.76725533771981	8.60871590229721e-08	2.75905219085925e-06	7.66689277293586
ENSG00000234062	-4.71829488111968	2.94979848819251	-5.76325504645837	8.76417600770658e-08	2.80439654294445e-06	7.64981184383129
ENSG00000235033	-5.64502802838347	1.31877869041339	-5.83289394130456	8.78911820138317e-08	2.80789933876354e-06	7.6574247911019
ENSG00000259715	-5.41497654939481	1.12061106209555	-5.82634957730565	8.81742778239332e-08	2.81246508105178e-06	7.6662420222582
ENSG00000143156	-3.17815386435848	6.79982410781654	-5.75610346715271	9.04900266891659e-08	2.88174826264244e-06	7.61928982299001
ENSG00000253829	-4.8570075910193	2.98357313472523	-5.756717313942	9.19989598475608e-08	2.92515868688053e-06	7.60502218873455
ENSG00000227471	-6.82875920195871	1.17964814932626	-5.75917820447521	9.27983893540044e-08	2.945908363306e-06	7.59360006996554
ENSG00000130518	-5.96684267001814	1.96614923804398	-5.74941576978541	9.32357007190694e-08	2.95511510825701e-06	7.59076463981716
ENSG00000136449	-9.20543505727173	2.01676022099931	-5.75259222194759	9.37070060176807e-08	2.96536855162891e-06	7.58356208179194
ENSG00000235831	-5.21526039499361	1.03157190779155	-5.76501822999042	9.41432936338648e-08	2.97448330736414e-06	7.58774837290916
ENSG00000214439	-4.60083349095946	2.16251140952299	-5.76424780683964	9.4465118941651e-08	2.97995861843765e-06	7.58449107770996
ENSG00000236824	-6.92176609638274	3.3761660526919	-5.74548589522001	9.48871282240235e-08	2.98857214059432e-06	7.5740101615972
ENSG00000240342	5.07417374537174	-0.602171915442157	5.98938502513867	9.51310669259716e-08	2.99155892748553e-06	7.6524667385465
ENSG00000232815	-6.11052435510897	1.93011038397083	-5.75308011314663	9.53505338998143e-08	2.99376801507351e-06	7.57241495245526
ENSG00000140285	-7.58426331322253	1.8707709642102	-5.76770752899534	9.70024795052653e-08	3.04087616611584e-06	7.562486596629
ENSG00000264666	-5.16759022723133	5.53809696245607	-5.73674567812322	9.86636505710465e-08	3.08812608643823e-06	7.53676794051478
ENSG00000265692	-4.91529116137309	0.236193617698466	-5.75029478903927	1.00484280734545e-07	3.14021203174014e-06	7.52553495521613
ENSG00000217130	-5.83682159798614	1.78494924271217	-5.75027877589075	1.02576682328088e-07	3.20061582822463e-06	7.50749388222752
ENSG00000169347	-5.06607771891529	-0.908951904785715	-5.7689708552989	1.02999895935727e-07	3.20861458267719e-06	7.51040513776262
ENSG00000257966	-7.55934197852071	0.152274790837395	-5.74436960291932	1.0315288869196e-07	3.20861458267719e-06	7.49742864903196
ENSG00000090659	-6.78427008674632	0.603732384327757	-5.72742298735482	1.04824095899873e-07	3.25555082978196e-06	7.47947628735204
ENSG00000223685	-4.47376888995222	1.11164162852559	-5.85728806522649	1.05002178632921e-07	3.25604128270834e-06	7.52346835400292
ENSG00000113721	-4.6899286172961	3.40907712711489	-5.72132585936273	1.05689476672616e-07	3.27229625074491e-06	7.47113297462214
ENSG00000259201	-3.4972620889592	-0.22269705253818	-5.98404040324769	1.06146939459659e-07	3.28139606529914e-06	7.55454669108349
ENSG00000214243	-4.58780267715511	1.09301435265653	-5.98210181981868	1.06961635499519e-07	3.30149429696437e-06	7.54723146887228
ENSG00000227473	-4.21244550744069	-0.758898835142691	-5.94806442307531	1.07557607157997e-07	3.3147899729814e-06	7.53171228010682
ENSG00000240204	-4.46316879676723	0.00901109808537071	-5.87442772257034	1.07737751020271e-07	3.31524923116517e-06	7.50656915957568
ENSG00000120324	-5.63519488177452	-1.6526790800216	-5.8335422134232	1.09160251189448e-07	3.34877384844709e-06	7.48153663905962
ENSG00000160223	-3.94631143951933	1.16813125985891	-5.71407453828758	1.09161047544455e-07	3.34877384844709e-06	7.4402981185211
ENSG00000259408	-4.42441646552388	0.129617332930975	-5.9043355162959	1.09714410421097e-07	3.36061101721902e-06	7.50034989107567
ENSG00000152268	-7.33864619694915	1.4273476121901	-5.71589490674342	1.10339026968968e-07	3.37459130804635e-06	7.43156279037839
ENSG00000253932	-5.20956687887669	-1.67709362854095	-5.81654594636453	1.10693376511034e-07	3.38027581878367e-06	7.46361215794086
ENSG00000174028	3.59758307173412	-0.288059341316425	6.10963119856377	1.11197012071901e-07	3.39049491367559e-06	7.55128891406068
ENSG00000185040	-4.72584348368963	-0.130990224057666	-5.92896017701803	1.11485852722494e-07	3.39414364669409e-06	7.49418672382283
ENSG00000163645	-4.95034136318502	-0.526624574052848	-5.9226528208618	1.14347390425718e-07	3.47598741531997e-06	7.46994964979456
ENSG00000231760	-6.41734390954503	2.8049758880619	-5.70316523106029	1.1676003962043e-07	3.54395866097531e-06	7.37936923750294
ENSG00000205147	-5.29154423800533	-0.833302318578447	-5.74979446205555	1.17177714968353e-07	3.55126358823274e-06	7.390918631231
ENSG00000204758	-5.30878265717339	0.446738322469719	-5.70765760565611	1.18940773234369e-07	3.59925902473776e-06	7.36303285183588
ENSG00000188681	-4.02684121836817	5.25377623358782	-5.69367764772651	1.19537563763528e-07	3.61187069546335e-06	7.35366984892121
ENSG00000248458	-6.42911790712496	0.854612984421723	-5.73139926311533	1.213590613718e-07	3.66139375684574e-06	7.35199366503992
ENSG00000224559	-8.11003235917908	0.55101194432716	-5.72504129984628	1.22090625713861e-07	3.67793426981561e-06	7.34528637653203
ENSG00000223529	-5.1655675123351	-0.445895280422879	-5.77394437496922	1.22312486768373e-07	3.67909358625767e-06	7.36176945860007
ENSG00000084112	3.16262870179605	3.30977062845358	5.687535751339	1.22847603825268e-07	3.68965789752449e-06	7.32761505445919
ENSG00000184414	-5.60397448434407	0.90267145903955	-5.70001334871886	1.25467228701637e-07	3.76270404998645e-06	7.31365390724617
ENSG00000138061	6.19400449803857	-0.458618897086201	5.70097336680694	1.30075786512811e-07	3.89509030568139e-06	7.28249972525485
ENSG00000266371	-7.75494222309788	0.866452713544643	-5.69901466144774	1.31197720720491e-07	3.92283140210912e-06	7.27631890774871
ENSG00000269601	4.22254650642625	2.71431037494151	5.99226129871767	1.37707085338293e-07	4.11133519812824e-06	7.32862491973015
ENSG00000085514	-6.76779905393534	1.43481005993306	-5.66030356238001	1.41195239940023e-07	4.20921262840518e-06	7.20299566237454
ENSG00000267253	-5.03387223510772	-1.38090599298375	-5.73250042858059	1.42307673917947e-07	4.23549547040489e-06	7.21513599378728
ENSG00000184258	7.14916658032398	-1.71277809917324	7.40534580203738	1.4257341765604e-07	4.23549547040489e-06	7.59475730195422
ENSG00000122223	-4.62971309904416	-0.97174328897348	-5.75006440298541	1.42710209739007e-07	4.23549547040489e-06	7.21876258309106
ENSG00000254815	-5.35936111335474	-0.214569731870144	-5.68233313614035	1.44063957322817e-07	4.26935771900692e-06	7.18672489517006
ENSG00000185633	-6.95190462477818	4.11528684517579	-5.64897113821642	1.45784814534938e-07	4.310995436093e-06	7.16434511605066
ENSG00000197847	-5.44647295168961	-0.0408954950927572	-5.65687669607902	1.46033420597733e-07	4.310995436093e-06	7.16572775871636
ENSG00000225411	-7.51912220781307	-0.0324765763589109	-5.6654005343935	1.46113587028024e-07	4.310995436093e-06	7.1742656052191
ENSG00000196189	-4.53904740467649	1.52411856575594	-5.64232511886101	1.50141445975319e-07	4.42333014772808e-06	7.13626530895753
ENSG00000215066	-5.58790081264422	0.343251218671043	-5.65347720908717	1.51054625367198e-07	4.44370813598547e-06	7.13503185497483
ENSG00000234936	-4.81872881402304	3.24951591511859	-5.64379224574792	1.51891543055238e-07	4.46178627864897e-06	7.13522741932362
ENSG00000271590	-4.54952256128908	-0.861602362390611	-5.67645667787305	1.54128713644923e-07	4.52088359920773e-06	7.12574040550548
ENSG00000245975	-3.43387068917945	1.28299225350066	-5.6330935094605	1.56405607229528e-07	4.58097182167304e-06	7.0972893476326
ENSG00000259342	-5.86488337816787	1.09322317984455	-5.67153514221193	1.57456818964999e-07	4.60503813249967e-06	7.10535880413444
ENSG00000126653	-2.92628682610201	6.31249024820678	-5.62969160207935	1.58778055825965e-07	4.63088658394318e-06	7.08293471592477
ENSG00000125731	-4.30124100319013	1.29383444633845	-5.6296571366405	1.58802271332946e-07	4.63088658394318e-06	7.0827893089301
ENSG00000189343	7.03167505962549	0.224958745013953	5.75707484898726	1.59496432990324e-07	4.64437871565294e-06	7.12408783998056
ENSG00000137491	-4.53496802045377	1.92888934921642	-5.62683879429614	1.60794755799969e-07	4.67539881973156e-06	7.07090049141035
ENSG00000203435	-8.18296983638048	1.53447537030161	-5.63417833466581	1.6140686464671e-07	4.68640510189137e-06	7.07984150777438
ENSG00000187811	-4.85890938634105	-0.453749903631771	-5.63791580504213	1.61757305975519e-07	4.68979310662838e-06	7.06974695501035
ENSG00000064205	-7.53769374543855	2.72771797595757	-5.62477477252436	1.62269494515541e-07	4.69785406704949e-06	7.06219562116443
ENSG00000225885	-5.74550127732362	1.24624361784389	-5.65187631472683	1.64532440943938e-07	4.75650484532886e-06	7.05999297376983
ENSG00000122965	-3.0710830177649	6.23147918379008	-5.61618603522201	1.68549906214456e-07	4.86563563795775e-06	7.02599087163011
ENSG00000213411	-5.26062739867709	0.204032773561811	-5.63469425452197	1.70446320480211e-07	4.91331110315298e-06	7.02301841923437
ENSG00000196220	-3.60824997566691	2.01486404328016	-5.61243731407861	1.71365289867972e-07	4.9327142189686e-06	7.01019754807493
ENSG00000157766	-5.82306795856221	-0.0621344999167952	-5.62411010189396	1.71873086830951e-07	4.94024318207647e-06	7.01190335229517
ENSG00000205873	-3.40625226686384	4.62497514989164	-5.6101072251575	1.73138436728114e-07	4.96949421470122e-06	7.00038365067811
ENSG00000160801	-5.32521593065096	-0.299591723491028	-5.63175507829947	1.76058502631152e-07	5.04608819755543e-06	6.99375243219
ENSG00000228150	-5.27951420705	1.98105887254073	-5.63297271605522	1.78645653246006e-07	5.11293543662569e-06	6.9815001420668
ENSG00000229587	-4.5797181013254	0.334257927021207	-6.31609329433299	1.81490865170743e-07	5.18696756114048e-06	7.17618557037654
ENSG00000237877	-4.28592593268919	1.65823080750163	-5.64508041927661	1.84283081018674e-07	5.25927660665384e-06	6.95884563062629
ENSG00000196284	-3.84833278416915	5.83906408889367	-5.59081907407532	1.88524075291901e-07	5.37266835593949e-06	6.91922656886845
ENSG00000267980	-3.51906159394462	1.91798460064283	-5.59292820918225	1.90088232003747e-07	5.40956056551941e-06	6.91282531320796
ENSG00000269404	-6.51453919290634	0.716964298671236	-5.58565263089899	1.9627108959901e-07	5.57760179975203e-06	6.89738796260355
ENSG00000230606	-5.44613008402889	3.62852169200728	-5.58089628418332	1.96953668217019e-07	5.58908266681479e-06	6.87753180920502
ENSG00000135847	-3.4799320294705	8.71492426916678	-5.57950862673867	1.98161585355392e-07	5.61541791947066e-06	6.8717040552191
ENSG00000160799	-3.81178340025489	7.72256917780601	-5.57860641430906	1.98950829705485e-07	5.6298314476462e-06	6.86791543251617
ENSG00000110395	2.85529150149782	1.49613752526648	5.57778965692022	1.99667976633063e-07	5.64216706364667e-06	6.86448593269471
ENSG00000152939	-3.56870997961921	1.33991152505197	-5.5770600455255	2.00310748793638e-07	5.65236927292091e-06	6.86142257317802
ENSG00000198431	3.39909490556238	4.10991848702541	5.57630293098125	2.00979895638633e-07	5.66328601994087e-06	6.85824395913884
ENSG00000215018	-5.57230752193426	1.61863871141813	-5.5893256628492	2.03917922752094e-07	5.73801582633277e-06	6.85046606532989
ENSG00000184347	-6.38645758622325	1.859795863765	-5.57110953806109	2.05629324923101e-07	5.77806883183779e-06	6.83644646379632
ENSG00000174353	-3.31762527503001	4.06478200512018	-5.56986649955847	2.067577128732e-07	5.79386536670697e-06	6.83123080481628
ENSG00000172828	-5.69034436266034	-0.18561907494342	-5.58194277213114	2.0676905759668e-07	5.79386536670697e-06	6.83567305039055
ENSG00000035664	-4.23530486533044	2.38518454721764	-5.56911383104099	2.07443908219004e-07	5.80466824351169e-06	6.82807298199841
ENSG00000261422	-7.26799922998119	3.10444395820435	-5.61536346021264	2.09415631558741e-07	5.85167940941925e-06	6.84813602379001
ENSG00000234678	-3.65662580262904	-0.503278664317151	-6.06033799843618	2.12387344878123e-07	5.92646356090373e-06	6.96912685083404
ENSG00000179406	-4.76531924574135	3.86552244237261	-5.56266007458624	2.13420077165159e-07	5.94355539365591e-06	6.80100537850028
ENSG00000187715	-5.92871481724521	-0.555667678131495	-5.58298903107387	2.13592356019833e-07	5.94355539365591e-06	6.82304748191553
ENSG00000162490	-4.89189087742853	0.0299766522373281	-5.56145519805437	2.14554339526319e-07	5.96205500542457e-06	6.79595384088122
ENSG00000266904	-4.15433382224596	2.14530093299169	-5.55727141556407	2.18539000533133e-07	6.06438169805842e-06	6.77841745600779
ENSG00000122691	-6.456362881651	2.75483983941979	-5.55335458925721	2.22335111969512e-07	6.16120076166343e-06	6.76200628454409
ENSG00000269930	-5.55191141554434	2.66611758315396	-5.59135837725238	2.22746731886535e-07	6.16409335426145e-06	6.77451084770845
ENSG00000145982	-3.12592750595375	6.85439714489138	-5.55088427269034	2.24762455251063e-07	6.21130735496153e-06	6.75165898482504
ENSG00000266970	-7.19711312408951	1.67639773491441	-5.56545140895482	2.26308002355596e-07	6.24541602649288e-06	6.76835114317669
ENSG00000106560	-3.61805328224005	2.93153868780144	-5.54874002072369	2.26890452205865e-07	6.24929407114159e-06	6.74267941396731
ENSG00000235559	-4.57226725786053	1.27743135624667	-5.91682600586617	2.27071493687994e-07	6.24929407114159e-06	6.86778237744886
ENSG00000164749	-8.42779048116105	0.347262985436743	-5.94780427327724	2.27711129268799e-07	6.25831285824646e-06	6.84430427114117
ENSG00000105855	3.76259085578488	1.97150771466765	5.54702987466643	2.28601779293369e-07	6.27419630364277e-06	6.73551907082969
ENSG00000225914	-4.05862073151395	2.07046578339512	-5.54387256339895	2.31794576334072e-07	6.35313467894877e-06	6.7223025239914
ENSG00000172456	-3.73771832977872	6.34986072719253	-5.54351561105937	2.32158279095739e-07	6.35442231036538e-06	6.72080856542182
ENSG00000225300	-5.14789101492892	-0.783681385132753	-5.62656813598049	2.34307943232548e-07	6.40169157452438e-06	6.74338113195946
ENSG00000268166	-3.52419542996839	-0.410648487532949	-6.6219370538652	2.34523416601476e-07	6.40169157452438e-06	7.02094299216766
ENSG00000203307	-4.58652174832972	0.742294624971662	-5.59879858034261	2.40001666601798e-07	6.54232803944548e-06	6.71246658236536
ENSG00000261560	-3.89548067907051	-0.558142087318788	-5.60880997941247	2.40763035888331e-07	6.55417746136714e-06	6.71336165242537
ENSG00000267892	-5.30891368738908	-0.529788393326808	-5.57288091885925	2.41210131208537e-07	6.55745103311231e-06	6.69858581410201
ENSG00000173163	-3.63910382394318	8.90226020613987	-5.53242207998159	2.43744671463613e-07	6.61738747439035e-06	6.67440384635431
ENSG00000263884	-5.16536256773855	-0.666986243075463	-5.60909457703021	2.46204126610577e-07	6.67512620565948e-06	6.69406648280424
ENSG00000259553	-5.09143963476972	0.160436376174625	-6.32037130787268	2.49128338290594e-07	6.74254722278367e-06	6.82058865850575
ENSG00000267939	-5.56726503375466	2.54385224572022	-5.55167883690444	2.49363008488535e-07	6.74254722278367e-06	6.66187943377172
ENSG00000125730	-6.10905989659752	4.91753526754653	-5.52603159811029	2.50674371242111e-07	6.76888278631289e-06	6.64769441401478
ENSG00000226312	-4.69125900413541	0.445513307866931	-5.60832430892977	2.53004891924015e-07	6.82263057348321e-06	6.67013955949852
ENSG00000135094	-7.1913832117025	0.896842578338453	-5.52488447868461	2.56227540835663e-07	6.90025926414215e-06	6.65012579842587
ENSG00000168243	-4.94141226636258	2.51210149789059	-5.51967227819668	2.57761826559466e-07	6.93227282340827e-06	6.62113139932326
ENSG00000158315	-4.57397021165598	0.877494375403081	-5.51764833685503	2.60058427347731e-07	6.9846750038521e-06	6.61268074356225
ENSG00000228328	-5.25537545948655	-0.0281221070020472	-5.55311104193693	2.62628710810861e-07	7.04427784090682e-06	6.6357985215019
ENSG00000204482	-7.5871788280149	3.2746913300522	-5.51721091391317	2.6497293844719e-07	7.09766630716419e-06	6.61900066242899
ENSG00000170629	-2.93854698434867	3.59236474746355	-5.51240592051185	2.66100724462128e-07	7.10906130185529e-06	6.59079946375544
ENSG00000198590	-3.9277108323781	-1.13450565832646	-5.72050147575186	2.66107014788084e-07	7.10906130185529e-06	6.66572625008525
ENSG00000178997	-5.14035479836212	-0.127663847218212	-5.52829654791709	2.70889373892166e-07	7.22719881435975e-06	6.58136485160311
ENSG00000158869	-5.13590219100183	5.17595783144698	-5.50267015564497	2.77689057832156e-07	7.39877233371387e-06	6.55019267047727
ENSG00000226310	-4.10172330647152	0.552083543996243	-5.58441343294761	2.79744563988573e-07	7.44365409456597e-06	6.57430612875154
ENSG00000179869	-4.22804246609993	1.2999987990108	-5.50045222218986	2.85101942128551e-07	7.57615929129154e-06	6.52654907138009
ENSG00000174963	-7.09237103529882	-0.524042504117588	-5.63164264138401	2.92153940062971e-07	7.75328637497802e-06	6.56203038462821
ENSG00000254759	-4.06025021006811	0.278678251069757	-5.56689159958954	2.94107261573776e-07	7.79481372385028e-06	6.52450131480668
ENSG00000271420	-4.90424153415827	0.372019791611584	-5.61874482592908	2.9914415487863e-07	7.91784852154348e-06	6.52859177766437
ENSG00000197635	5.24749005341532	0.52473892192841	5.49549130225395	3.01426430019598e-07	7.96774501381185e-06	6.47649189690992
ENSG00000256705	-5.54104393173969	1.93496970126397	-5.51037722551291	3.03715905953638e-07	8.017700290984e-06	6.47559843168948
ENSG00000251637	-7.51910184025692	-0.134107659539499	-5.50595816597086	3.09550785169307e-07	8.16099527312984e-06	6.48111520900182
ENSG00000269352	-3.08158192375303	3.45347186299535	-5.47710302233041	3.10526750950911e-07	8.17598189544373e-06	6.44373679351894
ENSG00000117834	-5.13722312590608	-1.11424290654376	-5.63737328992616	3.1277051238437e-07	8.22426577977407e-06	6.49659737460795
ENSG00000240368	-3.13994344256948	2.18063438421003	-5.50312712585717	3.13346476947412e-07	8.22862613481141e-06	6.4458542029257
ENSG00000228932	-112.790796630045	-8.02737750059875	-5.64300777783612	3.15679783590093e-07	8.27906339629807e-06	6.49055859242553
ENSG00000248664	-3.25992943277534	1.38047767362724	-5.49202220819162	3.16943033326861e-07	8.30134213790708e-06	6.43176669771562
ENSG00000101825	-8.70692742224265	0.157021506646181	-5.47476529545982	3.18895676141678e-07	8.34159576327313e-06	6.44723773483602
ENSG00000186480	3.27702537488829	3.31599035716314	5.47070330671476	3.19324196157994e-07	8.34192883791383e-06	6.41713119282821
ENSG00000010319	-4.99630750859248	-0.573888035137867	-5.47400507785409	3.19953393179618e-07	8.34749665456786e-06	6.41670068637048
ENSG00000111837	-4.5212859907228	0.0325278025643929	-5.47894215061816	3.23875839767201e-07	8.43885840681733e-06	6.40806641818952
ENSG00000130635	-5.3444842295844	3.40728572290263	-5.46642366686602	3.25342978199398e-07	8.4660910137672e-06	6.39934868952255
ENSG00000132554	-8.60905425879207	1.51455305965868	-5.60427302996846	3.2662911638018e-07	8.48854917349165e-06	6.44723554618678
ENSG00000238287	-4.56094263055771	1.3068243548012	-5.5230324344539	3.30989627878078e-07	8.58869683364676e-06	6.40598191446568
ENSG00000228204	-5.42296877223311	0.0778849219093059	-6.49720909015481	3.31338850084364e-07	8.58869683364676e-06	6.68981305023359
ENSG00000132297	-6.63570112211458	1.21488929584589	-5.46142919033273	3.32507672218671e-07	8.6078728099654e-06	6.37860536658863
ENSG00000120820	-3.80438895931984	0.218239771974558	-5.48716964959845	3.3561034114137e-07	8.67699777618467e-06	6.38045679477227
ENSG00000138160	3.26121704006422	1.72667934572038	5.45732383291076	3.3851241754804e-07	8.74076529377906e-06	6.36156239439976
ENSG00000249684	-5.67147210060102	3.45281797872065	-5.4541189058779	3.43273831099872e-07	8.85231731793924e-06	6.34826224889846
ENSG00000144214	-4.04999503042901	-0.862584967047261	-5.60471563180823	3.4596602658952e-07	8.9102906180559e-06	6.39758560486191
ENSG00000188107	-4.53999300622914	0.8121279524355	-5.45938630814159	3.46651193996004e-07	8.916490904028e-06	6.3418457493001
ENSG00000238179	-5.47745626486719	-0.44166041332227	-5.65149515748568	3.49526440847713e-07	8.97893595739777e-06	6.40525356669222
ENSG00000236269	-4.94817831630055	1.35789223675555	-5.48629196374875	3.56574991229998e-07	9.14829162282282e-06	6.32777854820669
ENSG00000121361	-6.64067821428044	-0.607970945361895	-5.50294557861661	3.60319433053526e-07	9.23255272714289e-06	6.34864269271774
ENSG00000231609	-3.22730049712578	1.69572616367056	-5.44173242450216	3.62300195299246e-07	9.27146532944997e-06	6.29689901950552
ENSG00000111704	-7.74809115103656	0.711441931025313	-5.47099010222083	3.66460295232459e-07	9.36597822069914e-06	6.32577731450855
ENSG00000229556	-8.26871657932507	1.71127725847902	-5.45007347139186	3.67021471133135e-07	9.36838648262606e-06	6.3189584841172
ENSG00000120437	3.79399908526962	2.43932669430852	5.43890383791824	3.72718393662611e-07	9.50171427198598e-06	6.27134254172757
ENSG00000268533	-309.411191726702	-71.7113166564089	-5.44682696720422	3.78576376444322e-07	9.63880436624673e-06	6.26096417613644
ENSG00000127329	-3.87961865080565	0.0590718520891948	-5.42898117445394	3.82964814828258e-07	9.73817880849094e-06	6.24408896753804
ENSG00000261240	-5.20833569333949	2.02779629627054	-5.47792600919429	3.84384952897317e-07	9.76191811389731e-06	6.25975931440527
ENSG00000153292	-6.76222963843119	-0.286621812032723	-5.43455588540133	3.86049690320683e-07	9.79180143729946e-06	6.27108430161518
ENSG00000197548	-3.24018893262702	6.97939738223754	-5.42635602641924	3.8736017220044e-07	9.81263527128463e-06	6.23322507031006
ENSG00000260719	-6.51423060175568	-0.138258292691186	-5.44929137203682	3.87854089530029e-07	9.81275737483098e-06	6.27096338370667
ENSG00000197771	2.64807469126934	3.22643945103001	5.42439771328556	3.90671154474621e-07	9.87158107333037e-06	6.22512264960105
ENSG00000187595	-4.80911069879681	-0.124673179271256	-5.43126629991708	3.91587684195568e-07	9.88229397234678e-06	6.22578280686185
ENSG00000238035	-4.14207657569736	1.96362600393629	-5.42999035071719	3.93756610649417e-07	9.91411687833343e-06	6.22052399912729
ENSG00000250390	-7.51809724324634	3.37238088930194	-5.42620316878486	3.93836971142489e-07	9.91411687833343e-06	6.25157021852859
ENSG00000259520	-5.14783064911598	1.61425912439557	-5.47389435287468	3.98995500567937e-07	1.00313868770608e-05	6.22603441022191
ENSG00000229044	-5.00842779907983	1.56869410622995	-5.44294732880931	4.05730386630919e-07	1.01811896966809e-05	6.23029927482775
ENSG00000189283	-5.58197993374252	7.20495622517302	-5.41555572894127	4.05968786190737e-07	1.01811896966809e-05	6.18855911126856
ENSG00000260528	-4.84449794341817	3.54532691504126	-5.41375050872705	4.09163337880395e-07	1.02484944418157e-05	6.18109810574879
ENSG00000176305	-13.0332421763888	-1.14764914706702	-5.44467462912544	4.17766529974263e-07	1.0450935026027e-05	6.17519523700976
ENSG00000167460	2.48291002371279	6.80048769560336	5.40035301884105	4.3365310849139e-07	1.08348472175128e-05	6.12576828546716
ENSG00000121716	-3.37547909366658	4.95735203434193	-5.39796124133845	4.38173558568748e-07	1.09341742606527e-05	6.11589841322493
ENSG00000184916	-5.0693682209814	2.37046636041499	-5.39422713459074	4.45323361253597e-07	1.10929624563014e-05	6.10049406790757
ENSG00000215788	-4.00154935356631	0.932155417109577	-5.39753225121217	4.45910986209296e-07	1.10929624563014e-05	6.10066271191697
ENSG00000163082	-5.30879533569167	0.970983596819984	-5.39738478250216	4.46195519226201e-07	1.10929624563014e-05	6.10005558290046
ENSG00000241860	-6.67999212298492	2.88204191127126	-5.38815529949754	4.64361376276632e-07	1.15302998666313e-05	6.06207566116623
ENSG00000166741	-5.95235547808997	4.96819723583801	-5.38081222243326	4.71963580847194e-07	1.17045801267457e-05	6.04520140120645
ENSG00000122966	3.74827841091214	2.39632455660302	5.37859857571316	4.76506976832463e-07	1.17963024329147e-05	6.03608457659864
ENSG00000132646	2.74775866788875	5.35231453072034	5.37843809018688	4.76838023879472e-07	1.17963024329147e-05	6.03542370251007
ENSG00000223525	-3.86481188499732	2.33707297588023	-5.38076633656352	4.87034539022356e-07	1.20337117689723e-05	6.01815362797624
ENSG00000158164	4.13543960145814	0.476461903409906	5.5335567126495	4.89182150459808e-07	1.20719083452339e-05	6.07250757927895
ENSG00000186301	-7.30733169065277	0.136928068219231	-5.39552525270235	4.96882860324114e-07	1.22189852829295e-05	6.04248811270058
ENSG00000229498	-6.21275008682418	0.185085119632285	-5.3833373130043	4.9751017501755e-07	1.22189852829295e-05	6.03807991624404
ENSG00000157570	-6.19345323173217	2.49107475259341	-5.36859417844284	4.97579930775893e-07	1.22189852829295e-05	5.99490745179151
ENSG00000230734	-5.51070544436554	5.72936970742766	-5.3683120052717	4.98187323458657e-07	1.22189852829295e-05	5.99374666385735
ENSG00000162722	-6.66232787684593	0.174615881595181	-5.37882743232356	4.99041153682115e-07	1.22189852829295e-05	6.03419292034968
ENSG00000163435	-5.9631074294071	1.27620156315078	-5.37473927651451	4.99846388477505e-07	1.22189852829295e-05	5.9934432848146
ENSG00000268201	-5.46254186983362	1.36476004992198	-5.41576432897877	4.99934541656203e-07	1.22189852829295e-05	6.00939328257765
ENSG00000138316	-5.1231285755985	-1.47909508225918	-5.37102576748621	5.00014300816682e-07	1.22189852829295e-05	5.99168008546951
ENSG00000147874	3.38795421755654	1.00278260553033	5.37007628882546	5.02067001519982e-07	1.22410069616555e-05	5.98778167278126
ENSG00000170919	-3.54385842275282	5.30960329446308	-5.36648588958641	5.02135708988809e-07	1.22410069616555e-05	5.98623530237551
ENSG00000075884	-6.00672174160862	5.78944574695665	-5.36267874892897	5.1046612402257e-07	1.2417882783634e-05	5.97057990225669
ENSG00000270605	-6.71887641783048	1.11119513809387	-5.36978277387666	5.10629182898772e-07	1.2417882783634e-05	6.01190298439469
ENSG00000116132	-6.91271287098666	4.16213263165543	-5.35857962657929	5.19586588361314e-07	1.26204185499916e-05	5.9537306640745
ENSG00000267049	-3.36593119167384	5.05748382474334	-5.35799330370447	5.20904108760864e-07	1.26371210810994e-05	5.95132119210997
ENSG00000214548	-5.79843047903003	0.786547597581493	-5.35742368298344	5.22187227596411e-07	1.26529496947667e-05	5.94898049587727
ENSG00000129277	-6.45696032965107	1.63030427526381	-5.38390231008738	5.31341337647781e-07	1.28592295020837e-05	5.94455162908139
ENSG00000215864	-4.04563217320443	-1.16082500209164	-5.43502310631646	5.33645038880016e-07	1.28994221868069e-05	5.96069085723586
ENSG00000102886	-5.48799307894919	1.37751347339587	-5.35146034359814	5.35807149208393e-07	1.29216669045095e-05	5.92448405084175
ENSG00000258943	-4.54328843152041	-0.725499253782888	-5.74314320779716	5.35853405001839e-07	1.29216669045095e-05	6.06619142003993
ENSG00000228696	-3.42769349943442	2.44962895021843	-5.35115647326413	5.36510398646858e-07	1.29219785450803e-05	5.92323620229078
ENSG00000239887	-5.82696389215581	-0.881495188018563	-5.35999270488006	5.49867590549178e-07	1.32278099150937e-05	5.90564828418741
ENSG00000066923	-3.6311902409945	3.12022706128305	-5.34413847557013	5.53005754382052e-07	1.32873705990025e-05	5.8944275467287
ENSG00000263020	-3.51951408327558	3.42396379673125	-5.34365868106559	5.54151422519025e-07	1.32989712799033e-05	5.89245876716635
ENSG00000186517	-4.60225573076221	0.903952641898824	-5.3386052598894	5.66360013835906e-07	1.35757239636676e-05	5.87172858263448
ENSG00000230410	-6.00105571280404	0.861231849339172	-5.93276913955675	5.6942040493644e-07	1.36327942532694e-05	6.07227334371459
ENSG00000148053	-7.39432167281832	1.00292795275715	-5.34263075878675	5.73861231789727e-07	1.3722738847911e-05	5.86205472350612
ENSG00000268950	-6.69901120414351	4.36200583574692	-5.33452756297134	5.76402778254918e-07	1.37514285851019e-05	5.85500892244075
ENSG00000212802	4.22567897132523	-0.258173030912508	6.16022799178704	5.76431811796375e-07	1.37514285851019e-05	6.12449978075275
ENSG00000265992	-6.65453213826656	1.33600061481521	-5.33624720018829	5.80834309176993e-07	1.38399985095226e-05	5.84913058080958
ENSG00000188747	-4.46414524370053	0.168478764022505	-5.33157289232627	5.8378830531919e-07	1.38938846614697e-05	5.84289838830567
ENSG00000150630	-4.03113036178734	0.786446785477531	-5.32918183559509	5.89832696566518e-07	1.40211059137607e-05	5.83310069997908
ENSG00000228486	-4.2181325459707	2.00027967036811	-5.33568354021585	5.91233406087829e-07	1.40377702086865e-05	5.83368297025955
ENSG00000269032	-183.034890669507	-11.7097431549268	-5.40982538325421	5.92235713065276e-07	1.40449469399866e-05	5.86144512700033
ENSG00000000971	-5.21205365632944	2.40789204590237	-5.32432958499787	6.0228749576921e-07	1.42642229129266e-05	5.81322540967322
ENSG00000231084	-3.90432479084049	3.43255508319376	-5.3275731920545	6.02903904209826e-07	1.42642229129266e-05	5.8136569257019
ENSG00000151322	-10.1495829264544	3.04616345300824	-5.33376035523713	6.05484227025951e-07	1.43083981705791e-05	5.85507854815203
ENSG00000171462	-4.36962427934184	0.0800559835847771	-5.32945690267995	6.07240155456826e-07	1.43330108693298e-05	5.80827112723665
ENSG00000256143	-4.81741790406472	0.500486052903908	-5.34270842426252	6.1173991538978e-07	1.44222537279262e-05	5.80725545266849
ENSG00000151503	2.73671484817524	2.54484307400848	5.31566552893801	6.25169128104879e-07	1.47215589403382e-05	5.77776156925749
ENSG00000232564	-6.47295989349036	0.561591499246054	-5.34823117408192	6.29048950902076e-07	1.47900460093892e-05	5.82625217832031
ENSG00000261200	-6.27288700109904	1.46632787755004	-5.32104034455472	6.29551876190917e-07	1.47900460093892e-05	5.77394768553523
ENSG00000063127	-5.17753774090546	1.91709798045393	-5.31903395664067	6.3498789723042e-07	1.49003066457707e-05	5.7657698496801
ENSG00000104892	-6.05808161971987	1.04074942198868	-5.31273155480673	6.42582913161239e-07	1.50609123677032e-05	5.75303358368556
ENSG00000240399	-4.29016984687414	-0.0471368814046328	-5.56027652967516	6.47853053537405e-07	1.516623390142e-05	5.84005162958652
ENSG00000256193	-4.88869664451996	-0.342344861711321	-5.36764166704255	6.48762979936032e-07	1.516623390142e-05	5.76674809526372
ENSG00000124440	-6.81997517183807	0.0726810598751611	-5.31381482858866	6.49344311484812e-07	1.516623390142e-05	5.78928296909732
ENSG00000215347	-5.42884809706249	-0.133708303117475	-5.37157105680246	6.51214619725193e-07	1.51913633424418e-05	5.80284048530253
ENSG00000260197	-3.71437033004778	-0.593507906841898	-5.89114046900296	6.51934597908709e-07	1.51913633424418e-05	5.94260960906532
ENSG00000178222	-8.20577967159277	3.008281974686	-5.31056333579455	6.68629970710078e-07	1.55623237846361e-05	5.76319630113087
ENSG00000129204	-3.14003131629488	2.46529015950552	-5.29867938449348	6.72522517472382e-07	1.56347847833701e-05	5.70832686300695
ENSG00000230084	-5.25566024481611	1.43064845024768	-5.31943131750039	6.75361325948527e-07	1.568260912327e-05	5.71312232851842
ENSG00000245248	-5.06352855419649	1.01516415332039	-5.31514146143073	6.76715724825994e-07	1.56827897862806e-05	5.70967727067611
ENSG00000256906	-4.35803748641504	-0.958550564510156	-5.40548279193956	6.76932460495388e-07	1.56827897862806e-05	5.74501245759818
ENSG00000155926	-6.88673257967478	0.601835784492801	-5.30308410594652	6.79865983315517e-07	1.57325850325943e-05	5.74674294142252
ENSG00000261658	-4.97672937016097	-0.580210459341076	-5.34163153939659	6.82761234806917e-07	1.57813809377087e-05	5.712672684489
ENSG00000130045	-4.60090678917028	-1.34599008675861	-5.46537918274449	7.02826861004286e-07	1.62264848243141e-05	5.73546679708174
ENSG00000123505	2.86873665384449	4.31867356417385	5.28615615872227	7.09662341572752e-07	1.63654661597404e-05	5.65721474336288
ENSG00000228784	-5.32341989901546	-0.588190766109221	-5.33065750940591	7.14879876861605e-07	1.6466859896067e-05	5.66892374752253
ENSG00000109047	-6.33328378212821	-1.17770654503229	-5.55323300919776	7.22327327889786e-07	1.66193270406569e-05	5.74389980919845
ENSG00000138767	2.36535779629772	1.7727478924969	5.27920023958716	7.31149718219318e-07	1.68030432951136e-05	5.62885417580979
ENSG00000187010	-4.77301855412945	0.496774499684706	-5.27845481087178	7.44233672083755e-07	1.7084164946243e-05	5.6133820757068
ENSG00000255537	-5.74716332711436	-0.863854905263894	-5.33311698023829	7.48953195947441e-07	1.71728548231926e-05	5.63003970611429
ENSG00000100060	-6.32706274410492	1.33014947055027	-5.27634077998763	7.50993403774757e-07	1.71999779222979e-05	5.65360155251916
ENSG00000243952	-240.87421288304	-36.7730928703019	-5.2785824533601	7.54910586846097e-07	1.72699784536981e-05	5.60125573113107
ENSG00000105650	-5.38580789335688	0.704177964372841	-5.27096543454508	7.7984836420899e-07	1.78103569582818e-05	5.61969205153134
ENSG00000214113	-3.13706647431304	7.49508835030102	-5.26401016840597	7.80307220571685e-07	1.78103569582818e-05	5.56699427259855
ENSG00000271553	-4.38226511871781	-0.229346822958407	-5.6176642374378	7.93922542840778e-07	1.8100531792062e-05	5.68503531313574
ENSG00000134308	2.07265821684698	6.32774006114029	5.25859886880318	7.98587690815242e-07	1.81862256990082e-05	5.5449815507478
ENSG00000109943	-7.0564457698818	-0.0426127244944302	-5.26057260140532	8.03341512050414e-07	1.82737423540447e-05	5.59121206754525
ENSG00000164776	-4.0801261048876	0.16216203561811	-5.27681982342501	8.35756781163279e-07	1.89895677242116e-05	5.51359432776245
ENSG00000197859	-7.29613804061007	-0.659356351258453	-5.25416822512569	8.37721413444883e-07	1.90126750202994e-05	5.55341481678042
ENSG00000163563	-6.44534541066922	0.256223789083652	-5.26727425384854	8.423354708218e-07	1.90957927131048e-05	5.55251747170179
ENSG00000203650	-3.5916137049281	0.438983587219054	-5.25924804112125	8.44745671903002e-07	1.91288176245936e-05	5.49726400169197
ENSG00000270367	-6.52988534830098	-0.0844192737424808	-5.27175596834311	8.53758349243014e-07	1.93111090877819e-05	5.49332782868467
ENSG00000236008	-3.34029510544289	0.448537924583022	-5.24184678807862	8.57872788720073e-07	1.93823218019041e-05	5.47691639325955
ENSG00000171476	-7.1246003065851	2.52263652180263	-5.24135290338905	8.59684338895488e-07	1.93984946342448e-05	5.47491155794376
ENSG00000243829	-6.00345535883959	1.72274326850772	-5.24445738530147	8.60522365771713e-07	1.93984946342448e-05	5.52755536923231
ENSG00000250753	-5.0178182262491	3.05999166787983	-5.29433971879524	8.63169598734843e-07	1.94292779888572e-05	5.49312930274021
ENSG00000232814	-6.96448238906232	2.52129629618935	-5.24355893182751	8.63824750339461e-07	1.94292779888572e-05	5.52400955119509
ENSG00000257715	-3.78020571699203	0.939426568006485	-5.34405172328831	8.68264123174283e-07	1.95072599140489e-05	5.50788865286263
ENSG00000236377	-4.21526978493253	0.0188319662109721	-5.75474849251189	8.7048282560016e-07	1.95352314653423e-05	5.65082047360402
ENSG00000180011	2.8464600093869	2.97714532139032	5.23343595470364	8.8923867257454e-07	1.99338497071095e-05	5.44278872848885
ENSG00000164162	-2.47847140713347	5.96441419728819	-5.22983382948509	9.03011920012586e-07	2.02200090973354e-05	5.42818229336095
ENSG00000269205	-462.720263978878	-67.7159070277457	-5.29652668083118	9.06246246421849e-07	2.02698087424321e-05	5.4524136463225
ENSG00000227507	-6.71831317164279	1.3116570955745	-5.23198868081486	9.20606044853848e-07	2.05335602483746e-05	5.4126248642451
ENSG00000255236	-3.78334794807456	-0.462866781043462	-5.63956077954679	9.20823363181865e-07	2.05335602483746e-05	5.56488087322164
ENSG00000223356	-3.76264397823128	0.257579223845143	-5.51084361992572	9.21108718712913e-07	2.05335602483746e-05	5.51994409258875
ENSG00000128383	-5.51300942725424	-0.27147778942936	-5.26704328090834	9.3236366462922e-07	2.0761389792959e-05	5.41622678793281
ENSG00000165672	2.88609849973597	4.92929588989101	5.22131942640467	9.36401668886413e-07	2.08281892271265e-05	5.39367949761128
ENSG00000227117	-3.72843274160796	-0.924542702169083	-5.39025666743709	9.42877410642588e-07	2.09478121724693e-05	5.45527603460789
ENSG00000184909	-213.575317393856	-20.6005751532099	-5.24030743232328	9.43867926227995e-07	2.09478121724693e-05	5.39479508504699
ENSG00000153201	2.79288272310436	1.83015834126141	5.21342549132158	9.68433674730352e-07	2.14692649901824e-05	5.36171954704581
ENSG00000233785	-4.19326877779808	0.0103795835375653	-5.38133864883689	9.76255713005893e-07	2.15917432022714e-05	5.42211218615251
ENSG00000118308	-4.35870121871971	0.33171855064843	-5.23597732228241	9.76468644797742e-07	2.15917432022714e-05	5.36405969248458
ENSG00000230102	-5.87142897434596	0.735945470010336	-5.27349646771008	9.77187002325793e-07	2.15917432022714e-05	5.37879246087346
ENSG00000102290	-4.34804753290617	-1.06503549820338	-5.21912848289015	9.86475881037535e-07	2.17730094623279e-05	5.34837687047909
ENSG00000145386	3.03580184516845	2.2606694862742	5.20962708430632	9.98028785807548e-07	2.20037928897328e-05	5.33449011113774
ENSG00000227694	-4.81705152301773	1.73328410530509	-5.21948870417779	9.99609182458102e-07	2.20144445967694e-05	5.33726115292208
ENSG00000232931	-5.40203384177891	1.66176331652658	-5.20741586554874	1.00744852782508e-06	2.21627629536784e-05	5.32556440082872
ENSG00000163817	-4.39448717858657	-1.06866076427234	-5.2287539981258	1.0227138946567e-06	2.24739418055832e-05	5.32164525753819
ENSG00000159753	-5.51686278938224	0.432032449047383	-5.20322034527542	1.02556061767822e-06	2.2511840998335e-05	5.30863484579735
ENSG00000183323	-3.61947951503017	2.89321668031313	-5.19797889903289	1.03423819305278e-06	2.26662502492926e-05	5.29926104945432
ENSG00000122507	-3.14144209830167	6.05550787979899	-5.19783882285692	1.03485446983761e-06	2.26662502492926e-05	5.29869513333125
ENSG00000132965	-7.25476573386705	1.78431101792591	-5.22142511428771	1.03801951812173e-06	2.26905944828919e-05	5.36025268080474
ENSG00000104549	2.96720562429466	3.49165967833042	5.19700002345599	1.03855234721568e-06	2.26905944828919e-05	5.2953065158431
ENSG00000188404	-7.38393673070742	0.796930709943636	-5.22490085692169	1.039358836155e-06	2.26905944828919e-05	5.36017587641184
ENSG00000259954	-7.00846251937711	-0.560985426218775	-5.21692993666764	1.04149438911262e-06	2.27125020964854e-05	5.35606451956145
ENSG00000269469	-559.480197399417	-105.642573057664	-5.1953715194443	1.04576854419524e-06	2.27809492966222e-05	5.2887285080633
ENSG00000042980	-4.77135677229463	0.419829445223845	-5.20745159071764	1.05173753735528e-06	2.28861282125369e-05	5.28895294663181
ENSG00000223813	-5.08156164102079	-0.19557642273408	-5.59999617955101	1.05628116591141e-06	2.29600964590256e-05	5.43360553444836
ENSG00000182771	-7.81047799497447	0.628555270478824	-5.19816059650893	1.06266610024985e-06	2.30738852481739e-05	5.27626163249449
ENSG00000181915	2.50683958633416	2.38066685517053	5.1909854531002	1.06544837313396e-06	2.31092872542558e-05	5.27101775356145
ENSG00000260083	-2.9446824700824	2.45828937236502	-5.1905208242347	1.06755417562301e-06	2.31299561830718e-05	5.26914210243816
ENSG00000140941	2.57113309825769	4.56971890935741	5.18774486040642	1.08022039607632e-06	2.33791389498158e-05	5.25793787006233
ENSG00000120594	-7.65783494049541	2.90153239320246	-5.19026188685786	1.08353348513254e-06	2.34255736122998e-05	5.3142707237608
ENSG00000150636	-4.21743227963336	2.33730371497585	-5.18614732006048	1.08757607659259e-06	2.3487662889857e-05	5.25149149786113
ENSG00000196329	-4.54749108433029	1.83866946189894	-5.18549716415494	1.09058362121384e-06	2.35272894542079e-05	5.24886832340422
ENSG00000214432	-5.65048925196717	1.87830539260883	-5.19370667707872	1.09845482806479e-06	2.36471933390404e-05	5.24621058081044
ENSG00000229388	-4.28141807389873	0.947674415149109	-5.21530569708152	1.09949992602392e-06	2.36471933390404e-05	5.25442894873913
ENSG00000154133	-4.21423415350124	1.20261041706093	-5.18354058105474	1.09968361520609e-06	2.36471933390404e-05	5.24097526275807
ENSG00000163939	2.2522035888365	3.0753877181449	5.18328960813164	1.10085623180301e-06	2.36471933390404e-05	5.23996293524398
ENSG00000101350	2.26953137977234	2.45267570166538	5.18280890961016	1.1031056007048e-06	2.36701686277438e-05	5.2380240620985
ENSG00000227674	-6.7946320470404	1.05099841717488	-5.19539484275089	1.10661019218003e-06	2.37200003052435e-05	5.24062813385667
ENSG00000249096	-5.15351265551894	-1.44009050624412	-5.27719206386953	1.11181482746626e-06	2.38061268766868e-05	5.27024378091406
ENSG00000086717	-4.97156836545601	0.525822229620282	-5.21149267006435	1.13553466398872e-06	2.42880937778313e-05	5.22540593646923
ENSG00000235314	-3.33942048937309	3.77474376568953	-5.17350054559215	1.14755821286238e-06	2.45191271828093e-05	5.20049958210342
ENSG00000260361	-4.92129217542148	0.137161488710761	-5.20442659352279	1.15056855422297e-06	2.45572945780591e-05	5.2112763651334
ENSG00000230068	-6.31799131404769	1.61755794221438	-5.21196460859103	1.15231904764709e-06	2.45685197161992e-05	5.2681786472759
ENSG00000254461	-3.81486074012108	0.545904837541749	-5.22316296437972	1.15883876998849e-06	2.46648872965558e-05	5.21295876623678
ENSG00000259198	-6.49959711823715	-1.61042535901554	-5.2230669982134	1.15929764844002e-06	2.46648872965558e-05	5.26628819216288
ENSG00000184060	-3.81048262595854	1.51589063598984	-5.16929693417053	1.16820146335475e-06	2.48279936009389e-05	5.1835664054953
ENSG00000236830	-2.90855633055712	1.07015532054451	-5.16789857736387	1.17514857645905e-06	2.49492125814792e-05	5.17793523513936
ENSG00000240219	-5.9459606468012	-1.03400313234466	-5.23287183565735	1.1769519506326e-06	2.49610856083952e-05	5.25623546437407
ENSG00000167711	-4.99750631689679	-0.695150195606866	-5.17943774138897	1.18355169453189e-06	2.50745487300879e-05	5.17676638414766
ENSG00000125851	-10.4920937404733	4.14379006824504	-5.16922487695794	1.20099581301306e-06	2.54172774224483e-05	5.16001621380519
ENSG00000233812	-4.36174752775116	0.43457301884383	-5.23525275335611	1.21184185229932e-06	2.5619792500191e-05	5.17988243193015
ENSG00000256612	-4.98922862592032	-0.505656586917729	-5.18305395779386	1.21907263678423e-06	2.57455308545285e-05	5.15316497664346
ENSG00000142621	-4.49663097854079	0.419694931574754	-5.17134631048323	1.22453883882882e-06	2.58008414565618e-05	5.14442575861062
ENSG00000132874	-4.94376404178677	-0.284103232415433	-5.16130848432898	1.22486610932781e-06	2.58008414565618e-05	5.13994060804935
ENSG00000165091	-6.40967128308818	0.731154095399752	-5.20117861264531	1.22554961412069e-06	2.58008414565618e-05	5.15624836640662
ENSG00000070601	-8.06269630388078	0.775300644720486	-5.17979633907507	1.23579288594906e-06	2.59892166360545e-05	5.14022192294757
ENSG00000249279	-5.30885902476725	0.346381749719088	-5.27311948158308	1.23924873574313e-06	2.60346045918475e-05	5.22364644530818
ENSG00000087448	2.40538415399349	2.80533223326766	5.15318748479148	1.25072174723979e-06	2.62481489695312e-05	5.11874695495074
ENSG00000203504	-6.65183506624885	-0.156141161855957	-5.17262797909096	1.25429924578239e-06	2.62957218057807e-05	5.18402803192787
ENSG00000265298	-4.14022309134497	0.696419016470926	-5.16405438533079	1.28109480406704e-06	2.68294416012495e-05	5.10300184546842
ENSG00000231006	-4.25812028032924	-0.858262488458583	-5.54115729177184	1.29509538971429e-06	2.70943678872135e-05	5.23867952424401
ENSG00000259803	-4.88260097050064	-0.856248984422323	-5.46411566766919	1.30919579067506e-06	2.73608282794935e-05	5.20211541509766
ENSG00000225217	-6.09164411240767	1.59859525676776	-5.14200926998237	1.31129727877863e-06	2.73762302852609e-05	5.07383787299572
ENSG00000266278	-6.30227151240895	-1.10283632759868	-5.1882455207686	1.33809020720148e-06	2.7906552834806e-05	5.13357525262178
ENSG00000134146	-3.33748816403519	7.04261280463307	-5.13507946869273	1.35027799587614e-06	2.81314926596708e-05	5.04602534424847
ENSG00000223745	-4.38468340280827	4.62124061260758	-5.13463263648815	1.35282990310959e-06	2.81412978848149e-05	5.04423274330965
ENSG00000255823	-4.80364017879252	-1.08024407154649	-5.40600292281873	1.35481047066768e-06	2.81412978848149e-05	5.15155714023301
ENSG00000161912	-4.99783281238568	0.197309619266798	-5.13740803715172	1.35495657462649e-06	2.81412978848149e-05	5.04409153180859
ENSG00000158270	-4.34592214816886	0.807667429920333	-5.13180735356049	1.36907468674463e-06	2.83796156517758e-05	5.0329003691467
ENSG00000151239	2.78790144203287	3.81053968952855	5.13151489247213	1.37076710715006e-06	2.83796156517758e-05	5.03172749719516
ENSG00000229052	-4.77565277500815	-1.38671073823431	-5.1999399691105	1.3722650636459e-06	2.83796156517758e-05	5.05968184875025
ENSG00000139697	2.38046854101877	2.16544588534231	5.13102938881646	1.37358113861576e-06	2.83796156517758e-05	5.02978054213532
ENSG00000258458	-4.01977477960014	0.0677547329325817	-5.34204784334615	1.37442107862759e-06	2.83796156517758e-05	5.11510661477917
ENSG00000213178	4.21466295043381	0.00753345625055511	6.20345817831659	1.37491832794328e-06	2.83796156517758e-05	5.38036089701839
ENSG00000145996	-2.84506356151354	5.71920772407812	-5.12574197608374	1.40459482752776e-06	2.8962370015097e-05	5.00858400613787
ENSG00000116985	-4.94960920114655	2.39076028157722	-5.12750804637339	1.41270722090152e-06	2.90740992899143e-05	5.00446411171651
ENSG00000179938	-5.27170144443167	-0.560331072980893	-5.2023380792673	1.41291166862715e-06	2.90740992899143e-05	5.03589431118494
ENSG00000099338	-4.58228542141702	1.03715271480277	-5.1212204193547	1.43165738775147e-06	2.94161540686666e-05	4.99046774950705
ENSG00000178502	3.74618566193424	-1.45753667906903	5.19410509029586	1.43246685565904e-06	2.94161540686666e-05	5.02081845846948
ENSG00000121858	-5.86977595931396	2.67488909978816	-5.11946997732896	1.44227019757964e-06	2.95871850450309e-05	4.98345685017052
ENSG00000207314	-761.282215726407	-63.0301852619936	-5.2927297659842	1.4605696640204e-06	2.99319807653128e-05	5.08866301211664
ENSG00000204334	-4.20219771463188	0.094369489337066	-5.24287429139554	1.46659670598649e-06	3.00248262369459e-05	5.02079586151912
ENSG00000196927	-4.51374016474127	-0.684464944913498	-5.12876227850136	1.48506306744624e-06	3.03718861591986e-05	4.9626881598832
ENSG00000267633	-2.55054478180349	5.7777929942147	-5.11014886964514	1.50008881641914e-06	3.06479449326041e-05	4.94614727870044
ENSG00000108375	-5.0867767735534	1.77871535548918	-5.10990108865559	1.50165624287103e-06	3.06487580882213e-05	4.94515602657857
ENSG00000235615	-5.70254707733763	-0.936745847848228	-5.16733869871934	1.51040058982854e-06	3.07959014570427e-05	4.96471813371519
ENSG00000247157	-5.68868806083265	0.1813871677131	-5.11090266218071	1.51500913923725e-06	3.08585059497635e-05	5.00419724686008
ENSG00000215241	-3.98968702767652	1.32866391311827	-5.12006367572544	1.51846623850959e-06	3.08975538977869e-05	4.94011697234251
ENSG00000220925	-5.97619059101564	1.56349201446968	-5.13247762958584	1.52818987030592e-06	3.1049889642227e-05	5.00353560512954
ENSG00000168356	-7.60308368194726	-0.85777564749213	-5.12522052241271	1.52904804697803e-06	3.1049889642227e-05	5.00081549938349
ENSG00000082068	-3.06841865579767	7.09133790420461	-5.10465709409741	1.53520616198948e-06	3.1143418835182e-05	4.92418390666465
ENSG00000172794	-4.4695097343626	-0.645702931050365	-5.13060427853843	1.54012249893438e-06	3.12115936324449e-05	4.93264765401408
ENSG00000239828	-5.30398781811467	0.0936366280301286	-5.82663554390805	1.54640682197336e-06	3.1307326003281e-05	5.15723038596267
ENSG00000254812	-5.26729828288271	0.19520209327641	-5.14678675667685	1.55974746459777e-06	3.15455780062753e-05	4.92881203453372
ENSG00000198821	-6.16220550528851	1.31730906442667	-5.11083640104919	1.57821296914909e-06	3.18868950654967e-05	4.90347814935973
ENSG00000103196	-3.78032696882611	2.042178964579	-5.0969162290025	1.58607036948132e-06	3.20134102846113e-05	4.89324910602413
ENSG00000203871	-3.60911042901369	-0.896572989210376	-5.21620242897663	1.59035286270216e-06	3.2067587421501e-05	4.94120529506549
ENSG00000259133	-4.07436138226206	0.444450878150332	-5.17026499701006	1.60852815811232e-06	3.24015064620558e-05	4.91260373587119
ENSG00000234585	-3.11645698398087	3.31717553411288	-5.09324749034327	1.6107476431548e-06	3.24136709775474e-05	4.87859731420617
ENSG00000267474	-4.48458210824236	-0.173176945972228	-5.16658144841723	1.63262430772024e-06	3.28209834526966e-05	4.89846814179981
ENSG00000266053	-3.62588203077427	0.207573550863224	-5.12253849416237	1.6420316453383e-06	3.29770579583808e-05	4.8749674462147
ENSG00000238121	-5.04031725373304	3.08295255287713	-5.08831397362485	1.64452335042779e-06	3.29857519996853e-05	4.85890412414715
ENSG00000268222	-6.43651495299597	-0.187469667112127	-5.16925773598881	1.64716706983261e-06	3.29857519996853e-05	4.9509028416836
ENSG00000244722	-6.11741598635974	1.17929539885696	-5.10056832292173	1.6473968750279e-06	3.29857519996853e-05	4.92975887262732
ENSG00000186842	-4.31516844940859	-1.30571930353835	-5.20681360718422	1.65037785000911e-06	3.30124933247586e-05	4.90595223746371
ENSG00000104537	-4.30569847957721	-0.173709322880214	-5.12358682487083	1.66087357062116e-06	3.31893490511677e-05	4.86576335398035
ENSG00000184247	-49.4490838789501	1.14550245791307	-5.08467685552651	1.66986495928168e-06	3.33358215702172e-05	4.84439294203686
ENSG00000234742	-3.68439213277573	-0.355274961879004	-5.4211198330485	1.68026056224156e-06	3.3510007614565e-05	4.97362093077008
ENSG00000158055	-7.31362348268367	-0.13019370714069	-5.17795424506511	1.69195170032533e-06	3.37096593481899e-05	4.8729753970098
ENSG00000142765	-4.05556696945192	1.91562437618597	-5.08048580162323	1.6995384751275e-06	3.38082456048126e-05	4.82767923611601
ENSG00000198520	-4.38460598946699	0.324562986456945	-5.10319706772446	1.70027013982236e-06	3.38082456048126e-05	4.83717826915149
ENSG00000146143	-2.78832457072695	6.48385227048291	-5.07991742000442	1.70360211684814e-06	3.38409596735883e-05	4.82541318189515
ENSG00000233057	-4.83726370299389	-1.02468581383035	-5.33186302758456	1.70987317357569e-06	3.39319342051919e-05	4.92538736292596
ENSG00000196696	-3.64559687543403	4.30621015096277	-5.07608049696335	1.73128308598562e-06	3.43100573602776e-05	4.81011982336072
ENSG00000006125	2.51238628557874	4.76299125014901	5.07593415166782	1.73234751063954e-06	3.43100573602776e-05	4.80953664879895
ENSG00000224008	-5.35718848676056	-0.547555018195685	-5.10076144147009	1.74294304471487e-06	3.44858642072135e-05	4.81517493529959
ENSG00000101842	-6.51531410463972	-0.36816670388845	-5.09693533786577	1.74501694154027e-06	3.4492881673027e-05	4.87973203343915
ENSG00000257511	-3.462038468613	0.936689055701374	-5.08581621787682	1.7519983471413e-06	3.45967941325748e-05	4.80431988090093
ENSG00000225766	-5.19499387952633	1.21536236208323	-5.08442730394042	1.7621739319681e-06	3.47635158279999e-05	4.79882357967985
ENSG00000149090	5.00154051474507	-0.633573441775195	5.11131164916502	1.77497603758182e-06	3.4981674108059e-05	4.80432296963791
ENSG00000198814	3.18804070580597	2.45127838312722	5.06967584592923	1.7784684695197e-06	3.50161068733795e-05	4.78460703124398
ENSG00000258410	-6.9625565549933	2.1597809067349	-5.10988103045492	1.78542785272201e-06	3.51186656952566e-05	4.86433404639554
ENSG00000257261	-4.86721999944148	3.99728757453409	-5.06840873344125	1.7879511947471e-06	3.51338538885515e-05	4.77956175843821
ENSG00000109472	-5.503598257227	4.16838888589416	-5.06533420840895	1.81116547399638e-06	3.55434939277768e-05	4.76732297878475
ENSG00000258999	-4.53344281424939	0.0632014832469979	-5.21489120987583	1.8123408407574e-06	3.55434939277768e-05	4.82991098845117
ENSG00000259774	-5.17801185080112	2.79992726955464	-5.06844683610772	1.83412242407926e-06	3.59062815726309e-05	4.7580567049251
ENSG00000165874	-5.50878950845879	1.19571592851985	-5.07807779857544	1.83441851228364e-06	3.59062815726309e-05	4.76212843949145
ENSG00000115956	-6.71960030790937	1.45857637684384	-5.06135723696986	1.86509219336139e-06	3.64691571340439e-05	4.81199094102061
ENSG00000156639	-3.08949692141208	8.97189143359553	-5.05811813249633	1.86681076492365e-06	3.64691571340439e-05	4.73861507649334
ENSG00000244055	-3.63681541619229	-0.353588562517291	-5.23580928140882	1.87088394982155e-06	3.65131757638812e-05	4.8114098821088
ENSG00000171596	-4.82126118689014	-1.61781052601672	-5.10150267926213	1.87786730409896e-06	3.66138500701043e-05	4.75250235018784
ENSG00000133657	2.4061165828561	4.00177269045526	5.05366540074972	1.90197483014605e-06	3.7047884482738e-05	4.7209126919483
ENSG00000147168	-5.91238110011538	2.38282502323429	-5.05249071589039	1.91135864902336e-06	3.71945572990841e-05	4.71624412034004
ENSG00000158714	-7.97586188082578	1.91127719788531	-5.05380103352392	1.92499114704808e-06	3.74235439759938e-05	4.78277192585366
ENSG00000253636	-4.5092752755569	0.270377421882373	-5.05350972406833	1.92733754456961e-06	3.74328878574057e-05	4.70967222696612
ENSG00000149489	4.03049705926056	1.52724158414861	5.05260188901263	1.93466774072311e-06	3.75389157467387e-05	4.70607116838629
ENSG00000241549	-4.47288674006718	1.45341842665432	-5.05791256740337	1.94185670226056e-06	3.7642000983047e-05	4.70527961209223
ENSG00000214967	-4.68167151746977	2.50354890632799	-5.11760361846434	1.95184583743131e-06	3.77321382337232e-05	4.72675702000541
ENSG00000138018	2.28416478064749	2.16393335904877	5.04744981891778	1.95214209619501e-06	3.77321382337232e-05	4.69621726490826
ENSG00000264635	-4.17746041686866	-0.266791160036519	-5.0805529345014	1.95214870590663e-06	3.77321382337232e-05	4.71070489338316
ENSG00000205583	-3.68014398343746	2.66934835775642	-5.04687429686583	1.95685196257143e-06	3.77866418913096e-05	4.69393153845529
ENSG00000269148	-4.46772465433212	0.12451744500025	-5.11088153419419	1.96923335777242e-06	3.79891623624885e-05	4.7164028056435
ENSG00000233954	-5.73999601113886	1.89164079833743	-5.05740350270678	1.97202761912274e-06	3.80065226920841e-05	4.76347543940637
ENSG00000171840	-5.66982257387554	3.02415270643332	-5.04358273754657	1.98400246136041e-06	3.82006155300134e-05	4.68086183802788
ENSG00000255234	-6.03196050702642	0.694191342100998	-5.06209562963051	1.98761968232143e-06	3.82335701691417e-05	4.68747100178743
ENSG00000140968	-5.44637457124377	1.18490321907654	-5.05648224834914	2.00654868339696e-06	3.85143103723896e-05	4.74847895711113
ENSG00000236754	-6.6131269374399	-0.139413891359888	-5.07011082225545	2.00755268576804e-06	3.85143103723896e-05	4.7523995260867
ENSG00000196636	-3.17856622347424	7.75078647954824	-5.04071294493702	2.00797331652891e-06	3.85143103723896e-05	4.66947094885846
ENSG00000259295	-4.21185447036521	0.848479504183467	-5.03977757124529	2.01584713834397e-06	3.86284060521443e-05	4.66575905705614
ENSG00000077380	1.68248474376111	4.30455343035851	5.03674842436771	2.0415530523947e-06	3.9083663063163e-05	4.65374113505447
ENSG00000241158	-6.22165673497624	-0.522184856870605	-5.696629299159	2.06086811386434e-06	3.94158217049193e-05	4.88657325025639
ENSG00000147586	-3.00109259406766	8.81446501053203	-5.03302907936	2.07355328932308e-06	3.96206663273229e-05	4.63899075473729
ENSG00000118680	1.98346002400456	6.72317483131296	5.03010874572024	2.09902110186283e-06	4.00691345068259e-05	4.62741366302323
ENSG00000156110	-3.30564048787669	7.81824989019488	-5.02952588571428	2.10414050474427e-06	4.00697898271327e-05	4.62510350544461
ENSG00000120328	-5.61471992409361	-1.07936900664374	-5.12309426526041	2.1048912096016e-06	4.00697898271327e-05	4.66534991367985
ENSG00000254486	-6.30961983592069	-1.36385908706563	-5.06219782423244	2.10504702575875e-06	4.00697898271327e-05	4.70971604292024
ENSG00000167701	-4.45342237776236	-0.929283206192106	-5.07546505832694	2.12261813376815e-06	4.03659598272895e-05	4.63789072538527
ENSG00000203327	-5.88814761936034	0.888083163796109	-5.10460958589931	2.13512393291672e-06	4.05653328277539e-05	4.64546704832027
ENSG00000230981	-3.67036703919526	0.939019210440319	-5.36597097748324	2.14223692813998e-06	4.06619673503049e-05	4.74677962086941
ENSG00000008517	-5.61882678258306	3.87892125113176	-5.02430194191961	2.15057017094625e-06	4.07815589222065e-05	4.60440556828376
ENSG00000151023	-5.40703217002555	-1.00830804025495	-5.32443422350169	2.15735589326997e-06	4.08716065029985e-05	4.7643655524609
ENSG00000151067	-7.14603348394626	-0.315280842863062	-5.02363062147087	2.21100810233272e-06	4.18485429783976e-05	4.65573404948523
ENSG00000233061	-6.17059518146615	-0.891516409758324	-5.06830027096813	2.22150652335603e-06	4.20076205260057e-05	4.66605573877537
ENSG00000261372	-4.35386379918205	1.02160793717564	-5.05527835983498	2.23254210322417e-06	4.21765463436784e-05	4.58656621647532
ENSG00000268613	-3.92803976258665	1.38830910401725	-5.23907792788006	2.23890385026505e-06	4.22569406847298e-05	4.66067947167081
ENSG00000225353	-6.78555044363827	3.80347265333364	-5.03056799903318	2.26440698749133e-06	4.26981178477805e-05	4.56377389090213
ENSG00000058063	2.68569314069891	2.76540362164072	5.01113803579984	2.2720405196837e-06	4.28018299966329e-05	4.55230517715978
ENSG00000243628	-3.30688015087628	4.52243899614715	-5.00977516538264	2.2849917874646e-06	4.30054317372442e-05	4.5469158258569
ENSG00000224743	-7.11135784622265	-0.00474312412276481	-5.10656408810075	2.29432105542163e-06	4.31290499788133e-05	4.65062664450183
ENSG00000107731	-4.10890681701838	1.01360012446283	-5.00863736256903	2.29585931203572e-06	4.31290499788133e-05	4.54241715344174
ENSG00000234818	-3.97499116540653	1.69132609426293	-5.03186165242698	2.31590990672885e-06	4.34564073261423e-05	4.61921217632468
ENSG00000226167	-4.6391940736614	-0.177869308124976	-5.03168238016997	2.31761729746161e-06	4.34564073261423e-05	4.54472337303032
ENSG00000156671	2.39708727127335	1.54179820977418	5.00577810348834	2.32339174618551e-06	4.35240042985246e-05	4.53111483332594
ENSG00000233967	-3.81451011467238	-0.255428752345877	-5.14207764419284	2.34123246427151e-06	4.38173012413052e-05	4.58351906477473
ENSG00000249816	-5.62613687522895	0.880722050557881	-5.07097758199249	2.35443951199536e-06	4.40234109311863e-05	4.54862050435405
ENSG00000233899	-4.28547014445942	0.780205929337437	-5.00280406064862	2.38119797737608e-06	4.44822858660115e-05	4.50912540937924
ENSG00000224699	-4.10946774664702	1.35269764948927	-5.02520936482182	2.41422352171912e-06	4.50572711779076e-05	4.50751543302147
ENSG00000104290	2.3883017116175	1.55852625935699	4.99621251600924	2.41785878903489e-06	4.50831792606012e-05	4.49333116412552
ENSG00000213121	-3.53308341330058	3.24634380935205	-5.00086633054957	2.43035375160038e-06	4.52740829325519e-05	4.49108688001087
ENSG00000224831	2.50960499154863	-2.03489797852838	5.5557072748124	2.43721949500129e-06	4.53598652395278e-05	4.70394631332484
ENSG00000131484	-4.83573085973639	1.85196176618947	-5.04139134473445	2.47736946769667e-06	4.60643777853552e-05	4.49292363808092
ENSG00000260331	-5.55222239816081	0.144949412638287	-5.12508883802568	2.50008521083419e-06	4.64437125786725e-05	4.58348648383936
ENSG00000068976	-6.07600359342677	-0.41674959805506	-4.99209327140843	2.52042771293826e-06	4.67782989867534e-05	4.53471919526667
ENSG00000269653	-4.73848517708023	-1.34648116669184	-5.04070106839219	2.52541591366396e-06	4.6827559589501e-05	4.47646951640636
ENSG00000111644	-3.90843601206659	-0.0839259766552917	-5.03407806843167	2.55174106207672e-06	4.72720045507342e-05	4.46484926566067
ENSG00000263531	-5.27514773908019	-0.0528222455371311	-5.16799215320714	2.56670592236689e-06	4.75053698528108e-05	4.51665562638461
ENSG00000128833	-3.59552555092468	0.073793919807749	-4.98400339184971	2.57466500325648e-06	4.76087594104468e-05	4.43507117432162
ENSG00000123091	2.49016208199235	3.99868985178856	4.97922410094573	2.5949349012351e-06	4.79393912739224e-05	4.42633419051292
ENSG00000260425	-4.57598518688786	2.68721583264022	-4.97827401245004	2.60520234548694e-06	4.80847972930124e-05	4.42259137652202
ENSG00000137857	-6.56723138903697	2.33315693203637	-4.98384230589483	2.60810384583439e-06	4.80941061203817e-05	4.42416801800297
ENSG00000234225	-4.75903458755477	0.728987114039129	-5.03222612367421	2.61323578298941e-06	4.81444899119528e-05	4.44402298919766
ENSG00000104814	-3.80038900865382	3.42540461883554	-4.97570031978591	2.63321493091888e-06	4.84680652835096e-05	4.41245462821242
ENSG00000261367	-6.66060137552695	1.7642054631138	-4.98724541950607	2.63714578810631e-06	4.84959266239936e-05	4.49492013674261
ENSG00000109685	2.29168580722255	3.2224092017181	4.97467421745923	2.64446482050678e-06	4.85859868991095e-05	4.40841409767842
ENSG00000110799	-4.62968579893366	2.04657598375384	-4.97432749686011	2.64827673283989e-06	4.8602409193976e-05	4.40704891301955
ENSG00000170310	-3.45401113065544	9.14707487712758	-4.97415241565099	2.65020364143995e-06	4.8602409193976e-05	4.40635956644986
ENSG00000095370	-3.63724943252758	1.09802044261096	-4.96722258762833	2.72757802436936e-06	4.99757058474177e-05	4.3790864867646
ENSG00000232832	-3.04812565554787	-0.150762487491677	-5.18515272757146	2.73264695595349e-06	5.00228976982617e-05	4.47079865971525
ENSG00000233961	-3.91634472293614	3.4683652690129	-4.96845009471121	2.74621203329876e-06	5.01891303593163e-05	4.37393367967193
ENSG00000121797	-5.37543813278616	-0.380011034881563	-5.02818878246218	2.74673105390666e-06	5.01891303593163e-05	4.47390407536857
ENSG00000168477	-6.03490206180353	-1.45767854746107	-4.96394741874812	2.76490775086116e-06	5.04752904508893e-05	4.36620466346787
ENSG00000168255	-2.94306529328051	5.30957888345602	-4.96345410337945	2.77057339092821e-06	5.05327399474479e-05	4.36426480904493
ENSG00000185013	-3.56222755131785	-0.850068599192483	-5.10394379713945	2.78005787686469e-06	5.0659674099488e-05	4.42282191744796
ENSG00000170759	2.85362751527603	3.45950559096534	4.96136834652692	2.79465311252005e-06	5.08389113366053e-05	4.35606431027651
ENSG00000183199	-3.82227138270088	-0.110276249216593	-4.97934392343429	2.7961260131509e-06	5.08389113366053e-05	4.36374577435944
ENSG00000205485	-3.38112418212331	3.7623684208303	-4.96112327241549	2.79749579402942e-06	5.08389113366053e-05	4.35510089699325
ENSG00000254343	-4.54550901825784	1.77170796083913	-5.08299341980671	2.80606622930683e-06	5.09485129036949e-05	4.40612015539085
ENSG00000145358	6.31340932785725	-0.0497591714432286	5.09113499295238	2.84986295994031e-06	5.16969263700565e-05	4.39655447635077
ENSG00000269640	-3.94015199603096	2.57009637036426	-4.95404973573086	2.88076768148211e-06	5.2210336037557e-05	4.32730640174807
ENSG00000236449	-7.39287386547454	2.26265116080729	-5.02373739175674	2.89525493755787e-06	5.24255413467721e-05	4.35423507542296
ENSG00000156475	-7.3574988074983	3.32452861296374	-4.96983011881659	2.90747492007002e-06	5.25993411373894e-05	4.32672509569294
ENSG00000253051	5.3581188162942	1.79889234909225	8.50577046272234	2.9118068144323e-06	5.26302523585183e-05	4.98730124480553
ENSG00000162775	2.74762165624301	0.39395517377641	4.94859932258421	2.94657274304653e-06	5.32107011194803e-05	4.30590606054452
ENSG00000250790	-4.7527535791447	0.158714726344053	-5.00595905130817	2.95273271599058e-06	5.32739896411141e-05	4.32991364244008
ENSG00000248996	-3.84086095017136	-0.0760989063646452	-5.0634541131371	2.95985950832837e-06	5.3354592376992e-05	4.35293129548697
ENSG00000228903	-3.1597643190326	1.60917296243369	-4.94559858961531	2.98342394710977e-06	5.37310903508648e-05	4.29413014062814
ENSG00000248079	-5.91160566713888	1.19380104131116	-5.06079359155151	3.05810613683298e-06	5.50267115903857e-05	4.32436896969426
ENSG00000204410	-2.17513945294856	4.45863509191277	-4.93918401927314	3.06371018854423e-06	5.50781518931568e-05	4.26897161112177
ENSG00000213757	-3.5763394408103	-0.609899819016434	-5.09775104428337	3.07477624752907e-06	5.51822256856914e-05	4.3354935821565
ENSG00000215246	-5.23586671480117	-0.627934537249064	-4.953025995632	3.07500016530942e-06	5.51822256856914e-05	4.27219966686695
ENSG00000089876	2.07458485590311	2.58004570244668	4.93750007622667	3.08513287029482e-06	5.53145851445263e-05	4.26237030525459
ENSG00000238284	-4.74303830370904	-0.803709151070871	-5.1431497285739	3.08883731940941e-06	5.53315563743848e-05	4.35051120436132
ENSG00000174792	-8.61235643944064	1.95308199747009	-4.94563686147181	3.09162980175772e-06	5.53321754796298e-05	4.34705683998212
ENSG00000239482	-5.79217507270607	0.808603007928541	-4.95423436860763	3.09941683210686e-06	5.53701878912115e-05	4.26612706229108
ENSG00000214300	-2.77062703363283	4.38612406913836	-4.93634415579154	3.09992249460446e-06	5.53701878912115e-05	4.25783971451447
ENSG00000230795	-6.54433854681745	4.87278745732781	-4.9361796295838	3.10203315504769e-06	5.53701878912115e-05	4.25719491184242
ENSG00000235927	-6.76942899345379	1.19167236183796	-4.9381353785762	3.11313559315122e-06	5.55189683603492e-05	4.25510046438526
ENSG00000123329	-4.73631099654955	1.77009302434737	-4.93788858803325	3.11631020571827e-06	5.55262270491346e-05	4.25413484226115
ENSG00000172543	-5.29498852496578	1.80338028846682	-4.93619677444182	3.13815799880528e-06	5.58658952351644e-05	4.24751603271594
ENSG00000259370	-4.12712301075134	0.873855258800563	-4.96009773583552	3.14991995688734e-06	5.60107269923634e-05	4.25525049802503
ENSG00000121904	-6.30472503372758	-0.966419682308537	-4.94094810865028	3.15187712577273e-06	5.60107269923634e-05	4.3292362258677
ENSG00000196860	-3.43535040741485	-0.546076324557924	-5.14604021399589	3.15632235832967e-06	5.60400844912992e-05	4.33351500983256
ENSG00000263164	-5.90911116378375	2.31125719862399	-4.97344421265623	3.16032766014962e-06	5.60615860703642e-05	4.33785587178318
ENSG00000259113	-3.71740536917755	0.399617174875584	-5.22828242657384	3.16852821514876e-06	5.61574042230826e-05	4.41226870893217
ENSG00000236869	-4.59081954194038	0.799332517549007	-5.00912621741925	3.18099326168059e-06	5.63018994473674e-05	4.26888147039488
ENSG00000239235	-3.83075213885571	3.29676810978992	-4.93000282410843	3.18229347422193e-06	5.63018994473674e-05	4.23299650944881
ENSG00000229111	-2.96196496342166	2.86434162276283	-4.93884510372749	3.21859320736765e-06	5.68939519994865e-05	4.22755566377093
ENSG00000138675	-5.0697837576287	0.423741728125907	-4.93085032361734	3.2462940443379e-06	5.73330963129852e-05	4.2167339286078
ENSG00000165659	-6.08898418093912	-1.29006938769155	-4.99273431753163	3.27537433876137e-06	5.77958094622423e-05	4.23714955720595
ENSG00000266714	-3.84223218051901	3.88676943629463	-4.9216435836185	3.29413682549504e-06	5.80758059138023e-05	4.20027740153542
ENSG00000163659	2.85066250974594	1.74584327178637	4.92059924285457	3.3083756482167e-06	5.82680732045967e-05	4.19619208976846
ENSG00000007174	-5.57022040504995	0.738990724126647	-4.92898274173453	3.31085099203709e-06	5.82680732045967e-05	4.19941566327342
ENSG00000116459	2.21287259616718	6.0046093596111	4.91812700982972	3.34232182792418e-06	5.87703793458745e-05	4.18652316635317
ENSG00000119318	2.39924300933919	4.85188649581141	4.91521371391436	3.38275933389871e-06	5.93885435071311e-05	4.17513303236704
ENSG00000243069	-6.69672954445734	2.37719888134759	-4.9179554640807	3.38339755912131e-06	5.93885435071311e-05	4.26182606329602
ENSG00000235159	-4.27313128927536	-0.93909373555274	-5.21824033061226	3.42827466013047e-06	6.01092395050785e-05	4.29288682738043
ENSG00000242262	-4.05289389474613	-0.523871715098167	-5.32193422526658	3.43185791013786e-06	6.01092395050785e-05	4.33156430143915
ENSG00000215386	-7.71976087018097	4.31739412110545	-4.9201315897201	3.43344407480536e-06	6.01092395050785e-05	4.25023823155192
ENSG00000140386	-3.49706229785702	5.34184505158807	-4.90823868834845	3.48151862559793e-06	6.08977403534187e-05	4.14787940554211
ENSG00000235893	-5.27538421409556	2.25824477635914	-5.03052065934016	3.51570928122798e-06	6.14075679030155e-05	4.19438455022759
ENSG00000108932	6.77111181766355	2.59762701334907	4.90579437502689	3.51678689730174e-06	6.14075679030155e-05	4.13833427679793
ENSG00000139547	-4.22515279847483	-1.2843503025902	-4.93924903458974	3.52484310486215e-06	6.14627813799312e-05	4.15175254584357
ENSG00000111875	3.21629823972056	1.67349151547669	4.90788435589927	3.52668367029912e-06	6.14627813799312e-05	4.136953775047
ENSG00000181458	-3.82007600073339	5.87343527470486	-4.90494390279159	3.52913941831634e-06	6.14627813799312e-05	4.13501383226038
ENSG00000269202	-7.29694325898529	2.10360918227239	-4.90613093366079	3.55222661348677e-06	6.18112077592239e-05	4.2168775583374
ENSG00000196138	-6.75568157418505	-0.206127945347799	-4.96331677806202	3.55965623624508e-06	6.18843260868599e-05	4.23441949092688
ENSG00000145506	-5.43140471252208	0.972075144124922	-4.91110973973058	3.56294460688921e-06	6.18843260868599e-05	4.12990115673335
ENSG00000261505	-2.0343489844469	1.88650620120972	-4.90244478217011	3.56568214905099e-06	6.18843260868599e-05	4.12525870508084
ENSG00000171659	-5.33113645366705	-0.233638484121195	-4.98690672849008	3.60367603023663e-06	6.24896734612251e-05	4.23180638861027
ENSG00000177889	2.17589177615169	5.13422207598404	4.89925379749193	3.61287682709351e-06	6.2595118982709e-05	4.11280734550053
ENSG00000243024	-4.69227547323809	-0.23471727555268	-4.92486349416483	3.63486908417913e-06	6.29119417071515e-05	4.11952462299524
ENSG00000268205	-2.0490346729721	3.57906611961947	-4.8976093631028	3.6374346997107e-06	6.29119417071515e-05	4.1063926227583
ENSG00000269416	-4.50326980162605	-0.800962046122317	-4.92903166957086	3.67346975773127e-06	6.34292880914792e-05	4.11260577625126
ENSG00000161082	-4.1339135144036	0.76557489233115	-4.9126411370891	3.67366957894128e-06	6.34292880914792e-05	4.10505942411588
ENSG00000077327	-6.36460601503023	-0.853123183819413	-5.04946181028531	3.69138805909412e-06	6.3680411547382e-05	4.23136657222846
ENSG00000233087	-3.90454752562605	-1.17590274116001	-4.92070956551958	3.69662506446218e-06	6.371596964631e-05	4.10355995200418
ENSG00000006007	1.97299615459239	4.43344800503202	4.89340494324895	3.70096379662793e-06	6.37359971259624e-05	4.08999770989145
ENSG00000226648	-4.63734797327318	-0.945829428183844	-4.92576666870874	3.72223853586971e-06	6.40474028689142e-05	4.18434680815044
ENSG00000228589	5.33558022032609	-0.556842475726677	8.85211252060262	3.75419072104802e-06	6.45336330590596e-05	4.76370686691518
ENSG00000160593	-5.92085668660556	1.01321402980946	-4.89531128014826	3.75692984164789e-06	6.45336330590596e-05	4.16613820812517
ENSG00000186660	2.66874880077421	3.54268843100353	4.88927388957793	3.76443481082145e-06	6.46072331988972e-05	4.07389726246185
ENSG00000082482	-5.17322611149183	2.16415427791134	-4.89751121174516	3.81247205243271e-06	6.53757493914166e-05	4.06714262316143
ENSG00000230454	-7.1332996545279	-0.378248955423458	-4.89645655071719	3.82894170387534e-06	6.56020985523919e-05	4.15061400879113
ENSG00000214491	-4.27357333484994	-1.51661829468843	-4.9389922282082	3.85924320625109e-06	6.60648433848257e-05	4.07593718087791
ENSG00000205821	-3.83874274629776	0.232811213452103	-4.8855450294569	3.86590364627338e-06	6.61224423317841e-05	4.0499889863769
ENSG00000224093	-5.11554800964053	3.87538113484575	-4.88156787234833	3.88567395360485e-06	6.6403983416673e-05	4.04388591154254
ENSG00000243716	-3.92970914333763	5.39453620977427	-4.87917527577536	3.9240832978042e-06	6.70033048543367e-05	4.03457375727264
ENSG00000212961	-6.28526360120393	0.548400660905074	-4.89852877220901	3.94051551755439e-06	6.72040568846323e-05	4.12724844966187
ENSG00000255433	5.45567019793545	-1.12154837689348	6.14644121071926	3.94253974745612e-06	6.72040568846323e-05	4.45918969319018
ENSG00000253103	-6.08421365934229	4.88161224279919	-4.88298423413975	3.95167484587132e-06	6.72617974933012e-05	4.03050954805517
ENSG00000250519	-5.34780769328366	0.699277389141483	-5.04534424244922	3.9526321708918e-06	6.72617974933012e-05	4.10266834690997
ENSG00000260163	-3.79808704528757	-1.33275119941176	-4.91067085076326	3.95604495160587e-06	6.72628219187021e-05	4.0423741736568
ENSG00000141748	-7.08086272439597	0.262141775105518	-4.95287577000995	3.97154523835683e-06	6.74691889222295e-05	4.13899530984806
ENSG00000270547	-6.6613692126708	0.323719904429101	-4.89813509931594	4.10488431253334e-06	6.96271524375063e-05	4.09286414210436
ENSG00000007952	-5.13521176130173	-0.641868676777876	-5.02813274484082	4.10551369852814e-06	6.96271524375063e-05	4.06354919916074
ENSG00000114999	2.24504867319909	3.55961923881843	4.86717898847354	4.12229913751428e-06	6.98527766857678e-05	3.98792557367911
ENSG00000265148	-4.66634160505174	0.205205140009663	-4.93831358532864	4.1333350399177e-06	6.99806758699315e-05	4.01837486558456
ENSG00000183248	-4.92228298225495	-1.76204224663734	-4.90973524929911	4.14405966099186e-06	7.01030935737603e-05	4.00323670789752
ENSG00000198826	3.40883270679313	1.51635793748341	4.86457196522521	4.16664548698853e-06	7.04257863567403e-05	3.97779735423747
ENSG00000259065	-3.70580963256644	0.968056293691982	-4.8814494464168	4.17102148386274e-06	7.04404074332812e-05	3.98479607337316
ENSG00000251192	-3.0150391751439	2.26467418969726	-4.86387021650178	4.17866147850964e-06	7.05100801037334e-05	3.97507164776316
ENSG00000125245	-3.82060226375863	-1.07802573656595	-5.05989714999564	4.19930018528345e-06	7.0798789594405e-05	4.05818445082832
ENSG00000134339	-4.91629927390251	0.746217277343602	-4.87287498215204	4.21580522869265e-06	7.09790104259116e-05	3.97191478231061
ENSG00000134962	-4.9347523405302	-1.05431152663576	-4.86992296451659	4.21706526579707e-06	7.09790104259116e-05	3.97028865268499
ENSG00000265363	-227.847199958412	-22.8622089911095	-5.2113247652846	4.23387483048135e-06	7.12022051332333e-05	4.11270365592121
ENSG00000231527	-4.83520253785196	2.56904375582702	-4.87057992876614	4.25542583483422e-06	7.14041047167645e-05	3.96305825070664
ENSG00000230715	-4.3196259010272	5.98202162200151	-4.85937576928495	4.2564222548657e-06	7.14041047167645e-05	3.9576202150872
ENSG00000164116	-4.66311068669773	0.0150932373715861	-4.87345167783855	4.2565573065469e-06	7.14041047167645e-05	4.05393872076474
ENSG00000170185	2.59810730946851	1.42594455592088	4.85903747958799	4.26233177399336e-06	7.14257172086494e-05	3.95630707582955
ENSG00000124212	-5.58176676368979	1.60260681343832	-4.86158629823901	4.26496581846992e-06	7.14257172086494e-05	3.9569886891295
ENSG00000185523	-2.9982920744732	-0.346796620085144	-5.37614779273412	4.27430306093764e-06	7.15223872490341e-05	4.16609963989225
ENSG00000172939	2.25810370171962	2.86078580832797	4.85663135205432	4.304594684619e-06	7.19397483805846e-05	3.94696883266245
ENSG00000179046	-5.52841740383639	0.904436460215959	-4.9075800732401	4.30641667771929e-06	7.19397483805846e-05	3.97022866402023
ENSG00000227781	-3.46005770153092	2.5905478787497	-4.86095799033446	4.32437300796448e-06	7.21639231538554e-05	3.94518534633462
ENSG00000250240	-4.16211695028951	0.324775826757333	-4.92668818564835	4.32702983372816e-06	7.21639231538554e-05	3.97493990009165
ENSG00000228546	-3.19329157950893	5.54078898629895	-4.85424501579275	4.34691219867219e-06	7.2435298539834e-05	3.93771021233561
ENSG00000245112	3.41571118827127	0.78246100527547	4.8826005999003	4.37027383459178e-06	7.27641526501368e-05	3.94647983850072
ENSG00000266456	-5.28134380676484	0.0993646651612391	-4.91121302400997	4.37854088859434e-06	7.28413481325607e-05	3.95805125620834
ENSG00000258642	-4.22571494869642	-0.920759693305808	-5.32293192368457	4.39196549978476e-06	7.30041456687503e-05	4.1240073984195
ENSG00000261731	-3.7147169778894	0.0455293445740681	-5.1724544783183	4.3959992188409e-06	7.30107055692095e-05	4.06589311773066
ENSG00000100426	2.57674117298346	1.74408753195107	4.85095879292004	4.40585011253798e-06	7.31137889229524e-05	3.92496475712635
ENSG00000266933	-3.8249735465689	1.03687594296965	-4.860236007461	4.49150866276005e-06	7.4473668017318e-05	3.91330688090056
ENSG00000203876	-4.13865216142929	-0.365415664161355	-4.97818045146815	4.49551437168452e-06	7.4478534136339e-05	3.96604379198139
ENSG00000072080	-5.7631382953656	3.2217477279525	-4.88484028306374	4.51299695572925e-06	7.47064834346501e-05	3.92077160289719
ENSG00000118496	3.22648234196273	0.662442224512426	4.84240379502899	4.56294933402123e-06	7.54470641998576e-05	3.89180958016824
ENSG00000144741	-3.09257977049079	7.20835359631282	-4.8422803149955	4.56525623977606e-06	7.54470641998576e-05	3.89133129361876
ENSG00000107738	-4.48151818135322	2.54157461536713	-4.84172202141617	4.57570067084825e-06	7.55574342051263e-05	3.88916889784124
ENSG00000257052	-3.62929511660682	-0.94662889807681	-5.03437005088632	4.6124047067171e-06	7.61008845648562e-05	3.96891723304041
ENSG00000187118	-2.52430282560122	8.23279582437661	-4.83809381859344	4.64414433611406e-06	7.6561600505716e-05	3.87511981019451
ENSG00000218358	-4.24685183920642	-1.31692522366644	-4.92979472804502	4.67705487250095e-06	7.69885266174171e-05	3.91153440551953
ENSG00000186827	-4.69022359353359	0.514638262893733	-4.84171819946514	4.67771589227092e-06	7.69885266174171e-05	3.8708474354527
ENSG00000076053	2.11470747442113	2.17093119408459	4.83433847026669	4.7160341172846e-06	7.75555676189188e-05	3.86058524651343
ENSG00000230772	-3.7483145341356	-0.0861401997417747	-4.94229972022053	4.72808887713235e-06	7.769012869935e-05	3.90810068422611
ENSG00000257941	-3.19014034531221	-0.441150099080624	-5.08124363813465	4.74116397857946e-06	7.78412216875939e-05	3.9656036855626
ENSG00000175984	-2.66239194296266	2.68211923377742	-4.8306968685595	4.78677860819629e-06	7.85258701686362e-05	3.84649759049496
ENSG00000241481	-7.33556429049306	2.30540730092807	-4.84425705917999	4.7924674100161e-06	7.85549621300269e-05	3.94453417501693
ENSG00000242500	-121.466970628676	-10.4300425470251	-4.84077221632729	4.86066192783344e-06	7.96077226596917e-05	3.83853892949461
ENSG00000181896	-2.03032370967344	4.07055414550192	-4.82542800074736	4.89096405004183e-06	8.00386718890614e-05	3.82612643584941
ENSG00000186638	3.18361366897457	-0.737804220755581	4.82750333308982	4.90240187592423e-06	8.01604635995662e-05	3.82517222165805
ENSG00000241168	-5.64918864266352	0.897457898015188	-4.83808855287759	4.91382046442224e-06	8.02817426528529e-05	3.92146788668247
ENSG00000236871	-4.22367256191633	2.16186971792381	-4.84957664050889	4.92714890421385e-06	8.04340020058929e-05	3.83139201442565
ENSG00000168309	-4.1502716171038	-1.33631338856877	-4.8366891283742	4.94176435519899e-06	8.06070067141116e-05	3.82287709829701
ENSG00000185420	-3.25533587422922	7.71456491968146	-4.82256328989635	4.94853146119257e-06	8.06518169828647e-05	3.81505631344578
ENSG00000258472	-3.28451046231364	4.40611913524146	-4.82228838513361	4.95409026628776e-06	8.06768774452365e-05	3.81399421131757
ENSG00000246465	-3.81990077924953	-0.626946886619395	-4.82710495478097	4.96469057606919e-06	8.07445627972305e-05	3.81450584129189
ENSG00000101336	-4.21656934778299	1.21657551886224	-4.82432809317769	4.96629569315568e-06	8.07445627972305e-05	3.81292097889811
ENSG00000243679	-3.77586512563199	4.86917634165645	-4.81712316525703	5.05967033890683e-06	8.21392306999913e-05	3.79404522408035
ENSG00000264290	-4.79866574164796	1.77975508464175	-4.86699403106715	5.06026462369482e-06	8.21392306999913e-05	3.81736577734206
ENSG00000129993	-5.80981761694359	-0.538151131150544	-4.82426803764565	5.07877819037767e-06	8.23731017247755e-05	3.79431197400317
ENSG00000197813	-3.31827488691441	0.955375402531909	-4.85116183961486	5.09298188021181e-06	8.24724838773295e-05	3.80464887892387
ENSG00000175318	-4.71393459015886	-0.312742798848559	-4.87299966462697	5.09312702606845e-06	8.24724838773295e-05	3.81476668023916
ENSG00000175106	-3.14703633777446	3.22179621209487	-4.81327681372938	5.13970877363126e-06	8.31473549849503e-05	3.77919855862914
ENSG00000204176	-4.1782113368778	3.31785972735948	-4.81311548284364	5.14309263501587e-06	8.31473549849503e-05	3.77857599289801
ENSG00000196139	-4.9443641166741	0.796528084416219	-4.82373803568643	5.26951910140241e-06	8.50496657781327e-05	3.76348504885704
ENSG00000253706	-5.41259726169439	0.85209289465971	-4.85670778259035	5.2708734038764e-06	8.50496657781327e-05	3.77873601324594
ENSG00000226907	-4.361835749304	-0.112466969735196	-4.83268009266739	5.27347775646698e-06	8.50496657781327e-05	3.76708348364343
ENSG00000124772	-4.60490444453176	1.16991171316843	-4.80517822050066	5.31227337753506e-06	8.55966179695073e-05	3.74796261610665
ENSG00000198689	2.10122565802356	1.96570148805398	4.80500966220902	5.31592413846414e-06	8.55966179695073e-05	3.74731284120786
ENSG00000060558	-8.06126344357514	1.03868429398625	-4.81096754279421	5.36049604405926e-06	8.6193179468294e-05	3.83920793968652
ENSG00000233360	-3.65181969328321	1.47759473196592	-4.80291180686558	5.36156546759861e-06	8.6193179468294e-05	3.73922701131314
ENSG00000235904	-4.29540724372258	0.526639965160004	-4.96942454249933	5.38727469239074e-06	8.65371434374983e-05	3.81140600145344
ENSG00000267605	-4.38014660681298	2.54863257930962	-4.80469427985936	5.43831277391599e-06	8.72870953464613e-05	3.72830428585795
ENSG00000160218	1.78090572557489	2.77139522652578	4.79872822628472	5.45372338496623e-06	8.73951390442708e-05	3.72310866931163
ENSG00000165929	-5.20775678260011	0.413868415830784	-4.8212118289708	5.45375637160081e-06	8.73951390442708e-05	3.73380276082511
ENSG00000161970	2.06924627395443	8.36867489302209	4.791427332614	5.61824923590523e-06	8.98563738421921e-05	3.69500103227104
ENSG00000013725	-4.46406732245281	1.8788934237637	-4.79137120277299	5.61953260701927e-06	8.98563738421921e-05	3.69478504196067
ENSG00000099840	-4.01960182568098	0.192138233879275	-4.8020209057224	5.62106409761057e-06	8.98563738421921e-05	3.69965551824678
ENSG00000224881	-5.29252814819577	0.286073522312912	-4.90772464544934	5.62526070606556e-06	8.98563738421921e-05	3.83247234187142
ENSG00000245261	-3.39830509366754	0.0470230827718459	-4.80423111372646	5.63499951645227e-06	8.99403303886888e-05	3.6986592340771
ENSG00000206140	-3.47571576416549	1.14689343748056	-4.79026816316692	5.64481071582254e-06	9.00253079424067e-05	3.69054081326056
ENSG00000196268	-3.18467828261484	2.78592736031805	-4.78819718105165	5.6925695726768e-06	9.07148715938162e-05	3.68257382445028
ENSG00000178105	-3.13517375799411	6.2277914645525	-4.78781772520507	5.70136262667907e-06	9.07828876024303e-05	3.68111430551544
ENSG00000131969	-5.34973700665454	2.26516428278902	-4.78813088980158	5.75434099713819e-06	9.15167239542971e-05	3.67361135867026
ENSG00000246777	-4.67413227425094	-0.470336743371093	-4.81083148538594	5.75657207946583e-06	9.15167239542971e-05	3.68412359422424
ENSG00000170788	-5.549987091087	-0.0242918882637704	-4.86172245822701	5.77299682134037e-06	9.17051743678162e-05	3.79524373350127
ENSG00000064201	-5.53861255871038	-0.0890238869465537	-4.81944630937189	5.7802352090004e-06	9.17475150302017e-05	3.68480297636054
ENSG00000173698	-4.28136282469546	0.155448288351432	-4.78366198439155	5.79853014790031e-06	9.19651465275287e-05	3.66513461244265
ENSG00000223704	-5.50303277059566	-0.59065338676248	-4.7909810186834	5.81258740403021e-06	9.21152773199511e-05	3.76455293691599
ENSG00000227693	-4.34235480327946	-0.563483399786785	-5.11700271735761	5.82872928293057e-06	9.22981812181816e-05	3.80766434470977
ENSG00000177602	3.47540511974379	-0.264751223964946	4.79265303483406	5.83797241160643e-06	9.2371640768186e-05	3.66384066038343
ENSG00000240935	-4.49796563939566	-0.302240656432932	-4.81301180021994	5.85330872586036e-06	9.25413183348592e-05	3.67135958353959
ENSG00000100485	2.3369122592737	2.50278496584853	4.78077119816486	5.86706747897545e-06	9.26858069532948e-05	3.6540240491736
ENSG00000112936	-7.83833398420726	-0.261747825636002	-4.795448057825	5.90611292754934e-06	9.32292239696479e-05	3.75288306528671
ENSG00000140694	-3.04113467563599	7.99306116920488	-4.77861504848815	5.91869890250985e-06	9.33164976806002e-05	3.64573975210566
ENSG00000136891	1.97685386419412	3.01276301544375	4.77852170284836	5.92094410344435e-06	9.33164976806002e-05	3.64538115493468
ENSG00000118292	-3.32710320505401	3.9985248169227	-4.77734221283307	5.9493851905582e-06	9.36911421335708e-05	3.64085039659752
ENSG00000219626	-2.75222202616537	4.24891160776169	-4.77681991205171	5.96202178314007e-06	9.38165043412856e-05	3.63884431357788
ENSG00000256188	-4.22035277303848	-0.897948361440944	-4.92121016324229	5.97846515973564e-06	9.39582930296424e-05	3.7035498213021
ENSG00000155640	3.52520238636311	-2.28828130373455	4.83224348408381	5.98039875386798e-06	9.39582930296424e-05	3.66262559742688
ENSG00000165119	1.44304085718904	7.42217356714625	4.77572260657769	5.9886550380819e-06	9.40143865641918e-05	3.6346301664961
ENSG00000166323	-3.85236278591282	1.49920390615006	-4.79455543078332	5.99745567841069e-06	9.40274403412512e-05	3.64245363882714
ENSG00000170965	-5.8964644757682	0.619350510921101	-5.05775343415705	5.99885977355338e-06	9.40274403412512e-05	3.75946300599074
ENSG00000259781	6.90419847143588	-0.31657484862846	9.08965453326036	6.00710736204502e-06	9.40832123377902e-05	4.34247283982729
ENSG00000198954	2.83613866118221	2.30383910973876	4.77618725020126	6.04006692041909e-06	9.45256338723621e-05	3.62778763340364
ENSG00000116667	-3.16971939259616	8.36976348257483	-4.77293404308538	6.05685851785471e-06	9.47145381478714e-05	3.6239235548596
ENSG00000134986	-4.8072368989848	3.69094147780325	-4.77184670757175	6.08365673427898e-06	9.5059505498317e-05	3.61974982191046
ENSG00000198846	-5.72316231929861	0.637370208433395	-4.78380873541643	6.11868366444377e-06	9.54870250494206e-05	3.62076219248052
ENSG00000227632	-4.48431919743365	-0.5993358848007	-5.02983876804994	6.12053602220779e-06	9.54870250494206e-05	3.73108122978662
ENSG00000007168	1.61217191589316	4.69631732009339	4.76954983891732	6.14064377021576e-06	9.57262905686394e-05	3.61093525968299
ENSG00000248243	-3.6165465531716	1.96274765829751	-4.77094378497702	6.16981398281007e-06	9.61063493300609e-05	3.60769273745336
ENSG00000266777	-4.14923671253675	2.34604039536955	-4.76788994752764	6.18214916847301e-06	9.62237849240295e-05	3.60456684471616
ENSG00000171467	2.03653034762904	1.42065439681233	4.76582766311806	6.23409587582782e-06	9.69571050827392e-05	3.59665652672264
ENSG00000050748	1.97711649509322	2.74340247526551	4.76455199465199	6.26644044445911e-06	9.73482058606935e-05	3.5917645113734
ENSG00000176871	1.9062214524485	4.92757121340643	4.7644534065533	6.26894691581598e-06	9.73482058606935e-05	3.59138647360627
ENSG00000248690	-5.23557531020366	1.84544766235991	-4.79215097925743	6.28093969664338e-06	9.74590047438176e-05	3.60311630518212
ENSG00000257285	-3.26873409829789	-0.738210312135922	-5.05501949195017	6.3081551633786e-06	9.78056545926313e-05	3.71644828905263
ENSG00000235897	-4.53096112939864	1.3354420510543	-4.7641847471013	6.34106095071111e-06	9.82399273004764e-05	3.58180992176965
ENSG00000197140	-3.68109193727125	1.09066133177805	-4.76399251554949	6.34599820164126e-06	9.82405570366732e-05	3.58107413220447
ENSG00000270223	-3.5646537769424	0.848465822234606	-4.85394723265644	6.38648575252138e-06	9.87911053607067e-05	3.61830493085666
ENSG00000125910	-5.16402478461801	-0.436827412295006	-4.79949687093045	6.42689781097134e-06	9.93396385065624e-05	3.58762124800599
ENSG00000123975	3.39487483272548	4.79560179831561	4.75798949808906	6.43542419830266e-06	9.93948542652396e-05	3.56661122202779
ENSG00000247151	-4.7813871416982	0.451668504595777	-4.75425442075523	6.60105309443104e-06	0.000101874560179669	3.54382467611797
ENSG00000128606	-4.74466426493532	-0.668877734103633	-4.84951484966	6.61828152578297e-06	0.00010206193870237	3.58675006548532
ENSG00000140986	-5.29934253112071	0.0495724275435277	-4.76405969957912	6.624658851134e-06	0.000102081820683795	3.54562591860318
ENSG00000109063	-6.06413502460047	0.0684899627140433	-4.75559223648221	6.63450454017358e-06	0.000102155076430931	3.54030269037412
ENSG00000138802	2.63185345491421	2.20328582269584	4.74937263385964	6.66403715576528e-06	0.000102531117681073	3.53361687202561
ENSG00000109911	-2.33363914053914	5.57106958486373	-4.74678476503198	6.73422130321006e-06	0.000103531557092953	3.52371515762714
ENSG00000227766	-5.87489157015024	10.4492040295049	-4.74603179533889	6.75477654932837e-06	0.000103768056592018	3.52083478010839
ENSG00000254963	3.11212077034188	1.40839585835494	4.8876682993987	6.77647254946148e-06	0.000104002105529325	3.58460075384864
ENSG00000118260	2.06011087935366	2.51677927706411	4.74509702421387	6.78037950617338e-06	0.000104002105529325	3.51725934773202
ENSG00000011275	-3.23511526167238	6.94187198155949	-4.74464563193584	6.79277663155806e-06	0.000104112664292551	3.51553296355343
ENSG00000228509	-4.07539376784556	1.30569933464184	-4.78523588285526	6.79975169451784e-06	0.000104140013929093	3.53424942791319
ENSG00000168398	-4.47825582424669	-0.714813304988645	-4.74889775137078	6.81619693690896e-06	0.000104280097872636	3.51476381547569
ENSG00000141505	-5.40586959828605	0.531659150521717	-4.75393402424263	6.82398302625932e-06	0.000104280097872636	3.51626678335361
ENSG00000165805	-3.41591601435363	2.04127280383477	-4.74349449736725	6.82449127781346e-06	0.000104280097872636	3.51113083006794
ENSG00000221818	-7.24317161298438	-1.08622676093968	-4.77733329049016	6.83361362738435e-06	0.000104340022987985	3.62505747025864
ENSG00000159658	1.92285801493256	3.84573075030654	4.7429432320472	6.83972990295117e-06	0.000104353993188524	3.5090229365041
ENSG00000184613	-6.61242454327383	5.02782868461112	-4.74864420666079	6.89587106154133e-06	0.000105130593546887	3.50505693624176
ENSG00000108389	2.18028052054421	2.65098840104239	4.73825181754087	6.97075789287368e-06	0.000106165138751534	3.49109045211933
ENSG00000196644	-3.71291268326773	-0.319640061224597	-4.7788187558918	6.97431355602465e-06	0.000106165138751534	3.51026319829465
ENSG00000238140	-4.00473785472039	-0.166086135394287	-5.26519203879186	6.99271473428679e-06	0.000106364545651248	3.71255918307246
ENSG00000259684	-3.3405281295453	2.64799897114283	-4.74481668114775	7.00294962508475e-06	0.000106439529036421	3.49049203622273
ENSG00000120705	2.28088487323024	4.47556964834956	4.73633582476368	7.02496792654884e-06	0.000106693362233421	3.4837699719277
ENSG00000266176	-3.04448616745896	-0.426893123476593	-5.15564007970079	7.04766111037102e-06	0.000106957053598619	3.66451676508912
ENSG00000182264	-4.48153926154805	-0.088651293295271	-4.73599645759788	7.10633624912128e-06	0.000107699930478746	3.47411433127919
ENSG00000163960	1.87271129217488	1.97567713808555	4.73345151300962	7.10734725384341e-06	0.000107699930478746	3.47275333598599
ENSG00000267950	3.5491180343213	4.46486833294207	4.73281149649086	7.12575354713948e-06	0.000107885482895334	3.47030936571298
ENSG00000068796	2.92155985044108	2.10350738609496	4.73265202750874	7.13034692315268e-06	0.000107885482895334	3.46970044914046
ENSG00000231918	-6.07898213043793	-1.72593020135521	-4.78918769508768	7.18627557413719e-06	0.000108649771547788	3.5875333180063
ENSG00000224827	-5.65019501584258	0.929629663561891	-4.76111683206231	7.19585786004834e-06	0.00010871272307692	3.57628582096123
ENSG00000112984	2.97494713837407	2.37755294616275	4.73267830262228	7.20211069711346e-06	0.000108725317468915	3.46146343270826
ENSG00000171848	2.8698940811235	4.00837684654415	4.72686370883003	7.29903341206796e-06	0.000110105644621293	3.44760710122032
ENSG00000259658	-3.48882769440234	2.05845264609886	-4.74425499366703	7.33596445766501e-06	0.000110579605495216	3.4519328069791
ENSG00000185437	-3.3528022343843	3.26661959493281	-4.72580703102097	7.4044404524089e-06	0.000111527994592102	3.43528354184036
ENSG00000132182	-4.24448786885984	2.03248499525743	-4.7228480962848	7.41832675849072e-06	0.000111653330649362	3.43229001378016
ENSG00000260751	-3.69174845016604	1.09613952497833	-4.72960019230473	7.44483379962502e-06	0.000111968291245785	3.43266086501872
ENSG00000259782	-5.99146313829461	1.29118243792442	-4.72584909398047	7.47944307644215e-06	0.000112404544151804	3.53121992029097
ENSG00000159403	-4.53767314142265	7.68180618554652	-4.72045234354525	7.49039691093299e-06	0.000112484905107821	3.42315561682544
ENSG00000120137	3.03199981369523	2.13756697109718	4.71965864368626	7.51442280746036e-06	0.000112761305000806	3.42013008782997
ENSG00000179818	-2.38244044735314	4.81905967490688	-4.71868400663048	7.54402809200811e-06	0.000113120953370672	3.41641527945424
ENSG00000095587	-5.49024861352179	0.00382482844813478	-4.72859053497729	7.55501990145065e-06	0.000113201168247053	3.42007214069983
ENSG00000205403	-7.48078571533064	2.02151634559443	-4.72033355472318	7.56954728638791e-06	0.00011333419940806	3.51923823249076
ENSG00000203897	-3.81910748828568	0.0906173482976456	-5.00135508385402	7.58859504592532e-06	0.000113534662495451	3.54038882642171
ENSG00000236107	-6.68962885915752	-0.494084505551794	-4.75250103291479	7.63681462390162e-06	0.000114170947689522	3.52381561191801
ENSG00000268836	-4.78630704307886	2.44637974641334	-4.7251912073256	7.65867898071517e-06	0.000114318356783958	3.40719374562317
ENSG00000086730	-2.62955246354356	1.96911426909101	-4.71484476656777	7.66175229092006e-06	0.000114318356783958	3.40178682608352
ENSG00000104356	2.7245295740068	1.55029799905222	4.71468323220077	7.66674435336975e-06	0.000114318356783958	3.40117150564451
ENSG00000197157	-3.87081802774736	11.0656409207103	-4.71449680848419	7.67250951882278e-06	0.000114318356783958	3.40046139273058
ENSG00000072401	2.18491435841016	2.30238025362361	4.71689264816109	7.6751645610323e-06	0.000114318356783958	3.40135498995751
ENSG00000115993	2.9658209597747	3.4642735657885	4.71373357266352	7.69615651906425e-06	0.00011454598534272	3.39755431084411
ENSG00000147677	-3.07508952234938	10.4497050192832	-4.71305200117938	7.71733309179087e-06	0.000114776022105708	3.39495853171282
ENSG00000171303	-4.94873227092263	-1.60050706117685	-4.71891222870736	7.77126756236614e-06	0.000115431069183887	3.39210980595247
ENSG00000250903	-3.58613428354049	3.19604871098476	-4.71127266647318	7.77288413833581e-06	0.000115431069183887	3.38818302043574
ENSG00000236337	-4.70299425224198	3.69292058853334	-4.7139338114149	7.84645641598637e-06	0.000116437466770662	3.38174498456447
ENSG00000090920	-6.67339838926196	-2.33945607691713	-4.71769613551805	7.89213421278702e-06	0.0001170287425803	3.37881887972395
ENSG00000120327	-4.2655319170386	-0.724590287664761	-4.73934423972864	7.94232731737285e-06	0.000117686050936818	3.38415858333616
ENSG00000204869	-7.62838080656219	0.200283227746083	-4.73856084560448	7.96693765807362e-06	0.000117963594268584	3.48363536479529
ENSG00000157343	-4.05680169034125	-1.14957566364652	-4.8627050688599	7.98890726706742e-06	0.000118135780489648	3.4371723546151
ENSG00000133256	-5.48797040083445	0.876475333961226	-4.70689099318031	7.99034312537764e-06	0.000118135780489648	3.36333633890842
ENSG00000230358	-3.96601114849362	-0.873114066607804	-4.78908375385433	8.04479013669297e-06	0.000118853184471628	3.39738088694317
ENSG00000267893	-5.21672168063657	0.342861288895646	-4.96126034108169	8.07163522196945e-06	0.000119162043751562	3.54840459250238
ENSG00000145907	2.27745561462185	5.02920864566286	4.69985448737308	8.13870263522834e-06	0.000120063816890137	3.34474250503597
ENSG00000197536	-4.60778428314929	3.05384856700937	-4.69845472057547	8.18468155748789e-06	0.000120653391688376	3.33942169477967
ENSG00000267316	-3.75544476074013	-0.253305591158702	-5.6221320758772	8.24053791986151e-06	0.00012138760079749	3.69359875866704
ENSG00000115808	2.65018078121409	1.42058397187778	4.69603756041929	8.26467311182706e-06	0.000121602310911316	3.33023593014077
ENSG00000165355	2.42279479472133	1.49792249848319	4.69588346703899	8.26979817972281e-06	0.000121602310911316	3.32965044181021
ENSG00000234086	-4.66618455972093	2.21019763072097	-4.71130561447683	8.27329683466814e-06	0.000121602310911316	3.33690683850933
ENSG00000110876	-4.01591219552288	1.71461054477652	-4.69362317038377	8.34532960167891e-06	0.000122519135012957	3.32106369518785
ENSG00000257294	-6.5360138015331	1.65683051533917	-4.71468232313195	8.34788703397856e-06	0.000122519135012957	3.43611958502789
ENSG00000164093	-5.75010777181196	0.0534320978594132	-4.80776040537734	8.38208954824896e-06	0.000122931186115876	3.37228633779978
ENSG00000163520	-5.16973201286943	3.64065916073838	-4.69208692037892	8.39704724757783e-06	0.00012300642337198	3.31522906539088
ENSG00000232774	-3.66448837484965	3.0303560931809	-4.69201483430277	8.39948163383402e-06	0.00012300642337198	3.31495531458387
ENSG00000170667	-3.51776054889934	0.273409108677092	-4.69086360883481	8.43845200937689e-06	0.000123486989543493	3.31058383599809
ENSG00000111490	-5.84100366382938	0.557768116177777	-4.69972702525022	8.4803086820836e-06	0.000124009062017962	3.31090548139883
ENSG00000230939	-4.50599071108205	3.03401687290763	-4.70617613836235	8.53797071528575e-06	0.000124761330270049	3.30851624272876
ENSG00000256235	13.7060036561745	-13.0496106623564	4.68707455219321	8.56795824946976e-06	0.000125073385702182	3.29620070756028
ENSG00000240720	-15.9826717731123	-3.33633986056132	-4.68696317226402	8.57179411556102e-06	0.000125073385702182	3.29577802524939
ENSG00000260545	-4.00857546784799	0.325287370052635	-4.8959507452519	8.58832058391323e-06	0.000125172847090674	3.47591791829028
ENSG00000226856	-4.36727555869765	0.22805980850917	-4.79086831078961	8.59108859312453e-06	0.000125172847090674	3.34410012296662
ENSG00000205293	-5.22297525365789	-0.768984963316974	-4.79384901004246	8.65978347784069e-06	0.00012608217410444	3.33893995869471
ENSG00000188112	-9.46885789428964	1.70138276267764	-4.68833586845421	8.69496259062612e-06	0.000126502563057093	3.39252591183389
ENSG00000262728	-4.69802407598111	0.637212971061382	-4.71439992184719	8.7634104815851e-06	0.000127406017747856	3.29114263635228
ENSG00000235978	-4.00297267581159	1.32893220052194	-4.71046326701557	8.79265632313896e-06	0.000127738641427326	3.28648107396779
ENSG00000244627	-4.06527458190517	3.73507156955554	-4.67979606146779	8.82215771770999e-06	0.00012807449369784	3.26859260072023
ENSG00000151490	-4.31596646886023	-0.668969669196445	-4.69808068129455	8.91633563770777e-06	0.000129348114171606	3.26893393295742
ENSG00000214837	-4.22160304053513	3.73740024412296	-4.68330796053029	8.96199974183293e-06	0.00012983168823919	3.25743842953303
ENSG00000102174	-4.79399465820661	-0.0322207711875244	-4.69395939246247	8.96261218219e-06	0.00012983168823919	3.26265422841263
ENSG00000111339	-6.52121642750821	-1.09011385273335	-4.6860446522752	9.05105662147337e-06	0.000131018289319351	3.35851066553462
ENSG00000170954	-3.84021089529894	1.21928471294258	-4.6935379217579	9.07831807327107e-06	0.000131318165467943	3.25192275231245
ENSG00000086475	2.38392038931251	3.47820803345847	4.67176915833793	9.11097379631933e-06	0.00013169558161063	3.23817745211714
ENSG00000138071	1.91493172640727	5.65902073940036	4.67101723448848	9.13849355020022e-06	0.000131983963739753	3.23533000848652
ENSG00000138756	2.33011795193315	2.12692454982838	4.67086481939068	9.14408162280099e-06	0.000131983963739753	3.23475286688089
ENSG00000180385	-3.02565838512244	3.44903807417185	-4.67063515794225	9.15250807420038e-06	0.00013201061789553	3.23388324364571
ENSG00000197045	2.57875815209404	3.18464227569373	4.6699090430222	9.17919932760427e-06	0.00013222975342098	3.23113395728438
ENSG00000107290	1.89106070905766	2.89609429787998	4.66986332100386	9.18088254575212e-06	0.00013222975342098	3.23096084931671
ENSG00000260583	-3.11914712781123	-0.312680382714288	-5.22635572604978	9.18771598781853e-06	0.000132233246674034	3.47039621610331
ENSG00000256512	3.0362320779824	2.28597770998968	5.3163850886831	9.20630349709614e-06	0.000132353840865704	3.50121056877349
ENSG00000035499	3.1205003245711	0.938627103992017	4.6843750795459	9.20928883260345e-06	0.000132353840865704	3.23564594625966
ENSG00000121895	-4.98553024367189	1.55478470740365	-4.68950725326307	9.22442924580769e-06	0.000132476538266743	3.3441577400487
ENSG00000226645	-3.36877097483339	0.230428539305921	-5.08901522001946	9.25155488268808e-06	0.000132724691307438	3.41191912923614
ENSG00000148516	-5.62897969684456	1.71520119431445	-4.66785969045586	9.2549390987941e-06	0.000132724691307438	3.22337597579022
ENSG00000133195	-3.80354959356603	7.66441921426009	-4.66575291119634	9.33343259846055e-06	0.00013375475587351	3.21540287264781
ENSG00000176390	-2.20510021896818	4.96793629887251	-4.66545738776163	9.34449456237005e-06	0.000133817697647987	3.21428464887364
ENSG00000260160	-3.30446301031103	1.36588874303937	-4.72427061077858	9.52492254866984e-06	0.00013630276200902	3.22753653585774
ENSG00000139631	-2.8825433992051	3.36876292206099	-4.66026309120107	9.54101357108205e-06	0.00013630276200902	3.19463748514462
ENSG00000220693	-6.73860244766511	0.0196114565439359	-4.67815988273486	9.54227247455055e-06	0.00013630276200902	3.31190396657461
ENSG00000131263	2.40199440889042	2.07993225208943	4.6601535262111	9.5452016459489e-06	0.00013630276200902	3.19422321211792
ENSG00000183281	-2.98787633663285	1.98959206276458	-4.66461263636238	9.56033279889624e-06	0.00013642173324627	3.19515703739651
ENSG00000226889	-3.30648140156592	-0.259833869475008	-5.13927218350427	9.56910435804993e-06	0.000136449851269052	3.40362894747831
ENSG00000169435	-7.62934446437308	-0.592528333325419	-4.6927120923043	9.7829364260237e-06	0.000139399895962581	3.29685213561525
ENSG00000101605	-5.15696036498154	0.276892280536223	-4.65416080198437	9.87099689217893e-06	0.000140554869160955	3.16374326850115
ENSG00000205464	-2.66722291614145	1.16677840677966	-4.65384739488542	9.88336523063263e-06	0.000140631174909349	3.16256124846314
ENSG00000175806	-3.89996134568295	8.39769999569324	-4.65095227647104	9.90334591896269e-06	0.000140815612453684	3.15945492277953
ENSG00000250387	-6.33382537996403	-1.01598434012996	-4.74688588160983	9.95881809304017e-06	0.000141504084561377	3.30206479200377
ENSG00000148604	-5.0593048649859	0.223374947113266	-4.71906678527771	1.00166366814909e-05	0.000142224898613412	3.18372865293742
ENSG00000049249	-5.31386550958955	-0.299802402044271	-4.69443088345265	1.01042482509914e-05	0.000143367420551372	3.16459148342453
ENSG00000213064	2.75217749549423	2.32946497831548	4.64498526040618	1.01425271224662e-05	0.000143808849228296	3.13693124888529
ENSG00000109332	1.62886407107307	6.48722954159966	4.64476951136426	1.01512792037916e-05	0.000143831295667846	3.13611720981661
ENSG00000269609	-2.31698440686553	2.81516321999238	-4.64400730130922	1.01822576687051e-05	0.000144168409038271	3.13324152254426
ENSG00000100580	2.44696913923034	1.92141678754384	4.64354239166464	1.02011979224309e-05	0.000144309915981066	3.13148764749403
ENSG00000106689	-6.293357473514	0.756111011387372	-4.67258323484607	1.02066376303211e-05	0.000144309915981066	3.14556434705909
ENSG00000128250	-5.56903801635511	-0.805593033238153	-4.7949216940199	1.02429859472919e-05	0.000144721850042618	3.20133313024958
ENSG00000155876	2.39634110385626	4.6086241162104	4.64186452407397	1.02698379813971e-05	0.000144910632887089	3.12515881876316
ENSG00000167632	-4.09240836405508	8.12335679355465	-4.64184125589945	1.0270793000321e-05	0.000144910632887089	3.12507106276764
ENSG00000162913	-4.4009142708112	-0.763367453224708	-4.77418873197872	1.03269790598983e-05	0.000145600970399676	3.18495456484225
ENSG00000104894	-4.21235088074488	2.6822348359302	-4.63635716069891	1.04982987231793e-05	0.000147912477024682	3.10439567566883
ENSG00000261052	-3.69933144618077	1.59243144629779	-4.64289211575142	1.05284344544313e-05	0.000148232968743337	3.10534624925648
ENSG00000173258	-3.45091173786218	1.04991155289098	-4.63269891358928	1.0652766413329e-05	0.000149825220230739	3.09061260239928
ENSG00000242100	-4.1593801490554	-0.466198413268618	-5.26488053950789	1.06564616093936e-05	0.000149825220230739	3.36098618538012
ENSG00000241288	-3.66992061581863	2.88428711046393	-4.63182069275813	1.06901753086107e-05	0.000150193968639115	3.08730479817298
ENSG00000132294	2.57088257285191	2.5805810296717	4.6315850341118	1.07002351148338e-05	0.000150230102945353	3.08641726255453
ENSG00000198833	2.03853541553883	3.31250907635945	4.63113216921103	1.07195927821966e-05	0.00015037031376408	3.08471176826587
ENSG00000269423	-3.71356685345609	0.17023536909075	-4.74201804446984	1.07252115334895e-05	0.00015037031376408	3.13870865986394
ENSG00000215838	-4.1716559485838	-0.89062947099023	-4.80784271417462	1.08075346367242e-05	0.000151418692330026	3.16322284247107
ENSG00000265100	-4.96452149606615	1.53328621485101	-4.63335050696043	1.08290623173526e-05	0.000151614429360116	3.07753340713309
ENSG00000155508	1.99500164918278	3.42400333535675	4.62774612786213	1.0865407777024e-05	0.000152017207971013	3.07196330599639
ENSG00000259756	-6.02671200473209	1.34445214238072	-4.63466490825153	1.08783430532165e-05	0.000152092123119639	3.18725815266418
ENSG00000173530	5.53982762402182	-1.15310365924509	4.66043653857511	1.09620563702825e-05	0.000153065709213783	3.08112970794989
ENSG00000251661	-3.27043337584426	1.27210270243543	-4.63025463365228	1.09632370104274e-05	0.000153065709213783	3.06591263593256
ENSG00000112530	-5.76747451995159	1.51044629735337	-4.68627309540278	1.10254946827795e-05	0.00015382788582796	3.08916445294383
ENSG00000023516	2.88971068122243	1.46795524629304	4.62359435782205	1.10468214106258e-05	0.000154018330758433	3.05634008094824
ENSG00000118307	-3.61376018815047	-0.664055351208511	-4.79364851614335	1.10810508897401e-05	0.00015438828055615	3.13616045757481
ENSG00000082126	-3.75391809852897	0.0235704154305804	-4.63982131775452	1.11041392828686e-05	0.000154434885320948	3.06030435749766
ENSG00000238005	-5.89449774205484	1.30352865228353	-4.65394311069419	1.11102941067934e-05	0.000154434885320948	3.17733553281047
ENSG00000127334	2.60379873137884	2.06378106532316	4.62204937874275	1.11150762496558e-05	0.000154434885320948	3.0505285928318
ENSG00000163655	2.34127668274034	3.65237487664393	4.62204690450548	1.11151858846358e-05	0.000154434885320948	3.05051928691508
ENSG00000164975	2.18585337067391	2.19597392470083	4.62051049975572	1.11834675799954e-05	0.000155276062323493	3.04474129717233
ENSG00000152932	-7.70578979575558	2.15851876419292	-4.67087012326946	1.12198875612913e-05	0.000155584616669653	3.06729557160539
ENSG00000243795	-4.56932983373036	-0.491911824088373	-4.65139345400464	1.12216292160537e-05	0.000155584616669653	3.05750144880845
ENSG00000260698	-3.39505497284802	-0.596430422423785	-4.62652409934264	1.12356573627776e-05	0.000155584616669653	3.04398808483022
ENSG00000196639	-4.1847844791397	-0.534270423493821	-4.62890301551604	1.12408594809669e-05	0.000155584616669653	3.04481257537137
ENSG00000260949	-4.89180469260212	0.955737120995543	-4.63935810121467	1.12444646449184e-05	0.000155584616669653	3.0498163506493
ENSG00000182376	-4.8175111639367	-1.55389820587986	-4.67946685886056	1.13175356453272e-05	0.000156487744763749	3.06444514350247
ENSG00000237036	-4.77147785603393	1.70612381210653	-4.65446315799509	1.13579891057404e-05	0.000156938936245503	3.04916485264254
ENSG00000233184	-2.8333628851891	4.02006162135168	-4.61382715826428	1.14852490649357e-05	0.000158588129380457	3.0196215591457
ENSG00000061918	3.06960684635917	0.124411187069008	4.61340482568641	1.17222238156606e-05	0.000161748952141402	3.00275175909407
ENSG00000122176	-5.39468283616373	1.94298686977738	-4.61237670293124	1.17701467112147e-05	0.000162298593448179	2.99890265293122
ENSG00000267992	-4.98502555233779	-0.343968781769607	-4.74397566240914	1.17959760650212e-05	0.000162543041066292	3.16127423536722
ENSG00000228063	-4.44989271159963	0.37743074407149	-4.70108697639265	1.1835166734246e-05	0.000162971139457225	3.03842504576237
ENSG00000258765	-6.54813818982784	1.71134436149971	-4.64023179159146	1.18610845031268e-05	0.000163216007123616	3.11830985508001
ENSG00000255237	-6.69054163085501	2.59751311503221	-4.60562765594349	1.19763825235927e-05	0.000164689624791529	3.09689517293827
ENSG00000050767	-7.18861364186623	-0.132050553971645	-4.61229282671989	1.20046832342853e-05	0.0001649657258421	3.097577759741
ENSG00000145087	-7.74609250574074	-0.341596102684882	-5.18870268969762	1.21163435990932e-05	0.000166386174968245	3.22652059480378
ENSG00000125484	2.16510897043342	1.55224606344074	4.59944184569617	1.2161799731659e-05	0.00016689616143384	2.96563336217801
ENSG00000267147	-4.05712507226317	-0.686339666622256	-4.69628064895343	1.22649232506889e-05	0.00016810793734897	3.00694208556284
ENSG00000247735	-3.46838711919062	0.505473411856874	-4.6019529167569	1.22668604036731e-05	0.00016810793734897	2.95990896143504
ENSG00000203363	-5.79262261670893	1.57034201802731	-4.61978663259413	1.22756356695717e-05	0.000168113364121922	3.08218520220077
ENSG00000171612	2.38834431351508	2.14223080554695	4.59494382345711	1.24951368192546e-05	0.000171002680767192	2.94131311253252
ENSG00000177025	-3.29283261951921	-0.521600850474626	-4.721328452828	1.25485055424807e-05	0.00017161599638636	3.00030819713134
ENSG00000157168	-5.73136603939724	1.4071320629147	-4.64420834596756	1.2603031710193e-05	0.00017224429509646	2.95916849668745
ENSG00000258128	-7.48152816421327	0.859568649332138	-4.60384644848143	1.26626725935146e-05	0.000172941593086237	3.05048234846862
ENSG00000244184	-4.0901332587968	0.15543371882772	-4.76283995375673	1.27020809257077e-05	0.000173361802457465	3.00995002717493
ENSG00000260059	-5.78716157353973	-0.477835367005826	-4.62118640868319	1.27737789806815e-05	0.000174156080129046	3.05008577258639
ENSG00000216359	-3.51250387549798	-0.596808017108493	-4.84921033805255	1.27776379379931e-05	0.000174156080129046	3.04444880374623
ENSG00000174498	-5.51131584536834	-1.36190021606994	-4.6588564236142	1.27996416835796e-05	0.000174337549964465	2.95380378714385
ENSG00000228672	4.22842750271237	-1.94887734821209	4.63316838932153	1.28088737758697e-05	0.000174344935254596	2.9404524484308
ENSG00000196549	5.76342631008885	2.21023956814354	4.58818020469574	1.2834721361025e-05	0.000174578315027963	2.91602451483316
ENSG00000163032	-9.02672839336426	3.32067819180607	-4.59256407278745	1.28527969391895e-05	0.000174705735088726	2.91712421561358
ENSG00000107185	2.46448729196511	1.97165231488016	4.58166369490231	1.30513568981582e-05	0.000177284613031651	2.89906301590194
ENSG00000153774	-3.43367178268193	8.09422574377534	-4.57969211790946	1.31538027736582e-05	0.000178555307880856	2.89169076731495
ENSG00000149646	-3.9875809585048	-0.245032322780636	-4.59355956586736	1.33205184270296e-05	0.000180696119811693	2.8885519788234
ENSG00000043462	-4.63833823016055	2.99811788284729	-4.57526402671393	1.33867376133702e-05	0.000181471700498004	2.87514049456939
ENSG00000137573	-5.96984478974293	3.8944019286498	-4.57336322261065	1.34879474869406e-05	0.00018272025012187	2.86803931852604
ENSG00000115514	2.47965414338496	2.58179633165259	4.57480834181926	1.35325775035791e-05	0.000183112138747565	2.8660992561598
ENSG00000134317	-4.42590875810399	1.09955315831616	-4.57248182002439	1.35351294304261e-05	0.000183112138747565	2.86474715701581
ENSG00000058804	2.60311215356485	2.36878510181706	4.57080220174262	1.36254828808059e-05	0.000184210285065775	2.85847469415933
ENSG00000134824	4.10244705042899	3.61064152029967	4.57026134300819	1.36547019002849e-05	0.000184480999478394	2.85645520019277
ENSG00000054611	-2.8225847139169	7.0347364272913	-4.56968768087237	1.36857593350905e-05	0.000184776170619058	2.85431339308221
ENSG00000235527	-3.90688922548716	-0.656181001465826	-4.59148705222663	1.37132293875851e-05	0.000185022542840026	2.86386715422479
ENSG00000259354	-6.70095977033633	0.300114631824533	-4.60215694516096	1.37535948469004e-05	0.000185442455250915	2.9820854368161
ENSG00000072571	3.50418297688353	1.07892225890654	4.57426971542409	1.38151384500218e-05	0.000186127636178115	2.84903045229012
ENSG00000266313	-4.50570018353952	0.548333350652011	-4.71250776672816	1.38308479153215e-05	0.000186127636178115	3.01895168782559
ENSG00000165949	-7.71320879102413	8.63979434700805	-4.56699883912753	1.38322437093939e-05	0.000186127636178115	2.84427675535336
ENSG00000261128	4.0190580856521	-1.18847953557035	4.58110410954605	1.38464616883226e-05	0.000186194075638617	2.85070016410159
ENSG00000257543	-2.8686351262959	0.930178655178923	-4.80436790037824	1.38916498526726e-05	0.000186676604818601	2.95578562904444
ENSG00000233593	-4.24640287792032	3.03418677788641	-4.56563152976113	1.39073136227807e-05	0.000186762003489859	2.83917447948051
ENSG00000081237	-9.96561531186937	2.61128939477138	-4.56737773537629	1.39361001385022e-05	0.000187023396039311	2.95752660428578
ENSG00000228998	-2.30543183634277	3.17491066026508	-4.56305306385797	1.40499543028176e-05	0.000188425289557105	2.82955534495903
ENSG00000203280	-6.2658893374101	1.23554686405641	-4.56934757562451	1.40857442657343e-05	0.000188779082968221	2.94957799776567
ENSG00000178878	5.17931966362733	2.12310231373578	4.56387095670926	1.41305587760393e-05	0.000189253271511133	2.82533369169087
ENSG00000188897	-4.41045268765575	-0.394803842853806	-4.56599279388448	1.41411003818176e-05	0.000189268110046969	2.82582422736772
ENSG00000227262	-6.96385244862597	2.73635164181067	-4.57182646100741	1.42188333813019e-05	0.00019018163608604	2.82437926607082
ENSG00000135316	2.05335373679078	4.24632197005067	4.55721185409164	1.43783452942272e-05	0.00019218703640112	2.80777746622219
ENSG00000211454	-5.23245954884768	0.577448774321454	-4.57760806041147	1.4476629738135e-05	0.000193371919065381	2.81275698941243
ENSG00000113615	2.57585686352144	2.05794065307654	4.55357851199517	1.45863439967743e-05	0.000194707797476569	2.79424041983991
ENSG00000174891	-3.02847896170208	7.01862938080034	-4.55332565768964	1.46009270458929e-05	0.000194710560647537	2.79329860234288
ENSG00000186871	3.59114075112902	-1.09934100484321	4.57004166171425	1.46059609118548e-05	0.000194710560647537	2.80165322889857
ENSG00000254397	-6.35427438221454	2.49497022055536	-4.57334052676574	1.47195267258299e-05	0.000196094199668211	2.91517549246984
ENSG00000124215	-4.31554607741141	-1.32682718960872	-4.60571788746533	1.48033656306275e-05	0.000197080241968997	2.80891009864671
ENSG00000164236	-3.94581445735561	-1.21046422789198	-4.61632873675749	1.48221986099604e-05	0.000197200113204003	2.81320765152116
ENSG00000232386	-3.48234508098189	2.99401728683471	-4.54891879584438	1.48573639026522e-05	0.000197536972815713	2.77688966978101
ENSG00000165121	-3.28928209531749	1.85318436042572	-4.55783522798195	1.48780837930275e-05	0.000197681453734775	2.78038150324887
ENSG00000196914	2.10661990030807	3.68199449065648	4.54803575425485	1.49092698433037e-05	0.000197964712684449	2.77360291936884
ENSG00000212125	-3.58476726008488	-0.315526833014123	-4.67371887430063	1.49438473125854e-05	0.000198292598301852	2.83485404536039
ENSG00000234602	-4.70370823389502	-0.779323707851109	-4.63303159854296	1.50243841766536e-05	0.000199229490902975	2.81051906138278
ENSG00000196562	-4.28956021716247	3.79526786168516	-4.54249857776374	1.52387711728484e-05	0.00020193888113663	2.75300264516882
ENSG00000132341	2.01263847033311	7.01068053810452	4.5420866732651	1.5263561936032e-05	0.000202133889849907	2.7514708708471
ENSG00000109762	2.51710361238413	2.30405455406439	4.54008226635518	1.53847564450769e-05	0.000203604464747743	2.74401826143078
ENSG00000108515	-2.62527520995248	6.30445711954792	-4.53828476189116	1.54942320258864e-05	0.000204918112811707	2.73733677423683
ENSG00000111215	-2.80000128008071	5.89978828098277	-4.53492685963035	1.57007643147482e-05	0.000207512802665872	2.72485980004499
ENSG00000253540	-3.21015220564391	1.51576250322389	-4.55198936473062	1.5832011412013e-05	0.00020910970701726	2.72698108669564
ENSG00000215695	23.6788681323279	-21.5326259812441	4.53576751719668	1.59282581079549e-05	0.000210242527907828	2.71364997521625
ENSG00000188486	3.10693037911941	4.39383570987225	4.52904166671077	1.60691809103842e-05	0.000211963166735725	2.70300679553044
ENSG00000131471	-4.52933070748431	0.357135346680901	-4.52747482102085	1.61686670525068e-05	0.000213014229215608	2.69719190049235
ENSG00000174348	-6.51956219831397	1.07310290115049	-4.52966916015614	1.61700977468659e-05	0.000213014229215608	2.82086149475527
ENSG00000235475	-3.63844405899144	0.66723588987557	-4.57380379373822	1.62948506735519e-05	0.000214516790724063	2.71483214533443
ENSG00000033867	2.96186256231684	2.09732664166452	4.52509592252555	1.63208536924188e-05	0.000214593334124647	2.68836583631911
ENSG00000151303	-4.41770546206119	2.74292260218406	-4.52507720001786	1.63220569144301e-05	0.000214593334124647	2.68829638515964
ENSG00000163618	-6.3787192884196	2.48926118725662	-4.52375883292507	1.64069992137433e-05	0.000215568844286399	2.68340637671342
ENSG00000266236	-2.92456474917377	-0.499534918535874	-4.70453245945939	1.64671704464584e-05	0.000216217827661842	2.77061655051577
ENSG00000227740	-3.86907803920066	-0.585682238860421	-4.80755710734688	1.64794757926391e-05	0.000216237882817344	2.81755688541426
ENSG00000258733	-5.27647331855425	2.67403567840618	-4.52466362707611	1.64915133685874e-05	0.000216254400466646	2.67972401443613
ENSG00000169018	2.30848095649724	3.23491131020909	4.52162425355682	1.65454371051283e-05	0.000216819794017106	2.67549091124314
ENSG00000242808	-7.02008129801028	1.29411578476498	-4.5322609119722	1.66025374032306e-05	0.000217426049556798	2.80039756138299
ENSG00000234509	-4.93485402755354	0.0477289413639329	-4.54745756188361	1.66257169783825e-05	0.000217587579737304	2.68502326649361
ENSG00000230490	-5.20926576134908	2.21432384161242	-4.53402924594899	1.66468965735755e-05	0.000217722741822454	2.67702710908981
ENSG00000091536	-3.03040215656804	0.428647786921464	-4.52395793466062	1.66843161232338e-05	0.00021806998982439	2.66995308603411
ENSG00000167157	-5.22873250189946	2.39398047382135	-4.51744253652151	1.68199229209412e-05	0.000219699292684143	2.6599913641356
ENSG00000047579	-2.83669455814715	6.80092823828121	-4.51725192324498	1.68325390342046e-05	0.000219721034901267	2.65928508060105
ENSG00000267539	-6.20224132104226	-0.749793014654409	-4.55106712100676	1.69486690679276e-05	0.000221093073803532	2.791146141264
ENSG00000101049	-5.68619541874445	-1.18037897645429	-4.58777948853771	1.69978700098571e-05	0.000221546910170884	2.80325817994
ENSG00000135205	-4.35785999184243	1.9444212602039	-4.5168512363654	1.70055446176126e-05	0.000221546910170884	2.65080828438899
ENSG00000231595	-3.67105952910034	0.152257431715481	-4.54141971676123	1.70186595644718e-05	0.00022157389152628	2.66299523134206
ENSG00000248787	-4.18829055501101	2.34251445882549	-4.5331296920689	1.70374600816729e-05	0.000221649783029343	2.6577991020625
ENSG00000132326	-2.18558875145442	1.25909558768489	-4.51403885907797	1.70465840210475e-05	0.000221649783029343	2.64738260041018
ENSG00000185958	-4.84052016032869	-0.705544657080558	-4.54266978173416	1.71202976357908e-05	0.000222464074784243	2.65882506338571
ENSG00000173295	-2.69060823117739	2.77266831050441	-4.51135840690937	1.72271591476217e-05	0.000223707763093031	2.63745740209086
ENSG00000174840	2.13231197631588	2.38878106714018	4.51113447085043	1.72423285630849e-05	0.00022375992106156	2.63662838600439
ENSG00000225764	-7.07002590723299	2.41452356620894	-4.51760939830542	1.72590145761771e-05	0.000223831680311468	2.76283349207073
ENSG00000119812	2.00901920590753	3.76499618987489	4.51032983398049	1.72969412523914e-05	0.000224178638466879	2.63364982714425
ENSG00000251666	-6.38374971863279	1.27444890791013	-4.53405904996786	1.73266774389561e-05	0.000224408135937112	2.76633121140587
ENSG00000169507	-5.27117999364088	0.0147661817246658	-4.73071050403712	1.73370189255108e-05	0.000224408135937112	2.74103341516754
ENSG00000176723	-3.51156158499116	1.24122981787285	-4.50933160867323	1.73649257154804e-05	0.000224624438832806	2.62995514096729
ENSG00000077800	-5.24258200228681	-0.710221985975214	-4.58941649258529	1.74110144004755e-05	0.000225075503812332	2.78428637573017
ENSG00000224861	2.86660470067995	-1.21732799657334	4.63095776246969	1.747122938318e-05	0.00022570848365405	2.68695183287636
ENSG00000227370	-2.88332518717539	-0.582407593032237	-4.80142231477903	1.75048850540297e-05	0.000225997753435648	2.76553382787859
ENSG00000226632	-4.15495692474763	0.134368499066613	-4.78888807450847	1.75367177409905e-05	0.000226263130570735	2.85036779632108
ENSG00000213971	-2.85696349240693	4.15928810923698	-4.50622280346426	1.75783109519067e-05	0.000226654018398525	2.61845211971123
ENSG00000244050	-5.05724314859856	0.616219805176746	-4.69209791566509	1.76679332218315e-05	0.00022766329109159	2.81066583021845
ENSG00000163171	2.97813869651701	3.63744855214916	4.50231918221971	1.784984329908e-05	0.000229859695834045	2.60401558699345
ENSG00000233673	-4.04968696077089	-0.979316340682596	-4.57043015486031	1.78836421165415e-05	0.000230147217308641	2.63776520174598
ENSG00000078081	-3.69308899146668	0.302630144242809	-4.50722256750939	1.7974627249786e-05	0.000231169837507985	2.60097491487778
ENSG00000114670	-3.44706647062944	3.09658473902544	-4.49870698013184	1.8104713310402e-05	0.000232693698364251	2.59066415936888
ENSG00000215908	-2.12300263644532	3.72787036645138	-4.49818196887106	1.81420486305666e-05	0.000232927877030244	2.58872420165046
ENSG00000070367	3.16896480263883	2.6371629007665	4.49812431382307	1.81461532073105e-05	0.000232927877030244	2.58851117085913
ENSG00000107719	-3.50371865595887	0.609759676090887	-4.49754584766221	1.81873850677343e-05	0.000233307868678998	2.58637388462625
ENSG00000149531	-3.60722072313081	7.24290352874955	-4.49684765736968	1.82372712273127e-05	0.000233798321171613	2.58379449017572
ENSG00000254694	-3.84260822825154	0.786579522544852	-5.95764772869123	1.82827805122161e-05	0.000234232072424388	3.06571131198699
ENSG00000255103	2.97203600466108	0.0374545578166639	4.49501435919822	1.83688919683068e-05	0.000235185117779285	2.57702281411841
ENSG00000150556	-7.26972185044745	1.0660443896135	-4.60612432568871	1.84164858966003e-05	0.000235644104938452	2.63194813727535
ENSG00000264608	-3.29944666843862	0.482142336611251	-4.63276697747395	1.84568889346969e-05	0.000236010556212124	2.64333409112775
ENSG00000233280	3.84415431670716	-1.71086438466237	4.53151732957201	1.84797238780806e-05	0.000236152038322249	2.59128170377471
ENSG00000171241	3.01898483034972	2.19405686263843	4.49221297576868	1.85717908907908e-05	0.0002371774924519	2.56667883993232
ENSG00000090060	1.75096816282125	4.77692164861598	4.49123597483339	1.86430613378127e-05	0.000237936221132657	2.56307231500063
ENSG00000215481	-4.22198937022995	-0.966666392176324	-4.57431683412402	1.87085056755577e-05	0.000238619675377441	2.60325436884015
ENSG00000145244	-3.9479788489643	-0.00755397862259329	-4.48896173874193	1.88099879876158e-05	0.000239761619438079	2.55467915736237
ENSG00000108055	2.6643155154832	2.20549354845881	4.48635685401567	1.90029587652189e-05	0.000242067531242277	2.54506918914539
ENSG00000114638	-6.64835753005692	-0.281020950211557	-4.52098686426586	1.90244033205724e-05	0.000242186931358276	2.68494404372289
ENSG00000204241	-3.91362572519493	-0.221846880876118	-4.49360614933978	1.91270134739686e-05	0.000243338789681821	2.54366124811331
ENSG00000188800	-5.79357928532263	0.86621069592245	-4.5444471509911	1.91865420303289e-05	0.000243941440275342	2.68745572435987
ENSG00000127241	-7.70254231887351	0.104496986273821	-4.48676203272892	1.92993246902308e-05	0.00024521998179867	2.65925743972053
ENSG00000109133	2.37322743554218	4.12651232455554	4.48139979300575	1.93754770982434e-05	0.000246031770267124	2.5267917645717
ENSG00000152779	-6.33018498867817	-1.76499988675792	-4.55266240552359	1.93931213543839e-05	0.000246100059287163	2.68199514100992
ENSG00000225075	-2.93820721181412	-0.0237967811409051	-4.53300154185512	1.95190069354053e-05	0.000247540983656787	2.54787047128025
ENSG00000126895	-4.23498745720921	-0.90893368698542	-4.5217774404215	1.96325638885864e-05	0.000248823834047194	2.53737733777863
ENSG00000184571	-7.55601331587749	-0.254992636620836	-4.50326092588418	1.97182221961651e-05	0.000249751699445492	2.64860823737911
ENSG00000249125	-5.17423724027596	2.52906295902245	-4.4898412215755	1.9769371023421e-05	0.000250114937535773	2.64098809727672
ENSG00000154144	1.88729352555752	2.71744643595202	4.47622563894535	1.97718332717807e-05	0.000250114937535773	2.50772818971313
ENSG00000230615	-6.86856255408986	0.450392859947745	-4.54232347075399	1.98762724441266e-05	0.000251277664805615	2.65786921561042
ENSG00000267551	-5.93230312745408	-1.28654894458192	-4.50180360735222	2.00378288576097e-05	0.00025316055438931	2.6349497615102
ENSG00000181524	-3.13715763566603	-0.262645593027422	-4.70621150277853	2.00894282166648e-05	0.000253652736507833	2.60980368007835
ENSG00000225194	-2.88644100643806	1.43913539569443	-4.4701170954902	2.02498546689e-05	0.000255517505800088	2.48524079848368
ENSG00000080839	2.29319287613924	1.12732105109918	4.47085079897486	2.03612746992729e-05	0.0002567619448721	2.48121595529854
ENSG00000110925	1.88548186055233	2.25538474347382	4.46836372289089	2.03891138309054e-05	0.00025695150175217	2.47878987628252
ENSG00000178665	-2.95054252663125	2.2377380481428	-4.46810577790264	2.04096786546497e-05	0.000257049204550055	2.4778409998107
ENSG00000245937	-3.04527306319005	6.43888514413766	-4.4671995512833	2.04820871111706e-05	0.000257799318514062	2.47450764334499
ENSG00000170941	-35.557267587552	-3.9879588074948	-4.48050732116083	2.04979128894001e-05	0.000257801039423375	2.48096531976685
ENSG00000229759	-3.5604451228726	-0.572743861135546	-4.72004062050002	2.05079229885714e-05	0.000257801039423375	2.59952392791643
ENSG00000015133	-5.57327057567035	1.57633717651345	-4.46390961347177	2.07470481204536e-05	0.000260643723506988	2.46241010845505
ENSG00000136108	2.96202010740387	2.47090942797578	4.46194195100244	2.10813340016907e-05	0.00026460849218994	2.44850386701206
ENSG00000061676	2.17719186560388	4.33263282994573	4.45972295805852	2.10890185421778e-05	0.00026460849218994	2.44702380641458
ENSG00000250917	-510.215907038179	-155.268516099714	-4.45904320780248	2.11450525335517e-05	0.000265145743112905	2.44452657601573
ENSG00000256667	-3.98480597500858	0.670608255368889	-4.47464587279569	2.11652566351391e-05	0.000265233319094814	2.4520758367025
ENSG00000268575	-2.44147071049219	2.00447899592813	-4.45824591947306	2.12109588253322e-05	0.000265640116674557	2.44159786373077
ENSG00000163320	1.98512495617211	4.39532118482482	4.45775465387004	2.12516670867755e-05	0.000265970795324262	2.43979345120657
ENSG00000108846	-3.01710845219955	1.45715476570691	-4.45760748746402	2.12638765737983e-05	0.000265970795324262	2.43925293660299
ENSG00000260793	-3.57389999951167	0.577898808797865	-4.46835184001964	2.12906144518101e-05	0.000266017799017958	2.44398045383025
ENSG00000266644	-5.14263839180417	0.830520876574211	-4.51334069308427	2.12941526801994e-05	0.000266017799017958	2.59025214492876
ENSG00000108950	-4.60496503971037	1.88557560099642	-4.45880415997948	2.13407565665537e-05	0.000266434100183427	2.43699262476095
ENSG00000259298	-2.83896585469223	0.311977988747618	-4.53621474213221	2.15541349416957e-05	0.000268930727198533	2.46952916195699
ENSG00000081665	-2.40891596570995	4.18487462602235	-4.45347052380584	2.16098803074937e-05	0.000269281862596636	2.42406351348131
ENSG00000160294	1.71297511102175	4.09174386207328	4.45340619284259	2.16153034641137e-05	0.000269281862596636	2.42382738789443
ENSG00000258123	-3.98694649334845	1.43592610386287	-4.46205778650925	2.16225430216409e-05	0.000269281862596636	2.42818776784399
ENSG00000226496	-5.30060345506307	0.376634017943083	-4.48675739220664	2.16863455001505e-05	0.000269908901842134	2.43891305154002
ENSG00000231991	4.81889616888946	-0.171468297123649	4.50159273844804	2.17111153507206e-05	0.000270004519637676	2.44577317982717
ENSG00000249655	-4.69409680396825	0.646115175776084	-4.5115047873306	2.17209437619104e-05	0.000270004519637676	2.45057049119595
ENSG00000188001	-8.81488640635367	1.55932322301804	-4.46287831790008	2.17469251857711e-05	0.000270160099072523	2.5524512405675
ENSG00000106031	-6.48305520899153	-1.37308493946177	-4.52899302938529	2.18104489274129e-05	0.000270710355672615	2.5770765657901
ENSG00000072818	-3.93176966420789	3.08714881954119	-4.45101045400841	2.18182049106623e-05	0.000270710355672615	2.41503549418566
ENSG00000119138	3.4905436818207	1.92001538230908	4.45060808390698	2.18524626105039e-05	0.000270967835200581	2.41355918412332
ENSG00000142677	-6.65660507219207	-0.797191377800079	-4.54669177689334	2.21072010903589e-05	0.000273957242418698	2.45445933796564
ENSG00000104375	-3.07923423516399	6.26792203506865	-4.44721373045086	2.21435319191017e-05	0.000274156702610273	2.40110872808027
ENSG00000151233	2.64473179977462	1.00068116568072	4.44909629590877	2.21630486021813e-05	0.000274156702610273	2.40141259042051
ENSG00000109991	-5.33391931568611	-0.987051504917139	-4.61314374032301	2.21669889173289e-05	0.000274156702610273	2.59640129039318
ENSG00000236017	-4.07231955568813	2.60459487144413	-4.44669705706401	2.2188164216776e-05	0.000274156702610273	2.39921413128866
ENSG00000226396	-4.16290076339636	-0.0954296667585445	-4.54558091402878	2.21974368489579e-05	0.000274156702610273	2.56935648813285
ENSG00000237911	-4.44943700171148	1.35030983562322	-4.59322754817645	2.22052854379551e-05	0.000274156702610273	2.47426483037734
ENSG00000147526	2.69740813270529	3.98621566252965	4.44465656912866	2.23652801593285e-05	0.000275962248361997	2.39173327493796
ENSG00000256116	-2.86207866832138	3.31806013261673	-4.44402030658229	2.24207869164005e-05	0.000276477103812995	2.38940107231657
ENSG00000263847	-4.47285590635009	1.98288884059579	-4.44969937207111	2.24876502860307e-05	0.000277131282364026	2.39006113046103
ENSG00000064886	-6.70324106378903	1.84792992592584	-4.45429858814197	2.26850730908437e-05	0.000279392646667647	2.51465541533652
ENSG00000162654	-6.09410436442828	3.74070018176676	-4.44047938767918	2.27321306668213e-05	0.000279669376884752	2.37642600990942
ENSG00000220256	-7.05141362281523	-0.194405628971228	-4.45136865496824	2.27374876974469e-05	0.000279669376884752	2.51155750865983
ENSG00000170421	-3.95376554809506	3.11551895266292	-4.44028480053009	2.27493606676925e-05	0.000279669376884752	2.37571318063102
ENSG00000260735	-4.20764166513512	4.95223227798422	-4.43947118038133	2.28215405292972e-05	0.000280282854997328	2.37273287985847
ENSG00000174595	-4.98423689392833	0.220111035143168	-4.4761759149176	2.28272035620612e-05	0.000280282854997328	2.39211361826705
ENSG00000198805	3.11141465139276	2.90324813958805	4.43858429855139	2.29004716380934e-05	0.000281010496926647	2.36948463673963
ENSG00000165995	-4.0162126380413	-1.07717317514491	-4.44862334688532	2.2980120894431e-05	0.00028169005086561	2.37209445258739
ENSG00000182481	3.0232110829119	5.24264831607037	4.43764973796266	2.29839312798187e-05	0.00028169005086561	2.36606223787174
ENSG00000164176	-6.695145614808	2.102334599057	-4.44150105032813	2.30182881922984e-05	0.000281902097979033	2.36693821850262
ENSG00000130413	-4.04420297957877	0.759123000335838	-4.43923831724431	2.30293345256261e-05	0.000281902097979033	2.36533515674248
ENSG00000150471	-5.9629613564617	-0.218985501775867	-4.49035971609921	2.32182943832992e-05	0.000284041853787886	2.38591929354229
ENSG00000160781	-4.10742277811768	0.685321089849704	-4.43674991666842	2.32531225081485e-05	0.000284136179273574	2.3562367331368
ENSG00000101082	-2.64533670796939	1.27956612403856	-4.43464423435714	2.32543291814389e-05	0.000284136179273574	2.35505923087678
ENSG00000224429	-3.32425134070996	0.0278558449538971	-4.45708579679765	2.33091266782172e-05	0.000284632384993957	2.36520792620415
ENSG00000118004	-4.89880187912451	0.142408795688319	-4.45675197862517	2.33389827592042e-05	0.000284823607723792	2.36400256165237
ENSG00000197815	-3.83819701480643	1.41344702611997	-4.45346270964244	2.34065674718377e-05	0.000285474749658043	2.35992699978358
ENSG00000258553	-4.0332970598729	-0.331993502527032	-4.86698082033571	2.34317275460418e-05	0.000285559747835123	2.63746842525401
ENSG00000255458	-4.62309090766531	1.46631451654398	-4.43897834367071	2.34420029250086e-05	0.000285559747835123	2.35094856015742
ENSG00000228043	-3.89258418345242	1.20435712616845	-4.44023160945036	2.35301903989616e-05	0.000286460078867941	2.34861126518435
ENSG00000196305	2.40373175900023	4.16643604546251	4.43121779085135	2.35663449602186e-05	0.00028672624556511	2.34252127127429
ENSG00000267532	-2.70014467570369	2.79419679021223	-4.43094561247699	2.35913023623624e-05	0.000286855938967319	2.34152560099284
ENSG00000112742	2.93580859859194	1.10412376396512	4.43271227139088	2.36207124670637e-05	0.000287039584631555	2.34148098869067
ENSG00000129450	-5.12754733486121	-0.26960294042127	-4.44392691207988	2.38278252052552e-05	0.000289381148361401	2.47053619165279
ENSG00000099715	-4.9572731608759	-1.65702529828036	-4.46408053489076	2.39014983167456e-05	0.000290100278722847	2.34878423160413
ENSG00000187522	2.03947979753109	2.98538826656279	4.4266647661512	2.39872073323855e-05	0.000290886778566114	2.32587099942215
ENSG00000225666	-3.07375555467009	0.706335203879844	-4.45200702223095	2.4003734779089e-05	0.000290886778566114	2.33893762123422
ENSG00000259192	-4.89039277432206	-0.606675698122265	-4.55957308631998	2.40097944128737e-05	0.000290886778566114	2.5110644197044
ENSG00000171885	-6.97803333319345	-1.20342056571956	-4.83705611687538	2.41785613757986e-05	0.000292754663176009	2.51820959686225
ENSG00000133216	-4.27001796917974	0.494020317789948	-4.42149422446176	2.44739494639379e-05	0.000296152501866699	2.30697640568552
ENSG00000204685	2.19175011363593	1.86491526223415	4.42073427425846	2.45462880552466e-05	0.000296848810881502	2.304200585679
ENSG00000147481	-5.87434010775137	0.648416873463071	-4.50870475053639	2.46049245332647e-05	0.000297378675247524	2.34884325231673
ENSG00000138413	2.59354257742979	4.15592892166961	4.41986268080373	2.46295078953232e-05	0.000297496578509253	2.30101736801142
ENSG00000249894	-4.75928206100468	0.338110949101717	-4.57520899323833	2.47515864799809e-05	0.000298791263265859	2.3777801039267
ENSG00000227081	4.32347838062569	0.915270689357155	5.79766270843605	2.49197289523291e-05	0.000300640121449536	2.81468863309509
ENSG00000083457	1.73272219225428	3.69816254957866	4.41492830824708	2.51058016542396e-05	0.000302702943863587	2.28300409070725
ENSG00000223949	-4.48321245563652	2.00109049490095	-4.41368065336912	2.52276332254446e-05	0.00030398919243369	2.27845157910056
ENSG00000155066	-6.80805287669996	1.19588612524654	-4.41542422932241	2.52590558084357e-05	0.000304117086667065	2.27840255804003
ENSG00000157456	2.87045145208865	3.28635349548079	4.41520045424866	2.52809650882403e-05	0.000304117086667065	2.27758715605595
ENSG00000171224	-4.05886822916401	1.62290067705642	-4.43090030068774	2.52837213059196e-05	0.000304117086667065	2.28598807924565
ENSG00000163705	-3.85855903307572	1.47658311023045	-4.44557413859339	2.53688438407727e-05	0.000304958127008641	2.29116202717796
ENSG00000165810	-7.42182333337411	0.643472804373403	-4.42267047613698	2.54009341227119e-05	0.000305161042696988	2.40989035596763
ENSG00000236675	-5.19654379095224	-0.299416986753469	-4.45967613472787	2.54312009199521e-05	0.000305341821697785	2.42446223864153
ENSG00000157554	-3.99647534378122	1.02667785252074	-4.41734304368814	2.54884430895647e-05	0.000305846072790632	2.27220846526281
ENSG00000166451	2.40000597326971	3.2821749170748	4.41007125692082	2.55833066480258e-05	0.000306747060926067	2.26528628586719
ENSG00000164199	-6.39116534966331	0.532424143936482	-4.42066132659896	2.55982845256807e-05	0.000306747060926067	2.2705640099107
ENSG00000137764	-2.86940088734277	6.03267001621269	-4.40980840257557	2.56093967527869e-05	0.000306747060926067	2.2643278061218
ENSG00000088340	-6.09878453018305	2.39782633715188	-4.41305277654534	2.57004725212246e-05	0.000307654284124898	2.39632606134016
ENSG00000164024	1.99998163239229	3.18127422552123	4.40696805048574	2.58929640119169e-05	0.000309773725087113	2.25397311485557
ENSG00000148110	2.82226757573276	4.65992081846538	4.40661439279423	2.59284829140857e-05	0.000310013797798153	2.25268414661861
ENSG00000084093	2.34496336319512	1.24740762890484	4.4063359726044	2.59564785599856e-05	0.000310163686330548	2.25166944378579
ENSG00000205940	-8.19249921278274	2.78611236312442	-4.41739592268741	2.61506774842737e-05	0.000312277627326041	2.38417117132202
ENSG00000237886	-4.72510071938692	0.20978859068051	-4.45528010881947	2.61645163502504e-05	0.000312277627326041	2.27158332481894
ENSG00000165660	1.82526279057439	1.80444082290832	4.4060946516113	2.61882173783577e-05	0.000312374676136737	2.24443048550306
ENSG00000120725	-3.43208328493643	8.75345414021824	-4.40378521617564	2.62143229981228e-05	0.000312500274694794	2.2423752166534
ENSG00000138180	3.11895957015512	2.17442167886665	4.40352797589678	2.62404630198075e-05	0.000312626133946793	2.24143810774791
ENSG00000144233	2.06679968430812	2.97703258204525	4.4020698246959	2.63891121865249e-05	0.000314106423255861	2.23612685843525
ENSG00000241484	-6.17198124374918	1.75077534098373	-4.40200221724694	2.63960240048538e-05	0.000314106423255861	2.23588063011919
ENSG00000149380	-3.9511382652182	0.893735904218703	-4.4080100241627	2.64235402072026e-05	0.00031412275403259	2.23832037854471
ENSG00000234945	-2.00941846694416	3.24865433045364	-4.40168273272762	2.64287100038385e-05	0.00031412275403259	2.23471709256813
ENSG00000262692	-4.97163252289352	3.37818564366273	-4.4135176004668	2.65432772316951e-05	0.000315297673830372	2.23769543968421
ENSG00000183955	1.37985119241288	3.33324573418594	4.40032763087862	2.65677831395977e-05	0.000315402031437721	2.22978255032627
ENSG00000188305	-3.78972195685596	-1.04663654168985	-4.41077114499398	2.65915389081243e-05	0.00031549736553146	2.23475327974427
ENSG00000164164	2.08763479722754	2.56724724869612	4.39897188466681	2.67076288722922e-05	0.000316687445664775	2.22484668610406
ENSG00000204807	-3.64314404684465	-0.768393670059773	-4.51840894678991	2.67689049470561e-05	0.000317040721788964	2.2861321286895
ENSG00000269044	-2.71641731227023	3.25352597540379	-4.39837882057518	2.67690267014158e-05	0.000317040721788964	2.22268784036146
ENSG00000254985	-5.45974735560183	0.8511718434816	-4.63910346442847	2.69005695587531e-05	0.000318410694429064	2.44845509147689
ENSG00000235597	-5.07541499718273	0.943972531382542	-4.39884549580369	2.69328688704326e-05	0.000318605040181302	2.21806717342096
ENSG00000121892	2.41134824667805	2.94283397086319	4.39547352803555	2.7071774206731e-05	0.00032005952027675	2.21211495769407
ENSG00000198492	1.93483807964505	4.65611069414094	4.39435243221146	2.71894796026672e-05	0.000321261795799948	2.20803634775497
ENSG00000149527	-5.48222586093092	-1.43695697522642	-4.40261116415854	2.72061717409081e-05	0.000321269819680894	2.2120536572169
ENSG00000254489	-3.92156716895184	0.0600827757212938	-4.93455052972149	2.72278056383087e-05	0.000321291196274927	2.46245959563008
ENSG00000236090	-5.99553212555365	0.111960611004164	-4.45445762349643	2.72400102110178e-05	0.000321291196274927	2.36679256322162
ENSG00000268970	-3.05110982284672	1.547244329482	-4.3984414731986	2.74165805886709e-05	0.00032293401213608	2.2036265416855
ENSG00000249614	-4.61378160944329	5.44036645431851	-4.39422909371697	2.74176812550858e-05	0.00032293401213608	2.20129369454096
ENSG00000082153	2.1283616361835	5.00529555986826	4.39196551642446	2.74417320200838e-05	0.00032293401213608	2.1993549511639
ENSG00000227484	-3.56941005629427	-0.332717731174836	-4.48318389314402	2.74436769522014e-05	0.00032293401213608	2.24799633844017
ENSG00000178636	-4.53469263607881	-0.63296594044754	-4.44559496142461	2.74614744906823e-05	0.000322954022688487	2.35658012492718
ENSG00000229358	-2.65215942878672	1.86108204115448	-4.39147032055319	2.74943470164554e-05	0.000323151191676125	2.1975542842561
ENSG00000101213	-4.80388772741756	1.01025313559774	-4.3912904848942	2.7513478790619e-05	0.000323186724224935	2.19690038678988
ENSG00000247416	-4.26416813526038	0.19487810787865	-4.41081821279347	2.75591003721008e-05	0.000323533195298688	2.20621243608091
ENSG00000182150	3.10602728621844	1.64881572440186	4.39020392745147	2.76293454388724e-05	0.00032416816230415	2.19294995772045
ENSG00000251474	-2.79951153830834	2.55734361536554	-4.38982942617343	2.76693898988023e-05	0.000324448258059421	2.19158852524515
ENSG00000223561	-5.06430675950962	0.228514666680873	-4.5780048186896	2.7712693754907e-05	0.000324589266667983	2.28823593247525
ENSG00000130638	-2.74689718274239	9.43896612457326	-4.38941496617204	2.77137723073446e-05	0.000324589266667983	2.19008192136719
ENSG00000186399	-3.51901584904731	0.0685922521381689	-4.40378642527285	2.77984155823208e-05	0.000325390672011728	2.19548977763161
ENSG00000254254	-9.43895352999434	1.73573909791781	-4.3989588683514	2.78266354630575e-05	0.000325531071309227	2.32621086489519
ENSG00000186073	-2.58545786478253	5.06302511663455	-4.38687843751631	2.79868961585549e-05	0.00032704218029373	2.18086347681303
ENSG00000233220	-4.17235547651499	-0.749558329234544	-4.46543668467259	2.79953402869387e-05	0.00032704218029373	2.22277882446336
ENSG00000149488	-4.5481157280839	-1.88466773368664	-4.46932722040608	2.80047084555963e-05	0.00032704218029373	2.22455134118445
ENSG00000109805	2.87907050278882	1.96222609167613	4.38638992055904	2.80397951651866e-05	0.000327261437114101	2.17908848477585
ENSG00000148835	2.5758622368412	-0.721330354756697	4.38998793691096	2.80942124403636e-05	0.000327705921041288	2.17951259078311
ENSG00000107372	1.97821619405653	4.78648750264294	4.38444146561545	2.82517444726493e-05	0.000329351975220664	2.17201023917592
ENSG00000227001	-3.82303428635697	4.31927814459772	-4.39676351484135	2.83056651046818e-05	0.000329788942505941	2.17722827067477
ENSG00000088832	2.31800248767683	7.32676531829155	4.38376522862934	2.83256648555063e-05	0.000329830420195021	2.1695541374188
ENSG00000121152	2.80598376031891	2.05386544283529	4.38452992813678	2.84638624626159e-05	0.00033124737389064	2.16609080195853
ENSG00000112234	2.65551558622717	1.34072756478481	4.38386105158017	2.85374117342345e-05	0.000331883329644682	2.16366505908337
ENSG00000231057	-4.69550039997372	1.12700664524447	-4.38373226712894	2.85515938277786e-05	0.000331883329644682	2.29893380988622
ENSG00000162745	-3.71944316723348	2.94790548417949	-4.38109817477439	2.86190270496019e-05	0.000332300876056286	2.15986985883309
ENSG00000232878	-4.77808402410602	1.73679075221526	-4.41376089911885	2.86206406731427e-05	0.000332300876056286	2.17761055303466
ENSG00000106952	-5.55086912133615	-1.38630115814979	-4.45531343292745	2.86483343552282e-05	0.00033243003595659	2.3264592972033
ENSG00000160113	2.35263895354723	3.54299812709816	4.38019911364502	2.87185779220751e-05	0.000333052502225777	2.15660619643975
ENSG00000146247	2.97847347894379	0.49212416520609	4.38037259865418	2.89239809951528e-05	0.000335240803411757	2.15101789944568
ENSG00000266969	-2.62372602852425	3.05512814870343	-4.38215599438095	2.89549125874595e-05	0.000335317094541341	2.15114476856336
ENSG00000261541	-4.10727327612527	-1.3617158474088	-4.42504246285571	2.89639896745324e-05	0.000335317094541341	2.17415180069327
ENSG00000106771	2.20382874370162	3.43172214368253	4.37773648549375	2.89929720685088e-05	0.000335459053408589	2.14766898314528
ENSG00000119682	2.00614937492655	3.24729006430036	4.37748808430865	2.90207897126723e-05	0.00033558737983017	2.14676769015788
ENSG00000196400	-3.94483125195374	-0.675527090661209	-4.53601532327977	2.90618628918094e-05	0.000335868752994454	2.22911961693235
ENSG00000146457	2.02818492040228	3.90232847237655	4.3768197826515	2.90957584939094e-05	0.00033606689848204	2.14434301201233
ENSG00000064726	2.38237182316743	3.66025815210155	4.37581626917608	2.92086815826046e-05	0.000337177087797352	2.14070261591221
ENSG00000002587	-5.27499228929929	-0.783222677983093	-4.38376758449955	2.92499874457128e-05	0.00033744137523866	2.14394295676496
ENSG00000240520	-3.31133956666369	-0.790086229307777	-4.61388378680847	2.92652142209674e-05	0.00033744137523866	2.26191330221701
ENSG00000238206	-2.75527995158534	4.3581575066449	-4.37488162678927	2.93142348208238e-05	0.000337812460201141	2.13731256819955
ENSG00000235587	-5.38011850603393	-0.525425646595294	-4.43594387076019	2.95577870002569e-05	0.000340423582426036	2.29323664672211
ENSG00000066044	1.34636468796633	4.86149052832422	4.37233558214615	2.96036399586989e-05	0.00034075606912873	2.12808027938419
ENSG00000166482	-5.02131501009536	1.94950779458708	-4.37403386532554	2.96393662009871e-05	0.000340971006210157	2.12805459520276
ENSG00000108474	-2.38391860300066	4.79570451991205	-4.371874861669	2.96563029375828e-05	0.000340971006210157	2.12641003592575
ENSG00000213088	-6.04143816569905	1.7120762211082	-4.37829620486323	2.98706668453579e-05	0.000343136023918194	2.12420284749982
ENSG00000204138	-1.7614148873612	4.76711560980149	-4.36993690423613	2.98788134269593e-05	0.000343136023918194	2.11938569163109
ENSG00000180370	1.84844643476428	3.70584457616861	4.3689705299618	2.9990370313703e-05	0.000344220137073125	2.11588374803275
ENSG00000183067	-4.73092397200271	-1.13065696452705	-4.58714254985347	3.0068035792101e-05	0.000344914237905616	2.22717460354703
ENSG00000126778	-6.83058374408331	0.0702007862275175	-4.38183831254455	3.02322416746869e-05	0.000346599694125282	2.25211410032903
ENSG00000157538	1.73637312601327	4.02101340087532	4.36621756195996	3.03103752105357e-05	0.000347297006195876	2.10591043037691
ENSG00000269939	-3.42803907778212	0.153244958248967	-4.38748774799802	3.040311664698e-05	0.000348032728404535	2.11515225477071
ENSG00000130768	-3.64573464346623	-0.994736526293088	-4.4151222226841	3.04092794145018e-05	0.000348032728404535	2.12995338065365
ENSG00000225643	-4.0518181847617	0.441144510326161	-4.41785447560258	3.045803448528e-05	0.000348391987387783	2.13014197901525
ENSG00000091262	-3.6832003397698	-0.80964060177037	-4.3664232476947	3.05208543738944e-05	0.000348911624674327	2.10051327542993
ENSG00000134970	2.45069460452247	3.57683249741357	4.36422215365144	3.05443767655157e-05	0.000348981680550422	2.09868422720663
ENSG00000096746	1.65642902004511	5.40047450055898	4.36395894613215	3.0575372842313e-05	0.000349136997914243	2.09773121057776
ENSG00000163820	2.74077085782474	3.21448405256267	4.3617819468718	3.08329079232389e-05	0.000351877492414074	2.08985026933451
ENSG00000215492	4.03403932562476	-0.761299522921798	4.44695495316282	3.08505519938405e-05	0.00035187869508381	2.13539906374852
ENSG00000130748	3.66299041425784	2.70890151550072	4.36346659947295	3.08700770332241e-05	0.000351901338362259	2.08982248465149
ENSG00000189212	-4.1325971059737	0.835359001294741	-4.36327772935737	3.08925157526829e-05	0.000351957151360634	2.08913972524435
ENSG00000232732	-3.93275383041164	0.924525999648148	-4.3897813130582	3.10223168125116e-05	0.000353235381503644	2.1003351237374
ENSG00000171530	-3.54639335690531	10.3203619880129	-4.35846551749438	3.12292595399565e-05	0.000355390036386925	2.07784961404379
ENSG00000143322	2.42149475372546	3.35306178095759	4.35783966315515	3.13046052893335e-05	0.000356045519228968	2.07558562582434
ENSG00000144834	5.48261423426206	-0.713268341838796	4.94115841803407	3.15552234287011e-05	0.000358692604900867	2.41533465619054
ENSG00000176700	-1.64167324133336	2.26584528696464	-4.35509529713667	3.16370698869696e-05	0.000359332540265743	2.06566066359669
ENSG00000225093	-3.67925330303357	-1.06905716548337	-4.39262829963871	3.16473408089303e-05	0.000359332540265743	2.08599025577327
ENSG00000165863	-4.94064799426211	-0.885778913497394	-4.41387912045546	3.16735773273211e-05	0.000359427025971744	2.09679666301299
ENSG00000223551	-4.48015072509828	0.340291905112757	-4.38556762637095	3.18363077137268e-05	0.000361069441300453	2.07740917104607
ENSG00000235872	3.34489218850244	0.543292546823829	4.40878269569874	3.18846882170822e-05	0.000361413841638034	2.08876400959566
ENSG00000092847	1.90079178937629	1.91797633387963	4.35215634917297	3.19968807590392e-05	0.000362480755882893	2.05503670910971
ENSG00000103342	1.8015177980829	4.64754040535239	4.35155413183125	3.20710947118873e-05	0.000363116463433745	2.05286036534205
ENSG00000260372	-6.36827206332306	0.0645679896138495	-4.35744837612891	3.23541936727633e-05	0.000366115165062973	2.1870271854088
ENSG00000257950	-2.43114051118326	0.162948599174079	-4.34778793043602	3.2538998071532e-05	0.000367998826555325	2.03925439484503
ENSG00000257556	-4.73977726548358	1.22009875985543	-4.36643877852473	3.26333600472995e-05	0.000368858085988152	2.04726083815704
ENSG00000170633	1.7726116611332	3.35678875342128	4.34656882476822	3.26918613437629e-05	0.000369311269222925	2.0348519086465
ENSG00000039319	2.74687598248572	3.80791200236008	4.3461050440729	3.27501962098099e-05	0.000369626127385252	2.0331773046736
ENSG00000140254	-6.98710437642863	0.97083494871574	-4.41888273621456	3.27565794991266e-05	0.000369626127385252	2.07267382277927
ENSG00000128805	-2.91699239396936	2.81579497884993	-4.34529411715282	3.28524366854254e-05	0.000370499402596791	2.03024952881886
ENSG00000242858	-4.10688076744891	-0.0946974417550569	-4.46013521300072	3.29860788173889e-05	0.000371709688581227	2.21477622828796
ENSG00000161132	-6.67811155177056	0.420386602139276	-4.35445267079481	3.29968078235142e-05	0.000371709688581227	2.0318443921385
ENSG00000151247	2.14226693053045	3.97329385918359	4.34327743892126	3.31080320649737e-05	0.00037246120348605	2.02297011296288
ENSG00000154188	-7.23289036785378	0.525156716903132	-4.36739334859271	3.31185432197638e-05	0.00037246120348605	2.17262755393494
ENSG00000107242	-6.76522142490036	1.08798663886081	-4.37508149463719	3.31192138273994e-05	0.00037246120348605	2.04024418892011
ENSG00000185829	-2.1353629295554	3.33397562480303	-4.34289660972341	3.31565133109888e-05	0.00037267177958452	2.02159572747035
ENSG00000140284	-5.73203264456575	-1.35227675455513	-4.49154965765297	3.32110381244102e-05	0.000373075620319173	2.22190286504182
ENSG00000111319	-5.48604009872235	2.50497825131955	-4.34526113532665	3.33634819941731e-05	0.000374578365556293	2.15704278205861
ENSG00000225015	-6.50564275359944	2.89516646126639	-4.35079465088724	3.34607197945382e-05	0.000375459967135246	2.0187248440077
ENSG00000244676	-2.93198927224892	0.206920656357299	-4.55491202376693	3.35163451807887e-05	0.000375873914679801	2.12425672046263
ENSG00000243175	-5.11093574825542	1.10765303105267	-4.34282962944931	3.36757086185113e-05	0.0003774501352029	2.14850612169056
ENSG00000250144	-6.10847413131704	-0.574156029576117	-4.41347566749321	3.38754657743915e-05	0.000379477090916592	2.17413069184785
ENSG00000237718	-3.82189499393993	-0.21034489696096	-4.62314215713142	3.39332302069954e-05	0.000379624590809196	2.14744178014237
ENSG00000235703	-4.81394093502486	1.05438692576169	-4.34282859535393	3.39411183017679e-05	0.000379624590809196	2.00298225948142
ENSG00000216901	-4.47028943920533	0.457749954212372	-4.76377042752013	3.39453977925384e-05	0.000379624590809196	2.21153875055452
ENSG00000233251	-3.51613589857205	2.71904390675626	-4.33974605817239	3.40757188604466e-05	0.000380869720054117	1.99812505902147
ENSG00000103111	1.91332051930512	3.23431908372366	4.33535816037058	3.41303925120335e-05	0.000381268410339046	1.99440689950864
ENSG00000167103	-3.54315453294409	0.689529095832885	-4.34690980907703	3.4243754443793e-05	0.000382321895050539	1.99819854819789
ENSG00000250261	-4.3117585854383	0.792412595768259	-4.33416803049045	3.45454977733659e-05	0.000384870905681369	1.98414841294083
ENSG00000206053	1.74101035009318	4.28729655819633	4.3322035307605	3.45460636208514e-05	0.000384870905681369	1.98303869573466
ENSG00000250714	-3.01884185438346	0.555623429353436	-4.34229352962224	3.45632591409677e-05	0.000384870905681369	1.98826381647223
ENSG00000171129	-3.73741193528335	-0.631619710346196	-4.41172477898653	3.45754947486076e-05	0.000384870905681369	2.02580706348394
ENSG00000160179	-3.60782141059394	2.04482617178362	-4.33190527547534	3.45856147917146e-05	0.000384870905681369	1.98196417800053
ENSG00000250906	-4.40102159890446	0.0720954717908597	-4.46255650651028	3.45871625850326e-05	0.000384870905681369	2.17759603441689
ENSG00000231189	-5.5566121445507	0.543357480948865	-4.35207967508394	3.47716252371195e-05	0.000386709044973574	2.12690624462248
ENSG00000226696	-3.01275785491957	1.35995296493641	-4.33430402201982	3.47928768255982e-05	0.000386731018145139	1.9785622918191
ENSG00000124486	2.13840474760702	3.42042720337534	4.3296474334598	3.48864422975843e-05	0.000387556307761037	1.97383153800759
ENSG00000256124	-4.35239736161086	1.63670040181636	-4.34595410224713	3.49607202839018e-05	0.000388166536278872	1.9812181293954
ENSG00000230021	-4.10864036276853	0.694663283562664	-4.46860540178427	3.52412700469112e-05	0.000391065044773883	2.04050926128791
ENSG00000235837	-3.3699853190628	2.03490051342598	-4.33004663848729	3.5364039737625e-05	0.000392210463933648	1.96326963660086
ENSG00000268427	3.47218236111796	6.56061621079417	4.32485453214646	3.5533411641098e-05	0.000393682795137425	1.95657732951291
ENSG00000169946	-6.42876207012028	-0.45036548525712	-4.35122422912454	3.55360385781726e-05	0.000393682795137425	2.10911241759398
ENSG00000177721	-4.85588190072902	-0.873166829682039	-4.35190960185448	3.57839449644422e-05	0.000396210423742607	2.10384354680357
ENSG00000249604	-4.37092851662521	-0.156727637941226	-4.32286788430563	3.63476513755239e-05	0.000402229966655895	1.93750638306812
ENSG00000265907	-5.01757203849084	0.534653505243203	-4.36880991690538	3.65472435028953e-05	0.000404215736713665	2.09425636231085
ENSG00000261483	-4.98165381606497	0.0418729012456331	-4.49677960034849	3.66273982133709e-05	0.000404879058046755	2.02417465470086
ENSG00000132570	-2.43988495092978	4.15842044309012	-4.31670374083746	3.66602769517869e-05	0.000405019348283976	1.92726487639402
ENSG00000228232	-5.31342232577945	0.440954803269084	-4.34016181398441	3.67058786942305e-05	0.000405299969313344	2.07834007215934
ENSG00000148019	2.46711644854317	1.64898069443364	4.31605124153819	3.67519597950202e-05	0.000405585571709291	1.92491994712959
ENSG00000233622	-3.6380203725421	0.0588058098559666	-4.33020777612921	3.6795645710856e-05	0.000405844441944422	1.93189753530329
ENSG00000168288	1.63872338332777	4.9337968492404	4.31535372780067	3.68502118652585e-05	0.000405960375585739	1.92241351478079
ENSG00000147854	2.7541579156441	2.74570429727341	4.31535198936781	3.6850457057414e-05	0.000405960375585739	1.92240726827616
ENSG00000253320	-4.00520322294012	3.46260512166221	-4.31523571921036	3.68668596080954e-05	0.000405960375585739	1.92198949241669
ENSG00000223442	-2.620836707227	1.32415789719783	-4.37187152783958	3.69965979419341e-05	0.000407165520849711	1.95051791751148
ENSG00000119912	2.21798626996469	2.32915825603629	4.31336396008472	3.71318836870742e-05	0.000408430363165444	1.91526504560835
ENSG00000257947	-4.92397185918513	1.62267542974446	-4.36617818913102	3.73360621679808e-05	0.000410451186452712	2.07601941719551
ENSG00000174827	-5.7733109262811	-0.0944159417243155	-4.39981185087424	3.7727113262834e-05	0.000414523041288192	1.95006709205626
ENSG00000233266	-3.02418932947134	-0.106596614777432	-4.57669265351703	3.79713513602533e-05	0.00041697822788219	2.03505053457483
ENSG00000267360	-161.536853168504	-24.2057849066998	-4.31299863818749	3.80334620968704e-05	0.0004174095337808	1.89606714387885
ENSG00000124785	-5.19707705166475	2.83878688328842	-4.30889085130562	3.80522373167065e-05	0.0004174095337808	1.8933676043612
ENSG00000213442	3.90530470410491	-0.314735489188489	4.81610260244685	3.80966561798321e-05	0.000417668422369383	2.14113308858163
ENSG00000231865	-5.35044108601929	-0.830468619052749	-4.36052033508205	3.81245540215797e-05	0.000417746000729084	2.05685010571247
ENSG00000234431	-2.74199581219617	4.0206605795032	-4.30605529109986	3.81844054050022e-05	0.000418173431026506	1.88902719301143
ENSG00000111276	1.8752712449183	3.30926652268917	4.30482567890572	3.83642824533781e-05	0.00041982249752408	1.88461592721635
ENSG00000144668	-5.23793678827296	3.50365773948582	-4.30474007222846	3.83768359895909e-05	0.00041982249752408	1.88430884319147
ENSG00000101138	1.92426207704791	3.36492517339069	4.30330291962742	3.85881745509564e-05	0.000421904384749775	1.87915418595082
ENSG00000250220	-5.02776456194285	0.0837071534590065	-4.3490814787465	3.88768753808933e-05	0.000424829384949271	2.03626528461948
ENSG00000175785	-7.24124733068181	-0.433992271116245	-4.37110110242585	3.90178042489643e-05	0.000425810266945659	1.90789554079768
ENSG00000227415	-4.31406744358343	-0.346994033006915	-5.10462235350175	3.9026967844092e-05	0.000425810266945659	2.23478932721166
ENSG00000261533	-3.38101622504456	-0.0533169316214335	-4.30620197887867	3.90303085736464e-05	0.000425810266945659	1.87177655794309
ENSG00000139629	-4.60210669427618	1.23840506418246	-4.299541591067	3.91466104064588e-05	0.0004268469807526	1.86566896025384
ENSG00000196136	-8.62883554198606	4.02415789332723	-4.30310131979779	3.91941429015735e-05	0.000427133128209815	1.86671773877507
ENSG00000107758	1.95851318243046	2.96078577572966	4.29539361182001	3.977147385535e-05	0.000433189511378875	1.85080688824523
ENSG00000268112	3.54928112816397	4.28106593179329	4.29583162246607	3.99958643574458e-05	0.000435397192948147	1.84660847550024
ENSG00000142748	-5.69905056858822	-0.0462858409548475	-4.30782935619319	4.00493360927062e-05	0.000435742857932735	1.99436876501378
ENSG00000101447	3.06211283344961	1.67765078729044	4.29467879984694	4.01719605328962e-05	0.000436840132342275	1.8424854063287
ENSG00000065613	2.64445446856021	1.72644381715125	4.29234463952746	4.02368923557732e-05	0.000437309193571982	1.83988880470335
ENSG00000224308	-4.70166889496081	0.501519817116575	-4.32303311234539	4.02623191804506e-05	0.000437348624643952	1.85661357278424
ENSG00000182621	-4.89724364549633	2.88193469179843	-4.29308387891323	4.04168196123746e-05	0.000438789313789541	1.83678242148695
ENSG00000168843	-8.43844282673005	2.4067123878849	-4.32401597287501	4.05060493553631e-05	0.00043952020996033	1.85238631749187
ENSG00000258302	-3.70580719884459	-0.15983658287824	-4.50544698066683	4.07350014264129e-05	0.000441765585739526	1.94381419262672
ENSG00000197046	-4.21677181984209	0.373332662298658	-4.29071080366686	4.07838060635339e-05	0.00044205591628994	1.82829966153646
ENSG00000261663	-3.50189479609025	2.51483079642899	-4.29171613226219	4.09298853942666e-05	0.000443399724981194	1.82604495589204
ENSG00000164946	-6.16401227587866	-0.283591759165383	-4.3233314882338	4.1013875107721e-05	0.00044406981990621	1.8421523737248
ENSG00000256588	-5.0112064895276	0.566835804033536	-4.41343103392386	4.11280186151531e-05	0.000444872941420184	2.01844927710648
ENSG00000105479	-3.63898533394725	0.172862042066158	-4.28657248929626	4.11323982621961e-05	0.000444872941420184	1.81923387159197
ENSG00000120156	-3.47261043325162	-1.18933677842262	-4.28458310847532	4.14454583963887e-05	0.000448017366275186	1.81211954581567
ENSG00000234465	4.55290972568248	0.89611143712172	4.28924888406918	4.1627677014381e-05	0.000449650424990532	1.81130110489302
ENSG00000163633	-2.21974970583616	3.10811264176492	-4.28334560835695	4.16413542158405e-05	0.000449650424990532	1.80769520535909
ENSG00000114771	-5.0231554249296	-0.343856834044998	-4.94245184734733	4.16853334144063e-05	0.000449883186817231	2.18802453084542
ENSG00000240137	-2.68875099527827	2.0787579938777	-4.29746277947942	4.19961236057746e-05	0.000452993670915407	1.80898092784179
ENSG00000166454	1.74257700611772	3.02625132244565	4.27960342220891	4.22391789387817e-05	0.000455146796188516	1.79432140427628
ENSG00000134602	3.99024591372148	-0.165289994721327	4.29816534373954	4.22411072373532e-05	0.000455146796188516	1.8047840044849
ENSG00000111252	3.27506767290758	3.14496571913278	4.27934902368839	4.22801183335983e-05	0.000455322605543201	1.79341252868524
ENSG00000147099	-2.12941720313526	6.36809482236633	-4.27882144065688	4.23651420537316e-05	0.000455993479090138	1.79152778045162
ENSG00000257325	-3.67755952180984	0.132097761312125	-4.80458640325857	4.24447565455001e-05	0.000456465807001898	2.0491897600849
ENSG00000147257	-6.48348022141012	4.62343234744826	-4.27826788708124	4.24545280299826e-05	0.000456465807001898	1.78955042661906
ENSG00000248554	-3.49253184125421	3.00275363608004	-4.27719161727261	4.26288403390436e-05	0.000458094495834083	1.7857063778195
ENSG00000173261	-4.43291048795132	-0.483579076983518	-4.60285274122961	4.27639501206066e-05	0.000459300391472018	2.05998733211384
ENSG00000115539	1.74862087231889	2.69508655017007	4.27551665788442	4.29014872184111e-05	0.0004605310530032	1.77972535083516
ENSG00000213839	2.87476597513844	0.4148833905267	4.32770899260791	4.30245242541702e-05	0.000461371486792357	1.80674573787121
ENSG00000180389	-4.38100549085904	0.591729965065683	-4.34077621653632	4.30257714094851e-05	0.000461371486792357	1.95164303692052
ENSG00000110218	3.05801529758328	2.12830154368609	4.27434491199444	4.30932188522333e-05	0.000461847889867712	1.77554218319409
ENSG00000166851	2.81161161707983	3.52872300360419	4.27413917285692	4.31269687510259e-05	0.000461962826509253	1.77480776994103
ENSG00000267666	-3.85189830297702	-1.59484243301994	-4.31511167458059	4.315548818033e-05	0.000461992768706309	1.7973570172818
ENSG00000255002	-6.51797764271842	0.27717504983414	-4.29697452844758	4.31758182387644e-05	0.000461992768706309	1.92958407685259
ENSG00000235065	-3.44541395680335	1.77388878848475	-4.27585182634716	4.3472385911237e-05	0.000464679191295893	1.76949347642449
ENSG00000173212	-4.99847556514971	0.380678724614173	-4.28186643076359	4.34732015183368e-05	0.000464679191295893	1.77289395262314
ENSG00000067064	2.78175939820689	4.06431964442101	4.2716063619611	4.35445465944423e-05	0.000465193950119433	1.76576856144086
ENSG00000139540	-4.57894445825237	-1.33956337166941	-4.43861639063468	4.36278930205957e-05	0.000465566322900941	1.8551370294248
ENSG00000237433	-5.26425791891496	-0.406667061486374	-4.31213917891251	4.3633303533752e-05	0.000465566322900941	1.92792576022782
ENSG00000248421	-107.371656793	-2.14676419676163	-4.27278855966438	4.36609043619479e-05	0.000465566322900941	1.76433894241211
ENSG00000118193	2.78088103015273	0.358988782184932	4.27272032100335	4.36722234810133e-05	0.000465566322900941	1.76409576416679
ENSG00000103534	-3.92547165793939	-1.42374047646385	-4.28786243406402	4.39095024964549e-05	0.000467847237698553	1.76841144498763
ENSG00000228151	-5.49350665297703	-1.28531859804312	-4.2917974802028	4.4021515562059e-05	0.000468791755160079	1.91181652183033
ENSG00000185869	-2.00702529671031	2.49192214556339	-4.26807097618042	4.41339280714854e-05	0.000469739521961916	1.75315749986997
ENSG00000215199	-4.17510738199706	-0.237823823548978	-4.48983182274637	4.41979446310221e-05	0.000470171454470942	1.99129863856442
ENSG00000254842	-6.37522621468086	-0.17723167408594	-4.27941940238518	4.45810642926863e-05	0.000473764195172853	1.89619392846556
ENSG00000224934	-3.2050681011802	-0.461238099147423	-4.40710367745839	4.45829038771045e-05	0.000473764195172853	1.82147451964501
ENSG00000148730	1.66405349044095	3.95674303329502	4.26320842102802	4.49571147396422e-05	0.000477487873489381	1.73582407315254
ENSG00000198176	1.89531232360421	4.84529021876162	4.26257014299699	4.5066260239356e-05	0.000478151141014504	1.73354983294565
ENSG00000134982	3.02171249740765	1.07847209749243	4.26256448665205	4.50672286127911e-05	0.000478151141014504	1.73352967994772
ENSG00000249167	-3.41813705800657	0.912819767712836	-4.36295213596185	4.51074414848595e-05	0.000478324840650495	1.78863924184957
ENSG00000164168	1.43851106336155	3.19268175165611	4.26168845759793	4.52174478266547e-05	0.000479238064313879	1.730408698047
ENSG00000266527	-5.37761960685433	-1.2102094246788	-4.29312439620436	4.54460382153933e-05	0.000481406475562532	1.88705673331841
ENSG00000232888	-2.88989647762823	-0.283531098202825	-4.41951017178128	4.55296861408677e-05	0.000482038043822812	1.81134418535696
ENSG00000100197	-3.73513812940064	-1.15950104466695	-4.2896845450003	4.55975811747064e-05	0.000482502252694164	1.7396988370327
ENSG00000161905	-6.56825215662847	-0.615458601569745	-4.29721906771418	4.56458346022973e-05	0.00048275823912804	1.88539071246413
ENSG00000237289	-5.67716746778467	-0.522014018001279	-4.33463725618097	4.57443980718984e-05	0.000483447226551468	1.76214189538755
ENSG00000172548	-6.7477965739633	0.0215456725001469	-4.31404094499425	4.57591727668463e-05	0.000483447226551468	1.75052178332151
ENSG00000265205	-2.58519090388631	0.368699881204825	-4.40248481025885	4.62427278774473e-05	0.000488136292299418	1.79008896159658
ENSG00000260896	-5.03223499994734	-1.10702492269991	-4.45883847449892	4.62516618482378e-05	0.000488136292299418	1.81921832448212
ENSG00000267191	-3.68408021641094	-0.620531569186129	-4.72271966399025	4.63290275886442e-05	0.000488695731078322	1.94342925403783
ENSG00000202025	7.60329005503123	2.7104379067635	5.90236948817642	4.66249946593227e-05	0.000491559257934835	2.27334234505514
ENSG00000153283	-4.15852882643297	-0.00514640157772006	-4.26466125212479	4.67535482304854e-05	0.000492655692304742	1.7058117705255
ENSG00000115825	2.90677674570371	4.093549346694	4.25216104138606	4.68826099118198e-05	0.000493756326856084	1.69649452782535
ENSG00000213763	-3.42161447755746	-0.925475996617393	-4.31367518700684	4.69129701093908e-05	0.000493816851681379	1.73067933514092
ENSG00000180817	2.01015610964031	4.59600212614584	4.25157469143219	4.69869940497749e-05	0.000494226880197721	1.69440904866279
ENSG00000127914	-2.05178552021111	4.74578726071988	-4.2514950428196	4.70011906204083e-05	0.000494226880197721	1.69412577667562
ENSG00000237301	-5.63866468975425	-1.49206399479294	-4.28891227763747	4.70714628689215e-05	0.000494706526736078	1.85721623766157
ENSG00000234912	-2.48956199025677	2.8185860771406	-4.25093815516992	4.71005656369507e-05	0.000494753219044054	1.69214529652949
ENSG00000187554	-4.35382823568269	0.226279240326988	-4.26169623685449	4.72782076211252e-05	0.000496359329933352	1.69534144463672
ENSG00000113384	1.86239057454035	4.05005118427705	4.24965518050589	4.73302786413429e-05	0.000496603688078397	1.68758328988412
ENSG00000010244	1.57232907545989	5.6024768436928	4.24943235580237	4.73702844658254e-05	0.000496603688078397	1.68679106606361
ENSG00000254258	-4.29608302074605	3.58575802338561	-4.24940198706649	4.73757393700868e-05	0.000496603688078397	1.68668309625934
ENSG00000064961	2.69310921800505	6.75493996668629	4.24897409630122	4.74526623902191e-05	0.00049715026920886	1.6851618753168
ENSG00000066468	-4.69992989862216	-0.217171614564602	-4.26041422129801	4.75068115592407e-05	0.000497457808096579	1.69081579861074
ENSG00000185127	2.68414449423474	1.6795421383769	4.24822561897743	4.75875070644342e-05	0.000498042855625323	1.68250117236589
ENSG00000267987	3.81413424059423	5.17841934511971	4.25339988673504	4.80356329822489e-05	0.000502470753140177	1.67810143668031
ENSG00000254288	-4.43070659124175	0.503846691015357	-4.34508922386984	4.80672391245218e-05	0.00050251941993854	1.72875275172516
ENSG00000113712	2.09950472711535	4.76491142507748	4.24545221933629	4.80903796183022e-05	0.00050251941993854	1.67264506386838
ENSG00000012963	2.03719648852778	3.13656548000197	4.24493689222226	4.81843801069737e-05	0.000503239572142745	1.67081418557456
ENSG00000145824	-9.3048688066293	3.72983084515013	-4.24658039813078	4.82224171089038e-05	0.00050337479420184	1.81884302006548
ENSG00000167315	2.48411079085895	3.61921881898744	4.2440727482218	4.83424048605672e-05	0.000504216511240488	1.66774436005092
ENSG00000246528	-4.15206940314225	-0.285026359755959	-4.78596071046174	4.83533154377062e-05	0.000504216511240488	1.93656343797976
ENSG00000185262	2.36035980223199	5.84076212018944	4.24356125154109	4.84361762455128e-05	0.000504786360644865	1.66592749945025
ENSG00000226352	-2.911113556675	0.0596833130355834	-4.62580173642236	4.84582829388431e-05	0.000504786360644865	1.86358293739514
ENSG00000140263	2.96473909749075	2.81115754404656	4.24308343054831	4.85239319897198e-05	0.00050520791256344	1.66423039364349
ENSG00000242759	-5.23903204402813	2.60164778661512	-4.24212546225396	4.87003315971427e-05	0.000506781510805744	1.66082831864559
ENSG00000198914	-6.84046536412128	0.173217636512112	-4.27404491946339	4.87821942179845e-05	0.000507370224258903	1.67772211536154
ENSG00000183475	1.78323074590713	1.40101840793218	4.24332371994876	4.88202884870111e-05	0.000507503340888551	1.65958554014569
ENSG00000165312	2.47938302013581	0.861460705509919	4.24097254413511	4.89134470403053e-05	0.000507814848738781	1.65673461607543
ENSG00000231125	-2.38972905869975	-0.460060025642223	-4.55964164575852	4.89230982280815e-05	0.000507814848738781	1.82466130551718
ENSG00000257808	-4.47136175599846	0.0594858520612697	-4.32357075543218	4.89261876395386e-05	0.000507814848738781	1.84173460544758
ENSG00000227527	-4.24859831339053	-0.451028120958683	-4.41836376742519	4.902291985125e-05	0.000508555760587192	1.87995390905038
ENSG00000207311	-554.998102126504	-64.6720396406386	-4.36256617882108	4.91625572442429e-05	0.000509740767954132	1.85459500823439
ENSG00000247627	-7.49459106839036	6.30384752851657	-4.23778944251154	4.95065064627853e-05	0.000513041859071726	1.64543628469887
ENSG00000100351	-4.50268490037081	0.948284837660058	-4.24356811390549	4.98485719242083e-05	0.000516320030209289	1.64335605891628
ENSG00000117090	-7.10652772071755	-0.974786817400867	-4.27799431312009	5.00076929829725e-05	0.000517700900060566	1.80424144500773
ENSG00000196591	2.19339701469583	4.7874267239045	4.23499117105348	5.00335730643542e-05	0.000517701689731892	1.6355087601356
ENSG00000083312	2.69007973492889	3.98383642785641	4.23453815766671	5.01194060489189e-05	0.000518322496680134	1.63390201699943
ENSG00000183484	-4.01027464288592	-0.13174600402416	-4.23434578452957	5.0155898034078e-05	0.000518432654434676	1.63321974607175
ENSG00000255443	-2.54622896620916	-0.436654028696778	-4.69360719781018	5.03628828714605e-05	0.000520304077780696	1.86370053171278
ENSG00000225471	-5.40308810484414	-1.05649796857694	-4.25684964023095	5.06000256044556e-05	0.000522484978745338	1.78535236151704
ENSG00000232629	-7.76076879264252	6.12492453020266	-4.23173770634802	5.06531626377817e-05	0.000522764610083238	1.62397205541895
ENSG00000264673	-4.9449146262497	-0.208535326594553	-4.50856803456609	5.08859357403533e-05	0.000524896929953063	1.88544680576883
ENSG00000259322	-2.4158709888278	-0.24949961697744	-4.44660069760583	5.09824604562987e-05	0.000525622355670463	1.73578318053482
ENSG00000249345	-3.36862273038421	0.471225175671815	-4.46453639546095	5.1083468902763e-05	0.000526393239135149	1.74335170796682
ENSG00000198580	-4.49334465640199	-0.409186222815167	-4.43658300863591	5.12119122513158e-05	0.000527445890912808	1.8523680704291
ENSG00000261243	-3.05137566271883	-0.576329896866129	-4.40494121862833	5.1298429153911e-05	0.000527918026520623	1.70932365468107
ENSG00000003137	-3.61987907596815	0.947693731576063	-4.23016008111084	5.13103798891101e-05	0.000527918026520623	1.61294791990182
ENSG00000269038	-2.84414339336228	0.316356864009637	-4.28848708582505	5.14160131866843e-05	0.000528733712231905	1.64448903510363
ENSG00000257900	-4.52718635738446	2.02700188796219	-4.23504088319706	5.1474118854392e-05	0.000529060064844092	1.61326537746614
ENSG00000230720	-3.14820184244684	-0.327063561425243	-4.52918506013659	5.15763036484817e-05	0.000529838904300814	1.7679082578219
ENSG00000234745	-5.32336043452228	11.5114542469009	-4.22535367934406	5.18904472482228e-05	0.000532793266704756	1.60135236234073
ENSG00000000938	-5.27201981899208	0.156477885554	-4.22667220568237	5.19903619981532e-05	0.000533546103718132	1.75001772323833
ENSG00000260141	-5.00377850956439	1.63457984435878	-4.27529875836596	5.21374297892132e-05	0.000534781827127293	1.62613996484641
ENSG00000165678	2.25497090476317	5.33054421477478	4.22361784785194	5.22318608127712e-05	0.000535476659931849	1.59520612246474
ENSG00000267839	-7.14611375144147	0.360871315175314	-4.24718356651322	5.24518768768511e-05	0.000537457612758051	1.75245113464054
ENSG00000185811	-8.83878801446399	1.02445510620205	-4.22580990273337	5.25275262110445e-05	0.000537708452015839	1.74147973616776
ENSG00000252006	4.49576521786309	2.21289359449722	7.54405254771357	5.25299589269324e-05	0.000537708452015839	2.42781089880875
ENSG00000251136	-3.26633643896342	3.46462335857484	-4.22181117054162	5.25895021377956e-05	0.000537996302811287	1.58881089750656
ENSG00000214212	-3.89128831556375	-0.00576440387983738	-4.23530240024794	5.26117104179706e-05	0.000537996302811287	1.59627214461269
ENSG00000162636	2.66838795732968	2.18874036968988	4.22249081560247	5.28169736064955e-05	0.000539820143386205	1.58582263362768
ENSG00000189184	-3.24336721534976	-0.65115525354316	-4.23392302021672	5.28840039849446e-05	0.000540230026451091	1.59143092831924
ENSG00000075142	1.79147950087306	5.32065769648952	4.2200455880338	5.29412824718334e-05	0.000540539923782389	1.58256297854757
ENSG00000119714	-4.1867880608112	0.35569729523187	-4.22324666183177	5.34170641450332e-05	0.000545120324487183	1.57740830340731
ENSG00000163666	-3.28258459935355	0.297688182679909	-4.25445785803997	5.34567257754879e-05	0.000545247732198075	1.59473163028164
ENSG00000267119	-3.17298759405781	0.661232170849154	-4.40706465292702	5.35413643651528e-05	0.000545833533159583	1.67663267817015
ENSG00000266976	-4.5459052503945	-1.77045178468647	-4.22760138439626	5.3733554575553e-05	0.000547514629481625	1.57529677660659
ENSG00000205730	2.35675775986284	2.50097313153891	4.21506447398536	5.39459721709138e-05	0.000549329373816368	1.56494597301644
ENSG00000135480	-6.13173428400248	0.632398643173777	-4.24928928174452	5.39664155805244e-05	0.000549329373816368	1.5843460404262
ENSG00000112761	-5.43906184546029	-0.83711522130099	-4.28471714122088	5.40673479506824e-05	0.00055007768860778	1.60286995105583
ENSG00000138463	2.6200731106184	2.22769653923607	4.21306200160418	5.43550140772011e-05	0.000552658431099618	1.55786779367197
ENSG00000230896	-2.92649101650012	3.49112799651843	-4.21477249638361	5.43761024268876e-05	0.000552658431099618	1.55855831245695
ENSG00000268083	-8.97327775392193	3.97258791099944	-4.21228531405765	5.45144678923557e-05	0.000553784186999662	1.5551230515576
ENSG00000058453	-2.82681854931059	4.83625170731756	-4.21203829571826	5.45652748862826e-05	0.00055401979253213	1.55425018547716
ENSG00000065328	2.45143828415759	0.773992091979984	4.21337983878323	5.46620968523801e-05	0.000554722129058827	1.55364255220887
ENSG00000245479	-4.89549421699418	2.42442430853198	-4.22192732592146	5.48870645652972e-05	0.000556723547206046	1.55538244635847
ENSG00000119403	2.32656197215891	3.98796415655025	4.20992010165248	5.50028198231334e-05	0.000557615752456557	1.546766782321
ENSG00000213071	-4.21517345932893	-1.25366333622267	-4.27279249717777	5.50765659662269e-05	0.000558081385343641	1.58167167802467
ENSG00000029363	2.12980259440255	3.67147392246278	4.2091874940373	5.51549343764886e-05	0.000558593361128465	1.5441791516112
ENSG00000222017	-5.11527448223519	-0.593165619918647	-4.79943292044304	5.52301683801344e-05	0.000559073091932713	1.91805410368322
ENSG00000143226	-3.6426641460179	5.4755590373497	-4.20794892536006	5.54130239603e-05	0.000560641200058244	1.5398051390076
ENSG00000271046	-5.63019047470388	0.0903418110248039	-4.27080396825477	5.54740884762046e-05	0.000560976127569603	1.71872125994405
ENSG00000168496	2.4821437381968	4.00315588265601	4.20477646738387	5.60793973342915e-05	0.000566811561066947	1.52860568166763
ENSG00000263990	-4.82348152493119	3.68888599260676	-4.20650835877669	5.64838470284995e-05	0.000570611995434434	1.67507032238103
ENSG00000095564	2.36235651181762	1.29651079309054	4.20236726652743	5.65905871028688e-05	0.000571402591366309	1.52010462471989
ENSG00000124882	-3.45020632731318	2.69407140309349	-4.20368476124104	5.66935180210916e-05	0.000572153949726942	1.5194524489404
ENSG00000004779	1.78584921747604	5.39028475238513	4.201201568351	5.68395323245532e-05	0.000573339133749377	1.51599258729034
ENSG00000240970	-3.14403962362616	0.26572941431313	-4.26896266909197	5.7222502616058e-05	0.000576912095470338	1.54954075996638
ENSG00000236532	-5.32670713377187	-0.278962742885845	-4.20653776496605	5.72860644511672e-05	0.000577262838314299	1.51298524178408
ENSG00000241313	2.79762020455745	2.17849721720781	4.19895018651327	5.7711740644671e-05	0.000581260367748009	1.50277567912298
ENSG00000224959	-4.24339531206426	0.738895776277652	-4.22581203520204	5.778061142225e-05	0.000581662020554241	1.51741290895593
ENSG00000261575	-3.38126272144402	0.566004090905362	-4.28869952716321	5.78338416550968e-05	0.000581905900263895	1.55222687909587
ENSG00000112486	-3.98544543859839	-0.87732143148707	-4.2133365162556	5.80151628885675e-05	0.000583437700768587	1.50704414925607
ENSG00000215302	-3.55210580123566	0.166990923184643	-4.24124927878412	5.84089414398131e-05	0.000587103503059604	1.51778717058366
ENSG00000198542	-8.09086753857842	3.33209746078246	-4.19927015102487	5.84478689475515e-05	0.00058720059824473	1.64469404954766
ENSG00000200087	3.4605505230822	1.54972434652809	4.57999069427304	5.86147533385492e-05	0.000588582480596252	1.69074719797002
ENSG00000240376	-4.41005126723459	-0.571893418987094	-4.29290277496812	5.87219951208569e-05	0.000589364376242997	1.68339762194046
[truncated: 21,950 more rows]
