# Supplementary material for: Ensemble Modeling Approach Targeting Heterogeneous RNA-Seq data: Application to Melanoma Pseudogenes
Source: Sci Rep. 2017 Dec 11;7:17344. doi: 10.1038/s41598-017-17337-7 (PMC5725464; doi:10.1038/s41598-017-17337-7)
Supplement: Supplementary file 1 — Supplementary Files [file 41598_2017_17337_MOESM1_ESM.zip › Supplementary_Files/3_Methods/3_5_GeneSpring/Supplementary Table 3.5.1.txt]

# Notes : Created from Advanced Analysis operation: significance Analysis.
#Entitylist : All Entities
#Interpretation : Type
#Experiment: CuffDiff Filtered_10_1
#corrected p-value cut-off:0.05
#Selected Test :                Moderated T-Test
#p-value computation:       Asymptotic
#Multiple Testing Correction:          Benjamini-Hochberg
#
# Technology : Generic.SingleColor.FPKM
# Owner : gxuser
# Created On : Wed May 06 16:36:38 EDT 2015
GeneID	p (Corr) 	p 	Regulation	FC (abs)	FC	Log FC	[Control](raw)	[Tumor](raw)	[Control](normalized)	[Tumor](normalized)	031ae513-6f1d-4800-b025-48212d12fff7	0c2c67ce-c9ff-45ad-a11b-3abc15b7439b	0eab9cec-761c-49e3-b493-39088d728205	0fe9e59d-cd97-4838-9723-6834fbc6cf69	109baa71-3dc7-4639-ad35-2cc441f6f79f	15db4186-0e2f-44cb-b00e-2215db4ff872	1c5132c3-593c-4f34-a074-e78a2278fc45	2011712e-72f7-4df1-94c3-ddfe1d8bfc42	216f822e-983b-4a70-9a5b-aab7efeb28c4	287534a8-a426-47ed-9648-bd8f6d210ce3	292eb45c-064b-4441-846d-aae6c3b40029	2d2dac36-f57e-4c44-81f0-888127f96003	344957ba-036f-46d0-aa9c-66f7783bcd4b	36d8d99d-68da-40be-b80d-3b5776a55794	385bdf70-2101-413d-8fe2-56b42c62d7ef	3ad6c8f2-3124-4de5-a969-c01ece20d98d	3c17710e-ae70-4cae-9bc9-ee3ab81fb92a	409e6086-f0fa-497f-99c3-8bda23122e33	4370f569-d58e-4b5e-bc2b-3782b00344a5	4456f588-7065-441c-8f69-9756d8313dd6	44df2aca-d832-4179-adc4-788aff30cfda	4bd2a0ed-0b01-4bbc-8c2d-c689d5a19b62	50390dfb-8b30-4067-b2ef-3bde56eb40d0	551921a0-21c9-4a8f-9c69-51a843d4cd6d	5a8b0a9a-c988-4694-8a93-bcb3e55ad5f0	62f4a7f9-53f3-4e0e-9702-c9b9c91c1a07	6335af06-dfdd-4f94-8042-6702a0d4289a	636b2289-1e60-4942-ae02-f41af8d88173	6c213b3c-8c4e-49d3-9801-5f3819852dc0	6c5930b4-df5c-43f2-9272-d02c231398d9	6da01da1-e473-401e-93e5-644af230f9a2	6ed1f2ad-b2de-4cba-af24-957b91b67c9d	73cb383f-72c4-4992-b021-0f1ba460acea	7a1258bd-8974-48c1-95aa-4e00040047c1	7abff689-6cf5-44ac-95d5-7e3edbd6fc38	7d0485d1-46f4-44ed-9a3f-4d54b47045f5	7e22aea2-4c7b-41ac-9463-8dd5a049e651	8028e648-c40b-4fc8-88d7-7b7d3a6f5a74	8234108b-88ea-426e-ac24-2b3a11145675	83efe603-6d13-45da-9164-44817e5cda0a	85b45171-0531-4473-a69a-7802bbcc36e5	8607db64-fb3c-42ed-898a-f172df773315	86dbb504-1885-485d-9969-7035a7be86d7	8a1f99bf-3928-4035-8fb1-42679703294d	8cb5a30c-5a41-4a51-bf82-29ac62900d81	8def3588-7c98-42a0-b025-b3f6721eac8a	8faf631a-cc55-4113-bd2e-0bba48a4bb49	90e70ca6-b255-441c-88f6-c9f01e9b297e	910180bb-c288-42bc-88e7-e3a78e62eaa1	91fb6de8-534b-4489-b25d-8e88071d7583	938ab2e8-e0cd-40a0-9e69-123160086702	94be52a8-49e9-4fea-a44a-851b5cbb575e	94e4b8d5-24b5-438b-a240-a10cd697d458	9ae7086e-621f-46d8-8fc6-8b97fccd4c8c	9cef79f7-ed4b-4ab9-bf74-6d6e979269cd	9e105fe8-2709-4d8c-ab62-42d7f93a80e8	9f0c6a32-5310-11e4-8c64-30c9fc308db6	9f120780-5310-11e4-8c64-30c9fc308db6	9f2005f6-5310-11e4-8c64-30c9fc308db6	9f2c753e-5310-11e4-8c64-30c9fc308db6	9f39c36a-5310-11e4-8c64-30c9fc308db6	9f3fa2c6-5310-11e4-8c64-30c9fc308db6	9f45aaf4-5310-11e4-8c64-30c9fc308db6	9f4c0e58-5310-11e4-8c64-30c9fc308db6	9f52525e-5310-11e4-8c64-30c9fc308db6	9ff7e084-5310-11e4-8c64-30c9fc308db6	9ffe4de8-5310-11e4-8c64-30c9fc308db6	a022c434-5310-11e4-8c64-30c9fc308db6	a06ee954-5310-11e4-8c64-30c9fc308db6	a0cb8830-5310-11e4-8c64-30c9fc308db6	a0d2d626-5310-11e4-8c64-30c9fc308db6	a0d91432-5310-11e4-8c64-30c9fc308db6	a0df60e4-5310-11e4-8c64-30c9fc308db6	a0e58e60-5310-11e4-8c64-30c9fc308db6	a0f1af9c-5310-11e4-8c64-30c9fc308db6	a10b873c-5310-11e4-8c64-30c9fc308db6	a8ee99be-78f6-4ca3-929e-9ea914984e46	ab3885aa-9b7e-4182-8410-21232293c18a	afb82a9e-8837-4dfa-a94c-bd48d4707582	b7fa7f91-3436-4a4f-863b-06313b8c7ffa	b8ace4f0-9abc-4923-a0bd-3d632f3fc9ca	c564e4c8-74a7-4e25-aa37-8cca65258592	c8449d33-0c1b-4b48-8bc4-cf56d9fefe5d	c87a6d87-223f-49d8-b993-993e49457c46	cbb8519c-6a25-40e3-843d-ba0a3eafa6a5	d2597551-3e89-4e07-9d1a-977c06cd09af	d289e8fc-d70a-422b-83d4-8b2e0ca35e4f	d30a563a-7434-48ce-a376-6f33c8286d36	d62fe3ab-dfca-4f62-b645-9191631f33d1	d659432b-3c13-4e41-a5a4-f244e586b103	da5f19b0-ee02-450b-a67b-af21018c9632	db7aef47-c801-47ae-8aaa-afa7f7c0f727	dc26e18d-eecc-40ec-b6b0-eee4ebed0cdd	e1a5419b-9a22-40ab-89a5-777259a3d80a	e47d3ba2-e4e7-4be4-a8c0-335da3b5b246	e797c956-affd-4fec-b153-a6022a5fa985	e94e4c13-d24e-441b-bf9a-37b8c8f3a7cd	ebe9ae45-c6b5-488e-a4e2-6fb4059f1d84	f6bb4f13-5c93-4d23-95f6-4f06f55d7050	f770d946-e369-4366-a97d-d5af1d76eef6	f8fad44a-2ef1-4da3-8776-a70dea803640	mc_braf	mc_rfp
ENSG00000000460	0.0034383528	1.7006241E-4	up	3.699174	3.699174	1.8872031	12.709028	3.4356394	1.7969515	-0.09025161	0.0	0.112065	0.118698	0.0441382	0.0	0.0	0.0	0.112883	0.0	0.0941182	0.0	0.199479	0.0437252	0.0	0.0	0.16691	0.0	0.0	0.0	0.0	0.0	0.0	0.183502	0.0	0.204141	0.183277	0.0	0.0	0.0	0.0	0.0	0.136957	0.0	0.0924412	0.282404	0.184754	0.0	0.0856022	0.038394	0.0	0.0	0.0	0.199315	0.0	0.0	0.0	0.12729	0.0	0.0677248	0.164207	0.111812	0.0	0.0	0.256041	0.0	0.0	0.0	0.0	0.073734	0.0	0.0	0.0	0.0	0.0	0.0	0.0598442	0.0731537	0.20911	0.0	0.0	0.0	0.0719542	0.11293	0.106347	0.0840643	0.177884	0.0	0.0	0.0	0.195257	0.0	0.137272	0.0	0.14631	0.087514	0.0	0.189347	0.0351187	0.153365	0.0	0.149025	0.0643226	0.227371	0.107068	0.0	0.0	0.121126	0.238947	0.185958	0.0687052	0.179329	0.0	0.0
ENSG00000002933	0.010767158	8.5093814E-4	down	10.233298	-10.233298	-3.3551993	1.0	10.233292	-3.339166	0.016033519	0.441079	0.602828	0.0	0.764324	0.261114	0.145645	1.03347	0.424373	1.81154	0.900493	0.0	0.313365	0.0	0.0	0.0	0.733869	0.37456	1.10205	0.0	0.0	1.1245	0.309339	1.36293	0.654785	0.0	0.0	1.42725	0.0	0.0	0.569223	0.0	0.807846	1.299	0.0	0.0	0.314669	1.76258	0.759007	2.54392	0.772361	0.0	0.0321956	0.646925	0.266986	0.479674	0.586589	0.794944	3.06436	0.68772	0.694084	0.372359	0.38871	0.0	0.18987	0.0	0.0	0.617599	1.55234	0.306346	0.0	0.563852	1.6849	0.68495	2.22466	0.400146	0.058796	1.42571	0.628466	0.628839	0.0	0.0	0.197004	1.71807	0.0	1.48191	0.0	0.229973	0.12977	0.532269	0.697424	0.0	0.943465	0.213449	0.0	2.64144	1.24976	0.300831	0.0	0.0	0.0	3.05438	0.230277	0.138522	0.0	0.950988	0.778547	0.781276	0.352257	1.12683	0.0	0.811938	0.0	0.0
ENSG00000003147	0.039265677	0.0053568655	down	7.172543	-7.172543	-2.8424847	4.991525	35.801914	-3.0780966	-0.23561189	0.0	2.37273	1.2493	0.698177	0.0	3.01651	0.0	1.99705	0.0	0.390279	0.0	0.59633	2.45308	0.0	0.95847	0.0	0.0	0.0	0.295981	0.474315	0.0	0.0	0.694141	0.0	0.0	0.0	4.01383	2.37959	2.08526	6.1995	3.03602	0.140899	2.63891	1.26184	2.77399	3.82873	0.0	5.00482	2.13934	1.64801	1.50207	0.0	3.84703	7.64458	0.195972	1.19352	0.0	0.0	8.06412	0.0	3.65499	0.653635	1.59285	6.67643	1.2314	0.0	6.96693	0.0	0.877248	1.45558	4.80532	3.11552	0.0	3.65323	0.0	0.384288	6.39105	0.0	1.72276	0.0	0.0	0.0	0.0	3.94436	0.404121	1.85238	0.0	0.0	0.466012	0.0	0.393977	0.360314	0.0	0.0	1.94298	0.0	3.37881	2.02415	3.67082	0.0	0.0	2.80025	1.81063	9.77327	0.0	0.0	0.659231	0.0	0.712155	0.28254	1.83476	0.0	0.0
ENSG00000003393	0.026211705	0.0029984938	up	2.6303232	2.6303232	1.3952401	14.076405	5.351588	1.3422306	-0.053009488	0.0	0.0	0.279754	0.160824	0.243276	0.498868	2.07922	0.330798	0.0	0.419607	0.0	0.0	0.0	0.0	0.233515	0.0	0.207908	0.491216	0.24272	0.197178	0.0	0.0	0.264731	0.477158	0.0	0.285697	0.0	0.167654	0.191904	0.646514	0.0	0.233786	0.265292	0.152672	0.248676	0.0	0.0	0.424414	0.735718	0.157507	0.308	0.07579	0.458745	0.482506	0.0	0.211666	0.459874	0.308141	0.287309	0.0	0.255863	0.0	0.202406	0.22311	0.266589	0.0	0.52836	0.219291	0.109812	0.239642	0.0	0.539617	0.320462	0.159802	0.292291	0.179488	0.235779	0.363773	0.164271	0.25773	0.0	0.270194	0.173653	0.0947468	0.110913	0.0	0.212126	0.0	0.213478	0.142693	0.256187	0.181546	0.201122	0.0944269	0.103247	0.0915293	0.143796	0.0809502	0.395245	1.6718	0.22334	0.0357264	0.0	0.229292	0.397651	0.0	0.287409	0.0	0.505505	0.164515	0.243934	0.0	0.0
ENSG00000004700	0.004180628	2.2070813E-4	up	4.549564	4.549564	2.1857283	44.87002	9.862492	2.0022016	-0.18352675	0.0	0.340249	0.245725	0.215224	0.603708	0.0	0.0	0.275701	0.0	0.0	0.789547	0.533582	0.0	0.0	0.0	0.929888	0.0	0.298831	0.0	0.48245	0.677258	0.0	0.191988	0.0	0.0	0.260591	0.0	0.835005	0.240537	0.0	0.0	0.0788124	0.0	0.0633569	0.0	0.0	0.516634	0.473937	0.0	0.399192	0.0	0.0	0.226025	0.261281	0.0	0.457748	0.498654	0.0	0.0	0.0	0.0	0.0	0.0	0.0	0.742982	0.0	0.0	0.0	0.251354	0.0	0.277631	0.0	0.0	0.175383	0.0	0.0	0.20736	0.672027	0.0	0.561304	0.0	0.439334	0.0	0.348768	0.0	0.210129	0.0	0.0	0.0	0.752511	0.0	0.107231	0.264449	0.344074	0.299123	0.11375	0.0	0.268675	0.0	0.0	0.215648	0.0482901	0.0	0.0	0.0	0.487021	0.125706	0.0	0.0	0.190622	0.831566	0.0	0.0
ENSG00000004779	0.0015568922	5.560475E-5	up	3.448214	3.448214	1.7858493	141.18642	40.944805	1.7588766	-0.026972715	0.0	2.81976	1.79573	1.34131	1.89711	0.0	22.5843	1.93941	6.23629	4.7677	2.58747	3.52897	1.35275	2.47053	2.24412	0.0	2.44748	2.63283	0.0	2.47537	0.0	0.0	2.16887	3.02232	1.2246	2.49929	3.58883	0.0	2.09322	0.0	0.0	1.19337	3.16188	1.54884	2.22202	2.33682	2.75043	3.67696	1.92751	2.43458	0.0	2.15235	1.0453	1.95577	0.0	3.31665	0.0	2.20919	0.0	2.24027	1.75484	1.88562	0.0	0.0	3.60035	0.0	2.74757	3.12014	2.12981	0.0	3.33276	4.4986	2.53085	1.42804	0.0	1.86067	2.10997	0.0	4.53097	1.75477	1.90457	2.53529	2.37569	0.0	0.855325	1.9939	1.96937	0.0	1.10002	3.41237	0.94604	1.79087	1.27316	1.72108	1.88543	2.49896	1.56897	3.4934	1.98521	0.0	2.23582	0.159829	1.97219	2.58588	1.51492	1.57432	2.36072	3.51926	3.61701	1.10741	0.0	0.0	0.0
ENSG00000004897	0.00829902	5.860766E-4	up	4.3342137	4.3342137	2.1157703	56.517166	13.0397625	2.1868722	0.07110192	0.0	1.22106	0.0	0.292725	0.0	0.0	0.0	0.468567	1.05714	0.625598	0.998244	1.20734	1.41368	1.0418	0.0	1.28371	2.5093	0.772208	0.321064	1.08641	0.0	0.448274	0.0	0.0	0.473283	0.0	0.0	0.603312	0.645765	0.0	0.0	0.302465	1.76192	0.0352016	0.663276	2.77137	1.14382	0.71939	0.370901	0.310663	0.0	0.0	0.871494	0.0	3.11728	0.0	1.92177	1.38651	0.734825	0.0	0.730219	0.0	1.23089	0.754728	0.0	0.0	0.378866	0.456605	0.28057	0.550816	0.0	0.0	0.994715	0.0	0.457821	0.167687	0.739903	0.596473	0.970312	0.657871	0.708749	0.547556	0.337733	0.351248	0.0706837	0.280478	0.433983	0.0	1.02681	1.50105	0.574611	1.29985	0.299943	0.332143	2.72085	0.475252	0.677196	0.20701	0.0	0.0	0.269661	0.0	1.7356	0.0	0.905522	1.01358	0.358069	0.0	1.09802	1.28652	1.04851	0.0	0.0
ENSG00000004961	0.02342822	0.0025468152	up	3.0813584	3.0813584	1.6235665	30.589046	9.927131	1.5913081	-0.032258432	0.303017	0.591801	0.79405	0.197344	0.443494	0.639653	0.0	0.367229	0.714536	0.0	0.344791	0.832219	0.641031	0.0	0.0	0.0	0.425167	0.0	0.575947	0.505875	0.415088	1.85366	0.360509	0.0	0.632251	0.847697	0.975067	0.671812	0.370862	0.0	2.50361	0.230777	0.440279	0.0	0.0	0.0	0.938933	0.0	0.443069	0.839695	0.758152	0.186144	0.500716	0.553034	0.0	0.612406	0.0	0.0	1.14387	0.0	0.549944	0.547571	0.721371	0.480849	1.36686	0.0	0.439013	0.37635	0.3443	0.0	0.634556	1.64757	0.0	0.0	0.197497	0.124986	0.723743	1.02618	1.23822	0.0	0.492768	0.396087	0.387997	0.237023	0.150358	0.0	0.0	0.0	0.134354	0.92553	0.292537	0.0	0.349011	0.0	0.0	0.274218	0.0	0.319751	0.360828	0.0	0.841152	0.0764741	0.79823	0.740861	0.746264	0.358141	0.0	0.0	0.0	0.0	0.572396	0.0	0.0
ENSG00000005022	0.03054771	0.0037012538	up	3.9690053	3.9690053	1.9887775	717.4381	180.76045	1.8582358	-0.13054164	0.0	0.0	0.0	5.05764	0.0	9.74901	0.0	0.0	13.5418	9.48311	0.0	0.0	17.2079	15.011	0.0	0.0	12.8208	16.7795	9.68655	13.181	7.16811	0.0	16.6804	25.4338	4.30751	14.3537	15.309	8.55802	11.2596	30.2938	0.0	10.9302	20.4829	0.0	0.0	0.0	10.9027	0.0	10.6998	0.0	15.6474	1.73757	10.469	29.4064	36.6514	6.24027	8.22359	9.26387	27.7785	0.0	6.93576	0.0	7.76936	14.9072	21.1148	0.0	17.6737	8.39334	0.0	0.0	26.736	17.1649	6.71109	0.0	0.0	4.26914	0.0	19.4886	26.8546	10.1164	9.1149	9.82849	12.2688	8.94628	5.1531	6.60982	6.08553	14.0626	11.4954	21.0333	2.65288	0.118311	6.61149	7.39365	4.55939	13.6029	11.2822	6.9834	11.7315	108.77	19.0034	2.69283	0.0	35.0788	0.0	23.5575	0.0	20.8665	0.0	2.1323	6.38518	0.0	0.0
ENSG00000005238	0.010168965	7.864487E-4	up	3.7005603	3.7005603	1.8877437	36.86446	9.961863	1.8860114	-0.0017322927	0.237783	0.0	0.446361	0.80954	0.0	0.541847	0.0	1.02313	0.0	0.0	0.0	0.321618	0.0	0.799805	0.384679	0.0	0.433165	0.0	0.283	0.0	0.0	0.0	0.0	0.0	0.0	1.41315	0.0	0.0	0.457345	0.0	0.0	0.0	0.860778	0.361306	0.926279	0.0	0.0	0.601978	0.629126	0.48903	0.0	0.418773	1.19339	0.320463	0.0	0.0	0.0	0.0	0.0	0.840272	0.0	0.457045	0.0	0.0	0.563993	0.0	0.0	0.0	0.632043	0.0	0.465017	0.0	0.0	0.370675	0.300007	0.0	0.61135	0.508818	0.557422	0.0	0.435847	0.603801	0.0	0.409511	0.434185	0.311499	0.0	0.0	0.393417	0.919446	0.0	0.887551	0.279968	0.796196	0.89077	0.53457	0.605833	0.0	0.0	0.0	0.409157	0.0711718	0.0	0.0	0.0	0.0	0.0	0.0	0.0	0.0	0.0	0.0	0.0
ENSG00000005302	0.023781013	0.002604036	up	2.607596	2.607596	1.3827204	16.498194	6.3269763	1.2967565	-0.08596389	0.431635	0.338175	0.241151	0.20793	0.418693	0.226485	0.0	0.203934	0.518135	0.366017	0.518802	0.380358	0.708943	0.474394	0.265678	0.502737	0.380342	0.293652	0.677551	0.292214	0.433657	0.0	0.142666	0.416888	0.0	0.259587	0.0	0.63946	0.20104	0.576236	0.0	0.168313	0.60741	0.0361995	0.0	0.0	0.490093	0.0	0.226358	0.282098	0.764779	0.0	0.734223	0.302346	1.37733	0.260234	0.0	0.302348	0.240515	0.56446	0.0	0.0	0.0	0.347149	0.368538	0.0	0.193821	0.428069	0.202493	0.391554	0.435239	0.365032	0.25216	0.242386	0.0	0.129385	0.213852	0.698318	0.356327	0.0	0.284891	0.312353	0.271835	0.0	0.381252	0.124441	0.307919	0.0	0.0	0.198899	0.0	0.271972	0.251512	0.289093	0.0	0.0	0.598263	0.324465	0.0	0.0	0.239582	0.0483941	0.472385	0.292988	0.58886	0.32386	0.13828	1.02651	1.07207	0.0	0.382421	0.0	0.0
ENSG00000005339	0.04925783	0.0072776726	up	2.3895826	2.3895826	1.2567587	19.588537	8.197473	1.2590153	0.0022566011	0.553472	0.627898	0.669	0.620929	0.705002	0.378253	0.0	0.608792	0.222523	0.0	0.656396	0.442609	0.421181	0.0	0.0	1.2213	0.0	0.0	0.289616	0.685835	0.462258	0.0	0.699653	1.0335	0.522123	0.362244	0.0	0.0	0.460301	1.36832	2.03678	0.289849	0.596462	0.189195	0.0	1.03595	0.274749	0.54871	0.307414	0.556965	0.738116	0.192594	0.775562	0.664103	1.37999	0.410966	0.3787	0.694463	1.0839	0.311194	0.0	0.577437	0.0	0.663605	0.0	0.0	0.59688	0.286307	0.214428	0.0	0.568032	0.557541	0.646676	0.268169	0.27909	0.198672	0.545706	0.683832	0.39701	0.906981	0.248828	0.842012	0.200892	0.247731	0.930079	0.775022	0.0	0.0	0.0	0.702254	0.323475	0.201693	0.949424	0.344226	0.291052	0.99291	0.935049	0.256499	0.595333	0.0	0.0	0.237761	0.0	0.0	0.0	0.739854	0.0	0.0	0.0	0.162952	0.28747	0.0	0.0
ENSG00000005700	0.03925727	0.0053536417	up	3.0827096	3.0827096	1.6241989	22.455435	7.2843175	1.586493	-0.037705936	0.223118	0.279774	0.31363	0.225148	0.615417	0.0	0.0	0.101923	0.908237	0.729854	0.394577	0.443414	0.812524	0.414708	0.242913	0.943924	0.651239	0.169553	0.200281	0.343405	0.516352	0.467189	0.055837	0.38705	0.0	0.0	0.574391	0.0	0.197827	0.145262	1.44154	0.0	0.51829	0.0457263	0.61953	0.98574	0.325153	0.260438	0.0685859	0.399433	0.964728	0.102086	0.449736	0.246535	0.963182	0.423349	0.341451	0.641938	0.329607	0.344595	0.525674	0.389204	0.615553	0.0	0.655173	1.4583	0.0961773	0.378844	0.387602	0.237336	0.243574	0.373807	0.301816	0.234892	0.268925	0.062837	0.0732406	0.600505	0.490444	0.737993	0.443461	0.231065	0.334738	0.29627	0.0443655	0.174825	0.329454	0.981353	0.498424	0.840744	0.59361	0.178238	0.1198	0.186647	0.0	0.124699	0.498831	0.348732	0.666081	1.55419	0.158773	0.108135	0.415587	0.43373	0.283557	0.164957	0.102545	0.0	0.0	0.0950395	0.408836	0.0	0.0
ENSG00000005889	0.022930795	0.0024757592	up	2.7559772	2.7559772	1.4625639	11.303243	4.1013556	1.4197203	-0.042843524	0.0	0.0	0.0840499	0.110108	0.289949	0.204371	0.0	0.196281	0.214071	0.0	0.0	0.0	0.0	0.0	0.122584	0.40716	0.359139	0.192242	0.191949	0.35284	0.0	0.223027	0.0957694	0.0	0.246655	0.187724	0.0	0.0	0.0	0.272733	0.711346	0.0	0.0	0.0	0.0	0.177839	0.219269	0.300956	0.191661	0.0	0.39075	0.0640843	0.0	0.257893	0.0	0.0	0.464436	0.294133	0.0688455	0.197088	0.226138	0.387581	0.0	0.278206	0.0	0.0	0.0	0.226103	0.0	0.0	0.0	0.0	0.0	0.0	0.0	0.33918	0.0384624	0.196751	0.229935	0.321379	0.0718695	0.0	0.445761	0.0	0.0	0.052407	0.133755	0.314446	0.449793	0.187898	0.0	0.0	0.20236	0.0	0.105524	0.127297	0.0	0.11711	0.0	0.0	0.127073	0.0	0.0	0.233332	0.0	0.0	0.211313	0.0	0.486117	0.0	0.0	0.0	0.0
ENSG00000006007	1.8461257E-4	3.6482659E-6	up	3.925825	3.925825	1.9729959	82.603645	21.041094	1.9625695	-0.010426446	1.05876	1.16002	1.42135	0.851631	1.64578	1.90993	0.0	1.38667	3.06854	2.18479	1.58148	1.32441	1.02406	1.12035	0.586217	0.853815	0.915526	1.12069	0.5522	2.02	0.0	0.742618	0.780277	2.08287	1.06274	2.11706	2.23245	2.05448	1.52612	1.61711	0.0	0.725404	1.50181	0.405555	1.37415	0.90445	0.851401	1.20256	0.82032	0.828506	1.45838	0.719134	0.817667	1.68781	0.0	0.923245	0.71649	0.890215	1.82216	1.39466	1.34605	0.756843	1.33351	1.05593	2.58501	0.0	2.15671	1.13457	0.915259	1.19132	1.04226	0.859526	0.80132	0.958437	0.697444	0.431248	0.968558	1.09287	1.34892	0.871307	0.826704	0.558827	1.04476	0.823633	0.319257	0.777097	1.10216	1.21622	1.22398	1.11324	0.824702	0.0	1.12545	0.586701	1.05353	1.26774	1.53731	1.16787	1.20721	0.0	1.15583	0.317589	1.00662	2.17736	0.705622	1.55292	1.14403	1.71106	1.65165	0.269637	0.953768	0.0	0.0
ENSG00000006128	1.9817234E-10	8.596134E-13	up	2.2951274	2.2951274	1.1985742	2.2951274	1.0	1.1985743	0.0	0.0	0.0	0.0	0.0	0.0	0.0	0.027886	0.0	0.0	0.0	0.0	0.0321435	0.0	0.0	0.0	0.0	0.0	0.0386006	0.0	0.0	0.0384521	0.0	0.0	0.0	0.0	0.0	0.0	0.0	0.0	0.0	0.0241855	0.0	0.0	0.0	0.0	0.0	0.0	0.0	0.0	0.0	0.0	0.0	0.0	0.0	0.0	0.0	0.0	0.0	0.0	0.0166816	0.0	0.0	0.0115743	0.0181023	0.0	0.0	0.0	0.0	0.0	0.028932	0.0	0.0	0.0145649	0.0	0.0	0.0	0.0	0.0	0.0	0.0424969	0.0	0.0265684	0.0	0.0	0.0	0.0	0.0	0.0	0.0	0.0	0.0	0.0	0.0	0.0	0.0	0.0	0.0	0.0	0.0	0.0	0.0	0.0	0.0	0.0	0.0	0.0	0.0	0.0	0.0	0.0	0.0	0.0	0.106815
ENSG00000006634	0.0046623847	2.569935E-4	up	5.6385784	5.6385784	2.4953315	20.469492	3.6302576	2.3572187	-0.13811289	0.631651	0.119068	0.0536929	0.0397587	0.24253	0.437115	1.91397	0.245996	0.319574	0.194395	0.0	0.34569	0.0	0.829959	0.0645869	0.720818	0.465334	0.170783	0.0833736	0.228876	0.189778	0.0	0.0894066	0.248005	0.161004	0.112561	0.0	0.0	0.146575	0.213952	0.0	0.171546	0.135003	0.0304214	0.0	0.0	0.0736756	0.191164	0.0302124	0.0536246	0.307567	0.155964	0.170327	0.372758	0.595539	0.234306	0.110571	0.397251	0.384214	0.265383	0.100528	0.232837	0.47806	0.165035	0.509022	0.0	0.207731	0.214006	0.18932	0.523472	0.124585	0.0	0.294754	0.0586622	0.215032	0.0	0.100857	0.243552	0.0	0.296139	0.0	0.29923	0.0	0.0	0.107207	0.0712413	0.206739	0.0	0.168505	0.0	0.131634	0.03504	0.232907	0.208439	0.214964	0.101496	0.109291	0.0904059	0.725362	0.0	0.256205	0.0	0.211874	0.106569	0.42461	0.309133	0.269779	0.979275	0.14249	0.0	0.277931	0.0	0.0
ENSG00000007202	0.0181415	0.0017936132	up	3.1205752	3.1205752	1.641812	108.24441	34.68734	1.5802588	-0.06155316	0.0	0.0	1.41295	0.0	0.0	0.0	0.0	3.04007	1.48547	2.42307	2.88732	0.0	0.0	0.0	0.0	0.0	0.0	0.0	0.0	0.0	2.09484	0.0	0.0	0.0	0.816511	2.68193	3.14669	0.0	0.0	8.94581	0.0	2.23707	2.92149	1.45447	0.0	0.0	4.46789	3.33392	0.713703	0.0	4.40686	0.261031	3.27947	0.0	0.0	1.88417	2.84445	0.0	9.4311	2.14011	1.2504	2.03676	0.0	3.75609	3.55092	0.0	4.12804	0.0	1.57744	1.59575	3.58877	0.0	0.0	4.40619	0.992288	1.09464	5.73756	0.0	5.07265	3.75898	1.38232	1.70546	2.19034	2.12933	1.67918	0.0	0.0	5.2967	1.85348	2.71876	1.021	1.60085	2.11428	1.56581	0.0	3.08953	0.0	0.0	0.0	0.0	2.9313	1.24503	1.81366	0.0	2.11838	2.38779	3.36632	0.0	3.122	0.808423	1.49064	0.0	0.0
ENSG00000007312	0.0040357597	2.1049827E-4	up	10.065174	10.065174	3.3313003	20.944372	2.0808759	3.891323	0.5600227	0.0	0.0383321	0.171816	0.0377801	0.0234568	0.0276796	0.0	0.0	0.0567748	0.0949332	0.0251793	0.0	0.269762	0.155599	0.958432	0.026027	0.252402	0.2116	0.373243	0.528024	0.117848	0.0384978	0.163604	0.302464	0.277706	0.107167	0.324348	0.317655	0.0	0.0	2.03728	0.250133	0.24985	0.0595827	2.1708	0.030673	0.0693878	0.014607	0.262904	0.407979	0.0	0.0	0.0	0.0187596	0.0522872	0.0913839	0.435043	1.48343	0.265525	0.115258	0.0949413	0.0785204	0.037236	0.0664589	2.21248	0.17898	0.12664	0.52484	0.111437	0.0	0.0966044	0.125647	0.0	0.298192	2.05487	0.0827695	0.163009	0.103447	0.163714	0.0358789	0.30544	0.0885751	0.0732152	0.0482749	0.496444	0.219292	0.0103081	0.0	0.0526394	0.0992432	0.264364	0.408943	0.0563759	0.600652	0.216947	0.11558	0.021591	0.0848346	0.0849302	0.303402	0.269341	0.0	0.145011	0.484976	0.114839	0.0964843	0.153421	0.165694	0.0740314	0.133385	0.211122	0.0	0.0
ENSG00000008018	0.02600047	0.0029644493	up	2.8964422	2.8964422	1.5342818	230.31865	79.51779	1.6257732	0.09149131	2.17549	3.21562	6.38094	3.27488	1.94539	4.57697	20.6732	6.17438	14.3757	3.77293	3.8489	6.09537	4.30991	4.88308	2.19193	0.0	1.75399	4.86172	6.9097	5.03602	0.0	3.92414	2.29831	3.53869	3.9036	0.0	12.5296	0.0	4.63501	5.45921	15.0051	3.6798	5.52603	4.46247	0.0	2.69412	0.0	3.51742	5.03874	4.80118	7.21	1.73679	4.95029	3.7406	6.47527	3.57638	3.27036	3.16054	10.4933	2.75972	4.18228	1.58111	4.62682	5.37838	8.3986	0.0	4.37011	7.0776	3.99786	2.13988	3.95114	6.15317	1.77322	5.97134	2.67955	2.54733	2.23901	3.95872	3.80383	4.25653	6.04445	2.83629	3.31237	3.38432	1.65311	2.89975	5.15101	3.16367	3.49844	9.73851	4.62368	4.59985	6.39151	2.951	0.0	8.60759	3.35271	8.10093	4.68828	13.8969	3.67616	0.85485	3.13493	3.56522	1.5452	1.74025	5.84839	10.8082	4.05228	4.07002	9.11838	0.0	0.0
ENSG00000008311	0.039543252	0.005406629	up	2.6960628	2.6960628	1.4308541	12.104309	4.4896235	1.4356803	0.004826225	0.0	0.0948652	0.116517	0.125561	0.0	0.187967	0.0	0.0958399	0.216796	0.119543	0.166623	0.224297	0.181873	0.0	0.0503782	0.0	0.158851	0.170626	0.0	0.150024	0.0	0.0	0.139112	0.307584	0.0	0.178698	0.328487	0.394788	0.0	0.15194	0.0	0.0770324	0.396704	0.0441943	0.267155	0.0	0.106326	0.124748	0.0969257	0.165598	0.339007	0.247549	0.101433	0.161136	0.195663	0.0	0.112321	0.330408	0.244995	0.259587	0.1538	0.318351	0.0	0.0	0.115073	0.0	0.0	0.0592021	0.0	0.175446	0.150551	0.0	0.0	0.0913692	0.211061	0.0	0.157417	0.0	0.183154	0.0	0.126183	0.0	0.0515676	0.148739	0.151873	0.0850589	0.337709	0.0	0.0	0.305596	0.239182	0.11992	0.116239	0.170363	0.0	0.0676829	0.118276	0.0871145	0.265209	0.0	0.115603	0.0	0.0	0.13289	0.0	0.0	0.121614	0.0	0.0	0.148513	0.0	0.0	0.0
ENSG00000009307	0.00695719	4.5046554E-4	up	2.7398381	2.7398381	1.4540906	197.08797	71.9341	1.3943813	-0.059709325	0.0	2.71829	0.0	2.58549	0.0	0.0	0.0	1.68247	0.0	0.0	0.0	2.3405	3.46275	0.0	3.40507	0.0	1.54689	0.0	2.26181	3.15808	2.67839	0.0	2.18846	0.0	0.0	3.79215	0.0	0.0	0.0	0.0	0.0	2.69068	4.57966	0.42817	0.0	0.0	3.11527	1.33818	1.96341	2.69961	0.0	3.08156	4.50271	3.42634	13.655	4.63437	1.12641	0.0	5.0077	2.35917	0.0	0.0	0.0	3.87803	0.0	0.0	2.75759	1.2749	1.79664	1.37568	0.0	0.0	0.0	2.04856	1.97088	1.98942	2.08654	0.0	0.0	0.0	2.40521	2.06754	1.48143	2.22688	1.10865	2.10423	0.0	3.77447	3.34263	0.0	4.01538	1.43068	2.302	2.66376	2.84465	0.0	2.13762	1.04901	0.0	0.0	2.69127	0.675381	0.0	3.03284	0.0	4.82787	4.13106	0.0	0.0	1.07292	0.0	0.0	0.0
ENSG00000009335	0.0033265196	1.6189156E-4	up	3.9044166	3.9044166	1.965107	61.9609	15.869431	1.893749	-0.07135802	0.0	0.727673	0.625557	0.714716	0.0	0.0	0.0	0.522599	0.82415	0.468344	1.12455	1.11015	0.646126	0.0	0.598277	0.0	1.00298	0.0	0.290133	0.0	0.837519	0.0	0.67885	1.73002	1.04733	1.9615	1.67546	0.978768	0.666793	2.07399	0.0	0.0	1.35479	0.0939753	0.827598	0.0	0.0	1.13012	0.184716	0.0	1.46264	0.562645	0.603886	0.927742	2.35174	0.0	0.302425	0.0	1.2557	0.858331	1.22794	0.708601	0.0	0.582974	1.39003	0.0	0.0	0.497592	0.495444	1.28858	0.930812	1.03894	0.0	0.716494	0.25705	0.168027	0.290965	0.0	1.07582	0.0	0.0	0.676916	0.581175	0.0	0.530175	0.933008	0.0	2.44999	0.0	0.0	0.639402	0.175301	0.719259	0.810958	0.43205	0.278211	0.664401	0.86807	1.5129	0.0	0.683712	0.148015	1.06567	1.17052	0.0	0.0	0.622789	0.0	0.888813	0.439463	0.655772	0.0	0.0
ENSG00000009844	0.0037314086	1.888996E-4	up	4.0830584	4.0830584	2.0296502	34.80074	8.523203	1.9623976	-0.067252554	0.318268	0.318575	0.439696	0.327689	0.347417	0.799386	0.0	0.838886	1.04539	0.447095	0.440932	0.560997	0.46816	0.0	0.299833	0.926255	0.438748	0.0	0.27085	0.632612	0.623377	0.410958	0.0888968	0.578231	0.453486	0.288719	0.0	0.494975	0.272655	0.503393	2.26428	0.0	0.515583	0.0842119	0.0	0.518807	0.390817	0.370581	0.118081	0.37098	0.715305	0.0766996	0.588418	0.439725	1.20641	0.231887	0.177705	0.659218	0.592992	0.321405	0.0	0.45048	0.659562	0.541953	1.26658	0.0	0.0	0.17469	0.242153	0.285886	0.331113	0.367028	0.407647	0.14317	0.227986	0.196616	0.0872864	0.615516	0.0	0.62388	0.0	0.389599	0.267874	0.201447	0.167934	0.290082	0.397848	0.402599	0.319779	0.75618	0.314431	0.165582	0.0	0.233584	0.183407	0.202811	0.998446	0.320205	0.0	2.564	0.280678	0.0	0.309503	0.904658	0.335042	0.256466	0.152782	1.47773	1.03983	0.0	1.00366	0.0	0.0
ENSG00000009954	0.016333928	0.0015440504	up	2.6259933	2.6259933	1.3928632	38.51311	14.666116	1.373178	-0.01968526	0.0	0.0	0.0	0.686951	0.0	0.0	0.0	0.0	0.0	0.0	0.0	0.0	0.0	0.0	0.0	0.0	0.0	0.0	0.0	0.0	0.0	0.0	0.0	0.0	0.0	0.0	0.0	0.0	0.0	0.0	0.0	0.0	0.0	0.124095	0.0	0.0	0.0	0.0	0.580113	0.0	0.0	0.0	0.620805	0.0	0.0	0.0	0.0	0.0	0.0	0.0	0.814134	0.0	0.0	0.0	0.0	0.0	0.0	0.0	0.527687	0.0	0.0	0.0	0.0	0.0	0.0	0.33583	0.0	0.0	0.0	0.0	0.0	0.0	0.0	0.0	0.0	0.0	0.0	0.0	0.0	0.0	0.0	0.0	1.0159	0.0	0.53417	0.0	0.0	0.0	0.0	0.0	0.0	0.108332	0.0	0.474335	0.0	0.0	0.0	0.0	0.0	0.638776	0.0	0.0	0.0
ENSG00000010165	0.031106567	0.0037994639	up	2.3712986	2.3712986	1.2456774	38.53599	16.251017	1.1526189	-0.09305844	0.0	1.34274	0.957189	0.0	0.0	0.0	0.0	0.925284	1.51004	1.01765	0.0	0.0	0.0	0.0	0.0	0.0	0.0	1.20018	0.903952	1.44413	0.0	0.0	0.0	0.0	0.0	1.44761	0.0	0.0	0.693014	0.0	0.0	1.22182	0.0	0.491155	0.0	0.0	1.7755	0.895048	1.166	1.15436	0.0	0.0	0.926078	0.0	2.78816	0.0	0.45337	0.0	0.0	0.0	0.0	0.0	0.0	0.725122	0.0	0.0	0.0	0.738006	0.0	0.0	0.0	0.0	0.0	0.674387	0.365461	0.368078	0.0	0.0	1.46233	0.730971	0.463559	0.0	0.297145	0.679969	0.452449	0.0	0.0	0.0	0.730798	0.0	0.0	1.0435	1.58844	0.696813	0.359976	0.706164	0.0	0.76045	0.0	0.0	0.0	0.152729	0.0	0.0	0.974498	1.07672	0.0	0.0	0.0	0.0	0.0	0.0	0.0
ENSG00000010270	0.011774328	9.760036E-4	up	3.505204	3.505204	1.8094984	62.006996	17.689978	1.751636	-0.057862382	0.0	0.605178	0.347045	0.436226	1.07521	0.0	0.0	0.650795	0.0	1.00829	1.2094	0.0	0.617974	0.0	0.424541	1.06937	0.0	0.660377	0.584556	0.989081	0.0	0.665947	0.772114	0.0	0.0	0.0	0.948756	0.848643	0.897483	0.732896	3.21446	0.258244	1.05179	0.362074	0.0	0.0	0.0	0.891703	0.234163	0.701159	0.741449	0.396415	1.05871	0.944623	3.70277	1.1647	0.503287	0.0	0.0	0.709137	0.0	0.0	0.0	0.691817	1.22084	0.0	1.23489	0.0	0.39695	0.0	0.0	0.0	0.0	0.493024	0.375993	0.324866	0.374419	0.0	1.08309	0.0	0.479735	0.933734	0.523188	0.0	0.162883	0.0	0.540165	0.0	0.448753	0.0	0.0	0.282731	0.0	0.0	0.102991	0.396902	0.883788	0.570561	0.0	0.0	0.721067	0.0897574	0.0	1.0165	0.0	0.0	0.283907	0.0	0.0	0.136828	0.0	0.0	0.0
ENSG00000010292	0.002966794	1.3857803E-4	up	3.8331797	3.8331797	1.9385417	58.089813	15.154474	1.9310093	-0.0075323535	0.0	1.0343	0.0	0.509159	0.818463	0.0	0.0	0.0	0.623108	0.0	0.0	1.06964	0.480959	1.03328	0.581841	0.0	0.0	1.23959	0.0	0.0	0.0	0.0	0.0	0.0	0.620598	0.0	0.0	0.0	0.977261	3.45602	0.0	0.604754	0.0	0.513424	0.0	0.0	0.0	4.10688	0.902061	0.0	0.0	0.353888	0.487312	0.0	0.0	0.0	0.0	0.0	1.64294	0.0	1.24822	0.610396	1.40643	0.0	0.0	0.0	1.17453	0.863673	0.895517	0.0	3.69233	0.0	0.0	1.30457	0.0	0.231792	0.0	0.0	0.0	0.0	0.451484	0.0	1.17888	0.637001	0.489752	1.40473	0.0	0.0	0.702478	2.1067	0.0	0.64821	0.0	0.546813	0.738601	0.560216	0.0	0.0	0.0	0.0	1.89114	0.105993	0.0	0.736522	0.0	0.0	0.0	0.0	0.0	0.284846	1.63182	0.0	0.0
ENSG00000010327	1.2625933E-5	1.6096328E-7	down	20.430405	-20.430405	-4.352646	1.0	20.430391	-4.3599496	-0.007303708	1.62147	0.496555	0.0	1.99243	0.516696	0.310864	0.0	0.0	1.33943	0.0	0.0	0.0	1.44348	1.33015	0.0	0.0	0.0	0.0	1.3397	0.0	0.0	0.0	0.436893	0.0	0.0	2.00266	0.0	0.0	0.0	0.0	0.0	1.1086	0.0	0.313158	0.0	0.0	0.0	0.0	0.0	0.825107	0.0	0.822352	0.498137	1.15547	0.0	0.0	2.18331	0.0	2.2165	0.0	0.0	0.517361	0.0	1.19755	1.22875	0.0	0.0	0.0	0.320264	1.04362	0.0	2.56758	0.0	4.1077	4.85065	1.41119	1.2218	0.0	0.0	0.630344	0.538984	1.77569	0.0	0.0	0.681837	1.5685	0.0	0.0	1.38586	1.62499	0.0	1.74257	0.416615	1.02302	0.0	0.0	0.0	1.77203	0.0	0.0	0.0	0.892622	0.0	0.0	0.0	0.658188	0.0	0.0	0.0	2.52647	0.0	0.0507795	0.0
ENSG00000011007	0.01309364	0.0011334298	up	3.176621	3.176621	1.667493	23.5088	7.400565	1.6684186	9.25679E-4	0.0	0.558952	0.376249	0.279266	0.469028	0.74647	0.0	0.23673	0.766572	0.0	0.713389	0.548249	0.614822	0.759821	0.303329	0.0	0.0	0.336655	0.0	0.735113	0.670335	0.467281	0.626965	0.616888	0.646685	0.512455	0.947982	0.550986	0.561794	0.772663	2.12487	0.31932	0.676528	0.0877285	0.511331	0.437752	0.355709	0.488884	0.28579	0.35796	0.85243	0.183422	0.505136	0.447747	1.30317	0.0	0.0	0.564134	0.902962	0.389064	0.35241	0.430851	0.548576	0.655897	1.10457	2.30849	0.584071	0.12006	0.401262	0.0	0.357256	0.476141	0.836218	0.770074	0.136402	0.285295	0.691839	0.347232	0.278321	0.283894	0.314396	0.2194	0.105967	0.0	0.104809	0.564831	0.333687	0.924005	0.48767	0.648455	0.0	0.246222	0.934319	0.338691	0.390829	0.183742	0.369498	0.269011	0.437933	0.0	0.373658	0.160832	0.539831	0.385255	0.612388	0.458661	1.07548	1.27935	0.571458	0.129814	0.452496	0.0	0.0
ENSG00000011105	0.009018562	6.574047E-4	down	7.1898794	-7.1898794	-2.8459675	15.000112	107.84887	-2.8783088	-0.032341264	0.0	0.0	0.0	0.0	0.0	0.0	0.0	0.0	2.16903	0.0	0.0	0.0	0.0	0.0	0.0	1.858	0.0	0.0	0.0	0.0	0.0	0.0	0.0	0.0	3.7261	0.0	0.0	2.37322	0.0	0.0	0.0	0.0	0.0	0.0	9.06579	0.0	0.0	0.0	0.0	0.0	0.0	1.33244	0.0	0.0	6.49055	0.0	7.10678	0.0	0.0	0.0	0.0	0.0	0.0	0.0	0.0	0.0	0.0	0.0	0.0	0.0	0.0	0.0	0.0	0.0	4.74368	1.58886	0.0	0.0	0.0	0.0	0.0	7.00245	0.0	0.0	8.25411	0.0	0.0	0.0	0.0	13.7911	8.26612	0.0	3.92772	0.0	0.0	8.43028	0.0	5.54997	4.79975	0.0	0.0	11.9799	0.0	0.0	0.0	0.0	0.0	0.0	0.0	0.153843	4.03471	0.0	0.0
ENSG00000011114	0.035831694	0.0046688463	up	2.2397268	2.2397268	1.1633227	12.310617	5.496481	1.2286181	0.065295406	0.0	0.0	0.0	0.0	0.374673	0.334582	0.939164	0.234161	0.252486	0.471222	0.145217	0.0	0.663921	0.0	0.0	0.32629	0.0	0.184791	0.0	0.616986	0.249523	0.226937	0.0	0.307968	0.424244	0.160255	0.393153	0.0	0.240094	0.503117	1.21372	0.0	0.345178	0.0623456	0.0	0.314919	0.159716	0.0	0.0	0.0	0.40266	0.0	0.323876	0.23497	1.51752	0.0	0.16356	0.414658	0.227914	0.16999	0.158417	0.155804	0.0	0.123278	0.697933	1.523	0.0	0.0	0.132006	0.0	0.0	0.651288	0.0	0.0	0.122485	0.0	0.194423	0.0	0.216977	0.551961	0.0	0.263485	0.0	0.0	0.0527408	0.0	0.232165	0.849789	0.0	0.228102	0.0	0.225898	0.0	0.229435	0.171161	0.175193	0.0	0.0	0.248243	1.37083	0.225984	0.137296	0.0	0.0	0.389052	0.312309	0.153463	0.0	0.947506	0.0	0.391026	0.0	0.0
ENSG00000011275	2.7694026E-4	5.977128E-6	down	9.416005	-9.416005	-3.235115	13.638137	128.41663	-3.303656	-0.068541035	0.0	5.59689	10.085	15.0074	6.14782	0.0	0.0	9.17209	0.0	14.4064	0.0	20.4657	6.69939	0.0	8.78665	8.73129	11.1399	14.7241	7.892	0.0	17.972	0.0	0.0	0.0	0.0	0.0	6.01137	0.0	9.00314	13.9215	8.89447	10.849	11.4939	4.0597	0.0	13.8829	7.26733	16.402	1.9333	4.27269	8.86084	4.98156	9.66347	11.7797	13.0614	5.72594	8.04169	12.6973	25.9216	0.0	4.49136	15.3673	8.00163	0.0	14.9641	0.0	18.0315	8.98133	6.35903	0.0	6.36241	12.2373	0.0	7.05521	1.48881	1.54992	14.0679	10.5452	0.0	10.013	3.90374	13.5374	10.7276	6.96371	14.243	12.2179	5.14763	0.0	6.49974	0.0	7.3178	4.93454	8.52078	11.1069	0.0	7.15342	12.2019	3.60918	20.8614	0.0	0.0	8.95577	0.0	15.6001	19.7753	10.6992	10.4772	0.0	14.3782	0.0	11.8752	0.0	0.0
ENSG00000011465	1.1098673E-7	8.395632E-10	down	38.695686	-38.695686	-5.274101	1.0	38.69567	-5.2502456	0.023855185	3.12115	0.0	4.13687	0.0	0.850014	1.33025	0.0	1.05678	0.0	3.72962	2.63412	0.0	2.60133	0.0	4.7093	2.66982	0.0	3.3948	1.16977	12.0817	3.87824	0.0	0.934869	0.0	2.13314	4.24699	0.0	0.0	0.0	2.60629	0.0	0.236348	2.65207	0.812212	0.0	1.68284	5.90959	4.97148	1.77875	0.257286	0.873702	0.0	6.82417	1.6122	0.0	0.0	2.57047	4.32437	7.19235	5.64968	2.26327	0.0	0.724473	0.884085	0.355116	0.0	0.0	0.0	0.651956	0.933407	2.00553	3.09191	0.0	0.0	0.767125	0.0	1.84917	1.70224	0.899634	0.0	0.87672	17.3565	0.0	3.10102	1.19582	3.08897	1.27522	1.29647	4.91807	4.80299	1.82443	0.406894	0.0	0.474236	0.0	5.16787	0.0	2.42094	2.63642	0.0	0.0	3.22713	0.924099	4.24716	3.31133	1.90569	2.76148	0.0	2.84116	1.6013	1.73307	0.299037	0.0697099
ENSG00000011485	0.0037699607	1.9212192E-4	up	3.108503	3.108503	1.63622	73.45541	23.630484	1.6494231	0.013203106	0.0	1.7459	0.0	0.828943	0.0	1.18692	0.0	2.06844	1.41401	3.0558	0.0	0.0	1.61233	0.0	1.18206	0.0	1.00227	1.25138	1.8925	0.0	0.0	0.0	2.25446	2.65465	0.0	2.38827	3.23966	0.0	1.59273	5.43915	0.0	1.52079	2.94822	0.59187	2.20989	1.99187	0.0	1.79842	1.73822	2.25415	2.12667	0.0	1.08959	3.40022	0.0	1.27765	1.40032	2.14312	3.73164	1.32216	1.27061	1.1821	0.0	1.25227	2.42815	0.0	1.93663	0.99524	1.29533	0.0	1.42264	0.0	0.0	2.72758	0.0	0.779114	1.80784	1.56729	1.55587	0.0	0.917198	0.0	0.867289	1.99959	1.10907	0.699739	1.07032	2.82778	1.43701	1.49164	0.831179	1.77108	2.38164	0.0	1.99401	0.0	0.0	0.99646	1.33597	5.80131	2.10694	0.379985	0.0	0.0	0.0	1.49045	0.0	3.10662	3.89729	0.720189	0.0	0.0	0.0
ENSG00000012232	0.031349674	0.0038407664	up	3.5724888	3.5724888	1.8369294	45.708088	12.79447	1.8693216	0.0323922	0.0	0.455129	0.0	0.349551	0.0	0.0	0.0	0.0	0.341153	1.00711	0.658315	0.0	0.0	0.0	0.0	0.553051	0.616966	0.0	0.0	0.0	0.0	0.0	0.0	0.0	0.0	0.0	0.0	0.940668	0.0	0.0	0.0	0.402145	0.0	0.0	0.0	0.411819	0.0	0.364136	0.0	0.902695	0.0	0.0	0.0	0.592485	0.0	0.0	0.415766	0.588053	0.0	0.876175	0.0	0.0	0.0	0.374262	0.0	1.61667	0.0	0.0	0.0	0.304601	0.0	0.0	0.0	0.339761	0.256374	0.314804	0.0	0.799053	0.0	0.656838	0.0	0.0	0.0	0.0	0.785499	0.0	0.0	0.630787	0.0	0.0	0.0	0.432049	0.0	0.423503	0.774196	0.477062	0.0	0.0	0.454123	0.0	0.0	0.164821	0.0	0.0	0.0	0.0	0.0	0.0	1.71246	0.0	0.0	0.0	0.0
ENSG00000013375	0.037055887	0.0049400576	up	3.202787	3.202787	1.6793278	20.42106	6.376029	1.6745429	-0.0047849664	0.214032	0.268235	0.208865	0.184118	0.0	0.0	0.0	0.304755	0.0	0.0	0.569592	0.409103	0.0	0.372618	0.0	0.0	0.409704	0.237667	0.227127	0.304547	0.690074	0.503759	0.143865	0.432313	0.959297	0.499129	0.546037	0.0	0.345436	0.0	0.854611	0.413951	0.818552	0.105415	0.596326	1.65087	0.523286	1.12352	0.0912102	0.210553	0.0	0.040377	0.199069	0.0	0.0	0.494658	0.370101	0.30063	0.661902	0.171844	0.542932	0.34643	0.649932	0.0	0.577969	1.22497	0.0964217	0.471087	0.211893	0.274623	0.228392	0.750717	0.340157	0.531826	0.0	0.0	0.102954	0.756543	0.318861	0.343921	0.190533	0.134816	0.216916	0.102981	0.198653	0.175251	0.214719	1.33002	0.0	0.485096	0.0	0.321625	0.357425	0.0	0.288768	0.357289	1.06239	0.20678	0.945216	0.779256	0.345182	0.0	0.357888	0.0	0.533837	0.368973	0.0	0.730973	0.0	0.269651	0.544803	0.0	0.0
ENSG00000013392	0.033451278	0.0042168004	up	2.6579418	2.6579418	1.4103096	4.699374	1.76805	1.4306062	0.020296711	0.0468082	0.0613753	0.0	0.0580868	0.1001	0.0	0.494619	0.100031	0.21607	0.0	0.163528	0.0679101	0.0654368	0.0707675	0.047484	0.1001	0.0269364	0.0664646	0.0245169	0.0918602	0.130057	0.0682444	0.0480837	0.0668961	0.205401	0.0914988	0.0	0.0	0.0596673	0.0576479	0.264407	0.0160487	0.243681	0.059994	0.151067	0.127928	0.0890848	0.123062	0.0124707	0.0674855	0.0720774	0.0434651	0.0371102	0.0469464	0.193313	0.0580244	0.143356	0.0669636	0.070746	0.0949514	0.0	0.0717292	0.162031	0.104016	0.118589	0.258721	0.0	0.178237	0.0859068	0.0	0.0424352	0.145524	0.0	0.095663	0.084077	0.0460265	0.0164646	0.215349	0.166806	0.14964	0.076416	0.053711	0.0305349	0.0255066	0.0	0.049562	0.177858	0.0	0.0	0.140333	0.0780699	0.0159107	0.0425981	0.0193242	0.0110866	0.121099	0.100452	0.0	0.0	0.416813	0.0	0.018659	0.0845845	0.187335	0.0489987	0.170758	0.047996	0.0	0.123905	0.0154552	0.174699	0.0	0.0
ENSG00000013503	0.023907982	0.0026231543	up	2.4063613	2.4063613	1.2668533	5.5268207	2.2967536	1.2940068	0.027153455	0.149087	0.101573	0.141303	0.0	0.116845	0.0	0.856525	0.0447046	0.163186	0.129292	0.123524	0.10266	0.0814832	0.235205	0.130395	0.0	0.263074	0.133353	0.0716487	0.151194	0.115979	0.0511424	0.0690716	0.213478	0.0860402	0.155862	0.0	0.0	0.107997	0.0	0.513651	0.0704353	0.185374	0.0	0.111435	0.104804	0.096813	0.12093	0.115534	0.0647685	0.13488	0.0	0.125124	0.267136	0.368754	0.187428	0.0605199	0.12196	0.283028	0.0794756	0.0649288	0.0921579	0.183569	0.131977	0.193629	0.0	0.124973	0.0593352	0.0677689	0.175349	0.136126	0.0960297	0.10712	0.0839686	0.0588472	0.0471328	0.0626243	0.107439	0.199339	0.0969092	0.0829747	0.231022	0.0859489	0.0872505	0.0203897	0.0885329	0.0	0.147375	0.137223	0.223007	0.0	0.13167	0.103938	0.0	0.0466996	0.072614	0.0	0.0648568	0.10042	0.918182	0.125504	0.0	0.179742	0.103532	0.10934	0.126315	0.0810547	0.369719	0.321972	0.0542898	0.085512	0.0	0.0
ENSG00000013561	0.011092133	8.933629E-4	up	3.6390872	3.6390872	1.8635767	58.35341	16.035185	1.8633313	-2.4533272E-4	0.562713	0.890916	0.62255	0.296329	0.692907	0.618475	0.0	1.14994	0.855082	0.80333	0.0	0.846218	0.677658	0.0	0.748186	0.0	0.98721	0.63126	0.660107	0.0	0.585755	0.0	0.55112	0.0	0.0	0.519619	0.0	1.11007	0.0	1.56588	0.0	0.461027	0.757918	0.463008	1.03737	0.0	0.952556	0.0	0.536585	0.0	1.74889	0.482166	0.0	0.649509	0.0	0.0	0.555401	0.445886	1.66462	1.01179	0.594211	1.28725	0.987468	1.14159	2.40922	0.0	0.388942	0.0	0.347885	0.763405	1.68249	0.0	0.406644	0.611635	0.565506	0.462452	0.80891	0.0	1.95546	0.668679	0.459695	0.502351	0.248309	0.461046	0.0450485	0.0	0.807127	0.0	0.441381	0.643192	0.0	0.799701	0.40016	0.461425	0.17746	0.667785	0.0	0.334051	0.823633	0.0	0.0	0.348091	0.0	0.867038	0.748703	1.25389	0.0	0.0	0.0	0.207246	0.0	0.0	0.0
ENSG00000013573	0.028075276	0.0032925776	down	4.131556	-4.131556	-2.0466852	9.32062	38.50864	-2.1654022	-0.11871689	0.0	0.0	0.96033	0.0	0.0	0.0	0.0	0.0	0.0	0.0	0.0	0.0	0.0	0.0	0.0	0.0	0.0	0.0	1.83631	0.0	0.0	0.0	0.0	0.0	0.0	0.0	0.0	0.0	0.0	0.0	0.0	2.35394	0.0	0.0	0.0	0.0	0.0	0.0	0.699109	0.0	0.0	0.0	1.18568	0.0	0.0	0.0	0.0	0.0	0.0	0.0	0.0	0.0	0.0	0.0	0.0	0.0	0.0	0.0	0.0	0.0	0.0	0.0	0.0	1.8827	0.0	0.0	1.73592	0.0	0.0	0.0	0.0	0.0	0.0	0.0	0.455698	0.0	0.0	0.0	0.0	0.0	0.0	0.0	0.0	0.0	0.0	0.750873	0.0	0.0	0.0	0.0	1.54984	1.39051	0.0	0.0	0.0	0.0	0.0	0.0	0.0	0.0	0.0	0.0	0.0
ENSG00000014123	0.039543252	0.0054072845	up	3.2176096	3.2176096	1.6859893	11.951086	3.714276	1.6570433	-0.028945921	0.0692075	0.125992	0.097406	0.110452	0.264425	0.0	1.43272	0.127257	0.448504	0.0	0.210679	0.0	0.182006	0.16199	0.0797966	0.0	0.192734	0.0929288	0.0419676	0.134918	0.0	0.17721	0.0560977	0.306139	0.331421	0.14241	0.354659	0.297399	0.127739	0.10264	0.825058	0.0704547	0.254534	0.0279863	0.262588	0.0	0.0833863	0.15228	0.0	0.0925842	0.467809	0.0	0.163588	0.142655	0.375709	0.140707	0.0357336	0.152249	0.220671	0.125406	0.357035	0.142469	0.0	0.184078	0.318202	1.21488	0.0549737	0.23561	0.0	0.148083	0.100959	0.0998733	0.0	0.0817559	0.241871	0.078671	0.0750453	0.0	0.114045	0.0	0.0	0.0	0.211473	0.0840967	0.172342	0.0335489	0.0	0.0	0.230325	0.208001	0.112773	0.0592438	0.0927457	0.0600317	0.0	0.140858	0.288675	0.0722421	0.0	0.0	0.0422202	0.0	0.154551	0.0	0.0	0.106113	0.117637	0.0	0.325439	0.0	0.126677	0.0	0.0
ENSG00000014138	0.03679561	0.0048719533	up	3.265848	3.265848	1.7074575	36.52509	11.183957	1.6281464	-0.07931126	0.0	0.0	0.891107	0.0	0.0	0.771697	0.0	0.858524	1.02621	1.08028	0.954095	0.0	0.457004	0.49517	0.888688	0.466835	0.167147	0.49388	0.582525	0.468182	0.0	0.0	0.0	0.543857	0.0	1.45734	0.0	0.0	0.0	0.949914	3.84612	0.587723	0.706152	0.197176	0.0	0.517869	0.0	0.666464	1.12507	0.0	0.464775	0.408459	0.0	0.0	1.63073	0.398218	0.636311	0.430916	1.68602	0.392714	0.779457	0.34652	0.0	0.287686	0.88981	0.0	0.0	0.360026	0.614592	0.0	0.0	0.984249	0.0	1.04487	0.395619	0.274975	0.0	0.845053	1.0874	1.45934	0.486811	0.679671	0.650698	1.8207	0.508575	0.646378	0.0	0.0	0.337757	0.0	0.0	0.931711	1.25599	0.392011	1.48643	0.748952	0.857398	1.2474	1.35396	3.66179	0.702965	0.0750186	0.509047	0.719725	0.0	0.0	0.0	0.0	0.655127	0.464347	1.53965	0.0	0.0
ENSG00000014824	0.008177354	5.7309686E-4	up	3.8581142	3.8581142	1.9478959	53.76176	13.934731	1.8549232	-0.09297265	0.0	0.0	0.181399	0.0	0.645695	1.12412	0.0	0.251417	0.0	0.444629	0.771394	0.0	0.45946	0.703624	0.0	0.777408	1.2027	0.381998	0.0	0.764035	0.703705	0.0	0.303467	1.10615	0.264852	0.602162	1.02726	0.67228	0.222049	0.837412	0.0	0.130811	0.759981	0.0	0.666222	0.212016	0.372481	0.0	0.114865	0.457509	0.0	0.451932	0.410064	0.562773	2.19884	0.0	0.293868	0.620835	0.698361	0.715361	0.0	0.948377	0.0	0.413692	0.846083	0.0	0.443287	0.356994	0.425021	0.0	0.492376	0.387412	0.0	0.234828	0.0	0.270121	0.364625	0.0	0.86916	0.59125	0.621642	0.470665	0.0	0.39447	0.197435	0.352456	0.414118	0.0	0.613785	0.0	0.339425	0.088941	0.521317	0.237156	0.205159	0.336038	1.29752	0.324374	0.720452	0.0	0.549763	0.0	0.0	1.05517	0.807471	0.650835	0.142261	0.0	0.937911	0.0	0.581297	0.0	0.0
ENSG00000014919	0.024388948	0.002693828	up	3.007513	3.007513	1.588571	37.687603	12.531154	1.5656085	-0.022962509	0.536389	0.921246	0.389382	0.0	0.443078	1.07614	0.0	0.412398	0.0	0.492203	0.527743	0.0	0.0	0.687589	1.04729	0.0	0.443414	0.0	0.45393	0.0	0.432904	0.0	0.469215	0.981982	0.0	0.0	0.0	0.0	0.41273	0.0	0.0	0.0	0.310988	0.0	0.0	0.792289	0.0	0.0	0.241729	0.0	0.688469	0.0	1.20922	0.0	0.0	0.672051	0.481726	0.0	0.0	0.0	0.731715	0.654293	0.0	0.0	0.537821	0.0	0.0	0.265904	0.786504	0.380595	0.0	0.0	0.470666	0.288902	0.576194	0.225985	0.582042	0.0	0.0	0.0	0.0	0.24345	0.183363	0.0	0.136316	0.675281	0.0	0.0	0.494168	0.553855	0.0	0.641669	0.630494	0.442562	0.0	0.0	0.0	0.244911	0.0	0.0	0.630417	0.0905694	0.628401	0.0	0.0	0.0	0.0	1.1568	0.470678	0.100823	0.0	0.0	0.0
ENSG00000015171	0.03295553	0.004124671	up	2.945006	2.945006	1.5582705	30.45242	10.340358	1.609577	0.051306386	0.0	0.0	0.50697	0.0	0.559844	0.0	0.0	0.32353	0.0	0.675674	1.49091	0.781842	0.679324	0.6482	0.0	0.0	0.0	0.451906	0.42894	0.572803	0.0	0.0	0.331981	0.0	0.0	0.324921	0.843159	0.605145	0.418211	0.90709	1.8931	0.161442	1.19512	0.0703328	0.0	0.0	0.0	0.874596	0.172679	0.449536	1.36794	0.170933	0.178518	0.55401	0.0	0.0	0.0	0.0	0.148211	0.0	0.0	0.998582	0.0	0.0	0.0	0.0	0.27332	0.255912	0.0	0.0	0.0	0.0	0.471139	0.0	0.0	0.0	0.16487	0.0	0.0	0.0	0.375226	0.592118	0.266843	0.234846	0.191285	0.514605	0.0	0.0	0.0	0.0	0.0	0.0	0.496916	0.615354	0.149461	0.263167	0.0	0.163819	0.0	0.0	0.773824	0.384555	0.671755	0.0	0.0	0.0	0.144242	0.0	0.0	0.0	0.0	0.0	0.0
ENSG00000015479	0.03733888	0.004993265	up	2.750377	2.750377	1.4596293	149.10603	54.212975	1.3513749	-0.10825447	0.0	0.0	2.43908	1.81143	0.0	3.64458	0.0	2.85741	0.0	3.49431	0.0	4.89948	0.0	0.0	0.0	0.0	0.0	3.98024	0.0	3.31513	0.0	0.0	0.0	0.0	0.0	1.4018	0.0	0.0	1.50899	0.0	0.0	0.0	0.0	0.136054	0.0	0.0	2.95366	0.0	0.594562	2.80316	0.0	0.0	3.57415	0.0	0.0	0.0	0.0	0.0	1.55574	0.0	0.0	0.0	0.0	0.0	0.0	0.0	1.66309	3.51434	1.14456	0.0	0.0	0.0	0.0	1.04222	0.0	0.926775	1.9201	0.0	0.0	0.0	0.0	0.0	0.0	2.83292	1.77959	0.0	0.0	0.0	2.7588	2.48272	0.0	0.0	0.0	0.0	0.875057	1.6877	0.0	1.23526	0.0	0.0	2.16412	0.507989	0.0	3.79211	0.0	0.0	0.871478	0.0	0.0	0.0	0.0	0.0	0.0
ENSG00000015676	0.027080767	0.0031301035	down	4.241373	-4.241373	-2.0845313	33.634476	142.65654	-2.0628855	0.021645786	0.0	0.0	0.0	0.0	9.98793	0.0	0.0	0.0	1.21735	0.0	12.5384	0.0	0.0	0.0	0.0	7.18369	0.0	0.0	0.0	13.2244	0.0	0.0	0.0	0.0	0.0	0.0	0.0	0.0	0.0	0.0	0.0	7.53914	17.0278	0.0	0.0	0.0	0.0	0.0	0.0	5.02386	0.0	3.12524	12.5894	0.0	0.0	8.1787	0.0	0.0	0.0	0.0	10.1768	0.0	0.0	0.0	13.7429	0.0	0.0	0.0	0.0	0.0	0.0	0.0	0.0	0.0	1.92707	7.53586	0.0	0.0	11.1489	0.0	3.99484	0.0	7.13384	0.0	14.8304	0.0	0.0	0.0	5.27721	0.0	7.16813	0.0	0.0	10.5262	3.90148	7.94307	0.0	3.40032	0.0	0.0	36.5457	0.0	0.0	0.0	0.0	0.0	0.0	0.0	0.0	2.38697	0.0	0.0	0.0
ENSG00000017797	0.00717062	4.7073315E-4	up	2.8771472	2.8771472	1.524639	40.6161	14.116796	1.4494431	-0.07519586	0.688573	0.934466	0.916857	0.72061	0.762105	1.03184	0.0	0.950253	1.14368	0.852859	0.0	0.520777	1.03474	0.0	0.803875	0.0	0.0	0.657599	0.750127	0.92517	0.681351	1.2859	0.0	1.7004	0.0	1.16776	0.0	1.22615	1.32491	0.0	0.0	0.374898	0.430392	0.163253	1.27257	0.692902	0.806416	0.490847	1.00558	0.82484	1.19064	0.310987	0.0	0.588449	0.0	0.83335	0.306287	0.947641	1.14411	0.490557	1.01036	0.0	0.0	0.0	0.0	0.0	0.736644	0.477835	0.656537	0.669491	1.14661	0.744887	0.0	0.479633	0.464024	0.432689	0.0	0.0	0.583693	1.00376	0.0	0.479134	0.277563	0.57096	0.0	0.0	1.16234	0.0	0.579924	1.02271	1.29787	0.376773	1.32135	0.495256	0.0	0.749425	0.0	0.627602	0.0	0.0	0.0	0.0	0.0	0.72041	1.09722	0.773109	0.677582	1.94136	1.33362	0.0	0.0	0.0	0.0
ENSG00000018280	0.0022095086	9.148011E-5	down	6.0595193	-6.0595193	-2.5992033	1.0	6.0595202	-2.5373433	0.06186019	0.0	0.0	0.248681	0.323487	0.470357	0.919976	0.662489	0.16	0.275001	0.298614	0.837864	1.10095	0.0	0.592348	0.126175	0.142195	0.951366	0.756804	0.583766	0.436643	0.381319	0.59145	0.45136	0.18527	0.525466	0.143436	0.0	0.861632	0.389656	0.849466	0.99198	0.528624	0.0	0.202721	0.527506	0.541484	1.09602	0.42853	0.270958	0.580806	0.340271	0.0	0.236075	0.336077	0.232221	0.0	0.286613	0.980455	0.55147	0.298694	0.255669	0.383782	0.784323	0.383257	0.51509	1.48759	0.208678	1.71483	0.551777	0.423977	0.574178	0.374195	0.278856	0.723962	0.0	0.0	0.0	0.0	1.00236	0.238789	0.236881	0.504283	0.24076	0.684042	0.0826077	0.142027	0.18045	0.918647	0.288254	0.420684	0.0	1.27834	0.469193	0.307222	0.0	0.448616	0.587874	0.14081	0.402903	0.534793	0.341819	0.0	0.444376	0.27816	0.1971	0.202442	0.696518	0.529696	0.0	1.08104	0.264384	0.209455	0.144374
ENSG00000018610	0.002337185	9.964934E-5	down	3.8554652	-3.8554652	-1.9469049	11.02739	42.515694	-1.9919753	-0.045070447	3.77075	3.0867	1.96902	1.09406	2.62747	2.78962	5.08064	2.53507	2.0743	2.84303	2.41553	1.39037	2.77513	3.15926	3.98061	2.61738	2.15741	4.63317	2.68939	1.98122	1.92141	0.0	1.18427	2.79669	2.4836	2.16101	2.76	2.6852	2.0802	2.68744	0.0	1.70186	3.44859	1.37337	2.9921	1.94989	2.6792	2.93553	1.6479	3.00979	2.19058	2.37038	1.68766	0.0	3.46308	2.24241	1.89446	3.37473	1.60064	4.84569	0.0	3.3734	0.0	0.0	3.36956	0.0	1.85691	2.08866	1.46552	2.25032	2.56224	3.40047	2.11722	3.26979	2.5064	1.08959	1.81319	2.69726	2.15209	3.56576	2.113	2.45257	1.63672	2.41199	0.545363	2.10207	3.21389	3.93321	3.48418	2.73256	2.61951	0.0812031	1.81622	0.0	0.93544	2.21502	0.0	1.74917	2.66118	7.95486	2.89198	0.847382	3.63363	2.2709	3.67954	2.56558	1.53115	0.0	2.01902	0.574013	2.19878	0.0	0.0
ENSG00000019549	0.0071692304	4.6988344E-4	up	9.126979	9.126979	3.1901374	150.64214	16.505154	3.104668	-0.0854695	3.72197	0.989782	0.346406	0.0	0.510044	0.338463	0.0	0.703798	0.0	0.64484	0.0	0.591625	0.477939	4.41398	1.47089	0.368816	1.81077	0.561633	1.32033	0.0	0.635692	1.42117	0.44432	0.669814	0.0818868	0.0	0.853681	0.0	0.431219	1.5855	3.91841	0.43896	4.44139	0.172012	0.0	0.388775	0.355818	0.407233	1.46281	1.55079	1.90069	0.0	0.529174	0.989192	0.0	0.827996	0.0	2.37969	0.679397	0.566951	0.0	1.36431	0.950675	0.407537	1.07504	0.0	0.0	0.102141	0.616764	0.360608	0.935858	0.346269	2.34535	0.511671	0.0	1.42674	0.410297	0.310521	0.953025	0.0	0.0	0.239256	0.0	0.278113	0.0	0.0	1.23938	0.903162	0.0	0.349306	0.407524	1.46821	0.787009	0.701305	0.268003	0.0	1.41252	0.110901	0.240274	2.01117	1.46307	0.130933	0.646082	1.25249	0.842492	0.629179	0.437585	2.67984	0.0	0.0	0.0	0.0	0.0
ENSG00000019582	1.68484E-9	8.823485E-12	down	475.19913	-475.19913	-8.892388	1.4915696	708.79236	-8.683241	0.20914792	25.3548	35.9925	105.342	0.0	46.2273	0.0	0.0	11.3946	45.1367	12.9195	0.0	0.0	52.7124	15.1897	0.0	43.004	4.40537	0.0	0.0	0.0	32.6735	25.2841	17.5191	24.0412	0.0	0.0	0.0	0.0	0.0	0.0	0.0	11.8759	65.9336	0.0	0.0	0.0	0.0	0.0	0.0	0.0	0.0	8.13283	28.2618	13.1507	29.0823	0.0	90.4655	0.0	30.0329	45.7848	42.8051	0.0	0.0	0.0	10.9565	0.0	11.1813	0.0	0.0	16.4088	64.3361	0.0	20.9955	0.0	0.0	14.1037	141.066	0.0	0.0	19.3898	0.0	0.0	0.0	0.0	106.601	0.0	0.0	6.58301	0.0	50.2857	0.0	62.1662	25.1089	95.9618	0.0	0.0	19.6061	0.0	0.0	0.0	0.0	42.9759	0.0	0.0	11.3978	13.7682	93.3686	0.0	0.0	0.0	0.0	1.89295	0.067947
ENSG00000020922	0.002406921	1.0427784E-4	up	4.2929945	4.2929945	2.1019843	12.363158	2.8798447	2.0791392	-0.022845028	0.396904	0.0811419	0.0826614	0.0675513	0.189375	0.148657	0.0	0.0446139	0.170575	0.0767805	0.71511	0.178997	0.110158	0.11545	0.172459	0.0	0.251184	0.29056	0.0386434	0.437126	0.319604	0.0	0.108115	0.164875	0.144208	0.0780514	0.340612	0.17522	0.101416	0.223568	0.587242	0.152444	0.0	0.0536969	0.223147	0.806258	0.0	0.370209	0.0307588	0.133816	0.181811	0.0815338	0.109257	0.156577	0.95616	0.088478	0.145358	0.74466	0.114832	0.0	0.0	0.142372	0.0	0.15646	0.255142	0.0	0.061999	0.391393	0.0772241	0.088919	0.0	0.151355	0.35479	0.138305	0.145912	0.067637	0.0526117	0.325923	0.130831	0.209309	0.107743	0.0405872	0.048851	0.393623	0.0665043	0.110554	0.126751	0.0	0.13202	0.247003	0.15351	0.0880047	0.0540157	0.0475852	0.0371899	0.557186	0.155216	0.0858281	0.168769	0.0	0.0957825	0.0	0.105224	0.244943	0.186308	0.207724	0.0700091	0.449927	0.501681	0.0744736	0.227103	0.0	0.0
ENSG00000022267	0.006570968	4.1259726E-4	up	10.351908	10.351908	3.3718247	39.454353	3.8113134	3.4341607	0.062336072	0.340635	0.137914	0.201056	0.213779	0.562318	0.076445	1.08157	0.152634	0.3035	0.0263401	0.173432	0.648628	0.972307	0.729422	0.478652	0.455586	0.0	0.105037	0.168198	0.191106	0.691078	1.04252	0.0953746	0.963702	0.347387	0.121305	0.395181	0.188276	0.210765	0.366851	0.922992	0.152479	0.8175	0.0408377	0.417321	0.216401	0.586637	0.0810957	0.0	0.107287	0.0941245	0.115395	0.104066	0.343209	0.119647	0.0630185	0.778216	0.640481	0.0691407	0.472791	0.055807	0.87202	0.0656753	1.74586	0.806591	0.955347	0.131142	0.382472	0.171444	0.082005	0.0	0.0	0.0926316	0.319107	0.410159	0.15739	0.477661	0.243778	0.0	3.76025	0.0581273	0.83663	0.155881	0.105746	0.238398	0.00913184	0.168048	0.0	0.150838	0.359214	0.169343	0.0883616	0.0765101	0.103863	0.0	0.664801	0.391582	0.0767209	0.00715244	0.0	1.75743	1.34267	0.0	0.413548	0.129679	0.0794323	0.162653	0.421732	0.0	0.0	0.483686	0.0	0.0
ENSG00000023041	0.033032198	0.004143004	up	2.9155917	2.9155917	1.5437887	27.388628	9.393843	1.484354	-0.0594347	0.0	0.0	0.0	0.0	0.0	0.0	0.0	0.459694	0.0	0.0	0.0	0.0	0.352176	0.0	0.308465	0.0	0.0	0.0	0.264828	1.22047	0.0	0.0	0.162061	0.0	0.0	0.724363	0.0	0.297236	0.0	0.966666	0.0	0.0	1.14425	0.269642	0.0	0.0	1.00515	0.341982	0.37681	0.359769	1.47024	0.0	1.25915	0.0	2.44985	0.451307	0.0	0.590105	0.320258	0.312464	0.641199	0.494796	0.0	1.1654	0.0	0.0	0.0	0.0	0.0	0.0	0.0	0.0	0.0	0.0	0.0	0.569558	0.0959021	0.0	0.0	0.0	0.691572	0.0	0.332496	0.227856	0.0	0.505769	0.0	0.0	0.0	0.464431	0.0	0.278457	0.0	0.328467	0.0	0.254852	0.475985	0.222121	0.661085	0.0	0.381486	0.241332	0.0	0.0	0.53127	0.0	0.291661	0.0	0.0	0.265172	0.0	0.0	0.0
ENSG00000023228	0.0017854049	6.667879E-5	up	3.354991	3.354991	1.7463088	76.13255	22.692307	1.7931426	0.04683366	1.04995	0.0	0.700724	0.516005	1.0289	1.5011	0.0	0.86574	2.50754	1.2565	1.37923	1.06657	0.911072	1.51527	1.11145	0.0	1.08092	1.02821	1.10961	0.985068	1.04688	0.733822	0.0	1.5331	0.0	1.27435	0.0	1.32448	0.935286	0.0	0.0	0.0	1.3748	0.399845	1.14668	1.54129	0.0	0.821442	0.558986	1.00727	1.24274	0.659669	0.551513	0.937771	0.0	1.12517	0.71725	1.17944	1.14694	1.17735	0.0	0.0	0.0	1.13697	2.66695	0.0	1.19661	0.862235	0.0	0.911635	1.21579	1.06901	1.00654	0.770185	1.61333	0.884294	1.23362	0.0	3.20799	0.483187	1.04562	0.0	0.487752	0.0	0.263024	0.0	0.0	1.1075	0.75848	0.816382	0.947573	0.367246	0.0	0.0	0.657992	0.578998	0.730275	1.02988	0.943292	0.0	0.489639	0.20315	1.1079	1.2226	1.27178	0.0	0.43318	0.0	0.0	0.809293	0.485234	0.0	0.0
ENSG00000023516	1.8625252E-4	3.7045572E-6	up	7.2908764	7.2908764	2.8660922	19.71955	2.7046885	2.8516555	-0.014436775	0.120243	0.0	0.0994466	0.0797023	0.0	0.0	0.0	0.171015	0.187906	0.0720005	0.206608	0.129502	0.0	0.159075	0.0	0.0	0.0	0.110626	0.0371364	0.108238	0.0	0.115194	0.0	0.0	0.0	0.108488	0.153027	0.154013	0.0353513	0.0	0.557692	0.0283963	0.0	0.0177623	0.0	0.0	0.114088	0.139417	0.0	0.0	0.161501	0.0	0.128917	0.0904483	0.131526	0.0549517	0.0634116	0.190827	0.0700976	0.102982	0.0854022	0.176909	0.0	0.0	0.189438	0.0	0.0	0.0	0.0385459	0.10016	0.0	0.0706465	0.0	0.0	0.127851	0.0	0.0369	0.0	0.0983793	0.102376	0.0	0.0	0.0	0.0	0.0369946	0.0	0.0	0.182831	0.0800447	0.0567545	0.0884391	0.0	0.0	0.0	0.0	0.0	0.0	0.0649882	0.0	0.0	0.0874097	0.00492487	0.0	0.0	0.0	0.102601	0.0339688	0.0	0.0	0.0	0.0	0.0	0.0
ENSG00000023697	0.035531677	0.004608743	down	4.098302	-4.098302	-2.0350263	70.079865	287.20868	-2.0941107	-0.059084386	0.0	0.0	8.66358	13.6196	10.8778	0.0	0.0	0.0	0.0	31.0137	15.1899	0.0	0.0	19.8047	0.0	0.0	0.0	0.0	0.0	39.2934	13.6347	0.0	16.4246	10.1262	7.69708	0.0	0.0	0.0	0.0	0.0	0.0	13.4114	0.0	14.3141	0.0	17.764	11.9062	0.0	13.8869	0.0	0.0	6.08124	23.6199	0.0	33.3028	0.0	0.0	12.7119	0.0	0.0	0.0	0.0	0.0	0.0	5.93866	0.0	0.0	17.5805	0.0	0.0	0.0	0.0	0.0	0.0	4.36779	8.05642	21.4932	15.0544	0.0	0.0	18.1594	7.16346	10.9463	15.663	9.59339	0.0	0.0	0.0	0.0	0.0	5.83448	14.606	14.8907	0.0	1.93108	0.0	0.0	0.0	0.0	0.0	0.0	15.1104	0.0	0.0	19.7232	0.0	0.0	0.0	0.0	2.13573	4.25322	0.0	0.0
ENSG00000023734	0.025632674	0.00289493	up	2.728335	2.728335	1.4480207	142.56854	52.254723	1.4678493	0.019828537	2.41162	1.95772	1.62825	1.54012	2.19948	0.0	0.0	2.34971	0.0	4.20539	2.39223	2.3278	1.82583	3.81188	1.62388	0.0	2.40695	1.54751	0.0	2.7975	1.5979	1.8565	4.331	2.77804	1.55511	5.05328	4.29659	4.04662	2.22526	4.68884	10.068	2.4617	2.84272	1.35278	1.63183	3.1403	2.48982	2.40224	2.40947	1.32796	3.26846	0.0	2.76385	2.51768	9.03497	2.75168	2.69086	2.39756	6.68685	1.41863	4.03677	1.5444	2.3799	3.31297	3.33397	0.0	2.84944	5.06336	2.72024	0.0	3.6494	3.81377	1.95053	0.0	2.04665	1.44079	2.23807	3.77197	2.80923	3.11381	2.59077	1.76866	0.0	1.48694	0.497242	1.62164	2.20219	2.54134	2.3517	5.35216	1.34233	1.71578	1.36293	0.0	1.06528	1.30648	2.77233	0.0	2.79909	22.7341	2.19077	0.425577	3.50807	1.87254	2.83108	0.0	1.60988	6.28089	7.53581	0.618093	2.20906	0.0	0.0
ENSG00000023909	0.004895447	2.7256992E-4	up	4.4638057	4.4638057	2.1582742	17.400076	3.8980377	2.0366547	-0.12161941	0.18661	0.169304	0.0	0.167882	0.0	0.0	0.761943	0.125676	0.0665903	0.0751163	0.0	0.186643	0.145151	0.0	0.0	0.0	0.0	0.0	0.145766	0.138421	0.241126	0.149091	0.0571034	0.286462	0.256552	0.0	0.672456	0.0847913	0.0	0.462668	0.737302	0.0909196	0.0	0.0	0.0	0.172927	0.16601	0.0	0.0	0.135215	0.163169	0.0	0.0	0.0	0.316047	0.266271	0.0793881	0.0	0.205085	0.187323	0.240939	0.112946	0.0	0.183031	0.0820092	0.0	0.0570478	0.0918041	0.0	0.230566	0.0	0.158199	0.220825	0.212989	0.149365	0.187804	0.0892553	0.18865	0.0	0.0	0.0	0.198171	0.0	0.0762902	0.0	0.0	0.244926	0.0	0.0	0.30099	0.25345	0.0784558	0.0	0.0	0.177854	0.180158	0.0830565	0.0	0.136219	0.0	0.103628	0.084063	0.338305	0.0	0.27607	0.0	0.188504	0.0	0.0	0.0	0.542436	0.0	0.0
ENSG00000024048	0.017182615	0.0016588287	up	2.6063106	2.6063106	1.382009	12.659399	4.857212	1.3334702	-0.048538823	0.0	0.179003	0.164312	0.0657857	0.0	0.0	0.0	0.20576	0.450305	0.276268	0.323491	0.138699	0.158815	0.0	0.0	0.0	0.0	0.0	0.0979122	0.2279	0.27987	0.0	0.247743	0.492853	0.0	0.137063	0.42541	0.0	0.1518	0.0	0.0	0.0578496	0.412288	0.168273	0.0	0.0	0.19118	0.0	0.162109	0.186729	0.342738	0.305414	0.209944	0.169488	0.0	0.0	0.360468	0.0	0.0	0.270355	0.240647	0.0	0.0	0.252077	0.0	0.0	0.198038	0.158889	0.0893401	0.0	0.0	0.0	0.145716	0.115943	0.352902	0.149322	0.116533	0.0	0.368164	0.197057	0.123911	0.0	0.138855	0.0	0.0886512	0.143864	0.0	0.2249	0.0	0.339714	0.120596	0.0684262	0.51678	0.13792	0.165548	0.107115	0.345967	0.15179	0.0	0.0	0.0	0.0234357	0.199398	0.237841	0.215806	0.0	0.119763	0.0	0.488271	0.120826	0.0	0.0	0.0
ENSG00000024526	2.6127556E-5	3.6764337E-7	up	11.073832	11.073832	3.4690826	20.71402	1.870537	3.5967515	0.12766875	0.0	0.0	0.0530524	0.0	0.0	0.201328	1.03556	0.0235646	0.132067	0.0	0.0648416	0.0879326	0.0	0.161405	0.0373773	0.151952	0.0655292	0.0	0.0526657	0.06216	0.0	0.0	0.0435147	0.116358	0.10888	0.0151952	0.0344732	0.0	0.0	0.0	0.588029	0.0	0.0	0.0	0.0	0.143107	0.0	0.060504	0.0276212	0.0	0.174628	0.0	0.0	0.0	0.284486	0.151746	0.00936598	0.0976998	0.0853647	0.0610899	0.071435	0.109516	0.105301	0.0	0.230536	0.226088	0.0	0.0956024	0.0929711	0.0862576	0.0	0.0843657	0.216562	0.0451018	0.0	0.0	0.0	0.0542411	0.0610079	0.0896756	0.0	0.0	0.0124225	0.0	0.0	0.00785063	0.0327629	0.262419	0.0	0.0	0.0630336	0.00454222	0.0243836	0.0248971	0.0	0.0	0.0224158	0.0722833	0.0	0.566754	0.0498037	0.0	0.14185	0.0	0.513597	0.0667085	0.03763	0.414482	0.0	0.0	0.236193	0.0	0.0
ENSG00000025156	0.013268029	0.0011531619	up	3.2389293	3.2389293	1.695517	9.242612	2.8536015	1.6264625	-0.06905453	0.0608345	0.146673	0.135341	0.0754774	0.140351	0.183966	0.63749	0.151155	0.312496	0.12065	0.116529	0.165236	0.126295	0.234654	0.103097	0.0	0.0	0.0	0.0	0.0650447	0.22556	0.225543	0.0521901	0.269707	0.138059	0.0	0.495463	0.348684	0.129569	0.222189	0.448564	0.054859	0.171813	0.0311679	0.280925	0.0562226	0.0621457	0.166146	0.0	0.250502	0.324807	0.0	0.126641	0.130586	0.243101	0.176717	0.178263	0.148117	0.0	0.0801217	0.109939	0.108075	0.0	0.288164	0.204748	0.617216	0.0496579	0.124691	0.0969032	0.128299	0.169025	0.167009	0.163548	0.0840855	0.0	0.129662	0.0422823	0.0	0.0733091	0.314089	0.0689145	0.148532	0.0392935	0.0	0.0510476	0.164311	0.27903	0.193114	0.229908	0.18841	0.0276958	0.0990418	0.0925056	0.0837118	0.266077	0.0	0.11945	0.125751	0.152045	0.945124	0.0804091	0.00970739	0.0897068	0.20517	0.160056	0.158584	0.0824215	0.318948	0.422168	0.136579	0.116976	0.0	0.0
ENSG00000025772	0.0063802125	3.972445E-4	up	3.6325884	3.6325884	1.8609979	48.319923	13.301781	1.8048065	-0.05619143	0.0	1.73694	1.38807	1.0624	0.607057	0.0	0.0	0.988038	1.65622	1.13754	0.964432	1.29049	0.464435	0.0	0.797067	0.0	0.0	0.645024	0.0	0.638504	0.800083	0.0	0.977727	0.851178	0.0	0.797592	1.77314	1.80538	0.777244	2.07845	0.0	0.959444	0.73089	0.571112	0.552335	0.835738	0.0	0.0	0.805336	0.785312	0.648414	0.411491	0.0	0.9741	0.0	1.0409	0.0	0.0	0.0	0.581946	0.595269	0.0	0.0	0.0	0.660788	0.0	1.11797	0.0	0.392197	0.0	1.0297	0.0	0.0	0.565999	0.476773	0.0	0.618984	1.20043	1.5215	0.0	0.878249	1.03659	1.50553	0.0	0.408063	0.0	0.0	0.0	0.614663	1.1985	0.0	0.923112	1.1181	1.24647	0.472119	0.734193	0.0	1.18887	0.0	0.0	1.06565	0.0843972	0.0	0.628596	1.21688	0.920577	1.09448	0.0	0.0	0.389171	0.0	0.0	0.0
ENSG00000028839	0.024866782	0.0027689682	up	3.1446633	3.1446633	1.6529056	17.09813	5.4371877	1.502482	-0.15042348	0.0	0.0	0.0	0.1096	0.157702	0.420054	1.06557	0.258082	0.627218	0.458192	0.167385	0.0	0.750089	0.307588	0.109111	0.531479	0.230627	0.737161	0.0	0.651597	0.315316	0.358937	0.0829786	0.248159	0.14566	0.0	0.0	0.0	0.170549	0.71191	0.878829	0.103478	0.658004	0.0	0.352601	0.106729	0.482659	0.200895	0.0277172	0.209819	0.893142	0.0	0.702991	0.462387	0.479772	0.285188	0.0	0.0	0.909817	0.0	0.202474	0.0	0.0	0.858757	0.456601	1.19842	0.309364	0.714033	0.0	0.234199	0.317876	0.313515	0.147804	0.0	0.152234	0.166017	0.133769	0.0	0.675345	1.17621	0.203618	0.0	0.0	0.0	0.109717	0.293463	0.0	0.516704	0.249822	0.687743	0.213063	0.0	0.163388	0.176807	0.203319	0.368231	0.348305	0.302968	0.360386	0.618695	0.0	0.0	0.210788	0.840151	0.111732	0.138101	0.145737	0.423063	1.0869	0.206867	0.236862	0.0	0.0
ENSG00000029363	0.0014667051	5.1905718E-5	up	4.3765755	4.3765755	2.1298025	54.188736	12.381542	2.1100526	-0.019749975	0.575831	0.469223	0.468373	0.426301	0.0	0.750346	5.59649	0.818757	1.33993	0.886752	1.0186	1.15147	0.0	0.0	0.451704	1.33844	0.743599	0.0	0.0	0.908852	1.0829	0.830135	0.199969	1.55088	1.06631	0.504296	0.0	0.755296	0.335147	0.74937	0.0	0.125246	1.45591	0.153813	0.918888	0.0	0.0	0.823266	0.0930289	0.569076	0.0	0.153605	0.680984	0.608975	0.0	0.410137	0.349082	1.35807	0.838701	0.309971	0.65678	1.3449	0.0	0.736867	0.0	0.0	0.539501	0.575336	0.756552	0.0	0.427445	0.360943	0.0	0.589016	0.378392	0.0	0.274214	0.0	1.01687	0.915265	0.617152	0.627211	0.194742	0.512737	0.213983	0.38512	0.0	1.14059	0.0	1.56116	0.523038	0.0	0.708067	0.334181	0.383117	0.276702	1.27661	0.52139	0.0	0.0	0.323687	0.0	1.01847	1.12664	0.0	0.41212	0.0	0.0	0.812093	0.234666	1.37845	0.0	0.0
ENSG00000029364	0.0058396426	3.4597967E-4	up	2.9168017	2.9168017	1.5443873	44.74321	15.339823	1.5195496	-0.02483769	0.0	0.985619	0.952471	0.564527	0.883344	0.0	0.0	1.04099	1.57429	1.02686	0.648886	1.01201	0.0	0.0	0.0	1.26083	0.375742	0.742324	0.429434	0.0	0.464745	0.0	0.0	0.0	0.552443	1.38076	0.0	0.0	0.787473	0.87783	0.0	0.643488	0.9645	0.0	0.764029	0.0	0.931426	0.731035	1.00585	0.557893	0.721975	0.0	0.687835	0.640462	0.0	0.0	0.0	0.0	1.00194	0.0	0.0	0.604355	0.860137	0.491158	2.17226	0.0	0.511144	0.731752	0.440707	0.0	0.471467	0.980443	0.0	0.505468	0.877018	0.379037	0.49062	0.747132	0.493809	0.59587	0.602041	0.466937	0.441589	0.534654	0.0	0.470523	0.243603	1.01544	0.706844	0.815788	0.444692	0.0	1.16864	0.0	0.0	0.923914	0.0	0.0	0.481277	0.0	0.749789	0.0897168	0.0	0.939753	0.552412	1.07857	0.47456	0.0	1.37425	0.23934	0.962757	0.0	0.0
ENSG00000029993	0.047396816	0.006917468	up	3.6547744	3.6547744	1.8697823	37.056767	10.139284	1.8138077	-0.055974554	0.633059	0.532781	0.468924	0.436822	0.355932	1.14442	0.0	0.575829	2.58995	0.505965	0.488024	0.99456	0.58901	0.507043	0.0	0.261476	0.877994	0.268769	0.127035	0.802333	0.298247	0.641378	0.475099	0.0	0.304792	0.0	1.25685	0.0	0.72681	1.4717	2.42245	0.0	0.776524	0.592995	0.395819	0.859042	0.753985	0.377712	0.277786	0.915208	1.05744	0.343396	0.634842	1.02473	1.59522	0.0	0.376978	0.425579	0.0	0.289586	0.61971	0.324141	0.625988	0.322669	0.671405	2.22018	0.156713	0.472844	0.957738	0.0	0.702006	0.0	0.437186	0.728235	0.637443	0.797405	0.91579	1.2144	1.85874	1.16884	0.701974	0.654138	0.38368	0.476928	0.107027	0.670628	0.404216	1.10567	0.41755	3.0688	0.273318	2.8545	0.756669	0.630229	1.9868	0.286313	0.254454	0.0	0.366069	0.0	1.02542	0.0	1.34886	0.564438	0.0	0.264667	0.774786	1.12622	0.128595	3.11366	0.933126	0.0	0.0
ENSG00000030110	0.025057903	0.0027915754	up	3.089726	3.089726	1.6274788	24.249468	7.848419	1.5541236	-0.07335524	0.0	0.501737	0.688853	0.288332	0.0	0.0	0.0	0.494559	0.170516	0.0	0.0	0.0	0.664022	0.0	0.659598	0.0	0.385148	0.0	0.613557	0.0	0.350403	0.482439	1.85708	0.536312	0.0	0.0	0.839172	0.386268	0.650333	1.13445	0.0	0.466114	0.0	0.520814	0.0	0.0	0.0	0.411902	0.784938	0.496859	0.0	0.0	0.58643	0.528717	0.0	0.0	0.0	0.0	1.04388	0.0	0.455449	0.0	0.0	0.0	1.08	0.0	0.0	0.153868	0.401665	0.810256	0.0	0.595391	0.16488	0.476284	0.0	0.275496	0.322039	0.0	0.0	0.0	0.0	0.0	0.361968	0.0	0.213986	0.413353	0.372645	0.721508	0.0	0.531494	0.228541	0.0	0.0	0.443828	0.367632	0.267398	0.0	0.0	0.279296	3.22661	1.08089	0.133486	0.0	0.0	0.0	0.0	0.0	1.19905	0.83556	0.0874084	0.525555	0.0	0.0
ENSG00000031003	0.01379552	0.0012189805	up	4.0101686	4.0101686	2.0036628	19.987774	4.984273	1.950237	-0.05342582	0.0	0.0	0.161162	0.141776	0.0	0.0	0.0	0.14179	0.124457	0.105674	0.252115	0.0	0.199244	0.0	0.0	0.0	0.196967	0.299885	0.167651	0.0	0.292407	0.304712	0.0739784	1.12522	0.262447	0.13539	0.425324	0.32039	0.130548	0.335502	1.41246	0.0524041	0.196619	0.114123	0.0	0.0	0.184708	0.0	0.213855	0.116794	0.0	0.090324	0.00806772	0.302408	1.07533	0.535518	0.0	0.2188	0.14761	0.0	0.157987	0.366318	0.414084	0.225981	0.408779	0.0	0.0840136	0.310103	0.0571908	0.518629	0.23057	0.0	0.11928	0.149932	0.107153	0.154536	0.0999074	0.0	0.0	0.449691	0.184278	0.257105	0.0	0.362261	0.0303426	0.215956	0.0	0.0	0.0	0.117937	0.0869302	0.072283	0.142077	0.0	0.134286	0.0903339	0.333723	0.0	0.295291	0.0	0.1324	0.0	0.171261	0.0	0.369729	0.271512	0.0390401	0.458377	0.596063	0.0815749	0.393532	0.0	0.0
ENSG00000032389	0.011003301	8.82406E-4	down	4.439936	-4.439936	-2.150539	24.179838	107.35697	-2.150983	-4.4406287E-4	0.0	0.0	0.0	0.0	0.0	0.0	0.0	0.0	0.0	0.0	0.0	0.0	0.0	0.0	0.0	0.0	0.0	0.0	5.52073	0.0	0.0	0.0	0.0	0.0	0.0	0.0	0.0	0.0	0.0	0.0	0.0	0.0	0.0	0.0	0.0	0.0	0.0	0.0	0.0	7.13118	0.0	1.31733	9.62075	0.0	0.0	0.0	8.67734	0.0	8.63804	0.0	0.0	0.0	0.0	0.0	0.0	0.0	0.0	0.0	0.0	0.0	0.0	0.0	0.0	0.0	0.0	1.62783	9.61872	0.0	0.0	0.0	0.0	9.03546	4.55478	0.0	2.61206	8.8224	0.0	0.0	0.0	0.0	0.0	6.2156	0.0	0.0	1.91555	0.0	3.95666	0.0	0.0	0.0	0.0	13.6486	0.0	0.0	6.24343	0.0	0.0	0.0	0.0	1.96517	0.0	0.0	0.0
ENSG00000033867	4.2588136E-4	1.0340645E-5	up	7.7486434	7.7486434	2.9539437	32.03723	4.13456	3.0084848	0.054541036	0.13506	0.0813296	0.07909	0.0415781	0.0	0.0	0.0	0.0535124	0.181439	0.0506539	0.151276	0.164338	0.173801	0.606851	0.0877151	0.329167	0.243803	0.0897272	0.0603979	0.138295	0.0	0.0616519	0.125683	0.413799	0.0	0.0517571	0.20305	0.225885	0.0822997	0.118844	0.917694	0.10332	0.233667	0.012784	0.20717	0.0	0.0817254	0.0	0.262611	0.135035	0.353158	0.0619415	0.0	0.0520254	0.0	0.313896	0.191685	0.151636	0.0698112	0.0608507	0.0783138	0.0	0.181081	0.0	0.231168	0.0	0.0424882	0.11651	0.0539039	0.169736	0.0790127	0.037012	0.388652	0.0526394	0.0716829	0.0506589	0.0719429	0.317447	0.135282	0.101616	0.0713945	0.236302	0.108835	0.175975	0.0750608	0.215414	0.0861456	0.355046	0.387081	0.150281	0.149562	0.135205	0.116499	0.0744732	0.0482596	0.111908	0.226622	0.0745851	0.0	0.0	0.185649	0.0	0.0	0.0	0.427375	0.0	0.113852	0.0	0.17896	0.15688	0.0644989	0.0	0.0
ENSG00000034063	0.0027155024	1.2227336E-4	up	4.091502	4.091502	2.0326307	20.518127	5.014815	1.9552131	-0.07741755	0.726047	0.511665	0.0	0.117094	0.198216	0.438402	0.0	0.467008	0.253028	0.416572	0.326316	0.402767	0.155435	0.550132	0.197004	0.611946	0.456783	0.2175	0.365468	0.35162	0.0	0.616403	0.267341	0.284103	0.129167	0.329618	0.54719	0.0	0.0	0.0	1.81368	0.268238	0.417052	0.106095	0.0	0.6363	0.379982	0.333212	0.209342	0.274989	0.647538	0.207653	0.18108	0.716208	1.4127	0.252128	0.205014	0.0	0.300076	0.253092	0.4601	0.3986	0.565153	0.208026	0.575564	1.73009	0.67576	0.391878	0.307019	0.397639	0.447093	0.0	0.0	0.35539	0.132879	0.256831	0.191273	0.0	0.0	0.709712	0.299688	0.376185	0.0	0.486654	0.119058	0.180638	0.289926	0.0	0.358828	0.692971	0.886586	0.204598	0.518203	0.272504	0.196244	0.0507864	0.218534	0.231071	0.312546	1.55633	0.284909	0.0	0.0	0.167818	0.0	0.534951	0.0	0.451977	0.107695	0.188613	0.0	0.0	0.0
ENSG00000034152	0.013546251	0.0011854749	up	3.5734644	3.5734644	1.8373234	78.63882	22.006327	1.8825138	0.045190357	0.0	1.75252	1.58068	1.32059	0.956052	2.22984	6.97181	2.00271	0.0	1.7737	0.0	0.843459	1.38569	2.57368	0.838424	1.00278	0.745401	1.31722	0.0	0.0	1.08577	0.0	0.0	1.81394	0.895412	3.73341	3.16128	2.42684	1.13652	2.59165	0.0	1.60676	1.52204	1.44766	2.03261	0.0	0.0	1.87995	0.975386	1.53596	2.57258	0.883536	2.34851	1.38034	3.32771	0.0	1.14694	1.34548	0.0	1.45088	0.0	0.979978	0.0	1.00577	1.30477	0.0	6.25879	0.0	0.0	1.87523	0.973405	1.96465	1.38157	1.55974	0.0	0.321089	1.55071	2.04859	2.02819	0.0	1.12896	2.04799	1.18541	1.14021	0.877767	1.97449	0.799794	2.56068	1.4039	0.0	0.839159	1.77838	0.958475	2.00639	2.41784	1.23433	1.82512	1.65248	1.81824	0.0	0.0	0.322098	0.0	1.40199	0.91496	1.35085	2.2754	0.0	1.50123	0.762179	1.34656	0.0	0.0
ENSG00000035141	0.016987152	0.0016246705	up	2.5316863	2.5316863	1.3400986	25.70811	10.154533	1.3292904	-0.010808189	0.0	0.346282	0.483013	0.0	0.701327	0.722772	0.0	0.300054	0.0	0.538832	0.802502	0.591553	0.677462	0.0	0.574754	1.07893	0.34783	0.0	0.470488	0.549201	0.957176	0.674177	0.0	0.783454	0.463381	0.0	0.978361	0.0	0.707506	0.668743	0.0	0.0	0.53269	0.232405	0.384732	0.0	0.0	0.850603	0.0	0.463233	0.621966	0.171067	0.56793	0.0	0.0	0.32535	0.0	0.0	0.84546	0.712858	0.418771	0.257215	0.0	1.14429	1.10603	0.0	0.0	0.463887	0.758479	0.0	0.0	0.724559	0.464675	0.732202	0.79299	0.295353	0.340438	0.650907	0.0	0.639087	0.689749	0.401664	0.487821	0.499186	0.0	0.469973	0.0	0.587252	0.0	1.15962	0.6213	0.471238	0.0	0.421098	0.732803	0.0	0.373616	0.544123	0.472779	0.0	0.314558	0.0	0.627269	0.762627	0.696939	0.4991	0.410675	0.853833	0.432758	0.0	0.427291	0.0	0.0
ENSG00000035499	9.684712E-6	1.18855965E-7	up	8.414719	8.414719	3.072915	15.942293	1.8945721	3.1021395	0.029224493	0.0	0.129317	0.0460096	0.089859	0.127734	0.121044	0.0	0.225969	0.099588	0.0	0.0	0.0948575	0.0	0.0	0.0406065	0.0	0.0	0.0	0.0779604	0.0221546	0.0805472	0.121151	0.102745	0.179633	0.109903	0.105171	0.135168	0.0604684	0.161651	0.0	0.652977	0.0539158	0.0	0.0	0.0957665	0.0	0.0933788	0.121714	0.0	0.0952663	0.107767	0.0	0.0776407	0.117126	0.324614	0.220054	0.0150241	0.0	0.0423613	0.149231	0.052022	0.0528009	0.188354	0.0912894	0.172966	0.0	0.0	0.149811	0.0772465	0.109358	0.145937	0.277311	0.0	0.0	0.0	0.0	0.164091	0.159134	0.0	0.0	0.10543	0.0598053	0.0228542	0.147559	0.0	0.0	0.0662388	0.150366	0.0678069	0.0	0.0	0.0	0.0728185	0.0	0.0	0.0330242	0.0243815	0.0	0.0655065	0.0	0.0823453	0.0	0.168073	0.116005	0.173022	0.181418	0.0	0.255141	0.154366	0.0	0.165374	0.0	0.0
ENSG00000035664	0.013746457	0.0012119454	down	5.5564375	-5.5564375	-2.4741602	1.0	5.5564365	-2.4281046	0.046055444	0.0	0.239258	0.650965	0.244123	0.265543	0.46691	0.410965	0.230631	0.040874	1.03576	0.199226	0.827579	0.0	0.0	0.0	0.50153	0.0	0.0	0.500618	0.0	0.412542	0.208528	0.135513	0.292647	0.56072	0.247496	0.0	0.261693	0.313697	0.0	0.0	0.256403	0.724823	0.69054	0.0	0.534957	0.466038	0.255244	0.159756	0.330327	0.704709	0.646832	0.58137	0.0	0.32964	0.689035	0.367822	1.16676	0.0	0.18612	0.335039	0.189176	0.275322	0.457563	0.0	0.603783	0.524822	1.28681	0.479518	0.0	0.486571	0.0	0.292842	0.375372	0.0	0.449551	0.166048	0.0	0.340923	1.24729	0.666792	0.450097	0.322629	0.444495	0.160459	0.732821	0.0	0.211773	0.456261	0.308628	0.695541	0.10222	0.180228	0.126484	0.932489	0.588038	0.0775854	0.0	0.0	0.48162	0.161433	0.0	0.276286	0.0647726	0.0	0.607753	0.206753	0.434771	0.292169	0.0	0.374855	0.0	0.0
ENSG00000036054	0.04362345	0.006151629	up	2.723793	2.723793	1.4456171	17.4254	6.3974743	1.3734761	-0.07214088	0.0	0.122187	0.0	0.112335	0.286449	0.0	2.23684	0.133454	0.714175	0.1445	0.0	0.223484	0.347929	0.0	0.189792	0.3769	0.0	0.284507	0.118188	0.310976	0.0	0.262359	0.0937647	0.553457	0.0	0.131862	0.692887	0.511509	0.137558	0.0	0.0	0.0	0.386507	0.0863585	0.298217	0.251323	0.069359	0.225058	0.138363	0.120363	0.356377	0.141884	0.210498	0.0	0.0	0.307335	0.393749	0.364513	0.103793	0.0	0.296933	0.370879	0.38143	0.186258	0.41188	0.0	0.18449	0.379076	0.0	0.360017	0.241792	0.219566	0.268762	0.207731	0.152268	0.0967708	0.0966546	0.0	0.327068	0.235084	0.294293	0.160488	0.233466	0.187237	0.106696	0.0539144	0.305588	0.341132	0.258939	0.23326	0.0	0.052588	0.207039	0.178592	0.0	0.162075	0.142284	0.154788	0.0	0.0	0.116134	0.0781136	0.42473	0.294912	0.404453	0.113724	0.199951	0.0	0.241417	0.155051	0.651219	0.0	0.0
ENSG00000037241	0.04653197	0.006727247	up	2.8804302	2.8804302	1.5262843	34.876137	12.107956	1.4799542	-0.04633015	0.853861	1.15033	0.444632	0.526776	0.846738	0.523068	0.0	0.647161	0.717364	1.54757	0.647521	0.816904	0.0	0.0	0.0	0.725008	0.553288	0.998403	1.15222	0.508155	0.429265	0.919632	0.935334	0.515105	1.1889	1.46182	0.0	1.16285	0.630252	0.0	3.78079	0.0	1.49296	0.353296	0.387021	2.74863	0.0	0.803125	0.626422	0.56789	2.50744	0.0	0.861981	0.718765	3.38395	1.32869	1.24656	0.835052	2.44446	0.785962	0.801466	0.642965	1.13155	0.752648	0.633159	0.0	2.79046	2.45066	0.149282	0.0	1.86736	4.12345	0.538806	2.69744	0.694593	0.0	1.92773	0.0	4.12036	1.53682	0.984627	0.959793	0.0	1.9113	0.0	0.95684	0.813594	0.0	0.281817	1.1406	0.673728	0.558824	0.432738	0.0	0.322853	0.40123	0.917059	0.0	0.0	0.0	0.693155	0.071985	0.557071	0.731009	0.0	0.0	0.533451	1.66044	0.499862	0.498222	0.0	0.0	0.0
ENSG00000038274	0.024200836	0.0026615288	up	2.8912876	2.8912876	1.531712	50.318268	17.403412	1.5072107	-0.02450138	0.0	0.758754	0.542208	0.41486	0.880305	0.898989	2.84604	0.668861	1.00098	0.442198	0.719098	1.12457	0.811635	1.17907	1.00603	1.09712	0.969662	0.836086	0.762978	0.672158	0.544768	0.660999	0.372017	1.30838	1.31701	0.89922	1.55148	1.37395	0.623214	0.827645	0.0	0.0	0.78494	0.19596	1.13773	1.10793	0.814406	1.23707	0.284133	0.747694	0.0	0.431764	0.628592	0.627716	3.33994	1.06629	0.650857	0.452816	0.81412	0.768587	0.765874	1.22964	0.939794	0.717505	1.03845	0.0	0.200569	0.966127	0.218274	0.764669	1.10648	1.17355	0.630677	0.889004	0.720015	0.544442	0.35819	0.664433	1.43286	2.20882	0.505019	0.413061	0.395853	0.525389	0.336615	0.713661	0.787254	0.592487	0.605357	0.623703	0.673262	0.408967	0.507273	0.833807	0.739688	0.578754	0.0	0.52043	1.01948	7.86247	0.855674	0.0830189	0.53198	0.918626	0.395051	1.30983	0.235203	2.24587	2.26596	0.0391164	0.702109	0.0	0.0
ENSG00000038945	0.020249825	0.0020759713	down	6.7499065	-6.7499065	-2.7548676	1.0	6.7499056	-2.7201054	0.034762073	0.533355	0.152611	0.337205	0.107242	0.192681	0.221433	0.853836	0.0	0.524353	0.103853	1.72273	0.599227	0.0	0.256129	0.239462	0.577078	0.91052	0.0	0.981763	0.0	0.0	0.320335	0.318206	0.0	0.0	0.0	0.0	0.95736	0.0	0.0	0.457214	0.0	0.506723	0.0	0.0	0.591865	0.0	1.07125	0.0	0.389424	0.200701	0.0	0.0219896	0.0	0.729999	0.0	0.242713	0.358931	0.0	0.0	0.150281	0.315373	0.688302	0.498333	0.360967	0.0	0.0	0.157014	0.0	0.132011	0.256502	0.433863	0.0	0.215019	0.132549	0.174318	0.28019	0.517409	1.60247	0.310324	0.091604	0.0	0.499433	0.0	0.0	0.383728	0.233339	0.0466701	0.0	0.0	0.0	0.0	0.1877	0.0	0.608722	0.0	0.627792	0.0	0.453926	0.609409	0.351044	0.0	0.187935	0.370121	0.254849	0.0	0.0	0.0	0.831034	0.0	0.0	0.0	0.0
ENSG00000039319	9.5593254E-4	2.9632694E-5	up	6.7126203	6.7126203	2.746876	90.600716	13.497069	2.7272222	-0.01965372	0.388827	0.265903	0.256681	0.521437	0.0	0.0	0.0	0.671002	0.0	0.0	1.0243	0.492683	0.751115	0.0	0.243651	0.0	0.0	0.360888	0.722887	1.34225	0.747215	0.0	0.324119	0.0	0.0	0.892087	0.603751	0.393924	0.0	2.24987	0.0	0.323416	0.931049	0.111727	0.407146	0.0	0.0	0.0	0.629551	0.383235	0.648216	0.27115	0.479786	0.200206	5.26247	0.0	0.0	0.670367	1.74462	0.0	1.08691	0.694649	1.00125	0.706189	0.0	0.0	0.334849	0.573055	0.692917	0.0	0.313883	0.709738	0.875658	0.161668	0.38515	0.0	0.190781	0.887045	0.0	0.3429	0.62267	0.0	0.317262	0.514427	0.10607	0.13404	0.423162	0.0	0.575418	0.0	0.223461	0.175676	0.127711	0.253142	0.139035	0.19169	0.0	0.314279	0.731081	0.0	0.35815	0.14318	0.421059	0.385069	1.29916	0.674971	0.182176	0.0	0.668406	0.374078	0.0	0.0	0.0
ENSG00000040199	0.021231752	0.002222685	up	2.1929345	2.1929345	1.1328627	3.4312	1.5646611	1.2093484	0.0764856	0.0	0.0	0.0	0.0424637	0.0783814	0.128799	0.25097	0.0834243	0.0	0.0	0.0926264	0.0	0.0786415	0.0777525	0.0683924	0.0568366	0.0699217	0.154402	0.0694138	0.0505062	0.0894828	0.0837028	0.0	0.123438	0.116083	0.0406539	0.169098	0.175469	0.0	0.145534	0.369533	0.0	0.0855599	0.0250733	0.125148	0.0790942	0.0745742	0.0911083	0.0114644	0.0240276	0.134369	0.0501969	0.0612348	0.093617	0.150673	0.104719	0.0	0.0892284	0.0810132	0.0565056	0.0891278	0.0600373	0.141448	0.0946862	0.0908369	0.313405	0.0	0.118084	0.0	0.0868429	0.0481343	0.115316	0.0972469	0.0291777	0.0258334	0.0	0.0632089	0.154295	0.0	0.207249	0.0	0.074629	0.0653484	0.0	0.0302294	0.0556475	0.0710173	0.11142	0.0402271	0.101267	0.0419202	0.0	0.0854037	0.0	0.0	0.0	0.0674926	0.0514159	0.107754	0.322188	0.0505704	0.00288532	0.110187	0.0868178	0.0	0.0	0.0839492	0.147312	0.0805891	0.00847389	0.0556261	0.0	0.0
ENSG00000040275	0.034840316	0.0044858935	up	3.6357124	3.6357124	1.862238	10.588242	2.9122884	1.7870079	-0.075230174	0.0	0.0743923	0.0792125	0.0440325	0.234173	0.111221	0.0	0.116924	0.13398	0.162105	0.170626	0.0	0.22653	0.0	0.064392	0.0	0.206522	0.0939535	0.0	0.158505	0.0	0.0	0.0447345	0.517377	0.133942	0.154669	0.431258	0.184031	0.0728024	0.0	1.28452	0.0	0.24336	0.00930027	0.262101	0.564518	0.317204	0.336856	0.0990379	0.154284	0.527128	0.0	0.0618442	0.254611	0.0	0.305534	0.159621	0.0	0.0657596	0.284078	0.251156	0.307259	0.446643	0.175364	0.0	0.0	0.0	0.215679	0.0563556	0.21158	0.168095	0.0746825	0.182236	0.0355739	0.0	0.0	0.0896058	0.0	0.132307	0.187773	0.18369	0.258842	0.0	0.461338	0.164105	0.100248	0.455667	0.262043	0.0722277	0.0662728	0.100485	0.0814321	0.172725	0.174803	0.0766954	0.0257837	0.188556	0.143925	0.0	0.0	0.0688798	0.0	0.0	0.0	0.398794	0.250091	0.0249388	0.621142	0.306829	0.0536832	0.268896	0.0	0.0
ENSG00000042088	0.006461085	4.0296334E-4	up	3.333595	3.333595	1.7370788	15.749818	4.7245736	1.6463349	-0.09074408	0.449183	0.251501	0.19123	0.176523	0.351723	0.38868	1.02845	0.381021	0.250437	0.289331	0.20347	0.389763	0.105758	0.0	0.0	0.0	0.132797	0.232005	0.237163	0.271246	0.0	0.0	0.0	0.413419	0.146364	0.335318	0.375952	0.345563	0.310262	0.324369	0.0	0.316474	0.44247	0.176162	0.413223	0.683432	0.18745	0.270898	0.274153	0.424118	0.466613	0.171849	0.725806	0.463234	0.0	0.0	0.368217	0.244091	0.278685	0.244254	0.30947	0.163856	0.384053	0.140988	0.320238	1.13191	0.171265	0.158267	0.256506	0.0	0.0786999	0.0	0.371477	0.220853	0.147605	0.17369	0.195237	0.127128	0.299708	0.261944	0.107561	0.291272	0.0	0.29012	0.264685	0.0	0.0	0.516626	0.178687	0.589691	0.477976	0.175089	0.402374	0.244663	0.189705	0.17345	0.407805	0.0	0.611551	0.0	0.31813	0.0932903	0.484383	0.369235	0.334847	0.514865	0.277102	0.500928	0.230949	0.0979626	0.158091	0.0	0.0
ENSG00000043093	0.006069161	3.6728312E-4	up	3.5253537	3.5253537	1.817768	16.941883	4.8057265	1.7792268	-0.03854122	0.317924	0.164272	0.138437	0.0731298	0.267913	0.335418	0.0	0.12246	0.26527	0.131142	0.244803	0.16998	0.373827	0.50677	0.175977	0.555677	0.0	0.0	0.107797	0.470984	0.338307	0.0	0.179228	0.58789	0.285409	0.101145	0.52927	0.242473	0.123297	0.185389	0.875738	0.122388	0.172882	0.0	0.246993	0.207957	0.215555	0.133613	0.0	0.210745	0.0	0.0856791	0.518126	0.0555006	1.22725	0.172837	0.0	0.209584	0.0	0.230108	0.270459	0.241779	0.370244	0.0	0.0	1.75346	0.0	0.0	0.097245	0.17514	0.36507	0.240817	0.214929	0.26837	0.146696	0.0863661	0.0826835	0.546561	0.557469	0.0	0.0854172	0.459351	0.0667331	0.127852	0.265663	0.0951523	0.130377	0.710689	0.138976	0.565329	0.212854	0.299106	0.241965	0.14944	0.427561	0.0623762	0.245167	0.0	0.327594	1.78313	0.193032	0.0	0.327859	0.280284	0.343424	0.194354	0.181947	0.0	0.15942	0.106691	0.0	0.0	0.0
ENSG00000043462	0.024319302	0.0026773596	down	8.511016	-8.511016	-3.0893314	1.0	8.51101	-3.1014886	-0.012157318	0.0	0.181801	1.3649	0.948364	0.129581	0.869311	0.451088	0.137036	0.385927	1.73115	1.43693	0.303921	0.200499	0.107227	0.0	0.0	0.270839	0.0	0.0	0.639145	0.0	0.395474	0.225153	0.0	0.0	0.385872	1.75303	0.0	1.16565	1.10935	6.61466	0.198764	0.850273	0.128203	2.29677	0.222583	1.34015	0.0	0.517024	0.702466	0.155965	0.24047	0.509504	1.13468	0.20328	3.13073	0.0	2.00489	0.352288	0.263086	0.300502	0.306576	0.0	0.175169	1.42458	0.0	0.106781	0.220693	0.466084	0.0	0.408034	0.0	0.0588199	1.3933	0.196706	0.217538	2.09918	0.476552	0.0	0.122328	0.148212	0.52877	0.844167	0.660911	0.483838	2.49341	0.119663	0.115095	1.11898	1.48994	1.56876	0.144379	0.0494141	0.247677	0.747727	0.418095	0.156676	0.73854	3.04529	0.0	0.652318	0.11642	0.660576	1.01904	0.338969	0.209687	0.0	0.650655	0.678681	0.353843	0.416235	0.0	0.304031
ENSG00000044574	0.017370135	0.0016870275	up	3.0895998	3.0895998	1.62742	212.5519	68.79598	1.5429242	-0.08449572	0.0	3.12551	3.52883	3.71883	4.39581	0.0	0.0	3.90148	0.0	6.23228	8.03568	3.12143	4.81168	5.34713	7.17519	2.34855	3.75342	2.55503	3.08911	3.07955	0.0	2.39852	3.83986	8.86261	0.0	4.71977	0.0	3.47219	3.06372	6.9422	24.403	2.20312	6.25324	0.772125	4.48513	8.15566	3.36417	0.0	3.13378	3.03222	4.54948	1.12155	3.63677	0.0	0.0	3.14235	0.0	4.77848	9.02916	5.19593	4.3871	3.67597	0.0	2.83819	0.0	0.0	2.86981	2.94817	2.68534	6.34853	2.50842	3.7757	0.0	2.83345	0.0	0.0	2.45869	2.88268	3.61007	2.01716	2.06379	5.5818	2.65756	2.75638	0.786508	1.10793	1.81919	0.0	1.6821	5.18178	4.34562	1.48506	3.84654	2.29932	0.0	1.49371	2.45553	4.1911	3.08407	32.9878	2.45402	0.0	8.09556	4.82662	4.32367	4.59656	3.25475	9.33886	5.46506	0.0	5.77093	0.0	0.0
ENSG00000047056	0.02600047	0.0029606468	up	2.751431	2.751431	1.4601821	14.936504	5.4286313	1.4060374	-0.054144785	0.0	0.0	0.191541	0.26111	0.0	0.0	0.0	0.170374	0.220639	0.0	0.0	0.0	0.334851	0.0	0.0	0.0	0.0	0.0	0.0	0.417859	0.0	0.0	0.534249	0.0	0.0	0.341312	0.0	0.0	0.0	0.0	0.0	0.0	0.0	0.0	0.0	0.0	0.0	0.0	0.0	0.0	0.0	0.0	0.0	0.185698	0.0	0.0	0.0	0.0	0.0	0.0	0.0	0.0	0.0	0.243535	0.0	0.0	0.0	0.165739	0.0	0.0	0.0	0.0	0.0	0.242262	0.0	0.374647	0.20074	0.0	0.0	0.0	0.362431	0.0	0.139541	0.0	0.0	0.0	0.0	0.0	0.0	0.0	0.0	0.0	0.0	0.0	0.0	0.0	0.0	0.0	0.0	0.0	0.0	0.330697	0.0	0.24632	0.271211	0.237916	0.0	0.0	0.0	0.168376	0.0	0.0	0.0
ENSG00000047579	5.8328954E-4	1.513095E-5	down	7.1438136	-7.1438136	-2.8366945	16.215652	115.84159	-2.7380414	0.09865298	0.0	0.0	7.22462	0.0	0.0	0.0	0.0	0.0	6.74987	8.3547	0.0	0.0	4.84808	9.6887	0.0	0.0	5.8248	0.0	0.0	0.0	0.0	0.0	0.0	0.0	7.45501	0.0	5.88094	0.0	0.0	0.0	7.78664	7.55788	0.0	2.87554	0.0	0.0	0.0	0.0	0.0	0.0	0.0	0.0	8.53325	0.0	0.0	0.0	0.0	12.2064	9.56837	10.0874	0.0	10.3985	0.0	0.0	0.0	0.0	0.0	0.0	17.1846	0.0	0.0	0.0	5.31521	0.0	4.81938	3.62755	0.0	0.0	13.156	0.0	0.0	5.4133	4.81323	0.0	10.1105	0.0	0.0	0.0	0.0	0.0	5.5323	5.58433	0.0	11.3558	3.00817	9.96877	0.0	5.06971	0.0	0.0	0.0	0.0	0.0	15.3069	0.0	0.0	0.0	0.0	0.0	1.47749	0.0	0.0	0.0
ENSG00000047621	0.034393575	0.00440654	up	3.0742447	3.0742447	1.620232	10.44729	3.3983274	1.4433272	-0.17690481	0.0	0.0947327	0.136302	0.0527268	0.153679	0.221569	0.0	0.14671	0.38566	0.31179	0.352333	0.429985	0.473238	0.277223	0.145802	0.637005	0.104466	0.0730683	0.0828179	0.169212	0.0	0.369968	0.149631	0.397821	0.661793	0.0584006	0.0	0.366967	0.187309	0.20398	0.0	0.0	0.15152	0.0758581	0.494143	0.0	0.101027	0.126299	0.162115	0.0883904	0.0	0.0	0.0819997	0.178118	0.362009	0.103699	0.0	0.328453	0.211774	0.227773	0.298184	0.326204	0.362324	0.130171	0.464496	0.0	0.174675	0.174342	0.0705378	0.298214	0.280545	0.127609	0.150534	0.331511	0.0838301	0.0502436	0.0	0.430575	0.449222	0.106452	0.222508	0.150333	0.0	0.16106	0.0	0.0	0.148322	0.22053	0.137543	0.433479	0.187863	0.180125	0.0	0.0772527	0.0678474	0.0574339	0.0	0.111045	0.238632	1.19652	0.0880599	0.0	0.21829	0.0	0.195077	0.19636	0.0520616	0.249373	0.488108	0.169477	0.25737	0.0	0.0
ENSG00000047644	0.03300344	0.004135905	up	3.0829146	3.0829146	1.6242949	23.865074	7.7410765	1.5877538	-0.03654106	0.0	0.254112	0.779664	0.383611	0.714324	0.188012	1.56962	0.568569	0.3681	0.0	0.772723	0.897265	0.525928	0.643912	0.53106	0.0	0.0	0.0	0.210016	0.989136	0.0	1.24202	0.120672	0.696357	0.303033	0.714856	0.922875	0.866301	0.516701	1.06827	0.0	1.07047	0.421585	0.178532	0.396452	0.0	0.599233	0.651914	0.233404	0.370183	0.92222	0.111208	0.335846	0.343174	0.0	0.600814	0.292038	0.772747	0.58096	0.748828	0.678315	0.387952	0.532448	0.188522	0.391341	0.0	0.0	0.566056	0.284307	0.483699	0.861389	0.563439	0.552503	0.424034	0.326382	0.653212	0.620424	0.0	0.0	0.0	0.0	0.0	0.293086	0.173158	0.408809	0.152026	0.646112	0.985901	0.478202	0.416922	0.270734	0.545692	0.296173	0.554378	0.0	0.472497	0.480808	0.327606	0.241248	0.0	0.0	0.268712	0.567141	0.585704	1.33364	0.90803	0.0	0.0	1.52294	0.180858	0.379569	0.0	0.0
ENSG00000047662	0.045469083	0.0065206666	down	3.0573046	-3.0573046	-1.6122603	1.167783	3.5702686	-1.5635431	0.048717316	0.0	0.323848	0.0	0.325337	0.0	0.0	0.0	0.0	0.0	0.277485	0.0	0.0	0.233856	0.0	0.150163	0.0	0.534839	0.0	0.0	0.0	0.0	0.230647	0.0	0.0	0.0	0.220096	0.0	0.0	0.297512	0.0	0.0	0.0973684	0.0	0.14218	0.0	0.0	0.0	0.0	0.0	0.173765	0.0	0.0	0.297488	0.0	0.136923	0.0	0.0	0.0	0.0	0.0	0.302397	0.0	0.0	0.0	0.566445	0.0	0.0	0.0	0.0	0.0	0.0	0.0	0.0	0.204841	0.0	0.0	0.111641	0.0	0.0892942	0.0	0.0	0.0	0.0	0.0	0.0	0.0	0.0	0.0	0.0	0.289763	0.0	0.0	0.0	0.0	0.0	0.0	0.0	0.0	0.0	0.0	0.0	0.0	0.0	0.271137	0.0	0.0	0.205546	0.0	0.0	0.0	0.544002	0.0	0.0
ENSG00000048028	0.026033277	0.0029718478	up	2.9663866	2.9663866	1.5687066	13.794837	4.650384	1.532654	-0.036052637	0.387997	0.09771	0.210758	0.203622	0.421747	0.260198	0.93039	0.112278	0.580899	0.146521	0.433153	0.501444	0.274944	0.251587	0.130741	0.3812	0.204285	0.136845	0.0852195	0.276943	0.333588	0.0849108	0.251462	0.341772	0.0	0.16468	0.433442	0.247242	0.288463	0.277881	0.778208	0.0962001	0.206325	0.0525279	0.266994	0.0	0.0	0.145082	0.0	0.0979752	0.231119	0.0674133	0.320344	0.13241	0.0	0.134345	0.378194	0.243172	0.126873	0.15627	0.244322	0.103763	0.281017	0.153101	0.0	0.0	0.133751	0.179605	0.0773102	0.0771898	0.222251	0.31	0.0	0.271205	0.422856	0.0	0.0	0.556858	0.592037	0.0	0.132468	0.0803494	0.0	0.373166	0.300311	0.183451	0.225396	0.341639	0.248918	0.269979	0.244899	0.13097	0.101804	0.156249	0.0	0.390426	0.19889	0.213139	0.188151	0.645869	0.284422	0.0	0.37804	0.446776	0.245101	0.0	0.118452	0.255724	0.53267	0.0761019	0.20713	0.0	0.0
ENSG00000048471	0.016438529	0.0015556775	down	4.277247	-4.277247	-2.0966825	7.1224504	30.46448	-2.0451746	0.05150801	3.75985	1.66433	4.61007	6.07231	0.0	5.36743	0.0	1.92021	0.865374	2.80878	2.69167	7.40181	0.0	2.83725	4.87644	1.97244	2.72572	2.23389	0.0	3.25397	0.0	2.47165	4.11949	3.90182	1.87684	2.17018	1.26686	0.692036	2.2265	0.0	3.58448	1.7196	0.0	3.02589	3.58348	1.66816	2.1529	3.0526	0.574885	1.70886	2.51908	0.692081	3.26857	2.34937	3.10162	1.25126	0.0	3.80008	3.78005	1.74396	7.31295	2.84546	2.96251	2.14266	2.58268	1.54773	2.07072	1.14984	1.12177	2.00458	0.0	0.0	0.0	1.51565	0.851297	0.837777	2.01126	2.13302	2.79077	0.837115	0.999029	1.7071	1.69401	1.34666	2.8042	4.10646	0.931101	2.65641	2.37939	5.17722	1.8329	0.677661	1.94947	1.50631	0.0	1.25997	4.91368	1.44651	2.81712	4.15638	0.0	4.41321	0.0	4.42495	3.19502	4.77636	2.79048	4.1217	7.22346	2.58695	2.54631	0.0	0.0
ENSG00000048828	0.0018185398	6.839726E-5	up	3.0691848	3.0691848	1.6178554	78.88044	25.700787	1.6037607	-0.014094794	0.0	1.437	1.43518	1.68146	2.70383	1.39274	0.0	1.56953	1.54837	1.00905	1.56219	1.53976	0.0	3.07161	0.0	0.0	2.86378	0.0	1.38978	1.40963	1.2032	0.0	1.32465	0.0	1.17409	1.94602	0.0	1.47514	1.0096	0.0	6.77924	0.633201	1.41797	0.257218	1.60061	0.0	1.35042	1.53725	1.29255	0.999108	2.05009	0.934276	1.65518	1.394	0.0	1.31403	0.0	0.0	1.9167	1.97541	1.84547	0.0	1.52884	1.10109	2.03714	0.0	0.854388	1.01802	0.938648	0.0	1.68918	1.41053	1.00032	0.688359	0.0	0.547237	0.521887	0.0	1.3125	0.0	0.83702	1.39552	0.859941	0.747127	0.562048	1.07988	1.20101	1.66118	1.03246	2.0683	0.0	0.354256	1.65759	0.0	0.793333	0.678955	0.0	0.945801	1.77729	0.0	1.04112	0.341102	0.0	1.81357	0.0	2.80795	0.700668	3.0184	2.93818	0.643511	0.0	0.0	0.0
ENSG00000049245	0.0059068594	3.512119E-4	up	3.4437973	3.4437973	1.7840003	135.44345	39.32969	1.7227185	-0.061281838	0.0	2.02672	2.13512	1.30267	1.94694	0.0	0.0	1.21795	3.59428	0.0	2.31041	0.0	1.98194	0.0	1.06807	0.0	1.90577	1.30891	1.72191	2.8887	1.30019	1.30753	2.38772	2.82429	0.0	4.6995	4.69454	3.03839	1.80344	3.54013	9.63587	2.57164	2.53844	0.659711	0.0	1.31392	1.72679	1.23776	2.13497	1.43806	2.96913	0.873985	1.33368	1.76548	6.55613	2.83733	0.778333	2.14333	3.45851	0.0	2.43226	1.48086	1.82133	1.89652	0.0	0.0	2.95392	1.28372	0.0	1.0838	1.96125	0.0	1.00528	1.88661	0.309586	0.895556	1.7322	1.22841	2.31353	1.34606	1.232	1.43361	0.73393	1.22953	0.822597	2.36023	0.977794	3.16927	0.0	2.86776	2.91911	0.0	0.0	0.0	0.0	1.17306	0.0	2.04174	0.0	0.0	0.0	0.556683	1.9316	1.35574	1.7574	1.73526	3.07734	3.31344	5.97498	0.906714	0.0	0.0	0.0
ENSG00000050130	0.0044084447	2.3716611E-4	up	3.1552715	3.1552715	1.6577642	64.087166	20.311138	1.5674691	-0.09029508	0.0	0.823213	1.45218	0.490105	1.00473	0.83172	0.0	0.611476	1.93041	1.18936	0.729853	0.0	0.426037	1.22266	0.783089	0.0	0.579209	0.719863	0.646652	0.957118	0.599404	0.684939	0.457511	0.0	0.660868	1.17362	0.0	1.34794	0.693872	1.53535	3.5863	0.600629	1.4146	0.138463	1.13059	1.32828	0.897265	0.0	0.529442	0.328639	0.0	0.270313	1.07734	1.06831	3.82075	0.0	0.0	0.593723	1.07342	0.707464	0.58063	1.00071	1.18315	2.1049	1.1588	0.0	0.389106	0.854555	0.361769	0.0	0.654613	1.18073	1.30252	0.713679	0.614022	0.0	0.53399	2.05433	1.0607	0.0	0.407266	0.0	0.525639	0.609062	0.0	0.0	0.495352	1.52192	1.05386	0.748614	0.811748	0.718238	0.538166	0.60664	0.424146	0.627591	0.727152	0.292333	1.45592	5.03803	1.08324	0.140796	0.882316	0.0	1.10477	1.07131	0.590799	1.7491	0.0	0.0	0.0	0.0	0.0
ENSG00000050393	0.0071036844	4.6445706E-4	up	3.6308713	3.6308713	1.8603158	46.46666	12.7976675	1.8432438	-0.017071912	0.0	0.0	0.0	0.607393	0.0	0.0	0.0	0.0	0.0	0.0	0.703978	0.0	0.615576	0.0	0.485861	0.0	1.16151	0.570827	0.0	0.0	0.0	0.0	0.0	0.0	0.0	1.49815	1.46649	0.0	0.0	0.0	0.0	0.0	0.0	0.442095	0.774719	0.0	0.393821	0.592529	1.52459	0.0	0.780479	0.775001	0.470868	0.0	0.0	0.0	1.64376	0.315262	1.09462	0.0	0.0	0.0	0.0	0.0	1.08146	3.59928	0.981058	0.806524	0.0	0.0	1.07232	0.986261	0.317412	0.676643	0.697861	1.0428	0.0	0.0	0.737406	0.429918	0.0	0.0	0.556824	0.652516	0.462158	0.0	0.0	0.0	0.0	0.0	0.511705	0.0	0.0	0.713442	0.802768	0.621716	0.0	0.0	0.0	0.0	0.982774	0.142548	0.0	0.0	0.0	0.0	0.0	0.0	0.0	1.29898	0.773334	0.0	0.0
ENSG00000050748	2.8312512E-4	6.125591E-6	up	3.9370542	3.9370542	1.9771166	25.672083	6.520634	1.932697	-0.0444195	0.323496	0.299953	0.333261	0.30432	0.0	0.346042	0.0	0.320394	0.157945	0.278614	0.252974	0.469406	0.0	0.614474	0.0	0.954677	0.608082	0.209325	0.375838	0.0	0.0	0.0	0.0634494	0.552269	0.0	0.811443	0.679997	0.453992	0.241545	0.405975	1.594	0.203779	0.0	0.0944275	0.371549	0.0	0.435735	0.287076	0.125077	0.376128	0.550885	0.12705	0.160376	0.370311	0.868452	0.288036	0.236531	0.0	0.536442	0.392756	0.205335	0.0	0.481786	0.0	0.0	0.0	0.150002	0.451981	0.0	0.242839	0.319026	0.387059	0.219805	0.119605	0.365228	0.309634	0.0	0.329742	0.44971	0.0	0.160271	0.320424	0.396816	0.0	0.087091	0.352184	0.164264	0.0	0.230141	0.329451	0.429209	0.127665	0.344537	0.205965	0.482567	0.221597	0.0	0.192309	0.479793	0.0	0.370483	0.0	0.305228	0.376051	0.491233	0.308289	0.109826	0.603887	0.588868	0.0	0.564654	0.0	0.0
ENSG00000051620	0.03467893	0.004454107	up	3.9252665	3.9252665	1.9727906	34.16154	8.702988	1.9673352	-0.005455428	0.273507	0.466782	0.508769	0.679669	0.393908	1.43429	4.24439	0.481568	3.47938	0.65345	0.822028	0.418242	1.3428	1.12581	0.282925	1.83569	1.02617	0.843702	0.508199	0.625182	0.65311	1.11095	0.169652	0.4756	0.412573	0.630295	3.87169	1.34153	0.702016	0.0	0.0	0.420787	0.768687	0.669671	0.695681	0.371856	0.221182	0.896807	1.11175	0.559627	0.50091	0.26189	1.9903	0.17534	1.25627	0.591802	0.313893	0.611288	0.45805	0.606099	0.769579	0.338744	0.58618	1.51465	1.12049	3.42503	0.722366	0.98305	0.470893	0.371908	0.479343	0.711181	0.327612	0.380331	0.521202	0.368731	0.547351	0.0697657	0.437346	0.897521	1.33878	0.395817	0.416812	0.448818	0.0	0.877095	0.859626	0.893464	0.61508	0.999366	0.809658	2.10251	0.371479	0.4412	1.06111	1.31997	0.0	0.720368	0.197905	2.07441	0.658017	0.395626	0.385699	0.567722	0.0	0.337409	0.0	0.630364	0.693227	0.477394	0.445056	0.0	0.0
ENSG00000052795	0.0019212186	7.475171E-5	up	7.0509725	7.0509725	2.8178222	49.754463	7.056394	2.6606615	-0.15716073	1.00584	0.48878	0.278424	0.500812	0.688421	0.0	0.0	0.115652	1.27114	0.0	1.24924	0.0	0.133273	0.0	0.59681	0.0	0.783144	0.439498	0.169206	0.841926	0.0	0.0	0.0	1.11226	0.0	0.706802	0.367368	0.209806	0.356271	0.598205	1.0832	0.0	0.922689	0.0895136	0.337489	0.855078	0.205893	0.876168	0.0959428	0.43499	0.993259	0.0	0.0	0.635815	0.0	0.331755	0.0	0.706645	0.272845	0.373963	0.0	0.539044	0.0	0.464471	1.31085	0.0	0.201179	0.0607924	0.279637	0.125395	1.14073	0.643102	0.574365	0.107586	0.611027	0.121249	0.729844	0.910384	0.0	0.181808	0.116257	0.435928	0.123305	0.103119	0.0712546	1.08856	0.362861	0.816128	0.274786	0.325194	0.127032	0.120004	0.338276	0.115501	0.132234	0.172497	0.656791	0.0	0.73066	0.0	0.437611	0.166779	0.380661	0.677578	0.814553	0.973353	0.355403	0.0	1.13341	0.142839	0.445812	0.0	0.0
ENSG00000052802	0.011470771	9.374916E-4	up	5.1026883	5.1026883	2.3512576	85.386185	16.733576	2.2299137	-0.12134382	0.0	0.540394	0.436636	0.313213	0.592283	0.854964	5.10463	0.7809	2.92782	0.941734	1.30825	0.708991	1.77635	1.29694	0.425456	0.216405	0.311832	0.66294	0.256527	0.459768	1.46321	0.404061	0.108167	0.685082	0.202034	0.740625	3.65077	0.862936	1.47904	1.82636	0.0	0.0	0.37138	0.291072	0.428834	2.8484	0.300982	0.57132	0.0	0.0	0.687193	0.281214	0.449027	0.146338	0.0	0.155976	0.3107	0.708979	0.693296	0.497331	1.4946	0.0	0.53401	0.184951	2.36866	0.0	0.747227	0.837327	0.235728	0.0	0.655936	0.578058	0.618878	0.206096	0.0	0.931626	0.615254	0.434091	0.7053	0.527652	2.08828	0.469074	0.511593	1.72607	0.27693	0.546153	0.729592	1.75955	0.414978	2.44747	0.580961	0.664729	0.58303	0.295736	1.53035	0.607378	0.329812	0.833682	1.32602	0.0	0.436564	0.0	0.693244	1.36462	0.0	0.773769	0.334129	0.805003	0.39464	0.427008	0.66561	0.0	0.0
ENSG00000053770	0.0037292645	1.8859378E-4	up	4.002108	4.002108	2.00076	32.29945	8.07061	1.9694617	-0.031298377	0.347871	0.253518	0.256459	0.177325	0.657167	0.200515	0.0	0.239871	0.584216	0.323965	0.0	0.524768	0.360724	0.38218	0.237509	0.0	0.354714	0.0	0.0	0.422921	0.184201	0.329071	0.226578	0.0	0.149997	0.321979	0.520216	0.59051	0.219503	0.226836	1.5375	0.0	0.410103	0.0	0.0	0.0	0.263025	0.39332	0.1179	0.0	0.551233	0.524831	0.36577	0.258124	1.55337	0.332734	0.243176	0.305766	0.350796	0.149168	0.26228	0.292031	0.54542	0.430972	0.0	2.40908	0.354476	0.439285	0.399387	0.542053	0.0	0.603168	0.363738	0.24454	0.350492	0.0	0.324446	0.249249	0.839494	0.532706	0.0	0.0	0.159312	0.573845	0.236926	0.242321	0.211633	0.549567	0.187695	0.327937	0.158418	0.0898194	0.409484	0.271195	0.0	0.429829	0.643919	0.308436	0.465159	0.0	0.442326	0.0	0.0	0.673725	0.198276	0.368258	0.19685	0.0	0.614474	0.0	0.0	0.0	0.0
ENSG00000053918	0.019827379	0.002019028	down	6.8845863	-6.8845863	-2.78337	1.0	6.88459	-2.6218176	0.1615525	1.34563	0.0	1.59939	0.853228	0.182109	0.186028	0.51289	0.460462	0.0443328	0.453181	0.0	2.42332	1.32979	0.0	1.32318	0.802836	1.10684	0.552917	0.595102	0.902564	0.0	0.654539	0.349325	0.571317	0.764615	0.0	0.260103	0.335268	0.0	0.811104	0.946039	0.131607	0.831472	1.24239	0.0	1.63568	1.98294	0.0	0.329865	0.85243	0.219031	0.182261	0.529577	0.885324	0.424738	0.342147	0.0	1.0967	1.55637	0.0	0.535795	0.324405	0.393177	0.375261	0.0	0.250414	0.168563	0.199422	0.710404	0.367441	0.497288	0.619207	0.165761	0.643712	0.40331	0.250003	0.47143	0.0	0.616034	0.68595	0.259786	0.758937	0.773999	0.172905	0.455349	0.0	0.284732	0.381003	0.280307	0.674222	0.0	0.121474	0.146864	0.209929	0.500272	1.00466	0.209802	0.317341	0.216026	0.470741	1.94804	2.53601	0.735676	0.41932	0.242209	0.227421	0.0	1.18932	2.02906	0.159283	0.310297	0.0059535	0.0392399
ENSG00000054611	4.906528E-4	1.2302657E-5	down	7.0742865	-7.0742865	-2.8225846	19.252304	136.19618	-2.7065487	0.11603599	0.0	0.0	0.0	0.0	0.0	0.0	0.0	0.0	0.0	0.0	0.0	0.0	0.0	0.0	0.0	0.0	0.0	0.0	0.0	7.33401	0.0	0.0	0.0	7.02179	0.0	11.8976	0.0	0.0	0.0	0.0	0.0	11.3389	16.4549	0.0	0.0	0.0	0.0	0.0	10.4131	0.0	0.0	2.57217	9.62908	0.0	0.0	0.0	0.0	12.2992	0.0	0.0	11.7716	0.0	3.69584	0.0	0.0	0.0	0.0	0.0	5.92772	0.0	0.0	13.882	0.0	0.0	0.0	3.74539	0.0	0.0	0.0	9.65797	0.0	7.13488	0.0	0.0	0.0	0.0	4.67697	0.0	0.0	0.0	0.0	0.0	6.48051	0.0	6.03714	0.0	0.0	0.0	0.0	0.0	0.0	0.0	0.0	0.0	0.0	0.0	0.0	0.0	0.0	3.19439	0.0	0.0	0.0
ENSG00000055070	0.024337457	0.0026817035	up	2.7328935	2.7328935	1.4504292	102.31827	37.439545	1.419049	-0.03138012	0.0	2.99069	3.00638	2.02803	2.87365	3.13453	0.0	1.51947	1.11903	5.16084	0.0	0.0	2.21003	1.6614	3.22394	2.43287	3.03523	2.5372	2.81205	3.59812	1.86427	0.0	0.0	0.0	3.13834	0.0	3.45257	2.87023	2.25375	5.51457	0.0	1.48581	0.0	1.43153	2.35524	2.56158	2.47619	2.99512	3.28966	2.05141	0.0	0.829689	2.36017	0.0	0.0	0.0	1.1071	2.70517	6.5746	1.75918	2.60833	1.69695	0.0	0.0	0.0	0.0	3.45976	1.00016	2.61758	0.0	2.4453	2.95786	2.98946	1.70253	0.701937	1.45721	0.0	3.05556	2.77804	2.42987	1.97374	2.12133	0.0	0.0	1.34127	0.0	0.885549	2.90415	2.25858	4.2796	0.0	2.51094	0.0	1.63551	3.73828	1.06479	1.63252	2.29237	0.0	0.0	3.80326	0.634838	2.38142	1.88167	4.09032	3.19806	7.12881	0.0	7.02582	0.0	0.0	0.0	0.0
ENSG00000055917	0.0019692907	7.760905E-5	up	4.1785707	4.1785707	2.0630095	53.1056	12.70903	2.0303967	-0.03261279	0.0	0.489832	0.296655	0.240926	0.0	0.0	0.0	0.0	0.803191	0.0	0.838524	0.608824	0.597888	0.87171	0.0	0.0	0.0	0.472804	0.349639	0.892249	0.768029	0.0	0.0	0.0	0.0	0.372166	0.0	0.727695	0.223752	0.889036	0.0	0.100381	0.0	0.0452494	0.0	0.0	0.335166	0.532114	0.21477	0.422898	0.675028	0.216235	0.602083	0.792772	0.0	0.67633	0.45917	0.0	0.360741	0.536602	0.0	0.0	0.0	0.806477	0.0	0.0	0.434455	0.350205	0.0	0.0	0.0	0.486302	0.0	0.199111	0.811369	0.153227	0.182708	0.0	0.616018	0.850235	0.32696	0.205723	0.0	0.0	0.146269	0.384438	0.0	0.0	0.638193	0.0	0.538352	0.24371	0.0	0.274559	0.305499	0.303783	0.0	0.256121	0.669557	0.0	0.229953	0.0416489	0.0	0.0	0.0	0.0	0.228858	0.0	0.0	0.151531	0.471254	0.0	0.0
ENSG00000056586	0.002323545	9.894487E-5	up	5.7850075	5.7850075	2.5323188	38.296	6.619872	2.65097	0.118651174	0.218264	0.270531	0.136141	0.224784	0.245301	0.292522	0.0	0.200596	0.224263	0.299838	0.694883	0.471443	0.278148	0.666613	1.04685	0.440356	0.212138	1.65421	0.256479	0.20501	0.140374	0.556659	0.0904492	0.769498	0.4331	0.369761	0.479849	0.346629	0.104379	0.133226	0.935951	0.0750136	0.246909	0.0	0.334273	0.0	0.425639	0.548987	0.268588	0.350456	1.04766	0.105988	0.180621	0.254076	2.26931	0.16511	0.342969	1.62593	0.783151	0.18289	0.239463	0.0	0.0	0.226889	0.0	0.0	0.311443	0.170725	1.05047	0.309974	0.257565	1.11473	1.04872	0.252769	1.22337	0.185792	1.17982	0.235465	0.376546	0.751984	0.445666	0.184304	0.470881	0.0	0.123983	0.0967559	0.306056	0.557373	0.0	0.38079	0.29741	0.0	0.0	0.0	0.131694	0.252072	0.694793	0.195723	0.136995	0.0	0.106004	0.0	1.16523	0.27339	0.379677	0.317385	0.167604	0.88082	1.91366	0.229669	0.375008	0.0	0.0
ENSG00000057019	0.012608512	0.0010771661	up	5.4521375	5.4521375	2.446822	151.39905	27.768774	2.4528801	0.0060582184	0.0	0.0	0.462571	0.315687	2.02366	0.0	0.0	0.0	0.0	0.0	1.36428	1.78142	1.18131	0.928084	0.211635	1.846	0.0	1.51125	0.0	1.11106	0.0	1.82704	0.0	1.27102	2.20704	0.0	0.0	1.21486	0.203437	0.0	2.07321	0.294812	3.44696	0.131657	0.0	0.0	0.0	0.0	0.290193	0.685239	1.3209	0.467039	1.17305	1.35716	0.0	0.0	0.864013	0.932035	1.82552	2.43315	2.04818	0.0	2.16034	1.51973	1.53481	0.0	1.94604	0.0	0.536672	0.719503	0.0	0.0	1.18573	0.538367	0.772762	0.577323	0.834546	0.0	1.06738	0.852213	1.15946	1.5252	0.0	0.593834	0.454189	1.20558	0.0	0.0	0.0	1.67962	0.0	0.513103	1.05205	1.23304	0.585992	0.0	1.19161	1.22566	0.0	0.0	0.565738	0.0958263	0.996958	0.63412	2.05188	0.0	0.864057	0.0	2.87368	1.25838	0.0	0.0	0.0
ENSG00000057252	0.0023141855	9.842389E-5	up	9.6337	9.6337	3.26809	130.50452	13.546662	3.3373044	0.069214255	0.320463	0.607073	0.204891	1.05576	0.239164	2.37316	0.0	1.89776	1.87066	0.0	0.678914	0.76431	0.16693	0.574106	0.278186	0.0	0.818809	0.0	0.0	0.0	0.477997	0.806869	0.136337	0.0	0.599684	2.75272	0.535513	0.688057	0.285518	0.0	0.0	0.459611	0.862014	0.123371	0.506083	0.0	0.0928399	0.0	0.260382	0.53342	0.0	0.0	0.548656	0.231434	0.0	0.338215	0.173745	0.783325	1.43051	0.0	0.0	0.0	0.494115	0.0	0.538328	2.38641	1.25314	0.464932	0.724777	0.0	0.323526	1.72061	0.0	0.641045	0.762872	1.13673	0.304261	0.321892	1.51442	0.0	0.520916	0.367737	0.21622	0.155511	0.0	0.144223	0.405998	0.0	0.265622	0.542779	0.0	0.834783	0.84312	0.666378	0.213501	0.240033	0.931606	0.447294	0.0	0.0	0.226062	0.147594	0.31654	0.201321	0.560973	0.452163	0.134826	0.752458	0.0	0.248572	0.330826	0.0	0.0
ENSG00000057608	0.016809246	0.0016016687	up	3.1163068	3.1163068	1.6398373	240.09605	77.04501	1.7283347	0.08849737	0.0	0.0	2.32402	0.0	0.0	3.65037	0.0	1.95357	0.0	0.0	0.0	0.0	2.88649	1.99735	6.24968	0.0	0.0	0.0	4.4813	0.0	0.0	0.0	3.10324	0.0	0.0	0.0	0.0	3.21517	0.0	5.27038	0.0	1.40706	3.6388	0.645602	3.64964	0.0	0.0	2.24413	1.7357	0.0	0.0	1.6329	0.0	1.73682	0.0	3.64579	2.48143	0.0	2.54175	0.0	0.0	0.0	2.64455	0.0	2.45857	0.0	1.82151	2.09432	3.30978	0.0	4.04365	0.0	1.90516	1.59561	0.0	0.54683	2.18645	0.0	0.0	0.0	4.12052	2.99734	2.92181	2.06689	0.741019	2.8054	0.0	0.0	2.64846	0.0	4.96964	1.31569	4.48752	0.0	1.43134	0.0	0.0	2.37556	0.0	0.0	4.75825	0.712016	2.5421	0.0	0.0	3.06746	0.987396	0.0	0.0	1.73887	0.0	0.0	0.0
ENSG00000058056	0.0023756288	1.02260376E-4	up	6.336929	6.336929	2.6637838	25.20531	3.9775283	2.5830665	-0.08071737	0.0	0.205726	0.274026	0.158958	0.144022	0.0	0.0	0.192086	0.0859877	0.197422	0.0	0.0	0.122183	0.460218	0.141729	0.0	0.0	0.122393	0.0188075	0.370281	0.244275	0.288217	0.313931	0.423099	0.135892	0.0	0.21003	0.185872	0.195153	0.29661	0.805435	0.0543317	0.0	0.00941261	0.254454	0.633359	0.190199	0.0	0.0	0.0828283	0.144242	0.0886768	0.100181	0.233598	0.952401	0.0	0.149131	0.107383	0.0	0.168729	0.185527	0.0	0.424233	0.21403	0.400447	0.0	0.406172	0.168525	0.0291292	0.23807	0.162468	0.0	0.0	0.0712211	0.0404257	0.181917	0.130057	0.350883	0.355396	0.090763	0.15049	0.113575	0.0759611	0.189465	0.112844	0.0	0.229352	0.0	0.261402	0.301733	0.240299	0.147868	0.395043	0.149057	0.0	0.0886857	0.20881	0.145835	0.179275	0.0	0.126892	0.0525806	0.207079	0.486043	0.0	0.0	0.226305	0.250765	0.0	0.0707321	0.0	0.0	0.0
ENSG00000058063	1.140511E-4	2.057312E-6	up	6.433898	6.433898	2.685693	42.19345	6.5579934	2.5831811	-0.10251185	0.235562	0.246682	0.160542	0.0403947	0.478839	0.354065	0.0	0.149511	0.839899	0.166021	0.0	0.423533	0.484604	0.487438	0.184357	0.469683	0.299457	0.174944	0.228794	0.157025	0.365565	0.374867	0.11469	0.0	0.323458	0.41042	0.0	0.0	0.505404	0.506273	0.0	0.120027	0.0	0.0771111	0.387896	0.510442	0.203608	0.271934	0.0434595	0.10586	0.182787	0.0795137	0.36781	0.420157	0.646284	0.0	0.142578	0.183981	0.212765	0.189869	0.233202	0.0	0.463048	0.150407	0.0	0.0	0.252747	0.144315	0.0901368	0.0	0.302869	0.654719	0.294037	0.639573	0.190206	0.217308	0.135748	0.760726	0.363644	0.146952	0.275963	0.13914	0.295371	0.248878	0.199907	0.18369	0.308033	0.0	0.213784	0.0	0.189007	0.149804	0.313765	0.0851699	0.357049	0.0	0.185467	0.218349	0.496681	0.0	0.198574	0.0311091	0.307841	0.511379	0.0	0.131019	0.257928	0.0	0.303175	0.303068	0.307596	0.0	0.0
ENSG00000058453	0.0014103126	4.9313196E-5	down	7.0950775	-7.0950775	-2.8268185	4.1823764	29.674305	-2.8606892	-0.03387073	0.0	0.0	0.0	0.0	0.0	0.0	0.0	1.217	0.0836979	0.0	0.0	0.0	0.0	0.0	0.0	0.0	0.0	0.0	0.0	0.0	0.0	0.0	0.0	0.0	0.0	0.944336	0.0	0.0	0.0	0.0	0.0	0.0	0.0	0.0	0.0	0.0	0.0	0.0	0.0	1.00981	0.0	0.0	1.12815	0.0	0.0	0.0	0.0	0.0	0.0	0.0	0.0	0.0	0.0	0.0	0.0	0.0	0.0	0.0	0.0	0.0	0.0	0.0	0.0	3.90257	0.0	0.0	0.0	0.0	0.0	0.0	0.0	0.0	0.0	0.0	1.12015	0.0	0.0	0.0	0.0	0.0	0.0	0.0	0.0	1.7707	0.0	1.21765	1.72303	0.0	0.0	0.0	0.0	0.826308	0.0	0.0	0.0	0.0	0.0	0.0	3.31682	0.0	3.18479	0.0	0.0
ENSG00000058804	4.4588698E-4	1.1015088E-5	up	6.0678554	6.0678554	2.6011868	30.302217	4.993892	2.516478	-0.08470881	0.185864	0.167048	0.135235	0.170047	0.0	0.243731	0.0	0.114646	0.212734	0.185938	0.302384	0.269096	0.0916309	0.0	0.156324	0.804439	0.54792	0.11293	0.16247	0.214984	0.234497	0.257343	0.172205	0.432119	0.36437	0.19305	0.313641	0.155127	0.138553	0.360503	1.35476	0.0506211	0.276244	0.059502	0.207409	0.380808	0.220014	0.205932	0.108702	0.188578	0.242316	0.161373	0.158167	0.229658	0.0	0.267929	0.0	0.25504	0.206064	0.0	0.159853	0.275612	0.248055	0.177741	0.615884	1.12094	0.104898	0.0	0.075914	0.188986	0.225064	0.201408	0.312286	0.161083	0.121321	0.0885486	0.083641	0.352775	0.258613	0.334627	0.102245	0.128302	0.06592	0.112597	0.0	0.18548	0.167328	0.280128	0.117895	0.458461	0.299451	0.0751978	0.240082	0.161432	0.0967751	0.0	0.145745	0.101047	0.260069	0.0	0.152804	0.012317	0.184264	0.0	0.415844	0.294582	0.227068	0.643274	0.216968	0.0473632	0.632337	0.0	0.0
ENSG00000059377	0.011912317	9.937433E-4	down	11.524862	-11.524862	-3.5266776	1.3526891	15.589554	-3.456959	0.069718495	0.0	0.538882	0.0	0.504868	0.447932	0.0	0.0	0.0	0.249103	0.0	1.5014	0.494285	1.49864	0.436229	1.76726	1.30848	0.0	1.45174	0.0	0.0	0.0	0.0	0.248879	0.0	0.0	1.29657	0.0	0.0	0.0	0.0	0.0	0.0	0.0	0.38144	0.0	0.0	1.34987	1.063	0.0	0.0	0.0	0.16027	0.21464	0.0	0.290062	0.401806	0.367737	2.23565	0.535711	0.0	0.616247	0.546377	0.453201	1.13622	1.80798	0.0	0.297711	0.582594	0.456131	0.0	1.36225	0.97896	0.988824	0.0	0.241094	0.379984	1.10716	0.0	0.438078	0.32451	0.408618	0.0	0.0	0.0	1.73536	2.40815	0.327053	0.857489	0.0	0.689345	0.0	1.05729	0.453791	0.0	0.866978	1.35772	0.97414	0.396131	1.06164	0.0	0.0	1.32967	0.683261	0.0	0.0	0.0	1.17926	0.0	0.0	0.171784	0.6725	0.0	0.0
ENSG00000060749	0.0023640583	1.0129534E-4	up	5.92817	5.92817	2.567587	16.31705	2.7524593	2.5058508	-0.06173612	0.143338	0.0	0.0769512	0.122728	0.0	0.163843	1.67373	0.135806	0.0	0.150203	0.218137	0.498575	0.386994	0.299735	0.115165	0.675813	0.330242	0.115703	0.0540148	0.3209	0.358657	0.134284	0.0469133	0.303841	0.0	0.100685	0.0	0.144778	0.0570242	0.21724	0.8295	0.0	0.60362	0.0	0.130318	0.151925	0.0895636	0.441931	0.0314222	0.0359552	0.0	0.0	0.172496	0.103131	1.8452	0.0587387	0.0	0.0831467	0.058157	0.0662429	0.0	0.120743	0.370746	0.252056	0.0	0.0	0.353049	0.0	0.0	0.0842216	0.37512	0.224247	0.176935	0.0494702	0.0	0.0	0.0	0.0	0.18308	0.178301	0.0	0.138774	0.0	0.0	0.0	0.135017	0.0893303	0.670807	0.160818	0.364363	0.0	0.0221775	0.216138	0.0823009	0.0	0.0681272	0.377909	0.054838	0.184238	0.0	0.0557663	0.0	0.176035	0.0540015	0.0	0.520337	0.0	0.223308	0.169759	0.0	0.193848	0.0	0.0
ENSG00000060762	0.033188812	0.004166158	up	2.9179103	2.9179103	1.5449356	60.664116	20.79025	1.4995964	-0.045339264	0.0	0.0	0.619778	0.79715	0.599337	1.15943	0.0	1.36766	3.32554	0.560571	0.887055	1.2716	0.0	0.0	0.636821	2.67739	0.0	1.47888	0.0	1.49897	0.0	1.03415	0.179259	1.1762	1.28421	0.0	2.21973	0.0	0.0	0.888933	0.0	0.0	1.34951	0.0	0.0	0.543567	0.653535	0.902548	0.532741	2.47246	1.8478	0.827201	0.475631	1.16554	1.00092	0.749853	0.388836	1.49447	1.73501	1.2256	0.84108	0.855914	0.0	2.64802	2.91958	0.0	2.05464	1.31297	0.0	0.0	0.0	1.43422	0.675382	1.06176	0.830833	0.0	0.697796	0.882169	2.82173	0.0	0.0	0.51347	0.435416	0.717592	0.5398	0.977138	0.0	0.0	0.0	0.0	0.849646	1.18797	1.57135	0.0	0.442664	1.0665	1.29483	1.83386	1.20157	0.0	1.09305	0.371717	0.0	0.0	0.0	0.0	0.463551	0.0	1.39534	0.330194	0.953289	0.0	0.0
ENSG00000061676	7.265311E-4	1.9850606E-5	up	4.522723	4.522723	2.1771917	88.49655	19.567074	2.1823022	0.005110429	1.18346	1.11542	0.759705	0.339717	1.09984	0.852076	0.0	0.948559	0.0	1.15742	1.59893	0.661575	1.24229	0.0	0.854979	0.0	1.21097	0.832939	0.886691	1.436	1.0174	1.14049	0.484092	1.73444	0.790081	0.866962	2.03239	0.951482	0.694974	0.0	0.0	0.0797131	2.74828	0.141668	0.945606	1.07942	0.969429	0.0	0.296624	0.375732	0.647987	0.471346	1.42445	0.593142	4.33844	0.72405	0.360681	1.86023	0.849456	1.12107	0.910195	0.622395	0.523268	0.92771	1.3712	0.0	0.579817	0.714255	0.598702	0.407118	0.901384	1.28769	0.924039	0.720479	0.868281	0.433132	0.56269	1.25705	0.0	0.954249	0.888484	0.556276	0.492066	0.40097	0.168773	0.435382	0.674819	1.69771	0.0	0.0	0.665518	0.248648	0.929574	0.436466	0.0	0.358975	0.741675	0.681525	1.49153	6.73361	0.704675	0.101718	0.986864	2.49917	0.971975	0.753381	0.309475	0.0	1.85272	0.429449	0.801788	0.0	0.0
ENSG00000061794	0.011731046	9.6993364E-4	up	2.755142	2.755142	1.4621266	40.34358	14.643022	1.3894649	-0.072661765	0.804804	0.542026	0.480934	0.440791	0.0	1.14698	0.0	0.360281	1.52084	1.05743	0.0	0.670852	0.629245	0.0	0.496783	2.04197	0.726963	0.317484	0.0	0.882218	0.745313	0.525542	0.586247	0.823533	0.520139	0.474056	1.32103	1.4026	0.481283	0.832994	0.0	0.361765	1.0634	0.21058	0.711749	0.0	1.10571	0.64905	0.230959	0.716408	0.94742	0.463544	0.589247	0.821049	4.34194	0.644619	0.750094	0.833149	0.645251	0.565066	1.20078	0.518151	0.676511	0.939757	1.00963	3.79407	1.05217	0.0	0.367483	0.353231	0.908644	0.745716	0.820719	0.219515	0.676343	0.0	0.617608	1.35696	1.8444	0.602523	0.633684	0.682585	0.404942	0.754021	0.688267	0.441324	0.707364	0.741283	0.402522	1.26696	0.432551	0.247476	0.289222	0.520608	0.0	0.488999	0.682202	0.554105	0.582418	6.44061	0.423843	0.0	1.18858	0.688069	0.647587	0.713601	0.444765	2.03528	1.71626	0.241164	0.766605	0.0	0.0
ENSG00000061918	1.9837948E-7	1.5531191E-9	up	6.675396	6.675396	2.7388535	8.773994	1.3143781	3.1040707	0.3652173	0.113754	0.0	0.0254548	0.0110232	0.0	0.0	0.0	0.0343134	0.09744	0.0683967	0.0317866	0.128736	0.0642472	0.0536698	0.0436331	0.0710073	0.030848	0.0	0.0167531	0.0657655	0.0305941	0.0398723	0.053613	0.124006	0.0	0.0	0.0628503	0.0241118	0.0611308	0.0452179	0.378308	0.0736214	0.0445978	0.0620475	0.0618146	0.0419259	0.0212859	0.092679	0.0	0.0285999	0.0234386	0.0122406	0.051749	0.0169624	0.0872843	0.0265895	0.035236	0.0568063	0.102815	0.140264	0.0207609	0.0513598	0.0144584	0.0476435	0.0794687	0.152952	0.025233	0.0529883	0.0269816	0.036366	0.0579437	0.0515602	0.0	0.0106791	0.0779209	0.0	0.0193713	0.0432773	0.0	0.0704243	0.0208555	0.125178	0.107777	0.0115774	0.0	0.0220545	0.00743757	0.0954515	0.045381	0.0789562	0.0801103	0.0473517	0.0584229	0.0203843	0.0849783	0.0259564	0.131889	0.0551665	0.0262154	0.0	0.0971079	0.0	0.0480879	0.0680889	0.0	0.0416244	0.0209483	0.0	0.0434713	0.0522515	0.0769785	0.0	0.0
ENSG00000062650	0.0038636157	1.9865819E-4	up	3.058747	3.058747	1.6129408	27.466118	8.979532	1.5696838	-0.043257043	0.0	0.334307	0.107031	0.317753	0.270742	0.307575	0.0	0.139606	1.24168	0.4429	0.534938	0.553456	0.429405	0.326787	0.0	0.0	0.0	0.0	0.176755	0.523795	0.207667	0.643312	0.139631	0.685503	0.493044	0.556386	0.772515	0.431236	0.350725	0.747379	0.0	0.200384	0.464001	0.0702487	0.369428	0.630541	0.569771	0.30686	0.0	0.379657	0.489209	0.29513	0.465744	0.301152	0.0	0.0	0.459805	0.312054	0.158515	0.420757	0.454299	0.258136	0.0	0.0	0.593108	2.00805	0.386234	0.18873	0.316081	0.0	0.566354	0.0	0.423794	0.222223	0.457565	0.152919	0.2402	0.488166	0.454754	0.799937	0.299989	0.256062	0.277791	0.19131	0.119566	0.24273	0.387444	0.0	0.577368	0.311133	0.390631	0.157464	0.0	0.114676	0.209906	0.27821	0.342017	0.246589	0.451233	0.0	0.135542	0.11851	0.0	0.38011	0.0	0.18669	0.141553	0.721603	0.268475	0.232013	0.431464	0.0	0.0
ENSG00000064309	0.0036191468	1.814934E-4	up	4.4268985	4.4268985	2.1462963	17.311758	3.9105837	2.0954487	-0.050847545	0.272196	0.131011	0.0871883	0.109312	0.281945	0.195889	0.768236	0.246841	0.0	0.186035	0.353827	0.0	0.141824	0.253153	0.13096	0.242824	0.177889	0.135648	0.201256	0.406932	0.368374	0.247959	0.195601	0.28321	0.0	0.325493	0.231876	0.202664	0.100562	0.120791	0.399724	0.0	0.079517	0.0573956	0.0	0.350275	0.139134	0.205169	0.0	0.0871464	0.177355	0.215504	0.184028	0.156694	1.08359	0.196587	0.27106	0.308107	0.425829	0.107238	0.305819	0.303217	0.704504	0.217924	0.331686	0.0	0.123114	0.174583	0.0268932	0.270095	0.108084	0.20059	0.14804	0.491537	0.275943	0.0	0.0	0.284954	0.0	0.225449	0.0	0.0841424	0.0	0.0	0.0856361	0.360689	0.205983	0.0	0.172749	0.0	0.177234	0.0	0.106178	0.0935991	0.0	0.0	0.25952	0.0	0.0583255	0.975002	0.144596	0.0	0.156006	0.194947	0.291277	0.225763	0.2045	0.245078	0.687351	0.153538	0.190466	0.0	0.0
ENSG00000064419	0.003489676	1.7406931E-4	up	4.6427565	4.6427565	2.2149816	47.735245	10.281663	2.175407	-0.03957467	0.0	0.0	0.0	0.0	0.0	0.0	0.0	0.0	0.0	0.0	0.0	0.0	0.0	0.0	0.0	0.0	0.0	0.0	0.0	0.0	0.0	0.0	0.0	0.0	0.0	0.0	0.0	0.0	0.0	0.0	0.0	0.0	0.758571	0.0787247	0.0	0.447421	0.0	0.444717	0.0	0.0	0.0	0.0	0.366423	0.0	0.0	0.0	0.236136	0.434133	0.0	0.0	0.0	0.0	0.0	0.0	0.0	0.0	0.0	0.0	0.184211	0.0	0.0	0.0	0.0	0.300986	0.0	0.0	0.489135	0.0	0.0	0.0	0.0	0.296354	0.0	0.0	0.0	0.0	0.0	0.0	0.0	0.0	0.0	0.0	0.0	0.0	0.0	0.0	0.683013	0.0	0.0	0.0	0.0	0.0911464	0.0	0.485352	0.0	0.0	0.0	0.0	0.0	0.153417	0.0	0.0	0.0
ENSG00000064607	0.031313412	0.0038313132	up	2.2818122	2.2818122	1.1901801	20.5421	9.002536	1.1182337	-0.07194637	0.0	0.0	0.316588	0.0	0.659964	0.532514	0.0	0.494574	0.0	0.483631	0.0	0.617226	0.0	0.704377	0.0	0.0	0.214242	0.0	0.324261	0.535404	0.0	0.662383	0.0	0.521983	0.0	0.0	0.0	0.0	0.194825	0.0	0.0	0.751545	0.531901	0.156564	0.947665	0.0	0.573981	0.0	0.407706	0.28977	1.10613	0.236029	0.322949	0.754719	0.0	0.0	0.0	0.0	1.02454	0.573561	0.617297	0.849767	0.0	0.537878	0.0	0.0	0.0	0.0	0.0	0.0	0.0	0.0	0.0	0.0	0.0	0.424761	0.352326	0.0	0.0	0.0	0.277885	0.0	0.0	0.0	0.30079	0.570855	0.0	0.704383	0.0	0.352009	0.0	0.0	0.0	0.514105	0.310277	0.150871	0.873887	0.540529	0.0	0.0	0.0	0.0	1.07998	0.0	0.0	0.885416	0.0	0.0	0.534315	0.519298	0.0	0.0	0.0
ENSG00000064703	0.006848358	4.394339E-4	up	3.7302222	3.7302222	1.8992616	13.297844	3.5648928	1.8863263	-0.012935227	0.127441	0.242266	0.0808445	0.062952	0.226401	0.179209	1.344	0.146953	0.403445	0.229618	0.176981	0.106222	0.167984	0.217631	0.142234	0.0	0.114614	0.0509726	0.157089	0.291099	0.198245	0.139147	0.115706	0.322076	0.12925	0.115678	0.298955	0.151354	0.10242	0.439797	0.912692	0.06985	0.135502	0.0379605	0.195381	0.403334	0.156797	0.0557048	0.112926	0.115667	0.281902	0.140122	0.126135	0.352866	0.745308	0.213497	0.0579824	0.168762	0.239699	0.118386	0.22206	0.1703	0.184502	0.607314	0.216399	0.0	0.146883	0.0231666	0.182697	0.14298	0.174469	0.429109	0.0	0.0656004	0.255121	0.092061	0.0611569	0.217679	0.287278	0.153148	0.124059	0.150812	0.0487317	0.080131	0.00995359	0.152217	0.209768	0.333573	0.21986	0.28074	0.0804669	0.139269	0.0925859	0.108368	0.099828	0.052516	0.129369	0.0925315	0.196258	0.0	0.549163	0.00583095	0.0	0.0951583	0.160031	0.347513	0.141265	0.454242	0.388191	0.0771853	0.0835803	0.0	0.0
ENSG00000064726	9.064365E-4	2.6987282E-5	up	5.2139316	5.2139316	2.3823717	63.839184	12.243965	2.2783594	-0.10401218	0.696186	0.503275	0.417811	0.292112	0.859941	0.0	0.0	0.423275	0.865314	0.527329	0.934271	0.579634	0.418842	0.797923	0.311537	0.0	0.580818	0.447462	0.583548	0.0	0.853823	0.455001	0.336547	1.2135	0.95344	0.743081	0.0	0.0	0.47912	0.808909	0.0	0.120113	0.803426	0.0552515	0.0	1.04389	0.420925	0.588301	0.113855	0.414469	0.0	0.312479	0.535632	0.536566	2.25449	0.654263	0.212308	1.14989	0.0	0.517907	0.574427	0.351995	1.01473	0.507524	0.0	0.0	0.437296	0.500261	0.423651	0.0	0.726036	0.685541	0.972392	0.233771	0.78201	0.144851	0.371858	0.0	0.618189	0.930428	0.342439	0.537139	0.15828	0.379839	0.134953	0.218015	0.566645	0.762368	0.952876	0.742674	0.507382	0.17058	0.509745	0.512812	0.146274	0.222388	0.829235	0.418709	0.0	0.0	0.243881	0.0323894	0.456962	0.431644	0.0	0.738204	0.234857	2.17035	0.0	0.17932	0.884498	0.0	0.0
ENSG00000064989	0.007331625	4.8828375E-4	down	8.263767	-8.263767	-3.0467997	1.0	8.263766	-3.0508285	-0.004028821	1.09081	0.0818249	0.766196	0.67193	0.720233	0.793815	1.15069	0.229533	0.205773	0.418578	0.835994	0.447575	0.330115	0.0	0.94644	0.531871	1.48288	0.694692	0.292815	1.25534	0.432845	0.201815	0.269312	1.87121	0.440717	0.305105	0.34856	0.223926	1.05075	0.407936	0.0	0.160283	1.19573	0.105411	0.554875	0.470242	0.309936	0.975574	0.159811	0.201659	0.0406863	0.0387854	0.380788	0.274454	0.477353	0.491926	0.20364	0.81915	0.342451	0.931121	0.273434	0.451951	0.12919	0.0312174	0.0925104	0.0	0.172761	0.302959	0.415313	0.173279	0.296025	0.0	0.131088	0.568681	0.107272	0.250885	0.160655	0.0	0.262297	0.418045	0.399504	0.641384	0.354676	0.317443	0.0224179	0.0106053	0.196094	0.570145	0.448403	2.03033	0.160995	0.262835	0.58806	0.26684	0.237754	0.139472	0.821095	0.0904068	0.168849	0.502834	1.22622	0.376357	0.305357	0.853238	0.484226	0.932945	0.125233	1.60932	0.319454	1.22878	0.796978	0.058919	0.0
ENSG00000065060	0.0040951706	2.1424693E-4	up	3.8196642	3.8196642	1.9334458	9.065272	2.3733168	2.010791	0.07734521	0.0	0.111854	0.0559312	0.063857	0.188374	0.139083	0.0	0.143995	0.0	0.129643	0.0971538	0.132042	0.0672366	0.302355	0.177937	0.212466	0.0	0.0930709	0.133824	0.159757	0.0	0.0	0.377105	0.144827	0.17145	0.167165	0.0	0.0	0.0841025	0.0	0.0	0.0722843	0.165858	0.0261398	0.142719	0.118883	0.0766426	0.129623	0.0755467	0.10867	0.0	0.14893	0.0928766	0.0	0.886802	0.0	0.0	0.0	0.0	0.154976	0.0	0.297306	0.137902	0.0	0.159466	0.0	0.0	0.0	0.0693998	0.0	0.132922	0.0732337	0.0998701	0.0	0.0	0.0393958	0.0543571	0.0986091	0.121463	0.0	0.0	0.0393815	0.0453199	0.0649741	0.0	0.111784	0.0700208	0.241299	0.0558871	0.0	0.0581748	0.0410965	0.0	0.046669	0.0947905	0.0	0.0	0.0613883	0.148236	0.0	0.130882	0.0	0.168926	0.200168	0.0	0.0	0.0880813	0.0	0.129647	0.0	0.0	0.0	0.0
ENSG00000065135	0.0031144316	1.4811047E-4	up	3.4905648	3.4905648	1.8034605	55.022564	15.763223	1.7613873	-0.04207314	0.708143	0.686441	0.0	0.0	0.740729	0.674756	4.27342	0.0	1.89223	0.0	0.90228	0.803073	0.962381	0.836817	0.586312	1.11584	0.227208	0.518495	0.0	0.626683	0.461447	0.690828	0.405606	0.892409	0.702659	1.06726	2.55991	0.745627	0.474856	0.0	4.82562	0.30611	0.985339	0.0	0.0	0.819847	0.398087	0.334667	0.28242	0.617705	0.962114	0.637853	0.819697	0.471594	2.64815	1.16445	0.198236	0.628151	0.0	0.546467	0.733964	0.516178	0.295845	0.669671	1.00415	5.13971	0.0	0.358803	0.0	0.486695	0.0	0.66869	0.734844	0.394119	0.400157	0.474059	0.0	0.0	0.674491	0.770621	0.83674	0.348102	0.262084	0.506754	0.0531732	0.0	0.767853	1.00663	0.0	1.37657	0.767637	0.307017	0.584153	0.45267	0.0	0.334513	0.0	0.340315	0.613256	5.21884	0.0	0.14612	1.46476	0.531997	0.790439	0.0	0.0	1.94054	1.00113	0.330811	1.49933	0.0	0.0
ENSG00000065150	0.008472577	6.05056E-4	up	3.6655717	3.6655717	1.8740382	87.062775	23.751486	1.8843513	0.010313093	0.0	1.24722	1.75634	1.05554	1.89494	0.906827	0.0	1.01353	2.36219	0.820735	1.69292	1.0649	0.0	0.0	0.0	0.0	0.0	0.883467	0.374203	0.0	0.0	0.0	0.715421	0.0	0.0	0.0	2.64736	2.07996	0.93293	0.0	0.0	0.449902	1.54761	0.199526	1.24194	0.0	1.06724	1.31575	0.704175	0.64457	2.07154	0.629567	1.24954	1.90095	0.0	0.880045	0.0	1.56469	0.0	0.0	1.49261	0.0	0.0	0.0	0.0	0.0	0.441009	0.878349	0.844085	0.0	0.0	0.546717	0.0	0.0	0.904516	0.324778	0.760708	1.7435	0.737211	1.57933	0.0	0.0	0.565162	1.06633	0.526211	1.06429	0.703745	0.0	1.0707	1.41539	0.708448	0.06855	0.0	0.805567	0.738285	1.1334	0.0	0.729683	0.907243	0.0	0.877846	0.204123	1.43491	0.0	0.0	0.0	0.632268	0.0	0.0	0.397928	1.4116	0.0	0.0
ENSG00000065154	3.3816735E-7	2.790632E-9	up	8.024438	8.024438	3.0044003	212.77823	26.51628	3.058029	0.053628672	0.724267	0.0	0.873227	0.0	0.0	0.0	0.0	0.799752	0.0	1.14887	1.12334	0.848635	0.0	0.0	0.0	1.26489	0.0	0.888926	0.621718	1.36516	0.962854	0.0	0.672019	1.93258	0.748408	2.58803	0.0	0.0	0.983228	1.82355	0.0	0.609578	0.964865	0.360668	0.863606	1.60631	0.0	0.0	0.681523	0.995374	1.1821	0.664135	1.27826	0.709516	0.0	1.66226	0.803951	1.34361	1.82762	1.42115	1.62625	0.890394	0.613341	0.0	1.07492	0.0	0.0	1.09559	0.0	0.0	0.0	0.0	1.03214	0.0	1.12094	0.336237	0.819208	1.65145	0.0	0.0	1.04965	0.941499	1.15743	0.84818	0.357026	0.0	0.0	0.0	0.0	1.59128	0.678965	0.0	0.922978	0.56486	0.419167	0.482916	0.0	0.758868	0.0	0.0	0.0	0.27614	0.0	1.93257	0.0	0.0	0.663112	2.09584	0.0	0.799273	0.548469	0.0	0.0
ENSG00000065328	1.19937344E-4	2.1825247E-6	up	5.155641	5.155641	2.3661518	9.04652	1.7546837	2.3976746	0.031522747	0.163142	0.141991	0.0592264	0.083899	0.0548587	0.0783372	0.80911	0.0587726	0.108231	0.118612	0.199439	0.131377	0.0701879	0.124818	0.0650131	0.246173	0.102738	0.0584839	0.102852	0.133846	0.0989094	0.0	0.211072	0.0774881	0.0	0.0	0.0928724	0.057674	0.0	0.184362	0.323579	0.0936733	0.0	0.0253115	0.217712	0.66653	0.118026	0.0977283	0.0800379	0.0837411	0.0	0.0	0.0	0.0784022	0.379684	0.0	0.0981173	0.0914118	0.0811125	0.0730294	0.0775062	0.126485	0.241698	0.138229	0.26313	0.156834	0.122092	0.0	0.140777	0.0712668	0.126827	0.0478752	0.122707	0.124743	0.110898	0.0979514	0.0	0.079983	0.0913258	0.110484	0.101559	0.133661	0.0840858	0.0428493	0.0367454	0.128225	0.0482945	0.162135	0.0979024	0.200783	0.123145	0.0532517	0.175795	0.119154	0.0	0.02713	0.0499362	0.159441	0.113086	0.699302	0.0904844	0.0	0.212064	0.17934	0.302293	0.0752867	0.114705	0.206925	0.101293	0.10207	0.331342	0.0	0.0
ENSG00000065600	0.03580113	0.004658844	up	3.4979985	3.4979985	1.8065296	23.178505	6.626219	1.9131422	0.10661257	0.494303	0.596218	0.0	0.4082	0.0	0.375143	0.0	0.832381	0.835043	0.911108	0.483493	0.0	0.347085	0.0	0.162657	0.909772	0.881295	0.311731	0.459483	0.323432	0.439208	0.372619	0.338185	0.0	0.0	1.25487	0.431587	0.347624	0.335974	0.0	0.0	0.268163	0.537571	0.0561855	0.497247	0.0	0.327876	0.104084	0.374157	1.02404	0.0	0.0	0.422252	0.0	0.869881	0.370434	0.468292	0.923451	0.4332	0.0	0.209091	0.0	0.332956	0.0	0.514867	0.0	1.70102	0.206174	0.253525	0.0	0.603135	0.973491	0.0	0.26397	0.472387	0.400787	0.9194	0.723349	0.311597	0.831761	0.0	0.136402	0.162938	0.0	0.0	0.192511	0.28041	0.0	0.124052	0.887462	0.379962	0.180322	0.613324	0.181059	0.171388	0.210437	0.26827	0.108595	0.386186	3.6693	0.413961	0.0	0.0	0.570958	0.393268	0.756583	0.473363	0.518013	0.469836	0.0974146	0.202185	0.0	0.0
ENSG00000065613	4.220258E-4	1.0113081E-5	up	6.1405125	6.1405125	2.618359	19.967054	3.2516913	2.6348789	0.016519666	0.0	0.100179	0.0900786	0.0934945	0.230682	0.428934	0.0	0.0660475	0.319249	0.093593	0.535947	0.328375	0.0	0.143909	0.214817	0.789455	0.270689	0.0823399	0.110911	0.149773	0.119252	0.245288	0.0	0.55125	0.348447	0.106571	0.664222	0.126368	0.13529	0.216085	1.39446	0.0492162	0.144543	0.0	0.231095	0.354035	0.177921	0.119571	0.0893002	0.165947	0.0	0.0419479	0.402246	0.0852701	1.32226	0.201457	0.118147	0.163549	0.101967	0.134157	0.252295	0.145819	0.22677	0.302314	0.271929	0.0	0.0917239	0.0845412	0.0659263	0.119415	0.240219	0.119107	0.0	0.0586702	0.193978	0.0352838	0.04545	0.34731	0.319246	0.170067	0.154417	0.142088	0.0959786	0.0973165	0.0320551	0.0541702	0.0	0.155166	0.234161	0.163672	0.193002	0.0783449	0.160478	0.0772154	0.0841091	0.0	0.228731	0.0692394	0.562803	1.93316	0.0454473	0.00636875	0.280972	0.134044	0.276687	0.0	0.0147166	0.54044	0.147814	0.149066	0.0	0.0	0.0
ENSG00000065615	0.009100257	6.686552E-4	up	4.170545	4.170545	2.060236	14.470295	3.4696412	2.0220191	-0.03821672	0.0	0.0	0.0763632	0.0	0.0	0.554719	1.54926	0.131269	0.0	0.176392	0.0	0.0	0.0	0.0893322	0.137226	0.0	0.243375	0.0	0.101116	0.165286	0.0	0.136959	0.0233854	0.192906	0.310254	0.197674	0.286885	0.0	0.128937	0.394902	0.639034	0.0358668	0.394299	0.0618249	0.0	0.0	0.10298	0.528444	0.0220462	0.0	0.0	0.0597326	0.196609	0.0	0.34662	0.0546611	0.0731956	0.197904	0.0924556	0.171792	0.0	0.108163	0.0	0.292709	0.284787	0.525982	0.0785885	0.0995983	0.140379	0.0372799	0.0	0.177122	0.126765	0.0854739	0.0	0.0470462	0.0735674	0.260199	0.170074	0.280782	0.194157	0.115621	0.123542	0.0659284	0.0194563	0.169996	0.0	0.314693	0.0	0.364823	0.0	0.0935682	0.15052	0.103808	0.0	0.101618	0.0	0.102515	0.362316	0.672789	0.0	0.202401	0.219297	0.1978	0.0	0.0665177	0.0	0.0	0.346038	0.111847	0.268365	0.0	0.0
ENSG00000065665	0.012205155	0.0010278568	up	3.7345347	3.7345347	1.9009285	12.109091	3.2424636	1.801201	-0.09972756	0.0	0.156435	0.0455606	0.120274	0.143725	0.0474462	0.0	0.126377	0.0	0.0	0.247547	0.0	0.0	0.0876044	0.0465402	0.112757	0.0580124	0.0	0.0	0.386458	0.25809	0.0	0.339192	0.0	0.139398	0.177922	0.0	0.0	0.110894	0.377605	0.0	0.236032	0.130122	0.1111	0.110028	0.0	0.15765	0.0	0.105547	0.122334	0.0	0.0943776	0.0	0.107625	0.0	0.119162	0.233935	0.0	0.204344	0.267247	0.136745	0.091362	0.0992282	0.342765	0.0835582	0.0	0.15444	0.193935	0.0843555	0.151701	0.203912	0.143112	0.195339	0.095042	0.173684	0.0133149	0.0981226	0.127936	0.0	0.0	0.0	0.101546	0.0	0.164872	0.0236256	0.224901	0.0	0.343171	0.0	0.152869	0.116017	0.1993	0.228484	0.072458	0.206302	0.12621	0.0	0.104161	0.0	0.31825	0.0	0.0	0.191112	0.235204	0.0	0.18964	0.119153	0.162642	0.0	0.118531	0.270002	0.0	0.0
ENSG00000065809	0.040179513	0.0055197948	up	4.8200207	4.8200207	2.2690394	17.823105	3.6977239	2.2673213	-0.0017179829	0.0	0.159065	0.0	0.36486	0.0	0.316364	0.0	0.134862	1.10362	0.749925	0.203796	0.291821	0.377499	0.200509	0.415271	0.0623137	0.673249	0.465775	0.391645	0.0	0.0841406	0.0	0.413565	0.317186	0.561379	0.0	0.0	0.0	0.381185	0.372853	0.0	0.0	0.0	0.0	0.0	0.164422	0.373913	0.172671	0.0	0.598856	0.0	0.0	0.495894	0.0502321	0.482829	0.0	0.623196	0.0	0.182619	0.1515	0.58178	0.254155	0.216839	0.116658	0.0858462	0.395573	0.0	0.118615	0.0494678	0.317327	0.137734	0.0	0.109405	0.0	0.0	0.0	0.0	0.15075	0.0	0.500069	0.0	0.0	0.0	0.0907375	0.0	0.226036	0.0	0.0	0.219324	0.579027	0.87029	0.0	0.0782375	0.0	0.0	0.0	0.139263	0.0	0.06428	0.0	0.383174	0.0	0.342393	0.0	0.92907	0.0	0.136153	0.0	0.579994	0.0	0.501899	0.0	0.0
ENSG00000065882	0.0031611915	1.516363E-4	up	3.5636232	3.5636232	1.8333448	72.188995	20.257196	1.7661366	-0.06720818	0.0	0.0	0.824712	0.920741	1.33485	1.27246	0.0	0.81108	1.04505	1.45245	1.94727	1.7112	0.818302	1.97121	1.24385	1.59201	0.0	0.0	2.86326	1.01996	1.56539	0.0	0.0	0.0	0.0	1.31514	1.86505	1.27325	1.58068	2.0784	0.0	1.78851	2.14604	0.504752	0.752162	1.18079	1.51307	2.45824	0.512575	1.47553	0.0	0.373334	1.25134	2.74964	0.0	1.82997	0.0	0.0	1.2929	1.55482	0.525776	0.643738	0.630358	1.523	3.49188	0.0	1.32851	0.94746	0.185397	1.12926	1.46473	1.54073	1.42488	1.8649	1.48285	0.40255	0.0	3.83909	1.44142	1.58067	1.9172	1.80191	1.01251	0.933633	0.164078	0.912076	0.0	0.0	0.750246	1.27047	0.825608	0.485585	0.89791	0.402052	1.5351	1.57195	1.5547	0.0	0.0	0.0	1.80501	0.201311	0.0	2.13395	1.56219	1.71968	1.44642	0.0	2.26182	1.06953	1.68244	0.0	0.0
ENSG00000065978	0.010345482	8.0830924E-4	up	3.1337247	3.1337247	1.6478784	759.8237	242.46661	1.6232882	-0.024590308	0.0	0.0	0.0	0.0	0.0	0.0	0.0	8.43657	0.0	0.0	20.184	17.768	0.0	0.0	14.7383	0.0	0.0	10.9182	0.0	0.0	0.0	0.0	0.0	0.0	0.0	0.0	0.0	0.0	0.0	0.0	0.0	11.3617	0.0	4.46738	0.0	0.0	0.0	6.53785	0.0	0.0	0.0	0.0	0.0	0.0	0.0	0.0	8.28568	0.0	0.0	0.0	0.0	0.0	10.0372	0.0	0.0	0.0	0.0	0.0	0.0	0.0	0.0	0.0	0.0	0.0	0.0	14.6842	16.2416	0.0	0.0	0.0	0.0	0.0	8.19378	0.0	5.56919	13.4113	0.0	0.0	0.0	0.0	0.0	13.9556	0.0	0.0	9.27408	11.7547	0.0	0.0	0.0	0.0	0.0	4.47135	0.0	0.0	0.0	0.0	0.0	0.0	19.3207	2.86541	0.0	0.0	0.0
ENSG00000066044	0.0010272469	3.2712793E-5	up	2.5427063	2.5427063	1.3463647	72.59067	28.548601	1.3840144	0.037649494	0.0	0.0	1.51385	1.17271	0.0	1.52292	0.0	0.0	1.31506	0.0	0.0	0.0	1.78852	2.96753	0.0	0.0	1.70195	2.1562	0.0	1.56173	0.0	1.59688	2.57371	2.17173	1.40706	1.84164	3.0596	1.98553	0.807997	0.0	5.76708	1.5276	2.03175	0.422643	1.63344	0.0	2.37337	1.26413	1.88566	1.94052	0.0	2.01806	0.0	0.0	4.48637	1.60599	2.05458	2.55555	0.0	1.50642	1.35926	1.58087	2.10656	0.0	2.50223	0.0	2.06077	0.98884	1.15116	1.63343	1.90239	1.24848	2.29901	1.4103	1.57015	1.13823	1.545	2.88873	3.302	2.29719	1.82606	1.25771	0.805055	1.84575	0.0	1.76553	1.60602	2.17287	1.34513	0.0	1.40168	1.62006	2.42974	0.8593	1.75908	1.16545	1.50131	1.40912	1.13394	0.0	2.26001	0.668463	1.37614	1.97502	0.0	1.71101	1.26634	3.37221	2.66475	0.0	2.68569	0.0	0.0
ENSG00000066084	0.008418709	6.003184E-4	up	3.7881129	3.7881129	1.9214793	31.262754	8.252857	1.8551078	-0.06637152	0.359816	0.445696	0.410083	0.143282	0.0	0.0	0.0	0.0	0.527877	0.263681	0.449757	0.0	0.385448	0.931893	0.0	0.0	0.0	0.38975	0.306987	0.292026	0.45953	0.0	0.44672	0.73641	0.373245	0.669983	0.0	0.413129	0.353617	0.603884	1.56286	0.0614544	0.324276	0.0966638	0.406668	0.609622	0.112929	0.0	0.254546	0.248337	0.293261	0.216365	0.0	0.312905	1.21505	0.348584	0.578127	0.0	0.334657	0.329821	0.541046	0.0	0.0	0.346176	0.642056	0.0	0.242952	0.251045	0.0	0.443466	0.476373	0.564153	0.872115	0.0	0.188248	0.140466	0.385234	0.527809	0.367004	0.266119	0.209822	0.443447	0.133975	0.171811	0.225576	0.303574	0.0	0.0	0.442482	0.514379	0.217122	0.167353	0.568394	0.381466	0.0	0.25644	0.0	0.185947	0.0	0.0	0.547535	0.0369562	0.779768	0.438242	0.747847	0.0	0.111314	0.702002	1.56042	0.259003	0.298605	0.0	0.0
ENSG00000066135	0.034252603	0.004384855	up	2.7014604	2.7014604	1.4337395	17.951433	6.645085	1.3990059	-0.034733612	0.0	0.0	0.0	0.0	0.0	0.0	0.0	0.245202	0.27818	0.0	0.0	0.0	0.0	0.0	0.0	0.561216	0.0	0.261332	0.0	0.0	0.0	0.0	0.730396	0.669138	0.0	0.727489	0.873714	0.37592	0.0	0.880913	0.0	0.232432	0.444409	0.14517	0.422013	0.0	0.0	0.295437	0.442967	0.0	0.0	0.119065	0.298147	0.0	0.0	0.0	0.0	0.43399	0.781723	0.302387	0.316435	0.0	0.0	0.0	0.0	0.0	0.388165	0.14409	0.391741	0.292791	0.421555	0.419204	0.0	0.387627	0.223292	0.209852	0.0	0.0	0.0	0.0	0.130158	0.249537	0.118759	0.268083	0.121611	0.352235	0.0	0.0	0.0	0.322605	0.447605	0.181651	0.395848	0.262442	0.291409	0.0	0.0	0.238567	0.320696	0.0	0.775923	0.0878043	0.0	0.21225	0.0	0.460541	0.0	0.0	0.0	0.0	0.0	0.0	0.0
ENSG00000066279	1.4396971E-4	2.7112367E-6	up	9.052525	9.052525	3.1783202	18.079758	1.9972062	3.206849	0.02852885	0.0	0.0711037	0.0418795	0.0454111	0.0912632	0.0538573	0.0	0.0136131	0.227867	0.0704729	0.09812	0.127907	0.0635723	0.285589	0.0333594	0.173509	0.116405	0.035156	0.0430617	0.0334735	0.0837971	0.0826145	0.0380845	0.17778	0.0856003	0.0214751	0.104498	0.0450935	0.034934	0.0419776	0.0	0.010399	0.0682453	0.00526636	0.106773	0.164687	0.0	0.0883146	0.0106763	0.12352	0.153654	0.0508837	0.0778202	0.0606486	0.318789	0.101938	0.0290493	0.176655	0.0389945	0.0999161	0.0	0.0	0.0	0.0236319	0.0	0.544414	0.0249497	0.0733653	0.105598	0.0469389	0.0409182	0.0141604	0.211481	0.0185523	0.0	0.0	0.133027	0.134126	0.12937	0.0580257	0.139688	0.0	0.0	0.0	0.0225272	0.016311	0.0896509	0.0	0.0940288	0.161918	0.0861174	0.0101603	0.0	0.145709	0.109199	0.0	0.0257914	0.0	0.0	0.773223	0.0107797	0.0	0.130842	0.0201118	0.0	0.0812639	0.0206386	0.345513	0.0119611	0.103179	0.109087	0.0	0.0
ENSG00000066322	0.03860687	0.00524248	up	2.8545017	2.8545017	1.5132389	157.21199	55.075127	1.5192132	0.0059743375	0.0	4.36113	0.0	0.0	1.92448	0.0	0.0	0.0	4.37004	0.0	0.0	0.0	0.0	0.0	2.00416	0.0	0.0	0.0	0.0	0.0	1.83611	0.0	0.0	0.0	1.67596	0.0	0.0	0.0	2.64379	0.0	0.0	0.0	3.60096	0.0	0.0	2.95881	0.0	0.0	4.67563	1.70965	0.0	0.724241	2.78143	0.0	0.0	0.0	1.55337	3.00441	0.0	0.0	3.48157	0.0	0.0	0.0	0.0	0.0	0.0	0.0	2.01815	1.60428	0.0	0.0	0.0	3.15764	0.0	1.51455	0.0	0.0	0.0	0.0	0.0	0.0	2.46577	0.0	0.0	2.69916	0.0	0.0	0.0	0.0	0.0	2.6158	0.0	1.97823	3.09083	0.0	0.0	0.0	0.0	0.0	0.0	0.0	0.0	1.53077	0.0	0.0	0.0	0.0	0.0	0.511696	0.0	0.0	0.0
ENSG00000066336	0.008245782	5.803369E-4	down	8.930367	-8.930367	-3.1587195	1.0	8.930366	-3.07911	0.07960953	0.421043	0.671883	1.30426	0.887488	0.353419	0.379121	1.1141	0.202479	0.0	0.3415	0.0	0.645001	0.0	0.283026	1.10926	1.07788	0.0	1.29937	1.48959	0.0	0.395728	0.586588	0.49069	0.0	2.26606	1.44123	1.5255	1.21035	0.0	0.615132	2.85435	0.6259	1.28858	0.0	0.0	0.612339	0.0	0.864471	4.49102	2.67592	0.58369	0.139124	0.53939	0.362091	0.701359	0.0	0.914598	0.0	1.42972	0.682591	0.699923	0.219947	0.0	0.527566	0.0	1.95824	0.393576	0.650464	0.147821	0.477334	1.03776	1.20309	0.349003	2.77985	0.525176	0.467331	1.37805	1.5149	1.17547	0.348548	0.28167	0.0	1.99769	0.255393	1.24194	1.94985	0.301805	0.115836	0.708114	1.17061	3.91502	0.0	0.0	0.442911	0.0	1.13772	0.478058	0.0	0.0	0.0	1.17766	0.0	0.0	0.59623	0.113984	0.199059	2.2251	0.87311	2.04539	1.07702	0.0	0.0	0.0
ENSG00000066557	0.006799732	4.3355653E-4	up	4.411475	4.411475	2.141261	11.702363	2.6527095	2.1053069	-0.03595415	0.123385	0.181176	0.0197969	0.0332794	0.201659	0.167602	0.0	0.013321	0.0	0.142831	0.201948	0.0	0.0629999	0.144066	0.0783517	0.19884	0.104915	0.0696942	0.089906	0.126481	0.095178	0.0994497	0.0385598	0.153236	0.12946	0.076903	0.154952	0.215768	0.0	0.104689	0.0	0.0	0.21519	0.0	0.0	0.0	0.0924452	0.0572722	0.0228727	0.117738	0.0	0.126136	0.0633223	0.100301	0.660884	0.0797243	0.0382847	0.135785	0.0483673	0.130418	0.0882375	0.159683	0.174446	0.0	0.0824574	0.0	0.00824577	0.0970124	0.0367453	0.108408	0.135209	0.0686606	0.0	0.0408766	0.0	0.0	0.0	0.136439	0.199572	0.198217	0.0980844	0.0	0.0391426	0.0882986	0.0	0.0575105	0.157307	0.229891	0.0	0.145628	0.33705	0.0	0.162638	0.0663373	0.100554	0.0494887	0.0589705	0.0	0.135134	0.0	0.0351823	0.0	0.0900914	0.0711534	0.201864	0.0	0.095707	0.319735	0.065965	0.0425072	0.0	0.0	0.0
ENSG00000066583	0.013598581	0.0011919619	up	3.7278087	3.7278087	1.8983278	12.613845	3.3837144	1.815716	-0.08261186	0.0482611	0.205464	0.13419	0.110877	0.171295	0.202152	0.944485	0.139793	0.0	0.172555	0.125568	0.0	0.145484	0.168085	0.0848522	0.406082	0.296122	0.170417	0.0	0.178842	0.152705	0.162436	0.148695	0.183859	0.188796	0.136276	0.371982	0.0	0.205158	0.260711	1.08879	0.0317654	0.15002	0.0412206	0.201168	0.342911	0.262225	0.0804054	0.222898	0.329732	0.0	0.0	0.056233	0.154834	0.253075	0.302949	0.16548	0.0762228	0.299348	0.203128	0.198007	0.0	0.239969	0.217118	0.219975	1.74974	0.0	0.243453	0.0	0.0	0.158793	0.325095	0.34022	0.0883617	0.0	0.0	0.0	0.105319	0.121031	0.602102	0.126076	0.0590118	0.12085	0.197384	0.0	0.315281	0.0665331	0.116164	0.172684	0.181752	0.0	0.163813	0.126843	0.172521	0.0502799	0.0654834	0.270479	0.0	0.199334	2.1606	0.0	0.0	0.120847	0.10984	0.151433	0.150787	0.0633181	0.291444	0.224031	0.0	0.139988	0.0	0.0
ENSG00000066739	0.0075135175	5.043723E-4	up	4.7026205	4.7026205	2.233465	13.370328	2.843165	2.1856525	-0.047812395	0.0698776	0.169654	0.190283	0.0783932	0.253446	0.143967	0.464239	0.341784	0.211047	0.378335	0.112119	0.104584	0.109114	0.0	0.219421	0.0	0.125394	0.193849	0.122548	0.0706831	0.260941	0.19239	0.126744	0.698906	0.139733	0.225927	0.0	0.208895	0.0874748	0.108951	0.978666	0.0160898	0.313263	0.0118906	0.240993	0.21849	0.156069	0.0957968	0.0526776	0.081512	0.0	0.0312458	0.25136	0.652352	0.0	0.375351	0.0	0.162531	0.148806	0.139406	0.0889371	0.0	0.339548	0.0342435	0.347326	1.38259	0.0502985	0.0682813	0.0689711	0.0	0.103387	0.148908	0.125924	0.0421966	0.0713492	0.0954343	0.414017	0.299349	0.235361	0.176214	0.0	0.141172	0.0598278	0.0436778	0.0279476	0.109517	0.120325	0.0	0.236669	0.280779	0.124907	0.0195615	0.231804	0.0378536	0.0894524	0.0215626	0.514067	0.0848259	0.287008	0.680932	0.366758	0.01888	0.0963601	0.184351	0.165805	0.176351	0.0	0.536411	0.662871	0.0451654	0.157503	0.0	0.0
ENSG00000066926	0.017659238	0.0017310095	up	3.034391	3.034391	1.6014069	28.230082	9.303381	1.5531547	-0.048252266	0.0	0.0	0.402165	0.433433	0.0	0.945092	0.0	0.45226	0.566994	0.359301	0.873675	0.479982	0.263838	0.520494	0.463275	0.265604	0.0	0.583108	0.372972	0.482575	0.588432	0.439181	0.988078	1.14337	0.352676	0.698724	0.482286	0.469968	0.443387	0.657386	1.8988	0.2261	0.512901	0.151621	0.510695	0.426772	0.635111	0.343516	0.163284	0.466998	0.737775	0.0	0.209528	0.610333	0.0	0.839403	0.371774	0.653484	0.698584	0.403844	0.669638	0.48032	0.362336	0.471262	0.471565	0.0	0.429997	0.268876	0.28068	0.485436	0.617531	0.366751	0.607062	0.294342	0.406357	0.281674	0.41573	0.304387	0.748875	0.0	0.240823	0.247108	0.102542	0.296667	0.110822	0.525437	0.71405	1.1808	0.27749	0.465701	0.262686	0.135579	0.381581	0.450373	0.0	0.0	0.557095	0.0	0.614918	5.00598	0.790827	0.311849	0.311621	0.666416	0.706325	0.568754	0.237488	0.926437	0.0	0.19483	0.140559	0.0	0.0
ENSG00000067048	0.038387634	0.00519926	up	8.221368	8.221368	3.0393784	20.65782	2.5126982	3.9663088	0.92693037	0.0346907	0.00470987	0.24537	0.0	0.062832	0.0	0.0	0.00473239	0.387615	0.00392443	0.0	0.0	0.0	0.111485	0.0	0.0	0.0	0.0	0.0	0.286528	0.825808	0.104102	0.0	0.0265754	0.0	0.0	0.0	0.0	0.273334	0.00389168	0.0	0.0	0.0567428	0.0	0.142977	0.0	0.0495547	0.25223	0.127745	0.0	0.0	0.0403094	0.00500207	0.0465038	0.0	0.818494	0.0	0.852525	0.0	0.0	0.0	0.053336	0.0241302	0.0	0.0	0.0	0.208444	0.0	0.132749	0.413629	0.301495	0.397017	0.0	0.0	0.43188	0.0	0.223977	0.13806	0.454932	0.00404074	0.140259	0.360415	0.0	0.0	0.0	0.167637	0.318468	0.0	0.0	0.109494	0.195365	0.00775573	0.0	0.0178172	0.0	0.0	0.599981	0.214411	0.272688	0.130358	0.238324	0.0	0.523747	0.0735148	0.101793	0.0	0.0	0.0	0.0544905	0.169233	0.267346	0.0	0.0
ENSG00000067064	9.533258E-4	2.935017E-5	up	6.8589826	6.8589826	2.7779946	110.819244	16.15681	2.5986083	-0.17938635	0.0	0.767785	0.0	0.445745	0.607013	0.574617	0.0	0.0	1.91751	0.0	1.41419	0.0	0.552613	1.11515	0.0	0.633412	0.316456	0.0	0.0	0.0	0.0	0.68443	0.228876	1.30493	0.888787	1.0308	0.0	1.2506	0.977321	1.11678	0.0	0.168936	0.868723	0.0	0.757856	0.0	0.305793	0.429005	0.799069	0.0	1.10647	0.36156	0.304608	0.402256	0.0	0.491991	0.0	0.0	0.0	0.662702	0.0	0.0	0.0	0.0	0.0	0.0	0.241183	0.475497	0.410588	0.0	0.0	0.952449	0.707697	0.366105	0.81627	0.0	0.469524	0.0	1.56025	0.418976	0.0	1.01668	0.397415	0.781836	0.334513	0.604588	0.0	0.0	0.0	0.0	0.0	0.0	0.0	0.698434	0.0	0.0	0.0	0.641797	0.0	0.0	0.499182	0.114149	0.631053	1.14886	0.0	0.0	0.153775	1.46475	0.0	0.0	0.737094	0.0	0.0
ENSG00000067560	0.037794493	0.005082184	up	2.2832248	2.2832248	1.191073	475.0383	208.056	1.2087445	0.01767157	0.0	0.0	0.0	0.0	0.0	6.59531	0.0	0.0	16.665	0.0	0.0	0.0	0.0	0.0	0.0	0.0	0.0	0.0	0.0	0.0	0.0	0.0	0.0	0.0	0.0	0.0	0.0	0.0	0.0	0.0	0.0	0.0	0.0	6.57726	0.0	0.0	0.0	0.0	0.0	0.0	0.0	0.0	0.0	0.0	0.0	0.0	0.0	0.0	0.0	9.90634	0.0	0.0	0.0	0.0	0.0	0.0	0.0	0.0	0.0	0.0	0.0	0.0	0.0	0.0	3.41009	4.45712	0.0	12.3862	0.0	0.0	0.0	0.0	0.0	0.0	4.71783	0.0	0.0	0.0	0.0	0.0	0.0	8.01002	0.0	0.0	11.5513	8.43091	0.0	0.0	10.8194	0.0	0.0	0.0	0.0	0.0	0.0	0.0	0.0	0.0	0.0	5.11653	0.0	0.0	0.0
ENSG00000067606	0.03192498	0.003948403	down	11.473522	-11.473522	-3.5202365	2.3648326	27.132975	-3.5510447	-0.030808114	0.313852	2.65898	0.0	0.0	0.0	0.0	0.0	0.356839	0.0	0.0	0.0	0.109514	8.95611	1.48858	0.0	0.223229	0.0	2.82205	0.0	0.0	0.0	0.0	0.0	1.07311	3.07209	4.58403	0.0	0.444456	0.0	0.0	0.0	1.5666	2.32669	2.77927	0.0	10.0301	6.23894	3.55768	0.63989	1.68211	0.651624	1.60618	10.5085	5.17481	0.0	7.99662	2.38992	0.0	0.0	0.0	0.0	0.695947	0.392514	3.61505	0.0	0.0	1.41997	0.544355	0.688485	0.0	0.0	0.0	0.0	1.2373	0.405464	0.0959597	0.0	0.0	0.0	0.0	1.27558	3.14008	0.0	5.58783	0.442477	0.0	0.0	4.73348	0.0	0.0	15.8332	0.0	0.37654	0.0	0.96614	4.17521	0.488209	1.66298	0.933133	0.0	3.08391	4.93473	0.0	1.69902	0.0	2.9649	0.0	2.55144	0.0	0.437589	0.0	0.0	0.0
ENSG00000067646	2.7691506E-8	1.9189522E-10	up	5.5337324	5.5337324	2.468253	6.7214904	1.2146397	2.7487812	0.28052834	0.0	0.0	0.0825032	0.0	0.0	0.0916224	0.0	0.0	0.0	0.0	0.0	0.0	0.0	0.0246584	0.0967798	0.0	0.0	0.0	0.0	0.0	0.0	0.0	0.00332137	0.0	0.0	0.0263012	0.0	0.118282	0.0	0.0	0.0	0.0	0.00409266	0.0	0.0	0.118925	0.0	0.0	0.0	0.0	0.00363083	0.0	0.0	0.0	0.00302103	0.0	0.0	0.0	0.0	0.0	0.0	0.0249865	0.0	0.0	0.113196	0.0249608	0.0	0.0	0.0888891	0.12125	0.0	0.0419285	0.13183	0.0	0.0691535	0.0	0.0	0.0	0.0952637	0.0	0.0383563	0.206745	0.0	0.0	0.0	0.0	0.0476976	0.0	0.0	0.0	0.0	0.0	0.0	0.00266549	0.00505285	0.0	0.049642	0.030478	0.044254	0.0539325	0.0	0.0	0.0950874	0.0	0.19585	0.0609662	0.0	0.0	0.0110643	0.0	0.0	0.0	0.0
ENSG00000067900	0.030781679	0.0037432094	up	3.2794616	3.2794616	1.713459	18.151728	5.5349727	1.7653251	0.05186611	0.0	0.202596	0.197482	0.125455	0.625486	0.354971	2.46418	0.179266	0.414119	0.298212	0.922287	0.0	0.247393	0.0	0.257932	0.965072	0.79488	0.306899	0.263263	0.257691	0.367481	0.0	0.122983	0.960429	0.441722	0.138103	0.0	0.21052	0.154589	0.387367	1.27304	0.0484727	0.427161	0.0235962	0.781469	0.0	0.243336	0.19267	0.0834962	0.191663	0.394323	0.15106	0.370012	0.10565	0.0	0.447138	0.171918	0.490155	0.125693	0.212219	0.273196	0.580169	0.691259	0.416463	0.637035	2.24476	0.11314	0.247781	0.0825032	0.431401	0.21138	0.155717	0.399906	0.12917	0.128516	0.0695164	0.0987155	0.357395	0.265859	0.362857	0.189537	0.174841	0.1302	0.146853	0.0804855	0.0807049	0.375814	0.491533	0.38583	0.224393	0.304175	0.0437103	0.371444	0.261881	0.100748	0.0911255	0.639578	0.15994	0.665345	1.6474	0.0	0.0516608	0.293252	0.281057	0.878265	0.226459	0.0881151	1.1342	0.307187	0.103432	0.41312	0.0	0.0
ENSG00000067992	0.023285195	0.0025263403	up	4.1007113	4.1007113	2.0358741	16.252623	3.9633682	2.0185885	-0.017285526	0.20428	0.297163	0.195052	0.254406	0.0844888	0.229429	0.0	0.0821079	0.62367	0.193849	0.149233	0.164056	0.286263	0.197794	0.10753	0.0925154	0.095091	0.164537	0.188686	0.261589	0.129857	0.13784	0.375512	0.179093	0.080296	0.404115	0.395905	0.158491	0.303957	0.240564	0.717292	0.504189	0.467743	0.1041	0.110223	0.368334	0.209499	0.180984	0.104589	0.0671516	0.278739	0.0	0.199501	0.295139	0.351442	0.233548	0.0358523	0.0770656	0.251564	0.0823508	0.13621	0.022058	0.192188	0.198163	0.340901	1.69996	0.248117	0.237937	0.0	0.296925	0.127785	0.229523	0.331855	0.204157	0.0466217	0.168827	0.372379	0.0871921	0.213717	0.122083	0.151234	0.143216	0.101822	0.139947	0.0745857	0.0897609	0.158857	0.436979	0.0	0.417115	0.0	0.334623	0.158861	0.108152	0.1662	0.180984	0.108662	0.242641	0.0796279	1.34399	0.225601	0.0388917	0.217512	0.183198	0.15297	0.374942	0.405452	0.598342	0.154435	0.0684817	0.0475082	0.0	0.0
ENSG00000068028	0.025276111	0.0028198962	up	3.2374816	3.2374816	1.694872	36.260536	11.200227	1.7702451	0.07537306	0.0	0.0	0.603401	0.0	0.557004	0.24216	0.0	0.0	0.0	0.55765	0.905468	1.37934	0.355408	0.592699	0.0	0.9569	0.619631	0.583347	1.67352	1.47929	0.0	0.532024	0.0	0.674935	0.0	0.0	0.0	0.0	0.0	0.880433	0.0	0.0	0.726672	0.0	0.0	0.626661	1.05831	0.452011	1.05662	0.0	1.76167	0.0	0.817609	0.596018	0.0	0.0	0.0	0.58208	0.0	0.642124	1.73839	0.0	0.0	0.575196	0.947433	0.0	0.0	0.556495	0.809561	0.0	0.0	0.679955	0.577453	0.898789	0.301025	0.0	1.24319	0.0	0.0	0.595285	0.397106	0.0	0.52597	0.438494	0.464291	0.548301	0.0	0.0	0.789793	0.0	0.0	0.0	0.732372	0.0	0.0	0.0	0.513951	0.617429	0.522178	0.0	0.0	0.109065	1.03268	0.0	0.0	1.13776	0.0	0.0	1.14488	0.294156	0.0	0.0	0.0
ENSG00000068323	0.029851876	0.0035688342	up	2.4671443	2.4671443	1.302842	30.52568	12.372875	1.3743329	0.071490854	0.466655	0.75647	1.19157	0.832698	0.969703	0.889377	4.01818	1.29792	0.619505	0.606479	0.0	0.0	0.744998	0.0	0.728647	1.31504	0.640918	0.745314	1.34037	0.938572	0.0	0.89124	1.38469	1.02705	0.0	0.0	1.65679	0.0	0.863276	1.6292	0.0	0.976322	0.601057	0.797205	1.28897	0.0	1.1238	0.938783	0.0	0.0	1.32961	0.203425	0.815359	1.17411	2.37129	0.779344	0.564455	0.0	1.97374	0.597065	0.597655	0.512232	0.643556	0.713102	1.28588	0.0	0.568677	0.603644	0.386261	0.761187	0.633448	0.0	0.533644	0.0	0.536663	0.391043	0.696369	1.16956	0.778795	1.30187	0.457385	0.669398	0.819705	0.0	0.70194	0.783094	0.652135	0.0	0.804177	0.0	0.976791	0.0	0.48038	0.505928	1.19826	0.810915	0.945714	0.647141	0.60131	4.86129	1.32513	0.294252	0.890047	0.863885	1.18553	1.06702	1.4163	1.2116	0.0	0.342182	1.50323	0.0	0.0
ENSG00000068438	0.036602277	0.0048421714	up	2.1988404	2.1988404	1.1367428	41.727043	18.976837	1.1952384	0.058495384	0.0	0.0	0.0	0.0	0.0	0.0	0.0	0.0	1.71096	1.12438	1.45654	0.0	1.30453	0.0	0.0	0.0	0.867195	0.0	1.2439	0.0	0.0	0.0	1.65442	0.0	0.0	1.88275	0.0	0.0	0.0	0.0	0.0	0.0	0.0	0.0	0.0	1.20702	1.80335	0.0	1.09045	0.0	0.0	0.423228	1.29549	0.0	0.0	0.0	0.903157	0.0	0.0	0.0	0.0	0.0	0.0	0.0	0.0	0.0	0.0	0.0	1.39173	0.0	0.0	2.94693	1.08933	1.53836	0.0	0.823921	1.83511	0.0	2.16012	0.0	0.0	0.0	1.43636	0.0	1.18528	1.0442	0.0	0.0	0.964204	0.0	0.0	0.0	0.770263	0.743928	0.0	0.829005	0.0	0.0	0.583261	0.0	0.0	0.34079	0.0	1.83251	0.0	0.0	0.0	0.0	0.0	0.0	0.0	0.0	0.0
ENSG00000068784	0.030397922	0.0036645753	down	4.265583	-4.265583	-2.092743	12.084132	51.54586	-2.224654	-0.13191105	0.0	0.0	0.0	3.77874	0.0	0.0	0.0	0.0	1.33345	0.0	5.69991	0.0	3.62198	0.0	4.91966	1.98208	3.46	0.0	0.0	0.0	0.0	0.0	1.00218	0.0	3.35537	2.48786	2.0194	0.895285	4.13793	0.0	0.0	0.0	7.8837	0.489727	2.861	0.0	2.78565	0.0	1.34554	1.80959	3.63508	0.337118	0.0	3.71301	5.23009	0.0	2.58379	4.37209	3.71714	0.0	0.0	0.0	0.0	0.0	0.0	0.0	0.0	0.0	2.9786	0.0	3.98139	4.61745	4.65445	2.24315	1.19397	0.384809	2.30929	0.0	5.37835	3.38315	0.0	0.0	0.0	0.0	1.09629	1.81801	0.0	0.0	0.0	0.0	0.0	0.279225	0.0	0.0	0.314036	3.28133	2.55515	0.0	0.0	0.0	2.88686	1.68191	3.57001	7.15638	4.51413	0.0	0.0	0.0	5.51403	0.470138	0.0	0.0	0.0
ENSG00000068793	0.0044640237	2.4228144E-4	up	3.7715385	3.7715385	1.9151531	95.15707	25.230282	1.9174025	0.002249359	0.0	2.50829	2.43072	0.0	1.43292	1.71269	0.0	1.57839	0.0	2.95506	0.0	2.21542	1.96241	2.20575	0.0	0.0	0.0	1.01212	1.39127	0.0	1.73057	0.0	0.0	1.95211	1.5838	2.2111	0.0	0.0	1.65425	5.27524	0.0	3.20012	1.96944	0.818991	0.0	0.0	1.57532	0.0	2.03662	1.01454	3.91278	0.0	2.14632	0.0	8.46295	2.14705	1.87228	2.08112	6.58068	1.06321	1.20598	0.98714	1.57073	1.49174	0.0	0.0	3.86796	1.08352	0.434011	0.759058	0.0	0.0	0.974461	2.3243	0.815267	0.208302	1.84891	0.0	2.19343	2.07681	0.0	0.0	1.40338	0.975957	0.0	2.5981	0.98912	2.46666	0.0	1.27422	1.41653	0.479287	1.60378	1.0015	0.707661	1.32	0.0	0.0	2.92644	0.0	3.46949	0.293632	0.0	3.51758	1.14735	2.08315	2.90606	0.0	0.0	0.492336	1.33081	0.0	0.0
ENSG00000069329	0.009611756	7.265763E-4	up	2.889913	2.889913	1.5310261	70.10859	24.259745	1.5278933	-0.0031327778	0.0	1.51181	1.04962	0.639315	1.17706	1.78373	6.29478	1.59002	0.0	1.5018	1.6431	0.828075	1.04677	0.639899	0.0	1.37412	0.436244	1.07504	0.598113	0.0	0.832399	0.0	0.385877	0.0	0.571345	2.00512	1.67794	2.13685	0.899303	1.46162	4.99797	0.751877	2.51638	0.245365	1.49265	1.34342	1.11277	1.11558	1.07903	0.699566	1.48862	0.825097	0.0	0.0	7.20676	1.89158	0.957652	0.780506	1.7747	0.901687	0.0	0.0	0.0	0.841578	0.843195	0.0	0.790917	0.691255	1.22387	1.13974	0.969202	1.42675	0.0	0.0	1.35478	0.537185	0.0	1.29648	2.29235	1.21133	0.845803	0.563921	0.868667	0.704017	0.450031	1.14185	1.08618	2.39883	0.814828	2.4909	0.994592	0.612776	1.14552	0.729508	1.10798	0.933978	1.34174	0.513059	1.45218	0.0	1.85962	0.129898	1.42913	0.0	0.840199	0.0	0.595807	2.66565	2.68195	1.47733	0.614718	0.0	0.0
ENSG00000069345	0.009333669	6.937053E-4	up	2.794381	2.794381	1.4825287	39.215656	14.033755	1.4459319	-0.03659672	0.793272	0.975539	0.600741	0.24212	0.878144	1.06355	3.68995	0.80549	1.83586	1.11053	1.06156	0.711879	0.915764	0.632585	0.0	1.03109	0.442995	0.628388	0.0	0.482533	0.597538	0.615046	0.138585	1.30732	0.573281	1.01564	1.87804	1.69057	0.676984	0.993398	4.58439	0.146461	1.42544	0.134198	0.859051	0.757975	0.528958	0.617383	0.0	0.0	1.12447	0.405649	0.42529	0.835218	2.63771	0.873779	0.658279	0.405962	0.875556	0.475059	0.800764	0.779042	1.26113	0.386245	1.00389	0.0	0.374899	0.693039	0.612983	1.1957	0.82981	0.785553	0.802995	0.0	1.15775	0.0	0.472632	1.41973	1.34042	0.9129	0.794173	0.432657	0.65684	0.578869	0.269907	0.510426	0.746561	1.2234	0.730747	1.48496	0.458419	0.331553	0.757754	0.361536	0.529975	0.601274	0.0	0.556548	0.865869	2.62703	0.739243	0.0	0.862526	0.955028	0.491785	0.748942	0.234722	0.0	1.51704	0.0	0.0	0.0	0.0
ENSG00000069431	0.005302836	3.0267457E-4	down	4.8039136	-4.8039136	-2.2642102	1.0	4.8039145	-2.313327	-0.049116842	0.164163	0.0971996	0.156537	0.109352	0.277158	0.646396	0.196189	0.11758	0.249817	0.151094	0.215532	0.249981	0.410525	0.19811	0.0957776	0.146122	0.210022	0.336762	0.131405	0.0	0.424947	0.532195	0.062489	0.0	0.864856	0.0528848	0.423719	0.200016	0.199555	0.153033	0.0	0.0931604	0.0713002	0.0306998	0.271461	0.0	0.390989	0.231167	0.0	0.144944	0.0	0.0	0.26864	0.210477	0.0	0.365299	0.11924	0.163602	0.0901454	0.21845	0.164915	0.183459	0.635821	0.0	0.0	0.230048	0.133874	0.22271	0.197236	0.246216	0.0	0.150976	0.284597	0.211285	0.292808	0.0	0.0559449	0.361657	0.356605	0.658883	0.0	0.416545	0.24858	0.0	0.0690721	0.0	0.237143	0.248464	0.293586	0.221391	0.154529	0.0	0.120748	0.0	0.0	0.126494	0.246155	0.0	0.175368	0.300808	0.0949215	0.0	0.251114	0.241651	0.321711	0.0844063	0.0928686	0.0	0.0852408	0.224092	0.0	0.0	0.126495
ENSG00000069956	0.038804762	0.005273457	up	4.5121827	4.5121827	2.1738255	29.094484	6.447984	2.069379	-0.10444652	0.378409	0.223694	0.141533	0.179988	0.0	0.0	0.0	0.244669	0.442534	0.202554	0.35348	0.181773	0.900024	0.674904	0.0913126	0.0	0.0	0.285435	0.191511	0.251654	0.0	0.486889	0.424941	0.5874	0.155457	0.300612	1.05501	0.520928	0.172725	0.495059	0.0	0.0769771	0.267005	0.0325415	0.286214	1.1668	0.0	0.172059	0.0	0.169072	0.0	0.0	0.372755	0.365002	1.49613	0.0	0.0	1.18513	0.120503	0.215605	0.308908	0.282023	0.37052	0.233165	0.0	0.0	0.0	0.170341	0.239445	0.432533	0.289603	0.175399	0.217711	0.07061	1.83584	0.744484	0.0420665	0.234787	0.304893	0.296877	0.511932	0.590594	0.401494	0.37119	0.0	0.0955233	0.351852	0.675379	0.0	0.0	0.597631	0.0738069	0.306	0.188639	0.0	0.0	0.301734	0.125826	0.262807	0.0	0.152096	0.0173904	0.0	0.40046	0.0	0.856344	0.0772108	0.0	0.0	0.0670737	0.172779	0.0	0.0
ENSG00000070366	0.0020527577	8.14414E-5	down	5.9213986	-5.9213986	-2.565938	12.818917	75.90599	-2.588561	-0.022623016	0.0	3.67256	6.84115	0.0	6.34648	2.8826	2.68005	0.0	1.60121	5.0622	6.1332	0.0	9.05682	0.0	0.0	2.24812	3.60907	0.0	3.94584	6.24509	0.0	0.0	7.06223	0.0	0.0	5.70601	4.16205	0.0	6.33924	0.0	6.40586	4.10083	0.0	0.0	7.32211	0.0	0.0	10.2207	6.68396	0.0	7.84966	1.41923	0.0	16.0287	0.0	3.63086	0.0	0.0	6.7991	6.8122	5.0477	6.39842	0.0	4.75079	6.44186	0.0	4.91633	5.31393	4.78007	0.0	6.40409	7.4446	0.0	9.13939	1.74083	1.86302	7.93067	0.0	8.32966	8.76954	1.84004	0.0	2.56734	0.0	7.51739	0.0	0.0	0.0	4.66085	0.0	0.0	2.05968	3.41829	2.74151	2.92578	6.31847	0.0	2.22061	0.0	0.0	12.3468	0.0	0.0	10.9659	0.0	0.0	8.05529	0.0	0.0	1.35876	3.80985	0.0	0.0
ENSG00000070367	4.678906E-4	1.1670329E-5	up	8.952161	8.952161	3.162236	53.616108	5.9891777	3.120049	-0.042186983	0.376649	0.0	0.207026	0.090607	0.0	0.218822	0.0	0.178625	0.507996	0.388388	0.283076	0.387215	0.298387	0.429108	0.206945	0.663442	0.0	0.140618	0.253018	0.380477	0.158923	0.0	0.0	0.754393	0.262302	0.307645	0.530423	0.230843	0.173328	0.249151	1.96076	0.0	0.638305	0.0356729	0.282421	0.725573	0.0956123	0.118157	0.0	0.27298	0.0	0.0878611	0.40748	0.157539	0.0	0.315556	0.191994	0.189477	0.132537	0.155364	0.641847	0.235235	0.482473	0.0830571	0.0	2.23207	0.0593538	0.273986	0.293715	0.280791	0.199513	0.227502	0.33598	0.0809493	0.255118	0.0	0.340742	0.0	0.433964	0.176717	0.0	0.199933	0.175989	0.100264	0.0930183	0.209788	0.0808352	0.667285	0.268794	0.376954	0.214168	0.167569	0.0	0.126685	0.0332336	0.0	0.511364	0.0991694	0.44576	0.0	0.130222	0.0	0.24286	0.524038	0.223356	0.256213	0.148467	0.994153	0.222848	0.066799	0.540311	0.0	0.0
ENSG00000070476	0.02555742	0.0028769672	up	2.517587	2.517587	1.3320416	12.186098	4.840388	1.2488891	-0.08315257	0.0	0.295857	0.481753	0.160066	0.0	0.0	0.0	0.331358	0.0	0.0	0.0	0.0	0.0	0.0	0.0	0.0	0.243408	0.259337	0.0	0.0	0.0	0.472274	0.0	0.0	0.259871	0.293456	0.0	0.0	0.351709	0.0	0.0	0.0	0.0	0.0	0.0	0.0	0.338594	0.0	0.263513	0.0	0.0	0.0893277	0.258025	0.180338	0.0	0.0	0.0	0.493923	0.0	0.0	0.116561	0.0	0.334018	0.0	0.0	0.0	0.0	0.0	0.0	0.0	0.0	0.0	0.0	0.147987	0.0	0.180077	0.150994	0.0	0.0	0.0	0.171152	0.298978	0.0804702	0.0	0.0	0.19989	0.0	0.756579	0.0	0.0	0.0	0.0	0.0	0.0	0.111224	0.0958411	0.0	0.0	0.206433	0.0	0.391944	0.0	0.0	0.0	0.398922	0.133889	0.375042	0.0	0.0	0.0	0.0	0.0	0.0
ENSG00000070614	0.01962466	0.0019921563	up	3.613725	3.613725	1.8534867	61.55169	17.032757	1.9450436	0.09155687	0.034846	0.0	0.0	0.0	0.0	0.0	0.0712696	0.0	0.0	0.0	0.0	0.0	0.0	0.0293183	0.0	0.0	0.0	0.0	0.0	0.0	0.0	0.0	0.0	0.0	0.0	0.0	0.0	0.0	0.0	0.0584745	0.0	0.0	0.0	0.0	0.0	0.0	0.0	0.0	0.0	0.0	0.0	0.0	0.0	0.0	0.0	0.0	0.0	0.0	0.0	0.0	0.0	0.0	0.0	0.0	0.0	0.0	0.0	0.0	0.0	0.0	0.0513544	0.0	0.0	0.0	0.0	0.0	0.0	0.0	0.0	0.0	0.0455161	0.0	0.0	0.0	0.0	0.0	0.0	0.0519739	0.0	0.0	0.0	0.0	0.0	0.0	0.0	0.0	0.0	0.0	0.0	0.105292	0.0	0.0	0.0	0.0	0.0	0.0	0.0649124	0.0	0.0	0.0	0.0320883	0.0	0.060033
ENSG00000070778	0.00972613	7.3882367E-4	up	3.4995794	3.4995794	1.8071815	9.795545	2.799064	1.6974529	-0.109728634	0.131936	0.179687	0.192583	0.039703	0.293759	0.145621	0.666595	0.0	0.167394	0.216082	0.159202	0.253778	0.224928	0.15983	0.131803	0.0890072	0.176126	0.0	0.219666	0.168023	0.10781	0.0	0.0805946	0.223299	0.0762037	0.345919	0.728752	0.30598	0.118258	0.23925	0.647539	0.0	0.167549	0.0451276	0.212916	0.115809	0.084201	0.170869	0.127213	0.109894	0.287147	0.0	0.102454	0.0883103	0.0	0.2091	0.0871756	0.0726122	0.197226	0.0994018	0.0	0.0	0.0	0.0569351	0.0	0.0	0.0563266	0.18576	0.130007	0.231222	0.12335	0.296858	0.201571	0.191879	0.0360147	0.0716511	0.222328	0.0	0.248295	0.343613	0.118364	0.146239	0.0742741	0.0901576	0.0	0.0	0.087099	0.0	0.230554	0.244805	0.126678	0.0898308	0.353426	0.0353671	0.257577	0.132007	0.0	0.0561807	0.314967	0.0	0.420136	0.0	0.0707615	0.32282	0.0822142	0.259025	0.0996248	0.215172	0.0	0.0648625	0.186714	0.0	0.0
ENSG00000070950	0.014624811	0.0013182753	up	3.790887	3.790887	1.9225354	11.430973	3.0153813	1.8402892	-0.082246356	0.0	0.146455	0.0262107	0.061074	0.175467	0.151531	0.0	0.0873504	0.237387	0.186002	0.0	0.222591	0.253818	0.204283	0.0	0.441542	0.0	0.0429888	0.116891	0.196451	0.106497	0.154951	0.123211	0.259109	0.131833	0.111219	0.209882	0.158476	0.0575453	0.173204	0.681427	0.162496	0.0598623	0.193837	0.140509	0.321116	0.188615	0.189239	0.0722073	0.172695	0.142336	0.0645636	0.172032	0.11377	0.0	0.151001	0.10788	0.327887	0.238383	0.193914	0.155549	0.152307	0.271675	0.327545	0.397479	0.882079	0.165163	0.15719	0.0292632	0.183665	0.0714303	0.131814	0.245004	0.0696909	0.0462373	0.153391	0.111592	0.224283	0.246271	0.144664	0.195448	0.126225	0.015386	0.0624743	0.0280945	0.0562034	0.127322	0.2883	0.203346	0.166932	0.163396	0.0818245	0.338176	0.197943	0.0406914	0.0521444	0.09818	0.096909	0.134483	1.98679	0.0560195	0.00832141	0.208687	0.160049	0.0	0.156958	0.0505427	0.425191	0.0658484	0.0619275	0.0	0.0	0.0
ENSG00000071082	0.031630993	0.0038953107	up	2.978687	2.978687	1.5746765	1518.041	509.63364	1.5422249	-0.03245163	0.0	0.0	0.0	20.08	0.0	20.7283	0.0	0.0	87.954	74.7423	20.2207	0.0	0.0	0.0	0.0	0.0	0.0	0.0	0.0	0.0	24.6112	0.0	26.7018	54.5989	26.4176	22.8519	0.0	0.0	0.0	0.0	0.0	0.0	0.0	20.2532	0.0	0.0	43.7925	0.0	21.1191	0.0	43.9213	0.0	64.7242	0.0	0.0	19.1297	0.0	0.0	56.7785	0.0	0.0	0.0	0.0	0.0	0.0	0.0	77.8274	0.0	0.0	0.0	0.0	25.2051	16.0495	29.2757	0.0	64.3083	36.8663	71.4542	0.0	0.0	0.0	53.8964	0.0	52.7574	30.7303	0.0	0.0	44.4021	0.0	0.0	0.0	0.0	37.0626	0.0	35.4566	0.0	0.0	0.0	42.9612	0.0	33.8471	0.0	26.8013	0.0	18.8673	0.0	0.0	36.0986	0.0	0.0	27.9471	0.0	0.0
ENSG00000071127	0.007307236	4.8588635E-4	up	3.3378084	3.3378084	1.7389011	304.38712	91.19367	1.8115873	0.07268621	0.0	0.0	6.46793	7.05857	7.53527	0.0	0.0	0.0	6.5847	5.36188	0.0	8.22455	4.3835	6.64202	0.0	0.0	2.53796	0.0	0.0	0.0	5.2165	0.0	9.06208	8.08317	0.0	0.0	8.74033	6.94737	8.22371	0.0	0.0	13.2818	6.58947	4.31327	0.0	0.0	9.58718	7.5059	6.58941	0.0	0.0	1.38226	10.2666	0.0	0.0	0.0	2.87872	9.23723	0.0	0.0	0.0	0.0	0.0	6.33966	10.7721	0.0	8.88349	2.25016	4.99075	0.0	6.07205	12.0178	5.37893	7.73193	2.60646	4.6821	8.2265	10.9625	0.0	7.52609	0.0	4.85096	4.12224	5.11566	4.09443	13.6439	4.70259	0.0	0.0	7.78196	0.0	0.0	0.0	0.0	4.90457	6.23525	0.0	0.0	1.87251	0.0	0.0	1.51406	6.6425	13.721	0.0	5.45787	0.0	0.0	0.0	2.7686	9.39703	0.0	0.0
ENSG00000071189	0.040087566	0.005505042	up	3.270762	3.270762	1.7096268	15.533902	4.7493215	1.5356888	-0.17393805	0.381624	0.0860674	0.15875	0.0	0.0	0.293374	0.0	0.0771872	0.27327	0.224944	0.315421	0.402738	0.19516	0.0	0.0895741	0.0	0.204939	0.0923202	0.0	0.173952	0.0	0.160572	0.15026	0.619316	0.0	0.170099	0.354659	0.150246	0.142842	0.129292	0.0	0.106608	0.35529	0.0805718	0.227069	0.363122	0.15191	0.249018	0.015854	0.0930502	0.339287	0.0	0.0835847	0.163522	0.655052	0.253544	0.0921957	0.330622	0.307926	0.28747	0.17177	0.406636	0.421567	0.226626	0.573084	0.0	0.252052	0.0	0.134167	0.0	0.151049	0.15137	0.188172	0.0718531	0.152569	0.114853	0.121211	0.363432	0.101835	0.0	0.19516	0.211046	0.173891	0.191269	0.171557	0.126476	0.171165	0.0	0.128001	0.52732	0.261114	0.0514435	0.193957	0.0	0.103833	0.0748252	0.250631	0.0909281	0.352468	0.0	0.0	0.0	0.0	0.646818	0.0	0.254766	0.101282	0.0	0.572501	0.0731782	0.365069	0.0	0.0
ENSG00000071537	0.017803751	0.0017498608	up	3.7095156	3.7095156	1.8912308	36.211636	9.761822	1.8377051	-0.05352565	0.0	0.319535	0.341662	0.294138	0.0	0.477544	0.0	0.556231	0.822509	0.0	0.641605	0.401105	0.26729	0.0	0.0	0.783879	0.304228	0.433801	0.339734	0.436858	0.434179	0.388381	0.227943	0.0	0.399771	0.478077	0.79756	0.962136	0.270588	0.402726	2.46751	0.0908218	0.865059	0.0422372	0.915882	0.0	0.379474	0.675997	0.191414	0.294506	0.472436	0.195872	0.373698	0.0	2.30946	0.393846	0.215293	0.265672	0.400589	0.449506	0.0	0.660164	0.913804	0.164552	0.0	0.0	0.183238	0.411326	0.170922	0.518771	0.204636	0.392908	0.819118	0.141901	0.215381	0.0760752	0.279932	0.317324	0.563038	0.253031	0.0	0.386734	0.244575	0.26929	0.129235	0.338079	0.0	0.682632	0.401027	0.392549	0.378002	0.0941443	0.744502	0.35782	0.0	0.260138	1.0051	0.146022	0.826017	0.0	0.464223	0.0	0.279917	0.778153	0.682503	0.850043	0.170869	0.0	2.31156	0.17317	0.206672	0.0	0.0
ENSG00000071539	0.034130897	0.0043638586	up	3.3332362	3.3332362	1.7369236	25.415781	7.624958	1.5213263	-0.21559732	0.906916	0.371432	0.225898	0.232969	0.441107	0.224008	0.0	1.02609	1.3316	0.0	0.257975	0.0	0.0	0.533353	0.167715	0.908926	0.467318	0.0	0.472091	0.644542	0.776519	0.0	0.220212	0.504402	0.551626	0.70499	1.17975	0.824506	0.45876	0.669605	0.0	0.247877	1.33306	0.0558503	0.383564	1.092	0.0	0.265759	0.188135	0.0	0.912296	0.281848	0.942209	1.80305	3.08385	0.618638	1.54649	0.989348	0.676196	0.321141	0.283652	0.670601	1.10259	1.04813	0.838887	0.0	1.09291	0.471498	0.422756	0.299345	1.20523	1.33611	0.180326	0.13105	0.253288	1.57737	0.842387	0.976274	0.6306	1.43275	0.597897	0.2175	0.883749	0.0	0.354525	0.291839	0.185678	0.0	0.286046	1.81863	0.288298	0.397278	0.35668	0.72798	0.58643	0.233811	0.121586	0.0	0.0	4.22217	1.09369	0.0	0.822523	0.446053	0.0	0.125121	1.09962	0.0	0.498911	0.460708	0.800558	0.0	0.0
ENSG00000071967	0.04253723	0.005947202	up	3.7764874	3.7764874	1.9170449	49.26146	13.044254	1.8888378	-0.028207144	0.792562	0.300807	0.468882	0.0	1.43046	0.617636	5.12791	0.0	1.12193	0.348087	1.81612	1.43519	0.934708	0.35872	0.968882	1.14876	0.552915	0.392317	0.343512	0.485499	0.0	0.660612	0.0	1.9088	1.20331	0.0	0.0	0.0	0.432304	1.43969	3.28411	0.509639	1.02925	0.233927	1.00241	1.37439	1.16627	1.66492	0.0	0.0	1.01022	0.0	1.91401	1.38598	5.77232	0.200992	0.62298	0.967814	0.701945	0.677333	0.576146	0.0	0.413624	0.752373	1.18679	2.5943	0.212394	0.384772	0.401404	0.561525	0.0	0.450359	0.955933	0.0	0.0	0.0	0.0	0.0	2.6999	0.0	0.246691	0.952001	0.0	0.668056	0.527661	0.272482	1.27434	1.70171	0.283894	2.04711	0.0	0.422943	0.872599	0.60668	0.261075	0.520762	0.279622	0.292612	2.03791	1.41955	0.951821	0.0	1.50566	0.0	1.52697	0.0	0.543527	0.455889	0.350464	0.0	0.639435	0.0	0.0
ENSG00000071994	0.016923185	0.001615867	up	2.9673078	2.9673078	1.5691546	45.824715	15.443189	1.5479002	-0.021254463	0.0	0.0	0.68427	0.0	0.592457	0.0	0.0	1.32643	3.24157	1.10218	0.0	1.71044	0.773999	0.0	0.491724	0.0	0.791588	1.11763	0.966526	0.0	0.0	0.0	0.0	0.0	1.1594	1.29766	2.49357	0.0	0.0	1.31368	0.0	0.152252	1.0246	0.638697	0.0	0.659702	0.0	0.708467	0.683999	0.0	1.69136	0.382926	0.962175	0.0	1.6561	0.386475	0.66623	0.792203	1.3109	0.636508	1.14248	0.67142	0.0	1.70694	0.0	0.0	0.670348	1.10661	0.0	0.636792	0.0	0.891675	0.38227	1.13959	0.836508	0.326721	0.237312	1.07509	0.62591	1.18272	0.647247	0.459018	0.0	0.434938	0.326881	0.0	1.11848	0.650213	0.587493	0.0	0.538713	0.760882	0.0	0.647902	1.0971	1.10727	0.0	0.0	1.08395	0.0	0.869536	0.0	0.392003	1.08826	0.303145	0.0	0.89653	0.0	0.79317	0.0	1.36512	0.0	0.0
ENSG00000072121	0.019864306	0.00202489	up	2.9840996	2.9840996	1.5772957	16.749386	5.612879	1.5305083	-0.04678733	0.300752	0.267584	0.536318	0.33154	0.351087	0.215462	1.55193	0.262761	0.0	1.30672	0.0	0.0	0.179712	0.0	0.252278	0.537509	0.0	0.0	0.306359	0.0	0.207591	0.48191	0.0	0.0	0.0	0.425734	0.0	0.0	0.352025	0.660395	1.38142	0.0	0.0	0.161393	0.0	0.0	0.565001	0.216439	0.382142	0.24388	0.271448	0.125479	0.67255	0.300484	0.0	0.0	0.541931	0.310308	0.990277	0.243702	0.3736	0.426832	0.0	0.126038	0.0	0.0	0.211653	0.153826	0.248332	0.0	0.362112	0.231556	0.0	0.325039	0.175058	0.23332	0.266095	0.24487	0.466401	0.0	0.198495	0.174708	0.16869	0.174743	0.0	0.207698	0.168741	0.0	0.295855	0.508352	0.231993	0.0	0.442883	0.304755	0.239364	0.25759	0.452098	0.116202	0.0	0.0	0.474034	0.0	0.149435	0.340146	0.233641	0.619441	0.0	0.570064	0.798995	0.187388	0.19788	0.0	0.0
ENSG00000072364	3.151479E-7	2.5673283E-9	up	8.915396	8.915396	3.1562989	51.45777	5.7717876	3.2224143	0.06611546	0.290129	0.294882	0.259973	0.116927	0.0	0.338453	0.0	0.210698	0.299463	0.181111	0.278158	0.426515	0.214755	0.602878	0.318199	0.592047	0.0	0.164865	0.234444	0.320775	0.221966	0.395448	0.410322	0.842955	0.392782	0.30248	0.412062	0.557551	0.180042	0.39925	1.61635	0.455186	0.195654	0.110961	0.335181	0.366872	0.0	0.405576	0.0597894	0.151139	0.0	0.107305	0.355499	0.218579	0.996048	0.407201	0.129358	0.141592	0.282059	0.273494	0.39759	0.678696	0.654202	0.2066	0.441022	0.0	0.141651	0.220532	0.126425	0.287593	0.28754	0.0	0.211624	0.0	0.246691	0.0876467	0.0	0.210934	0.454852	0.0	0.133748	0.286731	0.0909905	0.137432	0.173104	0.216182	0.0	0.210968	0.251085	0.146955	0.17777	0.0749563	0.158476	0.148924	0.143993	0.293603	0.505805	0.188389	0.699323	0.0	0.0	0.0	0.295373	0.182042	0.352043	0.274572	0.345428	0.0	0.902326	0.0	0.406269	0.0	0.0
ENSG00000072401	5.8328954E-4	1.5149976E-5	up	4.6180573	4.6180573	2.2072861	21.772772	4.7147036	2.2172358	0.009949687	0.233246	0.158807	0.121793	0.0	0.164769	0.122779	1.13911	0.0839198	0.349695	0.243499	0.0	0.269866	0.294924	0.144741	0.263354	0.459886	0.311004	0.138857	0.0849855	0.214197	0.203296	0.328239	0.0937478	0.268232	0.402983	0.290748	0.574815	0.247316	0.172497	0.441032	0.0	0.0289331	0.0	0.0519825	0.322029	0.0	0.130657	0.153434	0.172927	0.257568	0.0	0.125543	0.362715	0.0	0.438923	0.120656	0.0	0.135269	0.0766334	0.196656	0.166829	0.1313	0.192656	0.186815	0.243755	1.26583	0.24643	0.179479	0.0878522	0.196193	0.36637	0.286031	0.177242	0.114017	0.110944	0.078368	0.0841009	0.543673	0.330283	0.484096	0.158934	0.121864	0.143024	0.100527	0.20767	0.143232	0.221167	0.207203	0.309489	0.0	0.184667	0.110241	0.135343	0.150687	0.161694	0.0893144	0.183473	0.0	0.284821	0.0	0.0	0.0	0.241963	0.0	0.137959	0.169062	0.0578427	0.390638	0.34171	0.120542	0.334548	0.0	0.0
ENSG00000072501	0.013275079	0.0011551791	up	5.132105	5.132105	2.3595507	43.904934	8.554959	2.1871166	-0.17243408	0.0	0.982818	0.901212	0.533266	1.03676	1.4488	0.0	0.0	0.194244	0.927851	1.26027	1.11193	0.303836	0.0	0.682966	0.0	1.339	0.513977	1.15543	0.0	0.719721	0.0	0.977251	2.12136	0.0	0.918915	0.0	0.380882	0.282587	2.43714	3.1785	0.25491	0.774938	0.133946	0.0	1.5397	0.447115	0.0	0.458042	0.255796	1.22333	0.0367198	0.878328	0.0	0.0	0.295889	0.124068	1.15031	1.29589	0.0	1.29067	1.1605	2.07508	0.350987	1.18323	0.0	0.271614	0.0	0.295391	0.0	0.0	0.908667	0.0	0.394338	0.113966	0.0825342	0.421187	0.0	0.747339	0.441505	0.268419	0.0	0.247592	0.0	0.19998	0.37983	0.209965	2.89933	0.370208	1.16909	0.238184	0.177071	1.07284	0.22615	0.126862	0.16935	0.0	0.104597	1.20035	0.0	0.0	0.203002	0.0	0.757398	4.54159	0.0	0.500307	2.13997	2.74113	0.0845701	0.0	0.0	0.0
ENSG00000072571	1.4632168E-5	1.9041015E-7	up	10.660741	10.660741	3.4142358	22.832571	2.1417434	3.4405727	0.026336934	0.127022	0.105332	0.077119	0.0515729	0.0957853	0.203339	0.633869	0.0	0.0	0.0	0.171535	0.269689	0.0606451	0.188126	0.0525633	0.0	0.0311894	0.0938819	0.0650413	0.0	0.0861852	0.0729547	0.150859	0.223883	0.164008	0.205901	0.114554	0.0485859	0.15141	0.0692446	0.760044	0.0391016	0.186966	0.0132534	0.129605	0.344219	0.121689	0.102146	0.0289537	0.0460958	0.308979	0.0792207	0.0380963	0.0901158	0.345422	0.140731	0.0416655	0.127084	0.0559622	0.147356	0.0895926	0.191396	0.283537	0.0	0.24889	0.830814	0.0555624	0.217036	0.0712165	0.113919	0.0728875	0.200664	0.124663	0.0492669	0.0917923	0.0296313	0.114443	0.08749	0.282527	0.139023	0.136639	0.125117	0.0627994	0.0900043	0.0	0.0204947	0.0284146	0.403154	0.0121683	0.317127	0.155501	0.0280698	0.0746117	0.104723	0.0646611	0.0476386	0.110292	0.0384779	0.240651	0.0	0.0	0.0	0.119728	0.0635494	0.451611	0.0933953	0.0	0.0	0.0	0.102505	0.171021	0.0	0.0
ENSG00000072818	0.007068061	4.6063538E-4	down	8.9599695	-8.9599695	-3.1634939	1.0	8.959971	-3.1095912	0.053902622	0.343169	0.0	0.488324	0.0	0.0	0.91307	0.0	0.226013	0.135704	0.0	0.0	0.0	0.601469	0.464016	0.0	0.172235	0.270168	3.46518	0.979633	0.0	0.209725	0.369125	0.218184	0.185037	0.0	0.80351	0.0	0.886228	1.17268	0.90113	0.0	0.0	1.21766	1.57133	0.0	0.0	2.50472	0.830001	0.0	0.0	1.36504	0.0	2.10245	1.46208	1.35869	2.23904	3.52694	0.0	0.701105	0.773785	0.0	0.724795	0.0	0.709109	0.509081	0.0	1.80888	0.0	0.0	0.0	1.27419	0.0	0.562624	1.59619	1.02057	0.719174	2.62448	0.0	0.0	0.0	0.288778	1.14296	1.75259	0.0	2.17362	3.84716	0.725961	0.353075	1.00086	1.26902	0.0	0.0	0.410002	0.0	0.0	0.0	0.0	1.21625	0.0	0.0	3.00834	0.359832	0.0	1.5326	0.198354	0.712011	0.0	0.0	0.0	1.10602	0.0	0.0	0.0
ENSG00000073111	0.0072474596	4.799947E-4	up	5.158213	5.158213	2.3668714	40.063614	7.766961	2.428131	0.0612598	0.607967	1.10322	0.687442	0.0	0.708002	0.0	2.19585	1.41478	0.262267	0.426027	0.876178	0.471919	0.280821	0.463461	0.855427	0.834713	0.662081	0.0	0.715354	0.408247	0.429894	0.0	0.761561	0.817334	0.374193	0.870886	0.830432	0.164842	1.04742	1.7267	0.0	0.861096	0.0	0.438772	1.07101	1.00549	0.297315	0.0	0.726536	0.944599	0.643671	0.205622	0.24854	0.0	0.0	0.425369	0.210318	0.436787	0.0	0.293774	0.22126	0.0	0.0	0.0	0.683892	0.0	1.26884	0.309976	0.331403	0.579705	0.0	0.500621	1.2242	0.207724	0.100592	0.311778	0.636526	0.818109	0.0	0.959081	0.372742	0.306007	0.138234	0.706956	1.50772	0.48118	0.251485	1.43757	0.370861	0.781591	0.0	0.375387	0.780489	0.0	0.332692	0.25755	0.358228	0.374881	0.336353	8.69087	1.00612	0.0	0.0	0.58584	1.9572	0.279602	1.2101	0.0	0.508474	0.0562559	1.66658	0.0	0.0
ENSG00000073605	0.02139214	0.0022473969	down	3.1121404	-3.1121404	-1.6379071	1.0	3.1121407	-1.6571414	-0.019234348	0.0	0.0	0.137517	0.0	0.0	0.0	0.0	0.0893928	0.122669	0.185364	0.227751	0.289021	0.483277	0.333768	0.0899885	0.0	0.110684	0.0	0.22379	0.146562	0.0	0.0	0.0	0.0	0.0	0.0	0.0	0.528707	0.143575	0.21003	0.0	0.14997	0.305384	0.0296126	0.0	0.0	0.0	0.21072	0.140074	0.131879	0.0	0.0	0.222651	0.0	0.0	0.334022	0.0	0.326454	0.0	0.0	0.274194	0.0	0.0	0.176449	0.0	0.0	0.0	0.0	0.0	0.0	0.0	0.231573	0.160354	0.27012	0.21966	0.211687	0.0	0.265786	0.0	0.0	0.0	0.239082	0.155499	0.0	0.0	0.0	0.0	0.172068	0.0	0.0	0.0	0.196937	0.124699	0.179417	0.314261	0.0	0.0	0.126876	0.12602	0.0	0.0	0.0	0.0	0.0	0.163837	0.0	0.0	0.0	0.201902	0.0	0.0	0.0	0.0
ENSG00000073712	0.021617312	0.0022813445	up	3.3993714	3.3993714	1.765268	28.587862	8.409743	1.8506796	0.085411645	0.763183	0.427787	0.287296	0.257192	0.596385	0.317052	0.0	0.396245	1.73018	0.415168	0.436558	0.0	0.508522	0.499611	0.268922	1.83039	0.0	0.395432	0.0	0.593551	0.397506	0.0	0.0919829	0.0	0.444388	0.0	0.562806	0.522455	0.31981	0.198102	1.12043	0.293902	1.80569	0.0558982	0.0	1.11474	0.465217	0.316406	0.195574	0.243321	0.620933	0.079189	0.767404	0.244412	0.0	0.172124	0.196572	0.473937	0.64743	0.255747	0.957113	0.293561	0.385894	0.0	0.0	2.30312	0.114965	0.424784	0.23267	0.363086	0.197277	0.423961	0.0	0.187703	0.195869	0.0	0.138684	1.37959	0.687845	0.302549	0.149863	0.599206	0.270934	0.195026	0.0632423	0.252732	0.520244	0.618942	0.300729	0.849882	0.0	0.0910421	0.0	0.0	0.0	0.526339	0.42568	0.135224	0.924513	1.45489	0.41416	0.0	0.0	1.47379	0.62892	0.631168	0.0	1.07754	2.63787	0.0	0.695631	0.0	0.0
ENSG00000073756	3.5602255E-8	2.4859806E-10	up	12.97829	12.97829	3.6980283	16.284735	1.2547674	4.0254483	0.32742	0.00340589	0.0	0.0171173	0.0	0.14167	0.018525	1.23678	0.0	0.234846	0.0331602	0.0	0.00300737	0.296874	0.0242465	0.00338886	0.00975623	0.0	0.00361152	0.0713482	0.0	0.0	0.0	0.00943416	0.239733	0.0328575	0.0	0.0983289	0.00415036	0.0	0.0	0.325269	0.0	0.0	0.0	0.0	0.0193028	0.21807	0.0	0.0	0.0118053	0.0	0.0	0.187036	0.0	0.0273261	0.0	0.0	0.0660674	0.0429128	0.00689731	0.0238742	0.0	0.0166135	0.0093001	0.502702	0.0	0.010255	0.0617782	0.0	0.0	0.0	0.0	0.0793213	0.0437722	0.0	0.0	0.0	0.00424211	0.00443216	0.0433065	0.0177919	0.0855777	0.0040567	0.0666741	0.0	0.0	0.0	0.0	0.049998	0.0	0.0	0.0	0.0352045	0.0	0.0	0.0	0.0659989	0.0	0.0	0.47087	0.0500689	0.00543863	0.00369186	0.0055307	0.0	0.0	0.0	0.0513822	0.0469491	0.0089955	0.0	0.0	0.0
ENSG00000074054	0.010853159	8.6519844E-4	up	3.1316416	3.1316416	1.6469191	39.113678	12.48984	1.6972282	0.05030902	0.0	0.547982	0.0	0.459508	0.0	0.460556	0.0	0.924367	0.666127	1.17174	0.0	1.75957	0.360406	0.0	0.872104	1.25803	1.2157	0.0	0.0	1.27403	0.0	0.0	1.02109	0.0	1.17813	0.0	0.797439	0.531632	0.529203	2.1346	0.0	0.266325	0.0	0.341429	0.622751	1.09188	0.578817	1.12054	0.673786	0.323031	0.485614	0.325619	0.803037	0.69822	0.0	0.348278	0.596526	1.01324	0.51153	0.705351	1.24665	0.894101	0.552098	0.0	0.926999	0.0	0.442174	0.280978	0.289059	0.43838	0.495982	0.0	0.0	0.415232	0.460735	0.444015	0.562186	0.59005	0.409881	0.572243	0.305742	0.468118	0.362937	0.365564	0.351762	2.1159	0.54679	1.01708	0.587544	0.972899	0.732306	0.146994	0.51376	0.2024	0.373625	0.0	0.650017	0.501672	0.0	0.0	0.0	0.723692	0.949372	1.06202	0.0	1.24128	0.466203	0.0	0.0	0.527979	0.0	0.0	0.0
ENSG00000074416	0.023964498	0.0026330017	down	13.257064	-13.257064	-3.7286894	3.9538367	52.41623	-3.9351356	-0.20644626	5.04629	0.0	18.9009	1.42155	3.61869	2.19342	0.0	5.20054	0.0	8.04246	0.0	0.0	11.8044	1.32058	4.57686	0.938077	0.699823	12.7438	1.98091	28.354	1.74064	4.67267	2.30283	0.0	2.26629	0.568214	7.55505	0.317983	0.0	0.0	0.0	0.975599	7.8989	0.0	3.00977	18.2838	20.7869	70.7111	2.02841	3.64879	0.0	0.628505	26.0014	4.69127	5.49279	2.23478	8.08923	21.1443	9.38354	6.75053	7.87431	0.0	0.956439	1.6539	5.43785	1.23601	1.09325	15.2439	2.87874	0.0	14.1829	4.77399	0.729137	5.98529	1.46857	0.445435	3.37089	19.9206	3.44805	10.7367	0.0	21.8102	0.0	7.01333	4.4532	17.6662	0.0	0.0	0.0	0.0	0.0	0.430407	5.82302	2.85395	0.0	21.6256	0.0	0.0	0.0	0.0	0.0	0.0	0.0	10.1562	0.0	5.96529	0.0	0.0	0.0	1.11601	0.0	0.0	0.0
ENSG00000074696	0.041887842	0.005823172	up	3.002268	3.002268	1.5860528	69.447495	23.131668	1.567966	-0.01808674	1.6452	1.28	0.583046	0.695499	1.25962	0.0	0.0	1.41104	2.56236	1.19314	1.95413	0.885233	0.560591	2.24697	2.09056	1.49764	1.24246	0.612687	0.604632	2.31224	1.33677	1.12444	0.68523	2.09808	0.504858	1.72398	1.23288	1.75223	1.07928	1.58042	4.30692	0.642152	1.33364	0.0	1.38521	1.29338	0.990536	1.0232	0.999879	0.829201	3.09085	0.750833	0.924931	0.893632	6.61	2.01738	0.587763	1.8852	0.0	1.58304	0.0	2.72644	0.0	1.09324	1.85869	0.0	1.47451	0.756126	0.61782	0.0	0.893343	1.08672	1.23479	0.658079	0.685038	0.322776	0.759891	0.0	1.63372	0.782911	0.661076	0.448909	0.484748	0.477729	0.224616	0.587929	1.04178	2.05375	0.747315	1.47238	0.544957	0.804458	1.9172	1.02641	0.219577	0.693088	2.04635	0.678077	1.50148	14.1129	0.619208	0.163711	1.60219	0.900984	1.88253	0.0	0.530913	2.20902	2.46816	0.284608	0.0	0.0	0.0
ENSG00000074755	0.00336297	1.6455498E-4	up	2.9315858	2.9315858	1.5516813	16.527649	5.6377864	1.4825393	-0.06914202	0.0	0.0	0.371714	0.0	0.343576	0.0	0.0	0.404371	0.153056	0.24186	0.0	0.291924	0.399094	0.0	0.0	0.691456	0.0	0.287731	0.294392	0.233487	0.0	0.0	0.526202	0.4977	0.316154	0.316844	0.0	0.0	0.274862	0.0	1.15962	0.278562	0.321668	0.151957	0.617647	0.39048	0.437727	0.586535	0.254544	0.0	0.499301	0.118358	0.355506	0.717061	0.0	0.427894	0.477669	0.480663	0.289469	0.265633	0.0	0.0	0.0	0.127353	0.36347	0.0	0.335647	0.281532	0.132117	0.356891	0.0	0.0	0.35277	0.372279	0.283084	0.117499	0.202492	0.679969	0.367137	0.356481	0.197082	0.0	0.173517	0.0	0.0	0.492663	0.0	0.0	0.423015	0.321092	0.319146	0.0	0.229066	0.151207	1.73529	0.150103	0.449677	0.268409	0.0	0.0	0.622269	0.128475	0.0	0.252726	0.324526	0.372135	0.0	0.701401	0.398536	0.0	0.0	0.0	0.0
ENSG00000075142	0.0014657928	5.1795894E-5	up	3.4616976	3.4616976	1.7914797	135.05016	39.012676	1.780083	-0.01139671	2.69401	0.0	1.93249	0.0	2.57893	2.09346	0.0	3.02945	5.36669	5.10553	2.60331	1.84518	2.24629	4.14757	1.68301	0.0	0.0	2.45793	1.51956	2.70262	0.0	2.41507	3.30286	0.0	1.713	4.75221	0.0	0.0	0.0	0.0	0.0	1.69862	2.93379	0.797193	0.0	4.90649	0.0	0.0	1.61769	1.82039	2.45233	0.724702	2.1318	3.50453	10.0411	2.26228	0.0	2.62334	0.0	1.96206	0.0	1.79861	0.0	2.73999	3.283	0.0	2.83925	2.19291	0.905872	1.64743	3.11931	2.7441	2.65958	3.35879	1.18532	0.282083	1.8942	3.06685	0.0	1.50291	1.53848	0.0	0.0	0.0	1.26774	2.98073	0.980291	0.0	0.0	4.2617	0.0	1.54001	3.81074	2.51781	0.827099	2.00888	2.0726	2.66069	2.39852	0.0	2.76138	0.278707	2.43529	2.16555	0.0	3.88644	2.44787	0.0	3.53917	0.747526	2.05679	0.0	0.0
ENSG00000075218	0.010039355	7.7376957E-4	up	4.2720695	4.2720695	2.0949352	26.112486	6.1123734	1.994777	-0.10015831	0.0	0.401671	0.185375	0.0	0.213415	0.582807	0.0	0.0	0.399817	0.0	0.221121	0.0	0.300791	0.787531	0.168421	0.0	0.205535	0.214101	0.0	0.261531	0.58324	0.0	0.0	0.0	0.0	0.420596	0.0	0.227827	0.0	0.590006	1.88611	0.511928	0.423661	0.222411	0.435668	0.781972	0.423263	0.0	0.328799	0.0	0.553104	0.149878	0.0730296	0.0	0.0	0.320899	0.198858	0.496652	0.0	0.257576	0.0	0.517141	0.355526	0.480994	0.0	0.0	0.372424	0.340018	0.338647	0.511519	0.0	0.768633	0.75873	0.263707	0.162141	0.458757	0.38885	0.0	0.396882	0.0	0.0	0.538117	0.180026	0.133693	0.0903275	0.119254	0.238361	0.873403	0.203449	0.997574	0.358196	0.457865	0.347284	0.400575	0.310224	0.0716717	0.186312	0.181895	0.323338	0.0	0.20592	0.0237791	0.0	0.196748	0.0	0.331231	0.67913	0.0	0.0	0.491778	0.431802	0.0	0.0
ENSG00000075884	6.159855E-5	9.881402E-7	down	54.968285	-54.968285	-5.7805276	1.0909262	59.96629	-5.671452	0.10907551	0.0	0.0170815	0.0	0.0142831	0.0	0.0	0.0	0.0	0.0127615	0.0	0.0	0.0	0.0285727	0.0	0.0	0.0106803	0.0	0.0	0.0	0.0	0.0	0.0335456	0.0	0.0	0.0	0.0	0.0599367	0.0	0.0	0.0377051	0.0	0.0279919	0.0	0.0531173	0.0	0.0111563	0.0	0.0	0.0331306	0.0119626	0.0879796	0.0	0.0	0.0	0.0	0.0	0.0	0.0	0.0	0.0315215	0.00897162	0.0	0.0	2.76419	0.0	0.0427361	0.0168289	0.0	0.0	0.0	0.0	0.0	0.0190647	0.0	0.0	0.0	0.0143584	0.0	0.0	0.0	0.0	0.0	0.0	0.0	0.0	0.0146717	0.0	0.0111711	0.0	0.0	0.0	0.0	0.0	0.0	0.0	0.0	0.0	0.0128333	0.0	0.156389	0.0	0.0	0.0	0.0181522	0.0	0.0	0.0	0.0	0.0	0.0	0.0	0.0	0.0
ENSG00000075975	0.0030585306	1.4431916E-4	up	3.0208814	3.0208814	1.5949695	22.200245	7.34893	1.4760609	-0.118908666	0.0	0.469481	0.563633	0.264405	0.569932	0.188643	0.0	0.486315	0.552335	0.363801	0.735899	0.334847	0.0	0.61918	0.416326	1.32045	0.5823	0.347398	0.267538	0.614391	0.659327	0.341476	0.519738	0.944511	0.0	0.599757	1.12483	0.0	0.2863	0.468157	0.0	0.123003	0.538104	0.155375	0.596694	0.487642	0.325219	0.284255	0.457546	0.48101	0.743275	0.196183	0.256859	0.279183	1.65769	0.451883	0.0	0.0	0.262558	0.416101	0.36056	0.568408	0.772142	0.666327	1.0852	0.0	0.369741	0.296756	0.317298	0.478908	0.576886	0.486651	0.58762	0.232025	0.0	0.0	0.336182	0.676826	0.386895	0.428887	0.305135	0.0	0.200257	0.340903	0.0	0.326431	0.348078	0.746163	0.453521	0.549237	0.531849	0.316295	0.363396	0.425521	0.212183	0.358304	0.505146	0.188544	0.486514	3.8924	0.619259	0.104943	0.561741	0.276342	0.504381	0.419509	0.420567	0.898775	1.48745	0.0	0.0	0.0	0.0
ENSG00000076003	0.040317208	0.005545109	up	3.3195164	3.3195164	1.7309731	31.212896	9.402841	1.6703317	-0.06064145	0.602737	0.604688	0.296429	0.0	0.0	0.0	6.99271	0.910451	1.4116	0.819491	0.0	0.778841	0.356998	0.0	0.353566	0.0	0.327383	0.464548	0.504363	0.772204	0.754358	0.0	0.847638	0.786185	0.37765	1.285	0.0	0.503047	0.0	1.57331	3.57428	0.597887	1.03773	0.0528219	0.441841	1.51364	0.555406	0.0	0.415344	0.449971	0.63072	0.178725	0.168171	1.46517	2.95855	0.522554	0.303185	0.976217	0.536637	0.768137	1.11172	0.258765	0.456223	0.378727	1.147	3.28421	0.0	0.574248	0.540469	0.302522	0.602588	0.706709	0.611174	0.237306	0.131543	0.370054	0.543159	0.825332	1.02958	0.0	0.988105	0.623294	0.307298	0.0	0.0	0.17348	0.327716	1.44978	0.440704	2.05734	1.33557	0.0	0.751119	0.26491	0.212607	0.155574	0.252259	0.0	0.712765	5.09438	0.403539	0.0734435	0.972206	0.291071	1.51125	0.69282	0.0	1.57497	0.331637	0.348717	0.714023	0.0	0.0
ENSG00000076067	0.038734064	0.0052618003	up	3.1404696	3.1404696	1.6509802	12.178458	3.8779104	1.6814756	0.03049536	0.0	0.23074	0.0	0.19645	0.0	0.0	0.0	0.0	0.246254	0.0	0.0	0.0	0.185753	0.0	0.30328	0.0	0.436932	0.0	0.215866	0.275975	0.0	0.0	0.39013	0.300499	0.0594944	0.0	0.317626	0.227296	0.0	0.0	0.0	0.0704405	0.256221	0.0807735	0.0	0.259889	0.079086	0.151211	0.313037	0.170016	0.217675	0.192405	0.463924	0.212461	0.0	0.0	0.219999	0.311688	0.796114	0.0505528	0.182328	0.0	0.535142	0.136616	0.0	0.0	0.134147	0.104942	0.125639	0.462486	0.250611	0.0705068	0.163631	0.0	0.239968	0.224729	0.119718	0.0	0.0	0.513782	0.0892606	0.123899	0.153915	0.110617	0.362892	0.0	0.109665	0.0	0.253081	0.0862241	0.445398	0.0	0.0	0.0	0.280456	0.0787756	0.0	0.0	0.25263	0.0	0.348182	0.0	0.0	0.208722	0.127351	0.0	0.464203	0.0	0.0	0.0835282	0.0	0.0	0.0
ENSG00000076108	0.0038481469	1.9713542E-4	up	3.5219371	3.5219371	1.8163692	46.640778	13.242929	1.7341983	-0.0821708	0.0	0.485747	0.0	0.323259	0.0	0.0	0.0	0.0	0.544643	0.0	0.0	0.0	0.0	0.0	0.0	0.0	0.0	0.0	0.0	0.0	0.0	0.0	1.33382	0.0	0.0	0.77348	0.0	0.509944	0.524078	1.28727	0.0	0.706487	0.0	0.28459	0.0	0.0	0.0	0.550095	0.0	0.608057	0.0	0.265368	1.7469	0.0	0.0	0.662398	0.559103	0.0	0.0	0.495527	0.77975	0.0	0.0	0.0	0.0	0.0	0.856147	0.0	0.328158	0.0	1.17348	1.18386	0.0	0.65533	0.0	0.225183	0.548352	0.0	0.0	0.0	0.0	0.572672	0.360168	0.0	0.91168	0.871136	0.0	0.942705	0.0	0.888165	0.693084	0.151398	0.564807	0.8287	0.437352	0.281566	0.0	0.564547	1.0268	0.0	0.0	0.199134	0.0	0.593368	0.0	1.06323	1.32594	0.0	0.0	0.0	0.0	0.0	0.0
ENSG00000076248	0.012031942	0.001006905	up	2.9738057	2.9738057	1.5723103	35.497906	11.936854	1.5458517	-0.026458655	0.804065	0.594533	0.690249	0.331817	0.597385	0.790374	0.0	0.39604	1.94301	0.743441	0.667629	0.555093	0.0	1.30552	0.487475	1.25466	0.837226	0.509152	0.307298	0.630243	0.629747	0.0	1.47899	0.68324	0.215688	0.867477	1.0996	0.6693	0.715338	1.12648	3.87495	0.26887	0.0	0.424022	0.497766	0.807952	0.651713	0.78103	0.675818	0.732221	0.0	0.717504	0.604817	0.869356	2.92532	0.668718	0.0	0.606071	1.87058	0.383991	0.848312	0.60598	0.635482	0.799521	0.0	0.0	0.990892	0.542519	0.0	0.545252	0.859981	0.693838	1.03461	0.704779	0.476874	0.582156	0.470527	0.78627	0.616702	0.892927	0.566045	0.647544	0.325052	0.0	0.134061	0.568598	0.53739	0.834109	0.0	1.17142	0.446202	0.0	0.68754	0.53089	0.846044	0.0	0.404322	0.738874	0.520963	5.40317	0.784745	0.128299	0.614953	0.27228	0.567804	1.09083	1.11313	1.47326	1.20638	0.516604	0.0	0.0	0.0
ENSG00000076641	0.03582791	0.004666119	up	6.8149495	6.8149495	2.768703	84.433075	12.389385	2.5363922	-0.23231089	0.0	0.660993	0.145735	0.0	0.0	0.0	0.0	0.0	0.477201	0.0	0.0	0.0	0.388778	0.0	0.0	0.0	0.0	0.0	0.0	0.0	0.0	0.0	0.0	0.0	0.0	0.0	0.0	0.0	0.129663	0.0	0.0	0.0	1.64547	0.123761	0.0	0.816123	0.0	0.488645	0.746961	0.78901	0.0	0.0563896	0.0	0.0	0.0	0.297303	0.276866	1.04004	0.0	0.0	0.0	0.0	0.0	0.130376	0.266921	0.0	0.0	0.0	0.0	0.0	0.0	0.0	0.0	0.316455	0.199567	0.123723	0.873906	0.415665	0.653397	0.0336861	0.0	0.256998	0.305606	0.50764	0.344876	1.19311	0.0	0.0	0.0	0.0	0.0	0.0	1.23324	0.0	0.652421	0.372511	0.0	0.0	0.0	0.0	0.0	0.489243	0.0	2.30917	0.0	0.0	0.243868	0.0	0.0	0.0	0.238385	0.0	0.0
ENSG00000076770	0.024745263	0.002747583	up	3.5856256	3.5856256	1.8422248	8.617832	2.4034386	1.7696424	-0.07258251	0.0	0.0657165	0.0	0.0253417	0.255434	0.0	0.0	0.0	0.192414	0.0	0.0	0.0	0.214538	0.0	0.037451	0.20491	0.282781	0.0	0.0320076	0.0320997	0.0	0.129641	0.0888177	0.0	0.207316	0.040991	0.129408	0.0914506	0.0	0.0	0.382813	0.0	0.47758	0.00670459	0.209371	0.0946555	0.0	0.0921527	0.0	0.128759	0.158972	0.152265	0.268138	0.248708	0.058384	0.0293808	0.0	0.0386682	0.151851	0.0584155	0.214696	0.0853471	0.0	0.141024	0.416781	0.0	0.0	0.0195359	0.167687	0.113026	0.0	0.0869657	0.0	0.131309	0.0626096	0.0	0.0430993	0.363969	0.172042	0.195944	0.0728444	0.0	0.0	0.0	0.0	0.080385	0.10837	0.0	0.153141	0.102102	0.113124	0.0	0.147234	0.103728	0.437697	0.0147705	0.277595	0.160497	0.159037	0.0	0.0303542	0.0	0.0741745	0.0640807	0.175182	0.0	0.0913402	0.233897	0.207555	0.0	0.0762281	0.0	0.0
ENSG00000077147	0.0027056925	1.21372585E-4	up	3.5360622	3.5360622	1.8221437	79.338875	22.43708	1.8381443	0.016000625	0.866174	0.779094	0.411884	0.527988	0.809935	0.0	0.0	0.431882	3.2886	0.781479	0.0	1.00156	0.805814	0.68648	0.747603	1.7765	0.860437	0.49554	0.488022	0.0	0.787579	0.0	0.248587	1.24844	1.56455	1.49014	0.0	1.08887	0.474972	0.0	4.62859	0.176463	0.727401	0.169391	0.798868	0.898234	0.0	1.69465	0.335891	0.631672	1.05642	0.409995	0.0	0.537317	4.9829	0.705954	0.473552	0.980765	0.461344	0.731314	0.968034	0.865984	0.766782	0.90325	0.0	0.0	0.767879	0.741378	0.0	0.885584	0.0	0.577788	0.600714	0.471602	1.32483	0.213082	0.304893	1.34327	0.853066	0.0	0.831276	0.548778	0.465315	0.444163	0.0	0.54472	0.0	0.674785	0.904598	0.702032	0.695551	0.44301	0.629464	0.534654	0.38598	0.264898	0.0	0.0	1.19149	0.0	0.587661	0.103652	1.1369	1.37575	1.18636	0.732192	0.330534	1.52794	1.6944	0.161521	1.16257	0.0	0.0
ENSG00000077152	0.016112728	0.0015143711	up	4.6688747	4.6688747	2.223075	55.509377	11.889237	2.0930774	-0.1299975	1.4802	1.03523	0.225904	0.300253	0.0	0.815756	0.0	0.302782	1.12045	1.08919	0.576506	0.0	0.261209	0.0	0.326005	0.635861	0.40138	0.536585	0.273907	0.0	0.636434	0.0	0.644813	0.717045	0.384092	0.0	0.672466	0.731027	0.93497	0.529149	0.0	0.844467	0.440351	0.31577	0.487002	1.32586	0.0	0.272001	0.352864	0.703684	0.0	0.949937	0.0	0.573893	2.78906	1.15911	0.400013	1.37131	0.541457	0.973454	0.830138	0.0	1.13911	0.0	0.755048	1.72357	1.95818	0.439581	0.740435	0.613915	0.86781	1.04814	0.0	0.64064	0.351625	0.81485	0.80033	0.672021	0.0	0.392963	1.6846	0.656184	0.260848	0.624756	0.166692	0.18778	0.419585	1.61358	0.315579	0.0	0.650577	0.855084	0.571356	1.617	0.248407	0.105526	0.0	0.539159	0.735379	0.0	0.464738	0.0435373	1.05133	0.365081	1.93059	0.695304	0.714274	1.31826	0.246152	0.350344	0.863747	0.0	0.0
ENSG00000077380	1.2011977E-4	2.1921985E-6	up	3.2098029	3.2098029	1.6824846	62.007404	19.318136	1.7130013	0.030516474	1.20891	0.9818	0.890805	0.699808	1.26408	0.0	0.0	1.24954	2.17332	0.923788	1.51823	0.912492	1.0873	1.19011	0.741611	1.9276	0.804719	1.04187	0.88315	1.25424	0.835412	0.0	0.0	0.0	1.47217	1.22718	2.11189	1.12353	0.730052	1.5562	4.53972	0.381072	1.59399	0.0	1.03917	2.91155	0.918933	1.62848	1.07493	0.723388	1.85506	0.399132	1.04202	1.08938	4.31124	0.807235	0.650531	0.0	0.857809	1.09279	0.930494	0.783911	0.4613	0.98365	0.0	0.0	0.522109	1.08789	0.60335	0.689708	0.867406	0.764019	0.0	0.998558	0.530681	0.358337	0.636012	1.34037	1.08184	0.961983	0.682624	0.613125	0.635891	0.597989	0.319752	0.560222	0.670058	1.62155	0.0	2.1129	1.25754	0.363699	0.960623	0.47017	0.612255	0.849848	0.922009	0.566171	2.15582	0.0	1.14226	0.249747	1.38614	1.49154	1.42439	1.20599	0.478179	2.14708	1.44711	0.983118	1.03479	0.0	0.0
ENSG00000077713	0.03279336	0.0040957006	up	3.117042	3.117042	1.6401776	27.357992	8.776909	1.5826654	-0.057512198	0.0	0.0	0.0	0.0	0.0	0.456255	0.0	0.461457	0.0	0.553165	0.0	0.0	0.634584	0.647723	0.0	0.0	0.560122	0.0	0.607369	0.976671	0.457478	0.0	0.0	0.714545	0.0	0.406887	0.0	0.659473	0.368544	0.879631	2.20306	0.0	0.566628	0.0	0.0	0.0	0.351385	0.0	0.37949	0.0	0.0	0.106536	0.572451	0.0	0.0	0.184272	0.242168	0.753132	0.0	0.0	0.0	1.06153	0.0	0.0	0.0	0.0	0.419246	0.0	0.0	0.0	0.0	0.0	0.649074	0.0	0.616515	0.0	0.481886	0.0	0.712512	0.0	0.391762	0.566696	0.0	0.387289	0.0	0.481843	0.0	0.731375	0.336699	0.588164	0.0	0.0	0.0	0.367202	0.12165	0.0	1.0332	0.653809	0.0	0.0	0.0	0.0	0.0	1.16035	0.0	0.698619	0.300319	1.02644	1.54067	0.0	0.517109	0.0	0.0
ENSG00000077721	0.018336108	0.0018206134	up	2.5312254	2.5312254	1.339836	62.925945	24.859848	1.3049634	-0.03487269	0.0	0.0	0.0	0.837222	0.0	1.25923	0.0	0.0	2.13592	0.776575	0.0	1.11203	0.0	0.0	0.0	0.0	0.781235	1.27474	0.802052	0.0	0.999319	0.0	0.938739	1.94561	0.681286	1.33114	0.0	0.0	1.12587	0.0	0.0	1.48849	1.31926	0.55936	1.52919	0.687134	0.87785	1.55174	0.372428	0.713458	0.0	0.435727	1.00962	0.0	0.0	1.05718	0.683198	0.0	0.0	0.0	0.0	0.0	0.0	1.08733	0.0	0.0	1.7791	0.0	0.556682	1.14901	1.1648	0.0	0.0	2.21295	0.637664	0.74784	0.0	1.26215	1.54408	1.05456	0.780522	0.460823	1.15306	1.00521	0.0	0.650184	1.04904	2.28587	1.04829	1.89453	0.689707	0.0827711	0.725655	0.714504	1.47662	0.900131	1.17569	1.46555	0.0	0.0	1.30568	0.208364	1.78984	0.0	1.52574	1.10141	0.955778	0.0	0.0	1.1413	1.12031	0.0	0.0
ENSG00000077782	0.04422996	0.0062695085	up	5.01249	5.01249	2.3255274	90.20755	17.99657	2.3489044	0.023376983	1.92596	0.0	0.0	0.535294	0.0	0.216857	0.0	0.0	0.785296	0.0	0.0	0.0	1.08808	0.0	0.0	1.8448	0.878039	2.34359	0.225726	2.36991	0.0	0.857481	0.0	1.35656	0.781554	0.0	0.0	0.76269	0.0	0.0	5.22807	2.14451	0.551727	1.28183	0.0	0.0	2.805	0.0	1.10248	0.0	0.0	0.208652	2.7035	2.61686	0.0	2.28092	2.71818	0.682289	0.0	1.37587	0.0	0.689993	1.07141	0.0	0.799314	0.0	0.0	2.69433	0.163228	0.802927	0.660295	1.58383	1.29529	0.38339	0.682974	1.04143	0.95349	0.0	1.53744	0.0	0.369084	0.0	2.59118	2.01163	1.64349	0.0	1.03811	0.0	0.0	2.19971	0.657224	0.313215	0.394528	2.16132	0.472212	1.03911	0.994566	0.280358	0.177441	0.0	2.29195	0.587614	0.824982	1.4883	0.0	0.946714	0.0	0.0	1.86244	0.17165	0.797702	0.0	0.0
ENSG00000077942	0.041720055	0.005788812	up	6.0918136	6.0918136	2.6068718	98.12245	16.107265	2.6055346	-0.0013371883	1.37695	0.660692	4.28383	0.68768	0.255378	0.304465	2.19038	0.0	1.60595	2.90729	0.689366	2.04084	0.804766	0.814606	1.55696	1.00857	3.17285	0.961975	2.81726	0.0	0.941722	1.08797	0.759517	0.0	0.980293	2.05518	2.57545	2.37143	2.37655	0.0	0.0	5.971	0.340624	0.743307	0.0	0.0	1.36813	0.0	2.07577	0.391239	0.160326	0.415801	1.45817	0.78438	0.785587	0.470719	0.493371	2.19869	1.53042	2.49521	0.493351	0.718405	0.246774	1.02212	1.39373	0.0	0.580476	1.13358	0.257128	0.0	0.73487	1.48633	0.579885	1.38885	0.132348	0.121412	0.817223	0.898311	0.555307	0.0	0.0	0.197751	0.212343	0.928504	0.685919	0.46934	0.395266	0.0	0.946377	0.0	0.761289	5.12648	0.595329	2.52466	2.27112	1.48742	0.843873	0.693267	0.4711	0.0	0.0	1.54316	2.78336	0.0	0.0	0.463082	0.0	0.987804	0.843476	0.725351	0.449909	0.0	0.0
ENSG00000078098	0.023186902	0.0025132226	up	5.8959775	5.8959775	2.559731	39.854332	6.7595825	2.6422608	0.0825297	0.252415	0.182397	0.0	0.148958	0.0	0.364112	0.0	0.109943	0.0	0.175404	0.0	0.0	0.103911	0.0	0.248712	0.0	0.170934	0.273386	0.0998942	0.807086	0.0	0.0	0.0480314	0.0	0.202799	1.1143	0.991605	0.0	0.339462	0.761603	0.0	0.191743	0.0	0.0769658	0.0	0.197322	0.418347	0.0	0.439057	0.11268	0.0	0.145209	0.401746	0.197352	0.0	0.253959	0.175169	0.315443	0.278764	0.427914	0.207949	0.139912	0.0740889	0.138847	0.0	0.0	0.0	0.0	0.585685	0.0876321	0.229729	0.190184	0.18862	0.226199	0.24739	0.106143	0.375716	0.0	0.151089	0.291077	0.489765	0.440517	0.319127	0.0	0.0	0.0	0.977885	0.701223	0.0	0.0	0.389698	0.0277833	0.0585812	0.057103	0.860539	0.26869	0.425832	1.16213	0.261181	0.0	0.534154	0.0550888	0.123096	0.281986	0.0	0.275326	0.117287	0.0	0.678082	0.376333	0.0764831	0.0	0.0
ENSG00000078668	0.008174365	5.716521E-4	up	3.5061586	3.5061586	1.8098912	108.694374	31.000986	1.6983931	-0.11149814	0.0	1.95928	0.0	0.64195	1.82708	0.0	0.0	0.0	0.0	2.99783	0.0	0.0	1.5108	0.0	1.50726	0.0	0.300433	1.52729	0.0	1.47053	0.0	0.0	0.0	0.0	1.03776	0.0	0.0	0.0	1.79315	0.0	0.0	1.11759	1.59603	0.799236	1.31376	0.0	3.09944	0.792759	0.0	0.0	0.0	0.0	0.864085	0.0	0.0	0.0	1.18928	0.967563	0.0	1.55571	1.20041	0.0	1.86334	0.0	2.77254	0.0	0.0	2.60087	1.01342	0.986605	2.03784	2.21339	1.55858	1.74525	1.21862	0.0	1.10054	0.0	0.0	0.0	1.88641	0.0	1.24681	0.0	0.464136	1.48073	1.10382	0.0	1.06243	1.62278	1.36583	0.0	1.47273	1.74575	1.12824	1.18506	1.72922	0.0	0.0	0.0	0.0	0.155794	0.0	0.0	0.0	0.0	1.76862	0.0	1.88558	0.0	2.62203	0.0	0.0
ENSG00000078747	0.030406192	0.0036717812	up	3.0398936	3.0398936	1.6040208	19.892323	6.543755	1.6477833	0.043762416	0.386495	0.0	0.174922	0.215726	0.290478	0.0	0.0	0.248135	0.51499	0.565159	0.357516	0.524175	0.0	0.0	0.171096	0.507127	0.427426	0.333511	0.205167	1.65791	0.0	0.247091	0.251865	0.0	0.0	0.209039	0.57526	0.265447	0.332503	0.651462	0.0	0.0735064	1.29269	0.0386843	0.518707	1.00128	1.91741	0.410436	0.0357284	0.135809	0.635491	0.24288	0.482567	0.0	0.0	0.324311	0.246403	0.43867	0.130072	0.297249	0.196266	0.0	0.0	0.44842	0.0	1.47977	0.139083	0.221124	1.29123	0.350457	0.200439	0.0	0.546767	0.0	0.219176	0.307021	0.0894377	0.0	0.0	0.0	0.0781616	0.976014	0.225718	0.148465	0.0897418	0.500467	0.19568	0.741116	0.254701	2.72078	0.346124	0.114898	0.429844	0.0	0.190455	0.122306	0.422666	0.129534	0.572123	0.0	0.381008	0.153758	0.20044	1.28744	0.0	0.489229	0.21519	0.0	1.54205	0.0	0.0	0.0	0.0
ENSG00000079246	0.0018764263	7.206335E-5	up	3.0080388	3.0080388	1.5888231	209.73105	69.72353	1.6447513	0.05592816	2.84023	4.47687	3.4042	2.45313	4.20557	2.78039	0.0	0.0	9.06527	0.0	4.07607	0.0	5.69398	0.0	2.88511	0.0	1.64354	0.0	2.41153	3.84207	0.0	0.0	0.0	6.01283	3.18586	0.0	5.46364	5.38724	3.29207	0.0	12.4508	3.99145	9.26577	0.652026	0.0	0.0	4.0243	3.43624	2.14735	2.70959	3.99903	1.81493	3.68755	7.26734	0.0	2.45605	0.0	3.76103	5.21924	3.20903	3.47791	1.40301	1.69513	0.0	7.43944	0.0	2.97499	5.30711	0.0	2.83383	0.0	4.30637	0.0	3.35431	4.31282	2.7848	3.70297	5.9602	4.88826	0.0	0.0	2.84499	2.98525	2.82132	0.816093	2.45423	0.0	4.38257	0.0	2.41543	3.50733	0.0	0.0	2.23306	3.56139	4.93887	2.0541	0.0	3.0207	20.1406	0.0	0.298878	0.0	0.0	4.03624	0.0	3.54369	0.0	6.23545	2.66829	3.50977	0.0	0.0
ENSG00000079332	0.0042502647	2.2573349E-4	up	2.8244076	2.8244076	1.4979483	69.018745	24.43658	1.5931599	0.095211595	1.06832	1.0209	0.661011	0.0	0.844672	0.0	0.0	0.0	3.81266	1.10728	1.19405	1.8841	1.36164	0.0	0.0	0.0	0.730227	0.532556	0.721813	0.98431	0.727871	0.0	0.452968	0.0	0.0	0.0	0.0	1.1614	0.898778	1.33437	3.34782	1.31159	0.0	0.332006	1.05216	1.82966	1.06021	0.880038	0.472901	1.1203	1.73792	0.543506	1.54961	0.772473	0.0	0.910098	0.657753	1.16318	2.27741	0.746448	0.0	0.0	0.920583	0.0	0.931224	4.17053	0.0	0.769596	0.8819	0.0	1.18321	0.863217	0.793147	0.883134	1.19217	0.279218	0.470321	0.0	0.0	1.05624	0.841718	1.05708	0.759588	0.482322	0.515713	1.06564	0.780965	1.28062	1.39965	1.52132	1.05833	0.6899	0.674739	1.07618	0.837877	0.518833	0.753819	0.5331	1.45387	0.0	1.84581	0.173006	0.964	0.985729	1.33231	0.0	0.785465	0.0	1.71835	1.68155	1.94186	0.0	0.0
ENSG00000079387	0.018086232	0.0017852788	up	2.710925	2.710925	1.4387852	9.921174	3.6597006	1.406736	-0.032049123	0.169431	0.156261	0.0	0.0415893	0.233687	0.421446	0.0	0.0	0.196724	0.0979964	0.217744	0.0	0.223258	0.213763	0.181446	0.0	0.0	0.151556	0.0619222	0.299479	0.236309	0.0	0.0657209	0.407719	0.212239	0.107598	0.27528	0.216287	0.118778	0.356781	0.721559	0.0594926	0.340858	0.0379719	0.236129	0.360224	0.238048	0.0770467	0.0	0.152249	0.132159	0.0987928	0.103787	0.397839	0.0	0.126722	0.0822033	0.139588	0.0750894	0.192747	0.197313	0.176468	0.253719	0.21251	0.0	0.0	0.467652	0.0	0.039201	0.233667	0.0	0.202194	0.0	0.0621567	0.0	0.21001	0.0825274	0.263546	0.185873	0.285084	0.0	0.290636	0.139944	0.14574	0.208643	0.321637	0.150021	0.332382	0.175281	0.303612	0.116565	0.107155	0.100431	0.0	0.16406	0.0752336	0.0	0.135922	0.250466	0.0	0.0	0.0	0.288735	0.0846353	0.387114	0.208023	0.0	0.0	0.272191	0.173592	0.142905	0.0	0.0
ENSG00000079785	0.0033511848	1.6344649E-4	up	2.9872596	2.9872596	1.5788226	61.792973	20.68551	1.5712199	-0.0076026656	1.04069	0.0	0.940088	0.0	1.27645	0.0	0.0	0.643602	3.24661	1.48335	1.65555	0.870294	1.12469	1.51323	1.06826	2.14538	0.704613	0.717944	0.635542	1.34801	0.963509	0.970891	0.646557	0.0	1.47572	1.5991	2.48246	1.533	0.99242	1.4116	0.0	0.293819	1.90661	0.191698	0.0	1.99077	0.790287	1.03731	0.637929	1.03723	1.16244	0.523889	1.0174	1.09179	0.0	1.12294	1.31765	1.37459	1.11387	1.55726	1.17936	0.869227	0.0	1.23036	2.30419	0.0	0.865567	1.26132	0.676976	0.885113	1.15282	1.24641	0.0	0.586708	1.23569	0.526648	0.527498	1.14728	1.20626	1.53972	1.4256	1.12194	0.510109	0.722857	0.261286	0.49281	0.994192	0.0	1.0257	2.54168	1.0148	0.479223	0.42344	0.520771	0.563287	0.715844	0.665265	0.0	1.2605	0.0	0.459804	0.137048	1.18894	1.44808	0.0	1.40966	0.475961	3.78379	1.88335	0.665217	0.0	0.0	0.0
ENSG00000079950	0.008339242	5.9024047E-4	up	4.272736	4.272736	2.0951602	140.7131	32.93278	2.0653737	-0.029786572	0.0	1.25778	0.0	0.0	0.0	0.0	0.0	0.0	0.0	0.0	0.0	0.0	0.959624	0.0	0.0	0.0	0.607995	1.55627	0.0	0.0	0.0	0.0	0.861618	0.0	2.46043	0.0	0.0	0.0	0.0	0.0	0.0	0.383689	0.0	0.310323	1.95309	1.90554	0.984134	0.0	0.485044	0.0	0.0	0.734573	1.73297	0.0	0.0	0.0	0.0	1.22891	0.0	0.0	0.0	0.0	0.0	0.0	0.0	0.0	0.744249	1.45129	0.0	0.0	0.0	0.0	0.0	1.05515	0.0	0.0	0.0	0.0	0.0	0.436133	1.14112	0.406069	0.287569	0.716187	0.546487	0.0	0.0	3.11411	0.0	2.93902	0.799853	0.87644	0.0	0.738075	0.71138	1.17739	0.0	0.947055	0.0	0.0	1.11669	0.210644	0.0	0.0	0.0	0.0	0.699198	0.0	0.0	0.523395	0.699132	0.0	0.0
ENSG00000080345	5.521045E-4	1.4106352E-5	up	5.314316	5.314316	2.409884	15.373967	2.892934	2.3305368	-0.07934704	0.0	0.0938798	0.14782	0.0621712	0.196371	0.0	0.0	0.0771564	0.265873	0.094392	0.0	0.19485	0.189336	0.0	0.153361	0.0	0.0	0.0992582	0.103986	0.0958039	0.230058	0.0	0.0616342	0.0	0.0	0.0	0.168204	0.135919	0.0	0.124464	0.0	0.0164686	0.282031	0.0	0.279454	0.320115	0.0	0.163447	0.0343165	0.0	0.220796	0.0315675	0.204098	0.149362	0.0	0.103426	0.0	0.294001	0.0195739	0.125804	0.115291	0.0	0.0	0.0	0.0	0.0	0.0791925	0.0	0.0	0.134898	0.183425	0.124437	0.0	0.0458032	0.0622396	0.0522373	0.124007	0.0	0.133377	0.0	0.124861	0.117562	0.0	0.0998222	0.0406525	0.0355104	0.0	0.221177	0.0	0.0	0.0	0.0417778	0.135794	0.0636332	0.110892	0.063159	0.0	0.0	0.203251	0.0	0.0368624	0.0	0.0	0.147948	0.0	0.0	0.09163	0.0	0.0	0.0481571	0.0	0.0	0.0
ENSG00000080815	0.022736453	0.0024451548	up	2.67783	2.67783	1.4210644	36.01044	13.447623	1.40587	-0.015194421	0.0	0.909556	0.791353	0.633936	0.822681	0.676363	0.0	1.02621	0.0	0.959464	0.0	0.0	0.593952	0.708278	0.0	0.0	0.340929	0.606478	0.0	0.602497	0.420484	0.847237	0.731681	0.929848	0.489289	1.26844	1.68361	1.14487	0.601194	0.986033	2.86136	0.293342	0.806168	0.242988	0.0	1.19156	0.89954	0.598982	0.940875	0.732192	0.963503	0.251182	0.827172	1.19378	0.0	0.0	0.363006	0.424757	1.29695	0.362704	0.865209	0.534	0.89332	0.376366	0.0	0.0	0.384512	0.481186	0.59674	0.79586	0.691482	0.0	0.757945	0.860089	0.394429	0.276139	0.687906	0.83355	0.0	0.0	0.263877	0.538754	0.352555	0.480898	0.367737	0.964941	0.34333	0.655983	0.0	0.884441	0.455963	0.22091	1.91617	0.0	0.803605	0.699184	0.870553	0.0	0.0	0.0	1.34329	0.0890202	0.365675	0.0	0.664145	0.758519	0.728165	1.17198	1.20543	0.260861	0.0	0.0	0.0
ENSG00000080824	0.019658744	0.0019976962	up	3.5269573	3.5269573	1.8184241	542.81445	153.9045	1.8008842	-0.017539874	0.0	6.97697	0.0	5.2626	0.0	0.0	0.0	0.0	30.072	0.0	0.0	0.0	7.5	0.0	8.91215	0.0	3.0986	7.56128	0.0	5.36407	9.60254	0.0	4.32698	0.0	6.42509	0.0	13.4256	0.0	0.0	3.50384	0.0	2.97829	0.0	0.883207	10.1539	0.0	8.05462	0.0	4.00836	6.13868	13.6344	11.7463	6.31288	5.5596	0.0	0.0	3.37881	0.0	0.0	15.7966	9.95086	0.0	0.0	0.0	15.3934	0.0	0.0	12.5125	6.16122	0.0	0.0	0.0	0.0	3.0819	11.062	3.5315	3.32747	0.0	18.146	4.19986	0.0	5.32846	4.15561	7.51563	2.1318	2.49899	0.0	0.0	0.0	12.5024	0.0	2.23805	0.0	0.0	2.83201	0.0	0.0	3.15151	12.6594	0.0	4.12615	1.51969	0.0	12.4322	10.6609	7.36673	0.0	0.0	0.0	2.74377	0.0	0.0	0.0
ENSG00000080839	4.6558602E-4	1.1575616E-5	up	4.8894725	4.8894725	2.2896788	10.378668	2.1226563	2.317427	0.027748	0.0	0.16	0.0	0.0558081	0.092174	0.216937	0.743717	0.129573	0.0830692	0.0	0.176346	0.101709	0.0	0.174346	0.0459807	0.167755	0.0	0.088055	0.0	0.0711387	0.125724	0.221385	0.0346214	0.129914	0.147395	0.0703391	0.0	0.200586	0.0905548	0.0	0.0	0.0	0.0	0.0274231	0.0	0.0828773	0.0585253	0.0534762	0.0362546	0.115374	0.141558	0.0434066	0.0772819	0.0948391	0.238033	0.125613	0.0599173	0.117871	0.0502812	0.0546453	0.137827	0.0	0.0	0.0535015	0.0	0.0	0.0819961	0.0643918	0.0503196	0.0710977	0.0819982	0.0915826	0.0780329	0.0736698	0.0737141	0.0480938	0.0724255	0.110103	0.118522	0.0625439	0.0	0.0486131	0.0319062	0.074031	0.0145705	0.0	0.0872397	0.0	0.131009	0.125717	0.149901	0.0	0.0	0.0	0.0716558	0.0	0.117086	0.0769494	0.0743526	0.862587	0.110127	0.0	0.112791	0.0	0.402446	0.0757929	0.0367956	0.0	0.315467	0.0	0.0	0.0	0.0
ENSG00000080947	0.005493338	3.202575E-4	down	4.550364	-4.550364	-2.185982	1.0	4.550364	-2.2696438	-0.08366189	0.0	0.200239	0.0	0.084968	0.0	0.0	0.0	0.0	0.0	0.0	0.0	0.0	0.0	0.338257	0.0	0.0	0.0	0.0	0.303328	0.0	0.0	0.0	0.0	0.0	0.0	0.0	0.0	0.0	0.0	0.0	0.0	0.0	0.0	0.0501084	0.0	0.0	0.0	0.0	0.145956	0.0	0.0	0.0	0.0	0.0	0.0	0.632149	0.0	0.487602	0.0	0.0	0.0	0.0	0.0	0.0	0.0	0.0	0.0	0.0	0.0	0.0	0.0	0.0	0.0	0.0	0.336584	0.0	0.0	0.0	0.569966	0.0	0.283438	0.508919	0.0715645	0.0	0.0	0.0	0.0	0.0	0.318556	0.0	0.19441	0.0	0.0	0.0	0.0	0.0	0.0	0.20921	0.0	0.0	0.370454	0.10246	0.0	0.0	0.0	0.0	0.0	0.0	0.0	0.123616	0.0	0.0	0.0
ENSG00000081019	0.002495486	1.09566936E-4	up	4.4864864	4.4864864	2.165586	9.783445	2.1806479	2.1672592	0.0016732593	0.102099	0.0975355	0.0451779	0.0281542	0.231971	0.102499	0.379413	0.0559321	0.21155	0.112374	0.186269	0.0872182	0.126809	0.198872	0.0629623	0.174167	0.0479033	0.0648712	0.0641688	0.0501854	0.0599331	0.0854088	0.0695807	0.220831	0.113727	0.0881717	0.233881	0.0817603	0.115313	0.190803	0.797093	0.062415	0.175212	0.0059264	0.105962	0.0984389	0.147859	0.046968	0.144345	0.0779937	0.160116	0.120236	0.102178	0.075308	0.787211	0.167684	0.0	0.223197	0.164817	0.06872	0.0671743	0.328002	0.153558	0.188911	0.108499	0.0	0.0743889	0.0597797	0.0153473	0.0594871	0.0	0.119739	0.187061	0.0273166	0.0	0.0246436	0.125595	0.309118	0.196465	0.125518	0.0884107	0.0640305	0.0299811	0.0605878	0.00621917	0.0646275	0.203509	0.100517	0.0809796	0.213056	0.0922217	0.0223038	0.042077	0.0667125	0.0397539	0.0	0.0704871	0.0286867	0.137276	0.884132	0.0633136	0.0538676	0.17222	0.0324111	0.10634	0.169975	0.061623	0.332299	0.237096	0.0107887	0.104635	0.0	0.0
ENSG00000081041	0.011878916	9.885523E-4	up	6.007242	6.007242	2.5867028	10.395304	1.7304622	3.0241866	0.4374839	0.0576659	0.0107299	0.0	0.0	0.100217	0.0	0.153647	0.0	0.150793	0.0	0.119549	0.138908	0.177002	0.152951	0.0	0.0	0.0332253	0.0854672	0.0	0.0334234	0.0493723	0.0	0.0534795	0.0	0.0318786	0.101853	0.13366	0.111189	0.0693157	0.0	0.0	0.293271	0.0733744	0.0	0.0283192	0.0144451	0.0	0.0	0.0	0.120156	0.783092	0.436395	0.0	0.0492002	0.105386	0.0	0.132912	0.087656	0.0	0.0694743	0.0	0.0	0.0	0.0	0.0125185	0.268391	0.0603262	0.256361	0.174783	0.0572882	0.0	0.0	0.39011	0.0	0.0416842	0.0651262	0.0	0.0	0.0	0.0470467	0.0	0.0561274	0.116959	0.135862	0.0	0.209887	0.132468	0.0	0.0921223	0.0679573	0.0	0.0	0.211032	0.179241	0.0	0.0	0.0614892	0.0	0.0563084	0.0	0.113304	0.0466299	0.0517972	0.188091	0.0	0.105653	0.0	0.197565	0.290491	0.0	0.0539325	0.0	0.0
ENSG00000081087	0.035831694	0.0046704025	up	4.1599307	4.1599307	2.0565596	135.75937	32.635017	2.0748487	0.0182891	0.709536	0.0	0.547933	1.01502	0.0	0.0	0.0	0.847402	0.0	0.309892	0.0	1.39089	1.17779	0.0	0.0	0.0	0.749015	0.0	0.0	2.12147	0.0	0.662685	0.753165	0.0	0.0	0.0	1.34438	2.21785	0.982602	1.7029	0.0	0.0	0.0	0.967234	1.68994	1.02296	0.0	2.77042	0.417484	0.602873	0.0	0.671485	1.65255	1.55206	0.0	2.09414	0.598061	1.71757	0.0	0.0	0.0	1.07749	0.0	1.50726	0.0	0.0	1.21373	1.31818	0.0	0.69605	1.0106	1.08991	0.0	1.06691	0.0	0.0	0.803307	0.0	0.0	0.738943	1.28159	0.464356	0.643991	0.740496	0.355505	0.0	0.0	0.0	1.20898	0.0	0.501476	1.11477	0.0	0.0	0.599382	0.870644	0.0	1.46719	0.0	0.0	0.0	0.180561	1.48751	0.0	0.0	1.05045	0.0	0.0	0.940026	0.0	0.521891	0.0	0.0
ENSG00000081154	0.029181883	0.0034624927	up	2.8256848	2.8256848	1.4986005	87.63232	31.012741	1.3764088	-0.12219172	0.0	1.18758	0.791208	0.559513	2.70475	2.10403	0.0	0.880317	0.0	1.744	3.13762	1.84686	1.95229	0.0	1.83228	4.11759	1.04253	1.14739	1.23292	1.47323	0.0	0.0	0.897478	2.89838	1.55831	1.04911	0.0	1.82757	0.35645	1.38404	0.0	1.33911	0.0	0.267002	0.0	0.0	0.831727	2.09001	0.56995	0.690133	0.0	0.82108	1.01162	0.952381	7.15616	0.0	0.836129	2.39927	1.04947	1.89131	1.91041	2.69488	0.0	0.0	2.41646	0.0	0.949015	1.74992	0.998766	0.0	0.0	2.50597	1.77301	0.495445	0.529698	0.541115	0.28256	0.0	1.91439	1.86058	1.2532	1.02609	0.821753	1.01703	0.263238	0.737135	0.0	0.0	0.0	2.1976	0.0	0.273321	0.0	0.0	0.239687	0.410361	1.56009	0.893317	2.36904	0.0	0.761801	0.44452	1.94703	1.18018	1.8062	1.14385	0.513607	0.0	0.0	0.532519	0.0	0.0	0.0
ENSG00000081181	0.034211665	0.0043778047	up	4.3695035	4.3695035	2.1274693	11.0955515	2.5393164	2.018018	-0.10945125	0.0	0.127622	0.0	0.0	0.386028	0.0	0.360034	0.0479353	0.0	0.424117	0.210532	0.13627	0.218762	0.0	0.078415	0.0	0.0	0.233432	0.221009	0.0755132	0.0	0.229733	0.0	0.921004	0.0	0.0595153	0.52744	0.260221	0.229966	0.0	0.413834	0.0868497	0.0	0.148843	0.0	0.699251	0.0577545	0.0	0.0794504	0.0303333	0.117599	0.0	0.0	0.666614	0.0	0.288505	0.0484859	0.0	0.0	0.113615	0.121429	0.0329459	0.0	0.0	0.0	1.88571	0.142345	0.0429567	0.0	0.0	0.0	0.0	0.153457	0.919707	0.066003	0.0416855	0.118444	0.0	0.243105	0.275113	0.0	0.276151	0.0412042	0.387698	0.0	0.0454047	0.0	0.0	0.273351	0.254197	0.426964	0.0360147	0.123165	0.0	0.0301678	0.185558	0.0	0.0921276	0.107484	0.0	0.405364	0.0	0.0564117	0.843439	0.200605	0.281655	0.145514	0.477083	0.153866	0.0	0.0684811	0.0	0.0
ENSG00000082068	8.020034E-5	1.3533596E-6	down	8.388535	-8.388535	-3.0684187	16.94162	142.11525	-3.081562	-0.0131432135	10.9828	0.0	18.4426	0.0	0.0	5.30998	3.60056	8.33548	8.09824	10.5647	9.40301	42.1951	11.9476	11.0184	7.2816	0.0	10.7444	11.0666	0.0	7.92814	5.30184	0.0	0.0	11.6704	6.63228	5.4241	6.62676	6.5584	5.20054	8.4221	8.42158	5.56715	21.767	4.90681	0.0	12.7112	7.94829	11.9192	3.73116	8.77102	0.0	0.0	0.0	0.0	13.5837	7.39278	8.51445	15.5553	0.0	11.3632	12.8183	0.0	11.1317	0.0	0.0	0.0	4.05396	8.69176	6.41994	12.5304	0.0	13.7022	6.84754	4.75413	0.0	1.02335	4.54832	0.0	11.0761	12.3894	6.67692	0.0	5.85455	7.23581	4.05136	6.67072	0.0	16.0368	0.0	10.2689	0.0	2.46613	6.98269	9.95073	3.52706	15.5878	10.6757	4.66109	0.0	0.0	12.2832	0.0	12.7076	7.46422	0.0	0.0	5.2112	11.9564	7.1	1.28566	9.62975	0.0	0.0
ENSG00000082146	0.034793578	0.0044761947	up	4.010069	4.010069	2.003627	74.42991	18.560764	2.0425656	0.03893858	0.0	0.91276	0.350129	0.736023	0.0	0.0	0.0	2.02467	0.0	0.0	0.867618	0.741648	0.398538	2.09301	1.61893	1.44241	0.335699	0.765649	0.473718	1.0526	0.859677	0.0	0.717149	1.09153	0.38469	1.16608	0.799429	2.15071	1.43607	1.23952	2.81791	1.18884	4.54428	0.206392	0.598314	0.708632	1.21661	0.47534	0.961955	0.259844	0.816994	0.464829	0.372092	0.815583	0.0	0.247811	0.578794	1.06004	2.05701	0.863187	0.0	0.506362	0.0	0.0	0.703045	0.0	0.829701	0.678264	1.11569	0.420674	1.20838	0.5497	1.06076	0.885139	0.0	1.78735	0.535372	0.625288	0.918033	0.146677	0.449166	0.443059	0.436385	0.553312	0.335598	0.831927	0.243671	1.76509	0.0	0.490979	0.287365	0.146001	0.948734	0.420831	0.233035	1.18424	0.69054	0.292995	0.916713	4.75221	0.0	0.128113	0.483666	0.598271	0.0	0.796795	1.03149	2.67441	0.841983	0.403564	0.183714	0.0	0.0
ENSG00000082153	8.84443E-4	2.5919457E-5	up	4.372206	4.372206	2.1283615	136.45955	31.210669	2.154646	0.026284572	1.45928	0.0	0.690121	0.647717	1.58144	4.12577	0.0	0.869633	0.0	2.42273	0.0	1.57614	2.97437	2.19552	0.0	0.0	1.51239	0.989917	1.39038	1.705	0.0	0.0	0.487103	0.0	1.41219	1.48022	4.99141	0.0	1.0423	0.0	0.0	0.416258	0.0	0.303776	1.3163	0.0	0.85737	1.91615	0.408433	0.965692	2.34152	0.372543	1.736	1.50216	0.0	2.71186	0.845624	1.67773	1.26417	1.29038	1.77994	1.22654	0.81128	0.0	0.0	0.0	1.26519	1.69519	1.83867	0.954129	1.33033	1.4067	0.0	1.27128	0.940622	0.580309	0.576519	1.92317	1.52181	1.58652	1.6319	2.21242	1.08347	0.0	0.175781	1.08132	0.949995	0.0	1.30845	1.69604	1.36648	0.45149	1.1047	0.63163	1.21837	0.631814	0.0	0.962427	2.0226	0.0	1.83354	0.332213	1.93596	2.0061	1.77215	1.49185	0.432243	5.19663	0.0	0.789132	1.36762	0.0	0.0
ENSG00000082212	0.032445055	0.0040367525	up	4.099443	4.099443	2.0354278	47.752605	11.648558	1.9497259	-0.08570205	0.260375	0.870904	0.532576	0.609601	0.497146	0.0	10.038	0.578952	3.60699	1.8925	0.0	0.545226	0.0	0.528243	0.490043	2.45557	0.523407	0.611893	0.436627	1.15985	0.713017	0.3882	0.848847	1.17257	0.845078	0.771592	0.593333	0.563494	0.667586	0.478653	2.03557	0.263088	1.28148	0.0318975	0.837362	1.32846	0.0	0.214302	0.0781656	0.21542	0.450647	0.262322	1.30481	0.14669	0.0	0.617148	0.606751	0.873044	1.0082	0.414591	0.399108	0.381483	0.964114	0.916377	0.876819	0.0	0.940341	0.336611	0.520949	0.331295	0.570969	0.567703	0.0	0.610976	0.258743	0.205057	0.6951	0.806148	1.03531	0.306664	0.455775	0.23713	0.529501	0.0	0.120273	0.375851	0.45402	1.00002	0.410758	1.34809	0.692478	0.17111	0.576315	0.49921	0.229661	0.360483	0.795854	0.360909	1.25035	0.0	0.707428	0.009936	0.623844	1.28775	1.42536	0.0	0.142267	1.13024	0.973037	0.115049	0.0	0.0	0.0
ENSG00000082458	0.008720872	6.297075E-4	up	4.363421	4.363421	2.1254597	9.525541	2.183044	2.1081724	-0.017287323	0.1176	0.0772612	0.169393	0.0	0.0	0.204836	1.38588	0.146205	0.175677	0.168362	0.130877	0.090067	0.18929	0.0646009	0.0456972	1.17126	0.380493	0.0	0.0676212	0.114617	0.0602645	0.0717712	0.0727614	0.162623	0.249243	0.189781	0.395971	0.0793893	0.125946	0.125941	0.569915	0.0942345	0.139353	0.0293512	0.0	0.545665	0.0	0.263934	0.158881	0.062793	0.0998766	0.0	0.311489	0.0783538	0.106346	0.0838145	0.18205	0.230479	0.0950287	0.254322	0.0705998	0.03659	0.0206961	0.222458	0.250093	0.74885	0.14315	0.120294	0.169336	0.170247	0.171355	0.208955	0.0	0.0949154	0.0	0.0999931	0.0827795	0.389132	0.570407	0.369736	0.0	0.222576	0.206144	0.156682	0.0270735	0.15689	0.12784	0.0	0.149484	0.0848163	0.258777	0.041403	0.0253996	0.17528	0.531417	0.063913	0.0617272	0.105195	0.0314098	0.471506	0.387962	0.0	0.246337	0.0	0.247831	0.136857	0.0363277	0.0731159	0.176231	0.108017	0.142514	0.0	0.0
ENSG00000082515	0.005920592	3.5234162E-4	up	3.64446	3.64446	1.865705	48.963623	13.435077	1.7985444	-0.067160554	0.0	0.952545	0.549124	0.0	0.818684	0.667131	5.47485	1.07294	1.41902	0.953755	0.518273	0.984791	0.0	0.902441	0.694876	1.15931	0.634786	0.784239	1.06861	0.864631	0.362193	0.782299	0.644188	1.54325	1.12641	0.772284	0.0	1.86737	0.740829	1.51768	3.24247	0.911039	0.664756	0.659706	0.807908	1.19006	1.80687	0.923443	1.29714	1.13562	1.0525	0.612593	0.475402	1.67281	2.93833	0.0	0.0	0.56442	2.01371	1.11792	0.736405	0.898592	0.853086	1.27049	0.877521	0.0	1.07146	1.92638	0.476567	0.850104	1.51051	0.0	0.343463	1.09833	1.24046	0.55529	0.793058	0.890627	1.30842	1.30347	0.965171	1.05216	0.946622	1.18086	0.0947881	0.843827	0.792972	0.67415	0.422014	0.832579	0.479438	0.340213	0.376418	1.10991	1.00086	2.07896	0.590318	1.34317	0.577869	6.21809	0.505349	0.104716	0.439232	0.164413	0.379836	0.851408	0.581876	1.6093	1.7333	1.40567	1.27697	0.0	0.0
ENSG00000082898	0.01657673	0.0015740177	up	2.883652	2.883652	1.527897	94.40379	32.737587	1.4683115	-0.059585407	0.0	0.782125	0.0	0.504464	0.0	0.0	0.0	0.0	2.6736	2.90103	0.0	0.0	0.0	0.0	0.0	0.0	0.0	0.0	0.0	0.0	0.0	0.0	0.48105	0.0	0.0	2.21557	1.34846	0.0	0.0	0.0	0.0	0.0	1.67942	0.180282	0.0	0.0	0.0	0.0	0.0	0.0	0.0	0.0	1.32666	0.0	0.0	0.0	0.0	0.0	1.02615	0.0	0.0	0.0	0.0	0.0	0.0	0.0	0.0	2.10217	0.0	0.0	0.0	0.0	0.0	0.602636	0.0	0.0	0.0	0.0	0.0	2.63621	0.0	2.38684	1.00696	0.0	0.441699	0.385965	1.28451	0.0	0.0	0.0	0.830813	0.289466	1.51087	0.0	0.0	0.931825	0.0	1.44354	0.0	0.0	1.6292	0.0	0.0	0.0	0.0	0.0	0.0	0.0	0.0	1.65506	0.0	0.0	0.0
ENSG00000083097	0.03186081	0.0039320393	up	2.6130228	2.6130228	1.3857197	4.679647	1.7908938	1.3775295	-0.008190233	0.0821983	0.0918765	0.0875256	0.0453227	0.170452	0.0	0.0	0.0451718	0.0	0.128553	0.0583581	0.0824362	0.0	0.0419099	0.0	0.119701	0.0321761	0.105289	0.065239	0.0455637	0.13295	0.0721768	0.0268542	0.0804237	0.102322	0.0666878	0.0	0.0619787	0.0848019	0.107268	0.425175	0.0502087	0.0741421	0.0	0.0	0.155763	0.114541	0.102464	0.0507981	0.0	0.16968	0.0346887	0.106628	0.0975252	0.116066	0.103085	0.123341	0.092084	0.0893647	0.0782278	0.0	0.0	0.0	0.0986756	0.154816	0.0	0.0	0.139281	0.0207383	0.0923402	0.0346655	0.0382704	0.0181518	0.0804818	0.0452514	0.0371715	0.0807289	0.0	0.0	0.182081	0.0732104	0.0375261	0.0468529	0.029526	0.0227224	0.136222	0.0531269	0.0350385	0.0890361	0.0809635	0.0550416	0.0	0.0937413	0.0263192	0.0218952	0.0287719	0.0	0.0	0.0531662	0.236749	0.06084	0.00642271	0.0417957	0.0	0.0431838	0.0934945	0.0	0.151425	0.154561	0.0333214	0.0499322	0.0	0.0
ENSG00000083123	0.028170513	0.003305514	down	4.8757496	-4.8757496	-2.285624	12.339045	60.16211	-2.3408198	-0.05519577	1.28814	4.43101	2.88035	0.0	0.0	0.0	0.0	0.0	3.15774	12.7884	2.1393	19.9402	8.22406	0.0	0.0	0.0	0.575218	10.4811	0.589601	0.0	0.0	2.09778	0.783144	0.0	3.243	3.13526	1.9508	0.0	2.94417	2.8961	2.75258	6.34076	11.7407	1.3959	0.0	0.0	0.0	17.5427	0.27358	3.70309	23.4027	0.630164	11.3227	5.46123	8.13141	3.0225	3.49072	11.3598	6.76841	0.0	4.10312	0.0	0.0	0.0	3.40872	2.40946	3.44022	10.1313	16.0483	1.76526	6.62832	4.12037	0.0	11.9105	0.852646	0.281233	10.2323	21.634	9.77152	14.1053	2.30642	6.05197	4.06902	9.45613	3.7718	7.4727	0.0	9.66968	0.0	10.2085	0.0	0.910054	0.0	2.98618	0.706602	7.20659	0.0	1.61331	0.0	0.0	5.06706	4.47582	2.83866	24.239	0.0	1.99366	8.57544	0.0	6.82527	0.437952	0.0	0.0	0.0
ENSG00000083223	0.009079179	6.651853E-4	up	2.7831118	2.7831118	1.4766989	10.948423	3.9338777	1.3934412	-0.08325771	0.0	0.0775347	0.126639	0.0745477	0.0	0.0	0.0	0.0	0.0	0.199167	0.0	0.273464	0.346992	0.223703	0.203708	0.171076	0.195275	0.0	0.0	0.0	0.13207	0.0	0.0670702	0.172261	0.0	0.191651	0.0	0.0	0.0	0.0	0.0	0.122085	0.261789	0.0617439	0.0	0.0	0.212056	0.236461	0.160414	0.143478	0.0	0.0935567	0.317829	0.0	0.0	0.0886118	0.178608	0.0	0.168769	0.174573	0.171583	0.0	0.0	0.150728	0.150276	0.0	0.118196	0.216322	0.0	0.166639	0.0	0.113536	0.101527	0.186464	0.0	0.0679192	0.0274519	0.177697	0.0832997	0.25061	0.0	0.360794	0.0	0.147572	0.0517383	0.0781835	0.0	0.255936	0.19389	0.0	0.0	0.0839436	0.0957055	0.0993134	0.20398	0.0	0.257224	0.247588	0.261029	0.0	0.233959	0.0	0.0	0.254466	0.0	0.274146	0.0985292	0.0	0.521618	0.0882359	0.339485	0.0	0.0
ENSG00000083312	0.0013324715	4.5534096E-5	up	6.4534907	6.4534907	2.6900797	98.4747	15.259145	2.5266516	-0.16342796	0.0	0.0	0.371875	0.0	0.0	0.950361	0.0	0.32062	0.700565	0.0	0.457556	0.0	0.580384	0.0	0.0	0.0	0.0	0.0	0.0	0.0	0.0	0.0	0.297019	0.0	0.0	0.0	0.0	0.0	0.238607	0.79421	0.0	0.499637	0.0	0.144208	0.0	0.0	0.0	0.0	0.33821	0.28268	0.0	0.318256	0.563217	0.0	0.0	0.0	0.164637	0.347875	0.0	0.0	0.0	0.0	0.0	0.0	0.0	0.0	0.172124	0.0	0.300074	0.0	0.0	0.0	0.0	0.437146	0.0	0.0	0.0	0.0	0.0	0.324067	0.332795	0.338267	0.171279	0.633104	0.0	0.0	0.222883	0.0	0.0	0.0	0.317609	0.0	0.0	0.0	0.127985	0.208381	0.0	0.223285	0.791668	0.0	0.530606	0.09076	0.0	0.622564	0.0	0.0	0.254317	0.0	0.0	0.16901	0.0	0.0	0.0
ENSG00000083457	8.720982E-4	2.5089928E-5	up	3.3235435	3.3235435	1.7327223	42.143543	12.680295	1.675714	-0.057008248	0.965432	0.702458	0.0	0.0	0.755246	0.0	0.0	0.853803	0.947974	0.682775	1.07258	0.0	0.597941	1.37822	0.0	0.0	0.361792	0.800051	0.852457	1.09635	0.0	0.0	0.415298	1.10258	0.0	1.12936	0.0	1.297	0.0	0.0	0.0	0.915136	0.961852	0.263332	0.0	0.0	1.18185	0.0	0.486215	0.882155	0.547029	0.364132	0.347018	1.01261	1.64812	0.0	0.995124	0.0	0.0	0.0	0.0	0.0	0.0	0.0	0.435686	0.0	0.0	0.0	0.72793	0.742434	0.0	0.0	0.0	0.0	0.632244	0.0	0.0	0.553717	0.0	0.747864	0.647082	1.05156	0.0	0.978889	0.0	0.0	0.0	0.0	0.0	0.0	0.789329	0.54126	0.449553	0.0	0.0	0.971078	0.675454	0.879009	0.0	2.80525	0.833363	0.0	0.919961	0.575815	0.59123	1.08669	0.888467	0.0	0.77091	0.0	0.0	0.0	0.0
ENSG00000083520	0.008695458	6.2741246E-4	up	3.505722	3.505722	1.8097116	20.443428	5.831446	1.8713441	0.06163255	0.353708	0.223959	0.302877	0.133479	0.345803	0.318915	0.0	0.22052	0.48952	0.170552	0.368513	0.364178	0.243832	0.0	0.398999	1.51509	0.134987	0.277318	0.146586	0.364091	0.606195	0.359475	0.108321	0.0	0.0	0.208129	0.653757	0.348701	0.124642	0.354944	1.57675	0.141047	0.262683	0.101432	0.304739	0.376015	0.273915	0.155769	0.101841	0.134394	0.865161	0.118195	0.195982	0.209022	1.94744	0.209209	0.271185	0.831526	0.463155	0.189209	0.33471	0.526999	0.532526	0.589161	0.465463	0.0	0.0894241	0.19839	0.111397	0.0	0.416192	0.178942	0.534992	0.0768681	0.246879	0.13778	0.201425	0.580182	0.136255	0.334643	0.275143	0.273598	0.136675	0.0	0.0775257	0.110448	0.178947	0.585175	0.225166	0.280169	0.112484	0.0486082	0.294935	0.147449	0.136238	0.153771	0.690602	0.176728	0.506325	2.27357	0.101025	0.0	0.392669	0.475294	0.0	0.239777	0.0	0.773548	0.505614	0.360591	0.2787	0.0	0.0
ENSG00000083844	0.023431215	0.0025508592	up	2.6247993	2.6247993	1.392207	4.1677284	1.5878279	1.5367436	0.1445366	0.203836	0.039602	0.126147	0.0264478	0.147162	0.130236	0.0	0.125687	0.0749275	0.0	0.103142	0.14988	0.0	0.218702	0.153296	0.23141	0.0733536	0.0415269	0.100852	0.0	0.162376	0.0	0.0503318	0.220542	0.0	0.151956	0.0	0.0880752	0.123638	0.21625	0.266639	0.0	0.0	0.0269325	0.188852	0.0	0.161509	0.0	0.0	0.0	0.226626	0.0	0.0884973	0.0	0.418094	0.0148584	0.0	0.153123	0.22005	0.0996737	0.0	0.0	0.0	0.464492	0.159079	0.0	0.0	0.0396371	0.0345406	0.0	0.0	0.19516	0.0	0.0	0.213266	0.0	0.0	0.24253	0.0	0.0	0.0956553	0.33936	0.0	0.349718	0.0	0.101336	0.0507312	0.0	0.101118	0.268984	0.022075	0.0	0.195518	0.0047787	0.0	0.152675	0.193608	0.0445351	0.074788	0.0	0.0963266	0.0	0.0861679	0.135085	0.0749499	0.0	0.181992	0.20574	0.229153	0.0	0.0	0.0	0.0
ENSG00000084073	0.014516618	0.0013054513	up	2.7924867	2.7924867	1.4815503	43.160587	15.455962	1.4674656	-0.014084651	0.0	0.630644	0.316454	0.400608	0.0	0.671353	7.70813	0.0	0.0	0.838053	0.0	0.578922	0.721894	0.684242	0.637406	0.0	0.0	0.378449	0.603834	0.693138	0.367786	0.0	0.520707	0.0	0.267188	0.764541	0.924715	0.85678	0.38024	1.21365	3.05641	0.0	0.685465	0.108246	0.602673	0.0	0.0	0.600625	0.43765	0.361817	0.0	0.0	0.70457	0.740518	0.0	0.763435	0.0	0.0	0.686294	0.554196	0.562963	0.587693	0.0	0.471127	0.639961	4.99693	0.0	0.368808	0.359479	0.531435	0.419264	0.71288	0.0	0.482867	0.0	0.46283	0.396052	0.73031	0.904397	0.513396	0.512938	0.402187	0.318321	0.320133	0.0	0.338355	0.0	0.635443	0.464328	0.598426	0.0	0.235971	0.614944	0.303265	0.0	0.346649	0.420702	0.462123	0.697885	0.0	0.636324	0.0873041	0.0	0.443244	0.628815	0.569162	0.23974	1.31269	1.13176	0.341412	0.0	0.0	0.0
ENSG00000084090	0.0038531923	1.9771459E-4	up	2.588289	2.588289	1.3719987	127.78471	49.370388	1.3731198	0.0011211999	0.0	1.92733	0.0	1.51517	0.0	2.33289	0.0	2.59343	3.3568	0.0	0.0	0.0	0.0	0.0	2.10697	0.0	0.0	2.25191	2.02512	2.6342	0.0	1.90686	0.0	0.0	2.05221	4.56347	3.3966	3.18905	2.6103	0.0	0.0	0.0	0.0	0.84504	0.0	0.0	2.46341	2.58637	2.03999	2.12453	0.0	0.88943	1.65603	0.0	0.0	2.23987	0.0	0.0	2.9986	0.0	2.06946	0.0	1.92319	2.7916	2.96056	0.0	0.0	0.0	2.1165	1.73808	2.40631	2.41353	1.99364	0.0	1.87726	0.572843	1.93893	2.01708	0.0	1.72219	1.31571	1.73247	0.969438	0.0	1.03396	2.472	0.0	2.14515	0.0	3.12965	0.0	0.968839	2.77411	1.47786	1.38678	1.61504	1.56571	0.0	1.90213	10.5238	0.0	0.510953	1.45147	2.654	0.0	0.0	0.0	0.0	7.53004	0.881792	1.97427	0.0	0.0
ENSG00000084093	1.6191688E-4	3.1263046E-6	up	4.948461	4.948461	2.30698	11.687041	2.3617525	2.23804	-0.06893995	0.176161	0.0	0.0	0.0	0.1701	0.122497	0.646431	0.0	0.0	0.0	0.0	0.124652	0.0	0.163632	0.0	0.0	0.263667	0.061432	0.0	0.0955447	0.14124	0.0	0.0	0.280606	0.0	0.0	0.278416	0.0	0.0	0.118624	0.0	0.0	0.0	0.0	0.22955	0.0	0.0	0.17905	0.0	0.0	0.0	0.0	0.16144	0.141295	0.454764	0.0	0.0	0.0	0.0	0.0615649	0.0835062	0.139432	0.0	0.0	0.0	0.0	0.0	0.0	0.0	0.200724	0.0798635	0.0	0.152165	0.0	0.0	0.0	0.0	0.0	0.0	0.0	0.0	0.147316	0.0	0.0	0.0	0.0	0.129981	0.210874	0.187028	0.0	0.0	0.0	0.0	0.0397327	0.0	0.0	0.148026	0.0780034	0.142487	0.934411	0.0690998	0.0	0.0	0.0	0.20564	0.0	0.0	0.476159	0.0	0.0	0.0	0.0	0.0
ENSG00000084112	8.848748E-6	1.071923E-7	up	8.954597	8.954597	3.1626287	85.09419	9.502851	3.2306023	0.067973554	0.0	0.0	0.405632	0.784698	0.401048	0.0	0.0	0.543368	0.0	0.0	0.62892	0.0	0.387341	0.0	0.0	0.0	0.588156	0.0	0.0	0.63446	0.496002	0.599846	1.3302	0.0	0.0	0.0	0.0	0.433626	0.407186	0.724544	0.0	2.72656	0.941691	0.370762	0.574226	0.0	1.09469	0.43302	0.0	0.0	0.0	0.512333	0.793734	0.793018	1.76227	0.956237	0.362786	0.0	0.0	0.0	1.13203	0.0	0.0	1.07705	0.0	0.0	0.0	0.806486	0.562038	0.0	0.752034	0.510434	0.0	0.793038	0.183187	0.547773	0.635016	0.603283	0.5736	0.470859	0.281349	0.15363	0.0	0.370656	0.561672	0.650841	0.279673	0.0	0.294563	0.681087	0.428144	0.451698	0.0	0.726923	0.0	0.0	0.394523	0.515334	0.317891	0.0	0.0	0.0	0.255201	0.0	0.430756	0.903255	0.705311	0.0	1.38344	0.333327	0.0	0.0	0.0
ENSG00000084234	0.047676988	0.0069812695	up	2.6613538	2.6613538	1.4121603	175.95714	66.11556	1.4380159	0.025855603	0.0	0.0	0.0	0.0	0.0	0.0	0.0	0.0	0.0	0.0	0.0	0.0	0.0	0.0	0.0	0.0	0.0	0.0	0.0	0.0	0.0	0.0	0.0	0.0	0.0	0.0	0.0	5.02697	0.0	0.0	0.0	0.490369	0.0	0.0	0.0	0.0	0.0	0.0	0.0	2.24914	0.0	0.832251	0.0	0.0	0.0	0.0	3.62465	0.0	0.0	0.0	0.0	0.0	0.0	0.0	0.0	0.0	0.0	0.0	0.0	0.0	0.0	0.0	0.0	2.65119	0.0	1.35814	0.0	0.0	2.85322	0.0	0.0	0.0	0.0	0.0	1.58858	0.0	0.0	0.0	0.0	0.0	0.0	1.91447	0.0	1.89015	2.98427	0.0	0.0	3.45082	0.0	0.0	0.0	2.46297	0.0	0.0	0.0	0.0	0.0	0.0	0.0	1.92662	0.0	0.0	0.0
ENSG00000084636	6.1765077E-6	7.0900455E-8	down	15.231009	-15.231009	-3.9289396	2.0856333	31.76629	-3.8937016	0.035238054	0.0	0.0	0.0	0.0	0.0	0.608146	0.0	0.0	1.08484	0.0	0.0	0.0	0.0	0.0	1.10641	0.0	0.0	0.0	0.0	0.0	0.0	0.0	0.0	0.0	0.0	1.71505	0.0	0.0	0.0	0.0	0.0	1.1728	0.0	1.77767	0.0	0.0	0.0	0.0	0.0	0.0	0.0	0.0	3.64509	0.0	0.0	0.0	0.0	0.0	3.76711	0.0	0.778509	0.0	0.0	0.0	0.0	0.0	0.0	0.0	1.0354	0.0	0.0	0.0	0.0	0.0	0.0	0.0	0.0	0.0	0.0	0.0	0.0	0.0	0.0	0.0	3.90355	0.0	0.0	0.0	0.0	1.98773	0.0	0.0	0.0	0.0	0.0	2.50587	0.0	2.60262	0.0	0.0	0.0	0.757244	0.839736	0.0	0.0	0.0	0.0	0.0	0.0	1.83428	0.0	0.0	0.0
ENSG00000084693	0.027020061	0.0031202282	up	2.661644	2.661644	1.4123176	24.46768	9.192698	1.3524969	-0.05982074	0.0	0.749772	0.0	0.0	0.0	0.0	0.0	0.0	0.217037	0.759184	0.808331	0.0	0.0	0.0	0.0	0.482472	0.0	0.0	0.0	0.0	0.0	0.0	0.0	0.0	0.0	0.363176	0.0	0.0	0.0	0.0	0.0	1.00031	0.5733	0.179299	0.0	0.0	0.0	0.0	0.988693	0.0	0.0	0.195501	0.247985	1.04248	0.0	0.0	0.0	0.0	0.991898	0.0	0.0	0.0	0.0	0.0	0.0	0.0	0.0	0.434273	0.279405	0.0	0.865077	0.0	0.0	0.300771	0.450032	0.0	0.45696	0.0	0.0	0.72647	0.391608	0.0	0.0622103	0.703071	0.465535	0.0	0.0	0.0	0.482244	0.393671	0.0	0.424319	0.0	0.512724	0.695842	0.622771	0.0	0.480274	0.0	0.0	0.967569	0.197992	0.0	0.0	0.0	0.0	0.0	0.0	0.0	0.0	0.670538	0.0	0.0
ENSG00000084710	0.020593489	0.0021276714	up	4.2918396	4.2918396	2.101596	10.116212	2.3570807	2.0859575	-0.015638677	0.0570468	0.155615	0.360129	0.159182	0.263059	0.0	0.0	0.151166	0.0392661	0.0	0.0	0.0766056	0.096307	0.26568	0.0	0.353824	0.544535	0.0	0.149528	0.337425	0.213757	0.0	0.254355	0.0	0.413779	0.0	0.200732	0.0630214	0.0548627	0.192319	0.0	0.0498012	0.0668268	0.161318	0.122289	0.0	0.126109	0.0845204	0.0	0.047953	0.104471	0.0462084	0.0833033	0.212122	0.0	0.0	0.0886886	0.207392	0.26642	0.161336	0.101772	0.323709	0.126463	0.186877	0.0	0.0	0.168441	0.136397	0.0908957	0.0	0.193647	0.212308	0.162031	0.0475312	0.0	0.0883656	0.0	0.0	0.280249	0.0861237	0.0522831	0.160756	0.0430598	0.0	0.207192	0.444568	0.0	0.240396	0.0	0.0690892	0.0971675	0.0	0.0	0.071127	0.0	0.0787839	0.260331	0.0	0.269175	0.647813	0.16318	0.0	0.0662562	0.103131	0.0	0.261135	0.13993	0.158537	0.0	0.0	0.0345769	0.0	0.0
ENSG00000084731	0.023571527	0.0025711218	up	5.3448386	5.3448386	2.4181464	37.605717	7.0358915	2.3395026	-0.07864391	0.0611959	0.0	0.552658	0.0	0.0	0.0	0.0	0.516792	0.632205	1.09363	0.0	0.259416	0.210383	0.393116	0.235206	0.0	0.949451	0.618966	0.0	0.0	0.259324	0.0	1.94688	0.813967	0.0	0.70922	0.497978	0.157656	0.189839	1.95728	0.0	1.35357	0.243485	0.176711	0.0	0.0	0.918424	0.0	0.407639	0.672443	0.0	0.115817	1.97188	0.45984	0.0	0.0	0.349567	0.0	1.04664	0.0	0.0	0.209012	0.403972	1.25838	0.0	0.0	0.0	0.603251	0.636656	0.0	0.0	0.0	0.588654	0.0	0.0	0.253682	0.0	0.552342	0.0	0.35369	0.239601	0.0	0.268439	0.19781	1.05358	0.0	0.229748	0.0	0.0	0.0	0.445926	1.31679	0.473937	0.202115	0.179631	0.239894	0.613491	0.0	0.0	0.0	0.983629	0.0	0.788405	0.489211	0.0	0.418297	0.0	0.705907	0.0	0.0	0.0	0.0	0.0
ENSG00000084754	0.001758363	6.500925E-5	up	4.3511543	4.3511543	2.1213982	219.81552	50.51887	2.1990006	0.07760242	2.37959	0.0	0.0	0.0	0.0	0.0	0.0	0.0	0.0	3.10625	0.0	0.0	0.0	3.77429	2.54509	0.0	2.21559	2.57972	0.0	3.81541	0.0	0.0	6.31937	0.0	0.0	7.23588	0.0	0.0	2.72568	0.0	0.0	0.0	0.0	0.974995	2.37732	0.0	0.0	0.0	0.0	2.27692	0.0	0.0	2.08923	0.0	0.0	2.14977	0.0	0.0	0.0	0.0	0.0	1.56587	1.13631	0.0	0.0	0.0	0.0	0.0	0.0	2.04918	0.0	3.30412	2.0054	4.16639	1.64619	1.97213	0.0	0.0	0.0	3.89958	2.54964	2.03169	0.917367	1.77581	1.96371	2.67	0.0	0.0	0.0	3.09696	2.55644	0.0	2.42111	1.2671	2.06552	2.60113	0.0	4.05364	0.0	0.0	3.78399	0.655022	2.03327	3.07097	0.0	3.00219	0.0	0.0	0.0	0.0	0.0	0.0	0.0
ENSG00000085185	0.042341698	0.005908665	up	2.8194206	2.8194206	1.4953986	7.4359837	2.6374152	1.4114585	-0.08394033	0.0868968	0.0	0.236053	0.0	0.0	0.0	0.0	0.367691	0.103173	0.0	0.276546	0.201635	0.186811	0.27299	0.5151	0.0	0.0	0.0	0.0	0.0	0.0	0.333725	0.572187	0.0	0.142021	0.0	0.369581	0.150781	0.0	0.325116	0.560277	0.0921583	0.270014	0.0535803	0.28766	0.0	0.0971478	0.0	0.329556	0.157221	0.0	0.0	0.0	0.230594	0.0	0.0831314	0.170239	0.0	0.348367	0.173933	0.0	0.215221	0.13251	0.131866	0.0	0.0	0.1352	0.0872288	0.0	0.254752	0.252886	0.0958391	0.0	0.163324	0.0822931	0.0	0.192959	0.300185	0.0	0.149392	0.0786818	0.104092	0.163625	0.083408	0.0857364	0.0	0.0	0.31855	0.0	0.0	0.124984	0.103545	0.0	0.0	0.12727	0.149047	0.0	0.127196	0.120449	0.0	0.335926	0.0223506	0.26511	0.214837	0.336735	0.130215	0.292588	0.434634	0.481627	0.0737644	0.0	0.0	0.0
ENSG00000085231	0.011470771	9.373385E-4	up	3.0517437	3.0517437	1.6096338	89.55385	29.345129	1.5510969	-0.0585369	1.67942	0.0	0.982423	0.706939	0.0	0.0	0.0	1.53027	0.0	1.7306	0.0	1.73533	1.1743	0.0	0.0	3.16187	0.0	0.0	1.79788	0.0	0.0	1.31551	1.32175	0.0	0.0	1.17844	0.0	0.0	0.0	0.0	0.0	0.871955	1.55404	0.176732	1.38673	0.0	0.0	0.0	1.03737	0.0	2.1935	0.663076	0.743418	1.30583	0.0	1.60999	0.696879	1.06329	1.85842	1.58545	1.22075	0.0	0.0	0.0	0.0	0.0	0.915509	2.25914	0.0	0.0	0.0	0.0	0.0	0.701449	0.0	1.48594	1.19283	1.08992	0.0	2.09417	1.74927	1.41435	0.734521	1.0133	0.141101	0.967015	1.70816	0.0	0.0	1.63047	0.0	0.322125	0.0	1.47028	0.608184	0.915271	1.32255	0.912653	0.0	0.0	1.04935	0.238209	1.3551	0.643305	0.0	0.0	0.555389	3.83166	2.15453	0.93791	0.0	0.0	0.0
ENSG00000085377	0.025968172	0.0029502867	up	3.0746713	3.0746713	1.6204321	50.230564	16.336905	1.646487	0.026054852	0.420684	0.0	0.0	0.796503	0.0	0.822614	0.0	0.0	1.12086	0.0	0.573959	0.675153	0.0	0.0	0.330258	1.30157	0.34386	0.943139	0.0	0.0	0.0	0.0	0.0	0.0	0.0	1.03594	0.0	1.32161	0.717077	1.04222	0.0	0.638527	0.790225	0.750237	1.18476	1.15249	0.556319	2.29747	0.677716	0.55613	0.0	0.233103	0.0	0.849245	1.92673	0.514214	0.506836	0.0	2.19586	0.654408	0.6471	0.0	1.11977	0.972586	0.0	0.0	0.549831	0.0	0.519249	1.8308	0.5407	0.0	0.336254	0.86154	0.183082	0.351255	0.373929	1.25721	0.0	0.0	0.0	0.726542	0.43846	0.325417	0.472786	0.0	0.407204	0.0	0.0	0.81437	0.353461	0.967791	0.739236	0.354021	0.0	0.0	1.40212	0.571434	1.73963	0.0	1.13786	0.0935052	0.0	1.31134	0.567736	0.752208	0.903654	0.0	0.0	0.20394	0.544092	0.0	0.0
ENSG00000085433	0.03172515	0.0039136186	up	3.348272	3.348272	1.7434168	10.137892	3.0277975	1.7458621	0.0024452906	0.0847641	0.398015	0.0686563	0.120905	0.203231	0.131872	0.47123	0.0832032	0.207237	0.0893575	0.312024	0.0927944	0.270808	0.179026	0.145741	0.305021	0.0	0.130692	0.13678	0.126868	0.130545	0.17702	0.126133	0.35309	0.194646	0.248809	0.233253	0.124727	0.190663	0.361305	0.757594	0.0187868	0.180751	0.0191466	0.147398	0.119867	0.0	0.0	0.0558078	0.112341	0.373847	0.0555332	0.219102	0.0778952	0.41076	0.122246	0.0472211	0.745193	0.136761	0.0984635	0.111027	0.14947	0.0810346	0.0928045	0.161889	0.0	0.184673	0.0557799	0.0604222	0.0992198	0.165223	0.0824081	0.113346	0.0672154	0.0	0.0	0.110882	0.144918	0.0	0.100769	0.127956	0.110013	0.111761	0.0	0.0305877	0.0	0.233495	0.155215	0.15626	0.176051	0.140177	0.0494634	0.179364	0.396637	0.0	0.0	0.118727	0.0	0.246933	0.0	0.130824	0.0298463	0.360365	0.271109	0.221724	0.112844	0.0419552	0.309909	0.0	0.0148062	0.242982	0.0	0.0
ENSG00000085449	0.010433659	8.177331E-4	up	4.7598333	4.7598333	2.250911	133.58556	28.065182	2.174007	-0.07690399	0.0	0.0	0.439831	0.715824	0.0	0.796444	0.0	0.0	0.0	1.63438	0.0	1.21719	0.0	0.0	0.0	1.46169	0.719611	0.0	0.0	0.0	0.984865	0.0	0.53839	0.0	0.0	0.0	0.0	0.0	0.0	0.0	2.87352	0.0	0.0	0.0	0.0	0.0	0.0	0.0	0.0	2.10182	0.0	0.461123	1.05031	0.0	0.0	0.0	0.0	0.0	0.0	0.0	1.58618	0.0	0.0	0.0	0.0	0.0	0.585222	0.842241	1.24685	0.251818	0.0	1.80912	0.0	0.0	0.0	1.02588	0.0	0.0	0.0	0.662426	0.710142	1.0314	1.0237	0.727619	0.595462	1.33518	1.33865	0.0	0.0	0.0	0.0	0.449362	0.0	0.0	0.738657	0.0	0.0	1.28704	0.0	5.69136	0.651047	0.0	0.839186	0.0	0.0	0.0	0.0	0.0	2.74667	0.492148	0.553708	0.0	0.0
ENSG00000085491	0.007747579	5.274616E-4	up	5.78317	5.78317	2.5318606	30.486912	5.2716613	2.4565363	-0.07532439	0.4261	0.153418	0.0501709	0.0843634	0.0	0.332933	1.3523	0.0750442	0.300077	0.138306	0.449127	0.220198	0.0	0.330291	0.275582	1.01229	0.14975	0.104847	0.0	0.2373	0.220686	0.262958	0.0952013	0.369916	0.178949	0.321322	0.409569	0.271982	0.148227	0.410551	1.17519	0.0	0.0	0.0178609	0.382915	0.0	0.173932	0.0	0.0549416	0.146631	0.0	0.155333	0.177004	0.137181	0.0	0.0	0.0864845	0.0	0.0506356	0.179303	0.327585	0.380062	0.0	0.0	0.275779	0.0	0.0992868	0.0580354	0.0930041	0.105056	0.262475	0.27659	0.335112	0.0984384	0.152235	0.0	0.0813665	0.273158	0.297333	0.211438	0.127505	0.0986361	0.109278	0.118782	0.0256092	0.120415	0.0	0.0	0.204777	0.263751	0.277069	0.0	0.63205	0.157119	0.0944064	0.0	0.176277	0.0576222	0.0	1.54842	0.119829	0.0	0.644862	0.0	0.402147	0.319583	0.0881944	0.0	0.491793	0.0	0.310112	0.0	0.0
ENSG00000085662	0.002055264	8.1758284E-5	up	7.3345766	7.3345766	2.8747137	249.5875	34.028885	2.8086727	-0.06604107	0.680393	2.03212	3.86887	0.0	1.39809	0.858025	0.0	3.24774	5.27917	2.8499	2.05052	0.0	1.20415	3.9113	2.9127	0.0	3.0472	1.85001	1.88416	0.0	2.36529	0.0	0.0	2.24643	1.82895	4.63541	0.0	0.0	1.04299	0.935629	0.0	1.09229	2.40346	0.0	2.68325	2.08231	3.47799	2.2144	2.55102	0.0	1.24569	0.863417	1.78129	0.74825	1.39517	2.89807	0.0	1.80332	13.5396	1.09913	3.17702	1.56063	0.0	3.1281	0.0	0.0	5.86794	2.76775	0.318364	3.60823	2.11848	2.48721	2.77067	1.298	0.849451	0.208193	3.18405	1.99116	4.52252	0.0	0.699975	0.0	4.2283	1.55848	0.476804	5.48522	1.59164	0.0	0.0	3.29501	0.0	3.17337	1.10925	3.28842	1.43591	2.91883	0.0	1.49759	2.42785	0.0	5.34108	0.576042	3.50925	2.70499	3.49463	0.330264	0.0	1.94359	2.33876	1.01806	1.42665	0.0	0.0
ENSG00000085719	0.021667805	0.0022922547	up	2.894549	2.894549	1.5333385	41.459507	14.323317	1.4685206	-0.06481791	0.280984	0.550279	0.354522	0.373667	0.724945	0.320041	0.0	0.583043	0.896549	0.0	1.48763	0.456319	0.426864	1.09013	1.3319	1.53577	0.235274	1.99652	0.295385	0.422174	0.769707	0.428549	0.245958	1.07029	0.532147	0.382821	0.0	0.792717	0.314381	3.60834	3.25034	0.0506222	1.3089	0.0981735	0.760217	0.0	1.77985	0.785148	0.156171	0.359293	0.0	0.386425	3.39681	1.87646	2.30993	0.955858	0.375193	5.2427	0.26233	0.450012	0.421671	0.690875	0.497966	0.303013	0.616658	3.13648	0.407912	0.4588	0.457584	0.257261	0.529534	1.86002	0.0	0.409312	0.869811	4.2848	3.34243	4.00146	2.19661	0.709415	0.542461	0.613417	0.353077	0.269854	0.268109	0.168677	0.448463	0.462598	0.485297	0.367679	0.283748	0.387195	0.244117	0.242105	0.260184	0.373404	1.13758	0.354128	1.50314	0.0	0.626471	0.143725	0.573325	1.15384	0.591729	0.622504	0.208853	0.0	3.92698	0.188011	0.783163	0.0	0.0
ENSG00000085721	0.013087645	0.0011312533	up	2.6923296	2.6923296	1.4288551	21.31196	7.9158044	1.3136482	-0.115206815	0.367699	0.266281	0.219088	0.272264	0.0	0.322479	2.65984	0.576366	0.853298	0.0	0.55687	0.0	0.0	0.629149	0.219169	1.1353	0.392065	0.30923	0.244812	0.500179	0.410146	0.270799	0.311199	0.643531	0.0	0.37898	0.520376	0.656578	0.187926	1.16068	1.50291	0.0738073	0.486311	0.0472082	0.551483	0.558033	0.0	0.0	0.139711	0.400189	0.549052	0.37897	0.274263	0.340486	1.45578	0.0	1.18395	0.673522	0.277809	0.304025	0.359691	0.394732	0.557928	0.412375	0.641223	0.0	0.49068	0.415067	0.188237	0.523364	0.272948	0.359934	0.444409	0.153952	0.287331	0.251843	0.264966	0.923497	0.402258	0.691287	0.203263	0.364981	0.162165	0.0	0.123379	0.341816	0.366884	0.608672	0.430456	0.290378	0.279278	0.1166	0.26818	0.303793	0.381995	0.323966	0.578004	0.251187	0.256617	2.45337	0.296814	0.0326979	0.523589	0.437975	0.535469	0.0	0.264936	1.1417	0.695621	0.111254	0.341941	0.0	0.0
ENSG00000085840	0.0056794956	3.34088E-4	up	4.277291	4.277291	2.0966973	8.316653	1.9443742	2.1628509	0.066153534	0.163424	0.112163	0.100622	0.112645	0.100326	0.224273	0.0	0.0676538	0.105031	0.0	0.125111	0.205875	0.104365	0.250993	0.0884122	0.0	0.0	0.0	0.147156	0.139586	0.0	0.113205	0.242371	0.0491368	0.148585	0.143856	0.157308	0.0733882	0.162042	0.271881	0.494724	0.243692	0.109963	0.0192763	0.120603	0.19348	0.146953	0.0795961	0.0	0.14153	0.278239	0.20234	0.0443593	0.351924	0.258955	0.143748	0.0427524	0.102947	0.147243	0.0660672	0.141475	0.0736358	0.160025	0.0472766	0.136324	0.0	0.337511	0.104074	0.115965	0.0902794	0.0883527	0.0	0.14043	0.313174	0.0551732	0.127352	0.0783035	0.138188	0.0885676	0.156691	0.0	0.071259	0.0	0.0	0.0416221	0.0848231	0.0921494	0.265992	0.0	0.488057	0.18205	0.130039	0.462745	0.103401	0.242721	0.0575156	0.0555257	0.134999	0.0782666	1.14244	0.0	0.0	0.12543	0.0	0.384367	0.0992022	0.260688	0.287744	0.11679	0.0912108	0.28707	0.0	0.0
ENSG00000085978	0.0056447596	3.314475E-4	up	2.887844	2.887844	1.5299928	16.89676	5.850996	1.495351	-0.034641854	0.294595	0.277134	0.356618	0.245237	0.0	0.445654	0.0	0.347338	0.601284	0.422729	0.533201	0.34874	0.256643	0.310033	0.264434	0.0	0.370422	0.441343	0.392851	0.0	0.388218	0.0	0.256821	0.446554	0.0	0.0	0.0	0.547028	0.451751	0.682196	0.0	0.227535	0.738744	0.222156	0.490149	0.0	0.0	0.238705	0.174272	0.257388	0.0	0.166464	0.289047	0.0	0.898612	0.29523	0.280656	0.0	0.393564	0.249248	0.305193	0.159414	0.254205	0.343117	0.763523	0.0	0.0	0.297079	0.32262	0.118703	0.431327	0.649592	0.0	0.299155	0.0	0.246608	0.449974	0.0	0.564462	0.0	0.23382	0.0	0.343075	0.151627	0.128856	0.404722	0.36517	0.361492	0.0	0.26308	0.350314	0.230046	0.316332	0.189096	0.419617	0.268791	0.202876	0.35	0.390943	1.64492	0.294751	0.0320551	0.32604	0.589025	0.567725	0.251275	0.493135	0.531037	0.827555	0.0	0.325408	0.0	0.0
ENSG00000086189	0.042557344	0.0059567676	up	2.8030841	2.8030841	1.487015	22.168407	7.908579	1.3005931	-0.18642183	0.0	0.0	0.0	0.0	0.0	0.203199	0.0	0.321453	0.0	0.0	0.0	0.0	0.201762	0.0	0.44642	0.0	0.0	0.0	0.283465	0.402141	0.22143	0.0	0.0	0.0	0.0	0.456797	0.0	0.76831	0.0	0.0	0.0	0.0	0.0	0.0415972	0.0	0.0	0.0	0.0	0.0	0.0	0.0	0.318528	0.255124	0.0	0.0	0.0	0.207468	0.0	0.0	0.472943	0.0	0.0	0.0	0.0	0.0	0.0	0.124889	0.0	0.249419	0.0	0.656573	0.0	0.705278	0.334217	0.0	0.0	0.265157	0.0	0.494222	0.0	0.0	0.2019	0.125141	0.0	0.263341	0.148935	0.0	0.173975	0.0	0.0	0.0	0.204141	0.283351	0.0	0.0845414	0.304786	0.0	0.0	0.510145	0.0	0.287904	0.0	0.0	0.188223	0.0	0.0	0.128731	0.0	0.686056	0.0	0.0	0.0	0.0
ENSG00000086475	3.6592336E-4	8.439621E-6	up	5.219532	5.219532	2.3839204	56.330284	10.792203	2.467833	0.08391254	0.660616	0.670342	0.454253	0.2951	0.30466	0.588344	0.0	0.7042	0.745862	0.727996	0.0	0.0	0.327525	0.655392	0.60258	0.0	0.956207	0.305947	0.408688	0.894618	0.346104	0.612154	2.20823	0.73327	0.637227	0.0	0.0	0.84315	0.484812	1.41697	2.18325	1.13258	0.30209	0.230682	0.0	0.0	0.575839	0.485252	0.618261	0.473609	1.39492	0.451247	0.0	0.0	0.0	0.354155	0.0	0.883856	1.01432	0.385128	0.658353	0.0	0.456192	0.599639	0.509531	2.16355	0.430913	0.0	0.0	0.501127	0.0	0.0	0.525503	0.43593	0.346557	0.265164	0.424557	0.820982	0.0	0.0	0.522616	0.570194	0.216156	0.239255	0.11218	0.475569	0.772786	0.0	0.0	1.1465	0.255096	0.0	0.905556	0.575568	0.311727	0.352638	0.701802	0.0	0.516021	0.0	1.33641	0.11464	0.326782	0.556342	0.73666	0.515927	0.455922	0.0	1.53552	0.563912	0.653104	0.0	0.0
ENSG00000086589	0.01380213	0.0012214856	up	2.5186822	2.5186822	1.3326691	26.09248	10.35957	1.2677486	-0.064920574	0.215043	0.646209	0.0	0.5144	0.60428	0.341224	2.04214	0.811127	0.714157	0.0	0.635847	0.0	0.559102	0.0	0.612389	0.0	0.0	0.596091	0.500998	0.583836	0.639906	0.554928	0.580437	0.975587	0.693942	0.311241	0.0	0.772029	0.416877	1.54834	2.53971	0.506286	0.394199	0.29056	0.0	0.0	0.654977	0.0	0.508337	0.498477	0.639949	0.0	0.308701	0.0	2.21912	0.612108	0.362615	0.0	1.07991	0.42254	0.306276	0.0	0.0	0.667389	1.31331	0.0	0.289552	0.0	0.204716	0.0	0.802058	1.16675	0.355414	0.58055	0.377582	0.268757	0.500803	0.0	0.639451	0.853153	0.555781	0.51601	0.190833	0.420367	0.34524	0.524884	0.565053	0.475429	0.456883	0.76232	0.549401	0.416702	0.289709	0.503129	0.506269	0.544116	0.721833	0.253728	0.747039	0.0	0.926247	0.0934638	0.301605	0.315857	0.525571	0.0	0.399911	1.29756	1.74635	0.0	0.0	0.0	0.0
ENSG00000086730	0.0069048153	4.4634385E-4	down	4.002689	-4.002689	-2.0009694	1.0134002	4.056326	-1.987514	0.013455391	0.528479	0.46319	0.0	0.301917	0.160782	0.207072	0.0	0.322124	0.462374	0.0	0.0	0.313428	0.113889	0.165273	0.286772	0.204277	0.333188	0.330909	0.524671	0.270352	0.0	0.265443	0.0	0.14401	1.10911	0.250945	0.399536	0.296469	0.0	0.0	0.0	0.0	0.0	0.0	0.843046	0.371578	0.0	0.214122	0.725791	0.344409	0.385265	0.564286	0.267567	0.306215	0.0	0.409476	0.225038	0.497757	0.188985	0.138812	0.262662	0.347617	0.533602	0.641613	0.209813	0.0	0.247696	0.352897	0.108025	0.437128	0.0	0.0	0.29327	0.228552	0.249062	0.473266	0.102559	0.342891	0.579865	0.0	0.278746	0.287578	0.806005	0.0776976	0.46187	0.36189	0.219665	0.0	0.39292	0.370463	0.731999	0.123713	0.149512	0.376848	0.661828	0.281446	0.154141	0.123289	0.234975	0.561962	0.39839	0.0358811	0.257077	0.281464	0.0	0.282669	0.0	0.252445	0.0	0.211025	0.356479	0.0	0.0
ENSG00000086758	0.02572386	0.0029161146	up	2.0970993	2.0970993	1.0683951	68.801186	32.807808	1.0816965	0.013301292	0.0	0.0	0.0	0.0	0.0	0.0	0.0	0.0	2.96256	0.0	0.0	0.0	0.0	0.0	0.0	0.0	0.0	0.0	0.0	0.0	0.0	0.0	0.0	2.2113	1.33809	0.0	3.4884	0.0	0.0	5.09278	0.0	2.08308	0.0	0.0	0.0	0.0	0.0	0.0	2.25892	1.18601	0.0	0.905488	0.0	0.0	0.0	0.0	0.0	0.0	0.0	0.0	0.0	0.0	0.0	1.14318	0.0	0.0	0.0	1.19808	0.839216	0.0	1.90689	0.0	0.0	0.0	0.876226	0.0	0.0	2.5142	0.0	0.0	1.14267	1.33196	1.12207	0.0	1.4229	2.00639	0.98098	0.0	0.0	0.0	1.60437	1.6994	1.5177	1.23781	0.0	1.37495	0.0	1.41822	1.52625	0.0	1.92563	0.483929	0.0	2.46569	0.0	1.3771	0.0	0.0	0.0	0.74356	0.0	0.0	0.0
ENSG00000086827	0.0011366358	3.6917816E-5	up	4.303285	4.303285	2.1054385	15.262262	3.5466537	2.0511959	-0.054242633	0.197941	0.209834	0.28211	0.0663883	0.444906	0.0970681	0.0	0.0898262	0.26486	0.156516	0.431452	0.203269	0.252008	0.220859	0.119634	0.0	0.124392	0.100667	0.24549	0.14714	0.14676	0.0547787	0.1221	0.272562	0.0	0.162339	0.379389	0.138027	0.175683	0.363664	0.992399	0.0395611	0.235025	0.0662222	0.2693	0.120864	0.0941033	0.0937213	0.0663888	0.0955136	0.0	0.0210211	0.134291	0.126984	0.666717	0.207574	0.194585	0.316366	0.236901	0.12619	0.176559	0.125207	0.326144	0.0992842	0.317715	0.0	0.130963	0.0953879	0.226066	0.174159	0.159476	0.422948	0.0	0.199373	0.162853	0.0520609	0.104291	0.291002	0.445482	0.239714	0.192264	0.0889649	0.266048	0.0869339	0.0572632	0.199835	0.251275	0.289397	0.244617	0.263543	0.160363	0.0841002	0.174965	0.0886957	0.250229	0.067373	0.117673	0.189657	0.161649	0.746613	0.0967961	0.0	0.190177	0.113204	0.169559	0.307251	0.159143	0.559752	0.171212	0.194418	0.197987	0.0	0.0
ENSG00000087152	0.019449588	0.00196924	up	2.3540766	2.3540766	1.2351613	38.569733	16.38423	1.2116089	-0.023552392	0.618656	0.0	0.0	0.0	0.0	0.0	0.0	0.0	0.656204	0.0	0.0	0.0	0.0	0.0	0.0	0.0	0.471699	0.751053	0.0	0.0	0.0	0.0	0.0	1.26847	0.0	1.32898	0.0	0.0	0.0	2.58214	0.0	0.0	0.0	0.872931	0.0	0.0	0.0	0.0	1.10328	0.0	0.0	0.380528	0.772056	0.0	0.0	0.0	1.72734	0.0	0.0	0.0	0.0	0.0	0.0	0.0	0.0	0.0	0.0	0.899556	0.458124	0.0	0.0	0.0	0.0	1.0234	0.722818	0.0	0.0	1.41632	0.0	0.0	1.03256	0.742795	0.457113	0.0	0.600248	0.0	0.0	0.0	0.739478	0.696747	0.509753	0.937965	0.0	0.0	1.53009	0.947607	0.0	0.603479	0.0	0.0	0.0	0.297724	0.0	1.75899	0.869832	0.610379	0.0	0.0	0.0	0.365407	0.736885	0.0	0.0
ENSG00000087301	0.0011489957	3.7623166E-5	up	3.3667388	3.3667388	1.7513517	4.858726	1.4431548	1.8466678	0.09531587	0.0	0.0332918	0.155154	0.0459902	0.0504287	0.0594995	0.311276	0.0501873	0.0663554	0.0489896	0.0	0.0386816	0.19273	0.0706555	0.0	0.204524	0.0710938	0.0392711	0.0668196	0.0544239	0.0522206	0.0540438	0.0317444	0.187328	0.03814	0.0131685	0.0	0.119027	0.120773	0.0944216	0.0	0.0	0.0725394	0.0	0.0969414	0.144973	0.096742	0.0410748	0.017952	0.154086	0.0264986	0.0250052	0.0724923	0.024662	0.270931	0.0610984	0.0470674	0.0456312	0.0445818	0.061388	0.133344	0.0	0.0	0.0	0.103513	0.0	0.0405496	0.0641167	0.03614	0.0969558	0.0199472	0.221157	0.0433196	0.0726028	0.0964168	0.0241788	0.0518443	0.0605156	0.0632086	0.125783	0.0219935	0.0800643	0.00802036	0.0310157	0.0	0.0537693	0.12408	0.0506454	0.133486	0.0579238	0.0915513	0.0402534	0.0713815	0.049956	0.0	0.0628305	0.0709016	0.0167009	0.0665551	0.340646	0.0488097	0.00537843	0.129912	0.225771	0.0648999	0.0210247	0.00840448	0.0	0.0	0.0408115	0.0808955	0.0	0.0
ENSG00000087448	7.00908E-5	1.1679329E-6	up	5.2977667	5.2977667	2.4053843	35.852703	6.767511	2.3701372	-0.035247102	0.0	0.0	0.243159	0.0	0.455983	0.0	0.0	0.42857	0.365544	0.51448	0.0	0.357595	0.0	0.0	0.140564	0.0	0.0	0.0	0.212884	0.289526	0.0	0.0	0.56094	0.0	0.0	0.523985	0.0	0.0	0.252867	0.534512	0.894025	0.67373	0.413295	0.0	0.0	0.0	0.0	0.0	0.147037	0.247254	0.637668	0.13919	0.0	0.0	0.0	0.472384	0.0	0.335257	0.577759	0.364687	0.591715	0.0	0.641041	0.0	0.433228	0.0	0.240346	0.0	0.169769	0.0	0.0	0.0	0.0	0.148706	0.129947	0.124563	0.227899	0.0	0.454427	0.253143	0.173103	0.0	0.0	0.212151	0.17215	0.331849	0.30238	0.0	0.275929	0.445981	0.201862	0.223749	0.167928	0.181388	0.0	0.0	0.0	0.306348	0.39596	2.10635	0.231057	0.0526407	0.606244	0.0	0.666302	0.301189	0.346751	0.0	0.664525	0.0	0.372383	0.0	0.0
ENSG00000087470	0.0054123965	3.1207746E-4	up	2.8200107	2.8200107	1.4957006	47.62208	16.887209	1.510669	0.014968381	0.0	0.802807	0.409306	0.0	0.0	0.998181	0.0	0.0	0.0	1.24073	1.12201	0.698806	0.557862	0.0	0.532984	0.0	1.54176	0.622014	0.571677	0.0	1.00682	0.0	0.490683	0.0	0.0	0.567192	0.0	0.0	0.380351	0.919566	0.0	0.258611	0.795929	0.222521	0.0	0.76451	0.0	0.509726	0.361619	0.548277	0.0	0.403563	0.46269	0.529331	0.0	0.0	0.973541	0.0	0.665253	0.843542	0.985739	0.769408	0.0	0.0	0.817887	0.0	0.487853	0.0	0.373138	0.0	0.933015	1.06734	1.01866	0.266024	0.953773	0.433947	0.441296	0.979314	0.0	0.0	0.0	0.0	0.437833	0.598041	0.431579	0.543016	0.0	1.18795	0.756728	0.0	0.0	0.571353	0.319206	0.735907	0.532267	0.413153	0.0	0.515772	0.512006	0.0	0.356287	0.185356	0.0	1.02187	0.682825	0.660014	0.292098	0.0	1.87188	0.321334	0.560091	0.0	0.0
ENSG00000087586	0.019600801	0.0019876605	up	4.3039055	4.3039055	2.1056464	45.01784	10.459761	2.098638	-0.007008385	0.0	0.0	0.209226	0.0	0.398634	1.73526	0.0	0.0	1.18604	0.711926	0.374226	0.0	0.169012	0.0	0.0	0.0	0.810954	0.468612	0.0	0.287477	0.0	0.920285	0.0	0.68125	0.390981	0.0	0.555146	0.594879	0.0	0.850681	0.0	0.0	0.40612	0.0995124	0.0	0.0	0.0	0.492386	0.312273	0.64355	0.0	0.0	0.0	0.0	0.0	0.0	0.392853	0.68173	0.962163	0.374586	0.0	0.574132	0.0	0.509611	0.0	0.0	0.0	0.293957	0.0	0.0	0.566824	0.0	0.0	0.405699	0.205708	0.317662	0.932256	0.763006	1.68334	0.152669	0.787425	0.0	0.163136	0.23485	0.118113	0.131143	0.34632	0.0	0.0	0.0	0.299602	0.0	0.731044	0.488659	0.600119	0.175043	0.452868	0.390939	0.0	0.0	0.62532	0.0352728	0.0	0.0	0.0	0.645214	0.0	0.0	0.0	0.0	0.0	0.0	0.0
ENSG00000088325	0.0041123563	2.1536356E-4	up	4.797804	4.797804	2.2623742	59.27935	12.355521	2.2478538	-0.014520508	0.568974	0.0	0.467825	0.425576	0.482238	0.0	0.0	1.14035	0.0	0.0	0.660068	0.0	0.290547	0.0	0.415135	0.0	0.684953	0.283606	0.0	0.566159	0.0	0.756631	0.0	1.27492	0.0	1.20709	0.866106	0.45677	0.0	1.50859	0.0	0.937645	0.0	0.197697	0.781697	0.0	0.37382	0.44493	0.838187	1.05475	0.0	0.332928	0.0	0.937541	0.0	0.0	0.616936	0.46202	1.62709	0.0	0.725456	0.900156	0.0	0.0	0.0	0.0	0.647118	0.62618	0.0	0.0	0.84952	0.0	1.34643	0.359293	0.183153	0.384151	0.0	0.0	0.0	0.452739	0.760346	0.0	0.217686	0.379846	0.133302	0.310086	0.354827	0.0	0.323759	1.8336	0.763211	0.813268	0.0	0.0	0.516698	0.264676	0.391117	0.0	0.0	0.0	0.641392	0.0887653	0.537936	0.376409	0.0	0.706819	0.884519	2.15408	0.322118	0.617416	0.0	0.0	0.0
ENSG00000088340	0.03833379	0.0051729525	down	5.63031	-5.63031	-2.4932144	1.0	5.630309	-2.6435375	-0.15032323	0.0	0.0	0.0	0.0	0.0	1.10739	0.734564	0.87445	0.0	0.295017	0.785344	0.0	0.0	1.62548	0.339382	0.306299	0.406115	0.942196	0.836215	0.0	0.983038	0.0	0.0	0.661785	1.375	0.615256	0.0	0.0	0.208293	0.0	0.601503	0.671422	0.0	0.43209	0.0	0.0	0.0557094	1.16587	0.0	0.793704	0.324662	0.0	0.0137883	0.0	0.522785	0.647222	1.16059	0.0	0.0	0.598118	0.719314	0.0	0.0	0.0	0.0	0.738448	0.427267	0.673488	0.643666	0.475971	0.0691905	0.16991	0.9411	0.103869	0.0	1.03666	0.377195	0.0	1.61287	0.694146	0.0699859	1.55401	0.450643	0.309957	0.0	0.157228	0.0	0.0	0.144387	0.745929	0.588587	0.0431338	0.0	0.372711	0.049629	0.0	0.800297	0.0	0.632429	0.34789	0.631828	0.0	0.291037	2.25974	0.504305	1.02837	0.476065	0.0929714	0.0	0.0	0.394711	0.0	0.0683864
ENSG00000088832	8.925954E-4	2.6300022E-5	up	4.9864125	4.9864125	2.3180022	775.9168	155.60643	2.4336452	0.1156431	6.97082	0.0	7.46067	8.27369	0.0	0.0	0.0	0.0	0.0	0.0	0.0	0.0	0.0	0.0	3.50559	0.0	5.65187	3.83555	7.90078	7.6926	0.0	0.0	0.0	0.0	0.0	0.0	0.0	7.80731	0.0	21.6705	0.0	6.664	0.0	4.28065	0.0	0.0	0.0	0.0	6.88636	5.64194	11.6513	0.0	0.0	8.40656	0.0	11.0741	3.26263	0.0	0.0	0.0	0.0	0.0	7.15355	0.0	0.0	0.0	0.0	0.0	2.90691	0.0	7.21192	11.7691	0.0	10.5878	2.8192	3.56674	7.10584	0.0	0.0	4.45186	3.08541	5.6464	6.52212	2.60427	4.15792	5.13636	0.0	11.6872	0.0	8.28201	0.0	6.95673	6.87569	6.74268	7.30614	5.37862	4.45209	0.0	7.03668	0.0	9.78025	2.17872	0.0	6.88489	0.0	0.0	0.0	0.0	6.57306	2.67424	0.0	0.0	0.0
ENSG00000088836	0.0072474596	4.796742E-4	up	4.5562553	4.5562553	2.1878486	6.7423344	1.4797972	2.6324317	0.44458318	0.117476	0.123399	0.152042	0.0486591	0.120474	0.0725941	0.0	0.0169754	0.0126255	0.0818057	0.0423694	0.0949166	0.0	0.100684	0.0323469	0.00527738	0.119396	0.0692822	0.01074	0.0422035	0.184463	0.0	0.144658	0.127766	0.0259464	0.0	0.0	0.172121	0.0958628	0.177012	0.0	0.0	0.0498286	0.219953	0.0	0.029677	0.0311055	0.016144	0.0743623	0.0567278	0.101679	0.0874267	0.0660194	0.0483472	0.056987	0.0050784	0.16599	0.121435	0.106403	0.0657655	0.0651126	0.0436054	0.0	0.0248305	0.0	0.137429	0.00785883	0.0528502	0.0272328	0.0495532	0.0549812	0.0119	0.0	0.0467635	0.0	0.0	0.126493	0.29801	0.0850198	0.219782	0.0612878	0.0364438	0.128527	0.103399	0.0551779	0.0761887	0.01767	0.037003	0.0521185	0.273866	0.0362998	0.0	0.0285034	0.016906	0.0545615	0.198864	0.109772	0.0635452	0.0375844	0.0979983	0.230965	0.0717092	0.100032	0.111724	0.00535746	0.0491449	0.184777	0.131959	0.0216599	0.0	0.0429858	0.0	0.0
ENSG00000088888	0.02067275	0.0021422936	up	3.7737262	3.7737262	1.9159898	29.21059	7.740516	1.8934476	-0.022542108	0.0	0.0	0.0	0.0	0.0	0.0	0.0	0.0	0.101803	0.689468	0.0	0.492285	0.293427	0.0	0.590812	0.0	0.0	0.0	0.0	0.0	0.0	0.48843	0.0	0.0	0.581434	0.0	0.515986	0.261076	0.0	0.0	1.38155	0.341793	0.487552	0.274345	0.0	0.42868	0.354147	0.0	0.766416	0.406945	0.654789	0.23364	0.594384	0.484352	0.0	0.438798	0.0	0.639847	0.0	0.0	0.267193	0.0	0.0	0.0	0.592852	0.0	0.537006	0.0	0.190467	0.682536	0.0	0.0	0.0	0.306347	0.384619	0.206189	0.0	0.0	0.236833	0.0	0.156494	0.218473	0.260118	0.0	0.296857	0.0	0.0	0.0	0.356715	0.385523	0.479447	0.708968	0.0	0.0	0.2609	0.227242	0.0	0.274569	0.351724	0.0	1.04263	0.127562	0.551867	0.0	0.0	0.0	0.0	0.0	0.0	0.148654	0.0	0.0	0.0
ENSG00000088930	0.01309364	0.0011329963	up	2.9347992	2.9347992	1.5532618	50.253567	17.123335	1.4879289	-0.06533288	0.0	0.0	0.809249	0.695748	0.938681	0.677404	0.0	1.24341	0.0	0.0	0.0	0.0	0.0	0.0	0.0	0.0	0.568261	0.649757	0.0	0.881286	0.0	1.31377	0.0	0.0	0.0	0.0	0.0	0.0	0.585522	0.747571	0.0	0.0	0.0	0.120803	1.4939	0.0	0.0	0.760974	0.557891	0.0	0.0	0.76524	0.879813	0.0	0.0	0.0	0.0	0.0	0.0	0.823351	0.0	0.0	0.0	0.712953	0.0	0.0	0.0	0.0	0.341372	0.0	0.0	0.978582	0.0	0.0	0.54067	0.22843	0.0	1.5959	0.459923	0.0	0.0	0.0	0.0	0.0	0.315926	0.531494	0.0	0.0	0.0	0.0	0.953855	0.487171	0.0	0.0	0.31237	0.486815	0.0	0.495602	0.983756	0.0	0.0	0.136752	0.0	1.02565	0.0	0.0	0.34023	0.0	1.88708	0.233388	1.38398	0.0	0.0
ENSG00000088970	0.012207199	0.0010286748	down	4.2138815	-4.2138815	-2.0751498	3.2620876	13.746056	-2.147851	-0.07270125	0.872234	1.10198	1.23048	0.918379	0.786658	0.563171	0.0	0.869676	0.927042	0.58712	0.84659	0.0	3.2406	0.400663	0.942331	1.43203	0.832428	0.668593	0.403546	0.67092	1.12521	1.00125	0.312667	1.31125	0.964519	0.505078	0.0	1.03749	0.382731	0.665666	1.59109	1.34282	1.6544	0.340074	1.0598	0.0	0.329511	1.14929	0.591142	1.44704	0.961471	0.0	0.892774	1.23565	1.86757	0.636295	1.45725	0.0	0.574926	1.22936	0.37271	1.36776	0.477495	1.56216	1.40422	0.0	1.63616	0.0	0.479108	0.0	0.0	0.0	0.458414	0.520902	0.887249	2.17993	0.0	0.550106	0.615487	0.0	0.399609	1.03325	0.590464	0.417875	0.803032	0.43744	1.16736	0.899594	1.13752	1.25398	1.00864	0.0	0.415274	0.0	0.0882148	2.64457	0.980012	0.660098	1.02941	1.19919	1.69012	0.865604	0.0	0.0	0.0	1.31476	1.26967	0.0	1.10149	0.569906	0.510438	0.0	0.0
ENSG00000088986	0.04510933	0.0064428267	up	2.2654374	2.2654374	1.1797895	486.8057	214.88362	1.1999621	0.020172516	9.50594	0.0	0.0	0.0	0.0	0.0	0.0	0.0	0.0	0.0	0.0	0.0	0.0	0.0	0.0	7.83382	3.92791	0.0	6.90675	0.0	0.0	0.0	0.0	0.0	0.0	0.0	0.0	0.0	0.0	0.0	0.0	0.0	0.0	0.0	0.0	0.0	0.0	0.0	0.0	6.94936	0.0	0.0	14.6908	0.0	0.0	0.0	0.0	0.0	0.0	0.0	0.0	0.0	0.0	0.0	0.0	0.0	0.0	0.0	10.8975	0.0	10.3954	0.0	9.04044	0.0	0.0	10.3133	0.0	0.0	15.0593	0.0	0.0	0.0	0.0	0.0	6.11822	8.71418	0.0	0.0	0.0	0.0	0.0	9.26809	7.24435	0.0	0.0	0.0	0.0	0.0	0.0	0.0	0.0	3.14363	0.0	10.3766	0.0	0.0	0.0	0.0	14.8083	8.39752	0.0	0.0	0.0
ENSG00000089057	0.002121408	8.573612E-5	up	4.585927	4.585927	2.1972134	61.13544	13.331086	2.179274	-0.017939318	0.0	0.0	0.95281	0.0	0.637197	0.0	0.0	0.0	0.0	0.525987	0.0	0.0	0.0	0.0	0.18559	0.0	0.0	0.380173	0.374129	0.746323	0.0	0.0	0.80831	1.25601	0.0	0.574841	0.0	0.0	0.561833	0.0	2.93211	0.258529	0.0	0.127067	0.0	0.0	0.0	0.0	0.571295	0.774741	0.724858	0.627209	0.0	0.0	0.0	0.0	0.395822	0.0	0.0	0.830521	0.0	0.732042	0.0	0.0	0.0	0.0	0.0	0.297594	0.0	0.0	0.0	0.0	0.0	0.0	0.520499	0.437954	0.511232	0.0	0.0	0.320369	0.0	0.0	0.0	0.155496	0.0	0.563567	0.436055	0.0	0.0	0.609884	0.283187	0.728409	0.534773	0.0	0.305811	0.4498	0.0	0.388273	0.0	0.0	0.0	0.0	0.688222	0.0	0.0	1.13535	0.0	0.0	0.0	0.212393	0.47236	0.0	0.0
ENSG00000089154	0.010554574	8.302292E-4	up	3.3353326	3.3353326	1.7378306	44.476543	13.334975	1.8098531	0.072022475	0.0	0.687444	0.783891	0.783978	0.0	0.0	0.0	0.67124	0.549132	0.0	0.883158	0.0	1.86675	0.0	0.996871	0.0	0.748228	0.770011	0.507657	0.0	0.0	0.0	0.0	0.0	0.0	1.68182	0.0	1.066	0.0	0.0	0.0	0.762897	1.44786	0.90562	0.0	0.0	3.21313	0.277236	0.884225	0.866512	0.0	0.0	0.0	1.73702	0.0	1.07698	0.0	0.0	0.0	0.430409	0.850141	0.0	0.0	0.0	0.0	0.0	0.0	0.0	1.36411	0.0	1.11084	0.0	0.715599	1.41109	0.768763	0.535698	0.0	2.81028	0.960414	1.90611	0.562119	0.755745	0.438723	0.0	0.535036	0.0	0.0	1.97289	0.0	1.84341	0.790381	0.0	0.669788	0.0	0.0	0.664694	0.652816	0.456794	0.951466	0.0	1.31983	0.129537	0.693312	1.18644	0.803861	0.0	0.0	0.0	2.41253	0.28866	0.787319	0.0	0.0
ENSG00000089597	0.020561984	0.0021177626	up	3.2095268	3.2095268	1.6823605	279.8281	87.18677	1.6273227	-0.055037938	0.0	0.0	8.05631	0.0	0.0	0.0	0.0	0.0	6.1025	12.6605	0.0	0.0	0.0	0.0	0.0	0.0	0.0	0.0	2.43555	0.0	0.0	0.0	0.0	9.26541	0.0	0.0	0.0	0.0	4.62952	0.0	0.0	2.26103	0.0	2.80979	0.0	0.0	7.39383	0.0	7.52413	3.14069	0.0	2.32182	0.0	0.0	0.0	0.0	0.0	0.0	0.0	0.0	0.0	0.0	0.0	3.28958	0.0	0.0	0.0	2.04198	0.0	0.0	0.0	0.0	0.0	5.57707	0.0	1.44855	0.0	0.0	0.0	0.0	1.20992	5.10928	3.81529	0.0	0.0	0.0	3.60225	0.0	0.0	0.0	0.0	0.0	0.0	0.0	0.0	3.23117	0.0	0.0	0.0	0.0	4.41527	0.0	0.0	0.0	0.0	0.0	0.0	0.0	0.0	0.87099	0.0	0.0	0.0
ENSG00000089876	1.5639859E-4	2.994937E-6	up	4.2122316	4.2122316	2.0745847	24.493847	5.8149357	2.099359	0.024774298	0.0	0.0	0.202233	0.371189	0.233519	0.0	0.0	0.0	1.07873	0.27875	0.409058	0.387469	0.366669	0.0	0.0	0.0	0.0	0.0	0.168741	0.142758	0.0	0.402756	0.149285	0.0	0.324547	0.435083	0.0	0.398015	0.29947	0.581618	0.0	0.184237	0.358153	0.0695847	0.0	0.0	0.359042	0.258387	0.253243	0.267555	0.188763	0.0	0.421897	0.160741	0.479068	0.129675	0.0	0.0	0.32523	0.0	0.357362	0.209781	0.0	0.0	0.0	0.0	0.0	0.279174	0.300263	0.295083	0.54392	0.0	0.267134	0.170739	0.0	0.0964874	0.129503	0.594822	0.766418	0.0	0.0	0.0	0.0	0.196958	0.139651	0.117542	0.0	0.342805	0.30705	0.0	0.0	0.0881737	0.204792	0.148941	0.162445	0.0	0.0	0.197239	0.0	0.0	0.19403	0.0786498	0.0	0.553826	0.0	0.245212	0.160652	0.678115	0.324003	0.0	0.281128	0.0	0.0
ENSG00000089902	0.025396679	0.0028440948	up	3.4940364	3.4940364	1.8048947	22.483461	6.43481	1.6438777	-0.16101699	0.0	0.373184	0.351183	0.231925	0.448687	0.383689	1.15344	0.198024	0.256772	0.641891	0.280791	0.368319	0.501324	0.0	0.263954	0.477784	0.0	0.284133	0.206779	0.267922	0.197165	0.0	0.300492	0.623854	0.115859	0.272411	0.56826	0.1999	0.396829	0.0	0.0	0.0899255	0.360604	0.103248	0.395498	0.620269	0.230382	0.202198	0.136347	0.17366	0.321329	0.0791266	0.522965	0.343991	0.0	0.0	0.0	0.239693	0.329321	0.185797	0.315312	0.271861	0.0	0.141872	0.675451	0.0	0.0	0.192219	0.331713	0.0	0.203225	0.426354	0.505679	0.131943	0.139242	0.229575	0.152574	0.0	0.280395	0.0	0.152514	0.271776	0.207287	0.0	0.150198	0.187314	0.0919779	0.0	0.331043	0.509815	0.11902	0.0	0.761271	0.245115	0.112917	0.0962728	0.630286	0.0551527	0.312378	1.69197	0.415215	0.0	0.295714	0.471009	0.243989	0.0	0.244798	0.0	1.42061	0.0624215	0.0	0.0	0.0
ENSG00000090054	0.017484793	0.0017046379	up	2.818675	2.818675	1.4950172	52.76404	18.71945	1.4243138	-0.07070339	0.0	0.971384	1.2421	0.741337	0.0	0.0	0.0	0.0	0.0	1.57957	0.0	1.70809	1.71992	0.0	0.0	0.0	0.697716	1.17441	1.27724	0.0	0.894662	0.0	0.51186	0.0	0.0	0.0	0.0	1.39845	0.83023	0.0	0.0	1.813	1.10624	0.749012	0.821633	0.0	1.33904	0.0	0.306812	0.574116	0.0	0.332132	1.26263	1.45513	0.0	0.0	0.527626	0.0	0.0	1.4392	0.0	0.0	0.565671	2.38293	0.843817	0.0	1.60191	0.0	0.934318	0.0	0.0	0.0	0.870208	0.332596	1.04951	0.767461	0.420974	0.0	0.0	0.0	0.72469	0.0	0.528904	0.382006	0.228311	0.0	0.0	0.0	0.997094	2.85072	1.39293	0.483521	1.08092	1.00445	0.389339	0.476264	1.45568	0.0	0.0	0.0	0.553661	0.236747	0.0	0.732358	1.40538	1.34021	0.599572	0.0	0.0	0.424938	0.0	0.0	0.0
ENSG00000090060	6.918393E-4	1.866473E-5	up	3.3658435	3.3658435	1.7509681	90.127174	26.777016	1.6499867	-0.10098132	1.7894	0.0	0.729993	0.588669	1.56295	0.0	0.0	1.106	2.15598	0.0	1.145	0.0	1.1228	0.0	0.0	0.0	0.0	0.0	0.698158	1.41611	0.0	1.53303	0.501762	0.0	1.11143	0.907865	1.97422	1.94235	1.30919	1.02991	0.0	0.452923	0.0	0.160554	0.0	0.0	0.828377	0.987902	0.586449	0.953306	1.34053	0.481129	2.2039	0.0	0.0	0.0	0.964791	0.0	1.10903	0.918607	1.27676	0.0	0.0	0.0	0.0	0.0	0.625586	1.58299	0.678605	0.0	0.625101	1.45594	0.0	0.0	1.17651	0.635496	0.617171	0.0	1.83344	0.0	0.0	0.650916	0.0	0.0	0.882521	1.15281	0.0	2.67068	1.21483	2.69165	0.0	0.364633	0.0	0.0	0.914377	0.0	0.0	0.471057	1.51277	0.0	1.39701	0.278104	0.0	2.15947	0.0	0.0	0.557048	0.0	0.0	0.0	1.222	0.0	0.0
ENSG00000090316	0.007748105	5.279073E-4	up	3.0040693	3.0040693	1.5869181	67.45945	22.456028	1.660954	0.074035935	0.0	3.18634	1.46805	0.0	1.465	1.75677	0.0	1.1884	1.4376	1.43641	1.50224	0.0	1.30813	1.50899	0.770607	0.0	0.749205	1.72356	0.961842	0.0	1.47461	0.0	0.0	2.0258	1.60299	0.0	0.0	0.0	1.47272	2.4394	0.0	0.0	1.73482	0.939764	0.0	0.0	2.24383	1.98773	1.21618	0.0	0.0	0.635893	1.51032	0.0	0.0	0.0	1.41744	1.45962	5.23546	1.48047	0.0	1.23029	0.0	0.0	3.18426	0.0	0.0	0.640239	1.93553	0.0	1.70455	2.63067	0.0	1.19951	0.635733	0.871366	1.68443	2.5922	0.0	1.97783	0.0	1.56788	1.23411	1.25803	1.47218	0.0	0.0	0.0	0.0	2.17298	0.621999	0.737881	2.60597	1.08868	1.16202	1.34179	2.48518	0.0	0.811371	0.0	0.0	0.342389	0.0	1.78414	1.52492	1.64282	0.0	2.39934	0.0	0.452851	3.07601	0.0	0.0
ENSG00000090376	0.0015568922	5.5692628E-5	up	2.7740376	2.7740376	1.4719874	3.3712366	1.2152815	1.7532779	0.2812905	0.0247146	0.0334304	0.0	0.00486765	0.0	0.0950167	0.0642045	0.0248442	0.0	0.0	0.175451	0.0	0.0	0.0	0.03421	0.0	0.0971468	0.0	0.0621806	0.0	0.0109497	0.0392543	0.0267003	0.0551224	0.0251413	0.0	0.0509436	0.133938	0.0	0.0	0.223264	0.0	0.0	0.0135628	0.063847	0.0	0.027828	0.154946	0.00752746	0.0	0.0761009	0.0109527	0.0	0.0323904	0.025972	0.0209777	0.00242606	0.142758	0.0	0.0464583	0.0	0.0	0.0637122	0.0	0.0243156	0.0855189	0.00522525	0.0225308	0.0605413	0.0	0.0188498	0.0177996	0.0775195	0.0266744	0.0	0.0031157	0.0340864	0.131114	0.0	0.0	0.0	0.0	0.0434075	0.0	0.00471791	0.0	0.0	0.0	0.0	0.0140877	0.0385815	0.0691132	0.0	0.0290803	0.0	0.0	0.0645737	0.0	0.0	0.0543909	0.0459727	0.0	0.0821833	0.0366371	0.13652	0.0	0.0	0.0	0.0	0.0	0.0	0.0	0.0
ENSG00000090382	2.3331457E-4	4.838093E-6	down	42.00955	-42.00955	-5.3926454	1.0	42.00952	-5.270499	0.12214622	0.0	0.0	0.0	0.0	0.0	0.0	0.0	0.0	0.0	0.0	0.0	0.0	0.0	0.0	0.0	0.0	0.0	0.0	0.0	0.0	0.0	0.0	0.0	0.0	0.0	0.0	0.0	0.0	0.0	0.0	0.0	0.0	0.0	0.0	0.0	0.0	0.0	0.0	0.0	0.0	0.0	0.0	0.0	0.0	0.0	0.0	0.0	0.0	0.0	0.0	0.0	0.0	0.0	0.0	0.0	0.0	0.0	0.0	0.0	0.0	0.0	0.0	0.0	0.0	0.0	0.0	0.0	0.0	0.0	0.0	0.0	0.0	0.0	0.0	0.0	0.0	0.0	0.0	0.0	0.0	0.0	0.0	0.0	0.0	0.0	0.0	0.0	0.0	0.0	0.0	0.0	0.0	0.0	0.0	0.0	0.0	0.0	0.0	0.0	0.0	0.0	0.1094	0.0123409
ENSG00000090857	0.036476806	0.0047950097	up	3.7329543	3.7329543	1.9003178	19.994314	5.356162	1.8142133	-0.08610454	0.535566	0.0	0.0	0.426396	0.535991	0.334784	1.27996	0.256647	0.18665	0.518907	0.384932	0.0	0.245475	0.476791	0.291895	0.23182	0.585904	0.40589	0.222302	0.326574	0.0	0.243175	0.470995	0.0	0.712151	0.387333	0.197742	0.136881	0.111886	0.446721	0.669811	0.290354	0.548122	0.419686	0.0	0.286029	0.500592	0.240316	0.148181	0.115443	0.323477	0.0	0.156825	0.433297	0.0	0.304356	0.479482	0.147804	0.7543	0.17199	0.222575	0.441101	0.294082	0.137876	0.366449	0.0	0.316132	0.111755	0.192002	0.224009	0.0	0.295631	0.87344	0.323041	0.192043	0.0	0.245862	0.775598	0.359253	0.236213	0.0	0.0586111	0.353441	0.0	0.247593	0.386461	0.0	0.690641	0.225808	0.0	0.220779	0.223818	0.337317	0.193038	0.0	0.0904517	0.0	0.0	0.31306	0.940694	0.293245	0.143073	0.208748	0.562442	0.287371	0.618662	0.529282	0.0	1.63137	0.0	0.226231	0.0	0.0
ENSG00000090889	0.0010652847	3.409317E-5	up	6.000613	6.000613	2.58511	16.66821	2.777751	2.4866757	-0.09843419	0.118785	0.165527	0.110905	0.0	0.139481	0.316446	0.0	0.202049	0.180799	0.172485	0.123382	0.294881	0.111533	0.317445	0.0	0.342281	0.172931	0.0	0.2149	0.128872	0.241549	0.254886	0.242851	0.249789	0.169338	0.165963	0.117477	0.0977829	0.203478	0.264446	0.920264	0.106444	0.139172	0.0543573	0.166215	0.2404	0.0892193	0.0949864	0.135749	0.143338	0.298965	0.0799731	0.046362	0.311369	0.771962	0.0	0.0	0.190548	0.27762	0.208312	0.202105	0.212	0.394033	0.123318	0.361305	0.838106	0.0	0.100692	0.106063	0.0	0.182089	0.352414	0.0744267	0.100459	0.0406425	0.0572379	0.236111	0.0	0.242668	0.123001	0.152452	0.0988936	0.0315676	0.0897385	0.0385258	0.0511423	0.154731	0.0	0.121383	0.49862	0.165626	0.112118	0.175257	0.159696	0.0828788	0.0397465	0.085903	0.127163	0.122792	0.0	0.115128	0.016946	0.602699	0.196377	1.0262	0.189149	0.160806	0.0	0.204779	0.0700716	0.391481	0.0	0.0
ENSG00000091483	0.0041997684	2.2200154E-4	up	4.0509353	4.0509353	2.018255	101.34477	25.017628	2.0732443	0.054989267	0.0	2.63168	0.0	0.659719	1.26466	0.0	0.0	1.18103	3.46128	1.07615	1.2914	1.30279	1.33883	1.86703	1.23208	1.56028	1.06139	1.25059	0.911519	1.37238	0.880958	0.611925	0.965221	0.0	0.496961	1.54298	0.0	2.37647	0.94708	1.87617	0.0	1.21137	1.10435	0.515608	1.28083	1.95287	0.987983	0.571056	1.23349	1.17558	2.52955	0.0	0.958733	1.25998	3.25262	2.02703	0.73421	1.83795	3.35665	2.09046	0.941713	1.00033	1.70741	1.0954	0.0	0.0	2.59395	0.0	1.34469	1.75189	1.59219	2.42563	2.38342	1.557	0.824077	0.628614	3.44017	1.04434	5.31089	0.602761	1.37512	0.553053	0.606547	0.699559	0.250507	0.798331	1.35453	2.00327	0.0	2.02068	0.633848	1.65447	0.886703	1.11283	0.802008	0.773056	1.27931	1.32585	1.13214	8.66436	1.64475	0.19437	1.55271	0.673329	1.36721	0.0	0.782017	2.27541	1.14599	0.781476	0.691526	0.0	0.0
ENSG00000091527	0.0062504644	3.8552907E-4	up	2.779415	2.779415	1.4747812	93.49027	33.636654	1.418385	-0.056396138	0.0	0.0	0.0	0.0	0.0	0.0	0.0	0.0	0.0	1.16294	0.0	0.0	1.10816	0.0	0.0	0.0	0.0	0.0	0.0	0.0	0.0	0.0	0.0	0.0	0.0	0.0	0.0	0.0	0.0	0.0	0.0	0.9622	1.6733	0.760096	0.0	0.0	0.0	1.47687	0.0	1.62801	0.0	0.555672	2.05224	1.48943	0.0	0.0	0.0	0.0	2.30143	1.31828	0.87982	0.0	0.0	0.0	0.0	0.0	0.0	1.14455	0.0	0.0	1.74553	0.0	0.0	1.17473	0.0	0.674958	0.0	0.0	0.0	0.0	1.42042	0.635066	0.585581	0.0	1.10425	0.0	0.0	0.0	0.0	0.0	2.25329	0.0	0.0	1.32601	0.0	1.32534	0.0	0.0	0.0	0.0	2.40452	0.432105	0.0	0.0	0.0	0.0	0.0	0.0	0.0	0.0	0.0	0.0	0.0
ENSG00000091844	0.0012679296	4.272488E-5	up	3.0900695	3.0900695	1.6276393	3.6598673	1.1843964	1.8717914	0.24415205	0.0575097	0.00858075	0.00961851	0.0264238	0.0737602	0.193384	0.0	0.0555232	0.0	0.0348634	0.0	0.0	0.0	0.0241406	0.0	0.0107304	0.0220599	0.0326055	0.0109056	0.0710069	0.0340578	0.0	0.0	0.0313038	0.179015	0.0	0.0	0.0	0.0	0.0	0.0282084	0.0	0.0	0.0	0.0	0.0	0.0915992	0.0	0.0	0.0	0.0460973	0.0	0.0	0.0	0.0	0.0	0.0	0.0	0.0565699	0.0	0.0	0.0	0.0	0.0	0.0	0.0322047	0.0	0.0	0.0	0.0	0.0	0.0584034	0.0	0.0305976	0.0	0.0	0.0263308	0.0	0.0266763	0.0	0.0135966	0.0	0.0488329	0.0	0.0	0.0	0.0	0.174131	0.0	0.0961838	0.0	0.0	0.0581407	0.0	0.0	0.0138721	0.0	0.0128933	0.0	0.0	0.0	0.0305782	0.0	0.0	0.0	0.0	0.0255858	0.0361882	0.0617216	0.0	0.0	0.0	0.0
ENSG00000092068	0.03991571	0.005470885	up	5.559556	5.559556	2.4749696	187.94246	33.805305	2.6066213	0.13165154	0.0	0.0	0.0	0.0	2.0756	1.42908	0.0	0.799162	7.57945	0.797863	0.0	0.0	1.41964	0.0	0.0	0.0	0.0	1.65024	1.51675	0.0	0.96472	0.0	0.0	1.72219	0.0	0.0	2.26199	3.40124	2.07844	0.0	0.0	0.0	0.0	0.0	1.54381	0.696035	0.852429	0.0	2.38011	1.82106	0.0	3.65774	0.0	1.66042	0.0	0.0	0.410059	1.44187	0.0	1.90125	0.0	0.464913	0.0	0.0	0.0	0.0	0.987856	0.805091	1.13688	0.497561	0.0	1.60644	0.0	0.0	0.0	4.34126	0.0	0.605862	0.0	0.0	0.593567	0.631635	0.815203	0.0	0.996229	0.0	0.0	0.0	1.49806	1.36359	0.268932	0.0	0.0	0.780137	1.78012	2.38617	0.0	2.66175	0.47161	0.0	0.0	0.43622	0.537422	2.19345	0.0	0.0	0.0	0.0	1.22603	0.0	0.384007	0.0	0.0
ENSG00000092148	0.01657673	0.0015725283	up	2.8228471	2.8228471	1.497151	57.526096	20.378744	1.4308662	-0.066284776	0.76044	0.678783	0.0	1.01738	1.19704	0.780773	0.0	1.29794	2.85338	1.35683	1.10431	0.0	1.68801	1.00333	0.0	0.0	0.0	0.0	1.05419	0.0	0.565511	0.0	0.719966	0.0	0.0	1.06916	3.01117	0.0	0.0	0.0	0.0	0.553006	0.0	0.112577	0.0	2.04048	1.17859	0.663898	0.42269	0.682363	2.0192	0.437546	0.744785	0.568294	0.0	0.919442	1.56208	0.909124	2.00076	0.0	0.832509	0.725973	0.0	0.0	0.0	0.0	0.490312	0.0	0.430023	1.15352	0.554918	0.0	0.0	0.721625	3.71256	0.365869	0.9372	1.4119	0.819461	1.59989	0.81515	1.37655	0.936587	1.17342	0.314517	0.798412	0.886966	1.62523	0.0	0.0	0.0	0.316976	1.53732	0.0	0.0	0.583388	0.0	0.536682	1.29445	0.0	0.0	0.153058	0.827595	0.0	0.457727	0.948791	0.7425	0.0	0.0	0.322811	0.0	0.0	0.0
ENSG00000092201	0.036490906	0.0048047155	up	2.1493924	2.1493924	1.1039288	63.400005	29.496727	1.0576379	-0.046290956	1.80894	0.0	1.25613	0.0	0.790882	0.0	0.0	1.24628	3.30148	2.32015	0.944505	0.0	0.951465	2.62547	0.0	2.38173	1.15903	1.14398	1.43054	1.48226	0.805352	0.0	0.0	1.82113	0.976895	2.02457	2.58486	0.0	0.0	1.57729	0.0	0.957005	1.75908	0.24852	1.54853	0.0	1.70789	0.998118	1.12755	2.02423	0.0	0.0	1.04686	0.0	0.0	1.15724	1.7708	0.0	1.79609	0.837779	1.6722	0.857703	2.47859	0.660584	0.0	0.0	0.89135	0.957899	1.46126	0.0	0.0	1.53849	0.0	0.915465	0.0	0.851583	0.89619	1.47087	1.32321	1.92775	0.0	1.28121	0.878218	0.0	0.451261	0.0	0.0	2.70026	0.0	1.7954	1.08153	1.98314	0.0	1.34181	1.98067	1.05176	0.0	1.74641	1.48921	0.0	0.0	0.386302	1.5158	1.12589	1.29361	1.45142	0.0	0.0	3.11708	1.34717	1.9002	0.0	0.0
ENSG00000092847	9.500311E-4	2.9083658E-5	up	3.7319913	3.7319913	1.8999456	13.754764	3.6856365	1.8941116	-0.0058339788	0.0895105	0.161835	0.267314	0.143978	0.256775	0.217364	1.19561	0.141292	0.132247	0.230105	0.0	0.142514	0.138632	0.343419	0.200103	0.233936	0.438777	0.173151	0.168752	0.214129	0.190312	0.161056	0.265255	0.392946	0.0862714	0.143095	0.358137	0.190477	0.156093	0.0	0.0	0.144576	0.193649	0.044308	0.19634	0.0	0.100065	0.139702	0.157765	0.116552	0.125902	0.0885878	0.123127	0.212169	0.613928	0.321416	0.066853	0.296064	0.260074	0.131661	0.156775	0.15401	0.166921	0.161959	0.370523	1.08865	0.23881	0.0678796	0.09077	0.125737	0.232648	0.162608	0.126045	0.156686	0.0	0.138209	0.0883927	0.0	0.161552	0.307729	0.0981918	0.113969	0.072241	0.0967031	0.10147	0.198161	0.170464	0.243754	0.195327	0.180601	0.248878	0.0888826	0.102731	0.118926	0.0	0.0782877	0.167418	0.10507	0.143886	2.04972	0.225113	0.0400363	0.0	0.14016	0.466839	0.168784	0.305716	0.368925	0.444866	0.0646165	0.0	0.0	0.0
ENSG00000092853	0.04607267	0.0066271657	up	2.9218266	2.9218266	1.5468706	15.130626	5.17848	1.502687	-0.044183575	0.332314	0.241112	0.153746	0.205077	0.324465	0.0	0.0	0.207151	0.280741	0.278812	0.364399	0.0	0.221478	0.0	0.116184	0.52245	0.374796	0.227079	0.474348	0.367963	0.466641	0.424205	0.279323	0.455116	0.33336	0.2842	0.297032	0.136005	0.369105	0.668423	0.0	0.351758	0.319912	0.107264	0.354757	0.0	0.0	0.364232	0.089296	0.255912	0.508475	0.203965	0.222569	0.384361	0.878092	0.614843	0.213149	0.39344	0.244513	0.255777	0.366896	0.0	0.603806	0.496512	0.384699	0.0	0.538897	0.269413	0.210543	0.0	0.189019	0.32697	0.27954	0.0911948	0.0	0.0865993	0.384181	0.0	0.281132	0.0	0.176722	0.0	0.0679724	0.361985	0.052453	0.153739	0.179192	0.0	0.200013	0.470011	0.640708	0.149	0.0	0.254756	0.0	0.0	0.236168	0.196242	0.0	0.0	0.0950156	0.0	0.0	0.238091	0.0	0.0	0.459509	0.761769	0.215651	0.102427	0.0	0.0	0.0
ENSG00000092929	0.030406192	0.0036714557	down	8.775318	-8.775318	-3.1334515	1.0	8.775324	-2.8562188	0.27723277	0.469346	0.0	0.481044	0.240815	0.212364	0.443548	0.0	0.0	0.0347061	0.338786	0.981255	0.760328	0.0	0.0	0.321407	0.0	0.0	1.62402	0.0	0.0	0.0	0.0	0.168138	0.321047	0.0	0.0	1.07964	0.0	0.0	1.39093	0.0	0.0	0.747797	1.01969	0.0	0.0	1.40883	0.280049	0.330531	0.919994	0.541664	0.718189	0.576724	0.657886	0.321232	0.0	0.0	0.0	0.843893	0.0	0.192841	0.200739	0.0	0.0	0.0	0.0	1.37439	0.64403	0.0	0.290816	0.0	0.0	0.0	0.813409	0.43849	0.486158	0.0	0.587154	0.0	0.0	1.48015	0.485953	0.931848	0.319186	0.575229	0.0	0.449219	0.222192	0.0	0.0	0.0	0.0	0.127767	0.0	5.26947	0.443307	0.0	0.855164	0.700289	0.0	1.88381	0.473254	0.306429	0.537579	0.199996	0.266903	1.35256	0.0	1.78523	0.37462	0.421875	0.0	0.0
ENSG00000093000	0.033245455	0.0041767857	up	2.6497514	2.6497514	1.405857	48.911716	18.458996	1.470839	0.06498195	0.727496	0.715592	0.256762	0.745536	0.934288	0.0	0.0	1.57896	2.29345	1.91472	0.471644	0.852527	0.829588	0.0	0.856918	0.0	0.955787	0.0	1.44089	0.507832	0.0	0.0	0.591301	0.0	1.289	0.47927	1.45242	1.1324	0.788804	1.31837	0.0	0.657972	0.0	0.182131	0.0	0.0	1.77674	0.490717	0.273818	0.73381	0.0	0.382622	1.23121	0.927057	0.0	1.12968	0.661809	0.94152	0.732016	0.742686	1.03211	1.00959	0.0	0.807617	0.0	0.0	0.872275	0.0	0.927785	1.05584	0.0	1.34373	0.0	0.475166	0.0	0.371537	0.382736	1.14349	1.27811	0.0	2.73132	0.0	1.17892	0.409189	0.47636	0.509149	0.0	0.0	0.674616	1.09208	0.0	0.476158	0.78835	0.658189	1.11616	0.640892	0.0	0.279153	0.783035	0.0	0.621151	0.0	0.0	0.837283	0.0	0.0	0.475081	0.0	1.42399	0.0	0.586559	0.0	0.0
ENSG00000093144	0.021658229	0.0022890996	up	2.8728101	2.8728101	1.5224626	53.201275	18.518888	1.4850056	-0.037457038	0.782338	0.550116	0.451021	0.601307	0.809496	2.32601	0.0	0.0	0.0	0.981071	0.993595	1.23313	0.0	0.0	0.0	1.27775	0.581083	0.881026	0.944771	0.229592	0.0	0.0	0.205503	0.0	0.0	0.0	0.0	0.0	0.666176	1.17354	0.0	0.784412	1.71208	0.231749	0.0	1.13652	1.32818	1.61093	0.303077	0.0	2.23153	0.0	0.0	1.67651	0.0	0.513422	0.0	1.26442	1.52125	0.949568	1.42364	0.793446	0.0	0.0	0.0	0.0	0.473227	0.883726	0.865532	0.0	0.0	2.16001	0.695224	1.1632	0.310858	1.15022	0.499704	0.0	1.47759	0.0	0.981036	1.00546	0.594528	0.0	0.142394	1.0335	0.0	0.0	1.33421	1.13713	1.15493	0.691742	0.655448	0.0	0.63658	0.0	0.0	0.799831	0.0	0.0	0.41725	0.0563955	0.0	0.0	0.0	0.0	0.0	2.50534	3.37156	0.0	0.0	0.0	0.0
ENSG00000093183	0.0035747562	1.788891E-4	up	2.97843	2.97843	1.574552	55.49019	18.630692	1.5597975	-0.014754515	0.0	0.0	0.0	0.0	0.0	0.53654	0.0	1.04174	0.0	0.872799	0.0	0.0	0.0	0.0	0.0	0.0	0.0	0.85647	0.0	0.0	0.0	0.0	0.0	0.0	0.0	0.0	0.0	0.0	0.658002	0.0	0.0	0.624279	0.0	0.0	0.0	0.0	0.0	0.0	0.467716	0.824478	0.0	0.407354	0.0	0.469004	0.0	0.0	0.625925	0.0	1.11193	0.0	0.0	0.0	0.0	0.0	1.81309	0.0	0.877935	0.0	0.967027	0.0	0.0	0.969913	0.0	0.597924	0.229411	0.0	1.07932	1.19739	0.0	1.15226	0.0	0.806333	0.0	0.723206	0.236913	0.0	0.0	0.0	0.0	0.957506	0.0	1.29405	1.0711	0.0	0.47302	1.05785	0.0	0.782639	0.0	0.0	0.0	0.117788	1.07981	2.08231	0.0	0.0	0.0	0.0	1.33482	0.304475	0.888672	0.0	0.0
ENSG00000094804	0.012081953	0.0010142858	up	5.295371	5.295371	2.4047318	29.03623	5.483322	2.3244581	-0.080273725	0.0	0.333432	0.27422	0.17339	0.221085	0.0	1.98821	0.331192	0.588505	1.12042	0.283413	0.58635	0.0784941	0.992907	0.300701	0.759842	0.354322	0.215054	0.549881	0.552772	0.0	0.433617	0.361692	0.407892	0.105308	0.887523	0.322577	0.27592	0.491671	1.15284	0.880648	0.17943	0.680772	0.0128865	0.429035	2.16458	0.484533	0.493484	0.207101	0.216912	0.62455	0.0	0.133205	0.0	1.85132	0.48844	0.250428	0.769941	0.267118	0.351608	0.589493	0.471745	0.894805	0.394614	0.929638	1.20346	0.721151	0.168358	0.456368	0.434911	0.151617	0.0	0.0	0.145151	0.0	0.174001	0.266335	0.191447	0.39858	0.139458	0.400784	0.268124	0.10541	0.406763	0.0139143	0.223356	0.17655	1.34936	0.276977	1.32817	0.191804	0.128115	0.256249	0.309641	0.26718	0.0792771	0.518778	0.0	0.414474	0.0	0.126302	0.0	1.09999	0.370717	0.0	0.680089	0.349832	0.850089	0.10441	0.0996575	0.0	0.0	0.0
ENSG00000094880	0.029546354	0.0035198047	up	2.6445186	2.6445186	1.4030051	22.438429	8.484881	1.2846735	-0.11833173	0.129139	0.312322	0.0	0.394743	0.0	0.0	1.85643	0.406417	0.366273	0.258185	0.43177	0.25923	0.0	0.56855	0.220932	0.0	0.518112	0.293552	0.0	0.0	0.242012	0.438853	0.399993	0.631375	0.767632	0.180414	0.633293	0.0	0.204014	0.0	2.18368	0.3655	0.223279	0.166939	0.613652	0.0	0.0	0.583085	0.297688	0.399339	0.419064	0.125119	0.119016	0.547371	0.0	0.386344	0.241587	0.528765	0.44707	0.354673	0.366844	0.465605	0.0	0.0	0.897428	0.0	0.115119	0.47562	0.0734665	0.614345	0.541694	0.941592	0.0	0.193171	0.330227	0.181914	0.14915	0.390255	0.0	0.0	0.323222	0.319879	0.135053	0.201377	0.227484	0.449682	0.421557	0.455111	0.0	0.342542	0.0	0.186034	0.207947	0.254437	0.364518	0.350567	0.433565	0.345723	0.352646	0.0	0.832766	0.11909	0.0	0.47193	0.425223	0.420824	0.149105	0.869104	1.0487	0.094209	0.72406	0.0	0.0
ENSG00000094975	0.04585925	0.006586324	up	2.7950358	2.7950358	1.4828668	14.5864935	5.218714	1.4303408	-0.05252601	0.179489	0.0	0.114555	0.0572815	0.0	0.351214	0.0	0.139738	0.415676	0.248742	0.577988	0.180306	0.0	0.0	0.215015	0.247211	0.0	0.191955	0.0	0.0	0.0	0.0	0.0792628	0.0	0.257146	0.174109	0.0	0.428697	0.175933	0.0	0.0	0.0	0.510311	0.0418321	0.0	0.329488	0.149774	0.0	0.0500413	0.181947	0.188072	0.0	0.0	0.251139	0.0	0.0	0.0881867	0.330208	0.112022	0.431559	0.194556	0.0	0.0	0.138256	0.0	0.0	0.144524	0.244742	0.121447	0.0	0.206367	0.0	0.0	0.156498	0.189641	0.0787897	0.124098	0.0	0.0	0.0	0.0	0.179947	0.0914738	0.0	0.0372833	0.0	0.0	0.0	0.162066	0.276887	0.0	0.048638	0.0	0.118299	0.189773	0.12124	0.0	0.136932	0.138922	3.52294	0.083676	0.0	0.0	0.348911	0.0	0.0	0.133512	0.0	0.393784	0.0948101	0.216522	0.0	0.0
ENSG00000095002	0.009025698	6.584023E-4	up	3.9993575	3.9993575	1.9997683	19.773916	4.944274	1.9450617	-0.05470661	0.0	0.211054	0.247282	0.122749	0.278726	0.435805	3.89269	0.114423	0.460447	0.289841	0.616322	0.0	0.113418	0.398603	0.331037	0.596773	0.46998	0.116157	0.159019	0.377452	0.227354	0.0	0.182989	0.557498	0.289824	0.160174	0.420101	0.0	0.191572	0.22212	1.75533	0.0511188	0.283922	0.0478292	0.385181	1.17846	0.162478	0.226594	0.0655205	0.201487	0.276083	0.286749	0.13539	0.204187	0.0	0.29387	0.136821	0.311653	0.13824	0.2708	0.359894	0.0	0.282279	0.445803	0.364055	0.0	0.21194	0.257357	0.114253	0.189018	0.277929	0.0	0.447312	0.196204	0.295278	0.084287	0.129872	0.0	0.563072	0.0	0.234141	0.0	0.0745571	0.185215	0.0	0.144744	0.219529	0.812056	0.266104	0.5787	0.340448	0.0625211	0.235963	0.215258	0.0	0.0673312	0.163756	0.147118	0.45438	0.0	0.366718	0.0	0.28837	0.313385	1.05599	0.315756	0.0827807	0.0	0.554392	0.0	0.30944	0.0	0.0
ENSG00000095139	0.0173906	0.0016917748	up	2.642578	2.642578	1.401946	92.43699	34.97984	1.4673526	0.0654067	2.15804	1.87969	1.25502	0.0	1.72707	1.54888	0.0	1.59699	7.28538	0.0	2.6587	2.58784	1.72001	1.79925	0.0	3.05239	0.0	0.923207	0.864792	0.0	0.0	0.0	0.0	2.38503	1.2124	2.59737	3.46148	2.65604	1.90694	2.11752	6.62011	0.727362	2.85238	0.372689	0.0	0.0	0.0	0.0	1.551	0.823751	0.0	0.748157	0.0	2.16276	0.0	1.08734	1.35054	0.999519	3.8181	0.0	1.43222	1.32857	0.0	0.950628	0.0	11.786	1.09908	1.16832	0.679222	1.50037	1.05035	0.0	2.0274	1.30549	2.08165	0.873476	0.0	3.03579	0.0	0.0	0.784387	0.78644	2.04798	1.14696	0.625505	0.896658	1.20677	2.52493	1.0013	1.5953	0.0	0.318457	0.0	0.82811	1.36396	2.161	1.31537	1.55838	1.00345	5.3371	1.61302	0.344925	1.18271	0.0	1.37146	2.64235	0.0	0.0	0.0	0.523962	1.87513	0.0	0.0
ENSG00000095261	0.0066670873	4.228649E-4	up	3.864798	3.864798	1.950393	24.547222	6.3514886	1.8463523	-0.104040734	0.268925	0.254652	0.301967	0.20221	0.531706	0.352365	0.0	0.273826	0.428344	0.842299	0.283491	0.372166	0.562103	0.343606	0.396298	0.238514	0.242191	0.53099	0.197123	0.43748	0.282533	0.353499	0.0751736	0.464157	0.335676	0.407279	0.715235	0.0	0.266524	0.471967	1.87885	0.0514541	0.285074	0.0516462	0.16369	1.31117	0.532642	0.0	0.0955267	0.217153	1.16169	0.141646	0.375544	0.160452	1.72677	0.151588	0.0	0.0	0.561733	0.254323	0.325835	0.327263	0.160759	0.318334	0.344323	3.61388	0.0	0.129962	0.164186	0.212566	0.322279	0.669156	0.461244	0.175878	0.0	0.278027	0.0	0.0	0.0	0.625273	0.257657	0.277374	0.0	0.0	0.0303136	0.611641	0.0	0.760656	0.392413	0.320813	0.331899	0.0	0.224462	0.0923298	0.391943	0.0	0.0	0.19438	0.30749	2.00886	0.308969	0.0	0.363797	0.824972	0.435488	0.298423	0.339412	0.691331	0.942546	0.0	0.396962	0.0	0.0
ENSG00000095564	0.0012558532	4.211865E-5	up	5.115972	5.115972	2.3550084	12.235459	2.39162	2.3648138	0.009805427	0.119035	0.0405097	0.0737175	0.0424141	0.0	0.127783	0.851515	0.045453	0.0	0.0425207	0.117683	0.0	0.138701	0.0	0.134675	0.292564	0.229192	0.060356	0.158551	0.0879687	0.189912	0.0	0.0329772	0.208224	0.0	0.0743843	0.0	0.0	0.0471115	0.270801	0.0	0.0707104	0.200087	0.0115274	0.253081	0.395238	0.157878	0.0891152	0.057128	0.049877	0.113173	0.0418075	0.198421	0.0	0.562759	0.0919988	0.269032	0.14478	0.0419955	0.0555813	0.14706	0.156928	0.0	0.0	0.0	0.0	0.0940966	0.141408	0.101915	0.0763452	0.108676	0.149212	0.0572048	0.0564696	0.0	0.0452552	0.0567193	0.0932135	0.17335	0.213602	0.0570297	0.111828	0.0529435	0.0396696	0.0660073	0.0946263	0.136727	0.121196	0.095356	0.0748772	0.0672309	0.0216404	0.101186	0.0683222	0.102414	0.0425726	0.0	0.0507676	0.0	0.0	0.0615628	0.0	0.254447	0.100605	0.139103	0.0790708	0.0338051	0.210829	0.0	0.0936466	0.174851	0.0	0.0
ENSG00000095574	0.020041822	0.0020451054	up	3.2847047	3.2847047	1.7157637	8.187048	2.492476	1.6963801	-0.019383535	0.188234	0.133063	0.0	0.0433928	0.0980333	0.228127	0.0	0.0889661	0.120509	0.0459027	0.131992	0.09394	0.0	0.117569	0.152615	0.20149	0.364093	0.258877	0.0562322	0.138711	0.119677	0.214357	0.0648983	0.361298	0.556148	0.105084	0.156616	0.135715	0.0686159	0.511145	0.6265	0.0447035	0.412777	0.0361097	0.123842	0.314282	0.114377	0.0	0.172623	0.141741	0.0	0.066483	0.0731342	0.0	0.844454	0.24279	0.0	0.548285	0.0111724	0.0544396	0.116377	0.161319	0.128772	0.672364	0.0824736	0.429582	0.0	0.151696	0.0928486	0.055325	0.276669	0.366257	0.0579906	0.0	0.12378	0.0	0.0917719	0.177155	0.212063	0.0847278	0.0824738	0.0	0.0482218	0.102315	0.0	0.0399154	0.142135	0.116974	0.0	0.137886	0.133645	0.0	0.0	0.112766	0.0	0.473687	0.063311	0.0665515	0.391835	0.0	0.0417843	0.0	0.0712169	0.0	0.236405	0.165427	0.0541796	0.287385	0.432597	0.0	0.197306	0.0	0.0
ENSG00000095713	0.034993716	0.0045209434	down	38.616966	-38.616966	-5.271163	1.0	38.616993	-5.5238347	-0.25267175	5.67508	1.35888	5.78361	0.447556	0.0	0.0798955	0.299227	0.0	0.0	0.0	0.0	0.0	0.0	6.30555	0.0	0.0	4.62988	0.0	1.33267	0.0	0.0	0.0	0.0	0.0	0.0793041	2.22337	0.0	0.0	4.03944	5.54101	0.0	0.348237	0.0	0.523812	0.493461	0.447118	0.578366	1.87804	0.0	20.0994	1.49522	1.27851	0.0	0.0	6.74048	0.0	1.28348	0.0	0.421609	0.0	0.0839278	0.0	0.0	0.0	0.987939	0.0	0.0	3.05813	0.0226183	0.641184	4.05994	3.26032	2.2025	0.0	0.0	0.0	1.78811	0.0	0.715823	0.246276	0.303592	0.0	0.37731	0.0	22.0047	0.0	0.0	0.799326	0.0	0.0608115	0.0	0.0	0.0	0.0	0.0	0.0	0.0	0.278114	0.328985	4.56596	4.21538	1.24104	0.0	0.0	0.0	0.0	5.1557	3.38839	0.0	0.116856	3.27646	0.0	0.0
ENSG00000095752	4.2187992E-5	6.316305E-7	up	11.306841	11.306841	3.499124	14.229443	1.2584808	3.8308072	0.33168313	0.0	0.0233647	0.0440254	0.0	0.0	0.10747	0.215674	0.0	0.151042	1.19133	0.0366517	0.0157255	0.0	0.0	0.0215098	0.0	0.0	0.0349015	0.0	0.0	0.0	0.0770917	0.0	0.0333731	0.0	0.040505	0.193366	0.0	0.0115848	0.0	0.0	0.0265491	0.0	0.0087291	0.0393207	0.0	0.122384	0.0748255	0.0	0.00786998	0.0	0.00843372	0.0	0.0258833	0.573327	0.128302	0.0	0.0373653	0.0806868	0.0138092	0.0058993	0.0	0.0247029	0.00672134	0.0487114	0.358275	0.0	0.0	0.0	0.0	0.0139566	0.0	0.069862	0.0	0.0	0.0	0.0	0.0	0.0275898	0.0	0.0535432	0.0745815	0.33719	0.0	0.0192128	0.0828163	0.0	0.0	0.0	0.0110531	0.0	0.00924744	0.0	0.0	0.26611	0.0	0.0736394	0.0	0.0145301	0.143957	0.0	0.0217496	0.025243	0.0289199	0.0148848	0.0275975	0.132502	0.0	0.0680915	0.0	0.0	0.0	0.100539
ENSG00000096063	0.006832132	4.368844E-4	up	3.6633706	3.6633706	1.8731717	33.323895	9.096514	1.897326	0.024154283	0.457219	0.224777	0.448334	0.178132	0.673656	0.0	0.0	0.148101	0.71594	0.546372	0.7878	0.0	0.762925	0.979535	0.574136	1.3556	0.649704	0.392761	0.278378	0.0	0.334679	0.0	0.0	0.480036	0.231948	0.276677	0.0	0.752293	0.288767	0.671693	3.86989	0.112776	0.737511	0.0643426	0.0	0.685874	0.0	0.329492	0.153037	0.609537	0.59191	0.577339	0.534334	0.290437	0.0	0.48479	0.299576	0.3485	0.592123	0.443024	0.912147	0.406758	0.0	0.291222	0.355067	0.0	0.633249	0.268426	0.154401	0.898402	0.333786	0.163925	0.201142	0.0	0.738483	0.0780813	0.269544	0.506177	0.257824	0.318302	0.352584	0.245966	0.399948	0.248249	0.260005	0.515826	0.315717	1.30031	0.402727	0.458804	0.294144	0.128754	0.620245	0.139005	0.123331	0.379687	0.764418	0.293637	0.705041	0.0	0.616015	0.199984	0.707052	0.636513	0.338655	0.828476	0.278279	1.13153	0.437576	0.151671	0.259456	0.0	0.0
ENSG00000096746	9.820091E-4	3.090856E-5	up	3.1523526	3.1523526	1.6564289	130.21391	41.306915	1.5806127	-0.075816266	0.0	0.0	0.0	0.0	0.0	0.0	0.0	0.0	0.0	0.0	0.0	4.03155	0.0	0.0	0.0	0.0	0.978378	0.0	0.0	0.0	0.0	0.0	0.0	0.0	0.0	0.0	0.0	0.0	0.0	0.0	0.0	0.0	2.9094	0.373813	0.0	0.0	0.0	0.0	1.56159	0.0	0.0	1.08615	4.69701	0.0	0.0	0.0	0.0	0.0	0.0	0.0	0.0	0.0	0.0	0.0	0.0	0.0	1.74467	0.0	2.29926	0.0	0.0	0.0	0.0	0.0	0.0	1.15865	1.10208	0.0	0.0	0.0	0.0	1.57755	0.0	0.0	0.59566	1.63546	0.0	0.0	0.0	0.0	0.0	0.679789	2.12117	0.0	0.0	0.940199	0.0	0.0	0.0	0.0	2.08705	0.397776	0.0	0.0	0.0	0.0	0.0	0.0	0.0	0.604881	0.0	0.0	0.0
ENSG00000097033	0.008093566	5.638609E-4	up	3.223945	3.223945	1.688827	55.524075	17.222414	1.6132474	-0.075579636	0.0	0.0	0.0	0.0	0.0	0.0	0.0	0.320383	2.98942	0.986398	2.21357	0.0	1.01652	1.34235	0.917238	0.0	0.906382	0.0	0.829386	1.03131	0.0	0.804298	0.540595	1.4714	0.601859	0.0	0.0	0.660553	0.0	0.0	4.71844	0.395852	0.0	0.220371	1.13005	0.0	0.716378	1.09531	0.538631	0.594806	1.06297	0.650333	0.0	0.506695	0.0	1.67789	0.319266	0.679015	1.07235	0.935954	1.09167	0.433775	0.527785	0.0	0.0	0.0	0.0	0.581065	0.461151	0.0	0.722878	0.668385	0.0	0.717022	0.667572	0.400248	0.523579	0.0	0.0	0.729229	0.608416	0.762216	0.691968	0.590147	0.0	0.372233	0.0	1.20555	0.0	0.0	0.0	0.215279	0.0	0.0	1.28257	0.466166	0.636598	0.561326	0.919255	0.0	0.455219	0.198702	0.984297	0.659503	1.19696	0.0	0.96691	0.0	1.16673	0.306006	1.38497	0.0	0.0
ENSG00000099219	0.012771319	0.0010954987	up	4.2530546	4.2530546	2.0884993	17.215345	4.0477605	2.0192945	-0.06920492	0.087208	0.138801	0.197297	0.13248	0.277074	0.0	0.0	0.0864154	0.463298	0.0852527	0.20343	0.0	0.213355	0.209799	0.369241	0.0158877	0.11326	0.344436	0.0	0.0	0.195449	0.119599	0.175143	0.747656	0.0	0.353951	0.551508	0.291422	0.23479	0.256795	0.0	0.0	0.0	0.0355836	0.215881	0.170682	0.158257	0.0381687	0.177741	0.0972713	0.0	0.0697918	0.329732	0.0	0.602793	0.103214	0.0258132	0.195209	0.104318	0.0448133	0.249799	0.197188	0.0	0.196388	0.309259	0.0	0.486051	0.0767522	0.151423	0.211606	0.110832	0.225855	0.168455	0.0643085	0.229762	0.0	0.0316232	0.214442	0.137914	0.222176	0.0799008	0.0951136	0.0698792	0.0744185	0.0752978	0.0	0.137188	0.540821	0.108752	0.0932801	0.244678	0.0	0.193696	0.134845	0.139861	0.0908499	0.222452	0.287081	0.707999	0.0	0.113298	0.0363296	0.0792135	0.519701	0.390442	0.139552	0.10197	0.0	0.261939	0.120261	0.0908719	0.0	0.0
ENSG00000099246	0.020351619	0.0020896366	up	2.8663697	2.8663697	1.5192246	52.170094	18.20075	1.5084338	-0.010790894	0.691519	0.917543	0.0	0.884373	0.540906	1.37731	0.0	0.332621	2.9733	0.718062	1.75275	0.443281	1.34583	0.0	0.758079	0.0	0.0	0.912165	0.79326	0.950375	0.679338	0.687161	0.975632	1.40798	0.989351	1.75982	2.20609	0.631805	1.15834	1.46934	6.46992	0.465393	1.04773	0.290316	0.636717	0.0	0.729365	1.67367	0.247049	0.662021	0.0	0.315259	1.47807	0.494491	4.67967	0.724403	0.416975	1.42814	0.44131	0.898249	1.97431	0.655111	0.913836	0.639805	0.975428	4.63871	0.545444	0.482566	0.0	0.0	0.0	0.743099	0.0	0.2192	0.718556	0.15315	0.456713	0.0	0.0	0.0	0.821256	0.740816	0.0	0.577335	0.144415	0.479111	0.591644	1.07392	0.753217	0.565047	0.0	0.235051	0.780081	0.502716	0.0	0.75279	0.993015	0.751239	1.33353	6.26607	0.483297	0.205304	0.619563	0.0	0.961976	0.831084	0.257152	0.0	2.1496	0.510948	1.26048	0.0	0.0
ENSG00000099282	0.027862322	0.0032617075	down	5.548958	-5.548958	-2.4722168	1.4200195	7.8796306	-2.4384437	0.03377328	0.0	0.0	0.712206	0.0	0.123506	0.218861	0.0	0.0	0.0	0.486752	0.406046	0.165039	0.0	0.482686	0.33261	0.0	0.0	0.0	0.839703	0.637141	0.817896	0.815681	0.330418	0.3755	0.0	0.300887	0.0	0.0	0.50402	0.325255	0.0	0.610355	0.632964	0.632002	0.825776	0.665482	0.619116	0.616901	2.79853	0.0	0.135082	0.0	0.204585	0.0	0.903853	0.802247	1.00313	0.779862	0.718821	0.545521	0.0	0.0	0.0	0.502155	0.0	0.0	0.0	1.24582	0.105932	0.359422	0.0	0.0	0.291503	0.641397	0.0	0.0	0.704318	0.471695	0.654631	0.223345	0.0	0.658895	1.59801	0.0	0.103764	0.0	0.0	0.156916	0.0	0.368923	0.0	0.659634	0.512981	0.817847	0.518772	0.563604	0.333261	0.323178	0.280683	0.969943	0.0	0.0772694	0.5901	0.885391	0.0	0.21047	0.392629	0.0	0.0	0.180358	0.0	0.0	0.0
ENSG00000099341	0.038387634	0.0052005253	up	2.838067	2.838067	1.5049087	303.2668	106.85673	1.5835347	0.078626014	0.0	9.21674	11.3115	0.0	6.58508	0.0	0.0	0.0	0.0	12.7059	0.0	6.26816	0.0	8.22406	4.8166	0.0	0.0	0.0	17.8552	7.41	0.0	6.3437	12.0199	0.0	4.11883	11.9885	0.0	0.0	7.34113	0.0	0.0	0.0	7.34361	6.14758	0.0	0.0	0.0	8.51752	9.58427	0.0	0.0	1.75368	7.90989	11.7167	0.0	5.10049	3.30449	0.0	0.0	0.0	0.0	0.0	0.0	0.0	11.6995	0.0	0.0	6.99019	8.17216	0.0	9.08374	7.75844	6.44946	8.29068	0.0	0.0	11.7118	7.52145	11.3227	5.66507	5.92759	4.96663	0.0	6.17993	3.43481	6.29476	5.59433	6.07011	0.0	8.68928	4.96459	12.6269	8.22835	5.54438	8.0108	0.0	0.0	13.3007	0.0	31.9114	10.3748	2.3635	0.0	7.07173	2.7508	5.01956	21.2131	0.0	9.16331	3.32041	17.0648	0.0	0.0
ENSG00000099783	0.0359794	0.0047003897	up	2.1393313	2.1393313	1.09716	144.34488	67.471985	1.1527896	0.055629622	0.0	0.0	0.0	2.34485	0.0	0.0	0.0	0.0	0.0	0.0	0.0	0.0	0.0	0.0	0.0	0.0	3.59864	0.0	0.0	0.0	0.0	0.0	0.0	0.0	0.0	0.0	0.0	0.0	0.0	0.0	0.0	0.0	0.0	0.0	0.0	0.0	0.0	0.0	4.66508	0.0	7.47853	0.0	6.60538	0.0	0.0	0.0	0.0	0.0	0.0	0.0	0.0	0.0	0.0	0.0	7.01322	0.0	0.0	0.0	0.0	0.0	0.0	0.0	0.0	4.66121	0.0	2.37542	0.0	0.0	0.0	0.0	0.0	0.0	0.0	3.46113	0.0	0.0	0.0	0.0	0.0	0.0	0.0	2.90653	0.0	0.0	2.06515	3.64744	7.67901	0.0	0.0	0.0	0.0	0.779158	0.0	0.0	0.0	0.0	5.37708	0.0	0.0	1.07505	0.0	0.0	0.0
ENSG00000099954	0.0044640237	2.4224994E-4	up	2.7620232	2.7620232	1.4657254	3.2317905	1.1700809	1.6923337	0.22660829	0.0833068	0.0179254	0.0	0.0449473	0.0823732	0.0343319	0.0222255	0.0	0.0223313	0.10429	0.0	0.0	0.148485	0.201024	0.0793991	0.0	0.0643548	0.0395617	0.013322	0.0420126	0.0	0.0196441	0.0833333	0.0502992	0.0114542	0.0	0.0281384	0.0	0.027727	0.0	0.0853227	0.0	0.332288	0.0	0.0	0.0705836	0.0385703	0.0	0.0231765	0.0276124	0.0	0.0	0.0900502	0.0431359	0.0	0.0	0.116904	0.0	0.0557606	0.0239048	0.0534029	0.0	0.0163859	0.0	0.0488629	0.120775	0.0174678	0.0149267	0.0158305	0.0139665	0.0714185	0.0	0.0	0.0	0.0505479	0.0	0.0	0.0	0.0612411	0.126046	0.0	0.0	0.0	0.0567735	0.0	0.040901	0.0791462	0.0732277	0.0449569	0.114355	0.0	0.132596	0.0	0.0164678	0.0	0.0204738	0.0439841	0.0345005	0.054911	0.0973134	0.00407512	0.0	0.0348669	0.0559568	0.0	0.0871808	0.0400072	0.0	0.678085	0.0	0.0498393	0.0	0.0
ENSG00000099998	0.011437437	9.317421E-4	down	7.561213	-7.561213	-2.9186177	1.0	7.561213	-2.9190824	-4.647911E-4	0.318979	0.217194	1.46884	0.0	0.0	0.316344	0.0	0.0	0.357838	0.628958	0.0	0.264565	0.518623	0.516094	0.0	0.549794	0.0	0.572052	0.767632	0.0	0.335976	0.234411	0.654587	0.0	0.407217	0.0	0.0	0.0	0.0	0.0	0.0	0.0	0.459315	0.0	0.0	0.14771	0.817764	0.49496	2.39094	0.0	0.133871	0.0	0.0	0.327566	0.326857	0.29422	0.814612	0.433243	0.0	0.55615	0.513898	0.262454	0.111476	0.0	0.260338	0.0	0.494178	0.658664	0.382674	0.265961	0.464533	0.671718	0.0	0.0	0.453541	0.103327	0.0	0.0	0.251102	0.0	0.11545	0.359062	0.308529	0.830483	0.691593	0.349079	0.200371	0.218238	0.0	0.980725	0.0	1.40147	0.164235	0.282772	0.0	2.13818	0.421699	0.0	0.486586	1.01129	2.98404	0.0	0.0	0.650588	0.32769	0.375831	1.49588	0.460118	0.854952	0.61022	0.0	0.0152916	0.0428956
ENSG00000100027	0.022431923	0.002394084	down	2.837633	-2.837633	-1.5046879	1.2920139	3.6662617	-1.4776819	0.027005974	0.0	0.123549	0.266262	0.110216	0.261103	0.116219	0.469413	0.267653	0.0	0.234018	0.211796	0.214051	0.0	0.141649	0.0	0.161567	0.0	0.233956	0.0	0.805338	0.172919	0.393802	0.0918722	0.220345	0.309602	0.134285	0.0	0.0	0.156974	0.284966	0.404444	0.257434	0.0	0.0	0.0	0.396707	0.0	0.0	0.291641	0.188837	0.0	0.0	0.0	0.0	0.0	0.132446	0.37488	0.0	0.129629	0.0	0.0	0.324082	0.144924	0.165841	0.221802	1.14389	0.0	0.0	0.0	0.149799	0.0	0.190468	0.0	0.15935	0.0	0.293951	0.0	0.496236	0.177298	0.532253	0.19163	0.215827	0.0	0.0	0.0	0.0	0.255423	0.0	0.0	0.126233	0.0	0.0	0.177619	0.0	0.0	0.0	0.0	0.0792792	0.0	0.649636	0.0	0.0	0.0	0.0	0.274247	0.0	0.0	0.22598	0.0	0.0	0.278937	0.687698	0.0
ENSG00000100055	0.025372269	0.002840019	down	3.783194	-3.783194	-1.9196048	1.0	3.7831948	-1.9459821	-0.026377266	0.2224	0.0834058	0.442842	0.160908	0.0	0.446504	0.371811	0.0643887	0.0772104	0.155019	0.0	0.624978	0.459792	0.451028	0.358905	0.326464	0.510735	0.0	0.0	0.520476	0.230942	0.383807	0.253817	0.173481	0.0	0.0	0.0	0.509008	0.474693	0.289214	0.0	0.109913	0.0	0.143624	0.0	0.172411	0.0	0.189593	0.408659	0.35778	0.508006	0.206545	0.164469	0.0	1.25163	0.278206	0.423987	0.0	0.45408	0.255167	0.15086	0.268478	0.0	0.209764	0.353305	0.996602	0.213708	0.72511	0.14471	0.380317	0.313404	0.240159	0.118744	0.504521	0.272264	0.0607945	0.241285	0.0	1.05865	0.187302	0.325995	0.613563	0.270069	0.0	0.0	0.53047	0.643694	0.0	0.0	0.337647	0.854982	0.354941	0.26794	0.105919	1.08381	0.151679	0.0	0.275971	0.0	0.559708	0.386518	0.120535	0.300222	0.316959	0.702729	0.800918	0.148244	0.398435	0.533319	0.168585	0.270294	0.0	0.0
ENSG00000100162	0.025934534	0.002942741	up	5.3140206	5.3140206	2.4098039	54.734997	10.300112	2.5512102	0.14140624	0.49336	0.459494	0.629389	0.0	0.298676	0.93857	0.0	2.51848	0.429201	2.6754	0.0	1.1783	0.197584	0.83389	0.309886	0.0	0.449742	0.0	1.19749	2.1967	0.702644	0.649202	1.90687	0.608249	0.0	0.518958	0.412763	0.858317	0.0	0.0	0.0	2.54409	1.31671	0.634651	0.0	1.10956	1.37782	1.11993	0.784222	0.392886	0.422755	0.575369	0.250481	0.0	0.0	0.0	0.0	0.922364	1.56545	1.94944	0.384818	0.457912	0.498768	1.40868	0.943483	1.67976	3.15491	0.632411	1.5526	0.381907	0.400785	1.26594	0.0	1.44482	0.179545	0.916889	1.71118	0.976292	0.656074	0.0	0.0	1.27238	0.0	0.668797	0.0	0.454989	0.10809	1.81696	0.0	2.62325	0.392777	2.03819	0.0	0.0	1.128	0.0	0.221578	0.269253	0.0	0.0	0.584079	0.0	0.653383	0.481784	0.800098	0.516383	0.0	0.61901	0.0	0.0	0.654668	0.0	0.0
ENSG00000100181	0.006029622	3.639335E-4	down	8.939945	-8.939945	-3.160266	1.0	8.939943	-3.1322079	0.028058125	0.901595	0.816197	0.0	0.292435	0.0	0.42246	0.721424	0.0	0.0	0.0	0.0	0.476551	1.26051	0.600882	0.0873456	0.0	0.773691	0.602166	0.0	0.414063	0.648253	4.14555	0.0854872	1.0016	0.960825	0.373039	1.47555	0.70144	1.8531	1.09542	1.22496	0.9469	0.0	0.0	0.439125	0.578763	0.0	0.0	0.0	0.492711	0.0	0.0	0.746399	0.0	1.0775	0.479003	0.0	0.812558	0.0	0.852451	0.0	0.588121	0.0	0.174682	0.0	1.81767	0.314172	0.0	0.358144	0.0	0.0	0.0	0.0	0.0	6.60118	0.153652	0.0867144	0.0	0.807575	0.0	0.0	0.352583	0.183244	0.395611	0.0	0.0	0.538578	0.0	2.01969	0.0	0.570664	0.0	0.420468	0.42158	1.37221	0.0	0.45948	0.119502	0.0	0.443309	0.411099	0.0	1.13946	0.0	0.282947	0.369002	0.770442	1.14752	0.796605	0.0	0.0	0.0	0.0
ENSG00000100209	0.0068732565	4.4284947E-4	down	3.1029587	-3.1029587	-1.6336445	5.6590366	17.559746	-1.6601218	-0.026477283	0.0	0.946504	1.28358	0.578433	1.23655	0.0	0.0	1.37391	0.0	2.17628	0.0	1.16542	0.906192	0.0	0.0	1.58345	0.49075	0.0	0.0	1.18595	1.06101	1.72962	0.437207	0.0	1.89165	0.0	1.76053	2.09066	0.795337	0.765234	0.0	0.908254	0.0	0.0	1.18427	2.34893	1.67473	2.09197	0.663172	0.693775	1.5221	0.432256	1.33389	0.0	1.62114	1.57373	0.0	2.50505	0.509059	1.24744	0.564309	1.61275	0.54828	0.0	1.05379	0.0	0.0	1.96691	0.593365	1.02065	0.0	0.0	0.702454	1.3871	1.11273	0.0	1.33928	0.0	0.0	1.80578	1.00288	1.55487	1.62584	1.14396	1.26875	0.607644	0.0	1.05192	0.0	0.0	2.92654	1.32943	1.40267	0.900838	0.0	1.30217	1.07145	0.301106	0.0	4.48311	1.83152	0.546186	1.49156	0.983502	1.30684	0.0	1.96223	1.83554	0.756308	0.0	2.27346	0.0	0.0
ENSG00000100221	0.030475616	0.0036860977	up	2.6136096	2.6136096	1.3860437	43.40041	16.605534	1.4372492	0.051205542	0.996464	0.849179	0.658646	0.565066	0.0	1.42627	0.0	1.74538	1.13947	0.0	0.676842	0.628512	0.490255	0.973022	0.0	1.0787	0.84579	0.0	0.981753	0.0	0.708204	1.45077	0.0	1.0724	0.0	1.38225	1.39598	0.0	0.782713	0.0	2.49859	0.800481	0.858892	0.503319	0.0	1.28465	0.943674	0.628008	0.0	0.728917	0.987943	0.0	0.762962	0.749302	2.32036	1.31433	1.0189	0.638798	0.0	0.0	0.852303	0.797668	0.944741	0.81074	0.0	0.0	1.05876	0.0	0.0	0.0	0.711271	1.24349	0.0	0.0	0.471905	0.0	0.523218	2.78863	1.00948	0.0	0.981806	0.690156	0.613902	0.407368	0.382386	0.0	0.400298	1.7369	0.0	1.26062	1.8546	0.710343	0.947886	0.85322	0.666621	0.583171	0.0	0.371861	0.824292	0.0	0.987294	0.0	0.620029	0.48451	1.02001	0.721103	1.01609	0.0	0.0	0.0	1.58961	0.0	0.0
ENSG00000100281	0.011390191	9.2454423E-4	up	3.3663495	3.3663495	1.7511849	14.709603	4.3696003	1.6218116	-0.12937336	0.29321	0.310719	0.185516	0.149454	0.204141	0.530444	0.0	0.518477	0.512039	0.262204	0.13858	0.261954	0.146451	0.325506	0.203711	0.621257	0.24031	0.125668	0.17132	0.157526	0.296197	0.295831	0.125085	0.418149	0.319894	0.19107	0.320837	0.208593	0.232691	0.325153	1.13124	0.0	0.227527	0.0648006	0.349389	0.456865	0.213615	0.151028	0.0648745	0.123049	0.225039	0.0	0.0964496	0.242489	1.18388	0.21476	0.16414	0.288969	0.168317	0.170345	0.211251	0.223021	0.27474	0.138178	0.527412	0.0	0.11586	0.229546	0.132298	0.297359	0.0	0.274329	0.327569	0.0709981	0.0	0.061718	0.107949	0.138684	0.210695	0.3185	0.0	0.152389	0.0909916	0.0791718	0.0623042	0.0914787	0.149875	0.5096	0.244824	0.0	0.213718	0.0	0.148337	0.180728	0.252156	0.133709	0.265347	0.14226	0.322331	0.0	0.240342	0.0182193	0.337851	0.353336	0.52684	0.289817	0.140328	0.0	0.436363	0.0	0.0	0.0	0.0
ENSG00000100335	0.0339352	0.0043280665	up	2.776911	2.776911	1.4734809	28.787016	10.366566	1.411371	-0.062109917	0.497566	0.0	0.407293	0.414211	0.0	0.0	5.71092	1.50317	0.513764	1.22832	0.355145	0.703684	0.335421	0.0	0.78061	0.0	0.0	0.428552	0.387661	0.462003	0.536317	0.0	0.692692	0.0	0.0	0.778857	0.828145	0.0	0.410061	0.0	1.8432	0.0	0.555712	0.195869	0.734828	0.691077	0.538015	0.0	0.280596	0.611478	0.608244	0.0	0.505183	0.0	0.0	0.0	0.518628	0.0	0.919564	0.0	0.534969	0.0	0.583716	0.356998	1.51107	0.0	0.562585	0.246667	0.27977	0.87483	0.0	0.0	0.655478	0.381509	0.241179	0.0	0.424344	0.0	0.499951	0.0	0.302738	0.0	0.0	0.0	0.316865	0.513992	0.222048	0.761779	0.43257	0.546586	0.323258	0.705759	0.370316	0.0	0.289656	0.426428	0.0	0.246388	0.402933	0.0	0.710731	0.0	0.0	0.678062	0.641889	0.691719	0.559927	0.0	0.0	0.212484	0.0	0.0	0.0
ENSG00000100336	0.011470771	9.3666546E-4	down	5.8673882	-5.8673882	-2.5527184	1.0	5.8673882	-2.5982509	-0.045532472	0.0	0.547107	0.0	0.203485	0.0	0.0	0.761444	0.21177	0.0	0.0	0.0	0.407752	0.870794	0.0	0.263482	0.0	0.0	0.0	0.0	1.11181	0.292165	0.0	0.0	0.0	1.69237	0.0	1.01062	0.461723	0.911452	0.489051	1.00577	0.312988	0.773038	0.636298	1.35226	0.394187	0.0	0.0	0.477252	0.0	1.77058	0.073061	0.354032	0.0	0.0	0.0	0.292589	0.538884	0.0764872	0.0	0.425931	0.39998	0.0	0.0	0.0	1.81346	0.0	0.0	0.026831	0.0	0.0	0.0	0.271282	0.0	0.634202	0.0269255	0.645282	0.0	0.0	0.0	0.642911	0.0	0.0	0.0	0.0135874	0.0	0.0	0.0749439	0.82692	0.297138	0.0	0.153852	0.0	0.517143	0.0	0.771224	0.220167	0.0	0.366718	0.0	0.320561	0.212072	0.4088	0.145877	0.0	0.250904	0.0	0.616135	0.331174	0.324879	0.0	0.0751758	0.0554595
ENSG00000100342	0.0060276263	3.6317532E-4	down	24.649858	-24.649858	-4.6235075	1.0	24.64985	-4.629566	-0.006058799	0.518162	1.01712	1.92241	0.730791	1.35636	0.0	0.0	0.0	0.0	0.837797	3.47455	2.01672	2.61557	0.30167	0.0	0.544894	0.0	29.4146	5.42591	0.0	2.16122	0.675422	0.0	2.34767	0.0	0.862152	4.13041	3.67787	7.66599	1.53377	8.1054	0.0	8.2369	0.347127	10.3854	0.350057	0.0	5.88611	4.37151	3.28738	2.41694	0.0	0.285117	2.82968	0.555625	3.39253	1.4785	2.75837	0.0	2.82808	0.969758	1.96599	0.0	0.434186	7.40596	7.73299	0.152756	5.89744	0.255592	1.37377	1.94809	0.0	0.0	6.43685	2.85215	0.0	5.88229	1.39807	0.0	0.46383	1.13745	2.08904	2.79431	0.350518	0.950138	2.23891	0.364748	0.552676	2.5691	0.0	0.0	0.74019	0.0	8.83052	8.94623	4.72941	1.51666	1.69537	6.99674	0.0	1.37757	0.0	0.492131	0.265629	0.0	0.640056	2.34405	0.0	0.0	0.595493	0.0	0.113176	0.0485198
ENSG00000100364	0.004536264	2.4764202E-4	up	6.4055777	6.4055777	2.6793287	365.06165	56.991184	2.7439575	0.06462886	1.38903	3.40732	0.0	7.85922	0.0	3.38606	0.0	0.0	0.0	0.0	0.0	0.0	5.37338	5.60681	0.0	0.0	1.70188	0.0	0.0	0.0	0.0	3.67705	4.69534	0.0	2.05739	0.0	0.0	0.0	0.0	0.0	0.0	9.50076	0.0	5.08335	4.13227	9.01228	0.0	2.87033	0.0	5.65241	0.0	0.0	5.75905	0.0	0.0	2.75806	0.0	6.76555	20.6327	2.46483	0.0	2.53016	1.14752	0.0	0.0	0.0	6.87498	2.79978	0.0	4.0547	0.0	0.0	4.40756	0.0	1.91431	3.57091	5.57333	4.38243	6.85678	0.0	0.0	2.31883	5.00109	1.32497	0.0	0.0	0.0	0.0	4.28817	7.98732	0.0	0.0	0.0	0.0	8.61405	6.36113	3.87653	1.59558	1.58352	0.0	0.0	1.645	0.0	0.0	0.0	2.09443	4.69856	0.0	0.0	1.78772	2.67317	0.0	0.0
ENSG00000100416	0.04610536	0.0066387425	up	2.3999112	2.3999112	1.2629809	34.361195	14.317686	1.2945085	0.031527393	1.14964	0.0	0.0	0.0	0.0	0.0	0.0	0.0	0.86315	1.86699	0.514476	0.0	0.0	0.0	0.0	0.0	0.0	0.0	0.0	0.602528	0.0	0.0	0.0	0.0	0.0	0.907133	0.0	0.0	0.783044	0.0	0.0	0.0	0.0	0.0	0.0	0.0	0.0	0.0	0.683217	0.0	0.0	0.0	0.217041	0.0	0.0	1.39585	0.0	0.0	0.0	0.633761	0.479865	0.0	0.710769	0.0	0.0	0.0	2.02443	1.01956	0.74684	0.0	0.0	0.0	0.0	0.799839	0.558801	0.519839	1.21407	0.0	0.0	0.0	0.0	0.0	0.0	0.487761	0.226739	0.619389	0.0	0.0	0.0	0.0	0.747118	1.02505	0.576374	0.861005	1.47797	0.442961	0.667205	0.0	0.0	0.0	0.0	0.0615379	0.0	0.0	0.0	0.0	1.44589	0.0	1.32025	0.763677	0.707794	0.0	0.0
ENSG00000100426	1.8625252E-4	3.7013715E-6	up	5.9597135	5.9597135	2.575243	19.303558	3.2390065	2.4973807	-0.077862166	0.265713	0.269305	0.17767	0.0	0.0	0.0	0.0	0.497936	0.0	0.372202	0.0	0.176998	0.137374	0.0	0.251125	0.537854	0.0	0.132462	0.0	0.171069	0.0	0.373458	0.251817	0.0	0.252805	0.258763	0.337154	0.0	0.14139	0.0	0.0	0.0	0.176729	0.0523431	0.300273	0.188458	0.0	0.0	0.146294	0.182187	0.326637	0.122835	0.0	0.205706	0.0	0.0	0.146205	0.2488	0.192406	0.150771	0.181988	0.327696	0.0	0.198934	0.0	0.0	0.0	0.0955606	0.101347	0.433376	0.0	0.0	0.0	0.182121	0.0626706	0.0	0.0	0.0	0.0	0.250967	0.0	0.0608282	0.076125	0.0	0.0	0.160145	0.0680514	0.0	0.0	0.0	0.116991	0.114738	0.0	0.103445	0.0	0.0787469	0.306935	0.0	0.0	0.0	0.22393	0.0373042	0.317483	0.0	0.320283	0.255148	0.181297	0.0	0.181938	0.0	0.0748137	0.0	0.0
ENSG00000100441	0.021817328	0.0023105317	up	2.982045	2.982045	1.5763019	27.829515	9.332362	1.5437369	-0.03256517	0.34243	0.0	0.0	0.579901	0.397127	0.530272	0.0	0.619909	0.555001	1.0683	0.451099	0.734738	0.0	0.0	0.513863	0.0	0.0	0.781955	0.738861	0.549491	0.401343	0.567874	0.0	0.767283	0.0	0.0	0.0	0.73341	0.692686	0.0	0.0	0.0	0.624619	0.336036	0.0	0.580064	0.411494	0.184838	0.461517	0.593449	0.76795	0.0	1.47704	0.740921	0.0	0.390612	0.33398	0.416366	1.84299	0.266526	0.348271	0.37442	0.71894	0.606185	0.0	0.0	0.31369	0.475578	0.375505	0.612243	0.522917	0.793469	0.85831	0.588346	0.247335	0.0	0.622256	0.565853	0.0	0.446632	0.317492	0.0	0.379435	0.259605	0.605196	0.706352	0.331169	0.0	0.870568	1.1355	0.535864	0.335517	0.580494	0.231355	0.447519	0.564067	1.07672	0.422778	0.322962	0.0	1.03792	0.237647	0.0	0.788352	0.335389	0.700044	0.869238	0.0	0.0	0.0	0.0	0.0	0.0
ENSG00000100479	0.024822785	0.0027575037	up	4.77205	4.77205	2.254609	18.959383	3.9730048	2.2617352	0.0071261805	0.0	0.101143	0.0454425	0.182802	0.457975	0.159824	0.0	0.220104	0.31173	0.323342	0.0499216	0.0	0.0953565	0.0832502	0.0551933	0.218048	0.246509	0.229866	0.115507	0.309681	0.0529266	0.0	0.0754641	0.0629123	0.121915	0.149223	0.0	0.464553	0.084412	0.0	0.0	0.352041	0.274547	0.0338701	0.0721513	0.0	0.0	0.0308751	0.0106578	0.222065	0.0	0.0	0.303746	0.405725	0.387077	0.164476	0.801525	0.225307	0.226264	0.064168	0.112702	0.220457	0.0	0.19016	0.0	0.0	0.427797	0.441943	0.564286	0.0261929	0.326431	1.40602	0.0	2.56857	0.213156	0.609813	0.19552	0.0	0.110967	0.0	0.0907728	0.0878349	0.0567011	0.0	0.0812886	0.195858	0.17836	0.353531	0.0	0.0	0.206908	0.365838	0.0971807	0.0	0.0	0.156369	0.0969596	0.0912059	0.097322	0.665176	0.0547731	0.0	0.0650676	0.551293	0.103895	0.0	0.10643	0.0	0.0898601	0.389355	0.0	0.0	0.0
ENSG00000100485	2.5916306E-4	5.4700627E-6	up	5.0522013	5.0522013	2.3369122	27.748158	5.4922924	2.3546598	0.017747715	0.257365	0.166421	0.123699	0.108691	0.437429	0.0	0.0	0.271823	0.0	0.148015	0.397046	0.220955	0.244487	0.448509	0.264184	0.546413	0.0	0.170639	0.148696	0.266055	0.216592	0.279503	0.116362	0.0	0.191754	0.33454	0.340942	0.390232	0.118817	0.201604	1.14189	0.0278331	0.502138	0.0667621	0.0	0.0	0.182084	0.272986	0.124965	0.101057	0.349594	0.181622	0.341196	0.100402	0.900053	0.291535	0.265276	0.0970299	0.283287	0.272534	0.236711	0.150785	0.489303	0.0	0.0	2.02072	0.17779	0.215233	0.0893239	0.219861	0.206054	0.113954	0.0	0.148858	0.0	0.0	0.151451	0.288143	0.258573	0.178621	0.0994631	0.219262	0.125493	0.152031	0.201736	0.116662	0.361619	0.479081	0.326889	0.366309	0.19477	0.0454507	0.301115	0.169062	0.207136	0.173739	0.0	0.189148	0.228406	1.73931	0.18529	0.0359999	0.136805	0.291108	0.19654	0.452905	0.107226	0.0	0.0	0.0	0.0	0.0	0.0
ENSG00000100490	0.024391374	0.002695386	down	5.830824	-5.830824	-2.5436997	1.2412502	7.2375116	-2.6094215	-0.06572183	1.0234	0.799527	0.0624843	0.0	0.0	0.0	0.0	0.0	0.200979	0.627014	0.489291	0.0	0.155612	0.0	0.0	0.0	0.0	1.47506	0.785874	0.0	0.681616	0.0	0.10154	0.0	0.682131	0.0713252	0.0	0.0	0.0	0.615982	0.0	0.0	0.577542	0.0	0.731571	1.95461	0.0	0.0	0.0480504	0.0	0.0	0.0	0.192719	3.32977	0.0	0.248239	0.0	0.0	0.189453	0.0	0.121921	0.0	0.0	0.0	0.556973	0.0	0.445708	0.0	0.0	0.0	0.0	0.0	0.0	1.68608	0.0	0.568111	0.0851092	0.0	0.0	0.0	0.0	0.0	0.11242	0.0	0.0	0.0	0.0	0.0	0.0	0.689748	1.17081	0.488912	0.302164	0.0	0.0	0.303778	0.0	0.272485	0.421789	0.0	0.0	0.0592988	1.36977	0.0	0.0	0.0	2.81896	0.0	0.0	0.0	0.0	0.0	0.0
ENSG00000100503	0.031150093	0.003806428	up	3.1879594	3.1879594	1.6726333	25.886637	8.120126	1.5761964	-0.09643685	0.751077	0.226761	0.608613	0.436358	1.41249	0.328319	0.0	0.393868	0.445357	0.0	0.718221	0.535127	0.0	0.0	0.277833	0.0	0.40794	0.796386	0.367724	0.300761	0.0	0.0	0.31947	0.0	0.193311	0.0	0.0	1.27023	0.284286	0.398836	0.0	0.678666	1.41887	0.0845116	0.636812	0.0	0.374102	0.314041	0.374097	0.433981	0.545662	0.0970765	0.255608	0.596747	0.877833	0.546693	0.350149	0.0	0.759076	0.276645	1.19327	0.566243	0.792316	0.31315	0.0	0.0	0.128412	0.0	0.476175	0.61182	0.240556	0.307198	0.0	0.782605	0.5112	0.544915	0.342128	0.280705	1.79056	0.637788	0.178699	0.421149	0.0	0.0	0.190836	0.839679	0.533291	1.59685	0.0	0.749358	0.20537	0.101853	0.0	0.609038	0.749237	0.327758	0.858092	0.305761	0.585794	0.0	0.235216	0.0581317	0.354133	0.0	0.0	0.703984	0.441192	0.0	0.606778	0.431761	0.399397	0.0	0.0
ENSG00000100526	0.009769121	7.4404833E-4	up	6.260855	6.260855	2.6463597	87.25988	13.937379	2.501077	-0.14528279	0.0	0.0	0.457428	0.650074	0.516387	0.743249	0.0	0.0	3.12099	0.0	0.474153	0.0	0.466056	0.0	0.292256	0.857902	0.226401	0.431136	0.0	0.0	0.0	0.0	0.452485	0.69769	0.392764	1.05291	0.0	0.639678	1.24135	0.0	0.0	1.9295	1.10666	0.115771	0.288971	0.0	0.470947	0.659067	0.266381	0.507061	1.76617	0.352941	0.104438	0.821362	0.0	0.420627	0.424284	0.445912	1.39371	0.796416	1.19759	0.242558	1.03003	1.91426	0.0	0.0	0.217621	1.58208	1.18857	0.876591	0.0	1.30022	1.04855	0.741626	0.385478	0.790804	0.0	1.06698	1.15831	1.01215	1.21115	0.920015	0.424285	0.0	0.381355	1.15339	0.598165	1.8248	0.462961	0.0	0.692654	0.927221	0.0	0.813488	0.473375	0.605975	0.379756	0.616474	1.12448	0.0	0.41731	0.0	0.611021	0.835344	1.10731	0.0	0.778391	1.24542	0.376316	1.71238	2.15066	0.0	0.0
ENSG00000100528	0.021020005	0.0021893985	up	4.2983108	4.2983108	2.1037698	124.76438	29.026375	1.9911187	-0.112651125	1.34784	1.32803	0.610413	0.427227	1.37948	1.25317	0.0	0.960328	3.32352	3.02122	0.950007	1.73821	1.47735	2.58189	0.0	0.0	0.578466	0.0	0.776767	1.33935	0.514177	0.570958	0.0	0.0	0.395594	2.01367	1.88887	1.66174	1.49835	1.20685	6.34941	0.327225	1.80963	0.176359	0.751197	3.0211	1.07578	0.505314	0.0	0.586081	1.94868	0.60484	1.28757	0.439142	0.0	1.39842	0.717991	0.656292	1.36698	0.970611	1.96108	0.930675	1.99058	0.897694	0.0	0.0	0.923263	1.17541	0.543253	0.968595	0.601084	1.41423	0.0	0.0	1.27805	0.281676	1.18932	1.11796	0.0	0.998346	0.505673	1.16413	1.51443	0.0	0.164487	0.404358	0.590243	1.9603	0.984514	0.814158	1.06738	0.755816	1.10213	1.35141	0.0	1.19399	2.20192	0.316731	1.28874	0.0	1.18816	0.0	1.19282	1.66955	0.0	1.76803	0.453098	3.09694	2.91449	0.0	1.86972	0.0	0.0
ENSG00000100567	0.030538786	0.0036978037	up	2.5439382	2.5439382	1.3470635	129.17258	50.7766	1.3848491	0.037785515	0.0	2.15751	1.24217	1.68736	0.0	0.0	0.0	1.50951	0.0	5.44125	0.0	4.73859	0.0	0.0	1.09991	0.0	0.794399	0.0	0.0	4.274	0.0	0.0	0.0	0.0	0.0	0.0	0.0	0.0	0.0	0.0	0.0	0.0	6.84861	0.684196	0.0	0.0	0.0	0.0	1.1473	1.59431	0.0	2.26354	2.8504	2.33372	8.74284	0.0	3.6168	2.62743	0.0	1.79116	0.0	1.24677	0.0	2.86967	3.0551	0.0	2.12314	0.0	1.87944	0.0	0.0	0.0	1.68295	1.80654	2.16452	3.59705	2.80872	0.0	0.0	0.0	0.0	4.03834	3.57614	4.51064	1.80652	2.15457	0.0	0.0	0.0	8.11375	1.51667	2.98028	1.77938	2.86325	3.51043	3.14002	0.0	1.39364	6.4254	0.0	3.72461	0.0	0.0	2.85536	0.0	2.03172	0.0	0.0	3.44582	0.0	0.0	0.0	0.0
ENSG00000100580	3.600631E-4	8.209226E-6	up	5.4441943	5.4441943	2.4447186	19.985363	3.6709495	2.374014	-0.07070465	0.165137	0.0	0.0	0.147717	0.0	0.0	0.864813	0.0	0.0	0.256906	0.0	0.0	0.079203	0.301832	0.215327	0.218444	0.119836	0.20125	0.11325	0.160999	0.120201	0.0	0.0847661	0.405782	0.202454	0.0	0.283679	0.237135	0.0	0.0	0.0	0.0800177	0.0	0.0251697	0.287143	0.351771	0.257653	0.176733	0.0	0.11586	0.169843	0.126476	0.156729	0.210425	0.0	0.165472	0.0	0.109117	0.0876475	0.0	0.0	0.210576	0.0	0.0478892	0.230276	0.0	0.0	0.0	0.0909483	0.207146	0.118564	0.0	0.0	0.0	0.0674802	0.0	0.1053	0.154377	0.24446	0.189912	0.0	0.127057	0.0	0.0	0.0	0.160137	0.0990205	0.42772	0.210828	0.0	0.189761	0.0	0.20496	0.106875	0.0	0.0	0.0	0.0365614	0.529576	1.10184	0.191575	0.0188402	0.123392	0.20127	0.312094	0.331229	0.0870186	0.244553	0.431498	0.0700942	0.20504	0.0	0.0
ENSG00000100596	0.019620815	0.001990728	up	3.1681087	3.1681087	1.6636218	25.926968	8.183734	1.7137258	0.050104037	0.187008	0.380813	0.42137	0.302047	0.372479	0.239476	1.80434	0.691363	1.31931	0.447596	0.357533	0.436118	0.518042	0.340278	0.925193	0.463315	0.267043	0.525646	0.303989	0.925993	0.243904	0.238315	0.308148	0.594546	0.0	0.447009	0.896004	0.764533	0.388319	0.54864	1.53114	0.283381	0.838825	0.173934	0.458825	0.84044	0.505644	0.339844	0.472269	0.0	0.366674	0.0833983	0.0	0.733853	2.1009	0.298534	0.476697	0.199363	0.0	0.249657	0.588374	0.291298	0.936341	0.110417	0.510344	1.78994	0.332429	0.339457	0.450017	0.467282	0.293165	0.431397	0.302434	0.964268	0.203521	0.240807	0.442672	0.550702	0.449606	0.297444	0.21279	0.390211	0.305135	0.607675	0.74232	0.31931	0.102764	0.354492	0.703869	0.923265	0.294984	0.399643	0.481232	0.25911	0.346436	0.280683	0.433146	0.319929	0.514615	1.88329	0.982484	0.0717796	0.163878	0.789209	0.412636	0.383639	0.218516	0.565256	1.77999	0.243856	0.402615	0.0	0.0
ENSG00000100664	0.038326178	0.0051698983	up	2.557494	2.557494	1.3547308	108.84868	42.560726	1.2562754	-0.09845539	0.0	0.0	1.68428	1.56621	0.0	2.78273	0.0	1.38678	3.17932	0.0	2.79361	6.05423	0.0	3.23196	2.55404	0.0	3.38826	4.29773	1.39131	3.24147	1.44827	0.0	0.807021	3.10084	1.9975	2.26027	3.64328	2.32798	0.0	4.62707	0.0	1.67399	0.0	0.545327	0.0	6.15569	0.0	0.0	0.605397	0.0	4.20319	0.0	2.32143	0.0	0.0	2.63587	0.0	1.68745	0.0	0.0	0.0	0.0	0.0	3.49343	4.41973	0.0	1.65975	2.90198	2.10967	0.0	2.81301	4.06728	4.23058	0.90821	0.0	0.0	1.83358	0.0	4.15785	3.83171	0.0	3.223	3.2681	0.0	1.08732	2.02202	1.48184	4.53226	0.0	6.34369	0.0	0.631376	5.10138	2.3325	0.987202	1.53714	4.3637	0.0	4.76652	0.0	0.0	0.0	2.06947	4.98913	0.0	2.0019	1.02007	0.0	0.0	0.718264	0.0	0.0	0.0
ENSG00000100731	0.017603008	0.0017226812	up	3.3215673	3.3215673	1.7318641	21.35716	6.4298415	1.6459327	-0.08593138	0.392067	0.365374	0.502195	0.237495	0.0	0.138978	0.0	0.0	0.727202	1.29827	0.470978	0.815314	0.460762	0.0	0.0	0.56244	0.452869	0.776264	0.293886	0.564234	0.0	0.546909	0.195081	0.524582	0.400315	0.311647	0.966945	0.219209	0.283759	0.368242	1.30241	0.27163	0.426459	0.21086	0.566681	1.21347	0.0	0.406867	0.759852	0.45308	1.0625	0.226245	0.0	0.785781	0.0	0.277845	0.999535	0.350144	0.493695	0.157744	0.138017	0.417199	0.0	0.138567	0.487738	0.0	0.0	0.443447	0.496723	0.0	0.0	0.0	0.0	0.507703	0.0	0.626155	0.614034	0.0	0.813107	1.9141	0.226627	0.353439	0.427516	0.0889134	0.303568	0.537708	0.0797277	0.526817	0.592021	0.622448	0.677481	0.127038	0.30544	0.103993	0.0	0.552922	0.613334	0.407549	1.18307	1.24437	0.411342	0.0	0.415436	0.786848	0.244455	0.359825	0.565858	0.663682	0.700805	0.133598	0.24954	0.0	0.0
ENSG00000100744	0.005788207	3.423199E-4	up	5.3548174	5.3548174	2.4208374	25.136791	4.6942387	2.2320118	-0.18882549	0.168295	0.176134	0.180646	0.0	0.292187	0.0	2.82769	0.120444	0.640741	0.327154	0.133796	0.0	0.629937	0.281372	0.157918	0.507162	0.133273	0.0	0.153076	0.127334	0.0948537	0.325344	0.0385014	0.387887	0.0	0.316759	0.650491	0.334649	0.0	0.251307	1.51006	0.0	0.389593	0.0	0.404964	0.802233	0.271159	0.253853	0.0	0.0	0.794223	0.0	0.355175	0.173071	0.0	0.321727	0.0518529	0.123482	0.0	0.346438	0.280776	0.0739907	0.274012	0.0782142	0.749265	1.83051	0.0	0.466293	0.318837	0.218825	0.137847	0.0	0.448192	0.0737916	0.108194	0.0576448	0.0	0.400036	0.320754	0.0	0.0	0.321581	0.0	0.0	0.0214399	0.0956572	0.0850971	0.684827	0.0	1.11531	0.0	0.0951688	0.357863	0.0	0.0	0.126342	0.252078	0.0	0.0	0.0	0.182614	0.0	0.214874	0.0	0.254759	0.202222	0.0	0.0	0.237458	0.0	0.073491	0.0	0.0
ENSG00000100764	0.010373581	8.116021E-4	up	2.4930923	2.4930923	1.3179363	63.31687	25.396946	1.2464745	-0.07146181	0.0	1.54021	1.61256	1.6692	1.55871	0.0	0.0	0.0	4.45232	0.0	0.0	1.32264	1.5644	2.52148	1.16146	1.50968	0.0	0.0	1.01459	1.16055	0.0	0.0	0.0	0.0	1.11417	2.80393	0.0	2.80021	1.94966	1.66241	9.32574	1.11876	1.93814	0.554392	1.70415	2.2621	1.4914	1.96319	0.821487	1.09637	2.41353	0.872211	1.61669	2.30333	0.0	0.0	1.07706	0.867429	2.25562	1.23092	1.75493	1.38152	1.23422	1.05832	0.0	0.0	1.42853	2.00176	1.05427	1.21149	1.16525	1.70572	1.24928	0.0	1.31642	0.521888	0.0	1.2718	1.37001	1.16364	1.46876	1.47147	1.03952	0.0	0.963586	1.31739	0.686516	2.44524	1.80615	3.16366	0.0	1.1482	0.0	1.2882	2.34594	1.63171	1.99567	0.0	2.0768	7.64379	2.0168	0.714696	1.30155	2.18826	0.0	1.22745	1.42931	3.54424	2.89372	0.813496	0.0	0.0	0.0
ENSG00000100796	0.041755423	0.005795928	up	2.473072	2.473072	1.3063042	29.776169	12.040151	1.2802579	-0.026046427	0.715259	0.0	0.403262	0.412517	0.0	0.645559	0.0	0.659752	0.0	1.21709	0.837863	0.0	0.0	0.0	0.85105	0.0	0.696036	0.985592	0.0	0.991862	0.530154	0.830561	0.353613	0.0	2.4832	0.947227	1.90602	1.52458	0.846231	1.04178	0.0	0.584201	2.15275	0.0371714	0.0	1.70575	0.0	0.581407	0.319215	0.718383	0.981795	0.649036	0.679101	0.878753	0.0	0.0	0.0	0.942291	0.981307	0.501872	0.0	0.0	0.0	0.460406	0.0	0.0	0.462738	0.526544	0.253543	1.41361	0.292478	1.12747	0.0	0.348068	0.0	0.0	0.454532	0.935399	0.0	0.0	0.0	0.62143	0.712863	0.787517	0.28585	0.0	0.275309	1.41599	0.908765	1.18213	0.417107	0.234044	1.5137	0.517965	0.739984	0.618799	0.0	0.294754	0.492107	0.0	0.705155	0.0	0.527361	1.20334	0.506316	0.76171	0.548442	0.0	0.0	0.257505	0.516794	0.0	0.0
ENSG00000100811	0.017264357	0.0016685347	up	2.398685	2.398685	1.2622436	34.720455	14.474787	1.291918	0.029674409	0.919432	0.0	0.572979	0.0	0.0	0.0	4.18444	0.0	0.0	1.64016	0.688114	0.972801	0.0	0.880389	0.0	0.0	1.15299	0.902242	0.822178	0.661108	0.531227	0.0	0.0	0.0	0.53824	0.456095	1.44767	1.34952	0.707518	1.11132	0.0	0.0	1.27514	0.0	0.0	1.47626	0.0	0.689784	0.0	0.677902	1.02097	0.0	1.10182	0.7348	0.0	0.668345	0.0	0.751142	0.0	0.0	0.818367	0.591496	0.947185	1.05678	2.19204	0.0	0.326174	0.624517	0.98121	0.0	0.833571	1.27993	0.0	0.442249	1.69325	0.357923	0.591489	1.0298	0.0	0.0	0.641738	0.780047	0.701947	0.0	0.225445	0.0	0.303018	1.73677	0.783647	1.61109	1.00667	0.0	0.0	0.585008	0.400143	0.470748	0.936078	0.0	0.0	0.0	1.08344	0.119536	0.602652	1.40358	0.858589	0.852598	0.623965	2.35805	1.37604	0.268835	0.692646	0.0	0.0
ENSG00000100916	8.01566E-4	2.2388216E-5	up	5.392657	5.392657	2.4309962	11.937378	2.2136354	2.3764324	-0.05456368	0.183431	0.0	0.0	0.0281372	0.187107	0.127691	0.404908	0.122356	0.107717	0.190542	0.167402	0.106316	0.125011	0.132144	0.100338	0.218208	0.297156	0.0	0.0954611	0.151774	0.0	0.100706	0.078046	0.182671	0.0646752	0.0657469	0.282187	0.130819	0.129131	0.0865435	0.75198	0.086042	0.170146	0.0	0.127488	0.0	0.0666965	0.0410261	0.0	0.117576	0.184	0.0288683	0.0	0.043848	0.823938	0.146408	0.0585611	0.181618	0.0483393	0.0	0.0515579	0.0503181	0.0	0.1246	0.241788	0.869924	0.0	0.0757067	0.0661555	0.103955	0.0	0.0996468	0.181297	0.070756	0.0	0.0322307	0.0	0.475464	0.209598	0.259525	0.106492	0.0	0.0	0.0757982	0.0457435	0.0439591	0.0745461	0.143525	0.0749177	0.389711	0.0801721	0.0343666	0.130001	0.125466	0.0	0.0381806	0.128539	0.0	0.0929033	0.5925	0.0	0.0	0.134176	0.404031	0.0	0.230243	0.0826312	0.246827	0.414285	0.0	0.0747514	0.0	0.0
ENSG00000101000	0.021107154	0.002202942	up	8.776538	8.776538	3.133652	45.17209	5.1469145	2.954334	-0.179318	0.152244	0.212388	0.422133	0.0	0.140248	2.86038	0.0	0.125974	3.14423	0.0	0.935805	0.0792978	0.459098	0.265507	0.142562	2.24576	1.05134	0.0	0.134948	0.0	0.0	0.351076	1.13084	1.00422	0.10301	0.0	1.43654	0.0	0.587785	0.490436	1.89591	0.0	0.0	0.270181	0.541065	1.16516	0.407601	0.0	0.599063	0.0	0.216372	0.0	0.500588	0.501201	0.288003	0.0464554	0.143481	0.563825	0.368201	0.178171	0.618524	0.019935	0.0	0.732101	0.0	0.0	0.231773	0.470703	0.0	0.0	0.101346	0.438618	0.0	0.0	0.0	0.0	0.0	1.21443	0.601027	0.0	0.535325	0.214901	1.00854	0.0	0.104635	0.0673545	0.229	0.217957	0.0	1.76575	0.479811	0.0	0.284207	0.106366	0.658639	0.397438	0.0	0.0	0.0659436	0.22389	0.0	0.130715	0.196615	0.479163	1.1401	0.109858	1.31304	0.265406	0.169964	0.0	0.0	0.0	0.0
ENSG00000101115	0.0033238996	1.615675E-4	up	3.763689	3.763689	1.9121474	4.868056	1.2934268	2.2833457	0.37119833	0.0	0.0439115	0.0	0.0	0.0	0.008207	0.0	0.132573	0.0	0.0	0.0	0.0	0.0	0.0	0.0	0.0200961	0.00936411	0.0	0.223868	0.0	0.0244618	0.0995482	0.151596	0.067357	0.0	0.0	0.0312311	0.230018	0.0	0.0	0.0	0.0	0.0	0.0351526	0.0	0.0	0.0	0.0444024	0.124321	0.0	0.0	0.0	0.0	0.0	0.0	0.0	0.0	0.0	0.0	0.0	0.0	0.228614	0.0	0.0475152	0.0	0.0	0.00671093	0.0	0.0	0.0	0.0	0.0	0.0	0.0	0.0	0.0	0.0	0.0	0.0	0.0531161	0.0	0.0	0.0	0.0102902	0.0	0.0	0.0	0.200489	0.0470133	0.0572177	0.017715	0.0	0.0	0.0935237	0.0	0.0	0.0918017	0.024066	0.0	0.161546	0.106573	0.0	0.0	0.0	0.0	0.0	0.0	0.0	0.297454	0.0	0.0	0.0	0.0
ENSG00000101126	0.0048947935	2.7187544E-4	up	3.3859463	3.3859463	1.759559	42.033783	12.414199	1.747822	-0.011736931	0.511005	0.0	0.376106	0.225843	0.830414	0.0	0.0	0.0	0.643768	0.0	0.0	0.478428	0.525823	1.27513	0.0	0.0	0.773917	0.441119	0.478509	0.604391	0.0	0.60393	0.412541	1.59273	0.538039	0.422929	1.09478	0.946787	0.336061	1.26964	0.0	0.118066	0.0	0.072439	1.16569	0.0	0.349838	0.352726	0.351019	0.0	0.908019	0.29887	1.00321	0.674371	0.0	0.645532	0.615688	0.99836	0.700218	0.0	0.346861	0.0	0.0	0.0	0.0	0.0	0.34919	0.345041	0.261704	0.0	0.0	0.472252	0.874191	0.441074	0.478086	0.144742	0.0	0.935478	0.0	0.94232	0.255335	0.531273	0.190581	0.339673	0.217612	0.0	0.0	0.997324	0.0	0.747821	0.537743	0.254787	1.22562	0.577713	0.259477	0.335597	0.0	0.187748	0.474972	0.0	0.786633	0.0	0.0	0.576562	0.0	0.72881	0.341605	1.40897	1.61591	0.296198	0.727732	0.0	0.0
ENSG00000101132	0.040037178	0.005496005	up	3.6202178	3.6202178	1.8560765	35.54624	9.818809	1.7775316	-0.07854481	0.717829	0.620749	0.133255	0.474829	0.4929	1.07503	5.62941	0.444494	2.55616	0.642499	0.84555	0.0	0.599224	0.652188	0.209894	1.53509	0.529241	0.0	0.0	0.441089	0.742471	0.436386	0.501525	0.719984	0.357477	0.339741	2.1025	1.78761	0.39192	0.498555	2.35374	0.146935	0.94112	0.184314	0.831247	2.09583	0.352699	0.449644	0.0	0.0	2.321	1.05213	2.53948	0.0	2.19687	0.684844	2.36414	0.611896	0.506937	0.593096	0.798251	0.799575	0.760393	0.920232	0.814472	0.0	0.53046	0.692884	0.162258	0.0	0.626382	0.750496	0.768866	0.0534713	0.854731	0.770122	0.200422	1.45754	0.934305	0.0	0.787807	0.0	0.50439	0.548464	0.212295	0.307295	0.634131	1.06259	0.487626	3.6762	0.76499	0.403081	0.566151	1.07526	0.238351	0.660177	0.561842	0.143071	0.761309	0.0	0.248312	0.0	0.0	0.430231	0.632759	0.6415	0.243943	1.30837	0.658819	0.437522	1.29589	0.0	0.0
ENSG00000101138	0.0011412529	3.7206617E-5	up	3.7954266	3.7954266	1.924262	38.10274	10.039124	1.8657296	-0.058532536	0.0	0.0	0.507565	0.398423	0.454298	0.692116	0.0	0.801433	0.591332	0.0	0.0	0.348025	0.26799	0.0	0.448919	0.0	0.277016	0.271474	0.0	0.0	0.424534	0.35324	0.457712	0.0	0.0	0.486343	0.981301	0.899328	0.39088	0.0	2.1712	0.190116	0.46636	0.158598	0.0	0.742655	0.434781	0.520661	0.653118	0.332614	0.0	0.0	0.0	0.637368	0.0	0.400225	0.0	0.0	0.997931	0.437301	0.367379	0.0	0.0	0.365615	0.720476	0.0	0.500089	0.256207	0.434458	0.0	0.453692	0.691895	0.0	0.67521	0.242676	0.220689	0.443484	0.693459	0.877121	0.0	0.23837	0.423742	0.284207	0.208156	0.176915	0.503333	0.342786	0.79594	0.393369	0.802764	0.298319	0.398266	0.697551	0.586759	0.0	0.46326	0.0	0.293103	0.557312	0.0	0.0	0.0888666	0.549321	0.498852	0.611671	0.0	0.594658	0.0	0.0	0.0	0.665104	0.0	0.0
ENSG00000101224	0.0054405727	3.157167E-4	up	4.9787145	4.9787145	2.3157732	128.86179	25.882557	2.399353	0.08357984	0.0	0.0	0.0	0.0	0.0	0.806843	0.0	0.0	0.0	0.0	0.0	0.0	1.51241	0.813724	0.0	0.0	0.0	0.0	0.0	1.26195	0.0	0.0	0.0	0.0	0.0	2.11484	0.0	0.0	1.90286	0.0	0.0	0.0	0.0	1.98856	0.0	0.0	0.0	0.0	2.33882	0.0	0.0	0.0	0.0	0.0	0.0	0.0	0.0	0.0	0.0	0.0	0.0	0.0	0.0	0.0	0.0	0.0	0.0	0.0	0.287505	0.0	0.0	0.0	0.0	1.12346	1.61491	0.82926	1.38807	0.0	0.0	0.0	0.0	0.0	0.972828	0.805103	1.26961	0.0	0.0	2.10935	0.0	0.0	0.69588	0.0	0.0	6.51413	1.37346	0.979038	0.0	0.0	0.0	0.0	0.0	0.167327	0.0	1.78268	0.0	0.0	1.88479	0.0	0.0	0.5405	0.0	0.0	0.0
ENSG00000101247	0.021210669	0.002218234	up	3.2029142	3.2029142	1.6793852	30.482851	9.517221	1.616194	-0.063191175	0.649047	0.620271	0.0	0.11846	0.490578	0.262538	0.0	0.0	1.32425	0.693867	0.735681	0.503447	0.0	0.0	0.199481	0.0	1.0037	0.394171	0.315205	0.0	0.0	0.0	0.290623	0.0	0.221963	0.617395	1.37435	1.00942	0.376868	0.824289	1.31959	0.247101	0.903818	0.286972	0.0	0.0	0.495575	0.0	0.468862	0.0	0.0	0.0	0.254164	1.5546	0.0	0.332113	0.516251	0.0	0.0	0.622829	0.219357	0.682406	0.0	0.0	0.845907	0.0	1.06576	0.684118	0.285489	0.0	1.13568	0.80923	0.0	0.151948	0.0	0.455567	0.453127	1.08705	0.443149	0.0	0.230655	0.61907	0.0	0.265823	0.556534	0.166102	0.727091	0.662409	0.526024	0.0	0.307838	0.815747	0.242693	0.0	0.0	0.74864	0.0	0.465637	0.63699	0.0	0.357707	0.108939	0.0	0.0	0.537003	0.0	0.262223	0.0	1.51632	0.0	0.0	0.0	0.0
ENSG00000101255	0.04217683	0.0058745025	up	4.3349257	4.3349257	2.1160073	45.47365	10.490065	2.108048	-0.007959441	0.732521	0.618825	0.641607	0.179712	0.625441	0.350426	0.0	0.0	0.0	0.304572	1.29947	0.89796	0.0	0.338683	0.193232	0.0	0.926546	0.305192	1.07941	0.743775	0.989243	0.396101	0.0	2.39957	0.442755	0.978899	2.38016	0.295105	0.451882	1.68679	2.16289	0.560559	0.0	0.98441	0.710382	1.8907	1.07668	0.273644	0.469793	0.458891	0.56472	0.0	0.0	0.603872	1.69305	0.341445	0.0	1.00937	0.0	1.12579	0.257552	0.506984	0.715248	3.1536	1.348	3.59983	1.18436	0.405544	0.0858181	1.32015	0.663132	1.32475	0.0	0.668263	0.311386	1.70673	0.599721	1.86263	0.308096	0.305515	0.389151	1.33027	0.396138	0.463999	0.74776	0.0	0.410757	0.875666	1.19912	0.960508	0.669872	0.589567	0.622952	0.662593	0.562417	0.346739	0.85534	0.853856	0.460253	2.71526	0.95544	0.0	0.59199	0.795989	0.0	0.822147	0.703035	0.0	0.847273	0.0	0.915163	0.0	0.0
ENSG00000101266	0.00261109	1.1588576E-4	up	3.385355	3.385355	1.7593071	62.199635	18.373135	1.7496071	-0.0097000245	0.844208	1.61351	0.769216	0.0	0.997063	0.61305	0.0	0.0	1.42134	0.0	1.19333	0.837124	0.0	0.0	0.742797	0.0	0.0	0.850567	0.0	0.746603	0.0	0.851497	1.40667	0.0	0.917796	0.951314	0.0	0.889962	0.707527	0.0	0.0	0.620411	1.05163	0.166331	1.07421	1.27577	1.10514	0.49245	0.0	0.669379	0.878922	0.429467	0.898532	1.04686	2.66564	0.857343	0.497618	0.928345	0.0	0.0	0.337011	0.0	0.0	0.0	0.0	0.0	0.0	0.417123	0.173022	0.926067	0.92243	0.0	0.0	0.59108	0.0	0.276739	0.694076	0.0	0.722989	0.0	0.355149	0.0	0.461307	0.22877	0.437043	0.0	0.58564	1.09025	0.649761	1.08858	0.0	0.706506	0.0	0.61631	0.296213	0.0	1.09465	0.612094	0.766984	0.0	0.0	0.154266	1.77152	1.0945	0.0	0.809021	0.0	0.0	1.23556	0.203187	0.0	0.0	0.0
ENSG00000101350	6.4314685E-5	1.0506177E-6	up	4.821664	4.821664	2.269531	25.601177	5.309614	2.201417	-0.06811415	0.200948	0.626714	0.24081	0.335914	0.45898	0.640053	3.25607	0.0	0.603087	0.335755	0.509611	0.399913	0.206724	0.478409	0.260863	0.245543	0.440772	0.16888	0.22889	0.0	0.0	0.43831	0.256276	0.0	0.393655	0.265155	0.835214	0.33973	0.187768	0.626733	1.2708	0.140207	0.0	0.0	0.424853	0.509166	0.476841	0.260211	0.192791	0.0	0.352542	0.158497	0.27691	0.303804	0.742524	0.335818	0.372237	0.283226	0.428516	0.162747	0.363115	0.354645	0.451119	0.0	0.615032	1.59231	0.363399	0.166861	0.196999	0.238227	0.31944	0.394194	0.459132	0.141146	0.0	0.0	0.0	0.393633	0.531089	0.33699	0.170579	0.243158	0.0	0.0	0.0	0.13306	0.256819	0.0	0.204175	0.245199	0.0	0.0	0.347158	0.366262	0.0	0.311573	0.587467	0.221099	0.199541	3.55466	0.252559	0.096279	0.159875	0.283033	0.474871	0.242985	0.149086	0.519209	0.473542	0.308484	0.604458	0.0	0.0
ENSG00000101367	0.01565184	0.0014431421	up	2.8825552	2.8825552	1.5273483	101.225395	35.11658	1.5756929	0.048344616	1.25855	0.0	1.6138	1.07112	1.14097	1.70331	12.4805	3.0028	2.64113	2.20848	2.32745	1.19485	1.07797	0.0	1.31367	0.0	0.686565	0.907254	2.13524	1.97578	0.875496	1.05773	1.53507	3.28413	1.27708	2.36397	2.98369	1.82209	1.49149	0.0	6.96242	1.09404	1.76881	0.51464	2.15333	1.45345	1.10251	1.37285	2.07205	1.18069	2.32653	0.658114	1.06984	1.9187	0.0	1.48119	1.00948	1.06672	2.90701	1.26901	1.40156	1.50763	2.04983	1.50051	2.51483	0.0	1.10538	1.10549	0.830475	1.08512	2.22896	1.96394	0.0	1.01442	0.609607	0.969603	1.42635	1.73832	2.56637	1.04133	0.0	1.33832	0.816716	0.0	0.75885	1.05926	1.33281	2.72885	1.12126	1.87913	2.0606	1.49892	3.11708	1.48587	1.17215	2.02863	1.8979	1.09098	1.31622	0.0	2.35427	0.424397	0.872148	1.89191	3.27372	1.11942	1.37084	0.0	3.24482	0.507204	2.92681	0.0	0.0
ENSG00000101412	0.029652208	0.0035371208	up	3.9054787	3.9054787	1.9654994	33.43612	8.561334	1.8665111	-0.09898826	0.632163	0.755642	0.0	0.721944	0.211831	1.08704	0.0	1.62611	0.73265	0.644277	0.625982	0.715988	0.195838	1.19637	0.281623	0.619076	0.491991	0.223418	1.32434	0.85515	0.0	0.0	0.954651	0.566556	0.204014	1.99499	0.608782	0.861204	0.837569	1.94541	1.62292	0.559583	0.234664	0.404872	0.703257	0.688188	0.595871	0.576585	0.957873	0.873319	0.0	0.322149	0.11995	0.982136	0.955529	0.337762	0.0	0.0	0.613154	0.577671	0.617021	0.421713	0.968748	0.431139	0.619296	0.0	1.44182	0.0	0.685348	0.0	0.958291	0.865865	0.0	0.3812	0.106586	0.905577	0.54947	0.564617	0.938877	0.327959	1.18983	0.846681	0.281377	0.0	0.208293	0.527942	0.638431	1.20593	0.0	0.918699	0.423247	0.67269	1.05981	0.531476	0.580862	0.329653	0.243393	0.460791	0.308489	0.0	0.795637	0.0494592	0.22459	0.393984	1.71056	0.464536	1.4663	0.603282	0.269135	0.638418	1.32794	0.0	0.0
ENSG00000101447	8.7925553E-4	2.5700054E-5	up	8.355503	8.355503	3.0627267	25.629303	3.0673566	2.8818254	-0.18090136	0.0	0.0	0.206408	0.158569	0.163821	0.669959	1.52012	0.290904	0.314767	0.209434	0.111488	0.267958	0.252938	0.504167	0.0518541	0.0	0.1691	0.104931	0.194119	0.0	0.164454	0.262909	0.767796	0.281662	0.0	0.0	0.4505	0.0	0.222701	0.511798	1.66402	0.0	0.259189	0.0	0.153634	0.454297	0.0	0.200677	0.0408686	0.0	0.489553	0.0	0.143006	0.0	0.808356	0.132978	0.0	0.148681	0.247592	0.0	0.182566	0.157629	0.340678	0.0	0.485073	0.362336	0.16884	0.0	0.0	0.342563	0.156341	0.112772	0.452309	0.0	0.0	0.0	0.152528	0.0	0.326228	0.26185	0.2003	0.0	0.0707191	0.0	0.0	0.0606109	0.0720758	0.481273	0.0	0.835752	0.14547	0.147403	0.0	0.237129	0.0	0.0	0.0	0.079185	0.10851	1.43357	0.313583	0.0	0.237221	0.0857022	0.674802	0.119751	0.279956	0.448469	0.0	0.0	0.0	0.0	0.0
ENSG00000101544	0.0066584763	4.2159593E-4	up	3.5231369	3.5231369	1.8168604	13.1465	3.731477	1.8606251	0.043764587	0.0	0.157001	0.177448	0.119656	0.196823	0.0	0.0	0.0	0.192706	0.335265	0.297231	0.0	4.26646	0.0	0.214718	0.550511	0.0	0.0	0.268247	0.173124	0.14377	0.313575	0.0	0.503828	0.205823	0.274428	0.0	0.201111	0.12812	0.0	0.0	0.0	0.0	0.0	0.226991	0.234339	0.0	0.110258	0.0	0.0	0.260824	0.0	0.282093	0.151963	0.0	0.0	0.0	0.175334	0.162382	0.0	0.167503	0.198386	0.0	0.0	0.0	0.0	0.0	0.0	0.0	0.464824	0.190442	0.167089	0.0	0.0	0.240222	0.0	0.136353	0.0	0.125168	0.0	0.0	0.110571	0.0	0.0	0.124608	0.155951	0.0	0.0	0.21204	0.194681	0.129561	0.112165	0.19665	0.070333	0.0	0.0	0.0	0.109359	0.0	1.6715	0.169431	0.0	0.181793	0.197536	0.493457	0.0	0.0	0.0	0.374782	0.0	0.270803	0.0	0.0
ENSG00000101557	0.04750126	0.0069402494	up	2.7080684	2.7080684	1.4372641	49.47474	18.269373	1.2894754	-0.14778878	0.725002	0.0	0.383659	0.548999	0.5843	1.47508	0.0	0.504736	1.78969	1.49114	0.621264	0.689647	0.635717	1.08105	0.69323	1.6045	0.0	0.748035	0.459682	0.0	0.0	1.26665	0.366149	0.0	0.0	0.861129	0.860427	1.12631	0.0	0.970439	3.27604	0.0	0.432743	0.128633	0.0	0.737027	0.724077	0.936964	0.289371	1.01212	1.30981	0.558833	0.851258	0.565948	0.0	0.0	0.0	0.958177	0.505702	0.901073	0.802886	0.915436	0.0	0.97015	1.57742	0.0	0.602529	0.0	0.301091	0.0	0.896685	1.32469	1.00022	0.409376	0.274233	0.271773	0.504176	0.521032	0.434608	0.515162	0.826906	0.360222	0.579103	0.491461	0.525326	0.853125	0.791112	0.0	0.343759	1.53812	0.444544	0.256739	0.944222	0.705921	0.452922	0.489476	0.957038	0.654864	0.0	0.0	0.651067	0.0	1.27078	0.90079	1.65412	0.792241	0.487021	2.38369	0.0	0.0	0.771397	0.0	0.0
ENSG00000101596	0.014719798	0.0013316928	up	3.9750352	3.9750352	1.9909676	18.38131	4.6241884	2.0031204	0.012152848	0.15223	0.113201	0.214443	0.0570643	0.179793	0.0	0.0	0.110735	0.257964	0.222248	0.181107	0.234512	0.237093	0.348302	0.250061	0.0	0.432264	0.155022	0.0799167	0.152187	0.0	0.364667	0.0658463	0.562221	0.404646	0.171472	0.110057	0.179526	0.112884	0.218138	1.21634	0.0989481	0.160753	0.0177552	0.418784	0.0	0.153194	0.261279	0.0	0.135693	0.245486	0.0	0.151066	0.131409	0.0	0.0	0.0	0.31461	0.141134	0.148965	0.138554	0.0	0.621547	0.139894	0.46111	0.0	0.108029	0.107772	0.323984	0.190719	0.151955	0.0	0.188088	0.0873494	0.272411	0.0	0.101911	0.27685	0.140506	0.196585	0.0	0.189626	0.0599592	0.153547	0.101307	0.0838819	0.0	0.0	0.250417	0.234663	0.189096	0.0	0.285065	0.145072	0.18534	0.121048	0.290647	0.0816753	0.246964	0.0	0.121468	0.0	0.322805	0.434157	0.648078	0.0	0.105814	0.637881	0.615242	0.0588955	0.142882	0.0	0.0
ENSG00000101608	0.0122386	0.0010345579	up	3.0515435	3.0515435	1.6095392	423.86945	138.90321	1.6241875	0.014648291	3.97008	0.0	4.9047	0.0	4.76871	0.0	0.0	0.0	0.0	7.92488	0.0	0.0	6.32501	4.45976	5.41138	5.70129	2.66304	0.0	8.35658	10.5748	0.0	0.0	6.17172	0.0	8.82608	0.0	0.0	0.0	8.3176	11.652	0.0	11.1426	4.8465	4.74842	0.0	5.19432	8.79189	15.8229	7.9724	0.0	0.0	3.49677	9.70568	6.16201	0.0	0.0	4.29041	8.62806	0.0	5.14192	0.0	0.0	6.60589	0.0	0.0	0.0	0.0	10.7376	9.83368	0.0	16.571	6.3749	0.0	9.65869	0.0	9.08648	0.0	11.7172	0.0	5.40859	0.0	8.7168	5.15238	5.93226	2.87433	0.0	0.0	0.0	3.50317	0.0	7.79644	0.0	10.3521	0.0	9.09004	12.7968	6.98308	10.0972	0.0	0.0	13.521	1.48855	4.66622	5.33383	0.0	4.38787	0.0	0.0	12.6036	0.0	6.59678	0.0	0.0
ENSG00000101752	0.0034160633	1.6805643E-4	up	5.185189	5.185189	2.3743966	19.52052	3.7646694	2.293213	-0.0811836	0.0	0.0	0.0397169	0.0515424	0.0	0.0	0.0	0.0	0.231892	0.168905	0.39689	0.182054	0.0	0.0	0.193949	0.398513	0.0	0.0926336	0.199022	0.196407	0.0	0.0	0.0409641	0.0	0.174204	0.0686437	0.156601	0.0	0.080419	0.191962	0.724357	0.0532409	0.19653	0.0328797	0.248528	0.0	0.0	0.0684938	0.0435871	0.131481	0.251844	0.0	0.201532	0.0	0.0	0.0	0.100727	0.14169	0.0510708	0.0	0.167325	0.0	0.20017	0.0	0.265212	0.0	0.0589529	0.11582	0.0854076	0.0	0.0	0.0	0.247722	0.0654631	0.213594	0.0	0.0981517	0.0	0.0	0.263315	0.130074	0.0926147	0.0447758	0.13851	0.0511007	0.0	0.0	0.0	0.165754	0.0489967	0.0	0.0	0.0	0.116998	0.0	0.0774345	0.391603	0.0672868	0.181956	0.0	0.0	0.0	0.134047	0.0	0.0	0.117851	0.0	0.495268	0.174518	0.0421548	0.0	0.0	0.0
ENSG00000101843	0.0019530351	7.645186E-5	up	3.6683025	3.6683025	1.8751127	48.06701	13.103326	1.880599	0.005486373	1.24215	0.56909	0.445705	0.364168	0.778092	0.897386	6.97016	0.604569	0.0	0.575391	0.0	0.413985	0.572183	1.364	0.545447	0.823899	0.0	0.995785	0.546944	1.0425	0.977712	0.409686	0.459823	0.962686	0.629643	1.22244	1.5909	1.41255	0.536707	1.60294	4.53979	0.251473	1.18436	0.125126	0.895773	0.877412	0.0	0.743357	0.508071	0.337043	1.76871	0.40782	0.494752	0.0	3.06347	0.754232	0.0	0.79644	1.02205	1.35391	0.563858	1.25029	1.76449	1.1288	0.903727	0.0	0.595869	0.941638	0.394743	0.995008	0.72367	0.919521	0.92218	0.591997	0.291815	0.66479	0.200889	1.15902	1.21369	0.747703	0.744663	0.410274	0.3257	0.399679	0.276755	0.34557	0.582793	1.21501	0.650409	1.19455	0.396527	0.247059	0.54261	0.730315	0.214682	0.578355	0.89327	0.45306	1.08429	5.81016	0.80805	0.0	1.23071	1.31215	0.884657	0.661221	0.536858	2.28577	0.8556	0.0	0.792416	0.0	0.0
ENSG00000101844	0.041058183	0.0056752553	up	2.7376506	2.7376506	1.4529383	9.384649	3.4279943	1.4366357	-0.016302545	0.149096	0.148315	0.248482	0.100841	0.13584	0.301765	2.12891	0.108081	0.522509	0.174716	0.381742	0.149078	0.159862	0.190978	0.0307892	0.218342	0.15871	0.0	0.246258	0.0	0.203295	0.0707957	0.108862	0.222986	0.0	0.230442	0.325171	0.222862	0.174055	0.308558	1.0585	0.101331	0.0	0.0870376	0.152675	0.0	0.192219	0.159806	0.3931	0.0	0.16289	0.202299	0.191459	0.100175	0.377569	0.139046	0.145717	0.189581	0.470235	0.260771	0.181736	0.213464	0.291455	0.221398	0.425497	0.0	0.132923	0.183087	0.0937051	0.138911	0.121649	0.171196	0.0	0.260241	0.0314552	0.0758549	0.0803992	0.129888	0.0	0.0567756	0.123635	0.0825443	0.173409	0.0	0.109296	0.215022	0.0	0.112953	0.0879392	0.218914	0.129995	0.13014	0.105961	0.131118	0.138144	0.118106	0.153282	0.167984	0.622866	1.29564	0.258878	0.0	0.0	0.34989	0.0	0.22834	0.106977	0.0	0.329721	0.14948	0.145604	0.0	0.0
ENSG00000101911	0.02648066	0.0030369272	up	3.5877144	3.5877144	1.843065	41.749004	11.636654	1.7139058	-0.12915927	0.271813	1.66922	0.399042	0.0873199	0.585919	0.610247	0.0	0.628902	0.912836	0.432839	0.266598	0.45507	0.861349	0.0	0.446125	1.4377	0.479111	0.600463	0.627662	0.345282	0.542671	0.0	0.282962	0.461251	0.399925	0.603807	0.678189	0.918642	0.598568	0.457908	0.0	0.310687	0.524148	0.0	0.439595	1.12395	0.0	0.586685	0.164615	0.556539	1.04852	0.152906	0.429024	1.05402	0.0	1.23035	0.498108	0.805915	0.507387	0.50695	0.488214	0.352041	0.708847	0.0	0.737835	0.0	0.354417	0.668125	0.350027	0.508812	0.665965	0.795043	0.44858	0.689007	0.513485	0.0	0.39891	0.872391	0.706674	1.0325	0.830982	0.44408	0.371343	0.541108	0.127822	0.0	0.0	0.0	0.544297	0.845857	0.490211	0.326868	0.299679	0.545028	0.22194	0.197107	0.0	0.457137	0.752196	0.0	0.0	0.0	0.0	0.723264	1.91166	0.572362	0.222374	0.99125	0.189006	0.0	0.526052	0.0	0.0
ENSG00000101977	0.0023054369	9.778896E-5	up	3.141732	3.141732	1.6515601	3.6183133	1.1516939	1.8553174	0.20375733	0.00461242	0.0252865	0.0	0.0451474	0.0185548	0.0332539	0.050147	0.0	0.118913	0.0	0.0	0.0	0.0	0.00683862	0.0332887	0.0	0.0	0.0	0.0	0.0	0.0	0.00657979	0.00616275	0.0	0.0178896	0.0	0.0	0.0	0.0	0.0	0.0	0.0	0.0	0.0521889	0.0150907	0.0	0.0831774	0.0	0.0	0.0094054	0.0314752	0.0488393	0.00891587	0.0150645	0.0	0.0	0.0	0.0096611	0.12415	0.0	0.0626092	0.0	0.0	0.0	0.00886114	0.0	0.0	0.0108441	0.00751125	0.0	0.0	0.00976829	0.0	0.0	0.0736545	0.0	0.0767706	0.0	0.125673	0.0100064	0.0	0.0	0.0	0.0	0.0	0.0	0.0	0.153409	0.0	0.0668884	0.0	0.0	0.0	0.0	0.0	0.0238919	0.00640205	0.0	0.0	0.0	0.0	0.0	0.0	0.0	0.0	0.0	0.0	0.0122984	0.0	0.0	0.0	0.0	0.0
ENSG00000102034	0.012232947	0.0010315467	up	4.6872487	4.6872487	2.2287414	12.798958	2.7305908	2.092963	-0.13577844	0.0593965	0.0	0.200737	0.0614171	0.0	0.411435	1.5108	0.0	0.0	0.109802	0.156796	0.311357	0.3528	0.0996861	0.195803	0.0	0.0	0.0864543	0.0	0.167745	0.00657397	0.0	0.130564	0.138463	0.138385	0.0	0.287278	0.217173	0.249201	0.0	0.0	0.401068	0.0	0.0	0.385425	0.13265	0.384601	0.0	0.245369	0.214475	0.154954	0.0527068	0.150708	0.0	0.0	0.0	0.0993915	0.321434	0.275473	0.0	0.0	0.218242	0.0	0.0677882	0.0	0.24111	0.358884	0.103673	0.169923	0.0913112	0.224356	0.162633	0.262651	0.0	0.122666	0.0	0.0	0.0742189	0.247203	0.419719	0.0	0.0	0.17746	0.0	0.0	0.529032	0.147942	0.313589	0.112643	0.128151	0.290742	0.181154	0.0	0.24782	0.720989	0.115379	0.116529	0.271529	0.145001	0.0	0.607544	0.0533424	0.141115	0.117128	0.709375	0.0849761	0.232449	0.161618	0.258224	0.161789	0.234577	0.0	0.0
ENSG00000102038	0.049928855	0.007418588	up	3.8226738	3.8226738	1.9345821	24.353693	6.3708525	1.9093359	-0.025246266	0.0	0.244288	0.0	0.108217	0.0	0.0	0.0	0.0	0.0	0.207823	0.0	0.0	0.0	0.0	0.24106	0.0	0.0	0.251785	0.0	0.0	0.0	0.0483608	0.0593518	0.0	0.0	0.20592	0.0	0.0	0.254714	0.0	0.0	0.0	0.0	0.0493488	0.0	0.660711	0.0	0.0	0.234164	0.109817	0.0	0.0810653	0.0	0.0	0.0	0.242749	0.0	0.0	0.0	0.0	0.0303027	0.608037	0.0	0.0	0.0	0.0	0.0	0.191051	0.202842	0.0	0.0	0.0	0.0	0.239397	0.0	0.222456	0.0677724	0.0	0.0	0.0	0.0	0.0	0.207565	0.0	0.221056	0.162403	0.0	0.0	0.0	0.308588	0.0478704	0.0611442	0.0	0.0	0.0	0.0	0.0	0.200143	0.0358224	0.0	0.0	0.0472655	0.0	0.0	0.0	0.0	0.173321	0.0	0.0	0.0	0.298657	0.0	0.0
ENSG00000102054	0.04897248	0.0072234515	up	2.4384677	2.4384677	1.2859749	123.61409	50.69338	1.2912676	0.005292732	0.0	0.0	0.0	1.93001	2.83458	1.40745	0.0	0.0	0.0	4.72687	3.0314	0.0	0.0	3.00252	2.80654	0.0	1.78531	4.18781	0.0	4.08665	0.0	0.0	0.0	0.0	0.0	0.0	0.0	0.0	2.25155	5.60856	0.0	2.67171	5.93134	0.0	0.0	0.0	6.34369	4.33621	2.44888	1.76219	0.0	1.16829	2.82772	6.27594	0.0	0.0	6.52868	0.0	7.87952	0.0	0.0	0.0	0.0	6.53559	0.0	0.0	4.59432	0.0	9.88004	1.48235	0.0	10.9439	0.0	3.79158	1.1615	3.46253	7.87482	0.0	0.0	8.7303	0.0	3.96532	0.0	4.92132	1.77563	6.41527	0.0	0.0	1.60183	5.20994	0.0	0.0	0.0	1.96983	1.41115	2.26036	2.72505	1.71792	3.88146	0.0	0.0	0.685253	0.0	0.0	0.0	0.0	2.24717	0.0	8.71748	1.4163	2.76805	0.0	0.0
ENSG00000102081	0.04441895	0.0063254237	up	2.9433134	2.9433134	1.5574411	28.560436	9.703504	1.4752169	-0.082224235	0.627047	0.0	0.159593	0.155396	0.0	0.651039	0.0	0.379275	0.643236	0.316437	0.0	0.477218	0.0	0.0	0.577236	0.747359	0.539326	0.747348	0.60399	0.870858	0.0	0.0	0.150678	0.0	0.0	0.431443	0.0	0.784674	0.0	0.0	0.0	0.44897	1.07445	0.0499018	0.0	0.0	0.446116	0.0	0.104016	0.226866	0.0	0.0	0.504775	0.569652	0.0	0.0	0.0	0.637004	0.301331	0.0	0.540737	0.0	0.0	0.496624	0.0	0.0	0.404041	0.404129	0.591468	0.0	0.430365	0.602145	0.0	0.70629	0.29898	0.195461	0.218607	0.0	0.0	0.0	0.307734	0.0	0.0	0.249527	0.167836	0.191421	0.401019	0.0	0.737625	0.0	0.0655767	0.0	0.503582	0.18197	0.335989	0.135305	0.0	0.0	0.0	0.0	0.472569	0.0143321	0.0	0.666089	0.0	0.377389	0.357381	0.0	0.0	0.19073	0.0	0.0	0.0
ENSG00000102189	0.020351619	0.0020888362	up	4.4019427	4.4019427	2.1381404	11.8238945	2.686063	2.1765523	0.038411956	0.142566	0.0420475	0.0656073	0.0427812	0.22928	0.372431	2.01151	0.0821997	0.341087	0.0894938	0.315504	0.113135	0.261997	0.105014	0.0726583	0.316962	0.394135	0.0	0.163025	0.0726821	0.153567	0.099574	0.0779969	0.14988	0.0	0.0927732	0.219712	0.084846	0.0421822	0.0	0.572151	0.0517617	0.125046	0.0	0.458074	0.19391	0.215736	0.550046	0.0131979	0.0666794	0.199683	0.184912	0.177576	0.0	0.396065	0.185531	0.0636607	0.0821057	0.103355	0.255196	0.375092	0.160738	0.2465	0.205503	0.21464	0.437055	0.0479895	0.121052	0.0672112	0.0407698	0.0449658	0.105589	0.165183	0.185249	0.142816	0.0742328	0.0553228	0.119112	0.2647	0.0531612	0.0707359	0.142623	0.119327	0.0496998	0.0	0.0258999	0.104193	0.295828	0.150228	0.0	0.128253	0.0	0.0487764	0.095593	0.0290046	0.00391862	0.211525	0.0441326	0.336269	0.0	0.0652596	0.0	0.0998701	0.0868388	0.270602	0.0935793	0.0609104	0.561514	0.261148	0.0694817	0.0	0.0	0.0
ENSG00000102218	0.002596493	1.14825874E-4	up	5.3984256	5.3984256	2.4325387	16.012259	2.9660988	2.3277478	-0.10479085	0.174196	0.0	0.0336241	0.025132	0.134944	0.0	1.30261	0.0603603	0.0	0.0693665	0.200841	0.0	0.109466	0.0	0.0920349	0.0	0.144459	0.0	0.0	0.0659307	0.0	0.13373	0.0332755	0.251237	0.266494	0.0844711	0.243306	0.0	0.0	0.0779591	0.536277	0.0204269	0.0620305	0.0	0.218073	0.0814121	0.0	0.0	0.138185	0.0	0.215537	0.00501277	0.0530485	0.0	0.473066	0.124397	0.0	0.160865	0.0	0.0	0.129754	0.165347	0.157285	0.0814617	0.163417	1.04816	0.0	0.118684	0.0	0.124547	0.0684666	0.0	0.111663	0.0	0.0695967	0.0659047	0.0	0.172723	0.169846	0.157129	0.0	0.0	0.0	0.04227	0.0554419	0.0428264	0.0609149	0.203801	0.0	0.102066	0.202886	0.0	0.0	0.0667714	0.0	0.0	0.152604	0.0	0.197067	1.88257	0.0314391	0.0	0.16114	0.165581	0.351346	0.0	0.0	0.323881	0.255435	0.101646	0.244716	0.0	8.59002
ENSG00000102362	3.565443E-6	3.8476003E-8	up	7.5766273	7.5766273	2.9215558	10.50538	1.3865511	3.3611813	0.4396256	0.0492312	0.1209	0.259862	0.0	0.0715758	0.0307954	0.0	0.0274044	0.0909284	0.0135643	0.0345033	0.0877606	0.593689	0.022414	0.021124	0.0	0.0533198	0.440334	0.0155329	0.0	0.0	0.076374	0.0136688	0.0706768	0.128468	0.0	0.215027	0.0	0.0389124	0.0387543	0.137925	0.0364143	0.0174851	0.0170453	0.0734462	0.910938	0.0924805	0.0864917	0.0	0.0190303	0.0432076	0.0	0.0577372	0.038773	0.0	0.0404784	0.0481301	0.0569003	0.128493	0.141266	0.139191	0.051487	0.0	0.0	0.117278	0.0	0.0	0.0439964	0.0	0.0	0.475204	0.103481	0.0246863	0.0204622	0.0783171	0.0	0.0	0.0	0.0357274	0.0664131	0.151522	0.101221	0.0	0.0348008	0.0561777	0.0	0.0	0.107608	0.0219971	0.0	0.439849	0.0	0.0263579	0.0130692	0.0	0.036032	0.0313392	0.142576	0.00650036	0.603392	0.106425	0.0	0.0	0.0	0.108227	0.0190009	0.0258253	0.104651	0.222976	0.0631085	0.245596	0.0	0.0
ENSG00000102384	0.006891468	4.44868E-4	up	5.28672	5.28672	2.4023728	15.283411	2.890906	2.3675373	-0.034835503	0.140512	0.0	0.100734	0.0611919	0.039168	0.0	0.0	0.0705254	0.0	0.149083	0.194102	0.0	0.132449	0.37154	0.0	0.0	0.0	0.115985	0.0879738	0.0	0.0	0.0	0.0990676	0.0	0.105458	0.0	0.15636	0.138621	0.0	0.233405	0.533868	0.067766	0.166731	0.0181915	0.0	0.0	0.120806	0.141456	0.0403634	0.0	0.0	0.0585733	0.110993	0.0762122	0.0	0.0	0.0	0.0	0.0	0.165794	0.0	0.0	0.0	0.0	0.0	0.380102	0.402872	0.0929878	0.209554	0.0	0.202947	0.0	0.332683	0.0	0.215718	0.0	0.351474	0.0	0.218224	0.266126	0.262713	0.0565331	0.0646741	0.0	0.0	0.0289341	0.0876097	0.0	0.164851	0.0	0.0	0.0219555	0.0286991	0.0	0.0	0.0	0.0	0.0984252	0.0	0.0	0.0995657	0.0104355	0.0	0.349612	0.0	0.0	0.0	0.0	0.173979	0.17743	0.0	0.0	0.0
ENSG00000102393	0.015956566	0.0014931848	up	5.2126393	5.2126393	2.382014	119.55675	22.935928	2.5715742	0.18956016	1.6264	1.18421	0.0	0.0	0.99442	0.0	0.0	0.994739	0.0	0.0	0.780602	0.0	0.754412	1.31867	0.44828	0.491988	0.0	0.0	0.0	0.0	0.0	0.818971	0.0	1.24825	0.0	4.29057	1.31225	1.67018	0.0	0.0	0.0	4.67813	0.0	0.0	0.81087	0.0	0.0	0.917148	0.0	0.969007	0.0	0.0	0.0	2.35379	4.04785	1.42809	1.13222	0.0	0.0	0.0	0.0	0.0	0.0	0.0	0.0	0.0	0.0	1.07288	2.3721	0.0	0.732117	2.49302	0.0	0.0	0.0	0.75991	0.0	0.0	0.0	0.0	0.0	0.0	0.796813	0.283893	0.297999	0.589128	0.528155	0.0	0.0	2.00806	0.595212	0.0	0.0	0.684751	3.51088	2.29527	0.989525	0.0	1.09826	0.0	0.0	0.0	0.0	0.0	1.81257	0.771185	0.0	0.0	1.91524	0.0	0.0	0.0	0.0
ENSG00000102699	0.0028719762	1.3262988E-4	up	4.9762015	4.9762015	2.3150449	44.714615	8.985691	2.336122	0.021077238	0.168187	0.0	0.522007	0.483071	0.933506	0.412215	0.0	0.0	0.831791	0.353719	1.0628	0.300068	0.284796	0.362196	0.402555	1.96263	0.0	0.0	0.293602	0.450278	1.21496	0.725219	0.241742	1.04521	0.752619	0.772378	0.682916	0.0	0.376295	0.735986	1.90467	0.0488261	0.416569	0.0646089	1.01563	0.0	0.619471	0.834081	0.496029	0.340085	1.09929	0.204626	0.386444	0.0	1.76753	0.338686	0.379859	0.0	0.495033	0.58462	0.594491	0.817436	0.738766	0.0	0.0	0.0	0.222257	0.352408	0.250411	0.132934	0.618862	0.463461	0.0	0.311825	0.0	0.155031	0.361366	0.652246	0.380608	0.0	0.347773	0.279956	0.248832	0.189245	0.0832995	0.332695	0.0	0.0	0.0	0.25268	0.237385	0.25447	0.638909	0.0	0.0	0.219455	0.0	0.34403	1.028	3.96689	0.551204	0.125344	0.185844	0.339245	0.0	0.769802	0.21903	0.667925	0.0	0.0851389	0.40783	0.0	0.0
ENSG00000102753	0.04286275	0.0060131196	up	2.8526783	2.8526783	1.5123171	28.990105	10.162426	1.4857485	-0.026568495	0.0	0.473081	0.279113	0.317731	0.652155	0.550962	5.25974	0.31607	0.584591	0.269228	0.735806	0.525642	0.347421	0.0	0.653746	0.0	0.565802	0.372186	0.453974	0.516501	0.829482	0.589616	0.204837	1.06938	0.776728	0.340709	0.818302	0.394019	0.34778	0.595906	0.0	0.0646285	0.584386	0.0723677	0.71745	0.393527	0.211828	0.0	0.227338	0.266276	0.0	0.246859	0.0	0.378084	0.0	0.299822	0.158745	0.612657	0.371495	0.5329	0.488339	0.906664	0.0	0.258542	0.0	0.0	0.0892625	0.291679	0.189304	0.700918	0.397541	0.309795	0.973311	0.221366	0.256004	0.105024	0.243094	0.690028	0.266837	0.30935	0.251566	0.26418	0.18854	0.24963	0.0748384	0.225818	0.351711	0.605225	0.0	0.360581	0.269458	0.116547	0.508816	0.257929	0.257892	0.146625	1.42502	0.166295	0.647345	0.0	0.41556	0.219709	0.462182	0.575538	0.424075	0.740788	0.128846	0.0	0.702394	0.0953978	0.563484	0.0	0.0
ENSG00000102974	0.0019611754	7.6978E-5	up	3.6360395	3.6360395	1.8623679	29.344303	8.070403	1.8678703	0.005502498	0.555713	0.530705	0.0	0.339551	0.572605	0.0	2.57284	0.709716	0.568928	0.0	0.791507	0.0	0.399038	0.407186	0.631246	0.540199	0.412264	0.371677	0.274359	0.434171	0.0	0.301511	0.445563	0.0	0.444301	0.0	1.07375	0.835233	0.309123	0.981579	0.0	0.291498	0.64918	0.110152	0.764063	0.482927	0.0	0.312382	0.376286	0.258752	0.521656	0.237743	0.413092	0.568658	1.93511	0.473353	0.266322	0.0	0.95208	0.315644	0.360045	0.0	0.0	0.0	0.609923	0.0	1.00347	0.281211	0.376357	0.625339	0.0	0.657374	0.510788	0.323901	0.334648	0.0	0.449294	0.586817	0.502679	0.0	0.366097	0.347301	0.233166	0.29847	0.28781	0.33341	0.429489	0.687491	0.0	0.504852	0.477634	0.274614	0.812366	0.235447	0.0	0.29372	0.785712	0.25091	0.0	2.92245	0.727113	0.0664316	0.0	0.636144	0.0	0.0	0.0	1.47635	2.0969	0.0	0.0	0.0	0.0
ENSG00000103035	0.0060069626	3.6129478E-4	up	2.9968264	2.9968264	1.5834355	65.90001	21.98991	1.4956579	-0.08777764	1.27956	0.0	1.26688	1.28167	0.962945	2.78994	9.27533	1.126	2.65067	1.80089	2.0478	1.98259	1.58127	0.845875	1.36859	0.691202	0.718002	0.0	0.869919	0.0	1.20204	0.0	0.663737	2.55978	1.59488	1.81656	2.75858	2.1753	0.821918	0.0	0.0	1.33315	2.23959	0.363298	2.13542	2.21976	2.40048	0.0	0.340037	0.817964	2.46649	0.353745	1.26355	2.27461	0.0	0.0	0.91317	1.0828	2.33168	0.976989	0.0	0.965423	1.34713	0.735496	1.5586	0.0	0.813962	1.27357	0.711988	1.92217	1.44726	0.0	1.65102	1.13774	0.838931	0.323554	0.0	2.10135	1.62861	0.0	1.1691	1.25159	0.878749	1.01216	0.244022	0.531925	1.22745	2.23376	1.07462	0.0	1.22179	0.662859	1.40502	0.66882	1.35987	1.16309	1.46608	1.47495	1.17005	0.0	1.38592	0.451986	0.0	1.68674	1.04659	1.24901	1.01227	0.0	1.63215	1.0906	1.54366	0.0	0.0
ENSG00000103064	0.033486247	0.004227942	up	4.8906717	4.8906717	2.2900326	44.933525	9.187599	2.1911209	-0.09891174	0.0	0.545034	0.284494	0.579326	0.0	0.0	0.0	0.429533	0.304289	1.44462	0.0	0.0	0.0	0.70246	0.0	1.03572	0.0	0.451375	0.321157	0.76906	0.0	0.614717	0.0	1.34918	0.584912	1.23167	0.0	0.224491	0.19996	3.30016	0.0	0.0973382	1.36	0.260654	0.0	0.0	0.689625	0.973675	0.0	0.411674	0.0	0.0	0.69472	0.993258	0.0	0.0	0.401551	0.805378	1.80759	0.0	0.0	0.0	0.0	0.388455	0.268842	0.0	0.0	0.566447	0.0616422	0.565621	0.0	1.31778	0.0	0.957514	0.137928	0.0	1.47704	0.0	1.17273	0.699879	0.257805	0.22482	0.4337	0.128328	0.084835	0.53829	0.0	0.0	0.197543	0.641675	0.115938	0.48142	1.20748	0.24445	0.258124	0.334841	0.786741	0.114105	0.330122	0.0	1.30558	0.31936	0.0	1.06487	0.320602	0.0	1.63487	0.0	0.0	0.0	0.0	0.0	0.0
ENSG00000103160	0.03161167	0.0038879144	up	2.9411974	2.9411974	1.5564036	30.299732	10.301829	1.4877124	-0.068691224	0.33357	0.36995	0.169774	0.194393	0.453072	0.794345	0.0	0.349122	0.0	0.512086	0.0	0.924597	0.0	0.194921	0.604573	0.290525	0.349613	0.229034	0.388867	0.310272	0.397064	0.272206	0.213578	0.368284	0.28354	0.0	0.981421	0.921051	0.312825	0.546904	0.0	0.0	0.0	0.236879	0.481597	0.979689	0.372215	0.528892	0.0	0.283578	0.707644	0.0	0.0	0.521015	0.0	0.962229	0.666241	0.491945	0.0	0.381112	0.780104	0.579441	0.389708	0.270453	0.583466	0.0	0.173327	0.475748	0.0	0.561152	0.54138	1.1283	0.704788	0.0	0.485041	0.0	0.474133	0.760674	1.70118	0.975437	0.469789	0.0	0.263712	0.743461	0.22232	0.174064	0.494814	0.817585	0.306923	0.921452	0.257552	0.0	0.392713	0.184222	0.0	0.24902	0.490702	0.897595	0.51072	0.0	0.453707	0.119109	0.228577	0.646224	0.146561	0.563614	0.0	1.0584	0.419598	0.0	0.257013	0.0	0.0
ENSG00000103175	0.0042648143	2.2730012E-4	up	44.659702	44.659702	5.4809017	160.66792	3.5976036	6.3131046	0.83220285	0.0	0.340626	0.145923	0.0	0.0575974	0.0	0.0	0.1027	1.15276	0.0	0.0	0.100303	0.17097	0.189341	1.89732	0.0228845	0.0890714	0.153927	0.0	0.136875	0.185377	0.0	0.0826356	0.13639	0.0771618	0.0312196	0.188923	0.144241	0.11207	0.161414	0.0	0.314099	0.111615	0.0	0.119918	0.0	0.149459	0.923499	0.012765	0.0	0.0627112	0.703282	0.0	0.379537	0.135059	0.0	0.138106	0.0	0.0	0.559149	0.0910325	0.135042	0.247598	0.0	0.552412	0.385374	0.0	0.121237	1.31653	0.110217	0.0895581	0.101569	0.451277	0.0872788	0.472776	0.700621	0.290145	0.0	0.0	0.16732	1.15925	0.182261	0.0719966	0.0	0.070439	0.0097701	0.146619	0.11774	0.0	0.0	0.0	1.97351	0.0917747	1.54078	0.595203	0.0	0.072273	0.0	0.0	2.7318	0.507128	0.0	0.0882885	1.03839	0.0	0.109467	0.653744	0.162034	0.0	0.252634	0.0	0.0	0.0
ENSG00000103196	0.035932664	0.004689266	down	4.3336525	-4.3336525	-2.1155834	1.0	4.333653	-1.9783092	0.13727415	0.463663	0.130378	0.707197	0.575567	0.123055	0.155987	0.547711	0.366117	0.886041	0.0	0.203185	0.218507	0.388495	0.370723	0.33165	0.0786771	0.0	0.412058	0.177591	0.608003	0.143819	0.0828303	0.285314	0.53936	0.264387	0.581227	1.11114	0.336913	0.702128	0.516324	0.0	0.222399	0.135921	0.243361	0.509089	0.130445	0.435232	0.619095	0.418064	0.0815474	0.140949	0.0	0.350625	0.0	0.388657	0.198236	0.182726	0.0981931	0.426416	0.0	0.21405	0.235399	0.253724	0.0	0.322118	0.884564	0.471141	0.490437	0.0899375	0.108419	0.202029	0.272534	0.101662	0.726254	0.0	0.0	0.172194	0.0	0.08726	0.313001	0.140368	0.243578	0.219492	0.324177	0.118463	0.158357	0.106539	0.0932879	0.374838	0.377405	0.779074	0.0	0.11384	0.0	0.884013	0.557061	0.181537	0.290977	0.175712	0.725322	0.0	0.24524	0.233026	0.419059	0.140958	0.204653	0.14241	0.257365	0.301903	0.190417	0.158615	0.0	0.136087
ENSG00000103275	0.02117088	0.002211833	up	2.6572068	2.6572068	1.4099104	123.67515	46.543316	1.467386	0.057475578	0.0	0.0	0.0	0.0	0.0	0.0	0.0	0.0	0.0	0.0	0.0	5.00798	2.66014	0.0	0.0	0.0	0.0	0.0	2.90376	0.0	0.0	0.0	0.0	0.0	2.35136	0.0	0.0	0.0	0.0	0.0	0.0	0.0	0.0	2.81052	0.0	0.0	0.0	0.0	0.0	2.89059	0.0	1.62745	0.0	0.0	0.0	0.0	0.0	0.0	0.0	0.0	1.60696	0.0	0.0	0.0	0.0	0.0	0.0	4.99596	0.0	0.0	0.0	0.0	0.0	3.3094	1.40917	0.0	0.0	0.0	5.87728	0.0	0.0	2.46649	0.0	0.0	0.0	0.0	0.0	0.0	0.0	0.0	0.0	0.0	0.0	0.0	3.01636	0.0	0.0	3.05572	2.87643	0.0	0.0	0.381546	0.0	0.0	0.0	1.92145	0.0	0.0	0.0	0.0	0.0	0.0	0.0
ENSG00000103319	0.047152564	0.006871843	up	2.5923505	2.5923505	1.3742608	14.980254	5.7786345	1.3553658	-0.018895037	0.0	0.392171	0.0	0.306404	0.409227	0.352692	0.0	0.290784	0.645462	0.0	0.437543	0.184739	0.277633	0.0	0.0	0.0	0.495213	0.255983	0.0	0.397619	0.0	0.0	0.813871	0.0	0.0	0.472762	0.613221	0.0	0.453041	0.756596	0.0	0.146782	0.43061	0.239196	0.0	0.490084	0.323034	0.307351	0.299106	0.421986	0.588487	0.161583	0.206669	0.0	1.41123	0.302889	0.369427	0.0	0.732254	0.0	0.257787	0.0	0.0	0.0	0.747333	0.0	0.215179	0.0	0.201419	0.512412	0.0	0.500063	0.0	0.407177	0.215929	0.191768	0.333612	0.353865	0.435615	0.0	0.254735	0.0	0.27379	0.0930783	0.0	0.289842	0.268361	0.0	0.0	0.872784	0.0	0.287058	0.0	0.0	0.122387	0.193765	0.479465	0.234676	0.281588	0.0	0.0	0.101544	0.0	0.0	0.0	0.0	0.0	0.612869	1.12441	0.057486	0.0528844	0.0	0.0
ENSG00000103591	0.027684655	0.0032218706	up	2.15573	2.15573	1.1081765	30.598227	14.1939125	1.1606526	0.05247619	0.0	0.0	0.594084	0.413464	0.661629	1.29019	0.0	0.670721	1.35257	0.467607	0.0	0.612747	0.842905	0.950782	0.549078	0.704956	0.0	0.691077	0.527161	0.864494	0.879902	0.0	0.443499	0.0	0.0	0.91309	1.29242	0.736725	0.587058	1.17713	0.0	0.289087	1.4015	0.193355	0.0	0.754381	0.653453	0.843174	0.41805	0.522699	0.939351	0.48523	0.691788	0.937254	1.77994	0.957619	0.0	0.973927	1.59574	1.02081	0.710169	0.0	1.22474	0.697808	0.968709	0.0	0.986505	0.647908	0.428543	0.0	0.668051	1.01337	1.14646	0.480219	0.418301	0.381099	0.666662	0.0	0.940502	0.701541	0.703262	0.534025	0.442748	0.451897	0.236261	0.0	0.0	0.0	0.350697	0.979307	0.644431	0.286779	0.832858	0.0	0.536132	0.303123	0.837126	0.62108	0.993137	6.68259	0.717896	0.0	0.946242	1.17126	0.0	1.13083	0.664084	1.54812	0.979889	0.35279	1.5974	0.0	0.0
ENSG00000103642	0.02755428	0.0032002847	up	3.7188182	3.7188182	1.8948442	25.10915	6.7519183	1.8952153	3.71069E-4	0.382006	0.354868	0.21457	0.333015	0.338721	0.0	0.0	0.343151	1.46733	0.121039	0.710222	0.23211	0.564861	0.38599	0.0	0.654695	0.139301	0.308572	0.197712	0.348746	0.189233	0.0	0.361717	0.381342	0.29242	0.468093	0.706471	0.679714	0.282993	0.425094	0.0	0.0	0.0	0.0	0.573602	0.316673	0.464604	0.386689	0.210785	0.378127	1.34734	0.179756	0.388103	0.203681	0.0	0.692317	0.0	0.444197	0.770627	0.604221	0.750156	0.305976	0.46588	0.518481	0.406841	0.0	0.407988	0.548592	0.0	0.0	0.323969	0.502963	0.237847	0.123055	0.191983	0.0	0.16825	0.344476	0.0	0.174432	0.255584	0.136666	0.0	0.383065	0.0	0.365755	0.340933	0.549721	0.335867	1.62499	0.0	0.137986	0.113163	0.336023	0.0	0.180609	0.518606	0.261563	0.668964	0.0	0.0	0.0	0.173235	0.566001	0.301998	0.204219	0.13424	0.633722	0.191879	0.0	0.286635	0.0	0.0
ENSG00000103769	0.0059968233	3.5941604E-4	up	2.6769857	2.6769857	1.4206095	182.33871	68.11342	1.38926	-0.03134945	0.0	0.0	0.0	3.4399	4.03807	0.0	0.0	0.0	0.0	5.34597	0.0	0.0	0.0	2.92632	2.19184	0.0	2.13766	7.85201	0.0	4.99851	0.0	2.39075	3.574	0.0	2.75489	4.32346	0.0	0.0	4.43532	0.0	0.0	5.15284	7.06428	1.80683	0.0	3.49604	3.62664	0.0	2.8206	2.21799	0.0	1.8584	0.0	0.0	0.0	3.09552	5.09974	2.72957	7.63713	1.9573	0.0	1.67125	0.0	0.0	0.0	0.0	0.0	0.0	1.77248	0.0	0.0	3.91321	1.91747	0.0	1.84743	3.40414	0.0	0.0	0.0	0.0	3.752	3.93385	0.0	4.46855	1.25443	0.0	0.0	8.77852	0.0	9.31528	2.22853	2.55834	0.0	0.0	6.0133	0.0	2.89567	4.70047	0.0	0.0	5.31356	0.648381	0.0	5.22662	0.0	0.0	0.0	0.0	0.0	1.95512	0.0	0.0	0.0
ENSG00000103888	0.013404295	0.0011699686	up	6.2660275	6.2660275	2.647551	11.73695	1.8731089	2.926313	0.27876195	0.0	0.0	0.333899	0.155714	0.116056	0.0	0.0	0.036719	0.67266	0.181029	0.0	0.147151	0.102799	0.0	0.0552089	0.163108	0.0796224	0.0842359	0.013313	0.235817	0.045062	0.148111	0.0826572	0.0	0.0	0.0659787	0.0	0.103972	0.0430545	0.506875	0.0	0.00261499	0.136731	0.0577319	0.0	0.0	0.374769	0.0	0.0	0.0	0.230301	0.0	1.22667	0.0804913	0.0	0.0	0.0	0.213229	0.0	0.0	0.0421835	0.0	0.0315202	0.0437643	0.173923	0.0	0.0	0.132893	0.0	0.0353476	0.0459967	0.38274	0.0934082	0.0842468	0.0509143	0.185245	0.0214792	0.280366	0.0	0.0893948	0.0451702	0.960663	0.281448	0.241697	0.0	0.124674	0.0215969	0.73225	0.225135	0.471736	0.0154332	0.00573734	0.0	0.0748588	0.0	0.103053	0.0	0.300989	0.165916	0.0	0.0	0.0	0.0399042	0.0	0.164403	0.0360653	0.0994127	0.0	0.30947	0.060556	0.371761	0.0	0.0
ENSG00000103966	0.025566986	0.0028821016	up	3.8578334	3.8578334	1.9477909	60.373478	15.649584	1.9829979	0.03520707	0.434066	1.96313	1.56693	0.0	1.54262	0.741574	4.23504	3.1843	1.05379	0.709995	0.931095	0.573144	0.596093	2.74529	1.4131	1.18046	0.438087	0.874665	0.85159	1.46102	0.584373	0.975196	1.2608	2.33954	0.0	2.82175	1.2249	3.08878	0.825386	2.29234	5.43221	0.0	1.01257	0.750595	1.18077	0.655135	0.445925	0.468004	2.10204	1.08756	2.02969	0.2118	0.836304	1.46125	0.0	0.884713	0.57355	0.603808	2.24054	0.723706	1.14092	0.480408	1.45803	0.712297	1.34489	7.98323	0.760694	0.715754	0.794774	0.571414	1.65922	1.13062	0.296196	1.50839	0.392118	0.542751	0.543698	0.801469	1.66913	0.251372	0.732076	0.747519	0.545252	0.601733	0.223075	1.61627	1.04848	0.889573	0.985774	0.6079	0.978009	0.290763	1.29197	0.550019	1.06172	1.54412	1.47438	0.794967	1.36929	9.37554	1.51464	0.0	0.549002	0.0	0.786999	0.828935	1.50927	0.0	2.36656	0.203433	0.638419	0.0	0.0
ENSG00000104147	0.00217371	8.834177E-5	up	5.105402	5.105402	2.3520246	10.604401	2.077094	2.375676	0.02365143	0.103085	0.172793	0.0710972	0.0240538	0.0600407	0.107554	1.19208	0.11665	0.189423	0.145118	0.141271	0.175805	0.0727013	0.118393	0.083407	0.323459	0.0403232	0.0304329	0.145955	0.0	0.127494	0.149139	0.0	0.137457	0.0712539	0.0835115	0.161914	0.0	0.0436204	0.0	0.512011	0.0	0.0721015	0.0	0.0	0.0425795	0.0515818	0.181246	0.054633	0.0	0.117035	0.0	0.0	0.0868095	0.60537	0.0383891	0.0795439	0.112651	0.0570845	0.065012	0.0905394	0.0439858	0.116037	0.190826	0.167992	0.475769	0.0	0.0	0.133572	0.0904905	0.0	0.0810345	0.0	0.0849082	0.0552812	0.0257385	0.129882	0.141704	0.0	0.241767	0.284564	0.0992573	0.0	0.0818805	0.115987	0.0186656	0.0799034	0.197782	0.0	0.294064	0.0703574	0.0	0.108875	0.127348	0.544819	0.0	0.0404239	0.0861603	0.0	0.0	0.331876	0.0	0.135894	0.0843656	0.329216	0.0	0.12969	0.202233	0.0856384	0.0	0.211518	0.0	0.0
ENSG00000104290	9.0729525E-5	1.5790316E-6	up	5.217946	5.217946	2.383482	14.933217	2.8618968	2.3106132	-0.07286879	0.0	0.0	0.0	0.0498177	0.0	0.057393	0.409318	0.0637742	0.294451	0.380998	0.0647482	0.130371	0.0	0.179694	0.0	0.0	0.0626522	0.139304	0.0	0.0	0.0433359	0.134843	0.0613937	0.198928	0.0815815	0.18622	0.134732	0.188142	0.0	0.303553	0.429022	0.0	0.276013	0.0	0.192075	0.0	0.120648	0.0	0.100912	0.263915	0.180397	0.0	0.0878068	0.0	0.70628	0.0	0.0	0.139465	0.095024	0.111396	0.10504	0.112526	0.120353	0.0	0.103527	0.354197	0.0762902	0.0	0.0	0.0503236	0.359366	0.109419	0.15784	0.0	0.0794714	0.0	0.0334673	0.0811408	0.0	0.0	0.0624447	0.0	0.231295	0.0467079	0.0	0.0	0.0	0.111427	0.0	0.0918251	0.128579	0.0	0.114553	0.0715314	0.0	0.0	0.0897438	0.149443	0.0	0.621578	0.249768	0.0	0.151289	0.131786	0.160211	0.0809886	0.0	0.287371	0.327615	0.0	0.11899	0.0	0.0
ENSG00000104312	0.012073608	0.0010129466	up	3.2901316	3.2901316	1.7181453	19.431751	5.9060726	1.8095706	0.09142532	0.464234	0.311388	0.296033	0.0	0.297973	0.0	0.0	0.258228	1.49208	0.488748	0.721157	0.20207	0.146476	0.339637	0.447557	1.17973	0.267203	0.0	0.700038	0.262509	0.218192	0.210709	0.406284	0.301054	0.497497	0.571112	0.508871	0.361774	0.235474	0.296998	1.47094	0.119642	0.457125	0.114751	0.0	0.339263	0.520617	0.338594	0.115112	0.703512	0.684154	0.330923	0.4569	0.189332	0.0	0.0	0.348059	0.357331	0.33155	0.291749	0.454906	0.312176	0.32755	0.26367	0.224692	0.0	0.156166	0.237825	0.36591	0.204428	0.377203	0.233283	0.375075	0.168161	0.335307	0.138649	0.229033	0.0	0.560882	0.200073	0.276646	0.162454	0.147923	0.182606	0.0838511	0.572525	0.306036	0.197652	0.214512	0.247983	0.295325	0.110591	0.482944	0.165001	0.182937	0.0883195	0.434869	0.49375	0.283058	1.6468	0.355374	0.071717	0.0	0.207078	0.235255	0.0	0.0	0.940196	0.637857	0.300897	1.03792	0.0	0.0
ENSG00000104331	0.036602277	0.004842483	up	2.9120474	2.9120474	1.5420338	42.13382	14.468798	1.4623241	-0.0797097	0.0	0.561291	0.0	0.362654	0.0	0.357686	5.97187	0.427841	1.26217	0.0	0.0	0.0	0.732331	1.23225	0.747705	0.783378	0.63492	0.0	0.0	0.613381	0.0	0.467685	0.0	1.29574	0.632492	0.918942	0.0	0.759263	0.0	0.817448	0.0	0.0	0.889209	0.107304	1.21097	0.0	0.956254	0.0	0.126963	0.41733	0.0	0.851137	0.497577	0.588821	0.0	0.0	0.0	1.963	0.397801	0.0	0.348146	0.0	0.0	1.11612	0.0	0.0	0.309627	0.517736	0.253426	0.0	0.579103	0.463977	0.685092	0.292022	0.815973	0.0	0.520735	0.957462	0.458044	0.439142	0.0	1.0639	0.402446	0.0	0.0	0.181805	0.0	0.0	0.472862	0.293136	0.207031	0.686656	0.0	0.341619	0.221911	0.0	0.662379	0.253136	1.5986	0.0	0.500459	0.135787	0.0	1.8139	0.921603	0.304002	0.442008	2.06317	0.0	0.192027	0.0	0.0	0.0
ENSG00000104341	0.00966586	7.3271146E-4	up	4.6656556	4.6656556	2.2220798	215.68448	46.228165	2.212947	-0.009132888	5.47253	1.88897	0.0	0.0	1.57309	1.66179	0.0	2.56899	1.97217	3.68146	0.0	2.13149	1.01031	6.06323	0.0	3.05712	0.0	1.32789	4.9781	2.24346	2.52596	2.63555	7.73326	4.68239	1.21429	2.85495	2.36766	2.55125	1.44847	3.49148	0.0	0.569504	3.64999	0.922513	3.93362	3.07312	2.79581	1.58384	1.53599	0.0	6.35228	1.5904	3.30827	3.14228	20.5192	2.5368	0.850138	3.97238	3.5762	2.15475	1.15476	3.25432	0.0	0.902822	3.72309	10.3228	1.96501	0.0	2.0487	0.0	2.08951	1.12795	4.2459	1.87446	0.0	1.02079	3.10784	2.89634	1.50015	2.59666	2.93092	1.88364	1.28599	1.9243	2.13175	0.0	1.19323	1.67167	1.22606	1.2694	0.825672	0.0	4.76058	1.74958	0.988531	1.28911	3.82347	1.58681	1.30865	13.3266	4.38338	0.194306	2.72897	5.22737	0.0	2.50997	2.28322	0.0	18.7289	0.289303	2.34571	0.0	0.0
ENSG00000104356	1.9318968E-4	3.8731955E-6	up	6.5541506	6.5541506	2.7124088	18.660604	2.8471437	2.708504	-0.0039049021	0.0	0.196109	0.153937	0.0	0.13018	0.134316	0.886901	0.219882	0.184439	0.209823	0.334997	0.166954	0.188681	0.27956	0.242639	0.321078	0.117077	0.151883	0.259222	0.21482	0.267683	0.153323	0.0	0.19421	0.10945	0.173539	0.0	0.222252	0.135558	0.62431	0.641937	0.217597	0.213904	0.0853834	0.128093	0.0	0.119918	0.252224	0.0	0.15323	0.630946	0.100729	0.0	0.422855	0.477945	0.0	0.266455	0.780163	0.425296	0.235777	0.11482	0.145696	0.180163	0.109129	0.254858	1.24834	0.125676	0.0672972	0.103078	0.381557	0.109814	0.274766	0.335537	0.215937	0.0	0.0466985	0.186167	0.17912	0.099078	0.0	0.187119	0.323885	0.0	0.0552199	0.104514	0.170458	0.113643	0.304719	0.225319	0.324039	0.0997731	0.342064	0.241897	0.0824604	0.0	0.0	0.156968	0.0531007	0.0694832	0.88959	0.0978368	0.0	0.219929	0.20323	0.0	0.103804	0.180371	1.5226	0.269801	0.0	0.243962	0.0	0.0
ENSG00000104375	7.265311E-4	1.9731107E-5	down	8.451656	-8.451656	-3.0792341	9.503632	80.32146	-3.1911044	-0.11187035	0.0	0.0	0.0	0.0	0.0	2.49145	0.0	4.38239	0.0	0.0	0.0	0.0	0.0	0.0	8.24447	0.0	0.0	0.0	0.0	0.0	0.0	0.0	0.0	0.0	0.0	0.0	0.0	1.98909	0.0	0.0	0.0	1.53497	0.0	0.0	0.0	0.0	0.0	0.0	0.728557	2.70726	0.0	0.0	0.0	0.0	0.0	0.0	0.0	0.0	1.26598	0.0	0.0	0.0	0.0	0.0	7.21678	0.0	0.0	0.0	0.0	0.0	0.0	0.0	0.0	0.0	0.0	0.0	5.2394	0.0	0.0	0.0	0.0	0.0	0.0	0.0	2.00403	3.8662	0.0	5.92177	0.0	0.0	0.0	0.660114	0.0	0.0	0.622207	2.05425	0.0	0.0	0.0	0.0	0.0	0.0	0.0	0.0	0.0	0.0	0.0	0.0	0.0	1.21796	0.0	0.0	0.0
ENSG00000104549	5.8023008E-5	9.2080523E-7	up	7.820199	7.820199	2.9672053	84.521675	10.808122	2.9572582	-0.009947144	0.732298	0.420997	0.404727	0.372868	0.25601	0.0	2.3012	0.920362	0.593144	0.481803	1.95974	0.540709	0.0	1.11095	0.318009	1.21062	0.516707	0.48811	0.435556	0.316218	1.04003	0.249651	0.214526	0.51575	0.0	0.279104	1.9972	0.587398	0.76659	0.0	4.09464	0.151186	0.60006	0.154896	0.396767	0.48194	0.413651	0.48712	0.141867	0.28022	0.576379	0.154323	0.644352	0.225728	3.20144	0.416895	0.122582	0.812645	0.442667	0.463016	0.611801	0.0	0.37926	0.224624	1.38851	2.36769	0.264535	0.263798	0.185753	0.0	0.313276	0.0	0.588882	0.171475	0.597228	0.264245	1.01039	0.405119	0.260619	0.632277	0.868218	0.122138	0.244242	0.624825	0.227881	0.0978425	0.244492	0.725178	0.448448	0.903932	0.218871	0.56403	0.538787	0.226162	0.604093	0.232948	0.484136	0.223438	0.341897	0.0	0.574629	0.0833714	0.697082	1.10957	0.738764	0.343901	0.352712	2.05618	0.900405	0.230526	0.736346	0.0	0.0
ENSG00000104643	0.03486427	0.0044932235	up	2.9841204	2.9841204	1.5773057	7.4682894	2.5026762	1.4847757	-0.092530064	0.0	0.210847	0.0641973	0.0	0.0	0.0	0.0	0.0	0.181605	0.105342	0.0	0.0672902	0.136811	0.195932	0.0515241	0.147692	0.094245	0.0	0.0278936	0.135261	0.127072	0.214586	0.0406742	0.148747	0.0875306	0.0614052	0.194667	0.0	0.107883	0.0	0.328387	0.0851627	0.122871	0.0	0.202856	0.0876246	0.228074	0.0593573	0.0	0.0	0.138528	0.0	0.0	0.0	0.0	0.0	0.0	0.136562	0.0	0.0850218	0.122356	0.371512	0.247374	0.0749173	0.411007	0.0	0.115548	0.0	0.0829164	0.0	0.0	0.0780857	0.101601	0.0	0.0644602	0.0	0.0311327	0.0930121	0.115649	0.0	0.139117	0.0	0.0	0.0907064	0.0	0.107986	0.109343	0.0706463	0.083252	0.0	0.108196	0.0	0.0	0.0	0.0	0.0	0.194384	0.0	0.161955	0.0	0.0	0.00327197	0.177474	0.141034	0.177587	0.110792	0.0	0.296538	0.138668	0.0	0.249273	0.0	0.0
ENSG00000104689	0.047478706	0.0069319736	up	2.4535468	2.4535468	1.2948687	3.3991048	1.3853844	1.60881	0.3139413	0.0	0.0862981	0.06319	0.110142	0.126776	0.193465	0.0699124	0.0	0.0291463	0.305013	0.0954829	0.0568023	0.195267	0.0595568	0.0	0.0352571	0.0	0.217041	0.10624	0.131165	0.0354417	0.12423	0.0242966	0.0774597	0.114939	0.0615995	0.218597	0.087116	0.114804	0.279546	0.432858	0.0	0.081529	0.0584769	0.101534	0.274635	0.0464498	0.238043	0.0270392	0.0567526	0.235754	0.0	0.2356	0.0	0.111928	0.0568401	0.106281	0.0675005	0.0	0.109843	0.10869	0.0252032	0.19226	0.0	0.484983	0.0411817	0.0451711	0.110981	0.0	0.0852458	0.0577467	0.0466683	0.25177	0.0469514	0.147183	0.0104995	0.0746438	0.0801233	0.388124	0.0955795	0.0709036	0.0	0.240155	0.040405	0.0	0.0377949	0.0	0.0	0.0802139	0.173783	0.07275	0.12386	0.0	0.040267	0.0	0.134941	0.0	0.141495	0.0480951	0.342937	0.116159	0.0	0.0915693	0.145764	0.0	0.0266885	0.26277	0.160777	0.111101	0.0	0.0	0.0	0.0
ENSG00000104756	0.021340122	0.0022397116	up	4.2462773	4.2462773	2.0861986	29.379862	6.918968	2.0413487	-0.044849943	0.120042	0.385243	0.121467	0.134597	0.314024	0.334029	0.0	0.150365	0.922611	0.466049	0.366895	0.1655	0.405503	0.293424	0.162321	0.665334	0.0	0.301076	0.0	0.286597	0.128897	0.362355	0.163195	0.592875	0.27828	0.281433	0.0	0.445262	0.447368	0.462573	1.69662	0.178622	0.427764	0.0407093	0.483849	0.267937	0.0	0.326595	0.0	0.0	0.992488	0.160628	0.505317	0.185154	0.0	0.749398	0.308326	0.150604	0.112902	0.465019	0.551381	0.865256	0.399112	0.468196	0.401291	0.97367	0.363614	0.461906	0.416469	0.20284	0.553839	0.0	0.487704	0.195345	0.280045	0.0907661	0.0948684	0.469385	0.346878	0.343372	0.500749	0.245503	0.224434	0.238147	0.0249886	0.102545	0.488233	0.726963	0.0	0.366587	0.73863	0.240823	0.225765	0.0	0.0	0.0	0.24416	0.352205	0.57375	0.0	0.106277	0.0	0.325128	0.283239	0.733489	0.205545	0.208516	0.844477	0.334552	0.208845	0.0	0.0	0.0
ENSG00000104814	4.5990656E-4	1.1410081E-5	down	11.307426	-11.307426	-3.4991987	1.0	11.307432	-3.6888294	-0.18963084	0.0	0.130608	0.482386	0.10305	0.0	0.787084	0.819044	0.73702	0.290661	0.579595	0.678608	0.793191	2.15184	0.600457	1.061	0.5672	1.18292	2.81941	0.0	0.0	0.996531	0.390646	0.136482	0.556289	0.0	0.361072	1.26707	0.0	1.53215	1.01843	0.0	0.632935	0.663826	0.164654	1.72371	1.30304	0.0	0.620415	2.16021	0.0	1.26488	0.136245	1.18538	0.698591	0.544356	1.13211	0.0	3.09509	0.0	1.25682	0.0	0.832767	0.0	1.13948	0.0	0.0	0.0	0.0	0.267814	0.0	0.0	1.38408	0.887298	3.83637	0.892027	0.137399	1.58904	0.0	0.0	1.08605	0.33336	0.845306	1.69159	0.367237	0.62577	2.1254	0.0	0.340333	0.0	0.0	0.0	0.0	1.04533	0.477608	1.67302	0.0	0.0	0.661992	0.6408	0.63601	1.00498	0.211945	0.117031	0.374894	0.495599	0.129994	0.0	1.60473	0.0	0.0	0.0	0.0	0.0
ENSG00000104859	0.019686554	0.0020015636	down	3.240872	-3.240872	-1.6963819	6.034942	19.558475	-1.6489807	0.047401275	0.0	0.0	0.0	0.619514	0.0	0.0	0.0	0.0	1.25124	0.0	0.0	0.0	0.0	0.0	0.0	0.0	1.39442	0.0	1.42616	0.0	0.0	0.0	0.0	0.0	0.0	1.20934	0.0	0.0	0.898938	0.0	0.0	2.87017	0.0	0.785904	0.0	0.0	0.0	0.0	0.0	0.0	0.0	0.0	0.952607	0.0	0.0	0.0	0.0	0.0	3.16604	0.0	0.954994	0.0	0.0	0.0	1.15386	0.0	0.0	0.0	2.26319	1.82519	0.0	0.0	0.0	0.0	0.0	0.0	0.0	0.0	2.02719	0.0	0.0	0.0	3.2548	0.0	1.96051	1.56396	0.0	0.0	0.0	2.03823	0.646676	1.43248	0.0	0.0	3.49854	2.65384	0.0	0.0	0.0	0.0	2.57777	0.12871	0.0	3.52863	0.0	1.37924	0.0	0.0	0.0	0.0	0.0	0.0	0.0
ENSG00000104881	0.021340122	0.002240803	down	6.2266197	-6.2266197	-2.6384492	1.5053078	9.372981	-2.3276882	0.31076106	0.0	0.29829	1.45613	0.774818	0.0	1.42917	1.17977	0.424338	0.279647	0.528879	0.662173	0.257876	0.0	0.622126	0.362103	0.288016	0.362215	1.90931	0.597657	0.532953	0.325637	0.752637	0.308078	0.0	0.636971	0.261545	4.99271	0.344625	1.78301	0.0	0.0	0.74933	0.938999	2.484	0.656366	0.0	0.364883	0.765494	0.634337	0.580475	0.591681	0.274795	5.61946	0.854057	0.973496	0.408402	0.0	0.525249	0.217579	0.406315	0.433345	0.479609	0.0	0.568715	0.0	0.0	0.791964	0.441384	0.536845	0.303865	0.408019	0.190489	0.392252	0.697137	0.327577	0.422307	0.442317	0.0	0.520307	0.0	2.11463	0.958459	0.969212	1.38444	0.267617	1.14823	0.0	0.512502	1.17267	1.18507	0.0	0.329211	0.362204	0.486201	6.55345	1.32271	0.499055	0.185546	0.282299	0.301086	0.0	0.0	0.865121	0.0	0.304335	0.259566	0.995002	0.418009	0.732942	0.853051	0.620589	0.0	0.0
ENSG00000104885	0.0077682915	5.309264E-4	up	3.3052633	3.3052633	1.7247652	19.04835	5.763034	1.7160859	-0.008679286	0.0	0.0	0.431816	0.126901	0.482925	0.0	0.0	0.0	0.207853	0.0	0.0	0.0	0.205497	0.512427	0.246525	0.0	0.0	0.393741	0.0	0.0	0.0	0.0	0.700651	0.0	0.509449	0.428097	0.0	0.391345	0.317729	0.0	0.0	0.5572	0.347699	0.657312	0.0	0.399386	0.324994	0.518224	0.340467	0.552833	0.0	0.192527	0.649478	0.0	1.00422	0.0	0.30727	0.0	0.0	0.417696	0.149121	0.0	0.0	0.0	0.656166	0.0	0.0	0.667753	0.259857	0.513475	0.510043	0.0	0.0	0.865395	0.0	0.237353	0.465386	0.0	0.0	0.0	0.313842	0.0	0.576851	0.582229	0.31167	0.0	0.0	0.317256	0.33576	0.635108	0.221879	0.0	0.414005	0.170195	1.09433	0.215252	0.633602	0.368001	0.295981	0.0	0.308026	0.0493187	0.0	0.0	0.51902	0.311347	0.366577	0.0	0.54464	0.23384	0.0	0.0	0.0
ENSG00000104889	0.04704467	0.006850029	up	3.2876892	3.2876892	1.7170739	73.90684	22.479866	1.7509544	0.0338805	1.98839	1.37829	1.84059	1.47494	0.78876	1.08191	0.0	2.72587	1.59509	0.952335	0.0	0.0	0.764371	0.0	1.30646	0.0	0.74337	1.49816	2.07663	1.81196	1.3775	1.07478	2.81582	0.910614	0.408862	3.55615	1.64822	2.40391	1.16005	3.15402	4.4012	0.0	1.1613	1.27579	2.23248	1.50984	2.45204	1.30361	3.79384	2.00569	2.05376	0.927561	0.472902	0.0	4.07559	0.819856	1.61945	0.0	4.26111	1.32791	1.7824	0.71299	0.0	2.56425	1.75449	0.0	2.35425	1.14968	1.71948	1.14998	1.94974	1.82689	0.0	0.0	0.321891	2.91946	2.56003	0.0	2.01874	1.6908	1.54182	1.06148	0.0	0.0	0.996432	1.38292	1.10308	1.67207	0.0	2.79144	1.54601	4.29133	2.152	1.30193	1.96573	1.14332	0.811539	0.0	0.0	5.17811	4.2552	0.10865	0.0	1.01677	1.01217	0.0	1.67868	0.0	1.54544	1.94878	3.21671	0.0	0.0
ENSG00000104894	0.019430155	0.0019662445	down	6.853202	-6.853202	-2.7767782	1.0	6.8532	-2.5637	0.21307832	0.0	0.208353	0.0	0.295345	0.237715	0.0	0.0	0.1832	0.323916	0.225295	0.553256	0.375678	0.161651	0.208239	1.40974	0.0	0.174784	1.05821	0.625036	1.00583	0.210792	0.0	0.500774	0.0	1.17449	0.613816	0.0	0.0	1.33707	0.766977	3.71646	0.0	0.495947	0.167979	0.0	0.0	0.0	0.174026	2.22755	1.53551	0.0	0.389362	0.279722	0.358346	0.0	0.0	2.24753	1.01722	0.0	0.224292	0.33152	0.0	0.0	0.186218	0.11386	0.0	0.142536	0.27939	0.0556809	0.0	0.573577	0.690291	0.0	1.29024	0.372114	0.196534	0.349465	0.0	0.0	0.272825	0.216886	0.219365	0.653982	0.239846	2.35097	2.41685	0.0	0.0	0.0	0.368643	0.0	0.976016	0.12223	0.253596	2.3162	0.927602	0.201629	0.626926	0.249721	0.0	1.45237	0.0	0.25643	0.301881	0.0	0.281362	0.0	0.0	1.03723	0.529953	0.362498	0.0	0.0
ENSG00000105011	0.009236372	6.8305375E-4	up	4.528817	4.528817	2.1791344	42.51516	9.387697	2.1582353	-0.020899037	0.784527	0.490826	0.580767	0.240036	0.516481	0.593062	0.0	0.883048	0.596384	0.720931	0.42447	1.38202	0.310268	0.736833	0.251925	0.405329	0.333832	0.482634	1.44866	0.787696	0.823801	0.764778	1.09833	0.0	0.0	2.01493	0.761056	0.521924	0.647425	0.0	0.0	1.1038	0.588653	0.470095	0.511293	0.0	0.590068	0.0	0.789451	1.04213	1.52421	0.0	0.308769	1.60937	2.67162	0.217492	0.376103	0.381418	1.38739	0.536243	0.0	0.534012	0.0	0.424063	0.459789	1.68026	1.31319	0.523448	0.780075	0.474858	0.0	0.468642	0.661535	0.0	0.0	0.0	0.531114	0.374513	0.936512	0.0	0.708858	0.99404	0.588219	0.0	0.620575	0.349161	0.404	1.56844	0.54209	1.61174	0.52365	0.554697	0.0	0.483085	0.579209	0.183847	0.209607	0.900024	0.688041	0.0	0.304974	0.0	1.02747	0.250307	1.1062	0.0	1.05089	0.0	0.30296	0.577727	0.0	0.0	0.0
ENSG00000105058	0.0022095086	9.151742E-5	up	2.7418473	2.7418473	1.4551482	76.77985	28.002953	1.4487872	-0.0063609914	1.97873	1.42392	1.8295	0.83375	2.38454	1.23369	0.0	2.08181	2.31849	1.36871	2.36499	3.27391	1.93158	2.58714	0.0	2.92619	0.859166	1.55584	2.01741	0.0	0.0	2.02007	1.26317	0.0	1.35988	2.03035	4.6777	3.21617	1.43561	0.0	0.0	1.83618	2.4819	0.846868	2.51479	1.63369	2.23197	2.17477	2.4481	1.70831	2.43562	0.936252	1.50776	0.0	4.86198	1.39221	1.75478	2.2872	3.0627	1.83207	1.43323	1.32809	2.22216	1.87406	0.0	0.0	1.74862	1.45888	0.902496	2.07529	2.61733	1.95104	1.4534	1.41911	1.05291	0.968936	1.52759	3.71832	2.41079	2.97349	0.0	1.55106	1.17383	1.25642	0.988768	1.05239	1.87661	1.19176	1.58997	2.33271	2.45552	2.07062	1.73472	1.07589	1.48003	2.49314	0.0	1.91099	1.5991	6.61732	2.36826	0.207148	0.0	2.66762	0.988673	1.87369	0.922544	0.0	6.96859	0.736669	0.0	0.0	0.0
ENSG00000105341	0.027684655	0.0032204632	up	2.973996	2.973996	1.5724026	59.164722	19.894012	1.6581542	0.08575154	1.25194	0.980635	1.77916	0.949641	1.10851	0.69248	0.0	0.0	0.0	2.12132	0.0	2.05441	1.14154	0.0	1.111	0.0	0.698854	0.763156	0.0	1.45729	0.673121	1.08957	0.0	0.0	0.0	1.39127	0.0	1.55922	0.977935	0.0	3.89676	2.07304	1.57363	0.917392	1.85773	0.0	1.12765	0.835108	1.8523	0.85187	1.06384	0.0	1.55028	2.23296	0.0	0.618088	0.0	0.939658	4.11843	0.928737	0.0	0.713405	0.0	0.0	0.0	0.0	0.0	0.781474	0.695336	0.855865	1.68446	0.871269	1.23691	0.641662	0.0	1.00746	1.77254	1.10775	1.2959	1.79586	1.00571	0.0	0.341233	0.0	1.95675	1.39146	1.10332	1.20155	0.0	0.998575	1.51346	0.512885	1.66234	0.814492	1.66323	1.55462	1.3645	2.23875	0.902969	0.0	3.23262	0.266899	1.31018	0.0	0.607317	2.04706	0.0	1.16204	0.0	0.630256	0.0	0.0	0.0
ENSG00000105755	0.021617312	0.0022802057	up	3.912853	3.912853	1.9682208	85.89935	21.953129	2.0557022	0.08748132	0.0	1.14537	0.0	1.70291	0.0	1.34373	0.0	0.0	2.36006	1.63326	1.81129	1.24245	0.0	1.20157	1.5989	0.0	0.429068	1.96009	3.63997	2.25914	1.33874	1.42882	4.51707	1.48047	0.781801	0.0	5.83153	1.86561	0.0	0.0	0.0	3.57329	1.90692	2.61524	1.795	0.0	0.0	0.0	1.55655	1.41835	0.0	0.0	3.10157	0.95888	0.0	1.487	1.93008	0.0	0.0	1.85916	1.35356	0.880566	1.78254	2.02033	0.9215	0.0	3.15648	2.71279	0.858673	0.991664	1.55343	1.3867	0.843352	1.05461	0.327706	0.0	1.51896	1.41904	2.98644	0.0	1.31439	1.74112	1.95558	0.0	1.89234	0.0	1.87925	1.2946	1.245	1.22659	1.30946	0.471562	1.21752	1.42695	2.73052	2.50495	0.0	0.0	0.0	0.0	2.27739	0.395731	0.652516	1.37535	0.847764	0.924441	0.0	1.29282	0.0	0.670499	1.70926	0.0	0.0
ENSG00000105835	0.027774613	0.0032382167	up	4.0464387	4.0464387	2.0166528	98.90285	24.441944	1.8830254	-0.13362752	0.0	0.0	0.648404	0.600707	0.0	0.989444	5.23573	0.0	1.09966	1.63552	1.77354	1.55163	1.95277	0.0	0.442804	2.20131	0.0	0.0	0.0	0.0	0.0	0.0	1.13171	0.0	0.0	0.0	0.0	0.0	0.0	2.84986	0.0	1.32747	2.09826	0.0778614	0.0	0.0	1.60525	0.0	0.207047	1.0027	0.0	0.487088	1.84248	0.0	7.57025	0.779912	0.469446	2.3161	0.0	0.889302	1.43499	1.69738	0.0	0.0	1.17238	0.0	0.770873	0.0	0.241924	1.14531	0.0	1.10608	0.0	1.28578	0.346048	0.229235	0.823735	0.0	0.0	0.523255	0.954234	0.57232	1.14049	1.03026	0.125977	2.6179	0.0	1.34229	0.0	2.74058	0.0	0.244808	0.765944	0.0	0.193879	0.565789	1.20107	1.36486	0.0	9.10493	0.501124	0.122698	1.15644	1.61693	1.24463	1.34023	0.0	3.99583	3.62128	0.313099	0.809354	0.0	0.0
ENSG00000105855	1.4773924E-5	1.9303636E-7	up	13.572282	13.572282	3.7625914	50.599068	3.7281196	3.77632	0.013728668	0.0	0.211617	0.0	0.176802	0.272753	0.254315	0.0	0.0	0.0	0.199479	0.127964	0.0599866	0.21056	0.0	0.0	0.182086	0.370646	0.103972	0.184069	0.169066	0.0	0.266439	0.0	0.194048	0.0	0.16301	0.253172	0.0819382	0.0570183	0.0	0.439877	0.263592	0.0579025	0.0	0.321356	0.128251	0.0	0.124533	0.0462348	0.0	0.266914	0.0	0.0	0.0945923	0.0	0.0868701	0.0675118	0.0	0.0	0.141074	0.144681	0.407536	0.0	0.207774	0.209473	0.231758	0.0	0.0	0.0	0.0	0.0	0.133129	0.0	0.0	0.0	0.107993	0.0	0.0	0.116126	0.090625	0.120637	0.0	0.165726	0.0346323	0.0862793	0.136426	0.206893	0.382618	0.127373	0.0	0.0	0.0968646	0.2262	0.119861	0.0	0.0423499	0.0	0.0	0.0	0.0	0.173903	0.0	0.0	0.0	0.189888	0.12966	0.074896	0.254682	0.0	0.0	0.0	0.0	0.0
ENSG00000105879	0.0319509	0.003956679	up	2.8596785	2.8596785	1.5158529	23.254211	8.131754	1.398823	-0.11702987	0.408943	0.441106	0.273082	0.0	0.279443	0.647361	0.0	0.322112	0.326642	0.396964	0.415065	0.568512	0.245172	0.0	0.313653	0.0	0.483649	0.397892	0.358272	0.420439	0.443044	0.748	0.0	0.0	0.396803	0.396232	0.531773	0.275197	0.128352	0.680461	0.0	0.385682	0.495402	0.0897525	0.329447	0.528674	0.392481	0.420617	0.311395	0.389739	0.573515	0.132365	0.294692	0.484416	0.0	0.530622	0.0	0.0	0.356209	0.442833	0.325208	0.69798	0.0	0.0	0.58771	0.0	0.417567	0.216868	0.164528	0.702374	0.217525	0.418334	0.499113	0.0	0.267226	0.146485	0.356703	0.40715	0.319318	0.147196	0.0	0.232897	0.0815138	0.160032	0.433687	0.0	0.353737	0.539014	0.237596	0.533758	0.0	0.137378	0.330183	0.295312	0.183117	0.174073	0.42254	0.0	0.721434	0.0	0.413524	0.0	0.677634	0.29224	1.089	0.819906	0.483232	0.575138	0.830655	0.119703	0.352274	0.0	0.0
ENSG00000105953	0.03479368	0.004478048	up	3.0251927	3.0251927	1.5970271	85.26176	28.183905	1.6345408	0.03751368	0.0	2.45105	3.97028	0.0	1.85742	0.0	0.0	3.07682	0.0	1.32315	2.31465	2.04068	1.61391	3.10006	0.0	0.0	0.0	0.0	0.0	0.0	1.5471	0.0	0.0	0.0	1.16775	5.46517	0.0	0.0	2.12256	0.0	0.0	0.0	1.96103	0.0	0.0	0.0	1.64478	0.0	2.03276	0.0	0.0	1.04543	0.705037	0.0	0.0	0.0	0.531479	1.25479	8.63481	2.52771	0.0	1.51596	1.79764	1.23625	0.0	0.0	0.0	0.0	0.0	0.0	0.0	2.12856	1.50807	1.38284	0.940748	0.0	0.0	1.3661	0.0	0.609253	0.0	0.0	1.01338	0.0	1.80502	0.0	0.0	1.63114	0.0	0.0	0.0	0.0	0.0	0.0	0.0	1.47218	0.0	0.0	0.0	0.0	4.04398	0.613177	0.0	2.502	0.0	0.0	1.53718	2.65316	2.88198	0.906543	0.0	0.0	0.0
ENSG00000105968	0.0034290352	1.6921086E-4	up	2.9343631	2.9343631	1.5530474	165.86658	56.525608	1.4878976	-0.065149724	0.0	0.0	0.0	0.0	0.0	0.0	0.0	0.0	4.74147	0.0	0.0	0.0	0.0	0.0	0.0	0.0	0.0	0.0	0.0	0.0	0.0	0.0	0.0	0.0	0.0	0.0	5.7455	3.93577	0.0	0.0	0.0	4.16263	0.0	0.6036	0.0	0.0	2.33669	0.0	2.54246	2.04883	0.0	0.0	1.88312	0.0	0.0	0.0	0.0	0.0	0.0	0.0	0.0	0.0	0.0	2.25357	3.70892	0.0	5.48887	4.93091	2.99745	0.0	0.0	0.0	0.0	2.28016	1.808	0.0	2.74134	2.919	2.87063	0.0	0.0	0.0	2.00382	4.03053	1.66171	1.29758	0.0	0.0	0.0	0.0	0.0	1.40691	0.0	0.0	0.0	2.23113	0.0	1.66084	0.0	0.0	0.0	0.0	0.0	3.05142	0.0	0.0	0.0	0.0	0.0	1.58675	0.0	0.0	0.0
ENSG00000105991	0.013834779	0.001228766	up	2.3807688	2.3807688	1.2514275	2.9106858	1.2225822	1.5413591	0.28993154	0.0309306	0.0809416	0.0928037	0.0106592	0.0052657	0.0	0.650232	0.0	0.0	0.128561	0.0937105	0.0	0.0448613	0.0129815	0.0	0.14813	0.0496288	0.0605953	0.0648167	0.0	0.0686486	0.0	0.0	0.13478	0.0	0.0460987	0.0	0.0427924	0.0328594	0.173028	0.286679	0.0	0.0513313	0.00990651	0.154934	0.0	0.0	0.146306	0.00824171	0.0	0.085633	0.0	0.027514	0.0593361	0.0790632	0.0459831	0.0	0.0365128	0.0	0.102785	0.0	0.0264804	0.0	0.0	0.0743016	0.19929	0.0853417	0.0	0.0	0.224284	0.0259619	0.0897298	0.173672	0.0241819	0.0	0.0290868	0.0163028	0.0	0.0	0.0301428	0.0	0.131494	0.0192967	0.128779	0.0	0.0	0.0	0.0	0.0262108	0.0992547	0.0	0.0	0.0	0.0	0.0	0.0418238	0.0	0.0	0.0	0.181828	0.114473	0.0	0.0298208	0.0303556	0.0581196	0.0517665	0.0909728	0.184528	0.0585354	0.0	0.0	0.0	1.85119
ENSG00000106049	0.0069092363	4.4699514E-4	down	6.6126065	-6.6126065	-2.725219	60.596783	400.70233	-2.8516893	-0.12647028	0.0	0.0	0.0	25.0036	0.0	0.0	0.0	0.0	0.0	22.7433	0.0	0.0	0.0	0.0	0.0	0.0	0.0	0.0	14.7405	0.0	0.0	0.0	0.0	0.0	0.0	18.5014	9.14912	0.0	0.0	0.0	0.0	6.65199	0.0	5.8018	0.0	0.0	0.0	0.0	0.0	0.0	0.0	0.0	13.8701	0.0	0.0	0.0	13.3154	0.0	0.0	0.0	19.0877	0.0	0.0	0.0	0.0	0.0	29.1465	0.0	0.0	0.0	0.0	21.0581	0.0	0.0	0.0	3.99379	0.0	30.6421	0.0	8.9652	7.09063	0.0	11.036	0.0	22.5984	0.0	0.0	0.0	0.0	0.0	0.0	2.59287	17.7756	0.0	1.79931	21.7392	0.0	0.0	0.0	0.0	0.0	17.0194	0.0	0.0	0.0	0.0	21.027	0.0	0.0	2.71799	13.3718	0.0	0.0
ENSG00000106086	0.046711136	0.0067729168	up	2.9339314	2.9339314	1.5528351	10.012584	3.4126842	1.3945762	-0.15825894	0.0	0.0	0.092237	0.0814117	0.139654	0.277446	0.0	0.0623674	0.216833	0.18915	0.290124	0.241695	0.215087	0.355797	0.182717	0.328835	0.0	0.0	0.290852	0.441936	0.0918276	0.0	0.0632415	0.446406	0.0	0.0	0.317155	0.268099	0.105232	0.0	0.364482	0.251363	0.242724	0.0861394	0.0	0.0	0.165477	0.10206	0.0557431	0.224638	0.283018	0.0912006	0.163645	0.0	0.0	0.186437	0.227452	0.160179	0.0	0.0	0.0	0.23274	0.431953	0.0	0.0	0.0	0.152859	0.0705753	0.171132	0.340347	0.0	0.376059	0.0	0.121515	0.106799	0.0412994	0.251813	0.229749	0.0	0.0	0.0	0.266671	0.10848	0.0642642	0.0937681	0.229533	0.0	0.0	0.106442	0.797665	0.216093	0.0	0.417843	0.192537	0.17845	0.168299	0.173166	0.141982	0.240875	0.0	0.272866	0.0700914	0.144158	0.0680023	0.0	0.114261	0.0627495	0.194977	0.0897274	0.171931	0.306885	0.0	0.0
ENSG00000106404	0.0053387675	3.0549156E-4	down	4.9352446	-4.9352446	-2.3031216	1.1247333	5.5508337	-2.3093553	-0.0062336545	0.0	0.376627	0.191516	0.0	0.32529	0.0	0.0	0.322348	0.0	0.210914	0.0	0.0	0.29745	0.0	0.296039	0.0	0.0	0.220241	0.314366	0.0	0.0	0.0	0.455976	0.0	0.0	0.0759486	0.0	0.0	0.134262	0.0	0.0	0.0	0.199863	0.220108	0.0	0.0	0.0	0.353619	0.255509	0.201938	0.121989	0.0	0.105346	0.0	0.0	0.0	0.0	0.0	0.218915	0.155199	0.153218	0.0	0.0	0.344732	0.147948	0.0	0.0	0.343698	0.121416	0.0	0.0	0.0	0.212	0.0	0.317485	0.0	0.0	0.0	0.0	0.371566	0.245337	0.0	0.0	0.0	0.0	0.319211	0.0	0.0	0.6838	0.298812	0.319392	0.628537	0.0	0.0	0.0	0.47684	0.381513	0.0	0.411811	0.0	0.729039	0.0985564	0.0	0.244987	0.0	0.0	0.0	0.0320512	0.0	0.0	0.580149	0.0	0.0
ENSG00000106443	1.5601293E-8	1.04811895E-10	down	21.016615	-21.016615	-4.3934584	9.057675	190.3617	-4.3897047	0.003753799	0.0	4.11144	9.07926	0.0	10.8219	0.0	0.0	0.0	0.0	0.0	12.9182	0.0	15.6054	0.0	8.15704	0.0	0.0	13.543	0.0	14.9988	0.0	0.0	3.60635	0.0	6.74615	3.46127	14.1667	0.0	7.39853	0.0	11.6429	6.67802	0.0	1.03697	0.0	0.0	0.0	0.0	4.88867	4.604	16.8357	0.0	10.9651	0.0	0.0	0.0	16.0966	0.0	10.0961	0.0	0.0	0.0	0.0	0.0	0.0	0.0	12.8476	14.8814	7.45247	0.0	0.0	0.0	8.90521	9.21016	31.1621	16.9198	9.66183	0.0	10.4897	0.0	7.59276	21.0445	15.6358	24.562	0.0	1.46201	0.0	0.0	9.00371	27.6016	9.23729	4.51173	10.4631	0.0	3.26984	14.7272	0.0	4.74224	0.0	0.0	6.98468	3.07447	0.0	11.056	0.0	0.0	7.46363	0.0	6.44796	8.19925	0.0	0.0	0.0
ENSG00000106560	4.347118E-4	1.0647036E-5	down	8.009944	-8.009944	-3.0017922	1.0	8.009948	-3.0056696	-0.003877431	1.73754	0.434822	0.168699	0.339907	0.640912	0.0	0.0	0.0	0.238533	0.0	0.911744	0.190268	0.970312	0.902161	0.37038	0.0	1.11991	0.0	1.25381	0.0	0.0	0.0	0.0	0.0	0.570537	0.0	1.14093	0.0	0.310842	0.253693	2.19136	0.0	0.587869	0.192834	0.943841	0.593426	0.0	0.371827	0.0	0.0	0.0	0.0	0.361343	0.373518	0.0	1.14016	0.0	0.756615	0.0	0.347765	0.0	0.0	1.67716	1.1374	0.373275	0.0	0.125477	0.0	0.223663	0.965863	0.228216	0.762322	0.39498	0.766924	0.351582	0.074819	0.197911	0.287864	0.0	0.470235	0.0	1.85153	0.0	0.0	0.0640987	0.0	0.0	1.29828	1.30889	0.0	0.319426	0.0	0.328509	0.411471	0.0	0.0	0.0	0.320027	0.524467	0.0	0.221192	0.0	0.209371	0.494001	0.0	0.799506	0.317433	0.399002	0.571895	0.0	0.421137	0.515882	0.473454
ENSG00000106565	2.2952097E-4	4.735145E-6	down	19.836962	-19.836962	-4.310119	1.0	19.836948	-4.27088	0.039238915	0.82719	0.760354	0.0	0.953586	0.258554	0.403397	0.0	0.565527	0.0	0.764936	0.0	0.0	0.0	0.754491	0.0	1.16611	0.0	0.0	0.0	3.12149	0.0	0.529177	0.644227	0.0	0.0	2.11146	0.0	2.13376	3.4806	1.3173	5.33829	0.526943	2.13092	0.4989	3.48076	0.519964	3.51161	1.04137	0.0	0.0	0.0	0.209337	0.596172	0.289681	0.908595	1.27888	0.995038	0.0	1.21517	1.26356	0.745556	0.690881	0.94	0.429935	0.0	4.03765	0.52327	1.49207	0.553497	0.0	0.71543	0.0	0.0	0.0	0.983974	0.0657028	1.38277	0.775896	1.30455	1.6856	0.472338	0.60491	3.49845	0.0	1.64174	2.03395	0.0	0.377719	1.05553	1.19876	0.0	1.12544	0.444544	0.0	3.96076	1.75871	0.0	1.46886	1.20925	0.0	0.0	0.785748	0.311409	0.0	1.53453	1.17737	1.63147	0.653345	0.0	0.692997	1.40075	0.0292675	0.0355185
ENSG00000106609	0.035767745	0.0046526073	up	2.296645	2.296645	1.1995279	72.35687	31.505451	1.2678134	0.06828564	0.0	1.54381	1.80306	1.59486	0.0	0.0	0.0	0.0	2.07557	0.0	1.90678	0.0	0.771602	0.0	1.37406	0.0	0.0	0.0	0.0	2.05476	2.16104	0.0	0.0	0.0	1.07314	2.03404	2.73945	0.0	1.07351	0.0	0.0	0.605961	0.0	0.400673	0.0	1.86486	1.48046	0.0	0.988932	0.891109	1.27142	0.981367	0.0	1.74881	5.46988	1.27359	0.0	1.47899	3.685	1.2294	0.0	0.0	0.0	0.855894	0.0	0.0	2.88254	1.03817	0.616578	0.0	1.27858	1.9275	2.0645	0.84876	0.729061	0.635135	0.806773	1.95326	1.53187	0.0	0.792035	1.11496	0.0	0.965911	0.877732	0.0	1.0011	0.0	1.18969	0.0	0.0	1.26894	2.0787	1.35508	0.0	0.941505	0.0	0.0	0.0	0.0	2.49613	0.291192	0.0	0.0	0.0	1.69401	0.0	0.0	0.0	0.836285	0.0	0.0	0.0
ENSG00000106692	0.0081777815	5.7448656E-4	up	3.7341888	3.7341888	1.9007949	9.7740345	2.617445	1.9090116	0.008216744	0.137334	0.124213	0.10319	0.0691849	0.146262	0.339491	0.0	0.106743	0.166119	0.0	0.104959	0.134972	0.0	0.182144	0.0813492	0.122773	0.267674	0.0721234	0.0	0.0837715	0.0	0.131926	0.0683402	0.29689	0.0501064	0.0	0.13679	0.139308	0.197304	0.167731	0.522783	0.0568453	0.0923656	0.0	0.0	0.0971738	0.107907	0.0	0.0	0.115755	0.223599	0.0488664	0.0522751	0.0883104	0.735324	0.0677394	0.0732423	0.0	0.0	0.103112	0.264477	0.0	0.123012	0.137471	0.106533	0.699516	0.0	0.0	0.0675435	0.13877	0.191079	0.156795	0.0699894	0.0542402	0.286067	0.0	0.0	0.061287	0.0	0.134157	0.0868744	0.0	0.0375577	0.0	0.0	0.0	0.136938	0.0	0.0797883	0.119045	0.100664	0.0	0.0	0.0599323	0.0	0.0502818	0.114706	0.0696348	0.188333	0.0	0.0	0.0	0.0	0.0	0.230963	0.1422	0.247045	0.29578	0.101239	0.0	0.155007	0.0	0.0
ENSG00000106723	0.009643197	7.29725E-4	up	4.006543	4.006543	2.002358	39.828682	9.940911	1.9292285	-0.07312949	0.824244	0.58769	0.0	0.171052	0.0	0.0	0.0	0.45154	0.0	0.233916	0.0	0.0	0.649519	0.0	1.08933	0.644118	0.0	0.410015	0.700242	0.834895	0.29527	0.620318	0.0	0.0	0.0	0.3709	0.937737	0.282182	0.257965	0.742305	2.39537	0.0	0.716072	0.0	0.423928	0.0	0.588288	0.558306	0.0	0.472473	0.93375	0.0	0.0	0.26293	0.0	0.320444	0.0	0.763542	0.270577	0.896604	0.701445	0.0	0.382132	0.0	0.616978	0.0	0.149741	0.560021	0.475441	1.13715	0.975199	0.0	0.283457	0.0	0.0	0.0	0.0	0.0	0.0	1.25203	0.202789	0.447604	0.183833	0.212691	0.18038	0.738154	0.0	0.733533	0.0	0.482105	0.595108	0.0	0.0	0.26296	0.0	0.0	0.975694	0.355632	0.734753	0.0	0.712026	0.203992	0.0	0.0	1.09957	1.22767	0.077123	0.0	0.0	0.0	0.0	0.0	0.0
ENSG00000106771	9.064365E-4	2.7178743E-5	up	4.6070037	4.6070037	2.2038288	48.26007	10.47537	2.2820501	0.07822129	0.322111	0.374617	0.473681	0.333853	0.0	1.12759	0.0	0.697262	0.753037	0.350995	0.424183	0.296716	0.291939	0.0	0.776242	0.29606	0.385391	0.63057	0.331354	0.387992	0.300257	0.551187	0.40811	0.0	0.351198	0.0	0.528984	0.44853	0.241215	0.650921	0.0	0.155593	0.301467	0.0946771	0.405329	0.0	0.425197	0.540437	0.252649	0.166173	0.840547	0.169681	0.343752	0.640077	0.0	0.375925	0.118761	0.878597	0.356346	0.638527	0.68604	1.09436	0.342442	0.0	0.0	0.0	0.170527	0.659198	0.202642	0.345783	0.0	0.393708	0.232442	0.310454	0.0	0.189804	0.145497	0.434997	0.304629	0.183183	0.240847	0.7036	0.256337	0.334776	0.128307	0.141234	0.533314	0.596166	0.480973	0.580931	0.520294	0.192178	0.264975	0.609601	0.480665	0.314344	0.0	0.435028	0.0	0.0	0.253065	0.0	0.588153	0.24636	0.462574	0.795506	0.0	0.0	0.0	0.0	0.792868	0.0	0.0
ENSG00000106780	0.03901719	0.0053085173	up	4.8079777	4.8079777	2.2654302	27.93341	5.8098054	2.3210123	0.05558215	0.243345	0.25849	0.0	0.320399	0.0	0.0	2.11371	0.815875	0.0	0.289506	0.339561	0.395625	0.628036	0.945304	0.209284	0.125205	0.355459	0.155813	0.0	0.39773	0.321343	0.391339	0.0574655	0.0	0.378635	0.0	0.398947	0.0	0.119892	0.368341	0.0	0.0361953	0.323637	0.0436202	0.229179	0.247622	0.231987	1.79296	0.0	0.140595	0.733983	0.0	0.27153	0.511704	0.0	0.101215	0.070724	0.312165	0.0	0.30794	0.362315	0.626852	0.281104	0.0824831	0.29441	6.04754	0.0	0.508947	0.190696	0.155996	0.0	0.0	0.498441	0.0	0.0835541	0.0	0.108294	0.30603	0.0971842	0.21091	0.0	0.904517	0.109037	0.171979	0.0	0.0	0.230509	0.536828	0.288459	0.0	0.270343	0.0	0.315669	0.0	0.0	0.139919	0.389353	0.0	0.552223	0.0	0.216626	0.101057	0.5464	0.285552	0.0	0.404984	0.129283	1.31739	0.0	0.0	0.191484	0.0	0.0
ENSG00000106789	0.04247201	0.005931566	up	2.4766943	2.4766943	1.3084158	4.572148	1.8460686	1.3103778	0.0019619772	0.227681	0.134251	0.134751	0.17245	0.0480048	0.121742	0.582426	0.139615	0.0	0.202702	0.0851563	0.115929	0.196355	0.153299	0.0	0.161979	0.0	0.100711	0.138375	0.112887	0.117098	0.174087	0.0	0.130726	0.0	0.0	0.266135	0.0	0.207743	0.288952	0.669722	0.0	0.0920482	0.0359913	0.378202	0.354064	0.080429	0.207123	0.0779058	0.0584609	0.0848019	0.0	0.137255	0.11254	0.185514	0.0751629	0.156205	0.371446	0.0339177	0.130907	0.0	0.0	0.225796	0.154093	0.143056	0.159356	0.0420535	0.162569	0.0	0.0641815	0.157225	0.0	0.0	0.0583734	0.15685	0.0802427	0.043056	0.0	0.0799727	0.075004	0.0	0.152074	0.159707	0.0	0.0	0.0	0.0	0.0	0.098378	0.113592	0.207327	0.0418944	0.0647495	0.222317	0.0	0.0937476	0.103631	0.0731771	0.0746636	0.104607	0.0681844	0.0	0.0571494	0.0725786	0.17618	0.0	0.104596	0.542604	0.0571924	0.0	0.131176	0.0	0.0
ENSG00000106799	0.002770964	1.267021E-4	up	6.5623484	6.5623484	2.7142122	65.10689	9.921283	2.659998	-0.054214306	0.273432	0.353357	0.235206	0.279836	0.511984	0.0	0.0	0.372905	0.50514	0.38312	0.489794	0.286085	0.270837	0.526598	0.276939	0.444457	0.0	0.225756	0.513951	0.600224	0.453888	0.0	0.132138	0.0	0.0	1.08396	0.575835	0.271193	0.337117	0.478307	2.32663	0.0871872	0.0	0.0377667	0.505032	0.443022	0.294186	0.982114	0.0	0.334626	0.0	0.358304	0.510581	0.307837	2.10529	0.302728	0.15809	0.0	0.306217	0.673483	0.745007	0.561262	0.334633	0.384985	0.0	0.0	0.235708	0.430116	0.352711	0.629417	0.600799	0.490021	0.0	0.158889	0.0	0.0	0.155608	0.372291	0.216917	0.166426	0.437728	0.269682	0.0	0.0	0.0	0.111596	0.475749	0.0	0.0	0.553263	0.0	0.0	0.562818	0.280547	0.0	0.0	0.72165	0.359007	0.566117	0.0	0.218637	0.0	0.858037	0.237677	0.460751	0.0	0.112934	0.0	0.732117	0.0	0.451812	0.0	0.0
ENSG00000107014	2.3187095E-8	1.5822764E-10	up	3.1069956	3.1069956	1.6355202	3.285648	1.0575001	1.7161779	0.08065777	0.0445007	0.0183648	0.0	0.0	0.0	0.0225105	0.0227366	0.0184007	0.0548218	0.0314472	0.0	0.0244907	0.0	0.0	0.0	0.0	0.0	0.0	0.0	0.0	0.0	0.0	0.0	0.0	0.0245588	0.0	0.0258163	0.0271623	0.0	0.0	0.0	0.0	0.0	0.0	0.0429101	0.0	0.0	0.0	0.0	0.0	0.0311851	0.0	0.0	0.0338611	0.0	0.0	0.0	0.0	0.0	0.0	0.0384962	0.0	0.0244271	0.105518	0.0	0.0	0.0	0.0	0.0	0.0	0.0	0.0	0.0	0.0	0.0	0.0	0.0	0.0	0.0	0.226502	0.0	0.0387165	0.0	0.0319384	0.0	0.0	0.0	0.110874	0.0	0.0	0.0	0.0	0.0	0.0	0.0	0.0	0.0	0.0	0.0285129	0.0	0.0	0.0	0.0	0.0	0.0	0.0	0.0	0.0168446	0.0	0.0	0.0	0.0	0.0
ENSG00000107036	0.011470771	9.366647E-4	up	3.5072103	3.5072103	1.810324	11.432968	3.2598467	1.885543	0.07521906	0.145462	0.0845441	0.126571	0.0	0.0	0.0	0.0	0.0813046	0.129025	0.0	0.222299	0.0	0.177046	0.0	0.33323	0.0583167	0.201249	0.0	0.0821108	0.232222	0.0	0.0	0.181553	0.0	0.0	0.312359	0.0	0.181841	0.156399	0.126146	0.855162	0.0594712	0.262009	0.060335	0.244076	0.240343	0.14349	0.135281	0.0821514	0.0	0.0	0.0	0.342984	0.0	0.790519	0.11374	0.112757	0.161254	0.0	0.0932642	0.0	0.17825	0.0	0.151109	0.336976	0.0	0.0504592	0.0566396	0.0984511	0.0	0.0	0.0	0.274321	0.0646485	0.105613	0.0725403	0.074131	0.127988	0.193513	0.0	0.0	0.0830584	0.161136	0.0775629	0.0	0.0736551	0.0901164	0.220947	0.173865	0.0	0.170582	0.0533426	0.0	0.0986828	0.0	0.0697761	0.184014	0.0535978	0.390003	0.410168	0.27787	0.129807	0.200902	0.22311	0.0	0.0	0.080901	0.0	0.192362	0.0389308	0.248133	0.0	0.0
ENSG00000107130	0.014719798	0.0013315742	up	6.0212455	6.0212455	2.590062	77.168564	12.816036	2.4907444	-0.09931756	0.638392	1.06228	0.78998	1.40311	0.424244	1.01276	0.0	0.942499	0.688882	1.03053	0.551253	2.0249	0.43067	1.1218	0.0	0.552872	1.18217	0.260486	0.771341	0.0	0.226887	1.14423	3.75838	0.505694	0.0	3.4888	0.73717	0.40058	0.311499	1.93179	3.0309	2.12789	0.380872	0.997259	0.373604	0.65233	1.47991	1.24913	0.316731	0.792519	0.0	1.05585	0.952254	0.501738	0.0	0.663891	0.343668	1.00483	5.10074	1.0272	1.54901	0.217614	0.0	0.0	0.276147	0.0	1.54671	0.781275	0.465333	0.333245	0.463373	1.3373	0.691323	0.630226	1.89962	0.854598	0.576047	0.310092	1.02802	1.13261	0.0	0.426784	0.540041	0.540803	0.299991	0.594866	0.484945	1.52197	0.187616	1.26152	0.549974	1.01089	0.602141	1.08879	1.00206	1.25851	0.622348	1.14797	0.448837	0.0	0.497637	0.240782	0.533586	0.261104	0.562575	0.816282	1.51841	0.0	1.1966	0.0	0.842111	0.0	0.0
ENSG00000107164	0.022510711	0.0024137332	up	2.5561767	2.5561767	1.3539876	31.332962	12.257746	1.293489	-0.060498632	0.0	0.922146	0.692103	0.484965	0.0	0.700372	0.0	0.0	0.28014	0.64385	0.59228	1.79289	0.0	0.0	0.0	0.0	0.0	0.331424	0.0	1.18713	0.740295	0.0	0.0	0.0	0.692598	0.0	0.0	0.0	0.33034	1.22171	0.0	0.139304	0.971903	0.14768	0.0	0.0	0.637527	0.0	0.221418	0.0	0.0	0.408044	0.0	1.94665	0.0	0.0	0.0	0.0	0.0	0.0	0.708889	0.470318	0.567846	0.0	0.0	0.0	0.578945	0.0	0.290048	0.0	0.0	1.67261	0.0	0.360551	0.0	0.315898	0.273163	1.04236	0.0	0.929927	0.471292	0.0	0.849189	0.72176	0.925596	0.451579	0.0	1.89558	0.553526	0.0	0.45447	0.0	0.0	0.420037	0.502439	0.389328	0.0	0.48531	0.781299	0.0	0.0	0.0473799	0.0	0.555315	0.831777	1.14038	0.0	0.0	0.0	0.313509	1.3397	0.0	0.0
ENSG00000107185	4.248575E-4	1.0203413E-5	up	5.508767	5.508767	2.4617295	20.941395	3.8014667	2.412439	-0.04929048	0.100485	0.147329	0.210419	0.360324	0.481787	0.356632	0.0	0.0	0.0967186	0.290935	0.178394	0.0	0.185734	0.235083	0.0	0.327547	0.240062	0.0	0.123518	0.215315	0.163604	0.320458	0.750736	0.0	0.178763	0.238225	0.375898	0.224725	0.331533	0.47832	0.645836	0.121381	0.223889	0.148067	0.272963	0.167706	0.261444	0.176858	0.190739	0.111355	0.138212	0.0404946	0.213358	0.184264	0.731582	0.132872	0.168883	0.1141	0.483271	0.125905	0.0	0.267645	0.551467	0.131657	0.351291	1.27467	0.136979	0.0600737	0.130078	0.131062	0.187493	0.299976	0.0	0.103029	0.100049	0.192376	0.119231	0.264639	0.157031	0.181505	0.117144	0.138333	0.110338	0.109153	0.145749	0.248338	0.109482	0.464304	0.0	0.423327	0.165109	0.162903	0.0	0.116927	0.146548	0.231377	0.507569	0.162317	0.177435	1.08005	0.352859	0.0583531	0.208252	0.217212	0.319119	0.317481	0.212686	0.0	0.0	0.099772	0.37905	0.0	0.0
ENSG00000107186	0.013965628	0.0012455591	up	4.763076	4.763076	2.2518935	22.401394	4.703136	2.132343	-0.11955054	0.188314	0.0	0.0	0.289072	0.0	0.341381	0.0	0.0	0.359785	0.268355	0.364146	0.0	0.267764	0.363275	0.0	0.0424186	0.147427	0.736856	0.365269	0.180735	0.0	0.0	0.0	0.0	0.0	0.151248	0.380326	0.451676	0.1082	0.0	0.882134	0.0853367	0.538518	0.0679428	0.201759	0.0	0.41365	0.594864	0.482842	0.0	0.781708	0.0875767	0.142176	0.267241	0.0	0.0	0.230179	0.0	0.2942	0.348081	0.0	0.0	0.0	0.0	0.284411	0.0	0.0616626	0.0	0.721059	0.13611	0.30732	0.284203	0.0	0.0593062	0.0	0.24323	0.218848	0.0	0.572927	0.372196	0.0	0.536237	0.133394	0.187188	0.21848	0.3256	0.0246819	0.805523	0.0	0.0604171	0.0	0.0718336	0.275303	0.0	0.126482	0.00768121	0.0	0.205714	0.537696	0.0	0.181935	0.00396126	0.0	0.470271	0.0	0.586185	0.0	0.0	0.101929	0.0	0.0	0.0	0.0
ENSG00000107290	3.8485936E-4	9.059586E-6	up	3.7090788	3.7090788	1.891061	26.916815	7.2570076	1.832958	-0.058102947	0.28576	0.227499	0.344107	0.188365	0.559626	0.30108	0.0	0.340004	0.405563	0.0	0.486394	0.0	0.383984	0.0	0.605955	0.400421	0.332359	0.304849	0.326438	0.469613	0.356402	0.0	0.0621801	0.605083	0.414714	0.281245	0.743012	0.0	0.235641	0.442938	2.31654	0.0618305	0.430568	0.0727654	0.555967	0.497985	0.377889	0.442827	0.121019	0.0	0.645592	0.215465	0.366448	0.220522	0.0	0.337792	0.369473	0.0	0.330935	0.0	0.442342	0.507573	0.0	0.272102	0.0	0.0	0.170013	0.308132	0.204204	0.0	0.289944	0.341954	0.274505	0.0	0.379152	0.257558	0.13174	0.540821	0.351107	0.460655	0.297035	0.378557	0.235451	0.0	0.0	0.120115	0.386792	0.495053	0.298784	0.291872	0.359185	0.169268	0.376227	0.292982	0.0	0.264178	0.494959	0.0	0.0	0.0	0.129697	0.0724143	0.0	0.194426	0.384705	0.0	0.166381	0.997907	0.411891	0.114951	0.0	0.0	0.0
ENSG00000107362	0.013295401	0.0011576507	up	4.3317175	4.3317175	2.1149392	27.33771	6.3110585	2.1564207	0.041481555	0.0	0.242617	0.0	0.0	0.235145	0.239237	2.37669	0.427801	0.177981	0.179548	0.30811	0.144205	0.326934	0.545657	0.0	0.0	0.166901	0.0	0.364372	0.19691	0.0	0.452167	0.0974207	0.0	0.200681	0.202866	0.397397	0.486114	0.0	0.4813	1.8943	0.0076259	0.0	0.0683602	0.171729	0.200327	0.157225	0.203476	0.0	0.238817	0.0	0.0	0.309868	0.156151	1.1132	0.231433	0.0	0.551071	0.254085	0.299911	0.21748	0.0	0.289271	0.348022	0.0	2.45111	0.0	0.0	0.0	0.583087	0.252597	0.312349	0.154874	0.0	0.0	0.0	0.0	0.296376	0.203832	0.0	0.0	0.302611	0.17411	0.0	0.0	0.0	0.0	0.373507	0.0	0.0	0.0	0.0	0.0	0.234663	0.0	0.0	0.367093	0.0	0.388202	0.0	0.0	0.0192049	0.0	0.0	0.0	0.303875	0.0863431	0.791376	1.3828	0.0	0.19315	0.0	0.0
ENSG00000107372	9.064365E-4	2.71363E-5	up	3.940056	3.940056	1.9782162	105.880394	26.87284	2.0227203	0.044504188	0.0	1.53005	0.936592	0.729374	2.00846	1.15367	0.0	1.84298	2.83131	0.0	0.0	0.0	1.1014	0.0	2.05193	2.01741	1.98463	1.07277	1.13866	1.76739	0.0	0.0	0.958241	0.0	0.0	2.4055	2.13688	1.69754	0.673815	0.0	0.0	1.7519	1.65384	0.27373	0.991093	0.0	0.0	0.0	1.16611	1.29487	3.11419	1.54852	1.66989	1.13663	0.0	1.13732	1.20533	1.83607	1.94428	1.43724	0.0	0.0	1.08937	0.0	1.2793	0.0	0.0	0.0	1.81446	0.0	1.99224	0.0	0.0	0.671724	0.0	0.777597	0.876165	0.0	1.68504	1.47364	0.721251	0.0	0.495827	0.611345	0.0	0.65676	0.0	2.31472	0.985919	1.61144	0.602683	0.970375	1.03666	1.02347	0.514119	0.639282	1.79759	0.799604	1.71753	0.0	1.00158	0.0	0.0	1.505	0.0	0.0	0.50518	3.92901	0.0	0.711767	0.981237	0.0	0.0
ENSG00000107443	0.005956762	3.5537584E-4	up	3.489244	3.489244	1.8029145	6.7741895	1.9414488	1.908481	0.10556646	0.0917847	0.0770376	0.0275921	0.0342629	0.0609887	0.0771635	0.345776	0.0422961	0.239494	0.1532	0.0849928	0.152541	0.079642	0.0910163	0.0455213	0.244339	0.181976	0.0781214	0.075107	0.056338	0.0947305	0.150561	0.00768038	0.0	0.0731476	0.0936616	0.120947	0.0	0.0	0.0865539	0.25568	0.0234972	0.0874612	0.0	0.102958	0.104888	0.1701	0.0891978	0.0281688	0.0778391	0.116785	0.0	0.11258	0.0905955	0.0	0.0592751	0.195832	0.0634451	0.0196547	0.056812	0.0	0.0966987	0.133215	0.132079	0.0	0.33747	0.107368	0.0617401	0.0705064	0.107744	0.138456	0.0941019	0.0	0.0896369	0.358448	0.0606479	0.0338294	0.160328	0.141646	0.29796	0.102577	0.0157202	0.0536489	0.0239563	0.0306173	0.0272221	0.0984194	0.0672108	0.0802431	0.0587132	0.0272461	0.0405565	0.0770946	0.0523959	0.0558727	0.0400903	0.0527607	0.0927228	0.0964624	0.0	0.0144656	0.00923581	0.168612	0.0927274	0.0820669	0.0533267	0.0421643	0.144682	0.0632859	0.0472362	0.0561567	0.0	0.0
ENSG00000107521	0.006832132	4.369471E-4	up	3.8495297	3.8495297	1.9446822	131.8025	34.238613	2.043095	0.09841287	0.0	0.0	0.0	0.0	0.0	0.0	0.0	0.0	0.0	0.0	0.0	0.0	1.00282	0.0	0.0	0.0	0.0	0.0	0.0	0.0	0.0	0.0	0.0	0.0	0.0	0.0	0.0	0.0	0.0	0.0	0.0	0.0	0.0	0.0	0.0	0.0	0.0	0.0	0.0	0.0	3.10183	0.0	0.0	0.0	0.0	0.0	0.0	0.0	0.0	0.0	0.0	0.0	0.0	0.0	0.0	0.0	0.0	0.0	0.0	0.0	0.0	1.66467	0.0	1.34849	1.84852	0.0	1.49946	0.0	0.0	0.0	0.0	0.0	0.913428	1.43897	3.23892	0.0	0.0	0.0	1.73887	1.57452	0.0	0.0	0.0	0.0	0.0	0.0	0.0	0.0	0.0	0.0	0.0	0.428933	0.0	1.60538	0.0	0.0	0.0	0.0	0.0	0.0	0.0	0.0	0.0
ENSG00000107537	0.027506858	0.0031895384	up	3.7905204	3.7905204	1.922396	27.985947	7.3831406	1.9324417	0.010045708	0.341336	0.544064	0.257512	0.674321	0.166537	0.321394	0.0	0.527881	0.0	0.612237	0.815756	0.349317	0.121106	0.241702	0.313013	0.0	0.176998	0.0	0.252894	0.370112	0.0	0.251214	0.611414	0.0	0.0	0.661646	0.844718	0.494417	0.262459	0.511053	1.79726	0.626668	0.280552	0.164272	0.170542	0.970931	0.330394	0.382372	0.27508	0.208756	0.502484	0.258802	0.445671	0.321035	1.83315	0.444147	0.422024	0.243943	0.456428	0.0	0.617053	0.342671	0.0810454	0.5512	0.456316	1.84205	0.159621	0.487774	0.637684	0.41695	0.31728	0.122628	0.301691	0.0957353	0.328535	0.0	0.425688	0.391424	1.6869	0.424429	0.221133	0.0	0.284981	0.21221	0.0	0.409191	0.370141	0.0	0.0	0.954029	0.0	0.21643	0.31402	0.552351	0.0	0.355286	0.415005	0.0	0.365884	2.58678	0.630827	0.163324	0.398767	0.3852	0.652055	0.20211	0.0533687	0.436071	0.746733	0.786371	0.2683	0.0	0.0
ENSG00000107554	0.037080448	0.004946937	up	2.66462	2.66462	1.4139297	6.349853	2.3830242	1.4790884	0.06515859	0.0	0.121525	0.142267	0.118676	0.102851	0.106102	0.924385	0.195619	0.142479	0.125977	0.174783	0.130399	0.142034	0.163261	0.114293	0.0	0.154218	0.0974535	0.126146	0.101224	0.113051	0.104638	0.0	0.0	0.213552	0.217003	0.316099	0.0	0.142531	0.204786	0.0	0.0948283	0.105682	0.0389881	0.106005	0.0	0.141507	0.0	0.348906	0.0	0.173149	0.074063	0.214959	0.161973	0.0	0.0640193	0.109812	0.111235	0.246221	0.0974976	0.0	0.108363	0.0	0.121157	0.109544	0.471397	0.303629	0.0	0.104902	0.127297	0.180031	0.182711	0.122713	0.0813326	0.149415	0.0500735	0.0517426	0.111462	0.102205	0.334498	0.117946	0.0939726	0.0818336	0.0665101	0.167579	0.226589	0.0	0.137972	0.19031	0.085223	0.0	0.0	0.187097	0.0	0.225915	0.0615557	0.163103	0.127686	0.0	0.978435	0.0	0.0	0.368257	0.0	0.137554	0.194255	0.0	0.12849	0.225933	0.0535536	0.5517	0.0	0.0
ENSG00000107560	0.012886659	0.0011091089	up	3.886358	3.886358	1.9584187	8.742936	2.2496476	1.897847	-0.06057181	0.135198	0.0	0.0	0.0	0.0669715	0.0764648	0.843494	0.0	0.0	0.295252	0.164865	0.0	0.0	0.258934	0.0	0.516551	0.0	0.318382	0.0742557	0.0	0.243472	0.0	0.0	0.0	0.463869	0.0	0.17814	0.0	0.0	0.0	0.0	0.0	0.218931	0.0	0.161281	0.0	0.0	0.0	0.0	0.0	0.224407	0.0	0.279602	0.0	2.37109	0.113825	0.0	0.0	0.0	0.0	0.130821	0.186413	0.0844627	0.0977325	0.0	0.0	0.0	0.0703875	0.0	0.124516	0.555113	0.0	0.188736	0.0	0.0	0.0	0.0404707	1.00142	0.20168	0.0	0.0	0.0	0.0	0.0461796	0.0943072	0.272086	0.174945	0.0	0.230057	0.0	0.0	0.00685361	0.0	0.0	0.0	0.0355864	0.0	0.0	0.591825	0.0	0.0	0.00403964	0.119409	0.0	0.284787	0.141551	0.0	0.155956	0.0	0.0	0.0	0.0	0.0
ENSG00000107562	0.010502032	8.255406E-4	down	8.41598	-8.41598	-3.0731313	1.0	8.41598	-2.9533415	0.119789824	0.216019	0.141185	0.0	0.412457	0.151974	0.358548	0.0	0.0	2.0976	0.428954	0.326476	0.0	0.111111	0.198026	0.746516	0.951081	0.146041	0.54052	0.0	0.0	0.437652	0.349317	0.540711	0.0	0.0	0.647087	0.913162	1.36623	0.0	0.469547	0.0	0.475898	0.617147	0.363318	1.95334	0.0	0.740824	0.372309	0.694183	0.352298	0.0	0.0	0.0	0.378714	0.0	0.476886	0.0	0.747089	0.717019	1.26111	0.0	0.328893	0.0	0.12855	0.101659	1.17078	0.0	0.413233	0.0	0.0	0.494687	1.03369	0.331063	0.808802	0.0	0.0	0.0	0.39911	1.2224	1.87336	0.0	0.559044	0.0	0.0	0.586498	0.619836	0.0	0.0	0.358015	0.844747	1.60598	0.334588	0.0	0.232351	0.360141	0.684938	0.979857	0.0	0.606757	0.0	0.0	0.791683	0.292512	0.6671	0.0309626	0.480181	0.0	0.0	0.547812	0.0	0.402141	0.108795	0.00988194
ENSG00000107581	0.018324312	0.0018165341	up	2.99846	2.99846	1.5842217	87.43136	29.158752	1.5700154	-0.01420628	0.0	2.76621	1.87075	0.0	0.0	2.91696	0.0	1.19648	0.0	0.0	0.0	0.0	0.0	0.0	0.0	0.0	0.0	0.0	1.51957	1.47935	1.99673	0.0	1.44995	0.0	0.0	2.79214	0.0	2.1448	1.35304	2.7611	0.0	0.0	1.65633	0.2459	2.01573	3.78465	0.0	1.19109	1.09549	1.61148	2.23182	0.728788	3.19842	0.0	0.0	0.0	1.43749	2.09703	2.00393	1.46803	0.0	1.90053	2.52699	0.0	0.0	0.0	1.95501	0.0	1.35664	0.0	0.0	0.0	1.86073	0.779295	0.0	0.360442	0.746089	0.0	2.38036	0.0	1.3951	0.0	1.07944	0.923981	0.828555	1.61684	0.0	2.65133	0.0	2.14277	0.0	0.330552	2.03546	1.37819	0.363528	0.471188	0.0	0.0	2.36333	0.0	1.42021	0.219435	2.24513	1.51438	2.74611	0.0	0.988081	0.0	2.46576	0.425851	2.34774	0.0	0.0
ENSG00000107625	0.006307762	3.9073155E-4	up	2.8731802	2.8731802	1.5226485	19.81	6.8947964	1.5960634	0.0734149	0.557719	0.0	0.282931	0.241109	0.402094	0.221748	0.0	0.187131	0.86204	0.0	0.416179	0.487909	0.392013	0.34984	0.317331	0.0	0.396138	0.321657	0.22905	0.488494	0.319894	0.0	0.226114	0.0	0.557016	0.313403	1.09349	0.494897	0.31624	0.0	1.67224	0.169545	0.449032	0.084198	0.0	0.927813	0.352796	0.215223	0.247469	0.502788	0.60751	0.190087	0.568973	0.207311	1.54112	0.289652	0.0	0.0	0.131919	0.296327	0.510868	0.0	0.309165	0.0	0.421003	0.0	0.385489	0.304999	0.330865	0.338298	0.727776	0.387684	0.0	0.161787	0.314394	0.19538	0.114146	0.0	0.0	0.849433	0.28729	0.234818	0.195062	0.261669	0.303719	0.291356	0.0	0.354874	0.0	0.422168	0.339706	0.208182	0.511707	0.408562	0.162262	0.194827	0.0	0.212014	0.552194	0.0	0.212518	0.0577656	0.286283	0.385875	0.524188	0.509803	0.132814	0.281445	0.0	0.121046	0.482887	0.0	0.0
ENSG00000107651	0.027321227	0.003165123	up	3.0103068	3.0103068	1.5899105	25.778868	8.563537	1.5004504	-0.08946019	0.278538	0.544129	0.334996	0.583048	0.390417	0.517586	2.20718	0.211321	1.22097	0.0	0.554897	1.01887	0.673636	0.0	0.0	0.954781	0.687401	0.723535	0.0	0.0	0.478616	0.0	0.211206	0.876888	1.09567	0.481132	0.663039	0.316136	0.162664	1.11328	1.54255	0.169935	0.304078	0.165712	0.0	0.918493	0.381318	0.669073	0.0703742	0.0	0.99653	0.156576	0.857597	0.256965	0.0	0.38313	0.233075	0.389664	0.274379	0.25065	0.656928	0.377206	0.0	0.909183	0.755708	0.0	0.875199	0.386983	0.789851	0.847199	0.925429	0.524594	0.0	0.169251	0.478873	0.0805598	0.216626	0.912916	1.63979	0.636189	0.390027	0.516647	0.501114	0.325534	0.207439	0.782909	0.409142	1.83896	0.0	0.675763	0.503844	0.0626363	0.403631	0.350308	0.0	0.457343	0.522204	0.220952	1.08903	0.0	0.991045	0.0	0.0	1.09754	0.522092	0.602787	0.744987	0.912594	0.0	0.0	0.415169	0.0	0.0
ENSG00000107679	0.009123792	6.7231496E-4	up	3.5029812	3.5029812	1.8085833	20.989832	5.991992	1.794502	-0.014081223	0.0	0.331762	0.292621	0.0	0.0	0.597668	0.0	0.274663	0.569468	0.191152	0.308029	0.0	0.590693	0.264833	0.0	0.777938	0.266704	0.169955	0.232926	0.371172	0.0	0.225679	0.0569988	0.350355	0.0	0.639397	0.965397	0.265164	0.213954	0.666533	1.70798	0.32965	0.256676	0.152645	0.266897	0.0	0.286873	0.364757	0.116394	0.173471	0.230167	0.128327	0.615801	0.251679	0.630008	0.206068	0.213476	0.0	0.160905	0.269602	0.0	0.108569	0.274579	0.0	0.232368	0.0	0.37154	0.129253	0.393414	0.234999	0.0	0.0	0.0	0.112188	0.346214	0.159235	0.0383103	0.0	0.677848	0.0	0.203093	0.314649	0.425441	0.189816	0.0502346	0.0736602	0.0	0.349319	0.541912	0.515109	0.234011	0.0520951	0.099407	0.0813218	0.0	0.143453	0.0	0.0	0.0	0.0	0.0989598	0.0313181	0.28141	0.206086	0.273595	0.248757	0.196567	0.412221	0.295493	0.12958	0.232752	0.0	0.0
ENSG00000107745	0.004895447	2.7294757E-4	down	5.3524623	-5.3524623	-2.4202027	44.227455	236.72563	-2.4411259	-0.020923123	0.495798	0.204936	0.461365	0.60974	1.36959	0.287498	1.66598	0.468287	1.17837	0.604662	1.36789	0.847626	0.408947	0.26818	0.287588	1.13762	1.22485	1.30065	0.519565	0.554187	0.602767	1.69688	0.364338	0.753786	1.2177	0.969051	0.948234	1.7748	0.120955	0.659576	1.35756	0.600951	2.29804	0.0455109	0.513379	1.17094	0.635382	0.760433	0.113137	1.18215	0.899434	0.922419	0.15414	2.6043	0.598598	1.09263	0.223663	0.961542	1.35397	0.721859	0.276118	0.785953	1.9695	0.9637	0.136782	1.90041	1.92691	1.21448	0.644011	1.62687	2.42238	0.911642	0.982051	1.43283	0.875173	1.14897	0.342506	2.45769	3.5394	1.61871	0.5551	0.297773	0.127042	0.92116	0.0	0.139993	0.586551	1.06591	1.28601	2.50228	0.644593	0.826255	0.0	0.235305	1.21784	0.275351	1.06881	0.918004	0.712713	0.74908	0.479591	0.0	0.312583	1.38562	0.18639	0.890593	1.06501	0.752744	1.66996	1.02938	0.880608	0.0	0.0
ENSG00000107758	0.0011620688	3.817418E-5	up	3.8866124	3.8866124	1.9585133	29.471926	7.5829344	1.9019651	-0.05654817	0.380041	0.371153	0.201808	0.407506	0.0	0.451295	0.0	0.166796	0.0	0.327123	0.0	0.437001	0.459529	0.267931	0.411452	0.0	0.398409	0.15036	0.195776	0.502105	0.261137	0.0	0.0960923	0.0	0.557618	0.817791	0.0	0.415958	0.339866	1.04347	0.0	0.119787	0.285441	0.0380608	0.525161	0.418497	0.507172	0.450108	0.131579	0.323351	0.898107	0.196189	0.685684	0.227211	0.0	0.237594	0.249916	0.46727	0.271675	0.262367	0.548878	0.0	0.371326	0.420431	0.454161	0.0	0.412374	0.256008	0.0	0.203734	0.520703	0.193555	0.234891	0.25341	0.264639	0.0	0.119398	0.529638	0.540103	0.0	0.0	0.173376	0.265316	0.264839	0.0881866	0.280361	0.491922	0.44436	0.52125	0.371307	0.459915	0.241065	0.345052	0.441776	0.531213	0.0	0.423414	0.210912	0.829299	0.0	0.536625	0.0444137	0.0	0.214742	0.395235	0.271255	0.109694	0.519373	0.521183	0.152316	0.635932	0.0	0.0
ENSG00000107789	8.7925553E-4	2.5582252E-5	up	6.6036735	6.6036735	2.7232687	24.837122	3.7611074	2.7329314	0.00966272	0.135425	0.190651	0.136447	0.259778	0.115354	0.222872	4.03188	0.143678	0.0	0.227479	0.268488	0.211146	0.161772	0.0	0.109539	0.258385	0.21338	0.148024	0.0472105	0.22284	0.0	0.145202	0.0	0.615088	0.387975	0.175927	0.329705	0.0	0.0	0.31018	1.33343	0.0344974	0.0	0.0	0.111302	0.340945	0.383709	0.0	0.102778	0.140038	0.141826	0.0	0.287823	0.12688	0.558879	0.204817	0.0	0.217235	0.320259	0.140307	0.0	0.151007	0.180062	0.126283	0.370597	1.62896	0.0	0.0	0.0979347	0.137087	0.183901	0.136185	0.0	0.0495469	0.0	0.141955	0.106024	0.272872	0.416042	0.16276	0.115758	0.284366	0.114916	0.0152895	0.0403154	0.0	0.191595	0.480379	0.153398	0.162531	0.140478	0.0290138	0.188348	0.117577	0.0	0.0847919	0.189234	0.135412	0.0	0.0	0.106317	0.0	0.147036	0.0	0.0	0.0296842	0.0331448	0.433696	0.142924	0.175784	0.223769	0.0	0.0
ENSG00000107796	0.011142782	8.9889666E-4	down	5.5341687	-5.5341687	-2.4683666	6.9343047	38.3756	-2.3532624	0.11510411	4.34967	0.752367	4.16439	0.0	0.0	1.38606	0.0	5.89844	6.64379	2.12344	0.79006	2.25382	1.94801	1.26121	1.13387	1.05215	1.43476	0.0	1.45642	2.63266	0.0	4.05048	3.14488	0.0	4.52082	2.95654	3.72234	4.2988	3.18579	4.84653	10.9529	2.4234	3.69108	3.23375	2.70568	2.71348	4.90358	1.68893	6.10236	1.57327	0.826413	0.64757	2.65428	0.0	5.91466	1.33725	0.0	2.56791	7.72257	6.03903	0.875051	1.64596	0.0	1.27253	5.25686	3.19531	2.9444	1.40316	0.662785	0.0	1.03825	1.55206	0.0	7.69278	0.0	4.25524	1.65412	0.0	1.58366	4.96088	1.76304	5.46577	0.0	2.83334	4.53021	0.0	0.587965	2.17085	0.0	2.66566	3.01342	4.52906	1.53279	1.72792	2.40842	6.1414	0.0	2.96031	1.00065	2.78512	0.0	0.882093	1.47985	4.71065	1.73864	0.0	6.33943	0.0	7.30444	1.6615	2.04629	0.0	0.0
ENSG00000107798	0.012695181	0.0010872566	up	3.646744	3.646744	1.8666089	70.14139	19.233974	1.9141335	0.04752456	0.759148	0.0	1.50159	0.0	0.0	0.645602	0.0	0.942268	6.31001	0.53707	1.37585	0.0	0.366871	0.93502	0.0	1.86527	0.0	0.0	0.977669	0.0	0.0	0.0	0.450158	0.0	1.4745	2.00522	1.06143	0.0	0.0	0.935135	0.0	0.416194	0.0	0.229356	0.0	0.844153	0.0	0.511444	0.865279	1.11457	0.0	0.233774	0.371562	0.507076	0.0	0.828687	0.412152	0.0	0.708547	0.0	0.0	0.0	0.0	0.0	0.0	0.0	0.486052	0.659688	0.0	0.0	0.0	0.0	0.0	1.29074	0.368534	0.703934	0.52257	0.716907	1.55827	0.0	0.358777	0.712042	0.467497	0.23486	0.879384	1.3818	0.5432	0.454083	0.0	0.648651	0.0	0.284728	0.755212	0.706453	0.446247	0.453703	0.0	0.0	0.0	0.0	0.0	0.308431	2.00683	0.0	0.0	0.0	0.392605	0.0	0.0	0.575696	1.30784	0.0	0.0
ENSG00000107829	0.024014434	0.0026397584	down	4.608692	-4.608692	-2.2043574	16.820229	77.51922	-2.1773899	0.026967464	0.0	0.0	9.9167	10.5688	2.44143	3.00441	0.0	0.0	1.47389	7.96748	0.0	14.624	0.0	3.80075	0.0	0.0	2.93918	8.43147	0.812248	7.82921	5.60511	4.48121	2.63323	5.45154	0.0	0.0	0.0	6.42789	0.0	12.384	7.61787	0.0	9.1697	0.0	6.31906	0.0	5.2082	0.0	7.08129	0.0	0.0	3.44228	7.33611	10.3353	4.34367	4.36602	14.3416	0.0	5.1305	6.51965	0.0	3.70016	0.0	0.0	2.51803	0.0	9.29402	0.0	0.0	0.0	0.0	5.29148	0.0	4.31845	0.0	0.0	6.54179	0.0	12.8278	0.0	3.7922	5.68776	0.0	0.0	13.114	0.0	0.0	7.2276	11.0364	7.82867	9.44854	6.02705	3.00307	5.84866	2.67206	11.8857	5.64623	0.0	0.0	8.72732	12.5753	0.0	0.0	0.0	4.12307	0.0	0.0	0.0	12.3081	1.97752	3.10528	0.0	0.0
ENSG00000107854	3.8635344E-6	4.1897195E-8	up	6.368614	6.368614	2.6709795	30.92872	4.856427	2.6854596	0.014480048	0.0	0.252159	0.144584	0.109837	0.0	0.0	0.0	0.193735	0.496596	0.162161	0.283407	0.269996	0.233213	0.338392	0.214116	0.0	0.438119	0.0	0.0	0.267637	0.255954	0.0	0.0255599	0.660162	0.439218	0.298501	0.0	0.200215	0.236862	0.235665	1.32913	0.074099	0.278146	0.0478152	0.294286	0.0	0.171379	0.171119	0.0796195	0.218636	0.207943	0.10165	0.220944	0.129451	0.0	0.0	0.227521	0.225081	0.0979913	0.11846	0.280165	0.171444	0.235921	0.201693	0.267742	0.0	0.207894	0.112312	0.12573	0.126805	0.379851	0.168612	0.0	0.0920169	0.22082	0.0619814	0.0760177	0.270279	0.0	0.0	0.19183	0.130802	0.0881136	0.139138	0.0670389	0.15859	0.23396	0.226717	0.0	0.154269	0.267516	0.0742036	0.247501	0.0902427	0.178874	0.0986718	0.257756	0.148154	0.357433	2.59672	0.148893	0.0516902	0.0	0.200216	0.215846	0.220117	0.0707891	0.512472	0.727617	0.128221	0.291582	0.0	0.0
[truncated: 1,904,082 more chars]
