# Supplementary material for: Ensemble Modeling Approach Targeting Heterogeneous RNA-Seq data: Application to Melanoma Pseudogenes
Source: Sci Rep. 2017 Dec 11;7:17344. doi: 10.1038/s41598-017-17337-7 (PMC5725464; doi:10.1038/s41598-017-17337-7)
Supplement: Supplementary file 1 — Supplementary Files [file 41598_2017_17337_MOESM1_ESM.zip › Supplementary_Files/3_Methods/ReadMe.txt]

-----------------------------------------------------------------------------
ReadMe	Methods
-----------------------------------------------------------------------------

	- The contents of this directory contain the differentially expressed gene
	results for each of the five methods.  Each sub-directory contains the raw
	output from each method.

	- The NOISeq subdirectory also contains a 'trials' directory which contains
	the results of running NOISeq with different parameters.


-----------------------------------------------------------------------------
Center for Computational Science
Computational Biology & Bioinformatics Group
ccs.miami.edu
