# Supplementary material for: Ensemble Modeling Approach Targeting Heterogeneous RNA-Seq data: Application to Melanoma Pseudogenes
Source: Sci Rep. 2017 Dec 11;7:17344. doi: 10.1038/s41598-017-17337-7 (PMC5725464; doi:10.1038/s41598-017-17337-7)
Supplement: Supplementary file 1 — Supplementary Files [file 41598_2017_17337_MOESM1_ESM.zip › Supplementary_Files/5_Cross_Evidences_from_Expression_Profiling/5_1_Differentially_Expressed_Genes_DEGs/5_1_1_DESeq/Suppl Table 5.1.1.1.txt]

GeneID	Log2 FC	Corrected P-value
ENSG00000000971	-6.58662360807899	6.48081474036488e-44
ENSG00000001561	-2.97995192370094	4.51326140354648e-07
ENSG00000001617	-4.29336524428213	3.88387563879471e-28
ENSG00000002587	-5.96918206086233	5.43512939292068e-20
ENSG00000002745	-3.33669131485359	0.00302135894352914
ENSG00000003137	-6.2760417448801	1.29584307209704e-34
ENSG00000003400	-4.23584069178806	3.68063817936025e-19
ENSG00000004468	-4.69008124546158	1.59787456250645e-10
ENSG00000004846	2.00917110072484	2.36565977042171e-24
ENSG00000004848	-5.64481857925121	6.8114172845123e-07
ENSG00000004948	-4.81379207759373	0.00356395907379153
ENSG00000005073	-2.57929984810075	1.34292704868442e-09
ENSG00000005379	-7.13876791406575	7.57352683273357e-29
ENSG00000005844	-8.15740242438717	1.9520031247995e-46
ENSG00000005981	-7.26456275509085	9.77224763830231e-19
ENSG00000006047	-2.55338825021514	0.000569917412121376
ENSG00000006128	7.09966704413428	2.82555552626823e-11
ENSG00000006210	-3.01948309003614	6.51385523618364e-20
ENSG00000006283	-2.49561767020683	0.0297525967519542
ENSG00000006740	-2.99434984804737	2.63711106871653e-06
ENSG00000007038	-5.09586438072421	3.3450379863829e-15
ENSG00000007062	-2.6509042682133	9.03146329941708e-08
ENSG00000007171	-2.13031250936326	0.00740418732411712
ENSG00000007174	-6.11137261028911	9.6849947466362e-22
ENSG00000007255	-2.1539669897533	7.27067999410016e-12
ENSG00000007350	-5.02241574204817	1.15217753296094e-30
ENSG00000007402	-3.55706757017475	2.16160482337531e-08
ENSG00000008086	2.50655688202821	7.35030025384187e-09
ENSG00000008118	-7.23812479621634	3.63663573330413e-21
ENSG00000008128	-2.96396979761782	6.75162409239007e-08
ENSG00000008516	-2.42079299430069	6.62690612213198e-07
ENSG00000008517	-6.79023679359435	5.94020644555871e-48
ENSG00000008735	-2.99055897123758	1.09563470772409e-18
ENSG00000009694	-3.49706090597912	0.000700364460671502
ENSG00000009765	-4.71280271569748	0.00624247748203626
ENSG00000010030	-2.43246547993146	7.46311825411802e-09
ENSG00000010282	-10.6984721765195	2.03126296821335e-59
ENSG00000010319	-6.10754488543106	1.84318737022631e-22
ENSG00000010671	-4.84070357535668	2.09398153798255e-18
ENSG00000011201	-2.15011003480901	1.33238657899443e-05
ENSG00000011347	-3.63644060462985	1.28955433586818e-10
ENSG00000011465	-9.6189655211718	3.55881303727089e-77
ENSG00000011590	-4.02499894491478	0.0100908681920073
ENSG00000012124	-2.27385538281175	6.47543256871177e-10
ENSG00000012171	-4.10346040547272	3.25484646940994e-30
ENSG00000012223	-7.51282230677987	1.20192209923121e-33
ENSG00000013725	-4.45137498787826	3.01255253582137e-19
ENSG00000015133	-3.8408868242768	2.72886701758071e-17
ENSG00000015285	-9.29692282000691	1.16417235938655e-38
ENSG00000017373	-3.45924631655389	2.1588228847018e-16
ENSG00000017427	-3.5317914372977	7.60122267626491e-12
ENSG00000017483	-3.26125693369353	5.33156576502872e-19
ENSG00000018280	-3.73975898121105	6.30260466598151e-15
ENSG00000019102	-3.6205138937272	0.0431597630103407
ENSG00000019186	2.05911354119375	0.000226098847344716
ENSG00000019582	-11.1101357079605	1.22569544903813e-112
ENSG00000019991	-3.1326318204674	4.33075258427242e-05
ENSG00000021300	-4.30560926288735	5.90291222787456e-34
ENSG00000022267	2.33484633015007	2.72563547281913e-28
ENSG00000022556	2.08205659765291	5.27848002047611e-15
ENSG00000024526	2.43181502301149	4.25306155047555e-29
ENSG00000025708	-2.87525062478263	1.39089272931316e-18
ENSG00000026036	-2.38769875198212	3.36348295055894e-05
ENSG00000026297	-2.79421693876843	1.45002872959583e-14
ENSG00000026751	-2.95353146447942	9.66849508224134e-16
ENSG00000027869	-2.51546943997049	2.22770547732722e-08
ENSG00000033867	2.05373198737304	9.3052266117128e-29
ENSG00000035664	-3.66295847764914	3.63348962386267e-10
ENSG00000036530	-2.95973883369685	0.0135513543129625
ENSG00000036672	-2.01895984409407	3.76466432222911e-08
ENSG00000037280	-6.07123547294839	9.19264591783406e-24
ENSG00000038427	-3.34186182296419	2.41266100158153e-23
ENSG00000038945	-7.57059670606486	2.8884004669417e-39
ENSG00000039319	2.16951112943596	2.38607877873004e-31
ENSG00000042062	-3.33720609477118	7.18229509655493e-06
ENSG00000042493	-3.82281329401302	5.03320938131868e-30
ENSG00000042781	4.29437688301727	1.55261567755757e-27
ENSG00000042832	-3.26136477117446	2.94343132826646e-05
ENSG00000042980	-5.72853856601558	2.13557970142498e-11
ENSG00000043355	-4.6644270185019	7.91864962370673e-05
ENSG00000043462	-5.75208002511042	5.40868641459846e-41
ENSG00000044524	-5.22557662189298	4.92075095515667e-19
ENSG00000047597	-3.67578801861301	0.00279786843831712
ENSG00000047936	-3.90059356021565	0.0428599702960426
ENSG00000048540	-2.98299400135777	3.20973263085643e-10
ENSG00000048545	2.97381145883328	0.00275876657390788
ENSG00000049089	-4.04467628886394	5.8890171689685e-19
ENSG00000049249	-4.99556112870773	2.97932343961353e-06
ENSG00000049540	-8.75502957751574	8.41479487630005e-41
ENSG00000050555	-5.74101585509653	9.31275119679408e-40
ENSG00000050628	-5.57152209324868	2.2653317401454e-12
ENSG00000050730	-2.65407776712024	0.0411031923628104
ENSG00000050767	-5.90590260908328	2.60344797413403e-11
ENSG00000052850	-5.58285334031432	3.10128416507179e-05
ENSG00000053108	-5.29529954344107	7.60471527403062e-17
ENSG00000053747	-5.79659965677817	1.16674615466665e-34
ENSG00000053918	-6.28835939375993	1.71038402913101e-17
ENSG00000054219	-2.66757135835016	1.69674264925361e-05
ENSG00000054598	-4.5683472503417	2.16601097463323e-23
ENSG00000057019	2.78792945742633	3.81767462279311e-70
ENSG00000057294	-5.53990945728981	1.91217805213837e-06
ENSG00000057593	-2.01397650560653	0.027524204863987
ENSG00000057657	-3.25019646861207	1.05346498905993e-13
ENSG00000058085	-2.36681490445806	2.33064272256585e-11
ENSG00000058335	-2.41516385852489	2.10810796487813e-09
ENSG00000058866	-2.16333687657039	3.19171359575046e-07
ENSG00000059377	-3.90503971771896	2.30482220301222e-22
ENSG00000060558	-10.3760380446579	4.14983068293251e-47
ENSG00000062282	-4.31857079300255	1.20695901481583e-25
ENSG00000062524	-3.475885751483	2.32235929956774e-14
ENSG00000063127	-4.07563580677526	3.97422175974947e-12
ENSG00000063438	2.95997262554504	3.74603910221908e-50
ENSG00000064042	-3.89883956313147	5.03812313089718e-22
ENSG00000064195	-8.46554072252082	9.75817136085952e-22
ENSG00000064201	-4.66822290927135	3.14062104337211e-07
ENSG00000064205	-10.0639335691681	2.12490523985091e-66
ENSG00000064270	-4.00832223535901	1.29598024509974e-11
ENSG00000064655	-6.56790544485795	1.50795183366353e-12
ENSG00000064787	-3.81406767138553	0.000153102757451968
ENSG00000064886	-9.33046759631737	2.21928587223659e-32
ENSG00000064989	-4.45433473291316	8.42221116768924e-16
ENSG00000065320	-3.99778942634681	2.70950866866088e-18
ENSG00000065328	2.016387484279	8.94131875729625e-17
ENSG00000065618	-11.6959804286052	1.410280520699e-83
ENSG00000065675	-5.18986147887122	5.76492929320374e-08
ENSG00000066032	-3.88078821254852	4.0628003770615e-16
ENSG00000066056	-5.62744341582764	7.66403339337442e-31
ENSG00000066230	-4.50105973801696	1.78305135457242e-30
ENSG00000066248	-2.16076731604696	0.000336382336825781
ENSG00000066279	2.48108890567657	3.77243991470574e-37
ENSG00000066336	-8.53120033264265	3.39666812746399e-50
ENSG00000066468	-9.55511039086528	2.00432001899022e-35
ENSG00000066923	-2.97248881193059	1.87356701299466e-16
ENSG00000067606	-2.38311954039017	1.26094969519819e-12
ENSG00000067646	2.26771747908217	3.4090917127791e-18
ENSG00000067842	-4.45642256754661	0.000256572662124467
ENSG00000068078	-5.96776797903977	2.01755102881775e-37
ENSG00000068615	-2.4344243927353	0.00526822511011752
ENSG00000068831	-6.20733273580976	1.32911575485265e-13
ENSG00000069122	-6.56334893912898	3.38866818316137e-30
ENSG00000069188	-5.80067345204977	4.04783643223811e-29
ENSG00000069431	-5.26053472022592	1.98147759067354e-42
ENSG00000069482	-2.10378497691549	2.64503718796145e-06
ENSG00000069535	-6.66835827777158	1.58962628582714e-47
ENSG00000069812	-4.46825402050925	1.74727473787723e-25
ENSG00000070388	-2.25830669874594	0.0259201326674853
ENSG00000070601	-5.60529474331392	5.03031230658795e-08
ENSG00000070808	-2.83132225977815	7.67269853033777e-07
ENSG00000071073	-2.47997506741774	2.3548567792099e-12
ENSG00000071242	3.30840834653826	5.64839824351397e-89
ENSG00000071909	-2.68642880360438	0.00680530550067216
ENSG00000072080	-3.69147299867101	0.00416036388677042
ENSG00000072182	-4.38296566612146	0.00660829465074432
ENSG00000072195	-2.18141172802094	7.99993453181997e-05
ENSG00000072571	2.40982986313367	1.76320410799067e-28
ENSG00000072694	-4.17685211423832	2.34368683718426e-20
ENSG00000072818	-4.31574719581216	7.60701788592206e-21
ENSG00000072952	-7.85680337124925	1.36702361663156e-20
ENSG00000073146	-5.64690443133379	6.26529972880661e-07
ENSG00000073350	-2.16627599873213	1.83621054702677e-09
ENSG00000073605	-4.49448429940558	5.21952952994012e-14
ENSG00000073670	-2.02960132544786	4.09599226929787e-08
ENSG00000073737	-6.67293030777113	1.08498252198133e-07
ENSG00000073756	4.20465309935522	3.99066302035081e-120
ENSG00000074181	-3.31719056992435	2.02493515519894e-23
ENSG00000074211	-7.55829976202213	1.94036803966917e-32
ENSG00000074370	-3.23140500899697	1.34859809374128e-20
ENSG00000074527	-4.51808057918278	2.12089570527969e-18
ENSG00000074590	-3.06092479752856	2.89966525375733e-13
ENSG00000074660	-4.26392596433505	3.31255370975344e-15
ENSG00000074966	-3.19625978803897	0.000466646682362523
ENSG00000075340	-4.04195300714236	5.59859144237844e-06
ENSG00000075461	-6.12590296510309	2.0015957834821e-05
ENSG00000075673	-3.98609219736387	8.20032960274408e-12
ENSG00000075826	-3.42845171778185	8.44159603936791e-15
ENSG00000075884	-3.87447860620978	2.4686005645756e-19
ENSG00000076344	-3.1217495705239	6.64544881793016e-12
ENSG00000076356	-2.58919572035432	1.42827333072469e-15
ENSG00000076641	2.47691535231587	1.92622263572496e-38
ENSG00000076716	-2.47630340280465	3.30466434981241e-13
ENSG00000076826	-8.99848350039138	5.60836503242153e-28
ENSG00000077935	-4.54333689849134	3.58890191585444e-06
ENSG00000078081	-5.17457477506205	6.14517718478922e-19
ENSG00000078098	2.02284545958227	4.51903407598536e-22
ENSG00000078399	2.08540406150244	5.39836819211299e-08
ENSG00000078549	-6.61208206248861	1.98330034353531e-07
ENSG00000078814	-2.73427517892926	3.25183086364834e-06
ENSG00000078900	-3.60654596734808	2.4361562869369e-14
ENSG00000079101	-3.07641799535246	2.23403949599593e-05
ENSG00000079102	-2.53607844262429	0.000388682111387473
ENSG00000079215	-2.96609045561022	8.93151758815024e-15
ENSG00000079263	-4.00279033684122	7.17280292771246e-08
ENSG00000079337	-6.07402165830834	1.15081150482343e-31
ENSG00000079482	-3.76965057306184	1.11898373606422e-28
ENSG00000079931	-3.05259652430045	3.34785955687895e-20
ENSG00000080709	-2.61134620924869	6.45927442395682e-13
ENSG00000080947	-2.24272495029145	7.44891743269942e-06
ENSG00000081041	2.90969525527466	2.68763934149305e-18
ENSG00000081052	-2.9026319444286	5.39865056391932e-06
ENSG00000081237	-10.340421666946	1.06724859911412e-46
ENSG00000081277	-6.52035334337941	2.00312815261186e-60
ENSG00000081479	-8.67818992450733	5.4954091692793e-61
ENSG00000081853	-2.81799750389891	0.000334082483864507
ENSG00000082074	-4.15276563016557	9.47372958708706e-25
ENSG00000082126	-2.20664680475407	0.000892344031602223
ENSG00000082196	-6.56212136660059	4.1594952716556e-44
ENSG00000082482	-4.90514680496347	1.87430159107678e-22
ENSG00000084110	-8.01590623878603	2.02754187492039e-36
ENSG00000084112	2.34058731826508	5.42065572533241e-39
ENSG00000084453	-4.82353494066945	5.748639591474e-07
ENSG00000084628	-4.69515357771559	1.26809898598365e-17
ENSG00000084636	-4.23602478007843	9.43996782919591e-34
ENSG00000084674	-5.07122817668321	1.61836359204702e-06
ENSG00000085276	-4.06290950806151	3.10826942347568e-08
ENSG00000085465	-2.14710121973176	0.00466633539814666
ENSG00000085741	-4.18091798759898	3.54997664694684e-10
ENSG00000085831	-5.26328959793847	2.22401737797632e-39
ENSG00000086159	-2.81264998714269	0.00715897958997004
ENSG00000086205	-3.13231321118627	6.9604970414541e-07
ENSG00000086570	-2.16049556551984	1.47322623776517e-11
ENSG00000086717	-4.8194049926368	6.59105173174789e-11
ENSG00000086730	-2.91240981521575	6.11720413280946e-11
ENSG00000086967	-3.92165932857371	0.0397641600856622
ENSG00000087128	-4.62422388731019	6.92490716477838e-06
ENSG00000087250	-3.70444235722275	0.00540395052857544
ENSG00000087258	-6.52348864741874	5.60134259186816e-44
ENSG00000087303	-2.71135071084277	3.82772193470257e-12
ENSG00000087589	-4.16421438211515	0.00218160240584183
ENSG00000087916	-8.53735737420652	1.32494686487068e-22
ENSG00000088002	-6.12017862637521	1.16788997174443e-42
ENSG00000088053	-4.6118633688175	0.00923000800411044
ENSG00000088320	-7.30440660502857	3.07459767916769e-15
ENSG00000088340	-6.90290596529231	3.82458322254402e-12
ENSG00000088538	-2.28121338810065	0.00266543037383758
ENSG00000088756	-2.16728317835685	2.06167676718521e-07
ENSG00000088881	-4.67201161826383	2.37902762977314e-23
ENSG00000088882	-8.37225232022508	1.9109461052233e-52
ENSG00000088992	-4.42455380608668	7.27449807541289e-18
ENSG00000089127	-2.51590590942249	3.68144703710189e-14
ENSG00000089169	-5.31505352750389	3.34644898280118e-27
ENSG00000089199	-2.37952353744834	0.000483199633571205
ENSG00000089225	-6.07155526023218	3.10108343330433e-05
ENSG00000089356	-3.83889423853378	1.68586735732129e-30
ENSG00000089472	-3.03631818878978	1.21593333024363e-11
ENSG00000089558	-3.60652377767873	0.00315053141814521
ENSG00000089692	-7.74966236968958	8.01863681542032e-39
ENSG00000089820	-2.86861789996708	1.78874074644146e-17
ENSG00000089847	-2.88876557726188	0.00424096991761009
ENSG00000090104	-2.51242798691786	1.84276760803303e-15
ENSG00000090382	-10.3126609243436	5.79162308173558e-76
ENSG00000090530	-2.49396790752737	1.60511083177467e-11
ENSG00000090539	-5.11864124368713	3.61538712101303e-15
ENSG00000090920	-7.81469491725451	8.63134494511812e-40
ENSG00000090932	-2.7395321922307	6.92334989207965e-18
ENSG00000091106	-2.44634761410315	0.00365043867351927
ENSG00000091262	-3.06927042377283	0.000220212179450421
ENSG00000091513	-5.9843782961746	1.72721168989375e-45
ENSG00000091536	-2.42189402207172	0.00118693306745882
ENSG00000091592	-3.68066241038575	1.66101859288422e-21
ENSG00000091622	-2.85293442241824	6.78835988498837e-09
ENSG00000091651	-3.63301276677615	4.38944855756257e-28
ENSG00000091844	4.18852743788567	2.34438702922744e-18
ENSG00000091972	-2.35460062699912	1.88034862587327e-12
ENSG00000092051	-2.78772982262247	0.000324723890242552
ENSG00000092096	-2.39273989557759	7.58928432244854e-14
ENSG00000092295	-9.33442027336974	5.59527484422309e-65
ENSG00000092607	-5.84828655779908	1.79546944510852e-13
ENSG00000092929	-4.65805005155348	5.24763350089119e-33
ENSG00000092969	-3.79156879684899	4.06944798576795e-19
ENSG00000093100	-3.56322259885756	0.0103733040310742
ENSG00000094755	-7.494437692059	6.2327407607435e-27
ENSG00000095203	-5.24373959087261	3.53036531177692e-13
ENSG00000095303	-2.76237925299086	7.88757993527736e-14
ENSG00000095370	-4.96382506355263	1.80374806960424e-26
ENSG00000095585	-6.0155728780772	1.36026229997733e-18
ENSG00000095587	-4.16997508228126	3.65427568757409e-05
ENSG00000095713	-4.23155553099286	6.62883801015193e-35
ENSG00000095752	5.99933716925313	2.409676217911e-253
ENSG00000096696	-4.65659207077425	2.5265949215445e-37
ENSG00000096996	-2.77798319393176	4.85612133512919e-11
ENSG00000099204	-3.12288614172001	5.44203272618498e-21
ENSG00000099260	-5.72423660012657	1.07169608370398e-26
ENSG00000099282	-3.98763749082264	6.3476017070202e-24
ENSG00000099326	-2.34354988197611	1.66807220356283e-11
ENSG00000099338	-3.66247290815074	7.99587825682815e-06
ENSG00000099617	-4.51145940953892	1.58141569988202e-05
ENSG00000099622	-2.25086166320776	6.64787386060115e-14
ENSG00000099812	-3.22644704413172	0.0432408372772435
ENSG00000099840	-3.1549897281431	0.000880368883985087
ENSG00000099866	-2.23393359718703	0.0440929418070755
ENSG00000099953	-4.34859928606196	1.01318068674707e-33
ENSG00000099954	2.75456727628985	4.4885235362479e-15
ENSG00000099958	-2.04534443602057	4.52955654034495e-08
ENSG00000099994	-2.33378073100167	1.28518750627857e-10
ENSG00000099998	-8.67107954163695	3.03176368436477e-48
ENSG00000100033	-4.20388265328143	9.8115400970846e-25
ENSG00000100055	-7.75075650423238	8.25089753149112e-39
ENSG00000100079	-3.41798053517224	5.19041333716177e-05
ENSG00000100122	-5.09696014743077	0.00981526968574446
ENSG00000100129	-3.37018381032484	3.04946887512015e-23
ENSG00000100156	-2.48923760050011	4.04275672443017e-05
ENSG00000100167	-3.22483168023701	4.61408244844502e-23
ENSG00000100181	-5.99530630127785	1.53076567212191e-33
ENSG00000100197	-3.24451222367482	0.000616499748646057
ENSG00000100234	2.00731791643024	2.89613626388035e-33
ENSG00000100285	-2.93439080023527	7.35805855161539e-15
ENSG00000100288	-3.19588933764079	0.000367313224312655
ENSG00000100298	-2.30822732815143	0.0109793698538976
ENSG00000100302	-6.36012720551518	2.28568805541832e-26
ENSG00000100307	-2.31471354924556	5.7452193040856e-13
ENSG00000100311	-6.0582186407105	3.21117510172189e-34
ENSG00000100336	-4.12336946010342	2.86302997711911e-23
ENSG00000100342	-10.3688564291699	2.54043141909879e-78
ENSG00000100351	-5.38387908060424	3.76260838670917e-19
ENSG00000100385	-5.5679649974352	2.98276247173972e-33
ENSG00000100387	-4.07111644786689	4.94197913432537e-22
ENSG00000100399	-2.89240540584918	3.41673409107265e-17
ENSG00000100427	-7.32398317912192	2.11002821381534e-29
ENSG00000100429	-2.67590811881963	5.86916924751168e-07
ENSG00000100433	-5.06066800666406	0.0113768993616847
ENSG00000100448	-5.8456666287659	7.07752550222803e-11
ENSG00000100450	-7.78483402185447	7.904550898416e-20
ENSG00000100453	-4.0319955362479	1.35353734992839e-17
ENSG00000100505	-2.41815110876738	7.77134269526107e-12
ENSG00000100604	-8.63386154333501	1.00045233510069e-23
ENSG00000100626	-5.74860480432574	9.16786345245356e-13
ENSG00000100629	2.90983516104683	8.91454222262075e-35
ENSG00000100902	-2.59951693286325	1.6738307333202e-11
ENSG00000100918	2.23920230899293	5.98371001238724e-19
ENSG00000100979	-2.0052033872624	4.59952096967386e-12
ENSG00000100985	-10.8458834357275	1.17373701095865e-67
ENSG00000101049	-6.00857558835278	5.53656408981775e-05
ENSG00000101098	-7.54056010353592	3.25531229510894e-13
ENSG00000101104	-3.53336301623591	4.57993914783305e-23
ENSG00000101115	2.11620990619726	6.86932522275621e-12
ENSG00000101144	-7.32946309296916	2.27641468560497e-42
ENSG00000101188	-4.86273569644315	5.94363283448258e-07
ENSG00000101198	-2.38947031246376	4.43334347849457e-10
ENSG00000101210	-2.84991437204599	5.65047524396874e-13
ENSG00000101213	-6.32627691257653	2.5778222556178e-34
ENSG00000101276	-3.74641672901155	2.30256018981147e-09
ENSG00000101282	-8.61003583389229	1.61963564447409e-23
ENSG00000101307	-3.85756359584865	1.0935913347103e-09
ENSG00000101333	-5.24578958950294	5.47274136075004e-29
ENSG00000101335	-2.78908217137223	5.07027863219871e-19
ENSG00000101336	-5.65796323985344	9.37196770622158e-32
ENSG00000101425	-4.72210019177413	4.67348721894556e-05
ENSG00000101489	-3.38772522678843	0.0094016843556179
ENSG00000101605	-3.58235508658671	1.61482182512445e-06
ENSG00000101670	-2.42273228502797	2.75105348908326e-06
ENSG00000101842	-4.92355716764414	0.00217233668182707
ENSG00000101938	-6.51700150424485	3.40963185820535e-30
ENSG00000101977	2.39937836878863	2.77221808778025e-11
ENSG00000102010	-6.5880978748177	3.05971231684999e-28
ENSG00000102021	-7.50344823402235	6.02490960005838e-13
ENSG00000102030	-2.00919487738954	8.21333113460577e-11
ENSG00000102053	-2.73813596084541	0.0152575115670941
ENSG00000102109	-3.16853537689777	2.88725486544613e-11
ENSG00000102174	-4.1483434956895	3.64774474885404e-10
ENSG00000102271	-4.87258345126262	0.000415408036669422
ENSG00000102313	-10.1115272820785	1.76366945678571e-69
ENSG00000102445	-4.19986787626762	3.20973263085643e-10
ENSG00000102452	-4.64193897930662	2.31831133894736e-12
ENSG00000102466	-2.01428692259285	0.0095545847610131
ENSG00000102524	-2.04651011319282	3.68163628593867e-08
ENSG00000102755	-3.12835250359138	5.87150071680331e-14
ENSG00000102760	-2.67033451969602	9.20873456247736e-10
ENSG00000102780	3.81829679220034	1.6084252504605e-28
ENSG00000102878	-2.63918833603214	8.03337709210542e-16
ENSG00000102879	-4.11679938685418	3.00087170885693e-30
ENSG00000102886	-5.32361751461084	1.36035517169075e-18
ENSG00000102890	-3.14599950154439	6.53187557248136e-13
ENSG00000102970	-5.39466654222078	3.88253643416394e-08
ENSG00000103021	-2.4989989513292	1.25143964696402e-07
ENSG00000103023	-2.48106811969094	0.0162928211091879
ENSG00000103056	-5.97432472503434	5.11719824429505e-31
ENSG00000103067	-5.21568292743964	3.43594071688384e-27
ENSG00000103089	-5.3540165734284	1.25940724649446e-05
ENSG00000103175	2.51588146437781	3.71835384039657e-37
ENSG00000103184	-6.56638084731395	6.98209993254177e-10
ENSG00000103196	-4.2821737866702	8.2915941838711e-27
ENSG00000103241	-3.18251822474061	0.0028110198951347
ENSG00000103313	-6.31182272530874	2.11417041857108e-08
ENSG00000103316	-2.29505388311845	1.7534333225023e-07
ENSG00000103355	-2.20451625973786	2.62484275240931e-07
ENSG00000103449	-2.32753416554688	5.55430823100694e-06
ENSG00000103489	-2.12576697510767	3.2859914353382e-12
ENSG00000103522	-8.15781273825369	1.22995238132902e-18
ENSG00000103528	-4.73839812452409	1.6754926394494e-10
ENSG00000103534	-2.82881001943473	0.0237516272766631
ENSG00000103710	-2.1566647574602	2.76138622684278e-05
ENSG00000103723	-3.19416094079441	7.46311825411802e-09
ENSG00000103742	-3.50308786807403	2.17987451423122e-18
ENSG00000103811	-2.0058332527646	2.31694295113229e-11
ENSG00000103888	2.82002688420634	1.98530608677938e-64
ENSG00000104043	-5.59145568064664	5.08389175849943e-08
ENSG00000104044	2.7966705122376	2.9135680206892e-55
ENSG00000104059	-4.23519631830836	0.00102389926217178
ENSG00000104112	-5.82449878118858	1.82769835895619e-18
ENSG00000104140	-6.88052431531706	3.89309458410364e-34
ENSG00000104267	-6.91110596967306	2.12722117009951e-36
ENSG00000104313	-6.70186675330021	7.69687313394542e-33
ENSG00000104332	-4.37688018463904	9.44546599746423e-34
ENSG00000104368	-2.47652325631841	3.29582398988329e-16
ENSG00000104415	-3.76638288929427	7.57834343398877e-14
ENSG00000104419	-2.81797930494139	7.4179809364879e-19
ENSG00000104435	-4.88809772762883	1.15518374834037e-09
ENSG00000104537	-2.55502283907581	0.0252014757543564
ENSG00000104725	-3.93183628344361	4.73268443903659e-19
ENSG00000104814	-3.1308837090727	3.57944637341003e-15
ENSG00000104848	-4.842194474322	0.000551725754012067
ENSG00000104859	-2.30996303502174	3.90347437738737e-13
ENSG00000104870	-2.26797856160297	9.90152771656164e-15
ENSG00000104881	-3.37860993939114	4.18915656419692e-20
ENSG00000104899	-3.77234422992367	5.12130989974073e-06
ENSG00000104901	-4.89234523908813	5.79608762496798e-05
ENSG00000104951	-5.57513912187591	6.91390083238225e-30
ENSG00000104967	-4.61283517524131	5.15199267681187e-13
ENSG00000105088	-6.15895898539301	1.02268721381167e-43
ENSG00000105122	-6.55210722744612	4.37013641766571e-28
ENSG00000105131	-5.83167995318542	1.2462019214049e-32
ENSG00000105246	-5.49992514088698	8.67078672612825e-10
ENSG00000105278	-7.61106179156487	1.30916309513214e-13
ENSG00000105289	-3.54110128218923	0.00490038995345813
ENSG00000105327	-2.02944692916132	8.10754724038422e-11
ENSG00000105357	-3.94829537426542	1.55617845050057e-30
ENSG00000105369	-8.00675907043455	1.62759026138691e-33
ENSG00000105371	-2.20803932106091	0.00161706876192221
ENSG00000105392	-4.19571930200394	0.000602280458030578
ENSG00000105409	-4.62700348654266	1.06327123910398e-16
ENSG00000105427	-7.01084389315876	7.33057425523348e-59
ENSG00000105479	-4.63773866807451	9.57995607326854e-07
ENSG00000105519	-3.19941483753721	3.01298640474604e-17
ENSG00000105609	-7.22745395166776	3.60277143606428e-21
ENSG00000105639	-2.39178353015428	1.99877526778019e-11
ENSG00000105650	-6.19351087541546	1.51409847797697e-13
ENSG00000105668	-2.83432022549716	0.000113959534450379
ENSG00000105695	-2.97869993822932	2.94939971508922e-11
ENSG00000105696	-5.80781325787711	0.000219283453962308
ENSG00000105699	-3.52229640111755	2.10236624006177e-21
ENSG00000105707	-8.23259262148693	8.1237670989809e-25
ENSG00000105737	-3.93175202642134	0.0145699935710068
ENSG00000105808	-5.40757170806543	3.9040546375438e-30
ENSG00000105851	-5.32681938953502	9.60036209730888e-08
ENSG00000105855	3.5725251884651	4.96765166190477e-100
ENSG00000105880	-7.41498444642458	2.54796341120248e-20
ENSG00000105929	-3.75368140229816	1.84350975700274e-17
ENSG00000105963	-2.45239104841747	3.84552857271931e-07
ENSG00000106018	-3.53676736080721	0.00145827148963653
ENSG00000106031	-7.39987441447638	3.66464556475697e-12
ENSG00000106123	-3.3940780578146	4.69446907522206e-19
ENSG00000106125	-2.55058789186199	0.00969928588881113
ENSG00000106211	-2.16329379756484	5.74756022729015e-14
ENSG00000106236	-6.18153625177052	1.60307652302242e-38
ENSG00000106258	-2.18192456872839	3.71203045595735e-05
ENSG00000106278	-3.8176698976182	3.66551891581137e-29
ENSG00000106333	-5.19865545725176	2.24438962577824e-45
ENSG00000106336	-2.56170996004397	0.00379213676624001
ENSG00000106404	-2.88233382004906	1.28905975865432e-13
ENSG00000106436	-2.85476240553869	0.0256424056976225
ENSG00000106483	-6.79652965440614	3.84297271120056e-19
ENSG00000106484	-3.28903761394719	1.94647005623636e-15
ENSG00000106511	-7.07239970335078	2.05827287313288e-13
ENSG00000106537	-2.21309303824129	5.57578862704741e-08
ENSG00000106538	-2.23555146724007	3.17674857527964e-11
ENSG00000106560	-2.85647839140831	6.41134186283808e-10
ENSG00000106565	-10.2670467304355	3.56172401262321e-63
ENSG00000106624	-2.30244633826311	6.0469854997188e-15
ENSG00000106689	-7.69038317537763	4.80176896103001e-32
ENSG00000106809	-5.36441924628155	0.00292898296260114
ENSG00000106819	-8.56211037044846	6.63526221375458e-23
ENSG00000106823	-5.8175616235603	4.81594874121428e-12
ENSG00000106852	-6.19235922432511	5.32612196204436e-18
ENSG00000106927	-6.52613079639763	6.04953715778542e-07
ENSG00000107014	3.13712788240094	0.000129992140626892
ENSG00000107159	-5.96139698658581	4.30816689007754e-13
ENSG00000107165	3.46671025086677	9.51636402305886e-103
ENSG00000107242	-5.75930433265918	7.39742109235215e-13
ENSG00000107317	-9.15732310703676	9.44479538389681e-84
ENSG00000107485	-7.9467103875484	9.66751128040807e-30
ENSG00000107551	-2.61925739759095	3.6050909893761e-15
ENSG00000107562	-8.69118461518559	4.39563071621914e-60
ENSG00000107719	-4.45294732450661	1.01016727976543e-22
ENSG00000107731	-5.36226846201637	1.4228923644058e-35
ENSG00000107736	-6.01173876414602	1.6475895866688e-10
ENSG00000107738	-4.14721895440489	8.8597762922646e-26
ENSG00000107742	-8.21467021940332	2.8478702106284e-47
ENSG00000107796	-3.44518196773529	8.83089703306421e-26
ENSG00000107821	-2.94284837258063	4.0143611527176e-11
ENSG00000107954	-3.17630021121172	2.56219841173169e-11
ENSG00000107984	2.85382928706079	6.90521280257156e-52
ENSG00000108244	-7.9210601512748	2.35819461850498e-37
ENSG00000108309	-3.93481244372304	2.55302137722014e-15
ENSG00000108352	-3.70708861265929	1.47369732623468e-22
ENSG00000108370	-2.1126716645375	0.0204590804618575
ENSG00000108375	-6.12044231804715	1.53039320688274e-40
ENSG00000108379	-2.89177356163944	1.14527467783956e-09
ENSG00000108405	-6.14490025447822	1.89625798721794e-05
ENSG00000108551	-2.89639448419689	5.81976311603243e-10
ENSG00000108576	-6.15847670886201	1.54933031971579e-05
ENSG00000108602	-6.63970270344184	3.64710628059731e-24
ENSG00000108622	-5.99890640301407	3.49607934672582e-25
ENSG00000108821	-7.21378415023156	9.21814374604105e-72
ENSG00000108823	-2.06066187306756	0.000240679841977424
ENSG00000108846	-2.27702020273052	3.8555181958742e-06
ENSG00000108924	-7.283876794169	4.02035467587408e-15
ENSG00000108932	4.58091452643601	1.24350397542895e-232
ENSG00000108950	-4.45423748312692	4.38392243279786e-25
ENSG00000108958	-5.35037779212606	1.09267113497204e-05
ENSG00000109047	-3.89748990785253	0.0162047581580352
ENSG00000109063	-5.27560071757495	3.11315234408895e-10
ENSG00000109072	-5.49023691364144	8.02147691498054e-11
ENSG00000109182	-7.88265051709677	1.43618500298216e-25
ENSG00000109255	-4.48556851350609	4.89486192467424e-06
ENSG00000109321	4.40051101083511	9.13945873572325e-07
ENSG00000109339	-3.50566515176336	5.05744369633668e-08
ENSG00000109472	-3.79644932925213	5.89926331397945e-19
ENSG00000109610	-3.04677704889992	1.05454976868681e-17
ENSG00000109667	-2.97068719420613	1.26692596146425e-09
ENSG00000109819	-2.36522861047009	2.02840824721205e-12
ENSG00000109846	-3.0088237962726	2.88629080382797e-22
ENSG00000109906	-6.27970140101794	6.0871155800844e-06
ENSG00000110076	-10.6804191187316	1.08227977900798e-51
ENSG00000110148	-4.07348586353716	0.0226179780593413
ENSG00000110169	-4.26773743841149	0.000118894953708031
ENSG00000110324	-5.2006525966779	2.24808979910959e-31
ENSG00000110436	-2.55080552597772	0.0442155829100208
ENSG00000110446	-3.89042956514803	7.90834255636887e-28
ENSG00000110455	-2.56675210822958	3.10215594563778e-13
ENSG00000110492	-3.91092907124165	2.78556488959848e-30
ENSG00000110660	2.04581519496086	4.59956231356251e-19
ENSG00000110675	-4.53425290443054	1.57701670703741e-06
ENSG00000110723	-5.39457282825803	4.0854717783657e-15
ENSG00000110799	-6.65540401351059	3.60273023935164e-56
ENSG00000110848	-4.03369260269844	1.38832741688162e-05
ENSG00000110876	-5.11246417852885	3.23555294238334e-30
ENSG00000110900	-2.72974450168236	2.65941049130755e-15
ENSG00000111057	-4.54705210953711	5.07336215270395e-27
ENSG00000111058	-4.25559008721542	7.01982357795697e-17
ENSG00000111181	-4.13493369294161	3.43014773029363e-10
ENSG00000111186	-2.92272542909617	3.17065185404282e-07
ENSG00000111215	-4.35232662693884	1.34716012958874e-23
ENSG00000111252	2.30091376821678	6.30249707433798e-40
ENSG00000111305	-3.69341579203558	0.00284566050439282
ENSG00000111319	-8.4015828831472	3.46089636980643e-39
ENSG00000111335	-3.38859223848169	1.62560265763441e-23
ENSG00000111339	-4.5158177227778	0.0134327767088072
ENSG00000111344	-2.21750385654997	1.63063518663282e-06
ENSG00000111348	-6.38755733971026	7.29583388144281e-54
ENSG00000111371	-3.90810486235363	9.35072202462059e-24
ENSG00000111405	-7.45593317965002	1.70821668349854e-12
ENSG00000111432	-3.8089925817178	4.24042793792661e-06
ENSG00000111452	-2.9806584693961	4.54747866027241e-08
ENSG00000111490	-3.69537080962975	1.64756977440179e-06
ENSG00000111644	-3.77448507090162	0.000217275664443623
ENSG00000111679	-7.00296903181671	7.39145841795485e-45
ENSG00000111704	-5.25692845937276	0.00482059875034046
ENSG00000111729	-6.44338676005461	1.17813171381924e-06
ENSG00000111775	-2.15312185388796	5.35940799599715e-12
ENSG00000111796	-4.39889856151006	0.000145870044700665
ENSG00000111863	-2.8090677022872	1.71760049844061e-05
ENSG00000111875	2.00981441765818	2.60588809822451e-22
ENSG00000111879	-2.29782867764526	0.00336913878642312
ENSG00000111907	-2.72089110263033	1.19549082507979e-12
ENSG00000112053	-2.97263204589172	0.00609021281839484
ENSG00000112139	2.87468886949927	1.66021307180335e-56
ENSG00000112218	2.91878738478476	3.16266998142976e-05
ENSG00000112238	-6.96769398676196	2.53251587358687e-09
ENSG00000112276	2.01430404137029	3.11455227659891e-19
ENSG00000112294	-2.11428149234779	1.29810819325454e-09
ENSG00000112297	-5.61392599034876	2.78872916175955e-38
ENSG00000112299	-5.76805566438355	6.34268635538946e-06
ENSG00000112303	-3.56497998291065	7.29105978303058e-05
ENSG00000112319	-2.39266224772687	6.58414602775562e-08
ENSG00000112320	-2.93323292019259	4.45640070596525e-10
ENSG00000112333	-6.55105982486664	4.32471086061279e-07
ENSG00000112486	-3.45790437244755	0.000549579458581996
ENSG00000112530	-5.0786020224592	0.0101153925177611
ENSG00000112559	-6.22000985243085	1.66949957470819e-38
ENSG00000112599	-3.4102517854523	0.0111732536685834
ENSG00000112761	-3.72028967180344	1.09047408976771e-07
ENSG00000112782	-4.50243642808472	0.00372617471082593
ENSG00000112812	-5.04124970647333	2.57951981765376e-06
ENSG00000112837	-5.72121941531694	1.10658918780957e-22
ENSG00000112852	-6.86717473276921	4.86957787337632e-15
ENSG00000112902	2.23858554290004	9.77580682047446e-33
ENSG00000112936	-8.12406558849518	2.7756267386645e-18
ENSG00000113161	2.30209924084612	5.83222411651085e-34
ENSG00000113209	-5.53047891357989	7.96060587052473e-18
ENSG00000113211	-7.71635774707534	3.52028174791416e-19
ENSG00000113248	-5.61497758277648	8.69593513208398e-14
ENSG00000113263	-6.11367962542704	1.62956381002791e-19
ENSG00000113296	-2.42850864170305	7.00889831863107e-09
ENSG00000113319	-2.09922165318491	6.08201269184699e-06
ENSG00000113361	-5.23718259039772	3.19214794646638e-12
ENSG00000113369	-2.19597664841497	1.39826230791657e-11
ENSG00000113389	-7.31742424703279	1.25559511719084e-11
ENSG00000113494	-4.59717345834566	3.15428027915304e-13
ENSG00000113504	2.30104992785022	1.50655224224674e-32
ENSG00000113555	-2.44217667831356	4.05805396070501e-09
ENSG00000113578	-4.07836299625211	4.67650681513332e-19
ENSG00000113594	-2.31723865067185	2.18745444349747e-05
ENSG00000113657	-2.17390297317583	1.39605179560615e-12
ENSG00000113721	-6.40466579634318	1.29563318607263e-51
ENSG00000113739	-3.83138496174375	5.84489643425006e-15
ENSG00000114115	-6.98555700917984	1.18462888435433e-36
ENSG00000114251	-2.79390205827108	1.40856007592494e-12
ENSG00000114279	-5.07360395574816	2.21813828249802e-07
ENSG00000114455	-6.1420573140731	1.61760977463966e-07
ENSG00000114487	-4.48785812016794	6.29044331813146e-05
ENSG00000114631	-3.75205925252473	7.369815287085e-28
ENSG00000114638	-5.57632122409566	1.49930642563627e-06
ENSG00000114646	-6.87906701941007	6.57310298564994e-30
ENSG00000114654	-3.78687177263998	2.98670907712031e-05
ENSG00000114656	-5.31592813429354	1.16678467654017e-07
ENSG00000114698	-2.1664593563374	1.09822168635909e-09
ENSG00000114737	-2.13013670667039	2.45876088553496e-08
ENSG00000114757	-4.34179110855778	1.6679553679762e-10
ENSG00000114805	-4.89175730521714	3.68761310621684e-07
ENSG00000114812	-8.4192047683193	2.53336141892215e-21
ENSG00000114841	-2.67081497368438	2.76735124737407e-10
ENSG00000115085	-6.00532731297164	4.25466216715337e-22
ENSG00000115112	-4.13793908750215	1.14815730183988e-19
ENSG00000115155	-3.71787735530193	0.0184992020049491
ENSG00000115239	-2.12130700311205	2.49226472560626e-05
ENSG00000115252	-6.55594164848448	8.04030740094137e-10
ENSG00000115255	-2.66595580218694	6.71300637987202e-16
ENSG00000115380	-7.69476861881151	3.97085561470578e-41
ENSG00000115423	-4.70180022057706	7.37236510500357e-09
ENSG00000115457	-7.79819780964854	1.09454921867688e-68
ENSG00000115461	-8.87416218404173	9.26577632166805e-87
ENSG00000115507	-6.63835778374705	4.18854387280466e-21
ENSG00000115523	-6.71498836433104	5.3125740832294e-25
ENSG00000115594	-3.37852626638771	1.87807939790889e-19
ENSG00000115598	-3.19804042128639	0.00527941767101535
ENSG00000115604	-2.29379763684883	0.00941657397947022
ENSG00000115616	-3.97033465866588	0.029722123628273
ENSG00000115657	-2.11198921678949	7.79753502765361e-06
ENSG00000115844	-5.92254023541471	2.38439234453776e-08
ENSG00000115884	-3.07893524400697	9.40821737881655e-23
ENSG00000115902	2.45547449549987	9.43752433141363e-42
ENSG00000115956	-8.53517873168111	3.10277860043225e-41
ENSG00000116031	-7.40291389434713	4.16123200784223e-16
ENSG00000116032	-2.35064824118551	1.10142235861457e-06
ENSG00000116039	-3.52189653881104	1.60313299074135e-10
ENSG00000116132	-7.82746507942556	7.05280514774082e-59
ENSG00000116133	2.46913491133489	2.29937082702793e-42
ENSG00000116183	-4.82878267922246	0.0264418251412139
ENSG00000116191	2.04582516299251	4.16570692715037e-26
ENSG00000116194	-3.60616577024694	0.00281880508607894
ENSG00000116299	-3.97232025078015	3.32749476496243e-09
ENSG00000116544	-3.25327881354114	5.3503400394844e-05
ENSG00000116574	-2.38876949099665	1.79422737644892e-06
ENSG00000116661	-2.23660243180647	1.6170819016371e-10
ENSG00000116701	-7.73562779417577	1.28781895883532e-32
ENSG00000116774	-3.1673764018755	1.29577133533404e-17
ENSG00000116833	-4.13427701027382	1.47077282921122e-09
ENSG00000116883	-4.16324899441561	3.54016486521532e-17
ENSG00000116983	-2.86134526479512	0.000358958261540608
ENSG00000116985	-4.10147327717223	3.63915508166426e-27
ENSG00000116990	-3.57383781603533	7.47142839067147e-12
ENSG00000117009	-2.03933514216853	1.45510918692004e-10
ENSG00000117013	-4.95471860423182	4.63265468900493e-12
ENSG00000117069	-4.29618964555419	2.51066879244224e-09
ENSG00000117152	-2.69048552442507	5.64531926570792e-06
ENSG00000117228	-3.50008403710194	3.12118053314116e-24
ENSG00000117245	-5.43200525047958	1.16742674997972e-27
ENSG00000117281	-2.84416603368944	0.0265655441578196
ENSG00000117318	-2.61374363167585	8.5592398466212e-14
ENSG00000117407	-2.41218797975478	0.0441241490342687
ENSG00000117425	-5.43562229177847	3.65576155508292e-21
ENSG00000117461	-2.29275694086534	1.52279703756458e-13
ENSG00000117472	-3.63061925468032	3.00780394965229e-06
ENSG00000117525	-4.15142981613878	1.38920325254426e-21
ENSG00000117560	-5.10115238309924	1.31896853730551e-06
ENSG00000117586	-3.01830785696586	9.6888795133399e-10
ENSG00000117598	-2.62942958934255	0.00991688165940106
ENSG00000117600	-3.9676839626543	2.74210590310019e-22
ENSG00000117616	-2.29921550806118	1.70389483095049e-12
ENSG00000117834	-3.48009928167931	0.000189542321209019
ENSG00000118004	-7.77840633685449	9.08205945888869e-20
ENSG00000118137	-3.73710004721754	3.50287082289435e-08
ENSG00000118156	-4.02698788730585	1.11911547462027e-06
ENSG00000118160	-3.80548207534033	0.000124400493191304
ENSG00000118193	2.19974617252801	1.47893074274105e-23
ENSG00000118271	-5.48346223629338	1.96951389873793e-20
ENSG00000118308	-5.49970683583306	7.94073513506818e-10
ENSG00000118407	-2.82541590674101	0.0256458121845691
ENSG00000118432	-4.4556071508693	2.52819243583609e-10
ENSG00000118514	-5.04128782523917	0.00119838323351569
ENSG00000118520	-7.27757606587175	9.3874898862733e-29
ENSG00000118596	2.65417658762894	4.09771086856139e-13
ENSG00000118729	-2.49216531189023	0.0136195161841678
ENSG00000118849	-2.68492087151246	4.77209953070797e-08
ENSG00000118898	-6.49425880790184	7.96020390264552e-54
ENSG00000118922	2.03986144912555	7.08371048627859e-22
ENSG00000118939	-2.76089954968895	1.29550032689972e-07
ENSG00000118946	-2.69132423747961	2.57977059177421e-06
ENSG00000118971	-9.10113717762974	3.30266726054177e-52
ENSG00000119138	2.03045997688172	2.85003232204778e-27
ENSG00000119147	-4.47711624737105	9.81799990094851e-08
ENSG00000119283	-3.77300904575468	0.000142847236577429
ENSG00000119411	-4.30019813475021	8.44291939313608e-14
ENSG00000119457	-4.45714894173589	2.69987305781421e-06
ENSG00000119508	2.07646176024799	1.31826219034094e-23
ENSG00000119535	-6.7100492067668	4.65062736635625e-25
ENSG00000119547	-3.83441604610245	3.59561707348038e-10
ENSG00000119630	-2.7212530265153	2.11608566646565e-17
ENSG00000119632	-2.1361996325662	4.50517045832075e-12
ENSG00000119681	-3.33426445516228	2.3081323145559e-21
ENSG00000119699	-3.9927346876621	1.74134885769772e-20
ENSG00000119714	-6.26721730020477	9.02973061626963e-28
ENSG00000119862	-2.76233837405997	3.52153506161873e-15
ENSG00000119888	-5.11184185492624	2.86659865311214e-11
ENSG00000119915	-3.26317360476254	0.00107104922163752
ENSG00000119943	-3.58630062135795	1.16891776275623e-22
ENSG00000120049	-2.00953784931915	2.42924160685449e-05
ENSG00000120156	-4.21408948491923	1.80020934256013e-11
ENSG00000120211	5.43766433195777	4.84794901696098e-10
ENSG00000120262	-5.59931194344293	0.000793652257264613
ENSG00000120322	-3.93198735177134	0.000598974236408011
ENSG00000120324	-7.60998793412804	9.17123456108752e-14
ENSG00000120327	-5.72983835525489	7.21255205935233e-17
ENSG00000120328	-6.57033420478725	3.00800307552226e-07
ENSG00000120457	-7.96463903269939	9.53722685004364e-22
ENSG00000120471	-6.81889409043867	1.38076147902844e-14
ENSG00000120549	-2.09447840240816	5.74988090074141e-10
ENSG00000120594	-8.28020426316981	1.35109530096451e-30
ENSG00000120645	-6.64664946671129	2.24401579390953e-10
ENSG00000120658	-2.80849651697058	1.13441245702553e-09
ENSG00000120708	-4.86526710685652	8.77978017532771e-41
ENSG00000120820	-4.67062157689349	1.53265852386843e-12
ENSG00000120885	-6.15206477376292	2.06106682308139e-45
ENSG00000120907	-5.85991782845471	3.06479322274999e-06
ENSG00000120949	-4.84052899205089	1.78885025375649e-05
ENSG00000121075	-4.17276303277449	0.00555076615418153
ENSG00000121207	2.65346706573645	3.46089636980643e-39
ENSG00000121316	-3.45829052557682	3.65382894169347e-20
ENSG00000121380	-5.29721188582475	0.00395015871573609
ENSG00000121570	-6.21663135680691	9.68854238263921e-06
ENSG00000121577	-2.26492036196283	0.000199918792091812
ENSG00000121690	2.01514355110516	4.01243447174093e-14
ENSG00000121716	-3.69710758835341	2.44424491854035e-25
ENSG00000121742	-12.0266102764768	1.16670406858651e-78
ENSG00000121764	2.09571304217556	9.88841700793575e-13
ENSG00000121797	-6.78921531953705	2.67289869548427e-08
ENSG00000121858	-7.11424071381002	1.09318752987508e-41
ENSG00000121895	-4.45003380449243	0.000363903250686199
ENSG00000121904	-5.07402013846173	0.000109111899808203
ENSG00000121933	-4.20891699151458	3.34453701608148e-15
ENSG00000121966	-4.62751572934705	7.45149055238265e-29
ENSG00000122012	-4.22370013478975	0.00145169773705801
ENSG00000122026	-2.10417168082654	1.85950127498306e-12
ENSG00000122035	-2.20849462417893	0.00163043211529971
ENSG00000122133	-4.34958466595565	3.42277162706726e-36
ENSG00000122176	-7.28913185523641	2.47133780622386e-54
ENSG00000122188	-6.57914794679572	2.79957522973843e-07
ENSG00000122223	-6.77450896360627	2.98873533647604e-08
ENSG00000122254	-3.07759432060222	4.35437460839081e-10
ENSG00000122691	-7.65845755807101	4.6036753210975e-42
ENSG00000122733	-2.61261580469051	9.26022010330829e-09
ENSG00000122756	-8.00549196152675	3.70993113595689e-22
ENSG00000122824	2.44292656591753	4.8522291059109e-11
ENSG00000122861	-6.44933431831823	3.05956117980747e-45
ENSG00000122966	2.28084496841121	2.72656665854663e-34
ENSG00000123009	-3.93727175771781	6.99497221461973e-06
ENSG00000123243	-6.2361247921264	9.90210925685137e-51
ENSG00000123329	-6.3947324989997	5.45199161364791e-28
ENSG00000123360	-2.25014929181318	1.27905661379715e-05
ENSG00000123364	-5.92353481045972	2.39144681922549e-24
ENSG00000123405	-3.61222798734315	2.90088264550341e-05
ENSG00000123500	-5.42509799805526	6.33744956318141e-14
ENSG00000123689	-6.70646767948619	3.48237291284438e-18
ENSG00000123700	-2.26133122937594	1.16513876865324e-05
ENSG00000123901	-4.75645661164763	3.33681515947639e-05
ENSG00000123999	-3.62551258488123	8.01874102930063e-05
ENSG00000124019	-3.75512733125231	0.00318150503355157
ENSG00000124092	-8.9439796785255	1.89252169103501e-27
ENSG00000124102	-9.03763110390034	2.99826459623377e-81
ENSG00000124126	-2.93073816759622	5.30673699598217e-18
ENSG00000124140	-3.6965798861407	0.00131382500541639
ENSG00000124143	-4.7251057493179	5.39785761523129e-05
ENSG00000124159	-4.35606796967134	0.0236717252337051
ENSG00000124212	-6.90447303954959	8.0707658660538e-44
ENSG00000124215	-2.99777192338679	0.00385447015218253
ENSG00000124216	-4.32360774414838	4.82531004733892e-15
ENSG00000124249	-3.43754140296353	1.41301225807497e-05
ENSG00000124302	-2.65736225322059	0.0340580827997226
ENSG00000124334	-5.45455506149062	0.00183665087482714
ENSG00000124440	-7.30870636741429	2.56005073019714e-15
ENSG00000124466	-5.64373770324623	4.23534452532221e-49
ENSG00000124479	-4.02909430209986	0.000822983642746613
ENSG00000124491	-9.12016961611769	7.81533378265381e-50
ENSG00000124507	-2.65738848985541	0.0119127038819096
ENSG00000124602	-4.97102995973998	4.56616376378283e-11
ENSG00000124613	-3.17924326749359	1.87455061807725e-09
ENSG00000124614	-4.27461304392059	1.99008059289097e-24
ENSG00000124713	-3.14206586971703	0.0202224148595938
ENSG00000124772	-5.87379448230985	2.49156023844962e-35
ENSG00000124785	-7.67673399713659	1.86176112898616e-51
ENSG00000124882	2.07761454982628	6.70733653631784e-16
ENSG00000124915	-2.55291664464128	2.14357887997889e-06
ENSG00000124920	-3.57605963964224	7.70512805781325e-17
ENSG00000125046	-2.55873884330172	3.82639668562174e-07
ENSG00000125144	-6.17933468025663	1.79975056637325e-22
ENSG00000125245	-3.84890221286236	0.000761559999639601
ENSG00000125337	-5.12809838821689	2.92027729816497e-09
ENSG00000125347	-3.22163618906974	4.70938212702324e-22
ENSG00000125384	-4.64006700143663	0.00182848322780716
ENSG00000125398	-8.07212066409206	2.25086184422285e-59
ENSG00000125409	-3.44402310823031	0.0101389652318228
ENSG00000125430	-3.46849178323469	3.8843487645461e-06
ENSG00000125571	-5.89834724666583	0.000148710254171813
ENSG00000125637	-2.88404502560238	3.63245056044881e-14
ENSG00000125657	-2.17309415588093	2.4600860932768e-08
ENSG00000125726	-5.77638979436767	4.55371309320252e-19
ENSG00000125730	-5.05253720526286	1.40532583624377e-39
ENSG00000125731	-4.13784117946409	6.94980678736263e-14
ENSG00000125735	-3.3517001654985	0.00209846708574523
ENSG00000125775	-3.15222353658624	4.65856628550754e-14
ENSG00000125810	-7.36320760713331	5.96515405737312e-51
ENSG00000125844	-2.24495172775727	1.07258142438781e-13
ENSG00000125850	-5.64749234605308	0.000651944671769577
ENSG00000125851	-9.59312848342954	1.94592234625688e-59
ENSG00000125864	-2.91264756842929	3.13268841839934e-12
ENSG00000125878	-6.22339039445577	1.08207453708204e-05
ENSG00000125895	-3.52195762277265	0.000375007211583099
ENSG00000125910	-7.47376103067616	1.18127910848899e-12
ENSG00000125968	-5.13864826332068	1.83829506532056e-30
ENSG00000126218	-4.53062040839151	3.11255783086116e-09
ENSG00000126262	-5.0719750418346	1.47686037762626e-06
ENSG00000126264	-4.96567953974656	9.41553148387018e-23
ENSG00000126353	-7.59751053248095	5.98167634054133e-18
ENSG00000126460	-2.17390553662789	0.00403962352469443
ENSG00000126500	-4.85455455400766	2.01761285962617e-15
ENSG00000126562	-5.84013518174788	6.04650502797365e-41
ENSG00000126709	-2.68504521881422	1.60136309783316e-18
ENSG00000126759	-3.6776025792944	2.69033782155021e-08
ENSG00000126778	-7.84591789185922	9.53928630679906e-16
ENSG00000126861	-3.08206572602594	8.23049117110307e-08
ENSG00000126895	-5.5844647628981	5.75024440535638e-08
ENSG00000127083	-5.58164623237277	3.0027440332084e-05
ENSG00000127084	-8.13999808546956	2.99562549259034e-32
ENSG00000127152	-6.46406244421338	1.62840721096625e-24
ENSG00000127249	-5.97985826224758	9.23483929639358e-07
ENSG00000127329	-5.75932369741884	3.42536645279156e-31
ENSG00000127528	-3.18509727102793	2.231516508379e-17
ENSG00000127533	-6.89685117411058	6.8134833915132e-09
ENSG00000127578	-2.02128067805264	0.0431261461113649
ENSG00000127585	-2.17104169012278	1.84515648601268e-05
ENSG00000127589	-4.39566475624735	3.00219858274219e-20
ENSG00000127688	2.08054066813542	1.06167144361578e-10
ENSG00000127743	-4.86825108939038	0.000465264845466017
ENSG00000127824	-4.2124475924657	2.19252082163395e-32
ENSG00000127903	-2.46529412836028	0.0027731259952344
ENSG00000127928	3.19081957237195	6.53607909272137e-18
ENSG00000127951	-9.6498230169089	2.34804593964114e-57
ENSG00000127954	-8.42076042854275	4.20620676760171e-36
ENSG00000128011	-2.67392566673744	1.65985076144451e-10
ENSG00000128045	-2.53794086940746	0.000465811672537005
ENSG00000128165	-2.67463044576351	1.56030143142585e-07
ENSG00000128218	-4.8869485105766	0.00281132354407797
ENSG00000128242	-5.22258904718936	1.1906337042586e-14
ENSG00000128268	-6.68732589195402	1.05746339290798e-21
ENSG00000128274	-2.72734029625116	2.52199392485399e-08
ENSG00000128284	-7.35420519398489	3.79332657066456e-45
ENSG00000128383	-4.79023072510068	0.000126258412177937
ENSG00000128422	-12.8261100940516	2.81209148424289e-104
ENSG00000128482	-5.57802619539738	0.000943104351426116
ENSG00000128510	-3.78266902854873	3.49363744345964e-17
ENSG00000128563	-2.42263513843888	1.0290005170597e-13
ENSG00000128567	-7.12544525698751	1.52541931969649e-47
ENSG00000128606	-5.07449061228259	1.30106124396227e-06
ENSG00000128683	-2.43473739243666	0.000222421107025368
ENSG00000128709	-2.63521590104633	2.50851675897799e-12
ENSG00000128710	-4.3640600518635	0.000482350739387395
ENSG00000128739	-2.29152880175438	0.0216205766967257
ENSG00000128833	-3.40633368955822	1.52328058841054e-12
ENSG00000128849	-4.8031155232645	7.6150104664252e-22
ENSG00000128917	-3.92021338837807	8.34982939822822e-16
ENSG00000128918	-2.14299577040297	0.00221217098967359
ENSG00000129009	-10.7153598002666	8.69795698944874e-66
ENSG00000129038	-4.46952836220945	7.18948518851722e-27
ENSG00000129116	-2.80499525879069	3.00546531134689e-18
ENSG00000129194	-3.01619950234921	7.50749783239912e-12
ENSG00000129226	-2.95196232389947	5.45875817406164e-05
ENSG00000129244	-5.00960862359603	2.17627218586819e-37
ENSG00000129270	-7.88087595292405	8.87457545356615e-21
ENSG00000129277	-8.63261984279957	1.09683990102115e-23
ENSG00000129450	-5.82601074389491	8.78861842865443e-11
ENSG00000129451	-11.8276079313071	1.43590512376622e-68
ENSG00000129467	-4.10965473281325	4.80310136682824e-14
ENSG00000129646	-2.79853295424492	1.37524668404628e-06
ENSG00000129682	-4.57471426628423	2.78963837262711e-20
ENSG00000129749	-2.23399164704146	0.0291395009994219
ENSG00000129910	-3.25680526730443	1.52462235672536e-09
ENSG00000129946	-5.77658107698829	1.43789217983491e-41
ENSG00000129990	-2.94387505095414	1.09854689256649e-10
ENSG00000129993	-7.16976000464367	9.01863854825639e-18
ENSG00000130054	-4.62362039050041	5.88579999730967e-09
ENSG00000130055	-4.64160592296518	0.000103826371365276
ENSG00000130176	-6.05391233848493	8.67021272220535e-18
ENSG00000130201	-5.007816812673	1.14268612335836e-15
ENSG00000130203	-4.13223192802638	9.27018006031173e-35
ENSG00000130208	-4.45119159427121	1.6706782084218e-36
ENSG00000130222	-4.43525506786621	5.2723537264893e-14
ENSG00000130226	-9.02128895772499	3.58361563312297e-28
ENSG00000130294	-4.55910149934728	1.54831498832128e-26
ENSG00000130303	-5.83800127784647	2.10965576450629e-51
ENSG00000130307	-3.42940101239609	9.6700127007445e-07
ENSG00000130340	2.46509666881225	8.7206169235089e-44
ENSG00000130413	-3.5972928027068	4.48719442229904e-07
ENSG00000130487	-6.99280824359826	3.75541084879427e-21
ENSG00000130508	2.15418280873907	5.17626966891409e-29
ENSG00000130518	-3.72024841327121	6.07761731077037e-11
ENSG00000130528	-3.49650208761516	0.0152178671338753
ENSG00000130600	-9.21727864674665	1.69217120697272e-71
ENSG00000130635	-6.82959321776938	6.28643035603213e-62
ENSG00000130649	-8.15591314597585	1.32140227124067e-18
ENSG00000130653	-2.27167865943289	3.68217379961647e-08
ENSG00000130707	-4.39891965306496	5.81422300151152e-24
ENSG00000130720	-3.05234312516181	8.79847177514708e-08
ENSG00000130755	-4.16048999686119	2.01360621860239e-22
ENSG00000130762	-5.1015211156591	1.34826703290044e-20
ENSG00000130768	-3.77281321146846	1.50650013769624e-05
ENSG00000130810	-3.05841458231567	1.54155220637121e-11
ENSG00000130822	2.65086416552913	5.77003937999463e-26
ENSG00000130940	-3.84514591861759	6.0413534492121e-22
ENSG00000131080	-3.27139510363507	4.05717205238939e-16
ENSG00000131094	-2.29971652505502	4.91685786957797e-08
ENSG00000131187	-2.58594759919492	5.84604685258644e-10
ENSG00000131203	-10.0469339950094	1.99936931973268e-42
ENSG00000131386	-2.93255418841346	1.71829427643577e-06
ENSG00000131400	-2.75770396236936	0.014188007216051
ENSG00000131471	-5.75732338644597	7.95665321941048e-26
ENSG00000131477	-2.97414089496292	6.21698436176072e-17
ENSG00000131484	-3.49330419530572	0.0312352391113943
ENSG00000131620	-7.82023780686519	8.68995184273799e-43
ENSG00000131711	2.0138489768704	4.66823860706868e-28
ENSG00000131730	-2.22044894364691	1.24170889094607e-06
ENSG00000131771	-5.68054614877462	5.59526785129121e-11
ENSG00000131831	-5.90893322829902	2.65164451148233e-11
ENSG00000131914	-3.42173728651739	2.5706121636713e-05
ENSG00000131969	-3.1864813601329	2.60618385033551e-09
ENSG00000132000	-6.28685715457148	5.57947880660343e-31
ENSG00000132026	-5.8623046483371	0.000174090651937117
ENSG00000132130	-2.87824771379131	9.1698790992744e-05
ENSG00000132182	-5.76304073776706	1.09431543669448e-47
ENSG00000132274	-4.90203828955121	1.18675840145506e-36
ENSG00000132297	-4.343200780054	3.75470932083226e-17
ENSG00000132326	-2.14662982790551	5.4695569465444e-09
ENSG00000132329	-2.32156564198797	1.43822733105415e-11
ENSG00000132464	-7.58580739206435	1.42307269291917e-13
ENSG00000132470	-7.54594923868579	3.68945269736632e-65
ENSG00000132517	-5.52432495320263	4.88364370937155e-05
ENSG00000132530	-3.71724820059901	5.07136943918321e-25
ENSG00000132554	-4.51030412565089	0.000770120602425588
ENSG00000132561	-5.73967593230661	6.42110910075878e-49
ENSG00000132622	-3.9674011845954	4.41761367380028e-14
ENSG00000132669	-3.65097361046654	2.88751897901307e-22
ENSG00000132671	3.01680791281018	0.0158131920668861
ENSG00000132702	-3.88257585984479	0.000505155569471697
ENSG00000132744	-4.31752598772876	0.00067663196932813
ENSG00000132746	-8.21391775765731	5.45529815041068e-61
ENSG00000132821	-4.72122581882211	1.12336262326775e-20
ENSG00000132874	-3.38647187729592	0.0125461102238084
ENSG00000132915	-3.86918317797826	0.000927000288716304
ENSG00000132965	-9.0657237348152	6.17600500117857e-29
ENSG00000132967	-2.2330209684697	2.6033856239102e-06
ENSG00000132970	2.41498256830787	1.87243173843344e-27
ENSG00000132972	2.83818556152864	2.99778726181149e-06
ENSG00000133067	-2.31428910300958	0.0012407086933024
ENSG00000133101	2.04060752101553	6.44457730310994e-11
ENSG00000133106	-3.71024438471678	4.36728040586067e-19
ENSG00000133216	-4.92783806357708	8.1729217066054e-18
ENSG00000133256	-3.92926173181642	6.67705975723522e-08
ENSG00000133321	-5.07318015826813	1.7155605139462e-34
ENSG00000133401	-2.52644590625053	5.74248156028993e-10
ENSG00000133460	-2.24655665489071	1.58383636005718e-09
ENSG00000133624	-2.9160265495431	3.11300630370182e-13
ENSG00000133636	-3.69994833713214	0.00859646533584526
ENSG00000133665	-2.89721480839036	0.00636956683680674
ENSG00000133687	2.22785198416195	1.42102364132401e-28
ENSG00000133710	-8.47175845652824	2.54002127443047e-67
ENSG00000133808	-5.6419328991885	2.07248319791914e-05
ENSG00000133863	2.35141410164019	5.82416125862418e-13
ENSG00000133962	-3.11227303909161	0.00843545214569782
ENSG00000134042	-2.70450418795396	0.0364862533664676
ENSG00000134115	-6.46003185983844	9.47867085838353e-07
ENSG00000134121	-2.43058784126487	1.07124898293154e-14
ENSG00000134138	-10.4781242660415	9.92727990960433e-49
ENSG00000134201	-2.72797621885925	0.0118131392859442
ENSG00000134242	-3.53536792585787	3.7645719640748e-06
ENSG00000134285	-3.09741705908907	4.91908778784466e-21
ENSG00000134317	-5.33600643201488	4.66823860706868e-28
ENSG00000134321	-3.65881535152291	5.13478769291833e-16
ENSG00000134323	-5.67082194633409	3.72811510804033e-15
ENSG00000134339	-4.00806469615608	0.00386778729501096
ENSG00000134343	-2.78368222583114	7.62015518943831e-06
ENSG00000134376	-6.42610628465019	1.82119719525007e-15
ENSG00000134470	-3.51741414731475	1.59787456250645e-10
ENSG00000134489	-3.98502592065855	0.000793273523284974
ENSG00000134533	-7.66406512202971	3.247622276788e-14
ENSG00000134539	-6.86033830266466	8.05335054766892e-12
ENSG00000134594	2.42396083089549	1.40200153699018e-17
ENSG00000134602	2.83300373356591	5.40862070096457e-32
ENSG00000134668	2.6214305847393	1.67956330462783e-38
ENSG00000134709	-2.73411701567192	2.0426543299089e-11
ENSG00000134757	-8.84732453291219	3.76544775658189e-66
ENSG00000134760	-12.7766972759269	2.6236406959795e-82
ENSG00000134762	-10.5549383756538	1.10724542024241e-77
ENSG00000134817	-6.57485947385615	6.53192508875082e-30
ENSG00000134824	2.3949756126852	1.84645149552009e-36
ENSG00000134825	-3.0820118447631	2.14785622029811e-12
ENSG00000134827	-5.53695896559184	1.72800855303974e-41
ENSG00000134853	-5.22828706760455	3.23357030942525e-28
ENSG00000134874	2.3871374941753	3.62723283127333e-28
ENSG00000134962	-2.54296419450717	0.02738209292946
ENSG00000134986	-6.25176811173727	1.81750560018979e-46
ENSG00000135046	-2.3108879716331	2.38916541969132e-13
ENSG00000135048	2.53922041411546	2.69486535759867e-53
ENSG00000135063	-2.88992723938592	1.36349226014382e-16
ENSG00000135077	-7.69436094888281	2.42971802846374e-34
ENSG00000135094	-6.37439569458621	1.86861957902282e-22
ENSG00000135097	-2.81917308441878	2.98497750868979e-07
ENSG00000135114	-2.33708476730896	5.73242793842815e-09
ENSG00000135127	-3.06895063351168	4.80310136682824e-14
ENSG00000135144	-4.95220772459186	1.13799563177682e-15
ENSG00000135205	-3.13105496969824	8.27557586246468e-09
ENSG00000135218	2.00350423622615	1.07247814168914e-26
ENSG00000135314	-3.18394134913944	0.000975657305742529
ENSG00000135318	2.97201719932104	2.33412356953436e-76
ENSG00000135363	-2.40981377483466	9.27064767843393e-10
ENSG00000135373	-4.25894643950813	1.62219543667482e-16
ENSG00000135406	-6.01358719187388	5.21115907434418e-12
ENSG00000135424	-2.45163009567723	1.89588053381536e-13
ENSG00000135426	-7.08681343831688	5.15411495631823e-10
ENSG00000135441	-3.81479544226935	5.95225821898569e-22
ENSG00000135447	-4.36380207673105	1.7612042982729e-09
ENSG00000135472	-3.6508801834754	0.000152810109160907
ENSG00000135480	-5.43952826894084	4.96246899139238e-17
ENSG00000135502	-2.4255886688821	2.56034941979099e-08
ENSG00000135519	-2.63616189892979	1.10788951884001e-05
ENSG00000135525	-2.02131474210239	8.20259057543196e-08
ENSG00000135540	2.33318162238207	1.11508329609605e-35
ENSG00000135547	-4.86880440587138	6.46801355787756e-21
ENSG00000135625	2.81275435950925	0.000533238630184164
ENSG00000135636	-3.7720593495733	2.61865919108404e-22
ENSG00000135643	-3.62942897300285	9.60393765929872e-14
ENSG00000135744	-8.88706971082186	1.75686479159872e-51
ENSG00000135917	-2.35013279097445	5.59870130292629e-05
ENSG00000135925	-7.93326272698006	1.90623249272504e-16
ENSG00000135931	2.04771023058581	1.88863984365023e-25
ENSG00000136002	-3.62405846106021	2.9837003711552e-20
ENSG00000136011	-3.40478698968244	0.00272301890887196
ENSG00000136059	-2.66589807434429	9.11373970936123e-13
ENSG00000136149	-2.75201186490365	1.60821125322823e-07
ENSG00000136155	-5.41114265341354	6.19193298026009e-24
ENSG00000136206	-2.51514676616943	8.23119262968594e-07
ENSG00000136237	-2.39590098214873	2.90827828051403e-09
ENSG00000136250	-5.61823722447467	1.00342983628825e-18
ENSG00000136267	-3.02331709060126	0.0265179739643901
ENSG00000136295	2.00395813230364	1.34752529549811e-23
ENSG00000136371	-4.59230121854799	1.81394857379968e-15
ENSG00000136379	3.07586520676177	8.13309864984819e-77
ENSG00000136383	-4.65678252890173	8.32848324430051e-11
ENSG00000136457	-3.14945710478742	1.3431961093782e-12
ENSG00000136542	-3.16052658573721	2.94265419760613e-11
ENSG00000136630	-4.16501167392868	5.4095831150419e-24
ENSG00000136653	-4.9831002389848	8.16210535716934e-29
ENSG00000136689	-8.0162901343765	3.57919308825511e-50
ENSG00000136696	-4.47204071831652	0.00473439634107572
ENSG00000136826	-2.33794071138717	5.84601239616778e-11
ENSG00000136872	-4.91063152937106	2.8721419784428e-07
ENSG00000136881	-8.98052465656584	3.89984170998985e-44
ENSG00000136883	-3.57918037919908	0.00488986287599939
ENSG00000137033	-2.24484263595344	6.66869686157293e-08
ENSG00000137261	-4.1752271066921	0.00522377026753242
ENSG00000137285	-2.679711896869	3.29038922967047e-16
ENSG00000137441	-5.37574593168924	1.88070953752009e-33
ENSG00000137462	-3.26667763866321	1.51304906613834e-15
ENSG00000137474	-6.84685599230157	1.39306838768392e-30
ENSG00000137491	-8.833970667407	7.27756855369229e-53
ENSG00000137496	-2.1856521707131	4.5772988474664e-13
ENSG00000137507	-4.51296223083656	5.23481943474692e-30
ENSG00000137558	-4.14212269262238	8.45856932727495e-30
ENSG00000137573	-9.29183351309625	1.77815522980565e-61
ENSG00000137642	-9.51433789059886	9.55365037130608e-65
ENSG00000137673	-6.99070276145427	3.78003517262384e-21
ENSG00000137691	-3.13579227781666	0.00023167636547267
ENSG00000137709	-7.51118995561868	4.21139656096388e-17
ENSG00000137727	-4.38644236653361	3.99235596246438e-18
ENSG00000137747	-3.28168752240927	2.35270176112267e-19
ENSG00000137801	-2.41375615487105	6.51246401692144e-14
ENSG00000137809	-4.47351361630172	2.65147095950147e-23
ENSG00000137812	2.47595471485298	4.0920763404373e-31
ENSG00000137841	-3.73809734386275	4.67450069799999e-22
ENSG00000137843	-5.17632167188315	4.89278704467493e-15
ENSG00000137857	-6.11558069768095	1.16951109260021e-44
ENSG00000137868	-6.21970750802298	1.27544871421506e-29
ENSG00000137869	-6.48874391532865	5.82249795675777e-12
ENSG00000137875	-5.23942830971226	0.00568247134686815
ENSG00000137877	-5.15163605104938	2.56005073019714e-15
ENSG00000137959	-4.57463502567466	1.71235544344615e-28
ENSG00000137965	-4.05491089837957	3.40394971962304e-25
ENSG00000137968	-4.7020429678937	2.08864073360277e-06
ENSG00000137975	-10.1325151282651	1.04767271718052e-69
ENSG00000138028	-2.42198063224164	1.54345595336739e-12
ENSG00000138061	5.19648714555469	2.52587728547947e-250
ENSG00000138068	-3.97562391183732	0.000174763125259774
ENSG00000138075	-3.94183563591998	0.00150186440242651
ENSG00000138131	-5.7677807143799	5.84459330116632e-49
ENSG00000138160	2.24745239176592	3.87659604721524e-29
ENSG00000138180	2.06621710964241	7.20216231756134e-23
ENSG00000138182	2.38760683580017	3.29172729797009e-29
ENSG00000138193	-3.08558909923323	2.90105177313499e-10
ENSG00000138207	-5.21705301297267	7.86030547492408e-09
ENSG00000138271	-6.54271767724051	1.40925809415452e-16
ENSG00000138316	-6.6131327098803	7.0494445461317e-21
ENSG00000138356	-2.18696328332465	0.000151600363411111
ENSG00000138378	-4.26018895275519	3.47009890306462e-08
ENSG00000138435	-4.48226105942578	6.54346289035287e-12
ENSG00000138449	-5.35521285455367	6.60266556717595e-33
ENSG00000138615	-7.35320958576686	1.43497843448182e-22
ENSG00000138623	-3.03065491469851	3.92363876193752e-19
ENSG00000138669	-2.78105064507848	6.12320152909509e-14
ENSG00000138670	-2.18303169158567	2.58965705837679e-07
ENSG00000138675	-2.62317845949374	9.27738871063959e-06
ENSG00000138678	3.51982652760489	7.65612477840884e-85
ENSG00000138771	-2.76028525913991	1.19621144484614e-10
ENSG00000138772	-3.12016970533754	1.17761608965163e-14
ENSG00000138798	-4.25919849516903	4.17812626387902e-09
ENSG00000138834	-2.86956820270515	1.21389264721831e-18
ENSG00000138944	-3.06003812229212	1.44181664754706e-09
ENSG00000139044	-2.37949777157913	4.85305009257119e-12
ENSG00000139190	-2.22196238368153	9.36866732705357e-09
ENSG00000139193	-3.80105467140922	1.8805319691332e-19
ENSG00000139194	-4.08813051737513	9.08862604943037e-06
ENSG00000139219	-8.15223052213093	3.12810804576005e-64
ENSG00000139239	-4.93402425749897	1.04267272675598e-36
ENSG00000139329	-10.1749981587614	4.18132795335821e-77
ENSG00000139344	-5.77325493498616	6.69778355960436e-25
ENSG00000139508	-3.96935331014694	1.46412692420169e-17
ENSG00000139547	-5.17692117236239	6.24306031419505e-07
ENSG00000139549	-3.84711935269533	8.36575677560221e-07
ENSG00000139567	-2.67187139734865	3.74077487367355e-14
ENSG00000139574	-3.04947132080777	0.00200111097990524
ENSG00000139597	-2.62377938329382	3.35454186811194e-11
ENSG00000139618	2.14283924467026	4.5788784555752e-18
ENSG00000139626	-2.05040474554842	1.53031658934997e-08
ENSG00000139629	-5.74857781305556	4.01977466336309e-34
ENSG00000139631	-2.44909487948958	7.61039694976695e-12
ENSG00000139675	-2.47310189746821	1.56513521868885e-12
ENSG00000139737	-3.46879458663927	2.89880095085059e-15
ENSG00000139910	-5.42242977654819	0.00215212118531453
ENSG00000139970	-4.29760806749232	2.86712737948955e-11
ENSG00000139988	-6.14854887170204	1.19496937235891e-33
ENSG00000140009	2.3820102140941	8.86874522354065e-20
ENSG00000140022	-2.06213386820731	7.54671871108611e-06
ENSG00000140030	-3.90856182657416	7.79652761126428e-07
ENSG00000140090	-3.69019950718562	2.14605888029605e-17
ENSG00000140181	-2.00364613434606	5.52250306071542e-09
ENSG00000140254	-8.7646564764279	6.79402368160292e-41
ENSG00000140279	-4.31472879714221	2.40868937896191e-11
ENSG00000140284	-5.65385625690926	0.000598079252358988
ENSG00000140285	-5.64087603480513	7.40545538833709e-16
ENSG00000140297	-4.67581289924777	7.57094561232567e-05
ENSG00000140368	-6.30968768927008	8.44621394994761e-23
ENSG00000140398	-2.65044871669084	6.24505824380076e-10
ENSG00000140470	-5.20088911405267	1.01841274968798e-21
ENSG00000140519	-8.5123582881451	5.49152564023369e-62
ENSG00000140522	-5.72909539993685	2.67728417531508e-31
ENSG00000140600	-3.17598554203042	0.00319828567747827
ENSG00000140749	-2.81509721080416	6.92091051544182e-07
ENSG00000140832	-4.48838769599755	8.18117168934332e-09
ENSG00000140968	-9.44525761971616	6.53965783390521e-34
ENSG00000140986	-2.77654032261546	0.0286248804805171
ENSG00000141150	-2.39633133915601	1.92661215570375e-07
ENSG00000141255	4.09016498966774	2.05239363819184e-05
ENSG00000141293	-5.0176787043996	1.65956759398383e-16
ENSG00000141337	2.06208799905158	5.86163668176502e-29
ENSG00000141338	-6.6223130461603	2.35859750608488e-33
ENSG00000141448	-3.1676033832634	5.0379601589735e-08
ENSG00000141469	-4.77307806463204	0.000130476749377102
ENSG00000141497	-3.58848524237544	3.82312171644186e-08
ENSG00000141505	-6.0723954804423	3.49140723057202e-07
ENSG00000141506	-3.99608490678586	4.65005476761131e-15
ENSG00000141527	-4.48373524040448	3.60277395858151e-25
ENSG00000141579	-7.24723179201978	3.25394958864502e-37
ENSG00000141639	-8.84884191312303	1.88815033201254e-56
ENSG00000141750	-6.3948128654149	1.8267661491461e-18
ENSG00000141753	-2.08145549038058	1.4915934072303e-12
ENSG00000141837	2.80389636869008	3.74160665198551e-24
ENSG00000141854	-3.07047131011352	6.11480476323564e-12
ENSG00000141934	-3.0980771713928	2.40944197675875e-16
ENSG00000142046	-2.41569860924	1.28192135412934e-06
ENSG00000142102	-2.11374952913777	7.16077857643502e-11
ENSG00000142156	-3.13187801232665	6.8672821937482e-23
ENSG00000142173	-3.11453001513666	2.37580185652262e-23
ENSG00000142185	-9.04467011750208	4.71750997333476e-45
ENSG00000142233	-4.40023825086331	0.00602587592008931
ENSG00000142273	-7.34244251526429	3.89292341521271e-25
ENSG00000142303	-2.97695171455118	1.46931794259753e-08
ENSG00000142347	-4.77281601555404	6.1483577853711e-29
ENSG00000142405	-5.44156788148373	9.31830353295834e-05
ENSG00000142512	-8.0322696622104	1.67497433422859e-22
ENSG00000142552	-3.82228746217849	3.75531589180991e-28
ENSG00000142583	-7.23897852735969	2.90332880373036e-26
ENSG00000142609	-5.99074104604963	7.68396615997008e-07
ENSG00000142611	-5.00714406374085	7.78021493530215e-08
ENSG00000142621	-4.18657100186992	4.1805982443599e-10
ENSG00000142623	-3.28378989519048	1.29326147207034e-05
ENSG00000142661	-7.1992450416395	1.0036423193388e-10
ENSG00000142675	-5.24737178318029	2.66602301852831e-14
ENSG00000142677	-7.30255832836761	6.39538685277746e-22
ENSG00000142748	-6.51500833986485	1.57008724630414e-09
ENSG00000142765	-5.03646672582469	3.48905067475717e-26
ENSG00000142910	-2.67594572304924	1.51869521430876e-11
ENSG00000142949	-4.1410432558606	3.59742826653873e-33
ENSG00000143110	-7.30476216091923	1.20061510233703e-32
ENSG00000143127	-6.99798346175047	8.86760063671618e-50
ENSG00000143140	-6.93792079645796	1.3798291801819e-24
ENSG00000143153	-3.21619138145478	6.120176650228e-22
ENSG00000143178	-2.45578401462913	1.32108226108625e-06
ENSG00000143217	-7.45571237585728	4.74064679401031e-39
ENSG00000143226	-4.58508901177474	2.99368556254521e-36
ENSG00000143248	-7.91119466746486	3.03875955594725e-53
ENSG00000143320	-7.78074292303737	2.85489784397933e-63
ENSG00000143333	-2.5184041302292	8.69114388269493e-11
ENSG00000143340	-5.0619262705892	5.55981149140072e-13
ENSG00000143341	-2.59283044836384	2.31326285930872e-17
ENSG00000143365	-6.20898908831281	1.05437200954092e-16
ENSG00000143375	-2.19351319580006	3.99448498762464e-09
ENSG00000143382	-2.66174309272039	8.23814529095366e-13
ENSG00000143469	2.93125442708464	1.12049956602798e-29
ENSG00000143473	2.75187301658332	4.00861052861325e-17
ENSG00000143520	-8.81194363800469	4.77239733304825e-70
ENSG00000143552	-4.95945888562673	0.0160747100067322
ENSG00000143590	-3.52096748481376	5.79790311727334e-14
ENSG00000143627	-7.16603952385204	2.24756403229949e-27
ENSG00000143816	3.40940078703364	7.29928108271176e-30
ENSG00000143847	-4.29673511063859	2.04988335455896e-20
ENSG00000143867	-3.31249224987502	0.000606830845821898
ENSG00000144045	-4.06776344239314	0.00833316267901592
ENSG00000144130	2.81119382366456	6.32548185881594e-11
ENSG00000144136	2.06782096099343	2.63693335329415e-35
ENSG00000144152	-2.22634111222137	7.02982592459672e-10
ENSG00000144355	-4.59200685413824	1.11463808703925e-18
ENSG00000144401	-3.09318412701965	1.42447656493076e-21
ENSG00000144406	-2.37275749172394	1.29738874145649e-07
ENSG00000144426	2.87573575591199	1.30084245306548e-36
ENSG00000144452	-4.4682922772955	2.29324385318064e-24
ENSG00000144476	-8.53464324976077	1.89028892943426e-28
ENSG00000144488	-3.16734809177417	0.00172815875664765
ENSG00000144619	-5.3126061237689	1.44946763317394e-17
ENSG00000144642	-3.14762843530707	2.45481016378112e-18
ENSG00000144644	-4.2078774308602	4.61051162991317e-08
ENSG00000144648	-2.99865976177597	4.35522416202915e-06
ENSG00000144649	-3.36173554407888	8.53137518165485e-05
ENSG00000144668	-3.20423211085622	4.31564755980293e-20
ENSG00000144810	-3.07410943986886	1.11195762372818e-16
ENSG00000144834	5.344528005048	2.82416778274697e-29
ENSG00000144908	-2.84532470475837	5.48128857429512e-06
ENSG00000145040	2.87037817490971	7.58085949706578e-63
ENSG00000145087	-4.26068271923166	0.0111906580911107
ENSG00000145107	-2.88857479686313	8.21220728263991e-09
ENSG00000145242	2.72255219632382	1.86883163541762e-27
ENSG00000145244	-2.57596728035189	0.00879935737632823
ENSG00000145248	-4.08968240057471	0.00705762970218839
ENSG00000145287	-4.7925086273996	2.57607964426776e-05
ENSG00000145358	5.11696740496975	2.37067238771317e-188
ENSG00000145390	2.09478397517665	2.90033532685041e-32
ENSG00000145416	-3.07272320909565	1.43222164252207e-09
ENSG00000145428	-6.75671866808417	3.69451928593657e-24
ENSG00000145431	-2.45225371343502	3.03169306025662e-08
ENSG00000145506	-5.79954189345389	4.98209169303264e-20
ENSG00000145536	-6.19419718272593	1.43790311730178e-21
ENSG00000145569	-5.32726318757017	2.17641945410288e-14
ENSG00000145777	-3.0202046019742	0.0330889770032458
ENSG00000145794	-4.84143601740449	9.83377427023461e-28
ENSG00000145824	-13.5373381761057	8.51442235133949e-93
ENSG00000145934	-7.32953816934044	7.68956038851303e-36
ENSG00000145965	-4.32115952717901	0.00233270542946398
ENSG00000146005	-2.82995610883991	0.000112754610233076
ENSG00000146013	-5.62410282618665	3.47981268249365e-31
ENSG00000146038	-2.28416205185668	0.000113827441196205
ENSG00000146070	-2.1789934490404	1.3396544080674e-05
ENSG00000146072	-3.5204678442279	6.60162390949706e-24
ENSG00000146094	-2.68838435863035	2.93776463653429e-12
ENSG00000146192	-8.36732189737748	2.23456270962344e-26
ENSG00000146197	-2.87554893763587	1.760890753019e-12
ENSG00000146221	-6.63762900042871	2.42900245809135e-10
ENSG00000146247	2.32842110217626	2.9521114197782e-27
ENSG00000146250	-3.20240141565953	1.35614268476074e-05
ENSG00000146285	-6.90533039584135	7.09537196301304e-29
ENSG00000146453	-7.12080056554273	5.87203048264442e-20
ENSG00000146477	-4.52492431237708	3.8242968333132e-08
ENSG00000146592	-2.59419434829441	1.30572213157796e-12
ENSG00000146674	-3.67771489555184	4.31323975607209e-26
ENSG00000146677	-6.91751786835669	4.99833806750627e-26
ENSG00000146700	-2.48791131746459	3.59067269028034e-05
ENSG00000146856	-2.25420026918014	0.000286898282003773
ENSG00000147003	-2.88998432494428	0.00495106693033772
ENSG00000147027	-2.61022336570121	2.55879175114743e-09
ENSG00000147168	-7.30514145652714	6.14170695085679e-45
ENSG00000147255	-4.63353897637129	0.0467467751769363
ENSG00000147257	-4.15241032278391	5.50246676884293e-18
ENSG00000147394	-4.39444393998095	5.01747201114361e-30
ENSG00000147408	-3.84579125022443	1.93658071919923e-26
ENSG00000147443	-3.15776091485575	2.55207678104389e-12
ENSG00000147459	2.04709154183797	5.80916387056296e-25
ENSG00000147481	-3.20663802161173	0.0190233072921378
ENSG00000147485	-5.27843641448364	1.7203835747876e-06
ENSG00000147526	2.0736977743901	5.75677128379814e-27
ENSG00000147576	-3.12667203115752	2.86969793062262e-10
ENSG00000147588	-7.89105824442691	7.5982765337177e-41
ENSG00000147614	-2.62890743081292	2.22056126240978e-11
ENSG00000147676	-2.61010204899914	1.03944917946997e-13
ENSG00000147689	-10.1527126491204	4.08399898202962e-51
ENSG00000147724	-2.33010510668123	0.00334849318591948
ENSG00000147799	-2.06105806577342	4.55741030464269e-11
ENSG00000147854	2.05478304546066	8.3116529197227e-28
ENSG00000147889	-3.69847441561313	7.63495983667913e-23
ENSG00000148053	-7.09408952793159	2.28454215885796e-31
ENSG00000148204	-2.06547419058333	6.6099446945537e-07
ENSG00000148219	-2.38684284332053	4.25337287795876e-14
ENSG00000148346	-10.7219741271223	2.70934199804768e-52
ENSG00000148408	-3.93449497649467	2.65723019889277e-06
ENSG00000148482	2.95525431767081	0.0127101334665309
ENSG00000148488	2.11701379403357	1.21254750875306e-15
ENSG00000148516	-3.50367578992022	3.12080738145827e-16
ENSG00000148541	-3.20092496658229	2.11937743078205e-05
ENSG00000148600	-3.83607835585245	1.46170175205335e-16
ENSG00000148604	-3.9409189631361	0.00015554388294734
ENSG00000148680	4.30814297458263	1.17304126772826e-40
ENSG00000148702	-4.17712563591684	0.0443957496807546
ENSG00000148735	-7.12715525079129	1.82709463135883e-17
ENSG00000148795	-3.12826194312115	0.00688863873152957
ENSG00000148848	-2.77652642248021	2.55967226093259e-16
ENSG00000149090	3.82840509153225	2.73239580659569e-63
ENSG00000149131	-4.99238851777115	2.73125882404131e-43
ENSG00000149243	-2.76287670628634	1.04309893984864e-09
ENSG00000149256	-4.2688507895917	3.86050679926105e-20
ENSG00000149289	2.62631309579624	2.41213217794643e-43
ENSG00000149308	2.0292153296615	1.29888012413525e-22
ENSG00000149403	2.22598197897288	0.00106003048119337
ENSG00000149418	-7.05980943340437	8.92954657063215e-51
ENSG00000149451	-6.17338614702458	2.56222923184437e-13
ENSG00000149527	-6.37796343811054	3.64042917228147e-21
ENSG00000149564	-8.87340666309903	1.56465676055423e-42
ENSG00000149571	-2.57636757264807	7.83135362814625e-07
ENSG00000149573	-9.01783639409796	5.36034889604214e-51
ENSG00000149591	-6.83403923209538	1.58998214909046e-56
ENSG00000149633	-2.80323373658291	4.59932536751887e-16
ENSG00000149634	-2.76024861467465	0.0453347634582974
ENSG00000149646	-2.88153372137455	0.0182414187663292
ENSG00000149968	-5.81685963185553	6.57310298564994e-30
ENSG00000150337	-5.79353292211951	7.87783929128484e-12
ENSG00000150394	-4.34149047655563	0.000555440399035841
ENSG00000150471	-5.21645170942377	4.39553116757586e-09
ENSG00000150477	-3.72470468208026	1.34516400753125e-27
ENSG00000150594	-4.13605578198218	5.22198521750544e-14
ENSG00000150625	-4.55957961083742	4.36801135402854e-12
ENSG00000150630	-3.23544026443309	1.05410840988072e-07
ENSG00000150636	-2.44748415514698	6.79038057174469e-05
ENSG00000150656	-8.01250492299183	6.91777147356499e-34
ENSG00000150672	-2.6251454771329	0.00479696374579696
ENSG00000150687	-2.21602902274258	1.97144698194087e-13
ENSG00000150782	-5.02705989083291	4.64627044597116e-23
ENSG00000151006	-3.09055514850416	0.000297749794263123
ENSG00000151012	4.16830829515599	1.44578972681182e-171
ENSG00000151062	-2.81898701167688	2.33386454259775e-08
ENSG00000151067	-5.36025854887837	5.52589186714277e-15
ENSG00000151136	-3.79146409420949	1.53050023280532e-10
ENSG00000151150	-2.32843532493582	1.9141777885122e-06
ENSG00000151224	-7.46100330409653	3.45689259804509e-39
ENSG00000151303	-3.80018320365854	8.18078908610006e-06
ENSG00000151322	-7.93289161105506	1.99026059371749e-21
ENSG00000151365	-3.03301116193465	0.00602587592008931
ENSG00000151366	-2.03808438800111	1.83754481076888e-10
ENSG00000151388	-3.17367974852711	6.47288103237799e-13
ENSG00000151468	-3.56084882874106	3.11579805386419e-23
ENSG00000151490	-3.74037022158177	1.99007745352687e-05
ENSG00000151632	-6.44276758336929	1.36174418711634e-11
ENSG00000151650	-3.25484325380393	0.000243775775068204
ENSG00000151715	-4.22472381966285	1.3500665537549e-15
ENSG00000151790	-8.53834153732715	1.00737221783861e-22
ENSG00000151846	-3.5782485450118	4.0754016151814e-12
ENSG00000151917	-2.02107946381171	0.00457518969706899
ENSG00000151952	4.13159186054869	3.25316228968425e-73
ENSG00000152042	-2.52086840391062	4.23993255029039e-06
ENSG00000152128	-6.44900937868033	5.46925122999729e-35
ENSG00000152137	-3.34489299984716	3.44183054394018e-23
ENSG00000152154	-3.95632799466551	5.55804860485981e-05
ENSG00000152192	-5.10173350742251	1.62006215551387e-07
ENSG00000152207	5.09093270960971	3.42545546575203e-193
ENSG00000152213	-3.30300707571476	9.2093922073124e-05
ENSG00000152268	-7.02244708937273	1.98949321725195e-42
ENSG00000152402	-2.99017023775377	1.8312110856738e-05
ENSG00000152413	2.32202659526729	1.37652256030737e-28
ENSG00000152495	-2.04756393330212	0.00017375514142463
ENSG00000152578	-3.50583520313307	0.000279753919882246
ENSG00000152583	-9.80896852702737	5.22601073849057e-77
ENSG00000152661	-6.09666653987792	1.17806450545032e-51
ENSG00000152669	-2.93549830086473	6.82227917650274e-11
ENSG00000152726	2.6822779230742	1.17159056468443e-14
ENSG00000152784	-5.73627565931852	0.00035671252381167
ENSG00000152926	-4.36207341171836	7.31555476529039e-13
ENSG00000152932	-5.63389166283778	1.58839323103378e-09
ENSG00000152939	-2.57872259851544	2.57847388273997e-06
ENSG00000152977	-6.32453274927851	7.40828516977291e-28
ENSG00000153012	-6.4239013215567	1.54601473962807e-11
ENSG00000153093	-4.12701078369007	0.00637430673312345
ENSG00000153233	-4.01412546671779	9.66138705515703e-06
ENSG00000153283	-4.41455123926757	4.00955558919919e-13
ENSG00000153291	-3.54861815461574	8.4328704959332e-16
ENSG00000153292	-5.52567337101839	4.87372888417454e-05
ENSG00000153294	-3.97255704606168	4.88921553055384e-09
ENSG00000153404	-3.30936064903047	2.58455150554899e-10
ENSG00000153531	-4.04934132866478	1.66186575546665e-10
ENSG00000153666	-5.11777484341815	3.44661318588853e-25
ENSG00000153802	-8.61849195614701	1.59528558032117e-23
ENSG00000153823	-2.11213069246775	0.00237217446514706
ENSG00000153902	-5.70547184656257	1.61934232241523e-45
ENSG00000153904	-2.08944092313096	1.30191672945133e-06
ENSG00000153993	-3.35572084761183	3.06751426738946e-17
ENSG00000154027	2.69362473609153	5.82367237098942e-37
ENSG00000154065	-5.68751175754234	7.95265402647763e-10
ENSG00000154080	-4.08707393038415	4.79927117339968e-15
ENSG00000154118	-4.74434785274031	4.68313515458698e-07
ENSG00000154133	-5.08855001858324	1.4205555996561e-29
ENSG00000154175	-7.01350417384121	1.10912876509435e-31
ENSG00000154188	-8.57121257387566	1.55469390700738e-34
ENSG00000154258	-5.61601103788943	4.16434144668992e-18
ENSG00000154262	-5.19946633455272	8.22974509281956e-24
ENSG00000154263	-2.57946961589083	6.2969248946985e-05
ENSG00000154274	-3.01317704777121	3.77114899515019e-13
ENSG00000154319	-2.22733757682622	1.02280897506251e-06
ENSG00000154330	-4.92858608944029	4.04878971571994e-15
ENSG00000154451	-9.89996508357925	1.80587204189851e-47
ENSG00000154529	-3.14059090576229	1.7662426042702e-06
ENSG00000154654	2.84007796524045	6.33107885147538e-32
ENSG00000154655	-3.56306187320051	3.09086122309087e-14
ENSG00000154721	-5.2152070289252	5.98154476482988e-17
ENSG00000154783	-5.68184389497499	4.65064928127502e-27
ENSG00000154856	-3.01205538404531	1.74977481440083e-21
ENSG00000154997	-4.10292893138673	6.50250892161899e-08
ENSG00000155066	-8.9884681825547	5.43998592686745e-55
ENSG00000155465	-2.3699897992627	1.3544319747951e-10
ENSG00000155530	-2.49033247230146	2.34329747949846e-06
ENSG00000155640	2.31354405281059	1.30246708992731e-12
ENSG00000155719	-2.80386899518046	0.00112827252285422
ENSG00000155816	-3.28833738973688	1.24004134038388e-06
ENSG00000155897	-7.51829966683789	6.21895317986254e-13
ENSG00000155918	-5.4363002942883	0.00220878519806835
ENSG00000155926	-8.23979303153096	9.45459250980672e-37
ENSG00000155962	-7.62974707073806	7.78335263766777e-26
ENSG00000156194	-4.13623199600667	0.0470404142045739
ENSG00000156218	-6.08657878942312	4.33791937208679e-40
ENSG00000156219	-2.50495156136348	6.47723755610029e-05
ENSG00000156265	-2.16457295376307	5.8818439435987e-05
ENSG00000156298	-3.99499907048884	4.35291381138377e-29
ENSG00000156427	-5.50947162653523	0.00129005160364046
ENSG00000156463	-6.32366895837245	8.9881268044702e-28
ENSG00000156475	-5.0508779302019	3.84885596469195e-19
ENSG00000156500	-2.63571158633454	9.4073982327979e-16
ENSG00000156510	-3.53615666742338	2.61744212833729e-14
ENSG00000156535	2.20352657870919	2.27084528662374e-35
ENSG00000156687	3.614200157628	0.000181279912181159
ENSG00000156689	2.72424678944435	0.00559023578494938
ENSG00000156966	-5.38790083427252	4.91438662111207e-34
ENSG00000156968	-2.48364823232993	0.00108574043609015
ENSG00000157103	-5.0853474953474	0.000940960623304752
ENSG00000157111	-2.06521882718883	1.39011377615151e-08
ENSG00000157168	-3.97524916678154	0.000104299443035306
ENSG00000157214	-2.32116581439766	0.000149530536079782
ENSG00000157306	-3.7676189545343	2.49747440452525e-10
ENSG00000157322	-4.68135733129408	0.0408870912995796
ENSG00000157368	-4.57331512997818	8.50652264730597e-16
ENSG00000157423	-4.64578582396867	2.51573481331794e-08
ENSG00000157554	-4.98635068710209	1.83992906716206e-17
ENSG00000157570	-2.40196524391378	1.84781982505469e-11
ENSG00000157601	-2.54634273399412	1.17323944763384e-15
ENSG00000157613	-3.92595325761749	1.58476382122061e-19
ENSG00000157766	-5.03006033007237	1.25231500647522e-14
ENSG00000157827	-3.33813968793702	2.2873575129376e-22
ENSG00000157851	-4.72490009399684	0.00555095648778809
ENSG00000157927	2.29329154112312	5.94674901009698e-17
ENSG00000158014	-2.61391366558606	1.76748260601431e-06
ENSG00000158050	-2.54208925319602	1.19829073677935e-09
ENSG00000158055	-8.77309615164722	1.92486827943543e-31
ENSG00000158106	-2.83467002038704	5.90328718109133e-15
ENSG00000158125	-4.10265700410628	4.10026786087935e-06
ENSG00000158164	3.12367033375785	8.70091041476268e-14
ENSG00000158246	-3.38978844786278	4.64072189761235e-22
ENSG00000158270	-4.08669796812916	5.98448546373809e-17
ENSG00000158296	-4.28621610014351	7.33101736716765e-31
ENSG00000158315	-4.41193221162899	3.61677284645226e-08
ENSG00000158373	-2.06647749395632	1.28885153972941e-07
ENSG00000158427	2.53401333935253	8.98101148198796e-24
ENSG00000158428	-2.36880237983886	0.0194278247116508
ENSG00000158445	-4.98994450691551	0.014484928468025
ENSG00000158473	-2.02105103199387	0.0363205704738091
ENSG00000158486	-5.57627205139841	0.000953636132231958
ENSG00000158516	-2.09040736466422	8.50054835249662e-05
ENSG00000158517	-6.21254900924248	6.98715233681582e-12
ENSG00000158528	-2.01609319837117	2.84855863890162e-07
ENSG00000158560	-2.75783811999674	2.76074070295233e-13
ENSG00000158714	-5.39830240467892	1.22397126367446e-33
ENSG00000158764	-5.30276772415116	1.19064302630046e-06
ENSG00000158825	-6.59668464453051	9.62463828087628e-32
ENSG00000158869	-5.0304305207444	8.61194245940087e-35
ENSG00000158887	-7.26147790009738	2.29596679041521e-65
ENSG00000159079	-2.2311841226812	1.46743502093618e-09
ENSG00000159166	-8.19704891327512	5.03564812926818e-66
ENSG00000159167	4.73820216141604	1.44626750278671e-261
ENSG00000159173	-5.0764838099599	0.000106971568578559
ENSG00000159217	-4.9446537444931	1.04768136629018e-09
ENSG00000159247	-3.34981202894631	7.0484865890096e-05
ENSG00000159263	-3.30807786409511	2.27580479484337e-10
ENSG00000159307	-4.19393423934162	6.6032478323684e-10
ENSG00000159314	-3.51275765349757	2.40767803085297e-17
ENSG00000159374	-2.63777609343614	0.0104996750456107
ENSG00000159388	-2.95500284788459	4.82412682291158e-18
ENSG00000159403	-4.07064207821768	1.30335054538381e-32
ENSG00000159450	-4.45398730148308	5.17587029069471e-13
ENSG00000159556	-4.483427848113	0.00394243544063385
ENSG00000159588	-2.92436061352283	0.00266121578895378
ENSG00000159618	-3.5039923768347	6.22093781834798e-07
ENSG00000159708	-4.57132603315677	1.14276287788396e-05
ENSG00000159713	-6.11480466395304	6.90394446780011e-36
ENSG00000159753	-2.14592354599345	1.91177673631733e-05
ENSG00000159860	-2.51563055704323	0.000306303192852156
ENSG00000159871	-4.81630410583313	1.17632575029103e-29
ENSG00000159958	-3.37326388286898	0.0180607902319595
ENSG00000160111	-2.82688974807154	7.78853699516201e-05
ENSG00000160145	-3.24379288489251	6.47365181924179e-15
ENSG00000160161	-3.56700140340125	2.44100060065285e-13
ENSG00000160179	-4.49810116992139	1.06972211400485e-28
ENSG00000160181	-4.65191920851978	0.00169152931930117
ENSG00000160188	-2.80863822484509	0.0218119237387928
ENSG00000160223	-4.08625796953202	2.02269978743734e-21
ENSG00000160226	-2.09942431653928	1.15284190821047e-11
ENSG00000160229	-2.84817317487535	3.07096596962764e-06
ENSG00000160255	-8.65961744539558	2.15712327292309e-65
ENSG00000160282	-3.95105790323499	0.0138882449218643
ENSG00000160307	-2.04105514010633	1.20007408603579e-11
ENSG00000160321	-4.08815358294329	0.00719344646927513
ENSG00000160323	-3.18924154409614	2.21133112796264e-11
ENSG00000160588	-2.84212801081766	3.12651354387409e-10
ENSG00000160593	-9.29805147951364	6.47049724212236e-32
ENSG00000160678	-2.76397384883289	3.32771948536873e-18
ENSG00000160716	-3.25098941331789	6.64708561352154e-13
ENSG00000160781	-5.7284426523118	1.92537198441309e-17
ENSG00000160801	-5.32666484426545	8.89618138699825e-08
ENSG00000160862	-2.2680250015003	6.25494735750661e-12
ENSG00000160886	-5.18252360524866	9.92148577836959e-31
ENSG00000160963	-4.57919221539643	2.32496164695431e-09
ENSG00000160973	-2.99939744638895	4.0284525794688e-15
ENSG00000161040	-2.72747106941506	0.000198427973865156
ENSG00000161082	-2.95509856395487	0.000362664039959244
ENSG00000161132	-3.3651603461394	0.0365005212848529
ENSG00000161249	-6.02421870738515	1.25074163911094e-54
ENSG00000161265	-2.56176303453331	3.22474173630694e-08
ENSG00000161381	-7.77364445398594	2.21616312290814e-35
ENSG00000161509	-2.13889963162339	0.000755318966250685
ENSG00000161570	-9.11768663112651	3.47847964672265e-64
ENSG00000161583	-3.55781743563753	0.000679089274438232
ENSG00000161643	-4.24270302398471	0.0121328805389522
ENSG00000161681	2.77219716335739	7.97227224573548e-22
ENSG00000161798	-8.32929322512255	5.23833902647259e-31
ENSG00000161921	-3.22200257584752	1.66117705009545e-20
ENSG00000161929	-3.39518577760688	3.25458422532501e-09
ENSG00000161939	-3.09737507774814	0.0103620712750653
ENSG00000161940	-3.49215260602433	7.37715830833602e-13
ENSG00000161955	-2.51579231049497	1.2334739089576e-09
ENSG00000161958	-4.38478566351829	8.26111777689537e-13
ENSG00000161970	-2.99498243091173	4.11527169064857e-20
ENSG00000162004	-3.21824085593216	6.94980678736263e-14
ENSG00000162069	-4.43337806295008	2.06096860699769e-18
ENSG00000162148	-5.16904100321222	5.0458658018039e-06
ENSG00000162174	-2.22683725608565	1.40201109852656e-10
ENSG00000162267	-4.77895170446792	1.11299595193675e-09
ENSG00000162367	-4.43585670839115	0.000110801252385212
ENSG00000162415	-5.5061136702637	1.08626702246188e-20
ENSG00000162444	-4.83289427203075	2.49572654357783e-20
ENSG00000162482	-2.27087212961513	0.00965718235598734
ENSG00000162490	-3.01750737454664	2.20343104845839e-09
ENSG00000162493	-6.13058007217556	1.27882024898771e-29
ENSG00000162511	-8.31545703540442	3.33716817374104e-71
ENSG00000162526	-2.60131690478523	5.63413514701692e-06
ENSG00000162543	-3.14655587248345	9.18886036066211e-11
ENSG00000162551	-9.63094095422786	2.01252347452149e-36
ENSG00000162552	-5.33022813024505	5.3125740832294e-25
ENSG00000162572	-5.51745449964698	6.27714612962671e-19
ENSG00000162576	-5.30352623693291	1.13919577138019e-38
ENSG00000162594	-4.75540049942705	0.0330889770032458
ENSG00000162630	-2.0534265594229	0.0294841751856459
ENSG00000162645	-4.79918362736312	9.70089001523833e-38
ENSG00000162654	-5.64294341185263	1.29864043070377e-44
ENSG00000162669	-2.66757631556377	0.00208715151950979
ENSG00000162676	-4.20416473852306	1.06850919582904e-08
ENSG00000162711	-5.52507103082091	5.34450430608709e-11
ENSG00000162722	-6.99063478836312	8.44664949277634e-13
ENSG00000162745	-3.97549570537419	6.55964730507618e-27
ENSG00000162777	-2.71419674276178	1.01845607466213e-14
ENSG00000162814	-2.28560703525782	0.0063309343717023
ENSG00000162825	-4.29986582302056	1.16198994067407e-25
ENSG00000162877	-4.59702074527033	0.000110955856468835
ENSG00000162881	-4.18654909672029	4.03007643826643e-06
ENSG00000162892	6.45200991280268	0
ENSG00000162896	-2.42657628026477	0.00619459236478537
ENSG00000162931	-3.08168216990063	1.59904358538247e-05
ENSG00000162975	4.14372539158593	1.32605743877765e-13
ENSG00000162981	-10.0515684848505	2.10907657532055e-42
ENSG00000162998	-4.64381330418023	2.80418005090948e-29
ENSG00000163016	-3.39469431314496	0.0425748811382578
ENSG00000163017	-3.51961074455502	5.91462688777257e-18
ENSG00000163032	-6.83711904977053	1.67112619106319e-21
ENSG00000163060	-5.43381444257244	9.7018213462464e-05
ENSG00000163081	2.7784761981901	2.62299032332185e-24
ENSG00000163082	-4.87447201443784	1.92362946236063e-17
ENSG00000163083	-7.82196485814916	6.94813922656174e-25
ENSG00000163093	-2.53134089187022	8.1224548447819e-15
ENSG00000163131	-2.38447401252948	1.88881596868809e-14
ENSG00000163132	-2.80455427201614	1.06586389543516e-10
ENSG00000163141	-6.158118876066	5.17118174190362e-31
ENSG00000163154	-4.96821073035345	3.58056288447179e-12
ENSG00000163216	-8.54752332423373	2.40566766722172e-53
ENSG00000163219	-5.12089535305118	4.94649644138448e-23
ENSG00000163235	-3.32650878011644	1.4526327360628e-12
ENSG00000163331	-3.53973969010837	5.04179562844381e-13
ENSG00000163347	-3.88490657318254	2.74410625251845e-27
ENSG00000163354	-4.21394166555488	7.77075869932566e-05
ENSG00000163359	-4.83495932489813	3.76379866554264e-39
ENSG00000163380	-3.24669396698706	0.00376882024987857
ENSG00000163406	-3.72514637314006	1.52530018771579e-06
ENSG00000163431	-5.76298179827563	1.43297682883863e-19
ENSG00000163435	-6.56824158887497	1.10960703160658e-14
ENSG00000163485	-3.61505836022882	9.12193259699675e-10
ENSG00000163520	-5.51493474966293	2.18958818716839e-42
ENSG00000163545	-3.65063325481397	2.56290958167973e-14
ENSG00000163554	-4.40237152254031	2.91898770931608e-09
ENSG00000163563	-7.71809798250606	3.3781651204936e-19
ENSG00000163564	-2.53915285157768	9.83671258392346e-07
ENSG00000163568	-6.22849064317229	9.58166033605352e-29
ENSG00000163576	-2.73185729455922	0.000953326888596571
ENSG00000163606	-6.16478986375348	1.44007477709865e-05
ENSG00000163617	-2.36881187551771	1.54711517230563e-07
ENSG00000163618	-6.32984778158108	2.50808196711212e-37
ENSG00000163666	-3.88682100133153	0.000786304147603481
ENSG00000163705	2.58744859984045	1.18519869680063e-17
ENSG00000163734	3.42940353625363	3.05174390799563e-26
ENSG00000163735	3.45891630534934	5.39679590391985e-55
ENSG00000163749	-3.38421984582067	0.030373412683423
ENSG00000163762	-6.08615695981101	2.62124609698728e-22
ENSG00000163794	-2.7813200913887	0.000380029648653988
ENSG00000163803	-4.08433711589718	9.33909952377274e-16
ENSG00000163814	2.78243966743291	3.57982366848833e-65
ENSG00000163815	-7.17845955121532	3.68996437599821e-14
ENSG00000163817	-4.50175005875212	0.000817138965949123
ENSG00000163873	-10.6703630903025	6.17618019318789e-59
ENSG00000163898	-4.25517479767865	6.88128028322742e-09
ENSG00000163909	-4.24776557853253	1.1416872948618e-22
ENSG00000163995	-3.74063415205101	1.61975823055927e-08
ENSG00000164089	-3.34514410527606	2.03087375581875e-06
ENSG00000164093	-8.18514119265628	6.0163383686565e-19
ENSG00000164106	-9.41895586919373	5.31294047484174e-57
ENSG00000164116	-8.19667944154728	4.72483560456537e-19
ENSG00000164120	-2.24714675079842	8.778631190863e-14
ENSG00000164125	-5.1978829806961	1.74220425324478e-41
ENSG00000164128	-4.87386802768604	0.00311875356708263
ENSG00000164136	-2.62565051548376	1.38832741688162e-05
ENSG00000164142	-2.11909082079201	0.00233809592327737
ENSG00000164176	-7.64637670819313	4.24175526359119e-39
ENSG00000164181	-3.67370822122699	4.99168105112574e-15
ENSG00000164199	-2.19068024208224	0.000188652767774764
ENSG00000164211	2.17890113831165	7.1767703928805e-20
ENSG00000164251	-4.93837358133306	1.718941551361e-16
ENSG00000164265	-2.95871652567409	2.13998364632683e-05
ENSG00000164283	-4.79569299308008	4.34641241949502e-12
ENSG00000164300	2.58208977051634	2.50808946017391e-39
ENSG00000164303	-2.55446189716837	0.0108758128728101
ENSG00000164318	-6.08400483024058	3.61920553753653e-20
ENSG00000164344	-3.60193451779745	0.00105997989213075
ENSG00000164398	-3.53370795953549	7.78074555409658e-08
ENSG00000164434	-2.85358225578819	5.3818032645038e-18
ENSG00000164438	-5.51513416130518	6.16370332109336e-05
ENSG00000164440	-2.6708151042113	0.0018681998901136
ENSG00000164483	-5.61222847246455	2.51766653148711e-05
ENSG00000164619	-4.5645653983294	0.000156134612333708
ENSG00000164626	-6.24747456482915	3.78959183199399e-24
ENSG00000164669	-4.25988830681916	0.00322987293162053
ENSG00000164691	-5.63147886419626	1.66730591850728e-16
ENSG00000164692	-2.95284512158599	6.78039349255404e-21
ENSG00000164707	-3.96592349627073	4.41261217666207e-05
ENSG00000164708	-3.54603943866071	8.06321075811679e-13
ENSG00000164736	-5.57597551059875	1.40086355419676e-06
ENSG00000164756	-6.50760078217478	1.40114510646627e-09
ENSG00000164764	-4.32237906772337	7.28472417556644e-09
ENSG00000164778	-2.44415337049824	3.25348132198927e-12
ENSG00000164867	-2.44734241661875	2.60563836351976e-12
ENSG00000164898	-4.51271696329075	7.16785339871947e-16
ENSG00000164929	-4.32914073986576	8.44263941924943e-34
ENSG00000164932	-4.99448838745015	5.64440113702186e-40
ENSG00000164946	-6.60780735645524	1.76692930964238e-26
ENSG00000165028	-2.18046266165079	0.0138944262922144
ENSG00000165072	-2.77305484465277	6.25839484981765e-07
ENSG00000165084	-5.4660153551375	0.00165416213531567
ENSG00000165092	-5.06517890856793	5.51813808277785e-38
ENSG00000165105	-4.79098400762737	2.61048908545439e-37
ENSG00000165124	-7.85149764069247	3.49607934672582e-25
ENSG00000165140	-5.20612822047033	6.51050516151674e-19
ENSG00000165192	-2.53792735918095	8.58202668918583e-12
ENSG00000165197	-2.30134261791067	0.00404812317588094
ENSG00000165238	-2.12330291022519	5.70083743513732e-09
ENSG00000165246	-3.36702554015305	2.78975034647655e-05
ENSG00000165272	-7.594772070053	2.22899554830051e-67
ENSG00000165300	-4.76314516837614	6.76386942305246e-08
ENSG00000165304	2.14986871174514	1.00006720453611e-24
ENSG00000165379	5.37596800376117	2.46758241623675e-86
ENSG00000165443	-3.33944250176499	3.08780737386574e-06
ENSG00000165449	-4.31477755589977	0.000106678352873635
ENSG00000165474	-7.50356525802372	6.58022621149092e-71
ENSG00000165490	2.00139538413047	2.85940495207714e-15
ENSG00000165507	-4.16144409757857	1.6514893306289e-28
ENSG00000165511	-3.20355335898839	1.52849543077477e-06
ENSG00000165548	-4.8504979495303	0.000543359066971678
ENSG00000165566	-2.69333506389266	9.24993827367775e-07
ENSG00000165659	-6.87299108807527	8.3198150695678e-09
ENSG00000165695	-2.93103796915888	2.11530571205494e-05
ENSG00000165757	-6.25188362588814	1.10933963893152e-31
ENSG00000165794	-6.82326291176749	5.84189783872274e-17
ENSG00000165810	-6.94747584076154	1.25301254524127e-15
ENSG00000165816	-4.83123322110425	3.16343552370173e-06
ENSG00000165863	-5.27051077410463	0.00444806860437873
ENSG00000165874	-3.31725022012997	1.20099278850922e-05
ENSG00000165891	2.92200057587566	8.23079533914664e-48
ENSG00000165899	-2.3538996123705	0.0308066230899448
ENSG00000165923	-2.72869529221651	0.00186507503710231
ENSG00000165929	-4.62927883314171	1.55013668969948e-16
ENSG00000165949	-9.63287835574332	1.91645249277893e-89
ENSG00000165973	-8.30992808352129	1.86176112898616e-51
ENSG00000165995	-2.33667567706054	0.0114496667450976
ENSG00000166035	-3.2330043532385	0.00486321118725274
ENSG00000166091	-4.12378382379253	8.40919860150727e-21
ENSG00000166106	-8.60045971503533	2.45346920759821e-23
ENSG00000166136	-3.94008004642374	5.4032088789351e-23
ENSG00000166148	-2.20200317454747	0.0249983268307885
ENSG00000166183	-6.24311075177797	5.84488736158416e-08
ENSG00000166246	-2.27453742701748	0.042792484708902
ENSG00000166257	-7.17158011025865	4.33988191027009e-14
ENSG00000166278	-3.97283674658462	2.18495814587612e-27
ENSG00000166292	-5.14026437260675	0.00816879234897065
ENSG00000166317	-3.89606632034784	4.41534623620037e-06
ENSG00000166323	2.54768285118038	2.44416533690932e-11
ENSG00000166396	-5.5863066364201	1.40726362041146e-24
ENSG00000166405	-2.00302293323583	0.00202731918944897
ENSG00000166407	-2.21417234277956	0.0293080847334523
ENSG00000166426	-2.34533203516357	5.31052326883245e-05
ENSG00000166428	-4.52604985993715	9.81558157325753e-12
ENSG00000166432	-5.28980208814658	4.92556777131604e-21
ENSG00000166446	3.62880018098735	1.06184611692756e-24
ENSG00000166448	-4.20120854290412	0.0146845800363778
ENSG00000166473	-4.67527991402172	1.68797665468014e-12
ENSG00000166482	-5.58374216171938	4.8349252466379e-35
ENSG00000166501	2.70203765961679	2.75607344755518e-36
ENSG00000166510	2.42133085424982	0.000302526987129256
ENSG00000166592	-4.716524085869	5.6286433014227e-05
ENSG00000166670	-2.52216019785074	6.77155328891373e-07
ENSG00000166741	-7.62666085412206	6.16888907586131e-61
ENSG00000166762	-2.3015803585122	6.13136289922174e-05
ENSG00000166819	-6.04970735685885	1.29538481772784e-10
ENSG00000166897	-8.4587012759016	1.62899278115852e-21
ENSG00000166920	-4.53277781700908	1.62349501264981e-11
ENSG00000166927	-3.26465744866867	2.53370536990497e-16
ENSG00000166928	-5.06043794488973	2.72259369867529e-07
ENSG00000167074	-2.29139596112827	1.18127910848899e-12
ENSG00000167077	-3.38160306194105	9.61345391362937e-07
ENSG00000167094	-2.62089973528188	0.00165613911173253
ENSG00000167103	-2.32183469493369	0.0010094366007669
ENSG00000167157	-6.64939676529282	8.6652912555979e-23
ENSG00000167178	-5.51323426136404	2.52262779987453e-06
ENSG00000167207	-4.17469229752655	2.03215892341213e-16
ENSG00000167244	-9.64862191106872	6.34246065739419e-50
ENSG00000167280	-2.3072358590791	1.15954306833192e-12
ENSG00000167281	-3.94795462429683	0.00261573697613701
ENSG00000167306	-4.54521315643647	6.88998679444641e-27
ENSG00000167371	-2.46241688236975	1.65750384796629e-06
ENSG00000167397	-2.89779231051729	8.67021272220535e-18
ENSG00000167483	-3.76193149963416	2.80214372527209e-08
ENSG00000167588	-4.99805224101636	9.81869628563266e-10
ENSG00000167600	-5.21291670342218	1.82301296524626e-13
ENSG00000167601	2.17518150568849	4.72209323282791e-36
ENSG00000167613	-7.06515861281094	1.46512116664565e-38
ENSG00000167614	-6.7353885748783	5.36522017814822e-43
ENSG00000167619	-3.5858895816334	7.91926784630482e-13
ENSG00000167641	-2.8808454410473	0.00013528664987219
ENSG00000167644	-5.07443186431493	2.18083192750197e-06
ENSG00000167653	-6.77690491905355	6.95379476118517e-26
ENSG00000167676	-5.28735848427658	3.21703854054219e-23
ENSG00000167680	-2.93310538865524	1.47152530409644e-15
ENSG00000167701	-4.37817977299867	7.51416376300685e-07
ENSG00000167702	-2.35480944209575	3.09746139487437e-13
ENSG00000167703	-2.68037548157837	8.41518803137801e-14
ENSG00000167711	-7.29213797129756	3.60361275622885e-15
ENSG00000167748	-3.3148742255179	5.09752141999675e-07
ENSG00000167749	-5.43802603096338	0.00209900690863718
ENSG00000167755	-10.05539211248	1.51649786779149e-63
ENSG00000167759	-9.53616611743343	2.52181897840867e-48
ENSG00000167767	-7.49808490647564	6.09026499368708e-58
ENSG00000167768	-16.8928817354744	2.65922605643956e-136
ENSG00000167780	-5.65601877996443	0.000611348571396333
ENSG00000167861	-4.21860494893535	3.18568634863078e-12
ENSG00000167880	-12.13507519156	4.86874733108115e-73
ENSG00000167912	-4.36435891475733	0.000184582029902074
ENSG00000167920	-2.2990096913846	3.61409461464325e-13
ENSG00000167968	-3.30363637079107	8.87718824630523e-08
ENSG00000167972	-5.51429550205959	6.57286679513226e-40
ENSG00000167984	-2.32955639930916	2.56837315772523e-07
ENSG00000168004	-6.88962408499841	2.91107635093515e-15
ENSG00000168062	-2.66144775999221	1.61437272645911e-13
ENSG00000168071	-3.23566679589412	1.21680979428102e-16
ENSG00000168079	-2.48988807077008	4.12185643576916e-05
ENSG00000168140	-2.80700824645776	6.27844208783324e-16
ENSG00000168143	-4.16005554582334	2.28901707034393e-09
ENSG00000168243	-5.05720763325329	5.81081614314343e-26
ENSG00000168255	-3.80689044159595	4.66200895963847e-21
ENSG00000168306	-2.26960157526625	0.000721176627355044
ENSG00000168309	-7.64885520759832	5.19810862264281e-14
ENSG00000168350	-7.3430663950465	6.95397957562991e-25
ENSG00000168356	-5.9400644132081	8.6201522510959e-05
ENSG00000168386	-5.48128733838566	2.29324385318064e-24
ENSG00000168398	-5.90347952880283	3.19389699960321e-20
ENSG00000168427	-6.62286521131193	5.28001247775472e-13
ENSG00000168477	-6.51923857540144	1.7858339950364e-26
ENSG00000168490	-2.49554934535511	1.56551258550784e-07
ENSG00000168505	-5.55142449809847	4.61535067841912e-09
ENSG00000168542	-12.3275088002011	5.88494978905592e-117
ENSG00000168546	-7.31713172470806	3.28333634528264e-22
ENSG00000168621	-2.36957997361414	1.40036236006252e-07
ENSG00000168671	-5.03508067504435	0.000138119800626549
ENSG00000168675	-3.44909696612985	9.68115013435134e-18
ENSG00000168676	-2.83042259632058	0.00152463977206156
ENSG00000168754	-3.63965213608468	5.84666406331217e-25
ENSG00000168772	-5.4672554078892	6.9322272978401e-05
ENSG00000168843	-7.77228426651842	1.97567527637784e-35
ENSG00000168918	-6.18458439704939	9.34030470139223e-34
ENSG00000168959	2.39659938353684	0.0292566135518008
ENSG00000168961	-5.15577908416875	4.14429256471875e-36
ENSG00000168970	-3.02203422381781	3.49194896569134e-06
ENSG00000168993	-7.1330129283447	8.06853659094518e-14
ENSG00000169071	-6.71716092112752	2.3661238740656e-18
ENSG00000169083	-2.63771575818832	8.00270698904227e-05
ENSG00000169116	-4.57645982503819	6.36071457875245e-17
ENSG00000169136	-2.25077505105203	4.00955558919919e-13
ENSG00000169174	-4.01523058685437	8.0769983416254e-12
ENSG00000169184	-4.90733342625144	9.25784862850598e-15
ENSG00000169203	-4.19464452509282	5.1592673582851e-15
ENSG00000169213	-2.53144050274903	2.9709952176282e-10
ENSG00000169228	-2.20445837536295	3.35938922974557e-08
ENSG00000169242	-3.43239450634547	2.96401077474213e-22
ENSG00000169245	-6.50222209969022	2.05740119325031e-44
ENSG00000169246	-6.44140039357373	8.28574431948519e-58
ENSG00000169248	-6.58968317017362	1.28632597172824e-23
ENSG00000169306	4.65143051755263	1.99274721539691e-41
ENSG00000169385	-5.45591988098393	0.00187545744975618
ENSG00000169393	-5.48086080221467	2.31645927428863e-07
ENSG00000169403	-5.61593100214908	1.29723643710888e-29
ENSG00000169413	-8.35158594835504	1.5431184190598e-31
ENSG00000169418	-2.34015894293271	2.74318601582674e-09
ENSG00000169429	2.34291283409205	4.63484846735499e-40
ENSG00000169432	-2.58495862626975	3.02862095766855e-05
ENSG00000169436	-5.39637090042767	4.91149963401586e-40
ENSG00000169439	-2.05868908711063	6.32548185881594e-11
ENSG00000169442	-6.85937549295287	9.31576512142571e-32
ENSG00000169495	-2.44312467408876	0.0178269687048965
ENSG00000169507	-3.96811274770195	9.93011967819361e-05
ENSG00000169508	-6.18793069969258	1.68203963080607e-13
ENSG00000169550	-9.0181224742019	2.16393411672213e-28
ENSG00000169583	-9.22902424233716	1.45368402374131e-37
ENSG00000169594	-2.81589668767667	2.06127682097859e-10
ENSG00000169607	2.00405635795819	4.5513484951064e-19
ENSG00000169627	-3.02622887253733	2.64003940610252e-11
ENSG00000169629	2.62571436268806	0.000765000200329363
ENSG00000169668	-2.42988380505091	3.56599766779696e-06
ENSG00000169752	-2.49090549031929	0.000131518695230049
ENSG00000169758	-3.30500591521278	3.03519209601559e-06
ENSG00000169856	-2.16520754535433	0.0250523822331124
ENSG00000169884	-7.13471593900354	2.64026735029853e-10
ENSG00000169885	-3.3035714053305	0.030368251969665
ENSG00000169908	-2.7388004790687	1.91280806271989e-15
ENSG00000169946	-3.2151752743633	9.92750315806377e-05
ENSG00000169994	-5.6791526860852	9.45285924515115e-10
ENSG00000170006	-2.22411892309325	7.31436319271677e-09
ENSG00000170011	-4.23238824929882	1.22623775484517e-07
ENSG00000170017	2.10244229056444	1.11160298772713e-26
ENSG00000170092	-2.08094745005955	0.019127233237834
ENSG00000170166	-2.69830431539874	0.041436089178979
ENSG00000170276	-3.89514588569274	1.16653622416951e-07
ENSG00000170296	-4.19971032059597	2.10836309946795e-29
ENSG00000170323	-4.63700997939765	1.4224368588149e-10
ENSG00000170367	-5.90883924091601	0.00010790801608453
ENSG00000170369	-6.24521151369217	3.89762269976727e-22
ENSG00000170373	-7.0706765413934	4.11744671900183e-26
ENSG00000170379	-2.68810839705117	6.87663595131093e-09
ENSG00000170412	-5.44900880392838	2.84878784118737e-24
ENSG00000170421	-4.66803153597815	3.71362728290002e-25
ENSG00000170442	-5.66665955889594	0.000532299331897884
ENSG00000170458	-4.76242565485273	2.9278209378583e-37
ENSG00000170509	-5.37618301925493	0.00276543071577662
ENSG00000170522	3.03693379162887	5.42779905281595e-60
ENSG00000170542	-2.26595509439032	3.21024106962351e-12
ENSG00000170549	-2.54787280144655	8.72650194053772e-07
ENSG00000170571	-2.61898494501451	4.13716403137963e-11
ENSG00000170629	-2.08758239522972	1.83518116885124e-09
ENSG00000170667	-2.68922976836703	0.000948759749774121
ENSG00000170703	-2.24188202294877	0.00132054857238891
ENSG00000170801	-5.25770996483738	9.98924616365425e-37
ENSG00000170819	-5.92270416005001	0.00011063557388106
ENSG00000170835	-3.83848706340452	0.0213143435532572
ENSG00000170837	-2.38946187031004	1.09505351041918e-05
ENSG00000170909	-4.71639184638508	8.8592858462494e-13
ENSG00000170919	-2.26852879480387	3.93942329706545e-11
ENSG00000170927	-7.08480432445359	4.62149752122807e-22
ENSG00000170954	-3.50148838656788	2.14281471926831e-08
ENSG00000170961	-2.80897931041522	1.03642439646921e-16
ENSG00000170989	-4.44364781757349	7.93196235075383e-19
ENSG00000171056	-5.33911572377923	3.00192746630201e-20
ENSG00000171094	-3.62910359179277	3.55852684444305e-17
ENSG00000171126	-2.39303421501192	0.00810951304695373
ENSG00000171163	-2.7356878385589	4.8238742763301e-16
ENSG00000171189	-3.35271158882405	0.00386016222157772
ENSG00000171224	-5.3981853227359	1.6767205186991e-16
ENSG00000171227	-7.6434258758209	2.15399111531805e-18
ENSG00000171234	-3.64714287901086	7.06344605526546e-12
ENSG00000171241	2.07578209092653	5.42145821708783e-23
ENSG00000171243	-7.48326088720563	9.29135786500961e-27
ENSG00000171303	-4.72995626970299	1.17298721576672e-08
ENSG00000171320	2.16248945498602	1.88872160092354e-18
ENSG00000171345	-3.56469420519015	6.66965466490882e-18
ENSG00000171346	-7.12411007907244	2.26690670899916e-54
ENSG00000171385	-4.87767728821356	1.53274782650841e-14
ENSG00000171388	-4.69580994534296	1.35571370578184e-21
ENSG00000171446	-2.43448148990137	0.000499342174249039
ENSG00000171462	-2.92225688674847	1.89765759421458e-06
ENSG00000171476	-9.36930403454316	8.6388917925072e-50
ENSG00000171502	-3.41979455236739	4.19660699618698e-14
ENSG00000171522	-3.45295723555728	4.62926998421952e-10
ENSG00000171533	-3.09400442847484	1.97467726704155e-07
ENSG00000171557	-5.13033421434401	8.43837186012584e-05
ENSG00000171596	-4.48790671370915	7.09511313554327e-05
ENSG00000171714	2.81122639880299	6.56645084656232e-28
ENSG00000171724	-5.41513389074471	5.80573136380946e-06
ENSG00000171766	-2.14542266034433	1.79641801470613e-10
ENSG00000171777	-3.17085051112575	2.62852200903475e-06
ENSG00000171811	2.53228167226091	0.000160109729776549
ENSG00000171812	-5.55189629530809	5.45348374411438e-31
ENSG00000171819	-9.40506967481653	4.03954135247182e-63
ENSG00000171840	-3.30672179183041	4.99868938880298e-11
ENSG00000171847	-3.47878218487961	0.0116948910636029
ENSG00000171860	-2.50141274015397	3.36208807167795e-09
ENSG00000171872	-3.9445347812947	0.0131093474174728
ENSG00000171889	2.91743431475907	4.97811050041733e-05
ENSG00000171943	2.52950790028479	3.3300852504638e-12
ENSG00000171951	-3.05787064560906	5.27486279566081e-14
ENSG00000171992	-2.78322790451094	2.25053146373618e-18
ENSG00000172061	-11.2044524546933	1.62554612469329e-59
ENSG00000172137	-5.36181980010223	1.61992275093558e-11
ENSG00000172159	-2.67277054921896	5.46239287969495e-09
ENSG00000172215	-4.93527707643057	1.68966631903242e-14
ENSG00000172236	-7.44189723739886	1.56938834941343e-20
ENSG00000172260	-2.07332745581304	7.5720634952081e-07
ENSG00000172264	-2.52399610725271	4.14695493769759e-07
ENSG00000172348	-3.38657305431831	6.76402334741829e-14
ENSG00000172382	-5.87174150578755	1.08984484857943e-27
ENSG00000172399	-2.53165207683939	0.0118902216479384
ENSG00000172403	-4.87715325167126	9.72679284901363e-19
ENSG00000172460	-4.39023878559958	9.18747144768771e-08
ENSG00000172508	-2.27396588972698	0.0158122589192397
ENSG00000172543	-4.80471378883832	5.06145448824107e-21
ENSG00000172548	-8.93842057563032	2.00433795431067e-43
ENSG00000172575	-4.74787414999559	3.40421609110783e-15
ENSG00000172578	-2.0877021742226	6.02149096215639e-08
ENSG00000172602	-2.05709477657907	0.00724899152137492
ENSG00000172716	-5.80334610009097	2.02319921239719e-32
ENSG00000172717	-3.77257355938127	0.00679983321755534
ENSG00000172771	-3.88985930146348	0.000142928533357863
ENSG00000172794	-5.4619235460056	1.49067296095171e-09
ENSG00000172817	-4.22064956279903	3.46866017902589e-17
ENSG00000172818	-2.65932581626576	1.55833637534006e-09
ENSG00000172828	-5.58069278585724	1.37553697418582e-12
ENSG00000172935	-3.62970378979704	2.94983121198633e-11
ENSG00000172974	-2.75100829844455	2.92507796900643e-11
ENSG00000172995	2.31451609314185	7.51584559358682e-08
ENSG00000173077	-5.10300201640867	9.33596555658502e-05
ENSG00000173110	-2.35922917135951	1.4198860807696e-11
ENSG00000173156	-3.25643391635504	1.75800138016545e-17
ENSG00000173198	-2.2911963348852	9.5253637297441e-07
[truncated: 2,336 more rows]
