# Supplementary material for: Ensemble Modeling Approach Targeting Heterogeneous RNA-Seq data: Application to Melanoma Pseudogenes
Source: Sci Rep. 2017 Dec 11;7:17344. doi: 10.1038/s41598-017-17337-7 (PMC5725464; doi:10.1038/s41598-017-17337-7)
Supplement: Supplementary file 1 — Supplementary Files [file 41598_2017_17337_MOESM1_ESM.zip › Supplementary_Files/5_Cross_Evidences_from_Expression_Profiling/5_1_Differentially_Expressed_Genes_DEGs/5_1_2_NOISeq/Suppl Table 5.1.2.1.txt]

GeneID	Log2 FC	Corrected P-value
ENSG00000186847	-15.9129427210812	0.998833747849607
ENSG00000186081	-14.3829486305193	0.998387282286201
ENSG00000186832	-15.8327954907527	0.99812632872975
ENSG00000167768	-15.9456436070973	0.99805707091382
ENSG00000019582	-11.0020091490435	0.9976378137781
ENSG00000168542	-12.2378670399597	0.99598799366291
ENSG00000205420	-9.41435630861609	0.995215026967262
ENSG00000163220	-15.2164477988054	0.994701777081352
ENSG00000204287	-12.1029410401214	0.99366662008254
ENSG00000185686	-13.4007209426511	0.993541708664524
ENSG00000170465	-14.8486491856378	0.992711851620076
ENSG00000185479	-8.86641737862858	0.99232227640547
ENSG00000175793	-12.5422436895446	0.992163972826201
ENSG00000143546	-14.7575225384561	0.992105845730688
ENSG00000115461	-8.78719064884976	0.990577226793375
ENSG00000108821	-7.1000114716856	0.988020871337529
ENSG00000196136	-12.1316172503799	0.988002320136834
ENSG00000133110	-14.2250565435353	0.987689423218435
ENSG00000189001	-10.9220491189096	0.987596667214958
ENSG00000143556	-14.1830230211222	0.987221932960908
ENSG00000128422	-12.6178929017662	0.98626592775173
ENSG00000186395	-6.8980945917402	0.986082889238201
ENSG00000196126	-11.8579005332923	0.984932714795077
ENSG00000111341	-13.9772714190862	0.984812750363913
ENSG00000165949	-9.52869079285196	0.984499853445514
ENSG00000182492	-9.20498535759323	0.984240136635777
ENSG00000129538	-13.8423126002276	0.98303183509714
ENSG00000178372	-13.8294644680245	0.982831482129628
ENSG00000185864	-6.86570208209753	0.982044911220137
ENSG00000169469	-13.7734426436268	0.982009045565459
ENSG00000247627	-9.74046093859559	0.981823533558504
ENSG00000184224	-7.02085993210608	0.980306045341608
ENSG00000178363	-13.6149959168172	0.979572654540777
ENSG00000165474	-7.39947360937024	0.978203575929446
ENSG00000124102	-8.84404454314843	0.97742318875352
ENSG00000162892	6.54389371605571	0.976973012949975
ENSG00000137699	-13.4218598629492	0.976066477609319
ENSG00000105141	-13.400186284408	0.975650930713739
ENSG00000232164	-6.97297515388582	0.97496700978143
ENSG00000211445	-7.28126951517321	0.974630614675484
ENSG00000107317	-8.95789988469688	0.974421604480981
ENSG00000204539	-11.3774218201479	0.973970191930722
ENSG00000204540	-10.9386865424448	0.973861358219975
ENSG00000240583	-11.3572819089077	0.97350888540676
ENSG00000197632	6.13806858280252	0.971142988944721
ENSG00000145824	-12.6542176884805	0.97018945722897
ENSG00000214645	-6.94186873991823	0.968988576170612
ENSG00000081277	-6.36361134972443	0.968513665432806
ENSG00000161249	-5.83793995038077	0.968211899234825
ENSG00000188508	-13.0669889793842	0.968062252882547
ENSG00000158887	-7.17450768369163	0.967793878845818
ENSG00000254258	-7.77392135225219	0.965432929370632
ENSG00000182326	-7.36322891427819	0.96533027939345
ENSG00000163207	-12.9573622383504	0.965159608347051
ENSG00000173369	-12.9406428830202	0.964688407849384
ENSG00000173372	-12.243101843758	0.963564205087234
ENSG00000198502	-12.873045252964	0.962777634177743
ENSG00000266340	-6.27738221533384	0.962077635538164
ENSG00000159189	-12.827139484926	0.96139989833942
ENSG00000130635	-6.71185238121729	0.960044423941932
ENSG00000165272	-7.43643851876567	0.959024107903677
ENSG00000162511	-8.2101394199785	0.957687184706885
ENSG00000196154	-5.38062452921455	0.957011921001567
ENSG00000115457	-7.70218677938812	0.956436833780005
ENSG00000169474	-12.6055647665794	0.954231714390661
ENSG00000159167	4.81761375848298	0.953755566906142
ENSG00000130303	-5.7491932560865	0.953589842846595
ENSG00000011465	-9.52787823278408	0.953545319964926
ENSG00000138061	5.2692589131475	0.953342493503988
ENSG00000108932	4.67976796052228	0.953269525447919
ENSG00000065618	-11.5718098309219	0.952680834012513
ENSG00000256462	-12.560512481915	0.952559632834636
ENSG00000130300	-12.5604129619577	0.952555922594497
ENSG00000258472	-7.23416590677761	0.95226405037022
ENSG00000169246	-6.32608246944373	0.951517055355546
ENSG00000152583	-9.72594929363334	0.949863525000216
ENSG00000095752	6.10595316889083	0.949716352141365
ENSG00000138131	-5.69292419302133	0.949136317932951
ENSG00000149131	-4.86463068541694	0.947367770133309
ENSG00000100342	-10.2803426542132	0.947277487623257
ENSG00000134760	-11.915027095711	0.946963353958146
ENSG00000225840	-12.409335298945	0.946802576885451
ENSG00000229807	-12.3780587201388	0.945527491024311
ENSG00000163359	-4.73227485223868	0.945496572356485
ENSG00000124466	-5.45146969479016	0.94523809229346
ENSG00000121552	-12.3680763466603	0.945125548342574
ENSG00000253755	-12.3570874474289	0.94464321712449
ENSG00000139329	-10.1044479821305	0.944283323830996
ENSG00000206341	-6.24980053306564	0.943475728227383
ENSG00000096696	-4.54391253956344	0.943277848753297
ENSG00000189334	-9.94022544494691	0.943196223470237
ENSG00000134762	-10.4645549345545	0.943011948209995
ENSG00000106333	-5.08921243584601	0.942978556048743
ENSG00000152207	5.17142533207514	0.942571666380154
ENSG00000172867	-12.2950141833091	0.942043575533687
ENSG00000271581	-4.95617595789616	0.941773964750245
ENSG00000196735	-12.2825710433217	0.941488276259534
ENSG00000244617	-8.86747266232175	0.941431385910734
ENSG00000120708	-4.77769700260927	0.941363364841517
ENSG00000234745	-4.27972033031809	0.941224849209657
ENSG00000203785	-12.267645986479	0.940907005304407
ENSG00000090382	-10.0328433280418	0.940141459089037
ENSG00000231560	-7.89395514697386	0.93992255492083
ENSG00000132470	-7.42237758517923	0.939880505532586
ENSG00000159516	-12.2217000073582	0.938868846721323
ENSG00000121742	-11.489325734265	0.935465319767046
ENSG00000122133	-4.2665284468006	0.935251362585691
ENSG00000130600	-9.07585927449387	0.935021327697066
ENSG00000145358	5.18234544546432	0.93500648673651
ENSG00000143520	-8.68699808219839	0.934223626067158
ENSG00000159166	-7.98647681181776	0.934048008033907
ENSG00000118898	-6.35694483142244	0.932938646232313
ENSG00000152661	-6.0053568915661	0.932639353527758
ENSG00000133710	-8.36197388376856	0.932432816826681
ENSG00000130203	-4.0033177138892	0.931189886380079
ENSG00000143320	-7.63187877012307	0.93085225452742
ENSG00000151012	4.23497704468661	0.929754023446244
ENSG00000179344	-11.0312173900436	0.929432469300855
ENSG00000110799	-6.53013584148652	0.929429995807429
ENSG00000173801	-4.15040005666572	0.928403496035608
ENSG00000124107	-11.9843525034901	0.927501907681805
ENSG00000203782	-11.485904523214	0.927483356481109
ENSG00000196696	-5.87130688475574	0.925930002609536
ENSG00000167656	-11.9415928492599	0.925238661196948
ENSG00000204248	-5.94101779375875	0.925207742529122
ENSG00000166741	-7.530599024216	0.924668520962238
ENSG00000176046	-5.44070576362443	0.923441668222906
ENSG00000171403	-11.9004450756154	0.923165873705899
ENSG00000270641	-6.13976624488193	0.922780008731432
ENSG00000132561	-5.6626836980081	0.922349620875295
ENSG00000149591	-6.71609055368793	0.922186370309174
ENSG00000111348	-6.28300078939956	0.921988490835088
ENSG00000198618	-6.52633448724898	0.921057220560172
ENSG00000223756	-7.90008469976176	0.920968174796833
ENSG00000105427	-6.79102732184429	0.920489553818888
ENSG00000123243	-6.13994393253331	0.920206338821603
ENSG00000196754	-4.41543733427469	0.920030720788352
ENSG00000139219	-8.06161417512351	0.919476658260912
ENSG00000197635	4.43979052359361	0.919092030033157
ENSG00000231389	-3.93681428888448	0.919062348112044
ENSG00000249731	-5.61536012626174	0.918917648746619
ENSG00000160255	-8.47488847426071	0.918375953686309
ENSG00000104332	-4.29379144955123	0.918254752508431
ENSG00000130208	-4.33182110134992	0.918254752508431
ENSG00000167754	-11.8086305125904	0.918139735064119
ENSG00000189058	-3.6974371679	0.917156521427255
ENSG00000132182	-5.66506911030173	0.916078078293487
ENSG00000178878	3.76797415198516	0.915176489939684
ENSG00000137975	-9.80494430459517	0.914890801448973
ENSG00000095713	-4.12929853885633	0.913991686588595
ENSG00000138755	-11.7253678991901	0.913445044541433
ENSG00000188505	-7.06198599869117	0.912968897056914
ENSG00000134757	-8.76106178319877	0.912712890487315
ENSG00000167880	-11.201375419174	0.911984446673337
ENSG00000241794	-11.6961243587522	0.91172101962346
ENSG00000113721	-6.28976939665329	0.911359889583253
ENSG00000184363	-6.98604702440849	0.911103883013655
ENSG00000238103	-9.23584071141273	0.910949289674525
ENSG00000042493	-3.68637803676052	0.910781092121552
ENSG00000107165	3.56365304272698	0.910767487907709
ENSG00000102313	-10.0289713864682	0.910502824111119
ENSG00000204291	-4.46908913425148	0.910276499462634
ENSG00000069431	-5.17622755876289	0.909792931497836
ENSG00000259380	-4.36137828499381	0.908961837706676
ENSG00000184330	-10.4825956454217	0.908485690222157
ENSG00000125730	-4.93160633074509	0.906949650804566
ENSG00000079482	-3.67330894084817	0.90693109960387
ENSG00000227063	-11.6168877336922	0.906811135172706
ENSG00000162645	-4.71794631796667	0.906619439432185
ENSG00000057149	-11.6117994769537	0.906495764760881
ENSG00000214199	-8.66179616543618	0.904761845869204
ENSG00000167767	-7.29576919428085	0.904352482707189
ENSG00000225210	-11.5678168200768	0.903729162363819
ENSG00000196549	3.49384558407199	0.902907962546363
ENSG00000012171	-3.99143833301748	0.902758316194085
ENSG00000164932	-4.91352025283263	0.902408316874296
ENSG00000089356	-3.73857328427611	0.902224041614053
ENSG00000184258	8.15906851124168	0.901997716965568
ENSG00000234072	-3.92997907105246	0.901443654438127
ENSG00000169035	-11.5102285144693	0.900094363774205
ENSG00000116132	-7.75437913323001	0.899957084889058
ENSG00000134755	-11.5057218226313	0.899819806003911
ENSG00000159403	-3.97529045808138	0.899774046375528
ENSG00000161570	-8.86264701176748	0.899748074694555
ENSG00000171346	-6.960147329366	0.898596663504718
ENSG00000206075	-9.53455418470009	0.898261505145485
ENSG00000250722	-8.49886465607832	0.897042072886431
ENSG00000100985	-10.303076474003	0.896981472297492
ENSG00000132746	-8.06884341545261	0.896867691599893
ENSG00000084636	-4.1429643082518	0.896674759112659
ENSG00000142949	-4.04028513316964	0.8963655724344
ENSG00000140519	-8.22589655673636	0.896225820055827
ENSG00000064205	-9.96093257638781	0.896123170078645
ENSG00000165105	-4.71618875640691	0.896005679140906
ENSG00000146674	-3.58193773499713	0.895630944886856
ENSG00000071242	3.40439454172271	0.895374938317258
ENSG00000021300	-4.21764389835099	0.895272288340076
ENSG00000182993	-5.49393238689771	0.894802324589122
ENSG00000137642	-9.43701199768417	0.893793139271284
ENSG00000257900	-9.80181814097356	0.893427062244225
ENSG00000130592	-11.4076396083464	0.893289783359078
ENSG00000223865	-3.53616524142542	0.892739431071777
ENSG00000242299	-7.07082583358107	0.892717169630942
ENSG00000091651	-3.47558543234773	0.892639254588021
ENSG00000143226	-4.50210677829377	0.892508159436439
ENSG00000092295	-9.14623014483441	0.892174237823919
ENSG00000073756	4.27804442642279	0.892134661929102
ENSG00000105855	3.6403583089226	0.891915757760895
ENSG00000129451	-10.8818270859026	0.891458161477071
ENSG00000166535	-11.3804785581675	0.891450740996793
ENSG00000081479	-8.60181941259007	0.890413110504556
ENSG00000125398	-7.99091784520721	0.890148446707966
ENSG00000011600	-11.3429087460102	0.888940145169329
ENSG00000185633	-7.77314983552669	0.888622301264079
ENSG00000129009	-10.1693254450937	0.887973009239735
ENSG00000164125	-5.12897640158541	0.88713202147487
ENSG00000224729	-8.25336659359108	0.886974954642314
ENSG00000106278	-3.74436546767021	0.886347924058805
ENSG00000259752	-8.16083778089409	0.885908878975677
ENSG00000153902	-5.62187699969685	0.885461176665558
ENSG00000171819	-9.31380543309604	0.885310293566567
ENSG00000107562	-8.46789900337061	0.884537326870919
ENSG00000170458	-4.66031466684219	0.88443962388059
ENSG00000196562	-4.07302613467559	0.883514537339238
ENSG00000145423	-11.2588666451326	0.883037153108006
ENSG00000164929	-4.26285097665871	0.88285535134119
ENSG00000243716	-4.4618127387392	0.882763832084425
ENSG00000162654	-5.5531718225928	0.882657471867104
ENSG00000101825	-11.2380133901246	0.881575318493197
ENSG00000213553	-7.22422193704755	0.881123905942939
ENSG00000167755	-9.61529698076007	0.880465956691604
ENSG00000184557	-4.84800598524898	0.880404119355952
ENSG00000197977	-5.09696039671935	0.880226027829275
ENSG00000257764	-10.5471453613377	0.879253944912828
ENSG00000204622	-8.64828118936923	0.878526737845562
ENSG00000137573	-9.21219704942354	0.878051827107757
ENSG00000110492	-3.81287182286625	0.877736456695932
ENSG00000133048	-11.1825723632841	0.877736456695932
ENSG00000198744	-6.80315949349135	0.877601651304211
ENSG00000185885	-3.88778254217439	0.876432925660392
ENSG00000106565	-10.1699772686434	0.87616331487695
ENSG00000122176	-7.20867331515066	0.876029746231942
ENSG00000134827	-5.43230663867565	0.875407662635285
ENSG00000165092	-4.98697241454807	0.874799183252471
ENSG00000261602	3.52042155869456	0.874147417734701
ENSG00000105664	-11.1319765547162	0.874006428609414
ENSG00000105357	-3.83283694208451	0.873794944921485
ENSG00000227766	-3.07580596735415	0.873721976865416
ENSG00000163520	-5.40997963876197	0.873484521496513
ENSG00000127824	-4.02819999330406	0.873308903463262
ENSG00000046774	-11.1081441396077	0.872213145875512
ENSG00000120885	-6.03880270713724	0.87149954302209
ENSG00000142156	-3.01059168480783	0.870339474605261
ENSG00000181019	2.97594307438408	0.870074810808672
ENSG00000198865	-7.32732646882525	0.869740889196152
ENSG00000232233	-7.22065980276673	0.869637002472257
ENSG00000142173	-2.99250202473712	0.868668629795949
ENSG00000150477	-3.64523154761172	0.868328524449864
ENSG00000203786	-5.77410099463858	0.868119514255361
ENSG00000091513	-5.89572012815571	0.867774461922424
ENSG00000099953	-4.28061071167233	0.86703983437488
ENSG00000176887	6.17914474893779	0.86663665494643
ENSG00000136379	3.16761490615427	0.86645732667304
ENSG00000178934	-10.5194561928481	0.865245314894264
ENSG00000143127	-6.9165271299062	0.865210685986299
ENSG00000104044	2.95270556852789	0.864823584265119
ENSG00000169436	-5.30570983197986	0.864499556626303
ENSG00000149418	-6.91632941320215	0.86423736632314
ENSG00000187244	-4.45573979452682	0.864190369948044
ENSG00000182578	-8.53348366747781	0.863761218838621
ENSG00000135318	3.04660236377513	0.863474293601196
ENSG00000218426	-9.33864775017134	0.862604860661932
ENSG00000255282	3.79372020308071	0.862447793829376
ENSG00000203747	-10.9733257826912	0.861698325321276
ENSG00000236824	-5.05313487473581	0.861324827813939
ENSG00000185567	-3.16580381523856	0.860767055046359
ENSG00000242396	4.0031076067105	0.860707691204134
ENSG00000179388	3.06695607693984	0.859167941546403
ENSG00000163202	-10.940465348555	0.859071475302786
ENSG00000057019	2.86389759642113	0.858976245805883
ENSG00000164692	-2.85429583388283	0.858929249430787
ENSG00000125851	-9.44939733514444	0.858744974170545
ENSG00000134986	-6.15950687923731	0.857837202083176
ENSG00000138678	3.61125499203423	0.857323952197266
ENSG00000137558	-4.07560552165568	0.857116178749476
ENSG00000184292	-4.49495670995454	0.857033316719703
ENSG00000139239	-4.82687014437061	0.855442860446738
ENSG00000125810	-7.26315568732198	0.855254874946356
ENSG00000181458	-3.44125671207708	0.855180670143574
ENSG00000132274	-4.82954845888243	0.855152224969174
ENSG00000146072	-3.41930902493911	0.854443569102604
ENSG00000142552	-3.65801596153981	0.854379258273526
ENSG00000170522	3.11105499078662	0.85387961260146
ENSG00000107796	-3.31922475250934	0.853490037386853
ENSG00000226564	-8.4053341962623	0.853480143413149
ENSG00000183760	4.0013491534938	0.85326865972522
ENSG00000141639	-8.72322347661452	0.853033677849743
ENSG00000174059	-7.55660096017716	0.852263184647521
ENSG00000263563	-5.3014742970993	0.852062831680009
ENSG00000143248	-7.82308740201475	0.852050464212879
ENSG00000109846	-2.88021766700862	0.852043043732601
ENSG00000010282	-10.1899882483843	0.851678203452255
ENSG00000204252	-7.21846491227601	0.851548345047386
ENSG00000151952	4.22172812612176	0.851458062537334
ENSG00000181617	-8.39973737256967	0.851282444504083
ENSG00000172061	-10.3409617225634	0.850949759638276
ENSG00000164106	-9.34860886781939	0.850622021759322
ENSG00000184916	-6.58601644199061	0.849852765303813
ENSG00000177575	-10.3269691856757	0.849764956287187
ENSG00000069535	-6.57368824508985	0.849625203908614
ENSG00000145040	2.96393883385058	0.849173791358356
ENSG00000224838	-5.81438603291005	0.848781742650323
ENSG00000167972	-5.39588811878677	0.848586336669664
ENSG00000114631	-3.61555356531845	0.847854182615546
ENSG00000256618	-10.7983828094567	0.847525207989879
ENSG00000245532	-2.74704677308522	0.847462133907514
ENSG00000229502	4.14699065579298	0.846890756926091
ENSG00000167642	-10.7890191960756	0.846783159962057
ENSG00000163873	-10.1222785569284	0.845987931825574
ENSG00000127951	-9.32980171814967	0.845563727703003
ENSG00000074181	-3.18802793802423	0.845503127114064
ENSG00000073282	-10.7714397258231	0.845284222945856
ENSG00000213442	-4.09431812847708	0.845248357291178
ENSG00000115884	-2.93813223657486	0.845034400109823
ENSG00000085831	-5.15119701160939	0.84447910083567
ENSG00000180353	-10.2627651095182	0.844423447233583
ENSG00000204525	-2.69260304769697	0.844195885838384
ENSG00000162576	-5.19268671205946	0.843763024488822
ENSG00000104419	-2.72742796068535	0.843560198027884
ENSG00000137857	-5.95375154122419	0.842704369302463
ENSG00000043462	-5.66615172678829	0.842619033779263
ENSG00000163814	2.88444678919003	0.842108257386779
ENSG00000124785	-7.59576263180499	0.841639530382538
ENSG00000122861	-6.35112813685371	0.841479990056556
ENSG00000129244	-4.92700571361148	0.841217799753393
ENSG00000111335	-3.30854368177904	0.840313737906163
ENSG00000103888	2.90923400041086	0.840290239718615
ENSG00000034971	-10.7107149532848	0.840227165636251
ENSG00000215030	-4.75119999100657	0.840008261468043
ENSG00000267696	-6.70187180341751	0.839873456076322
ENSG00000197249	-6.25767616267398	0.839658262148254
ENSG00000155066	-8.84558957039554	0.839039888791736
ENSG00000183531	2.69167371333252	0.838996602656779
ENSG00000160678	-2.6533352885304	0.838803670169546
ENSG00000158869	-4.93064756143567	0.838775224995146
ENSG00000185477	3.46649892769937	0.838282999803357
ENSG00000238261	-7.36870405410743	0.838139537184645
ENSG00000117228	-3.43729972911174	0.837749961970039
ENSG00000163216	-8.23947382845753	0.83773017402263
ENSG00000169245	-6.43667350660835	0.837694308367952
ENSG00000165379	5.46193586212872	0.836626995954602
ENSG00000008517	-6.66782706311793	0.83582805757798
ENSG00000105088	-6.00893950894366	0.835246786622853
ENSG00000149090	3.93642701491013	0.835079825816593
ENSG00000102879	-4.00586692222714	0.834595021105083
ENSG00000128567	-7.02142746748864	0.834501028354892
ENSG00000232098	-3.02826753736688	0.833754033340218
ENSG00000115902	2.58537153443447	0.833669934563731
ENSG00000156298	-3.91356281317142	0.833140606970552
ENSG00000206337	-5.86181222601491	0.833087426861891
ENSG00000165973	-8.24864213395213	0.832832657039006
ENSG00000206073	-10.623080219209	0.832681773940015
ENSG00000116133	2.57761438992161	0.832430714357269
ENSG00000063438	3.04560118337396	0.831399267598597
ENSG00000100167	-3.06507242095096	0.831202624871224
ENSG00000088882	-8.27065561169434	0.831014639370842
ENSG00000147408	-3.77062969936488	0.830933014087782
ENSG00000126562	-5.72890380900805	0.83063495812994
ENSG00000206072	-10.5983740438473	0.830576831034427
ENSG00000249855	-6.41052813896159	0.830526124419193
ENSG00000135048	2.62897081824401	0.830412343721593
ENSG00000196878	-3.64226340974508	0.830017821520135
ENSG00000132698	-10.5917836072033	0.829964641411474
ENSG00000224631	-4.27238428535687	0.829685136654328
ENSG00000204435	-3.8228838880217	0.829399448163617
ENSG00000182545	-4.81701002516508	0.828616587494265
ENSG00000129946	-5.64470066425145	0.828177542411137
ENSG00000126709	-2.58707078452264	0.828086023154372
ENSG00000198223	-8.71474284066561	0.827689027459487
ENSG00000197629	-9.57348582202076	0.827583903988879
ENSG00000112139	2.96875367841851	0.82698160833963
ENSG00000144401	-2.93395153492156	0.826348394022556
ENSG00000038427	-3.26467044989315	0.82617895972287
ENSG00000130340	2.54228788354107	0.825726310425899
ENSG00000230734	-6.75995128528226	0.825433201454909
ENSG00000143153	-3.13349977189587	0.825386205079813
ENSG00000136689	-7.7317335343281	0.825145039470771
ENSG00000110446	-3.76706320349827	0.825101753335815
ENSG00000137491	-8.58621627663044	0.824573662489348
ENSG00000173530	3.54633581571319	0.82442772637721
ENSG00000103175	2.65037503538401	0.824153168606916
ENSG00000112297	-5.51995884317812	0.8239144764913
ENSG00000158296	-4.147970217932	0.823647339201284
ENSG00000149289	2.69516273780508	0.822937446588001
ENSG00000198743	2.55065485882393	0.822755644821185
ENSG00000000971	-6.50643883197073	0.822281970830092
ENSG00000174807	-4.38576577235518	0.821553527016114
ENSG00000187955	-4.55093902416243	0.821376672236149
ENSG00000116985	-4.01411852008734	0.821110771692847
ENSG00000165891	3.00082031107744	0.820424377267111
ENSG00000165507	-4.07034357776314	0.820360066438033
ENSG00000198734	-9.97978208050841	0.820106533361861
ENSG00000118971	-8.99196984948452	0.820065720720331
ENSG00000092929	-4.53175652405714	0.819867841246245
ENSG00000242574	-5.63294733884782	0.819692223212994
ENSG00000264044	2.69150841332814	0.819125793218423
ENSG00000168961	-5.0287773918598	0.818644698747052
ENSG00000205403	-9.96023282383713	0.818404769884723
ENSG00000082196	-6.48615486240617	0.818103003686742
ENSG00000157827	-3.26232126382338	0.8170270340464
ENSG00000154856	-2.88157785719772	0.817024560552974
ENSG00000161970	-2.90389359717288	0.816589225709985
ENSG00000125347	-3.13376370865473	0.816097000518197
ENSG00000154864	-10.4332722250217	0.816068555343797
ENSG00000025708	-2.75344269380368	0.815930039711937
ENSG00000124126	-2.83346878822111	0.815786577093225
ENSG00000143341	-2.52265773028256	0.815745764451695
ENSG00000050555	-5.61055945559047	0.815179334457124
ENSG00000134824	2.48365927438314	0.815139758562307
ENSG00000108375	-6.02537303547765	0.814761314068118
ENSG00000255433	6.60912912173126	0.814704423719318
ENSG00000180139	-3.47626597135903	0.814643823130379
ENSG00000132465	-10.4158098783671	0.814481809310971
ENSG00000087258	-6.38404338458003	0.814298770797442
ENSG00000250033	4.99929504258249	0.814282693090172
ENSG00000076641	2.55161846491427	0.814109548550347
ENSG00000149573	-8.92459271327681	0.813941350997374
ENSG00000188293	-10.4062631636599	0.813635874559254
ENSG00000223534	-8.80118988778423	0.813571563730176
ENSG00000250619	3.69975574318263	0.813540645062351
ENSG00000165168	-10.4049656399053	0.813493648687255
ENSG00000084112	2.43014373639476	0.812956900613797
ENSG00000135744	-8.75402636022425	0.812783756073972
ENSG00000079931	-2.96704397766454	0.81226555920121
ENSG00000163347	-3.79844365473489	0.812037997806011
ENSG00000066336	-8.40910471323322	0.811283582311059
ENSG00000167614	-6.61930753066282	0.809622631475451
ENSG00000260735	-3.33330519804598	0.808562739542379
ENSG00000148346	-9.85248275068975	0.808531820874553
ENSG00000134285	-2.99977669345267	0.808044542669617
ENSG00000124491	-8.73783492975046	0.807807087300714
ENSG00000234769	-3.38974589978447	0.807805850554001
ENSG00000111679	-6.88825029535228	0.807511504836298
ENSG00000152137	-3.18750706874526	0.8071417175691
ENSG00000088002	-5.91837211382373	0.807081116980161
ENSG00000135540	2.43688342478481	0.806703909232685
ENSG00000147381	-10.32942971245	0.806663096591155
ENSG00000179776	-10.3291681394305	0.806663096591155
ENSG00000111252	2.39661300250254	0.806329174978635
ENSG00000100129	-3.25958847221143	0.806133768997975
ENSG00000124212	-6.81394300990142	0.805719458849108
ENSG00000218227	-8.82796672658354	0.805110979466294
ENSG00000268332	3.33552833930813	0.804982357808139
ENSG00000132530	-3.64154160303374	0.804927940952765
ENSG00000121716	-3.60028982774961	0.804866103617113
ENSG00000170296	-4.079997808415	0.804801792788035
ENSG00000131746	-10.3074327579251	0.804623701261358
ENSG00000198840	-2.33355024202413	0.80447776514922
ENSG00000101335	-2.62982737524201	0.804146317030126
ENSG00000229391	-10.3010889105675	0.804052324279935
ENSG00000230521	-5.96604273948395	0.803861865286128
ENSG00000110076	-9.80089800994906	0.803849497818997
ENSG00000170801	-5.07399992679641	0.803483420791938
ENSG00000156218	-6.00136379139747	0.80346363284453
ENSG00000104368	-2.3874928844839	0.803321406972531
ENSG00000066279	2.54702139690778	0.803260806383592
ENSG00000185090	-5.32420645676313	0.802395083684466
ENSG00000113504	2.39818315289182	0.802385189710762
ENSG00000128284	-7.2639733424098	0.802330772855388
ENSG00000147168	-7.18555666138466	0.802307274667841
ENSG00000143119	-10.2822643443942	0.802299854187563
ENSG00000119681	-3.23220649929661	0.802042610871251
ENSG00000166278	-3.87264443350545	0.802015402443564
ENSG00000147394	-4.26193794284079	0.801528124238628
ENSG00000261711	-10.2704368521773	0.80126840742889
ENSG00000242071	-3.90652440271592	0.800992612911883
ENSG00000243753	-3.69517687452559	0.800297561259157
