# Supplementary material for: Ensemble Modeling Approach Targeting Heterogeneous RNA-Seq data: Application to Melanoma Pseudogenes
Source: Sci Rep. 2017 Dec 11;7:17344. doi: 10.1038/s41598-017-17337-7 (PMC5725464; doi:10.1038/s41598-017-17337-7)
Supplement: Supplementary file 1 — Supplementary Files [file 41598_2017_17337_MOESM1_ESM.zip › Supplementary_Files/5_Cross_Evidences_from_Expression_Profiling/5_1_Differentially_Expressed_Genes_DEGs/5_1_3_CuffDiff/Suppl Table 5.1.3.1.txt]

GeneID	Log2 FC	Corrected P-value
ENSG00000000460	3.43614281531658	0.000479023
ENSG00000001629	2.50840447766052	0.000174845
ENSG00000001630	3.07556187336008	0.000174845
ENSG00000003393	2.379321127978	0.00103529
ENSG00000003989	2.97184732273919	0.00631091
ENSG00000004139	2.71859265713578	0.0141254
ENSG00000004700	3.95122499449981	0.000174845
ENSG00000004779	3.18351376011035	0.000174845
ENSG00000004846	5.67976012008887	0.000174845
ENSG00000004897	3.61543690698775	0.000174845
ENSG00000004961	2.72011943741713	0.00442682
ENSG00000005022	3.4300747102647	0.000174845
ENSG00000005194	2.07541522065091	0.0201307
ENSG00000005238	3.23413522109397	0.000174845
ENSG00000005302	2.38448878946235	0.00356129
ENSG00000005339	2.16656572062722	0.000174845
ENSG00000005448	2.52772584759292	0.000174845
ENSG00000005483	2.09306918543516	0.00033029
ENSG00000005700	2.68032882019822	0.000174845
ENSG00000005810	2.34503588531729	0.000174845
ENSG00000005882	2.14598501192384	0.000174845
ENSG00000005889	2.50192752742536	0.000174845
ENSG00000006007	3.6630109150512	0.000174845
ENSG00000006042	2.17769211751539	0.000174845
ENSG00000006075	2.37734288714148	0.0269202
ENSG00000006125	5.11789305247412	0.000174845
ENSG00000006327	2.14212103776588	0.0150981
ENSG00000006607	2.38510040450991	0.0015535
ENSG00000006634	4.64545529438108	0.00142532
ENSG00000007168	2.89675967760419	0.000174845
ENSG00000007202	2.7830175374918	0.000174845
ENSG00000007312	6.97363086499517	0.00640572
ENSG00000007545	2.65521742073046	0.00090298
ENSG00000008018	2.56432656544204	0.000174845
ENSG00000008282	2.25965105078758	0.000174845
ENSG00000008311	2.41987076272833	0.000174845
ENSG00000008853	2.24130657496504	0.00650344
ENSG00000008952	2.26068502597779	0.000174845
ENSG00000009307	2.55625188161697	0.000174845
ENSG00000009335	3.50166240412807	0.000174845
ENSG00000009844	3.60955253054545	0.000174845
ENSG00000009954	2.40994462998957	0.000174845
ENSG00000010017	2.06475413516485	0.00420833
ENSG00000010072	2.27764041823932	0.00409591
ENSG00000010165	2.19150200685102	0.000174845
ENSG00000010244	2.80288003995169	0.000174845
ENSG00000010270	3.09729758016933	0.000174845
ENSG00000010278	3.04054512320865	0.000174845
ENSG00000010292	3.51945002403008	0.000174845
ENSG00000011007	2.8470740167435	0.000174845
ENSG00000011114	2.08048516325126	0.00142532
ENSG00000011295	2.04302944932066	0.00356129
ENSG00000011376	2.3801623787255	0.000174845
ENSG00000011405	3.45194624857903	0.0174122
ENSG00000011426	3.25218651662469	0.0029954
ENSG00000011485	2.86810929132874	0.000174845
ENSG00000012061	2.96049824803077	0.000174845
ENSG00000012174	4.0465432071788	0.000174845
ENSG00000012232	2.93032361542165	0.000174845
ENSG00000012963	3.7235790869659	0.000174845
ENSG00000013375	2.71264451767307	0.00142532
ENSG00000013392	2.46700390624856	0.0414404
ENSG00000013503	2.23341291139991	0.0020518
ENSG00000013561	3.19091460534238	0.000174845
ENSG00000013583	2.42018947576813	0.000174845
ENSG00000013588	2.50831754449239	0.000174845
ENSG00000013810	2.24332710710349	0.000174845
ENSG00000014123	2.76161077764951	0.00167824
ENSG00000014138	2.81592712866481	0.000174845
ENSG00000014216	2.13045266844714	0.000174845
ENSG00000014641	2.28622912953552	0.000174845
ENSG00000014824	3.37491226963906	0.000174845
ENSG00000014919	2.67014853801206	0.000174845
ENSG00000015171	2.59202565930385	0.00033029
ENSG00000015479	2.48012012592688	0.0370751
ENSG00000017260	2.44919900143139	0.000174845
ENSG00000017797	2.65115312568473	0.000174845
ENSG00000018510	2.27401220904446	0.00516847
ENSG00000019549	6.63970893721555	0.000174845
ENSG00000020181	3.49555128102044	0.000174845
ENSG00000020633	2.40882569079404	0.000174845
ENSG00000020922	3.83442433208394	0.00033029
ENSG00000022267	6.38258125796975	0.000174845
ENSG00000023041	2.54470778919295	0.0116634
ENSG00000023228	3.07330297724423	0.000174845
ENSG00000023287	2.05414781401829	0.00867934
ENSG00000023516	6.17496089337963	0.000174845
ENSG00000023734	2.43320858577722	0.000174845
ENSG00000023839	2.81483430368339	0.0241619
ENSG00000023902	2.26131190785881	0.000174845
ENSG00000023909	3.86854216896002	0.00167824
ENSG00000024048	2.39808035257019	0.000174845
ENSG00000024526	9.76642120710152	0.00333945
ENSG00000025039	3.08491342039405	0.000174845
ENSG00000025156	2.91272601291025	0.000174845
ENSG00000025772	3.28053246849711	0.000479023
ENSG00000026025	2.14864925978715	0.000174845
ENSG00000027697	2.04038302023047	0.000174845
ENSG00000028116	2.03263334610196	0.0109271
ENSG00000028839	2.79057031703085	0.000174845
ENSG00000029363	3.90764660363772	0.000174845
ENSG00000029364	2.69697098384801	0.000174845
ENSG00000029725	2.17874899670112	0.00858722
ENSG00000029993	2.94282142510977	0.000174845
ENSG00000030110	2.69841080437853	0.000174845
ENSG00000031003	3.45208981397294	0.000174845
ENSG00000031691	2.81274740659727	0.000174845
ENSG00000032444	2.54726666758774	0.000174845
ENSG00000033178	2.24129103946555	0.00129651
ENSG00000033867	7.20945398653264	0.000174845
ENSG00000034063	3.74615345911518	0.000174845
ENSG00000034152	3.13724891553239	0.000174845
ENSG00000034713	2.0300425966679	0.000174845
ENSG00000035141	2.33823510929803	0.000174845
ENSG00000035403	2.36031596551846	0.000174845
ENSG00000035499	7.89166655803148	0.00506766
ENSG00000036054	2.45761682842933	0.000764142
ENSG00000037241	2.51268531232776	0.00142532
ENSG00000037749	2.18755607662571	0.0240851
ENSG00000038210	2.38639026914842	0.0037766
ENSG00000038274	2.63729690879899	0.000174845
ENSG00000039319	5.60929710658335	0.000174845
ENSG00000040199	2.14262593101128	0.0227111
ENSG00000040275	3.08953560561923	0.00167824
ENSG00000042088	3.0250730892874	0.000174845
ENSG00000042286	2.21420684355168	0.000174845
ENSG00000042445	2.38110295214067	0.000174845
ENSG00000043093	3.15495625132735	0.00033029
ENSG00000043143	2.16416425425588	0.000174845
ENSG00000044574	2.74095757868341	0.000174845
ENSG00000046604	2.58466982989452	0.00640572
ENSG00000047056	2.47155669360202	0.000479023
ENSG00000047621	2.70511513633817	0.0136697
ENSG00000047644	2.70136764863918	0.000479023
ENSG00000047932	2.55655311535794	0.0037766
ENSG00000048028	2.64432591322751	0.00229539
ENSG00000048140	2.46864604947647	0.000174845
ENSG00000048392	2.6267884193561	0.0171735
ENSG00000048828	2.85794865962645	0.000174845
ENSG00000049167	2.21063371272259	0.0170902
ENSG00000049245	3.09588096139325	0.000174845
ENSG00000049449	2.40457179096245	0.000174845
ENSG00000050130	2.91824295865802	0.000174845
ENSG00000050393	3.19910867009267	0.000174845
ENSG00000050748	3.6535020073356	0.000174845
ENSG00000050820	2.1831026987501	0.000174845
ENSG00000051180	2.2333664693669	0.0262113
ENSG00000051523	2.86205222949867	0.000174845
ENSG00000051620	3.1643079291206	0.000174845
ENSG00000051825	2.65886402632464	0.0038829
ENSG00000052795	5.93237583484739	0.000174845
ENSG00000052802	4.14824182604125	0.000174845
ENSG00000053371	2.25038212757943	0.000174845
ENSG00000053770	3.54005064482048	0.000174845
ENSG00000054523	2.91525079130868	0.000174845
ENSG00000054793	2.06250840707673	0.000174845
ENSG00000055070	2.48919628812312	0.000174845
ENSG00000055130	2.09800773951128	0.000174845
ENSG00000055208	2.34082973351485	0.00033029
ENSG00000055917	3.67748638433198	0.000174845
ENSG00000055950	2.26206439557939	0.000174845
ENSG00000056050	2.1262187026886	0.0029954
ENSG00000056097	2.84553514854374	0.000174845
ENSG00000056558	5.15802941323708	0.000174845
ENSG00000056586	4.71157692988359	0.000174845
ENSG00000057019	5.79179283502784	0.000174845
ENSG00000057252	7.08260458372443	0.000174845
ENSG00000057608	2.73452452275089	0.000174845
ENSG00000058056	5.17295987120018	0.000174845
ENSG00000058063	5.68188644925128	0.000174845
ENSG00000058799	2.01620173817475	0.000174845
ENSG00000058804	5.27276609941906	0.000174845
ENSG00000059769	3.09727611141288	0.00937099
ENSG00000060237	2.2643547518931	0.000174845
ENSG00000060642	2.18074336465569	0.000174845
ENSG00000060656	3.30731394710632	0.000174845
ENSG00000060718	2.02593796649116	0.0480633
ENSG00000060749	4.8844631341136	0.000174845
ENSG00000060762	2.61282409436402	0.000174845
ENSG00000061676	4.03271094347201	0.000174845
ENSG00000061794	2.52457405930954	0.000174845
ENSG00000061918	6.93602933376623	0.00116832
ENSG00000062038	2.48800606099331	0.0112089
ENSG00000062485	2.52530912488552	0.000174845
ENSG00000062650	2.83718455693381	0.000174845
ENSG00000063438	5.20969892584252	0.0113056
ENSG00000063587	2.9699527934843	0.000174845
ENSG00000063978	2.81534163395705	0.000174845
ENSG00000064300	2.63185498704086	0.000174845
ENSG00000064309	3.84299207157727	0.000174845
ENSG00000064419	4.00255159510823	0.000174845
ENSG00000064489	2.68233606276819	0.0446983
ENSG00000064607	2.13308284739709	0.000174845
ENSG00000064703	3.32655756660036	0.00640572
ENSG00000064726	4.58842809690466	0.0020518
ENSG00000064961	5.32182105171997	0.000174845
ENSG00000065060	3.38787348402182	0.000174845
ENSG00000065135	3.18954360041252	0.000174845
ENSG00000065150	3.23561510250275	0.000174845
ENSG00000065154	7.17162473895304	0.000174845
ENSG00000065328	4.84675783158576	0.00033029
ENSG00000065548	2.06528373912196	0.00103529
ENSG00000065559	2.19874454739094	0.000479023
ENSG00000065600	2.92117745231162	0.00217421
ENSG00000065613	5.30043219053339	0.000174845
ENSG00000065615	3.5719453309298	0.000174845
ENSG00000065665	3.27635117448633	0.00180559
ENSG00000065809	3.49998805903414	0.000174845
ENSG00000065882	3.26780070545137	0.000174845
ENSG00000065911	2.60068199344422	0.0354382
ENSG00000065970	2.01172067140937	0.000174845
ENSG00000065978	2.82088919943142	0.000174845
ENSG00000065989	2.27385459199199	0.0267641
ENSG00000066027	2.88325812390715	0.000174845
ENSG00000066044	2.44524665683265	0.000174845
ENSG00000066084	3.32151170850004	0.000174845
ENSG00000066135	2.41586527087123	0.00453663
ENSG00000066279	7.96464467202421	0.000764142
ENSG00000066322	2.49171661709594	0.000174845
ENSG00000066557	3.82754675254808	0.00907563
ENSG00000066583	3.25139762695134	0.00398989
ENSG00000066654	2.11512070949804	0.00310893
ENSG00000066697	4.43007155028192	0.000174845
ENSG00000066739	3.92692487925496	0.000174845
ENSG00000066855	2.77868057858154	0.00129651
ENSG00000066926	2.71563578213245	0.000174845
ENSG00000067048	4.96632955897111	0.0494646
ENSG00000067057	3.46993827584227	0.000174845
ENSG00000067064	5.84904058659726	0.000174845
ENSG00000067082	2.42727909006031	0.000174845
ENSG00000067167	2.72695331167579	0.00431636
ENSG00000067177	2.21394594781408	0.0338677
ENSG00000067225	2.3040946779055	0.000174845
ENSG00000067248	2.0904883449774	0.000174845
ENSG00000067560	2.09363507587136	0.000174845
ENSG00000067704	2.40069146260827	0.00033029
ENSG00000067900	2.80435696331497	0.000174845
ENSG00000067955	2.03718923666745	0.000174845
ENSG00000067992	3.36447173247219	0.000174845
ENSG00000068028	2.81342986615386	0.000174845
ENSG00000068120	2.32069994271192	0.000174845
ENSG00000068323	2.25436325228093	0.000174845
ENSG00000068354	2.12093440096778	0.000174845
ENSG00000068366	4.65819165981889	0.000174845
ENSG00000068438	2.04093466622734	0.000174845
ENSG00000068793	3.37215301131972	0.000174845
ENSG00000068796	6.3549465891875	0.000174845
ENSG00000069248	2.19030229893737	0.000174845
ENSG00000069329	2.64678314966127	0.000174845
ENSG00000069345	2.58768139811747	0.000174845
ENSG00000069424	5.02850659204473	0.000174845
ENSG00000069956	3.33202678945331	0.00229539
ENSG00000069974	2.01206930624327	0.00241733
ENSG00000070061	2.00723565079914	0.000174845
ENSG00000070087	2.09611809441629	0.0129519
ENSG00000070159	4.94760388532373	0.000174845
ENSG00000070367	7.24256134863911	0.000174845
ENSG00000070476	2.32546624699224	0.000174845
ENSG00000070540	3.30758905318802	0.00167824
ENSG00000070614	3.08448579022788	0.000174845
ENSG00000070761	2.27615688596355	0.000174845
ENSG00000070770	2.0420950238084	0.000174845
ENSG00000070778	3.15677185824287	0.000174845
ENSG00000070950	3.24770366368579	0.00276036
ENSG00000070961	2.69019359965836	0.000174845
ENSG00000071082	2.60241311851972	0.000174845
ENSG00000071127	2.97731114740983	0.000174845
ENSG00000071189	2.78942932754551	0.00409591
ENSG00000071242	9.45128177691353	0.000174845
ENSG00000071246	2.11006874208697	0.0226277
ENSG00000071537	3.18512501754062	0.000174845
ENSG00000071539	2.89218532492238	0.00506766
ENSG00000071794	2.78299824715106	0.00992669
ENSG00000071967	3.11637749191429	0.000174845
ENSG00000071994	2.66474965018404	0.000174845
ENSG00000072041	2.1994457238178	0.00142532
ENSG00000072042	3.66936393215163	0.000174845
ENSG00000072062	2.07343094569649	0.000174845
ENSG00000072121	2.69743837380147	0.00129651
ENSG00000072274	2.74090058266548	0.00033029
ENSG00000072364	7.973206310467	0.000174845
ENSG00000072401	4.17741362944003	0.00033029
ENSG00000072422	2.02101495873202	0.0138565
ENSG00000072501	4.20142869649413	0.000174845
ENSG00000072571	9.29168341712028	0.00229539
ENSG00000072682	2.14786005976593	0.0253458
ENSG00000072736	3.65183099594323	0.000764142
ENSG00000072832	2.30551651471614	0.0133966
ENSG00000072840	2.10850435291365	0.00276036
ENSG00000072958	2.08374682358105	0.00142532
ENSG00000073008	3.1935477015613	0.000764142
ENSG00000073060	2.74542595144398	0.000174845
ENSG00000073111	4.35209485249154	0.000174845
ENSG00000073150	2.35378084388025	0.0300821
ENSG00000073417	2.05786736540891	0.00310893
ENSG00000073584	2.00441327817313	0.000174845
ENSG00000073614	2.3642129693884	0.0191882
ENSG00000073711	2.27026388582076	0.00033029
ENSG00000073712	2.89806509417914	0.000174845
ENSG00000073756	37.2665665128477	0.0356362
ENSG00000073921	2.36272217933201	0.000174845
ENSG00000073969	2.34060258900195	0.000174845
ENSG00000074054	2.78508237672193	0.000174845
ENSG00000074356	2.3356595505187	0.00116832
ENSG00000074603	2.10740850989545	0.00252842
ENSG00000074696	2.64986709018411	0.000174845
ENSG00000074755	2.72245839190911	0.000174845
ENSG00000074842	2.26272302774021	0.00033029
ENSG00000075142	3.18907936133855	0.000174845
ENSG00000075188	2.25428512335819	0.000174845
ENSG00000075218	3.73847529681547	0.000174845
ENSG00000075240	2.12258157432006	0.0158712
ENSG00000075415	2.20033013455297	0.000174845
ENSG00000075975	2.81204562090383	0.00090298
ENSG00000076003	2.87007810841822	0.000764142
ENSG00000076043	2.00939333976322	0.000174845
ENSG00000076053	3.97564792355254	0.000174845
ENSG00000076067	2.67387125062048	0.000174845
ENSG00000076108	3.17831033835494	0.000174845
ENSG00000076248	2.72334545664339	0.000174845
ENSG00000076382	4.72171184513666	0.00516847
ENSG00000076641	4.5577127450568	0.000174845
ENSG00000076770	3.14386659409329	0.00485604
ENSG00000077097	2.24488260199402	0.000174845
ENSG00000077147	3.21355463399556	0.000174845
ENSG00000077152	3.8945590698999	0.000174845
ENSG00000077380	3.06105719187839	0.000174845
ENSG00000077585	2.62316762266275	0.000174845
ENSG00000077713	2.72332657991656	0.000174845
ENSG00000077721	2.35471099205276	0.000174845
ENSG00000077782	3.62293770644083	0.000174845
ENSG00000077942	4.12744788745539	0.000174845
ENSG00000078043	2.55299373959726	0.000174845
ENSG00000078098	4.23549327844487	0.000174845
ENSG00000078237	2.74014074900123	0.000174845
ENSG00000078369	3.34869736525556	0.000174845
ENSG00000078399	11.9939087767662	0.0202102
ENSG00000078668	3.1227130404739	0.000174845
ENSG00000078747	2.62928403295234	0.0181565
ENSG00000078804	2.28116373083838	0.00611169
ENSG00000078902	2.36568830231942	0.000174845
ENSG00000079246	2.81696180023924	0.000174845
ENSG00000079332	2.62015107798903	0.000174845
ENSG00000079387	2.47476236600135	0.00611169
ENSG00000079435	3.4067828682312	0.0247915
ENSG00000079459	2.70181707290883	0.000174845
ENSG00000079616	2.00466337738904	0.000174845
ENSG00000079739	2.57685257295004	0.000174845
ENSG00000079785	2.75805265473677	0.000174845
ENSG00000079950	3.74065263405805	0.000174845
ENSG00000080031	2.09661214486852	0.0206961
ENSG00000080166	3.17313741597723	0.000174845
ENSG00000080345	4.73022890473755	0.000174845
ENSG00000080603	2.05349295811125	0.000174845
ENSG00000080815	2.42057534245315	0.000174845
ENSG00000080822	2.21379249409328	0.00116832
ENSG00000080824	3.0328202616437	0.000174845
ENSG00000080839	4.41483647005326	0.000174845
ENSG00000081019	3.96813195102482	0.00264861
ENSG00000081041	5.3143012068542	0.0358482
ENSG00000081087	3.31783007604641	0.000174845
ENSG00000081154	2.55187913471938	0.000174845
ENSG00000081177	2.3160076199835	0.00569203
ENSG00000081181	3.44222165538214	0.0491797
ENSG00000081320	2.03884203098177	0.000174845
ENSG00000081985	2.17494663033828	0.0143788
ENSG00000082146	3.22853574479654	0.00129651
ENSG00000082153	3.97917679649004	0.000174845
ENSG00000082212	3.39746808800193	0.000174845
ENSG00000082458	3.7052477217009	0.000174845
ENSG00000082515	3.27126809601035	0.000174845
ENSG00000082516	2.26616043224765	0.0029954
ENSG00000082898	2.62035086214188	0.000174845
ENSG00000083097	2.41573131056934	0.0157833
ENSG00000083168	2.22806295916621	0.000174845
ENSG00000083223	2.84326782146363	0.000174845
ENSG00000083312	5.36288753889628	0.000174845
ENSG00000083457	3.13285934730668	0.000174845
ENSG00000083520	3.08895745393993	0.000174845
ENSG00000083544	3.13759686686503	0.000174845
ENSG00000083814	2.67852729940107	0.0420183
ENSG00000083817	2.05353565974085	0.0392841
ENSG00000083844	2.5691123817011	0.0392148
ENSG00000083845	2.23762767142829	0.000174845
ENSG00000083937	2.03281651318383	0.000174845
ENSG00000084073	2.54164052800875	0.000174845
ENSG00000084090	2.45122004474582	0.000174845
ENSG00000084093	4.55954542955359	0.000174845
ENSG00000084112	7.64883485931467	0.000174845
ENSG00000084234	2.35071559038101	0.000174845
ENSG00000084463	2.12461288646256	0.000174845
ENSG00000084693	2.46763668620463	0.00660781
ENSG00000084710	3.54270171520432	0.000174845
ENSG00000084731	4.02754302254236	0.000174845
ENSG00000084754	3.86937351369484	0.000174845
ENSG00000085063	2.17962508515425	0.000174845
ENSG00000085185	2.4641157036307	0.000174845
ENSG00000085231	2.76904788045051	0.000174845
ENSG00000085274	2.01304580524095	0.0411362
ENSG00000085377	2.72302457008136	0.000174845
ENSG00000085433	2.83834508024066	0.0104815
ENSG00000085449	4.08014380218084	0.000174845
ENSG00000085491	4.67018596941015	0.000174845
ENSG00000085662	5.83276520352584	0.000174845
ENSG00000085719	2.60410929503551	0.000174845
ENSG00000085721	2.49161299166991	0.00740967
ENSG00000085832	2.07776141198005	0.000174845
ENSG00000085840	3.8181664571927	0.00033029
ENSG00000085978	2.71761295359246	0.000174845
ENSG00000086061	2.20087925800879	0.000174845
ENSG00000086065	2.40162350169831	0.000174845
ENSG00000086189	2.4944296814284	0.0020518
ENSG00000086289	2.26990198045704	0.0197447
ENSG00000086475	4.62184859499941	0.000174845
ENSG00000086589	2.3410893542358	0.000174845
ENSG00000086827	3.86551329522716	0.000174845
ENSG00000087053	2.27993074205649	0.00033029
ENSG00000087152	2.19153238773034	0.000174845
ENSG00000087253	2.47716505598442	0.000479023
ENSG00000087301	3.45285559692076	0.00809773
ENSG00000087338	2.01671888857086	0.00711068
ENSG00000087448	4.79297029928063	0.000174845
ENSG00000087470	2.61543333951506	0.000174845
ENSG00000087586	3.59965838919584	0.000174845
ENSG00000088325	4.20588673892376	0.000174845
ENSG00000088543	2.47414490820224	0.0415841
ENSG00000088812	2.01776757339079	0.000174845
ENSG00000088832	4.25069869758081	0.000174845
ENSG00000088836	3.9741876659459	0.00103529
ENSG00000088888	3.18269740667042	0.000174845
ENSG00000088930	2.68335884723793	0.000174845
ENSG00000088986	2.06900911357846	0.000174845
ENSG00000089006	2.27201128393568	0.000174845
ENSG00000089041	2.14097804284307	0.000174845
ENSG00000089057	4.01970603618513	0.000174845
ENSG00000089154	2.90112005741295	0.000174845
ENSG00000089157	2.81703990408716	0.000174845
ENSG00000089159	2.22891252765386	0.000174845
ENSG00000089597	2.82104562708009	0.000174845
ENSG00000089639	2.17121109780849	0.000174845
ENSG00000089682	2.25566058802345	0.0410764
ENSG00000089685	2.0298456096636	0.000174845
ENSG00000089723	2.0055250691285	0.0143788
ENSG00000089818	2.08698466539574	0.000174845
ENSG00000089876	3.87707864531806	0.000174845
ENSG00000089902	3.05275116969307	0.000174845
ENSG00000089916	2.36775531523968	0.000764142
ENSG00000090054	2.55044678631229	0.000174845
ENSG00000090060	3.14763880607488	0.000174845
ENSG00000090061	2.11790811549066	0.0282633
ENSG00000090316	2.76858727290835	0.000174845
ENSG00000090376	3.44141052244576	0.000174845
ENSG00000090612	2.24233215605702	0.0114872
ENSG00000090857	3.09966005209585	0.000174845
ENSG00000090889	5.22054346158991	0.000174845
ENSG00000090989	2.06356659863862	0.0206196
ENSG00000091009	3.74506303084919	0.000174845
ENSG00000091140	2.30278544709312	0.0280469
ENSG00000091483	3.52819426758193	0.000174845
ENSG00000091527	2.60051975951939	0.000174845
ENSG00000092068	3.76239155744242	0.000174845
ENSG00000092140	2.34035924433989	0.00877565
ENSG00000092148	2.56178606303134	0.000174845
ENSG00000092201	2.01518180331704	0.000174845
ENSG00000092439	2.65657970786585	0.000764142
ENSG00000092445	2.12233147461186	0.000174845
ENSG00000092529	3.0546349959214	0.00611169
ENSG00000092847	3.44776155021065	0.000174845
ENSG00000092853	2.59933035326328	0.000174845
ENSG00000092931	2.49379003090243	0.000174845
ENSG00000092964	2.9631876688016	0.000174845
ENSG00000093000	2.36286957820911	0.000174845
ENSG00000093144	2.59477600000997	0.000174845
ENSG00000093183	2.79479022606292	0.000174845
ENSG00000094804	4.30952839685508	0.000174845
ENSG00000094841	2.05239725344109	0.000623214
ENSG00000094880	2.40553868415849	0.000174845
ENSG00000094916	2.79024150949269	0.000764142
ENSG00000094975	2.55832579723555	0.00288198
ENSG00000095002	3.45659122215064	0.000174845
ENSG00000095139	2.42029013071187	0.000174845
ENSG00000095261	3.4159811170193	0.000479023
ENSG00000095319	3.01738753623962	0.000174845
ENSG00000095564	4.42783051243797	0.000174845
ENSG00000095574	2.87539468869159	0.00751357
ENSG00000095637	2.29163932494052	0.000174845
ENSG00000095752	84.4941761245095	0.00701591
ENSG00000096063	3.23173745744579	0.000174845
ENSG00000096433	3.04166232740677	0.000174845
ENSG00000096717	2.64231048391282	0.00453663
ENSG00000096746	2.96043668684043	0.000174845
ENSG00000096968	2.39091029114484	0.0191882
ENSG00000097033	2.93276200404097	0.000174845
ENSG00000099194	4.57169766956473	0.000174845
ENSG00000099219	3.53710733772899	0.000174845
ENSG00000099246	2.56676283636312	0.000174845
ENSG00000099290	2.20245111830026	0.018321
ENSG00000099341	2.46951888261783	0.000174845
ENSG00000099783	2.00958834197056	0.000174845
ENSG00000099864	2.29488204144098	0.000174845
ENSG00000099901	2.30347190216137	0.000174845
ENSG00000099910	2.09803682427587	0.0177479
ENSG00000099954	3.92491116243374	0.0480136
ENSG00000100014	3.11251329582167	0.000174845
ENSG00000100030	2.00754176227944	0.0162758
ENSG00000100084	2.30508507827559	0.0156107
ENSG00000100104	2.46164035524393	0.0101123
ENSG00000100129	2.88367784412412	0.000174845
ENSG00000100139	2.00736087258086	0.000174845
ENSG00000100147	2.34281006894838	0.00917912
ENSG00000100162	3.99914058983256	0.000174845
ENSG00000100220	2.03536847796483	0.000174845
ENSG00000100221	2.36506527170769	0.000174845
ENSG00000100225	2.01061938233822	0.000174845
ENSG00000100234	4.82717791136973	0.000174845
ENSG00000100241	2.24393362186373	0.000174845
ENSG00000100281	2.99762517699943	0.000174845
ENSG00000100297	2.15243549046448	0.000174845
ENSG00000100304	2.42049145315815	0.000174845
ENSG00000100335	2.47320186735976	0.000174845
ENSG00000100364	5.08405627674865	0.000174845
ENSG00000100387	2.15400261299588	0.0132262
ENSG00000100416	2.19007458049629	0.000174845
ENSG00000100422	2.56269182745932	0.000174845
ENSG00000100426	5.24939078005819	0.000174845
ENSG00000100441	2.63950975888603	0.000623214
ENSG00000100479	3.71630780863928	0.00129651
ENSG00000100485	4.54928557303505	0.000174845
ENSG00000100503	2.76695657064711	0.00103529
ENSG00000100526	5.00121975894024	0.000174845
ENSG00000100528	3.60330306895606	0.000174845
ENSG00000100567	2.31451514032012	0.000479023
ENSG00000100578	2.03246428344442	0.0301521
ENSG00000100580	4.83156308962408	0.000174845
ENSG00000100596	2.79816298923848	0.000174845
ENSG00000100644	3.97614398214448	0.000174845
ENSG00000100664	2.35593543125779	0.000174845
ENSG00000100697	2.22724459045078	0.00345014
ENSG00000100711	2.08983638941441	0.000174845
ENSG00000100722	2.37376974376291	0.000174845
ENSG00000100731	2.90909417295857	0.000479023
ENSG00000100744	4.50507148989257	0.00033029
ENSG00000100749	2.53542921974186	0.00650344
ENSG00000100764	2.33721426533041	0.000174845
ENSG00000100796	2.25167717227353	0.000174845
ENSG00000100811	2.2341716013268	0.00310893
ENSG00000100814	2.41320420270776	0.000174845
ENSG00000100815	2.3079948423297	0.0104815
ENSG00000100852	2.28673628762715	0.000174845
ENSG00000100883	2.03898335764026	0.000174845
ENSG00000100889	2.60553566003124	0.00252842
ENSG00000100897	2.16158564660239	0.000174845
ENSG00000100908	2.2594631061135	0.0419384
ENSG00000100916	4.82159341642746	0.0191882
ENSG00000100918	3.46205825332279	0.0242412
ENSG00000100934	2.13478384667247	0.000174845
ENSG00000100968	2.33420294465598	0.00090298
ENSG00000100994	2.46873160771152	0.000174845
ENSG00000101000	5.52904379815253	0.0320431
ENSG00000101003	2.02739893713213	0.000174845
ENSG00000101057	3.07841983525188	0.000174845
ENSG00000101084	3.05880894896024	0.00681081
ENSG00000101126	3.06385920091194	0.000174845
ENSG00000101132	2.97324840366916	0.00129651
ENSG00000101138	3.48930570392074	0.000174845
ENSG00000101190	2.88835886213166	0.0474746
ENSG00000101224	4.15201023486797	0.000174845
ENSG00000101247	2.82079143655577	0.000174845
ENSG00000101255	3.24896454490047	0.000174845
ENSG00000101266	3.10630609561928	0.000174845
ENSG00000101298	2.83519899969689	0.00409591
ENSG00000101310	2.12200785990975	0.000174845
ENSG00000101350	4.42188038574146	0.000174845
ENSG00000101367	2.60219666488401	0.000174845
ENSG00000101412	3.3019997247725	0.000174845
ENSG00000101444	2.03881376682558	0.000174845
ENSG00000101447	6.83494628540996	0.000174845
ENSG00000101493	2.10186498559477	0.0483269
ENSG00000101544	3.15060742175344	0.000174845
ENSG00000101557	2.40235607196997	0.000174845
ENSG00000101596	3.35301747016824	0.000174845
ENSG00000101608	2.73636370609583	0.000174845
ENSG00000101680	2.58459816862375	0.00129651
ENSG00000101752	4.36348246625004	0.000174845
ENSG00000101773	2.22187861191819	0.00398989
ENSG00000101843	3.37072749971336	0.000174845
ENSG00000101844	2.43759762585975	0.0100229
ENSG00000101850	3.32047583664689	0.000174845
ENSG00000101856	2.1243919975311	0.000174845
ENSG00000101871	2.06536963364412	0.00356129
ENSG00000101911	3.06674880198154	0.000174845
ENSG00000101928	2.11597121262317	0.00033029
ENSG00000101945	2.67520602181157	0.000174845
ENSG00000102034	3.91963685967455	0.000174845
ENSG00000102038	3.13487952370675	0.000174845
ENSG00000102054	2.18301190794923	0.00090298
ENSG00000102081	2.60014125305068	0.00090298
ENSG00000102172	2.49861738941094	0.000174845
ENSG00000102178	2.09858951141804	0.00937099
ENSG00000102189	3.55657848340243	0.000174845
ENSG00000102218	4.61518986390174	0.000174845
ENSG00000102265	2.05858069149291	0.000174845
ENSG00000102312	2.15477913416659	0.000174845
ENSG00000102362	7.72727638283513	0.000174845
ENSG00000102384	4.40884268481337	0.00193058
ENSG00000102393	3.87337182560522	0.00485604
ENSG00000102401	2.85074698479792	0.000479023
ENSG00000102409	2.21328617227469	0.000174845
ENSG00000102554	2.57517414999474	0.0125005
ENSG00000102580	2.44026867822067	0.000174845
ENSG00000102699	4.28884744503191	0.000174845
ENSG00000102743	2.50786554058248	0.00033029
ENSG00000102753	2.49726686504054	0.000174845
ENSG00000102780	6.76101571270776	0.00611169
ENSG00000102781	3.53068961866445	0.000174845
ENSG00000102974	3.30674088292557	0.000174845
ENSG00000102978	2.66842784315908	0.000174845
ENSG00000103018	2.05514473458919	0.000174845
ENSG00000103035	2.76523099160807	0.000174845
ENSG00000103061	2.19499857019407	0.000174845
ENSG00000103064	3.78966415358792	0.00129651
ENSG00000103111	3.44145823085646	0.000174845
ENSG00000103148	2.01553103797136	0.000174845
ENSG00000103150	3.40475266773095	0.0127776
ENSG00000103160	2.6222041317933	0.000174845
ENSG00000103175	10.0920685094283	0.000174845
ENSG00000103222	2.08116305240615	0.000174845
ENSG00000103249	2.34511715947627	0.00167824
ENSG00000103257	2.3120458370278	0.000174845
ENSG00000103266	2.06968326346631	0.0020518
ENSG00000103275	2.39651837220909	0.000174845
ENSG00000103319	2.34828904974248	0.000174845
ENSG00000103342	3.22216416651858	0.000174845
ENSG00000103404	3.67491275559633	0.000174845
ENSG00000103479	2.06968326346631	0.00640572
ENSG00000103495	2.52256247455251	0.00620944
ENSG00000103540	2.62932048282128	0.000174845
ENSG00000103591	2.02491310637302	0.000623214
ENSG00000103642	3.10953746615792	0.0271436
ENSG00000103769	2.506649011788	0.000174845
ENSG00000103888	9.33881824746236	0.00193058
ENSG00000103966	3.23359725023195	0.000174845
ENSG00000103994	2.9982277982422	0.000479023
ENSG00000104044	2.04345432952558	0.0345395
ENSG00000104131	2.33297362937669	0.00033029
ENSG00000104142	2.2753366237001	0.000174845
ENSG00000104147	4.59772443309158	0.0124015
ENSG00000104177	2.49337521016029	0.000174845
ENSG00000104290	4.72809820062468	0.000174845
ENSG00000104312	2.93266036401655	0.000174845
ENSG00000104320	2.0452823215055	0.0104815
ENSG00000104331	2.57226628423744	0.000174845
ENSG00000104341	3.83312222121903	0.000174845
ENSG00000104343	2.1827395582008	0.0248729
ENSG00000104356	5.64596427452074	0.000174845
ENSG00000104442	2.2675745777396	0.000174845
ENSG00000104497	2.33459128404183	0.00965655
ENSG00000104549	6.73122928571645	0.000174845
ENSG00000104635	2.4134551216052	0.000174845
ENSG00000104643	2.63282202397707	0.000174845
ENSG00000104689	2.48624763720414	0.0440918
ENSG00000104695	2.13222546634339	0.000764142
ENSG00000104738	2.14683304501166	0.000174845
ENSG00000104756	3.48200916424419	0.000174845
ENSG00000104812	2.51733985226015	0.000174845
ENSG00000104885	3.15019252049109	0.000174845
ENSG00000104889	2.82104562708009	0.00927641
ENSG00000105011	3.92842222995462	0.000174845
ENSG00000105058	2.58800427419086	0.000174845
ENSG00000105137	2.4491820249364	0.00276036
ENSG00000105221	2.05228344752692	0.000174845
ENSG00000105341	2.59617925741622	0.000174845
ENSG00000105419	2.26143730509339	0.000174845
ENSG00000105472	3.68493711670254	0.000174845
ENSG00000105552	2.10933757469626	0.000174845
ENSG00000105640	2.01828512541947	0.000174845
ENSG00000105647	4.51523163182035	0.0488407
ENSG00000105677	2.2533790257086	0.00142532
ENSG00000105755	3.23653476374511	0.000174845
ENSG00000105835	3.59046326005562	0.000174845
ENSG00000105849	2.55724431513655	0.000174845
ENSG00000105855	11.0210517255696	0.000174845
ENSG00000105879	2.55021697811647	0.000174845
ENSG00000105887	4.45047708720292	0.00116832
ENSG00000105928	3.14203663058406	0.000174845
ENSG00000105953	2.57612036037962	0.000174845
ENSG00000105968	2.7772941796443	0.000174845
ENSG00000105976	3.58712992421441	0.00033029
ENSG00000106012	2.03538258611294	0.000174845
ENSG00000106086	2.52501157256391	0.000174845
ENSG00000106266	2.27453242283859	0.0160332
ENSG00000106462	2.37427986382674	0.000174845
ENSG00000106477	2.08442577549005	0.000174845
ENSG00000106588	2.01088419425509	0.000174845
ENSG00000106609	2.11093184559861	0.000174845
ENSG00000106665	2.42144796349241	0.000174845
ENSG00000106692	3.24903210592133	0.000174845
ENSG00000106723	3.45161128587843	0.000174845
ENSG00000106771	4.10391258134856	0.000174845
ENSG00000106780	3.49249972006953	0.000174845
ENSG00000106789	2.32832104382666	0.00276036
ENSG00000106799	5.33419290776464	0.000174845
ENSG00000106868	2.09119848345718	0.0326997
ENSG00000107036	3.06685508923762	0.000623214
ENSG00000107130	4.48749396894852	0.000174845
ENSG00000107164	2.34238788982131	0.000174845
ENSG00000107175	2.35314463841932	0.00090298
ENSG00000107185	4.7654418946394	0.000174845
ENSG00000107186	3.9675543881716	0.000174845
ENSG00000107263	2.54792003472913	0.000174845
ENSG00000107290	3.46256223034419	0.000174845
ENSG00000107362	3.62977469254065	0.000174845
ENSG00000107372	3.56366074238982	0.000174845
ENSG00000107443	3.15810688604412	0.0210952
ENSG00000107521	3.46129042938682	0.000174845
ENSG00000107537	3.15979289125491	0.000174845
ENSG00000107554	2.36434407282764	0.000174845
ENSG00000107560	3.3721997596108	0.0015535
ENSG00000107566	3.64699949524252	0.000174845
ENSG00000107581	2.69665320493942	0.000174845
ENSG00000107625	2.65611939756624	0.000174845
ENSG00000107651	2.66526687821248	0.000174845
ENSG00000107679	3.10641375385045	0.000174845
ENSG00000107758	3.53088540709718	0.000174845
ENSG00000107779	2.23075179378122	0.000174845
ENSG00000107789	5.80984631003075	0.000174845
ENSG00000107798	3.13090557742127	0.00569203
ENSG00000107854	5.80549869266827	0.000174845
ENSG00000107862	2.0826205403498	0.000174845
ENSG00000107863	2.247326905201	0.00631091
ENSG00000107874	2.02045469207685	0.000174845
ENSG00000107897	3.74734810198537	0.000174845
ENSG00000107929	2.4751054646939	0.000174845
ENSG00000107937	2.12646926047538	0.000174845
ENSG00000107949	2.51627569616625	0.00409591
ENSG00000107951	2.25331654964197	0.00310893
ENSG00000107957	3.28535666282061	0.000174845
ENSG00000107959	2.19685553286969	0.000174845
ENSG00000107984	16.6216304400006	0.0460898
ENSG00000108010	2.28162231976838	0.000174845
ENSG00000108021	3.13962009818208	0.000174845
ENSG00000108039	2.74006477722105	0.000174845
ENSG00000108055	5.45572149804843	0.000174845
ENSG00000108091	2.62055066152809	0.000174845
ENSG00000108094	4.42531453416917	0.000174845
ENSG00000108106	5.01447964695986	0.00333945
ENSG00000108179	2.7179897208587	0.000174845
ENSG00000108219	2.42690897671607	0.000174845
ENSG00000108306	2.24832407248063	0.0276085
ENSG00000108381	2.50348879797079	0.0204525
ENSG00000108387	2.47231059568416	0.000174845
ENSG00000108389	4.14597092757487	0.000174845
ENSG00000108395	2.73323593544125	0.0020518
ENSG00000108406	2.71870572257702	0.000174845
ENSG00000108424	2.83219382190166	0.000174845
ENSG00000108439	2.07410653635982	0.0240082
ENSG00000108468	2.30308873921978	0.000174845
ENSG00000108510	2.81417100972886	0.000479023
ENSG00000108511	2.86918302407417	0.0476805
ENSG00000108518	2.43288815826003	0.000174845
ENSG00000108561	3.0443410722556	0.000174845
ENSG00000108582	2.88321815373942	0.000174845
ENSG00000108590	2.09289509607488	0.0240082
ENSG00000108604	2.07169267144567	0.000174845
ENSG00000108774	2.36021780477827	0.000479023
ENSG00000108784	2.60846305521586	0.00252842
ENSG00000108788	2.53233803657004	0.000174845
ENSG00000108829	2.64258522470457	0.000174845
ENSG00000108840	2.74044465718669	0.000174845
ENSG00000108932	39.3592274946189	0.000174845
ENSG00000108946	3.68498820113209	0.00217421
ENSG00000108947	3.61939860320198	0.000174845
ENSG00000108960	3.0444465829055	0.0015535
ENSG00000109084	2.02714600145712	0.00506766
ENSG00000109089	4.05420769715866	0.000174845
ENSG00000109113	3.07906004122193	0.000174845
ENSG00000109133	4.52510102061524	0.000174845
ENSG00000109171	3.42024577672344	0.000174845
ENSG00000109184	3.0875660510112	0.00129651
ENSG00000109189	4.16374004617175	0.000174845
ENSG00000109270	2.35438458242124	0.000174845
ENSG00000109320	2.42102839488912	0.000174845
ENSG00000109332	2.92770460873919	0.000174845
ENSG00000109390	3.13298964197348	0.000174845
ENSG00000109436	5.59132420493301	0.000174845
ENSG00000109475	3.2465557869026	0.000174845
ENSG00000109501	3.04244250572309	0.000174845
ENSG00000109572	2.95645844663584	0.000174845
ENSG00000109576	3.1602090569498	0.0100229
ENSG00000109586	2.09989908811649	0.000174845
ENSG00000109606	3.09412182241994	0.000174845
ENSG00000109674	3.55869921525019	0.00193058
ENSG00000109685	4.53857689337337	0.000174845
ENSG00000109686	2.04369513419613	0.0365557
ENSG00000109762	4.98519521448285	0.000174845
ENSG00000109790	3.34262149679289	0.000174845
ENSG00000109805	6.03360394967787	0.00033029
ENSG00000109854	4.44030876344661	0.000174845
ENSG00000109919	2.16163059597963	0.000174845
ENSG00000109929	4.28777736964184	0.000174845
ENSG00000109971	3.63244259870385	0.000174845
ENSG00000110002	3.63649854736207	0.000623214
ENSG00000110031	3.12189063888618	0.000174845
ENSG00000110042	2.56207018995228	0.0361312
ENSG00000110048	3.07884662443984	0.000174845
ENSG00000110092	6.72078615405049	0.000174845
ENSG00000110172	4.16472143059768	0.000174845
ENSG00000110218	6.69428512484688	0.000174845
ENSG00000110344	3.52912370198662	0.00790634
ENSG00000110367	2.4110139528038	0.000174845
ENSG00000110395	6.39427149079381	0.000174845
ENSG00000110422	3.81113311662449	0.000174845
ENSG00000110427	3.60882703762824	0.000174845
ENSG00000110429	2.59035530833001	0.000174845
ENSG00000110536	2.94663833994852	0.00580413
ENSG00000110628	3.29619135898878	0.000174845
ENSG00000110651	2.38539800368646	0.000174845
ENSG00000110660	8.39691858738468	0.000174845
ENSG00000110697	2.50551990631202	0.000174845
ENSG00000110700	3.69030485033895	0.000174845
ENSG00000110713	2.15572029446725	0.00681081
ENSG00000110768	2.52933828081983	0.000174845
ENSG00000110811	2.11085868754349	0.000174845
ENSG00000110851	2.37862855650699	0.000174845
ENSG00000110880	3.17613008002278	0.000174845
ENSG00000110917	2.62451346631322	0.000174845
ENSG00000110921	2.32137564744468	0.000174845
ENSG00000110925	3.39676167782353	0.000174845
ENSG00000110931	2.30332820858855	0.000174845
ENSG00000110955	2.19251999561705	0.000623214
ENSG00000110958	2.41869691891009	0.000174845
ENSG00000110987	2.01343653752341	0.000174845
ENSG00000111144	3.05457147723277	0.000174845
ENSG00000111145	3.58248335145703	0.000174845
ENSG00000111206	3.80682961602964	0.00142532
ENSG00000111229	2.06113642658811	0.000174845
ENSG00000111237	2.23341291139991	0.000174845
ENSG00000111247	2.93324992519543	0.0103021
ENSG00000111252	7.98869583205795	0.000174845
ENSG00000111266	3.0304247107085	0.000174845
ENSG00000111269	2.63221986490446	0.000174845
ENSG00000111276	3.47487239534672	0.000174845
ENSG00000111300	2.04318522847065	0.0147468
ENSG00000111328	3.06078137509431	0.000174845
ENSG00000111412	4.06109844492804	0.000174845
ENSG00000111424	2.06939636432935	0.00180559
ENSG00000111445	2.98323990414342	0.00129651
ENSG00000111450	2.58173334641859	0.000174845
ENSG00000111530	4.08710696190698	0.000174845
ENSG00000111540	3.59913445778541	0.00322567
ENSG00000111602	2.99610877000975	0.000174845
ENSG00000111647	2.68466113698341	0.000764142
ENSG00000111665	3.25877557469917	0.000174845
ENSG00000111666	3.31380796298149	0.000174845
ENSG00000111670	3.63274474935127	0.000174845
ENSG00000111726	2.42997252199238	0.0203779
ENSG00000111727	2.38637372800888	0.0415164
ENSG00000111737	2.84366200940083	0.000174845
ENSG00000111775	3.95245763793968	0.000174845
ENSG00000111802	2.06366672594358	0.000174845
ENSG00000111875	8.52523734659133	0.0015535
ENSG00000111897	3.47764338730972	0.000174845
ENSG00000112029	4.19636450829395	0.000174845
ENSG00000112031	2.06796246508298	0.000174845
ENSG00000112039	2.26776319713498	0.000174845
ENSG00000112062	2.58151861280643	0.000174845
ENSG00000112078	2.76281698871244	0.000174845
ENSG00000112096	2.40020894167588	0.000174845
ENSG00000112137	2.70440271385353	0.0037766
ENSG00000112139	7.6418926951177	0.000623214
ENSG00000112144	4.53760176859141	0.000174845
ENSG00000112210	2.85761191302766	0.000174845
ENSG00000112234	5.46624453143603	0.000174845
ENSG00000112249	2.87479682933798	0.00033029
ENSG00000112276	3.86704083766458	0.00366813
ENSG00000112282	2.1503477671698	0.0129519
ENSG00000112306	2.41666918869636	0.000174845
ENSG00000112309	2.03823443796351	0.044922
ENSG00000112312	3.75005043821137	0.000174845
ENSG00000112335	2.45823016141274	0.000174845
ENSG00000112339	3.34229714251765	0.000174845
ENSG00000112343	2.31758138190773	0.000174845
ENSG00000112365	4.45612591833242	0.00965655
ENSG00000112367	3.95226586815132	0.000174845
ENSG00000112406	3.52443011777399	0.000174845
ENSG00000112419	3.82015188670709	0.00193058
ENSG00000112640	2.47447076950721	0.00090298
ENSG00000112697	2.00612291155882	0.000623214
ENSG00000112742	6.48735325571961	0.000174845
ENSG00000112787	2.71868687801026	0.0191882
ENSG00000112855	2.099360607691	0.000764142
ENSG00000112874	2.11865693907919	0.0296414
ENSG00000112893	2.7820724680214	0.000174845
ENSG00000112941	2.33828373203577	0.000174845
ENSG00000112972	4.19531750756808	0.000174845
ENSG00000112984	7.04954429440198	0.000174845
ENSG00000112992	2.73704660429873	0.000174845
ENSG00000112996	3.21339871513482	0.000174845
ENSG00000113083	4.38428018754132	0.00241733
ENSG00000113161	4.54512508835349	0.000174845
ENSG00000113163	4.1329731751362	0.000174845
ENSG00000113194	2.61982419132188	0.000174845
ENSG00000113300	2.55788251156611	0.000174845
ENSG00000113328	2.72657530187814	0.000174845
ENSG00000113356	3.18503670834782	0.00103529
ENSG00000113368	4.03134149755789	0.000174845
ENSG00000113384	3.31985446860778	0.000174845
ENSG00000113407	2.96232514578252	0.000174845
ENSG00000113441	4.63445599070532	0.00103529
ENSG00000113460	2.0182431567965	0.022241
ENSG00000113504	9.24985018987974	0.000174845
ENSG00000113558	2.76423448093427	0.000174845
ENSG00000113569	2.63762597561181	0.000174845
ENSG00000113575	2.19955244417899	0.00217421
ENSG00000113595	3.54171960587769	0.00485604
ENSG00000113615	5.30109354812331	0.000174845
ENSG00000113638	3.72773679770493	0.00431636
ENSG00000113643	2.37069489170662	0.000174845
ENSG00000113658	2.6398756979999	0.000174845
ENSG00000113712	3.8742579164738	0.000174845
ENSG00000113716	2.64981198831994	0.00180559
ENSG00000113749	2.93601634544043	0.00142532
ENSG00000113810	3.61491067900909	0.00033029
ENSG00000113812	2.11082942503137	0.00229539
ENSG00000113966	3.58456983693648	0.0211686
ENSG00000114030	3.4384062255203	0.000174845
ENSG00000114062	3.31146589523247	0.000174845
ENSG00000114120	3.00892886524332	0.000174845
ENSG00000114166	2.10103471560332	0.0189581
ENSG00000114209	3.88280700542372	0.00033029
ENSG00000114268	5.64741244937631	0.000174845
ENSG00000114346	4.22520107472567	0.000174845
ENSG00000114395	2.45009892407537	0.00142532
ENSG00000114416	2.06412451263914	0.000174845
ENSG00000114450	4.98336414961681	0.00033029
ENSG00000114520	2.46462815536529	0.000174845
ENSG00000114529	2.80054963919591	0.0297854
ENSG00000114554	2.0872595351272	0.000174845
ENSG00000114573	3.11843027056552	0.000174845
ENSG00000114626	2.17631894098828	0.000174845
ENSG00000114686	2.20625569131109	0.000174845
ENSG00000114738	2.34619024240214	0.000174845
ENSG00000114739	3.1519398425579	0.0220876
ENSG00000114744	2.19382736082866	0.000174845
ENSG00000114745	2.11556058221783	0.000479023
ENSG00000114867	2.01608993931048	0.000174845
ENSG00000114942	2.17929273427924	0.0020518
ENSG00000114978	3.85213963519029	0.000174845
ENSG00000114982	2.27185380557196	0.000174845
ENSG00000114999	4.30663184738164	0.000174845
ENSG00000115020	2.98005715368792	0.000174845
ENSG00000115041	2.69616726256144	0.000174845
ENSG00000115073	2.68954103378022	0.000174845
ENSG00000115091	4.04410372329041	0.000174845
ENSG00000115128	2.33990506865952	0.000174845
ENSG00000115159	3.06126937554824	0.000174845
ENSG00000115163	4.16983414017654	0.0101123
ENSG00000115183	2.13756753249261	0.000174845
ENSG00000115216	2.01278070866307	0.000174845
ENSG00000115226	2.38506734022668	0.0113056
ENSG00000115268	2.92105596648297	0.000174845
ENSG00000115295	2.05848081095789	0.0300821
ENSG00000115339	2.66218346805556	0.00485604
ENSG00000115364	2.76920143332635	0.000174845
ENSG00000115365	3.12940851237385	0.000174845
ENSG00000115484	2.74976818582831	0.0236788
ENSG00000115486	2.37230581445244	0.000174845
ENSG00000115514	4.92375849180968	0.0015535
ENSG00000115525	2.17868858978957	0.000174845
ENSG00000115539	3.11173671798303	0.000174845
ENSG00000115540	3.29329100866203	0.0015535
ENSG00000115568	2.80064670053217	0.000174845
ENSG00000115641	3.07684122960098	0.000174845
ENSG00000115652	2.09043038513681	0.000174845
ENSG00000115756	3.63876782095543	0.000174845
ENSG00000115762	2.32657871735959	0.000174845
ENSG00000115808	5.50060383191677	0.000174845
ENSG00000115825	6.05207556136029	0.000174845
ENSG00000115828	4.13294452764845	0.000174845
ENSG00000115902	8.35870821370695	0.000174845
ENSG00000115963	2.04131666236106	0.00033029
ENSG00000115966	2.89762319503032	0.000174845
ENSG00000115993	6.6616982185729	0.000174845
ENSG00000115998	2.23876019180779	0.0170108
ENSG00000116030	2.05552939038236	0.000174845
ENSG00000116044	2.21554249720698	0.000174845
ENSG00000116062	3.13318509413422	0.000174845
ENSG00000116095	3.52513864413477	0.0020518
ENSG00000116133	12.3094978070226	0.000174845
ENSG00000116161	3.02649926356787	0.000174845
ENSG00000116191	3.06632368979163	0.000174845
ENSG00000116198	2.21485154130685	0.00809773
ENSG00000116199	2.25680223532152	0.000174845
ENSG00000116205	2.0490426304289	0.0238514
ENSG00000116212	2.39435986292344	0.00431636
ENSG00000116221	2.62124099481456	0.00420833
ENSG00000116237	2.34047280203361	0.0258158
ENSG00000116273	2.55253368494635	0.00356129
ENSG00000116285	5.78914382818725	0.000174845
ENSG00000116406	2.17992726629586	0.00033029
ENSG00000116455	2.87055560090555	0.000174845
ENSG00000116459	4.20862801249937	0.000174845
ENSG00000116478	2.22718283897451	0.000174845
ENSG00000116489	2.13252107604708	0.000174845
ENSG00000116525	2.20556763166475	0.000174845
ENSG00000116584	2.29475478968784	0.00229539
ENSG00000116641	2.79099589018679	0.000174845
ENSG00000116685	2.24139979022337	0.000174845
ENSG00000116688	2.45921863097156	0.000174845
ENSG00000116711	3.62987533265958	0.00116832
ENSG00000116747	3.09116357658215	0.000174845
ENSG00000116750	2.67561400145019	0.00288198
ENSG00000116786	2.42023980271674	0.000174845
ENSG00000116791	3.03332482940654	0.00252842
ENSG00000116830	2.05929426483974	0.0166166
ENSG00000116903	3.57672698440469	0.000174845
ENSG00000116906	2.26076337670809	0.000174845
ENSG00000116918	2.07381902406954	0.00761311
ENSG00000116962	2.03658213619655	0.000174845
ENSG00000116984	2.7665730156046	0.000174845
ENSG00000117000	3.51952320969684	0.000174845
ENSG00000117036	3.26454063645384	0.000174845
ENSG00000117054	2.72181686562444	0.000764142
ENSG00000117118	2.17313831275105	0.000174845
ENSG00000117133	2.78923598573893	0.000174845
ENSG00000117139	2.08201433232087	0.00033029
ENSG00000117155	2.60517448112751	0.00322567
ENSG00000117399	3.21805726745247	0.000174845
ENSG00000117479	2.9163421723956	0.000174845
ENSG00000117500	3.36034649240841	0.000174845
ENSG00000117505	2.48369840840181	0.000174845
ENSG00000117528	2.57612036037962	0.000174845
ENSG00000117593	2.96719553087606	0.000174845
ENSG00000117602	3.64816251805835	0.000174845
ENSG00000117632	2.99100433204986	0.000174845
ENSG00000117650	4.24292742019429	0.00116832
ENSG00000117676	2.10348276885626	0.000174845
ENSG00000117724	3.43683359302608	0.000174845
ENSG00000117751	2.83046679676859	0.000174845
ENSG00000117868	2.14638667004212	0.000174845
ENSG00000118058	2.61759155698211	0.00431636
ENSG00000118096	2.31851329572201	0.00927641
ENSG00000118181	2.47035777769672	0.000174845
ENSG00000118193	5.79592931327429	0.000174845
ENSG00000118200	2.76241485983098	0.000174845
ENSG00000118246	2.70348434075452	0.000174845
ENSG00000118260	3.86478993311445	0.00333945
ENSG00000118276	5.06330713746202	0.000174845
ENSG00000118402	3.62110497294787	0.000174845
ENSG00000118454	2.31490020426248	0.00167824
ENSG00000118482	2.81426854315402	0.00090298
ENSG00000118496	7.82716577133577	0.000174845
ENSG00000118503	5.25740180753049	0.000174845
ENSG00000118508	8.37976624347131	0.000174845
ENSG00000118515	4.83618689908798	0.000174845
ENSG00000118518	2.18151440474947	0.000174845
ENSG00000118655	3.43390469698593	0.000623214
ENSG00000118680	3.65018604989955	0.000174845
ENSG00000118689	2.11510604864929	0.000174845
ENSG00000118762	4.25523851427498	0.000174845
ENSG00000118900	2.47119695774811	0.000174845
ENSG00000118960	2.33219755332334	0.000174845
ENSG00000118965	2.71273853239718	0.00193058
ENSG00000119004	2.26680454468145	0.00116833
ENSG00000119013	2.37184543914471	0.0015535
ENSG00000119138	9.01751551356162	0.000174845
ENSG00000119203	2.58126811283224	0.000174845
ENSG00000119280	2.32732065991666	0.000174845
ENSG00000119285	2.06611420249293	0.0153653
ENSG00000119318	4.7183420217179	0.000174845
ENSG00000119326	2.34916817762511	0.00937099
ENSG00000119333	2.26884806317432	0.00453663
ENSG00000119392	2.78792161680023	0.000174845
ENSG00000119396	3.11326848785874	0.0115674
ENSG00000119401	5.31478009550676	0.0104815
ENSG00000119402	3.79292277961486	0.000174845
ENSG00000119403	4.46865293533726	0.000174845
ENSG00000119414	2.75367825101099	0.000174845
ENSG00000119421	2.61737384089188	0.000174845
ENSG00000119446	2.05231189841383	0.00538445
ENSG00000119508	6.9225328752659	0.000174845
ENSG00000119523	2.47924354585466	0.000174845
ENSG00000119537	2.74624435663291	0.000174845
ENSG00000119574	2.07251134628422	0.000174845
ENSG00000119669	2.53110963652666	0.000174845
ENSG00000119673	5.76164191480502	0.000174845
ENSG00000119682	3.63634731278401	0.000174845
ENSG00000119689	2.57587038422969	0.000174845
ENSG00000119705	3.50783283960318	0.000174845
ENSG00000119725	2.83883697058094	0.000764142
ENSG00000119729	3.6018048089143	0.000174845
ENSG00000119782	7.56075339674024	0.00761311
ENSG00000119812	3.67639046075481	0.000174845
ENSG00000119865	6.08340898818475	0.000174845
ENSG00000119899	2.38513346925151	0.000174845
ENSG00000119900	3.73725757778254	0.000623214
ENSG00000119906	3.74086006563537	0.000174845
ENSG00000119912	4.07570603722661	0.000174845
ENSG00000119927	3.10172331829112	0.0107481
ENSG00000119929	2.44150376037703	0.0141254
ENSG00000119938	10.2922749639429	0.000174845
ENSG00000119953	2.54268016184687	0.000174845
ENSG00000119965	2.78796026586829	0.0290371
ENSG00000119969	2.37483947639989	0.000174845
ENSG00000119977	2.54585455457777	0.000174845
ENSG00000119979	2.09298213894498	0.000174845
ENSG00000120053	2.02596605214962	0.000174845
ENSG00000120063	4.47069770958114	0.000174845
ENSG00000120137	6.73435605255171	0.000174845
ENSG00000120158	2.02135119329537	0.0103021
ENSG00000120159	2.29248135456701	0.0306975
ENSG00000120215	2.99262187012677	0.000479023
ENSG00000120265	3.21587203415839	0.000623214
ENSG00000120318	4.32673871113781	0.000174845
ENSG00000120437	11.3182578111786	0.000479023
ENSG00000120438	3.27296914081815	0.000174845
ENSG00000120451	3.16871959718212	0.000174845
ENSG00000120509	2.29776299902289	0.000174845
ENSG00000120526	2.58171545126871	0.0102067
ENSG00000120539	5.18257827060292	0.00103529
ENSG00000120690	2.1093814375941	0.000174845
ENSG00000120697	2.04407764699905	0.00142532
ENSG00000120699	2.02308929655231	0.035189
ENSG00000120705	4.39432020564824	0.000174845
ENSG00000120709	2.83046679676859	0.000174845
ENSG00000120733	2.3063636433147	0.000174845
ENSG00000120802	3.95380028702219	0.000174845
ENSG00000120833	2.82956445279466	0.0105707
ENSG00000120860	2.08098995332899	0.000174845
ENSG00000120868	2.02220604127309	0.0257381
ENSG00000120875	4.41967412629781	0.000174845
ENSG00000120889	4.0505842075908	0.00276036
ENSG00000120992	2.6342458567104	0.00345014
ENSG00000121060	3.37026025004882	0.000174845
ENSG00000121152	6.1036405381488	0.000174845
ENSG00000121207	2.83602450813386	0.00142532
ENSG00000121297	3.30765783328394	0.000764142
ENSG00000121350	3.45230517325922	0.0133075
ENSG00000121486	3.17021349377838	0.00333945
ENSG00000121579	3.6575054142387	0.000174845
ENSG00000121621	4.92959799258364	0.008182
ENSG00000121644	3.91616078883217	0.000174845
ENSG00000121653	2.08264941180104	0.0202964
ENSG00000121690	8.54055603548109	0.00276036
ENSG00000121691	3.20774620250546	0.000174845
ENSG00000121741	2.10891361370456	0.000174845
ENSG00000121743	5.80433183108452	0.000174845
ENSG00000121749	2.2231110247003	0.0037766
ENSG00000121774	2.826212608722	0.000174845
ENSG00000121879	2.33349115688014	0.00992669
ENSG00000121892	4.51911415299288	0.000174845
ENSG00000121900	2.0968592137604	0.000174845
ENSG00000121957	2.87631164786085	0.0279715
ENSG00000122068	3.57920704205275	0.000174845
ENSG00000122126	2.47258479890795	0.000174845
ENSG00000122140	2.54640165544604	0.000174845
ENSG00000122203	2.59193582809663	0.000174845
ENSG00000122335	2.80144273038814	0.00660781
ENSG00000122376	2.19968966368081	0.0269996
ENSG00000122406	2.31992794956555	0.000174845
ENSG00000122550	2.27243653004502	0.00142532
ENSG00000122591	5.35891153421158	0.000174845
ENSG00000122644	2.25030413662957	0.000174845
ENSG00000122692	2.85751287746179	0.000174845
ENSG00000122705	2.370596299328	0.000174845
ENSG00000122707	2.94737371515558	0.000174845
ENSG00000122729	4.22517178796505	0.000174845
ENSG00000122741	3.04531190817999	0.00771021
ENSG00000122778	4.49630530574332	0.0173396
ENSG00000122863	2.85025303078826	0.000174845
ENSG00000122870	3.0363119067948	0.0015535
ENSG00000122877	2.40585550956843	0.00559299
ENSG00000122952	3.30071826128889	0.000174845
ENSG00000122958	3.50365324713944	0.000174845
ENSG00000122966	10.7233962885771	0.000174845
ENSG00000123080	4.16827366549725	0.000174845
ENSG00000123091	5.02749590003074	0.000174845
ENSG00000123095	2.6535983128912	0.0250245
ENSG00000123124	2.40363860767938	0.000174845
ENSG00000123130	2.23776726626048	0.000174845
ENSG00000123131	2.484679896352	0.000174845
ENSG00000123136	2.53989701263466	0.000174845
ENSG00000123146	2.05148698280395	0.000174845
ENSG00000123179	2.26413502819864	0.000174845
ENSG00000123191	4.0320960326693	0.000174845
ENSG00000123200	2.86876541358282	0.000174845
ENSG00000123213	3.41557861852836	0.000764142
ENSG00000123240	2.13946488466326	0.028488
ENSG00000123268	2.58504608416491	0.00887744
ENSG00000123353	2.30039243747946	0.0306215
ENSG00000123358	2.274043733766	0.000174845
ENSG00000123411	2.51760159892025	0.0015535
ENSG00000123416	3.62396745666962	0.000174845
ENSG00000123444	2.74302923803499	0.000174845
ENSG00000123472	2.92522987241616	0.00142532
ENSG00000123473	3.09219221072396	0.00322567
ENSG00000123485	2.95840588554471	0.000174845
ENSG00000123505	6.34240497811489	0.000174845
ENSG00000123560	2.06163652206362	0.000174845
ENSG00000123562	2.17444919305085	0.000174845
ENSG00000123575	3.32662674113953	0.000479023
ENSG00000123595	2.68797552144021	0.000174845
ENSG00000123607	2.09587111284908	0.0117576
ENSG00000123643	3.42280712773048	0.000174845
ENSG00000123684	2.4696044711035	0.000174845
ENSG00000123728	3.11903555802303	0.0046418
ENSG00000123739	2.43410263297493	0.0108378
ENSG00000123892	4.50441577532063	0.000174845
ENSG00000123908	2.46334722580364	0.00167824
ENSG00000123975	8.39354349160954	0.000174845
ENSG00000123983	4.40694838621768	0.000174845
ENSG00000124151	2.19326479422848	0.0340839
ENSG00000124177	2.02352405583922	0.000623214
ENSG00000124181	2.44684039685998	0.000174845
ENSG00000124198	2.8590185885409	0.00366813
ENSG00000124207	3.06685508923762	0.000174845
ENSG00000124224	3.94958206788166	0.000174845
ENSG00000124275	2.50085255194074	0.00033029
ENSG00000124356	2.37311168627119	0.000174845
ENSG00000124422	2.80270519264978	0.000174845
ENSG00000124486	3.94244328249642	0.000174845
ENSG00000124541	2.5030376642108	0.000174845
ENSG00000124614	2.54449613515198	0.000623214
ENSG00000124641	2.099797202849	0.000174845
ENSG00000124688	2.50334997892356	0.000174845
ENSG00000124762	3.69614152883372	0.000174845
ENSG00000124767	2.92516904460345	0.000174845
ENSG00000124783	2.19481600293851	0.000174845
ENSG00000124789	3.28469633083507	0.000174845
ENSG00000124795	2.87180939667959	0.000174845
ENSG00000125107	2.73898240819414	0.000174845
ENSG00000125148	2.94606650830512	0.000174845
ENSG00000125166	4.02121089166993	0.000174845
ENSG00000125170	2.21515860621072	0.0182357
ENSG00000125247	2.28778265652873	0.0020518
ENSG00000125249	3.94873349013509	0.000174845
ENSG00000125266	5.72878819748614	0.000174845
ENSG00000125304	2.57524554997261	0.000174845
ENSG00000125319	3.32893338241452	0.000174845
ENSG00000125355	3.97181933250652	0.0212513
ENSG00000125378	4.02319035531547	0.00907563
ENSG00000125484	4.04601032076673	0.000174845
ENSG00000125686	2.43133721122637	0.000174845
ENSG00000125703	2.14131939301766	0.0141254
ENSG00000125744	3.17348934769266	0.000174845
ENSG00000125779	2.69850432579118	0.000174845
ENSG00000125812	2.74658701728467	0.000623214
ENSG00000125817	2.95021480324908	0.000174845
ENSG00000125868	3.01454444513073	0.000174845
ENSG00000125870	2.30039243747946	0.000174845
ENSG00000125885	2.49716300879099	0.000174845
ENSG00000125944	2.23727096864084	0.000174845
ENSG00000125945	2.22110870089361	0.00033029
ENSG00000125977	2.5715353748608	0.0355715
ENSG00000126003	2.18007837257659	0.000174845
ENSG00000126016	3.28294367953157	0.000479023
ENSG00000126215	2.160806672558	0.00409591
ENSG00000126216	3.28777141966683	0.000174845
ENSG00000126217	2.01360401743171	0.00129651
ENSG00000126261	2.15896521648063	0.00103529
ENSG00000126368	2.08948876292169	0.0129519
ENSG00000126391	2.44660296550728	0.000174845
ENSG00000126457	2.21750906167914	0.000174845
ENSG00000126458	3.22399610297392	0.000174845
ENSG00000126749	2.19375132988369	0.0201307
ENSG00000126767	3.42907628602519	0.000174845
ENSG00000126773	2.1096592571291	0.0046418
ENSG00000126777	2.02136520428273	0.0020518
ENSG00000126787	5.47910404559251	0.000174845
ENSG00000126803	2.9254529185515	0.0111133
ENSG00000126804	4.47004699812373	0.00740967
ENSG00000126821	5.00423659427855	0.000174845
ENSG00000126858	2.3857287129891	0.00090298
ENSG00000126947	3.90734867183109	0.000174845
ENSG00000127022	2.13120592738255	0.0178341
ENSG00000127081	3.10475623072913	0.0326997
ENSG00000127314	4.98650846755085	0.000174845
ENSG00000127334	5.28041017315856	0.000174845
ENSG00000127337	3.47653472546015	0.000174845
ENSG00000127418	3.50768695597021	0.000174845
ENSG00000127564	2.86193320256777	0.00033029
ENSG00000127666	2.53253112505781	0.000174845
ENSG00000127688	7.04412250776817	0.00858722
ENSG00000127774	3.0419364213124	0.00366813
ENSG00000127838	2.00815412529683	0.008182
ENSG00000127863	2.65724269484537	0.000174845
ENSG00000127870	3.71669422096892	0.000174845
ENSG00000127884	2.56432656544204	0.000174845
ENSG00000127920	6.66183674613333	0.000174845
ENSG00000128052	2.06730320510833	0.0192675
ENSG00000128228	2.06644361663432	0.000174845
ENSG00000128294	2.91460423969888	0.000174845
ENSG00000128342	5.14631583659641	0.00453663
ENSG00000128564	2.6368764942811	0.000174845
ENSG00000128607	2.61307765669834	0.0038829
ENSG00000128708	3.05510083999905	0.000174845
ENSG00000128731	2.82787823345231	0.000174845
ENSG00000128791	2.09318525305358	0.000174845
ENSG00000128872	3.38965865835288	0.00496536
ENSG00000128923	3.09455078851642	0.00033029
ENSG00000128944	3.40690094037422	0.000174845
ENSG00000128951	2.68538697255178	0.000174845
ENSG00000128989	2.83480598490064	0.000174845
ENSG00000129083	2.55786478173704	0.000174845
ENSG00000129084	2.86999853405941	0.000174845
ENSG00000129128	2.21210520499366	0.000174845
ENSG00000129195	4.87587114413638	0.000764142
ENSG00000129250	2.9711470298799	0.000174845
ENSG00000129255	2.40959386179089	0.000479023
ENSG00000129292	2.17246058134176	0.0151873
ENSG00000129315	3.51097080564677	0.000174845
ENSG00000129317	3.6822817020021	0.019447
ENSG00000129355	3.18205770842344	0.000174845
ENSG00000129465	4.55651242016325	0.00548785
ENSG00000129493	2.99565192108737	0.0029954
ENSG00000129515	2.09898229865072	0.000174845
ENSG00000129534	2.86538699413557	0.00660781
ENSG00000129696	2.31983146848079	0.0157833
ENSG00000129757	2.51847428436141	0.000174845
ENSG00000129824	4.78510306880779	0.01904
ENSG00000129911	2.25480082429084	0.000174845
ENSG00000129925	2.02735677899474	0.000174845
ENSG00000129932	2.12558507064677	0.000174845
ENSG00000129968	3.19164457406769	0.000174845
ENSG00000130024	2.92362849517981	0.000174845
ENSG00000130066	2.33902940730493	0.000174845
ENSG00000130119	2.31870615225706	0.000174845
ENSG00000130164	6.09083490495416	0.000174845
ENSG00000130177	2.10543742749783	0.000174845
ENSG00000130227	3.54828034599663	0.000174845
ENSG00000130311	2.25608277381796	0.000174845
ENSG00000130340	11.5357508061738	0.000174845
ENSG00000130347	2.58927823382971	0.000479023
ENSG00000130449	3.22634339605494	0.000174845
ENSG00000130508	5.40846801939058	0.000174845
ENSG00000130513	2.28997206622956	0.000174845
ENSG00000130520	2.21457521928686	0.000174845
ENSG00000130558	3.62484674331221	0.00033029
ENSG00000130559	2.76929740819776	0.000174845
ENSG00000130695	2.25013256605401	0.000174845
ENSG00000130717	2.66559943495799	0.000174845
ENSG00000130725	2.00887806786911	0.000174845
ENSG00000130748	9.57226276260147	0.000174845
ENSG00000130749	2.72068512916689	0.00033029
ENSG00000130821	2.24118229398421	0.000174845
ENSG00000130856	2.16288955810393	0.030012
ENSG00000130881	5.55478086998757	0.000174845
ENSG00000130985	2.33928882835225	0.000174845
ENSG00000131013	2.30897091453828	0.00548785
ENSG00000131016	2.64496750851829	0.000174845
ENSG00000131023	3.45158736121504	0.000174845
ENSG00000131100	3.16722640455329	0.000174845
ENSG00000131148	2.34224176861857	0.0037766
ENSG00000131153	3.06479377378131	0.0114872
ENSG00000131188	2.33567574013313	0.0471811
ENSG00000131263	4.70831224520285	0.000174845
ENSG00000131323	2.4181437329065	0.000174845
ENSG00000131373	3.67188277145772	0.000174845
ENSG00000131389	2.9161804605309	0.000174845
ENSG00000131446	2.09921509614549	0.000174845
ENSG00000131462	2.68419596096455	0.000174845
ENSG00000131467	2.86449337279803	0.000174845
ENSG00000131473	2.97269201307297	0.000174845
ENSG00000131504	2.32759491595295	0.000174845
ENSG00000131634	5.71978135723543	0.00730549
ENSG00000131653	2.66270019798793	0.00193058
ENSG00000131711	4.35964299626228	0.000174845
ENSG00000131725	3.53818626607951	0.000174845
ENSG00000131747	4.5172977196279	0.000623214
ENSG00000131844	2.26092008631522	0.000174845
ENSG00000131845	2.559727084951	0.000174845
ENSG00000131849	2.66231264113684	0.0310134
ENSG00000131876	2.0221499745937	0.00033029
ENSG00000131899	3.02322844955471	0.000174845
ENSG00000131931	2.88485738506705	0.00887744
ENSG00000131941	2.54530757125551	0.000764142
ENSG00000131943	4.14350022351864	0.000174845
ENSG00000131981	2.13922762357162	0.000174845
ENSG00000132142	2.76868322649421	0.000479023
ENSG00000132155	2.20355056102841	0.000174845
ENSG00000132185	3.41285707987507	0.000174845
ENSG00000132196	5.06629119094735	0.00241733
ENSG00000132294	5.18599206949596	0.000174845
ENSG00000132300	2.23660424203826	0.000174845
ENSG00000132305	2.25589512593247	0.000174845
ENSG00000132313	2.55428587477943	0.000174845
ENSG00000132323	2.26143730509339	0.000174845
ENSG00000132334	2.76613199303461	0.000174845
ENSG00000132341	3.67170461491653	0.000174845
ENSG00000132356	3.1908482528284	0.000174845
ENSG00000132357	2.51280723153731	0.00366813
ENSG00000132361	3.01841254219243	0.000174845
ENSG00000132405	2.06433913510926	0.008182
ENSG00000132423	2.04461611964167	0.000764142
ENSG00000132429	5.17812574535511	0.0298589
ENSG00000132436	3.00213738572598	0.0029954
ENSG00000132463	2.42726226550205	0.000174845
ENSG00000132466	3.2672344878004	0.000174845
ENSG00000132467	2.11909754721371	0.000174845
ENSG00000132510	2.04403514204125	0.00116832
ENSG00000132535	2.18003303959261	0.0430541
ENSG00000132563	2.01946060125409	0.0274567
ENSG00000132613	2.18661617363979	0.0297854
ENSG00000132640	4.55641767113626	0.000174845
ENSG00000132646	6.08547552102197	0.000174845
ENSG00000132661	2.13570146986395	0.000174845
ENSG00000132773	2.00113708449394	0.0317404
ENSG00000132819	3.01899841620431	0.000174845
ENSG00000132823	2.2538788966059	0.000174845
ENSG00000132825	3.17280751543974	0.00167824
ENSG00000132846	2.44626381782625	0.000479023
ENSG00000132912	3.30554922747423	0.000174845
ENSG00000132952	2.23059717520831	0.000174845
ENSG00000132953	3.26741566677358	0.000174845
ENSG00000132970	5.66352393370811	0.00751357
ENSG00000133026	3.74031558227653	0.000479023
ENSG00000133028	2.6798643948476	0.000764142
ENSG00000133059	2.91038497471773	0.000174845
ENSG00000133065	2.53295246013667	0.000174845
ENSG00000133069	2.1053790531864	0.000174845
ENSG00000133104	3.51243128103201	0.000174845
ENSG00000133119	2.75385003975773	0.000174845
ENSG00000133169	3.42323420601229	0.000174845
ENSG00000133275	2.24921254709486	0.000174845
ENSG00000133641	2.44246857418577	0.0174948
ENSG00000133657	4.85314511802473	0.000174845
ENSG00000133687	3.21259696619699	0.000174845
ENSG00000133703	2.56084511764154	0.000174845
ENSG00000133704	2.52439907523497	0.0148295
ENSG00000133731	2.09835678329899	0.000174845
ENSG00000133739	2.40567207924548	0.0168692
ENSG00000133835	2.64913249286466	0.000174845
ENSG00000133935	2.62304034886353	0.0046418
ENSG00000134001	2.65016098614525	0.00033029
ENSG00000134014	2.04174118636491	0.000174845
ENSG00000134049	2.10211267349171	0.000174845
ENSG00000134057	4.19502672039592	0.000174845
ENSG00000134077	2.32045866726176	0.0037766
ENSG00000134109	4.09192584384906	0.000174845
ENSG00000134160	4.29199977362	0.00090298
ENSG00000134243	3.83918478324134	0.000174845
ENSG00000134248	2.7416036163923	0.000174845
ENSG00000134265	2.44473823494838	0.000174845
ENSG00000134291	2.01251564699556	0.000174845
ENSG00000134294	2.70297843170827	0.000174845
ENSG00000134308	3.91320312764213	0.000174845
ENSG00000134313	3.21598348972143	0.000174845
ENSG00000134324	2.05002286362331	0.000174845
ENSG00000134369	2.78999009457565	0.000174845
ENSG00000134419	3.16630449005245	0.000174845
ENSG00000134444	2.54134105138929	0.0015535
ENSG00000134452	2.92085350132921	0.000174845
ENSG00000134574	2.00812628656239	0.000174845
ENSG00000134594	12.3378576411027	0.000174845
ENSG00000134602	11.5532752850127	0.00983784
ENSG00000134668	9.36844756302932	0.000174845
ENSG00000134686	2.25124020644695	0.000174845
ENSG00000134690	3.10578938804409	0.000174845
ENSG00000134779	4.00069320724066	0.0029954
ENSG00000134802	3.78974295825797	0.000174845
ENSG00000134824	11.8354282171896	0.000174845
ENSG00000134851	2.24919695679554	0.000174845
ENSG00000134852	4.29301138858328	0.000174845
ENSG00000134874	6.60775410223103	0.00116832
ENSG00000134901	2.26622326442726	0.0298589
ENSG00000134905	2.6770238644388	0.000174845
ENSG00000134910	2.02478678966013	0.000174845
ENSG00000134954	4.66995937607077	0.000174845
ENSG00000134970	4.77364075804528	0.000174845
ENSG00000134982	6.19446634869284	0.000764142
ENSG00000134987	3.88323764637964	0.000174845
ENSG00000135002	2.92204824862047	0.00129651
ENSG00000135018	4.38434096699163	0.000174845
ENSG00000135040	2.02606435502043	0.0105707
ENSG00000135045	4.1421218661896	0.000174845
ENSG00000135048	3.40527190615656	0.000174845
ENSG00000135049	2.95586422071866	0.000174845
ENSG00000135052	2.44970835100243	0.000174845
ENSG00000135069	4.31102222442964	0.000174845
ENSG00000135070	2.20992896959982	0.000174845
ENSG00000135083	3.92191970779695	0.0121253
ENSG00000135108	2.54739026473582	0.000174845
ENSG00000135213	2.07964892355075	0.00650344
ENSG00000135218	7.44576457063543	0.000174845
ENSG00000135241	2.6853683589322	0.00116832
ENSG00000135316	3.8018984562558	0.000174845
ENSG00000135318	14.738931144264	0.000623214
ENSG00000135324	2.20115387112513	0.00559299
ENSG00000135334	2.59578339004722	0.000174845
ENSG00000135336	2.04596292192453	0.000174845
ENSG00000135338	4.99332219560645	0.0275356
ENSG00000135341	2.37454319449158	0.000174845
ENSG00000135387	3.13948952776809	0.000174845
ENSG00000135414	2.91413961930208	0.0495226
ENSG00000135451	2.54885623098471	0.000174845
ENSG00000135454	2.64130334536706	0.0201307
ENSG00000135476	2.98491531213374	0.000174845
ENSG00000135535	3.21774500037895	0.000174845
ENSG00000135540	4.90692765066942	0.000174845
ENSG00000135587	2.68788236492179	0.00116832
ENSG00000135596	2.24559849177914	0.000174845
ENSG00000135604	6.22791821899239	0.000174845
ENSG00000135622	4.03069885679702	0.000174845
ENSG00000135631	2.38682037902264	0.00442682
ENSG00000135677	2.1152819855415	0.000174845
ENSG00000135686	3.3622569913538	0.000174845
ENSG00000135720	3.9483503212389	0.000174845
ENSG00000135763	2.35177493372882	0.000174845
ENSG00000135775	2.27103509401642	0.000174845
ENSG00000135776	3.80814919128901	0.000174845
ENSG00000135801	2.87421901679184	0.000174845
ENSG00000135821	2.22178620850595	0.000174845
ENSG00000135823	2.42658937878994	0.000174845
ENSG00000135828	2.3447108168474	0.000174845
ENSG00000135837	3.0408823491528	0.000174845
ENSG00000135870	2.65124500924266	0.00611169
ENSG00000135900	2.03073220173886	0.000174845
ENSG00000135913	2.11942071808147	0.0120363
ENSG00000135916	3.35394725289986	0.000174845
ENSG00000135926	2.63118009632765	0.000174845
ENSG00000135931	3.53838247022617	0.000174845
ENSG00000135932	3.2672344878004	0.000174845
ENSG00000135940	2.34053769461817	0.000174845
ENSG00000135956	2.35897478869156	0.000174845
ENSG00000135966	2.48319920369748	0.000174845
ENSG00000136010	4.72076281655992	0.00103529
ENSG00000136021	4.49518346923233	0.000174845
ENSG00000136040	4.56906827273871	0.000174845
ENSG00000136045	2.54648990853174	0.000174845
ENSG00000136051	2.19025675335502	0.000174845
ENSG00000136100	2.25556677968754	0.0104815
ENSG00000136108	6.50626687379345	0.000174845
ENSG00000136122	2.42805314581925	0.0396948
ENSG00000136143	2.66948233100074	0.00129651
ENSG00000136144	2.07468168052719	0.000174845
ENSG00000136156	2.08679661748851	0.000174845
ENSG00000136158	4.13368942686881	0.000174845
ENSG00000136159	2.34926587881468	0.000174845
ENSG00000136160	2.07594755914816	0.000174845
ENSG00000136161	2.24104248611815	0.000623214
ENSG00000136193	5.16400357710419	0.00398989
ENSG00000136197	6.04130406200242	0.0183914
ENSG00000136238	2.21795485392724	0.000174845
ENSG00000136273	2.06482569533026	0.00129651
ENSG00000136295	6.52754274535339	0.000174845
ENSG00000136379	3.20055033938795	0.000174845
ENSG00000136450	2.25038212757943	0.000174845
ENSG00000136451	3.71205992357876	0.000174845
ENSG00000136463	2.20694396560789	0.000174845
ENSG00000136478	2.81584905566914	0.000174845
ENSG00000136485	2.35886033329762	0.000174845
ENSG00000136536	2.9868607923567	0.000174845
ENSG00000136560	2.08474365877368	0.000174845
ENSG00000136636	3.02994162723789	0.000174845
ENSG00000136709	2.13333421406816	0.000174845
ENSG00000136715	2.64825124488827	0.000174845
ENSG00000136731	2.12112552513969	0.000174845
ENSG00000136732	2.08921359962479	0.000174845
ENSG00000136738	3.85507786489203	0.000174845
ENSG00000136758	3.49962417692299	0.000174845
ENSG00000136783	2.14418591150209	0.00927641
ENSG00000136802	2.32603047706142	0.000174845
ENSG00000136807	2.28725941224171	0.00033029
ENSG00000136813	2.0469842472279	0.00090298
ENSG00000136824	5.71296622203712	0.00033029
ENSG00000136830	2.24104248611815	0.000174845
ENSG00000136840	2.49259760724143	0.000174845
ENSG00000136854	3.63168733202947	0.000174845
ENSG00000136859	3.98776391133558	0.000623214
ENSG00000136861	2.07587561353501	0.0142969
ENSG00000136868	2.00337153391804	0.000174845
ENSG00000136869	5.78781977914518	0.000479023
ENSG00000136870	2.03553778219653	0.0101123
ENSG00000136874	2.13857529123021	0.00431636
ENSG00000136875	2.37335843644971	0.000623214
ENSG00000136877	2.06545553173861	0.000174845
ENSG00000136891	3.635011680473	0.000174845
ENSG00000136932	2.23987775968138	0.00946524
ENSG00000136937	3.31119046669753	0.00142532
ENSG00000136940	2.31097235231918	0.000174845
ENSG00000136943	4.04937709755135	0.00033029
ENSG00000136982	3.95582882571166	0.00033029
ENSG00000136997	2.66295860056438	0.000174845
ENSG00000136999	6.99983055917039	0.000174845
ENSG00000137040	3.72156646017344	0.000623214
ENSG00000137055	3.30529720154837	0.000174845
ENSG00000137073	2.0680771404506	0.000174845
ENSG00000137075	2.46611486814203	0.000174845
ENSG00000137100	2.76484767576503	0.000174845
ENSG00000137145	2.92784666529913	0.000174845
ENSG00000137154	2.2342490331559	0.000174845
ENSG00000137216	2.01902671501073	0.000174845
ENSG00000137265	2.70438396842734	0.000174845
ENSG00000137273	4.80714393118057	0.000174845
ENSG00000137309	3.93002911363298	0.000174845
ENSG00000137310	3.95382769277239	0.0020518
ENSG00000137331	6.41909538954536	0.000174845
ENSG00000137338	2.4820462523455	0.00431636
ENSG00000137409	2.41395703767253	0.000174845
ENSG00000137414	2.59913217178304	0.000174845
ENSG00000137449	3.21484682419857	0.000174845
ENSG00000137492	3.67132288000651	0.000174845
ENSG00000137563	3.44620852606252	0.000623214
ENSG00000137574	2.1699773739964	0.00569203
ENSG00000137692	2.26264460909476	0.0161964
ENSG00000137693	2.45220569549336	0.000174845
ENSG00000137700	3.69130257570607	0.000174845
ENSG00000137710	2.53082894305058	0.000174845
ENSG00000137713	3.08585441545877	0.000479023
ENSG00000137714	3.88401830485368	0.000174845
ENSG00000137720	2.03239384482065	0.0364243
ENSG00000137726	2.05785310140872	0.0108378
ENSG00000137760	2.77410039519356	0.0163549
ENSG00000137804	4.00999378310705	0.000174845
ENSG00000137806	2.07665275812585	0.000174845
ENSG00000137807	3.27623762677501	0.000479023
ENSG00000137814	2.11191240819812	0.000174845
ENSG00000137845	3.18132993233328	0.000174845
ENSG00000137944	3.00667722713123	0.00033029
ENSG00000137947	2.47743979761494	0.000174845
ENSG00000137955	2.1571253297063	0.000623214
ENSG00000138018	4.45300737144617	0.000174845
ENSG00000138031	2.24838641012448	0.000479023
ENSG00000138032	2.32927342136255	0.000174845
ENSG00000138041	2.06850722971805	0.000623214
ENSG00000138061	69.0710858989086	0.000174845
ENSG00000138071	3.48246776796075	0.000174845
ENSG00000138078	2.01002019991971	0.0072088
ENSG00000138092	2.54433740617407	0.0029954
ENSG00000138095	2.30682729825584	0.000623214
ENSG00000138107	3.93190918432305	0.000174845
ENSG00000138119	4.18051303051328	0.000174845
ENSG00000138138	4.17628451269558	0.000174845
ENSG00000138160	8.39051869704234	0.000174845
ENSG00000138166	6.16115145163997	0.000174845
ENSG00000138172	3.41162718316171	0.000174845
ENSG00000138175	3.59220578640089	0.000174845
ENSG00000138180	7.12850725127629	0.000174845
ENSG00000138182	6.50410252960462	0.000174845
ENSG00000138246	2.90423863231911	0.000174845
ENSG00000138293	6.00032231909691	0.000174845
ENSG00000138297	3.35122836400808	0.000174845
ENSG00000138381	2.96750405239705	0.00033029
ENSG00000138385	2.1972667122836	0.000174845
ENSG00000138413	5.11913481169327	0.000174845
ENSG00000138434	2.00836292810699	0.000623214
ENSG00000138448	3.46263423305024	0.000174845
ENSG00000138459	4.0381933807141	0.000174845
ENSG00000138463	5.19880484600522	0.000174845
ENSG00000138495	2.72242065088354	0.000764142
ENSG00000138592	2.07028588112949	0.0037766
ENSG00000138593	2.88801853235714	0.000174845
ENSG00000138600	2.21717093422685	0.000174845
ENSG00000138613	5.52816240695422	0.000174845
ENSG00000138614	2.39743217335673	0.000174845
ENSG00000138642	2.01913867672894	0.00917912
ENSG00000138660	2.45113509340478	0.0135761
ENSG00000138663	2.6958308922132	0.000174845
ENSG00000138678	14.4089170106607	0.00276036
ENSG00000138688	2.69110745789524	0.000174845
ENSG00000138756	4.53882857249353	0.000174845
ENSG00000138757	2.14692233114464	0.000174845
ENSG00000138758	2.28819499390848	0.000174845
ENSG00000138759	2.85961316656042	0.0345395
ENSG00000138760	2.10389105495747	0.000174845
ENSG00000138764	3.04202076286778	0.000174845
ENSG00000138767	4.73199975833917	0.000174845
ENSG00000138778	3.6523625984679	0.0188868
ENSG00000138785	2.1599680913718	0.00474687
ENSG00000138796	3.28688276508504	0.000174845
ENSG00000138801	2.68907501221294	0.000174845
ENSG00000138802	5.44442616918977	0.000174845
ENSG00000138821	2.97248596890525	0.00180559
ENSG00000138835	2.15253992981958	0.000174845
ENSG00000139163	3.25471225007706	0.000479023
ENSG00000139318	3.63153629754007	0.000174845
ENSG00000139323	2.80101556429014	0.00033029
ENSG00000139324	2.06834951993554	0.00516847
ENSG00000139350	3.80500935303584	0.000174845
ENSG00000139354	2.75442274631838	0.000174845
ENSG00000139370	2.08526393599228	0.000174845
ENSG00000139428	2.45424623136751	0.000174845
ENSG00000139496	2.99766673319627	0.000174845
ENSG00000139505	5.23402204196314	0.000174845
ENSG00000139641	2.55416194306238	0.000174845
ENSG00000139645	3.54682954916807	0.000174845
ENSG00000139697	4.73800591610967	0.000174845
ENSG00000139719	2.00652620823894	0.000174845
ENSG00000139722	2.11569256187121	0.000174845
ENSG00000139826	2.68023592868968	0.000174845
ENSG00000139842	2.66500825165023	0.000174845
ENSG00000139880	2.23428000663895	0.000174845
ENSG00000139977	3.46277824295418	0.000174845
ENSG00000140006	2.00058232839181	0.0210952
ENSG00000140009	4.69491812877363	0.00650344
ENSG00000140157	2.54998719062754	0.000174845
ENSG00000140263	6.31936676615172	0.000174845
ENSG00000140265	2.38149909424142	0.0037766
ENSG00000140299	3.41032681317838	0.000174845
ENSG00000140320	2.70125530425317	0.000174845
ENSG00000140379	3.73733529267715	0.000174845
ENSG00000140396	3.07571110417329	0.000174845
ENSG00000140403	2.12826824754588	0.0269202
ENSG00000140406	2.04368096843002	0.000174845
ENSG00000140465	3.27573806359353	0.032257
ENSG00000140525	2.58909876495895	0.0123102
ENSG00000140526	3.56299386661764	0.000174845
ENSG00000140534	5.02195812876392	0.0038829
ENSG00000140564	2.06609988133022	0.000174845
ENSG00000140682	3.03614354257989	0.000174845
ENSG00000140740	2.30677932962945	0.000174845
ENSG00000140941	5.35872581170888	0.000174845
ENSG00000140943	2.68261496531886	0.000174845
ENSG00000140948	4.5074141069578	0.000174845
ENSG00000140988	2.04150061192429	0.000174845
ENSG00000140990	2.01043821533046	0.000174845
ENSG00000140995	2.29594805193526	0.000174845
ENSG00000141034	2.18843570646018	0.00033029
ENSG00000141198	3.61854571988683	0.000174845
ENSG00000141252	2.02981747022342	0.00129651
ENSG00000141367	3.44017033588305	0.000174845
ENSG00000141380	2.07797745238063	0.000623214
ENSG00000141385	2.35936724934832	0.00217421
ENSG00000141424	4.62781117347188	0.000174845
ENSG00000141458	2.08504713804025	0.000174845
ENSG00000141526	4.24316270457199	0.00090298
ENSG00000141540	3.40616895904732	0.000174845
ENSG00000141568	2.59877188052975	0.000174845
ENSG00000141646	3.93057396911854	0.000174845
ENSG00000141720	2.01179039354313	0.000174845
ENSG00000141837	5.27591016696741	0.0059028
ENSG00000141933	2.1032932343862	0.0177479
ENSG00000142166	2.42588304850276	0.000174845
ENSG00000142207	2.39409433464161	0.000174845
ENSG00000142208	2.08712932916301	0.000174845
ENSG00000142230	3.00890800901001	0.000174845
ENSG00000142327	2.06409589799576	0.000174845
ENSG00000142453	2.1721744915448	0.000174845
ENSG00000142494	2.12856330862454	0.000764142
ENSG00000142534	2.00359372725168	0.000174845
ENSG00000142544	3.08570469250096	0.000174845
ENSG00000142556	2.03097150720888	0.0163549
ENSG00000142657	4.562612083352	0.000174845
ENSG00000142686	2.69934616437523	0.000174845
ENSG00000142694	5.33374924052355	0.00033029
ENSG00000142731	4.29310066017366	0.0037766
ENSG00000142864	2.10052506322575	0.000174845
ENSG00000142945	5.16547134561027	0.00229539
ENSG00000143013	2.1714970607201	0.000174845
ENSG00000143061	2.69411232125821	0.000174845
ENSG00000143067	2.3028173706992	0.000174845
ENSG00000143079	3.16944448847233	0.00103529
ENSG00000143149	2.19536375026492	0.000174845
ENSG00000143157	3.00505209201196	0.000174845
ENSG00000143158	2.36173975510532	0.000174845
ENSG00000143228	3.39633790222018	0.014921
ENSG00000143322	4.68516546454371	0.000174845
ENSG00000143337	2.79289241376674	0.000174845
ENSG00000143376	2.07301420166722	0.000174845
ENSG00000143384	2.559727084951	0.000174845
ENSG00000143390	2.95678634655201	0.000174845
ENSG00000143418	2.82848594084632	0.00116832
ENSG00000143476	4.76445105187894	0.000174845
ENSG00000143479	6.20804923782521	0.000623214
ENSG00000143493	2.5383306308522	0.0015535
ENSG00000143514	3.36904570402251	0.000174845
ENSG00000143515	2.99590110277237	0.000174845
ENSG00000143612	2.03742930304715	0.00310893
ENSG00000143622	2.0601365995353	0.000174845
ENSG00000143653	2.94557645522116	0.000174845
ENSG00000143727	2.36126506317325	0.000174845
ENSG00000143742	4.34007507875682	0.000174845
ENSG00000143756	2.9360570475516	0.000174845
ENSG00000143761	2.0960163925993	0.000174845
ENSG00000143799	2.17656031586677	0.000174845
ENSG00000143815	2.86447351771179	0.000479023
ENSG00000143816	9.61675390168755	0.0176637
ENSG00000143870	2.38779668515414	0.000174845
ENSG00000143889	2.51111830648725	0.000174845
ENSG00000143947	2.11902410616185	0.000174845
ENSG00000143952	2.35902384270329	0.000174845
ENSG00000143970	3.42200056967754	0.000174845
ENSG00000143977	2.1003649122985	0.000174845
ENSG00000144021	2.4706660148003	0.000174845
ENSG00000144043	2.44789215556497	0.000174845
ENSG00000144136	8.40122671450044	0.000174845
ENSG00000144228	3.46145837632036	0.000174845
ENSG00000144231	2.1905755923213	0.000174845
ENSG00000144233	3.74599766421238	0.000174845
ENSG00000144354	2.63526857043663	0.000174845
ENSG00000144369	4.20518712546922	0.038937
ENSG00000144381	2.74873914163047	0.000174845
ENSG00000144426	2.51615360866983	0.0166166
ENSG00000144485	2.48049835418462	0.0113056
ENSG00000144566	2.60133103035977	0.000174845
ENSG00000144580	2.43805386430973	0.000174845
ENSG00000144635	2.1652595929281	0.000174845
ENSG00000144647	2.5785678361449	0.000174845
ENSG00000144655	3.10761978098619	0.000174845
ENSG00000144659	2.52890001786901	0.000174845
ENSG00000144744	2.49643613597084	0.000174845
ENSG00000144746	2.07071642973941	0.000174845
ENSG00000144802	2.30609188891846	0.036364
ENSG00000144815	3.31107571156928	0.00217421
ENSG00000144827	3.4763178547029	0.000174845
ENSG00000144840	3.27396749875848	0.00033029
ENSG00000144843	2.58515359544482	0.00116832
ENSG00000144909	3.65961022698241	0.000174845
ENSG00000145016	2.76666889938041	0.00897549
ENSG00000145040	12.6381203120044	0.00538445
ENSG00000145246	2.5073614784663	0.0105707
ENSG00000145293	2.18219496063371	0.000174845
ENSG00000145337	2.23893089525009	0.0369221
ENSG00000145358	67.2508221594196	0.0137632
ENSG00000145386	7.29046077854533	0.000174845
ENSG00000145390	3.40319542744901	0.00431636
ENSG00000145391	6.33146783112031	0.000174845
ENSG00000145495	3.00876201942455	0.000174845
ENSG00000145545	3.49375877145367	0.000174845
ENSG00000145725	2.37307878818573	0.000623214
ENSG00000145734	2.77608164802235	0.00264861
ENSG00000145780	2.85199212860258	0.000174845
ENSG00000145782	2.23144771000173	0.0059028
ENSG00000145833	3.20092749852427	0.000479023
ENSG00000145860	2.88727795322316	0.000174845
ENSG00000145868	2.08503268564489	0.00496536
ENSG00000145907	4.37089887392253	0.00090298
ENSG00000145916	2.01357610314625	0.0046418
ENSG00000145979	3.5669228211315	0.000174845
ENSG00000146054	5.23267987345984	0.000479023
ENSG00000146085	2.86964047674607	0.000174845
ENSG00000146122	2.29372113073245	0.0038829
ENSG00000146205	3.61045334534974	0.015443
ENSG00000146242	3.92061506040186	0.000174845
ENSG00000146247	6.53623566039299	0.000174845
ENSG00000146386	4.71464779748871	0.000174845
ENSG00000146409	6.98335347899136	0.000174845
ENSG00000146410	4.52591659996787	0.00229539
ENSG00000146425	3.51084912677956	0.000174845
ENSG00000146433	3.02700277971157	0.000174845
ENSG00000146457	3.69624400905758	0.000174845
ENSG00000146476	4.55445996563102	0.00116832
ENSG00000146670	5.10287393214929	0.000174845
ENSG00000146676	2.18816268004565	0.000174845
ENSG00000146872	2.20123015862707	0.0015535
ENSG00000146918	3.13320681179363	0.000174845
ENSG00000146950	4.14913327787252	0.000174845
ENSG00000146966	4.47838947052593	0.00366813
ENSG00000147100	2.19677939697809	0.00887744
ENSG00000147124	2.55069429522118	0.0131333
ENSG00000147155	2.60308063057945	0.000174845
ENSG00000147224	3.14312576622183	0.000479023
ENSG00000147231	2.98086285368787	0.0127776
ENSG00000147251	5.29584170496112	0.000623214
ENSG00000147364	2.62184064230889	0.000174845
ENSG00000147382	2.0650976465783	0.00116832
ENSG00000147383	2.3201370056816	0.000174845
ENSG00000147403	2.39965998410214	0.000174845
ENSG00000147416	2.63546950728462	0.000174845
ENSG00000147419	2.00120643982217	0.0103906
ENSG00000147457	2.18360211565445	0.000174845
ENSG00000147459	2.29450030734959	0.00033029
ENSG00000147526	5.60354571580032	0.000174845
ENSG00000147548	2.76551851336475	0.000174845
ENSG00000147604	2.67811887554059	0.000174845
ENSG00000147649	3.29345080401508	0.000174845
ENSG00000147852	2.92328400965221	0.000174845
ENSG00000147853	3.4150104661018	0.000174845
ENSG00000147854	6.00427477145195	0.000174845
ENSG00000147862	2.00227481546845	0.00711068
ENSG00000147872	3.43254825019085	0.000174845
ENSG00000147874	8.99261061148664	0.000174845
ENSG00000147894	2.03711863429212	0.0285688
ENSG00000147955	2.71710440062743	0.000174845
ENSG00000148019	4.8437352096154	0.000174845
ENSG00000148110	5.8732131625639	0.000174845
ENSG00000148154	2.67244452392772	0.000174845
ENSG00000148158	2.38615870362808	0.000174845
ENSG00000148187	2.2666317160606	0.000764142
ENSG00000148218	3.42302066021075	0.000174845
ENSG00000148229	2.38392690310313	0.000174845
ENSG00000148248	3.0824767223402	0.000174845
ENSG00000148288	3.82205887032973	0.0214139
ENSG00000148331	2.1400433188236	0.000174845
ENSG00000148339	2.89392994869692	0.00142532
ENSG00000148426	2.93083144580857	0.0189581
ENSG00000148459	3.02224370509832	0.0309474
ENSG00000148481	3.42510923539487	0.000174845
ENSG00000148606	2.24980505855148	0.000174845
ENSG00000148672	3.11212498267962	0.000174845
ENSG00000148730	2.99083848015071	0.000174845
ENSG00000148773	2.83763690788018	0.000174845
ENSG00000148803	2.90150215417885	0.000174845
ENSG00000148834	3.66633852304598	0.000174845
ENSG00000148835	5.21020450270995	0.0196755
ENSG00000148841	5.30844752042427	0.000174845
ENSG00000148908	3.8178488842426	0.00033029
ENSG00000148925	2.0568548670488	0.00937099
ENSG00000149089	2.74652990420708	0.00442682
ENSG00000149090	18.9161948154194	0.0140411
ENSG00000149091	2.32822421369018	0.000174845
ENSG00000149100	2.52282476424772	0.00167824
ENSG00000149136	2.02489907079356	0.000174845
ENSG00000149150	2.41804316722708	0.00180559
ENSG00000149196	2.49522515141291	0.000174845
ENSG00000149212	4.17935410685348	0.000174845
ENSG00000149218	2.78255460621611	0.000174845
ENSG00000149260	3.02482148124569	0.000174845
ENSG00000149289	13.3362393768748	0.000174845
ENSG00000149308	5.28707576127832	0.000174845
ENSG00000149311	2.06276575507031	0.00167824
ENSG00000149313	2.66639404404516	0.000174845
ENSG00000149328	2.35609873791768	0.000479023
ENSG00000149485	4.46552562162292	0.000174845
ENSG00000149489	13.0514663541689	0.00033029
ENSG00000149503	5.46325211034684	0.000174845
ENSG00000149532	2.00850214204183	0.000174845
ENSG00000149547	2.17568545928099	0.000174845
ENSG00000149557	5.66945477695837	0.000174845
ENSG00000149600	2.28890883039016	0.000174845
ENSG00000149639	3.59878521254491	0.000174845
ENSG00000149782	2.20405465568249	0.000174845
ENSG00000149792	2.37161528499499	0.0162758
ENSG00000149798	2.1768318946047	0.000174845
ENSG00000150093	4.41388793121578	0.000174845
ENSG00000150347	3.9949293792563	0.000174845
ENSG00000150403	2.47085440085212	0.000174845
ENSG00000150540	3.15782232459019	0.000174845
ENSG00000150551	3.51174965026499	0.000174845
ENSG00000150712	2.20252745076214	0.000623214
ENSG00000150753	2.72784184099988	0.000174845
ENSG00000150756	3.84176693770832	0.00129651
ENSG00000150764	3.171268433045	0.00033029
ENSG00000150768	4.24092802966628	0.000174845
ENSG00000150779	3.03456558202279	0.000174845
ENSG00000150787	2.4752084035769	0.000174845
ENSG00000150961	2.77839168840875	0.00129651
ENSG00000150967	3.17850861785603	0.000623214
ENSG00000151012	25.6464991411121	0.00193058
ENSG00000151014	2.59787137088424	0.0374512
ENSG00000151148	2.72612175928786	0.00116832
ENSG00000151151	4.57645343049306	0.000174845
ENSG00000151176	2.64981198831994	0.000174845
ENSG00000151208	2.47529418924976	0.000174845
ENSG00000151233	5.379678659933	0.000174845
ENSG00000151239	5.98931080317006	0.000174845
ENSG00000151240	2.86900404070588	0.000174845
ENSG00000151247	4.01096673168136	0.000174845
ENSG00000151287	3.28237483803051	0.00193058
ENSG00000151292	3.51803540022692	0.000174845
ENSG00000151353	2.1810457008345	0.00129651
ENSG00000151458	4.4828617256753	0.000174845
ENSG00000151461	2.48709221503768	0.000174845
ENSG00000151465	2.0571828049136	0.000174845
ENSG00000151470	2.22658085179787	0.0479452
ENSG00000151474	3.90493896791522	0.000174845
ENSG00000151502	3.61583789400655	0.000479023
ENSG00000151503	5.98130381551372	0.000174845
ENSG00000151553	4.61967064581774	0.000174845
ENSG00000151665	3.48560720373669	0.000174845
ENSG00000151693	2.46370581896028	0.0269996
ENSG00000151718	2.61623112847351	0.00730549
ENSG00000151725	3.23990160614921	0.000764142
ENSG00000151726	4.79925343596335	0.000174845
ENSG00000151729	2.77302380262765	0.000174845
ENSG00000151748	2.08161029166848	0.00288198
ENSG00000151835	3.10535886405488	0.000174845
ENSG00000151893	3.11238385272445	0.000174845
ENSG00000151923	2.35306308605395	0.000174845
ENSG00000152102	3.20423508992022	0.000174845
ENSG00000152133	2.79376369811954	0.0182357
ENSG00000152193	3.25164554308333	0.00366813
ENSG00000152207	43.6890551416125	0.000174845
ENSG00000152234	2.50974362898525	0.000174845
ENSG00000152332	3.75228653434481	0.000174845
ENSG00000152382	2.06952546401913	0.000174845
ENSG00000152409	2.34996618959318	0.0315152
ENSG00000152455	3.07630809983866	0.00322567
ENSG00000152464	2.11134157756596	0.0429078
ENSG00000152484	2.42017270035116	0.000174845
ENSG00000152492	2.35869683522516	0.00033029
ENSG00000152642	2.16239487841856	0.000174845
ENSG00000152700	2.61525205777335	0.000174845
ENSG00000152749	3.05215874554159	0.000174845
ENSG00000152778	2.9076427052725	0.00033029
ENSG00000152782	2.44570432693074	0.0173396
ENSG00000152804	2.32820807572562	0.0171735
ENSG00000152944	2.6308335980823	0.00527969
ENSG00000153037	2.11999373302192	0.00691496
ENSG00000153071	4.44730084045067	0.000174845
ENSG00000153107	2.76262549146869	0.00090298
ENSG00000153130	2.98758549720832	0.000174845
ENSG00000153147	2.10629863661436	0.00116832
ENSG00000153187	2.19378174194547	0.000174845
ENSG00000153201	6.16871502547523	0.000174845
ENSG00000153207	2.49972605744641	0.0199004
ENSG00000153234	3.67611016067577	0.000174845
ENSG00000153395	2.85307960354557	0.000174845
ENSG00000153485	2.85268411014309	0.0029954
[truncated: 1,410 more rows]
