# Supplementary material for: Ensemble Modeling Approach Targeting Heterogeneous RNA-Seq data: Application to Melanoma Pseudogenes
Source: Sci Rep. 2017 Dec 11;7:17344. doi: 10.1038/s41598-017-17337-7 (PMC5725464; doi:10.1038/s41598-017-17337-7)
Supplement: Supplementary file 1 — Supplementary Files [file 41598_2017_17337_MOESM1_ESM.zip › Supplementary_Files/5_Cross_Evidences_from_Expression_Profiling/5_1_Differentially_Expressed_Genes_DEGs/5_1_4_Limma/Suppl Table 5.1.4.1.txt]

GeneID	Log2 FC	Corrected P-value
ENSG00000245330	-244.513973302607	5.65634185205532e-113
ENSG00000258892	-780.980552769912	3.26111553371653e-62
ENSG00000222328	-56.4390169212705	6.63269869278827e-59
ENSG00000206990	-717.633467536045	7.59930864264737e-47
ENSG00000267697	-19.3843794066295	3.61615683427115e-45
ENSG00000269410	-21.4273280891369	4.63495485552718e-45
ENSG00000250487	-69.3775842771319	6.05386350709243e-42
ENSG00000256240	-730.789598512921	1.76757869866802e-34
ENSG00000262526	-71.2597173203361	2.69659710182758e-32
ENSG00000215791	-15.8907326049436	9.10702459240432e-31
ENSG00000236539	-8.85367940190038	8.12462172253635e-28
ENSG00000188227	-7.91012979672767	5.67053818036446e-27
ENSG00000256142	-73.4426245349043	3.83756959221704e-26
ENSG00000245156	-6.52134889223891	2.47159879493316e-25
ENSG00000256599	-166.606202534647	7.63800707983073e-24
ENSG00000250404	-6.48983537977924	7.40054893707154e-23
ENSG00000258644	-12.9823452625419	1.66554503951317e-21
ENSG00000263563	-8.23292009529735	2.50225691925586e-21
ENSG00000258711	-9.2650666501311	2.94687985367655e-21
ENSG00000206942	-835.240471849019	4.03541672280803e-21
ENSG00000268784	-229.524475913367	7.84626277354503e-21
ENSG00000179344	-15.5693581299836	6.03982327592665e-20
ENSG00000135077	-8.10729924374686	6.74465518135769e-20
ENSG00000213165	-99.8442572865667	8.84234658921792e-20
ENSG00000255429	-40.9564253438409	2.59221990578705e-19
ENSG00000257764	-10.0720962560208	4.14521615369407e-19
ENSG00000185291	-8.12014068339717	4.76715871500957e-19
ENSG00000238198	-7.54629805869222	1.50128930336389e-18
ENSG00000168542	-10.5348022779739	3.33526592791771e-18
ENSG00000269751	-149.169864175463	5.07270665109407e-18
ENSG00000196126	-15.0967908032381	6.42695472022828e-18
ENSG00000235725	-9.81580877213175	9.26642038066948e-18
ENSG00000171657	-10.4269165782087	1.59411005292606e-17
ENSG00000269119	-9.70058023482086	2.32537962960187e-17
ENSG00000228363	-6.23667771176308	5.4560788639266e-17
ENSG00000214955	-69.4180171453003	8.95569484285231e-17
ENSG00000137642	-8.21841879179539	9.98171427171456e-17
ENSG00000013293	-8.15730416755876	1.77261309615562e-16
ENSG00000259382	-89.2193504753874	4.68089738893487e-16
ENSG00000203276	-6.0040167592088	5.11338266954703e-16
ENSG00000270074	-6.47088536696365	5.11338266954703e-16
ENSG00000225889	-6.48795627292594	5.3339139008418e-16
ENSG00000198064	-7.98695780826761	8.95783885899293e-16
ENSG00000238358	-7.35866367007628	9.07903121055701e-16
ENSG00000267047	-266.023032194922	9.53995741539278e-16
ENSG00000149564	-7.92801069177405	1.1395113230353e-15
ENSG00000270641	-7.20174431227152	1.15663862108509e-15
ENSG00000235568	-8.8409375218206	1.36149310423045e-15
ENSG00000261211	-8.48867109447136	1.6636345335773e-15
ENSG00000141527	-6.64760639685222	2.05517701901648e-15
ENSG00000189350	-6.72083088411927	2.74067035399575e-15
ENSG00000110723	-6.06447343543831	2.74067035399575e-15
ENSG00000259848	-7.32935973740536	3.05368025627364e-15
ENSG00000228389	-7.01382223542296	3.64893356331961e-15
ENSG00000196684	-186.750441452558	4.23219046034017e-15
ENSG00000234222	-7.11026863992154	4.43358541632594e-15
ENSG00000204287	-11.9346107342458	6.27031530010836e-15
ENSG00000267874	-308.839045332923	6.90898711585411e-15
ENSG00000119535	-6.7034847049317	8.05014544307281e-15
ENSG00000167483	-6.29572940523696	1.2841154410952e-14
ENSG00000188822	-8.35535456933072	2.01555805073333e-14
ENSG00000245067	-11.2333463789406	2.06865269242449e-14
ENSG00000245970	-5.03992189796015	2.06865269242449e-14
ENSG00000228897	-7.40538644518279	2.06865269242449e-14
ENSG00000214954	-6.94430838003349	2.07330891587216e-14
ENSG00000134539	-7.18558479344988	2.15630986064658e-14
ENSG00000173372	-10.6975890257208	2.29074764154281e-14
ENSG00000139329	-9.69989011513267	3.38095440642603e-14
ENSG00000106565	-8.92217878780942	3.38095440642603e-14
ENSG00000204277	-9.0502616331296	3.4762464168462e-14
ENSG00000245275	-6.65150500425677	3.89862857126411e-14
ENSG00000125695	-105.209482195007	9.9559034943196e-14
ENSG00000169758	-5.84462714060467	1.46374844505943e-13
ENSG00000185864	-7.00252746448557	1.58259430517874e-13
ENSG00000197614	-8.64169102578898	1.75274086224085e-13
ENSG00000011465	-7.55074271373874	2.29208453644397e-13
ENSG00000053918	-8.5833386772904	3.14966788012349e-13
ENSG00000180353	-8.04698308841083	4.93024580294568e-13
ENSG00000161929	-6.93978994146974	5.01008188378723e-13
ENSG00000214787	-7.85834945695461	5.23844072489308e-13
ENSG00000241570	-6.85483672546058	6.30356874125639e-13
ENSG00000226891	-6.93794347527685	6.39890276257085e-13
ENSG00000197405	-8.38335982990304	7.04710056601496e-13
ENSG00000185686	-11.8121002485282	7.23686264187444e-13
ENSG00000161381	-7.95258475690116	8.97492911473804e-13
ENSG00000228434	-5.01647168701749	8.97492911473804e-13
ENSG00000219448	-7.72554307509549	1.00400286906207e-12
ENSG00000099998	-7.95450529438908	1.10964477519599e-12
ENSG00000165084	-8.47503718478855	1.22328095775549e-12
ENSG00000233750	-5.90534139994278	1.41692487135526e-12
ENSG00000050628	-7.33623626222849	1.89392378102137e-12
ENSG00000141338	-8.09219078956951	1.94133568022118e-12
ENSG00000228140	-8.75644535133149	1.97022720181607e-12
ENSG00000213228	-6.52791513345009	2.4398975287078e-12
ENSG00000019582	-10.6986286375616	2.72766527368926e-12
ENSG00000186329	-6.90329752731732	2.84884753799521e-12
ENSG00000249626	-6.64071900456418	2.98231799891122e-12
ENSG00000169246	-6.88494340448602	3.19623815484607e-12
ENSG00000132915	-7.52426312518744	3.27530523921997e-12
ENSG00000066294	-8.86717421078393	4.5678060271244e-12
ENSG00000129167	-6.02628022037284	5.4955015765326e-12
ENSG00000198358	-8.67425358024637	6.43812247013956e-12
ENSG00000207765	-570.246439934465	6.74516478931761e-12
ENSG00000179284	-7.3990823534749	7.65617947926586e-12
ENSG00000265073	-5.63093590469312	7.8933501129078e-12
ENSG00000113263	-7.44269975724625	9.18851909993145e-12
ENSG00000203343	-295.146708825508	9.3447856708084e-12
ENSG00000254503	-7.49000609127629	9.36113473267493e-12
ENSG00000238249	-10.4459175141186	9.40457385080157e-12
ENSG00000236472	-5.46946410225858	1.06262011796704e-11
ENSG00000230532	-4.86987113103555	1.12824969799628e-11
ENSG00000134138	-10.9119701970855	1.1769613743223e-11
ENSG00000270433	-7.22540612790045	1.18683433218188e-11
ENSG00000116833	-6.47844687797621	1.27995740165826e-11
ENSG00000250497	-6.18699791664568	1.31972889577137e-11
ENSG00000267121	-6.47982339927114	1.33553242975188e-11
ENSG00000127954	-7.37926499070021	1.38928786567271e-11
ENSG00000073605	-5.08454243568831	1.44053667021993e-11
ENSG00000167613	-7.41499283731635	1.48688802232133e-11
ENSG00000265494	-7.64538203963677	1.53809233762776e-11
ENSG00000118971	-8.84675782305044	1.75188053975332e-11
ENSG00000206597	-225.014567265119	1.80200073645308e-11
ENSG00000162511	-7.40977803673577	2.0127383959839e-11
ENSG00000090382	-9.67756364603764	2.26287065054759e-11
ENSG00000214145	-5.67641569638245	2.57063776941646e-11
ENSG00000260792	-7.74680058164983	2.64260375510995e-11
ENSG00000144406	-5.62059866859513	2.66893071957398e-11
ENSG00000160321	-6.89295733734586	2.78662460004808e-11
ENSG00000267750	-8.0203852243993	2.98940584462071e-11
ENSG00000203849	-9.92480413864617	3.00864071765202e-11
ENSG00000169403	-5.78406297974595	3.05824325262144e-11
ENSG00000268416	-6.78847633179906	3.54718801201864e-11
ENSG00000182492	-8.24682765933711	3.75666192603206e-11
ENSG00000231890	-4.69013989873929	4.09814955533102e-11
ENSG00000198223	-8.94290283398372	4.17339017046202e-11
ENSG00000005844	-7.79412970939297	4.27441781612047e-11
ENSG00000215915	-6.07669699647513	4.41682715115911e-11
ENSG00000184343	-6.81055651196586	4.42215310190758e-11
ENSG00000231771	-7.33412805177848	4.82075252503104e-11
ENSG00000078814	-7.08412604870449	4.82075252503104e-11
ENSG00000231256	-7.87235149587445	5.27377262788828e-11
ENSG00000264235	-4.7788672622853	5.74647871735447e-11
ENSG00000128567	-5.45204482973058	6.02356094456395e-11
ENSG00000189332	-7.01655222086145	6.44827687376446e-11
ENSG00000233183	-8.23688812377459	6.84822615198571e-11
ENSG00000259895	-6.56145841042873	6.98055648351958e-11
ENSG00000196737	-7.06131045853167	7.60402337124137e-11
ENSG00000163380	-6.10894686374293	7.98487242079089e-11
ENSG00000237813	-388.352086938568	9.08186132078725e-11
ENSG00000107742	-7.78828852064941	9.92870042417300e-11
ENSG00000069122	-5.6239148060744	1.15065892669765e-10
ENSG00000213590	-6.05899088806267	1.23418456021137e-10
ENSG00000223756	-5.5828930784577	1.24560052970832e-10
ENSG00000271605	-4.90497960641372	1.45466493913197e-10
ENSG00000182866	-7.14662754071924	1.45669585708206e-10
ENSG00000251582	-6.67538917685874	1.47895918800892e-10
ENSG00000230006	-7.14834872303317	1.54160028009604e-10
ENSG00000132517	-6.48079772578923	1.54199129101972e-10
ENSG00000155962	-8.08085407978023	1.58545313874224e-10
ENSG00000125810	-5.93797114662799	1.6241100369162e-10
ENSG00000223374	-5.13800974601903	2.12465197261026e-10
ENSG00000116701	-6.9353784408093	2.32480768693622e-10
ENSG00000230392	-8.04633690803722	2.61875559879592e-10
ENSG00000174059	-6.31300958775342	2.63095115458635e-10
ENSG00000171777	-6.46517348221979	2.63095115458635e-10
ENSG00000197181	-8.29231687700991	2.6333615016199e-10
ENSG00000226833	-6.16786694771671	2.6333615016199e-10
ENSG00000269821	-4.2967664788004	2.82353024936451e-10
ENSG00000163359	-6.25109437726231	3.09834559616405e-10
ENSG00000269486	-5.33264263699398	3.34089204254243e-10
ENSG00000240889	-4.22568133390704	3.43196713953943e-10
ENSG00000233862	-8.02188269333692	3.69702747904936e-10
ENSG00000182578	-7.26930584682541	3.9092829106211e-10
ENSG00000100336	-6.10947478056963	4.19830430318959e-10
ENSG00000267029	-5.53960611392725	4.39048950082768e-10
ENSG00000249593	-5.97681865448491	4.43310108159973e-10
ENSG00000154175	-8.25317261670789	4.50398772156995e-10
ENSG00000197467	-6.11556343767258	4.63163103455167e-10
ENSG00000233327	-5.06146111805173	4.63163103455167e-10
ENSG00000180251	-5.29359297853561	4.63163103455167e-10
ENSG00000226200	-5.57104714534927	4.71054586396322e-10
ENSG00000260103	-4.67998596415173	4.87343006663417e-10
ENSG00000269402	-5.93325467069572	4.93345950541112e-10
ENSG00000107562	-7.39243984451488	5.1722799889303e-10
ENSG00000233325	-79.2565283301929	5.1722799889303e-10
ENSG00000234252	-6.0964051723542	5.40484718317667e-10
ENSG00000231997	-7.57719120479284	5.42086823929359e-10
ENSG00000159708	-6.37925395995293	6.18311840015509e-10
ENSG00000074660	-4.0701323831895	6.45655858830904e-10
ENSG00000261324	-4.06005412550474	6.60533226931755e-10
ENSG00000185044	-6.53855498345418	6.64622017199751e-10
ENSG00000185158	-3.91746287911168	6.80911067964982e-10
ENSG00000106823	-5.69015235378814	6.86210221544231e-10
ENSG00000238083	-3.85853746917052	7.08937734521936e-10
ENSG00000177575	-11.3550838611559	7.31002061242533e-10
ENSG00000154783	-5.43334557631527	7.52659785593251e-10
ENSG00000015285	-7.08663002114946	7.83983095159847e-10
ENSG00000037280	-5.24664490206225	8.58434067255399e-10
ENSG00000149591	-6.56056861654547	8.76463103385085e-10
ENSG00000227038	-8.14774802745942	8.8666965087054e-10
ENSG00000224976	-7.36443885184769	1.00038801417117e-09
ENSG00000156218	-8.74324627758348	1.08256460219608e-09
ENSG00000243566	-6.56247146876942	1.21032118925887e-09
ENSG00000184616	-6.52603128004586	1.25995679220416e-09
ENSG00000126262	-7.3301598553644	1.3184360931436e-09
ENSG00000166317	-7.73606651865472	1.36416086046038e-09
ENSG00000166869	-7.79572648882592	1.48726810334617e-09
ENSG00000232611	-6.00933976790949	1.69802227687722e-09
ENSG00000225578	-5.73176276414086	1.73008446117641e-09
ENSG00000269480	-4.95001077201429	1.77521885302696e-09
ENSG00000230189	-4.79567905635331	2.00503139184012e-09
ENSG00000267179	-34.2011763097716	2.02894582711515e-09
ENSG00000140600	-5.43662841274763	2.10380612888232e-09
ENSG00000169413	-6.89280726048239	2.12595519018546e-09
ENSG00000254843	-8.99371995313581	2.12595519018546e-09
ENSG00000259516	-5.64167311290385	2.23846886638046e-09
ENSG00000142405	-7.29532369652002	2.349834050646e-09
ENSG00000006740	-4.85199787999576	2.349834050646e-09
ENSG00000162711	-5.67322347391196	2.37369895414462e-09
ENSG00000240583	-7.9864118668997	2.40456897417655e-09
ENSG00000269107	-51.3939194664555	2.52485667280770e-09
ENSG00000250771	-5.67988368217638	2.52485667280770e-09
ENSG00000262580	-5.61344019583199	2.84552083731057e-09
ENSG00000105609	-7.89708828032822	3.00943484312656e-09
ENSG00000154997	-7.72529468441272	3.05445891491059e-09
ENSG00000010327	-8.18995735352671	3.1526992200053e-09
ENSG00000235552	6.2129953972267	3.27359068164473e-09
ENSG00000254676	-5.69637098933168	3.27373480851814e-09
ENSG00000066336	-6.63530821612859	3.36106916649043e-09
ENSG00000198225	6.3139159128282	3.36649869125141e-09
ENSG00000229180	-3.93406680456543	3.40264998271123e-09
ENSG00000226849	-4.31707203975814	3.52702984184254e-09
ENSG00000080947	-4.40050368142256	3.64988531598439e-09
ENSG00000100055	-6.59676095865634	3.92443111163922e-09
ENSG00000138079	-7.42219001188041	3.92443111163922e-09
ENSG00000259327	-5.69069023340565	4.16200923321394e-09
ENSG00000198771	-7.18958232869967	4.71030024436852e-09
ENSG00000179698	-7.70769310772439	4.71296416607927e-09
ENSG00000264701	-5.0676437277173	4.79444568642992e-09
ENSG00000049768	-5.51730344007722	4.79444568642992e-09
ENSG00000088882	-7.47099316242551	5.36742082596425e-09
ENSG00000112053	-5.25803419769767	5.41973347812865e-09
ENSG00000260853	-4.03545744411125	5.44024012791803e-09
ENSG00000144644	-6.39259333892872	5.76159148793261e-09
ENSG00000245562	-5.72650059430693	5.96903099599793e-09
ENSG00000231611	-7.46583394365997	6.03005271742493e-09
ENSG00000257298	-6.2399638900148	6.30410703232399e-09
ENSG00000228677	-4.74116568136732	6.30410703232399e-09
ENSG00000176887	6.63074371002454	6.44947883615868e-09
ENSG00000136250	-6.09227126304313	6.51954840954872e-09
ENSG00000250722	-6.68692932311955	6.51954840954872e-09
ENSG00000262943	-7.20402245579657	6.53433059674514e-09
ENSG00000162551	-6.32517769344646	7.27711552808274e-09
ENSG00000267412	-5.23893128942947	7.27711552808274e-09
ENSG00000224238	-6.94306313992072	7.27844273126973e-09
ENSG00000183032	-9.47383543898	8.24934172698814e-09
ENSG00000231443	-6.59583298036094	8.78836183447599e-09
ENSG00000269534	-5.73337138142665	8.84836512400916e-09
ENSG00000234771	-4.8877401629895	8.90345722540241e-09
ENSG00000111348	-5.12238474854181	8.9537490383362e-09
ENSG00000171227	-7.24464237175576	9.04342553762225e-09
ENSG00000142185	-8.34768583656894	9.04342553762225e-09
ENSG00000104848	-6.46083060937826	9.05587994457675e-09
ENSG00000226686	-8.32718062332418	9.37807245421248e-09
ENSG00000152583	-7.72865637913689	9.63821328171476e-09
ENSG00000203589	-7.74746127106771	9.72211721924113e-09
ENSG00000269657	-5.18363889653134	9.7705555149532e-09
ENSG00000206341	-9.07193132879977	9.7705555149532e-09
ENSG00000100181	-6.17565203904375	9.7975272167427e-09
ENSG00000106443	-4.39345882437842	9.90657006780662e-09
ENSG00000197146	-6.5109726644332	9.97240340958749e-09
ENSG00000248319	-7.59815539740429	1.03635127886641e-08
ENSG00000270953	-5.65214925598077	1.03635127886641e-08
ENSG00000249835	-6.3986558953401	1.06417424249013e-08
ENSG00000249209	-350.634976666688	1.11678268203105e-08
ENSG00000146192	-7.62733877092293	1.11678268203105e-08
ENSG00000223709	-7.73986031751932	1.1237991146526e-08
ENSG00000100342	-8.98979518247174	1.1562927506331e-08
ENSG00000117525	-4.91565901864056	1.1562927506331e-08
ENSG00000206082	-5.82609163533596	1.1562927506331e-08
ENSG00000004534	-3.36324323584881	1.1562927506331e-08
ENSG00000232274	-8.82491774345501	1.18384066869587e-08
ENSG00000180581	5.72871887226065	1.18901098892861e-08
ENSG00000227080	-4.38025168427255	1.23100362904424e-08
ENSG00000267096	-5.30411017317582	1.26874222251767e-08
ENSG00000137474	-6.86764324449992	1.30424037751645e-08
ENSG00000269473	-4.3968027242891	1.31139153098075e-08
ENSG00000230880	-7.22093050542623	1.48061640163862e-08
ENSG00000064989	-6.31335317665682	1.5452074837055e-08
ENSG00000224124	-5.30263944354843	1.58853347672675e-08
ENSG00000264057	-7.57677714079452	1.58853347672675e-08
ENSG00000172771	-5.0971867281972	1.61306673807698e-08
ENSG00000248265	-5.47705840257933	1.65819242346678e-08
ENSG00000160255	-6.60762068955913	1.80216721043856e-08
ENSG00000249267	-7.92995608837953	1.84680832670538e-08
ENSG00000183066	-6.44155130196401	1.86932898659861e-08
ENSG00000251079	-4.73701689637568	1.93971183759888e-08
ENSG00000213468	-15.5622985149881	2.00633783697797e-08
ENSG00000260230	-6.64680078444292	2.03554682586224e-08
ENSG00000269947	-5.20091372436888	2.04305224925073e-08
ENSG00000260360	-5.89084371373929	2.05308404557619e-08
ENSG00000170509	-5.80292214903932	2.14845703890178e-08
ENSG00000266708	-4.66509534009845	2.15140747352113e-08
ENSG00000182326	-6.13260469470084	2.18316174048476e-08
ENSG00000221947	-4.30296807101803	2.18316174048476e-08
ENSG00000188185	-3.39935194526147	2.19519781185971e-08
ENSG00000238261	-9.2996151458165	2.22439646802275e-08
ENSG00000104043	-6.52968758224845	2.22439646802275e-08
ENSG00000245812	-5.00617034713621	2.22439646802275e-08
ENSG00000177993	-7.92457834681228	2.23690178510187e-08
ENSG00000266896	-5.05566217022441	2.41725339801324e-08
ENSG00000254162	-4.72076278720759	2.62315172599929e-08
ENSG00000258130	-6.36945915962851	2.62315172599929e-08
ENSG00000184730	-6.15661881873485	2.63215496015146e-08
ENSG00000154721	-5.48917208050737	2.63215496015146e-08
ENSG00000249035	-5.06818970541478	2.6839699224016e-08
ENSG00000106819	-6.90398660095925	2.80857062572939e-08
ENSG00000238975	10.8047590120238	2.8227758182546e-08
ENSG00000268056	-6.47917545012275	2.84562332566638e-08
ENSG00000259921	-6.43066835014989	3.03805546111431e-08
ENSG00000186567	-6.51031309047757	3.05422650729921e-08
ENSG00000271581	-8.77128352196972	3.07537559250364e-08
ENSG00000158517	-8.16889450053817	3.182406377219e-08
ENSG00000228972	-7.94753032800826	3.21108917963827e-08
ENSG00000018280	-4.41777203597274	3.23386107303901e-08
ENSG00000173805	-5.0301161418544	3.38982108502365e-08
ENSG00000167244	-7.69894765866149	3.41389096075038e-08
ENSG00000145965	-5.3696976927683	3.51551820064299e-08
ENSG00000164483	-6.42230926153953	3.67333509173189e-08
ENSG00000269399	-4.54957977321451	3.69387722707912e-08
ENSG00000234042	-5.21165533179663	3.84577827089953e-08
ENSG00000069431	-4.20411741392226	4.00291226470606e-08
ENSG00000127084	-6.72284034271608	4.09822626980686e-08
ENSG00000161040	-5.33990533555314	4.15882455225934e-08
ENSG00000173198	-4.49237198205127	4.16026410674272e-08
ENSG00000068831	-7.24012755513477	4.21575456585993e-08
ENSG00000246203	-4.92976186786889	4.27937728530946e-08
ENSG00000136267	-5.65813900728019	4.32670048036181e-08
ENSG00000225535	-5.14056578901207	4.38116677757181e-08
ENSG00000235655	5.05816282595336	4.65269210183834e-08
ENSG00000240634	-6.14972944770076	4.6991031291591e-08
ENSG00000183831	-6.14507856142089	4.73947520901564e-08
ENSG00000261766	-6.48191699223814	4.73947520901564e-08
ENSG00000168434	-2.84644661569058	4.89752539918939e-08
ENSG00000215912	-4.90092866085581	4.94131762495385e-08
ENSG00000237484	-7.99101760522064	4.95949001261401e-08
ENSG00000243753	-9.51037726759833	5.00749278618797e-08
ENSG00000249307	-4.74930539643261	5.14480350129892e-08
ENSG00000163354	-6.16061345536526	5.29660293502589e-08
ENSG00000266942	-6.8353307900964	5.43544934953454e-08
ENSG00000254602	-5.39181618117057	5.59961193378724e-08
ENSG00000264456	-5.83969439229965	5.59961193378724e-08
ENSG00000237515	-4.03898037070428	5.59961193378724e-08
ENSG00000159217	-5.89111153398984	5.71650824261367e-08
ENSG00000236204	-5.37532285059522	5.71650824261367e-08
ENSG00000211517	-520.701281975321	5.71650824261367e-08
ENSG00000105392	-8.32060537143909	5.72219562064653e-08
ENSG00000232677	-3.75846353347788	5.72219562064653e-08
ENSG00000114455	-9.07905998927576	5.89704814518004e-08
ENSG00000233296	-4.94095109451658	5.89704814518004e-08
ENSG00000240809	-5.73725135990591	6.01142223849188e-08
ENSG00000130600	-7.891681207173	6.11616742007629e-08
ENSG00000143248	-7.15580733973916	6.17471221641638e-08
ENSG00000183317	-5.69913762141989	6.24295918962526e-08
ENSG00000223473	-5.39153401187972	6.25399110381304e-08
ENSG00000204253	-4.71979308664466	6.46501028823643e-08
ENSG00000227908	-4.96857855391944	6.55077628817546e-08
ENSG00000243746	-5.69656215392376	6.68861332769618e-08
ENSG00000237414	-5.595507692379	7.01766158213846e-08
ENSG00000157388	-4.5312632520939	7.09372988245727e-08
ENSG00000231172	-5.85436890673931	7.20071251318572e-08
ENSG00000164764	-5.24581725941894	7.34874460721586e-08
ENSG00000232628	-6.91305520658442	7.47854690786664e-08
ENSG00000255539	-6.22887439390176	7.95613884272684e-08
ENSG00000213793	5.99057104904457	8.11196766735242e-08
ENSG00000114656	-4.35033234823524	8.23851905680283e-08
ENSG00000237775	-7.90174606455046	8.30475358951959e-08
ENSG00000240401	-4.84797849644664	8.57896984150497e-08
ENSG00000231616	-6.60379888872221	8.80108994568015e-08
ENSG00000100985	-7.88906439168684	8.81572686748994e-08
ENSG00000103056	-6.9191442873194	8.89882819707979e-08
ENSG00000204136	-8.1084879879636	9.26232739945896e-08
ENSG00000143140	-5.18999948090852	9.36745879911044e-08
ENSG00000204622	-13.3549787977059	9.43002621821542e-08
ENSG00000196735	-13.1531355282566	1.01860624187537e-07
ENSG00000260495	-6.6202578182513	1.02939873365488e-07
ENSG00000162892	7.25445306944004	1.07444574469206e-07
ENSG00000003400	-4.79504329639784	1.0786622537081e-07
ENSG00000120457	-6.24985145704292	1.09029028656053e-07
ENSG00000259891	-4.35662846811537	1.1128616386936e-07
ENSG00000168918	-6.84440145887113	1.1128616386936e-07
ENSG00000214514	-7.79735554624805	1.11504619403457e-07
ENSG00000260179	-5.07414867323857	1.15642638150719e-07
ENSG00000227495	-5.88988038563903	1.29313298607265e-07
ENSG00000251287	-5.21634081736323	1.34916534828419e-07
ENSG00000078795	-7.1785443524453	1.41181792675183e-07
ENSG00000100365	-7.76081605061422	1.42860843846914e-07
ENSG00000245322	-5.3035924016059	1.45984828934439e-07
ENSG00000072364	3.15629899386076	1.46884120867281e-07
ENSG00000261889	-4.16921226555534	1.46929571074037e-07
ENSG00000205639	-5.54497467721322	1.49424153699634e-07
ENSG00000154473	2.34476478259678	1.49424153699634e-07
ENSG00000253203	-4.14026900777403	1.49424153699634e-07
ENSG00000161570	-8.12828303671495	1.49465934714346e-07
ENSG00000153666	-5.92745100917818	1.53216012513643e-07
ENSG00000065154	3.00440071450418	1.53827873279759e-07
ENSG00000269151	5.5903471151464	1.56029651114765e-07
ENSG00000177182	-6.84149768849013	1.56029651114765e-07
ENSG00000151773	-3.59693831853516	1.59753166769921e-07
ENSG00000228107	-5.14083583827326	1.60152863931058e-07
ENSG00000196972	6.13731321205264	1.63208771410011e-07
ENSG00000268658	-8.13407918899732	1.69996593744256e-07
ENSG00000188474	-5.7272574033908	1.70497177339468e-07
ENSG00000267230	-8.1274809046177	1.79413775132396e-07
ENSG00000223396	-3.61608605295564	1.85463319802429e-07
ENSG00000250069	-8.54122817597505	1.88354244601256e-07
ENSG00000103313	-5.65029095220958	2.02613197742825e-07
ENSG00000188000	-8.41471049054178	2.06608993652179e-07
ENSG00000120279	-6.86100945830454	2.07953313318754e-07
ENSG00000116299	-4.96011597697476	2.07953313318754e-07
ENSG00000159314	-3.76499931682419	2.09387757917594e-07
ENSG00000261739	-5.63382227085618	2.12090073212924e-07
ENSG00000254732	-988.301670445655	2.1727033330169e-07
ENSG00000008128	-3.36253800203735	2.18264491387261e-07
ENSG00000121380	-7.26570157190165	2.19315386175801e-07
ENSG00000184206	-6.13814216012753	2.20364674849555e-07
ENSG00000143110	-5.61100008304207	2.20364674849555e-07
ENSG00000163431	-5.2630411766084	2.20677036878986e-07
ENSG00000251417	-4.28182085153662	2.2121298363117e-07
ENSG00000184903	-4.48375620077204	2.26420621549153e-07
ENSG00000188596	-4.31252083822172	2.30627784963039e-07
ENSG00000205929	-5.94077369608403	2.35970843159261e-07
ENSG00000172061	-8.23516466623972	2.42185759328363e-07
ENSG00000197822	-4.75626871635007	2.47102165689647e-07
ENSG00000226698	-4.52852753733538	2.49659032391567e-07
ENSG00000249699	-6.69149853169865	2.53531075619638e-07
ENSG00000164619	-8.13995559378782	2.53644613291298e-07
ENSG00000108821	-6.01556916541814	2.56474126725182e-07
ENSG00000261654	-4.35756679080025	2.60123605634394e-07
ENSG00000269867	-4.02415621832375	2.60123605634394e-07
ENSG00000152061	-3.80562552570531	2.71021387132234e-07
ENSG00000176809	-3.35455663088681	2.77809945458462e-07
ENSG00000247363	-6.14345183519469	2.77809945458462e-07
ENSG00000205085	-5.86011684969346	2.83708228431252e-07
ENSG00000249437	-5.43921084690719	2.92552088551854e-07
ENSG00000122861	-4.71289615715094	2.95048595382406e-07
ENSG00000105808	-4.75177857898567	2.95166268496971e-07
ENSG00000251992	6.08658990487786	3.13981278638166e-07
ENSG00000170634	-3.9662404268713	3.18366888826815e-07
ENSG00000140368	-5.49547198717389	3.26434679008702e-07
ENSG00000105409	-4.97755700648772	3.41907513230342e-07
ENSG00000127533	-6.70970346958448	3.50299324505259e-07
ENSG00000179776	-6.733796922307	3.50443713774368e-07
ENSG00000234851	8.30557755515449	3.52395537383373e-07
ENSG00000169896	-7.50165376650066	3.5894576115293e-07
ENSG00000203469	-3.05089456589705	3.59632442562328e-07
ENSG00000267368	-13.7033999140859	3.76694134584997e-07
ENSG00000232587	-5.78015965209082	3.83215379621258e-07
ENSG00000239556	-362.093943480126	3.85605664332951e-07
ENSG00000246223	-6.59309452737419	3.86488296841005e-07
ENSG00000162493	-5.37913370042333	3.93946513844103e-07
ENSG00000267267	-10.1727917085542	3.93946513844103e-07
ENSG00000134489	-6.37391850539881	3.98881006753744e-07
ENSG00000231486	-20.2052343055574	4.07412414613796e-07
ENSG00000245685	-5.06178227915037	4.12921824370401e-07
ENSG00000233218	-10.3445409945612	4.12921824370401e-07
ENSG00000235436	-3.93962127455031	4.14537217686657e-07
ENSG00000230773	-7.5723894325818	4.24343874692863e-07
ENSG00000188163	-4.70300774196294	4.24881198132197e-07
ENSG00000174748	2.81611302551575	4.26679158785672e-07
ENSG00000130340	3.7787677557706	4.31472925093033e-07
ENSG00000197580	-5.81541724695132	4.49848042643241e-07
ENSG00000226913	-5.85675306544601	4.55837552495102e-07
ENSG00000188761	-7.69389979918031	4.64341372739001e-07
ENSG00000169021	2.98311377251669	4.82799811406316e-07
ENSG00000268686	-7.20319037504711	4.88777284756313e-07
ENSG00000260248	-5.08800380981255	5.01665458796931e-07
ENSG00000226002	-4.6398106032407	5.05987791711808e-07
ENSG00000152348	-3.46208484031794	5.32838248038209e-07
ENSG00000263214	-6.07138316251945	5.32838248038209e-07
ENSG00000267672	-6.84041990634762	5.32838248038209e-07
ENSG00000259380	-6.46800766149376	5.33468697618389e-07
ENSG00000156500	-3.32210544660679	5.44203457316775e-07
ENSG00000130201	-5.05464560840369	5.47919078274272e-07
ENSG00000261628	-4.85081330589754	5.52088958820079e-07
ENSG00000261474	-5.05350454285257	5.59930784388655e-07
ENSG00000109255	-4.9160577093032	5.6730153711398e-07
ENSG00000188825	-4.28723083612321	5.75310263405338e-07
ENSG00000162814	-5.31940600627432	5.82431432096007e-07
ENSG00000144476	-5.66841222585778	5.87806817856839e-07
ENSG00000259845	-4.94359494220863	6.16373783499977e-07
ENSG00000142347	-3.95485629169425	6.19886547855438e-07
ENSG00000240280	-6.81471681127239	6.19886547855438e-07
ENSG00000242255	-312.62581155405	6.19886547855438e-07
ENSG00000142675	-5.97084129597429	6.21138724998135e-07
ENSG00000161594	-5.50675119517251	6.27580355070599e-07
ENSG00000115380	-6.54499252433565	6.28108320280284e-07
ENSG00000204272	-4.24819979350815	6.31926551224883e-07
ENSG00000137968	-6.18070395617513	6.35093671091789e-07
ENSG00000215866	-5.53991203829826	6.63293248310923e-07
ENSG00000232335	-4.48896756953588	6.8654059065807e-07
ENSG00000105122	-6.32608596451003	7.0736825696164e-07
ENSG00000260908	-4.58477015566984	7.11055073354658e-07
ENSG00000111305	-5.22019431487698	7.33976587112198e-07
ENSG00000138378	-5.78816957600894	7.35475389573039e-07
ENSG00000263276	-5.62168019197795	7.99736238307813e-07
ENSG00000270933	-5.80766145457572	8.01681142712012e-07
ENSG00000251379	-8.64601893328619	8.02473167877238e-07
ENSG00000129009	-8.63336418689847	8.05624213759998e-07
ENSG00000167619	-5.20945471538869	8.05624213759998e-07
ENSG00000143951	-2.52975877959668	8.21948204135887e-07
ENSG00000253326	-4.87695368364965	8.2968973052356e-07
ENSG00000234797	4.83785712730458	8.4995403263951e-07
ENSG00000137970	6.1954648878015	8.51610149472899e-07
ENSG00000223839	-6.95656353957015	8.82763885463422e-07
ENSG00000236682	-4.05059097807493	9.10303046140692e-07
ENSG00000233144	-3.72298695532962	9.33988667373864e-07
ENSG00000249026	-4.63956618808378	9.40130315864081e-07
ENSG00000228335	-3.99500002015136	9.56270481748082e-07
ENSG00000164182	-3.50384871369947	9.5854088936145e-07
ENSG00000204385	-6.36693310170136	9.65938699527754e-07
ENSG00000235493	-5.413037080716	9.99686409055434e-07
ENSG00000198150	-5.2119858894539	1.02844406435304e-06
ENSG00000173614	-2.48742121856465	1.05021003889326e-06
ENSG00000262410	-6.37028687203694	1.06666373650546e-06
ENSG00000130176	-5.30326528861128	1.08949161331643e-06
ENSG00000149451	-5.87675151545065	1.10102039257953e-06
ENSG00000154258	-6.84154871102544	1.10744795507419e-06
ENSG00000253284	-5.84031382426105	1.12217555549003e-06
ENSG00000165891	4.0201079671832	1.12217555549003e-06
ENSG00000267581	-303.392872942238	1.13303723698872e-06
ENSG00000146904	-4.40165358170381	1.13922791596248e-06
ENSG00000108622	-4.81421367002962	1.1450698675917e-06
ENSG00000164691	-5.52392612916586	1.18959800633396e-06
ENSG00000168386	-4.97675004103568	1.19190455287602e-06
ENSG00000203620	-5.343091991871	1.19190455287602e-06
ENSG00000176826	-5.21111032100292	1.21547258571405e-06
ENSG00000232196	-5.41662963065014	1.22225545857644e-06
ENSG00000132274	-4.89920876276273	1.24127679013635e-06
ENSG00000235016	-3.04336001602371	1.24924675132898e-06
ENSG00000202532	5.81612642540329	1.25123856263333e-06
ENSG00000254275	-6.24316060317306	1.2530548659549e-06
ENSG00000182109	-4.3313866027118	1.25434107135029e-06
ENSG00000259673	-4.81090288504006	1.28774259838795e-06
ENSG00000103723	-4.52488445403485	1.28774259838795e-06
ENSG00000165757	-5.01493937186148	1.29819597522768e-06
ENSG00000226179	-5.8363768178113	1.30871023903891e-06
ENSG00000166257	-6.44569987204998	1.31557840302714e-06
ENSG00000267060	-4.19577369237626	1.32772713482999e-06
ENSG00000074966	-5.80883268629448	1.32772713482999e-06
ENSG00000242861	-4.39182751608507	1.32772713482999e-06
ENSG00000134533	-7.41771127612789	1.33865123386548e-06
ENSG00000132704	-6.98628636745559	1.34234726156554e-06
ENSG00000071909	-5.27475280314927	1.34482538668101e-06
ENSG00000224260	-5.0319972554342	1.38962241884015e-06
ENSG00000064787	-5.38463908364354	1.39251744185432e-06
ENSG00000241644	-7.39218328479682	1.42596772669265e-06
ENSG00000204620	-5.13654201729176	1.5296805303829e-06
ENSG00000180712	-5.65148262102444	1.5461199796833e-06
ENSG00000247728	-6.55236839781638	1.55203332317362e-06
ENSG00000090539	-4.73709316347371	1.5585996240456e-06
ENSG00000149289	4.00847550401805	1.56494967046635e-06
ENSG00000266821	-5.94362801159218	1.56811308636595e-06
ENSG00000269066	-7.20654341030107	1.58863610751022e-06
ENSG00000226976	4.45653273029457	1.58914884782202e-06
ENSG00000268211	-6.76035041953445	1.59144838456539e-06
ENSG00000214184	-4.23844903134493	1.61513251891622e-06
ENSG00000270800	-4.13102871742194	1.64428796318482e-06
ENSG00000163060	-6.20628553148821	1.65296438622596e-06
ENSG00000259539	-4.90953249668183	1.65526258522362e-06
ENSG00000198106	-3.85715847510286	1.65818954342718e-06
ENSG00000151790	-5.74875832737707	1.67980657082988e-06
ENSG00000100311	-4.74171825541256	1.70119158334538e-06
ENSG00000167419	-5.8187697282655	1.72077163535581e-06
ENSG00000246339	-6.16464130573631	1.72077163535581e-06
ENSG00000009950	-7.53912941835816	1.72132714212309e-06
ENSG00000232729	-4.13677092507547	1.72132714212309e-06
ENSG00000183742	-5.65380154550703	1.74211508070353e-06
ENSG00000229153	-6.31811597574877	1.74674083463139e-06
ENSG00000202399	4.97978414412708	1.74674083463139e-06
ENSG00000225200	-4.2819652465135	1.7581359237555e-06
ENSG00000188672	-4.48051315143339	1.77744739246419e-06
ENSG00000162572	-5.85256243023301	1.81022822773067e-06
ENSG00000107854	2.67203127806049	1.81022822773067e-06
ENSG00000230401	-7.08257423505457	1.8389525453295e-06
ENSG00000234371	-7.02785960011224	1.85809296929349e-06
ENSG00000246366	-4.29620384950143	1.86794585998948e-06
ENSG00000263640	5.93429614402408	1.97579310661289e-06
ENSG00000207405	-671.59386822011	2.01426048568002e-06
ENSG00000079337	-4.48626784793037	2.01896537368768e-06
ENSG00000261135	-5.24013357776866	2.05487823964219e-06
ENSG00000232573	7.08322464990411	2.07081511252989e-06
ENSG00000215504	-4.95898892337229	2.07081511252989e-06
ENSG00000197291	-4.71534278487095	2.099284098242e-06
ENSG00000112699	-3.92205003602651	2.099284098242e-06
ENSG00000213235	-5.2928821539666	2.11877654507962e-06
ENSG00000243368	-6.08072555669273	2.12902600424161e-06
ENSG00000196205	3.8570970491097	2.21118807126775e-06
ENSG00000268601	-6.43317358651058	2.21822136395419e-06
ENSG00000260455	-5.30140258604416	2.22676313423116e-06
ENSG00000115970	-3.63711720054698	2.30721073280916e-06
ENSG00000155749	-4.58750189430904	2.31319277949682e-06
ENSG00000240405	-8.69833048824892	2.31622374438723e-06
ENSG00000141150	-4.86955722190712	2.38181952934124e-06
ENSG00000229994	-6.46684679549084	2.38181952934124e-06
ENSG00000122679	-7.17136500884419	2.45885777707066e-06
ENSG00000267543	-5.16952807729753	2.49770717993409e-06
ENSG00000164398	-4.29177290401402	2.54942863050781e-06
ENSG00000235236	-3.21845991367893	2.54942863050781e-06
ENSG00000267033	-7.17573862766859	2.57548473172047e-06
ENSG00000228686	-4.4623269355167	2.57548473172047e-06
ENSG00000203546	-3.72309804903906	2.578312280229e-06
ENSG00000264248	5.28034897915891	2.60512188422644e-06
ENSG00000111679	-5.43749332087569	2.60619471714026e-06
ENSG00000178199	-5.79165191710091	2.62082878275151e-06
ENSG00000267496	-6.15121549804796	2.62096800008516e-06
ENSG00000138293	2.73407720634986	2.62096800008516e-06
ENSG00000260411	-6.57775667332655	2.62096800008516e-06
ENSG00000225470	-2.85814239741095	2.63511248410998e-06
ENSG00000258199	-3.8776074602232	2.63671950920194e-06
ENSG00000167642	-6.80093684312967	2.70670235146767e-06
ENSG00000184949	-4.1235847373406	2.70718050318839e-06
ENSG00000238171	-4.41571612056056	2.72610410917119e-06
ENSG00000084636	-3.92893945448793	2.73523721830996e-06
ENSG00000232336	-6.1508496658341	2.75905219085925e-06
ENSG00000249348	-3.66226021393263	2.75905219085925e-06
ENSG00000234062	-4.71829488111968	2.80439654294445e-06
ENSG00000235033	-5.64502802838347	2.80789933876354e-06
ENSG00000259715	-5.41497654939481	2.81246508105178e-06
ENSG00000143156	-3.17815386435848	2.88174826264244e-06
ENSG00000253829	-4.8570075910193	2.92515868688053e-06
ENSG00000227471	-6.82875920195871	2.945908363306e-06
ENSG00000130518	-5.96684267001814	2.95511510825701e-06
ENSG00000136449	-9.20543505727173	2.96536855162891e-06
ENSG00000235831	-5.21526039499361	2.97448330736414e-06
ENSG00000214439	-4.60083349095946	2.97995861843765e-06
ENSG00000236824	-6.92176609638274	2.98857214059432e-06
ENSG00000240342	5.07417374537174	2.99155892748553e-06
ENSG00000232815	-6.11052435510897	2.99376801507351e-06
ENSG00000140285	-7.58426331322253	3.04087616611584e-06
ENSG00000264666	-5.16759022723133	3.08812608643823e-06
ENSG00000265692	-4.91529116137309	3.14021203174014e-06
ENSG00000217130	-5.83682159798614	3.20061582822463e-06
ENSG00000169347	-5.06607771891529	3.20861458267719e-06
ENSG00000257966	-7.55934197852071	3.20861458267719e-06
ENSG00000090659	-6.78427008674632	3.25555082978196e-06
ENSG00000223685	-4.47376888995222	3.25604128270834e-06
ENSG00000113721	-4.6899286172961	3.27229625074491e-06
ENSG00000259201	-3.4972620889592	3.28139606529914e-06
ENSG00000214243	-4.58780267715511	3.30149429696437e-06
ENSG00000227473	-4.21244550744069	3.3147899729814e-06
ENSG00000240204	-4.46316879676723	3.31524923116517e-06
ENSG00000120324	-5.63519488177452	3.34877384844709e-06
ENSG00000160223	-3.94631143951933	3.34877384844709e-06
ENSG00000259408	-4.42441646552388	3.36061101721902e-06
ENSG00000152268	-7.33864619694915	3.37459130804635e-06
ENSG00000253932	-5.20956687887669	3.38027581878367e-06
ENSG00000174028	3.59758307173412	3.39049491367559e-06
ENSG00000185040	-4.72584348368963	3.39414364669409e-06
ENSG00000163645	-4.95034136318502	3.47598741531997e-06
ENSG00000231760	-6.41734390954503	3.54395866097531e-06
ENSG00000205147	-5.29154423800533	3.55126358823274e-06
ENSG00000204758	-5.30878265717339	3.59925902473776e-06
ENSG00000188681	-4.02684121836817	3.61187069546335e-06
ENSG00000248458	-6.42911790712496	3.66139375684574e-06
ENSG00000224559	-8.11003235917908	3.67793426981561e-06
ENSG00000223529	-5.1655675123351	3.67909358625767e-06
ENSG00000084112	3.16262870179605	3.68965789752449e-06
ENSG00000184414	-5.60397448434407	3.76270404998645e-06
ENSG00000138061	6.19400449803857	3.89509030568139e-06
ENSG00000266371	-7.75494222309788	3.92283140210912e-06
ENSG00000269601	4.22254650642625	4.11133519812824e-06
ENSG00000085514	-6.76779905393534	4.20921262840518e-06
ENSG00000267253	-5.03387223510772	4.23549547040489e-06
ENSG00000184258	7.14916658032398	4.23549547040489e-06
ENSG00000122223	-4.62971309904416	4.23549547040489e-06
ENSG00000254815	-5.35936111335474	4.26935771900692e-06
ENSG00000185633	-6.95190462477818	4.310995436093e-06
ENSG00000197847	-5.44647295168961	4.310995436093e-06
ENSG00000225411	-7.51912220781307	4.310995436093e-06
ENSG00000196189	-4.53904740467649	4.42333014772808e-06
ENSG00000215066	-5.58790081264422	4.44370813598547e-06
ENSG00000234936	-4.81872881402304	4.46178627864897e-06
ENSG00000271590	-4.54952256128908	4.52088359920773e-06
ENSG00000245975	-3.43387068917945	4.58097182167304e-06
ENSG00000259342	-5.86488337816787	4.60503813249967e-06
ENSG00000126653	-2.92628682610201	4.63088658394318e-06
ENSG00000125731	-4.30124100319013	4.63088658394318e-06
ENSG00000189343	7.03167505962549	4.64437871565294e-06
ENSG00000137491	-4.53496802045377	4.67539881973156e-06
ENSG00000203435	-8.18296983638048	4.68640510189137e-06
ENSG00000187811	-4.85890938634105	4.68979310662838e-06
ENSG00000064205	-7.53769374543855	4.69785406704949e-06
ENSG00000225885	-5.74550127732362	4.75650484532886e-06
ENSG00000122965	-3.0710830177649	4.86563563795775e-06
ENSG00000213411	-5.26062739867709	4.91331110315298e-06
ENSG00000196220	-3.60824997566691	4.9327142189686e-06
ENSG00000157766	-5.82306795856221	4.94024318207647e-06
ENSG00000205873	-3.40625226686384	4.96949421470122e-06
ENSG00000160801	-5.32521593065096	5.04608819755543e-06
ENSG00000228150	-5.27951420705	5.11293543662569e-06
ENSG00000229587	-4.5797181013254	5.18696756114048e-06
ENSG00000237877	-4.28592593268919	5.25927660665384e-06
ENSG00000196284	-3.84833278416915	5.37266835593949e-06
ENSG00000267980	-3.51906159394462	5.40956056551941e-06
ENSG00000269404	-6.51453919290634	5.57760179975203e-06
ENSG00000230606	-5.44613008402889	5.58908266681479e-06
ENSG00000135847	-3.4799320294705	5.61541791947066e-06
ENSG00000160799	-3.81178340025489	5.6298314476462e-06
ENSG00000110395	2.85529150149782	5.64216706364667e-06
ENSG00000152939	-3.56870997961921	5.65236927292091e-06
ENSG00000198431	3.39909490556238	5.66328601994087e-06
ENSG00000215018	-5.57230752193426	5.73801582633277e-06
ENSG00000184347	-6.38645758622325	5.77806883183779e-06
ENSG00000174353	-3.31762527503001	5.79386536670697e-06
ENSG00000172828	-5.69034436266034	5.79386536670697e-06
ENSG00000035664	-4.23530486533044	5.80466824351169e-06
ENSG00000261422	-7.26799922998119	5.85167940941925e-06
ENSG00000234678	-3.65662580262904	5.92646356090373e-06
ENSG00000179406	-4.76531924574135	5.94355539365591e-06
ENSG00000187715	-5.92871481724521	5.94355539365591e-06
ENSG00000162490	-4.89189087742853	5.96205500542457e-06
ENSG00000266904	-4.15433382224596	6.06438169805842e-06
ENSG00000122691	-6.456362881651	6.16120076166343e-06
ENSG00000269930	-5.55191141554434	6.16409335426145e-06
ENSG00000145982	-3.12592750595375	6.21130735496153e-06
ENSG00000266970	-7.19711312408951	6.24541602649288e-06
ENSG00000106560	-3.61805328224005	6.24929407114159e-06
ENSG00000235559	-4.57226725786053	6.24929407114159e-06
ENSG00000164749	-8.42779048116105	6.25831285824646e-06
ENSG00000105855	3.76259085578488	6.27419630364277e-06
ENSG00000225914	-4.05862073151395	6.35313467894877e-06
ENSG00000172456	-3.73771832977872	6.35442231036538e-06
ENSG00000225300	-5.14789101492892	6.40169157452438e-06
ENSG00000268166	-3.52419542996839	6.40169157452438e-06
ENSG00000203307	-4.58652174832972	6.54232803944548e-06
ENSG00000261560	-3.89548067907051	6.55417746136714e-06
ENSG00000267892	-5.30891368738908	6.55745103311231e-06
ENSG00000173163	-3.63910382394318	6.61738747439035e-06
ENSG00000263884	-5.16536256773855	6.67512620565948e-06
ENSG00000259553	-5.09143963476972	6.74254722278367e-06
ENSG00000267939	-5.56726503375466	6.74254722278367e-06
ENSG00000125730	-6.10905989659752	6.76888278631289e-06
ENSG00000226312	-4.69125900413541	6.82263057348321e-06
ENSG00000135094	-7.1913832117025	6.90025926414215e-06
ENSG00000168243	-4.94141226636258	6.93227282340827e-06
ENSG00000158315	-4.57397021165598	6.9846750038521e-06
ENSG00000228328	-5.25537545948655	7.04427784090682e-06
ENSG00000204482	-7.5871788280149	7.09766630716419e-06
ENSG00000170629	-2.93854698434867	7.10906130185529e-06
ENSG00000198590	-3.9277108323781	7.10906130185529e-06
ENSG00000178997	-5.14035479836212	7.22719881435975e-06
ENSG00000158869	-5.13590219100183	7.39877233371387e-06
ENSG00000226310	-4.10172330647152	7.44365409456597e-06
ENSG00000179869	-4.22804246609993	7.57615929129154e-06
ENSG00000174963	-7.09237103529882	7.75328637497802e-06
ENSG00000254759	-4.06025021006811	7.79481372385028e-06
ENSG00000271420	-4.90424153415827	7.91784852154348e-06
ENSG00000197635	5.24749005341532	7.96774501381185e-06
ENSG00000256705	-5.54104393173969	8.017700290984e-06
ENSG00000251637	-7.51910184025692	8.16099527312984e-06
ENSG00000269352	-3.08158192375303	8.17598189544373e-06
ENSG00000117834	-5.13722312590608	8.22426577977407e-06
ENSG00000240368	-3.13994344256948	8.22862613481141e-06
ENSG00000228932	-112.790796630045	8.27906339629807e-06
ENSG00000248664	-3.25992943277534	8.30134213790708e-06
ENSG00000101825	-8.70692742224265	8.34159576327313e-06
ENSG00000186480	3.27702537488829	8.34192883791383e-06
ENSG00000010319	-4.99630750859248	8.34749665456786e-06
ENSG00000111837	-4.5212859907228	8.43885840681733e-06
ENSG00000130635	-5.3444842295844	8.4660910137672e-06
ENSG00000132554	-8.60905425879207	8.48854917349165e-06
ENSG00000238287	-4.56094263055771	8.58869683364676e-06
ENSG00000228204	-5.42296877223311	8.58869683364676e-06
ENSG00000132297	-6.63570112211458	8.6078728099654e-06
ENSG00000120820	-3.80438895931984	8.67699777618467e-06
ENSG00000138160	3.26121704006422	8.74076529377906e-06
ENSG00000249684	-5.67147210060102	8.85231731793924e-06
ENSG00000144214	-4.04999503042901	8.9102906180559e-06
ENSG00000188107	-4.53999300622914	8.916490904028e-06
ENSG00000238179	-5.47745626486719	8.97893595739777e-06
ENSG00000236269	-4.94817831630055	9.14829162282282e-06
ENSG00000121361	-6.64067821428044	9.23255272714289e-06
ENSG00000231609	-3.22730049712578	9.27146532944997e-06
ENSG00000111704	-7.74809115103656	9.36597822069914e-06
ENSG00000229556	-8.26871657932507	9.36838648262606e-06
ENSG00000120437	3.79399908526962	9.50171427198598e-06
ENSG00000268533	-309.411191726702	9.63880436624673e-06
ENSG00000127329	-3.87961865080565	9.73817880849094e-06
ENSG00000261240	-5.20833569333949	9.76191811389731e-06
ENSG00000153292	-6.76222963843119	9.79180143729946e-06
ENSG00000197548	-3.24018893262702	9.81263527128463e-06
ENSG00000260719	-6.51423060175568	9.81275737483098e-06
ENSG00000197771	2.64807469126934	9.87158107333037e-06
ENSG00000187595	-4.80911069879681	9.88229397234678e-06
ENSG00000238035	-4.14207657569736	9.91411687833343e-06
ENSG00000250390	-7.51809724324634	9.91411687833343e-06
ENSG00000259520	-5.14783064911598	1.00313868770608e-05
ENSG00000229044	-5.00842779907983	1.01811896966809e-05
ENSG00000189283	-5.58197993374252	1.01811896966809e-05
ENSG00000260528	-4.84449794341817	1.02484944418157e-05
ENSG00000176305	-13.0332421763888	1.0450935026027e-05
ENSG00000167460	2.48291002371279	1.08348472175128e-05
ENSG00000121716	-3.37547909366658	1.09341742606527e-05
ENSG00000184916	-5.0693682209814	1.10929624563014e-05
ENSG00000215788	-4.00154935356631	1.10929624563014e-05
ENSG00000163082	-5.30879533569167	1.10929624563014e-05
ENSG00000241860	-6.67999212298492	1.15302998666313e-05
ENSG00000166741	-5.95235547808997	1.17045801267457e-05
ENSG00000122966	3.74827841091214	1.17963024329147e-05
ENSG00000132646	2.74775866788875	1.17963024329147e-05
ENSG00000223525	-3.86481188499732	1.20337117689723e-05
ENSG00000158164	4.13543960145814	1.20719083452339e-05
ENSG00000186301	-7.30733169065277	1.22189852829295e-05
ENSG00000229498	-6.21275008682418	1.22189852829295e-05
ENSG00000157570	-6.19345323173217	1.22189852829295e-05
ENSG00000230734	-5.51070544436554	1.22189852829295e-05
ENSG00000162722	-6.66232787684593	1.22189852829295e-05
ENSG00000163435	-5.9631074294071	1.22189852829295e-05
ENSG00000268201	-5.46254186983362	1.22189852829295e-05
ENSG00000138316	-5.1231285755985	1.22189852829295e-05
ENSG00000147874	3.38795421755654	1.22410069616555e-05
ENSG00000170919	-3.54385842275282	1.22410069616555e-05
ENSG00000075884	-6.00672174160862	1.2417882783634e-05
ENSG00000270605	-6.71887641783048	1.2417882783634e-05
ENSG00000116132	-6.91271287098666	1.26204185499916e-05
ENSG00000267049	-3.36593119167384	1.26371210810994e-05
ENSG00000214548	-5.79843047903003	1.26529496947667e-05
ENSG00000129277	-6.45696032965107	1.28592295020837e-05
ENSG00000215864	-4.04563217320443	1.28994221868069e-05
ENSG00000102886	-5.48799307894919	1.29216669045095e-05
ENSG00000258943	-4.54328843152041	1.29216669045095e-05
ENSG00000228696	-3.42769349943442	1.29219785450803e-05
ENSG00000239887	-5.82696389215581	1.32278099150937e-05
ENSG00000066923	-3.6311902409945	1.32873705990025e-05
ENSG00000263020	-3.51951408327558	1.32989712799033e-05
ENSG00000186517	-4.60225573076221	1.35757239636676e-05
ENSG00000230410	-6.00105571280404	1.36327942532694e-05
ENSG00000148053	-7.39432167281832	1.3722738847911e-05
ENSG00000268950	-6.69901120414351	1.37514285851019e-05
ENSG00000212802	4.22567897132523	1.37514285851019e-05
ENSG00000265992	-6.65453213826656	1.38399985095226e-05
ENSG00000188747	-4.46414524370053	1.38938846614697e-05
ENSG00000150630	-4.03113036178734	1.40211059137607e-05
ENSG00000228486	-4.2181325459707	1.40377702086865e-05
ENSG00000269032	-183.034890669507	1.40449469399866e-05
ENSG00000000971	-5.21205365632944	1.42642229129266e-05
ENSG00000231084	-3.90432479084049	1.42642229129266e-05
ENSG00000151322	-10.1495829264544	1.43083981705791e-05
ENSG00000171462	-4.36962427934184	1.43330108693298e-05
ENSG00000256143	-4.81741790406472	1.44222537279262e-05
ENSG00000151503	2.73671484817524	1.47215589403382e-05
ENSG00000232564	-6.47295989349036	1.47900460093892e-05
ENSG00000261200	-6.27288700109904	1.47900460093892e-05
ENSG00000063127	-5.17753774090546	1.49003066457707e-05
ENSG00000104892	-6.05808161971987	1.50609123677032e-05
ENSG00000240399	-4.29016984687414	1.516623390142e-05
ENSG00000256193	-4.88869664451996	1.516623390142e-05
ENSG00000124440	-6.81997517183807	1.516623390142e-05
ENSG00000215347	-5.42884809706249	1.51913633424418e-05
ENSG00000260197	-3.71437033004778	1.51913633424418e-05
ENSG00000178222	-8.20577967159277	1.55623237846361e-05
ENSG00000129204	-3.14003131629488	1.56347847833701e-05
ENSG00000230084	-5.25566024481611	1.568260912327e-05
ENSG00000245248	-5.06352855419649	1.56827897862806e-05
ENSG00000256906	-4.35803748641504	1.56827897862806e-05
ENSG00000155926	-6.88673257967478	1.57325850325943e-05
ENSG00000261658	-4.97672937016097	1.57813809377087e-05
ENSG00000130045	-4.60090678917028	1.62264848243141e-05
ENSG00000123505	2.86873665384449	1.63654661597404e-05
ENSG00000228784	-5.32341989901546	1.6466859896067e-05
ENSG00000109047	-6.33328378212821	1.66193270406569e-05
ENSG00000138767	2.36535779629772	1.68030432951136e-05
ENSG00000187010	-4.77301855412945	1.7084164946243e-05
ENSG00000255537	-5.74716332711436	1.71728548231926e-05
ENSG00000100060	-6.32706274410492	1.71999779222979e-05
ENSG00000243952	-240.87421288304	1.72699784536981e-05
ENSG00000105650	-5.38580789335688	1.78103569582818e-05
ENSG00000214113	-3.13706647431304	1.78103569582818e-05
ENSG00000271553	-4.38226511871781	1.8100531792062e-05
ENSG00000134308	2.07265821684698	1.81862256990082e-05
ENSG00000109943	-7.0564457698818	1.82737423540447e-05
ENSG00000164776	-4.0801261048876	1.89895677242116e-05
ENSG00000197859	-7.29613804061007	1.90126750202994e-05
ENSG00000163563	-6.44534541066922	1.90957927131048e-05
ENSG00000203650	-3.5916137049281	1.91288176245936e-05
ENSG00000270367	-6.52988534830098	1.93111090877819e-05
ENSG00000236008	-3.34029510544289	1.93823218019041e-05
ENSG00000171476	-7.1246003065851	1.93984946342448e-05
ENSG00000243829	-6.00345535883959	1.93984946342448e-05
ENSG00000250753	-5.0178182262491	1.94292779888572e-05
ENSG00000232814	-6.96448238906232	1.94292779888572e-05
ENSG00000257715	-3.78020571699203	1.95072599140489e-05
ENSG00000236377	-4.21526978493253	1.95352314653423e-05
ENSG00000180011	2.8464600093869	1.99338497071095e-05
ENSG00000164162	-2.47847140713347	2.02200090973354e-05
ENSG00000269205	-462.720263978878	2.02698087424321e-05
ENSG00000227507	-6.71831317164279	2.05335602483746e-05
ENSG00000255236	-3.78334794807456	2.05335602483746e-05
ENSG00000223356	-3.76264397823128	2.05335602483746e-05
ENSG00000128383	-5.51300942725424	2.0761389792959e-05
ENSG00000165672	2.88609849973597	2.08281892271265e-05
ENSG00000227117	-3.72843274160796	2.09478121724693e-05
ENSG00000184909	-213.575317393856	2.09478121724693e-05
ENSG00000153201	2.79288272310436	2.14692649901824e-05
ENSG00000233785	-4.19326877779808	2.15917432022714e-05
ENSG00000118308	-4.35870121871971	2.15917432022714e-05
ENSG00000230102	-5.87142897434596	2.15917432022714e-05
ENSG00000102290	-4.34804753290617	2.17730094623279e-05
ENSG00000145386	3.03580184516845	2.20037928897328e-05
ENSG00000227694	-4.81705152301773	2.20144445967694e-05
ENSG00000232931	-5.40203384177891	2.21627629536784e-05
ENSG00000163817	-4.39448717858657	2.24739418055832e-05
ENSG00000159753	-5.51686278938224	2.2511840998335e-05
ENSG00000183323	-3.61947951503017	2.26662502492926e-05
ENSG00000122507	-3.14144209830167	2.26662502492926e-05
ENSG00000132965	-7.25476573386705	2.26905944828919e-05
ENSG00000104549	2.96720562429466	2.26905944828919e-05
ENSG00000188404	-7.38393673070742	2.26905944828919e-05
ENSG00000259954	-7.00846251937711	2.27125020964854e-05
ENSG00000269469	-559.480197399417	2.27809492966222e-05
ENSG00000042980	-4.77135677229463	2.28861282125369e-05
ENSG00000223813	-5.08156164102079	2.29600964590256e-05
ENSG00000182771	-7.81047799497447	2.30738852481739e-05
ENSG00000181915	2.50683958633416	2.31092872542558e-05
ENSG00000260083	-2.9446824700824	2.31299561830718e-05
ENSG00000140941	2.57113309825769	2.33791389498158e-05
ENSG00000120594	-7.65783494049541	2.34255736122998e-05
ENSG00000150636	-4.21743227963336	2.3487662889857e-05
ENSG00000196329	-4.54749108433029	2.35272894542079e-05
ENSG00000214432	-5.65048925196717	2.36471933390404e-05
ENSG00000229388	-4.28141807389873	2.36471933390404e-05
ENSG00000154133	-4.21423415350124	2.36471933390404e-05
ENSG00000163939	2.2522035888365	2.36471933390404e-05
ENSG00000101350	2.26953137977234	2.36701686277438e-05
ENSG00000227674	-6.7946320470404	2.37200003052435e-05
ENSG00000249096	-5.15351265551894	2.38061268766868e-05
ENSG00000086717	-4.97156836545601	2.42880937778313e-05
ENSG00000235314	-3.33942048937309	2.45191271828093e-05
ENSG00000260361	-4.92129217542148	2.45572945780591e-05
ENSG00000230068	-6.31799131404769	2.45685197161992e-05
ENSG00000254461	-3.81486074012108	2.46648872965558e-05
ENSG00000259198	-6.49959711823715	2.46648872965558e-05
ENSG00000184060	-3.81048262595854	2.48279936009389e-05
ENSG00000236830	-2.90855633055712	2.49492125814792e-05
ENSG00000240219	-5.9459606468012	2.49610856083952e-05
ENSG00000167711	-4.99750631689679	2.50745487300879e-05
ENSG00000125851	-10.4920937404733	2.54172774224483e-05
ENSG00000233812	-4.36174752775116	2.5619792500191e-05
ENSG00000256612	-4.98922862592032	2.57455308545285e-05
ENSG00000142621	-4.49663097854079	2.58008414565618e-05
ENSG00000132874	-4.94376404178677	2.58008414565618e-05
ENSG00000165091	-6.40967128308818	2.58008414565618e-05
ENSG00000070601	-8.06269630388078	2.59892166360545e-05
ENSG00000249279	-5.30885902476725	2.60346045918475e-05
ENSG00000087448	2.40538415399349	2.62481489695312e-05
ENSG00000203504	-6.65183506624885	2.62957218057807e-05
ENSG00000265298	-4.14022309134497	2.68294416012495e-05
ENSG00000231006	-4.25812028032924	2.70943678872135e-05
ENSG00000259803	-4.88260097050064	2.73608282794935e-05
ENSG00000225217	-6.09164411240767	2.73762302852609e-05
ENSG00000266278	-6.30227151240895	2.7906552834806e-05
ENSG00000134146	-3.33748816403519	2.81314926596708e-05
ENSG00000223745	-4.38468340280827	2.81412978848149e-05
ENSG00000255823	-4.80364017879252	2.81412978848149e-05
ENSG00000161912	-4.99783281238568	2.81412978848149e-05
ENSG00000158270	-4.34592214816886	2.83796156517758e-05
ENSG00000151239	2.78790144203287	2.83796156517758e-05
ENSG00000229052	-4.77565277500815	2.83796156517758e-05
ENSG00000139697	2.38046854101877	2.83796156517758e-05
ENSG00000258458	-4.01977477960014	2.83796156517758e-05
ENSG00000213178	4.21466295043381	2.83796156517758e-05
ENSG00000145996	-2.84506356151354	2.8962370015097e-05
ENSG00000116985	-4.94960920114655	2.90740992899143e-05
ENSG00000179938	-5.27170144443167	2.90740992899143e-05
ENSG00000099338	-4.58228542141702	2.94161540686666e-05
ENSG00000178502	3.74618566193424	2.94161540686666e-05
ENSG00000121858	-5.86977595931396	2.95871850450309e-05
ENSG00000207314	-761.282215726407	2.99319807653128e-05
ENSG00000204334	-4.20219771463188	3.00248262369459e-05
ENSG00000196927	-4.51374016474127	3.03718861591986e-05
ENSG00000267633	-2.55054478180349	3.06479449326041e-05
ENSG00000108375	-5.0867767735534	3.06487580882213e-05
ENSG00000235615	-5.70254707733763	3.07959014570427e-05
ENSG00000247157	-5.68868806083265	3.08585059497635e-05
ENSG00000215241	-3.98968702767652	3.08975538977869e-05
ENSG00000220925	-5.97619059101564	3.1049889642227e-05
ENSG00000168356	-7.60308368194726	3.1049889642227e-05
ENSG00000082068	-3.06841865579767	3.1143418835182e-05
ENSG00000172794	-4.4695097343626	3.12115936324449e-05
ENSG00000239828	-5.30398781811467	3.1307326003281e-05
ENSG00000254812	-5.26729828288271	3.15455780062753e-05
ENSG00000198821	-6.16220550528851	3.18868950654967e-05
ENSG00000103196	-3.78032696882611	3.20134102846113e-05
ENSG00000203871	-3.60911042901369	3.2067587421501e-05
ENSG00000259133	-4.07436138226206	3.24015064620558e-05
ENSG00000234585	-3.11645698398087	3.24136709775474e-05
ENSG00000267474	-4.48458210824236	3.28209834526966e-05
ENSG00000266053	-3.62588203077427	3.29770579583808e-05
ENSG00000238121	-5.04031725373304	3.29857519996853e-05
ENSG00000268222	-6.43651495299597	3.29857519996853e-05
ENSG00000244722	-6.11741598635974	3.29857519996853e-05
ENSG00000186842	-4.31516844940859	3.30124933247586e-05
ENSG00000104537	-4.30569847957721	3.31893490511677e-05
ENSG00000184247	-49.4490838789501	3.33358215702172e-05
ENSG00000234742	-3.68439213277573	3.3510007614565e-05
ENSG00000158055	-7.31362348268367	3.37096593481899e-05
ENSG00000142765	-4.05556696945192	3.38082456048126e-05
ENSG00000198520	-4.38460598946699	3.38082456048126e-05
ENSG00000146143	-2.78832457072695	3.38409596735883e-05
ENSG00000233057	-4.83726370299389	3.39319342051919e-05
ENSG00000196696	-3.64559687543403	3.43100573602776e-05
ENSG00000006125	2.51238628557874	3.43100573602776e-05
ENSG00000224008	-5.35718848676056	3.44858642072135e-05
ENSG00000101842	-6.51531410463972	3.4492881673027e-05
ENSG00000257511	-3.462038468613	3.45967941325748e-05
ENSG00000225766	-5.19499387952633	3.47635158279999e-05
ENSG00000149090	5.00154051474507	3.4981674108059e-05
ENSG00000198814	3.18804070580597	3.50161068733795e-05
ENSG00000258410	-6.9625565549933	3.51186656952566e-05
ENSG00000257261	-4.86721999944148	3.51338538885515e-05
ENSG00000109472	-5.503598257227	3.55434939277768e-05
ENSG00000258999	-4.53344281424939	3.55434939277768e-05
ENSG00000259774	-5.17801185080112	3.59062815726309e-05
ENSG00000165874	-5.50878950845879	3.59062815726309e-05
ENSG00000115956	-6.71960030790937	3.64691571340439e-05
ENSG00000156639	-3.08949692141208	3.64691571340439e-05
ENSG00000244055	-3.63681541619229	3.65131757638812e-05
ENSG00000171596	-4.82126118689014	3.66138500701043e-05
ENSG00000133657	2.4061165828561	3.7047884482738e-05
ENSG00000147168	-5.91238110011538	3.71945572990841e-05
ENSG00000158714	-7.97586188082578	3.74235439759938e-05
ENSG00000253636	-4.5092752755569	3.74328878574057e-05
ENSG00000149489	4.03049705926056	3.75389157467387e-05
ENSG00000241549	-4.47288674006718	3.7642000983047e-05
ENSG00000214967	-4.68167151746977	3.77321382337232e-05
ENSG00000138018	2.28416478064749	3.77321382337232e-05
ENSG00000264635	-4.17746041686866	3.77321382337232e-05
ENSG00000205583	-3.68014398343746	3.77866418913096e-05
ENSG00000269148	-4.46772465433212	3.79891623624885e-05
ENSG00000233954	-5.73999601113886	3.80065226920841e-05
ENSG00000171840	-5.66982257387554	3.82006155300134e-05
ENSG00000255234	-6.03196050702642	3.82335701691417e-05
ENSG00000140968	-5.44637457124377	3.85143103723896e-05
ENSG00000236754	-6.6131269374399	3.85143103723896e-05
ENSG00000196636	-3.17856622347424	3.85143103723896e-05
ENSG00000259295	-4.21185447036521	3.86284060521443e-05
ENSG00000241158	-6.22165673497624	3.94158217049193e-05
ENSG00000147586	-3.00109259406766	3.96206663273229e-05
ENSG00000156110	-3.30564048787669	4.00697898271327e-05
ENSG00000120328	-5.61471992409361	4.00697898271327e-05
ENSG00000254486	-6.30961983592069	4.00697898271327e-05
ENSG00000167701	-4.45342237776236	4.03659598272895e-05
ENSG00000203327	-5.88814761936034	4.05653328277539e-05
ENSG00000230981	-3.67036703919526	4.06619673503049e-05
ENSG00000008517	-5.61882678258306	4.07815589222065e-05
ENSG00000151023	-5.40703217002555	4.08716065029985e-05
ENSG00000151067	-7.14603348394626	4.18485429783976e-05
ENSG00000233061	-6.17059518146615	4.20076205260057e-05
ENSG00000261372	-4.35386379918205	4.21765463436784e-05
ENSG00000268613	-3.92803976258665	4.22569406847298e-05
ENSG00000225353	-6.78555044363827	4.26981178477805e-05
ENSG00000058063	2.68569314069891	4.28018299966329e-05
ENSG00000243628	-3.30688015087628	4.30054317372442e-05
ENSG00000224743	-7.11135784622265	4.31290499788133e-05
ENSG00000107731	-4.10890681701838	4.31290499788133e-05
ENSG00000234818	-3.97499116540653	4.34564073261423e-05
ENSG00000226167	-4.6391940736614	4.34564073261423e-05
ENSG00000156671	2.39708727127335	4.35240042985246e-05
ENSG00000233967	-3.81451011467238	4.38173012413052e-05
ENSG00000249816	-5.62613687522895	4.40234109311863e-05
ENSG00000233899	-4.28547014445942	4.44822858660115e-05
ENSG00000224699	-4.10946774664702	4.50572711779076e-05
ENSG00000104290	2.3883017116175	4.50831792606012e-05
ENSG00000213121	-3.53308341330058	4.52740829325519e-05
ENSG00000224831	2.50960499154863	4.53598652395278e-05
ENSG00000131484	-4.83573085973639	4.60643777853552e-05
ENSG00000260331	-5.55222239816081	4.64437125786725e-05
ENSG00000068976	-6.07600359342677	4.67782989867534e-05
ENSG00000269653	-4.73848517708023	4.6827559589501e-05
ENSG00000111644	-3.90843601206659	4.72720045507342e-05
ENSG00000263531	-5.27514773908019	4.75053698528108e-05
ENSG00000128833	-3.59552555092468	4.76087594104468e-05
ENSG00000123091	2.49016208199235	4.79393912739224e-05
ENSG00000260425	-4.57598518688786	4.80847972930124e-05
ENSG00000137857	-6.56723138903697	4.80941061203817e-05
ENSG00000234225	-4.75903458755477	4.81444899119528e-05
ENSG00000104814	-3.80038900865382	4.84680652835096e-05
ENSG00000261367	-6.66060137552695	4.84959266239936e-05
ENSG00000109685	2.29168580722255	4.85859868991095e-05
ENSG00000110799	-4.62968579893366	4.8602409193976e-05
ENSG00000170310	-3.45401113065544	4.8602409193976e-05
ENSG00000095370	-3.63724943252758	4.99757058474177e-05
ENSG00000232832	-3.04812565554787	5.00228976982617e-05
ENSG00000233961	-3.91634472293614	5.01891303593163e-05
ENSG00000121797	-5.37543813278616	5.01891303593163e-05
ENSG00000168477	-6.03490206180353	5.04752904508893e-05
ENSG00000168255	-2.94306529328051	5.05327399474479e-05
ENSG00000185013	-3.56222755131785	5.0659674099488e-05
ENSG00000170759	2.85362751527603	5.08389113366053e-05
ENSG00000183199	-3.82227138270088	5.08389113366053e-05
ENSG00000205485	-3.38112418212331	5.08389113366053e-05
ENSG00000254343	-4.54550901825784	5.09485129036949e-05
ENSG00000145358	6.31340932785725	5.16969263700565e-05
ENSG00000269640	-3.94015199603096	5.2210336037557e-05
ENSG00000236449	-7.39287386547454	5.24255413467721e-05
ENSG00000156475	-7.3574988074983	5.25993411373894e-05
ENSG00000253051	5.3581188162942	5.26302523585183e-05
ENSG00000162775	2.74762165624301	5.32107011194803e-05
ENSG00000250790	-4.7527535791447	5.32739896411141e-05
ENSG00000248996	-3.84086095017136	5.3354592376992e-05
ENSG00000228903	-3.1597643190326	5.37310903508648e-05
ENSG00000248079	-5.91160566713888	5.50267115903857e-05
ENSG00000204410	-2.17513945294856	5.50781518931568e-05
ENSG00000213757	-3.5763394408103	5.51822256856914e-05
ENSG00000215246	-5.23586671480117	5.51822256856914e-05
ENSG00000089876	2.07458485590311	5.53145851445263e-05
ENSG00000238284	-4.74303830370904	5.53315563743848e-05
ENSG00000174792	-8.61235643944064	5.53321754796298e-05
ENSG00000239482	-5.79217507270607	5.53701878912115e-05
ENSG00000214300	-2.77062703363283	5.53701878912115e-05
ENSG00000230795	-6.54433854681745	5.53701878912115e-05
ENSG00000235927	-6.76942899345379	5.55189683603492e-05
ENSG00000123329	-4.73631099654955	5.55262270491346e-05
ENSG00000172543	-5.29498852496578	5.58658952351644e-05
ENSG00000259370	-4.12712301075134	5.60107269923634e-05
ENSG00000121904	-6.30472503372758	5.60107269923634e-05
ENSG00000196860	-3.43535040741485	5.60400844912992e-05
ENSG00000263164	-5.90911116378375	5.60615860703642e-05
ENSG00000259113	-3.71740536917755	5.61574042230826e-05
ENSG00000236869	-4.59081954194038	5.63018994473674e-05
ENSG00000239235	-3.83075213885571	5.63018994473674e-05
ENSG00000229111	-2.96196496342166	5.68939519994865e-05
ENSG00000138675	-5.0697837576287	5.73330963129852e-05
ENSG00000165659	-6.08898418093912	5.77958094622423e-05
ENSG00000266714	-3.84223218051901	5.80758059138023e-05
ENSG00000163659	2.85066250974594	5.82680732045967e-05
ENSG00000007174	-5.57022040504995	5.82680732045967e-05
ENSG00000116459	2.21287259616718	5.87703793458745e-05
ENSG00000119318	2.39924300933919	5.93885435071311e-05
ENSG00000243069	-6.69672954445734	5.93885435071311e-05
ENSG00000235159	-4.27313128927536	6.01092395050785e-05
ENSG00000242262	-4.05289389474613	6.01092395050785e-05
ENSG00000215386	-7.71976087018097	6.01092395050785e-05
ENSG00000140386	-3.49706229785702	6.08977403534187e-05
ENSG00000235893	-5.27538421409556	6.14075679030155e-05
ENSG00000108932	6.77111181766355	6.14075679030155e-05
ENSG00000139547	-4.22515279847483	6.14627813799312e-05
ENSG00000111875	3.21629823972056	6.14627813799312e-05
ENSG00000181458	-3.82007600073339	6.14627813799312e-05
ENSG00000269202	-7.29694325898529	6.18112077592239e-05
ENSG00000196138	-6.75568157418505	6.18843260868599e-05
ENSG00000145506	-5.43140471252208	6.18843260868599e-05
ENSG00000261505	-2.0343489844469	6.18843260868599e-05
ENSG00000171659	-5.33113645366705	6.24896734612251e-05
ENSG00000177889	2.17589177615169	6.2595118982709e-05
ENSG00000243024	-4.69227547323809	6.29119417071515e-05
ENSG00000268205	-2.0490346729721	6.29119417071515e-05
ENSG00000269416	-4.50326980162605	6.34292880914792e-05
ENSG00000161082	-4.1339135144036	6.34292880914792e-05
ENSG00000077327	-6.36460601503023	6.3680411547382e-05
ENSG00000233087	-3.90454752562605	6.371596964631e-05
ENSG00000226648	-4.63734797327318	6.40474028689142e-05
ENSG00000228589	5.33558022032609	6.45336330590596e-05
ENSG00000160593	-5.92085668660556	6.45336330590596e-05
ENSG00000186660	2.66874880077421	6.46072331988972e-05
ENSG00000082482	-5.17322611149183	6.53757493914166e-05
ENSG00000230454	-7.1332996545279	6.56020985523919e-05
ENSG00000214491	-4.27357333484994	6.60648433848257e-05
ENSG00000205821	-3.83874274629776	6.61224423317841e-05
ENSG00000224093	-5.11554800964053	6.6403983416673e-05
ENSG00000243716	-3.92970914333763	6.70033048543367e-05
ENSG00000212961	-6.28526360120393	6.72040568846323e-05
ENSG00000255433	5.45567019793545	6.72040568846323e-05
ENSG00000253103	-6.08421365934229	6.72617974933012e-05
ENSG00000250519	-5.34780769328366	6.72617974933012e-05
ENSG00000260163	-3.79808704528757	6.72628219187021e-05
ENSG00000141748	-7.08086272439597	6.74691889222295e-05
ENSG00000270547	-6.6613692126708	6.96271524375063e-05
ENSG00000007952	-5.13521176130173	6.96271524375063e-05
ENSG00000114999	2.24504867319909	6.98527766857678e-05
ENSG00000265148	-4.66634160505174	6.99806758699315e-05
ENSG00000183248	-4.92228298225495	7.01030935737603e-05
ENSG00000198826	3.40883270679313	7.04257863567403e-05
ENSG00000259065	-3.70580963256644	7.04404074332812e-05
ENSG00000251192	-3.0150391751439	7.05100801037334e-05
ENSG00000125245	-3.82060226375863	7.0798789594405e-05
ENSG00000134339	-4.91629927390251	7.09790104259116e-05
ENSG00000134962	-4.9347523405302	7.09790104259116e-05
ENSG00000265363	-227.847199958412	7.12022051332333e-05
ENSG00000231527	-4.83520253785196	7.14041047167645e-05
ENSG00000230715	-4.3196259010272	7.14041047167645e-05
ENSG00000164116	-4.66311068669773	7.14041047167645e-05
ENSG00000170185	2.59810730946851	7.14257172086494e-05
ENSG00000124212	-5.58176676368979	7.14257172086494e-05
ENSG00000185523	-2.9982920744732	7.15223872490341e-05
ENSG00000172939	2.25810370171962	7.19397483805846e-05
ENSG00000179046	-5.52841740383639	7.19397483805846e-05
ENSG00000227781	-3.46005770153092	7.21639231538554e-05
ENSG00000250240	-4.16211695028951	7.21639231538554e-05
ENSG00000228546	-3.19329157950893	7.2435298539834e-05
ENSG00000245112	3.41571118827127	7.27641526501368e-05
ENSG00000266456	-5.28134380676484	7.28413481325607e-05
ENSG00000258642	-4.22571494869642	7.30041456687503e-05
ENSG00000261731	-3.7147169778894	7.30107055692095e-05
ENSG00000100426	2.57674117298346	7.31137889229524e-05
ENSG00000266933	-3.8249735465689	7.4473668017318e-05
ENSG00000203876	-4.13865216142929	7.4478534136339e-05
ENSG00000072080	-5.7631382953656	7.47064834346501e-05
ENSG00000118496	3.22648234196273	7.54470641998576e-05
ENSG00000144741	-3.09257977049079	7.54470641998576e-05
ENSG00000107738	-4.48151818135322	7.55574342051263e-05
ENSG00000257052	-3.62929511660682	7.61008845648562e-05
ENSG00000187118	-2.52430282560122	7.6561600505716e-05
ENSG00000218358	-4.24685183920642	7.69885266174171e-05
ENSG00000186827	-4.69022359353359	7.69885266174171e-05
ENSG00000076053	2.11470747442113	7.75555676189188e-05
ENSG00000230772	-3.7483145341356	7.769012869935e-05
ENSG00000257941	-3.19014034531221	7.78412216875939e-05
ENSG00000175984	-2.66239194296266	7.85258701686362e-05
ENSG00000241481	-7.33556429049306	7.85549621300269e-05
ENSG00000242500	-121.466970628676	7.96077226596917e-05
ENSG00000181896	-2.03032370967344	8.00386718890614e-05
ENSG00000186638	3.18361366897457	8.01604635995662e-05
ENSG00000241168	-5.64918864266352	8.02817426528529e-05
ENSG00000236871	-4.22367256191633	8.04340020058929e-05
ENSG00000168309	-4.1502716171038	8.06070067141116e-05
ENSG00000185420	-3.25533587422922	8.06518169828647e-05
ENSG00000258472	-3.28451046231364	8.06768774452365e-05
ENSG00000246465	-3.81990077924953	8.07445627972305e-05
ENSG00000101336	-4.21656934778299	8.07445627972305e-05
ENSG00000243679	-3.77586512563199	8.21392306999913e-05
ENSG00000264290	-4.79866574164796	8.21392306999913e-05
ENSG00000129993	-5.80981761694359	8.23731017247755e-05
ENSG00000197813	-3.31827488691441	8.24724838773295e-05
ENSG00000175318	-4.71393459015886	8.24724838773295e-05
ENSG00000175106	-3.14703633777446	8.31473549849503e-05
ENSG00000204176	-4.1782113368778	8.31473549849503e-05
ENSG00000196139	-4.9443641166741	8.50496657781327e-05
ENSG00000253706	-5.41259726169439	8.50496657781327e-05
ENSG00000226907	-4.361835749304	8.50496657781327e-05
ENSG00000124772	-4.60490444453176	8.55966179695073e-05
ENSG00000198689	2.10122565802356	8.55966179695073e-05
ENSG00000060558	-8.06126344357514	8.6193179468294e-05
ENSG00000233360	-3.65181969328321	8.6193179468294e-05
ENSG00000235904	-4.29540724372258	8.65371434374983e-05
ENSG00000267605	-4.38014660681298	8.72870953464613e-05
ENSG00000165929	-5.20775678260011	8.73951390442708e-05
ENSG00000161970	2.06924627395443	8.98563738421921e-05
ENSG00000013725	-4.46406732245281	8.98563738421921e-05
ENSG00000099840	-4.01960182568098	8.98563738421921e-05
ENSG00000224881	-5.29252814819577	8.98563738421921e-05
ENSG00000245261	-3.39830509366754	8.99403303886888e-05
ENSG00000206140	-3.47571576416549	9.00253079424067e-05
ENSG00000196268	-3.18467828261484	9.07148715938162e-05
ENSG00000178105	-3.13517375799411	9.07828876024303e-05
ENSG00000131969	-5.34973700665454	9.15167239542971e-05
ENSG00000246777	-4.67413227425094	9.15167239542971e-05
ENSG00000170788	-5.549987091087	9.17051743678162e-05
ENSG00000064201	-5.53861255871038	9.17475150302017e-05
ENSG00000173698	-4.28136282469546	9.19651465275287e-05
ENSG00000223704	-5.50303277059566	9.21152773199511e-05
ENSG00000227693	-4.34235480327946	9.22981812181816e-05
ENSG00000177602	3.47540511974379	9.2371640768186e-05
ENSG00000240935	-4.49796563939566	9.25413183348592e-05
ENSG00000100485	2.3369122592737	9.26858069532948e-05
ENSG00000112936	-7.83833398420726	9.32292239696479e-05
ENSG00000140694	-3.04113467563599	9.33164976806002e-05
ENSG00000118292	-3.32710320505401	9.36911421335708e-05
ENSG00000219626	-2.75222202616537	9.38165043412856e-05
ENSG00000256188	-4.22035277303848	9.39582930296424e-05
ENSG00000155640	3.52520238636311	9.39582930296424e-05
ENSG00000166323	-3.85236278591282	9.40274403412512e-05
ENSG00000170965	-5.8964644757682	9.40274403412512e-05
ENSG00000259781	6.90419847143588	9.40832123377902e-05
ENSG00000198954	2.83613866118221	9.45256338723621e-05
ENSG00000116667	-3.16971939259616	9.47145381478714e-05
ENSG00000134986	-4.8072368989848	9.5059505498317e-05
ENSG00000198846	-5.72316231929861	9.54870250494206e-05
ENSG00000227632	-4.48431919743365	9.54870250494206e-05
ENSG00000248243	-3.6165465531716	9.61063493300609e-05
ENSG00000266777	-4.14923671253675	9.62237849240295e-05
ENSG00000171467	2.03653034762904	9.69571050827392e-05
ENSG00000248690	-5.23557531020366	9.74590047438176e-05
ENSG00000257285	-3.26873409829789	9.78056545926313e-05
ENSG00000235897	-4.53096112939864	9.82399273004764e-05
ENSG00000197140	-3.68109193727125	9.82405570366732e-05
ENSG00000270223	-3.5646537769424	9.87911053607067e-05
ENSG00000125910	-5.16402478461801	9.93396385065624e-05
ENSG00000123975	3.39487483272548	9.93948542652396e-05
ENSG00000247151	-4.7813871416982	0.000101874560179669
ENSG00000128606	-4.74466426493532	0.00010206193870237
ENSG00000140986	-5.29934253112071	0.000102081820683795
ENSG00000109063	-6.06413502460047	0.000102155076430931
ENSG00000138802	2.63185345491421	0.000102531117681073
ENSG00000109911	-2.33363914053914	0.000103531557092953
ENSG00000227766	-5.87489157015024	0.000103768056592018
ENSG00000254963	3.11212077034188	0.000104002105529325
ENSG00000118260	2.06011087935366	0.000104002105529325
ENSG00000011275	-3.23511526167238	0.000104112664292551
ENSG00000228509	-4.07539376784556	0.000104140013929093
ENSG00000168398	-4.47825582424669	0.000104280097872636
ENSG00000141505	-5.40586959828605	0.000104280097872636
ENSG00000165805	-3.41591601435363	0.000104280097872636
ENSG00000221818	-7.24317161298438	0.000104340022987985
ENSG00000184613	-6.61242454327383	0.000105130593546887
ENSG00000108389	2.18028052054421	0.000106165138751534
ENSG00000196644	-3.71291268326773	0.000106165138751534
ENSG00000238140	-4.00473785472039	0.000106364545651248
ENSG00000259684	-3.3405281295453	0.000106439529036421
ENSG00000120705	2.28088487323024	0.000106693362233421
ENSG00000266176	-3.04448616745896	0.000106957053598619
ENSG00000182264	-4.48153926154805	0.000107699930478746
ENSG00000267950	3.5491180343213	0.000107885482895334
ENSG00000068796	2.92155985044108	0.000107885482895334
ENSG00000231918	-6.07898213043793	0.000108649771547788
ENSG00000224827	-5.65019501584258	0.00010871272307692
ENSG00000112984	2.97494713837407	0.000108725317468915
ENSG00000171848	2.8698940811235	0.000110105644621293
ENSG00000259658	-3.48882769440234	0.000110579605495216
ENSG00000185437	-3.3528022343843	0.000111527994592102
ENSG00000132182	-4.24448786885984	0.000111653330649362
ENSG00000260751	-3.69174845016604	0.000111968291245785
ENSG00000259782	-5.99146313829461	0.000112404544151804
ENSG00000159403	-4.53767314142265	0.000112484905107821
ENSG00000120137	3.03199981369523	0.000112761305000806
ENSG00000179818	-2.38244044735314	0.000113120953370672
ENSG00000095587	-5.49024861352179	0.000113201168247053
ENSG00000205403	-7.48078571533064	0.00011333419940806
ENSG00000203897	-3.81910748828568	0.000113534662495451
ENSG00000236107	-6.68962885915752	0.000114170947689522
ENSG00000268836	-4.78630704307886	0.000114318356783958
ENSG00000086730	-2.62955246354356	0.000114318356783958
ENSG00000104356	2.7245295740068	0.000114318356783958
ENSG00000197157	-3.87081802774736	0.000114318356783958
ENSG00000072401	2.18491435841016	0.000114318356783958
ENSG00000115993	2.9658209597747	0.00011454598534272
ENSG00000147677	-3.07508952234938	0.000114776022105708
ENSG00000171303	-4.94873227092263	0.000115431069183887
ENSG00000250903	-3.58613428354049	0.000115431069183887
ENSG00000236337	-4.70299425224198	0.000116437466770662
ENSG00000090920	-6.67339838926196	0.0001170287425803
ENSG00000120327	-4.2655319170386	0.000117686050936818
ENSG00000204869	-7.62838080656219	0.000117963594268584
ENSG00000157343	-4.05680169034125	0.000118135780489648
ENSG00000133256	-5.48797040083445	0.000118135780489648
ENSG00000230358	-3.96601114849362	0.000118853184471628
ENSG00000267893	-5.21672168063657	0.000119162043751562
ENSG00000145907	2.27745561462185	0.000120063816890137
ENSG00000197536	-4.60778428314929	0.000120653391688376
ENSG00000267316	-3.75544476074013	0.00012138760079749
ENSG00000115808	2.65018078121409	0.000121602310911316
ENSG00000165355	2.42279479472133	0.000121602310911316
ENSG00000234086	-4.66618455972093	0.000121602310911316
ENSG00000110876	-4.01591219552288	0.000122519135012957
ENSG00000257294	-6.5360138015331	0.000122519135012957
ENSG00000164093	-5.75010777181196	0.000122931186115876
ENSG00000163520	-5.16973201286943	0.00012300642337198
ENSG00000232774	-3.66448837484965	0.00012300642337198
ENSG00000170667	-3.51776054889934	0.000123486989543493
ENSG00000111490	-5.84100366382938	0.000124009062017962
ENSG00000230939	-4.50599071108205	0.000124761330270049
ENSG00000256235	13.7060036561745	0.000125073385702182
ENSG00000240720	-15.9826717731123	0.000125073385702182
ENSG00000260545	-4.00857546784799	0.000125172847090674
ENSG00000226856	-4.36727555869765	0.000125172847090674
ENSG00000205293	-5.22297525365789	0.00012608217410444
ENSG00000188112	-9.46885789428964	0.000126502563057093
ENSG00000262728	-4.69802407598111	0.000127406017747856
ENSG00000235978	-4.00297267581159	0.000127738641427326
ENSG00000244627	-4.06527458190517	0.00012807449369784
ENSG00000151490	-4.31596646886023	0.000129348114171606
ENSG00000214837	-4.22160304053513	0.00012983168823919
ENSG00000102174	-4.79399465820661	0.00012983168823919
ENSG00000111339	-6.52121642750821	0.000131018289319351
ENSG00000170954	-3.84021089529894	0.000131318165467943
ENSG00000086475	2.38392038931251	0.00013169558161063
ENSG00000138756	2.33011795193315	0.000131983963739753
ENSG00000180385	-3.02565838512244	0.00013201061789553
ENSG00000197045	2.57875815209404	0.00013222975342098
ENSG00000260583	-3.11914712781123	0.000132233246674034
ENSG00000256512	3.0362320779824	0.000132353840865704
ENSG00000035499	3.1205003245711	0.000132353840865704
ENSG00000121895	-4.98553024367189	0.000132476538266743
ENSG00000226645	-3.36877097483339	0.000132724691307438
ENSG00000148516	-5.62897969684456	0.000132724691307438
ENSG00000133195	-3.80354959356603	0.00013375475587351
ENSG00000176390	-2.20510021896818	0.000133817697647987
ENSG00000260160	-3.30446301031103	0.00013630276200902
ENSG00000139631	-2.8825433992051	0.00013630276200902
ENSG00000220693	-6.73860244766511	0.00013630276200902
ENSG00000131263	2.40199440889042	0.00013630276200902
ENSG00000183281	-2.98787633663285	0.00013642173324627
ENSG00000226889	-3.30648140156592	0.000136449851269052
ENSG00000169435	-7.62934446437308	0.000139399895962581
ENSG00000101605	-5.15696036498154	0.000140554869160955
ENSG00000205464	-2.66722291614145	0.000140631174909349
ENSG00000175806	-3.89996134568295	0.000140815612453684
ENSG00000250387	-6.33382537996403	0.000141504084561377
ENSG00000148604	-5.0593048649859	0.000142224898613412
ENSG00000049249	-5.31386550958955	0.000143367420551372
ENSG00000213064	2.75217749549423	0.000143808849228296
ENSG00000269609	-2.31698440686553	0.000144168409038271
ENSG00000100580	2.44696913923034	0.000144309915981066
ENSG00000106689	-6.293357473514	0.000144309915981066
ENSG00000128250	-5.56903801635511	0.000144721850042618
ENSG00000155876	2.39634110385626	0.000144910632887089
ENSG00000167632	-4.09240836405508	0.000144910632887089
ENSG00000162913	-4.4009142708112	0.000145600970399676
ENSG00000104894	-4.21235088074488	0.000147912477024682
ENSG00000261052	-3.69933144618077	0.000148232968743337
ENSG00000173258	-3.45091173786218	0.000149825220230739
ENSG00000242100	-4.1593801490554	0.000149825220230739
ENSG00000241288	-3.66992061581863	0.000150193968639115
ENSG00000132294	2.57088257285191	0.000150230102945353
ENSG00000198833	2.03853541553883	0.00015037031376408
ENSG00000269423	-3.71356685345609	0.00015037031376408
ENSG00000215838	-4.1716559485838	0.000151418692330026
ENSG00000265100	-4.96452149606615	0.000151614429360116
ENSG00000259756	-6.02671200473209	0.000152092123119639
ENSG00000173530	5.53982762402182	0.000153065709213783
ENSG00000251661	-3.27043337584426	0.000153065709213783
ENSG00000112530	-5.76747451995159	0.00015382788582796
ENSG00000023516	2.88971068122243	0.000154018330758433
ENSG00000118307	-3.61376018815047	0.00015438828055615
ENSG00000082126	-3.75391809852897	0.000154434885320948
ENSG00000238005	-5.89449774205484	0.000154434885320948
ENSG00000127334	2.60379873137884	0.000154434885320948
ENSG00000163655	2.34127668274034	0.000154434885320948
ENSG00000164975	2.18585337067391	0.000155276062323493
ENSG00000152932	-7.70578979575558	0.000155584616669653
ENSG00000243795	-4.56932983373036	0.000155584616669653
ENSG00000260698	-3.39505497284802	0.000155584616669653
ENSG00000196639	-4.1847844791397	0.000155584616669653
ENSG00000260949	-4.89180469260212	0.000155584616669653
ENSG00000182376	-4.8175111639367	0.000156487744763749
ENSG00000237036	-4.77147785603393	0.000156938936245503
ENSG00000233184	-2.8333628851891	0.000158588129380457
ENSG00000061918	3.06960684635917	0.000161748952141402
ENSG00000122176	-5.39468283616373	0.000162298593448179
ENSG00000267992	-4.98502555233779	0.000162543041066292
ENSG00000228063	-4.44989271159963	0.000162971139457225
ENSG00000258765	-6.54813818982784	0.000163216007123616
ENSG00000255237	-6.69054163085501	0.000164689624791529
ENSG00000050767	-7.18861364186623	0.0001649657258421
ENSG00000145087	-7.74609250574074	0.000166386174968245
ENSG00000125484	2.16510897043342	0.00016689616143384
ENSG00000267147	-4.05712507226317	0.00016810793734897
ENSG00000247735	-3.46838711919062	0.00016810793734897
ENSG00000203363	-5.79262261670893	0.000168113364121922
ENSG00000171612	2.38834431351508	0.000171002680767192
ENSG00000177025	-3.29283261951921	0.00017161599638636
ENSG00000157168	-5.73136603939724	0.00017224429509646
ENSG00000258128	-7.48152816421327	0.000172941593086237
ENSG00000244184	-4.0901332587968	0.000173361802457465
ENSG00000260059	-5.78716157353973	0.000174156080129046
ENSG00000216359	-3.51250387549798	0.000174156080129046
ENSG00000174498	-5.51131584536834	0.000174337549964465
ENSG00000228672	4.22842750271237	0.000174344935254596
ENSG00000196549	5.76342631008885	0.000174578315027963
ENSG00000163032	-9.02672839336426	0.000174705735088726
ENSG00000107185	2.46448729196511	0.000177284613031651
ENSG00000153774	-3.43367178268193	0.000178555307880856
ENSG00000149646	-3.9875809585048	0.000180696119811693
ENSG00000043462	-4.63833823016055	0.000181471700498004
ENSG00000137573	-5.96984478974293	0.00018272025012187
ENSG00000115514	2.47965414338496	0.000183112138747565
ENSG00000134317	-4.42590875810399	0.000183112138747565
ENSG00000058804	2.60311215356485	0.000184210285065775
ENSG00000134824	4.10244705042899	0.000184480999478394
ENSG00000054611	-2.8225847139169	0.000184776170619058
ENSG00000235527	-3.90688922548716	0.000185022542840026
ENSG00000259354	-6.70095977033633	0.000185442455250915
ENSG00000072571	3.50418297688353	0.000186127636178115
ENSG00000266313	-4.50570018353952	0.000186127636178115
ENSG00000165949	-7.71320879102413	0.000186127636178115
ENSG00000261128	4.0190580856521	0.000186194075638617
ENSG00000257543	-2.8686351262959	0.000186676604818601
ENSG00000233593	-4.24640287792032	0.000186762003489859
ENSG00000081237	-9.96561531186937	0.000187023396039311
ENSG00000228998	-2.30543183634277	0.000188425289557105
ENSG00000203280	-6.2658893374101	0.000188779082968221
ENSG00000178878	5.17931966362733	0.000189253271511133
ENSG00000188897	-4.41045268765575	0.000189268110046969
ENSG00000227262	-6.96385244862597	0.00019018163608604
ENSG00000135316	2.05335373679078	0.00019218703640112
ENSG00000211454	-5.23245954884768	0.000193371919065381
ENSG00000113615	2.57585686352144	0.000194707797476569
ENSG00000174891	-3.02847896170208	0.000194710560647537
ENSG00000186871	3.59114075112902	0.000194710560647537
ENSG00000254397	-6.35427438221454	0.000196094199668211
ENSG00000124215	-4.31554607741141	0.000197080241968997
ENSG00000164236	-3.94581445735561	0.000197200113204003
ENSG00000232386	-3.48234508098189	0.000197536972815713
ENSG00000165121	-3.28928209531749	0.000197681453734775
ENSG00000196914	2.10661990030807	0.000197964712684449
ENSG00000212125	-3.58476726008488	0.000198292598301852
ENSG00000234602	-4.70370823389502	0.000199229490902975
ENSG00000196562	-4.28956021716247	0.00020193888113663
ENSG00000132341	2.01263847033311	0.000202133889849907
ENSG00000109762	2.51710361238413	0.000203604464747743
ENSG00000108515	-2.62527520995248	0.000204918112811707
ENSG00000111215	-2.80000128008071	0.000207512802665872
ENSG00000253540	-3.21015220564391	0.00020910970701726
ENSG00000215695	23.6788681323279	0.000210242527907828
ENSG00000188486	3.10693037911941	0.000211963166735725
ENSG00000131471	-4.52933070748431	0.000213014229215608
ENSG00000174348	-6.51956219831397	0.000213014229215608
ENSG00000235475	-3.63844405899144	0.000214516790724063
ENSG00000033867	2.96186256231684	0.000214593334124647
ENSG00000151303	-4.41770546206119	0.000214593334124647
ENSG00000163618	-6.3787192884196	0.000215568844286399
ENSG00000266236	-2.92456474917377	0.000216217827661842
ENSG00000227740	-3.86907803920066	0.000216237882817344
ENSG00000258733	-5.27647331855425	0.000216254400466646
ENSG00000169018	2.30848095649724	0.000216819794017106
ENSG00000242808	-7.02008129801028	0.000217426049556798
ENSG00000234509	-4.93485402755354	0.000217587579737304
ENSG00000230490	-5.20926576134908	0.000217722741822454
ENSG00000091536	-3.03040215656804	0.00021806998982439
ENSG00000167157	-5.22873250189946	0.000219699292684143
ENSG00000047579	-2.83669455814715	0.000219721034901267
ENSG00000267539	-6.20224132104226	0.000221093073803532
ENSG00000101049	-5.68619541874445	0.000221546910170884
ENSG00000135205	-4.35785999184243	0.000221546910170884
ENSG00000231595	-3.67105952910034	0.00022157389152628
ENSG00000248787	-4.18829055501101	0.000221649783029343
ENSG00000132326	-2.18558875145442	0.000221649783029343
ENSG00000185958	-4.84052016032869	0.000222464074784243
ENSG00000173295	-2.69060823117739	0.000223707763093031
ENSG00000174840	2.13231197631588	0.00022375992106156
ENSG00000225764	-7.07002590723299	0.000223831680311468
ENSG00000119812	2.00901920590753	0.000224178638466879
ENSG00000251666	-6.38374971863279	0.000224408135937112
ENSG00000169507	-5.27117999364088	0.000224408135937112
ENSG00000176723	-3.51156158499116	0.000224624438832806
ENSG00000077800	-5.24258200228681	0.000225075503812332
ENSG00000224861	2.86660470067995	0.00022570848365405
ENSG00000227370	-2.88332518717539	0.000225997753435648
ENSG00000226632	-4.15495692474763	0.000226263130570735
ENSG00000213971	-2.85696349240693	0.000226654018398525
ENSG00000244050	-5.05724314859856	0.00022766329109159
ENSG00000163171	2.97813869651701	0.000229859695834045
ENSG00000233673	-4.04968696077089	0.000230147217308641
ENSG00000078081	-3.69308899146668	0.000231169837507985
ENSG00000114670	-3.44706647062944	0.000232693698364251
ENSG00000215908	-2.12300263644532	0.000232927877030244
ENSG00000070367	3.16896480263883	0.000232927877030244
ENSG00000107719	-3.50371865595887	0.000233307868678998
ENSG00000149531	-3.60722072313081	0.000233798321171613
ENSG00000254694	-3.84260822825154	0.000234232072424388
ENSG00000255103	2.97203600466108	0.000235185117779285
ENSG00000150556	-7.26972185044745	0.000235644104938452
ENSG00000264608	-3.29944666843862	0.000236010556212124
ENSG00000233280	3.84415431670716	0.000236152038322249
ENSG00000171241	3.01898483034972	0.0002371774924519
ENSG00000215481	-4.22198937022995	0.000238619675377441
ENSG00000145244	-3.9479788489643	0.000239761619438079
ENSG00000108055	2.6643155154832	0.000242067531242277
ENSG00000114638	-6.64835753005692	0.000242186931358276
ENSG00000204241	-3.91362572519493	0.000243338789681821
ENSG00000188800	-5.79357928532263	0.000243941440275342
ENSG00000127241	-7.70254231887351	0.00024521998179867
ENSG00000109133	2.37322743554218	0.000246031770267124
ENSG00000152779	-6.33018498867817	0.000246100059287163
ENSG00000225075	-2.93820721181412	0.000247540983656787
ENSG00000126895	-4.23498745720921	0.000248823834047194
ENSG00000184571	-7.55601331587749	0.000249751699445492
ENSG00000249125	-5.17423724027596	0.000250114937535773
ENSG00000230615	-6.86856255408986	0.000251277664805615
ENSG00000267551	-5.93230312745408	0.00025316055438931
ENSG00000181524	-3.13715763566603	0.000253652736507833
ENSG00000225194	-2.88644100643806	0.000255517505800088
ENSG00000080839	2.29319287613924	0.0002567619448721
ENSG00000178665	-2.95054252663125	0.000257049204550055
ENSG00000245937	-3.04527306319005	0.000257799318514062
ENSG00000170941	-35.557267587552	0.000257801039423375
ENSG00000229759	-3.5604451228726	0.000257801039423375
ENSG00000015133	-5.57327057567035	0.000260643723506988
ENSG00000136108	2.96202010740387	0.00026460849218994
ENSG00000061676	2.17719186560388	0.00026460849218994
ENSG00000250917	-510.215907038179	0.000265145743112905
ENSG00000256667	-3.98480597500858	0.000265233319094814
ENSG00000268575	-2.44147071049219	0.000265640116674557
ENSG00000108846	-3.01710845219955	0.000265970795324262
ENSG00000260793	-3.57389999951167	0.000266017799017958
ENSG00000266644	-5.14263839180417	0.000266017799017958
ENSG00000108950	-4.60496503971037	0.000266434100183427
ENSG00000259298	-2.83896585469223	0.000268930727198533
ENSG00000081665	-2.40891596570995	0.000269281862596636
ENSG00000258123	-3.98694649334845	0.000269281862596636
ENSG00000226496	-5.30060345506307	0.000269908901842134
ENSG00000231991	4.81889616888946	0.000270004519637676
ENSG00000249655	-4.69409680396825	0.000270004519637676
ENSG00000188001	-8.81488640635367	0.000270160099072523
ENSG00000106031	-6.48305520899153	0.000270710355672615
ENSG00000072818	-3.93176966420789	0.000270710355672615
ENSG00000119138	3.4905436818207	0.000270967835200581
ENSG00000142677	-6.65660507219207	0.000273957242418698
ENSG00000104375	-3.07923423516399	0.000274156702610273
ENSG00000151233	2.64473179977462	0.000274156702610273
ENSG00000109991	-5.33391931568611	0.000274156702610273
ENSG00000236017	-4.07231955568813	0.000274156702610273
ENSG00000226396	-4.16290076339636	0.000274156702610273
ENSG00000237911	-4.44943700171148	0.000274156702610273
ENSG00000147526	2.69740813270529	0.000275962248361997
ENSG00000256116	-2.86207866832138	0.000276477103812995
ENSG00000263847	-4.47285590635009	0.000277131282364026
ENSG00000064886	-6.70324106378903	0.000279392646667647
ENSG00000162654	-6.09410436442828	0.000279669376884752
ENSG00000220256	-7.05141362281523	0.000279669376884752
ENSG00000170421	-3.95376554809506	0.000279669376884752
ENSG00000260735	-4.20764166513512	0.000280282854997328
ENSG00000174595	-4.98423689392833	0.000280282854997328
ENSG00000198805	3.11141465139276	0.000281010496926647
ENSG00000165995	-4.0162126380413	0.00028169005086561
ENSG00000182481	3.0232110829119	0.00028169005086561
ENSG00000164176	-6.695145614808	0.000281902097979033
ENSG00000130413	-4.04420297957877	0.000281902097979033
ENSG00000150471	-5.9629613564617	0.000284041853787886
ENSG00000160781	-4.10742277811768	0.000284136179273574
ENSG00000101082	-2.64533670796939	0.000284136179273574
ENSG00000224429	-3.32425134070996	0.000284632384993957
ENSG00000118004	-4.89880187912451	0.000284823607723792
ENSG00000197815	-3.83819701480643	0.000285474749658043
ENSG00000258553	-4.0332970598729	0.000285559747835123
ENSG00000255458	-4.62309090766531	0.000285559747835123
ENSG00000228043	-3.89258418345242	0.000286460078867941
ENSG00000196305	2.40373175900023	0.00028672624556511
ENSG00000267532	-2.70014467570369	0.000286855938967319
ENSG00000112742	2.93580859859194	0.000287039584631555
ENSG00000129450	-5.12754733486121	0.000289381148361401
ENSG00000099715	-4.9572731608759	0.000290100278722847
ENSG00000187522	2.03947979753109	0.000290886778566114
ENSG00000225666	-3.07375555467009	0.000290886778566114
ENSG00000259192	-4.89039277432206	0.000290886778566114
ENSG00000171885	-6.97803333319345	0.000292754663176009
ENSG00000133216	-4.27001796917974	0.000296152501866699
ENSG00000204685	2.19175011363593	0.000296848810881502
ENSG00000147481	-5.87434010775137	0.000297378675247524
ENSG00000138413	2.59354257742979	0.000297496578509253
ENSG00000249894	-4.75928206100468	0.000298791263265859
ENSG00000227081	4.32347838062569	0.000300640121449536
ENSG00000223949	-4.48321245563652	0.00030398919243369
ENSG00000155066	-6.80805287669996	0.000304117086667065
ENSG00000157456	2.87045145208865	0.000304117086667065
ENSG00000171224	-4.05886822916401	0.000304117086667065
ENSG00000163705	-3.85855903307572	0.000304958127008641
ENSG00000165810	-7.42182333337411	0.000305161042696988
ENSG00000236675	-5.19654379095224	0.000305341821697785
ENSG00000157554	-3.99647534378122	0.000305846072790632
ENSG00000166451	2.40000597326971	0.000306747060926067
ENSG00000164199	-6.39116534966331	0.000306747060926067
ENSG00000137764	-2.86940088734277	0.000306747060926067
ENSG00000088340	-6.09878453018305	0.000307654284124898
ENSG00000148110	2.82226757573276	0.000310013797798153
ENSG00000084093	2.34496336319512	0.000310163686330548
ENSG00000205940	-8.19249921278274	0.000312277627326041
ENSG00000237886	-4.72510071938692	0.000312277627326041
ENSG00000120725	-3.43208328493643	0.000312500274694794
ENSG00000138180	3.11895957015512	0.000312626133946793
ENSG00000144233	2.06679968430812	0.000314106423255861
ENSG00000241484	-6.17198124374918	0.000314106423255861
ENSG00000149380	-3.9511382652182	0.00031412275403259
ENSG00000234945	-2.00941846694416	0.00031412275403259
ENSG00000262692	-4.97163252289352	0.000315297673830372
ENSG00000188305	-3.78972195685596	0.00031549736553146
ENSG00000164164	2.08763479722754	0.000316687445664775
ENSG00000204807	-3.64314404684465	0.000317040721788964
ENSG00000269044	-2.71641731227023	0.000317040721788964
ENSG00000254985	-5.45974735560183	0.000318410694429064
ENSG00000235597	-5.07541499718273	0.000318605040181302
ENSG00000121892	2.41134824667805	0.00032005952027675
ENSG00000149527	-5.48222586093092	0.000321269819680894
ENSG00000254489	-3.92156716895184	0.000321291196274927
ENSG00000236090	-5.99553212555365	0.000321291196274927
ENSG00000268970	-3.05110982284672	0.00032293401213608
ENSG00000249614	-4.61378160944329	0.00032293401213608
ENSG00000082153	2.1283616361835	0.00032293401213608
ENSG00000227484	-3.56941005629427	0.00032293401213608
ENSG00000178636	-4.53469263607881	0.000322954022688487
ENSG00000229358	-2.65215942878672	0.000323151191676125
ENSG00000101213	-4.80388772741756	0.000323186724224935
ENSG00000247416	-4.26416813526038	0.000323533195298688
ENSG00000182150	3.10602728621844	0.00032416816230415
ENSG00000251474	-2.79951153830834	0.000324448258059421
ENSG00000223561	-5.06430675950962	0.000324589266667983
ENSG00000130638	-2.74689718274239	0.000324589266667983
ENSG00000186399	-3.51901584904731	0.000325390672011728
ENSG00000254254	-9.43895352999434	0.000325531071309227
ENSG00000186073	-2.58545786478253	0.00032704218029373
ENSG00000233220	-4.17235547651499	0.00032704218029373
ENSG00000149488	-4.5481157280839	0.00032704218029373
ENSG00000109805	2.87907050278882	0.000327261437114101
ENSG00000148835	2.5758622368412	0.000327705921041288
ENSG00000227001	-3.82303428635697	0.000329788942505941
ENSG00000088832	2.31800248767683	0.000329830420195021
ENSG00000121152	2.80598376031891	0.00033124737389064
ENSG00000112234	2.65551558622717	0.000331883329644682
ENSG00000231057	-4.69550039997372	0.000331883329644682
ENSG00000162745	-3.71944316723348	0.000332300876056286
ENSG00000232878	-4.77808402410602	0.000332300876056286
ENSG00000106952	-5.55086912133615	0.00033243003595659
ENSG00000160113	2.35263895354723	0.000333052502225777
ENSG00000146247	2.97847347894379	0.000335240803411757
ENSG00000266969	-2.62372602852425	0.000335317094541341
ENSG00000261541	-4.10727327612527	0.000335317094541341
ENSG00000106771	2.20382874370162	0.000335459053408589
ENSG00000119682	2.00614937492655	0.00033558737983017
ENSG00000196400	-3.94483125195374	0.000335868752994454
ENSG00000146457	2.02818492040228	0.00033606689848204
ENSG00000064726	2.38237182316743	0.000337177087797352
ENSG00000002587	-5.27499228929929	0.00033744137523866
ENSG00000240520	-3.31133956666369	0.00033744137523866
ENSG00000238206	-2.75527995158534	0.000337812460201141
ENSG00000235587	-5.38011850603393	0.000340423582426036
ENSG00000166482	-5.02131501009536	0.000340971006210157
ENSG00000108474	-2.38391860300066	0.000340971006210157
ENSG00000213088	-6.04143816569905	0.000343136023918194
ENSG00000183067	-4.73092397200271	0.000344914237905616
ENSG00000126778	-6.83058374408331	0.000346599694125282
ENSG00000269939	-3.42803907778212	0.000348032728404535
ENSG00000130768	-3.64573464346623	0.000348032728404535
ENSG00000225643	-4.0518181847617	0.000348391987387783
ENSG00000091262	-3.6832003397698	0.000348911624674327
ENSG00000134970	2.45069460452247	0.000348981680550422
ENSG00000163820	2.74077085782474	0.000351877492414074
ENSG00000215492	4.03403932562476	0.00035187869508381
ENSG00000130748	3.66299041425784	0.000351901338362259
ENSG00000189212	-4.1325971059737	0.000351957151360634
ENSG00000232732	-3.93275383041164	0.000353235381503644
ENSG00000171530	-3.54639335690531	0.000355390036386925
ENSG00000143322	2.42149475372546	0.000356045519228968
ENSG00000144834	5.48261423426206	0.000358692604900867
ENSG00000225093	-3.67925330303357	0.000359332540265743
ENSG00000165863	-4.94064799426211	0.000359427025971744
ENSG00000223551	-4.48015072509828	0.000361069441300453
ENSG00000235872	3.34489218850244	0.000361413841638034
ENSG00000260372	-6.36827206332306	0.000366115165062973
ENSG00000257950	-2.43114051118326	0.000367998826555325
ENSG00000257556	-4.73977726548358	0.000368858085988152
ENSG00000039319	2.74687598248572	0.000369626127385252
ENSG00000140254	-6.98710437642863	0.000369626127385252
ENSG00000128805	-2.91699239396936	0.000370499402596791
ENSG00000242858	-4.10688076744891	0.000371709688581227
ENSG00000161132	-6.67811155177056	0.000371709688581227
ENSG00000151247	2.14226693053045	0.00037246120348605
ENSG00000154188	-7.23289036785378	0.00037246120348605
ENSG00000107242	-6.76522142490036	0.00037246120348605
ENSG00000185829	-2.1353629295554	0.00037267177958452
ENSG00000140284	-5.73203264456575	0.000373075620319173
ENSG00000111319	-5.48604009872235	0.000374578365556293
ENSG00000225015	-6.50564275359944	0.000375459967135246
ENSG00000244676	-2.93198927224892	0.000375873914679801
ENSG00000243175	-5.11093574825542	0.0003774501352029
ENSG00000250144	-6.10847413131704	0.000379477090916592
ENSG00000237718	-3.82189499393993	0.000379624590809196
ENSG00000235703	-4.81394093502486	0.000379624590809196
ENSG00000216901	-4.47028943920533	0.000379624590809196
ENSG00000233251	-3.51613589857205	0.000380869720054117
ENSG00000167103	-3.54315453294409	0.000382321895050539
ENSG00000250261	-4.3117585854383	0.000384870905681369
ENSG00000250714	-3.01884185438346	0.000384870905681369
ENSG00000171129	-3.73741193528335	0.000384870905681369
ENSG00000160179	-3.60782141059394	0.000384870905681369
ENSG00000250906	-4.40102159890446	0.000384870905681369
ENSG00000231189	-5.5566121445507	0.000386709044973574
ENSG00000226696	-3.01275785491957	0.000386731018145139
ENSG00000124486	2.13840474760702	0.000387556307761037
ENSG00000256124	-4.35239736161086	0.000388166536278872
ENSG00000230021	-4.10864036276853	0.000391065044773883
ENSG00000235837	-3.3699853190628	0.000392210463933648
ENSG00000268427	3.47218236111796	0.000393682795137425
ENSG00000169946	-6.42876207012028	0.000393682795137425
ENSG00000177721	-4.85588190072902	0.000396210423742607
ENSG00000249604	-4.37092851662521	0.000402229966655895
ENSG00000265907	-5.01757203849084	0.000404215736713665
ENSG00000261483	-4.98165381606497	0.000404879058046755
ENSG00000132570	-2.43988495092978	0.000405019348283976
ENSG00000228232	-5.31342232577945	0.000405299969313344
ENSG00000148019	2.46711644854317	0.000405585571709291
ENSG00000233622	-3.6380203725421	0.000405844441944422
ENSG00000147854	2.7541579156441	0.000405960375585739
ENSG00000253320	-4.00520322294012	0.000405960375585739
ENSG00000223442	-2.620836707227	0.000407165520849711
ENSG00000119912	2.21798626996469	0.000408430363165444
ENSG00000257947	-4.92397185918513	0.000410451186452712
ENSG00000174827	-5.7733109262811	0.000414523041288192
ENSG00000233266	-3.02418932947134	0.00041697822788219
ENSG00000267360	-161.536853168504	0.0004174095337808
ENSG00000124785	-5.19707705166475	0.0004174095337808
ENSG00000213442	3.90530470410491	0.000417668422369383
ENSG00000231865	-5.35044108601929	0.000417746000729084
ENSG00000234431	-2.74199581219617	0.000418173431026506
ENSG00000144668	-5.23793678827296	0.00041982249752408
ENSG00000250220	-5.02776456194285	0.000424829384949271
ENSG00000175785	-7.24124733068181	0.000425810266945659
ENSG00000227415	-4.31406744358343	0.000425810266945659
ENSG00000261533	-3.38101622504456	0.000425810266945659
ENSG00000139629	-4.60210669427618	0.0004268469807526
ENSG00000196136	-8.62883554198606	0.000427133128209815
ENSG00000268112	3.54928112816397	0.000435397192948147
ENSG00000142748	-5.69905056858822	0.000435742857932735
ENSG00000101447	3.06211283344961	0.000436840132342275
ENSG00000065613	2.64445446856021	0.000437309193571982
ENSG00000224308	-4.70166889496081	0.000437348624643952
ENSG00000182621	-4.89724364549633	0.000438789313789541
ENSG00000168843	-8.43844282673005	0.00043952020996033
ENSG00000258302	-3.70580719884459	0.000441765585739526
ENSG00000197046	-4.21677181984209	0.00044205591628994
ENSG00000261663	-3.50189479609025	0.000443399724981194
ENSG00000164946	-6.16401227587866	0.00044406981990621
ENSG00000256588	-5.0112064895276	0.000444872941420184
ENSG00000105479	-3.63898533394725	0.000444872941420184
ENSG00000120156	-3.47261043325162	0.000448017366275186
ENSG00000234465	4.55290972568248	0.000449650424990532
ENSG00000163633	-2.21974970583616	0.000449650424990532
ENSG00000114771	-5.0231554249296	0.000449883186817231
ENSG00000240137	-2.68875099527827	0.000452993670915407
ENSG00000134602	3.99024591372148	0.000455146796188516
ENSG00000111252	3.27506767290758	0.000455322605543201
ENSG00000147099	-2.12941720313526	0.000455993479090138
ENSG00000257325	-3.67755952180984	0.000456465807001898
ENSG00000147257	-6.48348022141012	0.000456465807001898
ENSG00000248554	-3.49253184125421	0.000458094495834083
ENSG00000173261	-4.43291048795132	0.000459300391472018
ENSG00000213839	2.87476597513844	0.000461371486792357
ENSG00000180389	-4.38100549085904	0.000461371486792357
ENSG00000110218	3.05801529758328	0.000461847889867712
ENSG00000166851	2.81161161707983	0.000461962826509253
ENSG00000267666	-3.85189830297702	0.000461992768706309
ENSG00000255002	-6.51797764271842	0.000461992768706309
ENSG00000235065	-3.44541395680335	0.000464679191295893
ENSG00000173212	-4.99847556514971	0.000464679191295893
ENSG00000067064	2.78175939820689	0.000465193950119433
ENSG00000139540	-4.57894445825237	0.000465566322900941
ENSG00000237433	-5.26425791891496	0.000465566322900941
ENSG00000248421	-107.371656793	0.000465566322900941
ENSG00000118193	2.78088103015273	0.000465566322900941
ENSG00000103534	-3.92547165793939	0.000467847237698553
ENSG00000228151	-5.49350665297703	0.000468791755160079
ENSG00000185869	-2.00702529671031	0.000469739521961916
ENSG00000215199	-4.17510738199706	0.000470171454470942
ENSG00000254842	-6.37522621468086	0.000473764195172853
ENSG00000224934	-3.2050681011802	0.000473764195172853
ENSG00000134982	3.02171249740765	0.000478151141014504
ENSG00000249167	-3.41813705800657	0.000478324840650495
ENSG00000266527	-5.37761960685433	0.000481406475562532
ENSG00000232888	-2.88989647762823	0.000482038043822812
ENSG00000100197	-3.73513812940064	0.000482502252694164
ENSG00000161905	-6.56825215662847	0.00048275823912804
ENSG00000237289	-5.67716746778467	0.000483447226551468
ENSG00000172548	-6.7477965739633	0.000483447226551468
ENSG00000265205	-2.58519090388631	0.000488136292299418
ENSG00000260896	-5.03223499994734	0.000488136292299418
ENSG00000267191	-3.68408021641094	0.000488695731078322
ENSG00000202025	7.60329005503123	0.000491559257934835
ENSG00000153283	-4.15852882643297	0.000492655692304742
ENSG00000115825	2.90677674570371	0.000493756326856084
ENSG00000213763	-3.42161447755746	0.000493816851681379
ENSG00000180817	2.01015610964031	0.000494226880197721
ENSG00000127914	-2.05178552021111	0.000494226880197721
ENSG00000237301	-5.63866468975425	0.000494706526736078
ENSG00000234912	-2.48956199025677	0.000494753219044054
ENSG00000187554	-4.35382823568269	0.000496359329933352
ENSG00000254258	-4.29608302074605	0.000496603688078397
ENSG00000064961	2.69310921800505	0.00049715026920886
ENSG00000066468	-4.69992989862216	0.000497457808096579
ENSG00000185127	2.68414449423474	0.000498042855625323
ENSG00000267987	3.81413424059423	0.000502470753140177
ENSG00000254288	-4.43070659124175	0.00050251941993854
ENSG00000113712	2.09950472711535	0.00050251941993854
ENSG00000012963	2.03719648852778	0.000503239572142745
ENSG00000145824	-9.3048688066293	0.00050337479420184
ENSG00000167315	2.48411079085895	0.000504216511240488
ENSG00000246528	-4.15206940314225	0.000504216511240488
ENSG00000185262	2.36035980223199	0.000504786360644865
ENSG00000226352	-2.911113556675	0.000504786360644865
ENSG00000140263	2.96473909749075	0.00050520791256344
ENSG00000242759	-5.23903204402813	0.000506781510805744
ENSG00000198914	-6.84046536412128	0.000507370224258903
ENSG00000165312	2.47938302013581	0.000507814848738781
ENSG00000231125	-2.38972905869975	0.000507814848738781
ENSG00000257808	-4.47136175599846	0.000507814848738781
ENSG00000227527	-4.24859831339053	0.000508555760587192
ENSG00000207311	-554.998102126504	0.000509740767954132
ENSG00000247627	-7.49459106839036	0.000513041859071726
ENSG00000100351	-4.50268490037081	0.000516320030209289
ENSG00000117090	-7.10652772071755	0.000517700900060566
ENSG00000196591	2.19339701469583	0.000517701689731892
ENSG00000083312	2.69007973492889	0.000518322496680134
ENSG00000183484	-4.01027464288592	0.000518432654434676
ENSG00000255443	-2.54622896620916	0.000520304077780696
ENSG00000225471	-5.40308810484414	0.000522484978745338
ENSG00000232629	-7.76076879264252	0.000522764610083238
ENSG00000264673	-4.9449146262497	0.000524896929953063
ENSG00000259322	-2.4158709888278	0.000525622355670463
ENSG00000249345	-3.36862273038421	0.000526393239135149
ENSG00000198580	-4.49334465640199	0.000527445890912808
ENSG00000261243	-3.05137566271883	0.000527918026520623
ENSG00000003137	-3.61987907596815	0.000527918026520623
ENSG00000269038	-2.84414339336228	0.000528733712231905
ENSG00000257900	-4.52718635738446	0.000529060064844092
ENSG00000230720	-3.14820184244684	0.000529838904300814
ENSG00000234745	-5.32336043452228	0.000532793266704756
ENSG00000000938	-5.27201981899208	0.000533546103718132
ENSG00000260141	-5.00377850956439	0.000534781827127293
ENSG00000165678	2.25497090476317	0.000535476659931849
ENSG00000267839	-7.14611375144147	0.000537457612758051
ENSG00000185811	-8.83878801446399	0.000537708452015839
ENSG00000252006	4.49576521786309	0.000537708452015839
ENSG00000251136	-3.26633643896342	0.000537996302811287
ENSG00000214212	-3.89128831556375	0.000537996302811287
ENSG00000162636	2.66838795732968	0.000539820143386205
ENSG00000189184	-3.24336721534976	0.000540230026451091
ENSG00000119714	-4.1867880608112	0.000545120324487183
ENSG00000163666	-3.28258459935355	0.000545247732198075
ENSG00000267119	-3.17298759405781	0.000545833533159583
ENSG00000266976	-4.5459052503945	0.000547514629481625
ENSG00000205730	2.35675775986284	0.000549329373816368
ENSG00000135480	-6.13173428400248	0.000549329373816368
ENSG00000112761	-5.43906184546029	0.00055007768860778
ENSG00000138463	2.6200731106184	0.000552658431099618
ENSG00000230896	-2.92649101650012	0.000552658431099618
ENSG00000268083	-8.97327775392193	0.000553784186999662
ENSG00000058453	-2.82681854931059	0.00055401979253213
ENSG00000065328	2.45143828415759	0.000554722129058827
ENSG00000245479	-4.89549421699418	0.000556723547206046
ENSG00000119403	2.32656197215891	0.000557615752456557
ENSG00000213071	-4.21517345932893	0.000558081385343641
ENSG00000029363	2.12980259440255	0.000558593361128465
ENSG00000222017	-5.11527448223519	0.000559073091932713
ENSG00000143226	-3.6426641460179	0.000560641200058244
ENSG00000271046	-5.63019047470388	0.000560976127569603
ENSG00000168496	2.4821437381968	0.000566811561066947
ENSG00000263990	-4.82348152493119	0.000570611995434434
ENSG00000095564	2.36235651181762	0.000571402591366309
ENSG00000124882	-3.45020632731318	0.000572153949726942
ENSG00000240970	-3.14403962362616	0.000576912095470338
ENSG00000236532	-5.32670713377187	0.000577262838314299
ENSG00000241313	2.79762020455745	0.000581260367748009
ENSG00000224959	-4.24339531206426	0.000581662020554241
ENSG00000261575	-3.38126272144402	0.000581905900263895
ENSG00000112486	-3.98544543859839	0.000583437700768587
ENSG00000215302	-3.55210580123566	0.000587103503059604
ENSG00000198542	-8.09086753857842	0.00058720059824473
ENSG00000200087	3.4605505230822	0.000588582480596252
ENSG00000240376	-4.41005126723459	0.000589364376242997
ENSG00000159713	-4.17584935311219	0.00058966449513452
ENSG00000259456	-3.28457930032172	0.000592080605925728
ENSG00000224536	-4.03444619882664	0.000592816797841073
ENSG00000087258	-7.6345950146029	0.000595869009932818
ENSG00000141506	-3.99147892011257	0.000598019327673891
ENSG00000214021	-2.67718551815244	0.000599032429452771
ENSG00000181444	-4.26385716692397	0.000600020372365849
ENSG00000184574	-6.28010009200033	0.000600135403036509
ENSG00000117143	2.4342451978871	0.000601800244384028
ENSG00000131558	-3.42361589523544	0.000602773904678529
ENSG00000108094	2.35305261429848	0.000603024595551938
ENSG00000134470	-3.29386557410348	0.00060357090366378
ENSG00000262039	-4.27786209766187	0.000604569100718758
ENSG00000157368	-5.21718535133318	0.000604906025859958
ENSG00000228251	-2.93761590604291	0.000605338611259487
ENSG00000174194	-5.43295777983217	0.00060747883497956
ENSG00000250938	-3.64396638077755	0.00060820407433844
ENSG00000270009	-3.5207122907794	0.000608520411486409
ENSG00000175874	-4.80676342308692	0.000608882592253392
ENSG00000142655	-2.73176494772169	0.000609287259221411
ENSG00000204173	-5.55172761666492	0.000610013150041461
ENSG00000176095	2.07812911150252	0.000613581906502349
ENSG00000111796	-4.82173698929696	0.000613684703067246
ENSG00000214595	-3.6547210672441	0.00061542938271691
ENSG00000183018	-4.51128370965804	0.00061894488693134
ENSG00000146670	2.55083547144801	0.000619658425569494
ENSG00000249359	-6.07549207782401	0.000619658425569494
ENSG00000164303	-4.7612850062341	0.000619658425569494
ENSG00000233834	-4.50169644096945	0.00062070801994477
ENSG00000255449	-5.33291998075556	0.00062070801994477
ENSG00000220875	-3.25967926359042	0.00062070801994477
ENSG00000203721	-4.26437245542811	0.00062070801994477
ENSG00000173818	-2.27747277411856	0.000621883165052169
ENSG00000164484	-5.64024621190414	0.000624423808861473
ENSG00000230510	-3.3732468029094	0.00063119306362847
ENSG00000237125	-5.53813915437515	0.000635500897225476
ENSG00000224826	-5.82268238898957	0.000637047868167865
ENSG00000225113	-3.11714543860355	0.000637047868167865
ENSG00000205339	2.38096934341376	0.000639303249887684
ENSG00000106336	-2.94659394721686	0.000639437162570964
ENSG00000259994	-2.82932427622076	0.000639470716879157
ENSG00000145391	2.97444841748	0.000642434692962307
ENSG00000123901	-4.52065954672398	0.000642434692962307
ENSG00000160211	2.59946421303592	0.000642685605528683
ENSG00000270055	-2.86772065861423	0.000647614765325569
ENSG00000125166	2.19514782908258	0.000650605722069726
ENSG00000086827	2.11372019081035	0.000654390710147111
ENSG00000237291	-6.85264698868095	0.000654724647755721
ENSG00000248476	-3.35743022500181	0.000654724647755721
ENSG00000173166	2.08157600827597	0.000654724647755721
ENSG00000170927	-6.33346071075663	0.000654724647755721
[truncated: 3,291 more rows]
