# Supplementary material for: Ensemble Modeling Approach Targeting Heterogeneous RNA-Seq data: Application to Melanoma Pseudogenes
Source: Sci Rep. 2017 Dec 11;7:17344. doi: 10.1038/s41598-017-17337-7 (PMC5725464; doi:10.1038/s41598-017-17337-7)
Supplement: Supplementary file 1 — Supplementary Files [file 41598_2017_17337_MOESM1_ESM.zip › Supplementary_Files/5_Cross_Evidences_from_Expression_Profiling/5_1_Differentially_Expressed_Genes_DEGs/5_1_5_GeneSpring/Sup Table 5.1.5.1.txt]

GeneID	Log2 FC	Corrected P-value
ENSG00000000460	3.699174	1.7006241E-4
ENSG00000002933	-10.233298	8.5093814E-4
ENSG00000003147	-7.172543	0.0053568655
ENSG00000003393	2.6303232	0.0029984938
ENSG00000004700	4.549564	2.2070813E-4
ENSG00000004779	3.448214	5.560475E-5
ENSG00000004897	4.3342137	5.860766E-4
ENSG00000004961	3.0813584	0.0025468152
ENSG00000005022	3.9690053	0.0037012538
ENSG00000005238	3.7005603	7.864487E-4
ENSG00000005302	2.607596	0.002604036
ENSG00000005339	2.3895826	0.0072776726
ENSG00000005700	3.0827096	0.0053536417
ENSG00000005889	2.7559772	0.0024757592
ENSG00000006007	3.925825	3.6482659E-6
ENSG00000006128	2.2951274	8.596134E-13
ENSG00000006634	5.6385784	2.569935E-4
ENSG00000007202	3.1205752	0.0017936132
ENSG00000007312	10.065174	2.1049827E-4
ENSG00000008018	2.8964422	0.0029644493
ENSG00000008311	2.6960628	0.005406629
ENSG00000009307	2.7398381	4.5046554E-4
ENSG00000009335	3.9044166	1.6189156E-4
ENSG00000009844	4.0830584	1.888996E-4
ENSG00000009954	2.6259933	0.0015440504
ENSG00000010165	2.3712986	0.0037994639
ENSG00000010270	3.505204	9.760036E-4
ENSG00000010292	3.8331797	1.3857803E-4
ENSG00000010327	-20.430405	1.6096328E-7
ENSG00000011007	3.176621	0.0011334298
ENSG00000011105	-7.1898794	6.574047E-4
ENSG00000011114	2.2397268	0.0046688463
ENSG00000011275	-9.416005	5.977128E-6
ENSG00000011465	-38.695686	8.395632E-10
ENSG00000011485	3.108503	1.9212192E-4
ENSG00000012232	3.5724888	0.0038407664
ENSG00000013375	3.202787	0.0049400576
ENSG00000013392	2.6579418	0.0042168004
ENSG00000013503	2.4063613	0.0026231543
ENSG00000013561	3.6390872	8.933629E-4
ENSG00000013573	-4.131556	0.0032925776
ENSG00000014123	3.2176096	0.0054072845
ENSG00000014138	3.265848	0.0048719533
ENSG00000014824	3.8581142	5.7309686E-4
ENSG00000014919	3.007513	0.002693828
ENSG00000015171	2.945006	0.004124671
ENSG00000015479	2.750377	0.004993265
ENSG00000015676	-4.241373	0.0031301035
ENSG00000017797	2.8771472	4.7073315E-4
ENSG00000018280	-6.0595193	9.148011E-5
ENSG00000018610	-3.8554652	9.964934E-5
ENSG00000019549	9.126979	4.6988344E-4
ENSG00000019582	-475.19913	8.823485E-12
ENSG00000020922	4.2929945	1.0427784E-4
ENSG00000022267	10.351908	4.1259726E-4
ENSG00000023041	2.9155917	0.004143004
ENSG00000023228	3.354991	6.667879E-5
ENSG00000023516	7.2908764	3.7045572E-6
ENSG00000023697	-4.098302	0.004608743
ENSG00000023734	2.728335	0.00289493
ENSG00000023909	4.4638057	2.7256992E-4
ENSG00000024048	2.6063106	0.0016588287
ENSG00000024526	11.073832	3.6764337E-7
ENSG00000025156	3.2389293	0.0011531619
ENSG00000025772	3.6325884	3.972445E-4
ENSG00000028839	3.1446633	0.0027689682
ENSG00000029363	4.3765755	5.1905718E-5
ENSG00000029364	2.9168017	3.4597967E-4
ENSG00000029993	3.6547744	0.006917468
ENSG00000030110	3.089726	0.0027915754
ENSG00000031003	4.0101686	0.0012189805
ENSG00000032389	-4.439936	8.82406E-4
ENSG00000033867	7.7486434	1.0340645E-5
ENSG00000034063	4.091502	1.2227336E-4
ENSG00000034152	3.5734644	0.0011854749
ENSG00000035141	2.5316863	0.0016246705
ENSG00000035499	8.414719	1.18855965E-7
ENSG00000035664	-5.5564375	0.0012119454
ENSG00000036054	2.723793	0.006151629
ENSG00000037241	2.8804302	0.006727247
ENSG00000038274	2.8912876	0.0026615288
ENSG00000038945	-6.7499065	0.0020759713
ENSG00000039319	6.7126203	2.9632694E-5
ENSG00000040199	2.1929345	0.002222685
ENSG00000040275	3.6357124	0.0044858935
ENSG00000042088	3.333595	4.0296334E-4
ENSG00000043093	3.5253537	3.6728312E-4
ENSG00000043462	-8.511016	0.0026773596
ENSG00000044574	3.0895998	0.0016870275
ENSG00000047056	2.751431	0.0029606468
ENSG00000047579	-7.1438136	1.513095E-5
ENSG00000047621	3.0742447	0.00440654
ENSG00000047644	3.0829146	0.004135905
ENSG00000047662	-3.0573046	0.0065206666
ENSG00000048028	2.9663866	0.0029718478
ENSG00000048471	-4.277247	0.0015556775
ENSG00000048828	3.0691848	6.839726E-5
ENSG00000049245	3.4437973	3.512119E-4
ENSG00000050130	3.1552715	2.3716611E-4
ENSG00000050393	3.6308713	4.6445706E-4
ENSG00000050748	3.9370542	6.125591E-6
ENSG00000051620	3.9252665	0.004454107
ENSG00000052795	7.0509725	7.475171E-5
ENSG00000052802	5.1026883	9.374916E-4
ENSG00000053770	4.002108	1.8859378E-4
ENSG00000053918	-6.8845863	0.002019028
ENSG00000054611	-7.0742865	1.2302657E-5
ENSG00000055070	2.7328935	0.0026817035
ENSG00000055917	4.1785707	7.760905E-5
ENSG00000056586	5.7850075	9.894487E-5
ENSG00000057019	5.4521375	0.0010771661
ENSG00000057252	9.6337	9.842389E-5
ENSG00000057608	3.1163068	0.0016016687
ENSG00000058056	6.336929	1.02260376E-4
ENSG00000058063	6.433898	2.057312E-6
ENSG00000058453	-7.0950775	4.9313196E-5
ENSG00000058804	6.0678554	1.1015088E-5
ENSG00000059377	-11.524862	9.937433E-4
ENSG00000060749	5.92817	1.0129534E-4
ENSG00000060762	2.9179103	0.004166158
ENSG00000061676	4.522723	1.9850606E-5
ENSG00000061794	2.755142	9.6993364E-4
ENSG00000061918	6.675396	1.5531191E-9
ENSG00000062650	3.058747	1.9865819E-4
ENSG00000064309	4.4268985	1.814934E-4
ENSG00000064419	4.6427565	1.7406931E-4
ENSG00000064607	2.2818122	0.0038313132
ENSG00000064703	3.7302222	4.394339E-4
ENSG00000064726	5.2139316	2.6987282E-5
ENSG00000064989	-8.263767	4.8828375E-4
ENSG00000065060	3.8196642	2.1424693E-4
ENSG00000065135	3.4905648	1.4811047E-4
ENSG00000065150	3.6655717	6.05056E-4
ENSG00000065154	8.024438	2.790632E-9
ENSG00000065328	5.155641	2.1825247E-6
ENSG00000065600	3.4979985	0.004658844
ENSG00000065613	6.1405125	1.0113081E-5
ENSG00000065615	4.170545	6.686552E-4
ENSG00000065665	3.7345347	0.0010278568
ENSG00000065809	4.8200207	0.0055197948
ENSG00000065882	3.5636232	1.516363E-4
ENSG00000065978	3.1337247	8.0830924E-4
ENSG00000066044	2.5427063	3.2712793E-5
ENSG00000066084	3.7881129	6.003184E-4
ENSG00000066135	2.7014604	0.004384855
ENSG00000066279	9.052525	2.7112367E-6
ENSG00000066322	2.8545017	0.00524248
ENSG00000066336	-8.930367	5.803369E-4
ENSG00000066557	4.411475	4.3355653E-4
ENSG00000066583	3.7278087	0.0011919619
ENSG00000066739	4.7026205	5.043723E-4
ENSG00000066926	3.034391	0.0017310095
ENSG00000067048	8.221368	0.00519926
ENSG00000067064	6.8589826	2.935017E-5
ENSG00000067560	2.2832248	0.005082184
ENSG00000067606	-11.473522	0.003948403
ENSG00000067646	5.5337324	1.9189522E-10
ENSG00000067900	3.2794616	0.0037432094
ENSG00000067992	4.1007113	0.0025263403
ENSG00000068028	3.2374816	0.0028198962
ENSG00000068323	2.4671443	0.0035688342
ENSG00000068438	2.1988404	0.0048421714
ENSG00000068784	-4.265583	0.0036645753
ENSG00000068793	3.7715385	2.4228144E-4
ENSG00000069329	2.889913	7.265763E-4
ENSG00000069345	2.794381	6.937053E-4
ENSG00000069431	-4.8039136	3.0267457E-4
ENSG00000069956	4.5121827	0.005273457
ENSG00000070366	-5.9213986	8.14414E-5
ENSG00000070367	8.952161	1.1670329E-5
ENSG00000070476	2.517587	0.0028769672
ENSG00000070614	3.613725	0.0019921563
ENSG00000070778	3.4995794	7.3882367E-4
ENSG00000070950	3.790887	0.0013182753
ENSG00000071082	2.978687	0.0038953107
ENSG00000071127	3.3378084	4.8588635E-4
ENSG00000071189	3.270762	0.005505042
ENSG00000071537	3.7095156	0.0017498608
ENSG00000071539	3.3332362	0.0043638586
ENSG00000071967	3.7764874	0.005947202
ENSG00000071994	2.9673078	0.001615867
ENSG00000072121	2.9840996	0.00202489
ENSG00000072364	8.915396	2.5673283E-9
ENSG00000072401	4.6180573	1.5149976E-5
ENSG00000072501	5.132105	0.0011551791
ENSG00000072571	10.660741	1.9041015E-7
ENSG00000072818	-8.9599695	4.6063538E-4
ENSG00000073111	5.158213	4.799947E-4
ENSG00000073605	-3.1121404	0.0022473969
ENSG00000073712	3.3993714	0.0022813445
ENSG00000073756	12.97829	2.4859806E-10
ENSG00000074054	3.1316416	8.6519844E-4
ENSG00000074416	-13.257064	0.0026330017
ENSG00000074696	3.002268	0.005823172
ENSG00000074755	2.9315858	1.6455498E-4
ENSG00000075142	3.4616976	5.1795894E-5
ENSG00000075218	4.2720695	7.7376957E-4
ENSG00000075884	-54.968285	9.881402E-7
ENSG00000075975	3.0208814	1.4431916E-4
ENSG00000076003	3.3195164	0.005545109
ENSG00000076067	3.1404696	0.0052618003
ENSG00000076108	3.5219371	1.9713542E-4
ENSG00000076248	2.9738057	0.001006905
ENSG00000076641	6.8149495	0.004666119
ENSG00000076770	3.5856256	0.002747583
ENSG00000077147	3.5360622	1.21372585E-4
ENSG00000077152	4.6688747	0.0015143711
ENSG00000077380	3.2098029	2.1921985E-6
ENSG00000077713	3.117042	0.0040957006
ENSG00000077721	2.5312254	0.0018206134
ENSG00000077782	5.01249	0.0062695085
ENSG00000077942	6.0918136	0.005788812
ENSG00000078098	5.8959775	0.0025132226
ENSG00000078668	3.5061586	5.716521E-4
ENSG00000078747	3.0398936	0.0036717812
ENSG00000079246	3.0080388	7.206335E-5
ENSG00000079332	2.8244076	2.2573349E-4
ENSG00000079387	2.710925	0.0017852788
ENSG00000079785	2.9872596	1.6344649E-4
ENSG00000079950	4.272736	5.9024047E-4
ENSG00000080345	5.314316	1.4106352E-5
ENSG00000080815	2.67783	0.0024451548
ENSG00000080824	3.5269573	0.0019976962
ENSG00000080839	4.8894725	1.1575616E-5
ENSG00000080947	-4.550364	3.202575E-4
ENSG00000081019	4.4864864	1.09566936E-4
ENSG00000081041	6.007242	9.885523E-4
ENSG00000081087	4.1599307	0.0046704025
ENSG00000081154	2.8256848	0.0034624927
ENSG00000081181	4.3695035	0.0043778047
ENSG00000082068	-8.388535	1.3533596E-6
ENSG00000082146	4.010069	0.0044761947
ENSG00000082153	4.372206	2.5919457E-5
ENSG00000082212	4.099443	0.0040367525
ENSG00000082458	4.363421	6.297075E-4
ENSG00000082515	3.64446	3.5234162E-4
ENSG00000082898	2.883652	0.0015740177
ENSG00000083097	2.6130228	0.0039320393
ENSG00000083123	-4.8757496	0.003305514
ENSG00000083223	2.7831118	6.651853E-4
ENSG00000083312	6.4534907	4.5534096E-5
ENSG00000083457	3.3235435	2.5089928E-5
ENSG00000083520	3.505722	6.2741246E-4
ENSG00000083844	2.6247993	0.0025508592
ENSG00000084073	2.7924867	0.0013054513
ENSG00000084090	2.588289	1.9771459E-4
ENSG00000084093	4.948461	3.1263046E-6
ENSG00000084112	8.954597	1.071923E-7
ENSG00000084234	2.6613538	0.0069812695
ENSG00000084636	-15.231009	7.0900455E-8
ENSG00000084693	2.661644	0.0031202282
ENSG00000084710	4.2918396	0.0021276714
ENSG00000084731	5.3448386	0.0025711218
ENSG00000084754	4.3511543	6.500925E-5
ENSG00000085185	2.8194206	0.005908665
ENSG00000085231	3.0517437	9.373385E-4
ENSG00000085377	3.0746713	0.0029502867
ENSG00000085433	3.348272	0.0039136186
ENSG00000085449	4.7598333	8.177331E-4
ENSG00000085491	5.78317	5.274616E-4
ENSG00000085662	7.3345766	8.1758284E-5
ENSG00000085719	2.894549	0.0022922547
ENSG00000085721	2.6923296	0.0011312533
ENSG00000085840	4.277291	3.34088E-4
ENSG00000085978	2.887844	3.314475E-4
ENSG00000086189	2.8030841	0.0059567676
ENSG00000086475	5.219532	8.439621E-6
ENSG00000086589	2.5186822	0.0012214856
ENSG00000086730	-4.002689	4.4634385E-4
ENSG00000086758	2.0970993	0.0029161146
ENSG00000086827	4.303285	3.6917816E-5
ENSG00000087152	2.3540766	0.00196924
ENSG00000087301	3.3667388	3.7623166E-5
ENSG00000087448	5.2977667	1.1679329E-6
ENSG00000087470	2.8200107	3.1207746E-4
ENSG00000087586	4.3039055	0.0019876605
ENSG00000088325	4.797804	2.1536356E-4
ENSG00000088340	-5.63031	0.0051729525
ENSG00000088832	4.9864125	2.6300022E-5
ENSG00000088836	4.5562553	4.796742E-4
ENSG00000088888	3.7737262	0.0021422936
ENSG00000088930	2.9347992	0.0011329963
ENSG00000088970	-4.2138815	0.0010286748
ENSG00000088986	2.2654374	0.0064428267
ENSG00000089057	4.585927	8.573612E-5
ENSG00000089154	3.3353326	8.302292E-4
ENSG00000089597	3.2095268	0.0021177626
ENSG00000089876	4.2122316	2.994937E-6
ENSG00000089902	3.4940364	0.0028440948
ENSG00000090054	2.818675	0.0017046379
ENSG00000090060	3.3658435	1.866473E-5
ENSG00000090316	3.0040693	5.279073E-4
ENSG00000090376	2.7740376	5.5692628E-5
ENSG00000090382	-42.00955	4.838093E-6
ENSG00000090857	3.7329543	0.0047950097
ENSG00000090889	6.000613	3.409317E-5
ENSG00000091483	4.0509353	2.2200154E-4
ENSG00000091527	2.779415	3.8552907E-4
ENSG00000091844	3.0900695	4.272488E-5
ENSG00000092068	5.559556	0.005470885
ENSG00000092148	2.8228471	0.0015725283
ENSG00000092201	2.1493924	0.0048047155
ENSG00000092847	3.7319913	2.9083658E-5
ENSG00000092853	2.9218266	0.0066271657
ENSG00000092929	-8.775318	0.0036714557
ENSG00000093000	2.6497514	0.0041767857
ENSG00000093144	2.8728101	0.0022890996
ENSG00000093183	2.97843	1.788891E-4
ENSG00000094804	5.295371	0.0010142858
ENSG00000094880	2.6445186	0.0035198047
ENSG00000094975	2.7950358	0.006586324
ENSG00000095002	3.9993575	6.584023E-4
ENSG00000095139	2.642578	0.0016917748
ENSG00000095261	3.864798	4.228649E-4
ENSG00000095564	5.115972	4.211865E-5
ENSG00000095574	3.2847047	0.0020451054
ENSG00000095713	-38.616966	0.0045209434
ENSG00000095752	11.306841	6.316305E-7
ENSG00000096063	3.6633706	4.368844E-4
ENSG00000096746	3.1523526	3.090856E-5
ENSG00000097033	3.223945	5.638609E-4
ENSG00000099219	4.2530546	0.0010954987
ENSG00000099246	2.8663697	0.0020896366
ENSG00000099282	-5.548958	0.0032617075
ENSG00000099341	2.838067	0.0052005253
ENSG00000099783	2.1393313	0.0047003897
ENSG00000099954	2.7620232	2.4224994E-4
ENSG00000099998	-7.561213	9.317421E-4
ENSG00000100027	-2.837633	0.002394084
ENSG00000100055	-3.783194	0.002840019
ENSG00000100162	5.3140206	0.002942741
ENSG00000100181	-8.939945	3.639335E-4
ENSG00000100209	-3.1029587	4.4284947E-4
ENSG00000100221	2.6136096	0.0036860977
ENSG00000100281	3.3663495	9.2454423E-4
ENSG00000100335	2.776911	0.0043280665
ENSG00000100336	-5.8673882	9.3666546E-4
ENSG00000100342	-24.649858	3.6317532E-4
ENSG00000100364	6.4055777	2.4764202E-4
ENSG00000100416	2.3999112	0.0066387425
ENSG00000100426	5.9597135	3.7013715E-6
ENSG00000100441	2.982045	0.0023105317
ENSG00000100479	4.77205	0.0027575037
ENSG00000100485	5.0522013	5.4700627E-6
ENSG00000100490	-5.830824	0.002695386
ENSG00000100503	3.1879594	0.003806428
ENSG00000100526	6.260855	7.4404833E-4
ENSG00000100528	4.2983108	0.0021893985
ENSG00000100567	2.5439382	0.0036978037
ENSG00000100580	5.4441943	8.209226E-6
ENSG00000100596	3.1681087	0.001990728
ENSG00000100664	2.557494	0.0051698983
ENSG00000100731	3.3215673	0.0017226812
ENSG00000100744	5.3548174	3.423199E-4
ENSG00000100764	2.4930923	8.116021E-4
ENSG00000100796	2.473072	0.005795928
ENSG00000100811	2.398685	0.0016685347
ENSG00000100916	5.392657	2.2388216E-5
ENSG00000101000	8.776538	0.002202942
ENSG00000101115	3.763689	1.615675E-4
ENSG00000101126	3.3859463	2.7187544E-4
ENSG00000101132	3.6202178	0.005496005
ENSG00000101138	3.7954266	3.7206617E-5
ENSG00000101224	4.9787145	3.157167E-4
ENSG00000101247	3.2029142	0.002218234
ENSG00000101255	4.3349257	0.0058745025
ENSG00000101266	3.385355	1.1588576E-4
ENSG00000101350	4.821664	1.0506177E-6
ENSG00000101367	2.8825552	0.0014431421
ENSG00000101412	3.9054787	0.0035371208
ENSG00000101447	8.355503	2.5700054E-5
ENSG00000101544	3.5231369	4.2159593E-4
ENSG00000101557	2.7080684	0.0069402494
ENSG00000101596	3.9750352	0.0013316928
ENSG00000101608	3.0515435	0.0010345579
ENSG00000101752	5.185189	1.6805643E-4
ENSG00000101843	3.6683025	7.645186E-5
ENSG00000101844	2.7376506	0.0056752553
ENSG00000101911	3.5877144	0.0030369272
ENSG00000101977	3.141732	9.778896E-5
ENSG00000102034	4.6872487	0.0010315467
ENSG00000102038	3.8226738	0.007418588
ENSG00000102054	2.4384677	0.0072234515
ENSG00000102081	2.9433134	0.0063254237
ENSG00000102189	4.4019427	0.0020888362
ENSG00000102218	5.3984256	1.14825874E-4
ENSG00000102362	7.5766273	3.8476003E-8
ENSG00000102384	5.28672	4.44868E-4
ENSG00000102393	5.2126393	0.0014931848
ENSG00000102699	4.9762015	1.3262988E-4
ENSG00000102753	2.8526783	0.0060131196
ENSG00000102974	3.6360395	7.6978E-5
ENSG00000103035	2.9968264	3.6129478E-4
ENSG00000103064	4.8906717	0.004227942
ENSG00000103160	2.9411974	0.0038879144
ENSG00000103175	44.659702	2.2730012E-4
ENSG00000103196	-4.3336525	0.004689266
ENSG00000103275	2.6572068	0.002211833
ENSG00000103319	2.5923505	0.006871843
ENSG00000103591	2.15573	0.0032218706
ENSG00000103642	3.7188182	0.0032002847
ENSG00000103769	2.6769857	3.5941604E-4
ENSG00000103888	6.2660275	0.0011699686
ENSG00000103966	3.8578334	0.0028821016
ENSG00000104147	5.105402	8.834177E-5
ENSG00000104290	5.217946	1.5790316E-6
ENSG00000104312	3.2901316	0.0010129466
ENSG00000104331	2.9120474	0.004842483
ENSG00000104341	4.6656556	7.3271146E-4
ENSG00000104356	6.5541506	3.8731955E-6
ENSG00000104375	-8.451656	1.9731107E-5
ENSG00000104549	7.820199	9.2080523E-7
ENSG00000104643	2.9841204	0.0044932235
ENSG00000104689	2.4535468	0.0069319736
ENSG00000104756	4.2462773	0.0022397116
ENSG00000104814	-11.307426	1.1410081E-5
ENSG00000104859	-3.240872	0.0020015636
ENSG00000104881	-6.2266197	0.002240803
ENSG00000104885	3.3052633	5.309264E-4
ENSG00000104889	3.2876892	0.006850029
ENSG00000104894	-6.853202	0.0019662445
ENSG00000105011	4.528817	6.8305375E-4
ENSG00000105058	2.7418473	9.151742E-5
ENSG00000105341	2.973996	0.0032204632
ENSG00000105755	3.912853	0.0022802057
ENSG00000105835	4.0464387	0.0032382167
ENSG00000105855	13.572282	1.9303636E-7
ENSG00000105879	2.8596785	0.003956679
ENSG00000105953	3.0251927	0.004478048
ENSG00000105968	2.9343631	1.6921086E-4
ENSG00000105991	2.3807688	0.001228766
ENSG00000106049	-6.6126065	4.4699514E-4
ENSG00000106086	2.9339314	0.0067729168
ENSG00000106404	-4.9352446	3.0549156E-4
ENSG00000106443	-21.016615	1.04811895E-10
ENSG00000106560	-8.009944	1.0647036E-5
ENSG00000106565	-19.836962	4.735145E-6
ENSG00000106609	2.296645	0.0046526073
ENSG00000106692	3.7341888	5.7448656E-4
ENSG00000106723	4.006543	7.29725E-4
ENSG00000106771	4.6070037	2.7178743E-5
ENSG00000106780	4.8079777	0.0053085173
ENSG00000106789	2.4766943	0.005931566
ENSG00000106799	6.5623484	1.267021E-4
ENSG00000107014	3.1069956	1.5822764E-10
ENSG00000107036	3.5072103	9.366647E-4
ENSG00000107130	6.0212455	0.0013315742
ENSG00000107164	2.5561767	0.0024137332
ENSG00000107185	5.508767	1.0203413E-5
ENSG00000107186	4.763076	0.0012455591
ENSG00000107290	3.7090788	9.059586E-6
ENSG00000107362	4.3317175	0.0011576507
ENSG00000107372	3.940056	2.71363E-5
ENSG00000107443	3.489244	3.5537584E-4
ENSG00000107521	3.8495297	4.369471E-4
ENSG00000107537	3.7905204	0.0031895384
ENSG00000107554	2.66462	0.004946937
ENSG00000107560	3.886358	0.0011091089
ENSG00000107562	-8.41598	8.255406E-4
ENSG00000107581	2.99846	0.0018165341
ENSG00000107625	2.8731802	3.9073155E-4
ENSG00000107651	3.0103068	0.003165123
ENSG00000107679	3.5029812	6.7231496E-4
ENSG00000107745	-5.3524623	2.7294757E-4
ENSG00000107758	3.8866124	3.817418E-5
ENSG00000107789	6.6036735	2.5582252E-5
ENSG00000107796	-5.5341687	8.9889666E-4
ENSG00000107798	3.646744	0.0010872566
ENSG00000107829	-4.608692	0.0026397584
ENSG00000107854	6.368614	4.1897195E-8
ENSG00000107897	4.372397	5.295686E-4
ENSG00000107929	2.6358087	2.3687715E-4
ENSG00000107937	2.3180075	0.005483489
ENSG00000107957	4.014193	0.0029647013
ENSG00000107984	10.945032	0.0010578199
ENSG00000108021	3.5488956	5.2596396E-4
ENSG00000108039	3.0981567	0.002055035
ENSG00000108055	6.3170447	1.3003994E-5
ENSG00000108091	2.999512	0.004509525
ENSG00000108094	5.097173	4.5231893E-5
ENSG00000108106	6.248895	1.4859824E-4
ENSG00000108306	2.4790673	0.0061843195
ENSG00000108389	4.5324173	6.608549E-6
ENSG00000108406	3.0091712	0.0014869664
ENSG00000108424	3.0753562	2.4308622E-4
ENSG00000108468	2.5073624	0.005045637
ENSG00000108474	-5.219526	2.7397287E-5
ENSG00000108515	-6.1700187	1.408657E-5
ENSG00000108518	2.7535312	0.0042995745
ENSG00000108582	3.2696083	0.0016340623
ENSG00000108788	2.736313	4.7340893E-4
ENSG00000108821	-64.69441	4.299737E-9
ENSG00000108829	3.0499082	0.0033342538
ENSG00000108840	3.084267	0.0012887368
ENSG00000108932	106.14603	1.5939269E-6
ENSG00000108947	4.6165833	0.0062740017
ENSG00000108960	3.6586144	0.0028701096
ENSG00000109089	5.153404	8.645462E-4
ENSG00000109133	5.1809893	1.7926375E-5
ENSG00000109171	3.9324148	9.515573E-4
ENSG00000109184	3.4518998	0.0027275034
ENSG00000109189	4.6743855	3.4274184E-5
ENSG00000109320	2.5724027	3.676065E-4
ENSG00000109332	3.0926936	1.059472E-5
ENSG00000109436	7.189252	1.409943E-4
ENSG00000109472	-19.363323	1.2486584E-4
ENSG00000109475	3.6999347	5.0372904E-4
ENSG00000109501	3.975095	0.006274311
ENSG00000109576	3.6401227	0.002471065
ENSG00000109606	3.4264429	3.825229E-4
ENSG00000109674	3.942653	7.370581E-4
ENSG00000109685	4.8962793	2.491239E-6
ENSG00000109762	5.7218614	1.35721575E-5
ENSG00000109790	3.8108885	5.201358E-4
ENSG00000109805	7.3514223	2.4348083E-5
ENSG00000109854	6.1460414	0.006456647
ENSG00000109911	-5.040752	6.276256E-6
ENSG00000109929	5.1512833	3.619165E-4
ENSG00000109956	3.2405615	6.9993397E-4
ENSG00000110002	4.372625	0.0033589941
ENSG00000110048	3.396976	1.8270708E-4
ENSG00000110077	-22.182648	2.4744593E-6
ENSG00000110092	9.473656	2.2756944E-4
ENSG00000110172	4.9141593	2.8248352E-4
ENSG00000110218	8.229473	2.1140952E-5
ENSG00000110344	4.1729217	0.0013348692
ENSG00000110367	2.6541772	0.0037557338
ENSG00000110395	7.1944494	8.850566E-8
ENSG00000110427	4.755577	0.0035071848
ENSG00000110446	-13.373586	9.042648E-4
ENSG00000110628	4.2002316	0.0035706556
ENSG00000110660	11.282819	1.2747417E-5
ENSG00000110768	2.7292836	9.90774E-4
ENSG00000110851	2.5983877	0.0021785975
ENSG00000110880	3.5105965	1.5195548E-4
ENSG00000110917	2.9503524	0.0033267844
ENSG00000110925	3.6947627	1.991194E-5
ENSG00000110931	2.418018	7.967825E-4
ENSG00000110958	2.8488092	0.0067534
ENSG00000111144	3.4726198	8.42319E-4
ENSG00000111145	3.9753911	2.422262E-4
ENSG00000111206	4.478028	0.0011283895
ENSG00000111252	9.680408	3.7616082E-5
ENSG00000111269	2.915781	0.0019007504
ENSG00000111276	3.6687057	3.7234317E-5
ENSG00000111319	-5.911379	0.0032000812
ENSG00000111341	-68.5699	7.592178E-4
ENSG00000111348	-30.516691	3.1020492E-10
ENSG00000111412	5.2004933	0.0010321387
ENSG00000111445	3.191234	2.2559523E-4
ENSG00000111450	2.9383924	0.003251876
ENSG00000111530	4.805801	2.9021548E-4
ENSG00000111602	3.3669755	0.0015209306
ENSG00000111665	3.636567	0.0012475946
ENSG00000111666	3.914557	0.0013810951
ENSG00000111670	4.108482	2.227211E-4
ENSG00000111679	-8.456892	0.0012185004
ENSG00000111727	2.482003	0.006329019
ENSG00000111737	3.1316082	5.836758E-4
ENSG00000111875	9.23214	1.016504E-6
ENSG00000111897	4.0313516	6.661988E-4
ENSG00000112029	4.774348	2.4145779E-4
ENSG00000112062	2.823707	9.167052E-4
ENSG00000112078	3.14537	0.002104163
ENSG00000112081	2.0805702	0.0024505763
ENSG00000112139	8.928701	0.001659512
ENSG00000112144	5.4872265	2.0416405E-4
ENSG00000112210	3.706928	0.0058496073
ENSG00000112234	6.1858263	5.4388047E-6
ENSG00000112249	3.2699711	0.0017739536
ENSG00000112276	4.91997	0.002492916
ENSG00000112305	-5.011022	0.0033132285
ENSG00000112309	2.1758547	0.0067500398
ENSG00000112312	4.511924	0.0026906985
ENSG00000112335	2.7413158	0.005729022
ENSG00000112339	3.81243	3.3098808E-4
ENSG00000112343	2.5124753	0.0046396237
ENSG00000112367	4.565896	1.624579E-4
ENSG00000112406	3.9278805	1.6769972E-4
ENSG00000112511	-2.6760392	0.0019263602
ENSG00000112640	2.8430262	0.0050459006
ENSG00000112699	-15.158446	5.180538E-8
ENSG00000112742	7.3787165	3.2235073E-6
ENSG00000112893	3.83255	0.0072435755
ENSG00000112941	2.514391	0.0012720749
ENSG00000112972	5.0774264	0.0010342326
ENSG00000112984	7.9884176	9.271594E-6
ENSG00000112996	3.607439	4.1469728E-4
ENSG00000113048	-4.9988375	0.0067572626
ENSG00000113083	6.197129	8.822343E-4
ENSG00000113161	5.637221	8.0483506E-4
ENSG00000113163	4.6008806	2.8952854E-4
ENSG00000113194	2.9096956	0.0011954269
ENSG00000113328	3.1087093	0.005851424
ENSG00000113368	4.455118	1.4046543E-4
ENSG00000113384	3.6360962	4.5908644E-5
ENSG00000113407	3.3180919	6.2004407E-4
ENSG00000113504	12.369355	2.9448798E-5
ENSG00000113569	2.9450898	0.0016491067
ENSG00000113595	3.971432	3.650742E-4
ENSG00000113615	5.95591	1.2273012E-5
ENSG00000113638	4.2249594	3.7642033E-4
ENSG00000113643	2.5951493	0.002581218
ENSG00000113658	2.973077	0.0033765165
ENSG00000113716	2.9722612	0.001626952
ENSG00000113810	4.3142753	0.0021514737
ENSG00000113966	4.0660534	7.788884E-4
ENSG00000114030	3.9350255	3.7961575E-4
ENSG00000114062	3.7940736	8.1855606E-4
ENSG00000114209	4.816044	0.0026007171
ENSG00000114346	5.1800756	0.0010021972
ENSG00000114395	2.7681544	0.0050477935
ENSG00000114450	6.433028	3.8666526E-4
ENSG00000114455	-7.49315	0.0018780286
ENSG00000114520	2.7666621	0.005737028
ENSG00000114529	2.4507315	0.0015038074
ENSG00000114573	3.5812006	0.0013479127
ENSG00000114670	-8.960121	6.6645654E-5
ENSG00000114686	2.374103	0.0019315515
ENSG00000114739	2.796799	6.85691E-5
ENSG00000114978	4.375355	8.904186E-5
ENSG00000114982	2.3624747	5.5021024E-4
ENSG00000114999	4.7405305	3.8928697E-6
ENSG00000115020	3.2111504	1.0570732E-4
ENSG00000115073	2.943403	6.238795E-4
ENSG00000115091	4.671541	1.441598E-4
ENSG00000115128	2.5008323	0.0011632739
ENSG00000115216	2.1759143	0.006983579
ENSG00000115364	3.1193488	0.0014764114
ENSG00000115365	3.5448756	9.190998E-4
ENSG00000115457	-26.8024	5.609811E-4
ENSG00000115484	3.030907	6.923972E-4
ENSG00000115486	2.6181743	0.0034412632
ENSG00000115514	5.675451	2.3403398E-5
ENSG00000115539	3.3603723	4.2379368E-5
ENSG00000115568	3.081149	6.7923893E-4
ENSG00000115756	4.653835	0.003996247
ENSG00000115808	6.10773	7.732315E-7
ENSG00000115825	7.499409	4.2211734E-5
ENSG00000115902	13.59884	2.1928229E-4
ENSG00000115966	3.2032726	8.183708E-4
ENSG00000115970	-12.441747	5.8368244E-8
ENSG00000115993	7.8126965	6.856004E-6
ENSG00000116030	2.1994727	0.0037442893
ENSG00000116062	3.442213	3.82366E-4
ENSG00000116095	3.8867722	1.1681742E-4
ENSG00000116132	-19.66621	9.85634E-4
ENSG00000116133	18.900877	1.0075526E-4
ENSG00000116161	3.5202293	0.0024318388
ENSG00000116198	2.3890398	0.0021873175
ENSG00000116199	2.518199	0.0069344426
ENSG00000116212	2.6770842	0.0068072933
ENSG00000116221	3.0721242	0.0039005235
ENSG00000116273	2.928772	0.0046394183
ENSG00000116459	4.635974	3.1751686E-6
ENSG00000116478	2.396356	0.0016962999
ENSG00000116641	3.0537846	7.4019126E-4
ENSG00000116667	-8.998718	5.3403933E-6
ENSG00000116688	2.7863584	0.0059886016
ENSG00000116747	3.6209867	0.002434618
ENSG00000116903	3.9900074	2.2260139E-4
ENSG00000116984	3.1504796	0.0031137734
ENSG00000117000	3.7146251	4.1949406E-5
ENSG00000117036	3.7649093	0.0013726939
ENSG00000117133	3.080789	0.0013172128
ENSG00000117143	5.404815	5.5515102E-5
ENSG00000117399	4.1117663	0.007148124
ENSG00000117500	3.9468014	0.0021076752
ENSG00000117505	2.7473683	0.0034122367
ENSG00000117525	-14.118041	1.9978243E-7
ENSG00000117528	2.8614604	0.0027391184
ENSG00000117593	3.5670037	0.0041236104
ENSG00000117602	4.2162414	5.078525E-4
ENSG00000117650	4.97848	8.7873614E-4
ENSG00000117724	4.1467676	0.004806515
ENSG00000117751	3.1268082	0.001084451
ENSG00000117877	-2.9977026	3.9295977E-4
ENSG00000118058	3.0364003	0.002854419
ENSG00000118181	2.8370545	0.0072390498
ENSG00000118193	5.844178	1.0611247E-7
ENSG00000118200	3.2553864	0.00585767
ENSG00000118246	3.077408	0.0029611525
ENSG00000118276	6.7348156	0.0028708582
ENSG00000118292	-10.035935	5.2128576E-6
ENSG00000118402	3.2477715	0.004342701
ENSG00000118420	-3.7637837	9.4521267E-4
ENSG00000118482	3.255709	0.0032534606
ENSG00000118496	8.360063	1.7334936E-9
ENSG00000118503	8.457659	0.0015223662
ENSG00000118508	11.193052	6.188412E-5
ENSG00000118515	6.23265	4.4060597E-4
ENSG00000118655	3.6791716	8.719898E-5
ENSG00000118680	3.954404	2.0837624E-6
ENSG00000118762	5.1223793	7.6628156E-4
ENSG00000118900	2.7727113	0.0037380226
ENSG00000118965	2.998979	0.00134444
ENSG00000119004	2.425647	0.0014961954
ENSG00000119013	2.5685384	0.0016708826
ENSG00000119138	10.947772	5.694947E-6
ENSG00000119203	2.8367925	0.001154463
ENSG00000119318	5.2752624	3.1421048E-6
ENSG00000119392	3.1416986	0.0014192761
ENSG00000119396	3.5003178	5.8933825E-4
ENSG00000119401	6.561291	1.6923877E-4
ENSG00000119402	4.236193	7.951177E-5
ENSG00000119403	5.016086	5.098646E-5
ENSG00000119414	3.0098581	4.0376018E-4
ENSG00000119421	3.0679865	0.0053435313
ENSG00000119487	-3.3279626	0.0029507822
ENSG00000119508	13.0576105	7.7818957E-4
ENSG00000119522	-7.378901	0.0018615633
ENSG00000119523	2.8271947	0.005030208
ENSG00000119535	-3.5578141	0.004829638
ENSG00000119537	2.977793	2.1287716E-4
ENSG00000119669	2.8203943	0.006310405
ENSG00000119673	6.8032503	3.1269738E-5
ENSG00000119689	2.8288786	0.0016849643
ENSG00000119729	4.3981	0.0010439616
ENSG00000119801	2.068984	0.0029991493
ENSG00000119812	4.0250854	1.6626642E-5
ENSG00000119865	8.769264	9.897002E-4
ENSG00000119900	4.4343405	7.958067E-4
ENSG00000119906	4.0899777	4.6274658E-5
ENSG00000119912	4.6524353	3.4732344E-5
ENSG00000119927	3.2938683	9.674746E-5
ENSG00000119938	14.475653	5.061174E-5
ENSG00000119953	2.776392	9.3711267E-4
ENSG00000119965	3.280439	0.004256069
ENSG00000119977	2.8282027	0.002219622
ENSG00000120063	5.2269616	7.43207E-5
ENSG00000120071	-3.9695764	0.0012057115
ENSG00000120265	3.798131	0.0017100994
ENSG00000120318	5.358191	0.0023558063
ENSG00000120437	14.065866	3.8897022E-7
ENSG00000120451	3.5933948	6.63272E-4
ENSG00000120509	2.5712469	0.005808655
ENSG00000120539	6.1720595	9.7356715E-5
ENSG00000120594	-7.9223976	0.004216747
ENSG00000120705	4.85976	6.5822264E-6
ENSG00000120708	-13.293445	1.5708584E-4
ENSG00000120709	3.1008751	3.4419514E-4
ENSG00000120802	4.502168	3.0131172E-4
ENSG00000120875	5.9155974	0.0037214009
ENSG00000120889	5.260881	0.0026734355
ENSG00000121089	-5.2158475	0.0062337173
ENSG00000121104	-3.5383446	3.6815202E-4
ENSG00000121152	7.0299234	1.7016193E-5
ENSG00000121350	4.0025086	0.0015674222
ENSG00000121486	3.763813	0.0027453909
ENSG00000121579	4.179742	2.176388E-4
ENSG00000121621	5.4488626	1.124037E-5
ENSG00000121644	4.4134765	1.02293794E-4
ENSG00000121690	7.248029	2.6399716E-8
ENSG00000121691	3.8285203	0.0027310997
ENSG00000121743	7.51988	1.17408665E-4
ENSG00000121774	3.0081885	9.050676E-5
ENSG00000121892	5.3197126	2.4963108E-5
ENSG00000121988	-3.842833	0.0028595326
ENSG00000122068	4.0097136	1.4455657E-4
ENSG00000122126	2.765854	0.003811553
ENSG00000122203	2.8704135	9.7363465E-4
ENSG00000122335	3.087452	0.0011223912
ENSG00000122507	-8.824059	9.074323E-7
ENSG00000122550	2.5280623	0.007251052
ENSG00000122591	6.928963	2.4177675E-4
ENSG00000122679	-6.139215	0.0032008674
ENSG00000122705	2.6400473	0.003548682
ENSG00000122707	3.4048178	0.0021585159
ENSG00000122729	5.2668896	8.095334E-4
ENSG00000122741	3.424742	7.299733E-4
ENSG00000122778	3.2480767	3.777191E-5
ENSG00000122824	5.976187	1.6666213E-9
ENSG00000122861	-5.3873086	0.0011829082
ENSG00000122863	3.4871547	0.006806364
ENSG00000122870	3.2543104	0.001963947
ENSG00000122952	3.8797333	0.0014980716
ENSG00000122958	3.9071243	8.161489E-5
ENSG00000122965	-8.40404	1.4815711E-7
ENSG00000123080	4.7652597	5.9283926E-4
ENSG00000123091	5.618411	2.3907212E-6
ENSG00000123124	2.6154768	0.0016209126
ENSG00000123130	2.4280436	0.0023957156
ENSG00000123131	2.739296	0.0019581087
ENSG00000123136	2.8625891	0.0029316754
ENSG00000123191	3.6479445	2.4040924E-6
ENSG00000123213	3.9903126	7.550338E-4
ENSG00000123411	2.7604876	0.004642519
ENSG00000123444	2.999241	6.9534004E-4
ENSG00000123473	3.485922	0.0020641515
ENSG00000123485	3.4964259	0.0066386657
ENSG00000123505	7.3042517	6.3380185E-7
ENSG00000123575	3.8158424	8.0413657E-4
ENSG00000123595	3.0601127	0.003118408
ENSG00000123643	4.0607357	7.8985124E-4
ENSG00000123728	3.2841902	0.0018198122
ENSG00000123892	6.043446	0.005411532
ENSG00000123965	-4.6890464	8.8776124E-4
ENSG00000123975	10.518627	5.628134E-6
ENSG00000123983	5.40244	0.001738631
ENSG00000124172	-2.6868665	0.003066615
ENSG00000124198	3.5148242	0.00411567
ENSG00000124207	3.4706278	2.5227302E-4
ENSG00000124209	2.184998	0.0068281805
ENSG00000124224	4.690417	1.6998459E-4
ENSG00000124275	2.8285387	0.0052229413
ENSG00000124356	2.550044	0.0011338494
ENSG00000124422	3.0960143	0.0010674053
ENSG00000124541	2.8278856	0.0036446236
ENSG00000124767	3.226052	4.854379E-4
ENSG00000124789	3.7234578	4.816289E-4
ENSG00000125046	-14.206437	0.0038912091
ENSG00000125107	2.9714046	5.651454E-4
ENSG00000125166	4.579366	6.211213E-5
ENSG00000125246	-7.1781907	0.0015602877
ENSG00000125249	4.553641	2.918797E-4
ENSG00000125304	2.938369	0.005199965
ENSG00000125319	3.8949945	8.9003146E-4
ENSG00000125378	5.3104844	0.0014501037
ENSG00000125484	4.482417	1.09804105E-5
ENSG00000125730	-32.14081	1.2552355E-5
ENSG00000125744	3.915108	0.0045379307
ENSG00000125779	2.9772744	8.5427816E-4
ENSG00000125812	3.1789086	0.0035724165
ENSG00000125817	3.471912	0.0019766777
ENSG00000125821	-3.4426599	0.0025497198
ENSG00000125868	3.3213272	1.7407768E-4
ENSG00000125870	2.5545506	0.0074051893
ENSG00000125944	2.3711252	0.001002408
ENSG00000125977	2.7917395	6.977098E-4
ENSG00000126091	-5.0875726	0.0031876
ENSG00000126216	3.6510093	2.6231774E-4
ENSG00000126264	-8.504044	0.001135287
ENSG00000126767	3.8815618	1.4827489E-4
ENSG00000126785	-8.225516	0.0030871222
ENSG00000126787	6.712131	1.3278984E-4
ENSG00000126804	5.118806	6.6596935E-5
ENSG00000126821	5.7414446	2.683339E-5
ENSG00000126858	2.611436	0.0036666568
ENSG00000126947	4.569211	6.761575E-4
ENSG00000127081	2.0425577	4.9723616E-7
ENSG00000127314	5.7235003	6.0114624E-5
ENSG00000127334	6.058719	7.567276E-6
ENSG00000127337	4.154931	0.0028803179
ENSG00000127666	2.911818	0.0064699207
ENSG00000127688	2.8651705	1.3549331E-20
ENSG00000127774	3.571831	0.0016023202
ENSG00000127884	2.9925923	0.004389795
ENSG00000127914	-4.146188	4.4595025E-5
ENSG00000127920	11.413724	0.001334285
ENSG00000128294	3.4915519	0.0035838506
ENSG00000128708	3.3962383	7.508155E-4
ENSG00000128731	3.0408845	0.0011885221
ENSG00000128805	-4.5320787	0.0012279599
ENSG00000128872	3.754481	0.0015848597
ENSG00000128923	3.4971025	0.0013354259
ENSG00000128944	4.062155	0.002172132
ENSG00000128951	3.0150099	0.0061196503
ENSG00000128989	3.0902863	4.780763E-4
ENSG00000129009	-9.289238	0.0016487307
ENSG00000129038	-8.96434	0.0030926296
ENSG00000129195	6.0824914	4.6337492E-4
ENSG00000129204	-5.76077	4.120002E-5
ENSG00000129250	3.4010115	9.874159E-4
ENSG00000129255	2.766101	0.00651256
ENSG00000129315	3.920372	1.903425E-4
ENSG00000129317	3.3829486	4.642116E-5
ENSG00000129355	3.6974826	0.0036324074
ENSG00000129515	2.2574394	0.004142581
ENSG00000129538	-115.31968	1.9169352E-8
ENSG00000129968	3.8815432	0.0031552094
ENSG00000130024	3.1754608	1.3961476E-4
ENSG00000130227	4.031002	1.982702E-4
ENSG00000130254	-3.3584156	0.0012566113
ENSG00000130300	-24.451956	6.167174E-7
ENSG00000130303	-19.323418	5.390091E-4
ENSG00000130340	13.725317	8.421552E-9
ENSG00000130347	2.9649277	0.004211673
ENSG00000130449	3.6740553	7.040342E-4
ENSG00000130508	10.647764	0.0033522772
ENSG00000130559	3.1487167	0.0019621043
ENSG00000130635	-11.400792	4.603448E-4
ENSG00000130638	-6.7127175	2.5061512E-5
ENSG00000130748	12.869937	3.0139581E-5
ENSG00000130749	2.9695294	0.0014281948
ENSG00000130755	-6.131969	9.237208E-4
ENSG00000130881	8.840174	0.0033549673
ENSG00000130985	2.6138968	0.0032843675
ENSG00000131023	3.9073644	4.1526038E-4
ENSG00000131100	3.5704677	3.171884E-4
ENSG00000131127	-3.316196	0.0017566255
ENSG00000131148	2.565624	0.0027207017
ENSG00000131153	3.4549856	0.0026830134
ENSG00000131171	-4.7154207	7.981833E-5
ENSG00000131263	5.2638874	5.5942683E-6
ENSG00000131373	4.1108904	1.16269024E-4
ENSG00000131462	3.0450222	0.0028559547
ENSG00000131467	3.1741343	6.1456015E-4
ENSG00000131473	3.2872138	4.536745E-4
ENSG00000131558	-10.730281	5.3728665E-5
ENSG00000131634	10.174521	0.0023296003
ENSG00000131711	7.686721	0.0057097273
ENSG00000131725	3.7891529	2.4095436E-5
ENSG00000131747	5.2489204	2.8312326E-4
ENSG00000131844	2.484962	0.003742234
ENSG00000131845	2.8062534	0.002828408
ENSG00000131849	2.1304407	7.3419296E-4
ENSG00000131899	3.3103209	1.9221644E-4
ENSG00000131931	3.1871138	0.0021241186
ENSG00000131941	2.9057426	0.0070143547
ENSG00000131943	4.623363	1.4008256E-4
ENSG00000132142	2.9778578	4.222272E-4
ENSG00000132155	2.3796732	0.0019029791
ENSG00000132196	5.9890547	6.4725384E-5
ENSG00000132294	5.941729	9.761698E-6
ENSG00000132300	2.4450297	0.0048899804
ENSG00000132305	2.4818554	0.003444779
ENSG00000132313	2.922755	0.0038369638
ENSG00000132323	2.5244994	0.006645277
ENSG00000132326	-2.4814384	0.0058958265
ENSG00000132341	4.0351954	1.4683391E-5
ENSG00000132356	3.6013994	4.0605606E-4
ENSG00000132361	3.4774215	9.6471224E-4
ENSG00000132394	-5.283069	0.0015146169
ENSG00000132429	8.874275	0.004034859
ENSG00000132436	3.57871	0.0056931158
ENSG00000132463	2.735677	0.00471279
ENSG00000132466	3.643297	2.7975452E-4
ENSG00000132470	-25.369503	6.889307E-4
ENSG00000132561	-10.539933	0.002704285
ENSG00000132640	5.4885025	5.834493E-4
ENSG00000132646	6.716728	4.3076759E-7
ENSG00000132669	-5.8080206	0.0017031378
ENSG00000132677	-4.264793	0.0035687778
ENSG00000132819	3.8131876	0.0059522325
ENSG00000132823	2.4036262	9.836981E-4
ENSG00000132825	3.4917438	1.8038887E-4
ENSG00000132849	-6.2948956	0.007418818
ENSG00000132912	3.6184897	5.696268E-5
ENSG00000132953	3.7324674	3.5695118E-4
ENSG00000132970	7.9059834	7.665123E-4
ENSG00000133028	2.9970992	0.0014487098
ENSG00000133059	3.3124592	0.0035563682
ENSG00000133065	2.8001626	0.0014745267
ENSG00000133101	2.7218225	0.0014170207
ENSG00000133104	4.1373663	0.0014653758
ENSG00000133110	-57.033886	4.3044374E-6
ENSG00000133114	-3.978354	0.0012320409
ENSG00000133119	3.2996066	0.0063138977
ENSG00000133275	2.538208	0.0074017793
ENSG00000133624	-8.69127	2.683453E-4
ENSG00000133703	2.9418232	0.0051836856
ENSG00000133704	2.9692993	0.0039593233
ENSG00000133943	-3.0043292	0.0016580941
ENSG00000134001	3.0506432	0.0049245674
ENSG00000134057	4.9851403	6.339743E-4
ENSG00000134109	4.738989	3.5914322E-4
ENSG00000134138	-25.225296	7.0063504E-7
ENSG00000134146	-10.108437	1.1731368E-6
ENSG00000134243	4.218755	4.5602568E-4
ENSG00000134248	2.976125	3.4143493E-4
ENSG00000134265	2.7598655	0.0056797266
ENSG00000134308	4.206611	7.909722E-7
ENSG00000134313	3.6441734	4.7353955E-4
ENSG00000134324	2.2225902	0.007184158
ENSG00000134444	2.8182058	0.0028273026
ENSG00000134452	3.2062464	2.3753951E-4
ENSG00000134594	12.330726	2.0999131E-7
ENSG00000134602	10.441148	5.7383258E-11
ENSG00000134668	8.3287945	4.9687922E-5
ENSG00000134690	3.597849	0.0051597008
ENSG00000134779	4.5661592	1.6496246E-4
ENSG00000134852	5.001359	1.3427247E-4
ENSG00000134874	8.205963	6.9513895E-5
ENSG00000134882	-4.495106	0.0026253078
ENSG00000134905	3.1043634	0.0021921538
ENSG00000134954	5.42344	2.4361737E-4
ENSG00000134986	-13.777916	2.5347754E-4
ENSG00000134987	4.323398	4.6253597E-5
ENSG00000135002	3.472451	0.0063706883
ENSG00000135018	5.1825204	1.1613525E-4
ENSG00000135045	4.504811	1.6838248E-4
ENSG00000135049	3.3258083	7.569946E-4
ENSG00000135070	2.4112897	0.00507386
ENSG00000135083	5.031774	0.003160054
ENSG00000135108	2.7621446	6.0798693E-4
ENSG00000135218	19.597597	6.757875E-4
ENSG00000135318	17.914381	2.5937255E-4
ENSG00000135334	2.777533	5.4608367E-4
ENSG00000135338	2.0469065	1.222182E-11
ENSG00000135365	-3.7653444	0.0059399693
ENSG00000135387	3.4946349	3.0470616E-4
ENSG00000135476	3.4591174	0.0040486273
ENSG00000135535	3.6977003	9.4203016E-4
ENSG00000135540	6.3462634	5.088945E-4
ENSG00000135604	5.992383	7.4746276E-7
ENSG00000135622	4.857651	5.3818285E-4
ENSG00000135686	3.6591592	7.3266034E-5
ENSG00000135720	4.630501	2.3877909E-4
ENSG00000135776	4.3973722	5.915044E-4
ENSG00000135801	3.2003791	0.0013861657
ENSG00000135837	3.5897098	0.0037406178
ENSG00000135870	3.0776045	0.0024200217
ENSG00000135926	3.0016549	0.004287045
ENSG00000135931	4.6331205	0.0036869305
ENSG00000135932	3.5433812	7.315272E-5
ENSG00000135956	2.655282	0.004210696
ENSG00000136010	5.3841214	3.1389037E-4
ENSG00000136021	5.2229843	6.640692E-5
ENSG00000136040	6.2469635	0.00644061
ENSG00000136045	2.7709582	4.707032E-4
ENSG00000136059	-3.8964233	7.12035E-4
ENSG00000136108	7.89783	2.1319966E-5
ENSG00000136143	3.0561326	0.002915058
ENSG00000136158	4.724714	0.0071327626
ENSG00000136159	2.522573	0.0016725688
ENSG00000136238	2.3598423	0.001709571
ENSG00000136250	-7.7491655	5.9785147E-4
ENSG00000136295	10.478368	1.2589029E-4
ENSG00000136451	4.2838116	4.6553666E-4
ENSG00000136478	3.3141983	0.0034235292
ENSG00000136485	2.6371927	0.0056570284
ENSG00000136527	2.0777652	0.0035058712
ENSG00000136536	3.3788247	0.0012267025
ENSG00000136636	3.4634562	0.001559588
ENSG00000136709	2.239837	6.4289186E-4
ENSG00000136715	2.8752623	6.658366E-4
ENSG00000136731	2.261834	0.0022924042
ENSG00000136738	4.994432	0.0012884442
ENSG00000136758	3.9224346	1.1195125E-4
ENSG00000136770	-4.246462	0.002454574
ENSG00000136824	6.784101	5.083761E-5
ENSG00000136854	5.0391393	0.00728559
ENSG00000136859	6.0441723	0.0059066573
ENSG00000136875	2.6596642	0.005160871
ENSG00000136891	3.9363377	5.7926413E-6
ENSG00000136937	3.7356005	5.464699E-4
ENSG00000136940	2.510189	0.0039509134
ENSG00000136943	5.651405	0.0059878076
ENSG00000136982	4.493088	2.0637264E-4
ENSG00000137040	4.1264176	2.4892183E-4
ENSG00000137055	3.8736537	0.0015829351
ENSG00000137100	3.0451884	8.5682544E-4
ENSG00000137145	3.3932228	0.003973566
ENSG00000137218	-6.256517	1.2245966E-4
ENSG00000137273	6.579112	0.0014899585
ENSG00000137309	4.0862393	0.0050211176
ENSG00000137310	4.3988423	7.41573E-4
ENSG00000137337	3.1826327	0.002507503
ENSG00000137338	2.5375748	0.002052707
ENSG00000137409	2.7153966	0.004631466
ENSG00000137414	2.9718595	0.006281175
ENSG00000137449	4.1262903	0.0064768386
ENSG00000137478	-6.3795705	0.0051840427
ENSG00000137492	4.2065716	2.538223E-4
ENSG00000137496	-9.30803	0.003338782
ENSG00000137573	-16.248203	0.002030718
ENSG00000137642	-3.8950865	0.0066901846
ENSG00000137700	4.2645097	9.7254396E-4
ENSG00000137713	3.4770582	5.540707E-4
ENSG00000137714	4.437492	7.7513265E-5
ENSG00000137760	2.845743	0.0010181407
ENSG00000137764	-7.3076167	2.3023931E-5
ENSG00000137804	4.374604	7.352798E-5
ENSG00000137807	3.8311377	0.002257323
ENSG00000137834	-8.750169	0.001827927
ENSG00000137845	3.8298032	0.0036938863
ENSG00000137947	2.7249277	0.002472585
ENSG00000137965	-6.667595	0.0068201567
ENSG00000137970	32.4898	0.0
ENSG00000138018	4.87082	1.845433E-6
ENSG00000138032	2.4992833	0.001197031
ENSG00000138071	3.7709599	8.980549E-6
ENSG00000138092	2.9181619	0.0042900317
ENSG00000138095	2.5099642	0.0025196772
ENSG00000138107	4.6688285	1.7535948E-4
ENSG00000138119	6.2265487	0.0034690073
ENSG00000138138	4.9668903	5.4179016E-4
ENSG00000138160	9.47868	8.51034E-8
ENSG00000138166	4.9535413	0.0061372994
ENSG00000138172	4.406407	0.0053788577
ENSG00000138175	4.067447	1.7391752E-4
ENSG00000138180	8.6187525	1.5322947E-5
ENSG00000138182	6.8167562	1.5047188E-7
ENSG00000138246	3.5780172	0.004830615
ENSG00000138293	6.6533327	7.357759E-8
ENSG00000138297	3.8424876	3.0253554E-4
ENSG00000138381	3.2710178	7.4531115E-4
ENSG00000138413	6.035789	2.2446906E-5
ENSG00000138430	-2.7576165	0.004604786
ENSG00000138448	4.393127	0.0040725837
ENSG00000138459	4.778184	5.974763E-4
ENSG00000138463	6.1478133	4.9554823E-5
ENSG00000138593	3.4334285	0.0063092876
ENSG00000138613	7.123374	3.7409007E-4
ENSG00000138614	2.6144814	0.0023724039
ENSG00000138663	2.9975917	0.0015240107
ENSG00000138678	8.302849	8.069052E-4
ENSG00000138688	2.919963	7.075695E-4
ENSG00000138756	5.0259824	8.086547E-6
ENSG00000138764	3.744513	0.007072861
ENSG00000138767	5.150065	6.432571E-7
ENSG00000138778	3.5394793	3.5080072E-4
ENSG00000138785	2.3245745	0.003766372
ENSG00000138796	3.4958022	8.473227E-5
ENSG00000138801	2.9966352	0.0015224345
ENSG00000138802	6.149137	2.236047E-6
ENSG00000139163	3.7946806	0.0023969787
ENSG00000139239	2.89491	2.0148493E-4
ENSG00000139329	-29.21595	2.1477845E-6
ENSG00000139350	4.330117	2.986197E-4
ENSG00000139428	2.7331016	0.0042422945
ENSG00000139496	3.3620155	6.1116286E-4
ENSG00000139505	6.2850256	5.6051947E-5
ENSG00000139631	-7.3744903	8.541158E-6
ENSG00000139645	4.0580354	2.7991197E-4
ENSG00000139826	3.0744126	0.0046943296
ENSG00000139842	2.9670153	0.0012427211
ENSG00000139977	3.8390777	2.2834176E-4
ENSG00000140157	2.9279478	0.0071533867
ENSG00000140263	7.806842	4.360995E-5
ENSG00000140265	2.6129706	0.0037854465
ENSG00000140299	3.9690273	6.238945E-4
ENSG00000140320	3.0959296	0.0038361766
ENSG00000140386	-11.290695	3.02171E-6
ENSG00000140396	3.6268263	0.0041743033
ENSG00000140398	-4.4067197	0.004816906
ENSG00000140526	4.652794	0.0018258299
ENSG00000140534	4.6580377	1.276867E-7
ENSG00000140557	4.405357	1.8844213E-6
ENSG00000140600	-4.2173643	0.0034890797
ENSG00000140694	-8.231383	5.2481814E-6
ENSG00000140740	2.4560583	8.637085E-4
ENSG00000140941	5.942761	9.905818E-7
ENSG00000140943	2.910796	4.7516305E-4
ENSG00000140945	-11.485433	0.003677354
ENSG00000140948	5.32027	6.9752256E-5
ENSG00000141034	2.400442	0.00537137
ENSG00000141150	-10.239128	1.0353952E-4
ENSG00000141198	4.3266125	0.0010894443
ENSG00000141338	-10.088199	2.7279957E-4
ENSG00000141367	3.8800611	2.1877523E-4
ENSG00000141380	2.220324	0.0038607405
ENSG00000141385	2.6281846	0.005434783
ENSG00000141424	5.832435	2.771873E-4
ENSG00000141527	-3.887433	0.0016474948
ENSG00000141568	2.979239	0.002906688
ENSG00000141627	-4.3501716	4.9094384E-4
ENSG00000141720	2.15487	0.006236189
ENSG00000141837	5.6703367	1.5086915E-4
ENSG00000141968	-4.1189427	0.003427595
ENSG00000142166	2.6487827	0.0021267782
ENSG00000142230	3.277313	4.9124623E-4
ENSG00000142347	-4.7996483	6.015349E-4
ENSG00000142544	3.3655353	0.001048277
ENSG00000142655	-6.6426773	5.5705266E-5
ENSG00000142657	5.3096914	7.479988E-5
ENSG00000142686	2.9893835	0.0010338865
ENSG00000142694	6.5659833	1.3705593E-4
ENSG00000142731	5.0937486	0.0010088318
ENSG00000142864	2.2085695	0.0012317034
ENSG00000142945	6.113529	1.3697075E-4
ENSG00000142949	-7.784657	0.002687793
ENSG00000143110	-5.7472563	0.004133087
ENSG00000143119	-7.6556106	6.9587963E-4
ENSG00000143156	-9.051482	7.885153E-8
ENSG00000143157	3.3454661	4.376087E-4
ENSG00000143158	2.6238954	0.0036359627
ENSG00000143226	-12.489675	4.903036E-5
ENSG00000143228	4.115156	0.0036159295
ENSG00000143320	-15.651691	0.007154679
ENSG00000143322	5.357257	2.8843262E-5
ENSG00000143337	3.2326186	0.003910429
ENSG00000143390	3.180585	9.133702E-5
ENSG00000143418	3.1789024	0.0012608748
ENSG00000143476	5.5319	9.6614174E-5
ENSG00000143479	7.6015725	2.9828088E-5
ENSG00000143493	2.7769506	0.0024345696
ENSG00000143514	4.0196285	0.002067901
ENSG00000143515	3.3677642	0.0012932863
ENSG00000143612	2.1907878	0.005549709
ENSG00000143621	2.1172292	0.0053323912
ENSG00000143727	2.581925	0.0015143803
ENSG00000143742	4.9828606	8.860303E-5
ENSG00000143756	3.2772791	0.0011597265
ENSG00000143786	-7.5914893	0.0022154711
ENSG00000143816	2.7680495	1.5251705E-7
ENSG00000143889	2.6807313	8.5553335E-4
ENSG00000143942	3.1314173	5.4114306E-4
ENSG00000143947	2.3005764	0.004785094
ENSG00000143951	-5.7747507	1.994207E-8
ENSG00000143970	4.139977	0.0017301902
ENSG00000143977	2.2578075	0.005056611
ENSG00000144021	2.7166305	0.0030244542
ENSG00000144136	6.7527194	4.7882015E-4
ENSG00000144233	4.189562	2.5096351E-5
ENSG00000144369	4.2829943	1.2715589E-4
ENSG00000144381	3.1447096	0.0024043885
ENSG00000144395	-3.9513266	0.0023957067
ENSG00000144406	-4.564915	9.288072E-4
ENSG00000144468	-3.3719916	0.004299696
ENSG00000144566	2.7876933	4.9564417E-4
ENSG00000144580	2.596951	3.750709E-4
ENSG00000144635	2.3096814	0.0019359449
ENSG00000144642	-19.597216	4.9299095E-4
ENSG00000144668	-12.263928	0.002978638
ENSG00000144744	2.7740302	0.0028572206
ENSG00000144827	4.1921716	9.970444E-4
ENSG00000144834	4.7481437	2.716422E-12
ENSG00000144840	3.585144	8.301192E-5
ENSG00000144909	4.0168433	3.1644584E-5
ENSG00000145242	4.028869	0.0020522275
ENSG00000145348	-6.345855	1.2937692E-4
ENSG00000145358	50.598965	1.4445695E-15
ENSG00000145386	8.322736	1.3640595E-6
ENSG00000145391	7.756014	2.9558318E-5
ENSG00000145495	3.2566247	9.425733E-5
ENSG00000145545	4.23765	0.0014175075
ENSG00000145734	3.1376922	0.002609278
ENSG00000145780	3.1689599	0.0013756623
ENSG00000145819	-9.777177	4.422731E-4
ENSG00000145868	2.2476401	0.0069510834
ENSG00000145907	4.8482213	7.622106E-6
ENSG00000145982	-8.729672	1.9674657E-7
ENSG00000145996	-7.185376	1.2565074E-6
ENSG00000146054	7.197289	4.2456E-4
ENSG00000146085	3.1955423	0.0011130641
ENSG00000146143	-6.908272	1.530483E-6
ENSG00000146205	3.501947	7.7153445E-4
ENSG00000146242	4.882042	0.0022607069
ENSG00000146247	6.836736	3.20774E-8
ENSG00000146386	5.61519	1.3322626E-4
ENSG00000146409	9.398331	5.4266164E-4
ENSG00000146410	5.0598083	6.5499895E-5
ENSG00000146416	-13.095825	8.349381E-5
ENSG00000146425	3.8666904	9.1385555E-5
ENSG00000146433	3.4046173	4.7660744E-4
ENSG00000146457	4.078913	2.7771594E-5
ENSG00000146476	5.4224195	2.0811215E-4
ENSG00000146540	-4.1622763	0.0043474226
ENSG00000146670	5.8468	4.740705E-5
ENSG00000146872	2.4035966	0.00612321
ENSG00000146904	-4.987043	0.0017175002
ENSG00000146918	3.5794537	0.0032579436
ENSG00000146950	5.894854	0.0023993913
ENSG00000146966	5.348716	2.8276542E-4
ENSG00000147044	-4.991574	0.0021353418
ENSG00000147099	-4.3754063	3.9917977E-5
ENSG00000147124	2.5185432	0.0012860552
ENSG00000147155	2.988848	0.005223573
ENSG00000147224	3.5184288	8.68476E-4
ENSG00000147231	3.193115	0.004837094
ENSG00000147251	4.743099	1.7560536E-10
ENSG00000147257	-26.896103	0.0020580825
ENSG00000147408	-19.939646	3.8594822E-4
ENSG00000147526	6.486355	2.0262778E-5
ENSG00000147548	3.0816581	6.378766E-4
ENSG00000147604	3.114792	0.004701075
ENSG00000147649	4.1183047	0.004265015
ENSG00000147854	6.746587	3.3345936E-5
ENSG00000147872	4.378141	0.0032034614
ENSG00000147874	9.931006	3.2259388E-9
ENSG00000148019	5.4799	1.9199764E-5
ENSG00000148110	7.072733	2.335997E-5
ENSG00000148187	2.515882	0.0056193653
ENSG00000148218	3.732901	1.879241E-4
ENSG00000148219	-5.8919945	0.0022729011
ENSG00000148229	2.6891553	0.0073103807
ENSG00000148248	3.6405175	0.0010989709
ENSG00000148459	3.624081	0.0038552936
ENSG00000148481	3.8443778	1.0008816E-4
ENSG00000148484	-3.8333066	0.004878923
ENSG00000148606	2.4617856	0.00412839
ENSG00000148672	3.404217	1.1505086E-4
ENSG00000148680	3.8663535	5.1561706E-9
ENSG00000148730	3.1690567	4.5044337E-5
ENSG00000148773	3.4395916	0.0066416813
ENSG00000148834	5.5091724	0.0049723517
ENSG00000148835	3.321888	1.2144337E-15
ENSG00000148841	7.739036	0.0010402105
ENSG00000149089	3.0919049	0.0033693379
ENSG00000149090	16.671984	1.2498782E-14
ENSG00000149100	2.8364348	0.0029664838
ENSG00000149196	2.787864	0.0029521233
ENSG00000149212	5.709607	0.0038861933
ENSG00000149289	15.290653	1.2187135E-9
ENSG00000149308	6.324247	7.056955E-5
ENSG00000149313	3.0543282	0.004066427
ENSG00000149489	15.594965	5.6000676E-8
ENSG00000149503	7.056762	3.60873E-4
ENSG00000149532	2.1519692	0.0050593107
ENSG00000149557	7.958471	8.6865755E-4
ENSG00000149591	-28.8573	9.5441735E-8
ENSG00000149600	2.479484	0.0025974938
ENSG00000149639	4.038437	9.533712E-5
ENSG00000149792	2.5949082	0.0032309836
ENSG00000150093	5.1854587	1.3307575E-4
ENSG00000150347	5.3815	0.0028835775
ENSG00000150477	-11.687221	1.6158822E-4
ENSG00000150636	-5.3690424	0.0029075702
ENSG00000150753	3.0684962	8.381085E-4
ENSG00000150756	4.6197023	8.8684715E-4
ENSG00000150764	3.566105	7.0218166E-4
ENSG00000150768	5.064267	1.7173502E-4
ENSG00000150779	3.4345284	9.6189696E-4
ENSG00000150961	3.1721551	0.0030947498
ENSG00000150967	3.4217637	0.003233161
ENSG00000151012	20.673319	2.3495186E-8
ENSG00000151148	2.9539802	3.0009384E-4
ENSG00000151151	4.28423	6.53613E-8
ENSG00000151208	2.7649598	0.0034607598
ENSG00000151233	6.0594344	2.91443E-6
ENSG00000151239	6.9062433	1.2316613E-6
ENSG00000151240	3.3179944	0.004473319
ENSG00000151287	4.0675273	0.0060525946
ENSG00000151292	4.0461245	5.735914E-4
ENSG00000151458	5.5863066	2.8376677E-4
ENSG00000151461	2.6961899	0.0010962094
ENSG00000151474	4.3489647	0.0027462076
ENSG00000151502	4.015759	8.304429E-5
ENSG00000151503	6.665507	5.6495315E-7
ENSG00000151532	-2.8741333	0.0038613013
ENSG00000151553	5.4904494	1.2783532E-4
ENSG00000151665	4.0568657	6.5424317E-4
ENSG00000151726	5.7525377	6.971082E-5
ENSG00000151773	-8.440965	1.140619E-6
ENSG00000151835	3.837864	0.0039054926
ENSG00000151893	3.55423	5.4833596E-4
ENSG00000151923	2.528536	0.0012983483
ENSG00000151952	8.028528	8.859176E-5
ENSG00000152061	-13.98323	4.9355533E-9
ENSG00000152102	3.4729896	1.136055E-4
ENSG00000152117	-4.895178	3.957667E-4
ENSG00000152133	3.161401	0.0017812009
ENSG00000152193	3.7792988	0.0017319206
ENSG00000152207	58.059906	2.0566736E-11
ENSG00000152234	2.7389753	0.0010550454
ENSG00000152332	4.353217	3.134243E-4
ENSG00000152422	-6.4527473	4.188651E-4
ENSG00000152455	3.50026	0.0010440081
ENSG00000152700	2.898699	0.0014263919
ENSG00000152726	2.5344093	1.2407451E-25
ENSG00000152749	3.6947584	0.0049085114
ENSG00000153015	-5.9150033	1.11113346E-4
ENSG00000153107	3.2412403	0.0044945106
ENSG00000153130	3.530419	0.0046236822
ENSG00000153201	6.8765874	3.606291E-7
ENSG00000153395	3.3170705	0.006260432
ENSG00000153560	3.5773604	9.263655E-5
ENSG00000153561	3.575268	1.722273E-4
ENSG00000153827	3.4340742	0.001676843
ENSG00000153832	-5.305765	0.0023879586
ENSG00000153922	3.834466	0.003152451
ENSG00000153989	4.395793	1.2469536E-4
ENSG00000154079	-5.626919	8.9363725E-4
ENSG00000154114	4.108715	1.2679242E-4
ENSG00000154124	2.891151	0.006302667
ENSG00000154144	3.699406	1.9311383E-5
ENSG00000154146	7.62215	8.733206E-4
ENSG00000154174	2.8799825	0.0014561523
ENSG00000154473	5.0797763	3.084855E-9
ENSG00000154640	4.3252106	5.9155497E-4
ENSG00000154723	3.0808163	6.962127E-4
ENSG00000154727	2.7881887	0.003143791
ENSG00000154783	-3.8065293	0.0062264483
ENSG00000154814	3.1507518	0.006503717
ENSG00000154845	2.7213094	0.0049416996
ENSG00000155008	2.8858776	0.0055882153
ENSG00000155016	6.3156605	0.001388957
ENSG00000155096	3.4096446	0.0061159916
ENSG00000155189	6.0968013	1.0695528E-4
ENSG00000155304	3.7725577	0.0035960267
ENSG00000155368	3.087943	0.0014720602
ENSG00000155380	2.821486	0.0052267327
ENSG00000155465	-5.193317	0.0015056247
ENSG00000155506	2.3626313	0.0068316506
ENSG00000155508	3.9861653	1.0517547E-5
ENSG00000155545	3.7494884	0.0011420883
ENSG00000155621	-3.4162643	0.001483326
ENSG00000155640	2.225262	4.388587E-24
ENSG00000155827	2.9422884	0.0018577839
ENSG00000155849	-7.273312	0.004663314
ENSG00000155850	5.778682	0.0025420128
ENSG00000155858	2.6146224	0.0019219929
ENSG00000155876	5.2646627	9.498915E-6
ENSG00000155959	3.5061817	0.0033271965
ENSG00000156017	3.6954112	0.0011241441
ENSG00000156030	2.5928972	0.0011080864
ENSG00000156171	2.4478989	0.0050673024
ENSG00000156218	-29.867016	3.4783123E-5
ENSG00000156261	3.1348686	2.0859671E-4
ENSG00000156381	9.843126	0.0014561123
ENSG00000156471	3.7287052	0.0012194411
ENSG00000156500	-10.001229	1.1278051E-8
ENSG00000156504	3.4039254	9.855275E-4
ENSG00000156508	3.9339604	5.0694327E-4
ENSG00000156515	3.0764372	0.0048236344
ENSG00000156531	4.8619766	1.751593E-4
ENSG00000156535	14.205711	7.2860894E-5
ENSG00000156599	2.5725307	0.0014471832
ENSG00000156671	5.243752	1.3599945E-6
ENSG00000156735	3.6631434	0.0027642653
ENSG00000156802	5.1041813	4.3899915E-4
ENSG00000156831	-4.7028313	1.4580395E-4
ENSG00000156875	3.7386992	9.009263E-4
ENSG00000157036	3.1678197	0.0016399449
ENSG00000157045	3.9658022	1.9389039E-4
ENSG00000157077	3.735501	5.4631016E-4
ENSG00000157106	-2.4354353	0.0019517925
ENSG00000157191	2.4834876	0.0030703943
ENSG00000157193	3.7636719	0.0067893425
ENSG00000157240	4.3705463	0.0035748747
ENSG00000157350	3.2659461	0.005073743
ENSG00000157388	-18.46268	9.487246E-9
ENSG00000157404	16.902542	0.0053735045
ENSG00000157456	7.4670453	4.1006235E-5
ENSG00000157500	3.1986961	3.3865325E-4
ENSG00000157538	3.3319652	3.0172365E-5
ENSG00000157625	4.35957	6.7597975E-5
ENSG00000157764	4.0512786	0.0022072564
ENSG00000157869	-8.057177	5.4799195E-4
ENSG00000157927	8.889607	3.0202456E-5
ENSG00000157985	-6.6561403	8.171366E-4
ENSG00000158062	-3.8548586	0.004317917
ENSG00000158079	3.721802	0.0011736072
ENSG00000158164	16.595636	6.57509E-13
ENSG00000158186	5.9815574	3.487224E-4
ENSG00000158201	3.298583	0.006052728
ENSG00000158402	3.9067247	3.2470297E-4
ENSG00000158435	2.4061656	0.001713796
ENSG00000158636	2.7744167	0.0029662596
ENSG00000158669	4.569326	0.0037804295
ENSG00000158711	2.854683	8.6079485E-4
ENSG00000158828	4.056348	0.002599271
ENSG00000158869	-15.528489	2.7925253E-5
ENSG00000159128	2.4084296	0.0059075225
ENSG00000159164	8.937001	3.3634077E-4
ENSG00000159167	14.574272	8.750676E-4
ENSG00000159189	-70.82477	3.155953E-8
ENSG00000159200	6.968784	2.8378746E-4
ENSG00000159228	2.8280602	0.00510484
ENSG00000159231	4.3083034	0.0047657466
ENSG00000159314	-5.4923778	3.4231467E-5
ENSG00000159433	-2.937479	0.0042278613
ENSG00000159459	3.421589	0.0051881396
ENSG00000159579	2.367531	0.004687504
ENSG00000160179	-4.4115033	0.006851141
ENSG00000160211	6.255375	2.4438344E-4
ENSG00000160218	3.4364185	5.557582E-6
ENSG00000160255	-9.630582	6.843348E-4
ENSG00000160326	5.613454	0.007315683
ENSG00000160746	-7.3576865	6.45219E-5
ENSG00000160752	3.380557	6.511078E-5
ENSG00000160799	-14.043039	1.6750923E-7
ENSG00000160877	2.8954823	0.002600679
ENSG00000160961	-3.5715208	7.219754E-4
ENSG00000160973	-3.498705	0.00735312
ENSG00000161040	-3.9872959	0.006733216
ENSG00000161542	2.3685372	0.0029151684
ENSG00000161570	-24.520966	3.072689E-4
ENSG00000161638	6.131445	0.001631116
ENSG00000161653	2.2847626	3.268203E-4
ENSG00000161682	5.509647	4.344419E-4
ENSG00000161714	5.08194	0.0024024444
ENSG00000161800	5.354592	0.0049203862
ENSG00000161813	4.3468394	1.1699749E-4
ENSG00000161921	-6.162696	0.002192818
ENSG00000161929	-4.3920794	0.003594685
ENSG00000162063	3.71204	2.6051587E-4
ENSG00000162144	7.019988	6.999921E-4
ENSG00000162368	3.187585	0.0024614653
ENSG00000162378	2.5017138	0.0057712225
ENSG00000162396	2.607169	0.005701748
ENSG00000162402	2.8181212	0.0031090125
ENSG00000162511	-28.703285	1.3337772E-7
ENSG00000162521	3.935056	3.5543946E-4
ENSG00000162522	5.5827756	0.0047761905
ENSG00000162576	-11.053203	2.667116E-4
ENSG00000162607	5.2502365	3.665441E-4
ENSG00000162636	6.45108	6.022469E-5
ENSG00000162654	-14.558719	0.0051817894
ENSG00000162688	4.4102693	4.8330654E-5
ENSG00000162695	2.9312973	0.0013394856
ENSG00000162704	2.3631232	0.0040420303
ENSG00000162745	-8.22954	2.089005E-4
ENSG00000162775	5.957796	2.7365745E-11
ENSG00000162814	-8.344737	4.8637882E-4
ENSG00000162840	5.3876014	3.647568E-12
ENSG00000162852	2.931678	0.005315869
ENSG00000162892	118.03766	6.247862E-17
ENSG00000162894	12.716159	0.0063542644
ENSG00000162909	2.7680137	0.006285242
ENSG00000162923	2.8294587	0.0019964688
ENSG00000162927	-5.270771	7.018599E-5
ENSG00000162928	3.5545769	3.8350825E-4
ENSG00000162975	2.2880843	9.0682914E-13
ENSG00000162980	4.0992985	2.3440503E-4
ENSG00000163002	2.3591094	0.00480128
ENSG00000163026	2.405259	0.0010199267
ENSG00000163041	2.900434	3.8694384E-4
ENSG00000163069	5.1965003	0.0012095821
ENSG00000163071	3.5335233	0.0010479044
ENSG00000163104	3.443189	0.007064418
ENSG00000163161	2.2824113	6.0937204E-4
ENSG00000163170	3.6907506	0.0048098024
ENSG00000163171	7.8796887	1.5948617E-5
ENSG00000163291	4.2835646	6.701259E-4
ENSG00000163320	3.9589705	2.045072E-5
ENSG00000163349	3.2588904	3.7353157E-4
ENSG00000163359	-15.006526	4.3894656E-7
ENSG00000163428	3.5314093	0.0016563787
ENSG00000163444	2.4007845	6.5181893E-4
ENSG00000163449	3.2742822	9.643809E-5
ENSG00000163507	6.7794905	1.9872889E-5
ENSG00000163520	-13.683794	3.0834685E-4
ENSG00000163527	2.401779	0.005953612
ENSG00000163528	3.253815	5.0337147E-4
ENSG00000163577	4.2669287	5.31371E-4
ENSG00000163596	-4.941853	0.0023715752
ENSG00000163599	4.086795	0.0067708087
ENSG00000163625	5.40086	3.1702535E-4
ENSG00000163633	-4.658127	3.892997E-5
ENSG00000163655	5.0675087	1.03289785E-5
ENSG00000163659	7.151613	1.4221264E-6
ENSG00000163661	2.7227092	0.0018430685
ENSG00000163734	4.750707	7.6553674E-4
ENSG00000163735	9.962148	1.03977435E-7
ENSG00000163739	14.253298	0.0037361092
ENSG00000163743	4.016099	0.0014590919
ENSG00000163754	2.6088576	0.0010712317
ENSG00000163755	5.146003	5.081379E-4
ENSG00000163781	4.739155	1.4343837E-4
ENSG00000163788	2.7925186	0.0024705317
ENSG00000163811	2.4643745	0.0044522313
ENSG00000163812	2.806552	8.799329E-4
ENSG00000163820	6.6842737	2.7900083E-5
ENSG00000163904	2.3941765	0.0014675406
ENSG00000163931	4.0773835	0.0016272456
ENSG00000163933	2.5174015	0.0064189658
ENSG00000163939	4.764101	1.0512716E-6
ENSG00000163950	3.3327758	0.0020675354
ENSG00000163960	3.662202	7.066479E-6
ENSG00000163961	2.0145247	0.0041858805
ENSG00000164024	3.9999492	2.4823086E-5
ENSG00000164031	3.9154537	0.0037494067
ENSG00000164032	5.7281265	3.3332658E-4
ENSG00000164037	-3.8380322	0.0023402853
ENSG00000164045	5.9787483	2.5720921E-5
ENSG00000164087	3.372971	0.004705547
ENSG00000164105	4.975643	0.0035952516
ENSG00000164109	9.010188	5.470336E-5
ENSG00000164114	3.0103564	0.002005132
ENSG00000164134	2.7022073	0.002607137
ENSG00000164151	3.6945322	3.563414E-4
ENSG00000164162	-5.573066	8.375225E-7
ENSG00000164163	5.056336	7.225573E-5
ENSG00000164164	4.250506	2.5338766E-5
ENSG00000164168	2.7104099	4.775945E-5
ENSG00000164209	5.164133	1.9244668E-4
ENSG00000164211	10.329362	6.9814396E-6
ENSG00000164252	2.8232183	0.0030882566
ENSG00000164258	-3.4761398	0.0030455224
ENSG00000164284	2.9125931	0.0026784167
ENSG00000164305	4.402695	9.7987235E-5
ENSG00000164323	5.8835254	1.3765258E-4
ENSG00000164347	2.683765	0.0033243306
ENSG00000164466	3.3953137	0.0024971433
ENSG00000164506	5.5067067	0.0010098865
ENSG00000164611	5.399816	5.661114E-4
ENSG00000164715	2.4223201	0.0050862324
ENSG00000164823	4.6745424	4.2161427E-4
ENSG00000164902	2.4353123	0.006904057
ENSG00000164932	-10.392628	6.6506915E-4
ENSG00000164949	5.208982	0.0025695208
ENSG00000164961	3.4367588	3.9321312E-4
ENSG00000164975	4.541779	8.410502E-6
ENSG00000165025	8.922709	6.43013E-5
ENSG00000165030	6.8367147	1.78872E-5
ENSG00000165115	-6.389781	5.7248614E-4
ENSG00000165152	7.7292624	2.3114945E-4
ENSG00000165175	3.6752348	0.0036599862
ENSG00000165244	6.607729	8.263329E-6
ENSG00000165283	2.5794368	0.005191998
ENSG00000165288	3.4908013	7.832654E-5
ENSG00000165304	6.840857	9.695293E-5
ENSG00000165312	5.3103504	4.4976164E-6
ENSG00000165355	5.29096	1.9961076E-6
ENSG00000165379	4.4382153	0.004235264
ENSG00000165389	3.378521	0.0036737062
ENSG00000165410	5.371763	1.4940802E-4
ENSG00000165417	4.2856097	7.739311E-5
ENSG00000165457	-5.329468	0.0053482708
ENSG00000165476	3.3136396	0.0039787735
ENSG00000165480	4.110175	0.002333035
ENSG00000165506	3.040989	5.29028E-4
ENSG00000165572	3.3716328	0.0015549113
ENSG00000165609	2.8709393	0.003633398
ENSG00000165637	4.8846526	8.876586E-5
ENSG00000165646	3.4914258	2.1610093E-8
ENSG00000165660	3.586991	4.0987787E-5
ENSG00000165672	7.392686	8.350879E-7
ENSG00000165678	4.7732472	4.8667887E-5
ENSG00000165704	3.2866678	5.6469056E-4
ENSG00000165714	-4.530765	0.001744768
ENSG00000165733	3.2451236	1.320193E-4
ENSG00000165805	-4.3700385	0.002286482
ENSG00000165806	4.3085375	0.0018572088
ENSG00000165832	4.561382	8.059522E-4
ENSG00000165879	3.3650696	7.2336626E-8
ENSG00000165891	13.816285	1.829016E-12
ENSG00000165934	2.8384337	0.0014927466
ENSG00000165949	-209.84906	1.1682415E-5
ENSG00000165997	4.2085166	1.674896E-4
ENSG00000166130	5.12163	0.0013850542
ENSG00000166135	2.9274166	0.0015359994
ENSG00000166170	3.341942	5.8464448E-5
ENSG00000166181	3.8571029	8.876978E-5
ENSG00000166189	3.8205159	0.0022728574
ENSG00000166192	2.6656425	6.008248E-8
ENSG00000166197	2.7449467	0.006536801
ENSG00000166226	2.4043016	0.005101879
ENSG00000166265	-6.322885	0.003760361
ENSG00000166266	2.954064	9.459516E-4
ENSG00000166313	4.76941	0.003250041
ENSG00000166333	5.033141	6.701757E-5
ENSG00000166341	3.1539943	1.2869269E-4
ENSG00000166411	3.2088692	0.0020987582
ENSG00000166439	3.9903638	4.0771277E-4
ENSG00000166446	3.8072243	0.002381957
ENSG00000166451	5.2780538	2.3611137E-5
ENSG00000166454	3.3463235	4.177717E-5
ENSG00000166478	2.6887436	0.0062751137
ENSG00000166503	4.776997	0.004521312
ENSG00000166676	-2.9842837	0.0021949203
ENSG00000166741	-26.597763	3.1427324E-5
ENSG00000166747	2.4010718	0.0022557236
ENSG00000166750	5.583521	2.9212015E-4
ENSG00000166783	2.3443823	0.0028364512
ENSG00000166845	4.666682	9.488299E-5
ENSG00000166847	2.7869914	8.427257E-4
ENSG00000166848	2.3499455	0.006529869
ENSG00000166851	7.0206842	3.895556E-5
ENSG00000166860	3.0366704	1.8293732E-6
ENSG00000166881	4.06218	0.0014251173
ENSG00000166889	2.8799386	0.0016729613
ENSG00000166902	2.6926448	0.0035243272
ENSG00000166912	3.552062	0.003057752
ENSG00000166965	3.0401754	0.0024539211
ENSG00000167005	3.180536	0.0010639058
ENSG00000167193	2.5442512	0.0024831407
ENSG00000167232	-3.8278174	0.002248707
ENSG00000167325	3.2369223	9.056686E-5
ENSG00000167395	2.4315934	0.0070585455
ENSG00000167513	5.161997	0.0042383973
ENSG00000167601	7.1533866	0.0012514617
ENSG00000167619	-13.566584	4.6875826E-5
ENSG00000167632	-17.058372	8.8642155E-6
ENSG00000167637	-3.3658187	0.006193856
ENSG00000168038	-5.68016	0.0037487964
ENSG00000168078	9.51788	4.5179704E-4
ENSG00000168092	2.5013576	0.0018970293
ENSG00000168175	2.8295722	6.630064E-4
ENSG00000168243	-6.125191	0.0035968947
ENSG00000168246	4.3694	6.7934445E-5
ENSG00000168280	2.850539	8.463407E-5
ENSG00000168288	3.1139014	3.724889E-5
ENSG00000168374	2.3824396	0.005967717
ENSG00000168385	2.700221	0.0019209557
ENSG00000168434	-7.192268	7.812743E-10
ENSG00000168542	-66.14017	3.608585E-10
ENSG00000168615	5.1412687	0.0042424654
ENSG00000168675	-12.736848	0.0045678806
ENSG00000168710	3.2227342	1.7105206E-4
ENSG00000168734	-6.8356924	5.599518E-4
ENSG00000168758	3.1095867	0.0068714
ENSG00000168795	2.581234	0.004305466
ENSG00000168806	3.1813385	0.0073030605
ENSG00000168813	3.7892585	5.020217E-5
ENSG00000168906	2.7536457	9.115616E-5
ENSG00000168944	4.0385556	1.1918247E-4
ENSG00000169018	4.9536123	1.5398411E-5
ENSG00000169021	7.90691	1.0203605E-8
ENSG00000169057	-4.0773153	0.002549941
ENSG00000169242	-4.7230153	0.004190178
ENSG00000169251	3.9387527	4.0623886E-4
ENSG00000169255	7.5253425	1.8349166E-4
ENSG00000169297	2.3882468	3.4530633E-5
ENSG00000169306	5.3410153	4.3383725E-6
ENSG00000169359	4.4323177	3.3524085E-4
ENSG00000169375	2.7770681	8.0547034E-4
ENSG00000169429	17.789284	0.0012424996
ENSG00000169442	-16.789242	3.819288E-4
ENSG00000169446	4.3636713	1.4688818E-4
ENSG00000169607	5.583222	2.6110087E-5
ENSG00000169679	7.506794	3.620738E-5
ENSG00000169714	2.5521934	3.598258E-4
ENSG00000169740	3.4230952	0.0043633017
ENSG00000169744	-9.0412	0.0015192219
ENSG00000169758	-3.9479313	0.0011786212
ENSG00000169813	3.46445	1.0351098E-4
ENSG00000169814	3.375421	0.0058645206
ENSG00000169826	3.7042763	0.0031247495
ENSG00000169857	-3.709396	0.0042393026
ENSG00000169860	2.7694159	1.02417945E-13
ENSG00000169902	-6.9182787	0.0018176663
ENSG00000169967	4.78743	6.235848E-5
ENSG00000169981	3.3868718	1.5432606E-4
ENSG00000170142	-4.0117283	2.6253564E-4
ENSG00000170185	6.021282	2.621323E-6
ENSG00000170270	3.8439212	5.7355664E-4
ENSG00000170310	-10.958747	2.2997315E-6
ENSG00000170312	7.87487	4.5161558E-4
ENSG00000170322	3.0289717	0.0016803175
ENSG00000170325	3.5065207	3.4537134E-8
ENSG00000170340	2.7819712	0.0066152294
ENSG00000170348	3.091603	0.0012121955
ENSG00000170385	4.8749437	6.400402E-4
ENSG00000170421	-9.164287	4.141475E-4
ENSG00000170425	4.6775804	0.0022268419
ENSG00000170458	-7.655779	0.0013248399
ENSG00000170471	3.242586	4.2457605E-4
ENSG00000170502	2.4873307	0.0058193356
ENSG00000170584	2.9992435	0.005421181
ENSG00000170624	-6.9187965	0.0049156453
ENSG00000170629	-7.6663876	2.3646764E-7
ENSG00000170633	3.416719	3.229808E-5
ENSG00000170634	-15.629941	5.849374E-9
ENSG00000170677	4.439623	0.004238946
ENSG00000170759	7.228155	2.4995013E-6
ENSG00000170836	3.5349305	4.7519483E-4
ENSG00000170881	2.8204975	0.004901198
ENSG00000170903	3.9666476	0.0011438541
ENSG00000171097	3.052112	0.0073175747
ENSG00000171135	2.7050207	0.003966684
ENSG00000171150	3.3690264	0.0040041343
ENSG00000171155	3.0840635	2.8161655E-4
ENSG00000171204	3.972964	5.4404855E-4
ENSG00000171206	3.8745177	3.0938475E-4
ENSG00000171208	4.5214005	0.0060392595
ENSG00000171241	8.095301	1.5426514E-5
ENSG00000171295	-3.354129	0.0012213526
ENSG00000171302	2.727938	0.0053333314
ENSG00000171307	4.1773596	6.8380253E-4
ENSG00000171310	-11.745703	8.254689E-5
ENSG00000171314	4.2101665	5.15255E-4
ENSG00000171320	5.8950276	3.5063535E-5
ENSG00000171467	4.0921407	4.5990982E-6
ENSG00000171471	4.7347875	1.0718666E-5
ENSG00000171608	5.811218	0.0035038413
ENSG00000171612	5.3113947	1.7954784E-5
ENSG00000171617	5.8938594	0.0021574679
ENSG00000171649	3.633938	8.9301623E-4
ENSG00000171657	-7.759274	8.818261E-6
ENSG00000171714	5.163853	1.0166756E-10
ENSG00000171840	-8.850969	0.0050423527
ENSG00000171848	7.3101144	6.5334925E-6
ENSG00000171928	3.8040733	1.01521466E-4
ENSG00000171940	4.94152	1.5662011E-4
ENSG00000171984	-4.079155	0.001649088
ENSG00000172006	-4.455303	1.1661072E-4
ENSG00000172059	3.1233776	0.0028283524
ENSG00000172071	3.2842238	0.0056443717
ENSG00000172164	-10.9731655	0.0032580942
ENSG00000172175	4.3698096	1.010539E-4
ENSG00000172216	6.1436124	1.07134125E-4
ENSG00000172239	2.8627396	0.0068318686
ENSG00000172243	-4.808506	0.0013853896
ENSG00000172260	-12.791208	0.006255497
ENSG00000172264	-7.967069	0.006716645
ENSG00000172348	-9.067566	0.007143957
ENSG00000172456	-13.34029	1.962688E-7
ENSG00000172458	6.293641	0.004987555
ENSG00000172466	3.3910885	0.0020781101
ENSG00000172469	4.423532	1.0218263E-4
ENSG00000172586	3.821262	3.8089324E-4
ENSG00000172667	4.828791	1.0758011E-4
ENSG00000172687	-4.4383106	1.2289196E-4
ENSG00000172803	-2.8877873	0.007308269
ENSG00000172845	2.7791986	0.002097764
ENSG00000172939	4.7836227	4.0571203E-6
ENSG00000173011	2.9580634	0.004292681
ENSG00000173085	3.6952238	6.381604E-4
ENSG00000173145	3.4626186	0.00135832
ENSG00000173166	4.2326937	6.32865E-5
ENSG00000173198	-3.2719398	0.0048812735
ENSG00000173207	2.7371743	0.007190106
ENSG00000173218	4.800278	3.966219E-4
ENSG00000173221	3.3725255	0.005993211
ENSG00000173276	6.311042	2.950539E-6
ENSG00000173295	-6.4558554	1.5604537E-5
ENSG00000173320	3.7071884	5.431063E-4
ENSG00000173369	-80.58002	2.7802946E-7
ENSG00000173372	-45.122147	1.0876587E-6
ENSG00000173402	3.3851776	0.0023964443
ENSG00000173456	3.947196	0.0025376477
ENSG00000173473	3.3408642	6.887171E-5
ENSG00000173530	16.18262	1.0526786E-12
ENSG00000173692	-3.6351614	0.0026915516
ENSG00000173818	-4.848279	5.863185E-5
ENSG00000173848	4.9123387	1.2512539E-4
ENSG00000173950	-4.9882207	7.0264266E-4
ENSG00000174010	5.4900084	3.3821286E-7
ENSG00000174013	3.454631	6.692192E-4
ENSG00000174028	8.50501	4.7299536E-26
ENSG00000174032	3.6814797	0.0013772056
ENSG00000174059	-5.947023	9.0244674E-4
ENSG00000174100	2.563832	0.0055935048
ENSG00000174111	6.75798	9.319749E-7
ENSG00000174151	2.7252955	0.00340947
ENSG00000174173	3.9821253	8.190621E-4
ENSG00000174197	2.9047399	5.404135E-4
ENSG00000174238	3.108981	4.754931E-4
ENSG00000174282	2.4026725	0.0064619863
ENSG00000174327	3.717948	7.691536E-5
ENSG00000174353	-9.97022	1.7860089E-7
ENSG00000174370	2.3437579	1.5584154E-4
ENSG00000174405	3.8175845	7.854462E-4
ENSG00000174428	-2.9732227	0.0022871408
ENSG00000174437	3.6424127	9.681596E-5
ENSG00000174456	-3.8712952	1.2332301E-4
ENSG00000174579	2.4879458	6.5590045E-4
ENSG00000174628	-6.316123	7.8244513E-4
ENSG00000174695	3.3244476	5.953562E-4
ENSG00000174738	3.378662	0.0034183124
ENSG00000174740	2.366372	5.776719E-4
ENSG00000174748	7.042626	9.137394E-9
ENSG00000174749	2.255349	0.0024206126
ENSG00000174780	2.3043444	0.0043693995
ENSG00000174807	-6.505643	0.0028183889
ENSG00000174840	4.384196	1.63276E-5
ENSG00000174891	-8.15949	1.30062135E-5
ENSG00000175040	10.367624	1.04914565E-4
ENSG00000175048	-7.9538665	0.0038469122
ENSG00000175073	3.432012	8.4339106E-4
ENSG00000175110	2.7239418	0.002826816
ENSG00000175166	2.8763547	0.0044267112
ENSG00000175198	-7.8887587	7.5344567E-4
ENSG00000175215	2.7599325	0.0070380275
ENSG00000175216	3.1386652	4.8474004E-4
ENSG00000175274	7.1132574	0.0017904884
ENSG00000175283	3.303688	0.006916004
ENSG00000175348	2.3556767	0.0067539834
ENSG00000175387	3.379156	4.20921E-4
ENSG00000175390	3.5896478	0.0011980848
ENSG00000175556	6.238386	1.0760102E-6
ENSG00000175592	10.132048	0.0011286007
ENSG00000175600	-8.004611	9.2108414E-5
ENSG00000175643	4.6284666	0.0011993528
ENSG00000175711	-3.5683985	0.0019198846
ENSG00000175787	-3.1845076	0.007398461
ENSG00000175806	-14.928126	8.57559E-6
ENSG00000175928	2.497088	2.1297764E-8
ENSG00000175984	-5.813901	1.05570925E-5
ENSG00000176014	4.3973193	0.0015232763
ENSG00000176022	4.0365763	0.0016425388
ENSG00000176046	-14.602496	4.1540954E-4
ENSG00000176055	3.3446088	9.5981825E-4
ENSG00000176095	4.2225924	5.84635E-5
ENSG00000176148	3.6259146	7.604105E-4
ENSG00000176155	-6.2269945	2.406177E-4
ENSG00000176170	7.083889	0.0044929297
ENSG00000176171	6.0806704	1.2613762E-4
ENSG00000176273	4.687585	3.11719E-4
ENSG00000176320	-5.9607606	5.0938205E-4
ENSG00000176386	2.8716202	0.0013251748
ENSG00000176390	-4.611066	8.813641E-6
ENSG00000176396	2.721437	0.0039425674
ENSG00000176438	2.4241579	8.58353E-4
ENSG00000176473	-3.806941	0.002600517
ENSG00000176597	6.44905	1.8622111E-5
ENSG00000176624	5.5971804	1.5167164E-4
ENSG00000176771	-9.219404	0.005916607
ENSG00000176809	-5.8334794	4.7049925E-6
ENSG00000176826	-17.346823	6.2022777E-6
ENSG00000176853	3.5277638	0.006331928
ENSG00000176871	3.748262	6.2059125E-6
ENSG00000176986	2.4733052	0.0010000085
ENSG00000176994	6.742027	4.5963E-6
ENSG00000177359	-22.816391	0.0018512645
ENSG00000177432	3.7827604	2.2636403E-4
ENSG00000177465	3.6860616	6.330966E-6
ENSG00000177485	3.8858197	9.2833966E-4
ENSG00000177556	6.466738	0.0023645738
ENSG00000177602	7.587146	9.823712E-17
ENSG00000177613	2.703137	0.0035635615
ENSG00000177663	2.9546173	0.0014856028
ENSG00000177694	-9.675523	0.0023292815
ENSG00000177707	7.983912	4.1897152E-7
ENSG00000177738	-4.767348	0.00308422
ENSG00000177888	5.408725	1.36507285E-8
ENSG00000177889	4.51865	3.447227E-6
ENSG00000177932	2.215895	1.3817097E-4
ENSG00000177971	2.523682	0.0063876924
ENSG00000177990	-4.6445513	7.476739E-4
ENSG00000178105	-8.785801	5.032929E-6
ENSG00000178163	3.8014965	0.0047524
ENSG00000178409	3.0663724	1.6989885E-9
ENSG00000178429	-5.8129363	7.463521E-4
ENSG00000178502	4.4990964	7.91916E-27
ENSG00000178538	10.313052	0.0038313542
ENSG00000178605	-3.077518	0.0055860416
ENSG00000178726	7.6311274	0.0036139134
ENSG00000178741	2.9800844	0.0044234716
ENSG00000178904	3.4086456	2.0115491E-4
ENSG00000178951	2.6163347	0.0022377952
ENSG00000178966	4.500942	4.8193062E-4
ENSG00000178999	3.9887645	0.003745126
ENSG00000179111	5.593071	2.057281E-11
ENSG00000179119	2.589627	0.006287861
ENSG00000179388	15.973348	1.7989412E-5
ENSG00000179406	-15.54149	9.540461E-6
ENSG00000179409	3.4048223	0.0010212841
ENSG00000179454	3.257435	0.0017547901
ENSG00000179630	2.7609162	0.0019567956
ENSG00000179750	5.503035	0.0048009204
ENSG00000179833	3.033488	0.0066538155
ENSG00000179855	11.889425	2.8029096E-6
ENSG00000179859	-3.4068546	0.0022808646
ENSG00000179899	-5.804388	8.545372E-4
ENSG00000179918	3.1013856	0.0017779663
ENSG00000179958	2.8323176	0.0048119705
ENSG00000179965	3.9589174	6.3034624E-4
ENSG00000180008	6.0752807	1.1128481E-4
ENSG00000180011	7.192333	7.954972E-7
ENSG00000180228	2.130253	0.0055393213
ENSG00000180251	-4.4499836	0.0014143358
ENSG00000180340	4.807258	7.0840516E-4
ENSG00000180346	2.4333427	0.0048785103
ENSG00000180353	-7.7486215	7.57428E-4
ENSG00000180370	3.6011224	2.9307761E-5
ENSG00000180385	-8.143553	8.136154E-6
ENSG00000180530	6.435861	3.36906E-4
ENSG00000180776	6.642072	0.0013961325
ENSG00000180817	4.0282574	4.477574E-5
ENSG00000180822	-3.9834049	9.4533357E-4
ENSG00000180867	3.0339417	8.2314575E-5
ENSG00000180884	2.441762	3.694798E-15
ENSG00000180901	2.5072093	0.006776674
ENSG00000180917	3.5111265	0.005302216
ENSG00000180957	2.7055347	0.0014331662
ENSG00000180964	3.0130718	2.024629E-4
ENSG00000181004	2.8014355	0.0060388492
ENSG00000181019	28.430906	9.0253816E-5
ENSG00000181284	5.2786975	6.8839284E-4
ENSG00000181458	-14.123994	3.033475E-6
ENSG00000181472	2.9922848	0.0011067595
ENSG00000181588	4.93309	6.89184E-4
ENSG00000181649	9.8827095	0.007070103
ENSG00000181666	-2.7483017	4.6197226E-4
ENSG00000181744	3.8877761	0.0015767537
ENSG00000181773	3.33933	0.0072251507
ENSG00000181788	2.8391573	0.0028713457
ENSG00000181830	3.7659185	0.001866467
ENSG00000181852	3.0277226	5.1079056E-4
ENSG00000181896	-4.084965	4.7545795E-6
ENSG00000181915	5.683737	9.839714E-7
ENSG00000182010	2.7705426	4.45005E-4
ENSG00000182093	2.514511	0.0035024814
ENSG00000182150	8.271752	1.5052717E-6
ENSG00000182185	-4.9935513	9.2488056E-4
ENSG00000182220	2.6153762	6.1778387E-4
ENSG00000182372	3.5156167	0.002913794
ENSG00000182400	2.833699	0.0068775318
ENSG00000182472	-4.094358	0.001961968
ENSG00000182481	8.129751	2.0526146E-5
ENSG00000182492	-84.85651	1.8696802E-9
ENSG00000182504	4.791709	1.5838671E-4
ENSG00000182545	-20.31847	5.206779E-4
ENSG00000182552	2.3303936	0.005988149
ENSG00000182578	-5.9355373	0.004546167
ENSG00000182628	3.8119144	6.1206165E-4
ENSG00000182700	3.2330565	0.0047268094
ENSG00000182718	4.3537555	0.0043382505
ENSG00000182816	2.3025317	7.848241E-9
ENSG00000182831	2.7852902	3.125721E-4
ENSG00000182916	17.221542	6.079888E-24
ENSG00000183032	-7.938835	0.0018521092
ENSG00000183066	-5.846257	0.0040477426
ENSG00000183281	-4.093164	0.0011859419
ENSG00000183283	2.3585265	0.005777606
ENSG00000183309	3.408392	0.0038946508
ENSG00000183431	2.2971475	0.0025606446
ENSG00000183475	3.4512348	2.7922053E-5
ENSG00000183495	2.6741948	3.7287397E-4
ENSG00000183496	2.534952	0.0013504588
ENSG00000183530	2.71987	0.0010469578
ENSG00000183569	-4.628381	4.3151088E-4
ENSG00000183723	5.421812	6.507723E-5
ENSG00000183735	3.6309419	3.5286564E-4
ENSG00000183760	4.6995487	0.003523038
ENSG00000183808	3.9880273	0.001466468
ENSG00000183814	2.69422	0.0033067272
ENSG00000183856	3.5618336	0.005536464
ENSG00000183955	2.602415	2.911109E-5
ENSG00000184178	-3.8949983	0.0027651438
ENSG00000184207	3.7479775	0.0018900484
ENSG00000184220	-4.8458834	2.3894885E-4
ENSG00000184224	-12.84393	5.740854E-4
ENSG00000184227	2.9370978	0.0012587123
ENSG00000184258	28.234207	0.0
[truncated: 759 more rows]
