# Supplementary material for: Ensemble Modeling Approach Targeting Heterogeneous RNA-Seq data: Application to Melanoma Pseudogenes
Source: Sci Rep. 2017 Dec 11;7:17344. doi: 10.1038/s41598-017-17337-7 (PMC5725464; doi:10.1038/s41598-017-17337-7)
Supplement: Supplementary file 1 — Supplementary Files [file 41598_2017_17337_MOESM1_ESM.zip › Supplementary_Files/5_Cross_Evidences_from_Expression_Profiling/5_3_Consensus_Parental_Gene_Pseudogene_Associations/Suppl Table 5.3.1.xlsx]

## Sheet: Parent Genes - Exonic
GeneID	Gene Names	Exonic DESeq FDR-Corrected Pvalue	Exonic Deseq FC	Exonic Deseq FC Direction	Exonic NOISeq FDR-Corrected Pvalue	Exonic NOISeq FC	Exonic NOISeq FC Direction	CuffDiff FDR-Corrected Pvalue	CuffDiff FC	CuffDiff FC Direction	FPKM Limma FDR-Corrected Pvalue	FPKM Limma FC	FPKM Limma FC Direction	FPKM GeneSpring FDR-Corrected Pvalue	FPKM GeneSpring FC	FPKM GeneSpring FC Direction	Exonic Count Agreement	Exonic Count Agreement FC Direction	Exonic Count Agreement with CuffDiff	Exonic Count Agreement with Cuffdiff FC Direction	FPKM Agreement	FPKM Agreement FC Direction	FPKM Agreement with CuffDiff	FPKM Agreement with CuffDiff FC Direction	Overall Agreement	Overall Agreement FC Direction	Overall Agreement with CuffDiff	Overall Agreement with CuffDiff FC Direction	Genecard Information	Gene Taxa ID	Gene GeneID	Gene Locus Tag	Gene Synonyms	Gene dbXrefs	Gene Chromosome	Gene Map Location	Gene Description	Gene Type of Gene	Gene Symbol (Nomenclature Authority)	Gene Full Name (Nomenclature Authority)	Gene Nomenclature Status	Gene Other Designations	Gene Modification Date
ENSG00000002822	MAD1L1	NA	NA	--	NA	NA	--	0.000174845	-2.4893	DOWN	NA	NA	--	NA	NA	--	--	--	--	--	--	--	--	--	--	--	--	--	GeneCards Information	9606	8379	-	MAD1|PIG9|TP53I9|TXBP181	HGNC:6762|MIM:602686|Ensembl:ENSG00000002822|HPRD:04065|Vega:OTTHUMG00000151493	7	7p22	MAD1 mitotic arrest deficient-like 1 (yeast)	protein-coding	MAD1L1	MAD1 mitotic arrest deficient-like 1 (yeast)	O	MAD1-like protein 1|mitotic arrest deficient 1-like protein 1|mitotic checkpoint MAD1 protein homolog|mitotic spindle assembly checkpoint protein MAD1|mitotic-arrest deficient 1, yeast, homolog-like 1|tax-binding protein 181|tumor protein p53 inducible protein 9	20140608
ENSG00000003147	ICA1	NA	NA	--	NA	NA	--	0.000174845	-3.41462	DOWN	0.0203525	-2.84248	DOWN	0.00535687	-7.17254	DOWN	--	--	--	--	-2	DOWN	-1	DOWN	--	--	--	--	GeneCards Information	9606	3382	-	ICA69|ICAp69	HGNC:5343|MIM:147625|Ensembl:ENSG00000003147|HPRD:00971|Vega:OTTHUMG00000152008	7	7p22	islet cell autoantigen 1, 69kDa	protein-coding	ICA1	islet cell autoantigen 1, 69kDa	O	69 kDa islet cell autoantigen|diabetes mellitus type I autoantigen|islet cell autoantigen 1|islet cell autoantigen 1 isoform|islet cell autoantigen p69|p69	20140603
ENSG00000004897	CDC27	NA	NA	--	NA	NA	--	NA	NA	--	0.0036858	2.11577	UP	0.000586077	4.33421	UP	--	--	--	--	2	UP	--	--	--	--	--	--	GeneCards Information	9606	996	-	ANAPC3|APC3|CDC27Hs|D0S1430E|D17S978E|H-NUC|HNUC|NUC2	HGNC:1728|MIM:116946|Ensembl:ENSG00000004897|HPRD:00304|Vega:OTTHUMG00000166429	17	17q21.32	cell division cycle 27	protein-coding	CDC27	cell division cycle 27	O	anaphase promoting complex subunit 3|anaphase-promoting complex, protein 3|cell division cycle 27 homolog|cell division cycle protein 27 homolog|nuc2 homolog	20140603
ENSG00000005022	SLC25A5	NA	NA	--	NA	NA	--	NA	NA	--	NA	NA	--	0.00370125	3.96901	UP	--	--	--	--	--	--	--	--	--	--	--	--	GeneCards Information	9606	292	-	2F1|AAC2|ANT2|T2|T3	HGNC:10991|MIM:300150|Ensembl:ENSG00000005022|HPRD:02147|Vega:OTTHUMG00000022715	X	Xq24	solute carrier family 25 (mitochondrial carrier; adenine nucleotide translocator), member 5	protein-coding	SLC25A5	solute carrier family 25 (mitochondrial carrier; adenine nucleotide translocator), member 5	O	ADP,ATP carrier protein 2|ADP,ATP carrier protein, fibroblast isoform|ADP/ATP carrier protein|ADP/ATP translocase 2|ANT 2|adenine nucleotide translocator 2 (fibroblast)|solute carrier family 25 member 5	20140607
ENSG00000005238	FAM214B	NA	NA	--	NA	NA	--	NA	NA	--	NA	NA	--	0.000786449	3.70056	UP	--	--	--	--	--	--	--	--	--	--	--	--	GeneCards Information	9606	80256	RP11-182N22.6	KIAA1539|P1.11659_5|bA182N22.6	HGNC:25666|Ensembl:ENSG00000005238|HPRD:13869|Vega:OTTHUMG00000019847	9	9p13.3	family with sequence similarity 214, member B	protein-coding	FAM214B	family with sequence similarity 214, member B	O	protein FAM214B	20140603
ENSG00000005302	MSL3	NA	NA	--	NA	NA	--	NA	NA	--	NA	NA	--	0.00260404	2.6076	UP	--	--	--	--	--	--	--	--	--	--	--	--	GeneCards Information	9606	10943	-	MSL3L1	HGNC:7370|MIM:300609|Ensembl:ENSG00000005302|HPRD:05344|Vega:OTTHUMG00000021132	X	Xp22.3	male-specific lethal 3 homolog (Drosophila)	protein-coding	MSL3	male-specific lethal 3 homolog (Drosophila)	O	MSL3-like 1|male-specific lethal 3 homolog|male-specific lethal-3 protein-like 1	20140603
ENSG00000005700	IBTK	NA	NA	--	NA	NA	--	NA	NA	--	NA	NA	--	0.00535364	3.08271	UP	--	--	--	--	--	--	--	--	--	--	--	--	GeneCards Information	9606	25998	RP1-93K22.1	BTBD26|BTKI	HGNC:17853|MIM:606457|Ensembl:ENSG00000005700|HPRD:12105|Vega:OTTHUMG00000015102	6	6q14.1	inhibitor of Bruton agammaglobulinemia tyrosine kinase	protein-coding	IBTK	inhibitor of Bruton agammaglobulinemia tyrosine kinase	O	BTK-binding protein|Bruton agammaglobulinemia tyrosine kinase inhibitor|inhibitor of Bruton tyrosine kinase|inhibitor of Bruton's tyrosine kinase|inhibitor of Bruton's tyrosine kinase-alpha|inhibitor of Bruton's tyrosine kinase-beta|inhibitor of Bruton's tyrosine kinase-gamma	20140603
ENSG00000006047	YBX2	0.000569917	-2.55339	DOWN	NA	NA	--	NA	NA	--	NA	NA	--	NA	NA	--	--	--	--	--	--	--	--	--	--	--	--	--	GeneCards Information	9606	51087	-	CONTRIN|CSDA3|DBPC|MSY2	HGNC:17948|MIM:611447|Ensembl:ENSG00000006047|HPRD:18311|Vega:OTTHUMG00000177992	17	17p13.1	Y box binding protein 2	protein-coding	YBX2	Y box binding protein 2	O	DNA-binding protein C|MSY2 homolog|Y-box-binding protein 2|germ cell specific Y-box binding protein|germ cell-specific Y-box-binding protein	20140603
ENSG00000006634	DBF4	NA	NA	--	NA	NA	--	0.00142532	2.21582	UP	0.00194865	2.4797	UP	0.000256994	5.63858	UP	--	--	--	--	2	UP	1	UP	--	--	--	--	GeneCards Information	9606	10926	-	ASK|CHIF|DBF4A|ZDBF1	HGNC:17364|MIM:604281|Ensembl:ENSG00000006634|HPRD:10371|Vega:OTTHUMG00000131034	7	7q21.3	DBF4 zinc finger	protein-coding	DBF4	DBF4 zinc finger	O	DBF4 homolog|DBF4 zinc finger A|DBF4-type zinc finger-containing protein 1|activator of S phase kinase|chiffon homolog A|protein DBF4 homolog A|zinc finger, DBF-type containing 1	20140603
ENSG00000007171	NOS2	0.00740419	-2.13031	DOWN	NA	NA	--	NA	NA	--	NA	NA	--	NA	NA	--	--	--	--	--	--	--	--	--	--	--	--	--	GeneCards Information	9606	4843	-	HEP-NOS|INOS|NOS|NOS2A	HGNC:7873|MIM:163730|Ensembl:ENSG00000007171|HPRD:01225|Vega:OTTHUMG00000132445	17	17q11.2-q12	nitric oxide synthase 2, inducible	protein-coding	NOS2	nitric oxide synthase 2, inducible	O	NOS type II|NOS, type II|hepatocyte NOS|inducible NO synthase|inducible NOS|nitric oxide synthase 2A (inducible, hepatocytes)|nitric oxide synthase, inducible|nitric oxide synthase, macrophage|peptidyl-cysteine S-nitrosylase NOS2	20140608
ENSG00000008311	AASS	NA	NA	--	NA	NA	--	NA	NA	--	NA	NA	--	0.00540663	2.69606	UP	--	--	--	--	--	--	--	--	--	--	--	--	GeneCards Information	9606	10157	-	LKR/SDH|LKRSDH|LORSDH	HGNC:17366|MIM:605113|HPRD:05489	7	7q31.3	aminoadipate-semialdehyde synthase	protein-coding	AASS	aminoadipate-semialdehyde synthase	O	alpha-aminoadipate semialdehyde synthase|alpha-aminoadipic semialdehyde synthase, mitochondrial|aminoadipic semialdehyde synthase|lysine-2-oxoglutarate reductase|lysine-ketoglutarate reductase /saccharopine dehydrogenase	20140603
ENSG00000009844	VTA1	NA	NA	--	NA	NA	--	NA	NA	--	0.00152006	2.02965	UP	0.0001889	4.08306	UP	--	--	--	--	2	UP	--	--	--	--	--	--	GeneCards Information	9606	51534	HSPC228	C6orf55|DRG-1|DRG1|LIP5|My012|SBP1	HGNC:20954|MIM:610902|HPRD:09855	6	6q24.1	vesicle (multivesicular body) trafficking 1	protein-coding	VTA1	vesicle (multivesicular body) trafficking 1	O	LYST-interacting protein 5|SKD1-binding protein 1|Vps20-associated 1 homolog|dopamine-responsive gene 1 protein|homolog of mouse SKD1-binding protein 1|vacuolar protein sorting-associated protein VTA1 homolog	20140603
ENSG00000010292	NCAPD2	NA	NA	--	NA	NA	--	NA	NA	--	NA	NA	--	0.000138578	3.83318	UP	--	--	--	--	--	--	--	--	--	--	--	--	GeneCards Information	9606	9918	-	CAP-D2|CNAP1|hCAP-D2	HGNC:24305|MIM:615638|Ensembl:ENSG00000010292|HPRD:06472|Vega:OTTHUMG00000168513	12	12p13.3	non-SMC condensin I complex, subunit D2	protein-coding	NCAPD2	non-SMC condensin I complex, subunit D2	O	XCAP-D2 homolog|chromosome condensation related SMC associated protein 1|chromosome condensation-related SMC-associated protein 1|chromosome-associated protein D2|condensin complex subunit 1	20140603
ENSG00000010438	PRSS3	NA	NA	--	NA	NA	--	NA	NA	--	NA	NA	--	NA	NA	--	--	--	--	--	--	--	--	--	--	--	--	--	GeneCards Information	9606	5646	RP11-176F3.3	MTG|PRSS4|T9|TRY3|TRY4	HGNC:9486|MIM:613578|Ensembl:ENSG00000010438|HPRD:06685|Vega:OTTHUMG00000019798	9	9p11.2	protease, serine, 3	protein-coding	PRSS3	protease, serine, 3	O	brain trypsinogen|mesotrypsin|mesotrypsinogen|pancreatic trypsinogen III|protease, serine, 4 (trypsin 4, brain)|trypsin III|trypsin IV|trypsin-3|trypsinogen 4|trypsinogen 5|trypsinogen IV	20140504
ENSG00000011114	BTBD7	NA	NA	--	NA	NA	--	NA	NA	--	NA	NA	--	0.00466885	2.23973	UP	--	--	--	--	--	--	--	--	--	--	--	--	GeneCards Information	9606	55727	-	FUP1	HGNC:18269|MIM:610386|Ensembl:ENSG00000011114|HPRD:12541|Vega:OTTHUMG00000171269	14	14q32.12	BTB (POZ) domain containing 7	protein-coding	BTBD7	BTB (POZ) domain containing 7	O	BTB/POZ domain-containing protein 7	20140603
ENSG00000011201	KAL1	1.33239e-05	-2.15011	DOWN	NA	NA	--	NA	NA	--	NA	NA	--	NA	NA	--	--	--	--	--	--	--	--	--	--	--	--	--	GeneCards Information	9606	3730	-	ADMLX|HH1|HHA|KAL|KALIG-1|KMS|WFDC19	HGNC:6211|MIM:300836|Ensembl:ENSG00000011201|HPRD:02393|Vega:OTTHUMG00000021107	X	Xp22.32	Kallmann syndrome 1 sequence	protein-coding	KAL1	Kallmann syndrome 1 sequence	O	Kallmann syndrome interval gene 1|Kallmann syndrome-1 sequence (anosmin-1)|WAP four-disulfide core domain 19|adhesion molecule-like X-linked|anosmin-1|kallmann syndrome protein	20140603
ENSG00000011275	RNF216	NA	NA	--	NA	NA	--	0.000174845	-3.52176	DOWN	0.000104113	-3.23512	DOWN	5.97713e-06	-9.41601	DOWN	--	--	--	--	-2	DOWN	-1	DOWN	--	--	--	--	GeneCards Information	9606	54476	-	CAHH|TRIAD3|U7I1|UBCE7IP1|ZIN	HGNC:21698|MIM:609948|Ensembl:ENSG00000011275|HPRD:15550|Vega:OTTHUMG00000155500	7	7p22.1	ring finger protein 216	protein-coding	RNF216	ring finger protein 216	O	E3 ubiquitin-protein ligase RNF216|triad domain-containing protein 3|ubiquitin-conjugating enzyme 7-interacting protein 1|zinc finger protein inhibiting NF-kappa-B	20140603
ENSG00000013561	RNF14	NA	NA	--	NA	NA	--	NA	NA	--	NA	NA	--	0.000893363	3.63909	UP	--	--	--	--	--	--	--	--	--	--	--	--	GeneCards Information	9606	9604	HRIHFB2038	ARA54|HFB30|TRIAD2	HGNC:10058|MIM:605675|Ensembl:ENSG00000013561|HPRD:05745|Vega:OTTHUMG00000129660	5	5q23.3-q31.1	ring finger protein 14	protein-coding	RNF14	ring finger protein 14	O	E3 ubiquitin-protein ligase RNF14|androgen receptor associated protein 54|androgen receptor-associated protein 54	20140603
ENSG00000013573	DDX11	NA	NA	--	NA	NA	--	0.000174845	-2.32701	DOWN	0.0139861	-2.04669	DOWN	0.00329258	-4.13156	DOWN	--	--	--	--	-2	DOWN	-1	DOWN	--	--	--	--	GeneCards Information	9606	1663	-	CHL1|CHLR1|KRG2|WABS	HGNC:2736|MIM:601150|Ensembl:ENSG00000013573|HPRD:03095|Vega:OTTHUMG00000168435	12	12p11	DEAD/H (Asp-Glu-Ala-Asp/His) box helicase 11	protein-coding	DDX11	DEAD/H (Asp-Glu-Ala-Asp/His) box helicase 11	O	CHL1-like helicase homolog|CHL1-related helicase gene-1|CHL1-related protein 1|DEAD/H (Asp-Glu-Ala-Asp/His) box polypeptide 11 (CHL1-like helicase homolog, S. cerevisiae)|DEAD/H box protein 11|KRG-2|hCHLR1|keratinocyte growth factor-regulated gene 2 protein|probable ATP-dependent RNA helicase DDX11	20140603
ENSG00000015479	MATR3	NA	NA	--	NA	NA	--	NA	NA	--	NA	NA	--	0.00499327	2.75038	UP	--	--	--	--	--	--	--	--	--	--	--	--	GeneCards Information	9606	9782	-	ALS21|MPD2|VCPDM	HGNC:6912|MIM:164015|Ensembl:ENSG00000015479|HPRD:05270|Vega:OTTHUMG00000129229	5	5q31.2	matrin 3	protein-coding	MATR3	matrin 3	O	matrin-3|vocal cord and pharyngeal weakness with distal myopathy	20140603
ENSG00000017797	RALBP1	NA	NA	--	NA	NA	--	NA	NA	--	NA	NA	--	0.000470733	2.87715	UP	--	--	--	--	--	--	--	--	--	--	--	--	GeneCards Information	9606	10928	-	RIP1|RLIP1|RLIP76	HGNC:9841|MIM:605801|Ensembl:ENSG00000017797|HPRD:09013|Vega:OTTHUMG00000131596	18	18p11.3	ralA binding protein 1	protein-coding	RALBP1	ralA binding protein 1	O	76 kDa Ral-interacting protein|DNP-SG ATPase|dinitrophenyl S-glutathione ATPase|ral-interacting protein 1|ralA-binding protein 1	20140603
ENSG00000018610	CXorf56	NA	NA	--	NA	NA	--	0.000174845	-2.06313	DOWN	NA	NA	--	9.96493e-05	-3.85547	DOWN	--	--	--	--	--	--	--	--	--	--	--	--	GeneCards Information	9606	63932	-	-	HGNC:26239|Ensembl:ENSG00000018610|HPRD:06541|Vega:OTTHUMG00000022276	X	Xq23	chromosome X open reading frame 56	protein-coding	CXorf56	chromosome X open reading frame 56	O	UPF0428 protein CXorf56	20140603
ENSG00000020922	MRE11A	NA	NA	--	NA	NA	--	NA	NA	--	0.00102121	2.09232	UP	0.000104278	4.29299	UP	--	--	--	--	2	UP	--	--	--	--	--	--	GeneCards Information	9606	4361	-	ATLD|HNGS1|MRE11|MRE11B	HGNC:7230|MIM:600814|Ensembl:ENSG00000020922|HPRD:02889|Vega:OTTHUMG00000167780	11	11q21	MRE11 meiotic recombination 11 homolog A (S. cerevisiae)	protein-coding	MRE11A	MRE11 meiotic recombination 11 homolog A (S. cerevisiae)	O	AT-like disease|DNA recombination and repair protein|MRE11 homolog 1|MRE11 homolog A|double-strand break repair protein MRE11A|endo/exonuclease Mre11|meiotic recombination 11 homolog 1|meiotic recombination 11 homolog A	20140608
ENSG00000021645	NRXN3	NA	NA	--	NA	NA	--	0.0226277	-2.12763	DOWN	NA	NA	--	NA	NA	--	--	--	--	--	--	--	--	--	--	--	--	--	GeneCards Information	9606	9369	-	C14orf60	HGNC:8010|MIM:600567|HPRD:08989	14	14q31	neurexin 3	protein-coding	NRXN3	neurexin 3	O	neurexin III|neurexin-3-alpha	20140530
ENSG00000022267	FHL1	2.72564e-28	2.33485	UP	NA	NA	--	0.000174845	2.67414	UP	0.00690476	3.45926	UP	0.000412597	10.3519	UP	--	--	--	--	2	UP	1	UP	--	--	--	--	GeneCards Information	9606	2273	RP11-535K18.1	FHL-1|FHL1A|FHL1B|FLH1A|KYOT|SLIM|SLIM-1|SLIM1|SLIMMER|XMPMA	HGNC:3702|MIM:300163|Ensembl:ENSG00000022267|HPRD:02157|Vega:OTTHUMG00000022504	X	Xq26	four and a half LIM domains 1	protein-coding	FHL1	four and a half LIM domains 1	O	LIM protein SLIMMER|four and a half LIM domains protein 1|four-and-a-half Lin11, Isl-1 and Mec-3 domains 1|skeletal muscle LIM-protein 1	20140603
ENSG00000023041	ZDHHC6	NA	NA	--	NA	NA	--	NA	NA	--	NA	NA	--	0.004143	2.91559	UP	--	--	--	--	--	--	--	--	--	--	--	--	GeneCards Information	9606	64429	-	ZNF376	HGNC:19160|Ensembl:ENSG00000023041|HPRD:15721|Vega:OTTHUMG00000019062	10	10q25.2	zinc finger, DHHC-type containing 6	protein-coding	ZDHHC6	zinc finger, DHHC-type containing 6	O	DHHC-6|palmitoyltransferase ZDHHC6|probable palmitoyltransferase ZDHHC6|transmembrane protein H4|zinc finger DHHC domain-containing protein 6|zinc finger protein 376|zinc finger, DHHC domain containing 6	20140603
ENSG00000023734	STRAP	NA	NA	--	NA	NA	--	NA	NA	--	NA	NA	--	0.00289493	2.72833	UP	--	--	--	--	--	--	--	--	--	--	--	--	GeneCards Information	9606	11171	-	MAWD|PT-WD|UNRIP	HGNC:30796|MIM:605986|Ensembl:ENSG00000023734|HPRD:05816|Vega:OTTHUMG00000168791	12	12p12.3	serine/threonine kinase receptor associated protein	protein-coding	STRAP	serine/threonine kinase receptor associated protein	O	MAP activator with WD repeats|WD-40 repeat protein PT-WD|serine-threonine kinase receptor-associated protein|unr-interacting protein	20140603
ENSG00000024526	DEPDC1	4.25306e-29	2.43182	UP	NA	NA	--	0.00333945	3.28783	UP	0.000823202	3.67635	UP	3.67643e-07	11.0738	UP	--	--	--	--	2	UP	1	UP	--	--	--	--	GeneCards Information	9606	55635	-	DEP.8|DEPDC1-V2|DEPDC1A|SDP35	HGNC:22949|MIM:612002|Ensembl:ENSG00000024526|HPRD:10879|Vega:OTTHUMG00000009212	1	1p31.2	DEP domain containing 1	protein-coding	DEPDC1	DEP domain containing 1	O	DEP domain-containing protein 1A|cell cycle control protein SDP35	20140603
ENSG00000025156	HSF2	NA	NA	--	NA	NA	--	NA	NA	--	NA	NA	--	0.00115316	3.23893	UP	--	--	--	--	--	--	--	--	--	--	--	--	GeneCards Information	9606	3298	-	HSF 2|HSTF 2	HGNC:5225|MIM:140581|Ensembl:ENSG00000025156|HPRD:00779|Vega:OTTHUMG00000016216	6	6q22.31	heat shock transcription factor 2	protein-coding	HSF2	heat shock transcription factor 2	O	heat shock factor protein 2	20140603
ENSG00000026297	RNASET2	1.45003e-14	-2.79422	DOWN	NA	NA	--	NA	NA	--	NA	NA	--	NA	NA	--	--	--	--	--	--	--	--	--	--	--	--	--	GeneCards Information	9606	8635	RP11-514O12.3	RNASE6PL|bA514O12.3	HGNC:21686|MIM:612944|Ensembl:ENSG00000026297|HPRD:10197|Vega:OTTHUMG00000016009	6	6q27	ribonuclease T2	protein-coding	RNASET2	ribonuclease T2	O	ribonuclease 6	20140530
ENSG00000028839	TBPL1	NA	NA	--	NA	NA	--	NA	NA	--	NA	NA	--	0.00276897	3.14466	UP	--	--	--	--	--	--	--	--	--	--	--	--	GeneCards Information	9606	9519	RP1-73H22.1	MGC:8389|MGC:9620|STUD|TLF|TLP|TRF2	HGNC:11589|MIM:605521|HPRD:09272	6	6q22.1-q22.3	TBP-like 1	protein-coding	TBPL1	TBP-like 1	O	21-kDA TBP-like protein|TATA box-binding protein-like protein 1|TATA box-binding protein-related factor 2|TBP-related factor 2|TBP-related protein|second TBP of unique DNA protein	20140603
ENSG00000029363	BCLAF1	NA	NA	--	NA	NA	--	NA	NA	--	0.000558593	2.1298	UP	5.19057e-05	4.37658	UP	--	--	--	--	2	UP	--	--	--	--	--	--	GeneCards Information	9606	9774	-	BTF|bK211L9.1	HGNC:16863|MIM:612588|Ensembl:ENSG00000029363|HPRD:16544|Vega:OTTHUMG00000033323	6	6q22-q23	BCL2-associated transcription factor 1	protein-coding	BCLAF1	BCL2-associated transcription factor 1	O	bcl-2-associated transcription factor 1	20140603
ENSG00000030110	BAK1	NA	NA	--	NA	NA	--	NA	NA	--	NA	NA	--	0.00279158	3.08973	UP	--	--	--	--	--	--	--	--	--	--	--	--	GeneCards Information	9606	578	-	BAK|BAK-LIKE|BCL2L7|CDN1	HGNC:949|MIM:600516|Ensembl:ENSG00000030110|HPRD:02744|Vega:OTTHUMG00000014530	6	6p21.3	BCL2-antagonist/killer 1	protein-coding	BAK1	BCL2-antagonist/killer 1	O	BCL2-like 7 protein|apoptosis regulator BAK|bcl-2 homologous antagonist/killer|bcl-2-like protein 7|bcl2-L-7|pro-apoptotic protein BAK	20140603
ENSG00000035141	FAM136A	NA	NA	--	NA	NA	--	NA	NA	--	NA	NA	--	0.00162467	2.53169	UP	--	--	--	--	--	--	--	--	--	--	--	--	GeneCards Information	9606	84908	-	-	HGNC:25911|Ensembl:ENSG00000035141|HPRD:07866|Vega:OTTHUMG00000129668	2	2p13.3	family with sequence similarity 136, member A	protein-coding	FAM136A	family with sequence similarity 136, member A	O	protein FAM136A	20140603
ENSG00000036530	CYP46A1	0.0135514	-2.95974	DOWN	NA	NA	--	NA	NA	--	0.00091446	-3.21557	DOWN	NA	NA	--	--	--	--	--	--	--	--	--	--	--	--	--	GeneCards Information	9606	10858	-	CP46|CYP46	HGNC:2641|MIM:604087|Ensembl:ENSG00000036530|HPRD:04970|Vega:OTTHUMG00000171510	14	14q32.1	cytochrome P450, family 46, subfamily A, polypeptide 1	protein-coding	CYP46A1	cytochrome P450, family 46, subfamily A, polypeptide 1	O	CH24H|cholesterol 24-hydroxylase|cytochrome P450 46A1|cytochrome P450, subfamily 46 (cholesterol 24-hydroxylase)	20140603
ENSG00000037241	RPL26L1	NA	NA	--	NA	NA	--	NA	NA	--	NA	NA	--	0.00672725	2.88043	UP	--	--	--	--	--	--	--	--	--	--	--	--	GeneCards Information	9606	51121	-	RPL26P1	HGNC:17050|Ensembl:ENSG00000037241|HPRD:17993|Vega:OTTHUMG00000130517	5	5q35.1	ribosomal protein L26-like 1	protein-coding	RPL26L1	ribosomal protein L26-like 1	O	60S ribosomal protein L26-like 1|ribosomal protein L26 homolog|ribosomal protein L26 pseudogene 1	20140603
ENSG00000037280	FLT4	9.19265e-24	-6.07124	DOWN	NA	NA	--	NA	NA	--	8.58434e-10	-5.24664	DOWN	NA	NA	--	--	--	--	--	--	--	--	--	--	--	--	--	GeneCards Information	9606	2324	-	FLT41|LMPH1A|PCL|VEGFR3	HGNC:3767|MIM:136352|Ensembl:ENSG00000037280|HPRD:00636|Vega:OTTHUMG00000130931	5	5q35.3	fms-related tyrosine kinase 4	protein-coding	FLT4	fms-related tyrosine kinase 4	O	FLT-4|VEGFR-3|fms-like tyrosine kinase 4|soluble VEGFR3 variant 1|soluble VEGFR3 variant 2|soluble VEGFR3 variant 3|tyrosine-protein kinase receptor FLT4|vascular endothelial growth factor receptor 3	20140603
ENSG00000040199	PHLPP2	NA	NA	--	NA	NA	--	NA	NA	--	NA	NA	--	0.00222268	2.19293	UP	--	--	--	--	--	--	--	--	--	--	--	--	GeneCards Information	9606	23035	-	PHLPPL	HGNC:29149|MIM:611066|Ensembl:ENSG00000040199|HPRD:11118|Vega:OTTHUMG00000176867	16	16q22.2	PH domain and leucine rich repeat protein phosphatase 2	protein-coding	PHLPP2	PH domain and leucine rich repeat protein phosphatase 2	O	PH domain leucine-rich repeat-containing protein phosphatase 2	20140607
ENSG00000042088	TDP1	NA	NA	--	NA	NA	--	NA	NA	--	NA	NA	--	0.000402963	3.33359	UP	--	--	--	--	--	--	--	--	--	--	--	--	GeneCards Information	9606	55775	-	-	HGNC:18884|MIM:607198|Ensembl:ENSG00000042088|HPRD:06226|Vega:OTTHUMG00000171016	14	14q32.11	tyrosyl-DNA phosphodiesterase 1	protein-coding	TDP1	tyrosyl-DNA phosphodiesterase 1	O	tyr-DNA phosphodiesterase 1	20140603
ENSG00000042832	TG	2.94343e-05	-3.26136	DOWN	NA	NA	--	0.000174845	-4.7983	DOWN	0.00126989	-5.14646	DOWN	NA	NA	--	--	--	--	--	--	--	--	--	--	--	--	--	GeneCards Information	9606	7038	-	AITD3|TGN	HGNC:11764|MIM:188450|Ensembl:ENSG00000042832|HPRD:01782|Vega:OTTHUMG00000164649	8	8q24	thyroglobulin	protein-coding	TG	thyroglobulin	O	-	20140608
ENSG00000043093	DCUN1D1	NA	NA	--	NA	NA	--	NA	NA	--	NA	NA	--	0.000367283	3.52535	UP	--	--	--	--	--	--	--	--	--	--	--	--	GeneCards Information	9606	54165	-	DCNL1|DCUN1L1|RP42|SCCRO|SCRO|Tes3	HGNC:18184|MIM:605905|HPRD:12067	3	3q26.3	DCN1, defective in cullin neddylation 1, domain containing 1	protein-coding	DCUN1D1	DCN1, defective in cullin neddylation 1, domain containing 1	O	DCN1-like protein 1|DCUN1 domain-containing protein 1|RP42 homolog|defective in cullin neddylation protein 1-like protein 1|squamous cell carcinoma related oncogene|squamous cell carcinoma-related oncogene	20140603
ENSG00000044574	HSPA5	NA	NA	--	NA	NA	--	NA	NA	--	NA	NA	--	0.00168703	3.0896	UP	--	--	--	--	--	--	--	--	--	--	--	--	GeneCards Information	9606	3309	-	BIP|GRP78|HEL-S-89n|MIF2	HGNC:5238|MIM:138120|Ensembl:ENSG00000044574|HPRD:00682|Vega:OTTHUMG00000020672	9	9q33.3	heat shock 70kDa protein 5 (glucose-regulated protein, 78kDa)	protein-coding	HSPA5	heat shock 70kDa protein 5 (glucose-regulated protein, 78kDa)	O	78 kDa glucose-regulated protein|endoplasmic reticulum lumenal Ca(2+)-binding protein grp78|epididymis secretory sperm binding protein Li 89n|immunoglobulin heavy chain-binding protein	20140607
ENSG00000046774	MAGEC2	NA	NA	--	0.879213	-11.1081	DOWN	0.000174845	#NAME?	--	NA	NA	--	NA	NA	--	--	--	--	--	--	--	--	--	--	--	--	--	GeneCards Information	9606	51438	-	CT10|HCA587|MAGEE1	HGNC:13574|MIM:300468|Ensembl:ENSG00000046774|HPRD:06632|Vega:OTTHUMG00000022574	X	Xq27	melanoma antigen family C, 2	protein-coding	MAGEC2	melanoma antigen family C, 2	O	MAGE-C2 antigen|MAGE-E1 antigen|cancer/testis antigen 10|hepatocellular cancer antigen 587|hepatocellular carcinoma-associated antigen 587|melanoma antigen, family E, 1, cancer/testis specific|melanoma-associated antigen C2	20140530
ENSG00000048471	SNX29	NA	NA	--	NA	NA	--	0.000174845	-2.3925	DOWN	0.00778066	-2.09668	DOWN	0.00155568	-4.27725	DOWN	--	--	--	--	-2	DOWN	-1	DOWN	--	--	--	--	GeneCards Information	9606	92017	-	A-388D4.1|RUNDC2A	HGNC:30542|Ensembl:ENSG00000048471|HPRD:17437|Vega:OTTHUMG00000129827	16	16p13.13-p13.12	sorting nexin 29	protein-coding	SNX29	sorting nexin 29	O	RUN domain containing 2A|RUN domain-containing protein 2A|sorting nexin-29	20140603
ENSG00000048828	FAM120A	NA	NA	--	NA	NA	--	NA	NA	--	NA	NA	--	6.83973e-05	3.06918	UP	--	--	--	--	--	--	--	--	--	--	--	--	GeneCards Information	9606	23196	-	C9orf10|DNAPTP1|DNAPTP5|OSSA	HGNC:13247|MIM:612265|Ensembl:ENSG00000048828|HPRD:12928|Vega:OTTHUMG00000020252	9	9q22.31	family with sequence similarity 120A	protein-coding	FAM120A	family with sequence similarity 120A	O	DNA polymerase-transactivated protein 1|DNA polymerase-transactivated protein 5|constitutive coactivator of PPAR-gamma-like protein 1|oxidative stess-associated Src activator|oxidative stress-associated Src activator	20140603
ENSG00000050130	JKAMP	NA	NA	--	NA	NA	--	NA	NA	--	NA	NA	--	0.000237166	3.15527	UP	--	--	--	--	--	--	--	--	--	--	--	--	GeneCards Information	9606	51528	CDA06	C14orf100|HSPC213|HSPC327|JAMP	HGNC:20184|MIM:611176|HPRD:12623	14	14q23.1	JNK1/MAPK8-associated membrane protein	protein-coding	JKAMP	JNK1/MAPK8-associated membrane protein	O	JNK-associated membrane protein|Jun N-terminal kinase 1-associated membrane protein|medulloblastoma antigen MU-MB-50.4	20140603
ENSG00000050393	MCUR1	NA	NA	--	NA	NA	--	NA	NA	--	NA	NA	--	0.000464457	3.63087	UP	--	--	--	--	--	--	--	--	--	--	--	--	GeneCards Information	9606	63933	-	C6orf79|CCDC90A	HGNC:21097|Ensembl:ENSG00000050393|HPRD:12833|Vega:OTTHUMG00000014279	6	6p23	mitochondrial calcium uniporter regulator 1	protein-coding	MCUR1	mitochondrial calcium uniporter regulator 1	O	coiled-coil domain containing 90A|coiled-coil domain-containing protein 90A, mitochondrial	20140603
ENSG00000052802	MSMO1	NA	NA	--	NA	NA	--	0.000174845	2.0525	UP	0.00528927	2.35126	UP	0.000937492	5.10269	UP	--	--	--	--	2	UP	1	UP	--	--	--	--	GeneCards Information	9606	6307	-	DESP4|ERG25|SC4MOL	HGNC:10545|MIM:607545|Ensembl:ENSG00000052802|HPRD:07396|Vega:OTTHUMG00000161126	4	4q32-q34	methylsterol monooxygenase 1	protein-coding	MSMO1	methylsterol monooxygenase 1	O	C-4 methyl sterol|C-4 methylsterol oxidase	20140603
ENSG00000053524	MCF2L2	NA	NA	--	NA	NA	--	0.00217421	-2.71301	DOWN	0.0135932	-2.2958	DOWN	NA	NA	--	--	--	--	--	--	--	--	--	--	--	--	--	GeneCards Information	9606	23101	-	ARHGEF22	HGNC:30319|Ensembl:ENSG00000053524|HPRD:08308|Vega:OTTHUMG00000158388	3	3q27.1	MCF.2 cell line derived transforming sequence-like 2	protein-coding	MCF2L2	MCF.2 cell line derived transforming sequence-like 2	O	MCF2-transforming sequence-like protein 2|dbs-related Rho family guanine nucleotide exchange factor|probable guanine nucleotide exchange factor MCF2L2	20140530
ENSG00000053770	AP5M1	NA	NA	--	NA	NA	--	NA	NA	--	0.00151542	2.00076	UP	0.000188594	4.00211	UP	--	--	--	--	2	UP	--	--	--	--	--	--	GeneCards Information	9606	55745	-	C14orf108|MUDENG|Mu5|MuD	HGNC:20192|MIM:614368|Ensembl:ENSG00000053770|HPRD:12630|Vega:OTTHUMG00000140318	14	14q22.3	adaptor-related protein complex 5, mu 1 subunit	protein-coding	AP5M1	adaptor-related protein complex 5, mu 1 subunit	O	AP-5 complex subunit mu|AP-5 complex subunit mu-1|MHD domain-containing death-inducing protein|MU-2/AP1M2 domain containing, death-inducing|Mu-2 related death-inducing|adapter-related protein complex 5 mu subunit|adapter-related protein complex 5 subunit mu-1|mu-2-related death-inducing protein|putative HIV-1 infection-related protein	20140603
ENSG00000055070	SZRD1	NA	NA	--	NA	NA	--	NA	NA	--	NA	NA	--	0.0026817	2.73289	UP	--	--	--	--	--	--	--	--	--	--	--	--	GeneCards Information	9606	26099	-	C1orf144	HGNC:30232|Ensembl:ENSG00000055070|HPRD:13213|Vega:OTTHUMG00000002217	1	1p36.13	SUZ RNA binding domain containing 1	protein-coding	SZRD1	SUZ RNA binding domain containing 1	O	SUZ domain-containing protein 1|UPF0485 protein C1orf144|putative MAPK activating protein PM20,PM21|putative MAPK-activating protein PM18/PM20/PM22	20140603
ENSG00000057149	SERPINB3	NA	NA	--	0.912496	-11.6118	DOWN	NA	NA	--	NA	NA	--	NA	NA	--	--	--	--	--	--	--	--	--	--	--	--	--	GeneCards Information	9606	6317	-	HsT1196|SCC|SCCA-1|SCCA-PD|SCCA1|T4-A	HGNC:10569|MIM:600517|Ensembl:ENSG00000057149|HPRD:02745|Vega:OTTHUMG00000060403	18	18q21.3	serpin peptidase inhibitor, clade B (ovalbumin), member 3	protein-coding	SERPINB3	serpin peptidase inhibitor, clade B (ovalbumin), member 3	O	protein T4-A|serine (or cysteine) proteinase inhibitor, clade B (ovalbumin), member 3|serpin B3|squamous cell carcinoma antigen 1	20140603
ENSG00000057252	SOAT1	NA	NA	--	NA	NA	--	0.000174845	2.82428	UP	0.000952311	3.26809	UP	9.84239e-05	9.6337	UP	--	--	--	--	2	UP	1	UP	--	--	--	--	GeneCards Information	9606	6646	RP11-215I23.1	ACACT|ACAT|ACAT-1|ACAT1|SOAT|STAT	HGNC:11177|MIM:102642|Ensembl:ENSG00000057252|HPRD:00033|Vega:OTTHUMG00000035253	1	1q25	sterol O-acyltransferase 1	protein-coding	SOAT1	sterol O-acyltransferase 1	O	acyl-coenzyme A:cholesterol acyltransferase 1|sterol O-acyltransferase (acyl-Coenzyme A: cholesterol acyltransferase) 1	20140603
ENSG00000057294	PKP2	1.91218e-06	-5.53991	DOWN	NA	NA	--	NA	NA	--	0.00919746	-4.98768	DOWN	NA	NA	--	--	--	--	--	--	--	--	--	--	--	--	--	GeneCards Information	9606	5318	-	ARVD9	HGNC:9024|MIM:602861|Ensembl:ENSG00000057294|HPRD:04177|Vega:OTTHUMG00000169500	12	12p11	plakophilin 2	protein-coding	PKP2	plakophilin 2	O	plakophilin-2	20140603
ENSG00000057608	GDI2	NA	NA	--	NA	NA	--	NA	NA	--	NA	NA	--	0.00160167	3.11631	UP	--	--	--	--	--	--	--	--	--	--	--	--	GeneCards Information	9606	2665	RP11-318E3.2	HEL-S-46e|RABGDIB	HGNC:4227|MIM:600767|Ensembl:ENSG00000057608|HPRD:02863|Vega:OTTHUMG00000017607	10	10p15	GDP dissociation inhibitor 2	protein-coding	GDI2	GDP dissociation inhibitor 2	O	GDI-2|epididymis secretory sperm binding protein Li 46e|guanosine diphosphate dissociation inhibitor 2|rab GDI beta|rab GDP dissociation inhibitor beta|rab GDP-dissociation inhibitor, beta	20140603
ENSG00000058453	CROCC	NA	NA	--	NA	NA	--	0.000174845	-3.07087	DOWN	0.00055402	-2.82682	DOWN	4.93132e-05	-7.09508	DOWN	--	--	--	--	-2	DOWN	-1	DOWN	--	--	--	--	GeneCards Information	9606	9696	-	ROLT	HGNC:21299|MIM:615776|Ensembl:ENSG00000058453|HPRD:16758|Vega:OTTHUMG00000002200	1	1p36.13	ciliary rootlet coiled-coil, rootletin	protein-coding	CROCC	ciliary rootlet coiled-coil, rootletin	O	Tax1-binding protein 2|ciliary rootlet coiled-coil protein|rootletin|rootletin, ciliary rootlet protein	20140607
ENSG00000061676	NCKAP1	NA	NA	--	NA	NA	--	0.000174845	2.01175	UP	0.000264608	2.17719	UP	1.98506e-05	4.52272	UP	--	--	--	--	2	UP	1	UP	--	--	--	--	GeneCards Information	9606	10787	-	HEM2|NAP1|NAP125|p125Nap1	HGNC:7666|MIM:604891|Ensembl:ENSG00000061676|HPRD:05353|Vega:OTTHUMG00000132623	2	2q32	NCK-associated protein 1	protein-coding	NCKAP1	NCK-associated protein 1	O	membrane-associated protein HEM-2|nck-associated protein 1	20140603
ENSG00000063438	AHRR	3.74604e-50	2.95997	UP	0.840284	3.0456	UP	0.0113056	2.3812	UP	0.0328625	3.44568	UP	NA	NA	--	2	UP	1	UP	--	--	--	--	--	--	--	--	GeneCards Information	9606	57491	hCG_2044128	AHH|AHHR|bHLHe77	HGNC:346|MIM:606517|Ensembl:ENSG00000063438|HPRD:07356|Vega:OTTHUMG00000162171	5	5p15.3	aryl-hydrocarbon receptor repressor	protein-coding	AHRR	aryl-hydrocarbon receptor repressor	O	ahR repressor|aryl hydrocarbon hydroxylase regulator|aryl hydrocarbon receptor repressor|class E basic helix-loop-helix protein 77|dioxin receptor repressor	20140603
ENSG00000064309	CDON	NA	NA	--	NA	NA	--	NA	NA	--	0.00151416	2.14696	UP	0.000181493	4.4269	UP	--	--	--	--	2	UP	--	--	--	--	--	--	GeneCards Information	9606	50937	-	CDO|CDON1|HPE11|ORCAM	HGNC:17104|MIM:608707|Ensembl:ENSG00000064309|HPRD:16372|Vega:OTTHUMG00000165862	11	11q24.2	cell adhesion associated, oncogene regulated	protein-coding	CDON	cell adhesion associated, oncogene regulated	O	Cdon homolog|cell adhesion molecule-related/down-regulated by oncogenes|surface glycoprotein, Ig superfamily member	20140603
ENSG00000064419	TNPO3	NA	NA	--	NA	NA	--	0.000174845	2.00092	UP	0.00144047	2.21498	UP	0.000174069	4.64276	UP	--	--	--	--	2	UP	1	UP	--	--	--	--	GeneCards Information	9606	23534	-	IPO12|LGMD1F|MTR10A|TRN-SR|TRN-SR2|TRNSR	HGNC:17103|MIM:610032|Ensembl:ENSG00000064419|HPRD:18209	7	7q32.1	transportin 3	protein-coding	TNPO3	transportin 3	O	imp12|importin 12|limb girdle muscular dystrophy 1F (autosomal dominant)|transportin-3|transportin-SR	20140603
ENSG00000064655	EYA2	1.50795e-12	-6.56791	DOWN	NA	NA	--	NA	NA	--	0.0299464	-5.33378	DOWN	NA	NA	--	--	--	--	--	--	--	--	--	--	--	--	--	GeneCards Information	9606	2139	RP5-890O15.2	EAB1	HGNC:3520|MIM:601654|Ensembl:ENSG00000064655|HPRD:09041|Vega:OTTHUMG00000033041	20	20q13.1	eyes absent homolog 2 (Drosophila)	protein-coding	EYA2	eyes absent homolog 2 (Drosophila)	O	eyes absent homolog 2	20140608
ENSG00000065150	IPO5	NA	NA	--	NA	NA	--	NA	NA	--	NA	NA	--	0.000605056	3.66557	UP	--	--	--	--	--	--	--	--	--	--	--	--	GeneCards Information	9606	3843	RP11-72J7.1	IMB3|KPNB3|Pse1|RANBP5|imp5	HGNC:6402|MIM:602008|Ensembl:ENSG00000065150|HPRD:03597|Vega:OTTHUMG00000017244	13	13q32.2	importin 5	protein-coding	IPO5	importin 5	O	RAN binding protein 5|Ran_GTP binding protein 5|importin beta-3 subunit|importin subunit beta-3|importin-5|karyopherin (importin) beta 3|karyopherin beta-3|ran-binding protein 5	20140603
ENSG00000065154	OAT	NA	NA	--	NA	NA	--	0.000174845	2.8423	UP	1.53828e-07	3.0044	UP	2.79063e-09	8.02444	UP	--	--	--	--	2	UP	1	UP	--	--	--	--	GeneCards Information	9606	4942	-	GACR|HOGA|OATASE|OKT	HGNC:8091|MIM:613349|Ensembl:ENSG00000065154|HPRD:02021|Vega:OTTHUMG00000019213	10	10q26	ornithine aminotransferase	protein-coding	OAT	ornithine aminotransferase	O	gyrate atrophy|ornithine aminotransferase, mitochondrial|ornithine delta-aminotransferase|ornithine-oxo-acid aminotransferase	20140608
ENSG00000065978	YBX1	NA	NA	--	NA	NA	--	NA	NA	--	NA	NA	--	0.000808309	3.13372	UP	--	--	--	--	--	--	--	--	--	--	--	--	GeneCards Information	9606	4904	-	BP-8|CSDA2|CSDB|DBPB|MDR-NF1|NSEP-1|NSEP1|YB-1|YB1	HGNC:8014|MIM:154030|Ensembl:ENSG00000065978|HPRD:01095|Vega:OTTHUMG00000007523	1	1p34	Y box binding protein 1	protein-coding	YBX1	Y box binding protein 1	O	CBF-A|CCAAT-binding transcription factor I subunit A|DNA-binding protein B|EFI-A|Y-box transcription factor|Y-box-binding protein 1|enhancer factor I subunit A|major histocompatibility complex, class II, Y box-binding protein I|nuclease sensitive element binding protein 1|nuclease-sensitive element-binding protein 1	20140603
ENSG00000066230	SLC9A3	1.78305e-30	-4.50106	DOWN	0.807685	-4.43653	DOWN	0.0406309	-6.41651	DOWN	0.00462727	-4.95024	DOWN	NA	NA	--	-2	DOWN	-1	DOWN	--	--	--	--	--	--	--	--	GeneCards Information	9606	6550	-	NHE3	HGNC:11073|MIM:182307|Ensembl:ENSG00000066230|HPRD:01660|Vega:OTTHUMG00000090315	5	5p15.3	solute carrier family 9, subfamily A (NHE3, cation proton antiporter 3), member 3	protein-coding	SLC9A3	solute carrier family 9, subfamily A (NHE3, cation proton antiporter 3), member 3	O	NHE-3|Na(+)/H(+) exchanger 3|sodium/hydrogen exchanger 3|solute carrier family 9 (sodium/hydrogen exchanger)|solute carrier family 9 (sodium/hydrogen exchanger), member 3|solute carrier family 9 member 3	20140603
ENSG00000066697	MSANTD3	NA	NA	--	NA	NA	--	0.000174845	2.14733	UP	0.00107682	2.39054	UP	NA	NA	--	--	--	--	--	--	--	--	--	--	--	--	--	GeneCards Information	9606	91283	L8	C9orf30	HGNC:23370|HPRD:14459	9	9q31.1	Myb/SANT-like DNA-binding domain containing 3	protein-coding	MSANTD3	Myb/SANT-like DNA-binding domain containing 3	O	UPF0439 protein C9orf30|myb/SANT-like DNA-binding domain-containing protein 3	20140529
ENSG00000066923	STAG3	1.87357e-16	-2.97249	DOWN	NA	NA	--	0.000174845	-3.93393	DOWN	1.32874e-05	-3.63119	DOWN	NA	NA	--	--	--	--	--	--	--	--	--	--	--	--	--	GeneCards Information	9606	10734	-	-	HGNC:11356|MIM:608489|Ensembl:ENSG00000066923|HPRD:10253|Vega:OTTHUMG00000155183	7	7q22.1	stromal antigen 3	protein-coding	STAG3	stromal antigen 3	O	SCC3 homolog 3|cohesin subunit SA-3|stromalin-3	20140603
ENSG00000066926	FECH	NA	NA	--	NA	NA	--	NA	NA	--	NA	NA	--	0.00173101	3.03439	UP	--	--	--	--	--	--	--	--	--	--	--	--	GeneCards Information	9606	2235	-	EPP|FCE	HGNC:3647|MIM:612386|HPRD:01509	18	18q21.3	ferrochelatase	protein-coding	FECH	ferrochelatase	O	ferrochelatase, mitochondrial|heme synthase|heme synthetase|protoheme ferro-lyase|protoporphyria	20140603
ENSG00000067048	DDX3Y	NA	NA	--	NA	NA	--	0.0494646	2.31218	UP	NA	NA	--	0.00519926	8.22137	UP	--	--	--	--	--	--	--	--	--	--	--	--	GeneCards Information	9606	8653	-	DBY	HGNC:2699|MIM:400010|Ensembl:ENSG00000067048|HPRD:02452|Vega:OTTHUMG00000036324	Y	Yq11	DEAD (Asp-Glu-Ala-Asp) box helicase 3, Y-linked	protein-coding	DDX3Y	DEAD (Asp-Glu-Ala-Asp) box helicase 3, Y-linked	O	ATP-dependent RNA helicase DDX3Y|DEAD (Asp-Glu-Ala-Asp) box polypeptide 3, Y-linked|DEAD box protein 3, Y-chromosomal|DEAD/H (Asp-Glu-Ala-Asp/His) box polypeptide, Y chromosome	20140522
ENSG00000067064	IDI1	NA	NA	--	NA	NA	--	0.000174845	2.5482	UP	0.000465194	2.78176	UP	2.93502e-05	6.85898	UP	--	--	--	--	2	UP	1	UP	--	--	--	--	GeneCards Information	9606	3422	-	IPP1|IPPI1	HGNC:5387|MIM:604055|Ensembl:ENSG00000067064|HPRD:07235|Vega:OTTHUMG00000017536	10	10p15.3	isopentenyl-diphosphate delta isomerase 1	protein-coding	IDI1	isopentenyl-diphosphate delta isomerase 1	O	IPP isomerase 1|isopentenyl diphosphate dimethylallyl diphosphate isomerase 1|isopentenyl pyrophosphate isomerase 1|isopentenyl-diphosphate Delta-isomerase 1	20140530
ENSG00000067560	RHOA	NA	NA	--	NA	NA	--	NA	NA	--	NA	NA	--	0.00508218	2.28322	UP	--	--	--	--	--	--	--	--	--	--	--	--	GeneCards Information	9606	387	-	ARH12|ARHA|RHO12|RHOH12	HGNC:667|MIM:165390|Ensembl:ENSG00000067560|HPRD:01323|Vega:OTTHUMG00000156838	3	3p21.3	ras homolog family member A	protein-coding	RHOA	ras homolog family member A	O	Aplysia ras-related homolog 12|h12|oncogene RHO H12|ras homolog gene family, member A|rho cDNA clone 12|small GTP binding protein RhoA|transforming protein RhoA	20140608
ENSG00000067900	ROCK1	NA	NA	--	NA	NA	--	NA	NA	--	NA	NA	--	0.00374321	3.27946	UP	--	--	--	--	--	--	--	--	--	--	--	--	GeneCards Information	9606	6093	-	P160ROCK|ROCK-I	HGNC:10251|MIM:601702|HPRD:03414	18	18q11.1	Rho-associated, coiled-coil containing protein kinase 1	protein-coding	ROCK1	Rho-associated, coiled-coil containing protein kinase 1	O	Rho kinase|p160 ROCK-1|p160-ROCK|renal carcinoma antigen NY-REN-35|rho-associated protein kinase 1|rho-associated, coiled-coil-containing protein kinase 1|rho-associated, coiled-coil-containing protein kinase I	20140608
ENSG00000068078	FGFR3	2.01755e-37	-5.96777	DOWN	NA	NA	--	0.00366813	-4.7837	DOWN	NA	NA	--	NA	NA	--	--	--	--	--	--	--	--	--	--	--	--	--	GeneCards Information	9606	2261	-	ACH|CD333|CEK2|HSFGFR3EX|JTK4	HGNC:3690|MIM:134934|Ensembl:ENSG00000068078|HPRD:00624|Vega:OTTHUMG00000121148	4	4p16.3	fibroblast growth factor receptor 3	protein-coding	FGFR3	fibroblast growth factor receptor 3	O	FGFR-3|fibroblast growth factor receptor 3 variant 4|hydroxyaryl-protein kinase|tyrosine kinase JTK4	20140607
ENSG00000068796	KIF2A	NA	NA	--	NA	NA	--	0.000174845	2.66788	UP	0.000107885	2.92156	UP	NA	NA	--	--	--	--	--	--	--	--	--	--	--	--	--	GeneCards Information	9606	3796	-	CDCBM3|HK2|KIF2	HGNC:6318|MIM:602591|HPRD:03996	5	5q12-q13	kinesin heavy chain member 2A	protein-coding	KIF2A	kinesin heavy chain member 2A	O	Kinesin, heavy chain, 2|kinesin-2|kinesin-like protein KIF2A	20140607
ENSG00000069122	GPR116	3.38867e-30	-6.56335	DOWN	NA	NA	--	NA	NA	--	1.15066e-10	-5.62391	DOWN	NA	NA	--	--	--	--	--	--	--	--	--	--	--	--	--	GeneCards Information	9606	221395	-	KPG_001	HGNC:19030|Ensembl:ENSG00000069122|HPRD:11010|Vega:OTTHUMG00000014793	6	6p12.3	G protein-coupled receptor 116	protein-coding	GPR116	G protein-coupled receptor 116	O	Ig-Hepta homolog|probable G-protein coupled receptor 116	20140603
ENSG00000069329	VPS35	NA	NA	--	NA	NA	--	NA	NA	--	NA	NA	--	0.000726576	2.88991	UP	--	--	--	--	--	--	--	--	--	--	--	--	GeneCards Information	9606	55737	TCCCTA00141	MEM3|PARK17	HGNC:13487|MIM:601501|HPRD:06085	16	16q12	vacuolar protein sorting 35 homolog (S. cerevisiae)	protein-coding	VPS35	vacuolar protein sorting 35 homolog (S. cerevisiae)	O	hVPS35|maternal-embryonic 3|vacuolar protein sorting-associated protein 35	20140603
ENSG00000069345	DNAJA2	NA	NA	--	NA	NA	--	NA	NA	--	NA	NA	--	0.000693705	2.79438	UP	--	--	--	--	--	--	--	--	--	--	--	--	GeneCards Information	9606	10294	-	CPR3|DJ3|DJA2|DNAJ|DNJ3|HIRIP4|PRO3015|RDJ2	HGNC:14884|MIM:611322|Ensembl:ENSG00000069345|HPRD:07105|Vega:OTTHUMG00000133104	16	16q12.1	DnaJ (Hsp40) homolog, subfamily A, member 2	protein-coding	DNAJA2	DnaJ (Hsp40) homolog, subfamily A, member 2	O	HIRA interacting protein 4|HIRA-interacting protein 4|cell cycle progression 3 protein|cell cycle progression restoration gene 3 protein|dnaJ homolog subfamily A member 2|renal carcinoma antigen NY-REN-14	20140603
ENSG00000069764	PLA2G10	NA	NA	--	NA	NA	--	NA	NA	--	NA	NA	--	NA	NA	--	--	--	--	--	--	--	--	--	--	--	--	--	GeneCards Information	9606	8399	-	GXPLA2|GXSPLA2|SPLA2	HGNC:9029|MIM:603603|Ensembl:ENSG00000069764|HPRD:04674|Vega:OTTHUMG00000048069	16	16p13.1-p12	phospholipase A2, group X	protein-coding	PLA2G10	phospholipase A2, group X	O	GX sPLA2|group 10 secretory phospholipase A2|group X secretory phospholipase A2|phosphatidylcholine 2-acylhydrolase 10|sPLA2-X	20140517
ENSG00000069956	MAPK6	NA	NA	--	NA	NA	--	NA	NA	--	0.0277256	2.19739	UP	0.00527346	4.51218	UP	--	--	--	--	2	UP	--	--	--	--	--	--	GeneCards Information	9606	5597	-	ERK3|HsT17250|PRKM6|p97MAPK	HGNC:6879|MIM:602904|Ensembl:ENSG00000069956|HPRD:04213|Vega:OTTHUMG00000131891	15	15q21	mitogen-activated protein kinase 6	protein-coding	MAPK6	mitogen-activated protein kinase 6	O	ERK-3|MAP kinase 6|MAP kinase isoform p97|MAPK 6|extracellular signal-regulated kinase 3|extracellular signal-regulated kinase, p97|p97-MAPK|protein kinase, mitogen-activated 5|protein kinase, mitogen-activated 6	20140603
ENSG00000070367	EXOC5	NA	NA	--	NA	NA	--	0.000174845	2.8565	UP	0.000232928	3.16896	UP	1.16703e-05	8.95216	UP	--	--	--	--	2	UP	1	UP	--	--	--	--	GeneCards Information	9606	10640	-	HSEC10|PRO1912|SEC10|SEC10L1|SEC10P	HGNC:10696|MIM:604469|Ensembl:ENSG00000070367|HPRD:07258|Vega:OTTHUMG00000171309	14	14q22.3	exocyst complex component 5	protein-coding	EXOC5	exocyst complex component 5	O	SEC10-like 1|exocyst complex component Sec10	20140603
ENSG00000071082	RPL31	NA	NA	--	NA	NA	--	NA	NA	--	NA	NA	--	0.00389531	2.97869	UP	--	--	--	--	--	--	--	--	--	--	--	--	GeneCards Information	9606	6160	-	L31	HGNC:10334|Ensembl:ENSG00000071082|HPRD:17994|Vega:OTTHUMG00000130687	2	2q11.2	ribosomal protein L31	protein-coding	RPL31	ribosomal protein L31	O	60S ribosomal protein L31	20140603
ENSG00000071994	PDCD2	NA	NA	--	NA	NA	--	NA	NA	--	NA	NA	--	0.00161587	2.96731	UP	--	--	--	--	--	--	--	--	--	--	--	--	GeneCards Information	9606	5134	RP1-191N21.2	RP8|ZMYND7	HGNC:8762|MIM:600866|Ensembl:ENSG00000071994|HPRD:02922|Vega:OTTHUMG00000016083	6	6q27	programmed cell death 2	protein-coding	PDCD2	programmed cell death 2	O	programmed cell death protein 2|zinc finger MYND domain-containing protein 7|zinc finger protein Rp-8	20140603
ENSG00000072364	AFF4	NA	NA	--	NA	NA	--	0.000174845	2.99516	UP	1.46884e-07	3.1563	UP	2.56733e-09	8.9154	UP	--	--	--	--	2	UP	1	UP	--	--	--	--	GeneCards Information	9606	27125	HSPC092	AF5Q31|MCEF	HGNC:17869|MIM:604417|Ensembl:ENSG00000072364|HPRD:09187|Vega:OTTHUMG00000059838	5	5q31	AF4/FMR2 family, member 4	protein-coding	AFF4	AF4/FMR2 family, member 4	O	AF4/FMR2 family member 4|ALL1-fused gene from chromosome 5q31 protein|major CDK9 elongation factor-associated protein	20140603
ENSG00000072694	FCGR2B	2.34369e-20	-4.17685	DOWN	NA	NA	--	0.00033029	-3.72138	DOWN	0.00325828	-3.3592	DOWN	NA	NA	--	--	--	--	--	--	--	--	--	--	--	--	--	GeneCards Information	9606	2213	RP11-474I16.2	CD32|CD32B|FCG2|FCGR2|IGFR2	HGNC:3618|MIM:604590|Ensembl:ENSG00000072694|HPRD:06849|Vega:OTTHUMG00000034470	1	1q23	Fc fragment of IgG, low affinity IIb, receptor (CD32)	protein-coding	FCGR2B	Fc fragment of IgG, low affinity IIb, receptor (CD32)	O	CDw32|Fc fragment of IgG, low affinity II, receptor for (CD32)|Fc fragment of IgG, low affinity IIb, receptor for (CD32)|Fc gamma RIIb|fc-gamma RII-b|fc-gamma-RIIb|fcRII-b|igG Fc receptor II-b|low affinity immunoglobulin gamma Fc region receptor II-b	20140603
ENSG00000074416	MGLL	NA	NA	--	NA	NA	--	0.000174845	-4.35942	DOWN	0.0119799	-3.72869	DOWN	0.002633	-13.2571	DOWN	--	--	--	--	-2	DOWN	-1	DOWN	--	--	--	--	GeneCards Information	9606	11343	-	HU-K5|HUK5|MAGL|MGL	HGNC:17038|MIM:609699|Ensembl:ENSG00000074416|HPRD:17574|Vega:OTTHUMG00000159641	3	3q21.3	monoglyceride lipase	protein-coding	MGLL	monoglyceride lipase	O	lysophospholipase homolog|monoacylglycerol lipase	20140607
ENSG00000074657	ZNF532	NA	NA	--	NA	NA	--	0.000174845	-2.34664	DOWN	NA	NA	--	NA	NA	--	--	--	--	--	--	--	--	--	--	--	--	--	GeneCards Information	9606	55205	-	-	HGNC:30940|Ensembl:ENSG00000074657|HPRD:11724|Vega:OTTHUMG00000132759	18	18q21.32	zinc finger protein 532	protein-coding	ZNF532	zinc finger protein 532	O	-	20140603
ENSG00000075142	SRI	NA	NA	--	NA	NA	--	NA	NA	--	NA	NA	--	5.17959e-05	3.4617	UP	--	--	--	--	--	--	--	--	--	--	--	--	GeneCards Information	9606	6717	-	CP-22|CP22|SCN|V19	HGNC:11292|MIM:182520|Ensembl:ENSG00000075142|HPRD:01680|Vega:OTTHUMG00000157267	7	7q21.1	sorcin	protein-coding	SRI	sorcin	O	22 kDa protein|H_RG167B05.1|calcium binding protein amplified in mutlidrug-resistant cells	20140606
ENSG00000076053	RBM7	NA	NA	--	NA	NA	--	NA	NA	--	7.75556e-05	2.11471	UP	NA	NA	--	--	--	--	--	--	--	--	--	--	--	--	--	GeneCards Information	9606	10179	-	-	HGNC:9904|MIM:612413|Ensembl:ENSG00000076053|HPRD:11488|Vega:OTTHUMG00000168270	11	11q23.1-q23.2	RNA binding motif protein 7	protein-coding	RBM7	RNA binding motif protein 7	O	RNA-binding protein 7	20140603
ENSG00000076067	RBMS2	NA	NA	--	NA	NA	--	NA	NA	--	NA	NA	--	0.0052618	3.14047	UP	--	--	--	--	--	--	--	--	--	--	--	--	GeneCards Information	9606	5939	-	SCR3	HGNC:9909|MIM:602387|HPRD:03860	12	12q13.3	RNA binding motif, single stranded interacting protein 2	protein-coding	RBMS2	RNA binding motif, single stranded interacting protein 2	O	RNA-binding motif, single-stranded-interacting protein 2|suppressor of CDC2 with RNA-binding motif 3	20140603
ENSG00000076108	BAZ2A	NA	NA	--	NA	NA	--	NA	NA	--	NA	NA	--	0.000197135	3.52194	UP	--	--	--	--	--	--	--	--	--	--	--	--	GeneCards Information	9606	11176	-	TIP5|WALp3	HGNC:962|MIM:605682|Ensembl:ENSG00000076108|HPRD:10417|Vega:OTTHUMG00000170332	12	12q13.3	bromodomain adjacent to zinc finger domain, 2A	protein-coding	BAZ2A	bromodomain adjacent to zinc finger domain, 2A	O	TTF-I interacting peptide 5|TTF-I-interacting protein 5|bromodomain adjacent to zinc finger domain protein 2A|hWALp3|transcription termination factor I-interacting protein 5	20140603
ENSG00000076248	UNG	NA	NA	--	NA	NA	--	NA	NA	--	NA	NA	--	0.0010069	2.97381	UP	--	--	--	--	--	--	--	--	--	--	--	--	GeneCards Information	9606	7374	-	DGU|HIGM4|HIGM5|UDG|UNG1|UNG15|UNG2	HGNC:12572|MIM:191525|Ensembl:ENSG00000076248|HPRD:01881|Vega:OTTHUMG00000169247	12	12q23-q24.1	uracil-DNA glycosylase	protein-coding	UNG	uracil-DNA glycosylase	O	uracil-DNA glycosylase 1, uracil-DNA glycosylase 2	20140603
ENSG00000077380	DYNC1I2	NA	NA	--	NA	NA	--	NA	NA	--	NA	NA	--	2.1922e-06	3.2098	UP	--	--	--	--	--	--	--	--	--	--	--	--	GeneCards Information	9606	1781	-	DNCI2|IC2	HGNC:2964|MIM:603331|Ensembl:ENSG00000077380|HPRD:04512|Vega:OTTHUMG00000154061	2	2q31.1	dynein, cytoplasmic 1, intermediate chain 2	protein-coding	DYNC1I2	dynein, cytoplasmic 1, intermediate chain 2	O	DH IC-2|cytoplasmic dynein 1 intermediate chain 2|dynein intermediate chain 2, cytosolic|dynein, cytoplasmic, intermediate polypeptide 2	20140607
ENSG00000078668	VDAC3	NA	NA	--	NA	NA	--	NA	NA	--	NA	NA	--	0.000571652	3.50616	UP	--	--	--	--	--	--	--	--	--	--	--	--	GeneCards Information	9606	7419	-	HD-VDAC3|VDAC-3	HGNC:12674|MIM:610029|Ensembl:ENSG00000078668|HPRD:06750|Vega:OTTHUMG00000164168	8	8p11.2	voltage-dependent anion channel 3	protein-coding	VDAC3	voltage-dependent anion channel 3	O	outer mitochondrial membrane protein porin 3|voltage-dependent anion-selective channel protein 3	20140603
ENSG00000079332	SAR1A	NA	NA	--	NA	NA	--	NA	NA	--	NA	NA	--	0.000225733	2.82441	UP	--	--	--	--	--	--	--	--	--	--	--	--	GeneCards Information	9606	56681	RP11-367H5.4	SAR1|SARA1|Sara|masra2	HGNC:10534|MIM:607691|Ensembl:ENSG00000079332|HPRD:07608|Vega:OTTHUMG00000018400	10	10q22.1	secretion associated, Ras related GTPase 1A	protein-coding	SAR1A	secretion associated, Ras related GTPase 1A	O	COPII-associated small GTPase|GTP-binding protein SAR1a|SAR1 gene homolog A|SAR1 homolog A|SAR1a gene homolog 1	20140603
ENSG00000079482	OPHN1	1.11898e-28	-3.76965	DOWN	0.910811	-3.67331	DOWN	NA	NA	--	NA	NA	--	NA	NA	--	-2	DOWN	--	--	--	--	--	--	--	--	--	--	GeneCards Information	9606	4983	RP6-201G10.1	ARHGAP41|MRX60|OPN1	HGNC:8148|MIM:300127|Ensembl:ENSG00000079482|HPRD:02130|Vega:OTTHUMG00000021744	X	Xq12	oligophrenin 1	protein-coding	OPHN1	oligophrenin 1	O	mental retardation, X-linked 60|oligophrenin-1|oligophrenin-1, Rho-GTPase activating protein	20140603
ENSG00000080824	HSP90AA1	NA	NA	--	NA	NA	--	NA	NA	--	NA	NA	--	0.0019977	3.52696	UP	--	--	--	--	--	--	--	--	--	--	--	--	GeneCards Information	9606	3320	-	EL52|HSP86|HSP89A|HSP90A|HSP90N|HSPC1|HSPCA|HSPCAL1|HSPCAL4|HSPN|Hsp89|Hsp90|LAP-2|LAP2	HGNC:5253|MIM:140571|Ensembl:ENSG00000080824|HPRD:00777|Vega:OTTHUMG00000171752	14	14q32.33	heat shock protein 90kDa alpha (cytosolic), class A member 1	protein-coding	HSP90AA1	heat shock protein 90kDa alpha (cytosolic), class A member 1	O	HSP 86|LPS-associated protein 2|epididymis luminal secretory protein 52|heat shock 86 kDa|heat shock 90kD protein 1, alpha|heat shock 90kD protein 1, alpha-like 4|heat shock 90kD protein, alpha-like 4|heat shock 90kDa protein 1, alpha|heat shock protein HSP 90-alpha|lipopolysaccharide-associated protein 2|renal carcinoma antigen NY-REN-38	20140608
ENSG00000081154	PCNP	NA	NA	--	NA	NA	--	NA	NA	--	NA	NA	--	0.00346249	2.82568	UP	--	--	--	--	--	--	--	--	--	--	--	--	GeneCards Information	9606	57092	-	-	HGNC:30023|MIM:615210|Ensembl:ENSG00000081154|HPRD:17826|Vega:OTTHUMG00000159108	3	3q12.3	PEST proteolytic signal containing nuclear protein	protein-coding	PCNP	PEST proteolytic signal containing nuclear protein	O	PEST proteolytic signal-containing nuclear protein|PEST-containing nuclear protein	20140603
ENSG00000081181	ARG2	NA	NA	--	NA	NA	--	NA	NA	--	0.0332892	2.1582	UP	0.0043778	4.3695	UP	--	--	--	--	2	UP	--	--	--	--	--	--	GeneCards Information	9606	384	-	-	HGNC:664|MIM:107830|Ensembl:ENSG00000081181|HPRD:00143|Vega:OTTHUMG00000171807	14	14q24.1	arginase 2	protein-coding	ARG2	arginase 2	O	L-arginine amidinohydrolase|L-arginine ureahydrolase|arginase, type II|arginase-2, mitochondrial|kidney arginase|kidney-type arginase|non-hepatic arginase|nonhepatic arginase|type II arginase	20140603
ENSG00000081665	ZNF506	NA	NA	--	NA	NA	--	0.000174845	-2.59405	DOWN	0.000269282	-2.40892	DOWN	NA	NA	--	--	--	--	--	--	--	--	--	--	--	--	--	GeneCards Information	9606	440515	-	-	HGNC:23780	19	19p13.11	zinc finger protein 506	protein-coding	ZNF506	zinc finger protein 506	O	-	20140504
ENSG00000082068	WDR70	NA	NA	--	NA	NA	--	0.000174845	-3.28518	DOWN	3.11434e-05	-3.06842	DOWN	1.35336e-06	-8.38853	DOWN	--	--	--	--	-2	DOWN	-1	DOWN	--	--	--	--	GeneCards Information	9606	55100	-	-	HGNC:25495|HPRD:08542	5	5p13.2	WD repeat domain 70	protein-coding	WDR70	WD repeat domain 70	O	WD repeat-containing protein 70	20140603
ENSG00000082146	STRADB	NA	NA	--	NA	NA	--	NA	NA	--	0.0176439	2.00363	UP	0.00447619	4.01007	UP	--	--	--	--	2	UP	--	--	--	--	--	--	GeneCards Information	9606	55437	PRO1038	ALS2CR2|CALS-21|ILPIP|ILPIPA|PAPK	HGNC:13205|MIM:607333|Ensembl:ENSG00000082146|HPRD:09546|Vega:OTTHUMG00000132831	2	2q33.1	STE20-related kinase adaptor beta	protein-coding	STRADB	STE20-related kinase adaptor beta	O	ILP-interacting protein ILPIPA|STE20-related kinase adapter protein beta|STRAD beta|amyotrophic lateral sclerosis 2 (juvenile) chromosome region, candidate 2|amyotrophic lateral sclerosis 2 chromosomal region candidate gene 2 protein|pseudokinase ALS2CR2	20140603
ENSG00000082153	BZW1	NA	NA	--	NA	NA	--	NA	NA	--	0.000322934	2.12836	UP	2.59195e-05	4.37221	UP	--	--	--	--	2	UP	--	--	--	--	--	--	GeneCards Information	9606	9689	-	BZAP45|Nbla10236	HGNC:18380|Ensembl:ENSG00000082153|HPRD:16570|Vega:OTTHUMG00000154560	2	2q33	basic leucine zipper and W2 domains 1	protein-coding	BZW1	basic leucine zipper and W2 domains 1	O	basic leucine zipper and W2 domain-containing protein 1|basic leucine-zipper protein BZAP45|putative protein product of Nbla10236	20140603
ENSG00000082212	ME2	NA	NA	--	NA	NA	--	NA	NA	--	0.017647	2.03903	UP	0.00403675	4.09944	UP	--	--	--	--	2	UP	--	--	--	--	--	--	GeneCards Information	9606	4200	-	ODS1	HGNC:6984|MIM:154270|HPRD:01103	18	18q21	malic enzyme 2, NAD(+)-dependent, mitochondrial	protein-coding	ME2	malic enzyme 2, NAD(+)-dependent, mitochondrial	O	NAD-ME|NAD-dependent malic enzyme, mitochondrial|malate dehydrogenase|pyruvic-malic carboxylase	20140603
ENSG00000083312	TNPO1	NA	NA	--	NA	NA	--	0.000174845	2.42301	UP	0.000518322	2.69008	UP	4.55341e-05	6.45349	UP	--	--	--	--	2	UP	1	UP	--	--	--	--	GeneCards Information	9606	3842	-	IPO2|KPNB2|MIP|MIP1|TRN	HGNC:6401|MIM:602901|Ensembl:ENSG00000083312|HPRD:04210	5	5q13.2	transportin 1	protein-coding	TNPO1	transportin 1	O	M9 region interaction protein|importin 2|importin beta 2|importin beta-2|karyopherin (importin) beta 2|karyopherin beta-2|transportin-1	20140603
ENSG00000083457	ITGAE	NA	NA	--	NA	NA	--	NA	NA	--	NA	NA	--	2.50899e-05	3.32354	UP	--	--	--	--	--	--	--	--	--	--	--	--	GeneCards Information	9606	3682	-	CD103|HUMINAE	HGNC:6147|MIM:604682|Ensembl:ENSG00000083457|HPRD:05249|Vega:OTTHUMG00000177634	17	17p13	integrin, alpha E (antigen CD103, human mucosal lymphocyte antigen 1; alpha polypeptide)	protein-coding	ITGAE	integrin, alpha E (antigen CD103, human mucosal lymphocyte antigen 1; alpha polypeptide)	O	HML-1 antigen|antigen CD103, human mucosal lymphocyte antigen 1; alpha polypeptide|integrin alpha-E|integrin alpha-IEL|mucosal lymphocyte 1 antigen	20140603
ENSG00000084073	ZMPSTE24	NA	NA	--	NA	NA	--	NA	NA	--	NA	NA	--	0.00130545	2.79249	UP	--	--	--	--	--	--	--	--	--	--	--	--	GeneCards Information	9606	10269	-	FACE-1|FACE1|HGPS|PRO1|STE24|Ste24p	HGNC:12877|MIM:606480|Ensembl:ENSG00000084073|HPRD:07349|Vega:OTTHUMG00000005762	1	1p34	zinc metallopeptidase STE24	protein-coding	ZMPSTE24	zinc metallopeptidase STE24	O	CAAX prenyl protease 1 homolog|farnesylated proteins-converting enzyme 1|prenyl protein-specific endoprotease 1|zinc metallopeptidase STE24 homolog|zinc metalloproteinase Ste24 homolog	20140603
ENSG00000084754	HADHA	NA	NA	--	NA	NA	--	NA	NA	--	0.000671268	2.1214	UP	6.50093e-05	4.35115	UP	--	--	--	--	2	UP	--	--	--	--	--	--	GeneCards Information	9606	3030	-	ECHA|GBP|HADH|LCEH|LCHAD|MTPA|TP-ALPHA	HGNC:4801|MIM:600890|Ensembl:ENSG00000084754|HPRD:02934|Vega:OTTHUMG00000096979	2	2p23	hydroxyacyl-CoA dehydrogenase/3-ketoacyl-CoA thiolase/enoyl-CoA hydratase (trifunctional protein), alpha subunit	protein-coding	HADHA	hydroxyacyl-CoA dehydrogenase/3-ketoacyl-CoA thiolase/enoyl-CoA hydratase (trifunctional protein), alpha subunit	O	3-ketoacyl-Coenzyme A (CoA) thiolase, alpha subunit|3-oxoacyl-CoA thiolase|78 kDa gastrin-binding protein|gastrin-binding protein|hydroxyacyl-Coenzyme A dehydrogenase/3-ketoacyl-Coenzyme A thiolase/enoyl-Coenzyme A hydratase (trifunctional protein), alpha subunit|long-chain 2-enoyl-CoA hydratase|long-chain-3-hydroxyacyl-CoA dehydrogenase|mitochondrial long-chain 2-enoyl-Coenzyme A (CoA) hydratase…	20140603
ENSG00000085231	TAF9	NA	NA	--	NA	NA	--	NA	NA	--	NA	NA	--	0.000937338	3.05174	UP	--	--	--	--	--	--	--	--	--	--	--	--	GeneCards Information	9606	6880	AD-004	MGC:5067|STAF31/32|TAF2G|TAFII-31|TAFII-32|TAFII31|TAFII32|TAFIID32	HGNC:11542|MIM:600822|Ensembl:ENSG00000085231|HPRD:15983|Vega:OTTHUMG00000099359	5	5q13.2	TAF9 RNA polymerase II, TATA box binding protein (TBP)-associated factor, 32kDa	protein-coding	TAF9	TAF9 RNA polymerase II, TATA box binding protein (TBP)-associated factor, 32kDa	O	RNA polymerase II TBP-associated factor subunit G|transcription initiation factor TFIID 31 kD subunit|transcription initiation factor TFIID 31 kDa subunit|transcription initiation factor TFIID 32 kDa subunit|transcription initiation factor TFIID subunit 9	20140607
ENSG00000085662	AKR1B1	NA	NA	--	NA	NA	--	0.000174845	2.54418	UP	0.000822311	2.87471	UP	8.17583e-05	7.33458	UP	--	--	--	--	2	UP	1	UP	--	--	--	--	GeneCards Information	9606	231	-	ADR|ALDR1|ALR2|AR	HGNC:381|MIM:103880|Ensembl:ENSG00000085662|HPRD:00071|Vega:OTTHUMG00000155322	7	7q35	aldo-keto reductase family 1, member B1 (aldose reductase)	protein-coding	AKR1B1	aldo-keto reductase family 1, member B1 (aldose reductase)	O	Lii5-2 CTCL tumor antigen|aldehyde reductase 1|aldo-keto reductase family 1 member B1|aldose reductase|low Km aldose reductase	20140608
ENSG00000085721	RRN3	NA	NA	--	NA	NA	--	NA	NA	--	NA	NA	--	0.00113125	2.69233	UP	--	--	--	--	--	--	--	--	--	--	--	--	GeneCards Information	9606	54700	-	A-270G1.2|TIFIA	HGNC:30346|MIM:605121|Ensembl:ENSG00000085721|HPRD:12004|Vega:OTTHUMG00000129847	16	16p12	RRN3 RNA polymerase I transcription factor homolog (S. cerevisiae)	protein-coding	RRN3	RRN3 RNA polymerase I transcription factor homolog (S. cerevisiae)	O	RNA polymerase I-specific transcription initiation factor RRN3|TIF-IA|transcription initiation factor IA|transcription initiation factor TIF-IA	20140603
ENSG00000086189	DIMT1	NA	NA	--	NA	NA	--	NA	NA	--	NA	NA	--	0.00595677	2.80308	UP	--	--	--	--	--	--	--	--	--	--	--	--	GeneCards Information	9606	27292	HUSSY-05	DIM1|DIMT1L|HSA9761|HUSSY5	HGNC:30217|MIM:612499|Ensembl:ENSG00000086189|HPRD:13676|Vega:OTTHUMG00000131223	5	5q12.1	DIM1 dimethyladenosine transferase 1 homolog (S. cerevisiae)	protein-coding	DIMT1	DIM1 dimethyladenosine transferase 1 homolog (S. cerevisiae)	O	18S rRNA (adenine(1779)-N(6)/adenine(1780)-N(6))-dimethyltransferase|18S rRNA dimethylase|S-adenosylmethionine-6-N',N'-adenosyl(rRNA) dimethyltransferase|dimethyladenosine transferase|probable 18S rRNA (adenine(1779)-N(6)/adenine(1780)-N(6))-dimethyltransferase|probable 18S rRNA dimethylase|probable S-adenosylmethionine-6-N',N'-adenosyl(rRNA) dimethyltransferase|probable dimethyladenosine transfe…	20140603
ENSG00000086205	FOLH1	6.9605e-07	-3.13231	DOWN	NA	NA	--	NA	NA	--	NA	NA	--	NA	NA	--	--	--	--	--	--	--	--	--	--	--	--	--	GeneCards Information	9606	2346	GIG27	FGCP|FOLH|GCP2|GCPII|NAALAD1|NAALAdase|PSM|PSMA|mGCP	HGNC:3788|MIM:600934|Ensembl:ENSG00000086205|HPRD:02961|Vega:OTTHUMG00000166625	11	11p11.2	folate hydrolase (prostate-specific membrane antigen) 1	protein-coding	FOLH1	folate hydrolase (prostate-specific membrane antigen) 1	O	N-acetylated alpha-linked acidic dipeptidase 1|N-acetylated-alpha-linked acidic dipeptidase I|NAALADase I|cell growth-inhibiting gene 27 protein|folylpoly-gamma-glutamate carboxypeptidase|glutamate carboxylase II|glutamate carboxypeptidase 2|glutamate carboxypeptidase II|membrane glutamate carboxypeptidase|prostate specific membrane antigen variant F|pteroylpoly-gamma-glutamate carboxypeptidase	20140504
ENSG00000086475	SEPHS1	NA	NA	--	NA	NA	--	0.000174845	2.20847	UP	0.000131696	2.38392	UP	8.43962e-06	5.21953	UP	--	--	--	--	2	UP	1	UP	--	--	--	--	GeneCards Information	9606	22929	RP11-24J20.2	SELD|SPS|SPS1	HGNC:19685|MIM:600902|Ensembl:ENSG00000086475|HPRD:02944|Vega:OTTHUMG00000017696	10	10p14	selenophosphate synthetase 1	protein-coding	SEPHS1	selenophosphate synthetase 1	O	selenide, water dikinase 1|selenium donor protein 1|selenophosphate synthase 1|selenophosphate synthetase 1 +E9|selenophosphate synthetase 1 +E9a|selenophosphate synthetase 1 delta E2|selenophosphate synthetase 1 delta E8|selenophosphate synthetase 1 major	20140603
ENSG00000086548	CEACAM6	NA	NA	--	NA	NA	--	NA	NA	--	NA	NA	--	NA	NA	--	--	--	--	--	--	--	--	--	--	--	--	--	GeneCards Information	9606	4680	-	CD66c|CEAL|NCA	HGNC:1818|MIM:163980|Ensembl:ENSG00000086548|HPRD:01233|Vega:OTTHUMG00000151064	19	19q13.2	carcinoembryonic antigen-related cell adhesion molecule 6 (non-specific cross reacting antigen)	protein-coding	CEACAM6	carcinoembryonic antigen-related cell adhesion molecule 6 (non-specific cross reacting antigen)	O	Cluster of Differentiation 66c|carcinoembryonic antigen-related cell adhesion molecule 6|normal cross-reacting antigen	20140608
ENSG00000086589	RBM22	NA	NA	--	NA	NA	--	NA	NA	--	NA	NA	--	0.00122149	2.51868	UP	--	--	--	--	--	--	--	--	--	--	--	--	GeneCards Information	9606	55696	199G4	Cwc2|ZC3H16|fSAP47	HGNC:25503|MIM:612430|Ensembl:ENSG00000086589|HPRD:10186|Vega:OTTHUMG00000163589	5	5q33.1	RNA binding motif protein 22	protein-coding	RBM22	RNA binding motif protein 22	O	RNA-binding motif protein 22|functional spliceosome-associated protein 47|pre-mRNA-splicing factor RBM22|zinc finger CCCH domain-containing protein 16	20140603
ENSG00000086758	HUWE1	NA	NA	--	NA	NA	--	NA	NA	--	NA	NA	--	0.00291611	2.0971	UP	--	--	--	--	--	--	--	--	--	--	--	--	GeneCards Information	9606	10075	RP3-339A18.4	ARF-BP1|HECTH9|HSPC272|Ib772|LASU1|MULE|URE-B1|UREB1	HGNC:30892|MIM:300697|Ensembl:ENSG00000086758|HPRD:06608|Vega:OTTHUMG00000021617	X	Xp11.22	HECT, UBA and WWE domain containing 1, E3 ubiquitin protein ligase	protein-coding	HUWE1	HECT, UBA and WWE domain containing 1, E3 ubiquitin protein ligase	O	ARF-binding protein 1|BJ-HCC-24 tumor antigen|E3 ubiquitin-protein ligase HUWE1|HECT domain protein LASU1|Mcl-1 ubiquitin ligase E3|URE-binding protein 1|homologous to E6AP carboxyl terminus homologous protein 9|large structure of UREB1|upstream regulatory element-binding protein 1	20140603
ENSG00000087152	ATXN7L3	NA	NA	--	NA	NA	--	NA	NA	--	NA	NA	--	0.00196924	2.35408	UP	--	--	--	--	--	--	--	--	--	--	--	--	GeneCards Information	9606	56970	-	-	HGNC:25416|Ensembl:ENSG00000087152|Vega:OTTHUMG00000181812	17	17q21.31	ataxin 7-like 3	protein-coding	ATXN7L3	ataxin 7-like 3	O	SAGA-associated factor 11 homolog|ataxin-7-like protein 3	20140603
ENSG00000087586	AURKA	NA	NA	--	NA	NA	--	NA	NA	--	0.00941957	2.10565	UP	0.00198766	4.30391	UP	--	--	--	--	2	UP	--	--	--	--	--	--	GeneCards Information	9606	6790	RP5-1167H4.6	AIK|ARK1|AURA|AURORA2|BTAK|PPP1R47|STK15|STK6|STK7	HGNC:11393|MIM:603072|Ensembl:ENSG00000087586|HPRD:04066|HPRD:04352|Vega:OTTHUMG00000032796	20	20q13	aurora kinase A	protein-coding	AURKA	aurora kinase A	O	ARK-1|Aurora-A kinase|IPL1-related kinase|aurora 2|aurora-related kinase 1|aurora/IPL1-like kinase|aurora/IPL1-related kinase 1|breast tumor-amplified kinase|breast-tumor-amplified kinase|hARK1|protein phosphatase 1, regulatory subunit 47|serine/threonine kinase 6|serine/threonine protein kinase 15|serine/threonine-protein kinase 15|serine/threonine-protein kinase 6|serine/threonine-protein kinas…	20140608
ENSG00000088756	ARHGAP28	2.06168e-07	-2.16728	DOWN	NA	NA	--	0.00033029	-3.1904	DOWN	0.00402134	-2.81742	DOWN	NA	NA	--	--	--	--	--	--	--	--	--	--	--	--	--	GeneCards Information	9606	79822	-	-	HGNC:25509|MIM:610592|Ensembl:ENSG00000088756|HPRD:10961|Vega:OTTHUMG00000167698	18	18p11.31	Rho GTPase activating protein 28	protein-coding	ARHGAP28	Rho GTPase activating protein 28	O	rho GTPase-activating protein 28|rho-type GTPase-activating protein 28	20140603
ENSG00000088832	FKBP1A	NA	NA	--	NA	NA	--	0.000174845	2.0877	UP	0.00032983	2.318	UP	2.63e-05	4.98641	UP	--	--	--	--	2	UP	1	UP	--	--	--	--	GeneCards Information	9606	2280	RP11-314N13.2	FKBP-12|FKBP-1A|FKBP1|FKBP12|PKC12|PKCI2|PPIASE	HGNC:3711|MIM:186945|Ensembl:ENSG00000088832|HPRD:01741|Vega:OTTHUMG00000031666	20	20p13	FK506 binding protein 1A, 12kDa	protein-coding	FKBP1A	FK506 binding protein 1A, 12kDa	O	12 kDa FK506-binding protein|12 kDa FKBP|FK506 binding protein12|FK506-binding protein 1|FK506-binding protein 12|FK506-binding protein 1A (12kD)|FK506-binding protein, T-cell, 12-kD|FKBP12-Exip3|PPIase FKBP1A|calstabin 1|calstabin-1|immunophilin FKBP12|peptidyl-prolyl cis-trans isomerase FKBP1A|protein kinase C inhibitor 2|rotamase	20140607
ENSG00000088986	DYNLL1	NA	NA	--	NA	NA	--	NA	NA	--	NA	NA	--	0.00644283	2.26544	UP	--	--	--	--	--	--	--	--	--	--	--	--	GeneCards Information	9606	8655	-	DLC1|DLC8|DNCL1|DNCLC1|LC8|LC8a|PIN|hdlc1	HGNC:15476|MIM:601562|Ensembl:ENSG00000088986|HPRD:03334|Vega:OTTHUMG00000169368	12	12q24.23	dynein, light chain, LC8-type 1	protein-coding	DYNLL1	dynein, light chain, LC8-type 1	O	8 kDa dynein light chain|cytoplasmic dynein light polypeptide|dynein light chain 1, cytoplasmic|dynein, cytoplasmic, light polypeptide 1|protein inhibitor of neuronal nitric oxide synthase	20140607
ENSG00000090054	SPTLC1	NA	NA	--	NA	NA	--	NA	NA	--	NA	NA	--	0.00170464	2.81867	UP	--	--	--	--	--	--	--	--	--	--	--	--	GeneCards Information	9606	10558	RP11-118F2.1	HSAN1|HSN1|LBC1|LCB1|SPT1|SPTI	HGNC:11277|MIM:605712|Ensembl:ENSG00000090054|HPRD:05754|Vega:OTTHUMG00000021047	9	9q22.2	serine palmitoyltransferase, long chain base subunit 1	protein-coding	SPTLC1	serine palmitoyltransferase, long chain base subunit 1	O	LCB 1|SPT 1|long chain base biosynthesis protein 1|serine C-palmitoyltransferase|serine palmitoyltransferase 1|serine-palmitoyl-CoA transferase 1	20140603
ENSG00000090060	PAPOLA	NA	NA	--	NA	NA	--	NA	NA	--	NA	NA	--	1.86647e-05	3.36584	UP	--	--	--	--	--	--	--	--	--	--	--	--	GeneCards Information	9606	10914	-	PAP	HGNC:14981|MIM:605553|Ensembl:ENSG00000090060|HPRD:10407|Vega:OTTHUMG00000171441	14	14q32.31	poly(A) polymerase alpha	protein-coding	PAPOLA	poly(A) polymerase alpha	O	PAP-alpha|polynucleotide adenylyltransferase alpha	20140603
ENSG00000090857	PDPR	NA	NA	--	NA	NA	--	NA	NA	--	NA	NA	--	0.00479501	3.73295	UP	--	--	--	--	--	--	--	--	--	--	--	--	GeneCards Information	9606	55066	-	PDP3	HGNC:30264|Ensembl:ENSG00000090857|HPRD:17832|Vega:OTTHUMG00000176963	16	16q22.1	pyruvate dehydrogenase phosphatase regulatory subunit	protein-coding	PDPR	pyruvate dehydrogenase phosphatase regulatory subunit	O	pyruvate dehydrogenase phosphatase regulatory subunit, mitochondrial	20140603
ENSG00000090889	KIF4A	NA	NA	--	NA	NA	--	0.000174845	2.3842	UP	0.00091046	2.61735	UP	3.40932e-05	6.00061	UP	--	--	--	--	2	UP	1	UP	--	--	--	--	GeneCards Information	9606	24137	-	KIF4|KIF4G1	HGNC:13339|MIM:300521|Ensembl:ENSG00000090889|HPRD:06606|Vega:OTTHUMG00000021775	X	Xq13.1	kinesin family member 4A	protein-coding	KIF4A	kinesin family member 4A	O	chromokinesin-A|chromosome-associated kinesin KIF4A	20140603
ENSG00000091262	ABCC6	0.000220212	-3.06927	DOWN	NA	NA	--	NA	NA	--	0.000348912	-3.6832	DOWN	NA	NA	--	--	--	--	--	--	--	--	--	--	--	--	--	GeneCards Information	9606	368	-	ABC34|ARA|EST349056|GACI2|MLP1|MOAT-E|MOATE|MRP6|PXE|PXE1|URG7	HGNC:57|MIM:603234|Ensembl:ENSG00000091262|HPRD:04453|Vega:OTTHUMG00000129967	16	16p13.1	ATP-binding cassette, sub-family C (CFTR/MRP), member 6	protein-coding	ABCC6	ATP-binding cassette, sub-family C (CFTR/MRP), member 6	O	ATP-binding cassette sub-family C member 6|anthracycline resistance-associated protein|multi-specific organic anion transporter E|multidrug resistance-associated protein 6	20140603
ENSG00000091483	FH	NA	NA	--	NA	NA	--	NA	NA	--	0.00172496	2.01826	UP	0.000222002	4.05094	UP	--	--	--	--	2	UP	--	--	--	--	--	--	GeneCards Information	9606	2271	-	HLRCC|LRCC|MCL|MCUL1	HGNC:3700|MIM:136850|Ensembl:ENSG00000091483|HPRD:00652|Vega:OTTHUMG00000039597	1	1q42.1	fumarate hydratase	protein-coding	FH	fumarate hydratase	O	fumarase|fumarate hydratase, mitochondrial	20140603
ENSG00000091513	TF	1.72721e-45	-5.98438	DOWN	0.875257	-5.89572	DOWN	0.000764142	-5.43756	DOWN	NA	NA	--	NA	NA	--	-2	DOWN	-1	DOWN	--	--	--	--	--	--	--	--	GeneCards Information	9606	7018	PRO1400	PRO1557|PRO2086|TFQTL1	HGNC:11740|MIM:190000|Ensembl:ENSG00000091513|HPRD:01811|Vega:OTTHUMG00000150356	3	3q22.1	transferrin	protein-coding	TF	transferrin	O	beta-1 metal-binding globulin|serotransferrin|siderophilin	20140522
ENSG00000091527	CDV3	NA	NA	--	NA	NA	--	NA	NA	--	NA	NA	--	0.000385529	2.77942	UP	--	--	--	--	--	--	--	--	--	--	--	--	GeneCards Information	9606	55573	-	H41	HGNC:26928|Ensembl:ENSG00000091527|HPRD:13627|Vega:OTTHUMG00000159764	3	3q22.1	CDV3 homolog (mouse)	protein-coding	CDV3	CDV3 homolog (mouse)	O	carnitine deficiency-associated gene expressed in ventricle 3|protein CDV3 homolog	20140603
ENSG00000091844	RGS17	2.34439e-18	4.18853	UP	NA	NA	--	NA	NA	--	0.0474913	2.20112	UP	4.27249e-05	3.09007	UP	--	--	--	--	2	UP	--	--	--	--	--	--	GeneCards Information	9606	26575	-	RGS-17|RGSZ2|hRGS17	HGNC:14088|MIM:607191|Ensembl:ENSG00000091844|HPRD:06223	6	6q25.3	regulator of G-protein signaling 17	protein-coding	RGS17	regulator of G-protein signaling 17	O	-	20140603
ENSG00000092201	SUPT16H	NA	NA	--	NA	NA	--	NA	NA	--	NA	NA	--	0.00480472	2.14939	UP	--	--	--	--	--	--	--	--	--	--	--	--	GeneCards Information	9606	11198	-	CDC68|FACTP140|SPT16/CDC68	HGNC:11465|MIM:605012|Ensembl:ENSG00000092201|HPRD:16088|Vega:OTTHUMG00000029685	14	14q11.2	suppressor of Ty 16 homolog (S. cerevisiae)	protein-coding	SUPT16H	suppressor of Ty 16 homolog (S. cerevisiae)	O	FACT 140 kDa subunit|FACT complex subunit SPT16|chromatin-specific transcription elongation factor 140 kDa subunit|facilitates chromatin remodeling 140 kDa subunit|facilitates chromatin transcription complex subunit SPT16|hSPT16	20140607
ENSG00000093000	NUP50	NA	NA	--	NA	NA	--	NA	NA	--	NA	NA	--	0.00417679	2.64975	UP	--	--	--	--	--	--	--	--	--	--	--	--	GeneCards Information	9606	10762	CTA-268H5.7	NPAP60|NPAP60L	HGNC:8065|MIM:604646|Ensembl:ENSG00000093000|HPRD:05226|Vega:OTTHUMG00000151265	22	22q13.31	nucleoporin 50kDa	protein-coding	NUP50	nucleoporin 50kDa	O	50 kDa nucleoporin|nuclear pore complex protein Nup50|nuclear pore-associated protein 60L|nucleoporin 50kD|nucleoporin Nup50	20140607
ENSG00000094755	GABRP	6.23274e-27	-7.49444	DOWN	NA	NA	--	0.00033029	-7.79429	DOWN	0.0220959	-5.40199	DOWN	NA	NA	--	--	--	--	--	--	--	--	--	--	--	--	--	GeneCards Information	9606	2568	-	-	HGNC:4089|MIM:602729|Ensembl:ENSG00000094755|HPRD:04105|Vega:OTTHUMG00000130443	5	5q35.1	gamma-aminobutyric acid (GABA) A receptor, pi	protein-coding	GABRP	gamma-aminobutyric acid (GABA) A receptor, pi	O	GABA(A) receptor subunit pi|GABA(A) receptor, pi|gamma-aminobutyric acid receptor subunit pi	20140607
ENSG00000096063	SRPK1	NA	NA	--	NA	NA	--	NA	NA	--	NA	NA	--	0.000436884	3.66337	UP	--	--	--	--	--	--	--	--	--	--	--	--	GeneCards Information	9606	6732	RP3-422H11.1	SFRSK1	HGNC:11305|MIM:601939|Ensembl:ENSG00000096063|HPRD:15992|Vega:OTTHUMG00000014583	6	6p21.31	SRSF protein kinase 1	protein-coding	SRPK1	SRSF protein kinase 1	O	SFRS protein kinase 1|SR-protein-specific kinase 1|serine/arginine-rich splicing factor kinase 1|serine/threonine-protein kinase SRPK1	20140603
ENSG00000096746	HNRNPH3	NA	NA	--	NA	NA	--	NA	NA	--	NA	NA	--	3.09086e-05	3.15235	UP	--	--	--	--	--	--	--	--	--	--	--	--	GeneCards Information	9606	3189	-	2H9|HNRPH3	HGNC:5043|MIM:602324|Ensembl:ENSG00000096746|HPRD:03818|Vega:OTTHUMG00000018349	10	10q22	heterogeneous nuclear ribonucleoprotein H3 (2H9)	protein-coding	HNRNPH3	heterogeneous nuclear ribonucleoprotein H3 (2H9)	O	heterogeneous nuclear ribonucleoprotein 2H9|heterogeneous nuclear ribonucleoprotein H3|hnRNP 2H9|hnRNP H3	20140603
ENSG00000096996	IL12RB1	4.85612e-11	-2.77798	DOWN	NA	NA	--	0.000174845	-3.1158	DOWN	0.0240365	-2.55155	DOWN	NA	NA	--	--	--	--	--	--	--	--	--	--	--	--	--	GeneCards Information	9606	3594	-	CD212|IL-12R-BETA1|IL12RB	HGNC:5971|MIM:601604|Ensembl:ENSG00000096996|HPRD:03363|Vega:OTTHUMG00000183417	19	19p13.1	interleukin 12 receptor, beta 1	protein-coding	IL12RB1	interleukin 12 receptor, beta 1	O	IL-12 receptor beta component|IL-12 receptor subunit beta-1|IL-12R subunit beta-1|cluster of differentiation 212|interleukin-12 receptor beta-1 chain|interleukin-12 receptor subunit beta-1	20140603
ENSG00000099194	SCD	NA	NA	--	NA	NA	--	0.000174845	2.19273	UP	0.00621386	2.75884	UP	NA	NA	--	--	--	--	--	--	--	--	--	--	--	--	--	GeneCards Information	9606	6319	PRO1933	FADS5|MSTP008|SCD1|SCDOS	HGNC:10571|MIM:604031|Ensembl:ENSG00000099194|HPRD:04941|Vega:OTTHUMG00000018906	10	10q24.31	stearoyl-CoA desaturase (delta-9-desaturase)	protein-coding	SCD	stearoyl-CoA desaturase (delta-9-desaturase)	O	acyl-CoA desaturase|delta(9)-desaturase|delta-9 desaturase|delta-9-desaturase|fatty acid desaturase|predicted protein of HQ0998|stearoyl-CoA desaturase opposite strand	20140603
ENSG00000099246	RAB18	NA	NA	--	NA	NA	--	NA	NA	--	NA	NA	--	0.00208964	2.86637	UP	--	--	--	--	--	--	--	--	--	--	--	--	GeneCards Information	9606	22931	RP11-148B2.1	RAB18LI1|WARBM3	HGNC:14244|MIM:602207|Ensembl:ENSG00000099246|HPRD:03731|Vega:OTTHUMG00000017861	10	10p12.1	RAB18, member RAS oncogene family	protein-coding	RAB18	RAB18, member RAS oncogene family	O	RAB18 small GTPase|ras-related protein Rab-18	20140603
ENSG00000099290	FAM21A	NA	NA	--	NA	NA	--	NA	NA	--	NA	NA	--	NA	NA	--	--	--	--	--	--	--	--	--	--	--	--	--	GeneCards Information	9606	387680	RP11-56A21.1	FAM21B|bA56A21.1|bA98I6.1	HGNC:23416|Ensembl:ENSG00000099290|Ensembl:ENSG00000152726|HPRD:17364|Vega:OTTHUMG00000018133|Vega:OTTHUMG00000018225	10	10q11.23	family with sequence similarity 21, member A	protein-coding	FAM21A	family with sequence similarity 21, member A	O	WASH complex subunit FAM21A|WASH complex subunit FAM21B|family with sequence similarity 21, member B	20140606
ENSG00000099326	MZF1	1.66807e-11	-2.34355	DOWN	NA	NA	--	NA	NA	--	NA	NA	--	NA	NA	--	--	--	--	--	--	--	--	--	--	--	--	--	GeneCards Information	9606	7593	-	MZF-1|MZF1B|ZFP98|ZNF42|ZSCAN6	HGNC:13108|MIM:194550|Ensembl:ENSG00000099326|HPRD:01930|Vega:OTTHUMG00000183550	19	19q13.4	myeloid zinc finger 1	protein-coding	MZF1	myeloid zinc finger 1	O	zinc finger and SCAN domain-containing protein 6|zinc finger protein 42 (myeloid-specific retinoic acid-responsive)	20140530
ENSG00000099341	PSMD8	NA	NA	--	NA	NA	--	NA	NA	--	NA	NA	--	0.00520053	2.83807	UP	--	--	--	--	--	--	--	--	--	--	--	--	GeneCards Information	9606	5714	-	HEL-S-91n|HIP6|HYPF|Nin1p|Rpn12|S14|p31	HGNC:9566|Ensembl:ENSG00000099341|HPRD:10171|Vega:OTTHUMG00000150691	19	19q13.2	proteasome (prosome, macropain) 26S subunit, non-ATPase, 8	protein-coding	PSMD8	proteasome (prosome, macropain) 26S subunit, non-ATPase, 8	O	26S proteasome non-ATPase regulatory subunit 8|26S proteasome regulatory subunit RPN12|26S proteasome regulatory subunit S14|26S proteasome regulatory subunit p31|epididymis secretory sperm binding protein Li 91n	20140607
ENSG00000099783	HNRNPM	NA	NA	--	NA	NA	--	NA	NA	--	NA	NA	--	0.00470039	2.13933	UP	--	--	--	--	--	--	--	--	--	--	--	--	GeneCards Information	9606	4670	-	CEAR|HNRNPM4|HNRPM|HNRPM4|HTGR1|NAGR1|hnRNP M	HGNC:5046|MIM:160994|Ensembl:ENSG00000099783|HPRD:01188|Vega:OTTHUMG00000182383	19	19p13.2	heterogeneous nuclear ribonucleoprotein M	protein-coding	HNRNPM	heterogeneous nuclear ribonucleoprotein M	O	CEA receptor|N-acetylglucosamine receptor 1|heterogenous nuclear ribonucleoprotein M4|hnRNA-binding protein M4	20140603
ENSG00000099822	HCN2	NA	NA	--	NA	NA	--	NA	NA	--	NA	NA	--	NA	NA	--	--	--	--	--	--	--	--	--	--	--	--	--	GeneCards Information	9606	610	-	BCNG-2|BCNG2|HAC-1	HGNC:4846|MIM:602781|Ensembl:ENSG00000099822|HPRD:07213|Vega:OTTHUMG00000180590	19	19p13.3	hyperpolarization activated cyclic nucleotide-gated potassium channel 2	protein-coding	HCN2	hyperpolarization activated cyclic nucleotide-gated potassium channel 2	O	brain cyclic nucleotide gated channel 2|brain cyclic nucleotide-gated channel 2|potassium/sodium hyperpolarization-activated cyclic nucleotide-gated channel 2	20140603
ENSG00000099994	SUSD2	1.28519e-10	-2.33378	DOWN	NA	NA	--	NA	NA	--	NA	NA	--	NA	NA	--	--	--	--	--	--	--	--	--	--	--	--	--	GeneCards Information	9606	56241	-	BK65A6.2	HGNC:30667|MIM:615825|Ensembl:ENSG00000099994|HPRD:18132|Vega:OTTHUMG00000150792	22	22q11-q12	sushi domain containing 2	protein-coding	SUSD2	sushi domain containing 2	O	Sushi domain (SCR repeat) containing|sushi domain-containing protein 2	20140604
ENSG00000099998	GGT5	3.03176e-48	-8.67108	DOWN	0.802181	-8.53971	DOWN	0.00974737	-8.27561	DOWN	1.10964e-12	-7.95451	DOWN	0.000931742	-7.56121	DOWN	-2	DOWN	-1	DOWN	-2	DOWN	-1	DOWN	-1	DOWN	-1	DOWN	GeneCards Information	9606	2687	-	GGT-REL|GGTLA1	HGNC:4260|MIM:137168|Ensembl:ENSG00000099998|HPRD:00666|Vega:OTTHUMG00000150796	22	22q11.23	gamma-glutamyltransferase 5	protein-coding	GGT5	gamma-glutamyltransferase 5	O	GGT 5|gamma-glutamyl cleaving enzyme|gamma-glutamyl transpeptidase-related enzyme|gamma-glutamyl transpeptidase-related protein|gamma-glutamyltransferase-like activity 1|gamma-glutamyltranspeptidase 5|glutathione hydrolase 5|leukotriene-C4 hydrolase	20140603
ENSG00000100033	PRODH	9.81154e-25	-4.20388	DOWN	NA	NA	--	0.000174845	-4.59189	DOWN	NA	NA	--	NA	NA	--	--	--	--	--	--	--	--	--	--	--	--	--	GeneCards Information	9606	5625	-	HSPOX2|PIG6|POX|PRODH1|PRODH2|TP53I6	HGNC:9453|MIM:606810|Ensembl:ENSG00000100033|HPRD:08433|Vega:OTTHUMG00000150163	22	22q11.21	proline dehydrogenase (oxidase) 1	protein-coding	PRODH	proline dehydrogenase (oxidase) 1	O	p53-induced gene 6 protein|proline dehydrogenase 1, mitochondrial|proline oxidase 2|proline oxidase, mitochondrial|tumor protein p53 inducible protein 6	20140522
ENSG00000100129	EIF3L	3.04947e-23	-3.37018	DOWN	0.815941	-3.25959	DOWN	NA	NA	--	NA	NA	--	NA	NA	--	-2	DOWN	--	--	--	--	--	--	--	--	--	--	GeneCards Information	9606	51386	AL022311.1	EIF3EIP|EIF3S11|EIF3S6IP|HSPC021|HSPC025|MSTP005	HGNC:18138|Ensembl:ENSG00000100129|HPRD:10932|Vega:OTTHUMG00000150671	22	22q	eukaryotic translation initiation factor 3, subunit L	protein-coding	EIF3L	eukaryotic translation initiation factor 3, subunit L	O	eIEF associated protein HSPC021|eukaryotic translation initiation factor 3 subunit 6-interacting protein|eukaryotic translation initiation factor 3 subunit E-interacting protein|eukaryotic translation initiation factor 3 subunit L	20140603
ENSG00000100197	CYP2D6	0.0006165	-3.24451	DOWN	NA	NA	--	NA	NA	--	0.000482502	-3.73514	DOWN	NA	NA	--	--	--	--	--	--	--	--	--	--	--	--	--	GeneCards Information	9606	1565	RP4-669P10.2	CPD6|CYP2D|CYP2D7AP|CYP2D7BP|CYP2D7P2|CYP2D8P2|CYP2DL1|CYPIID6|P450-DB1|P450C2D|P450DB1	HGNC:2625|MIM:124030|Ensembl:ENSG00000100197|HPRD:00487|Vega:OTTHUMG00000150918	22	22q13.1	cytochrome P450, family 2, subfamily D, polypeptide 6	protein-coding	CYP2D6	cytochrome P450, family 2, subfamily D, polypeptide 6	O	cytochrome P450 2D6|cytochrome P450, family 2, subfamily D, polypeptide 7 pseudogene 2|cytochrome P450, family 2, subfamily D, polypeptide 8 pseudogene 2|cytochrome P450, subfamily II (debrisoquine, sparteine, etc., -metabolising), polypeptide 7 pseudogene 2|cytochrome P450, subfamily IID (debrisoquine, sparteine, etc., -metabolising), polypeptide 8 pseudogene 2|cytochrome P450, subfamily IID (de…	20140602
ENSG00000100234	TIMP3	2.89614e-33	2.00732	UP	NA	NA	--	0.000174845	2.27118	UP	NA	NA	--	NA	NA	--	--	--	--	--	--	--	--	--	--	--	--	--	GeneCards Information	9606	7078	RP1-309I22.1	HSMRK222|K222|K222TA2|SFD	HGNC:11822|MIM:188826|Ensembl:ENSG00000100234|HPRD:01785|Vega:OTTHUMG00000030784	22	22q12.3	TIMP metallopeptidase inhibitor 3	protein-coding	TIMP3	TIMP metallopeptidase inhibitor 3	O	MIG-5 protein|TIMP-3|metalloproteinase inhibitor 3|protein MIG-5|tissue inhibitor of metalloproteinases 3	20140603
ENSG00000100253	MIOX	NA	NA	--	NA	NA	--	NA	NA	--	0.0100206	-4.38806	DOWN	NA	NA	--	--	--	--	--	--	--	--	--	--	--	--	--	GeneCards Information	9606	55586	RP4-579N16.11-001	ALDRL6	HGNC:14522|MIM:606774|Ensembl:ENSG00000100253|HPRD:12443|Vega:OTTHUMG00000150207	22	22q13.3	myo-inositol oxygenase	protein-coding	MIOX	myo-inositol oxygenase	O	MI oxygenase|aldehyde reductase (aldose reductase) like 6|aldehyde reductase-like 6|inositol oxygenase|kidney-specific protein 32|renal-specific oxidoreductase	20140603
ENSG00000100285	NEFH	7.35806e-15	-2.93439	DOWN	NA	NA	--	NA	NA	--	NA	NA	--	NA	NA	--	--	--	--	--	--	--	--	--	--	--	--	--	GeneCards Information	9606	4744	-	NFH	HGNC:7737|MIM:162230|Ensembl:ENSG00000100285|HPRD:01204|Vega:OTTHUMG00000151155	22	22q12.2	neurofilament, heavy polypeptide	protein-coding	NEFH	neurofilament, heavy polypeptide	O	200 kDa neurofilament protein|NF-H|neurofilament heavy polypeptide|neurofilament triplet H protein|neurofilament, heavy polypeptide 200kDa	20140603
ENSG00000100307	CBX7	5.74522e-13	-2.31471	DOWN	NA	NA	--	NA	NA	--	NA	NA	--	NA	NA	--	--	--	--	--	--	--	--	--	--	--	--	--	GeneCards Information	9606	23492	RP4-742C19.7	-	HGNC:1557|MIM:608457|Ensembl:ENSG00000100307|HPRD:12234|Vega:OTTHUMG00000150418	22	22q13.1	chromobox homolog 7	protein-coding	CBX7	chromobox homolog 7	O	chromobox protein homolog 7	20140603
ENSG00000100312	ACR	NA	NA	--	NA	NA	--	NA	NA	--	0.00909775	-4.4097	DOWN	NA	NA	--	--	--	--	--	--	--	--	--	--	--	--	--	GeneCards Information	9606	49	-	-	HGNC:126|MIM:102480|Ensembl:ENSG00000100312|HPRD:06342|Vega:OTTHUMG00000150155	22	22q13.33	acrosin	protein-coding	ACR	acrosin	O	acrosin light and heavy chain prepropeptide|preproacrosin|proacrosin	20140603
ENSG00000100336	APOL4	2.86303e-23	-4.12337	DOWN	NA	NA	--	0.000174845	-6.47376	DOWN	4.1983e-10	-6.10947	DOWN	0.000936665	-5.86739	DOWN	--	--	--	--	-2	DOWN	-1	DOWN	--	--	--	--	GeneCards Information	9606	80832	CTA-212A2.2	APOL-IV|APOLIV	HGNC:14867|MIM:607254|HPRD:16237	22	22q11.2-q13.2	apolipoprotein L, 4	protein-coding	APOL4	apolipoprotein L, 4	O	apolipoprotein L-IV|apolipoprotein L4	20140522
ENSG00000100567	PSMA3	NA	NA	--	NA	NA	--	NA	NA	--	NA	NA	--	0.0036978	2.54394	UP	--	--	--	--	--	--	--	--	--	--	--	--	GeneCards Information	9606	5684	-	HC8|PSC3	HGNC:9532|MIM:176843|Ensembl:ENSG00000100567|HPRD:01463|Vega:OTTHUMG00000140319	14	14q23	proteasome (prosome, macropain) subunit, alpha type, 3	protein-coding	PSMA3	proteasome (prosome, macropain) subunit, alpha type, 3	O	macropain subunit C8|multicatalytic endopeptidase complex subunit C8|proteasome component C8|proteasome subunit C8|proteasome subunit alpha type-3	20140607
ENSG00000100644	HIF1A	NA	NA	--	NA	NA	--	NA	NA	--	0.00924966	2.25052	UP	NA	NA	--	--	--	--	--	--	--	--	--	--	--	--	--	GeneCards Information	9606	3091	-	HIF-1A|HIF-1alpha|HIF1|HIF1-ALPHA|MOP1|PASD8|bHLHe78	HGNC:4910|MIM:603348|Ensembl:ENSG00000100644|HPRD:04517|Vega:OTTHUMG00000140344	14	14q23.2	hypoxia inducible factor 1, alpha subunit (basic helix-loop-helix transcription factor)	protein-coding	HIF1A	hypoxia inducible factor 1, alpha subunit (basic helix-loop-helix transcription factor)	O	ARNT interacting protein|ARNT-interacting protein|HIF-1-alpha|PAS domain-containing protein 8|basic-helix-loop-helix-PAS protein MOP1|class E basic helix-loop-helix protein 78|hypoxia-inducible factor 1 alpha isoform I.3|hypoxia-inducible factor 1, alpha subunit (basic helix-loop-helix transcription factor)|hypoxia-inducible factor 1-alpha|hypoxia-inducible factor1alpha|member of PAS protein 1|me…	20140608
ENSG00000100664	EIF5	NA	NA	--	NA	NA	--	NA	NA	--	NA	NA	--	0.0051699	2.55749	UP	--	--	--	--	--	--	--	--	--	--	--	--	GeneCards Information	9606	1983	-	EIF-5|EIF-5A	HGNC:3299|MIM:601710|Ensembl:ENSG00000100664|HPRD:03417|Vega:OTTHUMG00000171839	14	14q32.32	eukaryotic translation initiation factor 5	protein-coding	EIF5	eukaryotic translation initiation factor 5	O	-	20140607
ENSG00000100731	PCNX	NA	NA	--	NA	NA	--	NA	NA	--	NA	NA	--	0.00172268	3.32157	UP	--	--	--	--	--	--	--	--	--	--	--	--	GeneCards Information	9606	22990	-	PCNXL1	HGNC:19740|Ensembl:ENSG00000100731|HPRD:10139|Vega:OTTHUMG00000171242	14	14q24.2	pecanex homolog (Drosophila)	protein-coding	PCNX	pecanex homolog (Drosophila)	O	pecanex-like 1|pecanex-like protein 1	20140606
ENSG00000100764	PSMC1	NA	NA	--	NA	NA	--	NA	NA	--	NA	NA	--	0.000811602	2.49309	UP	--	--	--	--	--	--	--	--	--	--	--	--	GeneCards Information	9606	5700	-	P26S4|S4|p56	HGNC:9547|MIM:602706|Ensembl:ENSG00000100764|HPRD:04084|Vega:OTTHUMG00000171019	14	14q32.11	proteasome (prosome, macropain) 26S subunit, ATPase, 1	protein-coding	PSMC1	proteasome (prosome, macropain) 26S subunit, ATPase, 1	O	26S protease regulatory subunit 4|26S proteasome AAA-ATPase subunit RPT2|proteasome 26S ATPase subunit 1|proteasome 26S subunit ATPase 1|proteasome 26S subunit, ATPase, 1	20140607
ENSG00000100811	YY1	NA	NA	--	NA	NA	--	NA	NA	--	NA	NA	--	0.00166853	2.39868	UP	--	--	--	--	--	--	--	--	--	--	--	--	GeneCards Information	9606	7528	-	DELTA|INO80S|NF-E1|UCRBP|YIN-YANG-1	HGNC:12856|MIM:600013|HPRD:02482	14	14q	YY1 transcription factor	protein-coding	YY1	YY1 transcription factor	O	INO80 complex subunit S|YY-1|Yin and Yang 1 protein|delta transcription factor|transcriptional repressor protein YY1	20140603
ENSG00000100902	PSMA6	1.67383e-11	-2.59952	DOWN	NA	NA	--	NA	NA	--	NA	NA	--	NA	NA	--	--	--	--	--	--	--	--	--	--	--	--	--	GeneCards Information	9606	5687	-	IOTA|PROS27|p27K	HGNC:9535|MIM:602855|Ensembl:ENSG00000100902|HPRD:04171|Vega:OTTHUMG00000140221	14	14q13	proteasome (prosome, macropain) subunit, alpha type, 6	protein-coding	PSMA6	proteasome (prosome, macropain) subunit, alpha type, 6	O	27 kDa prosomal protein|PROS-27|macropain iota chain|macropain subunit iota|multicatalytic endopeptidase complex iota chain|prosomal P27K protein|proteasome iota chain|proteasome subunit alpha type-6|proteasome subunit iota	20140608
ENSG00000101115	SALL4	6.86933e-12	2.11621	UP	NA	NA	--	NA	NA	--	NA	NA	--	0.000161568	3.76369	UP	--	--	--	--	--	--	--	--	--	--	--	--	GeneCards Information	9606	57167	-	DRRS|HSAL4|ZNF797|dJ1112F19.1	HGNC:15924|MIM:607343|Ensembl:ENSG00000101115|HPRD:08458|Vega:OTTHUMG00000032752	20	20q13.2	spalt-like transcription factor 4	protein-coding	SALL4	spalt-like transcription factor 4	O	sal-like protein 4|zinc finger protein 797|zinc finger protein SALL4	20140608
ENSG00000101132	PFDN4	NA	NA	--	NA	NA	--	NA	NA	--	NA	NA	--	0.005496	3.62022	UP	--	--	--	--	--	--	--	--	--	--	--	--	GeneCards Information	9606	5203	-	C1|PFD4	HGNC:8868|MIM:604898|Ensembl:ENSG00000101132|HPRD:05358|Vega:OTTHUMG00000032775	20	20q13.2	prefoldin subunit 4	protein-coding	PFDN4	prefoldin subunit 4	O	prefoldin 4|protein C-1	20140603
ENSG00000101335	MYL9	5.07028e-19	-2.78908	DOWN	0.814309	-2.62983	DOWN	NA	NA	--	NA	NA	--	NA	NA	--	-2	DOWN	--	--	--	--	--	--	--	--	--	--	GeneCards Information	9606	10398	RP5-977B1.9	LC20|MLC-2C|MLC2|MRLC1|MYRL2	HGNC:15754|MIM:609905|Ensembl:ENSG00000101335|HPRD:17619|Vega:OTTHUMG00000032387	20	20q11.23	myosin, light chain 9, regulatory	protein-coding	MYL9	myosin, light chain 9, regulatory	O	20 kDa myosin light chain|myosin RLC|myosin regulatory light chain 1|myosin regulatory light chain 2, smooth muscle isoform|myosin regulatory light chain 9|myosin regulatory light chain MRLC1|myosin regulatory light polypeptide 9|myosin, light polypeptide 9, regulatory	20140603
ENSG00000101367	MAPRE1	NA	NA	--	NA	NA	--	NA	NA	--	NA	NA	--	0.00144314	2.88256	UP	--	--	--	--	--	--	--	--	--	--	--	--	GeneCards Information	9606	22919	-	EB1	HGNC:6890|MIM:603108|Ensembl:ENSG00000101367|HPRD:04379|Vega:OTTHUMG00000032228	20	20q11.1-q11.23	microtubule-associated protein, RP/EB family, member 1	protein-coding	MAPRE1	microtubule-associated protein, RP/EB family, member 1	O	APC-binding protein EB1|adenomatous polyposis coli-binding protein EB1|end-binding protein 1|microtubule-associated protein RP/EB family member 1	20140608
ENSG00000101608	MYL12A	NA	NA	--	NA	NA	--	NA	NA	--	NA	NA	--	0.00103456	3.05154	UP	--	--	--	--	--	--	--	--	--	--	--	--	GeneCards Information	9606	10627	-	HEL-S-24|MLCB|MRCL3|MRLC3|MYL2B	HGNC:16701|Ensembl:ENSG00000101608|HPRD:14735|Vega:OTTHUMG00000131509	18	18p11.31	myosin, light chain 12A, regulatory, non-sarcomeric	protein-coding	MYL12A	myosin, light chain 12A, regulatory, non-sarcomeric	O	MLC-2B|epididymis secretory protein Li 24|myosin RLC|myosin regulatory light chain 12A|myosin regulatory light chain 2, nonsarcomeric|myosin regulatory light chain 3|myosin regulatory light chain MRCL3|myosin regulatory light chain MRLC3|myosin, light polypeptide, regulatory, non-sarcomeric (20kD)	20140603
ENSG00000101825	MXRA5	NA	NA	--	0.888342	-11.238	DOWN	NA	NA	--	8.3416e-06	-8.70693	DOWN	NA	NA	--	--	--	--	--	--	--	--	--	--	--	--	--	GeneCards Information	9606	25878	-	-	HGNC:7539|Ensembl:ENSG00000101825|HPRD:06456|Vega:OTTHUMG00000021083	X	Xp22.33	matrix-remodelling associated 5	protein-coding	MXRA5	matrix-remodelling associated 5	O	adhesion protein with leucine-rich repeats and Immunoglobulin domains related to perlecan|adlican|matrix-remodeling-associated protein 5	20140603
ENSG00000101842	VSIG1	0.00217234	-4.92356	DOWN	NA	NA	--	NA	NA	--	3.44929e-05	-6.51531	DOWN	NA	NA	--	--	--	--	--	--	--	--	--	--	--	--	--	GeneCards Information	9606	340547	RP5-889N15.1	1700062D20Rik|GPA34|dJ889N15.1	HGNC:28675|MIM:300620|Ensembl:ENSG00000101842|HPRD:06655|Vega:OTTHUMG00000022175	X	Xq22.3	V-set and immunoglobulin domain containing 1	protein-coding	VSIG1	V-set and immunoglobulin domain containing 1	O	V-set and immunoglobulin domain-containing protein 1|cell surface A33 antigen|glycoprotein A34	20140603
ENSG00000101843	PSMD10	NA	NA	--	NA	NA	--	NA	NA	--	NA	NA	--	7.64519e-05	3.6683	UP	--	--	--	--	--	--	--	--	--	--	--	--	GeneCards Information	9606	5716	RP5-889N15.3	dJ889N15.2|p28|p28(GANK)	HGNC:9555|MIM:300880|Ensembl:ENSG00000101843|HPRD:04594|Vega:OTTHUMG00000022177	X	Xq22.3	proteasome (prosome, macropain) 26S subunit, non-ATPase, 10	protein-coding	PSMD10	proteasome (prosome, macropain) 26S subunit, non-ATPase, 10	O	26S proteasome non-ATPase regulatory subunit 10|26S proteasome regulatory subunit p28|ankyrin repeat protein|gankyrin|hepatocellular carcinoma-associated protein p28-II	20140607
ENSG00000101844	ATG4A	NA	NA	--	NA	NA	--	NA	NA	--	NA	NA	--	0.00567526	2.73765	UP	--	--	--	--	--	--	--	--	--	--	--	--	GeneCards Information	9606	115201	RP5-889N15.2	APG4A|AUTL2	HGNC:16489|MIM:300663|Ensembl:ENSG00000101844|HPRD:06455|Vega:OTTHUMG00000022176	X	Xq22.1-q22.3	autophagy related 4A, cysteine peptidase	protein-coding	ATG4A	autophagy related 4A, cysteine peptidase	O	APG4 autophagy 4 homolog A|ATG4 autophagy related 4 homolog A|AUT-like 2 cysteine endopeptidase|AUT-like 2, cysteine endopeptidase|autophagin 2|autophagin-2|autophagy-related cysteine endopeptidase 2|autophagy-related protein 4 homolog A|cysteine protease ATG4A|hAPG4A	20140603
ENSG00000102384	CENPI	NA	NA	--	NA	NA	--	0.00193058	2.1404	UP	0.00499577	2.42345	UP	0.000444868	5.28672	UP	--	--	--	--	2	UP	1	UP	--	--	--	--	GeneCards Information	9606	2491	RP5-1188J21.1	CENP-I|FSHPRH1|LRPR1|Mis6	HGNC:3968|MIM:300065|Ensembl:ENSG00000102384|HPRD:02089|Vega:OTTHUMG00000022018	X	Xq22.1	centromere protein I	protein-coding	CENPI	centromere protein I	O	FSH primary response 1|FSH primary response protein 1|follicle-stimulating hormone primary response protein|interphase centromere complex protein 19|leucine-rich primary response protein 1	20140603
ENSG00000102445	KIAA0226L	3.20973e-10	-4.19987	DOWN	NA	NA	--	0.000764142	-2.50396	DOWN	NA	NA	--	NA	NA	--	--	--	--	--	--	--	--	--	--	--	--	--	GeneCards Information	9606	80183	RP11-247M1.4	C13orf18	HGNC:20420|Ensembl:ENSG00000102445|HPRD:12615	13	13q14.13	KIAA0226-like	protein-coding	KIAA0226L	KIAA0226-like	O	uncharacterized protein KIAA0226-like	20140603
ENSG00000102699	PARP4	NA	NA	--	NA	NA	--	0.000174845	2.10059	UP	0.00117549	2.31504	UP	0.00013263	4.9762	UP	--	--	--	--	2	UP	1	UP	--	--	--	--	GeneCards Information	9606	143	RP11-169O17.2	ADPRTL1|ARTD4|PARP-4|PARPL|PH5P|VAULT3|VPARP|VWA5C|p193	HGNC:271|MIM:607519|Ensembl:ENSG00000102699|HPRD:09598|Vega:OTTHUMG00000016582	13	13q11	poly (ADP-ribose) polymerase family, member 4	protein-coding	PARP4	poly (ADP-ribose) polymerase family, member 4	O	193 kDa vault protein|ADP-ribosyltransferase (NAD+; poly (ADP-ribose) polymerase)-like 1|ADP-ribosyltransferase diphtheria toxin-like 4|H5 proline-rich|I-alpha-I-related|PARP-related|PARP-related/IalphaI-related H5/proline-rich|poly [ADP-ribose] polymerase 4|poly(ADP-ribose) synthetase|poly(ADP-ribosyl)transferase-like 1|vault poly(ADP-ribose) polymerase|vault protein, 193-kDa|von Willebrand fact…	20140603
ENSG00000102755	FLT1	5.8715e-14	-3.12835	DOWN	NA	NA	--	NA	NA	--	NA	NA	--	NA	NA	--	--	--	--	--	--	--	--	--	--	--	--	--	GeneCards Information	9606	2321	-	FLT|FLT-1|VEGFR-1|VEGFR1	HGNC:3763|MIM:165070|Ensembl:ENSG00000102755|HPRD:01297|Vega:OTTHUMG00000016648	13	13q12	fms-related tyrosine kinase 1	protein-coding	FLT1	fms-related tyrosine kinase 1	O	fms-like tyrosine kinase 1|fms-related tyrosine kinase 1 (vascular endothelial growth factor/vascular permeability factor receptor)|tyrosine-protein kinase FRT|tyrosine-protein kinase receptor FLT|vascular endothelial growth factor receptor 1|vascular permeability factor receptor	20140608
ENSG00000102879	CORO1A	3.00087e-30	-4.1168	DOWN	0.842912	-4.00587	DOWN	0.000174845	-3.29922	DOWN	NA	NA	--	NA	NA	--	-2	DOWN	-1	DOWN	--	--	--	--	--	--	--	--	GeneCards Information	9606	11151	-	CLABP|CLIPINA|HCORO1|IMD8|TACO|p57	HGNC:2252|MIM:605000|Ensembl:ENSG00000102879|HPRD:05414|Vega:OTTHUMG00000132148	16	16p11.2	coronin, actin binding protein, 1A	protein-coding	CORO1A	coronin, actin binding protein, 1A	O	clipin-A|coronin-1|coronin-1A|coronin-like protein A|coronin-like protein p57|tryptophan aspartate-containing coat protein	20140603
ENSG00000103021	CCDC113	1.25144e-07	-2.499	DOWN	NA	NA	--	NA	NA	--	NA	NA	--	NA	NA	--	--	--	--	--	--	--	--	--	--	--	--	--	GeneCards Information	9606	29070	HSPC065	-	HGNC:25002|Ensembl:ENSG00000103021|HPRD:07121|Vega:OTTHUMG00000133489	16	16q21	coiled-coil domain containing 113	protein-coding	CCDC113	coiled-coil domain containing 113	O	coiled-coil domain-containing protein 113	20140603
ENSG00000103035	PSMD7	NA	NA	--	NA	NA	--	NA	NA	--	NA	NA	--	0.000361295	2.99683	UP	--	--	--	--	--	--	--	--	--	--	--	--	GeneCards Information	9606	5713	-	MOV34|P40|Rpn8|S12	HGNC:9565|MIM:157970|Ensembl:ENSG00000103035|HPRD:01147|Vega:OTTHUMG00000137601	16	16q22.3	proteasome (prosome, macropain) 26S subunit, non-ATPase, 7	protein-coding	PSMD7	proteasome (prosome, macropain) 26S subunit, non-ATPase, 7	O	26S proteasome non-ATPase regulatory subunit 7|26S proteasome regulatory subunit S12|26S proteasome regulatory subunit rpn8|Moloney leukemia virus-34 proviral integration|Mov34 homolog|proteasome (prosome, macropain) 26S subunit, non-ATPase, 7 (Mov34 homolog)|proteasome subunit p40	20140607
ENSG00000103196	CRISPLD2	8.29159e-27	-4.28217	DOWN	NA	NA	--	0.000174845	-3.91063	DOWN	3.20134e-05	-3.78033	DOWN	0.00468927	-4.33365	DOWN	--	--	--	--	-2	DOWN	-1	DOWN	--	--	--	--	GeneCards Information	9606	83716	UNQ2914/PRO1156/PRO9783	CRISP11|LCRISP2	HGNC:25248|MIM:612434|Ensembl:ENSG00000103196|HPRD:13186|Vega:OTTHUMG00000137644	16	16q24.1	cysteine-rich secretory protein LCCL domain containing 2	protein-coding	CRISPLD2	cysteine-rich secretory protein LCCL domain containing 2	O	CRISP-11|LCCL domain containing cysteine-rich secretory protein 2|LCCL domain-containing cysteine-rich secretory protein 2|cysteine-rich secretory protein 11|cysteine-rich secretory protein LCCL domain-containing 2	20140603
ENSG00000103319	EEF2K	NA	NA	--	NA	NA	--	NA	NA	--	NA	NA	--	0.00687184	2.59235	UP	--	--	--	--	--	--	--	--	--	--	--	--	GeneCards Information	9606	29904	-	HSU93850|eEF-2K	HGNC:24615|MIM:606968|HPRD:07369	16	16p12.2	eukaryotic elongation factor-2 kinase	protein-coding	EEF2K	eukaryotic elongation factor-2 kinase	O	calcium/calmodulin-dependent eukaryotic elongation factor 2 kinase|calcium/calmodulin-dependent eukaryotic elongation factor-2 kinase|calmodulin-dependent protein kinase III|eEF-2 kinase|elongation factor-2 kinase|eukaroytic elongation factor 2 kinase|eukaryotic elongation factor 2 kinase	20140603
ENSG00000103381	CPPED1	NA	NA	--	NA	NA	--	0.000174845	-2.12181	DOWN	NA	NA	--	NA	NA	--	--	--	--	--	--	--	--	--	--	--	--	--	GeneCards Information	9606	55313	-	CSTP1	HGNC:25632|MIM:615603|HPRD:07735	16	16p13.12	calcineurin-like phosphoesterase domain containing 1	protein-coding	CPPED1	calcineurin-like phosphoesterase domain containing 1	O	calcineurin-like phosphoesterase domain-containing protein 1|complete S transactivated protein 1|complete S-transactivated protein 1	20140603
ENSG00000103449	SALL1	5.55431e-06	-2.32753	DOWN	NA	NA	--	NA	NA	--	NA	NA	--	NA	NA	--	--	--	--	--	--	--	--	--	--	--	--	--	GeneCards Information	9606	6299	-	HEL-S-89|HSAL1|Sal-1|TBS|ZNF794	HGNC:10524|MIM:602218|Ensembl:ENSG00000103449|HPRD:03742|Vega:OTTHUMG00000133176	16	16q12.1	spalt-like transcription factor 1	protein-coding	SALL1	spalt-like transcription factor 1	O	epididymis secretory protein Li 89|sal-like protein 1|zinc finger protein 794|zinc finger protein SALL1|zinc finger protein Spalt-1	20140603
ENSG00000103769	RAB11A	NA	NA	--	NA	NA	--	NA	NA	--	NA	NA	--	0.000359416	2.67699	UP	--	--	--	--	--	--	--	--	--	--	--	--	GeneCards Information	9606	8766	-	YL8	HGNC:9760|MIM:605570|Ensembl:ENSG00000103769|HPRD:05715|Vega:OTTHUMG00000133162	15	15q22.31	RAB11A, member RAS oncogene family	protein-coding	RAB11A	RAB11A, member RAS oncogene family	O	RAB 11A, member oncogene family|rab-11|ras-related protein Rab-11A	20140603
ENSG00000104341	LAPTM4B	NA	NA	--	NA	NA	--	NA	NA	--	0.00437138	2.22208	UP	0.000732711	4.66566	UP	--	--	--	--	2	UP	--	--	--	--	--	--	GeneCards Information	9606	55353	PSEC0001	LAPTM4beta|LC27	HGNC:13646|MIM:613296	8	8q22.1	lysosomal protein transmembrane 4 beta	protein-coding	LAPTM4B	lysosomal protein transmembrane 4 beta	O	lysosomal associated protein transmembrane 4 beta|lysosomal-associated transmembrane protein 4B|lysosome-associated transmembrane protein 4-beta	20140603
ENSG00000104368	PLAT	3.29582e-16	-2.47652	DOWN	0.813011	-2.38749	DOWN	NA	NA	--	NA	NA	--	NA	NA	--	-2	DOWN	--	--	--	--	--	--	--	--	--	--	GeneCards Information	9606	5327	-	T-PA|TPA	HGNC:9051|MIM:173370|Ensembl:ENSG00000104368|HPRD:01419|Vega:OTTHUMG00000164072	8	8p12	plasminogen activator, tissue	protein-coding	PLAT	plasminogen activator, tissue	O	alteplase|plasminogen activator, tissue type|reteplase|t-plasminogen activator|tissue plasminogen activator (t-PA)|tissue-type plasminogen activator	20140608
ENSG00000104435	STMN2	1.15518e-09	-4.8881	DOWN	NA	NA	--	NA	NA	--	0.0409702	-2.4776	DOWN	NA	NA	--	--	--	--	--	--	--	--	--	--	--	--	--	GeneCards Information	9606	11075	-	SCG10|SCGN10	HGNC:10577|MIM:600621|Ensembl:ENSG00000104435|HPRD:09003|Vega:OTTHUMG00000164610	8	8q21.13	stathmin 2	protein-coding	STMN2	stathmin 2	O	neuron-specific growth-associated protein|neuronal growth-associated protein (silencer element)|stathmin-2|stathmin-like 2|superior cervical ganglia, neural specific 10|superior cervical ganglion-10 protein	20140603
ENSG00000104643	MTMR9	NA	NA	--	NA	NA	--	NA	NA	--	NA	NA	--	0.00449322	2.98412	UP	--	--	--	--	--	--	--	--	--	--	--	--	GeneCards Information	9606	66036	-	C8orf9|LIP-STYX|MTMR8	HGNC:14596|MIM:606260|Ensembl:ENSG00000104643|HPRD:09377|Vega:OTTHUMG00000090647	8	8p23-p22	myotubularin related protein 9	protein-coding	MTMR9	myotubularin related protein 9	O	myotubularin related protein 8|myotubularin-related protein 9	20140603
ENSG00000104756	KCTD9	NA	NA	--	NA	NA	--	NA	NA	--	0.0112796	2.0901	UP	0.00223971	4.24628	UP	--	--	--	--	2	UP	--	--	--	--	--	--	GeneCards Information	9606	54793	-	BTBD27	HGNC:22401|Ensembl:ENSG00000104756|HPRD:13772|Vega:OTTHUMG00000099428	8	8p21.1	potassium channel tetramerization domain containing 9	protein-coding	KCTD9	potassium channel tetramerization domain containing 9	O	BTB/POZ domain-containing protein KCTD9|potassium channel tetramerisation domain containing 9	20140603
ENSG00000104901	DKKL1	5.79609e-05	-4.89235	DOWN	NA	NA	--	NA	NA	--	0.00102121	-3.66438	DOWN	NA	NA	--	--	--	--	--	--	--	--	--	--	--	--	--	GeneCards Information	9606	27120	UNQ735/PRO1429	CT34|SGY|SGY-1|SGY1	HGNC:16528|MIM:605418|Ensembl:ENSG00000104901|HPRD:10396|Vega:OTTHUMG00000183171	19	19q13.33	dickkopf-like 1	protein-coding	DKKL1	dickkopf-like 1	O	cancer/testis antigen 34|dickkopf-like protein 1|protein soggy-1|soggy|soggy-1	20140603
ENSG00000104970	KIR3DX1	NA	NA	--	NA	NA	--	0.000174845	#NAME?	--	NA	NA	--	NA	NA	--	--	--	--	--	--	--	--	--	--	--	--	--	GeneCards Information	9606	90011	XXbac-BCX85G21.1	KIR3DL0|LENG12	HGNC:25043|HPRD:13328	19	19q13.42	killer cell immunoglobulin-like receptor, three domains, X1	pseudo	KIR3DX1	killer cell immunoglobulin-like receptor, three domains, X1	O	-	20140505
ENSG00000105058	FAM32A	NA	NA	--	NA	NA	--	NA	NA	--	NA	NA	--	9.15174e-05	2.74185	UP	--	--	--	--	--	--	--	--	--	--	--	--	GeneCards Information	9606	26017	CGI-144	OTAG-12|OTAG12	HGNC:24563|MIM:614554|Ensembl:ENSG00000105058|HPRD:13305|Vega:OTTHUMG00000182279	19	19pter-p13.3	family with sequence similarity 32, member A	protein-coding	FAM32A	family with sequence similarity 32, member A	O	ovarian tumor associated gene-12|ovarian tumor-associated gene 12|protein FAM32A	20140603
ENSG00000105289	TJP3	0.00490039	-3.5411	DOWN	NA	NA	--	NA	NA	--	NA	NA	--	NA	NA	--	--	--	--	--	--	--	--	--	--	--	--	--	GeneCards Information	9606	27134	-	ZO-3|ZO3	HGNC:11829|MIM:612689|Ensembl:ENSG00000105289|HPRD:18194|Vega:OTTHUMG00000180872	19	19p13.3	tight junction protein 3	protein-coding	TJP3	tight junction protein 3	O	tight junction protein 3 (zona occludens 3)|tight junction protein ZO-3|zona occludens protein 3|zonula occludens protein 3	20140603
ENSG00000105372	RPS19	NA	NA	--	NA	NA	--	NA	NA	--	NA	NA	--	NA	NA	--	--	--	--	--	--	--	--	--	--	--	--	--	GeneCards Information	9606	6223	-	DBA|DBA1|S19	HGNC:10402|MIM:603474|Ensembl:ENSG00000105372|HPRD:04591|Vega:OTTHUMG00000182676	19	19q13.2	ribosomal protein S19	protein-coding	RPS19	ribosomal protein S19	O	40S ribosomal protein S19	20140603
ENSG00000105383	CD33	NA	NA	--	NA	NA	--	0.0015535	#NAME?	--	NA	NA	--	NA	NA	--	--	--	--	--	--	--	--	--	--	--	--	--	GeneCards Information	9606	945	-	SIGLEC-3|SIGLEC3|p67	HGNC:1659|MIM:159590|Ensembl:ENSG00000105383|HPRD:01165|Vega:OTTHUMG00000182891	19	19q13.3	CD33 molecule	protein-coding	CD33	CD33 molecule	O	CD33 antigen (gp67)|gp67|myeloid cell surface antigen CD33|sialic acid binding Ig-like lectin 3|sialic acid-binding Ig-like lectin 3	20140522
ENSG00000105392	CRX	0.00060228	-4.19572	DOWN	NA	NA	--	NA	NA	--	5.7222e-08	-8.32061	DOWN	NA	NA	--	--	--	--	--	--	--	--	--	--	--	--	--	GeneCards Information	9606	1406	-	CORD2|CRD|LCA7|OTX3	HGNC:2383|MIM:602225|Ensembl:ENSG00000105392|HPRD:03748|Vega:OTTHUMG00000170610	19	19q13.3	cone-rod homeobox	protein-coding	CRX	cone-rod homeobox	O	cone-rod homeobox protein|orthodenticle homeobox 3	20140603
ENSG00000105650	PDE4C	1.5141e-13	-6.19351	DOWN	NA	NA	--	0.000174845	-6.70003	DOWN	1.78104e-05	-5.38581	DOWN	NA	NA	--	--	--	--	--	--	--	--	--	--	--	--	--	GeneCards Information	9606	5143	-	DPDE1	HGNC:8782|MIM:600128|Ensembl:ENSG00000105650|HPRD:02529|Vega:OTTHUMG00000183353	19	19p13.11	phosphodiesterase 4C, cAMP-specific	protein-coding	PDE4C	phosphodiesterase 4C, cAMP-specific	O	PDE21|cAMP-specific 3',5'-cyclic phosphodiesterase 4C|phosphodiesterase 4C, cAMP-specific (phosphodiesterase E1 dunce homolog, Drosophila)|phosphodiesterase E1 dunce homolog	20140603
ENSG00000105792	C7orf63	NA	NA	--	NA	NA	--	0.00398989	-2.54642	DOWN	0.0287918	-2.24675	DOWN	NA	NA	--	--	--	--	--	--	--	--	--	--	--	--	--	GeneCards Information	9606	79846	-	-	HGNC:26107|Ensembl:ENSG00000105792|HPRD:08633|Vega:OTTHUMG00000023434	7	7q21.13	chromosome 7 open reading frame 63	protein-coding	C7orf63	chromosome 7 open reading frame 63	O	uncharacterized protein C7orf63	20140603
ENSG00000105808	RASA4	3.90405e-30	-5.40757	DOWN	NA	NA	--	0.000174845	-5.11903	DOWN	2.95166e-07	-4.75178	DOWN	NA	NA	--	--	--	--	--	--	--	--	--	--	--	--	--	GeneCards Information	9606	10156	-	CAPRI|GAPL	HGNC:23181|MIM:607943|Ensembl:ENSG00000105808|HPRD:12135|Vega:OTTHUMG00000150383	7	7q22	RAS p21 protein activator 4	protein-coding	RASA4	RAS p21 protein activator 4	O	Ca2+-promoted Ras inactivator|calcium-promoted Ras inactivator|ras GTPase-activating protein 4|rasGAP-activating-like protein 2	20140516
ENSG00000105835	NAMPT	NA	NA	--	NA	NA	--	NA	NA	--	0.013794	2.01665	UP	0.00323822	4.04644	UP	--	--	--	--	2	UP	--	--	--	--	--	--	GeneCards Information	9606	10135	-	1110035O14Rik|PBEF|PBEF1|VF|VISFATIN	HGNC:30092|MIM:608764|Ensembl:ENSG00000105835|HPRD:09938|Vega:OTTHUMG00000140388	7	7q22.3	nicotinamide phosphoribosyltransferase	protein-coding	NAMPT	nicotinamide phosphoribosyltransferase	O	NAmPRTase|pre-B cell-enhancing factor|pre-B-cell colony enhancing factor 1|pre-B-cell colony-enhancing factor 1	20140608
ENSG00000105968	H2AFV	NA	NA	--	NA	NA	--	NA	NA	--	NA	NA	--	0.000169211	2.93436	UP	--	--	--	--	--	--	--	--	--	--	--	--	GeneCards Information	9606	94239	-	H2A.Z-2|H2AV	HGNC:20664|Ensembl:ENSG00000105968|HPRD:13623|Vega:OTTHUMG00000129217	7	7p13	H2A histone family, member V	protein-coding	H2AFV	H2A histone family, member V	O	H2A.F/Z|histone H2A.F/Z|histone H2A.V|purine-rich binding element protein B	20140603
ENSG00000106086	PLEKHA8	NA	NA	--	NA	NA	--	NA	NA	--	NA	NA	--	0.00677292	2.93393	UP	--	--	--	--	--	--	--	--	--	--	--	--	GeneCards Information	9606	84725	-	FAPP2	HGNC:30037|MIM:608639|Ensembl:ENSG00000106086|HPRD:10555|Vega:OTTHUMG00000097751	7	7p21-p11.2	pleckstrin homology domain containing, family A (phosphoinositide binding specific) member 8	protein-coding	PLEKHA8	pleckstrin homology domain containing, family A (phosphoinositide binding specific) member 8	O	PH domain-containing family A member 8|phosphatidylinositol-four-phosphate adapter protein 2|phosphoinositol 4-phosphate adapter protein 2|pleckstrin homology domain-containing family A member 8|serologically defined breast cancer antigen NY-BR-86	20140603
ENSG00000106211	HSPB1	5.74756e-14	-2.16329	DOWN	NA	NA	--	NA	NA	--	NA	NA	--	NA	NA	--	--	--	--	--	--	--	--	--	--	--	--	--	GeneCards Information	9606	3315	-	CMT2F|HEL-S-102|HMN2B|HS.76067|HSP27|HSP28|Hsp25|SRP27	HGNC:5246|MIM:602195|Ensembl:ENSG00000106211|HPRD:09076|Vega:OTTHUMG00000023228	7	7q11.23	heat shock 27kDa protein 1	protein-coding	HSPB1	heat shock 27kDa protein 1	O	28 kDa heat shock protein|HSP 27|epididymis secretory protein Li 102|estrogen-regulated 24 kDa protein|heat shock 27 kDa protein|heat shock 27kD protein 1|heat shock protein beta-1|stress-responsive protein 27	20140603
ENSG00000106258	CYP3A5	3.71203e-05	-2.18192	DOWN	NA	NA	--	0.000764142	-3.30541	DOWN	0.00569263	-2.91682	DOWN	NA	NA	--	--	--	--	--	--	--	--	--	--	--	--	--	GeneCards Information	9606	1577	-	CP35|CYPIIIA5|P450PCN3|PCN3	HGNC:2638|MIM:605325|Ensembl:ENSG00000106258|HPRD:05617|Vega:OTTHUMG00000156724	7	7q21.1	cytochrome P450, family 3, subfamily A, polypeptide 5	protein-coding	CYP3A5	cytochrome P450, family 3, subfamily A, polypeptide 5	O	aryl hydrocarbon hydroxylase|cytochrome P450 3A5|cytochrome P450 HLp2|cytochrome P450, subfamily IIIA (niphedipine oxidase), polypeptide 5|cytochrome P450-PCN3|flavoprotein-linked monooxygenase|microsomal monooxygenase|xenobiotic monooxygenase	20140608
ENSG00000106484	MEST	1.94647e-15	-3.28904	DOWN	NA	NA	--	NA	NA	--	NA	NA	--	NA	NA	--	--	--	--	--	--	--	--	--	--	--	--	--	GeneCards Information	9606	4232	-	PEG1	HGNC:7028|MIM:601029|Ensembl:ENSG00000106484|HPRD:06776|Vega:OTTHUMG00000156661	7	7q32	mesoderm specific transcript	protein-coding	MEST	mesoderm specific transcript	O	mesoderm-specific transcript homolog protein|paternally-expressed gene 1 protein	20140603
ENSG00000106538	RARRES2	3.17675e-11	-2.23555	DOWN	NA	NA	--	NA	NA	--	NA	NA	--	NA	NA	--	--	--	--	--	--	--	--	--	--	--	--	--	GeneCards Information	9606	5919	-	HP10433|TIG2	HGNC:9868|MIM:601973|Ensembl:ENSG00000106538|HPRD:03577|Vega:OTTHUMG00000158325	7	7q36.1	retinoic acid receptor responder (tazarotene induced) 2	protein-coding	RARRES2	retinoic acid receptor responder (tazarotene induced) 2	O	RAR-responsive protein TIG2|chemerin|retinoic acid receptor responder protein 2|tazarotene-induced gene 2 protein	20140603
ENSG00000106554	CHCHD3	NA	NA	--	NA	NA	--	0.000174845	-2.92725	DOWN	0.00239761	-2.62328	DOWN	NA	NA	--	--	--	--	--	--	--	--	--	--	--	--	--	GeneCards Information	9606	54927	-	MINOS3|PPP1R22	HGNC:21906|MIM:613748|Ensembl:ENSG00000106554|HPRD:13044|Vega:OTTHUMG00000155231	7	7q33	coiled-coil-helix-coiled-coil-helix domain containing 3	protein-coding	CHCHD3	coiled-coil-helix-coiled-coil-helix domain containing 3	O	coiled-coil-helix-coiled-coil-helix domain-containing protein 3, mitochondrial|mitochondrial inner membrane organizing system 3|protein phosphatase 1, regulatory subunit 22	20140603
ENSG00000106799	TGFBR1	NA	NA	--	NA	NA	--	0.000174845	2.41527	UP	0.00114873	2.71421	UP	0.000126702	6.56235	UP	--	--	--	--	2	UP	1	UP	--	--	--	--	GeneCards Information	9606	7046	RP11-96L7.1	AAT5|ACVRLK4|ALK-5|ALK5|ESS1|LDS1|LDS1A|LDS2A|MSSE|SKR4|TGFR-1	HGNC:11772|MIM:190181|Ensembl:ENSG00000106799|HPRD:01822|Vega:OTTHUMG00000020353	9	9q22	transforming growth factor, beta receptor 1	protein-coding	TGFBR1	transforming growth factor, beta receptor 1	O	TGF-beta receptor type I|TGF-beta receptor type-1|TGF-beta type I receptor|activin A receptor type II-like kinase, 53kD|activin A receptor type II-like kinase, 53kDa|activin A receptor type II-like protein kinase of 53kD|activin receptor-like kinase 5|multiple self-healing squamous epithelioma|serine/threonine-protein kinase receptor R4|tbetaR-I|transforming growth factor beta receptor I|transfor…	20140607
ENSG00000106829	TLE4	NA	NA	--	NA	NA	--	0.000174845	-2.74428	DOWN	NA	NA	--	NA	NA	--	--	--	--	--	--	--	--	--	--	--	--	--	GeneCards Information	9606	7091	RP11-79D8.3	BCE-1|BCE1|E(spI)|ESG|ESG4|GRG4	HGNC:11840|MIM:605132|Ensembl:ENSG00000106829	9	9q21.31	transducin-like enhancer of split 4	protein-coding	TLE4	transducin-like enhancer of split 4	O	B lymphocyte gene 1|enhancer of split groucho 4|transducin-like enhancer of split 4 (E(sp1) homolog, Drosophila)|transducin-like enhancer of split 4, homolog of Drosophila E(sp1)|transducin-like enhancer protein 4	20140607
ENSG00000107362	ABHD17B	NA	NA	--	NA	NA	--	NA	NA	--	0.0111059	2.1378	UP	0.00115765	4.33172	UP	--	--	--	--	2	UP	--	--	--	--	--	--	GeneCards Information	9606	51104	CGI-67	C9orf77|FAM108B1	HGNC:24278|Ensembl:ENSG00000107362|HPRD:12978|Vega:OTTHUMG00000020001	9	9q21.13	abhydrolase domain containing 17B	protein-coding	ABHD17B	abhydrolase domain containing 17B	O	abhydrolase domain-containing protein FAM108B1|alpha/beta hydrolase domain-containing protein 17B|family with sequence similarity 108, member B1	20140603
ENSG00000107372	ZFAND5	NA	NA	--	NA	NA	--	NA	NA	--	NA	NA	--	2.71363e-05	3.94006	UP	--	--	--	--	--	--	--	--	--	--	--	--	GeneCards Information	9606	7763	RP11-63P12.8	ZA20D2|ZFAND5A|ZNF216	HGNC:13008|MIM:604761|Ensembl:ENSG00000107372|HPRD:05302	9	9q13-q21	zinc finger, AN1-type domain 5	protein-coding	ZFAND5	zinc finger, AN1-type domain 5	O	AN1-type zinc finger protein 5|zinc finger A20 domain-containing protein 2|zinc finger protein 216|zinc finger, A20 domain containing 2	20140603
ENSG00000107443	CCNJ	NA	NA	--	NA	NA	--	NA	NA	--	NA	NA	--	0.000355376	3.48924	UP	--	--	--	--	--	--	--	--	--	--	--	--	GeneCards Information	9606	54619	-	bA690P14.1	HGNC:23434|Ensembl:ENSG00000107443|HPRD:07710|Vega:OTTHUMG00000018823	10	10q23.33	cyclin J	protein-coding	CCNJ	cyclin J	O	cyclin-J	20140603
ENSG00000107521	HPS1	NA	NA	--	NA	NA	--	NA	NA	--	NA	NA	--	0.000436947	3.84953	UP	--	--	--	--	--	--	--	--	--	--	--	--	GeneCards Information	9606	3257	RP11-439D8.1	HPS	HGNC:5163|MIM:604982|Ensembl:ENSG00000107521|HPRD:05403|Vega:OTTHUMG00000018876	10	10q23.1-q23.3	Hermansky-Pudlak syndrome 1	protein-coding	HPS1	Hermansky-Pudlak syndrome 1	O	Hermansky-Pudlak syndrome 1 protein	20140603
ENSG00000107625	DDX50	NA	NA	--	NA	NA	--	NA	NA	--	NA	NA	--	0.000390732	2.87318	UP	--	--	--	--	--	--	--	--	--	--	--	--	GeneCards Information	9606	79009	-	GU2|GUB|RH-II/GuB|mcdrh	HGNC:17906|MIM:610373|Ensembl:ENSG00000107625|HPRD:09910|Vega:OTTHUMG00000018362	10	10q22.1	DEAD (Asp-Glu-Ala-Asp) box polypeptide 50	protein-coding	DDX50	DEAD (Asp-Glu-Ala-Asp) box polypeptide 50	O	ATP-dependent RNA helicase DDX50|DEAD box protein 50|RNA helicase II/Gu beta|gu-beta|malignant cell derived RNA helicase|nucleolar protein GU2	20140603
ENSG00000107829	FBXW4	NA	NA	--	NA	NA	--	0.000174845	-2.62126	DOWN	0.0118514	-2.20436	DOWN	0.00263976	-4.60869	DOWN	--	--	--	--	-2	DOWN	-1	DOWN	--	--	--	--	GeneCards Information	9606	6468	RP11-529I10.3	DAC|FBW4|FBWD4|SHFM3|SHSF3	HGNC:10847|MIM:608071|Ensembl:ENSG00000107829|HPRD:06994|Vega:OTTHUMG00000018938	10	10q24	F-box and WD repeat domain containing 4	protein-coding	FBXW4	F-box and WD repeat domain containing 4	O	F-box and WD-40 domain protein 4|F-box and WD-40 domain-containing protein 4|F-box/WD repeat protein 4|F-box/WD repeat-containing protein 4|dactylin	20140603
ENSG00000108055	SMC3	NA	NA	--	NA	NA	--	0.000174845	2.44777	UP	0.000242068	2.66432	UP	1.3004e-05	6.31704	UP	--	--	--	--	2	UP	1	UP	--	--	--	--	GeneCards Information	9606	9126	-	BAM|BMH|CDLS3|CSPG6|HCAP|SMC3L1	HGNC:2468|MIM:606062|Ensembl:ENSG00000108055|HPRD:05829|Vega:OTTHUMG00000019042	10	10q25	structural maintenance of chromosomes 3	protein-coding	SMC3	structural maintenance of chromosomes 3	O	SMC protein 3|basement membrane-associated chondroitin proteoglycan|chondroitin sulfate proteoglycan 6 (bamacan)|chromosome-associated polypeptide|structural maintenance of chromosomes protein 3	20140607
ENSG00000108106	UBE2S	NA	NA	--	NA	NA	--	0.00333945	2.3261	UP	0.00129639	2.6436	UP	0.000148598	6.2489	UP	--	--	--	--	2	UP	1	UP	--	--	--	--	GeneCards Information	9606	27338	OK/SW-cl.73	E2-EPF|E2EPF|EPF5	HGNC:17895|MIM:610309|Ensembl:ENSG00000108106|HPRD:15603|Vega:OTTHUMG00000180811	19	19q13.43	ubiquitin-conjugating enzyme E2S	protein-coding	UBE2S	ubiquitin-conjugating enzyme E2S	O	E2-EPF5|ubiquitin carrier protein S|ubiquitin-conjugating enzyme E2 S|ubiquitin-conjugating enzyme E2-24 kD|ubiquitin-conjugating enzyme E2-24 kDa|ubiquitin-conjugating enzyme E2-EPF5|ubiquitin-protein ligase S	20140603
ENSG00000108406	DHX40	NA	NA	--	NA	NA	--	NA	NA	--	NA	NA	--	0.00148697	3.00917	UP	--	--	--	--	--	--	--	--	--	--	--	--	GeneCards Information	9606	79665	ARG147	DDX40|PAD	HGNC:18018|MIM:607570|Ensembl:ENSG00000108406|HPRD:06346|Vega:OTTHUMG00000179401	17	17q23.1	DEAH (Asp-Glu-Ala-His) box polypeptide 40	protein-coding	DHX40	DEAH (Asp-Glu-Ala-His) box polypeptide 40	O	DEAD/H (Asp-Glu-Ala-Asp/His) box polypeptide 40 (RNA helicase)|DEAH box protein 40|probable ATP-dependent RNA helicase DHX40	20140603
ENSG00000108424	KPNB1	NA	NA	--	NA	NA	--	NA	NA	--	NA	NA	--	0.000243086	3.07536	UP	--	--	--	--	--	--	--	--	--	--	--	--	GeneCards Information	9606	3837	-	IMB1|IPO1|IPOB|Impnb|NTF97	HGNC:6400|MIM:602738|HPRD:04114	17	17q21.32	karyopherin (importin) beta 1	protein-coding	KPNB1	karyopherin (importin) beta 1	O	PTAC97|importin 1|importin 90|importin beta-1 subunit|importin subunit beta-1|importin-90|karyopherin subunit beta-1|nuclear factor p97|pore targeting complex 97 kDa subunit	20140607
ENSG00000108468	CBX1	NA	NA	--	NA	NA	--	NA	NA	--	NA	NA	--	0.00504564	2.50736	UP	--	--	--	--	--	--	--	--	--	--	--	--	GeneCards Information	9606	10951	-	CBX|HP1-BETA|HP1Hs-beta|HP1Hsbeta|M31|MOD1|p25beta	HGNC:1551|MIM:604511|Ensembl:ENSG00000108468|HPRD:05149|Vega:OTTHUMG00000150417	17	17q21.32	chromobox homolog 1	protein-coding	CBX1	chromobox homolog 1	O	HP1 beta homolog|chromobox homolog 1 (HP1 beta homolog Drosophila )|chromobox protein homolog 1|heterochromatin protein 1 homolog beta|heterochromatin protein 1-beta|heterochromatin protein p25 beta|modifier 1 protein	20140603
ENSG00000108515	ENO3	NA	NA	--	NA	NA	--	0.000174845	-2.85715	DOWN	0.000204918	-2.62528	DOWN	1.40866e-05	-6.17002	DOWN	--	--	--	--	-2	DOWN	-1	DOWN	--	--	--	--	GeneCards Information	9606	2027	-	GSD13|MSE	HGNC:3354|MIM:131370|Ensembl:ENSG00000108515|HPRD:11746|Vega:OTTHUMG00000099394	17	17p13.2	enolase 3 (beta, muscle)	protein-coding	ENO3	enolase 3 (beta, muscle)	O	2-phospho-D-glycerate hydrolyase|beta-enolase|muscle-specific enolase|skeletal muscle enolase	20140607
ENSG00000108518	PFN1	NA	NA	--	NA	NA	--	NA	NA	--	NA	NA	--	0.00429957	2.75353	UP	--	--	--	--	--	--	--	--	--	--	--	--	GeneCards Information	9606	5216	-	ALS18	HGNC:8881|MIM:176610|Ensembl:ENSG00000108518|HPRD:01452|Vega:OTTHUMG00000099396	17	17p13.3	profilin 1	protein-coding	PFN1	profilin 1	O	epididymis tissue protein Li 184a|profilin I|profilin-1	20140607
ENSG00000108582	CPD	NA	NA	--	NA	NA	--	NA	NA	--	NA	NA	--	0.00163406	3.26961	UP	--	--	--	--	--	--	--	--	--	--	--	--	GeneCards Information	9606	1362	-	GP180	HGNC:2301|MIM:603102|Ensembl:ENSG00000108582|HPRD:04375|Vega:OTTHUMG00000132797	17	17q11.2	carboxypeptidase D	protein-coding	CPD	carboxypeptidase D	O	metallocarboxypeptidase D	20140603
ENSG00000108639	SYNGR2	NA	NA	--	NA	NA	--	NA	NA	--	NA	NA	--	NA	NA	--	--	--	--	--	--	--	--	--	--	--	--	--	GeneCards Information	9606	9144	UNQ352/PRO615	-	HGNC:11499|MIM:603926|Ensembl:ENSG00000108639|HPRD:04891|Vega:OTTHUMG00000177457	17	17q25.3	synaptogyrin 2	protein-coding	SYNGR2	synaptogyrin 2	O	cellugyrin|synaptogyrin-2	20140603
ENSG00000108788	MLX	NA	NA	--	NA	NA	--	NA	NA	--	NA	NA	--	0.000473409	2.73631	UP	--	--	--	--	--	--	--	--	--	--	--	--	GeneCards Information	9606	6945	-	MAD7|MXD7|TCFL4|bHLHd13	HGNC:11645|MIM:602976|Ensembl:ENSG00000108788|HPRD:04278|Vega:OTTHUMG00000180246	17	17q21.1	MLX, MAX dimerization protein	protein-coding	MLX	MLX, MAX dimerization protein	O	BigMax protein|MAX-like bHLHZIP protein|class D basic helix-loop-helix protein 13|max-like protein X|transcription factor-like protein 4	20140603
ENSG00000108823	SGCA	0.00024068	-2.06066	DOWN	NA	NA	--	0.00129651	-2.97493	DOWN	0.00522181	-2.74429	DOWN	NA	NA	--	--	--	--	--	--	--	--	--	--	--	--	--	GeneCards Information	9606	6442	-	50-DAG|A2|ADL|DAG2|DMDA2|LGMD2D|SCARMD1|adhalin	HGNC:10805|MIM:600119|Ensembl:ENSG00000108823|HPRD:02525|Vega:OTTHUMG00000162024	17	17q21	sarcoglycan, alpha (50kDa dystrophin-associated glycoprotein)	protein-coding	SGCA	sarcoglycan, alpha (50kDa dystrophin-associated glycoprotein)	O	50 kDa dystrophin-associated glycoprotein|50DAG|50kD DAG|alpha-SG|alpha-sarcoglycan|dystroglycan-2	20140603
ENSG00000108829	LRRC59	NA	NA	--	NA	NA	--	NA	NA	--	NA	NA	--	0.00333425	3.04991	UP	--	--	--	--	--	--	--	--	--	--	--	--	GeneCards Information	9606	55379	PRO1855	p34	HGNC:28817|MIM:614854|Ensembl:ENSG00000108829|HPRD:15181|Vega:OTTHUMG00000162079	17	17q21.33	leucine rich repeat containing 59	protein-coding	LRRC59	leucine rich repeat containing 59	O	leucine-rich repeat-containing protein 59|ribosome-binding protein p34	20140603
ENSG00000108932	SLC16A6	1.2435e-232	4.58091	UP	0.955651	4.67977	UP	0.000174845	5.29863	UP	6.14076e-05	6.77111	UP	1.59393e-06	106.146	UP	2	UP	1	UP	2	UP	1	UP	1	UP	1	UP	GeneCards Information	9606	9120	-	MCT6|MCT7	HGNC:10927|MIM:603880|Ensembl:ENSG00000108932|HPRD:04857|Vega:OTTHUMG00000179812	17	17q24.2	solute carrier family 16, member 6	protein-coding	SLC16A6	solute carrier family 16, member 6	O	breast cancer protein BCY5|monocarboxylate transporter 6|monocarboxylate transporter 7|solute carrier family 16, member 6 (monocarboxylic acid transporter 7)	20140603
ENSG00000108946	PRKAR1A	NA	NA	--	NA	NA	--	NA	NA	--	0.00493574	2.13615	UP	NA	NA	--	--	--	--	--	--	--	--	--	--	--	--	--	GeneCards Information	9606	5573	-	ACRDYS1|ADOHR|CAR|CNC|CNC1|PKR1|PPNAD1|PRKAR1|TSE1	HGNC:9388|MIM:188830|Ensembl:ENSG00000108946|HPRD:01786|Vega:OTTHUMG00000180128	17	17q24.2	protein kinase, cAMP-dependent, regulatory, type I, alpha	protein-coding	PRKAR1A	protein kinase, cAMP-dependent, regulatory, type I, alpha	O	Carney complex type 1|cAMP-dependent protein kinase regulatory subunit RIalpha|cAMP-dependent protein kinase type I-alpha regulatory chain|cAMP-dependent protein kinase type I-alpha regulatory subunit|protein kinase A type 1a regulatory subunit|tissue-specific extinguisher 1	20140607
ENSG00000109063	MYH3	3.11315e-10	-5.2756	DOWN	NA	NA	--	0.00867934	-5.39785	DOWN	0.000102155	-6.06414	DOWN	NA	NA	--	--	--	--	--	--	--	--	--	--	--	--	--	GeneCards Information	9606	4621	-	HEMHC|MYHC-EMB|MYHSE1|SMHCE	HGNC:7573|MIM:160720|Ensembl:ENSG00000109063|HPRD:01172|Vega:OTTHUMG00000130367	17	17p13.1	myosin, heavy chain 3, skeletal muscle, embryonic	protein-coding	MYH3	myosin, heavy chain 3, skeletal muscle, embryonic	O	myosin heavy chain, fast skeletal muscle, embryonic|myosin, heavy polypeptide 3, skeletal muscle, embryonic|myosin, skeletal, heavy chain, embryonic 1|myosin-3	20140603
ENSG00000109171	SLAIN2	NA	NA	--	NA	NA	--	NA	NA	--	NA	NA	--	0.000951557	3.93241	UP	--	--	--	--	--	--	--	--	--	--	--	--	GeneCards Information	9606	57606	-	KIAA1458	HGNC:29282|MIM:610492|Ensembl:ENSG00000109171|Vega:OTTHUMG00000161701	4	4p11	SLAIN motif family, member 2	protein-coding	SLAIN2	SLAIN motif family, member 2	O	SLAIN motif-containing protein 2	20140603
ENSG00000109332	UBE2D3	NA	NA	--	NA	NA	--	NA	NA	--	NA	NA	--	1.05947e-05	3.09269	UP	--	--	--	--	--	--	--	--	--	--	--	--	GeneCards Information	9606	7323	-	E2(17)KB3|UBC4/5|UBCH5C	HGNC:12476|MIM:602963|Ensembl:ENSG00000109332|HPRD:04269|Vega:OTTHUMG00000131119	4	4q24	ubiquitin-conjugating enzyme E2D 3	protein-coding	UBE2D3	ubiquitin-conjugating enzyme E2D 3	O	E2(17)KB 3|PRO2116|ubiquitin carrier protein D3|ubiquitin-conjugating enzyme E2 D3|ubiquitin-conjugating enzyme E2(17)KB 3|ubiquitin-conjugating enzyme E2-17 kDa 3|ubiquitin-conjugating enzyme E2D 3 (UBC4/5 homolog, yeast)|ubiquitin-conjugating enzyme E2D 3 (homologous to yeast UBC4/5)|ubiquitin-protein ligase D3	20140607
ENSG00000109475	RPL34	NA	NA	--	NA	NA	--	NA	NA	--	NA	NA	--	0.000503729	3.69993	UP	--	--	--	--	--	--	--	--	--	--	--	--	GeneCards Information	9606	6164	-	L34	HGNC:10340|Ensembl:ENSG00000109475|HPRD:17996|Vega:OTTHUMG00000131839	4	4q25	ribosomal protein L34	protein-coding	RPL34	ribosomal protein L34	O	60S ribosomal protein L34|leukemia-associated protein	20140530
ENSG00000109684	CLNK	NA	NA	--	NA	NA	--	NA	NA	--	NA	NA	--	NA	NA	--	--	--	--	--	--	--	--	--	--	--	--	--	GeneCards Information	9606	116449	-	MIST	HGNC:17438|MIM:611434|HPRD:14720	4	4p16.1	cytokine-dependent hematopoietic cell linker	protein-coding	CLNK	cytokine-dependent hematopoietic cell linker	O	mast cell immunoreceptor signal transducer	20140530
ENSG00000109685	WHSC1	NA	NA	--	NA	NA	--	0.000174845	2.18224	UP	4.8586e-05	2.29169	UP	2.49124e-06	4.89628	UP	--	--	--	--	2	UP	1	UP	--	--	--	--	GeneCards Information	9606	7468	RP11-262P20.3	MMSET|NSD2|REIIBP|TRX5|WHS	HGNC:12766|MIM:602952|Ensembl:ENSG00000109685|HPRD:04259|Vega:OTTHUMG00000121147	4	4p16.3	Wolf-Hirschhorn syndrome candidate 1	protein-coding	WHSC1	Wolf-Hirschhorn syndrome candidate 1	O	IL5 promoter REII region-binding protein|histone-lysine N-methyltransferase NSD2|multiple myeloma SET domain containing protein type III|nuclear SET domain-containing protein 2|probable histone-lysine N-methyltransferase NSD2|trithorax/ash1-related protein 5	20140603
ENSG00000109762	SNX25	NA	NA	--	NA	NA	--	0.000174845	2.31765	UP	0.000203604	2.5171	UP	1.35722e-05	5.72186	UP	--	--	--	--	2	UP	1	UP	--	--	--	--	GeneCards Information	9606	83891	MSTP043	SBBI31	HGNC:21883|Ensembl:ENSG00000109762|HPRD:15414|Vega:OTTHUMG00000160475	4	4q35.1	sorting nexin 25	protein-coding	SNX25	sorting nexin 25	O	sorting nexin-25	20140603
ENSG00000109790	KLHL5	NA	NA	--	NA	NA	--	NA	NA	--	NA	NA	--	0.000520136	3.81089	UP	--	--	--	--	--	--	--	--	--	--	--	--	GeneCards Information	9606	51088	-	-	HGNC:6356|MIM:608064|Ensembl:ENSG00000109790|HPRD:10477|Vega:OTTHUMG00000097819	4	4p14	kelch-like family member 5	protein-coding	KLHL5	kelch-like family member 5	O	kelch-like protein 5|lymphocyte activation-associated protein	20140603
ENSG00000109805	NCAPG	NA	NA	--	NA	NA	--	0.00033029	2.59302	UP	0.000327261	2.87907	UP	2.43481e-05	7.35142	UP	--	--	--	--	2	UP	1	UP	--	--	--	--	GeneCards Information	9606	64151	-	CAPG|CHCG|NY-MEL-3|YCG1	HGNC:24304|MIM:606280|Ensembl:ENSG00000109805|HPRD:12097|Vega:OTTHUMG00000128539	4	4p15.33	non-SMC condensin I complex, subunit G	protein-coding	NCAPG	non-SMC condensin I complex, subunit G	O	XCAP-G homolog|chromosome condensation protein G|chromosome-associated protein G|condensin complex subunit 3|condensin subunit CAP-G|melanoma antigen NY-MEL-3	20140603
ENSG00000109971	HSPA8	NA	NA	--	NA	NA	--	NA	NA	--	0.00563849	2.09005	UP	NA	NA	--	--	--	--	--	--	--	--	--	--	--	--	--	GeneCards Information	9606	3312	-	HEL-33|HEL-S-72p|HSC54|HSC70|HSC71|HSP71|HSP73|HSPA10|LAP-1|LAP1|NIP71	HGNC:5241|MIM:600816|Ensembl:ENSG00000109971|HPRD:07205|Vega:OTTHUMG00000166030	11	11q24.1	heat shock 70kDa protein 8	protein-coding	HSPA8	heat shock 70kDa protein 8	O	LPS-associated protein 1|N-myristoyltransferase inhibitor protein 71|constitutive heat shock protein 70|epididymis luminal protein 33|epididymis secretory sperm binding protein Li 72p|heat shock 70kd protein 10|heat shock cognate 71 kDa protein|heat shock cognate protein 54|lipopolysaccharide-associated protein 1	20140607
ENSG00000110172	CHORDC1	NA	NA	--	NA	NA	--	0.000174845	2.05822	UP	0.00212646	2.29694	UP	0.000282484	4.91416	UP	--	--	--	--	2	UP	1	UP	--	--	--	--	GeneCards Information	9606	26973	-	CHP1	HGNC:14525|MIM:604353|HPRD:05072	11	11q14.3	cysteine and histidine-rich domain (CHORD) containing 1	protein-coding	CHORDC1	cysteine and histidine-rich domain (CHORD) containing 1	O	CHORD-containing protein 1|CHP-1|chord domain-containing protein 1|cysteine and histidine-rich domain (CHORD)-containing 1|cysteine and histidine-rich domain (CHORD)-containing, zinc-binding protein 1|cysteine and histidine-rich domain-containing protein 1|protein morgana	20140603
ENSG00000110675	ELMOD1	1.57702e-06	-4.53425	DOWN	NA	NA	--	NA	NA	--	NA	NA	--	NA	NA	--	--	--	--	--	--	--	--	--	--	--	--	--	GeneCards Information	9606	55531	-	-	HGNC:25334|MIM:615456|Ensembl:ENSG00000110675|HPRD:10934|Vega:OTTHUMG00000166361	11	11q22.3	ELMO/CED-12 domain containing 1	protein-coding	ELMOD1	ELMO/CED-12 domain containing 1	O	ELMO domain containing 1|ELMO domain-containing protein 1	20140608
ENSG00000110700	RPS13	NA	NA	--	NA	NA	--	NA	NA	--	0.00217533	2.10292	UP	NA	NA	--	--	--	--	--	--	--	--	--	--	--	--	--	GeneCards Information	9606	6207	-	S13	HGNC:10386|MIM:180476|Ensembl:ENSG00000110700|HPRD:01604|Vega:OTTHUMG00000165988	11	11p15	ribosomal protein S13	protein-coding	RPS13	ribosomal protein S13	O	40S ribosomal protein S13	20140603
ENSG00000110768	GTF2H1	NA	NA	--	NA	NA	--	NA	NA	--	NA	NA	--	0.000990774	2.72928	UP	--	--	--	--	--	--	--	--	--	--	--	--	GeneCards Information	9606	2965	-	BTF2|P62|TFB1|TFIIH	HGNC:4655|MIM:189972|Ensembl:ENSG00000110768|HPRD:01807|Vega:OTTHUMG00000167690	11	11p15.1-p14	general transcription factor IIH, polypeptide 1, 62kDa	protein-coding	GTF2H1	general transcription factor IIH, polypeptide 1, 62kDa	O	BTF2 p62|TFIIH basal transcription factor complex p62 subunit|basic transcription factor 2 62 kDa subunit|general transcription factor IIH polypeptide 1|general transcription factor IIH subunit 1	20140607
ENSG00000110799	VWF	3.60273e-56	-6.6554	DOWN	0.934235	-6.53014	DOWN	0.000174845	-5.35303	DOWN	4.86024e-05	-4.62969	DOWN	NA	NA	--	-2	DOWN	-1	DOWN	--	--	--	--	--	--	--	--	GeneCards Information	9606	7450	-	F8VWF|VWD	HGNC:12726|MIM:613160|Ensembl:ENSG00000110799|HPRD:01906|Vega:OTTHUMG00000168265	12	12p13.3	von Willebrand factor	protein-coding	VWF	von Willebrand factor	O	coagulation factor VIII VWF	20140608
ENSG00000110880	CORO1C	NA	NA	--	NA	NA	--	NA	NA	--	NA	NA	--	0.000151955	3.5106	UP	--	--	--	--	--	--	--	--	--	--	--	--	GeneCards Information	9606	23603	-	HCRNN4	HGNC:2254|MIM:605269|Ensembl:ENSG00000110880|HPRD:09244|Vega:OTTHUMG00000169381	12	12q24.1	coronin, actin binding protein, 1C	protein-coding	CORO1C	coronin, actin binding protein, 1C	O	coronin 1C|coronin, actin-binding protein, 1C|coronin-1C|coronin-3	20140603
ENSG00000110934	BIN2	NA	NA	--	NA	NA	--	0.000174845	#NAME?	--	NA	NA	--	NA	NA	--	--	--	--	--	--	--	--	--	--	--	--	--	GeneCards Information	9606	51411	-	BRAP-1	HGNC:1053|MIM:605936|Ensembl:ENSG00000110934|HPRD:05805|Vega:OTTHUMG00000185197	12	12q13	bridging integrator 2	protein-coding	BIN2	bridging integrator 2	O	breast cancer associated protein BRAP1|breast cancer-associated protein 1|bridging integrator-2	20140604
ENSG00000110958	PTGES3	NA	NA	--	NA	NA	--	NA	NA	--	NA	NA	--	0.0067534	2.84881	UP	--	--	--	--	--	--	--	--	--	--	--	--	GeneCards Information	9606	10728	-	P23|TEBP|cPGES	HGNC:16049|MIM:607061|Ensembl:ENSG00000110958|HPRD:06138|Vega:OTTHUMG00000170217	12	12q13.3|12	prostaglandin E synthase 3 (cytosolic)	protein-coding	PTGES3	prostaglandin E synthase 3 (cytosolic)	O	Hsp90 co-chaperone|cytosolic prostaglandin E synthase|cytosolic prostaglandin E2 synthase|progesterone receptor complex p23|prostaglandin E synthase 3|telomerase-binding protein p23|unactive progesterone receptor, 23 kD	20140603
ENSG00000111057	KRT18	5.07336e-27	-4.54705	DOWN	NA	NA	--	0.000174845	-3.91066	DOWN	NA	NA	--	NA	NA	--	--	--	--	--	--	--	--	--	--	--	--	--	GeneCards Information	9606	3875	PIG46	CYK18|K18	HGNC:6430|MIM:148070|Ensembl:ENSG00000111057|HPRD:01020|Vega:OTTHUMG00000169882	12	12q13	keratin 18	protein-coding	KRT18	keratin 18	O	CK-18|cell proliferation-inducing gene 46 protein|cell proliferation-inducing protein 46|cytokeratin 18|cytokeratin-18|keratin, type I cytoskeletal 18|keratin-18	20140608
ENSG00000111215	PRR4	1.34716e-23	-4.35233	DOWN	NA	NA	--	0.000174845	-3.04286	DOWN	0.000207513	-2.8	DOWN	NA	NA	--	--	--	--	--	--	--	--	--	--	--	--	--	GeneCards Information	9606	11272	-	LPRP|PROL4	HGNC:18020|MIM:605359|Ensembl:ENSG00000111215|HPRD:09248|Vega:OTTHUMG00000168522	12	12p13	proline rich 4 (lacrimal)	protein-coding	PRR4	proline rich 4 (lacrimal)	O	lacrimal proline-rich protein|nasopharyngeal carcinoma-associated proline-rich protein 4|proline-rich polypeptide 4|proline-rich protein 4	20140522
ENSG00000111412	C12orf49	NA	NA	--	NA	NA	--	0.000174845	2.02187	UP	0.00569782	2.37865	UP	0.00103214	5.20049	UP	--	--	--	--	2	UP	1	UP	--	--	--	--	GeneCards Information	9606	79794	-	-	HGNC:26128|Ensembl:ENSG00000111412|HPRD:07962|Vega:OTTHUMG00000169392	12	12q24.22	chromosome 12 open reading frame 49	protein-coding	C12orf49	chromosome 12 open reading frame 49	O	UPF0454 protein C12orf49	20140603
ENSG00000111540	RAB5B	NA	NA	--	NA	NA	--	NA	NA	--	0.00516067	2.1068	UP	NA	NA	--	--	--	--	--	--	--	--	--	--	--	--	--	GeneCards Information	9606	5869	-	-	HGNC:9784|MIM:179514|Ensembl:ENSG00000111540|HPRD:01544|Vega:OTTHUMG00000169682	12	12q13	RAB5B, member RAS oncogene family	protein-coding	RAB5B	RAB5B, member RAS oncogene family	O	ras-related protein Rab-5B	20140603
ENSG00000111704	NANOG	0.0048206	-5.25693	DOWN	NA	NA	--	NA	NA	--	9.36598e-06	-7.74809	DOWN	NA	NA	--	--	--	--	--	--	--	--	--	--	--	--	--	GeneCards Information	9606	79923	-	-	HGNC:20857|MIM:607937|Ensembl:ENSG00000111704|HPRD:06397|Vega:OTTHUMG00000166019	12	12p13.31	Nanog homeobox	protein-coding	NANOG	Nanog homeobox	O	hNanog|homeobox protein NANOG|homeobox transcription factor Nanog|homeobox transcription factor Nanog-delta 48	20140603
ENSG00000111981	ULBP1	NA	NA	--	NA	NA	--	0.00559299	-4.69605	DOWN	0.00808989	-4.11784	DOWN	NA	NA	--	--	--	--	--	--	--	--	--	--	--	--	--	GeneCards Information	9606	80329	RP11-472G23.2	RAET1I	HGNC:14893|MIM:605697|Ensembl:ENSG00000111981|HPRD:09297|Vega:OTTHUMG00000015810	6	6q25	UL16 binding protein 1	protein-coding	ULBP1	UL16 binding protein 1	O	N2DL-1|NKG2D ligand 1|NKG2DL1|UL16-binding protein 1|alcan-beta|retinoic acid early transcript 1I	20140522
ENSG00000112081	SRSF3	NA	NA	--	NA	NA	--	NA	NA	--	NA	NA	--	0.00245058	2.08057	UP	--	--	--	--	--	--	--	--	--	--	--	--	GeneCards Information	9606	6428	-	SFRS3|SRp20	HGNC:10785|MIM:603364|HPRD:04530	6	6p21	serine/arginine-rich splicing factor 3	protein-coding	SRSF3	serine/arginine-rich splicing factor 3	O	pre-mRNA-splicing factor SRP20|splicing factor, arginine/serine-rich 3|splicing factor, arginine/serine-rich, 20-kD	20140603
ENSG00000112294	ALDH5A1	1.29811e-09	-2.11428	DOWN	NA	NA	--	NA	NA	--	NA	NA	--	NA	NA	--	--	--	--	--	--	--	--	--	--	--	--	--	GeneCards Information	9606	7915	-	SSADH|SSDH	HGNC:408|MIM:610045|Ensembl:ENSG00000112294|HPRD:08361|Vega:OTTHUMG00000014356	6	6p22	aldehyde dehydrogenase 5 family, member A1	protein-coding	ALDH5A1	aldehyde dehydrogenase 5 family, member A1	O	NAD(+)-dependent succinic semialdehyde dehydrogenase|aldehyde dehydrogenase 5 family member A1|mitochondrial succinate semialdehyde dehydrogenase|succinate-semialdehyde dehydrogenase, mitochondrial	20140603
ENSG00000112335	SNX3	NA	NA	--	NA	NA	--	NA	NA	--	NA	NA	--	0.00572902	2.74132	UP	--	--	--	--	--	--	--	--	--	--	--	--	GeneCards Information	9606	8724	RP3-429G5.4	Grd19|MCOPS8|SDP3	HGNC:11174|MIM:605930|Ensembl:ENSG00000112335|HPRD:09333|Vega:OTTHUMG00000015323	6	6q21	sorting nexin 3	protein-coding	SNX3	sorting nexin 3	O	sorting nexin 3A|sorting nexin-3	20140603
ENSG00000112339	HBS1L	NA	NA	--	NA	NA	--	NA	NA	--	NA	NA	--	0.000330988	3.81243	UP	--	--	--	--	--	--	--	--	--	--	--	--	GeneCards Information	9606	10767	RP11-349J5.1	EF-1a|ERFS|HBS1|HSPC276|eRF3c	HGNC:4834|MIM:612450|Ensembl:ENSG00000112339|HPRD:06582|Vega:OTTHUMG00000015626	6	6q23.3	HBS1-like translational GTPase	protein-coding	HBS1L	HBS1-like translational GTPase	O	ERF3-similar protein|HBS1-like protein|Hsp70 subfamily B suppressor 1-like protein|eRF3 family member	20140608
ENSG00000112343	TRIM38	NA	NA	--	NA	NA	--	NA	NA	--	NA	NA	--	0.00463962	2.51248	UP	--	--	--	--	--	--	--	--	--	--	--	--	GeneCards Information	9606	10475	-	RNF15|RORET	HGNC:10059|Ensembl:ENSG00000112343|HPRD:15555|Vega:OTTHUMG00000014414	6	6p21.3	tripartite motif containing 38	protein-coding	TRIM38	tripartite motif containing 38	O	Ro/SSA ribonucleoprotein homolog|ring finger protein 15|tripartite motif-containing protein 38|zinc finger protein RoRet	20140530
ENSG00000112419	PHACTR2	NA	NA	--	NA	NA	--	NA	NA	--	0.0349317	2.4096	UP	NA	NA	--	--	--	--	--	--	--	--	--	--	--	--	--	GeneCards Information	9606	9749	RP3-468K18.3	C6orf56	HGNC:20956|MIM:608724|Ensembl:ENSG00000112419|HPRD:16378|Vega:OTTHUMG00000015732	6	6q24.2	phosphatase and actin regulator 2	protein-coding	PHACTR2	phosphatase and actin regulator 2	O	-	20140603
ENSG00000112562	SMOC2	NA	NA	--	NA	NA	--	0.000174845	#NAME?	--	NA	NA	--	NA	NA	--	--	--	--	--	--	--	--	--	--	--	--	--	GeneCards Information	9606	64094	RP11-270C4__A.1	DTDP1|MST117|MSTP117|MSTP140|SMAP2|bA270C4A.1|bA37D8.1|dJ421D16.1	HGNC:20323|MIM:607223|Ensembl:ENSG00000112562|HPRD:06244|Vega:OTTHUMG00000016050	6	6q27	SPARC related modular calcium binding 2	protein-coding	SMOC2	SPARC related modular calcium binding 2	O	SMAP-2|SMOC-2|SPARC-related modular calcium-binding protein 2|secreted modular calcium-binding protein 2|smooth muscle associated protein 2|smooth muscle-associated protein 2|thyroglobulin type-1 repeat containing protein	20140603
ENSG00000112972	HMGCS1	NA	NA	--	NA	NA	--	0.000174845	2.06878	UP	0.00687191	2.35089	UP	0.00103423	5.07743	UP	--	--	--	--	2	UP	1	UP	--	--	--	--	GeneCards Information	9606	3157	-	HMGCS	HGNC:5007|MIM:142940|Ensembl:ENSG00000112972|HPRD:07515|Vega:OTTHUMG00000162231	5	5p14-p13	3-hydroxy-3-methylglutaryl-CoA synthase 1 (soluble)	protein-coding	HMGCS1	3-hydroxy-3-methylglutaryl-CoA synthase 1 (soluble)	O	3-hydroxy-3-methylglutaryl coenzyme A (HMG-CoA) synthase|3-hydroxy-3-methylglutaryl-Coenzyme A synthase 1 (soluble)|hydroxymethylglutaryl-CoA synthase, cytoplasmic	20140603
ENSG00000113194	FAF2	NA	NA	--	NA	NA	--	NA	NA	--	NA	NA	--	0.00119543	2.9097	UP	--	--	--	--	--	--	--	--	--	--	--	--	GeneCards Information	9606	23197	-	ETEA|UBXD8|UBXN3B	HGNC:24666|Ensembl:ENSG00000113194|HPRD:16870|Vega:OTTHUMG00000163228	5	5q35.2	Fas associated factor family member 2	protein-coding	FAF2	Fas associated factor family member 2	O	FAS-associated factor 2|UBX domain containing 8|UBX domain protein 3B|UBX domain-containing protein 3B|UBX domain-containing protein 8|expressed in T-cells and eosinophils in atopic dermatitis	20140603
ENSG00000113248	PCDHB15	8.69594e-14	-5.61498	DOWN	NA	NA	--	NA	NA	--	0.000955415	-4.17592	DOWN	NA	NA	--	--	--	--	--	--	--	--	--	--	--	--	--	GeneCards Information	9606	56121	-	PCDH-BETA15	HGNC:8686|MIM:606341|Ensembl:ENSG00000113248|HPRD:06959|Vega:OTTHUMG00000129609	5	5q31	protocadherin beta 15	protein-coding	PCDHB15	protocadherin beta 15	O	protocadherin beta-15	20140509
ENSG00000113249	HAVCR1	NA	NA	--	NA	NA	--	NA	NA	--	NA	NA	--	NA	NA	--	--	--	--	--	--	--	--	--	--	--	--	--	GeneCards Information	9606	26762	-	HAVCR|HAVCR-1|KIM-1|KIM1|TIM|TIM-1|TIM1|TIMD-1|TIMD1	HGNC:17866|MIM:606518|Ensembl:ENSG00000113249|HPRD:09404|Vega:OTTHUMG00000163466	5	5q33.2	hepatitis A virus cellular receptor 1	protein-coding	HAVCR1	hepatitis A virus cellular receptor 1	O	T cell immunoglobin domain and mucin domain protein 1|T-cell immunoglobulin mucin family member 1|T-cell immunoglobulin mucin receptor 1|T-cell membrane protein 1|kidney injury molecule 1	20140608
ENSG00000113328	CCNG1	NA	NA	--	NA	NA	--	NA	NA	--	NA	NA	--	0.00585142	3.10871	UP	--	--	--	--	--	--	--	--	--	--	--	--	GeneCards Information	9606	900	-	CCNG	HGNC:1592|MIM:601578|Ensembl:ENSG00000113328|HPRD:03345|Vega:OTTHUMG00000130380	5	5q32-q34	cyclin G1	protein-coding	CCNG1	cyclin G1	O	cyclin-G|cyclin-G1	20140603
ENSG00000113356	POLR3G	NA	NA	--	NA	NA	--	NA	NA	--	0.0313403	2.00311	UP	NA	NA	--	--	--	--	--	--	--	--	--	--	--	--	--	GeneCards Information	9606	10622	-	RPC32|RPC7	HGNC:30075|Ensembl:ENSG00000113356|HPRD:17881|Vega:OTTHUMG00000162809	5	5q14.3	polymerase (RNA) III (DNA directed) polypeptide G (32kD)	protein-coding	POLR3G	polymerase (RNA) III (DNA directed) polypeptide G (32kD)	O	DNA-directed RNA polymerase III 32 kDa polypeptide|DNA-directed RNA polymerase III subunit G|DNA-directed RNA polymerase III subunit RPC7|RNA polymerase III 32 kDa subunit|RNA polymerase III subunit C7	20140603
ENSG00000113361	CDH6	3.19215e-12	-5.23718	DOWN	NA	NA	--	NA	NA	--	0.00877108	-3.8333	DOWN	NA	NA	--	--	--	--	--	--	--	--	--	--	--	--	--	GeneCards Information	9606	1004	-	CAD6|KCAD	HGNC:1765|MIM:603007|Ensembl:ENSG00000113361|HPRD:04305|Vega:OTTHUMG00000090673	5	5p13.3	cadherin 6, type 2, K-cadherin (fetal kidney)	protein-coding	CDH6	cadherin 6, type 2, K-cadherin (fetal kidney)	O	cadherin-6	20140603
ENSG00000113441	LNPEP	NA	NA	--	NA	NA	--	0.00103529	2.2124	UP	0.000677477	2.41577	UP	NA	NA	--	--	--	--	--	--	--	--	--	--	--	--	--	GeneCards Information	9606	4012	-	CAP|IRAP|P-LAP|PLAP	HGNC:6656|MIM:151300|Ensembl:ENSG00000113441|HPRD:01041|HPRD:08255|Vega:OTTHUMG00000128719	5	5q15	leucyl/cystinyl aminopeptidase	protein-coding	LNPEP	leucyl/cystinyl aminopeptidase	O	AT (4) receptor|angiotensin IV receptor|cystinyl aminopeptidase|insulin-regulated aminopeptidase|insulin-regulated membrane aminopeptidase|insulin-responsive aminopeptidase|leucyl-cystinyl aminopeptidase|otase|oxytocinase|placental leucine aminopeptidase|vasopressinase	20140603
ENSG00000113569	NUP155	NA	NA	--	NA	NA	--	NA	NA	--	NA	NA	--	0.00164911	2.94509	UP	--	--	--	--	--	--	--	--	--	--	--	--	GeneCards Information	9606	9631	-	ATFB15|N155	HGNC:8063|MIM:606694|Ensembl:ENSG00000113569|HPRD:05984|Vega:OTTHUMG00000090803	5	5p13.1	nucleoporin 155kDa	protein-coding	NUP155	nucleoporin 155kDa	O	155 kDa nucleoporin|nuclear pore complex protein Nup155|nucleoporin 155kD	20140607
ENSG00000113615	SEC24A	NA	NA	--	NA	NA	--	0.000174845	2.40629	UP	0.000194708	2.57586	UP	1.2273e-05	5.95591	UP	--	--	--	--	2	UP	1	UP	--	--	--	--	GeneCards Information	9606	10802	-	-	HGNC:10703|MIM:607183|Ensembl:ENSG00000113615|Vega:OTTHUMG00000163064	5	5q31.1	SEC24 family member A	protein-coding	SEC24A	SEC24 family member A	O	SEC24 family, member A|SEC24 related gene family, member A|SEC24-related protein A|protein transport protein Sec24A	20140603
ENSG00000113643	RARS	NA	NA	--	NA	NA	--	NA	NA	--	NA	NA	--	0.00258122	2.59515	UP	--	--	--	--	--	--	--	--	--	--	--	--	GeneCards Information	9606	5917	-	ArgRS|DALRD1	HGNC:9870|MIM:107820|Ensembl:ENSG00000113643|HPRD:00142|Vega:OTTHUMG00000130411	5	5q35.1	arginyl-tRNA synthetase	protein-coding	RARS	arginyl-tRNA synthetase	O	arginine tRNA ligase 1, cytoplasmic|arginine--tRNA ligase, cytoplasmic|arginyl-tRNA synthetase, cytoplasmic	20140603
ENSG00000113712	CSNK1A1	NA	NA	--	NA	NA	--	NA	NA	--	0.000502519	2.0995	UP	NA	NA	--	--	--	--	--	--	--	--	--	--	--	--	--	GeneCards Information	9606	1452	-	CK1|CK1a|CKIa|HEL-S-77p|HLCDGP1|PRO2975	HGNC:2451|MIM:600505|Ensembl:ENSG00000113712|HPRD:02739|Vega:OTTHUMG00000163463	5	5q32	casein kinase 1, alpha 1	protein-coding	CSNK1A1	casein kinase 1, alpha 1	O	CKI-alpha|casein kinase I isoform alpha|clock regulator kinase|down-regulated in lung cancer|epididymis secretory sperm binding protein Li 77p	20140603
ENSG00000113810	SMC4	NA	NA	--	NA	NA	--	NA	NA	--	0.00694115	2.07507	UP	0.00215147	4.31428	UP	--	--	--	--	2	UP	--	--	--	--	--	--	GeneCards Information	9606	10051	-	CAP-C|CAPC|SMC-4|SMC4L1|hCAP-C	HGNC:14013|MIM:605575|Ensembl:ENSG00000113810|HPRD:09276|Vega:OTTHUMG00000159006	3	3q26.1	structural maintenance of chromosomes 4	protein-coding	SMC4	structural maintenance of chromosomes 4	O	SMC protein 4|SMC4 structural maintenance of chromosomes 4-like 1|XCAP-C homolog|chromosome-associated polypeptide C|structural maintenance of chromosomes protein 4	20140603
ENSG00000113905	HRG	NA	NA	--	NA	NA	--	0.000174845	#NAME?	--	NA	NA	--	NA	NA	--	--	--	--	--	--	--	--	--	--	--	--	--	GeneCards Information	9606	3273	-	HPRG|HRGP|THPH11	HGNC:5181|MIM:142640|Ensembl:ENSG00000113905|HPRD:00812|Vega:OTTHUMG00000156578	3	3q27	histidine-rich glycoprotein	protein-coding	HRG	histidine-rich glycoprotein	O	histidine-proline-rich glycoprotein	20140603
ENSG00000114062	UBE3A	NA	NA	--	NA	NA	--	NA	NA	--	NA	NA	--	0.000818556	3.79407	UP	--	--	--	--	--	--	--	--	--	--	--	--	GeneCards Information	9606	7337	-	ANCR|AS|E6-AP|EPVE6AP|HPVE6A	HGNC:12496|MIM:601623|Ensembl:ENSG00000114062|HPRD:03375|Vega:OTTHUMG00000171548	15	15q11.2	ubiquitin protein ligase E3A	protein-coding	UBE3A	ubiquitin protein ligase E3A	O	CTCL tumor antigen se37-2|E6AP ubiquitin-protein ligase|human papilloma virus E6-associated protein|human papillomavirus E6-associated protein|oncogenic protein-associated protein E6-AP|renal carcinoma antigen NY-REN-54|ubiquitin-protein ligase E3A	20140603
ENSG00000114209	PDCD10	NA	NA	--	NA	NA	--	NA	NA	--	0.0089608	2.2343	UP	0.00260072	4.81604	UP	--	--	--	--	2	UP	--	--	--	--	--	--	GeneCards Information	9606	11235	-	CCM3|TFAR15	HGNC:8761|MIM:609118|Ensembl:ENSG00000114209|HPRD:10141|Vega:OTTHUMG00000158415	3	3q26.1	programmed cell death 10	protein-coding	PDCD10	programmed cell death 10	O	TF-1 cell apoptosis-related protein 15|apoptosis-related protein 15|cerebral cavernous malformations 3 protein|programmed cell death protein 10	20140603
ENSG00000114346	ECT2	NA	NA	--	NA	NA	--	0.000174845	2.07902	UP	0.00606569	2.37686	UP	0.0010022	5.18008	UP	--	--	--	--	2	UP	1	UP	--	--	--	--	GeneCards Information	9606	1894	-	ARHGEF31	HGNC:3155|MIM:600586|Ensembl:ENSG00000114346|HPRD:11860|Vega:OTTHUMG00000156762	3	3q26.1-q26.2	epithelial cell transforming 2	protein-coding	ECT2	epithelial cell transforming 2	O	epithelial cell transforming sequence 2 oncogene|epithelial cell-transforming sequence 2 oncogene|protein ECT2	20140608
ENSG00000114374	USP9Y	NA	NA	--	NA	NA	--	NA	NA	--	NA	NA	--	NA	NA	--	--	--	--	--	--	--	--	--	--	--	--	--	GeneCards Information	9606	8287	-	DFFRY|SPGFY2	HGNC:12633|MIM:400005|Ensembl:ENSG00000114374|HPRD:02449|Vega:OTTHUMG00000036469	Y	Yq11.2	ubiquitin specific peptidase 9, Y-linked	protein-coding	USP9Y	ubiquitin specific peptidase 9, Y-linked	O	deubiquitinating enzyme FAF-Y|fat facets protein-related, Y-linked|probable ubiquitin carboxyl-terminal hydrolase FAF-Y|ubiquitin specific peptidase 9, Y-linked (fat facets-like, Drosophila)|ubiquitin thioesterase FAF-Y|ubiquitin thiolesterase FAF-Y|ubiquitin-specific processing protease FAF-Y|ubiquitin-specific protease 9, Y chromosome|ubiquitin-specific-processing protease FAF-Y	20140522
ENSG00000114450	GNB4	NA	NA	--	NA	NA	--	0.00033029	2.31712	UP	0.00227564	2.65874	UP	0.000386665	6.43303	UP	--	--	--	--	2	UP	1	UP	--	--	--	--	GeneCards Information	9606	59345	RP11-145M9.4	CMTD1F	HGNC:20731|MIM:610863|HPRD:09973	3	3q26.33	guanine nucleotide binding protein (G protein), beta polypeptide 4	protein-coding	GNB4	guanine nucleotide binding protein (G protein), beta polypeptide 4	O	G protein beta-4 subunit|guanine nucleotide-binding protein subunit beta-4|transducin beta chain 4	20140607
ENSG00000114686	MRPL3	NA	NA	--	NA	NA	--	NA	NA	--	NA	NA	--	0.00193155	2.3741	UP	--	--	--	--	--	--	--	--	--	--	--	--	GeneCards Information	9606	11222	-	COXPD9|MRL3|RPML3	HGNC:10379|MIM:607118|Ensembl:ENSG00000114686|HPRD:06175|Vega:OTTHUMG00000159607	3	3q21-q23	mitochondrial ribosomal protein L3	protein-coding	MRPL3	mitochondrial ribosomal protein L3	O	39S ribosomal protein L3, mitochondrial|L3mt|MRP-L3|mitochondrial 60S ribosomal protein L3	20140603
ENSG00000114771	AADAC	NA	NA	--	NA	NA	--	NA	NA	--	0.000449883	-5.02316	DOWN	NA	NA	--	--	--	--	--	--	--	--	--	--	--	--	--	GeneCards Information	9606	13	-	CES5A1|DAC	HGNC:17|MIM:600338|Ensembl:ENSG00000114771|HPRD:02640|Vega:OTTHUMG00000159876	3	3q25.1	arylacetamide deacetylase	protein-coding	AADAC	arylacetamide deacetylase	O	arylacetamide deacetylase (esterase)	20140530
ENSG00000114805	PLCH1	3.68761e-07	-4.89176	DOWN	NA	NA	--	NA	NA	--	NA	NA	--	NA	NA	--	--	--	--	--	--	--	--	--	--	--	--	--	GeneCards Information	9606	23007	-	PLCL3	HGNC:29185|MIM:612835|Ensembl:ENSG00000114805|HPRD:11438|Vega:OTTHUMG00000158477	3	3q25.31	phospholipase C, eta 1	protein-coding	PLCH1	phospholipase C, eta 1	O	1-phosphatidylinositol 4,5-bisphosphate phosphodiesterase eta-1|1-phosphatidylinositol-4,5-bisphosphate phosphodiesterase eta-1|PLC eta 1|PLC-L3|PLC-eta-1|phosphoinositide phospholipase C-eta-1|phospholipase C-eta-1|phospholipase C-eta1a|phospholipase C-eta1b|phospholipase C-like 3|phospholipase C-like protein 3	20140603
ENSG00000114999	TTL	NA	NA	--	NA	NA	--	0.000174845	2.10656	UP	6.98528e-05	2.24505	UP	3.89287e-06	4.74053	UP	--	--	--	--	2	UP	1	UP	--	--	--	--	GeneCards Information	9606	150465	-	-	HGNC:21586|MIM:608291|HPRD:12206	2	2q13	tubulin tyrosine ligase	protein-coding	TTL	tubulin tyrosine ligase	O	2410003M22Rik|tubulin--tyrosine ligase|tubulin-tyrosine ligase	20140603
ENSG00000115091	ACTR3	NA	NA	--	NA	NA	--	0.000174845	2.01582	UP	0.00124747	2.2239	UP	0.00014416	4.67154	UP	--	--	--	--	2	UP	1	UP	--	--	--	--	GeneCards Information	9606	10096	-	ARP3	HGNC:170|MIM:604222|Ensembl:ENSG00000115091|HPRD:05024|Vega:OTTHUMG00000153497	2	2q14.1	ARP3 actin-related protein 3 homolog (yeast)	protein-coding	ACTR3	ARP3 actin-related protein 3 homolog (yeast)	O	actin-like protein 3|actin-related protein 3	20140603
ENSG00000115128	SF3B14	NA	NA	--	NA	NA	--	NA	NA	--	NA	NA	--	0.00116327	2.50083	UP	--	--	--	--	--	--	--	--	--	--	--	--	GeneCards Information	#N/A	#N/A	#N/A	#N/A	#N/A	#N/A	#N/A	#N/A	#N/A	#N/A	#N/A	#N/A	#N/A	#N/A
ENSG00000115364	MRPL19	NA	NA	--	NA	NA	--	NA	NA	--	NA	NA	--	0.00147641	3.11935	UP	--	--	--	--	--	--	--	--	--	--	--	--	GeneCards Information	9606	9801	RP11-342K6.1	L19mt|MRP-L15|MRP-L19|MRPL15|RLX1|RPML15	HGNC:14052|MIM:611832|HPRD:11370	2	2p11.1-q11.2	mitochondrial ribosomal protein L19	protein-coding	MRPL19	mitochondrial ribosomal protein L19	O	39S ribosomal protein L15, mitochondrial|39S ribosomal protein L19, mitochondrial|L15mt	20140603
ENSG00000115484	CCT4	NA	NA	--	NA	NA	--	NA	NA	--	NA	NA	--	0.000692397	3.03091	UP	--	--	--	--	--	--	--	--	--	--	--	--	GeneCards Information	9606	10575	-	CCT-DELTA|Cctd|SRB	HGNC:1617|MIM:605142|Ensembl:ENSG00000115484|HPRD:05506|Vega:OTTHUMG00000152166	2	2p15	chaperonin containing TCP1, subunit 4 (delta)	protein-coding	CCT4	chaperonin containing TCP1, subunit 4 (delta)	O	T-complex protein 1 subunit delta|TCP-1-delta|chaperonin containing t-complex polypeptide 1, delta subunit|stimulator of TAR RNA-binding	20140603
ENSG00000115514	TXNDC9	NA	NA	--	NA	NA	--	0.0015535	2.29976	UP	0.000183112	2.47965	UP	2.34034e-05	5.67545	UP	--	--	--	--	2	UP	1	UP	--	--	--	--	GeneCards Information	9606	10190	-	APACD|PHLP3	HGNC:24110|MIM:612564|Ensembl:ENSG00000115514|HPRD:15592|Vega:OTTHUMG00000130641	2	2q11.2	thioredoxin domain containing 9	protein-coding	TXNDC9	thioredoxin domain containing 9	O	ATP binding protein associated with cell differentiation|ATP-binding protein associated with cell differentiation|protein 1-4|thioredoxin domain-containing protein 9	20140603
ENSG00000115539	PDCL3	NA	NA	--	NA	NA	--	NA	NA	--	NA	NA	--	4.23794e-05	3.36037	UP	--	--	--	--	--	--	--	--	--	--	--	--	GeneCards Information	9606	79031	-	HTPHLP|PHLP2A|PHLP3|VIAF|VIAF1	HGNC:28860|MIM:611678|HPRD:17827	2	2q11.2	phosducin-like 3	protein-coding	PDCL3	phosducin-like 3	O	IAP-associated factor VIAF1|VIAF-1|phPL3|phosducin-like protein 3|viral IAP-associated factor 1	20140603
ENSG00000115808	STRN	NA	NA	--	NA	NA	--	0.000174845	2.45959	UP	0.000121602	2.65018	UP	7.73231e-07	6.10773	UP	--	--	--	--	2	UP	1	UP	--	--	--	--	GeneCards Information	9606	6801	-	SG2NA	HGNC:11424|MIM:614765|Ensembl:ENSG00000115808|HPRD:18124|Vega:OTTHUMG00000100959	2	2p22.2	striatin, calmodulin binding protein	protein-coding	STRN	striatin, calmodulin binding protein	O	striatin|striatin, calmodulin-binding protein	20140603
ENSG00000116030	SUMO1	NA	NA	--	NA	NA	--	NA	NA	--	NA	NA	--	0.00374429	2.19947	UP	--	--	--	--	--	--	--	--	--	--	--	--	GeneCards Information	9606	7341	OK/SW-cl.43	DAP1|GMP1|OFC10|PIC1|SENP2|SMT3|SMT3C|SMT3H3|UBL1	HGNC:12502|MIM:601912|Ensembl:ENSG00000116030|HPRD:03554|Vega:OTTHUMG00000132839	2	2q33	small ubiquitin-like modifier 1	protein-coding	SUMO1	small ubiquitin-like modifier 1	O	GAP modifying protein 1|SMT3 homolog 3|SMT3 suppressor of mif two 3 homolog 1|sentrin|small ubiquitin-related modifier 1|ubiquitin-homology domain protein PIC1|ubiquitin-like protein SMT3C|ubiquitin-like protein UBL1	20140603
ENSG00000116095	PLEKHA3	NA	NA	--	NA	NA	--	NA	NA	--	NA	NA	--	0.000116817	3.88677	UP	--	--	--	--	--	--	--	--	--	--	--	--	GeneCards Information	9606	65977	-	FAPP1	HGNC:14338|MIM:607774|HPRD:09688	2	2q31.2	pleckstrin homology domain containing, family A (phosphoinositide binding specific) member 3	protein-coding	PLEKHA3	pleckstrin homology domain containing, family A (phosphoinositide binding specific) member 3	O	FAPP-1|PH domain-containing family A member 3|four-phosphate-adaptor protein 1|phosphatidylinositol-four-phosphate adapter protein 1|phosphoinositol 4-phosphate adapter protein 1|pleckstrin homology domain-containing family A member 3|pleckstrin homology domain-containing, family A (phosphoinositide binding specific) member 3	20140603
ENSG00000116151	MORN1	NA	NA	--	NA	NA	--	0.000623214	-2.22209	DOWN	NA	NA	--	NA	NA	--	--	--	--	--	--	--	--	--	--	--	--	--	GeneCards Information	9606	79906	RP4-740C4.1	-	HGNC:25852|Ensembl:ENSG00000116151|HPRD:07843|Vega:OTTHUMG00000001402	1	1p36.33-p36.32	MORN repeat containing 1	protein-coding	MORN1	MORN repeat containing 1	O	MORN repeat-containing protein 1	20140603
ENSG00000116161	CACYBP	NA	NA	--	NA	NA	--	NA	NA	--	NA	NA	--	0.00243184	3.52023	UP	--	--	--	--	--	--	--	--	--	--	--	--	GeneCards Information	9606	27101	PNAS-107	GIG5|S100A6BP|SIP	HGNC:30423|MIM:606186|Ensembl:ENSG00000116161|HPRD:07316|Vega:OTTHUMG00000034941	1	1q24-q25	calcyclin binding protein	protein-coding	CACYBP	calcyclin binding protein	O	S100A6-binding protein|Siah-interacting protein (SIP)|calcyclin-binding protein|growth-inhibiting gene 5 protein|hCacyBP	20140603
ENSG00000116199	FAM20B	NA	NA	--	NA	NA	--	NA	NA	--	NA	NA	--	0.00693444	2.5182	UP	--	--	--	--	--	--	--	--	--	--	--	--	GeneCards Information	9606	9917	RP11-177A2.1	gxk1	HGNC:23017|MIM:611063|Ensembl:ENSG00000116199|HPRD:13297|Vega:OTTHUMG00000035073	1	1q25	family with sequence similarity 20, member B	protein-coding	FAM20B	family with sequence similarity 20, member B	O	glycosaminoglycan xylosylkinase|xylose kinase	20140603
ENSG00000116221	MRPL37	NA	NA	--	NA	NA	--	NA	NA	--	NA	NA	--	0.00390052	3.07212	UP	--	--	--	--	--	--	--	--	--	--	--	--	GeneCards Information	9606	51253	HSPC235	L37mt|MRP-L2|MRP-L37|MRPL2|RPML2	HGNC:14034|MIM:611843|Ensembl:ENSG00000116221|HPRD:14757|Vega:OTTHUMG00000008118	1	1p32.1	mitochondrial ribosomal protein L37	protein-coding	MRPL37	mitochondrial ribosomal protein L37	O	39S ribosomal protein L2, mitochondrial|39S ribosomal protein L37, mitochondrial|L2mt|ribosomal protein, mitochondrial, L2	20140603
ENSG00000116459	ATP5F1	NA	NA	--	NA	NA	--	0.000174845	2.07335	UP	5.87704e-05	2.21287	UP	3.17517e-06	4.63597	UP	--	--	--	--	2	UP	1	UP	--	--	--	--	GeneCards Information	9606	515	RP11-552M11.5	PIG47	HGNC:840|MIM:603270|HPRD:04467	1	1p13.2	ATP synthase, H+ transporting, mitochondrial Fo complex, subunit B1	protein-coding	ATP5F1	ATP synthase, H+ transporting, mitochondrial Fo complex, subunit B1	O	ATP synthase B chain, mitochondrial|ATP synthase F(0) complex subunit B1, mitochondrial|ATP synthase proton-transporting mitochondrial F(0) complex subunit B1|ATP synthase subunit b, mitochondrial|ATP synthase, H+ transporting, mitochondrial F0 complex, subunit B1|ATP synthase, H+ transporting, mitochondrial F0 complex, subunit b|ATPase subunit b|H+-ATP synthase subunit b|cell proliferation-induc…	20140603
ENSG00000116478	HDAC1	NA	NA	--	NA	NA	--	NA	NA	--	NA	NA	--	0.0016963	2.39636	UP	--	--	--	--	--	--	--	--	--	--	--	--	GeneCards Information	9606	3065	RP4-811H24.2	GON-10|HD1|RPD3|RPD3L1	HGNC:4852|MIM:601241|Ensembl:ENSG00000116478|HPRD:03143|Vega:OTTHUMG00000007529	1	1p34	histone deacetylase 1	protein-coding	HDAC1	histone deacetylase 1	O	reduced potassium dependency, yeast homolog-like 1	20140608
ENSG00000116990	MYCL1	7.47143e-12	-3.57384	DOWN	NA	NA	--	NA	NA	--	NA	NA	--	NA	NA	--	--	--	--	--	--	--	--	--	--	--	--	--	GeneCards Information	#N/A	#N/A	#N/A	#N/A	#N/A	#N/A	#N/A	#N/A	#N/A	#N/A	#N/A	#N/A	#N/A	#N/A
ENSG00000117000	RLF	NA	NA	--	NA	NA	--	NA	NA	--	0.00780194	2.0385	UP	4.19494e-05	3.71463	UP	--	--	--	--	2	UP	--	--	--	--	--	--	GeneCards Information	9606	6018	RP1-39G22.1	ZN-15L|ZNF292L	HGNC:10025|MIM:180610|Ensembl:ENSG00000117000|HPRD:01614|Vega:OTTHUMG00000005763	1	1p32	rearranged L-myc fusion	protein-coding	RLF	rearranged L-myc fusion	O	Zn-15 related|rearranged L-myc fusion gene protein|rearranged L-myc fusion sequence|zinc finger protein Rlf|zn-15-related protein	20140603
ENSG00000117228	GBP1	3.12118e-24	-3.50008	DOWN	0.845754	-3.4373	DOWN	0.000174845	-3.70905	DOWN	NA	NA	--	NA	NA	--	-2	DOWN	-1	DOWN	--	--	--	--	--	--	--	--	GeneCards Information	9606	2633	-	-	HGNC:4182|MIM:600411|Ensembl:ENSG00000117228|HPRD:02681|Vega:OTTHUMG00000010614	1	1p22.2	guanylate binding protein 1, interferon-inducible	protein-coding	GBP1	guanylate binding protein 1, interferon-inducible	O	GBP-1|GTP-binding protein 1|guanine nucleotide-binding protein 1|guanylate binding protein 1, interferon-inducible, 67kDa|huGBP-1|interferon-induced guanylate-binding protein 1	20140603
ENSG00000117399	CDC20	NA	NA	--	NA	NA	--	NA	NA	--	0.0252204	2.03976	UP	0.00714812	4.11177	UP	--	--	--	--	2	UP	--	--	--	--	--	--	GeneCards Information	9606	991	-	CDC20A|bA276H19.3|p55CDC	HGNC:1723|MIM:603618|Ensembl:ENSG00000117399|HPRD:04686|Vega:OTTHUMG00000007420	1	1p34.1	cell division cycle 20	protein-coding	CDC20	cell division cycle 20	O	CDC20 cell division cycle 20 homolog|cell division cycle 20 homolog|cell division cycle protein 20 homolog	20140607
ENSG00000117616	C1orf63	1.70389e-12	-2.29922	DOWN	NA	NA	--	0.000623214	-2.00576	DOWN	NA	NA	--	NA	NA	--	--	--	--	--	--	--	--	--	--	--	--	--	GeneCards Information	#N/A	#N/A	#N/A	#N/A	#N/A	#N/A	#N/A	#N/A	#N/A	#N/A	#N/A	#N/A	#N/A	#N/A
ENSG00000117650	NEK2	NA	NA	--	NA	NA	--	0.00116832	2.08506	UP	0.0103439	2.32255	UP	0.000878736	4.97848	UP	--	--	--	--	2	UP	1	UP	--	--	--	--	GeneCards Information	9606	4751	-	HsPK21|NEK2A|NLK1|RP67	HGNC:7745|MIM:604043|Ensembl:ENSG00000117650|HPRD:04953|Vega:OTTHUMG00000037121	1	1q32.3	NIMA-related kinase 2	protein-coding	NEK2	NIMA-related kinase 2	O	NIMA (never in mitosis gene a)-related kinase 2|nimA-like protein kinase 1|nimA-related protein kinase 2|serine/threonine-protein kinase Nek2	20140603
ENSG00000117751	PPP1R8	NA	NA	--	NA	NA	--	NA	NA	--	NA	NA	--	0.00108445	3.12681	UP	--	--	--	--	--	--	--	--	--	--	--	--	GeneCards Information	9606	5511	RP4-547C9.1	ARD-1|ARD1|NIPP-1|NIPP1|PRO2047	HGNC:9296|MIM:602636|Ensembl:ENSG00000117751|HPRD:04028|Vega:OTTHUMG00000003734	1	1p35.3	protein phosphatase 1, regulatory subunit 8	protein-coding	PPP1R8	protein phosphatase 1, regulatory subunit 8	O	RNase E|activator of RNA decay|nuclear inhibitor of protein phosphatase 1|nuclear inhibitor of protein phosphatase-1 alpha|nuclear subunit of PP-1|protein phosphatase 1 regulatory subunit 8|protein phosphatase 1, regulatory (inhibitor) subunit 8	20140603
ENSG00000117971	CHRNB4	NA	NA	--	NA	NA	--	0.00671456	-2.47781	DOWN	NA	NA	--	NA	NA	--	--	--	--	--	--	--	--	--	--	--	--	--	GeneCards Information	9606	1143	hCG_1731645	-	HGNC:1964|MIM:118509|Ensembl:ENSG00000117971|HPRD:00337|Vega:OTTHUMG00000143860	15	15q24	cholinergic receptor, nicotinic, beta 4 (neuronal)	protein-coding	CHRNB4	cholinergic receptor, nicotinic, beta 4 (neuronal)	O	acetylcholine receptor, nicotinic, beta 4 (neuronal)|cholinergic receptor, nicotinic, beta polypeptide 4|neuronal acetylcholine receptor subunit beta-4|neuronal nicotinic receptor beta 4 subunit	20140530
ENSG00000118680	MYL12B	NA	NA	--	NA	NA	--	NA	NA	--	NA	NA	--	2.08376e-06	3.9544	UP	--	--	--	--	--	--	--	--	--	--	--	--	GeneCards Information	9606	103910	-	MLC-B|MRLC2	HGNC:29827|MIM:609211|Ensembl:ENSG00000118680|HPRD:10095|Vega:OTTHUMG00000131510	18	18p11.31	myosin, light chain 12B, regulatory	protein-coding	MYL12B	myosin, light chain 12B, regulatory	O	MLC-2|MLC-2A|MLC20|SHUJUN-1|myosin regulatory light chain 12B|myosin regulatory light chain 2|myosin regulatory light chain 2-B, smooth muscle isoform|myosin regulatory light chain 20 kDa|myosin regulatory light chain MRLC2	20140522
ENSG00000118971	CCND2	3.30267e-52	-9.10114	DOWN	0.828618	-8.99197	DOWN	0.0223201	-9.52007	DOWN	1.75188e-11	-8.84676	DOWN	NA	NA	--	-2	DOWN	-1	DOWN	--	--	--	--	--	--	--	--	GeneCards Information	9606	894	-	KIAK0002	HGNC:1583|MIM:123833|Ensembl:ENSG00000118971|HPRD:00451|Vega:OTTHUMG00000168123	12	12p13	cyclin D2	protein-coding	CCND2	cyclin D2	O	G1/S-specific cyclin D2|G1/S-specific cyclin-D2	20140603
ENSG00000119013	NDUFB3	NA	NA	--	NA	NA	--	NA	NA	--	NA	NA	--	0.00167088	2.56854	UP	--	--	--	--	--	--	--	--	--	--	--	--	GeneCards Information	9606	4709	-	B12|CI-B12	HGNC:7698|MIM:603839|Ensembl:ENSG00000119013|HPRD:11954|Vega:OTTHUMG00000132820	2	2q31.3	NADH dehydrogenase (ubiquinone) 1 beta subcomplex, 3, 12kDa	protein-coding	NDUFB3	NADH dehydrogenase (ubiquinone) 1 beta subcomplex, 3, 12kDa	O	NADH dehydrogenase [ubiquinone] 1 beta subcomplex subunit 3|NADH-ubiquinone oxidoreductase B12 subunit|complex I-B12	20140603
ENSG00000119318	RAD23B	NA	NA	--	NA	NA	--	0.000174845	2.23828	UP	5.93885e-05	2.39924	UP	3.1421e-06	5.27526	UP	--	--	--	--	2	UP	1	UP	--	--	--	--	GeneCards Information	9606	5887	RP11-131A5.1	HHR23B|HR23B|P58	HGNC:9813|MIM:600062|Ensembl:ENSG00000119318|HPRD:06772|Vega:OTTHUMG00000020446	9	9q31.2	RAD23 homolog B (S. cerevisiae)	protein-coding	RAD23B	RAD23 homolog B (S. cerevisiae)	O	RAD23, yeast homolog of, B|UV excision repair protein RAD23 homolog B|XP-C repair complementing complex 58 kDa|XP-C repair complementing protein|XP-C repair-complementing complex 58 kDa protein	20140603
ENSG00000119402	FBXW2	NA	NA	--	NA	NA	--	NA	NA	--	0.000779711	2.08277	UP	7.95118e-05	4.23619	UP	--	--	--	--	2	UP	--	--	--	--	--	--	GeneCards Information	9606	26190	RP11-88M19.2	FBW2|Fwd2|Md6	HGNC:13608|MIM:609071|Ensembl:ENSG00000119402|HPRD:09950|Vega:OTTHUMG00000020576	9	9q34	F-box and WD repeat domain containing 2	protein-coding	FBXW2	F-box and WD repeat domain containing 2	O	F-box and WD-40 domain protein 2|F-box and WD-40 domain-containing protein 2|F-box/WD repeat-containing protein 2	20140603
ENSG00000119630	PGF	2.11609e-17	-2.72125	DOWN	NA	NA	--	NA	NA	--	NA	NA	--	NA	NA	--	--	--	--	--	--	--	--	--	--	--	--	--	GeneCards Information	9606	5228	-	D12S1900|PGFL|PLGF|PlGF-2|SHGC-10760	HGNC:8893|MIM:601121|Ensembl:ENSG00000119630|HPRD:03076|Vega:OTTHUMG00000171496	14	14q24.3	placental growth factor	protein-coding	PGF	placental growth factor	O	placenta growth factor|placental growth factor, vascular endothelial growth factor-related protein	20140608
ENSG00000119689	DLST	NA	NA	--	NA	NA	--	NA	NA	--	NA	NA	--	0.00168496	2.82888	UP	--	--	--	--	--	--	--	--	--	--	--	--	GeneCards Information	9606	1743	-	DLTS	HGNC:2911|MIM:126063|Ensembl:ENSG00000119689|HPRD:00520|Vega:OTTHUMG00000171483	14	14q24.3	dihydrolipoamide S-succinyltransferase (E2 component of 2-oxo-glutarate complex)	protein-coding	DLST	dihydrolipoamide S-succinyltransferase (E2 component of 2-oxo-glutarate complex)	O	E2K|OGDC-E2|dihydrolipoyllysine-residue succinyltransferase component of 2-oxoglutarate dehydrogenase complex, mitochondrial	20140603
ENSG00000119705	SLIRP	NA	NA	--	NA	NA	--	NA	NA	--	0.00469019	2.07508	UP	NA	NA	--	--	--	--	--	--	--	--	--	--	--	--	--	GeneCards Information	9606	81892	DC23	C14orf156|DC50|PD04872	HGNC:20495|MIM:610211|Ensembl:ENSG00000119705|HPRD:12639|Vega:OTTHUMG00000171526	14	14q24.3	SRA stem-loop interacting RNA binding protein	protein-coding	SLIRP	SRA stem-loop interacting RNA binding protein	O	SRA stem-loop-interacting RNA-binding protein, mitochondrial	20140603
ENSG00000119729	RHOQ	NA	NA	--	NA	NA	--	NA	NA	--	0.00571193	2.13688	UP	0.00104396	4.3981	UP	--	--	--	--	2	UP	--	--	--	--	--	--	GeneCards Information	9606	23433	-	ARHQ|HEL-S-42|RASL7A|TC10|TC10A	HGNC:17736|MIM:605857|HPRD:05791	2	2p21	ras homolog family member Q	protein-coding	RHOQ	ras homolog family member Q	O	RAS-like, family 7, member A|epididymis secretory protein Li 42|ras homolog gene family, member Q|ras-like protein TC10|ras-like protein family member 7A|rho-related GTP-binding protein RhoQ	20140603
ENSG00000119801	YPEL5	NA	NA	--	NA	NA	--	NA	NA	--	NA	NA	--	0.00299915	2.06898	UP	--	--	--	--	--	--	--	--	--	--	--	--	GeneCards Information	9606	51646	CGI-127	-	HGNC:18329|MIM:609726|Ensembl:ENSG00000119801|HPRD:18312|Vega:OTTHUMG00000097839	2	2p23.1	yippee-like 5 (Drosophila)	protein-coding	YPEL5	yippee-like 5 (Drosophila)	O	protein yippee-like 5	20140603
ENSG00000119888	EPCAM	2.8666e-11	-5.11184	DOWN	NA	NA	--	NA	NA	--	NA	NA	--	NA	NA	--	--	--	--	--	--	--	--	--	--	--	--	--	GeneCards Information	9606	4072	-	DIAR5|EGP-2|EGP314|EGP40|ESA|HNPCC8|KS1/4|KSA|M4S1|MIC18|MK-1|TACSTD1|TROP1	HGNC:11529|MIM:185535|Ensembl:ENSG00000119888|HPRD:01709|Vega:OTTHUMG00000128853	2	2p21	epithelial cell adhesion molecule	protein-coding	EPCAM	epithelial cell adhesion molecule	O	adenocarcinoma-associated antigen|cell surface glycoprotein Trop-1|epithelial glycoprotein 314|human epithelial glycoprotein-2|major gastrointestinal tumor-associated protein GA733-2|membrane component, chromosome 4, surface marker (35kD glycoprotein)|tumor-associated calcium signal transducer 1	20140608
ENSG00000119965	C10orf88	NA	NA	--	NA	NA	--	NA	NA	--	NA	NA	--	0.00425607	3.28044	UP	--	--	--	--	--	--	--	--	--	--	--	--	GeneCards Information	9606	80007	-	-	HGNC:25822|Ensembl:ENSG00000119965|HPRD:18531|Vega:OTTHUMG00000019190	10	10q26.13	chromosome 10 open reading frame 88	protein-coding	C10orf88	chromosome 10 open reading frame 88	O	uncharacterized protein C10orf88	20140603
ENSG00000120063	GNA13	NA	NA	--	NA	NA	--	0.000174845	2.1605	UP	0.000751264	2.38597	UP	7.43207e-05	5.22696	UP	--	--	--	--	2	UP	1	UP	--	--	--	--	GeneCards Information	9606	10672	-	G13	HGNC:4381|MIM:604406|Ensembl:ENSG00000120063|HPRD:05100|Vega:OTTHUMG00000179316	17	17q24.3	guanine nucleotide binding protein (G protein), alpha 13	protein-coding	GNA13	guanine nucleotide binding protein (G protein), alpha 13	O	G-protein subunit alpha-13|g alpha-13|guanine nucleotide-binding protein subunit alpha-13	20140607
ENSG00000120137	PANK3	NA	NA	--	NA	NA	--	0.000174845	2.75154	UP	0.000112761	3.032	UP	NA	NA	--	--	--	--	--	--	--	--	--	--	--	--	--	GeneCards Information	9606	79646	-	-	HGNC:19365|MIM:606161|HPRD:07312	5	5q34	pantothenate kinase 3	protein-coding	PANK3	pantothenate kinase 3	O	hPanK3|pantothenic acid kinase 3	20140607
ENSG00000120324	PCDHB10	9.17123e-14	-7.60999	DOWN	NA	NA	--	NA	NA	--	3.34877e-06	-5.63519	DOWN	NA	NA	--	--	--	--	--	--	--	--	--	--	--	--	--	GeneCards Information	9606	56126	UNQ1906/PRO4352	PCDH-BETA10|PCHB10	HGNC:8681|MIM:606336|Ensembl:ENSG00000120324|HPRD:06954|Vega:OTTHUMG00000129626	5	5q31	protocadherin beta 10	protein-coding	PCDHB10	protocadherin beta 10	O	PCDH-beta-10|protocadherin beta-10	20140522
ENSG00000120327	PCDHB14	7.21255e-17	-5.72984	DOWN	NA	NA	--	NA	NA	--	0.000117686	-4.26553	DOWN	NA	NA	--	--	--	--	--	--	--	--	--	--	--	--	--	GeneCards Information	9606	56122	-	PCDH-BETA14	HGNC:8685|MIM:606340|Ensembl:ENSG00000120327|HPRD:06958|Vega:OTTHUMG00000129619	5	5q31	protocadherin beta 14	protein-coding	PCDHB14	protocadherin beta 14	O	protocadherin beta-14	20140603
ENSG00000120451	SNX19	NA	NA	--	NA	NA	--	NA	NA	--	NA	NA	--	0.000663272	3.59339	UP	--	--	--	--	--	--	--	--	--	--	--	--	GeneCards Information	9606	399979	-	CHET8	HGNC:21532|Ensembl:ENSG00000120451|HPRD:18621|Vega:OTTHUMG00000165663	11	11q25	sorting nexin 19	protein-coding	SNX19	sorting nexin 19	O	sorting nexin-19	20140603
ENSG00000120509	PDZD11	NA	NA	--	NA	NA	--	NA	NA	--	NA	NA	--	0.00580866	2.57125	UP	--	--	--	--	--	--	--	--	--	--	--	--	GeneCards Information	9606	51248	RP13-26D14.3	AIPP1|PDZK11|PISP	HGNC:28034|MIM:300632|Ensembl:ENSG00000120509|HPRD:06622|Vega:OTTHUMG00000021771	X	Xq13.1	PDZ domain containing 11	protein-coding	PDZD11	PDZ domain containing 11	O	ATPase-interacting PDZ protein|PDZ domain-containing protein 11|PMCA-interacting single-PDZ protein|plasma membrane calcium ATPase-interacting single-PDZ protein	20140603
ENSG00000120645	IQSEC3	2.24402e-10	-6.64665	DOWN	NA	NA	--	NA	NA	--	0.014545	-6.79386	DOWN	NA	NA	--	--	--	--	--	--	--	--	--	--	--	--	--	GeneCards Information	9606	440073	-	-	HGNC:29193|MIM:612118|Ensembl:ENSG00000120645|Vega:OTTHUMG00000167975	12	12p13.33	IQ motif and Sec7 domain 3	protein-coding	IQSEC3	IQ motif and Sec7 domain 3	O	IQ motif and SEC7 domain-containing protein 3	20140603
ENSG00000120705	ETF1	NA	NA	--	NA	NA	--	0.000174845	2.13564	UP	0.000106693	2.28088	UP	6.58223e-06	4.85976	UP	--	--	--	--	2	UP	1	UP	--	--	--	--	GeneCards Information	9606	2107	-	D5S1995|ERF|ERF1|RF1|SUP45L1|TB3-1	HGNC:3477|MIM:600285|Ensembl:ENSG00000120705|HPRD:02616|Vega:OTTHUMG00000129199	5	5q31.1	eukaryotic translation termination factor 1	protein-coding	ETF1	eukaryotic translation termination factor 1	O	eukaryotic peptide chain release factor subunit 1|polypeptide chain release factor 1|protein Cl1|sup45 (yeast omnipotent suppressor 45) homolog-like 1	20140607
ENSG00000120709	FAM53C	NA	NA	--	NA	NA	--	NA	NA	--	NA	NA	--	0.000344195	3.10088	UP	--	--	--	--	--	--	--	--	--	--	--	--	GeneCards Information	9606	51307	-	C5orf6	HGNC:1336|MIM:609372|Ensembl:ENSG00000120709|HPRD:10785|Vega:OTTHUMG00000129201	5	5q31	family with sequence similarity 53, member C	protein-coding	FAM53C	family with sequence similarity 53, member C	O	protein FAM53C|putative nuclear protein	20140603
ENSG00000120802	TMPO	NA	NA	--	NA	NA	--	NA	NA	--	0.00222488	2.17062	UP	0.000301312	4.50217	UP	--	--	--	--	2	UP	--	--	--	--	--	--	GeneCards Information	9606	7112	-	CMD1T|LAP2|LEMD4|PRO0868|TP	HGNC:11875|MIM:188380|Ensembl:ENSG00000120802|HPRD:01777|Vega:OTTHUMG00000170210	12	12q22	thymopoietin	protein-coding	TMPO	thymopoietin	O	LEM domain containing 4|TP alpha|TP beta/gamma|lamina-associated polypeptide 2|thymopoietin-related peptide isoform alpha|thymopoietin-related peptide isoforms beta/gamma	20140603
ENSG00000120833	SOCS2	NA	NA	--	NA	NA	--	NA	NA	--	0.0477393	2.00957	UP	NA	NA	--	--	--	--	--	--	--	--	--	--	--	--	--	GeneCards Information	9606	8835	-	CIS2|Cish2|SOCS-2|SSI-2|SSI2|STATI2	HGNC:19382|MIM:605117|Ensembl:ENSG00000120833|HPRD:05490|Vega:OTTHUMG00000170160	12	12q	suppressor of cytokine signaling 2	protein-coding	SOCS2	suppressor of cytokine signaling 2	O	CIS-2|STAT induced STAT inhibitor-2|STAT-induced STAT inhibitor 2|STAT-induced STAT inhibitor-2|cytokine-inducible SH2 protein 2|suppressor of cytokine signaling-2	20140603
ENSG00000120889	TNFRSF10B	NA	NA	--	NA	NA	--	0.00276036	2.01813	UP	0.011991	2.3953	UP	0.00267344	5.26088	UP	--	--	--	--	2	UP	1	UP	--	--	--	--	GeneCards Information	9606	8795	UNQ160/PRO186	CD262|DR5|KILLER|KILLER/DR5|TRAIL-R2|TRAILR2|TRICK2|TRICK2A|TRICK2B|TRICKB|ZTNFR9	HGNC:11905|MIM:603612|Ensembl:ENSG00000120889|HPRD:04680|Vega:OTTHUMG00000097826	8	8p22-p21	tumor necrosis factor receptor superfamily, member 10b	protein-coding	TNFRSF10B	tumor necrosis factor receptor superfamily, member 10b	O	Fas-like protein|TNF receptor superfamily member 10b|TNF-related apoptosis-inducing ligand receptor 2|apoptosis inducing protein TRICK2A/2B|apoptosis inducing receptor TRAIL-R2|cytotoxic TRAIL receptor-2|death domain containing receptor for TRAIL/Apo-2L|death receptor 5|p53-regulated DNA damage-inducible cell death receptor(killer)|tumor necrosis factor receptor superfamily member 10B|tumor necro…	20140603
ENSG00000121350	PYROXD1	NA	NA	--	NA	NA	--	NA	NA	--	0.0194115	2.03222	UP	0.00156742	4.00251	UP	--	--	--	--	2	UP	--	--	--	--	--	--	GeneCards Information	9606	79912	-	-	HGNC:26162|HPRD:07976	12	12p12.1	pyridine nucleotide-disulphide oxidoreductase domain 1	protein-coding	PYROXD1	pyridine nucleotide-disulphide oxidoreductase domain 1	O	pyridine nucleotide-disulfide oxidoreductase domain-containing protein 1	20140603
ENSG00000121380	BCL2L14	0.00395016	-5.29721	DOWN	NA	NA	--	NA	NA	--	2.19315e-07	-7.2657	DOWN	NA	NA	--	--	--	--	--	--	--	--	--	--	--	--	--	GeneCards Information	9606	79370	-	BCLG	HGNC:16657|MIM:606126|Ensembl:ENSG00000121380|HPRD:05841|Vega:OTTHUMG00000159528	12	12p13-p12	BCL2-like 14 (apoptosis facilitator)	protein-coding	BCL2L14	BCL2-like 14 (apoptosis facilitator)	O	apoptosis facilitator Bcl-2-like protein 14|apoptosis regulator BCL-G|bcl2-L-14	20140603
ENSG00000121570	DPPA4	9.68854e-06	-6.21663	DOWN	NA	NA	--	0.000174845	#NAME?	--	NA	NA	--	NA	NA	--	--	--	--	--	--	--	--	--	--	--	--	--	GeneCards Information	9606	55211	-	2410091M23Rik	HGNC:19200|MIM:614125|Ensembl:ENSG00000121570|HPRD:16836|Vega:OTTHUMG00000159222	3	3q13.13	developmental pluripotency associated 4	protein-coding	DPPA4	developmental pluripotency associated 4	O	developmental pluripotency-associated protein 4	20140603
ENSG00000121579	NAA50	NA	NA	--	NA	NA	--	NA	NA	--	0.00170069	2.06341	UP	0.000217639	4.17974	UP	--	--	--	--	2	UP	--	--	--	--	--	--	GeneCards Information	9606	80218	-	MAK3|NAT13|NAT13P|NAT5|NAT5P|SAN|hNAT5|hSAN	HGNC:29533|MIM:610834|Ensembl:ENSG00000121579|HPRD:14350|Vega:OTTHUMG00000159294	3	3q13.2	N(alpha)-acetyltransferase 50, NatE catalytic subunit	protein-coding	NAA50	N(alpha)-acetyltransferase 50, NatE catalytic subunit	O	Mak3 homolog|N-acetyltransferase 13 (GCN5-related)|N-acetyltransferase 5|N-acetyltransferase san homolog|N-alpha-acetyltransferase 50|N-alpha-acetyltransferase 50, NatE catalytic subunit|natE catalytic subunit|separation anxiety	20140603
ENSG00000121644	DESI2	NA	NA	--	NA	NA	--	NA	NA	--	0.00126928	2.1468	UP	0.000102294	4.41348	UP	--	--	--	--	2	UP	--	--	--	--	--	--	GeneCards Information	9606	51029	CGI-146	C1orf121|DESI|DESI1|DeSI-2|FAM152A|PNAS-4|PPPDE1	HGNC:24264|MIM:614638|Ensembl:ENSG00000121644|HPRD:15153|Vega:OTTHUMG00000040398	1	1q44	desumoylating isopeptidase 2	protein-coding	DESI2	desumoylating isopeptidase 2	O	PPPDE peptidase domain containing 1|PPPDE peptidase domain-containing protein 1|desumoylating isopeptidase 1|family with sequence similarity 152, member A	20140603
ENSG00000121716	PILRB	2.44424e-25	-3.69711	DOWN	0.814382	-3.60029	DOWN	0.000174845	-3.63773	DOWN	1.09342e-05	-3.37548	DOWN	NA	NA	--	-2	DOWN	-1	DOWN	--	--	--	--	--	--	--	--	GeneCards Information	9606	29990	-	FDFACT1|FDFACT2	HGNC:18297|MIM:605342	7	7q22.1	paired immunoglobin-like type 2 receptor beta	protein-coding	PILRB	paired immunoglobin-like type 2 receptor beta	O	activating receptor PILR-beta|activating receptor PILRbeta|cell surface receptor FDFACT|cell surface receptor FDFACT1|cell surface receptor FDFACT2|paired immunoglobin-like receptor beta|paired immunoglobulin-like receptor beta|paired immunoglobulin-like type 2 receptor beta	20140530
ENSG00000122026	RPL21	1.8595e-12	-2.10417	DOWN	NA	NA	--	NA	NA	--	NA	NA	--	NA	NA	--	--	--	--	--	--	--	--	--	--	--	--	--	GeneCards Information	9606	6144	RP11-428O18.5	L21	HGNC:10313|MIM:603636|Ensembl:ENSG00000122026|HPRD:04700|Vega:OTTHUMG00000016630	13	13q12.2	ribosomal protein L21	protein-coding	RPL21	ribosomal protein L21	O	60S ribosomal protein L21	20140603
ENSG00000122068	FYTTD1	NA	NA	--	NA	NA	--	NA	NA	--	0.00123609	2.0035	UP	0.000144557	4.00971	UP	--	--	--	--	2	UP	--	--	--	--	--	--	GeneCards Information	9606	84248	-	UIF	HGNC:25407|HPRD:10909	3	3q29	forty-two-three domain containing 1	protein-coding	FYTTD1	forty-two-three domain containing 1	O	UAP56-interacting factor|forty-two-three domain-containing protein 1|protein 40-2-3	20140603
ENSG00000122133	PAEP	3.42277e-36	-4.34958	DOWN	0.938383	-4.26653	DOWN	0.00671456	-4.00771	DOWN	NA	NA	--	NA	NA	--	-2	DOWN	-1	DOWN	--	--	--	--	--	--	--	--	GeneCards Information	9606	5047	RP11-98L5.3	GD|GdA|GdF|GdS|PAEG|PEP|PP14	HGNC:8573|MIM:173310|Ensembl:ENSG00000122133|HPRD:01411|Vega:OTTHUMG00000020914	9	9q34	progestagen-associated endometrial protein	protein-coding	PAEP	progestagen-associated endometrial protein	O	PEG|PP14 protein (placental protein 14)|alpha uterine protein|glycodelin|glycodelin-A|glycodelin-F|glycodelin-S|placental protein 14|pregnancy-associated endometrial alpha-2 globulin|pregnancy-associated endometrial alpha-2-globulin|progestagen-associated endometrial protein (placental protein 14, pregnancy-associated endometrial a|progesterone-associated endometrial protein	20140603
ENSG00000122203	KIAA1191	NA	NA	--	NA	NA	--	NA	NA	--	NA	NA	--	0.000973635	2.87041	UP	--	--	--	--	--	--	--	--	--	--	--	--	GeneCards Information	9606	57179	-	p60MONOX	HGNC:29209|Ensembl:ENSG00000122203|HPRD:13839|Vega:OTTHUMG00000130656	5	5q35.2	KIAA1191	protein-coding	KIAA1191	KIAA1191	O	brain-derived rescue factor p60MONOX|flavin monooxygenase motif-containing protein of 33 kDa|flavine monooxygenase motif-containing protein of 33 kDa|putative monooxygenase p33MONOX	20140603
ENSG00000122376	FAM35A	NA	NA	--	NA	NA	--	NA	NA	--	NA	NA	--	NA	NA	--	--	--	--	--	--	--	--	--	--	--	--	--	GeneCards Information	9606	54537	RP11-163M19.1	FAM35A1|bA163M19.1	HGNC:28773|Ensembl:ENSG00000122376|HPRD:09944|Vega:OTTHUMG00000018669	10	10q23.2	family with sequence similarity 35, member A	protein-coding	FAM35A	family with sequence similarity 35, member A	O	protein FAM35A	20140603
ENSG00000122705	CLTA	NA	NA	--	NA	NA	--	NA	NA	--	NA	NA	--	0.00354868	2.64005	UP	--	--	--	--	--	--	--	--	--	--	--	--	GeneCards Information	9606	1211	-	LCA	HGNC:2090|MIM:118960|Ensembl:ENSG00000122705|HPRD:00351|Vega:OTTHUMG00000019896	9	9p13	clathrin, light chain A	protein-coding	CLTA	clathrin, light chain A	O	clathrin light chain A|clathrin, light polypeptide (Lca)	20140607
ENSG00000122728	TAF1L	NA	NA	--	NA	NA	--	NA	NA	--	NA	NA	--	NA	NA	--	--	--	--	--	--	--	--	--	--	--	--	--	GeneCards Information	9606	138474	-	TAF2A2	HGNC:18056|MIM:607798|Ensembl:ENSG00000122728|HPRD:09696|Vega:OTTHUMG00000019747	9	9p21.1	TAF1 RNA polymerase II, TATA box binding protein (TBP)-associated factor, 210kDa-like	protein-coding	TAF1L	TAF1 RNA polymerase II, TATA box binding protein (TBP)-associated factor, 210kDa-like	O	TAF(II)210|TBP-associated factor 1-like|TBP-associated factor 210 kDa|TBP-associated factor RNA polymerase 1-like|transcription initiation factor TFIID 210 kDa subunit|transcription initiation factor TFIID subunit 1-like	20140522
ENSG00000122741	DCAF10	NA	NA	--	NA	NA	--	NA	NA	--	NA	NA	--	0.000729973	3.42474	UP	--	--	--	--	--	--	--	--	--	--	--	--	GeneCards Information	9606	79269	-	WDR32	HGNC:23686|Ensembl:ENSG00000122741|HPRD:08319	9	9p13.2	DDB1 and CUL4 associated factor 10	protein-coding	DCAF10	DDB1 and CUL4 associated factor 10	O	DDB1- and CUL4-associated factor 10|WD repeat domain 32|WD repeat-containing protein 32	20140603
ENSG00000122958	VPS26A	NA	NA	--	NA	NA	--	NA	NA	--	NA	NA	--	8.16149e-05	3.90712	UP	--	--	--	--	--	--	--	--	--	--	--	--	GeneCards Information	9606	9559	-	HB58|Hbeta58|PEP8A|VPS26	HGNC:12711|MIM:605506|Ensembl:ENSG00000122958|HPRD:08385|Vega:OTTHUMG00000018376	10	10q21.1	vacuolar protein sorting 26 homolog A (S. pombe)	protein-coding	VPS26A	vacuolar protein sorting 26 homolog A (S. pombe)	O	vacuolar protein sorting-associated protein 26A|vesicle protein sorting 26A	20140603
ENSG00000123091	RNF11	NA	NA	--	NA	NA	--	0.000174845	2.32984	UP	4.79394e-05	2.49016	UP	2.39072e-06	5.61841	UP	--	--	--	--	2	UP	1	UP	--	--	--	--	GeneCards Information	9606	26994	CGI-123	SID1669	HGNC:10056|MIM:612598|Ensembl:ENSG00000123091|HPRD:09955|Vega:OTTHUMG00000008190	1	1p32	ring finger protein 11	protein-coding	RNF11	ring finger protein 11	O	RING finger protein 11	20140603
ENSG00000123124	WWP1	NA	NA	--	NA	NA	--	NA	NA	--	NA	NA	--	0.00162091	2.61548	UP	--	--	--	--	--	--	--	--	--	--	--	--	GeneCards Information	9606	11059	-	AIP5|Tiul1|hSDRP1	HGNC:17004|MIM:602307|Ensembl:ENSG00000123124|HPRD:03811|Vega:OTTHUMG00000163690	8	8q21	WW domain containing E3 ubiquitin protein ligase 1	protein-coding	WWP1	WW domain containing E3 ubiquitin protein ligase 1	O	NEDD4-like E3 ubiquitin-protein ligase WWP1|Nedd-4-like ubiquitin-protein ligase|TGIF-interacting ubiquitin ligase 1|WW domain-containing protein 1|atrophin-1 interacting protein 5|atrophin-1-interacting protein 5	20140607
ENSG00000123136	DDX39A	NA	NA	--	NA	NA	--	NA	NA	--	NA	NA	--	0.00293168	2.86259	UP	--	--	--	--	--	--	--	--	--	--	--	--	GeneCards Information	9606	10212	-	BAT1|BAT1L|DDX39|DDXL|URH49	HGNC:17821|Ensembl:ENSG00000123136|HPRD:10861|Vega:OTTHUMG00000182181	19	19p13.12	DEAD (Asp-Glu-Ala-Asp) box polypeptide 39A	protein-coding	DDX39A	DEAD (Asp-Glu-Ala-Asp) box polypeptide 39A	O	ATP-dependent RNA helicase DDX39A|DEAD (Asp-Glu-Ala-Asp) box polypeptide 39|DEAD box protein 39|DEAD/H (Asp-Glu-Ala-Asp/His) box polypeptide 39|UAP56-related helicase, 49 kDa|nuclear RNA helicase URH49|nuclear RNA helicase, DECD variant of DEAD box family	20140603
ENSG00000123191	ATP7B	NA	NA	--	NA	NA	--	0.000174845	2.01153	UP	0.00555392	2.31171	UP	2.40409e-06	3.64794	UP	--	--	--	--	2	UP	1	UP	--	--	--	--	GeneCards Information	9606	540	RP11-327P2.1	PWD|WC1|WD|WND	HGNC:870|MIM:606882|Ensembl:ENSG00000123191|HPRD:06050|Vega:OTTHUMG00000017406	13	13q14.3	ATPase, Cu++ transporting, beta polypeptide	protein-coding	ATP7B	ATPase, Cu++ transporting, beta polypeptide	O	ATPase, Cu(2+)- transporting, beta polypeptide|Wilson disease-associated protein|copper pump 2|copper-transporting ATPase 2	20140603
ENSG00000123213	NLN	NA	NA	--	NA	NA	--	NA	NA	--	NA	NA	--	0.000755034	3.99031	UP	--	--	--	--	--	--	--	--	--	--	--	--	GeneCards Information	9606	57486	-	AGTBP|EP24.16|MEP|MOP	HGNC:16058|MIM:611530|Ensembl:ENSG00000123213|HPRD:07495|Vega:OTTHUMG00000097803	5	5q12.3	neurolysin (metallopeptidase M3 family)	protein-coding	NLN	neurolysin (metallopeptidase M3 family)	O	angiotensin binding protein|angiotensin-binding protein|endopeptidase 24.16|microsomal endopeptidase|mitochondrial oligopeptidase M|neurolysin, mitochondrial|neurotensin endopeptidase	20140603
ENSG00000123416	TUBA1B	NA	NA	--	NA	NA	--	NA	NA	--	0.0036858	2.00892	UP	NA	NA	--	--	--	--	--	--	--	--	--	--	--	--	--	GeneCards Information	9606	10376	-	K-ALPHA-1	HGNC:18809|MIM:602530|Ensembl:ENSG00000123416|HPRD:03960|Vega:OTTHUMG00000170410	12	12q13.12	tubulin, alpha 1b	protein-coding	TUBA1B	tubulin, alpha 1b	O	alpha tubulin|alpha-tubulin ubiquitous|tubulin K-alpha-1|tubulin alpha-1B chain|tubulin alpha-ubiquitous chain|tubulin, alpha, ubiquitous	20140529
ENSG00000123505	AMD1	NA	NA	--	NA	NA	--	0.000174845	2.66503	UP	1.63655e-05	2.86874	UP	6.33802e-07	7.30425	UP	--	--	--	--	2	UP	1	UP	--	--	--	--	GeneCards Information	9606	262	RP11-397G5.3	ADOMETDC|AMD|SAMDC	HGNC:457|MIM:180980|Ensembl:ENSG00000123505|HPRD:01622|Vega:OTTHUMG00000015369	6	6q21	adenosylmethionine decarboxylase 1	protein-coding	AMD1	adenosylmethionine decarboxylase 1	O	S-adenosylmethionine decarboxylase 1|S-adenosylmethionine decarboxylase proenzyme	20140603
ENSG00000123595	RAB9A	NA	NA	--	NA	NA	--	NA	NA	--	NA	NA	--	0.00311841	3.06011	UP	--	--	--	--	--	--	--	--	--	--	--	--	GeneCards Information	9606	9367	-	RAB9	HGNC:9792|MIM:300284|HPRD:02236	X	Xp22.2	RAB9A, member RAS oncogene family	protein-coding	RAB9A	RAB9A, member RAS oncogene family	O	RAB9, member RAS oncogene family|ras-related protein Rab-9A	20140603
ENSG00000123643	SLC36A1	NA	NA	--	NA	NA	--	NA	NA	--	0.00509459	2.02639	UP	0.000789851	4.06074	UP	--	--	--	--	2	UP	--	--	--	--	--	--	GeneCards Information	9606	206358	-	Dct1|LYAAT1|PAT1|TRAMD3	HGNC:18761|MIM:606561|Ensembl:ENSG00000123643|HPRD:07584|Vega:OTTHUMG00000130125	5	5q33.1	solute carrier family 36 (proton/amino acid symporter), member 1	protein-coding	SLC36A1	solute carrier family 36 (proton/amino acid symporter), member 1	O	hPAT1|lysosomal amino acid transporter 1|proton-coupled amino acid transporter 1|proton/amino acid transporter 1|solute carrier family 36 member 1	20140603
ENSG00000123838	C4BPA	NA	NA	--	NA	NA	--	NA	NA	--	NA	NA	--	NA	NA	--	--	--	--	--	--	--	--	--	--	--	--	--	GeneCards Information	9606	722	RP11-164O23.4	C4BP|PRP	HGNC:1325|MIM:120830|Ensembl:ENSG00000123838|HPRD:00403|Vega:OTTHUMG00000036173	1	1q32	complement component 4 binding protein, alpha	protein-coding	C4BPA	complement component 4 binding protein, alpha	O	C4b-binding protein alpha chain|proline-rich protein	20140608
ENSG00000123975	CKS2	NA	NA	--	NA	NA	--	0.000174845	3.06928	UP	9.93949e-05	3.39487	UP	5.62813e-06	10.5186	UP	--	--	--	--	2	UP	1	UP	--	--	--	--	GeneCards Information	9606	1164	RP11-8C21.2	CKSHS2	HGNC:2000|MIM:116901|Ensembl:ENSG00000123975|HPRD:00300|Vega:OTTHUMG00000020180	9	9q22	CDC28 protein kinase regulatory subunit 2	protein-coding	CKS2	CDC28 protein kinase regulatory subunit 2	O	CDC28 protein kinase 2|CKS-2|CKS1(S. cerevisiae Cdc28/Cdc2 kinase subunit) homolog-2|cyclin-dependent kinases regulatory subunit 2	20140603
ENSG00000123983	ACSL3	NA	NA	--	NA	NA	--	0.000174845	2.13978	UP	0.00851953	2.43361	UP	0.00173863	5.40244	UP	--	--	--	--	2	UP	1	UP	--	--	--	--	GeneCards Information	9606	2181	-	ACS3|FACL3|PRO2194	HGNC:3570|MIM:602371|HPRD:03845	2	2q34-q35	acyl-CoA synthetase long-chain family member 3	protein-coding	ACSL3	acyl-CoA synthetase long-chain family member 3	O	LACS 3|fatty-acid-Coenzyme A ligase, long-chain 3|lignoceroyl-CoA synthase|long-chain acyl-CoA synthetase 3|long-chain-fatty-acid--CoA ligase 3	20140603
ENSG00000124216	SNAI1	4.82531e-15	-4.32361	DOWN	NA	NA	--	0.044992	-3.66083	DOWN	0.0242952	-2.97504	DOWN	NA	NA	--	--	--	--	--	--	--	--	--	--	--	--	--	GeneCards Information	9606	6615	-	SLUGH2|SNA|SNAH|SNAIL|SNAIL1|dJ710H13.1	HGNC:11128|MIM:604238|Ensembl:ENSG00000124216|HPRD:05025|Vega:OTTHUMG00000033048	20	20q13.2	snail family zinc finger 1	protein-coding	SNAI1	snail family zinc finger 1	O	protein sna|protein snail homolog 1|snail 1 homolog|snail 1 zinc finger protein|snail 1, zinc finger protein|snail homolog 1|zinc finger protein SNAI1	20140608
ENSG00000124299	PEPD	NA	NA	--	NA	NA	--	0.000174845	-2.13094	DOWN	NA	NA	--	NA	NA	--	--	--	--	--	--	--	--	--	--	--	--	--	GeneCards Information	9606	5184	-	PROLIDASE	HGNC:8840|MIM:613230|Ensembl:ENSG00000124299|HPRD:01358|Vega:OTTHUMG00000180470	19	19q13.11	peptidase D	protein-coding	PEPD	peptidase D	O	X-Pro dipeptidase|aminoacyl-L-proline hydrolase|imidodipeptidase|proline dipeptidase|xaa-Pro dipeptidase	20140603
ENSG00000124334	IL9R	0.00183665	-5.45456	DOWN	NA	NA	--	NA	NA	--	NA	NA	--	NA	NA	--	--	--	--	--	--	--	--	--	--	--	--	--	GeneCards Information	9606	3581	-	CD129|IL-9R	HGNC:6030|MIM:300007|Ensembl:ENSG00000124334|HPRD:02052|Vega:OTTHUMG00000022720	X|Y	Xq28 and Yq12	interleukin 9 receptor	protein-coding	IL9R	interleukin 9 receptor	O	IL-9 receptor|interleukin-9 receptor	20140603
ENSG00000124343	XG	NA	NA	--	NA	NA	--	0.00033029	-2.40655	DOWN	NA	NA	--	NA	NA	--	--	--	--	--	--	--	--	--	--	--	--	--	GeneCards Information	9606	7499	-	PBDX	HGNC:12806|MIM:300879|Ensembl:ENSG00000124343|HPRD:02443|Vega:OTTHUMG00000021075	X	Xp22.33	Xg blood group	protein-coding	XG	Xg blood group	O	XG glycoprotein|Xg blood group (pseudoautosomal boundary-divided on the X chromosome)|glycoprotein Xg	20140602
ENSG00000124422	USP22	NA	NA	--	NA	NA	--	NA	NA	--	NA	NA	--	0.00106741	3.09601	UP	--	--	--	--	--	--	--	--	--	--	--	--	GeneCards Information	9606	23326	-	USP3L	HGNC:12621|MIM:612116|Ensembl:ENSG00000124422|Vega:OTTHUMG00000133621	17	17p11.2	ubiquitin specific peptidase 22	protein-coding	USP22	ubiquitin specific peptidase 22	O	deubiquitinating enzyme 22|ubiquitin carboxyl-terminal hydrolase 22|ubiquitin specific protease 22|ubiquitin thioesterase 22|ubiquitin thiolesterase 22|ubiquitin-specific processing protease 22|ubiquitin-specific-processing protease 22	20140603
ENSG00000124469	CEACAM8	NA	NA	--	NA	NA	--	NA	NA	--	NA	NA	--	NA	NA	--	--	--	--	--	--	--	--	--	--	--	--	--	GeneCards Information	9606	1088	-	CD66b|CD67|CGM6|NCA-95	HGNC:1820|MIM:615747|Ensembl:ENSG00000124469|HPRD:07630|Vega:OTTHUMG00000151124	19	19q13.2	carcinoembryonic antigen-related cell adhesion molecule 8	protein-coding	CEACAM8	carcinoembryonic antigen-related cell adhesion molecule 8	O	CD67 antigen|carcinoembryonic antigen CGM6|carcinoembryonic antigen gene family member 6|non-specific cross-reacting antigen NCA-95	20140522
ENSG00000124486	USP9X	NA	NA	--	NA	NA	--	NA	NA	--	0.000387556	2.1384	UP	NA	NA	--	--	--	--	--	--	--	--	--	--	--	--	--	GeneCards Information	9606	8239	RP5-1172N10.4	DFFRX|FAF|FAM	HGNC:12632|MIM:300072|Ensembl:ENSG00000124486|HPRD:02091|Vega:OTTHUMG00000021367	X	Xp11.4	ubiquitin specific peptidase 9, X-linked	protein-coding	USP9X	ubiquitin specific peptidase 9, X-linked	O	Drosophila fat facets related, X-linked|deubiquitinating enzyme FAF-X|fat facets in mammals|fat facets protein related, X-linked|fat facets protein-related, X-linked|hFAM|probable ubiquitin carboxyl-terminal hydrolase FAF-X|ubiquitin specific protease 9, X chromosome (fat facets-like Drosophila)|ubiquitin thioesterase FAF-X|ubiquitin thiolesterase FAF-X|ubiquitin-specific processing protease FAF-…	20140607
ENSG00000124614	RPS10	1.99008e-24	-4.27461	DOWN	NA	NA	--	NA	NA	--	NA	NA	--	NA	NA	--	--	--	--	--	--	--	--	--	--	--	--	--	GeneCards Information	9606	6204	RP11-375E1__A.4	DBA9|S10	HGNC:10383|MIM:603632|Ensembl:ENSG00000124614|HPRD:04697|Vega:OTTHUMG00000014546	6	6p21.31	ribosomal protein S10	protein-coding	RPS10	ribosomal protein S10	O	40S ribosomal protein S10	20140603
ENSG00000125046	SSUH2	3.8264e-07	-2.55874	DOWN	NA	NA	--	0.000174845	-5.5299	DOWN	0.00162468	-5.13355	DOWN	0.00389121	-14.2064	DOWN	--	--	--	--	-2	DOWN	-1	DOWN	--	--	--	--	GeneCards Information	9606	51066	FLS485	C3orf32|SSU-2|fls485	HGNC:24809|Ensembl:ENSG00000125046|HPRD:11267|Vega:OTTHUMG00000122075	3	3p26.1	ssu-2 homolog (C. elegans)	protein-coding	SSUH2	ssu-2 homolog (C. elegans)	O	protein SSUH2 homolog|protein ssu-2 homolog	20140603
ENSG00000125144	MT1G	1.79975e-22	-6.17933	DOWN	NA	NA	--	0.0200623	-4.0983	DOWN	0.0163652	-3.35301	DOWN	NA	NA	--	--	--	--	--	--	--	--	--	--	--	--	--	GeneCards Information	9606	4495	-	MT1|MT1K	HGNC:7399|MIM:156353|Ensembl:ENSG00000125144|HPRD:11827|Vega:OTTHUMG00000133275	16	16q13	metallothionein 1G	protein-coding	MT1G	metallothionein 1G	O	MT-1G|MT-1K|MT-IG|metallothionein 1K|metallothionein-1G|metallothionein-1K|metallothionein-IG	20140504
ENSG00000125166	GOT2	NA	NA	--	NA	NA	--	0.000174845	2.00763	UP	0.000650606	2.19515	UP	6.21121e-05	4.57937	UP	--	--	--	--	2	UP	1	UP	--	--	--	--	GeneCards Information	9606	2806	-	KAT4|KATIV|mitAAT	HGNC:4433|MIM:138150|Ensembl:ENSG00000125166|HPRD:00684|Vega:OTTHUMG00000133769	16	16q21	glutamic-oxaloacetic transaminase 2, mitochondrial	protein-coding	GOT2	glutamic-oxaloacetic transaminase 2, mitochondrial	O	FABP-1|FABPpm|aspartate aminotransferase 2|aspartate aminotransferase, mitochondrial|aspartate transaminase 2|fatty acid-binding protein|glutamate oxaloacetate transaminase 2|glutamic-oxaloacetic transaminase 2, mitochondrial (aspartate aminotransferase 2)|kynurenine aminotransferase 4|kynurenine aminotransferase IV|kynurenine--oxoglutarate transaminase 4|kynurenine--oxoglutarate transaminase IV|…	20140603
ENSG00000125731	SH2D3A	6.94981e-14	-4.13784	DOWN	NA	NA	--	0.00090298	-4.57403	DOWN	4.63089e-06	-4.30124	DOWN	NA	NA	--	--	--	--	--	--	--	--	--	--	--	--	--	GeneCards Information	9606	10045	UNQ175/PRO201	NSP1	HGNC:16885|MIM:604721|Ensembl:ENSG00000125731|HPRD:05283|Vega:OTTHUMG00000181868	19	19p13.3	SH2 domain containing 3A	protein-coding	SH2D3A	SH2 domain containing 3A	O	SH2 domain-containing 3A|SH2 domain-containing protein 3A|novel SH2-containing protein 1	20140603
ENSG00000125810	CD93	5.96515e-51	-7.36321	DOWN	0.86282	-7.26316	DOWN	NA	NA	--	1.62411e-10	-5.93797	DOWN	NA	NA	--	-2	DOWN	--	--	--	--	--	--	--	--	--	--	GeneCards Information	9606	22918	-	C1QR1|C1qR(P)|C1qRP|CDw93|ECSM3|MXRA4|dJ737E23.1	HGNC:15855|MIM:120577|Ensembl:ENSG00000125810|HPRD:00396|Vega:OTTHUMG00000032058	20	20p11.21	CD93 molecule	protein-coding	CD93	CD93 molecule	O	C1q receptor 1|C1q/MBL/SPA receptor|C1qR|CD93 antigen|complement component 1 q subcomponent receptor 1|complement component 1, q subcomponent, receptor 1|complement component C1q receptor|matrix-remodeling-associated protein 4|matrix-remodelling associated 4	20140603
ENSG00000125844	RRBP1	1.07258e-13	-2.24495	DOWN	NA	NA	--	NA	NA	--	NA	NA	--	NA	NA	--	--	--	--	--	--	--	--	--	--	--	--	--	GeneCards Information	9606	6238	RP11-462D18.3	ES/130|ES130|RRp|hES	HGNC:10448|MIM:601418|Ensembl:ENSG00000125844|HPRD:11796|Vega:OTTHUMG00000031945	20	20p12	ribosome binding protein 1	protein-coding	RRBP1	ribosome binding protein 1	O	180 kDa ribosome receptor homolog|ES/130-related protein|ribosome binding protein 1 homolog 180kDa (dog)|ribosome receptor protein|ribosome-binding protein 1	20140603
ENSG00000125868	DSTN	NA	NA	--	NA	NA	--	NA	NA	--	NA	NA	--	0.000174078	3.32133	UP	--	--	--	--	--	--	--	--	--	--	--	--	GeneCards Information	9606	11034	-	ACTDP|ADF|HEL32|bA462D18.2	HGNC:15750|MIM:609114|Ensembl:ENSG00000125868|HPRD:16446|Vega:OTTHUMG00000031947	20	20p12.1	destrin (actin depolymerizing factor)	protein-coding	DSTN	destrin (actin depolymerizing factor)	O	actin-depolymerizing factor|bA462D18.2 (destrin (actin depolymerizing factor ADF) (ACTDP))|destrin|epididymis luminal protein 32	20140603
ENSG00000125870	SNRPB2	NA	NA	--	NA	NA	--	NA	NA	--	NA	NA	--	0.00740519	2.55455	UP	--	--	--	--	--	--	--	--	--	--	--	--	GeneCards Information	9606	6629	-	Msl1	HGNC:11155|MIM:603520|Ensembl:ENSG00000125870|HPRD:04628|Vega:OTTHUMG00000031933	20	20p12.1	small nuclear ribonucleoprotein polypeptide B	protein-coding	SNRPB2	small nuclear ribonucleoprotein polypeptide B	O	U2 small nuclear ribonucleoprotein B''|U2 snRNP B''|small nuclear ribonucleoprotein polypeptide B2	20140603
ENSG00000125944	HNRNPR	NA	NA	--	NA	NA	--	NA	NA	--	NA	NA	--	0.00100241	2.37113	UP	--	--	--	--	--	--	--	--	--	--	--	--	GeneCards Information	9606	10236	-	HNRPR|hnRNP R|hnRNP-R	HGNC:5047|MIM:607201|Ensembl:ENSG00000125944|HPRD:06228|Vega:OTTHUMG00000003224	1	1p36.12	heterogeneous nuclear ribonucleoprotein R	protein-coding	HNRNPR	heterogeneous nuclear ribonucleoprotein R	O	-	20140603
ENSG00000125977	EIF2S2	NA	NA	--	NA	NA	--	NA	NA	--	NA	NA	--	0.00069771	2.79174	UP	--	--	--	--	--	--	--	--	--	--	--	--	GeneCards Information	9606	8894	-	EIF2|EIF2B|EIF2beta|PPP1R67|eIF-2-beta	HGNC:3266|MIM:603908|Ensembl:ENSG00000125977|HPRD:04882|Vega:OTTHUMG00000032287	20	20q11.2	eukaryotic translation initiation factor 2, subunit 2 beta, 38kDa	protein-coding	EIF2S2	eukaryotic translation initiation factor 2, subunit 2 beta, 38kDa	O	eukaryotic translation initiation factor 2 subunit 2|eukaryotic translation initiation factor 2 subunit beta|protein phosphatase 1, regulatory subunit 67	20140603
ENSG00000126550	HTN1	NA	NA	--	NA	NA	--	0.0103906	#NAME?	--	NA	NA	--	NA	NA	--	--	--	--	--	--	--	--	--	--	--	--	--	GeneCards Information	9606	3346	-	HIS1	HGNC:5283|MIM:142701|Ensembl:ENSG00000126550|HPRD:00814|Vega:OTTHUMG00000129397	4	4q13	histatin 1	protein-coding	HTN1	histatin 1	O	PPB|histatin-1|histidine-rich protein 1|post-PB protein	20140504
ENSG00000126653	NSRP1	NA	NA	--	NA	NA	--	0.000174845	-3.08542	DOWN	4.63089e-06	-2.92629	DOWN	NA	NA	--	--	--	--	--	--	--	--	--	--	--	--	--	GeneCards Information	9606	84081	-	CCDC55|HSPC095|NSrp70	HGNC:25305|Ensembl:ENSG00000126653|HPRD:08536|Vega:OTTHUMG00000132754	17	17q11.2	nuclear speckle splicing regulatory protein 1	protein-coding	NSRP1	nuclear speckle splicing regulatory protein 1	O	coiled-coil domain containing 55|coiled-coil domain-containing protein 55|nuclear speckle-related protein 70	20140603
ENSG00000126767	ELK1	NA	NA	--	NA	NA	--	NA	NA	--	NA	NA	--	0.000148275	3.88156	UP	--	--	--	--	--	--	--	--	--	--	--	--	GeneCards Information	9606	2002	-	-	HGNC:3321|MIM:311040|Ensembl:ENSG00000126767|HPRD:02407|Vega:OTTHUMG00000021452	X	Xp11.2	ELK1, member of ETS oncogene family	protein-coding	ELK1	ELK1, member of ETS oncogene family	O	ETS domain-containing protein Elk-1|ETS-like gene 1|tyrosine kinase (ELK1) oncogene	20140607
ENSG00000126787	DLGAP5	NA	NA	--	NA	NA	--	0.000174845	2.45394	UP	0.00466279	2.8053	UP	0.00013279	6.71213	UP	--	--	--	--	2	UP	1	UP	--	--	--	--	GeneCards Information	9606	9787	-	DLG7|HURP	HGNC:16864|Ensembl:ENSG00000126787|HPRD:06490|Vega:OTTHUMG00000140310	14	14q22.3	discs, large (Drosophila) homolog-associated protein 5	protein-coding	DLGAP5	discs, large (Drosophila) homolog-associated protein 5	O	DAP-5|discs large homolog 7|discs, large homolog 7|disks large-associated protein 5|disks large-associated protein DLG7|hepatoma up-regulated protein	20140603
ENSG00000126858	RHOT1	NA	NA	--	NA	NA	--	NA	NA	--	NA	NA	--	0.00366666	2.61144	UP	--	--	--	--	--	--	--	--	--	--	--	--	GeneCards Information	9606	55288	-	ARHT1|MIRO-1|MIRO1	HGNC:21168|MIM:613888|Ensembl:ENSG00000126858|HPRD:15247|Vega:OTTHUMG00000179564	17	17q11.2	ras homolog family member T1	protein-coding	RHOT1	ras homolog family member T1	O	mitochondrial Rho (MIRO) GTPase 1|mitochondrial Rho GTPase 1|rac-GTP binding protein-like protein|ras homolog gene family, member T1	20140603
ENSG00000127249	ATP13A4	9.23484e-07	-5.97986	DOWN	NA	NA	--	NA	NA	--	NA	NA	--	NA	NA	--	--	--	--	--	--	--	--	--	--	--	--	--	GeneCards Information	9606	84239	UNQ3052/PRO9871	-	HGNC:25422|MIM:609556|Ensembl:ENSG00000127249|HPRD:12502|Vega:OTTHUMG00000074067	3	3q29	ATPase type 13A4	protein-coding	ATP13A4	ATPase type 13A4	O	P5-ATPase|cation-transporting P5-ATPase|probable cation-transporting ATPase 13A4	20140603
ENSG00000127314	RAP1B	NA	NA	--	NA	NA	--	0.000174845	2.31803	UP	0.00077119	2.51971	UP	6.01146e-05	5.7235	UP	--	--	--	--	2	UP	1	UP	--	--	--	--	GeneCards Information	9606	5908	OK/SW-cl.11	K-REV|RAL1B	HGNC:9857|MIM:179530|Ensembl:ENSG00000127314|HPRD:01546|Vega:OTTHUMG00000133660	12	12q14	RAP1B, member of RAS oncogene family	protein-coding	RAP1B	RAP1B, member of RAS oncogene family	O	GTP-binding protein smg p21B|RAS-related protein RAP1B|Ras family small GTP binding protein RAP1B|ras-related protein Rap-1b|small GTP binding protein	20140607
ENSG00000127528	KLF2	2.23152e-17	-3.1851	DOWN	NA	NA	--	0.000479023	-2.10075	DOWN	NA	NA	--	NA	NA	--	--	--	--	--	--	--	--	--	--	--	--	--	GeneCards Information	9606	10365	-	LKLF	HGNC:6347|MIM:602016|Ensembl:ENSG00000127528|HPRD:03602|Vega:OTTHUMG00000182330	19	19p13.11	Kruppel-like factor 2	protein-coding	KLF2	Kruppel-like factor 2	O	Krueppel-like factor 2|Kruppel-like factor 2 (lung)|Kruppel-like factor LKLF|lung Kruppel-like zinc finger transcription factor|lung krueppel-like factor	20140522
ENSG00000127824	TUBA4A	2.19252e-32	-4.21245	DOWN	0.879921	-4.0282	DOWN	0.00548785	-3.31449	DOWN	NA	NA	--	NA	NA	--	-2	DOWN	-1	DOWN	--	--	--	--	--	--	--	--	GeneCards Information	9606	7277	-	H2-ALPHA|TUBA1	HGNC:12407|MIM:191110|Ensembl:ENSG00000127824|HPRD:01851|Vega:OTTHUMG00000133126	2	2q35	tubulin, alpha 4a	protein-coding	TUBA4A	tubulin, alpha 4a	O	tubulin H2-alpha|tubulin alpha-1 chain|tubulin alpha-4A chain|tubulin, alpha 1 (testis specific)	20140607
ENSG00000127870	RNF6	NA	NA	--	NA	NA	--	NA	NA	--	0.0036376	2.13783	UP	NA	NA	--	--	--	--	--	--	--	--	--	--	--	--	--	GeneCards Information	9606	6049	RP11-380N8.5	-	HGNC:10069|MIM:604242|Ensembl:ENSG00000127870|HPRD:05027|Vega:OTTHUMG00000016614	13	13q12.2	ring finger protein (C3H2C3 type) 6	protein-coding	RNF6	ring finger protein (C3H2C3 type) 6	O	E3 ubiquitin-protein ligase RNF6|RING-H2 protein RNF-6	20140603
ENSG00000128250	RFPL1	NA	NA	--	NA	NA	--	NA	NA	--	0.000144722	-5.56904	DOWN	NA	NA	--	--	--	--	--	--	--	--	--	--	--	--	--	GeneCards Information	9606	5988	-	RNF78	HGNC:9977|MIM:605968|Ensembl:ENSG00000128250|HPRD:16182|Vega:OTTHUMG00000150516	22	22q12.2	ret finger protein-like 1	protein-coding	RFPL1	ret finger protein-like 1	O	RING finger protein 78	20140522
ENSG00000128294	TPST2	NA	NA	--	NA	NA	--	NA	NA	--	NA	NA	--	0.00358385	3.49155	UP	--	--	--	--	--	--	--	--	--	--	--	--	GeneCards Information	9606	8459	CTA-445C9.10-003	TANGO13B	HGNC:12021|MIM:603126|Ensembl:ENSG00000128294|HPRD:07217|Vega:OTTHUMG00000150987	22	22q12.1	tyrosylprotein sulfotransferase 2	protein-coding	TPST2	tyrosylprotein sulfotransferase 2	O	TPST-2|protein-tyrosine sulfotransferase 2|transport and golgi organization 13 homolog B|tyrosylprotein phosphotransferase 2|tyrosylprotein sulfotransferase-2	20140603
ENSG00000128422	KRT17	2.81209e-104	-12.8261	DOWN	0.98742	-12.6179	DOWN	0.0122201	-12.4667	DOWN	NA	NA	--	NA	NA	--	-2	DOWN	-1	DOWN	--	--	--	--	--	--	--	--	GeneCards Information	9606	3872	-	K17|PC|PC2|PCHC1	HGNC:6427|MIM:148069|Ensembl:ENSG00000128422|HPRD:01019|Vega:OTTHUMG00000133505	17	17q21.2	keratin 17	protein-coding	KRT17	keratin 17	O	39.1|CK-17|cytokeratin-17|keratin 17 epitope S1|keratin 17 epitope S2|keratin 17 epitope S4|keratin, type I cytoskeletal 17|keratin-17	20140603
ENSG00000128563	PRKRIP1	1.029e-13	-2.42264	DOWN	NA	NA	--	NA	NA	--	NA	NA	--	NA	NA	--	--	--	--	--	--	--	--	--	--	--	--	--	GeneCards Information	9606	79706	-	C114|KRBOX3	HGNC:21894|Ensembl:ENSG00000128563|HPRD:11460|Vega:OTTHUMG00000157717	7	7q22.1	PRKR interacting protein 1 (IL11 inducible)	protein-coding	PRKRIP1	PRKR interacting protein 1 (IL11 inducible)	O	KRAB box domain containing 3|PRKR-interacting protein 1|likely ortholog of mouse C114 dsRNA-binding protein	20140603
ENSG00000128655	PDE11A	NA	NA	--	NA	NA	--	NA	NA	--	0.0323806	-2.64373	DOWN	NA	NA	--	--	--	--	--	--	--	--	--	--	--	--	--	GeneCards Information	9606	50940	-	PPNAD2	HGNC:8773|MIM:604961|Ensembl:ENSG00000128655|HPRD:05391|Vega:OTTHUMG00000154188	2	2q31.2	phosphodiesterase 11A	protein-coding	PDE11A	phosphodiesterase 11A	O	cAMP and cGMP cyclic nucleotide phosphodiesterase 11A|dual 3',5'-cyclic-AMP and -GMP phosphodiesterase 11A	20140607
ENSG00000128656	CHN1	NA	NA	--	NA	NA	--	0.000174845	-2.90604	DOWN	NA	NA	--	NA	NA	--	--	--	--	--	--	--	--	--	--	--	--	--	GeneCards Information	9606	1123	-	ARHGAP2|CHN|DURS2|NC|RHOGAP2	HGNC:1943|MIM:118423|Ensembl:ENSG00000128656|HPRD:00319|Vega:OTTHUMG00000154225	2	2q31.1	chimerin 1	protein-coding	CHN1	chimerin 1	O	A-chimaerin|N-chimaerin|Rho GTPase-activating protein 2|a2-chimaerin|alpha-chimerin|chimaerin 1|chimerin (chimaerin) 1|n-chimerin	20140603
ENSG00000128731	HERC2	NA	NA	--	NA	NA	--	NA	NA	--	NA	NA	--	0.00118852	3.04088	UP	--	--	--	--	--	--	--	--	--	--	--	--	GeneCards Information	9606	8924	-	D15F37S1|MRT38|SHEP1|jdf2|p528	HGNC:4868|MIM:605837|Ensembl:ENSG00000128731|HPRD:06905|Vega:OTTHUMG00000129251	15	15q13	HECT and RLD domain containing E3 ubiquitin protein ligase 2	protein-coding	HERC2	HECT and RLD domain containing E3 ubiquitin protein ligase 2	O	E3 ubiquitin-protein ligase HERC2|hect domain and RCC1-like domain-containing protein 2|hect domain and RLD 2|probable E3 ubiquitin-protein ligase HERC2	20140529
ENSG00000128951	DUT	NA	NA	--	NA	NA	--	NA	NA	--	NA	NA	--	0.00611965	3.01501	UP	--	--	--	--	--	--	--	--	--	--	--	--	GeneCards Information	9606	1854	-	dUTPase	HGNC:3078|MIM:601266|Ensembl:ENSG00000128951|HPRD:03165|Vega:OTTHUMG00000172155	15	15q21.1	deoxyuridine triphosphatase	protein-coding	DUT	deoxyuridine triphosphatase	O	dUTP nucleotidohydrolase|dUTP pyrophosphatase|deoxyuridine 5'-triphosphate nucleotidohydrolase, mitochondrial	20140603
ENSG00000128989	ARPP19	NA	NA	--	NA	NA	--	NA	NA	--	NA	NA	--	0.000478076	3.09029	UP	--	--	--	--	--	--	--	--	--	--	--	--	GeneCards Information	9606	10776	-	ARPP-16|ARPP-19|ARPP16|ENSAL	HGNC:16967|MIM:605487|Ensembl:ENSG00000128989|HPRD:09264|Vega:OTTHUMG00000172677	15	15q21.2	cAMP-regulated phosphoprotein, 19kDa	protein-coding	ARPP19	cAMP-regulated phosphoprotein, 19kDa	O	cAMP-regulated phosphoprotein 19|cyclic AMP phosphoprotein, 19 kD	20140603
ENSG00000129195	FAM64A	NA	NA	--	NA	NA	--	0.000764142	2.28566	UP	0.00411176	2.61746	UP	0.000463375	6.08249	UP	--	--	--	--	2	UP	1	UP	--	--	--	--	GeneCards Information	9606	54478	-	CATS|RCS1	HGNC:25483|Ensembl:ENSG00000129195|HPRD:07649|Vega:OTTHUMG00000177832	17	17p13.2	family with sequence similarity 64, member A	protein-coding	FAM64A	family with sequence similarity 64, member A	O	CALM interacting protein expressed in thymus and spleen|CALM-interactor expressed in thymus and spleen|protein FAM64A|regulator of chromosome segregation 1|regulator of chromosome segregation protein 1	20140603
ENSG00000129204	USP6	NA	NA	--	NA	NA	--	0.000174845	-3.35328	DOWN	1.56348e-05	-3.14003	DOWN	4.12e-05	-5.76077	DOWN	--	--	--	--	-2	DOWN	-1	DOWN	--	--	--	--	GeneCards Information	9606	9098	-	HRP1|TRE17|TRE2|Tre-2|USP6-short	HGNC:12629|MIM:604334|Ensembl:ENSG00000129204|HPRD:06827|Vega:OTTHUMG00000099449	17	17p13	ubiquitin specific peptidase 6 (Tre-2 oncogene)	protein-coding	USP6	ubiquitin specific peptidase 6 (Tre-2 oncogene)	O	TBC1D3 and USP32 fusion|deubiquitinating enzyme 6|hyperpolymorphic gene 1|proto-oncogene TRE-2|tre-2 oncogene|ubiquitin carboxyl-terminal hydrolase 6|ubiquitin specific peptidase 6-|ubiquitin specific protease 6 (Tre-2 oncogene)|ubiquitin thioesterase 6|ubiquitin thiolesterase 6|ubiquitin-specific protease USP6|ubiquitin-specific-processing protease 6	20140504
ENSG00000129250	KIF1C	NA	NA	--	NA	NA	--	NA	NA	--	NA	NA	--	0.000987416	3.40101	UP	--	--	--	--	--	--	--	--	--	--	--	--	GeneCards Information	9606	10749	-	LTXS1|SATX2|SAX2|SPAX2|SPG58	HGNC:6317|MIM:603060|Ensembl:ENSG00000129250|HPRD:04342|Vega:OTTHUMG00000099451	17	17p13.2	kinesin family member 1C	protein-coding	KIF1C	kinesin family member 1C	O	kinesin-like protein KIF1C|spastic ataxia 2 (autosomal recessive)	20140603
ENSG00000129317	PUS7L	NA	NA	--	NA	NA	--	NA	NA	--	0.0497266	2.19466	UP	4.64212e-05	3.38295	UP	--	--	--	--	2	UP	--	--	--	--	--	--	GeneCards Information	9606	83448	-	-	HGNC:25276|Ensembl:ENSG00000129317|HPRD:13189|Vega:OTTHUMG00000169423	12	12q12	pseudouridylate synthase 7 homolog (S. cerevisiae)-like	protein-coding	PUS7L	pseudouridylate synthase 7 homolog (S. cerevisiae)-like	O	pseudouridylate synthase 7 homolog-like protein	20140606
ENSG00000129450	SIGLEC9	8.78862e-11	-5.82601	DOWN	NA	NA	--	NA	NA	--	0.000289381	-5.12755	DOWN	NA	NA	--	--	--	--	--	--	--	--	--	--	--	--	--	GeneCards Information	9606	27180	UNQ668/PRO1302	CD329|CDw329|FOAP-9|OBBP-LIKE|siglec-9	HGNC:10878|MIM:605640|Ensembl:ENSG00000129450|HPRD:16133|Vega:OTTHUMG00000182894	19	19q13.41	sialic acid binding Ig-like lectin 9	protein-coding	SIGLEC9	sialic acid binding Ig-like lectin 9	O	protein FOAP-9|sialic acid-binding Ig-like lectin 9	20140608
ENSG00000129515	SNX6	NA	NA	--	NA	NA	--	NA	NA	--	NA	NA	--	0.00414258	2.25744	UP	--	--	--	--	--	--	--	--	--	--	--	--	GeneCards Information	9606	58533	-	MSTP010|TFAF2	HGNC:14970|MIM:606098|Ensembl:ENSG00000129515|HPRD:12086|Vega:OTTHUMG00000140213	14	14q13.1	sorting nexin 6	protein-coding	SNX6	sorting nexin 6	O	TRAF4-associated factor 2|sorting nexin-6|tumor necrosis factor receptor-associated factor 4(TRAF4)-associated factor 2	20140603
ENSG00000129521	EGLN3	NA	NA	--	NA	NA	--	0.0144675	-2.47918	DOWN	NA	NA	--	NA	NA	--	--	--	--	--	--	--	--	--	--	--	--	--	GeneCards Information	9606	112399	-	HIFP4H3|HIFPH3|PHD3	HGNC:14661|MIM:606426|Ensembl:ENSG00000129521|HPRD:06972|Vega:OTTHUMG00000029498	14	14q13.1	egl-9 family hypoxia-inducible factor 3	protein-coding	EGLN3	egl-9 family hypoxia-inducible factor 3	O	HIF prolyl hydroxylase 3|HIF-PH3|HIF-prolyl hydroxylase 3|HPH-1|HPH-3|egl nine homolog 3|egl nine-like protein 3 isoform|hypoxia-inducible factor prolyl hydroxylase 3|prolyl hydroxylase domain-containing protein 3	20140603
ENSG00000129824	RPS4Y1	NA	NA	--	NA	NA	--	0.01904	2.25855	UP	NA	NA	--	NA	NA	--	--	--	--	--	--	--	--	--	--	--	--	--	GeneCards Information	9606	6192	PRO2646	RPS4Y|S4	HGNC:10425|MIM:470000|Ensembl:ENSG00000129824|HPRD:15963|Vega:OTTHUMG00000036152	Y	Yp11.3	ribosomal protein S4, Y-linked 1	protein-coding	RPS4Y1	ribosomal protein S4, Y-linked 1	O	40S ribosomal protein S4, Y|40S ribosomal protein S4, Y isoform 1|ribosomal protein S4Y	20140607
ENSG00000129968	ABHD17A	NA	NA	--	NA	NA	--	NA	NA	--	NA	NA	--	0.00315521	3.88154	UP	--	--	--	--	--	--	--	--	--	--	--	--	GeneCards Information	9606	81926	-	C19orf27|FAM108A1	HGNC:28756|Ensembl:ENSG00000129968|HPRD:07475|Vega:OTTHUMG00000171872	19	19p13.3	abhydrolase domain containing 17A	protein-coding	ABHD17A	abhydrolase domain containing 17A	O	abhydrolase domain-containing protein FAM108A1|alpha/beta hydrolase domain-containing protein 17A|family with sequence similarity 108, member A1	20140603
ENSG00000130024	PHF10	NA	NA	--	NA	NA	--	NA	NA	--	NA	NA	--	0.000139615	3.17546	UP	--	--	--	--	--	--	--	--	--	--	--	--	GeneCards Information	9606	55274	RP11-160E12.5	BAF45A|XAP135	HGNC:18250|MIM:613069|Ensembl:ENSG00000130024|HPRD:11428|Vega:OTTHUMG00000016058	6	6q27	PHD finger protein 10	protein-coding	PHF10	PHD finger protein 10	O	BRG1-associated factor 45a|BRG1-associated factor, 45-KD, A|PHD zinc finger protein XAP135	20140530
ENSG00000130208	APOC1	1.67068e-36	-4.45119	DOWN	0.922766	-4.33182	DOWN	0.000174845	-2.8575	DOWN	NA	NA	--	NA	NA	--	-2	DOWN	-1	DOWN	--	--	--	--	--	--	--	--	GeneCards Information	9606	341	-	-	HGNC:607|MIM:107710|Ensembl:ENSG00000130208|HPRD:00131|Vega:OTTHUMG00000180844	19	19q13.2	apolipoprotein C-I	protein-coding	APOC1	apolipoprotein C-I	O	apo-CIB|apoC-IB|apolipoprotein C-I variant I|apolipoprotein C1	20140530
ENSG00000130347	RTN4IP1	NA	NA	--	NA	NA	--	NA	NA	--	NA	NA	--	0.00421167	2.96493	UP	--	--	--	--	--	--	--	--	--	--	--	--	GeneCards Information	9606	84816	-	NIMP	HGNC:18647|MIM:610502|HPRD:18008	6	6q21	reticulon 4 interacting protein 1	protein-coding	RTN4IP1	reticulon 4 interacting protein 1	O	NOGO-interacting mitochondrial protein|reticulon-4-interacting protein 1, mitochondrial	20140603
ENSG00000130402	ACTN4	NA	NA	--	NA	NA	--	0.000174845	-2.08123	DOWN	NA	NA	--	NA	NA	--	--	--	--	--	--	--	--	--	--	--	--	--	GeneCards Information	9606	81	-	ACTININ-4|FSGS|FSGS1	HGNC:166|MIM:604638|HPRD:05222	19	19q13	actinin, alpha 4	protein-coding	ACTN4	actinin, alpha 4	O	F-actin cross-linking protein|actinin alpha4 isoform|alpha-actinin-4|focal segmental glomerulosclerosis 1|non-muscle alpha-actinin 4	20140603
ENSG00000130413	STK33	4.48719e-07	-3.59729	DOWN	NA	NA	--	0.00033029	-4.59403	DOWN	0.000281902	-4.0442	DOWN	NA	NA	--	--	--	--	--	--	--	--	--	--	--	--	--	GeneCards Information	9606	65975	-	-	HGNC:14568|MIM:607670|Ensembl:ENSG00000130413|HPRD:09642|Vega:OTTHUMG00000140275	11	11p15.3	serine/threonine kinase 33	protein-coding	STK33	serine/threonine kinase 33	O	serine/threonine-protein kinase 33	20140603
ENSG00000130518	KIAA1683	6.07762e-11	-3.72025	DOWN	NA	NA	--	0.000174845	-6.61805	DOWN	2.95512e-06	-5.96684	DOWN	NA	NA	--	--	--	--	--	--	--	--	--	--	--	--	--	GeneCards Information	9606	80726	-	-	HGNC:29350|Ensembl:ENSG00000130518|HPRD:13882|Vega:OTTHUMG00000183354	19	19p13.1	KIAA1683	protein-coding	KIAA1683	KIAA1683	O	uncharacterized protein KIAA1683	20140603
ENSG00000130545	CRB3	NA	NA	--	NA	NA	--	NA	NA	--	0.0139861	-5.04754	DOWN	NA	NA	--	--	--	--	--	--	--	--	--	--	--	--	--	GeneCards Information	9606	92359	UNQ588/PRO1158	-	HGNC:20237|MIM:609737|Ensembl:ENSG00000130545|HPRD:16749|Vega:OTTHUMG00000181828	19	19p13.3	crumbs family member 3	protein-coding	CRB3	crumbs family member 3	O	crumbs homolog 3|crumbs protein homolog 3|protein crumbs homolog 3	20140603
ENSG00000130559	CAMSAP1	NA	NA	--	NA	NA	--	NA	NA	--	NA	NA	--	0.0019621	3.14872	UP	--	--	--	--	--	--	--	--	--	--	--	--	GeneCards Information	9606	157922	RP11-100C15.2	PRO2405|bA100C15.1	HGNC:19946|MIM:613774|Ensembl:ENSG00000130559|HPRD:13001|Vega:OTTHUMG00000020918	9	9q34.3	calmodulin regulated spectrin-associated protein 1	protein-coding	CAMSAP1	calmodulin regulated spectrin-associated protein 1	O	bA100C15.1 (novel protein)|calmodulin-regulated spectrin-associated protein 1	20140603
ENSG00000130592	LSP1	NA	NA	--	0.899822	-11.4076	DOWN	0.000174845	#NAME?	--	NA	NA	--	NA	NA	--	--	--	--	--	--	--	--	--	--	--	--	--	GeneCards Information	9606	4046	-	WP34|pp52	HGNC:6707|MIM:153432|Ensembl:ENSG00000130592|HPRD:01083|Vega:OTTHUMG00000012252	11	11p15.5	lymphocyte-specific protein 1	protein-coding	LSP1	lymphocyte-specific protein 1	O	47 kDa actin binding protein|47 kDa actin-binding protein|52 kDa phosphoprotein|F-actin binding and cytoskeleton associated protein|leufactin (leukocyte F-actin binding protein)|leukocyte-specific protein 1|lymphocyte-specific antigen WP34	20140608
ENSG00000130707	ASS1	5.81422e-24	-4.39892	DOWN	NA	NA	--	0.000174845	-3.95834	DOWN	0.00316379	-3.87828	DOWN	NA	NA	--	--	--	--	--	--	--	--	--	--	--	--	--	GeneCards Information	9606	445	RP11-618A20.2	ASS|CTLN1	HGNC:758|MIM:603470|Ensembl:ENSG00000130707|HPRD:04590|Vega:OTTHUMG00000020806	9	9q34.1	argininosuccinate synthase 1	protein-coding	ASS1	argininosuccinate synthase 1	O	argininosuccinate synthase|argininosuccinate synthetase 1|citrulline--aspartate ligase|citrulline-aspartate ligase	20140603
ENSG00000131094	C1QL1	4.91686e-08	-2.29972	DOWN	NA	NA	--	NA	NA	--	NA	NA	--	NA	NA	--	--	--	--	--	--	--	--	--	--	--	--	--	GeneCards Information	9606	10882	-	C1QRF|C1QTNF14|CRF	HGNC:24182|MIM:611586|Ensembl:ENSG00000131094|HPRD:12712|Vega:OTTHUMG00000162944	17	17q21	complement component 1, q subcomponent-like 1	protein-coding	C1QL1	complement component 1, q subcomponent-like 1	O	C1q and tumor necrosis factor-related protein 14|C1q-related factor|C1q/TNF-related protein 14	20140603
ENSG00000131100	ATP6V1E1	NA	NA	--	NA	NA	--	NA	NA	--	NA	NA	--	0.000317188	3.57047	UP	--	--	--	--	--	--	--	--	--	--	--	--	GeneCards Information	9606	529	-	ATP6E|ATP6E2|ATP6V1E|P31|Vma4	HGNC:857|MIM:108746|Ensembl:ENSG00000131100|HPRD:00163|Vega:OTTHUMG00000059320	22	22q11.1	ATPase, H+ transporting, lysosomal 31kDa, V1 subunit E1	protein-coding	ATP6V1E1	ATPase, H+ transporting, lysosomal 31kDa, V1 subunit E1	O	H(+)-transporting two-sector ATPase, 31kDa subunit|H+-transporting ATP synthase chain E, vacuolar|V-ATPase 31 kDa subunit|V-ATPase subunit E 1|V-ATPase, subunit E|V-type proton ATPase subunit E 1|vacuolar proton pump subunit E 1	20140607
ENSG00000131127	ZNF141	NA	NA	--	NA	NA	--	NA	NA	--	NA	NA	--	0.00175663	-3.3162	DOWN	--	--	--	--	--	--	--	--	--	--	--	--	GeneCards Information	9606	7700	-	D4S90|PAPA6|pHZ-44	HGNC:12926|MIM:194648|HPRD:01937	4	4p16.3	zinc finger protein 141	protein-coding	ZNF141	zinc finger protein 141	O	zinc finger protein 141 (clone pHZ-44)	20140504
ENSG00000131153	GINS2	NA	NA	--	NA	NA	--	NA	NA	--	NA	NA	--	0.00268301	3.45499	UP	--	--	--	--	--	--	--	--	--	--	--	--	GeneCards Information	9606	51659	CGI-122	HSPC037|PSF2|Pfs2	HGNC:24575|MIM:610609|HPRD:15197	16	16q24.1	GINS complex subunit 2 (Psf2 homolog)	protein-coding	GINS2	GINS complex subunit 2 (Psf2 homolog)	O	DNA replication complex GINS protein PSF2	20140603
ENSG00000131263	RLIM	NA	NA	--	NA	NA	--	0.000174845	2.23521	UP	0.000136303	2.40199	UP	5.59427e-06	5.26389	UP	--	--	--	--	2	UP	1	UP	--	--	--	--	GeneCards Information	9606	51132	CTD-2530H13.3	NY-REN-43|RNF12	HGNC:13429|MIM:300379|Ensembl:ENSG00000131263|HPRD:02304|Vega:OTTHUMG00000021859	X	Xq13-q21	ring finger protein, LIM domain interacting	protein-coding	RLIM	ring finger protein, LIM domain interacting	O	E3 ubiquitin-protein ligase RLIM|E3 ubiquitin-protein ligase RNF12|LIM domain-interacting RING finger protein|R-LIM|RING finger LIM domain-binding protein|renal carcinoma antigen NY-REN-43|ring finger protein 12|ring zinc finger LIM domain binding protein|ring zinc finger protein NY-REN-43antigen	20140603
ENSG00000131378	RFTN1	NA	NA	--	NA	NA	--	0.000174845	-3.31572	DOWN	0.0311329	-2.66292	DOWN	NA	NA	--	--	--	--	--	--	--	--	--	--	--	--	--	GeneCards Information	9606	23180	MIG2	PIB10|PIG9|RAFTLIN	HGNC:30278|Ensembl:ENSG00000131378|HPRD:17950|Vega:OTTHUMG00000156973	3	3p24.3	raftlin, lipid raft linker 1	protein-coding	RFTN1	raftlin, lipid raft linker 1	O	cell migration-inducing gene 2 protein|proliferation-inducing protein 10|proliferation-inducing protein 9|raft-linking protein|raftlin	20140603
ENSG00000131386	GALNT15	1.71829e-06	-2.93255	DOWN	NA	NA	--	NA	NA	--	NA	NA	--	NA	NA	--	--	--	--	--	--	--	--	--	--	--	--	--	GeneCards Information	9606	117248	UNQ770/PRO1564	GALNACT15|GALNT13|GALNT7|GALNTL2|PIH5	HGNC:21531|MIM:615131|Ensembl:ENSG00000131386|HPRD:13563|Vega:OTTHUMG00000156893	3	3p25.1	polypeptide N-acetylgalactosaminyltransferase 15	protein-coding	GALNT15	polypeptide N-acetylgalactosaminyltransferase 15	O	UDP-GalNAc transferase T15|UDP-GalNAc:polypeptide N-acetylgalactosaminyltransferase-like protein 2|UDP-N-acetyl-alpha-D-galactosamine:polypeptide N-acetylgalactosaminyltransferase 15|UDP-N-acetyl-alpha-D-galactosamine:polypeptide N-acetylgalactosaminyltransferase 7|UDP-N-acetyl-alpha-D-galactosamine:polypeptide N-acetylgalactosaminyltransferase-like 2|galNAc-T-like protein 2|polypeptide GalNAc tr…	20140603
ENSG00000131400	NAPSA	0.014188	-2.7577	DOWN	NA	NA	--	NA	NA	--	NA	NA	--	NA	NA	--	--	--	--	--	--	--	--	--	--	--	--	--	GeneCards Information	9606	9476	-	KAP|Kdap|NAP1|NAPA|SNAPA	HGNC:13395|MIM:605631|Ensembl:ENSG00000131400|HPRD:07064|Vega:OTTHUMG00000183035	19	19q13.33	napsin A aspartic peptidase	protein-coding	NAPSA	napsin A aspartic peptidase	O	ASP4|TA01/TA02|asp 4|aspartyl protease 4|kidney-derived aspartic protease-like protein|napsin-1|napsin-A|pronapsin A	20140603
ENSG00000131462	TUBG1	NA	NA	--	NA	NA	--	NA	NA	--	NA	NA	--	0.00285595	3.04502	UP	--	--	--	--	--	--	--	--	--	--	--	--	GeneCards Information	9606	7283	-	CDCBM4|GCP-1|TUBG|TUBGCP1	HGNC:12417|MIM:191135|Ensembl:ENSG00000131462|HPRD:01853|Vega:OTTHUMG00000180277	17	17q21	tubulin, gamma 1	protein-coding	TUBG1	tubulin, gamma 1	O	gamma-tubulin complex component 1|tubulin gamma-1 chain|tubulin, gamma polypeptide	20140522
ENSG00000131471	AOC3	7.95665e-26	-5.75732	DOWN	NA	NA	--	0.0105707	-5.19746	DOWN	0.000213014	-4.52933	DOWN	NA	NA	--	--	--	--	--	--	--	--	--	--	--	--	--	GeneCards Information	9606	8639	-	HPAO|SSAO|VAP-1|VAP1	HGNC:550|MIM:603735|Ensembl:ENSG00000131471|HPRD:04770|Vega:OTTHUMG00000180656	17	17q21	amine oxidase, copper containing 3	protein-coding	AOC3	amine oxidase, copper containing 3	O	amine oxidase, copper containing 3 (vascular adhesion protein 1)|copper amine oxidase|membrane primary amine oxidase|placenta copper monamine oxidase|semicarbazide-sensitive amine oxidase	20140603
ENSG00000131845	ZNF304	NA	NA	--	NA	NA	--	NA	NA	--	NA	NA	--	0.00282841	2.80625	UP	--	--	--	--	--	--	--	--	--	--	--	--	GeneCards Information	9606	57343	-	-	HGNC:13505|MIM:613840|Ensembl:ENSG00000131845|HPRD:15766|Vega:OTTHUMG00000183245	19	19q13.4	zinc finger protein 304	protein-coding	ZNF304	zinc finger protein 304	O	-	20140603
ENSG00000131914	LIN28A	2.57061e-05	-3.42174	DOWN	NA	NA	--	NA	NA	--	0.00523074	-4.30274	DOWN	NA	NA	--	--	--	--	--	--	--	--	--	--	--	--	--	GeneCards Information	9606	79727	-	CSDD1|LIN-28|LIN28|ZCCHC1|lin-28A	HGNC:15986|MIM:611043|Ensembl:ENSG00000131914|HPRD:17278|Vega:OTTHUMG00000003550	1	1p36.11	lin-28 homolog A (C. elegans)	protein-coding	LIN28A	lin-28 homolog A (C. elegans)	O	RNA-binding protein LIN-28|protein lin-28 homolog A|zinc finger CCHC domain-containing protein 1|zinc finger, CCHC domain containing 1	20140603
ENSG00000131941	RHPN2	NA	NA	--	NA	NA	--	NA	NA	--	NA	NA	--	0.00701435	2.90574	UP	--	--	--	--	--	--	--	--	--	--	--	--	GeneCards Information	9606	85415	-	P76RBE|RHOBP	HGNC:19974|Ensembl:ENSG00000131941|HPRD:10192|Vega:OTTHUMG00000180340	19	19q13.11	rhophilin, Rho GTPase binding protein 2	protein-coding	RHPN2	rhophilin, Rho GTPase binding protein 2	O	76 kDa RhoB effector protein|GTP-Rho-binding protein 2|rhophilin 2|rhophilin-2|rhophilin-like Rho-GTPase binding protein	20140603
ENSG00000132155	RAF1	NA	NA	--	NA	NA	--	NA	NA	--	NA	NA	--	0.00190298	2.37967	UP	--	--	--	--	--	--	--	--	--	--	--	--	GeneCards Information	9606	5894	-	CRAF|NS5|Raf-1|c-Raf	HGNC:9829|MIM:164760|Ensembl:ENSG00000132155|HPRD:01265|Vega:OTTHUMG00000129789	3	3p25	v-raf-1 murine leukemia viral oncogene homolog 1	protein-coding	RAF1	v-raf-1 murine leukemia viral oncogene homolog 1	O	Oncogene RAF1|RAF proto-oncogene serine/threonine-protein kinase|proto-oncogene c-RAF|raf proto-oncogene serine/threonine protein kinase	20140607
ENSG00000132182	NUP210	1.09432e-47	-5.76304	DOWN	0.92157	-5.66507	DOWN	0.000174845	-4.7917	DOWN	0.000111653	-4.24449	DOWN	NA	NA	--	-2	DOWN	-1	DOWN	--	--	--	--	--	--	--	--	GeneCards Information	9606	23225	PSEC0245	GP210|POM210	HGNC:30052|MIM:607703|Ensembl:ENSG00000132182|HPRD:06368|Vega:OTTHUMG00000157268	3	3p25.1	nucleoporin 210kDa	protein-coding	NUP210	nucleoporin 210kDa	O	nuclear envelope pore membrane protein POM 210|nuclear pore membrane glycoprotein 210|nuclear pore protein gp210|nucleoporin Nup210|pore membrane protein of 210 kDa	20140607
ENSG00000132196	HSD17B7	NA	NA	--	NA	NA	--	0.00241733	2.34093	UP	0.00103367	2.55597	UP	6.47254e-05	5.98905	UP	--	--	--	--	2	UP	1	UP	--	--	--	--	GeneCards Information	9606	51478	RP11-331H2.1	PRAP|SDR37C1	HGNC:5215|MIM:606756|Ensembl:ENSG00000132196|HPRD:05996	1	1q23	hydroxysteroid (17-beta) dehydrogenase 7	protein-coding	HSD17B7	hydroxysteroid (17-beta) dehydrogenase 7	O	17 beta-hydroxysteroid dehydrogenase type VII|17-beta-HSD 7|17-beta-hydroxysteroid dehydrogenase 7|17beta hydroxysteroid dehydrogenase|3-keto-steroid reductase|estradiol 17-beta-dehydrogenase 7|short chain dehydrogenase/reductase family 37C, member 1	20140603
ENSG00000132300	PTCD3	NA	NA	--	NA	NA	--	NA	NA	--	NA	NA	--	0.00488998	2.44503	UP	--	--	--	--	--	--	--	--	--	--	--	--	GeneCards Information	9606	55037	TRG15	MRP-S39	HGNC:24717|MIM:614918|Ensembl:ENSG00000132300|HPRD:08631|Vega:OTTHUMG00000153168	2	2p11.2	pentatricopeptide repeat domain 3	protein-coding	PTCD3	pentatricopeptide repeat domain 3	O	28S ribosomal protein S39, mitochondrial|TRG-15|pentatricopeptide repeat domain-containing protein 3, mitochondrial|pentatricopeptide repeat-containing protein 3, mitochondrial|transformation-related gene 15 protein	20140603
ENSG00000132305	IMMT	NA	NA	--	NA	NA	--	NA	NA	--	NA	NA	--	0.00344478	2.48186	UP	--	--	--	--	--	--	--	--	--	--	--	--	GeneCards Information	9606	10989	PIG4	HMP|MINOS2|P87|P87/89|P89|PIG52	HGNC:6047|MIM:600378|Ensembl:ENSG00000132305|HPRD:02658|Vega:OTTHUMG00000153170	2	2p11.2|2	inner membrane protein, mitochondrial	protein-coding	IMMT	inner membrane protein, mitochondrial	O	cell proliferation-inducing gene 4/52 protein|cell proliferation-inducing protein 52|mitochondrial inner membrane organizing system 2|mitochondrial inner membrane protein|mitofilin|motor protein|proliferation-inducing gene 4	20140603
ENSG00000132313	MRPL35	NA	NA	--	NA	NA	--	NA	NA	--	NA	NA	--	0.00383696	2.92275	UP	--	--	--	--	--	--	--	--	--	--	--	--	GeneCards Information	9606	51318	BM-007	L35mt|MRP-L35	HGNC:14489|MIM:611841|Ensembl:ENSG00000132313|HPRD:14755|Vega:OTTHUMG00000037385	2	2p11.2	mitochondrial ribosomal protein L35	protein-coding	MRPL35	mitochondrial ribosomal protein L35	O	39S ribosomal protein L35, mitochondrial	20140603
ENSG00000132341	RAN	NA	NA	--	NA	NA	--	NA	NA	--	0.000202134	2.01264	UP	1.46834e-05	4.0352	UP	--	--	--	--	2	UP	--	--	--	--	--	--	GeneCards Information	9606	5901	OK/SW-cl.81	ARA24|Gsp1|TC4	HGNC:9846|MIM:601179|HPRD:03109	12	12q24.3	RAN, member RAS oncogene family	protein-coding	RAN	RAN, member RAS oncogene family	O	GTP-binding nuclear protein Ran|GTPase Ran|OK/SW-cl.81|RanGTPase|androgen receptor-associated protein 24|guanosine triphosphatase Ran|member RAS oncogene family|ras-like protein TC4|ras-related nuclear protein	20140609
ENSG00000132361	CLUH	NA	NA	--	NA	NA	--	NA	NA	--	NA	NA	--	0.000964712	3.47742	UP	--	--	--	--	--	--	--	--	--	--	--	--	GeneCards Information	9606	23277	-	CLU1|KIAA0664	HGNC:29094|Ensembl:ENSG00000132361|HPRD:10014|Vega:OTTHUMG00000177575	17	17p13.3	clustered mitochondria (cluA/CLU1) homolog	protein-coding	CLUH	clustered mitochondria (cluA/CLU1) homolog	O	clustered mitochondria protein homolog	20140603
ENSG00000132465	IGJ	NA	NA	--	0.823217	-10.4158	DOWN	NA	NA	--	0.0152381	-7.69348	DOWN	NA	NA	--	--	--	--	--	--	--	--	--	--	--	--	--	GeneCards Information	9606	3512	-	IGCJ|JCH	HGNC:5713|MIM:147790|Ensembl:ENSG00000132465|HPRD:00991|Vega:OTTHUMG00000129909	4	4q21	immunoglobulin J polypeptide, linker protein for immunoglobulin alpha and mu polypeptides	protein-coding	IGJ	immunoglobulin J polypeptide, linker protein for immunoglobulin alpha and mu polypeptides	O	IgJ chain|immunoglobulin J chain	20140606
ENSG00000132549	VPS13B	NA	NA	--	NA	NA	--	0.000174845	-4.42081	DOWN	0.0463372	-3.14171	DOWN	NA	NA	--	--	--	--	--	--	--	--	--	--	--	--	--	GeneCards Information	9606	157680	-	CHS1|COH1	HGNC:2183|MIM:607817|Ensembl:ENSG00000132549|HPRD:06379|Vega:OTTHUMG00000140383	8	8q22.2	vacuolar protein sorting 13 homolog B (yeast)	protein-coding	VPS13B	vacuolar protein sorting 13 homolog B (yeast)	O	vacuolar protein sorting-associated protein 13B	20140603
ENSG00000132570	PCBD2	NA	NA	--	NA	NA	--	0.0241619	-2.64137	DOWN	0.000405019	-2.43988	DOWN	NA	NA	--	--	--	--	--	--	--	--	--	--	--	--	--	GeneCards Information	9606	84105	-	DCOH2|DCOHM|PHS2	HGNC:24474|MIM:609836|HPRD:17824	5	5q31.1	pterin-4 alpha-carbinolamine dehydratase/dimerization cofactor of hepatocyte nuclear factor 1 alpha (TCF1) 2	protein-coding	PCBD2	pterin-4 alpha-carbinolamine dehydratase/dimerization cofactor of hepatocyte nuclear factor 1 alpha (TCF1) 2	O	4-alpha-hydroxy-tetrahydropterin dehydratase 2|6-pyruvoyl-tetrahydropterin synthase/dimerization cofactor of hepatocyte nuclear factor 1 alpha (TCF1) 2|DcoH-like protein DCoHm|HNF-1-alpha dimerization cofactor|PHS 2|dimerization cofactor of hepatocyte nuclear factor 1 (HNF1) from muscle|dimerization cofactor of hepatocyte nuclear factor 1 alpha (TCF1)|dimerization cofactor of hepatocyte nuclear f…	20140603
ENSG00000132646	PCNA	NA	NA	--	NA	NA	--	0.000174845	2.60537	UP	1.17963e-05	2.74776	UP	4.30768e-07	6.71673	UP	--	--	--	--	2	UP	1	UP	--	--	--	--	GeneCards Information	9606	5111	-	-	HGNC:8729|MIM:176740|Ensembl:ENSG00000132646|HPRD:01456|Vega:OTTHUMG00000031798	20	20pter-p12	proliferating cell nuclear antigen	protein-coding	PCNA	proliferating cell nuclear antigen	O	DNA polymerase delta auxiliary protein|cyclin	20140607
ENSG00000132840	BHMT2	NA	NA	--	NA	NA	--	0.00442682	-3.14888	DOWN	0.00890653	-2.88283	DOWN	NA	NA	--	--	--	--	--	--	--	--	--	--	--	--	--	GeneCards Information	9606	23743	-	-	HGNC:1048|MIM:605932|HPRD:12069	5	5q13	betaine--homocysteine S-methyltransferase 2	protein-coding	BHMT2	betaine--homocysteine S-methyltransferase 2	O	S-methylmethionine--homocysteine S-methyltransferase BHMT2|SMM-hcy methyltransferase|betaine-homocysteine methyltransferase 2	20140603
ENSG00000132915	PDE6A	0.000927	-3.86918	DOWN	NA	NA	--	NA	NA	--	3.27531e-12	-7.52426	DOWN	NA	NA	--	--	--	--	--	--	--	--	--	--	--	--	--	GeneCards Information	9606	5145	-	CGPR-A|PDEA|RP43	HGNC:8785|MIM:180071|Ensembl:ENSG00000132915|HPRD:01570|Vega:OTTHUMG00000130047	5	5q31.2-q34	phosphodiesterase 6A, cGMP-specific, rod, alpha	protein-coding	PDE6A	phosphodiesterase 6A, cGMP-specific, rod, alpha	O	GMP-PDE alpha|PDE V-B1|cGMP phosphodiesterase alpha subunit|rod cGMP-specific 3',5'-cyclic phosphodiesterase subunit alpha|rod photoreceptor cGMP phosphodiesterase alpha subunit	20140603
ENSG00000132932	ATP8A2	NA	NA	--	NA	NA	--	0.000174845	-2.58782	DOWN	NA	NA	--	NA	NA	--	--	--	--	--	--	--	--	--	--	--	--	--	GeneCards Information	9606	51761	RP11-141F12.1	ATP|ATPIB|CAMRQ4|IB|ML-1	HGNC:13533|MIM:605870|Ensembl:ENSG00000132932|HPRD:05795|Vega:OTTHUMG00000016611	13	13q12	ATPase, aminophospholipid transporter, class I, type 8A, member 2	protein-coding	ATP8A2	ATPase, aminophospholipid transporter, class I, type 8A, member 2	O	ATPase class I type 8A member 2|ATPase, aminophospholipid transporter-like, class I, type 8A, member 2|probable phospholipid-transporting ATPase IB	20140603
ENSG00000132958	TPTE2	NA	NA	--	NA	NA	--	NA	NA	--	NA	NA	--	NA	NA	--	--	--	--	--	--	--	--	--	--	--	--	--	GeneCards Information	9606	93492	RP11-408K19.2	TPIP	HGNC:17299|MIM:606791|Ensembl:ENSG00000132958|HPRD:06003|Vega:OTTHUMG00000016493	13	13q12.11	transmembrane phosphoinositide 3-phosphatase and tensin homolog 2	protein-coding	TPTE2	transmembrane phosphoinositide 3-phosphatase and tensin homolog 2	O	PTEN-like inositol lipid phosphatase|TPIP lipid phosphatase|TPTE and PTEN homologous inositol lipid phosphatase|lipid phosphatase TPIP|phosphatidylinositol 3,4,5-trisphosphate 3-phosphatase TPTE2|phosphatidylinositol-3,4,5-trisphosphate 3-phosphatase TPTE2	20140530
ENSG00000132970	WASF3	1.87243e-27	2.41498	UP	NA	NA	--	0.00751357	2.5017	UP	0.0236861	3.34408	UP	0.000766512	7.90598	UP	--	--	--	--	2	UP	1	UP	--	--	--	--	GeneCards Information	9606	10810	RP11-496O3.2	Brush-1|SCAR3|WAVE3	HGNC:12734|MIM:605068|Ensembl:ENSG00000132970|HPRD:05458|Vega:OTTHUMG00000016621	13	13q12	WAS protein family, member 3	protein-coding	WASF3	WAS protein family, member 3	O	WASP family Verprolin-homologous protein 3|protein WAVE-3|verprolin homology domain-containing protein 3|wiskott-Aldrich syndrome protein family member 3	20140607
ENSG00000133028	SCO1	NA	NA	--	NA	NA	--	NA	NA	--	NA	NA	--	0.00144871	2.9971	UP	--	--	--	--	--	--	--	--	--	--	--	--	GeneCards Information	9606	6341	-	SCOD1	HGNC:10603|MIM:603644|Ensembl:ENSG00000133028|HPRD:04705|Vega:OTTHUMG00000130364	17	17p13.1	SCO1 cytochrome c oxidase assembly protein	protein-coding	SCO1	SCO1 cytochrome c oxidase assembly protein	O	SCO cytochrome oxidase deficient homolog 1|protein SCO1 homolog, mitochondrial	20140603
ENSG00000133119	RFC3	NA	NA	--	NA	NA	--	NA	NA	--	NA	NA	--	0.0063139	3.29961	UP	--	--	--	--	--	--	--	--	--	--	--	--	GeneCards Information	9606	5983	-	RFC38	HGNC:9971|MIM:600405|Ensembl:ENSG00000133119|HPRD:02676|Vega:OTTHUMG00000016715	13	13q13.2	replication factor C (activator 1) 3, 38kDa	protein-coding	RFC3	replication factor C (activator 1) 3, 38kDa	O	A1 38 kDa subunit|RF-C 38 kDa subunit|RFC, 38 kD subunit|activator 1 38 kDa subunit|activator 1 subunit 3|replication factor C 38 kDa subunit|replication factor C subunit 3	20140607
ENSG00000133275	CSNK1G2	NA	NA	--	NA	NA	--	NA	NA	--	NA	NA	--	0.00740178	2.53821	UP	--	--	--	--	--	--	--	--	--	--	--	--	GeneCards Information	9606	1455	-	CK1g2	HGNC:2455|MIM:602214|Ensembl:ENSG00000133275|HPRD:03738|Vega:OTTHUMG00000180016	19	19p13.3	casein kinase 1, gamma 2	protein-coding	CSNK1G2	casein kinase 1, gamma 2	O	CKI-gamma 2|casein kinase 1 isoform gamma-2|casein kinase I isoform gamma-2	20140603
ENSG00000133661	SFTPD	NA	NA	--	NA	NA	--	NA	NA	--	NA	NA	--	NA	NA	--	--	--	--	--	--	--	--	--	--	--	--	--	GeneCards Information	9606	6441	-	COLEC7|PSP-D|SFTP4|SP-D	HGNC:10803|MIM:178635|Ensembl:ENSG00000133661|HPRD:01522|Vega:OTTHUMG00000018590	10	10q22.2-q23.1	surfactant protein D	protein-coding	SFTPD	surfactant protein D	O	collectin 7|collectin-7|lung surfactant protein D|pulmonary surfactant apoprotein|pulmonary surfactant-associated protein D|surfactant, pulmonary-associated protein D|surfactant-associated protein, pulmonary 4	20140603
ENSG00000133687	TMTC1	1.42102e-28	2.22785	UP	NA	NA	--	NA	NA	--	NA	NA	--	NA	NA	--	--	--	--	--	--	--	--	--	--	--	--	--	GeneCards Information	9606	83857	ARG99	OLF|TMTC1A	HGNC:24099|Ensembl:ENSG00000133687|HPRD:12472|Vega:OTTHUMG00000169324	12	12p11.22	transmembrane and tetratricopeptide repeat containing 1	protein-coding	TMTC1	transmembrane and tetratricopeptide repeat containing 1	O	transmembrane and TPR repeat-containing protein 1|transmembrane and tetratricopeptide repeat containing 1A	20140603
ENSG00000133703	KRAS	NA	NA	--	NA	NA	--	NA	NA	--	NA	NA	--	0.00518369	2.94182	UP	--	--	--	--	--	--	--	--	--	--	--	--	GeneCards Information	9606	3845	-	C-K-RAS|CFC2|K-RAS2A|K-RAS2B|K-RAS4A|K-RAS4B|KI-RAS|KRAS1|KRAS2|NS|NS3|RASK2	HGNC:6407|MIM:190070|Ensembl:ENSG00000133703|HPRD:01817|Vega:OTTHUMG00000171193	12	12p12.1	Kirsten rat sarcoma viral oncogene homolog	protein-coding	KRAS	Kirsten rat sarcoma viral oncogene homolog	O	GTPase KRas|K-Ras 2|K-ras p21 protein|PR310 c-K-ras oncogene|c-Ki-ras|c-Kirsten-ras protein|cellular c-Ki-ras2 proto-oncogene|oncogene KRAS2|transforming protein p21|v-Ki-ras2 Kirsten rat sarcoma 2 viral oncogene homolog|v-Ki-ras2 Kirsten rat sarcoma viral oncogene homolog	20140608
ENSG00000134201	GSTM5	0.0118131	-2.72798	DOWN	NA	NA	--	NA	NA	--	0.0374911	-2.65401	DOWN	NA	NA	--	--	--	--	--	--	--	--	--	--	--	--	--	GeneCards Information	9606	2949	RP4-735C1.1	GSTM5-5|GTM5	HGNC:4637|MIM:138385|Ensembl:ENSG00000134201|HPRD:00711|Vega:OTTHUMG00000011644	1	1p13.3	glutathione S-transferase mu 5	protein-coding	GSTM5	glutathione S-transferase mu 5	O	GST class-mu 5|S-(hydroxyalkyl)glutathione lyase M5|glutathione S-alkyltransferase M5|glutathione S-aralkyltransferase M5|glutathione S-aryltransferase M5|glutathione S-transferase M5|glutathione S-transferase Mu 5	20140522
ENSG00000134248	LAMTOR5	NA	NA	--	NA	NA	--	NA	NA	--	NA	NA	--	0.000341435	2.97613	UP	--	--	--	--	--	--	--	--	--	--	--	--	GeneCards Information	9606	10542	-	HBXIP|XIP	HGNC:17955|MIM:608521|Ensembl:ENSG00000134248|HPRD:09773|Vega:OTTHUMG00000011568	1	1p13.3	late endosomal/lysosomal adaptor, MAPK and MTOR activator 5	protein-coding	LAMTOR5	late endosomal/lysosomal adaptor, MAPK and MTOR activator 5	O	HBV X-interacting protein|HBx-interacting protein|hepatitis B virus x interacting protein|hepatitis B virus x-interacting protein (9.6kD)|late endosomal/lysosomal adaptor and MAPK and MTOR activator 5|ragulator complex protein LAMTOR5	20140603
ENSG00000134258	VTCN1	NA	NA	--	NA	NA	--	NA	NA	--	NA	NA	--	NA	NA	--	--	--	--	--	--	--	--	--	--	--	--	--	GeneCards Information	9606	79679	RP11-229A19.4	B7-H4|B7H4|B7S1|B7X|B7h.5|PRO1291|VCTN1	HGNC:28873|MIM:608162|Ensembl:ENSG00000134258|HPRD:06429|Vega:OTTHUMG00000012118	1	1p13.1	V-set domain containing T cell activation inhibitor 1	protein-coding	VTCN1	V-set domain containing T cell activation inhibitor 1	O	B7 family member, H4|B7 superfamily member 1|T cell costimulatory molecule B7x|T-cell costimulatory molecule B7x|V-set domain-containing T-cell activation inhibitor 1|immune costimulatory protein B7-H4	20140603
ENSG00000134308	YWHAQ	NA	NA	--	NA	NA	--	NA	NA	--	1.81862e-05	2.07266	UP	7.90972e-07	4.20661	UP	--	--	--	--	2	UP	--	--	--	--	--	--	GeneCards Information	9606	10971	-	14-3-3|1C5|HS1	HGNC:12854|MIM:609009|Ensembl:ENSG00000134308|HPRD:00886|Vega:OTTHUMG00000013848	2	2p25.1	tyrosine 3-monooxygenase/tryptophan 5-monooxygenase activation protein, theta	protein-coding	YWHAQ	tyrosine 3-monooxygenase/tryptophan 5-monooxygenase activation protein, theta	O	14-3-3 protein T-cell|14-3-3 protein tau|14-3-3 protein theta|tyrosine 3-monooxygenase/tryptophan 5-monooxygenase activation protein, theta polypeptide	20140603
ENSG00000134324	LPIN1	NA	NA	--	NA	NA	--	NA	NA	--	NA	NA	--	0.00718416	2.22259	UP	--	--	--	--	--	--	--	--	--	--	--	--	GeneCards Information	9606	23175	-	PAP1	HGNC:13345|MIM:605518|Ensembl:ENSG00000134324|HPRD:09271|Vega:OTTHUMG00000119082	2	2p25.1	lipin 1	protein-coding	LPIN1	lipin 1	O	lipin-1|phosphatidate phosphatase LPIN1	20140607
ENSG00000134339	SAA2	0.00386779	-4.00806	DOWN	NA	NA	--	0.00937099	-5.27404	DOWN	7.0979e-05	-4.9163	DOWN	NA	NA	--	--	--	--	--	--	--	--	--	--	--	--	--	GeneCards Information	9606	6289	-	-	HGNC:10514|MIM:104751|Ensembl:ENSG00000134339|HPRD:00098|Vega:OTTHUMG00000166484	11	11p15.1-p14	serum amyloid A2	protein-coding	SAA2	serum amyloid A2	O	serum amyloid A-2 protein	20140504
ENSG00000134444	KIAA1468	NA	NA	--	NA	NA	--	NA	NA	--	NA	NA	--	0.0028273	2.81821	UP	--	--	--	--	--	--	--	--	--	--	--	--	GeneCards Information	9606	57614	-	HsT3308|HsT885	HGNC:29289|Ensembl:ENSG00000134444|HPRD:13866|Vega:OTTHUMG00000132780	18	18q21.33	KIAA1468	protein-coding	KIAA1468	KIAA1468	O	lisH domain and HEAT repeat-containing protein KIAA1468	20140603
ENSG00000134489	HRH4	0.000793274	-3.98503	DOWN	NA	NA	--	NA	NA	--	3.98881e-07	-6.37392	DOWN	NA	NA	--	--	--	--	--	--	--	--	--	--	--	--	--	GeneCards Information	9606	59340	-	AXOR35|BG26|GPCR105|GPRv53|H4|H4R|HH4R	HGNC:17383|MIM:606792|Ensembl:ENSG00000134489|HPRD:06004|Vega:OTTHUMG00000131945	18	18q11.2	histamine receptor H4	protein-coding	HRH4	histamine receptor H4	O	G-protein coupled receptor 105|SP9144|histamine H4 receptor|pfi-013	20140602
ENSG00000134532	SOX5	NA	NA	--	NA	NA	--	0.000174845	-2.92829	DOWN	NA	NA	--	NA	NA	--	--	--	--	--	--	--	--	--	--	--	--	--	GeneCards Information	9606	6660	RP11-444D3.1	L-SOX5|L-SOX5B|L-SOX5F	HGNC:11201|MIM:604975|Ensembl:ENSG00000134532|HPRD:18086|Vega:OTTHUMG00000169026	12	12p12.1	SRY (sex determining region Y)-box 5	protein-coding	SOX5	SRY (sex determining region Y)-box 5	O	transcription factor SOX-5	20140603
ENSG00000134668	SPOCD1	1.67956e-38	2.62143	UP	NA	NA	--	0.000174845	3.22781	UP	0.007591	3.42172	UP	4.96879e-05	8.32879	UP	--	--	--	--	2	UP	1	UP	--	--	--	--	GeneCards Information	9606	90853	RP11-84A19.1	-	HGNC:26338|Ensembl:ENSG00000134668|HPRD:08057|Vega:OTTHUMG00000003879	1	1p35.2	SPOC domain containing 1	protein-coding	SPOCD1	SPOC domain containing 1	O	SPOC domain-containing protein 1	20140603
ENSG00000134690	CDCA8	NA	NA	--	NA	NA	--	NA	NA	--	NA	NA	--	0.0051597	3.59785	UP	--	--	--	--	--	--	--	--	--	--	--	--	GeneCards Information	9606	55143	-	BOR|BOREALIN|DasraB|MESRGP	HGNC:14629|MIM:609977|Ensembl:ENSG00000134690|HPRD:13017|Vega:OTTHUMG00000004320	1	1p34.3	cell division cycle associated 8	protein-coding	CDCA8	cell division cycle associated 8	O	Dasra B|borealin|cell division cycle-associated protein 8|dasra-B|hDasra-B|pluripotent embryonic stem cell-related gene 3 protein	20140603
ENSG00000134825	TMEM258	2.14786e-12	-3.08201	DOWN	NA	NA	--	NA	NA	--	NA	NA	--	NA	NA	--	--	--	--	--	--	--	--	--	--	--	--	--	GeneCards Information	9606	746	HSPC005	C11orf10	HGNC:1164|Ensembl:ENSG00000134825|HPRD:12602|Vega:OTTHUMG00000168172	11	11q12.2	transmembrane protein 258	protein-coding	TMEM258	transmembrane protein 258	O	UPF0197 transmembrane protein C11orf10	20140608
ENSG00000134986	NREP	1.81751e-46	-6.25177	DOWN	0.86554	-6.15951	DOWN	0.000174845	-5.41082	DOWN	9.50595e-05	-4.80724	DOWN	0.000253478	-13.7779	DOWN	-2	DOWN	-1	DOWN	-2	DOWN	-1	DOWN	-1	DOWN	-1	DOWN	GeneCards Information	9606	9315	-	C5orf13|D4S114|P311|PRO1873|PTZ17|SEZ17	HGNC:16834|MIM:607332|Ensembl:ENSG00000134986|HPRD:09545|Vega:OTTHUMG00000128795	5	5q22.1	neuronal regeneration related protein	protein-coding	NREP	neuronal regeneration related protein	O	neuronal protein 3.1|neuronal regeneration related protein homolog|neuronal regeneration-related protein|protein p311	20140603
ENSG00000135002	RFK	NA	NA	--	NA	NA	--	NA	NA	--	NA	NA	--	0.00637069	3.47245	UP	--	--	--	--	--	--	--	--	--	--	--	--	GeneCards Information	9606	55312	RP11-422N19.2	RIFK	HGNC:30324|MIM:613010|Ensembl:ENSG00000135002|HPRD:17969|Vega:OTTHUMG00000020040	9	9q21.13	riboflavin kinase	protein-coding	RFK	riboflavin kinase	O	0610038L10Rik|ATP:riboflavin 5'-phosphotransferase|flavokinase	20140607
ENSG00000135069	PSAT1	NA	NA	--	NA	NA	--	0.000174845	2.10803	UP	NA	NA	--	NA	NA	--	--	--	--	--	--	--	--	--	--	--	--	--	GeneCards Information	9606	29968	-	EPIP|PSA|PSAT	HGNC:19129|MIM:610936|Ensembl:ENSG00000135069|HPRD:17918|Vega:OTTHUMG00000020066	9	9q21.2	phosphoserine aminotransferase 1	protein-coding	PSAT1	phosphoserine aminotransferase 1	O	endometrial progesterone-induced protein|phosphohydroxythreonine aminotransferase|phosphoserine aminotransferase	20140603
ENSG00000135070	ISCA1	NA	NA	--	NA	NA	--	NA	NA	--	NA	NA	--	0.00507386	2.41129	UP	--	--	--	--	--	--	--	--	--	--	--	--	GeneCards Information	9606	81689	GK004	HBLD2|ISA1|hIscA	HGNC:28660|MIM:611006|Ensembl:ENSG00000135070|HPRD:17091|Vega:OTTHUMG00000020135	9	9q21.33	iron-sulfur cluster assembly 1	protein-coding	ISCA1	iron-sulfur cluster assembly 1	O	HESB like domain containing 2|HESB-like domain-containing protein 2|iron sulfur assembly protein IscA|iron-sulfur assembly protein IscA|iron-sulfur cluster assembly 1 homolog, mitochondrial	20140603
ENSG00000135314	KHDC1	0.000975657	-3.18394	DOWN	NA	NA	--	NA	NA	--	0.025604	-2.48437	DOWN	NA	NA	--	--	--	--	--	--	--	--	--	--	--	--	--	GeneCards Information	9606	80759	RP11-257K9.4	C6orf148|NDG1|bA257K9.4	HGNC:21366|MIM:611688|Ensembl:ENSG00000135314|HPRD:10790|Vega:OTTHUMG00000015030	6	6q13	KH homology domain containing 1	protein-coding	KHDC1	KH homology domain containing 1	O	KH homology domain-containing protein 1	20140502
ENSG00000135316	SYNCRIP	NA	NA	--	NA	NA	--	NA	NA	--	0.000192187	2.05335	UP	NA	NA	--	--	--	--	--	--	--	--	--	--	--	--	--	GeneCards Information	9606	10492	RP1-3J17.2	GRY-RBP|GRYRBP|HNRNPQ|HNRPQ1|NSAP1|PP68|hnRNP-Q	HGNC:16918|Ensembl:ENSG00000135316|HPRD:06734|Vega:OTTHUMG00000015141	6	6q14-q15	synaptotagmin binding, cytoplasmic RNA interacting protein	protein-coding	SYNCRIP	synaptotagmin binding, cytoplasmic RNA interacting protein	O	NS1-associated protein 1|glycine- and tyrosine-rich RNA-binding protein|heterogeneous nuclear ribonucleoprotein Q	20140603
ENSG00000135334	AKIRIN2	NA	NA	--	NA	NA	--	NA	NA	--	NA	NA	--	0.000546084	2.77753	UP	--	--	--	--	--	--	--	--	--	--	--	--	GeneCards Information	9606	55122	-	C6orf166|FBI1|dJ486L4.2	HGNC:21407|MIM:615165|Ensembl:ENSG00000135334|HPRD:12864|Vega:OTTHUMG00000015180	6	6q15	akirin 2	protein-coding	AKIRIN2	akirin 2	O	akirin-2|fourteen-three-three beta interactant 1	20140603
ENSG00000135476	ESPL1	NA	NA	--	NA	NA	--	NA	NA	--	NA	NA	--	0.00404863	3.45912	UP	--	--	--	--	--	--	--	--	--	--	--	--	GeneCards Information	9606	9700	-	ESP1|SEPA	HGNC:16856|MIM:604143|Ensembl:ENSG00000135476|HPRD:06825|Vega:OTTHUMG00000169674	12	12q	extra spindle pole bodies homolog 1 (S. cerevisiae)	protein-coding	ESPL1	extra spindle pole bodies homolog 1 (S. cerevisiae)	O	caspase-like protein ESPL1|extra spindle poles like 1|extra spindle poles-like 1 protein|separin|separin, cysteine protease	20140603
ENSG00000135678	CPM	NA	NA	--	NA	NA	--	0.00485604	-2.3994	DOWN	NA	NA	--	NA	NA	--	--	--	--	--	--	--	--	--	--	--	--	--	GeneCards Information	9606	1368	-	-	HGNC:2311|MIM:114860|Ensembl:ENSG00000135678|HPRD:00273|Vega:OTTHUMG00000169300	12	12q14.3	carboxypeptidase M	protein-coding	CPM	carboxypeptidase M	O	renal carboxypeptidase|urinary carboxypeptidase B	20140603
ENSG00000135776	ABCB10	NA	NA	--	NA	NA	--	NA	NA	--	0.0175708	2.24063	UP	0.000591504	4.39737	UP	--	--	--	--	2	UP	--	--	--	--	--	--	GeneCards Information	9606	23456	-	EST20237|M-ABC2|MTABC2	HGNC:41|MIM:605454|Ensembl:ENSG00000135776|HPRD:09263|Vega:OTTHUMG00000039471	1	1q42.13	ATP-binding cassette, sub-family B (MDR/TAP), member 10	protein-coding	ABCB10	ATP-binding cassette, sub-family B (MDR/TAP), member 10	O	ABC transporter 10 protein|ATP-binding cassette sub-family B member 10, mitochondrial|ATP-binding cassette transporter 10|mitochondrial ATP-binding cassette 2	20140603
ENSG00000135801	TAF5L	NA	NA	--	NA	NA	--	NA	NA	--	NA	NA	--	0.00138617	3.20038	UP	--	--	--	--	--	--	--	--	--	--	--	--	GeneCards Information	9606	27097	RP4-613A2.4	PAF65B	HGNC:17304|Ensembl:ENSG00000135801|HPRD:11619|Vega:OTTHUMG00000039463	1	1q42.13	TAF5-like RNA polymerase II, p300/CBP-associated factor (PCAF)-associated factor, 65kDa	protein-coding	TAF5L	TAF5-like RNA polymerase II, p300/CBP-associated factor (PCAF)-associated factor, 65kDa	O	PAF65-beta|PCAF associated factor 65 beta|PCAF-associated factor 65 beta|TAF5-like RNA polymerase II p300/CBP-associated factor-associated factor 65 kDa subunit 5L	20140603
ENSG00000135917	SLC19A3	5.5987e-05	-2.35013	DOWN	NA	NA	--	0.00129651	-4.13315	DOWN	0.00388012	-3.58909	DOWN	NA	NA	--	--	--	--	--	--	--	--	--	--	--	--	--	GeneCards Information	9606	80704	-	BBGD|THMD2|THTR2	HGNC:16266|MIM:606152|Ensembl:ENSG00000135917|HPRD:07311|Vega:OTTHUMG00000133185	2	2q37	solute carrier family 19 (thiamine transporter), member 3	protein-coding	SLC19A3	solute carrier family 19 (thiamine transporter), member 3	O	solute carrier family 19, member 3|thTr-2|thiamine transporter 2	20140607
ENSG00000135932	CAB39	NA	NA	--	NA	NA	--	NA	NA	--	NA	NA	--	7.31527e-05	3.54338	UP	--	--	--	--	--	--	--	--	--	--	--	--	GeneCards Information	9606	51719	CGI-66	MO25	HGNC:20292|MIM:612174|Ensembl:ENSG00000135932|HPRD:10091|Vega:OTTHUMG00000133220	2	2q37.1	calcium binding protein 39	protein-coding	CAB39	calcium binding protein 39	O	MO25alpha|calcium-binding protein 39	20140603
ENSG00000136002	ARHGEF4	2.9837e-20	-3.62406	DOWN	NA	NA	--	0.000174845	-4.22284	DOWN	NA	NA	--	NA	NA	--	--	--	--	--	--	--	--	--	--	--	--	--	GeneCards Information	9606	50649	-	ASEF|ASEF1|GEF4|STM6	HGNC:684|MIM:605216|Ensembl:ENSG00000136002|HPRD:05559|Vega:OTTHUMG00000131657	2	2q22	Rho guanine nucleotide exchange factor (GEF) 4	protein-coding	ARHGEF4	Rho guanine nucleotide exchange factor (GEF) 4	O	APC-stimulated guanine nucleotide exchange factor 1|rho guanine nucleotide exchange factor 4	20140522
ENSG00000136021	SCYL2	NA	NA	--	NA	NA	--	0.000174845	2.16838	UP	0.000690892	2.38487	UP	6.64069e-05	5.22298	UP	--	--	--	--	2	UP	1	UP	--	--	--	--	GeneCards Information	9606	55681	-	CVAK104	HGNC:19286|Ensembl:ENSG00000136021|HPRD:07642|Vega:OTTHUMG00000170319	12	12q23.1	SCY1-like 2 (S. cerevisiae)	protein-coding	SCYL2	SCY1-like 2 (S. cerevisiae)	O	SCY1-like protein 2|coated vesicle-associated kinase of 104 kDa	20140603
ENSG00000136108	CKAP2	NA	NA	--	NA	NA	--	0.000174845	2.70183	UP	0.000264608	2.96202	UP	2.132e-05	7.89783	UP	--	--	--	--	2	UP	1	UP	--	--	--	--	GeneCards Information	9606	26586	-	LB1|TMAP|se20-10	HGNC:1990|MIM:611569|Ensembl:ENSG00000136108|HPRD:10832|Vega:OTTHUMG00000016967	13	13q14	cytoskeleton associated protein 2	protein-coding	CKAP2	cytoskeleton associated protein 2	O	CTCL tumor antigen se20-10|cytoskeleton-associated protein 2|tumor- and microtubule-associated protein|tumor-associated microtubule-associated protein	20140603
ENSG00000136143	SUCLA2	NA	NA	--	NA	NA	--	NA	NA	--	NA	NA	--	0.00291506	3.05613	UP	--	--	--	--	--	--	--	--	--	--	--	--	GeneCards Information	9606	8803	RP11-528D24.2	A-BETA|MTDPS5|SCS-betaA	HGNC:11448|MIM:603921|Ensembl:ENSG00000136143|HPRD:06798|Vega:OTTHUMG00000016889	13	13q12.2-q13.3	succinate-CoA ligase, ADP-forming, beta subunit	protein-coding	SUCLA2	succinate-CoA ligase, ADP-forming, beta subunit	O	ATP-specific succinyl-CoA synthetase subunit beta|ATP-specific succinyl-CoA synthetase, beta subunit|mitochondrial succinyl-CoA ligase [ADP-forming] subunit beta|renal carcinoma antigen NY-REN-39|succinyl-CoA ligase [ADP-forming] subunit beta, mitochondrial|succinyl-CoA synthetase beta-A chain	20140603
ENSG00000136159	NUDT15	NA	NA	--	NA	NA	--	NA	NA	--	NA	NA	--	0.00167257	2.52257	UP	--	--	--	--	--	--	--	--	--	--	--	--	GeneCards Information	9606	55270	RP11-90M2.1	MTH2	HGNC:23063|MIM:615792|Ensembl:ENSG00000136159|HPRD:14848|Vega:OTTHUMG00000016890	13	13q14.2	nudix (nucleoside diphosphate linked moiety X)-type motif 15	protein-coding	NUDT15	nudix (nucleoside diphosphate linked moiety X)-type motif 15	O	7,8-dihydro-8-oxoguanine-triphosphatase NUDT15|8-oxo-dGTPase NUDT15|A730068G11Rik|mutT homolog 2|nucleoside diphosphate-linked moiety X motif 15|nudix motif 15|nudix-type motif 15|probable 7,8-dihydro-8-oxoguanine triphosphatase NUDT15|probable 8-oxo-dGTP diphosphatase NUDT15	20140603
ENSG00000136206	SPDYE1	8.23119e-07	-2.51515	DOWN	NA	NA	--	NA	NA	--	NA	NA	--	NA	NA	--	--	--	--	--	--	--	--	--	--	--	--	--	GeneCards Information	9606	285955	-	Ringo1|SPDYE|WBSCR19	HGNC:16408|Ensembl:ENSG00000136206|HPRD:11677|Vega:OTTHUMG00000128985	7	7p13	speedy/RINGO cell cycle regulator family member E1	protein-coding	SPDYE1	speedy/RINGO cell cycle regulator family member E1	O	Speedy E|Williams Beuren syndrome chromosome region 19 protein|putative WBSCR19-like protein 6|speedy homolog E1|speedy protein E1|williams-Beuren syndrome chromosomal region 19 protein	20140516
ENSG00000136238	RAC1	NA	NA	--	NA	NA	--	NA	NA	--	NA	NA	--	0.00170957	2.35984	UP	--	--	--	--	--	--	--	--	--	--	--	--	GeneCards Information	9606	5879	MIG5	Rac-1|TC-25|p21-Rac1	HGNC:9801|MIM:602048|Ensembl:ENSG00000136238|HPRD:03627|Vega:OTTHUMG00000023540	7	7p22	ras-related C3 botulinum toxin substrate 1 (rho family, small GTP binding protein Rac1)	protein-coding	RAC1	ras-related C3 botulinum toxin substrate 1 (rho family, small GTP binding protein Rac1)	O	cell migration-inducing gene 5 protein|ras-like protein TC25|ras-related C3 botulinum toxin substrate 1	20140608
ENSG00000136451	VEZF1	NA	NA	--	NA	NA	--	NA	NA	--	0.00308667	2.0989	UP	0.000465537	4.28381	UP	--	--	--	--	2	UP	--	--	--	--	--	--	GeneCards Information	9606	7716	-	DB1|ZNF161	HGNC:12949|MIM:606747|HPRD:08416	17	17q22	vascular endothelial zinc finger 1	protein-coding	VEZF1	vascular endothelial zinc finger 1	O	putative transcription factor DB1|zinc finger protein 161	20140603
ENSG00000136758	YME1L1	NA	NA	--	NA	NA	--	NA	NA	--	NA	NA	--	0.000111951	3.92243	UP	--	--	--	--	--	--	--	--	--	--	--	--	GeneCards Information	9606	10730	RP11-145E8.2	FTSH|MEG4|PAMP|YME1L	HGNC:12843|MIM:607472|Ensembl:ENSG00000136758|HPRD:06981|Vega:OTTHUMG00000017853	10	10p14	YME1-like 1 ATPase	protein-coding	YME1L1	YME1-like 1 ATPase	O	ATP-dependent metalloprotease FtsH1 homolog|ATP-dependent metalloprotease YME1L1|ATP-dependent zinc metalloprotease YME1L1|YME1-like protein 1|meg-4|presenilin-associated metalloprotease	20140603
ENSG00000136770	DNAJC1	NA	NA	--	NA	NA	--	0.000174845	-2.37759	DOWN	0.0111554	-2.08626	DOWN	0.00245457	-4.24646	DOWN	--	--	--	--	-2	DOWN	-1	DOWN	--	--	--	--	GeneCards Information	9606	64215	RP11-399C16.1	DNAJL1|ERdj1|HTJ1|MTJ1	HGNC:20090|MIM:611207|Ensembl:ENSG00000136770|HPRD:09922|Vega:OTTHUMG00000017800	10	10p12.31	DnaJ (Hsp40) homolog, subfamily C, member 1	protein-coding	DNAJC1	DnaJ (Hsp40) homolog, subfamily C, member 1	O	DnaJ-like protein|dnaJ homolog subfamily C member 1|dnaJ protein homolog MTJ1	20140603
ENSG00000136826	KLF4	5.84601e-11	-2.33794	DOWN	NA	NA	--	NA	NA	--	NA	NA	--	NA	NA	--	--	--	--	--	--	--	--	--	--	--	--	--	GeneCards Information	9606	9314	RP11-150J11.1	EZF|GKLF	HGNC:6348|MIM:602253|Ensembl:ENSG00000136826|Vega:OTTHUMG00000020449	9	9q31	Kruppel-like factor 4 (gut)	protein-coding	KLF4	Kruppel-like factor 4 (gut)	O	Krueppel-like factor 4|endothelial Kruppel-like zinc finger protein|epithelial zinc finger protein EZF|gut-enriched krueppel-like factor	20140603
ENSG00000137040	RANBP6	NA	NA	--	NA	NA	--	NA	NA	--	0.0192322	2.14329	UP	0.000248922	4.12642	UP	--	--	--	--	2	UP	--	--	--	--	--	--	GeneCards Information	9606	26953	-	-	HGNC:9851|Ensembl:ENSG00000137040|HPRD:17953|Vega:OTTHUMG00000019512	9	9p24.1	RAN binding protein 6	protein-coding	RANBP6	RAN binding protein 6	O	Ran-GTP binding protein|ran-binding protein 6	20140603
ENSG00000137309	HMGA1	NA	NA	--	NA	NA	--	NA	NA	--	0.0192031	2.03077	UP	0.00502112	4.08624	UP	--	--	--	--	2	UP	--	--	--	--	--	--	GeneCards Information	9606	3159	RP11-513I15.2	HMG-R|HMGA1A|HMGIY	HGNC:5010|MIM:600701|Ensembl:ENSG00000137309|HPRD:02829|Vega:OTTHUMG00000014539	6	6p21	high mobility group AT-hook 1	protein-coding	HMGA1	high mobility group AT-hook 1	O	HMG-I(Y)|high mobility group protein A1|high mobility group protein HMG-I/HMG-Y|high mobility group protein R|high-mobility group (nonhistone chromosomal) protein isoforms I and Y|nonhistone chromosomal high-mobility group protein HMG-I/HMG-Y	20140603
ENSG00000137409	MTCH1	NA	NA	--	NA	NA	--	NA	NA	--	NA	NA	--	0.00463147	2.7154	UP	--	--	--	--	--	--	--	--	--	--	--	--	GeneCards Information	9606	23787	RP1-90K10.1	CGI-64|PIG60|PSAP|SLC25A49	HGNC:17586|MIM:610449|Ensembl:ENSG00000137409|HPRD:14787|Vega:OTTHUMG00000014614	6	6p21.2	mitochondrial carrier 1	protein-coding	MTCH1	mitochondrial carrier 1	O	cell proliferation-inducing protein 60|mitochondrial carrier homolog 1|presenilin-associated protein|solute carrier family 25, member 49	20140603
ENSG00000137414	FAM8A1	NA	NA	--	NA	NA	--	NA	NA	--	NA	NA	--	0.00628117	2.97186	UP	--	--	--	--	--	--	--	--	--	--	--	--	GeneCards Information	9606	51439	-	AHCP	HGNC:16372|Ensembl:ENSG00000137414|HPRD:13316|Vega:OTTHUMG00000014309	6	6p23	family with sequence similarity 8, member A1	protein-coding	FAM8A1	family with sequence similarity 8, member A1	O	Autosomal Highly Conserved Protein|protein FAM8A1	20140603
ENSG00000137462	TLR2	1.51305e-15	-3.26668	DOWN	NA	NA	--	NA	NA	--	NA	NA	--	NA	NA	--	--	--	--	--	--	--	--	--	--	--	--	--	GeneCards Information	9606	7097	-	CD282|TIL4	HGNC:11848|MIM:603028|HPRD:04323	4	4q32	toll-like receptor 2	protein-coding	TLR2	toll-like receptor 2	O	toll/interleukin 1 receptor-like 4|toll/interleukin-1 receptor-like protein 4	20140603
ENSG00000137492	PRKRIR	NA	NA	--	NA	NA	--	NA	NA	--	0.00193759	2.07278	UP	0.000253822	4.20657	UP	--	--	--	--	2	UP	--	--	--	--	--	--	GeneCards Information	9606	5612	-	DAP4|P52rIPK|THAP0|THAP12	HGNC:9440|MIM:607374|Ensembl:ENSG00000137492|HPRD:09567|Vega:OTTHUMG00000165280	11	11q13.5	protein-kinase, interferon-inducible double stranded RNA dependent inhibitor, repressor of (P58 repressor)	protein-coding	PRKRIR	protein-kinase, interferon-inducible double stranded RNA dependent inhibitor, repressor of (P58 repressor)	O	52 kDa repressor of the inhibitor of the protein kinase|58 kDa interferon-induced protein kinase-interacting protein|THAP domain containing 12|THAP domain-containing protein 0|death-associated protein 4|inhibitor of protein kinase PKR|p58IPK-interacting protein	20140530
ENSG00000137714	FDX1	NA	NA	--	NA	NA	--	NA	NA	--	0.000770997	2.14991	UP	7.75133e-05	4.43749	UP	--	--	--	--	2	UP	--	--	--	--	--	--	GeneCards Information	9606	2230	-	ADX|FDX|LOH11CR1D	HGNC:3638|MIM:103260|Ensembl:ENSG00000137714|HPRD:00059|Vega:OTTHUMG00000166589	11	11q22	ferredoxin 1	protein-coding	FDX1	ferredoxin 1	O	adrenal ferredoxin|adrenodoxin, mitochondrial|ferredoxin-1|hepatoredoxin|mitochondrial adrenodoxin	20140603
ENSG00000137727	ARHGAP20	3.99236e-18	-4.38644	DOWN	NA	NA	--	NA	NA	--	NA	NA	--	NA	NA	--	--	--	--	--	--	--	--	--	--	--	--	--	GeneCards Information	9606	57569	-	RARHOGAP	HGNC:18357|MIM:609568|Ensembl:ENSG00000137727|HPRD:10657|Vega:OTTHUMG00000166590	11	11q23.1	Rho GTPase activating protein 20	protein-coding	ARHGAP20	Rho GTPase activating protein 20	O	RA and RhoGAP domain containing protein|rho GTPase activating protein 20 variant 2|rho GTPase-activating protein 20|rho-type GTPase-activating protein 20	20140530
ENSG00000137760	ALKBH8	NA	NA	--	NA	NA	--	NA	NA	--	NA	NA	--	0.00101814	2.84574	UP	--	--	--	--	--	--	--	--	--	--	--	--	GeneCards Information	9606	91801	-	ABH8	HGNC:25189|MIM:613306|Ensembl:ENSG00000137760|HPRD:14287|Vega:OTTHUMG00000157008	11	11q22.3	alkB, alkylation repair homolog 8 (E. coli)	protein-coding	ALKBH8	alkB, alkylation repair homolog 8 (E. coli)	O	AlkB homologue 8|S-adenosyl-L-methionine-dependent tRNA methyltransferase ABH8|alkylated DNA repair protein alkB homolog 8|probable alpha-ketoglutarate-dependent dioxygenase ABH8|tRNA (carboxymethyluridine(34)-5-O)-methyltransferase ABH8	20140603
ENSG00000137812	CASC5	4.09208e-31	2.47595	UP	NA	NA	--	NA	NA	--	NA	NA	--	NA	NA	--	--	--	--	--	--	--	--	--	--	--	--	--	GeneCards Information	9606	57082	-	AF15Q14|CT29|D40|KNL1|PPP1R55|Spc7|hKNL-1|hSpc105	HGNC:24054|MIM:609173|Ensembl:ENSG00000137812|HPRD:10634|Vega:OTTHUMG00000166532	15	15q14	cancer susceptibility candidate 5	protein-coding	CASC5	cancer susceptibility candidate 5	O	ALL1-fused gene from chromosome 15q14 protein|blinkin, bub-linking kinetochore protein|cancer susceptibility candidate gene 5 protein|cancer/testis antigen 29|kinetochore null 1 homolog|kinetochore-null protein 1|protein CASC5|protein phosphatase 1, regulatory subunit 55	20140603
ENSG00000138039	LHCGR	NA	NA	--	NA	NA	--	NA	NA	--	NA	NA	--	NA	NA	--	--	--	--	--	--	--	--	--	--	--	--	--	GeneCards Information	9606	3973	-	HHG|LCGR|LGR2|LH/CG-R|LH/CGR|LHR|LHRHR|LSH-R|ULG5	HGNC:6585|MIM:152790|Ensembl:ENSG00000138039|HPRD:01073|Vega:OTTHUMG00000129257	2	2p21	luteinizing hormone/choriogonadotropin receptor	protein-coding	LHCGR	luteinizing hormone/choriogonadotropin receptor	O	hypergonadotropic hypogonadism|lutropin-choriogonadotropic hormone receptor|lutropin/choriogonadotropin receptor	20140603
ENSG00000138071	ACTR2	NA	NA	--	NA	NA	--	NA	NA	--	NA	NA	--	8.98055e-06	3.77096	UP	--	--	--	--	--	--	--	--	--	--	--	--	GeneCards Information	9606	10097	-	ARP2	HGNC:169|MIM:604221|Ensembl:ENSG00000138071|HPRD:05023|Vega:OTTHUMG00000129540	2	2p14	ARP2 actin-related protein 2 homolog (yeast)	protein-coding	ACTR2	ARP2 actin-related protein 2 homolog (yeast)	O	actin-like protein 2|actin-related protein 2	20140603
ENSG00000138107	ACTR1A	NA	NA	--	NA	NA	--	NA	NA	--	0.0014486	2.22306	UP	0.000175359	4.66883	UP	--	--	--	--	2	UP	--	--	--	--	--	--	GeneCards Information	9606	10121	-	ARP1|CTRN1	HGNC:167|MIM:605143|Ensembl:ENSG00000138107|HPRD:05507|Vega:OTTHUMG00000018956	10	10q24.32	ARP1 actin-related protein 1 homolog A, centractin alpha (yeast)	protein-coding	ACTR1A	ARP1 actin-related protein 1 homolog A, centractin alpha (yeast)	O	actin-RPV|alpha-centractin|centractin|centrosome-associated actin homolog	20140603
ENSG00000138134	STAMBPL1	NA	NA	--	NA	NA	--	NA	NA	--	NA	NA	--	NA	NA	--	--	--	--	--	--	--	--	--	--	--	--	--	GeneCards Information	9606	57559	-	ALMalpha|AMSH-FP|AMSH-LP|bA399O19.2	HGNC:24105|MIM:612352|Ensembl:ENSG00000138134|HPRD:16486|Vega:OTTHUMG00000018702	10	10q23.31	STAM binding protein-like 1	protein-coding	STAMBPL1	STAM binding protein-like 1	O	AMSH-like protease|associated molecule with the SH3 domain of STAM (AMSH) - Family Protein|associated molecule with the SH3 domain of STAM (AMSH) like protein	20140603
ENSG00000138138	ATAD1	NA	NA	--	NA	NA	--	0.000174845	2.06222	UP	0.00350087	2.31234	UP	0.00054179	4.96689	UP	--	--	--	--	2	UP	1	UP	--	--	--	--	GeneCards Information	9606	84896	FNP001	AFDC1|THORASE	HGNC:25903|MIM:614452|Ensembl:ENSG00000138138|HPRD:12499|Vega:OTTHUMG00000018685	10	10q23.31	ATPase family, AAA domain containing 1	protein-coding	ATAD1	ATPase family, AAA domain containing 1	O	ATPase family AAA domain-containing protein 1	20140603
ENSG00000138166	DUSP5	NA	NA	--	NA	NA	--	0.000174845	2.6232	UP	0.0226836	2.30964	UP	0.0061373	4.95354	UP	--	--	--	--	2	UP	1	UP	--	--	--	--	GeneCards Information	9606	1847	-	DUSP|HVH3	HGNC:3071|MIM:603069|Ensembl:ENSG00000138166|HPRD:04349|Vega:OTTHUMG00000019040	10	10q25	dual specificity phosphatase 5	protein-coding	DUSP5	dual specificity phosphatase 5	O	VH1-like phosphatase 3|dual specificity protein phosphatase 5|dual specificity protein phosphatase hVH3|serine/threonine specific protein phosphatase	20140603
ENSG00000138293	NCOA4	NA	NA	--	NA	NA	--	0.000174845	2.58504	UP	2.62097e-06	2.73408	UP	7.35776e-08	6.65333	UP	--	--	--	--	2	UP	1	UP	--	--	--	--	GeneCards Information	9606	8031	RP11-481A12.4	ARA70|ELE1|PTC3|RFG	HGNC:7671|MIM:601984|Ensembl:ENSG00000138293|HPRD:03584|Vega:OTTHUMG00000018217	10	10q11.2	nuclear receptor coactivator 4	protein-coding	NCOA4	nuclear receptor coactivator 4	O	70 kDa AR-activator|70 kDa androgen receptor coactivator|NCoA-4|RET-activating gene ELE1|androgen receptor-associated protein of 70 kDa|ret fused	20140608
ENSG00000138336	TET1	NA	NA	--	NA	NA	--	NA	NA	--	0.0137767	2.66377	UP	NA	NA	--	--	--	--	--	--	--	--	--	--	--	--	--	GeneCards Information	9606	80312	RP11-119F7.1	CXXC6|LCX|bA119F7.1	HGNC:29484|MIM:607790|Ensembl:ENSG00000138336|HPRD:09694|Vega:OTTHUMG00000018359	10	10q21	tet methylcytosine dioxygenase 1	protein-coding	TET1	tet methylcytosine dioxygenase 1	O	CXXC finger 6|CXXC zinc finger 6|CXXC-type zinc finger protein 6|TET1 splice variant VP_DE4|TET1 splice variant VP_DE456|leukemia-associated protein with a CXXC domain|methylcytosine dioxygenase TET1|ten-eleven translocation 1 gene protein|ten-eleven translocation-1|tet oncogene 1	20140603
ENSG00000138356	AOX1	0.0001516	-2.18696	DOWN	NA	NA	--	NA	NA	--	NA	NA	--	NA	NA	--	--	--	--	--	--	--	--	--	--	--	--	--	GeneCards Information	9606	316	-	AO|AOH1	HGNC:553|MIM:602841|Ensembl:ENSG00000138356|HPRD:07537|Vega:OTTHUMG00000154536	2	2q33	aldehyde oxidase 1	protein-coding	AOX1	aldehyde oxidase 1	O	aldehyde oxidase|azaheterocycle hydroxylase	20140530
ENSG00000138413	IDH1	NA	NA	--	NA	NA	--	0.000174845	2.3559	UP	0.000297497	2.59354	UP	2.24469e-05	6.03579	UP	--	--	--	--	2	UP	1	UP	--	--	--	--	GeneCards Information	9606	3417	-	HEL-216|HEL-S-26|IDCD|IDH|IDP|IDPC|PICD	HGNC:5382|MIM:147700|Ensembl:ENSG00000138413|HPRD:00984|Vega:OTTHUMG00000132943	2	2q33.3	isocitrate dehydrogenase 1 (NADP+), soluble	protein-coding	IDH1	isocitrate dehydrogenase 1 (NADP+), soluble	O	NADP(+)-specific ICDH|NADP-dependent isocitrate dehydrogenase, cytosolic|NADP-dependent isocitrate dehydrogenase, peroxisomal|epididymis luminal protein 216|epididymis secretory protein Li 26|isocitrate dehydrogenase [NADP] cytoplasmic|oxalosuccinate decarboxylase	20140607
ENSG00000138430	OLA1	NA	NA	--	NA	NA	--	NA	NA	--	NA	NA	--	0.00460479	-2.75762	DOWN	--	--	--	--	--	--	--	--	--	--	--	--	GeneCards Information	9606	29789	PTD004	DOC45|GBP45|GTBP9|GTPBP9	HGNC:28833|MIM:611175|Ensembl:ENSG00000138430|HPRD:15194|Vega:OTTHUMG00000132335	2	2q31.1	Obg-like ATPase 1	protein-coding	OLA1	Obg-like ATPase 1	O	DNA damage-regulated overexpressed in cancer 45 protein|GTP-binding protein 9 (putative)|GTP-binding protein PTD004|homologous yeast-44.2 protein|obg-like ATPase 1	20140603
ENSG00000138613	APH1B	NA	NA	--	NA	NA	--	0.000174845	2.4668	UP	0.0030253	2.83827	UP	0.00037409	7.12337	UP	--	--	--	--	2	UP	1	UP	--	--	--	--	GeneCards Information	9606	83464	UNQ688/PRO1328	APH-1B|PRO1328|PSFL|TAAV688	HGNC:24080|MIM:607630|Ensembl:ENSG00000138613|HPRD:06361|Vega:OTTHUMG00000132863	15	15q22.2	APH1B gamma secretase subunit	protein-coding	APH1B	APH1B gamma secretase subunit	O	anterior pharynx defective 1 homolog B|aph-1beta|gamma-secretase subunit APH-1B	20140603
ENSG00000138756	BMP2K	NA	NA	--	NA	NA	--	0.000174845	2.18232	UP	0.000131984	2.33012	UP	8.08655e-06	5.02598	UP	--	--	--	--	2	UP	1	UP	--	--	--	--	GeneCards Information	9606	55589	HRIHFB2017	BIKE	HGNC:18041|Ensembl:ENSG00000138756|HPRD:09828|Vega:OTTHUMG00000160900	4	4q21.21	BMP2 inducible kinase	protein-coding	BMP2K	BMP2 inducible kinase	O	BMP-2-inducible protein kinase	20140603
ENSG00000138764	CCNG2	NA	NA	--	NA	NA	--	NA	NA	--	NA	NA	--	0.00707286	3.74451	UP	--	--	--	--	--	--	--	--	--	--	--	--	GeneCards Information	9606	901	-	-	HGNC:1593|MIM:603203|Ensembl:ENSG00000138764|HPRD:04438|Vega:OTTHUMG00000130100	4	4q21.1	cyclin G2	protein-coding	CCNG2	cyclin G2	O	cyclin-G2	20140608
ENSG00000138767	CNOT6L	NA	NA	--	NA	NA	--	0.000174845	2.24245	UP	1.6803e-05	2.36536	UP	6.43257e-07	5.15006	UP	--	--	--	--	2	UP	1	UP	--	--	--	--	GeneCards Information	9606	246175	-	CCR4b	HGNC:18042|Ensembl:ENSG00000138767|HPRD:10841|Vega:OTTHUMG00000160832	4	4q13.3	CCR4-NOT transcription complex, subunit 6-like	protein-coding	CNOT6L	CCR4-NOT transcription complex, subunit 6-like	O	CCR4-NOT transcription complex subunit 6-like|carbon catabolite repressor protein 4 homolog B	20140603
ENSG00000138792	ENPEP	NA	NA	--	NA	NA	--	NA	NA	--	NA	NA	--	NA	NA	--	--	--	--	--	--	--	--	--	--	--	--	--	GeneCards Information	9606	2028	-	APA|CD249|gp160	HGNC:3355|MIM:138297|HPRD:08848	4	4q25	glutamyl aminopeptidase (aminopeptidase A)	protein-coding	ENPEP	glutamyl aminopeptidase (aminopeptidase A)	O	AP-A|EAP|aminopeptidase A|differentiation antigen gp160|glutamyl aminopeptidase	20140603
ENSG00000138796	HADH	NA	NA	--	NA	NA	--	NA	NA	--	NA	NA	--	8.47323e-05	3.4958	UP	--	--	--	--	--	--	--	--	--	--	--	--	GeneCards Information	9606	3033	-	HAD|HADH1|HADHSC|HCDH|HHF4|MSCHAD|SCHAD	HGNC:4799|MIM:601609|Ensembl:ENSG00000138796|Vega:OTTHUMG00000131810	4	4q22-q26	hydroxyacyl-CoA dehydrogenase	protein-coding	HADH	hydroxyacyl-CoA dehydrogenase	O	L-3-hydroxyacyl-Coenzyme A dehydrogenase, short chain|hydroxyacyl-coenzyme A dehydrogenase, mitochondrial|medium and short-chain L-3-hydroxyacyl-coenzyme A dehydrogenase|short-chain 3-hydroxyacyl-CoA dehydrogenase	20140603
ENSG00000139364	TMEM132B	NA	NA	--	NA	NA	--	NA	NA	--	NA	NA	--	NA	NA	--	--	--	--	--	--	--	--	--	--	--	--	--	GeneCards Information	9606	114795	-	-	HGNC:29397|HPRD:17230	12	12q24.31	transmembrane protein 132B	protein-coding	TMEM132B	transmembrane protein 132B	O	-	20140603
ENSG00000139537	CCDC65	NA	NA	--	NA	NA	--	NA	NA	--	NA	NA	--	NA	NA	--	--	--	--	--	--	--	--	--	--	--	--	--	GeneCards Information	9606	85478	-	CILD27|FAP250|NYD-SP28	HGNC:29937|MIM:611088|Ensembl:ENSG00000139537|HPRD:14867|Vega:OTTHUMG00000170401	12	12q13.12	coiled-coil domain containing 65	protein-coding	CCDC65	coiled-coil domain containing 65	O	coiled-coil domain-containing protein 65|testis development protein NYD-SP28	20140603
ENSG00000139675	HNRNPA1L2	1.56514e-12	-2.4731	DOWN	NA	NA	--	NA	NA	--	NA	NA	--	NA	NA	--	--	--	--	--	--	--	--	--	--	--	--	--	GeneCards Information	9606	144983	RP11-78J21.1	-	HGNC:27067|Ensembl:ENSG00000139675|HPRD:17300	13	13q14.3	heterogeneous nuclear ribonucleoprotein A1-like 2	protein-coding	HNRNPA1L2	heterogeneous nuclear ribonucleoprotein A1-like 2	O	hnRNP A1-like 2|hnRNP core protein A1-like 2	20140504
ENSG00000139842	CUL4A	NA	NA	--	NA	NA	--	NA	NA	--	NA	NA	--	0.00124272	2.96702	UP	--	--	--	--	--	--	--	--	--	--	--	--	GeneCards Information	9606	8451	RP11-391H12.1	-	HGNC:2554|MIM:603137|Ensembl:ENSG00000139842|HPRD:07218|Vega:OTTHUMG00000017384	13	13q34	cullin 4A	protein-coding	CUL4A	cullin 4A	O	CUL-4A|cullin-4A	20140603
ENSG00000140157	NIPA2	NA	NA	--	NA	NA	--	NA	NA	--	NA	NA	--	0.00715339	2.92795	UP	--	--	--	--	--	--	--	--	--	--	--	--	GeneCards Information	9606	81614	-	-	HGNC:17044|MIM:608146|Ensembl:ENSG00000140157|HPRD:16290|Vega:OTTHUMG00000129101	15	15q11.2	non imprinted in Prader-Willi/Angelman syndrome 2	protein-coding	NIPA2	non imprinted in Prader-Willi/Angelman syndrome 2	O	magnesium transporter NIPA2|non-imprinted in Prader-Willi/Angelman syndrome region protein 2	20140603
ENSG00000140263	SORD	NA	NA	--	NA	NA	--	0.000174845	2.65978	UP	0.000505208	2.96474	UP	4.361e-05	7.80684	UP	--	--	--	--	2	UP	1	UP	--	--	--	--	GeneCards Information	9606	6652	-	HEL-S-95n|SORD1	HGNC:11184|MIM:182500|HPRD:01679	15	15q15.3	sorbitol dehydrogenase	protein-coding	SORD	sorbitol dehydrogenase	O	L-iditol 2-dehydrogenase|epididymis secretory sperm binding protein Li 95n	20140603
ENSG00000140285	FGF7	7.40546e-16	-5.64088	DOWN	NA	NA	--	0.0206961	-8.55859	DOWN	3.04088e-06	-7.58426	DOWN	NA	NA	--	--	--	--	--	--	--	--	--	--	--	--	--	GeneCards Information	9606	2252	-	HBGF-7|KGF	HGNC:3685|MIM:148180|HPRD:01022	15	15q21.2	fibroblast growth factor 7	protein-coding	FGF7	fibroblast growth factor 7	O	FGF-7|heparin-binding growth factor 7|keratinocyte growth factor	20140607
ENSG00000140386	SCAPER	NA	NA	--	NA	NA	--	0.000174845	-3.80119	DOWN	6.08977e-05	-3.49706	DOWN	3.02171e-06	-11.2907	DOWN	--	--	--	--	-2	DOWN	-1	DOWN	--	--	--	--	GeneCards Information	9606	49855	MSTP063	ZNF291|Zfp291	HGNC:13081|MIM:611611|Ensembl:ENSG00000140386|HPRD:11704|Vega:OTTHUMG00000172655	15	15q24	S-phase cyclin A-associated protein in the ER	protein-coding	SCAPER	S-phase cyclin A-associated protein in the ER	O	S phase cyclin A-associated protein in the ER|S phase cyclin A-associated protein in the endoplasmic reticulum|zinc finger protein 291	20140603
ENSG00000140526	ABHD2	NA	NA	--	NA	NA	--	NA	NA	--	0.00882261	2.2181	UP	0.00182583	4.65279	UP	--	--	--	--	2	UP	--	--	--	--	--	--	GeneCards Information	9606	11057	-	HS1-2|LABH2|PHPS1-2	HGNC:18717|MIM:612196|Ensembl:ENSG00000140526|HPRD:09791|Vega:OTTHUMG00000148684	15	15q26.1	abhydrolase domain containing 2	protein-coding	ABHD2	abhydrolase domain containing 2	O	abhydrolase domain-containing protein 2|alpha/beta hydrolase domain containing protein 2|lung alpha/beta hydrolase 2|protein PHPS1-2	20140603
ENSG00000140740	UQCRC2	NA	NA	--	NA	NA	--	NA	NA	--	NA	NA	--	0.000863708	2.45606	UP	--	--	--	--	--	--	--	--	--	--	--	--	GeneCards Information	9606	7385	-	MC3DN5|QCR2|UQCR2	HGNC:12586|MIM:191329|Ensembl:ENSG00000140740|HPRD:01876|Vega:OTTHUMG00000131585	16	16p12	ubiquinol-cytochrome c reductase core protein II	protein-coding	UQCRC2	ubiquinol-cytochrome c reductase core protein II	O	complex III subunit 2|core protein II|cytochrome b-c1 complex subunit 2, mitochondrial|ubiquinol-cytochrome-c reductase complex core protein 2	20140603
ENSG00000140941	MAP1LC3B	NA	NA	--	NA	NA	--	0.000174845	2.42189	UP	2.33791e-05	2.57113	UP	9.90582e-07	5.94276	UP	--	--	--	--	2	UP	1	UP	--	--	--	--	GeneCards Information	9606	81631	-	ATG8F|LC3B|MAP1A/1BLC3|MAP1LC3B-a	HGNC:13352|MIM:609604|Ensembl:ENSG00000140941|HPRD:14358|Vega:OTTHUMG00000137654	16	16q24.2	microtubule-associated protein 1 light chain 3 beta	protein-coding	MAP1LC3B	microtubule-associated protein 1 light chain 3 beta	O	MAP1 light chain 3-like protein 2|MAP1A/MAP1B LC3 B|MAP1A/MAP1B light chain 3 B|autophagy-related ubiquitin-like modifier LC3 B|microtubule-associated proteins 1A/1B light chain 3B	20140603
ENSG00000140948	ZCCHC14	NA	NA	--	NA	NA	--	0.000174845	2.1723	UP	0.000719396	2.4115	UP	6.97523e-05	5.32027	UP	--	--	--	--	2	UP	1	UP	--	--	--	--	GeneCards Information	9606	23174	-	BDG-29|BDG29	HGNC:24134|Ensembl:ENSG00000140948|HPRD:18316|Vega:OTTHUMG00000137655	16	16q24.2	zinc finger, CCHC domain containing 14	protein-coding	ZCCHC14	zinc finger, CCHC domain containing 14	O	zinc finger CCHC domain-containing protein 14	20140603
ENSG00000141385	AFG3L2	NA	NA	--	NA	NA	--	NA	NA	--	NA	NA	--	0.00543478	2.62818	UP	--	--	--	--	--	--	--	--	--	--	--	--	GeneCards Information	9606	10939	-	SCA28|SPAX5	HGNC:315|MIM:604581|Ensembl:ENSG00000141385|HPRD:05205|Vega:OTTHUMG00000131695	18	18p11	AFG3-like AAA ATPase 2	protein-coding	AFG3L2	AFG3-like AAA ATPase 2	O	AFG3 ATPase family gene 3-like 2|AFG3 ATPase family member 3-like 2|AFG3-like protein 2|ATPase family gene 3, yeast|paraplegin-like protein	20140603
ENSG00000141446	ESCO1	NA	NA	--	NA	NA	--	0.000174845	-2.5616	DOWN	NA	NA	--	NA	NA	--	--	--	--	--	--	--	--	--	--	--	--	--	GeneCards Information	9606	114799	-	A930014I12Rik|CTF|ECO1|EFO1|ESO1	HGNC:24645|MIM:609674|Ensembl:ENSG00000141446|HPRD:16868|Vega:OTTHUMG00000178919	18	18q11.2	establishment of sister chromatid cohesion N-acetyltransferase 1	protein-coding	ESCO1	establishment of sister chromatid cohesion N-acetyltransferase 1	O	CTF7 homolog 1|ECO1 homolog 1|EFO1p|ESO1 homolog 1|N-acetyltransferase ESCO1|establishment factor-like protein 1|establishment of cohesion 1 homolog 1|hEFO1	20140603
ENSG00000141627	DYM	NA	NA	--	NA	NA	--	0.000174845	-2.34243	DOWN	0.0032157	-2.12107	DOWN	0.000490944	-4.35017	DOWN	--	--	--	--	-2	DOWN	-1	DOWN	--	--	--	--	GeneCards Information	9606	54808	-	DMC|SMC	HGNC:21317|MIM:607461|Ensembl:ENSG00000141627|HPRD:08469|Vega:OTTHUMG00000132659	18	18q21.1	dymeclin	protein-coding	DYM	dymeclin	O	dyggve-Melchior-Clausen syndrome protein	20140603
ENSG00000142230	SAE1	NA	NA	--	NA	NA	--	NA	NA	--	NA	NA	--	0.000491246	3.27731	UP	--	--	--	--	--	--	--	--	--	--	--	--	GeneCards Information	9606	10055	-	AOS1|HSPC140|SUA1|UBLE1A	HGNC:30660|MIM:613294|Ensembl:ENSG00000142230|HPRD:18010|Vega:OTTHUMG00000183464	19	19q13.32	SUMO1 activating enzyme subunit 1	protein-coding	SAE1	SUMO1 activating enzyme subunit 1	O	SUMO-1 activating enzyme E1 N subunit|SUMO-1 activating enzyme subunit 1|SUMO-activating enzyme subunit 1|activator of SUMO1|sentrin/SUMO-activating protein AOS1|ubiquitin-like 1-activating enzyme E1A|ubiquitin-like protein SUMO-1 activating enzyme	20140603
ENSG00000142512	SIGLEC10	1.67497e-22	-8.03227	DOWN	NA	NA	--	NA	NA	--	NA	NA	--	NA	NA	--	--	--	--	--	--	--	--	--	--	--	--	--	GeneCards Information	9606	89790	UNQ477/PRO940	PRO940|SIGLEC-10|SLG2	HGNC:15620|MIM:606091|Ensembl:ENSG00000142512|HPRD:07307|Vega:OTTHUMG00000165521	19	19q13.3	sialic acid binding Ig-like lectin 10	protein-coding	SIGLEC10	sialic acid binding Ig-like lectin 10	O	sialic acid binding Ig-like lectin 10 Ig-like lectin 7|sialic acid-binding Ig-like lectin 10|siglec-like gene 2|siglec-like protein 2	20140603
ENSG00000142544	CTU1	NA	NA	--	NA	NA	--	NA	NA	--	0.0439534	2.01712	UP	0.00104828	3.36554	UP	--	--	--	--	2	UP	--	--	--	--	--	--	GeneCards Information	9606	90353	-	ATPBD3|NCS6	HGNC:29590|MIM:612694|Ensembl:ENSG00000142544|HPRD:14270|Vega:OTTHUMG00000182910	19	19q13.41	cytosolic thiouridylase subunit 1	protein-coding	CTU1	cytosolic thiouridylase subunit 1	O	ATP binding domain 3|ATP-binding domain-containing protein 3|cancer-associated gene protein|cancer-associated protein|cytoplasmic tRNA 2-thiolation protein 1|cytoplasmic tRNA adenylyltransferase 1|cytosolic thiouridylase subunit 1 homolog	20140529
ENSG00000142657	PGD	NA	NA	--	NA	NA	--	0.000174845	2.18986	UP	0.000755663	2.40863	UP	7.47999e-05	5.30969	UP	--	--	--	--	2	UP	1	UP	--	--	--	--	GeneCards Information	9606	5226	-	6PGD	HGNC:8891|MIM:172200|Ensembl:ENSG00000142657|HPRD:01391|Vega:OTTHUMG00000001905	1	1p36.22	phosphogluconate dehydrogenase	protein-coding	PGD	phosphogluconate dehydrogenase	O	6-phosphogluconate dehydrogenase, decarboxylating	20140603
ENSG00000142864	SERBP1	NA	NA	--	NA	NA	--	NA	NA	--	NA	NA	--	0.0012317	2.20857	UP	--	--	--	--	--	--	--	--	--	--	--	--	GeneCards Information	9606	26135	CGI-55	CHD3IP|HABP4L|PAI-RBP1|PAIRBP1	HGNC:17860|MIM:607378|Ensembl:ENSG00000142864|Vega:OTTHUMG00000009372	1	1p31	SERPINE1 mRNA binding protein 1	protein-coding	SERBP1	SERPINE1 mRNA binding protein 1	O	PAI-1 mRNA binding protein|PAI1 RNA-binding protein 1|SERPINE1 mRNA-binding protein 1|chromodomain helicase DNA binding protein 3 interacting protein|plasminogen activator inhibitor 1 RNA binding protein|plasminogen activator inhibitor 1 RNA-binding protein	20140603
ENSG00000143153	ATP1B1	6.12018e-22	-3.21619	DOWN	0.834459	-3.1335	DOWN	0.00129651	-3.1856	DOWN	NA	NA	--	NA	NA	--	-2	DOWN	-1	DOWN	--	--	--	--	--	--	--	--	GeneCards Information	9606	481	-	ATP1B	HGNC:804|MIM:182330|Ensembl:ENSG00000143153|HPRD:01663|Vega:OTTHUMG00000034590	1	1q24	ATPase, Na+/K+ transporting, beta 1 polypeptide	protein-coding	ATP1B1	ATPase, Na+/K+ transporting, beta 1 polypeptide	O	Beta 1-subunit of Na(+),K(+)-ATPase|Na, K-ATPase beta-1 polypeptide|adenosinetriphosphatase|sodium pump subunit beta-1|sodium-potassium ATPase subunit beta 1 (non-catalytic)|sodium/potassium-dependent ATPase beta-1 subunit|sodium/potassium-transporting ATPase beta-1 chain|sodium/potassium-transporting ATPase subunit beta-1	20140607
ENSG00000143226	FCGR2A	2.99369e-36	-4.58509	DOWN	0.898535	-4.50211	DOWN	0.000174845	-4.19135	DOWN	0.000560641	-3.64266	DOWN	4.90304e-05	-12.4897	DOWN	-2	DOWN	-1	DOWN	-2	DOWN	-1	DOWN	-1	DOWN	-1	DOWN	GeneCards Information	9606	2212	RP11-5K23.6	CD32|CD32A|CDw32|FCG2|FCGR2|FCGR2A1|FcGR|IGFR2	HGNC:3616|MIM:146790|Ensembl:ENSG00000143226|HPRD:00906|Vega:OTTHUMG00000034469	1	1q23	Fc fragment of IgG, low affinity IIa, receptor (CD32)	protein-coding	FCGR2A	Fc fragment of IgG, low affinity IIa, receptor (CD32)	O	Immunoglobulin G Fc receptor II|fc-gamma RII-a|fc-gamma-RIIa|fcRII-a|igG Fc receptor II-a|low affinity immunoglobulin gamma Fc region receptor II-a	20140530
ENSG00000143469	SYT14	1.1205e-29	2.93125	UP	NA	NA	--	NA	NA	--	NA	NA	--	NA	NA	--	--	--	--	--	--	--	--	--	--	--	--	--	GeneCards Information	9606	255928	-	SCAR11|sytXIV	HGNC:23143|MIM:610949|Ensembl:ENSG00000143469|HPRD:11617|Vega:OTTHUMG00000036652	1	1q32.2	synaptotagmin XIV	protein-coding	SYT14	synaptotagmin XIV	O	synaptotagmin-14	20140603
ENSG00000143621	ILF2	NA	NA	--	NA	NA	--	NA	NA	--	NA	NA	--	0.00533239	2.11723	UP	--	--	--	--	--	--	--	--	--	--	--	--	GeneCards Information	9606	3608	RP11-354A16.1	NF45|PRO3063	HGNC:6037|MIM:603181|Ensembl:ENSG00000143621|HPRD:04419|Vega:OTTHUMG00000037087	1	1q21.3	interleukin enhancer binding factor 2	protein-coding	ILF2	interleukin enhancer binding factor 2	O	interleukin enhancer binding factor 2, 45kD|interleukin enhancer binding factor 2, 45kDa|interleukin enhancer-binding factor 2|nuclear factor of activated T-cells, 45-kDa	20140603
ENSG00000143727	ACP1	NA	NA	--	NA	NA	--	NA	NA	--	NA	NA	--	0.00151438	2.58193	UP	--	--	--	--	--	--	--	--	--	--	--	--	GeneCards Information	9606	52	-	HAAP	HGNC:122|MIM:171500|Ensembl:ENSG00000143727|HPRD:08881|Vega:OTTHUMG00000086933	2	2p25	acid phosphatase 1, soluble	protein-coding	ACP1	acid phosphatase 1, soluble	O	LMW-PTP|LMW-PTPase|acid phosphatase of erythrocyte|adipocyte acid phosphatase|cytoplasmic phosphotyrosyl protein phosphatase|low molecular weight cytosolic acid phosphatase|low molecular weight phosphotyrosine protein phosphatase|protein tyrosine phosphatase|red cell acid phosphatase 1	20140603
ENSG00000143742	SRP9	NA	NA	--	NA	NA	--	0.000174845	2.11772	UP	0.000857308	2.31697	UP	8.8603e-05	4.98286	UP	--	--	--	--	2	UP	1	UP	--	--	--	--	GeneCards Information	9606	6726	-	ALURBP	HGNC:11304|MIM:600707|Ensembl:ENSG00000143742|HPRD:02830|Vega:OTTHUMG00000037738	1	1q42.12	signal recognition particle 9kDa	protein-coding	SRP9	signal recognition particle 9kDa	O	signal recognition particle 9 kDa protein|signal recognition particle 9kD	20140603
ENSG00000143858	SYT2	NA	NA	--	NA	NA	--	NA	NA	--	NA	NA	--	NA	NA	--	--	--	--	--	--	--	--	--	--	--	--	--	GeneCards Information	9606	127833	-	SytII	HGNC:11510|MIM:600104|Ensembl:ENSG00000143858|HPRD:02520|Vega:OTTHUMG00000041388	1	1q32.1	synaptotagmin II	protein-coding	SYT2	synaptotagmin II	O	synaptotagmin 2|synaptotagmin-2	20140603
ENSG00000143947	RPS27A	NA	NA	--	NA	NA	--	NA	NA	--	NA	NA	--	0.00478509	2.30058	UP	--	--	--	--	--	--	--	--	--	--	--	--	GeneCards Information	9606	6233	-	CEP80|HEL112|S27A|UBA80|UBC|UBCEP1|UBCEP80	HGNC:10417|MIM:191343|Ensembl:ENSG00000143947|HPRD:01878|Vega:OTTHUMG00000151919	2	2p16	ribosomal protein S27a	protein-coding	RPS27A	ribosomal protein S27a	O	40S ribosomal protein S27a|epididymis luminal protein 112|ubiquitin C|ubiquitin and ribosomal protein S27a|ubiquitin carboxyl extension protein 80|ubiquitin-40S ribosomal protein S27a|ubiquitin-CEP80	20140603
ENSG00000143951	WDPCP	NA	NA	--	NA	NA	--	0.000174845	-2.63693	DOWN	8.21948e-07	-2.52976	DOWN	1.99421e-08	-5.77475	DOWN	--	--	--	--	-2	DOWN	-1	DOWN	--	--	--	--	GeneCards Information	9606	51057	-	BBS15|C2orf86|FRITZ|FRTZ	HGNC:28027|MIM:613580|Ensembl:ENSG00000143951|HPRD:14228|Vega:OTTHUMG00000152566	2	2p15	WD repeat containing planar cell polarity effector	protein-coding	WDPCP	WD repeat containing planar cell polarity effector	O	Bardet-Biedl syndrome 15 protein|WD repeat-containing and planar cell polarity effector protein fritz homolog|WD repeat-containing protein C2orf86	20140603
ENSG00000143977	SNRPG	NA	NA	--	NA	NA	--	NA	NA	--	NA	NA	--	0.00505661	2.25781	UP	--	--	--	--	--	--	--	--	--	--	--	--	GeneCards Information	9606	6637	-	SMG|Sm-G	HGNC:11163|MIM:603542|Ensembl:ENSG00000143977|HPRD:04646|Vega:OTTHUMG00000129670	2	2p13.3	small nuclear ribonucleoprotein polypeptide G	protein-coding	SNRPG	small nuclear ribonucleoprotein polypeptide G	O	sm protein G|small nuclear ribonucleoprotein G|snRNP-G	20140603
ENSG00000144136	SLC20A1	2.63693e-35	2.06782	UP	NA	NA	--	0.000174845	3.0706	UP	0.0032073	2.75547	UP	0.00047882	6.75272	UP	--	--	--	--	2	UP	1	UP	--	--	--	--	GeneCards Information	9606	6574	-	GLVR1|Glvr-1|PIT1|PiT-1	HGNC:10946|MIM:137570|Ensembl:ENSG00000144136|HPRD:08846|Vega:OTTHUMG00000131317	2	2q13	solute carrier family 20 (phosphate transporter), member 1	protein-coding	SLC20A1	solute carrier family 20 (phosphate transporter), member 1	O	gibbon ape leukemia virus receptor 1|leukemia virus receptor 1 homolog|sodium-dependent phosphate transporter 1|solute carrier family 20 member 1	20140603
ENSG00000144199	FAHD2B	NA	NA	--	NA	NA	--	0.000174845	-2.36156	DOWN	0.0417734	-2.01118	DOWN	NA	NA	--	--	--	--	--	--	--	--	--	--	--	--	--	GeneCards Information	9606	151313	-	-	HGNC:25318|Ensembl:ENSG00000144199|HPRD:13198|Vega:OTTHUMG00000130533	2	2q11.2	fumarylacetoacetate hydrolase domain containing 2B	protein-coding	FAHD2B	fumarylacetoacetate hydrolase domain containing 2B	O	fumarylacetoacetate hydrolase domain-containing protein 2B	20140504
ENSG00000144233	AMMECR1L	NA	NA	--	NA	NA	--	NA	NA	--	0.000314106	2.0668	UP	2.50964e-05	4.18956	UP	--	--	--	--	2	UP	--	--	--	--	--	--	GeneCards Information	9606	83607	-	-	HGNC:28658|Ensembl:ENSG00000144233|HPRD:14625|Vega:OTTHUMG00000131535	2	2q21	AMMECR1-like	protein-coding	AMMECR1L	AMMECR1-like	O	AMME chromosomal region gene 1-like|AMMECR1-like protein	20140603
ENSG00000144381	HSPD1	NA	NA	--	NA	NA	--	NA	NA	--	NA	NA	--	0.00240439	3.14471	UP	--	--	--	--	--	--	--	--	--	--	--	--	GeneCards Information	9606	3329	-	CPN60|GROEL|HLD4|HSP-60|HSP60|HSP65|HuCHA60|SPG13	HGNC:5261|MIM:118190|Ensembl:ENSG00000144381|HPRD:00318|Vega:OTTHUMG00000154463	2	2q33.1	heat shock 60kDa protein 1 (chaperonin)	protein-coding	HSPD1	heat shock 60kDa protein 1 (chaperonin)	O	60 kDa chaperonin|60 kDa heat shock protein, mitochondrial|P60 lymphocyte protein|chaperonin 60|heat shock protein 65|mitochondrial matrix protein P1|short heat shock protein 60 Hsp60s1	20140603
ENSG00000144401	METTL21A	1.42448e-21	-3.09318	DOWN	0.835835	-2.93395	DOWN	NA	NA	--	NA	NA	--	NA	NA	--	-2	DOWN	--	--	--	--	--	--	--	--	--	--	GeneCards Information	9606	151194	-	FAM119A|HCA557b|HSPA-KMT	HGNC:30476|MIM:615257|Ensembl:ENSG00000144401|HPRD:14090	2	2q33.3	methyltransferase like 21A	protein-coding	METTL21A	methyltransferase like 21A	O	HSPA lysine methyltransferase|family with sequence similarity 119, member A|heat shock protein 70kDa lysine (K) methyltransferase|hepatocellular carcinoma-associated antigen 557b|methyltransferase-like protein 21A|protein N-lysine methyltransferase METTL21A|protein-lysine methyltransferase METTL21A	20140603
ENSG00000144426	NBEAL1	1.30084e-36	2.87574	UP	NA	NA	--	NA	NA	--	NA	NA	--	NA	NA	--	--	--	--	--	--	--	--	--	--	--	--	--	GeneCards Information	9606	65065	-	A530083I02Rik|ALS2CR16|ALS2CR17	HGNC:20681|MIM:609816|Ensembl:ENSG00000144426|HPRD:14811|Vega:OTTHUMG00000154129	2	2q33.2	neurobeachin-like 1	protein-coding	NBEAL1	neurobeachin-like 1	O	amyotrophic lateral sclerosis 2 (juvenile) chromosome region, candidate 16|amyotrophic lateral sclerosis 2 (juvenile) chromosome region, candidate 17|amyotrophic lateral sclerosis 2 chromosomal region candidate gene 16 protein|amyotrophic lateral sclerosis 2 chromosomal region candidate gene 17 protein|beach|neurobeachin-like protein 1	20140603
ENSG00000144468	RHBDD1	NA	NA	--	NA	NA	--	NA	NA	--	NA	NA	--	0.0042997	-3.37199	DOWN	--	--	--	--	--	--	--	--	--	--	--	--	GeneCards Information	9606	84236	HSD50	RRP4	HGNC:23081|Ensembl:ENSG00000144468|HPRD:13206|Vega:OTTHUMG00000133178	2	2q36.3	rhomboid domain containing 1	protein-coding	RHBDD1	rhomboid domain containing 1	O	rhomboid domain-containing protein 1|rhomboid-like protein 4|rhomboid-related protein 4	20140603
ENSG00000144566	RAB5A	NA	NA	--	NA	NA	--	NA	NA	--	NA	NA	--	0.000495644	2.78769	UP	--	--	--	--	--	--	--	--	--	--	--	--	GeneCards Information	9606	5868	-	RAB5	HGNC:9783|MIM:179512|Ensembl:ENSG00000144566|HPRD:01542|Vega:OTTHUMG00000129889	3	3p24-p22	RAB5A, member RAS oncogene family	protein-coding	RAB5A	RAB5A, member RAS oncogene family	O	RAS-associated protein RAB5A|ras-related protein Rab-5A	20140607
ENSG00000144635	DYNC1LI1	NA	NA	--	NA	NA	--	NA	NA	--	NA	NA	--	0.00193594	2.30968	UP	--	--	--	--	--	--	--	--	--	--	--	--	GeneCards Information	9606	51143	-	DNCLI1|LIC1	HGNC:18745|Ensembl:ENSG00000144635|HPRD:10917|Vega:OTTHUMG00000130750	3	3p22.3	dynein, cytoplasmic 1, light intermediate chain 1	protein-coding	DYNC1LI1	dynein, cytoplasmic 1, light intermediate chain 1	O	DLC-A|cytoplasmic dynein 1 light intermediate chain 1|dynein light chain A|dynein light chain-A|dynein light intermediate chain 1, cytosolic|dynein, cytoplasmic, light intermediate polypeptide 1	20140603
ENSG00000145198	VWA5B2	NA	NA	--	NA	NA	--	NA	NA	--	NA	NA	--	NA	NA	--	--	--	--	--	--	--	--	--	--	--	--	--	GeneCards Information	9606	90113	-	-	HGNC:25144|Ensembl:ENSG00000145198|Vega:OTTHUMG00000156820	3	3q27.1	von Willebrand factor A domain containing 5B2	protein-coding	VWA5B2	von Willebrand factor A domain containing 5B2	O	von Willebrand factor A domain-containing protein 5B2	20140603
ENSG00000145545	SRD5A1	NA	NA	--	NA	NA	--	NA	NA	--	0.00725058	2.08326	UP	0.00141751	4.23765	UP	--	--	--	--	2	UP	--	--	--	--	--	--	GeneCards Information	9606	6715	-	S5AR 1	HGNC:11284|MIM:184753|Ensembl:ENSG00000145545|HPRD:01699|Vega:OTTHUMG00000090456	5	5p15	steroid-5-alpha-reductase, alpha polypeptide 1 (3-oxo-5 alpha-steroid delta 4-dehydrogenase alpha 1)	protein-coding	SRD5A1	steroid-5-alpha-reductase, alpha polypeptide 1 (3-oxo-5 alpha-steroid delta 4-dehydrogenase alpha 1)	O	3-oxo-5 alpha-steroid delta 4-dehydrogenase alpha 1|3-oxo-5-alpha-steroid 4-dehydrogenase 1|5-alpha reductase|SR type 1|steroid 5-alpha-reductase 1|steroid 5-alpha-reductase type I	20140603
ENSG00000145687	SSBP2	NA	NA	--	NA	NA	--	0.000174845	-3.56369	DOWN	0.0338949	-2.87528	DOWN	NA	NA	--	--	--	--	--	--	--	--	--	--	--	--	--	GeneCards Information	9606	23635	-	HSPC116|SOSS-B2	HGNC:15831|MIM:607389|HPRD:09577	5	5q14.1	single-stranded DNA binding protein 2	protein-coding	SSBP2	single-stranded DNA binding protein 2	O	sequence-specific single-stranded-DNA-binding protein 2|single-stranded DNA-binding protein 2	20140603
ENSG00000145734	BDP1	NA	NA	--	NA	NA	--	NA	NA	--	NA	NA	--	0.00260928	3.13769	UP	--	--	--	--	--	--	--	--	--	--	--	--	GeneCards Information	9606	55814	-	HSA238520|TAF3B1|TFC5|TFIIIB''|TFIIIB150|TFIIIB90|TFNR	HGNC:13652|MIM:607012|Ensembl:ENSG00000145734|HPRD:06114|Vega:OTTHUMG00000162506	5	5q13	B double prime 1, subunit of RNA polymerase III transcription initiation factor IIIB	protein-coding	BDP1	B double prime 1, subunit of RNA polymerase III transcription initiation factor IIIB	O	RNA polymerase III transcription initiation factor B''|TATA box binding protein (TBP)-associated factor, RNA polymerase III, GTF3B subunit 1|transcription factor IIIB 150|transcription factor TFIIIB component B'' homolog|transcription factor-like nuclear regulator	20140603
ENSG00000145819	ARHGAP26	NA	NA	--	NA	NA	--	0.000174845	-3.77447	DOWN	0.00304612	-3.28942	DOWN	0.000442273	-9.77718	DOWN	--	--	--	--	-2	DOWN	-1	DOWN	--	--	--	--	GeneCards Information	9606	23092	-	GRAF|GRAF1|OPHN1L|OPHN1L1	HGNC:17073|MIM:605370|Ensembl:ENSG00000145819|HPRD:05643|Vega:OTTHUMG00000059705	5	5q31	Rho GTPase activating protein 26	protein-coding	ARHGAP26	Rho GTPase activating protein 26	O	GTPase regulator associated with focal adhesion kinase pp125(FAK)|oligophrenin-1-like protein|rho GTPase-activating protein 26	20140603
ENSG00000145868	FBXO38	NA	NA	--	NA	NA	--	NA	NA	--	NA	NA	--	0.00695108	2.24764	UP	--	--	--	--	--	--	--	--	--	--	--	--	GeneCards Information	9606	81545	SP329	Fbx38|HMN2D|MOKA	HGNC:28844|MIM:608533|Ensembl:ENSG00000145868|HPRD:09775|Vega:OTTHUMG00000129929	5	5q32	F-box protein 38	protein-coding	FBXO38	F-box protein 38	O	F-box only protein 38|modulator of KLF7 activity homolog	20140603
ENSG00000145907	G3BP1	NA	NA	--	NA	NA	--	0.00090298	2.12793	UP	0.000120064	2.27746	UP	7.62211e-06	4.84822	UP	--	--	--	--	2	UP	1	UP	--	--	--	--	GeneCards Information	9606	10146	-	G3BP|HDH-VIII	HGNC:30292|MIM:608431|Ensembl:ENSG00000145907|HPRD:06569|Vega:OTTHUMG00000130123	5	5q33.1	GTPase activating protein (SH3 domain) binding protein 1	protein-coding	G3BP1	GTPase activating protein (SH3 domain) binding protein 1	O	ATP-dependent DNA helicase VIII|G3BP-1|GAP SH3 domain-binding protein 1|GAP binding protein|Ras-GTPase-activating protein SH3-domain-binding protein|RasGAP-associated endoribonuclease G3BP|ras GTPase-activating protein-binding protein 1	20140603
ENSG00000146410	MTFR2	NA	NA	--	NA	NA	--	0.00229539	2.17821	UP	0.00361516	2.41256	UP	6.54999e-05	5.05981	UP	--	--	--	--	2	UP	1	UP	--	--	--	--	GeneCards Information	9606	113115	RP11-472E5.1	DUFD1|FAM54A	HGNC:21115|Ensembl:ENSG00000146410|HPRD:16884|Vega:OTTHUMG00000015643	6	6q23.3	mitochondrial fission regulator 2	protein-coding	MTFR2	mitochondrial fission regulator 2	O	DUF729 domain containing 1|DUF729 domain-containing protein 1|family with sequence similarity 54, member A|protein FAM54A	20140603
ENSG00000146425	DYNLT1	NA	NA	--	NA	NA	--	NA	NA	--	NA	NA	--	9.13856e-05	3.86669	UP	--	--	--	--	--	--	--	--	--	--	--	--	GeneCards Information	9606	6993	RP11-114M11.1	CW-1|TCTEL1|tctex-1	HGNC:11697|MIM:601554|Ensembl:ENSG00000146425|HPRD:15987|Vega:OTTHUMG00000015918	6	6q25.2-q25.3	dynein, light chain, Tctex-type 1	protein-coding	DYNLT1	dynein, light chain, Tctex-type 1	O	T-complex testis-specific protein 1 homolog|dynein light chain Tctex-type 1|t-complex-associated-testis-expressed 1-like 1	20140608
ENSG00000146433	TMEM181	NA	NA	--	NA	NA	--	NA	NA	--	NA	NA	--	0.000476607	3.40462	UP	--	--	--	--	--	--	--	--	--	--	--	--	GeneCards Information	9606	57583	-	GPR178|KIAA1423	HGNC:20958|MIM:613209|Ensembl:ENSG00000146433|Vega:OTTHUMG00000015913	6	6q25.3	transmembrane protein 181	protein-coding	TMEM181	transmembrane protein 181	O	G protein-coupled receptor 178	20140603
ENSG00000146457	WTAP	NA	NA	--	NA	NA	--	NA	NA	--	0.000336067	2.02818	UP	2.77716e-05	4.07891	UP	--	--	--	--	2	UP	--	--	--	--	--	--	GeneCards Information	9606	9589	RP1-56L9.4	-	HGNC:16846|MIM:605442|Ensembl:ENSG00000146457|HPRD:09259|Vega:OTTHUMG00000015933	6	6q25-q27	Wilms tumor 1 associated protein	protein-coding	WTAP	Wilms tumor 1 associated protein	O	PNAS-132|WT1-associated protein|Wilms' tumour 1-associating protein|female-lethal(2)D homolog|hFL(2)D|pre-mRNA-splicing regulator WTAP|putative pre-mRNA splicing regulator female-lethal(2D)|wilms tumor 1-associating protein	20140603
ENSG00000146733	PSPH	NA	NA	--	NA	NA	--	0.000174845	-2.24002	DOWN	NA	NA	--	NA	NA	--	--	--	--	--	--	--	--	--	--	--	--	--	GeneCards Information	9606	5723	-	PSP|PSPHD	HGNC:9577|MIM:172480|Ensembl:ENSG00000146733|HPRD:01406|Vega:OTTHUMG00000023441	7	7p11.2	phosphoserine phosphatase	protein-coding	PSPH	phosphoserine phosphatase	O	L-3-phosphoserine phosphatase|O-phosphoserine phosphohydrolase|PSPase	20140603
ENSG00000146872	TLK2	NA	NA	--	NA	NA	--	NA	NA	--	NA	NA	--	0.00612321	2.4036	UP	--	--	--	--	--	--	--	--	--	--	--	--	GeneCards Information	9606	11011	-	HsHPK|PKU-ALPHA	HGNC:11842|MIM:608439|HPRD:10527	17	17q23	tousled-like kinase 2	protein-coding	TLK2	tousled-like kinase 2	O	serine/threonine-protein kinase tousled-like 2	20140603
ENSG00000146950	SHROOM2	NA	NA	--	NA	NA	--	0.000174845	2.05281	UP	0.0240174	2.72426	UP	0.00239939	5.89485	UP	--	--	--	--	2	UP	1	UP	--	--	--	--	GeneCards Information	9606	357	-	APXL|HSAPXL	HGNC:630|MIM:300103|Ensembl:ENSG00000146950|HPRD:02113|Vega:OTTHUMG00000021121	X	Xp22.3	shroom family member 2	protein-coding	SHROOM2	shroom family member 2	O	APX homolog of Xenopus|apical-like protein|protein Shroom2	20140603
ENSG00000146966	DENND2A	NA	NA	--	NA	NA	--	0.00366813	2.16298	UP	0.00695719	2.54218	UP	0.000282765	5.34872	UP	--	--	--	--	2	UP	1	UP	--	--	--	--	GeneCards Information	9606	27147	-	FAM31D|KIAA1277	HGNC:22212|Ensembl:ENSG00000146966|HPRD:17210|Vega:OTTHUMG00000157411	7	7q34	DENN/MADD domain containing 2A	protein-coding	DENND2A	DENN/MADD domain containing 2A	O	DENN domain-containing protein 2A	20140603
ENSG00000147027	TMEM47	2.55879e-09	-2.61022	DOWN	NA	NA	--	NA	NA	--	NA	NA	--	NA	NA	--	--	--	--	--	--	--	--	--	--	--	--	--	GeneCards Information	9606	83604	-	BCMP1|TM4SF10	HGNC:18515|MIM:300698|Ensembl:ENSG00000147027|HPRD:06741|Vega:OTTHUMG00000021343	X	Xp11.4	transmembrane protein 47	protein-coding	TMEM47	transmembrane protein 47	O	brain cell membrane protein 1|transmembrane 4 superfamily member 10	20140603
ENSG00000147059	SPIN2A	NA	NA	--	NA	NA	--	NA	NA	--	NA	NA	--	NA	NA	--	--	--	--	--	--	--	--	--	--	--	--	--	GeneCards Information	9606	54466	RP3-323P24.1	DXF34|SPIN2|dJ323P24.1	HGNC:20694|MIM:300621|Ensembl:ENSG00000147059|HPRD:06725|Vega:OTTHUMG00000022705	X	Xp11.1	spindlin family, member 2A	protein-coding	SPIN2A	spindlin family, member 2A	O	centromeric spin2 copy|spindlin homolog 2|spindlin-2A|spindlin-like protein 2|spindlin-like protein 2A	20140509
ENSG00000147206	NXF3	NA	NA	--	NA	NA	--	NA	NA	--	0.00142557	-5.54772	DOWN	NA	NA	--	--	--	--	--	--	--	--	--	--	--	--	--	GeneCards Information	9606	56000	LL0XNC01-221F2.3	-	HGNC:8073|MIM:300316|Ensembl:ENSG00000147206|HPRD:02261|Vega:OTTHUMG00000022088	X	Xq22	nuclear RNA export factor 3	protein-coding	NXF3	nuclear RNA export factor 3	O	TAP-like protein 3|TAPL-3	20140603
ENSG00000147224	PRPS1	NA	NA	--	NA	NA	--	NA	NA	--	NA	NA	--	0.000868476	3.51843	UP	--	--	--	--	--	--	--	--	--	--	--	--	GeneCards Information	9606	5631	RP11-540N4.1	ARTS|CMTX5|DFN2|DFNX1|PPRibP|PRS-I|PRSI	HGNC:9462|MIM:311850|Ensembl:ENSG00000147224|HPRD:02413|Vega:OTTHUMG00000022167	X	Xq22.3	phosphoribosyl pyrophosphate synthetase 1	protein-coding	PRPS1	phosphoribosyl pyrophosphate synthetase 1	O	dJ1070B1.2 (phosphoribosyl pyrophosphate synthetase 1)|deafness 2, perceptive, congenital|deafness, X-linked 2, perceptive, congenital|phosphoribosyl pyrophosphate synthase I|ribose-phosphate diphosphokinase 1|ribose-phosphate pyrophosphokinase 1	20140603
ENSG00000147251	DOCK11	NA	NA	--	NA	NA	--	0.000623214	2.40486	UP	0.00117835	2.60687	UP	1.75605e-10	4.7431	UP	--	--	--	--	2	UP	1	UP	--	--	--	--	GeneCards Information	9606	139818	RP13-128O4.1	ACG|ZIZ2|bB128O4.1	HGNC:23483|MIM:300681|Ensembl:ENSG00000147251|HPRD:06492|Vega:OTTHUMG00000022256	X	Xq24	dedicator of cytokinesis 11	protein-coding	DOCK11	dedicator of cytokinesis 11	O	Activated Cdc42-associated guanine nucleotide exchange factor, ACG|bB128O4.1.1 (novel protein)|dedicator of cytokinesis protein 11|zizimin-2|zizimin2	20140603
ENSG00000147381	MAGEA4	NA	NA	--	0.815474	-10.3294	DOWN	NA	NA	--	NA	NA	--	NA	NA	--	--	--	--	--	--	--	--	--	--	--	--	--	GeneCards Information	9606	4103	-	CT1.4|MAGE-41|MAGE-X2|MAGE4|MAGE4A|MAGE4B	HGNC:6802|MIM:300175|Ensembl:ENSG00000147381|HPRD:02167|Vega:OTTHUMG00000024174	X	Xq28	melanoma antigen family A, 4	protein-coding	MAGEA4	melanoma antigen family A, 4	O	MAGE-4 antigen|MAGE-41 antigen|MAGE-X2 antigen|cancer/testis antigen 1.4|cancer/testis antigen family 1, member 4|melanoma-associated antigen 4	20140522
ENSG00000147465	STAR	NA	NA	--	NA	NA	--	NA	NA	--	NA	NA	--	NA	NA	--	--	--	--	--	--	--	--	--	--	--	--	--	GeneCards Information	9606	6770	-	STARD1	HGNC:11359|MIM:600617|HPRD:02794	8	8p11.2	steroidogenic acute regulatory protein	protein-coding	STAR	steroidogenic acute regulatory protein	O	START domain containing 1|START domain-containing protein 1|StAR-related lipid transfer (START) domain containing 1|cholesterol trafficker|mitochondrial steroid acute regulatory protein|steroid acute regulatory protein|steroidogenic acute regulator|steroidogenic acute regulatory protein, mitochondrial	20140603
ENSG00000147526	TACC1	5.75677e-27	2.0737	UP	NA	NA	--	0.000174845	2.48634	UP	0.000275962	2.69741	UP	2.02628e-05	6.48635	UP	--	--	--	--	2	UP	1	UP	--	--	--	--	GeneCards Information	9606	6867	-	Ga55	HGNC:11522|MIM:605301|Ensembl:ENSG00000147526|HPRD:10391|Vega:OTTHUMG00000164018	8	8p11.22	transforming, acidic coiled-coil containing protein 1	protein-coding	TACC1	transforming, acidic coiled-coil containing protein 1	O	gastric cancer antigen Ga55|taxin-1|transforming acidic coiled-coil-containing protein 1	20140603
ENSG00000147548	WHSC1L1	NA	NA	--	NA	NA	--	NA	NA	--	NA	NA	--	0.000637877	3.08166	UP	--	--	--	--	--	--	--	--	--	--	--	--	GeneCards Information	9606	54904	DC28	NSD3|pp14328	HGNC:12767|MIM:607083|Ensembl:ENSG00000147548|HPRD:06155|Vega:OTTHUMG00000165115	8	8p11.2	Wolf-Hirschhorn syndrome candidate 1-like 1	protein-coding	WHSC1L1	Wolf-Hirschhorn syndrome candidate 1-like 1	O	WHSC1-like 1 isoform 9 with methyltransferase activity to lysine|WHSC1-like protein 1|histone-lysine N-methyltransferase NSD3|nuclear SET domain-containing protein 3|protein whistle	20140606
ENSG00000147604	RPL7	NA	NA	--	NA	NA	--	NA	NA	--	NA	NA	--	0.00470107	3.11479	UP	--	--	--	--	--	--	--	--	--	--	--	--	GeneCards Information	9606	6129	-	L7|humL7-1	HGNC:10363|MIM:604166|Ensembl:ENSG00000147604|HPRD:05004|Vega:OTTHUMG00000134312	8	8q21.11	ribosomal protein L7	protein-coding	RPL7	ribosomal protein L7	O	60S ribosomal protein L7	20140603
ENSG00000147724	FAM135B	0.00334849	-2.33011	DOWN	NA	NA	--	NA	NA	--	NA	NA	--	NA	NA	--	--	--	--	--	--	--	--	--	--	--	--	--	GeneCards Information	9606	51059	-	C8ORFK32	HGNC:28029|Ensembl:ENSG00000147724|HPRD:14230|Vega:OTTHUMG00000149864	8	8q24.23	family with sequence similarity 135, member B	protein-coding	FAM135B	family with sequence similarity 135, member B	O	protein FAM135B	20140603
ENSG00000147854	UHRF2	8.31165e-28	2.05478	UP	NA	NA	--	0.000174845	2.58599	UP	0.00040596	2.75416	UP	3.33459e-05	6.74659	UP	--	--	--	--	2	UP	1	UP	--	--	--	--	GeneCards Information	9606	115426	RP11-472F14.2	NIRF|RNF107|URF2	HGNC:12557|MIM:615211|Ensembl:ENSG00000147854|HPRD:18257|Vega:OTTHUMG00000019521	9	9p24.1	ubiquitin-like with PHD and ring finger domains 2, E3 ubiquitin protein ligase	protein-coding	UHRF2	ubiquitin-like with PHD and ring finger domains 2, E3 ubiquitin protein ligase	O	E3 ubiquitin-protein ligase UHRF2|Np95-like ring finger protein|RING finger protein 107|np95/ICBP90-like RING finger protein|nuclear protein 97|nuclear zinc finger protein NP97|ubiquitin-like PHD and RING finger domain-containing protein 2|ubiquitin-like, containing PHD and RING finger domains, 2|ubiquitin-like-containing PHD and RING finger domains protein 2	20140603
ENSG00000147872	PLIN2	NA	NA	--	NA	NA	--	NA	NA	--	0.0137131	2.13032	UP	0.00320346	4.37814	UP	--	--	--	--	2	UP	--	--	--	--	--	--	GeneCards Information	9606	123	RP11-151J10.1	ADFP|ADRP	HGNC:248|MIM:103195|Ensembl:ENSG00000147872|HPRD:00057|Vega:OTTHUMG00000019624	9	9p22.1	perilipin 2	protein-coding	PLIN2	perilipin 2	O	adipophilin|adipose differentiation-related protein|perilipin-2	20140603
ENSG00000147874	HAUS6	NA	NA	--	NA	NA	--	0.000174845	3.16874	UP	1.2241e-05	3.38795	UP	3.22594e-09	9.93101	UP	--	--	--	--	2	UP	1	UP	--	--	--	--	GeneCards Information	9606	54801	RP11-296P7.3	Dgt6|FAM29A	HGNC:25948|MIM:613433|Ensembl:ENSG00000147874|HPRD:13302|Vega:OTTHUMG00000019622	9	9p22.1	HAUS augmin-like complex, subunit 6	protein-coding	HAUS6	HAUS augmin-like complex, subunit 6	O	HAUS augmin-like complex subunit 6|dim gamma-tubulin homolog|family with sequence similarity 29, member A	20140603
ENSG00000148110	HIATL1	NA	NA	--	NA	NA	--	0.000174845	2.55415	UP	0.000310014	2.82227	UP	2.336e-05	7.07273	UP	--	--	--	--	2	UP	1	UP	--	--	--	--	GeneCards Information	9606	84641	-	-	HGNC:23376|Ensembl:ENSG00000148110|HPRD:07869|Vega:OTTHUMG00000020265	9	9q22.32	hippocampus abundant transcript-like 1	protein-coding	HIATL1	hippocampus abundant transcript-like 1	O	hippocampus abundant transcript-like protein 1	20140603
ENSG00000148187	MRRF	NA	NA	--	NA	NA	--	NA	NA	--	NA	NA	--	0.00561937	2.51588	UP	--	--	--	--	--	--	--	--	--	--	--	--	GeneCards Information	9606	92399	-	MRFF|MTRRF|RRF	HGNC:7234|MIM:604602|Ensembl:ENSG00000148187|HPRD:06856|Vega:OTTHUMG00000020600	9	9q33.2	mitochondrial ribosome recycling factor	protein-coding	MRRF	mitochondrial ribosome recycling factor	O	ribosome-recycling factor, mitochondrial|ribosome-releasing factor, mitochondrial	20140603
ENSG00000148459	PDSS1	NA	NA	--	NA	NA	--	NA	NA	--	NA	NA	--	0.00385529	3.62408	UP	--	--	--	--	--	--	--	--	--	--	--	--	GeneCards Information	9606	23590	RP13-16H11.3	COQ1|COQ10D2|DPS|SPS|TPRT|TPT|TPT 1|hDPS1	HGNC:17759|MIM:607429|Ensembl:ENSG00000148459|HPRD:09591|Vega:OTTHUMG00000017844	10	10p12.1	prenyl (decaprenyl) diphosphate synthase, subunit 1	protein-coding	PDSS1	prenyl (decaprenyl) diphosphate synthase, subunit 1	O	all-trans-decaprenyl-diphosphate synthase subunit 1|coenzyme Q1 homolog|decaprenyl pyrophosphate synthase subunit 1|decaprenyl-diphosphate synthase subunit 1|polyprenyl pyrophosphate synthetase|subunit 1 of decaprenyl diphosphate synthase|trans-prenyltransferase (TPT)|trans-prenyltransferase 1	20140603
ENSG00000148484	RSU1	NA	NA	--	NA	NA	--	0.000174845	-2.25726	DOWN	NA	NA	--	0.00487892	-3.83331	DOWN	--	--	--	--	--	--	--	--	--	--	--	--	GeneCards Information	9606	6251	-	RSP-1	HGNC:10464|MIM:179555|Ensembl:ENSG00000148484|HPRD:01551|Vega:OTTHUMG00000017740	10	10p13	Ras suppressor protein 1	protein-coding	RSU1	Ras suppressor protein 1	O	ras suppressor protein 1|ras suppressor protein 1 variant 1|ras suppressor protein 1 variant 2|ras suppressor protein 1 variant 3|rsu-1	20140603
ENSG00000148672	GLUD1	NA	NA	--	NA	NA	--	NA	NA	--	NA	NA	--	0.000115051	3.40422	UP	--	--	--	--	--	--	--	--	--	--	--	--	GeneCards Information	9606	2746	-	GDH|GDH1|GLUD	HGNC:4335|MIM:138130|Ensembl:ENSG00000148672|HPRD:11748|Vega:OTTHUMG00000018666	10	10q23.3	glutamate dehydrogenase 1	protein-coding	GLUD1	glutamate dehydrogenase 1	O	GDH 1|glutamate dehydrogenase (NAD(P)+)|glutamate dehydrogenase 1, mitochondrial	20140603
ENSG00000148680	HTR7	1.17304e-40	4.30814	UP	NA	NA	--	NA	NA	--	0.0156553	3.61359	UP	5.15617e-09	3.86635	UP	--	--	--	--	2	UP	--	--	--	--	--	--	GeneCards Information	9606	3363	RP11-103A2.1	5-HT7	HGNC:5302|MIM:182137|Ensembl:ENSG00000148680|HPRD:01639|Vega:OTTHUMG00000018732	10	10q21-q24	5-hydroxytryptamine (serotonin) receptor 7, adenylate cyclase-coupled	protein-coding	HTR7	5-hydroxytryptamine (serotonin) receptor 7, adenylate cyclase-coupled	O	5-HT-7|5-HT-X|5-hydroxytryptamine (serotonin) receptor 7 (adenylate cyclase-coupled)|5-hydroxytryptamine receptor 7	20140603
ENSG00000148730	EIF4EBP2	NA	NA	--	NA	NA	--	NA	NA	--	NA	NA	--	4.50443e-05	3.16906	UP	--	--	--	--	--	--	--	--	--	--	--	--	GeneCards Information	9606	1979	-	4EBP2|PHASII	HGNC:3289|MIM:602224|Ensembl:ENSG00000148730|HPRD:03747|Vega:OTTHUMG00000018409	10	10q21-q22	eukaryotic translation initiation factor 4E binding protein 2	protein-coding	EIF4EBP2	eukaryotic translation initiation factor 4E binding protein 2	O	4E-BP2|eIF4E-binding protein 2|eukaryotic translation initiation factor 4E-binding protein 2|phosphorylated, heat and acid stable regulated by insulin protein II	20140608
ENSG00000148773	MKI67	NA	NA	--	NA	NA	--	NA	NA	--	NA	NA	--	0.00664168	3.43959	UP	--	--	--	--	--	--	--	--	--	--	--	--	GeneCards Information	9606	4288	RP11-380J17.2	KIA|MIB-1	HGNC:7107|MIM:176741|Ensembl:ENSG00000148773|HPRD:08902|Vega:OTTHUMG00000019255	10	10q26.2	marker of proliferation Ki-67	protein-coding	MKI67	marker of proliferation Ki-67	O	antigen KI-67|antigen identified by monoclonal antibody Ki-67|proliferation-related Ki-67 antigen	20140608
ENSG00000148834	GSTO1	NA	NA	--	NA	NA	--	NA	NA	--	0.0191855	2.46184	UP	0.00497235	5.50917	UP	--	--	--	--	2	UP	--	--	--	--	--	--	GeneCards Information	9606	9446	RP11-99N20.1	GSTO 1-1|GSTTLp28|HEL-S-21|P28|SPG-R	HGNC:13312|MIM:605482|Ensembl:ENSG00000148834|HPRD:10401|Vega:OTTHUMG00000019001	10	10q25.1	glutathione S-transferase omega 1	protein-coding	GSTO1	glutathione S-transferase omega 1	O	GSTO-1|MMA(V) reductase|S-(Phenacyl)glutathione reductase|epididymis secretory protein Li 21|glutathione S-transferase omega 1-1|glutathione S-transferase omega-1|glutathione-S-transferase like|glutathione-dependent dehydroascorbate reductase|monomethylarsonic acid reductase	20140607
ENSG00000148908	RGS10	NA	NA	--	NA	NA	--	NA	NA	--	0.0260978	2.46952	UP	NA	NA	--	--	--	--	--	--	--	--	--	--	--	--	--	GeneCards Information	9606	6001	-	-	HGNC:9992|MIM:602856|Ensembl:ENSG00000148908|HPRD:04172|Vega:OTTHUMG00000019150	10	10q25	regulator of G-protein signaling 10	protein-coding	RGS10	regulator of G-protein signaling 10	O	regulator of G-protein signalling 10	20140603
ENSG00000149089	APIP	NA	NA	--	NA	NA	--	NA	NA	--	NA	NA	--	0.00336934	3.0919	UP	--	--	--	--	--	--	--	--	--	--	--	--	GeneCards Information	9606	51074	CGI-29	APIP2|CGI29|MMRP19|hAPIP	HGNC:17581|MIM:612491|Ensembl:ENSG00000149089|HPRD:14725|Vega:OTTHUMG00000166455	11	11p13	APAF1 interacting protein	protein-coding	APIP	APAF1 interacting protein	O	APAF1-interacting protein|MTRu-1-P dehydratase|methylthioribulose-1-phosphate dehydratase|probable methylthioribulose-1-phosphate dehydratase	20140603
ENSG00000149100	EIF3M	NA	NA	--	NA	NA	--	NA	NA	--	NA	NA	--	0.00296648	2.83643	UP	--	--	--	--	--	--	--	--	--	--	--	--	GeneCards Information	9606	10480	GA17	B5|PCID1|TANGO7|hfl-B5	HGNC:24460|MIM:609641|HPRD:09969	11	11p13	eukaryotic translation initiation factor 3, subunit M	protein-coding	EIF3M	eukaryotic translation initiation factor 3, subunit M	O	B5 receptor|PCI domain containing 1 (herpesvirus entry mediator)|PCI domain-containing protein 1|dendritic cell protein|eukaryotic translation initiation factor 3 subunit M|fetal lung protein B5|transport and golgi organization 7 homolog	20140603
ENSG00000149196	C11orf73	NA	NA	--	NA	NA	--	NA	NA	--	NA	NA	--	0.00295212	2.78786	UP	--	--	--	--	--	--	--	--	--	--	--	--	GeneCards Information	9606	51501	HSPC138	HSPC179|Hikeshi|L7RN6|OPI10	HGNC:26938|MIM:614908|Ensembl:ENSG00000149196|HPRD:13701|Vega:OTTHUMG00000167212	11	11q14.2	chromosome 11 open reading frame 73	protein-coding	C11orf73	chromosome 11 open reading frame 73	O	lethal, Chr 7, Rinchik 6|protein Hikeshi	20140603
ENSG00000149531	FRG1B	NA	NA	--	NA	NA	--	0.000174845	-3.98908	DOWN	0.000233798	-3.60722	DOWN	NA	NA	--	--	--	--	--	--	--	--	--	--	--	--	--	GeneCards Information	9606	284802	RP11-348I14.5	C20orf80|bA348I14.2	HGNC:15792|Ensembl:ENSG00000149531|HPRD:17570|Vega:OTTHUMG00000032157	20	20q11.21	FSHD region gene 1 family, member B	pseudo	FRG1B	FSHD region gene 1 family, member B	O	-	20140504
ENSG00000149564	ESAM	1.56466e-42	-8.87341	DOWN	NA	NA	--	0.0029954	-8.14964	DOWN	1.13951e-15	-7.92801	DOWN	NA	NA	--	--	--	--	--	--	--	--	--	--	--	--	--	GeneCards Information	9606	90952	UNQ220/PRO246	W117m	HGNC:17474|MIM:614281|Ensembl:ENSG00000149564|HPRD:13280|Vega:OTTHUMG00000151986	11	11q24.2	endothelial cell adhesion molecule	protein-coding	ESAM	endothelial cell adhesion molecule	O	2310008D05Rik|HUEL (C4orf1)-interacting protein|LP4791 protein|endothelial cell-selective adhesion molecule	20140603
ENSG00000149571	KIRREL3	7.83135e-07	-2.57637	DOWN	NA	NA	--	NA	NA	--	NA	NA	--	NA	NA	--	--	--	--	--	--	--	--	--	--	--	--	--	GeneCards Information	9606	84623	UNQ5923/PRO4502/PRO19814	KIRRE|MRD4|NEPH2|PRO4502	HGNC:23204|MIM:607761|Ensembl:ENSG00000149571|HPRD:09679|Vega:OTTHUMG00000165831	11	11q24	kin of IRRE like 3 (Drosophila)	protein-coding	KIRREL3	kin of IRRE like 3 (Drosophila)	O	kin of IRRE-like protein 3|kin of irregular chiasm-like protein 3|nephrin-like 2|nephrin-like protein 2	20140603
ENSG00000150054	MPP7	NA	NA	--	NA	NA	--	0.0150123	-2.59643	DOWN	NA	NA	--	NA	NA	--	--	--	--	--	--	--	--	--	--	--	--	--	GeneCards Information	9606	143098	RP11-218D6.5	-	HGNC:26542|MIM:610973|Ensembl:ENSG00000150054|HPRD:14733|Vega:OTTHUMG00000017868	10	10p12.1	membrane protein, palmitoylated 7 (MAGUK p55 subfamily member 7)	protein-coding	MPP7	membrane protein, palmitoylated 7 (MAGUK p55 subfamily member 7)	O	MAGUK p55 subfamily member 7	20140603
ENSG00000150076	C10orf68	NA	NA	--	NA	NA	--	NA	NA	--	NA	NA	--	NA	NA	--	--	--	--	--	--	--	--	--	--	--	--	--	GeneCards Information	#N/A	#N/A	#N/A	#N/A	#N/A	#N/A	#N/A	#N/A	#N/A	#N/A	#N/A	#N/A	#N/A	#N/A
ENSG00000150093	ITGB1	NA	NA	--	NA	NA	--	0.000174845	2.14205	UP	0.00118045	2.37447	UP	0.000133076	5.18546	UP	--	--	--	--	2	UP	1	UP	--	--	--	--	GeneCards Information	9606	3688	RP11-479G22.2	CD29|FNRB|GPIIA|MDF2|MSK12|VLA-BETA|VLAB	HGNC:6153|MIM:135630|Ensembl:ENSG00000150093|HPRD:00628|Vega:OTTHUMG00000017928	10	10p11.2	integrin, beta 1 (fibronectin receptor, beta polypeptide, antigen CD29 includes MDF2, MSK12)	protein-coding	ITGB1	integrin, beta 1 (fibronectin receptor, beta polypeptide, antigen CD29 includes MDF2, MSK12)	O	glycoprotein IIa|integrin VLA-4 beta subunit|integrin beta-1|very late activation protein, beta polypeptide	20140608
ENSG00000150394	CDH8	0.00055544	-4.34149	DOWN	NA	NA	--	NA	NA	--	NA	NA	--	NA	NA	--	--	--	--	--	--	--	--	--	--	--	--	--	GeneCards Information	9606	1006	-	Nbla04261	HGNC:1767|MIM:603008|Ensembl:ENSG00000150394|HPRD:04306|Vega:OTTHUMG00000137493	16	16q22.1	cadherin 8, type 2	protein-coding	CDH8	cadherin 8, type 2	O	cadherin-8	20140603
ENSG00000150477	KIAA1328	1.34516e-27	-3.7247	DOWN	0.874892	-3.64523	DOWN	0.000174845	-4.23943	DOWN	0.00140065	-3.54686	DOWN	0.000161588	-11.6872	DOWN	-2	DOWN	-1	DOWN	-2	DOWN	-1	DOWN	-1	DOWN	-1	DOWN	GeneCards Information	9606	57536	-	-	HGNC:29248|Ensembl:ENSG00000150477|HPRD:17211|Vega:OTTHUMG00000178087	18	18q12.2	KIAA1328	protein-coding	KIAA1328	KIAA1328	O	hinderin|uncharacterized protein KIAA1328	20140603
ENSG00000150672	DLG2	0.00479696	-2.62515	DOWN	NA	NA	--	0.00409591	-4.81014	DOWN	0.00114935	-4.24426	DOWN	NA	NA	--	--	--	--	--	--	--	--	--	--	--	--	--	GeneCards Information	9606	1740	-	PPP1R58|PSD-93|PSD93|chapsyn-110	HGNC:2901|MIM:603583|Ensembl:ENSG00000150672|HPRD:04663|HPRD:08220|Vega:OTTHUMG00000134309	11	11q14.1	discs, large homolog 2 (Drosophila)	protein-coding	DLG2	discs, large homolog 2 (Drosophila)	O	channel-associated protein of synapse-110|channel-associated protein of synapses, 110kDa|discs large 2|discs, large homolog 2, chapsyn-110|disks large homolog 2|postsynaptic density protein PSD-93|protein phosphatase 1, regulatory subunit 58	20140603
ENSG00000150753	CCT5	NA	NA	--	NA	NA	--	NA	NA	--	NA	NA	--	0.000838109	3.0685	UP	--	--	--	--	--	--	--	--	--	--	--	--	GeneCards Information	9606	22948	-	CCT-epsilon|CCTE|HEL-S-69|TCP-1-epsilon	HGNC:1618|MIM:610150|Ensembl:ENSG00000150753|HPRD:06468|Vega:OTTHUMG00000131042	5	5p15.2	chaperonin containing TCP1, subunit 5 (epsilon)	protein-coding	CCT5	chaperonin containing TCP1, subunit 5 (epsilon)	O	T-complex protein 1 subunit epsilon|T-complex protein 1, epsilon subunit|epididymis secretory protein Li 69	20140603
ENSG00000150756	FAM173B	NA	NA	--	NA	NA	--	NA	NA	--	0.00476046	2.17312	UP	0.000886847	4.6197	UP	--	--	--	--	2	UP	--	--	--	--	--	--	GeneCards Information	9606	134145	-	JS-2	HGNC:27029|HPRD:14054	5	5p15.2	family with sequence similarity 173, member B	protein-coding	FAM173B	family with sequence similarity 173, member B	O	protein FAM173B	20140603
ENSG00000150779	TIMM8B	NA	NA	--	NA	NA	--	NA	NA	--	NA	NA	--	0.000961897	3.43453	UP	--	--	--	--	--	--	--	--	--	--	--	--	GeneCards Information	9606	26521	-	DDP2|TIM8B	HGNC:11818|MIM:606659|Ensembl:ENSG00000150779|HPRD:16228|Vega:OTTHUMG00000162261	11	11q23.1-q23.2	translocase of inner mitochondrial membrane 8 homolog B (yeast)	protein-coding	TIMM8B	translocase of inner mitochondrial membrane 8 homolog B (yeast)	O	DDP-like protein|deafness dystonia protein 2|mitochondrial import inner membrane translocase subunit Tim8 B	20140603
ENSG00000151151	IPMK	NA	NA	--	NA	NA	--	0.000174845	2.19423	UP	0.0013239	2.45547	UP	6.53613e-08	4.28423	UP	--	--	--	--	2	UP	1	UP	--	--	--	--	GeneCards Information	9606	253430	-	-	HGNC:20739|MIM:609851|Ensembl:ENSG00000151151|HPRD:17153|Vega:OTTHUMG00000018268	10	10q21.1	inositol polyphosphate multikinase	protein-coding	IPMK	inositol polyphosphate multikinase	O	inositol 1,3,4,6-tetrakisphosphate 5-kinase	20140603
ENSG00000151233	GXYLT1	NA	NA	--	NA	NA	--	0.000174845	2.42752	UP	0.000274157	2.64473	UP	2.91443e-06	6.05943	UP	--	--	--	--	2	UP	1	UP	--	--	--	--	GeneCards Information	9606	283464	-	GLT8D3	HGNC:27482|MIM:613321|Ensembl:ENSG00000151233|Vega:OTTHUMG00000169379	12	12q12	glucoside xylosyltransferase 1	protein-coding	GXYLT1	glucoside xylosyltransferase 1	O	glycosyltransferase 8 domain containing 3|glycosyltransferase 8 domain-containing protein 3	20140607
ENSG00000151239	TWF1	NA	NA	--	NA	NA	--	0.000174845	2.58239	UP	2.83796e-05	2.7879	UP	1.23166e-06	6.90624	UP	--	--	--	--	2	UP	1	UP	--	--	--	--	GeneCards Information	9606	5756	-	A6|PTK9	HGNC:9620|MIM:610932|Ensembl:ENSG00000151239|HPRD:10174|Vega:OTTHUMG00000169426	12	12q12	twinfilin actin-binding protein 1	protein-coding	TWF1	twinfilin actin-binding protein 1	O	A6 protein tyrosine kinase|PTK9 protein tyrosine kinase 9|protein A6|protein tyrosine kinase 9|twinfilin, actin-binding protein, homolog 1|twinfilin-1	20140603
ENSG00000151247	EIF4E	NA	NA	--	NA	NA	--	0.000174845	2.00395	UP	0.000372461	2.14227	UP	NA	NA	--	--	--	--	--	--	--	--	--	--	--	--	--	GeneCards Information	9606	1977	-	AUTS19|CBP|EIF4E1|EIF4EL1|EIF4F	HGNC:3287|MIM:133440|HPRD:00591	4	4q21-q25	eukaryotic translation initiation factor 4E	protein-coding	EIF4E	eukaryotic translation initiation factor 4E	O	eIF-4E|eIF-4F 25 kDa subunit|eukaryotic translation initiation factor 4E-like 1|mRNA cap-binding protein	20140607
ENSG00000151338	MIPOL1	NA	NA	--	NA	NA	--	0.000174845	-2.52807	DOWN	0.0153415	-2.20473	DOWN	NA	NA	--	--	--	--	--	--	--	--	--	--	--	--	--	GeneCards Information	9606	145282	-	-	HGNC:21460|MIM:606850|Ensembl:ENSG00000151338|HPRD:06029|Vega:OTTHUMG00000140252	14	14q13.3	mirror-image polydactyly 1	protein-coding	MIPOL1	mirror-image polydactyly 1	O	mirror-image polydactyly gene 1 protein	20140603
ENSG00000151366	NDUFC2	1.83754e-10	-2.03808	DOWN	NA	NA	--	NA	NA	--	NA	NA	--	NA	NA	--	--	--	--	--	--	--	--	--	--	--	--	--	GeneCards Information	9606	4718	HLC1	B14.5b|CI-B14.5b|HLC-1|NADHDH2	HGNC:7706|MIM:603845|Ensembl:ENSG00000151366|HPRD:11960|Vega:OTTHUMG00000166614	11	11q14.1	NADH dehydrogenase (ubiquinone) 1, subcomplex unknown, 2, 14.5kDa	protein-coding	NDUFC2	NADH dehydrogenase (ubiquinone) 1, subcomplex unknown, 2, 14.5kDa	O	NADH dehydrogenase [ubiquinone] 1 subunit C2|NADH-ubiquinone oxidoreductase subunit B14.5b|complex I subunit B14.5b|complex I-B14.5b|human lung cancer oncogene 1 protein	20140530
ENSG00000151632	AKR1C2	1.36174e-11	-6.44277	DOWN	NA	NA	--	NA	NA	--	0.00097524	-4.14948	DOWN	NA	NA	--	--	--	--	--	--	--	--	--	--	--	--	--	GeneCards Information	9606	1646	-	AKR1C-pseudo|BABP|DD|DD2|DDH2|HAKRD|HBAB|MCDR2|SRXY8|TDD	HGNC:385|MIM:600450|Ensembl:ENSG00000151632|HPRD:11857|Vega:OTTHUMG00000017584	10	10p15-p14	aldo-keto reductase family 1, member C2	protein-coding	AKR1C2	aldo-keto reductase family 1, member C2	O	3-alpha-HSD3|DD-2|DD/BABP|aldo-keto reductase family 1 member C2|chlordecone reductase homolog HAKRD|dihydrodiol dehydrogenase 2; bile acid binding protein; 3-alpha hydroxysteroid dehydrogenase, type III|pseudo-chlordecone reductase|testicular 17,20-desmolase deficiency|trans-1,2-dihydrobenzene-1,2-diol dehydrogenase|type II dihydrodiol dehydrogenase	20140602
ENSG00000151650	VENTX	0.000243776	-3.25484	DOWN	NA	NA	--	NA	NA	--	NA	NA	--	NA	NA	--	--	--	--	--	--	--	--	--	--	--	--	--	GeneCards Information	9606	27287	-	HPX42B|NA88A|VENTX2	HGNC:13639|MIM:607158|Ensembl:ENSG00000151650|HPRD:06197|Vega:OTTHUMG00000019307	10	10q26.3	VENT homeobox	protein-coding	VENTX	VENT homeobox	O	VENT homeobox homolog|VENT-like homeobox 2|VENT-like homeobox protein 2|hemopoietic progenitor homeobox protein VENTX2|homeobox protein VENTX	20140603
ENSG00000151665	PIGF	NA	NA	--	NA	NA	--	NA	NA	--	0.00400031	2.02037	UP	0.000654243	4.05687	UP	--	--	--	--	2	UP	--	--	--	--	--	--	GeneCards Information	9606	5281	-	-	HGNC:8962|MIM:600153|Ensembl:ENSG00000151665|HPRD:02539|Vega:OTTHUMG00000128816	2	2p21-p16	phosphatidylinositol glycan anchor biosynthesis, class F	protein-coding	PIGF	phosphatidylinositol glycan anchor biosynthesis, class F	O	GPI11 homolog|PIG-F|phosphatidylinositol-glycan biosynthesis class F protein	20140603
ENSG00000151725	MLF1IP	NA	NA	--	NA	NA	--	NA	NA	--	0.0425209	2.0382	UP	NA	NA	--	--	--	--	--	--	--	--	--	--	--	--	--	GeneCards Information	#N/A	#N/A	#N/A	#N/A	#N/A	#N/A	#N/A	#N/A	#N/A	#N/A	#N/A	#N/A	#N/A	#N/A
ENSG00000151835	SACS	NA	NA	--	NA	NA	--	NA	NA	--	0.034375	2.02036	UP	0.00390549	3.83786	UP	--	--	--	--	2	UP	--	--	--	--	--	--	GeneCards Information	9606	26278	-	ARSACS|DNAJC29|SPAX6	HGNC:10519|MIM:604490|Ensembl:ENSG00000151835|HPRD:05135|Vega:OTTHUMG00000016562	13	13q12	sacsin molecular chaperone	protein-coding	SACS	sacsin molecular chaperone	O	dnaJ homolog subfamily C member 29|sacsin|spastic ataxia of Charlevoix-Saguenay (sacsin)	20140603
ENSG00000152042	NBPF11	4.23993e-06	-2.52087	DOWN	NA	NA	--	NA	NA	--	NA	NA	--	NA	NA	--	--	--	--	--	--	--	--	--	--	--	--	--	GeneCards Information	9606	200030	RP11-94I2.2	NBPF24	HGNC:31993|MIM:614001|Ensembl:ENSG00000152042|HPRD:14123|Vega:OTTHUMG00000013880	1	1q21.1	neuroblastoma breakpoint family, member 11	protein-coding	NBPF11	neuroblastoma breakpoint family, member 11	O	neuroblastoma breakpoint family member 11|neuroblastoma breakpoint family, member 24	20140522
ENSG00000152128	TMEM163	5.46925e-35	-6.44901	DOWN	NA	NA	--	NA	NA	--	NA	NA	--	NA	NA	--	--	--	--	--	--	--	--	--	--	--	--	--	GeneCards Information	9606	81615	-	DC29|SV31	HGNC:25380|Ensembl:ENSG00000152128|HPRD:13178|Vega:OTTHUMG00000131713	2	2q21.3	transmembrane protein 163	protein-coding	TMEM163	transmembrane protein 163	O	-	20140603
ENSG00000152133	GPATCH11	NA	NA	--	NA	NA	--	NA	NA	--	NA	NA	--	0.0017812	3.1614	UP	--	--	--	--	--	--	--	--	--	--	--	--	GeneCards Information	9606	253635	-	CCDC75|CENP-Y|CENPY	HGNC:26768|Ensembl:ENSG00000152133|HPRD:08785|Vega:OTTHUMG00000128469	2	2p22.2	G patch domain containing 11	protein-coding	GPATCH11	G patch domain containing 11	O	G patch domain-containing protein 11|centromere protein Y|coiled-coil domain containing 75|coiled-coil domain-containing protein 75|g patch domain-containing protein 11	20140603
ENSG00000152234	ATP5A1	NA	NA	--	NA	NA	--	NA	NA	--	NA	NA	--	0.00105505	2.73898	UP	--	--	--	--	--	--	--	--	--	--	--	--	GeneCards Information	9606	498	-	ATP5A|ATP5AL2|ATPM|HEL-S-123m|MC5DN4|MOM2|OMR|ORM|hATP1	HGNC:823|MIM:164360|Ensembl:ENSG00000152234|HPRD:01258|Vega:OTTHUMG00000132637	18	18q21	ATP synthase, H+ transporting, mitochondrial F1 complex, alpha subunit 1, cardiac muscle	protein-coding	ATP5A1	ATP synthase, H+ transporting, mitochondrial F1 complex, alpha subunit 1, cardiac muscle	O	ATP synthase alpha chain, mitochondrial|ATP synthase subunit alpha, mitochondrial|ATP synthase, H+ transporting, mitochondrial F1 complex, alpha subunit, isoform 1, cardiac muscle|ATP synthase, H+ transporting, mitochondrial F1 complex, alpha subunit, isoform 2, non-cardiac muscle-like 2|ATP sythase (F1-ATPase) alpha subunit|epididymis secretory sperm binding protein Li 123m|mitochondrial ATP syn…	20140603
ENSG00000152455	SUV39H2	NA	NA	--	NA	NA	--	NA	NA	--	NA	NA	--	0.00104401	3.50026	UP	--	--	--	--	--	--	--	--	--	--	--	--	GeneCards Information	9606	79723	RP11-2K17.2	KMT1B	HGNC:17287|MIM:606503|Ensembl:ENSG00000152455|HPRD:07580|Vega:OTTHUMG00000017718	10	10p13	suppressor of variegation 3-9 homolog 2 (Drosophila)	protein-coding	SUV39H2	suppressor of variegation 3-9 homolog 2 (Drosophila)	O	H3-K9-HMTase 2|histone H3-K9 methyltransferase 2|histone-lysine N-methyltransferase SUV39H2|lysine N-methyltransferase 1B|su(var)3-9 homolog 2	20140603
ENSG00000152661	GJA1	1.17806e-51	-6.09667	DOWN	0.937218	-6.00536	DOWN	0.000174845	-4.65908	DOWN	NA	NA	--	NA	NA	--	-2	DOWN	-1	DOWN	--	--	--	--	--	--	--	--	GeneCards Information	9606	2697	-	AVSD3|CMDR|CX43|GJAL|HLHS1|HSS|ODDD	HGNC:4274|MIM:121014|Ensembl:ENSG00000152661|HPRD:00414|Vega:OTTHUMG00000015479	6	6q22.31	gap junction protein, alpha 1, 43kDa	protein-coding	GJA1	gap junction protein, alpha 1, 43kDa	O	connexin 43|connexin-43|gap junction 43 kDa heart protein|gap junction alpha-1 protein	20140608
ENSG00000153107	ANAPC1	NA	NA	--	NA	NA	--	NA	NA	--	NA	NA	--	0.00449451	3.24124	UP	--	--	--	--	--	--	--	--	--	--	--	--	GeneCards Information	9606	64682	-	APC1|MCPR|TSG24	HGNC:19988|MIM:608473|Ensembl:ENSG00000153107|HPRD:09769|Vega:OTTHUMG00000131277	2	2q12.1	anaphase promoting complex subunit 1	protein-coding	ANAPC1	anaphase promoting complex subunit 1	O	anaphase-promoting complex 1 (meiotic checkpoint regulator)|anaphase-promoting complex subunit 1|cyclosome subunit 1|mitotic checkpoint regulator|testis-specific gene 24 protein	20140603
ENSG00000153130	SCOC	NA	NA	--	NA	NA	--	NA	NA	--	NA	NA	--	0.00462368	3.53042	UP	--	--	--	--	--	--	--	--	--	--	--	--	GeneCards Information	9606	60592	HRIHFB2072	SCOCO	HGNC:20335|Ensembl:ENSG00000153130|HPRD:18027|Vega:OTTHUMG00000133416	4	4q31.1	short coiled-coil protein	protein-coding	SCOC	short coiled-coil protein	O	short coiled coil protein	20140603
ENSG00000153561	RMND5A	NA	NA	--	NA	NA	--	NA	NA	--	NA	NA	--	0.000172227	3.57527	UP	--	--	--	--	--	--	--	--	--	--	--	--	GeneCards Information	9606	64795	-	CTLH|GID2|GID2A|RMD5|p44CTLH	HGNC:25850|Ensembl:ENSG00000153561|HPRD:07841|Vega:OTTHUMG00000130262	2	2p11.2	required for meiotic nuclear division 5 homolog A (S. cerevisiae)	protein-coding	RMND5A	required for meiotic nuclear division 5 homolog A (S. cerevisiae)	O	C-terminal to LisH motif, 44 kDa|GID complex subunit 2 homolog A|protein RMD5 homolog A	20140603
ENSG00000153832	FBXO36	NA	NA	--	NA	NA	--	0.00241733	-3.48417	DOWN	0.00159221	-3.13334	DOWN	0.00238796	-5.30577	DOWN	--	--	--	--	-2	DOWN	-1	DOWN	--	--	--	--	GeneCards Information	9606	130888	-	Fbx36	HGNC:27020|MIM:609105|Ensembl:ENSG00000153832|HPRD:16443|Vega:OTTHUMG00000133206	2	2q36.3	F-box protein 36	protein-coding	FBXO36	F-box protein 36	O	F-box only protein 36	20140603
ENSG00000153989	NUS1	NA	NA	--	NA	NA	--	NA	NA	--	0.0011084	2.13612	UP	0.000124695	4.39579	UP	--	--	--	--	2	UP	--	--	--	--	--	--	GeneCards Information	9606	116150	-	C6orf68|MGC:7199|NgBR|TANGO14	HGNC:21042|MIM:610463|Ensembl:ENSG00000153989|HPRD:12894|Vega:OTTHUMG00000015458	6	6q22.1	nuclear undecaprenyl pyrophosphate synthase 1 homolog (S. cerevisiae)	protein-coding	NUS1	nuclear undecaprenyl pyrophosphate synthase 1 homolog (S. cerevisiae)	O	nogo-B receptor|transport and golgi organization 14 homolog	20140603
ENSG00000154162	CDH12	NA	NA	--	NA	NA	--	0.0201307	-6.68676	DOWN	NA	NA	--	NA	NA	--	--	--	--	--	--	--	--	--	--	--	--	--	GeneCards Information	9606	1010	-	CDHB	HGNC:1751|MIM:600562|Ensembl:ENSG00000154162|HPRD:11081|Vega:OTTHUMG00000090591	5	5p14.3	cadherin 12, type 2 (N-cadherin 2)	protein-coding	CDH12	cadherin 12, type 2 (N-cadherin 2)	O	Br-cadherin|N-cadherin 2|brain cadherin|brain-cadherin|cadherin, neural type, 2|cadherin-12|neural type cadherin 2|neuronal cadherin 2	20140530
ENSG00000154258	ABCA9	4.16434e-18	-5.61601	DOWN	NA	NA	--	0.00310893	-7.58174	DOWN	1.10745e-06	-6.84155	DOWN	NA	NA	--	--	--	--	--	--	--	--	--	--	--	--	--	GeneCards Information	9606	10350	-	EST640918	HGNC:39|MIM:612507|Ensembl:ENSG00000154258|HPRD:12401|Vega:OTTHUMG00000140371	17	17q24.2	ATP-binding cassette, sub-family A (ABC1), member 9	protein-coding	ABCA9	ATP-binding cassette, sub-family A (ABC1), member 9	O	ATP-binding cassette A9|ATP-binding cassette sub-family A member 9	20140603
ENSG00000154262	ABCA6	8.22975e-24	-5.19947	DOWN	NA	NA	--	0.00559299	-3.94431	DOWN	0.00156233	-3.58712	DOWN	NA	NA	--	--	--	--	--	--	--	--	--	--	--	--	--	GeneCards Information	9606	23460	-	EST155051	HGNC:36|MIM:612504|Ensembl:ENSG00000154262|HPRD:10622|Vega:OTTHUMG00000180258	17	17q24.3	ATP-binding cassette, sub-family A (ABC1), member 6	protein-coding	ABCA6	ATP-binding cassette, sub-family A (ABC1), member 6	O	ABC transporter ABCA6|ATP-binding cassette A6|ATP-binding cassette sub-family A member 6	20140530
ENSG00000154263	ABCA10	6.29692e-05	-2.57947	DOWN	NA	NA	--	NA	NA	--	0.000817795	-3.45288	DOWN	NA	NA	--	--	--	--	--	--	--	--	--	--	--	--	--	GeneCards Information	9606	10349	-	EST698739	HGNC:30|MIM:612508|Ensembl:ENSG00000154263|HPRD:12400|Vega:OTTHUMG00000164716	17	17q24	ATP-binding cassette, sub-family A (ABC1), member 10	protein-coding	ABCA10	ATP-binding cassette, sub-family A (ABC1), member 10	O	ATP-binding cassette A10|ATP-binding cassette sub-family A member 10	20140522
ENSG00000154330	PGM5	4.04879e-15	-4.92859	DOWN	NA	NA	--	0.00398989	-5.57242	DOWN	0.0251406	-4.08088	DOWN	NA	NA	--	--	--	--	--	--	--	--	--	--	--	--	--	GeneCards Information	9606	5239	RP11-274B18.5	PGMRP	HGNC:8908|MIM:600981|Ensembl:ENSG00000154330|HPRD:02990|Vega:OTTHUMG00000019966	9	9q13	phosphoglucomutase 5	protein-coding	PGM5	phosphoglucomutase 5	O	PGM-RP|aciculin|phosphoglucomutase-like protein 5|phosphoglucomutase-related protein	20140603
ENSG00000154473	BUB3	NA	NA	--	NA	NA	--	0.000174845	2.26515	UP	1.49424e-07	2.34476	UP	3.08486e-09	5.07978	UP	--	--	--	--	2	UP	1	UP	--	--	--	--	GeneCards Information	9606	9184	-	BUB3L|hBUB3	HGNC:1151|MIM:603719|Ensembl:ENSG00000154473|HPRD:04761|Vega:OTTHUMG00000019197	10	10q26	BUB3 mitotic checkpoint protein	protein-coding	BUB3	BUB3 mitotic checkpoint protein	O	BUB3 budding uninhibited by benzimidazoles 3 homolog|budding uninhibited by benomyl|budding uninhibited by benzimidazoles 3 homolog|mitotic checkpoint component|mitotic checkpoint protein BUB3	20140603
ENSG00000154529	CNTNAP3B	1.76624e-06	-3.14059	DOWN	NA	NA	--	0.00506766	-4.78523	DOWN	0.00767674	-3.99793	DOWN	NA	NA	--	--	--	--	--	--	--	--	--	--	--	--	--	GeneCards Information	9606	728577	AL353791.1	-	HGNC:32035|Ensembl:ENSG00000154529|Vega:OTTHUMG00000013174	9	9p11.2	contactin associated protein-like 3B	protein-coding	CNTNAP3B	contactin associated protein-like 3B	O	cell recognition molecule Caspr3b|contactin-associated protein-like 3B	20140524
ENSG00000154723	ATP5J	NA	NA	--	NA	NA	--	NA	NA	--	NA	NA	--	0.000696213	3.08082	UP	--	--	--	--	--	--	--	--	--	--	--	--	GeneCards Information	9606	522	-	ATP5|ATP5A|ATPM|CF6|F6	HGNC:847|MIM:603152|Ensembl:ENSG00000154723|HPRD:04399|Vega:OTTHUMG00000078442	21	21q21.1	ATP synthase, H+ transporting, mitochondrial Fo complex, subunit F6	protein-coding	ATP5J	ATP synthase, H+ transporting, mitochondrial Fo complex, subunit F6	O	ATP synthase, H+ transporting, mitochondrial F0 complex, subunit F6|ATP synthase-coupling factor 6, mitochondrial|ATPase subunit F6|coupling factor 6|mitochondrial ATP synthase, coupling factor 6|mitochondrial ATP synthase, subunit F6|mitochondrial ATPase coupling factor 6|proliferation-inducing protein 36	20140603
ENSG00000154727	GABPA	NA	NA	--	NA	NA	--	NA	NA	--	NA	NA	--	0.00314379	2.78819	UP	--	--	--	--	--	--	--	--	--	--	--	--	GeneCards Information	9606	2551	-	E4TF1-60|E4TF1A|NFT2|NRF2|NRF2A|RCH04A07	HGNC:4071|MIM:600609|Ensembl:ENSG00000154727|HPRD:11793|Vega:OTTHUMG00000078443	21	21q21.3	GA binding protein transcription factor, alpha subunit 60kDa	protein-coding	GABPA	GA binding protein transcription factor, alpha subunit 60kDa	O	GA binding protein transcription factor alpha subunit 60kDa|GA-binding protein alpha chain|GABP subunit alpha|human nuclear respiratory factor-2 subunit alpha|nuclear respiratory factor 2 alpha subunit|nuclear respiratory factor 2 subunit alpha|transcription factor E4TF1-60	20140603
ENSG00000154783	FGD5	4.65065e-27	-5.68184	DOWN	NA	NA	--	0.000479023	-5.68739	DOWN	7.5266e-10	-5.43335	DOWN	0.00622645	-3.80653	DOWN	--	--	--	--	-2	DOWN	-1	DOWN	--	--	--	--	GeneCards Information	9606	152273	-	ZFYVE23	HGNC:19117|MIM:614788|Ensembl:ENSG00000154783|HPRD:13322|Vega:OTTHUMG00000155556	3	3p25.1	FYVE, RhoGEF and PH domain containing 5	protein-coding	FGD5	FYVE, RhoGEF and PH domain containing 5	O	FYVE, RhoGEF and PH domain-containing protein 5|zinc finger FYVE domain-containing protein 23	20140603
ENSG00000154978	VOPP1	NA	NA	--	NA	NA	--	NA	NA	--	0.0337813	2.53124	UP	NA	NA	--	--	--	--	--	--	--	--	--	--	--	--	--	GeneCards Information	9606	81552	tcag7.1069	ECOP|GASP	HGNC:34518|MIM:611915|Ensembl:ENSG00000154978|HPRD:08526|Vega:OTTHUMG00000156124	7	7p11.2	vesicular, overexpressed in cancer, prosurvival protein 1	protein-coding	VOPP1	vesicular, overexpressed in cancer, prosurvival protein 1	O	EGFR-coamplified and overexpressed protein|Glioblastoma-amplified secreted protein|hypothetical protein DKFZp564K0822|putative NF-kappa-B-activating protein 055N	20140603
ENSG00000154997	40799	6.50251e-08	-4.10293	DOWN	NA	NA	--	NA	NA	--	3.05446e-09	-7.72529	DOWN	NA	NA	--	--	--	--	--	--	--	--	--	--	--	--	--	GeneCards Information	#N/A	#N/A	#N/A	#N/A	#N/A	#N/A	#N/A	#N/A	#N/A	#N/A	#N/A	#N/A	#N/A	#N/A
ENSG00000155008	APOOL	NA	NA	--	NA	NA	--	NA	NA	--	NA	NA	--	0.00558822	2.88588	UP	--	--	--	--	--	--	--	--	--	--	--	--	GeneCards Information	9606	139322	RP1-215K18.3	CXorf33|FAM121A|UNQ8193	HGNC:24009|HPRD:16775	X	Xq21.1	apolipoprotein O-like	protein-coding	APOOL	apolipoprotein O-like	O	AAIR8193|family with sequence similarity 121A	20140603
ENSG00000155189	AGPAT5	NA	NA	--	NA	NA	--	0.000174845	2.3149	UP	0.00142232	2.61963	UP	0.000106955	6.0968	UP	--	--	--	--	2	UP	1	UP	--	--	--	--	GeneCards Information	9606	55326	-	1AGPAT5|LPAATE	HGNC:20886|MIM:614796|HPRD:12438	8	8p23.1	1-acylglycerol-3-phosphate O-acyltransferase 5	protein-coding	AGPAT5	1-acylglycerol-3-phosphate O-acyltransferase 5	O	1-AGP acyltransferase 5|1-AGPAT 5|1-acyl-sn-glycerol-3-phosphate acyltransferase epsilon|1-acylglycerol-3-phosphate O-acyltransferase 5 (lysophosphatidic acid acyltransferase, epsilon)|lysophosphatidic acid acyltransferase epsilon	20140603
ENSG00000155368	DBI	NA	NA	--	NA	NA	--	NA	NA	--	NA	NA	--	0.00147206	3.08794	UP	--	--	--	--	--	--	--	--	--	--	--	--	GeneCards Information	9606	1622	-	ACBD1|ACBP|CCK-RP|EP	HGNC:2690|MIM:125950|Ensembl:ENSG00000155368|HPRD:08832|Vega:OTTHUMG00000131403	2	2q12-q21	diazepam binding inhibitor (GABA receptor modulator, acyl-CoA binding protein)	protein-coding	DBI	diazepam binding inhibitor (GABA receptor modulator, acyl-CoA binding protein)	O	GABA receptor modulator|acyl coenzyme A binding protein|acyl-CoA-binding protein|acyl-Coenzyme A binding domain containing 1|cholecystokinin-releasing peptide, trypsin-sensitive|diazepam binding inhibitor (GABA receptor modulator, acyl-Coenzyme A binding protein)|diazepam-binding inhibitor|endozepine	20140603
ENSG00000155621	C9orf85	NA	NA	--	NA	NA	--	NA	NA	--	NA	NA	--	0.00148333	-3.41626	DOWN	--	--	--	--	--	--	--	--	--	--	--	--	GeneCards Information	9606	138241	RP11-346E17.2	-	HGNC:28784|Ensembl:ENSG00000155621|HPRD:12983|Vega:OTTHUMG00000020002	9	9q21.13	chromosome 9 open reading frame 85	protein-coding	C9orf85	chromosome 9 open reading frame 85	O	uncharacterized protein C9orf85	20140603
ENSG00000155719	OTOA	0.00112827	-2.80387	DOWN	NA	NA	--	NA	NA	--	0.0189784	-2.78057	DOWN	NA	NA	--	--	--	--	--	--	--	--	--	--	--	--	--	GeneCards Information	9606	146183	-	CT108|DFNB22	HGNC:16378|MIM:607038|Ensembl:ENSG00000155719|HPRD:06126|Vega:OTTHUMG00000090721	16	16p12.2|16p12.2	otoancorin	protein-coding	OTOA	otoancorin	O	cancer/testis antigen 108	20140603
ENSG00000155749	ALS2CR12	NA	NA	--	NA	NA	--	0.00506766	-4.82259	DOWN	2.31319e-06	-4.5875	DOWN	NA	NA	--	--	--	--	--	--	--	--	--	--	--	--	--	GeneCards Information	9606	130540	-	-	HGNC:14439|Ensembl:ENSG00000155749|HPRD:12444|Vega:OTTHUMG00000132824	2	2q33.1	amyotrophic lateral sclerosis 2 (juvenile) chromosome region, candidate 12	protein-coding	ALS2CR12	amyotrophic lateral sclerosis 2 (juvenile) chromosome region, candidate 12	O	amyotrophic lateral sclerosis 2 chromosomal region candidate gene 12 protein	20140603
ENSG00000155816	FMN2	1.24004e-06	-3.28834	DOWN	NA	NA	--	0.0366343	-5.1615	DOWN	NA	NA	--	NA	NA	--	--	--	--	--	--	--	--	--	--	--	--	--	GeneCards Information	9606	56776	RP11-90L13.1	-	HGNC:14074|MIM:606373|Ensembl:ENSG00000155816|HPRD:10449|Vega:OTTHUMG00000039883	1	1q43	formin 2	protein-coding	FMN2	formin 2	O	formin-2	20140603
ENSG00000155876	RRAGA	NA	NA	--	NA	NA	--	0.000174845	2.21411	UP	0.000144911	2.39634	UP	9.49891e-06	5.26466	UP	--	--	--	--	2	UP	1	UP	--	--	--	--	GeneCards Information	9606	10670	-	FIP-1|FIP1|RAGA	HGNC:16963|MIM:612194|Ensembl:ENSG00000155876|HPRD:10205|Vega:OTTHUMG00000019621	9	9p22.1	Ras-related GTP binding A	protein-coding	RRAGA	Ras-related GTP binding A	O	adenovirus E3 14.7 kDa-interacting protein 1|adenovirus E3-14.7K interacting protein 1|rag A|ras-related GTP-binding protein A	20140603
ENSG00000156194	PPEF2	0.0470404	-4.13623	DOWN	NA	NA	--	NA	NA	--	0.00462488	-6.056	DOWN	NA	NA	--	--	--	--	--	--	--	--	--	--	--	--	--	GeneCards Information	9606	5470	-	PPP7CB	HGNC:9244|MIM:602256|Ensembl:ENSG00000156194|HPRD:03771|Vega:OTTHUMG00000160915	4	4q21.1	protein phosphatase, EF-hand calcium binding domain 2	protein-coding	PPEF2	protein phosphatase, EF-hand calcium binding domain 2	O	protein phosphatase 7, catalytic subunit, beta isozyme|protein phosphatase with EF hands 2|protein phosphatase, EF hand calcium-binding domain 2|serine/threonine-protein phosphatase with EF-hands 2	20140603
ENSG00000156261	CCT8	NA	NA	--	NA	NA	--	NA	NA	--	NA	NA	--	0.000208597	3.13487	UP	--	--	--	--	--	--	--	--	--	--	--	--	GeneCards Information	9606	10694	-	C21orf112|Cctq|D21S246|PRED71	HGNC:1623|Ensembl:ENSG00000156261|HPRD:10816|Vega:OTTHUMG00000044595	21	21q22.11	chaperonin containing TCP1, subunit 8 (theta)	protein-coding	CCT8	chaperonin containing TCP1, subunit 8 (theta)	O	CCT-theta|T-complex protein 1 subunit theta|TCP-1-theta|renal carcinoma antigen NY-REN-15	20140603
ENSG00000156508	EEF1A1	NA	NA	--	NA	NA	--	NA	NA	--	NA	NA	--	0.000506943	3.93396	UP	--	--	--	--	--	--	--	--	--	--	--	--	GeneCards Information	9606	1915	RP11-505P4.2	CCS-3|CCS3|EE1A1|EEF-1|EEF1A|EF-Tu|EF1A|GRAF-1EF|HNGC:16303|LENG7|PTI1|eEF1A-1	HGNC:3189|MIM:130590|Ensembl:ENSG00000156508|HPRD:00559|Vega:OTTHUMG00000015031	6	6q14.1	eukaryotic translation elongation factor 1 alpha 1	protein-coding	EEF1A1	eukaryotic translation elongation factor 1 alpha 1	O	CTCL tumor antigen|EF-1-alpha-1|EF1a-like protein|cervical cancer suppressor 3|elongation factor 1 alpha subunit|elongation factor 1-alpha 1|elongation factor Tu|eukaryotic elongation factor 1 A-1|eukaryotic translation elongation factor 1 alpha 1-like 14|glucocorticoid receptor AF-1 specific elongation factor|leukocyte receptor cluster (LRC) member 7|leukocyte receptor cluster member 7|prostate …	20140607
ENSG00000156515	HK1	NA	NA	--	NA	NA	--	NA	NA	--	NA	NA	--	0.00482363	3.07644	UP	--	--	--	--	--	--	--	--	--	--	--	--	GeneCards Information	9606	3098	-	HK1-ta|HK1-tb|HK1-tc|HKD|HKI|HMSNR|HXK1	HGNC:4922|MIM:142600|Ensembl:ENSG00000156515|HPRD:00809|Vega:OTTHUMG00000018380	10	10q22	hexokinase 1	protein-coding	HK1	hexokinase 1	O	HK I|brain form hexokinase|glycolytic enzyme|hexokinase type I|hexokinase-1	20140607
ENSG00000156689	GLYATL2	0.00559024	2.72425	UP	NA	NA	--	NA	NA	--	NA	NA	--	NA	NA	--	--	--	--	--	--	--	--	--	--	--	--	--	GeneCards Information	9606	219970	-	BXMAS2-10|GATF-B	HGNC:24178|MIM:614762|Ensembl:ENSG00000156689|HPRD:16568|Vega:OTTHUMG00000167432	11	11q12.1	glycine-N-acyltransferase-like 2	protein-coding	GLYATL2	glycine-N-acyltransferase-like 2	O	acyl-CoA:glycine N-acyltransferase-like protein 2|glycine N-acyltransferase-like protein 2|glycine acyltransferase family-B	20140603
ENSG00000156735	BAG4	NA	NA	--	NA	NA	--	NA	NA	--	NA	NA	--	0.00276427	3.66314	UP	--	--	--	--	--	--	--	--	--	--	--	--	GeneCards Information	9606	9530	-	BAG-4|SODD	HGNC:940|MIM:603884|Ensembl:ENSG00000156735|HPRD:04861|Vega:OTTHUMG00000164064	8	8p11.23	BCL2-associated athanogene 4	protein-coding	BAG4	BCL2-associated athanogene 4	O	BAG family molecular chaperone regulator 4|BAG-family molecular chaperone regulator-4|bcl-2-associated athanogene 4|silencer of death domains	20140603
ENSG00000156968	MPV17L	0.00108574	-2.48365	DOWN	NA	NA	--	NA	NA	--	0.0176256	-3.1082	DOWN	NA	NA	--	--	--	--	--	--	--	--	--	--	--	--	--	GeneCards Information	9606	255027	-	M-LPH|MLPH1|MLPH2|MPV17L1	HGNC:26827|HPRD:08803	16	16p13.11	MPV17 mitochondrial membrane protein-like	protein-coding	MPV17L	MPV17 mitochondrial membrane protein-like	O	M-LP homolog|Mpv17-like protein type 1|Mpv17-like protein type 2|mpv17-like protein	20140603
ENSG00000157036	EXOG	NA	NA	--	NA	NA	--	NA	NA	--	NA	NA	--	0.00163994	3.16782	UP	--	--	--	--	--	--	--	--	--	--	--	--	GeneCards Information	9606	9941	-	ENDOGL1|ENDOGL2|ENGL|ENGL-a|ENGL-b|ENGLA|ENGLB	HGNC:3347|MIM:604051|Ensembl:ENSG00000157036|HPRD:06813|Vega:OTTHUMG00000131295	3	3p21.3	endo/exonuclease (5'-3'), endonuclease G-like	protein-coding	EXOG	endo/exonuclease (5'-3'), endonuclease G-like	O	endo G-like 1|endonuclease G-like 1|endonuclease G-like 2|nuclease EXOG, mitochondrial	20140603
ENSG00000157045	NTAN1	NA	NA	--	NA	NA	--	NA	NA	--	NA	NA	--	0.00019389	3.9658	UP	--	--	--	--	--	--	--	--	--	--	--	--	GeneCards Information	9606	123803	-	PNAA|PNAD	HGNC:29909|MIM:615367|Ensembl:ENSG00000157045|HPRD:17649|Vega:OTTHUMG00000129849	16	16p13.11	N-terminal asparagine amidase	protein-coding	NTAN1	N-terminal asparagine amidase	O	protein N-terminal Asn amidase|protein N-terminal asparagine amidase|protein N-terminal asparagine amidohydrolase|protein NH2-terminal asparagine deamidase|protein NTN-amidase	20140606
ENSG00000157077	ZFYVE9	NA	NA	--	NA	NA	--	NA	NA	--	NA	NA	--	0.00054631	3.7355	UP	--	--	--	--	--	--	--	--	--	--	--	--	GeneCards Information	9606	9372	-	MADHIP|NSP|SARA|SMADIP	HGNC:6775|MIM:603755|Ensembl:ENSG00000157077|HPRD:04782|Vega:OTTHUMG00000008061	1	1p32.3	zinc finger, FYVE domain containing 9	protein-coding	ZFYVE9	zinc finger, FYVE domain containing 9	O	MAD, mothers against decapentaplegic homolog interacting protein, receptor activation anchor|MADH-interacting protein|novel serine protease|smad anchor for receptor activation|zinc finger FYVE domain-containing protein 9	20140603
ENSG00000157106	SMG1	NA	NA	--	NA	NA	--	NA	NA	--	NA	NA	--	0.00195179	-2.43544	DOWN	--	--	--	--	--	--	--	--	--	--	--	--	GeneCards Information	9606	23049	-	61E3.4|ATX|LIP	HGNC:30045|MIM:607032|Ensembl:ENSG00000157106|HPRD:06123|Vega:OTTHUMG00000166900	16	16p12.3	SMG1 phosphatidylinositol 3-kinase-related kinase	protein-coding	SMG1	SMG1 phosphatidylinositol 3-kinase-related kinase	O	PI-3-kinase-related kinase SMG-1|lambda-interacting protein|lambda/iota protein kinase C-interacting protein|serine/threonine-protein kinase SMG1|smg-1 homolog, phosphatidylinositol 3-kinase-related kinase	20140603
ENSG00000157193	LRP8	NA	NA	--	NA	NA	--	NA	NA	--	NA	NA	--	0.00678934	3.76367	UP	--	--	--	--	--	--	--	--	--	--	--	--	GeneCards Information	9606	7804	RP5-1024G6.8	APOER2|HSZ75190|LRP-8|MCI1	HGNC:6700|MIM:602600|HPRD:04002	1	1p34	low density lipoprotein receptor-related protein 8, apolipoprotein e receptor	protein-coding	LRP8	low density lipoprotein receptor-related protein 8, apolipoprotein e receptor	O	ApoE receptor 2|low-density lipoprotein receptor-related protein 8	20140608
ENSG00000157423	HYDIN	2.51573e-08	-4.64579	DOWN	NA	NA	--	NA	NA	--	0.00269201	-5.22644	DOWN	NA	NA	--	--	--	--	--	--	--	--	--	--	--	--	--	GeneCards Information	9606	54768	-	CILD5|HYDIN1|HYDIN2|PPP1R31	HGNC:19368|MIM:610812|Ensembl:ENSG00000157423|HPRD:11042|Vega:OTTHUMG00000137584	16	16q22.2	HYDIN, axonemal central pair apparatus protein	protein-coding	HYDIN	HYDIN, axonemal central pair apparatus protein	O	hydrocephalus-inducing protein homolog|protein phosphatase 1, regulatory subunit 31	20140603
ENSG00000157456	CCNB2	NA	NA	--	NA	NA	--	0.00033029	2.6725	UP	0.000304117	2.87045	UP	4.10062e-05	7.46705	UP	--	--	--	--	2	UP	1	UP	--	--	--	--	GeneCards Information	9606	9133	-	HsT17299	HGNC:1580|MIM:602755|Ensembl:ENSG00000157456|HPRD:04131|Vega:OTTHUMG00000132715	15	15q22.2	cyclin B2	protein-coding	CCNB2	cyclin B2	O	G2/mitotic-specific cyclin-B2	20140603
ENSG00000157625	TAB3	NA	NA	--	NA	NA	--	NA	NA	--	0.000696731	2.12441	UP	6.7598e-05	4.35957	UP	--	--	--	--	2	UP	--	--	--	--	--	--	GeneCards Information	9606	257397	-	MAP3K7IP3|NAP1	HGNC:30681|MIM:300480|Ensembl:ENSG00000157625|HPRD:06738|Vega:OTTHUMG00000021329	X	Xp21.2	TGF-beta activated kinase 1/MAP3K7 binding protein 3	protein-coding	TAB3	TGF-beta activated kinase 1/MAP3K7 binding protein 3	O	NF-kappa-B-activating protein 1|NFkB activating protein 1|TAB-3|TAK1-binding protein 3|TGF-beta-activated kinase 1 and MAP3K7-binding protein 3|TGF-beta-activated kinase 1-binding protein 3|mitogen-activated protein kinase kinase kinase 7 interacting protein 3	20140603
ENSG00000157764	BRAF	NA	NA	--	NA	NA	--	NA	NA	--	0.0102481	2.01838	UP	0.00220726	4.05128	UP	--	--	--	--	2	UP	--	--	--	--	--	--	GeneCards Information	9606	673	-	B-RAF1|BRAF1|NS7|RAFB1	HGNC:1097|MIM:164757|Ensembl:ENSG00000157764|HPRD:01264|Vega:OTTHUMG00000157457	7	7q34	v-raf murine sarcoma viral oncogene homolog B	protein-coding	BRAF	v-raf murine sarcoma viral oncogene homolog B	O	94 kDa B-raf protein|B-Raf proto-oncogene serine/threonine-protein kinase (p94)|murine sarcoma viral (v-raf) oncogene homolog B1|proto-oncogene B-Raf|serine/threonine-protein kinase B-raf|v-raf murine sarcoma viral oncogene homolog B1	20140608
ENSG00000157869	RAB28	NA	NA	--	NA	NA	--	0.000174845	-3.5618	DOWN	0.00358357	-3.01027	DOWN	0.000547992	-8.05718	DOWN	--	--	--	--	-2	DOWN	-1	DOWN	--	--	--	--	GeneCards Information	9606	9364	-	CORD18	HGNC:9768|MIM:612994|Ensembl:ENSG00000157869|HPRD:06699|Vega:OTTHUMG00000090543	4	4p15.33	RAB28, member RAS oncogene family	protein-coding	RAB28	RAB28, member RAS oncogene family	O	ras-related protein Rab-28	20140603
ENSG00000157985	AGAP1	NA	NA	--	NA	NA	--	0.000174845	-3.09968	DOWN	0.00480982	-2.73469	DOWN	0.000817137	-6.65614	DOWN	--	--	--	--	-2	DOWN	-1	DOWN	--	--	--	--	GeneCards Information	9606	116987	-	AGAP-1|CENTG2|GGAP1|cnt-g2	HGNC:16922|MIM:608651|Ensembl:ENSG00000157985|HPRD:16359|Vega:OTTHUMG00000133293	2	2q37	ArfGAP with GTPase domain, ankyrin repeat and PH domain 1	protein-coding	AGAP1	ArfGAP with GTPase domain, ankyrin repeat and PH domain 1	O	Arf GAP with GTP-binding protein-like, ANK repeat and PH domains 1|GTP-binding and GTPase-activating protein 1|arf-GAP with GTPase, ANK repeat and PH domain-containing protein 1|centaurin, gamma 2	20140603
ENSG00000158517	NCF1	6.98715e-12	-6.21255	DOWN	NA	NA	--	0.000174845	-8.89045	DOWN	3.18241e-08	-8.16889	DOWN	NA	NA	--	--	--	--	--	--	--	--	--	--	--	--	--	GeneCards Information	9606	653361	-	NCF1A|NOXO2|SH3PXD1A|p47phox	HGNC:7660|MIM:608512|Ensembl:ENSG00000158517|Vega:OTTHUMG00000149965	7	7q11.23	neutrophil cytosolic factor 1	protein-coding	NCF1	neutrophil cytosolic factor 1	O	47 kDa autosomal chronic granulomatous disease protein|47 kDa neutrophil oxidase factor|NADPH oxidase organizer 2|NCF-1|NCF-47K|SH3 and PX domain-containing protein 1A|neutrophil NADPH oxidase factor 1|neutrophil cytosol factor 1|neutrophil cytosolic factor 1, (chronic granulomatous disease, autosomal 1)|nox organizer 2|nox-organizing protein 2|p47-phox	20140603
ENSG00000158669	AGPAT6	NA	NA	--	NA	NA	--	NA	NA	--	0.0155635	2.19198	UP	0.00378043	4.56933	UP	--	--	--	--	2	UP	--	--	--	--	--	--	GeneCards Information	9606	137964	UNQ551/PRO1108	1-AGPAT 6|LPAAT-zeta|LPAATZ|TSARG7	HGNC:20880|MIM:608143|Ensembl:ENSG00000158669|HPRD:12175|Vega:OTTHUMG00000164082	8	8p11.21	1-acylglycerol-3-phosphate O-acyltransferase 6	protein-coding	AGPAT6	1-acylglycerol-3-phosphate O-acyltransferase 6	O	1-AGP acyltransferase 6|1-acyl-sn-glycerol-3-phosphate acyltransferase zeta|1-acylglycerol-3-phosphate O-acyltransferase 6 (lysophosphatidic acid acyltransferase, zeta)|glycerol-3-phosphate acyltransferase 6|lysophosphatidic acid acyltransferase zeta|testis spermatogenesis apoptosis-related protein 7	20140603
ENSG00000158828	PINK1	NA	NA	--	NA	NA	--	NA	NA	--	0.011649	2.02018	UP	0.00259927	4.05635	UP	--	--	--	--	2	UP	--	--	--	--	--	--	GeneCards Information	9606	65018	-	BRPK|PARK6	HGNC:14581|MIM:608309|Ensembl:ENSG00000158828|HPRD:10514|Vega:OTTHUMG00000002841	1	1p36	PTEN induced putative kinase 1	protein-coding	PINK1	PTEN induced putative kinase 1	O	PTEN-induced putative kinase protein 1|protein kinase BRPK|serine/threonine-protein kinase PINK1, mitochondrial	20140603
ENSG00000159173	TNNI1	0.000106972	-5.07648	DOWN	NA	NA	--	NA	NA	--	0.00300481	-5.97346	DOWN	NA	NA	--	--	--	--	--	--	--	--	--	--	--	--	--	GeneCards Information	9606	7135	-	SSTNI|TNN1	HGNC:11945|MIM:191042|Ensembl:ENSG00000159173|HPRD:01842|Vega:OTTHUMG00000035736	1	1q31.3	troponin I type 1 (skeletal, slow)	protein-coding	TNNI1	troponin I type 1 (skeletal, slow)	O	troponin I, slow skeletal muscle|troponin I, slow-twitch isoform	20140603
ENSG00000159289	GOLGA6A	NA	NA	--	NA	NA	--	NA	NA	--	0.00620478	-4.87702	DOWN	NA	NA	--	--	--	--	--	--	--	--	--	--	--	--	--	GeneCards Information	9606	342096	-	GLP|GOLGA6	HGNC:13567|MIM:610288|Ensembl:ENSG00000159289|Vega:OTTHUMG00000173035	15	15q24.1	golgin A6 family, member A	protein-coding	GOLGA6A	golgin A6 family, member A	O	Golgin linked to PML|Golgin subfamily A member 6A|golgi autoantigen, golgin subfamily a, 6|golgi autoantigen, golgin subfamily a, 6A|golgi autoantigen, golgin subfamily a, member 6|golgin-like protein	20140522
ENSG00000159314	ARHGAP27	2.40768e-17	-3.51276	DOWN	NA	NA	--	0.000174845	-3.39665	DOWN	2.09388e-07	-3.765	DOWN	3.42315e-05	-5.49238	DOWN	--	--	--	--	-2	DOWN	-1	DOWN	--	--	--	--	GeneCards Information	9606	201176	hCG_1992862	CAMGAP1|PP905|SH3D20|SH3P20	HGNC:31813|MIM:610591|Ensembl:ENSG00000159314|HPRD:12477|Vega:OTTHUMG00000166982	17	17q21.31	Rho GTPase activating protein 27	protein-coding	ARHGAP27	Rho GTPase activating protein 27	O	CIN85-associated multi-domain-containing Rho GTPase-activating protein 1|SH3 domain containing 20|SH3 domain-containing protein 20|rho GTPase-activating protein 27|rho-type GTPase-activating protein 27	20140603
ENSG00000159496	RGL4	NA	NA	--	NA	NA	--	NA	NA	--	NA	NA	--	NA	NA	--	--	--	--	--	--	--	--	--	--	--	--	--	GeneCards Information	9606	266747	-	Rgr	HGNC:31911|MIM:612214|Ensembl:ENSG00000159496|HPRD:11528|Vega:OTTHUMG00000150711	22	22q11.23	ral guanine nucleotide dissociation stimulator-like 4	protein-coding	RGL4	ral guanine nucleotide dissociation stimulator-like 4	O	Ral-GDS related protein Rgr|RalGDS related oncogene|hRGR|ral-GDS-related protein|ralGDS-like 4	20140504
ENSG00000159708	LRRC36	1.14276e-05	-4.57133	DOWN	NA	NA	--	0.000174845	-6.41989	DOWN	6.18312e-10	-6.37925	DOWN	NA	NA	--	--	--	--	--	--	--	--	--	--	--	--	--	GeneCards Information	9606	55282	-	RORBP70|XLHSRF2	HGNC:25615|Ensembl:ENSG00000159708|HPRD:08558|Vega:OTTHUMG00000173030	16	16q22.1	leucine rich repeat containing 36	protein-coding	LRRC36	leucine rich repeat containing 36	O	ROR gamma binding protein 70|ROR gamma-binding protein 70|heat shock regulated 2|leucine-rich repeat-containing protein 36	20140603
ENSG00000159753	RLTPR	1.91178e-05	-2.14592	DOWN	NA	NA	--	0.00033029	-4.84924	DOWN	2.25118e-05	-5.51686	DOWN	NA	NA	--	--	--	--	--	--	--	--	--	--	--	--	--	GeneCards Information	9606	146206	-	CARMIL2|CARMIL2b|LRRC16C	HGNC:27089|MIM:610859|Ensembl:ENSG00000159753|HPRD:18556|Vega:OTTHUMG00000184043	16	16q22.1	RGD motif, leucine rich repeats, tropomodulin domain and proline-rich containing	protein-coding	RLTPR	RGD motif, leucine rich repeats, tropomodulin domain and proline-rich containing	O	RGD, leucine-rich repeat, tropomodulin and proline-rich containing protein|RGD, leucine-rich repeat, tropomodulin and proline-rich-containing protein|leucine rich repeat containing 16C|leucine-rich repeat-containing protein 16C	20140603
ENSG00000160075	SSU72	NA	NA	--	NA	NA	--	0.000174845	2.12569	UP	0.0022025	2.48527	UP	NA	NA	--	--	--	--	--	--	--	--	--	--	--	--	--	GeneCards Information	9606	29101	RP5-832C2.2	HSPC182|PNAS-120	HGNC:25016|Ensembl:ENSG00000160075|HPRD:13712|Vega:OTTHUMG00000000576	1	1p36.33	SSU72 RNA polymerase II CTD phosphatase homolog (S. cerevisiae)	protein-coding	SSU72	SSU72 RNA polymerase II CTD phosphatase homolog (S. cerevisiae)	O	CTD phosphatase SSU72|RNA polymerase II subunit A C-terminal domain phosphatase SSU72	20140603
ENSG00000160111	CPAMD8	7.78854e-05	-2.82689	DOWN	NA	NA	--	NA	NA	--	0.014259	-2.89201	DOWN	NA	NA	--	--	--	--	--	--	--	--	--	--	--	--	--	GeneCards Information	9606	27151	-	K-CAP|VIP	HGNC:23228|MIM:608841|Ensembl:ENSG00000160111|HPRD:09892|Vega:OTTHUMG00000133549	19	19p13.11	C3 and PZP-like, alpha-2-macroglobulin domain containing 8	protein-coding	CPAMD8	C3 and PZP-like, alpha-2-macroglobulin domain containing 8	O	C3 and PZP-like alpha-2-macroglobulin domain-containing protein 8|alpha-2 macroglobulin family protein VIP	20140603
ENSG00000160226	C21orf2	1.15284e-11	-2.09942	DOWN	NA	NA	--	NA	NA	--	NA	NA	--	NA	NA	--	--	--	--	--	--	--	--	--	--	--	--	--	GeneCards Information	9606	755	-	LRRC76|YF5/A2	HGNC:1260|MIM:603191|Ensembl:ENSG00000160226|Vega:OTTHUMG00000086909	21	21q22.3	chromosome 21 open reading frame 2	protein-coding	C21orf2	chromosome 21 open reading frame 2	O	leucine rich repeat containing 76|nuclear encoded mitochondrial protein C21orf2	20140603
ENSG00000160229	ZNF66	3.07097e-06	-2.84817	DOWN	NA	NA	--	0.0147468	-4.36315	DOWN	0.040061	-2.97916	DOWN	NA	NA	--	--	--	--	--	--	--	--	--	--	--	--	--	GeneCards Information	9606	7617	-	ZNF66P	HGNC:13135|HPRD:15890	19	19p12	zinc finger protein 66	pseudo	ZNF66	zinc finger protein 66	O	-	20140505
ENSG00000160293	VAV2	NA	NA	--	NA	NA	--	0.00241733	-2.05371	DOWN	NA	NA	--	NA	NA	--	--	--	--	--	--	--	--	--	--	--	--	--	GeneCards Information	9606	7410	-	VAV-2	HGNC:12658|MIM:600428|Ensembl:ENSG00000160293|HPRD:02694|Vega:OTTHUMG00000020882	9	9q34.1	vav 2 guanine nucleotide exchange factor	protein-coding	VAV2	vav 2 guanine nucleotide exchange factor	O	guanine nucleotide exchange factor VAV2|vav 2 oncogene	20140603
ENSG00000160321	ZNF208	0.00719345	-4.08815	DOWN	NA	NA	--	0.00333945	-7.24884	DOWN	2.78662e-11	-6.89296	DOWN	NA	NA	--	--	--	--	--	--	--	--	--	--	--	--	--	GeneCards Information	9606	7757	-	PMIDP|ZNF95	HGNC:12999|MIM:603977|HPRD:05998	19	19p12	zinc finger protein 208	protein-coding	ZNF208	zinc finger protein 208	O	zinc finger protein 95	20140504
ENSG00000160588	MPZL3	3.12651e-10	-2.84213	DOWN	NA	NA	--	NA	NA	--	NA	NA	--	NA	NA	--	--	--	--	--	--	--	--	--	--	--	--	--	GeneCards Information	9606	196264	UNQ2966/PRO7425	-	HGNC:27279|MIM:611707|HPRD:14114	11	11q23.3	myelin protein zero-like 3	protein-coding	MPZL3	myelin protein zero-like 3	O	myelin protein zero-like protein 3	20140603
ENSG00000160746	ANO10	NA	NA	--	NA	NA	--	0.000174845	-3.2125	DOWN	0.000688274	-2.87925	DOWN	6.45219e-05	-7.35769	DOWN	--	--	--	--	-2	DOWN	-1	DOWN	--	--	--	--	GeneCards Information	9606	55129	-	SCAR10|TMEM16K	HGNC:25519|MIM:613726|Ensembl:ENSG00000160746|HPRD:07667|Vega:OTTHUMG00000133044	3	3p22.1	anoctamin 10	protein-coding	ANO10	anoctamin 10	O	anoctamin-10|transmembrane protein 16K	20140603
ENSG00000160752	FDPS	NA	NA	--	NA	NA	--	NA	NA	--	NA	NA	--	6.51108e-05	3.38056	UP	--	--	--	--	--	--	--	--	--	--	--	--	GeneCards Information	9606	2224	-	FPPS|FPS	HGNC:3631|MIM:134629|Ensembl:ENSG00000160752|HPRD:00606|Vega:OTTHUMG00000013909	1	1q22	farnesyl diphosphate synthase	protein-coding	FDPS	farnesyl diphosphate synthase	O	(2E,6E)-farnesyl diphosphate synthase|FPP synthase|FPP synthetase|dimethylallyltranstransferase|farnesyl pyrophosphate synthase|farnesyl pyrophosphate synthetase, dimethylallyltranstransferase, geranyltranstransferase|geranyltranstransferase	20140603
ENSG00000160862	AZGP1	6.25495e-12	-2.26803	DOWN	NA	NA	--	NA	NA	--	NA	NA	--	NA	NA	--	--	--	--	--	--	--	--	--	--	--	--	--	GeneCards Information	9606	563	-	ZA2G|ZAG	HGNC:910|MIM:194460|Ensembl:ENSG00000160862|HPRD:01910|Vega:OTTHUMG00000023066	7	7q22.1	alpha-2-glycoprotein 1, zinc-binding	protein-coding	AZGP1	alpha-2-glycoprotein 1, zinc-binding	O	Alpha-2-glycoprotein, zinc|Zn-alpha2-glycoprotein|zinc-alpha-2-glycoprotein|zn-alpha-2-GP|zn-alpha-2-glycoprotein	20140530
ENSG00000160973	FOXH1	4.02845e-15	-2.9994	DOWN	NA	NA	--	0.000174845	-2.22569	DOWN	NA	NA	--	0.00735312	-3.49871	DOWN	--	--	--	--	--	--	--	--	--	--	--	--	GeneCards Information	9606	8928	-	FAST-1|FAST1	HGNC:3814|MIM:603621|Ensembl:ENSG00000160973|HPRD:04689|Vega:OTTHUMG00000165172	8	8q24.3	forkhead box H1	protein-coding	FOXH1	forkhead box H1	O	TGF-beta/activin signal transducer|fast-2|forkhead activin signal transducer 2|forkhead activin signal transducer-1|forkhead box protein H1|hFAST-1	20140603
ENSG00000161381	PLXDC1	2.21616e-35	-7.77364	DOWN	NA	NA	--	0.000174845	-8.42094	DOWN	8.97493e-13	-7.95258	DOWN	NA	NA	--	--	--	--	--	--	--	--	--	--	--	--	--	GeneCards Information	9606	57125	-	TEM3|TEM7	HGNC:20945|MIM:606826|Ensembl:ENSG00000161381|HPRD:08439|Vega:OTTHUMG00000133183	17	17q21.1	plexin domain containing 1	protein-coding	PLXDC1	plexin domain containing 1	O	2410003I07Rik|plexin domain-containing protein 1|tumor endothelial marker 3|tumor endothelial marker 7	20140603
ENSG00000161583	TBC1D3G	0.000679089	-3.55782	DOWN	NA	NA	--	0.00838843	-5.31543	DOWN	0.0226836	-4.1945	DOWN	NA	NA	--	--	--	--	--	--	--	--	--	--	--	--	--	GeneCards Information	#N/A	#N/A	#N/A	#N/A	#N/A	#N/A	#N/A	#N/A	#N/A	#N/A	#N/A	#N/A	#N/A	#N/A
ENSG00000161664	ASB16	NA	NA	--	NA	NA	--	NA	NA	--	0.000803683	-3.13663	DOWN	NA	NA	--	--	--	--	--	--	--	--	--	--	--	--	--	GeneCards Information	9606	92591	-	-	HGNC:19768|MIM:615056|Ensembl:ENSG00000161664|HPRD:10670|Vega:OTTHUMG00000181809	17	17q21.31	ankyrin repeat and SOCS box containing 16	protein-coding	ASB16	ankyrin repeat and SOCS box containing 16	O	ankyrin repeat and SOCS box protein 16|ankyrin repeat and SOCS box-containing 16|ankyrin repeat and SOCS box-containing protein 16	20140603
ENSG00000161714	PLCD3	NA	NA	--	NA	NA	--	NA	NA	--	0.011014	2.34538	UP	0.00240244	5.08194	UP	--	--	--	--	2	UP	--	--	--	--	--	--	GeneCards Information	9606	113026	-	PLC-delta-3	HGNC:9061|MIM:608795|Ensembl:ENSG00000161714|HPRD:07146	17	17q21.31	phospholipase C, delta 3	protein-coding	PLCD3	phospholipase C, delta 3	O	1-phosphatidylinositol 4,5-bisphosphate phosphodiesterase delta-3|1-phosphatidylinositol-4,5-bisphosphate phosphodiesterase delta-3|PLC delta3|phosphoinositide phospholipase C-delta-3	20140603
ENSG00000161800	RACGAP1	NA	NA	--	NA	NA	--	NA	NA	--	0.0190345	2.42078	UP	0.00492039	5.35459	UP	--	--	--	--	2	UP	--	--	--	--	--	--	GeneCards Information	9606	29127	-	CYK4|HsCYK-4|ID-GAP|MgcRacGAP	HGNC:9804|MIM:604980|Ensembl:ENSG00000161800|HPRD:05402|Vega:OTTHUMG00000169811	12	12q13.12	Rac GTPase activating protein 1	protein-coding	RACGAP1	Rac GTPase activating protein 1	O	GTPase activating protein|male germ cell RacGap|protein CYK4 homolg|protein CYK4 homolog|rac GTPase-activating protein 1	20140607
ENSG00000161813	LARP4	NA	NA	--	NA	NA	--	NA	NA	--	0.00105085	2.11997	UP	0.000116997	4.34684	UP	--	--	--	--	2	UP	--	--	--	--	--	--	GeneCards Information	9606	113251	PP13296	-	HGNC:24320|Ensembl:ENSG00000161813|HPRD:17289|Vega:OTTHUMG00000163724	12	12q13.12	La ribonucleoprotein domain family, member 4	protein-coding	LARP4	La ribonucleoprotein domain family, member 4	O	c-Mpl binding protein|la-related protein 4	20140603
ENSG00000161860	SYCE2	NA	NA	--	NA	NA	--	NA	NA	--	0.0125423	-2.78423	DOWN	NA	NA	--	--	--	--	--	--	--	--	--	--	--	--	--	GeneCards Information	9606	256126	-	CESC1	HGNC:27411|MIM:611487	19	19p13.2	synaptonemal complex central element protein 2	protein-coding	SYCE2	synaptonemal complex central element protein 2	O	-	20140603
ENSG00000161905	ALOX15	NA	NA	--	NA	NA	--	NA	NA	--	0.000482758	-6.56825	DOWN	NA	NA	--	--	--	--	--	--	--	--	--	--	--	--	--	GeneCards Information	9606	246	-	12-LOX|15-LOX-1|15LOX-1	HGNC:433|MIM:152392|Ensembl:ENSG00000161905|HPRD:01067|Vega:OTTHUMG00000090746	17	17p13.3	arachidonate 15-lipoxygenase	protein-coding	ALOX15	arachidonate 15-lipoxygenase	O	12/15-lipoxygenase|15-LOX|15-lipooxygenase-1|arachidonate 12-lipoxygenase, leukocyte-type|arachidonate omega-6 lipoxygenase	20140603
ENSG00000161970	RPL26	4.11527e-20	-2.99498	DOWN	0.826567	-2.90389	DOWN	NA	NA	--	8.98564e-05	2.06925	UP	NA	NA	--	-2	DOWN	--	--	--	--	--	--	--	--	--	--	GeneCards Information	9606	6154	-	DBA11|L26	HGNC:10327|MIM:603704|Ensembl:ENSG00000161970|HPRD:04746|Vega:OTTHUMG00000108191	17	17p13	ribosomal protein L26	protein-coding	RPL26	ribosomal protein L26	O	60S ribosomal protein L26	20140603
ENSG00000162368	CMPK1	NA	NA	--	NA	NA	--	NA	NA	--	NA	NA	--	0.00246147	3.18758	UP	--	--	--	--	--	--	--	--	--	--	--	--	GeneCards Information	9606	51727	RP11-511I2.1	CK|CMK|CMPK|UMK|UMP-CMPK|UMPK	HGNC:18170|MIM:191710|Ensembl:ENSG00000162368|HPRD:18258|Vega:OTTHUMG00000007849	1	1p32	cytidine monophosphate (UMP-CMP) kinase 1, cytosolic	protein-coding	CMPK1	cytidine monophosphate (UMP-CMP) kinase 1, cytosolic	O	UMP-CMP kinase|UMP/CMP kinase|cytidylate kinase|dCMP kinase|deoxycytidylate kinase|nucleoside-diphosphate kinase|uridine monophosphate kinase|uridine monophosphate/cytidine monophosphate kinase	20140603
ENSG00000162378	ZYG11B	NA	NA	--	NA	NA	--	NA	NA	--	NA	NA	--	0.00577122	2.50171	UP	--	--	--	--	--	--	--	--	--	--	--	--	GeneCards Information	9606	79699	-	ZYG11	HGNC:25820|Ensembl:ENSG00000162378|HPRD:13356|Vega:OTTHUMG00000008938	1	1p32.3	zyg-11 family member B, cell cycle regulator	protein-coding	ZYG11B	zyg-11 family member B, cell cycle regulator	O	protein zyg-11 homolog B|zyg-11 homolog B	20140603
ENSG00000162402	USP24	NA	NA	--	NA	NA	--	NA	NA	--	NA	NA	--	0.00310901	2.81812	UP	--	--	--	--	--	--	--	--	--	--	--	--	GeneCards Information	9606	23358	hCG_33036	-	HGNC:12623|MIM:610569|Ensembl:ENSG00000162402|Vega:OTTHUMG00000008135	1	1p32.3	ubiquitin specific peptidase 24	protein-coding	USP24	ubiquitin specific peptidase 24	O	deubiquitinating enzyme 24|ubiquitin carboxyl-terminal hydrolase 24|ubiquitin specific protease 24|ubiquitin thioesterase 24|ubiquitin thiolesterase 24|ubiquitin-specific processing protease 24|ubiquitin-specific-processing protease 24	20140603
ENSG00000162415	ZSWIM5	1.08627e-20	-5.50611	DOWN	NA	NA	--	NA	NA	--	0.00289529	-5.30143	DOWN	NA	NA	--	--	--	--	--	--	--	--	--	--	--	--	--	GeneCards Information	9606	57643	RP11-69J16.3	-	HGNC:29299|Ensembl:ENSG00000162415|Vega:OTTHUMG00000008950	1	1p34.1	zinc finger, SWIM-type containing 5	protein-coding	ZSWIM5	zinc finger, SWIM-type containing 5	O	zinc finger SWIM domain-containing protein 5|zinc finger, SWIM domain containing 5	20140603
ENSG00000162482	AKR7A3	0.00965718	-2.27087	DOWN	NA	NA	--	NA	NA	--	NA	NA	--	NA	NA	--	--	--	--	--	--	--	--	--	--	--	--	--	GeneCards Information	9606	22977	-	AFAR2	HGNC:390|MIM:608477|HPRD:07089	1	1p36.13	aldo-keto reductase family 7, member A3 (aflatoxin aldehyde reductase)	protein-coding	AKR7A3	aldo-keto reductase family 7, member A3 (aflatoxin aldehyde reductase)	O	AFB1 aldehyde reductase 2|AFB1-AR 2|aflatoxin B1 aldehyde reductase 2|aflatoxin B1 aldehyde reductase member 3	20140509
ENSG00000162490	DRAXIN	2.20343e-09	-3.01751	DOWN	NA	NA	--	NA	NA	--	5.96206e-06	-4.89189	DOWN	NA	NA	--	--	--	--	--	--	--	--	--	--	--	--	--	GeneCards Information	9606	374946	PSEC0258	AGPA3119|C1orf187|UNQ3119|neucrin	HGNC:25054|MIM:612682|HPRD:11844	1	1p36.22	dorsal inhibitory axon guidance protein	protein-coding	DRAXIN	dorsal inhibitory axon guidance protein	O	dorsal repulsive axon guidance protein|draxin|neural tissue-specific cysteine-rich protein	20140603
ENSG00000162521	RBBP4	NA	NA	--	NA	NA	--	NA	NA	--	NA	NA	--	0.000355439	3.93506	UP	--	--	--	--	--	--	--	--	--	--	--	--	GeneCards Information	9606	5928	-	NURF55|RBAP48	HGNC:9887|MIM:602923|Ensembl:ENSG00000162521|HPRD:04232|Vega:OTTHUMG00000007998	1	1p35.1	retinoblastoma binding protein 4	protein-coding	RBBP4	retinoblastoma binding protein 4	O	CAF-1 subunit C|CAF-I 48 kDa subunit|CAF-I p48|MSI1 protein homolog|RBBP-4|chromatin assembly factor 1 subunit C|chromatin assembly factor I p48 subunit|chromatin assembly factor/CAF-1 p48 subunit|histone-binding protein RBBP4|nucleosome-remodeling factor subunit RBAP48|retinoblastoma-binding protein 4|retinoblastoma-binding protein p48	20140603
ENSG00000162654	GBP4	1.29864e-44	-5.64294	DOWN	0.889676	-5.55317	DOWN	0.000174845	-7.23816	DOWN	0.000279669	-6.0941	DOWN	0.00518179	-14.5587	DOWN	-2	DOWN	-1	DOWN	-2	DOWN	-1	DOWN	-1	DOWN	-1	DOWN	GeneCards Information	9606	115361	-	Mpa2	HGNC:20480|MIM:612466|Ensembl:ENSG00000162654|HPRD:13570|Vega:OTTHUMG00000010663	1	1p22.2	guanylate binding protein 4	protein-coding	GBP4	guanylate binding protein 4	O	GBP-4|GTP-binding protein 4|guanine nucleotide-binding protein 4|guanylate-binding protein 4	20140509
ENSG00000162775	RBM15	NA	NA	--	NA	NA	--	0.000174845	2.57192	UP	5.32107e-05	2.74762	UP	2.73657e-11	5.9578	UP	--	--	--	--	2	UP	1	UP	--	--	--	--	GeneCards Information	9606	64783	-	OTT|OTT1|SPEN	HGNC:14959|MIM:606077|Ensembl:ENSG00000162775|HPRD:05832|Vega:OTTHUMG00000011284	1	1p13	RNA binding motif protein 15	protein-coding	RBM15	RNA binding motif protein 15	O	RNA-binding motif protein 15|one twenty two protein|one twenty-two|one-twenty two protein 1|putative RNA-binding protein 15	20140603
ENSG00000162980	ARL5A	NA	NA	--	NA	NA	--	NA	NA	--	0.00180922	2.03538	UP	0.000234405	4.0993	UP	--	--	--	--	2	UP	--	--	--	--	--	--	GeneCards Information	9606	26225	-	ARFLP5|ARL5	HGNC:696|MIM:608960|HPRD:12343	2	2q23.3	ADP-ribosylation factor-like 5A	protein-coding	ARL5A	ADP-ribosylation factor-like 5A	O	ADP-ribosylation factor-like 5|ADP-ribosylation factor-like protein 5|ADP-ribosylation factor-like protein 5A	20140603
ENSG00000163002	NUP35	NA	NA	--	NA	NA	--	NA	NA	--	NA	NA	--	0.00480128	2.35911	UP	--	--	--	--	--	--	--	--	--	--	--	--	GeneCards Information	9606	129401	-	MP-44|MP44|NP44|NUP53	HGNC:29797|MIM:608140|Ensembl:ENSG00000163002|HPRD:10486|Vega:OTTHUMG00000132621	2	2q32.1	nucleoporin 35kDa	protein-coding	NUP35	nucleoporin 35kDa	O	mitotic phosphoprotein 44|nuclear pore complex protein Nup53|nucleoporin NUP53	20140607
ENSG00000163041	H3F3A	NA	NA	--	NA	NA	--	NA	NA	--	NA	NA	--	0.000386944	2.90043	UP	--	--	--	--	--	--	--	--	--	--	--	--	GeneCards Information	9606	3020	RP11-396C23.1	H3.3A|H3F3	HGNC:4764|MIM:601128|Ensembl:ENSG00000163041|HPRD:03082|Vega:OTTHUMG00000037507	1	1q42.12	H3 histone, family 3A	protein-coding	H3F3A	H3 histone, family 3A	O	histone H3.3	20140603
ENSG00000163046	ANKRD30BL	NA	NA	--	NA	NA	--	0.000174845	#NAME?	--	NA	NA	--	NA	NA	--	--	--	--	--	--	--	--	--	--	--	--	--	GeneCards Information	9606	554226	-	ANKRD30BP3|NCRNA00164	HGNC:35167|Ensembl:ENSG00000163046|Vega:OTTHUMG00000153491	2	2q21.2	ankyrin repeat domain 30B-like	pseudo	ANKRD30BL	ankyrin repeat domain 30B-like	O	-	20140502
ENSG00000163060	TEKT4	9.70182e-05	-5.43381	DOWN	NA	NA	--	NA	NA	--	1.65296e-06	-6.20629	DOWN	NA	NA	--	--	--	--	--	--	--	--	--	--	--	--	--	GeneCards Information	9606	150483	-	-	HGNC:31012|Ensembl:ENSG00000163060|HPRD:14518|Vega:OTTHUMG00000130396	2	2q11.1	tektin 4	protein-coding	TEKT4	tektin 4	O	tektin-4	20140603
ENSG00000163161	ERCC3	NA	NA	--	NA	NA	--	NA	NA	--	NA	NA	--	0.000609372	2.28241	UP	--	--	--	--	--	--	--	--	--	--	--	--	GeneCards Information	9606	2071	-	BTF2|GTF2H|RAD25|TFIIH|XPB	HGNC:3435|MIM:133510|Ensembl:ENSG00000163161|HPRD:00593|Vega:OTTHUMG00000131530	2	2q21	excision repair cross-complementation group 3	protein-coding	ERCC3	excision repair cross-complementation group 3	O	BTF2 p89|DNA excision repair protein ERCC-3|DNA repair protein complementing XP-B cells|TFIIH 89 kDa subunit|TFIIH basal transcription factor complex 89 kDa subunit|TFIIH basal transcription factor complex helicase XPB subunit|TFIIH p89|basic transcription factor 2 89 kDa subunit|excision repair cross-complementing rodent repair deficiency, complementation group 3|xeroderma pigmentosum group B-co…	20140607
ENSG00000163170	BOLA3	NA	NA	--	NA	NA	--	NA	NA	--	NA	NA	--	0.0048098	3.69075	UP	--	--	--	--	--	--	--	--	--	--	--	--	GeneCards Information	9606	388962	-	MMDS2	HGNC:24415|MIM:613183|Ensembl:ENSG00000163170|HPRD:14209|Vega:OTTHUMG00000152834	2	2p13.1	bolA family member 3	protein-coding	BOLA3	bolA family member 3	O	bolA homolog 3|bolA-like protein 3	20140603
ENSG00000163171	CDC42EP3	NA	NA	--	NA	NA	--	0.000174845	2.7039	UP	0.00022986	2.97814	UP	1.59486e-05	7.87969	UP	--	--	--	--	2	UP	1	UP	--	--	--	--	GeneCards Information	9606	10602	-	BORG2|CEP3|UB1	HGNC:16943|MIM:606133|Ensembl:ENSG00000163171|HPRD:09364|Vega:OTTHUMG00000100971	2	2p21	CDC42 effector protein (Rho GTPase binding) 3	protein-coding	CDC42EP3	CDC42 effector protein (Rho GTPase binding) 3	O	CRIB-containing BORG2 protein|MSE55-related Cdc42-binding protein|MSE55-related protein|binder of Rho GTPases 2|cdc42 effector protein 3	20140603
ENSG00000163216	SPRR2D	2.40567e-53	-8.54752	DOWN	0.84607	-8.23947	DOWN	NA	NA	--	NA	NA	--	NA	NA	--	-2	DOWN	--	--	--	--	--	--	--	--	--	--	GeneCards Information	9606	6703	-	-	HGNC:11264|Ensembl:ENSG00000163216|HPRD:01650|Vega:OTTHUMG00000014396	1	1q21-q22	small proline-rich protein 2D	protein-coding	SPRR2D	small proline-rich protein 2D	O	SPR-2D|SPR-II|small proline-rich protein II	20140504
ENSG00000163291	PAQR3	NA	NA	--	NA	NA	--	NA	NA	--	0.00408736	2.09881	UP	0.000670126	4.28356	UP	--	--	--	--	2	UP	--	--	--	--	--	--	GeneCards Information	9606	152559	-	RKTG	HGNC:30130|MIM:614577|Ensembl:ENSG00000163291|HPRD:17819|Vega:OTTHUMG00000161026	4	4q21.21	progestin and adipoQ receptor family member III	protein-coding	PAQR3	progestin and adipoQ receptor family member III	O	Raf kinase trapping to Golgi|progestin and adipoQ receptor family member 3	20140603
ENSG00000163362	C1orf106	NA	NA	--	NA	NA	--	0.00640572	-2.35929	DOWN	NA	NA	--	NA	NA	--	--	--	--	--	--	--	--	--	--	--	--	--	GeneCards Information	9606	55765	-	-	HGNC:25599|Ensembl:ENSG00000163362|HPRD:07712|Vega:OTTHUMG00000035789	1	1q32.1	chromosome 1 open reading frame 106	protein-coding	C1orf106	chromosome 1 open reading frame 106	O	uncharacterized protein C1orf106	20140530
ENSG00000163444	TMEM183A	NA	NA	--	NA	NA	--	NA	NA	--	NA	NA	--	0.000651819	2.40078	UP	--	--	--	--	--	--	--	--	--	--	--	--	GeneCards Information	9606	92703	-	C1orf37	HGNC:20173|Ensembl:ENSG00000163444|HPRD:12727|Vega:OTTHUMG00000042051	1	1q32.1	transmembrane protein 183A	protein-coding	TMEM183A	transmembrane protein 183A	O	-	20140603
ENSG00000163528	CHCHD4	NA	NA	--	NA	NA	--	NA	NA	--	NA	NA	--	0.000503371	3.25381	UP	--	--	--	--	--	--	--	--	--	--	--	--	GeneCards Information	9606	131474	-	MIA40|TIMM40	HGNC:26467|MIM:611077|Ensembl:ENSG00000163528|HPRD:13045|Vega:OTTHUMG00000129805	3	3p25.1	coiled-coil-helix-coiled-coil-helix domain containing 4	protein-coding	CHCHD4	coiled-coil-helix-coiled-coil-helix domain containing 4	O	coiled-coil-helix-coiled-coil-helix domain-containing protein 4|mitochondrial intermembrane space import and assembly 40 homolog|mitochondrial intermembrane space import and assembly protein 40|translocase of inner mitochondrial membrane 40 homolog	20140603
ENSG00000163545	NUAK2	2.56291e-14	-3.65063	DOWN	NA	NA	--	NA	NA	--	0.00162833	-2.91076	DOWN	NA	NA	--	--	--	--	--	--	--	--	--	--	--	--	--	GeneCards Information	9606	81788	-	SNARK	HGNC:29558|MIM:608131|Ensembl:ENSG00000163545|HPRD:12172|Vega:OTTHUMG00000037196	1	1q32.1	NUAK family, SNF1-like kinase, 2	protein-coding	NUAK2	NUAK family, SNF1-like kinase, 2	O	NUAK family SNF1-like kinase 2|SNF1/AMP activated protein kinase|SNF1/AMP kinase-related kinase|omphalocele kinase 2	20140603
ENSG00000163564	PYHIN1	9.83671e-07	-2.53915	DOWN	NA	NA	--	0.0015535	-3.81452	DOWN	0.000881656	-3.54317	DOWN	NA	NA	--	--	--	--	--	--	--	--	--	--	--	--	--	GeneCards Information	9606	149628	RP11-520H16.1	IFIX	HGNC:28894|MIM:612677|Ensembl:ENSG00000163564|HPRD:09999|Vega:OTTHUMG00000037109	1	1q23.1	pyrin and HIN domain family, member 1	protein-coding	PYHIN1	pyrin and HIN domain family, member 1	O	interferon-inducible protein X|pyrin and HIN domain-containing protein 1	20140530
ENSG00000163577	EIF5A2	NA	NA	--	NA	NA	--	NA	NA	--	0.00426202	2.08668	UP	0.000531371	4.26693	UP	--	--	--	--	2	UP	--	--	--	--	--	--	GeneCards Information	9606	56648	-	EIF-5A2|eIF5AII	HGNC:3301|MIM:605782|Ensembl:ENSG00000163577|HPRD:10426|Vega:OTTHUMG00000158958	3	3q26.2	eukaryotic translation initiation factor 5A2	protein-coding	EIF5A2	eukaryotic translation initiation factor 5A2	O	eIF-5A-2|eukaryotic initiation factor 5A|eukaryotic translation initiation factor 5A-2	20140603
ENSG00000163655	GMPS	NA	NA	--	NA	NA	--	0.000174845	2.16812	UP	0.000154435	2.34128	UP	1.0329e-05	5.06751	UP	--	--	--	--	2	UP	1	UP	--	--	--	--	GeneCards Information	9606	8833	-	-	HGNC:4378|MIM:600358|Ensembl:ENSG00000163655|HPRD:10927|Vega:OTTHUMG00000158551	3	3q24	guanine monphosphate synthase	protein-coding	GMPS	guanine monphosphate synthase	O	GMP synthase|GMP synthase [glutamine-hydrolyzing]|GMP synthetase|MLL/GMPS fusion protein|glutamine amidotransferase|guanine monphosphate synthetase|guanosine 5'-monophosphate synthase	20140603
ENSG00000163739	CXCL1	NA	NA	--	NA	NA	--	0.00345014	2.63559	UP	0.0281552	3.86891	UP	0.00373611	14.2533	UP	--	--	--	--	2	UP	1	UP	--	--	--	--	GeneCards Information	9606	2919	-	FSP|GRO1|GROa|MGSA|MGSA-a|NAP-3|SCYB1	HGNC:4602|MIM:155730|Ensembl:ENSG00000163739|HPRD:01119|Vega:OTTHUMG00000160866	4	4q21	chemokine (C-X-C motif) ligand 1 (melanoma growth stimulating activity, alpha)	protein-coding	CXCL1	chemokine (C-X-C motif) ligand 1 (melanoma growth stimulating activity, alpha)	O	C-X-C motif chemokine 1|GRO-alpha(1-73)|GRO1 oncogene (melanoma growth stimulating activity, alpha)|GRO1 oncogene (melanoma growth-stimulating activity)|MGSA alpha|fibroblast secretory protein|growth-regulated alpha protein|melanoma growth stimulatory activity alpha|neutrophil-activating protein 3	20140530
ENSG00000163754	GYG1	NA	NA	--	NA	NA	--	NA	NA	--	NA	NA	--	0.00107123	2.60886	UP	--	--	--	--	--	--	--	--	--	--	--	--	GeneCards Information	9606	2992	-	GSD15|GYG	HGNC:4699|MIM:603942|Ensembl:ENSG00000163754|HPRD:06805|Vega:OTTHUMG00000159533	3	3q24-q25.1	glycogenin 1	protein-coding	GYG1	glycogenin 1	O	GN-1|glycogenin glucosyltransferase|glycogenin-1	20140603
ENSG00000163812	ZDHHC3	NA	NA	--	NA	NA	--	NA	NA	--	NA	NA	--	0.000879933	2.80655	UP	--	--	--	--	--	--	--	--	--	--	--	--	GeneCards Information	9606	51304	HSD49	DHHC-3|GODZ|ZNF373	HGNC:18470|HPRD:15718	3	3p21.31	zinc finger, DHHC-type containing 3	protein-coding	ZDHHC3	zinc finger, DHHC-type containing 3	O	DHHC1 protein|Golgi apparatus-specific protein with DHHC zinc finger domain|golgi-specific DHHC Zinc Finger Protein|palmitoyltransferase ZDHHC3|zinc finger DHHC domain-containing protein 3|zinc finger protein 373|zinc finger, DHHC domain containing 3	20140603
ENSG00000164024	METAP1	NA	NA	--	NA	NA	--	NA	NA	--	NA	NA	--	2.48231e-05	3.99995	UP	--	--	--	--	--	--	--	--	--	--	--	--	GeneCards Information	9606	23173	-	MAP1A|MetAP1A	HGNC:15789|MIM:610151|Ensembl:ENSG00000164024|HPRD:10071|Vega:OTTHUMG00000161231	4	4q23	methionyl aminopeptidase 1	protein-coding	METAP1	methionyl aminopeptidase 1	O	MAP 1|metAP 1|methionine aminopeptidase 1|peptidase M 1	20140607
ENSG00000164031	DNAJB14	NA	NA	--	NA	NA	--	NA	NA	--	NA	NA	--	0.00374941	3.91545	UP	--	--	--	--	--	--	--	--	--	--	--	--	GeneCards Information	9606	79982	UNQ9427/PRO34683	EGNR9427|PRO34683	HGNC:25881|Ensembl:ENSG00000164031|HPRD:07013|Vega:OTTHUMG00000131049	4	4q23	DnaJ (Hsp40) homolog, subfamily B, member 14	protein-coding	DNAJB14	DnaJ (Hsp40) homolog, subfamily B, member 14	O	dnaJ homolog subfamily B member 14	20140603
ENSG00000164032	H2AFZ	NA	NA	--	NA	NA	--	0.000174845	2.2073	UP	0.00243626	2.51806	UP	0.000333327	5.72813	UP	--	--	--	--	2	UP	1	UP	--	--	--	--	GeneCards Information	9606	3015	-	H2A.Z-1|H2A.z|H2A/z|H2AZ	HGNC:4741|MIM:142763|Ensembl:ENSG00000164032|HPRD:00823|Vega:OTTHUMG00000131048	4	4q24	H2A histone family, member Z	protein-coding	H2AFZ	H2A histone family, member Z	O	H2AZ histone|histone H2A.Z	20140607
ENSG00000164037	SLC9B1	NA	NA	--	NA	NA	--	0.000764142	-2.27439	DOWN	0.0120687	-2.05728	DOWN	0.00234029	-3.83803	DOWN	--	--	--	--	-2	DOWN	-1	DOWN	--	--	--	--	GeneCards Information	9606	150159	-	NHA1|NHEDC1	HGNC:24244|MIM:611527|Ensembl:ENSG00000164037|HPRD:11240|Vega:OTTHUMG00000161114	4	4q24	solute carrier family 9, subfamily B (NHA1, cation proton antiporter 1), member 1	protein-coding	SLC9B1	solute carrier family 9, subfamily B (NHA1, cation proton antiporter 1), member 1	O	NHE domain-containing protein 1|Na(+)/H(+) exchanger-like domain-containing protein 1|sodium/hydrogen exchanger 9B1|sodium/hydrogen exchanger-like domain-containing protein 1|solute carrier family 9, subfamily B (cation proton antiporter 2), member 1	20140603
ENSG00000164039	BDH2	NA	NA	--	NA	NA	--	0.000174845	2.05024	UP	0.00206469	2.25879	UP	NA	NA	--	--	--	--	--	--	--	--	--	--	--	--	--	GeneCards Information	9606	56898	UNQ6308/PRO20933	DHRS6|EFA6R|PRO20933|SDR15C1|UCPA-OR|UNQ6308	HGNC:32389|HPRD:07103	4	4q24	3-hydroxybutyrate dehydrogenase, type 2	protein-coding	BDH2	3-hydroxybutyrate dehydrogenase, type 2	O	3-hydroxybutyrate dehydrogenase type 2|R-beta-hydroxybutyrate dehydrogenase|dehydrogenase/reductase (SDR family) member 6|dehydrogenase/reductase SDR family member 6|oxidoreductase UCPA|short chain dehydrogenase/reductase family 15C, member 1	20140603
ENSG00000164080	RAD54L2	NA	NA	--	NA	NA	--	0.00691496	2.30424	UP	0.00572114	2.64024	UP	NA	NA	--	--	--	--	--	--	--	--	--	--	--	--	--	GeneCards Information	9606	23132	-	ARIP4|HSPC325|SRISNF2L	HGNC:29123|Ensembl:ENSG00000164080|HPRD:10018|Vega:OTTHUMG00000152936	3	3p21.2	RAD54-like 2 (S. cerevisiae)	protein-coding	RAD54L2	RAD54-like 2 (S. cerevisiae)	O	RAD54-like protein 2|androgen receptor-interacting protein 4|helicase ARIP4	20140603
ENSG00000164105	SAP30	NA	NA	--	NA	NA	--	NA	NA	--	0.0191742	2.25847	UP	0.00359525	4.97564	UP	--	--	--	--	2	UP	--	--	--	--	--	--	GeneCards Information	9606	8819	-	-	HGNC:10532|MIM:603378|Ensembl:ENSG00000164105|HPRD:04540|Vega:OTTHUMG00000160798	4	4q34.1	Sin3A-associated protein, 30kDa	protein-coding	SAP30	Sin3A-associated protein, 30kDa	O	30 kDa Sin3-associated polypeptide|Sin3 corepressor complex subunit SAP30|Sin3-associated polypeptide, 30kDa|histone deacetylase complex subunit SAP30|sin3-associated polypeptide p30|sin3-associated polypeptide, 30 kDa	20140603
ENSG00000164109	MAD2L1	NA	NA	--	NA	NA	--	0.00033029	2.83207	UP	0.000728265	3.15908	UP	5.47034e-05	9.01019	UP	--	--	--	--	2	UP	1	UP	--	--	--	--	GeneCards Information	9606	4085	-	HSMAD2|MAD2	HGNC:6763|MIM:601467|HPRD:03274	4	4q27	MAD2 mitotic arrest deficient-like 1 (yeast)	protein-coding	MAD2L1	MAD2 mitotic arrest deficient-like 1 (yeast)	O	MAD2 (mitotic arrest deficient, yeast, homolog)-like 1|MAD2-like protein 1|mitotic arrest deficient 2-like protein 1|mitotic arrest deficient, yeast, homolog-like 1|mitotic spindle assembly checkpoint protein MAD2A	20140608
ENSG00000164162	ANAPC10	NA	NA	--	NA	NA	--	0.000174845	-2.61614	DOWN	2.022e-05	-2.47847	DOWN	8.37523e-07	-5.57307	DOWN	--	--	--	--	-2	DOWN	-1	DOWN	--	--	--	--	GeneCards Information	9606	10393	-	APC10|DOC1	HGNC:24077|MIM:613745|HPRD:16488	4	4q31	anaphase promoting complex subunit 10	protein-coding	ANAPC10	anaphase promoting complex subunit 10	O	anaphase-promoting complex subunit 10|cyclosome subunit 10	20140607
ENSG00000164163	ABCE1	NA	NA	--	NA	NA	--	0.000174845	2.12964	UP	0.000734832	2.33809	UP	7.22557e-05	5.05634	UP	--	--	--	--	2	UP	1	UP	--	--	--	--	GeneCards Information	9606	6059	OK/SW-cl.40	ABC38|OABP|RLI|RNASEL1|RNASELI|RNS4I	HGNC:69|MIM:601213|Ensembl:ENSG00000164163|HPRD:03132|Vega:OTTHUMG00000161478	4	4q31	ATP-binding cassette, sub-family E (OABP), member 1	protein-coding	ABCE1	ATP-binding cassette, sub-family E (OABP), member 1	O	2'-5'-oligoadenylate-binding protein|ATP-binding cassette sub-family E member 1|RNase L inhibitor|huHP68|ribonuclease 4 inhibitor|ribonuclease L (2',5'-oligoisoadenylate synthetase-dependent) inhibitor	20140603
ENSG00000164164	OTUD4	NA	NA	--	NA	NA	--	NA	NA	--	0.000316687	2.08763	UP	2.53388e-05	4.25051	UP	--	--	--	--	2	UP	--	--	--	--	--	--	GeneCards Information	9606	54726	-	DUBA6|HIN1|HSHIN1	HGNC:24949|MIM:611744|Ensembl:ENSG00000164164|HPRD:11033|Vega:OTTHUMG00000161480	4	4q31.21	OTU deubiquitinase 4	protein-coding	OTUD4	OTU deubiquitinase 4	O	HIV-1 induced protein HIN-1|HIV-1-induced protein HIN-1|OTU domain containing 4|OTU domain-containing protein 4	20140603
ENSG00000164168	TMEM184C	NA	NA	--	NA	NA	--	NA	NA	--	NA	NA	--	4.77594e-05	2.71041	UP	--	--	--	--	--	--	--	--	--	--	--	--	GeneCards Information	9606	55751	PRO1355	TMEM34	HGNC:25587|MIM:613937|HPRD:07702	4	4q31.23	transmembrane protein 184C	protein-coding	TMEM184C	transmembrane protein 184C	O	transmembrane protein 34	20140530
ENSG00000164182	NDUFAF2	NA	NA	--	NA	NA	--	0.000174845	-3.70409	DOWN	9.58541e-07	-3.50385	DOWN	NA	NA	--	--	--	--	--	--	--	--	--	--	--	--	--	GeneCards Information	9606	91942	-	B17.2L|MMTN|NDUFA12L|mimitin	HGNC:28086|MIM:609653|Ensembl:ENSG00000164182|HPRD:14288|Vega:OTTHUMG00000131221	5	5q12.1	NADH dehydrogenase (ubiquinone) complex I, assembly factor 2	protein-coding	NDUFAF2	NADH dehydrogenase (ubiquinone) complex I, assembly factor 2	O	Myc-induced mitochondrial protein|NADH dehydrogenase (ubiquinone) 1 alpha subcomplex, assembly factor 2|NDUFA12-like protein|mimitin, mitochondrial	20140603
ENSG00000164185	ZNF474	NA	NA	--	NA	NA	--	NA	NA	--	NA	NA	--	NA	NA	--	--	--	--	--	--	--	--	--	--	--	--	--	GeneCards Information	9606	133923	-	-	HGNC:23245|Ensembl:ENSG00000164185|HPRD:13411|Vega:OTTHUMG00000128911	5	5q23.2	zinc finger protein 474	protein-coding	ZNF474	zinc finger protein 474	O	4933409D10Rik|TSZFP|testis-specific zinc finger protein	20140603
ENSG00000164236	ANKRD33B	NA	NA	--	NA	NA	--	NA	NA	--	0.0001972	-3.94581	DOWN	NA	NA	--	--	--	--	--	--	--	--	--	--	--	--	--	GeneCards Information	9606	651746	RP11-215G15.5	-	HGNC:35240	5	5p15.2	ankyrin repeat domain 33B	protein-coding	ANKRD33B	ankyrin repeat domain 33B	O	Ankyrin repeat domain-containing protein LOC651746|ankyrin repeat domain-containing protein 33B	20140603
ENSG00000164252	AGGF1	NA	NA	--	NA	NA	--	NA	NA	--	NA	NA	--	0.00308826	2.82322	UP	--	--	--	--	--	--	--	--	--	--	--	--	GeneCards Information	9606	55109	-	GPATC7|GPATCH7|HSU84971|HUS84971|VG5Q	HGNC:24684|MIM:608464|Ensembl:ENSG00000164252|HPRD:07621|Vega:OTTHUMG00000102132	5	5q13.3	angiogenic factor with G patch and FHA domains 1	protein-coding	AGGF1	angiogenic factor with G patch and FHA domains 1	O	G patch domain-containing protein 7|angiogenic factor VG5Q|vasculogenesis gene on 5q protein	20140603
ENSG00000164284	GRPEL2	NA	NA	--	NA	NA	--	NA	NA	--	NA	NA	--	0.00267842	2.91259	UP	--	--	--	--	--	--	--	--	--	--	--	--	GeneCards Information	9606	134266	-	Mt-GrpE#2	HGNC:21060|Ensembl:ENSG00000164284|HPRD:17079|Vega:OTTHUMG00000130048	5	5q32	GrpE-like 2, mitochondrial (E. coli)	protein-coding	GRPEL2	GrpE-like 2, mitochondrial (E. coli)	O	grpE protein homolog 2, mitochondrial	20140603
ENSG00000164305	CASP3	NA	NA	--	NA	NA	--	NA	NA	--	0.000915825	2.13839	UP	9.79872e-05	4.40269	UP	--	--	--	--	2	UP	--	--	--	--	--	--	GeneCards Information	9606	836	-	CPP32|CPP32B|SCA-1	HGNC:1504|MIM:600636|Ensembl:ENSG00000164305|HPRD:02799|Vega:OTTHUMG00000133681	4	4q34	caspase 3, apoptosis-related cysteine peptidase	protein-coding	CASP3	caspase 3, apoptosis-related cysteine peptidase	O	CASP-3|CPP-32|PARP cleavage protease|SREBP cleavage activity 1|apopain|caspase 3, apoptosis-related cysteine protease|caspase-3|cysteine protease CPP32|procaspase3|protein Yama	20140608
ENSG00000164323	KIAA1430	NA	NA	--	NA	NA	--	0.000174845	2.29223	UP	0.00157309	2.56391	UP	0.000137653	5.88353	UP	--	--	--	--	2	UP	1	UP	--	--	--	--	GeneCards Information	9606	57587	-	-	HGNC:29276|Ensembl:ENSG00000164323|Vega:OTTHUMG00000160468	4	4q35.1	KIAA1430	protein-coding	KIAA1430	KIAA1430	O	UPF0501 protein KIAA1430	20140607
ENSG00000164398	ACSL6	7.78075e-08	-3.53371	DOWN	NA	NA	--	NA	NA	--	2.54943e-06	-4.29177	DOWN	NA	NA	--	--	--	--	--	--	--	--	--	--	--	--	--	GeneCards Information	9606	23305	-	ACS2|FACL6|LACS 6|LACS2|LACS5	HGNC:16496|MIM:604443|Ensembl:ENSG00000164398|HPRD:09190|Vega:OTTHUMG00000150692	5	5q31.1	acyl-CoA synthetase long-chain family member 6	protein-coding	ACSL6	acyl-CoA synthetase long-chain family member 6	O	fatty-acid-Coenzyme A ligase, long-chain 6|long fatty acyl-CoA synthetase 2|long-chain-fatty-acid--CoA ligase 6	20140603
ENSG00000164434	FABP7	5.3818e-18	-2.85358	DOWN	NA	NA	--	NA	NA	--	NA	NA	--	NA	NA	--	--	--	--	--	--	--	--	--	--	--	--	--	GeneCards Information	9606	2173	RP11-548E19.1	B-FABP|BLBP|FABPB|MRG	HGNC:3562|MIM:602965|Ensembl:ENSG00000164434|HPRD:04271|Vega:OTTHUMG00000015489	6	6q22-q23	fatty acid binding protein 7, brain	protein-coding	FABP7	fatty acid binding protein 7, brain	O	Hypothetical protein DKFZp547J2313|brain lipid binding protein|brain lipid-binding protein|brain-type fatty acid-binding protein|fatty acid-binding protein 7|fatty acid-binding protein, brain|mammary-derived growth inhibitor related|mammary-derived growth inhibitor-related	20140603
ENSG00000164548	TRA2A	NA	NA	--	NA	NA	--	0.000174845	-2.45218	DOWN	NA	NA	--	NA	NA	--	--	--	--	--	--	--	--	--	--	--	--	--	GeneCards Information	9606	29896	-	AWMS1|HSU53209	HGNC:16645|MIM:602718|Ensembl:ENSG00000164548|HPRD:04096|Vega:OTTHUMG00000128459	7	7p15.3	transformer 2 alpha homolog (Drosophila)	protein-coding	TRA2A	transformer 2 alpha homolog (Drosophila)	O	TRA-2 alpha|TRA2-alpha|Tra2alpha|htra-2 alpha|htra-2-alpha|putative MAPK activating protein PM24|transformer-2 alpha|transformer-2 protein homolog A|transformer-2 protein homolog alpha	20140603
ENSG00000164611	PTTG1	NA	NA	--	NA	NA	--	0.000174845	2.14223	UP	0.00363202	2.43291	UP	0.000566111	5.39982	UP	--	--	--	--	2	UP	1	UP	--	--	--	--	GeneCards Information	9606	9232	-	EAP1|HPTTG|PTTG|TUTR1	HGNC:9690|MIM:604147|Ensembl:ENSG00000164611|HPRD:04998|Vega:OTTHUMG00000130328	5	5q35.1	pituitary tumor-transforming 1	protein-coding	PTTG1	pituitary tumor-transforming 1	O	ESP1-associated protein 1|pituitary tumor-transforming gene 1 protein|securin|tumor-transforming protein 1	20140603
ENSG00000164638	SLC29A4	NA	NA	--	NA	NA	--	NA	NA	--	NA	NA	--	NA	NA	--	--	--	--	--	--	--	--	--	--	--	--	--	GeneCards Information	9606	222962	PSEC0113	ENT4|PMAT	HGNC:23097|MIM:609149|Ensembl:ENSG00000164638|HPRD:15362|Vega:OTTHUMG00000023797	7	7p22.1	solute carrier family 29 (equilibrative nucleoside transporter), member 4	protein-coding	SLC29A4	solute carrier family 29 (equilibrative nucleoside transporter), member 4	O	equilibrative nucleoside transporter 4|hENT4|plasma membrane monoamine transporter|solute carrier family 29 (nucleoside transporters), member 4|solute carrier family 29 member 4	20140603
ENSG00000164749	HNF4G	NA	NA	--	NA	NA	--	NA	NA	--	6.25831e-06	-8.42779	DOWN	NA	NA	--	--	--	--	--	--	--	--	--	--	--	--	--	GeneCards Information	9606	3174	-	NR2A2|NR2A3	HGNC:5026|MIM:605966|Ensembl:ENSG00000164749|HPRD:06909|Vega:OTTHUMG00000149920	8	8q21.11	hepatocyte nuclear factor 4, gamma	protein-coding	HNF4G	hepatocyte nuclear factor 4, gamma	O	HNF-4-gamma|hepatocyte nuclear factor 4-gamma|nuclear receptor subfamily 2 group A member 2	20140603
ENSG00000164754	RAD21	NA	NA	--	NA	NA	--	NA	NA	--	0.00445148	2.08687	UP	NA	NA	--	--	--	--	--	--	--	--	--	--	--	--	--	GeneCards Information	9606	5885	-	CDLS4|HR21|HRAD21|MCD1|NXP1|SCC1|hHR21	HGNC:9811|MIM:606462|Ensembl:ENSG00000164754|HPRD:05924|Vega:OTTHUMG00000164959	8	8q24	RAD21 homolog (S. pombe)	protein-coding	RAD21	RAD21 homolog (S. pombe)	O	NXP-1|SCC1 homolog|double-strand-break repair protein rad21 homolog|nuclear matrix protein 1|protein involved in DNA double-strand break repair|sister chromatid cohesion 1	20140607
ENSG00000164776	PHKG1	NA	NA	--	NA	NA	--	NA	NA	--	1.89896e-05	-4.08013	DOWN	NA	NA	--	--	--	--	--	--	--	--	--	--	--	--	--	GeneCards Information	9606	5260	-	PHKG	HGNC:8930|MIM:172470|HPRD:01404	7	7p11.2	phosphorylase kinase, gamma 1 (muscle)	protein-coding	PHKG1	phosphorylase kinase, gamma 1 (muscle)	O	PHK-gamma-M|phosphorylase b kinase gamma catalytic chain, skeletal muscle isoform|phosphorylase b kinase gamma catalytic chain, skeletal muscle/heart isoform|phosphorylase kinase gamma|phosphorylase kinase subunit gamma-1|serine/threonine-protein kinase PHKG1	20140603
ENSG00000164902	PHAX	NA	NA	--	NA	NA	--	NA	NA	--	NA	NA	--	0.00690406	2.43531	UP	--	--	--	--	--	--	--	--	--	--	--	--	GeneCards Information	9606	51808	-	RNUXA	HGNC:10241|MIM:604924|Ensembl:ENSG00000164902|HPRD:15122|Vega:OTTHUMG00000163273	5	5q23.2	phosphorylated adaptor for RNA export	protein-coding	PHAX	phosphorylated adaptor for RNA export	O	RNA U small nuclear RNA export adapter protein|RNA U, small nuclear RNA export adapter (phosphorylation regulated)|RNA U, small nuclear RNA export adaptor (phosphorylation regulated)|phosphorylated adapter RNA export protein	20140603
ENSG00000165084	C8orf34	0.00165416	-5.46602	DOWN	NA	NA	--	NA	NA	--	1.22328e-12	-8.47504	DOWN	NA	NA	--	--	--	--	--	--	--	--	--	--	--	--	--	GeneCards Information	9606	116328	-	VEST-1|VEST1	HGNC:30905|Ensembl:ENSG00000165084|HPRD:18281|Vega:OTTHUMG00000164438	8	8q13	chromosome 8 open reading frame 34	protein-coding	C8orf34	chromosome 8 open reading frame 34	O	protein VEST-1|uncharacterized protein C8orf34|vestibule 1|vestibule-1 protein	20140603
ENSG00000165115	KIF27	NA	NA	--	NA	NA	--	0.00103529	-3.15074	DOWN	0.00410223	-2.79856	DOWN	0.000572486	-6.38978	DOWN	--	--	--	--	-2	DOWN	-1	DOWN	--	--	--	--	GeneCards Information	9606	55582	-	-	HGNC:18632|MIM:611253|Ensembl:ENSG00000165115|HPRD:11179|Vega:OTTHUMG00000020109	9	9q21.32	kinesin family member 27	protein-coding	KIF27	kinesin family member 27	O	kinesin-like protein KIF27	20140603
ENSG00000165269	AQP7	NA	NA	--	NA	NA	--	NA	NA	--	0.0412512	-3.22281	DOWN	NA	NA	--	--	--	--	--	--	--	--	--	--	--	--	--	GeneCards Information	9606	364	RP11-311H10.6	AQP7L|AQP9|AQPap|GLYCQTL	HGNC:640|MIM:602974|Ensembl:ENSG00000165269|HPRD:04277|Vega:OTTHUMG00000019773	9	9p13	aquaporin 7	protein-coding	AQP7	aquaporin 7	O	AQP-7|aquaglyceroporin-7|aquaporin adipose|aquaporin-7	20140603
ENSG00000165389	SPTSSA	NA	NA	--	NA	NA	--	NA	NA	--	NA	NA	--	0.00367371	3.37852	UP	--	--	--	--	--	--	--	--	--	--	--	--	GeneCards Information	9606	171546	-	C14orf147|SSSPTA	HGNC:20361|MIM:613540|Ensembl:ENSG00000165389|HPRD:16610|Vega:OTTHUMG00000140212	14	14q13.1	serine palmitoyltransferase, small subunit A	protein-coding	SPTSSA	serine palmitoyltransferase, small subunit A	O	serine palmitoyltransferase small subunit A|small subunit of serine palmitoyltransferase A	20140603
ENSG00000165490	C11orf82	2.8594e-15	2.0014	UP	NA	NA	--	0.00033029	2.25247	UP	0.0106111	2.6474	UP	NA	NA	--	--	--	--	--	--	--	--	--	--	--	--	--	GeneCards Information	#N/A	#N/A	#N/A	#N/A	#N/A	#N/A	#N/A	#N/A	#N/A	#N/A	#N/A	#N/A	#N/A	#N/A
ENSG00000165609	NUDT5	NA	NA	--	NA	NA	--	NA	NA	--	NA	NA	--	0.0036334	2.87094	UP	--	--	--	--	--	--	--	--	--	--	--	--	GeneCards Information	9606	11164	HSPC115	YSA1|YSA1H|YSAH1|hYSAH1	HGNC:8052|MIM:609230|Ensembl:ENSG00000165609|HPRD:14851	10	10p14	nudix (nucleoside diphosphate linked moiety X)-type motif 5	protein-coding	NUDT5	nudix (nucleoside diphosphate linked moiety X)-type motif 5	O	8-oxo-dGDP phosphatase|ADP-sugar pyrophosphatase	20140603
ENSG00000165637	VDAC2	NA	NA	--	NA	NA	--	0.000174845	2.07223	UP	0.000857308	2.28826	UP	8.87659e-05	4.88465	UP	--	--	--	--	2	UP	1	UP	--	--	--	--	GeneCards Information	9606	7417	RP11-375G3.1	POR	HGNC:12672|MIM:193245|Ensembl:ENSG00000165637|HPRD:01904|Vega:OTTHUMG00000018517	10	10q22	voltage-dependent anion channel 2	protein-coding	VDAC2	voltage-dependent anion channel 2	O	outer mitochondrial membrane protein porin 2|voltage-dependent anion-selective channel protein 2	20140603
ENSG00000165672	PRDX3	NA	NA	--	NA	NA	--	0.000174845	2.66959	UP	2.08282e-05	2.8861	UP	8.35088e-07	7.39269	UP	--	--	--	--	2	UP	1	UP	--	--	--	--	GeneCards Information	9606	10935	-	AOP-1|AOP1|HBC189|MER5|PRO1748|SP-22|prx-III	HGNC:9354|MIM:604769|Ensembl:ENSG00000165672|HPRD:05305|Vega:OTTHUMG00000019146	10	10q25-q26	peroxiredoxin 3	protein-coding	PRDX3	peroxiredoxin 3	O	antioxidant protein 1|peroxiredoxin III|peroxiredoxin-3|protein MER5 homolog|thioredoxin-dependent peroxide reductase, mitochondrial	20140603
ENSG00000165704	HPRT1	NA	NA	--	NA	NA	--	NA	NA	--	NA	NA	--	0.000564691	3.28667	UP	--	--	--	--	--	--	--	--	--	--	--	--	GeneCards Information	9606	3251	-	HGPRT|HPRT	HGNC:5157|MIM:308000|Ensembl:ENSG00000165704|HPRD:02388|Vega:OTTHUMG00000022452	X	Xq26.1	hypoxanthine phosphoribosyltransferase 1	protein-coding	HPRT1	hypoxanthine phosphoribosyltransferase 1	O	HGPRTase|hypoxanthine-guanine phosphoribosyltransferase	20140603
ENSG00000165733	BMS1	NA	NA	--	NA	NA	--	NA	NA	--	NA	NA	--	0.000132019	3.24512	UP	--	--	--	--	--	--	--	--	--	--	--	--	GeneCards Information	9606	9790	AL022344.1	BMS1L	HGNC:23505|MIM:611448|Ensembl:ENSG00000165733|HPRD:10689|Vega:OTTHUMG00000018020	10	10q11.21	BMS1 ribosome biogenesis factor	protein-coding	BMS1	BMS1 ribosome biogenesis factor	O	BMS1 homolog, ribosome assembly protein|BMS1-like, ribosome assembly protein|ribosome assembly protein BMS1 homolog|ribosome biogenesis protein BMS1 homolog	20140603
ENSG00000165757	KIAA1462	1.10934e-31	-6.25188	DOWN	NA	NA	--	NA	NA	--	1.2982e-06	-5.01494	DOWN	NA	NA	--	--	--	--	--	--	--	--	--	--	--	--	--	GeneCards Information	9606	57608	-	JCAD	HGNC:29283|MIM:614398|Ensembl:ENSG00000165757|Vega:OTTHUMG00000017885	10	10p11.23	KIAA1462	protein-coding	KIAA1462	KIAA1462	O	junctional protein associated with coronary artery disease	20140603
ENSG00000165895	ARHGAP42	NA	NA	--	NA	NA	--	0.000174845	-2.70791	DOWN	NA	NA	--	NA	NA	--	--	--	--	--	--	--	--	--	--	--	--	--	GeneCards Information	9606	143872	-	GRAF3	HGNC:26545|Ensembl:ENSG00000165895|Vega:OTTHUMG00000167530	11	11q22.1	Rho GTPase activating protein 42	protein-coding	ARHGAP42	Rho GTPase activating protein 42	O	rho GTPase-activating protein 42|rho-type GTPase-activating protein 42	20140603
ENSG00000165929	TC2N	1.55014e-16	-4.62928	DOWN	NA	NA	--	NA	NA	--	8.73951e-05	-5.20776	DOWN	NA	NA	--	--	--	--	--	--	--	--	--	--	--	--	--	GeneCards Information	9606	123036	-	C14orf47|C2CD1|MTAC2D1|Tac2-N	HGNC:19859|Ensembl:ENSG00000165929|HPRD:11375|Vega:OTTHUMG00000171121	14	14q32.12	tandem C2 domains, nuclear	protein-coding	TC2N	tandem C2 domains, nuclear	O	C2 calcium-dependent domain containing 1|membrane targeting (tandem) C2 domain containing 1|tandem C2 domains nuclear protein|tandem C2 protein in nucleus	20140603
ENSG00000165973	NELL1	1.86176e-51	-8.30993	DOWN	0.841411	-8.24864	DOWN	NA	NA	--	NA	NA	--	NA	NA	--	-2	DOWN	--	--	--	--	--	--	--	--	--	--	GeneCards Information	9606	4745	-	IDH3GL|NRP1	HGNC:7750|MIM:602319|Ensembl:ENSG00000165973|HPRD:09081|Vega:OTTHUMG00000166042	11	11p15.1	NEL-like 1 (chicken)	protein-coding	NELL1	NEL-like 1 (chicken)	O	nel-related protein 1|neural epidermal growth factor-like 1|protein kinase C-binding protein NELL1	20140603
ENSG00000166136	NDUFB8	5.40321e-23	-3.94008	DOWN	NA	NA	--	NA	NA	--	NA	NA	--	NA	NA	--	--	--	--	--	--	--	--	--	--	--	--	--	GeneCards Information	9606	4714	RP11-411B6.5	ASHI|CI-ASHI	HGNC:7703|MIM:602140|Ensembl:ENSG00000166136|HPRD:11886|Vega:OTTHUMG00000019346	10	10q24.31	NADH dehydrogenase (ubiquinone) 1 beta subcomplex, 8, 19kDa	protein-coding	NDUFB8	NADH dehydrogenase (ubiquinone) 1 beta subcomplex, 8, 19kDa	O	NADH dehydrogenase [ubiquinone] 1 beta subcomplex subunit 8, mitochondrial|NADH-ubiquinone oxidoreductase ASHI subunit|NADH:ubiquinone oxidoreductase ASHI subunit|complex I ASHI subunit|complex I-ASHI	20140606
ENSG00000166157	TPTE	NA	NA	--	NA	NA	--	NA	NA	--	NA	NA	--	NA	NA	--	--	--	--	--	--	--	--	--	--	--	--	--	GeneCards Information	9606	7179	-	CT44|PTEN2	HGNC:12023|MIM:604336|Ensembl:ENSG00000166157|HPRD:05064|Vega:OTTHUMG00000074127	21	21p11	transmembrane phosphatase with tensin homology	protein-coding	TPTE	transmembrane phosphatase with tensin homology	O	PTEN-related tyrosine phosphatase|cancer/testis antigen 44|putative tyrosine-protein phosphatase TPTE|tensin, putative protein-tyrosine phosphatase|tumor antigen BJ-HCC-5	20140516
ENSG00000166181	API5	NA	NA	--	NA	NA	--	NA	NA	--	NA	NA	--	8.87698e-05	3.8571	UP	--	--	--	--	--	--	--	--	--	--	--	--	GeneCards Information	9606	8539	MIG8	AAC-11|AAC11	HGNC:594|MIM:609774|Ensembl:ENSG00000166181|HPRD:16500|Vega:OTTHUMG00000166395	11	11p11.2	apoptosis inhibitor 5	protein-coding	API5	apoptosis inhibitor 5	O	FIF|antiapoptosis clone 11 protein|cell migration-inducing gene 8 protein|fibroblast growth factor 2-interacting factor 2|migration-inducing protein MIG8	20140603
ENSG00000166197	NOLC1	NA	NA	--	NA	NA	--	NA	NA	--	NA	NA	--	0.0065368	2.74495	UP	--	--	--	--	--	--	--	--	--	--	--	--	GeneCards Information	9606	9221	-	NOPP130|NOPP140|NS5ATP13|P130	HGNC:15608|MIM:602394|Ensembl:ENSG00000166197|Vega:OTTHUMG00000018944	10	10q24.32	nucleolar and coiled-body phosphoprotein 1	protein-coding	NOLC1	nucleolar and coiled-body phosphoprotein 1	O	140 kDa nucleolar phosphoprotein|HCV NS5A trans-regulated protein 13|HCV NS5A-transactivated protein 13|hepatitis C virus NS5A-transactivated protein 13|nucleolar 130 kDa protein|nucleolar and coiled-body phosphprotein 1|nucleolar phosphoprotein p130|nucleolar protein p130	20140603
ENSG00000166401	SERPINB8	NA	NA	--	NA	NA	--	0.000174845	2.29643	UP	0.00761479	2.22824	UP	NA	NA	--	--	--	--	--	--	--	--	--	--	--	--	--	GeneCards Information	9606	5271	-	CAP2|PI8	HGNC:8952|MIM:601697|Ensembl:ENSG00000166401|HPRD:03412|Vega:OTTHUMG00000060596	18	18q22.1	serpin peptidase inhibitor, clade B (ovalbumin), member 8	protein-coding	SERPINB8	serpin peptidase inhibitor, clade B (ovalbumin), member 8	O	PI-8|cytoplasmic antiproteinase 2|peptidase inhibitor 8|protease inhibitor 8 (ovalbumin type)|serine (or cysteine) proteinase inhibitor, clade B (ovalbumin), member 8|serpin B8	20140530
ENSG00000166451	CENPN	NA	NA	--	NA	NA	--	0.000174845	2.20116	UP	0.000306747	2.40001	UP	2.36111e-05	5.27805	UP	--	--	--	--	2	UP	1	UP	--	--	--	--	GeneCards Information	9606	55839	BM-309	BM039|C16orf60|CENP-N|ICEN32	HGNC:30873|MIM:611509|Ensembl:ENSG00000166451|HPRD:12528|Vega:OTTHUMG00000137628	16	16q23.2	centromere protein N	protein-coding	CENPN	centromere protein N	O	interphase centromere complex protein 32	20140603
ENSG00000166454	ATMIN	NA	NA	--	NA	NA	--	NA	NA	--	NA	NA	--	4.17772e-05	3.34632	UP	--	--	--	--	--	--	--	--	--	--	--	--	GeneCards Information	9606	23300	-	ASCIZ|ZNF822	HGNC:29034|MIM:614693|Ensembl:ENSG00000166454|HPRD:17188|Vega:OTTHUMG00000176469	16	16q23.2	ATM interactor	protein-coding	ATMIN	ATM interactor	O	ATM INteracting protein|ATM/ATR-Substrate Chk2-Interacting Zn++-finger protein|ATM/ATR-substrate CHEK2-interacting zinc finger protein|ATM/ATR-substrate CHK2-interacting zinc finger protein|zinc finger protein 822	20140603
ENSG00000166503	HDGFRP3	NA	NA	--	NA	NA	--	NA	NA	--	0.0170196	2.21138	UP	0.00452131	4.777	UP	--	--	--	--	2	UP	--	--	--	--	--	--	GeneCards Information	9606	50810	CGI-142	HDGF-2|HDGF2|HRP-3	Ensembl:ENSG00000166503|HPRD:17096|Vega:OTTHUMG00000172685	15	15q25.2	hepatoma-derived growth factor, related protein 3	protein-coding	-	-	-	hepatoma-derived growth factor 2|hepatoma-derived growth factor-related protein 3	20140603
ENSG00000166575	TMEM135	NA	NA	--	NA	NA	--	0.000174845	-2.62659	DOWN	NA	NA	--	NA	NA	--	--	--	--	--	--	--	--	--	--	--	--	--	GeneCards Information	9606	65084	-	PMP52	HGNC:26167|HPRD:07978	11	11q14.2	transmembrane protein 135	protein-coding	TMEM135	transmembrane protein 135	O	peroxisomal membrane protein 52	20140603
ENSG00000166747	AP1G1	NA	NA	--	NA	NA	--	NA	NA	--	NA	NA	--	0.00225572	2.40107	UP	--	--	--	--	--	--	--	--	--	--	--	--	GeneCards Information	9606	164	-	ADTG|CLAPG1	HGNC:555|MIM:603533|Ensembl:ENSG00000166747|HPRD:04637|Vega:OTTHUMG00000176871	16	16q23	adaptor-related protein complex 1, gamma 1 subunit	protein-coding	AP1G1	adaptor-related protein complex 1, gamma 1 subunit	O	AP-1 complex subunit gamma-1|adapter-related protein complex 1 subunit gamma-1|adaptor protein complex AP-1 subunit gamma-1|clathrin assembly protein complex 1 gamma large chain|clathrin assembly protein complex 1 gamma-1 large chain|clathrin-associated/assembly/adaptor protein, large, gamma 1|gamma adaptin|gamma1-adaptin|golgi adaptor HA1/AP1 adaptin gamma subunit|golgi adaptor HA1/AP1 adaptin s…	20140608
ENSG00000166762	CATSPER2	6.13136e-05	-2.30158	DOWN	NA	NA	--	0.00527969	-3.10421	DOWN	0.00871713	-2.71394	DOWN	NA	NA	--	--	--	--	--	--	--	--	--	--	--	--	--	GeneCards Information	9606	117155	-	-	HGNC:18810|MIM:607249|Ensembl:ENSG00000166762|HPRD:16236|Vega:OTTHUMG00000059902	15	15q15.3	cation channel, sperm associated 2	protein-coding	CATSPER2	cation channel, sperm associated 2	O	cation channel sperm-associated protein 2|sperm ion channel	20140603
ENSG00000166847	DCTN5	NA	NA	--	NA	NA	--	NA	NA	--	NA	NA	--	0.000842726	2.78699	UP	--	--	--	--	--	--	--	--	--	--	--	--	GeneCards Information	9606	84516	-	-	HGNC:24594|MIM:612962|HPRD:14551	16	16p12.2	dynactin 5 (p25)	protein-coding	DCTN5	dynactin 5 (p25)	O	dynactin 4|dynactin subunit 5|dynactin subunit p25	20140603
ENSG00000166848	TERF2IP	NA	NA	--	NA	NA	--	NA	NA	--	NA	NA	--	0.00652987	2.34995	UP	--	--	--	--	--	--	--	--	--	--	--	--	GeneCards Information	9606	54386	PP8000	DRIP5|RAP1	HGNC:19246|MIM:605061|Ensembl:ENSG00000166848|HPRD:05452|Vega:OTTHUMG00000177136	16	16q23.1	telomeric repeat binding factor 2, interacting protein	protein-coding	TERF2IP	telomeric repeat binding factor 2, interacting protein	O	RAP1 homolog|TERF2-interacting telomeric protein 1|TRF2-interacting telomeric RAP1 protein|TRF2-interacting telomeric protein 1|dopamine receptor interacting protein 5|dopamine receptor-interacting protein 5|hRap1|repressor/activator protein 1 homolog|telomeric repeat-binding factor 2-interacting protein 1	20140607
ENSG00000166851	PLK1	NA	NA	--	NA	NA	--	0.000174845	2.54974	UP	0.000461963	2.81161	UP	3.89556e-05	7.02068	UP	--	--	--	--	2	UP	1	UP	--	--	--	--	GeneCards Information	9606	5347	-	PLK|STPK13	HGNC:9077|MIM:602098|Ensembl:ENSG00000166851|HPRD:03652|Vega:OTTHUMG00000096984	16	16p12.2	polo-like kinase 1	protein-coding	PLK1	polo-like kinase 1	O	PLK-1|cell cycle regulated protein kinase|polo (Drosophia)-like kinase|polo like kinase|serine/threonine-protein kinase 13|serine/threonine-protein kinase PLK1	20140603
ENSG00000166889	PATL1	NA	NA	--	NA	NA	--	NA	NA	--	NA	NA	--	0.00167296	2.87994	UP	--	--	--	--	--	--	--	--	--	--	--	--	GeneCards Information	9606	219988	OK/KNS-cl.5	Pat1b|hPat1b	HGNC:26721|MIM:614660|Ensembl:ENSG00000166889|HPRD:08214|Vega:OTTHUMG00000167423	11	11q12.1	protein associated with topoisomerase II homolog 1 (yeast)	protein-coding	PATL1	protein associated with topoisomerase II homolog 1 (yeast)	O	PAT1-like protein 1|protein PAT1 homolog 1|protein PAT1 homolog b	20140603
ENSG00000167005	NUDT21	NA	NA	--	NA	NA	--	NA	NA	--	NA	NA	--	0.00106391	3.18054	UP	--	--	--	--	--	--	--	--	--	--	--	--	GeneCards Information	9606	11051	-	CFIM25|CPSF5	HGNC:13870|MIM:604978|Ensembl:ENSG00000167005|HPRD:05400|Vega:OTTHUMG00000133240	16	16q12.2	nudix (nucleoside diphosphate linked moiety X)-type motif 21	protein-coding	NUDT21	nudix (nucleoside diphosphate linked moiety X)-type motif 21	O	CPSF 25 kDa subunit|cleavage and polyadenylation specific factor 5, 25 kD subunit|cleavage and polyadenylation specific factor 5, 25 kDa|cleavage and polyadenylation specificity factor 25 kDa subunit|cleavage and polyadenylation specificity factor subunit 5|cleavage factor Im complex 25 kDa subunit|nucleoside diphosphate-linked moiety X motif 21|nudix motif 21|pre-mRNA cleavage factor Im (25kD)|p…	20140603
ENSG00000167014	C15orf43	NA	NA	--	NA	NA	--	0.0115674	#NAME?	--	NA	NA	--	NA	NA	--	--	--	--	--	--	--	--	--	--	--	--	--	GeneCards Information	9606	145645	-	-	HGNC:28520|Ensembl:ENSG00000167014|HPRD:17528|Vega:OTTHUMG00000131264	15	15q21.1	chromosome 15 open reading frame 43	protein-coding	C15orf43	chromosome 15 open reading frame 43	O	uncharacterized protein C15orf43	20140603
ENSG00000167105	TMEM92	NA	NA	--	NA	NA	--	NA	NA	--	NA	NA	--	NA	NA	--	--	--	--	--	--	--	--	--	--	--	--	--	GeneCards Information	9606	162461	UNQ5801/PRO19608	-	HGNC:26579|Ensembl:ENSG00000167105|HPRD:08743|Vega:OTTHUMG00000162060	17	17q21.33	transmembrane protein 92	protein-coding	TMEM92	transmembrane protein 92	O	-	20140603
ENSG00000167165	UGT1A6	NA	NA	--	NA	NA	--	0.0197447	#NAME?	--	NA	NA	--	NA	NA	--	--	--	--	--	--	--	--	--	--	--	--	--	GeneCards Information	9606	54578	-	GNT1|HLUGP|HLUGP1|UDPGT|UDPGT 1-6|UGT1|UGT1A6S|UGT1F	HGNC:12538|MIM:606431|Ensembl:ENSG00000167165|HPRD:07071|Vega:OTTHUMG00000059122	2	2q37	UDP glucuronosyltransferase 1 family, polypeptide A6	protein-coding	UGT1A6	UDP glucuronosyltransferase 1 family, polypeptide A6	O	UDP glycosyltransferase 1 family, polypeptide A6|UDP-glucuronosyltransferase 1 family polypeptide A6s|UDP-glucuronosyltransferase 1-6|UDP-glucuronosyltransferase 1-F|UDP-glucuronosyltransferase 1A6|UGT-1F|UGT1*6|UGT1-06|UGT1.6|phenol-metabolizing UDP-glucuronosyltransferase	20140603
ENSG00000167232	ZNF91	NA	NA	--	NA	NA	--	0.000174845	-2.18206	DOWN	NA	NA	--	0.00224871	-3.82782	DOWN	--	--	--	--	--	--	--	--	--	--	--	--	GeneCards Information	9606	7644	-	HPF7|HTF10	HGNC:13166|MIM:603971|Ensembl:ENSG00000167232|HPRD:04916|Vega:OTTHUMG00000183268	19	19p12	zinc finger protein 91	protein-coding	ZNF91	zinc finger protein 91	O	zinc finger protein 91 (HPF7, HTF10)|zinc finger protein HPF7|zinc finger protein HTF10	20140509
ENSG00000167291	TBC1D16	NA	NA	--	NA	NA	--	0.000174845	2.67047	UP	0.00333802	3.03416	UP	NA	NA	--	--	--	--	--	--	--	--	--	--	--	--	--	GeneCards Information	9606	125058	-	-	HGNC:28356|Ensembl:ENSG00000167291|HPRD:10261|Vega:OTTHUMG00000177489	17	17q25.3	TBC1 domain family, member 16	protein-coding	TBC1D16	TBC1 domain family, member 16	O	TBC1 domain family member 16	20140603
ENSG00000167306	MYO5B	6.88999e-27	-4.54521	DOWN	NA	NA	--	0.00671456	-3.88589	DOWN	NA	NA	--	NA	NA	--	--	--	--	--	--	--	--	--	--	--	--	--	GeneCards Information	9606	4645	-	-	HGNC:7603|MIM:606540|Ensembl:ENSG00000167306|Vega:OTTHUMG00000179843	18	18q21	myosin VB	protein-coding	MYO5B	myosin VB	O	MYO5B variant protein|myosin-Vb|unconventional myosin-Vb	20140603
ENSG00000167315	ACAA2	NA	NA	--	NA	NA	--	0.00142532	2.28543	UP	0.000504217	2.48411	UP	NA	NA	--	--	--	--	--	--	--	--	--	--	--	--	--	GeneCards Information	9606	10449	-	DSAEC	HGNC:83|MIM:604770|Ensembl:ENSG00000167315|HPRD:10380|Vega:OTTHUMG00000132667	18	18q21.1	acetyl-CoA acyltransferase 2	protein-coding	ACAA2	acetyl-CoA acyltransferase 2	O	3-ketoacyl-CoA thiolase, mitochondrial|T1|acetyl-Coenzyme A acyltransferase 2|beta ketothiolase|beta-ketothiolase|mitochondrial 3-oxoacyl-CoA thiolase|mitochondrial 3-oxoacyl-Coenzyme A thiolase	20140603
ENSG00000167363	FN3K	NA	NA	--	NA	NA	--	NA	NA	--	NA	NA	--	NA	NA	--	--	--	--	--	--	--	--	--	--	--	--	--	GeneCards Information	9606	64122	-	-	HGNC:24822|MIM:608425|Ensembl:ENSG00000167363|HPRD:16336|Vega:OTTHUMG00000177847	17	17q25.3	fructosamine 3 kinase	protein-coding	FN3K	fructosamine 3 kinase	O	fructosamine-3-kinase	20140603
[truncated: 435 more rows]

## Sheet: Parent Genes - Intronic
GeneID	Gene Names	Intronic DESeq FDR-Corrected Pvalue	Intronic DESeq FC	Intronic DESeq FC Direction	Intronic NOISeq FDR-Corrected Pvalue	Intronic NOISeq FC	Intronic NOISeq FC Direction	CuffDiff FDR-Corrected Pvalue	CuffDiff FC	CuffDiff FC Direction	FPKM Limma FDR-Corrected Pvalue	FPKM Limma FC	FPKM Limma FC Direction	FPKM GeneSpring FDR-Corrected Pvalue	FPKM GeneSpring FC	FPKM GeneSpring FC Direction	Intronic Count Agreement	Intronic Count Agreement FC Direction	Intronic Count Agreement with CuffDiff	Intronic Count Agreement with CuffDiff FC Direction	FPKM Agreement	FPKM Agreement FC Direction	FPKM Agreement with CuffDiff	FPKM Agreement with CuffDiff FC Direction	Overall Agreement	Overall Agreement FC Direction	Overall Agreement with CuffDiff	Overall Agreement with CuffDiff FC Direction	Genecard Information	Gene Taxa ID	Gene GeneID	Gene Locus Tag	Gene Synonyms	Gene dbXrefs	Gene Chromosome	Gene Map Location	Gene Description	Gene Type of Gene	Gene Symbol (Nomenclature Authority)	Gene Full Name (Nomenclature Authority)	Gene Nomenclature Status	Gene Other Designations	Gene Modification Date
[truncated: 1,222 more rows]

[truncated: 1 more sheets: gene_names]
