# Supplementary material for: Ensemble Modeling Approach Targeting Heterogeneous RNA-Seq data: Application to Melanoma Pseudogenes
Source: Sci Rep. 2017 Dec 11;7:17344. doi: 10.1038/s41598-017-17337-7 (PMC5725464; doi:10.1038/s41598-017-17337-7)
Supplement: Supplementary file 1 — Supplementary Files [file 41598_2017_17337_MOESM1_ESM.zip › Supplementary_Files/5_Cross_Evidences_from_Expression_Profiling/5_3_Consensus_Parental_Gene_Pseudogene_Associations/Suppl Table 5.3.2.xlsx]

## Sheet: Pseudogene - Exonic
GeneID	Gene Names	Exonic DESeq FDR-Corrected Pvalue	Exonic Deseq FC	Exonic Deseq FC Direction	Exonic NOISeq FDR-Corrected Pvalue	Exonic NOISeq FC	Exonic NOISeq FC Direction	CuffDiff FDR-Corrected Pvalue	CuffDiff FC	CuffDiff FC Direction	FPKM Limma FDR-Corrected Pvalue	FPKM Limma FC	FPKM Limma FC Direction	FPKM GeneSpring FDR-Corrected Pvalue	FPKM GeneSpring FC	FPKM GeneSpring FC Direction	Exonic Count Agreement	Exonic Count Agreement FC Direction	Exonic Count Agreement with CuffDiff	Exonic Count Agreement with Cuffdiff FC Direction	FPKM Agreement	FPKM Agreement FC Direction	FPKM Agreement with CuffDiff	FPKM Agreement with CuffDiff FC Direction	Overall Agreement	Overall Agreement FC Direction	Overall Agreement with CuffDiff	Overall Agreement with CuffDiff FC Direction	Genecard Information	Gene Taxa ID	Gene GeneID	Gene Locus Tag	Gene Synonyms	Gene dbXrefs	Gene Chromosome	Gene Map Location	Gene Description	Gene Type of Gene	Gene Symbol (Nomenclature Authority)	Gene Full Name (Nomenclature Authority)	Gene Nomenclature Status	Gene Other Designations	Gene Modification Date
ENSG00000002079	MYH16	NA	NA	--	NA	NA	--	NA	NA	--	NA	NA	--	NA	NA	--	--	--	--	--	--	--	--	--	--	--	--	--	GeneCards Information	9606	84176	-	MHC20|MYH16P|MYH5	HGNC:31038|MIM:608580|Ensembl:ENSG00000002079	7	7q22.1	myosin, heavy chain 16 pseudogene	pseudo	MYH16	myosin, heavy chain 16 pseudogene	O	-	20140504
ENSG00000018607	ZNF806	NA	NA	--	NA	NA	--	NA	NA	--	NA	NA	--	NA	NA	--	--	--	--	--	--	--	--	--	--	--	--	--	GeneCards Information	9606	646915	-	-	HGNC:33228	2	2q21.2	zinc finger protein 806	protein-coding	ZNF806	zinc finger protein 806	O	-	20140504
ENSG00000073905	VDAC1P1	NA	NA	--	NA	NA	--	NA	NA	--	NA	NA	--	NA	NA	--	--	--	--	--	--	--	--	--	--	--	--	--	GeneCards Information	9606	642585	-	VDAC1P	HGNC:12671	X	Xq21.1	voltage-dependent anion channel 1 pseudogene 1	pseudo	VDAC1P1	voltage-dependent anion channel 1 pseudogene 1	O	-	20140502
ENSG00000078319	PMS2P1	NA	NA	--	NA	NA	--	0.000479023	-2.13404	DOWN	NA	NA	--	NA	NA	--	--	--	--	--	--	--	--	--	--	--	--	--	GeneCards Information	9606	5379	tcag7.1111	PMS2L1|PMS2L13|PMS2L6|PMS2L7|PMS2L8|PMS3|PMS8|PMSR1|PMSR2	HGNC:9123|MIM:605038	7	7q22.1	postmeiotic segregation increased 2 pseudogene 1	pseudo	PMS2P1	postmeiotic segregation increased 2 pseudogene 1	O	-	20140504
ENSG00000080947	CROCCP3	7.44892e-06	-2.24272	DOWN	NA	NA	--	0.000174845	-4.60023	DOWN	3.64989e-09	-4.4005	DOWN	0.000320258	-4.55036	DOWN	--	--	--	--	-2	DOWN	-1	DOWN	--	--	--	--	GeneCards Information	9606	114819	-	CROCCL2|dJ798A10.2	HGNC:29405|Ensembl:ENSG00000080947	1	1p36.13	ciliary rootlet coiled-coil, rootletin pseudogene 3	pseudo	CROCCP3	ciliary rootlet coiled-coil, rootletin pseudogene 3	O	-	20140502
ENSG00000088340	FER1L4	3.82458e-12	-6.90291	DOWN	NA	NA	--	NA	NA	--	0.000307654	-6.09878	DOWN	0.00517295	-5.63031	DOWN	--	--	--	--	-2	DOWN	--	--	--	--	--	--	GeneCards Information	9606	80307	RP3-477O4.7	C20orf124	HGNC:15801|Ensembl:ENSG00000088340	20	20q11.22	fer-1-like 4 (C. elegans), pseudogene	pseudo	FER1L4	fer-1-like 4 (C. elegans), pseudogene	O	-	20140513
ENSG00000101278	RPS10L	NA	NA	--	NA	NA	--	NA	NA	--	0.00172629	-3.85551	DOWN	NA	NA	--	--	--	--	--	--	--	--	--	--	--	--	--	GeneCards Information	#N/A	#N/A	#N/A	#N/A	#N/A	#N/A	#N/A	#N/A	#N/A	#N/A	#N/A	#N/A	#N/A	#N/A
ENSG00000105694	AC104537.2	NA	NA	--	NA	NA	--	NA	NA	--	0.00669717	-3.85717	DOWN	NA	NA	--	--	--	--	--	--	--	--	--	--	--	--	--	GeneCards Information	#N/A	#N/A	#N/A	#N/A	#N/A	#N/A	#N/A	#N/A	#N/A	#N/A	#N/A	#N/A	#N/A	#N/A
ENSG00000105988	NHP2P1	NA	NA	--	NA	NA	--	NA	NA	--	NA	NA	--	NA	NA	--	--	--	--	--	--	--	--	--	--	--	--	--	GeneCards Information	9606	414200	-	NOLA2P1|bA360G10.4	HGNC:23582	10	10q23.32	NHP2 ribonucleoprotein pseudogene 1	pseudo	NHP2P1	NHP2 ribonucleoprotein pseudogene 1	O	-	20140502
ENSG00000108785	HSD17B1P1	NA	NA	--	NA	NA	--	NA	NA	--	0.00809442	-2.46405	DOWN	NA	NA	--	--	--	--	--	--	--	--	--	--	--	--	--	GeneCards Information	9606	643646	-	EDH17B1|EDHB17|HSD17|HSD17BP1|SDR28C1P1	HGNC:5216	17	17q21.2	hydroxysteroid (17-beta) dehydrogenase 1 pseudogene 1	pseudo	HSD17B1P1	hydroxysteroid (17-beta) dehydrogenase 1 pseudogene 1	O	-	20140502
ENSG00000108958	AC016292.3	1.09267e-05	-5.35038	DOWN	NA	NA	--	NA	NA	--	NA	NA	--	NA	NA	--	--	--	--	--	--	--	--	--	--	--	--	--	GeneCards Information	#N/A	#N/A	#N/A	#N/A	#N/A	#N/A	#N/A	#N/A	#N/A	#N/A	#N/A	#N/A	#N/A	#N/A
ENSG00000111788	RP11-22B23.1	NA	NA	--	NA	NA	--	0.000174845	-2.2535	DOWN	0.00968139	-2.04091	DOWN	NA	NA	--	--	--	--	--	--	--	--	--	--	--	--	--	GeneCards Information	#N/A	#N/A	#N/A	#N/A	#N/A	#N/A	#N/A	#N/A	#N/A	#N/A	#N/A	#N/A	#N/A	#N/A
ENSG00000118990	GLRXP3	NA	NA	--	NA	NA	--	0.000174845	#NAME?	--	NA	NA	--	NA	NA	--	--	--	--	--	--	--	--	--	--	--	--	--	GeneCards Information	9606	100132510	-	GLRXL	HGNC:34049	5	5q34	glutaredoxin (thioltransferase) pseudogene 3	pseudo	GLRXP3	glutaredoxin (thioltransferase) pseudogene 3	O	-	20140502
ENSG00000121089	NACA3P	NA	NA	--	NA	NA	--	0.000174845	#NAME?	--	NA	NA	--	0.00623372	-5.21585	DOWN	--	--	--	--	--	--	--	--	--	--	--	--	GeneCards Information	9606	389240	-	NACA3	HGNC:33442	4	4q32.3	NACA family member 3 pseudogene	pseudo	NACA3P	NACA family member 3 pseudogene	O	-	20140502
ENSG00000122432	SPATA1	NA	NA	--	NA	NA	--	NA	NA	--	0.0239147	-2.29211	DOWN	NA	NA	--	--	--	--	--	--	--	--	--	--	--	--	--	GeneCards Information	9606	100505741	RP11-118B23.4	SP-2|SPAP1	HGNC:14682	1	1p22.3	spermatogenesis associated 1	protein-coding	SPATA1	spermatogenesis associated 1	O	sperm-specific protein SP-2|spermatogenesis associated protein 1|spermatogenesis-associated protein 1	20140530
ENSG00000123009	NME2P1	6.99497e-06	-3.93727	DOWN	NA	NA	--	NA	NA	--	0.00142274	-3.14961	DOWN	NA	NA	--	--	--	--	--	--	--	--	--	--	--	--	--	GeneCards Information	9606	283458	-	-	HGNC:31358	12	12q24.31	NME/NM23 nucleoside diphosphate kinase 2 pseudogene 1	pseudo	NME2P1	NME/NM23 nucleoside diphosphate kinase 2 pseudogene 1	O	-	20140504
ENSG00000123201	GUCY1B2	NA	NA	--	NA	NA	--	NA	NA	--	NA	NA	--	NA	NA	--	--	--	--	--	--	--	--	--	--	--	--	--	GeneCards Information	9606	2974	-	GC-SB2	HGNC:4686|MIM:603695|Ensembl:ENSG00000123201|HPRD:07542	13	13q14.3	guanylate cyclase 1, soluble, beta 2 (pseudogene)	pseudo	GUCY1B2	guanylate cyclase 1, soluble, beta 2 (pseudogene)	O	-	20140502
ENSG00000123447	TYRL	NA	NA	--	NA	NA	--	NA	NA	--	NA	NA	--	NA	NA	--	--	--	--	--	--	--	--	--	--	--	--	--	GeneCards Information	9606	7300	-	-	HGNC:12443|MIM:191270	11	11p11.2	tyrosinase-like (pseudogene)	pseudo	TYRL	tyrosinase-like (pseudogene)	O	-	20140502
ENSG00000123965	PMS2P5	NA	NA	--	NA	NA	--	0.000174845	-2.45886	DOWN	0.00507283	-2.22929	DOWN	0.000887761	-4.68905	DOWN	--	--	--	--	-2	DOWN	-1	DOWN	--	--	--	--	GeneCards Information	9606	5383	-	PMS2L5|PMS7	HGNC:9130|Ensembl:ENSG00000123965|HPRD:17867	7	7q11.23	postmeiotic segregation increased 2 pseudogene 5	pseudo	PMS2P5	postmeiotic segregation increased 2 pseudogene 5	O	-	20140502
ENSG00000127589	TUBBP1	3.0022e-20	-4.39566	DOWN	NA	NA	--	NA	NA	--	NA	NA	--	NA	NA	--	--	--	--	--	--	--	--	--	--	--	--	--	GeneCards Information	9606	92755	-	-	HGNC:12414	8	8p12	tubulin, beta pseudogene 1	pseudo	TUBBP1	tubulin, beta pseudogene 1	O	-	20140605
ENSG00000128438	TBC1D27	NA	NA	--	NA	NA	--	0.000174845	#NAME?	--	NA	NA	--	NA	NA	--	--	--	--	--	--	--	--	--	--	--	--	--	GeneCards Information	9606	96597	-	-	HGNC:28104	17	17p11.2	TBC1 domain family, member 27	protein-coding	TBC1D27	TBC1 domain family, member 27	O	-	20140502
ENSG00000128692	EIF2S2P4	NA	NA	--	NA	NA	--	NA	NA	--	0.00464737	2.91073	UP	NA	NA	--	--	--	--	--	--	--	--	--	--	--	--	--	GeneCards Information	9606	728350	-	-	HGNC:37626	2	2q31.1	eukaryotic translation initiation factor 2, subunit 2 beta pseudogene 4	pseudo	EIF2S2P4	eukaryotic translation initiation factor 2, subunit 2 beta pseudogene 4	O	-	20140502
ENSG00000131401	NAPSB	NA	NA	--	NA	NA	--	0.00660781	-6.87182	DOWN	0.00683699	-5.085	DOWN	NA	NA	--	--	--	--	--	--	--	--	--	--	--	--	--	GeneCards Information	9606	256236	-	NAP1L|NAP2|NAPB|NAPSBP	HGNC:13396|Ensembl:ENSG00000131401	19	19q13.33	napsin B aspartic peptidase, pseudogene	pseudo	NAPSB	napsin B aspartic peptidase, pseudogene	O	-	20140502
ENSG00000132967	HMGB1P5	2.60339e-06	-2.23302	DOWN	NA	NA	--	NA	NA	--	NA	NA	--	NA	NA	--	--	--	--	--	--	--	--	--	--	--	--	--	GeneCards Information	9606	10354	-	HMG-1|HMG1L5|HMGB1L15|HMGB1L5|HMGB1P2	HGNC:4997	3	3p24	high mobility group box 1 pseudogene 5	pseudo	HMGB1P5	high mobility group box 1 pseudogene 5	O	-	20140502
ENSG00000133519	ZDHHC8P1	NA	NA	--	NA	NA	--	0.00129651	#NAME?	--	NA	NA	--	NA	NA	--	--	--	--	--	--	--	--	--	--	--	--	--	GeneCards Information	9606	150244	-	ZDHHC8P	HGNC:26461|HPRD:08104	22	22q11.23	zinc finger, DHHC-type containing 8 pseudogene 1	pseudo	ZDHHC8P1	zinc finger, DHHC-type containing 8 pseudogene 1	O	-	20140505
ENSG00000133624	ZNF767	3.11301e-13	-2.91603	DOWN	NA	NA	--	0.000174845	-3.82723	DOWN	0.00233875	-3.41082	DOWN	0.000268345	-8.69127	DOWN	--	--	--	--	-2	DOWN	-1	DOWN	--	--	--	--	GeneCards Information	#N/A	#N/A	#N/A	#N/A	#N/A	#N/A	#N/A	#N/A	#N/A	#N/A	#N/A	#N/A	#N/A	#N/A
ENSG00000134612	FOLH1B	NA	NA	--	NA	NA	--	NA	NA	--	0.0134369	-4.9905	DOWN	NA	NA	--	--	--	--	--	--	--	--	--	--	--	--	--	GeneCards Information	9606	219595	GIG26	FOLH2|FOLHP|GCP3|GCPIII|PSM|PSMA-LIKE|PSMAL	HGNC:13636|MIM:609020|HPRD:07150	11	11q14.3	folate hydrolase 1B	protein-coding	FOLH1B	folate hydrolase 1B	O	N-acetylated-alpha-linked-acidic dipeptidase|NAALADase|cell growth-inhibiting gene 26 protein|folate hydrolase 2|folate hydrolase pseudogene|glutamate carboxypeptidase III|prostate-specific membrane antigen-like protein|putative N-acetylated-alpha-linked acidic dipeptidase|putative folate hydrolase 1B	20140603
ENSG00000136149	RPL13AP25	1.60821e-07	-2.75201	DOWN	NA	NA	--	NA	NA	--	NA	NA	--	NA	NA	--	--	--	--	--	--	--	--	--	--	--	--	--	GeneCards Information	9606	100287887	-	FWP004|RPL13A_11_1314|S863-4	HGNC:36981	13	13q14.3	ribosomal protein L13a pseudogene 25	pseudo	RPL13AP25	ribosomal protein L13a pseudogene 25	O	-	20140502
ENSG00000137970	RP11-122C9.1	NA	NA	--	NA	NA	--	NA	NA	--	8.5161e-07	6.19546	UP	0	32.4898	UP	--	--	--	--	2	UP	--	--	--	--	--	--	GeneCards Information	#N/A	#N/A	#N/A	#N/A	#N/A	#N/A	#N/A	#N/A	#N/A	#N/A	#N/A	#N/A	#N/A	#N/A
ENSG00000139239	RPL14P1	1.04267e-36	-4.93402	DOWN	0.863328	-4.82687	DOWN	NA	NA	--	NA	NA	--	0.000201485	2.89491	UP	-2	DOWN	--	--	--	--	--	--	--	--	--	--	GeneCards Information	9606	144581	-	RPL14L|RPL14_1_1246|bcm1298	HGNC:31384	12	12q14.2	ribosomal protein L14 pseudogene 1	pseudo	RPL14P1	ribosomal protein L14 pseudogene 1	O	-	20140504
ENSG00000140181	HERC2P2	5.5225e-09	-2.00365	DOWN	NA	NA	--	NA	NA	--	NA	NA	--	NA	NA	--	--	--	--	--	--	--	--	--	--	--	--	--	GeneCards Information	9606	400322	-	D15F37S3|MN7	HGNC:4870|Ensembl:ENSG00000140181	15	15q11.2	hect domain and RLD 2 pseudogene 2	pseudo	HERC2P2	hect domain and RLD 2 pseudogene 2	O	-	20140516
ENSG00000144158	RP11-395L14.17	NA	NA	--	NA	NA	--	NA	NA	--	NA	NA	--	NA	NA	--	--	--	--	--	--	--	--	--	--	--	--	--	GeneCards Information	#N/A	#N/A	#N/A	#N/A	#N/A	#N/A	#N/A	#N/A	#N/A	#N/A	#N/A	#N/A	#N/A	#N/A
ENSG00000146001	PCDHB18	NA	NA	--	NA	NA	--	NA	NA	--	NA	NA	--	NA	NA	--	--	--	--	--	--	--	--	--	--	--	--	--	GeneCards Information	9606	54660	-	PCDH-psi2	HGNC:14548|Ensembl:ENSG00000146001	5	5q31	protocadherin beta 18 pseudogene	pseudo	PCDHB18	protocadherin beta 18 pseudogene	O	-	20140502
ENSG00000146677	AC004453.8	4.99834e-26	-6.91752	DOWN	NA	NA	--	NA	NA	--	0.00711819	-2.61695	DOWN	NA	NA	--	--	--	--	--	--	--	--	--	--	--	--	--	GeneCards Information	#N/A	#N/A	#N/A	#N/A	#N/A	#N/A	#N/A	#N/A	#N/A	#N/A	#N/A	#N/A	#N/A	#N/A
ENSG00000146722	AC006014.8	NA	NA	--	NA	NA	--	NA	NA	--	NA	NA	--	NA	NA	--	--	--	--	--	--	--	--	--	--	--	--	--	GeneCards Information	#N/A	#N/A	#N/A	#N/A	#N/A	#N/A	#N/A	#N/A	#N/A	#N/A	#N/A	#N/A	#N/A	#N/A
ENSG00000152117	AC093838.4	NA	NA	--	NA	NA	--	0.000174845	-2.54228	DOWN	0.00275646	-2.29136	DOWN	0.000395767	-4.89518	DOWN	--	--	--	--	-2	DOWN	-1	DOWN	--	--	--	--	GeneCards Information	#N/A	#N/A	#N/A	#N/A	#N/A	#N/A	#N/A	#N/A	#N/A	#N/A	#N/A	#N/A	#N/A	#N/A
ENSG00000154874	CCDC144B	NA	NA	--	NA	NA	--	0.00496536	-3.63477	DOWN	NA	NA	--	NA	NA	--	--	--	--	--	--	--	--	--	--	--	--	--	GeneCards Information	9606	284047	-	-	HGNC:26704|Ensembl:ENSG00000154874|HPRD:08777	17	17p11.2	coiled-coil domain containing 144B (pseudogene)	pseudo	CCDC144B	coiled-coil domain containing 144B (pseudogene)	O	-	20140516
ENSG00000154898	CCDC144CP	NA	NA	--	NA	NA	--	NA	NA	--	NA	NA	--	NA	NA	--	--	--	--	--	--	--	--	--	--	--	--	--	GeneCards Information	9606	348254	-	CCDC144C	HGNC:29073	17	17p11.2	coiled-coil domain containing 144C, pseudogene	pseudo	CCDC144CP	coiled-coil domain containing 144C, pseudogene	O	-	20140516
ENSG00000157965	SSX8	NA	NA	--	NA	NA	--	NA	NA	--	0.00280106	-6.28573	DOWN	NA	NA	--	--	--	--	--	--	--	--	--	--	--	--	--	GeneCards Information	9606	280659	RP11-552J9.8	-	HGNC:19654|MIM:300543|Ensembl:ENSG00000157965|HPRD:06728	X	Xp11.23	synovial sarcoma, X breakpoint 8	pseudo	SSX8	synovial sarcoma, X breakpoint 8	O	-	20140502
ENSG00000158482	SNX29P1	NA	NA	--	NA	NA	--	0.00516847	#NAME?	--	NA	NA	--	NA	NA	--	--	--	--	--	--	--	--	--	--	--	--	--	GeneCards Information	9606	100652781	-	RUNDC2B|RUNDC2L	HGNC:31913	16	16p12.2	sorting nexin 29 pseudogene 1	pseudo	SNX29P1	sorting nexin 29 pseudogene 1	O	-	20140502
ENSG00000159247	TUBBP5	7.04849e-05	-3.34981	DOWN	NA	NA	--	NA	NA	--	NA	NA	--	NA	NA	--	--	--	--	--	--	--	--	--	--	--	--	--	GeneCards Information	9606	643224	-	-	HGNC:23674	9	9q34.3	tubulin, beta pseudogene 5	pseudo	TUBBP5	tubulin, beta pseudogene 5	O	-	20140504
ENSG00000159860	FAM115D	0.000306303	-2.51563	DOWN	NA	NA	--	NA	NA	--	NA	NA	--	NA	NA	--	--	--	--	--	--	--	--	--	--	--	--	--	GeneCards Information	9606	653691	-	FAM139B	HGNC:33603	7	7q35	family with sequence similarity 139, member B	pseudo	FAM115D	family with sequence similarity 115, member D (pseudogene)	O	-	20140524
ENSG00000160828	AC004166.7	NA	NA	--	NA	NA	--	0.00631091	-2.10828	DOWN	NA	NA	--	NA	NA	--	--	--	--	--	--	--	--	--	--	--	--	--	GeneCards Information	#N/A	#N/A	#N/A	#N/A	#N/A	#N/A	#N/A	#N/A	#N/A	#N/A	#N/A	#N/A	#N/A	#N/A
ENSG00000161132	XXbac-B444P24.10	0.0365005	-3.36516	DOWN	NA	NA	--	NA	NA	--	0.00037171	-6.67811	DOWN	NA	NA	--	--	--	--	--	--	--	--	--	--	--	--	--	GeneCards Information	#N/A	#N/A	#N/A	#N/A	#N/A	#N/A	#N/A	#N/A	#N/A	#N/A	#N/A	#N/A	#N/A	#N/A
ENSG00000161643	SIGLEC16	0.0121329	-4.2427	DOWN	NA	NA	--	NA	NA	--	0.006533	-3.38264	DOWN	NA	NA	--	--	--	--	--	--	--	--	--	--	--	--	--	GeneCards Information	9606	400709	-	SIGLECP16|Siglec-P16	HGNC:24851	19	19q13.33	sialic acid binding Ig-like lectin 16 (gene/pseudogene)	pseudo	SIGLEC16	sialic acid binding Ig-like lectin 16 (gene/pseudogene)	O	-	20140502
ENSG00000161912	ADCY10P1	NA	NA	--	NA	NA	--	NA	NA	--	2.81413e-05	-4.99783	DOWN	NA	NA	--	--	--	--	--	--	--	--	--	--	--	--	--	GeneCards Information	9606	221442	-	-	HGNC:44143|Ensembl:ENSG00000161912|HPRD:17323	6	6p21.1	adenylate cyclase 10 (soluble) pseudogene 1	pseudo	ADCY10P1	adenylate cyclase 10 (soluble) pseudogene 1	O	-	20140502
ENSG00000162840	MT2P1	NA	NA	--	NA	NA	--	NA	NA	--	NA	NA	--	3.64757e-12	5.3876	UP	--	--	--	--	--	--	--	--	--	--	--	--	GeneCards Information	9606	4503	-	-	HGNC:7407	4	4q13.2	metallothionein 2 pseudogene 1	pseudo	MT2P1	metallothionein 2 pseudogene 1	O	-	20140505
ENSG00000162997	PRORSD1P	NA	NA	--	NA	NA	--	0.00409591	-3.27238	DOWN	0.00669318	-2.9032	DOWN	NA	NA	--	--	--	--	--	--	--	--	--	--	--	--	--	GeneCards Information	9606	344405	-	NCRNA00117|PRDXDD1P|Prdxdd1|Ybakd1	HGNC:34379|Ensembl:ENSG00000162997	2	2p16.1	prolyl-tRNA synthetase associated domain containing 1, pseudogene	pseudo	PRORSD1P	prolyl-tRNA synthetase associated domain containing 1, pseudogene	O	-	20140502
ENSG00000163016	ALMS1P	0.0425749	-3.39469	DOWN	NA	NA	--	NA	NA	--	NA	NA	--	NA	NA	--	--	--	--	--	--	--	--	--	--	--	--	--	GeneCards Information	9606	200420	-	ALMS1L	HGNC:29586|Ensembl:ENSG00000163016|HPRD:11245	2	2p13.1	Alstrom syndrome 1 pseudogene	pseudo	ALMS1P	Alstrom syndrome 1 pseudogene	O	-	20140502
ENSG00000163121	NEURL3	NA	NA	--	NA	NA	--	NA	NA	--	NA	NA	--	NA	NA	--	--	--	--	--	--	--	--	--	--	--	--	--	GeneCards Information	9606	93082	hCG_1641111	LINCR	HGNC:25162|Ensembl:ENSG00000163121|HPRD:14296	2	2q11.2	neuralized E3 ubiquitin protein ligase 3	protein-coding	NEURL3	neuralized E3 ubiquitin protein ligase 3	O	E3 ubiquitin-protein ligase NEURL3|lung-inducible neuralized-related C3CH4 RING domain protein|neuralized homolog 3 pseudogene|neuralized-like protein 3	20140603
ENSG00000164669	INTS4L1	0.00322987	-4.25989	DOWN	NA	NA	--	NA	NA	--	NA	NA	--	NA	NA	--	--	--	--	--	--	--	--	--	--	--	--	--	GeneCards Information	9606	285905	-	-	HGNC:21925|HPRD:08045	7	7q11.21	integrator complex subunit 4-like 1	pseudo	INTS4L1	integrator complex subunit 4-like 1	O	-	20140504
ENSG00000164845	FAM86FP	NA	NA	--	NA	NA	--	NA	NA	--	0.00706209	-2.47358	DOWN	NA	NA	--	--	--	--	--	--	--	--	--	--	--	--	--	GeneCards Information	9606	653113	-	-	HGNC:42357	12	12p13.31	family with sequence similarity 86, member A pseudogene	pseudo	FAM86FP	family with sequence similarity 86, member F, pseudogene	O	-	20140502
ENSG00000165121	RP11-213G2.3	NA	NA	--	NA	NA	--	0.00229539	-3.57029	DOWN	0.000197681	-3.28928	DOWN	NA	NA	--	--	--	--	--	--	--	--	--	--	--	--	--	GeneCards Information	#N/A	#N/A	#N/A	#N/A	#N/A	#N/A	#N/A	#N/A	#N/A	#N/A	#N/A	#N/A	#N/A	#N/A
ENSG00000165178	NCF1C	NA	NA	--	NA	NA	--	NA	NA	--	NA	NA	--	NA	NA	--	--	--	--	--	--	--	--	--	--	--	--	--	GeneCards Information	9606	654817	-	SH3PXD1C	HGNC:32523|Ensembl:ENSG00000165178|HPRD:01990	7	7q11.23	neutrophil cytosolic factor 1C pseudogene	pseudo	NCF1C	neutrophil cytosolic factor 1C pseudogene	O	-	20140516
ENSG00000165874	FAM35BP	1.20099e-05	-3.31725	DOWN	NA	NA	--	NA	NA	--	3.59063e-05	-5.50879	DOWN	NA	NA	--	--	--	--	--	--	--	--	--	--	--	--	--	GeneCards Information	9606	414241	RP11-38L15.1	FAM35B|FAM35EP|bA38L15.1	HGNC:31425|Ensembl:ENSG00000165874	10	10q11.22	family with sequence similarity 35, member A pseudogene	pseudo	FAM35BP	family with sequence similarity 35, member B, pseudogene	O	-	20140502
ENSG00000166104	RP11-299H22.3	NA	NA	--	NA	NA	--	NA	NA	--	NA	NA	--	NA	NA	--	--	--	--	--	--	--	--	--	--	--	--	--	GeneCards Information	#N/A	#N/A	#N/A	#N/A	#N/A	#N/A	#N/A	#N/A	#N/A	#N/A	#N/A	#N/A	#N/A	#N/A
ENSG00000166667	SPDYE6	NA	NA	--	NA	NA	--	NA	NA	--	0.00929435	-2.85312	DOWN	NA	NA	--	--	--	--	--	--	--	--	--	--	--	--	--	GeneCards Information	9606	729597	hCG_1989182	-	HGNC:35465|Ensembl:ENSG00000166667	7	7q22.1	speedy/RINGO cell cycle regulator family member E6	protein-coding	SPDYE6	speedy/RINGO cell cycle regulator family member E6	O	putative speedy protein E6|speedy homolog E6	20140607
ENSG00000168405	CMAHP	NA	NA	--	NA	NA	--	NA	NA	--	NA	NA	--	NA	NA	--	--	--	--	--	--	--	--	--	--	--	--	--	GeneCards Information	9606	8418	RP3-425P12.3	CMAH|CSAH	HGNC:2098|MIM:603209	6	6p21.32	cytidine monophospho-N-acetylneuraminic acid hydroxylase, pseudogene	pseudo	CMAHP	cytidine monophospho-N-acetylneuraminic acid hydroxylase, pseudogene	O	-	20140502
ENSG00000168852	TPTE2P5	NA	NA	--	NA	NA	--	0.044992	-7.72679	DOWN	NA	NA	--	NA	NA	--	--	--	--	--	--	--	--	--	--	--	--	--	GeneCards Information	9606	100616668	-	-	HGNC:42356	13	13q14.11	transmembrane phosphoinositide 3-phosphatase and tensin homolog 2 pseudogene 5	pseudo	TPTE2P5	transmembrane phosphoinositide 3-phosphatase and tensin homolog 2 pseudogene 5	O	-	20140502
ENSG00000168992	AC009237.9	NA	NA	--	NA	NA	--	NA	NA	--	NA	NA	--	NA	NA	--	--	--	--	--	--	--	--	--	--	--	--	--	GeneCards Information	#N/A	#N/A	#N/A	#N/A	#N/A	#N/A	#N/A	#N/A	#N/A	#N/A	#N/A	#N/A	#N/A	#N/A
ENSG00000169668	BCRP2	3.566e-06	-2.42988	DOWN	NA	NA	--	0.00103529	-4.80733	DOWN	0.00449767	-4.07418	DOWN	NA	NA	--	--	--	--	--	--	--	--	--	--	--	--	--	GeneCards Information	9606	400892	-	BCR-2|BCR2|BCRL2	HGNC:1015|MIM:113630|HPRD:13467	22	22q11.21	breakpoint cluster region pseudogene 2	pseudo	BCRP2	breakpoint cluster region pseudogene 2	O	-	20140516
ENSG00000170092	AC018720.10	0.0191272	-2.08095	DOWN	NA	NA	--	NA	NA	--	0.00475873	-3.07662	DOWN	NA	NA	--	--	--	--	--	--	--	--	--	--	--	--	--	GeneCards Information	#N/A	#N/A	#N/A	#N/A	#N/A	#N/A	#N/A	#N/A	#N/A	#N/A	#N/A	#N/A	#N/A	#N/A
ENSG00000170468	AC005280.1	NA	NA	--	NA	NA	--	NA	NA	--	0.00627453	7.20104	UP	NA	NA	--	--	--	--	--	--	--	--	--	--	--	--	--	GeneCards Information	#N/A	#N/A	#N/A	#N/A	#N/A	#N/A	#N/A	#N/A	#N/A	#N/A	#N/A	#N/A	#N/A	#N/A
ENSG00000170629	DPY19L2P2	1.83518e-09	-2.08758	DOWN	NA	NA	--	0.000174845	-3.0985	DOWN	7.10906e-06	-2.93855	DOWN	2.36468e-07	-7.66639	DOWN	--	--	--	--	-2	DOWN	-1	DOWN	--	--	--	--	GeneCards Information	9606	349152	-	-	HGNC:21764|Ensembl:ENSG00000170629|HPRD:08772	7	7q22.1	DPY19L2 pseudogene 2	pseudo	DPY19L2P2	DPY19L2 pseudogene 2	O	-	20140505
ENSG00000171101	SIGLEC17P	NA	NA	--	NA	NA	--	NA	NA	--	NA	NA	--	NA	NA	--	--	--	--	--	--	--	--	--	--	--	--	--	GeneCards Information	9606	284367	-	HSPC078|SIGLECP2|SIGLECP3	HGNC:15604|Ensembl:ENSG00000171101	19	19q13.3	sialic acid binding Ig-like lectin 17, pseudogene	pseudo	SIGLEC17P	sialic acid binding Ig-like lectin 17, pseudogene	O	-	20140502
ENSG00000171943	SRGAP2C	3.33009e-12	2.52951	UP	NA	NA	--	NA	NA	--	NA	NA	--	NA	NA	--	--	--	--	--	--	--	--	--	--	--	--	--	GeneCards Information	9606	653464	RP11-343N15.3	SRGAP2P1	HGNC:30584|MIM:614704	1	1p11.2	SLIT-ROBO Rho GTPase activating protein 2C	protein-coding	SRGAP2C	SLIT-ROBO Rho GTPase activating protein 2C	O	SLIT-ROBO Rho GTPase activating protein 2 pseudogene 1|SLIT-ROBO Rho GTPase-activating protein 2C	20140529
ENSG00000172460	PRSS30P	9.18747e-08	-4.39024	DOWN	NA	NA	--	NA	NA	--	NA	NA	--	NA	NA	--	--	--	--	--	--	--	--	--	--	--	--	--	GeneCards Information	9606	124221	-	Disp|TMPRSS8|TMPRSS8P	HGNC:28753|Ensembl:ENSG00000172460|HPRD:07132	16	16p13.3	protease, serine, 30, pseudogene	pseudo	PRSS30P	protease, serine, 30, pseudogene	O	-	20140502
ENSG00000172900	AP002387.1	NA	NA	--	NA	NA	--	NA	NA	--	NA	NA	--	NA	NA	--	--	--	--	--	--	--	--	--	--	--	--	--	GeneCards Information	#N/A	#N/A	#N/A	#N/A	#N/A	#N/A	#N/A	#N/A	#N/A	#N/A	#N/A	#N/A	#N/A	#N/A
ENSG00000172974	AC007318.5	2.92508e-11	-2.75101	DOWN	NA	NA	--	NA	NA	--	0.0366637	2.33286	UP	NA	NA	--	--	--	--	--	--	--	--	--	--	--	--	--	GeneCards Information	#N/A	#N/A	#N/A	#N/A	#N/A	#N/A	#N/A	#N/A	#N/A	#N/A	#N/A	#N/A	#N/A	#N/A
ENSG00000173295	FAM86B3P	NA	NA	--	NA	NA	--	0.000174845	-2.94311	DOWN	0.000223708	-2.69061	DOWN	1.56045e-05	-6.45586	DOWN	--	--	--	--	-2	DOWN	-1	DOWN	--	--	--	--	GeneCards Information	9606	286042	hCG_1990547	-	HGNC:44371|Ensembl:ENSG00000173295	8	8p23.1	family with sequence similarity 86, member A pseudogene	pseudo	FAM86B3P	family with sequence similarity 86, member B3, pseudogene	O	-	20140504
ENSG00000174028	FAM3C2	NA	NA	--	NA	NA	--	0.031812	4.31784	UP	3.39049e-06	3.59758	UP	4.72995e-26	8.50501	UP	--	--	--	--	2	UP	1	UP	--	--	--	--	GeneCards Information	9606	286460	-	-	HGNC:34501	X	Xp22.11	FAM3C pseudogene	pseudo	FAM3C2	family with sequence similarity 3, member C2 (pseudogene)	O	-	20140502
ENSG00000174368	PMS2P2	0.00172751	-4.20032	DOWN	NA	NA	--	0.0336266	-2.8449	DOWN	0.0222657	-2.55096	DOWN	NA	NA	--	--	--	--	--	--	--	--	--	--	--	--	--	GeneCards Information	#N/A	#N/A	#N/A	#N/A	#N/A	#N/A	#N/A	#N/A	#N/A	#N/A	#N/A	#N/A	#N/A	#N/A
ENSG00000174384	RP11-313P13.4	NA	NA	--	NA	NA	--	NA	NA	--	NA	NA	--	NA	NA	--	--	--	--	--	--	--	--	--	--	--	--	--	GeneCards Information	#N/A	#N/A	#N/A	#N/A	#N/A	#N/A	#N/A	#N/A	#N/A	#N/A	#N/A	#N/A	#N/A	#N/A
ENSG00000174912	METTL15P1	NA	NA	--	NA	NA	--	NA	NA	--	0.025243	2.02707	UP	NA	NA	--	--	--	--	--	--	--	--	--	--	--	--	--	GeneCards Information	9606	100130758	-	METT5D2	HGNC:31926	3	3q25.31	methyltransferase like 15 pseudogene 1	pseudo	METTL15P1	methyltransferase like 15 pseudogene 1	O	-	20140502
ENSG00000175730	BAK1P1	3.49559e-05	-2.39439	DOWN	NA	NA	--	NA	NA	--	NA	NA	--	NA	NA	--	--	--	--	--	--	--	--	--	--	--	--	--	GeneCards Information	9606	600	-	BAK2|BCL2L7P1|Bak-2	HGNC:996	20	20q11.21	BCL2-antagonist/killer 1 pseudogene 1	pseudo	BAK1P1	BCL2-antagonist/killer 1 pseudogene 1	O	-	20140504
ENSG00000175741	RWDD4P2	NA	NA	--	NA	NA	--	NA	NA	--	NA	NA	--	NA	NA	--	--	--	--	--	--	--	--	--	--	--	--	--	GeneCards Information	9606	647009	-	FAM28CP	HGNC:23754	7	7p14.1	RWD domain containing 4 pseudogene 2	pseudo	RWDD4P2	RWD domain containing 4 pseudogene 2	O	-	20140502
ENSG00000175886	RPL7AP66	0.000154753	-5.86847	DOWN	NA	NA	--	NA	NA	--	NA	NA	--	NA	NA	--	--	--	--	--	--	--	--	--	--	--	--	--	GeneCards Information	9606	388474	-	RPL7A_30_1597	HGNC:35682	18	18q12.2	ribosomal protein L7a pseudogene 66	pseudo	RPL7AP66	ribosomal protein L7a pseudogene 66	O	-	20140504
ENSG00000176054	RPL23P2	NA	NA	--	NA	NA	--	NA	NA	--	0.0339102	-2.90093	DOWN	NA	NA	--	--	--	--	--	--	--	--	--	--	--	--	--	GeneCards Information	9606	54028	-	RPL23_4_1724	HGNC:10324	21	21q22.11	ribosomal protein L23 pseudogene 2	pseudo	RPL23P2	ribosomal protein L23 pseudogene 2	O	-	20140502
ENSG00000176082	AL357153.1	NA	NA	--	NA	NA	--	NA	NA	--	NA	NA	--	NA	NA	--	--	--	--	--	--	--	--	--	--	--	--	--	GeneCards Information	#N/A	#N/A	#N/A	#N/A	#N/A	#N/A	#N/A	#N/A	#N/A	#N/A	#N/A	#N/A	#N/A	#N/A
ENSG00000176305	AC087269.1	NA	NA	--	NA	NA	--	NA	NA	--	1.04509e-05	-13.0332	DOWN	NA	NA	--	--	--	--	--	--	--	--	--	--	--	--	--	GeneCards Information	#N/A	#N/A	#N/A	#N/A	#N/A	#N/A	#N/A	#N/A	#N/A	#N/A	#N/A	#N/A	#N/A	#N/A
ENSG00000176378	PFN1P10	NA	NA	--	NA	NA	--	NA	NA	--	NA	NA	--	NA	NA	--	--	--	--	--	--	--	--	--	--	--	--	--	GeneCards Information	9606	767853	-	-	HGNC:42985	1	1p36.12	profilin 1 pseudogene 10	pseudo	PFN1P10	profilin 1 pseudogene 10	O	-	20140502
ENSG00000176761	ZNF285B	NA	NA	--	NA	NA	--	NA	NA	--	0.0397231	-3.05559	DOWN	NA	NA	--	--	--	--	--	--	--	--	--	--	--	--	--	GeneCards Information	9606	147711	-	-	HGNC:33262	19	19q13.31	zinc finger protein 285B, pseudogene	pseudo	ZNF285B	zinc finger protein 285B, pseudogene	O	-	20140502
ENSG00000176824	AC009951.1	NA	NA	--	NA	NA	--	NA	NA	--	NA	NA	--	NA	NA	--	--	--	--	--	--	--	--	--	--	--	--	--	GeneCards Information	#N/A	#N/A	#N/A	#N/A	#N/A	#N/A	#N/A	#N/A	#N/A	#N/A	#N/A	#N/A	#N/A	#N/A
ENSG00000176826	FKBP9L	1.4873e-12	-3.38314	DOWN	NA	NA	--	0.000174845	-5.67786	DOWN	1.21547e-06	-5.21111	DOWN	6.20228e-06	-17.3468	DOWN	--	--	--	--	-2	DOWN	-1	DOWN	--	--	--	--	GeneCards Information	#N/A	#N/A	#N/A	#N/A	#N/A	#N/A	#N/A	#N/A	#N/A	#N/A	#N/A	#N/A	#N/A	#N/A
ENSG00000176857	CTC-298B17.1	NA	NA	--	NA	NA	--	NA	NA	--	NA	NA	--	NA	NA	--	--	--	--	--	--	--	--	--	--	--	--	--	GeneCards Information	#N/A	#N/A	#N/A	#N/A	#N/A	#N/A	#N/A	#N/A	#N/A	#N/A	#N/A	#N/A	#N/A	#N/A
ENSG00000176933	TOB2P1	NA	NA	--	NA	NA	--	NA	NA	--	NA	NA	--	NA	NA	--	--	--	--	--	--	--	--	--	--	--	--	--	GeneCards Information	9606	222699	-	TOB2P|TOB4p|p373c6.3	HGNC:13986	6	6p22.1	transducer of ERBB2, 2 pseudogene 1	pseudo	TOB2P1	transducer of ERBB2, 2 pseudogene 1	O	-	20140502
ENSG00000177197	PCNPP5	NA	NA	--	NA	NA	--	NA	NA	--	NA	NA	--	NA	NA	--	--	--	--	--	--	--	--	--	--	--	--	--	GeneCards Information	9606	100507361	-	-	HGNC:41977	13	13q14.2	PEST containing nuclear protein pseudogene 5	pseudo	PCNPP5	PEST containing nuclear protein pseudogene 5	O	-	20140502
ENSG00000177236	AP006621.1	NA	NA	--	NA	NA	--	0.0497345	-2.05725	DOWN	NA	NA	--	NA	NA	--	--	--	--	--	--	--	--	--	--	--	--	--	GeneCards Information	#N/A	#N/A	#N/A	#N/A	#N/A	#N/A	#N/A	#N/A	#N/A	#N/A	#N/A	#N/A	#N/A	#N/A
ENSG00000177350	RPL13AP3	NA	NA	--	NA	NA	--	NA	NA	--	0.00532324	-3.53573	DOWN	NA	NA	--	--	--	--	--	--	--	--	--	--	--	--	--	GeneCards Information	9606	645683	-	RPL13A_11_1370	HGNC:23539|Ensembl:ENSG00000177350	14	14q22.3	ribosomal protein L13a pseudogene 3	pseudo	RPL13AP3	ribosomal protein L13a pseudogene 3	O	-	20140504
ENSG00000177359	RP11-551L14.1	1.33623e-15	-3.43832	DOWN	NA	NA	--	0.000174845	-5.55401	DOWN	0.0104359	-4.50094	DOWN	0.00185126	-22.8164	DOWN	--	--	--	--	-2	DOWN	-1	DOWN	--	--	--	--	GeneCards Information	#N/A	#N/A	#N/A	#N/A	#N/A	#N/A	#N/A	#N/A	#N/A	#N/A	#N/A	#N/A	#N/A	#N/A
ENSG00000177736	RP11-474P12.3	NA	NA	--	NA	NA	--	NA	NA	--	NA	NA	--	NA	NA	--	--	--	--	--	--	--	--	--	--	--	--	--	GeneCards Information	#N/A	#N/A	#N/A	#N/A	#N/A	#N/A	#N/A	#N/A	#N/A	#N/A	#N/A	#N/A	#N/A	#N/A
ENSG00000177855	CACYBPP2	3.99982e-06	-5.45606	DOWN	NA	NA	--	NA	NA	--	NA	NA	--	NA	NA	--	--	--	--	--	--	--	--	--	--	--	--	--	GeneCards Information	9606	644877	-	-	HGNC:45123	2	2q32.1	calcyclin binding protein pseudogene 2	pseudo	CACYBPP2	calcyclin binding protein pseudogene 2	O	-	20140504
ENSG00000178082	TWF1P1	0.000640266	-4.05786	DOWN	NA	NA	--	NA	NA	--	NA	NA	--	NA	NA	--	--	--	--	--	--	--	--	--	--	--	--	--	GeneCards Information	9606	619519	-	A6ps1|PTK9P|PTK9P1	HGNC:21736	17	17q11.2	twinfilin 1 pseudogene 1	pseudo	TWF1P1	twinfilin 1 pseudogene 1	O	-	20140502
ENSG00000178162	AC140481.1	5.37483e-08	-3.04397	DOWN	NA	NA	--	0.0395489	-3.5222	DOWN	NA	NA	--	NA	NA	--	--	--	--	--	--	--	--	--	--	--	--	--	GeneCards Information	#N/A	#N/A	#N/A	#N/A	#N/A	#N/A	#N/A	#N/A	#N/A	#N/A	#N/A	#N/A	#N/A	#N/A
ENSG00000178429	RPS3AP5	2.1146e-27	-4.73034	DOWN	NA	NA	--	0.00264861	-3.09926	DOWN	0.000915756	-2.88732	DOWN	0.000746352	-5.81294	DOWN	--	--	--	--	-2	DOWN	-1	DOWN	--	--	--	--	GeneCards Information	9606	439992	-	RPS3A_15_1074|bA486O22.3	HGNC:23744	10	10q23.1	ribosomal protein S3A pseudogene 5	pseudo	RPS3AP5	ribosomal protein S3A pseudogene 5	O	-	20140502
ENSG00000178464	CTD-2192J16.15	2.33457e-24	-3.66921	DOWN	NA	NA	--	NA	NA	--	0.00724851	2.43809	UP	NA	NA	--	--	--	--	--	--	--	--	--	--	--	--	--	GeneCards Information	#N/A	#N/A	#N/A	#N/A	#N/A	#N/A	#N/A	#N/A	#N/A	#N/A	#N/A	#N/A	#N/A	#N/A
ENSG00000178631	ACTG1P1	NA	NA	--	NA	NA	--	NA	NA	--	NA	NA	--	NA	NA	--	--	--	--	--	--	--	--	--	--	--	--	--	GeneCards Information	9606	73	-	ACT1GP1|ACTGP1|HY-psi-gamma-AC6	HGNC:146	3	3q23	actin, gamma 1 pseudogene 1	pseudo	ACTG1P1	actin, gamma 1 pseudogene 1	O	-	20140502
ENSG00000178715	RP11-169K16.8	1.94255e-10	-5.7745	DOWN	NA	NA	--	NA	NA	--	0.000753086	-4.52166	DOWN	NA	NA	--	--	--	--	--	--	--	--	--	--	--	--	--	GeneCards Information	#N/A	#N/A	#N/A	#N/A	#N/A	#N/A	#N/A	#N/A	#N/A	#N/A	#N/A	#N/A	#N/A	#N/A
ENSG00000179101	RP11-349N19.2	2.27162e-15	-6.63672	DOWN	NA	NA	--	NA	NA	--	NA	NA	--	NA	NA	--	--	--	--	--	--	--	--	--	--	--	--	--	GeneCards Information	#N/A	#N/A	#N/A	#N/A	#N/A	#N/A	#N/A	#N/A	#N/A	#N/A	#N/A	#N/A	#N/A	#N/A
ENSG00000179296	CTGLF12P	NA	NA	--	NA	NA	--	NA	NA	--	NA	NA	--	NA	NA	--	--	--	--	--	--	--	--	--	--	--	--	--	GeneCards Information	9606	414224	RP11-144G6.7	-	HGNC:23661|Ensembl:ENSG00000179296	10	10q11.22	centaurin, gamma-like family, member 12 pseudogene	pseudo	CTGLF12P	centaurin, gamma-like family, member 12 pseudogene	O	-	20140502
ENSG00000179362	HMGN2P46	NA	NA	--	NA	NA	--	0.0258933	-2.60241	DOWN	NA	NA	--	NA	NA	--	--	--	--	--	--	--	--	--	--	--	--	--	GeneCards Information	9606	283651	-	C15orf21|D-PCa-2	HGNC:26817|MIM:611314|HPRD:16622	15	15q21.1	high mobility group nucleosomal binding domain 2 pseudogene 46	pseudo	HMGN2P46	high mobility group nucleosomal binding domain 2 pseudogene 46	O	-	20140504
ENSG00000179467	AL109806.1	NA	NA	--	NA	NA	--	NA	NA	--	0.0352573	-3.51087	DOWN	NA	NA	--	--	--	--	--	--	--	--	--	--	--	--	--	GeneCards Information	#N/A	#N/A	#N/A	#N/A	#N/A	#N/A	#N/A	#N/A	#N/A	#N/A	#N/A	#N/A	#N/A	#N/A
ENSG00000179571	NBPF23	NA	NA	--	NA	NA	--	NA	NA	--	NA	NA	--	NA	NA	--	--	--	--	--	--	--	--	--	--	--	--	--	GeneCards Information	#N/A	#N/A	#N/A	#N/A	#N/A	#N/A	#N/A	#N/A	#N/A	#N/A	#N/A	#N/A	#N/A	#N/A
ENSG00000179899	PHC1P1	NA	NA	--	NA	NA	--	0.000174845	-2.82643	DOWN	0.00496374	-2.53714	DOWN	0.000854537	-5.80439	DOWN	--	--	--	--	-2	DOWN	-1	DOWN	--	--	--	--	GeneCards Information	9606	653441	-	PHC1B	HGNC:34502	12	12q13.2	polyhomeotic homolog 1 (Drosophila) pseudogene 1	pseudo	PHC1P1	polyhomeotic homolog 1 (Drosophila) pseudogene 1	O	-	20140502
ENSG00000179967	PPP1R14BP3	4.07845e-14	-6.08315	DOWN	NA	NA	--	NA	NA	--	NA	NA	--	NA	NA	--	--	--	--	--	--	--	--	--	--	--	--	--	GeneCards Information	9606	100507617	-	-	HGNC:16330	4	-	protein phosphatase 1, regulatory (inhibitor) subunit 14B pseudogene 3	pseudo	PPP1R14BP3	protein phosphatase 1, regulatory (inhibitor) subunit 14B pseudogene 3	O	-	20140502
ENSG00000180178	AC018865.8	NA	NA	--	NA	NA	--	0.000623214	#NAME?	--	NA	NA	--	NA	NA	--	--	--	--	--	--	--	--	--	--	--	--	--	GeneCards Information	#N/A	#N/A	#N/A	#N/A	#N/A	#N/A	#N/A	#N/A	#N/A	#N/A	#N/A	#N/A	#N/A	#N/A
ENSG00000180221	RP11-179B15.2	NA	NA	--	NA	NA	--	NA	NA	--	NA	NA	--	NA	NA	--	--	--	--	--	--	--	--	--	--	--	--	--	GeneCards Information	#N/A	#N/A	#N/A	#N/A	#N/A	#N/A	#N/A	#N/A	#N/A	#N/A	#N/A	#N/A	#N/A	#N/A
ENSG00000180229	HERC2P3	1.08737e-08	-2.88146	DOWN	NA	NA	--	0.00965655	-2.28737	DOWN	NA	NA	--	NA	NA	--	--	--	--	--	--	--	--	--	--	--	--	--	GeneCards Information	9606	283755	-	D15F37S4	HGNC:4871|Ensembl:ENSG00000180229|HPRD:18766	15	15q11.1	hect domain and RLD 2 pseudogene 3	pseudo	HERC2P3	hect domain and RLD 2 pseudogene 3	O	-	20140519
ENSG00000180385	AC034193.5	NA	NA	--	NA	NA	--	0.000479023	-3.25953	DOWN	0.000132011	-3.02566	DOWN	8.13615e-06	-8.14355	DOWN	--	--	--	--	-2	DOWN	-1	DOWN	--	--	--	--	GeneCards Information	#N/A	#N/A	#N/A	#N/A	#N/A	#N/A	#N/A	#N/A	#N/A	#N/A	#N/A	#N/A	#N/A	#N/A
ENSG00000180581	SRP9P1	NA	NA	--	NA	NA	--	NA	NA	--	1.18901e-08	5.72872	UP	NA	NA	--	--	--	--	--	--	--	--	--	--	--	--	--	GeneCards Information	9606	653226	hCG_1781062	SRP9L1	HGNC:23402	10	10q23.32	signal recognition particle 9 pseudogene 1	pseudo	SRP9P1	signal recognition particle 9 pseudogene 1	O	-	20140531
ENSG00000180662	RPL21P8	NA	NA	--	NA	NA	--	NA	NA	--	NA	NA	--	NA	NA	--	--	--	--	--	--	--	--	--	--	--	--	--	GeneCards Information	9606	319145	-	RPL21_48_1381	HGNC:19779	14	14q23.3	ribosomal protein L21 pseudogene 8	pseudo	RPL21P8	ribosomal protein L21 pseudogene 8	O	-	20140502
ENSG00000180764	PIPSL	0.00195032	-2.54631	DOWN	NA	NA	--	NA	NA	--	NA	NA	--	NA	NA	--	--	--	--	--	--	--	--	--	--	--	--	--	GeneCards Information	9606	266971	RP11-429H9.6	PIP5K1L1|PIP5K1P3|PSMD4P2|bA429H9.1	HGNC:23733|Ensembl:ENSG00000180764	10	10q23.33	PIP5K1A and PSMD4-like, pseudogene	pseudo	PIPSL	PIP5K1A and PSMD4-like, pseudogene	O	-	20140504
ENSG00000180867	PDIA3P	2.78084e-09	-2.1451	DOWN	NA	NA	--	NA	NA	--	NA	NA	--	8.23146e-05	3.03394	UP	--	--	--	--	--	--	--	--	--	--	--	--	GeneCards Information	#N/A	#N/A	#N/A	#N/A	#N/A	#N/A	#N/A	#N/A	#N/A	#N/A	#N/A	#N/A	#N/A	#N/A
ENSG00000180987	AC123768.1	NA	NA	--	NA	NA	--	NA	NA	--	0.00243082	-4.51655	DOWN	NA	NA	--	--	--	--	--	--	--	--	--	--	--	--	--	GeneCards Information	#N/A	#N/A	#N/A	#N/A	#N/A	#N/A	#N/A	#N/A	#N/A	#N/A	#N/A	#N/A	#N/A	#N/A
ENSG00000181126	HLA-V	NA	NA	--	NA	NA	--	0.000174845	-4.7726	DOWN	NA	NA	--	NA	NA	--	--	--	--	--	--	--	--	--	--	--	--	--	GeneCards Information	9606	352962	XXbac-BCX209H21.4	HLA-75|dJ377H14.4	HGNC:23482	6	6p21.3	major histocompatibility complex, class I, V (pseudogene)	pseudo	HLA-V	major histocompatibility complex, class I, V (pseudogene)	O	-	20140505
ENSG00000181404	XXyac-YRM2039.2	2.1898e-08	-2.47076	DOWN	NA	NA	--	0.00193058	-2.35455	DOWN	0.00749842	-2.08333	DOWN	NA	NA	--	--	--	--	--	--	--	--	--	--	--	--	--	GeneCards Information	#N/A	#N/A	#N/A	#N/A	#N/A	#N/A	#N/A	#N/A	#N/A	#N/A	#N/A	#N/A	#N/A	#N/A
ENSG00000181524	RPL24P4	5.85164e-30	-6.79894	DOWN	NA	NA	--	NA	NA	--	0.000253653	-3.13716	DOWN	NA	NA	--	--	--	--	--	--	--	--	--	--	--	--	--	GeneCards Information	9606	377381	RP1-125M3.2	RPL24_1_692|dJ125M3.1	HGNC:21371	6	6p21.1	ribosomal protein L24 pseudogene 4	pseudo	RPL24P4	ribosomal protein L24 pseudogene 4	O	-	20140502
ENSG00000181741	FDX1P1	NA	NA	--	NA	NA	--	NA	NA	--	NA	NA	--	NA	NA	--	--	--	--	--	--	--	--	--	--	--	--	--	GeneCards Information	9606	2231	-	ADXP1|FDXP1	HGNC:3640	20	20q11.22	ferredoxin 1 pseudogene 1	pseudo	FDX1P1	ferredoxin 1 pseudogene 1	O	-	20140502
ENSG00000182347	RP11-39K24.9	NA	NA	--	NA	NA	--	NA	NA	--	NA	NA	--	NA	NA	--	--	--	--	--	--	--	--	--	--	--	--	--	GeneCards Information	#N/A	#N/A	#N/A	#N/A	#N/A	#N/A	#N/A	#N/A	#N/A	#N/A	#N/A	#N/A	#N/A	#N/A
ENSG00000182397	DNM1P46	NA	NA	--	NA	NA	--	NA	NA	--	0.00253252	-3.15402	DOWN	NA	NA	--	--	--	--	--	--	--	--	--	--	--	--	--	GeneCards Information	9606	196968	-	C15orf51|DNM1DN14.2|DNM1DN14@	HGNC:35199|Ensembl:ENSG00000182397|HPRD:13192	15	15q26.3	DNM1 pseudogene 46	pseudo	DNM1P46	DNM1 pseudogene 46	O	-	20140502
ENSG00000182484	WASH6P	3.35191e-15	-3.14263	DOWN	NA	NA	--	0.000174845	-2.47988	DOWN	0.00232769	-2.22027	DOWN	NA	NA	--	--	--	--	--	--	--	--	--	--	--	--	--	GeneCards Information	9606	653440	-	CXYorf1|FAM39A|WASH	HGNC:31685|HPRD:16814	X|Y	Xq28;Yq12	WAS protein family homolog 6 pseudogene	pseudo	WASH6P	WAS protein family homolog 6 pseudogene	O	-	20140504
ENSG00000182487	NCF1B	NA	NA	--	NA	NA	--	NA	NA	--	NA	NA	--	NA	NA	--	--	--	--	--	--	--	--	--	--	--	--	--	GeneCards Information	9606	654816	-	NCF-1B|SH3PXD1B	HGNC:32522|Ensembl:ENSG00000182487	7	7q11.23	neutrophil cytosolic factor 1B pseudogene	pseudo	NCF1B	neutrophil cytosolic factor 1B pseudogene	O	-	20140516
ENSG00000182625	RP11-123C21.1	NA	NA	--	NA	NA	--	NA	NA	--	NA	NA	--	NA	NA	--	--	--	--	--	--	--	--	--	--	--	--	--	GeneCards Information	#N/A	#N/A	#N/A	#N/A	#N/A	#N/A	#N/A	#N/A	#N/A	#N/A	#N/A	#N/A	#N/A	#N/A
ENSG00000182632	CCNYL2	2.98692e-09	-5.58169	DOWN	NA	NA	--	NA	NA	--	0.0261308	-4.87278	DOWN	NA	NA	--	--	--	--	--	--	--	--	--	--	--	--	--	GeneCards Information	9606	414194	RP11-178A10.2	C10orf21|bA178A10.2	HGNC:23495|Ensembl:ENSG00000182632	10	10q11.21	cyclin Y-like 2	pseudo	CCNYL2	cyclin Y-like 2	O	-	20140502
ENSG00000182841	RRP7B	NA	NA	--	NA	NA	--	0.000174845	-2.57282	DOWN	NA	NA	--	NA	NA	--	--	--	--	--	--	--	--	--	--	--	--	--	GeneCards Information	9606	91695	-	dJ222E13.2	HGNC:30454|Ensembl:ENSG00000182841	22	22q13.2	ribosomal RNA processing 7 homolog B (S. cerevisiae)	pseudo	RRP7B	ribosomal RNA processing 7 homolog B (S. cerevisiae)	O	-	20140502
ENSG00000183022	TPM3P8	NA	NA	--	NA	NA	--	NA	NA	--	NA	NA	--	NA	NA	--	--	--	--	--	--	--	--	--	--	--	--	--	GeneCards Information	9606	646839	-	-	HGNC:39171	2	2q37.1	tropomyosin 3 pseudogene 8	pseudo	TPM3P8	tropomyosin 3 pseudogene 8	O	-	20140502
ENSG00000183055	FAM133CP	NA	NA	--	NA	NA	--	NA	NA	--	NA	NA	--	NA	NA	--	--	--	--	--	--	--	--	--	--	--	--	--	GeneCards Information	9606	728640	-	-	HGNC:44190	10	10q21.1	family with sequence similarity 133, member A pseudogene	pseudo	FAM133CP	family with sequence similarity 133, member C, pseudogene	O	-	20140502
ENSG00000183199	HSP90AB3P	3.53366e-16	-5.29004	DOWN	NA	NA	--	NA	NA	--	5.08389e-05	-3.82227	DOWN	NA	NA	--	--	--	--	--	--	--	--	--	--	--	--	--	GeneCards Information	9606	3327	-	HSP90BC|HSPCP1	HGNC:5259	4	4q22.1	heat shock protein 90kDa alpha (cytosolic), class B member 3, pseudogene	pseudo	HSP90AB3P	heat shock protein 90kDa alpha (cytosolic), class B member 3, pseudogene	O	-	20140504
ENSG00000183298	RP11-556K13.1	NA	NA	--	NA	NA	--	NA	NA	--	0.00132252	-3.02199	DOWN	NA	NA	--	--	--	--	--	--	--	--	--	--	--	--	--	GeneCards Information	#N/A	#N/A	#N/A	#N/A	#N/A	#N/A	#N/A	#N/A	#N/A	#N/A	#N/A	#N/A	#N/A	#N/A
ENSG00000183405	RPS7P1	5.59074e-36	-5.47407	DOWN	0.802433	-5.38337	DOWN	NA	NA	--	NA	NA	--	NA	NA	--	-2	DOWN	--	--	--	--	--	--	--	--	--	--	GeneCards Information	9606	388363	-	RPS7_4_1531	HGNC:17081	17	17q11.2	ribosomal protein S7 pseudogene 1	pseudo	RPS7P1	ribosomal protein S7 pseudogene 1	O	-	20140502
ENSG00000183432	ZBTB8OSP1	NA	NA	--	NA	NA	--	NA	NA	--	NA	NA	--	NA	NA	--	--	--	--	--	--	--	--	--	--	--	--	--	GeneCards Information	9606	729566	-	-	HGNC:19043	4	4q31.3	zinc finger and BTB domain containing 8 opposite strand pseudogene 1	pseudo	ZBTB8OSP1	zinc finger and BTB domain containing 8 opposite strand pseudogene 1	O	-	20140502
ENSG00000183504	AL132868.1	NA	NA	--	NA	NA	--	NA	NA	--	NA	NA	--	NA	NA	--	--	--	--	--	--	--	--	--	--	--	--	--	GeneCards Information	#N/A	#N/A	#N/A	#N/A	#N/A	#N/A	#N/A	#N/A	#N/A	#N/A	#N/A	#N/A	#N/A	#N/A
ENSG00000183531	Z98256.1	4.42571e-58	2.59683	UP	0.846892	2.69167	UP	NA	NA	--	NA	NA	--	NA	NA	--	2	UP	--	--	--	--	--	--	--	--	--	--	GeneCards Information	#N/A	#N/A	#N/A	#N/A	#N/A	#N/A	#N/A	#N/A	#N/A	#N/A	#N/A	#N/A	#N/A	#N/A
ENSG00000183604	RP11-347C12.2	NA	NA	--	NA	NA	--	NA	NA	--	NA	NA	--	NA	NA	--	--	--	--	--	--	--	--	--	--	--	--	--	GeneCards Information	#N/A	#N/A	#N/A	#N/A	#N/A	#N/A	#N/A	#N/A	#N/A	#N/A	#N/A	#N/A	#N/A	#N/A
ENSG00000183900	AC099522.1	NA	NA	--	NA	NA	--	NA	NA	--	0.0111927	-4.23262	DOWN	NA	NA	--	--	--	--	--	--	--	--	--	--	--	--	--	GeneCards Information	#N/A	#N/A	#N/A	#N/A	#N/A	#N/A	#N/A	#N/A	#N/A	#N/A	#N/A	#N/A	#N/A	#N/A
ENSG00000184111	RP11-366I13.3	NA	NA	--	NA	NA	--	NA	NA	--	NA	NA	--	NA	NA	--	--	--	--	--	--	--	--	--	--	--	--	--	GeneCards Information	#N/A	#N/A	#N/A	#N/A	#N/A	#N/A	#N/A	#N/A	#N/A	#N/A	#N/A	#N/A	#N/A	#N/A
ENSG00000184247	AC100791.1	NA	NA	--	NA	NA	--	NA	NA	--	3.33358e-05	-49.4491	DOWN	NA	NA	--	--	--	--	--	--	--	--	--	--	--	--	--	GeneCards Information	#N/A	#N/A	#N/A	#N/A	#N/A	#N/A	#N/A	#N/A	#N/A	#N/A	#N/A	#N/A	#N/A	#N/A
ENSG00000184319	AC002055.4	NA	NA	--	NA	NA	--	NA	NA	--	NA	NA	--	0.00169759	2.98513	UP	--	--	--	--	--	--	--	--	--	--	--	--	GeneCards Information	#N/A	#N/A	#N/A	#N/A	#N/A	#N/A	#N/A	#N/A	#N/A	#N/A	#N/A	#N/A	#N/A	#N/A
ENSG00000184389	A3GALT2	NA	NA	--	NA	NA	--	NA	NA	--	NA	NA	--	NA	NA	--	--	--	--	--	--	--	--	--	--	--	--	--	GeneCards Information	9606	127550	RP11-415J8.2	A3GALT2P|IGBS3S	HGNC:30005|Ensembl:ENSG00000184389|Vega:OTTHUMG00000004125	1	1p35.1	alpha 1,3-galactosyltransferase 2	protein-coding	A3GALT2	alpha 1,3-galactosyltransferase 2	O	alpha 1,3-galactosyltransferase 2, pseudogene|iGb3 synthase|isoglobotriaosylceramide synthase	20140603
ENSG00000184414	RP11-44M6.3	0.023925	-3.81366	DOWN	NA	NA	--	NA	NA	--	3.7627e-06	-5.60397	DOWN	NA	NA	--	--	--	--	--	--	--	--	--	--	--	--	--	GeneCards Information	#N/A	#N/A	#N/A	#N/A	#N/A	#N/A	#N/A	#N/A	#N/A	#N/A	#N/A	#N/A	#N/A	#N/A
ENSG00000184616	AC004166.6	NA	NA	--	NA	NA	--	NA	NA	--	1.25996e-09	-6.52603	DOWN	0.00662916	-4.01378	DOWN	--	--	--	--	-2	DOWN	--	--	--	--	--	--	GeneCards Information	#N/A	#N/A	#N/A	#N/A	#N/A	#N/A	#N/A	#N/A	#N/A	#N/A	#N/A	#N/A	#N/A	#N/A
ENSG00000185020	RP11-111G23.1	NA	NA	--	NA	NA	--	NA	NA	--	0.000905995	-3.59625	DOWN	NA	NA	--	--	--	--	--	--	--	--	--	--	--	--	--	GeneCards Information	#N/A	#N/A	#N/A	#N/A	#N/A	#N/A	#N/A	#N/A	#N/A	#N/A	#N/A	#N/A	#N/A	#N/A
ENSG00000185040	AC004980.11	NA	NA	--	NA	NA	--	NA	NA	--	3.39414e-06	-4.72584	DOWN	NA	NA	--	--	--	--	--	--	--	--	--	--	--	--	--	GeneCards Information	#N/A	#N/A	#N/A	#N/A	#N/A	#N/A	#N/A	#N/A	#N/A	#N/A	#N/A	#N/A	#N/A	#N/A
ENSG00000185275	CD24P4	NA	NA	--	NA	NA	--	NA	NA	--	NA	NA	--	NA	NA	--	--	--	--	--	--	--	--	--	--	--	--	--	GeneCards Information	9606	938	-	CD24L4	HGNC:1649	Y	Yq11.222	CD24 molecule pseudogene 4	pseudo	CD24P4	CD24 molecule pseudogene 4	O	-	20140516
ENSG00000185390	FGF7P2	NA	NA	--	NA	NA	--	0.00252842	#NAME?	--	NA	NA	--	NA	NA	--	--	--	--	--	--	--	--	--	--	--	--	--	GeneCards Information	9606	394217	-	FGF7L|PRED3	HGNC:17193	21	21q11.2	fibroblast growth factor 7 pseudogene 2	pseudo	FGF7P2	fibroblast growth factor 7 pseudogene 2	O	-	20140502
ENSG00000185641	CTD-2287O16.1	7.65742e-13	-3.05977	DOWN	NA	NA	--	NA	NA	--	NA	NA	--	NA	NA	--	--	--	--	--	--	--	--	--	--	--	--	--	GeneCards Information	#N/A	#N/A	#N/A	#N/A	#N/A	#N/A	#N/A	#N/A	#N/A	#N/A	#N/A	#N/A	#N/A	#N/A
ENSG00000185834	RPL12P4	7.4158e-28	-8.98247	DOWN	NA	NA	--	NA	NA	--	0.017664	-3.64992	DOWN	NA	NA	--	--	--	--	--	--	--	--	--	--	--	--	--	GeneCards Information	9606	116149	-	RPL12_23_1714|dJ800C24.1	HGNC:16587	20	20q13.2	ribosomal protein L12 pseudogene 4	pseudo	RPL12P4	ribosomal protein L12 pseudogene 4	O	-	20140502
ENSG00000185839	RP4-592A1.2	1.60919e-14	-4.55075	DOWN	NA	NA	--	NA	NA	--	NA	NA	--	NA	NA	--	--	--	--	--	--	--	--	--	--	--	--	--	GeneCards Information	#N/A	#N/A	#N/A	#N/A	#N/A	#N/A	#N/A	#N/A	#N/A	#N/A	#N/A	#N/A	#N/A	#N/A
ENSG00000185986	SDHAP3	NA	NA	--	NA	NA	--	0.000174845	-3.05087	DOWN	0.022528	-2.48091	DOWN	0.00612775	-5.58249	DOWN	--	--	--	--	-2	DOWN	-1	DOWN	--	--	--	--	GeneCards Information	9606	728609	-	SDHACL|SDHAL	HGNC:18781	5	5p15.33	succinate dehydrogenase complex, subunit A, flavoprotein pseudogene 3	pseudo	SDHAP3	succinate dehydrogenase complex, subunit A, flavoprotein pseudogene 3	O	-	20140502
ENSG00000186076	RP11-887P2.3	NA	NA	--	NA	NA	--	NA	NA	--	0.0233073	2.58511	UP	0	7.94877	UP	--	--	--	--	2	UP	--	--	--	--	--	--	GeneCards Information	#N/A	#N/A	#N/A	#N/A	#N/A	#N/A	#N/A	#N/A	#N/A	#N/A	#N/A	#N/A	#N/A	#N/A
ENSG00000186301	MST1P2	3.76858e-11	-6.76051	DOWN	NA	NA	--	NA	NA	--	1.2219e-05	-7.30733	DOWN	NA	NA	--	--	--	--	--	--	--	--	--	--	--	--	--	GeneCards Information	9606	11209	-	MSPL-1|MSPL-2|MSPL-3|MSPL1|MSPL2|MSPL3|MSTP1|MSTP2|MSTP3	HGNC:7383|Ensembl:ENSG00000186301	1	1p36.2	macrophage stimulating 1 (hepatocyte growth factor-like) pseudogene 2	pseudo	MST1P2	macrophage stimulating 1 (hepatocyte growth factor-like) pseudogene 2	O	-	20140516
ENSG00000186322	RP13-608F4.1	NA	NA	--	NA	NA	--	NA	NA	--	NA	NA	--	NA	NA	--	--	--	--	--	--	--	--	--	--	--	--	--	GeneCards Information	#N/A	#N/A	#N/A	#N/A	#N/A	#N/A	#N/A	#N/A	#N/A	#N/A	#N/A	#N/A	#N/A	#N/A
ENSG00000186328	RP11-140K17.2	NA	NA	--	NA	NA	--	NA	NA	--	NA	NA	--	NA	NA	--	--	--	--	--	--	--	--	--	--	--	--	--	GeneCards Information	#N/A	#N/A	#N/A	#N/A	#N/A	#N/A	#N/A	#N/A	#N/A	#N/A	#N/A	#N/A	#N/A	#N/A
ENSG00000186466	AQP7P1	NA	NA	--	NA	NA	--	NA	NA	--	NA	NA	--	NA	NA	--	--	--	--	--	--	--	--	--	--	--	--	--	GeneCards Information	9606	375719	-	bA251O17.3	HGNC:32048	9	9q13	aquaporin 7 pseudogene 1	pseudo	AQP7P1	aquaporin 7 pseudogene 1	O	-	20140516
ENSG00000186481	ANKRD20A5P	NA	NA	--	NA	NA	--	0.00559299	#NAME?	--	NA	NA	--	NA	NA	--	--	--	--	--	--	--	--	--	--	--	--	--	GeneCards Information	9606	440482	-	ANKRD20A5	HGNC:33833	18	18p11.21	ankyrin repeat domain 20 family, member A5, pseudogene	pseudo	ANKRD20A5P	ankyrin repeat domain 20 family, member A5, pseudogene	O	-	20140502
ENSG00000186645	SPDYE9P	NA	NA	--	NA	NA	--	NA	NA	--	NA	NA	--	NA	NA	--	--	--	--	--	--	--	--	--	--	--	--	--	GeneCards Information	9606	643909	-	-	HGNC:45034	7	7q11.23	speedy/RINGO cell cycle regulator family member E9, pseudogene	pseudo	SPDYE9P	speedy/RINGO cell cycle regulator family member E9, pseudogene	O	-	20140524
ENSG00000186676	EEF1GP1	NA	NA	--	NA	NA	--	NA	NA	--	NA	NA	--	NA	NA	--	--	--	--	--	--	--	--	--	--	--	--	--	GeneCards Information	9606	646837	-	-	HGNC:44556	7	7q31.33	eukaryotic translation elongation factor 1 gamma pseudogene 1	pseudo	EEF1GP1	eukaryotic translation elongation factor 1 gamma pseudogene 1	O	-	20140502
ENSG00000186704	DTX2P1	NA	NA	--	NA	NA	--	0.00180559	-2.72115	DOWN	0.00184017	-2.44679	DOWN	NA	NA	--	--	--	--	--	--	--	--	--	--	--	--	--	GeneCards Information	#N/A	#N/A	#N/A	#N/A	#N/A	#N/A	#N/A	#N/A	#N/A	#N/A	#N/A	#N/A	#N/A	#N/A
ENSG00000186715	MST1L	0.000109456	-3.0525	DOWN	NA	NA	--	0.0173396	-4.04769	DOWN	0.00166422	-3.61767	DOWN	NA	NA	--	--	--	--	--	--	--	--	--	--	--	--	--	GeneCards Information	9606	11223	-	BRF-1|D1F15S1A|MSPL-7|MSPL7|MST1P9|MSTP7|MSTP9	HGNC:7390	1	1p36.13	macrophage stimulating 1-like	protein-coding	MST1L	macrophage stimulating 1-like	O	brain rescue factor 1|brain-rescue-factor-1|macrophage stimulating 1 (hepatocyte growth factor-like) pseudogene 9|macrophage stimulating, pseudogene 7|macrophage stimulating, pseudogene 9|putative macrophage stimulating 1-like protein|putative macrophage-stimulating protein MSTP9	20140516
ENSG00000186831	KRT17P2	NA	NA	--	NA	NA	--	0.0130371	#NAME?	--	NA	NA	--	NA	NA	--	--	--	--	--	--	--	--	--	--	--	--	--	GeneCards Information	9606	339241	-	-	HGNC:6429	17	17p11.2	keratin 17 pseudogene 2	pseudo	KRT17P2	keratin 17 pseudogene 2	O	-	20140502
ENSG00000187172	BAGE2	NA	NA	--	NA	NA	--	NA	NA	--	NA	NA	--	NA	NA	--	--	--	--	--	--	--	--	--	--	--	--	--	GeneCards Information	9606	85319	-	CT2.2	HGNC:15723|HPRD:16535	21	21p	B melanoma antigen family, member 2	protein-coding	BAGE2	B melanoma antigen family, member 2	O	B melanoma antigen 2|cancer/testis antigen 2.2|cancer/testis antigen family 2, member 2	20140502
ENSG00000187534	CTC-471F3.4	5.68346e-10	-6.58576	DOWN	NA	NA	--	NA	NA	--	NA	NA	--	NA	NA	--	--	--	--	--	--	--	--	--	--	--	--	--	GeneCards Information	#N/A	#N/A	#N/A	#N/A	#N/A	#N/A	#N/A	#N/A	#N/A	#N/A	#N/A	#N/A	#N/A	#N/A
ENSG00000187536	TPM3P7	NA	NA	--	NA	NA	--	NA	NA	--	NA	NA	--	NA	NA	--	--	--	--	--	--	--	--	--	--	--	--	--	GeneCards Information	9606	751599	-	-	HGNC:39170	2	2p24.1	tropomyosin 3 pseudogene 7	pseudo	TPM3P7	tropomyosin 3 pseudogene 7	O	-	20140502
ENSG00000187653	TMSB4XP8	2.78346e-19	-3.65759	DOWN	NA	NA	--	NA	NA	--	NA	NA	--	NA	NA	--	--	--	--	--	--	--	--	--	--	--	--	--	GeneCards Information	9606	7117	-	TMSL3	HGNC:11885|HPRD:10273	4	4q22.1	thymosin beta 4, X-linked pseudogene 8	pseudo	TMSB4XP8	thymosin beta 4, X-linked pseudogene 8	O	-	20140504
ENSG00000187667	WHAMMP3	NA	NA	--	NA	NA	--	0.00506766	-2.54463	DOWN	0.0108735	-2.23234	DOWN	NA	NA	--	--	--	--	--	--	--	--	--	--	--	--	--	GeneCards Information	9606	339005	-	WHAMML1|WHDC1L1	HGNC:27892|Ensembl:ENSG00000187667	15	15q11.2	WAS protein homolog associated with actin, golgi membranes and microtubules pseudogene 3	pseudo	WHAMMP3	WAS protein homolog associated with actin, golgi membranes and microtubules pseudogene 3	O	-	20140516
ENSG00000187870	RNFT1P3	NA	NA	--	NA	NA	--	0.000174845	#NAME?	--	NA	NA	--	NA	NA	--	--	--	--	--	--	--	--	--	--	--	--	--	GeneCards Information	#N/A	#N/A	#N/A	#N/A	#N/A	#N/A	#N/A	#N/A	#N/A	#N/A	#N/A	#N/A	#N/A	#N/A
ENSG00000187953	PMS2CL	NA	NA	--	NA	NA	--	NA	NA	--	NA	NA	--	0.000255773	-2.70841	DOWN	--	--	--	--	--	--	--	--	--	--	--	--	GeneCards Information	9606	441194	-	PMS2P13	HGNC:30061|Ensembl:ENSG00000187953	7	7p22.1	PMS2 C-terminal like pseudogene	pseudo	PMS2CL	PMS2 C-terminal like pseudogene	O	-	20140516
ENSG00000188073	PMS2P10	NA	NA	--	NA	NA	--	NA	NA	--	NA	NA	--	NA	NA	--	--	--	--	--	--	--	--	--	--	--	--	--	GeneCards Information	9606	100288713	-	PMS2L10|PMSR4	HGNC:9124	7	7q11.23	postmeiotic segregation increased 2 pseudogene 10	pseudo	PMS2P10	postmeiotic segregation increased 2 pseudogene 10	O	-	20140602
ENSG00000188383	AC018892.9	NA	NA	--	NA	NA	--	NA	NA	--	0.0196721	-3.12065	DOWN	NA	NA	--	--	--	--	--	--	--	--	--	--	--	--	--	GeneCards Information	#N/A	#N/A	#N/A	#N/A	#N/A	#N/A	#N/A	#N/A	#N/A	#N/A	#N/A	#N/A	#N/A	#N/A
ENSG00000188384	RP11-152F13.2	NA	NA	--	NA	NA	--	NA	NA	--	NA	NA	--	NA	NA	--	--	--	--	--	--	--	--	--	--	--	--	--	GeneCards Information	#N/A	#N/A	#N/A	#N/A	#N/A	#N/A	#N/A	#N/A	#N/A	#N/A	#N/A	#N/A	#N/A	#N/A
ENSG00000188512	RP1-273G13.2	NA	NA	--	NA	NA	--	NA	NA	--	NA	NA	--	NA	NA	--	--	--	--	--	--	--	--	--	--	--	--	--	GeneCards Information	#N/A	#N/A	#N/A	#N/A	#N/A	#N/A	#N/A	#N/A	#N/A	#N/A	#N/A	#N/A	#N/A	#N/A
ENSG00000188599	NPIPP1	3.66777e-06	-2.43279	DOWN	NA	NA	--	NA	NA	--	NA	NA	--	NA	NA	--	--	--	--	--	--	--	--	--	--	--	--	--	GeneCards Information	9606	100874381	-	-	HGNC:35407	16	-	nuclear pore complex interacting protein pseudogene 1	pseudo	NPIPP1	nuclear pore complex interacting protein pseudogene 1	O	-	20140502
ENSG00000188681	TEKT4P2	4.30911e-17	-2.89988	DOWN	NA	NA	--	0.000174845	-4.3421	DOWN	3.61187e-06	-4.02684	DOWN	NA	NA	--	--	--	--	--	--	--	--	--	--	--	--	--	GeneCards Information	9606	100132288	-	MAFIPL|TEKT4P	HGNC:40046	21	21p11.2	tektin 4 pseudogene 2	pseudo	TEKT4P2	tektin 4 pseudogene 2	O	-	20140516
ENSG00000188765	TMSB4XP2	NA	NA	--	NA	NA	--	NA	NA	--	NA	NA	--	NA	NA	--	--	--	--	--	--	--	--	--	--	--	--	--	GeneCards Information	9606	7116	-	TMSL2	HGNC:11884|HPRD:10272	2	2p25.3	thymosin beta 4, X-linked pseudogene 2	pseudo	TMSB4XP2	thymosin beta 4, X-linked pseudogene 2	O	-	20140504
ENSG00000188933	USP32P1	0.000276876	-2.83607	DOWN	NA	NA	--	0.000174845	-2.67656	DOWN	0.00115329	-2.45594	DOWN	NA	NA	--	--	--	--	--	--	--	--	--	--	--	--	--	GeneCards Information	9606	162632	-	-	HGNC:43570|Ensembl:ENSG00000188933	17	17p11.2	ubiquitin specific peptidase 32 pseudogene 1	pseudo	USP32P1	ubiquitin specific peptidase 32 pseudogene 1	O	-	20140516
ENSG00000188985	DHFRP1	1.82262e-05	2.05229	UP	NA	NA	--	NA	NA	--	NA	NA	--	NA	NA	--	--	--	--	--	--	--	--	--	--	--	--	--	GeneCards Information	9606	573971	-	-	HGNC:2862	18	18q11.2	dihydrofolate reductase pseudogene 1	pseudo	DHFRP1	dihydrofolate reductase pseudogene 1	O	-	20140502
ENSG00000189136	UBE2Q2P1	NA	NA	--	NA	NA	--	0.0143788	-2.46749	DOWN	0.016924	-2.18183	DOWN	NA	NA	--	--	--	--	--	--	--	--	--	--	--	--	--	GeneCards Information	9606	388165	-	UBE2QP1	HGNC:37439|Ensembl:ENSG00000189136|HPRD:13471	15	15q25.2	ubiquitin-conjugating enzyme E2Q family member 2 pseudogene 1	pseudo	UBE2Q2P1	ubiquitin-conjugating enzyme E2Q family member 2 pseudogene 1	O	-	20140502
ENSG00000189212	DPY19L2P1	7.36448e-07	-3.03866	DOWN	NA	NA	--	0.00229539	-4.62056	DOWN	0.000351957	-4.1326	DOWN	NA	NA	--	--	--	--	--	--	--	--	--	--	--	--	--	GeneCards Information	9606	554236	-	-	HGNC:22305	7	7p14.2	DPY19L2 pseudogene 1	pseudo	DPY19L2P1	DPY19L2 pseudogene 1	O	-	20140504
ENSG00000189343	RPS2P46	NA	NA	--	NA	NA	--	0.0433635	6.21143	UP	4.64438e-06	7.03168	UP	4.4435e-14	91.7623	UP	--	--	--	--	2	UP	1	UP	--	--	--	--	GeneCards Information	9606	125208	-	RPS2_22_1525	HGNC:35839	17	17p11	ribosomal protein S2 pseudogene 46	pseudo	RPS2P46	ribosomal protein S2 pseudogene 46	O	-	20140502
ENSG00000189423	USP32P3	NA	NA	--	NA	NA	--	NA	NA	--	0.00565247	-3.69081	DOWN	NA	NA	--	--	--	--	--	--	--	--	--	--	--	--	--	GeneCards Information	9606	347716	-	-	HGNC:43576	17	17p11.1	ubiquitin specific peptidase 32 pseudogene 3	pseudo	USP32P3	ubiquitin specific peptidase 32 pseudogene 3	O	-	20140516
ENSG00000189431	RASSF10	6.96494e-05	-4.88089	DOWN	NA	NA	--	NA	NA	--	NA	NA	--	NA	NA	--	--	--	--	--	--	--	--	--	--	--	--	--	GeneCards Information	9606	644943	-	-	HGNC:33984|MIM:614713	11	11p15.2	Ras association (RalGDS/AF-6) domain family (N-terminal) member 10	protein-coding	RASSF10	Ras association (RalGDS/AF-6) domain family (N-terminal) member 10	O	ras association domain-containing protein 10	20140603
ENSG00000196114	RP3-391O22.3	NA	NA	--	NA	NA	--	NA	NA	--	NA	NA	--	NA	NA	--	--	--	--	--	--	--	--	--	--	--	--	--	GeneCards Information	#N/A	#N/A	#N/A	#N/A	#N/A	#N/A	#N/A	#N/A	#N/A	#N/A	#N/A	#N/A	#N/A	#N/A
ENSG00000196138	AC005831.1	0.0136396	-5.00172	DOWN	NA	NA	--	NA	NA	--	6.18843e-05	-6.75568	DOWN	NA	NA	--	--	--	--	--	--	--	--	--	--	--	--	--	GeneCards Information	#N/A	#N/A	#N/A	#N/A	#N/A	#N/A	#N/A	#N/A	#N/A	#N/A	#N/A	#N/A	#N/A	#N/A
ENSG00000196205	EEF1A1P5	NA	NA	--	NA	NA	--	0.000174845	3.58789	UP	2.21119e-06	3.8571	UP	8.78141e-09	14.2703	UP	--	--	--	--	2	UP	1	UP	--	--	--	--	GeneCards Information	9606	158078	-	EEF1AL3	HGNC:3200	9	9q34.13	eukaryotic translation elongation factor 1 alpha 1 pseudogene 5	pseudo	EEF1A1P5	eukaryotic translation elongation factor 1 alpha 1 pseudogene 5	O	-	20140504
ENSG00000196301	HLA-DRB9	NA	NA	--	NA	NA	--	0.000174845	#NAME?	--	NA	NA	--	NA	NA	--	--	--	--	--	--	--	--	--	--	--	--	--	GeneCards Information	9606	3132	-	D6S206|D6S206E|HLA-DR1BL|HLA-DRB1L	HGNC:4957	6	6p21.3	major histocompatibility complex, class II, DR beta 9 (pseudogene)	pseudo	HLA-DRB9	major histocompatibility complex, class II, DR beta 9 (pseudogene)	O	-	20140505
ENSG00000196369	SRGAP2B	1.58594e-18	2.25166	UP	NA	NA	--	NA	NA	--	NA	NA	--	NA	NA	--	--	--	--	--	--	--	--	--	--	--	--	--	GeneCards Information	9606	647135	RP3-365I19.1	SRGAP2L|SRGAP2P2	HGNC:35237|MIM:614703	1	1q21.1	SLIT-ROBO Rho GTPase activating protein 2B	protein-coding	SRGAP2B	SLIT-ROBO Rho GTPase activating protein 2B	O	SLIT-ROBO Rho GTPase activating protein 2 pseudogene 2|SLIT-ROBO Rho GTPase activating protein 2B (pseudogene)	20140516
ENSG00000196564	RP3-499B10.3	NA	NA	--	NA	NA	--	0.000174845	#NAME?	--	NA	NA	--	NA	NA	--	--	--	--	--	--	--	--	--	--	--	--	--	GeneCards Information	#N/A	#N/A	#N/A	#N/A	#N/A	#N/A	#N/A	#N/A	#N/A	#N/A	#N/A	#N/A	#N/A	#N/A
ENSG00000196656	AC004057.1	NA	NA	--	NA	NA	--	NA	NA	--	0.0434207	5.25072	UP	NA	NA	--	--	--	--	--	--	--	--	--	--	--	--	--	GeneCards Information	#N/A	#N/A	#N/A	#N/A	#N/A	#N/A	#N/A	#N/A	#N/A	#N/A	#N/A	#N/A	#N/A	#N/A
ENSG00000196737	AC087392.1	NA	NA	--	NA	NA	--	NA	NA	--	7.60402e-11	-7.06131	DOWN	NA	NA	--	--	--	--	--	--	--	--	--	--	--	--	--	GeneCards Information	#N/A	#N/A	#N/A	#N/A	#N/A	#N/A	#N/A	#N/A	#N/A	#N/A	#N/A	#N/A	#N/A	#N/A
ENSG00000196912	ANKRD36B	NA	NA	--	NA	NA	--	NA	NA	--	NA	NA	--	NA	NA	--	--	--	--	--	--	--	--	--	--	--	--	--	GeneCards Information	9606	57730	-	KIAA1641	HGNC:29333|HPRD:10027	2	2q11.2	ankyrin repeat domain 36B	protein-coding	ANKRD36B	ankyrin repeat domain 36B	O	CLL-associated antigen KW-1|ankyrin repeat domain-containing protein 36B|melanoma-associated antigen	20140516
ENSG00000196927	AC009093.1	NA	NA	--	NA	NA	--	NA	NA	--	3.03719e-05	-4.51374	DOWN	NA	NA	--	--	--	--	--	--	--	--	--	--	--	--	--	GeneCards Information	#N/A	#N/A	#N/A	#N/A	#N/A	#N/A	#N/A	#N/A	#N/A	#N/A	#N/A	#N/A	#N/A	#N/A
ENSG00000197015	AL353898.1	NA	NA	--	NA	NA	--	0.0361312	#NAME?	--	NA	NA	--	NA	NA	--	--	--	--	--	--	--	--	--	--	--	--	--	GeneCards Information	#N/A	#N/A	#N/A	#N/A	#N/A	#N/A	#N/A	#N/A	#N/A	#N/A	#N/A	#N/A	#N/A	#N/A
ENSG00000197047	Z73979.1	NA	NA	--	NA	NA	--	NA	NA	--	0.0180136	-4.93013	DOWN	NA	NA	--	--	--	--	--	--	--	--	--	--	--	--	--	GeneCards Information	#N/A	#N/A	#N/A	#N/A	#N/A	#N/A	#N/A	#N/A	#N/A	#N/A	#N/A	#N/A	#N/A	#N/A
ENSG00000197071	AC010243.1	NA	NA	--	NA	NA	--	NA	NA	--	NA	NA	--	NA	NA	--	--	--	--	--	--	--	--	--	--	--	--	--	GeneCards Information	#N/A	#N/A	#N/A	#N/A	#N/A	#N/A	#N/A	#N/A	#N/A	#N/A	#N/A	#N/A	#N/A	#N/A
ENSG00000197083	ZNF300P1	NA	NA	--	NA	NA	--	NA	NA	--	0.0351992	-2.0462	DOWN	NA	NA	--	--	--	--	--	--	--	--	--	--	--	--	--	GeneCards Information	9606	134466	-	-	HGNC:27032	5	5q33.1	zinc finger protein 300 pseudogene 1 (functional)	pseudo	ZNF300P1	zinc finger protein 300 pseudogene 1 (functional)	O	-	20140502
ENSG00000197146	AL133458.1	0.00139071	-4.18986	DOWN	NA	NA	--	NA	NA	--	9.9724e-09	-6.51097	DOWN	NA	NA	--	--	--	--	--	--	--	--	--	--	--	--	--	GeneCards Information	#N/A	#N/A	#N/A	#N/A	#N/A	#N/A	#N/A	#N/A	#N/A	#N/A	#N/A	#N/A	#N/A	#N/A
ENSG00000197149	RP11-452G18.2	NA	NA	--	NA	NA	--	NA	NA	--	NA	NA	--	NA	NA	--	--	--	--	--	--	--	--	--	--	--	--	--	GeneCards Information	#N/A	#N/A	#N/A	#N/A	#N/A	#N/A	#N/A	#N/A	#N/A	#N/A	#N/A	#N/A	#N/A	#N/A
ENSG00000197258	EIF4BP6	3.47048e-10	-3.01791	DOWN	NA	NA	--	NA	NA	--	NA	NA	--	NA	NA	--	--	--	--	--	--	--	--	--	--	--	--	--	GeneCards Information	9606	645579	-	-	HGNC:37939	7	7q22.2	eukaryotic translation initiation factor 4B pseudogene 6	pseudo	EIF4BP6	eukaryotic translation initiation factor 4B pseudogene 6	O	-	20140502
ENSG00000197476	RP11-170L3.7	NA	NA	--	NA	NA	--	0.000479023	#NAME?	--	NA	NA	--	NA	NA	--	--	--	--	--	--	--	--	--	--	--	--	--	GeneCards Information	#N/A	#N/A	#N/A	#N/A	#N/A	#N/A	#N/A	#N/A	#N/A	#N/A	#N/A	#N/A	#N/A	#N/A
ENSG00000197549	PRAMEF24P	NA	NA	--	NA	NA	--	NA	NA	--	NA	NA	--	NA	NA	--	--	--	--	--	--	--	--	--	--	--	--	--	GeneCards Information	#N/A	#N/A	#N/A	#N/A	#N/A	#N/A	#N/A	#N/A	#N/A	#N/A	#N/A	#N/A	#N/A	#N/A
ENSG00000197550	RP11-460N11.2	NA	NA	--	NA	NA	--	NA	NA	--	NA	NA	--	NA	NA	--	--	--	--	--	--	--	--	--	--	--	--	--	GeneCards Information	#N/A	#N/A	#N/A	#N/A	#N/A	#N/A	#N/A	#N/A	#N/A	#N/A	#N/A	#N/A	#N/A	#N/A
ENSG00000197582	GPX1P1	7.13488e-09	-3.85866	DOWN	NA	NA	--	NA	NA	--	NA	NA	--	NA	NA	--	--	--	--	--	--	--	--	--	--	--	--	--	GeneCards Information	9606	441481	-	GPXL1|GPXL2|GPXP1	HGNC:4560	X	Xp22.2	glutathione peroxidase pseudogene 1	pseudo	GPX1P1	glutathione peroxidase pseudogene 1	O	-	20140502
ENSG00000197692	CBX3P7	NA	NA	--	NA	NA	--	NA	NA	--	NA	NA	--	NA	NA	--	--	--	--	--	--	--	--	--	--	--	--	--	GeneCards Information	9606	100421975	-	-	HGNC:42879	11	-	chromobox homolog 3 pseudogene 7	pseudo	CBX3P7	chromobox homolog 3 pseudogene 7	O	-	20140502
ENSG00000197744	PTMAP2	0.0400615	-3.4097	DOWN	NA	NA	--	NA	NA	--	NA	NA	--	NA	NA	--	--	--	--	--	--	--	--	--	--	--	--	--	GeneCards Information	9606	5759	-	-	HGNC:9625	5	5q23.1	prothymosin, alpha pseudogene 2	pseudo	PTMAP2	prothymosin, alpha pseudogene 2	O	-	20140502
ENSG00000197815	AC122129.1	NA	NA	--	NA	NA	--	NA	NA	--	0.000285475	-3.8382	DOWN	NA	NA	--	--	--	--	--	--	--	--	--	--	--	--	--	GeneCards Information	#N/A	#N/A	#N/A	#N/A	#N/A	#N/A	#N/A	#N/A	#N/A	#N/A	#N/A	#N/A	#N/A	#N/A
ENSG00000197825	AC061975.1	NA	NA	--	NA	NA	--	0.000174845	#NAME?	--	NA	NA	--	1.66242e-17	-338.269	DOWN	--	--	--	--	--	--	--	--	--	--	--	--	GeneCards Information	#N/A	#N/A	#N/A	#N/A	#N/A	#N/A	#N/A	#N/A	#N/A	#N/A	#N/A	#N/A	#N/A	#N/A
ENSG00000197847	SLC22A20	4.91298e-15	-6.02563	DOWN	NA	NA	--	NA	NA	--	4.311e-06	-5.44647	DOWN	NA	NA	--	--	--	--	--	--	--	--	--	--	--	--	--	GeneCards Information	9606	440044	HC13567	Oat6	HGNC:29867|MIM:611696|HPRD:16913	11	11q13.1	solute carrier family 22, member 20	protein-coding	SLC22A20	solute carrier family 22, member 20	O	organic anion transporter 6|solute carrier family 22 member 20	20140603
ENSG00000198155	ZNF876P	NA	NA	--	NA	NA	--	NA	NA	--	0.0369997	-2.19812	DOWN	NA	NA	--	--	--	--	--	--	--	--	--	--	--	--	--	GeneCards Information	9606	642280	-	-	HGNC:32472|Ensembl:ENSG00000198155	4	4p16.3	zinc finger protein 876, pseudogene	pseudo	ZNF876P	zinc finger protein 876, pseudogene	O	-	20140502
ENSG00000198305	SPDYE8P	NA	NA	--	NA	NA	--	NA	NA	--	NA	NA	--	NA	NA	--	--	--	--	--	--	--	--	--	--	--	--	--	GeneCards Information	9606	728524	-	-	HGNC:33771|Ensembl:ENSG00000198305	7	7q11.23	speedy/RINGO cell cycle regulator family member E8, pseudogene	pseudo	SPDYE8P	speedy/RINGO cell cycle regulator family member E8, pseudogene	O	-	20140502
ENSG00000198406	BZW1P2	NA	NA	--	NA	NA	--	NA	NA	--	0.0392071	5.72907	UP	0	16.5849	UP	--	--	--	--	2	UP	--	--	--	--	--	--	GeneCards Information	9606	151579	-	BZW1L1	HGNC:33954	3	3q13.31	basic leucine zipper and W2 domains 1 pseudogene 2	pseudo	BZW1P2	basic leucine zipper and W2 domains 1 pseudogene 2	O	-	20140502
ENSG00000198496	NBR2	NA	NA	--	NA	NA	--	0.00366813	-2.64425	DOWN	0.00365446	-2.33345	DOWN	NA	NA	--	--	--	--	--	--	--	--	--	--	--	--	--	GeneCards Information	9606	10230	-	NCRNA00192	HGNC:20691|Ensembl:ENSG00000198496|HPRD:10115	17	17q21	neighbor of BRCA1 gene 2 (non-protein coding)	ncRNA	NBR2	neighbor of BRCA1 gene 2 (non-protein coding)	O	-	20140502
ENSG00000198555	RP11-598D12.4	0.00871895	-3.88575	DOWN	NA	NA	--	NA	NA	--	NA	NA	--	NA	NA	--	--	--	--	--	--	--	--	--	--	--	--	--	GeneCards Information	#N/A	#N/A	#N/A	#N/A	#N/A	#N/A	#N/A	#N/A	#N/A	#N/A	#N/A	#N/A	#N/A	#N/A
ENSG00000198618	PPIAP22	1.03816e-54	-6.63161	DOWN	0.92626	-6.52633	DOWN	NA	NA	--	NA	NA	--	6.92772e-05	2.89942	UP	-2	DOWN	--	--	--	--	--	--	--	--	--	--	GeneCards Information	9606	653214	-	PPIA3L|PPIAL3	HGNC:17236	21	21q21.1	peptidylprolyl isomerase A (cyclophilin A) pseudogene 22	pseudo	PPIAP22	peptidylprolyl isomerase A (cyclophilin A) pseudogene 22	O	-	20140504
ENSG00000198632	AC004878.3	NA	NA	--	NA	NA	--	NA	NA	--	NA	NA	--	NA	NA	--	--	--	--	--	--	--	--	--	--	--	--	--	GeneCards Information	#N/A	#N/A	#N/A	#N/A	#N/A	#N/A	#N/A	#N/A	#N/A	#N/A	#N/A	#N/A	#N/A	#N/A
ENSG00000198658	ABHD17AP2	NA	NA	--	NA	NA	--	NA	NA	--	NA	NA	--	NA	NA	--	--	--	--	--	--	--	--	--	--	--	--	--	GeneCards Information	#N/A	#N/A	#N/A	#N/A	#N/A	#N/A	#N/A	#N/A	#N/A	#N/A	#N/A	#N/A	#N/A	#N/A
ENSG00000198744	RP5-857K21.11	6.95751e-52	-6.91625	DOWN	0.884584	-6.80316	DOWN	0.0370751	-5.35871	DOWN	NA	NA	--	NA	NA	--	-2	DOWN	-1	DOWN	--	--	--	--	--	--	--	--	GeneCards Information	#N/A	#N/A	#N/A	#N/A	#N/A	#N/A	#N/A	#N/A	#N/A	#N/A	#N/A	#N/A	#N/A	#N/A
ENSG00000198857	HSD3BP5	9.27249e-24	3.38998	UP	NA	NA	--	NA	NA	--	NA	NA	--	NA	NA	--	--	--	--	--	--	--	--	--	--	--	--	--	GeneCards Information	9606	391081	-	-	HGNC:5223	1	1p13.1	hydroxy-delta-5-steroid dehydrogenase, 3 beta, pseudogene 5	pseudo	HSD3BP5	hydroxy-delta-5-steroid dehydrogenase, 3 beta, pseudogene 5	O	-	20140502
ENSG00000203260	AL356475.1	0.045705	-4.64967	DOWN	NA	NA	--	NA	NA	--	0.00392253	-4.69241	DOWN	NA	NA	--	--	--	--	--	--	--	--	--	--	--	--	--	GeneCards Information	#N/A	#N/A	#N/A	#N/A	#N/A	#N/A	#N/A	#N/A	#N/A	#N/A	#N/A	#N/A	#N/A	#N/A
ENSG00000203276	AL353898.2	0.000274545	-3.33429	DOWN	NA	NA	--	NA	NA	--	5.11338e-16	-6.00402	DOWN	0.000130186	-4.56483	DOWN	--	--	--	--	-2	DOWN	--	--	--	--	--	--	GeneCards Information	#N/A	#N/A	#N/A	#N/A	#N/A	#N/A	#N/A	#N/A	#N/A	#N/A	#N/A	#N/A	#N/A	#N/A
ENSG00000203284	AL591516.1	NA	NA	--	NA	NA	--	NA	NA	--	NA	NA	--	NA	NA	--	--	--	--	--	--	--	--	--	--	--	--	--	GeneCards Information	#N/A	#N/A	#N/A	#N/A	#N/A	#N/A	#N/A	#N/A	#N/A	#N/A	#N/A	#N/A	#N/A	#N/A
ENSG00000203306	AP001007.1	2.07716e-09	-2.16488	DOWN	NA	NA	--	0.00252842	-2.29303	DOWN	NA	NA	--	NA	NA	--	--	--	--	--	--	--	--	--	--	--	--	--	GeneCards Information	#N/A	#N/A	#N/A	#N/A	#N/A	#N/A	#N/A	#N/A	#N/A	#N/A	#N/A	#N/A	#N/A	#N/A
ENSG00000203318	AC015815.5	NA	NA	--	NA	NA	--	0.019447	#NAME?	--	NA	NA	--	NA	NA	--	--	--	--	--	--	--	--	--	--	--	--	--	GeneCards Information	#N/A	#N/A	#N/A	#N/A	#N/A	#N/A	#N/A	#N/A	#N/A	#N/A	#N/A	#N/A	#N/A	#N/A
ENSG00000203343	AC009107.1	NA	NA	--	NA	NA	--	NA	NA	--	9.34479e-12	-295.147	DOWN	NA	NA	--	--	--	--	--	--	--	--	--	--	--	--	--	GeneCards Information	#N/A	#N/A	#N/A	#N/A	#N/A	#N/A	#N/A	#N/A	#N/A	#N/A	#N/A	#N/A	#N/A	#N/A
ENSG00000203363	AC012454.4	NA	NA	--	NA	NA	--	NA	NA	--	0.000168113	-5.79262	DOWN	NA	NA	--	--	--	--	--	--	--	--	--	--	--	--	--	GeneCards Information	#N/A	#N/A	#N/A	#N/A	#N/A	#N/A	#N/A	#N/A	#N/A	#N/A	#N/A	#N/A	#N/A	#N/A
ENSG00000203384	AL591516.3	NA	NA	--	NA	NA	--	NA	NA	--	NA	NA	--	0.00395378	-14.0307	DOWN	--	--	--	--	--	--	--	--	--	--	--	--	GeneCards Information	#N/A	#N/A	#N/A	#N/A	#N/A	#N/A	#N/A	#N/A	#N/A	#N/A	#N/A	#N/A	#N/A	#N/A
ENSG00000203387	AC074019.2	0.0205834	-4.89333	DOWN	NA	NA	--	0.000174845	#NAME?	--	NA	NA	--	NA	NA	--	--	--	--	--	--	--	--	--	--	--	--	--	GeneCards Information	#N/A	#N/A	#N/A	#N/A	#N/A	#N/A	#N/A	#N/A	#N/A	#N/A	#N/A	#N/A	#N/A	#N/A
ENSG00000203400	AP001187.1	NA	NA	--	NA	NA	--	0.00033029	#NAME?	--	NA	NA	--	NA	NA	--	--	--	--	--	--	--	--	--	--	--	--	--	GeneCards Information	#N/A	#N/A	#N/A	#N/A	#N/A	#N/A	#N/A	#N/A	#N/A	#N/A	#N/A	#N/A	#N/A	#N/A
ENSG00000203401	AC009061.1	0.030805	-4.77696	DOWN	NA	NA	--	NA	NA	--	NA	NA	--	NA	NA	--	--	--	--	--	--	--	--	--	--	--	--	--	GeneCards Information	#N/A	#N/A	#N/A	#N/A	#N/A	#N/A	#N/A	#N/A	#N/A	#N/A	#N/A	#N/A	#N/A	#N/A
ENSG00000203414	BTBD7P1	NA	NA	--	NA	NA	--	NA	NA	--	0.00167005	-3.70156	DOWN	NA	NA	--	--	--	--	--	--	--	--	--	--	--	--	--	GeneCards Information	9606	441548	-	-	HGNC:44875	10	10p13	BTB (POZ) domain containing 7 pseudogene 1	pseudo	BTBD7P1	BTB (POZ) domain containing 7 pseudogene 1	O	-	20140502
ENSG00000203428	AC140061.9	NA	NA	--	NA	NA	--	0.019447	#NAME?	--	NA	NA	--	NA	NA	--	--	--	--	--	--	--	--	--	--	--	--	--	GeneCards Information	#N/A	#N/A	#N/A	#N/A	#N/A	#N/A	#N/A	#N/A	#N/A	#N/A	#N/A	#N/A	#N/A	#N/A
ENSG00000203431	AC140061.11	NA	NA	--	NA	NA	--	0.019447	#NAME?	--	NA	NA	--	NA	NA	--	--	--	--	--	--	--	--	--	--	--	--	--	GeneCards Information	#N/A	#N/A	#N/A	#N/A	#N/A	#N/A	#N/A	#N/A	#N/A	#N/A	#N/A	#N/A	#N/A	#N/A
ENSG00000203435	AC104600.1	0.0014898	-5.49146	DOWN	NA	NA	--	NA	NA	--	4.68641e-06	-8.18297	DOWN	NA	NA	--	--	--	--	--	--	--	--	--	--	--	--	--	GeneCards Information	#N/A	#N/A	#N/A	#N/A	#N/A	#N/A	#N/A	#N/A	#N/A	#N/A	#N/A	#N/A	#N/A	#N/A
ENSG00000203436	AC109925.1	NA	NA	--	NA	NA	--	0.000174845	#NAME?	--	NA	NA	--	0.00370212	-12.5385	DOWN	--	--	--	--	--	--	--	--	--	--	--	--	GeneCards Information	#N/A	#N/A	#N/A	#N/A	#N/A	#N/A	#N/A	#N/A	#N/A	#N/A	#N/A	#N/A	#N/A	#N/A
ENSG00000203457	AC068896.1	NA	NA	--	NA	NA	--	NA	NA	--	NA	NA	--	NA	NA	--	--	--	--	--	--	--	--	--	--	--	--	--	GeneCards Information	#N/A	#N/A	#N/A	#N/A	#N/A	#N/A	#N/A	#N/A	#N/A	#N/A	#N/A	#N/A	#N/A	#N/A
ENSG00000203473	AC105036.1	NA	NA	--	NA	NA	--	NA	NA	--	NA	NA	--	NA	NA	--	--	--	--	--	--	--	--	--	--	--	--	--	GeneCards Information	#N/A	#N/A	#N/A	#N/A	#N/A	#N/A	#N/A	#N/A	#N/A	#N/A	#N/A	#N/A	#N/A	#N/A
ENSG00000203482	AC061975.7	NA	NA	--	NA	NA	--	0.000174845	#NAME?	--	NA	NA	--	NA	NA	--	--	--	--	--	--	--	--	--	--	--	--	--	GeneCards Information	#N/A	#N/A	#N/A	#N/A	#N/A	#N/A	#N/A	#N/A	#N/A	#N/A	#N/A	#N/A	#N/A	#N/A
ENSG00000203483	AC100852.1	NA	NA	--	NA	NA	--	NA	NA	--	NA	NA	--	NA	NA	--	--	--	--	--	--	--	--	--	--	--	--	--	GeneCards Information	#N/A	#N/A	#N/A	#N/A	#N/A	#N/A	#N/A	#N/A	#N/A	#N/A	#N/A	#N/A	#N/A	#N/A
ENSG00000203484	AC100852.2	NA	NA	--	NA	NA	--	NA	NA	--	NA	NA	--	NA	NA	--	--	--	--	--	--	--	--	--	--	--	--	--	GeneCards Information	#N/A	#N/A	#N/A	#N/A	#N/A	#N/A	#N/A	#N/A	#N/A	#N/A	#N/A	#N/A	#N/A	#N/A
ENSG00000203504	AC131571.2	NA	NA	--	NA	NA	--	NA	NA	--	2.62957e-05	-6.65184	DOWN	NA	NA	--	--	--	--	--	--	--	--	--	--	--	--	--	GeneCards Information	#N/A	#N/A	#N/A	#N/A	#N/A	#N/A	#N/A	#N/A	#N/A	#N/A	#N/A	#N/A	#N/A	#N/A
ENSG00000203513	AL353662.3	NA	NA	--	NA	NA	--	0.000174845	#NAME?	--	NA	NA	--	2.71873e-05	-23.9496	DOWN	--	--	--	--	--	--	--	--	--	--	--	--	GeneCards Information	#N/A	#N/A	#N/A	#N/A	#N/A	#N/A	#N/A	#N/A	#N/A	#N/A	#N/A	#N/A	#N/A	#N/A
ENSG00000203543	AL353671.2	NA	NA	--	NA	NA	--	NA	NA	--	NA	NA	--	0.000915699	-15.0075	DOWN	--	--	--	--	--	--	--	--	--	--	--	--	GeneCards Information	#N/A	#N/A	#N/A	#N/A	#N/A	#N/A	#N/A	#N/A	#N/A	#N/A	#N/A	#N/A	#N/A	#N/A
ENSG00000203572	AC090519.3	NA	NA	--	NA	NA	--	NA	NA	--	NA	NA	--	NA	NA	--	--	--	--	--	--	--	--	--	--	--	--	--	GeneCards Information	#N/A	#N/A	#N/A	#N/A	#N/A	#N/A	#N/A	#N/A	#N/A	#N/A	#N/A	#N/A	#N/A	#N/A
ENSG00000203573	AC090519.4	NA	NA	--	NA	NA	--	NA	NA	--	NA	NA	--	NA	NA	--	--	--	--	--	--	--	--	--	--	--	--	--	GeneCards Information	#N/A	#N/A	#N/A	#N/A	#N/A	#N/A	#N/A	#N/A	#N/A	#N/A	#N/A	#N/A	#N/A	#N/A
ENSG00000203574	AC090519.5	NA	NA	--	NA	NA	--	NA	NA	--	NA	NA	--	NA	NA	--	--	--	--	--	--	--	--	--	--	--	--	--	GeneCards Information	#N/A	#N/A	#N/A	#N/A	#N/A	#N/A	#N/A	#N/A	#N/A	#N/A	#N/A	#N/A	#N/A	#N/A
ENSG00000203589	RP5-886K2.1	NA	NA	--	NA	NA	--	NA	NA	--	9.72212e-09	-7.74746	DOWN	0.000925863	-5.88555	DOWN	--	--	--	--	-2	DOWN	--	--	--	--	--	--	GeneCards Information	#N/A	#N/A	#N/A	#N/A	#N/A	#N/A	#N/A	#N/A	#N/A	#N/A	#N/A	#N/A	#N/A	#N/A
ENSG00000203602	AL137059.1	NA	NA	--	NA	NA	--	0.049951	-2.19932	DOWN	0.00638742	-2.03283	DOWN	0.00406405	-3.66563	DOWN	--	--	--	--	-2	DOWN	-1	DOWN	--	--	--	--	GeneCards Information	#N/A	#N/A	#N/A	#N/A	#N/A	#N/A	#N/A	#N/A	#N/A	#N/A	#N/A	#N/A	#N/A	#N/A
ENSG00000203614	AL512652.1	NA	NA	--	NA	NA	--	NA	NA	--	0.0354876	-2.77837	DOWN	NA	NA	--	--	--	--	--	--	--	--	--	--	--	--	--	GeneCards Information	#N/A	#N/A	#N/A	#N/A	#N/A	#N/A	#N/A	#N/A	#N/A	#N/A	#N/A	#N/A	#N/A	#N/A
ENSG00000203761	MSTO2P	NA	NA	--	NA	NA	--	0.00420833	-3.58997	DOWN	NA	NA	--	NA	NA	--	--	--	--	--	--	--	--	--	--	--	--	--	GeneCards Information	9606	100129405	-	MSTO2	HGNC:26329	1	1q22	misato family member 2, pseudogene	pseudo	MSTO2P	misato family member 2, pseudogene	O	-	20140502
ENSG00000203799	CCDC162P	NA	NA	--	NA	NA	--	NA	NA	--	NA	NA	--	NA	NA	--	--	--	--	--	--	--	--	--	--	--	--	--	GeneCards Information	9606	221262	RP11-425D10.3	C6orf184|C6orf185|CCDC162|bA425D10.3|bA425D10.7	HGNC:21565|Ensembl:ENSG00000203799	6	6q21	coiled-coil domain containing 162, pseudogene	pseudo	CCDC162P	coiled-coil domain containing 162, pseudogene	O	-	20140502
ENSG00000203818	HIST2H3PS2	NA	NA	--	NA	NA	--	NA	NA	--	0.00262425	2.70047	UP	NA	NA	--	--	--	--	--	--	--	--	--	--	--	--	--	GeneCards Information	9606	440686	RP5-998N21.6	p06	HGNC:32060	1	1q21.2	histone cluster 2, H3, pseudogene 2	pseudo	HIST2H3PS2	histone cluster 2, H3, pseudogene 2	O	-	20140502
ENSG00000203835	ABHD17AP1	NA	NA	--	NA	NA	--	NA	NA	--	NA	NA	--	NA	NA	--	--	--	--	--	--	--	--	--	--	--	--	--	GeneCards Information	9606	728917	-	ABHD17AP2|C1orf47|FAM108A11P|FAM108A2|FAM108A3|FAM108A3P	HGNC:28394	1	1q21.2	abhydrolase domain containing 17A pseudogene 1	pseudo	ABHD17AP1	abhydrolase domain containing 17A pseudogene 1	O	-	20140516
ENSG00000203843	PFN1P2	NA	NA	--	NA	NA	--	NA	NA	--	0.0181008	-3.391	DOWN	NA	NA	--	--	--	--	--	--	--	--	--	--	--	--	--	GeneCards Information	9606	767846	-	C1orf152|COAS3	HGNC:24298|MIM:608609	1	1q21	profilin 1 pseudogene 2	pseudo	PFN1P2	profilin 1 pseudogene 2	O	-	20140516
ENSG00000204136	GGTA1P	NA	NA	--	NA	NA	--	NA	NA	--	9.26233e-08	-8.10849	DOWN	NA	NA	--	--	--	--	--	--	--	--	--	--	--	--	--	GeneCards Information	9606	2681	-	GGTA|GGTA1|GLYT2|a1/3GTP	HGNC:4253|MIM:104175|Ensembl:ENSG00000204136	9	9q33.2	glycoprotein, alpha-galactosyltransferase 1 pseudogene	pseudo	GGTA1P	glycoprotein, alpha-galactosyltransferase 1 pseudogene	O	-	20140502
ENSG00000204164	BMS1P5	0.0150236	-2.32797	DOWN	NA	NA	--	NA	NA	--	NA	NA	--	NA	NA	--	--	--	--	--	--	--	--	--	--	--	--	--	GeneCards Information	9606	399761	RP11-508M1.10-001	BMS1LP1|BMS1LP5|BMS1P1|bA556L1.3	HGNC:23653|Ensembl:ENSG00000204164|Ensembl:ENSG00000204177|Vega:OTTHUMG00000018098|Vega:OTTHUMG00000018157	10	10q11.22	BMS1 pseudogene 5	pseudo	BMS1P5	BMS1 pseudogene 5	O	-	20140516
ENSG00000204173	LRRC37A5P	NA	NA	--	NA	NA	--	NA	NA	--	0.000610013	-5.55173	DOWN	NA	NA	--	--	--	--	--	--	--	--	--	--	--	--	--	GeneCards Information	9606	652972	RP11-16L21.8	C9orf29	HGNC:23369|Ensembl:ENSG00000204173	9	9q31.3	leucine rich repeat containing 37, member A5, pseudogene	ncRNA	LRRC37A5P	leucine rich repeat containing 37, member A5, pseudogene	O	-	20140502
ENSG00000204177	BMS1P1	NA	NA	--	NA	NA	--	NA	NA	--	0.000815404	-4.07465	DOWN	NA	NA	--	--	--	--	--	--	--	--	--	--	--	--	--	GeneCards Information	#N/A	#N/A	#N/A	#N/A	#N/A	#N/A	#N/A	#N/A	#N/A	#N/A	#N/A	#N/A	#N/A	#N/A
ENSG00000204196	AC011737.2	NA	NA	--	NA	NA	--	NA	NA	--	NA	NA	--	NA	NA	--	--	--	--	--	--	--	--	--	--	--	--	--	GeneCards Information	#N/A	#N/A	#N/A	#N/A	#N/A	#N/A	#N/A	#N/A	#N/A	#N/A	#N/A	#N/A	#N/A	#N/A
ENSG00000204253	AC019178.1	6.76817e-30	-7.0927	DOWN	NA	NA	--	NA	NA	--	6.46501e-08	-4.71979	DOWN	NA	NA	--	--	--	--	--	--	--	--	--	--	--	--	--	GeneCards Information	#N/A	#N/A	#N/A	#N/A	#N/A	#N/A	#N/A	#N/A	#N/A	#N/A	#N/A	#N/A	#N/A	#N/A
ENSG00000204434	POTEKP	NA	NA	--	NA	NA	--	NA	NA	--	NA	NA	--	NA	NA	--	--	--	--	--	--	--	--	--	--	--	--	--	GeneCards Information	9606	440915	FKSG30	ACT|ACTBL3|POTE2delta|POTEK	HGNC:30182|MIM:611266|HPRD:18642	2	2q21.1	POTE ankyrin domain family, member K, pseudogene	pseudo	POTEKP	POTE ankyrin domain family, member K, pseudogene	O	-	20140504
ENSG00000204622	HLA-J	2.00313e-60	-8.75976	DOWN	0.885519	-8.64828	DOWN	0.0422453	-15.4425	DOWN	9.43003e-08	-13.355	DOWN	NA	NA	--	-2	DOWN	-1	DOWN	--	--	--	--	--	--	--	--	GeneCards Information	9606	3137	-	CDA12|D6S203|HLA-59|HLA-CDA12	HGNC:4967	6	6p21.31	major histocompatibility complex, class I, J (pseudogene)	pseudo	HLA-J	major histocompatibility complex, class I, J (pseudogene)	O	-	20140505
ENSG00000204794	PGM5P1	3.63588e-08	-4.14137	DOWN	NA	NA	--	NA	NA	--	NA	NA	--	NA	NA	--	--	--	--	--	--	--	--	--	--	--	--	--	GeneCards Information	#N/A	#N/A	#N/A	#N/A	#N/A	#N/A	#N/A	#N/A	#N/A	#N/A	#N/A	#N/A	#N/A	#N/A
ENSG00000205360	MT1CP	NA	NA	--	NA	NA	--	NA	NA	--	NA	NA	--	NA	NA	--	--	--	--	--	--	--	--	--	--	--	--	--	GeneCards Information	9606	441771	-	-	HGNC:7395	16	16q12.2	metallothionein 1C, pseudogene	pseudo	MT1CP	metallothionein 1C, pseudogene	O	-	20140502
ENSG00000205361	MT1DP	NA	NA	--	NA	NA	--	NA	NA	--	NA	NA	--	NA	NA	--	--	--	--	--	--	--	--	--	--	--	--	--	GeneCards Information	9606	326343	-	MTM	HGNC:7396|HPRD:17610	16	16q13	metallothionein 1D, pseudogene	pseudo	MT1DP	metallothionein 1D, pseudogene	O	-	20140504
ENSG00000205485	AC004980.7	NA	NA	--	NA	NA	--	0.00877565	-3.4659	DOWN	5.08389e-05	-3.38112	DOWN	9.00328e-06	-8.89407	DOWN	--	--	--	--	-2	DOWN	-1	DOWN	--	--	--	--	GeneCards Information	#N/A	#N/A	#N/A	#N/A	#N/A	#N/A	#N/A	#N/A	#N/A	#N/A	#N/A	#N/A	#N/A	#N/A
ENSG00000205505	AC006014.10	0.00286917	-3.92654	DOWN	NA	NA	--	NA	NA	--	NA	NA	--	NA	NA	--	--	--	--	--	--	--	--	--	--	--	--	--	GeneCards Information	#N/A	#N/A	#N/A	#N/A	#N/A	#N/A	#N/A	#N/A	#N/A	#N/A	#N/A	#N/A	#N/A	#N/A
ENSG00000205565	RP11-497H16.6	0.00456077	-5.28489	DOWN	NA	NA	--	NA	NA	--	NA	NA	--	NA	NA	--	--	--	--	--	--	--	--	--	--	--	--	--	GeneCards Information	#N/A	#N/A	#N/A	#N/A	#N/A	#N/A	#N/A	#N/A	#N/A	#N/A	#N/A	#N/A	#N/A	#N/A
ENSG00000205580	AC006995.8	NA	NA	--	NA	NA	--	NA	NA	--	NA	NA	--	NA	NA	--	--	--	--	--	--	--	--	--	--	--	--	--	GeneCards Information	#N/A	#N/A	#N/A	#N/A	#N/A	#N/A	#N/A	#N/A	#N/A	#N/A	#N/A	#N/A	#N/A	#N/A
ENSG00000205583	STAG3L1	NA	NA	--	NA	NA	--	0.000174845	-3.97863	DOWN	3.77866e-05	-3.68014	DOWN	NA	NA	--	--	--	--	--	--	--	--	--	--	--	--	--	GeneCards Information	9606	54441	-	STAG3L1P|STAG3L2|STAG3L3	HGNC:33852|HPRD:13150	7	7q11.23	stromal antigen 3-like 1 (pseudogene)	pseudo	STAG3L1	stromal antigen 3-like 1 (pseudogene)	O	-	20140516
ENSG00000205584	AC005488.11	NA	NA	--	NA	NA	--	NA	NA	--	NA	NA	--	NA	NA	--	--	--	--	--	--	--	--	--	--	--	--	--	GeneCards Information	#N/A	#N/A	#N/A	#N/A	#N/A	#N/A	#N/A	#N/A	#N/A	#N/A	#N/A	#N/A	#N/A	#N/A
ENSG00000205704	LINC00634	0.0363168	-2.48105	DOWN	NA	NA	--	NA	NA	--	NA	NA	--	NA	NA	--	--	--	--	--	--	--	--	--	--	--	--	--	GeneCards Information	9606	339674	-	BK250D10.8	HGNC:27930|Ensembl:ENSG00000205704	22	22q13.2	long intergenic non-protein coding RNA 634	ncRNA	LINC00634	long intergenic non-protein coding RNA 634	O	-	20140502
ENSG00000205746	RP11-1212A22.1	NA	NA	--	NA	NA	--	0.00838843	-2.23395	DOWN	NA	NA	--	NA	NA	--	--	--	--	--	--	--	--	--	--	--	--	--	GeneCards Information	#N/A	#N/A	#N/A	#N/A	#N/A	#N/A	#N/A	#N/A	#N/A	#N/A	#N/A	#N/A	#N/A	#N/A
ENSG00000205771	CATSPER2P1	NA	NA	--	NA	NA	--	0.03813	-2.25118	DOWN	NA	NA	--	NA	NA	--	--	--	--	--	--	--	--	--	--	--	--	--	GeneCards Information	9606	440278	-	-	HGNC:31054|Ensembl:ENSG00000205771	15	15q15.3	cation channel, sperm associated 2 pseudogene 1	pseudo	CATSPER2P1	cation channel, sperm associated 2 pseudogene 1	O	-	20140502
ENSG00000205794	RP11-333E13.4	NA	NA	--	NA	NA	--	NA	NA	--	0.00516044	-5.14826	DOWN	NA	NA	--	--	--	--	--	--	--	--	--	--	--	--	--	GeneCards Information	#N/A	#N/A	#N/A	#N/A	#N/A	#N/A	#N/A	#N/A	#N/A	#N/A	#N/A	#N/A	#N/A	#N/A
ENSG00000205871	RPS3AP47	NA	NA	--	NA	NA	--	NA	NA	--	0.000741296	-4.68526	DOWN	NA	NA	--	--	--	--	--	--	--	--	--	--	--	--	--	GeneCards Information	9606	146053	-	RPS3A_22_1428	HGNC:36744	15	15q15.2	ribosomal protein S3a pseudogene 47	pseudo	RPS3AP47	ribosomal protein S3a pseudogene 47	O	-	20140502
ENSG00000205903	ZNF316	NA	NA	--	NA	NA	--	NA	NA	--	NA	NA	--	0.00493386	2.93902	UP	--	--	--	--	--	--	--	--	--	--	--	--	GeneCards Information	9606	100131017	RP11-611L7.1	ENST00000305834|MZF-3	HGNC:13843	7	7p22.1	zinc finger protein 316	protein-coding	ZNF316	zinc finger protein 316	O	-	20140522
ENSG00000205940	HSP90AB2P	1.97092e-21	-7.51515	DOWN	NA	NA	--	NA	NA	--	0.000312278	-8.1925	DOWN	NA	NA	--	--	--	--	--	--	--	--	--	--	--	--	--	GeneCards Information	9606	391634	-	HSP90BB	HGNC:32537|HPRD:11811	4	4p15.33	heat shock protein 90kDa alpha (cytosolic), class B member 2, pseudogene	pseudo	HSP90AB2P	heat shock protein 90kDa alpha (cytosolic), class B member 2, pseudogene	O	-	20140504
ENSG00000205955	HSP90AA5P	NA	NA	--	NA	NA	--	NA	NA	--	NA	NA	--	NA	NA	--	--	--	--	--	--	--	--	--	--	--	--	--	GeneCards Information	9606	730211	-	HSP90Ae	HGNC:32535	3	3q27.1	heat shock protein 90kDa alpha (cytosolic), class A member 5, pseudogene	pseudo	HSP90AA5P	heat shock protein 90kDa alpha (cytosolic), class A member 5, pseudogene	O	-	20140504
ENSG00000206066	IGLL3P	0.0257196	2.31485	UP	NA	NA	--	NA	NA	--	NA	NA	--	NA	NA	--	--	--	--	--	--	--	--	--	--	--	--	--	GeneCards Information	9606	91353	CTA-246H3.1	16.1|IGLL3	HGNC:5872|HPRD:18481	22	22q11.23	immunoglobulin lambda-like polypeptide 3, pseudogene	pseudo	IGLL3P	immunoglobulin lambda-like polypeptide 3, pseudogene	O	-	20140502
ENSG00000206082	AC010507.5	3.62449e-13	-5.67048	DOWN	NA	NA	--	NA	NA	--	1.15629e-08	-5.82609	DOWN	NA	NA	--	--	--	--	--	--	--	--	--	--	--	--	--	GeneCards Information	#N/A	#N/A	#N/A	#N/A	#N/A	#N/A	#N/A	#N/A	#N/A	#N/A	#N/A	#N/A	#N/A	#N/A
ENSG00000206120	EGFEM1P	0.018643	-4.4138	DOWN	NA	NA	--	0.00730549	-5.22444	DOWN	0.0128307	-4.58323	DOWN	NA	NA	--	--	--	--	--	--	--	--	--	--	--	--	--	GeneCards Information	9606	93556	hCG_1786642	C3orf50|NCRNA00259	HGNC:25149	3	3q26.2	EGF-like and EMI domain containing 1, pseudogene	pseudo	EGFEM1P	EGF-like and EMI domain containing 1, pseudogene	O	-	20140502
ENSG00000206145	P2RX6P	NA	NA	--	NA	NA	--	NA	NA	--	NA	NA	--	NA	NA	--	--	--	--	--	--	--	--	--	--	--	--	--	GeneCards Information	9606	440799	-	-	HGNC:34076|Ensembl:ENSG00000206145	22	22q11.21	purinergic receptor P2X, ligand-gated ion channel, 6 pseudogene	pseudo	P2RX6P	purinergic receptor P2X, ligand-gated ion channel, 6 pseudogene	O	-	20140502
ENSG00000206159	GYG2P1	NA	NA	--	NA	NA	--	NA	NA	--	0.024392	-3.59505	DOWN	NA	NA	--	--	--	--	--	--	--	--	--	--	--	--	--	GeneCards Information	9606	352887	-	GYG2P	HGNC:4701|Ensembl:ENSG00000206159	Y	Yq11.21	glycogenin 2 pseudogene 1	pseudo	GYG2P1	glycogenin 2 pseudogene 1	O	-	20140502
ENSG00000206192	ANKRD20A9P	NA	NA	--	NA	NA	--	NA	NA	--	NA	NA	--	NA	NA	--	--	--	--	--	--	--	--	--	--	--	--	--	GeneCards Information	9606	284232	-	-	HGNC:42023	13	13q11	ankyrin repeat domain 20 family, member A9, pseudogene	pseudo	ANKRD20A9P	ankyrin repeat domain 20 family, member A9, pseudogene	O	-	20140516
ENSG00000206341	HLA-H	3.77932e-55	-6.3406	DOWN	0.947405	-6.2498	DOWN	0.000174845	-9.71641	DOWN	9.77056e-09	-9.07193	DOWN	NA	NA	--	-2	DOWN	-1	DOWN	--	--	--	--	--	--	--	--	GeneCards Information	9606	3136	-	HLAHP	HGNC:4965	6	6p21.3	major histocompatibility complex, class I, H (pseudogene)	pseudo	HLA-H	major histocompatibility complex, class I, H (pseudogene)	O	-	20140505
ENSG00000212125	TAS2R15	NA	NA	--	NA	NA	--	NA	NA	--	0.000198293	-3.58477	DOWN	NA	NA	--	--	--	--	--	--	--	--	--	--	--	--	--	GeneCards Information	#N/A	#N/A	#N/A	#N/A	#N/A	#N/A	#N/A	#N/A	#N/A	#N/A	#N/A	#N/A	#N/A	#N/A
ENSG00000212664	RP11-592N21.1	3.04476e-06	-3.04064	DOWN	NA	NA	--	NA	NA	--	NA	NA	--	NA	NA	--	--	--	--	--	--	--	--	--	--	--	--	--	GeneCards Information	#N/A	#N/A	#N/A	#N/A	#N/A	#N/A	#N/A	#N/A	#N/A	#N/A	#N/A	#N/A	#N/A	#N/A
ENSG00000212695	RP11-134K1.2	NA	NA	--	NA	NA	--	NA	NA	--	0.007245	-3.85514	DOWN	NA	NA	--	--	--	--	--	--	--	--	--	--	--	--	--	GeneCards Information	#N/A	#N/A	#N/A	#N/A	#N/A	#N/A	#N/A	#N/A	#N/A	#N/A	#N/A	#N/A	#N/A	#N/A
ENSG00000212769	HMGN2P8	NA	NA	--	NA	NA	--	0.000174845	#NAME?	--	NA	NA	--	2.55798e-11	-60.7395	DOWN	--	--	--	--	--	--	--	--	--	--	--	--	GeneCards Information	9606	100288691	-	HMGN2L8	HGNC:31662	10	10q23.1	high mobility group nucleosomal binding domain 2 pseudogene 8	pseudo	HMGN2P8	high mobility group nucleosomal binding domain 2 pseudogene 8	O	-	20140502
ENSG00000212789	ST13P5	NA	NA	--	NA	NA	--	NA	NA	--	NA	NA	--	NA	NA	--	--	--	--	--	--	--	--	--	--	--	--	--	GeneCards Information	9606	144106	-	FAM10A5	HGNC:18556|HPRD:13288	11	11p15.1	suppression of tumorigenicity 13 (colon carcinoma) (Hsp70 interacting protein) pseudogene 5	pseudo	ST13P5	suppression of tumorigenicity 13 (colon carcinoma) (Hsp70 interacting protein) pseudogene 5	O	-	20140504
ENSG00000212802	RPL15P3	NA	NA	--	NA	NA	--	NA	NA	--	1.37514e-05	4.22568	UP	5.58989e-31	12.6073	UP	--	--	--	--	2	UP	--	--	--	--	--	--	GeneCards Information	9606	653232	RP11-511D14.1	RPL15_3_658|bA511S14.1	HGNC:21538	6	6p24.1	ribosomal protein L15 pseudogene 3	pseudo	RPL15P3	ribosomal protein L15 pseudogene 3	O	-	20140504
ENSG00000212961	RP11-632K5.5	0.0172289	-4.9673	DOWN	NA	NA	--	NA	NA	--	6.72041e-05	-6.28526	DOWN	NA	NA	--	--	--	--	--	--	--	--	--	--	--	--	--	GeneCards Information	#N/A	#N/A	#N/A	#N/A	#N/A	#N/A	#N/A	#N/A	#N/A	#N/A	#N/A	#N/A	#N/A	#N/A
ENSG00000213003	BTF3P12	NA	NA	--	NA	NA	--	NA	NA	--	NA	NA	--	NA	NA	--	--	--	--	--	--	--	--	--	--	--	--	--	GeneCards Information	9606	652963	-	BTF3L2|HUMBTFC	HGNC:1127|MIM:603738	8	8q13.3	basic transcription factor 3 pseudogene 12	pseudo	BTF3P12	basic transcription factor 3 pseudogene 12	O	-	20140502
ENSG00000213041	RP11-383G10.3	NA	NA	--	NA	NA	--	NA	NA	--	NA	NA	--	NA	NA	--	--	--	--	--	--	--	--	--	--	--	--	--	GeneCards Information	#N/A	#N/A	#N/A	#N/A	#N/A	#N/A	#N/A	#N/A	#N/A	#N/A	#N/A	#N/A	#N/A	#N/A
ENSG00000213046	EEF1A1P32	NA	NA	--	NA	NA	--	NA	NA	--	NA	NA	--	NA	NA	--	--	--	--	--	--	--	--	--	--	--	--	--	GeneCards Information	9606	730232	-	-	HGNC:37909	1	1q31.3	eukaryotic translation elongation factor 1 alpha 1 pseudogene 32	pseudo	EEF1A1P32	eukaryotic translation elongation factor 1 alpha 1 pseudogene 32	O	-	20140502
ENSG00000213050	TPM3P1	NA	NA	--	NA	NA	--	NA	NA	--	NA	NA	--	NA	NA	--	--	--	--	--	--	--	--	--	--	--	--	--	GeneCards Information	9606	252956	-	TPM3L2	HGNC:16350	7	7q31.3	tropomyosin 3 pseudogene 1	pseudo	TPM3P1	tropomyosin 3 pseudogene 1	O	-	20140502
ENSG00000213055	AC064852.5	NA	NA	--	NA	NA	--	NA	NA	--	NA	NA	--	NA	NA	--	--	--	--	--	--	--	--	--	--	--	--	--	GeneCards Information	#N/A	#N/A	#N/A	#N/A	#N/A	#N/A	#N/A	#N/A	#N/A	#N/A	#N/A	#N/A	#N/A	#N/A
ENSG00000213058	RP4-765C7.2	NA	NA	--	NA	NA	--	NA	NA	--	NA	NA	--	NA	NA	--	--	--	--	--	--	--	--	--	--	--	--	--	GeneCards Information	#N/A	#N/A	#N/A	#N/A	#N/A	#N/A	#N/A	#N/A	#N/A	#N/A	#N/A	#N/A	#N/A	#N/A
ENSG00000213071	LPAL2	0.00783209	-3.62029	DOWN	NA	NA	--	NA	NA	--	0.000558081	-4.21517	DOWN	NA	NA	--	--	--	--	--	--	--	--	--	--	--	--	--	GeneCards Information	9606	80350	RP11-72O9.2	APOA2|APOAL|APOARGC	HGNC:21210|MIM:611682|Ensembl:ENSG00000213071|HPRD:17441	6	6q26-q27	lipoprotein, Lp(a)-like 2, pseudogene	pseudo	LPAL2	lipoprotein, Lp(a)-like 2, pseudogene	O	-	20140502
ENSG00000213080	RP11-312J18.5	1.0631e-10	-6.03685	DOWN	NA	NA	--	NA	NA	--	NA	NA	--	NA	NA	--	--	--	--	--	--	--	--	--	--	--	--	--	GeneCards Information	#N/A	#N/A	#N/A	#N/A	#N/A	#N/A	#N/A	#N/A	#N/A	#N/A	#N/A	#N/A	#N/A	#N/A
ENSG00000213090	AC007256.5	NA	NA	--	NA	NA	--	NA	NA	--	NA	NA	--	NA	NA	--	--	--	--	--	--	--	--	--	--	--	--	--	GeneCards Information	#N/A	#N/A	#N/A	#N/A	#N/A	#N/A	#N/A	#N/A	#N/A	#N/A	#N/A	#N/A	#N/A	#N/A
ENSG00000213131	YWHAZP4	0.0054396	-4.41337	DOWN	NA	NA	--	NA	NA	--	NA	NA	--	NA	NA	--	--	--	--	--	--	--	--	--	--	--	--	--	GeneCards Information	9606	246737	-	-	HGNC:30851	6	6q23.1	tyrosine 3-monooxygenase/tryptophan 5-monooxygenase activation protein, zeta pseudogene 4	pseudo	YWHAZP4	tyrosine 3-monooxygenase/tryptophan 5-monooxygenase activation protein, zeta pseudogene 4	O	-	20140502
ENSG00000213140	ELK2AP	NA	NA	--	NA	NA	--	NA	NA	--	NA	NA	--	NA	NA	--	--	--	--	--	--	--	--	--	--	--	--	--	GeneCards Information	9606	2003	-	ELK2|ELK2.1|ELK2P1	HGNC:3323	14	14q32.3	ELK2A, member of ETS oncogene family, pseudogene	pseudo	ELK2AP	ELK2A, member of ETS oncogene family, pseudogene	O	-	20140516
ENSG00000213144	RP11-64B16.2	0.02301	-3.82425	DOWN	NA	NA	--	NA	NA	--	0.00340182	-3.18381	DOWN	NA	NA	--	--	--	--	--	--	--	--	--	--	--	--	--	GeneCards Information	#N/A	#N/A	#N/A	#N/A	#N/A	#N/A	#N/A	#N/A	#N/A	#N/A	#N/A	#N/A	#N/A	#N/A
ENSG00000213150	RP11-346C16.2	NA	NA	--	NA	NA	--	NA	NA	--	NA	NA	--	NA	NA	--	--	--	--	--	--	--	--	--	--	--	--	--	GeneCards Information	#N/A	#N/A	#N/A	#N/A	#N/A	#N/A	#N/A	#N/A	#N/A	#N/A	#N/A	#N/A	#N/A	#N/A
ENSG00000213165	AC090425.1	NA	NA	--	NA	NA	--	NA	NA	--	8.84235e-20	-99.8443	DOWN	NA	NA	--	--	--	--	--	--	--	--	--	--	--	--	--	GeneCards Information	#N/A	#N/A	#N/A	#N/A	#N/A	#N/A	#N/A	#N/A	#N/A	#N/A	#N/A	#N/A	#N/A	#N/A
ENSG00000213167	AL591516.4	NA	NA	--	NA	NA	--	NA	NA	--	NA	NA	--	NA	NA	--	--	--	--	--	--	--	--	--	--	--	--	--	GeneCards Information	#N/A	#N/A	#N/A	#N/A	#N/A	#N/A	#N/A	#N/A	#N/A	#N/A	#N/A	#N/A	#N/A	#N/A
ENSG00000213176	RPL13P6	NA	NA	--	NA	NA	--	NA	NA	--	NA	NA	--	NA	NA	--	--	--	--	--	--	--	--	--	--	--	--	--	GeneCards Information	9606	100129176	-	RPL13AP4|RPL13_5_1409	HGNC:19809	14	14q32.32	ribosomal protein L13 pseudogene 6	pseudo	RPL13P6	ribosomal protein L13 pseudogene 6	O	-	20140502
ENSG00000213178	RP11-641D5.1	2.14416e-15	-2.91063	DOWN	NA	NA	--	NA	NA	--	2.83796e-05	4.21466	UP	5.07631e-37	14.4736	UP	--	--	--	--	2	UP	--	--	--	--	--	--	GeneCards Information	#N/A	#N/A	#N/A	#N/A	#N/A	#N/A	#N/A	#N/A	#N/A	#N/A	#N/A	#N/A	#N/A	#N/A
ENSG00000213180	RPL36AP48	NA	NA	--	NA	NA	--	NA	NA	--	NA	NA	--	NA	NA	--	--	--	--	--	--	--	--	--	--	--	--	--	GeneCards Information	9606	646175	-	RPL36A_23_1571	HGNC:36721	17	17q24.2	ribosomal protein L36a pseudogene 48	pseudo	RPL36AP48	ribosomal protein L36a pseudogene 48	O	-	20140502
ENSG00000213216	RP11-355O1.7	NA	NA	--	NA	NA	--	NA	NA	--	NA	NA	--	NA	NA	--	--	--	--	--	--	--	--	--	--	--	--	--	GeneCards Information	#N/A	#N/A	#N/A	#N/A	#N/A	#N/A	#N/A	#N/A	#N/A	#N/A	#N/A	#N/A	#N/A	#N/A
ENSG00000213222	AC093724.2	NA	NA	--	NA	NA	--	NA	NA	--	0.0111267	2.09116	UP	NA	NA	--	--	--	--	--	--	--	--	--	--	--	--	--	GeneCards Information	#N/A	#N/A	#N/A	#N/A	#N/A	#N/A	#N/A	#N/A	#N/A	#N/A	#N/A	#N/A	#N/A	#N/A
ENSG00000213228	RPL12P38	NA	NA	--	NA	NA	--	NA	NA	--	2.4399e-12	-6.52792	DOWN	2.85052e-05	-7.62849	DOWN	--	--	--	--	-2	DOWN	--	--	--	--	--	--	GeneCards Information	9606	645688	-	RPL12_14_1564	HGNC:36838	17	17q23.2	ribosomal protein L12 pseudogene 38	pseudo	RPL12P38	ribosomal protein L12 pseudogene 38	O	-	20140502
ENSG00000213235	EEF1A1P16	NA	NA	--	NA	NA	--	NA	NA	--	2.11878e-06	-5.29288	DOWN	NA	NA	--	--	--	--	--	--	--	--	--	--	--	--	--	GeneCards Information	9606	387845	-	-	HGNC:37889	12	12p12.3	eukaryotic translation elongation factor 1 alpha 1 pseudogene 16	pseudo	EEF1A1P16	eukaryotic translation elongation factor 1 alpha 1 pseudogene 16	O	-	20140502
ENSG00000213244	HIST2H3DP1	NA	NA	--	NA	NA	--	NA	NA	--	NA	NA	--	NA	NA	--	--	--	--	--	--	--	--	--	--	--	--	--	GeneCards Information	#N/A	#N/A	#N/A	#N/A	#N/A	#N/A	#N/A	#N/A	#N/A	#N/A	#N/A	#N/A	#N/A	#N/A
ENSG00000213261	AC093106.7	0.00830619	-2.13663	DOWN	NA	NA	--	NA	NA	--	NA	NA	--	NA	NA	--	--	--	--	--	--	--	--	--	--	--	--	--	GeneCards Information	#N/A	#N/A	#N/A	#N/A	#N/A	#N/A	#N/A	#N/A	#N/A	#N/A	#N/A	#N/A	#N/A	#N/A
ENSG00000213275	IFITM9P	NA	NA	--	NA	NA	--	NA	NA	--	0.00101024	-5.0027	DOWN	NA	NA	--	--	--	--	--	--	--	--	--	--	--	--	--	GeneCards Information	9606	390218	-	-	HGNC:33972	11	11q13.3	interferon induced transmembrane protein 9 pseudogene	pseudo	IFITM9P	interferon induced transmembrane protein 9 pseudogene	O	-	20140502
ENSG00000213280	RP11-212P7.1	0.0481274	-2.77373	DOWN	NA	NA	--	NA	NA	--	NA	NA	--	NA	NA	--	--	--	--	--	--	--	--	--	--	--	--	--	GeneCards Information	#N/A	#N/A	#N/A	#N/A	#N/A	#N/A	#N/A	#N/A	#N/A	#N/A	#N/A	#N/A	#N/A	#N/A
ENSG00000213287	RP11-680L20.1	NA	NA	--	NA	NA	--	NA	NA	--	NA	NA	--	NA	NA	--	--	--	--	--	--	--	--	--	--	--	--	--	GeneCards Information	#N/A	#N/A	#N/A	#N/A	#N/A	#N/A	#N/A	#N/A	#N/A	#N/A	#N/A	#N/A	#N/A	#N/A
ENSG00000213290	PGK1P2	NA	NA	--	NA	NA	--	NA	NA	--	NA	NA	--	NA	NA	--	--	--	--	--	--	--	--	--	--	--	--	--	GeneCards Information	9606	5233	-	PGK2	HGNC:8899	19	19p13.3	phosphoglycerate kinase 1, pseudogene 2	pseudo	PGK1P2	phosphoglycerate kinase 1, pseudogene 2	O	-	20140502
ENSG00000213300	RP11-642N14.1	NA	NA	--	NA	NA	--	NA	NA	--	NA	NA	--	0.000170617	5.81365	UP	--	--	--	--	--	--	--	--	--	--	--	--	GeneCards Information	#N/A	#N/A	#N/A	#N/A	#N/A	#N/A	#N/A	#N/A	#N/A	#N/A	#N/A	#N/A	#N/A	#N/A
ENSG00000213315	CTD-3035D6.1	0.00258097	-4.89929	DOWN	NA	NA	--	NA	NA	--	NA	NA	--	NA	NA	--	--	--	--	--	--	--	--	--	--	--	--	--	GeneCards Information	#N/A	#N/A	#N/A	#N/A	#N/A	#N/A	#N/A	#N/A	#N/A	#N/A	#N/A	#N/A	#N/A	#N/A
ENSG00000213326	RPS7P11	1.01242e-20	-7.45287	DOWN	NA	NA	--	NA	NA	--	NA	NA	--	NA	NA	--	--	--	--	--	--	--	--	--	--	--	--	--	GeneCards Information	9606	644315	-	RPS7_6_1552	HGNC:35841	17	17q21.31	ribosomal protein S7 pseudogene 11	pseudo	RPS7P11	ribosomal protein S7 pseudogene 11	O	-	20140505
ENSG00000213328	RP11-281O15.2	NA	NA	--	NA	NA	--	NA	NA	--	NA	NA	--	NA	NA	--	--	--	--	--	--	--	--	--	--	--	--	--	GeneCards Information	#N/A	#N/A	#N/A	#N/A	#N/A	#N/A	#N/A	#N/A	#N/A	#N/A	#N/A	#N/A	#N/A	#N/A
ENSG00000213344	PCNPP3	NA	NA	--	NA	NA	--	NA	NA	--	NA	NA	--	NA	NA	--	--	--	--	--	--	--	--	--	--	--	--	--	GeneCards Information	9606	729298	-	-	HGNC:41975	12	12q14.3	PEST containing nuclear protein pseudogene 3	pseudo	PCNPP3	PEST containing nuclear protein pseudogene 3	O	-	20140502
ENSG00000213352	GAPDHP44	NA	NA	--	NA	NA	--	NA	NA	--	NA	NA	--	NA	NA	--	--	--	--	--	--	--	--	--	--	--	--	--	GeneCards Information	9606	100240709	-	-	HGNC:37801	12	12q14.2	glyceraldehyde 3 phosphate dehydrogenase pseudogene 44	pseudo	GAPDHP44	glyceraldehyde 3 phosphate dehydrogenase pseudogene 44	O	-	20140502
ENSG00000213358	AC092933.4	NA	NA	--	NA	NA	--	0.000174845	#NAME?	--	NA	NA	--	0.000442137	-6.26088	DOWN	--	--	--	--	--	--	--	--	--	--	--	--	GeneCards Information	#N/A	#N/A	#N/A	#N/A	#N/A	#N/A	#N/A	#N/A	#N/A	#N/A	#N/A	#N/A	#N/A	#N/A
ENSG00000213362	FTH1P12	NA	NA	--	NA	NA	--	NA	NA	--	0.0109911	-3.64412	DOWN	NA	NA	--	--	--	--	--	--	--	--	--	--	--	--	--	GeneCards Information	9606	2504	-	FTHL12	HGNC:3982	9	9p22.3	ferritin, heavy polypeptide 1 pseudogene 12	pseudo	FTH1P12	ferritin, heavy polypeptide 1 pseudogene 12	O	-	20140502
ENSG00000213371	NAP1L1P3	NA	NA	--	NA	NA	--	NA	NA	--	NA	NA	--	NA	NA	--	--	--	--	--	--	--	--	--	--	--	--	--	GeneCards Information	9606	100130335	-	-	HGNC:38007	3	3q13.33	nucleosome assembly protein 1-like 1 pseudogene 3	pseudo	NAP1L1P3	nucleosome assembly protein 1-like 1 pseudogene 3	O	-	20140502
ENSG00000213376	GAPDHP71	NA	NA	--	NA	NA	--	NA	NA	--	NA	NA	--	NA	NA	--	--	--	--	--	--	--	--	--	--	--	--	--	GeneCards Information	9606	2613	-	GAPDHL16|GAPDL16	HGNC:4149	5	5q35.2	glyceraldehyde-3-phosphate dehydrogenase pseudogene 71	pseudo	GAPDHP71	glyceraldehyde-3-phosphate dehydrogenase pseudogene 71	O	-	20140502
ENSG00000213384	EIF4E2P1	NA	NA	--	NA	NA	--	NA	NA	--	NA	NA	--	NA	NA	--	--	--	--	--	--	--	--	--	--	--	--	--	GeneCards Information	9606	128770	RP5-1049G11.3	EIF4EL4|dJ1049G11.3	HGNC:16237	20	20p11.23	eukaryotic translation initiation factor 4E family member 2 pseudogene 1	pseudo	EIF4E2P1	eukaryotic translation initiation factor 4E family member 2 pseudogene 1	O	-	20140502
ENSG00000213399	AC022210.2	NA	NA	--	NA	NA	--	NA	NA	--	0.00132088	-3.62594	DOWN	NA	NA	--	--	--	--	--	--	--	--	--	--	--	--	--	GeneCards Information	#N/A	#N/A	#N/A	#N/A	#N/A	#N/A	#N/A	#N/A	#N/A	#N/A	#N/A	#N/A	#N/A	#N/A
ENSG00000213410	AC009951.2	NA	NA	--	NA	NA	--	NA	NA	--	NA	NA	--	NA	NA	--	--	--	--	--	--	--	--	--	--	--	--	--	GeneCards Information	#N/A	#N/A	#N/A	#N/A	#N/A	#N/A	#N/A	#N/A	#N/A	#N/A	#N/A	#N/A	#N/A	#N/A
ENSG00000213411	RBM22P2	0.00798087	-2.80267	DOWN	NA	NA	--	NA	NA	--	4.91331e-06	-5.26063	DOWN	NA	NA	--	--	--	--	--	--	--	--	--	--	--	--	--	GeneCards Information	9606	100271871	-	-	HGNC:39695	13	13q12	RNA binding motif protein 22 pseudogene 2	pseudo	RBM22P2	RNA binding motif protein 22 pseudogene 2	O	-	20140502
ENSG00000213412	HNRNPA1P33	NA	NA	--	NA	NA	--	NA	NA	--	NA	NA	--	NA	NA	--	--	--	--	--	--	--	--	--	--	--	--	--	GeneCards Information	9606	728643	-	-	HGNC:44990|Ensembl:ENSG00000213412	10	10q11.22	heterogeneous nuclear ribonucleoprotein A1 pseudogene 33	pseudo	HNRNPA1P33	heterogeneous nuclear ribonucleoprotein A1 pseudogene 33	O	-	20140502
ENSG00000213430	HSPD1P1	0.000186965	-4.72667	DOWN	NA	NA	--	NA	NA	--	NA	NA	--	NA	NA	--	--	--	--	--	--	--	--	--	--	--	--	--	GeneCards Information	9606	643300	-	HSPD1-2P	HGNC:35133	5	5p14.3	heat shock 60kDa protein 1 (chaperonin) pseudogene 1	pseudo	HSPD1P1	heat shock 60kDa protein 1 (chaperonin) pseudogene 1	O	-	20140502
ENSG00000213433	RP11-54C4.1	NA	NA	--	NA	NA	--	NA	NA	--	0.0218516	-2.09619	DOWN	NA	NA	--	--	--	--	--	--	--	--	--	--	--	--	--	GeneCards Information	#N/A	#N/A	#N/A	#N/A	#N/A	#N/A	#N/A	#N/A	#N/A	#N/A	#N/A	#N/A	#N/A	#N/A
ENSG00000213440	H2AFZP1	NA	NA	--	NA	NA	--	NA	NA	--	NA	NA	--	NA	NA	--	--	--	--	--	--	--	--	--	--	--	--	--	GeneCards Information	9606	54049	-	GT334|H2AFZP	HGNC:4742	21	21q22.3	H2A histone family, member Z pseudogene 1	pseudo	H2AFZP1	H2A histone family, member Z pseudogene 1	O	-	20140502
ENSG00000213442	RPL18AP3	1.12472e-31	-4.23234	DOWN	0.853109	-4.09432	DOWN	NA	NA	--	0.000417668	3.9053	UP	5.28211e-28	9.69743	UP	-2	DOWN	--	--	2	UP	--	--	0	DOWN	--	--	GeneCards Information	9606	390354	-	RPL18A_6_1273|bcm182	HGNC:31387	12	12q23.3	ribosomal protein L18a pseudogene 3	pseudo	RPL18AP3	ribosomal protein L18a pseudogene 3	O	-	20140502
ENSG00000213443	RP11-75L1.2	0.000135332	-3.08219	DOWN	NA	NA	--	0.0438629	-2.40993	DOWN	NA	NA	--	NA	NA	--	--	--	--	--	--	--	--	--	--	--	--	--	GeneCards Information	#N/A	#N/A	#N/A	#N/A	#N/A	#N/A	#N/A	#N/A	#N/A	#N/A	#N/A	#N/A	#N/A	#N/A
ENSG00000213455	AC091654.7	NA	NA	--	NA	NA	--	0.000174845	#NAME?	--	NA	NA	--	2.89442e-10	-32.9235	DOWN	--	--	--	--	--	--	--	--	--	--	--	--	GeneCards Information	#N/A	#N/A	#N/A	#N/A	#N/A	#N/A	#N/A	#N/A	#N/A	#N/A	#N/A	#N/A	#N/A	#N/A
ENSG00000213492	NT5C3AP1	0.0244799	-3.7948	DOWN	NA	NA	--	NA	NA	--	NA	NA	--	NA	NA	--	--	--	--	--	--	--	--	--	--	--	--	--	GeneCards Information	9606	90859	-	NT5C3P1|UMPH1P	HGNC:18530	4	4q26	5'-nucleotidase, cytosolic IIIA pseudogene 1	pseudo	NT5C3AP1	5'-nucleotidase, cytosolic IIIA pseudogene 1	O	-	20140502
ENSG00000213540	RP11-486G15.1	NA	NA	--	NA	NA	--	NA	NA	--	NA	NA	--	NA	NA	--	--	--	--	--	--	--	--	--	--	--	--	--	GeneCards Information	#N/A	#N/A	#N/A	#N/A	#N/A	#N/A	#N/A	#N/A	#N/A	#N/A	#N/A	#N/A	#N/A	#N/A
ENSG00000213553	RPLP0P6	1.23663e-54	-7.3262	DOWN	0.888011	-7.22422	DOWN	0.0467445	-2.58121	DOWN	0.028257	-2.22686	DOWN	NA	NA	--	-2	DOWN	-1	DOWN	--	--	--	--	--	--	--	--	GeneCards Information	9606	220717	-	RPLP0_2_209	HGNC:36404	2	2p22.1	ribosomal protein, large, P0 pseudogene 6	pseudo	RPLP0P6	ribosomal protein, large, P0 pseudogene 6	O	-	20140504
ENSG00000213590	RP11-229P13.2	0.000168685	-3.57622	DOWN	NA	NA	--	NA	NA	--	1.23418e-10	-6.05899	DOWN	9.33353e-05	-7.80753	DOWN	--	--	--	--	-2	DOWN	--	--	--	--	--	--	GeneCards Information	#N/A	#N/A	#N/A	#N/A	#N/A	#N/A	#N/A	#N/A	#N/A	#N/A	#N/A	#N/A	#N/A	#N/A
ENSG00000213592	AP000662.9	NA	NA	--	NA	NA	--	NA	NA	--	NA	NA	--	NA	NA	--	--	--	--	--	--	--	--	--	--	--	--	--	GeneCards Information	#N/A	#N/A	#N/A	#N/A	#N/A	#N/A	#N/A	#N/A	#N/A	#N/A	#N/A	#N/A	#N/A	#N/A
ENSG00000213598	RP11-112J1.1	NA	NA	--	NA	NA	--	NA	NA	--	NA	NA	--	NA	NA	--	--	--	--	--	--	--	--	--	--	--	--	--	GeneCards Information	#N/A	#N/A	#N/A	#N/A	#N/A	#N/A	#N/A	#N/A	#N/A	#N/A	#N/A	#N/A	#N/A	#N/A
ENSG00000213608	SLC25A14P1	NA	NA	--	NA	NA	--	NA	NA	--	NA	NA	--	NA	NA	--	--	--	--	--	--	--	--	--	--	--	--	--	GeneCards Information	9606	100288343	-	-	HGNC:43856	4	4q21.23	solute carrier family 25 (mitochondrial carrier, brain), member 14 pseudogene 1	pseudo	SLC25A14P1	solute carrier family 25 (mitochondrial carrier, brain), member 14 pseudogene 1	O	-	20140502
ENSG00000213609	RP11-170M17.2	NA	NA	--	NA	NA	--	NA	NA	--	NA	NA	--	NA	NA	--	--	--	--	--	--	--	--	--	--	--	--	--	GeneCards Information	#N/A	#N/A	#N/A	#N/A	#N/A	#N/A	#N/A	#N/A	#N/A	#N/A	#N/A	#N/A	#N/A	#N/A
ENSG00000213613	RP11-380G5.3	NA	NA	--	NA	NA	--	NA	NA	--	NA	NA	--	NA	NA	--	--	--	--	--	--	--	--	--	--	--	--	--	GeneCards Information	#N/A	#N/A	#N/A	#N/A	#N/A	#N/A	#N/A	#N/A	#N/A	#N/A	#N/A	#N/A	#N/A	#N/A
ENSG00000213621	RPSAP54	5.78665e-07	-4.71758	DOWN	NA	NA	--	NA	NA	--	0.00373888	-2.6138	DOWN	NA	NA	--	--	--	--	--	--	--	--	--	--	--	--	--	GeneCards Information	9606	642641	RP11-569O4.5	RPSA_26_1300	HGNC:36373	13	13q12.11	ribosomal protein SA pseudogene 54	pseudo	RPSAP54	ribosomal protein SA pseudogene 54	O	-	20140502
ENSG00000213622	AL163952.1	0.00535186	-4.42029	DOWN	NA	NA	--	NA	NA	--	0.0339398	-4.26176	DOWN	NA	NA	--	--	--	--	--	--	--	--	--	--	--	--	--	GeneCards Information	#N/A	#N/A	#N/A	#N/A	#N/A	#N/A	#N/A	#N/A	#N/A	#N/A	#N/A	#N/A	#N/A	#N/A
ENSG00000213659	RSU1P3	NA	NA	--	NA	NA	--	NA	NA	--	NA	NA	--	NA	NA	--	--	--	--	--	--	--	--	--	--	--	--	--	GeneCards Information	9606	100419964	-	-	HGNC:44392	10	-	Ras suppressor protein 1 pseudogene 3	pseudo	RSU1P3	Ras suppressor protein 1 pseudogene 3	O	-	20140502
ENSG00000213703	RP5-849H19.2	NA	NA	--	NA	NA	--	NA	NA	--	NA	NA	--	NA	NA	--	--	--	--	--	--	--	--	--	--	--	--	--	GeneCards Information	#N/A	#N/A	#N/A	#N/A	#N/A	#N/A	#N/A	#N/A	#N/A	#N/A	#N/A	#N/A	#N/A	#N/A
ENSG00000213721	HMGN2P30	NA	NA	--	NA	NA	--	NA	NA	--	NA	NA	--	NA	NA	--	--	--	--	--	--	--	--	--	--	--	--	--	GeneCards Information	9606	100131183	-	-	HGNC:39397	7	7p14.1	high mobility group nucleosomal binding domain 2 pseudogene 30	pseudo	HMGN2P30	high mobility group nucleosomal binding domain 2 pseudogene 30	O	-	20140502
ENSG00000213730	POLD2P1	NA	NA	--	NA	NA	--	NA	NA	--	NA	NA	--	NA	NA	--	--	--	--	--	--	--	--	--	--	--	--	--	GeneCards Information	9606	391811	-	-	HGNC:41522	5	5q15	polymerase (DNA directed), delta 2, accessory subunit pseudogene 1	pseudo	POLD2P1	polymerase (DNA directed), delta 2, accessory subunit pseudogene 1	O	-	20140502
ENSG00000213735	ANAPC10P1	NA	NA	--	NA	NA	--	NA	NA	--	NA	NA	--	NA	NA	--	--	--	--	--	--	--	--	--	--	--	--	--	GeneCards Information	9606	729198	-	ANAPC10P	HGNC:33976	1	1p32.3	anaphase promoting complex subunit 10 pseudogene 1	pseudo	ANAPC10P1	anaphase promoting complex subunit 10 pseudogene 1	O	-	20140502
ENSG00000213740	SERBP1P1	NA	NA	--	NA	NA	--	NA	NA	--	NA	NA	--	NA	NA	--	--	--	--	--	--	--	--	--	--	--	--	--	GeneCards Information	9606	389866	-	SERBP1P	HGNC:32247	X	Xq13.1	SERPINE1 mRNA binding protein 1 pseudogene 1	pseudo	SERBP1P1	SERPINE1 mRNA binding protein 1 pseudogene 1	O	-	20140502
ENSG00000213755	RP11-342F17.1	NA	NA	--	NA	NA	--	NA	NA	--	NA	NA	--	NA	NA	--	--	--	--	--	--	--	--	--	--	--	--	--	GeneCards Information	#N/A	#N/A	#N/A	#N/A	#N/A	#N/A	#N/A	#N/A	#N/A	#N/A	#N/A	#N/A	#N/A	#N/A
ENSG00000213757	CTC-451P13.1	3.41649e-25	-6.61109	DOWN	NA	NA	--	NA	NA	--	5.51822e-05	-3.57634	DOWN	NA	NA	--	--	--	--	--	--	--	--	--	--	--	--	--	GeneCards Information	#N/A	#N/A	#N/A	#N/A	#N/A	#N/A	#N/A	#N/A	#N/A	#N/A	#N/A	#N/A	#N/A	#N/A
ENSG00000213763	ACTBP2	NA	NA	--	NA	NA	--	NA	NA	--	0.000493817	-3.42161	DOWN	NA	NA	--	--	--	--	--	--	--	--	--	--	--	--	--	GeneCards Information	9606	62	-	-	HGNC:135	5	5q14.1	actin, beta pseudogene 2	pseudo	ACTBP2	actin, beta pseudogene 2	O	-	20140502
ENSG00000213772	RP11-385J23.1	NA	NA	--	NA	NA	--	NA	NA	--	NA	NA	--	NA	NA	--	--	--	--	--	--	--	--	--	--	--	--	--	GeneCards Information	#N/A	#N/A	#N/A	#N/A	#N/A	#N/A	#N/A	#N/A	#N/A	#N/A	#N/A	#N/A	#N/A	#N/A
ENSG00000213777	CTD-2224J9.8	NA	NA	--	NA	NA	--	NA	NA	--	0.000688634	-4.90725	DOWN	NA	NA	--	--	--	--	--	--	--	--	--	--	--	--	--	GeneCards Information	#N/A	#N/A	#N/A	#N/A	#N/A	#N/A	#N/A	#N/A	#N/A	#N/A	#N/A	#N/A	#N/A	#N/A
ENSG00000213785	RP11-449L13.2	NA	NA	--	NA	NA	--	NA	NA	--	NA	NA	--	NA	NA	--	--	--	--	--	--	--	--	--	--	--	--	--	GeneCards Information	#N/A	#N/A	#N/A	#N/A	#N/A	#N/A	#N/A	#N/A	#N/A	#N/A	#N/A	#N/A	#N/A	#N/A
ENSG00000213790	OLA1P1	NA	NA	--	NA	NA	--	NA	NA	--	NA	NA	--	NA	NA	--	--	--	--	--	--	--	--	--	--	--	--	--	GeneCards Information	9606	246785	-	-	HGNC:45274	22	22q13.2	Obg-like ATPase 1 pseudogene 1	pseudo	OLA1P1	Obg-like ATPase 1 pseudogene 1	O	-	20140505
ENSG00000213839	RP11-3J10.4	NA	NA	--	NA	NA	--	NA	NA	--	0.000461371	2.87477	UP	7.50719e-09	6.81007	UP	--	--	--	--	2	UP	--	--	--	--	--	--	GeneCards Information	#N/A	#N/A	#N/A	#N/A	#N/A	#N/A	#N/A	#N/A	#N/A	#N/A	#N/A	#N/A	#N/A	#N/A
ENSG00000213856	VDAC1P2	0.00186508	-4.00917	DOWN	NA	NA	--	NA	NA	--	NA	NA	--	NA	NA	--	--	--	--	--	--	--	--	--	--	--	--	--	GeneCards Information	9606	10064	-	VDAC1LP	HGNC:12670	X	Xp11.2	voltage-dependent anion channel 1 pseudogene 2	pseudo	VDAC1P2	voltage-dependent anion channel 1 pseudogene 2	O	-	20140502
ENSG00000213860	RPL21P75	0.00011716	4.13441	UP	NA	NA	--	NA	NA	--	NA	NA	--	3.63358e-17	4.10441	UP	--	--	--	--	--	--	--	--	--	--	--	--	GeneCards Information	9606	728501	-	RPL21_29_789	HGNC:36460	7	7p21.1	ribosomal protein L21 pseudogene 75	pseudo	RPL21P75	ribosomal protein L21 pseudogene 75	O	-	20140502
ENSG00000213862	CTD-2270N23.1	9.45512e-09	-4.91993	DOWN	NA	NA	--	NA	NA	--	0.000751242	-3.20082	DOWN	NA	NA	--	--	--	--	--	--	--	--	--	--	--	--	--	GeneCards Information	#N/A	#N/A	#N/A	#N/A	#N/A	#N/A	#N/A	#N/A	#N/A	#N/A	#N/A	#N/A	#N/A	#N/A
ENSG00000213866	YBX1P10	4.80647e-07	-3.49691	DOWN	NA	NA	--	NA	NA	--	NA	NA	--	NA	NA	--	--	--	--	--	--	--	--	--	--	--	--	--	GeneCards Information	9606	158373	-	BA327L3.4	HGNC:42432	9	9p13.1	Y box binding protein 1 pseudogene 10	pseudo	YBX1P10	Y box binding protein 1 pseudogene 10	O	-	20140502
ENSG00000213881	NPM1P6	NA	NA	--	NA	NA	--	NA	NA	--	NA	NA	--	NA	NA	--	--	--	--	--	--	--	--	--	--	--	--	--	GeneCards Information	9606	4875	-	NG6-4|NPMP6	HGNC:7926	8	8q12.2	nucleophosmin 1 (nucleolar phosphoprotein B23, numatrin) pseudogene 6	pseudo	NPM1P6	nucleophosmin 1 (nucleolar phosphoprotein B23, numatrin) pseudogene 6	O	-	20140502
ENSG00000213885	RPL13AP7	0.0378895	-2.83309	DOWN	NA	NA	--	NA	NA	--	0.0233073	-2.34166	DOWN	NA	NA	--	--	--	--	--	--	--	--	--	--	--	--	--	GeneCards Information	9606	284821	-	RPL13A_12_1722	HGNC:23755	21	21q21.2	ribosomal protein L13a pseudogene 7	pseudo	RPL13AP7	ribosomal protein L13a pseudogene 7	O	-	20140502
ENSG00000213939	RP11-314A20.1	NA	NA	--	NA	NA	--	NA	NA	--	NA	NA	--	NA	NA	--	--	--	--	--	--	--	--	--	--	--	--	--	GeneCards Information	#N/A	#N/A	#N/A	#N/A	#N/A	#N/A	#N/A	#N/A	#N/A	#N/A	#N/A	#N/A	#N/A	#N/A
ENSG00000213942	RP1-102E24.1	NA	NA	--	NA	NA	--	NA	NA	--	0.0203241	-3.3622	DOWN	NA	NA	--	--	--	--	--	--	--	--	--	--	--	--	--	GeneCards Information	#N/A	#N/A	#N/A	#N/A	#N/A	#N/A	#N/A	#N/A	#N/A	#N/A	#N/A	#N/A	#N/A	#N/A
ENSG00000213985	AC078899.1	NA	NA	--	NA	NA	--	NA	NA	--	NA	NA	--	NA	NA	--	--	--	--	--	--	--	--	--	--	--	--	--	GeneCards Information	#N/A	#N/A	#N/A	#N/A	#N/A	#N/A	#N/A	#N/A	#N/A	#N/A	#N/A	#N/A	#N/A	#N/A
ENSG00000213997	PGAM1P7	NA	NA	--	NA	NA	--	NA	NA	--	NA	NA	--	NA	NA	--	--	--	--	--	--	--	--	--	--	--	--	--	GeneCards Information	9606	100420650	-	-	HGNC:42454	X	-	phosphoglycerate mutase 1 pseudogene 7	pseudo	PGAM1P7	phosphoglycerate mutase 1 pseudogene 7	O	-	20140502
ENSG00000214006	AL353671.4	NA	NA	--	NA	NA	--	NA	NA	--	NA	NA	--	0.000744303	-7.98748	DOWN	--	--	--	--	--	--	--	--	--	--	--	--	GeneCards Information	#N/A	#N/A	#N/A	#N/A	#N/A	#N/A	#N/A	#N/A	#N/A	#N/A	#N/A	#N/A	#N/A	#N/A
ENSG00000214016	RP6-105D16.1	NA	NA	--	NA	NA	--	NA	NA	--	NA	NA	--	NA	NA	--	--	--	--	--	--	--	--	--	--	--	--	--	GeneCards Information	#N/A	#N/A	#N/A	#N/A	#N/A	#N/A	#N/A	#N/A	#N/A	#N/A	#N/A	#N/A	#N/A	#N/A
ENSG00000214031	RP11-169L17.3	NA	NA	--	NA	NA	--	NA	NA	--	NA	NA	--	NA	NA	--	--	--	--	--	--	--	--	--	--	--	--	--	GeneCards Information	#N/A	#N/A	#N/A	#N/A	#N/A	#N/A	#N/A	#N/A	#N/A	#N/A	#N/A	#N/A	#N/A	#N/A
ENSG00000214076	CPSF1P1	2.20038e-08	-2.29134	DOWN	NA	NA	--	NA	NA	--	NA	NA	--	NA	NA	--	--	--	--	--	--	--	--	--	--	--	--	--	GeneCards Information	9606	129099	-	dJ90G24.5	HGNC:19251	22	22q12.3	cleavage and polyadenylation specific factor 1, 160kDa pseudogene 1	pseudo	CPSF1P1	cleavage and polyadenylation specific factor 1, 160kDa pseudogene 1	O	-	20140502
ENSG00000214108	CTD-2206G10.1	NA	NA	--	NA	NA	--	NA	NA	--	NA	NA	--	NA	NA	--	--	--	--	--	--	--	--	--	--	--	--	--	GeneCards Information	#N/A	#N/A	#N/A	#N/A	#N/A	#N/A	#N/A	#N/A	#N/A	#N/A	#N/A	#N/A	#N/A	#N/A
ENSG00000214110	LDHAP4	3.80499e-07	-2.27184	DOWN	NA	NA	--	NA	NA	--	NA	NA	--	NA	NA	--	--	--	--	--	--	--	--	--	--	--	--	--	GeneCards Information	9606	158222	-	LDHAL4	HGNC:6539	9	9p22.3	lactate dehydrogenase A pseudogene 4	pseudo	LDHAP4	lactate dehydrogenase A pseudogene 4	O	-	20140502
ENSG00000214124	SNRPEP9	NA	NA	--	NA	NA	--	NA	NA	--	NA	NA	--	NA	NA	--	--	--	--	--	--	--	--	--	--	--	--	--	GeneCards Information	9606	100874416	-	-	HGNC:43574	X	-	small nuclear ribonucleoprotein polypeptide E pseudogene 9	pseudo	SNRPEP9	small nuclear ribonucleoprotein polypeptide E pseudogene 9	O	-	20140502
ENSG00000214176	PLEKHM1P	NA	NA	--	NA	NA	--	0.000174845	-2.11587	DOWN	NA	NA	--	NA	NA	--	--	--	--	--	--	--	--	--	--	--	--	--	GeneCards Information	9606	440456	-	-	HGNC:35411	17	17q24.1	pleckstrin homology domain containing, family M (with RUN domain) member 1 pseudogene	pseudo	PLEKHM1P	pleckstrin homology domain containing, family M (with RUN domain) member 1 pseudogene	O	-	20140516
ENSG00000214182	PTMAP5	7.19171e-14	-7.62317	DOWN	NA	NA	--	NA	NA	--	NA	NA	--	NA	NA	--	--	--	--	--	--	--	--	--	--	--	--	--	GeneCards Information	9606	150928	RP11-193G17.1	-	HGNC:9628	13	13q31.1	prothymosin, alpha pseudogene 5	pseudo	PTMAP5	prothymosin, alpha pseudogene 5	O	-	20140504
ENSG00000214185	XPOTP1	NA	NA	--	NA	NA	--	NA	NA	--	NA	NA	--	NA	NA	--	--	--	--	--	--	--	--	--	--	--	--	--	GeneCards Information	9606	170559	-	XPO3P1|dJ785G19.1	HGNC:16586	20	20q11.22	exportin, tRNA pseudogene 1	pseudo	XPOTP1	exportin, tRNA pseudogene 1	O	-	20140502
ENSG00000214192	UBE2V1P2	NA	NA	--	NA	NA	--	NA	NA	--	NA	NA	--	NA	NA	--	--	--	--	--	--	--	--	--	--	--	--	--	GeneCards Information	9606	730052	-	-	HGNC:32648	3	3q26.31	ubiquitin-conjugating enzyme E2 variant 1 pseudogene 2	pseudo	UBE2V1P2	ubiquitin-conjugating enzyme E2 variant 1 pseudogene 2	O	-	20140502
ENSG00000214199	EEF1A1P12	1.297e-63	-8.74765	DOWN	0.910923	-8.6618	DOWN	NA	NA	--	0.00121907	-3.58378	DOWN	NA	NA	--	-2	DOWN	--	--	--	--	--	--	--	--	--	--	GeneCards Information	9606	644604	-	EEF1AL10	HGNC:3195	2	2q12.2	eukaryotic translation elongation factor 1 alpha 1 pseudogene 12	pseudo	EEF1A1P12	eukaryotic translation elongation factor 1 alpha 1 pseudogene 12	O	-	20140502
ENSG00000214223	HNRNPA1P10	0.0123393	-3.06774	DOWN	NA	NA	--	NA	NA	--	NA	NA	--	NA	NA	--	--	--	--	--	--	--	--	--	--	--	--	--	GeneCards Information	9606	664709	-	HNRPA1L-2	HGNC:39128	19	19p13.2	heterogeneous nuclear ribonucleoprotein A1 pseudogene 10	pseudo	HNRNPA1P10	heterogeneous nuclear ribonucleoprotein A1 pseudogene 10	O	-	20140504
ENSG00000214243	AC004980.10	NA	NA	--	NA	NA	--	NA	NA	--	3.30149e-06	-4.5878	DOWN	NA	NA	--	--	--	--	--	--	--	--	--	--	--	--	--	GeneCards Information	#N/A	#N/A	#N/A	#N/A	#N/A	#N/A	#N/A	#N/A	#N/A	#N/A	#N/A	#N/A	#N/A	#N/A
ENSG00000214262	ANKRD36BP1	7.24629e-28	2.50589	UP	NA	NA	--	0.00398989	3.14202	UP	0.00156233	3.5742	UP	NA	NA	--	--	--	--	--	--	--	--	--	--	--	--	--	GeneCards Information	9606	84832	RP4-747L4.3	ANKRD26L1|ANKRD36BL1	HGNC:28169|Ensembl:ENSG00000214262	1	1q24.2	ankyrin repeat domain 36B pseudogene 1	pseudo	ANKRD36BP1	ankyrin repeat domain 36B pseudogene 1	O	-	20140504
ENSG00000214263	RPSAP53	NA	NA	--	NA	NA	--	0.000174845	#NAME?	--	NA	NA	--	NA	NA	--	--	--	--	--	--	--	--	--	--	--	--	--	GeneCards Information	9606	400141	-	RPSA_19_1317	HGNC:36641	13	13q21.32	ribosomal protein SA pseudogene 53	pseudo	RPSAP53	ribosomal protein SA pseudogene 53	O	-	20140502
ENSG00000214273	AGGF1P1	0.00958857	-2.83076	DOWN	NA	NA	--	NA	NA	--	NA	NA	--	NA	NA	--	--	--	--	--	--	--	--	--	--	--	--	--	GeneCards Information	9606	100132380	-	-	HGNC:38051	4	4q35.2	angiogenic factor with G patch and FHA domains 1 pseudogene 1	pseudo	AGGF1P1	angiogenic factor with G patch and FHA domains 1 pseudogene 1	O	-	20140516
ENSG00000214278	CTD-2228K2.2	NA	NA	--	NA	NA	--	NA	NA	--	NA	NA	--	NA	NA	--	--	--	--	--	--	--	--	--	--	--	--	--	GeneCards Information	#N/A	#N/A	#N/A	#N/A	#N/A	#N/A	#N/A	#N/A	#N/A	#N/A	#N/A	#N/A	#N/A	#N/A
ENSG00000214279	RP11-108K14.4	4.901e-07	-3.98258	DOWN	NA	NA	--	NA	NA	--	0.0213934	-3.22034	DOWN	NA	NA	--	--	--	--	--	--	--	--	--	--	--	--	--	GeneCards Information	#N/A	#N/A	#N/A	#N/A	#N/A	#N/A	#N/A	#N/A	#N/A	#N/A	#N/A	#N/A	#N/A	#N/A
ENSG00000214282	KRT8P14	NA	NA	--	NA	NA	--	NA	NA	--	NA	NA	--	NA	NA	--	--	--	--	--	--	--	--	--	--	--	--	--	GeneCards Information	9606	347333	-	-	HGNC:33366	X	Xp11.3	keratin 8 pseudogene 14	pseudo	KRT8P14	keratin 8 pseudogene 14	O	-	20140502
ENSG00000214289	RPL39P5	NA	NA	--	NA	NA	--	NA	NA	--	0.0162887	-655.177	DOWN	NA	NA	--	--	--	--	--	--	--	--	--	--	--	--	--	GeneCards Information	9606	553117	-	RPL39_7_406	HGNC:26015	3	3q22.1	ribosomal protein L39 pseudogene 5	pseudo	RPL39P5	ribosomal protein L39 pseudogene 5	O	-	20140504
ENSG00000214313	AZGP1P1	0.0303797	-3.40529	DOWN	NA	NA	--	NA	NA	--	NA	NA	--	NA	NA	--	--	--	--	--	--	--	--	--	--	--	--	--	GeneCards Information	9606	646282	-	-	HGNC:911|Ensembl:ENSG00000214313	7	7q22.1	alpha-2-glycoprotein 1, zinc-binding pseudogene 1	pseudo	AZGP1P1	alpha-2-glycoprotein 1, zinc-binding pseudogene 1	O	-	20140504
ENSG00000214318	ATP5G1P6	NA	NA	--	NA	NA	--	NA	NA	--	NA	NA	--	NA	NA	--	--	--	--	--	--	--	--	--	--	--	--	--	GeneCards Information	9606	100505704	-	-	HGNC:39509	18	18q21.3	ATP synthase, H+ transporting, mitochondrial Fo complex, subunit C1 (subunit 9) pseudogene 6	pseudo	ATP5G1P6	ATP synthase, H+ transporting, mitochondrial Fo complex, subunit C1 (subunit 9) pseudogene 6	O	-	20140502
ENSG00000214322	CBX1P2	NA	NA	--	NA	NA	--	NA	NA	--	NA	NA	--	NA	NA	--	--	--	--	--	--	--	--	--	--	--	--	--	GeneCards Information	9606	100147811	-	-	HGNC:38656	X	Xp22	chromobox homolog 1 pseudogene 2	pseudo	CBX1P2	chromobox homolog 1 pseudogene 2	O	-	20140522
ENSG00000214369	AC009967.3	NA	NA	--	NA	NA	--	0.000174845	#NAME?	--	NA	NA	--	NA	NA	--	--	--	--	--	--	--	--	--	--	--	--	--	GeneCards Information	#N/A	#N/A	#N/A	#N/A	#N/A	#N/A	#N/A	#N/A	#N/A	#N/A	#N/A	#N/A	#N/A	#N/A
ENSG00000214389	RPS3AP26	1.52271e-33	-5.7074	DOWN	NA	NA	--	NA	NA	--	0.00814974	-3.58735	DOWN	NA	NA	--	--	--	--	--	--	--	--	--	--	--	--	--	GeneCards Information	9606	644972	-	RPS3A_11_824	HGNC:36513	7	7q22.1	ribosomal protein S3a pseudogene 26	pseudo	RPS3AP26	ribosomal protein S3a pseudogene 26	O	-	20140502
ENSG00000214391	RP11-121L10.3	2.17531e-12	-5.21775	DOWN	NA	NA	--	NA	NA	--	0.00172257	-3.07639	DOWN	NA	NA	--	--	--	--	--	--	--	--	--	--	--	--	--	GeneCards Information	#N/A	#N/A	#N/A	#N/A	#N/A	#N/A	#N/A	#N/A	#N/A	#N/A	#N/A	#N/A	#N/A	#N/A
ENSG00000214439	FAM185BP	NA	NA	--	NA	NA	--	NA	NA	--	2.97996e-06	-4.60083	DOWN	0.00593359	-4.58565	DOWN	--	--	--	--	-2	DOWN	--	--	--	--	--	--	GeneCards Information	9606	641808	-	FAM185B	HGNC:21813	7	7q11.23	family with sequence similarity 185, member A pseudogene	pseudo	FAM185BP	family with sequence similarity 185, member B pseudogene	O	-	20140516
ENSG00000214485	CTB-13H5.1	NA	NA	--	NA	NA	--	NA	NA	--	0.000885275	3.11273	UP	4.45848e-23	4.39119	UP	--	--	--	--	2	UP	--	--	--	--	--	--	GeneCards Information	#N/A	#N/A	#N/A	#N/A	#N/A	#N/A	#N/A	#N/A	#N/A	#N/A	#N/A	#N/A	#N/A	#N/A
ENSG00000214514	KRT42P	7.01829e-06	-6.26139	DOWN	NA	NA	--	0.00730549	-9.24926	DOWN	1.11505e-07	-7.79736	DOWN	0.00290802	-5.39143	DOWN	--	--	--	--	-2	DOWN	-1	DOWN	--	--	--	--	GeneCards Information	9606	284116	-	-	HGNC:27581|Ensembl:ENSG00000214514	17	17q21.2	keratin 42 pseudogene	pseudo	KRT42P	keratin 42 pseudogene	O	-	20140502
ENSG00000214534	ZNF705E	NA	NA	--	NA	NA	--	NA	NA	--	NA	NA	--	NA	NA	--	--	--	--	--	--	--	--	--	--	--	--	--	GeneCards Information	9606	100131539	-	-	HGNC:33203	11	11q13.4	zinc finger protein 705E	protein-coding	ZNF705E	zinc finger protein 705E	O	putative zinc finger protein 705E	20140516
ENSG00000214535	RPS15AP1	NA	NA	--	NA	NA	--	NA	NA	--	0.00278231	-2.45527	DOWN	NA	NA	--	--	--	--	--	--	--	--	--	--	--	--	--	GeneCards Information	9606	92682	-	RPS15A_24_1692|dJ872K7.6	HGNC:16598	20	20p11.23	ribosomal protein S15a pseudogene 1	pseudo	RPS15AP1	ribosomal protein S15a pseudogene 1	O	-	20140502
ENSG00000214544	GTF2IRD2P1	NA	NA	--	NA	NA	--	NA	NA	--	NA	NA	--	NA	NA	--	--	--	--	--	--	--	--	--	--	--	--	--	GeneCards Information	9606	401375	-	GTF2IRD2P	HGNC:33127	7	7q11.23	GTF2I repeat domain containing 2 pseudogene 1	pseudo	GTF2IRD2P1	GTF2I repeat domain containing 2 pseudogene 1	O	-	20140516
ENSG00000214553	LRRC37A11P	NA	NA	--	NA	NA	--	NA	NA	--	NA	NA	--	NA	NA	--	--	--	--	--	--	--	--	--	--	--	--	--	GeneCards Information	9606	342666	-	-	HGNC:43815|Ensembl:ENSG00000214553|HPRD:13478	17	17q12	leucine rich repeat containing 37, member A11, pseudogene	pseudo	LRRC37A11P	leucine rich repeat containing 37, member A11, pseudogene	O	-	20140502
ENSG00000214578	HMGN2P15	NA	NA	--	NA	NA	--	NA	NA	--	NA	NA	--	NA	NA	--	--	--	--	--	--	--	--	--	--	--	--	--	GeneCards Information	9606	100288165	-	-	HGNC:39020|Ensembl:ENSG00000214578	17	17q21.31	high mobility group nucleosomal binding domain 2 pseudogene 15	pseudo	HMGN2P15	high mobility group nucleosomal binding domain 2 pseudogene 15	O	-	20140502
ENSG00000214593	RP11-65N13.6	NA	NA	--	NA	NA	--	NA	NA	--	NA	NA	--	NA	NA	--	--	--	--	--	--	--	--	--	--	--	--	--	GeneCards Information	#N/A	#N/A	#N/A	#N/A	#N/A	#N/A	#N/A	#N/A	#N/A	#N/A	#N/A	#N/A	#N/A	#N/A
ENSG00000214617	SLC6A10P	NA	NA	--	NA	NA	--	NA	NA	--	NA	NA	--	NA	NA	--	--	--	--	--	--	--	--	--	--	--	--	--	GeneCards Information	9606	386757	-	CT-2|CT2|SLC6A10|SLC6A10pA	HGNC:11043|Ensembl:ENSG00000214617|HPRD:13479	16	16p11.2	solute carrier family 6 (neurotransmitter transporter), member 10, pseudogene	pseudo	SLC6A10P	solute carrier family 6 (neurotransmitter transporter), member 10, pseudogene	O	similar to sodium- and chloride-dependent creatine transporter	20140516
ENSG00000214628	RP11-392M9.2	NA	NA	--	NA	NA	--	NA	NA	--	NA	NA	--	NA	NA	--	--	--	--	--	--	--	--	--	--	--	--	--	GeneCards Information	#N/A	#N/A	#N/A	#N/A	#N/A	#N/A	#N/A	#N/A	#N/A	#N/A	#N/A	#N/A	#N/A	#N/A
ENSG00000214646	RP11-114H24.4	NA	NA	--	NA	NA	--	NA	NA	--	0.0250212	-2.04104	DOWN	NA	NA	--	--	--	--	--	--	--	--	--	--	--	--	--	GeneCards Information	#N/A	#N/A	#N/A	#N/A	#N/A	#N/A	#N/A	#N/A	#N/A	#N/A	#N/A	#N/A	#N/A	#N/A
ENSG00000214652	RP11-3N2.13	NA	NA	--	NA	NA	--	NA	NA	--	NA	NA	--	NA	NA	--	--	--	--	--	--	--	--	--	--	--	--	--	GeneCards Information	#N/A	#N/A	#N/A	#N/A	#N/A	#N/A	#N/A	#N/A	#N/A	#N/A	#N/A	#N/A	#N/A	#N/A
ENSG00000214654	RP11-27I1.4	NA	NA	--	NA	NA	--	NA	NA	--	NA	NA	--	0.00702631	3.21318	UP	--	--	--	--	--	--	--	--	--	--	--	--	GeneCards Information	#N/A	#N/A	#N/A	#N/A	#N/A	#N/A	#N/A	#N/A	#N/A	#N/A	#N/A	#N/A	#N/A	#N/A
ENSG00000214671	RPL6P12	NA	NA	--	NA	NA	--	NA	NA	--	NA	NA	--	NA	NA	--	--	--	--	--	--	--	--	--	--	--	--	--	GeneCards Information	9606	100270907	-	RPL6_11_535	HGNC:35681	4	4q32.3-q33	ribosomal protein L6 pseudogene 12	pseudo	RPL6P12	ribosomal protein L6 pseudogene 12	O	-	20140502
ENSG00000214696	AC007347.1	NA	NA	--	NA	NA	--	0.000174845	-2.21574	DOWN	0.0010382	-2.34856	DOWN	NA	NA	--	--	--	--	--	--	--	--	--	--	--	--	--	GeneCards Information	#N/A	#N/A	#N/A	#N/A	#N/A	#N/A	#N/A	#N/A	#N/A	#N/A	#N/A	#N/A	#N/A	#N/A
ENSG00000214748	RP11-332E4.1	NA	NA	--	NA	NA	--	NA	NA	--	NA	NA	--	NA	NA	--	--	--	--	--	--	--	--	--	--	--	--	--	GeneCards Information	#N/A	#N/A	#N/A	#N/A	#N/A	#N/A	#N/A	#N/A	#N/A	#N/A	#N/A	#N/A	#N/A	#N/A
ENSG00000214761	HNRNPA1P15	NA	NA	--	NA	NA	--	NA	NA	--	NA	NA	--	NA	NA	--	--	--	--	--	--	--	--	--	--	--	--	--	GeneCards Information	9606	100421353	-	-	HGNC:39133	9	-	heterogeneous nuclear ribonucleoprotein A1 pseudogene 15	pseudo	HNRNPA1P15	heterogeneous nuclear ribonucleoprotein A1 pseudogene 15	O	-	20140502
ENSG00000214765	SEPT7P2	NA	NA	--	NA	NA	--	NA	NA	--	NA	NA	--	0.000700901	-3.51738	DOWN	--	--	--	--	--	--	--	--	--	--	--	--	GeneCards Information	9606	641977	-	SEPT13|SEPT7B	HGNC:32339|MIM:611563|Ensembl:ENSG00000214765	7	7p12.3	septin 7 pseudogene 2	pseudo	SEPT7P2	septin 7 pseudogene 2	O	-	20140504
ENSG00000214776	RP11-726G1.1	NA	NA	--	NA	NA	--	0.000174845	-4.65381	DOWN	NA	NA	--	NA	NA	--	--	--	--	--	--	--	--	--	--	--	--	--	GeneCards Information	#N/A	#N/A	#N/A	#N/A	#N/A	#N/A	#N/A	#N/A	#N/A	#N/A	#N/A	#N/A	#N/A	#N/A
ENSG00000214855	APOC1P1	0.000262931	-4.05719	DOWN	NA	NA	--	0.0223201	-3.75503	DOWN	0.0419795	-2.79874	DOWN	NA	NA	--	--	--	--	--	--	--	--	--	--	--	--	--	GeneCards Information	9606	342	-	-	HGNC:608|Ensembl:ENSG00000214855	19	19q13.2	apolipoprotein C-I pseudogene 1	pseudo	APOC1P1	apolipoprotein C-I pseudogene 1	O	-	20140502
ENSG00000214856	KRT16P1	NA	NA	--	NA	NA	--	0.0174122	#NAME?	--	NA	NA	--	NA	NA	--	--	--	--	--	--	--	--	--	--	--	--	--	GeneCards Information	9606	729252	-	KRT14P|KRT16P	HGNC:6420	17	17p11.2	keratin 16 pseudogene 1	pseudo	KRT16P1	keratin 16 pseudogene 1	O	-	20140516
ENSG00000214875	MED28P1	NA	NA	--	NA	NA	--	NA	NA	--	NA	NA	--	NA	NA	--	--	--	--	--	--	--	--	--	--	--	--	--	GeneCards Information	9606	100420207	-	-	HGNC:45078	10	10q22.1	mediator complex subunit 28 pseudogene 1	pseudo	MED28P1	mediator complex subunit 28 pseudogene 1	O	-	20140502
ENSG00000214892	USP8P1	NA	NA	--	NA	NA	--	NA	NA	--	NA	NA	--	NA	NA	--	--	--	--	--	--	--	--	--	--	--	--	--	GeneCards Information	9606	100287272	-	D84394.7|USP8P	HGNC:13987	6	6p21.33	ubiquitin specific peptidase 8 pseudogene 1	pseudo	USP8P1	ubiquitin specific peptidase 8 pseudogene 1	O	-	20140505
ENSG00000214973	CHCHD3P3	NA	NA	--	NA	NA	--	NA	NA	--	NA	NA	--	NA	NA	--	--	--	--	--	--	--	--	--	--	--	--	--	GeneCards Information	9606	646572	-	-	HGNC:44699	1	1p36.11	coiled-coil-helix-coiled-coil-helix domain containing 3 pseudogene 3	pseudo	CHCHD3P3	coiled-coil-helix-coiled-coil-helix domain containing 3 pseudogene 3	O	-	20140502
ENSG00000214975	PPIAP29	9.92164e-30	-7.35266	DOWN	NA	NA	--	NA	NA	--	NA	NA	--	NA	NA	--	--	--	--	--	--	--	--	--	--	--	--	--	GeneCards Information	9606	134997	-	-	HGNC:43021	6	6p22.3	peptidylprolyl isomerase A (cyclophilin A) pseudogene 29	pseudo	PPIAP29	peptidylprolyl isomerase A (cyclophilin A) pseudogene 29	O	-	20140502
ENSG00000214982	PARGP1	2.1257e-08	2.87413	UP	NA	NA	--	NA	NA	--	NA	NA	--	NA	NA	--	--	--	--	--	--	--	--	--	--	--	--	--	GeneCards Information	9606	728407	RP11-592B15.4	-	HGNC:45008	10	10q11.23	poly (ADP-ribose) glycohydrolase pseudogene 1	pseudo	PARGP1	poly (ADP-ribose) glycohydrolase pseudogene 1	O	-	20140516
ENSG00000215006	CHCHD2P2	NA	NA	--	NA	NA	--	NA	NA	--	NA	NA	--	NA	NA	--	--	--	--	--	--	--	--	--	--	--	--	--	GeneCards Information	9606	728324	-	-	HGNC:39586	5	5q13.2	coiled-coil-helix-coiled-coil-helix domain containing 2 pseudogene 2	pseudo	CHCHD2P2	coiled-coil-helix-coiled-coil-helix domain containing 2 pseudogene 2	O	-	20140505
ENSG00000215030	RPL13P12	4.39846e-36	-4.88883	DOWN	0.848147	-4.7512	DOWN	NA	NA	--	NA	NA	--	NA	NA	--	-2	DOWN	--	--	--	--	--	--	--	--	--	--	GeneCards Information	9606	388344	-	RPL13_4_1521	HGNC:35701	17	17p11.2	ribosomal protein L13 pseudogene 12	pseudo	RPL13P12	ribosomal protein L13 pseudogene 12	O	-	20140504
ENSG00000215049	PRDX2P1	NA	NA	--	NA	NA	--	NA	NA	--	NA	NA	--	NA	NA	--	--	--	--	--	--	--	--	--	--	--	--	--	GeneCards Information	9606	359844	-	-	HGNC:30020	13	13p12	peroxiredoxin 2 pseudogene 1	pseudo	PRDX2P1	peroxiredoxin 2 pseudogene 1	O	-	20140502
ENSG00000215070	XRCC6P5	NA	NA	--	NA	NA	--	NA	NA	--	NA	NA	--	NA	NA	--	--	--	--	--	--	--	--	--	--	--	--	--	GeneCards Information	9606	442459	-	-	HGNC:45187	X	Xq22.1	X-ray repair complementing defective repair in Chinese hamster cells 6 pseudogene 5	pseudo	XRCC6P5	X-ray repair complementing defective repair in Chinese hamster cells 6 pseudogene 5	O	-	20140502
ENSG00000215104	RP11-217H19.1	NA	NA	--	NA	NA	--	NA	NA	--	0.00507283	-4.77402	DOWN	NA	NA	--	--	--	--	--	--	--	--	--	--	--	--	--	GeneCards Information	#N/A	#N/A	#N/A	#N/A	#N/A	#N/A	#N/A	#N/A	#N/A	#N/A	#N/A	#N/A	#N/A	#N/A
ENSG00000215127	RP11-35D5.1	3.0796e-08	-4.13886	DOWN	NA	NA	--	NA	NA	--	0.003891	-3.85139	DOWN	NA	NA	--	--	--	--	--	--	--	--	--	--	--	--	--	GeneCards Information	#N/A	#N/A	#N/A	#N/A	#N/A	#N/A	#N/A	#N/A	#N/A	#N/A	#N/A	#N/A	#N/A	#N/A
ENSG00000215142	RP11-292B8.1	NA	NA	--	NA	NA	--	NA	NA	--	0.0216964	-2.50251	DOWN	NA	NA	--	--	--	--	--	--	--	--	--	--	--	--	--	GeneCards Information	#N/A	#N/A	#N/A	#N/A	#N/A	#N/A	#N/A	#N/A	#N/A	#N/A	#N/A	#N/A	#N/A	#N/A
ENSG00000215148	PRSS41	NA	NA	--	NA	NA	--	NA	NA	--	NA	NA	--	NA	NA	--	--	--	--	--	--	--	--	--	--	--	--	--	GeneCards Information	9606	360226	-	TESSP1	HGNC:30715|HPRD:15488	16	16p13.3	protease, serine, 41	protein-coding	PRSS41	protease, serine, 41	O	putative serine protease 41|testis-specific serine protease 1	20140603
ENSG00000215158	RP11-1023L17.1	2.85547e-09	-2.38802	DOWN	NA	NA	--	NA	NA	--	NA	NA	--	NA	NA	--	--	--	--	--	--	--	--	--	--	--	--	--	GeneCards Information	#N/A	#N/A	#N/A	#N/A	#N/A	#N/A	#N/A	#N/A	#N/A	#N/A	#N/A	#N/A	#N/A	#N/A
ENSG00000215184	RP11-8L18.2	NA	NA	--	NA	NA	--	NA	NA	--	NA	NA	--	NA	NA	--	--	--	--	--	--	--	--	--	--	--	--	--	GeneCards Information	#N/A	#N/A	#N/A	#N/A	#N/A	#N/A	#N/A	#N/A	#N/A	#N/A	#N/A	#N/A	#N/A	#N/A
ENSG00000215199	YWHAZP6	NA	NA	--	NA	NA	--	NA	NA	--	0.000470171	-4.17511	DOWN	NA	NA	--	--	--	--	--	--	--	--	--	--	--	--	--	GeneCards Information	9606	158383	-	-	HGNC:30849	9	9p13.3	tyrosine 3-monooxygenase/tryptophan 5-monooxygenase activation protein, zeta pseudogene 6	pseudo	YWHAZP6	tyrosine 3-monooxygenase/tryptophan 5-monooxygenase activation protein, zeta pseudogene 6	O	-	20140502
ENSG00000215223	CYP51P3	NA	NA	--	NA	NA	--	NA	NA	--	NA	NA	--	NA	NA	--	--	--	--	--	--	--	--	--	--	--	--	--	GeneCards Information	#N/A	#N/A	#N/A	#N/A	#N/A	#N/A	#N/A	#N/A	#N/A	#N/A	#N/A	#N/A	#N/A	#N/A
ENSG00000215270	LA16c-60H5.7	NA	NA	--	NA	NA	--	NA	NA	--	NA	NA	--	NA	NA	--	--	--	--	--	--	--	--	--	--	--	--	--	GeneCards Information	#N/A	#N/A	#N/A	#N/A	#N/A	#N/A	#N/A	#N/A	#N/A	#N/A	#N/A	#N/A	#N/A	#N/A
ENSG00000215283	HMGB3P24	NA	NA	--	NA	NA	--	NA	NA	--	NA	NA	--	NA	NA	--	--	--	--	--	--	--	--	--	--	--	--	--	GeneCards Information	9606	646993	-	-	HGNC:39316	9	9p13.2	high mobility group box 3 pseudogene 24	pseudo	HMGB3P24	high mobility group box 3 pseudogene 24	O	-	20140502
ENSG00000215284	RP11-198M15.1	NA	NA	--	NA	NA	--	NA	NA	--	NA	NA	--	NA	NA	--	--	--	--	--	--	--	--	--	--	--	--	--	GeneCards Information	#N/A	#N/A	#N/A	#N/A	#N/A	#N/A	#N/A	#N/A	#N/A	#N/A	#N/A	#N/A	#N/A	#N/A
ENSG00000215302	CTD-3092A11.1	NA	NA	--	NA	NA	--	NA	NA	--	0.000587104	-3.55211	DOWN	NA	NA	--	--	--	--	--	--	--	--	--	--	--	--	--	GeneCards Information	#N/A	#N/A	#N/A	#N/A	#N/A	#N/A	#N/A	#N/A	#N/A	#N/A	#N/A	#N/A	#N/A	#N/A
ENSG00000215347	SLC25A5P1	0.000104013	-5.08157	DOWN	NA	NA	--	NA	NA	--	1.51914e-05	-5.42885	DOWN	NA	NA	--	--	--	--	--	--	--	--	--	--	--	--	--	GeneCards Information	9606	266623	CTA-250D10.22-001	ANTP3|bK250D10.4	HGNC:19250	22	22q13.2	solute carrier family 25 (mitochondrial carrier; adenine nucleotide translocator), member 5 pseudogene 1	pseudo	SLC25A5P1	solute carrier family 25 (mitochondrial carrier; adenine nucleotide translocator), member 5 pseudogene 1	O	-	20140502
ENSG00000215367	TMED11P	NA	NA	--	NA	NA	--	NA	NA	--	NA	NA	--	NA	NA	--	--	--	--	--	--	--	--	--	--	--	--	--	GeneCards Information	9606	100379220	-	-	HGNC:35401|Ensembl:ENSG00000215367	4	4p16.3	transmembrane emp24 protein transport domain containing 11, pseudogene	pseudo	TMED11P	transmembrane emp24 protein transport domain containing 11, pseudogene	O	-	20140502
ENSG00000215452	RP5-981L23.1	NA	NA	--	NA	NA	--	NA	NA	--	NA	NA	--	NA	NA	--	--	--	--	--	--	--	--	--	--	--	--	--	GeneCards Information	#N/A	#N/A	#N/A	#N/A	#N/A	#N/A	#N/A	#N/A	#N/A	#N/A	#N/A	#N/A	#N/A	#N/A
ENSG00000215481	BCRP3	NA	NA	--	NA	NA	--	NA	NA	--	0.00023862	-4.22199	DOWN	NA	NA	--	--	--	--	--	--	--	--	--	--	--	--	--	GeneCards Information	9606	644165	-	BCR3|BCRL3|BCRL6	HGNC:1016|MIM:113640	22	22q11.23	breakpoint cluster region pseudogene 3	pseudo	BCRP3	breakpoint cluster region pseudogene 3	O	-	20140516
ENSG00000215492	HNRNPA1P7	NA	NA	--	NA	NA	--	0.0312959	3.90168	UP	0.000351879	4.03404	UP	3.26016e-14	8.04828	UP	--	--	--	--	2	UP	1	UP	--	--	--	--	GeneCards Information	9606	388275	-	HNRPA1L3	HGNC:31015	18	18q12.1	heterogeneous nuclear ribonucleoprotein A1 pseudogene 7	pseudo	HNRNPA1P7	heterogeneous nuclear ribonucleoprotein A1 pseudogene 7	O	-	20140502
ENSG00000215513	PI4KAP1	0.000491762	-2.23844	DOWN	NA	NA	--	0.00103529	-2.83302	DOWN	0.00372675	-2.51701	DOWN	NA	NA	--	--	--	--	--	--	--	--	--	--	--	--	--	GeneCards Information	9606	728233	-	-	HGNC:33576|Ensembl:ENSG00000215513	22	22q11.21	phosphatidylinositol 4-kinase, catalytic, alpha pseudogene 1	pseudo	PI4KAP1	phosphatidylinositol 4-kinase, catalytic, alpha pseudogene 1	O	-	20140504
ENSG00000215515	IFIT1P1	NA	NA	--	NA	NA	--	NA	NA	--	NA	NA	--	NA	NA	--	--	--	--	--	--	--	--	--	--	--	--	--	GeneCards Information	9606	8373	-	G13P1|IFI56P|IFIT1P|II56P	HGNC:5408	13	13q13.1	interferon-induced protein with tetratricopeptide repeats 1 pseudogene 1	pseudo	IFIT1P1	interferon-induced protein with tetratricopeptide repeats 1 pseudogene 1	O	-	20140522
ENSG00000215548	RP11-764K9.4	NA	NA	--	NA	NA	--	0.00229539	-3.75469	DOWN	0.000915825	-3.37274	DOWN	0.000407142	-8.10999	DOWN	--	--	--	--	-2	DOWN	-1	DOWN	--	--	--	--	GeneCards Information	#N/A	#N/A	#N/A	#N/A	#N/A	#N/A	#N/A	#N/A	#N/A	#N/A	#N/A	#N/A	#N/A	#N/A
ENSG00000215791	AL645728.2	NA	NA	--	NA	NA	--	NA	NA	--	9.10702e-31	-15.8907	DOWN	NA	NA	--	--	--	--	--	--	--	--	--	--	--	--	--	GeneCards Information	#N/A	#N/A	#N/A	#N/A	#N/A	#N/A	#N/A	#N/A	#N/A	#N/A	#N/A	#N/A	#N/A	#N/A
ENSG00000215811	BTNL10	NA	NA	--	NA	NA	--	NA	NA	--	NA	NA	--	NA	NA	--	--	--	--	--	--	--	--	--	--	--	--	--	GeneCards Information	9606	100129094	-	BTN4|BUTR1	HGNC:42540	1	1q42.13	butyrophilin-like 10	protein-coding	BTNL10	butyrophilin-like 10	O	butyrophilin related 1|butyrophilin-like protein 10	20140522
ENSG00000215817	ZC3H11B	2.09945e-10	3.60919	UP	NA	NA	--	NA	NA	--	0.00466379	3.15207	UP	NA	NA	--	--	--	--	--	--	--	--	--	--	--	--	--	GeneCards Information	9606	643136	-	ZC3HDC11B	HGNC:25659	1	1q41	zinc finger CCCH-type containing 11B pseudogene	pseudo	ZC3H11B	zinc finger CCCH-type containing 11B pseudogene	O	-	20140502
ENSG00000215819	KRT18P12	0.0405984	2.31782	UP	NA	NA	--	NA	NA	--	NA	NA	--	NA	NA	--	--	--	--	--	--	--	--	--	--	--	--	--	GeneCards Information	9606	643471	-	-	HGNC:33410	1	1q41	keratin 18 pseudogene 12	pseudo	KRT18P12	keratin 18 pseudogene 12	O	-	20140502
ENSG00000215838	RP11-466F5.6	NA	NA	--	NA	NA	--	NA	NA	--	0.000151419	-4.17166	DOWN	NA	NA	--	--	--	--	--	--	--	--	--	--	--	--	--	GeneCards Information	#N/A	#N/A	#N/A	#N/A	#N/A	#N/A	#N/A	#N/A	#N/A	#N/A	#N/A	#N/A	#N/A	#N/A
ENSG00000215840	RP11-122G18.7	NA	NA	--	NA	NA	--	NA	NA	--	NA	NA	--	NA	NA	--	--	--	--	--	--	--	--	--	--	--	--	--	GeneCards Information	#N/A	#N/A	#N/A	#N/A	#N/A	#N/A	#N/A	#N/A	#N/A	#N/A	#N/A	#N/A	#N/A	#N/A
ENSG00000215864	NBPF7	NA	NA	--	NA	NA	--	NA	NA	--	1.28994e-05	-4.04563	DOWN	NA	NA	--	--	--	--	--	--	--	--	--	--	--	--	--	GeneCards Information	9606	343505	-	-	HGNC:31989|MIM:613997	1	1p12	neuroblastoma breakpoint family, member 7	protein-coding	NBPF7	neuroblastoma breakpoint family, member 7	O	putative neuroblastoma breakpoint family member 7	20140502
ENSG00000215878	MARCKSL1P2	NA	NA	--	NA	NA	--	NA	NA	--	0.024516	-5.36944	DOWN	NA	NA	--	--	--	--	--	--	--	--	--	--	--	--	--	GeneCards Information	9606	100913182	-	-	HGNC:45240	6	-	MARCKS-like 1 pseudogene 2	pseudo	MARCKSL1P2	MARCKS-like 1 pseudogene 2	O	-	20140502
ENSG00000216285	RP11-490H24.5	0.0465318	-2.27169	DOWN	NA	NA	--	NA	NA	--	NA	NA	--	NA	NA	--	--	--	--	--	--	--	--	--	--	--	--	--	GeneCards Information	#N/A	#N/A	#N/A	#N/A	#N/A	#N/A	#N/A	#N/A	#N/A	#N/A	#N/A	#N/A	#N/A	#N/A
ENSG00000216316	RP3-354N19.3	NA	NA	--	NA	NA	--	NA	NA	--	NA	NA	--	NA	NA	--	--	--	--	--	--	--	--	--	--	--	--	--	GeneCards Information	#N/A	#N/A	#N/A	#N/A	#N/A	#N/A	#N/A	#N/A	#N/A	#N/A	#N/A	#N/A	#N/A	#N/A
ENSG00000216359	RP11-360O19.1	NA	NA	--	NA	NA	--	NA	NA	--	0.000174156	-3.5125	DOWN	NA	NA	--	--	--	--	--	--	--	--	--	--	--	--	--	GeneCards Information	#N/A	#N/A	#N/A	#N/A	#N/A	#N/A	#N/A	#N/A	#N/A	#N/A	#N/A	#N/A	#N/A	#N/A
ENSG00000216480	RP3-393E18.1	NA	NA	--	NA	NA	--	NA	NA	--	0.00933702	-4.47765	DOWN	NA	NA	--	--	--	--	--	--	--	--	--	--	--	--	--	GeneCards Information	#N/A	#N/A	#N/A	#N/A	#N/A	#N/A	#N/A	#N/A	#N/A	#N/A	#N/A	#N/A	#N/A	#N/A
ENSG00000216624	GAPDHP72	NA	NA	--	NA	NA	--	NA	NA	--	0.0025581	-3.36744	DOWN	NA	NA	--	--	--	--	--	--	--	--	--	--	--	--	--	GeneCards Information	9606	346085	-	GAPDHL18|GAPDL18	HGNC:22955	6	6q27	glyceraldehyde-3-phosphate dehydrogenase pseudogene 72	pseudo	GAPDHP72	glyceraldehyde-3-phosphate dehydrogenase pseudogene 72	O	-	20140502
ENSG00000216657	RP3-406P24.1	NA	NA	--	NA	NA	--	NA	NA	--	NA	NA	--	NA	NA	--	--	--	--	--	--	--	--	--	--	--	--	--	GeneCards Information	#N/A	#N/A	#N/A	#N/A	#N/A	#N/A	#N/A	#N/A	#N/A	#N/A	#N/A	#N/A	#N/A	#N/A
ENSG00000216802	RP11-390P2.2	NA	NA	--	NA	NA	--	NA	NA	--	NA	NA	--	NA	NA	--	--	--	--	--	--	--	--	--	--	--	--	--	GeneCards Information	#N/A	#N/A	#N/A	#N/A	#N/A	#N/A	#N/A	#N/A	#N/A	#N/A	#N/A	#N/A	#N/A	#N/A
ENSG00000216811	RP1-69B13.2	NA	NA	--	NA	NA	--	NA	NA	--	NA	NA	--	NA	NA	--	--	--	--	--	--	--	--	--	--	--	--	--	GeneCards Information	#N/A	#N/A	#N/A	#N/A	#N/A	#N/A	#N/A	#N/A	#N/A	#N/A	#N/A	#N/A	#N/A	#N/A
ENSG00000216813	RP11-812I20.2	NA	NA	--	NA	NA	--	NA	NA	--	NA	NA	--	NA	NA	--	--	--	--	--	--	--	--	--	--	--	--	--	GeneCards Information	#N/A	#N/A	#N/A	#N/A	#N/A	#N/A	#N/A	#N/A	#N/A	#N/A	#N/A	#N/A	#N/A	#N/A
ENSG00000216819	TUBB2BP1	5.48509e-17	-5.37247	DOWN	NA	NA	--	NA	NA	--	NA	NA	--	NA	NA	--	--	--	--	--	--	--	--	--	--	--	--	--	GeneCards Information	9606	100132153	-	-	HGNC:42332	6	6p25.2	tubulin, beta 2B class IIb pseudogene 1	pseudo	TUBB2BP1	tubulin, beta 2B class IIb pseudogene 1	O	-	20140502
ENSG00000216867	AC114776.1	NA	NA	--	NA	NA	--	NA	NA	--	NA	NA	--	NA	NA	--	--	--	--	--	--	--	--	--	--	--	--	--	GeneCards Information	#N/A	#N/A	#N/A	#N/A	#N/A	#N/A	#N/A	#N/A	#N/A	#N/A	#N/A	#N/A	#N/A	#N/A
ENSG00000216901	AL022393.7	NA	NA	--	NA	NA	--	NA	NA	--	0.000379625	-4.47029	DOWN	NA	NA	--	--	--	--	--	--	--	--	--	--	--	--	--	GeneCards Information	#N/A	#N/A	#N/A	#N/A	#N/A	#N/A	#N/A	#N/A	#N/A	#N/A	#N/A	#N/A	#N/A	#N/A
ENSG00000216906	RP11-350J20.9	NA	NA	--	NA	NA	--	NA	NA	--	NA	NA	--	NA	NA	--	--	--	--	--	--	--	--	--	--	--	--	--	GeneCards Information	#N/A	#N/A	#N/A	#N/A	#N/A	#N/A	#N/A	#N/A	#N/A	#N/A	#N/A	#N/A	#N/A	#N/A
ENSG00000216966	RP11-568A7.1	NA	NA	--	NA	NA	--	0.000174845	#NAME?	--	NA	NA	--	NA	NA	--	--	--	--	--	--	--	--	--	--	--	--	--	GeneCards Information	#N/A	#N/A	#N/A	#N/A	#N/A	#N/A	#N/A	#N/A	#N/A	#N/A	#N/A	#N/A	#N/A	#N/A
ENSG00000216977	RPL21P65	NA	NA	--	NA	NA	--	NA	NA	--	NA	NA	--	NA	NA	--	--	--	--	--	--	--	--	--	--	--	--	--	GeneCards Information	9606	100271178	-	RPL21_26_729	HGNC:36017	6	6q21	ribosomal protein L21 pseudogene 65	pseudo	RPL21P65	ribosomal protein L21 pseudogene 65	O	-	20140502
ENSG00000217026	RPL10P1	NA	NA	--	NA	NA	--	NA	NA	--	NA	NA	--	NA	NA	--	--	--	--	--	--	--	--	--	--	--	--	--	GeneCards Information	9606	100288252	-	RPL10P|RPL10_7_1723	HGNC:10300|Ensembl:ENSG00000217026	21	21q21.3	ribosomal protein L10 pseudogene 1	pseudo	RPL10P1	ribosomal protein L10 pseudogene 1	O	-	20140602
ENSG00000217041	RP11-346C16.1	NA	NA	--	NA	NA	--	NA	NA	--	NA	NA	--	NA	NA	--	--	--	--	--	--	--	--	--	--	--	--	--	GeneCards Information	#N/A	#N/A	#N/A	#N/A	#N/A	#N/A	#N/A	#N/A	#N/A	#N/A	#N/A	#N/A	#N/A	#N/A
ENSG00000217094	PPIAP31	3.40995e-29	-9.08698	DOWN	NA	NA	--	NA	NA	--	0.0192537	-2.9658	DOWN	NA	NA	--	--	--	--	--	--	--	--	--	--	--	--	--	GeneCards Information	9606	439953	-	-	HGNC:44962	10	10p11.22	peptidylprolyl isomerase A (cyclophilin A) pseudogene 31	pseudo	PPIAP31	peptidylprolyl isomerase A (cyclophilin A) pseudogene 31	O	-	20140502
ENSG00000217120	RP1-76C18.1	NA	NA	--	NA	NA	--	NA	NA	--	0.00722212	-4.7214	DOWN	NA	NA	--	--	--	--	--	--	--	--	--	--	--	--	--	GeneCards Information	#N/A	#N/A	#N/A	#N/A	#N/A	#N/A	#N/A	#N/A	#N/A	#N/A	#N/A	#N/A	#N/A	#N/A
ENSG00000217130	RP3-375P9.2	1.91338e-11	-3.81465	DOWN	NA	NA	--	NA	NA	--	3.20062e-06	-5.83682	DOWN	NA	NA	--	--	--	--	--	--	--	--	--	--	--	--	--	GeneCards Information	#N/A	#N/A	#N/A	#N/A	#N/A	#N/A	#N/A	#N/A	#N/A	#N/A	#N/A	#N/A	#N/A	#N/A
ENSG00000217181	RP11-360O19.5	NA	NA	--	NA	NA	--	NA	NA	--	NA	NA	--	NA	NA	--	--	--	--	--	--	--	--	--	--	--	--	--	GeneCards Information	#N/A	#N/A	#N/A	#N/A	#N/A	#N/A	#N/A	#N/A	#N/A	#N/A	#N/A	#N/A	#N/A	#N/A
ENSG00000217195	RP11-277I20.2	NA	NA	--	NA	NA	--	NA	NA	--	NA	NA	--	NA	NA	--	--	--	--	--	--	--	--	--	--	--	--	--	GeneCards Information	#N/A	#N/A	#N/A	#N/A	#N/A	#N/A	#N/A	#N/A	#N/A	#N/A	#N/A	#N/A	#N/A	#N/A
ENSG00000217227	RP1-319M7.2	NA	NA	--	NA	NA	--	NA	NA	--	NA	NA	--	NA	NA	--	--	--	--	--	--	--	--	--	--	--	--	--	GeneCards Information	#N/A	#N/A	#N/A	#N/A	#N/A	#N/A	#N/A	#N/A	#N/A	#N/A	#N/A	#N/A	#N/A	#N/A
ENSG00000217275	RP1-34B20.4	NA	NA	--	NA	NA	--	NA	NA	--	0.00169661	-3.18167	DOWN	NA	NA	--	--	--	--	--	--	--	--	--	--	--	--	--	GeneCards Information	#N/A	#N/A	#N/A	#N/A	#N/A	#N/A	#N/A	#N/A	#N/A	#N/A	#N/A	#N/A	#N/A	#N/A
ENSG00000217325	PRELID1P1	8.35549e-07	-5.9977	DOWN	NA	NA	--	NA	NA	--	0.0232854	-2.73467	DOWN	NA	NA	--	--	--	--	--	--	--	--	--	--	--	--	--	GeneCards Information	9606	728666	-	-	HGNC:43886	6	6q22.32	PRELI domain containing 1 pseudogene 1	pseudo	PRELID1P1	PRELI domain containing 1 pseudogene 1	O	-	20140502
ENSG00000217330	SSXP10	NA	NA	--	NA	NA	--	NA	NA	--	NA	NA	--	NA	NA	--	--	--	--	--	--	--	--	--	--	--	--	--	GeneCards Information	9606	100287603	-	psiSSX10	HGNC:30638	6	6q22.31	SSX family pseudogene 10	pseudo	SSXP10	SSX family pseudogene 10	O	-	20140502
ENSG00000217416	ISCA1P1	NA	NA	--	NA	NA	--	0.0015535	Inf	--	NA	NA	--	NA	NA	--	--	--	--	--	--	--	--	--	--	--	--	--	GeneCards Information	9606	389293	-	ISCA1L	HGNC:33263	5	5q12.1	iron-sulfur cluster assembly 1 pseudogene 1	pseudo	ISCA1P1	iron-sulfur cluster assembly 1 pseudogene 1	O	-	20140514
ENSG00000217512	RP11-477E3.2	NA	NA	--	NA	NA	--	NA	NA	--	NA	NA	--	NA	NA	--	--	--	--	--	--	--	--	--	--	--	--	--	GeneCards Information	#N/A	#N/A	#N/A	#N/A	#N/A	#N/A	#N/A	#N/A	#N/A	#N/A	#N/A	#N/A	#N/A	#N/A
ENSG00000217527	RPS16P5	NA	NA	--	NA	NA	--	NA	NA	--	NA	NA	--	NA	NA	--	--	--	--	--	--	--	--	--	--	--	--	--	GeneCards Information	9606	647190	-	RPS16_3_702	HGNC:36183	6	6p12.1	ribosomal protein S16 pseudogene 5	pseudo	RPS16P5	ribosomal protein S16 pseudogene 5	O	-	20140502
ENSG00000217624	RP11-204C16.4	NA	NA	--	NA	NA	--	NA	NA	--	NA	NA	--	NA	NA	--	--	--	--	--	--	--	--	--	--	--	--	--	GeneCards Information	#N/A	#N/A	#N/A	#N/A	#N/A	#N/A	#N/A	#N/A	#N/A	#N/A	#N/A	#N/A	#N/A	#N/A
ENSG00000217643	PTGES3P2	NA	NA	--	NA	NA	--	NA	NA	--	NA	NA	--	NA	NA	--	--	--	--	--	--	--	--	--	--	--	--	--	GeneCards Information	#N/A	#N/A	#N/A	#N/A	#N/A	#N/A	#N/A	#N/A	#N/A	#N/A	#N/A	#N/A	#N/A	#N/A
ENSG00000217653	RP11-63K6.1	NA	NA	--	NA	NA	--	NA	NA	--	NA	NA	--	NA	NA	--	--	--	--	--	--	--	--	--	--	--	--	--	GeneCards Information	#N/A	#N/A	#N/A	#N/A	#N/A	#N/A	#N/A	#N/A	#N/A	#N/A	#N/A	#N/A	#N/A	#N/A
ENSG00000217716	RPS10P3	NA	NA	--	NA	NA	--	NA	NA	--	0.0144511	-2.65237	DOWN	NA	NA	--	--	--	--	--	--	--	--	--	--	--	--	--	GeneCards Information	9606	158104	-	RPS10_10_994	HGNC:23684	9	9q22.1	ribosomal protein S10 pseudogene 3	pseudo	RPS10P3	ribosomal protein S10 pseudogene 3	O	-	20140502
ENSG00000217897	RP11-420K8.2	NA	NA	--	NA	NA	--	NA	NA	--	NA	NA	--	NA	NA	--	--	--	--	--	--	--	--	--	--	--	--	--	GeneCards Information	#N/A	#N/A	#N/A	#N/A	#N/A	#N/A	#N/A	#N/A	#N/A	#N/A	#N/A	#N/A	#N/A	#N/A
ENSG00000218052	RP11-561C5.5	NA	NA	--	NA	NA	--	0.0160332	-4.5375	DOWN	0.00294776	-3.97719	DOWN	NA	NA	--	--	--	--	--	--	--	--	--	--	--	--	--	GeneCards Information	#N/A	#N/A	#N/A	#N/A	#N/A	#N/A	#N/A	#N/A	#N/A	#N/A	#N/A	#N/A	#N/A	#N/A
ENSG00000218175	AC016739.2	2.14836e-41	-9.0639	DOWN	NA	NA	--	NA	NA	--	0.00230624	-3.40224	DOWN	NA	NA	--	--	--	--	--	--	--	--	--	--	--	--	--	GeneCards Information	#N/A	#N/A	#N/A	#N/A	#N/A	#N/A	#N/A	#N/A	#N/A	#N/A	#N/A	#N/A	#N/A	#N/A
ENSG00000218227	RP11-889L3.1	8.3709e-50	-8.93679	DOWN	0.814018	-8.82797	DOWN	NA	NA	--	0.00414748	-2.68087	DOWN	NA	NA	--	-2	DOWN	--	--	--	--	--	--	--	--	--	--	GeneCards Information	#N/A	#N/A	#N/A	#N/A	#N/A	#N/A	#N/A	#N/A	#N/A	#N/A	#N/A	#N/A	#N/A	#N/A
ENSG00000218281	HIST1H2APS3	0.0201076	5.92682	UP	NA	NA	--	NA	NA	--	NA	NA	--	NA	NA	--	--	--	--	--	--	--	--	--	--	--	--	--	GeneCards Information	9606	387323	-	H2AFUP|dJ34B20.8	HGNC:18805	6	6p22.1	histone cluster 1, H2a, pseudogene 3	pseudo	HIST1H2APS3	histone cluster 1, H2a, pseudogene 3	O	-	20140502
ENSG00000218283	MORF4L1P1	NA	NA	--	NA	NA	--	NA	NA	--	0.00210906	3.27969	UP	6.80643e-31	2.75567	UP	--	--	--	--	2	UP	--	--	--	--	--	--	GeneCards Information	9606	326591	-	MORF4LP1|MRG1	HGNC:20400	1	1q41	mortality factor 4 like 1 pseudogene 1	pseudo	MORF4L1P1	mortality factor 4 like 1 pseudogene 1	O	-	20140502
ENSG00000218313	RP11-393I2.2	NA	NA	--	NA	NA	--	NA	NA	--	NA	NA	--	NA	NA	--	--	--	--	--	--	--	--	--	--	--	--	--	GeneCards Information	#N/A	#N/A	#N/A	#N/A	#N/A	#N/A	#N/A	#N/A	#N/A	#N/A	#N/A	#N/A	#N/A	#N/A
ENSG00000218358	RAET1K	NA	NA	--	NA	NA	--	NA	NA	--	7.69885e-05	-4.24685	DOWN	NA	NA	--	--	--	--	--	--	--	--	--	--	--	--	--	GeneCards Information	9606	646024	-	-	HGNC:16797|Ensembl:ENSG00000218358	6	6q25.1	retinoic acid early transcript 1K pseudogene	pseudo	RAET1K	retinoic acid early transcript 1K pseudogene	O	-	20140502
ENSG00000218426	RP11-475C16.1	8.55013e-60	-9.45039	DOWN	0.870001	-9.33865	DOWN	NA	NA	--	NA	NA	--	NA	NA	--	-2	DOWN	--	--	--	--	--	--	--	--	--	--	GeneCards Information	#N/A	#N/A	#N/A	#N/A	#N/A	#N/A	#N/A	#N/A	#N/A	#N/A	#N/A	#N/A	#N/A	#N/A
ENSG00000218459	RPS27P15	NA	NA	--	NA	NA	--	NA	NA	--	NA	NA	--	NA	NA	--	--	--	--	--	--	--	--	--	--	--	--	--	GeneCards Information	9606	100271118	-	RPS27_8_714	HGNC:35863	6	6q14-q15	ribosomal protein S27 pseudogene 15	pseudo	RPS27P15	ribosomal protein S27 pseudogene 15	O	-	20140502
ENSG00000218475	RP11-93K7.1	NA	NA	--	NA	NA	--	NA	NA	--	NA	NA	--	NA	NA	--	--	--	--	--	--	--	--	--	--	--	--	--	GeneCards Information	#N/A	#N/A	#N/A	#N/A	#N/A	#N/A	#N/A	#N/A	#N/A	#N/A	#N/A	#N/A	#N/A	#N/A
ENSG00000218596	RP11-2J18.1	NA	NA	--	NA	NA	--	NA	NA	--	NA	NA	--	NA	NA	--	--	--	--	--	--	--	--	--	--	--	--	--	GeneCards Information	#N/A	#N/A	#N/A	#N/A	#N/A	#N/A	#N/A	#N/A	#N/A	#N/A	#N/A	#N/A	#N/A	#N/A
ENSG00000218682	AC010150.1	NA	NA	--	NA	NA	--	NA	NA	--	NA	NA	--	NA	NA	--	--	--	--	--	--	--	--	--	--	--	--	--	GeneCards Information	#N/A	#N/A	#N/A	#N/A	#N/A	#N/A	#N/A	#N/A	#N/A	#N/A	#N/A	#N/A	#N/A	#N/A
ENSG00000218725	RP11-174C7.2	0.0316673	2.62769	UP	NA	NA	--	NA	NA	--	NA	NA	--	NA	NA	--	--	--	--	--	--	--	--	--	--	--	--	--	GeneCards Information	#N/A	#N/A	#N/A	#N/A	#N/A	#N/A	#N/A	#N/A	#N/A	#N/A	#N/A	#N/A	#N/A	#N/A
ENSG00000218730	RP3-453I5.2	NA	NA	--	NA	NA	--	NA	NA	--	NA	NA	--	NA	NA	--	--	--	--	--	--	--	--	--	--	--	--	--	GeneCards Information	#N/A	#N/A	#N/A	#N/A	#N/A	#N/A	#N/A	#N/A	#N/A	#N/A	#N/A	#N/A	#N/A	#N/A
ENSG00000218749	RP3-340B19.5	NA	NA	--	NA	NA	--	NA	NA	--	NA	NA	--	NA	NA	--	--	--	--	--	--	--	--	--	--	--	--	--	GeneCards Information	#N/A	#N/A	#N/A	#N/A	#N/A	#N/A	#N/A	#N/A	#N/A	#N/A	#N/A	#N/A	#N/A	#N/A
ENSG00000218772	FAM8A6P	NA	NA	--	NA	NA	--	NA	NA	--	NA	NA	--	NA	NA	--	--	--	--	--	--	--	--	--	--	--	--	--	GeneCards Information	9606	114182	-	-	HGNC:16377	6	-	family with sequence similarity 8, member A1 pseudogene	pseudo	FAM8A6P	family with sequence similarity 8, member A6 pseudogene	O	-	20140502
ENSG00000218980	FTH1P15	NA	NA	--	NA	NA	--	NA	NA	--	NA	NA	--	NA	NA	--	--	--	--	--	--	--	--	--	--	--	--	--	GeneCards Information	9606	2507	-	FTHL15	HGNC:3985	6	6p12	ferritin, heavy polypeptide 1 pseudogene 15	pseudo	FTH1P15	ferritin, heavy polypeptide 1 pseudogene 15	O	-	20140502
ENSG00000218996	RP1-99E18.2	NA	NA	--	NA	NA	--	NA	NA	--	0.00127867	-3.12035	DOWN	NA	NA	--	--	--	--	--	--	--	--	--	--	--	--	--	GeneCards Information	#N/A	#N/A	#N/A	#N/A	#N/A	#N/A	#N/A	#N/A	#N/A	#N/A	#N/A	#N/A	#N/A	#N/A
ENSG00000219102	RP1-167A19.5	NA	NA	--	NA	NA	--	NA	NA	--	0.00653653	-2.13305	DOWN	NA	NA	--	--	--	--	--	--	--	--	--	--	--	--	--	GeneCards Information	#N/A	#N/A	#N/A	#N/A	#N/A	#N/A	#N/A	#N/A	#N/A	#N/A	#N/A	#N/A	#N/A	#N/A
ENSG00000219150	RP11-569A2.2	NA	NA	--	NA	NA	--	NA	NA	--	NA	NA	--	NA	NA	--	--	--	--	--	--	--	--	--	--	--	--	--	GeneCards Information	#N/A	#N/A	#N/A	#N/A	#N/A	#N/A	#N/A	#N/A	#N/A	#N/A	#N/A	#N/A	#N/A	#N/A
ENSG00000219201	RP11-181C21.4	NA	NA	--	NA	NA	--	NA	NA	--	0.004933	2.53124	UP	NA	NA	--	--	--	--	--	--	--	--	--	--	--	--	--	GeneCards Information	#N/A	#N/A	#N/A	#N/A	#N/A	#N/A	#N/A	#N/A	#N/A	#N/A	#N/A	#N/A	#N/A	#N/A
ENSG00000219274	RPS20P2	NA	NA	--	NA	NA	--	NA	NA	--	NA	NA	--	NA	NA	--	--	--	--	--	--	--	--	--	--	--	--	--	GeneCards Information	9606	64726	-	-	HGNC:14195	16	16p13.3	ribosomal protein S20 pseudogene 2	pseudo	RPS20P2	ribosomal protein S20 pseudogene 2	O	-	20140522
ENSG00000219409	RP11-106E7.1	NA	NA	--	NA	NA	--	NA	NA	--	NA	NA	--	NA	NA	--	--	--	--	--	--	--	--	--	--	--	--	--	GeneCards Information	#N/A	#N/A	#N/A	#N/A	#N/A	#N/A	#N/A	#N/A	#N/A	#N/A	#N/A	#N/A	#N/A	#N/A
ENSG00000219448	RP11-193H22.2	NA	NA	--	NA	NA	--	NA	NA	--	1.004e-12	-7.72554	DOWN	NA	NA	--	--	--	--	--	--	--	--	--	--	--	--	--	GeneCards Information	#N/A	#N/A	#N/A	#N/A	#N/A	#N/A	#N/A	#N/A	#N/A	#N/A	#N/A	#N/A	#N/A	#N/A
ENSG00000219451	RPL23P8	0.0364048	-4.23563	DOWN	NA	NA	--	NA	NA	--	0.00265901	-3.78996	DOWN	NA	NA	--	--	--	--	--	--	--	--	--	--	--	--	--	GeneCards Information	9606	222901	-	RPL23_4_790	HGNC:36225|Ensembl:ENSG00000219451	7	7p21.1	ribosomal protein L23 pseudogene 8	pseudo	RPL23P8	ribosomal protein L23 pseudogene 8	O	-	20140502
ENSG00000219507	FTH1P8	0.00101002	-2.76607	DOWN	NA	NA	--	NA	NA	--	0.0402497	-2.25323	DOWN	NA	NA	--	--	--	--	--	--	--	--	--	--	--	--	--	GeneCards Information	9606	2501	-	FTHL8	HGNC:3995	X	Xq28	ferritin, heavy polypeptide 1 pseudogene 8	pseudo	FTH1P8	ferritin, heavy polypeptide 1 pseudogene 8	O	-	20140502
ENSG00000219532	RP3-323K23.3	NA	NA	--	NA	NA	--	NA	NA	--	NA	NA	--	NA	NA	--	--	--	--	--	--	--	--	--	--	--	--	--	GeneCards Information	#N/A	#N/A	#N/A	#N/A	#N/A	#N/A	#N/A	#N/A	#N/A	#N/A	#N/A	#N/A	#N/A	#N/A
ENSG00000219608	HIGD1AP16	NA	NA	--	NA	NA	--	NA	NA	--	NA	NA	--	NA	NA	--	--	--	--	--	--	--	--	--	--	--	--	--	GeneCards Information	9606	100874476	-	-	HGNC:43011	20	-	HIG1 hypoxia inducible domain family, member 1A pseudogene 16	pseudo	HIGD1AP16	HIG1 hypoxia inducible domain family, member 1A pseudogene 16	O	-	20140502
ENSG00000219747	RP1-292B18.1	6.42418e-26	-7.64423	DOWN	NA	NA	--	NA	NA	--	0.00131038	-3.11353	DOWN	NA	NA	--	--	--	--	--	--	--	--	--	--	--	--	--	GeneCards Information	#N/A	#N/A	#N/A	#N/A	#N/A	#N/A	#N/A	#N/A	#N/A	#N/A	#N/A	#N/A	#N/A	#N/A
ENSG00000219797	PPIAP9	NA	NA	--	NA	NA	--	0.00033029	#NAME?	--	NA	NA	--	NA	NA	--	--	--	--	--	--	--	--	--	--	--	--	--	GeneCards Information	9606	5491	-	PPIP9	HGNC:9272	6	6p21.1	peptidylprolyl isomerase A (cyclophilin A) pseudogene 9	pseudo	PPIAP9	peptidylprolyl isomerase A (cyclophilin A) pseudogene 9	O	-	20140505
ENSG00000219881	GAPDHP42	NA	NA	--	NA	NA	--	NA	NA	--	NA	NA	--	NA	NA	--	--	--	--	--	--	--	--	--	--	--	--	--	GeneCards Information	9606	100240707	-	-	HGNC:37799	6	6q13	glyceraldehyde 3 phosphate dehydrogenase pseudogene 42	pseudo	GAPDHP42	glyceraldehyde 3 phosphate dehydrogenase pseudogene 42	O	-	20140522
ENSG00000219928	RP11-40C6.2	5.8392e-08	-6.72282	DOWN	NA	NA	--	NA	NA	--	NA	NA	--	NA	NA	--	--	--	--	--	--	--	--	--	--	--	--	--	GeneCards Information	#N/A	#N/A	#N/A	#N/A	#N/A	#N/A	#N/A	#N/A	#N/A	#N/A	#N/A	#N/A	#N/A	#N/A
ENSG00000219951	RP11-378G13.2	NA	NA	--	NA	NA	--	NA	NA	--	NA	NA	--	NA	NA	--	--	--	--	--	--	--	--	--	--	--	--	--	GeneCards Information	#N/A	#N/A	#N/A	#N/A	#N/A	#N/A	#N/A	#N/A	#N/A	#N/A	#N/A	#N/A	#N/A	#N/A
ENSG00000220157	HNRNPA1P12	NA	NA	--	NA	NA	--	NA	NA	--	NA	NA	--	NA	NA	--	--	--	--	--	--	--	--	--	--	--	--	--	GeneCards Information	9606	644037	-	-	HGNC:39130	5	5q14.1	heterogeneous nuclear ribonucleoprotein A1 pseudogene 12	pseudo	HNRNPA1P12	heterogeneous nuclear ribonucleoprotein A1 pseudogene 12	O	-	20140502
ENSG00000220237	RPS24P12	NA	NA	--	NA	NA	--	NA	NA	--	NA	NA	--	NA	NA	--	--	--	--	--	--	--	--	--	--	--	--	--	GeneCards Information	9606	100271098	-	RPS24_3_730	HGNC:35623	6	6q21	ribosomal protein S24 pseudogene 12	pseudo	RPS24P12	ribosomal protein S24 pseudogene 12	O	-	20140502
ENSG00000220370	RP3-399J4.2	NA	NA	--	NA	NA	--	0.000174845	#NAME?	--	NA	NA	--	7.01502e-05	-24.5822	DOWN	--	--	--	--	--	--	--	--	--	--	--	--	GeneCards Information	#N/A	#N/A	#N/A	#N/A	#N/A	#N/A	#N/A	#N/A	#N/A	#N/A	#N/A	#N/A	#N/A	#N/A
ENSG00000220392	FCF1P5	NA	NA	--	NA	NA	--	NA	NA	--	NA	NA	--	NA	NA	--	--	--	--	--	--	--	--	--	--	--	--	--	GeneCards Information	#N/A	#N/A	#N/A	#N/A	#N/A	#N/A	#N/A	#N/A	#N/A	#N/A	#N/A	#N/A	#N/A	#N/A
ENSG00000220472	RP11-69L16.5	NA	NA	--	NA	NA	--	NA	NA	--	NA	NA	--	NA	NA	--	--	--	--	--	--	--	--	--	--	--	--	--	GeneCards Information	#N/A	#N/A	#N/A	#N/A	#N/A	#N/A	#N/A	#N/A	#N/A	#N/A	#N/A	#N/A	#N/A	#N/A
ENSG00000220515	PGAM1P10	NA	NA	--	NA	NA	--	NA	NA	--	NA	NA	--	NA	NA	--	--	--	--	--	--	--	--	--	--	--	--	--	GeneCards Information	9606	100420633	-	-	HGNC:42457	6	-	phosphoglycerate mutase 1 pseudogene 10	pseudo	PGAM1P10	phosphoglycerate mutase 1 pseudogene 10	O	-	20140502
ENSG00000220563	PKMP3	NA	NA	--	NA	NA	--	NA	NA	--	NA	NA	--	NA	NA	--	--	--	--	--	--	--	--	--	--	--	--	--	GeneCards Information	9606	100419758	-	-	HGNC:44245	6	-	pyruvate kinase, muscle pseudogene 3	pseudo	PKMP3	pyruvate kinase, muscle pseudogene 3	O	-	20140502
ENSG00000220693	AC011498.1	0.0480383	-4.63001	DOWN	NA	NA	--	NA	NA	--	0.000136303	-6.7386	DOWN	NA	NA	--	--	--	--	--	--	--	--	--	--	--	--	--	GeneCards Information	#N/A	#N/A	#N/A	#N/A	#N/A	#N/A	#N/A	#N/A	#N/A	#N/A	#N/A	#N/A	#N/A	#N/A
ENSG00000220739	RP11-277I20.3	NA	NA	--	NA	NA	--	NA	NA	--	NA	NA	--	NA	NA	--	--	--	--	--	--	--	--	--	--	--	--	--	GeneCards Information	#N/A	#N/A	#N/A	#N/A	#N/A	#N/A	#N/A	#N/A	#N/A	#N/A	#N/A	#N/A	#N/A	#N/A
ENSG00000220749	RPL21P28	NA	NA	--	NA	NA	--	NA	NA	--	NA	NA	--	2.77313e-06	2.30877	UP	--	--	--	--	--	--	--	--	--	--	--	--	GeneCards Information	9606	100131205	-	RPL21_8_160	HGNC:36258|Ensembl:16592263|Ensembl:ENSG00000220749	1	1q32.3	ribosomal protein L21 pseudogene 28	pseudo	RPL21P28	ribosomal protein L21 pseudogene 28	O	-	20140504
ENSG00000220793	RPL21P119	NA	NA	--	NA	NA	--	NA	NA	--	NA	NA	--	NA	NA	--	--	--	--	--	--	--	--	--	--	--	--	--	GeneCards Information	9606	653737	-	RPL21_56_1471	HGNC:35614	16	16p13.2	ribosomal protein L21 pseudogene 119	pseudo	RPL21P119	ribosomal protein L21 pseudogene 119	O	-	20140516
ENSG00000220842	RP11-572P18.1	NA	NA	--	NA	NA	--	NA	NA	--	0.00916219	5.22748	UP	0	20.6953	UP	--	--	--	--	2	UP	--	--	--	--	--	--	GeneCards Information	#N/A	#N/A	#N/A	#N/A	#N/A	#N/A	#N/A	#N/A	#N/A	#N/A	#N/A	#N/A	#N/A	#N/A
ENSG00000220848	RPS18P9	NA	NA	--	NA	NA	--	0.0122201	-3.36923	DOWN	0.00123992	-3.0414	DOWN	7.29709e-05	-8.29627	DOWN	--	--	--	--	-2	DOWN	-1	DOWN	--	--	--	--	GeneCards Information	9606	645958	-	RPS18_6_767	HGNC:36483	6	6q25.1	ribosomal protein S18 pseudogene 9	pseudo	RPS18P9	ribosomal protein S18 pseudogene 9	O	-	20140502
ENSG00000220867	RP3-403L10.2	NA	NA	--	NA	NA	--	NA	NA	--	NA	NA	--	NA	NA	--	--	--	--	--	--	--	--	--	--	--	--	--	GeneCards Information	#N/A	#N/A	#N/A	#N/A	#N/A	#N/A	#N/A	#N/A	#N/A	#N/A	#N/A	#N/A	#N/A	#N/A
ENSG00000220868	MRPL35P1	NA	NA	--	NA	NA	--	NA	NA	--	NA	NA	--	NA	NA	--	--	--	--	--	--	--	--	--	--	--	--	--	GeneCards Information	9606	359742	-	-	HGNC:29705	6	6q23	mitochondrial ribosomal protein L35 pseudogene 1	pseudo	MRPL35P1	mitochondrial ribosomal protein L35 pseudogene 1	O	-	20140502
ENSG00000220871	DNAJC19P6	NA	NA	--	NA	NA	--	NA	NA	--	NA	NA	--	NA	NA	--	--	--	--	--	--	--	--	--	--	--	--	--	GeneCards Information	9606	100861449	-	-	HGNC:45069	6	6q	DnaJ (Hsp40) homolog, subfamily C, member 19 pseudogene 6	pseudo	DNAJC19P6	DnaJ (Hsp40) homolog, subfamily C, member 19 pseudogene 6	O	-	20140502
ENSG00000220875	HIST1H3PS1	NA	NA	--	NA	NA	--	NA	NA	--	0.000620708	-3.25968	DOWN	NA	NA	--	--	--	--	--	--	--	--	--	--	--	--	--	GeneCards Information	9606	100289545	-	H3F3AP1|dJ45P21.6	HGNC:18982|Ensembl:ENSG00000220875	6	6p22.1	histone cluster 1, H3, pseudogene 1	pseudo	HIST1H3PS1	histone cluster 1, H3, pseudogene 1	O	-	20140502
ENSG00000221930	FAM45B	NA	NA	--	NA	NA	--	NA	NA	--	0.0472769	4.97398	UP	NA	NA	--	--	--	--	--	--	--	--	--	--	--	--	--	GeneCards Information	9606	55855	-	HT011	HGNC:30886|HPRD:06592	X	Xq26.1	family with sequence similarity 45, member A pseudogene	pseudo	FAM45B	family with sequence similarity 45, member B (pseudogene)	O	-	20140504
ENSG00000223345	HIST2H2BA	0.0229258	2.56747	UP	NA	NA	--	NA	NA	--	NA	NA	--	NA	NA	--	--	--	--	--	--	--	--	--	--	--	--	--	GeneCards Information	9606	337875	-	-	HGNC:20560	1	1p11.2	histone cluster 2, H2ba (pseudogene)	pseudo	HIST2H2BA	histone cluster 2, H2ba (pseudogene)	O	-	20140504
ENSG00000223361	FTH1P10	9.06831e-13	-4.75513	DOWN	NA	NA	--	NA	NA	--	NA	NA	--	NA	NA	--	--	--	--	--	--	--	--	--	--	--	--	--	GeneCards Information	9606	2502	-	FTHL10	HGNC:3980	5	5p15.1	ferritin, heavy polypeptide 1 pseudogene 10	pseudo	FTH1P10	ferritin, heavy polypeptide 1 pseudogene 10	O	-	20140502
ENSG00000223429	RP4-800M22.2	NA	NA	--	NA	NA	--	NA	NA	--	NA	NA	--	NA	NA	--	--	--	--	--	--	--	--	--	--	--	--	--	GeneCards Information	#N/A	#N/A	#N/A	#N/A	#N/A	#N/A	#N/A	#N/A	#N/A	#N/A	#N/A	#N/A	#N/A	#N/A
ENSG00000223450	RP11-52I18.1	NA	NA	--	NA	NA	--	NA	NA	--	NA	NA	--	NA	NA	--	--	--	--	--	--	--	--	--	--	--	--	--	GeneCards Information	#N/A	#N/A	#N/A	#N/A	#N/A	#N/A	#N/A	#N/A	#N/A	#N/A	#N/A	#N/A	#N/A	#N/A
ENSG00000223459	FAM115B	0.00347294	2.08657	UP	NA	NA	--	NA	NA	--	0.0128263	2.11005	UP	NA	NA	--	--	--	--	--	--	--	--	--	--	--	--	--	GeneCards Information	9606	653199	-	-	HGNC:33604	7	7q35	family with sequence similarity 115, member A pseudogene	pseudo	FAM115B	family with sequence similarity 115, member B (pseudogene)	O	-	20140516
ENSG00000223491	RP3-328E19.4	NA	NA	--	NA	NA	--	NA	NA	--	NA	NA	--	NA	NA	--	--	--	--	--	--	--	--	--	--	--	--	--	GeneCards Information	#N/A	#N/A	#N/A	#N/A	#N/A	#N/A	#N/A	#N/A	#N/A	#N/A	#N/A	#N/A	#N/A	#N/A
ENSG00000223509	RP11-632K20.7	NA	NA	--	NA	NA	--	0.00761311	-2.79806	DOWN	0.0357573	-2.35909	DOWN	NA	NA	--	--	--	--	--	--	--	--	--	--	--	--	--	GeneCards Information	#N/A	#N/A	#N/A	#N/A	#N/A	#N/A	#N/A	#N/A	#N/A	#N/A	#N/A	#N/A	#N/A	#N/A
ENSG00000223529	EEF1A1P8	0.0199676	-3.50632	DOWN	NA	NA	--	NA	NA	--	3.67909e-06	-5.16557	DOWN	NA	NA	--	--	--	--	--	--	--	--	--	--	--	--	--	GeneCards Information	9606	389179	-	EEF1AL6	HGNC:3203	3	3q27.1	eukaryotic translation elongation factor 1 alpha 1 pseudogene 8	pseudo	EEF1A1P8	eukaryotic translation elongation factor 1 alpha 1 pseudogene 8	O	-	20140502
ENSG00000223551	TMSB4XP4	2.30259e-09	-5.14736	DOWN	NA	NA	--	NA	NA	--	0.000361069	-4.48015	DOWN	NA	NA	--	--	--	--	--	--	--	--	--	--	--	--	--	GeneCards Information	9606	7118	-	TMSL4	HGNC:11886|HPRD:10274	9	9q34.11	thymosin beta 4, X-linked pseudogene 4	pseudo	TMSB4XP4	thymosin beta 4, X-linked pseudogene 4	O	-	20140502
ENSG00000223553	SMPD4P1	NA	NA	--	NA	NA	--	NA	NA	--	NA	NA	--	NA	NA	--	--	--	--	--	--	--	--	--	--	--	--	--	GeneCards Information	9606	645280	-	-	HGNC:39673	22	22q11.21	sphingomyelin phosphodiesterase 4, neutral membrane (neutral sphingomyelinase-3) pseudogene 1	pseudo	SMPD4P1	sphingomyelin phosphodiesterase 4, neutral membrane (neutral sphingomyelinase-3) pseudogene 1	O	-	20140502
ENSG00000223612	RP11-289I10.2	NA	NA	--	NA	NA	--	NA	NA	--	NA	NA	--	NA	NA	--	--	--	--	--	--	--	--	--	--	--	--	--	GeneCards Information	#N/A	#N/A	#N/A	#N/A	#N/A	#N/A	#N/A	#N/A	#N/A	#N/A	#N/A	#N/A	#N/A	#N/A
ENSG00000223668	EEF1A1P24	NA	NA	--	NA	NA	--	NA	NA	--	NA	NA	--	NA	NA	--	--	--	--	--	--	--	--	--	--	--	--	--	GeneCards Information	9606	645715	-	-	HGNC:37897	3	3p22.1	eukaryotic translation elongation factor 1 alpha 1 pseudogene 24	pseudo	EEF1A1P24	eukaryotic translation elongation factor 1 alpha 1 pseudogene 24	O	-	20140504
ENSG00000223705	NSUN5P1	3.69845e-12	-2.22568	DOWN	NA	NA	--	NA	NA	--	NA	NA	--	NA	NA	--	--	--	--	--	--	--	--	--	--	--	--	--	GeneCards Information	9606	155400	-	NSUN5B|WBSCR20B	HGNC:19146|HPRD:15656	7	7q11.23	NOP2/Sun domain family, member 5 pseudogene 1	pseudo	NSUN5P1	NOP2/Sun domain family, member 5 pseudogene 1	O	-	20140516
ENSG00000223709	TRIM64EP	4.80162e-15	-6.18822	DOWN	NA	NA	--	NA	NA	--	1.1238e-08	-7.73986	DOWN	NA	NA	--	--	--	--	--	--	--	--	--	--	--	--	--	GeneCards Information	9606	440061	-	-	HGNC:43975	11	11q14.3	tripartite motif containing 64E, pseudogene	pseudo	TRIM64EP	tripartite motif containing 64E, pseudogene	O	-	20140516
ENSG00000223722	RP11-467L13.5	0.00137417	-3.2893	DOWN	NA	NA	--	NA	NA	--	NA	NA	--	NA	NA	--	--	--	--	--	--	--	--	--	--	--	--	--	GeneCards Information	#N/A	#N/A	#N/A	#N/A	#N/A	#N/A	#N/A	#N/A	#N/A	#N/A	#N/A	#N/A	#N/A	#N/A
ENSG00000223724	RAD17P2	NA	NA	--	NA	NA	--	NA	NA	--	NA	NA	--	NA	NA	--	--	--	--	--	--	--	--	--	--	--	--	--	GeneCards Information	9606	9206	-	HRAD17P2	HGNC:9809	13	13q14.2	RAD17 homolog (S. pombe) pseudogene 2	pseudo	RAD17P2	RAD17 homolog (S. pombe) pseudogene 2	O	-	20140502
ENSG00000223741	PSMD4P1	NA	NA	--	NA	NA	--	NA	NA	--	NA	NA	--	NA	NA	--	--	--	--	--	--	--	--	--	--	--	--	--	GeneCards Information	9606	54035	-	PSMD15|PSMD4P	HGNC:9562	21	21q22.13	proteasome (prosome, macropain) 26S subunit, non-ATPase, 4 pseudogene 1	pseudo	PSMD4P1	proteasome (prosome, macropain) 26S subunit, non-ATPase, 4 pseudogene 1	O	-	20140502
ENSG00000223750	RP4-673D20.1	NA	NA	--	NA	NA	--	NA	NA	--	NA	NA	--	NA	NA	--	--	--	--	--	--	--	--	--	--	--	--	--	GeneCards Information	#N/A	#N/A	#N/A	#N/A	#N/A	#N/A	#N/A	#N/A	#N/A	#N/A	#N/A	#N/A	#N/A	#N/A
ENSG00000223756	TSSC2	1.33897e-64	-8.01662	DOWN	0.926244	-7.90008	DOWN	0.00559299	-5.91136	DOWN	1.2456e-10	-5.58289	DOWN	0.000218904	-6.09845	DOWN	-2	DOWN	-1	DOWN	-2	DOWN	-1	DOWN	-1	DOWN	-1	DOWN	GeneCards Information	9606	7261	-	-	HGNC:12384|MIM:608999	11	11p15.4	tumor suppressing subtransferable candidate 2 pseudogene	pseudo	TSSC2	tumor suppressing subtransferable candidate 2 pseudogene	O	-	20140305
ENSG00000223787	RP4-593M8.1	NA	NA	--	NA	NA	--	NA	NA	--	NA	NA	--	NA	NA	--	--	--	--	--	--	--	--	--	--	--	--	--	GeneCards Information	#N/A	#N/A	#N/A	#N/A	#N/A	#N/A	#N/A	#N/A	#N/A	#N/A	#N/A	#N/A	#N/A	#N/A
ENSG00000223875	NBEAP3	NA	NA	--	NA	NA	--	NA	NA	--	NA	NA	--	NA	NA	--	--	--	--	--	--	--	--	--	--	--	--	--	GeneCards Information	9606	100418905	-	BCL8C	HGNC:40004	22	-	neurobeachin pseudogene 3	pseudo	NBEAP3	neurobeachin pseudogene 3	O	-	20140502
ENSG00000223878	AC005517.3	NA	NA	--	NA	NA	--	NA	NA	--	0.010858	-3.68724	DOWN	NA	NA	--	--	--	--	--	--	--	--	--	--	--	--	--	GeneCards Information	#N/A	#N/A	#N/A	#N/A	#N/A	#N/A	#N/A	#N/A	#N/A	#N/A	#N/A	#N/A	#N/A	#N/A
ENSG00000223886	RP11-251G23.2	NA	NA	--	NA	NA	--	NA	NA	--	0.00132088	-3.60238	DOWN	NA	NA	--	--	--	--	--	--	--	--	--	--	--	--	--	GeneCards Information	#N/A	#N/A	#N/A	#N/A	#N/A	#N/A	#N/A	#N/A	#N/A	#N/A	#N/A	#N/A	#N/A	#N/A
ENSG00000223896	CCNJP2	NA	NA	--	NA	NA	--	NA	NA	--	NA	NA	--	NA	NA	--	--	--	--	--	--	--	--	--	--	--	--	--	GeneCards Information	9606	100418724	-	-	HGNC:37997	1	-	cyclin J pseudogene 2	pseudo	CCNJP2	cyclin J pseudogene 2	O	-	20140502
ENSG00000223899	SEC13P1	NA	NA	--	NA	NA	--	NA	NA	--	NA	NA	--	NA	NA	--	--	--	--	--	--	--	--	--	--	--	--	--	GeneCards Information	9606	100131671	-	-	HGNC:44529	3	3p22.3	SEC13 homolog (S. cerevisiae) pseudogene 1	pseudo	SEC13P1	SEC13 homolog (S. cerevisiae) pseudogene 1	O	-	20140502
ENSG00000223905	RP11-335E14.1	NA	NA	--	NA	NA	--	NA	NA	--	NA	NA	--	NA	NA	--	--	--	--	--	--	--	--	--	--	--	--	--	GeneCards Information	#N/A	#N/A	#N/A	#N/A	#N/A	#N/A	#N/A	#N/A	#N/A	#N/A	#N/A	#N/A	#N/A	#N/A
ENSG00000223951	AL133244.1	NA	NA	--	NA	NA	--	NA	NA	--	NA	NA	--	NA	NA	--	--	--	--	--	--	--	--	--	--	--	--	--	GeneCards Information	#N/A	#N/A	#N/A	#N/A	#N/A	#N/A	#N/A	#N/A	#N/A	#N/A	#N/A	#N/A	#N/A	#N/A
ENSG00000223965	ZNF587P1	NA	NA	--	NA	NA	--	NA	NA	--	NA	NA	--	NA	NA	--	--	--	--	--	--	--	--	--	--	--	--	--	GeneCards Information	9606	100419751	-	-	HGNC:42438	3	-	zinc finger protein 587 pseudogene 1	pseudo	ZNF587P1	zinc finger protein 587 pseudogene 1	O	-	20140502
ENSG00000224007	AC019070.1	NA	NA	--	NA	NA	--	NA	NA	--	NA	NA	--	NA	NA	--	--	--	--	--	--	--	--	--	--	--	--	--	GeneCards Information	#N/A	#N/A	#N/A	#N/A	#N/A	#N/A	#N/A	#N/A	#N/A	#N/A	#N/A	#N/A	#N/A	#N/A
ENSG00000224045	RP11-98L5.4	NA	NA	--	NA	NA	--	NA	NA	--	NA	NA	--	NA	NA	--	--	--	--	--	--	--	--	--	--	--	--	--	GeneCards Information	#N/A	#N/A	#N/A	#N/A	#N/A	#N/A	#N/A	#N/A	#N/A	#N/A	#N/A	#N/A	#N/A	#N/A
ENSG00000224058	AC006509.7	NA	NA	--	NA	NA	--	0.00965655	#NAME?	--	NA	NA	--	NA	NA	--	--	--	--	--	--	--	--	--	--	--	--	--	GeneCards Information	#N/A	#N/A	#N/A	#N/A	#N/A	#N/A	#N/A	#N/A	#N/A	#N/A	#N/A	#N/A	#N/A	#N/A
ENSG00000224069	CTD-2183H9.7	NA	NA	--	NA	NA	--	NA	NA	--	NA	NA	--	NA	NA	--	--	--	--	--	--	--	--	--	--	--	--	--	GeneCards Information	#N/A	#N/A	#N/A	#N/A	#N/A	#N/A	#N/A	#N/A	#N/A	#N/A	#N/A	#N/A	#N/A	#N/A
ENSG00000224094	RP11-578F5.1	NA	NA	--	NA	NA	--	NA	NA	--	0.00428425	-3.19882	DOWN	NA	NA	--	--	--	--	--	--	--	--	--	--	--	--	--	GeneCards Information	#N/A	#N/A	#N/A	#N/A	#N/A	#N/A	#N/A	#N/A	#N/A	#N/A	#N/A	#N/A	#N/A	#N/A
ENSG00000224114	RP11-343H5.4	NA	NA	--	NA	NA	--	NA	NA	--	0.0222657	-3.13405	DOWN	NA	NA	--	--	--	--	--	--	--	--	--	--	--	--	--	GeneCards Information	#N/A	#N/A	#N/A	#N/A	#N/A	#N/A	#N/A	#N/A	#N/A	#N/A	#N/A	#N/A	#N/A	#N/A
ENSG00000224121	ATG12P2	NA	NA	--	NA	NA	--	NA	NA	--	NA	NA	--	NA	NA	--	--	--	--	--	--	--	--	--	--	--	--	--	GeneCards Information	9606	100293948	-	-	HGNC:38605	2	-	autophagy related 12 pseudogene 2	pseudo	ATG12P2	autophagy related 12 pseudogene 2	O	-	20140502
ENSG00000224124	POM121L10P	NA	NA	--	NA	NA	--	NA	NA	--	1.58853e-08	-5.30264	DOWN	NA	NA	--	--	--	--	--	--	--	--	--	--	--	--	--	GeneCards Information	9606	646074	-	-	HGNC:35448|Ensembl:ENSG00000224124	22	22q11.23	POM121 transmembrane nucleoporin-like 10, pseudogene	pseudo	POM121L10P	POM121 transmembrane nucleoporin-like 10, pseudogene	O	-	20140516
ENSG00000224126	UBE2SP2	NA	NA	--	NA	NA	--	NA	NA	--	NA	NA	--	NA	NA	--	--	--	--	--	--	--	--	--	--	--	--	--	GeneCards Information	9606	440406	-	-	HGNC:32196	17	17p11.2	ubiquitin-conjugating enzyme E2S pseudogene 2	pseudo	UBE2SP2	ubiquitin-conjugating enzyme E2S pseudogene 2	O	-	20140502
ENSG00000224160	CICP10	NA	NA	--	NA	NA	--	NA	NA	--	NA	NA	--	NA	NA	--	--	--	--	--	--	--	--	--	--	--	--	--	GeneCards Information	9606	100462787	-	-	HGNC:37901	2	-	capicua transcriptional repressor pseudogene 10	pseudo	CICP10	capicua transcriptional repressor pseudogene 10	O	-	20140502
ENSG00000224207	RP11-10L12.1	NA	NA	--	NA	NA	--	NA	NA	--	NA	NA	--	NA	NA	--	--	--	--	--	--	--	--	--	--	--	--	--	GeneCards Information	#N/A	#N/A	#N/A	#N/A	#N/A	#N/A	#N/A	#N/A	#N/A	#N/A	#N/A	#N/A	#N/A	#N/A
ENSG00000224208	AL590762.6	0.0498368	-4.60707	DOWN	NA	NA	--	NA	NA	--	NA	NA	--	NA	NA	--	--	--	--	--	--	--	--	--	--	--	--	--	GeneCards Information	#N/A	#N/A	#N/A	#N/A	#N/A	#N/A	#N/A	#N/A	#N/A	#N/A	#N/A	#N/A	#N/A	#N/A
ENSG00000224227	OR2L1P	NA	NA	--	NA	NA	--	NA	NA	--	NA	NA	--	NA	NA	--	--	--	--	--	--	--	--	--	--	--	--	--	GeneCards Information	9606	26247	-	HSHTPCRX02|HTPCRX02|OR2L1|OR2L7P	HGNC:8265|Ensembl:ENSG00000224227	1	1q44	olfactory receptor, family 2, subfamily L, member 1 pseudogene	pseudo	OR2L1P	olfactory receptor, family 2, subfamily L, member 1 pseudogene	O	-	20140502
ENSG00000224255	PDCL3P6	NA	NA	--	NA	NA	--	NA	NA	--	NA	NA	--	NA	NA	--	--	--	--	--	--	--	--	--	--	--	--	--	GeneCards Information	9606	100419023	-	-	HGNC:44507	1	-	phosducin-like 3 pseudogene 6	pseudo	PDCL3P6	phosducin-like 3 pseudogene 6	O	-	20140502
ENSG00000224287	MSL3P1	NA	NA	--	NA	NA	--	NA	NA	--	NA	NA	--	0.00192015	3.34514	UP	--	--	--	--	--	--	--	--	--	--	--	--	GeneCards Information	9606	151507	-	MSL3L2	HGNC:17837|Ensembl:ENSG00000224287	2	2q37.1	male-specific lethal 3 homolog (Drosophila) pseudogene 1	pseudo	MSL3P1	male-specific lethal 3 homolog (Drosophila) pseudogene 1	O	-	20140504
ENSG00000224299	AC007282.6	NA	NA	--	NA	NA	--	NA	NA	--	0.000744666	-3.27154	DOWN	NA	NA	--	--	--	--	--	--	--	--	--	--	--	--	--	GeneCards Information	#N/A	#N/A	#N/A	#N/A	#N/A	#N/A	#N/A	#N/A	#N/A	#N/A	#N/A	#N/A	#N/A	#N/A
ENSG00000224316	RP11-479O9.2	NA	NA	--	NA	NA	--	NA	NA	--	NA	NA	--	NA	NA	--	--	--	--	--	--	--	--	--	--	--	--	--	GeneCards Information	#N/A	#N/A	#N/A	#N/A	#N/A	#N/A	#N/A	#N/A	#N/A	#N/A	#N/A	#N/A	#N/A	#N/A
ENSG00000224335	RP11-301M17.2	NA	NA	--	NA	NA	--	NA	NA	--	NA	NA	--	NA	NA	--	--	--	--	--	--	--	--	--	--	--	--	--	GeneCards Information	#N/A	#N/A	#N/A	#N/A	#N/A	#N/A	#N/A	#N/A	#N/A	#N/A	#N/A	#N/A	#N/A	#N/A
ENSG00000224339	AL121578.5	NA	NA	--	NA	NA	--	NA	NA	--	NA	NA	--	NA	NA	--	--	--	--	--	--	--	--	--	--	--	--	--	GeneCards Information	#N/A	#N/A	#N/A	#N/A	#N/A	#N/A	#N/A	#N/A	#N/A	#N/A	#N/A	#N/A	#N/A	#N/A
ENSG00000224340	RP11-496H15.2	NA	NA	--	NA	NA	--	NA	NA	--	NA	NA	--	NA	NA	--	--	--	--	--	--	--	--	--	--	--	--	--	GeneCards Information	#N/A	#N/A	#N/A	#N/A	#N/A	#N/A	#N/A	#N/A	#N/A	#N/A	#N/A	#N/A	#N/A	#N/A
ENSG00000224411	RP11-1033A18.1	5.62924e-08	-5.04127	DOWN	NA	NA	--	NA	NA	--	NA	NA	--	NA	NA	--	--	--	--	--	--	--	--	--	--	--	--	--	GeneCards Information	#N/A	#N/A	#N/A	#N/A	#N/A	#N/A	#N/A	#N/A	#N/A	#N/A	#N/A	#N/A	#N/A	#N/A
ENSG00000224412	RP11-351O1.3	NA	NA	--	NA	NA	--	NA	NA	--	NA	NA	--	NA	NA	--	--	--	--	--	--	--	--	--	--	--	--	--	GeneCards Information	#N/A	#N/A	#N/A	#N/A	#N/A	#N/A	#N/A	#N/A	#N/A	#N/A	#N/A	#N/A	#N/A	#N/A
ENSG00000224415	RPL19P12	NA	NA	--	NA	NA	--	NA	NA	--	0.000969356	-4.25693	DOWN	NA	NA	--	--	--	--	--	--	--	--	--	--	--	--	--	GeneCards Information	9606	100129424	-	RPL19_4_829	HGNC:36047	7	7q22.1	ribosomal protein L19 pseudogene 12	pseudo	RPL19P12	ribosomal protein L19 pseudogene 12	O	-	20140505
ENSG00000224479	AC136289.1	NA	NA	--	NA	NA	--	NA	NA	--	0.0134496	-3.24102	DOWN	NA	NA	--	--	--	--	--	--	--	--	--	--	--	--	--	GeneCards Information	#N/A	#N/A	#N/A	#N/A	#N/A	#N/A	#N/A	#N/A	#N/A	#N/A	#N/A	#N/A	#N/A	#N/A
ENSG00000224512	AC021593.1	NA	NA	--	NA	NA	--	0.036067	-3.46535	DOWN	NA	NA	--	NA	NA	--	--	--	--	--	--	--	--	--	--	--	--	--	GeneCards Information	#N/A	#N/A	#N/A	#N/A	#N/A	#N/A	#N/A	#N/A	#N/A	#N/A	#N/A	#N/A	#N/A	#N/A
ENSG00000224543	AC012318.3	NA	NA	--	NA	NA	--	NA	NA	--	0.0168943	-2.54294	DOWN	NA	NA	--	--	--	--	--	--	--	--	--	--	--	--	--	GeneCards Information	#N/A	#N/A	#N/A	#N/A	#N/A	#N/A	#N/A	#N/A	#N/A	#N/A	#N/A	#N/A	#N/A	#N/A
ENSG00000224546	EIF4BP3	0.0116389	-2.84503	DOWN	NA	NA	--	NA	NA	--	NA	NA	--	NA	NA	--	--	--	--	--	--	--	--	--	--	--	--	--	GeneCards Information	9606	100128771	-	-	HGNC:37936	9	9q22.32	eukaryotic translation initiation factor 4B pseudogene 3	pseudo	EIF4BP3	eukaryotic translation initiation factor 4B pseudogene 3	O	-	20140502
ENSG00000224557	HLA-DPB2	NA	NA	--	NA	NA	--	0.0256631	#NAME?	--	NA	NA	--	NA	NA	--	--	--	--	--	--	--	--	--	--	--	--	--	GeneCards Information	9606	3116	-	DP2B|DPB2|DPbeta2|HLA-DP2B	HGNC:4941|Ensembl:ENSG00000224557	6	6p21.3	major histocompatibility complex, class II, DP beta 2 (pseudogene)	pseudo	HLA-DPB2	major histocompatibility complex, class II, DP beta 2 (pseudogene)	O	-	20140524
ENSG00000224579	AC012314.19	NA	NA	--	NA	NA	--	NA	NA	--	NA	NA	--	NA	NA	--	--	--	--	--	--	--	--	--	--	--	--	--	GeneCards Information	#N/A	#N/A	#N/A	#N/A	#N/A	#N/A	#N/A	#N/A	#N/A	#N/A	#N/A	#N/A	#N/A	#N/A
ENSG00000224584	RP11-365D23.2	NA	NA	--	NA	NA	--	NA	NA	--	NA	NA	--	NA	NA	--	--	--	--	--	--	--	--	--	--	--	--	--	GeneCards Information	#N/A	#N/A	#N/A	#N/A	#N/A	#N/A	#N/A	#N/A	#N/A	#N/A	#N/A	#N/A	#N/A	#N/A
ENSG00000224594	RPL29P19	NA	NA	--	NA	NA	--	NA	NA	--	NA	NA	--	NA	NA	--	--	--	--	--	--	--	--	--	--	--	--	--	GeneCards Information	9606	389655	-	RPL29_7_901	HGNC:35508	8	8q11.21	ribosomal protein L29 pseudogene 19	pseudo	RPL29P19	ribosomal protein L29 pseudogene 19	O	-	20140502
ENSG00000224611	AC007919.18	NA	NA	--	NA	NA	--	NA	NA	--	NA	NA	--	NA	NA	--	--	--	--	--	--	--	--	--	--	--	--	--	GeneCards Information	#N/A	#N/A	#N/A	#N/A	#N/A	#N/A	#N/A	#N/A	#N/A	#N/A	#N/A	#N/A	#N/A	#N/A
ENSG00000224615	RP11-34H11.1	NA	NA	--	NA	NA	--	NA	NA	--	NA	NA	--	NA	NA	--	--	--	--	--	--	--	--	--	--	--	--	--	GeneCards Information	#N/A	#N/A	#N/A	#N/A	#N/A	#N/A	#N/A	#N/A	#N/A	#N/A	#N/A	#N/A	#N/A	#N/A
ENSG00000224628	RP5-854E16.2	NA	NA	--	NA	NA	--	NA	NA	--	NA	NA	--	NA	NA	--	--	--	--	--	--	--	--	--	--	--	--	--	GeneCards Information	#N/A	#N/A	#N/A	#N/A	#N/A	#N/A	#N/A	#N/A	#N/A	#N/A	#N/A	#N/A	#N/A	#N/A
ENSG00000224629	RP5-1142J19.2	NA	NA	--	NA	NA	--	NA	NA	--	NA	NA	--	NA	NA	--	--	--	--	--	--	--	--	--	--	--	--	--	GeneCards Information	#N/A	#N/A	#N/A	#N/A	#N/A	#N/A	#N/A	#N/A	#N/A	#N/A	#N/A	#N/A	#N/A	#N/A
ENSG00000224631	RP11-51O6.1	3.2293e-31	-4.3621	DOWN	0.838347	-4.27238	DOWN	NA	NA	--	0.0307202	2.07096	UP	0.00107198	4.07759	UP	-2	DOWN	--	--	2	UP	--	--	0	DOWN	--	--	GeneCards Information	#N/A	#N/A	#N/A	#N/A	#N/A	#N/A	#N/A	#N/A	#N/A	#N/A	#N/A	#N/A	#N/A	#N/A
ENSG00000224722	RP11-255B23.1	NA	NA	--	NA	NA	--	NA	NA	--	NA	NA	--	NA	NA	--	--	--	--	--	--	--	--	--	--	--	--	--	GeneCards Information	#N/A	#N/A	#N/A	#N/A	#N/A	#N/A	#N/A	#N/A	#N/A	#N/A	#N/A	#N/A	#N/A	#N/A
ENSG00000224728	AC090945.1	0.0248948	-3.21053	DOWN	NA	NA	--	NA	NA	--	NA	NA	--	NA	NA	--	--	--	--	--	--	--	--	--	--	--	--	--	GeneCards Information	#N/A	#N/A	#N/A	#N/A	#N/A	#N/A	#N/A	#N/A	#N/A	#N/A	#N/A	#N/A	#N/A	#N/A
ENSG00000224786	CETN4P	NA	NA	--	NA	NA	--	NA	NA	--	0.00147424	-4.33175	DOWN	NA	NA	--	--	--	--	--	--	--	--	--	--	--	--	--	GeneCards Information	9606	729338	-	-	HGNC:35450	4	4q27	centrin EF-hand protein 4, pseudogene	pseudo	CETN4P	centrin EF-hand protein 4, pseudogene	O	-	20140522
ENSG00000224796	RPL32P1	NA	NA	--	NA	NA	--	NA	NA	--	NA	NA	--	NA	NA	--	--	--	--	--	--	--	--	--	--	--	--	--	GeneCards Information	9606	6163	-	RPL32-L|RPL32P|RPL32_6_681	HGNC:10339	6	6p21.3	ribosomal protein L32 pseudogene 1	pseudo	RPL32P1	ribosomal protein L32 pseudogene 1	O	-	20140522
ENSG00000224800	RP11-235D19.2	NA	NA	--	NA	NA	--	NA	NA	--	0.00581902	-3.28842	DOWN	NA	NA	--	--	--	--	--	--	--	--	--	--	--	--	--	GeneCards Information	#N/A	#N/A	#N/A	#N/A	#N/A	#N/A	#N/A	#N/A	#N/A	#N/A	#N/A	#N/A	#N/A	#N/A
ENSG00000224802	TUBB4BP2	NA	NA	--	NA	NA	--	NA	NA	--	NA	NA	--	NA	NA	--	--	--	--	--	--	--	--	--	--	--	--	--	GeneCards Information	9606	100418974	-	-	HGNC:42183	9	-	tubulin, beta 4B class IVb pseudogene 2	pseudo	TUBB4BP2	tubulin, beta 4B class IVb pseudogene 2	O	-	20140502
ENSG00000224813	RP4-669L17.4	NA	NA	--	NA	NA	--	NA	NA	--	NA	NA	--	NA	NA	--	--	--	--	--	--	--	--	--	--	--	--	--	GeneCards Information	#N/A	#N/A	#N/A	#N/A	#N/A	#N/A	#N/A	#N/A	#N/A	#N/A	#N/A	#N/A	#N/A	#N/A
ENSG00000224815	RP11-307E17.9	NA	NA	--	NA	NA	--	NA	NA	--	NA	NA	--	NA	NA	--	--	--	--	--	--	--	--	--	--	--	--	--	GeneCards Information	#N/A	#N/A	#N/A	#N/A	#N/A	#N/A	#N/A	#N/A	#N/A	#N/A	#N/A	#N/A	#N/A	#N/A
ENSG00000224826	AC019109.1	NA	NA	--	NA	NA	--	NA	NA	--	0.000637048	-5.82268	DOWN	NA	NA	--	--	--	--	--	--	--	--	--	--	--	--	--	GeneCards Information	#N/A	#N/A	#N/A	#N/A	#N/A	#N/A	#N/A	#N/A	#N/A	#N/A	#N/A	#N/A	#N/A	#N/A
ENSG00000224827	LINC00265-2P	NA	NA	--	NA	NA	--	NA	NA	--	0.000108713	-5.6502	DOWN	NA	NA	--	--	--	--	--	--	--	--	--	--	--	--	--	GeneCards Information	9606	100287296	-	NCRNA00265-2P|NCRNA00265B	HGNC:38523	Y	Yq11.23	long intergenic non-protein coding RNA 265-2, pseudogene	pseudo	LINC00265-2P	long intergenic non-protein coding RNA 265-2, pseudogene	O	-	20140502
ENSG00000224831	RP11-651P23.4	NA	NA	--	NA	NA	--	NA	NA	--	4.53599e-05	2.5096	UP	NA	NA	--	--	--	--	--	--	--	--	--	--	--	--	--	GeneCards Information	#N/A	#N/A	#N/A	#N/A	#N/A	#N/A	#N/A	#N/A	#N/A	#N/A	#N/A	#N/A	#N/A	#N/A
ENSG00000224858	RPL29P11	NA	NA	--	NA	NA	--	NA	NA	--	0.00445269	-2.95572	DOWN	NA	NA	--	--	--	--	--	--	--	--	--	--	--	--	--	GeneCards Information	9606	100131713	-	RPL29_2_362	HGNC:36905	3	3p22.2	ribosomal protein L29 pseudogene 11	pseudo	RPL29P11	ribosomal protein L29 pseudogene 11	O	-	20140504
ENSG00000224861	YBX1P1	1.00299e-11	-2.561	DOWN	NA	NA	--	NA	NA	--	0.000225708	2.8666	UP	3.95996e-28	2.92815	UP	--	--	--	--	2	UP	--	--	--	--	--	--	GeneCards Information	9606	50631	-	NSEP1P|PSDBPB1	HGNC:8015	14	14q23.3	Y box binding protein 1 pseudogene 1	pseudo	YBX1P1	Y box binding protein 1 pseudogene 1	O	-	20140502
ENSG00000224881	AC068279.3	0.00113366	-5.04063	DOWN	NA	NA	--	NA	NA	--	8.98564e-05	-5.29253	DOWN	NA	NA	--	--	--	--	--	--	--	--	--	--	--	--	--	GeneCards Information	#N/A	#N/A	#N/A	#N/A	#N/A	#N/A	#N/A	#N/A	#N/A	#N/A	#N/A	#N/A	#N/A	#N/A
ENSG00000224887	RP11-276H19.4	7.43053e-07	-6.49047	DOWN	NA	NA	--	NA	NA	--	NA	NA	--	NA	NA	--	--	--	--	--	--	--	--	--	--	--	--	--	GeneCards Information	#N/A	#N/A	#N/A	#N/A	#N/A	#N/A	#N/A	#N/A	#N/A	#N/A	#N/A	#N/A	#N/A	#N/A
ENSG00000224895	VPS26BP1	NA	NA	--	NA	NA	--	NA	NA	--	NA	NA	--	NA	NA	--	--	--	--	--	--	--	--	--	--	--	--	--	GeneCards Information	9606	100421729	-	-	HGNC:44612	3	-	VPS26B pseudogene 1	pseudo	VPS26BP1	VPS26B pseudogene 1	O	-	20140502
ENSG00000224906	RP1-102E24.9	NA	NA	--	NA	NA	--	0.022241	#NAME?	--	NA	NA	--	NA	NA	--	--	--	--	--	--	--	--	--	--	--	--	--	GeneCards Information	#N/A	#N/A	#N/A	#N/A	#N/A	#N/A	#N/A	#N/A	#N/A	#N/A	#N/A	#N/A	#N/A	#N/A
ENSG00000224936	SUCLA2P1	NA	NA	--	NA	NA	--	NA	NA	--	NA	NA	--	NA	NA	--	--	--	--	--	--	--	--	--	--	--	--	--	GeneCards Information	9606	646520	-	Em:AB014080.4|SUCLA2P	HGNC:21632	6	6p21.33	succinate-CoA ligase, ADP-forming, beta subunit pseudogene 1	pseudo	SUCLA2P1	succinate-CoA ligase, ADP-forming, beta subunit pseudogene 1	O	-	20140505
ENSG00000224949	RP11-161N3.3	NA	NA	--	NA	NA	--	NA	NA	--	NA	NA	--	NA	NA	--	--	--	--	--	--	--	--	--	--	--	--	--	GeneCards Information	#N/A	#N/A	#N/A	#N/A	#N/A	#N/A	#N/A	#N/A	#N/A	#N/A	#N/A	#N/A	#N/A	#N/A
ENSG00000224956	RP11-206L10.1	5.48206e-07	-2.99523	DOWN	NA	NA	--	NA	NA	--	0.0367841	-2.06989	DOWN	NA	NA	--	--	--	--	--	--	--	--	--	--	--	--	--	GeneCards Information	#N/A	#N/A	#N/A	#N/A	#N/A	#N/A	#N/A	#N/A	#N/A	#N/A	#N/A	#N/A	#N/A	#N/A
ENSG00000224976	PARP4P2	NA	NA	--	NA	NA	--	NA	NA	--	1.00039e-09	-7.36444	DOWN	NA	NA	--	--	--	--	--	--	--	--	--	--	--	--	--	GeneCards Information	9606	645771	RP11-385E5.2	-	HGNC:37760	13	13q12.11	poly (ADP-ribose) polymerase family, member 4 pseudogene 2	pseudo	PARP4P2	poly (ADP-ribose) polymerase family, member 4 pseudogene 2	O	-	20140502
ENSG00000224978	RP13-228J13.9	NA	NA	--	NA	NA	--	NA	NA	--	NA	NA	--	NA	NA	--	--	--	--	--	--	--	--	--	--	--	--	--	GeneCards Information	#N/A	#N/A	#N/A	#N/A	#N/A	#N/A	#N/A	#N/A	#N/A	#N/A	#N/A	#N/A	#N/A	#N/A
ENSG00000224993	CTD-2210P15.1	NA	NA	--	NA	NA	--	NA	NA	--	0.0110102	-3.8474	DOWN	NA	NA	--	--	--	--	--	--	--	--	--	--	--	--	--	GeneCards Information	#N/A	#N/A	#N/A	#N/A	#N/A	#N/A	#N/A	#N/A	#N/A	#N/A	#N/A	#N/A	#N/A	#N/A
ENSG00000225008	RP13-228J13.6	NA	NA	--	NA	NA	--	NA	NA	--	NA	NA	--	NA	NA	--	--	--	--	--	--	--	--	--	--	--	--	--	GeneCards Information	#N/A	#N/A	#N/A	#N/A	#N/A	#N/A	#N/A	#N/A	#N/A	#N/A	#N/A	#N/A	#N/A	#N/A
ENSG00000225015	SNX18P15	4.83285e-06	-4.62145	DOWN	NA	NA	--	NA	NA	--	0.00037546	-6.50564	DOWN	NA	NA	--	--	--	--	--	--	--	--	--	--	--	--	--	GeneCards Information	9606	100419019	-	-	HGNC:39623	1	-	sorting nexin 18 pseudogene 15	pseudo	SNX18P15	sorting nexin 18 pseudogene 15	O	-	20140505
ENSG00000225016	LINC00328-2P	NA	NA	--	NA	NA	--	0.000174845	#NAME?	--	NA	NA	--	NA	NA	--	--	--	--	--	--	--	--	--	--	--	--	--	GeneCards Information	9606	100874404	-	NCRNA00328-2P|NCRNA00328B	HGNC:42027	13	-	long intergenic non-protein coding RNA 328-2, pseudogene	pseudo	LINC00328-2P	long intergenic non-protein coding RNA 328-2, pseudogene	O	-	20140505
ENSG00000225017	AP004289.1	NA	NA	--	NA	NA	--	NA	NA	--	NA	NA	--	NA	NA	--	--	--	--	--	--	--	--	--	--	--	--	--	GeneCards Information	#N/A	#N/A	#N/A	#N/A	#N/A	#N/A	#N/A	#N/A	#N/A	#N/A	#N/A	#N/A	#N/A	#N/A
ENSG00000225026	AC091492.2	NA	NA	--	NA	NA	--	NA	NA	--	NA	NA	--	NA	NA	--	--	--	--	--	--	--	--	--	--	--	--	--	GeneCards Information	#N/A	#N/A	#N/A	#N/A	#N/A	#N/A	#N/A	#N/A	#N/A	#N/A	#N/A	#N/A	#N/A	#N/A
ENSG00000225031	EIF4BP7	1.5552e-10	-3.13332	DOWN	NA	NA	--	NA	NA	--	NA	NA	--	NA	NA	--	--	--	--	--	--	--	--	--	--	--	--	--	GeneCards Information	9606	643873	-	-	HGNC:37940	X	Xq23	eukaryotic translation initiation factor 4B pseudogene 7	pseudo	EIF4BP7	eukaryotic translation initiation factor 4B pseudogene 7	O	-	20140502
ENSG00000225051	HMGB3P22	0.00997966	-5.08833	DOWN	NA	NA	--	NA	NA	--	0.00678894	-4.38908	DOWN	NA	NA	--	--	--	--	--	--	--	--	--	--	--	--	--	GeneCards Information	9606	729595	-	-	HGNC:39314	5	5q35.3	high mobility group box 3 pseudogene 22	pseudo	HMGB3P22	high mobility group box 3 pseudogene 22	O	-	20140502
ENSG00000225067	RPL23AP2	1.62101e-19	-6.48647	DOWN	NA	NA	--	NA	NA	--	NA	NA	--	NA	NA	--	--	--	--	--	--	--	--	--	--	--	--	--	GeneCards Information	9606	401904	-	RPL23A_38_1631	HGNC:10319	19	19p13.12	ribosomal protein L23a pseudogene 2	pseudo	RPL23AP2	ribosomal protein L23a pseudogene 2	O	-	20140502
ENSG00000225078	RP11-123N4.4	NA	NA	--	NA	NA	--	NA	NA	--	NA	NA	--	NA	NA	--	--	--	--	--	--	--	--	--	--	--	--	--	GeneCards Information	#N/A	#N/A	#N/A	#N/A	#N/A	#N/A	#N/A	#N/A	#N/A	#N/A	#N/A	#N/A	#N/A	#N/A
ENSG00000225080	PFN1P4	NA	NA	--	NA	NA	--	NA	NA	--	NA	NA	--	NA	NA	--	--	--	--	--	--	--	--	--	--	--	--	--	GeneCards Information	9606	767851	-	-	HGNC:42992	1	1q21.1	profilin 1 pseudogene 4	pseudo	PFN1P4	profilin 1 pseudogene 4	O	-	20140502
ENSG00000225093	RPL3P7	0.00151473	-5.49534	DOWN	NA	NA	--	NA	NA	--	0.000359333	-3.67925	DOWN	NA	NA	--	--	--	--	--	--	--	--	--	--	--	--	--	GeneCards Information	9606	642741	-	RPL3_3_732	HGNC:36797	6	6q21	ribosomal protein L3 pseudogene 7	pseudo	RPL3P7	ribosomal protein L3 pseudogene 7	O	-	20140502
ENSG00000225117	ARSDP1	NA	NA	--	NA	NA	--	NA	NA	--	NA	NA	--	NA	NA	--	--	--	--	--	--	--	--	--	--	--	--	--	GeneCards Information	9606	10034	-	ARSDP|ARSDY1	HGNC:718	Y	Yq11.21	arylsulfatase D pseudogene 1	pseudo	ARSDP1	arylsulfatase D pseudogene 1	O	-	20140502
ENSG00000225124	AC023271.2	NA	NA	--	NA	NA	--	NA	NA	--	NA	NA	--	NA	NA	--	--	--	--	--	--	--	--	--	--	--	--	--	GeneCards Information	#N/A	#N/A	#N/A	#N/A	#N/A	#N/A	#N/A	#N/A	#N/A	#N/A	#N/A	#N/A	#N/A	#N/A
ENSG00000225151	AC103965.1	4.08815e-13	-2.2831	DOWN	NA	NA	--	NA	NA	--	NA	NA	--	NA	NA	--	--	--	--	--	--	--	--	--	--	--	--	--	GeneCards Information	#N/A	#N/A	#N/A	#N/A	#N/A	#N/A	#N/A	#N/A	#N/A	#N/A	#N/A	#N/A	#N/A	#N/A
ENSG00000225159	NPM1P39	NA	NA	--	NA	NA	--	NA	NA	--	NA	NA	--	NA	NA	--	--	--	--	--	--	--	--	--	--	--	--	--	GeneCards Information	9606	440577	-	-	HGNC:45218	1	1p36.11	nucleophosmin 1 (nucleolar phosphoprotein B23, numatrin) pseudogene 39	pseudo	NPM1P39	nucleophosmin 1 (nucleolar phosphoprotein B23, numatrin) pseudogene 39	O	-	20140531
ENSG00000225171	DUTP6	NA	NA	--	NA	NA	--	NA	NA	--	0.0193343	-2.10353	DOWN	NA	NA	--	--	--	--	--	--	--	--	--	--	--	--	--	GeneCards Information	9606	100873912	-	-	HGNC:39519	1	-	deoxyuridine triphosphatase pseudogene 6	pseudo	DUTP6	deoxyuridine triphosphatase pseudogene 6	O	-	20140502
ENSG00000225200	AB019441.29	3.7075e-30	-8.24581	DOWN	NA	NA	--	NA	NA	--	1.75814e-06	-4.28197	DOWN	NA	NA	--	--	--	--	--	--	--	--	--	--	--	--	--	GeneCards Information	#N/A	#N/A	#N/A	#N/A	#N/A	#N/A	#N/A	#N/A	#N/A	#N/A	#N/A	#N/A	#N/A	#N/A
ENSG00000225217	HSPA7	4.55905e-30	-7.53942	DOWN	NA	NA	--	NA	NA	--	2.73762e-05	-6.09164	DOWN	NA	NA	--	--	--	--	--	--	--	--	--	--	--	--	--	GeneCards Information	9606	3311	-	HSP70B	HGNC:5240|MIM:140556	1	1q23.3	heat shock 70kDa protein 7 (HSP70B)	pseudo	HSPA7	heat shock 70kDa protein 7 (HSP70B)	O	-	20140516
ENSG00000225225	ARL2BPP10	NA	NA	--	NA	NA	--	NA	NA	--	0.00163047	-2.88164	DOWN	NA	NA	--	--	--	--	--	--	--	--	--	--	--	--	--	GeneCards Information	9606	100874449	-	-	HGNC:39454	22	-	ADP-ribosylation factor-like 2 binding protein pseudogene 10	pseudo	ARL2BPP10	ADP-ribosylation factor-like 2 binding protein pseudogene 10	O	-	20140502
ENSG00000225259	ST13P6	2.16462e-07	-6.60597	DOWN	NA	NA	--	NA	NA	--	NA	NA	--	NA	NA	--	--	--	--	--	--	--	--	--	--	--	--	--	GeneCards Information	9606	157530	-	FAM10A6|FAM10A6P	HGNC:18557	8	8q24.22	suppression of tumorigenicity 13 (colon carcinoma) (Hsp70 interacting protein) pseudogene 6	pseudo	ST13P6	suppression of tumorigenicity 13 (colon carcinoma) (Hsp70 interacting protein) pseudogene 6	O	-	20140502
ENSG00000225273	UBE2Q2P2	NA	NA	--	NA	NA	--	NA	NA	--	NA	NA	--	NA	NA	--	--	--	--	--	--	--	--	--	--	--	--	--	GeneCards Information	9606	100134869	-	UBE2Q2P3|UBE2QP2	HGNC:37440	15	15q25	ubiquitin-conjugating enzyme E2Q family member 2 pseudogene 2	pseudo	UBE2Q2P2	ubiquitin-conjugating enzyme E2Q family member 2 pseudogene 2	O	-	20140505
ENSG00000225345	SNX18P3	0.00187096	-2.81358	DOWN	NA	NA	--	NA	NA	--	0.00788575	-3.89665	DOWN	NA	NA	--	--	--	--	--	--	--	--	--	--	--	--	--	GeneCards Information	9606	100418975	-	-	HGNC:39611	9	-	sorting nexin 18 pseudogene 3	pseudo	SNX18P3	sorting nexin 18 pseudogene 3	O	-	20140502
ENSG00000225364	ATP6V0E1P1	NA	NA	--	NA	NA	--	NA	NA	--	NA	NA	--	NA	NA	--	--	--	--	--	--	--	--	--	--	--	--	--	GeneCards Information	9606	100874502	-	-	HGNC:41935	5	-	ATPase, H+ transporting, lysosomal 9kDa, V0 subunit e1 pseudogene 1	pseudo	ATP6V0E1P1	ATPase, H+ transporting, lysosomal 9kDa, V0 subunit e1 pseudogene 1	O	-	20140502
ENSG00000225369	AC009506.2	NA	NA	--	NA	NA	--	NA	NA	--	NA	NA	--	NA	NA	--	--	--	--	--	--	--	--	--	--	--	--	--	GeneCards Information	#N/A	#N/A	#N/A	#N/A	#N/A	#N/A	#N/A	#N/A	#N/A	#N/A	#N/A	#N/A	#N/A	#N/A
ENSG00000225373	AC008993.5	8.66686e-10	-2.66979	DOWN	NA	NA	--	NA	NA	--	NA	NA	--	NA	NA	--	--	--	--	--	--	--	--	--	--	--	--	--	GeneCards Information	#N/A	#N/A	#N/A	#N/A	#N/A	#N/A	#N/A	#N/A	#N/A	#N/A	#N/A	#N/A	#N/A	#N/A
ENSG00000225405	RP11-84A1.1	0.00673684	-5.18123	DOWN	NA	NA	--	NA	NA	--	NA	NA	--	NA	NA	--	--	--	--	--	--	--	--	--	--	--	--	--	GeneCards Information	#N/A	#N/A	#N/A	#N/A	#N/A	#N/A	#N/A	#N/A	#N/A	#N/A	#N/A	#N/A	#N/A	#N/A
ENSG00000225410	AC107016.1	2.09282e-10	-4.38791	DOWN	NA	NA	--	NA	NA	--	NA	NA	--	NA	NA	--	--	--	--	--	--	--	--	--	--	--	--	--	GeneCards Information	#N/A	#N/A	#N/A	#N/A	#N/A	#N/A	#N/A	#N/A	#N/A	#N/A	#N/A	#N/A	#N/A	#N/A
ENSG00000225423	TNPO1P1	NA	NA	--	NA	NA	--	NA	NA	--	NA	NA	--	NA	NA	--	--	--	--	--	--	--	--	--	--	--	--	--	GeneCards Information	9606	100418919	-	-	HGNC:45120	10	-	transportin 1 pseudogene 1	pseudo	TNPO1P1	transportin 1 pseudogene 1	O	-	20140502
ENSG00000225449	AC079776.7	NA	NA	--	NA	NA	--	NA	NA	--	NA	NA	--	NA	NA	--	--	--	--	--	--	--	--	--	--	--	--	--	GeneCards Information	#N/A	#N/A	#N/A	#N/A	#N/A	#N/A	#N/A	#N/A	#N/A	#N/A	#N/A	#N/A	#N/A	#N/A
ENSG00000225471	RP11-262D11.2	1.8192e-30	-8.69306	DOWN	NA	NA	--	NA	NA	--	0.000522485	-5.40309	DOWN	NA	NA	--	--	--	--	--	--	--	--	--	--	--	--	--	GeneCards Information	#N/A	#N/A	#N/A	#N/A	#N/A	#N/A	#N/A	#N/A	#N/A	#N/A	#N/A	#N/A	#N/A	#N/A
ENSG00000225492	GBP1P1	5.28665e-15	-7.2651	DOWN	NA	NA	--	NA	NA	--	0.0025581	-7.73168	DOWN	NA	NA	--	--	--	--	--	--	--	--	--	--	--	--	--	GeneCards Information	9606	400759	-	-	HGNC:39561|Ensembl:ENSG00000225492	1	1p22.2	guanylate binding protein 1, interferon-inducible pseudogene 1	pseudo	GBP1P1	guanylate binding protein 1, interferon-inducible pseudogene 1	O	-	20140502
ENSG00000225505	RP11-330C7.3	NA	NA	--	NA	NA	--	NA	NA	--	NA	NA	--	NA	NA	--	--	--	--	--	--	--	--	--	--	--	--	--	GeneCards Information	#N/A	#N/A	#N/A	#N/A	#N/A	#N/A	#N/A	#N/A	#N/A	#N/A	#N/A	#N/A	#N/A	#N/A
ENSG00000225513	RP11-165N19.2	NA	NA	--	NA	NA	--	NA	NA	--	NA	NA	--	NA	NA	--	--	--	--	--	--	--	--	--	--	--	--	--	GeneCards Information	#N/A	#N/A	#N/A	#N/A	#N/A	#N/A	#N/A	#N/A	#N/A	#N/A	#N/A	#N/A	#N/A	#N/A
ENSG00000225544	KB-1027C11.4	NA	NA	--	NA	NA	--	NA	NA	--	NA	NA	--	NA	NA	--	--	--	--	--	--	--	--	--	--	--	--	--	GeneCards Information	#N/A	#N/A	#N/A	#N/A	#N/A	#N/A	#N/A	#N/A	#N/A	#N/A	#N/A	#N/A	#N/A	#N/A
ENSG00000225551	RP11-19J3.5	NA	NA	--	NA	NA	--	NA	NA	--	NA	NA	--	NA	NA	--	--	--	--	--	--	--	--	--	--	--	--	--	GeneCards Information	#N/A	#N/A	#N/A	#N/A	#N/A	#N/A	#N/A	#N/A	#N/A	#N/A	#N/A	#N/A	#N/A	#N/A
ENSG00000225568	RP11-384B12.3	NA	NA	--	NA	NA	--	NA	NA	--	NA	NA	--	NA	NA	--	--	--	--	--	--	--	--	--	--	--	--	--	GeneCards Information	#N/A	#N/A	#N/A	#N/A	#N/A	#N/A	#N/A	#N/A	#N/A	#N/A	#N/A	#N/A	#N/A	#N/A
ENSG00000225573	RPL35P5	8.44341e-06	-3.31317	DOWN	NA	NA	--	NA	NA	--	NA	NA	--	NA	NA	--	--	--	--	--	--	--	--	--	--	--	--	--	GeneCards Information	9606	441246	hCG_1983332	RPL35_4_812	HGNC:36955	7	7q11.21	ribosomal protein L35 pseudogene 5	pseudo	RPL35P5	ribosomal protein L35 pseudogene 5	O	-	20140504
ENSG00000225580	RP1-159M24.1	0.0092366	-5.10685	DOWN	NA	NA	--	NA	NA	--	NA	NA	--	NA	NA	--	--	--	--	--	--	--	--	--	--	--	--	--	GeneCards Information	#N/A	#N/A	#N/A	#N/A	#N/A	#N/A	#N/A	#N/A	#N/A	#N/A	#N/A	#N/A	#N/A	#N/A
ENSG00000225603	RP11-325P15.1	NA	NA	--	NA	NA	--	NA	NA	--	NA	NA	--	NA	NA	--	--	--	--	--	--	--	--	--	--	--	--	--	GeneCards Information	#N/A	#N/A	#N/A	#N/A	#N/A	#N/A	#N/A	#N/A	#N/A	#N/A	#N/A	#N/A	#N/A	#N/A
ENSG00000225636	AC017035.1	NA	NA	--	NA	NA	--	NA	NA	--	NA	NA	--	NA	NA	--	--	--	--	--	--	--	--	--	--	--	--	--	GeneCards Information	#N/A	#N/A	#N/A	#N/A	#N/A	#N/A	#N/A	#N/A	#N/A	#N/A	#N/A	#N/A	#N/A	#N/A
ENSG00000225650	EIF2S2P5	NA	NA	--	NA	NA	--	NA	NA	--	NA	NA	--	NA	NA	--	--	--	--	--	--	--	--	--	--	--	--	--	GeneCards Information	9606	347675	-	-	HGNC:37793	1	1p13.1	eukaryotic translation initiation factor 2, subunit 2 beta pseudogene 5	pseudo	EIF2S2P5	eukaryotic translation initiation factor 2, subunit 2 beta pseudogene 5	O	-	20140502
ENSG00000225704	RP4-798A17.5	NA	NA	--	NA	NA	--	NA	NA	--	NA	NA	--	NA	NA	--	--	--	--	--	--	--	--	--	--	--	--	--	GeneCards Information	#N/A	#N/A	#N/A	#N/A	#N/A	#N/A	#N/A	#N/A	#N/A	#N/A	#N/A	#N/A	#N/A	#N/A
ENSG00000225711	RP11-345I18.4	NA	NA	--	NA	NA	--	NA	NA	--	NA	NA	--	NA	NA	--	--	--	--	--	--	--	--	--	--	--	--	--	GeneCards Information	#N/A	#N/A	#N/A	#N/A	#N/A	#N/A	#N/A	#N/A	#N/A	#N/A	#N/A	#N/A	#N/A	#N/A
ENSG00000225715	RP11-325E14.5	NA	NA	--	NA	NA	--	NA	NA	--	NA	NA	--	NA	NA	--	--	--	--	--	--	--	--	--	--	--	--	--	GeneCards Information	#N/A	#N/A	#N/A	#N/A	#N/A	#N/A	#N/A	#N/A	#N/A	#N/A	#N/A	#N/A	#N/A	#N/A
ENSG00000225720	RP4-742C19.12	NA	NA	--	NA	NA	--	NA	NA	--	0.00850226	-4.48371	DOWN	NA	NA	--	--	--	--	--	--	--	--	--	--	--	--	--	GeneCards Information	#N/A	#N/A	#N/A	#N/A	#N/A	#N/A	#N/A	#N/A	#N/A	#N/A	#N/A	#N/A	#N/A	#N/A
ENSG00000225766	RP11-468E2.9	NA	NA	--	NA	NA	--	0.0106582	-5.78416	DOWN	3.47635e-05	-5.19499	DOWN	NA	NA	--	--	--	--	--	--	--	--	--	--	--	--	--	GeneCards Information	#N/A	#N/A	#N/A	#N/A	#N/A	#N/A	#N/A	#N/A	#N/A	#N/A	#N/A	#N/A	#N/A	#N/A
ENSG00000225774	SIRPAP1	NA	NA	--	NA	NA	--	NA	NA	--	NA	NA	--	NA	NA	--	--	--	--	--	--	--	--	--	--	--	--	--	GeneCards Information	9606	23755	-	PTPNS1L	HGNC:9663	22	22q12.2	signal-regulatory protein alpha pseudogene 1	pseudo	SIRPAP1	signal-regulatory protein alpha pseudogene 1	O	-	20140502
ENSG00000225786	AL590639.1	NA	NA	--	NA	NA	--	0.000174845	#NAME?	--	NA	NA	--	NA	NA	--	--	--	--	--	--	--	--	--	--	--	--	--	GeneCards Information	#N/A	#N/A	#N/A	#N/A	#N/A	#N/A	#N/A	#N/A	#N/A	#N/A	#N/A	#N/A	#N/A	#N/A
ENSG00000225813	AC009299.4	NA	NA	--	NA	NA	--	0.000174845	#NAME?	--	NA	NA	--	NA	NA	--	--	--	--	--	--	--	--	--	--	--	--	--	GeneCards Information	#N/A	#N/A	#N/A	#N/A	#N/A	#N/A	#N/A	#N/A	#N/A	#N/A	#N/A	#N/A	#N/A	#N/A
ENSG00000225840	RNA45S5	NA	NA	--	0.950514	-12.4093	DOWN	0.000174845	#NAME?	--	NA	NA	--	8.13473e-16	-1024.09	DOWN	--	--	--	--	--	--	--	--	--	--	--	--	GeneCards Information	9606	100861532	-	RN45S	HGNC:44273	22	-	RNA, 45S pre-ribosomal 5	rRNA	RNA45S5	RNA, 45S pre-ribosomal 5	O	-	20140516
ENSG00000225864	HCG4P11	2.68993e-14	-2.48354	DOWN	NA	NA	--	0.000174845	-3.08969	DOWN	NA	NA	--	NA	NA	--	--	--	--	--	--	--	--	--	--	--	--	--	GeneCards Information	9606	353020	-	HCGIV-11|HCGIV.10	HGNC:22930	6	6p21.3	HLA complex group 4 pseudogene 11	pseudo	HCG4P11	HLA complex group 4 pseudogene 11	O	-	20140505
ENSG00000225871	RP11-495P10.10	NA	NA	--	NA	NA	--	NA	NA	--	NA	NA	--	NA	NA	--	--	--	--	--	--	--	--	--	--	--	--	--	GeneCards Information	#N/A	#N/A	#N/A	#N/A	#N/A	#N/A	#N/A	#N/A	#N/A	#N/A	#N/A	#N/A	#N/A	#N/A
ENSG00000225892	RP11-384K6.2	1.06293e-09	-2.75242	DOWN	NA	NA	--	0.000174845	-3.01083	DOWN	0.000930597	-2.71278	DOWN	NA	NA	--	--	--	--	--	--	--	--	--	--	--	--	--	GeneCards Information	#N/A	#N/A	#N/A	#N/A	#N/A	#N/A	#N/A	#N/A	#N/A	#N/A	#N/A	#N/A	#N/A	#N/A
ENSG00000225900	AC019171.4	NA	NA	--	NA	NA	--	NA	NA	--	NA	NA	--	NA	NA	--	--	--	--	--	--	--	--	--	--	--	--	--	GeneCards Information	#N/A	#N/A	#N/A	#N/A	#N/A	#N/A	#N/A	#N/A	#N/A	#N/A	#N/A	#N/A	#N/A	#N/A
ENSG00000225928	CACYBPP1	NA	NA	--	NA	NA	--	NA	NA	--	NA	NA	--	NA	NA	--	--	--	--	--	--	--	--	--	--	--	--	--	GeneCards Information	9606	100420043	-	-	HGNC:45122	10	-	calcyclin binding protein pseudogene 1	pseudo	CACYBPP1	calcyclin binding protein pseudogene 1	O	-	20140502
ENSG00000225971	CTA-85E5.6	NA	NA	--	NA	NA	--	NA	NA	--	NA	NA	--	0.00157582	-6.6224	DOWN	--	--	--	--	--	--	--	--	--	--	--	--	GeneCards Information	#N/A	#N/A	#N/A	#N/A	#N/A	#N/A	#N/A	#N/A	#N/A	#N/A	#N/A	#N/A	#N/A	#N/A
ENSG00000225972	MTND1P23	9.00563e-12	-3.94148	DOWN	NA	NA	--	NA	NA	--	NA	NA	--	NA	NA	--	--	--	--	--	--	--	--	--	--	--	--	--	GeneCards Information	9606	100887749	-	-	HGNC:42092	1	-	MT-ND1 pseudogene 23	pseudo	MTND1P23	MT-ND1 pseudogene 23	O	-	20140502
ENSG00000225976	RP11-192N10.2	0.000518926	-2.97683	DOWN	NA	NA	--	NA	NA	--	NA	NA	--	NA	NA	--	--	--	--	--	--	--	--	--	--	--	--	--	GeneCards Information	#N/A	#N/A	#N/A	#N/A	#N/A	#N/A	#N/A	#N/A	#N/A	#N/A	#N/A	#N/A	#N/A	#N/A
ENSG00000226002	RP11-460N20.5	NA	NA	--	NA	NA	--	NA	NA	--	5.05988e-07	-4.63981	DOWN	NA	NA	--	--	--	--	--	--	--	--	--	--	--	--	--	GeneCards Information	#N/A	#N/A	#N/A	#N/A	#N/A	#N/A	#N/A	#N/A	#N/A	#N/A	#N/A	#N/A	#N/A	#N/A
ENSG00000226048	YBX1P8	NA	NA	--	NA	NA	--	NA	NA	--	NA	NA	--	NA	NA	--	--	--	--	--	--	--	--	--	--	--	--	--	GeneCards Information	9606	100861476	-	-	HGNC:42429	X	Xp11.23	Y box binding protein 1 pseudogene 8	pseudo	YBX1P8	Y box binding protein 1 pseudogene 8	O	-	20140502
ENSG00000226057	PHF2P2	NA	NA	--	NA	NA	--	NA	NA	--	NA	NA	--	NA	NA	--	--	--	--	--	--	--	--	--	--	--	--	--	GeneCards Information	9606	100873793	-	-	HGNC:38808	13	13q12.11	PHD finger protein 2 pseudogene 2	pseudo	PHF2P2	PHD finger protein 2 pseudogene 2	O	-	20140502
ENSG00000226084	RP4-706A16.3	6.68023e-26	-6.66827	DOWN	NA	NA	--	NA	NA	--	NA	NA	--	NA	NA	--	--	--	--	--	--	--	--	--	--	--	--	--	GeneCards Information	#N/A	#N/A	#N/A	#N/A	#N/A	#N/A	#N/A	#N/A	#N/A	#N/A	#N/A	#N/A	#N/A	#N/A
ENSG00000226102	SEPT7P3	NA	NA	--	NA	NA	--	NA	NA	--	NA	NA	--	NA	NA	--	--	--	--	--	--	--	--	--	--	--	--	--	GeneCards Information	9606	646913	tcag7.1317	-	HGNC:38038	7	7p14.2	septin 7 pseudogene 3	pseudo	SEPT7P3	septin 7 pseudogene 3	O	-	20140502
ENSG00000226138	RP1-228P16.7	NA	NA	--	NA	NA	--	NA	NA	--	NA	NA	--	NA	NA	--	--	--	--	--	--	--	--	--	--	--	--	--	GeneCards Information	#N/A	#N/A	#N/A	#N/A	#N/A	#N/A	#N/A	#N/A	#N/A	#N/A	#N/A	#N/A	#N/A	#N/A
ENSG00000226144	RPS27AP3	NA	NA	--	NA	NA	--	NA	NA	--	NA	NA	--	NA	NA	--	--	--	--	--	--	--	--	--	--	--	--	--	GeneCards Information	9606	140714	-	RPS27AP|RPS27A_8_1699|bA332A4.3	HGNC:16538	20	20q11.2	ribosomal protein S27a pseudogene 3	pseudo	RPS27AP3	ribosomal protein S27a pseudogene 3	O	-	20140502
ENSG00000226145	AC022596.6	NA	NA	--	NA	NA	--	0.0295001	#NAME?	--	NA	NA	--	NA	NA	--	--	--	--	--	--	--	--	--	--	--	--	--	GeneCards Information	#N/A	#N/A	#N/A	#N/A	#N/A	#N/A	#N/A	#N/A	#N/A	#N/A	#N/A	#N/A	#N/A	#N/A
ENSG00000226186	TCEB1P21	NA	NA	--	NA	NA	--	NA	NA	--	NA	NA	--	NA	NA	--	--	--	--	--	--	--	--	--	--	--	--	--	GeneCards Information	9606	100462866	-	-	HGNC:38157	2	-	transcription elongation factor B (SIII), polypeptide 1 pseudogene 21	pseudo	TCEB1P21	transcription elongation factor B (SIII), polypeptide 1 pseudogene 21	O	-	20140502
ENSG00000226191	RP11-438H8.8	NA	NA	--	NA	NA	--	NA	NA	--	NA	NA	--	NA	NA	--	--	--	--	--	--	--	--	--	--	--	--	--	GeneCards Information	#N/A	#N/A	#N/A	#N/A	#N/A	#N/A	#N/A	#N/A	#N/A	#N/A	#N/A	#N/A	#N/A	#N/A
ENSG00000226221	AC022431.1	9.54017e-08	-3.245	DOWN	NA	NA	--	NA	NA	--	NA	NA	--	NA	NA	--	--	--	--	--	--	--	--	--	--	--	--	--	GeneCards Information	#N/A	#N/A	#N/A	#N/A	#N/A	#N/A	#N/A	#N/A	#N/A	#N/A	#N/A	#N/A	#N/A	#N/A
ENSG00000226222	RP11-753E22.3	NA	NA	--	NA	NA	--	NA	NA	--	NA	NA	--	NA	NA	--	--	--	--	--	--	--	--	--	--	--	--	--	GeneCards Information	#N/A	#N/A	#N/A	#N/A	#N/A	#N/A	#N/A	#N/A	#N/A	#N/A	#N/A	#N/A	#N/A	#N/A
ENSG00000226259	GTF2H2B	0.00696527	2.38163	UP	NA	NA	--	NA	NA	--	NA	NA	--	NA	NA	--	--	--	--	--	--	--	--	--	--	--	--	--	GeneCards Information	9606	653238	RP11-497H16.9	-	HGNC:31393	5	5q13.2	general transcription factor IIH, polypeptide 2B (pseudogene)	pseudo	GTF2H2B	general transcription factor IIH, polypeptide 2B (pseudogene)	O	-	20140607
ENSG00000226268	RP11-61N20.3	0.036379	-2.45067	DOWN	NA	NA	--	NA	NA	--	NA	NA	--	NA	NA	--	--	--	--	--	--	--	--	--	--	--	--	--	GeneCards Information	#N/A	#N/A	#N/A	#N/A	#N/A	#N/A	#N/A	#N/A	#N/A	#N/A	#N/A	#N/A	#N/A	#N/A
ENSG00000226278	PSPHP1	NA	NA	--	NA	NA	--	0.000174845	#NAME?	--	NA	NA	--	NA	NA	--	--	--	--	--	--	--	--	--	--	--	--	--	GeneCards Information	9606	8781	-	CO9|PSPHL	HGNC:9578|MIM:604239	7	7q11.2	phosphoserine phosphatase pseudogene 1	pseudo	PSPHP1	phosphoserine phosphatase pseudogene 1	O	-	20140502
ENSG00000226306	NPY6R	NA	NA	--	NA	NA	--	NA	NA	--	NA	NA	--	NA	NA	--	--	--	--	--	--	--	--	--	--	--	--	--	GeneCards Information	9606	4888	-	NPY1RL|NPY6RP|PP2|Y2B	HGNC:7959|MIM:601770|Ensembl:ENSG00000226306	5	5q31.2	neuropeptide Y receptor Y6 (pseudogene)	pseudo	NPY6R	neuropeptide Y receptor Y6 (pseudogene)	O	-	20140502
ENSG00000226314	ZNF192P1	NA	NA	--	NA	NA	--	NA	NA	--	NA	NA	--	NA	NA	--	--	--	--	--	--	--	--	--	--	--	--	--	GeneCards Information	9606	651302	-	ZNF389|ZNF389P|dJ265C24.4	HGNC:18777|Ensembl:ENSG00000226314	6	6p22.1	zinc finger protein 192 pseudogene 1	pseudo	ZNF192P1	zinc finger protein 192 pseudogene 1	O	-	20140524
ENSG00000226318	RP11-474D14.2	NA	NA	--	NA	NA	--	NA	NA	--	NA	NA	--	NA	NA	--	--	--	--	--	--	--	--	--	--	--	--	--	GeneCards Information	#N/A	#N/A	#N/A	#N/A	#N/A	#N/A	#N/A	#N/A	#N/A	#N/A	#N/A	#N/A	#N/A	#N/A
ENSG00000226329	AC005682.6	0.000274436	-3.92309	DOWN	NA	NA	--	NA	NA	--	NA	NA	--	NA	NA	--	--	--	--	--	--	--	--	--	--	--	--	--	GeneCards Information	#N/A	#N/A	#N/A	#N/A	#N/A	#N/A	#N/A	#N/A	#N/A	#N/A	#N/A	#N/A	#N/A	#N/A
ENSG00000226345	AC083822.2	NA	NA	--	NA	NA	--	NA	NA	--	NA	NA	--	NA	NA	--	--	--	--	--	--	--	--	--	--	--	--	--	GeneCards Information	#N/A	#N/A	#N/A	#N/A	#N/A	#N/A	#N/A	#N/A	#N/A	#N/A	#N/A	#N/A	#N/A	#N/A
ENSG00000226360	RPL10AP6	4.29718e-25	-6.12016	DOWN	NA	NA	--	NA	NA	--	NA	NA	--	NA	NA	--	--	--	--	--	--	--	--	--	--	--	--	--	GeneCards Information	9606	100128936	-	RPL10A_1_376	HGNC:36504	3	3p14.2	ribosomal protein L10a pseudogene 6	pseudo	RPL10AP6	ribosomal protein L10a pseudogene 6	O	-	20140504
ENSG00000226394	RP11-413E1.2	NA	NA	--	NA	NA	--	NA	NA	--	NA	NA	--	NA	NA	--	--	--	--	--	--	--	--	--	--	--	--	--	GeneCards Information	#N/A	#N/A	#N/A	#N/A	#N/A	#N/A	#N/A	#N/A	#N/A	#N/A	#N/A	#N/A	#N/A	#N/A
ENSG00000226396	RPS14P3	0.0279262	-2.95172	DOWN	NA	NA	--	NA	NA	--	0.000274157	-4.1629	DOWN	NA	NA	--	--	--	--	--	--	--	--	--	--	--	--	--	GeneCards Information	9606	644068	-	RPS14_1_16	HGNC:35797	1	1p36.13	ribosomal protein S14 pseudogene 3	pseudo	RPS14P3	ribosomal protein S14 pseudogene 3	O	-	20140502
ENSG00000226415	TPI1P1	1.35359e-30	-5.51491	DOWN	NA	NA	--	NA	NA	--	NA	NA	--	NA	NA	--	--	--	--	--	--	--	--	--	--	--	--	--	GeneCards Information	9606	729708	-	RCTPI1	HGNC:35449	1	1p31.1	triosephosphate isomerase 1 pseudogene 1	pseudo	TPI1P1	triosephosphate isomerase 1 pseudogene 1	O	-	20140504
ENSG00000226432	CTD-2015B23.2	NA	NA	--	NA	NA	--	NA	NA	--	NA	NA	--	NA	NA	--	--	--	--	--	--	--	--	--	--	--	--	--	GeneCards Information	#N/A	#N/A	#N/A	#N/A	#N/A	#N/A	#N/A	#N/A	#N/A	#N/A	#N/A	#N/A	#N/A	#N/A
ENSG00000226443	GAPDHP32	0.0208554	-3.84243	DOWN	NA	NA	--	NA	NA	--	NA	NA	--	NA	NA	--	--	--	--	--	--	--	--	--	--	--	--	--	GeneCards Information	9606	644213	-	-	HGNC:37784	1	1p12	glyceraldehyde 3 phosphate dehydrogenase pseudogene 32	pseudo	GAPDHP32	glyceraldehyde 3 phosphate dehydrogenase pseudogene 32	O	-	20140502
ENSG00000226478	UPF3AP1	NA	NA	--	NA	NA	--	NA	NA	--	NA	NA	--	NA	NA	--	--	--	--	--	--	--	--	--	--	--	--	--	GeneCards Information	9606	147226	-	-	HGNC:30568	17	17p11.2	UPF3A pseudogene 1	pseudo	UPF3AP1	UPF3A pseudogene 1	O	-	20140502
ENSG00000226498	RP11-182B22.2	NA	NA	--	NA	NA	--	NA	NA	--	NA	NA	--	NA	NA	--	--	--	--	--	--	--	--	--	--	--	--	--	GeneCards Information	#N/A	#N/A	#N/A	#N/A	#N/A	#N/A	#N/A	#N/A	#N/A	#N/A	#N/A	#N/A	#N/A	#N/A
ENSG00000226501	USF1P1	NA	NA	--	NA	NA	--	NA	NA	--	NA	NA	--	NA	NA	--	--	--	--	--	--	--	--	--	--	--	--	--	GeneCards Information	9606	100151645	-	USF1P	HGNC:23773	21	21q22.11	upstream transcription factor 1 pseudogene 1	pseudo	USF1P1	upstream transcription factor 1 pseudogene 1	O	-	20140502
ENSG00000226539	AC012512.1	0.000345313	-4.45458	DOWN	NA	NA	--	NA	NA	--	NA	NA	--	NA	NA	--	--	--	--	--	--	--	--	--	--	--	--	--	GeneCards Information	#N/A	#N/A	#N/A	#N/A	#N/A	#N/A	#N/A	#N/A	#N/A	#N/A	#N/A	#N/A	#N/A	#N/A
ENSG00000226545	RP4-633I8.3	NA	NA	--	NA	NA	--	NA	NA	--	NA	NA	--	NA	NA	--	--	--	--	--	--	--	--	--	--	--	--	--	GeneCards Information	#N/A	#N/A	#N/A	#N/A	#N/A	#N/A	#N/A	#N/A	#N/A	#N/A	#N/A	#N/A	#N/A	#N/A
ENSG00000226549	SCDP1	NA	NA	--	NA	NA	--	NA	NA	--	NA	NA	--	NA	NA	--	--	--	--	--	--	--	--	--	--	--	--	--	GeneCards Information	9606	645313	-	SCDP	HGNC:10572	17	17p11.2	stearoyl-CoA desaturase (delta-9-desaturase) pseudogene 1	pseudo	SCDP1	stearoyl-CoA desaturase (delta-9-desaturase) pseudogene 1	O	-	20140502
ENSG00000226564	FTH1P20	2.01269e-55	-8.49937	DOWN	0.861092	-8.40533	DOWN	NA	NA	--	0.00137105	-3.21919	DOWN	NA	NA	--	-2	DOWN	--	--	--	--	--	--	--	--	--	--	GeneCards Information	9606	729009	-	FTHL20	HGNC:37639	2	2q31.3	ferritin, heavy polypeptide 1 pseudogene 20	pseudo	FTH1P20	ferritin, heavy polypeptide 1 pseudogene 20	O	-	20140502
ENSG00000226608	FTLP3	4.17533e-36	-6.61012	DOWN	NA	NA	--	NA	NA	--	NA	NA	--	NA	NA	--	--	--	--	--	--	--	--	--	--	--	--	--	GeneCards Information	9606	284764	-	FTLL1|dJ681N20.2	HGNC:4000	20	20p13	ferritin, light polypeptide pseudogene 3	pseudo	FTLP3	ferritin, light polypeptide pseudogene 3	O	-	20140502
ENSG00000226632	UBE2V1P1	NA	NA	--	NA	NA	--	NA	NA	--	0.000226263	-4.15496	DOWN	NA	NA	--	--	--	--	--	--	--	--	--	--	--	--	--	GeneCards Information	9606	170556	-	dJ687F11.3	HGNC:16581	20	20p13	ubiquitin-conjugating enzyme E2 variant 1 pseudogene 1	pseudo	UBE2V1P1	ubiquitin-conjugating enzyme E2 variant 1 pseudogene 1	O	-	20140502
ENSG00000226666	HSPA9P1	NA	NA	--	NA	NA	--	NA	NA	--	NA	NA	--	NA	NA	--	--	--	--	--	--	--	--	--	--	--	--	--	GeneCards Information	9606	266724	-	HSPA9BP|HSPA9P	HGNC:24915	2	2q36.3	heat shock 70kDa protein 9 pseudogene 1	pseudo	HSPA9P1	heat shock 70kDa protein 9 pseudogene 1	O	-	20140502
ENSG00000226675	RP11-666A1.3	NA	NA	--	NA	NA	--	NA	NA	--	NA	NA	--	NA	NA	--	--	--	--	--	--	--	--	--	--	--	--	--	GeneCards Information	#N/A	#N/A	#N/A	#N/A	#N/A	#N/A	#N/A	#N/A	#N/A	#N/A	#N/A	#N/A	#N/A	#N/A
ENSG00000226766	FABP7P1	NA	NA	--	NA	NA	--	NA	NA	--	NA	NA	--	NA	NA	--	--	--	--	--	--	--	--	--	--	--	--	--	GeneCards Information	9606	100506953	-	-	HGNC:41951	1	1q44	fatty acid binding protein 7, brain pseudogene 1	pseudo	FABP7P1	fatty acid binding protein 7, brain pseudogene 1	O	-	20140505
ENSG00000226781	TBCAP1	NA	NA	--	NA	NA	--	NA	NA	--	NA	NA	--	NA	NA	--	--	--	--	--	--	--	--	--	--	--	--	--	GeneCards Information	9606	494540	-	-	HGNC:42630	X	Xp21	tubulin folding cofactor A pseudogene 1	pseudo	TBCAP1	tubulin folding cofactor A pseudogene 1	O	-	20140502
ENSG00000226790	HNRNPA3P1	NA	NA	--	NA	NA	--	NA	NA	--	NA	NA	--	NA	NA	--	--	--	--	--	--	--	--	--	--	--	--	--	GeneCards Information	9606	10151	-	D10S102|FBRNP|HNRPA3|HNRPA3P1	HGNC:13729|Ensembl:ENSG00000226790|HPRD:05644	10	10q11.21	heterogeneous nuclear ribonucleoprotein A3 pseudogene 1	pseudo	HNRNPA3P1	heterogeneous nuclear ribonucleoprotein A3 pseudogene 1	O	-	20140504
ENSG00000226801	OSTCP8	NA	NA	--	NA	NA	--	NA	NA	--	NA	NA	--	NA	NA	--	--	--	--	--	--	--	--	--	--	--	--	--	GeneCards Information	9606	100874388	-	-	HGNC:42869	9	-	oligosaccharyltransferase complex subunit pseudogene 8	pseudo	OSTCP8	oligosaccharyltransferase complex subunit pseudogene 8	O	-	20140502
ENSG00000226823	SUGT1P	NA	NA	--	NA	NA	--	0.00252842	#NAME?	--	NA	NA	--	NA	NA	--	--	--	--	--	--	--	--	--	--	--	--	--	GeneCards Information	#N/A	#N/A	#N/A	#N/A	#N/A	#N/A	#N/A	#N/A	#N/A	#N/A	#N/A	#N/A	#N/A	#N/A
ENSG00000226878	GSTM3P2	NA	NA	--	NA	NA	--	NA	NA	--	NA	NA	--	NA	NA	--	--	--	--	--	--	--	--	--	--	--	--	--	GeneCards Information	9606	100421057	-	-	HGNC:38006	2	-	glutathione S-transferase mu 3 pseudogene 2	pseudo	GSTM3P2	glutathione S-transferase mu 3 pseudogene 2	O	-	20140502
ENSG00000226886	AC093787.1	NA	NA	--	NA	NA	--	NA	NA	--	NA	NA	--	NA	NA	--	--	--	--	--	--	--	--	--	--	--	--	--	GeneCards Information	#N/A	#N/A	#N/A	#N/A	#N/A	#N/A	#N/A	#N/A	#N/A	#N/A	#N/A	#N/A	#N/A	#N/A
ENSG00000226942	IL9RP3	NA	NA	--	NA	NA	--	NA	NA	--	NA	NA	--	NA	NA	--	--	--	--	--	--	--	--	--	--	--	--	--	GeneCards Information	9606	729486	-	-	HGNC:6033	16	16p13.3	interleukin 9 receptor pseudogene 3	pseudo	IL9RP3	interleukin 9 receptor pseudogene 3	O	-	20140502
ENSG00000226943	ALG1L5P	NA	NA	--	NA	NA	--	NA	NA	--	NA	NA	--	NA	NA	--	--	--	--	--	--	--	--	--	--	--	--	--	GeneCards Information	9606	647415	-	-	HGNC:44374	7	7p22.1	asparagine-linked glycosylation 1-like 5, pseudogene	pseudo	ALG1L5P	asparagine-linked glycosylation 1-like 5, pseudogene	O	-	20140502
ENSG00000226945	RP11-564A8.4	NA	NA	--	NA	NA	--	NA	NA	--	NA	NA	--	NA	NA	--	--	--	--	--	--	--	--	--	--	--	--	--	GeneCards Information	#N/A	#N/A	#N/A	#N/A	#N/A	#N/A	#N/A	#N/A	#N/A	#N/A	#N/A	#N/A	#N/A	#N/A
ENSG00000226952	RP4-714D9.4	NA	NA	--	NA	NA	--	NA	NA	--	NA	NA	--	NA	NA	--	--	--	--	--	--	--	--	--	--	--	--	--	GeneCards Information	#N/A	#N/A	#N/A	#N/A	#N/A	#N/A	#N/A	#N/A	#N/A	#N/A	#N/A	#N/A	#N/A	#N/A
ENSG00000226958	RNA28S5	NA	NA	--	NA	NA	--	0.000174845	-2.23105	DOWN	NA	NA	--	NA	NA	--	--	--	--	--	--	--	--	--	--	--	--	--	GeneCards Information	9606	100008589	-	RN28S1	HGNC:37659	22	22p12	RNA, 28S ribosomal 5	rRNA	RNA28S5	RNA, 28S ribosomal 5	O	-	20140516
ENSG00000226964	RHEBP2	NA	NA	--	NA	NA	--	NA	NA	--	NA	NA	--	NA	NA	--	--	--	--	--	--	--	--	--	--	--	--	--	GeneCards Information	9606	101060032	-	-	HGNC:44991	10	-	Ras-homolog enriched in brain pseudogene 2	pseudo	RHEBP2	Ras-homolog enriched in brain pseudogene 2	O	-	20140516
ENSG00000226982	CENPC1P1	NA	NA	--	NA	NA	--	NA	NA	--	NA	NA	--	NA	NA	--	--	--	--	--	--	--	--	--	--	--	--	--	GeneCards Information	#N/A	#N/A	#N/A	#N/A	#N/A	#N/A	#N/A	#N/A	#N/A	#N/A	#N/A	#N/A	#N/A	#N/A
ENSG00000226984	RP4-591B8.2	NA	NA	--	NA	NA	--	NA	NA	--	NA	NA	--	NA	NA	--	--	--	--	--	--	--	--	--	--	--	--	--	GeneCards Information	#N/A	#N/A	#N/A	#N/A	#N/A	#N/A	#N/A	#N/A	#N/A	#N/A	#N/A	#N/A	#N/A	#N/A
ENSG00000226986	RP11-543B16.2	1.77199e-06	-4.48993	DOWN	NA	NA	--	NA	NA	--	NA	NA	--	NA	NA	--	--	--	--	--	--	--	--	--	--	--	--	--	GeneCards Information	#N/A	#N/A	#N/A	#N/A	#N/A	#N/A	#N/A	#N/A	#N/A	#N/A	#N/A	#N/A	#N/A	#N/A
ENSG00000227001	NBPF2P	NA	NA	--	NA	NA	--	0.00442682	-4.13759	DOWN	0.000329789	-3.82303	DOWN	0.00162768	-11.8473	DOWN	--	--	--	--	-2	DOWN	-1	DOWN	--	--	--	--	GeneCards Information	9606	343381	-	-	HGNC:31987	1	1p36.12	neuroblastoma breakpoint family, member 2, pseudogene	pseudo	NBPF2P	neuroblastoma breakpoint family, member 2, pseudogene	O	-	20140516
ENSG00000227008	RP3-417G15.1	NA	NA	--	NA	NA	--	NA	NA	--	NA	NA	--	NA	NA	--	--	--	--	--	--	--	--	--	--	--	--	--	GeneCards Information	#N/A	#N/A	#N/A	#N/A	#N/A	#N/A	#N/A	#N/A	#N/A	#N/A	#N/A	#N/A	#N/A	#N/A
ENSG00000227019	OR7E101P	0.0202169	-2.53165	DOWN	NA	NA	--	NA	NA	--	0.00296817	-3.58956	DOWN	NA	NA	--	--	--	--	--	--	--	--	--	--	--	--	--	GeneCards Information	9606	81138	-	-	HGNC:15342	13	13q14.13	olfactory receptor, family 7, subfamily E, member 101 pseudogene	pseudo	OR7E101P	olfactory receptor, family 7, subfamily E, member 101 pseudogene	O	-	20140502
ENSG00000227038	AC005077.12	0.00294399	-4.86567	DOWN	NA	NA	--	NA	NA	--	8.8667e-10	-8.14775	DOWN	NA	NA	--	--	--	--	--	--	--	--	--	--	--	--	--	GeneCards Information	#N/A	#N/A	#N/A	#N/A	#N/A	#N/A	#N/A	#N/A	#N/A	#N/A	#N/A	#N/A	#N/A	#N/A
ENSG00000227063	RPL41P1	NA	NA	--	0.912822	-11.6169	DOWN	NA	NA	--	NA	NA	--	NA	NA	--	--	--	--	--	--	--	--	--	--	--	--	--	GeneCards Information	9606	22971	-	RPL41L2|dJ1065O2.1	HGNC:10356	20	20p11.23-p11.21	ribosomal protein L41 pseudogene 1	pseudo	RPL41P1	ribosomal protein L41 pseudogene 1	O	-	20140502
ENSG00000227067	DPPA3P1	7.65052e-12	5.2232	UP	NA	NA	--	NA	NA	--	NA	NA	--	NA	NA	--	--	--	--	--	--	--	--	--	--	--	--	--	GeneCards Information	9606	728493	GHc-362H12.2	-	HGNC:32345	X	Xq22.2	developmental pluripotency associated 3 pseudogene 1	pseudo	DPPA3P1	developmental pluripotency associated 3 pseudogene 1	O	-	20140502
ENSG00000227072	RP3-466I7.1	NA	NA	--	NA	NA	--	NA	NA	--	NA	NA	--	NA	NA	--	--	--	--	--	--	--	--	--	--	--	--	--	GeneCards Information	#N/A	#N/A	#N/A	#N/A	#N/A	#N/A	#N/A	#N/A	#N/A	#N/A	#N/A	#N/A	#N/A	#N/A
ENSG00000227077	AC107983.4	2.35198e-30	-7.99732	DOWN	NA	NA	--	NA	NA	--	0.000868533	-5.47002	DOWN	NA	NA	--	--	--	--	--	--	--	--	--	--	--	--	--	GeneCards Information	#N/A	#N/A	#N/A	#N/A	#N/A	#N/A	#N/A	#N/A	#N/A	#N/A	#N/A	#N/A	#N/A	#N/A
ENSG00000227080	CTD-2021A8.3	0.000963987	-2.8885	DOWN	NA	NA	--	NA	NA	--	1.231e-08	-4.38025	DOWN	4.7653e-07	-11.6469	DOWN	--	--	--	--	-2	DOWN	--	--	--	--	--	--	GeneCards Information	#N/A	#N/A	#N/A	#N/A	#N/A	#N/A	#N/A	#N/A	#N/A	#N/A	#N/A	#N/A	#N/A	#N/A
ENSG00000227081	RP11-543P15.1	6.9436e-34	-5.16	DOWN	NA	NA	--	NA	NA	--	0.00030064	4.32348	UP	NA	NA	--	--	--	--	--	--	--	--	--	--	--	--	--	GeneCards Information	#N/A	#N/A	#N/A	#N/A	#N/A	#N/A	#N/A	#N/A	#N/A	#N/A	#N/A	#N/A	#N/A	#N/A
ENSG00000227097	RP11-742N3.1	NA	NA	--	NA	NA	--	0.0297181	2.46825	UP	NA	NA	--	NA	NA	--	--	--	--	--	--	--	--	--	--	--	--	--	GeneCards Information	#N/A	#N/A	#N/A	#N/A	#N/A	#N/A	#N/A	#N/A	#N/A	#N/A	#N/A	#N/A	#N/A	#N/A
ENSG00000227113	RP11-460N20.4	NA	NA	--	NA	NA	--	NA	NA	--	NA	NA	--	NA	NA	--	--	--	--	--	--	--	--	--	--	--	--	--	GeneCards Information	#N/A	#N/A	#N/A	#N/A	#N/A	#N/A	#N/A	#N/A	#N/A	#N/A	#N/A	#N/A	#N/A	#N/A
ENSG00000227123	RPL12P44	NA	NA	--	NA	NA	--	NA	NA	--	NA	NA	--	NA	NA	--	--	--	--	--	--	--	--	--	--	--	--	--	GeneCards Information	9606	100419392	-	-	HGNC:44603	3	-	ribosomal protein L12 pseudogene 44	pseudo	RPL12P44	ribosomal protein L12 pseudogene 44	O	-	20140502
ENSG00000227159	DDX11L16	NA	NA	--	NA	NA	--	NA	NA	--	NA	NA	--	NA	NA	--	--	--	--	--	--	--	--	--	--	--	--	--	GeneCards Information	9606	727856	-	-	HGNC:37115	X|Y	Xq28; Yq12	DEAD/H (Asp-Glu-Ala-Asp/His) box helicase 11 like 16	pseudo	DDX11L16	DEAD/H (Asp-Glu-Ala-Asp/His) box helicase 11 like 16	O	-	20140524
ENSG00000227160	RP1-65P5.1	NA	NA	--	NA	NA	--	NA	NA	--	NA	NA	--	NA	NA	--	--	--	--	--	--	--	--	--	--	--	--	--	GeneCards Information	#N/A	#N/A	#N/A	#N/A	#N/A	#N/A	#N/A	#N/A	#N/A	#N/A	#N/A	#N/A	#N/A	#N/A
ENSG00000227183	HDGFP1	NA	NA	--	NA	NA	--	0.00033029	#NAME?	--	NA	NA	--	NA	NA	--	--	--	--	--	--	--	--	--	--	--	--	--	GeneCards Information	9606	474167	-	HDGFP	HGNC:31836	X	Xq25	hepatoma-derived growth factor pseudogene 1	pseudo	HDGFP1	hepatoma-derived growth factor pseudogene 1	O	-	20140502
ENSG00000227208	LINC00552	NA	NA	--	NA	NA	--	NA	NA	--	NA	NA	--	NA	NA	--	--	--	--	--	--	--	--	--	--	--	--	--	GeneCards Information	9606	100130386	-	-	HGNC:43692	13	13q34	long intergenic non-protein coding RNA 552	ncRNA	LINC00552	long intergenic non-protein coding RNA 552	O	-	20140505
ENSG00000227216	PFN1P5	NA	NA	--	NA	NA	--	NA	NA	--	NA	NA	--	NA	NA	--	--	--	--	--	--	--	--	--	--	--	--	--	GeneCards Information	#N/A	#N/A	#N/A	#N/A	#N/A	#N/A	#N/A	#N/A	#N/A	#N/A	#N/A	#N/A	#N/A	#N/A
ENSG00000227232	WASH7P	NA	NA	--	NA	NA	--	NA	NA	--	0.021094	2.48106	UP	NA	NA	--	--	--	--	--	--	--	--	--	--	--	--	--	GeneCards Information	9606	653635	-	FAM39F|WASH5P	HGNC:38034|Ensembl:ENSG00000227232	1	1p36.33	WAS protein family homolog 7 pseudogene	pseudo	WASH7P	WAS protein family homolog 7 pseudogene	O	-	20140516
ENSG00000227242	NBPF13P	NA	NA	--	NA	NA	--	0.00771021	-4.86806	DOWN	0.00843716	-3.76302	DOWN	NA	NA	--	--	--	--	--	--	--	--	--	--	--	--	--	GeneCards Information	9606	644861	-	-	HGNC:31995	1	1q21.1	neuroblastoma breakpoint family, member 13, pseudogene	pseudo	NBPF13P	neuroblastoma breakpoint family, member 13, pseudogene	O	-	20140524
ENSG00000227262	HCG4B	1.25019e-18	-6.40106	DOWN	NA	NA	--	NA	NA	--	0.000190182	-6.96385	DOWN	NA	NA	--	--	--	--	--	--	--	--	--	--	--	--	--	GeneCards Information	9606	80868	-	HCG4P6|HCGIV-06|HCGIV-6|HCGIV.5|bCX67J3.3|bPG309N1.1|bQB90C11.3	HGNC:22919	6	6p21.3	HLA complex group 4B (non-protein coding)	ncRNA	HCG4B	HLA complex group 4B (non-protein coding)	O	-	20140505
ENSG00000227267	RP11-305O4.2	NA	NA	--	NA	NA	--	NA	NA	--	NA	NA	--	NA	NA	--	--	--	--	--	--	--	--	--	--	--	--	--	GeneCards Information	#N/A	#N/A	#N/A	#N/A	#N/A	#N/A	#N/A	#N/A	#N/A	#N/A	#N/A	#N/A	#N/A	#N/A
ENSG00000227304	RP11-791G16.2	NA	NA	--	NA	NA	--	NA	NA	--	NA	NA	--	NA	NA	--	--	--	--	--	--	--	--	--	--	--	--	--	GeneCards Information	#N/A	#N/A	#N/A	#N/A	#N/A	#N/A	#N/A	#N/A	#N/A	#N/A	#N/A	#N/A	#N/A	#N/A
ENSG00000227309	AC140076.1	NA	NA	--	NA	NA	--	NA	NA	--	NA	NA	--	NA	NA	--	--	--	--	--	--	--	--	--	--	--	--	--	GeneCards Information	#N/A	#N/A	#N/A	#N/A	#N/A	#N/A	#N/A	#N/A	#N/A	#N/A	#N/A	#N/A	#N/A	#N/A
ENSG00000227321	MTND4P15	NA	NA	--	NA	NA	--	NA	NA	--	NA	NA	--	NA	NA	--	--	--	--	--	--	--	--	--	--	--	--	--	GeneCards Information	9606	100873240	-	-	HGNC:42202	9	-	MT-ND4 pseudogene 15	pseudo	MTND4P15	MT-ND4 pseudogene 15	O	-	20140502
ENSG00000227351	NANOGP6	NA	NA	--	NA	NA	--	NA	NA	--	NA	NA	--	NA	NA	--	--	--	--	--	--	--	--	--	--	--	--	--	GeneCards Information	9606	414134	-	-	HGNC:23104	10	10q24	Nanog homeobox pseudogene 6	pseudo	NANOGP6	Nanog homeobox pseudogene 6	O	-	20140502
ENSG00000227370	RP4-669P10.19	NA	NA	--	NA	NA	--	NA	NA	--	0.000225998	-2.88333	DOWN	NA	NA	--	--	--	--	--	--	--	--	--	--	--	--	--	GeneCards Information	#N/A	#N/A	#N/A	#N/A	#N/A	#N/A	#N/A	#N/A	#N/A	#N/A	#N/A	#N/A	#N/A	#N/A
ENSG00000227376	FTH1P16	NA	NA	--	NA	NA	--	0.0142969	-2.60319	DOWN	0.0208607	-2.31273	DOWN	NA	NA	--	--	--	--	--	--	--	--	--	--	--	--	--	GeneCards Information	9606	2508	-	FTH2|FTHL16	HGNC:3986|HPRD:17023	11	11q13	ferritin, heavy polypeptide 1 pseudogene 16	pseudo	FTH1P16	ferritin, heavy polypeptide 1 pseudogene 16	O	-	20140502
ENSG00000227379	PPIAP2	NA	NA	--	NA	NA	--	NA	NA	--	NA	NA	--	NA	NA	--	--	--	--	--	--	--	--	--	--	--	--	--	GeneCards Information	9606	170537	-	bA384D7.2	HGNC:16542	20	20p11.21	peptidylprolyl isomerase A (cyclophilin A) pseudogene 2	pseudo	PPIAP2	peptidylprolyl isomerase A (cyclophilin A) pseudogene 2	O	-	20140502
ENSG00000227382	EIF4A2P2	NA	NA	--	NA	NA	--	NA	NA	--	NA	NA	--	NA	NA	--	--	--	--	--	--	--	--	--	--	--	--	--	GeneCards Information	9606	100421579	-	-	HGNC:45099	10	-	eukaryotic translation initiation factor 4A2 pseudogene 2	pseudo	EIF4A2P2	eukaryotic translation initiation factor 4A2 pseudogene 2	O	-	20140502
ENSG00000227417	RP11-397P13.6	NA	NA	--	NA	NA	--	NA	NA	--	NA	NA	--	NA	NA	--	--	--	--	--	--	--	--	--	--	--	--	--	GeneCards Information	#N/A	#N/A	#N/A	#N/A	#N/A	#N/A	#N/A	#N/A	#N/A	#N/A	#N/A	#N/A	#N/A	#N/A
ENSG00000227433	AC069213.4	NA	NA	--	NA	NA	--	NA	NA	--	NA	NA	--	NA	NA	--	--	--	--	--	--	--	--	--	--	--	--	--	GeneCards Information	#N/A	#N/A	#N/A	#N/A	#N/A	#N/A	#N/A	#N/A	#N/A	#N/A	#N/A	#N/A	#N/A	#N/A
ENSG00000227449	RP11-111F5.5	NA	NA	--	NA	NA	--	NA	NA	--	0.0038851	-4.59007	DOWN	NA	NA	--	--	--	--	--	--	--	--	--	--	--	--	--	GeneCards Information	#N/A	#N/A	#N/A	#N/A	#N/A	#N/A	#N/A	#N/A	#N/A	#N/A	#N/A	#N/A	#N/A	#N/A
ENSG00000227470	AC073415.2	NA	NA	--	NA	NA	--	NA	NA	--	NA	NA	--	1.17642e-07	3.88381	UP	--	--	--	--	--	--	--	--	--	--	--	--	GeneCards Information	#N/A	#N/A	#N/A	#N/A	#N/A	#N/A	#N/A	#N/A	#N/A	#N/A	#N/A	#N/A	#N/A	#N/A
ENSG00000227473	TSSK5P1	0.00121101	-3.22056	DOWN	NA	NA	--	NA	NA	--	3.31479e-06	-4.21245	DOWN	NA	NA	--	--	--	--	--	--	--	--	--	--	--	--	--	GeneCards Information	9606	648630	-	TSSK5P2|TSSKps1	HGNC:31931	8	8q24.3	testis-specific serine kinase 5 pseudogene 1	pseudo	TSSK5P1	testis-specific serine kinase 5 pseudogene 1	O	-	20140502
ENSG00000227523	RPS20P15	NA	NA	--	NA	NA	--	NA	NA	--	NA	NA	--	NA	NA	--	--	--	--	--	--	--	--	--	--	--	--	--	GeneCards Information	9606	100271085	-	RPS20_5_351	HGNC:36340	3	3p22	ribosomal protein S20 pseudogene 15	pseudo	RPS20P15	ribosomal protein S20 pseudogene 15	O	-	20140502
ENSG00000227525	RP11-282K24.1	NA	NA	--	NA	NA	--	NA	NA	--	0.00213051	-3.33434	DOWN	NA	NA	--	--	--	--	--	--	--	--	--	--	--	--	--	GeneCards Information	#N/A	#N/A	#N/A	#N/A	#N/A	#N/A	#N/A	#N/A	#N/A	#N/A	#N/A	#N/A	#N/A	#N/A
ENSG00000227558	PGM5P2	5.02469e-33	-5.96461	DOWN	NA	NA	--	0.0230216	-6.73296	DOWN	0.000806691	-5.29411	DOWN	NA	NA	--	--	--	--	--	--	--	--	--	--	--	--	--	GeneCards Information	9606	595135	-	-	HGNC:18965|Ensembl:ENSG00000227558	9	9q12	phosphoglucomutase 5 pseudogene 2	pseudo	PGM5P2	phosphoglucomutase 5 pseudogene 2	O	-	20140516
ENSG00000227560	RP11-139K1.2	NA	NA	--	NA	NA	--	NA	NA	--	NA	NA	--	NA	NA	--	--	--	--	--	--	--	--	--	--	--	--	--	GeneCards Information	#N/A	#N/A	#N/A	#N/A	#N/A	#N/A	#N/A	#N/A	#N/A	#N/A	#N/A	#N/A	#N/A	#N/A
ENSG00000227568	SNX18P26	NA	NA	--	NA	NA	--	0.000174845	#NAME?	--	NA	NA	--	NA	NA	--	--	--	--	--	--	--	--	--	--	--	--	--	GeneCards Information	9606	100419038	-	-	HGNC:39634	13	-	sorting nexin 18 pseudogene 26	pseudo	SNX18P26	sorting nexin 18 pseudogene 26	O	-	20140505
ENSG00000227586	RP11-162A23.5	NA	NA	--	NA	NA	--	NA	NA	--	0.0311969	-3.5718	DOWN	NA	NA	--	--	--	--	--	--	--	--	--	--	--	--	--	GeneCards Information	#N/A	#N/A	#N/A	#N/A	#N/A	#N/A	#N/A	#N/A	#N/A	#N/A	#N/A	#N/A	#N/A	#N/A
ENSG00000227615	RP11-864N7.2	1.82198e-20	-4.60877	DOWN	NA	NA	--	NA	NA	--	0.00636061	-3.03248	DOWN	NA	NA	--	--	--	--	--	--	--	--	--	--	--	--	--	GeneCards Information	#N/A	#N/A	#N/A	#N/A	#N/A	#N/A	#N/A	#N/A	#N/A	#N/A	#N/A	#N/A	#N/A	#N/A
ENSG00000227632	AC018804.6	NA	NA	--	NA	NA	--	NA	NA	--	9.5487e-05	-4.48432	DOWN	NA	NA	--	--	--	--	--	--	--	--	--	--	--	--	--	GeneCards Information	#N/A	#N/A	#N/A	#N/A	#N/A	#N/A	#N/A	#N/A	#N/A	#N/A	#N/A	#N/A	#N/A	#N/A
ENSG00000227638	HNRNPA1P14	NA	NA	--	NA	NA	--	NA	NA	--	NA	NA	--	NA	NA	--	--	--	--	--	--	--	--	--	--	--	--	--	GeneCards Information	9606	100421351	-	-	HGNC:39132	9	-	heterogeneous nuclear ribonucleoprotein A1 pseudogene 14	pseudo	HNRNPA1P14	heterogeneous nuclear ribonucleoprotein A1 pseudogene 14	O	-	20140502
ENSG00000227666	RP11-490F3.1	NA	NA	--	NA	NA	--	NA	NA	--	NA	NA	--	NA	NA	--	--	--	--	--	--	--	--	--	--	--	--	--	GeneCards Information	#N/A	#N/A	#N/A	#N/A	#N/A	#N/A	#N/A	#N/A	#N/A	#N/A	#N/A	#N/A	#N/A	#N/A
ENSG00000227693	GSTM3P1	NA	NA	--	NA	NA	--	NA	NA	--	9.22982e-05	-4.34235	DOWN	NA	NA	--	--	--	--	--	--	--	--	--	--	--	--	--	GeneCards Information	9606	170523	-	GSTM3P|dJ984P4.2	HGNC:16606	20	20p11.22	glutathione S-transferase mu 3 pseudogene 1	pseudo	GSTM3P1	glutathione S-transferase mu 3 pseudogene 1	O	-	20140502
ENSG00000227694	AC005884.1	NA	NA	--	NA	NA	--	NA	NA	--	2.20144e-05	-4.81705	DOWN	NA	NA	--	--	--	--	--	--	--	--	--	--	--	--	--	GeneCards Information	#N/A	#N/A	#N/A	#N/A	#N/A	#N/A	#N/A	#N/A	#N/A	#N/A	#N/A	#N/A	#N/A	#N/A
ENSG00000227714	MTND6P18	NA	NA	--	NA	NA	--	NA	NA	--	NA	NA	--	NA	NA	--	--	--	--	--	--	--	--	--	--	--	--	--	GeneCards Information	#N/A	#N/A	#N/A	#N/A	#N/A	#N/A	#N/A	#N/A	#N/A	#N/A	#N/A	#N/A	#N/A	#N/A
ENSG00000227766	HCG4P5	7.31586e-24	-3.16881	DOWN	0.880011	-3.07581	DOWN	0.000174845	-6.6995	DOWN	0.000103768	-5.87489	DOWN	5.68837e-06	-58.6839	DOWN	-2	DOWN	-1	DOWN	-2	DOWN	-1	DOWN	-1	DOWN	-1	DOWN	GeneCards Information	9606	353003	-	HCGIV-05|HCGIV-5|HCGIV.4	HGNC:22925	6	6p21.3	HLA complex group 4 pseudogene 5	pseudo	HCG4P5	HLA complex group 4 pseudogene 5	O	-	20140505
ENSG00000227781	GLUD1P2	0.00224261	-2.33783	DOWN	NA	NA	--	0.00701591	-3.69881	DOWN	7.21639e-05	-3.46006	DOWN	0.000418489	-6.14461	DOWN	--	--	--	--	-2	DOWN	-1	DOWN	--	--	--	--	GeneCards Information	9606	100381203	-	GLUDP2	HGNC:4337	10	10q11.2	glutamate dehydrogenase 1 pseudogene 2	pseudo	GLUD1P2	glutamate dehydrogenase 1 pseudogene 2	O	-	20140602
ENSG00000227821	AL392086.1	0.00239661	-4.58043	DOWN	NA	NA	--	NA	NA	--	0.0175303	-5.45065	DOWN	NA	NA	--	--	--	--	--	--	--	--	--	--	--	--	--	GeneCards Information	#N/A	#N/A	#N/A	#N/A	#N/A	#N/A	#N/A	#N/A	#N/A	#N/A	#N/A	#N/A	#N/A	#N/A
ENSG00000227827	RP11-958N24.2	NA	NA	--	NA	NA	--	NA	NA	--	NA	NA	--	NA	NA	--	--	--	--	--	--	--	--	--	--	--	--	--	GeneCards Information	#N/A	#N/A	#N/A	#N/A	#N/A	#N/A	#N/A	#N/A	#N/A	#N/A	#N/A	#N/A	#N/A	#N/A
ENSG00000227879	PSPC1P1	NA	NA	--	NA	NA	--	NA	NA	--	NA	NA	--	NA	NA	--	--	--	--	--	--	--	--	--	--	--	--	--	GeneCards Information	9606	642395	RP11-408E5.7	-	HGNC:42033	13	13q12.11	paraspeckle component 1 pseudogene 1	pseudo	PSPC1P1	paraspeckle component 1 pseudogene 1	O	-	20140502
ENSG00000227939	RPL3P2	0.00161192	-4.17429	DOWN	NA	NA	--	NA	NA	--	0.00109962	-3.44381	DOWN	NA	NA	--	--	--	--	--	--	--	--	--	--	--	--	--	GeneCards Information	9606	116935	-	RPL3-Hom|RPL3_1_679	HGNC:17834	6	6p21.3	ribosomal protein L3 pseudogene 2	pseudo	RPL3P2	ribosomal protein L3 pseudogene 2	O	-	20140505
ENSG00000228019	RP11-166O4.4	NA	NA	--	NA	NA	--	NA	NA	--	0.039408	-3.48169	DOWN	NA	NA	--	--	--	--	--	--	--	--	--	--	--	--	--	GeneCards Information	#N/A	#N/A	#N/A	#N/A	#N/A	#N/A	#N/A	#N/A	#N/A	#N/A	#N/A	#N/A	#N/A	#N/A
ENSG00000228050	TOP3BP1	NA	NA	--	NA	NA	--	NA	NA	--	NA	NA	--	NA	NA	--	--	--	--	--	--	--	--	--	--	--	--	--	GeneCards Information	9606	23751	-	TOP3B2	HGNC:11994	22	22q11.22	topoisomerase (DNA) III beta pseudogene 1	pseudo	TOP3BP1	topoisomerase (DNA) III beta pseudogene 1	O	-	20140502
ENSG00000228053	RP11-151F5.2	NA	NA	--	NA	NA	--	NA	NA	--	NA	NA	--	NA	NA	--	--	--	--	--	--	--	--	--	--	--	--	--	GeneCards Information	#N/A	#N/A	#N/A	#N/A	#N/A	#N/A	#N/A	#N/A	#N/A	#N/A	#N/A	#N/A	#N/A	#N/A
ENSG00000228069	RP11-100G15.3	NA	NA	--	NA	NA	--	NA	NA	--	NA	NA	--	NA	NA	--	--	--	--	--	--	--	--	--	--	--	--	--	GeneCards Information	#N/A	#N/A	#N/A	#N/A	#N/A	#N/A	#N/A	#N/A	#N/A	#N/A	#N/A	#N/A	#N/A	#N/A
ENSG00000228071	RPL7P47	NA	NA	--	NA	NA	--	NA	NA	--	0.00156233	-4.81648	DOWN	NA	NA	--	--	--	--	--	--	--	--	--	--	--	--	--	GeneCards Information	9606	146110	-	RPL7_27_1478	HGNC:35913	16	16p12.3	ribosomal protein L7 pseudogene 47	pseudo	RPL7P47	ribosomal protein L7 pseudogene 47	O	-	20140502
ENSG00000228076	RP11-475E11.2	NA	NA	--	NA	NA	--	NA	NA	--	NA	NA	--	NA	NA	--	--	--	--	--	--	--	--	--	--	--	--	--	GeneCards Information	#N/A	#N/A	#N/A	#N/A	#N/A	#N/A	#N/A	#N/A	#N/A	#N/A	#N/A	#N/A	#N/A	#N/A
ENSG00000228078	HLA-U	1.1527e-20	-6.33275	DOWN	NA	NA	--	0.000174845	#NAME?	--	NA	NA	--	NA	NA	--	--	--	--	--	--	--	--	--	--	--	--	--	GeneCards Information	9606	352965	-	HLA-21	HGNC:23477	6	6p21.3	major histocompatibility complex, class I, U (pseudogene)	pseudo	HLA-U	major histocompatibility complex, class I, U (pseudogene)	O	-	20140505
ENSG00000228110	ST13P19	NA	NA	--	NA	NA	--	NA	NA	--	NA	NA	--	NA	NA	--	--	--	--	--	--	--	--	--	--	--	--	--	GeneCards Information	9606	100131961	-	-	HGNC:38862	1	1q32.2	suppression of tumorigenicity 13 (colon carcinoma) (Hsp70 interacting protein) pseudogene 19	pseudo	ST13P19	suppression of tumorigenicity 13 (colon carcinoma) (Hsp70 interacting protein) pseudogene 19	O	-	20140502
ENSG00000228125	RP11-516A11.3	NA	NA	--	NA	NA	--	NA	NA	--	NA	NA	--	NA	NA	--	--	--	--	--	--	--	--	--	--	--	--	--	GeneCards Information	#N/A	#N/A	#N/A	#N/A	#N/A	#N/A	#N/A	#N/A	#N/A	#N/A	#N/A	#N/A	#N/A	#N/A
ENSG00000228155	AL589685.1	NA	NA	--	NA	NA	--	NA	NA	--	NA	NA	--	NA	NA	--	--	--	--	--	--	--	--	--	--	--	--	--	GeneCards Information	#N/A	#N/A	#N/A	#N/A	#N/A	#N/A	#N/A	#N/A	#N/A	#N/A	#N/A	#N/A	#N/A	#N/A
ENSG00000228158	TLE1P1	0.00140565	-4.6793	DOWN	NA	NA	--	NA	NA	--	0.00122643	-4.06966	DOWN	NA	NA	--	--	--	--	--	--	--	--	--	--	--	--	--	GeneCards Information	9606	645381	-	-	HGNC:39438	X	Xq12	transducin-like enhancer of split 1 pseudogene 1	pseudo	TLE1P1	transducin-like enhancer of split 1 pseudogene 1	O	-	20140502
ENSG00000228168	HNRNPA1P21	0.0185813	-4.43221	DOWN	NA	NA	--	NA	NA	--	NA	NA	--	NA	NA	--	--	--	--	--	--	--	--	--	--	--	--	--	GeneCards Information	9606	344697	-	HNRNPA1P	HGNC:39539	3	3p22.2	heterogeneous nuclear ribonucleoprotein A1 pseudogene 21	pseudo	HNRNPA1P21	heterogeneous nuclear ribonucleoprotein A1 pseudogene 21	O	-	20140502
ENSG00000228187	RP11-363H12.1	NA	NA	--	NA	NA	--	NA	NA	--	NA	NA	--	NA	NA	--	--	--	--	--	--	--	--	--	--	--	--	--	GeneCards Information	#N/A	#N/A	#N/A	#N/A	#N/A	#N/A	#N/A	#N/A	#N/A	#N/A	#N/A	#N/A	#N/A	#N/A
ENSG00000228196	PTPN2P1	NA	NA	--	NA	NA	--	NA	NA	--	NA	NA	--	NA	NA	--	--	--	--	--	--	--	--	--	--	--	--	--	GeneCards Information	9606	646981	hCG_2025063	PTPN2P|PTPTP1	HGNC:9653	1	1q25.2	protein tyrosine phosphatase, non-receptor type 2 pseudogene 1	pseudo	PTPN2P1	protein tyrosine phosphatase, non-receptor type 2 pseudogene 1	O	-	20140502
ENSG00000228205	RP11-778D9.4	5.70587e-16	-5.98082	DOWN	NA	NA	--	NA	NA	--	0.000782505	-3.48001	DOWN	NA	NA	--	--	--	--	--	--	--	--	--	--	--	--	--	GeneCards Information	#N/A	#N/A	#N/A	#N/A	#N/A	#N/A	#N/A	#N/A	#N/A	#N/A	#N/A	#N/A	#N/A	#N/A
ENSG00000228212	OFD1P17	NA	NA	--	NA	NA	--	NA	NA	--	NA	NA	--	NA	NA	--	--	--	--	--	--	--	--	--	--	--	--	--	GeneCards Information	9606	23738	-	71-7A3|71-7A5|C5orf1|OFD1P1	HGNC:1332	5	5p13	OFD1 pseudogene 17	pseudo	OFD1P17	OFD1 pseudogene 17	O	-	20140522
ENSG00000228232	GAPDHP1	1.67002e-50	-10.5996	DOWN	0.806036	-9.7248	DOWN	NA	NA	--	0.0004053	-5.31342	DOWN	NA	NA	--	-2	DOWN	--	--	--	--	--	--	--	--	--	--	GeneCards Information	9606	2616	-	GAPDHL2|GAPDL2|GAPDP1	HGNC:4159	X	Xp11.4	glyceraldehyde-3-phosphate dehydrogenase pseudogene 1	pseudo	GAPDHP1	glyceraldehyde-3-phosphate dehydrogenase pseudogene 1	O	-	20140502
ENSG00000228285	LYPLA2P1	NA	NA	--	NA	NA	--	NA	NA	--	NA	NA	--	NA	NA	--	--	--	--	--	--	--	--	--	--	--	--	--	GeneCards Information	9606	653639	-	APT|LYPLA2L|dJ570F3.6	HGNC:21069	6	6p21.32	lysophospholipase II pseudogene 1	pseudo	LYPLA2P1	lysophospholipase II pseudogene 1	O	-	20140505
ENSG00000228305	AC016734.2	2.49137e-06	-4.46262	DOWN	NA	NA	--	NA	NA	--	NA	NA	--	NA	NA	--	--	--	--	--	--	--	--	--	--	--	--	--	GeneCards Information	#N/A	#N/A	#N/A	#N/A	#N/A	#N/A	#N/A	#N/A	#N/A	#N/A	#N/A	#N/A	#N/A	#N/A
ENSG00000228314	CYP4F29P	NA	NA	--	NA	NA	--	0.0236788	#NAME?	--	NA	NA	--	NA	NA	--	--	--	--	--	--	--	--	--	--	--	--	--	GeneCards Information	9606	54055	-	C21orf15|CYP4F3LP	HGNC:2647	21	21q11	cytochrome P450, family 4, subfamily F, polypeptide 29, pseudogene	pseudo	CYP4F29P	cytochrome P450, family 4, subfamily F, polypeptide 29, pseudogene	O	-	20140502
ENSG00000228315	GUSBP11	2.51561e-12	-2.6522	DOWN	NA	NA	--	0.000174845	-2.99126	DOWN	0.00582979	-2.53935	DOWN	NA	NA	--	--	--	--	--	--	--	--	--	--	--	--	--	GeneCards Information	9606	91316	-	-	HGNC:42325|Ensembl:ENSG00000228315	22	22q11.23	glucuronidase, beta pseudogene 11	pseudo	GUSBP11	glucuronidase, beta pseudogene 11	O	-	20140502
ENSG00000228326	RP11-109G10.2	NA	NA	--	NA	NA	--	NA	NA	--	NA	NA	--	NA	NA	--	--	--	--	--	--	--	--	--	--	--	--	--	GeneCards Information	#N/A	#N/A	#N/A	#N/A	#N/A	#N/A	#N/A	#N/A	#N/A	#N/A	#N/A	#N/A	#N/A	#N/A
ENSG00000228328	RP11-516A11.1	NA	NA	--	NA	NA	--	NA	NA	--	7.04428e-06	-5.25538	DOWN	NA	NA	--	--	--	--	--	--	--	--	--	--	--	--	--	GeneCards Information	#N/A	#N/A	#N/A	#N/A	#N/A	#N/A	#N/A	#N/A	#N/A	#N/A	#N/A	#N/A	#N/A	#N/A
ENSG00000228330	RP11-730A19.5	NA	NA	--	NA	NA	--	NA	NA	--	0.000810637	-3.71522	DOWN	NA	NA	--	--	--	--	--	--	--	--	--	--	--	--	--	GeneCards Information	#N/A	#N/A	#N/A	#N/A	#N/A	#N/A	#N/A	#N/A	#N/A	#N/A	#N/A	#N/A	#N/A	#N/A
ENSG00000228335	AC073063.10	0.0436266	-3.61468	DOWN	NA	NA	--	NA	NA	--	9.5627e-07	-3.995	DOWN	NA	NA	--	--	--	--	--	--	--	--	--	--	--	--	--	GeneCards Information	#N/A	#N/A	#N/A	#N/A	#N/A	#N/A	#N/A	#N/A	#N/A	#N/A	#N/A	#N/A	#N/A	#N/A
ENSG00000228366	RP11-18B3.3	NA	NA	--	NA	NA	--	NA	NA	--	NA	NA	--	NA	NA	--	--	--	--	--	--	--	--	--	--	--	--	--	GeneCards Information	#N/A	#N/A	#N/A	#N/A	#N/A	#N/A	#N/A	#N/A	#N/A	#N/A	#N/A	#N/A	#N/A	#N/A
ENSG00000228380	AC016697.2	NA	NA	--	NA	NA	--	NA	NA	--	NA	NA	--	NA	NA	--	--	--	--	--	--	--	--	--	--	--	--	--	GeneCards Information	#N/A	#N/A	#N/A	#N/A	#N/A	#N/A	#N/A	#N/A	#N/A	#N/A	#N/A	#N/A	#N/A	#N/A
ENSG00000228407	RP4-800M22.1	NA	NA	--	NA	NA	--	NA	NA	--	0.00254591	-2.24083	DOWN	NA	NA	--	--	--	--	--	--	--	--	--	--	--	--	--	GeneCards Information	#N/A	#N/A	#N/A	#N/A	#N/A	#N/A	#N/A	#N/A	#N/A	#N/A	#N/A	#N/A	#N/A	#N/A
ENSG00000228409	CCT6P1	NA	NA	--	NA	NA	--	0.000174845	-3.1316	DOWN	0.00216139	-2.80773	DOWN	0.000147093	-7.06207	DOWN	--	--	--	--	-2	DOWN	-1	DOWN	--	--	--	--	GeneCards Information	9606	643253	-	CCT6-5P|CCT6AP1	HGNC:33094	7	7q11.21	chaperonin containing TCP1, subunit 6 (zeta) pseudogene 1	pseudo	CCT6P1	chaperonin containing TCP1, subunit 6 (zeta) pseudogene 1	O	-	20140516
ENSG00000228411	CDY4P	NA	NA	--	NA	NA	--	NA	NA	--	NA	NA	--	NA	NA	--	--	--	--	--	--	--	--	--	--	--	--	--	GeneCards Information	9606	386729	-	-	HGNC:23872	Y	Yq11.2	chromodomain protein, Y-linked 4 pseudogene	pseudo	CDY4P	chromodomain protein, Y-linked 4 pseudogene	O	-	20140502
ENSG00000228429	RP5-859M6.1	NA	NA	--	NA	NA	--	0.000174845	#NAME?	--	NA	NA	--	NA	NA	--	--	--	--	--	--	--	--	--	--	--	--	--	GeneCards Information	#N/A	#N/A	#N/A	#N/A	#N/A	#N/A	#N/A	#N/A	#N/A	#N/A	#N/A	#N/A	#N/A	#N/A
ENSG00000228446	AC073052.1	NA	NA	--	NA	NA	--	NA	NA	--	NA	NA	--	NA	NA	--	--	--	--	--	--	--	--	--	--	--	--	--	GeneCards Information	#N/A	#N/A	#N/A	#N/A	#N/A	#N/A	#N/A	#N/A	#N/A	#N/A	#N/A	#N/A	#N/A	#N/A
ENSG00000228502	EEF1A1P11	0.00103571	-2.55629	DOWN	NA	NA	--	NA	NA	--	0.00250834	-2.95765	DOWN	NA	NA	--	--	--	--	--	--	--	--	--	--	--	--	--	GeneCards Information	9606	440595	-	EEF1AL9	HGNC:3206	1	1p21.3	eukaryotic translation elongation factor 1 alpha 1 pseudogene 11	pseudo	EEF1A1P11	eukaryotic translation elongation factor 1 alpha 1 pseudogene 11	O	-	20140502
ENSG00000228513	AC023271.1	NA	NA	--	NA	NA	--	NA	NA	--	NA	NA	--	NA	NA	--	--	--	--	--	--	--	--	--	--	--	--	--	GeneCards Information	#N/A	#N/A	#N/A	#N/A	#N/A	#N/A	#N/A	#N/A	#N/A	#N/A	#N/A	#N/A	#N/A	#N/A
ENSG00000228519	RP11-298C3.2	NA	NA	--	NA	NA	--	NA	NA	--	NA	NA	--	NA	NA	--	--	--	--	--	--	--	--	--	--	--	--	--	GeneCards Information	#N/A	#N/A	#N/A	#N/A	#N/A	#N/A	#N/A	#N/A	#N/A	#N/A	#N/A	#N/A	#N/A	#N/A
ENSG00000228522	RP11-236F9.2	NA	NA	--	NA	NA	--	NA	NA	--	NA	NA	--	NA	NA	--	--	--	--	--	--	--	--	--	--	--	--	--	GeneCards Information	#N/A	#N/A	#N/A	#N/A	#N/A	#N/A	#N/A	#N/A	#N/A	#N/A	#N/A	#N/A	#N/A	#N/A
ENSG00000228546	CTA-313A17.3	NA	NA	--	NA	NA	--	0.000174845	-3.46788	DOWN	7.24353e-05	-3.19329	DOWN	3.82258e-06	-9.14696	DOWN	--	--	--	--	-2	DOWN	-1	DOWN	--	--	--	--	GeneCards Information	#N/A	#N/A	#N/A	#N/A	#N/A	#N/A	#N/A	#N/A	#N/A	#N/A	#N/A	#N/A	#N/A	#N/A
ENSG00000228568	AC006461.2	NA	NA	--	NA	NA	--	NA	NA	--	NA	NA	--	NA	NA	--	--	--	--	--	--	--	--	--	--	--	--	--	GeneCards Information	#N/A	#N/A	#N/A	#N/A	#N/A	#N/A	#N/A	#N/A	#N/A	#N/A	#N/A	#N/A	#N/A	#N/A
ENSG00000228589	SPCS2P4	NA	NA	--	NA	NA	--	NA	NA	--	6.45336e-05	5.33558	UP	0	14.0124	UP	--	--	--	--	2	UP	--	--	--	--	--	--	GeneCards Information	9606	653566	-	-	HGNC:45237	1	1p35.3	signal peptidase complex subunit 2 homolog (S. cerevisiae) pseudogene 4	pseudo	SPCS2P4	signal peptidase complex subunit 2 homolog (S. cerevisiae) pseudogene 4	O	-	20140504
ENSG00000228626	RP11-495P10.9	NA	NA	--	NA	NA	--	NA	NA	--	NA	NA	--	NA	NA	--	--	--	--	--	--	--	--	--	--	--	--	--	GeneCards Information	#N/A	#N/A	#N/A	#N/A	#N/A	#N/A	#N/A	#N/A	#N/A	#N/A	#N/A	#N/A	#N/A	#N/A
ENSG00000228657	RP11-170J3.2	NA	NA	--	NA	NA	--	NA	NA	--	NA	NA	--	NA	NA	--	--	--	--	--	--	--	--	--	--	--	--	--	GeneCards Information	#N/A	#N/A	#N/A	#N/A	#N/A	#N/A	#N/A	#N/A	#N/A	#N/A	#N/A	#N/A	#N/A	#N/A
ENSG00000228663	PSMD10P1	NA	NA	--	NA	NA	--	NA	NA	--	NA	NA	--	NA	NA	--	--	--	--	--	--	--	--	--	--	--	--	--	GeneCards Information	9606	170541	-	PSMD10P|dJ914P20.4	HGNC:16602	20	20q13.13	proteasome 26S subunit, non-ATPase, 10 pseudogene 1	pseudo	PSMD10P1	proteasome 26S subunit, non-ATPase, 10 pseudogene 1	O	-	20140502
ENSG00000228665	RP11-20O24.1	NA	NA	--	NA	NA	--	NA	NA	--	0.0353437	-3.78175	DOWN	NA	NA	--	--	--	--	--	--	--	--	--	--	--	--	--	GeneCards Information	#N/A	#N/A	#N/A	#N/A	#N/A	#N/A	#N/A	#N/A	#N/A	#N/A	#N/A	#N/A	#N/A	#N/A
ENSG00000228688	COL11A2P1	NA	NA	--	NA	NA	--	NA	NA	--	NA	NA	--	NA	NA	--	--	--	--	--	--	--	--	--	--	--	--	--	GeneCards Information	9606	394214	-	COL11A2P|cD0826Q1.1	HGNC:13947	6	6p21.32	collagen, type XI, alpha 2 pseudogene 1	pseudo	COL11A2P1	collagen, type XI, alpha 2 pseudogene 1	O	-	20140524
ENSG00000228695	CES1P1	0.0111143	2.99604	UP	NA	NA	--	NA	NA	--	NA	NA	--	NA	NA	--	--	--	--	--	--	--	--	--	--	--	--	--	GeneCards Information	9606	51716	-	CES1A2|CES1A3|CES4|CESR|PCE-3	HGNC:18546|Ensembl:ENSG00000228695|HPRD:07009	16	16q12.2	carboxylesterase 1 pseudogene 1	pseudo	CES1P1	carboxylesterase 1 pseudogene 1	O	-	20140505
ENSG00000228729	RP11-211A18.2	NA	NA	--	NA	NA	--	NA	NA	--	NA	NA	--	NA	NA	--	--	--	--	--	--	--	--	--	--	--	--	--	GeneCards Information	#N/A	#N/A	#N/A	#N/A	#N/A	#N/A	#N/A	#N/A	#N/A	#N/A	#N/A	#N/A	#N/A	#N/A
ENSG00000228753	EIF4BP2	NA	NA	--	NA	NA	--	NA	NA	--	NA	NA	--	NA	NA	--	--	--	--	--	--	--	--	--	--	--	--	--	GeneCards Information	9606	100129337	-	-	HGNC:37935	10	10p12.31	eukaryotic translation initiation factor 4B pseudogene 2	pseudo	EIF4BP2	eukaryotic translation initiation factor 4B pseudogene 2	O	-	20140502
ENSG00000228797	FAM207BP	8.00657e-05	-5.96599	DOWN	NA	NA	--	NA	NA	--	NA	NA	--	NA	NA	--	--	--	--	--	--	--	--	--	--	--	--	--	GeneCards Information	9606	729535	-	-	HGNC:39715	13	13q11	family with sequence similarity 207, member B, pseudogene	pseudo	FAM207BP	family with sequence similarity 207, member B, pseudogene	O	-	20140502
ENSG00000228814	RP11-119H12.5	NA	NA	--	NA	NA	--	NA	NA	--	NA	NA	--	NA	NA	--	--	--	--	--	--	--	--	--	--	--	--	--	GeneCards Information	#N/A	#N/A	#N/A	#N/A	#N/A	#N/A	#N/A	#N/A	#N/A	#N/A	#N/A	#N/A	#N/A	#N/A
ENSG00000228816	AK3P5	NA	NA	--	NA	NA	--	NA	NA	--	NA	NA	--	NA	NA	--	--	--	--	--	--	--	--	--	--	--	--	--	GeneCards Information	9606	100288319	-	-	HGNC:39064	10	10p11.22	adenylate kinase 3 pseudogene 5	pseudo	AK3P5	adenylate kinase 3 pseudogene 5	O	-	20140502
ENSG00000228818	RP11-567G24.1	0.00237824	-5.40285	DOWN	NA	NA	--	NA	NA	--	NA	NA	--	NA	NA	--	--	--	--	--	--	--	--	--	--	--	--	--	GeneCards Information	#N/A	#N/A	#N/A	#N/A	#N/A	#N/A	#N/A	#N/A	#N/A	#N/A	#N/A	#N/A	#N/A	#N/A
ENSG00000228834	RP11-249L21.4	NA	NA	--	NA	NA	--	NA	NA	--	NA	NA	--	NA	NA	--	--	--	--	--	--	--	--	--	--	--	--	--	GeneCards Information	#N/A	#N/A	#N/A	#N/A	#N/A	#N/A	#N/A	#N/A	#N/A	#N/A	#N/A	#N/A	#N/A	#N/A
ENSG00000228887	EEF1DP1	NA	NA	--	NA	NA	--	NA	NA	--	NA	NA	--	NA	NA	--	--	--	--	--	--	--	--	--	--	--	--	--	GeneCards Information	9606	126037	hCG_2000329	-	HGNC:32474	19	19p13.12	eukaryotic translation elongation factor 1 delta pseudogene 1	pseudo	EEF1DP1	eukaryotic translation elongation factor 1 delta pseudogene 1	O	-	20140517
ENSG00000228897	CTD-2021A8.2	2.0911e-07	-5.0828	DOWN	NA	NA	--	NA	NA	--	2.06865e-14	-7.40539	DOWN	6.80269e-07	-17.7197	DOWN	--	--	--	--	-2	DOWN	--	--	--	--	--	--	GeneCards Information	#N/A	#N/A	#N/A	#N/A	#N/A	#N/A	#N/A	#N/A	#N/A	#N/A	#N/A	#N/A	#N/A	#N/A
ENSG00000228903	RASA4CP	2.29735e-07	-2.01438	DOWN	NA	NA	--	0.00828204	-3.39457	DOWN	5.37311e-05	-3.15976	DOWN	NA	NA	--	--	--	--	--	--	--	--	--	--	--	--	--	GeneCards Information	9606	401331	-	RASA4P	HGNC:44185	7	7p13	RAS p21 protein activator 4C, pseudogene	pseudo	RASA4CP	RAS p21 protein activator 4C, pseudogene	O	-	20140516
ENSG00000228929	RP11-159C21.4	3.89779e-22	-8.49391	DOWN	NA	NA	--	NA	NA	--	NA	NA	--	NA	NA	--	--	--	--	--	--	--	--	--	--	--	--	--	GeneCards Information	#N/A	#N/A	#N/A	#N/A	#N/A	#N/A	#N/A	#N/A	#N/A	#N/A	#N/A	#N/A	#N/A	#N/A
ENSG00000228976	SUMO2P8	NA	NA	--	NA	NA	--	NA	NA	--	NA	NA	--	NA	NA	--	--	--	--	--	--	--	--	--	--	--	--	--	GeneCards Information	9606	100506244	-	-	HGNC:39018	6	-	SUMO2 pseudogene 8	pseudo	SUMO2P8	SUMO2 pseudogene 8	O	-	20140502
ENSG00000228981	RP11-364L4.1	1.72917e-08	-4.11361	DOWN	NA	NA	--	NA	NA	--	NA	NA	--	NA	NA	--	--	--	--	--	--	--	--	--	--	--	--	--	GeneCards Information	#N/A	#N/A	#N/A	#N/A	#N/A	#N/A	#N/A	#N/A	#N/A	#N/A	#N/A	#N/A	#N/A	#N/A
ENSG00000228986	RP13-228J13.8	NA	NA	--	NA	NA	--	NA	NA	--	NA	NA	--	NA	NA	--	--	--	--	--	--	--	--	--	--	--	--	--	GeneCards Information	#N/A	#N/A	#N/A	#N/A	#N/A	#N/A	#N/A	#N/A	#N/A	#N/A	#N/A	#N/A	#N/A	#N/A
ENSG00000228991	RP11-318K12.1	NA	NA	--	NA	NA	--	NA	NA	--	NA	NA	--	NA	NA	--	--	--	--	--	--	--	--	--	--	--	--	--	GeneCards Information	#N/A	#N/A	#N/A	#N/A	#N/A	#N/A	#N/A	#N/A	#N/A	#N/A	#N/A	#N/A	#N/A	#N/A
ENSG00000228992	RPL5P32	NA	NA	--	NA	NA	--	NA	NA	--	NA	NA	--	NA	NA	--	--	--	--	--	--	--	--	--	--	--	--	--	GeneCards Information	9606	100271207	-	RPL5_17_1422	HGNC:36973	15	15q13.1	ribosomal protein L5 pseudogene 32	pseudo	RPL5P32	ribosomal protein L5 pseudogene 32	O	-	20140505
ENSG00000228998	RP11-697E2.7	NA	NA	--	NA	NA	--	0.000174845	-2.45669	DOWN	0.000188425	-2.30543	DOWN	1.30875e-05	-4.94315	DOWN	--	--	--	--	-2	DOWN	-1	DOWN	--	--	--	--	GeneCards Information	#N/A	#N/A	#N/A	#N/A	#N/A	#N/A	#N/A	#N/A	#N/A	#N/A	#N/A	#N/A	#N/A	#N/A
ENSG00000229014	RPL30P13	NA	NA	--	NA	NA	--	NA	NA	--	NA	NA	--	NA	NA	--	--	--	--	--	--	--	--	--	--	--	--	--	GeneCards Information	9606	100271305	-	RPL30_7_1228	HGNC:36280	12	12q12	ribosomal protein L30 pseudogene 13	pseudo	RPL30P13	ribosomal protein L30 pseudogene 13	O	-	20140502
ENSG00000229018	RP11-313P13.3	NA	NA	--	NA	NA	--	0.00867934	-4.10101	DOWN	0.0116071	-3.50368	DOWN	NA	NA	--	--	--	--	--	--	--	--	--	--	--	--	--	GeneCards Information	#N/A	#N/A	#N/A	#N/A	#N/A	#N/A	#N/A	#N/A	#N/A	#N/A	#N/A	#N/A	#N/A	#N/A
ENSG00000229020	AKR7A2P1	NA	NA	--	NA	NA	--	NA	NA	--	NA	NA	--	NA	NA	--	--	--	--	--	--	--	--	--	--	--	--	--	GeneCards Information	9606	246182	-	AFARP1	HGNC:24062	1	1p12	aldo-keto reductase family 7, member A2 pseudogene 1	pseudo	AKR7A2P1	aldo-keto reductase family 7, member A2 pseudogene 1	O	-	20140504
ENSG00000229023	AC067945.3	NA	NA	--	NA	NA	--	NA	NA	--	0.0408753	-4.9888	DOWN	NA	NA	--	--	--	--	--	--	--	--	--	--	--	--	--	GeneCards Information	#N/A	#N/A	#N/A	#N/A	#N/A	#N/A	#N/A	#N/A	#N/A	#N/A	#N/A	#N/A	#N/A	#N/A
ENSG00000229048	DUTP1	NA	NA	--	NA	NA	--	NA	NA	--	NA	NA	--	NA	NA	--	--	--	--	--	--	--	--	--	--	--	--	--	GeneCards Information	9606	548637	-	DUTL	HGNC:31956	3	3q21.2	deoxyuridine triphosphatase pseudogene 1	pseudo	DUTP1	deoxyuridine triphosphatase pseudogene 1	O	-	20140502
ENSG00000229052	RP11-386I23.1	NA	NA	--	NA	NA	--	NA	NA	--	2.83796e-05	-4.77565	DOWN	NA	NA	--	--	--	--	--	--	--	--	--	--	--	--	--	GeneCards Information	#N/A	#N/A	#N/A	#N/A	#N/A	#N/A	#N/A	#N/A	#N/A	#N/A	#N/A	#N/A	#N/A	#N/A
ENSG00000229068	TMPOP1	NA	NA	--	NA	NA	--	NA	NA	--	NA	NA	--	NA	NA	--	--	--	--	--	--	--	--	--	--	--	--	--	GeneCards Information	9606	100129772	-	Em:AB014080.3|TMPOL1	HGNC:21364	6	6p21.33	thymopoietin pseudogene 1	pseudo	TMPOP1	thymopoietin pseudogene 1	O	-	20140505
ENSG00000229087	RP11-32P22.1	NA	NA	--	NA	NA	--	NA	NA	--	NA	NA	--	NA	NA	--	--	--	--	--	--	--	--	--	--	--	--	--	GeneCards Information	#N/A	#N/A	#N/A	#N/A	#N/A	#N/A	#N/A	#N/A	#N/A	#N/A	#N/A	#N/A	#N/A	#N/A
ENSG00000229089	ANKRD20A8P	3.44272e-14	-7.66027	DOWN	NA	NA	--	0.0117576	#NAME?	--	NA	NA	--	NA	NA	--	--	--	--	--	--	--	--	--	--	--	--	--	GeneCards Information	9606	729171	RP11-146D12.2	ANKRD20B	HGNC:23666	2	2q11.1	ankyrin repeat domain 20 family, member A8, pseudogene	pseudo	ANKRD20A8P	ankyrin repeat domain 20 family, member A8, pseudogene	O	-	20140502
ENSG00000229097	CALM2P2	NA	NA	--	NA	NA	--	NA	NA	--	NA	NA	--	NA	NA	--	--	--	--	--	--	--	--	--	--	--	--	--	GeneCards Information	9606	806	-	-	HGNC:1447	10	10q22.1	calmodulin 2 pseudogene 2	pseudo	CALM2P2	calmodulin 2 pseudogene 2	O	-	20140502
ENSG00000229107	ABHD17AP4	NA	NA	--	NA	NA	--	NA	NA	--	NA	NA	--	NA	NA	--	--	--	--	--	--	--	--	--	--	--	--	--	GeneCards Information	9606	729495	-	FAM108A5|FAM108A5P	HGNC:34042	22	22q11.21	abhydrolase domain containing 17A pseudogene P4	pseudo	ABHD17AP4	abhydrolase domain containing 17A pseudogene P4	O	-	20140502
ENSG00000229119	CTB-63M22.1	3.54184e-36	-6.21676	DOWN	NA	NA	--	NA	NA	--	NA	NA	--	8.77405e-06	2.16144	UP	--	--	--	--	--	--	--	--	--	--	--	--	GeneCards Information	#N/A	#N/A	#N/A	#N/A	#N/A	#N/A	#N/A	#N/A	#N/A	#N/A	#N/A	#N/A	#N/A	#N/A
ENSG00000229120	RP11-396D18.1	NA	NA	--	NA	NA	--	NA	NA	--	NA	NA	--	NA	NA	--	--	--	--	--	--	--	--	--	--	--	--	--	GeneCards Information	#N/A	#N/A	#N/A	#N/A	#N/A	#N/A	#N/A	#N/A	#N/A	#N/A	#N/A	#N/A	#N/A	#N/A
ENSG00000229132	EIF4A1P10	1.52752e-26	-5.50612	DOWN	NA	NA	--	NA	NA	--	NA	NA	--	NA	NA	--	--	--	--	--	--	--	--	--	--	--	--	--	GeneCards Information	9606	100421533	-	-	HGNC:37930	X	-	eukaryotic translation initiation factor 4A1 pseudogene 10	pseudo	EIF4A1P10	eukaryotic translation initiation factor 4A1 pseudogene 10	O	-	20140502
ENSG00000229169	RP11-247I13.6	NA	NA	--	NA	NA	--	NA	NA	--	NA	NA	--	NA	NA	--	--	--	--	--	--	--	--	--	--	--	--	--	GeneCards Information	#N/A	#N/A	#N/A	#N/A	#N/A	#N/A	#N/A	#N/A	#N/A	#N/A	#N/A	#N/A	#N/A	#N/A
ENSG00000229173	AC108059.4	NA	NA	--	NA	NA	--	NA	NA	--	NA	NA	--	NA	NA	--	--	--	--	--	--	--	--	--	--	--	--	--	GeneCards Information	#N/A	#N/A	#N/A	#N/A	#N/A	#N/A	#N/A	#N/A	#N/A	#N/A	#N/A	#N/A	#N/A	#N/A
ENSG00000229198	RP11-12A20.4	NA	NA	--	NA	NA	--	0.00033029	#NAME?	--	NA	NA	--	NA	NA	--	--	--	--	--	--	--	--	--	--	--	--	--	GeneCards Information	#N/A	#N/A	#N/A	#N/A	#N/A	#N/A	#N/A	#N/A	#N/A	#N/A	#N/A	#N/A	#N/A	#N/A
ENSG00000229212	RP11-561C5.4	NA	NA	--	NA	NA	--	NA	NA	--	0.0133973	-2.80403	DOWN	NA	NA	--	--	--	--	--	--	--	--	--	--	--	--	--	GeneCards Information	#N/A	#N/A	#N/A	#N/A	#N/A	#N/A	#N/A	#N/A	#N/A	#N/A	#N/A	#N/A	#N/A	#N/A
ENSG00000229217	AC034193.7	NA	NA	--	NA	NA	--	NA	NA	--	NA	NA	--	NA	NA	--	--	--	--	--	--	--	--	--	--	--	--	--	GeneCards Information	#N/A	#N/A	#N/A	#N/A	#N/A	#N/A	#N/A	#N/A	#N/A	#N/A	#N/A	#N/A	#N/A	#N/A
ENSG00000229235	RP11-8L18.3	NA	NA	--	NA	NA	--	NA	NA	--	NA	NA	--	NA	NA	--	--	--	--	--	--	--	--	--	--	--	--	--	GeneCards Information	#N/A	#N/A	#N/A	#N/A	#N/A	#N/A	#N/A	#N/A	#N/A	#N/A	#N/A	#N/A	#N/A	#N/A
ENSG00000229298	TUBB8P1	NA	NA	--	NA	NA	--	NA	NA	--	NA	NA	--	NA	NA	--	--	--	--	--	--	--	--	--	--	--	--	--	GeneCards Information	9606	100418937	-	-	HGNC:42182	9	-	tubulin beta 8 class VIII pseudogene 1	pseudo	TUBB8P1	tubulin beta 8 class VIII pseudogene 1	O	-	20140502
ENSG00000229339	RP11-193I22.2	NA	NA	--	NA	NA	--	NA	NA	--	NA	NA	--	NA	NA	--	--	--	--	--	--	--	--	--	--	--	--	--	GeneCards Information	#N/A	#N/A	#N/A	#N/A	#N/A	#N/A	#N/A	#N/A	#N/A	#N/A	#N/A	#N/A	#N/A	#N/A
ENSG00000229344	RP5-857K21.7	2.4072e-33	-4.98081	DOWN	NA	NA	--	0.0196755	-3.44561	DOWN	NA	NA	--	NA	NA	--	--	--	--	--	--	--	--	--	--	--	--	--	GeneCards Information	#N/A	#N/A	#N/A	#N/A	#N/A	#N/A	#N/A	#N/A	#N/A	#N/A	#N/A	#N/A	#N/A	#N/A
ENSG00000229349	ACTG1P9	NA	NA	--	NA	NA	--	NA	NA	--	NA	NA	--	NA	NA	--	--	--	--	--	--	--	--	--	--	--	--	--	GeneCards Information	9606	82	-	ACTGP9	HGNC:154	6	6p12.3	actin, gamma 1 pseudogene 9	pseudo	ACTG1P9	actin, gamma 1 pseudogene 9	O	-	20140502
ENSG00000229358	AC018633.4	NA	NA	--	NA	NA	--	0.00496536	-2.83469	DOWN	0.000323151	-2.65216	DOWN	NA	NA	--	--	--	--	--	--	--	--	--	--	--	--	--	GeneCards Information	#N/A	#N/A	#N/A	#N/A	#N/A	#N/A	#N/A	#N/A	#N/A	#N/A	#N/A	#N/A	#N/A	#N/A
ENSG00000229376	CICP3	NA	NA	--	NA	NA	--	NA	NA	--	NA	NA	--	NA	NA	--	--	--	--	--	--	--	--	--	--	--	--	--	GeneCards Information	9606	100132630	-	-	HGNC:37742	1	1p36.33	capicua transcriptional repressor pseudogene 3	pseudo	CICP3	capicua transcriptional repressor pseudogene 3	O	-	20140502
ENSG00000229390	MICD	NA	NA	--	NA	NA	--	NA	NA	--	0.00305608	-4.65773	DOWN	NA	NA	--	--	--	--	--	--	--	--	--	--	--	--	--	GeneCards Information	9606	4279	-	PERB11.4	HGNC:7093	6	6p21.3	MHC class I polypeptide-related sequence D (pseudogene)	pseudo	MICD	MHC class I polypeptide-related sequence D (pseudogene)	O	-	20140505
ENSG00000229391	HLA-DRB6	NA	NA	--	0.813032	-10.3011	DOWN	0.000174845	#NAME?	--	NA	NA	--	NA	NA	--	--	--	--	--	--	--	--	--	--	--	--	--	GeneCards Information	9606	3128	-	-	HGNC:4954|Ensembl:ENSG00000229391	6	6p21.3	major histocompatibility complex, class II, DR beta 6 (pseudogene)	pseudo	HLA-DRB6	major histocompatibility complex, class II, DR beta 6 (pseudogene)	O	-	20140516
ENSG00000229399	RP11-378J18.6	NA	NA	--	NA	NA	--	NA	NA	--	NA	NA	--	NA	NA	--	--	--	--	--	--	--	--	--	--	--	--	--	GeneCards Information	#N/A	#N/A	#N/A	#N/A	#N/A	#N/A	#N/A	#N/A	#N/A	#N/A	#N/A	#N/A	#N/A	#N/A
ENSG00000229409	RP11-494O16.3	NA	NA	--	NA	NA	--	NA	NA	--	0.0307997	2.26205	UP	2.88404e-14	12.3358	UP	--	--	--	--	2	UP	--	--	--	--	--	--	GeneCards Information	#N/A	#N/A	#N/A	#N/A	#N/A	#N/A	#N/A	#N/A	#N/A	#N/A	#N/A	#N/A	#N/A	#N/A
ENSG00000229413	AC018638.1	0.00253255	-2.97883	DOWN	NA	NA	--	NA	NA	--	0.0320528	-2.41398	DOWN	NA	NA	--	--	--	--	--	--	--	--	--	--	--	--	--	GeneCards Information	#N/A	#N/A	#N/A	#N/A	#N/A	#N/A	#N/A	#N/A	#N/A	#N/A	#N/A	#N/A	#N/A	#N/A
ENSG00000229417	NPM1P25	NA	NA	--	NA	NA	--	NA	NA	--	NA	NA	--	NA	NA	--	--	--	--	--	--	--	--	--	--	--	--	--	GeneCards Information	9606	399804	-	-	HGNC:45204	10	10q24.1	nucleophosmin 1 (nucleolar phosphoprotein B23, numatrin) pseudogene 25	pseudo	NPM1P25	nucleophosmin 1 (nucleolar phosphoprotein B23, numatrin) pseudogene 25	O	-	20140502
ENSG00000229422	RP11-262H14.5	0.0253916	-3.27112	DOWN	NA	NA	--	NA	NA	--	0.00247601	-3.08586	DOWN	NA	NA	--	--	--	--	--	--	--	--	--	--	--	--	--	GeneCards Information	#N/A	#N/A	#N/A	#N/A	#N/A	#N/A	#N/A	#N/A	#N/A	#N/A	#N/A	#N/A	#N/A	#N/A
ENSG00000229427	ANKRD26P4	NA	NA	--	NA	NA	--	NA	NA	--	NA	NA	--	NA	NA	--	--	--	--	--	--	--	--	--	--	--	--	--	GeneCards Information	9606	100873882	-	-	HGNC:39690	13	-	ankyrin repeat domain 26 pseudogene 4	pseudo	ANKRD26P4	ankyrin repeat domain 26 pseudogene 4	O	-	20140502
ENSG00000229436	AC073850.6	NA	NA	--	NA	NA	--	NA	NA	--	NA	NA	--	NA	NA	--	--	--	--	--	--	--	--	--	--	--	--	--	GeneCards Information	#N/A	#N/A	#N/A	#N/A	#N/A	#N/A	#N/A	#N/A	#N/A	#N/A	#N/A	#N/A	#N/A	#N/A
ENSG00000229447	RP11-490K7.4	NA	NA	--	NA	NA	--	NA	NA	--	0.00608273	-2.1152	DOWN	NA	NA	--	--	--	--	--	--	--	--	--	--	--	--	--	GeneCards Information	#N/A	#N/A	#N/A	#N/A	#N/A	#N/A	#N/A	#N/A	#N/A	#N/A	#N/A	#N/A	#N/A	#N/A
ENSG00000229464	RP11-481A12.6	NA	NA	--	NA	NA	--	NA	NA	--	NA	NA	--	NA	NA	--	--	--	--	--	--	--	--	--	--	--	--	--	GeneCards Information	#N/A	#N/A	#N/A	#N/A	#N/A	#N/A	#N/A	#N/A	#N/A	#N/A	#N/A	#N/A	#N/A	#N/A
ENSG00000229473	RGS17P1	NA	NA	--	NA	NA	--	NA	NA	--	NA	NA	--	NA	NA	--	--	--	--	--	--	--	--	--	--	--	--	--	GeneCards Information	9606	100128628	RP11-2P5.4	-	HGNC:39729	13	13q14.11	regulator of G-protein signaling 17 pseudogene 1	pseudo	RGS17P1	regulator of G-protein signaling 17 pseudogene 1	O	-	20140502
ENSG00000229500	RPL17P1	NA	NA	--	NA	NA	--	NA	NA	--	NA	NA	--	NA	NA	--	--	--	--	--	--	--	--	--	--	--	--	--	GeneCards Information	9606	140748	-	RPL17_18_1690|dJ1178H5.1	HGNC:16559	20	20p11.2	ribosomal protein L17 pseudogene 1	pseudo	RPL17P1	ribosomal protein L17 pseudogene 1	O	-	20140502
ENSG00000229519	RP11-58A11.2	NA	NA	--	NA	NA	--	NA	NA	--	0.0254483	-2.76577	DOWN	NA	NA	--	--	--	--	--	--	--	--	--	--	--	--	--	GeneCards Information	#N/A	#N/A	#N/A	#N/A	#N/A	#N/A	#N/A	#N/A	#N/A	#N/A	#N/A	#N/A	#N/A	#N/A
ENSG00000229523	RP11-7G23.4	NA	NA	--	NA	NA	--	0.00033029	#NAME?	--	NA	NA	--	NA	NA	--	--	--	--	--	--	--	--	--	--	--	--	--	GeneCards Information	#N/A	#N/A	#N/A	#N/A	#N/A	#N/A	#N/A	#N/A	#N/A	#N/A	#N/A	#N/A	#N/A	#N/A
ENSG00000229530	RP11-62C3.8	NA	NA	--	NA	NA	--	NA	NA	--	NA	NA	--	NA	NA	--	--	--	--	--	--	--	--	--	--	--	--	--	GeneCards Information	#N/A	#N/A	#N/A	#N/A	#N/A	#N/A	#N/A	#N/A	#N/A	#N/A	#N/A	#N/A	#N/A	#N/A
ENSG00000229622	MTND5P2	NA	NA	--	NA	NA	--	NA	NA	--	NA	NA	--	NA	NA	--	--	--	--	--	--	--	--	--	--	--	--	--	GeneCards Information	9606	100873209	-	-	HGNC:41919	13	-	MT-ND5 pseudogene 2	pseudo	MTND5P2	MT-ND5 pseudogene 2	O	-	20140502
ENSG00000229623	METTL21AP1	NA	NA	--	NA	NA	--	NA	NA	--	NA	NA	--	NA	NA	--	--	--	--	--	--	--	--	--	--	--	--	--	GeneCards Information	9606	100421629	-	-	HGNC:41921	21	-	methyltransferase like 21A pseudogene 1	pseudo	METTL21AP1	methyltransferase like 21A pseudogene 1	O	-	20140502
ENSG00000229638	RPL4P4	1.32683e-15	-3.23181	DOWN	NA	NA	--	NA	NA	--	NA	NA	--	NA	NA	--	--	--	--	--	--	--	--	--	--	--	--	--	GeneCards Information	9606	647276	-	RPL4_2_444	HGNC:36179	3	3q27.2	ribosomal protein L4 pseudogene 4	pseudo	RPL4P4	ribosomal protein L4 pseudogene 4	O	-	20140502
ENSG00000229659	RP11-345K20.2	1.70893e-06	-4.40534	DOWN	NA	NA	--	NA	NA	--	NA	NA	--	NA	NA	--	--	--	--	--	--	--	--	--	--	--	--	--	GeneCards Information	#N/A	#N/A	#N/A	#N/A	#N/A	#N/A	#N/A	#N/A	#N/A	#N/A	#N/A	#N/A	#N/A	#N/A
ENSG00000229674	AL121578.7	NA	NA	--	NA	NA	--	NA	NA	--	NA	NA	--	NA	NA	--	--	--	--	--	--	--	--	--	--	--	--	--	GeneCards Information	#N/A	#N/A	#N/A	#N/A	#N/A	#N/A	#N/A	#N/A	#N/A	#N/A	#N/A	#N/A	#N/A	#N/A
ENSG00000229677	RP11-383F6.1	NA	NA	--	NA	NA	--	NA	NA	--	NA	NA	--	NA	NA	--	--	--	--	--	--	--	--	--	--	--	--	--	GeneCards Information	#N/A	#N/A	#N/A	#N/A	#N/A	#N/A	#N/A	#N/A	#N/A	#N/A	#N/A	#N/A	#N/A	#N/A
ENSG00000229683	ASNSP5	NA	NA	--	NA	NA	--	NA	NA	--	NA	NA	--	NA	NA	--	--	--	--	--	--	--	--	--	--	--	--	--	GeneCards Information	9606	100873794	-	-	HGNC:39401	1	-	asparagine synthetase pseudogene 5	pseudo	ASNSP5	asparagine synthetase pseudogene 5	O	-	20140516
ENSG00000229696	KARSP1	NA	NA	--	NA	NA	--	NA	NA	--	NA	NA	--	NA	NA	--	--	--	--	--	--	--	--	--	--	--	--	--	GeneCards Information	9606	100419558	-	-	HGNC:39207	13	-	lysyl-tRNA synthetase pseudogene 1	pseudo	KARSP1	lysyl-tRNA synthetase pseudogene 1	O	-	20140502
ENSG00000229704	EIF2S2P2	NA	NA	--	NA	NA	--	NA	NA	--	NA	NA	--	NA	NA	--	--	--	--	--	--	--	--	--	--	--	--	--	GeneCards Information	9606	347673	-	bcm2636	HGNC:24654	3	3q27.2	eukaryotic translation initiation factor 2, subunit 2 beta pseudogene 2	pseudo	EIF2S2P2	eukaryotic translation initiation factor 2, subunit 2 beta pseudogene 2	O	-	20140502
ENSG00000229759	MRPS18AP1	NA	NA	--	NA	NA	--	NA	NA	--	0.000257801	-3.56045	DOWN	NA	NA	--	--	--	--	--	--	--	--	--	--	--	--	--	GeneCards Information	9606	359761	-	-	HGNC:29740	3	3p21.31	mitochondrial ribosomal protein S18A pseudogene 1	pseudo	MRPS18AP1	mitochondrial ribosomal protein S18A pseudogene 1	O	-	20140502
ENSG00000229789	RP11-391M20.1	NA	NA	--	NA	NA	--	NA	NA	--	NA	NA	--	NA	NA	--	--	--	--	--	--	--	--	--	--	--	--	--	GeneCards Information	#N/A	#N/A	#N/A	#N/A	#N/A	#N/A	#N/A	#N/A	#N/A	#N/A	#N/A	#N/A	#N/A	#N/A
ENSG00000229816	DDX50P1	NA	NA	--	NA	NA	--	NA	NA	--	0.000654725	-4.68228	DOWN	NA	NA	--	--	--	--	--	--	--	--	--	--	--	--	--	GeneCards Information	9606	192146	-	RH-II/GuBp1	HGNC:18974	2	2p22.3	DEAD/H (Asp-Glu-Ala-Asp/His) box polypeptide 50 pseudogene 1	pseudo	DDX50P1	DEAD/H (Asp-Glu-Ala-Asp/His) box polypeptide 50 pseudogene 1	O	-	20140502
ENSG00000229828	RP11-94I2.1	0.000215258	-4.49061	DOWN	NA	NA	--	NA	NA	--	0.00245991	-6.34113	DOWN	NA	NA	--	--	--	--	--	--	--	--	--	--	--	--	--	GeneCards Information	#N/A	#N/A	#N/A	#N/A	#N/A	#N/A	#N/A	#N/A	#N/A	#N/A	#N/A	#N/A	#N/A	#N/A
ENSG00000229836	XXbac-BPG248L24.10	NA	NA	--	NA	NA	--	NA	NA	--	NA	NA	--	NA	NA	--	--	--	--	--	--	--	--	--	--	--	--	--	GeneCards Information	#N/A	#N/A	#N/A	#N/A	#N/A	#N/A	#N/A	#N/A	#N/A	#N/A	#N/A	#N/A	#N/A	#N/A
ENSG00000229853	RP5-1049G16.4	NA	NA	--	NA	NA	--	NA	NA	--	NA	NA	--	NA	NA	--	--	--	--	--	--	--	--	--	--	--	--	--	GeneCards Information	#N/A	#N/A	#N/A	#N/A	#N/A	#N/A	#N/A	#N/A	#N/A	#N/A	#N/A	#N/A	#N/A	#N/A
ENSG00000229894	GK3P	NA	NA	--	NA	NA	--	NA	NA	--	NA	NA	--	NA	NA	--	--	--	--	--	--	--	--	--	--	--	--	--	GeneCards Information	9606	2713	-	GKP3|GKTB	HGNC:4292|MIM:600149|Ensembl:ENSG00000229894	4	4q32.1	glycerol kinase 3 pseudogene	pseudo	GK3P	glycerol kinase 3 pseudogene	O	-	20140502
ENSG00000229917	AC007014.1	NA	NA	--	NA	NA	--	NA	NA	--	NA	NA	--	NA	NA	--	--	--	--	--	--	--	--	--	--	--	--	--	GeneCards Information	#N/A	#N/A	#N/A	#N/A	#N/A	#N/A	#N/A	#N/A	#N/A	#N/A	#N/A	#N/A	#N/A	#N/A
ENSG00000229932	YWHAZP3	NA	NA	--	NA	NA	--	NA	NA	--	0.00496204	-5.20618	DOWN	NA	NA	--	--	--	--	--	--	--	--	--	--	--	--	--	GeneCards Information	9606	143371	-	-	HGNC:31101	10	10p12.2	tyrosine 3-monooxygenase/tryptophan 5-monooxygenase activation protein, zeta pseudogene 3	pseudo	YWHAZP3	tyrosine 3-monooxygenase/tryptophan 5-monooxygenase activation protein, zeta pseudogene 3	O	-	20140502
ENSG00000229939	RP11-111F16.2	NA	NA	--	NA	NA	--	NA	NA	--	NA	NA	--	NA	NA	--	--	--	--	--	--	--	--	--	--	--	--	--	GeneCards Information	#N/A	#N/A	#N/A	#N/A	#N/A	#N/A	#N/A	#N/A	#N/A	#N/A	#N/A	#N/A	#N/A	#N/A
ENSG00000229944	AC004797.1	NA	NA	--	NA	NA	--	NA	NA	--	0.00244047	2.56524	UP	NA	NA	--	--	--	--	--	--	--	--	--	--	--	--	--	GeneCards Information	#N/A	#N/A	#N/A	#N/A	#N/A	#N/A	#N/A	#N/A	#N/A	#N/A	#N/A	#N/A	#N/A	#N/A
ENSG00000229948	AC092431.2	NA	NA	--	NA	NA	--	NA	NA	--	NA	NA	--	NA	NA	--	--	--	--	--	--	--	--	--	--	--	--	--	GeneCards Information	#N/A	#N/A	#N/A	#N/A	#N/A	#N/A	#N/A	#N/A	#N/A	#N/A	#N/A	#N/A	#N/A	#N/A
ENSG00000229954	MTND2P2	NA	NA	--	NA	NA	--	NA	NA	--	NA	NA	--	NA	NA	--	--	--	--	--	--	--	--	--	--	--	--	--	GeneCards Information	9606	56168	-	bA522L3.2	HGNC:23767	X	Xq22.1	MT-ND2 pseudogene 2	pseudo	MTND2P2	MT-ND2 pseudogene 2	O	-	20140502
ENSG00000229992	HMGB3P9	NA	NA	--	NA	NA	--	NA	NA	--	NA	NA	--	NA	NA	--	--	--	--	--	--	--	--	--	--	--	--	--	GeneCards Information	9606	100873879	-	-	HGNC:39301	1	-	high mobility group box 3 pseudogene 9	pseudo	HMGB3P9	high mobility group box 3 pseudogene 9	O	-	20140502
ENSG00000229994	RP4-765A10.1	1.17526e-06	-6.44952	DOWN	NA	NA	--	NA	NA	--	2.38182e-06	-6.46685	DOWN	NA	NA	--	--	--	--	--	--	--	--	--	--	--	--	--	GeneCards Information	#N/A	#N/A	#N/A	#N/A	#N/A	#N/A	#N/A	#N/A	#N/A	#N/A	#N/A	#N/A	#N/A	#N/A
ENSG00000230006	ANKRD36BP2	1.35063e-09	-7.01076	DOWN	NA	NA	--	0.00790634	-7.53579	DOWN	1.5416e-10	-7.14835	DOWN	NA	NA	--	--	--	--	--	--	--	--	--	--	--	--	--	GeneCards Information	9606	645784	-	-	HGNC:33607|Ensembl:ENSG00000230006	2	2p11.2	ankyrin repeat domain 36B pseudogene 2	pseudo	ANKRD36BP2	ankyrin repeat domain 36B pseudogene 2	O	-	20140502
ENSG00000230037	UBBP1	NA	NA	--	NA	NA	--	NA	NA	--	NA	NA	--	NA	NA	--	--	--	--	--	--	--	--	--	--	--	--	--	GeneCards Information	9606	7315	-	-	HGNC:12464	2	2q14.3	ubiquitin B pseudogene 1	pseudo	UBBP1	ubiquitin B pseudogene 1	O	-	20140502
ENSG00000230043	TMSB4XP6	0.000938305	-4.48903	DOWN	NA	NA	--	NA	NA	--	NA	NA	--	NA	NA	--	--	--	--	--	--	--	--	--	--	--	--	--	GeneCards Information	9606	7120	-	TMSB4L|TMSL6	HGNC:11888|HPRD:10275	20	20q13.13	thymosin beta 4, X-linked pseudogene 6	pseudo	TMSB4XP6	thymosin beta 4, X-linked pseudogene 6	O	-	20140504
ENSG00000230076	AC016708.2	3.33793e-06	-3.55118	DOWN	NA	NA	--	NA	NA	--	NA	NA	--	NA	NA	--	--	--	--	--	--	--	--	--	--	--	--	--	GeneCards Information	#N/A	#N/A	#N/A	#N/A	#N/A	#N/A	#N/A	#N/A	#N/A	#N/A	#N/A	#N/A	#N/A	#N/A
ENSG00000230081	RP11-165N19.4	NA	NA	--	NA	NA	--	NA	NA	--	NA	NA	--	NA	NA	--	--	--	--	--	--	--	--	--	--	--	--	--	GeneCards Information	#N/A	#N/A	#N/A	#N/A	#N/A	#N/A	#N/A	#N/A	#N/A	#N/A	#N/A	#N/A	#N/A	#N/A
ENSG00000230092	RP11-206L10.8	NA	NA	--	NA	NA	--	NA	NA	--	0.00372183	-2.59785	DOWN	NA	NA	--	--	--	--	--	--	--	--	--	--	--	--	--	GeneCards Information	#N/A	#N/A	#N/A	#N/A	#N/A	#N/A	#N/A	#N/A	#N/A	#N/A	#N/A	#N/A	#N/A	#N/A
ENSG00000230119	AC123900.2	NA	NA	--	NA	NA	--	NA	NA	--	NA	NA	--	NA	NA	--	--	--	--	--	--	--	--	--	--	--	--	--	GeneCards Information	#N/A	#N/A	#N/A	#N/A	#N/A	#N/A	#N/A	#N/A	#N/A	#N/A	#N/A	#N/A	#N/A	#N/A
ENSG00000230154	AC018463.4	NA	NA	--	NA	NA	--	NA	NA	--	NA	NA	--	NA	NA	--	--	--	--	--	--	--	--	--	--	--	--	--	GeneCards Information	#N/A	#N/A	#N/A	#N/A	#N/A	#N/A	#N/A	#N/A	#N/A	#N/A	#N/A	#N/A	#N/A	#N/A
ENSG00000230166	RP11-526K21.2	NA	NA	--	NA	NA	--	NA	NA	--	NA	NA	--	NA	NA	--	--	--	--	--	--	--	--	--	--	--	--	--	GeneCards Information	#N/A	#N/A	#N/A	#N/A	#N/A	#N/A	#N/A	#N/A	#N/A	#N/A	#N/A	#N/A	#N/A	#N/A
ENSG00000230189	GS1-124K5.2	0.0238578	-2.48536	DOWN	NA	NA	--	0.0281853	-4.92417	DOWN	2.00503e-09	-4.79568	DOWN	NA	NA	--	--	--	--	--	--	--	--	--	--	--	--	--	GeneCards Information	#N/A	#N/A	#N/A	#N/A	#N/A	#N/A	#N/A	#N/A	#N/A	#N/A	#N/A	#N/A	#N/A	#N/A
ENSG00000230202	RP11-632C17__A.1	1.37161e-17	-3.48744	DOWN	NA	NA	--	NA	NA	--	NA	NA	--	NA	NA	--	--	--	--	--	--	--	--	--	--	--	--	--	GeneCards Information	#N/A	#N/A	#N/A	#N/A	#N/A	#N/A	#N/A	#N/A	#N/A	#N/A	#N/A	#N/A	#N/A	#N/A
ENSG00000230207	RPL4P5	9.72072e-11	-2.45574	DOWN	NA	NA	--	NA	NA	--	0.0153266	2.2508	UP	NA	NA	--	--	--	--	--	--	--	--	--	--	--	--	--	GeneCards Information	9606	158345	-	RPL4_3_960	HGNC:35699	9	9p24.1	ribosomal protein L4 pseudogene 5	pseudo	RPL4P5	ribosomal protein L4 pseudogene 5	O	-	20140505
ENSG00000230255	RP11-423O2.1	NA	NA	--	NA	NA	--	NA	NA	--	NA	NA	--	NA	NA	--	--	--	--	--	--	--	--	--	--	--	--	--	GeneCards Information	#N/A	#N/A	#N/A	#N/A	#N/A	#N/A	#N/A	#N/A	#N/A	#N/A	#N/A	#N/A	#N/A	#N/A
ENSG00000230259	AC008738.1	NA	NA	--	NA	NA	--	0.0251867	-4.35935	DOWN	0.0144848	-3.42907	DOWN	NA	NA	--	--	--	--	--	--	--	--	--	--	--	--	--	GeneCards Information	#N/A	#N/A	#N/A	#N/A	#N/A	#N/A	#N/A	#N/A	#N/A	#N/A	#N/A	#N/A	#N/A	#N/A
ENSG00000230267	HERC2P4	0.00273661	-2.02442	DOWN	NA	NA	--	NA	NA	--	NA	NA	--	NA	NA	--	--	--	--	--	--	--	--	--	--	--	--	--	GeneCards Information	9606	100289574	-	D16F37S5	HGNC:4872|Ensembl:ENSG00000230267	16	16p11.2	hect domain and RLD 2 pseudogene 4	pseudo	HERC2P4	hect domain and RLD 2 pseudogene 4	O	-	20140504
ENSG00000230295	RP11-458F8.2	NA	NA	--	NA	NA	--	NA	NA	--	0.00832704	-3.46525	DOWN	NA	NA	--	--	--	--	--	--	--	--	--	--	--	--	--	GeneCards Information	#N/A	#N/A	#N/A	#N/A	#N/A	#N/A	#N/A	#N/A	#N/A	#N/A	#N/A	#N/A	#N/A	#N/A
ENSG00000230305	AC004980.9	NA	NA	--	NA	NA	--	NA	NA	--	0.0211709	-3.5968	DOWN	NA	NA	--	--	--	--	--	--	--	--	--	--	--	--	--	GeneCards Information	#N/A	#N/A	#N/A	#N/A	#N/A	#N/A	#N/A	#N/A	#N/A	#N/A	#N/A	#N/A	#N/A	#N/A
ENSG00000230311	AC004074.3	NA	NA	--	NA	NA	--	NA	NA	--	NA	NA	--	NA	NA	--	--	--	--	--	--	--	--	--	--	--	--	--	GeneCards Information	#N/A	#N/A	#N/A	#N/A	#N/A	#N/A	#N/A	#N/A	#N/A	#N/A	#N/A	#N/A	#N/A	#N/A
ENSG00000230312	LL0XNC01-116E7.4	NA	NA	--	NA	NA	--	NA	NA	--	NA	NA	--	NA	NA	--	--	--	--	--	--	--	--	--	--	--	--	--	GeneCards Information	#N/A	#N/A	#N/A	#N/A	#N/A	#N/A	#N/A	#N/A	#N/A	#N/A	#N/A	#N/A	#N/A	#N/A
ENSG00000230342	FANCD2P2	0.0442743	3.84795	UP	NA	NA	--	NA	NA	--	NA	NA	--	NA	NA	--	--	--	--	--	--	--	--	--	--	--	--	--	GeneCards Information	#N/A	#N/A	#N/A	#N/A	#N/A	#N/A	#N/A	#N/A	#N/A	#N/A	#N/A	#N/A	#N/A	#N/A
ENSG00000230358	RP11-166O4.1	NA	NA	--	NA	NA	--	NA	NA	--	0.000118853	-3.96601	DOWN	NA	NA	--	--	--	--	--	--	--	--	--	--	--	--	--	GeneCards Information	#N/A	#N/A	#N/A	#N/A	#N/A	#N/A	#N/A	#N/A	#N/A	#N/A	#N/A	#N/A	#N/A	#N/A
ENSG00000230373	GOLGA6L5	0.00192128	-3.28008	DOWN	NA	NA	--	NA	NA	--	NA	NA	--	NA	NA	--	--	--	--	--	--	--	--	--	--	--	--	--	GeneCards Information	#N/A	#N/A	#N/A	#N/A	#N/A	#N/A	#N/A	#N/A	#N/A	#N/A	#N/A	#N/A	#N/A	#N/A
ENSG00000230399	RBBP8P1	NA	NA	--	NA	NA	--	NA	NA	--	NA	NA	--	NA	NA	--	--	--	--	--	--	--	--	--	--	--	--	--	GeneCards Information	9606	100420552	-	-	HGNC:39583	X	-	retinoblastoma binding protein 8 pseudogene 1	pseudo	RBBP8P1	retinoblastoma binding protein 8 pseudogene 1	O	-	20140502
ENSG00000230425	RSU1P1	NA	NA	--	NA	NA	--	0.000174845	#NAME?	--	NA	NA	--	NA	NA	--	--	--	--	--	--	--	--	--	--	--	--	--	GeneCards Information	9606	100129622	AL022344.6	Y214H10.6	HGNC:31114	10	10q11.21	Ras suppressor protein 1 pseudogene 1	pseudo	RSU1P1	Ras suppressor protein 1 pseudogene 1	O	-	20140502
ENSG00000230446	RP11-423O2.3	NA	NA	--	NA	NA	--	NA	NA	--	NA	NA	--	NA	NA	--	--	--	--	--	--	--	--	--	--	--	--	--	GeneCards Information	#N/A	#N/A	#N/A	#N/A	#N/A	#N/A	#N/A	#N/A	#N/A	#N/A	#N/A	#N/A	#N/A	#N/A
ENSG00000230457	PA2G4P4	0.0234667	-3.80623	DOWN	NA	NA	--	NA	NA	--	NA	NA	--	NA	NA	--	--	--	--	--	--	--	--	--	--	--	--	--	GeneCards Information	9606	647033	-	PA2G4L1	HGNC:32217	3	3q25.31	proliferation-associated 2G4 pseudogene 4	pseudo	PA2G4P4	proliferation-associated 2G4 pseudogene 4	O	-	20140502
ENSG00000230459	RP11-741G21.1	NA	NA	--	NA	NA	--	NA	NA	--	NA	NA	--	NA	NA	--	--	--	--	--	--	--	--	--	--	--	--	--	GeneCards Information	#N/A	#N/A	#N/A	#N/A	#N/A	#N/A	#N/A	#N/A	#N/A	#N/A	#N/A	#N/A	#N/A	#N/A
ENSG00000230482	ATP5G2P3	NA	NA	--	NA	NA	--	NA	NA	--	NA	NA	--	NA	NA	--	--	--	--	--	--	--	--	--	--	--	--	--	GeneCards Information	9606	100507097	-	-	HGNC:42187	2	2q33.1	ATP synthase, H+ transporting, mitochondrial Fo complex, subunit C2 (subunit 9) pseudogene 3	pseudo	ATP5G2P3	ATP synthase, H+ transporting, mitochondrial Fo complex, subunit C2 (subunit 9) pseudogene 3	O	-	20140502
ENSG00000230491	RP13-228J13.10	NA	NA	--	NA	NA	--	NA	NA	--	NA	NA	--	NA	NA	--	--	--	--	--	--	--	--	--	--	--	--	--	GeneCards Information	#N/A	#N/A	#N/A	#N/A	#N/A	#N/A	#N/A	#N/A	#N/A	#N/A	#N/A	#N/A	#N/A	#N/A
ENSG00000230521	HCG4P7	3.44111e-40	-6.05239	DOWN	0.812968	-5.96604	DOWN	NA	NA	--	NA	NA	--	NA	NA	--	-2	DOWN	--	--	--	--	--	--	--	--	--	--	GeneCards Information	9606	353004	-	HCGIV-07|HCGIV-7|HCGIV.C	HGNC:22926	6	6p21.3	HLA complex group 4 pseudogene 7	pseudo	HCG4P7	HLA complex group 4 pseudogene 7	O	-	20140505
ENSG00000230524	COL6A4P1	NA	NA	--	NA	NA	--	NA	NA	--	NA	NA	--	NA	NA	--	--	--	--	--	--	--	--	--	--	--	--	--	GeneCards Information	9606	344875	-	COL6A4|COL6A4P|DIVA|DVWA|VWA6	HGNC:33484|MIM:612397|Ensembl:ENSG00000230524	3	3p25.1	collagen, type VI, alpha 4 pseudogene 1	pseudo	COL6A4P1	collagen, type VI, alpha 4 pseudogene 1	O	-	20140502
ENSG00000230553	RP11-481A12.2	NA	NA	--	NA	NA	--	NA	NA	--	NA	NA	--	NA	NA	--	--	--	--	--	--	--	--	--	--	--	--	--	GeneCards Information	#N/A	#N/A	#N/A	#N/A	#N/A	#N/A	#N/A	#N/A	#N/A	#N/A	#N/A	#N/A	#N/A	#N/A
ENSG00000230578	RP13-228J13.5	NA	NA	--	NA	NA	--	NA	NA	--	NA	NA	--	NA	NA	--	--	--	--	--	--	--	--	--	--	--	--	--	GeneCards Information	#N/A	#N/A	#N/A	#N/A	#N/A	#N/A	#N/A	#N/A	#N/A	#N/A	#N/A	#N/A	#N/A	#N/A
ENSG00000230581	RP11-390F4.8	NA	NA	--	NA	NA	--	NA	NA	--	0.0196081	-3.42907	DOWN	NA	NA	--	--	--	--	--	--	--	--	--	--	--	--	--	GeneCards Information	#N/A	#N/A	#N/A	#N/A	#N/A	#N/A	#N/A	#N/A	#N/A	#N/A	#N/A	#N/A	#N/A	#N/A
ENSG00000230596	AC112229.4	NA	NA	--	NA	NA	--	NA	NA	--	NA	NA	--	NA	NA	--	--	--	--	--	--	--	--	--	--	--	--	--	GeneCards Information	#N/A	#N/A	#N/A	#N/A	#N/A	#N/A	#N/A	#N/A	#N/A	#N/A	#N/A	#N/A	#N/A	#N/A
ENSG00000230609	RP11-167P22.4	NA	NA	--	NA	NA	--	NA	NA	--	NA	NA	--	NA	NA	--	--	--	--	--	--	--	--	--	--	--	--	--	GeneCards Information	#N/A	#N/A	#N/A	#N/A	#N/A	#N/A	#N/A	#N/A	#N/A	#N/A	#N/A	#N/A	#N/A	#N/A
ENSG00000230626	RP11-286H14.4	NA	NA	--	NA	NA	--	NA	NA	--	NA	NA	--	NA	NA	--	--	--	--	--	--	--	--	--	--	--	--	--	GeneCards Information	#N/A	#N/A	#N/A	#N/A	#N/A	#N/A	#N/A	#N/A	#N/A	#N/A	#N/A	#N/A	#N/A	#N/A
ENSG00000230629	RPS23P8	1.75782e-28	-4.58195	DOWN	NA	NA	--	NA	NA	--	0.00144047	2.38873	UP	4.79412e-12	5.99373	UP	--	--	--	--	2	UP	--	--	--	--	--	--	GeneCards Information	9606	653658	-	RPS23_5_1783	HGNC:35982	X	Xq13.1	ribosomal protein S23 pseudogene 8	pseudo	RPS23P8	ribosomal protein S23 pseudogene 8	O	-	20140502
ENSG00000230666	CEACAM22P	0.0169298	-2.58154	DOWN	NA	NA	--	NA	NA	--	NA	NA	--	NA	NA	--	--	--	--	--	--	--	--	--	--	--	--	--	GeneCards Information	9606	388550	-	-	HGNC:38029|Ensembl:ENSG00000230666	19	19q13.31	carcinoembryonic antigen-related cell adhesion molecule 2, pseudogene	pseudo	CEACAM22P	carcinoembryonic antigen-related cell adhesion molecule 2, pseudogene	O	-	20140502
ENSG00000230673	PABPC1P3	NA	NA	--	NA	NA	--	NA	NA	--	0.00716581	-2.23209	DOWN	NA	NA	--	--	--	--	--	--	--	--	--	--	--	--	--	GeneCards Information	9606	26978	-	PABP3|PABPCP3	HGNC:8560	X	Xq13.2	poly(A) binding protein, cytoplasmic 1 pseudogene 3	pseudo	PABPC1P3	poly(A) binding protein, cytoplasmic 1 pseudogene 3	O	-	20140502
ENSG00000230683	DDTP1	NA	NA	--	NA	NA	--	NA	NA	--	NA	NA	--	NA	NA	--	--	--	--	--	--	--	--	--	--	--	--	--	GeneCards Information	9606	101060160	-	-	HGNC:44546	3	-	D-dopachrome tautomerase pseudogene 1	protein-coding	DDTP1	D-dopachrome tautomerase pseudogene 1	O	D-dopachrome decarboxylase-like	20140602
ENSG00000230707	RP11-364B14.3	0.00323033	3.53388	UP	NA	NA	--	NA	NA	--	NA	NA	--	NA	NA	--	--	--	--	--	--	--	--	--	--	--	--	--	GeneCards Information	#N/A	#N/A	#N/A	#N/A	#N/A	#N/A	#N/A	#N/A	#N/A	#N/A	#N/A	#N/A	#N/A	#N/A
ENSG00000230715	RP11-274B21.4	5.63719e-18	-3.75869	DOWN	NA	NA	--	0.0129519	-4.70794	DOWN	7.14041e-05	-4.31963	DOWN	3.62543e-06	-19.9681	DOWN	--	--	--	--	-2	DOWN	-1	DOWN	--	--	--	--	GeneCards Information	#N/A	#N/A	#N/A	#N/A	#N/A	#N/A	#N/A	#N/A	#N/A	#N/A	#N/A	#N/A	#N/A	#N/A
ENSG00000230734	RPL10P3	1.3387e-46	-6.88854	DOWN	0.834048	-6.75995	DOWN	0.0243917	-6.05417	DOWN	1.2219e-05	-5.51071	DOWN	NA	NA	--	-2	DOWN	-1	DOWN	--	--	--	--	--	--	--	--	GeneCards Information	9606	619445	-	bA567J2.2	HGNC:23300	9	9q33.1	ribosomal protein L10 pseudogene 3	pseudo	RPL10P3	ribosomal protein L10 pseudogene 3	O	-	20140502
ENSG00000230756	RHOQP3	NA	NA	--	NA	NA	--	NA	NA	--	NA	NA	--	0.000951339	3.03182	UP	--	--	--	--	--	--	--	--	--	--	--	--	GeneCards Information	9606	284988	-	-	HGNC:37837	2	2q21.1	ras homolog family member Q pseudogene 3	pseudo	RHOQP3	ras homolog family member Q pseudogene 3	O	-	20140502
ENSG00000230772	VN1R108P	NA	NA	--	NA	NA	--	NA	NA	--	7.76901e-05	-3.74831	DOWN	NA	NA	--	--	--	--	--	--	--	--	--	--	--	--	--	GeneCards Information	9606	100312850	-	-	HGNC:37432	20	20p11.1	vomeronasal 1 receptor 108 pseudogene	pseudo	VN1R108P	vomeronasal 1 receptor 108 pseudogene	O	-	20140502
ENSG00000230795	HLA-K	1.84713e-15	-3.46033	DOWN	NA	NA	--	NA	NA	--	5.53702e-05	-6.54434	DOWN	NA	NA	--	--	--	--	--	--	--	--	--	--	--	--	--	GeneCards Information	9606	3138	-	HLA-70|HLA70|HLAK	HGNC:4969	6	6p21.3	major histocompatibility complex, class I, K (pseudogene)	pseudo	HLA-K	major histocompatibility complex, class I, K (pseudogene)	O	-	20140505
ENSG00000230799	AC007279.2	NA	NA	--	NA	NA	--	NA	NA	--	NA	NA	--	NA	NA	--	--	--	--	--	--	--	--	--	--	--	--	--	GeneCards Information	#N/A	#N/A	#N/A	#N/A	#N/A	#N/A	#N/A	#N/A	#N/A	#N/A	#N/A	#N/A	#N/A	#N/A
ENSG00000230833	RPEP3	NA	NA	--	NA	NA	--	NA	NA	--	NA	NA	--	NA	NA	--	--	--	--	--	--	--	--	--	--	--	--	--	GeneCards Information	9606	100420555	-	-	HGNC:44522	1	-	ribulose-5-phosphate-3-epimerase pseudogene 3	pseudo	RPEP3	ribulose-5-phosphate-3-epimerase pseudogene 3	O	-	20140502
ENSG00000230847	RP11-195E2.1	NA	NA	--	NA	NA	--	NA	NA	--	0.00266138	-4.4959	DOWN	NA	NA	--	--	--	--	--	--	--	--	--	--	--	--	--	GeneCards Information	#N/A	#N/A	#N/A	#N/A	#N/A	#N/A	#N/A	#N/A	#N/A	#N/A	#N/A	#N/A	#N/A	#N/A
ENSG00000230872	AC092338.5	NA	NA	--	NA	NA	--	NA	NA	--	NA	NA	--	NA	NA	--	--	--	--	--	--	--	--	--	--	--	--	--	GeneCards Information	#N/A	#N/A	#N/A	#N/A	#N/A	#N/A	#N/A	#N/A	#N/A	#N/A	#N/A	#N/A	#N/A	#N/A
ENSG00000230902	FAM204CP	NA	NA	--	NA	NA	--	NA	NA	--	NA	NA	--	NA	NA	--	--	--	--	--	--	--	--	--	--	--	--	--	GeneCards Information	9606	100420916	-	-	HGNC:42012	13	-	family with sequence similarity 204, member C, pseudogene	pseudo	FAM204CP	family with sequence similarity 204, member C, pseudogene	O	-	20140502
ENSG00000230903	RPL9P8	NA	NA	--	NA	NA	--	NA	NA	--	0.0226413	-5.47957	DOWN	NA	NA	--	--	--	--	--	--	--	--	--	--	--	--	--	GeneCards Information	9606	254948	-	RPL9P9|RPL9_14_1458|RPL9_15_1459	HGNC:30334	15	15q25.2	ribosomal protein L9 pseudogene 8	pseudo	RPL9P8	ribosomal protein L9 pseudogene 8	O	-	20140505
ENSG00000230911	PPIHP1	NA	NA	--	NA	NA	--	NA	NA	--	NA	NA	--	NA	NA	--	--	--	--	--	--	--	--	--	--	--	--	--	GeneCards Information	9606	246731	-	-	HGNC:31355	11	11q23	peptidylprolyl isomerase H (cyclophilin H) pseudogene 1	pseudo	PPIHP1	peptidylprolyl isomerase H (cyclophilin H) pseudogene 1	O	-	20140502
ENSG00000230946	RP4-549L20.2	NA	NA	--	NA	NA	--	NA	NA	--	NA	NA	--	NA	NA	--	--	--	--	--	--	--	--	--	--	--	--	--	GeneCards Information	#N/A	#N/A	#N/A	#N/A	#N/A	#N/A	#N/A	#N/A	#N/A	#N/A	#N/A	#N/A	#N/A	#N/A
ENSG00000230953	RP4-631H13.6	NA	NA	--	NA	NA	--	NA	NA	--	NA	NA	--	NA	NA	--	--	--	--	--	--	--	--	--	--	--	--	--	GeneCards Information	#N/A	#N/A	#N/A	#N/A	#N/A	#N/A	#N/A	#N/A	#N/A	#N/A	#N/A	#N/A	#N/A	#N/A
ENSG00000230958	AC093166.4	NA	NA	--	NA	NA	--	NA	NA	--	NA	NA	--	NA	NA	--	--	--	--	--	--	--	--	--	--	--	--	--	GeneCards Information	#N/A	#N/A	#N/A	#N/A	#N/A	#N/A	#N/A	#N/A	#N/A	#N/A	#N/A	#N/A	#N/A	#N/A
ENSG00000230965	SNX18P13	NA	NA	--	NA	NA	--	0.000174845	#NAME?	--	NA	NA	--	NA	NA	--	--	--	--	--	--	--	--	--	--	--	--	--	GeneCards Information	9606	100419042	-	-	HGNC:39621	21	-	sorting nexin 18 pseudogene 13	pseudo	SNX18P13	sorting nexin 18 pseudogene 13	O	-	20140502
ENSG00000230979	AC079250.1	6.01631e-10	-3.9626	DOWN	NA	NA	--	NA	NA	--	NA	NA	--	NA	NA	--	--	--	--	--	--	--	--	--	--	--	--	--	GeneCards Information	#N/A	#N/A	#N/A	#N/A	#N/A	#N/A	#N/A	#N/A	#N/A	#N/A	#N/A	#N/A	#N/A	#N/A
ENSG00000230981	AC006035.1	NA	NA	--	NA	NA	--	NA	NA	--	4.0662e-05	-3.67037	DOWN	NA	NA	--	--	--	--	--	--	--	--	--	--	--	--	--	GeneCards Information	#N/A	#N/A	#N/A	#N/A	#N/A	#N/A	#N/A	#N/A	#N/A	#N/A	#N/A	#N/A	#N/A	#N/A
ENSG00000230988	RP11-661D19.1	NA	NA	--	NA	NA	--	NA	NA	--	NA	NA	--	NA	NA	--	--	--	--	--	--	--	--	--	--	--	--	--	GeneCards Information	#N/A	#N/A	#N/A	#N/A	#N/A	#N/A	#N/A	#N/A	#N/A	#N/A	#N/A	#N/A	#N/A	#N/A
ENSG00000230992	FAM201B	1.79166e-10	-5.31005	DOWN	NA	NA	--	NA	NA	--	0.000744849	-4.85869	DOWN	NA	NA	--	--	--	--	--	--	--	--	--	--	--	--	--	GeneCards Information	9606	339742	-	-	HGNC:27933	2	2q21.2	family with sequence similarity 201, member B	unknown	FAM201B	family with sequence similarity 201, member B	O	-	20140516
ENSG00000231006	CTB-54D4.1	NA	NA	--	NA	NA	--	NA	NA	--	2.70944e-05	-4.25812	DOWN	NA	NA	--	--	--	--	--	--	--	--	--	--	--	--	--	GeneCards Information	#N/A	#N/A	#N/A	#N/A	#N/A	#N/A	#N/A	#N/A	#N/A	#N/A	#N/A	#N/A	#N/A	#N/A
ENSG00000231043	AC007238.1	2.56389e-06	-3.65866	DOWN	NA	NA	--	NA	NA	--	NA	NA	--	NA	NA	--	--	--	--	--	--	--	--	--	--	--	--	--	GeneCards Information	#N/A	#N/A	#N/A	#N/A	#N/A	#N/A	#N/A	#N/A	#N/A	#N/A	#N/A	#N/A	#N/A	#N/A
ENSG00000231047	GCNT1P3	NA	NA	--	NA	NA	--	NA	NA	--	NA	NA	--	NA	NA	--	--	--	--	--	--	--	--	--	--	--	--	--	GeneCards Information	9606	100421581	-	-	HGNC:37973	3	-	glucosaminyl (N-acetyl) transferase 1, core 2 pseudogene 3	pseudo	GCNT1P3	glucosaminyl (N-acetyl) transferase 1, core 2 pseudogene 3	O	-	20140502
ENSG00000231053	RP13-26D14.2	NA	NA	--	NA	NA	--	NA	NA	--	NA	NA	--	NA	NA	--	--	--	--	--	--	--	--	--	--	--	--	--	GeneCards Information	#N/A	#N/A	#N/A	#N/A	#N/A	#N/A	#N/A	#N/A	#N/A	#N/A	#N/A	#N/A	#N/A	#N/A
ENSG00000231084	CTA-253N17.1	NA	NA	--	NA	NA	--	NA	NA	--	1.42642e-05	-3.90432	DOWN	1.71338e-05	-10.8711	DOWN	--	--	--	--	-2	DOWN	--	--	--	--	--	--	GeneCards Information	#N/A	#N/A	#N/A	#N/A	#N/A	#N/A	#N/A	#N/A	#N/A	#N/A	#N/A	#N/A	#N/A	#N/A
ENSG00000231087	FDPSP7	NA	NA	--	NA	NA	--	NA	NA	--	NA	NA	--	NA	NA	--	--	--	--	--	--	--	--	--	--	--	--	--	GeneCards Information	9606	441261	-	FDPSL2B	HGNC:33487	7	7q11.23	farnesyl diphosphate synthase pseudogene 7	pseudo	FDPSP7	farnesyl diphosphate synthase pseudogene 7	O	-	20140516
ENSG00000231096	AC015726.1	NA	NA	--	NA	NA	--	NA	NA	--	NA	NA	--	NA	NA	--	--	--	--	--	--	--	--	--	--	--	--	--	GeneCards Information	#N/A	#N/A	#N/A	#N/A	#N/A	#N/A	#N/A	#N/A	#N/A	#N/A	#N/A	#N/A	#N/A	#N/A
ENSG00000231148	HMGB1P7	NA	NA	--	NA	NA	--	NA	NA	--	NA	NA	--	NA	NA	--	--	--	--	--	--	--	--	--	--	--	--	--	GeneCards Information	9606	100420044	-	-	HGNC:39096	10	-	high mobility group box 1 pseudogene 7	pseudo	HMGB1P7	high mobility group box 1 pseudogene 7	O	-	20140502
ENSG00000231167	YBX1P2	NA	NA	--	NA	NA	--	NA	NA	--	NA	NA	--	NA	NA	--	--	--	--	--	--	--	--	--	--	--	--	--	GeneCards Information	9606	646531	-	-	HGNC:22635	7	7q22.3	Y box binding protein 1 pseudogene 2	pseudo	YBX1P2	Y box binding protein 1 pseudogene 2	O	-	20140504
ENSG00000231169	EEF1B2P1	NA	NA	--	NA	NA	--	NA	NA	--	NA	NA	--	NA	NA	--	--	--	--	--	--	--	--	--	--	--	--	--	GeneCards Information	9606	1932	-	EEF1B1|EF1B	HGNC:3207	15	15q21.2	eukaryotic translation elongation factor 1 beta 2 pseudogene 1	pseudo	EEF1B2P1	eukaryotic translation elongation factor 1 beta 2 pseudogene 1	O	-	20140502
ENSG00000231205	ZNF826P	NA	NA	--	NA	NA	--	0.00310893	-3.12668	DOWN	0.010858	-2.7154	DOWN	NA	NA	--	--	--	--	--	--	--	--	--	--	--	--	--	GeneCards Information	9606	664701	-	ZNF826	HGNC:33875	19	19p12	zinc finger protein 826, pseudogene	pseudo	ZNF826P	zinc finger protein 826, pseudogene	O	-	20140502
ENSG00000231206	HNRNPA1P25	NA	NA	--	NA	NA	--	NA	NA	--	NA	NA	--	NA	NA	--	--	--	--	--	--	--	--	--	--	--	--	--	GeneCards Information	9606	100131983	-	-	HGNC:39543	X	Xq13.2	heterogeneous nuclear ribonucleoprotein A1 pseudogene 25	pseudo	HNRNPA1P25	heterogeneous nuclear ribonucleoprotein A1 pseudogene 25	O	-	20140522
ENSG00000231234	SKP1P1	NA	NA	--	NA	NA	--	NA	NA	--	0.00296568	-2.48205	DOWN	NA	NA	--	--	--	--	--	--	--	--	--	--	--	--	--	GeneCards Information	9606	6922	-	EMC19|OCP2|TCEB1L|TCEB1P|TCEB1P1	HGNC:33696	7	7q11.21	S-phase kinase-associated protein 1 pseudogene 1	pseudo	SKP1P1	S-phase kinase-associated protein 1 pseudogene 1	O	-	20140502
ENSG00000231241	RPS3AP3	NA	NA	--	NA	NA	--	NA	NA	--	NA	NA	--	NA	NA	--	--	--	--	--	--	--	--	--	--	--	--	--	GeneCards Information	9606	140713	-	bA332A4.2	HGNC:16537	20	20q11.2	ribosomal protein S3A pseudogene 3	pseudo	RPS3AP3	ribosomal protein S3A pseudogene 3	O	-	20140502
ENSG00000231258	ZSWIM5P2	1.06119e-06	7.47662	UP	NA	NA	--	NA	NA	--	NA	NA	--	NA	NA	--	--	--	--	--	--	--	--	--	--	--	--	--	GeneCards Information	9606	100132201	-	-	HGNC:43769	17	17p11.2	zinc finger, SWIM-type containing 5 pseudogene 2	pseudo	ZSWIM5P2	zinc finger, SWIM-type containing 5 pseudogene 2	O	-	20140502
ENSG00000231259	AC125232.1	2.08821e-06	2.59018	UP	NA	NA	--	NA	NA	--	0.0120505	2.01186	UP	NA	NA	--	--	--	--	--	--	--	--	--	--	--	--	--	GeneCards Information	#N/A	#N/A	#N/A	#N/A	#N/A	#N/A	#N/A	#N/A	#N/A	#N/A	#N/A	#N/A	#N/A	#N/A
ENSG00000231267	PPIAL4E	NA	NA	--	NA	NA	--	NA	NA	--	NA	NA	--	NA	NA	--	--	--	--	--	--	--	--	--	--	--	--	--	GeneCards Information	9606	730262	-	COAS2	HGNC:33997|MIM:608608	1	1q21.2	peptidylprolyl isomerase A (cyclophilin A)-like 4E	protein-coding	PPIAL4E	peptidylprolyl isomerase A (cyclophilin A)-like 4E	O	-	20140502
ENSG00000231296	RP1-39G22.4	NA	NA	--	NA	NA	--	NA	NA	--	NA	NA	--	NA	NA	--	--	--	--	--	--	--	--	--	--	--	--	--	GeneCards Information	#N/A	#N/A	#N/A	#N/A	#N/A	#N/A	#N/A	#N/A	#N/A	#N/A	#N/A	#N/A	#N/A	#N/A
ENSG00000231307	RPS3P2	NA	NA	--	NA	NA	--	NA	NA	--	NA	NA	--	NA	NA	--	--	--	--	--	--	--	--	--	--	--	--	--	GeneCards Information	9606	140761	-	RPS3_4_1701|dJ927M24.3	HGNC:16603	20	20q11.2	ribosomal protein S3 pseudogene 2	pseudo	RPS3P2	ribosomal protein S3 pseudogene 2	O	-	20140502
ENSG00000231345	RP11-564C4.6	NA	NA	--	NA	NA	--	0.0328512	-3.43209	DOWN	NA	NA	--	NA	NA	--	--	--	--	--	--	--	--	--	--	--	--	--	GeneCards Information	#N/A	#N/A	#N/A	#N/A	#N/A	#N/A	#N/A	#N/A	#N/A	#N/A	#N/A	#N/A	#N/A	#N/A
ENSG00000231357	AC006028.11	NA	NA	--	NA	NA	--	NA	NA	--	NA	NA	--	NA	NA	--	--	--	--	--	--	--	--	--	--	--	--	--	GeneCards Information	#N/A	#N/A	#N/A	#N/A	#N/A	#N/A	#N/A	#N/A	#N/A	#N/A	#N/A	#N/A	#N/A	#N/A
ENSG00000231384	AC007919.19	NA	NA	--	NA	NA	--	NA	NA	--	NA	NA	--	NA	NA	--	--	--	--	--	--	--	--	--	--	--	--	--	GeneCards Information	#N/A	#N/A	#N/A	#N/A	#N/A	#N/A	#N/A	#N/A	#N/A	#N/A	#N/A	#N/A	#N/A	#N/A
ENSG00000231398	RP11-375N9.2	NA	NA	--	NA	NA	--	NA	NA	--	NA	NA	--	NA	NA	--	--	--	--	--	--	--	--	--	--	--	--	--	GeneCards Information	#N/A	#N/A	#N/A	#N/A	#N/A	#N/A	#N/A	#N/A	#N/A	#N/A	#N/A	#N/A	#N/A	#N/A
ENSG00000231402	WASF5P	NA	NA	--	NA	NA	--	NA	NA	--	NA	NA	--	NA	NA	--	--	--	--	--	--	--	--	--	--	--	--	--	GeneCards Information	9606	387122	XXbac-BPG248L24.7	-	HGNC:21665	6	6p21.33	WAS protein family, member 5, pseudogene	pseudo	WASF5P	WAS protein family, member 5, pseudogene	O	-	20140505
ENSG00000231431	AC131180.4	NA	NA	--	NA	NA	--	NA	NA	--	NA	NA	--	NA	NA	--	--	--	--	--	--	--	--	--	--	--	--	--	GeneCards Information	#N/A	#N/A	#N/A	#N/A	#N/A	#N/A	#N/A	#N/A	#N/A	#N/A	#N/A	#N/A	#N/A	#N/A
ENSG00000231443	AC024937.6	0.0257073	-4.33666	DOWN	NA	NA	--	NA	NA	--	8.78836e-09	-6.59583	DOWN	NA	NA	--	--	--	--	--	--	--	--	--	--	--	--	--	GeneCards Information	#N/A	#N/A	#N/A	#N/A	#N/A	#N/A	#N/A	#N/A	#N/A	#N/A	#N/A	#N/A	#N/A	#N/A
ENSG00000231461	HLA-DPA2	NA	NA	--	NA	NA	--	NA	NA	--	NA	NA	--	NA	NA	--	--	--	--	--	--	--	--	--	--	--	--	--	GeneCards Information	9606	646702	-	HLA-DP2A	HGNC:4939	6	6p21.32	major histocompatibility complex, class II, DP alpha 2 (pseudogene)	pseudo	HLA-DPA2	major histocompatibility complex, class II, DP alpha 2 (pseudogene)	O	-	20140524
ENSG00000231503	RP11-118B22.3	NA	NA	--	NA	NA	--	NA	NA	--	NA	NA	--	NA	NA	--	--	--	--	--	--	--	--	--	--	--	--	--	GeneCards Information	#N/A	#N/A	#N/A	#N/A	#N/A	#N/A	#N/A	#N/A	#N/A	#N/A	#N/A	#N/A	#N/A	#N/A
ENSG00000231564	EIF4A1P11	NA	NA	--	NA	NA	--	NA	NA	--	NA	NA	--	NA	NA	--	--	--	--	--	--	--	--	--	--	--	--	--	GeneCards Information	9606	100130006	-	-	HGNC:37932	1	1q25.2	eukaryotic translation initiation factor 4A1 pseudogene 11	pseudo	EIF4A1P11	eukaryotic translation initiation factor 4A1 pseudogene 11	O	-	20140502
ENSG00000231584	FAHD2CP	1.0079e-08	-2.09955	DOWN	NA	NA	--	0.000174845	-4.48448	DOWN	0.00129312	-4.02026	DOWN	NA	NA	--	--	--	--	--	--	--	--	--	--	--	--	--	GeneCards Information	9606	729234	-	-	HGNC:44135|Ensembl:ENSG00000231584	2	2q11.1	fumarylacetoacetate hydrolase domain containing 2C, pseudogene	pseudo	FAHD2CP	fumarylacetoacetate hydrolase domain containing 2C, pseudogene	O	-	20140502
ENSG00000231625	CTD-2104P17.1	NA	NA	--	NA	NA	--	NA	NA	--	NA	NA	--	NA	NA	--	--	--	--	--	--	--	--	--	--	--	--	--	GeneCards Information	#N/A	#N/A	#N/A	#N/A	#N/A	#N/A	#N/A	#N/A	#N/A	#N/A	#N/A	#N/A	#N/A	#N/A
ENSG00000231686	RP1-203P18.1	0.000656463	-5.14769	DOWN	NA	NA	--	NA	NA	--	NA	NA	--	NA	NA	--	--	--	--	--	--	--	--	--	--	--	--	--	GeneCards Information	#N/A	#N/A	#N/A	#N/A	#N/A	#N/A	#N/A	#N/A	#N/A	#N/A	#N/A	#N/A	#N/A	#N/A
ENSG00000231697	NANOGP5	NA	NA	--	NA	NA	--	NA	NA	--	NA	NA	--	NA	NA	--	--	--	--	--	--	--	--	--	--	--	--	--	GeneCards Information	9606	414133	-	-	HGNC:23103	9	9q31	Nanog homeobox pseudogene 5	pseudo	NANOGP5	Nanog homeobox pseudogene 5	O	-	20140522
ENSG00000231699	AC020550.7	NA	NA	--	NA	NA	--	NA	NA	--	NA	NA	--	NA	NA	--	--	--	--	--	--	--	--	--	--	--	--	--	GeneCards Information	#N/A	#N/A	#N/A	#N/A	#N/A	#N/A	#N/A	#N/A	#N/A	#N/A	#N/A	#N/A	#N/A	#N/A
ENSG00000231702	RP11-54O7.10	NA	NA	--	NA	NA	--	NA	NA	--	NA	NA	--	NA	NA	--	--	--	--	--	--	--	--	--	--	--	--	--	GeneCards Information	#N/A	#N/A	#N/A	#N/A	#N/A	#N/A	#N/A	#N/A	#N/A	#N/A	#N/A	#N/A	#N/A	#N/A
ENSG00000231707	PABPC1P1	NA	NA	--	NA	NA	--	NA	NA	--	NA	NA	--	NA	NA	--	--	--	--	--	--	--	--	--	--	--	--	--	GeneCards Information	9606	26980	-	PABP1|PABPCP1	HGNC:8558	4	4p14	poly(A) binding protein, cytoplasmic 1 pseudogene 1	pseudo	PABPC1P1	poly(A) binding protein, cytoplasmic 1 pseudogene 1	O	-	20140504
ENSG00000231739	GAPDHP59	NA	NA	--	NA	NA	--	NA	NA	--	0.0488805	-2.91174	DOWN	NA	NA	--	--	--	--	--	--	--	--	--	--	--	--	--	GeneCards Information	9606	645024	-	GAPDHL3|GAPDL3	HGNC:4152	2	2q32.1	glyceraldehyde-3-phosphate dehydrogenase pseudogene 59	pseudo	GAPDHP59	glyceraldehyde-3-phosphate dehydrogenase pseudogene 59	O	-	20140502
ENSG00000231767	MIR4426	NA	NA	--	NA	NA	--	NA	NA	--	0.00238813	-3.84186	DOWN	NA	NA	--	--	--	--	--	--	--	--	--	--	--	--	--	GeneCards Information	9606	100616345	-	-	HGNC:41848|miRBase:MI0016765	1	-	microRNA 4426	ncRNA	MIR4426	microRNA 4426	O	-	20140502
ENSG00000231780	AC090960.1	NA	NA	--	NA	NA	--	NA	NA	--	NA	NA	--	NA	NA	--	--	--	--	--	--	--	--	--	--	--	--	--	GeneCards Information	#N/A	#N/A	#N/A	#N/A	#N/A	#N/A	#N/A	#N/A	#N/A	#N/A	#N/A	#N/A	#N/A	#N/A
ENSG00000231793	DOC2GP	0.0484638	-2.68416	DOWN	NA	NA	--	NA	NA	--	0.00187088	-3.77002	DOWN	NA	NA	--	--	--	--	--	--	--	--	--	--	--	--	--	GeneCards Information	9606	390213	-	-	HGNC:37962	11	11q13.2	double C2-like domains, gamma, pseudogene	pseudo	DOC2GP	double C2-like domains, gamma, pseudogene	O	-	20140502
ENSG00000231841	RP11-206F17.2	NA	NA	--	NA	NA	--	NA	NA	--	NA	NA	--	NA	NA	--	--	--	--	--	--	--	--	--	--	--	--	--	GeneCards Information	#N/A	#N/A	#N/A	#N/A	#N/A	#N/A	#N/A	#N/A	#N/A	#N/A	#N/A	#N/A	#N/A	#N/A
ENSG00000231859	AC007875.2	NA	NA	--	NA	NA	--	NA	NA	--	NA	NA	--	NA	NA	--	--	--	--	--	--	--	--	--	--	--	--	--	GeneCards Information	#N/A	#N/A	#N/A	#N/A	#N/A	#N/A	#N/A	#N/A	#N/A	#N/A	#N/A	#N/A	#N/A	#N/A
ENSG00000231870	KRT17P3	NA	NA	--	NA	NA	--	0.000174845	#NAME?	--	NA	NA	--	NA	NA	--	--	--	--	--	--	--	--	--	--	--	--	--	GeneCards Information	9606	729682	-	-	HGNC:33697	17	17q11.2	keratin 17 pseudogene 3	pseudo	KRT17P3	keratin 17 pseudogene 3	O	-	20140502
ENSG00000231884	NDUFB1P1	NA	NA	--	NA	NA	--	NA	NA	--	NA	NA	--	NA	NA	--	--	--	--	--	--	--	--	--	--	--	--	--	GeneCards Information	9606	100190952	-	NDUFB1P|bcm3095	HGNC:30893	3	3p21.31	NADH dehydrogenase (ubiquinone) 1 beta subcomplex, 1 pseudogene 1	pseudo	NDUFB1P1	NADH dehydrogenase (ubiquinone) 1 beta subcomplex, 1 pseudogene 1	O	-	20140502
ENSG00000231905	SETP10	NA	NA	--	NA	NA	--	NA	NA	--	NA	NA	--	NA	NA	--	--	--	--	--	--	--	--	--	--	--	--	--	GeneCards Information	9606	100287822	-	-	HGNC:42929	1	1q25.2	SET pseudogene 10	pseudo	SETP10	SET pseudogene 10	O	-	20140502
ENSG00000231961	RP5-967N21.7	NA	NA	--	NA	NA	--	NA	NA	--	NA	NA	--	NA	NA	--	--	--	--	--	--	--	--	--	--	--	--	--	GeneCards Information	#N/A	#N/A	#N/A	#N/A	#N/A	#N/A	#N/A	#N/A	#N/A	#N/A	#N/A	#N/A	#N/A	#N/A
ENSG00000231965	AF131215.1	NA	NA	--	NA	NA	--	NA	NA	--	NA	NA	--	NA	NA	--	--	--	--	--	--	--	--	--	--	--	--	--	GeneCards Information	#N/A	#N/A	#N/A	#N/A	#N/A	#N/A	#N/A	#N/A	#N/A	#N/A	#N/A	#N/A	#N/A	#N/A
ENSG00000231978	RP11-132G19.3	NA	NA	--	NA	NA	--	NA	NA	--	NA	NA	--	NA	NA	--	--	--	--	--	--	--	--	--	--	--	--	--	GeneCards Information	#N/A	#N/A	#N/A	#N/A	#N/A	#N/A	#N/A	#N/A	#N/A	#N/A	#N/A	#N/A	#N/A	#N/A
ENSG00000231991	ANXA2P2	NA	NA	--	NA	NA	--	0.033073	4.34722	UP	0.000270005	4.8189	UP	3.96144e-12	17.5164	UP	--	--	--	--	2	UP	1	UP	--	--	--	--	GeneCards Information	9606	304	-	ANX2L2|ANX2P2|LPC2B	HGNC:539|Ensembl:ENSG00000231991	9	9p13	annexin A2 pseudogene 2	pseudo	ANXA2P2	annexin A2 pseudogene 2	O	-	20140504
ENSG00000232015	RP11-181C21.6	NA	NA	--	NA	NA	--	NA	NA	--	NA	NA	--	4.27362e-07	-27.0785	DOWN	--	--	--	--	--	--	--	--	--	--	--	--	GeneCards Information	#N/A	#N/A	#N/A	#N/A	#N/A	#N/A	#N/A	#N/A	#N/A	#N/A	#N/A	#N/A	#N/A	#N/A
ENSG00000232027	RP11-275F13.3	NA	NA	--	NA	NA	--	NA	NA	--	NA	NA	--	NA	NA	--	--	--	--	--	--	--	--	--	--	--	--	--	GeneCards Information	#N/A	#N/A	#N/A	#N/A	#N/A	#N/A	#N/A	#N/A	#N/A	#N/A	#N/A	#N/A	#N/A	#N/A
ENSG00000232032	AC079781.7	NA	NA	--	NA	NA	--	NA	NA	--	NA	NA	--	NA	NA	--	--	--	--	--	--	--	--	--	--	--	--	--	GeneCards Information	#N/A	#N/A	#N/A	#N/A	#N/A	#N/A	#N/A	#N/A	#N/A	#N/A	#N/A	#N/A	#N/A	#N/A
ENSG00000232042	RP11-45J1.1	NA	NA	--	NA	NA	--	NA	NA	--	NA	NA	--	NA	NA	--	--	--	--	--	--	--	--	--	--	--	--	--	GeneCards Information	#N/A	#N/A	#N/A	#N/A	#N/A	#N/A	#N/A	#N/A	#N/A	#N/A	#N/A	#N/A	#N/A	#N/A
ENSG00000232059	RP11-173A6.2	NA	NA	--	NA	NA	--	NA	NA	--	NA	NA	--	NA	NA	--	--	--	--	--	--	--	--	--	--	--	--	--	GeneCards Information	#N/A	#N/A	#N/A	#N/A	#N/A	#N/A	#N/A	#N/A	#N/A	#N/A	#N/A	#N/A	#N/A	#N/A
ENSG00000232083	RPL31P7	NA	NA	--	NA	NA	--	NA	NA	--	NA	NA	--	NA	NA	--	--	--	--	--	--	--	--	--	--	--	--	--	GeneCards Information	9606	654391	-	RPL31_22_1578	HGNC:31325	17	17q25.3	ribosomal protein L31 pseudogene 7	pseudo	RPL31P7	ribosomal protein L31 pseudogene 7	O	-	20140502
ENSG00000232097	AC079781.8	NA	NA	--	NA	NA	--	NA	NA	--	NA	NA	--	NA	NA	--	--	--	--	--	--	--	--	--	--	--	--	--	GeneCards Information	#N/A	#N/A	#N/A	#N/A	#N/A	#N/A	#N/A	#N/A	#N/A	#N/A	#N/A	#N/A	#N/A	#N/A
ENSG00000232101	AC108059.2	NA	NA	--	NA	NA	--	NA	NA	--	NA	NA	--	NA	NA	--	--	--	--	--	--	--	--	--	--	--	--	--	GeneCards Information	#N/A	#N/A	#N/A	#N/A	#N/A	#N/A	#N/A	#N/A	#N/A	#N/A	#N/A	#N/A	#N/A	#N/A
ENSG00000232129	AC011385.2	NA	NA	--	NA	NA	--	0.019447	#NAME?	--	NA	NA	--	NA	NA	--	--	--	--	--	--	--	--	--	--	--	--	--	GeneCards Information	#N/A	#N/A	#N/A	#N/A	#N/A	#N/A	#N/A	#N/A	#N/A	#N/A	#N/A	#N/A	#N/A	#N/A
ENSG00000232163	RPLP1P13	NA	NA	--	NA	NA	--	NA	NA	--	NA	NA	--	NA	NA	--	--	--	--	--	--	--	--	--	--	--	--	--	GeneCards Information	9606	100874124	-	-	HGNC:41973	13	-	ribosomal protein, large, P1 pseudogene 13	pseudo	RPLP1P13	ribosomal protein, large, P1 pseudogene 13	O	-	20140502
ENSG00000232176	RP11-146N23.1	NA	NA	--	NA	NA	--	0.000174845	#NAME?	--	NA	NA	--	NA	NA	--	--	--	--	--	--	--	--	--	--	--	--	--	GeneCards Information	#N/A	#N/A	#N/A	#N/A	#N/A	#N/A	#N/A	#N/A	#N/A	#N/A	#N/A	#N/A	#N/A	#N/A
ENSG00000232177	MTND4P24	NA	NA	--	NA	NA	--	0.000174845	#NAME?	--	NA	NA	--	NA	NA	--	--	--	--	--	--	--	--	--	--	--	--	--	GeneCards Information	9606	100873254	-	-	HGNC:42220	X	-	MT-ND4 pseudogene 24	pseudo	MTND4P24	MT-ND4 pseudogene 24	O	-	20140502
ENSG00000232179	RP11-100G15.2	NA	NA	--	NA	NA	--	NA	NA	--	NA	NA	--	NA	NA	--	--	--	--	--	--	--	--	--	--	--	--	--	GeneCards Information	#N/A	#N/A	#N/A	#N/A	#N/A	#N/A	#N/A	#N/A	#N/A	#N/A	#N/A	#N/A	#N/A	#N/A
ENSG00000232187	FTH1P7	3.12471e-06	-3.52041	DOWN	NA	NA	--	NA	NA	--	NA	NA	--	NA	NA	--	--	--	--	--	--	--	--	--	--	--	--	--	GeneCards Information	9606	2500	-	FTHL7	HGNC:3994	13	13q12.11	ferritin, heavy polypeptide 1 pseudogene 7	pseudo	FTH1P7	ferritin, heavy polypeptide 1 pseudogene 7	O	-	20140502
ENSG00000232217	FTLP8	NA	NA	--	NA	NA	--	NA	NA	--	NA	NA	--	NA	NA	--	--	--	--	--	--	--	--	--	--	--	--	--	GeneCards Information	9606	100462790	-	-	HGNC:37956	13	-	ferritin, light polypeptide pseudogene 8	pseudo	FTLP8	ferritin, light polypeptide pseudogene 8	O	-	20140502
ENSG00000232228	RP11-77O7.1	NA	NA	--	NA	NA	--	NA	NA	--	NA	NA	--	NA	NA	--	--	--	--	--	--	--	--	--	--	--	--	--	GeneCards Information	#N/A	#N/A	#N/A	#N/A	#N/A	#N/A	#N/A	#N/A	#N/A	#N/A	#N/A	#N/A	#N/A	#N/A
ENSG00000232241	DYNLT3P1	NA	NA	--	NA	NA	--	NA	NA	--	NA	NA	--	NA	NA	--	--	--	--	--	--	--	--	--	--	--	--	--	GeneCards Information	9606	170554	-	TCTE1P|dJ531H16.2	HGNC:16571	20	20p12.1	dynein, light chain, Tctex-type 3 pseudogene 1	pseudo	DYNLT3P1	dynein, light chain, Tctex-type 3 pseudogene 1	O	-	20140502
ENSG00000232242	ZYG11AP1	NA	NA	--	NA	NA	--	NA	NA	--	NA	NA	--	NA	NA	--	--	--	--	--	--	--	--	--	--	--	--	--	GeneCards Information	9606	100131879	-	-	HGNC:38032	9	9q31.1	zyg-11 family member A, cell cycle regulator pseudogene 1	pseudo	ZYG11AP1	zyg-11 family member A, cell cycle regulator pseudogene 1	O	-	20140502
ENSG00000232344	AC087163.2	NA	NA	--	NA	NA	--	NA	NA	--	0.0109007	-3.88412	DOWN	NA	NA	--	--	--	--	--	--	--	--	--	--	--	--	--	GeneCards Information	#N/A	#N/A	#N/A	#N/A	#N/A	#N/A	#N/A	#N/A	#N/A	#N/A	#N/A	#N/A	#N/A	#N/A
ENSG00000232346	SC22CB-1E7.1	2.35692e-09	-6.97837	DOWN	NA	NA	--	NA	NA	--	0.000682142	-3.82134	DOWN	NA	NA	--	--	--	--	--	--	--	--	--	--	--	--	--	GeneCards Information	#N/A	#N/A	#N/A	#N/A	#N/A	#N/A	#N/A	#N/A	#N/A	#N/A	#N/A	#N/A	#N/A	#N/A
ENSG00000232372	RP11-504P24.2	NA	NA	--	NA	NA	--	0.000174845	#NAME?	--	NA	NA	--	NA	NA	--	--	--	--	--	--	--	--	--	--	--	--	--	GeneCards Information	#N/A	#N/A	#N/A	#N/A	#N/A	#N/A	#N/A	#N/A	#N/A	#N/A	#N/A	#N/A	#N/A	#N/A
ENSG00000232373	MTCYBP3	NA	NA	--	NA	NA	--	NA	NA	--	NA	NA	--	NA	NA	--	--	--	--	--	--	--	--	--	--	--	--	--	GeneCards Information	9606	100873204	-	-	HGNC:39579	13	-	MT-CYB pseudogene 3	pseudo	MTCYBP3	MT-CYB pseudogene 3	O	-	20140502
ENSG00000232389	RP11-134K13.2	NA	NA	--	NA	NA	--	NA	NA	--	NA	NA	--	NA	NA	--	--	--	--	--	--	--	--	--	--	--	--	--	GeneCards Information	#N/A	#N/A	#N/A	#N/A	#N/A	#N/A	#N/A	#N/A	#N/A	#N/A	#N/A	#N/A	#N/A	#N/A
ENSG00000232422	RP11-380M3.1	NA	NA	--	NA	NA	--	NA	NA	--	NA	NA	--	NA	NA	--	--	--	--	--	--	--	--	--	--	--	--	--	GeneCards Information	#N/A	#N/A	#N/A	#N/A	#N/A	#N/A	#N/A	#N/A	#N/A	#N/A	#N/A	#N/A	#N/A	#N/A
ENSG00000232454	RP11-3J10.7	NA	NA	--	NA	NA	--	NA	NA	--	NA	NA	--	NA	NA	--	--	--	--	--	--	--	--	--	--	--	--	--	GeneCards Information	#N/A	#N/A	#N/A	#N/A	#N/A	#N/A	#N/A	#N/A	#N/A	#N/A	#N/A	#N/A	#N/A	#N/A
ENSG00000232466	RP11-337A23.5	NA	NA	--	NA	NA	--	NA	NA	--	NA	NA	--	NA	NA	--	--	--	--	--	--	--	--	--	--	--	--	--	GeneCards Information	#N/A	#N/A	#N/A	#N/A	#N/A	#N/A	#N/A	#N/A	#N/A	#N/A	#N/A	#N/A	#N/A	#N/A
ENSG00000232467	TMA16P2	NA	NA	--	NA	NA	--	NA	NA	--	NA	NA	--	NA	NA	--	--	--	--	--	--	--	--	--	--	--	--	--	GeneCards Information	9606	100101407	-	-	HGNC:43781	1	1p34.1	translation machinery associated 16 homolog pseudogene 2	pseudo	TMA16P2	translation machinery associated 16 homolog pseudogene 2	O	-	20140502
ENSG00000232472	EEF1B2P3	1.27684e-15	-4.0599	DOWN	NA	NA	--	NA	NA	--	NA	NA	--	NA	NA	--	--	--	--	--	--	--	--	--	--	--	--	--	GeneCards Information	9606	644820	hCG_1983058	EEF1B4	HGNC:3210	X	Xp22.11	eukaryotic translation elongation factor 1 beta 2 pseudogene 3	pseudo	EEF1B2P3	eukaryotic translation elongation factor 1 beta 2 pseudogene 3	O	-	20140502
ENSG00000232486	RP11-18B3.2	NA	NA	--	NA	NA	--	NA	NA	--	NA	NA	--	NA	NA	--	--	--	--	--	--	--	--	--	--	--	--	--	GeneCards Information	#N/A	#N/A	#N/A	#N/A	#N/A	#N/A	#N/A	#N/A	#N/A	#N/A	#N/A	#N/A	#N/A	#N/A
ENSG00000232499	RP11-512F24.1	0.000182611	-3.31784	DOWN	NA	NA	--	NA	NA	--	NA	NA	--	NA	NA	--	--	--	--	--	--	--	--	--	--	--	--	--	GeneCards Information	#N/A	#N/A	#N/A	#N/A	#N/A	#N/A	#N/A	#N/A	#N/A	#N/A	#N/A	#N/A	#N/A	#N/A
ENSG00000232528	RP4-673D20.3	NA	NA	--	NA	NA	--	NA	NA	--	NA	NA	--	NA	NA	--	--	--	--	--	--	--	--	--	--	--	--	--	GeneCards Information	#N/A	#N/A	#N/A	#N/A	#N/A	#N/A	#N/A	#N/A	#N/A	#N/A	#N/A	#N/A	#N/A	#N/A
ENSG00000232546	RP11-458F8.1	NA	NA	--	NA	NA	--	0.019447	#NAME?	--	NA	NA	--	NA	NA	--	--	--	--	--	--	--	--	--	--	--	--	--	GeneCards Information	#N/A	#N/A	#N/A	#N/A	#N/A	#N/A	#N/A	#N/A	#N/A	#N/A	#N/A	#N/A	#N/A	#N/A
ENSG00000232559	GS1-124K5.12	NA	NA	--	NA	NA	--	0.000174845	-2.01422	DOWN	NA	NA	--	0.000445117	-3.58877	DOWN	--	--	--	--	--	--	--	--	--	--	--	--	GeneCards Information	#N/A	#N/A	#N/A	#N/A	#N/A	#N/A	#N/A	#N/A	#N/A	#N/A	#N/A	#N/A	#N/A	#N/A
ENSG00000232573	RPL3P4	NA	NA	--	NA	NA	--	NA	NA	--	2.07082e-06	7.08322	UP	0	76.0607	UP	--	--	--	--	2	UP	--	--	--	--	--	--	GeneCards Information	9606	326307	-	-	HGNC:19805	14	14q32.2	ribosomal protein L3 pseudogene 4	pseudo	RPL3P4	ribosomal protein L3 pseudogene 4	O	-	20140502
ENSG00000232587	EEF1A1P3	NA	NA	--	NA	NA	--	NA	NA	--	3.83215e-07	-5.78016	DOWN	NA	NA	--	--	--	--	--	--	--	--	--	--	--	--	--	GeneCards Information	9606	100421865	-	EEF1AL|EEF1AL1	HGNC:3194	13	13q21	eukaryotic translation elongation factor 1 alpha 1 pseudogene 3	pseudo	EEF1A1P3	eukaryotic translation elongation factor 1 alpha 1 pseudogene 3	O	-	20140502
ENSG00000232608	TIMM9P2	NA	NA	--	NA	NA	--	NA	NA	--	NA	NA	--	NA	NA	--	--	--	--	--	--	--	--	--	--	--	--	--	GeneCards Information	9606	100862727	-	-	HGNC:39929	21	21q22.2	translocase of inner mitochondrial membrane 9 homolog (yeast) pseudogene 2	pseudo	TIMM9P2	translocase of inner mitochondrial membrane 9 homolog (yeast) pseudogene 2	O	-	20140502
ENSG00000232627	AC021876.4	NA	NA	--	NA	NA	--	NA	NA	--	NA	NA	--	NA	NA	--	--	--	--	--	--	--	--	--	--	--	--	--	GeneCards Information	#N/A	#N/A	#N/A	#N/A	#N/A	#N/A	#N/A	#N/A	#N/A	#N/A	#N/A	#N/A	#N/A	#N/A
ENSG00000232637	WI2-3658N16.1	NA	NA	--	NA	NA	--	0.00474687	-2.45761	DOWN	0.0431376	-2.06688	DOWN	NA	NA	--	--	--	--	--	--	--	--	--	--	--	--	--	GeneCards Information	#N/A	#N/A	#N/A	#N/A	#N/A	#N/A	#N/A	#N/A	#N/A	#N/A	#N/A	#N/A	#N/A	#N/A
ENSG00000232662	LDHBP1	NA	NA	--	NA	NA	--	NA	NA	--	0.00138428	-5.30477	DOWN	NA	NA	--	--	--	--	--	--	--	--	--	--	--	--	--	GeneCards Information	9606	100289475	-	LDHBL1	HGNC:6542	13	13q34	lactate dehydrogenase B pseudogene 1	pseudo	LDHBP1	lactate dehydrogenase B pseudogene 1	O	-	20140502
ENSG00000232713	AC010733.5	NA	NA	--	NA	NA	--	NA	NA	--	0.00253948	-2.74395	DOWN	NA	NA	--	--	--	--	--	--	--	--	--	--	--	--	--	GeneCards Information	#N/A	#N/A	#N/A	#N/A	#N/A	#N/A	#N/A	#N/A	#N/A	#N/A	#N/A	#N/A	#N/A	#N/A
ENSG00000232742	RHOQP2	NA	NA	--	NA	NA	--	NA	NA	--	0.00189546	-2.73805	DOWN	NA	NA	--	--	--	--	--	--	--	--	--	--	--	--	--	GeneCards Information	9606	730041	-	-	HGNC:37836	2	2q21.1	ras homolog family member Q pseudogene 2	pseudo	RHOQP2	ras homolog family member Q pseudogene 2	O	-	20140516
ENSG00000232750	RP11-177A2.5	NA	NA	--	NA	NA	--	NA	NA	--	NA	NA	--	NA	NA	--	--	--	--	--	--	--	--	--	--	--	--	--	GeneCards Information	#N/A	#N/A	#N/A	#N/A	#N/A	#N/A	#N/A	#N/A	#N/A	#N/A	#N/A	#N/A	#N/A	#N/A
ENSG00000232757	ETF1P1	0.016114	-4.16324	DOWN	NA	NA	--	NA	NA	--	NA	NA	--	NA	NA	--	--	--	--	--	--	--	--	--	--	--	--	--	GeneCards Information	9606	6824	-	HCGVII|SUP45L2	HGNC:3478	6	6p21.3	eukaryotic translation termination factor 1 pseudogene 1	pseudo	ETF1P1	eukaryotic translation termination factor 1 pseudogene 1	O	-	20140505
ENSG00000232768	RP11-201O14.2	NA	NA	--	NA	NA	--	NA	NA	--	NA	NA	--	NA	NA	--	--	--	--	--	--	--	--	--	--	--	--	--	GeneCards Information	#N/A	#N/A	#N/A	#N/A	#N/A	#N/A	#N/A	#N/A	#N/A	#N/A	#N/A	#N/A	#N/A	#N/A
ENSG00000232778	RPL23AP50	NA	NA	--	NA	NA	--	NA	NA	--	NA	NA	--	NA	NA	--	--	--	--	--	--	--	--	--	--	--	--	--	GeneCards Information	9606	728106	-	RPL23A_20_731	HGNC:35958	6	6q21	ribosomal protein L23a pseudogene 50	pseudo	RPL23AP50	ribosomal protein L23a pseudogene 50	O	-	20140502
ENSG00000232780	RP5-871G17.5	NA	NA	--	NA	NA	--	NA	NA	--	NA	NA	--	NA	NA	--	--	--	--	--	--	--	--	--	--	--	--	--	GeneCards Information	#N/A	#N/A	#N/A	#N/A	#N/A	#N/A	#N/A	#N/A	#N/A	#N/A	#N/A	#N/A	#N/A	#N/A
ENSG00000232801	SDCBPP3	NA	NA	--	NA	NA	--	NA	NA	--	NA	NA	--	NA	NA	--	--	--	--	--	--	--	--	--	--	--	--	--	GeneCards Information	9606	100131656	-	-	HGNC:44687	X	Xp11.4	syndecan binding protein (syntenin) pseudogene 3	pseudo	SDCBPP3	syndecan binding protein (syntenin) pseudogene 3	O	-	20140502
ENSG00000232815	RP11-764K9.2	7.77068e-05	-4.61992	DOWN	NA	NA	--	NA	NA	--	2.99377e-06	-6.11052	DOWN	NA	NA	--	--	--	--	--	--	--	--	--	--	--	--	--	GeneCards Information	#N/A	#N/A	#N/A	#N/A	#N/A	#N/A	#N/A	#N/A	#N/A	#N/A	#N/A	#N/A	#N/A	#N/A
ENSG00000232824	RP11-401A10.2	NA	NA	--	NA	NA	--	NA	NA	--	NA	NA	--	NA	NA	--	--	--	--	--	--	--	--	--	--	--	--	--	GeneCards Information	#N/A	#N/A	#N/A	#N/A	#N/A	#N/A	#N/A	#N/A	#N/A	#N/A	#N/A	#N/A	#N/A	#N/A
ENSG00000232830	RP11-144C15.1	NA	NA	--	NA	NA	--	NA	NA	--	NA	NA	--	NA	NA	--	--	--	--	--	--	--	--	--	--	--	--	--	GeneCards Information	#N/A	#N/A	#N/A	#N/A	#N/A	#N/A	#N/A	#N/A	#N/A	#N/A	#N/A	#N/A	#N/A	#N/A
ENSG00000232842	RP5-961K14.1	NA	NA	--	NA	NA	--	NA	NA	--	NA	NA	--	NA	NA	--	--	--	--	--	--	--	--	--	--	--	--	--	GeneCards Information	#N/A	#N/A	#N/A	#N/A	#N/A	#N/A	#N/A	#N/A	#N/A	#N/A	#N/A	#N/A	#N/A	#N/A
ENSG00000232871	SEC1P	NA	NA	--	NA	NA	--	0.0199825	-7.44478	DOWN	0.00154131	-6.06676	DOWN	NA	NA	--	--	--	--	--	--	--	--	--	--	--	--	--	GeneCards Information	9606	653677	-	SEC1	HGNC:44149	19	19q13.33	secretory blood group 1, pseudogene	pseudo	SEC1P	secretory blood group 1, pseudogene	O	-	20140502
ENSG00000232875	HMGN2P35	NA	NA	--	NA	NA	--	NA	NA	--	NA	NA	--	NA	NA	--	--	--	--	--	--	--	--	--	--	--	--	--	GeneCards Information	9606	100874479	-	-	HGNC:39406	10	-	high mobility group nucleosomal binding domain 2 pseudogene 35	pseudo	HMGN2P35	high mobility group nucleosomal binding domain 2 pseudogene 35	O	-	20140502
ENSG00000232888	RPS11P5	NA	NA	--	NA	NA	--	NA	NA	--	0.000482038	-2.8899	DOWN	NA	NA	--	--	--	--	--	--	--	--	--	--	--	--	--	GeneCards Information	9606	727826	-	RPS11_3_1298	HGNC:36312	12	12q24.33	ribosomal protein S11 pseudogene 5	pseudo	RPS11P5	ribosomal protein S11 pseudogene 5	O	-	20140502
ENSG00000232889	AC087499.4	NA	NA	--	NA	NA	--	NA	NA	--	NA	NA	--	1.44099e-08	2.30837	UP	--	--	--	--	--	--	--	--	--	--	--	--	GeneCards Information	#N/A	#N/A	#N/A	#N/A	#N/A	#N/A	#N/A	#N/A	#N/A	#N/A	#N/A	#N/A	#N/A	#N/A
ENSG00000232894	MRPS31P2	NA	NA	--	NA	NA	--	NA	NA	--	NA	NA	--	NA	NA	--	--	--	--	--	--	--	--	--	--	--	--	--	GeneCards Information	9606	341757	-	-	HGNC:39252	13	13q12.11	mitochondrial ribosomal protein S31 pseudogene 2	pseudo	MRPS31P2	mitochondrial ribosomal protein S31 pseudogene 2	O	-	20140502
ENSG00000232963	HMGN2P20	NA	NA	--	NA	NA	--	NA	NA	--	NA	NA	--	NA	NA	--	--	--	--	--	--	--	--	--	--	--	--	--	GeneCards Information	9606	646049	-	-	HGNC:39385	2	2p23.3	high mobility group nucleosomal binding domain 2 pseudogene 20	pseudo	HMGN2P20	high mobility group nucleosomal binding domain 2 pseudogene 20	O	-	20140502
ENSG00000232994	RPL7P14	NA	NA	--	NA	NA	--	NA	NA	--	NA	NA	--	NA	NA	--	--	--	--	--	--	--	--	--	--	--	--	--	GeneCards Information	9606	100129743	-	RPL7_5_313	HGNC:35984	2	2q33.2	ribosomal protein L7 pseudogene 14	pseudo	RPL7P14	ribosomal protein L7 pseudogene 14	O	-	20140502
ENSG00000233010	RPEP4	NA	NA	--	NA	NA	--	NA	NA	--	NA	NA	--	NA	NA	--	--	--	--	--	--	--	--	--	--	--	--	--	GeneCards Information	9606	100420665	-	-	HGNC:44523	22	-	ribulose-5-phosphate-3-epimerase pseudogene 4	pseudo	RPEP4	ribulose-5-phosphate-3-epimerase pseudogene 4	O	-	20140502
ENSG00000233012	HDAC1P2	NA	NA	--	NA	NA	--	NA	NA	--	NA	NA	--	NA	NA	--	--	--	--	--	--	--	--	--	--	--	--	--	GeneCards Information	9606	100419489	-	-	HGNC:45191	1	-	histone deacetylase 1 pseudogene 2	pseudo	HDAC1P2	histone deacetylase 1 pseudogene 2	O	-	20140502
ENSG00000233045	AC097523.1	NA	NA	--	NA	NA	--	NA	NA	--	0.00144047	-3.2542	DOWN	NA	NA	--	--	--	--	--	--	--	--	--	--	--	--	--	GeneCards Information	#N/A	#N/A	#N/A	#N/A	#N/A	#N/A	#N/A	#N/A	#N/A	#N/A	#N/A	#N/A	#N/A	#N/A
ENSG00000233057	EEF1A1P14	NA	NA	--	NA	NA	--	NA	NA	--	3.39319e-05	-4.83726	DOWN	NA	NA	--	--	--	--	--	--	--	--	--	--	--	--	--	GeneCards Information	9606	647167	RP1-61P15.1	EEF1AL12	HGNC:3197	1	1q31.3	eukaryotic translation elongation factor 1 alpha 1 pseudogene 14	pseudo	EEF1A1P14	eukaryotic translation elongation factor 1 alpha 1 pseudogene 14	O	-	20140502
ENSG00000233072	RP11-487E1.1	NA	NA	--	NA	NA	--	NA	NA	--	NA	NA	--	NA	NA	--	--	--	--	--	--	--	--	--	--	--	--	--	GeneCards Information	#N/A	#N/A	#N/A	#N/A	#N/A	#N/A	#N/A	#N/A	#N/A	#N/A	#N/A	#N/A	#N/A	#N/A
ENSG00000233075	AL023583.1	NA	NA	--	NA	NA	--	0.00033029	#NAME?	--	NA	NA	--	NA	NA	--	--	--	--	--	--	--	--	--	--	--	--	--	GeneCards Information	#N/A	#N/A	#N/A	#N/A	#N/A	#N/A	#N/A	#N/A	#N/A	#N/A	#N/A	#N/A	#N/A	#N/A
ENSG00000233087	AC073869.1	0.0114492	-2.92917	DOWN	NA	NA	--	NA	NA	--	6.3716e-05	-3.90455	DOWN	NA	NA	--	--	--	--	--	--	--	--	--	--	--	--	--	GeneCards Information	#N/A	#N/A	#N/A	#N/A	#N/A	#N/A	#N/A	#N/A	#N/A	#N/A	#N/A	#N/A	#N/A	#N/A
ENSG00000233125	ACTBP12	7.2676e-14	-6.46695	DOWN	NA	NA	--	NA	NA	--	0.0112796	-3.68982	DOWN	NA	NA	--	--	--	--	--	--	--	--	--	--	--	--	--	GeneCards Information	9606	100462767	-	ACTGP5	HGNC:150	1	1p21	actin, beta pseudogene 12	pseudo	ACTBP12	actin, beta pseudogene 12	O	-	20140502
ENSG00000233163	RP11-259F16.3	NA	NA	--	NA	NA	--	NA	NA	--	NA	NA	--	NA	NA	--	--	--	--	--	--	--	--	--	--	--	--	--	GeneCards Information	#N/A	#N/A	#N/A	#N/A	#N/A	#N/A	#N/A	#N/A	#N/A	#N/A	#N/A	#N/A	#N/A	#N/A
ENSG00000233172	RP11-12A20.6	NA	NA	--	NA	NA	--	0.000174845	#NAME?	--	NA	NA	--	NA	NA	--	--	--	--	--	--	--	--	--	--	--	--	--	GeneCards Information	#N/A	#N/A	#N/A	#N/A	#N/A	#N/A	#N/A	#N/A	#N/A	#N/A	#N/A	#N/A	#N/A	#N/A
ENSG00000233189	RP11-122F14.2	NA	NA	--	NA	NA	--	NA	NA	--	NA	NA	--	NA	NA	--	--	--	--	--	--	--	--	--	--	--	--	--	GeneCards Information	#N/A	#N/A	#N/A	#N/A	#N/A	#N/A	#N/A	#N/A	#N/A	#N/A	#N/A	#N/A	#N/A	#N/A
ENSG00000233218	SNX18P16	4.73874e-37	-9.67107	DOWN	NA	NA	--	NA	NA	--	4.12922e-07	-10.3445	DOWN	0.000613324	-58.9072	DOWN	--	--	--	--	-2	DOWN	--	--	--	--	--	--	GeneCards Information	9606	100419020	-	-	HGNC:39624	1	-	sorting nexin 18 pseudogene 16	pseudo	SNX18P16	sorting nexin 18 pseudogene 16	O	-	20140516
ENSG00000233247	GS1-257G1.1	5.40282e-06	-6.27814	DOWN	NA	NA	--	NA	NA	--	NA	NA	--	NA	NA	--	--	--	--	--	--	--	--	--	--	--	--	--	GeneCards Information	#N/A	#N/A	#N/A	#N/A	#N/A	#N/A	#N/A	#N/A	#N/A	#N/A	#N/A	#N/A	#N/A	#N/A
ENSG00000233266	HMGB1P31	NA	NA	--	NA	NA	--	NA	NA	--	0.000416978	-3.02419	DOWN	NA	NA	--	--	--	--	--	--	--	--	--	--	--	--	--	GeneCards Information	9606	100873894	-	-	HGNC:39122	2	-	high mobility group box 1 pseudogene 31	pseudo	HMGB1P31	high mobility group box 1 pseudogene 31	O	-	20140502
ENSG00000233268	RP11-558F24.2	NA	NA	--	NA	NA	--	NA	NA	--	NA	NA	--	NA	NA	--	--	--	--	--	--	--	--	--	--	--	--	--	GeneCards Information	#N/A	#N/A	#N/A	#N/A	#N/A	#N/A	#N/A	#N/A	#N/A	#N/A	#N/A	#N/A	#N/A	#N/A
ENSG00000233270	SNRPEP4	NA	NA	--	NA	NA	--	NA	NA	--	NA	NA	--	NA	NA	--	--	--	--	--	--	--	--	--	--	--	--	--	GeneCards Information	9606	100130109	-	-	HGNC:43446	19	19p13.3	small nuclear ribonucleoprotein polypeptide E pseudogene 4	pseudo	SNRPEP4	small nuclear ribonucleoprotein polypeptide E pseudogene 4	O	-	20140502
ENSG00000233297	RASA4DP	NA	NA	--	NA	NA	--	NA	NA	--	NA	NA	--	NA	NA	--	--	--	--	--	--	--	--	--	--	--	--	--	GeneCards Information	9606	100133005	-	-	HGNC:44226	7	7q22.1	RAS p21 protein activator 4CD, pseudogene	pseudo	RASA4DP	RAS p21 protein activator 4CD, pseudogene	O	-	20140502
ENSG00000233325	MIPEPP3	NA	NA	--	NA	NA	--	NA	NA	--	5.17228e-10	-79.2565	DOWN	NA	NA	--	--	--	--	--	--	--	--	--	--	--	--	--	GeneCards Information	9606	650794	-	-	HGNC:39458	13	13q12.11	mitochondrial intermediate peptidase pseudogene 3	pseudo	MIPEPP3	mitochondrial intermediate peptidase pseudogene 3	O	-	20140502
ENSG00000233327	USP32P2	1.78383e-13	-3.5879	DOWN	NA	NA	--	0.000174845	-5.28156	DOWN	4.63163e-10	-5.06146	DOWN	NA	NA	--	--	--	--	--	--	--	--	--	--	--	--	--	GeneCards Information	9606	220594	-	TL132	HGNC:30751|Ensembl:ENSG00000233327|HPRD:17321	17	17p11.2	ubiquitin specific peptidase 32 pseudogene 2	pseudo	USP32P2	ubiquitin specific peptidase 32 pseudogene 2	O	-	20140516
ENSG00000233328	PFN1P1	NA	NA	--	NA	NA	--	NA	NA	--	NA	NA	--	NA	NA	--	--	--	--	--	--	--	--	--	--	--	--	--	GeneCards Information	9606	730138	-	-	HGNC:42989	1	1q24.3	profilin 1 pseudogene 1	pseudo	PFN1P1	profilin 1 pseudogene 1	O	-	20140502
ENSG00000233343	ATP6V1G1P4	NA	NA	--	NA	NA	--	NA	NA	--	NA	NA	--	NA	NA	--	--	--	--	--	--	--	--	--	--	--	--	--	GeneCards Information	9606	100462843	-	-	HGNC:37671	10	-	ATPase, H+ transporting, lysosomal 13kDa, V1 subunit G1 pseudogene 4	pseudo	ATP6V1G1P4	ATPase, H+ transporting, lysosomal 13kDa, V1 subunit G1 pseudogene 4	O	-	20140502
ENSG00000233369	RP11-396K3.1	1.0339e-05	2.07138	UP	NA	NA	--	NA	NA	--	NA	NA	--	NA	NA	--	--	--	--	--	--	--	--	--	--	--	--	--	GeneCards Information	#N/A	#N/A	#N/A	#N/A	#N/A	#N/A	#N/A	#N/A	#N/A	#N/A	#N/A	#N/A	#N/A	#N/A
ENSG00000233380	RPS2P48	NA	NA	--	NA	NA	--	NA	NA	--	0.0353131	-3.33489	DOWN	NA	NA	--	--	--	--	--	--	--	--	--	--	--	--	--	GeneCards Information	9606	645173	-	RPS2_26_1559	HGNC:35985	17	17q22	ribosomal protein S2 pseudogene 48	pseudo	RPS2P48	ribosomal protein S2 pseudogene 48	O	-	20140502
ENSG00000233406	RP11-296A18.5	NA	NA	--	NA	NA	--	NA	NA	--	0.018811	-2.83615	DOWN	NA	NA	--	--	--	--	--	--	--	--	--	--	--	--	--	GeneCards Information	#N/A	#N/A	#N/A	#N/A	#N/A	#N/A	#N/A	#N/A	#N/A	#N/A	#N/A	#N/A	#N/A	#N/A
ENSG00000233426	EIF3FP3	3.05626e-07	-2.04402	DOWN	NA	NA	--	NA	NA	--	NA	NA	--	0.00670678	2.08846	UP	--	--	--	--	--	--	--	--	--	--	--	--	GeneCards Information	9606	339799	hCG_15200	-	HGNC:37625	2	2p16.1	eukaryotic translation initiation factor 3, subunit F pseudogene 3	pseudo	EIF3FP3	eukaryotic translation initiation factor 3, subunit F pseudogene 3	O	-	20140524
ENSG00000233433	RP1-296G17.3	NA	NA	--	NA	NA	--	NA	NA	--	NA	NA	--	NA	NA	--	--	--	--	--	--	--	--	--	--	--	--	--	GeneCards Information	#N/A	#N/A	#N/A	#N/A	#N/A	#N/A	#N/A	#N/A	#N/A	#N/A	#N/A	#N/A	#N/A	#N/A
ENSG00000233448	PMS2P9	NA	NA	--	NA	NA	--	NA	NA	--	NA	NA	--	NA	NA	--	--	--	--	--	--	--	--	--	--	--	--	--	GeneCards Information	9606	100132832	-	PMS2L17|PMS2LP1|PMSR5	HGNC:9135	7	7q11.23	postmeiotic segregation increased 2 pseudogene 9	pseudo	PMS2P9	postmeiotic segregation increased 2 pseudogene 9	O	-	20140502
ENSG00000233476	EEF1A1P6	1.75681e-10	-2.1665	DOWN	NA	NA	--	NA	NA	--	0.0382656	2.16103	UP	0.000791075	3.50782	UP	--	--	--	--	2	UP	--	--	--	--	--	--	GeneCards Information	9606	221838	-	EEF1AL4	HGNC:3201	7	7p15.3	eukaryotic translation elongation factor 1 alpha 1 pseudogene 6	pseudo	EEF1A1P6	eukaryotic translation elongation factor 1 alpha 1 pseudogene 6	O	-	20140502
ENSG00000233484	RP11-74B21.1	NA	NA	--	NA	NA	--	NA	NA	--	NA	NA	--	NA	NA	--	--	--	--	--	--	--	--	--	--	--	--	--	GeneCards Information	#N/A	#N/A	#N/A	#N/A	#N/A	#N/A	#N/A	#N/A	#N/A	#N/A	#N/A	#N/A	#N/A	#N/A
ENSG00000233494	AC009963.3	NA	NA	--	NA	NA	--	NA	NA	--	NA	NA	--	0.0066108	9.99835	UP	--	--	--	--	--	--	--	--	--	--	--	--	GeneCards Information	#N/A	#N/A	#N/A	#N/A	#N/A	#N/A	#N/A	#N/A	#N/A	#N/A	#N/A	#N/A	#N/A	#N/A
ENSG00000233523	PHBP5	NA	NA	--	NA	NA	--	NA	NA	--	NA	NA	--	NA	NA	--	--	--	--	--	--	--	--	--	--	--	--	--	GeneCards Information	#N/A	#N/A	#N/A	#N/A	#N/A	#N/A	#N/A	#N/A	#N/A	#N/A	#N/A	#N/A	#N/A	#N/A
ENSG00000233551	RP11-335H2.2	NA	NA	--	NA	NA	--	NA	NA	--	NA	NA	--	NA	NA	--	--	--	--	--	--	--	--	--	--	--	--	--	GeneCards Information	#N/A	#N/A	#N/A	#N/A	#N/A	#N/A	#N/A	#N/A	#N/A	#N/A	#N/A	#N/A	#N/A	#N/A
ENSG00000233558	RP3-486I3.4	NA	NA	--	NA	NA	--	NA	NA	--	NA	NA	--	NA	NA	--	--	--	--	--	--	--	--	--	--	--	--	--	GeneCards Information	#N/A	#N/A	#N/A	#N/A	#N/A	#N/A	#N/A	#N/A	#N/A	#N/A	#N/A	#N/A	#N/A	#N/A
ENSG00000233585	AC115617.2	NA	NA	--	NA	NA	--	NA	NA	--	NA	NA	--	NA	NA	--	--	--	--	--	--	--	--	--	--	--	--	--	GeneCards Information	#N/A	#N/A	#N/A	#N/A	#N/A	#N/A	#N/A	#N/A	#N/A	#N/A	#N/A	#N/A	#N/A	#N/A
ENSG00000233586	RP11-763B22.3	NA	NA	--	NA	NA	--	NA	NA	--	0.0143393	-3.74421	DOWN	NA	NA	--	--	--	--	--	--	--	--	--	--	--	--	--	GeneCards Information	#N/A	#N/A	#N/A	#N/A	#N/A	#N/A	#N/A	#N/A	#N/A	#N/A	#N/A	#N/A	#N/A	#N/A
ENSG00000233622	CYP2T2P	0.000163524	-2.39332	DOWN	NA	NA	--	NA	NA	--	0.000405844	-3.63802	DOWN	NA	NA	--	--	--	--	--	--	--	--	--	--	--	--	--	GeneCards Information	9606	171523	-	-	HGNC:18852	19	19q13.2	cytochrome P450, family 2, subfamily T, polypeptide 2, pseudogene	pseudo	CYP2T2P	cytochrome P450, family 2, subfamily T, polypeptide 2, pseudogene	O	-	20140502
ENSG00000233623	PGAM1P11	NA	NA	--	NA	NA	--	NA	NA	--	NA	NA	--	NA	NA	--	--	--	--	--	--	--	--	--	--	--	--	--	GeneCards Information	9606	100420660	-	-	HGNC:42464	1	-	phosphoglycerate mutase 1 pseudogene 11	pseudo	PGAM1P11	phosphoglycerate mutase 1 pseudogene 11	O	-	20140502
ENSG00000233647	RP11-8J9.1	NA	NA	--	NA	NA	--	NA	NA	--	NA	NA	--	NA	NA	--	--	--	--	--	--	--	--	--	--	--	--	--	GeneCards Information	#N/A	#N/A	#N/A	#N/A	#N/A	#N/A	#N/A	#N/A	#N/A	#N/A	#N/A	#N/A	#N/A	#N/A
ENSG00000233653	CICP7	NA	NA	--	NA	NA	--	NA	NA	--	NA	NA	--	NA	NA	--	--	--	--	--	--	--	--	--	--	--	--	--	GeneCards Information	9606	100288667	-	-	HGNC:37756	1	1p36.33	capicua transcriptional repressor pseudogene 7	pseudo	CICP7	capicua transcriptional repressor pseudogene 7	O	-	20140502
ENSG00000233668	RP11-571F15.3	NA	NA	--	NA	NA	--	NA	NA	--	NA	NA	--	NA	NA	--	--	--	--	--	--	--	--	--	--	--	--	--	GeneCards Information	#N/A	#N/A	#N/A	#N/A	#N/A	#N/A	#N/A	#N/A	#N/A	#N/A	#N/A	#N/A	#N/A	#N/A
ENSG00000233673	ANAPC1P1	NA	NA	--	NA	NA	--	NA	NA	--	0.000230147	-4.04969	DOWN	NA	NA	--	--	--	--	--	--	--	--	--	--	--	--	--	GeneCards Information	9606	100286979	-	-	HGNC:44150	2	2p11.2	anaphase promoting complex subunit 1 pseudogene 1	pseudo	ANAPC1P1	anaphase promoting complex subunit 1 pseudogene 1	O	-	20140502
ENSG00000233688	CTD-2183H9.3	NA	NA	--	NA	NA	--	NA	NA	--	NA	NA	--	NA	NA	--	--	--	--	--	--	--	--	--	--	--	--	--	GeneCards Information	#N/A	#N/A	#N/A	#N/A	#N/A	#N/A	#N/A	#N/A	#N/A	#N/A	#N/A	#N/A	#N/A	#N/A
ENSG00000233690	EBAG9P1	NA	NA	--	NA	NA	--	NA	NA	--	NA	NA	--	NA	NA	--	--	--	--	--	--	--	--	--	--	--	--	--	GeneCards Information	9606	100422254	-	-	HGNC:45233	10	-	estrogen receptor binding site associated, antigen, 9 pseudogene 1	pseudo	EBAG9P1	estrogen receptor binding site associated, antigen, 9 pseudogene 1	O	-	20140502
ENSG00000233750	RP11-34P13.10	2.11717e-29	-5.30974	DOWN	NA	NA	--	NA	NA	--	1.41692e-12	-5.90534	DOWN	0.000522449	-4.77441	DOWN	--	--	--	--	-2	DOWN	--	--	--	--	--	--	GeneCards Information	#N/A	#N/A	#N/A	#N/A	#N/A	#N/A	#N/A	#N/A	#N/A	#N/A	#N/A	#N/A	#N/A	#N/A
ENSG00000233762	AC007969.5	2.3451e-23	-3.69306	DOWN	NA	NA	--	NA	NA	--	NA	NA	--	NA	NA	--	--	--	--	--	--	--	--	--	--	--	--	--	GeneCards Information	#N/A	#N/A	#N/A	#N/A	#N/A	#N/A	#N/A	#N/A	#N/A	#N/A	#N/A	#N/A	#N/A	#N/A
ENSG00000233796	AC089999.1	NA	NA	--	NA	NA	--	0.0468181	-2.42226	DOWN	NA	NA	--	NA	NA	--	--	--	--	--	--	--	--	--	--	--	--	--	GeneCards Information	#N/A	#N/A	#N/A	#N/A	#N/A	#N/A	#N/A	#N/A	#N/A	#N/A	#N/A	#N/A	#N/A	#N/A
ENSG00000233820	RP11-535M15.2	0.0310929	-4.76232	DOWN	NA	NA	--	NA	NA	--	NA	NA	--	NA	NA	--	--	--	--	--	--	--	--	--	--	--	--	--	GeneCards Information	#N/A	#N/A	#N/A	#N/A	#N/A	#N/A	#N/A	#N/A	#N/A	#N/A	#N/A	#N/A	#N/A	#N/A
ENSG00000233829	AC017078.1	NA	NA	--	NA	NA	--	NA	NA	--	NA	NA	--	NA	NA	--	--	--	--	--	--	--	--	--	--	--	--	--	GeneCards Information	#N/A	#N/A	#N/A	#N/A	#N/A	#N/A	#N/A	#N/A	#N/A	#N/A	#N/A	#N/A	#N/A	#N/A
ENSG00000233830	AC073150.4	NA	NA	--	NA	NA	--	0.019447	2.93447	UP	0.00211404	2.79333	UP	2.97835e-12	3.94112	UP	--	--	--	--	2	UP	1	UP	--	--	--	--	GeneCards Information	#N/A	#N/A	#N/A	#N/A	#N/A	#N/A	#N/A	#N/A	#N/A	#N/A	#N/A	#N/A	#N/A	#N/A
ENSG00000233836	RP11-255H23.2	NA	NA	--	NA	NA	--	NA	NA	--	NA	NA	--	NA	NA	--	--	--	--	--	--	--	--	--	--	--	--	--	GeneCards Information	#N/A	#N/A	#N/A	#N/A	#N/A	#N/A	#N/A	#N/A	#N/A	#N/A	#N/A	#N/A	#N/A	#N/A
ENSG00000233859	ADH5P4	NA	NA	--	NA	NA	--	NA	NA	--	NA	NA	--	NA	NA	--	--	--	--	--	--	--	--	--	--	--	--	--	GeneCards Information	9606	642443	-	ADH5B|RCADH5|bA707M13.2	HGNC:21377	6	6q12	alcohol dehydrogenase 5 (class III), chi polypeptide, pseudogene 4	pseudo	ADH5P4	alcohol dehydrogenase 5 (class III), chi polypeptide, pseudogene 4	O	-	20140505
ENSG00000233877	RP11-182I10.2	NA	NA	--	NA	NA	--	NA	NA	--	NA	NA	--	NA	NA	--	--	--	--	--	--	--	--	--	--	--	--	--	GeneCards Information	#N/A	#N/A	#N/A	#N/A	#N/A	#N/A	#N/A	#N/A	#N/A	#N/A	#N/A	#N/A	#N/A	#N/A
ENSG00000233887	ERVWE2	NA	NA	--	NA	NA	--	0.000174845	#NAME?	--	NA	NA	--	NA	NA	--	--	--	--	--	--	--	--	--	--	--	--	--	GeneCards Information	#N/A	#N/A	#N/A	#N/A	#N/A	#N/A	#N/A	#N/A	#N/A	#N/A	#N/A	#N/A	#N/A	#N/A
ENSG00000233902	XXbac-BPG181B23.6	0.000413538	-5.70618	DOWN	NA	NA	--	NA	NA	--	NA	NA	--	NA	NA	--	--	--	--	--	--	--	--	--	--	--	--	--	GeneCards Information	#N/A	#N/A	#N/A	#N/A	#N/A	#N/A	#N/A	#N/A	#N/A	#N/A	#N/A	#N/A	#N/A	#N/A
ENSG00000233913	CTC-575D19.1	4.42049e-31	-5.06915	DOWN	NA	NA	--	NA	NA	--	NA	NA	--	NA	NA	--	--	--	--	--	--	--	--	--	--	--	--	--	GeneCards Information	#N/A	#N/A	#N/A	#N/A	#N/A	#N/A	#N/A	#N/A	#N/A	#N/A	#N/A	#N/A	#N/A	#N/A
ENSG00000233916	ZDHHC20P1	NA	NA	--	NA	NA	--	NA	NA	--	0.0200031	-2.77377	DOWN	NA	NA	--	--	--	--	--	--	--	--	--	--	--	--	--	GeneCards Information	9606	100048907	-	-	HGNC:33456|Vega:OTTHUMG00000086707	6	6p21.3	zinc finger, DHHC-type containing 20 pseudogene 1	pseudo	ZDHHC20P1	zinc finger, DHHC-type containing 20 pseudogene 1	O	-	20140505
ENSG00000233924	AL160471.6	NA	NA	--	NA	NA	--	NA	NA	--	NA	NA	--	NA	NA	--	--	--	--	--	--	--	--	--	--	--	--	--	GeneCards Information	#N/A	#N/A	#N/A	#N/A	#N/A	#N/A	#N/A	#N/A	#N/A	#N/A	#N/A	#N/A	#N/A	#N/A
ENSG00000233954	RP11-169K16.7	9.05718e-24	-6.87082	DOWN	NA	NA	--	NA	NA	--	3.80065e-05	-5.74	DOWN	NA	NA	--	--	--	--	--	--	--	--	--	--	--	--	--	GeneCards Information	#N/A	#N/A	#N/A	#N/A	#N/A	#N/A	#N/A	#N/A	#N/A	#N/A	#N/A	#N/A	#N/A	#N/A
ENSG00000233956	BTF3P6	NA	NA	--	NA	NA	--	NA	NA	--	NA	NA	--	NA	NA	--	--	--	--	--	--	--	--	--	--	--	--	--	GeneCards Information	9606	100499261	-	-	HGNC:23765	21	21q22.11	basic transcription factor 3 pseudogene 6	pseudo	BTF3P6	basic transcription factor 3 pseudogene 6	O	-	20140502
ENSG00000233961	RP11-87H9.2	NA	NA	--	NA	NA	--	NA	NA	--	5.01891e-05	-3.91634	DOWN	4.04454e-05	-11.3197	DOWN	--	--	--	--	-2	DOWN	--	--	--	--	--	--	GeneCards Information	#N/A	#N/A	#N/A	#N/A	#N/A	#N/A	#N/A	#N/A	#N/A	#N/A	#N/A	#N/A	#N/A	#N/A
ENSG00000233966	UBE2SP1	NA	NA	--	NA	NA	--	NA	NA	--	0.0178881	3.34245	UP	NA	NA	--	--	--	--	--	--	--	--	--	--	--	--	--	GeneCards Information	9606	246719	-	-	HGNC:30864	17	17p11.2	ubiquitin-conjugating enzyme E2S pseudogene 1	pseudo	UBE2SP1	ubiquitin-conjugating enzyme E2S pseudogene 1	O	-	20140516
ENSG00000233979	AC002553.4	NA	NA	--	NA	NA	--	NA	NA	--	NA	NA	--	NA	NA	--	--	--	--	--	--	--	--	--	--	--	--	--	GeneCards Information	#N/A	#N/A	#N/A	#N/A	#N/A	#N/A	#N/A	#N/A	#N/A	#N/A	#N/A	#N/A	#N/A	#N/A
ENSG00000234009	AL049757.3	NA	NA	--	NA	NA	--	NA	NA	--	NA	NA	--	NA	NA	--	--	--	--	--	--	--	--	--	--	--	--	--	GeneCards Information	#N/A	#N/A	#N/A	#N/A	#N/A	#N/A	#N/A	#N/A	#N/A	#N/A	#N/A	#N/A	#N/A	#N/A
ENSG00000234025	RP11-257K9.3	NA	NA	--	NA	NA	--	NA	NA	--	NA	NA	--	NA	NA	--	--	--	--	--	--	--	--	--	--	--	--	--	GeneCards Information	#N/A	#N/A	#N/A	#N/A	#N/A	#N/A	#N/A	#N/A	#N/A	#N/A	#N/A	#N/A	#N/A	#N/A
ENSG00000234031	RPS3AP44	NA	NA	--	NA	NA	--	NA	NA	--	NA	NA	--	NA	NA	--	--	--	--	--	--	--	--	--	--	--	--	--	GeneCards Information	9606	646527	-	RPS3A_18_1305	HGNC:36761	13	13q12.13	ribosomal protein S3a pseudogene 44	pseudo	RPS3AP44	ribosomal protein S3a pseudogene 44	O	-	20140502
ENSG00000234036	RP11-123J14.2	NA	NA	--	NA	NA	--	NA	NA	--	NA	NA	--	NA	NA	--	--	--	--	--	--	--	--	--	--	--	--	--	GeneCards Information	#N/A	#N/A	#N/A	#N/A	#N/A	#N/A	#N/A	#N/A	#N/A	#N/A	#N/A	#N/A	#N/A	#N/A
ENSG00000234041	RP11-345I18.1	NA	NA	--	NA	NA	--	NA	NA	--	NA	NA	--	NA	NA	--	--	--	--	--	--	--	--	--	--	--	--	--	GeneCards Information	#N/A	#N/A	#N/A	#N/A	#N/A	#N/A	#N/A	#N/A	#N/A	#N/A	#N/A	#N/A	#N/A	#N/A
ENSG00000234042	RP11-452D2.2	1.27322e-05	-4.683	DOWN	NA	NA	--	NA	NA	--	3.84578e-08	-5.21166	DOWN	NA	NA	--	--	--	--	--	--	--	--	--	--	--	--	--	GeneCards Information	#N/A	#N/A	#N/A	#N/A	#N/A	#N/A	#N/A	#N/A	#N/A	#N/A	#N/A	#N/A	#N/A	#N/A
ENSG00000234059	CASKP1	NA	NA	--	NA	NA	--	NA	NA	--	NA	NA	--	NA	NA	--	--	--	--	--	--	--	--	--	--	--	--	--	GeneCards Information	9606	10029	-	CASKP	HGNC:1498	Y	Yq11	calcium/calmodulin-dependent serine protein kinase (MAGUK family) pseudogene 1	pseudo	CASKP1	calcium/calmodulin-dependent serine protein kinase (MAGUK family) pseudogene 1	O	-	20140502
ENSG00000234060	AC016906.1	NA	NA	--	NA	NA	--	NA	NA	--	NA	NA	--	NA	NA	--	--	--	--	--	--	--	--	--	--	--	--	--	GeneCards Information	#N/A	#N/A	#N/A	#N/A	#N/A	#N/A	#N/A	#N/A	#N/A	#N/A	#N/A	#N/A	#N/A	#N/A
ENSG00000234086	AL391994.1	1.41782e-20	-6.58832	DOWN	NA	NA	--	NA	NA	--	0.000121602	-4.66618	DOWN	NA	NA	--	--	--	--	--	--	--	--	--	--	--	--	--	GeneCards Information	#N/A	#N/A	#N/A	#N/A	#N/A	#N/A	#N/A	#N/A	#N/A	#N/A	#N/A	#N/A	#N/A	#N/A
ENSG00000234106	RP11-288E14.2	NA	NA	--	NA	NA	--	NA	NA	--	NA	NA	--	NA	NA	--	--	--	--	--	--	--	--	--	--	--	--	--	GeneCards Information	#N/A	#N/A	#N/A	#N/A	#N/A	#N/A	#N/A	#N/A	#N/A	#N/A	#N/A	#N/A	#N/A	#N/A
ENSG00000234144	RP5-1044H5.2	NA	NA	--	NA	NA	--	NA	NA	--	NA	NA	--	NA	NA	--	--	--	--	--	--	--	--	--	--	--	--	--	GeneCards Information	#N/A	#N/A	#N/A	#N/A	#N/A	#N/A	#N/A	#N/A	#N/A	#N/A	#N/A	#N/A	#N/A	#N/A
ENSG00000234159	RBPMSLP	NA	NA	--	NA	NA	--	NA	NA	--	NA	NA	--	NA	NA	--	--	--	--	--	--	--	--	--	--	--	--	--	GeneCards Information	9606	54032	-	-	HGNC:9923	21	21q11	RNA binding protein with multiple splicing-like pseudogene	pseudo	RBPMSLP	RNA binding protein with multiple splicing-like pseudogene	O	-	20140502
ENSG00000234167	TCEB2P4	NA	NA	--	NA	NA	--	NA	NA	--	NA	NA	--	NA	NA	--	--	--	--	--	--	--	--	--	--	--	--	--	GeneCards Information	9606	100874519	-	-	HGNC:39722	10	-	transcription elongation factor B (SIII), polypeptide 2 (18kDa, elongin B) pseudogene 4	pseudo	TCEB2P4	transcription elongation factor B (SIII), polypeptide 2 (18kDa, elongin B) pseudogene 4	O	-	20140502
ENSG00000234202	RP11-330C7.4	NA	NA	--	NA	NA	--	NA	NA	--	NA	NA	--	NA	NA	--	--	--	--	--	--	--	--	--	--	--	--	--	GeneCards Information	#N/A	#N/A	#N/A	#N/A	#N/A	#N/A	#N/A	#N/A	#N/A	#N/A	#N/A	#N/A	#N/A	#N/A
ENSG00000234241	RP4-775C13.1	NA	NA	--	NA	NA	--	NA	NA	--	NA	NA	--	NA	NA	--	--	--	--	--	--	--	--	--	--	--	--	--	GeneCards Information	#N/A	#N/A	#N/A	#N/A	#N/A	#N/A	#N/A	#N/A	#N/A	#N/A	#N/A	#N/A	#N/A	#N/A
ENSG00000234257	SOD2P1	NA	NA	--	NA	NA	--	NA	NA	--	NA	NA	--	NA	NA	--	--	--	--	--	--	--	--	--	--	--	--	--	GeneCards Information	9606	100421046	-	-	HGNC:45268	1	-	superoxide dismutase 2, mitochondrial pseudogene 1	pseudo	SOD2P1	superoxide dismutase 2, mitochondrial pseudogene 1	O	-	20140502
ENSG00000234272	AC079790.3	NA	NA	--	NA	NA	--	NA	NA	--	NA	NA	--	NA	NA	--	--	--	--	--	--	--	--	--	--	--	--	--	GeneCards Information	#N/A	#N/A	#N/A	#N/A	#N/A	#N/A	#N/A	#N/A	#N/A	#N/A	#N/A	#N/A	#N/A	#N/A
ENSG00000234287	RP11-761N21.2	2.50321e-13	-5.82807	DOWN	NA	NA	--	NA	NA	--	NA	NA	--	NA	NA	--	--	--	--	--	--	--	--	--	--	--	--	--	GeneCards Information	#N/A	#N/A	#N/A	#N/A	#N/A	#N/A	#N/A	#N/A	#N/A	#N/A	#N/A	#N/A	#N/A	#N/A
ENSG00000234289	H2BFS	NA	NA	--	NA	NA	--	NA	NA	--	0.0178219	-2.91149	DOWN	NA	NA	--	--	--	--	--	--	--	--	--	--	--	--	--	GeneCards Information	9606	54145	-	-	HGNC:4762|HPRD:11017	21	21q22.3	H2B histone family, member S (pseudogene)	pseudo	H2BFS	H2B histone family, member S (pseudogene)	O	-	20140504
ENSG00000234320	RP11-381O7.6	6.66759e-06	-3.92856	DOWN	NA	NA	--	NA	NA	--	0.00142443	-3.93361	DOWN	NA	NA	--	--	--	--	--	--	--	--	--	--	--	--	--	GeneCards Information	#N/A	#N/A	#N/A	#N/A	#N/A	#N/A	#N/A	#N/A	#N/A	#N/A	#N/A	#N/A	#N/A	#N/A
ENSG00000234335	RP11-241I20.3	NA	NA	--	NA	NA	--	NA	NA	--	NA	NA	--	NA	NA	--	--	--	--	--	--	--	--	--	--	--	--	--	GeneCards Information	#N/A	#N/A	#N/A	#N/A	#N/A	#N/A	#N/A	#N/A	#N/A	#N/A	#N/A	#N/A	#N/A	#N/A
ENSG00000234338	RP11-797H7.1	NA	NA	--	NA	NA	--	NA	NA	--	0.0435504	-2.64864	DOWN	NA	NA	--	--	--	--	--	--	--	--	--	--	--	--	--	GeneCards Information	#N/A	#N/A	#N/A	#N/A	#N/A	#N/A	#N/A	#N/A	#N/A	#N/A	#N/A	#N/A	#N/A	#N/A
ENSG00000234353	AP000347.4	0.0306248	-4.28087	DOWN	NA	NA	--	NA	NA	--	NA	NA	--	NA	NA	--	--	--	--	--	--	--	--	--	--	--	--	--	GeneCards Information	#N/A	#N/A	#N/A	#N/A	#N/A	#N/A	#N/A	#N/A	#N/A	#N/A	#N/A	#N/A	#N/A	#N/A
ENSG00000234358	AC003080.4	NA	NA	--	NA	NA	--	NA	NA	--	NA	NA	--	NA	NA	--	--	--	--	--	--	--	--	--	--	--	--	--	GeneCards Information	#N/A	#N/A	#N/A	#N/A	#N/A	#N/A	#N/A	#N/A	#N/A	#N/A	#N/A	#N/A	#N/A	#N/A
ENSG00000234367	PFN1P3	NA	NA	--	NA	NA	--	NA	NA	--	NA	NA	--	NA	NA	--	--	--	--	--	--	--	--	--	--	--	--	--	GeneCards Information	9606	200025	-	COAS-3|COAS3	HGNC:42987	1	1q21.2	profilin 1 pseudogene 3	pseudo	PFN1P3	profilin 1 pseudogene 3	O	-	20140502
ENSG00000234369	TATDN1P1	NA	NA	--	NA	NA	--	NA	NA	--	NA	NA	--	NA	NA	--	--	--	--	--	--	--	--	--	--	--	--	--	GeneCards Information	9606	728737	-	-	HGNC:45058	10	10q21.3	TatD DNase domain containing 1 pseudogene 1	pseudo	TATDN1P1	TatD DNase domain containing 1 pseudogene 1	O	-	20140502
ENSG00000234371	RP11-315J22.5	0.0231823	-4.36554	DOWN	NA	NA	--	0.0458769	-8.55895	DOWN	1.85809e-06	-7.02786	DOWN	0.0013309	-7.4714	DOWN	--	--	--	--	-2	DOWN	-1	DOWN	--	--	--	--	GeneCards Information	#N/A	#N/A	#N/A	#N/A	#N/A	#N/A	#N/A	#N/A	#N/A	#N/A	#N/A	#N/A	#N/A	#N/A
ENSG00000234450	AC005534.6	NA	NA	--	NA	NA	--	NA	NA	--	NA	NA	--	NA	NA	--	--	--	--	--	--	--	--	--	--	--	--	--	GeneCards Information	#N/A	#N/A	#N/A	#N/A	#N/A	#N/A	#N/A	#N/A	#N/A	#N/A	#N/A	#N/A	#N/A	#N/A
ENSG00000234500	GS1-124K5.10	NA	NA	--	NA	NA	--	NA	NA	--	NA	NA	--	NA	NA	--	--	--	--	--	--	--	--	--	--	--	--	--	GeneCards Information	#N/A	#N/A	#N/A	#N/A	#N/A	#N/A	#N/A	#N/A	#N/A	#N/A	#N/A	#N/A	#N/A	#N/A
ENSG00000234502	FYTTD1P1	NA	NA	--	NA	NA	--	NA	NA	--	NA	NA	--	NA	NA	--	--	--	--	--	--	--	--	--	--	--	--	--	GeneCards Information	9606	100128665	-	-	HGNC:38035	9	9q31.1	forty-two-three domain containing 1 pseudogene 1	pseudo	FYTTD1P1	forty-two-three domain containing 1 pseudogene 1	O	-	20140505
ENSG00000234518	PTGES3P1	1.32457e-08	-5.4823	DOWN	NA	NA	--	NA	NA	--	0.0160045	-3.3517	DOWN	NA	NA	--	--	--	--	--	--	--	--	--	--	--	--	--	GeneCards Information	9606	284672	hCG_2028557	PTGES3P	HGNC:43824	1	1p22.2	prostaglandin E synthase 3 (cytosolic) pseudogene 1	pseudo	PTGES3P1	prostaglandin E synthase 3 (cytosolic) pseudogene 1	O	-	20140502
ENSG00000234536	AC096582.7	NA	NA	--	NA	NA	--	NA	NA	--	0.0168855	-3.28337	DOWN	NA	NA	--	--	--	--	--	--	--	--	--	--	--	--	--	GeneCards Information	#N/A	#N/A	#N/A	#N/A	#N/A	#N/A	#N/A	#N/A	#N/A	#N/A	#N/A	#N/A	#N/A	#N/A
ENSG00000234562	TPMTP2	NA	NA	--	NA	NA	--	NA	NA	--	NA	NA	--	NA	NA	--	--	--	--	--	--	--	--	--	--	--	--	--	GeneCards Information	9606	100420393	-	-	HGNC:44565	3	-	thiopurine S-methyltransferase pseudogene 2	pseudo	TPMTP2	thiopurine S-methyltransferase pseudogene 2	O	-	20140502
ENSG00000234585	CCT6P3	2.41262e-10	-2.43286	DOWN	NA	NA	--	0.000174845	-3.32528	DOWN	3.24137e-05	-3.11646	DOWN	NA	NA	--	--	--	--	--	--	--	--	--	--	--	--	--	GeneCards Information	9606	643180	-	CCT6-3P	HGNC:35137|Ensembl:ENSG00000234585	7	7q11.21	chaperonin containing TCP1, subunit 6 (zeta) pseudogene 3	pseudo	CCT6P3	chaperonin containing TCP1, subunit 6 (zeta) pseudogene 3	O	-	20140516
ENSG00000234589	RP11-253E3.1	NA	NA	--	NA	NA	--	NA	NA	--	0.0154265	-3.51641	DOWN	NA	NA	--	--	--	--	--	--	--	--	--	--	--	--	--	GeneCards Information	#N/A	#N/A	#N/A	#N/A	#N/A	#N/A	#N/A	#N/A	#N/A	#N/A	#N/A	#N/A	#N/A	#N/A
ENSG00000234619	RP4-633I8.1	NA	NA	--	NA	NA	--	NA	NA	--	NA	NA	--	NA	NA	--	--	--	--	--	--	--	--	--	--	--	--	--	GeneCards Information	#N/A	#N/A	#N/A	#N/A	#N/A	#N/A	#N/A	#N/A	#N/A	#N/A	#N/A	#N/A	#N/A	#N/A
ENSG00000234624	AC016894.1	NA	NA	--	NA	NA	--	NA	NA	--	NA	NA	--	NA	NA	--	--	--	--	--	--	--	--	--	--	--	--	--	GeneCards Information	#N/A	#N/A	#N/A	#N/A	#N/A	#N/A	#N/A	#N/A	#N/A	#N/A	#N/A	#N/A	#N/A	#N/A
ENSG00000234664	HMGN2P5	0.00022145	-5.80817	DOWN	NA	NA	--	NA	NA	--	NA	NA	--	NA	NA	--	--	--	--	--	--	--	--	--	--	--	--	--	GeneCards Information	9606	727795	-	HMGN2L5	HGNC:33568	15	15q13.1	high mobility group nucleosomal binding domain 2 pseudogene 5	pseudo	HMGN2P5	high mobility group nucleosomal binding domain 2 pseudogene 5	O	-	20140505
ENSG00000234742	AC144530.1	0.00559024	-3.64606	DOWN	NA	NA	--	NA	NA	--	3.351e-05	-3.68439	DOWN	NA	NA	--	--	--	--	--	--	--	--	--	--	--	--	--	GeneCards Information	#N/A	#N/A	#N/A	#N/A	#N/A	#N/A	#N/A	#N/A	#N/A	#N/A	#N/A	#N/A	#N/A	#N/A
ENSG00000234782	RP11-442A13.1	NA	NA	--	NA	NA	--	NA	NA	--	0.000811243	-4.37761	DOWN	NA	NA	--	--	--	--	--	--	--	--	--	--	--	--	--	GeneCards Information	#N/A	#N/A	#N/A	#N/A	#N/A	#N/A	#N/A	#N/A	#N/A	#N/A	#N/A	#N/A	#N/A	#N/A
ENSG00000234784	RP11-182I10.1	NA	NA	--	NA	NA	--	NA	NA	--	NA	NA	--	NA	NA	--	--	--	--	--	--	--	--	--	--	--	--	--	GeneCards Information	#N/A	#N/A	#N/A	#N/A	#N/A	#N/A	#N/A	#N/A	#N/A	#N/A	#N/A	#N/A	#N/A	#N/A
ENSG00000234788	HSPA8P3	NA	NA	--	NA	NA	--	NA	NA	--	NA	NA	--	NA	NA	--	--	--	--	--	--	--	--	--	--	--	--	--	GeneCards Information	9606	100420143	-	-	HGNC:44918	10	-	heat shock 70kDa protein 8 pseudogene 3	pseudo	HSPA8P3	heat shock 70kDa protein 8 pseudogene 3	O	-	20140516
ENSG00000234797	RPS3AP6	NA	NA	--	NA	NA	--	NA	NA	--	8.49954e-07	4.83786	UP	0	11.9702	UP	--	--	--	--	2	UP	--	--	--	--	--	--	GeneCards Information	9606	145767	-	RPS3A-like|RPS3A_20_1440	HGNC:18630	15	15q21.3	ribosomal protein S3A pseudogene 6	pseudo	RPS3AP6	ribosomal protein S3A pseudogene 6	O	-	20140502
ENSG00000234814	SVILP1	0.00845791	-2.85956	DOWN	NA	NA	--	0.00611169	-4.25239	DOWN	0.00462908	-3.69258	DOWN	NA	NA	--	--	--	--	--	--	--	--	--	--	--	--	--	GeneCards Information	9606	645954	hCG_1783494	-	HGNC:44959|Ensembl:ENSG00000234814	10	10p11.23	supervillin pseudogene 1	pseudo	SVILP1	supervillin pseudogene 1	O	-	20140502
ENSG00000234825	XRCC6P2	NA	NA	--	NA	NA	--	NA	NA	--	NA	NA	--	NA	NA	--	--	--	--	--	--	--	--	--	--	--	--	--	GeneCards Information	9606	389901	-	-	HGNC:45184	X	Xq28	X-ray repair complementing defective repair in Chinese hamster cells 6 pseudogene 2	pseudo	XRCC6P2	X-ray repair complementing defective repair in Chinese hamster cells 6 pseudogene 2	O	-	20140607
ENSG00000234851	RP11-3P17.3	NA	NA	--	NA	NA	--	NA	NA	--	3.52396e-07	8.30558	UP	0	125.367	UP	--	--	--	--	2	UP	--	--	--	--	--	--	GeneCards Information	#N/A	#N/A	#N/A	#N/A	#N/A	#N/A	#N/A	#N/A	#N/A	#N/A	#N/A	#N/A	#N/A	#N/A
ENSG00000234882	EIF3EP1	0.00872079	-2.76762	DOWN	NA	NA	--	NA	NA	--	NA	NA	--	NA	NA	--	--	--	--	--	--	--	--	--	--	--	--	--	GeneCards Information	9606	3647	-	EIF3EP|EIF3S6P1|INT6P1	HGNC:6102	6	6q13	eukaryotic translation initiation factor 3, subunit E pseudogene 1	pseudo	EIF3EP1	eukaryotic translation initiation factor 3, subunit E pseudogene 1	O	-	20140502
ENSG00000234911	TEX21P	NA	NA	--	NA	NA	--	NA	NA	--	NA	NA	--	NA	NA	--	--	--	--	--	--	--	--	--	--	--	--	--	GeneCards Information	9606	441687	-	-	HGNC:35455	14	14q23.3	testis expressed 21, pseudogene	pseudo	TEX21P	testis expressed 21, pseudogene	O	-	20140502
ENSG00000234933	CDC42P1	NA	NA	--	NA	NA	--	NA	NA	--	NA	NA	--	NA	NA	--	--	--	--	--	--	--	--	--	--	--	--	--	GeneCards Information	9606	170503	-	bK3216D2.3	HGNC:16339	20	20q11.22	cell division cycle 42 pseudogene 1	pseudo	CDC42P1	cell division cycle 42 pseudogene 1	O	-	20140502
ENSG00000234946	SDHCP3	NA	NA	--	NA	NA	--	NA	NA	--	NA	NA	--	NA	NA	--	--	--	--	--	--	--	--	--	--	--	--	--	GeneCards Information	9606	100422591	-	-	HGNC:45178	2	-	succinate dehydrogenase complex, subunit C pseudogene 3	pseudo	SDHCP3	succinate dehydrogenase complex, subunit C pseudogene 3	O	-	20140502
ENSG00000234964	FABP5P7	NA	NA	--	NA	NA	--	NA	NA	--	NA	NA	--	0	13.8324	UP	--	--	--	--	--	--	--	--	--	--	--	--	GeneCards Information	9606	728641	-	FABP5L7	HGNC:31070	11	11q12.1	fatty acid binding protein 5 pseudogene 7	pseudo	FABP5P7	fatty acid binding protein 5 pseudogene 7	O	-	20140502
ENSG00000234969	RP13-33H18.1	NA	NA	--	NA	NA	--	NA	NA	--	NA	NA	--	NA	NA	--	--	--	--	--	--	--	--	--	--	--	--	--	GeneCards Information	#N/A	#N/A	#N/A	#N/A	#N/A	#N/A	#N/A	#N/A	#N/A	#N/A	#N/A	#N/A	#N/A	#N/A
ENSG00000234975	FTH1P2	2.98276e-33	-6.23489	DOWN	NA	NA	--	NA	NA	--	NA	NA	--	NA	NA	--	--	--	--	--	--	--	--	--	--	--	--	--	GeneCards Information	9606	2497	-	FTHL2	HGNC:3989	1	1q42.13	ferritin, heavy polypeptide 1 pseudogene 2	pseudo	FTH1P2	ferritin, heavy polypeptide 1 pseudogene 2	O	-	20140502
ENSG00000234982	RP11-280O24.3	NA	NA	--	NA	NA	--	NA	NA	--	NA	NA	--	NA	NA	--	--	--	--	--	--	--	--	--	--	--	--	--	GeneCards Information	#N/A	#N/A	#N/A	#N/A	#N/A	#N/A	#N/A	#N/A	#N/A	#N/A	#N/A	#N/A	#N/A	#N/A
ENSG00000234995	AC013429.5	NA	NA	--	NA	NA	--	NA	NA	--	NA	NA	--	NA	NA	--	--	--	--	--	--	--	--	--	--	--	--	--	GeneCards Information	#N/A	#N/A	#N/A	#N/A	#N/A	#N/A	#N/A	#N/A	#N/A	#N/A	#N/A	#N/A	#N/A	#N/A
ENSG00000234999	AC004016.2	NA	NA	--	NA	NA	--	NA	NA	--	NA	NA	--	NA	NA	--	--	--	--	--	--	--	--	--	--	--	--	--	GeneCards Information	#N/A	#N/A	#N/A	#N/A	#N/A	#N/A	#N/A	#N/A	#N/A	#N/A	#N/A	#N/A	#N/A	#N/A
ENSG00000235001	EIF4A1P2	1.33198e-12	-6.30688	DOWN	NA	NA	--	NA	NA	--	NA	NA	--	NA	NA	--	--	--	--	--	--	--	--	--	--	--	--	--	GeneCards Information	9606	359792	-	-	HGNC:23946	Y	Yp11.2	eukaryotic translation initiation factor 4A1 pseudogene 2	pseudo	EIF4A1P2	eukaryotic translation initiation factor 4A1 pseudogene 2	O	-	20140502
ENSG00000235043	TECRP1	NA	NA	--	NA	NA	--	NA	NA	--	0.00569533	4.66663	UP	0	29.5025	UP	--	--	--	--	2	UP	--	--	--	--	--	--	GeneCards Information	9606	442777	-	-	HGNC:44050	4	4q21.3	trans-2,3-enoyl-CoA reductase pseudogene 1	pseudo	TECRP1	trans-2,3-enoyl-CoA reductase pseudogene 1	O	-	20140502
ENSG00000235064	SLC25A5P2	NA	NA	--	NA	NA	--	NA	NA	--	NA	NA	--	NA	NA	--	--	--	--	--	--	--	--	--	--	--	--	--	GeneCards Information	9606	344371	-	-	HGNC:35470	2	2p22.3	solute carrier family 25 (mitochondrial carrier; adenine nucleotide translocator), member 5 pseudogene 2	pseudo	SLC25A5P2	solute carrier family 25 (mitochondrial carrier; adenine nucleotide translocator), member 5 pseudogene 2	O	-	20140502
ENSG00000235065	RPL24P2	7.28521e-26	-6.66839	DOWN	NA	NA	--	NA	NA	--	0.000464679	-3.44541	DOWN	NA	NA	--	--	--	--	--	--	--	--	--	--	--	--	--	GeneCards Information	9606	140760	-	RPL24_5_1691|dJ872K7.2	HGNC:16597	20	20p11.23	ribosomal protein L24 pseudogene 2	pseudo	RPL24P2	ribosomal protein L24 pseudogene 2	O	-	20140502
ENSG00000235081	AC010492.2	NA	NA	--	NA	NA	--	NA	NA	--	NA	NA	--	NA	NA	--	--	--	--	--	--	--	--	--	--	--	--	--	GeneCards Information	#N/A	#N/A	#N/A	#N/A	#N/A	#N/A	#N/A	#N/A	#N/A	#N/A	#N/A	#N/A	#N/A	#N/A
ENSG00000235082	RP11-179G5.4	NA	NA	--	NA	NA	--	NA	NA	--	NA	NA	--	NA	NA	--	--	--	--	--	--	--	--	--	--	--	--	--	GeneCards Information	#N/A	#N/A	#N/A	#N/A	#N/A	#N/A	#N/A	#N/A	#N/A	#N/A	#N/A	#N/A	#N/A	#N/A
ENSG00000235088	RP4-620E11.4	NA	NA	--	NA	NA	--	NA	NA	--	NA	NA	--	NA	NA	--	--	--	--	--	--	--	--	--	--	--	--	--	GeneCards Information	#N/A	#N/A	#N/A	#N/A	#N/A	#N/A	#N/A	#N/A	#N/A	#N/A	#N/A	#N/A	#N/A	#N/A
ENSG00000235128	AC013474.4	NA	NA	--	NA	NA	--	NA	NA	--	0.0442951	-2.72412	DOWN	NA	NA	--	--	--	--	--	--	--	--	--	--	--	--	--	GeneCards Information	#N/A	#N/A	#N/A	#N/A	#N/A	#N/A	#N/A	#N/A	#N/A	#N/A	#N/A	#N/A	#N/A	#N/A
ENSG00000235129	FABP7P2	NA	NA	--	NA	NA	--	NA	NA	--	NA	NA	--	NA	NA	--	--	--	--	--	--	--	--	--	--	--	--	--	GeneCards Information	9606	100874317	-	-	HGNC:41952	2	-	fatty acid binding protein 7, brain pseudogene 2	pseudo	FABP7P2	fatty acid binding protein 7, brain pseudogene 2	O	-	20140502
ENSG00000235141	RP5-1092K5.2	NA	NA	--	NA	NA	--	NA	NA	--	NA	NA	--	NA	NA	--	--	--	--	--	--	--	--	--	--	--	--	--	GeneCards Information	#N/A	#N/A	#N/A	#N/A	#N/A	#N/A	#N/A	#N/A	#N/A	#N/A	#N/A	#N/A	#N/A	#N/A
ENSG00000235183	RP11-613C6.4	NA	NA	--	NA	NA	--	NA	NA	--	NA	NA	--	NA	NA	--	--	--	--	--	--	--	--	--	--	--	--	--	GeneCards Information	#N/A	#N/A	#N/A	#N/A	#N/A	#N/A	#N/A	#N/A	#N/A	#N/A	#N/A	#N/A	#N/A	#N/A
ENSG00000235225	AC016712.2	NA	NA	--	NA	NA	--	0.000174845	#NAME?	--	NA	NA	--	0.00162309	-6.3718	DOWN	--	--	--	--	--	--	--	--	--	--	--	--	GeneCards Information	#N/A	#N/A	#N/A	#N/A	#N/A	#N/A	#N/A	#N/A	#N/A	#N/A	#N/A	#N/A	#N/A	#N/A
ENSG00000235231	AP000351.10	NA	NA	--	NA	NA	--	NA	NA	--	NA	NA	--	NA	NA	--	--	--	--	--	--	--	--	--	--	--	--	--	GeneCards Information	#N/A	#N/A	#N/A	#N/A	#N/A	#N/A	#N/A	#N/A	#N/A	#N/A	#N/A	#N/A	#N/A	#N/A
ENSG00000235238	SUMO2P1	1.43532e-05	-5.31897	DOWN	NA	NA	--	NA	NA	--	NA	NA	--	NA	NA	--	--	--	--	--	--	--	--	--	--	--	--	--	GeneCards Information	9606	285829	-	SMT3Bp|SMT3H2P|SUMO2P|dJ271M21	HGNC:13985	6	6p22.1	SUMO2 pseudogene 1	pseudo	SUMO2P1	SUMO2 pseudogene 1	O	-	20140505
ENSG00000235241	RP11-108M9.5	NA	NA	--	NA	NA	--	0.0484678	-2.13736	DOWN	NA	NA	--	NA	NA	--	--	--	--	--	--	--	--	--	--	--	--	--	GeneCards Information	#N/A	#N/A	#N/A	#N/A	#N/A	#N/A	#N/A	#N/A	#N/A	#N/A	#N/A	#N/A	#N/A	#N/A
ENSG00000235251	RP11-384B12.2	NA	NA	--	NA	NA	--	NA	NA	--	NA	NA	--	NA	NA	--	--	--	--	--	--	--	--	--	--	--	--	--	GeneCards Information	#N/A	#N/A	#N/A	#N/A	#N/A	#N/A	#N/A	#N/A	#N/A	#N/A	#N/A	#N/A	#N/A	#N/A
ENSG00000235253	AC010240.2	NA	NA	--	NA	NA	--	NA	NA	--	NA	NA	--	NA	NA	--	--	--	--	--	--	--	--	--	--	--	--	--	GeneCards Information	#N/A	#N/A	#N/A	#N/A	#N/A	#N/A	#N/A	#N/A	#N/A	#N/A	#N/A	#N/A	#N/A	#N/A
ENSG00000235272	FAM103A2P	NA	NA	--	NA	NA	--	NA	NA	--	NA	NA	--	1.08711e-23	2.97292	UP	--	--	--	--	--	--	--	--	--	--	--	--	GeneCards Information	9606	353267	-	C6orf119|dJ427A4.2	HGNC:21234	6	6q27	family with sequence similarity 103, member A2 pseudogene	pseudo	FAM103A2P	family with sequence similarity 103, member A2 pseudogene	O	-	20140502
ENSG00000235286	AP000925.2	NA	NA	--	NA	NA	--	NA	NA	--	NA	NA	--	NA	NA	--	--	--	--	--	--	--	--	--	--	--	--	--	GeneCards Information	#N/A	#N/A	#N/A	#N/A	#N/A	#N/A	#N/A	#N/A	#N/A	#N/A	#N/A	#N/A	#N/A	#N/A
ENSG00000235290	HLA-W	NA	NA	--	NA	NA	--	0.000174845	#NAME?	--	NA	NA	--	NA	NA	--	--	--	--	--	--	--	--	--	--	--	--	--	GeneCards Information	9606	352966	-	HLA-80	HGNC:23425	6	6p21.3	major histocompatibility complex, class I, W (pseudogene)	pseudo	HLA-W	major histocompatibility complex, class I, W (pseudogene)	O	-	20140524
ENSG00000235299	MRPL53P1	NA	NA	--	NA	NA	--	NA	NA	--	NA	NA	--	NA	NA	--	--	--	--	--	--	--	--	--	--	--	--	--	GeneCards Information	9606	359752	-	-	HGNC:29725	1	1p13.2	mitochondrial ribosomal protein L53 pseudogene 1	pseudo	MRPL53P1	mitochondrial ribosomal protein L53 pseudogene 1	O	-	20140502
ENSG00000235301	HLA-Z	NA	NA	--	NA	NA	--	NA	NA	--	NA	NA	--	NA	NA	--	--	--	--	--	--	--	--	--	--	--	--	--	GeneCards Information	9606	267017	-	HLA-Z1	HGNC:19394	6	6p21.3	major histocompatibility complex, class I, Z (pseudogene)	pseudo	HLA-Z	major histocompatibility complex, class I, Z (pseudogene)	O	-	20140505
ENSG00000235328	AC006946.12	NA	NA	--	NA	NA	--	NA	NA	--	NA	NA	--	NA	NA	--	--	--	--	--	--	--	--	--	--	--	--	--	GeneCards Information	#N/A	#N/A	#N/A	#N/A	#N/A	#N/A	#N/A	#N/A	#N/A	#N/A	#N/A	#N/A	#N/A	#N/A
ENSG00000235333	CTB-161A2.4	NA	NA	--	NA	NA	--	NA	NA	--	NA	NA	--	NA	NA	--	--	--	--	--	--	--	--	--	--	--	--	--	GeneCards Information	#N/A	#N/A	#N/A	#N/A	#N/A	#N/A	#N/A	#N/A	#N/A	#N/A	#N/A	#N/A	#N/A	#N/A
ENSG00000235354	CTA-276O3.4	NA	NA	--	NA	NA	--	NA	NA	--	NA	NA	--	3.48356e-05	2.30078	UP	--	--	--	--	--	--	--	--	--	--	--	--	GeneCards Information	#N/A	#N/A	#N/A	#N/A	#N/A	#N/A	#N/A	#N/A	#N/A	#N/A	#N/A	#N/A	#N/A	#N/A
ENSG00000235355	RP11-381O7.4	3.24986e-08	-4.94591	DOWN	NA	NA	--	NA	NA	--	0.00417412	-4.15052	DOWN	NA	NA	--	--	--	--	--	--	--	--	--	--	--	--	--	GeneCards Information	#N/A	#N/A	#N/A	#N/A	#N/A	#N/A	#N/A	#N/A	#N/A	#N/A	#N/A	#N/A	#N/A	#N/A
ENSG00000235369	RPL36AP15	NA	NA	--	NA	NA	--	NA	NA	--	NA	NA	--	NA	NA	--	--	--	--	--	--	--	--	--	--	--	--	--	GeneCards Information	9606	100271325	-	RPL36A_4_216	HGNC:36648	2	2p16	ribosomal protein L36a pseudogene 15	pseudo	RPL36AP15	ribosomal protein L36a pseudogene 15	O	-	20140502
ENSG00000235376	RP11-332O19.5	NA	NA	--	NA	NA	--	NA	NA	--	NA	NA	--	NA	NA	--	--	--	--	--	--	--	--	--	--	--	--	--	GeneCards Information	#N/A	#N/A	#N/A	#N/A	#N/A	#N/A	#N/A	#N/A	#N/A	#N/A	#N/A	#N/A	#N/A	#N/A
ENSG00000235422	AP005136.2	NA	NA	--	NA	NA	--	NA	NA	--	NA	NA	--	NA	NA	--	--	--	--	--	--	--	--	--	--	--	--	--	GeneCards Information	#N/A	#N/A	#N/A	#N/A	#N/A	#N/A	#N/A	#N/A	#N/A	#N/A	#N/A	#N/A	#N/A	#N/A
ENSG00000235436	DPY19L2P4	NA	NA	--	NA	NA	--	0.000174845	-4.20094	DOWN	4.14537e-07	-3.93962	DOWN	7.94441e-09	-15.3442	DOWN	--	--	--	--	-2	DOWN	-1	DOWN	--	--	--	--	GeneCards Information	9606	442523	-	-	HGNC:22176|Ensembl:ENSG00000235436	7	7q21.13	DPY19L2 pseudogene 4	pseudo	DPY19L2P4	DPY19L2 pseudogene 4	O	-	20140504
ENSG00000235440	RP11-214J9.1	NA	NA	--	NA	NA	--	NA	NA	--	NA	NA	--	NA	NA	--	--	--	--	--	--	--	--	--	--	--	--	--	GeneCards Information	#N/A	#N/A	#N/A	#N/A	#N/A	#N/A	#N/A	#N/A	#N/A	#N/A	#N/A	#N/A	#N/A	#N/A
ENSG00000235449	RP11-480I12.2	NA	NA	--	NA	NA	--	NA	NA	--	NA	NA	--	NA	NA	--	--	--	--	--	--	--	--	--	--	--	--	--	GeneCards Information	#N/A	#N/A	#N/A	#N/A	#N/A	#N/A	#N/A	#N/A	#N/A	#N/A	#N/A	#N/A	#N/A	#N/A
ENSG00000235459	RPS26P31	NA	NA	--	NA	NA	--	NA	NA	--	0.0461966	-2.74908	DOWN	NA	NA	--	--	--	--	--	--	--	--	--	--	--	--	--	GeneCards Information	9606	645979	-	RPS26_8_840	HGNC:36614	7	7q31.32	ribosomal protein S26 pseudogene 31	pseudo	RPS26P31	ribosomal protein S26 pseudogene 31	O	-	20140502
ENSG00000235472	EIF4A1P7	NA	NA	--	NA	NA	--	NA	NA	--	NA	NA	--	NA	NA	--	--	--	--	--	--	--	--	--	--	--	--	--	GeneCards Information	9606	341784	-	-	HGNC:37926	13	13q12.3	eukaryotic translation initiation factor 4A1 pseudogene 7	pseudo	EIF4A1P7	eukaryotic translation initiation factor 4A1 pseudogene 7	O	-	20140502
ENSG00000235482	RPL21P135	NA	NA	--	NA	NA	--	NA	NA	--	NA	NA	--	NA	NA	--	--	--	--	--	--	--	--	--	--	--	--	--	GeneCards Information	9606	100419391	-	-	HGNC:44539	3	-	ribosomal protein L21 pseudogene 135	pseudo	RPL21P135	ribosomal protein L21 pseudogene 135	O	-	20140502
ENSG00000235505	RP11-693N9.2	NA	NA	--	NA	NA	--	NA	NA	--	NA	NA	--	NA	NA	--	--	--	--	--	--	--	--	--	--	--	--	--	GeneCards Information	#N/A	#N/A	#N/A	#N/A	#N/A	#N/A	#N/A	#N/A	#N/A	#N/A	#N/A	#N/A	#N/A	#N/A
ENSG00000235508	RPS2P7	2.02276e-07	-3.48427	DOWN	NA	NA	--	NA	NA	--	NA	NA	--	NA	NA	--	--	--	--	--	--	--	--	--	--	--	--	--	GeneCards Information	9606	86781	-	RPS2L1|RPS2_27_1706|dJ688G8.1	HGNC:15838	20	20q13.12	ribosomal protein S2 pseudogene 7	pseudo	RPS2P7	ribosomal protein S2 pseudogene 7	O	-	20140502
ENSG00000235514	AP000226.9	NA	NA	--	NA	NA	--	NA	NA	--	NA	NA	--	NA	NA	--	--	--	--	--	--	--	--	--	--	--	--	--	GeneCards Information	#N/A	#N/A	#N/A	#N/A	#N/A	#N/A	#N/A	#N/A	#N/A	#N/A	#N/A	#N/A	#N/A	#N/A
ENSG00000235552	RPL6P27	NA	NA	--	NA	NA	--	NA	NA	--	3.27359e-09	6.213	UP	0	27.7043	UP	--	--	--	--	2	UP	--	--	--	--	--	--	GeneCards Information	9606	645387	-	RPL6_10_1582	HGNC:36133	18	18p11.31	ribosomal protein L6 pseudogene 27	pseudo	RPL6P27	ribosomal protein L6 pseudogene 27	O	-	20140502
ENSG00000235554	AC005822.1	0.0315635	-4.75845	DOWN	NA	NA	--	NA	NA	--	NA	NA	--	NA	NA	--	--	--	--	--	--	--	--	--	--	--	--	--	GeneCards Information	#N/A	#N/A	#N/A	#N/A	#N/A	#N/A	#N/A	#N/A	#N/A	#N/A	#N/A	#N/A	#N/A	#N/A
ENSG00000235559	NOL5BP	NA	NA	--	NA	NA	--	NA	NA	--	6.24929e-06	-4.57227	DOWN	NA	NA	--	--	--	--	--	--	--	--	--	--	--	--	--	GeneCards Information	#N/A	#N/A	#N/A	#N/A	#N/A	#N/A	#N/A	#N/A	#N/A	#N/A	#N/A	#N/A	#N/A	#N/A
ENSG00000235582	RP11-448G4.2	NA	NA	--	NA	NA	--	NA	NA	--	0.0392487	-2.3523	DOWN	NA	NA	--	--	--	--	--	--	--	--	--	--	--	--	--	GeneCards Information	#N/A	#N/A	#N/A	#N/A	#N/A	#N/A	#N/A	#N/A	#N/A	#N/A	#N/A	#N/A	#N/A	#N/A
ENSG00000235587	GAPDHP65	3.2698e-12	-7.41416	DOWN	NA	NA	--	NA	NA	--	0.000340424	-5.38012	DOWN	NA	NA	--	--	--	--	--	--	--	--	--	--	--	--	--	GeneCards Information	9606	389849	RP11-75A9.2	GAPDHL10|GAPDL10	HGNC:4143	X	Xp11.3	glyceraldehyde 3 phosphate dehydrogenase pseudogene 65	pseudo	GAPDHP65	glyceraldehyde 3 phosphate dehydrogenase pseudogene 65	O	-	20140502
ENSG00000235605	RP5-827C21.1	3.81543e-05	-5.22688	DOWN	NA	NA	--	NA	NA	--	NA	NA	--	NA	NA	--	--	--	--	--	--	--	--	--	--	--	--	--	GeneCards Information	#N/A	#N/A	#N/A	#N/A	#N/A	#N/A	#N/A	#N/A	#N/A	#N/A	#N/A	#N/A	#N/A	#N/A
ENSG00000235613	NSRP1P1	NA	NA	--	NA	NA	--	NA	NA	--	NA	NA	--	NA	NA	--	--	--	--	--	--	--	--	--	--	--	--	--	GeneCards Information	9606	100420557	-	CCDC55P1	HGNC:38087	1	-	nuclear speckle splicing regulatory protein 1 pseudogene 1	pseudo	NSRP1P1	nuclear speckle splicing regulatory protein 1 pseudogene 1	O	-	20140502
ENSG00000235627	SNRPFP4	NA	NA	--	NA	NA	--	NA	NA	--	NA	NA	--	NA	NA	--	--	--	--	--	--	--	--	--	--	--	--	--	GeneCards Information	9606	100874412	-	-	HGNC:39667	3	-	small nuclear ribonucleoprotein polypeptide F pseudogene 4	pseudo	SNRPFP4	small nuclear ribonucleoprotein polypeptide F pseudogene 4	O	-	20140502
ENSG00000235655	H3F3AP4	NA	NA	--	NA	NA	--	0.00761311	4.83705	UP	4.65269e-08	5.05816	UP	8.80748e-15	29.9743	UP	--	--	--	--	2	UP	1	UP	--	--	--	--	GeneCards Information	9606	440926	-	p13	HGNC:42980|Ensembl:ENSG00000235655	2	2q31.1	H3 histone, family 3A, pseudogene 4	pseudo	H3F3AP4	H3 histone, family 3A, pseudogene 4	O	-	20140502
ENSG00000235673	RP11-109P14.8	NA	NA	--	NA	NA	--	NA	NA	--	NA	NA	--	NA	NA	--	--	--	--	--	--	--	--	--	--	--	--	--	GeneCards Information	#N/A	#N/A	#N/A	#N/A	#N/A	#N/A	#N/A	#N/A	#N/A	#N/A	#N/A	#N/A	#N/A	#N/A
ENSG00000235677	NPM1P26	5.39248e-08	-4.18033	DOWN	NA	NA	--	NA	NA	--	NA	NA	--	NA	NA	--	--	--	--	--	--	--	--	--	--	--	--	--	GeneCards Information	9606	100422313	-	-	HGNC:45205	10	-	nucleophosmin 1 (nucleolar phosphoprotein B23, numatrin) pseudogene 26	pseudo	NPM1P26	nucleophosmin 1 (nucleolar phosphoprotein B23, numatrin) pseudogene 26	O	-	20140502
ENSG00000235695	RP11-395P16.1	NA	NA	--	NA	NA	--	NA	NA	--	NA	NA	--	NA	NA	--	--	--	--	--	--	--	--	--	--	--	--	--	GeneCards Information	#N/A	#N/A	#N/A	#N/A	#N/A	#N/A	#N/A	#N/A	#N/A	#N/A	#N/A	#N/A	#N/A	#N/A
ENSG00000235698	PA2G4P2	NA	NA	--	NA	NA	--	NA	NA	--	NA	NA	--	NA	NA	--	--	--	--	--	--	--	--	--	--	--	--	--	GeneCards Information	9606	170533	-	PA2G4L5|bA102J14.2	HGNC:16531	20	20p12.1	proliferation-associated 2G4 pseudogene 2	pseudo	PA2G4P2	proliferation-associated 2G4 pseudogene 2	O	-	20140502
ENSG00000235700	CYCSP52	NA	NA	--	NA	NA	--	NA	NA	--	NA	NA	--	NA	NA	--	--	--	--	--	--	--	--	--	--	--	--	--	GeneCards Information	9606	360155	-	HC6|HCP2	HGNC:24393|Ensembl:ENSG00000235700	1	1q22	cytochrome c, somatic pseudogene 52	pseudo	CYCSP52	cytochrome c, somatic pseudogene 52	O	-	20140502
ENSG00000235734	HMGN1P36	NA	NA	--	NA	NA	--	NA	NA	--	NA	NA	--	NA	NA	--	--	--	--	--	--	--	--	--	--	--	--	--	GeneCards Information	9606	728851	-	-	HGNC:39380	2	2q11.2	high mobility group nucleosome binding domain 1 pseudogene 36	pseudo	HMGN1P36	high mobility group nucleosome binding domain 1 pseudogene 36	O	-	20140502
ENSG00000235748	RP11-32D17.4	NA	NA	--	NA	NA	--	NA	NA	--	NA	NA	--	NA	NA	--	--	--	--	--	--	--	--	--	--	--	--	--	GeneCards Information	#N/A	#N/A	#N/A	#N/A	#N/A	#N/A	#N/A	#N/A	#N/A	#N/A	#N/A	#N/A	#N/A	#N/A
ENSG00000235776	AC000089.3	1.9926e-17	-6.63567	DOWN	NA	NA	--	NA	NA	--	NA	NA	--	NA	NA	--	--	--	--	--	--	--	--	--	--	--	--	--	GeneCards Information	#N/A	#N/A	#N/A	#N/A	#N/A	#N/A	#N/A	#N/A	#N/A	#N/A	#N/A	#N/A	#N/A	#N/A
ENSG00000235808	MYL6P2	NA	NA	--	NA	NA	--	NA	NA	--	NA	NA	--	NA	NA	--	--	--	--	--	--	--	--	--	--	--	--	--	GeneCards Information	9606	100431168	-	-	HGNC:23772	21	21q22.2	myosin, light chain 6 pseudogene 2	pseudo	MYL6P2	myosin, light chain 6 pseudogene 2	O	-	20140502
ENSG00000235847	LDHAP7	NA	NA	--	NA	NA	--	NA	NA	--	NA	NA	--	NA	NA	--	--	--	--	--	--	--	--	--	--	--	--	--	GeneCards Information	9606	100190800	-	LDHAL7	HGNC:23144	2	2p11.2	lactate dehydrogenase A pseudogene 7	pseudo	LDHAP7	lactate dehydrogenase A pseudogene 7	O	-	20140502
ENSG00000235893	RP11-460E7.8	1.19891e-09	-5.87198	DOWN	NA	NA	--	NA	NA	--	6.14076e-05	-5.27538	DOWN	NA	NA	--	--	--	--	--	--	--	--	--	--	--	--	--	GeneCards Information	#N/A	#N/A	#N/A	#N/A	#N/A	#N/A	#N/A	#N/A	#N/A	#N/A	#N/A	#N/A	#N/A	#N/A
ENSG00000235912	RP1-159A19.3	NA	NA	--	NA	NA	--	NA	NA	--	0.0162507	2.46504	UP	4.90641e-08	6.76713	UP	--	--	--	--	2	UP	--	--	--	--	--	--	GeneCards Information	#N/A	#N/A	#N/A	#N/A	#N/A	#N/A	#N/A	#N/A	#N/A	#N/A	#N/A	#N/A	#N/A	#N/A
ENSG00000235944	ZNF815P	NA	NA	--	NA	NA	--	0.00620944	-2.37117	DOWN	NA	NA	--	NA	NA	--	--	--	--	--	--	--	--	--	--	--	--	--	GeneCards Information	9606	401303	-	ZNF815	HGNC:22029|Ensembl:ENSG00000235944	7	7p22.1	zinc finger protein 815, pseudogene	pseudo	ZNF815P	zinc finger protein 815, pseudogene	O	-	20140502
ENSG00000235946	LL0XNC01-240C2.1	0.00208086	3.78422	UP	NA	NA	--	NA	NA	--	NA	NA	--	NA	NA	--	--	--	--	--	--	--	--	--	--	--	--	--	GeneCards Information	#N/A	#N/A	#N/A	#N/A	#N/A	#N/A	#N/A	#N/A	#N/A	#N/A	#N/A	#N/A	#N/A	#N/A
ENSG00000235957	COX7CP1	NA	NA	--	NA	NA	--	NA	NA	--	NA	NA	--	7.3132e-05	2.06581	UP	--	--	--	--	--	--	--	--	--	--	--	--	GeneCards Information	9606	9386	-	-	HGNC:2293	13	13q14-q21	cytochrome c oxidase subunit VIIc pseudogene 1	pseudo	COX7CP1	cytochrome c oxidase subunit VIIc pseudogene 1	O	-	20140502
ENSG00000235982	AC007875.3	NA	NA	--	NA	NA	--	NA	NA	--	0.000850401	-3.20011	DOWN	NA	NA	--	--	--	--	--	--	--	--	--	--	--	--	--	GeneCards Information	#N/A	#N/A	#N/A	#N/A	#N/A	#N/A	#N/A	#N/A	#N/A	#N/A	#N/A	#N/A	#N/A	#N/A
ENSG00000235988	RP11-495P10.4	NA	NA	--	NA	NA	--	NA	NA	--	NA	NA	--	NA	NA	--	--	--	--	--	--	--	--	--	--	--	--	--	GeneCards Information	#N/A	#N/A	#N/A	#N/A	#N/A	#N/A	#N/A	#N/A	#N/A	#N/A	#N/A	#N/A	#N/A	#N/A
ENSG00000235991	RP11-143H17.1	NA	NA	--	NA	NA	--	NA	NA	--	NA	NA	--	NA	NA	--	--	--	--	--	--	--	--	--	--	--	--	--	GeneCards Information	#N/A	#N/A	#N/A	#N/A	#N/A	#N/A	#N/A	#N/A	#N/A	#N/A	#N/A	#N/A	#N/A	#N/A
ENSG00000236004	RP4-800M22.4	NA	NA	--	NA	NA	--	NA	NA	--	NA	NA	--	NA	NA	--	--	--	--	--	--	--	--	--	--	--	--	--	GeneCards Information	#N/A	#N/A	#N/A	#N/A	#N/A	#N/A	#N/A	#N/A	#N/A	#N/A	#N/A	#N/A	#N/A	#N/A
ENSG00000236018	RP4-814D15.1	NA	NA	--	NA	NA	--	NA	NA	--	NA	NA	--	NA	NA	--	--	--	--	--	--	--	--	--	--	--	--	--	GeneCards Information	#N/A	#N/A	#N/A	#N/A	#N/A	#N/A	#N/A	#N/A	#N/A	#N/A	#N/A	#N/A	#N/A	#N/A
ENSG00000236035	RP11-90O23.1	NA	NA	--	NA	NA	--	NA	NA	--	NA	NA	--	NA	NA	--	--	--	--	--	--	--	--	--	--	--	--	--	GeneCards Information	#N/A	#N/A	#N/A	#N/A	#N/A	#N/A	#N/A	#N/A	#N/A	#N/A	#N/A	#N/A	#N/A	#N/A
ENSG00000236040	CHIAP1	NA	NA	--	NA	NA	--	NA	NA	--	NA	NA	--	NA	NA	--	--	--	--	--	--	--	--	--	--	--	--	--	GeneCards Information	9606	100420342	-	-	HGNC:44462	1	-	chitinase, acidic pseudogene 1	pseudo	CHIAP1	chitinase, acidic pseudogene 1	O	-	20140502
ENSG00000236044	FABP5P2	NA	NA	--	NA	NA	--	NA	NA	--	NA	NA	--	NA	NA	--	--	--	--	--	--	--	--	--	--	--	--	--	GeneCards Information	9606	729163	RP11-381L18.2	FABP5L2	HGNC:31060	13	13q14.3	fatty acid binding protein 5 pseudogene 2	pseudo	FABP5P2	fatty acid binding protein 5 pseudogene 2	O	-	20140502
ENSG00000236047	AC073410.1	NA	NA	--	NA	NA	--	NA	NA	--	NA	NA	--	NA	NA	--	--	--	--	--	--	--	--	--	--	--	--	--	GeneCards Information	#N/A	#N/A	#N/A	#N/A	#N/A	#N/A	#N/A	#N/A	#N/A	#N/A	#N/A	#N/A	#N/A	#N/A
ENSG00000236055	RP11-423O2.2	NA	NA	--	NA	NA	--	NA	NA	--	NA	NA	--	NA	NA	--	--	--	--	--	--	--	--	--	--	--	--	--	GeneCards Information	#N/A	#N/A	#N/A	#N/A	#N/A	#N/A	#N/A	#N/A	#N/A	#N/A	#N/A	#N/A	#N/A	#N/A
ENSG00000236058	RP11-215A21.2	NA	NA	--	NA	NA	--	NA	NA	--	NA	NA	--	NA	NA	--	--	--	--	--	--	--	--	--	--	--	--	--	GeneCards Information	#N/A	#N/A	#N/A	#N/A	#N/A	#N/A	#N/A	#N/A	#N/A	#N/A	#N/A	#N/A	#N/A	#N/A
ENSG00000236060	HSPB1P1	5.25877e-12	-4.75777	DOWN	NA	NA	--	NA	NA	--	NA	NA	--	NA	NA	--	--	--	--	--	--	--	--	--	--	--	--	--	GeneCards Information	9606	653553	-	HSPBL2	HGNC:5251	9	9q21.13	heat shock 27kDa protein 1 pseudogene 1	pseudo	HSPB1P1	heat shock 27kDa protein 1 pseudogene 1	O	-	20140502
ENSG00000236073	RP11-487E1.2	NA	NA	--	NA	NA	--	NA	NA	--	NA	NA	--	NA	NA	--	--	--	--	--	--	--	--	--	--	--	--	--	GeneCards Information	#N/A	#N/A	#N/A	#N/A	#N/A	#N/A	#N/A	#N/A	#N/A	#N/A	#N/A	#N/A	#N/A	#N/A
ENSG00000236085	ACTG1P4	NA	NA	--	NA	NA	--	NA	NA	--	NA	NA	--	NA	NA	--	--	--	--	--	--	--	--	--	--	--	--	--	GeneCards Information	9606	648740	-	ACTGP4	HGNC:149	1	1p21.1	actin, gamma 1 pseudogene 4	pseudo	ACTG1P4	actin, gamma 1 pseudogene 4	O	-	20140502
ENSG00000236090	LDHAP3	NA	NA	--	NA	NA	--	NA	NA	--	0.000321291	-5.99553	DOWN	NA	NA	--	--	--	--	--	--	--	--	--	--	--	--	--	GeneCards Information	9606	442013	-	LDHAL3	HGNC:6538	2	2p21	lactate dehydrogenase A pseudogene 3	pseudo	LDHAP3	lactate dehydrogenase A pseudogene 3	O	-	20140502
ENSG00000236187	GJA6P	NA	NA	--	NA	NA	--	NA	NA	--	NA	NA	--	NA	NA	--	--	--	--	--	--	--	--	--	--	--	--	--	GeneCards Information	9606	100126825	RP1-245G19.2	-	HGNC:32542	X	Xp22	gap junction protein, alpha 6, pseudogene	pseudo	GJA6P	gap junction protein, alpha 6, pseudogene	O	-	20140522
ENSG00000236233	RP11-12A20.7	NA	NA	--	NA	NA	--	0.000174845	-2.29384	DOWN	NA	NA	--	NA	NA	--	--	--	--	--	--	--	--	--	--	--	--	--	GeneCards Information	#N/A	#N/A	#N/A	#N/A	#N/A	#N/A	#N/A	#N/A	#N/A	#N/A	#N/A	#N/A	#N/A	#N/A
ENSG00000236252	RP11-15J10.8	NA	NA	--	NA	NA	--	NA	NA	--	0.00244561	-5.56561	DOWN	NA	NA	--	--	--	--	--	--	--	--	--	--	--	--	--	GeneCards Information	#N/A	#N/A	#N/A	#N/A	#N/A	#N/A	#N/A	#N/A	#N/A	#N/A	#N/A	#N/A	#N/A	#N/A
ENSG00000236257	EI24P2	NA	NA	--	NA	NA	--	NA	NA	--	NA	NA	--	NA	NA	--	--	--	--	--	--	--	--	--	--	--	--	--	GeneCards Information	9606	100129866	-	-	HGNC:44587	1	1q23.1	etoposide induced 2.4 pseudogene 2	pseudo	EI24P2	etoposide induced 2.4 pseudogene 2	O	-	20140502
ENSG00000236264	RPL26P30	NA	NA	--	NA	NA	--	NA	NA	--	NA	NA	--	NA	NA	--	--	--	--	--	--	--	--	--	--	--	--	--	GeneCards Information	9606	653147	hCG_1995786	RPL26_10_1113	HGNC:36733	11	11p15.5	ribosomal protein L26 pseudogene 30	pseudo	RPL26P30	ribosomal protein L26 pseudogene 30	O	-	20140531
ENSG00000236274	RP4-728D4.3	NA	NA	--	NA	NA	--	NA	NA	--	NA	NA	--	NA	NA	--	--	--	--	--	--	--	--	--	--	--	--	--	GeneCards Information	#N/A	#N/A	#N/A	#N/A	#N/A	#N/A	#N/A	#N/A	#N/A	#N/A	#N/A	#N/A	#N/A	#N/A
ENSG00000236280	AC114737.3	NA	NA	--	NA	NA	--	NA	NA	--	NA	NA	--	NA	NA	--	--	--	--	--	--	--	--	--	--	--	--	--	GeneCards Information	#N/A	#N/A	#N/A	#N/A	#N/A	#N/A	#N/A	#N/A	#N/A	#N/A	#N/A	#N/A	#N/A	#N/A
ENSG00000236296	GUSBP5	0.0327666	-2.01176	DOWN	NA	NA	--	0.0475479	-2.33478	DOWN	NA	NA	--	NA	NA	--	--	--	--	--	--	--	--	--	--	--	--	--	GeneCards Information	9606	441046	-	GYPELOC441046	HGNC:42319|Ensembl:ENSG00000236296|HPRD:17402	4	4q31.21	glucuronidase, beta pseudogene 5	pseudo	GUSBP5	glucuronidase, beta pseudogene 5	O	-	20140502
ENSG00000236349	SUCLG2P2	NA	NA	--	NA	NA	--	NA	NA	--	NA	NA	--	NA	NA	--	--	--	--	--	--	--	--	--	--	--	--	--	GeneCards Information	9606	283398	-	-	HGNC:43997	12	12q22	succinate-CoA ligase, GDP-forming, beta subunit pseudogene 2	pseudo	SUCLG2P2	succinate-CoA ligase, GDP-forming, beta subunit pseudogene 2	O	-	20140502
ENSG00000236375	POU5F1P5	NA	NA	--	NA	NA	--	NA	NA	--	NA	NA	--	NA	NA	--	--	--	--	--	--	--	--	--	--	--	--	--	GeneCards Information	9606	100009667	RP11-474D14.3	Oct4-pg5	HGNC:33311	10	10q21.3	POU class 5 homeobox 1 pseudogene 5	pseudo	POU5F1P5	POU class 5 homeobox 1 pseudogene 5	O	-	20140502
ENSG00000236411	NDUFAF4P3	NA	NA	--	NA	NA	--	NA	NA	--	0.000956136	-3.44379	DOWN	NA	NA	--	--	--	--	--	--	--	--	--	--	--	--	--	GeneCards Information	9606	100422532	-	-	HGNC:44542	3	-	NADH dehydrogenase (ubiquinone) complex I, assembly factor 4 pseudogene 3	pseudo	NDUFAF4P3	NADH dehydrogenase (ubiquinone) complex I, assembly factor 4 pseudogene 3	O	-	20140502
ENSG00000236439	RP11-175B9.3	2.66565e-17	-3.02572	DOWN	NA	NA	--	NA	NA	--	0.00869289	-2.82963	DOWN	NA	NA	--	--	--	--	--	--	--	--	--	--	--	--	--	GeneCards Information	#N/A	#N/A	#N/A	#N/A	#N/A	#N/A	#N/A	#N/A	#N/A	#N/A	#N/A	#N/A	#N/A	#N/A
ENSG00000236475	TRIM26BP	NA	NA	--	NA	NA	--	NA	NA	--	NA	NA	--	NA	NA	--	--	--	--	--	--	--	--	--	--	--	--	--	GeneCards Information	9606	404024	-	TRIM26P|TRIM26P1	HGNC:31338	6	6p21	tripartite motif containing 26B, pseudogene	pseudo	TRIM26BP	tripartite motif containing 26B, pseudogene	O	-	20140505
ENSG00000236496	RP11-255J3.2	NA	NA	--	NA	NA	--	NA	NA	--	NA	NA	--	NA	NA	--	--	--	--	--	--	--	--	--	--	--	--	--	GeneCards Information	#N/A	#N/A	#N/A	#N/A	#N/A	#N/A	#N/A	#N/A	#N/A	#N/A	#N/A	#N/A	#N/A	#N/A
ENSG00000236516	AC131180.3	NA	NA	--	NA	NA	--	NA	NA	--	0.000862684	-4.74346	DOWN	NA	NA	--	--	--	--	--	--	--	--	--	--	--	--	--	GeneCards Information	#N/A	#N/A	#N/A	#N/A	#N/A	#N/A	#N/A	#N/A	#N/A	#N/A	#N/A	#N/A	#N/A	#N/A
ENSG00000236529	RP13-254B10.1	NA	NA	--	NA	NA	--	NA	NA	--	0.00433782	-3.25544	DOWN	NA	NA	--	--	--	--	--	--	--	--	--	--	--	--	--	GeneCards Information	#N/A	#N/A	#N/A	#N/A	#N/A	#N/A	#N/A	#N/A	#N/A	#N/A	#N/A	#N/A	#N/A	#N/A
ENSG00000236539	RP11-215I23.4	5.44673e-10	-4.43265	DOWN	NA	NA	--	NA	NA	--	8.12462e-28	-8.85368	DOWN	NA	NA	--	--	--	--	--	--	--	--	--	--	--	--	--	GeneCards Information	#N/A	#N/A	#N/A	#N/A	#N/A	#N/A	#N/A	#N/A	#N/A	#N/A	#N/A	#N/A	#N/A	#N/A
ENSG00000236550	RP4-673D20.5	NA	NA	--	NA	NA	--	NA	NA	--	NA	NA	--	NA	NA	--	--	--	--	--	--	--	--	--	--	--	--	--	GeneCards Information	#N/A	#N/A	#N/A	#N/A	#N/A	#N/A	#N/A	#N/A	#N/A	#N/A	#N/A	#N/A	#N/A	#N/A
ENSG00000236552	RPL13AP5	3.67626e-14	-2.31195	DOWN	NA	NA	--	NA	NA	--	NA	NA	--	NA	NA	--	--	--	--	--	--	--	--	--	--	--	--	--	GeneCards Information	9606	728658	-	RPL13A_8_1086|bA196N24.2	HGNC:23736|Ensembl:ENSG00000236552	10	10q24.1	ribosomal protein L13a pseudogene 5	pseudo	RPL13AP5	ribosomal protein L13a pseudogene 5	O	-	20140502
ENSG00000236564	YWHAQP5	NA	NA	--	NA	NA	--	NA	NA	--	NA	NA	--	NA	NA	--	--	--	--	--	--	--	--	--	--	--	--	--	GeneCards Information	9606	100130391	-	-	HGNC:37684	2	2q11.2	YWHAQ pseudogene 5	pseudo	YWHAQP5	YWHAQ pseudogene 5	O	-	20140502
ENSG00000236565	HNRNPA3P5	NA	NA	--	NA	NA	--	NA	NA	--	NA	NA	--	NA	NA	--	--	--	--	--	--	--	--	--	--	--	--	--	GeneCards Information	9606	387933	-	-	HGNC:39774	13	13q21.32	heterogeneous nuclear ribonucleoprotein A3 pseudogene 5	pseudo	HNRNPA3P5	heterogeneous nuclear ribonucleoprotein A3 pseudogene 5	O	-	20140502
ENSG00000236603	RANP1	NA	NA	--	NA	NA	--	NA	NA	--	NA	NA	--	NA	NA	--	--	--	--	--	--	--	--	--	--	--	--	--	GeneCards Information	9606	221547	-	Ras-like|TC4	HGNC:21631	6	6p21.33	RAN, member RAS oncogene family pseudogene 1	pseudo	RANP1	RAN, member RAS oncogene family pseudogene 1	O	-	20140505
ENSG00000236636	RP11-211A18.1	NA	NA	--	NA	NA	--	NA	NA	--	NA	NA	--	NA	NA	--	--	--	--	--	--	--	--	--	--	--	--	--	GeneCards Information	#N/A	#N/A	#N/A	#N/A	#N/A	#N/A	#N/A	#N/A	#N/A	#N/A	#N/A	#N/A	#N/A	#N/A
ENSG00000236675	MTX1P1	NA	NA	--	NA	NA	--	NA	NA	--	0.000305342	-5.19654	DOWN	NA	NA	--	--	--	--	--	--	--	--	--	--	--	--	--	GeneCards Information	9606	4581	-	MTX1P|MTXP|psMTX	HGNC:7505	1	1q22	metaxin 1 pseudogene 1	pseudo	MTX1P1	metaxin 1 pseudogene 1	O	-	20140505
ENSG00000236679	RP4-669L17.1	NA	NA	--	NA	NA	--	NA	NA	--	NA	NA	--	NA	NA	--	--	--	--	--	--	--	--	--	--	--	--	--	GeneCards Information	#N/A	#N/A	#N/A	#N/A	#N/A	#N/A	#N/A	#N/A	#N/A	#N/A	#N/A	#N/A	#N/A	#N/A
ENSG00000236684	AL645728.3	NA	NA	--	NA	NA	--	0.019447	#NAME?	--	NA	NA	--	NA	NA	--	--	--	--	--	--	--	--	--	--	--	--	--	GeneCards Information	#N/A	#N/A	#N/A	#N/A	#N/A	#N/A	#N/A	#N/A	#N/A	#N/A	#N/A	#N/A	#N/A	#N/A
ENSG00000236739	RP11-370B11.1	NA	NA	--	NA	NA	--	NA	NA	--	NA	NA	--	NA	NA	--	--	--	--	--	--	--	--	--	--	--	--	--	GeneCards Information	#N/A	#N/A	#N/A	#N/A	#N/A	#N/A	#N/A	#N/A	#N/A	#N/A	#N/A	#N/A	#N/A	#N/A
ENSG00000236745	YRDCP2	NA	NA	--	NA	NA	--	NA	NA	--	NA	NA	--	NA	NA	--	--	--	--	--	--	--	--	--	--	--	--	--	GeneCards Information	9606	100128237	-	-	HGNC:39920	9	9q22.33	yrdC N(6)-threonylcarbamoyltransferase domain containing pseudogene 2	pseudo	YRDCP2	yrdC N(6)-threonylcarbamoyltransferase domain containing pseudogene 2	O	-	20140502
ENSG00000236801	RP11-373A9.1	4.32545e-07	-6.54877	DOWN	NA	NA	--	NA	NA	--	NA	NA	--	NA	NA	--	--	--	--	--	--	--	--	--	--	--	--	--	GeneCards Information	#N/A	#N/A	#N/A	#N/A	#N/A	#N/A	#N/A	#N/A	#N/A	#N/A	#N/A	#N/A	#N/A	#N/A
ENSG00000236814	RP11-446E9.1	NA	NA	--	NA	NA	--	NA	NA	--	NA	NA	--	NA	NA	--	--	--	--	--	--	--	--	--	--	--	--	--	GeneCards Information	#N/A	#N/A	#N/A	#N/A	#N/A	#N/A	#N/A	#N/A	#N/A	#N/A	#N/A	#N/A	#N/A	#N/A
ENSG00000236863	RPL23AP23	NA	NA	--	NA	NA	--	NA	NA	--	NA	NA	--	NA	NA	--	--	--	--	--	--	--	--	--	--	--	--	--	GeneCards Information	9606	100271292	-	RPL23A_5_178	HGNC:36272	1	1q43	ribosomal protein L23a pseudogene 23	pseudo	RPL23AP23	ribosomal protein L23a pseudogene 23	O	-	20140502
ENSG00000236876	TMSB4XP1	NA	NA	--	NA	NA	--	NA	NA	--	0.0210307	3.10156	UP	2.82825e-09	4.66019	UP	--	--	--	--	2	UP	--	--	--	--	--	--	GeneCards Information	9606	7115	-	TMSL1	HGNC:11883|HPRD:10271	1	1p34.2	thymosin beta 4, X-linked pseudogene 1	pseudo	TMSB4XP1	thymosin beta 4, X-linked pseudogene 1	O	-	20140504
ENSG00000236890	XXbac-B476C20.11	NA	NA	--	NA	NA	--	NA	NA	--	NA	NA	--	NA	NA	--	--	--	--	--	--	--	--	--	--	--	--	--	GeneCards Information	#N/A	#N/A	#N/A	#N/A	#N/A	#N/A	#N/A	#N/A	#N/A	#N/A	#N/A	#N/A	#N/A	#N/A
ENSG00000236942	RP11-6B6.3	NA	NA	--	NA	NA	--	NA	NA	--	NA	NA	--	NA	NA	--	--	--	--	--	--	--	--	--	--	--	--	--	GeneCards Information	#N/A	#N/A	#N/A	#N/A	#N/A	#N/A	#N/A	#N/A	#N/A	#N/A	#N/A	#N/A	#N/A	#N/A
ENSG00000236972	FABP5P1	NA	NA	--	NA	NA	--	NA	NA	--	0.00711819	-3.73039	DOWN	NA	NA	--	--	--	--	--	--	--	--	--	--	--	--	--	GeneCards Information	9606	387934	RP11-505F3.4	FABP5|FABP5L1	HGNC:31059	13	13q22.1	fatty acid binding protein 5 pseudogene 1	pseudo	FABP5P1	fatty acid binding protein 5 pseudogene 1	O	-	20140502
ENSG00000236992	RPL12L3	NA	NA	--	NA	NA	--	NA	NA	--	0.0152773	-4.07251	DOWN	NA	NA	--	--	--	--	--	--	--	--	--	--	--	--	--	GeneCards Information	#N/A	#N/A	#N/A	#N/A	#N/A	#N/A	#N/A	#N/A	#N/A	#N/A	#N/A	#N/A	#N/A	#N/A
ENSG00000237004	ZNRF2P1	0.00192083	3.30216	UP	NA	NA	--	NA	NA	--	NA	NA	--	NA	NA	--	--	--	--	--	--	--	--	--	--	--	--	--	GeneCards Information	9606	441208	-	-	HGNC:42792|HPRD:18648	7	7p14.3	zinc and ring finger 2 pseudogene 1	pseudo	ZNRF2P1	zinc and ring finger 2 pseudogene 1	O	-	20140502
ENSG00000237025	RP1-315G1.1	NA	NA	--	NA	NA	--	NA	NA	--	NA	NA	--	NA	NA	--	--	--	--	--	--	--	--	--	--	--	--	--	GeneCards Information	#N/A	#N/A	#N/A	#N/A	#N/A	#N/A	#N/A	#N/A	#N/A	#N/A	#N/A	#N/A	#N/A	#N/A
ENSG00000237039	AC018738.2	NA	NA	--	NA	NA	--	NA	NA	--	NA	NA	--	NA	NA	--	--	--	--	--	--	--	--	--	--	--	--	--	GeneCards Information	#N/A	#N/A	#N/A	#N/A	#N/A	#N/A	#N/A	#N/A	#N/A	#N/A	#N/A	#N/A	#N/A	#N/A
ENSG00000237041	AC007679.4	NA	NA	--	NA	NA	--	NA	NA	--	NA	NA	--	NA	NA	--	--	--	--	--	--	--	--	--	--	--	--	--	GeneCards Information	#N/A	#N/A	#N/A	#N/A	#N/A	#N/A	#N/A	#N/A	#N/A	#N/A	#N/A	#N/A	#N/A	#N/A
ENSG00000237082	COX5BP6	NA	NA	--	NA	NA	--	NA	NA	--	NA	NA	--	6.24046e-05	6.28106	UP	--	--	--	--	--	--	--	--	--	--	--	--	GeneCards Information	9606	101234262	-	COX5BL6	HGNC:2275|Ensembl:ENSG00000237082	13	13q32.3	cytochrome c oxidase subunit Vb pseudogene 6	pseudo	COX5BP6	cytochrome c oxidase subunit Vb pseudogene 6	O	-	20140602
ENSG00000237088	RP11-73E6.2	NA	NA	--	NA	NA	--	NA	NA	--	NA	NA	--	NA	NA	--	--	--	--	--	--	--	--	--	--	--	--	--	GeneCards Information	#N/A	#N/A	#N/A	#N/A	#N/A	#N/A	#N/A	#N/A	#N/A	#N/A	#N/A	#N/A	#N/A	#N/A
ENSG00000237106	FABP5P15	NA	NA	--	NA	NA	--	NA	NA	--	NA	NA	--	NA	NA	--	--	--	--	--	--	--	--	--	--	--	--	--	GeneCards Information	9606	100873958	-	FABP5L15	HGNC:31071	X	-	fatty acid binding protein 5 pseudogene 15	pseudo	FABP5P15	fatty acid binding protein 5 pseudogene 15	O	-	20140502
ENSG00000237109	RPL21P111	NA	NA	--	NA	NA	--	0.000174845	#NAME?	--	NA	NA	--	NA	NA	--	--	--	--	--	--	--	--	--	--	--	--	--	GeneCards Information	9606	100271439	-	RPL21_51_1327	HGNC:36564	13	13q31.1	ribosomal protein L21 pseudogene 111	pseudo	RPL21P111	ribosomal protein L21 pseudogene 111	O	-	20140502
ENSG00000237139	RP11-137L10.5	NA	NA	--	NA	NA	--	NA	NA	--	NA	NA	--	NA	NA	--	--	--	--	--	--	--	--	--	--	--	--	--	GeneCards Information	#N/A	#N/A	#N/A	#N/A	#N/A	#N/A	#N/A	#N/A	#N/A	#N/A	#N/A	#N/A	#N/A	#N/A
ENSG00000237214	RP11-12M9.3	5.26237e-32	-9.30622	DOWN	NA	NA	--	NA	NA	--	NA	NA	--	NA	NA	--	--	--	--	--	--	--	--	--	--	--	--	--	GeneCards Information	#N/A	#N/A	#N/A	#N/A	#N/A	#N/A	#N/A	#N/A	#N/A	#N/A	#N/A	#N/A	#N/A	#N/A
ENSG00000237227	RP5-1155K23.4	NA	NA	--	NA	NA	--	NA	NA	--	NA	NA	--	NA	NA	--	--	--	--	--	--	--	--	--	--	--	--	--	GeneCards Information	#N/A	#N/A	#N/A	#N/A	#N/A	#N/A	#N/A	#N/A	#N/A	#N/A	#N/A	#N/A	#N/A	#N/A
ENSG00000237251	AC072061.2	NA	NA	--	NA	NA	--	NA	NA	--	NA	NA	--	NA	NA	--	--	--	--	--	--	--	--	--	--	--	--	--	GeneCards Information	#N/A	#N/A	#N/A	#N/A	#N/A	#N/A	#N/A	#N/A	#N/A	#N/A	#N/A	#N/A	#N/A	#N/A
ENSG00000237263	MAPK6PS3	NA	NA	--	NA	NA	--	NA	NA	--	NA	NA	--	NA	NA	--	--	--	--	--	--	--	--	--	--	--	--	--	GeneCards Information	9606	317684	-	-	HGNC:18977	13	13q14.13	mitogen-activated protein kinase 6 pseudogene 3	pseudo	MAPK6PS3	mitogen-activated protein kinase 6 pseudogene 3	O	-	20140502
ENSG00000237264	FTH1P11	2.05536e-12	-5.4628	DOWN	NA	NA	--	NA	NA	--	0.0221652	-2.65624	DOWN	NA	NA	--	--	--	--	--	--	--	--	--	--	--	--	--	GeneCards Information	9606	2503	-	FTHL11	HGNC:3981	8	8q21.13	ferritin, heavy polypeptide 1 pseudogene 11	pseudo	FTH1P11	ferritin, heavy polypeptide 1 pseudogene 11	O	-	20140502
ENSG00000237279	RP4-631H13.5	NA	NA	--	NA	NA	--	NA	NA	--	NA	NA	--	NA	NA	--	--	--	--	--	--	--	--	--	--	--	--	--	GeneCards Information	#N/A	#N/A	#N/A	#N/A	#N/A	#N/A	#N/A	#N/A	#N/A	#N/A	#N/A	#N/A	#N/A	#N/A
ENSG00000237325	AP000563.2	NA	NA	--	NA	NA	--	NA	NA	--	NA	NA	--	NA	NA	--	--	--	--	--	--	--	--	--	--	--	--	--	GeneCards Information	#N/A	#N/A	#N/A	#N/A	#N/A	#N/A	#N/A	#N/A	#N/A	#N/A	#N/A	#N/A	#N/A	#N/A
ENSG00000237329	RP11-201O14.1	NA	NA	--	NA	NA	--	NA	NA	--	NA	NA	--	NA	NA	--	--	--	--	--	--	--	--	--	--	--	--	--	GeneCards Information	#N/A	#N/A	#N/A	#N/A	#N/A	#N/A	#N/A	#N/A	#N/A	#N/A	#N/A	#N/A	#N/A	#N/A
ENSG00000237350	CDC42P6	NA	NA	--	NA	NA	--	NA	NA	--	NA	NA	--	NA	NA	--	--	--	--	--	--	--	--	--	--	--	--	--	GeneCards Information	9606	643751	-	-	HGNC:44430	4	4p15.2	cell division cycle 42 pseudogene 6	pseudo	CDC42P6	cell division cycle 42 pseudogene 6	O	-	20140502
ENSG00000237433	AC097639.8	NA	NA	--	NA	NA	--	NA	NA	--	0.000465566	-5.26426	DOWN	NA	NA	--	--	--	--	--	--	--	--	--	--	--	--	--	GeneCards Information	#N/A	#N/A	#N/A	#N/A	#N/A	#N/A	#N/A	#N/A	#N/A	#N/A	#N/A	#N/A	#N/A	#N/A
ENSG00000237483	RP11-423E7.1	NA	NA	--	NA	NA	--	NA	NA	--	NA	NA	--	NA	NA	--	--	--	--	--	--	--	--	--	--	--	--	--	GeneCards Information	#N/A	#N/A	#N/A	#N/A	#N/A	#N/A	#N/A	#N/A	#N/A	#N/A	#N/A	#N/A	#N/A	#N/A
ENSG00000237493	RP11-603J24.7	4.93066e-08	-3.73822	DOWN	NA	NA	--	NA	NA	--	NA	NA	--	NA	NA	--	--	--	--	--	--	--	--	--	--	--	--	--	GeneCards Information	#N/A	#N/A	#N/A	#N/A	#N/A	#N/A	#N/A	#N/A	#N/A	#N/A	#N/A	#N/A	#N/A	#N/A
ENSG00000237506	RPSAP15	7.86287e-09	-4.1953	DOWN	NA	NA	--	NA	NA	--	NA	NA	--	NA	NA	--	--	--	--	--	--	--	--	--	--	--	--	--	GeneCards Information	9606	220885	-	LAMR1P15|LAMRL5|RPSA_25_1791	HGNC:31464|Ensembl:ENSG00000237506	X	Xq21.31	ribosomal protein SA pseudogene 15	pseudo	RPSAP15	ribosomal protein SA pseudogene 15	O	-	20140504
ENSG00000237533	PFN1P6	NA	NA	--	NA	NA	--	NA	NA	--	NA	NA	--	NA	NA	--	--	--	--	--	--	--	--	--	--	--	--	--	GeneCards Information	9606	645126	-	PFN1P7	HGNC:42988	1	1q21.2	profilin 1 pseudogene 6	pseudo	PFN1P6	profilin 1 pseudogene 6	O	-	20140502
ENSG00000237539	GS1-594A7.5	NA	NA	--	NA	NA	--	NA	NA	--	NA	NA	--	1.97742e-05	-8.81398	DOWN	--	--	--	--	--	--	--	--	--	--	--	--	GeneCards Information	#N/A	#N/A	#N/A	#N/A	#N/A	#N/A	#N/A	#N/A	#N/A	#N/A	#N/A	#N/A	#N/A	#N/A
ENSG00000237550	RPL9P9	2.17642e-14	-4.59279	DOWN	NA	NA	--	NA	NA	--	NA	NA	--	NA	NA	--	--	--	--	--	--	--	--	--	--	--	--	--	GeneCards Information	#N/A	#N/A	#N/A	#N/A	#N/A	#N/A	#N/A	#N/A	#N/A	#N/A	#N/A	#N/A	#N/A	#N/A
ENSG00000237575	PYY2	3.31946e-07	-5.21973	DOWN	NA	NA	--	NA	NA	--	0.0325042	-3.65945	DOWN	NA	NA	--	--	--	--	--	--	--	--	--	--	--	--	--	GeneCards Information	9606	23615	-	-	HGNC:9749|MIM:606637|Ensembl:ENSG00000237575|HPRD:07589	17	17q11	peptide YY, 2 (pseudogene)	pseudo	PYY2	peptide YY, 2 (pseudogene)	O	-	20140502
ENSG00000237578	RP11-174M13.1	NA	NA	--	NA	NA	--	NA	NA	--	NA	NA	--	NA	NA	--	--	--	--	--	--	--	--	--	--	--	--	--	GeneCards Information	#N/A	#N/A	#N/A	#N/A	#N/A	#N/A	#N/A	#N/A	#N/A	#N/A	#N/A	#N/A	#N/A	#N/A
ENSG00000237606	RP11-203P23.2	NA	NA	--	NA	NA	--	NA	NA	--	NA	NA	--	NA	NA	--	--	--	--	--	--	--	--	--	--	--	--	--	GeneCards Information	#N/A	#N/A	#N/A	#N/A	#N/A	#N/A	#N/A	#N/A	#N/A	#N/A	#N/A	#N/A	#N/A	#N/A
ENSG00000237631	RP11-72B4.2	NA	NA	--	NA	NA	--	NA	NA	--	NA	NA	--	NA	NA	--	--	--	--	--	--	--	--	--	--	--	--	--	GeneCards Information	#N/A	#N/A	#N/A	#N/A	#N/A	#N/A	#N/A	#N/A	#N/A	#N/A	#N/A	#N/A	#N/A	#N/A
ENSG00000237645	RP11-521A24.1	NA	NA	--	NA	NA	--	NA	NA	--	NA	NA	--	NA	NA	--	--	--	--	--	--	--	--	--	--	--	--	--	GeneCards Information	#N/A	#N/A	#N/A	#N/A	#N/A	#N/A	#N/A	#N/A	#N/A	#N/A	#N/A	#N/A	#N/A	#N/A
ENSG00000237663	DNAJC19P7	NA	NA	--	NA	NA	--	NA	NA	--	NA	NA	--	NA	NA	--	--	--	--	--	--	--	--	--	--	--	--	--	GeneCards Information	9606	100861458	-	-	HGNC:45070	1	1p	DnaJ (Hsp40) homolog, subfamily C, member 19 pseudogene 7	pseudo	DNAJC19P7	DnaJ (Hsp40) homolog, subfamily C, member 19 pseudogene 7	O	-	20140502
ENSG00000237669	HCG4P3	5.87565e-05	-3.43554	DOWN	NA	NA	--	NA	NA	--	0.0106984	-4.35122	DOWN	NA	NA	--	--	--	--	--	--	--	--	--	--	--	--	--	GeneCards Information	9606	353001	-	HCGIV-03|HCGIV-3|HCGIV.2	HGNC:22922	6	6p21.3	HLA complex group 4 pseudogene 3	pseudo	HCG4P3	HLA complex group 4 pseudogene 3	O	-	20140505
ENSG00000237704	AP004289.2	NA	NA	--	NA	NA	--	NA	NA	--	NA	NA	--	NA	NA	--	--	--	--	--	--	--	--	--	--	--	--	--	GeneCards Information	#N/A	#N/A	#N/A	#N/A	#N/A	#N/A	#N/A	#N/A	#N/A	#N/A	#N/A	#N/A	#N/A	#N/A
ENSG00000237719	RP1-179N16.3	NA	NA	--	NA	NA	--	NA	NA	--	NA	NA	--	NA	NA	--	--	--	--	--	--	--	--	--	--	--	--	--	GeneCards Information	#N/A	#N/A	#N/A	#N/A	#N/A	#N/A	#N/A	#N/A	#N/A	#N/A	#N/A	#N/A	#N/A	#N/A
ENSG00000237749	RP3-423B22.5	NA	NA	--	NA	NA	--	NA	NA	--	0.00395981	-3.00805	DOWN	0.00338865	-7.32294	DOWN	--	--	--	--	-2	DOWN	--	--	--	--	--	--	GeneCards Information	#N/A	#N/A	#N/A	#N/A	#N/A	#N/A	#N/A	#N/A	#N/A	#N/A	#N/A	#N/A	#N/A	#N/A
ENSG00000237754	RP11-521C10.1	NA	NA	--	NA	NA	--	0.0332309	#NAME?	--	NA	NA	--	NA	NA	--	--	--	--	--	--	--	--	--	--	--	--	--	GeneCards Information	#N/A	#N/A	#N/A	#N/A	#N/A	#N/A	#N/A	#N/A	#N/A	#N/A	#N/A	#N/A	#N/A	#N/A
ENSG00000237815	AC007000.11	NA	NA	--	NA	NA	--	NA	NA	--	0.0306144	2.17416	UP	0.00107865	9.44143	UP	--	--	--	--	2	UP	--	--	--	--	--	--	GeneCards Information	#N/A	#N/A	#N/A	#N/A	#N/A	#N/A	#N/A	#N/A	#N/A	#N/A	#N/A	#N/A	#N/A	#N/A
ENSG00000237818	RPS3AP29	NA	NA	--	NA	NA	--	NA	NA	--	NA	NA	--	NA	NA	--	--	--	--	--	--	--	--	--	--	--	--	--	GeneCards Information	9606	730861	-	RPS3A_10_823	HGNC:35531	7	7q21.3	ribosomal protein S3a pseudogene 29	pseudo	RPS3AP29	ribosomal protein S3a pseudogene 29	O	-	20140502
ENSG00000237821	AC083873.4	NA	NA	--	NA	NA	--	NA	NA	--	NA	NA	--	NA	NA	--	--	--	--	--	--	--	--	--	--	--	--	--	GeneCards Information	#N/A	#N/A	#N/A	#N/A	#N/A	#N/A	#N/A	#N/A	#N/A	#N/A	#N/A	#N/A	#N/A	#N/A
ENSG00000237827	RP11-332O19.2	NA	NA	--	NA	NA	--	NA	NA	--	NA	NA	--	NA	NA	--	--	--	--	--	--	--	--	--	--	--	--	--	GeneCards Information	#N/A	#N/A	#N/A	#N/A	#N/A	#N/A	#N/A	#N/A	#N/A	#N/A	#N/A	#N/A	#N/A	#N/A
ENSG00000237846	RP11-216M21.1	NA	NA	--	NA	NA	--	0.0110203	-2.00647	DOWN	NA	NA	--	NA	NA	--	--	--	--	--	--	--	--	--	--	--	--	--	GeneCards Information	#N/A	#N/A	#N/A	#N/A	#N/A	#N/A	#N/A	#N/A	#N/A	#N/A	#N/A	#N/A	#N/A	#N/A
ENSG00000237859	EEF1A1P31	NA	NA	--	NA	NA	--	NA	NA	--	NA	NA	--	NA	NA	--	--	--	--	--	--	--	--	--	--	--	--	--	GeneCards Information	9606	553820	-	-	HGNC:37908	X	Xq28	eukaryotic translation elongation factor 1 alpha 1 pseudogene 31	pseudo	EEF1A1P31	eukaryotic translation elongation factor 1 alpha 1 pseudogene 31	O	-	20140502
ENSG00000237887	AC092839.1	NA	NA	--	NA	NA	--	NA	NA	--	NA	NA	--	NA	NA	--	--	--	--	--	--	--	--	--	--	--	--	--	GeneCards Information	#N/A	#N/A	#N/A	#N/A	#N/A	#N/A	#N/A	#N/A	#N/A	#N/A	#N/A	#N/A	#N/A	#N/A
ENSG00000237911	SRP68P3	NA	NA	--	NA	NA	--	NA	NA	--	0.000274157	-4.44944	DOWN	NA	NA	--	--	--	--	--	--	--	--	--	--	--	--	--	GeneCards Information	9606	347717	-	SRPSMCR	HGNC:30428	17	17p11.1	signal recognition particle 68kDa pseudogene 3	pseudo	SRP68P3	signal recognition particle 68kDa pseudogene 3	O	-	20140516
ENSG00000237973	hsa-mir-6723	NA	NA	--	NA	NA	--	NA	NA	--	NA	NA	--	NA	NA	--	--	--	--	--	--	--	--	--	--	--	--	--	GeneCards Information	#N/A	#N/A	#N/A	#N/A	#N/A	#N/A	#N/A	#N/A	#N/A	#N/A	#N/A	#N/A	#N/A	#N/A
ENSG00000237988	OR2I1P	2.28235e-24	-7.08527	DOWN	NA	NA	--	NA	NA	--	0.00758653	-4.50906	DOWN	NA	NA	--	--	--	--	--	--	--	--	--	--	--	--	--	GeneCards Information	9606	442197	-	HS6M1-14|OR2I1|OR2I2|OR2I3P|OR2I4P|OR2I5P|OR2I6|OR2I7P|OR2I8P|OR2I9P|OR6-1|OR6-34	HGNC:8258	6	6p22.1	olfactory receptor, family 2, subfamily I, member 1 pseudogene	pseudo	OR2I1P	olfactory receptor, family 2, subfamily I, member 1 pseudogene	O	-	20140505
ENSG00000237991	RPL35P1	NA	NA	--	NA	NA	--	NA	NA	--	0.0238645	-2.90188	DOWN	NA	NA	--	--	--	--	--	--	--	--	--	--	--	--	--	GeneCards Information	9606	440737	-	RPL35_1_181	HGNC:36695	1	1q43	ribosomal protein L35 pseudogene 1	pseudo	RPL35P1	ribosomal protein L35 pseudogene 1	O	-	20140502
ENSG00000238008	AC132515.1	NA	NA	--	NA	NA	--	NA	NA	--	NA	NA	--	NA	NA	--	--	--	--	--	--	--	--	--	--	--	--	--	GeneCards Information	#N/A	#N/A	#N/A	#N/A	#N/A	#N/A	#N/A	#N/A	#N/A	#N/A	#N/A	#N/A	#N/A	#N/A
ENSG00000238025	ZDHHC4P1	NA	NA	--	NA	NA	--	NA	NA	--	NA	NA	--	NA	NA	--	--	--	--	--	--	--	--	--	--	--	--	--	GeneCards Information	9606	100420920	-	-	HGNC:39443	13	-	zinc finger, DHHC-type containing 4 pseudogene 1	pseudo	ZDHHC4P1	zinc finger, DHHC-type containing 4 pseudogene 1	O	-	20140502
ENSG00000238055	RP1-128O3.6	NA	NA	--	NA	NA	--	NA	NA	--	NA	NA	--	NA	NA	--	--	--	--	--	--	--	--	--	--	--	--	--	GeneCards Information	#N/A	#N/A	#N/A	#N/A	#N/A	#N/A	#N/A	#N/A	#N/A	#N/A	#N/A	#N/A	#N/A	#N/A
ENSG00000238079	RP11-72I2.1	NA	NA	--	NA	NA	--	NA	NA	--	NA	NA	--	NA	NA	--	--	--	--	--	--	--	--	--	--	--	--	--	GeneCards Information	#N/A	#N/A	#N/A	#N/A	#N/A	#N/A	#N/A	#N/A	#N/A	#N/A	#N/A	#N/A	#N/A	#N/A
ENSG00000238086	PPP1R26P1	NA	NA	--	NA	NA	--	NA	NA	--	NA	NA	--	NA	NA	--	--	--	--	--	--	--	--	--	--	--	--	--	GeneCards Information	9606	100418740	-	KIAA0649P1	HGNC:42015	13	-	protein phosphatase 1, regulatory subunit 26 pseudogene 1	pseudo	PPP1R26P1	protein phosphatase 1, regulatory subunit 26 pseudogene 1	O	-	20140522
ENSG00000238098	ABCA17P	1.17406e-09	-5.88346	DOWN	NA	NA	--	0.0133075	-7.82977	DOWN	0.00425745	-6.01289	DOWN	NA	NA	--	--	--	--	--	--	--	--	--	--	--	--	--	GeneCards Information	9606	650655	-	ABCA17	HGNC:32972|Ensembl:ENSG00000238098	16	16p13.3	ATP-binding cassette, sub-family A (ABC1), member 17, pseudogene	pseudo	ABCA17P	ATP-binding cassette, sub-family A (ABC1), member 17, pseudogene	O	-	20140502
ENSG00000238103	RPL9P7	3.03037e-67	-9.49886	DOWN	0.916731	-9.23584	DOWN	NA	NA	--	0.0078266	-4.43211	DOWN	NA	NA	--	-2	DOWN	--	--	--	--	--	--	--	--	--	--	GeneCards Information	9606	6126	-	RPL9L1|RPL9P1|RPL9_19_1768	HGNC:30335	X	Xp22.1	ribosomal protein L9 pseudogene 7	pseudo	RPL9P7	ribosomal protein L9 pseudogene 7	O	-	20140502
ENSG00000238105	GOLGA2B	1.42428e-05	-2.94082	DOWN	NA	NA	--	NA	NA	--	0.0126027	-2.6179	DOWN	NA	NA	--	--	--	--	--	--	--	--	--	--	--	--	--	GeneCards Information	#N/A	#N/A	#N/A	#N/A	#N/A	#N/A	#N/A	#N/A	#N/A	#N/A	#N/A	#N/A	#N/A	#N/A
ENSG00000238149	AC104978.1	NA	NA	--	NA	NA	--	NA	NA	--	NA	NA	--	NA	NA	--	--	--	--	--	--	--	--	--	--	--	--	--	GeneCards Information	#N/A	#N/A	#N/A	#N/A	#N/A	#N/A	#N/A	#N/A	#N/A	#N/A	#N/A	#N/A	#N/A	#N/A
ENSG00000238151	MLLT10P1	NA	NA	--	NA	NA	--	NA	NA	--	0.00816521	-4.96172	DOWN	NA	NA	--	--	--	--	--	--	--	--	--	--	--	--	--	GeneCards Information	9606	140678	-	MLLT10L|bA348I14.3	HGNC:15794	20	-	myeloid/lymphoid or mixed-lineage leukemia (trithorax homolog, Drosophila); translocated to, 10 pseudogene 1	pseudo	MLLT10P1	myeloid/lymphoid or mixed-lineage leukemia (trithorax homolog, Drosophila); translocated to, 10 pseudogene 1	O	-	20140502
ENSG00000238168	RP11-686G8.1	NA	NA	--	NA	NA	--	NA	NA	--	NA	NA	--	NA	NA	--	--	--	--	--	--	--	--	--	--	--	--	--	GeneCards Information	#N/A	#N/A	#N/A	#N/A	#N/A	#N/A	#N/A	#N/A	#N/A	#N/A	#N/A	#N/A	#N/A	#N/A
ENSG00000238173	RPL39P6	NA	NA	--	NA	NA	--	NA	NA	--	NA	NA	--	NA	NA	--	--	--	--	--	--	--	--	--	--	--	--	--	GeneCards Information	9606	100270891	-	RPL39_1_12	HGNC:35803	1	1p36.2	ribosomal protein L39 pseudogene 6	pseudo	RPL39P6	ribosomal protein L39 pseudogene 6	O	-	20140502
ENSG00000238222	MKRN4P	NA	NA	--	NA	NA	--	NA	NA	--	NA	NA	--	NA	NA	--	--	--	--	--	--	--	--	--	--	--	--	--	GeneCards Information	9606	7682	-	MKRN4|MKRNP5|RNF64|ZNF-Xp|ZNF127-Xp|ZNF127L1	HGNC:7115|HPRD:06661	X	Xp21.1	makorin ring finger protein 4, pseudogene	pseudo	MKRN4P	makorin ring finger protein 4, pseudogene	O	-	20140504
ENSG00000238228	AC004967.11	NA	NA	--	NA	NA	--	NA	NA	--	NA	NA	--	NA	NA	--	--	--	--	--	--	--	--	--	--	--	--	--	GeneCards Information	#N/A	#N/A	#N/A	#N/A	#N/A	#N/A	#N/A	#N/A	#N/A	#N/A	#N/A	#N/A	#N/A	#N/A
ENSG00000238240	RP4-740C4.5	NA	NA	--	NA	NA	--	NA	NA	--	NA	NA	--	NA	NA	--	--	--	--	--	--	--	--	--	--	--	--	--	GeneCards Information	#N/A	#N/A	#N/A	#N/A	#N/A	#N/A	#N/A	#N/A	#N/A	#N/A	#N/A	#N/A	#N/A	#N/A
ENSG00000238249	HMGN2P17	NA	NA	--	NA	NA	--	NA	NA	--	9.40457e-12	-10.4459	DOWN	1.0634e-08	-36.1367	DOWN	--	--	--	--	-2	DOWN	--	--	--	--	--	--	GeneCards Information	9606	100113373	RP3-477M7.4	-	HGNC:39381	1	1p36.23	high mobility group nucleosomal binding domain 2 pseudogene 17	pseudo	HMGN2P17	high mobility group nucleosomal binding domain 2 pseudogene 17	O	-	20140502
ENSG00000238256	MTND5P20	NA	NA	--	NA	NA	--	NA	NA	--	NA	NA	--	NA	NA	--	--	--	--	--	--	--	--	--	--	--	--	--	GeneCards Information	9606	100873269	-	-	HGNC:42300	1	-	MT-ND5 pseudogene 20	pseudo	MTND5P20	MT-ND5 pseudogene 20	O	-	20140502
ENSG00000238259	AC067940.1	NA	NA	--	NA	NA	--	NA	NA	--	NA	NA	--	NA	NA	--	--	--	--	--	--	--	--	--	--	--	--	--	GeneCards Information	#N/A	#N/A	#N/A	#N/A	#N/A	#N/A	#N/A	#N/A	#N/A	#N/A	#N/A	#N/A	#N/A	#N/A
ENSG00000238271	IFNWP19	1.27761e-05	3.09797	UP	NA	NA	--	NA	NA	--	NA	NA	--	NA	NA	--	--	--	--	--	--	--	--	--	--	--	--	--	GeneCards Information	9606	3474	-	-	HGNC:5451	9	9p22	interferon, omega 1 pseudogene 19	pseudo	IFNWP19	interferon, omega 1 pseudogene 19	O	-	20140502
ENSG00000238288	RP11-100G15.4	NA	NA	--	NA	NA	--	NA	NA	--	NA	NA	--	NA	NA	--	--	--	--	--	--	--	--	--	--	--	--	--	GeneCards Information	#N/A	#N/A	#N/A	#N/A	#N/A	#N/A	#N/A	#N/A	#N/A	#N/A	#N/A	#N/A	#N/A	#N/A
ENSG00000239207	GAPDHP39	NA	NA	--	NA	NA	--	NA	NA	--	NA	NA	--	NA	NA	--	--	--	--	--	--	--	--	--	--	--	--	--	GeneCards Information	9606	100128589	-	-	HGNC:37796	3	3q22.3	glyceraldehyde 3 phosphate dehydrogenase pseudogene 39	pseudo	GAPDHP39	glyceraldehyde 3 phosphate dehydrogenase pseudogene 39	O	-	20140502
ENSG00000239215	RPL27P12	NA	NA	--	NA	NA	--	NA	NA	--	NA	NA	--	NA	NA	--	--	--	--	--	--	--	--	--	--	--	--	--	GeneCards Information	9606	100271302	-	RPL27_4_1293	HGNC:36736	12	12q24.31	ribosomal protein L27 pseudogene 12	pseudo	RPL27P12	ribosomal protein L27 pseudogene 12	O	-	20140502
ENSG00000239218	RPS20P22	NA	NA	--	NA	NA	--	NA	NA	--	0.0268327	-2.61572	DOWN	NA	NA	--	--	--	--	--	--	--	--	--	--	--	--	--	GeneCards Information	9606	100271087	-	RPS20_8_895	HGNC:36379	8	8p12	ribosomal protein S20 pseudogene 22	pseudo	RPS20P22	ribosomal protein S20 pseudogene 22	O	-	20140502
ENSG00000239246	RP11-464D20.2	6.46478e-32	-8.1126	DOWN	NA	NA	--	NA	NA	--	0.00301722	-2.11219	DOWN	NA	NA	--	--	--	--	--	--	--	--	--	--	--	--	--	GeneCards Information	#N/A	#N/A	#N/A	#N/A	#N/A	#N/A	#N/A	#N/A	#N/A	#N/A	#N/A	#N/A	#N/A	#N/A
ENSG00000239253	CTD-2632B17.3	NA	NA	--	NA	NA	--	NA	NA	--	NA	NA	--	NA	NA	--	--	--	--	--	--	--	--	--	--	--	--	--	GeneCards Information	#N/A	#N/A	#N/A	#N/A	#N/A	#N/A	#N/A	#N/A	#N/A	#N/A	#N/A	#N/A	#N/A	#N/A
ENSG00000239254	RP11-365F18.3	NA	NA	--	NA	NA	--	NA	NA	--	0.00430562	-4.30313	DOWN	NA	NA	--	--	--	--	--	--	--	--	--	--	--	--	--	GeneCards Information	#N/A	#N/A	#N/A	#N/A	#N/A	#N/A	#N/A	#N/A	#N/A	#N/A	#N/A	#N/A	#N/A	#N/A
ENSG00000239280	RP11-271C24.3	NA	NA	--	NA	NA	--	NA	NA	--	NA	NA	--	NA	NA	--	--	--	--	--	--	--	--	--	--	--	--	--	GeneCards Information	#N/A	#N/A	#N/A	#N/A	#N/A	#N/A	#N/A	#N/A	#N/A	#N/A	#N/A	#N/A	#N/A	#N/A
ENSG00000239281	RPS29P2	NA	NA	--	NA	NA	--	NA	NA	--	NA	NA	--	NA	NA	--	--	--	--	--	--	--	--	--	--	--	--	--	GeneCards Information	9606	619452	-	HsT23291|RPS29_12_897	HGNC:31083	8	8p11.21	ribosomal protein S29 pseudogene 2	pseudo	RPS29P2	ribosomal protein S29 pseudogene 2	O	-	20140502
ENSG00000239291	RP5-867C24.1	NA	NA	--	NA	NA	--	NA	NA	--	NA	NA	--	NA	NA	--	--	--	--	--	--	--	--	--	--	--	--	--	GeneCards Information	#N/A	#N/A	#N/A	#N/A	#N/A	#N/A	#N/A	#N/A	#N/A	#N/A	#N/A	#N/A	#N/A	#N/A
ENSG00000239317	RP11-449H3.2	NA	NA	--	NA	NA	--	NA	NA	--	NA	NA	--	NA	NA	--	--	--	--	--	--	--	--	--	--	--	--	--	GeneCards Information	#N/A	#N/A	#N/A	#N/A	#N/A	#N/A	#N/A	#N/A	#N/A	#N/A	#N/A	#N/A	#N/A	#N/A
ENSG00000239351	NPM1P29	NA	NA	--	NA	NA	--	NA	NA	--	NA	NA	--	NA	NA	--	--	--	--	--	--	--	--	--	--	--	--	--	GeneCards Information	9606	100422259	-	-	HGNC:45208	3	-	nucleophosmin 1 (nucleolar phosphoprotein B23, numatrin) pseudogene 29	pseudo	NPM1P29	nucleophosmin 1 (nucleolar phosphoprotein B23, numatrin) pseudogene 29	O	-	20140502
ENSG00000239465	RP11-330L19.2	NA	NA	--	NA	NA	--	NA	NA	--	NA	NA	--	NA	NA	--	--	--	--	--	--	--	--	--	--	--	--	--	GeneCards Information	#N/A	#N/A	#N/A	#N/A	#N/A	#N/A	#N/A	#N/A	#N/A	#N/A	#N/A	#N/A	#N/A	#N/A
ENSG00000239520	RPL17P42	NA	NA	--	NA	NA	--	NA	NA	--	NA	NA	--	NA	NA	--	--	--	--	--	--	--	--	--	--	--	--	--	GeneCards Information	9606	100271418	-	RPL17_25_1540	HGNC:36749	17	17q12	ribosomal protein L17 pseudogene 42	pseudo	RPL17P42	ribosomal protein L17 pseudogene 42	O	-	20140502
ENSG00000239528	CTB-118N6.1	0.00354889	-4.51166	DOWN	NA	NA	--	NA	NA	--	NA	NA	--	NA	NA	--	--	--	--	--	--	--	--	--	--	--	--	--	GeneCards Information	#N/A	#N/A	#N/A	#N/A	#N/A	#N/A	#N/A	#N/A	#N/A	#N/A	#N/A	#N/A	#N/A	#N/A
ENSG00000239556	AC004951.5	NA	NA	--	NA	NA	--	NA	NA	--	3.85606e-07	-362.094	DOWN	NA	NA	--	--	--	--	--	--	--	--	--	--	--	--	--	GeneCards Information	#N/A	#N/A	#N/A	#N/A	#N/A	#N/A	#N/A	#N/A	#N/A	#N/A	#N/A	#N/A	#N/A	#N/A
ENSG00000239576	RP13-480C15.1	NA	NA	--	NA	NA	--	NA	NA	--	NA	NA	--	NA	NA	--	--	--	--	--	--	--	--	--	--	--	--	--	GeneCards Information	#N/A	#N/A	#N/A	#N/A	#N/A	#N/A	#N/A	#N/A	#N/A	#N/A	#N/A	#N/A	#N/A	#N/A
ENSG00000239581	RP11-19G24.1	NA	NA	--	NA	NA	--	NA	NA	--	NA	NA	--	NA	NA	--	--	--	--	--	--	--	--	--	--	--	--	--	GeneCards Information	#N/A	#N/A	#N/A	#N/A	#N/A	#N/A	#N/A	#N/A	#N/A	#N/A	#N/A	#N/A	#N/A	#N/A
ENSG00000239602	RP11-449H3.1	NA	NA	--	NA	NA	--	NA	NA	--	NA	NA	--	NA	NA	--	--	--	--	--	--	--	--	--	--	--	--	--	GeneCards Information	#N/A	#N/A	#N/A	#N/A	#N/A	#N/A	#N/A	#N/A	#N/A	#N/A	#N/A	#N/A	#N/A	#N/A
ENSG00000239617	RP11-302B13.1	NA	NA	--	NA	NA	--	NA	NA	--	NA	NA	--	NA	NA	--	--	--	--	--	--	--	--	--	--	--	--	--	GeneCards Information	#N/A	#N/A	#N/A	#N/A	#N/A	#N/A	#N/A	#N/A	#N/A	#N/A	#N/A	#N/A	#N/A	#N/A
ENSG00000239626	RPSAP41	NA	NA	--	NA	NA	--	NA	NA	--	NA	NA	--	NA	NA	--	--	--	--	--	--	--	--	--	--	--	--	--	GeneCards Information	9606	100270918	-	RPSA_17_711	HGNC:36663	6	6q13	ribosomal protein SA pseudogene 41	pseudo	RPSAP41	ribosomal protein SA pseudogene 41	O	-	20140502
ENSG00000239642	AC034228.7	NA	NA	--	NA	NA	--	NA	NA	--	NA	NA	--	NA	NA	--	--	--	--	--	--	--	--	--	--	--	--	--	GeneCards Information	#N/A	#N/A	#N/A	#N/A	#N/A	#N/A	#N/A	#N/A	#N/A	#N/A	#N/A	#N/A	#N/A	#N/A
ENSG00000239649	MYADML	NA	NA	--	NA	NA	--	NA	NA	--	NA	NA	--	NA	NA	--	--	--	--	--	--	--	--	--	--	--	--	--	GeneCards Information	9606	151325	-	-	HGNC:31019|Ensembl:ENSG00000239649|HPRD:14793	2	2p22.3	myeloid-associated differentiation marker-like (pseudogene)	pseudo	MYADML	myeloid-associated differentiation marker-like (pseudogene)	O	-	20140502
ENSG00000239650	GUSBP4	NA	NA	--	NA	NA	--	NA	NA	--	0.00336821	-3.91131	DOWN	NA	NA	--	--	--	--	--	--	--	--	--	--	--	--	--	GeneCards Information	9606	375513	-	C6orf216|GUSBL2|SMA3-L|SMAC3L|b55C20.2	HGNC:18220|HPRD:16667	6	6p11.2	glucuronidase, beta pseudogene 4	pseudo	GUSBP4	glucuronidase, beta pseudogene 4	O	-	20140502
ENSG00000239670	RP4-803A2.2	NA	NA	--	NA	NA	--	NA	NA	--	NA	NA	--	NA	NA	--	--	--	--	--	--	--	--	--	--	--	--	--	GeneCards Information	#N/A	#N/A	#N/A	#N/A	#N/A	#N/A	#N/A	#N/A	#N/A	#N/A	#N/A	#N/A	#N/A	#N/A
ENSG00000239686	RP11-665C16.1	NA	NA	--	NA	NA	--	NA	NA	--	NA	NA	--	NA	NA	--	--	--	--	--	--	--	--	--	--	--	--	--	GeneCards Information	#N/A	#N/A	#N/A	#N/A	#N/A	#N/A	#N/A	#N/A	#N/A	#N/A	#N/A	#N/A	#N/A	#N/A
ENSG00000239719	RP4-800G7.1	NA	NA	--	NA	NA	--	NA	NA	--	NA	NA	--	NA	NA	--	--	--	--	--	--	--	--	--	--	--	--	--	GeneCards Information	#N/A	#N/A	#N/A	#N/A	#N/A	#N/A	#N/A	#N/A	#N/A	#N/A	#N/A	#N/A	#N/A	#N/A
ENSG00000239763	AC009120.3	NA	NA	--	NA	NA	--	NA	NA	--	0.000728888	-4.0066	DOWN	NA	NA	--	--	--	--	--	--	--	--	--	--	--	--	--	GeneCards Information	#N/A	#N/A	#N/A	#N/A	#N/A	#N/A	#N/A	#N/A	#N/A	#N/A	#N/A	#N/A	#N/A	#N/A
ENSG00000239827	SUGT1P3	NA	NA	--	NA	NA	--	0.0399742	-4.53884	DOWN	NA	NA	--	NA	NA	--	--	--	--	--	--	--	--	--	--	--	--	--	GeneCards Information	9606	283507	RP11-2P5.2	SUGT1L1	HGNC:20513|Ensembl:ENSG00000239827	13	13q14.11	SUGT1 pseudogene 3	pseudo	SUGT1P3	SUGT1 pseudogene 3	O	-	20140502
ENSG00000239830	RPS4XP22	NA	NA	--	NA	NA	--	0.000174845	#NAME?	--	NA	NA	--	NA	NA	--	--	--	--	--	--	--	--	--	--	--	--	--	GeneCards Information	9606	100131614	-	RPS4P22|RPS4X_8_1621	HGNC:36125	19	19p13.2	ribosomal protein S4X pseudogene 22	pseudo	RPS4XP22	ribosomal protein S4X pseudogene 22	O	-	20140502
ENSG00000239835	RP11-767L7.1	NA	NA	--	NA	NA	--	NA	NA	--	NA	NA	--	NA	NA	--	--	--	--	--	--	--	--	--	--	--	--	--	GeneCards Information	#N/A	#N/A	#N/A	#N/A	#N/A	#N/A	#N/A	#N/A	#N/A	#N/A	#N/A	#N/A	#N/A	#N/A
ENSG00000239926	PRDX3P4	NA	NA	--	NA	NA	--	NA	NA	--	NA	NA	--	NA	NA	--	--	--	--	--	--	--	--	--	--	--	--	--	GeneCards Information	9606	100418955	-	-	HGNC:44643	3	3p14	peroxiredoxin 3 pseudogene 4	pseudo	PRDX3P4	peroxiredoxin 3 pseudogene 4	O	-	20140502
ENSG00000239968	ZNRF2P2	NA	NA	--	NA	NA	--	NA	NA	--	NA	NA	--	NA	NA	--	--	--	--	--	--	--	--	--	--	--	--	--	GeneCards Information	9606	100271874	-	-	HGNC:42793	7	-	zinc and ring finger 2 pseudogene 2	pseudo	ZNRF2P2	zinc and ring finger 2 pseudogene 2	O	-	20140502
ENSG00000240003	CTD-2015H6.1	NA	NA	--	NA	NA	--	NA	NA	--	0.0348293	-3.01298	DOWN	NA	NA	--	--	--	--	--	--	--	--	--	--	--	--	--	GeneCards Information	#N/A	#N/A	#N/A	#N/A	#N/A	#N/A	#N/A	#N/A	#N/A	#N/A	#N/A	#N/A	#N/A	#N/A
ENSG00000240036	RP11-587D21.1	NA	NA	--	NA	NA	--	NA	NA	--	0.0127221	-3.19354	DOWN	NA	NA	--	--	--	--	--	--	--	--	--	--	--	--	--	GeneCards Information	#N/A	#N/A	#N/A	#N/A	#N/A	#N/A	#N/A	#N/A	#N/A	#N/A	#N/A	#N/A	#N/A	#N/A
ENSG00000240087	RP11-254B13.1	NA	NA	--	NA	NA	--	NA	NA	--	0.0453645	-2.2597	DOWN	NA	NA	--	--	--	--	--	--	--	--	--	--	--	--	--	GeneCards Information	#N/A	#N/A	#N/A	#N/A	#N/A	#N/A	#N/A	#N/A	#N/A	#N/A	#N/A	#N/A	#N/A	#N/A
ENSG00000240089	BMS1P3	NA	NA	--	NA	NA	--	NA	NA	--	NA	NA	--	NA	NA	--	--	--	--	--	--	--	--	--	--	--	--	--	GeneCards Information	9606	414217	RP11-96C23.3	BMS1LP3	HGNC:23651|Vega:OTTHUMG00000018662	10	10q23.2	BMS1 pseudogene 3	pseudo	BMS1P3	BMS1 pseudogene 3	O	-	20140502
ENSG00000240096	RP11-85G20.1	NA	NA	--	NA	NA	--	NA	NA	--	0.00304612	-4.19378	DOWN	NA	NA	--	--	--	--	--	--	--	--	--	--	--	--	--	GeneCards Information	#N/A	#N/A	#N/A	#N/A	#N/A	#N/A	#N/A	#N/A	#N/A	#N/A	#N/A	#N/A	#N/A	#N/A
ENSG00000240180	RP11-318E3.4	NA	NA	--	NA	NA	--	NA	NA	--	NA	NA	--	NA	NA	--	--	--	--	--	--	--	--	--	--	--	--	--	GeneCards Information	#N/A	#N/A	#N/A	#N/A	#N/A	#N/A	#N/A	#N/A	#N/A	#N/A	#N/A	#N/A	#N/A	#N/A
ENSG00000240210	RP11-204K16.1	NA	NA	--	NA	NA	--	NA	NA	--	NA	NA	--	NA	NA	--	--	--	--	--	--	--	--	--	--	--	--	--	GeneCards Information	#N/A	#N/A	#N/A	#N/A	#N/A	#N/A	#N/A	#N/A	#N/A	#N/A	#N/A	#N/A	#N/A	#N/A
ENSG00000240253	AC140481.7	NA	NA	--	NA	NA	--	NA	NA	--	0.0135168	-3.82617	DOWN	NA	NA	--	--	--	--	--	--	--	--	--	--	--	--	--	GeneCards Information	#N/A	#N/A	#N/A	#N/A	#N/A	#N/A	#N/A	#N/A	#N/A	#N/A	#N/A	#N/A	#N/A	#N/A
ENSG00000240280	TCAM1P	7.10702e-13	-6.33507	DOWN	NA	NA	--	NA	NA	--	6.19887e-07	-6.81472	DOWN	NA	NA	--	--	--	--	--	--	--	--	--	--	--	--	--	GeneCards Information	9606	146771	-	TCAM1	HGNC:30707|MIM:612756|Ensembl:ENSG00000240280	17	17q23.3	testicular cell adhesion molecule 1, pseudogene	pseudo	TCAM1P	testicular cell adhesion molecule 1, pseudogene	O	-	20140502
ENSG00000240342	RPS2P5	NA	NA	--	NA	NA	--	0.0492474	5.14422	UP	2.99156e-06	5.07417	UP	6.6903e-23	18.0561	UP	--	--	--	--	2	UP	1	UP	--	--	--	--	GeneCards Information	9606	100130562	-	RPS2_20_1284|bcm384	HGNC:31386	12	12q24.23	ribosomal protein S2 pseudogene 5	pseudo	RPS2P5	ribosomal protein S2 pseudogene 5	O	-	20140502
ENSG00000240376	RP11-36C20.1	NA	NA	--	NA	NA	--	NA	NA	--	0.000589364	-4.41005	DOWN	NA	NA	--	--	--	--	--	--	--	--	--	--	--	--	--	GeneCards Information	#N/A	#N/A	#N/A	#N/A	#N/A	#N/A	#N/A	#N/A	#N/A	#N/A	#N/A	#N/A	#N/A	#N/A
ENSG00000240399	RP1-228P16.1	0.000784432	-4.77995	DOWN	NA	NA	--	NA	NA	--	1.51662e-05	-4.29017	DOWN	NA	NA	--	--	--	--	--	--	--	--	--	--	--	--	--	GeneCards Information	#N/A	#N/A	#N/A	#N/A	#N/A	#N/A	#N/A	#N/A	#N/A	#N/A	#N/A	#N/A	#N/A	#N/A
ENSG00000240404	RP11-142L1.3	NA	NA	--	NA	NA	--	NA	NA	--	NA	NA	--	NA	NA	--	--	--	--	--	--	--	--	--	--	--	--	--	GeneCards Information	#N/A	#N/A	#N/A	#N/A	#N/A	#N/A	#N/A	#N/A	#N/A	#N/A	#N/A	#N/A	#N/A	#N/A
ENSG00000240409	MTATP8P1	NA	NA	--	NA	NA	--	NA	NA	--	NA	NA	--	NA	NA	--	--	--	--	--	--	--	--	--	--	--	--	--	GeneCards Information	#N/A	#N/A	#N/A	#N/A	#N/A	#N/A	#N/A	#N/A	#N/A	#N/A	#N/A	#N/A	#N/A	#N/A
ENSG00000240429	LRRFIP1P1	NA	NA	--	NA	NA	--	NA	NA	--	NA	NA	--	NA	NA	--	--	--	--	--	--	--	--	--	--	--	--	--	GeneCards Information	9606	101290506	-	-	HGNC:32937|Ensembl:ENSG00000240429|Vega:OTTHUMG00000157336	3	3q27	leucine rich repeat (in FLII) interacting protein 1 pseudogene 1	pseudo	LRRFIP1P1	leucine rich repeat (in FLII) interacting protein 1 pseudogene 1	O	-	20140502
ENSG00000240436	RP11-95I19.1	NA	NA	--	NA	NA	--	NA	NA	--	NA	NA	--	NA	NA	--	--	--	--	--	--	--	--	--	--	--	--	--	GeneCards Information	#N/A	#N/A	#N/A	#N/A	#N/A	#N/A	#N/A	#N/A	#N/A	#N/A	#N/A	#N/A	#N/A	#N/A
ENSG00000240445	FOXO3B	0.00156965	2.00899	UP	NA	NA	--	NA	NA	--	0.00278197	2.40469	UP	NA	NA	--	--	--	--	--	--	--	--	--	--	--	--	--	GeneCards Information	9606	2310	-	FKHRL1P1|ZNF286C	HGNC:3822	17	17p11.2	forkhead box O3B pseudogene	pseudo	FOXO3B	forkhead box O3B pseudogene	O	-	20140516
ENSG00000240452	RP11-567P17.1	NA	NA	--	NA	NA	--	NA	NA	--	NA	NA	--	NA	NA	--	--	--	--	--	--	--	--	--	--	--	--	--	GeneCards Information	#N/A	#N/A	#N/A	#N/A	#N/A	#N/A	#N/A	#N/A	#N/A	#N/A	#N/A	#N/A	#N/A	#N/A
ENSG00000240454	RPL39P26	NA	NA	--	NA	NA	--	NA	NA	--	NA	NA	--	NA	NA	--	--	--	--	--	--	--	--	--	--	--	--	--	GeneCards Information	9606	100271518	-	RPL39_12_1121	HGNC:35900	11	11p15.2	ribosomal protein L39 pseudogene 26	pseudo	RPL39P26	ribosomal protein L39 pseudogene 26	O	-	20140502
ENSG00000240463	RPS19P3	1.88021e-27	-8.95317	DOWN	NA	NA	--	NA	NA	--	0.00157856	-3.65888	DOWN	NA	NA	--	--	--	--	--	--	--	--	--	--	--	--	--	GeneCards Information	9606	728953	-	RPS19_4_1350	HGNC:23560	14	14q13.2	ribosomal protein S19 pseudogene 3	pseudo	RPS19P3	ribosomal protein S19 pseudogene 3	O	-	20140502
ENSG00000240489	SETP14	1.82706e-20	-7.42571	DOWN	NA	NA	--	NA	NA	--	NA	NA	--	NA	NA	--	--	--	--	--	--	--	--	--	--	--	--	--	GeneCards Information	9606	389168	-	-	HGNC:42933	3	3q25.31	SET pseudogene 14	pseudo	SETP14	SET pseudogene 14	O	-	20140502
ENSG00000240494	RPS12P28	NA	NA	--	NA	NA	--	NA	NA	--	0.0057244	-3.61895	DOWN	NA	NA	--	--	--	--	--	--	--	--	--	--	--	--	--	GeneCards Information	9606	100271553	-	RPS12_14_1532	HGNC:36972	17	17p13.2	ribosomal protein S12 pseudogene 28	pseudo	RPS12P28	ribosomal protein S12 pseudogene 28	O	-	20140502
ENSG00000240520	UOX	NA	NA	--	NA	NA	--	NA	NA	--	0.000337441	-3.31134	DOWN	NA	NA	--	--	--	--	--	--	--	--	--	--	--	--	--	GeneCards Information	9606	391051	-	UOXP|URICASE	HGNC:12575|MIM:191540	1	1p22	urate oxidase, pseudogene	pseudo	UOX	urate oxidase, pseudogene	O	-	20140502
ENSG00000240634	RP11-1348G14.1	0.0358657	-4.72775	DOWN	NA	NA	--	NA	NA	--	4.6991e-08	-6.14973	DOWN	9.58229e-05	-6.01085	DOWN	--	--	--	--	-2	DOWN	--	--	--	--	--	--	GeneCards Information	#N/A	#N/A	#N/A	#N/A	#N/A	#N/A	#N/A	#N/A	#N/A	#N/A	#N/A	#N/A	#N/A	#N/A
ENSG00000240652	RP11-832N8.1	NA	NA	--	NA	NA	--	NA	NA	--	NA	NA	--	0.00453674	-5.89666	DOWN	--	--	--	--	--	--	--	--	--	--	--	--	GeneCards Information	#N/A	#N/A	#N/A	#N/A	#N/A	#N/A	#N/A	#N/A	#N/A	#N/A	#N/A	#N/A	#N/A	#N/A
ENSG00000240665	LSP1P2	NA	NA	--	NA	NA	--	NA	NA	--	0.0114231	3.58206	UP	NA	NA	--	--	--	--	--	--	--	--	--	--	--	--	--	GeneCards Information	9606	100873967	-	-	HGNC:39717	3	-	lymphocyte-specific protein 1 pseudogene 2	pseudo	LSP1P2	lymphocyte-specific protein 1 pseudogene 2	O	-	20140502
ENSG00000240674	RP11-366M4.1	6.81352e-33	-8.87463	DOWN	NA	NA	--	NA	NA	--	NA	NA	--	NA	NA	--	--	--	--	--	--	--	--	--	--	--	--	--	GeneCards Information	#N/A	#N/A	#N/A	#N/A	#N/A	#N/A	#N/A	#N/A	#N/A	#N/A	#N/A	#N/A	#N/A	#N/A
ENSG00000240729	CTD-2301A4.3	NA	NA	--	NA	NA	--	NA	NA	--	NA	NA	--	NA	NA	--	--	--	--	--	--	--	--	--	--	--	--	--	GeneCards Information	#N/A	#N/A	#N/A	#N/A	#N/A	#N/A	#N/A	#N/A	#N/A	#N/A	#N/A	#N/A	#N/A	#N/A
ENSG00000240752	RP11-588D3.1	NA	NA	--	NA	NA	--	NA	NA	--	NA	NA	--	NA	NA	--	--	--	--	--	--	--	--	--	--	--	--	--	GeneCards Information	#N/A	#N/A	#N/A	#N/A	#N/A	#N/A	#N/A	#N/A	#N/A	#N/A	#N/A	#N/A	#N/A	#N/A
ENSG00000240776	RP11-435F17.1	NA	NA	--	NA	NA	--	NA	NA	--	0.0256451	-3.04307	DOWN	NA	NA	--	--	--	--	--	--	--	--	--	--	--	--	--	GeneCards Information	#N/A	#N/A	#N/A	#N/A	#N/A	#N/A	#N/A	#N/A	#N/A	#N/A	#N/A	#N/A	#N/A	#N/A
ENSG00000240791	RP11-100G15.5	NA	NA	--	NA	NA	--	NA	NA	--	NA	NA	--	NA	NA	--	--	--	--	--	--	--	--	--	--	--	--	--	GeneCards Information	#N/A	#N/A	#N/A	#N/A	#N/A	#N/A	#N/A	#N/A	#N/A	#N/A	#N/A	#N/A	#N/A	#N/A
ENSG00000240808	CTD-3236F5.1	NA	NA	--	NA	NA	--	NA	NA	--	NA	NA	--	NA	NA	--	--	--	--	--	--	--	--	--	--	--	--	--	GeneCards Information	#N/A	#N/A	#N/A	#N/A	#N/A	#N/A	#N/A	#N/A	#N/A	#N/A	#N/A	#N/A	#N/A	#N/A
ENSG00000240809	RP11-550F7.1	9.75434e-09	-6.36714	DOWN	NA	NA	--	NA	NA	--	6.01142e-08	-5.73725	DOWN	NA	NA	--	--	--	--	--	--	--	--	--	--	--	--	--	GeneCards Information	#N/A	#N/A	#N/A	#N/A	#N/A	#N/A	#N/A	#N/A	#N/A	#N/A	#N/A	#N/A	#N/A	#N/A
ENSG00000240828	RPL21P4	NA	NA	--	NA	NA	--	NA	NA	--	NA	NA	--	NA	NA	--	--	--	--	--	--	--	--	--	--	--	--	--	GeneCards Information	9606	140660	-	RPL21_58_1548	HGNC:17959	17	17q21	ribosomal protein L21 pseudogene 4	pseudo	RPL21P4	ribosomal protein L21 pseudogene 4	O	-	20140502
ENSG00000240854	RP11-64K7.1	NA	NA	--	NA	NA	--	NA	NA	--	NA	NA	--	NA	NA	--	--	--	--	--	--	--	--	--	--	--	--	--	GeneCards Information	#N/A	#N/A	#N/A	#N/A	#N/A	#N/A	#N/A	#N/A	#N/A	#N/A	#N/A	#N/A	#N/A	#N/A
ENSG00000240861	RP11-572F4.1	NA	NA	--	NA	NA	--	NA	NA	--	NA	NA	--	NA	NA	--	--	--	--	--	--	--	--	--	--	--	--	--	GeneCards Information	#N/A	#N/A	#N/A	#N/A	#N/A	#N/A	#N/A	#N/A	#N/A	#N/A	#N/A	#N/A	#N/A	#N/A
ENSG00000240873	RPS29P22	NA	NA	--	NA	NA	--	NA	NA	--	NA	NA	--	NA	NA	--	--	--	--	--	--	--	--	--	--	--	--	--	GeneCards Information	9606	100271384	-	RPS29_6_1530	HGNC:35799	17	17q11.2	ribosomal protein S29 pseudogene 22	pseudo	RPS29P22	ribosomal protein S29 pseudogene 22	O	-	20140502
ENSG00000240906	AP000356.1	NA	NA	--	NA	NA	--	0.0142147	-2.65688	DOWN	NA	NA	--	NA	NA	--	--	--	--	--	--	--	--	--	--	--	--	--	GeneCards Information	#N/A	#N/A	#N/A	#N/A	#N/A	#N/A	#N/A	#N/A	#N/A	#N/A	#N/A	#N/A	#N/A	#N/A
ENSG00000240925	RPS20P31	NA	NA	--	NA	NA	--	NA	NA	--	NA	NA	--	NA	NA	--	--	--	--	--	--	--	--	--	--	--	--	--	GeneCards Information	9606	100271563	-	RPS20_15_1287	HGNC:35767	12	12q24.2	ribosomal protein S20 pseudogene 31	pseudo	RPS20P31	ribosomal protein S20 pseudogene 31	O	-	20140502
ENSG00000240929	HIST2H2BB	0.00127731	2.5323	UP	NA	NA	--	NA	NA	--	NA	NA	--	NA	NA	--	--	--	--	--	--	--	--	--	--	--	--	--	GeneCards Information	9606	338391	-	-	HGNC:20654	1	1q21.2	histone cluster 2, H2bb (pseudogene)	pseudo	HIST2H2BB	histone cluster 2, H2bb (pseudogene)	O	-	20140602
ENSG00000240935	PLGLA	0.00122603	-3.29791	DOWN	NA	NA	--	NA	NA	--	9.25413e-05	-4.49797	DOWN	NA	NA	--	--	--	--	--	--	--	--	--	--	--	--	--	GeneCards Information	9606	285189	-	PLGLA1|PLGP2|PRGA	HGNC:9074|MIM:612212|Ensembl:ENSG00000240935	2	2q12.2	plasminogen-like A (pseudogene)	pseudo	PLGLA	plasminogen-like A (pseudogene)	O	-	20140502
ENSG00000240970	RPL23AP64	NA	NA	--	NA	NA	--	NA	NA	--	0.000576912	-3.14404	DOWN	NA	NA	--	--	--	--	--	--	--	--	--	--	--	--	--	GeneCards Information	9606	649946	-	RPL23A_25_1182	HGNC:36552	11	11q23.3	ribosomal protein L23a pseudogene 64	pseudo	RPL23AP64	ribosomal protein L23a pseudogene 64	O	-	20140502
ENSG00000240974	CTD-2024I7.1	NA	NA	--	NA	NA	--	NA	NA	--	NA	NA	--	NA	NA	--	--	--	--	--	--	--	--	--	--	--	--	--	GeneCards Information	#N/A	#N/A	#N/A	#N/A	#N/A	#N/A	#N/A	#N/A	#N/A	#N/A	#N/A	#N/A	#N/A	#N/A
ENSG00000240975	RP11-313M3.1	NA	NA	--	NA	NA	--	NA	NA	--	0.00586693	-4.99044	DOWN	NA	NA	--	--	--	--	--	--	--	--	--	--	--	--	--	GeneCards Information	#N/A	#N/A	#N/A	#N/A	#N/A	#N/A	#N/A	#N/A	#N/A	#N/A	#N/A	#N/A	#N/A	#N/A
ENSG00000241035	RP11-689J19.1	NA	NA	--	NA	NA	--	NA	NA	--	NA	NA	--	NA	NA	--	--	--	--	--	--	--	--	--	--	--	--	--	GeneCards Information	#N/A	#N/A	#N/A	#N/A	#N/A	#N/A	#N/A	#N/A	#N/A	#N/A	#N/A	#N/A	#N/A	#N/A
ENSG00000241057	AC004985.12	NA	NA	--	NA	NA	--	NA	NA	--	NA	NA	--	NA	NA	--	--	--	--	--	--	--	--	--	--	--	--	--	GeneCards Information	#N/A	#N/A	#N/A	#N/A	#N/A	#N/A	#N/A	#N/A	#N/A	#N/A	#N/A	#N/A	#N/A	#N/A
ENSG00000241061	AC090602.1	NA	NA	--	NA	NA	--	NA	NA	--	NA	NA	--	NA	NA	--	--	--	--	--	--	--	--	--	--	--	--	--	GeneCards Information	#N/A	#N/A	#N/A	#N/A	#N/A	#N/A	#N/A	#N/A	#N/A	#N/A	#N/A	#N/A	#N/A	#N/A
ENSG00000241112	RPL29P14	NA	NA	--	NA	NA	--	NA	NA	--	NA	NA	--	NA	NA	--	--	--	--	--	--	--	--	--	--	--	--	--	GeneCards Information	9606	100270974	-	RPL29_7_626	HGNC:36687	5	5q32	ribosomal protein L29 pseudogene 14	pseudo	RPL29P14	ribosomal protein L29 pseudogene 14	O	-	20140502
ENSG00000241120	HMGN1P8	NA	NA	--	NA	NA	--	NA	NA	--	NA	NA	--	NA	NA	--	--	--	--	--	--	--	--	--	--	--	--	--	GeneCards Information	9606	100874431	-	-	HGNC:39351	3	-	high mobility group nucleosome binding domain 1 pseudogene 8	pseudo	HMGN1P8	high mobility group nucleosome binding domain 1 pseudogene 8	O	-	20140502
ENSG00000241150	RP11-308D16.2	NA	NA	--	NA	NA	--	NA	NA	--	NA	NA	--	NA	NA	--	--	--	--	--	--	--	--	--	--	--	--	--	GeneCards Information	#N/A	#N/A	#N/A	#N/A	#N/A	#N/A	#N/A	#N/A	#N/A	#N/A	#N/A	#N/A	#N/A	#N/A
ENSG00000241157	RP11-3K24.1	NA	NA	--	NA	NA	--	NA	NA	--	NA	NA	--	NA	NA	--	--	--	--	--	--	--	--	--	--	--	--	--	GeneCards Information	#N/A	#N/A	#N/A	#N/A	#N/A	#N/A	#N/A	#N/A	#N/A	#N/A	#N/A	#N/A	#N/A	#N/A
ENSG00000241170	RP11-147I3.1	NA	NA	--	NA	NA	--	0.0169331	#NAME?	--	NA	NA	--	NA	NA	--	--	--	--	--	--	--	--	--	--	--	--	--	GeneCards Information	#N/A	#N/A	#N/A	#N/A	#N/A	#N/A	#N/A	#N/A	#N/A	#N/A	#N/A	#N/A	#N/A	#N/A
ENSG00000241179	CTB-2L9.1	NA	NA	--	NA	NA	--	NA	NA	--	NA	NA	--	NA	NA	--	--	--	--	--	--	--	--	--	--	--	--	--	GeneCards Information	#N/A	#N/A	#N/A	#N/A	#N/A	#N/A	#N/A	#N/A	#N/A	#N/A	#N/A	#N/A	#N/A	#N/A
ENSG00000241278	RP11-379B18.4	NA	NA	--	NA	NA	--	NA	NA	--	0.00132254	-3.2231	DOWN	NA	NA	--	--	--	--	--	--	--	--	--	--	--	--	--	GeneCards Information	#N/A	#N/A	#N/A	#N/A	#N/A	#N/A	#N/A	#N/A	#N/A	#N/A	#N/A	#N/A	#N/A	#N/A
ENSG00000241319	SETP6	NA	NA	--	NA	NA	--	NA	NA	--	NA	NA	--	NA	NA	--	--	--	--	--	--	--	--	--	--	--	--	--	GeneCards Information	9606	100419178	-	-	HGNC:42925	3	-	SET pseudogene 6	pseudo	SETP6	SET pseudogene 6	O	-	20140502
ENSG00000241350	PMS2P11	NA	NA	--	NA	NA	--	NA	NA	--	NA	NA	--	NA	NA	--	--	--	--	--	--	--	--	--	--	--	--	--	GeneCards Information	#N/A	#N/A	#N/A	#N/A	#N/A	#N/A	#N/A	#N/A	#N/A	#N/A	#N/A	#N/A	#N/A	#N/A
ENSG00000241353	PPP1R2P4	NA	NA	--	NA	NA	--	NA	NA	--	NA	NA	--	NA	NA	--	--	--	--	--	--	--	--	--	--	--	--	--	GeneCards Information	9606	728970	RP11-189B4.1	-	HGNC:16319	13	13q14.13	protein phosphatase 1, regulatory (inhibitor) subunit 2 pseudogene 4	pseudo	PPP1R2P4	protein phosphatase 1, regulatory (inhibitor) subunit 2 pseudogene 4	O	-	20140504
ENSG00000241361	RP11-483I13.3	NA	NA	--	NA	NA	--	NA	NA	--	0.00607198	-3.71611	DOWN	NA	NA	--	--	--	--	--	--	--	--	--	--	--	--	--	GeneCards Information	#N/A	#N/A	#N/A	#N/A	#N/A	#N/A	#N/A	#N/A	#N/A	#N/A	#N/A	#N/A	#N/A	#N/A
ENSG00000241431	RP11-17A4.1	NA	NA	--	NA	NA	--	0.0130371	#NAME?	--	NA	NA	--	NA	NA	--	--	--	--	--	--	--	--	--	--	--	--	--	GeneCards Information	#N/A	#N/A	#N/A	#N/A	#N/A	#N/A	#N/A	#N/A	#N/A	#N/A	#N/A	#N/A	#N/A	#N/A
ENSG00000241438	TDGF1P6	NA	NA	--	NA	NA	--	NA	NA	--	NA	NA	--	NA	NA	--	--	--	--	--	--	--	--	--	--	--	--	--	GeneCards Information	9606	22813	-	CR-6|CRIPTO-6|TDGF6	HGNC:11706	3	3q22	teratocarcinoma-derived growth factor 1 pseudogene 6	pseudo	TDGF1P6	teratocarcinoma-derived growth factor 1 pseudogene 6	O	-	20140502
ENSG00000241494	RP11-796G6.1	NA	NA	--	NA	NA	--	NA	NA	--	0.00693056	-3.04919	DOWN	NA	NA	--	--	--	--	--	--	--	--	--	--	--	--	--	GeneCards Information	#N/A	#N/A	#N/A	#N/A	#N/A	#N/A	#N/A	#N/A	#N/A	#N/A	#N/A	#N/A	#N/A	#N/A
ENSG00000241499	RP11-85G20.2	NA	NA	--	NA	NA	--	NA	NA	--	NA	NA	--	NA	NA	--	--	--	--	--	--	--	--	--	--	--	--	--	GeneCards Information	#N/A	#N/A	#N/A	#N/A	#N/A	#N/A	#N/A	#N/A	#N/A	#N/A	#N/A	#N/A	#N/A	#N/A
ENSG00000241506	PSMC1P1	NA	NA	--	NA	NA	--	NA	NA	--	0.0078963	4.71427	UP	0	4.7657	UP	--	--	--	--	2	UP	--	--	--	--	--	--	GeneCards Information	9606	151645	-	PSMC1P|bcm3415	HGNC:30147	3	3p14.1	proteasome (prosome, macropain) 26S subunit, ATPase, 1 pseudogene 1	pseudo	PSMC1P1	proteasome (prosome, macropain) 26S subunit, ATPase, 1 pseudogene 1	O	-	20140502
ENSG00000241535	CBX5P1	NA	NA	--	NA	NA	--	NA	NA	--	NA	NA	--	NA	NA	--	--	--	--	--	--	--	--	--	--	--	--	--	GeneCards Information	9606	100151661	-	-	HGNC:38659	3	3p11.1	chromobox homolog 5 pseudogene 1	pseudo	CBX5P1	chromobox homolog 5 pseudogene 1	O	-	20140502
ENSG00000241546	RP11-767L7.2	NA	NA	--	NA	NA	--	NA	NA	--	NA	NA	--	NA	NA	--	--	--	--	--	--	--	--	--	--	--	--	--	GeneCards Information	#N/A	#N/A	#N/A	#N/A	#N/A	#N/A	#N/A	#N/A	#N/A	#N/A	#N/A	#N/A	#N/A	#N/A
ENSG00000241549	GUSBP2	0.000119701	-3.88728	DOWN	NA	NA	--	0.0220033	-4.83501	DOWN	3.7642e-05	-4.47289	DOWN	NA	NA	--	--	--	--	--	--	--	--	--	--	--	--	--	GeneCards Information	9606	387036	-	GUSBL1|GUSBP4|SMA3-L|SMAC3L|SMAC3L2|b55C20.1|bA239L20.1|bA239L20.5|bGLU-Lp	HGNC:18792|Ensembl:ENSG00000241549	6	6p21	glucuronidase, beta pseudogene 2	pseudo	GUSBP2	glucuronidase, beta pseudogene 2	O	-	20140502
ENSG00000241627	UBQLN4P1	1.41132e-06	-4.31836	DOWN	NA	NA	--	NA	NA	--	NA	NA	--	NA	NA	--	--	--	--	--	--	--	--	--	--	--	--	--	GeneCards Information	9606	285329	-	C3orf12|UBQLN4P	HGNC:31133	3	3q24	ubiquilin 4 pseudogene 1	pseudo	UBQLN4P1	ubiquilin 4 pseudogene 1	O	-	20140502
ENSG00000241640	RP11-59H7.1	NA	NA	--	NA	NA	--	NA	NA	--	NA	NA	--	NA	NA	--	--	--	--	--	--	--	--	--	--	--	--	--	GeneCards Information	#N/A	#N/A	#N/A	#N/A	#N/A	#N/A	#N/A	#N/A	#N/A	#N/A	#N/A	#N/A	#N/A	#N/A
ENSG00000241717	VWFP1	NA	NA	--	NA	NA	--	NA	NA	--	NA	NA	--	NA	NA	--	--	--	--	--	--	--	--	--	--	--	--	--	GeneCards Information	9606	7451	-	F8VWFL|F8VWFP|VWFP	HGNC:12727	22	22q11.1	von Willebrand factor pseudogene 1	pseudo	VWFP1	von Willebrand factor pseudogene 1	O	-	20140502
ENSG00000241723	RP11-113A11.1	NA	NA	--	NA	NA	--	NA	NA	--	0.000890605	-4.17348	DOWN	NA	NA	--	--	--	--	--	--	--	--	--	--	--	--	--	GeneCards Information	#N/A	#N/A	#N/A	#N/A	#N/A	#N/A	#N/A	#N/A	#N/A	#N/A	#N/A	#N/A	#N/A	#N/A
ENSG00000241735	FABP5P3	0.0103621	-5.08847	DOWN	NA	NA	--	NA	NA	--	NA	NA	--	NA	NA	--	--	--	--	--	--	--	--	--	--	--	--	--	GeneCards Information	9606	220832	-	FABP5L3	HGNC:22573|Ensembl:ENSG00000241735	7	7q36.1	fatty acid binding protein 5 pseudogene 3	pseudo	FABP5P3	fatty acid binding protein 5 pseudogene 3	O	-	20140502
ENSG00000241741	RPL7AP30	NA	NA	--	NA	NA	--	NA	NA	--	NA	NA	--	NA	NA	--	--	--	--	--	--	--	--	--	--	--	--	--	GeneCards Information	9606	441034	-	RPL7A_9_511	HGNC:35757	4	4q25	ribosomal protein L7a pseudogene 30	pseudo	RPL7AP30	ribosomal protein L7a pseudogene 30	O	-	20140502
ENSG00000241809	CTD-2207L17.1	NA	NA	--	NA	NA	--	NA	NA	--	NA	NA	--	NA	NA	--	--	--	--	--	--	--	--	--	--	--	--	--	GeneCards Information	#N/A	#N/A	#N/A	#N/A	#N/A	#N/A	#N/A	#N/A	#N/A	#N/A	#N/A	#N/A	#N/A	#N/A
ENSG00000241859	KALP	NA	NA	--	NA	NA	--	NA	NA	--	NA	NA	--	NA	NA	--	--	--	--	--	--	--	--	--	--	--	--	--	GeneCards Information	9606	3734	-	ADMLY|KAL-Y	HGNC:6214	Y	Yq11	Kallmann syndrome sequence pseudogene	pseudo	KALP	Kallmann syndrome sequence pseudogene	O	-	20140502
ENSG00000241907	CTB-46E9.1	NA	NA	--	NA	NA	--	NA	NA	--	NA	NA	--	NA	NA	--	--	--	--	--	--	--	--	--	--	--	--	--	GeneCards Information	#N/A	#N/A	#N/A	#N/A	#N/A	#N/A	#N/A	#N/A	#N/A	#N/A	#N/A	#N/A	#N/A	#N/A
ENSG00000241923	RP11-425I13.1	NA	NA	--	NA	NA	--	NA	NA	--	0.0209842	-2.91435	DOWN	NA	NA	--	--	--	--	--	--	--	--	--	--	--	--	--	GeneCards Information	#N/A	#N/A	#N/A	#N/A	#N/A	#N/A	#N/A	#N/A	#N/A	#N/A	#N/A	#N/A	#N/A	#N/A
ENSG00000241941	RPL32P26	NA	NA	--	NA	NA	--	NA	NA	--	NA	NA	--	NA	NA	--	--	--	--	--	--	--	--	--	--	--	--	--	GeneCards Information	9606	100271491	-	RPL32_17_1245	HGNC:36027	12	12q14.1	ribosomal protein L32 pseudogene 26	pseudo	RPL32P26	ribosomal protein L32 pseudogene 26	O	-	20140502
ENSG00000241975	TCEB1P19	NA	NA	--	NA	NA	--	NA	NA	--	NA	NA	--	NA	NA	--	--	--	--	--	--	--	--	--	--	--	--	--	GeneCards Information	9606	100462880	-	-	HGNC:38155	1	-	transcription elongation factor B (SIII), polypeptide 1 pseudogene 19	pseudo	TCEB1P19	transcription elongation factor B (SIII), polypeptide 1 pseudogene 19	O	-	20140502
ENSG00000241984	RP11-407N17.1	NA	NA	--	NA	NA	--	NA	NA	--	NA	NA	--	NA	NA	--	--	--	--	--	--	--	--	--	--	--	--	--	GeneCards Information	#N/A	#N/A	#N/A	#N/A	#N/A	#N/A	#N/A	#N/A	#N/A	#N/A	#N/A	#N/A	#N/A	#N/A
ENSG00000241991	RP11-95I19.2	NA	NA	--	NA	NA	--	NA	NA	--	NA	NA	--	NA	NA	--	--	--	--	--	--	--	--	--	--	--	--	--	GeneCards Information	#N/A	#N/A	#N/A	#N/A	#N/A	#N/A	#N/A	#N/A	#N/A	#N/A	#N/A	#N/A	#N/A	#N/A
ENSG00000242071	RPL7AP6	8.06584e-28	-4.01995	DOWN	0.810496	-3.90652	DOWN	NA	NA	--	0.00275158	2.819	UP	9.89363e-11	4.10554	UP	-2	DOWN	--	--	2	UP	--	--	0	DOWN	--	--	GeneCards Information	9606	326310	-	RPL7A_27_1386	HGNC:19785	14	14q24.2	ribosomal protein L7a pseudogene 6	pseudo	RPL7AP6	ribosomal protein L7a pseudogene 6	O	-	20140502
ENSG00000242087	RPL36AP41	NA	NA	--	NA	NA	--	NA	NA	--	NA	NA	--	NA	NA	--	--	--	--	--	--	--	--	--	--	--	--	--	GeneCards Information	9606	100271644	-	RPL36A_17_1248	HGNC:35813	12	12q14.2	ribosomal protein L36a pseudogene 41	pseudo	RPL36AP41	ribosomal protein L36a pseudogene 41	O	-	20140502
ENSG00000242100	RPL9P32	0.000200103	-5.32461	DOWN	NA	NA	--	NA	NA	--	0.000149825	-4.15938	DOWN	NA	NA	--	--	--	--	--	--	--	--	--	--	--	--	--	GeneCards Information	9606	727865	-	RPL9_18_1643	HGNC:36418	19	19q12	ribosomal protein L9 pseudogene 32	pseudo	RPL9P32	ribosomal protein L9 pseudogene 32	O	-	20140502
ENSG00000242134	RPL5P13	NA	NA	--	NA	NA	--	NA	NA	--	NA	NA	--	NA	NA	--	--	--	--	--	--	--	--	--	--	--	--	--	GeneCards Information	9606	100270834	-	RPL5_5_523	HGNC:37023	4	4q31.21	ribosomal protein L5 pseudogene 13	pseudo	RPL5P13	ribosomal protein L5 pseudogene 13	O	-	20140502
ENSG00000242198	CTD-2235C13.1	NA	NA	--	NA	NA	--	NA	NA	--	NA	NA	--	NA	NA	--	--	--	--	--	--	--	--	--	--	--	--	--	GeneCards Information	#N/A	#N/A	#N/A	#N/A	#N/A	#N/A	#N/A	#N/A	#N/A	#N/A	#N/A	#N/A	#N/A	#N/A
ENSG00000242199	RP11-71H17.1	NA	NA	--	NA	NA	--	NA	NA	--	NA	NA	--	NA	NA	--	--	--	--	--	--	--	--	--	--	--	--	--	GeneCards Information	#N/A	#N/A	#N/A	#N/A	#N/A	#N/A	#N/A	#N/A	#N/A	#N/A	#N/A	#N/A	#N/A	#N/A
ENSG00000242255	RPL39P34	NA	NA	--	NA	NA	--	NA	NA	--	6.19887e-07	-312.626	DOWN	NA	NA	--	--	--	--	--	--	--	--	--	--	--	--	--	GeneCards Information	9606	100271523	-	RPL39_15_1666	HGNC:36528	19	19q13.3	ribosomal protein L39 pseudogene 34	pseudo	RPL39P34	ribosomal protein L39 pseudogene 34	O	-	20140502
ENSG00000242262	RP11-100N21.1	NA	NA	--	NA	NA	--	NA	NA	--	6.01092e-05	-4.05289	DOWN	NA	NA	--	--	--	--	--	--	--	--	--	--	--	--	--	GeneCards Information	#N/A	#N/A	#N/A	#N/A	#N/A	#N/A	#N/A	#N/A	#N/A	#N/A	#N/A	#N/A	#N/A	#N/A
ENSG00000242267	SKINTL	NA	NA	--	NA	NA	--	NA	NA	--	0.00314977	-2.92367	DOWN	NA	NA	--	--	--	--	--	--	--	--	--	--	--	--	--	GeneCards Information	9606	391037	-	BTN12|SKINT1|SKINTP	HGNC:33993	1	1p33	Skint-like, pseudogene	pseudo	SKINTL	Skint-like, pseudogene	O	-	20140502
ENSG00000242294	CTB-161A2.3	NA	NA	--	NA	NA	--	0.00691496	-2.7086	DOWN	NA	NA	--	NA	NA	--	--	--	--	--	--	--	--	--	--	--	--	--	GeneCards Information	#N/A	#N/A	#N/A	#N/A	#N/A	#N/A	#N/A	#N/A	#N/A	#N/A	#N/A	#N/A	#N/A	#N/A
ENSG00000242299	RP11-234A1.1	5.63282e-55	-7.19265	DOWN	0.899204	-7.07083	DOWN	NA	NA	--	NA	NA	--	NA	NA	--	-2	DOWN	--	--	--	--	--	--	--	--	--	--	GeneCards Information	#N/A	#N/A	#N/A	#N/A	#N/A	#N/A	#N/A	#N/A	#N/A	#N/A	#N/A	#N/A	#N/A	#N/A
ENSG00000242307	RPS26P52	NA	NA	--	NA	NA	--	NA	NA	--	NA	NA	--	NA	NA	--	--	--	--	--	--	--	--	--	--	--	--	--	GeneCards Information	9606	100271577	-	RPS26_29_1475	HGNC:36863	16	16p13.3	ribosomal protein S26 pseudogene 52	pseudo	RPS26P52	ribosomal protein S26 pseudogene 52	O	-	20140502
ENSG00000242321	RP11-117F22.1	NA	NA	--	NA	NA	--	NA	NA	--	NA	NA	--	NA	NA	--	--	--	--	--	--	--	--	--	--	--	--	--	GeneCards Information	#N/A	#N/A	#N/A	#N/A	#N/A	#N/A	#N/A	#N/A	#N/A	#N/A	#N/A	#N/A	#N/A	#N/A
ENSG00000242325	RPS12P31	NA	NA	--	NA	NA	--	NA	NA	--	NA	NA	--	NA	NA	--	--	--	--	--	--	--	--	--	--	--	--	--	GeneCards Information	9606	100130192	-	RPS12_17_1644	HGNC:35578	19	19q13.11	ribosomal protein S12 pseudogene 31	pseudo	RPS12P31	ribosomal protein S12 pseudogene 31	O	-	20140502
ENSG00000242337	TFP1	NA	NA	--	NA	NA	--	NA	NA	--	NA	NA	--	NA	NA	--	--	--	--	--	--	--	--	--	--	--	--	--	GeneCards Information	9606	100129696	-	TFP	HGNC:11759	3	3q22.1	transferrin pseudogene 1	pseudo	TFP1	transferrin pseudogene 1	O	-	20140504
ENSG00000242358	RPS21P4	NA	NA	--	NA	NA	--	NA	NA	--	NA	NA	--	NA	NA	--	--	--	--	--	--	--	--	--	--	--	--	--	GeneCards Information	9606	100128912	-	RPS21_2_461	HGNC:35922	4	4p15.32	ribosomal protein S21 pseudogene 4	pseudo	RPS21P4	ribosomal protein S21 pseudogene 4	O	-	20140502
ENSG00000242405	RP11-267J23.1	NA	NA	--	NA	NA	--	NA	NA	--	NA	NA	--	NA	NA	--	--	--	--	--	--	--	--	--	--	--	--	--	GeneCards Information	#N/A	#N/A	#N/A	#N/A	#N/A	#N/A	#N/A	#N/A	#N/A	#N/A	#N/A	#N/A	#N/A	#N/A
ENSG00000242429	RP11-19G24.2	NA	NA	--	NA	NA	--	NA	NA	--	NA	NA	--	NA	NA	--	--	--	--	--	--	--	--	--	--	--	--	--	GeneCards Information	#N/A	#N/A	#N/A	#N/A	#N/A	#N/A	#N/A	#N/A	#N/A	#N/A	#N/A	#N/A	#N/A	#N/A
ENSG00000242431	RP11-731J8.1	NA	NA	--	NA	NA	--	NA	NA	--	NA	NA	--	NA	NA	--	--	--	--	--	--	--	--	--	--	--	--	--	GeneCards Information	#N/A	#N/A	#N/A	#N/A	#N/A	#N/A	#N/A	#N/A	#N/A	#N/A	#N/A	#N/A	#N/A	#N/A
ENSG00000242435	UPK3BP1	NA	NA	--	NA	NA	--	NA	NA	--	NA	NA	--	NA	NA	--	--	--	--	--	--	--	--	--	--	--	--	--	GeneCards Information	#N/A	#N/A	#N/A	#N/A	#N/A	#N/A	#N/A	#N/A	#N/A	#N/A	#N/A	#N/A	#N/A	#N/A
ENSG00000242457	RBBP4P2	NA	NA	--	NA	NA	--	NA	NA	--	NA	NA	--	NA	NA	--	--	--	--	--	--	--	--	--	--	--	--	--	GeneCards Information	9606	100420527	-	-	HGNC:42369	3	-	retinoblastoma binding protein 4 pseudogene 2	pseudo	RBBP4P2	retinoblastoma binding protein 4 pseudogene 2	O	-	20140502
ENSG00000242477	CTD-2161E19.1	NA	NA	--	NA	NA	--	NA	NA	--	NA	NA	--	NA	NA	--	--	--	--	--	--	--	--	--	--	--	--	--	GeneCards Information	#N/A	#N/A	#N/A	#N/A	#N/A	#N/A	#N/A	#N/A	#N/A	#N/A	#N/A	#N/A	#N/A	#N/A
ENSG00000242488	RP11-270M14.1	0.00313319	-4.85221	DOWN	NA	NA	--	NA	NA	--	0.00137591	-5.51587	DOWN	NA	NA	--	--	--	--	--	--	--	--	--	--	--	--	--	GeneCards Information	#N/A	#N/A	#N/A	#N/A	#N/A	#N/A	#N/A	#N/A	#N/A	#N/A	#N/A	#N/A	#N/A	#N/A
ENSG00000242510	NDUFB4P1	NA	NA	--	NA	NA	--	NA	NA	--	NA	NA	--	NA	NA	--	--	--	--	--	--	--	--	--	--	--	--	--	GeneCards Information	9606	100288654	-	-	HGNC:45248	3	3p14.1	NADH dehydrogenase (ubiquinone) 1 beta subcomplex, 4, 15kDa pseudogene 1	pseudo	NDUFB4P1	NADH dehydrogenase (ubiquinone) 1 beta subcomplex, 4, 15kDa pseudogene 1	O	-	20140502
[truncated: 734 more rows]

## Sheet: Pseudogene - Intronic
GeneID	Gene Names	Intronic DESeq FDR-Corrected Pvalue	Intronic DESeq FC	Intronic DESeq FC Direction	Intronic NOISeq FDR-Corrected Pvalue	Intronic NOISeq FC	Intronic NOISeq FC Direction	CuffDiff FDR-Corrected Pvalue	CuffDiff FC	CuffDiff FC Direction	FPKM Limma FDR-Corrected Pvalue	FPKM Limma FC	FPKM Limma FC Direction	FPKM GeneSpring FDR-Corrected Pvalue	FPKM GeneSpring FC	FPKM GeneSpring FC Direction	Intronic Count Agreement	Intronic Count Agreement FC Direction	Intronic Count Agreement with CuffDiff	Intronic Count Agreement with CuffDiff FC Direction	FPKM Agreement	FPKM Agreement FC Direction	FPKM Agreement with CuffDiff	FPKM Agreement with CuffDiff FC Direction	Overall Agreement	Overall Agreement FC Direction	Overall Agreement with CuffDiff	Overall Agreement with CuffDiff FC Direction	Genecard Information	Gene Taxa ID	Gene GeneID	Gene Locus Tag	Gene Synonyms	Gene dbXrefs	Gene Chromosome	Gene Map Location	Gene Description	Gene Type of Gene	Gene Symbol (Nomenclature Authority)	Gene Full Name (Nomenclature Authority)	Gene Nomenclature Status	Gene Other Designations	Gene Modification Date
[truncated: 2,263 more rows]

[truncated: 1 more sheets: gene_names]
