# Supplementary material for: Ensemble Modeling Approach Targeting Heterogeneous RNA-Seq data: Application to Melanoma Pseudogenes
Source: Sci Rep. 2017 Dec 11;7:17344. doi: 10.1038/s41598-017-17337-7 (PMC5725464; doi:10.1038/s41598-017-17337-7)
Supplement: Supplementary file 1 — Supplementary Files [file 41598_2017_17337_MOESM1_ESM.zip › Supplementary_Files/5_Cross_Evidences_from_Expression_Profiling/5_4_Intronic_Evidences/5_4_1_DESeq/Supplementary Table 5.4.1.1.txt]

GeneID	Fold Change	Corrected Pvalue
ENSG00000000938	-7.76257249716409	3.46678804986624e-44
ENSG00000000971	-6.1691720140321	2.96716508876792e-51
ENSG00000001561	-3.05614729674357	5.81894331929771e-12
ENSG00000001617	-4.6712345828278	1.31150352798825e-37
ENSG00000002079	-3.60379144584413	9.18269260014904e-07
ENSG00000002587	-5.25494460549136	2.87959675391353e-30
ENSG00000002726	-5.16536945119077	5.73030335344937e-14
ENSG00000002745	-4.36562950602947	3.08191826789828e-09
ENSG00000002746	-6.56856632656638	5.89424882804948e-23
ENSG00000003137	-6.8159516121819	7.84005138377745e-52
ENSG00000003400	-4.28207182651245	3.57985051339196e-28
ENSG00000004468	-4.52378752916965	1.11341031966242e-19
ENSG00000004846	2.11453582405346	5.58133740044465e-30
ENSG00000004848	-5.34090533518111	3.18911083864617e-15
ENSG00000004948	-5.83765233161452	4.55184404404309e-09
ENSG00000005073	-2.83196386571924	3.68092875710188e-15
ENSG00000005206	-2.12921923642352	2.75967337535501e-13
ENSG00000005379	-6.90415558063374	5.78456390381631e-47
ENSG00000005844	-8.47174957534266	2.600185183051e-66
ENSG00000005981	-8.46664023789577	2.66289461789062e-37
ENSG00000006047	-3.26941585898206	2.90032329644675e-10
ENSG00000006128	6.96040547654462	2.60677916035909e-24
ENSG00000006210	-3.16121386289116	3.39833776622887e-23
ENSG00000006283	-3.02134977511788	1.13081311111959e-05
ENSG00000006606	-3.71325340901659	0.0158077195212887
ENSG00000006740	-3.14388041877661	3.18090093248642e-13
ENSG00000006747	-2.18370925983648	1.09221969354347e-13
ENSG00000007001	-2.69984681062823	1.18006811826271e-05
ENSG00000007038	-5.1244827709485	4.27996943346826e-29
ENSG00000007062	-2.8281897063846	5.96930878835615e-15
ENSG00000007174	-4.03273821076632	8.13124623449104e-25
ENSG00000007255	-2.21091113063136	8.68945477974573e-14
ENSG00000007350	-4.78237822584724	6.39310585426807e-36
ENSG00000007402	-4.04319084848237	1.64564857895355e-18
ENSG00000008118	-6.30037076494177	4.0057349538818e-36
ENSG00000008516	-3.12230557560193	2.32399392592523e-19
ENSG00000008517	-6.80135516420507	2.51590425940785e-60
ENSG00000008735	-3.16410086776244	5.22722255006513e-23
ENSG00000009694	-4.19171618489486	4.57982211347993e-11
ENSG00000009765	-6.45568666335217	1.35666618450709e-07
ENSG00000009950	-7.90409093856066	3.86826731237531e-18
ENSG00000010030	-2.50614841826122	2.899706688706e-13
ENSG00000010282	-13.1230007047691	2.41821261559952e-94
ENSG00000010319	-6.13503529507301	2.58548959129537e-36
ENSG00000010327	-2.95541780545117	7.14538169385884e-22
ENSG00000010379	-2.68850153529205	0.032955793873022
ENSG00000010438	-2.02184972484694	1.26603169019575e-08
ENSG00000010671	-4.65545469961678	3.52125714148966e-28
ENSG00000011083	-3.61460611941783	2.71409460572213e-14
ENSG00000011201	-2.40382399929907	4.10583154487848e-10
ENSG00000011347	-3.88774866410143	6.23899723494369e-19
ENSG00000011465	-9.41077240558532	4.53509071406895e-89
ENSG00000011590	-4.63693157644786	3.64642340575321e-09
ENSG00000012124	-2.24706856291743	7.2245686953386e-12
ENSG00000012171	-4.09400965256376	9.67818002507516e-32
ENSG00000012223	-7.33822531606438	4.91438703056678e-51
ENSG00000012504	-4.28333508649282	0.0258032919913612
ENSG00000012779	-7.99022523272767	2.87028898286694e-50
ENSG00000013293	-3.35568118959629	2.57320842352831e-05
ENSG00000013725	-4.01330961640793	2.57673423506369e-25
ENSG00000015133	-3.59456467599231	1.32330384924923e-21
ENSG00000015285	-7.26590182942555	5.45872472092834e-53
ENSG00000015520	-3.88818035938771	0.00676644393550367
ENSG00000017373	-3.72377848502692	4.66366485148911e-25
ENSG00000017427	-3.75410781230958	1.83121317398814e-20
ENSG00000017483	-3.11993070124841	2.9234486916308e-21
ENSG00000018280	-3.91616023635849	1.3946040945656e-23
ENSG00000018607	-2.8204925282773	0.00292316421099277
ENSG00000019102	-3.8549677376152	1.09120213583518e-06
ENSG00000019186	2.11163695023717	2.87008425266778e-09
ENSG00000019505	-5.21253611160948	1.8024293022309e-07
ENSG00000019582	-11.351078935974	1.50333756491633e-120
ENSG00000019991	-3.16880258100492	1.32957994839461e-09
ENSG00000021300	-4.32808817307236	1.8654033966219e-36
ENSG00000021488	-4.44724098823995	3.45590016681823e-05
ENSG00000022267	2.38872080885378	3.71671843731002e-36
ENSG00000022556	2.0633917681621	6.25018302666042e-21
ENSG00000024526	2.56769214077907	2.16603987126365e-41
ENSG00000025708	-2.91747270908473	2.89529920618406e-20
ENSG00000026751	-2.85876835819986	1.63660114375221e-17
ENSG00000027644	-3.25349383525505	0.0200977595614195
ENSG00000027869	-2.66029929063655	6.42269167106467e-13
ENSG00000033867	2.21003205131739	5.48845040036895e-38
ENSG00000035499	2.02041328158521	3.05128271352142e-21
ENSG00000035664	-3.10868655216688	2.59280890364586e-15
ENSG00000035720	-3.91012526847004	4.46731216393832e-05
ENSG00000036530	-2.72323280922563	8.04207044446281e-06
ENSG00000036672	-2.01907017742293	1.18393189361343e-10
ENSG00000037280	-6.74715619690263	3.13207697078208e-41
ENSG00000038427	-3.19781598541559	8.32029782909009e-24
ENSG00000038945	-6.52617848838917	8.35337068399217e-50
ENSG00000039139	-5.49340257339348	1.26026382754099e-13
ENSG00000039319	2.27006087821521	8.3623160942013e-37
ENSG00000039987	-5.25807556636328	0.0131968916367685
ENSG00000041982	-2.03377152166444	1.52604702570505e-10
ENSG00000042062	-2.73305039233532	4.89995561583726e-10
ENSG00000042304	-6.45366082356893	1.45388859729938e-05
ENSG00000042493	-3.94236134459398	1.78002636543688e-32
ENSG00000042781	3.36117446276706	5.81077404406372e-50
ENSG00000042813	-3.89317468920383	0.00215385126515649
ENSG00000042832	-6.17627674066585	2.15394035428434e-46
ENSG00000042980	-5.62739622701632	1.52882836495716e-23
ENSG00000043039	-7.99402954331366	9.7512891065667e-43
ENSG00000043355	-4.05763577660945	7.57024265086173e-09
ENSG00000043462	-5.85410505345183	3.85519575826042e-50
ENSG00000043591	-3.87043019162134	0.0231462991024484
ENSG00000044524	-5.24903593080793	5.11518781164498e-32
ENSG00000047597	-3.38062590924048	1.17208258374624e-06
ENSG00000047936	-5.7952517384976	6.04097750648027e-11
ENSG00000048540	-2.85741766802895	7.17384022945874e-15
ENSG00000048545	2.42979596723404	0.000119386589692979
ENSG00000049089	-4.06192399530621	3.22576613787622e-26
ENSG00000049249	-5.28742594460967	8.45652522093987e-15
ENSG00000049283	-9.63736539520605	1.10053346785948e-54
ENSG00000049540	-6.81173118500334	1.83329588695389e-50
ENSG00000049768	-2.88363395992107	2.1807951661925e-14
ENSG00000050555	-5.76294615087141	1.83080530238562e-49
ENSG00000050628	-5.57561827979178	3.88022520782507e-28
ENSG00000050730	-2.55125637598094	0.000312810189864134
ENSG00000050767	-4.26506447913788	1.57863375308125e-17
ENSG00000052344	-10.5806614432786	1.32736056774977e-69
ENSG00000052850	-2.67815679587172	5.15531762253178e-08
ENSG00000053108	-4.00042309187377	2.08023837401519e-23
ENSG00000053747	-5.33850902074044	6.74556308518487e-41
ENSG00000053918	-3.17223473691079	1.30368309621236e-22
ENSG00000054179	-2.34989124834659	5.55119766976637e-09
ENSG00000054598	-4.34158914824934	3.14607513175203e-29
ENSG00000055118	-7.68817731803815	1.98743850055347e-20
ENSG00000055955	-3.60208401280494	5.82931650701129e-18
ENSG00000056586	2.07443181461953	2.84353208265759e-29
ENSG00000057019	2.89073784703226	9.06313250286575e-80
ENSG00000057294	-5.12229730078758	1.41683213413538e-13
ENSG00000057593	-2.3486361822549	2.89177944973903e-05
ENSG00000057657	-2.99254561948407	1.53782479414875e-16
ENSG00000058085	-2.43552971293663	2.60016753026849e-13
ENSG00000058335	-2.03664711107029	2.43853914115883e-10
ENSG00000059377	-2.90174398430371	6.6404533884047e-19
ENSG00000060140	-2.70349877510183	0.00224354957850286
ENSG00000060558	-10.2223806444044	4.6538923608521e-70
ENSG00000061455	-2.85634413027868	0.00953600286160848
ENSG00000062282	-4.35520539298288	7.22204942874984e-32
ENSG00000062524	-3.89767163155288	3.62233240011762e-24
ENSG00000063015	-3.2963350700825	0.00596363719164132
ENSG00000063127	-3.62143696779588	8.71695970606885e-21
ENSG00000064042	-3.85949046038444	1.22104187579757e-27
ENSG00000064195	-7.010671409263	1.00243737122279e-36
ENSG00000064201	-5.02933440073629	5.9522810616511e-21
ENSG00000064205	-7.79239703962913	6.6212740054074e-71
ENSG00000064270	-3.62215581741087	3.32454291722479e-18
ENSG00000064655	-6.86061791201094	7.34099991704772e-29
ENSG00000064692	-8.04587002235104	7.91341119871493e-31
ENSG00000064787	-3.5810938009215	5.21647637592168e-10
ENSG00000064886	-6.52166624040385	8.98517642417676e-45
ENSG00000064989	-3.81132690968523	7.11389987702556e-22
ENSG00000065320	-4.27642380378054	5.24046926640373e-28
ENSG00000065325	-3.66476857311046	0.0442195741677619
ENSG00000065328	2.00268437246815	1.89783252756242e-21
ENSG00000065618	-11.5257475339064	1.04034060043277e-103
ENSG00000065675	-4.29160928864947	1.87405383103513e-15
ENSG00000065717	-2.12335811712646	6.94051211352642e-11
ENSG00000066032	-4.52832385601944	1.16425632023904e-32
ENSG00000066056	-5.6133025012762	5.635300915455e-41
ENSG00000066230	-4.35455521604041	3.98360812705462e-36
ENSG00000066248	-2.43829478038638	2.6209901815841e-08
ENSG00000066279	2.54548441927876	2.17733432802221e-44
ENSG00000066294	-9.58500041339831	4.35256415402662e-54
ENSG00000066336	-8.11483238558299	6.92461406797159e-67
ENSG00000066468	-7.88819559760365	3.06914015693912e-53
ENSG00000066923	-2.46564781567195	8.50976688164627e-16
ENSG00000067606	-2.58070532854962	2.43552803586133e-16
ENSG00000067646	2.37260284831139	1.69961423072804e-29
ENSG00000067842	-6.21011698119083	5.69064018163334e-19
ENSG00000068078	-6.19043185615426	5.69014194321148e-51
ENSG00000068615	-2.40813681418393	3.15466726890737e-06
ENSG00000068831	-7.51353221411875	1.49263294794902e-30
ENSG00000068976	-5.9086651250369	1.27312218039545e-10
ENSG00000069011	-10.4013306003075	1.23244838073496e-44
ENSG00000069018	-4.97487043199217	0.0351406903263915
ENSG00000069122	-6.44142524960254	3.56636664922809e-45
ENSG00000069188	-5.60637496796879	6.39266610038352e-43
ENSG00000069399	-2.05652063122365	2.69756550864673e-11
ENSG00000069431	-5.34618984674124	2.16699579524374e-47
ENSG00000069482	-2.40739485122711	7.27117304615228e-11
ENSG00000069535	-6.36643822681396	4.88743473913022e-55
ENSG00000069696	-3.1668585850533	8.91866621396783e-07
ENSG00000069764	-3.21579316363092	1.6279978663129e-06
ENSG00000069812	-4.71710518927865	5.86937563278662e-35
ENSG00000070019	-3.98737414754311	7.2944453545645e-13
ENSG00000070031	-5.21778547410109	0.0172403836667771
ENSG00000070388	-2.38991374024152	0.000115336548226148
ENSG00000070404	-2.22734616802075	1.16773505667751e-13
ENSG00000070526	-6.9946300902133	5.12108372641821e-32
ENSG00000070601	-5.93450908606866	1.37446321028889e-18
ENSG00000070748	-5.434759322684	5.74717428097037e-05
ENSG00000070808	-2.65144347861724	1.53152727698365e-11
ENSG00000071073	-2.47215617216512	3.99378557959172e-15
ENSG00000071242	3.30423895239409	4.2998959361028e-95
ENSG00000071909	-3.15145659825524	6.83593303683989e-09
ENSG00000072080	-5.27561352743026	2.87759565666087e-09
ENSG00000072182	-4.31247255355118	4.86464349337041e-07
ENSG00000072571	2.46238363140745	2.25024017471902e-37
ENSG00000072657	-3.15748423260016	7.4315214214498e-07
ENSG00000072694	-5.65486423535494	1.21686457332866e-48
ENSG00000072818	-4.62391107191277	2.27456749103044e-31
ENSG00000072952	-7.14882713401783	2.38856262234809e-37
ENSG00000073067	-6.91107451946617	4.36363330937114e-13
ENSG00000073146	-7.00796571079508	1.45733878282011e-18
ENSG00000073350	-2.48794651617888	1.21233637523394e-14
ENSG00000073598	-2.37867462612821	1.56278922517244e-10
ENSG00000073605	-3.86025292938881	1.59535204727382e-20
ENSG00000073670	-2.10302160323543	2.19976089214593e-11
ENSG00000073737	-6.56705025150895	1.38466273766626e-17
ENSG00000073754	-5.95068221097024	3.28427823038065e-13
ENSG00000073756	4.3863001524186	6.76093035994616e-185
ENSG00000073861	-2.17057650160298	8.11745258986744e-05
ENSG00000073905	-8.2971424781093	3.48544458153944e-31
ENSG00000074181	-3.58224094741801	1.02034331111326e-27
ENSG00000074211	-7.11295654175541	1.12332700785667e-48
ENSG00000074317	-2.11271444142942	1.98250412955214e-08
ENSG00000074370	-3.36288869386281	5.49431240843321e-25
ENSG00000074527	-4.83358949346481	7.50967848486872e-30
ENSG00000074590	-3.03581362006157	1.5210920284344e-17
ENSG00000074660	-4.41276226530695	5.53820002877049e-25
ENSG00000074706	-5.34874939409206	9.68511374642708e-18
ENSG00000074803	-2.46318440272338	0.000572496594977989
ENSG00000074966	-3.66533381523021	3.16015693701468e-11
ENSG00000075043	-7.67161601876526	5.96995819567764e-12
ENSG00000075290	-5.57859081945082	0.000232203184153392
ENSG00000075340	-4.34754575436836	1.70822109271548e-15
ENSG00000075461	-4.82021850783577	7.01592353629723e-13
ENSG00000075673	-4.04938121420826	1.24596653543327e-20
ENSG00000076344	-3.19192339721979	7.8379936674341e-18
ENSG00000076356	-2.54319111159626	3.72740285839366e-17
ENSG00000076641	2.25185261632198	2.67377748191183e-34
ENSG00000076716	-2.36438465339946	2.12653172372139e-14
ENSG00000076826	-10.840631936422	1.68481058769478e-51
ENSG00000077264	-3.35956928162916	2.27820057231778e-10
ENSG00000077800	-4.02846888875049	0.000154881515403241
ENSG00000077935	-4.504084919495	2.79726001252941e-16
ENSG00000077984	-6.80321772205309	5.93670206837126e-50
ENSG00000078081	-4.72548182239062	1.30841147372934e-27
ENSG00000078098	2.07505484532549	1.16038841186671e-27
ENSG00000078328	-7.25856592995433	2.1213616186079e-23
ENSG00000078399	2.28727901958275	1.7197101837069e-21
ENSG00000078487	-2.29144966180032	5.04286717047298e-12
ENSG00000078549	-5.24036310160128	1.12541817698492e-13
ENSG00000078725	-7.09128038483749	2.15147411845187e-08
ENSG00000078814	-3.80343313055735	1.86371499802352e-18
ENSG00000078900	-3.66627624469165	1.18330437877324e-21
ENSG00000079101	-2.04777112245305	2.27768977788217e-08
ENSG00000079102	-2.62024545298856	6.08291772979144e-08
ENSG00000079112	-6.22117037824401	1.84283806869132e-08
ENSG00000079215	-2.71681172291215	1.43622774727977e-16
ENSG00000079337	-5.06652357065963	8.94073470362718e-38
ENSG00000079482	-3.63716228358904	2.78193854513194e-28
ENSG00000079841	-5.53516772950976	0.000338362204694359
ENSG00000079931	-2.81498395346828	2.5436876310056e-19
ENSG00000080224	-5.25384490595234	1.14968073403698e-07
ENSG00000080293	-4.71247969960636	0.00482779200794531
ENSG00000080709	-2.91346139635553	4.07166736049436e-19
ENSG00000080947	-2.05595364812459	3.93261429612844e-10
ENSG00000081041	2.73270524476873	7.21518262882003e-30
ENSG00000081052	-2.80756741488905	1.30994052191476e-10
ENSG00000081237	-10.1452106574046	4.70695888136827e-69
ENSG00000081277	-6.48412972772124	2.5713887859483e-63
ENSG00000081479	-8.45608843963851	9.41766179727306e-75
ENSG00000081818	-5.97752409845556	1.09402024934878e-21
ENSG00000081842	-6.5887758861085	5.93332653686099e-42
ENSG00000082074	-3.92440144329096	5.31231379512756e-28
ENSG00000082126	-2.91393201922614	7.45714690305929e-11
ENSG00000082482	-4.86552127534696	1.42550705821354e-32
ENSG00000082556	-4.52319124225492	3.05158968649168e-06
ENSG00000082929	-3.40821057538016	0.0061234926254475
ENSG00000083782	-5.83549931591957	4.61151528614061e-09
ENSG00000084110	-7.08052795944067	3.14062951336425e-51
ENSG00000084112	2.3499937179426	2.39081074054098e-41
ENSG00000084453	-6.37495599511079	8.15893290936383e-23
ENSG00000084628	-5.09688364699828	2.45890811363737e-30
ENSG00000084636	-4.26464203723794	1.42181084626527e-36
ENSG00000084674	-4.25193942899434	6.83852451840636e-12
ENSG00000085276	-2.73759906326801	2.13093367036755e-17
ENSG00000085465	-2.03452795497333	1.9573124990865e-05
ENSG00000085514	-5.08113713328269	1.02757384556189e-36
ENSG00000085552	-7.38841657318781	1.27101144252735e-37
ENSG00000085741	-3.40936237859396	7.97269581471714e-16
ENSG00000085831	-5.27868241558336	6.92815574312987e-46
ENSG00000086159	-3.29139720783278	1.29067046720568e-08
ENSG00000086205	-2.99825537302446	2.03921751816393e-11
ENSG00000086506	-6.09418679560048	5.74150333357933e-06
ENSG00000086548	-5.7310256939143	1.07589485413016e-28
ENSG00000086570	-2.14473463500708	2.94499072764514e-13
ENSG00000086717	-4.88108193767613	7.84519331028643e-22
ENSG00000086730	-2.82724564238444	3.87001199920083e-15
ENSG00000086967	-4.33448357681389	2.21168919394085e-05
ENSG00000087076	-2.02883131136527	1.09617089439202e-12
ENSG00000087128	-3.96008632553279	9.63000162359309e-11
ENSG00000087237	-5.36286112302301	3.11937395971893e-21
ENSG00000087250	-4.10870395765051	4.15136920834162e-07
ENSG00000087258	-6.22454279509693	6.02314146130362e-53
ENSG00000087303	-2.03653182205362	1.24777228633958e-10
ENSG00000087589	-3.72657470681777	7.62615976405687e-08
ENSG00000087916	-7.11289742781571	2.13494452507449e-36
ENSG00000088002	-5.97680443490092	1.24065021164485e-51
ENSG00000088053	-3.21491455154748	3.73178265896131e-05
ENSG00000088320	-9.26651550942626	7.02164536929953e-35
ENSG00000088340	-7.79916558241308	1.58935378430837e-27
ENSG00000088538	-2.94546303676276	7.83676129807236e-11
ENSG00000088756	-2.01471585668725	1.88278495013624e-09
ENSG00000088881	-4.48276221239479	2.92847678417489e-32
ENSG00000088882	-9.51378623380032	3.36884531914544e-75
ENSG00000088992	-4.59160084925306	3.99133281324191e-28
ENSG00000089012	-8.71583103774395	3.77692912144837e-37
ENSG00000089127	-2.48299165043833	1.64949658972024e-15
ENSG00000089169	-5.11433889836745	2.78441157071426e-37
ENSG00000089199	-2.13568482495386	6.76792999414365e-06
ENSG00000089225	-8.08205178592162	2.37164074396063e-15
ENSG00000089356	-3.73245708530863	1.2521050331665e-30
ENSG00000089472	-2.73497091530347	1.34125974822571e-14
ENSG00000089558	-3.08378136417719	6.11042315960415e-09
ENSG00000089692	-6.9885372224995	6.04129573780164e-53
ENSG00000089847	-4.00279053142025	1.56503803713905e-10
ENSG00000090104	-2.38953794959935	2.66581776695024e-15
ENSG00000090382	-10.078669597881	1.6559942651216e-92
ENSG00000090530	-2.6051158163533	2.45729872788101e-15
ENSG00000090534	-3.97007642370553	0.00406318936423772
ENSG00000090539	-5.74680920583977	1.08157251118247e-28
ENSG00000090659	-9.69116862582144	4.0128656879012e-48
ENSG00000090920	-9.30826769763627	2.10626086691179e-63
ENSG00000090932	-2.85253272427613	8.17094827508033e-21
ENSG00000091128	-2.01180176277018	4.45994537813867e-05
ENSG00000091262	-2.84393447430513	7.36598579184019e-08
ENSG00000091482	-2.64146990465154	0.0184549441684156
ENSG00000091513	-6.03622942217167	8.5434287994577e-54
ENSG00000091536	-2.99627007897698	1.87924248722161e-10
ENSG00000091592	-3.84599646558572	2.86728185172155e-28
ENSG00000091622	-3.07794633822859	5.77463223099823e-15
ENSG00000091651	-3.6286804474471	3.29988684618609e-29
ENSG00000091844	3.61143915984995	5.48358305539072e-42
ENSG00000091972	-2.21271129836044	3.57706084946716e-13
ENSG00000092009	-3.1429526990766	0.00128000904492215
ENSG00000092051	-2.62777612903325	4.21628647763463e-07
ENSG00000092054	-4.70895535050742	8.08922555720054e-06
ENSG00000092096	-2.60161859930267	1.29972883812561e-17
ENSG00000092295	-8.39170925554263	3.01643688858317e-76
ENSG00000092607	-5.6695660591045	1.13617385691049e-24
ENSG00000092929	-5.0406428402955	1.65009415352844e-42
ENSG00000092969	-3.57131836708627	7.8325673764314e-23
ENSG00000094755	-7.286970300198	7.09551449857733e-48
ENSG00000095110	-6.70059516241558	1.56328990275266e-15
ENSG00000095203	-5.18409491888409	1.65704285384445e-24
ENSG00000095303	-2.77714872757117	1.72839719324915e-16
ENSG00000095370	-5.068206850354	3.34372158490156e-37
ENSG00000095585	-5.39864132546635	2.07227737186395e-31
ENSG00000095587	-3.14134379995851	5.1376488791342e-08
ENSG00000095752	5.89942720510643	0
ENSG00000095777	-2.15978851045929	0.00818098774362
ENSG00000095917	-6.74709195693076	5.10853335521344e-16
ENSG00000095932	-3.0694357189293	0.0336832394946473
ENSG00000095970	-9.78505379905352	1.00408054285775e-57
ENSG00000096395	-3.46418401736482	0.00794468524249723
ENSG00000096696	-4.70688519039382	2.94131703979826e-39
ENSG00000096996	-2.97684153686697	6.03382622456337e-17
ENSG00000099204	-2.99504202046855	1.44780541086761e-21
ENSG00000099260	-5.3532515401375	2.05537284379837e-37
ENSG00000099282	-3.82203267936692	5.91728651640105e-28
ENSG00000099290	2.01171813079626	1.1347473156277e-18
ENSG00000099326	-2.6985932626797	4.61984445621755e-17
ENSG00000099338	-3.61171879587656	4.48738661152642e-13
ENSG00000099617	-4.41654122976913	2.36741979353298e-11
ENSG00000099622	-2.27535066197906	1.10021825812374e-14
ENSG00000099715	-2.56143584222007	1.53257481563333e-08
ENSG00000099769	-2.30025586448275	0.0233289629624185
ENSG00000099812	-4.07333874950975	2.00782032759618e-05
ENSG00000099822	-2.07633242586854	1.7772835115044e-11
ENSG00000099840	-3.33938160527355	1.30592990260301e-07
ENSG00000099866	-2.00778344957935	6.64367993102143e-06
ENSG00000099889	-2.22907909667338	4.82818354932686e-13
ENSG00000099953	-4.36093713019721	5.70258461717904e-37
ENSG00000099954	2.12382868879703	3.35396503328563e-17
ENSG00000099958	-2.21672527189925	7.98764005060468e-12
ENSG00000099994	-2.39306619726267	7.31397771748452e-14
ENSG00000099998	-10.1253411914859	1.29799303773406e-72
ENSG00000100024	-6.16265248447958	3.08641673670335e-16
ENSG00000100033	-4.54157662057937	1.00399089639189e-34
ENSG00000100053	-4.46896800861432	0.0394105212615212
ENSG00000100055	-7.52924626859822	2.99745941003362e-55
ENSG00000100060	-11.0162679193035	2.07934245069049e-54
ENSG00000100065	-2.01071046815869	1.32379702337263e-09
ENSG00000100079	-2.79292326817375	5.9302486345983e-09
ENSG00000100122	-2.15625522808838	0.00244324176517721
ENSG00000100156	-3.14337857456036	2.53698185612061e-13
ENSG00000100167	-3.23664237255734	1.53622683646593e-24
ENSG00000100181	-5.9646087719037	3.22979817426725e-45
ENSG00000100191	-2.01949391915242	1.24211036015919e-11
ENSG00000100197	-3.28905690741428	2.38016458735277e-09
ENSG00000100234	2.04307332474467	1.64596842723826e-35
ENSG00000100253	-5.50018954435708	3.03895431052747e-05
ENSG00000100285	-3.02316268540495	3.69048171241445e-19
ENSG00000100298	-2.22611871662086	7.00533673490975e-05
ENSG00000100302	-6.3644110742009	3.13550284485585e-41
ENSG00000100307	-2.40877966806872	1.94214101197146e-15
ENSG00000100311	-6.20302790935541	2.4912029559522e-47
ENSG00000100312	-4.1555863606735	0.000208229148060553
ENSG00000100336	-4.82367694423663	9.88314882109473e-36
ENSG00000100342	-10.0707298878153	2.69548678897721e-93
ENSG00000100346	-5.13321168915968	1.55984745220631e-05
ENSG00000100351	-4.77602525607408	3.1289560518192e-28
ENSG00000100365	-11.1242822758031	3.72041969799141e-56
ENSG00000100373	-4.0323834475058	0.00357429046264648
ENSG00000100385	-5.42121365457754	2.70537475797585e-42
ENSG00000100427	-6.5460349284657	3.16987433723529e-42
ENSG00000100433	-6.10784690399751	8.20491260864896e-08
ENSG00000100448	-5.50515722369484	3.55886986020735e-20
ENSG00000100450	-2.38762163424815	2.82874019007822e-10
ENSG00000100453	-2.65117408328703	2.83930158913282e-14
ENSG00000100505	-2.41859114608873	1.0034906131117e-13
ENSG00000100604	-5.44861807503185	7.10563376203379e-31
ENSG00000100626	-5.05993451520445	1.21829499717284e-23
ENSG00000100629	2.75342709394432	1.66008434112891e-46
ENSG00000100678	-2.70451562558006	0.00429068303562715
ENSG00000100918	2.0933972503387	9.35377390537002e-22
ENSG00000100979	-2.07787868187814	3.6411380819778e-13
ENSG00000100985	-10.8676601715381	3.07712873929102e-89
ENSG00000101049	-5.46473659174615	3.82846776916763e-18
ENSG00000101074	-4.11788266118096	1.6212948237201e-12
ENSG00000101076	-4.62308442932496	0.0074988128279185
ENSG00000101098	-9.33663566967753	2.79762584495455e-29
ENSG00000101144	-7.59207753673925	7.74676284336965e-60
ENSG00000101188	-3.55399500365769	1.30425705500633e-11
ENSG00000101198	-3.48930812688172	4.04880075310225e-25
ENSG00000101210	-3.18652072535948	4.88591485012585e-19
ENSG00000101213	-6.39202096073228	1.26651736481905e-49
ENSG00000101276	-3.9631852380393	4.10867582260748e-18
ENSG00000101282	-8.18391897227245	1.42756279005683e-42
ENSG00000101306	-3.57659439922375	0.00130730178254505
ENSG00000101333	-5.60139933038033	4.82212681678787e-43
ENSG00000101335	-2.8508067616701	8.56131681582011e-21
ENSG00000101336	-5.75031428063288	4.20097891510652e-45
ENSG00000101425	-3.25726343276647	2.10439249001081e-11
ENSG00000101440	-2.11599442873165	2.36385878354395e-07
ENSG00000101463	-7.63735414265783	1.27051113662359e-15
ENSG00000101470	-2.75664311278191	0.00311798341847931
ENSG00000101489	-2.59456888924157	1.38659256471552e-06
ENSG00000101542	-2.55493497547937	0.00295988284009319
ENSG00000101605	-3.38063161161436	1.11798446479128e-12
ENSG00000101670	-2.71203150250372	5.08479468488214e-12
ENSG00000101825	-11.3678257055148	2.77565609445475e-87
ENSG00000101842	-5.29632118782846	6.29752410108572e-08
ENSG00000101938	-5.43688127857305	9.69469588334977e-37
ENSG00000101958	-2.45545207581836	3.00989680739919e-08
ENSG00000101977	2.48882806992101	4.2704577206469e-22
ENSG00000102021	-6.95145417685369	4.49155912155692e-25
ENSG00000102053	-3.40635852501102	1.17368059215859e-07
ENSG00000102109	-3.74272217125265	8.014444399259e-21
ENSG00000102174	-4.56584267597721	2.30892403869349e-21
ENSG00000102271	-4.74920778989542	4.33496632027132e-09
ENSG00000102290	-4.27611347213858	5.70535268051597e-28
ENSG00000102313	-10.9864828855759	5.61849425915371e-95
ENSG00000102383	-6.76195716974066	6.14429022242781e-12
ENSG00000102384	2.00468036174889	5.16599702065484e-21
ENSG00000102445	-3.0233845803413	6.22793188516914e-19
ENSG00000102452	-5.31577015955368	1.8279224203922e-30
ENSG00000102524	-2.06335537153844	9.96004785828106e-11
ENSG00000102678	-6.24796429703233	2.29571552180037e-19
ENSG00000102683	-2.11667799815722	0.0175969896583522
ENSG00000102755	-2.95891964767682	2.44965313256221e-17
ENSG00000102760	-2.84718825758225	1.97362334119665e-15
ENSG00000102878	-2.23507272862812	1.96328958984367e-14
ENSG00000102879	-4.17536850449193	2.26761399352243e-34
ENSG00000102886	-6.26819447487783	7.44304616280827e-37
ENSG00000102890	-3.16624260156913	1.69010255329104e-18
ENSG00000102924	-8.47249196640172	2.71370742607057e-24
ENSG00000102970	-4.23449853140266	3.51602166391872e-26
ENSG00000103021	-2.57858734968436	3.47283370774263e-12
ENSG00000103023	-2.90769979411145	3.04876439602416e-13
ENSG00000103056	-6.23624868222031	2.3462340282204e-46
ENSG00000103067	-3.74953357490053	5.60505939933463e-25
ENSG00000103089	-6.06228604688747	3.57536634587767e-15
ENSG00000103175	2.45396511420179	1.53366545218061e-38
ENSG00000103184	-6.49995196762552	3.41558157863607e-22
ENSG00000103196	-4.31277361829109	3.76192415545667e-32
ENSG00000103241	-3.33691474596532	8.39558191631648e-07
ENSG00000103269	-2.0136988447713	4.28634862495523e-06
ENSG00000103310	-5.17811172703955	0.0179663525850454
ENSG00000103313	-8.0889294194927	4.61970013543626e-20
ENSG00000103355	-2.62083780341279	1.01299505438943e-12
ENSG00000103449	-2.34397062986007	4.83921687669654e-09
ENSG00000103489	-2.1070988307883	3.08527339476637e-13
ENSG00000103522	-10.0987382012041	4.0077176109209e-40
ENSG00000103528	-4.84940326678968	2.5690638795263e-23
ENSG00000103534	-2.83542735414637	1.08907983845305e-05
ENSG00000103569	-4.51590839852237	4.99938583036801e-19
ENSG00000103710	-2.28095375725197	7.39973146617663e-09
ENSG00000103723	-2.98939718723899	5.51276525653509e-14
ENSG00000103742	-3.57130486086549	1.21985750571683e-23
ENSG00000103811	-2.05228543396028	1.9888565152133e-12
ENSG00000103888	2.4008575994705	4.2175176213183e-50
ENSG00000104043	-5.67887124074897	2.86052112080232e-19
ENSG00000104044	2.72258945241094	1.32609587771238e-54
ENSG00000104112	-5.76015836394646	4.2296944618272e-31
ENSG00000104140	-6.97930019168407	2.83946212043421e-50
ENSG00000104213	-2.05807570823186	6.06706070913391e-10
ENSG00000104267	-6.37804203224565	1.14356119044703e-47
ENSG00000104313	-6.93352323874099	3.79633264017483e-50
ENSG00000104327	-2.80034620021428	0.000174553508701214
ENSG00000104332	-4.34993811911325	3.02345083849438e-35
ENSG00000104368	-2.54511754560155	1.23751478021101e-17
ENSG00000104415	-3.71632545256583	8.26611311936662e-23
ENSG00000104419	-2.83385079186779	1.1468373001426e-19
ENSG00000104435	-3.89344883158722	5.7380581920953e-15
ENSG00000104537	-2.9716668046945	1.54966046206033e-06
ENSG00000104725	-4.14513645320324	5.75591592916185e-27
ENSG00000104814	-3.24710974540066	4.9163496694845e-21
ENSG00000104818	-6.85426235254226	1.99807082488618e-16
ENSG00000104826	-2.86008662108761	2.75964668034498e-11
ENSG00000104827	-6.93303778104156	3.31909940791331e-17
ENSG00000104848	-6.82878213377099	9.1677026236747e-22
ENSG00000104859	-2.52101466627859	1.21777535240827e-16
ENSG00000104870	-2.34325130031853	4.01018033188901e-16
ENSG00000104879	-2.930581132782	0.00180946973375093
ENSG00000104881	-3.72270318657008	2.75783258767532e-27
ENSG00000104899	-3.64911548213806	2.21722644134544e-14
ENSG00000104901	-3.84148224075031	6.39379472452323e-17
ENSG00000104967	-4.56031388390883	6.30725173029799e-22
ENSG00000104972	-9.57629523981851	2.61229090054842e-46
ENSG00000105088	-6.07805812272326	4.14644610034903e-52
ENSG00000105122	-7.19733709575202	2.39363708539477e-47
ENSG00000105131	-5.66344832579555	5.87736433139043e-43
ENSG00000105146	-2.08379726386636	7.2764521697799e-06
ENSG00000105246	-4.86489475642396	1.42654446777816e-17
ENSG00000105278	-7.35332990670602	4.01975919981862e-30
ENSG00000105289	-2.44471632166994	8.43730548570178e-05
ENSG00000105321	-2.13500658908126	1.47286785528643e-12
ENSG00000105327	-2.54013975179915	3.38965019439376e-17
ENSG00000105357	-4.21668877060443	1.48924994847452e-35
ENSG00000105369	-7.5251532149529	4.47479835833925e-51
ENSG00000105371	-2.16405058303811	4.49918243448537e-06
ENSG00000105372	-2.09489308739705	2.43576437157848e-13
ENSG00000105392	-5.15756917866224	2.48030494951153e-10
ENSG00000105409	-5.03240347479808	4.60583371123947e-29
ENSG00000105427	-6.99500790114578	2.78210343228441e-66
ENSG00000105467	-5.72250580880711	0.0020705523699266
ENSG00000105479	-2.94446483737404	9.81920956283897e-10
ENSG00000105519	-3.37310587576951	9.81621442467073e-23
ENSG00000105523	-6.5065161664551	1.03393874212417e-05
ENSG00000105609	-7.43377687488425	2.59313697176629e-38
ENSG00000105613	-2.08128081256335	1.44663551450367e-08
ENSG00000105639	-2.53189170511561	6.23591901499564e-15
ENSG00000105650	-7.07332618938324	1.78150805185865e-29
ENSG00000105668	-2.84673379911179	1.45722890455867e-10
ENSG00000105695	-3.14357261558513	9.03918433875939e-17
ENSG00000105696	-5.74267679385623	1.28337602130847e-10
ENSG00000105697	-8.16663883062885	6.19416008476084e-26
ENSG00000105699	-3.7226135006092	8.31656407031789e-27
ENSG00000105707	-9.18078697016788	1.65679923123908e-61
ENSG00000105737	-4.1543189029837	6.41929996671708e-07
ENSG00000105808	-3.21283241332979	6.20352641405549e-23
ENSG00000105851	-5.58029524118909	5.96513898603088e-17
ENSG00000105855	3.56596588456954	3.77156726897921e-117
ENSG00000105880	-7.67157948138107	5.44975937424216e-38
ENSG00000105929	-3.71410189839144	4.73606286350689e-24
ENSG00000105988	-4.97076144991409	4.87986716820732e-13
ENSG00000105996	-2.00047621354788	0.000124951022587784
ENSG00000106018	-2.43967796329897	1.5605170714581e-06
ENSG00000106031	-9.26613597304831	2.41425586042788e-28
ENSG00000106123	-3.66215101082538	2.54147155372411e-26
ENSG00000106178	-4.48893856968668	2.85972482042608e-05
ENSG00000106211	-2.52416642403556	5.36896905264049e-18
ENSG00000106236	-6.08896271223108	7.88910276548881e-49
ENSG00000106278	-3.68198263110326	2.75295994355707e-29
ENSG00000106333	-5.27381394977469	1.59166591746098e-48
ENSG00000106404	-2.91591098186169	2.55513546753168e-18
ENSG00000106436	-3.06583432866112	1.99404271117702e-05
ENSG00000106484	-2.98229981501852	1.09154967394452e-17
ENSG00000106511	-7.96320130380905	1.09034346350619e-29
ENSG00000106537	-2.00800551543307	8.07804194817759e-09
ENSG00000106538	-2.39316546455311	1.1032167915959e-14
ENSG00000106541	-6.50037560911852	8.03681093161561e-08
ENSG00000106560	-2.89630787677138	3.94077841205837e-15
ENSG00000106565	-10.1063683588591	6.65399897336886e-84
ENSG00000106624	-2.43132460311519	9.55732459451323e-17
ENSG00000106633	-2.06686030057469	2.90128577166686e-05
ENSG00000106689	-8.16539833723406	1.12221291284996e-52
ENSG00000106819	-2.86434803306821	3.93319748365269e-14
ENSG00000106823	-2.00384793990166	2.99305744277459e-07
ENSG00000106852	-6.37332129453313	1.13323251198673e-34
ENSG00000106927	-4.83892642290928	1.43512105778222e-13
ENSG00000106952	-7.18373489564592	1.37256867226832e-24
ENSG00000107014	3.07450866818387	6.3237454239181e-09
ENSG00000107147	-4.00327158366239	0.00391464545294132
ENSG00000107159	-6.31827675567628	4.42447891734528e-27
ENSG00000107165	3.58471932290267	3.09037302268833e-115
ENSG00000107317	-7.88580493799088	4.44415175377639e-79
ENSG00000107485	-7.83050994874828	3.12761741829197e-48
ENSG00000107551	-3.41143078193701	4.93703756003288e-26
ENSG00000107562	-8.60123110548667	1.03280122325176e-75
ENSG00000107593	-5.05633445359086	3.07648244809148e-07
ENSG00000107719	-4.63195862804027	2.07834261961127e-32
ENSG00000107731	-5.21587900268218	3.57413139635614e-42
ENSG00000107736	-4.3269385974034	2.96189614524511e-32
ENSG00000107738	-4.27632179509753	2.2336206938127e-31
ENSG00000107742	-8.63107352365397	3.77119882027041e-67
ENSG00000107796	-3.3359005622479	3.64223285468454e-26
ENSG00000107821	-3.36670003182447	5.95179440387374e-20
ENSG00000107954	-2.70405607949085	1.05299471478812e-14
ENSG00000107984	2.92051678315108	5.53310529435379e-70
ENSG00000108244	-7.9052259689295	3.47994790491457e-55
ENSG00000108309	-4.30063534266707	4.38790353678805e-26
ENSG00000108352	-3.47945040311674	9.03381275866134e-25
ENSG00000108375	-6.11101313211382	1.15347083224857e-50
ENSG00000108379	-2.77219280011875	5.82170289857104e-14
ENSG00000108405	-6.71879566198895	1.05124313334587e-15
ENSG00000108551	-3.12096885206661	9.57656395586778e-16
ENSG00000108576	-5.6374388005935	2.30267717589571e-13
ENSG00000108602	-6.62570303025409	8.51135836415963e-40
ENSG00000108622	-6.51198883673268	1.77601852514396e-41
ENSG00000108639	-2.01350521397422	1.48798453146336e-11
ENSG00000108684	-2.1997397024718	3.8742379553956e-06
ENSG00000108759	-6.42654944311002	1.26282392352971e-09
ENSG00000108813	-6.56195774803757	4.90967090330877e-19
ENSG00000108821	-7.36231006624274	1.49816660586027e-75
ENSG00000108846	-2.24721905521841	6.19395824749161e-09
ENSG00000108924	-5.81924609682701	2.85010775611538e-26
ENSG00000108932	4.73561836089086	1.01774411943459e-267
ENSG00000108950	-3.39892747668346	4.30979259505515e-23
ENSG00000109047	-5.23262130427867	1.34957850776347e-07
ENSG00000109063	-5.0237766206325	4.40659441546688e-20
ENSG00000109182	-8.19599036889412	7.03258735424222e-46
ENSG00000109255	-4.7132818806537	2.04992111098545e-14
ENSG00000109321	4.26772349689928	1.23319516550294e-13
ENSG00000109339	-3.58283658330099	1.93589871643638e-16
ENSG00000109472	-3.72529150670223	1.08172677779082e-23
ENSG00000109511	-3.52759375124611	7.18419249598098e-05
ENSG00000109610	-3.45561511203146	6.92697541413346e-25
ENSG00000109625	-8.73431142402591	2.64800944700938e-41
ENSG00000109667	-2.41984359969599	1.39891694936856e-13
ENSG00000109684	-5.02832894036802	1.83282049578154e-09
ENSG00000109705	-7.17985840274029	4.12258364698303e-20
ENSG00000109758	-6.90695182229705	1.68303709750249e-07
ENSG00000109819	-2.29279229485922	3.03301892554411e-14
ENSG00000109846	-3.08181407993272	7.1030886410217e-24
ENSG00000109906	-7.13660627617357	6.83071942205589e-15
ENSG00000109943	-7.63089608187617	8.97589915214657e-20
ENSG00000110076	-8.95283098978689	2.73862461121985e-69
ENSG00000110148	-4.15763424419083	1.91091370837224e-05
ENSG00000110169	-4.20557782485002	8.86702596981711e-11
ENSG00000110324	-5.60003164479458	1.93465824028468e-43
ENSG00000110347	-6.61886822574901	3.11186557539969e-18
ENSG00000110446	-4.44105640975026	9.30012706299536e-37
ENSG00000110448	-7.07859196665876	1.55862561402005e-38
ENSG00000110455	-2.49971282517042	1.08875819497058e-15
ENSG00000110492	-3.97156771155237	2.755968292108e-33
ENSG00000110675	-4.88433772471251	4.48944597628653e-15
ENSG00000110723	-4.26548445059743	9.60420073702015e-22
ENSG00000110777	-9.66968991104892	9.02842626053354e-48
ENSG00000110799	-6.39055383170065	1.60446113304892e-59
ENSG00000110848	-4.01354447775404	1.95446463011801e-11
ENSG00000110876	-5.40611486739009	1.30101824264232e-41
ENSG00000110900	-2.74608385203867	2.53453502209135e-18
ENSG00000110934	-9.89864820342694	1.96007406669006e-44
ENSG00000111057	-4.31087797596371	3.29036432139473e-31
ENSG00000111058	-4.5363777300232	2.77666181464624e-28
ENSG00000111181	-4.47502197576575	9.75582559154335e-21
ENSG00000111249	-6.64501111967215	4.45231026177994e-11
ENSG00000111252	2.26190863605202	9.18823461192156e-41
ENSG00000111305	-2.95066673748817	1.67516965501716e-05
ENSG00000111319	-8.81727868168283	1.84175377511836e-60
ENSG00000111335	-3.22004479502339	2.85009535255428e-23
ENSG00000111339	-5.47355901448956	4.30067717219816e-07
ENSG00000111341	-16.0642503496313	7.61871606314538e-128
ENSG00000111344	-2.1497022093048	8.61228480712357e-09
ENSG00000111348	-6.42015644799316	1.95908001769022e-60
ENSG00000111371	-3.79852053429554	2.0100035259083e-26
ENSG00000111405	-5.46894759070265	3.76327231023725e-24
ENSG00000111432	-3.65979862063116	1.8678761722012e-11
ENSG00000111452	-2.99154055665389	3.09687792968003e-14
ENSG00000111490	-3.68459370892236	6.13773833377686e-13
ENSG00000111644	-4.92149708302342	9.69551532743344e-21
ENSG00000111679	-6.24838638219365	5.93415286396666e-52
ENSG00000111704	-5.9769882128436	3.36590053756133e-07
ENSG00000111729	-4.23358184095944	2.75708496929855e-14
ENSG00000111783	-2.10049121857039	0.00270061070216599
ENSG00000111796	-2.76894386170867	2.16349753890684e-06
ENSG00000111837	-2.12410370309432	1.00364751687773e-08
ENSG00000111863	-2.82985672910289	4.21283261745436e-11
ENSG00000111875	2.18623540011851	4.07749028134683e-33
ENSG00000111879	-2.98215999142709	8.45189791705171e-10
ENSG00000111886	-2.66988967067925	0.000401101466945701
ENSG00000111907	-2.89291185809857	2.32292376083413e-17
ENSG00000112038	-6.7357150838983	2.06017857649842e-19
ENSG00000112041	-2.03680869933393	0.00358489074104724
ENSG00000112053	-3.06760756401596	1.12028394837195e-06
ENSG00000112139	2.67086725753747	2.78337893883996e-56
ENSG00000112164	-5.33695577133039	3.50713928477968e-08
ENSG00000112214	-5.10616843012595	0.000526507593213546
ENSG00000112218	2.77171173590795	1.24396646361665e-11
ENSG00000112232	-2.70597414353332	7.08461466636087e-05
ENSG00000112238	-7.73033159502818	7.2457185725705e-21
ENSG00000112276	2.11690573268144	1.97535382890489e-26
ENSG00000112280	-10.3427673287528	4.22352689462159e-72
ENSG00000112297	-4.89513484388038	5.02138017996521e-39
ENSG00000112299	-6.85188626104658	8.30614830160555e-17
ENSG00000112303	-3.11115429838973	8.14526124826539e-09
ENSG00000112319	-2.43119538656213	6.68096419969658e-12
ENSG00000112320	-2.67494856017345	3.82421062341695e-14
ENSG00000112333	-6.2786921061818	2.79147778422441e-17
ENSG00000112486	-3.6659915614921	1.48380208675839e-08
ENSG00000112530	-3.95480696282145	2.40047158365457e-08
ENSG00000112559	-6.69326043700949	1.03188614990057e-54
ENSG00000112562	-10.17577429265	9.14820700080429e-56
ENSG00000112599	-3.71153330297422	2.96577108874715e-10
ENSG00000112761	-3.61791158436065	7.11940000820506e-14
ENSG00000112782	-5.1411915017509	8.0668823625984e-12
ENSG00000112812	-4.49172256995851	4.92728891610471e-12
ENSG00000112837	-5.06051180259618	1.6497671655883e-32
ENSG00000112852	-6.93481322142776	8.21825354222469e-29
ENSG00000112902	2.27239037805217	9.30130266469105e-36
ENSG00000112936	-8.33031107090982	2.80447082007421e-35
ENSG00000113073	-2.83842611103373	0.0330116299185389
ENSG00000113161	2.40658090095643	7.49159105171107e-41
ENSG00000113209	-5.99220513093357	3.34143691274695e-32
ENSG00000113211	-6.84907221227921	6.99688442106599e-33
ENSG00000113248	-5.31834519441421	2.60500791039994e-24
ENSG00000113249	-4.75778348742734	0.0143889582020072
ENSG00000113263	-4.89461581372318	1.48058864985547e-27
ENSG00000113361	-4.98091245955188	1.03887016864775e-21
ENSG00000113369	-2.07178718427602	2.42087955513465e-11
ENSG00000113389	-7.40419498342827	4.73569720157246e-39
ENSG00000113396	-2.05275642461521	0.000918276496349312
ENSG00000113430	-8.42300472257208	2.59017796035795e-29
ENSG00000113494	-4.75142432178354	6.75624111121482e-24
ENSG00000113504	2.12907702149139	1.14995120939214e-28
ENSG00000113578	-2.60725317424822	7.61225348004247e-14
ENSG00000113657	-2.14862262081987	1.91442988605613e-13
ENSG00000113721	-6.22723448297667	2.5750866656434e-56
ENSG00000113722	-2.82621047462319	0.0166224744483199
ENSG00000113739	-3.70160640537236	7.39645972252715e-21
ENSG00000113763	-3.37126745513228	0.000100464046269895
ENSG00000113889	-6.93087719128237	3.68594731379114e-13
ENSG00000113924	-6.00770147672531	0.000391913743697304
ENSG00000113946	-4.45948649508168	0.000235514495258424
ENSG00000114115	-6.39502183436532	1.43900536022785e-48
ENSG00000114251	-2.60113810098955	6.63217582885719e-15
ENSG00000114270	-2.11896999050329	3.22417086004173e-11
ENSG00000114279	-4.52009112353529	1.59064234097103e-19
ENSG00000114346	2.13473640520519	4.63942919495633e-29
ENSG00000114374	2.07642094075706	3.27304950955312e-24
ENSG00000114450	2.0655273020483	3.9530846450288e-27
ENSG00000114455	-6.32876271819244	1.41252731138734e-16
ENSG00000114487	-4.45810519529728	1.03858644876447e-11
ENSG00000114631	-3.87825878184305	2.26995697602623e-31
ENSG00000114638	-4.62231762119302	7.46178146384702e-13
ENSG00000114646	-5.78033932105571	5.2134231757553e-41
ENSG00000114737	-2.33106136823372	1.41321271833208e-12
ENSG00000114757	-3.90434530316312	1.1071142069208e-17
ENSG00000114771	-5.07475465183413	0.000787061716513915
ENSG00000114805	-5.51257112598425	2.2542706171495e-25
ENSG00000114812	-9.31045485552004	3.4534947100722e-42
ENSG00000114841	-2.32329142727851	4.58991029532153e-12
ENSG00000115085	-6.17075498861225	6.10321221160388e-38
ENSG00000115112	-4.15713317254292	6.10356817632231e-27
ENSG00000115155	-3.47384302626951	3.19606029941045e-05
ENSG00000115194	-2.65695128891174	0.000842946723458773
ENSG00000115221	-6.22407727565939	3.90109485023386e-33
ENSG00000115252	-4.78786054351236	4.39415774769857e-18
ENSG00000115255	-2.94311195721907	1.25212322515214e-20
ENSG00000115257	-2.97425657687437	7.09694961633774e-16
ENSG00000115297	-6.7843124038636	6.7328748162133e-07
ENSG00000115380	-7.63939038656728	1.09832521367514e-58
ENSG00000115423	-6.78720948379021	4.57074861581015e-44
ENSG00000115457	-7.71120393215664	1.4873334328357e-75
ENSG00000115461	-9.10125083641146	3.8123108307015e-94
ENSG00000115507	-8.47797331452889	8.40058798472403e-43
ENSG00000115523	-6.84733449736389	1.61070323471505e-42
ENSG00000115592	-4.01053621685926	0.00283730933136621
ENSG00000115593	-3.52511592684163	0.00049990755251325
ENSG00000115594	-3.20988500997301	2.3240170478111e-21
ENSG00000115598	-3.74655198240699	3.56104745710444e-11
ENSG00000115616	-5.92628894907283	4.50060995250741e-07
ENSG00000115705	-6.15331814825112	5.08311700198791e-08
ENSG00000115718	-5.19548214240892	2.81849367611533e-07
ENSG00000115844	-4.72771554194307	5.14252436946671e-14
ENSG00000115850	-3.20257419495167	0.0386375893236618
ENSG00000115884	-3.32858027938732	1.76374338000801e-26
ENSG00000115902	2.4767645981185	2.01152964642393e-44
ENSG00000115934	-2.74168463996837	0.00181391754507587
ENSG00000115956	-8.92294342081155	2.7015777518542e-62
ENSG00000116014	-3.98847195360678	0.0275426955081338
ENSG00000116031	-9.18004159290128	1.2342956101677e-33
ENSG00000116032	-3.35671734759946	5.96655720354744e-18
ENSG00000116039	-2.65998308607605	1.114499265293e-14
ENSG00000116132	-6.99712165872663	1.49873675864543e-62
ENSG00000116133	2.44484731945376	7.27829580380412e-43
ENSG00000116147	-2.56884760150438	0.00348760486246467
ENSG00000116176	-6.52096407744026	5.29011574331192e-10
ENSG00000116183	-4.62503645320425	1.25469689407941e-06
ENSG00000116191	2.11435812732806	7.1069601356515e-32
ENSG00000116254	-4.67360753333943	3.72298735071633e-05
ENSG00000116299	-4.44807720712041	1.84655263800294e-19
ENSG00000116544	-3.7466528102229	3.84941903341507e-12
ENSG00000116574	-2.48304034374396	1.72621314532177e-10
ENSG00000116661	-2.33902929557419	1.0034906131117e-13
ENSG00000116701	-7.22532918803103	1.00775710701941e-48
ENSG00000116745	-2.21729940884771	0.00835230234141113
ENSG00000116774	-3.16908983884879	2.7501836700917e-20
ENSG00000116833	-4.47613756016418	7.15512569216536e-20
ENSG00000116882	-6.78472924912796	6.95403382216385e-12
ENSG00000116883	-3.52519977116881	9.65370408409149e-24
ENSG00000116981	-2.90294172354859	0.0232341703717771
ENSG00000116983	-2.52282002470018	1.56499946169301e-06
ENSG00000116985	-4.00670916747586	9.56161470570685e-30
ENSG00000116990	-3.66747520402847	4.00895397336582e-19
ENSG00000117009	-2.01883761596681	1.64522650224386e-11
ENSG00000117013	-4.77122578509321	3.29429140756247e-23
ENSG00000117069	-3.73625774208119	3.24338305763152e-18
ENSG00000117090	-6.19176632989869	1.67460437913986e-25
ENSG00000117091	-11.8564379040471	7.13586916837698e-68
ENSG00000117148	-4.41070817480713	9.17770549988214e-08
ENSG00000117152	-2.59306203945291	3.90260634923236e-09
ENSG00000117228	-3.33326392969608	1.91177750725687e-24
ENSG00000117245	-5.31421312262884	1.43034670052676e-38
ENSG00000117281	-2.24555959560876	2.92225144621013e-06
ENSG00000117318	-3.00988258169798	4.90329480375517e-20
ENSG00000117400	-2.58469862322092	0.00792832067248951
ENSG00000117407	-3.05997900298349	1.26655574659078e-05
ENSG00000117425	-5.39979082925114	5.64517840334222e-34
ENSG00000117461	-2.19528630810358	8.05208704844628e-14
ENSG00000117472	-3.76838855130259	3.38066906334372e-12
ENSG00000117501	-2.24630643280677	0.0288688286611866
ENSG00000117525	-4.04350152600077	1.69472597220542e-27
ENSG00000117560	-4.23941548668723	9.93234275598651e-12
ENSG00000117586	-2.66655078681548	1.55799633225126e-12
ENSG00000117598	-2.69954864389339	1.14833373025759e-05
ENSG00000117600	-3.80707898758725	3.39510266019122e-27
ENSG00000117834	-2.63084649347386	5.9227744101212e-10
ENSG00000118004	-6.22864504870033	5.77333785333278e-34
ENSG00000118017	-3.18471174818595	0.00504595969503879
ENSG00000118094	-2.0945906737254	3.33672906023237e-12
ENSG00000118137	-4.04235767942474	9.21204166859061e-16
ENSG00000118156	-4.00565009752158	3.60143213054799e-15
ENSG00000118160	-4.71092179186353	5.54011604193597e-12
ENSG00000118193	2.23547505538121	5.14412331511077e-30
ENSG00000118271	-5.66619454401498	1.7863862612385e-33
ENSG00000118307	-2.75637335682371	0.00134020470025448
ENSG00000118308	-5.8326157301106	2.42077487414813e-22
ENSG00000118407	-2.66393676989617	3.33245552864737e-07
ENSG00000118432	-4.04275685059386	1.50026091241075e-16
ENSG00000118491	-3.46610602617633	0.0166682246884663
ENSG00000118492	-4.68834896305433	3.12373899249427e-06
ENSG00000118514	-3.32198425060832	1.71576235920547e-06
ENSG00000118520	-5.89184647904835	8.94877847084942e-39
ENSG00000118596	2.65467411664715	5.06675117503181e-25
ENSG00000118729	-2.89435988081809	2.1146330718276e-06
ENSG00000118733	-3.43401182634191	2.09680056132256e-10
ENSG00000118849	-2.10165753186725	2.58628592955451e-09
ENSG00000118898	-6.45407090817899	1.05325988668983e-58
ENSG00000118922	2.17130652820296	1.42247383179322e-30
ENSG00000118946	-2.87270874763762	2.25909632600242e-11
ENSG00000118971	-10.2072214981794	1.48885174850489e-75
ENSG00000119125	-7.56733773128695	4.94893158591636e-19
ENSG00000119138	2.100546733915	2.95799990165523e-32
ENSG00000119147	-4.52108883481083	1.50616994096817e-15
ENSG00000119283	-3.07660012984006	2.16800405049429e-08
ENSG00000119411	-4.29354088511361	3.7598804792293e-23
ENSG00000119457	-3.05302873310765	1.87440771651037e-11
ENSG00000119508	2.0458415941573	4.54680743940367e-26
ENSG00000119535	-6.75079900124445	1.58679627972923e-41
ENSG00000119547	-4.25118620544081	3.1820130749508e-20
ENSG00000119630	-2.91017716662455	5.75679047084853e-21
ENSG00000119632	-2.41706562903349	5.33656185791989e-16
ENSG00000119681	-3.36947208027798	7.6769474119654e-24
ENSG00000119699	-3.55287226558016	2.34563251073602e-23
ENSG00000119714	-6.13124050731439	1.48003238788782e-41
ENSG00000119715	-3.91191708902896	1.0094055045534e-07
ENSG00000119862	-2.69802687328275	3.56048275248471e-17
ENSG00000119888	-4.1546258017084	2.17490060057956e-16
ENSG00000119915	-3.12805663526572	6.274476456549e-07
ENSG00000119938	2.10702641491323	6.71823342024281e-27
ENSG00000119943	-3.63426827622816	5.95548986269997e-28
ENSG00000120057	-8.53878799743942	7.70755059613789e-38
ENSG00000120137	2.12358863965198	2.19566115221192e-31
ENSG00000120156	-4.46633126649495	1.40764713297456e-21
ENSG00000120211	5.55635512413504	1.0397863778091e-21
ENSG00000120251	-6.10382125768542	1.23408543158132e-15
ENSG00000120262	-4.85137579576065	8.07672252966589e-09
ENSG00000120279	-9.34127547463008	2.66327173576118e-29
ENSG00000120322	-5.06303783588447	2.56043872125661e-10
ENSG00000120324	-8.13779723404637	4.56181827589176e-29
ENSG00000120327	-5.90340555032311	1.62527480165598e-29
ENSG00000120328	-6.58281393646615	3.48113824301832e-16
ENSG00000120332	-5.14187948562574	3.75543414022876e-19
ENSG00000120341	-2.84723554746291	1.20664433006721e-15
ENSG00000120471	-6.89713395650157	1.57123477720012e-31
ENSG00000120498	-3.62018821310468	0.00068281580182158
ENSG00000120549	-2.05223896946934	1.65062250839199e-11
ENSG00000120563	-4.12651189431104	0.00187141701317063
ENSG00000120586	-4.92129867328175	6.67501871277192e-05
ENSG00000120594	-7.23663313710186	3.61740096736984e-49
ENSG00000120645	-6.86423995328948	4.4796687716886e-31
ENSG00000120658	-2.7101385068574	2.28191950341634e-14
ENSG00000120708	-4.85850264256652	1.3762640928943e-42
ENSG00000120820	-3.11625978891154	1.11692765219345e-14
ENSG00000120885	-6.21325281727388	1.3428880650097e-53
ENSG00000120907	-7.82650040510633	2.44388547844457e-17
ENSG00000120949	-5.80847718411253	8.49137016874111e-15
ENSG00000121053	-2.27883227069964	0.00188254746183263
ENSG00000121075	-3.15974220522017	2.03195852696072e-05
ENSG00000121207	2.45548064594259	1.46142086696546e-45
ENSG00000121316	-3.5228234847082	5.23079788008334e-25
ENSG00000121335	-2.98201368420719	6.6296298361382e-05
ENSG00000121361	-5.12701536963773	7.30118663801148e-25
ENSG00000121446	-4.4049741951087	8.96600303391974e-05
ENSG00000121454	-2.45392682888236	7.52578287889072e-12
ENSG00000121570	-8.0843489573062	2.42218014225875e-15
ENSG00000121690	2.11785093655548	5.04821810178043e-24
ENSG00000121716	-3.26531952276328	3.5235032589215e-24
ENSG00000121742	-13.8320168712149	3.04531524299776e-104
ENSG00000121797	-7.52695107641395	1.212918526898e-18
ENSG00000121858	-7.38530273034822	3.13123813660003e-58
ENSG00000121895	-5.09643564787866	1.76534606515512e-11
ENSG00000121904	-4.69609254032798	8.87162741632907e-14
ENSG00000121933	-4.21053746342031	1.51119711671883e-24
ENSG00000121966	-4.50182650268262	2.71418424707761e-33
ENSG00000122025	-6.78058632401619	2.51429042062597e-09
ENSG00000122026	-2.00701784928796	4.84710332618163e-12
ENSG00000122035	-2.30243333489557	1.90573674935348e-06
ENSG00000122133	-4.25166612320819	3.40519061602828e-36
ENSG00000122145	-5.31274608589251	0.000125406766825943
ENSG00000122176	-7.50382029390574	4.14258169020102e-68
ENSG00000122188	-7.43309253905133	9.59520850689769e-18
ENSG00000122223	-4.85684779487249	4.60922977771288e-15
ENSG00000122254	-3.17124013638443	7.19699968608627e-17
ENSG00000122376	2.08376179243813	6.88187028265692e-26
ENSG00000122420	-8.60666852953911	1.80938132713778e-20
ENSG00000122679	-11.3532776941981	2.77118721159935e-74
ENSG00000122691	-7.89211575445666	6.16281004454014e-60
ENSG00000122728	-6.1814349526996	0.000111856924747037
ENSG00000122733	-2.56542667572113	9.02275268662453e-13
ENSG00000122756	-7.94520097955938	4.93201751587612e-42
ENSG00000122824	2.63233486290759	5.84315783066204e-23
ENSG00000122861	-6.24630502216706	1.54392401328784e-53
ENSG00000122966	2.30391166986126	1.62493195980539e-37
ENSG00000123009	-3.97881779442883	1.35722500981593e-09
ENSG00000123201	-7.17921773601513	3.54529907167472e-20
ENSG00000123243	-6.28033553629977	1.29502374737156e-56
ENSG00000123360	-2.31899555034126	4.3920682502761e-09
ENSG00000123364	-6.35413155985296	1.45806361270164e-40
ENSG00000123405	-4.27306406688578	1.94986396069833e-12
ENSG00000123447	-2.31754639978845	0.000750861016097148
ENSG00000123454	-4.61301281113231	1.14257429730242e-15
ENSG00000123609	-2.12302862754321	8.54647135964725e-11
ENSG00000123689	-6.48035537692609	8.62808885135322e-32
ENSG00000123700	-2.5151726751726	2.9255023645541e-10
ENSG00000123838	-6.08919388973835	9.70667396787909e-08
ENSG00000123901	-3.71852079576412	5.3754366339227e-09
ENSG00000124003	-2.80305760050419	0.00914053281635088
ENSG00000124019	-3.76044558803796	3.78505417189669e-07
ENSG00000124092	-9.71953034791175	1.29435261307224e-48
ENSG00000124102	-9.24263342223764	3.45887315043955e-91
ENSG00000124126	-2.99392517097495	8.77470516093313e-20
ENSG00000124140	-5.9087505539926	4.20857937432629e-32
ENSG00000124143	-4.2981266245595	2.38775803744416e-11
ENSG00000124159	-4.33518021158962	1.28232717436434e-05
ENSG00000124191	-2.02904165496574	8.2532017921307e-08
ENSG00000124194	-4.45413283302173	1.05988342138549e-06
ENSG00000124212	-6.5407489114737	3.15307629029246e-54
ENSG00000124215	-3.27357312431591	1.29027471844734e-08
ENSG00000124216	-4.74831469718385	1.68463514838932e-26
ENSG00000124249	-2.92535030469044	4.81603507238905e-11
ENSG00000124253	-5.56802298600947	2.38879879968645e-05
ENSG00000124334	-5.97147837659292	4.18439649838992e-11
ENSG00000124429	-10.1413097191268	3.37968340606398e-55
ENSG00000124440	-8.42595221793623	5.82750540212221e-33
ENSG00000124466	-5.73473442135391	7.57410455270385e-53
ENSG00000124469	-4.06600118665956	0.000574885230874115
ENSG00000124479	-4.14377591369875	3.17174686049516e-08
ENSG00000124491	-8.56886571146024	1.7290553410166e-66
ENSG00000124493	-3.95334861092152	3.08984185164278e-06
ENSG00000124507	-4.1754095177577	1.59554909953369e-22
ENSG00000124602	-4.94262438453079	5.67988970076477e-26
ENSG00000124613	-3.24220622692241	1.18484588315232e-15
ENSG00000124664	-4.09129048192972	9.0826178321612e-21
ENSG00000124701	-2.57018663974756	0.000943953106165321
ENSG00000124713	-3.17318462398304	6.73007591255264e-07
ENSG00000124731	-8.99153989528249	2.16321549154901e-37
ENSG00000124743	-3.45084325152301	0.000278334521204905
ENSG00000124772	-5.7614035762678	5.22467033255666e-46
ENSG00000124785	-7.08004201760835	1.77508569186566e-61
ENSG00000124882	2.22086931523152	4.19922458293644e-28
ENSG00000124915	-2.81038593075276	2.2994973182037e-11
ENSG00000124920	-3.75920967962846	7.07478158055681e-24
ENSG00000125046	-2.5373825617549	2.0729118643152e-11
ENSG00000125144	-5.71175405324647	8.02909556719403e-35
ENSG00000125337	-5.70006988910702	1.22316106587629e-22
ENSG00000125347	-3.2148512252183	1.02463099125868e-23
ENSG00000125384	-3.56190274599786	8.8075394399666e-06
ENSG00000125398	-8.28918616878824	2.09505009677273e-74
ENSG00000125409	-3.95177289595474	7.27100437078349e-09
ENSG00000125430	-2.94757686175844	1.20383381798678e-10
ENSG00000125462	-5.95602558921013	3.9651443329631e-07
ENSG00000125508	-3.4242696358958	2.83855193352396e-07
ENSG00000125534	-2.07381611742006	3.47131242904173e-13
ENSG00000125571	-6.900576468925	8.2488529184559e-13
ENSG00000125637	-3.04104621750338	6.57681066763898e-19
ENSG00000125657	-2.23561180561623	1.60328104667848e-11
ENSG00000125726	-6.68256684651975	2.84209430409867e-39
ENSG00000125730	-3.02006911977307	9.19793694134036e-22
ENSG00000125731	-3.98246941057863	5.77696927193215e-21
ENSG00000125735	-3.74234521377448	1.51005261346037e-07
ENSG00000125775	-3.07009458801299	4.66818976533146e-18
ENSG00000125787	-2.55960766418241	0.048220741271309
ENSG00000125804	-7.31899752648114	1.21505177825781e-21
ENSG00000125810	-6.87549955364457	4.57162686833746e-59
ENSG00000125844	-2.44403397602868	3.12592951152119e-16
ENSG00000125851	-10.4496103296594	4.04505553049628e-83
ENSG00000125864	-2.77546613647025	7.03936974324018e-16
ENSG00000125878	-6.05476536593982	7.74304985766495e-13
ENSG00000125895	-2.91461000265181	3.06430817259985e-07
ENSG00000125910	-6.10205368913386	8.77436995556687e-25
ENSG00000125965	-2.29744833626742	0.00558873536814812
ENSG00000125968	-4.95228644490414	4.78914904709266e-37
ENSG00000126218	-4.32146523267594	3.41539729550486e-20
ENSG00000126262	-4.80911238793969	2.87397400063016e-13
ENSG00000126264	-4.87924947107939	4.05619956367609e-32
ENSG00000126337	-3.71345122009701	7.66294319382958e-06
ENSG00000126353	-7.19718641542102	6.29439909600251e-36
ENSG00000126562	-5.76522017450841	1.32543497640148e-49
ENSG00000126709	-2.87465220938793	4.05517752045325e-21
ENSG00000126733	-4.01571956260986	1.77851079724314e-05
ENSG00000126759	-4.44954131422676	2.33677433739258e-18
ENSG00000126778	-8.15155509161584	8.56698988915063e-33
ENSG00000126895	-5.23121035538931	1.20946826743742e-17
ENSG00000127074	-5.91919503988318	1.49778391022004e-09
ENSG00000127084	-7.53957055808305	2.25204393401909e-50
ENSG00000127152	-6.21572126840464	6.84476882876654e-39
ENSG00000127241	-8.18602629686512	2.61713023725625e-42
ENSG00000127329	-5.11227516205389	8.41413769236942e-39
ENSG00000127472	-8.82187668347906	7.1105982108532e-23
ENSG00000127528	-3.60266936711909	1.3141965488557e-25
ENSG00000127533	-7.65951563019736	4.77761960654911e-20
ENSG00000127585	-2.42372233762276	3.37119604586316e-10
ENSG00000127589	-4.35654377731131	2.74510753946456e-28
ENSG00000127688	2.08284685837476	1.19820564232553e-17
ENSG00000127743	-3.82992582493545	1.68468683094407e-08
ENSG00000127824	-4.26543596731446	1.31174660621504e-35
ENSG00000127903	-2.64071807361121	1.84066717154515e-06
ENSG00000127951	-9.33058824354873	3.7021043359759e-76
ENSG00000127954	-9.70860262371755	2.14225069633834e-59
ENSG00000128011	-2.44018536203953	2.37355152973097e-13
ENSG00000128045	-2.927745964985	5.73761284590553e-09
ENSG00000128165	-3.03394731119309	9.09991263871565e-14
ENSG00000128218	-5.32671010111715	5.16453636316632e-08
ENSG00000128242	-5.17087978393367	1.5489150428413e-25
ENSG00000128250	-3.27201564638417	8.74683167669747e-09
ENSG00000128268	-5.63784347978087	3.97369689043679e-32
ENSG00000128271	-4.12608213820952	4.57789738959608e-22
ENSG00000128274	-2.60783241116254	2.20606597071249e-11
ENSG00000128276	-3.23072570883457	0.00243512615009182
ENSG00000128284	-6.7725843759104	2.83150285674787e-56
ENSG00000128346	-2.04042124945486	3.5749882268053e-11
ENSG00000128383	-4.35077016886785	1.3282022751713e-09
ENSG00000128422	-12.6686935409132	3.37183480858865e-135
ENSG00000128482	-6.31879327460457	5.41066421888059e-09
ENSG00000128510	-3.56102061627758	4.28154161940169e-21
ENSG00000128563	-2.26783419374708	5.78949910365529e-14
ENSG00000128567	-6.77972876384677	1.67936194866187e-57
ENSG00000128606	-4.37578373361208	4.78994335444242e-13
ENSG00000128610	-6.94547408653557	1.79877954272474e-15
ENSG00000128683	-2.81960388142346	1.98543467237287e-10
ENSG00000128709	-2.85108233435801	1.10660195773911e-17
ENSG00000128710	-4.39558396064743	6.65893533784616e-12
ENSG00000128713	-6.65374786069048	2.17159401126264e-06
ENSG00000128815	-9.56004047109005	1.17770854006766e-53
ENSG00000128833	-3.32485165542728	1.83822122460247e-18
ENSG00000128849	-5.40340900717631	2.69836756725841e-36
ENSG00000128917	-4.35477804335648	1.99075960839512e-26
ENSG00000128918	-2.44988961558003	2.48185300378893e-12
ENSG00000129009	-11.1994631785866	1.49530419802657e-88
ENSG00000129038	-4.41337370737036	3.95487223329593e-33
ENSG00000129116	-2.85336397373413	1.88106379508864e-20
ENSG00000129159	-4.44378668994777	3.23681403600333e-05
ENSG00000129194	-3.15854158177819	5.35604615540422e-18
ENSG00000129244	-5.0222300896555	2.19690969579447e-43
ENSG00000129270	-8.8178237288721	6.29463249310713e-42
ENSG00000129277	-8.26662395355803	1.06810277964822e-41
ENSG00000129437	-7.97982734167614	2.69992073606705e-30
ENSG00000129450	-5.2340217050845	2.83349834319244e-24
ENSG00000129451	-12.0295247673365	1.03401939970558e-91
ENSG00000129467	-4.04752684961917	3.43123734779051e-22
ENSG00000129514	-3.90164495150175	0.00214475564426171
ENSG00000129646	-2.80437495690046	4.5455274904679e-12
ENSG00000129654	-3.44639448377795	0.00935676788432713
ENSG00000129673	-2.38834564342808	0.00175076372974495
ENSG00000129682	-4.49621329800692	3.42533399486205e-29
ENSG00000129744	-5.21188146757552	0.00195948889141054
ENSG00000129910	-3.1975382049775	4.29050613159131e-16
ENSG00000129946	-5.94050281658269	2.30445889788203e-52
ENSG00000129951	-3.10745355650058	0.0233965536623698
ENSG00000129965	-6.63115437575629	8.77436995556687e-25
ENSG00000129993	-7.10272534947822	2.94541627818396e-37
ENSG00000130035	-4.64448861221322	9.01380575168761e-14
ENSG00000130045	-3.95194958600782	0.00115963936078187
ENSG00000130054	-4.27911513304759	9.2812357373961e-16
ENSG00000130164	2.25461704090318	3.52817809063003e-36
ENSG00000130176	-6.74175216136453	1.33897471523183e-33
ENSG00000130201	-5.28462349435253	1.96342055463198e-28
ENSG00000130203	-4.65814931607792	6.29044935517411e-42
ENSG00000130208	-4.52758285504467	2.1255330341861e-39
ENSG00000130222	-4.66267911374467	6.28736233067922e-24
ENSG00000130226	-6.82185111798036	2.16102438162931e-45
ENSG00000130234	-3.63550812515066	0.00328863044649293
ENSG00000130283	-2.13873280710252	2.31297561143388e-13
ENSG00000130294	-4.6263373328233	5.82424965794238e-35
ENSG00000130303	-5.88456828617267	4.68245297220435e-55
ENSG00000130340	2.50537089601299	1.30573897531976e-47
ENSG00000130377	-2.32189460510649	6.18967624851745e-07
ENSG00000130413	-3.46843707181431	7.92764460841067e-13
ENSG00000130487	-7.14261932171614	9.13686608798708e-37
ENSG00000130508	2.09357208536837	7.51432350338327e-29
ENSG00000130518	-3.87127471984737	4.88574036946321e-20
ENSG00000130528	-3.46472147337171	1.81986252345997e-05
ENSG00000130545	-7.83877975964685	6.19331677111679e-22
ENSG00000130600	-9.81663395701803	7.67404626048635e-90
ENSG00000130635	-6.78370280491615	5.09567517235461e-66
ENSG00000130649	-6.39693543908387	3.62069276151188e-32
ENSG00000130653	-2.46604815684836	1.05356115989858e-13
ENSG00000130707	-4.54688060424927	4.29305796908584e-32
ENSG00000130720	-3.35477337744371	1.02983727681003e-14
ENSG00000130755	-4.06726688192464	2.42702129361014e-28
ENSG00000130762	-5.02454769731636	5.85598220274897e-32
ENSG00000130768	-3.75841822943608	6.62343652674244e-11
ENSG00000130822	2.20631367203538	1.2811065697651e-24
ENSG00000130940	-4.26142984911706	6.07881477841888e-32
ENSG00000130948	-6.5309590342719	2.5874574812397e-17
ENSG00000130988	-3.54494008790758	0.000275894273603672
ENSG00000131044	-2.47791861930768	5.05873510823032e-05
ENSG00000131080	-3.18976594627404	6.95460866851719e-21
ENSG00000131094	-2.5774906711989	2.17556628984469e-13
ENSG00000131183	-2.62098243393762	0.047216418366253
ENSG00000131187	-2.59712234668852	1.60485384814901e-13
ENSG00000131203	-9.85226545718712	1.6077282459386e-64
ENSG00000131386	-2.9162593879784	5.03963005748147e-13
ENSG00000131398	-2.13570282810292	4.4189899644156e-08
ENSG00000131400	-2.80448751819629	1.12231080448502e-05
ENSG00000131401	-7.87667020395098	9.99993250513876e-44
ENSG00000131471	-5.75824779581317	1.21965877577615e-38
ENSG00000131477	-3.08858931287507	2.83112871463352e-21
ENSG00000131482	-3.11939314728535	0.0361463594254617
ENSG00000131620	-8.12243758134395	2.31591079486284e-62
ENSG00000131650	-2.03759074657484	1.3866282178557e-10
ENSG00000131668	-2.05388685686553	0.0436726214101817
ENSG00000131686	-7.99628460279339	6.94162831945461e-24
ENSG00000131711	2.05912427292867	2.79915255921313e-31
ENSG00000131746	-11.5400326571617	5.41253118502487e-77
ENSG00000131747	2.06652524148935	6.56607144600743e-28
ENSG00000131771	-5.44394342327283	6.80383632325175e-21
ENSG00000131831	-4.3375646707758	2.93330448349642e-18
ENSG00000131914	-3.81784847804485	2.47028020009203e-11
ENSG00000131951	-2.16010406439853	0.0263842663892944
ENSG00000131969	-3.37063669510987	7.03024421184265e-19
ENSG00000132000	-3.94605684053857	3.02674303871982e-27
ENSG00000132026	-4.73621400631069	1.1355018955785e-09
ENSG00000132130	-2.97263628318075	3.76399564899962e-09
ENSG00000132182	-5.91739586391404	2.4732936418043e-54
ENSG00000132274	-4.78625162331184	1.96806814206942e-40
ENSG00000132297	-5.12904961471115	5.08207591791434e-31
ENSG00000132321	-8.11060868885613	1.37668808095002e-15
ENSG00000132326	-2.19835452032042	1.04189811027682e-11
ENSG00000132329	-2.5122135100893	7.94590322914781e-15
ENSG00000132464	-12.501299866381	7.55711564874481e-78
ENSG00000132465	-12.4894170266853	1.1450604979464e-77
ENSG00000132470	-7.76274335311256	4.53575036576364e-75
ENSG00000132517	-5.5152148065363	1.07691981561023e-11
ENSG00000132518	-2.02970084094356	0.000135780598350568
ENSG00000132530	-3.62847833583013	3.88860831929017e-27
ENSG00000132554	-3.84477602325377	1.50978931828569e-09
ENSG00000132561	-5.61710720827614	2.17260037400887e-52
ENSG00000132570	-5.39364916052722	3.56533170870502e-49
ENSG00000132622	-4.31958073808464	8.87180624729083e-25
ENSG00000132669	-3.42303596444128	2.01095460872835e-24
ENSG00000132671	2.80641551855374	0.0011956014266803
ENSG00000132698	-9.88609923997599	4.1157244305539e-77
ENSG00000132702	-3.2114070162753	4.93347485765168e-07
ENSG00000132704	-6.26194502423615	8.40397140384971e-12
ENSG00000132744	-4.87730627973871	1.04685429821968e-09
ENSG00000132746	-8.52992310928191	9.50281730039579e-77
ENSG00000132821	-4.51306719867011	2.37927127406374e-29
ENSG00000132832	-3.38498583153852	2.43283791042937e-10
ENSG00000132855	2.76023070557933	2.96433220573738e-13
ENSG00000132874	-2.94148798076423	4.00185604541523e-07
ENSG00000132915	-3.24050244353318	3.18417574062715e-07
ENSG00000132958	-3.1382786942966	0.00876493294404968
ENSG00000132965	-9.88240053694498	3.98782910861458e-51
ENSG00000132970	2.36811848534796	3.59122411629408e-33
ENSG00000132972	2.32722823367222	2.34142899361695e-10
ENSG00000133067	-2.31102508272076	9.30643819857882e-07
ENSG00000133101	2.10453295225224	1.24101010619859e-19
ENSG00000133106	-3.43681654265121	2.07846394429842e-22
ENSG00000133107	-2.15645225591706	0.000115050912132967
ENSG00000133216	-4.10727112081622	2.87247077877833e-23
ENSG00000133256	-4.61776015955448	2.09451820038933e-20
ENSG00000133321	-5.3011831369939	3.44660038935031e-44
ENSG00000133401	-2.91683024871031	5.34254328414205e-17
ENSG00000133519	-7.32486547777402	4.5434820975475e-13
ENSG00000133624	-2.16717697973292	9.9454316346038e-12
ENSG00000133636	-3.91910264654887	6.75041294745707e-06
ENSG00000133661	-5.56689413122801	7.66530294765748e-13
ENSG00000133665	-3.52497691336427	1.06302814349076e-08
ENSG00000133687	2.34021015426225	4.79470654613919e-36
ENSG00000133710	-8.69576073177067	1.10647094844008e-80
ENSG00000133800	-7.59301402084392	4.39931750372663e-44
ENSG00000133808	-4.55967729550185	1.9409832586613e-11
ENSG00000133863	2.44062854721258	1.70296947806329e-23
ENSG00000133937	-5.07317090569148	5.49127740257638e-06
ENSG00000133962	-4.80725542975455	1.73787339153698e-19
ENSG00000134042	-3.50912714261516	6.21022364379169e-06
ENSG00000134115	-4.20363206822477	2.81172465415277e-12
ENSG00000134121	-2.22702724344653	1.20164175082437e-13
ENSG00000134138	-11.3830780582101	8.97769838036215e-75
ENSG00000134242	-4.03031357539113	1.20424988545098e-14
ENSG00000134258	-2.99420099896486	0.000427335244267689
ENSG00000134285	-2.92141553939023	6.18924708000089e-21
ENSG00000134317	-5.2635610259382	8.48932437273069e-38
ENSG00000134321	-3.32929189974258	3.23439862021483e-19
ENSG00000134323	-6.41926240036608	5.02268441220343e-31
ENSG00000134339	-5.62976217739115	1.24119492049056e-11
ENSG00000134343	-4.5496721948957	1.11953663944731e-31
ENSG00000134376	-4.96866930927827	4.8120528822818e-30
ENSG00000134470	-3.86580010848087	2.0034453787455e-20
ENSG00000134489	-3.0612786015713	1.96781463381729e-06
ENSG00000134533	-7.09887386553017	2.53994307242587e-32
ENSG00000134539	-5.81602135378835	2.22882739077508e-23
ENSG00000134594	2.41769161186936	9.92118604471041e-26
ENSG00000134602	2.93383820692177	3.84996295068523e-51
ENSG00000134668	2.41145598851663	2.10658165717542e-42
ENSG00000134709	-2.48407784553679	1.58597181452799e-13
ENSG00000134757	-9.69979514622652	9.4668635549096e-87
ENSG00000134760	-13.5293882074025	7.0811007082398e-106
ENSG00000134762	-10.6697290800092	7.61781257457692e-96
ENSG00000134765	-10.8410144963024	8.34580970804241e-74
ENSG00000134817	-6.68615253180812	2.96877184929778e-55
ENSG00000134827	-5.45806471464309	3.18056605557824e-46
ENSG00000134853	-4.40035158641394	1.00515973067916e-31
ENSG00000134874	2.30176915157763	4.09873695564366e-32
ENSG00000134962	-2.83528132391386	7.81933611294685e-05
ENSG00000134982	2.05353497816051	6.53999651956563e-27
ENSG00000134986	-6.12400794595154	1.40105103497263e-54
ENSG00000135046	-2.23165215133065	3.64429351286891e-13
ENSG00000135048	2.62632022756529	1.17648599612722e-61
ENSG00000135063	-2.8494644445314	2.07406293332723e-19
ENSG00000135094	-3.24457078626394	3.16546691197074e-18
ENSG00000135097	-3.26586699764863	1.16924150045234e-14
ENSG00000135114	-2.24552152707791	1.2234038511187e-10
ENSG00000135127	-3.13463062813271	5.62479208494007e-19
ENSG00000135144	-5.40027863088155	7.26291296931528e-29
ENSG00000135175	-3.6682430204661	0.00359242610998657
ENSG00000135205	-3.89240283200045	3.25953964319463e-30
ENSG00000135218	2.09455107083542	2.2867178778249e-32
ENSG00000135314	-3.29472215388614	5.43957583488478e-20
ENSG00000135318	3.04076359874618	5.26803256495557e-89
ENSG00000135333	-2.9350406819932	0.00639416360983732
ENSG00000135363	-2.41811343722713	4.27664678130015e-13
ENSG00000135373	-3.95822661923287	4.46464349887485e-22
ENSG00000135406	-5.85760216239834	2.20971374210921e-23
ENSG00000135424	-2.53644907224069	4.3368152604942e-15
ENSG00000135426	-8.03581732513276	2.26090133810313e-24
ENSG00000135447	-3.50083448043272	2.12574654792786e-17
ENSG00000135472	-3.82442732389834	4.40118602969473e-10
ENSG00000135480	-6.72751530304416	1.19118618764132e-35
ENSG00000135502	-2.62674866830872	7.64967674183138e-14
ENSG00000135519	-3.56831184157369	2.66016349671198e-15
ENSG00000135525	-2.12853508006555	5.24026219571089e-11
ENSG00000135540	2.3201763182868	4.45186077296557e-38
ENSG00000135547	-5.15883722055704	1.0182054132943e-33
ENSG00000135625	2.41466835062774	1.52899799279739e-05
ENSG00000135636	-3.83128007798479	2.31091434926585e-27
ENSG00000135638	-4.70583913089746	2.97066145433076e-05
ENSG00000135643	-3.44789462280414	7.29641474178747e-20
ENSG00000135744	-8.71482433946491	4.09754528763094e-71
ENSG00000135750	-8.87934876349422	1.81160079659767e-23
ENSG00000135773	-2.20696639232355	1.84121970821553e-05
ENSG00000135917	-2.42395488035669	4.1544135695015e-10
ENSG00000135925	-6.13858531588133	1.40092553300524e-27
ENSG00000135931	2.00784091320935	5.06725074461041e-26
ENSG00000135960	-2.89332132743679	0.000389516007151028
ENSG00000136002	-3.76193841526592	2.64731480901828e-26
ENSG00000136011	-3.38133462367646	1.36286343142968e-13
ENSG00000136059	-2.81845612388422	1.4883635679682e-17
ENSG00000136149	-2.10905439372002	5.96521289920316e-08
ENSG00000136155	-4.6825042369275	2.69879505744961e-31
ENSG00000136206	-3.03534496037253	2.64859437633094e-18
ENSG00000136237	-2.2377553785993	2.21999767013925e-11
ENSG00000136250	-5.25869818106715	2.61316214956718e-32
ENSG00000136267	-3.13041901337764	2.19956522286354e-06
ENSG00000136275	-3.21329812224941	5.15741253762098e-09
ENSG00000136327	-7.36575909203121	6.38323132217105e-10
ENSG00000136379	3.17531830070021	2.15899156910358e-94
ENSG00000136383	-3.81527652938095	1.20685091423776e-15
ENSG00000136449	-7.53178762389295	8.80991672750311e-19
ENSG00000136531	-3.14901601213962	0.000342335340076898
ENSG00000136542	-3.06803125556581	6.31709673430688e-16
ENSG00000136573	-6.34059695918746	2.29079473722917e-15
ENSG00000136630	-4.64506433138791	1.90566789057407e-35
ENSG00000136653	-4.90855151593597	3.52116630167258e-37
ENSG00000136689	-8.80042562204606	1.45736637345972e-70
ENSG00000136696	-4.79079854270461	4.92944516839481e-10
ENSG00000136826	-2.39456006896824	3.67207664909078e-13
ENSG00000136872	-4.53384151215776	7.51755758296356e-14
ENSG00000136881	-7.85134412266512	8.16703556614495e-59
ENSG00000136883	-3.79496707681903	2.15608748193762e-07
ENSG00000136918	-2.69439021622745	0.0291201556635932
ENSG00000136944	-9.23613054437374	1.57128964789462e-48
ENSG00000137033	-2.14914968055958	9.89197996061909e-10
ENSG00000137225	-2.01454730341336	0.00136406591164379
ENSG00000137261	-4.76079333751609	2.59625415228968e-08
ENSG00000137285	-2.81799117739852	1.23536279952572e-19
ENSG00000137434	-2.00168284993684	4.01100593700846e-07
ENSG00000137441	-4.72221325919871	7.4924634450998e-37
ENSG00000137462	-2.88388097605465	2.59464280755663e-17
ENSG00000137474	-6.71393109206589	4.17321392400244e-46
ENSG00000137491	-8.3224974862638	3.01389739497525e-69
ENSG00000137496	-2.06578713619628	6.63220149047009e-13
ENSG00000137507	-4.43444182889431	2.20646891003243e-34
ENSG00000137558	-3.84255272134311	2.01447996812916e-29
ENSG00000137571	2.17759038637638	8.50745164374472e-30
ENSG00000137573	-7.04730146929455	3.45163479573541e-63
ENSG00000137642	-9.43312551147322	3.48527254454145e-82
ENSG00000137648	-9.42668999562158	1.76598978870494e-51
ENSG00000137673	-7.02518869461968	9.89555977924281e-37
ENSG00000137674	-6.91874020519229	5.07216838584294e-13
ENSG00000137691	-3.49099741850769	1.83285076453308e-09
ENSG00000137699	-13.0428775202829	5.43174059136319e-118
ENSG00000137709	-6.73409638240374	6.13330353034402e-33
ENSG00000137727	-3.6216807960537	6.33845228711414e-22
ENSG00000137731	-4.96877676689258	3.93596352251875e-09
ENSG00000137747	-3.64664269782405	6.27146704692964e-27
ENSG00000137801	-2.36259506396417	2.31674619326348e-14
ENSG00000137809	-4.27497345133504	6.77579519489667e-30
ENSG00000137812	2.50758605828389	1.23115623982085e-39
ENSG00000137841	-3.91341884991338	5.63737316224321e-29
ENSG00000137857	-5.46328528103949	4.41361568027107e-47
ENSG00000137860	-4.10154767705143	4.7418632818459e-06
ENSG00000137868	-6.91385032905383	3.54812306748669e-48
ENSG00000137869	-4.66789186081358	1.10216356782771e-20
ENSG00000137875	-4.54803818843658	3.16228629569234e-06
ENSG00000137877	-4.78600802180663	3.4183542910954e-25
ENSG00000137959	-4.22046933029463	2.86070783566159e-31
ENSG00000137965	-3.96267625375542	1.14453278323775e-29
ENSG00000137968	-4.68260141086669	1.47534930996115e-16
ENSG00000137975	-9.74792517535236	6.09647396719606e-86
ENSG00000138028	-2.54621784451501	4.65284068337459e-16
ENSG00000138039	-2.729798702806	2.76681094966807e-06
ENSG00000138061	5.22320284412452	0
ENSG00000138075	-2.98054363296594	1.35751274203271e-06
ENSG00000138100	-4.91724779796155	1.73144510502155e-05
ENSG00000138131	-5.66351723950601	7.20967032415104e-51
ENSG00000138134	-2.47303532245795	1.09598756967115e-16
ENSG00000138152	-5.52882974245968	2.66347838222387e-05
ENSG00000138160	2.32755210618289	1.4763807733992e-35
ENSG00000138180	2.14483883726474	9.47732994764981e-29
ENSG00000138182	2.39029266596257	1.57551765750314e-35
ENSG00000138193	-2.67334230346204	1.99606636495988e-14
ENSG00000138207	-4.92754651319925	1.44453480811339e-16
ENSG00000138271	-5.60465468922746	2.03181093359814e-27
ENSG00000138315	-5.98193581036513	2.34534198529548e-12
ENSG00000138316	-6.00410436144747	8.25185421629899e-37
ENSG00000138378	-3.99154744754232	4.92809793695056e-16
ENSG00000138411	-2.25126982646446	1.20851042467832e-08
ENSG00000138435	-4.7912874707627	4.55242156165895e-23
ENSG00000138449	-5.0416275899218	1.57693532225934e-39
ENSG00000138615	-9.14557442042168	1.07536956387988e-43
ENSG00000138623	-3.15275902585881	3.45706269158898e-22
ENSG00000138669	-2.74391882437048	2.84583755135408e-17
ENSG00000138670	-2.13091028862485	3.73917101036928e-10
ENSG00000138675	-3.35908120538847	1.21188244421374e-14
ENSG00000138678	3.57737451071588	5.13993761505354e-116
ENSG00000138755	-12.353716604111	3.31118330489888e-96
ENSG00000138771	-2.60727105812049	8.16011817264163e-14
ENSG00000138772	-3.2490535322792	3.75733518045802e-20
ENSG00000138792	-9.34142073487547	1.06465349527648e-42
ENSG00000138798	-3.96484259425654	1.73433668236292e-16
ENSG00000138834	-2.99993066456981	1.84208139240943e-21
ENSG00000138944	-3.195104784223	1.89272529191741e-15
ENSG00000138964	-10.0172957514083	1.94263832979725e-61
ENSG00000139044	-2.4212526134685	8.5353338337264e-14
ENSG00000139055	-6.79061853814423	1.09014191052809e-25
ENSG00000139151	-4.14535902870406	0.00653559798617448
ENSG00000139178	-2.1822404603648	2.35031231997838e-13
ENSG00000139182	-2.08042267423063	8.96909882926525e-11
ENSG00000139190	-2.21637968956672	1.61742573074881e-11
ENSG00000139193	-2.94839061495459	1.24617797010661e-19
ENSG00000139194	-3.5122797000983	2.04204172252876e-10
ENSG00000139200	-2.90845432980007	1.45722890455867e-10
ENSG00000139219	-8.03214548714421	2.50655078690029e-75
ENSG00000139239	-4.5705830712607	9.78579766648274e-38
ENSG00000139287	-4.8907400774141	4.61248339664231e-14
ENSG00000139292	-8.66006871052499	1.02579162372152e-39
ENSG00000139304	-6.40256259180809	3.00475354894531e-11
ENSG00000139329	-10.5176266133882	1.07613676069211e-95
ENSG00000139344	-5.01898178358031	8.88653366040857e-34
ENSG00000139352	-4.53549463404282	0.00104964830083053
ENSG00000139364	-2.13861448994458	0.00286162662671928
ENSG00000139508	-4.17872975109797	6.62160295978869e-27
ENSG00000139537	-2.58356474560161	1.80613780694621e-17
ENSG00000139547	-4.83074882623938	2.50357555113771e-14
ENSG00000139549	-3.24345451787361	5.56449885482639e-13
ENSG00000139567	-2.68307003270873	2.74723221816176e-17
ENSG00000139574	-2.33277557080742	3.56341091451277e-07
ENSG00000139597	-2.35344027647389	1.89387301092982e-13
ENSG00000139618	2.06445839428781	8.6095297152581e-23
ENSG00000139626	-2.10780432890035	1.81208864064228e-11
ENSG00000139629	-5.90570916728948	1.47191588544878e-45
ENSG00000139631	-2.66539916467148	6.11138588514494e-17
ENSG00000139737	-3.30983828803225	5.91425761848252e-20
ENSG00000139767	-4.01498394121922	0.014711290892737
ENSG00000139865	-5.4601411895152	5.1026593179693e-07
ENSG00000139910	-4.4537065717503	4.66914096888941e-08
ENSG00000139914	-3.09602124584445	0.00124799590189861
ENSG00000139970	-3.55024147765185	1.33754836961309e-15
ENSG00000139988	-5.78612457030423	3.09964471873155e-44
ENSG00000140015	-6.01846521244186	2.21183898263495e-07
ENSG00000140025	-2.04127189447165	1.37763770222472e-11
ENSG00000140030	-3.83221609074871	9.19865409531349e-13
ENSG00000140090	-3.53359620128141	3.00938291725646e-23
ENSG00000140093	-3.71779332868098	0.034296161426864
ENSG00000140107	-4.04103962847409	0.0142392122070865
ENSG00000140254	-8.82055545052722	7.97462221561008e-62
ENSG00000140274	-9.50772714382575	4.20097891510652e-45
ENSG00000140279	-5.10903255732166	1.17818435867897e-23
ENSG00000140284	-6.67263530534117	2.87739418371821e-11
ENSG00000140285	-5.57720257394107	6.85857251391597e-28
ENSG00000140368	-5.98111689419541	9.80199232279805e-37
ENSG00000140398	-2.74404218181057	3.78923558255489e-15
ENSG00000140470	-4.62091387411585	1.08141874879449e-32
ENSG00000140519	-8.12964612001285	1.80607662153146e-73
ENSG00000140522	-5.95283144691834	4.38953425523853e-45
ENSG00000140527	-2.16066805651227	0.000161790943923531
ENSG00000140538	-7.48442276497152	1.36614328927012e-23
ENSG00000140600	-3.08272622609503	1.08253122279991e-06
ENSG00000140832	-4.66148691435655	1.13638251467306e-17
ENSG00000140873	-7.52263942624277	1.06223517816051e-14
ENSG00000140932	-3.4138851194602	0.00205426192369637
ENSG00000140955	-5.94779734947392	3.40203973883715e-13
ENSG00000140968	-8.97337612660025	8.53581943709122e-55
ENSG00000140986	-3.90850900831789	1.07550136910951e-06
ENSG00000141096	-9.95295355425751	2.47334327271425e-52
ENSG00000141150	-2.52220454523605	2.72973974243084e-12
ENSG00000141161	-4.38407629390464	7.48195700935339e-38
ENSG00000141293	-5.15377388568021	5.44929349209219e-31
ENSG00000141337	3.63120845380503	8.38196313237548e-133
ENSG00000141338	-7.22443307607278	2.30162365386724e-52
ENSG00000141448	-3.33404256892305	1.91821236519159e-14
ENSG00000141469	-5.43855344730468	7.41762076171928e-12
ENSG00000141497	-3.65119406365793	1.2229127531033e-14
ENSG00000141505	-4.61047968603669	3.53335803637167e-13
ENSG00000141506	-4.15082668788915	4.04931729430987e-24
ENSG00000141527	-4.91978354352026	6.50762437211642e-39
ENSG00000141579	-2.44562294971525	8.88199094637713e-15
ENSG00000141639	-8.41824696566169	1.88989305621607e-71
ENSG00000141668	-4.8177504237889	2.43661296392864e-10
ENSG00000141748	-3.54601778600272	0.0169119852357235
ENSG00000141750	-5.96849812626028	1.75174789569423e-31
ENSG00000141753	-2.11376800039688	2.34487183780803e-13
ENSG00000141837	2.57564229506547	1.59118804052573e-33
ENSG00000141854	-3.33774920232379	4.72825458163583e-19
ENSG00000141934	-3.04064062320321	2.22388981045446e-19
ENSG00000142102	-2.25327332280664	1.01283733207783e-13
ENSG00000142156	-3.29635673429418	1.66611481049824e-25
ENSG00000142173	-3.23334394970269	1.99908094292842e-25
ENSG00000142185	-9.2208147317191	5.04776189308563e-72
ENSG00000142233	-4.55822681593248	2.10164856640256e-10
ENSG00000142273	-6.91433426336633	9.9689375202532e-41
ENSG00000142303	-2.58988764475088	5.99994703588959e-12
ENSG00000142319	-4.94160139691625	5.45227465389236e-05
ENSG00000142347	-4.62645082753274	1.24649151924937e-35
ENSG00000142405	-6.00794473139698	2.38683505126555e-11
ENSG00000142449	-7.47115275144576	3.62628511732425e-18
ENSG00000142512	-8.0648217239335	1.51589548683715e-40
ENSG00000142513	-2.96733211132374	0.0209280725896665
ENSG00000142530	-2.83307374131831	1.31908773484261e-15
ENSG00000142552	-3.69320385934636	8.44185657890235e-29
ENSG00000142583	-6.28123591142983	2.20906388190295e-38
ENSG00000142609	-6.09873628351804	1.2332022401482e-15
ENSG00000142611	-3.42767023144695	1.70438816376098e-12
ENSG00000142615	-4.0839520412192	0.0106166084414989
ENSG00000142619	-6.63102550228301	1.53790513033208e-08
ENSG00000142621	-3.88421236470137	3.30807866012841e-20
ENSG00000142623	-3.20606228447623	3.58339509209801e-11
ENSG00000142661	-7.603240322866	2.30050439980686e-25
ENSG00000142675	-6.01273261388555	1.2523757932747e-29
ENSG00000142677	-8.16377089684661	6.03104521785116e-42
ENSG00000142700	-4.9425461096745	0.00146217167525262
ENSG00000142748	-4.77950063440803	5.61375835695108e-17
ENSG00000142765	-5.27224550616865	3.87059743612699e-38
ENSG00000142910	-2.98616397696367	5.64609574284097e-17
ENSG00000142920	-2.11867137932761	4.56348039271711e-12
ENSG00000142949	-4.17973596557298	1.24168558908917e-35
ENSG00000142959	-3.08388100773862	0.00141323161844309
ENSG00000143001	-4.18898328834784	0.039053237018684
ENSG00000143110	-6.44144820906941	4.16683383204528e-45
ENSG00000143119	-9.58039820978238	1.00442372680957e-72
ENSG00000143127	-6.58927983578835	1.34888233689209e-56
ENSG00000143140	-6.08998877795436	9.78820427814437e-37
ENSG00000143153	-3.41495351979592	1.17015906621135e-25
ENSG00000143196	-10.9038906022192	2.25775720236021e-60
ENSG00000143199	-2.3107868117914	0.0148492243680482
ENSG00000143217	-7.95452271760771	6.18060820703618e-59
ENSG00000143226	-4.57617153801655	3.31512635788475e-39
ENSG00000143248	-7.01795271321997	8.30171491174431e-61
ENSG00000143278	-3.79117342190242	0.0239067734456664
ENSG00000143318	-3.6177572680864	0.000505732425542686
ENSG00000143320	-7.92450010943762	7.06663542239012e-74
ENSG00000143333	-2.66260213536017	2.72229760327786e-15
ENSG00000143340	-6.18022068498028	3.31039272698456e-29
ENSG00000143341	-2.55279750408206	9.96745902259093e-18
ENSG00000143365	-6.46290772567139	1.88683275967892e-31
ENSG00000143375	-2.34917200557461	7.62521926026891e-13
ENSG00000143382	-2.74498689093913	3.35538585175452e-16
ENSG00000143412	-2.18032895159901	1.06879525750159e-11
ENSG00000143469	2.83713736725408	3.77759025160619e-44
ENSG00000143502	-8.7540290969633	7.09569603482099e-34
ENSG00000143512	-2.98646808346276	0.0327809266623584
ENSG00000143520	-6.41450577693953	3.03260771138146e-59
ENSG00000143546	-15.4298662817316	2.11177571871808e-137
ENSG00000143552	-4.19392893244444	1.86443770624157e-10
ENSG00000143627	-7.80993198281199	6.31416450374023e-47
ENSG00000143630	-2.03089945887455	1.30051190086769e-10
ENSG00000143816	3.242261084974	8.28072659001592e-48
ENSG00000143847	-4.07368717728541	1.02654101179028e-27
ENSG00000143851	-9.32275777859144	4.71950724332161e-56
ENSG00000143858	-2.96602343892065	4.25719627300611e-07
ENSG00000143867	-3.46688036435991	4.27426703750831e-08
ENSG00000144045	-3.39699414946202	1.11149120737068e-05
ENSG00000144136	2.1482153877824	4.90175400441447e-40
ENSG00000144152	-2.1321254222786	1.82428241402041e-12
ENSG00000144158	-3.60538027995055	0.00746337825094758
ENSG00000144214	-2.8922088490459	1.27929736595896e-05
ENSG00000144229	-4.7868429434879	1.33954204559185e-06
ENSG00000144331	-3.94199302749898	5.15757040231253e-05
ENSG00000144355	-4.78709992593227	6.51463011828928e-30
ENSG00000144369	2.13464894099371	4.07413291448963e-23
ENSG00000144406	-2.39274408720373	6.02827581824193e-11
ENSG00000144407	-4.0638202048124	9.46319808062095e-09
ENSG00000144452	-2.37363193639189	4.92145383475347e-14
ENSG00000144476	-7.14515427519293	5.5386695456985e-45
ENSG00000144488	-3.72680917901135	2.18289951218742e-08
ENSG00000144550	-5.1006338719473	0.000547672840312147
ENSG00000144619	-4.41811776169985	1.00540546752431e-25
ENSG00000144642	-2.69143286636358	9.37570559267821e-18
ENSG00000144644	-3.9214785909934	4.66134524831255e-15
ENSG00000144648	-2.73426158529194	7.59695715938101e-13
ENSG00000144649	-3.00560550727692	9.30523879980964e-11
ENSG00000144668	-2.58469205529922	2.18016579605363e-17
ENSG00000144681	-5.77268311458409	8.32903077653259e-12
ENSG00000144810	-2.93025109119047	7.27561159906108e-18
ENSG00000144821	-2.61624877244507	0.000789907009152724
ENSG00000144834	5.37688354028499	1.39271752756594e-69
ENSG00000144891	-3.77769592129897	0.00159732773458632
ENSG00000144908	-3.03492516793587	1.54790991253932e-11
ENSG00000145040	2.61653103373904	1.34888233689209e-56
ENSG00000145087	-2.71468561980226	4.20244119226677e-06
ENSG00000145107	-2.0902214529672	2.33037133018181e-10
ENSG00000145113	-4.53233085682035	1.80176276143694e-05
ENSG00000145198	-4.38212499500388	0.00039801994757953
ENSG00000145244	-2.57522594935734	2.48731331289384e-08
ENSG00000145248	-3.82387103659209	4.235127374053e-06
ENSG00000145287	-5.48152147740688	9.86011820263923e-15
ENSG00000145321	-6.15113054559225	0.000174247956256346
ENSG00000145358	5.31125611717705	2.02375000321115e-285
ENSG00000145390	2.17437893976665	3.23302688431814e-39
ENSG00000145416	-2.55809561129113	1.97959575843204e-12
ENSG00000145428	-6.80838830603428	4.09963923163231e-45
ENSG00000145431	-2.4937666103031	4.27916380951378e-12
ENSG00000145451	-4.92719256848439	0.00160292365741213
ENSG00000145491	-2.1883415192181	0.00981174770137407
ENSG00000145506	-6.33383231531055	1.54374571180955e-37
ENSG00000145526	-3.27311076595854	4.29083768402416e-07
ENSG00000145536	-5.71662409364647	9.73969490380733e-40
ENSG00000145569	-5.40018361834866	1.35278499269607e-26
ENSG00000145692	-3.98611005715112	8.88096674198167e-05
ENSG00000145721	-7.84794593875267	2.76006961303289e-22
ENSG00000145777	-2.99775511289077	0.000351798514251839
ENSG00000145794	-5.05785379460071	5.57095785242178e-39
ENSG00000145808	-2.89588794248928	0.000169961700297959
ENSG00000145824	-13.3064623283953	2.84846893751696e-114
ENSG00000145864	-4.04595634879769	0.00980335333786891
ENSG00000145879	-6.79708705088075	1.16035842374212e-25
ENSG00000145934	-6.29445542573673	3.15332025696237e-47
ENSG00000145965	-5.09924874706505	3.0994091421678e-08
ENSG00000146001	-7.13437413590401	1.11673916700108e-08
ENSG00000146005	-3.01397618338742	5.19461422225353e-10
ENSG00000146006	2.29065931260299	1.05224574301457e-27
ENSG00000146013	-5.4544202381657	1.13467275402527e-41
ENSG00000146038	-2.30502429660745	1.44752042156248e-08
ENSG00000146049	-2.04525895446812	0.0178853980763824
ENSG00000146072	-3.54820208008511	8.00777633696237e-26
ENSG00000146094	-2.79480001621845	4.12319865222033e-17
ENSG00000146192	-9.21550796825354	3.42136720843853e-48
ENSG00000146197	-2.66008779837726	1.31558249227851e-15
ENSG00000146215	-2.91344049322972	0.0245638710567181
ENSG00000146221	-4.27935626352266	1.08596800629987e-20
ENSG00000146247	2.2437896290392	4.25427351504882e-31
ENSG00000146250	-3.65474269198616	8.7291799960957e-12
ENSG00000146285	-6.55250663052305	1.66099218946834e-44
ENSG00000146453	-6.3120110076736	2.30638690075706e-34
ENSG00000146477	-4.09321339430398	4.98949537478278e-17
ENSG00000146592	-2.56791851451066	2.02125930480376e-15
ENSG00000146674	-3.56614013692709	5.67595230303382e-26
ENSG00000146700	-2.93238300558179	3.17362303498078e-11
ENSG00000146722	-4.4661487569028	6.95384949773707e-10
ENSG00000146830	-2.12558642102839	2.34972988944728e-13
ENSG00000146910	-3.32531851962801	6.14187702327471e-11
ENSG00000147003	-3.25262542718661	2.46907518574999e-08
ENSG00000147027	-2.58167310186251	5.23381263873449e-13
ENSG00000147036	-2.00719865303987	0.00530813536231157
ENSG00000147059	-2.33940503573033	0.00162080352701216
ENSG00000147145	-3.3230837820895	0.00036162917912749
ENSG00000147168	-7.15374356769733	2.83636646343427e-58
ENSG00000147206	-5.91230824545011	0.000624239246439659
ENSG00000147246	-3.55953888126782	7.63812641245161e-11
ENSG00000147251	2.04216482498366	9.20033399917461e-23
ENSG00000147255	-4.60155084355875	4.78142010965215e-07
ENSG00000147257	-4.168782172253	6.39461758379517e-27
ENSG00000147394	-4.21591286394904	3.79452466164199e-33
ENSG00000147408	-3.6902437748303	1.1816593997959e-27
ENSG00000147443	-3.48325636082526	6.29012492050392e-20
ENSG00000147459	2.06024187389841	3.31766136470091e-28
ENSG00000147465	-2.91204264311006	0.000139328917603305
ENSG00000147481	-3.92820446925244	1.20537014825678e-14
ENSG00000147485	-2.09689026843197	1.17936186474679e-07
ENSG00000147526	2.13132983998475	2.70745045106591e-30
ENSG00000147588	-7.16310635632844	1.4330958841243e-54
ENSG00000147614	-2.52839914382774	2.10843258772749e-13
ENSG00000147647	-4.29388044992726	9.59831990642615e-07
ENSG00000147676	-2.41085161815898	1.15835479020095e-14
ENSG00000147689	-10.2633149099298	1.18215034629943e-74
ENSG00000147724	-2.49560959884277	5.7314583280391e-07
ENSG00000147799	-2.26589006433822	2.3275984648621e-14
ENSG00000147854	2.1123177971214	5.47718637622747e-33
ENSG00000147874	2.10459463266383	2.27297722677001e-28
ENSG00000147889	-3.68331085149964	7.89567577294786e-27
ENSG00000147896	2.60939453800992	0.0010721613886461
ENSG00000148053	-7.015991314527	3.91624376695401e-47
ENSG00000148204	-2.35521137557037	1.53679262385574e-12
ENSG00000148346	-9.86020073369225	8.53383500044366e-72
ENSG00000148357	-3.10465197902615	4.08252897020439e-06
ENSG00000148408	-4.37772592105927	1.43072249019636e-16
ENSG00000148516	-3.41934846088886	1.69853691740523e-20
ENSG00000148541	-2.5100891219919	6.62549537703479e-08
ENSG00000148600	-3.71862694686688	2.48986335347761e-23
ENSG00000148604	-4.63124956689278	2.10313476228978e-12
ENSG00000148671	-3.13803511070155	3.52735490407922e-18
ENSG00000148680	4.22571204045026	3.65622639324819e-79
ENSG00000148702	-5.96146235345605	1.75383033457462e-05
ENSG00000148704	-8.11387060979935	2.1316540965963e-25
ENSG00000148734	-3.34604933479209	0.0256143884278454
ENSG00000148735	-6.53762656640289	1.833856688564e-31
ENSG00000148795	-3.41236748455944	2.40641793277918e-06
ENSG00000148848	-2.58642478264636	5.44749384945317e-17
ENSG00000148948	-5.50642190149705	2.07873245858942e-18
ENSG00000149090	3.76977338650464	1.03121065258007e-91
ENSG00000149131	-5.12652263035034	1.14493222350877e-46
ENSG00000149201	-2.41932039682992	0.000489475666911683
ENSG00000149243	-2.90876280846791	5.85586330506192e-15
ENSG00000149256	-4.42514726734335	5.39945584093827e-33
ENSG00000149289	2.70883430534331	1.08872317937724e-52
ENSG00000149295	-2.75031783370663	0.00765960575854713
ENSG00000149305	-5.46571794880907	0.000519476919960399
ENSG00000149308	2.04335640677257	2.83754049010678e-26
ENSG00000149418	-6.85928953537923	7.14948530671114e-60
ENSG00000149451	-5.68844796698762	4.93434419352189e-24
ENSG00000149488	-3.43181406589236	1.50176220552072e-05
ENSG00000149506	-3.31283959342397	0.00387427519996454
ENSG00000149527	-7.05947946244064	8.02682744295048e-40
ENSG00000149564	-8.38657118315562	1.25718586494674e-60
ENSG00000149573	-7.99295376732943	1.70296762919756e-65
ENSG00000149591	-6.59155019097708	2.01245177335948e-61
ENSG00000149633	-2.25871910298074	6.23240136225042e-13
ENSG00000149634	-2.23388438615435	0.00116723415839578
ENSG00000149646	-2.64652340863247	7.94825344908711e-05
ENSG00000149654	-8.46623173556887	5.3428024917755e-19
ENSG00000149926	-2.75829232585519	0.000348311200352528
ENSG00000149968	-5.98801645116121	1.22551592056408e-42
ENSG00000149972	-4.65248158588276	8.08768780102653e-07
ENSG00000150051	-2.4220974816322	0.012778557726308
ENSG00000150076	-2.65118688053978	8.02974379470708e-08
ENSG00000150086	-3.4851475355626	1.11763065466108e-05
ENSG00000150165	-6.6783362471969	1.9284996984966e-40
ENSG00000150275	-4.13564164242864	8.04249562985649e-09
ENSG00000150337	-4.97913500334868	1.72788808871397e-20
ENSG00000150394	-3.3658871716778	8.05279549641216e-09
ENSG00000150471	-5.44450247685359	1.69191964474879e-22
ENSG00000150477	-3.48434128485479	4.09390251518367e-27
ENSG00000150556	-6.52699303635389	1.367980851825e-15
ENSG00000150594	-3.93464291474473	1.98157275670604e-21
ENSG00000150625	-4.64782453909215	1.78813281042663e-22
ENSG00000150630	-3.40332500834341	2.26191764290644e-14
ENSG00000150636	-2.48888902610649	1.05663514369536e-09
ENSG00000150637	-2.5646024470795	3.04910125962931e-10
ENSG00000150656	-8.21423622399082	3.82708154049102e-55
ENSG00000150782	-4.33543693654945	3.57176380939944e-28
ENSG00000151006	-2.31042311897271	2.19799143195136e-11
ENSG00000151012	4.3622883346323	1.71504295982824e-220
ENSG00000151023	-2.34140192750629	0.000252207123834878
ENSG00000151062	-2.86556693857487	1.67530223776815e-14
ENSG00000151090	-9.20464135796825	1.30572370701468e-40
ENSG00000151136	-4.24528246915043	4.08724411898968e-21
ENSG00000151150	-2.24709603637711	3.70690418858493e-09
ENSG00000151224	-8.09021942809494	1.39749658268269e-59
ENSG00000151303	-3.77739488990337	5.58934225480915e-26
ENSG00000151322	-5.22681943740971	8.56698988915063e-33
ENSG00000151365	-3.90130763522125	1.26180619889051e-07
ENSG00000151388	-3.19028356963756	3.40169661773157e-18
ENSG00000151468	-3.81843497084044	1.07795294085901e-29
ENSG00000151490	-4.21800434982615	8.80476626912038e-15
ENSG00000151632	-4.37445331857787	1.58021777702392e-17
ENSG00000151650	-3.58237115491288	1.82095183161834e-09
ENSG00000151655	-2.98990598784876	6.40154843272782e-07
ENSG00000151715	-4.65665788044837	3.27307890095215e-27
ENSG00000151789	-4.4519738754997	1.28894932163172e-10
ENSG00000151790	-6.35138053387759	1.81300236795137e-35
ENSG00000151812	-5.7603099108176	3.19619497815206e-06
ENSG00000151846	-3.39127971507081	1.56569562131589e-16
ENSG00000151917	-2.23046670569805	3.19833763652494e-08
ENSG00000151948	-2.00032952763519	0.000170822652001319
ENSG00000151952	3.0463956934781	2.55009773902186e-61
ENSG00000152042	-2.13113588681269	2.33289692502191e-09
ENSG00000152086	-4.15381433423976	0.0378848263383246
ENSG00000152092	-6.30515693170857	3.36732312741544e-15
ENSG00000152128	-6.37400527439759	9.50576583158627e-52
ENSG00000152137	-3.36677120661262	1.53275605575326e-25
ENSG00000152154	-3.51396070192441	1.10226900295681e-09
ENSG00000152192	-5.7553849156357	7.099175719494e-19
ENSG00000152207	5.11032744217049	9.16521437619949e-256
ENSG00000152208	-6.52384379477376	2.8449761024457e-10
ENSG00000152213	-3.07327023519615	2.38402734577222e-08
ENSG00000152268	-6.95767993853704	2.77267058723878e-56
ENSG00000152292	-2.24875313874498	0.00209223960000069
ENSG00000152402	-2.42663897825741	6.73568021777469e-09
ENSG00000152413	2.5439130310453	7.41562405551841e-47
ENSG00000152430	-4.94968421651399	0.00126104421026996
ENSG00000152467	-3.42167423502099	0.00116098055303522
ENSG00000152495	-2.26584785994737	6.84584245941588e-09
ENSG00000152578	-3.64200134079125	4.55813851698945e-12
ENSG00000152583	-7.89564243090473	2.43016252748894e-75
ENSG00000152661	-5.93986928443378	1.19182061011662e-54
ENSG00000152669	-3.23990937517949	2.21023578198321e-18
ENSG00000152672	-5.19140885283864	0.000309949855763982
ENSG00000152705	-2.23582893862907	4.17479190134082e-07
ENSG00000152726	2.83586276879929	6.08843229292698e-29
ENSG00000152779	-5.58614992660451	1.554833814595e-05
ENSG00000152784	-5.79112110328772	6.0355369364014e-11
ENSG00000152910	-6.86994857246985	4.72255405268382e-17
ENSG00000152926	-3.8617573083323	1.49179857808301e-27
ENSG00000152932	-4.74066654575754	2.1258799763824e-19
ENSG00000152939	-2.55302506575963	4.30389316573428e-10
ENSG00000152969	-7.99601123576777	4.27690762741978e-19
ENSG00000152977	-6.81571115732436	1.82983773664514e-51
ENSG00000153012	-6.64112039343039	7.77320606043054e-24
ENSG00000153060	-8.00514051229183	1.22617506472114e-14
ENSG00000153093	-3.39931930796287	4.66674513973831e-12
ENSG00000153107	2.01854631667078	4.77547061516039e-26
ENSG00000153132	-2.05515901615072	0.00473396542956681
ENSG00000153233	-4.39113601968166	1.94087080803268e-13
ENSG00000153283	-5.14758058240425	3.15249627848792e-31
ENSG00000153291	-3.20816195827801	5.74870005586382e-21
ENSG00000153292	-5.38296124294429	1.70466770898621e-11
ENSG00000153294	-2.15865700899039	7.3737801773218e-07
ENSG00000153347	-5.30207486362817	0.00118746964409534
ENSG00000153404	-3.19111942558565	4.66535208640684e-16
ENSG00000153446	-5.85558649960306	7.38259708573578e-39
ENSG00000153498	-3.77317360704414	0.00220702781342928
ENSG00000153531	-3.54349211648703	2.69195948282861e-16
ENSG00000153666	-4.57946310903421	2.27844915353186e-31
ENSG00000153802	-7.53858108483995	6.43595252326717e-41
ENSG00000153822	-4.53399520412222	0.000936569590571213
ENSG00000153823	-7.88829076082367	4.05902188457112e-75
ENSG00000153902	-5.93037494701623	2.45082179230071e-54
ENSG00000153904	-2.14124399859434	1.06119729407381e-09
ENSG00000153930	-7.26582225888963	4.16667477569181e-21
ENSG00000153993	-3.04363272742465	7.10933255497086e-19
ENSG00000154027	2.63693464498338	1.59954422869627e-45
ENSG00000154065	-5.0248650957317	2.25298352343568e-18
ENSG00000154080	-4.34650910551886	3.17821463070957e-27
ENSG00000154118	-3.40447741873743	4.39199507301544e-13
ENSG00000154133	-5.173186412961	2.07794328926166e-38
ENSG00000154162	-4.5890001200895	1.60120985404178e-18
ENSG00000154175	-6.68741385184719	5.8827959052042e-47
ENSG00000154188	-9.81603961040652	2.42075418997792e-58
ENSG00000154227	-6.32362893137817	2.33697359568318e-47
ENSG00000154258	-5.79533829602728	7.2549831133863e-34
ENSG00000154262	-5.19222334431361	7.53601396554583e-35
ENSG00000154263	-2.06152677780285	4.16293006443445e-08
ENSG00000154319	-2.37768419772672	1.12457499389182e-10
ENSG00000154451	-11.6789633276807	1.2503364676168e-72
ENSG00000154493	2.01057163036054	1.33574373361623e-26
ENSG00000154529	-2.38082141534285	2.240513866149e-08
ENSG00000154654	2.76891193222529	2.37018644384432e-45
ENSG00000154655	-3.71014145268212	1.45499209104203e-23
ENSG00000154721	-4.20032699458614	1.07626618217935e-22
ENSG00000154783	-5.17718489163919	1.21444765941528e-35
ENSG00000154856	-3.0358927811183	4.42141601714761e-23
ENSG00000154864	-10.8020164944667	4.95194593693285e-79
ENSG00000154874	-2.67082734971472	8.57246821925452e-15
ENSG00000154898	-3.16575355103089	3.4641356774212e-09
ENSG00000154997	-5.29300393304787	1.89757806663642e-19
ENSG00000155052	-5.64739014276469	5.95844337419324e-08
ENSG00000155066	-8.15539825284661	3.73395969408739e-68
ENSG00000155269	-8.79487968876059	3.14617464841483e-42
ENSG00000155428	-3.08235874388861	2.19814458172513e-06
ENSG00000155465	-2.2728655242033	8.52265828560645e-13
ENSG00000155511	-6.83139463250248	1.88737856514395e-12
ENSG00000155530	-2.14778775560119	2.89994194657336e-10
ENSG00000155640	2.31535330824608	1.36921382616081e-20
ENSG00000155719	-3.08183870946745	1.56672451709202e-12
ENSG00000155816	-2.90991559887573	1.13596698453805e-11
ENSG00000155875	-5.69276776555862	0.00203705992805298
ENSG00000155886	-2.27776847177749	1.44021269581116e-06
ENSG00000155897	-6.06193778545215	9.98962601437776e-25
ENSG00000155918	-5.01615186181429	1.36858851829284e-07
ENSG00000155926	-8.67379281180545	1.00683479568883e-58
ENSG00000155962	-7.13335102418388	4.22515467575932e-43
ENSG00000156009	-3.540309830532	0.000375197871933683
ENSG00000156042	-2.18199628192834	3.96126660967973e-08
ENSG00000156049	-6.04698130890497	1.00133875439349e-23
ENSG00000156194	-13.3229216295643	6.25619105552917e-97
ENSG00000156218	-6.12213006584704	8.66444118163286e-51
ENSG00000156219	-5.41380171593781	5.31253443911877e-45
ENSG00000156234	-9.35292794685911	1.02240662907415e-60
ENSG00000156269	-4.37999420494022	3.00271137229141e-19
ENSG00000156298	-3.57147733615952	3.98358069054794e-28
ENSG00000156395	-2.05551543834244	0.0126339960246431
ENSG00000156427	-5.36274088943975	7.245536266986e-10
ENSG00000156463	-6.74618122460821	1.27142682222226e-47
ENSG00000156466	-4.24211897926114	0.00492354238615525
ENSG00000156475	-5.57817953331641	1.27156714878253e-36
ENSG00000156500	-2.8288097692974	1.60609071166908e-19
ENSG00000156510	-3.5948965707473	1.53101512438837e-21
ENSG00000156535	2.36204149376258	1.12882531352147e-43
ENSG00000156574	-3.4609693090102	7.04685774578413e-06
ENSG00000156689	3.22829453025775	2.79132984154966e-17
ENSG00000156738	-5.84737097497465	2.80158524940929e-22
ENSG00000156885	-7.22549206377447	4.13780352414794e-12
ENSG00000156966	-5.48103300803997	2.25957730899846e-43
ENSG00000156968	-2.52615924789015	4.56720848047127e-07
ENSG00000157017	-2.58102836986774	3.60891670488718e-05
ENSG00000157060	-2.03722999593326	0.0419796520938816
ENSG00000157087	-7.87574664504023	1.15891452118184e-13
ENSG00000157103	-6.14732344394895	5.49708625545363e-11
ENSG00000157111	-2.08902959207426	2.28506819600018e-11
ENSG00000157168	-4.29409335787143	9.24971484909934e-16
ENSG00000157214	-2.17110416281685	5.3047444412776e-07
ENSG00000157322	-4.14216866544861	0.000432050825558203
ENSG00000157343	-3.44606389266966	0.000231782870998917
ENSG00000157368	-5.18540513732934	1.20890966951711e-29
ENSG00000157423	-3.93327619193043	1.12429172618698e-17
ENSG00000157445	-4.33585711716107	1.43076046587605e-27
ENSG00000157502	-3.13025137542166	0.00889673415820919
ENSG00000157542	-5.00684961461655	0.00101334008905127
ENSG00000157551	-8.28858064877784	3.51400172240141e-34
ENSG00000157554	-4.90722736059045	1.6550400392131e-29
ENSG00000157570	-3.47776388726047	6.77323769396139e-24
ENSG00000157601	-2.62085839325641	2.70847488753485e-17
ENSG00000157613	-4.01017524364096	7.90559506639181e-27
ENSG00000157765	-6.64965374352449	8.2774952594848e-15
ENSG00000157766	-4.5587053444495	2.27457512156516e-22
ENSG00000157782	-2.05902118674509	0.00393381465959881
ENSG00000157827	-3.2219624102397	3.6319940936656e-23
ENSG00000157856	-3.27262191181068	0.000711851196547658
ENSG00000157965	-5.50337624306776	0.00500426798481658
ENSG00000158014	-3.05331086848974	2.54675050138695e-13
ENSG00000158050	-2.94700819310973	3.73098619531816e-16
ENSG00000158104	-3.42466172642819	8.48307499869475e-06
ENSG00000158106	-3.1460973959145	4.73436194374877e-21
ENSG00000158125	-4.25235538999719	7.2944453545645e-13
ENSG00000158164	3.10753805748016	1.39361394099221e-27
ENSG00000158246	-3.34479681572727	5.90643260165424e-25
ENSG00000158270	-4.11584901592054	1.31036655585894e-24
ENSG00000158296	-3.96096630084282	1.81742499658278e-31
ENSG00000158315	-3.99017287348484	9.69859615660601e-17
ENSG00000158373	-2.00578706750606	1.31483674687191e-09
ENSG00000158427	2.63371909538672	4.7004278502395e-42
ENSG00000158428	-2.96213375106023	5.83894101156138e-06
ENSG00000158445	-5.15799833335838	3.77112138252393e-07
ENSG00000158473	-2.31704333461716	9.69433800214768e-05
ENSG00000158486	-2.21138061574165	3.3463420022298e-08
ENSG00000158516	-2.07016753095838	4.74802705198699e-08
ENSG00000158517	-4.96444852677245	1.94276738166937e-20
ENSG00000158528	-2.0387681925711	1.12898646741618e-09
ENSG00000158560	-2.80692641315791	1.08011608164841e-17
ENSG00000158578	-3.16266973010003	0.00934259318898429
ENSG00000158683	-2.00884650236761	1.76512687437625e-09
ENSG00000158714	-5.42819125065731	1.29054683694024e-42
ENSG00000158748	-4.16175620283396	0.0072179172961469
ENSG00000158764	-4.80795045625299	1.06024559891866e-19
ENSG00000158815	-2.6328279880667	0.00263440239381591
ENSG00000158825	-6.22181261465319	2.00028987461502e-43
ENSG00000158869	-4.6545620207408	4.14863598681983e-36
ENSG00000158874	-7.26912406776065	5.75347125638544e-21
ENSG00000158887	-7.21831949777934	1.92565717467724e-69
ENSG00000158955	-6.44186774513112	7.50978627583487e-15
ENSG00000159166	-8.53325516312822	2.00479327878407e-79
ENSG00000159167	4.79233655705953	3.43565317372021e-296
ENSG00000159173	-5.7361213165693	1.84010223375343e-12
ENSG00000159214	-2.21767553735168	3.87600606798429e-11
ENSG00000159217	-4.98690604200236	7.26570553977205e-20
ENSG00000159247	-3.68802425483443	1.9571758035732e-12
ENSG00000159261	-7.5696230806345	3.22768738634445e-46
ENSG00000159263	-3.93505040586887	9.28033824485848e-22
ENSG00000159307	-4.71875969805267	4.59955971120311e-22
ENSG00000159314	-3.51807811214183	3.34308531763949e-22
ENSG00000159339	-7.96681986835671	1.0932110163302e-32
ENSG00000159374	-2.89968410538941	4.24375144994051e-07
ENSG00000159387	-2.03300422336949	3.56297727647148e-12
ENSG00000159388	-2.79429896138637	6.96865769835708e-19
ENSG00000159403	-3.79508821569174	3.11725724296153e-31
ENSG00000159450	-5.07467217986873	1.63217231012578e-25
ENSG00000159496	-2.34177609059837	1.34111369061585e-12
ENSG00000159556	-5.29719042326229	2.33297486202046e-09
ENSG00000159588	-2.94685785510589	1.11609337225922e-06
ENSG00000159618	-4.1900470613901	5.93434487765503e-18
ENSG00000159640	-2.25892560786866	7.98969598095362e-13
ENSG00000159650	-3.73778172664957	0.0321666455198739
ENSG00000159708	-5.23432425856064	3.82744550522046e-15
ENSG00000159713	-6.24576006788392	1.14435308196404e-48
ENSG00000159753	-2.99563026562587	2.71323160764347e-13
ENSG00000159860	-3.16021564176366	1.82823838923089e-21
ENSG00000159871	-4.62391738093569	2.81651595182382e-35
ENSG00000159958	-4.07754522299438	3.12519678071912e-06
ENSG00000160097	-2.28950109338692	0.00944335876322442
ENSG00000160111	-3.30861680926584	4.68086429620203e-11
ENSG00000160145	-3.29079726574366	3.20841158940096e-21
ENSG00000160161	-4.00256659931164	9.08017966936149e-23
ENSG00000160179	-4.43694273772455	9.4747361101445e-35
ENSG00000160181	-4.81584725035046	3.72930179690557e-08
ENSG00000160188	-2.23349376244629	0.000481649111698471
ENSG00000160207	-2.2719431695175	4.47920588488548e-08
ENSG00000160223	-4.33793091389231	1.60147760323458e-30
ENSG00000160226	-2.35842882832549	1.16302764709533e-15
ENSG00000160229	-2.2988719392279	3.66950741966367e-09
ENSG00000160255	-7.45315966709093	5.49892196743679e-69
ENSG00000160282	-4.24307169146243	4.56913229791342e-09
ENSG00000160321	-4.11582401656669	1.10011337427995e-11
ENSG00000160471	-5.88163736723811	2.55943357852182e-09
ENSG00000160588	-2.45448810200848	1.40815768616738e-11
ENSG00000160593	-11.1258505654303	3.52007910761984e-56
ENSG00000160678	-2.90263675853253	2.84750549622274e-20
ENSG00000160716	-3.32242975728461	2.30026531358844e-19
ENSG00000160781	-4.86911004054537	1.5970467768475e-27
ENSG00000160799	-2.02612105723635	7.03837038566305e-12
ENSG00000160801	-6.11985334610654	6.79005734029825e-19
ENSG00000160808	-4.02555054912781	0.0118691190087789
ENSG00000160838	-3.47685466920401	2.76390922794052e-08
ENSG00000160856	-8.18125985310478	4.59159160665867e-21
ENSG00000160862	-2.24895070258041	5.09028657415443e-13
ENSG00000160886	-5.48450797433773	7.03736693352551e-42
ENSG00000160963	-4.48877581738398	1.59204532823656e-19
ENSG00000160973	-3.07745480874765	6.05109427025991e-20
ENSG00000161040	-2.40371031373423	6.85697272846998e-12
ENSG00000161082	-2.81228946398754	3.12784008555111e-07
ENSG00000161132	-2.38481458614749	9.03406595833708e-05
ENSG00000161133	-2.54799869555701	8.64005081516488e-06
ENSG00000161249	-6.1589008417108	2.4336503973294e-58
ENSG00000161381	-6.2588123772221	3.15332025696237e-47
ENSG00000161405	-4.87888187570386	3.96231193391617e-10
ENSG00000161509	-2.49704095148838	7.51975137590758e-09
ENSG00000161570	-8.93973426340355	1.85546067996575e-79
ENSG00000161583	-3.29557001811478	2.83343362479481e-09
ENSG00000161609	-4.2148122890414	6.7069672449892e-07
ENSG00000161643	-3.33593745005905	1.11763065466108e-05
ENSG00000161681	2.97606475360247	3.61367001281238e-50
ENSG00000161798	-6.68730579537839	6.85679799996753e-47
ENSG00000161905	-7.01861243969893	6.45328191525334e-14
ENSG00000161921	-3.33635093409006	4.76627455401516e-24
ENSG00000161929	-3.60326835769149	5.91847865327447e-19
ENSG00000161940	-3.53596459794233	9.12962521035832e-20
ENSG00000161955	-2.41364034790332	2.46487936620111e-15
ENSG00000161958	-4.7095637517784	1.09426049955263e-30
ENSG00000162004	-3.31747122045612	7.76242443335203e-20
ENSG00000162069	-5.4345419896174	5.93017031565432e-35
ENSG00000162078	-6.0632919328631	5.81593664945653e-13
ENSG00000162148	-3.2280080798635	6.74223485688337e-11
ENSG00000162174	-2.27788649462474	2.9271982183511e-13
ENSG00000162267	-5.3892319971624	7.29779526067586e-21
ENSG00000162367	-4.98315184292597	4.15269658101793e-11
ENSG00000162383	-4.89192948876276	1.3379483585871e-06
ENSG00000162398	-4.28894402481028	0.000789325657218495
ENSG00000162415	-4.22706965658474	7.47077784385726e-28
ENSG00000162438	-7.64747446423275	7.12275559504037e-12
ENSG00000162444	-5.51813758463507	2.40726893441998e-35
ENSG00000162482	-2.6961701577535	1.21394654559567e-06
ENSG00000162490	-2.87435495948623	4.44045452174909e-13
ENSG00000162493	-6.08154040220636	9.57331609405592e-44
ENSG00000162496	-2.04638618223807	4.2309675346431e-11
ENSG00000162511	-8.6055401092796	6.98824133777222e-83
ENSG00000162526	-2.44688049212742	9.99760485352272e-13
ENSG00000162543	-3.00618718097069	1.71617468769381e-15
ENSG00000162551	-8.95988279205715	2.98439019959305e-56
ENSG00000162552	-5.34363924487835	4.66487794629911e-37
[truncated: 7,379 more rows]
