# Supplementary material for: Ensemble Modeling Approach Targeting Heterogeneous RNA-Seq data: Application to Melanoma Pseudogenes
Source: Sci Rep. 2017 Dec 11;7:17344. doi: 10.1038/s41598-017-17337-7 (PMC5725464; doi:10.1038/s41598-017-17337-7)
Supplement: Supplementary file 1 — Supplementary Files [file 41598_2017_17337_MOESM1_ESM.zip › Supplementary_Files/5_Cross_Evidences_from_Expression_Profiling/5_4_Intronic_Evidences/5_4_2_NOISeq/Supplementary Table 5.4.2.1.txt]

GeneID	Fold Change	Corrected Pvalue
ENSG00000186847	-16.099410656147	0.999263494956225
ENSG00000186081	-15.5582976066468	0.998914939662253
ENSG00000231486	-14.9621048365282	0.998771064258352
ENSG00000240040	-14.9613788738359	0.998771064258352
ENSG00000186832	-17.7343021657731	0.998690562544265
ENSG00000167768	-16.3026137701525	0.998555251152502
ENSG00000019582	-11.3331988363809	0.998203270253675
ENSG00000128422	-12.5434187623082	0.997981462339328
ENSG00000168542	-12.1627005155112	0.996489611425077
ENSG00000205420	-9.66238381972555	0.996037431584248
ENSG00000163220	-17.1126620118301	0.995545000886375
ENSG00000185686	-14.0215876151068	0.994389715649105
ENSG00000204287	-11.8887863165881	0.994308357533804
ENSG00000170465	-15.6639600812076	0.994260399065838
ENSG00000175793	-13.3436873710089	0.99299892007807
ENSG00000143546	-15.1379311698555	0.992764266145518
ENSG00000185479	-8.84395843483672	0.992675200419294
ENSG00000115461	-9.1044659807829	0.991721169467241
ENSG00000108821	-7.34279987832999	0.989007234021052
ENSG00000133110	-16.1075078528226	0.98900209561377
ENSG00000189001	-11.912658344531	0.988882199443853
ENSG00000143556	-16.0671573821721	0.988613289462754
ENSG00000196136	-10.9018168802206	0.988548202970513
ENSG00000196126	-13.1619086811658	0.987388635727175
ENSG00000111341	-15.3162106731142	0.98599098894643
ENSG00000186395	-6.93610837884644	0.985839405931606
ENSG00000182492	-9.31390486555802	0.985567926746866
ENSG00000165949	-9.44797504078716	0.985530245093463
ENSG00000169469	-15.7686045106242	0.985415487330829
ENSG00000129538	-15.6972215853759	0.984506845643102
ENSG00000178372	-14.1739007296022	0.983474882180603
ENSG00000184224	-7.37767546898065	0.982269069271725
ENSG00000185864	-6.84996588084216	0.981587373905626
ENSG00000205488	-15.4608382382472	0.981176301323054
ENSG00000167920	-6.4524616998656	0.981083809991976
ENSG00000178363	-15.4535844434196	0.981076102381052
ENSG00000197632	6.48879024560891	0.980139199453273
ENSG00000247627	-8.23099000506997	0.979958498797184
ENSG00000165474	-7.59140399265442	0.979655332767538
ENSG00000124102	-9.15516240750628	0.979522590579415
ENSG00000254709	-15.3358270781927	0.979122651212621
ENSG00000137699	-12.9661002802858	0.978811777572051
ENSG00000163046	-6.57387026091867	0.978638784526885
ENSG00000232164	-7.58594478659028	0.978343326108162
ENSG00000105141	-15.2676333267056	0.977914269100102
ENSG00000242550	6.403538587303	0.977897997477042
ENSG00000204540	-10.6880278159842	0.97684890599027
ENSG00000204539	-11.4149144118052	0.976455817833185
ENSG00000162892	6.44256827674677	0.976170636229026
ENSG00000182993	-6.83045196618718	0.973569745743044
ENSG00000250167	-13.0586071070412	0.973236605670918
ENSG00000198502	-15.02256797678	0.973189503604165
ENSG00000145824	-13.0560425183168	0.973176657585959
ENSG00000107317	-7.78463512178601	0.971711355109332
ENSG00000211445	-6.77269894675325	0.971474988374354
ENSG00000214645	-7.24135425108982	0.971264313675785
ENSG00000253755	-14.9195518092557	0.971052782576003
ENSG00000188508	-12.4334381479377	0.970759893360921
ENSG00000161249	-6.05322112677075	0.969766467953038
ENSG00000173369	-14.85168855063	0.969478717145238
ENSG00000081277	-6.41596134311453	0.969253483626037
ENSG00000158887	-7.22569247203631	0.968987999249793
ENSG00000254258	-8.07307182974592	0.968701104843206
ENSG00000163207	-13.1812213449531	0.968365395567439
ENSG00000173372	-12.7759503487207	0.967407082609318
ENSG00000256462	-14.7096336631995	0.965888683257442
ENSG00000159189	-14.6718515869514	0.96486528380708
ENSG00000169474	-14.6122978702614	0.963265526339904
ENSG00000130635	-6.75866154643666	0.96262665103449
ENSG00000162511	-8.59205115001242	0.961776244629294
ENSG00000165272	-7.51127445839467	0.96171972214919
ENSG00000240583	-5.91250609968381	0.960788814029907
ENSG00000115457	-7.71566287295527	0.959314947541144
ENSG00000065618	-11.493147466551	0.959231020222202
ENSG00000214892	-5.86362312625712	0.958849921682109
ENSG00000229836	-5.86346507881903	0.958847352478468
ENSG00000231402	-5.86344704978288	0.958847352478468
ENSG00000256166	-5.86346984645662	0.958847352478468
ENSG00000130300	-14.4528268907744	0.958589575713147
ENSG00000227939	-5.83406690034075	0.958445700309246
ENSG00000011465	-9.41202805522969	0.957454844105005
ENSG00000196805	-14.3909545539045	0.956642975754425
ENSG00000266340	-5.88008103578757	0.956605294101023
ENSG00000179344	-11.590221714423	0.956472551912901
ENSG00000266729	-13.2106351706283	0.956352655742984
ENSG00000153823	-7.84491794502721	0.955367794347238
ENSG00000130303	-5.89255883140687	0.955353235526605
ENSG00000196154	-5.3476537750093	0.955352379125392
ENSG00000132570	-5.36489823613627	0.95521963693727
ENSG00000169246	-6.40841449328781	0.95447970628864
ENSG00000134760	-13.0982867069614	0.952564793174825
ENSG00000100342	-10.0757081545441	0.952541670342055
ENSG00000108932	4.74605017933827	0.951863400580811
ENSG00000225840	-14.2487881637669	0.951861687778384
ENSG00000172867	-14.2349857478372	0.951400087524204
ENSG00000229807	-13.0533244572889	0.951042968218095
ENSG00000121552	-14.2187874485107	0.950837431926808
ENSG00000152583	-7.90959109283871	0.950561670736
ENSG00000139329	-10.5400058576501	0.950500009848614
ENSG00000138131	-5.68436869488695	0.950462328195211
ENSG00000138061	5.20631733891923	0.950435779757587
ENSG00000149131	-5.08822527248164	0.950246515089361
ENSG00000189334	-10.3383052426728	0.950058106822349
ENSG00000267879	-13.1866281196856	0.949553686507485
ENSG00000203785	-14.1770544169153	0.949299335347018
ENSG00000159167	4.78289159246501	0.949174300769819
ENSG00000134762	-10.6725309777732	0.949172587967392
ENSG00000182326	-5.5444744173421	0.948910529196002
ENSG00000196735	-12.7152597041144	0.948836878691624
ENSG00000130203	-4.62450847409061	0.948334171179187
ENSG00000090382	-10.0855907997053	0.948305053537922
ENSG00000124466	-5.62306724849138	0.948220269817766
ENSG00000159516	-14.13879881754	0.947918816590547
ENSG00000172322	-8.54694241392162	0.947384422233203
ENSG00000253364	-14.1223201801177	0.947333894561595
ENSG00000132470	-7.7295406859839	0.946807207815175
ENSG00000234745	-4.54404007502386	0.945729855088351
ENSG00000106333	-5.25898907561625	0.945675045410674
ENSG00000231560	-8.4944501978429	0.945412986639285
ENSG00000244617	-8.5177797540631	0.945352182153113
ENSG00000130600	-9.76252329015025	0.945165486688528
ENSG00000121742	-13.3945824499503	0.94464650755303
ENSG00000095752	5.91339964460842	0.944451248076309
ENSG00000096696	-4.6851832710426	0.944144656441807
ENSG00000159166	-8.43327601743203	0.94373700946409
ENSG00000163359	-4.75871585877268	0.94310155976353
ENSG00000120708	-4.86588732118733	0.94130825562206
ENSG00000133710	-8.67785687851005	0.940778999671998
ENSG00000145358	5.28641586099058	0.939764164233774
ENSG00000241287	-11.1292295649697	0.939540643517
ENSG00000152207	5.09706009848813	0.939340245632996
ENSG00000143320	-7.8595171472561	0.937546085090312
ENSG00000118898	-6.40557289542086	0.937427901722822
ENSG00000124107	-13.8566659335355	0.936574926113985
ENSG00000271581	-4.76817298588156	0.936254632060065
ENSG00000203782	-10.6842269441691	0.935250929837618
ENSG00000102313	-11.001789324888	0.935138741278624
ENSG00000152661	-5.9465025070003	0.934861267285388
ENSG00000171403	-13.8083156551567	0.934378257000866
ENSG00000167656	-13.7807285030112	0.933141613648295
ENSG00000110799	-6.35848434011564	0.933115921611884
ENSG00000270641	-6.78756549372895	0.933060255532994
ENSG00000256947	-7.20981762173361	0.932907816116957
ENSG00000176046	-5.78661845763439	0.932262089601833
ENSG00000223756	-8.25269033720619	0.93156069700782
ENSG00000166741	-7.24323046487092	0.931175316461659
ENSG00000151012	4.32675613812839	0.92995323192972
ENSG00000244255	-5.15565219287886	0.929898422252044
ENSG00000122133	-4.24201583142398	0.929885576233839
ENSG00000243649	-5.1508138689951	0.929682609146194
ENSG00000111348	-6.41004004558662	0.929346043469213
ENSG00000216490	-4.70227205966456	0.929238993317501
ENSG00000105427	-6.85524296593444	0.929066856673549
ENSG00000167754	-13.6922084044406	0.929017185403155
ENSG00000204248	-5.88619940508511	0.928819356722792
ENSG00000123243	-6.28066074952936	0.928732003798996
ENSG00000198618	-6.68215695430399	0.928606969221797
ENSG00000236886	-9.48998350450292	0.928299521186081
ENSG00000139219	-8.03735733308172	0.928198465842866
ENSG00000149591	-6.56838441103907	0.927961242706673
ENSG00000143520	-6.37897812473902	0.927877315387731
ENSG00000241794	-13.665892491786	0.927754850014173
ENSG00000132561	-5.6427792162509	0.927384028288645
ENSG00000132182	-5.92066228561464	0.927146805152452
ENSG00000160255	-7.44752991738963	0.927029478186177
ENSG00000229391	-13.6143634628855	0.925240456050774
ENSG00000137975	-9.74849363586116	0.924955274446615
ENSG00000249731	-5.90216954101667	0.92453649425312
ENSG00000259380	-4.87866838716862	0.924532212247051
ENSG00000134757	-9.7125657218831	0.924366070411595
ENSG00000138755	-12.1349058108702	0.923823112042114
ENSG00000188505	-7.66088074542309	0.923320404529677
ENSG00000130208	-4.50648010160973	0.92246742892084
ENSG00000206072	-12.8973367211576	0.92233040472665
ENSG00000231389	-4.13053884966605	0.922261036228341
ENSG00000184363	-7.42766326037234	0.921575058856173
ENSG00000113721	-6.20476839283091	0.920728078055832
ENSG00000184330	-11.5377526692257	0.919795457134122
ENSG00000167880	-7.58880175431225	0.919572792818562
ENSG00000156194	-12.8380449923187	0.919309021244745
ENSG00000057149	-13.4849441759611	0.918670145939331
ENSG00000197635	4.45364120469755	0.918598208237381
ENSG00000250033	4.13231907754087	0.918471460857754
ENSG00000203747	-8.7366236441974	0.917790621892869
ENSG00000104332	-4.36220684886637	0.917645033686542
ENSG00000225210	-13.459929237432	0.917307611608347
ENSG00000227063	-13.4589060694696	0.917245094319748
ENSG00000189058	-3.82834184667852	0.916390405908483
ENSG00000069431	-5.36132286613275	0.915918528839739
ENSG00000196754	-4.3735388802354	0.91545007737585
ENSG00000237805	-8.9191037122538	0.91526680751612
ENSG00000161570	-8.91729681801593	0.915175172586255
ENSG00000167767	-7.36395816811447	0.915067266033329
ENSG00000042493	-3.9045555088754	0.914544004891764
ENSG00000169035	-12.7257461814689	0.913300510329483
ENSG00000134755	-13.3775254871947	0.912967370257357
ENSG00000204291	-4.55310518235175	0.912641937796154
ENSG00000010282	-12.7124558431614	0.912632517382804
ENSG00000132746	-8.4733783287307	0.911686194041674
ENSG00000162645	-4.78032575991026	0.911635666370066
ENSG00000171346	-7.22853825177911	0.91153204182321
ENSG00000206075	-9.85133941830417	0.91112610764792
ENSG00000100985	-10.8505287004476	0.911074723575098
ENSG00000214199	-7.48687061469727	0.910349351747101
ENSG00000224729	-7.88794909522801	0.910193486726209
ENSG00000257764	-10.6379288573368	0.910141246252174
ENSG00000153902	-5.94446386790949	0.909491237730982
ENSG00000130592	-13.3109930998802	0.909373910764706
ENSG00000116132	-7.0166828602753	0.90930282946397
ENSG00000140519	-8.01663802431178	0.90869050259618
ENSG00000234899	-6.95231351997494	0.90782981937642
ENSG00000250722	-7.80472116476983	0.907530078951628
ENSG00000137642	-9.45132730503166	0.907179810855228
ENSG00000261543	-11.0151814845016	0.906498115489129
ENSG00000107562	-8.59090048954422	0.906443305811453
ENSG00000129451	-11.6321987710274	0.906359378492511
ENSG00000257900	-10.217906992479	0.906105027332045
ENSG00000141337	3.64211136621209	0.90562372984995
ENSG00000178878	3.70962865129666	0.905358245473705
ENSG00000129009	-10.9899625132464	0.905085909887752
ENSG00000011600	-13.2296902609025	0.904816999906652
ENSG00000064205	-7.7873006281194	0.904721939371932
ENSG00000223534	-11.2565088384411	0.904523254290356
ENSG00000092295	-8.29091100017447	0.904432475761705
ENSG00000164932	-4.79286772249008	0.904431619360491
ENSG00000084636	-4.2719522738056	0.904262908321394
ENSG00000107165	3.58716410402356	0.904172129792742
ENSG00000125398	-8.30483682201025	0.904103617695647
ENSG00000141161	-4.3487569247457	0.903474162803584
ENSG00000081479	-8.4741691998103	0.903421922329548
ENSG00000185633	-8.05413849046346	0.90318812479821
ENSG00000166535	-8.37595556133144	0.902559526307361
ENSG00000259752	-9.00536213050782	0.902542398283087
ENSG00000012171	-4.0728463805611	0.90219983779761
ENSG00000244607	-6.20134433345225	0.901519855233939
ENSG00000244558	-6.64232282658419	0.900657459211751
ENSG00000142949	-4.17664401154637	0.900253237838889
ENSG00000021300	-4.33994533306071	0.8999286617789
ENSG00000223865	-3.78523206127346	0.899421672260394
ENSG00000073756	4.37117983228689	0.899134777853807
ENSG00000145423	-13.1348566842634	0.899096239799191
ENSG00000213886	-6.08917488484627	0.898430816056152
ENSG00000079482	-3.63702041217746	0.898202156932097
ENSG00000143226	-4.58957172889519	0.898173039290831
ENSG00000196549	3.540077527615	0.898149916458062
ENSG00000170458	-4.98287787380799	0.89759753767523
ENSG00000165105	-4.62920093031471	0.897121378600418
ENSG00000101825	-11.1290274210426	0.896796802540429
ENSG00000162654	-5.82206294847412	0.896517615744765
ENSG00000089356	-3.73142624486962	0.896503056924132
ENSG00000106565	-10.1058486609044	0.896007200621405
ENSG00000167755	-9.69059938244482	0.895412001777889
ENSG00000269495	-9.68427295810703	0.895004354800172
ENSG00000133048	-13.061057835232	0.894594995020027
ENSG00000159403	-3.7956695238617	0.893796829088866
ENSG00000184258	7.91910642484366	0.892684363912281
ENSG00000243716	-4.65960589987016	0.892298983366119
ENSG00000122176	-7.52299519477558	0.891868213555632
ENSG00000184557	-5.06222986020472	0.891625852012157
ENSG00000231367	-6.70736533331273	0.891465704985197
ENSG00000163520	-5.78413521660406	0.891233620256287
ENSG00000164125	-5.00325262913546	0.890480843589452
ENSG00000091651	-3.55991850599345	0.890137426702761
ENSG00000267748	-8.35756023262905	0.889685246861932
ENSG00000105357	-4.19839843526806	0.889587617123571
ENSG00000213553	-6.74332191300607	0.889122591264536
ENSG00000196696	-3.95666629002199	0.888910203763541
ENSG00000198744	-5.90276428999426	0.888846830073728
ENSG00000226232	-3.95494998131399	0.888572781685346
ENSG00000167642	-7.2720402641982	0.888517115606456
ENSG00000197977	-5.04537019740563	0.888491423570046
ENSG00000046774	-12.9609659276233	0.888418629466882
ENSG00000105664	-12.9575924711102	0.888229364798656
ENSG00000146674	-3.56545768303461	0.888220800786519
ENSG00000137573	-7.06273228401352	0.887614468727225
ENSG00000091513	-6.04780302322918	0.887089494783232
ENSG00000178934	-10.3620310279681	0.886499434346998
ENSG00000240666	3.40867910322084	0.886379538177081
ENSG00000134827	-5.44870530392736	0.886363266554021
ENSG00000120885	-6.19123124849987	0.886174858287009
ENSG00000227766	-3.35627586346853	0.88538868197284
ENSG00000198865	-7.58083463695566	0.885172012465776
ENSG00000203786	-6.0770303015981	0.884955342958712
ENSG00000261857	-3.44899034291391	0.88492708171866
ENSG00000125851	-10.4023649589356	0.884056978085549
ENSG00000143127	-6.60514511860723	0.883624495472635
ENSG00000110492	-3.97318910640657	0.883567972992531
ENSG00000232233	-7.11269357234135	0.883073829492231
ENSG00000231724	-7.06901286872732	0.882556563159161
ENSG00000236824	-5.73253440350532	0.882142064971735
ENSG00000134986	-6.13278264832266	0.882053855646724
ENSG00000106278	-3.70608124871804	0.881629937045947
ENSG00000235448	3.24465501563151	0.881291658566539
ENSG00000234690	-5.58748992116588	0.880534599893635
ENSG00000142156	-3.26800441578405	0.880479790215959
ENSG00000105855	3.5358291191711	0.880359894046042
ENSG00000165092	-4.89240932643887	0.880301658763511
ENSG00000071242	3.30236873357914	0.880184331797235
ENSG00000127824	-4.16221706833343	0.880045594800617
ENSG00000163202	-11.6540294932783	0.879709029123636
ENSG00000149418	-6.801860883836	0.879109548274052
ENSG00000166278	-3.81413766987166	0.878862904724509
ENSG00000184916	-6.76866083320794	0.87850835462204
ENSG00000141639	-8.37938691012491	0.878329366768379
ENSG00000196562	-3.89254024712491	0.878266849479779
ENSG00000238103	-4.59287870150435	0.878093856434613
ENSG00000224838	-6.33129989217246	0.876966832437395
ENSG00000169436	-5.14480704608255	0.876954842820403
ENSG00000218426	-8.14606044776306	0.87691459196336
ENSG00000176887	6.14820788261235	0.876510370590497
ENSG00000125810	-6.86637832851926	0.876428156073983
ENSG00000187244	-4.66453156105232	0.876353649168392
ENSG00000099953	-4.39883000040244	0.87617466131473
ENSG00000177575	-11.5995517811803	0.87609587240307
ENSG00000163873	-10.4318194047324	0.87521891756025
ENSG00000269741	-12.7576869567476	0.875164964283787
ENSG00000185044	-5.56169378248406	0.875022801682314
ENSG00000142173	-3.20459274310192	0.874967992004638
ENSG00000143248	-7.02393961379179	0.874882351883269
ENSG00000164929	-3.95602442692921	0.874872075068705
ENSG00000226564	-8.68406347449086	0.874013961052586
ENSG00000181617	-8.11744426654205	0.873342542501051
ENSG00000204525	-3.13143256518327	0.872595760642712
ENSG00000174059	-7.71163475856888	0.872563217396592
ENSG00000172061	-10.4508020264908	0.872100760741198
ENSG00000167244	-9.79333548790069	0.87202454103318
ENSG00000253701	-12.698279701551	0.871197257460753
ENSG00000181481	-3.31268876663814	0.870657724696127
ENSG00000267696	-7.88655832164622	0.870421357961149
ENSG00000263563	-5.58209814615925	0.870146453171553
ENSG00000043462	-5.86585894241454	0.870143027566699
ENSG00000204252	-7.36950726541253	0.869891245609873
ENSG00000156219	-5.44206787200303	0.869696842534365
ENSG00000213140	-12.6749507146367	0.869622335628774
ENSG00000200309	-4.00634814339712	0.868468763193931
ENSG00000073282	-12.6519996886435	0.868123633504813
ENSG00000066230	-4.38096711117367	0.867346877603995
ENSG00000184292	-4.6284738892324	0.867299775537242
ENSG00000069535	-6.3673838779956	0.867047993580417
ENSG00000180353	-9.71353424296391	0.86670543309494
ENSG00000165973	-9.07216644410567	0.866436523113841
ENSG00000238261	-6.89871212482615	0.866422820694421
ENSG00000164106	-7.63126533664247	0.866376575028882
ENSG00000127951	-9.35004683785199	0.865469646143582
ENSG00000163216	-8.41589978586938	0.865133080466602
ENSG00000167972	-5.39805413531566	0.864940390193521
ENSG00000074181	-3.54508490662411	0.864717725877961
ENSG00000181458	-3.65384665428846	0.864346047751219
ENSG00000132274	-4.8134396511741	0.864323781319663
ENSG00000242574	-5.21724198454242	0.864006056469383
ENSG00000256618	-12.5912058148279	0.863947821186852
ENSG00000162576	-5.17942868546901	0.86329781266566
ENSG00000115884	-3.27899531190688	0.863254136203762
ENSG00000034971	-12.5797930775652	0.863179629298171
ENSG00000227392	-7.4881073533463	0.863117968410785
ENSG00000251916	-12.5768035889369	0.863016913067569
ENSG00000085831	-5.26566528033524	0.862417432217985
ENSG00000126562	-5.75514550898266	0.861995226419635
ENSG00000154864	-10.5925858120197	0.861767423696793
ENSG00000182545	-5.72532410447717	0.861512216135113
ENSG00000124785	-7.09780695571425	0.861354638311793
ENSG00000114631	-3.84131127760124	0.861157666032644
ENSG00000129946	-5.90986402272788	0.860877622835767
ENSG00000110446	-4.41091039475383	0.860844223188433
ENSG00000185567	-3.25579590844414	0.860354361694201
ENSG00000122861	-6.23997070642326	0.86030297762138
ENSG00000222047	-6.23984261661357	0.86030297762138
ENSG00000265888	-11.0793673832371	0.859638410279555
ENSG00000155066	-8.09914441088364	0.859480832456236
ENSG00000136379	3.1716624063218	0.859336100651122
ENSG00000146072	-3.5401102286685	0.859280434572232
ENSG00000198223	-9.37582389020426	0.859230763301838
ENSG00000213121	-5.02604234012398	0.8589969657705
ENSG00000008517	-6.77215461203913	0.85869551254328
ENSG00000171819	-4.79121233753548	0.858642415668031
ENSG00000169245	-6.62589493620818	0.858349526452949
ENSG00000129244	-5.03807108362218	0.858256178720657
ENSG00000164692	-2.96395119370747	0.858029232399028
ENSG00000150477	-3.50985661615073	0.857443453968863
ENSG00000165379	5.05827825997568	0.857046940206924
ENSG00000250424	-4.02152973256985	0.856976715307401
ENSG00000139239	-4.55912336879219	0.856866239550835
ENSG00000109846	-3.04790692553968	0.856840547514424
ENSG00000137857	-5.39270905374555	0.856776317423397
ENSG00000088882	-9.50885287106756	0.856416628913646
ENSG00000230880	-4.82102606842336	0.856117744890068
ENSG00000206073	-10.5122222432612	0.856112606482786
ENSG00000197249	-6.50600751481696	0.855865962933243
ENSG00000198064	-6.06384639183453	0.855353835007455
ENSG00000269707	-9.31787266354452	0.855140591105246
ENSG00000105088	-6.0206571957266	0.854947044430951
ENSG00000138678	3.5736538462703	0.854382676031128
ENSG00000132698	-9.810433354563	0.854148878499791
ENSG00000253715	-12.4494585066709	0.854058956372353
ENSG00000128567	-6.77069206056421	0.853980167460693
ENSG00000246859	-4.74227938496734	0.853678714233474
ENSG00000268975	-3.00404478301318	0.853575089686617
ENSG00000181019	2.90720401536299	0.853446629504563
ENSG00000156298	-3.58813184009798	0.85343892189364
ENSG00000135318	3.02142529422285	0.85319998595502
ENSG00000203849	-4.88786308594514	0.853050972143838
ENSG00000197629	-10.4336990915365	0.852150894468248
ENSG00000136689	-8.65966076321523	0.852101223197854
ENSG00000142552	-3.62038930016192	0.851503455150697
ENSG00000137558	-3.88509563207529	0.850765237304494
ENSG00000253706	-3.8619918270453	0.850510886144028
ENSG00000160678	-2.88846460589389	0.850253109378707
ENSG00000057019	2.87535951576662	0.850013317038873
