# Supplementary material for: Ensemble Modeling Approach Targeting Heterogeneous RNA-Seq data: Application to Melanoma Pseudogenes
Source: Sci Rep. 2017 Dec 11;7:17344. doi: 10.1038/s41598-017-17337-7 (PMC5725464; doi:10.1038/s41598-017-17337-7)
Supplement: Supplementary file 1 — Supplementary Files [file 41598_2017_17337_MOESM1_ESM.zip › Supplementary_Files/5_Cross_Evidences_from_Expression_Profiling/ReadMe.txt]

-----------------------------------------------------------------------------
ReadMe	Expression Profiling
-----------------------------------------------------------------------------

	- The contents of this directory contain the significant differentially
	expressed gene results for each of the five methods.

	- For each method, the following features are presented

		GeneID	Log2 FC	Corrected P-value

	- The biotype decomposition directory contains the number of significant
	Ensembl biotypes in each method.

	- The Parental Gene Pseudogene Associations directory contains the
	parental genes and the pseudogenes that were detected by the consensus
	method.

	- The Intronic Evidences subdirectory contains the differentially expressed
	results from running the count-based algorithms (DESeq, NOISeq) with read
	counts that include reads mapping to introns.


-----------------------------------------------------------------------------
Center for Computational Science
Computational Biology & Bioinformatics Group
ccs.miami.edu
