# Supplementary material for: Ensemble Modeling Approach Targeting Heterogeneous RNA-Seq data: Application to Melanoma Pseudogenes
Source: Sci Rep. 2017 Dec 11;7:17344. doi: 10.1038/s41598-017-17337-7 (PMC5725464; doi:10.1038/s41598-017-17337-7)
Supplement: Supplementary file 1 — Supplementary Files [file 41598_2017_17337_MOESM1_ESM.zip › Supplementary_Files/6_Bio_Annotations/6_1_Core_Consensus_Annotations/6_1_1_Pathways/6_1_1_1_DESeq/Supplementary Table 6.1.1.1.1.xlsx]

## Sheet: ClueGOResults-kegg_reactome_wik
GOID	GOTerm	Pvalue Rank	GOLevels	GOGroups	Nr. Genes	% Associated Genes	Term PValue	Term PValue Corrected with Bonferroni step down	Group PValue	Group PValue Corrected with Bonferroni step down	Associated Genes Found	All Associated Genes	OverViewTerm
REACTOME:118779	Extracellular matrix organization	13.9392	[-1]	[None]	88	33.3333	1.7833e-17	1.15023e-14	{}	{}	[ADAMTS14, ADAMTS16, ASPN, BGN, BMP7, COL10A1, COL11A2, COL13A1, COL14A1, COL15A1, COL16A1, COL17A1, COL1A1, COL1A2, COL22A1, COL23A1, COL24A1, COL25A1, COL26A1, COL28A1, COL2A1, COL3A1, COL4A4, COL4A5, COL4A6, COL5A1, COL6A1, COL6A2, COL6A3, COL6A6, COL8A1, COL8A2, COL9A2, COLGALT2, CTSG, CTSS, DCN, DMD, EFEMP1, ELN, FBLN2, FGG, FMOD, ICAM2, ICAM4, ITGA10, ITGA11, ITGA7, ITGAL, ITGB2, ITGB4, ITG…	[A2M, ACTN1, ADAM10, ADAM15, ADAM17, ADAM8, ADAM9, ADAMTS1, ADAMTS14, ADAMTS16, ADAMTS18, ADAMTS2, ADAMTS3, ADAMTS4, ADAMTS5, ADAMTS8, ADAMTS9, AGRN, ASPN, BCAN, BGN, BMP1, BMP10, BMP2, BMP4, BMP7, BSG, CAPN1, CAPNS1, CASK, CASP3, CD151, CD44, CD47, CDH1, CEACAM1, CEACAM6, CEACAM8, CMA1, COL10A1, COL11A1, COL11A2, COL12A1, COL13A1, COL14A1, COL15A1, COL16A1, COL17A1, COL18A1, COL19A1, COL1A1, COL…	TRUE
REACTOME:120729	Collagen formation	12.8547	[-1]	[None]	43	50	2.16999e-16	1.39747e-13	{}	{}	[ADAMTS14, COL10A1, COL11A2, COL13A1, COL14A1, COL15A1, COL16A1, COL17A1, COL1A1, COL1A2, COL22A1, COL23A1, COL24A1, COL25A1, COL26A1, COL28A1, COL2A1, COL3A1, COL4A4, COL4A5, COL4A6, COL5A1, COL6A1, COL6A2, COL6A3, COL6A6, COL8A1, COL8A2, COL9A2, COLGALT2, CTSS, ITGB4, LAMA3, LAMB3, LAMC2, LEPREL1, LOXL1, LOXL4, MMP3, MMP7, MMP9, PCOLCE, TLL2]	[ADAMTS14, ADAMTS2, ADAMTS3, BMP1, CD151, COL10A1, COL11A1, COL11A2, COL12A1, COL13A1, COL14A1, COL15A1, COL16A1, COL17A1, COL18A1, COL19A1, COL1A1, COL1A2, COL20A1, COL21A1, COL22A1, COL23A1, COL24A1, COL25A1, COL26A1, COL27A1, COL28A1, COL2A1, COL3A1, COL4A1, COL4A2, COL4A3, COL4A4, COL4A5, COL4A6, COL5A1, COL5A2, COL5A3, COL6A1, COL6A2, COL6A3, COL6A5, COL6A6, COL7A1, COL8A1, COL8A2, COL9A1, C…	TRUE
REACTOME:150180	Assembly of collagen fibrils and other multimeric structures	9.8803	[-1]	[None]	30	55.5556	2.04876e-13	1.31735e-10	{}	{}	[COL10A1, COL11A2, COL15A1, COL1A1, COL1A2, COL24A1, COL2A1, COL3A1, COL4A4, COL4A5, COL4A6, COL5A1, COL6A1, COL6A2, COL6A3, COL6A6, COL8A1, COL8A2, CTSS, ITGB4, LAMA3, LAMB3, LAMC2, LOXL1, LOXL4, MMP3, MMP7, MMP9, PCOLCE, TLL2]	[BMP1, CD151, COL10A1, COL11A1, COL11A2, COL15A1, COL18A1, COL1A1, COL1A2, COL24A1, COL27A1, COL2A1, COL3A1, COL4A1, COL4A2, COL4A3, COL4A4, COL4A5, COL4A6, COL5A1, COL5A2, COL5A3, COL6A1, COL6A2, COL6A3, COL6A5, COL6A6, COL7A1, COL8A1, COL8A2, CTSB, CTSL, CTSS, CTSV, DST, ITGA6, ITGB4, LAMA3, LAMB3, LAMC2, LOX, LOXL1, LOXL2, LOXL3, LOXL4, MMP13, MMP20, MMP3, MMP7, MMP9, PCOLCE, PLEC, TLL1, TLL2]	TRUE
REACTOME:121139	Collagen biosynthesis and modifying enzymes	9.84671	[-1]	[None]	33	51.5625	2.21692e-13	1.42327e-10	{}	{}	[ADAMTS14, COL10A1, COL11A2, COL13A1, COL14A1, COL15A1, COL16A1, COL17A1, COL1A1, COL1A2, COL22A1, COL23A1, COL24A1, COL25A1, COL26A1, COL28A1, COL2A1, COL3A1, COL4A4, COL4A5, COL4A6, COL5A1, COL6A1, COL6A2, COL6A3, COL6A6, COL8A1, COL8A2, COL9A2, COLGALT2, LEPREL1, PCOLCE, TLL2]	[ADAMTS14, ADAMTS2, ADAMTS3, BMP1, COL10A1, COL11A1, COL11A2, COL12A1, COL13A1, COL14A1, COL15A1, COL16A1, COL17A1, COL18A1, COL19A1, COL1A1, COL1A2, COL20A1, COL21A1, COL22A1, COL23A1, COL24A1, COL25A1, COL26A1, COL27A1, COL28A1, COL2A1, COL3A1, COL4A1, COL4A2, COL4A3, COL4A4, COL4A5, COL4A6, COL5A1, COL5A2, COL5A3, COL6A1, COL6A2, COL6A3, COL6A5, COL6A6, COL7A1, COL8A1, COL8A2, COL9A1, COL9A2, …	TRUE
KEGG:04060	Cytokine-cytokine receptor interaction	8.39725	[-1]	[None]	77	29.0566	6.25013e-12	4.00633e-09	{}	{}	[ACKR3, AMH, BMP7, CCL17, CCL5, CCR6, CCR7, CD27, CD70, CLCF1, CNTFR, CSF1, CSF1R, CSF2RA, CSF3R, CX3CL1, CXCL10, CXCL11, CXCL12, CXCL14, CXCL16, CXCL2, CXCL3, CXCL5, CXCR3, CXCR4, CXCR6, EDA2R, EGF, FASLG, FIGF, FLT1, FLT4, HGF, IL10RA, IL11, IL12RB1, IL15, IL15RA, IL17B, IL18, IL18R1, IL1R1, IL20RB, IL22RA1, IL23R, IL24, IL2RB, IL2RG, IL3RA, IL8, IL9R, INHBB, LIFR, LTB, PDGFA, PDGFB, PDGFRA, PD…	[ACKR3, ACVR1, ACVR1B, ACVR2A, ACVR2B, AMH, AMHR2, BMP2, BMP7, BMPR1A, BMPR1B, BMPR2, CCL1, CCL11, CCL13, CCL14, CCL15, CCL16, CCL17, CCL18, CCL19, CCL2, CCL20, CCL21, CCL22, CCL23, CCL24, CCL25, CCL26, CCL27, CCL28, CCL3, CCL3L1, CCL3L3, CCL4, CCL4L1, CCL4L2, CCL5, CCL7, CCL8, CCR1, CCR10, CCR2, CCR3, CCR4, CCR5, CCR6, CCR7, CCR8, CCR9, CD27, CD40, CD40LG, CD70, CLCF1, CNTF, CNTFR, CRLF2, CSF1, …	TRUE
KEGG:05150	Staphylococcus aureus infection	7.37142	[-1]	[None]	28	49.1228	6.64355e-11	4.25187e-08	{}	{}	[C1QA, C1S, C2, C3, C3AR1, C4A, C4B, CFB, CFH, CFI, DSG1, FCGR1A, FCGR2A, FCGR2B, FGG, HLA-DMA, HLA-DMB, HLA-DOA, HLA-DOB, HLA-DPA1, HLA-DQB1, HLA-DRA, HLA-DRB1, ITGAL, ITGB2, KRT10, PTAFR, SELPLG]	[C1QA, C1QB, C1QC, C1R, C1S, C2, C3, C3AR1, C4A, C4B, C5, C5AR1, CFB, CFD, CFH, CFI, DSG1, FCAR, FCGR1A, FCGR2A, FCGR2B, FCGR2C, FCGR3A, FCGR3B, FGG, FPR1, FPR2, FPR3, HLA-DMA, HLA-DMB, HLA-DOA, HLA-DOB, HLA-DPA1, HLA-DPB1, HLA-DQA1, HLA-DQA2, HLA-DQB1, HLA-DRA, HLA-DRB1, HLA-DRB3, HLA-DRB4, HLA-DRB5, ICAM1, IL10, ITGAL, ITGAM, ITGB2, KRT10, LOC100509457, LOC101060835, MASP1, MASP2, MBL2, PLG, PT…	TRUE
KEGG:04512	ECM-receptor interaction	7.3671	[-1]	[None]	36	41.3793	6.72053e-11	4.29442e-08	{}	{}	[CD36, CHAD, COL11A2, COL1A1, COL1A2, COL24A1, COL2A1, COL3A1, COL4A4, COL4A5, COL4A6, COL5A1, COL6A1, COL6A2, COL6A3, COL6A6, GP1BA, GP6, HMMR, ITGA10, ITGA11, ITGA7, ITGB4, ITGB7, ITGB8, LAMA2, LAMA3, LAMB3, LAMC2, LAMC3, RELN, SDC1, SV2C, THBS4, TNXB, VWF]	[AGRN, CD36, CD44, CD47, CHAD, COL11A1, COL11A2, COL1A1, COL1A2, COL24A1, COL27A1, COL2A1, COL3A1, COL4A1, COL4A2, COL4A3, COL4A4, COL4A5, COL4A6, COL5A1, COL5A2, COL5A3, COL6A1, COL6A2, COL6A3, COL6A5, COL6A6, COMP, DAG1, FN1, GP1BA, GP1BB, GP5, GP6, GP9, HMMR, HSPG2, IBSP, ITGA1, ITGA10, ITGA11, ITGA2, ITGA2B, ITGA3, ITGA4, ITGA5, ITGA6, ITGA7, ITGA8, ITGA9, ITGAV, ITGB1, ITGB3, ITGB4, ITGB5, I…	TRUE
KEGG:04514	Cell adhesion molecules (CAMs)	4.93916	[-1]	[None]	45	31.0345	1.8031e-08	1.15038e-05	{}	{}	[ALCAM, CD22, CD28, CD34, CD6, CDH15, CDH4, CLDN1, CLDN15, CLDN4, CLDN5, CNTN2, ESAM, HLA-A, HLA-B, HLA-C, HLA-DMA, HLA-DMB, HLA-DOA, HLA-DOB, HLA-DPA1, HLA-DQB1, HLA-DRA, HLA-DRB1, HLA-F, ICAM2, ICOSLG, ITGAL, ITGB2, ITGB7, ITGB8, JAM2, MADCAM1, MAG, MPZ, NLGN3, NRXN2, OCLN, PTPRC, PTPRF, SDC1, SDC2, SELPLG, SPN, VCAN]	[ALCAM, CADM1, CADM3, CD2, CD22, CD226, CD274, CD276, CD28, CD34, CD4, CD40, CD40LG, CD58, CD6, CD80, CD86, CD8A, CD8B, CD99, CDH1, CDH15, CDH2, CDH3, CDH4, CDH5, CLDN1, CLDN10, CLDN11, CLDN14, CLDN15, CLDN16, CLDN17, CLDN18, CLDN19, CLDN2, CLDN20, CLDN22, CLDN23, CLDN24, CLDN25, CLDN3, CLDN4, CLDN5, CLDN6, CLDN7, CLDN8, CLDN9, CNTN1, CNTN2, CNTNAP1, CNTNAP2, CTLA4, ESAM, F11R, GLG1, HLA-A, HLA-B…	TRUE
KEGG:04151	PI3K-Akt signaling pathway	4.69344	[-1]	[None]	83	23.9193	3.17993e-08	2.02562e-05	{}	{}	[ANGPT1, CCND2, CD19, CHAD, COL11A2, COL1A1, COL1A2, COL24A1, COL2A1, COL3A1, COL4A4, COL4A5, COL4A6, COL5A1, COL6A1, COL6A2, COL6A3, COL6A6, CREB3L1, CREB5, CSF1, CSF1R, CSF3R, EFNA1, EFNA2, EFNA3, EGF, FASLG, FGF1, FGF11, FGF12, FGF13, FGF18, FGF22, FGF5, FGFR2, FGFR3, FIGF, FLT1, FLT4, GNG10, GNG4, GNGT1, HGF, IGF1, IL2RB, IL2RG, IL3RA, ITGA10, ITGA11, ITGA7, ITGB4, ITGB7, ITGB8, JAK3, LAMA2, …	[AKT1, AKT2, AKT3, ANGPT1, ANGPT2, ANGPT4, ATF2, ATF4, ATF6B, BAD, BCL2, BCL2L1, BCL2L11, BRCA1, C8orf44-SGK3, CASP9, CCND1, CCND2, CCND3, CCNE1, CCNE2, CD19, CDC37, CDK2, CDK4, CDK6, CDKN1A, CDKN1B, CHAD, CHRM1, CHRM2, CHUK, COL11A1, COL11A2, COL1A1, COL1A2, COL24A1, COL27A1, COL2A1, COL3A1, COL4A1, COL4A2, COL4A3, COL4A4, COL4A5, COL4A6, COL5A1, COL5A2, COL5A3, COL6A1, COL6A2, COL6A3, COL6A5, C…	TRUE
KEGG:04974	Protein digestion and absorption	4.54057	[-1]	[None]	32	35.9551	4.52874e-08	2.88028e-05	{}	{}	[ATP1A3, ATP1B1, ATP1B2, COL11A2, COL13A1, COL14A1, COL15A1, COL17A1, COL1A1, COL1A2, COL22A1, COL24A1, COL2A1, COL3A1, COL4A4, COL4A5, COL4A6, COL5A1, COL6A1, COL6A2, COL6A3, COL6A6, COL9A2, CPA2, DPP4, ELN, KCNK5, KCNQ1, MME, SLC7A7, SLC8A2, SLC9A3]	[ACE2, ATP1A1, ATP1A2, ATP1A3, ATP1A4, ATP1B1, ATP1B2, ATP1B3, ATP1B4, CELA2A, CELA2B, CELA3A, CELA3B, COL11A1, COL11A2, COL12A1, COL13A1, COL14A1, COL15A1, COL17A1, COL18A1, COL1A1, COL1A2, COL21A1, COL22A1, COL24A1, COL27A1, COL2A1, COL3A1, COL4A1, COL4A2, COL4A3, COL4A4, COL4A5, COL4A6, COL5A1, COL5A2, COL5A3, COL6A1, COL6A2, COL6A3, COL6A5, COL6A6, COL7A1, COL9A1, COL9A2, COL9A3, CPA1, CPA2, …	TRUE
KEGG:04610	Complement and coagulation cascades	4.37239	[-1]	[None]	27	39.1304	6.68086e-08	4.24235e-05	{}	{}	[BDKRB2, C1QA, C1S, C2, C3, C3AR1, C4A, C4B, C7, C8G, CFB, CFH, CFI, F10, F12, F13A1, F3, F7, FGG, KLKB1, PLAT, PLAU, SERPINA1, SERPINA5, SERPINF2, SERPING1, VWF]	[A2M, BDKRB1, BDKRB2, C1QA, C1QB, C1QC, C1R, C1S, C2, C3, C3AR1, C4A, C4B, C4BPA, C4BPB, C5, C5AR1, C6, C7, C8A, C8B, C8G, C9, CD46, CD55, CD59, CFB, CFD, CFH, CFI, CPB2, CR1, CR2, F10, F11, F12, F13A1, F13B, F2, F2R, F3, F5, F7, F8, F9, FGA, FGB, FGG, KLKB1, KNG1, MASP1, MASP2, MBL2, PLAT, PLAU, PLAUR, PLG, PROC, PROS1, SERPINA1, SERPINA5, SERPINC1, SERPIND1, SERPINE1, SERPINF2, SERPING1, TFPI, …	TRUE
REACTOME:160300	Binding and Uptake of Ligands by Scavenger Receptors	4.00057	[-1]	[None]	19	47.5	1.57521e-07	9.98685e-05	{}	{}	[AMBP, APOA1, APOB, APOE, APOL1, CD163, CD36, COL1A1, COL1A2, COL3A1, COLEC11, COLEC12, HPX, MSR1, SAA1, SCARA5, SCARF1, SCGB3A2, STAB2]	[ALB, AMBP, APOA1, APOB, APOE, APOL1, CALR, CD163, CD36, COL1A1, COL1A2, COL3A1, COL4A1, COL4A2, COLEC11, COLEC12, FTH1, FTL, HBA1, HBA2, HBB, HP, HPR, HPX, HSP90AA1, HSP90B1, HSPH1, HYOU1, LRP1, MARCO, MASP1, MSR1, SAA1, SCARA5, SCARB1, SCARF1, SCGB3A2, SPARC, STAB1, STAB2]	TRUE
REACTOME:21340	GPCR ligand binding	3.99219	[-1]	[None]	97	22.0455	1.60844e-07	0.000101814	{}	{}	[ACKR2, ACKR3, ADCYAP1R1, ADM2, ADORA1, ADORA3, ADRA1A, ADRA2A, ADRA2C, AGT, ANXA1, APLN, APLNR, AVPR2, BDKRB2, C3, C3AR1, CALCR, CALCRL, CCKBR, CCL17, CCL5, CCR6, CCR7, CCRL2, CNR1, CX3CL1, CXCL10, CXCL11, CXCL12, CXCL16, CXCL2, CXCL3, CXCL5, CXCR3, CXCR4, CXCR6, CYSLTR2, DARC, DHH, F2RL1, FFAR2, FZD10, GABBR1, GAL, GNG10, GNG4, GNGT1, GPR132, GPR18, GPR4, GPR68, GRM5, HCAR3, HCRTR1, HRH1, HRH4,…	[57413, ACKR2, ACKR3, ACKR4, ADCYAP1, ADCYAP1R1, ADM, ADM2, ADORA1, ADORA2A, ADORA2B, ADORA3, ADRA1A, ADRA1B, ADRA1D, ADRA2A, ADRA2C, ADRB1, ADRB2, ADRB3, AGT, AGTR1, AGTR2, ANXA1, APLF, APLN, APLNR, APP, AVP, AVPR1A, AVPR1B, AVPR2, BDKRB1, BDKRB2, BRS3, C3, C3AR1, C5, C5AR1, C5AR2, CALCA, CALCB, CALCR, CALCRL, CASR, CCK, CCKAR, CCKBR, CCL11, CCL16, CCL17, CCL19, CCL2, CCL20, CCL21, CCL22, CCL23,…	TRUE
REACTOME:160125	Visual phototransduction	3.78572	[-1]	[None]	32	33.6842	2.59158e-07	0.000163788	{}	{}	[ABCA4, AKR1B10, APOA1, APOB, APOC2, APOE, BCO2, DHRS9, GNGT1, GPC2, GPC3, GPC5, GPC6, GUCA1A, LRAT, LRP2, MYO7A, PDE6A, PDE6B, PLB1, PPEF1, PRKCQ, RBP1, RBP4, RDH12, RGS9, RGS9BP, RLBP1, SDC1, SDC2, STRA6, TTR]	[ABCA4, AGRN, AKR1B10, AKR1C1, AKR1C3, AKR1C4, APOA1, APOA2, APOA4, APOB, APOC2, APOC3, APOE, APOM, BCMO1, BCO2, CALM1, CALM2, CALM3, CLPS, CNGA1, CNGB1, DHRS3, DHRS9, FNTA, FNTB, GNB1, GNB5, GNGT1, GPC1, GPC2, GPC3, GPC4, GPC5, GPC6, GRK1, GUCA1A, GUCA1B, GUCA1C, GUCY2D, GUCY2F, HSD17B1, HSD17B6, HSPG2, LDLR, LOC101060233, LPL, LRAT, LRP1, LRP10, LRP12, LRP2, LRP8, METAP1, METAP2, MYO7A, NAPEPLD…	TRUE
KEGG:05146	Amoebiasis	3.76385	[-1]	[None]	35	32.1101	2.72974e-07	0.000172246	{}	{}	[ARG1, C8G, CD14, COL11A2, COL1A1, COL1A2, COL24A1, COL2A1, COL3A1, COL4A4, COL4A5, COL4A6, COL5A1, CTSG, GNA15, HSPB1, IL1R1, IL8, ITGB2, LAMA2, LAMA3, LAMB3, LAMC2, LAMC3, NOS2, PIK3CG, PIK3R3, PIK3R5, PLCB1, PLCB2, PLCB4, PRKCB, SERPINB2, SERPINB9, TGFB2]	[ACTN1, ACTN2, ACTN3, ACTN4, ADCY1, ARG1, ARG2, C8A, C8B, C8G, C9, CASP3, CD14, CD1D, COL11A1, COL11A2, COL1A1, COL1A2, COL24A1, COL27A1, COL2A1, COL3A1, COL4A1, COL4A2, COL4A3, COL4A4, COL4A5, COL4A6, COL5A1, COL5A2, COL5A3, CSF2, CTSG, CXCL1, FN1, GNA11, GNA14, GNA15, GNAL, GNAQ, GNAS, HSPB1, IFNG, IL10, IL12A, IL12B, IL1B, IL1R1, IL1R2, IL6, IL8, ITGAM, ITGB2, LAMA1, LAMA2, LAMA3, LAMA4, LAMA5…	TRUE
REACTOME:14828	Class A/1 (Rhodopsin-like receptors)	3.73121	[-1]	[None]	74	23.6422	2.9475e-07	0.000185693	{}	{}	[ACKR2, ACKR3, ADORA1, ADORA3, ADRA1A, ADRA2A, ADRA2C, AGT, ANXA1, APLN, APLNR, AVPR2, BDKRB2, C3, C3AR1, CCKBR, CCL17, CCL5, CCR6, CCR7, CCRL2, CNR1, CX3CL1, CXCL10, CXCL11, CXCL12, CXCL16, CXCL2, CXCL3, CXCL5, CXCR3, CXCR4, CXCR6, CYSLTR2, DARC, F2RL1, FFAR2, GAL, GPR132, GPR18, GPR4, GPR68, HCAR3, HCRTR1, HRH1, HRH4, HTR7, IL8, LPAR1, LPAR5, LTB4R, NMU, NMUR1, NPFF, NPY1R, NTS, NTSR1, OXER1, P…	[57413, ACKR2, ACKR3, ACKR4, ADORA1, ADORA2A, ADORA2B, ADORA3, ADRA1A, ADRA1B, ADRA1D, ADRA2A, ADRA2C, ADRB1, ADRB2, ADRB3, AGT, AGTR1, AGTR2, ANXA1, APLF, APLN, APLNR, APP, AVP, AVPR1A, AVPR1B, AVPR2, BDKRB1, BDKRB2, BRS3, C3, C3AR1, C5, C5AR1, C5AR2, CCK, CCKAR, CCKBR, CCL11, CCL16, CCL17, CCL19, CCL2, CCL20, CCL21, CCL22, CCL23, CCL25, CCL27, CCL28, CCL3, CCL3L1, CCL3L3, CCL4, CCL5, CCL7, CCR1…	TRUE
KEGG:05323	Rheumatoid arthritis	3.72587	[-1]	[None]	31	34.0659	2.98868e-07	0.000187988	{}	{}	[ANGPT1, ATP6V0A4, ATP6V0D2, ATP6V1B1, CCL5, CD28, CSF1, CXCL12, CXCL5, FLT1, HLA-DMA, HLA-DMB, HLA-DOA, HLA-DOB, HLA-DPA1, HLA-DQB1, HLA-DRA, HLA-DRB1, IL11, IL15, IL18, IL8, ITGAL, ITGB2, LTB, MMP1, MMP3, TEK, TGFB2, TNFSF13, TNFSF13B]	[ACP5, ANGPT1, ATP6AP1, ATP6V0A1, ATP6V0A2, ATP6V0A4, ATP6V0B, ATP6V0C, ATP6V0D1, ATP6V0D2, ATP6V0E1, ATP6V0E2, ATP6V1A, ATP6V1B1, ATP6V1B2, ATP6V1C1, ATP6V1C2, ATP6V1D, ATP6V1E1, ATP6V1E2, ATP6V1F, ATP6V1G1, ATP6V1G2, ATP6V1G3, ATP6V1H, CCL2, CCL20, CCL3, CCL3L1, CCL3L3, CCL5, CD28, CD80, CD86, CSF1, CSF2, CTLA4, CTSK, CTSL, CXCL1, CXCL12, CXCL5, CXCL6, FLT1, FOS, HLA-DMA, HLA-DMB, HLA-DOA, HLA-…	TRUE
REACTOME:15518	Transmembrane transport of small molecules	3.4036	[-1]	[None]	118	20.38	6.2869e-07	0.000394817	{}	{}	[ABCA10, ABCA12, ABCA3, ABCA4, ABCA6, ABCA8, ABCA9, ABCB5, ABCB6, ABCC3, ABCC6, ABCC9, ABCG1, ABCG5, ADCY4, ADD2, ANO1, ANO3, ANO5, ANO9, APOA1, APOD, AQP1, AQP3, ASIC3, ASIC4, ATP12A, ATP13A4, ATP1A3, ATP1B1, ATP1B2, ATP2A3, ATP2B3, ATP2C2, ATP6V0A4, ATP6V0D2, ATP6V1B1, ATP8B4, AVPR2, AZGP1, CLCA2, CLCNKA, CLIC2, FXYD1, FXYD3, FXYD7, GABRA5, GNG10, GNG4, GNGT1, HEPH, LCN2, MYO5B, NALCN, NIPAL4, …	[AAAS, ABCA10, ABCA12, ABCA2, ABCA3, ABCA4, ABCA6, ABCA7, ABCA8, ABCA9, ABCB1, ABCB10, ABCB5, ABCB6, ABCB7, ABCB8, ABCB9, ABCC1, ABCC10, ABCC11, ABCC2, ABCC3, ABCC4, ABCC5, ABCC6, ABCC8, ABCC9, ABCD1, ABCD2, ABCD3, ABCE1, ABCF1, ABCG1, ABCG2, ABCG4, ABCG5, ABCG8, ADCY1, ADCY2, ADCY3, ADCY4, ADCY5, ADCY6, ADCY7, ADCY8, ADCY9, ADD1, ADD2, ADD3, ALB, ANKH, ANO1, ANO10, ANO2, ANO3, ANO4, ANO5, ANO6, …	TRUE
REACTOME:604	Hemostasis	3.15365	[-1]	[None]	105	20.751	1.11965e-06	0.000702023	{}	{}	[ADRA2A, ADRA2C, AMICA1, ANGPT1, APOA1, APOB, ATP1B1, ATP1B2, ATP2A3, ATP2B3, CD244, CD36, CLU, CSF2RA, DGKB, DGKG, DGKH, DOCK3, DOCK5, DOK2, EGF, ESAM, F10, F12, F13A1, F3, F7, FCER1G, FGG, FIGF, GATA3, GATA6, GNA15, GNG10, GNG4, GNGT1, GP1BA, GP6, GUCY1A2, GUCY1A3, HGF, IGF1, IGF2, IL2RB, IL2RG, IL3RA, INPP5D, IRF1, IRF7, ITGA10, ITGAL, ITGB2, JAK3, JAM2, KCNMB4, KIF11, KLKB1, LCK, MAG, MMP1, M…	[A2M, ABCC4, ABL1, ACTN1, ACTN2, ACTN4, ADRA2A, ADRA2C, AK3, AKAP1, AKAP10, AKT1, AKT2, AKT3, ALB, ALDOA, AMICA1, ANGPT1, ANGPT2, ANGPT4, ANXA2, APBB1IP, APOA1, APOB, APP, ARRB1, ARRB2, ATP1B1, ATP1B2, ATP1B3, ATP2A1, ATP2A2, ATP2A3, ATP2B1, ATP2B2, ATP2B3, ATP2B4, BCAR1, BRPF3, BSG, C1QBP, CABLES1, CABLES2, CALM1, CALM2, CALM3, CALU, CAP1, CAPZA1, CAPZA2, CAPZB, CAV1, CBX5, CD177, CD2, CD244, CD…	TRUE
KEGG:04510	Focal adhesion	3.14689	[-1]	[None]	53	25.6039	1.13902e-06	0.000713026	{}	{}	[CCND2, CHAD, COL11A2, COL1A1, COL1A2, COL24A1, COL2A1, COL3A1, COL4A4, COL4A5, COL4A6, COL5A1, COL6A1, COL6A2, COL6A3, COL6A6, EGF, FIGF, FLT1, FLT4, HGF, IGF1, ITGA10, ITGA11, ITGA7, ITGB4, ITGB7, ITGB8, LAMA2, LAMA3, LAMB3, LAMC2, LAMC3, MAPK10, MYL10, MYL9, PAK6, PDGFA, PDGFB, PDGFRA, PDGFRB, PGF, PIK3CG, PIK3R3, PIK3R5, PRKCB, RASGRF1, RELN, SHC2, THBS4, TNXB, VEGFC, VWF]	[ACTB, ACTG1, ACTN1, ACTN2, ACTN3, ACTN4, AKT1, AKT2, AKT3, ARHGAP35, ARHGAP5, BAD, BCAR1, BCL2, BIRC2, BIRC3, BRAF, CAPN2, CAV1, CAV2, CAV3, CCND1, CCND2, CCND3, CDC42, CHAD, COL11A1, COL11A2, COL1A1, COL1A2, COL24A1, COL27A1, COL2A1, COL3A1, COL4A1, COL4A2, COL4A3, COL4A4, COL4A5, COL4A6, COL5A1, COL5A2, COL5A3, COL6A1, COL6A2, COL6A3, COL6A5, COL6A6, COMP, CRK, CRKL, CTNNB1, DIAPH1, DOCK1, EGF…	TRUE
KEGG:04672	Intestinal immune network for IgA production	3.01842	[-1]	[None]	20	40.8163	1.53356e-06	0.000958477	{}	{}	[CD28, CXCL12, CXCR4, HLA-DMA, HLA-DMB, HLA-DOA, HLA-DOB, HLA-DPA1, HLA-DQB1, HLA-DRA, HLA-DRB1, ICOSLG, IL15, IL15RA, ITGB7, MADCAM1, PIGR, TNFRSF13C, TNFSF13, TNFSF13B]	[AICDA, CCL25, CCL28, CCR10, CCR9, CD28, CD40, CD40LG, CD80, CD86, CXCL12, CXCR4, HLA-DMA, HLA-DMB, HLA-DOA, HLA-DOB, HLA-DPA1, HLA-DPB1, HLA-DQA1, HLA-DQA2, HLA-DQB1, HLA-DRA, HLA-DRB1, HLA-DRB3, HLA-DRB4, HLA-DRB5, ICOS, ICOSLG, IL10, IL15, IL15RA, IL2, IL4, IL5, IL6, ITGA4, ITGB7, LOC100509457, LOC101060835, LTBR, MADCAM1, MAP3K14, PIGR, TGFB1, TNFRSF13B, TNFRSF13C, TNFRSF17, TNFSF13, TNFSF13B]	TRUE
REACTOME:11152	Immunoregulatory interactions between a Lymphoid and a non-Lymphoid cell	2.88698	[-1]	[None]	25	35.2113	2.0789e-06	0.00129723	{}	{}	[AMICA1, C3, CD160, CD19, CD200, CD200R1, CD247, CD34, CD96, FCGR2B, HCST, HLA-A, HLA-B, HLA-C, HLA-F, ICAM2, ICAM4, IFITM1, ITGAL, ITGB2, ITGB7, KLRD1, LILRB3, LILRB5, MADCAM1]	[AMICA1, B2M, C3, CD160, CD19, CD200, CD200R1, CD226, CD247, CD34, CD3D, CD3E, CD3G, CD40, CD40LG, CD81, CD8A, CD8B, CD96, CDH1, CRTAM, CXADR, FCGR2B, FCGR3A, HCST, HLA-A, HLA-B, HLA-C, HLA-E, HLA-F, HLA-G, ICAM1, ICAM2, ICAM3, ICAM4, IFITM1, ITGA4, ITGAL, ITGB1, ITGB2, ITGB7, KIR2DL1, KIR2DL3, KIR2DL4, KIR2DS1, KIR2DS2, KIR3DL1, KIR3DL2, KIR3DL3, KLRC1, KLRD1, KLRG1, KLRK1, LILRA1, LILRB1, LILRB…	TRUE
REACTOME:24968	Retinoid metabolism and transport	2.86381	[-1]	[None]	18	42.8571	2.19637e-06	0.00136834	{}	{}	[AKR1B10, APOA1, APOB, APOC2, APOE, BCO2, GPC2, GPC3, GPC5, GPC6, LRAT, LRP2, PLB1, RBP1, RBP4, SDC1, SDC2, TTR]	[AGRN, AKR1B10, AKR1C1, AKR1C3, AKR1C4, APOA1, APOA2, APOA4, APOB, APOC2, APOC3, APOE, APOM, BCMO1, BCO2, CLPS, GPC1, GPC2, GPC3, GPC4, GPC5, GPC6, HSPG2, LDLR, LPL, LRAT, LRP1, LRP10, LRP12, LRP2, LRP8, PLB1, PNLIP, RBP1, RBP2, RBP4, RDH11, SDC1, SDC2, SDC3, SDC4, TTR]	TRUE
KEGG:04014	Ras signaling pathway	2.83376	[-1]	[None]	56	24.5614	2.35747e-06	0.00146635	{}	{}	[ANGPT1, CALML6, CSF1, CSF1R, EFNA1, EFNA2, EFNA3, EGF, FASLG, FGF1, FGF11, FGF12, FGF13, FGF18, FGF22, FGF5, FGFR2, FGFR3, FIGF, FLT1, FLT4, GNG10, GNG4, GNGT1, HGF, HTR7, IGF1, JMJD7-PLA2G4B, MAPK10, PAK6, PDGFA, PDGFB, PDGFRA, PDGFRB, PGF, PIK3CG, PIK3R3, PIK3R5, PLA2G6, PLCE1, PRKCB, RAPGEF5, RASA4, RASA4B, RASAL1, RASAL3, RASGRF1, RASGRF2, RASGRP1, RASGRP2, RASGRP4, RASSF5, SHC2, TEK, VEGFC,…	[ABL1, ABL2, AKT1, AKT2, AKT3, ANGPT1, ANGPT2, ANGPT4, ARF6, BAD, BCL2L1, BRAP, CALM1, CALM2, CALM3, CALML3, CALML5, CALML6, CDC42, CHUK, CSF1, CSF1R, EFNA1, EFNA2, EFNA3, EFNA4, EFNA5, EGF, EGFR, ELK1, EPHA2, ETS1, ETS2, EXOC2, FASLG, FGF1, FGF10, FGF11, FGF12, FGF13, FGF14, FGF16, FGF17, FGF18, FGF19, FGF2, FGF20, FGF21, FGF22, FGF23, FGF3, FGF4, FGF5, FGF6, FGF7, FGF8, FGF9, FGFR1, FGFR2, FGFR…	TRUE
KEGG:05200	Pathways in cancer	2.63493	[-1]	[None]	85	21.3568	3.73234e-06	0.00231778	{}	{}	[ADCY4, AR, BDKRB2, BRCA2, CBLC, CCNA1, CDKN2A, COL4A4, COL4A5, COL4A6, CSF1R, CSF2RA, CSF3R, CTNNA2, CXCL12, CXCR4, DAPK2, EGF, FASLG, FGF1, FGF11, FGF12, FGF13, FGF18, FGF22, FGF5, FGFR2, FGFR3, FIGF, FZD10, GNG10, GNG4, GNGT1, HGF, IGF1, IL8, JUP, LAMA2, LAMA3, LAMB3, LAMC2, LAMC3, LPAR1, LPAR5, MAPK10, MECOM, MMP1, MMP9, NOS2, PDGFA, PDGFB, PDGFRA, PDGFRB, PGF, PIK3CG, PIK3R3, PIK3R5, PLCB1, …	[ABL1, ADCY1, ADCY2, ADCY3, ADCY4, ADCY5, ADCY6, ADCY7, ADCY8, ADCY9, AGTR1, AKT1, AKT2, AKT3, APC, APC2, APPL1, AR, ARAF, ARHGEF1, ARHGEF11, ARHGEF12, ARNT, ARNT2, AXIN1, AXIN2, BAD, BAX, BCL2, BCL2L1, BCR, BDKRB1, BDKRB2, BID, BIRC2, BIRC3, BIRC5, BIRC7, BIRC8, BMP2, BMP4, BRAF, BRCA2, CASP3, CASP8, CASP9, CBL, CBLB, CBLC, CCDC6, CCNA1, CCND1, CCNE1, CCNE2, CDC42, CDH1, CDK2, CDK4, CDK6, CDKN1A…	TRUE
REACTOME:268324	Diseases of glycosylation	2.59152	[-1]	[None]	13	52	4.13128e-06	0.0025614	{}	{}	[BGN, DCN, FMOD, GPC2, GPC3, GPC5, GPC6, OGN, OMD, PRELP, SDC1, SDC2, VCAN]	[AGRN, BCAN, BGN, CSPG4, CSPG5, DCN, FMOD, GPC1, GPC2, GPC3, GPC4, GPC5, GPC6, HSPG2, KERA, LUM, NCAN, OGN, OMD, PRELP, SDC1, SDC2, SDC3, SDC4, VCAN]	TRUE
REACTOME:268624	Diseases associated with glycosaminoglycan metabolism	2.59152	[-1]	[None]	13	52	4.13128e-06	0.0025614	{}	{}	[BGN, DCN, FMOD, GPC2, GPC3, GPC5, GPC6, OGN, OMD, PRELP, SDC1, SDC2, VCAN]	[AGRN, BCAN, BGN, CSPG4, CSPG5, DCN, FMOD, GPC1, GPC2, GPC3, GPC4, GPC5, GPC6, HSPG2, KERA, LUM, NCAN, OGN, OMD, PRELP, SDC1, SDC2, SDC3, SDC4, VCAN]	TRUE
KEGG:04015	Rap1 signaling pathway	2.5236	[-1]	[None]	52	24.6445	4.83849e-06	0.00299502	{}	{}	[ADCY4, ANGPT1, CALML6, CNR1, CSF1, CSF1R, EFNA1, EFNA2, EFNA3, EGF, FGF1, FGF11, FGF12, FGF13, FGF18, FGF22, FGF5, FGFR2, FGFR3, FIGF, FLT1, FLT4, FYB, GNAO1, HGF, ID1, IGF1, ITGAL, ITGB2, LPAR1, LPAR5, PDGFA, PDGFB, PDGFRA, PDGFRB, PGF, PIK3CG, PIK3R3, PIK3R5, PLCB1, PLCB2, PLCB4, PLCE1, PRKCB, PRKCZ, RAPGEF3, RAPGEF5, RASGRP2, RASSF5, SKAP1, TEK, VEGFC]	[ACTB, ACTG1, ADCY1, ADCY2, ADCY3, ADCY4, ADCY5, ADCY6, ADCY7, ADCY8, ADCY9, ADORA2A, ADORA2B, AKT1, AKT2, AKT3, ANGPT1, ANGPT2, ANGPT4, APBB1IP, ARAP3, BCAR1, BRAF, CALM1, CALM2, CALM3, CALML3, CALML5, CALML6, CDC42, CDH1, CNR1, CRK, CRKL, CSF1, CSF1R, CTNNB1, CTNND1, DOCK4, DRD2, EFNA1, EFNA2, EFNA3, EFNA4, EFNA5, EGF, EGFR, EPHA2, F2R, F2RL3, FARP2, FGF1, FGF10, FGF11, FGF12, FGF13, FGF14, FGF…	TRUE
REACTOME:163699	Scavenging by Class A Receptors	2.43913	[-1]	[None]	11	57.8947	5.88683e-06	0.00363806	{}	{}	[APOA1, APOB, APOE, COL1A1, COL1A2, COL3A1, COLEC11, COLEC12, MSR1, SCARA5, SCGB3A2]	[APOA1, APOB, APOE, CALR, COL1A1, COL1A2, COL3A1, COL4A1, COL4A2, COLEC11, COLEC12, FTH1, FTL, HSP90B1, MARCO, MASP1, MSR1, SCARA5, SCGB3A2]	TRUE
WP:716	Vitamin A and carotenoid metabolism	2.01061	[-1]	[None]	16	41.0256	1.58162e-05	0.0097586	{}	{}	[ABCG5, ALDH1A1, ALDH1A2, BCO2, CD36, CRABP1, CRABP2, CYP26B1, CYP2E1, RBP1, RBP4, RBP7, RDH12, RLBP1, SULT1A1, SULT2B1]	[ABCG5, ABCG8, ADH1A, ADH4, ALDH1A1, ALDH1A2, ALDH1A3, AWAT2, BCMO1, BCO2, CD36, CRABP1, CRABP2, CYP26A1, CYP26B1, CYP2E1, DHRS3, LPL, NPC1L1, RARA, RARB, RARG, RBP1, RBP2, RBP4, RBP7, RDH10, RDH12, RDH5, RDH8, RETSAT, RLBP1, RPE65, RXRA, RXRB, RXRG, SCARB1, SULT1A1, SULT2B1]	TRUE
REACTOME:15428	Regulation of Insulin-like Growth Factor (IGF) transport and uptake by Insulin-like Growth Factor Binding Proteins (IGFBPs)	1.88241	[-1]	[None]	11	52.3809	2.12818e-05	0.0131096	{}	{}	[CTSG, GZMH, IGF1, IGF2, IGFBP2, IGFBP3, IGFBP4, IGFBP5, KLK1, MMP1, PAPPA2]	[CTSG, F2, GZMH, IGF1, IGF2, IGFALS, IGFBP1, IGFBP2, IGFBP3, IGFBP4, IGFBP5, IGFBP6, KLK1, KLK13, KLK2, KLK3, MMP1, MMP2, PAPPA, PAPPA2, PLG]	TRUE
REACTOME:19231	G alpha (i) signalling events	1.82151	[-1]	[None]	54	23.0769	2.45253e-05	0.0150831	{}	{}	[ACKR3, ADCY4, ADORA1, ADORA3, ADRA2A, ADRA2C, AGT, ANXA1, APLN, APLNR, BDKRB2, C3, C3AR1, CCL5, CCR6, CCR7, CNR1, CXCL10, CXCL11, CXCL12, CXCL16, CXCL2, CXCL3, CXCL5, CXCR3, CXCR4, CXCR6, GABBR1, GAL, GNG10, GNG4, GNGT1, GPR18, HCAR3, HRH4, IL8, LPAR1, LPAR5, NMU, NMUR1, NPY1R, OXER1, PMCH, PTGDR2, PTGER3, RGS1, RGS11, RGS4, RGS9, S1PR1, S1PR4, S1PR5, SAA1, SSTR4]	[57413, ACKR3, ADCY1, ADCY2, ADCY3, ADCY4, ADCY5, ADCY6, ADCY7, ADCY8, ADCY9, ADORA1, ADORA3, ADRA2A, ADRA2C, AGT, AGTR2, ANXA1, APLN, APLNR, APP, BDKRB1, BDKRB2, C3, C3AR1, C5, C5AR1, CASR, CCL16, CCL19, CCL20, CCL21, CCL23, CCL25, CCL27, CCL28, CCL5, CCR1, CCR10, CCR2, CCR3, CCR4, CCR5, CCR6, CCR7, CCR8, CCR9, CHRM2, CHRM4, CNR1, CNR2, CXCL1, CXCL10, CXCL11, CXCL12, CXCL13, CXCL16, CXCL2, CXCL3…	TRUE
KEGG:04940	Type I diabetes mellitus	1.71715	[-1]	[None]	17	37.7778	3.12379e-05	0.0191801	{}	{}	[CD28, CPE, FASLG, GAD1, GZMB, HLA-A, HLA-B, HLA-C, HLA-DMA, HLA-DMB, HLA-DOA, HLA-DOB, HLA-DPA1, HLA-DQB1, HLA-DRA, HLA-DRB1, HLA-F]	[CD28, CD80, CD86, CPE, FAS, FASLG, GAD1, GAD2, GZMB, HLA-A, HLA-B, HLA-C, HLA-DMA, HLA-DMB, HLA-DOA, HLA-DOB, HLA-DPA1, HLA-DPB1, HLA-DQA1, HLA-DQA2, HLA-DQB1, HLA-DRA, HLA-DRB1, HLA-DRB3, HLA-DRB4, HLA-DRB5, HLA-E, HLA-F, HLA-G, HSPD1, ICA1, IFNG, IL12A, IL12B, IL1A, IL1B, IL2, INS, LOC100509457, LOC101060835, LTA, PRF1, PTPRN, PTPRN2, TNF]	TRUE
WP:306	Focal Adhesion	1.71449	[-1]	[None]	46	24.0838	3.1481e-05	0.0192979	{}	{}	[CCND2, CHAD, COL11A2, COL1A1, COL1A2, COL2A1, COL3A1, COL4A4, COL4A6, COL5A1, COL6A2, EGF, FIGF, FLT1, HCK, HGF, IGF1, ITGA10, ITGA11, ITGA7, ITGAL, ITGB2, ITGB4, ITGB7, ITGB8, LAMA2, LAMA3, LAMB3, LAMC2, LAMC3, MAPK4, PAK6, PDGFA, PDGFB, PDGFRA, PDGFRB, PGF, PIK3CG, PIK3R5, PTK6, RELN, THBS4, TNXB, TXK, VEGFC, VWF]	[100289853, 100508643, 100509672, 100509916, 100510068, 100510195, ACTB, ACTG1, ACTN1, AKT1, AKT2, AKT3, ARAF, ARHGAP5, BAD, BCAR1, BCL2, BIRC2, BIRC3, BLK, BRAF, CAPN1, CAV1, CAV2, CAV3, CCND1, CCND2, CCND3, CDC42, CHAD, COL11A1, COL11A2, COL1A1, COL1A2, COL2A1, COL3A1, COL4A1, COL4A2, COL4A4, COL4A6, COL5A1, COL5A2, COL5A3, COL6A2, COMP, CRK, DOCK1, EFCAB13, EGF, EGFR, ELK1, ERBB2, FARP2, FGR, …	TRUE
REACTOME:150401	Collagen degradation	1.67587	[-1]	[None]	15	40.5405	3.44648e-05	0.0210924	{}	{}	[COL13A1, COL14A1, COL15A1, COL16A1, COL17A1, COL23A1, COL25A1, COL26A1, COL9A2, MMP1, MMP10, MMP11, MMP3, MMP7, MMP9]	[ADAM10, ADAM17, ADAM9, COL12A1, COL13A1, COL14A1, COL15A1, COL16A1, COL17A1, COL18A1, COL19A1, COL23A1, COL25A1, COL26A1, COL9A1, COL9A2, COL9A3, CTSB, CTSD, CTSK, CTSL, ELANE, FURIN, MMP1, MMP10, MMP11, MMP12, MMP13, MMP14, MMP15, MMP19, MMP2, MMP20, MMP3, MMP7, MMP8, MMP9]	TRUE
REACTOME:264269	O-glycosylation of TSR domain-containing proteins	1.67587	[-1]	[None]	15	40.5405	3.44648e-05	0.0210924	{}	{}	[ADAMTS10, ADAMTS12, ADAMTS13, ADAMTS14, ADAMTS15, ADAMTS16, ADAMTS17, ADAMTSL1, ADAMTSL2, ADAMTSL3, ADAMTSL4, CFP, SBSPON, SEMA5A, THSD4]	[ADAMTS1, ADAMTS10, ADAMTS12, ADAMTS13, ADAMTS14, ADAMTS15, ADAMTS16, ADAMTS17, ADAMTS18, ADAMTS19, ADAMTS2, ADAMTS20, ADAMTS3, ADAMTS4, ADAMTS5, ADAMTS6, ADAMTS7, ADAMTS8, ADAMTS9, ADAMTSL1, ADAMTSL2, ADAMTSL3, ADAMTSL4, B3GALTL, CFP, POFUT2, SBSPON, SEMA5A, SEMA5B, SPON1, SPON2, THBS1, THBS2, THSD1, THSD4, THSD7A, THSD7B]	TRUE
REACTOME:118572	Degradation of the extracellular matrix	1.63605	[-1]	[None]	26	29.8851	3.78361e-05	0.0231179	{}	{}	[ADAMTS16, COL13A1, COL14A1, COL15A1, COL16A1, COL17A1, COL23A1, COL25A1, COL26A1, COL9A2, CTSG, CTSS, DCN, KLKB1, LAMA3, LAMB3, LAMC2, MMP1, MMP10, MMP11, MMP25, MMP3, MMP7, MMP9, TLL2, TPSAB1]	[A2M, ADAM10, ADAM15, ADAM17, ADAM8, ADAM9, ADAMTS1, ADAMTS16, ADAMTS18, ADAMTS4, ADAMTS5, ADAMTS8, ADAMTS9, BCAN, BMP1, BSG, CAPN1, CAPNS1, CASP3, CD44, CDH1, CMA1, COL12A1, COL13A1, COL14A1, COL15A1, COL16A1, COL17A1, COL18A1, COL19A1, COL23A1, COL25A1, COL26A1, COL9A1, COL9A2, COL9A3, CTRB1, CTRB2, CTSB, CTSD, CTSG, CTSK, CTSL, CTSS, CTSV, DCN, ELANE, FURIN, HSPG2, KLK2, KLK7, KLKB1, LAMA3, LA…	TRUE
WP:558	Complement and Coagulation Cascades	1.62096	[-1]	[None]	18	36	3.92383e-05	0.0239354	{}	{}	[C1QA, C1S, C2, C3, C3AR1, C7, C8G, F10, F12, F3, F7, PLAT, PLAU, SERPINA1, SERPINA5, SERPINF2, SERPING1, VWF]	[100133511, A2M, APOA2, BDKRB1, C1QA, C1QB, C1QC, C1S, C2, C3, C3AR1, C5AR1, C6, C7, C8G, C9, CD46, CPB2, CR1, CR2, F10, F12, F13B, F2, F2R, F3, F5, F7, F8, F9, FGB, KNG1, MASP1, MASP2, PLAT, PLAU, PLAUR, PLG, PROC, PROS1, SERPINA1, SERPINA5, SERPINC1, SERPIND1, SERPINE1, SERPINF2, SERPING1, TFPI, THBD, VWF]	TRUE
REACTOME:15344	Chemokine receptors bind chemokines	1.42299	[-1]	[None]	19	33.9286	6.20002e-05	0.0377581	{}	{}	[ACKR2, ACKR3, CCL17, CCL5, CCR6, CCR7, CCRL2, CX3CL1, CXCL10, CXCL11, CXCL12, CXCL16, CXCL2, CXCL3, CXCL5, CXCR3, CXCR4, CXCR6, IL8]	[ACKR2, ACKR3, ACKR4, CCL11, CCL16, CCL17, CCL19, CCL2, CCL20, CCL21, CCL22, CCL25, CCL27, CCL28, CCL3, CCL3L1, CCL3L3, CCL4, CCL5, CCL7, CCR1, CCR10, CCR2, CCR3, CCR4, CCR5, CCR6, CCR7, CCR8, CCR9, CCRL2, CX3CL1, CX3CR1, CXCL1, CXCL10, CXCL11, CXCL12, CXCL13, CXCL16, CXCL2, CXCL3, CXCL5, CXCL6, CXCL9, CXCR1, CXCR2, CXCR3, CXCR4, CXCR5, CXCR6, IL8, PF4, PPBP, XCL1, XCL2, XCR1]	TRUE
KEGG:05332	Graft-versus-host disease	1.39623	[-1]	[None]	16	37.2093	6.60496e-05	0.0401582	{}	{}	[CD28, FASLG, GZMB, HLA-A, HLA-B, HLA-C, HLA-DMA, HLA-DMB, HLA-DOA, HLA-DOB, HLA-DPA1, HLA-DQB1, HLA-DRA, HLA-DRB1, HLA-F, KLRD1]	[CD28, CD80, CD86, FAS, FASLG, GZMB, HLA-A, HLA-B, HLA-C, HLA-DMA, HLA-DMB, HLA-DOA, HLA-DOB, HLA-DPA1, HLA-DPB1, HLA-DQA1, HLA-DQA2, HLA-DQB1, HLA-DRA, HLA-DRB1, HLA-DRB3, HLA-DRB4, HLA-DRB5, HLA-E, HLA-F, HLA-G, IFNG, IL1A, IL1B, IL2, IL6, KIR2DL1, KIR2DL2, KIR2DL3, KIR2DL5A, KIR3DL1, KIR3DL2, KLRC1, KLRD1, LOC100509457, LOC101060835, PRF1, TNF]	TRUE
KEGG:05330	Allograft rejection	1.36322	[-1]	[None]	15	38.4615	7.13824e-05	0.0433291	{}	{}	[CD28, FASLG, GZMB, HLA-A, HLA-B, HLA-C, HLA-DMA, HLA-DMB, HLA-DOA, HLA-DOB, HLA-DPA1, HLA-DQB1, HLA-DRA, HLA-DRB1, HLA-F]	[CD28, CD40, CD40LG, CD80, CD86, FAS, FASLG, GZMB, HLA-A, HLA-B, HLA-C, HLA-DMA, HLA-DMB, HLA-DOA, HLA-DOB, HLA-DPA1, HLA-DPB1, HLA-DQA1, HLA-DQA2, HLA-DQB1, HLA-DRA, HLA-DRB1, HLA-DRB3, HLA-DRB4, HLA-DRB5, HLA-E, HLA-F, HLA-G, IFNG, IL10, IL12A, IL12B, IL2, IL4, IL5, LOC100509457, LOC101060835, PRF1, TNF]	TRUE
REACTOME:18283	G alpha (q) signalling events	1.35307	[-1]	[None]	44	23.6559	7.31907e-05	0.0443535	{}	{}	[ADRA1A, AGT, ANXA1, BDKRB2, CCKBR, CYSLTR2, DGKB, DGKG, DGKH, F2RL1, FFAR2, GNA15, GNG10, GNG4, GNGT1, GPR132, GPR4, GPR68, GRM5, HCRTR1, HRH1, KALRN, LPAR1, LPAR5, LTB4R, NMU, NMUR1, NPFF, NTS, NTSR1, P2RY11, P2RY2, PIK3R3, PLCB1, PLCB2, PLCB4, PMCH, PRKCQ, PTAFR, RASGRP1, RASGRP2, SAA1, TAC1, UTS2B]	[ADRA1A, ADRA1B, ADRA1D, ADRBK1, AGT, AGTR1, ANXA1, APLF, APP, ARHGEF25, AVP, AVPR1A, AVPR1B, BDKRB1, BDKRB2, BRS3, CASR, CCK, CCKAR, CCKBR, CCL23, CHRM1, CHRM3, CHRM5, CYSLTR1, CYSLTR2, DAGLA, DAGLB, DGKA, DGKB, DGKD, DGKE, DGKG, DGKH, DGKI, DGKK, DGKQ, DGKZ, EDN1, EDN2, EDN3, EDNRA, EDNRB, F2, F2R, F2RL1, F2RL2, F2RL3, FFAR1, FFAR2, FFAR3, GAST, GCG, GCGR, GHRL, GHSR, GNA11, GNA14, GNA15, GNAQ,…	TRUE
REACTOME:798	Platelet activation, signaling and aggregation	1.35158	[-1]	[None]	50	22.7273	7.35639e-05	0.0445062	{}	{}	[ADRA2A, ADRA2C, APOA1, CD36, CLU, CSF2RA, DGKB, DGKG, DGKH, EGF, F13A1, FCER1G, FGG, FIGF, GNA15, GNG10, GNG4, GNGT1, GP1BA, GP6, HGF, IGF1, IGF2, IL2RB, IL2RG, IL3RA, JAK3, LCK, PDGFA, PDGFB, PIK3CG, PIK3R3, PIK3R5, PIK3R6, PLEK, PRKCB, PRKCQ, PRKCZ, RAPGEF3, RASGRP1, RASGRP2, SCG3, SERPINA1, SERPINF2, SERPING1, TF, TGFB2, TUBA4A, VEGFC, VWF]	[A2M, ABCC4, ACTN1, ACTN2, ACTN4, ADRA2A, ADRA2C, AKT1, AKT2, AKT3, ALB, ALDOA, APBB1IP, APOA1, APP, ARRB1, ARRB2, BCAR1, BRPF3, CALM1, CALM2, CALM3, CALU, CAP1, CD36, CD63, CD9, CDC42, CFD, CFL1, CLU, CRK, CSF2, CSF2RA, CSF2RB, CSK, DAGLA, DAGLB, DGKA, DGKB, DGKD, DGKE, DGKG, DGKH, DGKI, DGKK, DGKQ, DGKZ, EGF, F13A1, F2, F2R, F2RL2, F2RL3, F5, F8, FCER1G, FGA, FGB, FGG, FIGF, FLNA, FN1, FYN, GAB…	TRUE
REACTOME:14819	Peptide ligand-binding receptors	1.12578	[-1]	[None]	44	23.1579	0.000123931	0.0748545	{}	{}	[ACKR2, ACKR3, AGT, ANXA1, APLN, APLNR, AVPR2, BDKRB2, C3, C3AR1, CCKBR, CCL17, CCL5, CCR6, CCR7, CCRL2, CX3CL1, CXCL10, CXCL11, CXCL12, CXCL16, CXCL2, CXCL3, CXCL5, CXCR3, CXCR4, CXCR6, DARC, F2RL1, GAL, HCRTR1, IL8, NMU, NMUR1, NPFF, NPY1R, NTS, NTSR1, PMCH, RLN2, SAA1, SSTR4, TAC1, UTS2B]	[ACKR2, ACKR3, ACKR4, AGT, AGTR1, AGTR2, ANXA1, APLF, APLN, APLNR, APP, AVP, AVPR1A, AVPR1B, AVPR2, BDKRB1, BDKRB2, BRS3, C3, C3AR1, C5, C5AR1, C5AR2, CCK, CCKAR, CCKBR, CCL11, CCL16, CCL17, CCL19, CCL2, CCL20, CCL21, CCL22, CCL23, CCL25, CCL27, CCL28, CCL3, CCL3L1, CCL3L3, CCL4, CCL5, CCL7, CCR1, CCR10, CCR2, CCR3, CCR4, CCR5, CCR6, CCR7, CCR8, CCR9, CCRL2, CX3CL1, CX3CR1, CXCL1, CXCL10, CXCL11,…	TRUE
REACTOME:25078	Interferon gamma signaling	1.10431	[-1]	[None]	26	27.957	0.000130429	0.0786486	{}	{}	[CAMK2A, FCGR1A, GBP1, GBP4, GBP5, HLA-A, HLA-B, HLA-C, HLA-DPA1, HLA-DQB1, HLA-DQB2, HLA-DRA, HLA-DRB1, HLA-F, IRF1, IRF7, IRF8, IRF9, OAS1, OAS2, OASL, PTAFR, PTPN6, SOCS3, TRIM17, TRIM22]	[B2M, CAMK2A, CAMK2B, CAMK2D, CAMK2G, CD44, CIITA, FCGR1A, FCGR1B, GBP1, GBP2, GBP3, GBP4, GBP5, GBP6, GBP7, HLA-A, HLA-B, HLA-C, HLA-DPA1, HLA-DPB1, HLA-DQA1, HLA-DQA2, HLA-DQB1, HLA-DQB2, HLA-DRA, HLA-DRB1, HLA-DRB3, HLA-DRB4, HLA-DRB5, HLA-E, HLA-F, HLA-G, ICAM1, IFI30, IFNG, IFNGR1, IFNGR2, IRF1, IRF2, IRF3, IRF4, IRF5, IRF6, IRF7, IRF8, IRF9, JAK1, JAK2, LOC100509457, MID1, MT2A, NCAM1, OAS1…	TRUE
REACTOME:160156	The canonical retinoid cycle in rods (twilight vision)	1.06233	[-1]	[None]	10	47.6191	0.000143906	0.0866313	{}	{}	[ABCA4, DHRS9, LRAT, MYO7A, RBP1, RBP4, RDH12, RLBP1, STRA6, TTR]	[ABCA4, DHRS9, HSD17B1, HSD17B6, LRAT, MYO7A, NAPEPLD, RBP1, RBP3, RBP4, RDH10, RDH11, RDH12, RDH16, RDH5, RHO, RLBP1, RPE65, SDR9C7, STRA6, TTR]	TRUE
REACTOME:18312	NCAM1 interactions	1.03818	[-1]	[None]	14	37.8378	0.000152386	0.0915843	{}	{}	[ARTN, CACNA1G, CACNA1H, CACNB2, CNTN2, COL4A4, COL4A5, COL6A1, COL6A2, COL6A3, COL6A6, COL9A2, GDNF, GFRA2]	[AGRN, ARTN, CACNA1C, CACNA1D, CACNA1G, CACNA1H, CACNA1I, CACNA1S, CACNB1, CACNB2, CACNB3, CACNB4, CNTN2, COL4A1, COL4A2, COL4A3, COL4A4, COL4A5, COL6A1, COL6A2, COL6A3, COL6A5, COL6A6, COL9A1, COL9A2, COL9A3, GDNF, GFRA1, GFRA2, GFRA4, NCAM1, NCAN, NRTN, PRNP, PSPN, ST8SIA2, ST8SIA4]	TRUE
KEGG:04080	Neuroactive ligand-receptor interaction	0.957408	[-1]	[None]	58	21.0909	0.00018384	0.110304	{}	{}	[ADCYAP1R1, ADORA1, ADORA3, ADRA1A, ADRA2A, ADRA2B, ADRA2C, APLNR, AVPR2, BDKRB2, C3AR1, CALCR, CALCRL, CCKBR, CHRNA1, CHRNA10, CHRNB2, CNR1, CTSG, CYSLTR2, F2RL1, GABBR1, GABRA5, GABRP, GPR35, GPR83, GRIA4, GRID1, GRIK1, GRIK3, GRIK5, GRIN2C, GRIN3B, GRM5, HCRTR1, HRH1, HRH4, HTR7, LPAR1, LTB4R, NMUR1, NPY1R, NTSR1, P2RX1, P2RY11, P2RY2, PRLR, PTAFR, PTGER2, PTGER3, PTGER4, PTH1R, S1PR1, S1PR4, …	[ADCYAP1R1, ADORA1, ADORA2A, ADORA2B, ADORA3, ADRA1A, ADRA1B, ADRA1D, ADRA2A, ADRA2B, ADRA2C, ADRB1, ADRB2, ADRB3, AGTR1, AGTR2, APLNR, AVPR1A, AVPR1B, AVPR2, BDKRB1, BDKRB2, BRS3, C3AR1, C5AR1, CALCR, CALCRL, CCKAR, CCKBR, CGA, CHRM1, CHRM2, CHRM3, CHRM4, CHRM5, CHRNA1, CHRNA10, CHRNA2, CHRNA3, CHRNA4, CHRNA5, CHRNA6, CHRNA7, CHRNA9, CHRNB1, CHRNB2, CHRNB3, CHRNB4, CHRND, CHRNE, CHRNG, CNR1, CNR…	TRUE
REACTOME:15480	ABC-family proteins mediated transport	0.813728	[-1]	[None]	15	34.8837	0.000256357	0.153558	{}	{}	[ABCA10, ABCA12, ABCA3, ABCA4, ABCA6, ABCA8, ABCA9, ABCB5, ABCB6, ABCC3, ABCC6, ABCC9, ABCG1, ABCG5, APOA1]	[ABCA10, ABCA12, ABCA2, ABCA3, ABCA4, ABCA6, ABCA7, ABCA8, ABCA9, ABCB1, ABCB10, ABCB5, ABCB6, ABCB7, ABCB8, ABCB9, ABCC1, ABCC10, ABCC11, ABCC2, ABCC3, ABCC4, ABCC5, ABCC6, ABCC8, ABCC9, ABCD1, ABCD2, ABCD3, ABCE1, ABCF1, ABCG1, ABCG4, ABCG5, ABCG8, APOA1, CFTR, EIF2S1, EIF2S2, EIF2S3, PEX19, PEX3, RNASEL]	TRUE
KEGG:05202	Transcriptional misregulation in cancer	0.797297	[-1]	[None]	41	22.905	0.000266687	0.159479	{}	{}	[CCNA1, CCND2, CCR7, CD14, CSF1R, ERG, ETV7, EYA1, FCGR1A, FLT1, GZMB, H3F3C, HOXA11, HOXA9, HPGD, IGF1, IGFBP3, IL2RB, IL8, ITGB7, JUP, LMO2, MMP3, MMP9, MYCN, NR4A3, NUPR1, PAX5, PDGFA, PER2, PLAT, PLAU, PROM1, RUNX1T1, SPI1, TLX3, TMPRSS2, TSPAN7, WNT16, ZBTB16, ZEB1]	[AFF1, ARNT2, ASPSCR1, ATF1, ATM, BAIAP3, BCL2A1, BCL2L1, BCL6, BIRC3, BMI1, BMP2K, CCNA1, CCND2, CCNT1, CCNT2, CCR7, CD14, CD40, CD86, CDK14, CDK9, CDKN1A, CDKN1B, CDKN2C, CEBPA, CEBPB, CEBPE, COMMD3-BMI1, CSF1R, CSF2, DDIT3, DDX5, DEFA3, DOT1L, DUSP6, ELANE, ELK4, ERG, ETV1, ETV4, ETV5, ETV6, ETV7, EWSR1, EYA1, FCGR1A, FEV, FLI1, FLT1, FLT3, FOXO1, FUS, FUT8, GOLPH3, GOLPH3L, GRIA3, GZMB, H3F3A…	TRUE
WP:1433	NOD pathway	0.760266	[-1]	[None]	14	35.8974	0.000290911	0.173674	{}	{}	[ACAP1, AIM2, CARD9, DUOX2, IL18, MEFV, NLRC4, NLRP1, NLRP10, NLRP12, NLRP2, NLRP3, NOD2, PRDM1]	[AAMP, ACAP1, AIM2, CARD6, CARD8, CARD9, CASP1, CASP5, CASP7, CASP8, CASP9, CHUK, COPS6, DUOX2, ERBB2IP, HSP90AA1, IKBKB, IKBKG, IL18, IL1B, MEFV, NFKBIA, NLRC4, NLRP1, NLRP10, NLRP12, NLRP2, NLRP3, NLRP4, NLRP7, NOD1, NOD2, PRDM1, PYCARD, RAC1, RELA, RIPK2, SUGT1, XIAP]	TRUE
REACTOME:25162	Interferon alpha/beta signaling	0.75581	[-1]	[None]	20	29.8507	0.000294404	0.175465	{}	{}	[BST2, HLA-A, HLA-B, HLA-C, HLA-F, IFI6, IFITM1, IRF1, IRF7, IRF8, IRF9, ISG15, MX1, OAS1, OAS2, OASL, PTPN6, RSAD2, SOCS3, XAF1]	[ADAR, BST2, EGR1, GBP2, HLA-A, HLA-B, HLA-C, HLA-E, HLA-F, HLA-G, IFI35, IFI6, IFIT1, IFIT2, IFIT3, IFITM1, IFITM2, IFITM3, IFNA1, IFNA10, IFNA13, IFNA14, IFNA16, IFNA17, IFNA2, IFNA21, IFNA4, IFNA5, IFNA6, IFNA7, IFNA8, IFNAR1, IFNAR2, IFNB1, IP6K2, IRF1, IRF2, IRF3, IRF4, IRF5, IRF6, IRF7, IRF8, IRF9, ISG15, ISG20, JAK1, MX1, MX2, OAS1, OAS2, OAS3, OASL, PSMB8, PTPN1, PTPN11, PTPN6, RNASEL, RS…	TRUE
REACTOME:268678	Defective B3GAT3 causes JDSSDHD	0.708787	[-1]	[None]	9	47.3684	0.000328621	0.19553	{}	{}	[BGN, DCN, GPC2, GPC3, GPC5, GPC6, SDC1, SDC2, VCAN]	[AGRN, BCAN, BGN, CSPG4, CSPG5, DCN, GPC1, GPC2, GPC3, GPC4, GPC5, GPC6, HSPG2, NCAN, SDC1, SDC2, SDC3, SDC4, VCAN]	TRUE
REACTOME:268749	Defective B4GALT7 causes EDS, progeroid type	0.708787	[-1]	[None]	9	47.3684	0.000328621	0.19553	{}	{}	[BGN, DCN, GPC2, GPC3, GPC5, GPC6, SDC1, SDC2, VCAN]	[AGRN, BCAN, BGN, CSPG4, CSPG5, DCN, GPC1, GPC2, GPC3, GPC4, GPC5, GPC6, HSPG2, NCAN, SDC1, SDC2, SDC3, SDC4, VCAN]	TRUE
KEGG:02010	ABC transporters	0.69242	[-1]	[None]	15	34.0909	0.000341817	0.203039	{}	{}	[ABCA10, ABCA12, ABCA3, ABCA4, ABCA6, ABCA8, ABCA9, ABCB5, ABCB6, ABCC3, ABCC6, ABCC9, ABCG1, ABCG5, TAP2]	[ABCA1, ABCA10, ABCA12, ABCA13, ABCA2, ABCA3, ABCA4, ABCA5, ABCA6, ABCA7, ABCA8, ABCA9, ABCB1, ABCB10, ABCB11, ABCB4, ABCB5, ABCB6, ABCB7, ABCB8, ABCB9, ABCC1, ABCC10, ABCC11, ABCC12, ABCC2, ABCC3, ABCC4, ABCC5, ABCC6, ABCC8, ABCC9, ABCD1, ABCD2, ABCD3, ABCD4, ABCG1, ABCG2, ABCG4, ABCG5, ABCG8, CFTR, TAP1, TAP2]	TRUE
WP:98	Prostaglandin Synthesis and Regulation	0.681363	[-1]	[None]	12	38.7097	0.000351223	0.208275	{}	{}	[ANXA1, ANXA3, HPGD, HSD11B2, PTGDS, PTGER2, PTGER3, PTGER4, PTGIS, PTGS1, PTGS2, TBXAS1]	[ANXA1, ANXA2, ANXA3, ANXA4, ANXA5, ANXA6, ANXA8L2, CYP11A1, EDN1, EDNRA, EDNRB, HPGD, HSD11B1, HSD11B2, PLA2G4A, PRL, PTGDR, PTGDS, PTGER1, PTGER2, PTGER3, PTGER4, PTGFR, PTGIR, PTGIS, PTGS1, PTGS2, S100A10, S100A6, SCGB1A1, TBXAS1]	TRUE
WP:272	Blood Clotting Cascade	0.66791	[-1]	[None]	10	43.4783	0.000362885	0.214828	{}	{}	[F10, F12, F7, FGG, KLK1, PLAT, PLAU, SERPINB2, SERPINF2, VWF]	[F10, F11, F12, F13B, F2, F5, F7, F8, F8A1, F8A2, F8A3, F9, FGA, FGB, FGG, KLK1, PLAT, PLAU, PLG, SERPINB2, SERPINE1, SERPINF2, VWF]	TRUE
KEGG:04611	Platelet activation	0.66177	[-1]	[None]	32	24.4275	0.000368674	0.217887	{}	{}	[ADCY4, BTK, COL11A2, COL1A1, COL1A2, COL24A1, COL2A1, COL3A1, COL5A1, FCER1G, FCGR2A, FGG, GP1BA, GP6, GUCY1A2, GUCY1A3, JMJD7-PLA2G4B, NOS3, P2RX1, PIK3CG, PIK3R3, PIK3R5, PLCB1, PLCB2, PLCB4, PRKCZ, PRKG2, PTGS1, RASGRP1, RASGRP2, TBXAS1, VWF]	[ACTB, ACTG1, ADCY1, ADCY2, ADCY3, ADCY4, ADCY5, ADCY6, ADCY7, ADCY8, ADCY9, AKT1, AKT2, AKT3, APBB1IP, ARHGAP35, ARHGEF1, ARHGEF12, BTK, COL11A1, COL11A2, COL1A1, COL1A2, COL24A1, COL27A1, COL2A1, COL3A1, COL5A1, COL5A2, COL5A3, F2R, F2RL3, FCER1G, FCGR2A, FERMT3, FGA, FGB, FGG, FYN, GNA13, GNAI1, GNAI2, GNAI3, GNAQ, GNAS, GP1BA, GP1BB, GP5, GP6, GP9, GUCY1A2, GUCY1A3, GUCY1B3, ITGA2, ITGA2B, IT…	TRUE
REACTOME:1280	Response to elevated platelet cytosolic Ca2+	0.591166	[-1]	[None]	23	27.381	0.000434493	0.256351	{}	{}	[APOA1, CD36, CLU, EGF, F13A1, FGG, FIGF, HGF, IGF1, IGF2, PDGFA, PDGFB, PLEK, PRKCB, SCG3, SERPINA1, SERPINF2, SERPING1, TF, TGFB2, TUBA4A, VEGFC, VWF]	[A2M, ABCC4, ACTN1, ACTN2, ACTN4, ALB, ALDOA, APOA1, APP, BRPF3, CALM1, CALM2, CALM3, CALU, CAP1, CD36, CD63, CD9, CFD, CFL1, CLU, EGF, F13A1, F5, F8, FGA, FGB, FGG, FIGF, FLNA, FN1, GAS6, HABP4, HGF, HRG, HSPA5, IGF1, IGF2, ITGA2B, ITGB3, KNG1, LAMP2, LEFTY2, MMRN1, PDGFA, PDGFB, PF4, PFN1, PLEK, PLG, PPBP, PPIA, PRKCA, PRKCB, PRKCG, PROS1, PSAP, SCG3, SELP, SERPINA1, SERPINE1, SERPINF2, SERPING…	TRUE
REACTOME:318	Platelet degranulation	0.581801	[-1]	[None]	22	27.8481	0.000444717	0.261938	{}	{}	[APOA1, CD36, CLU, EGF, F13A1, FGG, FIGF, HGF, IGF1, IGF2, PDGFA, PDGFB, PLEK, SCG3, SERPINA1, SERPINF2, SERPING1, TF, TGFB2, TUBA4A, VEGFC, VWF]	[A2M, ABCC4, ACTN1, ACTN2, ACTN4, ALB, ALDOA, APOA1, APP, BRPF3, CALM1, CALM2, CALM3, CALU, CAP1, CD36, CD63, CD9, CFD, CFL1, CLU, EGF, F13A1, F5, F8, FGA, FGB, FGG, FIGF, FLNA, FN1, GAS6, HABP4, HGF, HRG, HSPA5, IGF1, IGF2, ITGA2B, ITGB3, KNG1, LAMP2, LEFTY2, MMRN1, PDGFA, PDGFB, PF4, PFN1, PLEK, PLG, PPBP, PPIA, PROS1, PSAP, SCG3, SELP, SERPINA1, SERPINE1, SERPINF2, SERPING1, SOD1, SPARC, SRGN,…	TRUE
KEGG:04360	Axon guidance	0.569367	[-1]	[None]	31	24.4094	0.000458412	0.269546	{}	{}	[ABLIM1, ABLIM2, CXCL12, CXCR4, DPYSL5, EFNA1, EFNA2, EFNA3, EPHA3, EPHA5, EPHB6, NGEF, NTN1, NTN4, PAK6, PLXNA2, RHOD, RND1, SEMA3D, SEMA3F, SEMA3G, SEMA4A, SEMA4B, SEMA4D, SEMA5A, SEMA6B, SEMA7A, SLIT3, SRGAP3, UNC5B, UNC5D]	[ABL1, ABLIM1, ABLIM2, ABLIM3, ARHGEF12, CDC42, CDK5, CFL1, CFL2, CXCL12, CXCR4, DCC, DPYSL2, DPYSL5, EFNA1, EFNA2, EFNA3, EFNA4, EFNA5, EFNB1, EFNB2, EFNB3, EPHA1, EPHA2, EPHA3, EPHA4, EPHA5, EPHA6, EPHA7, EPHA8, EPHB1, EPHB2, EPHB3, EPHB4, EPHB6, FES, FYN, GNAI1, GNAI2, GNAI3, GSK3B, HRAS, ITGB1, KRAS, L1CAM, LIMK1, LIMK2, LRRC4, LRRC4C, MAPK1, MAPK3, MET, NCK1, NCK2, NFATC2, NFATC3, NFATC4, NG…	TRUE
REACTOME:8024	Initial triggering of complement	0.509117	[-1]	[None]	9	45	0.000527528	0.309659	{}	{}	[C1QA, C1S, C2, C3, C4A, C4B, CFB, FCN3, GZMM]	[C1QA, C1QB, C1QC, C1R, C1S, C2, C3, C4A, C4B, C4B_2, CFB, CFD, CRP, FCN1, FCN2, FCN3, GZMM, MASP1, MASP2, MBL2]	TRUE
REACTOME:120966	Gastrin-CREB signalling pathway via PKC and MAPK	0.504259	[-1]	[None]	46	21.4953	0.000534372	0.313142	{}	{}	[ADRA1A, AGT, ANXA1, BDKRB2, CCKBR, CYSLTR2, DGKB, DGKG, DGKH, F2RL1, FFAR2, GNA15, GNG10, GNG4, GNGT1, GPR132, GPR4, GPR68, GRM5, HCRTR1, HRH1, KALRN, LPAR1, LPAR5, LTB4R, MMP3, NMU, NMUR1, NPFF, NTS, NTSR1, P2RY11, P2RY2, PIK3R3, PLCB1, PLCB2, PLCB4, PMCH, PRKCQ, PTAFR, RASGRP1, RASGRP2, RPS6KA2, SAA1, TAC1, UTS2B]	[ADRA1A, ADRA1B, ADRA1D, ADRBK1, AGT, AGTR1, ANXA1, APLF, APP, ARHGEF25, AVP, AVPR1A, AVPR1B, BDKRB1, BDKRB2, BRS3, CASR, CCK, CCKAR, CCKBR, CCL23, CDK1, CHRM1, CHRM3, CHRM5, CREB1, CYSLTR1, CYSLTR2, DAGLA, DAGLB, DGKA, DGKB, DGKD, DGKE, DGKG, DGKH, DGKI, DGKK, DGKQ, DGKZ, EDN1, EDN2, EDN3, EDNRA, EDNRB, EGFR, F2, F2R, F2RL1, F2RL2, F2RL3, FFAR1, FFAR2, FFAR3, GAST, GCG, GCGR, GHRL, GHSR, GNA11, …	TRUE
REACTOME:19305	Transport of glucose and other sugars, bile salts and organic acids, metal ions and amine compounds	0.498625	[-1]	[None]	26	25.7426	0.000542275	0.317231	{}	{}	[HEPH, RHCG, SLC11A1, SLC13A3, SLC13A4, SLC14A1, SLC14A2, SLC16A7, SLC16A8, SLC22A3, SLC2A11, SLC2A4, SLC2A9, SLC30A2, SLC30A8, SLC39A2, SLC40A1, SLC44A4, SLC44A5, SLC47A2, SLC5A3, SLC5A9, SLC6A1, SLC6A12, SLC6A14, SLC6A20]	[CP, FGF21, HEPH, KIAA1919, LOC100506403, RHAG, RHBG, RHCG, RUNX1, SLC10A6, SLC11A1, SLC11A2, SLC13A1, SLC13A2, SLC13A3, SLC13A4, SLC13A5, SLC14A1, SLC14A2, SLC16A1, SLC16A3, SLC16A7, SLC16A8, SLC18A1, SLC18A2, SLC22A1, SLC22A11, SLC22A12, SLC22A15, SLC22A16, SLC22A18, SLC22A2, SLC22A3, SLC22A4, SLC22A5, SLC22A6, SLC22A7, SLC22A8, SLC2A1, SLC2A10, SLC2A11, SLC2A12, SLC2A13, SLC2A2, SLC2A3, SLC2A4…	TRUE
KEGG:05416	Viral myocarditis	0.497312	[-1]	[None]	18	30	0.000544848	0.318191	{}	{}	[CD28, DMD, HLA-A, HLA-B, HLA-C, HLA-DMA, HLA-DMB, HLA-DOA, HLA-DOB, HLA-DPA1, HLA-DQB1, HLA-DRA, HLA-DRB1, HLA-F, ITGAL, ITGB2, LAMA2, SGCA]	[ABL1, ABL2, ACTB, ACTG1, BID, CASP3, CASP8, CASP9, CAV1, CCND1, CD28, CD40, CD40LG, CD55, CD80, CD86, CXADR, CYCS, DAG1, DMD, EIF4G1, EIF4G2, EIF4G3, FYN, HLA-A, HLA-B, HLA-C, HLA-DMA, HLA-DMB, HLA-DOA, HLA-DOB, HLA-DPA1, HLA-DPB1, HLA-DQA1, HLA-DQA2, HLA-DQB1, HLA-DRA, HLA-DRB1, HLA-DRB3, HLA-DRB4, HLA-DRB5, HLA-E, HLA-F, HLA-G, ICAM1, ITGAL, ITGB2, LAMA2, LOC100509457, LOC101060835, MYH6, MYH7…	TRUE
REACTOME:23862	Nitric oxide stimulates guanylate cyclase	0.49503	[-1]	[None]	10	41.6667	0.000548658	0.319868	{}	{}	[GUCY1A2, GUCY1A3, KCNMB4, MRVI1, NOS2, NOS3, PDE1A, PDE1B, PDE2A, PRKG2]	[GUCY1A2, GUCY1A3, GUCY1B3, ITPR1, KCNMA1, KCNMB1, KCNMB2, KCNMB3, KCNMB4, MRVI1, NOS1, NOS2, NOS3, PDE10A, PDE11A, PDE1A, PDE1B, PDE2A, PDE3A, PDE3B, PDE5A, PDE9A, PRKG1, PRKG2]	TRUE
WP:536	Calcium Regulation in the Cardiac Cell	0.473534	[-1]	[None]	35	23.1788	0.000577488	0.336098	{}	{}	[ADCY4, ADRA1A, ATP1B1, ATP1B2, ATP2A3, ATP2B3, CACNA1A, CACNA1B, CACNA1E, CAMK2A, CASQ2, GJA1, GJA5, GJB2, GJB3, GJB5, GJB6, GJC2, GNAO1, GNG4, GNGT1, PLN, PRKCB, PRKCQ, PRKCZ, RGS1, RGS11, RGS16, RGS17, RGS4, RGS5, RGS9, RYR1, RYR2, SFN]	[100510228, 100510450, ADCY1, ADCY2, ADCY3, ADCY4, ADCY5, ADCY6, ADCY7, ADCY8, ADCY9, ADRA1A, ADRA1B, ADRA1D, ADRB1, ADRB2, ADRB3, ANXA6, ARRB1, ARRB2, ATP1A4, ATP1B1, ATP1B2, ATP1B3, ATP2A2, ATP2A3, ATP2B1, ATP2B2, ATP2B3, CACNA1A, CACNA1B, CACNA1C, CACNA1D, CACNA1E, CACNA1S, CACNB1, CACNB3, CALM1, CALM2, CALM3, CALR, CAMK1, CAMK2A, CAMK2B, CAMK2D, CAMK2G, CAMK4, CASQ1, CASQ2, CHRM1, CHRM2, CHRM…	TRUE
WP:2064	Neural Crest Differentiation	0.45815	[-1]	[None]	24	26.3736	0.00059934	0.348217	{}	{}	[BMP7, CDH6, COL11A2, COL2A1, DLL3, DLL4, DLX5, FGFR2, FGFR3, GBX2, HDAC10, HEY2, ID1, LHX1, LHX2, MIA, MPZ, MSX1, NOTCH3, NOTCH4, SNAI1, SOX9, TWIST1, ZIC1]	[ASCL1, AXIN1, AXIN2, BMP4, BMP7, CDH1, CDH2, CDH6, CDH7, COL11A2, COL2A1, CTBP2, CTNNB1, DCT, DLL1, DLL3, DLL4, DLX5, DVL1, DVL2, DVL3, ETS1, FGF19, FGF2, FGF8, FGFR1, FGFR2, FGFR3, FOXD3, FZD3, GBX2, GFAP, GJB1, GSK3B, HDAC1, HDAC10, HDAC11, HDAC2, HDAC3, HDAC4, HDAC5, HDAC6, HDAC7, HDAC8, HDAC9, HES1, HES5, HEY2, ID1, ISL1, ITGB1, LHX1, LHX2, MBP, MIA, MITF, MPZ, MSX1, MSX2, MYB, MYC, NEUROG1,…	TRUE
REACTOME:6932	Complement cascade	0.45479	[-1]	[None]	13	35.1351	0.000605037	0.350922	{}	{}	[C1QA, C1S, C2, C3, C4A, C4B, C7, C8G, CFB, CFH, CFI, FCN3, GZMM]	[C1QA, C1QB, C1QC, C1R, C1S, C2, C3, C4A, C4B, C4BPA, C4BPB, C4B_2, C5, C6, C7, C8A, C8B, C8G, C9, CD46, CD55, CFB, CFD, CFH, CFHR3, CFI, CR1, CRP, FCN1, FCN2, FCN3, GZMM, MASP1, MASP2, MBL2, PROS1, VTN]	TRUE
REACTOME:147727	Constitutive Signaling by Aberrant PI3K in Cancer	0.405691	[-1]	[None]	18	29.5082	0.000678625	0.392924	{}	{}	[CD19, CD28, EGF, EREG, FGF1, FGF18, FGF22, FGF5, FGFR2, FGFR3, KLB, LCK, NRG1, PDGFA, PDGFB, PDGFRA, PDGFRB, PIK3R3]	[BTC, CD19, CD28, CD80, CD86, EGF, EGFR, ERBB2, ERBB3, ERBB4, EREG, FGF1, FGF10, FGF16, FGF17, FGF18, FGF19, FGF2, FGF20, FGF22, FGF23, FGF3, FGF4, FGF5, FGF6, FGF7, FGF8, FGF9, FGFR1, FGFR2, FGFR3, FGFR4, FRS2, FYN, GAB1, GRB2, HBEGF, IRS1, IRS2, KIT, KITLG, KL, KLB, LCK, NRG1, NRG2, NRG3, NRG4, PDGFA, PDGFB, PDGFRA, PDGFRB, PIK3CA, PIK3CB, PIK3CD, PIK3R1, PIK3R2, PIK3R3, PTPN11, TRAT1, VAV1]	TRUE
REACTOME:7972	Activation of C3 and C5	0.405077	[-1]	[None]	5	71.4286	0.000680762	0.39348	{}	{}	[C2, C3, C4A, C4B, CFB]	[C2, C3, C4A, C4B, C4B_2, C5, CFB]	TRUE
REACTOME:111158	ABCA transporters in lipid homeostasis	0.361674	[-1]	[None]	8	47.0588	0.000753617	0.434837	{}	{}	[ABCA10, ABCA12, ABCA3, ABCA6, ABCA9, ABCG1, ABCG5, APOA1]	[ABCA10, ABCA12, ABCA2, ABCA3, ABCA6, ABCA7, ABCA9, ABCD1, ABCD2, ABCD3, ABCG1, ABCG4, ABCG5, ABCG8, APOA1, PEX19, PEX3]	TRUE
REACTOME:12582	Phosphorylation of CD3 and TCR zeta chains	0.32829	[-1]	[None]	9	42.8571	0.000815244	0.469581	{}	{}	[CD247, HLA-DPA1, HLA-DQB1, HLA-DQB2, HLA-DRA, HLA-DRB1, LCK, PAG1, PTPRC]	[CD247, CD3D, CD3E, CD3G, CD4, CSK, HLA-DPA1, HLA-DPB1, HLA-DQA1, HLA-DQA2, HLA-DQB1, HLA-DQB2, HLA-DRA, HLA-DRB1, HLA-DRB3, HLA-DRB4, HLA-DRB5, LCK, LOC100509457, PAG1, PTPRC]	TRUE
KEGG:05321	Inflammatory bowel disease (IBD)	0.317596	[-1]	[None]	19	28.3582	0.00083702	0.481287	{}	{}	[GATA3, HLA-DMA, HLA-DMB, HLA-DOA, HLA-DOB, HLA-DPA1, HLA-DQB1, HLA-DRA, HLA-DRB1, IL12RB1, IL18, IL18R1, IL23R, IL2RG, NOD2, RORC, STAT4, TGFB2, TLR5]	[FOXP3, GATA3, HLA-DMA, HLA-DMB, HLA-DOA, HLA-DOB, HLA-DPA1, HLA-DPB1, HLA-DQA1, HLA-DQA2, HLA-DQB1, HLA-DRA, HLA-DRB1, HLA-DRB3, HLA-DRB4, HLA-DRB5, IFNG, IFNGR1, IFNGR2, IL10, IL12A, IL12B, IL12RB1, IL12RB2, IL13, IL17A, IL17F, IL18, IL18R1, IL18RAP, IL1A, IL1B, IL2, IL21, IL21R, IL22, IL23A, IL23R, IL2RG, IL4, IL4R, IL5, IL6, JUN, LOC100509457, LOC101060835, MAF, NFATC1, NFKB1, NOD2, RELA, ROR…	TRUE
KEGG:04145	Phagosome	0.261227	[-1]	[None]	35	22.5806	0.000954688	0.547991	{}	{}	[ATP6V0A4, ATP6V0D2, ATP6V1B1, C3, CD14, CD36, COLEC11, COLEC12, CORO1A, CTSS, DYNC1I1, FCGR1A, FCGR2A, FCGR2B, HLA-A, HLA-B, HLA-C, HLA-DMA, HLA-DMB, HLA-DOA, HLA-DOB, HLA-DPA1, HLA-DQB1, HLA-DRA, HLA-DRB1, HLA-F, ITGB2, MSR1, NCF1, NCF2, TAP2, THBS4, TUBA4A, TUBAL3, TUBB2B]	[ACTB, ACTG1, ATP6AP1, ATP6V0A1, ATP6V0A2, ATP6V0A4, ATP6V0B, ATP6V0C, ATP6V0D1, ATP6V0D2, ATP6V0E1, ATP6V0E2, ATP6V1A, ATP6V1B1, ATP6V1B2, ATP6V1C1, ATP6V1C2, ATP6V1D, ATP6V1E1, ATP6V1E2, ATP6V1F, ATP6V1G1, ATP6V1G2, ATP6V1G3, ATP6V1H, C1R, C3, CALR, CANX, CD14, CD209, CD36, CLEC4M, CLEC7A, COLEC11, COLEC12, COMP, CORO1A, CTSL, CTSS, CYBA, CYBB, DYNC1H1, DYNC1I1, DYNC1I2, DYNC1LI1, DYNC1LI2, DYN…	TRUE
KEGG:05320	Autoimmune thyroid disease	0.140365	[-1]	[None]	16	29.6296	0.00126322	0.723827	{}	{}	[CD28, FASLG, GZMB, HLA-A, HLA-B, HLA-C, HLA-DMA, HLA-DMB, HLA-DOA, HLA-DOB, HLA-DPA1, HLA-DQB1, HLA-DRA, HLA-DRB1, HLA-F, TG]	[CD28, CD40, CD40LG, CD80, CD86, CGA, CTLA4, FAS, FASLG, GZMB, HLA-A, HLA-B, HLA-C, HLA-DMA, HLA-DMB, HLA-DOA, HLA-DOB, HLA-DPA1, HLA-DPB1, HLA-DQA1, HLA-DQA2, HLA-DQB1, HLA-DRA, HLA-DRB1, HLA-DRB3, HLA-DRB4, HLA-DRB5, HLA-E, HLA-F, HLA-G, IFNA1, IFNA10, IFNA13, IFNA14, IFNA16, IFNA17, IFNA2, IFNA21, IFNA4, IFNA5, IFNA6, IFNA7, IFNA8, IL10, IL2, IL4, IL5, LOC100509457, LOC101060835, PRF1, TG, TPO…	TRUE
REACTOME:163679	Scavenging by Class B Receptors	0.102049	[-1]	[None]	4	80	0.00138215	0.79059	{}	{}	[APOA1, APOB, CD36, SAA1]	[APOA1, APOB, CD36, SAA1, SCARB1]	TRUE
WP:428	Wnt Signaling Pathway	0.0503598	[-1]	[None]	17	28.3333	0.00155957	0.890513	{}	{}	[CCND2, FZD10, MAPK10, PLAU, PRKCB, PRKCQ, PRKCZ, SFRP4, WNT10A, WNT10B, WNT11, WNT16, WNT3, WNT4, WNT5A, WNT5B, WNT7B]	[APC, AXIN1, CCND1, CCND2, CCND3, CSNK1E, CTNNB1, DVL1, DVL2, DVL3, FBXW2, FOSL1, FRAT1, FZD1, FZD10, FZD2, FZD3, FZD5, FZD6, FZD7, FZD8, FZD9, GSK3B, JUN, LDLR, MAPK10, MAPK9, MYC, PAFAH1B1, PLAU, PPP2R5C, PPP2R5E, PRKCA, PRKCB, PRKCD, PRKCE, PRKCG, PRKCH, PRKCI, PRKCQ, PRKCZ, PRKD1, RAC1, RHOA, SFRP4, WNT1, WNT10A, WNT10B, WNT11, WNT16, WNT2, WNT2B, WNT3, WNT3A, WNT4, WNT5A, WNT5B, WNT6, WNT7A,…	TRUE
KEGG:04713	Circadian entrainment	0.0453023	[-1]	[None]	24	24.7423	0.0015806	0.900944	{}	{}	[ADCY4, ADCYAP1R1, CACNA1G, CACNA1H, CALML6, CAMK2A, GNAO1, GNG10, GNG4, GNGT1, GRIA4, GRIN2C, GUCY1A2, GUCY1A3, NOS1AP, PER2, PLCB1, PLCB2, PLCB4, PRKCB, PRKG2, RASD1, RYR1, RYR2]	[ADCY1, ADCY10, ADCY2, ADCY3, ADCY4, ADCY5, ADCY6, ADCY7, ADCY8, ADCY9, ADCYAP1R1, CACNA1C, CACNA1D, CACNA1G, CACNA1H, CACNA1I, CALM1, CALM2, CALM3, CALML3, CALML5, CALML6, CAMK2A, CAMK2B, CAMK2D, CAMK2G, CREB1, FOS, GNAI1, GNAI2, GNAI3, GNAO1, GNAQ, GNAS, GNB1, GNB2, GNB3, GNB4, GNB5, GNG10, GNG11, GNG12, GNG13, GNG2, GNG3, GNG4, GNG5, GNG7, GNG8, GNGT1, GNGT2, GRIA1, GRIA2, GRIA3, GRIA4, GRIN1,…	TRUE
REACTOME:12380	VEGF ligand-receptor interactions	0.0362805	[-1]	[None]	5	62.5	0.00161662	0.919855	{}	{}	[FIGF, FLT1, FLT4, PGF, VEGFC]	[FIGF, FLT1, FLT4, KDR, PGF, VEGFA, VEGFB, VEGFC]	TRUE
REACTOME:12583	VEGF binds to VEGFR leading to receptor dimerization	0.0362805	[-1]	[None]	5	62.5	0.00161662	0.919855	{}	{}	[FIGF, FLT1, FLT4, PGF, VEGFC]	[FIGF, FLT1, FLT4, KDR, PGF, VEGFA, VEGFB, VEGFC]	TRUE
REACTOME:11051	Rho GTPase cycle	0.0354753	[-1]	[None]	29	23.2	0.00162247	0.921562	{}	{}	[ARHGAP11A, ARHGAP15, ARHGAP20, ARHGAP25, ARHGAP28, ARHGAP30, ARHGAP39, ARHGAP4, ARHGAP40, ARHGAP44, ARHGAP9, ARHGDIB, ARHGDIG, ARHGEF16, ARHGEF4, DEPDC7, FGD2, FGD3, KALRN, MCF2, NGEF, OPHN1, PRR5-ARHGAP8, RASGRF2, RHOD, RHOU, RHOV, SRGAP3, TAGAP]	[A2M, ABR, AKAP13, ARAP1, ARAP2, ARAP3, ARHGAP1, ARHGAP10, ARHGAP11A, ARHGAP11B, ARHGAP12, ARHGAP15, ARHGAP17, ARHGAP18, ARHGAP19, ARHGAP20, ARHGAP22, ARHGAP23, ARHGAP24, ARHGAP25, ARHGAP26, ARHGAP28, ARHGAP29, ARHGAP30, ARHGAP31, ARHGAP32, ARHGAP33, ARHGAP35, ARHGAP36, ARHGAP39, ARHGAP4, ARHGAP40, ARHGAP44, ARHGAP5, ARHGAP6, ARHGAP8, ARHGAP9, ARHGDIA, ARHGDIB, ARHGDIG, ARHGEF11, ARHGEF12, ARHGEF…	TRUE
REACTOME:18352	Eicosanoid ligand-binding receptors	0.00650999	[-1]	[None]	7	46.6667	0.00173743	0.985122	{}	{}	[CYSLTR2, LTB4R, OXER1, PTGDR2, PTGER2, PTGER3, PTGER4]	[CYSLTR1, CYSLTR2, GPR17, LTB4R, LTB4R2, OXER1, PTGDR, PTGDR2, PTGER1, PTGER2, PTGER3, PTGER4, PTGFR, PTGIR, TBXA2R]	TRUE
REACTOME:115566	Cell Cycle	7.09649e-13	[-1]	[None]	26	4.69314	1	1	{}	{}	[BRCA2, CASC5, CCNA1, CCND2, CDK11A, CDKN2A, CSNK2B, ESCO2, HIST1H2BD, HIST1H2BK, HIST1H4A, HIST1H4J, HIST2H2BE, LIN37, MCM10, MSH5, NUP210, ORC6, PRKCB, PSMA6, REC8, SFN, SMC1B, STAG3, TEX15, TUBA4A]	[AAAS, ACD, ACTR1A, AHCTF1, AJUBA, AKAP9, ANAPC1, ANAPC10, ANAPC11, ANAPC2, ANAPC4, ANAPC5, ANAPC7, ANKLE2, APEX1, APITD1, APITD1-CORT, ARPP19, ATM, ATR, ATRIP, AURKA, AURKB, B9D2, BANF1, BIRC5, BLM, BLZF1, BORA, BRCA1, BRCA2, BTRC, BUB1, BUB1B, BUB3, CASC5, CCNA1, CCNA2, CCNB1, CCNB2, CCND1, CCND2, CCND3, CCNE1, CCNE2, CCNH, CCP110, CDC14A, CDC16, CDC20, CDC23, CDC25A, CDC25B, CDC25C, CDC26, CDC…	TRUE
KEGG:00010	Glycolysis / Gluconeogenesis	0	[-1]	[None]	7	10.4478	0.803447	1	{}	{}	[ALDH3A1, ALDH3B2, ALDOB, FBP1, HKDC1, PGAM2, PKLR]	[ACSS1, ACSS2, ADH1A, ADH1B, ADH1C, ADH4, ADH5, ADH6, ADH7, ADPGK, AKR1A1, ALDH1A3, ALDH1B1, ALDH2, ALDH3A1, ALDH3A2, ALDH3B1, ALDH3B2, ALDH7A1, ALDH9A1, ALDOA, ALDOB, ALDOC, BPGM, DLAT, DLD, ENO1, ENO2, ENO3, FBP1, FBP2, G6PC, G6PC2, G6PC3, GALM, GAPDH, GAPDHS, GCK, GPI, HK1, HK2, HK3, HKDC1, LDHA, LDHAL6A, LDHAL6B, LDHB, LDHC, MINPP1, PCK1, PCK2, PDHA1, PDHA2, PDHB, PFKL, PFKM, PFKP, PGAM1, PGA…	TRUE
REACTOME:13	Metabolism of amino acids and derivatives	0	[-1]	[None]	21	10.9948	0.852687	1	{}	{}	[AMDHD1, ARG1, ASS1, BCKDHA, CKMT1B, CKMT2, CSAD, DIO2, FTCD, GATM, GPT, HAL, IL4I1, IYD, KMO, MAT1A, NQO1, PRODH, PSMA6, SLC6A12, TDO2]	[AADAT, AANAT, AASS, ACAD8, ACADSB, ACAT1, ACMSD, ADC, ADI1, AFMID, AGMAT, AGXT, AGXT2, AHCY, ALDH18A1, ALDH4A1, ALDH6A1, ALDH7A1, ALDH9A1, AMD1, AMDHD1, APIP, ARG1, ARG2, ASL, ASMT, ASNS, ASS1, AUH, BBOX1, BCAT1, BCAT2, BCKDHA, BCKDHB, BHMT, CBS, CCBL1, CCBL2, CDO1, CGA, CKB, CKM, CKMT1A, CKMT1B, CKMT2, CNDP2, CPS1, CSAD, CTH, DAO, DBH, DBT, DCT, DDC, DIO1, DIO2, DIO3, DLD, DLST, ENOPH1, ETHE1, …	TRUE
WP:15	Selenium Pathway	0	[-1]	[None]	13	21.6667	0.048341	1	{}	{}	[ALOX5AP, APOA1, APOB, F7, KMO, PLAT, PTGS1, PTGS2, SAA1, SAA2, SERPINA3, SOD3, XDH]	[ABCA1, ALB, ALOX15B, ALOX5, ALOX5AP, APOA1, APOB, CAT, CBS, CCL2, CRP, CTH, DIO1, F2, F7, FLAD1, GGT1, GSR, HBA1, HBA2, HBB, ICAM1, IFNG, IL1B, IL6, INS, INSR, KMO, KYNU, LDLR, MPO, MTHFR, MTR, NFKB1, NFKB2, PLAT, PLG, PNPO, PRDX1, PRDX2, PRDX3, PRDX4, PRDX5, PTGS1, PTGS2, RELA, RFK, SAA1, SAA2, SAA2-SAA4, SAA4, SCARB1, SERPINA3, SERPINE1, SOD1, SOD2, SOD3, TNF, TXN, XDH]	TRUE
WP:22	IL-9 signaling pathway	0	[-1]	[None]	3	18.75	0.35879	1	{}	{}	[IL2RG, IL9R, JAK3]	[CDK9, GRB2, IL2RG, IL9, IL9R, JAK1, JAK3, MAP2K1, MAP2K2, MAPK1, MAPK3, PIK3R1, PIK3R2, STAT1, STAT3, STAT5B]	TRUE
WP:23	B Cell Receptor Signaling Pathway	0	[-1]	[None]	14	15.2174	0.334034	1	{}	{}	[BLNK, BTK, CAMK2A, CD22, HCLS1, INPP5D, LAT2, MAP4K1, MAPK4, PIK3CG, PIP5K1B, PRKCB, PTPN6, PTPRC]	[AKT1, ATF2, BCL10, BCL6, BLK, BLNK, BRAF, BTK, CAMK2A, CARD11, CBL, CD22, CDC42, CHUK, CR2, CREB1, CRK, CRKL, DAPP1, E2F3, ELK1, ETS1, FOXO1, FYN, GAB1, GAB2, GRB2, GSK3A, GSK3B, GTF2I, HCLS1, HRAS, IKBKB, IKBKG, ILF2, INPP5D, IRF4, JUN, KLF11, LAT2, LYN, MALT1, MAP2K1, MAP2K2, MAP2K6, MAP3K7, MAP4K1, MAPK1, MAPK14, MAPK4, MAPK8, MAPK9, MAX, MEF2C, MEF2D, MYC, NCK1, NFATC2, NFATC3, NFKB1, NFKBIA…	TRUE
WP:24	Peptide GPCRs	0	[-1]	[None]	13	18.8406	0.119541	1	{}	{}	[AVPR2, BDKRB2, C3AR1, CCKBR, CCR6, CCR7, CXCR3, CXCR4, CXCR6, DARC, NPY1R, NTSR1, SSTR4]	[AGTR1, AGTR2, ATP8A1, AVPR1A, AVPR1B, AVPR2, BDKRB1, BDKRB2, BRS3, C3AR1, C5AR1, CCKAR, CCKBR, CCR1, CCR10, CCR3, CCR4, CCR5, CCR6, CCR7, CCR8, CX3CR1, CXCR1, CXCR2, CXCR3, CXCR4, CXCR5, CXCR6, DARC, EDNRA, EDNRB, FPR1, FPR2, FPR3, FSHR, GALR1, GALR2, GALR3, GHSR, GNRHR, GRPR, LHCGR, MC2R, MC3R, MC4R, MC5R, NMBR, NPY1R, NPY2R, NPY4R, NPY5R, NTSR1, NTSR2, OPRD1, OPRK1, OPRL1, OPRM1, OXTR, SSTR1, …	TRUE
WP:26	Signal Transduction of S1P Receptor	0	[-1]	[None]	5	20	0.230996	1	{}	{}	[MAPK4, PLCB1, PLCB2, S1PR1, S1PR5]	[100509672, AKT1, AKT2, AKT3, ASAH1, GNAI1, GNAI2, GNAI3, MAPK1, MAPK12, MAPK3, MAPK4, MAPK6, MAPK7, PIK3C2B, PLCB1, PLCB2, PLCB3, RACGAP1, S1PR1, S1PR2, S1PR3, S1PR5, SPHK1, SPHK2]	TRUE
KEGG:00030	Pentose phosphate pathway	0	[-1]	[None]	3	10.3448	0.75994	1	{}	{}	[ALDOB, FBP1, TKTL1]	[ALDOA, ALDOB, ALDOC, DERA, FBP1, FBP2, G6PD, GPI, H6PD, IDNK, PFKL, PFKM, PFKP, PGD, PGLS, PGM1, PGM2, PRPS1, PRPS1L1, PRPS2, RBKS, RGN, RPE, RPEL1, RPIA, TALDO1, TKT, TKTL1, TKTL2]	TRUE
WP:34	Ovarian Infertility Genes	0	[-1]	[None]	8	25.8065	0.044956	1	{}	{}	[CCND2, CYP19A1, ESR2, INHA, MSH5, PRLR, PTGER2, ZP3]	[651610, ATM, BMPR1B, CCND2, CDK4, CDKN1B, CEBPB, CYP19A1, DAZL, DMC1, EGR1, ESR2, FSHR, GDF9, GJA4, INHA, LHCGR, MLH1, MSH5, NCOR1, NR5A1, NRIP1, PGR, PRLR, PTGER2, SMAD3, SMPD1, SYNE2, VDR, ZP2, ZP3]	TRUE
WP:35	G Protein Signaling Pathways	0	[-1]	[None]	11	11.5789	0.731897	1	{}	{}	[ADCY4, GNA15, GNAO1, GNG10, GNG4, GNGT1, PDE1A, PDE1B, PRKCB, PRKCQ, PRKCZ]	[ADCY1, ADCY2, ADCY3, ADCY4, ADCY5, ADCY6, ADCY7, ADCY8, ADCY9, AKAP1, AKAP10, AKAP11, AKAP12, AKAP13, AKAP2, AKAP3, AKAP4, AKAP5, AKAP6, AKAP7, AKAP8, AKAP9, ARHGEF1, CALM1, CALM2, CALM3, GNA11, GNA12, GNA13, GNA14, GNA15, GNAI1, GNAI2, GNAI3, GNAL, GNAO1, GNAQ, GNAS, GNAZ, GNB1, GNB2, GNB3, GNB5, GNG10, GNG11, GNG12, GNG13, GNG3, GNG4, GNG5, GNG7, GNG8, GNGT1, GNGT2, HRAS, ITPR1, KCNJ3, KRAS, N…	TRUE
WP:43	cytochrome P450	0	[-1]	[None]	12	19.6721	0.102722	1	{}	{}	[CYP17A1, CYP19A1, CYP1B1, CYP24A1, CYP26B1, CYP2D6, CYP2E1, CYP2S1, CYP3A5, CYP46A1, CYP4X1, CYP7B1]	[CYB5A, CYB5B, CYB5R1, CYB5R2, CYB5R3, CYB5R4, CYP11A1, CYP11B1, CYP11B2, CYP17A1, CYP19A1, CYP1A1, CYP1A2, CYP1B1, CYP20A1, CYP21A2, CYP24A1, CYP26A1, CYP26B1, CYP26C1, CYP27A1, CYP27B1, CYP27C1, CYP2A13, CYP2A7, CYP2B6, CYP2C18, CYP2C19, CYP2C8, CYP2C9, CYP2D6, CYP2E1, CYP2F1, CYP2J2, CYP2R1, CYP2S1, CYP2U1, CYP2W1, CYP39A1, CYP3A4, CYP3A43, CYP3A5, CYP3A7, CYP46A1, CYP4A11, CYP4A22, CYP4B1, CY…	TRUE
WP:45	G1 to S cell cycle control	0	[-1]	[None]	6	8.82353	0.903172	1	{}	{}	[CCNA1, CCND2, CDKN2A, CREB3L1, MYT1, ORC6]	[651610, ATF6B, ATM, CCNA1, CCNB1, CCND1, CCND2, CCND3, CCNE1, CCNE2, CCNG2, CCNH, CDC25A, CDC45, CDK1, CDK2, CDK4, CDK6, CDK7, CDKN1A, CDKN1B, CDKN1C, CDKN2A, CDKN2B, CDKN2C, CDKN2D, CREB1, CREB3, CREB3L1, CREB3L3, CREB3L4, E2F1, E2F2, E2F3, E2F4, E2F5, E2F6, GADD45A, MCM2, MCM3, MCM4, MCM5, MCM6, MCM7, MDM2, MNAT1, MYC, MYT1, ORC1, ORC2, ORC3, ORC4, ORC5, ORC6, PCNA, POLA2, POLE, POLE2, PRIM1, …	TRUE
WP:49	IL-2 Signaling pathway	0	[-1]	[None]	7	16.6667	0.320289	1	{}	{}	[CCND2, CISH, IL2RB, IL2RG, JAK3, LCK, SOCS3]	[AKT1, BCL2, CBL, CCND2, CISH, CRKL, FOS, FOXO3, FYN, GAB2, GRB2, HRAS, IL2, IL2RA, IL2RB, IL2RG, JAK1, JAK3, JUN, LCK, MAP2K1, MAP2K2, MAPK1, MAPK3, MAPT, MYC, NMI, PIK3R1, PTK2B, PTPN11, RAF1, RPS6, RPS6KB1, RPS6KB2, SHC1, SOCS3, SOS1, STAT1, STAT3, STAT5A, STAT5B, SYK]	TRUE
WP:51	Regulation of Actin Cytoskeleton	0	[-1]	[None]	26	18.0556	0.0613872	1	{}	{}	[ARHGEF4, BDKRB2, CD14, EGF, FGF1, FGF11, FGF12, FGF13, FGF18, FGF22, FGF5, FGFR2, FGFR3, MAPK4, PAK6, PDGFA, PDGFB, PDGFRA, PDGFRB, PIK3CG, PIK3R3, PIK3R5, PIP5K1B, PIP5KL1, SSH1, WAS]	[ABI2, ACTB, ACTG1, ACTN1, APC, ARHGAP35, ARHGEF1, ARHGEF4, ARHGEF6, ARHGEF7, ARPC5, BAIAP2, BCAR1, BDKRB1, BDKRB2, BRAF, BRK1, CD14, CDC42, CFL1, CFL2, CHRM1, CHRM2, CHRM3, CHRM4, CHRM5, CRK, CSK, CYFIP2, DOCK1, EGF, EGFR, ENAH, EZR, F2, F2R, FGD1, FGF1, FGF10, FGF11, FGF12, FGF13, FGF14, FGF17, FGF18, FGF2, FGF20, FGF21, FGF22, FGF23, FGF3, FGF4, FGF5, FGF6, FGF7, FGF8, FGF9, FGFR1, FGFR2, FGFR…	TRUE
KEGG:00052	Galactose metabolism	0	[-1]	[None]	3	10	0.78026	1	{}	{}	[AKR1B10, HKDC1, MGAM]	[AKR1B1, AKR1B10, B4GALT1, B4GALT2, G6PC, G6PC2, G6PC3, GAA, GALE, GALK1, GALM, GALT, GANC, GCK, GLA, GLB1, HK1, HK2, HK3, HKDC1, LALBA, LCT, MGAM, PFKL, PFKM, PFKP, PGM1, PGM2, SI, UGP2]	TRUE
WP:53	ID signaling pathway	0	[-1]	[None]	3	18.75	0.35879	1	{}	{}	[ID1, ID3, PAX5]	[CCNE1, CDK2, ELK1, ELK3, ELK4, ID1, ID2, ID3, MYOD1, PAX2, PAX5, PAX8, RB1, RBL1, RBL2, SREBF1]	TRUE
WP:58	Monoamine GPCRs	0	[-1]	[None]	6	18.1818	0.268506	1	{}	{}	[ADRA1A, ADRA2A, ADRA2B, ADRA2C, HRH1, HTR7]	[ADRA1A, ADRA1B, ADRA1D, ADRA2A, ADRA2B, ADRA2C, ADRB1, ADRB2, ADRB3, CHRM1, CHRM2, CHRM3, CHRM4, CHRM5, DRD1, DRD2, DRD3, DRD4, DRD5, HRH1, HRH2, HTR1A, HTR1B, HTR1D, HTR1E, HTR1F, HTR2A, HTR2B, HTR2C, HTR4, HTR5A, HTR6, HTR7]	TRUE
WP:61	Notch Signaling Pathway	0	[-1]	[None]	10	16.3934	0.286427	1	{}	{}	[DLL3, DLL4, DTX1, FHL1, GATA3, HEY2, JAG2, LCK, NOTCH3, NOTCH4]	[ADAM17, AKT1, APH1A, APH1B, CCND1, CDKN1A, CIR1, CUL1, DLL1, DLL3, DLL4, DTX1, EP300, FBXW7, FHL1, GATA3, GSK3B, HDAC1, HDAC2, HES1, HES5, HES6, HEY1, HEY2, HIF1A, ITCH, JAG1, JAG2, JAK2, LCK, MAGEA1, MAML1, MAML2, MAML3, MAPT, MYC, NCOR1, NCOR2, NCSTN, NFKB1, NOTCH1, NOTCH2, NOTCH3, NOTCH4, NUMB, NUMBL, PIK3R1, PIK3R2, PSEN1, PSEN2, PSENEN, PTCRA, RBPJ, RING1, SAP30, SKP1, SNW1, SPEN, SRC, STAT…	TRUE
KEGG:00062	Fatty acid elongation	0	[-1]	[None]	4	16	0.428579	1	{}	{}	[ELOVL2, ELOVL3, ELOVL6, ELOVL7]	[ACAA2, ACOT1, ACOT2, ACOT4, ACOT7, ECHS1, ELOVL1, ELOVL2, ELOVL3, ELOVL4, ELOVL5, ELOVL6, ELOVL7, HADH, HADHA, HADHB, HSD17B12, MECR, PPT1, PPT2, PTPLA, PTPLAD1, PTPLAD2, PTPLB, TECR]	TRUE
WP:69	TCR Signaling Pathway	0	[-1]	[None]	13	14.6067	0.400713	1	{}	{}	[CD247, CD28, FYB, GATA3, IL15RA, ITK, MAP4K1, PRKCQ, PSTPIP1, SH2B3, SKAP1, WAS, ZAP70]	[AKT1, ATF2, BCL10, CARD11, CBL, CBLB, CCR5, CD247, CD28, CD3D, CD3E, CD3G, CD4, CD83, CD8A, CDC42, CHUK, CREB1, CRK, CRKL, DBNL, FAS, FOS, FYB, FYN, GAB2, GATA3, GRAP2, GRB2, HRAS, ICOS, IKBKB, IKBKG, IL15RA, IL17A, IL1A, IL1B, IL6, IL9, IRF4, ITK, ITPR1, JUN, LAT, LHB, MALT1, MAP2K1, MAP2K2, MAP3K14, MAP3K7, MAP3K8, MAP4K1, MAPK1, MAPK14, MAPK3, MAPK8, MAPK9, NCK1, NFATC1, NFATC2, NFKB1, NFKBIA…	TRUE
KEGG:00071	Fatty acid degradation	0	[-1]	[None]	3	6.81818	0.943574	1	{}	{}	[ACSL5, ACSL6, CPT1B]	[ACAA1, ACAA2, ACADL, ACADM, ACADS, ACADSB, ACADVL, ACAT1, ACAT2, ACOX1, ACOX3, ACSBG1, ACSBG2, ACSL1, ACSL3, ACSL4, ACSL5, ACSL6, ADH1A, ADH1B, ADH1C, ADH4, ADH5, ADH6, ADH7, ALDH1B1, ALDH2, ALDH3A2, ALDH7A1, ALDH9A1, CPT1A, CPT1B, CPT1C, CPT2, CYP4A11, CYP4A22, ECHS1, ECI1, ECI2, EHHADH, GCDH, HADH, HADHA, HADHB]	TRUE
WP:75	Toll-like receptor signaling pathway	0	[-1]	[None]	11	10.3774	0.848756	1	{}	{}	[CCL5, CD14, CXCL10, CXCL11, IL8, IRF7, MAPK10, PIK3CG, PIK3R3, PIK3R5, TLR5]	[100509672, 100509916, 100510195, AKT1, AKT2, AKT3, CASP8, CCL3, CCL4, CCL5, CD14, CD40, CD80, CD86, CHUK, CXCL10, CXCL11, CXCL9, FADD, FOS, IFNA1, IFNA10, IFNA13, IFNA14, IFNA16, IFNA17, IFNA2, IFNA21, IFNA4, IFNA5, IFNA6, IFNA7, IFNA8, IFNAR1, IFNAR2, IFNB1, IKBKB, IKBKE, IKBKG, IL12A, IL12B, IL1B, IL6, IL8, IRAK1, IRAK4, IRF3, IRF5, IRF7, JUN, LBP, LY96, MAP2K1, MAP2K2, MAP2K3, MAP2K4, MAP2K6,…	TRUE
REACTOME:79	L13a-mediated translational silencing of Ceruloplasmin expression	0	[-1]	[None]	5	4.71698	0.999051	1	{}	{}	[RPL26, RPL36A, RPS10, RPS17, RPS26]	[EIF1AX, EIF2S1, EIF2S2, EIF2S3, EIF3A, EIF3B, EIF3C, EIF3D, EIF3E, EIF3F, EIF3G, EIF3H, EIF3I, EIF3J, EIF3K, EIF4A1, EIF4A2, EIF4B, EIF4E, EIF4G1, EIF4H, FAU, LOC100288910, LOC101929876, LOC102724737, PABPC1, RPL10, RPL10A, RPL11, RPL12, RPL13, RPL13A, RPL14, RPL15, RPL17, RPL17-C18orf32, RPL18, RPL18A, RPL19, RPL21, RPL22, RPL23, RPL23A, RPL24, RPL26, RPL26L1, RPL27, RPL27A, RPL28, RPL29, RPL3,…	TRUE
WP:80	Nucleotide GPCRs	0	[-1]	[None]	4	33.3333	0.0635615	1	{}	{}	[ADORA1, ADORA3, LTB4R, P2RY2]	[ADORA1, ADORA2A, ADORA2B, ADORA3, LPAR4, LPAR6, LTB4R, P2RY1, P2RY2, P2RY4, P2RY6, SPECC1L]	TRUE
KEGG:00100	Steroid biosynthesis	0	[-1]	[None]	4	20	0.269807	1	{}	{}	[CEL, CYP24A1, DHCR24, SOAT2]	[CEL, CYP24A1, CYP27B1, CYP2R1, CYP51A1, DHCR24, DHCR7, EBP, FAXDC2, FDFT1, HSD17B7, LIPA, LSS, MSMO1, NSDHL, SC5D, SOAT1, SOAT2, SQLE, TM7SF2]	TRUE
WP:106	Alanine and aspartate metabolism	0	[-1]	[None]	3	25	0.206385	1	{}	{}	[ASS1, GAD1, GPT]	[ABAT, AGXT, ASL, ASPA, ASS1, DARS, GAD1, GAD2, GOT1, GOT2, GPT, PC]	TRUE
REACTOME:107	Apoptotic cleavage of cellular proteins	0	[-1]	[None]	8	21.0526	0.12235	1	{}	{}	[BMX, DSG1, DSG3, DSP, MST4, OCLN, PKP1, PRKCQ]	[ACIN1, ADD1, APC, BCAP31, BIRC2, BMX, CASP3, CASP6, CASP7, CASP8, CDH1, CLSPN, CTNNB1, DBNL, DSG1, DSG2, DSG3, DSP, FNTA, GAS2, GSN, LMNA, LMNB1, MAPT, MST4, OCLN, PKP1, PLEC, PRKCD, PRKCQ, PTK2, ROCK1, SATB1, SPTAN1, STK24, TJP1, TJP2, VIM]	TRUE
WP:111	Electron Transport Chain	0	[-1]	[None]	7	6.60377	0.990816	1	{}	{}	[ATP5O, COX6A1, NDUFA7, NDUFB8, NDUFC2, SLC25A27, UCP3]	[100510603, ATP5A1, ATP5B, ATP5C1, ATP5D, ATP5E, ATP5F1, ATP5G1, ATP5G2, ATP5G3, ATP5H, ATP5I, ATP5J, ATP5J2, ATP5L, ATP5O, ATP5S, ATP6, ATP8, ATPIF1, COX1, COX11, COX15, COX17, COX2, COX3, COX4I1, COX5A, COX5B, COX6A1, COX6A2, COX6B1, COX6C, COX7A1, COX7A2, COX7A2L, COX7B, COX7C, COX8A, CYTB, ND1, ND2, ND3, ND4, ND4L, ND5, ND6, NDUFA1, NDUFA10, NDUFA12, NDUFA2, NDUFA3, NDUFA4, NDUFA5, NDUFA6, ND…	TRUE
WP:117	GPCRs, Other	0	[-1]	[None]	18	20.9302	0.0315328	1	{}	{}	[ADORA3, CCKBR, CXCR3, DARC, GPR116, GPR132, GPR133, GPR18, GPR183, GPR83, GPR98, HRH4, HTR7, LGR6, LPHN3, NTSR1, P2RY11, S1PR1]	[ADORA2A, ADORA3, ADRA1D, ADRB2, ALG6, C5AR2, CCKBR, CCR5, CELSR1, CELSR2, CELSR3, CHRM2, CHRM3, CXCR1, CXCR2, CXCR3, DARC, DRD3, DRD4, EDNRA, EMR2, EMR3, F2R, FSHR, GHRHR, GNRHR, GPR116, GPR132, GPR133, GPR135, GPR143, GPR162, GPR17, GPR176, GPR18, GPR183, GPR55, GPR56, GPR61, GPR62, GPR83, GPR84, GPR88, GPR98, GRM1, GRM8, GRPR, HRH4, HTR1F, HTR2A, HTR7, LGR6, LPHN2, LPHN3, LTB4R2, MCHR2, NTSR1,…	TRUE
KEGG:00120	Primary bile acid biosynthesis	0	[-1]	[None]	4	23.5294	0.180298	1	{}	{}	[ACOX2, BAAT, CYP46A1, CYP7B1]	[ACOT8, ACOX2, AKR1C4, AKR1D1, AMACR, BAAT, CH25H, CYP27A1, CYP39A1, CYP46A1, CYP7A1, CYP7B1, CYP8B1, HSD17B4, HSD3B7, SCP2, SLC27A5]	TRUE
WP:129	Matrix Metalloproteinases	0	[-1]	[None]	10	33.3333	0.00397187	1	{}	{}	[MMP1, MMP10, MMP11, MMP23B, MMP25, MMP28, MMP3, MMP7, MMP9, TIMP3]	[100289688, BSG, MMP1, MMP10, MMP11, MMP13, MMP14, MMP15, MMP16, MMP17, MMP19, MMP2, MMP20, MMP21, MMP23B, MMP24, MMP25, MMP26, MMP27, MMP28, MMP3, MMP7, MMP8, MMP9, TCF20, TIMP1, TIMP2, TIMP3, TIMP4, TNF]	TRUE
KEGG:00140	Steroid hormone biosynthesis	0	[-1]	[None]	10	17.2414	0.23465	1	{}	{}	[AKR1C2, CYP17A1, CYP19A1, CYP1B1, CYP2E1, CYP3A5, CYP7B1, HSD11B2, SULT2B1, UGT2B7]	[AKR1C1, AKR1C2, AKR1C3, AKR1C4, AKR1D1, COMT, CYP11A1, CYP11B1, CYP11B2, CYP17A1, CYP19A1, CYP1A1, CYP1A2, CYP1B1, CYP21A2, CYP2E1, CYP3A4, CYP3A5, CYP3A7, CYP3A7-CYP3AP1, CYP7A1, CYP7B1, HSD11B1, HSD11B2, HSD17B1, HSD17B12, HSD17B2, HSD17B3, HSD17B6, HSD17B7, HSD17B8, HSD3B1, HSD3B2, SRD5A1, SRD5A2, SRD5A3, STS, SULT1E1, SULT2B1, UGT1A1, UGT1A10, UGT1A3, UGT1A4, UGT1A5, UGT1A6, UGT1A7, UGT1A8, …	TRUE
WP:143	Fatty Acid Beta Oxidation	0	[-1]	[None]	6	17.6471	0.292606	1	{}	{}	[ACSL5, ACSL6, CHKB, CPT1B, GK, LIPC]	[ACADL, ACADM, ACADS, ACADVL, ACAT1, ACSL1, ACSL3, ACSL4, ACSL5, ACSL6, ACSS2, CHKB, CPT1A, CPT1B, CPT2, CRAT, DECR1, DLD, ECHS1, ECI1, GCDH, GK, GK2, GPD2, HADH, HADHA, HADHB, LIPC, LIPE, LIPF, LPL, PNPLA2, SLC25A20, TPI1]	TRUE
WP:167	Eicosanoid Synthesis	0	[-1]	[None]	7	36.8421	0.00841378	1	{}	{}	[ALOX5AP, PLA2G6, PTGDS, PTGIS, PTGS1, PTGS2, TBXAS1]	[ALOX12, ALOX15B, ALOX5, ALOX5AP, DPEP1, GGT1, LTA4H, LTC4S, PLA2G2A, PLA2G6, PNPLA3, PNPLA8, PTGDS, PTGES, PTGES2, PTGIS, PTGS1, PTGS2, TBXAS1]	TRUE
WP:170	Nuclear Receptors	0	[-1]	[None]	5	13.1579	0.580494	1	{}	{}	[AR, ESR2, NR2E1, NR5A2, RORC]	[AR, ESR1, ESR2, ESRRA, ESRRB, HNF4A, NR0B1, NR1D2, NR1H2, NR1H3, NR1I2, NR1I3, NR2C2, NR2E1, NR2F1, NR2F2, NR2F6, NR3C1, NR4A1, NR4A2, NR5A1, NR5A2, PGR, PPARA, PPARD, PPARG, RARA, RARB, RARG, ROR1, RORA, RORC, RXRA, RXRB, RXRG, THRA, THRB, VDR]	TRUE
WP:176	Folate Metabolism	0	[-1]	[None]	10	15.873	0.32257	1	{}	{}	[APOA1, APOB, CSF1, F7, MAT1A, PLAT, SAA1, SAA2, SERPINA3, SOD3]	[ABCA1, AHCY, ALB, APOA1, APOB, CAT, CBS, CCL2, CRP, CSF1, CTH, DHFR, F2, F7, FLAD1, FOLR1, FOLR2, FOLR3, FOLR4, GART, HBA1, HBA2, HBB, ICAM1, IFNG, IL1B, IL2, IL4, IL6, INS, INSR, LDLR, MAT1A, MPO, MTHFD1, MTHFD2, MTHFR, MTHFS, MTR, MTRR, NFKB1, NFKB2, PLAT, PLG, RELA, RFK, SAA1, SAA2, SAA2-SAA4, SAA4, SCARB1, SERPINA3, SERPINE1, SHMT1, SHMT2, SLC19A1, SLC46A1, SOD1, SOD2, SOD3, ST20-MTHFS, TNF,…	TRUE
WP:179	Cell cycle	0	[-1]	[None]	6	5.82524	0.995649	1	{}	{}	[CCNA1, CCND2, CDKN2A, MCM10, MPEG1, ORC6]	[651610, 651921, 731751, ABL1, ARF1, ATM, ATR, BUB1, BUB1B, BUB3, CCNA1, CCNA2, CCNB1, CCNB2, CCNB3, CCND2, CCND3, CCNE1, CCNE2, CCNH, CDC14A, CDC14B, CDC20, CDC25A, CDC25B, CDC25C, CDC45, CDC6, CDC7, CDH1, CDK1, CDK2, CDK4, CDK6, CDKN1A, CDKN1B, CDKN2A, CHEK1, CHEK2, DBF4, E2F1, E2F2, E2F3, E2F4, E2F5, E2F6, EP300, ESPL1, GADD45A, GSK3B, HDAC1, HDAC2, HDAC3, HDAC4, HDAC5, HDAC6, HDAC7, HDAC8, KI…	TRUE
WP:183	Proteasome Degradation	0	[-1]	[None]	6	9.375	0.869079	1	{}	{}	[HLA-A, HLA-B, HLA-C, HLA-F, PSMA6, UCHL3]	[652826, H2AFX, H2AFZ, HIST1H2AB, HIST1H2AE, HLA-A, HLA-B, HLA-C, HLA-E, HLA-F, HLA-G, IFNG, NEDD4, PSMA1, PSMA2, PSMA3, PSMA4, PSMA5, PSMA6, PSMA7, PSMB1, PSMB10, PSMB2, PSMB3, PSMB4, PSMB5, PSMB6, PSMB7, PSMB8, PSMB9, PSMC1, PSMC2, PSMC3, PSMC4, PSMC5, PSMC6, PSMD1, PSMD10, PSMD11, PSMD12, PSMD13, PSMD2, PSMD3, PSMD4, PSMD5, PSMD6, PSMD7, PSMD8, PSMD9, PSME1, PSME2, PSME3, RPN1, RPN2, UBA1, UBA…	TRUE
WP:185	Integrin-mediated cell adhesion	0	[-1]	[None]	11	10.4762	0.840096	1	{}	{}	[ITGA10, ITGA11, ITGA7, ITGAL, ITGB2, ITGB4, ITGB7, ITGB8, MAPK10, MAPK4, PAK6]	[100289853, 100508643, 100509672, 100509916, 100510068, 100510195, AKT1, AKT2, AKT3, ARAF, ARHGEF7, BCAR1, BRAF, CAPN1, CAPN10, CAPN11, CAPN2, CAPN3, CAPN5, CAPN6, CAPN7, CAPN9, CAPNS1, CAV1, CAV2, CAV3, CDC42, CRK, CSK, DOCK1, EFCAB13, FYN, GIT2, GRB2, HRAS, ILK, ITGA1, ITGA10, ITGA11, ITGA2, ITGA2B, ITGA3, ITGA4, ITGA5, ITGA6, ITGA7, ITGA8, ITGA9, ITGAD, ITGAE, ITGAL, ITGAM, ITGAV, ITGAX, ITGB1…	TRUE
KEGG:00190	Oxidative phosphorylation	0	[-1]	[None]	11	8.27068	0.97343	1	{}	{}	[ATP12A, ATP5O, ATP6V0A4, ATP6V0D2, ATP6V1B1, COX6A1, NDUFA11, NDUFA4L2, NDUFA7, NDUFB8, NDUFC2]	[ATP12A, ATP4A, ATP4B, ATP5A1, ATP5B, ATP5C1, ATP5D, ATP5E, ATP5F1, ATP5G1, ATP5G2, ATP5G3, ATP5H, ATP5I, ATP5J, ATP5J2, ATP5L, ATP5O, ATP6, ATP6AP1, ATP6V0A1, ATP6V0A2, ATP6V0A4, ATP6V0B, ATP6V0C, ATP6V0D1, ATP6V0D2, ATP6V0E1, ATP6V0E2, ATP6V1A, ATP6V1B1, ATP6V1B2, ATP6V1C1, ATP6V1C2, ATP6V1D, ATP6V1E1, ATP6V1E2, ATP6V1F, ATP6V1G1, ATP6V1G2, ATP6V1G3, ATP6V1H, ATP8, COX1, COX10, COX11, COX15, CO…	TRUE
WP:206	Fatty Acid Omega Oxidation	0	[-1]	[None]	3	20	0.320205	1	{}	{}	[ALDH1A1, CYP2D6, CYP2E1]	[ADH1A, ADH1B, ADH1C, ADH4, ADH6, ADH7, ALDH1A1, ALDH2, CYP1A1, CYP1A2, CYP2A6, CYP2D6, CYP2E1, CYP3A4, CYP4A11]	TRUE
REACTOME:207	Removal of licensing factors from origins	0	[-1]	[None]	4	5.6338	0.989027	1	{}	{}	[CCNA1, MCM10, ORC6, PSMA6]	[CCNA1, CCNA2, CDC6, CDK2, CDKN1A, CDKN1B, CDT1, FZR1, GMNN, MCM10, MCM2, MCM3, MCM5, MCM6, MCM7, MCM8, ORC1, ORC2, ORC3, ORC4, ORC5, ORC6, PSMA1, PSMA2, PSMA3, PSMA4, PSMA5, PSMA6, PSMA7, PSMA8, PSMB1, PSMB10, PSMB11, PSMB2, PSMB3, PSMB4, PSMB5, PSMB6, PSMB7, PSMB8, PSMB9, PSMC1, PSMC2, PSMC3, PSMC4, PSMC5, PSMC6, PSMD1, PSMD10, PSMD11, PSMD12, PSMD13, PSMD14, PSMD2, PSMD3, PSMD4, PSMD5, PSMD6, …	TRUE
KEGG:00230	Purine metabolism	0	[-1]	[None]	17	9.65909	0.943078	1	{}	{}	[ADCY4, AK5, AK8, ENPP4, FHIT, GUCY1A2, GUCY1A3, NPR1, NT5E, PDE1A, PDE1B, PDE2A, PDE6A, PDE6B, PKLR, POLR2J3, XDH]	[ADA, ADCY1, ADCY10, ADCY2, ADCY3, ADCY4, ADCY5, ADCY6, ADCY7, ADCY8, ADCY9, ADK, ADPRM, ADSL, ADSS, ADSSL1, AK1, AK2, AK3, AK4, AK5, AK6, AK7, AK8, AK9, ALLC, AMPD1, AMPD2, AMPD3, APRT, ATIC, CANT1, DCK, DGUOK, ENPP1, ENPP3, ENPP4, ENTPD1, ENTPD2, ENTPD3, ENTPD4, ENTPD5, ENTPD6, ENTPD8, FHIT, GART, GDA, GMPR, GMPR2, GMPS, GUCY1A2, GUCY1A3, GUCY1B3, GUCY2C, GUCY2D, GUCY2F, GUK1, HDDC3, HPRT1, IMP…	TRUE
WP:236	Adipogenesis	0	[-1]	[None]	18	13.5338	0.503381	1	{}	{}	[AGT, CNTFR, CYP26B1, FRZB, GATA3, ID3, IGF1, LIFR, PLIN1, PPARGC1A, PRLR, PTGIS, SFRP4, SLC2A4, SOCS3, TWIST1, WNT10B, WNT5B]	[ADIPOQ, AGPAT2, AGT, AHR, ASIP, BMP1, BMP2, BMP3, BMP4, BSCL2, CDKN1A, CEBPA, CEBPB, CEBPD, CELF1, CFD, CISD1, CNTFR, CREB1, CSHL1, CTNNB1, CYP26A1, CYP26B1, DDIT3, DLK1, DVL1, E2F1, E2F4, EBF1, EGR2, EPAS1, FAS, FOXC2, FOXO1, FRZB, FZD1, GADD45A, GADD45B, GATA2, GATA3, GATA4, GDF10, GH1, GTF3A, HIF1A, HMGA1, HMGA1P8, HNF1A, ID3, IGF1, IL6, IL6ST, INS, IRS1, IRS2, IRS4, KLF15, KLF5, KLF6, KLF7, …	TRUE
KEGG:00240	Pyrimidine metabolism	0	[-1]	[None]	5	4.7619	0.998943	1	{}	{}	[CDA, NT5E, POLR2J3, TXNRD1, TYMP]	[AK9, CAD, CANT1, CDA, CMPK1, CMPK2, CTPS1, CTPS2, DCK, DCTD, DCTPP1, DHODH, DPYD, DPYS, DTYMK, DUT, ENTPD1, ENTPD3, ENTPD4, ENTPD5, ENTPD6, ENTPD8, ITPA, LOC101060521, NME1, NME1-NME2, NME2, NME3, NME4, NME5, NME6, NME7, NT5C, NT5C1A, NT5C1B, NT5C1B-RDH14, NT5C2, NT5C3A, NT5C3B, NT5E, NT5M, NUDT2, PNP, PNPT1, POLA1, POLA2, POLD1, POLD2, POLD3, POLD4, POLE, POLE2, POLE3, POLE4, POLR1A, POLR1B, PO…	TRUE
WP:241	One Carbon Metabolism	0	[-1]	[None]	4	13.7931	0.549049	1	{}	{}	[ALDH1L1, FOLH1, FTCD, MAT1A]	[AHCY, AHCYL2, ALDH1L1, AMT, ATIC, BHMT, DHFR, DNMT1, DNMT3A, DNMT3B, FOLH1, FOLH1B, FTCD, GART, MAT1A, MAT2B, MTFMT, MTHFD1, MTHFD1L, MTHFD2, MTHFR, MTHFS, MTR, MTRR, SHMT1, SHMT2, ST20-MTHFS, TCN2, TYMS]	TRUE
WP:244	Alpha 6 Beta 4 signaling pathway	0	[-1]	[None]	5	16.129	0.394871	1	{}	{}	[ITGB4, LAMA2, LAMA3, LAMB3, LAMC2]	[AKT1, EIF4EBP1, GAB1, HRAS, IRS1, IRS2, ITGA6, ITGB4, LAMA1, LAMA2, LAMA3, LAMA5, LAMB1, LAMB2, LAMB3, LAMC1, LAMC2, MAPK1, MAPK14, MAPK3, MTOR, PIK3R1, PIK3R2, PRKCA, PRKCD, PTK2, PTPN11, RAC1, RHOA, SHC1, SRC]	TRUE
WP:247	Small Ligand GPCRs	0	[-1]	[None]	8	42.1053	0.00183331	1	{}	{}	[CNR1, LPAR1, PTAFR, PTGER2, PTGER3, PTGER4, S1PR1, S1PR4]	[CNR1, CNR2, GPR50, LPAR1, MTNR1A, MTNR1B, PTAFR, PTGDR, PTGER1, PTGER2, PTGER3, PTGER4, PTGFR, PTGIR, S1PR1, S1PR2, S1PR3, S1PR4, TBXA2R]	TRUE
KEGG:00250	Alanine, aspartate and glutamate metabolism	0	[-1]	[None]	7	20	0.174145	1	{}	{}	[ALDH5A1, ASS1, DDO, FOLH1, GAD1, GPT, IL4I1]	[ABAT, ADSL, ADSS, ADSSL1, AGXT, AGXT2, ALDH4A1, ALDH5A1, ASL, ASNS, ASPA, ASS1, CAD, CPS1, DDO, FOLH1, GAD1, GAD2, GFPT1, GFPT2, GLS, GLS2, GLUD1, GLUD2, GLUL, GOT1, GOT2, GPT, GPT2, IL4I1, NAT8L, NIT2, PPAT, RIMKLA, RIMKLB]	TRUE
WP:254	Apoptosis	0	[-1]	[None]	15	17.8571	0.140415	1	{}	{}	[BBC3, CASP10, CDKN2A, DIABLO, FASLG, GZMB, IGF1, IGF2, IRF1, IRF7, MAPK10, TNFRSF21, TNFRSF25, TNFSF10, TP73]	[100289713, AKT1, APAF1, BAD, BAK1, BAX, BBC3, BCL2, BCL2L1, BCL2L11, BCL2L2, BID, BIRC2, BIRC3, BIRC5, BNIP3L, BOK, CASP1, CASP10, CASP2, CASP3, CASP4, CASP6, CASP7, CASP8, CASP9, CDKN2A, CFLAR, CHUK, CRADD, CYCS, DFFA, DFFB, DIABLO, FADD, FAS, FASLG, GZMB, HELLS, HRK, IGF1, IGF1R, IGF2, IKBKB, IKBKG, IRF1, IRF2, IRF3, IRF4, IRF5, IRF6, IRF7, JUN, LTA, MAP2K4, MAP3K1, MAPK10, MCL1, MDM2, MYC, NF…	TRUE
KEGG:00260	Glycine, serine and threonine metabolism	0	[-1]	[None]	6	15	0.44188	1	{}	{}	[AOC3, GATM, GNMT, MAOB, PGAM2, SDS]	[AGXT, AGXT2, ALAS1, ALAS2, ALDH7A1, AMT, AOC2, AOC3, BHMT, BPGM, CBS, CHDH, CTH, DAO, DLD, DMGDH, GAMT, GATM, GCAT, GCSH, GLDC, GLYCTK, GNMT, GRHPR, LOC102724560, MAOA, MAOB, PGAM1, PGAM2, PGAM4, PHGDH, PIPOX, PSAT1, PSPH, SARDH, SDS, SDSL, SHMT1, SHMT2, SRR]	TRUE
WP:268	Notch Signaling Pathway	0	[-1]	[None]	6	13.0435	0.58403	1	{}	{}	[DLL3, DLL4, DTX1, JAG2, NOTCH3, NOTCH4]	[ADAM17, APH1A, APH1B, CREBBP, CTBP1, CTBP2, DLL1, DLL3, DLL4, DTX1, DTX2, DTX3, DTX3L, DTX4, DVL1, DVL2, DVL3, HDAC1, HDAC2, HES1, HES5, INPP5K, JAG1, JAG2, KAT2A, KAT2B, KCNJ5, LFNG, MAML1, MAML3, MFNG, NCOR2, NCSTN, NOTCH1, NOTCH2, NOTCH3, NOTCH4, NUMB, NUMBL, PSEN1, PSEN2, PTCRA, RBPJ, RBPJL, RFNG, TNF]	TRUE
KEGG:00270	Cysteine and methionine metabolism	0	[-1]	[None]	3	7.89474	0.896476	1	{}	{}	[IL4I1, MAT1A, SDS]	[ADI1, AHCY, AHCYL1, AHCYL2, AMD1, APIP, BHMT, CBS, CDO1, CTH, DNMT1, DNMT3A, DNMT3B, ENOPH1, GOT1, GOT2, IL4I1, LDHA, LDHAL6A, LDHAL6B, LDHB, LDHC, LOC102724560, MAT1A, MAT2A, MAT2B, MDH1, MDH2, MPST, MRI1, MTAP, MTR, SDS, SDSL, SMS, SRM, TAT, TST]	TRUE
REACTOME:278	Platelet Aggregation (Plug Formation)	0	[-1]	[None]	8	22.2222	0.0956073	1	{}	{}	[ADRA2A, ADRA2C, FGG, GP1BA, RAPGEF3, RASGRP1, RASGRP2, VWF]	[ADRA2A, ADRA2C, AKT1, APBB1IP, BCAR1, CRK, CSK, F2, FGA, FGB, FGG, FN1, GP1BA, GP1BB, GP5, GP9, GRB2, ITGA2B, ITGB3, MPL, PDPK1, PTK2, PTPN1, RAP1A, RAP1B, RAPGEF3, RAPGEF4, RASGRP1, RASGRP2, SHC1, SOS1, SRC, SYK, THPO, TLN1, VWF]	TRUE
KEGG:00280	Valine, leucine and isoleucine degradation	0	[-1]	[None]	3	6.38298	0.95879	1	{}	{}	[AOX1, BCKDHA, IL4I1]	[AACS, ABAT, ACAA1, ACAA2, ACAD8, ACADM, ACADS, ACADSB, ACAT1, ACAT2, ACSF3, ALDH1B1, ALDH2, ALDH3A2, ALDH6A1, ALDH7A1, ALDH9A1, AOX1, AUH, BCAT1, BCAT2, BCKDHA, BCKDHB, DBT, DLD, ECHS1, EHHADH, HADH, HADHA, HADHB, HIBADH, HIBCH, HMGCL, HMGCLL1, HMGCS1, HMGCS2, HSD17B10, IL4I1, IVD, MCCC1, MCCC2, MCEE, MUT, OXCT1, OXCT2, PCCA, PCCB]	TRUE
WP:286	IL-3 Signaling Pathway	0	[-1]	[None]	6	13.3333	0.561542	1	{}	{}	[CD69, HCK, IL3RA, IL8, INPP5D, PTPN6]	[AKT1, BAD, BCL2, BCL2L1, CBL, CCR3, CD69, CD86, CRKL, CSF2RB, ENPP3, FOS, FYN, GAB2, GRB2, HCK, HRAS, IL3, IL3RA, IL5RA, IL8, INPP5D, JAK1, JAK2, JUN, LYN, MAP2K1, MAPK1, MAPK3, MAPK8, PIK3R1, PRKACA, PTPN11, PTPN6, RAF1, RAPGEF1, SHC1, SOS1, SRC, STAT3, STAT5A, STAT5B, SYK, TGFB1, YWHAQ]	TRUE
WP:289	Myometrial Relaxation and Contraction Pathways	0	[-1]	[None]	33	21.2903	0.00361036	1	{}	{}	[ACKR3, ACTA2, ADCY4, ATF5, ATP2A3, CAMK2A, CNN1, CORIN, GJA1, GNG4, GNGT1, GUCY1A3, IGFBP2, IGFBP3, IGFBP4, IGFBP5, LPAR1, NOS3, PRKCB, PRKCQ, PRKCZ, RAMP1, RAMP2, RGS1, RGS11, RGS16, RGS17, RGS4, RGS5, RGS9, RYR1, RYR2, SFN]	[ACKR3, ACTA1, ACTA2, ACTB, ACTC1, ACTG1, ADCY1, ADCY2, ADCY3, ADCY4, ADCY5, ADCY6, ADCY7, ADCY8, ADCY9, ADM, ARRB1, ARRB2, ATF1, ATF2, ATF3, ATF4, ATF5, ATF6B, ATP2A2, ATP2A3, CACNB3, CALCA, CALD1, CALM1, CALM2, CALM3, CAMK2A, CAMK2B, CAMK2D, CAMK2G, CNN1, CNN2, CORIN, CRCP, CREB1, CREB3, CRH, CRHR1, DGKZ, ETS2, FOS, GABPA, GABPB1, GJA1, GNAQ, GNAS, GNB1, GNB2, GNB3, GNB4, GNB5, GNG11, GNG12, GN…	TRUE
WP:299	Nuclear receptors in lipid metabolism and toxicity	0	[-1]	[None]	5	15.1515	0.450162	1	{}	{}	[ABCC3, ABCG1, ABCG5, CYP24A1, CYP2E1]	[ABCA1, ABCB1, ABCB11, ABCB4, ABCC2, ABCC3, ABCD2, ABCD3, ABCG1, ABCG5, CYP1A2, CYP24A1, CYP26A1, CYP27B1, CYP2B6, CYP2C9, CYP2E1, CYP3A4, CYP4A11, CYP4B1, CYP7A1, CYP8B1, NR1H3, NR1H4, NR1I2, NR1I3, PPARA, PPARD, PPARG, RARA, RARB, RARG, VDR]	TRUE
WP:304	Kit receptor signaling pathway	0	[-1]	[None]	5	9.25926	0.861079	1	{}	{}	[BTK, INPP5D, PRKCB, PTPN6, SNAI1]	[AKT1, BAD, BCL2, BTK, CBL, CRK, DOK1, EP300, FOS, FOXO3, GRB10, GRB7, HRAS, INPP5D, JAK2, JUNB, KIT, KITLG, LYN, MAP2K1, MAP2K2, MAPK1, MAPK14, MAPK3, MAPK8, MAPT, MATK, MITF, PIK3R1, PIK3R2, PLCG1, PRKCA, PRKCB, PTPN11, PTPN6, RAF1, RPS6, RPS6KA1, RPS6KA3, RPS6KB1, SHC1, SNAI1, SNAI2, SOCS1, SOCS6, SOS1, SRC, STAT1, STAT3, STAT5A, STAT5B, TBX2, TEC, VAV1]	TRUE
WP:314	FAS pathway and Stress induction of HSP regulation	0	[-1]	[None]	4	10.2564	0.779458	1	{}	{}	[ARHGDIB, CASP10, FASLG, HSPB1]	[731751, APAF1, ARHGDIB, BCL2, CASP10, CASP3, CASP6, CASP7, CASP8, CASP9, CFLAR, CYCS, DAXX, DFFA, DFFB, FADD, FAF1, FAS, FASLG, HSPB1, IL1A, JUN, LMNA, LMNB1, LMNB2, MAP2K4, MAP3K1, MAP3K7, MAPK8, MAPKAPK2, MAPKAPK3, PAK1, PAK2, PARP1, PRKDC, RB1, RIPK2, SPTAN1, TNF]	TRUE
WP:322	Osteoblast Signaling	0	[-1]	[None]	5	35.7143	0.0291079	1	{}	{}	[COL1A1, PDGFB, PDGFRA, PDGFRB, PTH1R]	[COL1A1, EFCAB13, FGF23, IBSP, ITGAV, ITGB3, PDGFB, PDGFRA, PDGFRB, PTH, PTH1R, SLC17A2, TNFRSF11B, TNFSF11]	TRUE
WP:325	Triacylglyceride Synthesis	0	[-1]	[None]	5	20.8333	0.205614	1	{}	{}	[DGAT2, GK, GPD1, LIPC, PPAP2C]	[AGPAT1, AGPAT2, AGPAT3, AGPAT4, AGPAT5, AGPS, DGAT1, DGAT2, GK, GK2, GNPAT, GPAM, GPD1, LIPC, LIPE, LIPF, LPL, MOGAT1, MOGAT2, MOGAT3, PNPLA2, PPAP2A, PPAP2B, PPAP2C]	TRUE
REACTOME:326	Intrinsic Pathway of Fibrin Clot Formation	0	[-1]	[None]	7	31.8182	0.0199291	1	{}	{}	[F10, F12, GP1BA, KLKB1, SERPINA5, SERPING1, VWF]	[A2M, C1QBP, F10, F11, F12, F2, F8, F9, GP1BA, GP1BB, GP5, GP9, KLKB1, KNG1, PRCP, PROC, SERPINA5, SERPINC1, SERPIND1, SERPINE2, SERPING1, VWF]	TRUE
KEGG:00330	Arginine and proline metabolism	0	[-1]	[None]	12	19.6721	0.102722	1	{}	{}	[ARG1, ASS1, CARNS1, CKMT1B, CKMT2, CNDP1, GATM, HOGA1, MAOB, NOS2, NOS3, PRODH]	[ACY1, ADC, AGMAT, ALDH18A1, ALDH1B1, ALDH2, ALDH3A2, ALDH4A1, ALDH7A1, ALDH9A1, AMD1, AOC1, ARG1, ARG2, ASL, ASS1, CARNS1, CKB, CKM, CKMT1A, CKMT1B, CKMT2, CNDP1, CNDP2, CPS1, DAO, GAMT, GATM, GLS, GLS2, GLUD1, GLUD2, GLUL, GOT1, GOT2, HOGA1, L3HYPDH, LAP3, LOC102724788, MAOA, MAOB, NAGS, NOS1, NOS2, NOS3, OAT, ODC1, OTC, P4HA1, P4HA2, P4HA3, PRODH, PRODH2, PYCR1, PYCR2, PYCRL, SAT1, SAT2, SMOX,…	TRUE
REACTOME:332	IRS-mediated signalling	0	[-1]	[None]	7	8.04598	0.953653	1	{}	{}	[FGF1, FGF18, FGF22, FGF5, FGFR2, FGFR3, KLB]	[AKT1S1, AKT2, CAB39, CAB39L, CDK1, DOK1, EEF2K, EIF4B, EIF4E, EIF4EBP1, EIF4G1, FGF1, FGF10, FGF16, FGF17, FGF18, FGF19, FGF2, FGF20, FGF22, FGF23, FGF3, FGF4, FGF5, FGF6, FGF7, FGF8, FGF9, FGFR1, FGFR2, FGFR3, FGFR4, FRS2, GAB1, GRB2, HRAS, IL6, IL6R, IL6ST, IRS1, IRS2, JAK1, JAK2, KL, KLB, KRAS, LOC101930123, MAP2K1, MAP2K2, MAPK1, MAPK3, MLST8, MTOR, NRAS, PDE3B, PDPK1, PIK3C3, PIK3CA, PIK3CB…	TRUE
WP:334	GPCRs, Class B Secretin-like	0	[-1]	[None]	8	33.3333	0.00970605	1	{}	{}	[ADCYAP1R1, CALCR, CALCRL, GPR64, LPHN3, PTH1R, VIPR1, VIPR2]	[100506602, ADCYAP1R1, CALCR, CALCRL, CD97, CRHR1, CRHR2, ELTD1, EMR1, EMR2, GCGR, GHRHR, GIPR, GLP1R, GLP2R, GPR64, LPHN1, LPHN2, LPHN3, PTH1R, PTH2R, SCTR, VIPR1, VIPR2]	TRUE
KEGG:00340	Histidine metabolism	0	[-1]	[None]	8	34.7826	0.00730429	1	{}	{}	[ALDH3A1, ALDH3B2, AMDHD1, CARNS1, CNDP1, FTCD, HAL, MAOB]	[ALDH1A3, ALDH1B1, ALDH2, ALDH3A1, ALDH3A2, ALDH3B1, ALDH3B2, ALDH7A1, ALDH9A1, AMDHD1, AOC1, ASPA, CARNS1, CNDP1, CNDP2, DDC, FTCD, HAL, HDC, HNMT, MAOA, MAOB, UROC1]	TRUE
KEGG:00350	Tyrosine metabolism	0	[-1]	[None]	7	20	0.174145	1	{}	{}	[ALDH3A1, ALDH3B2, AOC3, AOX1, IL4I1, MAOB, TYRP1]	[ADH1A, ADH1B, ADH1C, ADH4, ADH5, ADH6, ADH7, ALDH1A3, ALDH3A1, ALDH3B1, ALDH3B2, AOC2, AOC3, AOX1, COMT, DBH, DCT, DDC, FAH, FAHD1, GOT1, GOT2, GSTZ1, HGD, HPD, IL4I1, MAOA, MAOB, MIF, PNMT, TAT, TH, TPO, TYR, TYRP1]	TRUE
KEGG:00360	Phenylalanine metabolism	0	[-1]	[None]	5	27.7778	0.0796655	1	{}	{}	[ALDH3A1, ALDH3B2, AOC3, IL4I1, MAOB]	[ALDH1A3, ALDH3A1, ALDH3B1, ALDH3B2, AOC2, AOC3, DDC, GLYAT, GOT1, GOT2, HPD, IL4I1, MAOA, MAOB, MIF, PAH, PRDX6, TAT]	TRUE
WP:364	IL-6 signaling pathway	0	[-1]	[None]	5	11.9048	0.671686	1	{}	{}	[AGT, HCK, IRF1, PRDM1, SOCS3]	[A2M, AGT, AKT1, BAD, BCL2L1, CREBBP, CRP, GRB2, GSK3B, HCK, HDAC1, IL6, IL6R, IL6ST, IRF1, JAK1, JAK2, JUNB, MAP2K1, MAP2K2, MAP2K4, MAPK1, MAPK3, NCOA1, NLK, NR2F6, PIK3R1, PIK3R2, PRDM1, PRKCD, PTPN11, RAC1, RPS6KB1, SHC1, SOCS3, SOS1, STAT1, STAT3, TIMP1, TYK2, VAV1, VIP]	TRUE
WP:366	TGF beta Signaling Pathway	0	[-1]	[None]	5	4.2735	0.999716	1	{}	{}	[FOXH1, MAP4K1, MAPK4, ZEB1, ZFYVE16]	[100509916, 100510195, AKT1, ATF2, ATF3, AXIN1, BCAR1, BTRC, CAV1, CCNB2, CCND1, CDC42, CDK1, CITED1, COPS5, CUL1, DAB2, E2F4, E2F5, EFCAB13, EID2, EP300, ETS1, FOS, FOSB, FOXH1, FOXP3, GRB2, HDAC1, HGS, ITCH, ITGB1, ITGB3, JUN, JUNB, JUND, KLF10, KLF11, KLF6, LIMK2, MAP2K1, MAP2K2, MAP2K3, MAP2K4, MAP2K6, MAP3K7, MAP4K1, MAPK1, MAPK14, MAPK4, MAPK8, MAPK9, MEF2A, MEF2C, MYC, NEDD4L, NEDD9, NUP15…	TRUE
REACTOME:380	Synthesis of very long-chain fatty acyl-CoAs	0	[-1]	[None]	6	31.5789	0.0316379	1	{}	{}	[ACSL5, ACSL6, ELOVL2, ELOVL3, ELOVL6, ELOVL7]	[ACSL1, ACSL4, ACSL5, ACSL6, ELOVL1, ELOVL2, ELOVL3, ELOVL4, ELOVL5, ELOVL6, ELOVL7, HSD17B12, HSD17B3, PTPLA, PTPLAD1, PTPLAD2, PTPLB, TECR, TECRL]	TRUE
WP:382	MAPK signaling pathway	0	[-1]	[None]	20	12.2699	0.682809	1	{}	{}	[CD14, EGF, FASLG, HSPB1, IL1R1, MAP4K1, MAPK10, MAPK4, MAPK8IP3, NTF4, PDGFB, PDGFRB, PRKCB, PRKCZ, PTPRR, RASGRF2, RASGRP1, RASGRP4, TGFB2, TMEM37]	[100508643, 100509672, 100510068, ACVR1B, ACVR1C, AKT1, AKT2, AKT3, ARRB1, ARRB2, ATF2, ATF4, BDNF, BRAF, CASP1, CASP2, CASP3, CASP6, CASP7, CASP8, CASP9, CD14, CDC25B, CDC42, CRK, CRKL, DAXX, DDIT3, DUSP10, DUSP4, DUSP5, DUSP6, DUSP7, ECSIT, EGF, EGFR, ELK1, FAS, FASLG, FGF4, FLNA, FOS, GADD45A, GCK, GNA12, GRB2, HSPA1A, HSPA1B, HSPA5, HSPA8, HSPB1, HSPB2, IKBKB, IKBKG, IL1A, IL1B, IL1R1, IL1R2,…	TRUE
WP:383	Striated Muscle Contraction	0	[-1]	[None]	9	23.6842	0.0566879	1	{}	{}	[ACTA2, DMD, MYBPC1, MYBPC2, MYH3, MYL9, MYOM1, NEB, TNNI1]	[ACTA1, ACTA2, ACTC1, ACTG1, ACTN2, ACTN3, ACTN4, DES, DMD, MYBPC1, MYBPC2, MYBPC3, MYH3, MYH6, MYH8, MYL1, MYL2, MYL3, MYL4, MYL9, MYOM1, NEB, TCAP, TMOD1, TNNC1, TNNC2, TNNI1, TNNI2, TNNI3, TNNT1, TNNT2, TNNT3, TPM1, TPM2, TPM3, TPM4, TTN, VIM]	TRUE
WP:395	IL-4 signaling pathway	0	[-1]	[None]	8	15.6863	0.364014	1	{}	{}	[DOK2, GATA3, HRH1, IL2RG, INPP5D, JAK3, PTPN6, SOCS3]	[AKT1, ATF2, BAD, BIRC5, CBL, CEBPA, CEBPB, CHUK, DOK2, ELK1, EP300, FES, FOS, GAB2, GATA3, GRB2, HRH1, IKBKB, IL2RG, IL4, IL4R, INPP5D, IRS1, IRS2, JAK1, JAK2, JAK3, MAPK1, MAPK11, MAPK14, MAPK3, NFIL3, NFKB1, NFKBIA, PIK3CA, PIK3CD, PIK3R1, PIK3R2, PTPN11, PTPN6, RELA, RPS6KB1, SHC1, SOCS1, SOCS3, SOCS5, SOS1, STAT1, STAT3, STAT6, TYK2]	TRUE
WP:399	Wnt Signaling Pathway and Pluripotency	0	[-1]	[None]	22	22.2222	0.00949858	1	{}	{}	[CCND2, FZD10, MAPK10, MMP7, NANOG, NKD2, PLAU, PPP2R2B, PPP2R2C, PRKCB, PRKCQ, PRKCZ, SOX2, WNT10A, WNT10B, WNT11, WNT16, WNT3, WNT4, WNT5A, WNT5B, WNT7B]	[100293888, APC, AXIN1, AXIN2, CCND1, CCND2, CCND3, CD44, CREBBP, CSNK1E, CTBP1, CTBP2, CTNNB1, CTNND1, DVL1, DVL2, DVL3, EP300, ESRRB, FBXW2, FOSL1, FOXD3, FRAT1, FZD1, FZD10, FZD2, FZD3, FZD4, FZD5, FZD6, FZD7, FZD8, FZD9, GSK3B, JUN, LDLR, LEF1, LRP5, LRP6, MAP3K7, MAPK10, MAPK9, MMP7, MYC, NANOG, NFYA, NKD1, NKD2, NLK, PAFAH1B1, PLAU, POU5F1, PPARD, PPM1J, PPP2CA, PPP2CB, PPP2R1A, PPP2R1B, PP…	TRUE
WP:400	p38 MAPK Signaling Pathway	0	[-1]	[None]	3	8.82353	0.84777	1	{}	{}	[HSPB1, RASGRF1, TGFB2]	[ATF2, CDC42, CREB1, DAXX, DDIT3, ELK1, GRB2, HMGN1, HRAS, HSPB1, MAP2K4, MAP2K6, MAP3K1, MAP3K5, MAP3K7, MAP3K9, MAPK14, MAPKAPK2, MAPKAPK5, MAX, MEF2D, MKNK1, MYC, PLA2G4A, RAC1, RASGRF1, RIPK1, RPS6KA5, SHC1, STAT1, TGFB2, TGFBR1, TRADD, TRAF2]	TRUE
WP:408	Oxidative Stress	0	[-1]	[None]	5	18.5185	0.284079	1	{}	{}	[MAPK10, MT1X, NQO1, SOD3, XDH]	[CAT, CYBA, CYP1A1, FOS, GCLC, GSR, GSTT2, GSTT2B, HMOX1, JUNB, MAOA, MAPK10, MAPK14, MGST1, MT1X, NFE2L2, NFIX, NFKB1, NOX4, NQO1, SOD1, SOD2, SOD3, SP1, TXN2, UGT1A6, XDH]	TRUE
WP:410	Diurnally regulated genes with circadian orthologs	0	[-1]	[None]	6	12.5	0.627146	1	{}	{}	[CLDN5, G0S2, HLA-DMA, KLF9, PER2, UCP3]	[ARNTL, AZIN1, BTG1, CBX3, CEBPB, CLDN5, CLOCK, CRY1, CRY2, DAZAP2, DNAJA1, EIF4G2, ERC2, ETV6, G0S2, GFRA1, GSTM3, GSTP1, HERPUD1, HIST1H2BN, HLA-DMA, HSPA8, IDI1, KLF9, MYF6, NCKAP1, NCOA4, NR1D2, PER1, PER2, PIGF, PPP1R3C, PPP2CB, PSMA4, PURA, QKI, RBPMS, SF3A3, STBD1, SUMO1, SUMO3, TAB2, TOB1, TUBB3, UCP3, UGP2, VAPA, ZFR]	TRUE
WP:430	Statin Pathway	0	[-1]	[None]	9	31.0345	0.0103583	1	{}	{}	[ABCG5, APOA1, APOB, APOC1, APOC2, APOE, HMGCR, LIPC, PLTP]	[ABCA1, ABCG5, ABCG8, ACSS1, APOA1, APOA2, APOA4, APOA5, APOB, APOC1, APOC2, APOC3, APOE, CETP, CYP7A1, DGAT1, FDFT1, HMGCR, LCAT, LDLR, LIPC, LPL, LRP1, MTTP, PDIA2, PLTP, SCARB1, SOAT1, SQLE]	TRUE
WP:437	EGF/EGFR Signaling Pathway	0	[-1]	[None]	16	11.3475	0.786142	1	{}	{}	[CAMK2A, CBLC, DOK2, EGF, GJA1, INPP5D, MAP4K1, MAPK4, PLCE1, PRKCB, PRKCZ, PTK6, RPS6KA2, SH2D2A, SH3GL3, TWIST1]	[ABI1, ABL1, AKT1, AP2A1, AP2B1, AP2M1, AP2S1, ARF6, ARHGEF1, ATF1, ATXN2, AURKA, BCAR1, BRAF, CAMK2A, CAV1, CBLC, CDC42, CFL1, CREB1, CRK, CRKL, CSK, DNM1, DOK2, E2F1, EGF, EGFR, ELK1, ELK4, EPN1, EPS15, EPS15L1, EPS8, ERBB2, ERRFI1, FOS, FOSB, FOXO1, FOXO4, GAB1, GAB2, GJA1, GRB2, HGS, INPP5D, INPPL1, IQGAP1, IQSEC1, ITCH, JAK1, JAK2, JUN, JUND, KRAS, LIMK2, MAP2K1, MAP2K2, MAP2K5, MAP3K1, MAP3…	TRUE
WP:453	Inflammatory Response Pathway	0	[-1]	[None]	9	30	0.0130954	1	{}	{}	[CD28, COL1A1, COL1A2, COL3A1, IL2RB, IL2RG, LAMC2, LCK, ZAP70]	[CD28, CD40, CD40LG, CD80, CD86, COL1A1, COL1A2, COL3A1, FN1, IFNG, IL2, IL2RA, IL2RB, IL2RG, IL4, IL4R, IL5, IL5RA, LAMA5, LAMB1, LAMB2, LAMC1, LAMC2, LCK, THBS1, THBS3, TNFRSF1A, TNFRSF1B, VTN, ZAP70]	TRUE
WP:455	GPCRs, Class A Rhodopsin-like	0	[-1]	[None]	48	18.9723	0.0061135	1	{}	{}	[ACKR2, ACKR3, ADORA1, ADORA3, ADRA1A, ADRA2A, ADRA2B, ADRA2C, APLNR, AVPR2, BDKRB2, C3AR1, CCKBR, CCR6, CCR7, CCRL2, CMKLR1, CNR1, CXCR3, CXCR4, CYSLTR2, F2RL1, FFAR2, GPR1, GPR18, GPR35, GPR4, GPR63, GPR68, GPR83, GPR87, HCAR3, HCRTR1, HRH1, HTR7, LPAR5, LTB4R, NMUR1, NPY1R, NTSR1, P2RY11, P2RY2, PTAFR, PTGDR2, PTGER2, PTGER3, PTGER4, SSTR4]	[ACKR2, ACKR3, ACKR4, ADORA1, ADORA2A, ADORA2B, ADORA3, ADRA1A, ADRA1B, ADRA1D, ADRA2A, ADRA2B, ADRA2C, ADRB1, ADRB2, ADRB3, AGTR1, AGTR2, APLNR, AVPR1A, AVPR1B, AVPR2, BDKRB1, BDKRB2, BRS3, C3AR1, C5AR2, CCKAR, CCKBR, CCR1, CCR10, CCR3, CCR4, CCR5, CCR6, CCR7, CCR8, CCR9, CCRL2, CHRM1, CHRM2, CHRM3, CHRM4, CHRM5, CMKLR1, CNR1, CNR2, CX3CR1, CXCR1, CXCR2, CXCR3, CXCR4, CXCR5, CYSLTR1, CYSLTR2, DR…	TRUE
WP:465	Tryptophan metabolism	0	[-1]	[None]	11	23.4043	0.0404426	1	{}	{}	[ALDH1A1, ALDH1A2, AOX1, CYP19A1, CYP1B1, CYP2E1, CYP7B1, DHCR24, INMT, MAOB, TDO2]	[730429, AADAT, AANAT, ACAT1, ACMSD, AFMID, ALDH1A1, ALDH1A2, ALDH2, ALDH3A2, ALDH9A1, AOC1, AOX1, ASMT, CAT, CYP19A1, CYP1A1, CYP1A2, CYP1B1, CYP2A13, CYP2C18, CYP2E1, CYP2F1, CYP2J2, CYP3A4, CYP4F12, CYP7B1, DDC, DHCR24, ECHS1, GCDH, HAAO, HADH, HSD17B10, IDO1, INMT, KYNU, MAOB, MDM2, OGDH, PRMT1, RNF25, TDO2, TPH1, UBE3A, UBR5, WARS]	TRUE
WP:474	Endochondral Ossification	0	[-1]	[None]	18	27.2727	0.0018505	1	{}	{}	[ACAN, ALPL, BMP7, COL10A1, COL2A1, CST5, FGF18, FGFR3, FRZB, IGF1, IGF2, MMP9, PLAT, PLAU, PTH1R, SOX9, TGFB2, TIMP3]	[ACAN, ADAMTS1, ADAMTS4, ADAMTS5, AKT1, ALPL, BMP6, BMP7, BMPR1A, CAB39, CALM1, CALM2, CALM3, CDKN1C, CHST11, COL10A1, COL2A1, CSHL1, CST5, CTSV, DDR2, ENPP1, FGF18, FGF2, FGFR1, FGFR3, FRZB, GH1, GHR, GLI3, HDAC4, HMGCS1, IFT88, IGF1, IGF1R, IGF2, IHH, KIF3A, MEF2C, MGP, MMP13, MMP9, NKX3-2, PLAT, PLAU, PRKACA, PTCH1, PTH, PTH1R, PTHLH, RUNX2, RUNX3, SCIN, SERPINH1, SLC38A2, SOX5, SOX6, SOX9, SP…	TRUE
WP:477	Cytoplasmic Ribosomal Proteins	0	[-1]	[None]	6	6.18557	0.992235	1	{}	{}	[RPL26, RPL36A, RPS10, RPS17, RPS26, RPS6KA2]	[100291837, 100508474, 100508742, 100510447, 100510735, 653881, FAU, MRPL19, RPL10, RPL10A, RPL11, RPL12, RPL13, RPL13A, RPL14, RPL15, RPL17, RPL17-C18orf32, RPL18, RPL18A, RPL19, RPL21, RPL22, RPL23, RPL23A, RPL24, RPL26, RPL27, RPL27A, RPL28, RPL29, RPL3, RPL30, RPL31, RPL32, RPL34, RPL35, RPL35A, RPL36, RPL36A, RPL36A-HNRNPH2, RPL37, RPL37A, RPL38, RPL39, RPL3L, RPL4, RPL41, RPL5, RPL6, RPL7, …	TRUE
KEGG:00480	Glutathione metabolism	0	[-1]	[None]	4	7.84314	0.921055	1	{}	{}	[GGT5, GPX2, GPX3, GSTM5]	[ANPEP, G6PD, GCLC, GCLM, GGCT, GGT1, GGT5, GGT6, GGT7, GPX1, GPX2, GPX3, GPX4, GPX5, GPX6, GPX7, GPX8, GSR, GSS, GSTA1, GSTA2, GSTA3, GSTA4, GSTA5, GSTK1, GSTM1, GSTM2, GSTM3, GSTM4, GSTM5, GSTO1, GSTO2, GSTP1, GSTT1, GSTT2, GSTT2B, IDH1, IDH2, LAP3, MGST1, MGST2, MGST3, ODC1, OPLAH, PGD, RRM1, RRM2, RRM2B, SMS, SRM, TXNDC12]	TRUE
WP:481	Insulin Signaling	0	[-1]	[None]	17	10.4294	0.886807	1	{}	{}	[CBLC, MAP4K1, MAPK10, MAPK4, PIK3CG, PIK3R3, PRKCB, PRKCQ, PRKCZ, PTPRF, RPS6KA2, RRAD, SGK2, SHC2, SLC2A4, SOCS3, VAMP2]	[100509672, 100509916, 100510195, 100510206, AKT1, AKT2, ARF1, ARF6, ARHGAP33, CAP1, CBL, CBLB, CBLC, CRK, CYTH3, EGR1, EHD1, EHD2, EIF4E, EIF4EBP1, ELK1, ENPP1, FLOT1, FLOT2, FOS, FOXO1, FOXO3, GAB1, GRB10, GRB14, GRB2, GSK3A, GSK3B, GYG1, GYS1, GYS2, HRAS, IGF1R, IKBKB, INPP4A, INPPL1, INSR, IRS1, IRS2, IRS4, JUN, KIF3A, KIF5B, LIPE, MAP2K1, MAP2K2, MAP2K3, MAP2K4, MAP2K5, MAP2K6, MAP2K7, MAP3K…	TRUE
REACTOME:494	Hormone-sensitive lipase (HSL)-mediated triacylglycerol hydrolysis	0	[-1]	[None]	3	15	0.506883	1	{}	{}	[FABP4, FABP7, PLIN1]	[ABHD5, CAV1, FABP1, FABP12, FABP2, FABP3, FABP4, FABP5, FABP6, FABP7, FABP9, LIPE, MGLL, PLIN1, PPP1CA, PPP1CB, PPP1CC, PRKACA, PRKACB, PRKACG]	TRUE
WP:497	Urea cycle and metabolism of amino groups	0	[-1]	[None]	3	15	0.506883	1	{}	{}	[ARG1, ASS1, GATM]	[ACY1, ALDH18A1, ARG1, ARG2, ASL, ASS1, CKB, CKM, CPS1, GAMT, GATM, GLUD1, NAGS, OAT, ODC1, OTC, PYCR1, PYCRL, SMS, SRM]	TRUE
REACTOME:498	Signaling by Insulin receptor	0	[-1]	[None]	11	9.32203	0.926367	1	{}	{}	[ATP6V0A4, ATP6V0D2, ATP6V1B1, FGF1, FGF18, FGF22, FGF5, FGFR2, FGFR3, KLB, SHC2]	[AKT1S1, AKT2, ATP6AP1, ATP6V0A1, ATP6V0A2, ATP6V0A4, ATP6V0B, ATP6V0C, ATP6V0D1, ATP6V0D2, ATP6V0E1, ATP6V0E2, ATP6V1A, ATP6V1B1, ATP6V1B2, ATP6V1C1, ATP6V1C2, ATP6V1D, ATP6V1E1, ATP6V1E2, ATP6V1F, ATP6V1G1, ATP6V1G2, ATP6V1G3, ATP6V1H, CAB39, CAB39L, CDK1, CRK, DOK1, EEF2K, EIF4B, EIF4E, EIF4EBP1, EIF4G1, FGF1, FGF10, FGF16, FGF17, FGF18, FGF19, FGF2, FGF20, FGF22, FGF23, FGF3, FGF4, FGF5, FGF6…	TRUE
KEGG:00500	Starch and sucrose metabolism	0	[-1]	[None]	4	7.14286	0.95055	1	{}	{}	[AMY2B, HKDC1, MGAM, UGT2B7]	[AGL, AMY1A, AMY1B, AMY1C, AMY2A, AMY2B, ENPP1, ENPP3, G6PC, G6PC2, G6PC3, GAA, GANC, GBA3, GBE1, GCK, GPI, GUSB, GYS1, GYS2, HK1, HK2, HK3, HKDC1, KL, MGAM, PGM1, PGM2, PGM2L1, PYGB, PYGL, PYGM, SI, TREH, UGDH, UGP2, UGT1A1, UGT1A10, UGT1A3, UGT1A4, UGT1A5, UGT1A6, UGT1A7, UGT1A8, UGT1A9, UGT2A1, UGT2A2, UGT2A3, UGT2B10, UGT2B11, UGT2B15, UGT2B17, UGT2B28, UGT2B4, UGT2B7, UXS1]	TRUE
KEGG:00512	Mucin type O-Glycan biosynthesis	0	[-1]	[None]	5	16.129	0.394871	1	{}	{}	[GALNT15, GALNT16, GALNT6, GCNT1, GCNT3]	[B3GNT6, B4GALT5, C1GALT1, C1GALT1C1, GALNT1, GALNT10, GALNT11, GALNT12, GALNT13, GALNT14, GALNT15, GALNT16, GALNT18, GALNT2, GALNT3, GALNT4, GALNT5, GALNT6, GALNT7, GALNT8, GALNT9, GALNTL5, GALNTL6, GCNT1, GCNT3, GCNT4, POC1B-GALNT4, ST3GAL1, ST3GAL2, ST6GALNAC1, WBSCR17]	TRUE
WP:516	Hypertrophy Model	0	[-1]	[None]	4	20	0.269807	1	{}	{}	[IL18, IL1R1, NR4A3, ZEB1]	[ADAM10, ANKRD1, ATF3, CYR61, DUSP14, EIF4E, EIF4EBP1, HBEGF, IFNG, IFRD1, IL18, IL1A, IL1R1, JUND, MSTN, MYOG, NR4A3, VEGFA, WDR1, ZEB1]	TRUE
WP:524	G13 Signaling Pathway	0	[-1]	[None]	5	12.8205	0.60454	1	{}	{}	[ARHGDIB, ARHGDIG, CIT, MAPK10, WAS]	[ARHGDIB, ARHGDIG, ARHGEF1, CALM1, CALM2, CALM3, CDC42, CFL1, CFL2, CIT, DIAPH1, GNA13, IQGAP1, IQGAP2, LIMK1, MAP3K4, MAPK10, MYBPH, MYL1, PAK3, PFN1, PIK3CA, PIK3CB, PIK3CD, PIK3R2, PIP4K2A, PKN1, PPP1CB, RAC1, RHOA, RHPN2, ROCK1, ROCK2, RPS6KB1, RTKN, SH3RF1, TNK2, WAS, WASL]	TRUE
WP:530	Cytokines and Inflammatory Response	0	[-1]	[None]	6	26.087	0.0744094	1	{}	{}	[CSF1, CXCL2, HLA-DRA, HLA-DRB1, IL15, PDGFA]	[CD4, CSF1, CSF2, CSF3, CXCL1, CXCL2, HLA-DRA, HLA-DRB1, IFNB1, IFNG, IL10, IL12B, IL13, IL15, IL1A, IL1B, IL2, IL4, IL5, IL6, PDGFA, TGFB1, TNF]	TRUE
WP:534	Glycolysis and Gluconeogenesis	0	[-1]	[None]	5	10.2041	0.797113	1	{}	{}	[ALDOB, FBP1, PGAM2, PKLR, SLC2A4]	[100290936, 652797, ALDOA, ALDOB, ALDOC, DLAT, DLD, ENO1, ENO2, ENO3, FBP1, FBP2, G6PC, GAPDH, GAPDHS, GCK, GOT1, GOT2, GPI, HK1, HK2, HK3, LDHA, LDHAL6B, LDHB, LDHC, MDH1, MDH2, PC, PCK1, PDHA1, PDHA2, PDHB, PDHX, PFKL, PFKM, PFKP, PGAM1, PGAM2, PGK1, PGK2, PKLR, PKM, SLC2A1, SLC2A2, SLC2A3, SLC2A4, SLC2A5, TPI1]	TRUE
WP:545	Complement Activation, Classical Pathway	0	[-1]	[None]	7	35	0.0114884	1	{}	{}	[C1QA, C1S, C2, C3, C4A, C4B, C7]	[100133511, 100507685, 100509001, C1QA, C1QB, C1QC, C1S, C2, C3, C4A, C4B, C4B_2, C5, C6, C7, C8A, C8B, C9, CD55, MASP1]	TRUE
WP:554	ACE Inhibitor Pathway	0	[-1]	[None]	4	23.5294	0.180298	1	{}	{}	[AGT, BDKRB2, CTSG, NOS3]	[ACE, ACE2, AGT, AGTR1, AGTR2, ATP6AP2, BDKRB1, BDKRB2, CMA1, CTSG, CYP11B2, KNG1, MAS1, NOS3, NR3C2, REN, TGFB1]	TRUE
KEGG:00561	Glycerolipid metabolism	0	[-1]	[None]	11	18.6441	0.151963	1	{}	{}	[AGPAT9, AKR1B10, CEL, DGAT2, DGKB, DGKG, DGKH, GK, LIPC, LIPG, PPAP2C]	[AGK, AGPAT1, AGPAT2, AGPAT3, AGPAT4, AGPAT5, AGPAT6, AGPAT9, AKR1A1, AKR1B1, AKR1B10, ALDH1B1, ALDH2, ALDH3A2, ALDH7A1, ALDH9A1, CEL, DAK, DGAT1, DGAT2, DGKA, DGKB, DGKD, DGKE, DGKG, DGKH, DGKI, DGKK, DGKQ, DGKZ, GK, GK2, GLA, GLYCTK, GPAM, GPAT2, LCLAT1, LIPC, LIPF, LIPG, LPIN1, LPIN2, LPIN3, LPL, MBOAT1, MBOAT2, MGLL, MOGAT1, MOGAT2, MOGAT3, PNLIP, PNLIPRP1, PNLIPRP2, PNLIPRP3, PNPLA2, PNPLA3,…	TRUE
KEGG:00562	Inositol phosphate metabolism	0	[-1]	[None]	10	15.873	0.32257	1	{}	{}	[INPP5D, PIK3CG, PIP5K1B, PIP5KL1, PLCB1, PLCB2, PLCB4, PLCE1, PLCH1, PLCH2]	[ALDH6A1, CDIPT, IMPA1, IMPA2, IMPAD1, INPP1, INPP4A, INPP4B, INPP5A, INPP5B, INPP5D, INPP5E, INPP5J, INPP5K, INPPL1, IPMK, IPPK, ISYNA1, ITPK1, ITPKA, ITPKB, ITPKC, MINPP1, MIOX, MTM1, OCRL, PI4K2A, PI4K2B, PI4KA, PI4KB, PIK3C2A, PIK3C2B, PIK3C2G, PIK3C3, PIK3CA, PIK3CB, PIK3CD, PIK3CG, PIKFYVE, PIP4K2A, PIP4K2B, PIP4K2C, PIP5K1A, PIP5K1B, PIP5K1C, PIP5KL1, PLCB1, PLCB2, PLCB3, PLCB4, PLCD1, PLC…	TRUE
KEGG:00564	Glycerophospholipid metabolism	0	[-1]	[None]	13	13.6842	0.498528	1	{}	{}	[AGPAT9, CHKB, DGKB, DGKG, DGKH, ETNPPL, GPD1, JMJD7-PLA2G4B, PLA2G6, PLB1, PLD4, PNPLA7, PPAP2C]	[ACHE, ADPRM, AGPAT1, AGPAT2, AGPAT3, AGPAT4, AGPAT5, AGPAT6, AGPAT9, CDIPT, CDS1, CDS2, CEPT1, CHAT, CHKA, CHKB, CHPT1, CRLS1, DGKA, DGKB, DGKD, DGKE, DGKG, DGKH, DGKI, DGKK, DGKQ, DGKZ, EPT1, ETNK1, ETNK2, ETNPPL, GNPAT, GPAM, GPAT2, GPCPD1, GPD1, GPD1L, GPD2, JMJD7-PLA2G4B, LCAT, LCLAT1, LPCAT1, LPCAT2, LPCAT3, LPCAT4, LPGAT1, LPIN1, LPIN2, LPIN3, LYPLA1, LYPLA2, MBOAT1, MBOAT2, MBOAT7, PCYT1A…	TRUE
KEGG:00565	Ether lipid metabolism	0	[-1]	[None]	8	17.7778	0.24131	1	{}	{}	[ENPP6, GAL3ST1, JMJD7-PLA2G4B, PLA2G6, PLA2G7, PLB1, PLD4, PPAP2C]	[AGPS, CEPT1, CHPT1, ENPP2, ENPP6, EPT1, GAL3ST1, JMJD7-PLA2G4B, LPCAT1, LPCAT2, LPCAT4, PAFAH1B1, PAFAH1B2, PAFAH1B3, PAFAH2, PLA2G10, PLA2G12A, PLA2G12B, PLA2G16, PLA2G1B, PLA2G2A, PLA2G2C, PLA2G2D, PLA2G2E, PLA2G2F, PLA2G3, PLA2G4A, PLA2G4B, PLA2G4C, PLA2G4D, PLA2G4E, PLA2G4F, PLA2G5, PLA2G6, PLA2G7, PLB1, PLD1, PLD2, PLD3, PLD4, PPAP2A, PPAP2B, PPAP2C, TMEM86B, UGT8]	TRUE
REACTOME:578	Apoptosis	0	[-1]	[None]	19	11.9497	0.724291	1	{}	{}	[BBC3, BMX, CD14, DAPK2, DIABLO, DSG1, DSG3, DSP, FASLG, GZMB, HIST1H1C, MST4, OCLN, PKP1, PRKCQ, PSMA6, SFN, TNFSF10, UNC5B]	[ACIN1, ADD1, AKT1, AKT2, AKT3, APAF1, APC, APPL1, ARHGAP10, BAD, BAK1, BAX, BBC3, BCAP31, BCL2, BCL2L1, BCL2L11, BID, BIRC2, BMF, BMX, CASP3, CASP6, CASP7, CASP8, CASP9, CD14, CDH1, CFLAR, CLSPN, CTNNB1, CYCS, DAPK1, DAPK2, DAPK3, DBNL, DCC, DFFA, DFFB, DIABLO, DNM1L, DSG1, DSG2, DSG3, DSP, DYNLL1, DYNLL2, E2F1, FADD, FAS, FASLG, FNTA, GAS2, GSN, GZMB, H1F0, HIST1H1A, HIST1H1B, HIST1H1C, HIST1H1…	TRUE
WP:581	EPO Receptor Signaling	0	[-1]	[None]	3	11.5385	0.689822	1	{}	{}	[CISH, PIK3CG, PTPRC]	[AKT1, CISH, EPO, EPOR, GRB2, IRS1, IRS2, JAK2, MAP2K1, MAP2K2, MAPK1, MAPK3, PDK1, PIK3CG, PTPRC, PTPRU, RAF1, RASA1, SHC1, SOCS1, SOS1, SRC, STAT1, STAT3, STAT5A, STAT5B]	TRUE
KEGG:00590	Arachidonic acid metabolism	0	[-1]	[None]	13	20.9677	0.0606876	1	{}	{}	[ALOX12B, CYP2E1, GGT5, GPX2, GPX3, JMJD7-PLA2G4B, PLA2G6, PLB1, PTGDS, PTGIS, PTGS1, PTGS2, TBXAS1]	[AKR1C3, ALOX12, ALOX12B, ALOX15, ALOX15B, ALOX5, CBR1, CBR3, CYP2B6, CYP2C19, CYP2C8, CYP2C9, CYP2E1, CYP2J2, CYP2U1, CYP4A11, CYP4F2, CYP4F3, CYP4F8, EPHX2, FAM213B, GGT1, GGT5, GPX1, GPX2, GPX3, GPX5, GPX6, GPX7, GPX8, HPGDS, JMJD7-PLA2G4B, LTA4H, LTC4S, PLA2G10, PLA2G12A, PLA2G12B, PLA2G16, PLA2G1B, PLA2G2A, PLA2G2C, PLA2G2D, PLA2G2E, PLA2G2F, PLA2G3, PLA2G4A, PLA2G4B, PLA2G4C, PLA2G4D, PLA2G…	TRUE
KEGG:00591	Linoleic acid metabolism	0	[-1]	[None]	4	13.7931	0.549049	1	{}	{}	[CYP2E1, JMJD7-PLA2G4B, PLA2G6, PLB1]	[ALOX15, CYP1A2, CYP2C19, CYP2C8, CYP2C9, CYP2E1, CYP2J2, CYP3A4, JMJD7-PLA2G4B, PLA2G10, PLA2G12A, PLA2G12B, PLA2G16, PLA2G1B, PLA2G2A, PLA2G2C, PLA2G2D, PLA2G2E, PLA2G2F, PLA2G3, PLA2G4A, PLA2G4B, PLA2G4C, PLA2G4D, PLA2G4E, PLA2G4F, PLA2G5, PLA2G6, PLB1]	TRUE
KEGG:00592	alpha-Linolenic acid metabolism	0	[-1]	[None]	4	16	0.428579	1	{}	{}	[FADS2, JMJD7-PLA2G4B, PLA2G6, PLB1]	[ACAA1, ACOX1, ACOX3, FADS2, JMJD7-PLA2G4B, PLA2G10, PLA2G12A, PLA2G12B, PLA2G16, PLA2G1B, PLA2G2A, PLA2G2C, PLA2G2D, PLA2G2E, PLA2G2F, PLA2G3, PLA2G4A, PLA2G4B, PLA2G4C, PLA2G4D, PLA2G4E, PLA2G4F, PLA2G5, PLA2G6, PLB1]	TRUE
KEGG:00600	Sphingolipid metabolism	0	[-1]	[None]	4	8.51064	0.886974	1	{}	{}	[CERS1, GAL3ST1, PPAP2C, SMPD3]	[ACER1, ACER2, ACER3, ARSA, ASAH1, ASAH2, B4GALT6, CERK, CERS1, CERS2, CERS3, CERS4, CERS5, CERS6, DEGS1, DEGS2, ENPP7, GAL3ST1, GALC, GBA, GBA2, GLA, GLB1, KDSR, NEU1, NEU2, NEU3, NEU4, PPAP2A, PPAP2B, PPAP2C, SGMS1, SGMS2, SGPL1, SGPP1, SGPP2, SMPD1, SMPD2, SMPD3, SMPD4, SPHK1, SPHK2, SPTLC1, SPTLC2, SPTLC3, UGCG, UGT8]	TRUE
REACTOME:602	Lipid digestion, mobilization, and transport	0	[-1]	[None]	12	21.4286	0.0606508	1	{}	{}	[ABCG1, ABCG5, APOA1, APOB, APOC2, APOE, FABP4, FABP7, LIPC, PLIN1, PLTP, SDC1]	[A2M, ABCA1, ABCG1, ABCG5, ABCG8, ABHD5, ALB, AMN, APOA1, APOA2, APOA4, APOA5, APOB, APOC2, APOC3, APOE, APOF, BMP1, CAV1, CETP, CLPS, CUBN, FABP1, FABP12, FABP2, FABP3, FABP4, FABP5, FABP6, FABP7, FABP9, HSPG2, LCAT, LDLR, LDLRAP1, LIPC, LIPE, LPA, LPL, MGLL, MTTP, NPC1L1, P4HB, PLIN1, PLTP, PNLIP, PNLIPRP1, PPP1CA, PPP1CB, PPP1CC, PRKACA, PRKACB, PRKACG, SAR1B, SCARB1, SDC1]	TRUE
WP:615	Senescence and Autophagy	0	[-1]	[None]	14	13.8614	0.474722	1	{}	{}	[CDKN2A, COL10A1, COL1A1, CXCL14, IGF1, IGFBP5, IL24, IL8, IRF1, IRF7, PLAT, SERPINB2, SLC39A2, TNFSF15]	[100509916, 100510195, AKT1S1, AMBRA1, ATG10, ATG13, ATG16L1, ATG3, ATG5, ATG7, BCL2, BECN1, BMI1, BMP2, BRAF, CCL3, CD44, CDC25B, CDKN1A, CDKN1B, CDKN2A, CEBPB, COL10A1, COL1A1, COMMD3-BMI1, CREG1, CXCL1, CXCL14, E2F1, FKBP8, FN1, GABARAP, GABARAPL1, GABARAPL2, GSK3B, GSN, HMGA1, HMGA1P8, HRAS, IFI16, IFNB1, IFNG, IGF1, IGF1R, IGFBP5, IGFBP7, IL1A, IL1B, IL24, IL3, IL6, IL6R, IL6ST, IL8, ING1, I…	TRUE
WP:619	Type II interferon signaling (IFNG)	0	[-1]	[None]	14	28	0.00442392	1	{}	{}	[CXCL10, GBP1, HIST1H4A, HIST1H4J, HLA-B, IFI6, IRF1, IRF8, IRF9, ISG15, NOS2, OAS1, SOCS3, SPI1]	[CIITA, CXCL10, CXCL9, CYBB, EIF2AK2, GBP1, HIST1H4A, HIST1H4B, HIST1H4C, HIST1H4D, HIST1H4E, HIST1H4F, HIST1H4H, HIST1H4I, HIST1H4J, HIST1H4K, HIST1H4L, HIST2H4A, HIST2H4B, HIST4H4, HLA-B, ICAM1, IFI6, IFIT2, IFNA2, IFNB1, IFNG, IFNGR1, IFNGR2, IL1B, IRF1, IRF2, IRF4, IRF8, IRF9, ISG15, JAK1, JAK2, NOS2, OAS1, PRKCD, PSMB9, PTPN11, REG1A, SOCS1, SOCS3, SPI1, STAT1, STAT2, TAP1]	TRUE
WP:623	Oxidative phosphorylation	0	[-1]	[None]	6	10	0.825531	1	{}	{}	[ATP5O, NDUFA11, NDUFA4L2, NDUFA7, NDUFB8, NDUFC2]	[ATP5A1, ATP5B, ATP5D, ATP5E, ATP5F1, ATP5G1, ATP5G2, ATP5G3, ATP5H, ATP5I, ATP5J, ATP5J2, ATP5L, ATP5O, ATP5S, ATP6, ATP6AP1, ATP6AP2, ND1, ND2, ND3, ND4, ND4L, ND5, ND6, NDUFA10, NDUFA11, NDUFA2, NDUFA3, NDUFA4, NDUFA4L2, NDUFA5, NDUFA6, NDUFA7, NDUFA8, NDUFA9, NDUFAB1, NDUFB1, NDUFB10, NDUFB2, NDUFB4, NDUFB5, NDUFB6, NDUFB7, NDUFB8, NDUFB9, NDUFC1, NDUFC2, NDUFC2-KCTD14, NDUFS1, NDUFS2, NDUFS3…	TRUE
REACTOME:641	Dissolution of Fibrin Clot	0	[-1]	[None]	4	30.7692	0.0824988	1	{}	{}	[PLAT, PLAU, SERPINB2, SERPINF2]	[ANXA2, HRG, PLAT, PLAU, PLAUR, PLG, S100A10, SERPINB2, SERPINB6, SERPINB8, SERPINE1, SERPINE2, SERPINF2]	TRUE
KEGG:00650	Butanoate metabolism	0	[-1]	[None]	3	11.1111	0.714763	1	{}	{}	[ACSM5, ALDH5A1, GAD1]	[AACS, ABAT, ACADS, ACAT1, ACAT2, ACSM1, ACSM2A, ACSM2B, ACSM3, ACSM4, ACSM5, ALDH5A1, BDH1, BDH2, ECHS1, EHHADH, GAD1, GAD2, HADH, HADHA, HMGCL, HMGCLL1, HMGCS1, HMGCS2, L2HGDH, OXCT1, OXCT2]	TRUE
WP:666	Hypothetical Network for Drug Addiction	0	[-1]	[None]	3	9.375	0.816641	1	{}	{}	[GRIA4, GRIN2C, GRM5]	[ACTA1, ADCY1, ADCY8, CAMK2B, CAMK4, CREB1, DRD1, DRD2, DRD4, GJB7, GRIA1, GRIA2, GRIA3, GRIA4, GRIN1, GRIN2A, GRIN2B, GRIN2C, GRIN2D, GRM1, GRM5, KRIT1, MAP2K1, MAP2K2, MAPK1, MAPK3, NISCH, PPA1, PRKACA, PRKCE, TERF2IP, ZHX2]	TRUE
WP:673	ErbB signaling pathway	0	[-1]	[None]	9	16.3636	0.303254	1	{}	{}	[AREG, CAMK2A, CBLC, EGF, EREG, NRG1, PIK3R5, SHC2, TGFA]	[ABL1, AKT3, ARAF, AREG, AREGB, BAD, BCL2L11, BTC, CAMK2A, CBLC, CCND1, CDKN1A, CDKN1B, CRK, EGF, EGFR, EIF4EBP1, ELK1, ERBB2, ERBB3, ERBB4, EREG, FOXO1, GAB1, GRB2, GSK3B, HBEGF, HRAS, JUN, KRAS, MAP2K1, MAP2K7, MAPK1, MAPK8, MDM2, MTOR, MYC, NCK1, NRG1, NRG2, NRG3, NRG4, PAK4, PDK1, PIK3R5, PLCG1, PRKCA, PTK2, RPS6KB1, SHC2, SOS1, SRC, STAT5A, TGFA, TP53]	TRUE
WP:691	Tamoxifen metabolism	0	[-1]	[None]	6	31.5789	0.0316379	1	{}	{}	[CYP1B1, CYP2D6, CYP2E1, CYP3A5, SULT1A1, UGT2B7]	[CYP1A1, CYP1A2, CYP1B1, CYP2C19, CYP2C8, CYP2C9, CYP2D6, CYP2E1, CYP3A4, CYP3A5, FMO1, FMO3, SULT1A1, SULT1E1, SULT2A1, UGT1A10, UGT1A4, UGT1A8, UGT2B7]	TRUE
WP:692	Sulfation Biotransformation Reaction	0	[-1]	[None]	5	29.4118	0.0642873	1	{}	{}	[SULT1A1, SULT1A3, SULT1C2, SULT2B1, SULT6B1]	[G6PD, GSR, PAPSS1, PAPSS2, SULT1A1, SULT1A2, SULT1A3, SULT1A4, SULT1B1, SULT1C2, SULT1C3, SULT1C4, SULT1E1, SULT2A1, SULT2B1, SULT4A1, SULT6B1]	TRUE
WP:697	Estrogen metabolism	0	[-1]	[None]	4	23.5294	0.180298	1	{}	{}	[CYP1B1, NQO1, SULT1A1, UGT2B7]	[ARSD, ARSE, COMT, CYP1A1, CYP1A2, CYP1B1, CYP3A4, GSTM1, NQO1, STS, SULT1A1, SULT1E1, UGT1A1, UGT1A3, UGT1A6, UGT1A9, UGT2B7]	TRUE
WP:702	metapathway biotransformation	0	[-1]	[None]	29	16.4773	0.126085	1	{}	{}	[AKR1B10, AKR1C2, BAAT, CHST8, CHST9, CYP17A1, CYP19A1, CYP1B1, CYP24A1, CYP26B1, CYP2D6, CYP2E1, CYP2S1, CYP3A5, CYP46A1, CYP4X1, CYP7B1, GAL3ST1, GAL3ST4, GLYATL2, GSTM5, HS3ST2, NNMT, SULT1A1, SULT1A3, SULT1C2, SULT2B1, SULT6B1, UGT2B7]	[100508006, 100509010, AKR1A1, AKR1B1, AKR1B10, AKR1C1, AKR1C2, AKR1C3, AKR1C4, AKR1D1, AKR7A2, AKR7A3, BAAT, CHST1, CHST10, CHST11, CHST12, CHST13, CHST14, CHST2, CHST3, CHST4, CHST5, CHST6, CHST7, CHST8, CHST9, COMT, CYP11A1, CYP11B1, CYP11B2, CYP17A1, CYP19A1, CYP1A1, CYP1A2, CYP1B1, CYP20A1, CYP21A2, CYP24A1, CYP26A1, CYP26B1, CYP26C1, CYP27A1, CYP27B1, CYP27C1, CYP2A13, CYP2A7, CYP2B6, CYP2C…	TRUE
WP:706	SIDS Susceptibility Pathways	0	[-1]	[None]	17	23.9437	0.0101239	1	{}	{}	[ADCYAP1R1, AR, C4A, C4B, CHRNB2, ESR2, GATA3, IL8, KCNQ1, POU3F2, PPARGC1A, RYR2, SLC6A4, SLC9A3, TLX3, VIPR1, VIPR2]	[100507685, 100509001, 100510158, 100510366, ACADM, ADCYAP1, ADCYAP1R1, AR, ASCL1, AVP, C4A, C4B, C4B_2, CAV3, CC2D1A, CDCA7L, CHRNA4, CHRNB2, CHRNB4, CREB1, CTCF, DDC, DEAF1, ECE1, EN1, EP300, ESR2, FEV, FOXM1, GATA2, GATA3, GNB3, HADHA, HES1, HES5, HSPD1, HTR1A, HTR2A, IL10, IL6, IL6R, IL8, KCNH2, KCNQ1, LMX1B, MAOA, NFKB1, NFYA, NKX2-2, NKX3-1, NR3C1, PHOX2A, PHOX2B, POU3F2, PPARGC1A, PPARGC1B…	TRUE
WP:707	DNA damage response	0	[-1]	[None]	5	7.24638	0.961108	1	{}	{}	[BBC3, CCND2, GADD45G, SFN, TP53AIP1]	[651610, 651921, ABL1, APAF1, ATM, ATR, ATRIP, BAX, BBC3, BID, BRCA1, CASP3, CASP8, CASP9, CCNB1, CCNB2, CCNB3, CCND1, CCND2, CCND3, CCNE1, CCNE2, CDC25A, CDC25C, CDK1, CDK2, CDK4, CDK5, CDK6, CDKN1A, CDKN1B, CHEK1, CHEK2, CREB1, CYCS, DDB2, E2F1, FANCD2, FAS, GADD45A, GADD45B, GADD45G, H2AFX, HUS1B, MDM2, MRE11A, MYC, NBN, PIDD, PMAIP1, PML, RAD1, RAD17, RAD50, RAD51, RAD52, RAD9A, RB1, RFC1, RP…	TRUE
WP:710	DNA damage response (only ATM dependent)	0	[-1]	[None]	14	16.6667	0.218869	1	{}	{}	[CCND2, FASLG, MAPK10, PLAU, TP73, WNT10A, WNT10B, WNT11, WNT16, WNT3, WNT4, WNT5A, WNT5B, WNT7B]	[100289713, 651610, ABL1, APC, ATM, AXIN1, BAD, BAK1, BAX, BCL2, BCL2L11, BCL6, BIK, CAT, CCND1, CCND2, CCND3, CCNG2, CDC42, CDKN1A, CDKN1B, CTNNB1, DVL1, DVL2, DVL3, ERBB2, FASLG, FOSL1, FOXO3, FRAT1, G6PC, GRB2, GSK3B, HMGB1, INSR, IRS1, JUN, LDLR, MAP3K1, MAP3K4, MAP3K7, MAPK1, MAPK10, MAPK8, MAPK9, MDM2, MLKL, MYC, PCK2, PDK1, PLAU, PMAIP1, PPP2R5C, PPP2R5E, PTEN, RAC1, RAC2, RBL2, RHOA, SCP2…	TRUE
WP:722	Serotonin HTR1 Group and FOS Pathway	0	[-1]	[None]	3	8.82353	0.84777	1	{}	{}	[GNAO1, RASGRF1, RASGRP1]	[100509916, 100510195, BRAF, CREB1, ELK1, ELK4, FOS, GNAI1, GNAI2, GNAI3, GNAO1, HTR1A, HTR1B, HTR1D, HTR1E, HTR1F, ITPR1, MAP2K1, MAP2K2, MAP2K3, MAP2K6, MAP3K1, MAPK14, MAPK3, MAPKAPK2, MAPKAPK3, PDPK1, PIK3CA, RAP1A, RASGRF1, RASGRP1, RHOA, RPS6KA5, SRF]	TRUE
REACTOME:723	Glucose metabolism	0	[-1]	[None]	4	5.26316	0.993536	1	{}	{}	[ALDOB, FBP1, PGAM2, PKLR]	[AGL, ALDOA, ALDOB, ALDOC, CALM1, CALM2, CALM3, ENO1, ENO2, ENO3, EPM2A, FBP1, FBP2, GAA, GAPDH, GAPDHS, GBE1, GCK, GOT1, GOT2, GPI, GYG1, GYG2, GYS1, GYS2, HK1, HK2, HK3, MDH1, MDH2, NHLRC1, PC, PCK1, PCK2, PFKFB1, PFKFB2, PFKFB3, PFKFB4, PFKL, PFKM, PFKP, PGAM1, PGAM2, PGK1, PGM1, PGM2, PHKA1, PHKA2, PHKB, PHKG1, PHKG2, PKLR, PKM, PPP1R3C, PPP2CA, PPP2CB, PPP2R1A, PPP2R1B, PPP2R5D, PRKACA, PRKA…	TRUE
WP:727	Monoamine Transport	0	[-1]	[None]	5	14.7059	0.477326	1	{}	{}	[AGT, IL1R1, SLC6A1, SLC6A4, TDO2]	[ACHE, ADORA2A, AGT, AMPH, CDC25C, DBH, EFCAB13, FBXO32, HRH3, IL1B, IL1R1, ITGB3, MAPK14, NOS1, PPP2CB, PVRL2, RBL2, SCAMP2, SLC5A7, SLC6A1, SLC6A2, SLC6A3, SLC6A4, SPECC1L, STX1A, SYN1, TDO2, TGFB1I1, TH, TNF, TNFRSF11B, TPH2, TSC2, UNC13B]	TRUE
KEGG:00760	Nicotinate and nicotinamide metabolism	0	[-1]	[None]	3	10.7143	0.738124	1	{}	{}	[AOX1, NNMT, NT5E]	[AOX1, BST1, CD38, ENPP1, ENPP3, NADK, NADSYN1, NAMPT, NAPRT1, NMNAT1, NMNAT2, NMNAT3, NMRK1, NMRK2, NNMT, NNT, NT5C, NT5C1A, NT5C1B, NT5C1B-RDH14, NT5C2, NT5C3A, NT5C3B, NT5E, NT5M, NUDT12, PNP, QPRT]	TRUE
REACTOME:762	IRS-related events	0	[-1]	[None]	7	7.77778	0.963608	1	{}	{}	[FGF1, FGF18, FGF22, FGF5, FGFR2, FGFR3, KLB]	[AKT1S1, AKT2, CAB39, CAB39L, CDK1, DOK1, EEF2K, EIF4B, EIF4E, EIF4EBP1, EIF4G1, FGF1, FGF10, FGF16, FGF17, FGF18, FGF19, FGF2, FGF20, FGF22, FGF23, FGF3, FGF4, FGF5, FGF6, FGF7, FGF8, FGF9, FGFR1, FGFR2, FGFR3, FGFR4, FRS2, GAB1, GRB10, GRB2, HRAS, IL6, IL6R, IL6ST, INS, INSR, IRS1, IRS2, JAK1, JAK2, KL, KLB, KRAS, LOC101930123, MAP2K1, MAP2K2, MAPK1, MAPK3, MLST8, MTOR, NRAS, PDE3B, PDPK1, PIK3…	TRUE
REACTOME:765	Mitotic Prophase	0	[-1]	[None]	7	5.14706	0.999489	1	{}	{}	[HIST1H2BD, HIST1H2BK, HIST1H4A, HIST1H4J, HIST2H2BE, NUP210, PRKCB]	[AAAS, ARPP19, BANF1, BLZF1, CCNB1, CCNB2, CDK1, CNEP1R1, CTDNEP1, EMD, ENSA, GOLGA2, GORASP1, GORASP2, H2AFB1, H2AFX, H2AFZ, H3F3A, H3F3B, HIST1H2AB, HIST1H2AC, HIST1H2AD, HIST1H2AE, HIST1H2AJ, HIST1H2BA, HIST1H2BB, HIST1H2BC, HIST1H2BD, HIST1H2BE, HIST1H2BF, HIST1H2BG, HIST1H2BH, HIST1H2BI, HIST1H2BJ, HIST1H2BK, HIST1H2BL, HIST1H2BM, HIST1H2BN, HIST1H2BO, HIST1H3A, HIST1H3B, HIST1H3C, HIST1H3D,…	TRUE
KEGG:00770	Pantothenate and CoA biosynthesis	0	[-1]	[None]	3	16.6667	0.434636	1	{}	{}	[GADL1, VNN1, VNN2]	[AASDHPPT, BCAT1, BCAT2, COASY, DPYD, DPYS, ENPP1, ENPP3, GADL1, PANK1, PANK2, PANK3, PANK4, PPCDC, PPCS, UPB1, VNN1, VNN2]	TRUE
REACTOME:813	Creatine metabolism	0	[-1]	[None]	4	33.3333	0.0635615	1	{}	{}	[CKMT1B, CKMT2, GATM, SLC6A12]	[CKB, CKM, CKMT1A, CKMT1B, CKMT2, GAMT, GATM, LOC102724493, SLC6A11, SLC6A12, SLC6A7, SLC6A8]	TRUE
REACTOME:828	G2/M Checkpoints	0	[-1]	[None]	3	6	0.970089	1	{}	{}	[MCM10, ORC6, SFN]	[ATM, ATR, ATRIP, CCNB1, CCNB2, CDC25A, CDC25C, CDC45, CDC6, CDC7, CDK1, CDK2, CHEK1, CHEK2, CLSPN, DBF4, HUS1, MCM10, MCM2, MCM3, MCM5, MCM6, MCM7, MCM8, ORC1, ORC2, ORC3, ORC4, ORC5, ORC6, PKMYT1, RAD1, RAD17, RAD9A, RAD9B, RFC2, RFC3, RFC4, RFC5, RPA1, RPA2, RPA3, SFN, WEE1, YWHAB, YWHAE, YWHAG, YWHAH, YWHAQ, YWHAZ]	TRUE
REACTOME:829	Regulation of DNA replication	0	[-1]	[None]	4	5.40541	0.992001	1	{}	{}	[CCNA1, MCM10, ORC6, PSMA6]	[CCNA1, CCNA2, CDC6, CDK2, CDKN1A, CDKN1B, CDT1, E2F1, E2F2, E2F3, FZR1, GMNN, MCM10, MCM2, MCM3, MCM5, MCM6, MCM7, MCM8, ORC1, ORC2, ORC3, ORC4, ORC5, ORC6, PSMA1, PSMA2, PSMA3, PSMA4, PSMA5, PSMA6, PSMA7, PSMA8, PSMB1, PSMB10, PSMB11, PSMB2, PSMB3, PSMB4, PSMB5, PSMB6, PSMB7, PSMB8, PSMB9, PSMC1, PSMC2, PSMC3, PSMC4, PSMC5, PSMC6, PSMD1, PSMD10, PSMD11, PSMD12, PSMD13, PSMD14, PSMD2, PSMD3, PSM…	TRUE
KEGG:00830	Retinol metabolism	0	[-1]	[None]	10	15.3846	0.359586	1	{}	{}	[ALDH1A1, ALDH1A2, AOX1, CYP26B1, CYP2S1, CYP3A5, DHRS9, LRAT, RDH12, UGT2B7]	[ADH1A, ADH1B, ADH1C, ADH4, ADH5, ADH6, ADH7, ALDH1A1, ALDH1A2, AOX1, AWAT2, BCMO1, CYP1A1, CYP1A2, CYP26A1, CYP26B1, CYP26C1, CYP2A6, CYP2B6, CYP2C18, CYP2C8, CYP2C9, CYP2S1, CYP3A4, CYP3A5, CYP3A7, CYP3A7-CYP3AP1, CYP4A11, DGAT1, DHRS3, DHRS4, DHRS4L1, DHRS4L2, DHRS9, HSD17B6, LRAT, PNPLA4, RDH10, RDH11, RDH12, RDH16, RDH5, RDH8, RETSAT, RPE65, SDR16C5, UGT1A1, UGT1A10, UGT1A3, UGT1A4, UGT1A5, …	TRUE
REACTOME:931	Ribosomal scanning and start codon recognition	0	[-1]	[None]	3	5.26316	0.986132	1	{}	{}	[RPS10, RPS17, RPS26]	[EIF1AX, EIF2S1, EIF2S2, EIF2S3, EIF3A, EIF3B, EIF3C, EIF3D, EIF3E, EIF3F, EIF3G, EIF3H, EIF3I, EIF3J, EIF3K, EIF4A1, EIF4A2, EIF4B, EIF4E, EIF4G1, EIF4H, EIF5, FAU, LOC100288910, LOC101929876, LOC102724737, RPS10, RPS11, RPS12, RPS13, RPS14, RPS15, RPS16, RPS17, RPS18, RPS19, RPS2, RPS20, RPS21, RPS23, RPS24, RPS25, RPS26, RPS27, RPS27A, RPS28, RPS29, RPS3, RPS3A, RPS4X, RPS4Y1, RPS5, RPS6, RPS7…	TRUE
REACTOME:957	Pyrimidine metabolism	0	[-1]	[None]	3	12.5	0.63511	1	{}	{}	[CDA, NT5E, TYMP]	[AGXT2, CAD, CDA, DCK, DCTD, DHODH, DPYD, DPYS, DUT, NT5C, NT5C1A, NT5C3A, NT5E, NT5M, TK1, TK2, TYMP, TYMS, UCK1, UCK2, UMPS, UPB1, UPP1, UPP2]	TRUE
REACTOME:964	Intrinsic Pathway for Apoptosis	0	[-1]	[None]	4	10.5263	0.761518	1	{}	{}	[BBC3, DIABLO, GZMB, SFN]	[AKT1, AKT2, AKT3, APAF1, BAD, BAK1, BAX, BBC3, BCL2, BCL2L1, BCL2L11, BID, BMF, CASP3, CASP7, CASP8, CASP9, CYCS, DIABLO, DYNLL1, DYNLL2, E2F1, GZMB, MAPK8, NMT1, PMAIP1, PPP3CC, PPP3R1, SFN, TFDP1, TP53, XIAP, YWHAB, YWHAE, YWHAG, YWHAH, YWHAQ, YWHAZ]	TRUE
REACTOME:976	PI3K Cascade	0	[-1]	[None]	7	9.85915	0.848857	1	{}	{}	[FGF1, FGF18, FGF22, FGF5, FGFR2, FGFR3, KLB]	[AKT1S1, AKT2, CAB39, CAB39L, DOK1, EEF2K, EIF4B, EIF4E, EIF4EBP1, EIF4G1, FGF1, FGF10, FGF16, FGF17, FGF18, FGF19, FGF2, FGF20, FGF22, FGF23, FGF3, FGF4, FGF5, FGF6, FGF7, FGF8, FGF9, FGFR1, FGFR2, FGFR3, FGFR4, FRS2, GAB1, GRB2, IRS1, IRS2, KL, KLB, LOC101930123, MLST8, MTOR, PDE3B, PDPK1, PIK3C3, PIK3CA, PIK3CB, PIK3R1, PIK3R2, PIK3R4, PPM1A, PRKAA1, PRKAA2, PRKAB1, PRKAB2, PRKAG1, PRKAG2, PRK…	TRUE
KEGG:00980	Metabolism of xenobiotics by cytochrome P450	0	[-1]	[None]	10	13.5135	0.527454	1	{}	{}	[AKR1C2, ALDH3A1, ALDH3B2, CYP1B1, CYP2D6, CYP2E1, CYP2S1, CYP3A5, GSTM5, UGT2B7]	[ADH1A, ADH1B, ADH1C, ADH4, ADH5, ADH6, ADH7, AKR1C1, AKR1C2, AKR1C4, AKR7A2, AKR7A3, ALDH1A3, ALDH3A1, ALDH3B1, ALDH3B2, CBR1, CBR3, CYP1A1, CYP1A2, CYP1B1, CYP2A13, CYP2A6, CYP2B6, CYP2C9, CYP2D6, CYP2E1, CYP2F1, CYP2S1, CYP3A4, CYP3A5, DHDH, EPHX1, GSTA1, GSTA2, GSTA3, GSTA4, GSTA5, GSTK1, GSTM1, GSTM2, GSTM3, GSTM4, GSTM5, GSTO1, GSTO2, GSTP1, GSTT1, GSTT2, GSTT2B, HSD11B1, MGST1, MGST2, MGST…	TRUE
KEGG:00982	Drug metabolism	0	[-1]	[None]	9	13.2353	0.557839	1	{}	{}	[ALDH3A1, ALDH3B2, AOX1, CYP2D6, CYP2E1, CYP3A5, GSTM5, MAOB, UGT2B7]	[ADH1A, ADH1B, ADH1C, ADH4, ADH5, ADH6, ADH7, ALDH1A3, ALDH3A1, ALDH3B1, ALDH3B2, AOX1, CYP1A2, CYP2A6, CYP2B6, CYP2C19, CYP2C8, CYP2C9, CYP2D6, CYP2E1, CYP3A4, CYP3A5, FMO1, FMO2, FMO3, FMO4, FMO5, GSTA1, GSTA2, GSTA3, GSTA4, GSTA5, GSTK1, GSTM1, GSTM2, GSTM3, GSTM4, GSTM5, GSTO1, GSTO2, GSTP1, GSTT1, GSTT2, GSTT2B, MAOA, MAOB, MGST1, MGST2, MGST3, UGT1A1, UGT1A10, UGT1A3, UGT1A4, UGT1A5, UGT1A6…	TRUE
KEGG:00983	Drug metabolism	0	[-1]	[None]	4	8.69565	0.876657	1	{}	{}	[CDA, TYMP, UGT2B7, XDH]	[CDA, CES1, CES2, CYP2A6, CYP3A4, DPYD, DPYS, GMPS, GUSB, HPRT1, IMPDH1, IMPDH2, ITPA, NAT1, NAT2, TK1, TK2, TPMT, TYMP, UCK1, UCK2, UCKL1, UGT1A1, UGT1A10, UGT1A3, UGT1A4, UGT1A5, UGT1A6, UGT1A7, UGT1A8, UGT1A9, UGT2A1, UGT2A2, UGT2A3, UGT2B10, UGT2B11, UGT2B15, UGT2B17, UGT2B28, UGT2B4, UGT2B7, UMPS, UPB1, UPP1, UPP2, XDH]	TRUE
REACTOME:995	Apoptotic execution phase	0	[-1]	[None]	9	17.6471	0.229321	1	{}	{}	[BMX, DSG1, DSG3, DSP, HIST1H1C, MST4, OCLN, PKP1, PRKCQ]	[ACIN1, ADD1, APC, BCAP31, BIRC2, BMX, CASP3, CASP6, CASP7, CASP8, CDH1, CLSPN, CTNNB1, DBNL, DFFA, DFFB, DNM1L, DSG1, DSG2, DSG3, DSP, FNTA, GAS2, GSN, H1F0, HIST1H1A, HIST1H1B, HIST1H1C, HIST1H1D, HIST1H1E, HMGB1, KPNA1, KPNB1, LMNA, LMNB1, MAPT, MST4, OCLN, PAK2, PKP1, PLEC, PRKCD, PRKCQ, PTK2, ROCK1, SATB1, SPTAN1, STK24, TJP1, TJP2, VIM]	TRUE
REACTOME:1014	Translation	0	[-1]	[None]	6	4.08163	0.999958	1	{}	{}	[EEF1A2, RPL26, RPL36A, RPS10, RPS17, RPS26]	[DDOST, EEF1A1, EEF1A2, EEF1B2, EEF1D, EEF1G, EEF2, EIF1AX, EIF2B1, EIF2B2, EIF2B3, EIF2B4, EIF2B5, EIF2S1, EIF2S2, EIF2S3, EIF3A, EIF3B, EIF3C, EIF3D, EIF3E, EIF3F, EIF3G, EIF3H, EIF3I, EIF3J, EIF3K, EIF4A1, EIF4A2, EIF4B, EIF4E, EIF4EBP1, EIF4G1, EIF4H, EIF5, EIF5B, ETF1, FAU, GSPT2, LOC100288910, LOC101929876, LOC102724737, PABPC1, RPL10, RPL10A, RPL11, RPL12, RPL13, RPL13A, RPL14, RPL15, RPL1…	TRUE
KEGG:01040	Biosynthesis of unsaturated fatty acids	0	[-1]	[None]	4	17.3913	0.365074	1	{}	{}	[BAAT, ELOVL2, ELOVL6, FADS2]	[ACAA1, ACOT1, ACOT2, ACOT4, ACOT7, ACOX1, ACOX3, BAAT, ELOVL2, ELOVL5, ELOVL6, FADS1, FADS2, HADHA, HSD17B12, PECR, PTPLA, PTPLAD1, PTPLAD2, PTPLB, SCD, SCD5, TECR]	TRUE
REACTOME:1069	Gamma carboxylation, hypusine formation and arylsulfatase activation	0	[-1]	[None]	3	8.57143	0.861537	1	{}	{}	[F10, F7, VKORC1]	[ARSA, ARSB, ARSD, ARSE, ARSF, ARSG, ARSH, ARSI, ARSJ, ARSK, DHPS, DOHH, DPH1, DPH2, DPH3, DPH5, DPH6, DPH7, EEF2, EIF5A, EIF5A2, F10, F2, F7, F9, FURIN, GAS6, GGCX, PROC, PROS1, PROZ, STS, SUMF1, SUMF2, VKORC1]	TRUE
REACTOME:1079	Formation of the ternary complex, and subsequently, the 43S complex	0	[-1]	[None]	3	6	0.970089	1	{}	{}	[RPS10, RPS17, RPS26]	[EIF1AX, EIF2S1, EIF2S2, EIF2S3, EIF3A, EIF3B, EIF3C, EIF3D, EIF3E, EIF3F, EIF3G, EIF3H, EIF3I, EIF3J, EIF3K, FAU, LOC100288910, LOC101929876, LOC102724737, RPS10, RPS11, RPS12, RPS13, RPS14, RPS15, RPS16, RPS17, RPS18, RPS19, RPS2, RPS20, RPS21, RPS23, RPS24, RPS25, RPS26, RPS27, RPS27A, RPS28, RPS29, RPS3, RPS3A, RPS4X, RPS4Y1, RPS5, RPS6, RPS7, RPS8, RPS9, RPSA]	TRUE
REACTOME:1109	Insulin receptor recycling	0	[-1]	[None]	3	11.5385	0.689822	1	{}	{}	[ATP6V0A4, ATP6V0D2, ATP6V1B1]	[ATP6AP1, ATP6V0A1, ATP6V0A2, ATP6V0A4, ATP6V0B, ATP6V0C, ATP6V0D1, ATP6V0D2, ATP6V0E1, ATP6V0E2, ATP6V1A, ATP6V1B1, ATP6V1B2, ATP6V1C1, ATP6V1C2, ATP6V1D, ATP6V1E1, ATP6V1E2, ATP6V1F, ATP6V1G1, ATP6V1G2, ATP6V1G3, ATP6V1H, INS, INSR, TCIRG1]	TRUE
REACTOME:1132	Gamma-carboxylation, transport, and amino-terminal cleavage of proteins	0	[-1]	[None]	3	27.2727	0.170679	1	{}	{}	[F10, F7, VKORC1]	[F10, F2, F7, F9, FURIN, GAS6, GGCX, PROC, PROS1, PROZ, VKORC1]	TRUE
REACTOME:1156	Orc1 removal from chromatin	0	[-1]	[None]	3	4.34783	0.996485	1	{}	{}	[CCNA1, ORC6, PSMA6]	[CCNA1, CCNA2, CDC6, CDK2, CDKN1A, CDKN1B, CDT1, FZR1, MCM2, MCM3, MCM5, MCM6, MCM7, MCM8, ORC1, ORC2, ORC3, ORC4, ORC5, ORC6, PSMA1, PSMA2, PSMA3, PSMA4, PSMA5, PSMA6, PSMA7, PSMA8, PSMB1, PSMB10, PSMB11, PSMB2, PSMB3, PSMB4, PSMB5, PSMB6, PSMB7, PSMB8, PSMB9, PSMC1, PSMC2, PSMC3, PSMC4, PSMC5, PSMC6, PSMD1, PSMD10, PSMD11, PSMD12, PSMD13, PSMD14, PSMD2, PSMD3, PSMD4, PSMD5, PSMD6, PSMD7, PSMD8,…	TRUE
REACTOME:1190	Triglyceride Biosynthesis	0	[-1]	[None]	10	22.2222	0.0670683	1	{}	{}	[ACSL5, ACSL6, AGPAT9, DGAT2, ELOVL2, ELOVL3, ELOVL6, ELOVL7, GK, GPD1]	[ACACA, ACLY, ACSL1, ACSL4, ACSL5, ACSL6, AGPAT1, AGPAT2, AGPAT3, AGPAT4, AGPAT5, AGPAT6, AGPAT9, DGAT1, DGAT2, ELOVL1, ELOVL2, ELOVL3, ELOVL4, ELOVL5, ELOVL6, ELOVL7, FASN, GK, GK2, GPAM, GPAT2, GPD1, GPD1L, HSD17B12, HSD17B3, LCLAT1, LPCAT1, LPCAT4, LPIN1, LPIN2, LPIN3, OLAH, PTPLA, PTPLAD1, PTPLAD2, PTPLB, SLC25A1, TECR, TECRL]	TRUE
REACTOME:1195	Insulin receptor signalling cascade	0	[-1]	[None]	8	8.51064	0.943245	1	{}	{}	[FGF1, FGF18, FGF22, FGF5, FGFR2, FGFR3, KLB, SHC2]	[AKT1S1, AKT2, CAB39, CAB39L, CDK1, CRK, DOK1, EEF2K, EIF4B, EIF4E, EIF4EBP1, EIF4G1, FGF1, FGF10, FGF16, FGF17, FGF18, FGF19, FGF2, FGF20, FGF22, FGF23, FGF3, FGF4, FGF5, FGF6, FGF7, FGF8, FGF9, FGFR1, FGFR2, FGFR3, FGFR4, FRS2, GAB1, GRB10, GRB2, HRAS, IL6, IL6R, IL6ST, INS, INSR, IRS1, IRS2, JAK1, JAK2, KL, KLB, KRAS, LOC101930123, MAP2K1, MAP2K2, MAPK1, MAPK3, MLST8, MTOR, NRAS, PDE3B, PDPK1,…	TRUE
REACTOME:1230	Platelet Adhesion to exposed collagen	0	[-1]	[None]	5	38.4615	0.0209526	1	{}	{}	[FCER1G, GP1BA, GP6, ITGA10, VWF]	[FCER1G, FYN, GP1BA, GP1BB, GP5, GP6, GP9, ITGA1, ITGA10, ITGA2, ITGB1, LYN, VWF]	TRUE
REACTOME:1249	Histidine catabolism	0	[-1]	[None]	3	60	0.0189464	1	{}	{}	[AMDHD1, FTCD, HAL]	[AMDHD1, FTCD, HAL, HDC, UROC1]	TRUE
REACTOME:1258	Activation of the mRNA upon binding of the cap-binding complex and eIFs, and subsequent binding to 43S	0	[-1]	[None]	3	5.17241	0.987601	1	{}	{}	[RPS10, RPS17, RPS26]	[EIF1AX, EIF2S1, EIF2S2, EIF2S3, EIF3A, EIF3B, EIF3C, EIF3D, EIF3E, EIF3F, EIF3G, EIF3H, EIF3I, EIF3J, EIF3K, EIF4A1, EIF4A2, EIF4B, EIF4E, EIF4EBP1, EIF4G1, EIF4H, FAU, LOC100288910, LOC101929876, LOC102724737, PABPC1, RPS10, RPS11, RPS12, RPS13, RPS14, RPS15, RPS16, RPS17, RPS18, RPS19, RPS2, RPS20, RPS21, RPS23, RPS24, RPS25, RPS26, RPS27, RPS27A, RPS28, RPS29, RPS3, RPS3A, RPS4X, RPS4Y1, RPS5…	TRUE
REACTOME:1309	RNA Polymerase I Transcription	0	[-1]	[None]	6	5.50459	0.997598	1	{}	{}	[GTF2H4, HIST1H2BD, HIST1H2BK, HIST1H4A, HIST1H4J, HIST2H2BE]	[CBX3, CCNH, CD3EAP, CDK7, CHD3, CHD4, EHMT2, ERCC2, ERCC3, ERCC6, GATAD2A, GATAD2B, GTF2H1, GTF2H2, GTF2H2C, GTF2H3, GTF2H4, H2AFB1, H2AFX, H2AFZ, H3F3A, H3F3B, HDAC1, HDAC2, HIST1H2AB, HIST1H2AC, HIST1H2AD, HIST1H2AE, HIST1H2AJ, HIST1H2BA, HIST1H2BB, HIST1H2BC, HIST1H2BD, HIST1H2BE, HIST1H2BF, HIST1H2BG, HIST1H2BH, HIST1H2BI, HIST1H2BJ, HIST1H2BK, HIST1H2BL, HIST1H2BM, HIST1H2BN, HIST1H2BO, HIS…	TRUE
REACTOME:1319	Fatty Acyl-CoA Biosynthesis	0	[-1]	[None]	6	25	0.0885671	1	{}	{}	[ACSL5, ACSL6, ELOVL2, ELOVL3, ELOVL6, ELOVL7]	[ACACA, ACLY, ACSL1, ACSL4, ACSL5, ACSL6, ELOVL1, ELOVL2, ELOVL3, ELOVL4, ELOVL5, ELOVL6, ELOVL7, FASN, HSD17B12, HSD17B3, OLAH, PTPLA, PTPLAD1, PTPLAD2, PTPLB, SLC25A1, TECR, TECRL]	TRUE
REACTOME:1383	Glycolysis	0	[-1]	[None]	3	9.67742	0.79914	1	{}	{}	[ALDOB, PGAM2, PKLR]	[ALDOA, ALDOB, ALDOC, ENO1, ENO2, ENO3, GAPDH, GAPDHS, GCK, GPI, HK1, HK2, HK3, PFKFB1, PFKFB2, PFKFB3, PFKFB4, PFKL, PFKM, PFKP, PGAM1, PGAM2, PGK1, PKLR, PKM, PPP2CA, PPP2CB, PPP2R1A, PPP2R1B, PPP2R5D, TPI1]	TRUE
WP:1403	AMPK signaling	0	[-1]	[None]	9	13.2353	0.557839	1	{}	{}	[ADRA1A, CCNA1, CPT1B, HMGCR, MEF2BNB, PIK3CG, PIK3R3, PLCB1, SLC2A4]	[ACACA, ACACB, ADIPOQ, ADIPOR1, ADIPOR2, ADRA1A, ADRA1B, AKT1, AKT2, CAB39, CAMKK1, CAMKK2, CCNA1, CCNA2, CCNB1, CDKN1A, CPT1A, CPT1B, CPT1C, CRTC2, EEF2, EEF2K, EIF4EBP1, ELAVL1, FASN, GYS1, GYS2, HMGCR, HNF4A, INS-IGF2, INSR, LEP, LEPR, LIPE, MEF2BNB, MTOR, PFKFB3, PIK3C3, PIK3CA, PIK3CB, PIK3CD, PIK3CG, PIK3R1, PIK3R2, PIK3R3, PLCB1, PPARGC1B, PRKAA1, PRKAA2, PRKAB1, PRKAB2, PRKACB, PRKACG, PR…	TRUE
REACTOME:1404	Peptide chain elongation	0	[-1]	[None]	5	5.81395	0.992356	1	{}	{}	[RPL26, RPL36A, RPS10, RPS17, RPS26]	[EEF1A1, EEF2, FAU, LOC100288910, LOC101929876, LOC102724737, RPL10, RPL10A, RPL11, RPL12, RPL13, RPL13A, RPL14, RPL15, RPL17, RPL17-C18orf32, RPL18, RPL18A, RPL19, RPL21, RPL22, RPL23, RPL23A, RPL24, RPL26, RPL26L1, RPL27, RPL27A, RPL28, RPL29, RPL3, RPL30, RPL31, RPL32, RPL34, RPL35, RPL35A, RPL36, RPL36A, RPL37, RPL37A, RPL39, RPL3L, RPL4, RPL41, RPL5, RPL6, RPL7, RPL7A, RPL8, RPL9, RPLP0, RPL…	TRUE
REACTOME:1439	Common Pathway of Fibrin Clot Formation	0	[-1]	[None]	4	18.1818	0.333101	1	{}	{}	[F10, F13A1, FGG, SERPINA5]	[CD177, F10, F13A1, F13B, F2, F2R, F5, F8, FGA, FGB, FGG, PF4, PF4V1, PROC, PROCR, PROS1, PRTN3, SERPINA5, SERPINC1, SERPIND1, SERPINE2, THBD]	TRUE
WP:1449	Regulation of toll-like receptor signaling pathway	0	[-1]	[None]	14	9.72222	0.9225	1	{}	{}	[BTK, CCL5, CD14, CISH, CXCL10, CXCL11, IL8, IRF7, MAPK10, PIK3CG, PIK3R3, PIK3R5, PTPN6, TLR5]	[100509672, 100509916, 100510195, AKT1, AKT2, AKT3, BTK, CASP8, CCL3, CCL4, CCL5, CD14, CD180, CD40, CD80, CD86, CHUK, CISH, CTNNAL1, CUEDC2, CXCL10, CXCL11, CXCL9, CYLD, FADD, FBXW5, FOS, IFNA1, IFNA10, IFNA13, IFNA14, IFNA16, IFNA17, IFNA2, IFNA21, IFNA4, IFNA5, IFNA6, IFNA7, IFNA8, IFNAR1, IFNAR2, IFNB1, IKBKB, IKBKE, IKBKG, IL12A, IL12B, IL1B, IL6, IL8, IRAK1, IRAK2, IRAK3, IRAK4, IRF3, IRF5,…	TRUE
REACTOME:1477	Eukaryotic Translation Elongation	0	[-1]	[None]	6	6.66667	0.985061	1	{}	{}	[EEF1A2, RPL26, RPL36A, RPS10, RPS17, RPS26]	[EEF1A1, EEF1A2, EEF1B2, EEF1D, EEF1G, EEF2, FAU, LOC100288910, LOC101929876, LOC102724737, RPL10, RPL10A, RPL11, RPL12, RPL13, RPL13A, RPL14, RPL15, RPL17, RPL17-C18orf32, RPL18, RPL18A, RPL19, RPL21, RPL22, RPL23, RPL23A, RPL24, RPL26, RPL26L1, RPL27, RPL27A, RPL28, RPL29, RPL3, RPL30, RPL31, RPL32, RPL34, RPL35, RPL35A, RPL36, RPL36A, RPL37, RPL37A, RPL39, RPL3L, RPL4, RPL41, RPL5, RPL6, RPL7,…	TRUE
REACTOME:1503	Ligand-dependent caspase activation	0	[-1]	[None]	3	17.6471	0.397038	1	{}	{}	[CD14, FASLG, TNFSF10]	[CASP8, CD14, CFLAR, FADD, FAS, FASLG, LY96, RIPK1, TICAM1, TICAM2, TLR3, TLR4, TNFRSF10A, TNFRSF10B, TNFSF10, TRADD, TRAF2]	TRUE
REACTOME:1505	Integration of energy metabolism	0	[-1]	[None]	16	14.8148	0.35853	1	{}	{}	[ADCY4, ADRA2A, ADRA2C, CACNA1A, CACNA1E, CACNA2D2, CACNB2, GNA15, GNG10, GNG4, GNGT1, PKLR, PLCB1, PLCB2, RAPGEF3, VAMP2]	[ABCC8, ACACA, ACACB, ACLY, ADCY1, ADCY2, ADCY3, ADCY4, ADCY5, ADCY6, ADCY7, ADCY8, ADCY9, ADRA2A, ADRA2C, AGPAT1, AHCYL1, AKAP5, ARL2, ARL2BP, CACNA1A, CACNA1C, CACNA1D, CACNA1E, CACNA2D2, CACNB2, CACNB3, CHRM3, FASN, FFAR1, GCG, GCGR, GLP1R, GNA11, GNA14, GNA15, GNAI1, GNAI2, GNAQ, GNAS, GNB1, GNB2, GNB3, GNB4, GNB5, GNG10, GNG11, GNG12, GNG13, GNG2, GNG3, GNG4, GNG5, GNG7, GNG8, GNGT1, GNGT2, …	TRUE
REACTOME:1520	Gluconeogenesis	0	[-1]	[None]	3	9.67742	0.79914	1	{}	{}	[ALDOB, FBP1, PGAM2]	[ALDOA, ALDOB, ALDOC, ENO1, ENO2, ENO3, FBP1, FBP2, GAPDH, GAPDHS, GOT1, GOT2, GPI, MDH1, MDH2, PC, PCK1, PCK2, PFKFB1, PGAM1, PGAM2, PGK1, PRKACA, PRKACB, PRKACG, SLC25A1, SLC25A10, SLC25A11, SLC25A12, SLC25A13, TPI1]	TRUE
WP:1528	Physiological and Pathological Hypertrophy of the Heart	0	[-1]	[None]	3	10.7143	0.738124	1	{}	{}	[AGT, LIFR, PRKCB]	[100509916, 100510195, AGT, CALM1, CALM2, CALM3, CAMK2D, CTF1, EDN1, FOS, GATA4, IL6ST, JUN, LIFR, MAP2K3, MAPK1, MAPK11, MAPK14, MAPK8, MYEF2, NFATC4, PPP3CA, PPP3CB, PRKCB, PRKCE, RAC1, RHOA, STAT3]	TRUE
WP:1530	miRNA regulation of DNA Damage Response	0	[-1]	[None]	5	6.94444	0.970454	1	{}	{}	[BBC3, CCND2, GADD45G, SFN, TP53AIP1]	[651610, 651921, ABL1, APAF1, ATM, ATR, ATRIP, BAX, BBC3, BID, BRCA1, CASP3, CASP8, CASP9, CCNB1, CCNB2, CCNB3, CCND1, CCND2, CCND3, CCNE1, CCNE2, CCNG1, CDC20B, CDC25A, CDC25C, CDK1, CDK2, CDK4, CDK5, CDK6, CDKN1A, CDKN1B, CHEK1, CHEK2, CREB1, CYCS, DDB2, E2F1, FANCD2, FAS, GADD45A, GADD45B, GADD45G, H2AFX, HUS1B, MCM7, MDM2, MRE11A, MYC, NBN, PIDD, PMAIP1, PML, RAD1, RAD17, RAD50, RAD51, RAD52,…	TRUE
WP:1533	Vitamin B12 Metabolism	0	[-1]	[None]	13	25	0.0161184	1	{}	{}	[APOA1, APOB, APOE, CCL5, F7, LRP2, MAT1A, PLAT, SAA1, SAA2, SERPINA3, SOD3, TCN1]	[ABCA1, ALB, APOA1, APOB, APOE, CBS, CCL2, CCL5, CRP, CTH, CUBN, F2, F7, GIF, HBA1, HBA2, HBB, ICAM1, IFNG, IL1B, IL6, INS, INSR, LDLR, LRP2, MAT1A, MCEE, MMAB, MPO, MTHFR, MTR, MTRR, MUT, NFKB1, NFKB2, PLAT, PLG, RELA, SAA1, SAA2, SAA2-SAA4, SAA4, SCARB1, SERPINA3, SERPINE1, SHMT2, SOD1, SOD2, SOD3, TCN1, TCN2, TNF]	TRUE
WP:1539	Angiogenesis	0	[-1]	[None]	9	39.1304	0.00176872	1	{}	{}	[ANGPT1, FGFR2, FLT1, MMP9, NOS3, PDGFB, PDGFRA, TEK, TIMP3]	[AKT1, ANGPT1, ARNT, CREBBP, FGF2, FGFR2, FLT1, HIF1A, KDR, MAPK1, MMP9, NOS3, PDGFB, PDGFRA, PIK3CA, PLCG1, PTK2, SMAD1, SRC, TEK, TIMP2, TIMP3, VEGFA]	TRUE
WP:1544	MicroRNAs in cardiomyocyte hypertrophy	0	[-1]	[None]	13	14.9425	0.368147	1	{}	{}	[AGT, CISH, EGF, FGFR2, IGF1, MAPK4, NPPA, NRG1, PIK3CG, PIK3R3, PLCB2, PRKCB, WNT5A]	[100509916, 100510195, AGT, AKT1, AKT2, CALM1, CALM2, CALM3, CAMK2D, CDK7, CDK9, CHUK, CISH, CTF1, CTNNB1, DVL1, EDN1, EGF, EIF2B5, FGF2, FGFR2, FZD1, FZD2, GATA4, GSK3B, HDAC4, HDAC5, HDAC7, HDAC9, IGF1, IGF1R, IKBKB, IKBKE, IKBKG, IL6ST, LIF, LRP5, LRP6, MAP2K1, MAP2K2, MAP2K3, MAP2K4, MAP2K5, MAP2K6, MAP2K7, MAP3K14, MAPK1, MAPK14, MAPK3, MAPK4, MAPK7, MAPK8, MTOR, MYEF2, MYLK, MYLK3, NFATC4, …	TRUE
WP:1550	Proteins and DNA Sequences in Cardicac Structures	0	[-1]	[None]	4	14.8148	0.490287	1	{}	{}	[NKX2-5, PITX2, TBX1, TBX5]	[ATP2A2, BMP2, FGF10, FGF8, GATA4, HAND1, HAND2, JAG1, MEF2C, NFATC1, NFATC2, NFATC3, NFATC4, NKX2-5, NOTCH1, PITX2, PTPN11, RUNX2, SHH, SMAD6, SMARCD3, SMYD1, TBX1, TBX2, TBX5, TFAP2B, TGFB1]	TRUE
REACTOME:1573	Extrinsic Pathway of Fibrin Clot Formation	0	[-1]	[None]	3	60	0.0189464	1	{}	{}	[F10, F3, F7]	[F10, F3, F7, F9, TFPI]	TRUE
WP:1584	Type II diabetes mellitus	0	[-1]	[None]	5	23.8095	0.136105	1	{}	{}	[CACNA1A, GK, PIK3R5, PRKCZ, SLC2A4]	[ADIPOQ, CACNA1A, GK, IKBKB, INS-IGF2, INSR, IRS1, KCNJ11, MAFA, MAPK1, MAPK8, MTOR, PDX1, PIK3R5, PRKCD, PRKCZ, SLC2A2, SLC2A4, SOCS4, SURF1, TNF]	TRUE
WP:1589	Folate-Alcohol and Cancer Pathway	0	[-1]	[None]	3	60	0.0189464	1	{}	{}	[ALDH1A1, ALDH1L1, CYP2E1]	[ALDH1A1, ALDH1L1, CBS, CYP2E1, MTHFR]	TRUE
WP:1591	Heart Development	0	[-1]	[None]	9	20.4545	0.12084	1	{}	{}	[FOXC1, FOXH1, GATA6, HEY2, NKX2-5, PITX2, TBX1, TBX5, VEGFC]	[BHLHE40, BMP10, BMP2, BMP4, BMPR1A, BMPR2, CTNNB1, ERBB3, FGF10, FGF8, FOXA2, FOXC1, FOXC2, FOXH1, GATA4, GATA6, HAND1, HAND2, HEY1, HEY2, IRX4, ISL1, MAPK1, MEF2C, NFATC1, NFATC2, NFATC3, NFATC4, NKX2-5, NOTCH1, PITX2, PTPN11, SHH, SMAD1, SMAD4, SMYD1, SRF, TBX1, TBX2, TBX20, TBX5, VEGFA, VEGFB, VEGFC]	TRUE
WP:1601	Fluoropyrimidine Activity	0	[-1]	[None]	3	9.09091	0.832828	1	{}	{}	[ABCC3, CDA, TYMP]	[ABCC3, ABCC4, ABCC5, ABCG2, CDA, CES1, CES2, CYP2A6, DHFR, DPYD, DPYS, ERCC2, FPGS, GGH, MTHFR, PPAT, RRM1, RRM2, SLC22A7, SLC29A1, SMUG1, TDG, TK1, TP53, TYMP, TYMS, UCK1, UCK2, UMPS, UPB1, UPP1, UPP2, XRCC3]	TRUE
WP:1604	Codeine and morphine metabolism	0	[-1]	[None]	3	37.5	0.0780893	1	{}	{}	[ABCC3, CYP2D6, UGT2B7]	[ABCB1, ABCC2, ABCC3, CYP2D6, CYP3A4, SLCO1B1, UGT1A1, UGT2B7]	TRUE
REACTOME:1619	Death Receptor Signalling	0	[-1]	[None]	4	19.0476	0.301266	1	{}	{}	[CASP10, FASLG, TNFSF10, USP2]	[ADAM17, BAG4, CASP10, CASP8, CFLAR, CYLD, FADD, FAS, FASLG, OTUD7B, RIPK1, TNF, TNFRSF10A, TNFRSF10B, TNFRSF1A, TNFSF10, TRADD, TRAF2, USP2, USP21, USP4]	TRUE
REACTOME:1665	Glucagon signaling in metabolic regulation	0	[-1]	[None]	3	9.09091	0.832828	1	{}	{}	[ADCY4, GNG10, GNG4]	[ADCY1, ADCY2, ADCY3, ADCY4, ADCY5, ADCY6, ADCY7, ADCY8, ADCY9, GCG, GCGR, GNAS, GNB1, GNB2, GNB3, GNB4, GNG10, GNG11, GNG12, GNG13, GNG2, GNG3, GNG4, GNG5, GNG7, GNG8, PRKACA, PRKACB, PRKACG, PRKAR1A, PRKAR1B, PRKAR2A, PRKAR2B]	TRUE
REACTOME:1695	GPVI-mediated activation cascade	0	[-1]	[None]	13	26.5306	0.00972045	1	{}	{}	[CSF2RA, FCER1G, GP6, IL2RB, IL2RG, IL3RA, JAK3, LCK, PIK3CG, PIK3R3, PIK3R5, PIK3R6, PRKCZ]	[AKT1, AKT2, AKT3, CDC42, CSF2, CSF2RA, CSF2RB, FCER1G, FYN, GAB2, GP6, GRB2, IL2, IL2RA, IL2RB, IL2RG, IL3, IL3RA, IL5, IL5RA, JAK1, JAK2, JAK3, LAT, LCK, LCP2, LYN, PDPK1, PIK3CA, PIK3CB, PIK3CD, PIK3CG, PIK3R1, PIK3R2, PIK3R3, PIK3R5, PIK3R6, PLCG2, PRKCZ, RAC1, RAC2, RHOA, RHOB, RHOG, SHC1, SYK, VAV1, VAV2, VAV3]	TRUE
REACTOME:1698	Metabolism of nucleotides	0	[-1]	[None]	6	7.69231	0.956915	1	{}	{}	[AK5, CDA, NT5E, TXNRD1, TYMP, XDH]	[ADA, ADAL, ADK, ADSL, ADSS, ADSSL1, AGXT2, AK1, AK2, AK5, AMPD1, AMPD2, AMPD3, APRT, ATIC, CAD, CAT, CDA, CMPK1, CTPS1, CTPS2, DCK, DCTD, DGUOK, DHODH, DPYD, DPYS, DTYMK, DUT, GART, GDA, GMPR, GMPR2, GMPS, GPX1, GSR, GUK1, HPRT1, IMPDH1, IMPDH2, ITPA, NME1, NME1-NME2, NME2, NME4, NT5C, NT5C1A, NT5C1B, NT5C2, NT5C3A, NT5E, NT5M, NUDT1, NUDT15, NUDT16, NUDT18, NUDT5, NUDT9, PAICS, PFAS, PNP, PPAT,…	TRUE
WP:1742	TP53 network	0	[-1]	[None]	4	20	0.269807	1	{}	{}	[BBC3, CDKN2A, TNFSF10, TP73]	[651610, ABL1, ATM, BAX, BBC3, BCL2, BID, BOK, CDKN1A, CDKN2A, GADD45A, MDM2, MYC, OTX2, PMAIP1, SUMO1, TNFSF10, TP53, TP63, TP73]	TRUE
WP:1772	Apoptosis Modulation and Signaling	0	[-1]	[None]	10	12.3457	0.646963	1	{}	{}	[BBC3, BCL2L10, CASP10, CDKN2A, DIABLO, FASLG, IL1R1, TNFRSF10D, TNFRSF25, TNFSF10]	[100289713, APAF1, BAD, BAG3, BAK1, BAX, BBC3, BCL2, BCL2A1, BCL2L1, BCL2L10, BCL2L11, BCL2L2, BID, BIK, BIRC2, BIRC3, BIRC5, BIRC6, BIRC7, BLK, BMF, BNIP3, BOK, CAPNS1, CASP10, CASP2, CASP3, CASP6, CASP7, CASP8, CASP9, CDKN2A, CFLAR, CRADD, CYCS, DAXX, DFFA, DFFB, DIABLO, ENDOG, FADD, FAS, FASLG, FOS, HN1, HRK, HTRA2, IKBKB, IL1R1, IL1R2, IRAK1, JUN, MADD, MAP3K14, MAP3K5, MAPK3, MAPK8, MCL1, MY…	TRUE
REACTOME:1797	Formation of a pool of free 40S subunits	0	[-1]	[None]	5	5.20833	0.997254	1	{}	{}	[RPL26, RPL36A, RPS10, RPS17, RPS26]	[EIF1AX, EIF3A, EIF3B, EIF3C, EIF3D, EIF3E, EIF3F, EIF3G, EIF3H, EIF3I, EIF3J, EIF3K, FAU, LOC100288910, LOC101929876, LOC102724737, RPL10, RPL10A, RPL11, RPL12, RPL13, RPL13A, RPL14, RPL15, RPL17, RPL17-C18orf32, RPL18, RPL18A, RPL19, RPL21, RPL22, RPL23, RPL23A, RPL24, RPL26, RPL26L1, RPL27, RPL27A, RPL28, RPL29, RPL3, RPL30, RPL31, RPL32, RPL34, RPL35, RPL35A, RPL36, RPL36A, RPL37, RPL37A, RPL…	TRUE
REACTOME:1974	RNA Polymerase I Promoter Clearance	0	[-1]	[None]	6	5.60748	0.997067	1	{}	{}	[GTF2H4, HIST1H2BD, HIST1H2BK, HIST1H4A, HIST1H4J, HIST2H2BE]	[CCNH, CD3EAP, CDK7, CHD3, CHD4, EHMT2, ERCC2, ERCC3, ERCC6, GATAD2A, GATAD2B, GTF2H1, GTF2H2, GTF2H2C, GTF2H3, GTF2H4, H2AFB1, H2AFX, H2AFZ, H3F3A, H3F3B, HDAC1, HDAC2, HIST1H2AB, HIST1H2AC, HIST1H2AD, HIST1H2AE, HIST1H2AJ, HIST1H2BA, HIST1H2BB, HIST1H2BC, HIST1H2BD, HIST1H2BE, HIST1H2BF, HIST1H2BG, HIST1H2BH, HIST1H2BI, HIST1H2BJ, HIST1H2BK, HIST1H2BL, HIST1H2BM, HIST1H2BN, HIST1H2BO, HIST1H3A,…	TRUE
REACTOME:1979	Translation initiation complex formation	0	[-1]	[None]	3	5.26316	0.986132	1	{}	{}	[RPS10, RPS17, RPS26]	[EIF1AX, EIF2S1, EIF2S2, EIF2S3, EIF3A, EIF3B, EIF3C, EIF3D, EIF3E, EIF3F, EIF3G, EIF3H, EIF3I, EIF3J, EIF3K, EIF4A1, EIF4A2, EIF4B, EIF4E, EIF4G1, EIF4H, FAU, LOC100288910, LOC101929876, LOC102724737, PABPC1, RPS10, RPS11, RPS12, RPS13, RPS14, RPS15, RPS16, RPS17, RPS18, RPS19, RPS2, RPS20, RPS21, RPS23, RPS24, RPS25, RPS26, RPS27, RPS27A, RPS28, RPS29, RPS3, RPS3A, RPS4X, RPS4Y1, RPS5, RPS6, RP…	TRUE
WP:1984	Integrated Breast Cancer Pathway	0	[-1]	[None]	12	7.69231	0.990051	1	{}	{}	[ANXA1, AR, BRCA2, CYP19A1, FILIP1, HMGCR, MAP3K7CL, MMP1, MYT1, NOXA1, PIGR, RASGEF1A]	[100289713, 100510503, 651610, 651921, ABL1, AHR, AKT1, ALKBH1, ANXA1, APOBEC3G, AQP7, AR, ARAF, ATF1, ATM, ATR, AURKA, BACH1, BAD, BAK1, BARD1, BAX, BCL2, BID, BLM, BMPR1A, BMPR2, BRAF, BRCA1, BRCA2, CASP3, CASP8, CASP9, CCNB1IP1, CCND1, CDC25A, CDC25B, CDC42, CDH1, CDK2, CDK4, CDK7, CERK, CHEK1, CHEK2, CHUK, CREB1, CSNK1D, CTNNB1, CYP19A1, DAG1, DCAKD, DHTKD1, E2F1, EDAR, EGFR, EP300, ERAL1, ES…	TRUE
REACTOME:1986	Eukaryotic Translation Termination	0	[-1]	[None]	5	5.81395	0.992356	1	{}	{}	[RPL26, RPL36A, RPS10, RPS17, RPS26]	[ETF1, FAU, GSPT2, LOC100288910, LOC101929876, LOC102724737, RPL10, RPL10A, RPL11, RPL12, RPL13, RPL13A, RPL14, RPL15, RPL17, RPL17-C18orf32, RPL18, RPL18A, RPL19, RPL21, RPL22, RPL23, RPL23A, RPL24, RPL26, RPL26L1, RPL27, RPL27A, RPL28, RPL29, RPL3, RPL30, RPL31, RPL32, RPL34, RPL35, RPL35A, RPL36, RPL36A, RPL37, RPL37A, RPL39, RPL3L, RPL4, RPL41, RPL5, RPL6, RPL7, RPL7A, RPL8, RPL9, RPLP0, RPLP…	TRUE
WP:1991	SRF and miRs in Smooth Muscle Differentiation and Proliferation	0	[-1]	[None]	3	25	0.206385	1	{}	{}	[CCND2, KLF4, NKX2-5]	[CAMK2D, CCND2, ELK1, KLF4, MEF2A, MEF2B, MEF2BNB-MEF2B, MEF2C, MEF2D, MYOCD, NKX2-5, SRF]	TRUE
WP:1992	TarBasePathway	0	[-1]	[None]	6	46.1538	0.00403281	1	{}	{}	[ERG, GJA1, IGF1, KCNE1, KCNJ2, KCNQ1]	[ERG, GJA1, HAND2, HCN2, HCN4, HDAC4, IGF1, KCNE1, KCNJ2, KCNQ1, PTBP2, SRF, TMSB4X]	TRUE
WP:1993	angiogenesis overview	0	[-1]	[None]	10	15.3846	0.359586	1	{}	{}	[ANGPT1, BMX, DOK2, FGF1, MMP9, NOS3, ROBO4, SEMA4A, TEK, WAS]	[642132, AKT1, ANGPT1, APC, ATF2, BAD, BMX, CDC42, CRK, DAG1, DOK2, ELK1, F2, FGF1, FGFR1, FRS2, GRB14, GRB2, GRB7, IQGAP1, KDR, KRAS, MAP2K1, MAP2K4, MAP2K6, MAP3K7, MAPK1, MAPK11, MAPK14, MAPK8, MMP14, MMP2, MMP9, MTOR, NCK1, NOS3, NOX4, NRP1, PAK1, PDPK1, PIK3CD, PLA2G1B, PLCG1, PLXND1, PRKCA, PTK2B, PTPN11, PXN, RAC1, RAF1, ROBO1, ROBO4, SEMA3A, SEMA4A, SHB, SHC1, SLIT2, SOS1, SRC, TEK, TIMP2…	TRUE
WP:1995	Effects of nitric oxide	0	[-1]	[None]	5	55.5556	0.00324062	1	{}	{}	[AOX1, MB, NOS2, NOS3, XDH]	[AOX1, COX1, HBA1, HBA2, MB, NOS1, NOS2, NOS3, XDH]	TRUE
WP:2002	Epithelium TarBase	0	[-1]	[None]	23	8.15603	0.997548	1	{}	{}	[AARSD1, CAPG, CDCP1, CDKN2A, CLDN1, COL1A1, COL3A1, CYP1B1, DOCK5, GJA1, IPO4, ITGB4, KCNJ2, LAMC2, NT5E, PODXL, PPL, PTPRF, PXDN, SLC1A4, SLC38A1, TPPP3, WNT5A]	[100291405, 100505793, 652797, 653884, 732419, AARSD1, ABCF2, ACAA2, ACP2, ADAR, ADIPOR2, ADPGK, AMIGO2, ANKFY1, ANP32B, ANXA2, AP3D1, ARCN1, ARF4, ARFIP2, ARHGDIA, ARID1A, ATAD3B, ATG3, ATG9A, ATP2A2, ATP6V0E1, ATRX, AURKB, BACE1, BACH1, BCKDHB, BCL6, BRI3BP, BRPF3, C1QBP, CA12, CALCOCO2, CAND1, CAPG, CCND1, CCNG1, CD164, CDCP1, CDIPT, CDK5RAP1, CDK5RAP3, CDK6, CDKN1B, CDKN1C, CDKN2A, CEBPB, CEP…	TRUE
WP:2003	Leukocyte TarBase	0	[-1]	[None]	8	5.92593	0.998273	1	{}	{}	[CAPG, CDCP1, FMNL2, PRSS21, SLC1A4, SLC7A11, TNFSF9, ZEB1]	[100133898, 100505793, 100509419, 100510581, 652797, 653884, ACAA2, ACP2, ADAR, ADIPOR2, ADPGK, ANAPC1, ANAPC1P1, ANPEP, ANXA2, AP3D1, ARCN1, ARF4, ARHGDIA, ARID4B, ATP2A2, ATP6V0A1, ATP6V0E1, ATP6V1F, BCL2, BCL6, BRPF3, C1orf56, CA12, CAP1, CAPG, CD164, CDCP1, CDIPT, CDK5RAP1, CDK5RAP3, CDK6, CEBPB, CHORDC1, CORO1C, CSRP1, CTNNB1, CTSC, DCAF7, DDX5, DNAJB1, FADS1, FMNL2, FRG1, G6PD, GAK, GNA13, …	TRUE
WP:2004	Lymphocyte TarBase	0	[-1]	[None]	29	6.79157	0.999996	1	{}	{}	[AARSD1, AXL, CAPG, CDCP1, CDKN2A, CLDN1, CXCL12, CYP1B1, DOCK5, ERG, FADS2, FMNL2, IGF2BP1, IPO4, KCNQ1, LAMC2, MEOX2, MYCN, NPR3, NT5E, PTPRF, PXDN, SLC1A4, SLC38A1, SLC4A7, TNFSF9, TPPP3, WNT5A, ZEB1]	[100133898, 100291405, 100505793, 100509419, 100509672, 100510581, 652797, 653884, 732419, AARSD1, ABCF2, ABCG2, ABHD10, ABHD11, ACAA2, ACP2, ADAR, ADIPOR2, ADPGK, AGO3, AKAP8, AMIGO2, ANAPC1, ANAPC1P1, ANKFY1, ANP32B, ANPEP, ANXA2, AP2A1, AP3B1, AP3D1, ARCN1, ARF4, ARFIP1, ARFIP2, ARHGDIA, ARID1A, ARID2, ARID4B, ARL10, ASH2L, ATAD3B, ATAT1, ATG3, ATG9A, ATP2A2, ATP6V0A1, ATP6V0E1, ATP6V1C1, ATP6…	TRUE
WP:2005	Muscle cell TarBase	0	[-1]	[None]	34	9.88372	0.978679	1	{}	{}	[AARSD1, AXL, CAPG, CDCP1, CLDN1, COL1A1, COL1A2, COL3A1, CSF1, CXCL12, CYP1B1, DOCK5, ERG, FADS2, FMNL2, GJA1, IGF2BP1, IPO4, ITGB4, KCNQ1, LAMC2, NT5E, PODXL, PTPRF, PXDN, SLC1A4, SLC38A1, SLC38A5, SLC4A7, SLC7A11, TPPP3, VSNL1, WNT5A, ZEB1]	[100133898, 100291405, 100505793, 100509419, 100509672, 100510581, 652797, 653884, 732419, AARSD1, ABCG2, ABHD10, ACAA2, ACP2, ACVR1B, ADAR, ADIPOR2, AGO3, AMIGO2, ANAPC1, ANAPC1P1, ANKFY1, ANP32B, ANPEP, AP3B1, AP3D1, ARCN1, ARF4, ARHGDIA, ARID1A, ARID4B, ASH2L, ATAD3B, ATG9A, ATP2A2, ATP6V0A1, ATP6V0E1, ATP6V1C1, ATRX, AXL, BACE1, BACH1, BCL2, BET1, BRPF3, C1QBP, CA12, CACNA2D1, CALCOCO2, CAMTA…	TRUE
WP:2006	Squamous cell TarBase	0	[-1]	[None]	6	4.8	0.999538	1	{}	{}	[AXL, ERG, FMNL2, PODXL, PXDN, SLC38A1]	[652797, ACAA2, ADAR, ADIPOR2, AKAP8, ANP32B, ANPEP, ANXA2, AP2A1, AP3D1, ARCN1, ARF4, ARFIP1, ATP2A2, ATP6V0E1, ATP6V1C1, ATP6V1F, ATRX, AXL, BET1, CBFB, CHMP2A, COMMD9, CPNE8, CSDE1, CTDSP1, CUL4B, DHX40, DHX57, DNAJB1, E2F3, ELOVL5, ERG, FAM96A, FBXW11, FGF2, FMNL2, FNDC3A, FNDC3B, GALNT1, GALNT7, GAS2L1, GFPT1, GNAI2, GOLGA7, GYS1, HES1, HMGA1, HMGA1P8, HMOX1, HNRNPM, HOXA7, HSD17B12, IDH1, K…	TRUE
WP:2007	iron metabolism in placenta	0	[-1]	[None]	3	25	0.206385	1	{}	{}	[HEPHL1, SLC40A1, TF]	[ACO1, FTH1, HAMP, HEPHL1, IREB2, MCOLN1, SLC11A2, SLC40A1, STEAP3, TF, TFR2, TFRC]	TRUE
WP:2012	miRs in Muscle Cell Differentiation	0	[-1]	[None]	4	13.3333	0.577058	1	{}	{}	[ELSPBP1, PRKCB, PRKCQ, PRKCZ]	[ELSPBP1, EZH2, ID2, MEF2A, MEF2B, MEF2BNB-MEF2B, MEF2C, MEF2D, MYF5, MYOD1, PAX7, PRKACA, PRKACB, PRKACG, PRKAR1A, PRKAR1B, PRKAR2A, PRKAR2B, PRKCA, PRKCB, PRKCD, PRKCE, PRKCG, PRKCH, PRKCI, PRKCQ, PRKCZ, PRKD1, PRKD3, SRF]	TRUE
WP:2023	Cell Differentiation - meta	0	[-1]	[None]	3	15	0.506883	1	{}	{}	[KLF4, SOX2, TLX3]	[EZH2, HDAC5, ID2, KLF4, LEFTY1, LEFTY2, MEF2A, MEF2B, MEF2BNB-MEF2B, MEF2C, MEF2D, MYOD1, PAX7, RUNX2, SOX2, SRF, STAT3, TLX1, TLX2, TLX3]	TRUE
WP:2034	Leptin signaling pathway	0	[-1]	[None]	3	4.91803	0.991163	1	{}	{}	[CISH, IL1RN, SOCS3]	[ACACA, AKT1, BAX, BCL2L1, CCND1, CDC42, CFL2, CHUK, CISH, CREB1, ELK1, ERBB2, ESR1, FOXO1, FYN, GRB2, HRAS, IKBKB, IKBKG, IL1B, IL1RN, IRS1, JAK1, JAK2, KHDRBS1, KPNA4, LEP, LEPR, MAP2K1, MAP2K2, MAPK1, MAPK14, MAPK3, MAPK8, MTOR, NCOA1, NFKB1, PDE3B, PIK3R1, PIK3R2, PLCG1, PTPN1, PTPN11, RAC1, RAF1, REL, RELA, RHOA, RPS6, RPS6KB1, SH2B1, SHC1, SOCS2, SOCS3, SOCS7, SOS1, SP1, SRC, STAT1, STAT3, …	TRUE
WP:2036	TWEAK Signaling Pathway	0	[-1]	[None]	4	9.52381	0.826892	1	{}	{}	[CCL5, CD163, MMP9, TNFRSF25]	[AKT1, AKT2, BIRC2, CASP3, CASP7, CASP8, CCL2, CCL5, CD163, CHUK, CTNNB1, FADD, GSK3B, HDAC1, IKBKB, IL6, JUN, MAP3K7, MAPK1, MAPK14, MAPK3, MAPK8, MAPK9, MMP9, NFKB1, NFKB2, NFKBIA, NFKBIB, RAC1, RAF1, RELA, RELB, RIPK1, SHH, TNFRSF12A, TNFRSF25, TNFSF12, TNFSF12-TNFSF13, TRAF1, TRAF2, TRAF3, TRAF5]	TRUE
WP:2037	Prolactin Signaling Pathway	0	[-1]	[None]	8	10.5263	0.807681	1	{}	{}	[CISH, IRF1, NOS2, PIK3CG, PRLR, RPS6KA2, SOCS3, ZAP70]	[100293160, AGAP2, AKT1, CASP3, CBL, CISH, CTSD, EIF4EBP1, ELK1, ERBB2, FLNA, FOS, FYN, GAB2, GRB2, GSK3B, HRAS, IRF1, IRS1, IRS2, ITGB1, JAK1, JAK2, JUN, MAP2K1, MAP2K2, MAPK1, MAPK14, MAPK3, MAPK8, MAPK9, MTOR, MYC, NEK3, NFKB1, NFKBIA, NFKBIB, NOS2, PAK1, PIAS3, PIK3CA, PIK3CB, PIK3CG, PIK3R1, PIK3R2, PPIA, PPIB, PRL, PRLR, PTK2, PTPN1, PTPN11, PXN, RAC1, RAF1, RELA, RPS6, RPS6KA2, RPS6KB1, SH…	TRUE
REACTOME:2051	Formation of Fibrin Clot (Clotting Cascade)	0	[-1]	[None]	11	28.2051	0.0104575	1	{}	{}	[F10, F12, F13A1, F3, F7, FGG, GP1BA, KLKB1, SERPINA5, SERPING1, VWF]	[A2M, C1QBP, CD177, F10, F11, F12, F13A1, F13B, F2, F2R, F3, F5, F7, F8, F9, FGA, FGB, FGG, GP1BA, GP1BB, GP5, GP9, KLKB1, KNG1, PF4, PF4V1, PRCP, PROC, PROCR, PROS1, PRTN3, SERPINA5, SERPINC1, SERPIND1, SERPINE2, SERPING1, TFPI, THBD, VWF]	TRUE
WP:2059	Alzheimers Disease	0	[-1]	[None]	7	8.53659	0.931557	1	{}	{}	[APOE, ATP2A3, GRIN2C, MME, PLCB1, PLCB2, PLCB4]	[100510228, 100510450, 100510514, ADAM10, ADAM17, APAF1, APBB1, APH1A, APOE, APP, ATF6, ATP2A1, ATP2A2, ATP2A3, BACE1, BAD, BID, CACNA1C, CACNA1D, CACNA1F, CACNA1S, CALM1, CALM2, CALM3, CALML3, CALML5, CAPN1, CAPN2, CASP12, CASP3, CASP7, CASP8, CASP9, CDK5, CDK5R1, CHP1, CHP2, CYCS, EIF2AK3, ERN1, FADD, FAS, GAPDH, GNAQ, GRIN1, GRIN2A, GRIN2B, GRIN2C, GRIN2D, GSK3B, HSD17B10, IDE, IL1B, ITPR1, IT…	TRUE
REACTOME:2085	GTP hydrolysis and joining of the 60S ribosomal subunit	0	[-1]	[None]	5	4.6729	0.999149	1	{}	{}	[RPL26, RPL36A, RPS10, RPS17, RPS26]	[EIF1AX, EIF2S1, EIF2S2, EIF2S3, EIF3A, EIF3B, EIF3C, EIF3D, EIF3E, EIF3F, EIF3G, EIF3H, EIF3I, EIF3J, EIF3K, EIF4A1, EIF4A2, EIF4B, EIF4E, EIF4G1, EIF4H, EIF5, EIF5B, FAU, LOC100288910, LOC101929876, LOC102724737, RPL10, RPL10A, RPL11, RPL12, RPL13, RPL13A, RPL14, RPL15, RPL17, RPL17-C18orf32, RPL18, RPL18A, RPL19, RPL21, RPL22, RPL23, RPL23A, RPL24, RPL26, RPL26L1, RPL27, RPL27A, RPL28, RPL29, …	TRUE
REACTOME:2099	Cap-dependent Translation Initiation	0	[-1]	[None]	5	4.38596	0.999604	1	{}	{}	[RPL26, RPL36A, RPS10, RPS17, RPS26]	[EIF1AX, EIF2B1, EIF2B2, EIF2B3, EIF2B4, EIF2B5, EIF2S1, EIF2S2, EIF2S3, EIF3A, EIF3B, EIF3C, EIF3D, EIF3E, EIF3F, EIF3G, EIF3H, EIF3I, EIF3J, EIF3K, EIF4A1, EIF4A2, EIF4B, EIF4E, EIF4EBP1, EIF4G1, EIF4H, EIF5, EIF5B, FAU, LOC100288910, LOC101929876, LOC102724737, PABPC1, RPL10, RPL10A, RPL11, RPL12, RPL13, RPL13A, RPL14, RPL15, RPL17, RPL17-C18orf32, RPL18, RPL18A, RPL19, RPL21, RPL22, RPL23, RP…	TRUE
REACTOME:2148	Switching of origins to a post-replicative state	0	[-1]	[None]	3	4.34783	0.996485	1	{}	{}	[CCNA1, ORC6, PSMA6]	[CCNA1, CCNA2, CDC6, CDK2, CDKN1A, CDKN1B, CDT1, FZR1, MCM2, MCM3, MCM5, MCM6, MCM7, MCM8, ORC1, ORC2, ORC3, ORC4, ORC5, ORC6, PSMA1, PSMA2, PSMA3, PSMA4, PSMA5, PSMA6, PSMA7, PSMA8, PSMB1, PSMB10, PSMB11, PSMB2, PSMB3, PSMB4, PSMB5, PSMB6, PSMB7, PSMB8, PSMB9, PSMC1, PSMC2, PSMC3, PSMC4, PSMC5, PSMC6, PSMD1, PSMD10, PSMD11, PSMD12, PSMD13, PSMD14, PSMD2, PSMD3, PSMD4, PSMD5, PSMD6, PSMD7, PSMD8,…	TRUE
REACTOME:2159	Eukaryotic Translation Initiation	0	[-1]	[None]	5	4.38596	0.999604	1	{}	{}	[RPL26, RPL36A, RPS10, RPS17, RPS26]	[EIF1AX, EIF2B1, EIF2B2, EIF2B3, EIF2B4, EIF2B5, EIF2S1, EIF2S2, EIF2S3, EIF3A, EIF3B, EIF3C, EIF3D, EIF3E, EIF3F, EIF3G, EIF3H, EIF3I, EIF3J, EIF3K, EIF4A1, EIF4A2, EIF4B, EIF4E, EIF4EBP1, EIF4G1, EIF4H, EIF5, EIF5B, FAU, LOC100288910, LOC101929876, LOC102724737, PABPC1, RPL10, RPL10A, RPL11, RPL12, RPL13, RPL13A, RPL14, RPL15, RPL17, RPL17-C18orf32, RPL18, RPL18A, RPL19, RPL21, RPL22, RPL23, RP…	TRUE
REACTOME:2202	Effects of PIP2 hydrolysis	0	[-1]	[None]	6	24	0.104082	1	{}	{}	[DGKB, DGKG, DGKH, PRKCQ, RASGRP1, RASGRP2]	[DAGLA, DAGLB, DGKA, DGKB, DGKD, DGKE, DGKG, DGKH, DGKI, DGKK, DGKQ, DGKZ, ITPR1, ITPR2, ITPR3, MGLL, PRKCD, PRKCE, PRKCH, PRKCQ, RASGRP1, RASGRP2, TRPC3, TRPC6, TRPC7]	TRUE
REACTOME:2204	RNA Polymerase I Chain Elongation	0	[-1]	[None]	6	6.81818	0.982074	1	{}	{}	[GTF2H4, HIST1H2BD, HIST1H2BK, HIST1H4A, HIST1H4J, HIST2H2BE]	[CBX3, CCNH, CD3EAP, CDK7, ERCC2, ERCC3, GTF2H1, GTF2H2, GTF2H2C, GTF2H3, GTF2H4, H2AFB1, H2AFX, H2AFZ, H3F3A, H3F3B, HIST1H2AB, HIST1H2AC, HIST1H2AD, HIST1H2AE, HIST1H2AJ, HIST1H2BA, HIST1H2BB, HIST1H2BC, HIST1H2BD, HIST1H2BE, HIST1H2BF, HIST1H2BG, HIST1H2BH, HIST1H2BI, HIST1H2BJ, HIST1H2BK, HIST1H2BL, HIST1H2BM, HIST1H2BN, HIST1H2BO, HIST1H3A, HIST1H3B, HIST1H3C, HIST1H3D, HIST1H3E, HIST1H3F, H…	TRUE
REACTOME:2232	RNA Polymerase I Promoter Opening	0	[-1]	[None]	5	8.19672	0.92153	1	{}	{}	[HIST1H2BD, HIST1H2BK, HIST1H4A, HIST1H4J, HIST2H2BE]	[H2AFB1, H2AFX, H2AFZ, H3F3A, H3F3B, HIST1H2AB, HIST1H2AC, HIST1H2AD, HIST1H2AE, HIST1H2AJ, HIST1H2BA, HIST1H2BB, HIST1H2BC, HIST1H2BD, HIST1H2BE, HIST1H2BF, HIST1H2BG, HIST1H2BH, HIST1H2BI, HIST1H2BJ, HIST1H2BK, HIST1H2BL, HIST1H2BM, HIST1H2BN, HIST1H2BO, HIST1H3A, HIST1H3B, HIST1H3C, HIST1H3D, HIST1H3E, HIST1H3F, HIST1H3G, HIST1H3H, HIST1H3I, HIST1H3J, HIST1H4A, HIST1H4B, HIST1H4C, HIST1H4D, HI…	TRUE
KEGG:03013	RNA transport	0	[-1]	[None]	7	4.09357	0.999988	1	{}	{}	[EEF1A2, EIF4EBP3, NUP210, NUP210L, PABPC1L, RGPD8, RPP21]	[AAAS, ACIN1, ALYREF, CASC3, CLNS1A, CYFIP1, CYFIP2, DDX20, DDX39B, EEF1A1, EEF1A2, EIF1, EIF1AX, EIF1AY, EIF1B, EIF2B1, EIF2B2, EIF2B3, EIF2B4, EIF2B5, EIF2S1, EIF2S2, EIF2S3, EIF3A, EIF3B, EIF3C, EIF3CL, EIF3D, EIF3E, EIF3F, EIF3G, EIF3H, EIF3I, EIF3J, EIF4A1, EIF4A2, EIF4A3, EIF4B, EIF4E, EIF4E1B, EIF4E2, EIF4EBP1, EIF4EBP2, EIF4EBP3, EIF4G1, EIF4G2, EIF4G3, EIF5, EIF5B, ELAC1, ELAC2, FMR1, FX…	TRUE
KEGG:03015	mRNA surveillance pathway	0	[-1]	[None]	4	4.3956	0.998759	1	{}	{}	[MSI1, PABPC1L, PPP2R2B, PPP2R2C]	[ACIN1, ALYREF, BCL2L2-PABPN1, CASC3, CLP1, CPSF1, CPSF2, CPSF3, CPSF4, CPSF6, CPSF7, CSTF1, CSTF2, CSTF2T, CSTF3, DAZAP1, DDX39B, EIF4A3, ETF1, FIP1L1, GSPT1, GSPT2, HBS1L, MAGOH, MAGOHB, MSI1, MSI2, NCBP1, NCBP2, NUDT21, NXF1, NXF2, NXF2B, NXF3, NXF5, NXT1, NXT2, PABPC1, PABPC1L, PABPC1L2A, PABPC1L2B, PABPC3, PABPC4, PABPC4L, PABPC5, PABPN1, PABPN1L, PAPOLA, PAPOLB, PAPOLG, PCF11, PELO, PNN, PP…	TRUE
KEGG:03320	PPAR signaling pathway	0	[-1]	[None]	14	20.2899	0.0668603	1	{}	{}	[ACOX2, ACSL5, ACSL6, APOA1, CD36, CPT1B, FABP4, FABP7, FADS2, GK, MMP1, PLIN1, PLTP, SLC27A2]	[ACAA1, ACADL, ACADM, ACOX1, ACOX2, ACOX3, ACSBG1, ACSBG2, ACSL1, ACSL3, ACSL4, ACSL5, ACSL6, ADIPOQ, ANGPTL4, APOA1, APOA2, APOA5, APOC3, AQP7, CD36, CPT1A, CPT1B, CPT1C, CPT2, CYP27A1, CYP7A1, CYP8B1, DBI, EHHADH, FABP1, FABP2, FABP3, FABP4, FABP5, FABP6, FABP7, FADS2, GK, GK2, HMGCS2, ILK, LPL, ME1, MMP1, NR1H3, OLR1, PCK1, PCK2, PDPK1, PLIN1, PLTP, PPARA, PPARD, PPARG, RXRA, RXRB, RXRG, SCD, …	TRUE
KEGG:04010	MAPK signaling pathway	0	[-1]	[None]	48	18.677	0.00824243	1	{}	{}	[CACNA1A, CACNA1B, CACNA1E, CACNA1G, CACNA1H, CACNA2D2, CACNA2D4, CACNB2, CACNG4, CD14, DUSP2, EGF, FASLG, FGF1, FGF11, FGF12, FGF13, FGF18, FGF22, FGF5, FGFR2, FGFR3, GADD45G, HSPA6, HSPB1, IL1R1, JMJD7-PLA2G4B, MAP4K1, MAPK10, MAPK8IP2, MAPK8IP3, MECOM, NTF3, NTF4, NTRK2, PDGFA, PDGFB, PDGFRA, PDGFRB, PRKCB, PTPRR, RASGRF1, RASGRF2, RASGRP1, RASGRP2, RASGRP4, RPS6KA2, TGFB2]	[AKT1, AKT2, AKT3, ARRB1, ARRB2, ATF2, ATF4, BDNF, BRAF, CACNA1A, CACNA1B, CACNA1C, CACNA1D, CACNA1E, CACNA1F, CACNA1G, CACNA1H, CACNA1I, CACNA1S, CACNA2D1, CACNA2D2, CACNA2D3, CACNA2D4, CACNB1, CACNB2, CACNB3, CACNB4, CACNG1, CACNG2, CACNG3, CACNG4, CACNG5, CACNG6, CACNG7, CACNG8, CASP3, CD14, CDC25B, CDC42, CHUK, CRK, CRKL, DAXX, DDIT3, DUSP1, DUSP10, DUSP16, DUSP2, DUSP3, DUSP4, DUSP5, DUSP6, …	TRUE
KEGG:04012	ErbB signaling pathway	0	[-1]	[None]	14	16.092	0.260083	1	{}	{}	[AREG, CAMK2A, CBLC, EGF, EREG, MAPK10, NRG1, PAK6, PIK3CG, PIK3R3, PIK3R5, PRKCB, SHC2, TGFA]	[ABL1, ABL2, AKT1, AKT2, AKT3, ARAF, AREG, BAD, BRAF, BTC, CAMK2A, CAMK2B, CAMK2D, CAMK2G, CBL, CBLB, CBLC, CDKN1A, CDKN1B, CRK, CRKL, EGF, EGFR, EIF4EBP1, ELK1, ERBB2, ERBB3, ERBB4, EREG, GAB1, GRB2, GSK3B, HBEGF, HRAS, JUN, KRAS, MAP2K1, MAP2K2, MAP2K4, MAP2K7, MAPK1, MAPK10, MAPK3, MAPK8, MAPK9, MTOR, MYC, NCK1, NCK2, NRAS, NRG1, NRG2, NRG3, NRG4, PAK1, PAK2, PAK3, PAK4, PAK6, PAK7, PIK3CA, PI…	TRUE
KEGG:04020	Calcium signaling pathway	0	[-1]	[None]	38	21.1111	0.00220029	1	{}	{}	[ADCY4, ADRA1A, ATP2A3, ATP2B3, BDKRB2, CACNA1A, CACNA1B, CACNA1E, CACNA1G, CACNA1H, CALML6, CAMK2A, CCKBR, CYSLTR2, GNA15, GRIN2C, GRM5, HRH1, HTR7, NOS2, NOS3, NTSR1, P2RX1, PDE1A, PDE1B, PDGFRA, PDGFRB, PLCB1, PLCB2, PLCB4, PLCE1, PLN, PRKCB, PTAFR, PTGER3, RYR1, RYR2, SLC8A2]	[ADCY1, ADCY2, ADCY3, ADCY4, ADCY7, ADCY8, ADCY9, ADORA2A, ADORA2B, ADRA1A, ADRA1B, ADRA1D, ADRB1, ADRB2, ADRB3, AGTR1, ATP2A1, ATP2A2, ATP2A3, ATP2B1, ATP2B2, ATP2B3, ATP2B4, AVPR1A, AVPR1B, BDKRB1, BDKRB2, CACNA1A, CACNA1B, CACNA1C, CACNA1D, CACNA1E, CACNA1F, CACNA1G, CACNA1H, CACNA1I, CACNA1S, CALM1, CALM2, CALM3, CALML3, CALML5, CALML6, CAMK2A, CAMK2B, CAMK2D, CAMK2G, CAMK4, CCKAR, CCKBR, CD3…	TRUE
KEGG:04022	cGMP-PKG signaling pathway	0	[-1]	[None]	34	20.3593	0.00658508	1	{}	{}	[ADCY4, ADORA1, ADORA3, ADRA1A, ADRA2A, ADRA2B, ADRA2C, ATP1A3, ATP1B1, ATP1B2, ATP2A3, ATP2B3, BDKRB2, CALML6, CREB3L1, CREB5, GUCY1A2, GUCY1A3, KCNMB4, KCNU1, MRVI1, MYL9, NOS3, NPR1, PDE2A, PIK3CG, PIK3R3, PIK3R5, PLCB1, PLCB2, PLCB4, PLN, PRKG2, SLC8A2]	[ADCY1, ADCY2, ADCY3, ADCY4, ADCY5, ADCY6, ADCY7, ADCY8, ADCY9, ADORA1, ADORA3, ADRA1A, ADRA1B, ADRA1D, ADRA2A, ADRA2B, ADRA2C, ADRB1, ADRB2, ADRB3, AGTR1, AKT1, AKT2, AKT3, ATF2, ATF4, ATF6B, ATP1A1, ATP1A2, ATP1A3, ATP1A4, ATP1B1, ATP1B2, ATP1B3, ATP1B4, ATP2A1, ATP2A2, ATP2A3, ATP2B1, ATP2B2, ATP2B3, ATP2B4, BAD, BDKRB2, CACNA1C, CACNA1D, CACNA1F, CACNA1S, CALM1, CALM2, CALM3, CALML3, CALML5, …	TRUE
KEGG:04024	cAMP signaling pathway	0	[-1]	[None]	35	17.5	0.0509121	1	{}	{}	[ADCY4, ADCYAP1R1, ADORA1, AMH, ATP1A3, ATP1B1, ATP1B2, ATP2B3, CALML6, CAMK2A, CREB3L1, CREB5, FFAR2, FXYD1, GABBR1, GRIA4, GRIN2C, GRIN3B, HCAR3, MAPK10, MYL9, NPR1, NPY1R, PIK3CG, PIK3R3, PIK3R5, PLCE1, PLN, PPP1R1B, PTGER2, PTGER3, RAPGEF3, RYR2, SOX9, VIPR2]	[ABCC4, ACOX1, ACOX3, ADCY1, ADCY10, ADCY2, ADCY3, ADCY4, ADCY5, ADCY6, ADCY7, ADCY8, ADCY9, ADCYAP1R1, ADORA1, ADORA2A, ADRB1, ADRB2, AKT1, AKT2, AKT3, AMH, ARAP3, ATP1A1, ATP1A2, ATP1A3, ATP1A4, ATP1B1, ATP1B2, ATP1B3, ATP1B4, ATP2A2, ATP2B1, ATP2B2, ATP2B3, ATP2B4, BAD, BDNF, BRAF, CACNA1C, CACNA1D, CACNA1F, CACNA1S, CALM1, CALM2, CALM3, CALML3, CALML5, CALML6, CAMK2A, CAMK2B, CAMK2D, CAMK2G, …	TRUE
KEGG:04062	Chemokine signaling pathway	0	[-1]	[None]	37	19.5767	0.00906256	1	{}	{}	[ADCY4, CCL17, CCL5, CCR6, CCR7, CX3CL1, CXCL10, CXCL11, CXCL12, CXCL14, CXCL16, CXCL2, CXCL3, CXCL5, CXCR3, CXCR4, CXCR6, GNG10, GNG4, GNGT1, HCK, IL8, ITK, JAK3, NCF1, PIK3CG, PIK3R3, PIK3R5, PLCB1, PLCB2, PLCB4, PREX1, PRKCB, PRKCZ, RASGRP2, SHC2, WAS]	[ADCY1, ADCY2, ADCY3, ADCY4, ADCY5, ADCY6, ADCY7, ADCY8, ADCY9, ADRBK1, ADRBK2, AKT1, AKT2, AKT3, ARRB1, ARRB2, BCAR1, BRAF, CCL1, CCL11, CCL13, CCL14, CCL15, CCL16, CCL17, CCL18, CCL19, CCL2, CCL20, CCL21, CCL22, CCL23, CCL24, CCL25, CCL26, CCL27, CCL28, CCL3, CCL3L1, CCL3L3, CCL4, CCL4L1, CCL4L2, CCL5, CCL7, CCL8, CCR1, CCR10, CCR2, CCR3, CCR4, CCR5, CCR6, CCR7, CCR8, CCR9, CDC42, CHUK, CRK, CR…	TRUE
KEGG:04064	NF-kappa B signaling pathway	0	[-1]	[None]	18	19.7802	0.0517439	1	{}	{}	[BLNK, BTK, CD14, CSNK2B, CXCL12, CXCL2, IL1R1, IL8, LCK, LTB, PLAU, PRKCB, PRKCQ, PTGS2, TNFRSF13C, TNFSF13B, TNFSF14, ZAP70]	[ATM, BCL10, BCL2, BCL2A1, BCL2L1, BIRC2, BIRC3, BLNK, BTK, CARD11, CCL13, CCL19, CCL21, CCL4, CCL4L1, CCL4L2, CD14, CD40, CD40LG, CFLAR, CHUK, CSNK2A1, CSNK2A2, CSNK2B, CXCL12, CXCL2, DDX58, ERC1, GADD45B, ICAM1, IKBKB, IKBKG, IL1B, IL1R1, IL8, IRAK1, IRAK4, LAT, LBP, LCK, LTA, LTB, LTBR, LY96, LYN, MALT1, MAP3K14, MAP3K7, MYD88, NFKB1, NFKB2, NFKBIA, PARP1, PIAS4, PIDD, PLAU, PLCG1, PLCG2, PRKC…	TRUE
KEGG:04066	HIF-1 signaling pathway	0	[-1]	[None]	15	14.5631	0.39175	1	{}	{}	[ANGPT1, CAMK2A, EGF, FLT1, HKDC1, IGF1, NOS2, NOS3, NPPA, PIK3CG, PIK3R3, PIK3R5, PRKCB, TEK, TF]	[AKT1, AKT2, AKT3, ALDOA, ANGPT1, ANGPT2, ANGPT4, ARNT, BCL2, CAMK2A, CAMK2B, CAMK2D, CAMK2G, CDKN1A, CDKN1B, CREBBP, CUL2, CYBB, EDN1, EGF, EGFR, EGLN1, EGLN2, EGLN3, EIF4E, EIF4E1B, EIF4E2, EIF4EBP1, ENO1, ENO2, ENO3, EP300, EPO, ERBB2, FLT1, GAPDH, HIF1A, HK1, HK2, HK3, HKDC1, HMOX1, IFNG, IFNGR1, IFNGR2, IGF1, IGF1R, IL6, IL6R, INS, INSR, LDHA, LTBR, MAP2K1, MAP2K2, MAPK1, MAPK3, MKNK1, MKNK2…	TRUE
KEGG:04068	FoxO signaling pathway	0	[-1]	[None]	18	13.4328	0.516963	1	{}	{}	[CCND2, EGF, FASLG, FOXG1, FOXO6, GADD45G, IGF1, KLF2, MAPK10, PIK3CG, PIK3R3, PIK3R5, S1PR1, S1PR4, SGK2, SLC2A4, TGFB2, TNFSF10]	[AGAP2, AKT1, AKT2, AKT3, ARAF, ATG12, ATM, BCL2L11, BCL6, BNIP3, BRAF, C8orf44-SGK3, CAT, CCNB1, CCNB2, CCNB3, CCND1, CCND2, CCNG2, CDK2, CDKN1A, CDKN1B, CDKN2B, CDKN2D, CHUK, CREBBP, CSNK1E, EGF, EGFR, EP300, FASLG, FBXO25, FBXO32, FOXG1, FOXO1, FOXO3, FOXO4, FOXO6, G6PC, G6PC2, G6PC3, GABARAP, GABARAPL1, GABARAPL2, GADD45A, GADD45B, GADD45G, GRB2, GRM1, HOMER1, HOMER2, HOMER3, HRAS, IGF1, IGF1…	TRUE
KEGG:04070	Phosphatidylinositol signaling system	0	[-1]	[None]	14	17.0732	0.193082	1	{}	{}	[CALML6, DGKB, DGKG, DGKH, INPP5D, PIK3CG, PIK3R3, PIK3R5, PIP5K1B, PLCB1, PLCB2, PLCB4, PLCE1, PRKCB]	[CALM1, CALM2, CALM3, CALML3, CALML5, CALML6, CDIPT, CDS1, CDS2, DGKA, DGKB, DGKD, DGKE, DGKG, DGKH, DGKI, DGKK, DGKQ, DGKZ, IMPA1, IMPA2, IMPAD1, INPP1, INPP4A, INPP4B, INPP5A, INPP5B, INPP5D, INPP5E, INPP5J, INPP5K, INPPL1, IPPK, ITPK1, ITPKA, ITPKB, ITPKC, ITPR1, ITPR2, ITPR3, MTM1, OCRL, PI4K2A, PI4K2B, PI4KA, PI4KB, PIK3C2A, PIK3C2B, PIK3C2G, PIK3C3, PIK3CA, PIK3CB, PIK3CD, PIK3CG, PIK3R1, P…	TRUE
KEGG:04071	Sphingolipid signaling pathway	0	[-1]	[None]	20	16.6667	0.165942	1	{}	{}	[ADORA1, ADORA3, BDKRB2, CERS1, FCER1G, MAPK10, NOS3, PIK3CG, PIK3R3, PIK3R5, PLCB1, PLCB2, PLCB4, PPP2R2B, PPP2R2C, PRKCB, PRKCZ, S1PR1, S1PR4, S1PR5]	[ABCC1, ACER1, ACER2, ADORA1, ADORA3, AKT1, AKT2, AKT3, ASAH1, ASAH2, BAX, BCL2, BDKRB2, BID, CERS1, CERS2, CERS3, CERS4, CERS5, CERS6, CTSD, DEGS1, DEGS2, FCER1A, FCER1G, FYN, GAB2, GNA12, GNA13, GNAI1, GNAI2, GNAI3, GNAQ, HRAS, KRAS, MAP2K1, MAP2K2, MAP3K5, MAPK1, MAPK10, MAPK11, MAPK12, MAPK13, MAPK14, MAPK3, MAPK8, MAPK9, MS4A2, NFKB1, NOS3, NRAS, NSMAF, OPRD1, PDPK1, PIK3CA, PIK3CB, PIK3CD, …	TRUE
KEGG:04110	Cell cycle	0	[-1]	[None]	8	6.45161	0.995248	1	{}	{}	[CCNA1, CCND2, CDKN2A, GADD45G, ORC6, SFN, SMC1B, TGFB2]	[ABL1, ANAPC1, ANAPC10, ANAPC11, ANAPC13, ANAPC2, ANAPC4, ANAPC5, ANAPC7, ATM, ATR, BUB1, BUB1B, BUB3, CCNA1, CCNA2, CCNB1, CCNB2, CCNB3, CCND1, CCND2, CCND3, CCNE1, CCNE2, CCNH, CDC14A, CDC14B, CDC16, CDC20, CDC23, CDC25A, CDC25B, CDC25C, CDC26, CDC27, CDC45, CDC6, CDC7, CDK1, CDK2, CDK4, CDK6, CDK7, CDKN1A, CDKN1B, CDKN1C, CDKN2A, CDKN2B, CDKN2C, CDKN2D, CHEK1, CHEK2, CREBBP, CUL1, DBF4, E2F1, …	TRUE
KEGG:04114	Oocyte meiosis	0	[-1]	[None]	9	7.9646	0.972027	1	{}	{}	[ADCY4, AR, CALML6, CAMK2A, IGF1, REC8, RPS6KA2, SMC1B, STAG3]	[ADCY1, ADCY2, ADCY3, ADCY4, ADCY5, ADCY6, ADCY7, ADCY8, ADCY9, ANAPC1, ANAPC10, ANAPC11, ANAPC13, ANAPC2, ANAPC4, ANAPC5, ANAPC7, AR, AURKA, BTRC, BUB1, CALM1, CALM2, CALM3, CALML3, CALML5, CALML6, CAMK2A, CAMK2B, CAMK2D, CAMK2G, CCNB1, CCNB2, CCNE1, CCNE2, CDC16, CDC20, CDC23, CDC25C, CDC26, CDC27, CDK1, CDK2, CPEB1, CPEB2, CPEB3, CPEB4, CUL1, ESPL1, FBXO43, FBXO5, FBXW11, IGF1, IGF1R, INS, ITP…	TRUE
KEGG:04115	p53 signaling pathway	0	[-1]	[None]	11	16.1765	0.28784	1	{}	{}	[BAI1, BBC3, CCND2, CDKN2A, GADD45G, IGF1, IGFBP3, SERPINB5, SFN, TP53AIP1, TP73]	[APAF1, ATM, ATR, BAI1, BAX, BBC3, BID, CASP3, CASP8, CASP9, CCNB1, CCNB2, CCNB3, CCND1, CCND2, CCND3, CCNE1, CCNE2, CCNG1, CCNG2, CD82, CDK1, CDK2, CDK4, CDK6, CDKN1A, CDKN2A, CHEK1, CHEK2, CYCS, DDB2, EI24, FAS, GADD45A, GADD45B, GADD45G, GTSE1, IGF1, IGFBP3, MDM2, MDM4, PERP, PIDD, PMAIP1, PPM1D, PTEN, RCHY1, RFWD2, RPRM, RRM2, RRM2B, SERPINB5, SERPINE1, SESN1, SESN2, SESN3, SFN, SHISA5, SIAH1…	TRUE
KEGG:04130	SNARE interactions in vesicular transport	0	[-1]	[None]	3	8.82353	0.84777	1	{}	{}	[STX19, VAMP1, VAMP2]	[BET1, BET1L, BNIP1, GOSR1, GOSR2, SEC22B, SNAP23, SNAP29, STX10, STX11, STX16, STX17, STX18, STX19, STX1A, STX1B, STX2, STX3, STX4, STX5, STX6, STX7, STX8, USE1, VAMP1, VAMP2, VAMP3, VAMP4, VAMP5, VAMP7, VAMP8, VTI1A, VTI1B, YKT6]	TRUE
KEGG:04141	Protein processing in endoplasmic reticulum	0	[-1]	[None]	7	4.14201	0.999985	1	{}	{}	[CRYAB, DERL3, FBXO2, HSPA6, MAPK10, RRBP1, SEC31B]	[AMFR, ATF4, ATF6, ATF6B, ATXN3, ATXN3L, BAG1, BAG2, BAK1, BAX, BCAP31, BCL2, CALR, CANX, CAPN1, CAPN2, CASP12, CKAP4, CRYAA, CRYAB, CUL1, DAD1, DDIT3, DDOST, DERL1, DERL2, DERL3, DNAJA1, DNAJA2, DNAJB1, DNAJB11, DNAJB12, DNAJB2, DNAJC1, DNAJC10, DNAJC3, DNAJC5, DNAJC5B, DNAJC5G, EDEM1, EDEM2, EDEM3, EIF2AK1, EIF2AK2, EIF2AK3, EIF2AK4, EIF2S1, ERLEC1, ERN1, ERO1L, ERO1LB, ERP29, FBXO2, FBXO6, GAN…	TRUE
KEGG:04142	Lysosome	0	[-1]	[None]	12	9.83606	0.900374	1	{}	{}	[AP3B2, ATP6V0A4, ATP6V0D2, CD68, CLN3, CTSG, CTSS, CTSW, LAMP3, LAPTM5, NAPSA, SLC11A1]	[ABCA2, ABCB9, ACP2, ACP5, AGA, AP1B1, AP1G1, AP1G2, AP1M1, AP1M2, AP1S1, AP1S2, AP1S3, AP3B1, AP3B2, AP3D1, AP3M1, AP3M2, AP3S1, AP3S2, AP4B1, AP4E1, AP4M1, AP4S1, ARSA, ARSB, ARSG, ASAH1, ATP6AP1, ATP6V0A1, ATP6V0A2, ATP6V0A4, ATP6V0B, ATP6V0C, ATP6V0D1, ATP6V0D2, ATP6V1H, CD164, CD63, CD68, CLN3, CLN5, CLTA, CLTB, CLTC, CLTCL1, CTNS, CTSA, CTSB, CTSC, CTSD, CTSE, CTSF, CTSG, CTSH, CTSK, CTSL, …	TRUE
KEGG:04144	Endocytosis	0	[-1]	[None]	27	12.6761	0.633209	1	{}	{}	[ACAP1, CBLC, CSF1R, CXCR4, CYTH4, EGF, FGFR2, FGFR3, FLT1, HLA-A, HLA-B, HLA-C, HLA-F, HSPA6, IL2RB, IL2RG, IQSEC3, MVB12B, PDGFRA, PIP5K1B, PIP5KL1, PRKCZ, PSD2, PSD4, SH3GL3, TGFB2, ZFYVE16]	[ACAP1, ACAP2, ACAP3, ADRB1, ADRB2, ADRB3, ADRBK1, ADRBK2, AGAP1, AGAP2, AGAP3, AP2A1, AP2A2, AP2B1, AP2M1, AP2S1, ARAP1, ARAP2, ARAP3, ARF1, ARF3, ARF5, ARF6, ARFGAP1, ARFGAP2, ARFGAP3, ARFGEF1, ARFGEF2, ARRB1, ARRB2, ASAP1, ASAP2, ASAP3, CAV1, CAV2, CAV3, CBL, CBLB, CBLC, CCR5, CDC42, CHMP1B, CHMP2A, CHMP2B, CHMP3, CHMP4A, CHMP4B, CHMP4C, CHMP5, CHMP6, CHMP7, CLTA, CLTB, CLTC, CLTCL1, CSF1R, CX…	TRUE
KEGG:04146	Peroxisome	0	[-1]	[None]	8	9.7561	0.868353	1	{}	{}	[ACOX2, ACSL5, ACSL6, BAAT, DDO, NOS2, SLC27A2, XDH]	[ABCD1, ABCD2, ABCD3, ABCD4, ACAA1, ACOT8, ACOX1, ACOX2, ACOX3, ACSL1, ACSL3, ACSL4, ACSL5, ACSL6, AGPS, AGXT, AMACR, BAAT, CAT, CRAT, CROT, DAO, DDO, DECR2, DHRS4, DHRS4L1, ECH1, ECI2, EHHADH, EPHX2, FAR1, FAR2, GNPAT, GSTK1, HACL1, HAO1, HAO2, HMGCL, HMGCLL1, HSD17B4, IDH1, IDH2, MLYCD, MPV17, MPV17L, MPV17L2, MVK, NOS2, NUDT12, NUDT19, NUDT7, PAOX, PECR, PEX1, PEX10, PEX11A, PEX11B, PEX11G, PE…	TRUE
KEGG:04150	mTOR signaling pathway	0	[-1]	[None]	6	10	0.825531	1	{}	{}	[IGF1, PIK3CG, PIK3R3, PIK3R5, PRKCB, RPS6KA2]	[AKT1, AKT1S1, AKT2, AKT3, BRAF, CAB39, CAB39L, DDIT4, EIF4B, EIF4E, EIF4E1B, EIF4E2, EIF4EBP1, HIF1A, IGF1, IKBKB, INS, IRS1, MAPK1, MAPK3, MLST8, MTOR, PDPK1, PIK3CA, PIK3CB, PIK3CD, PIK3CG, PIK3R1, PIK3R2, PIK3R3, PIK3R5, PRKAA1, PRKAA2, PRKCA, PRKCB, PRKCG, PTEN, RHEB, RICTOR, RPS6, RPS6KA1, RPS6KA2, RPS6KA3, RPS6KA6, RPS6KB1, RPS6KB2, RPTOR, RRAGA, RRAGB, RRAGC, RRAGD, STK11, STRADA, TNF, TS…	TRUE
KEGG:04152	AMPK signaling pathway	0	[-1]	[None]	16	12.9032	0.58896	1	{}	{}	[ADRA1A, CCNA1, CD36, CPT1B, CREB3L1, CREB5, FBP1, HMGCR, IGF1, PIK3CG, PIK3R3, PIK3R5, PPARGC1A, PPP2R2B, PPP2R2C, SLC2A4]	[ACACA, ACACB, ADIPOQ, ADIPOR1, ADIPOR2, ADRA1A, AKT1, AKT1S1, AKT2, AKT3, CAB39, CAB39L, CAMKK1, CAMKK2, CCNA1, CCNA2, CCND1, CD36, CFTR, CPT1A, CPT1B, CPT1C, CREB1, CREB3, CREB3L1, CREB3L2, CREB3L3, CREB3L4, CREB5, CRTC2, EEF2, EEF2K, EIF4EBP1, ELAVL1, FASN, FBP1, FBP2, FOXO1, FOXO3, G6PC, G6PC2, G6PC3, GYS1, GYS2, HMGCR, HNF4A, IGF1, IGF1R, INS, INSR, IRS1, IRS2, IRS4, LEP, LEPR, LIPE, LOC1019…	TRUE
KEGG:04210	Apoptosis	0	[-1]	[None]	9	10.4651	0.822868	1	{}	{}	[CASP10, FASLG, IL1R1, IL3RA, PIK3CG, PIK3R3, PIK3R5, TNFRSF10D, TNFSF10]	[AIFM1, AKT1, AKT2, AKT3, APAF1, ATM, BAD, BAX, BCL2, BCL2L1, BID, BIRC2, BIRC3, BIRC7, BIRC8, CAPN1, CAPN2, CASP10, CASP12, CASP3, CASP6, CASP7, CASP8, CASP9, CFLAR, CHUK, CSF2RB, CYCS, DFFA, DFFB, ENDOG, FADD, FAS, FASLG, IKBKB, IKBKG, IL1A, IL1B, IL1R1, IL1RAP, IL3, IL3RA, IRAK1, IRAK2, IRAK3, IRAK4, MAP3K14, MYD88, NFKB1, NFKBIA, NGF, NTRK1, PIK3CA, PIK3CB, PIK3CD, PIK3CG, PIK3R1, PIK3R2, PIK…	TRUE
KEGG:04260	Cardiac muscle contraction	0	[-1]	[None]	9	11.5385	0.72402	1	{}	{}	[ATP1A3, ATP1B1, ATP1B2, CACNA2D2, CACNA2D4, CACNB2, CACNG4, COX6A1, RYR2]	[ACTC1, ATP1A1, ATP1A2, ATP1A3, ATP1A4, ATP1B1, ATP1B2, ATP1B3, ATP1B4, ATP2A2, CACNA1C, CACNA1D, CACNA1F, CACNA1S, CACNA2D1, CACNA2D2, CACNA2D3, CACNA2D4, CACNB1, CACNB2, CACNB3, CACNB4, CACNG1, CACNG2, CACNG3, CACNG4, CACNG5, CACNG6, CACNG7, CACNG8, COX1, COX2, COX3, COX4I1, COX4I2, COX5A, COX5B, COX6A1, COX6A2, COX6B1, COX6B2, COX6C, COX7A1, COX7A2, COX7A2L, COX7B, COX7B2, COX7C, COX8A, COX8C,…	TRUE
KEGG:04261	Adrenergic signaling in cardiomyocytes	0	[-1]	[None]	29	19.4631	0.0207331	1	{}	{}	[ADCY4, ADRA1A, ATP1A3, ATP1B1, ATP1B2, ATP2B3, CACNA2D2, CACNA2D4, CACNB2, CACNG4, CALML6, CAMK2A, CREB3L1, CREB5, KCNE1, KCNQ1, PIK3CG, PIK3R3, PIK3R5, PLCB1, PLCB2, PLCB4, PLN, PPP1R1A, PPP2R2B, PPP2R2C, RAPGEF3, RYR2, SCN4B]	[ACTC1, ADCY1, ADCY2, ADCY3, ADCY4, ADCY5, ADCY6, ADCY7, ADCY8, ADCY9, ADRA1A, ADRA1B, ADRA1D, ADRB1, ADRB2, AGTR1, AGTR2, AKT1, AKT2, AKT3, ATF2, ATF4, ATF6B, ATP1A1, ATP1A2, ATP1A3, ATP1A4, ATP1B1, ATP1B2, ATP1B3, ATP1B4, ATP2A2, ATP2B1, ATP2B2, ATP2B3, ATP2B4, BCL2, CACNA1C, CACNA1D, CACNA1F, CACNA1S, CACNA2D1, CACNA2D2, CACNA2D3, CACNA2D4, CACNB1, CACNB2, CACNB3, CACNB4, CACNG1, CACNG2, CACNG…	TRUE
KEGG:04270	Vascular smooth muscle contraction	0	[-1]	[None]	23	19.0083	0.0462134	1	{}	{}	[ACTA2, ACTG2, ADCY4, ADRA1A, CALCRL, CALML6, GUCY1A2, GUCY1A3, JMJD7-PLA2G4B, KCNMB4, KCNU1, MRVI1, MYL9, NPR1, PLA2G6, PLCB1, PLCB2, PLCB4, PPP1R14A, PRKCB, PRKCQ, RAMP1, RAMP2]	[ACTA2, ACTG2, ADCY1, ADCY2, ADCY3, ADCY4, ADCY5, ADCY6, ADCY7, ADCY8, ADCY9, ADORA2A, ADORA2B, ADRA1A, ADRA1B, ADRA1D, AGTR1, ARAF, ARHGEF1, ARHGEF11, ARHGEF12, AVPR1A, AVPR1B, BRAF, CACNA1C, CACNA1D, CACNA1F, CACNA1S, CALCRL, CALD1, CALM1, CALM2, CALM3, CALML3, CALML5, CALML6, CYP4A11, CYP4A22, EDNRA, GNA11, GNA12, GNA13, GNAQ, GNAS, GUCY1A2, GUCY1A3, GUCY1B3, ITPR1, ITPR2, ITPR3, JMJD7-PLA2G4B…	TRUE
KEGG:04310	Wnt signaling pathway	0	[-1]	[None]	25	17.8571	0.0729002	1	{}	{}	[CAMK2A, CCND2, CSNK2B, CXXC4, DKK1, FZD10, MAPK10, MMP7, NKD2, PLCB1, PLCB2, PLCB4, PRKCB, SFRP1, SFRP4, SOX17, WNT10A, WNT10B, WNT11, WNT16, WNT3, WNT4, WNT5A, WNT5B, WNT7B]	[APC, APC2, AXIN1, AXIN2, BAMBI, BTRC, CACYBP, CAMK2A, CAMK2B, CAMK2D, CAMK2G, CCND1, CCND2, CCND3, CER1, CHD8, CREBBP, CSNK1A1, CSNK1A1L, CSNK1E, CSNK2A1, CSNK2A2, CSNK2B, CTBP1, CTBP2, CTNNB1, CTNNBIP1, CUL1, CXXC4, DAAM1, DAAM2, DKK1, DKK2, DKK4, DVL1, DVL2, DVL3, EP300, FBXW11, FOSL1, FRAT1, FRAT2, FZD1, FZD10, FZD2, FZD3, FZD4, FZD5, FZD6, FZD7, FZD8, FZD9, GPC4, GSK3B, JUN, LEF1, LRP5, LRP6…	TRUE
KEGG:04320	Dorso-ventral axis formation	0	[-1]	[None]	5	18.5185	0.284079	1	{}	{}	[ETV7, FMN2, NOTCH3, NOTCH4, PIWIL2]	[CPEB1, CPEB2, CPEB3, CPEB4, EGFR, ETS1, ETS2, ETV6, ETV7, FMN2, GRB2, KRAS, MAP2K1, MAPK1, MAPK3, NOTCH1, NOTCH2, NOTCH3, NOTCH4, PIWIL1, PIWIL2, PIWIL3, PIWIL4, SOS1, SOS2, SPIRE1, SPIRE2]	TRUE
KEGG:04330	Notch signaling pathway	0	[-1]	[None]	6	12.5	0.627146	1	{}	{}	[DLL3, DLL4, DTX1, JAG2, NOTCH3, NOTCH4]	[ADAM17, APH1A, APH1B, CIR1, CREBBP, CTBP1, CTBP2, DLL1, DLL3, DLL4, DTX1, DTX2, DTX3, DTX3L, DTX4, DVL1, DVL2, DVL3, EP300, HDAC1, HDAC2, HES1, HES5, JAG1, JAG2, KAT2A, KAT2B, LFNG, MAML1, MAML2, MAML3, MFNG, NCOR2, NCSTN, NOTCH1, NOTCH2, NOTCH3, NOTCH4, NUMB, NUMBL, PSEN1, PSEN2, PSENEN, PTCRA, RBPJ, RBPJL, RFNG, SNW1]	TRUE
KEGG:04340	Hedgehog signaling pathway	0	[-1]	[None]	13	25	0.0161184	1	{}	{}	[DHH, LRP2, PTCH2, WNT10A, WNT10B, WNT11, WNT16, WNT3, WNT4, WNT5A, WNT5B, WNT7B, ZIC2]	[BMP2, BMP4, BTRC, CSNK1A1, CSNK1A1L, CSNK1D, CSNK1E, CSNK1G1, CSNK1G2, CSNK1G3, DHH, FBXW11, GAS1, GLI1, GLI2, GLI3, GSK3B, HHIP, IHH, LRP2, PRKACA, PRKACB, PRKACG, PRKX, PTCH1, PTCH2, RAB23, SHH, SMO, STK36, SUFU, WNT1, WNT10A, WNT10B, WNT11, WNT16, WNT2, WNT2B, WNT3, WNT3A, WNT4, WNT5A, WNT5B, WNT6, WNT7A, WNT7B, WNT8A, WNT8B, WNT9A, WNT9B, ZIC2]	TRUE
KEGG:04350	TGF-beta signaling pathway	0	[-1]	[None]	10	12.5	0.630913	1	{}	{}	[AMH, BMP7, CHRD, DCN, ID1, ID3, INHBB, PITX2, TGFB2, ZFYVE16]	[ACVR1, ACVR1B, ACVR1C, ACVR2A, ACVR2B, AMH, AMHR2, BAMBI, BMP2, BMP4, BMP5, BMP6, BMP7, BMP8A, BMP8B, BMPR1A, BMPR1B, BMPR2, CDKN2B, CHRD, CREBBP, CUL1, DCN, E2F4, E2F5, EP300, FST, GDF5, GDF6, GDF7, ID1, ID2, ID3, ID4, IFNG, INHBA, INHBB, INHBC, INHBE, LEFTY1, LEFTY2, LTBP1, MAPK1, MAPK3, MYC, NODAL, NOG, PITX2, PPP2CA, PPP2CB, PPP2R1A, PPP2R1B, RBL1, RBX1, RHOA, ROCK1, RPS6KB1, RPS6KB2, SKP1, …	TRUE
KEGG:04370	VEGF signaling pathway	0	[-1]	[None]	10	16.3934	0.286427	1	{}	{}	[HSPB1, JMJD7-PLA2G4B, NOS3, PIK3CG, PIK3R3, PIK3R5, PRKCB, PTGS2, SH2D2A, SHC2]	[AKT1, AKT2, AKT3, BAD, CASP9, CDC42, HRAS, HSPB1, JMJD7-PLA2G4B, KDR, KRAS, MAP2K1, MAP2K2, MAPK1, MAPK11, MAPK12, MAPK13, MAPK14, MAPK3, MAPKAPK2, MAPKAPK3, NFATC2, NOS3, NRAS, PIK3CA, PIK3CB, PIK3CD, PIK3CG, PIK3R1, PIK3R2, PIK3R3, PIK3R5, PLA2G4A, PLA2G4B, PLA2G4C, PLA2G4D, PLA2G4E, PLA2G4F, PLCG1, PLCG2, PPP3CA, PPP3CB, PPP3CC, PPP3R1, PPP3R2, PRKCA, PRKCB, PRKCG, PTGS2, PTK2, PXN, RAC1, RAC…	TRUE
KEGG:04380	Osteoclast differentiation	0	[-1]	[None]	25	19.084	0.0373312	1	{}	{}	[BLNK, BTK, CALCR, CSF1, CSF1R, FCGR1A, FCGR2A, FCGR2B, IL1R1, IRF9, LCK, LILRA2, LILRB3, LILRB5, MAPK10, NCF1, NCF2, OSCAR, PIK3CG, PIK3R3, PIK3R5, SIRPB1, SOCS3, SPI1, TGFB2]	[ACP5, AKT1, AKT2, AKT3, BLNK, BTK, CALCR, CAMK4, CHUK, CREB1, CSF1, CSF1R, CTSK, CYBA, CYBB, CYLD, FCGR1A, FCGR2A, FCGR2B, FCGR2C, FCGR3A, FCGR3B, FHL2, FOS, FOSB, FOSL1, FOSL2, FYN, GAB2, GRB2, IFNAR1, IFNAR2, IFNB1, IFNG, IFNGR1, IFNGR2, IKBKB, IKBKG, IL1A, IL1B, IL1R1, IRF9, ITGB3, JAK1, JUN, JUNB, JUND, LCK, LCP2, LILRA1, LILRA2, LILRA3, LILRA4, LILRA5, LILRA6, LILRB1, LILRB2, LILRB3, LILRB4…	TRUE
KEGG:04390	Hippo signaling pathway	0	[-1]	[None]	29	18.8312	0.0311135	1	{}	{}	[AMH, AREG, BBC3, BMP7, CCND2, CRB1, CRB2, CTNNA2, DLG2, FGF1, FZD10, ID1, ITGB2, LLGL2, PPP2R2B, PPP2R2C, PRKCZ, SOX2, TGFB2, TP73, WNT10A, WNT10B, WNT11, WNT16, WNT3, WNT4, WNT5A, WNT5B, WNT7B]	[ACTB, ACTG1, AFP, AJUBA, AMH, AMOT, APC, APC2, AREG, AXIN1, AXIN2, BBC3, BIRC2, BIRC5, BMP2, BMP4, BMP5, BMP6, BMP7, BMP8A, BMP8B, BMPR1A, BMPR1B, BMPR2, BTRC, CCND1, CCND2, CCND3, CDH1, CRB1, CRB2, CSNK1D, CSNK1E, CTGF, CTNNA1, CTNNA2, CTNNA3, CTNNB1, DLG1, DLG2, DLG3, DLG4, DVL1, DVL2, DVL3, FBXW11, FGF1, FRMD1, FRMD6, FZD1, FZD10, FZD2, FZD3, FZD4, FZD5, FZD6, FZD7, FZD8, FZD9, GDF5, GDF6, GD…	TRUE
KEGG:04520	Adherens junction	0	[-1]	[None]	9	12.3288	0.646369	1	{}	{}	[CSNK2B, CTNNA2, PTPN6, PTPRB, PTPRF, PVRL4, SNAI1, WAS, WASF3]	[ACP1, ACTB, ACTG1, ACTN1, ACTN2, ACTN3, ACTN4, BAIAP2, CDC42, CDH1, CREBBP, CSNK2A1, CSNK2A2, CSNK2B, CTNNA1, CTNNA2, CTNNA3, CTNNB1, CTNND1, EGFR, EP300, ERBB2, FARP2, FER, FGFR1, FYN, IGF1R, INSR, IQGAP1, LEF1, LMO7, MAP3K7, MAPK1, MAPK3, MET, MLLT4, NLK, PARD3, PTPN1, PTPN6, PTPRB, PTPRF, PTPRJ, PTPRM, PVRL1, PVRL2, PVRL3, PVRL4, RAC1, RAC2, RAC3, RHOA, SMAD2, SMAD3, SMAD4, SNAI1, SNAI2, SORB…	TRUE
KEGG:04530	Tight junction	0	[-1]	[None]	23	16.6667	0.145723	1	{}	{}	[CGN, CLDN1, CLDN15, CLDN4, CLDN5, CSNK2B, CTNNA2, HCLS1, JAM2, LLGL2, MYH14, MYH3, MYL10, MYL9, OCLN, PPP2R2B, PPP2R2C, PRKCB, PRKCQ, PRKCZ, RAB3B, SHROOM3, TJP3]	[ACTB, ACTG1, ACTN1, ACTN2, ACTN3, ACTN4, AKT1, AKT2, AKT3, AMOTL1, ASH1L, CASK, CDC42, CDK4, CGN, CLDN1, CLDN10, CLDN11, CLDN14, CLDN15, CLDN16, CLDN17, CLDN18, CLDN19, CLDN2, CLDN20, CLDN22, CLDN23, CLDN24, CLDN25, CLDN3, CLDN4, CLDN5, CLDN6, CLDN7, CLDN8, CLDN9, CRB3, CSNK2A1, CSNK2A2, CSNK2B, CTNNA1, CTNNA2, CTNNA3, CTNNB1, CTTN, EPB41, EPB41L1, EPB41L2, EPB41L3, EXOC3, EXOC4, F11R, GNAI1, GN…	TRUE
KEGG:04540	Gap junction	0	[-1]	[None]	19	21.3483	0.0228509	1	{}	{}	[ADCY4, EGF, GJA1, GRM5, GUCY1A2, GUCY1A3, LPAR1, PDGFA, PDGFB, PDGFRA, PDGFRB, PLCB1, PLCB2, PLCB4, PRKCB, PRKG2, TUBA4A, TUBAL3, TUBB2B]	[ADCY1, ADCY2, ADCY3, ADCY4, ADCY5, ADCY6, ADCY7, ADCY8, ADCY9, ADRB1, CDK1, CSNK1D, DRD1, DRD2, EGF, EGFR, GJA1, GJD2, GNA11, GNAI1, GNAI2, GNAI3, GNAQ, GNAS, GRB2, GRM1, GRM5, GUCY1A2, GUCY1A3, GUCY1B3, HRAS, HTR2A, HTR2B, HTR2C, ITPR1, ITPR2, ITPR3, KRAS, LPAR1, MAP2K1, MAP2K2, MAP2K5, MAP3K2, MAPK1, MAPK3, MAPK7, NRAS, PDGFA, PDGFB, PDGFC, PDGFD, PDGFRA, PDGFRB, PLCB1, PLCB2, PLCB3, PLCB4, PR…	TRUE
KEGG:04550	Signaling pathways regulating pluripotency of stem cells	0	[-1]	[None]	26	18.3099	0.0532708	1	{}	{}	[DLX5, FGFR2, FGFR3, FZD10, ID1, ID3, IGF1, INHBB, JAK3, KLF4, LIFR, NANOG, OTX1, PIK3CG, PIK3R3, PIK3R5, SOX2, WNT10A, WNT10B, WNT11, WNT16, WNT3, WNT4, WNT5A, WNT5B, WNT7B]	[ACVR1, ACVR1B, ACVR1C, ACVR2A, ACVR2B, AKT1, AKT2, AKT3, APC, APC2, AXIN1, AXIN2, BMI1, BMP2, BMP4, BMPR1A, BMPR1B, BMPR2, COMMD3-BMI1, CTNNB1, DLX5, DUSP9, DVL1, DVL2, DVL3, ESRRB, ESX1, FGF2, FGFR1, FGFR2, FGFR3, FGFR4, FZD1, FZD10, FZD2, FZD3, FZD4, FZD5, FZD6, FZD7, FZD8, FZD9, GRB2, GSK3B, HAND1, HESX1, HNF1A, HOXB1, HRAS, ID1, ID2, ID3, ID4, IGF1, IGF1R, IL6ST, INHBA, INHBB, INHBC, INHBE, …	TRUE
KEGG:04612	Antigen processing and presentation	0	[-1]	[None]	17	21.519	0.0281509	1	{}	{}	[CD74, CTSS, HLA-A, HLA-B, HLA-C, HLA-DMA, HLA-DMB, HLA-DOA, HLA-DOB, HLA-DPA1, HLA-DQB1, HLA-DRA, HLA-DRB1, HLA-F, HSPA6, KLRD1, TAP2]	[B2M, CALR, CANX, CD4, CD74, CD8A, CD8B, CIITA, CREB1, CTSB, CTSL, CTSS, HLA-A, HLA-B, HLA-C, HLA-DMA, HLA-DMB, HLA-DOA, HLA-DOB, HLA-DPA1, HLA-DPB1, HLA-DQA1, HLA-DQA2, HLA-DQB1, HLA-DRA, HLA-DRB1, HLA-DRB3, HLA-DRB4, HLA-DRB5, HLA-E, HLA-F, HLA-G, HSP90AA1, HSP90AB1, HSPA1A, HSPA1B, HSPA1L, HSPA2, HSPA4, HSPA5, HSPA6, HSPA8, IFI30, IFNG, KIR2DL1, KIR2DL2, KIR2DL3, KIR2DL4, KIR2DL5A, KIR2DS1, KI…	TRUE
KEGG:04614	Renin-angiotensin system	0	[-1]	[None]	3	17.6471	0.397038	1	{}	{}	[AGT, CTSG, MME]	[ACE, ACE2, AGT, AGTR1, AGTR2, ANPEP, CMA1, CPA3, CTSA, CTSG, ENPEP, LNPEP, MAS1, MME, NLN, REN, THOP1]	TRUE
KEGG:04620	Toll-like receptor signaling pathway	0	[-1]	[None]	11	10.3774	0.848756	1	{}	{}	[CCL5, CD14, CXCL10, CXCL11, IL8, IRF7, MAPK10, PIK3CG, PIK3R3, PIK3R5, TLR5]	[AKT1, AKT2, AKT3, CASP8, CCL3, CCL3L1, CCL3L3, CCL4, CCL4L1, CCL4L2, CCL5, CD14, CD40, CD80, CD86, CHUK, CTSK, CXCL10, CXCL11, CXCL9, FADD, FOS, IFNA1, IFNA10, IFNA13, IFNA14, IFNA16, IFNA17, IFNA2, IFNA21, IFNA4, IFNA5, IFNA6, IFNA7, IFNA8, IFNAR1, IFNAR2, IFNB1, IKBKB, IKBKE, IKBKG, IL12A, IL12B, IL1B, IL6, IL8, IRAK1, IRAK4, IRF3, IRF5, IRF7, JUN, LBP, LY96, MAP2K1, MAP2K2, MAP2K3, MAP2K4, MA…	TRUE
KEGG:04621	NOD-like receptor signaling pathway	0	[-1]	[None]	13	22.807	0.0332559	1	{}	{}	[CARD9, CCL5, CXCL2, IL18, IL8, MAPK10, MEFV, NAIP, NLRC4, NLRP1, NLRP3, NOD2, PSTPIP1]	[BIRC2, BIRC3, CARD18, CARD6, CARD8, CARD9, CASP1, CASP5, CASP8, CCL2, CCL5, CHUK, CXCL1, CXCL2, ERBB2IP, HSP90AA1, HSP90AB1, HSP90B1, IKBKB, IKBKG, IL18, IL1B, IL6, IL8, MAP3K7, MAPK1, MAPK10, MAPK11, MAPK12, MAPK13, MAPK14, MAPK3, MAPK8, MAPK9, MEFV, NAIP, NFKB1, NFKBIA, NFKBIB, NLRC4, NLRP1, NLRP3, NOD1, NOD2, PSTPIP1, PYCARD, PYDC1, RELA, RIPK2, SUGT1, TAB1, TAB2, TAB3, TNF, TNFAIP3, TRAF6, T…	TRUE
KEGG:04622	RIG-I-like receptor signaling pathway	0	[-1]	[None]	6	8.57143	0.917148	1	{}	{}	[CASP10, CXCL10, IL8, IRF7, ISG15, MAPK10]	[ATG12, ATG5, AZI2, CASP10, CASP8, CHUK, CXCL10, CYLD, DAK, DDX3X, DDX58, DHX58, FADD, IFIH1, IFNA1, IFNA10, IFNA13, IFNA14, IFNA16, IFNA17, IFNA2, IFNA21, IFNA4, IFNA5, IFNA6, IFNA7, IFNA8, IFNB1, IFNE, IFNK, IFNW1, IKBKB, IKBKE, IKBKG, IL12A, IL12B, IL8, IRF3, IRF7, ISG15, MAP3K1, MAP3K7, MAPK10, MAPK11, MAPK12, MAPK13, MAPK14, MAPK8, MAPK9, MAVS, NFKB1, NFKBIA, NFKBIB, NLRX1, OTUD5, PIN1, RELA…	TRUE
KEGG:04623	Cytosolic DNA-sensing pathway	0	[-1]	[None]	6	9.375	0.869079	1	{}	{}	[AIM2, CCL5, CXCL10, IL18, IL33, IRF7]	[ADAR, AIM2, CASP1, CCL4, CCL4L1, CCL4L2, CCL5, CHUK, CXCL10, DDX58, IFNA1, IFNA10, IFNA13, IFNA14, IFNA16, IFNA17, IFNA2, IFNA21, IFNA4, IFNA5, IFNA6, IFNA7, IFNA8, IFNB1, IKBKB, IKBKE, IKBKG, IL18, IL1B, IL33, IL6, IRF3, IRF7, LOC101060521, MAVS, MB21D1, NFKB1, NFKBIA, NFKBIB, POLR1C, POLR1D, POLR2E, POLR2F, POLR2H, POLR2K, POLR2L, POLR3A, POLR3B, POLR3C, POLR3D, POLR3E, POLR3F, POLR3G, POLR3GL…	TRUE
KEGG:04630	Jak-STAT signaling pathway	0	[-1]	[None]	31	19.8718	0.0129603	1	{}	{}	[CBLC, CCND2, CISH, CLCF1, CNTFR, CSF2RA, CSF3R, IL10RA, IL11, IL12RB1, IL15, IL15RA, IL20RB, IL22RA1, IL23R, IL24, IL2RB, IL2RG, IL3RA, IL9R, IRF9, JAK3, LIFR, PIK3CG, PIK3R3, PIK3R5, PRLR, PTPN6, SOCS3, STAT4, TSLP]	[AKT1, AKT2, AKT3, BCL2L1, CBL, CBLB, CBLC, CCND1, CCND2, CCND3, CISH, CLCF1, CNTF, CNTFR, CREBBP, CRLF2, CSF2, CSF2RA, CSF2RB, CSF3, CSF3R, CSH1, CSH2, CTF1, EP300, EPO, EPOR, GH1, GH2, GHR, GRB2, IFNA1, IFNA10, IFNA13, IFNA14, IFNA16, IFNA17, IFNA2, IFNA21, IFNA4, IFNA5, IFNA6, IFNA7, IFNA8, IFNAR1, IFNAR2, IFNB1, IFNE, IFNG, IFNGR1, IFNGR2, IFNK, IFNL1, IFNL2, IFNL3, IFNLR1, IFNW1, IL10, IL10R…	TRUE
KEGG:04640	Hematopoietic cell lineage	0	[-1]	[None]	18	20.6897	0.035008	1	{}	{}	[CD14, CD19, CD22, CD34, CD36, CSF1, CSF1R, CSF2RA, CSF3R, FCGR1A, GP1BA, HLA-DRA, HLA-DRB1, IL11, IL1R1, IL3RA, IL9R, MME]	[ANPEP, CD14, CD19, CD1A, CD1B, CD1C, CD1D, CD1E, CD2, CD22, CD24, CD33, CD34, CD36, CD37, CD38, CD3D, CD3E, CD3G, CD4, CD44, CD5, CD55, CD59, CD7, CD8A, CD8B, CD9, CR1, CR2, CSF1, CSF1R, CSF2, CSF2RA, CSF3, CSF3R, DNTT, EPO, EPOR, FCER2, FCGR1A, FLT3, FLT3LG, GP1BA, GP1BB, GP5, GP9, GYPA, HLA-DRA, HLA-DRB1, HLA-DRB3, HLA-DRB4, HLA-DRB5, IL11, IL11RA, IL1A, IL1B, IL1R1, IL1R2, IL2RA, IL3, IL3RA, …	TRUE
KEGG:04650	Natural killer cell mediated cytotoxicity	0	[-1]	[None]	25	18.6567	0.0473249	1	{}	{}	[CD244, CD247, FASLG, FCER1G, GZMB, HCST, HLA-A, HLA-B, HLA-C, ICAM2, ITGAL, ITGB2, KLRD1, LCK, PIK3CG, PIK3R3, PIK3R5, PRKCB, PTPN6, RAET1G, RAET1L, SHC2, TNFRSF10D, TNFSF10, ZAP70]	[ARAF, BID, BRAF, CASP3, CD244, CD247, CD48, CSF2, FAS, FASLG, FCER1G, FCGR3A, FCGR3B, FYN, GRB2, GZMB, HCST, HLA-A, HLA-B, HLA-C, HLA-E, HLA-G, HRAS, ICAM1, ICAM2, IFNA1, IFNA10, IFNA13, IFNA14, IFNA16, IFNA17, IFNA2, IFNA21, IFNA4, IFNA5, IFNA6, IFNA7, IFNA8, IFNAR1, IFNAR2, IFNB1, IFNG, IFNGR1, IFNGR2, ITGAL, ITGB2, KIR2DL1, KIR2DL2, KIR2DL3, KIR2DL4, KIR2DL5A, KIR2DS1, KIR2DS2, KIR2DS3, KIR2D…	TRUE
KEGG:04660	T cell receptor signaling pathway	0	[-1]	[None]	14	13.4615	0.521218	1	{}	{}	[CBLC, CD247, CD28, ITK, LCK, PAK6, PIK3CG, PIK3R3, PIK3R5, PRKCQ, PTPN6, PTPRC, RASGRP1, ZAP70]	[AKT1, AKT2, AKT3, BCL10, CARD11, CBL, CBLB, CBLC, CD247, CD28, CD3D, CD3E, CD3G, CD4, CD40LG, CD8A, CD8B, CDC42, CDK4, CHUK, CSF2, CTLA4, DLG1, FOS, FYN, GRAP2, GRB2, GSK3B, HRAS, ICOS, IFNG, IKBKB, IKBKG, IL10, IL2, IL4, IL5, ITK, JUN, KRAS, LAT, LCK, LCP2, MALT1, MAP2K1, MAP2K2, MAP2K7, MAP3K14, MAP3K7, MAP3K8, MAPK1, MAPK11, MAPK12, MAPK13, MAPK14, MAPK3, MAPK9, NCK1, NCK2, NFATC1, NFATC2, NF…	TRUE
KEGG:04662	B cell receptor signaling pathway	0	[-1]	[None]	14	19.4444	0.0891547	1	{}	{}	[BLNK, BTK, CD19, CD22, CD79A, FCGR2B, IFITM1, INPP5D, LILRB3, PIK3CG, PIK3R3, PIK3R5, PRKCB, PTPN6]	[AKT1, AKT2, AKT3, BCL10, BLNK, BTK, CARD11, CD19, CD22, CD72, CD79A, CD79B, CD81, CHUK, CR2, DAPP1, FCGR2B, FOS, GRB2, GSK3B, HRAS, IFITM1, IKBKB, IKBKG, INPP5D, INPPL1, JUN, KRAS, LILRB3, LYN, MALT1, MAP2K1, MAP2K2, MAPK1, MAPK3, NFATC1, NFATC2, NFATC3, NFKB1, NFKBIA, NFKBIB, NFKBIE, NRAS, PIK3AP1, PIK3CA, PIK3CB, PIK3CD, PIK3CG, PIK3R1, PIK3R2, PIK3R3, PIK3R5, PLCG2, PPP3CA, PPP3CB, PPP3CC, PP…	TRUE
KEGG:04664	Fc epsilon RI signaling pathway	0	[-1]	[None]	9	12.8571	0.594405	1	{}	{}	[BTK, FCER1G, INPP5D, JMJD7-PLA2G4B, MAPK10, PIK3CG, PIK3R3, PIK3R5, PRKCB]	[AKT1, AKT2, AKT3, BTK, CSF2, FCER1A, FCER1G, FYN, GAB2, GRB2, HRAS, IL13, IL3, IL4, IL5, INPP5D, JMJD7-PLA2G4B, KRAS, LAT, LCP2, LYN, MAP2K1, MAP2K2, MAP2K3, MAP2K4, MAP2K6, MAP2K7, MAPK1, MAPK10, MAPK11, MAPK12, MAPK13, MAPK14, MAPK3, MAPK8, MAPK9, MS4A2, NRAS, PDPK1, PIK3CA, PIK3CB, PIK3CD, PIK3CG, PIK3R1, PIK3R2, PIK3R3, PIK3R5, PLA2G4A, PLA2G4B, PLA2G4C, PLA2G4D, PLA2G4E, PLA2G4F, PLCG1, PLC…	TRUE
KEGG:04666	Fc gamma R-mediated phagocytosis	0	[-1]	[None]	16	17.5824	0.144618	1	{}	{}	[FCGR1A, FCGR2A, FCGR2B, HCK, INPP5D, NCF1, PIK3CG, PIK3R3, PIK3R5, PIP5K1B, PLA2G6, PPAP2C, PRKCB, PTPRC, WAS, WASF3]	[AKT1, AKT2, AKT3, AMPH, ARF6, ARPC1A, ARPC1B, ARPC2, ARPC3, ARPC4, ARPC5, ARPC5L, ASAP1, ASAP2, ASAP3, CDC42, CFL1, CFL2, CRK, CRKL, DNM2, DOCK2, FCGR1A, FCGR2A, FCGR2B, FCGR3A, GAB2, GSN, HCK, INPP5D, INPPL1, LAT, LIMK1, LIMK2, LYN, MAP2K1, MAPK1, MAPK3, MARCKS, MARCKSL1, MYO10, NCF1, PAK1, PIK3CA, PIK3CB, PIK3CD, PIK3CG, PIK3R1, PIK3R2, PIK3R3, PIK3R5, PIP5K1A, PIP5K1B, PIP5K1C, PLA2G4A, PLA2G…	TRUE
KEGG:04668	TNF signaling pathway	0	[-1]	[None]	22	20	0.0305134	1	{}	{}	[CASP10, CCL5, CREB3L1, CREB5, CSF1, CX3CL1, CXCL10, CXCL2, CXCL3, CXCL5, IL15, IL18R1, MAPK10, MMP3, MMP9, NOD2, PIK3CG, PIK3R3, PIK3R5, PTGS2, SOCS3, VEGFC]	[AKT1, AKT2, AKT3, ATF2, ATF4, ATF6B, BAG4, BCL3, BIRC2, BIRC3, CASP10, CASP3, CASP7, CASP8, CCL2, CCL20, CCL5, CEBPB, CFLAR, CHUK, CREB1, CREB3, CREB3L1, CREB3L2, CREB3L3, CREB3L4, CREB5, CSF1, CSF2, CX3CL1, CXCL1, CXCL10, CXCL2, CXCL3, CXCL5, DNM1L, EDN1, FADD, FAS, FOS, ICAM1, IKBKB, IKBKG, IL15, IL18R1, IL1B, IL6, ITCH, JAG1, JUN, JUNB, LIF, LTA, MAGI2, MAP2K1, MAP2K3, MAP2K4, MAP2K6, MAP2K7,…	TRUE
KEGG:04670	Leukocyte transendothelial migration	0	[-1]	[None]	25	21.1864	0.01107	1	{}	{}	[CLDN1, CLDN15, CLDN4, CLDN5, CTNNA2, CXCL12, CXCR4, ESAM, ITGAL, ITGB2, ITK, JAM2, MMP9, MYL10, MYL9, NCF1, NCF2, OCLN, PIK3CG, PIK3R3, PIK3R5, PRKCB, RAPGEF3, RASSF5, TXK]	[ACTB, ACTG1, ACTN1, ACTN2, ACTN3, ACTN4, ARHGAP35, ARHGAP5, BCAR1, CD99, CDC42, CDH5, CLDN1, CLDN10, CLDN11, CLDN14, CLDN15, CLDN16, CLDN17, CLDN18, CLDN19, CLDN2, CLDN20, CLDN22, CLDN23, CLDN24, CLDN25, CLDN3, CLDN4, CLDN5, CLDN6, CLDN7, CLDN8, CLDN9, CTNNA1, CTNNA2, CTNNA3, CTNNB1, CTNND1, CXCL12, CXCR4, CYBA, CYBB, ESAM, EZR, F11R, GNAI1, GNAI2, GNAI3, ICAM1, ITGA4, ITGAL, ITGAM, ITGB1, ITGB2…	TRUE
KEGG:04720	Long-term potentiation	0	[-1]	[None]	11	16.4179	0.271133	1	{}	{}	[CALML6, CAMK2A, GRIN2C, GRM5, PLCB1, PLCB2, PLCB4, PPP1R1A, PRKCB, RAPGEF3, RPS6KA2]	[ADCY1, ADCY8, ARAF, ATF4, BRAF, CACNA1C, CALM1, CALM2, CALM3, CALML3, CALML5, CALML6, CAMK2A, CAMK2B, CAMK2D, CAMK2G, CAMK4, CREBBP, EP300, GNAQ, GRIA1, GRIA2, GRIN1, GRIN2A, GRIN2B, GRIN2C, GRIN2D, GRM1, GRM5, HRAS, ITPR1, ITPR2, ITPR3, KRAS, MAP2K1, MAP2K2, MAPK1, MAPK3, NRAS, PLCB1, PLCB2, PLCB3, PLCB4, PPP1CA, PPP1CB, PPP1CC, PPP1R1A, PPP3CA, PPP3CB, PPP3CC, PPP3R1, PPP3R2, PRKACA, PRKACB, P…	TRUE
KEGG:04721	Synaptic vesicle cycle	0	[-1]	[None]	7	11.1111	0.748281	1	{}	{}	[ATP6V0A4, ATP6V0D2, ATP6V1B1, CACNA1A, CACNA1B, CPLX1, VAMP2]	[AP2A1, AP2A2, AP2B1, AP2M1, AP2S1, ATP6V0A1, ATP6V0A2, ATP6V0A4, ATP6V0B, ATP6V0C, ATP6V0D1, ATP6V0D2, ATP6V0E1, ATP6V0E2, ATP6V1A, ATP6V1B1, ATP6V1B2, ATP6V1C1, ATP6V1C2, ATP6V1D, ATP6V1E1, ATP6V1E2, ATP6V1F, ATP6V1G1, ATP6V1G2, ATP6V1G3, ATP6V1H, CACNA1A, CACNA1B, CLTA, CLTB, CLTC, CLTCL1, CPLX1, CPLX2, CPLX3, CPLX4, DNM1, DNM2, DNM3, NAPA, NSF, RAB3A, RIMS1, SLC17A6, SLC17A7, SLC17A8, SLC18A1…	TRUE
KEGG:04722	Neurotrophin signaling pathway	0	[-1]	[None]	16	13.3333	0.533211	1	{}	{}	[ARHGDIB, ARHGDIG, CALML6, CAMK2A, FASLG, MAPK10, NTF3, NTF4, NTRK2, PIK3CG, PIK3R3, PIK3R5, RPS6KA2, SH2B3, SHC2, TP73]	[ABL1, AKT1, AKT2, AKT3, ARHGDIA, ARHGDIB, ARHGDIG, ATF4, BAD, BAX, BCL2, BDNF, BRAF, CALM1, CALM2, CALM3, CALML3, CALML5, CALML6, CAMK2A, CAMK2B, CAMK2D, CAMK2G, CAMK4, CDC42, CRK, CRKL, FASLG, FOXO3, FRS2, GAB1, GRB2, GSK3B, HRAS, IKBKB, IRAK1, IRAK2, IRAK3, IRAK4, IRS1, JUN, KIDINS220, KRAS, MAGED1, MAP2K1, MAP2K2, MAP2K5, MAP2K7, MAP3K1, MAP3K3, MAP3K5, MAPK1, MAPK10, MAPK11, MAPK12, MAPK13, …	TRUE
KEGG:04723	Retrograde endocannabinoid signaling	0	[-1]	[None]	18	17.4757	0.133117	1	{}	{}	[ADCY4, CACNA1A, CACNA1B, CNR1, GABRA5, GABRP, GNAO1, GNG10, GNG4, GNGT1, GRIA4, GRM5, MAPK10, PLCB1, PLCB2, PLCB4, PRKCB, PTGS2]	[ABHD6, ADCY1, ADCY2, ADCY3, ADCY4, ADCY5, ADCY6, ADCY7, ADCY8, ADCY9, CACNA1A, CACNA1B, CACNA1C, CACNA1D, CACNA1F, CACNA1S, CNR1, DAGLA, DAGLB, FAAH, GABRA1, GABRA2, GABRA3, GABRA4, GABRA5, GABRA6, GABRB1, GABRB2, GABRB3, GABRD, GABRE, GABRG1, GABRG2, GABRG3, GABRP, GABRQ, GABRR1, GABRR2, GABRR3, GNAI1, GNAI2, GNAI3, GNAO1, GNAQ, GNB1, GNB2, GNB3, GNB4, GNB5, GNG10, GNG11, GNG12, GNG13, GNG2, GN…	TRUE
KEGG:04724	Glutamatergic synapse	0	[-1]	[None]	22	18.9655	0.0514619	1	{}	{}	[ADCY4, CACNA1A, GNAO1, GNG10, GNG4, GNGT1, GRIA4, GRIK1, GRIK3, GRIK5, GRIN2C, GRIN3B, GRM5, JMJD7-PLA2G4B, PLCB1, PLCB2, PLCB4, PRKCB, SHANK1, SLC1A2, SLC1A3, SLC38A1]	[ADCY1, ADCY2, ADCY3, ADCY4, ADCY5, ADCY6, ADCY7, ADCY8, ADCY9, ADRBK1, ADRBK2, CACNA1A, CACNA1C, CACNA1D, DLG4, DLGAP1, GLS, GLS2, GLUL, GNAI1, GNAI2, GNAI3, GNAO1, GNAQ, GNAS, GNB1, GNB2, GNB3, GNB4, GNB5, GNG10, GNG11, GNG12, GNG13, GNG2, GNG3, GNG4, GNG5, GNG7, GNG8, GNGT1, GNGT2, GRIA1, GRIA2, GRIA3, GRIA4, GRIK1, GRIK2, GRIK3, GRIK4, GRIK5, GRIN1, GRIN2A, GRIN2B, GRIN2C, GRIN2D, GRIN3A, GRI…	TRUE
KEGG:04725	Cholinergic synapse	0	[-1]	[None]	23	20.354	0.022674	1	{}	{}	[ADCY4, CACNA1A, CACNA1B, CAMK2A, CHRNB2, CREB3L1, CREB5, GNAO1, GNG10, GNG4, GNGT1, KCNJ14, KCNJ2, KCNQ1, KCNQ3, KCNQ4, PIK3CG, PIK3R3, PIK3R5, PLCB1, PLCB2, PLCB4, PRKCB]	[ACHE, ADCY1, ADCY2, ADCY3, ADCY4, ADCY5, ADCY6, ADCY7, ADCY8, ADCY9, AKT1, AKT2, AKT3, ATF4, BCL2, CACNA1A, CACNA1B, CACNA1C, CACNA1D, CACNA1F, CACNA1S, CAMK2A, CAMK2B, CAMK2D, CAMK2G, CAMK4, CHAT, CHRM1, CHRM2, CHRM3, CHRM4, CHRM5, CHRNA3, CHRNA4, CHRNA6, CHRNA7, CHRNB2, CHRNB4, CREB1, CREB3, CREB3L1, CREB3L2, CREB3L3, CREB3L4, CREB5, FOS, FYN, GNA11, GNAI1, GNAI2, GNAI3, GNAO1, GNAQ, GNB1, GNB…	TRUE
KEGG:04726	Serotonergic synapse	0	[-1]	[None]	21	18.4211	0.0725095	1	{}	{}	[ALOX12B, CACNA1A, CACNA1B, CYP2D6, CYP4X1, GNAO1, GNG10, GNG4, GNGT1, HTR7, JMJD7-PLA2G4B, KCNN2, MAOB, PLCB1, PLCB2, PLCB4, PRKCB, PTGS1, PTGS2, RAPGEF3, SLC6A4]	[ADCY5, ALOX12, ALOX12B, ALOX15, ALOX15B, ALOX5, APP, ARAF, BRAF, CACNA1A, CACNA1B, CACNA1C, CACNA1D, CACNA1F, CACNA1S, CASP3, CYP2C18, CYP2C19, CYP2C8, CYP2C9, CYP2D6, CYP2J2, CYP4X1, DDC, DUSP1, GABRB1, GABRB2, GABRB3, GNAI1, GNAI2, GNAI3, GNAO1, GNAQ, GNAS, GNB1, GNB2, GNB3, GNB4, GNB5, GNG10, GNG11, GNG12, GNG13, GNG2, GNG3, GNG4, GNG5, GNG7, GNG8, GNGT1, GNGT2, HRAS, HTR1A, HTR1B, HTR1D, HTR…	TRUE
KEGG:04727	GABAergic synapse	0	[-1]	[None]	17	18.8889	0.0821206	1	{}	{}	[ADCY4, CACNA1A, CACNA1B, GABBR1, GABRA5, GABRP, GAD1, GNAO1, GNG10, GNG4, GNGT1, HAP1, PRKCB, SLC12A5, SLC38A1, SLC38A5, SLC6A1]	[ABAT, ADCY1, ADCY2, ADCY3, ADCY4, ADCY5, ADCY6, ADCY7, ADCY8, ADCY9, CACNA1A, CACNA1B, CACNA1C, CACNA1D, CACNA1F, CACNA1S, GABARAP, GABARAPL1, GABARAPL2, GABBR1, GABBR2, GABRA1, GABRA2, GABRA3, GABRA4, GABRA5, GABRA6, GABRB1, GABRB2, GABRB3, GABRD, GABRE, GABRG1, GABRG2, GABRG3, GABRP, GABRQ, GABRR1, GABRR2, GABRR3, GAD1, GAD2, GLS, GLS2, GLUL, GNAI1, GNAI2, GNAI3, GNAO1, GNB1, GNB2, GNB3, GNB4,…	TRUE
KEGG:04728	Dopaminergic synapse	0	[-1]	[None]	20	15.2672	0.284689	1	{}	{}	[CACNA1A, CACNA1B, CALML6, CAMK2A, CREB3L1, CREB5, GNAO1, GNG10, GNG4, GNGT1, GRIA4, MAOB, MAPK10, PLCB1, PLCB2, PLCB4, PPP1R1B, PPP2R2B, PPP2R2C, PRKCB]	[ADCY5, AKT1, AKT2, AKT3, ARNTL, ARRB2, ATF2, ATF4, ATF6B, CACNA1A, CACNA1B, CACNA1C, CACNA1D, CALM1, CALM2, CALM3, CALML3, CALML5, CALML6, CALY, CAMK2A, CAMK2B, CAMK2D, CAMK2G, CLOCK, COMT, CREB1, CREB3, CREB3L1, CREB3L2, CREB3L3, CREB3L4, CREB5, DDC, DRD1, DRD2, DRD3, DRD4, DRD5, FOS, GNAI1, GNAI2, GNAI3, GNAL, GNAO1, GNAQ, GNAS, GNB1, GNB2, GNB3, GNB4, GNB5, GNG10, GNG11, GNG12, GNG13, GNG2, G…	TRUE
KEGG:04730	Long-term depression	0	[-1]	[None]	12	20	0.0931915	1	{}	{}	[CACNA1A, GNAO1, GUCY1A2, GUCY1A3, IGF1, JMJD7-PLA2G4B, PLCB1, PLCB2, PLCB4, PRKCB, PRKG2, RYR1]	[ARAF, BRAF, CACNA1A, CRH, CRHR1, GNA11, GNA12, GNA13, GNAI1, GNAI2, GNAI3, GNAO1, GNAQ, GNAS, GNAZ, GRIA1, GRIA2, GRIA3, GRID2, GRM1, GUCY1A2, GUCY1A3, GUCY1B3, HRAS, IGF1, IGF1R, ITPR1, ITPR2, ITPR3, JMJD7-PLA2G4B, KRAS, LYN, MAP2K1, MAP2K2, MAPK1, MAPK3, NOS1, NRAS, PLA2G4A, PLA2G4B, PLA2G4C, PLA2G4D, PLA2G4E, PLA2G4F, PLCB1, PLCB2, PLCB3, PLCB4, PPP1R17, PPP2CA, PPP2CB, PPP2R1A, PPP2R1B, PRKC…	TRUE
KEGG:04742	Taste transduction	0	[-1]	[None]	6	11.3208	0.722726	1	{}	{}	[ADCY4, CACNA1A, CACNA1B, PDE1A, PLCB2, SCNN1A]	[ADCY4, ADCY6, ADCY8, ASIC2, CACNA1A, CACNA1B, GNAS, GNAT3, GNB1, GNB3, GNG13, GNG3, GRM4, ITPR3, KCNB1, PDE1A, PLCB2, PRKACA, PRKACB, PRKACG, PRKX, SCNN1A, SCNN1B, SCNN1G, TAS1R1, TAS1R2, TAS1R3, TAS2R1, TAS2R10, TAS2R13, TAS2R14, TAS2R16, TAS2R19, TAS2R20, TAS2R3, TAS2R30, TAS2R31, TAS2R38, TAS2R39, TAS2R4, TAS2R40, TAS2R41, TAS2R42, TAS2R43, TAS2R45, TAS2R46, TAS2R5, TAS2R50, TAS2R60, TAS2R7, …	TRUE
KEGG:04744	Phototransduction	0	[-1]	[None]	6	20.6897	0.178534	1	{}	{}	[CALML6, GNGT1, GUCA1A, PDE6A, PDE6B, RGS9]	[ARRB1, ARRB2, CALM1, CALM2, CALM3, CALML3, CALML5, CALML6, CNGA1, CNGB1, GNAT1, GNAT2, GNAT3, GNB1, GNGT1, GRK1, GRK7, GUCA1A, GUCA1B, GUCA1C, GUCY2D, GUCY2F, PDE6A, PDE6B, PDE6G, RCVRN, RGS9, RHO, SLC24A1]	TRUE
KEGG:04750	Inflammatory mediator regulation of TRP channels	0	[-1]	[None]	24	24.2424	0.00212518	1	{}	{}	[ADCY4, ASIC3, ASIC4, BDKRB2, CALML6, CAMK2A, F2RL1, HRH1, IGF1, IL1R1, JMJD7-PLA2G4B, MAPK10, P2RY2, PIK3CG, PIK3R3, PIK3R5, PLA2G6, PLCB1, PLCB2, PLCB4, PRKCB, PRKCQ, PTGER2, PTGER4]	[ADCY1, ADCY2, ADCY3, ADCY4, ADCY5, ADCY6, ADCY7, ADCY8, ADCY9, ALOX12, ASIC1, ASIC2, ASIC3, ASIC4, ASIC5, BDKRB1, BDKRB2, CALM1, CALM2, CALM3, CALML3, CALML5, CALML6, CAMK2A, CAMK2B, CAMK2D, CAMK2G, CYP2J2, F2RL1, GNAQ, GNAS, HRH1, HTR2A, HTR2B, HTR2C, IGF1, IL1B, IL1R1, IL1RAP, ITPR1, ITPR2, ITPR3, JMJD7-PLA2G4B, MAP2K3, MAP2K6, MAPK10, MAPK11, MAPK12, MAPK13, MAPK14, MAPK8, MAPK9, NGF, NTRK1, …	TRUE
KEGG:04810	Regulation of actin cytoskeleton	0	[-1]	[None]	36	16.7442	0.0816279	1	{}	{}	[ARHGEF4, BDKRB2, CD14, EGF, FGD3, FGF1, FGF11, FGF12, FGF13, FGF18, FGF22, FGF5, FGFR2, FGFR3, ITGA10, ITGA11, ITGA7, ITGAL, ITGB2, ITGB4, ITGB7, ITGB8, MYH14, MYL10, MYL9, PAK6, PDGFA, PDGFB, PDGFRA, PDGFRB, PIK3CG, PIK3R3, PIK3R5, PIP5K1B, SSH1, WAS]	[ABI2, ACTB, ACTG1, ACTN1, ACTN2, ACTN3, ACTN4, APC, APC2, ARAF, ARHGAP35, ARHGEF1, ARHGEF12, ARHGEF4, ARHGEF6, ARHGEF7, ARPC1A, ARPC1B, ARPC2, ARPC3, ARPC4, ARPC5, ARPC5L, BAIAP2, BCAR1, BDKRB1, BDKRB2, BRAF, BRK1, CD14, CDC42, CFL1, CFL2, CHRM1, CHRM2, CHRM3, CHRM4, CHRM5, CRK, CRKL, CYFIP1, CYFIP2, DIAPH1, DIAPH2, DIAPH3, DOCK1, EGF, EGFR, ENAH, EZR, F2, F2R, FGD1, FGD3, FGF1, FGF10, FGF11, FG…	TRUE
KEGG:04910	Insulin signaling pathway	0	[-1]	[None]	15	10.7143	0.847765	1	{}	{}	[CALML6, CBLC, FBP1, HKDC1, MAPK10, PIK3CG, PIK3R3, PIK3R5, PKLR, PPARGC1A, PRKCZ, PTPRF, SHC2, SLC2A4, SOCS3]	[ACACA, ACACB, AKT1, AKT2, AKT3, ARAF, BAD, BRAF, CALM1, CALM2, CALM3, CALML3, CALML5, CALML6, CBL, CBLB, CBLC, CRK, CRKL, EIF4E, EIF4E1B, EIF4E2, EIF4EBP1, ELK1, EXOC7, FASN, FBP1, FBP2, FLOT1, FLOT2, FOXO1, G6PC, G6PC2, G6PC3, GCK, GRB2, GSK3B, GYS1, GYS2, HK1, HK2, HK3, HKDC1, HRAS, IKBKB, INPP5K, INPPL1, INS, INSR, IRS1, IRS2, IRS4, KRAS, LIPE, MAP2K1, MAP2K2, MAPK1, MAPK10, MAPK3, MAPK8, MAP…	TRUE
KEGG:04911	Insulin secretion	0	[-1]	[None]	18	20.9302	0.0315328	1	{}	{}	[ADCY4, ADCYAP1R1, ATP1A3, ATP1B1, ATP1B2, CAMK2A, CREB3L1, CREB5, KCNMB4, KCNN2, KCNU1, PCLO, PLCB1, PLCB2, PLCB4, PRKCB, RYR2, VAMP2]	[ABCC8, ADCY1, ADCY2, ADCY3, ADCY4, ADCY5, ADCY6, ADCY7, ADCY8, ADCY9, ADCYAP1, ADCYAP1R1, ATF2, ATF4, ATF6B, ATP1A1, ATP1A2, ATP1A3, ATP1A4, ATP1B1, ATP1B2, ATP1B3, ATP1B4, CACNA1C, CACNA1D, CACNA1F, CACNA1S, CAMK2A, CAMK2B, CAMK2D, CAMK2G, CCKAR, CHRM3, CREB1, CREB3, CREB3L1, CREB3L2, CREB3L3, CREB3L4, CREB5, FFAR1, FXYD2, GCG, GCK, GIP, GLP1R, GNA11, GNAQ, GNAS, GPR119, INS, ITPR3, KCNJ11, KCN…	TRUE
KEGG:04912	GnRH signaling pathway	0	[-1]	[None]	9	9.78261	0.877269	1	{}	{}	[ADCY4, CALML6, CAMK2A, JMJD7-PLA2G4B, MAPK10, PLCB1, PLCB2, PLCB4, PRKCB]	[ADCY1, ADCY2, ADCY3, ADCY4, ADCY5, ADCY6, ADCY7, ADCY8, ADCY9, ATF4, CACNA1C, CACNA1D, CACNA1F, CACNA1S, CALM1, CALM2, CALM3, CALML3, CALML5, CALML6, CAMK2A, CAMK2B, CAMK2D, CAMK2G, CDC42, CGA, EGFR, ELK1, FSHB, GNA11, GNAQ, GNAS, GNRH1, GNRH2, GNRHR, GRB2, HBEGF, HRAS, ITPR1, ITPR2, ITPR3, JMJD7-PLA2G4B, JUN, KRAS, LHB, MAP2K1, MAP2K2, MAP2K3, MAP2K4, MAP2K6, MAP2K7, MAP3K1, MAP3K2, MAP3K3, MAP…	TRUE
KEGG:04913	Ovarian steroidogenesis	0	[-1]	[None]	7	13.7255	0.524081	1	{}	{}	[ADCY4, CYP17A1, CYP19A1, CYP1B1, IGF1, JMJD7-PLA2G4B, PTGS2]	[ACOT2, ADCY1, ADCY2, ADCY3, ADCY4, ADCY5, ADCY6, ADCY7, ADCY8, ADCY9, AKR1C3, ALOX5, BMP15, BMP6, CGA, CYP11A1, CYP17A1, CYP19A1, CYP1A1, CYP1B1, CYP2J2, FSHB, FSHR, GDF9, GNAS, HSD17B1, HSD17B2, HSD17B7, HSD3B1, HSD3B2, IGF1, IGF1R, INS, INSR, JMJD7-PLA2G4B, LDLR, LHB, LHCGR, PLA2G4A, PLA2G4B, PLA2G4C, PLA2G4D, PLA2G4E, PLA2G4F, PRKACA, PRKACB, PRKACG, PRKX, PTGS2, SCARB1, STAR]	TRUE
KEGG:04914	Progesterone-mediated oocyte maturation	0	[-1]	[None]	8	9.09091	0.912434	1	{}	{}	[ADCY4, CCNA1, IGF1, MAPK10, PIK3CG, PIK3R3, PIK3R5, RPS6KA2]	[ADCY1, ADCY2, ADCY3, ADCY4, ADCY5, ADCY6, ADCY7, ADCY8, ADCY9, AKT1, AKT2, AKT3, ANAPC1, ANAPC10, ANAPC11, ANAPC13, ANAPC2, ANAPC4, ANAPC5, ANAPC7, ARAF, BRAF, BUB1, CCNA1, CCNA2, CCNB1, CCNB2, CCNB3, CDC16, CDC23, CDC25A, CDC25B, CDC25C, CDC26, CDC27, CDK1, CDK2, CPEB1, CPEB2, CPEB3, CPEB4, FZR1, GNAI1, GNAI2, GNAI3, HSP90AA1, HSP90AB1, IGF1, IGF1R, INS, KRAS, MAD1L1, MAD2L1, MAD2L2, MAP2K1, MA…	TRUE
KEGG:04915	Estrogen signaling pathway	0	[-1]	[None]	17	17	0.168426	1	{}	{}	[ADCY4, CALML6, CREB3L1, CREB5, ESR2, GABBR1, GNAO1, HSPA6, MMP9, NOS3, PIK3CG, PIK3R3, PIK3R5, PLCB1, PLCB2, PLCB4, SHC2]	[ADCY1, ADCY2, ADCY3, ADCY4, ADCY5, ADCY6, ADCY7, ADCY8, ADCY9, AKT1, AKT2, AKT3, ATF2, ATF4, ATF6B, CALM1, CALM2, CALM3, CALML3, CALML5, CALML6, CREB1, CREB3, CREB3L1, CREB3L2, CREB3L3, CREB3L4, CREB5, EGFR, ESR1, ESR2, FKBP4, FKBP5, FOS, GABBR1, GABBR2, GNAI1, GNAI2, GNAI3, GNAO1, GNAQ, GNAS, GPER1, GRB2, GRM1, HBEGF, HRAS, HSP90AA1, HSP90AB1, HSP90B1, HSPA1A, HSPA1B, HSPA1L, HSPA2, HSPA6, HSPA…	TRUE
KEGG:04916	Melanogenesis	0	[-1]	[None]	20	19.802	0.0415463	1	{}	{}	[ADCY4, CALML6, CAMK2A, CREB3L1, FZD10, GNAO1, PLCB1, PLCB2, PLCB4, PRKCB, TYRP1, WNT10A, WNT10B, WNT11, WNT16, WNT3, WNT4, WNT5A, WNT5B, WNT7B]	[ADCY1, ADCY2, ADCY3, ADCY4, ADCY5, ADCY6, ADCY7, ADCY8, ADCY9, ASIP, CALM1, CALM2, CALM3, CALML3, CALML5, CALML6, CAMK2A, CAMK2B, CAMK2D, CAMK2G, CREB1, CREB3, CREB3L1, CREB3L2, CREB3L3, CREB3L4, CREBBP, CTNNB1, DCT, DVL1, DVL2, DVL3, EDN1, EDNRB, EP300, FZD1, FZD10, FZD2, FZD3, FZD4, FZD5, FZD6, FZD7, FZD8, FZD9, GNAI1, GNAI2, GNAI3, GNAO1, GNAQ, GNAS, GSK3B, HRAS, KIT, KITLG, KRAS, LEF1, MAP2K…	TRUE
KEGG:04917	Prolactin signaling pathway	0	[-1]	[None]	12	16.6667	0.241844	1	{}	{}	[CCND2, CISH, CYP17A1, ESR2, IRF1, MAPK10, PIK3CG, PIK3R3, PIK3R5, PRLR, SHC2, SOCS3]	[AKT1, AKT2, AKT3, CCND1, CCND2, CGA, CISH, CSN2, CYP17A1, ELF5, ESR1, ESR2, FOS, FOXO3, GALT, GCK, GRB2, GSK3B, HRAS, INS, IRF1, JAK2, KRAS, LHB, LHCGR, MAP2K1, MAP2K2, MAPK1, MAPK10, MAPK11, MAPK12, MAPK13, MAPK14, MAPK3, MAPK8, MAPK9, NFKB1, NRAS, PIK3CA, PIK3CB, PIK3CD, PIK3CG, PIK3R1, PIK3R2, PIK3R3, PIK3R5, PRL, PRLR, RAF1, RELA, SHC1, SHC2, SHC3, SHC4, SLC2A2, SOCS1, SOCS2, SOCS3, SOCS4, S…	TRUE
KEGG:04918	Thyroid hormone synthesis	0	[-1]	[None]	17	23.6111	0.0116604	1	{}	{}	[ADCY4, ASGR1, ATP1A3, ATP1B1, ATP1B2, CREB3L1, CREB5, DUOX2, GPX2, GPX3, IYD, LRP2, PLCB1, PLCB2, PLCB4, PRKCB, TG]	[ADCY1, ADCY2, ADCY3, ADCY4, ADCY5, ADCY6, ADCY7, ADCY8, ADCY9, ASGR1, ASGR2, ATF2, ATF4, ATF6B, ATP1A1, ATP1A2, ATP1A3, ATP1A4, ATP1B1, ATP1B2, ATP1B3, ATP1B4, CANX, CGA, CREB1, CREB3, CREB3L1, CREB3L2, CREB3L3, CREB3L4, CREB5, DUOX2, DUOXA2, FXYD2, GNAQ, GNAS, GPX1, GPX2, GPX3, GPX5, GPX6, GPX7, GPX8, GSR, HSP90B1, HSPA5, ITPR1, ITPR2, ITPR3, IYD, LRP2, PAX8, PDIA4, PLCB1, PLCB2, PLCB3, PLCB4, …	TRUE
KEGG:04919	Thyroid hormone signaling pathway	0	[-1]	[None]	17	14.2857	0.411815	1	{}	{}	[ATP1A3, ATP1B1, ATP1B2, DIO2, NOTCH3, NOTCH4, PIK3CG, PIK3R3, PIK3R5, PLCB1, PLCB2, PLCB4, PLCE1, PLN, PRKCB, RCAN2, WNT4]	[ACTB, ACTG1, AKT1, AKT2, AKT3, ATP1A1, ATP1A2, ATP1A3, ATP1A4, ATP1B1, ATP1B2, ATP1B3, ATP1B4, ATP2A2, BAD, BMP4, CASP9, CCND1, CREBBP, CTNNB1, DIO1, DIO2, DIO3, EP300, ESR1, FOXO1, FXYD2, GATA4, GSK3B, HDAC1, HDAC2, HDAC3, HIF1A, HRAS, ITGAV, ITGB3, KAT2A, KAT2B, KRAS, MAP2K1, MAP2K2, MAPK1, MAPK3, MDM2, MED1, MED12, MED12L, MED13, MED13L, MED14, MED16, MED17, MED24, MED27, MED30, MED4, MTOR, M…	TRUE
KEGG:04920	Adipocytokine signaling pathway	0	[-1]	[None]	9	12.8571	0.594405	1	{}	{}	[ACSL5, ACSL6, CD36, CPT1B, MAPK10, PPARGC1A, PRKCQ, SLC2A4, SOCS3]	[ACACB, ACSBG1, ACSBG2, ACSL1, ACSL3, ACSL4, ACSL5, ACSL6, ADIPOQ, ADIPOR1, ADIPOR2, AGRP, AKT1, AKT2, AKT3, CAMKK1, CAMKK2, CD36, CHUK, CPT1A, CPT1B, CPT1C, G6PC, G6PC2, G6PC3, IKBKB, IKBKG, IRS1, IRS2, IRS4, JAK2, LEP, LEPR, MAPK10, MAPK8, MAPK9, MTOR, NFKB1, NFKBIA, NFKBIB, NFKBIE, NPY, PCK1, PCK2, POMC, PPARA, PPARGC1A, PRKAA1, PRKAA2, PRKAB1, PRKAB2, PRKAG1, PRKAG2, PRKAG3, PRKCQ, PTPN11, RE…	TRUE
KEGG:04921	Oxytocin signaling pathway	0	[-1]	[None]	29	18.239	0.0450642	1	{}	{}	[ADCY4, CACNA2D2, CACNA2D4, CACNB2, CACNG4, CALML6, CAMK1D, CAMK1G, CAMK2A, GNAO1, GUCY1A2, GUCY1A3, JMJD7-PLA2G4B, KCNJ14, KCNJ2, MYL9, NOS3, NPR1, PIK3CG, PIK3R3, PIK3R5, PLCB1, PLCB2, PLCB4, PRKCB, PTGS2, RYR1, RYR2, TRPM2]	[ACTB, ACTG1, ADCY1, ADCY2, ADCY3, ADCY4, ADCY5, ADCY6, ADCY7, ADCY8, ADCY9, CACNA1C, CACNA1D, CACNA1F, CACNA1S, CACNA2D1, CACNA2D2, CACNA2D3, CACNA2D4, CACNB1, CACNB2, CACNB3, CACNB4, CACNG1, CACNG2, CACNG3, CACNG4, CACNG5, CACNG6, CACNG7, CACNG8, CALM1, CALM2, CALM3, CALML3, CALML5, CALML6, CAMK1, CAMK1D, CAMK1G, CAMK2A, CAMK2B, CAMK2D, CAMK2G, CAMK4, CAMKK1, CAMKK2, CCND1, CD38, CDKN1A, EEF2, …	TRUE
KEGG:04922	Glucagon signaling pathway	0	[-1]	[None]	11	10.7843	0.811825	1	{}	{}	[CALML6, CAMK2A, CPT1B, CREB3L1, CREB5, FBP1, PGAM2, PLCB1, PLCB2, PLCB4, PPARGC1A]	[ACACA, ACACB, ADCY2, AKT1, AKT2, AKT3, ATF2, ATF4, CALM1, CALM2, CALM3, CALML3, CALML5, CALML6, CAMK2A, CAMK2B, CAMK2D, CAMK2G, CPT1A, CPT1B, CPT1C, CREB1, CREB3, CREB3L1, CREB3L2, CREB3L3, CREB3L4, CREB5, CREBBP, CRTC2, EP300, FBP1, FOXO1, G6PC, G6PC2, G6PC3, GCG, GCGR, GCK, GNAQ, GNAS, GYS1, GYS2, ITPR1, ITPR2, ITPR3, LDHA, LDHAL6A, LDHAL6B, LDHB, LDHC, PCK1, PCK2, PDE3B, PDHA1, PDHA2, PDHB, P…	TRUE
KEGG:04930	Type II diabetes mellitus	0	[-1]	[None]	13	27.0833	0.00810139	1	{}	{}	[CACNA1A, CACNA1B, CACNA1E, CACNA1G, HKDC1, MAPK10, PIK3CG, PIK3R3, PIK3R5, PKLR, PRKCZ, SLC2A4, SOCS3]	[ABCC8, ADIPOQ, CACNA1A, CACNA1B, CACNA1C, CACNA1D, CACNA1E, CACNA1G, GCK, HK1, HK2, HK3, HKDC1, IKBKB, INS, INSR, IRS1, IRS2, IRS4, KCNJ11, MAFA, MAPK1, MAPK10, MAPK3, MAPK8, MAPK9, MTOR, PDX1, PIK3CA, PIK3CB, PIK3CD, PIK3CG, PIK3R1, PIK3R2, PIK3R3, PIK3R5, PKLR, PKM, PRKCD, PRKCE, PRKCZ, SLC2A2, SLC2A4, SOCS1, SOCS2, SOCS3, SOCS4, TNF]	TRUE
KEGG:04932	Non-alcoholic fatty liver disease (NAFLD)	0	[-1]	[None]	15	9.93378	0.914219	1	{}	{}	[COX6A1, CYP2E1, FASLG, IL8, MAPK10, NDUFA11, NDUFA4L2, NDUFA7, NDUFB8, NDUFC2, PIK3CG, PIK3R3, PIK3R5, PKLR, SOCS3]	[ADIPOQ, ADIPOR1, ADIPOR2, AKT1, AKT2, AKT3, ATF4, BAX, BCL2L11, BID, CASP3, CASP7, CASP8, CDC42, CEBPA, COX1, COX2, COX3, COX4I1, COX4I2, COX5A, COX5B, COX6A1, COX6A2, COX6B1, COX6B2, COX6C, COX7A1, COX7A2, COX7A2L, COX7B, COX7B2, COX7C, COX8A, COX8C, CYC1, CYCS, CYP2E1, CYTB, DDIT3, EIF2AK3, EIF2S1, ERN1, FAS, FASLG, GSK3A, GSK3B, IKBKB, IL1A, IL1B, IL6, IL6R, IL8, INS, INSR, IRS1, IRS2, ITCH, …	TRUE
KEGG:04960	Aldosterone-regulated sodium reabsorption	0	[-1]	[None]	11	28.2051	0.0104575	1	{}	{}	[ATP1A3, ATP1B1, ATP1B2, HSD11B2, IGF1, PIK3CG, PIK3R3, PIK3R5, PRKCB, SCNN1A, SFN]	[ATP1A1, ATP1A2, ATP1A3, ATP1A4, ATP1B1, ATP1B2, ATP1B3, ATP1B4, FXYD2, FXYD4, HSD11B2, IGF1, INS, INSR, IRS1, KCNJ1, KRAS, MAPK1, MAPK3, NEDD4L, NR3C2, PDPK1, PIK3CA, PIK3CB, PIK3CD, PIK3CG, PIK3R1, PIK3R2, PIK3R3, PIK3R5, PRKCA, PRKCB, PRKCG, SCNN1A, SCNN1B, SCNN1G, SFN, SGK1, SLC9A3R2]	TRUE
KEGG:04961	Endocrine and other factor-regulated calcium reabsorption	0	[-1]	[None]	10	20.8333	0.0958757	1	{}	{}	[ATP1A3, ATP1B1, ATP1B2, BDKRB2, KLK1, PLCB1, PLCB2, PLCB4, PRKCB, PTH1R]	[ADCY6, ADCY9, AP2A1, AP2A2, AP2B1, AP2M1, AP2S1, ATP1A1, ATP1A2, ATP1A3, ATP1A4, ATP1B1, ATP1B2, ATP1B3, ATP1B4, ATP2B1, BDKRB2, CALB1, CLTA, CLTB, CLTC, CLTCL1, DNM1, DNM2, DNM3, ESR1, FXYD2, GNAQ, GNAS, KL, KLK1, KLK2, PLCB1, PLCB2, PLCB3, PLCB4, PRKACA, PRKACB, PRKACG, PRKCA, PRKCB, PRKCG, PRKX, PTH1R, RAB11A, SLC8A1, TRPV5, VDR]	TRUE
KEGG:04962	Vasopressin-regulated water reabsorption	0	[-1]	[None]	8	17.7778	0.24131	1	{}	{}	[AQP3, ARHGDIB, ARHGDIG, AVPR2, CREB3L1, CREB5, DYNC1I1, VAMP2]	[ADCY3, ADCY6, ADCY9, AQP2, AQP3, AQP4, ARHGDIA, ARHGDIB, ARHGDIG, AVP, AVPR2, CREB1, CREB3, CREB3L1, CREB3L2, CREB3L3, CREB3L4, CREB5, DCTN1, DCTN2, DCTN4, DCTN5, DCTN6, DYNC1H1, DYNC1I1, DYNC1I2, DYNC1LI1, DYNC1LI2, DYNC2H1, DYNC2LI1, DYNLL1, DYNLL2, GNAS, NSF, PRKACA, PRKACB, PRKACG, PRKX, RAB11A, RAB11B, RAB5A, RAB5B, RAB5C, STX4, VAMP2]	TRUE
KEGG:04964	Proximal tubule bicarbonate reclamation	0	[-1]	[None]	6	26.087	0.0744094	1	{}	{}	[AQP1, ATP1A3, ATP1B1, ATP1B2, CA2, SLC9A3]	[AQP1, ATP1A1, ATP1A2, ATP1A3, ATP1A4, ATP1B1, ATP1B2, ATP1B3, ATP1B4, CA2, CA4, FXYD2, GLS, GLS2, GLUD1, GLUD2, MDH1, PCK1, PCK2, SLC25A10, SLC38A3, SLC4A4, SLC9A3]	TRUE
KEGG:04966	Collecting duct acid secretion	0	[-1]	[None]	5	18.5185	0.284079	1	{}	{}	[ATP6V0A4, ATP6V0D2, ATP6V1B1, CA2, SLC12A7]	[ATP4A, ATP4B, ATP6V0A1, ATP6V0A2, ATP6V0A4, ATP6V0C, ATP6V0D1, ATP6V0D2, ATP6V0E1, ATP6V0E2, ATP6V1A, ATP6V1B1, ATP6V1B2, ATP6V1C1, ATP6V1C2, ATP6V1D, ATP6V1E1, ATP6V1E2, ATP6V1F, ATP6V1G1, ATP6V1G2, ATP6V1G3, CA2, CLCNKB, SLC12A7, SLC4A1, TCIRG1]	TRUE
KEGG:04970	Salivary secretion	0	[-1]	[None]	20	22.2222	0.0130074	1	{}	{}	[ADCY4, ADRA1A, ATP1A3, ATP1B1, ATP1B2, ATP2B3, CALML6, CST1, CST2, CST5, DMBT1, GUCY1A2, GUCY1A3, LYZ, PLCB1, PLCB2, PLCB4, PRKCB, PRKG2, VAMP2]	[ADCY1, ADCY2, ADCY3, ADCY4, ADCY5, ADCY6, ADCY7, ADCY8, ADCY9, ADRA1A, ADRA1B, ADRA1D, ADRB1, ADRB2, ADRB3, AMY1A, AMY1B, AMY1C, AQP5, ATP1A1, ATP1A2, ATP1A3, ATP1A4, ATP1B1, ATP1B2, ATP1B3, ATP1B4, ATP2B1, ATP2B2, ATP2B3, ATP2B4, BEST2, BST1, CALM1, CALM2, CALM3, CALML3, CALML5, CALML6, CAMP, CD38, CHRM3, CST1, CST2, CST3, CST4, CST5, DMBT1, FXYD2, GNAQ, GNAS, GUCY1A2, GUCY1A3, GUCY1B3, HTN1, H…	TRUE
KEGG:04971	Gastric acid secretion	0	[-1]	[None]	17	22.6667	0.0173923	1	{}	{}	[ADCY4, ATP1A3, ATP1B1, ATP1B2, CA2, CALML6, CAMK2A, CCKBR, KCNJ10, KCNJ2, KCNK2, KCNQ1, PLCB1, PLCB2, PLCB4, PRKCB, SLC9A4]	[ACTB, ADCY1, ADCY2, ADCY3, ADCY4, ADCY5, ADCY6, ADCY7, ADCY8, ADCY9, ATP1A1, ATP1A2, ATP1A3, ATP1A4, ATP1B1, ATP1B2, ATP1B3, ATP1B4, ATP4A, ATP4B, CA2, CALM1, CALM2, CALM3, CALML3, CALML5, CALML6, CAMK2A, CAMK2B, CAMK2D, CAMK2G, CCKBR, CFTR, CHRM3, EZR, GAST, GNAI1, GNAI2, GNAI3, GNAQ, GNAS, HRH2, ITPR1, ITPR2, ITPR3, KCNE2, KCNJ1, KCNJ10, KCNJ15, KCNJ16, KCNJ2, KCNK10, KCNK2, KCNQ1, MYLK, MYLK2…	TRUE
KEGG:04972	Pancreatic secretion	0	[-1]	[None]	17	17.7083	0.129538	1	{}	{}	[ADCY4, AMY2B, ATP1A3, ATP1B1, ATP1B2, ATP2A3, ATP2B3, CA2, CEL, CLCA2, CPA2, KCNQ1, PLCB1, PLCB2, PLCB4, PRKCB, RYR2]	[ADCY1, ADCY2, ADCY3, ADCY4, ADCY5, ADCY6, ADCY7, ADCY8, ADCY9, AMY2A, AMY2B, ATP1A1, ATP1A2, ATP1A3, ATP1A4, ATP1B1, ATP1B2, ATP1B3, ATP1B4, ATP2A1, ATP2A2, ATP2A3, ATP2B1, ATP2B2, ATP2B3, ATP2B4, BST1, CA2, CCKAR, CD38, CEL, CELA2A, CELA2B, CELA3A, CELA3B, CFTR, CHRM3, CLCA1, CLCA2, CLCA4, CPA1, CPA2, CPA3, CPB1, CPB2, CTRB1, CTRL, FXYD2, GNAQ, GNAS, ITPR1, ITPR2, ITPR3, KCNMA1, KCNQ1, PLA2G10,…	TRUE
KEGG:04973	Carbohydrate digestion and absorption	0	[-1]	[None]	11	24.4444	0.0301362	1	{}	{}	[AMY2B, ATP1A3, ATP1B1, ATP1B2, HKDC1, MGAM, PIK3CG, PIK3R3, PIK3R5, PLCB2, PRKCB]	[AKT1, AKT2, AKT3, AMY1A, AMY1B, AMY1C, AMY2A, AMY2B, ATP1A1, ATP1A2, ATP1A3, ATP1A4, ATP1B1, ATP1B2, ATP1B3, ATP1B4, CACNA1D, FXYD2, G6PC, G6PC2, G6PC3, GNAT3, HK1, HK2, HK3, HKDC1, LCT, MGAM, PIK3CA, PIK3CB, PIK3CD, PIK3CG, PIK3R1, PIK3R2, PIK3R3, PIK3R5, PLCB2, PRKCB, SI, SLC2A2, SLC2A5, SLC37A4, SLC5A1, TAS1R2, TAS1R3]	TRUE
KEGG:04975	Fat digestion and absorption	0	[-1]	[None]	7	17.0732	0.297914	1	{}	{}	[ABCG5, APOA1, APOB, CD36, CEL, DGAT2, PPAP2C]	[ABCA1, ABCG5, ABCG8, ACAT2, AGPAT1, AGPAT2, APOA1, APOA4, APOB, CD36, CEL, CLPS, DGAT1, DGAT2, FABP1, FABP2, GOT2, LIPF, MOGAT2, MOGAT3, MTTP, NPC1L1, PLA2G10, PLA2G12A, PLA2G12B, PLA2G1B, PLA2G2A, PLA2G2C, PLA2G2D, PLA2G2E, PLA2G2F, PLA2G3, PLA2G5, PNLIP, PNLIPRP1, PNLIPRP2, PPAP2A, PPAP2B, PPAP2C, SCARB1, SLC27A4]	TRUE
KEGG:04976	Bile secretion	0	[-1]	[None]	13	18.0556	0.152279	1	{}	{}	[ABCC3, ABCG5, ADCY4, AQP1, ATP1A3, ATP1B1, ATP1B2, BAAT, CA2, HMGCR, KCNN2, SLC9A3, SLCO1A2]	[ABCB1, ABCB11, ABCB4, ABCC2, ABCC3, ABCC4, ABCG2, ABCG5, ABCG8, ADCY1, ADCY2, ADCY3, ADCY4, ADCY5, ADCY6, ADCY7, ADCY8, ADCY9, AQP1, AQP4, AQP8, AQP9, ATP1A1, ATP1A2, ATP1A3, ATP1A4, ATP1B1, ATP1B2, ATP1B3, ATP1B4, BAAT, CA2, CFTR, CYP3A4, CYP7A1, EPHX1, FXYD2, GNAS, HMGCR, KCNN2, LDLR, NCEH1, NR0B2, NR1H4, PRKACA, PRKACB, PRKACG, PRKX, RXRA, SCARB1, SCTR, SLC10A1, SLC10A2, SLC22A1, SLC22A7, SLC…	TRUE
KEGG:04977	Vitamin digestion and absorption	0	[-1]	[None]	7	29.1667	0.0319364	1	{}	{}	[APOA1, APOB, FOLH1, LRAT, PLB1, SLC19A3, SLC52A3]	[ABCC1, APOA1, APOA4, APOB, AWAT2, BTD, CUBN, FOLH1, GIF, LMBRD1, LRAT, MMACHC, PLB1, PNLIP, RBP2, SCARB1, SLC19A1, SLC19A2, SLC19A3, SLC23A1, SLC46A1, SLC52A3, SLC5A6, TCN2]	TRUE
KEGG:04978	Mineral absorption	0	[-1]	[None]	12	23.5294	0.0319489	1	{}	{}	[ATP1A3, ATP1B1, ATP1B2, HEPH, MT1F, MT1G, MT1X, SLC11A1, SLC40A1, SLC9A3, STEAP2, TF]	[ATOX1, ATP1A1, ATP1A2, ATP1A3, ATP1A4, ATP1B1, ATP1B2, ATP1B3, ATP1B4, ATP2B1, ATP7A, CLCN2, CYBRD1, FTH1, FTL, FXYD2, HEPH, HMOX1, HMOX2, MT1A, MT1B, MT1E, MT1F, MT1G, MT1H, MT1M, MT1X, MT2A, S100G, SLC11A1, SLC11A2, SLC26A3, SLC26A6, SLC26A9, SLC30A1, SLC31A1, SLC34A2, SLC39A4, SLC40A1, SLC46A1, SLC5A1, SLC6A19, SLC8A1, SLC9A3, STEAP1, STEAP2, TF, TRPM6, TRPM7, TRPV6, VDR]	TRUE
KEGG:05010	Alzheimer's disease	0	[-1]	[None]	15	8.92857	0.968686	1	{}	{}	[APOE, ATP2A3, ATP5O, CALML6, COX6A1, GRIN2C, MME, NDUFA11, NDUFA4L2, NDUFA7, NDUFB8, NDUFC2, PLCB1, PLCB2, PLCB4]	[ADAM10, ADAM17, APAF1, APBB1, APH1A, APH1B, APOE, APP, ATF6, ATP2A1, ATP2A2, ATP2A3, ATP5A1, ATP5B, ATP5C1, ATP5D, ATP5E, ATP5F1, ATP5G1, ATP5G2, ATP5G3, ATP5H, ATP5J, ATP5O, ATP6, ATP8, BACE1, BACE2, BAD, BID, CACNA1C, CACNA1D, CACNA1F, CACNA1S, CALM1, CALM2, CALM3, CALML3, CALML5, CALML6, CAPN1, CAPN2, CASP12, CASP3, CASP7, CASP8, CASP9, CDK5, CDK5R1, COX1, COX2, COX3, COX4I1, COX4I2, COX5A, C…	TRUE
KEGG:05012	Parkinson's disease	0	[-1]	[None]	7	4.89511	0.999751	1	{}	{}	[ATP5O, COX6A1, NDUFA11, NDUFA4L2, NDUFA7, NDUFB8, NDUFC2]	[ADCY5, ADORA2A, APAF1, ATP5A1, ATP5B, ATP5C1, ATP5D, ATP5E, ATP5F1, ATP5G1, ATP5G2, ATP5G3, ATP5H, ATP5J, ATP5O, ATP6, ATP8, CASP3, CASP9, COX1, COX2, COX3, COX4I1, COX4I2, COX5A, COX5B, COX6A1, COX6A2, COX6B1, COX6B2, COX6C, COX7A1, COX7A2, COX7A2L, COX7B, COX7B2, COX7C, COX8A, COX8C, CYC1, CYCS, CYTB, DRD1, DRD2, GNAI1, GNAI2, GNAI3, GNAL, GPR37, HTRA2, LRRK2, ND1, ND2, ND3, ND4, ND4L, ND5, ND…	TRUE
KEGG:05014	Amyotrophic lateral sclerosis (ALS)	0	[-1]	[None]	3	5.88235	0.973153	1	{}	{}	[GRIN2C, NEFH, SLC1A2]	[ALS2, APAF1, BAD, BAX, BCL2, BCL2L1, BID, CASP1, CASP12, CASP3, CASP9, CAT, CCS, CYCS, DAXX, DERL1, GPX1, GRIA1, GRIA2, GRIN1, GRIN2A, GRIN2B, GRIN2C, GRIN2D, MAP2K3, MAP2K6, MAP3K5, MAPK11, MAPK12, MAPK13, MAPK14, NEFH, NEFL, NEFM, NOS1, PPP3CA, PPP3CB, PPP3CC, PPP3R1, PPP3R2, PRPH, RAB5A, RAC1, SLC1A2, SOD1, TNF, TNFRSF1A, TNFRSF1B, TOMM40, TOMM40L, TP53]	TRUE
KEGG:05016	Huntington's disease	0	[-1]	[None]	22	11.399	0.809644	1	{}	{}	[ATP5O, BBC3, COX6A1, CREB3L1, CREB5, DNAH1, DNAH2, DNAH3, DNAH6, DNAH9, GRM5, HAP1, NDUFA11, NDUFA4L2, NDUFA7, NDUFB8, NDUFC2, PLCB1, PLCB2, PLCB4, POLR2J3, PPARGC1A]	[AP2A1, AP2A2, AP2B1, AP2M1, AP2S1, APAF1, ATP5A1, ATP5B, ATP5C1, ATP5D, ATP5E, ATP5F1, ATP5G1, ATP5G2, ATP5G3, ATP5H, ATP5J, ATP5O, ATP6, ATP8, BAX, BBC3, BDNF, CASP3, CASP8, CASP9, CLTA, CLTB, CLTC, CLTCL1, COX1, COX2, COX3, COX4I1, COX4I2, COX5A, COX5B, COX6A1, COX6A2, COX6B1, COX6B2, COX6C, COX7A1, COX7A2, COX7A2L, COX7B, COX7B2, COX7C, COX8A, COX8C, CREB1, CREB3, CREB3L1, CREB3L2, CREB3L3, C…	TRUE
KEGG:05020	Prion diseases	0	[-1]	[None]	4	11.1111	0.722271	1	{}	{}	[C1QA, C7, C8G, CCL5]	[BAX, C1QA, C1QB, C1QC, C5, C6, C7, C8A, C8B, C8G, C9, CASP12, CCL5, EGR1, ELK1, FYN, HSPA1A, HSPA5, IL1A, IL1B, IL6, LAMC1, MAP2K1, MAP2K2, MAPK1, MAPK3, NCAM1, NCAM2, NOTCH1, PRKACA, PRKACB, PRKACG, PRKX, PRNP, SOD1, STIP1]	TRUE
KEGG:05030	Cocaine addiction	0	[-1]	[None]	7	14	0.502111	1	{}	{}	[CREB3L1, CREB5, GRIN2C, GRIN3B, MAOB, PPP1R1B, RGS9]	[ADCY5, ATF2, ATF4, ATF6B, BDNF, CDK5, CDK5R1, CREB1, CREB3, CREB3L1, CREB3L2, CREB3L3, CREB3L4, CREB5, DDC, DLG4, DRD1, DRD2, FOSB, GNAI1, GNAI2, GNAI3, GNAS, GPSM1, GRIA2, GRIN1, GRIN2A, GRIN2B, GRIN2C, GRIN2D, GRIN3A, GRIN3B, GRM2, GRM3, JUN, MAOA, MAOB, NFKB1, PDYN, PPP1R1B, PRKACA, PRKACB, PRKACG, PRKX, RELA, RGS9, SLC18A1, SLC18A2, SLC6A3, TH]	TRUE
KEGG:05031	Amphetamine addiction	0	[-1]	[None]	10	14.7059	0.415949	1	{}	{}	[CALML6, CAMK2A, CREB3L1, CREB5, GRIA4, GRIN2C, GRIN3B, MAOB, PPP1R1B, PRKCB]	[ADCY5, ARC, ATF2, ATF4, ATF6B, CACNA1C, CACNA1D, CALM1, CALM2, CALM3, CALML3, CALML5, CALML6, CAMK2A, CAMK2B, CAMK2D, CAMK2G, CAMK4, CREB1, CREB3, CREB3L1, CREB3L2, CREB3L3, CREB3L4, CREB5, DDC, DRD1, FOS, FOSB, GNAS, GRIA1, GRIA2, GRIA3, GRIA4, GRIN1, GRIN2A, GRIN2B, GRIN2C, GRIN2D, GRIN3A, GRIN3B, HDAC1, JUN, MAOA, MAOB, PDYN, PPP1CA, PPP1CB, PPP1CC, PPP1R1B, PPP3CA, PPP3CB, PPP3CC, PPP3R1, PP…	TRUE
KEGG:05032	Morphine addiction	0	[-1]	[None]	15	16.129	0.247374	1	{}	{}	[ADCY4, ADORA1, CACNA1A, CACNA1B, GABBR1, GABRA5, GABRP, GNAO1, GNG10, GNG4, GNGT1, PDE1A, PDE1B, PDE2A, PRKCB]	[ADCY1, ADCY2, ADCY3, ADCY4, ADCY5, ADCY6, ADCY7, ADCY8, ADCY9, ADORA1, ADRBK1, ADRBK2, ARRB1, ARRB2, CACNA1A, CACNA1B, DRD1, GABBR1, GABBR2, GABRA1, GABRA2, GABRA3, GABRA4, GABRA5, GABRA6, GABRB1, GABRB2, GABRB3, GABRD, GABRE, GABRG1, GABRG2, GABRG3, GABRP, GABRQ, GABRR1, GABRR2, GABRR3, GNAI1, GNAI2, GNAI3, GNAO1, GNAS, GNB1, GNB2, GNB3, GNB4, GNB5, GNG10, GNG11, GNG12, GNG13, GNG2, GNG3, GNG4,…	TRUE
KEGG:05033	Nicotine addiction	0	[-1]	[None]	8	20	0.152595	1	{}	{}	[CACNA1A, CACNA1B, CHRNB2, GABRA5, GABRP, GRIA4, GRIN2C, GRIN3B]	[CACNA1A, CACNA1B, CHRNA4, CHRNA6, CHRNA7, CHRNB2, GABRA1, GABRA2, GABRA3, GABRA4, GABRA5, GABRA6, GABRB1, GABRB2, GABRB3, GABRD, GABRE, GABRG1, GABRG2, GABRG3, GABRP, GABRQ, GABRR1, GABRR2, GABRR3, GRIA1, GRIA2, GRIA3, GRIA4, GRIN1, GRIN2A, GRIN2B, GRIN2C, GRIN2D, GRIN3A, GRIN3B, SLC17A6, SLC17A7, SLC17A8, SLC32A1]	TRUE
KEGG:05034	Alcoholism	0	[-1]	[None]	20	11.1111	0.834686	1	{}	{}	[CALML6, CREB3L1, CREB5, GNAO1, GNG10, GNG4, GNGT1, GRIN2C, GRIN3B, H3F3C, HDAC10, HIST1H2BD, HIST1H2BK, HIST1H4A, HIST1H4J, HIST2H2BE, MAOB, NTRK2, PPP1R1B, SHC2]	[ADCY5, ADORA2A, ADORA2B, ARAF, ATF2, ATF4, ATF6B, BDNF, BRAF, CALM1, CALM2, CALM3, CALML3, CALML5, CALML6, CAMK4, CAMKK1, CAMKK2, CREB1, CREB3, CREB3L1, CREB3L2, CREB3L3, CREB3L4, CREB5, CRH, DDC, DRD1, DRD2, FOSB, GNAI1, GNAI2, GNAI3, GNAO1, GNAS, GNB1, GNB2, GNB3, GNB4, GNB5, GNG10, GNG11, GNG12, GNG13, GNG2, GNG3, GNG4, GNG5, GNG7, GNG8, GNGT1, GNGT2, GRB2, GRIN1, GRIN2A, GRIN2B, GRIN2C, GRIN…	TRUE
KEGG:05100	Bacterial invasion of epithelial cells	0	[-1]	[None]	11	14.1026	0.464177	1	{}	{}	[CBLC, CTNNA2, ELMO3, HCLS1, PIK3CG, PIK3R3, PIK3R5, SEPT1, SEPT3, SHC2, WAS]	[ACTB, ACTG1, ARHGAP10, ARHGEF26, ARPC1A, ARPC1B, ARPC2, ARPC3, ARPC4, ARPC5, ARPC5L, BCAR1, CAV1, CAV2, CAV3, CBL, CBLB, CBLC, CD2AP, CDC42, CDH1, CLTA, CLTB, CLTC, CLTCL1, CRK, CRKL, CTNNA1, CTNNA2, CTNNA3, CTNNB1, CTTN, DNM1, DNM2, DNM3, DOCK1, ELMO1, ELMO2, ELMO3, FN1, GAB1, HCLS1, ILK, ITGA5, ITGB1, MAD2L2, MET, PIK3CA, PIK3CB, PIK3CD, PIK3CG, PIK3R1, PIK3R2, PIK3R3, PIK3R5, PTK2, PXN, RAC1,…	TRUE
KEGG:05110	Vibrio cholerae infection	0	[-1]	[None]	5	9.25926	0.861079	1	{}	{}	[ATP6V0A4, ATP6V0D2, ATP6V1B1, KCNQ1, PRKCB]	[ACTB, ACTG1, ADCY3, ADCY9, ARF1, ATP6AP1, ATP6V0A1, ATP6V0A2, ATP6V0A4, ATP6V0B, ATP6V0C, ATP6V0D1, ATP6V0D2, ATP6V0E1, ATP6V0E2, ATP6V1A, ATP6V1B1, ATP6V1B2, ATP6V1C1, ATP6V1C2, ATP6V1D, ATP6V1E1, ATP6V1E2, ATP6V1F, ATP6V1G1, ATP6V1G2, ATP6V1G3, ATP6V1H, CFTR, ERO1L, GNAS, KCNQ1, KDELR1, KDELR2, KDELR3, MUC2, PDIA4, PLCG1, PLCG2, PRKACA, PRKACB, PRKACG, PRKCA, PRKCB, PRKCG, PRKX, SEC61A1, SEC61…	TRUE
KEGG:05120	Epithelial cell signaling in Helicobacter pylori infection	0	[-1]	[None]	8	11.7647	0.6968	1	{}	{}	[ATP6V0A4, ATP6V0D2, ATP6V1B1, CCL5, IL8, JAM2, MAPK10, PTPRZ1]	[ADAM10, ADAM17, ATP6AP1, ATP6V0A1, ATP6V0A2, ATP6V0A4, ATP6V0B, ATP6V0C, ATP6V0D1, ATP6V0D2, ATP6V0E1, ATP6V0E2, ATP6V1A, ATP6V1B1, ATP6V1B2, ATP6V1C1, ATP6V1C2, ATP6V1D, ATP6V1E1, ATP6V1E2, ATP6V1F, ATP6V1G1, ATP6V1G2, ATP6V1G3, ATP6V1H, CASP3, CCL5, CDC42, CHUK, CSK, CXCL1, CXCR1, CXCR2, EGFR, F11R, GIT1, HBEGF, IGSF5, IKBKB, IKBKG, IL8, JAM2, JAM3, JUN, LYN, MAP2K4, MAP3K14, MAPK10, MAPK11, M…	TRUE
KEGG:05130	Pathogenic Escherichia coli infection	0	[-1]	[None]	10	18.1818	0.18683	1	{}	{}	[CD14, CLDN1, HCLS1, KRT18, OCLN, TLR5, TUBA4A, TUBAL3, TUBB2B, WAS]	[ABL1, ACTB, ACTG1, ARHGEF2, ARPC1A, ARPC1B, ARPC2, ARPC3, ARPC4, ARPC5, ARPC5L, CD14, CDC42, CDH1, CLDN1, CTNNB1, CTTN, EZR, FYN, HCLS1, ITGB1, KRT18, LY96, NCK1, NCK2, NCL, OCLN, PRKCA, RHOA, ROCK1, ROCK2, TLR4, TLR5, TUBA1A, TUBA1B, TUBA1C, TUBA3C, TUBA3D, TUBA3E, TUBA4A, TUBA8, TUBAL3, TUBB, TUBB1, TUBB2A, TUBB2B, TUBB3, TUBB4A, TUBB4B, TUBB6, TUBB8, WAS, WASL, YWHAQ, YWHAZ]	TRUE
KEGG:05131	Shigellosis	0	[-1]	[None]	7	10.7692	0.777124	1	{}	{}	[ELMO3, HCLS1, IL8, MAPK10, NOD2, U2AF1L4, WAS]	[ABL1, ACTB, ACTG1, ARPC1A, ARPC1B, ARPC2, ARPC3, ARPC4, ARPC5, ARPC5L, ATG5, BTRC, CD44, CDC42, CHUK, CRK, CRKL, CTTN, DIAPH1, DOCK1, ELMO1, ELMO2, ELMO3, FBXW11, HCLS1, IKBKB, IKBKG, IL8, ITGA5, ITGB1, LOC102724594, MAD2L2, MAPK1, MAPK10, MAPK11, MAPK12, MAPK13, MAPK14, MAPK3, MAPK8, MAPK9, NFKB1, NFKBIA, NFKBIB, NOD1, NOD2, PFN1, PFN2, PFN3, PFN4, RAC1, RELA, RHOG, RIPK2, ROCK1, ROCK2, SRC, U2…	TRUE
KEGG:05132	Salmonella infection	0	[-1]	[None]	12	13.9535	0.473709	1	{}	{}	[CD14, CXCL2, CXCL3, DYNC1I1, IL18, IL8, MAPK10, MYH14, NLRC4, NOS2, TLR5, WAS]	[ACTB, ACTG1, ARPC1A, ARPC1B, ARPC2, ARPC3, ARPC4, ARPC5, ARPC5L, CASP1, CCL3, CCL3L1, CCL3L3, CCL4, CCL4L1, CCL4L2, CD14, CDC42, CSF2, CXCL1, CXCL2, CXCL3, DYNC1H1, DYNC1I1, DYNC1I2, DYNC1LI1, DYNC1LI2, DYNC2H1, FLNA, FLNB, FLNC, FOS, IFNG, IFNGR1, IFNGR2, IL18, IL1A, IL1B, IL6, IL8, JUN, KLC1, KLC2, KLC3, KLC4, LBP, MAPK1, MAPK10, MAPK11, MAPK12, MAPK13, MAPK14, MAPK3, MAPK8, MAPK9, MYD88, MYH1…	TRUE
KEGG:05133	Pertussis	0	[-1]	[None]	17	22.6667	0.0173923	1	{}	{}	[C1QA, C1S, C2, C3, C4A, C4B, CALML6, CD14, CXCL5, IL8, IRF1, IRF8, ITGB2, MAPK10, NLRP3, NOS2, SERPING1]	[C1QA, C1QB, C1QC, C1R, C1S, C2, C3, C4A, C4B, C4BPA, C4BPB, C5, CALM1, CALM2, CALM3, CALML3, CALML5, CALML6, CASP1, CASP3, CASP7, CD14, CFL1, CFL2, CXCL5, CXCL6, FOS, GNAI1, GNAI2, GNAI3, IL10, IL12A, IL12B, IL1A, IL1B, IL23A, IL6, IL8, IRAK1, IRAK4, IRF1, IRF3, IRF8, ITGA5, ITGAM, ITGB1, ITGB2, JUN, LY96, MAPK1, MAPK10, MAPK11, MAPK12, MAPK13, MAPK14, MAPK3, MAPK8, MAPK9, MYD88, NFKB1, NLRP3, N…	TRUE
KEGG:05134	Legionellosis	0	[-1]	[None]	12	21.8182	0.0538856	1	{}	{}	[C3, CD14, CXCL2, CXCL3, EEF1A2, HSPA6, IL18, IL8, ITGB2, NAIP, NLRC4, TLR5]	[APAF1, ARF1, BCL2L13, BNIP3, C3, CASP1, CASP3, CASP7, CASP8, CASP9, CD14, CLK1, CR1, CXCL1, CXCL2, CXCL3, CYCS, EEF1A1, EEF1A2, EEF1G, HBS1L, HSF1, HSPA1A, HSPA1B, HSPA1L, HSPA2, HSPA6, HSPA8, HSPD1, IL12A, IL12B, IL18, IL1B, IL6, IL8, ITGAM, ITGB2, MYD88, NAIP, NFKB1, NFKB2, NFKBIA, NLRC4, PYCARD, RAB1A, RAB1B, RELA, SAR1A, SAR1B, SEC22B, TLR2, TLR4, TLR5, TNF, VCP]	TRUE
KEGG:05140	Leishmaniasis	0	[-1]	[None]	19	25.6757	0.00298774	1	{}	{}	[C3, FCGR1A, FCGR2A, HLA-DMA, HLA-DMB, HLA-DOA, HLA-DOB, HLA-DPA1, HLA-DQB1, HLA-DRA, HLA-DRB1, ITGB2, NCF1, NCF2, NOS2, PRKCB, PTGS2, PTPN6, TGFB2]	[C3, CR1, CYBA, ELK1, FCGR1A, FCGR2A, FCGR2C, FCGR3A, FCGR3B, FOS, HLA-DMA, HLA-DMB, HLA-DOA, HLA-DOB, HLA-DPA1, HLA-DPB1, HLA-DQA1, HLA-DQA2, HLA-DQB1, HLA-DRA, HLA-DRB1, HLA-DRB3, HLA-DRB4, HLA-DRB5, IFNG, IFNGR1, IFNGR2, IL10, IL12A, IL12B, IL1A, IL1B, IL4, IRAK1, IRAK4, ITGA4, ITGAM, ITGB1, ITGB2, JAK1, JAK2, JUN, LOC100509457, LOC101060835, MAP3K7, MAPK1, MAPK11, MAPK12, MAPK13, MAPK14, MAPK…	TRUE
KEGG:05142	Chagas disease (American trypanosomiasis)	0	[-1]	[None]	20	19.2308	0.0541609	1	{}	{}	[BDKRB2, C1QA, C3, CCL5, CD247, FASLG, GNA15, GNAO1, IL8, MAPK10, NOS2, PIK3CG, PIK3R3, PIK3R5, PLCB1, PLCB2, PLCB4, PPP2R2B, PPP2R2C, TGFB2]	[ACE, ADCY1, AKT1, AKT2, AKT3, BDKRB2, C1QA, C1QB, C1QC, C3, CALR, CASP8, CCL2, CCL3, CCL3L1, CCL3L3, CCL5, CD247, CD3D, CD3E, CD3G, CFLAR, CHUK, FADD, FAS, FASLG, FOS, GNA11, GNA14, GNA15, GNAI1, GNAI2, GNAI3, GNAL, GNAO1, GNAQ, GNAS, IFNB1, IFNG, IFNGR1, IFNGR2, IKBKB, IKBKG, IL10, IL12A, IL12B, IL1B, IL2, IL6, IL8, IRAK1, IRAK4, JUN, MAP2K4, MAPK1, MAPK10, MAPK11, MAPK12, MAPK13, MAPK14, MAPK3…	TRUE
KEGG:05143	African trypanosomiasis	0	[-1]	[None]	9	26.4706	0.0295248	1	{}	{}	[APOA1, APOL1, F2RL1, FASLG, IL18, PLCB1, PLCB2, PLCB4, PRKCB]	[APOA1, APOL1, F2RL1, FAS, FASLG, GNAQ, HBA1, HBA2, HBB, HPR, ICAM1, IDO1, IDO2, IFNG, IL10, IL12A, IL12B, IL18, IL1B, IL6, LAMA4, MYD88, PLCB1, PLCB2, PLCB3, PLCB4, PRKCA, PRKCB, PRKCG, SELE, THOP1, TLR9, TNF, VCAM1]	TRUE
KEGG:05144	Malaria	0	[-1]	[None]	11	22.449	0.0529629	1	{}	{}	[CD36, DARC, HGF, IL18, IL8, ITGAL, ITGB2, SDC1, SDC2, TGFB2, THBS4]	[CCL2, CD36, CD40, CD40LG, CD81, COMP, CR1, CSF3, DARC, GYPA, GYPB, GYPC, HBA1, HBA2, HBB, HGF, ICAM1, IFNG, IL10, IL12A, IL18, IL1B, IL6, IL8, ITGAL, ITGB2, KLRB1, KLRC4-KLRK1, KLRK1, LRP1, MET, MYD88, PECAM1, SDC1, SDC2, SELE, SELP, TGFB1, TGFB2, TGFB3, THBS1, THBS2, THBS3, THBS4, TLR2, TLR4, TLR9, TNF, VCAM1]	TRUE
KEGG:05145	Toxoplasmosis	0	[-1]	[None]	23	19.1667	0.0425643	1	{}	{}	[GNAO1, HLA-DMA, HLA-DMB, HLA-DOA, HLA-DOB, HLA-DPA1, HLA-DQB1, HLA-DRA, HLA-DRB1, HSPA6, IL10RA, IRGM, LAMA2, LAMA3, LAMB3, LAMC2, LAMC3, MAPK10, NOS2, PIK3CG, PIK3R3, PIK3R5, TGFB2]	[AKT1, AKT2, AKT3, ALOX5, BAD, BCL2, BCL2L1, BIRC2, BIRC3, BIRC7, BIRC8, CASP3, CASP8, CASP9, CCR5, CD40, CD40LG, CHUK, CIITA, CYCS, GNAI1, GNAI2, GNAI3, GNAO1, HLA-DMA, HLA-DMB, HLA-DOA, HLA-DOB, HLA-DPA1, HLA-DPB1, HLA-DQA1, HLA-DQA2, HLA-DQB1, HLA-DRA, HLA-DRB1, HLA-DRB3, HLA-DRB4, HLA-DRB5, HSPA1A, HSPA1B, HSPA1L, HSPA2, HSPA6, HSPA8, IFNG, IFNGR1, IFNGR2, IKBKB, IKBKG, IL10, IL10RA, IL10RB, …	TRUE
KEGG:05152	Tuberculosis	0	[-1]	[None]	30	16.7598	0.103407	1	{}	{}	[ATP6V0A4, ATP6V0D2, C3, CALML6, CAMK2A, CARD9, CASP10, CD14, CD74, CORO1A, CTSS, FCER1G, FCGR1A, FCGR2A, FCGR2B, HLA-DMA, HLA-DMB, HLA-DOA, HLA-DOB, HLA-DPA1, HLA-DQB1, HLA-DRA, HLA-DRB1, IL10RA, IL18, ITGB2, MAPK10, NOD2, NOS2, TGFB2]	[AKT1, AKT2, AKT3, APAF1, ARHGEF12, ATP6AP1, ATP6V0A1, ATP6V0A2, ATP6V0A4, ATP6V0B, ATP6V0C, ATP6V0D1, ATP6V0D2, ATP6V1H, BAD, BAX, BCL10, BCL2, BID, C3, CALM1, CALM2, CALM3, CALML3, CALML5, CALML6, CAMK2A, CAMK2B, CAMK2D, CAMK2G, CAMP, CARD9, CASP10, CASP3, CASP8, CASP9, CD14, CD209, CD74, CEBPB, CEBPG, CIITA, CLEC4E, CLEC4M, CLEC7A, CORO1A, CR1, CREB1, CREBBP, CTSD, CTSS, CYCS, CYP27B1, EEA1, E…	TRUE
KEGG:05160	Hepatitis C	0	[-1]	[None]	19	14.2857	0.402459	1	{}	{}	[CLDN1, CLDN15, CLDN4, CLDN5, EGF, IL8, IRF1, IRF7, IRF9, MAPK10, OAS1, OAS2, OCLN, PIK3CG, PIK3R3, PIK3R5, PPP2R2B, PPP2R2C, SOCS3]	[AKT1, AKT2, AKT3, ARAF, BAD, BRAF, CD81, CDKN1A, CHUK, CLDN1, CLDN10, CLDN11, CLDN14, CLDN15, CLDN16, CLDN17, CLDN18, CLDN19, CLDN2, CLDN20, CLDN22, CLDN23, CLDN24, CLDN25, CLDN3, CLDN4, CLDN5, CLDN6, CLDN7, CLDN8, CLDN9, DDX58, EGF, EGFR, EIF2AK1, EIF2AK2, EIF2AK3, EIF2AK4, EIF2S1, EIF3E, GRB2, GSK3B, HRAS, IFIT1, IFIT1B, IFNA1, IFNA10, IFNA13, IFNA14, IFNA16, IFNA17, IFNA2, IFNA21, IFNA4, IFNA…	TRUE
KEGG:05161	Hepatitis B	0	[-1]	[None]	16	10.9589	0.829241	1	{}	{}	[CASP10, CCNA1, CREB3L1, CREB5, EGR3, FASLG, IL8, IRF7, MAPK10, MMP9, PIK3CG, PIK3R3, PIK3R5, PRKCB, STAT4, TGFB2]	[AKT1, AKT2, AKT3, APAF1, ATF2, ATF4, ATF6B, ATP6AP1, BAD, BAX, BCL2, BIRC5, CASP10, CASP12, CASP3, CASP8, CASP9, CCNA1, CCNA2, CCND1, CCNE1, CCNE2, CDK2, CDK4, CDK6, CDKN1A, CDKN1B, CHUK, CREB1, CREB3, CREB3L1, CREB3L2, CREB3L3, CREB3L4, CREB5, CREBBP, CYCS, DDB1, DDB2, DDX3X, DDX58, E2F1, E2F2, E2F3, EGR2, EGR3, ELK1, EP300, FADD, FAS, FASLG, FOS, GRB2, HRAS, HSPG2, IFIH1, IFNA1, IFNA10, IFNA13…	TRUE
KEGG:05162	Measles	0	[-1]	[None]	22	16.4179	0.169554	1	{}	{}	[BBC3, CCND2, CD28, CSNK2B, FASLG, FCGR2B, HSPA6, IL2RB, IL2RG, IRF7, IRF9, JAK3, MX1, OAS1, OAS2, PIK3CG, PIK3R3, PIK3R5, PRKCQ, TNFRSF10D, TNFSF10, TP73]	[ADAR, AKT1, AKT2, AKT3, BBC3, CBLB, CCND1, CCND2, CCND3, CCNE1, CCNE2, CD209, CD28, CD3D, CD3E, CD3G, CD46, CDK2, CDK4, CDK6, CDKN1B, CHUK, CLEC4M, CSNK2A1, CSNK2A2, CSNK2B, DDX58, DOK1, EIF2AK1, EIF2AK2, EIF2AK3, EIF2AK4, EIF2S1, EIF3H, FAS, FASLG, FCGR2B, FYN, GNB2L1, GSK3B, HSPA1A, HSPA1B, HSPA1L, HSPA2, HSPA6, HSPA8, IFIH1, IFNA1, IFNA10, IFNA13, IFNA14, IFNA16, IFNA17, IFNA2, IFNA21, IFNA4,…	TRUE
KEGG:05164	Influenza A	0	[-1]	[None]	32	18.0791	0.0408999	1	{}	{}	[CCL5, CXCL10, FASLG, HLA-DMA, HLA-DMB, HLA-DOA, HLA-DOB, HLA-DPA1, HLA-DQB1, HLA-DRA, HLA-DRB1, HSPA6, IL18, IL33, IL8, IRF7, IRF9, MAPK10, MX1, NLRP3, OAS1, OAS2, PIK3CG, PIK3R3, PIK3R5, PRKCB, RSAD2, SOCS3, TMPRSS13, TMPRSS2, TNFRSF10D, TNFSF10]	[ACTB, ACTG1, ADAR, AGFG1, AKT1, AKT2, AKT3, ATF2, BCL2L2-PABPN1, CASP1, CASP9, CCL2, CCL5, CIITA, CPSF4, CREBBP, CXCL10, CYCS, DDX39B, DDX58, DNAJB1, DNAJC3, EIF2AK1, EIF2AK2, EIF2AK3, EIF2AK4, EIF2S1, EP300, FAS, FASLG, FDPS, FURIN, GSK3B, HLA-DMA, HLA-DMB, HLA-DOA, HLA-DOB, HLA-DPA1, HLA-DPB1, HLA-DQA1, HLA-DQA2, HLA-DQB1, HLA-DRA, HLA-DRB1, HLA-DRB3, HLA-DRB4, HLA-DRB5, HNRNPUL1, HSPA1A, HSPA…	TRUE
KEGG:05166	HTLV-I infection	0	[-1]	[None]	45	17.2414	0.0376457	1	{}	{}	[ADCY4, CCND2, CDKN2A, FZD10, HLA-A, HLA-B, HLA-C, HLA-DMA, HLA-DMB, HLA-DOA, HLA-DOB, HLA-DPA1, HLA-DQB1, HLA-DRA, HLA-DRB1, HLA-F, IL15, IL15RA, IL1R1, IL2RB, IL2RG, ITGAL, ITGB2, JAK3, LCK, MSX1, PDGFA, PDGFB, PDGFRA, PDGFRB, PIK3CG, PIK3R3, PIK3R5, SPI1, TGFB2, TNFRSF13C, WNT10A, WNT10B, WNT11, WNT16, WNT3, WNT4, WNT5A, WNT5B, WNT7B]	[ADCY1, ADCY2, ADCY3, ADCY4, ADCY5, ADCY6, ADCY7, ADCY8, ADCY9, AKT1, AKT2, AKT3, ANAPC1, ANAPC10, ANAPC11, ANAPC2, ANAPC4, ANAPC5, ANAPC7, APC, APC2, ATF1, ATF2, ATF3, ATF4, ATM, ATR, BAX, BCL2L1, BUB1B, BUB3, CALR, CANX, CCNB2, CCND1, CCND2, CCND3, CD3D, CD3E, CD3G, CD40, CDC16, CDC20, CDC23, CDC26, CDC27, CDK4, CDKN1A, CDKN2A, CDKN2B, CDKN2C, CHEK1, CHEK2, CHUK, CREB1, CREBBP, CREM, CRTC1, CRT…	TRUE
KEGG:05168	Herpes simplex infection	0	[-1]	[None]	29	15.5914	0.200513	1	{}	{}	[C3, CCL5, CD74, CFP, CSNK2B, FASLG, HLA-A, HLA-B, HLA-C, HLA-DMA, HLA-DMB, HLA-DOA, HLA-DOB, HLA-DPA1, HLA-DQB1, HLA-DRA, HLA-DRB1, HLA-F, IL15, IRF7, IRF9, MAPK10, OAS1, OAS2, PER2, POU2F3, SOCS3, TAP2, TNFSF14]	[ALYREF, ARNTL, C1QBP, C3, C5, CASP3, CASP8, CCL2, CCL5, CD74, CDC34, CDK1, CDK2, CFP, CHUK, CLOCK, CREBBP, CSNK2A1, CSNK2A2, CSNK2B, CUL1, CYCS, DAXX, DDX58, EEF1D, EIF2AK1, EIF2AK2, EIF2AK3, EIF2AK4, EIF2S1, EP300, FADD, FAS, FASLG, FOS, GLTSCR2, GTF2I, GTF2IRD1, HCFC1, HCFC2, HLA-A, HLA-B, HLA-C, HLA-DMA, HLA-DMB, HLA-DOA, HLA-DOB, HLA-DPA1, HLA-DPB1, HLA-DQA1, HLA-DQA2, HLA-DQB1, HLA-DRA, HLA…	TRUE
KEGG:05169	Epstein-Barr virus infection	0	[-1]	[None]	23	11.3861	0.815674	1	{}	{}	[CCNA1, CD19, CSNK2B, HLA-A, HLA-B, HLA-C, HLA-DPA1, HLA-DQB1, HLA-DRA, HLA-DRB1, HLA-F, HSPA6, HSPB1, IL10RA, ITGAL, JAK3, MAPK10, PIK3CG, PIK3R3, PIK3R5, POLR2J3, SPI1, SPN]	[AKAP8L, AKT1, AKT2, AKT3, ATF2, BCL2, CCNA1, CCNA2, CD19, CD38, CD40, CD44, CD58, CDK1, CDK2, CDKN1A, CDKN1B, CHUK, CR2, CREBBP, CSNK2A1, CSNK2A2, CSNK2B, DDX58, EIF2AK1, EIF2AK2, EIF2AK3, EIF2AK4, ENTPD1, ENTPD3, ENTPD8, EP300, FCER2, FGR, GSK3B, GTF2B, GTF2E1, GTF2E2, HDAC1, HDAC2, HDAC4, HDAC5, HLA-A, HLA-B, HLA-C, HLA-DPA1, HLA-DPB1, HLA-DQA1, HLA-DQA2, HLA-DQB1, HLA-DRA, HLA-DRB1, HLA-DRB3,…	TRUE
KEGG:05203	Viral carcinogenesis	0	[-1]	[None]	26	12.6214	0.640955	1	{}	{}	[ATP6V0D2, C3, CCNA1, CCND2, CDKN2A, CREB3L1, CREB5, EGR3, GTF2H4, HDAC10, HIST1H2BD, HIST1H2BK, HIST1H4A, HIST1H4J, HIST2H2BE, HLA-A, HLA-B, HLA-C, HLA-F, HPN, IRF7, IRF9, JAK3, PIK3CG, PIK3R3, PIK3R5]	[ACTN1, ACTN2, ACTN3, ACTN4, ATF2, ATF4, ATF6B, ATP6V0D1, ATP6V0D2, BAD, BAK1, BAX, C3, CASP3, CASP8, CCNA1, CCNA2, CCND1, CCND2, CCND3, CCNE1, CCNE2, CCR3, CCR4, CCR5, CCR8, CDC20, CDC42, CDK1, CDK2, CDK4, CDK6, CDKN1A, CDKN1B, CDKN2A, CDKN2B, CHD4, CHEK1, CREB1, CREB3, CREB3L1, CREB3L2, CREB3L3, CREB3L4, CREB5, CREBBP, DDB1, DDX3X, DLG1, DNAJA3, EGR2, EGR3, EIF2AK2, EP300, GRB2, GSN, GTF2A1, GT…	TRUE
KEGG:05204	Chemical carcinogenesis	0	[-1]	[None]	11	13.4146	0.534224	1	{}	{}	[AKR1C2, ALDH3A1, ALDH3B2, CYP1B1, CYP2E1, CYP3A5, GSTM5, PTGS2, SULT1A1, SULT1A3, UGT2B7]	[ADH1A, ADH1B, ADH1C, ADH4, ADH5, ADH6, ADH7, AKR1C2, ALDH1A3, ALDH3A1, ALDH3B1, ALDH3B2, ARNT, CBR1, CCBL1, CCBL2, CHRNA7, CYP1A1, CYP1A2, CYP1B1, CYP2A13, CYP2A6, CYP2C18, CYP2C19, CYP2C8, CYP2C9, CYP2E1, CYP3A4, CYP3A43, CYP3A5, CYP3A7, CYP3A7-CYP3AP1, EPHX1, GSTA1, GSTA2, GSTA3, GSTA4, GSTA5, GSTK1, GSTM1, GSTM2, GSTM3, GSTM4, GSTM5, GSTO1, GSTO2, GSTP1, GSTT1, GSTT2, GSTT2B, HSD11B1, LOC1019…	TRUE
KEGG:05205	Proteoglycans in cancer	0	[-1]	[None]	35	17.1569	0.0644924	1	{}	{}	[ANK3, CAMK2A, CBLC, DCN, FASLG, FZD10, GPC3, HCLS1, HGF, HOXD10, IGF1, IGF2, MMP9, NANOG, PIK3CG, PIK3R3, PIK3R5, PLAU, PLCE1, PRKCB, PTPN6, SDC1, SDC2, TGFB2, TIMP3, TWIST1, WNT10A, WNT10B, WNT11, WNT16, WNT3, WNT4, WNT5A, WNT5B, WNT7B]	[ACTB, ACTG1, AKT1, AKT2, AKT3, ANK1, ANK2, ANK3, ARAF, ARHGEF1, ARHGEF12, BRAF, CAMK2A, CAMK2B, CAMK2D, CAMK2G, CASP3, CAV1, CAV2, CAV3, CBL, CBLB, CBLC, CCND1, CD44, CD63, CDC42, CDKN1A, COL21A1, CTNNB1, CTSL, CTTN, DCN, DDX5, DROSHA, EGFR, EIF4B, ELK1, ERBB2, ERBB3, ERBB4, ESR1, EZR, FAS, FASLG, FGF2, FGFR1, FLNA, FLNB, FLNC, FN1, FRS2, FZD1, FZD10, FZD2, FZD3, FZD4, FZD5, FZD6, FZD7, FZD8, FZ…	TRUE
KEGG:05206	MicroRNAs in cancer	0	[-1]	[None]	27	9.09091	0.990347	1	{}	{}	[CCND2, CDKN2A, CYP1B1, CYP24A1, EFNA3, FGFR3, HOXD10, IGF2BP1, MIR155, MMP9, NOTCH3, NOTCH4, PDGFA, PDGFB, PDGFRA, PDGFRB, PLAU, PRKCB, PTGS2, SERPINB5, ST14, TGFB2, TIMP3, TNXB, WNT3, ZEB1, ZFPM2]	[ABCB1, ABCC1, ABL1, APC, APC2, ATM, BAK1, BCL2, BCL2L11, BCL2L2, BMF, BMI1, BMPR2, BRCA1, CASP3, CCND1, CCND2, CCNE1, CCNE2, CCNG1, CD44, CDC25A, CDC25B, CDC25C, CDCA5, CDK6, CDKN1A, CDKN1B, CDKN2A, COMMD3-BMI1, CREBBP, CRK, CRKL, CYP1B1, CYP24A1, DDIT4, DICER1, DNMT1, DNMT3A, DNMT3B, E2F1, E2F2, E2F3, EFNA3, EGFR, EP300, ERBB2, ERBB3, EZH2, EZR, FGFR3, FOXP1, FSCN1, FZD3, GLS, GLS2, GRB2, HDAC1…	TRUE
KEGG:05210	Colorectal cancer	0	[-1]	[None]	5	8.06452	0.927929	1	{}	{}	[MAPK10, PIK3CG, PIK3R3, PIK3R5, TGFB2]	[AKT1, AKT2, AKT3, APC, APC2, APPL1, ARAF, AXIN1, AXIN2, BAD, BAX, BCL2, BIRC5, BRAF, CASP3, CASP9, CCND1, CTNNB1, CYCS, DCC, FOS, GSK3B, JUN, KRAS, LEF1, MAP2K1, MAPK1, MAPK10, MAPK3, MAPK8, MAPK9, MLH1, MSH2, MSH3, MSH6, MYC, PIK3CA, PIK3CB, PIK3CD, PIK3CG, PIK3R1, PIK3R2, PIK3R3, PIK3R5, RAC1, RAC2, RAC3, RAF1, RALGDS, RHOA, SMAD2, SMAD3, SMAD4, TCF7, TCF7L1, TCF7L2, TGFB1, TGFB2, TGFB3, TGFBR…	TRUE
KEGG:05211	Renal cell carcinoma	0	[-1]	[None]	8	12.1212	0.663569	1	{}	{}	[HGF, PAK6, PDGFB, PIK3CG, PIK3R3, PIK3R5, TGFA, TGFB2]	[AKT1, AKT2, AKT3, ARAF, ARNT, ARNT2, BRAF, CDC42, CREBBP, CRK, CRKL, CUL2, EGLN1, EGLN2, EGLN3, EP300, EPAS1, ETS1, FH, FLCN, GAB1, GRB2, HGF, HIF1A, HRAS, JUN, KRAS, MAP2K1, MAP2K2, MAPK1, MAPK3, MET, NRAS, PAK1, PAK2, PAK3, PAK4, PAK6, PAK7, PDGFB, PIK3CA, PIK3CB, PIK3CD, PIK3CG, PIK3R1, PIK3R2, PIK3R3, PIK3R5, PTPN11, RAC1, RAF1, RAP1A, RAP1B, RAPGEF1, RBX1, SLC2A1, SOS1, SOS2, TCEB1, TCEB2, …	TRUE
KEGG:05212	Pancreatic cancer	0	[-1]	[None]	9	13.6364	0.519991	1	{}	{}	[BRCA2, CDKN2A, EGF, MAPK10, PIK3CG, PIK3R3, PIK3R5, TGFA, TGFB2]	[AKT1, AKT2, AKT3, ARAF, ARHGEF6, BAD, BCL2L1, BRAF, BRCA2, CASP9, CCND1, CDC42, CDK4, CDK6, CDKN2A, CHUK, E2F1, E2F2, E2F3, EGF, EGFR, ERBB2, IKBKB, IKBKG, JAK1, KRAS, MAP2K1, MAPK1, MAPK10, MAPK3, MAPK8, MAPK9, NFKB1, PIK3CA, PIK3CB, PIK3CD, PIK3CG, PIK3R1, PIK3R2, PIK3R3, PIK3R5, PLD1, RAC1, RAC2, RAC3, RAD51, RAF1, RALA, RALB, RALBP1, RALGDS, RB1, RELA, SMAD2, SMAD3, SMAD4, STAT1, STAT3, TGFA…	TRUE
KEGG:05213	Endometrial cancer	0	[-1]	[None]	5	9.61538	0.837841	1	{}	{}	[CTNNA2, EGF, PIK3CG, PIK3R3, PIK3R5]	[AKT1, AKT2, AKT3, APC, APC2, ARAF, AXIN1, AXIN2, BAD, BRAF, CASP9, CCND1, CDH1, CTNNA1, CTNNA2, CTNNA3, CTNNB1, EGF, EGFR, ELK1, ERBB2, FOXO3, GRB2, GSK3B, HRAS, ILK, KRAS, LEF1, MAP2K1, MAP2K2, MAPK1, MAPK3, MLH1, MYC, NRAS, PDPK1, PIK3CA, PIK3CB, PIK3CD, PIK3CG, PIK3R1, PIK3R2, PIK3R3, PIK3R5, PTEN, RAF1, SOS1, SOS2, TCF7, TCF7L1, TCF7L2, TP53]	TRUE
KEGG:05214	Glioma	0	[-1]	[None]	15	23.0769	0.0210326	1	{}	{}	[CALML6, CAMK2A, CDKN2A, EGF, IGF1, PDGFA, PDGFB, PDGFRA, PDGFRB, PIK3CG, PIK3R3, PIK3R5, PRKCB, SHC2, TGFA]	[AKT1, AKT2, AKT3, ARAF, BRAF, CALM1, CALM2, CALM3, CALML3, CALML5, CALML6, CAMK2A, CAMK2B, CAMK2D, CAMK2G, CCND1, CDK4, CDK6, CDKN1A, CDKN2A, E2F1, E2F2, E2F3, EGF, EGFR, GRB2, HRAS, IGF1, IGF1R, KRAS, MAP2K1, MAP2K2, MAPK1, MAPK3, MDM2, MTOR, NRAS, PDGFA, PDGFB, PDGFRA, PDGFRB, PIK3CA, PIK3CB, PIK3CD, PIK3CG, PIK3R1, PIK3R2, PIK3R3, PIK3R5, PLCG1, PLCG2, PRKCA, PRKCB, PRKCG, PTEN, RAF1, RB1, SH…	TRUE
KEGG:05215	Prostate cancer	0	[-1]	[None]	14	15.7303	0.288995	1	{}	{}	[AR, CREB3L1, CREB5, EGF, FGFR2, IGF1, PDGFA, PDGFB, PDGFRA, PDGFRB, PIK3CG, PIK3R3, PIK3R5, TGFA]	[AKT1, AKT2, AKT3, AR, ARAF, ATF4, BAD, BCL2, BRAF, CASP9, CCND1, CCNE1, CCNE2, CDK2, CDKN1A, CDKN1B, CHUK, CREB1, CREB3, CREB3L1, CREB3L2, CREB3L3, CREB3L4, CREB5, CREBBP, CTNNB1, E2F1, E2F2, E2F3, EGF, EGFR, EP300, ERBB2, FGFR1, FGFR2, FOXO1, GRB2, GSK3B, GSTP1, HRAS, HSP90AA1, HSP90AB1, HSP90B1, IGF1, IGF1R, IKBKB, IKBKG, INS, INSRR, KLK3, KRAS, LEF1, MAP2K1, MAP2K2, MAPK1, MAPK3, MDM2, MTOR, …	TRUE
KEGG:05217	Basal cell carcinoma	0	[-1]	[None]	11	20	0.104996	1	{}	{}	[FZD10, PTCH2, WNT10A, WNT10B, WNT11, WNT16, WNT3, WNT4, WNT5A, WNT5B, WNT7B]	[APC, APC2, AXIN1, AXIN2, BMP2, BMP4, CTNNB1, DVL1, DVL2, DVL3, FZD1, FZD10, FZD2, FZD3, FZD4, FZD5, FZD6, FZD7, FZD8, FZD9, GLI1, GLI2, GLI3, GSK3B, HHIP, LEF1, PTCH1, PTCH2, SHH, SMO, STK36, SUFU, TCF7, TCF7L1, TCF7L2, TP53, WNT1, WNT10A, WNT10B, WNT11, WNT16, WNT2, WNT2B, WNT3, WNT3A, WNT4, WNT5A, WNT5B, WNT6, WNT7A, WNT7B, WNT8A, WNT8B, WNT9A, WNT9B]	TRUE
KEGG:05218	Melanoma	0	[-1]	[None]	18	25.3521	0.00439699	1	{}	{}	[CDKN2A, EGF, FGF1, FGF11, FGF12, FGF13, FGF18, FGF22, FGF5, HGF, IGF1, PDGFA, PDGFB, PDGFRA, PDGFRB, PIK3CG, PIK3R3, PIK3R5]	[AKT1, AKT2, AKT3, ARAF, BAD, BRAF, CCND1, CDH1, CDK4, CDK6, CDKN1A, CDKN2A, E2F1, E2F2, E2F3, EGF, EGFR, FGF1, FGF10, FGF11, FGF12, FGF13, FGF14, FGF16, FGF17, FGF18, FGF19, FGF2, FGF20, FGF21, FGF22, FGF23, FGF3, FGF4, FGF5, FGF6, FGF7, FGF8, FGF9, FGFR1, HGF, HRAS, IGF1, IGF1R, KRAS, MAP2K1, MAP2K2, MAPK1, MAPK3, MDM2, MET, MITF, NRAS, PDGFA, PDGFB, PDGFC, PDGFD, PDGFRA, PDGFRB, PIK3CA, PIK3CB…	TRUE
KEGG:05219	Bladder cancer	0	[-1]	[None]	8	21.0526	0.12235	1	{}	{}	[CDKN2A, DAPK2, EGF, FGFR3, IL8, MMP1, MMP9, TYMP]	[ARAF, BRAF, CCND1, CDH1, CDK4, CDKN1A, CDKN2A, DAPK1, DAPK2, DAPK3, E2F1, E2F2, E2F3, EGF, EGFR, ERBB2, FGFR3, HRAS, IL8, KRAS, MAP2K1, MAP2K2, MAPK1, MAPK3, MDM2, MMP1, MMP2, MMP9, MYC, NRAS, RAF1, RASSF1, RB1, RPS6KA5, THBS1, TP53, TYMP, VEGFA]	TRUE
KEGG:05220	Chronic myeloid leukemia	0	[-1]	[None]	8	10.9589	0.770263	1	{}	{}	[CBLC, CDKN2A, MECOM, PIK3CG, PIK3R3, PIK3R5, SHC2, TGFB2]	[ABL1, AKT1, AKT2, AKT3, ARAF, BAD, BCL2L1, BCR, BRAF, CBL, CBLB, CBLC, CCND1, CDK4, CDK6, CDKN1A, CDKN1B, CDKN2A, CHUK, CRK, CRKL, CTBP1, CTBP2, E2F1, E2F2, E2F3, GAB2, GRB2, HDAC1, HDAC2, HRAS, IKBKB, IKBKG, KRAS, MAP2K1, MAP2K2, MAPK1, MAPK3, MDM2, MECOM, MYC, NFKB1, NFKBIA, NRAS, PIK3CA, PIK3CB, PIK3CD, PIK3CG, PIK3R1, PIK3R2, PIK3R3, PIK3R5, PTPN11, RAF1, RB1, RELA, RUNX1, SHC1, SHC2, SHC3, …	TRUE
KEGG:05221	Acute myeloid leukemia	0	[-1]	[None]	8	14.0351	0.490988	1	{}	{}	[CCNA1, JUP, PIK3CG, PIK3R3, PIK3R5, RUNX1T1, SPI1, ZBTB16]	[AKT1, AKT2, AKT3, ARAF, BAD, BRAF, CCNA1, CCND1, CEBPA, CHUK, EIF4EBP1, FLT3, GRB2, HRAS, IKBKB, IKBKG, JUP, KIT, KRAS, LEF1, MAP2K1, MAP2K2, MAPK1, MAPK3, MTOR, MYC, NFKB1, NRAS, PIK3CA, PIK3CB, PIK3CD, PIK3CG, PIK3R1, PIK3R2, PIK3R3, PIK3R5, PIM1, PIM2, PML, PPARD, RAF1, RARA, RELA, RPS6KB1, RPS6KB2, RUNX1, RUNX1T1, SOS1, SOS2, SPI1, STAT3, STAT5A, STAT5B, TCF7, TCF7L1, TCF7L2, ZBTB16]	TRUE
KEGG:05222	Small cell lung cancer	0	[-1]	[None]	14	16.2791	0.246035	1	{}	{}	[COL4A4, COL4A5, COL4A6, FHIT, LAMA2, LAMA3, LAMB3, LAMC2, LAMC3, NOS2, PIK3CG, PIK3R3, PIK3R5, PTGS2]	[AKT1, AKT2, AKT3, APAF1, BCL2, BCL2L1, BIRC2, BIRC3, BIRC7, BIRC8, CASP9, CCND1, CCNE1, CCNE2, CDK2, CDK4, CDK6, CDKN1B, CDKN2B, CHUK, CKS1B, CKS2, COL4A1, COL4A2, COL4A3, COL4A4, COL4A5, COL4A6, CYCS, E2F1, E2F2, E2F3, FHIT, FN1, IKBKB, IKBKG, ITGA2, ITGA2B, ITGA3, ITGA6, ITGAV, ITGB1, LAMA1, LAMA2, LAMA3, LAMA4, LAMA5, LAMB1, LAMB2, LAMB3, LAMB4, LAMC1, LAMC2, LAMC3, MAX, MYC, NFKB1, NFKBIA, N…	TRUE
KEGG:05223	Non-small cell lung cancer	0	[-1]	[None]	10	17.8571	0.202263	1	{}	{}	[ALK, CDKN2A, EGF, FHIT, PIK3CG, PIK3R3, PIK3R5, PRKCB, RASSF5, TGFA]	[AKT1, AKT2, AKT3, ALK, ARAF, BAD, BRAF, CASP9, CCND1, CDK4, CDK6, CDKN2A, E2F1, E2F2, E2F3, EGF, EGFR, EML4, ERBB2, FHIT, FOXO3, GRB2, HRAS, KRAS, MAP2K1, MAP2K2, MAPK1, MAPK3, NRAS, PDPK1, PIK3CA, PIK3CB, PIK3CD, PIK3CG, PIK3R1, PIK3R2, PIK3R3, PIK3R5, PLCG1, PLCG2, PRKCA, PRKCB, PRKCG, RAF1, RARB, RASSF1, RASSF5, RB1, RXRA, RXRB, RXRG, SOS1, SOS2, STK4, TGFA, TP53]	TRUE
KEGG:05230	Central carbon metabolism in cancer	0	[-1]	[None]	9	13.4328	0.539059	1	{}	{}	[FGFR2, FGFR3, HKDC1, PDGFRA, PDGFRB, PGAM2, PIK3CG, PIK3R3, PIK3R5]	[AKT1, AKT2, AKT3, C12orf5, EGFR, ERBB2, FGFR1, FGFR2, FGFR3, FLT3, G6PD, GCK, GLS, GLS2, HIF1A, HK1, HK2, HK3, HKDC1, HRAS, IDH1, KIT, KRAS, LDHA, MAP2K1, MAP2K2, MAPK1, MAPK3, MET, MTOR, MYC, NRAS, NTRK1, NTRK3, PDGFRA, PDGFRB, PDHA1, PDHA2, PDHB, PDK1, PFKL, PFKM, PFKP, PGAM1, PGAM2, PGAM4, PIK3CA, PIK3CB, PIK3CD, PIK3CG, PIK3R1, PIK3R2, PIK3R3, PIK3R5, PKM, PTEN, RAF1, RET, SCO2, SIRT3, SIRT6…	TRUE
KEGG:05231	Choline metabolism in cancer	0	[-1]	[None]	22	21.7822	0.0120109	1	{}	{}	[CHKB, DGKB, DGKG, DGKH, EGF, JMJD7-PLA2G4B, MAPK10, PDGFA, PDGFB, PDGFRA, PDGFRB, PIK3CG, PIK3R3, PIK3R5, PIP5K1B, PPAP2C, PRKCB, SLC22A3, SLC44A4, SLC44A5, WAS, WASF3]	[AKT1, AKT2, AKT3, CHKA, CHKB, CHPT1, DGKA, DGKB, DGKD, DGKE, DGKG, DGKH, DGKI, DGKK, DGKQ, DGKZ, EGF, EGFR, EIF4EBP1, FOS, GPCPD1, GRB2, HIF1A, HRAS, JMJD7-PLA2G4B, JUN, KRAS, LYPLA1, MAP2K1, MAP2K2, MAPK1, MAPK10, MAPK3, MAPK8, MAPK9, MTOR, NRAS, PCYT1A, PCYT1B, PDGFA, PDGFB, PDGFC, PDGFD, PDGFRA, PDGFRB, PDPK1, PIK3CA, PIK3CB, PIK3CD, PIK3CG, PIK3R1, PIK3R2, PIK3R3, PIK3R5, PIP5K1A, PIP5K1B, P…	TRUE
KEGG:05310	Asthma	0	[-1]	[None]	9	28.125	0.0201222	1	{}	{}	[FCER1G, HLA-DMA, HLA-DMB, HLA-DOA, HLA-DOB, HLA-DPA1, HLA-DQB1, HLA-DRA, HLA-DRB1]	[CCL11, CD40, CD40LG, EPX, FCER1A, FCER1G, HLA-DMA, HLA-DMB, HLA-DOA, HLA-DOB, HLA-DPA1, HLA-DPB1, HLA-DQA1, HLA-DQA2, HLA-DQB1, HLA-DRA, HLA-DRB1, HLA-DRB3, HLA-DRB4, HLA-DRB5, IL10, IL13, IL3, IL4, IL5, IL9, LOC100509457, LOC101060835, MS4A2, PRG2, RNASE3, TNF]	TRUE
KEGG:05322	Systemic lupus erythematosus	0	[-1]	[None]	26	19.1176	0.0335779	1	{}	{}	[C1QA, C1S, C2, C3, C4A, C4B, C7, C8G, CD28, CTSG, FCGR1A, FCGR2A, H3F3C, HIST1H2BD, HIST1H2BK, HIST1H4A, HIST1H4J, HIST2H2BE, HLA-DMA, HLA-DMB, HLA-DOA, HLA-DOB, HLA-DPA1, HLA-DQB1, HLA-DRA, HLA-DRB1]	[ACTN1, ACTN2, ACTN3, ACTN4, C1QA, C1QB, C1QC, C1R, C1S, C2, C3, C4A, C4B, C5, C6, C7, C8A, C8B, C8G, C9, CD28, CD40, CD40LG, CD80, CD86, CTSG, ELANE, FCGR1A, FCGR2A, FCGR3A, FCGR3B, GRIN2A, GRIN2B, H2AFB1, H2AFB2, H2AFB3, H2AFJ, H2AFV, H2AFX, H2AFY, H2AFY2, H2AFZ, H2BFM, H2BFWT, H3F3A, H3F3B, H3F3C, HIST1H2AA, HIST1H2AB, HIST1H2AC, HIST1H2AD, HIST1H2AE, HIST1H2AG, HIST1H2AH, HIST1H2AI, HIST1H2AJ…	TRUE
KEGG:05340	Primary immunodeficiency	0	[-1]	[None]	11	30.5556	0.00544967	1	{}	{}	[BLNK, BTK, CD19, CD79A, IL2RG, JAK3, LCK, PTPRC, TAP2, TNFRSF13C, ZAP70]	[ADA, AICDA, AIRE, BLNK, BTK, CD19, CD3D, CD3E, CD4, CD40, CD40LG, CD79A, CD8A, CD8B, CIITA, DCLRE1C, ICOS, IGLL1, IKBKG, IL2RG, IL7R, JAK3, LCK, ORAI1, PTPRC, RAG1, RAG2, RFX5, RFXANK, RFXAP, TAP1, TAP2, TNFRSF13B, TNFRSF13C, UNG, ZAP70]	TRUE
KEGG:05410	Hypertrophic cardiomyopathy (HCM)	0	[-1]	[None]	16	19.2771	0.0775243	1	{}	{}	[CACNA2D2, CACNA2D4, CACNB2, CACNG4, DMD, IGF1, ITGA10, ITGA11, ITGA7, ITGB4, ITGB7, ITGB8, LAMA2, RYR2, SGCA, TGFB2]	[ACE, ACTB, ACTC1, ACTG1, ATP2A2, CACNA1C, CACNA1D, CACNA1F, CACNA1S, CACNA2D1, CACNA2D2, CACNA2D3, CACNA2D4, CACNB1, CACNB2, CACNB3, CACNB4, CACNG1, CACNG2, CACNG3, CACNG4, CACNG5, CACNG6, CACNG7, CACNG8, DAG1, DES, DMD, EMD, IGF1, IL6, ITGA1, ITGA10, ITGA11, ITGA2, ITGA2B, ITGA3, ITGA4, ITGA5, ITGA6, ITGA7, ITGA8, ITGA9, ITGAV, ITGB1, ITGB3, ITGB4, ITGB5, ITGB6, ITGB7, ITGB8, LAMA2, LMNA, MYBPC…	TRUE
KEGG:05412	Arrhythmogenic right ventricular cardiomyopathy (ARVC)	0	[-1]	[None]	19	25.6757	0.00298774	1	{}	{}	[CACNA2D2, CACNA2D4, CACNB2, CACNG4, CTNNA2, DMD, DSP, GJA1, ITGA10, ITGA11, ITGA7, ITGB4, ITGB7, ITGB8, JUP, LAMA2, PKP2, RYR2, SGCA]	[ACTB, ACTG1, ACTN1, ACTN2, ACTN3, ACTN4, ATP2A2, CACNA1C, CACNA1D, CACNA1F, CACNA1S, CACNA2D1, CACNA2D2, CACNA2D3, CACNA2D4, CACNB1, CACNB2, CACNB3, CACNB4, CACNG1, CACNG2, CACNG3, CACNG4, CACNG5, CACNG6, CACNG7, CACNG8, CDH2, CTNNA1, CTNNA2, CTNNA3, CTNNB1, DAG1, DES, DMD, DSC2, DSG2, DSP, EMD, GJA1, ITGA1, ITGA10, ITGA11, ITGA2, ITGA2B, ITGA3, ITGA4, ITGA5, ITGA6, ITGA7, ITGA8, ITGA9, ITGAV, I…	TRUE
KEGG:05414	Dilated cardiomyopathy	0	[-1]	[None]	18	20	0.0471151	1	{}	{}	[ADCY4, CACNA2D2, CACNA2D4, CACNB2, CACNG4, DMD, IGF1, ITGA10, ITGA11, ITGA7, ITGB4, ITGB7, ITGB8, LAMA2, PLN, RYR2, SGCA, TGFB2]	[ACTB, ACTC1, ACTG1, ADCY1, ADCY2, ADCY3, ADCY4, ADCY5, ADCY6, ADCY7, ADCY8, ADCY9, ADRB1, ATP2A2, CACNA1C, CACNA1D, CACNA1F, CACNA1S, CACNA2D1, CACNA2D2, CACNA2D3, CACNA2D4, CACNB1, CACNB2, CACNB3, CACNB4, CACNG1, CACNG2, CACNG3, CACNG4, CACNG5, CACNG6, CACNG7, CACNG8, DAG1, DES, DMD, EMD, GNAS, IGF1, ITGA1, ITGA10, ITGA11, ITGA2, ITGA2B, ITGA3, ITGA4, ITGA5, ITGA6, ITGA7, ITGA8, ITGA9, ITGAV, I…	TRUE
REACTOME:6145	Influenza Life Cycle	0	[-1]	[None]	6	4.41176	0.999858	1	{}	{}	[NUP210, RPL26, RPL36A, RPS10, RPS17, RPS26]	[AAAS, CALR, CLTA, DNAJC3, FAU, GRSF1, GTF2F1, GTF2F2, HSP90AA1, HSPA1A, HSPA1B, IPO5, KPNA1, KPNB1, LOC100288910, LOC101929876, LOC102724737, NUP107, NUP133, NUP153, NUP155, NUP160, NUP188, NUP205, NUP210, NUP214, NUP35, NUP37, NUP43, NUP50, NUP54, NUP62, NUP85, NUP88, NUP93, NUP98, NUPL1, NUPL2, POLR2A, POLR2B, POLR2C, POLR2D, POLR2E, POLR2F, POLR2G, POLR2H, POLR2I, POLR2J, POLR2K, POLR2L, POM1…	TRUE
REACTOME:6152	Influenza Viral RNA Transcription and Replication	0	[-1]	[None]	6	4.6875	0.999664	1	{}	{}	[NUP210, RPL26, RPL36A, RPS10, RPS17, RPS26]	[AAAS, DNAJC3, FAU, GRSF1, GTF2F1, GTF2F2, HSP90AA1, IPO5, LOC100288910, LOC101929876, LOC102724737, NUP107, NUP133, NUP153, NUP155, NUP160, NUP188, NUP205, NUP210, NUP214, NUP35, NUP37, NUP43, NUP50, NUP54, NUP62, NUP85, NUP88, NUP93, NUP98, NUPL1, NUPL2, POLR2A, POLR2B, POLR2C, POLR2D, POLR2E, POLR2F, POLR2G, POLR2H, POLR2I, POLR2J, POLR2K, POLR2L, POM121, RANBP2, RPL10, RPL10A, RPL11, RPL12, R…	TRUE
REACTOME:6167	Influenza Infection	0	[-1]	[None]	6	4.25532	0.999918	1	{}	{}	[NUP210, RPL26, RPL36A, RPS10, RPS17, RPS26]	[AAAS, CALR, CLTA, CPSF4, DNAJC3, EIF2AK2, FAU, GRSF1, GTF2F1, GTF2F2, HSP90AA1, HSPA1A, HSPA1B, IPO5, KPNA1, KPNB1, LOC100288910, LOC101929876, LOC102724737, NUP107, NUP133, NUP153, NUP155, NUP160, NUP188, NUP205, NUP210, NUP214, NUP35, NUP37, NUP43, NUP50, NUP54, NUP62, NUP85, NUP88, NUP93, NUP98, NUPL1, NUPL2, PABPN1, POLR2A, POLR2B, POLR2C, POLR2D, POLR2E, POLR2F, POLR2G, POLR2H, POLR2I, POLR…	TRUE
REACTOME:6185	HIV Infection	0	[-1]	[None]	9	4.12844	0.999999	1	{}	{}	[CD247, CD28, CXCR4, GTF2H4, HCK, HLA-A, LCK, NUP210, PSMA6]	[AAAS, AK6, AP1B1, AP1G1, AP1M1, AP1M2, AP1S1, AP1S2, AP1S3, AP2A1, AP2A2, AP2B1, AP2M1, AP2S1, APOBEC3G, ARF1, ATP6V1H, B2M, BANF1, BTRC, CCNH, CCNT1, CCNT2, CCR5, CD247, CD28, CD4, CD8B, CDK7, CDK9, CHMP2A, CHMP2B, CHMP3, CHMP4A, CHMP4B, CHMP4C, CHMP5, CHMP6, CHMP7, CTDP1, CUL5, CXCR4, DOCK2, ELL, ERCC2, ERCC3, FEN1, FURIN, FYN, GTF2A1, GTF2A2, GTF2B, GTF2E1, GTF2E2, GTF2F1, GTF2F2, GTF2H1, GTF…	TRUE
REACTOME:6288	Host Interactions of HIV factors	0	[-1]	[None]	7	5.64516	0.99831	1	{}	{}	[CD247, CD28, HCK, HLA-A, LCK, NUP210, PSMA6]	[AAAS, AP1B1, AP1G1, AP1M1, AP1M2, AP1S1, AP1S2, AP1S3, AP2A1, AP2A2, AP2B1, AP2M1, AP2S1, APOBEC3G, ARF1, ATP6V1H, B2M, BANF1, BTRC, CCNT1, CD247, CD28, CD4, CD8B, CDK9, CUL5, DOCK2, FYN, HCK, HLA-A, HMGA1, KPNA1, KPNB1, LCK, NPM1, NUP107, NUP133, NUP153, NUP155, NUP160, NUP188, NUP205, NUP210, NUP214, NUP35, NUP37, NUP43, NUP50, NUP54, NUP62, NUP85, NUP88, NUP93, NUP98, NUPL1, NUPL2, PACS1, PAK…	TRUE
REACTOME:6305	Respiratory electron transport, ATP synthesis by chemiosmotic coupling, and heat production by uncoupling proteins.	0	[-1]	[None]	8	7.33945	0.982595	1	{}	{}	[ATP5O, COX6A1, NDUFA11, NDUFA7, NDUFB8, NDUFC2, SLC25A27, UCP3]	[850642, ATP5A1, ATP5B, ATP5C1, ATP5D, ATP5E, ATP5F1, ATP5G1, ATP5G2, ATP5H, ATP5I, ATP5J, ATP5J2, ATP5L, ATP5O, ATP5S, ATP6, ATP8, COX1, COX11, COX14, COX16, COX18, COX2, COX20, COX3, COX4I1, COX5A, COX5B, COX6A1, COX6B1, COX6C, COX7A2L, COX7B, COX7C, COX8A, CYC1, CYCS, CYTB, ETFA, ETFB, ETFDH, LRPPRC, ND1, ND2, ND3, ND4, ND4L, ND5, ND6, NDUFA1, NDUFA10, NDUFA11, NDUFA12, NDUFA13, NDUFA2, NDUFA3…	TRUE
REACTOME:6783	Toll Like Receptor 3 (TLR3) Cascade	0	[-1]	[None]	7	7.07071	0.98294	1	{}	{}	[AGER, CD14, IRF7, MAPK10, NOD2, RPS6KA2, SAA1]	[AGER, APP, ATF1, ATF2, BIRC2, BIRC3, CASP8, CD14, CDK1, CHUK, CREB1, DHX9, DUSP3, DUSP4, DUSP6, DUSP7, ELK1, FADD, FOS, HMGB1, IKBKB, IKBKE, IKBKG, IL6, IL6R, IL6ST, IRAK1, IRAK2, IRF3, IRF7, JAK1, JAK2, JUN, LY96, MAP2K1, MAP2K2, MAP2K3, MAP2K4, MAP2K6, MAP2K7, MAP3K7, MAPK1, MAPK10, MAPK11, MAPK14, MAPK3, MAPK7, MAPK8, MAPK9, MAPKAPK2, MAPKAPK3, MEF2A, MEF2C, MYD88, NFKB1, NFKB2, NFKBIA, NFKBI…	TRUE
REACTOME:6788	MyD88:Mal cascade initiated on plasma membrane	0	[-1]	[None]	8	8.51064	0.943245	1	{}	{}	[AGER, BTK, CD14, CD36, MAPK10, NOD2, RPS6KA2, SAA1]	[AGER, APP, ATF1, ATF2, BTK, CD14, CD36, CDK1, CHUK, CREB1, DHX9, DUSP3, DUSP4, DUSP6, DUSP7, ECSIT, ELK1, FOS, HMGB1, IKBKB, IKBKG, IL6, IL6R, IL6ST, IRAK1, IRAK2, IRAK3, IRAK4, JAK1, JAK2, JUN, LY96, MAP2K1, MAP2K2, MAP2K3, MAP2K4, MAP2K6, MAP2K7, MAP3K1, MAP3K7, MAPK1, MAPK10, MAPK11, MAPK14, MAPK3, MAPK7, MAPK8, MAPK9, MAPKAPK2, MAPKAPK3, MEF2A, MEF2C, MYD88, NFKB1, NFKB2, NFKBIA, NFKBIB, NOD…	TRUE
REACTOME:6802	Innate Immune System	0	[-1]	[None]	83	12.7889	0.664589	1	{}	{}	[ADCY4, AGER, AIM2, BTK, C1QA, C1S, C2, C3, C4A, C4B, C7, C8G, CARD9, CASP10, CCR6, CD14, CD19, CD247, CD28, CD300LB, CD36, CFB, CFH, CFI, CLEC4A, CTSS, EGF, EREG, FCER1G, FCGR1A, FCGR2A, FCN3, FGF1, FGF18, FGF22, FGF5, FGFR2, FGFR3, GZMM, HCK, HLA-B, HLA-C, ICAM2, IRF1, IRF7, ISG15, ITGB2, ITK, KLB, KLRD1, LAT2, LCK, MAPK10, MEFV, NLRC4, NLRP1, NLRP3, NOD2, NRG1, PDE1A, PDE1B, PDGFA, PDGFB, PDGF…	[ABI1, ABI2, ABL1, ACTB, ACTG1, ACTR2, ACTR3, ADCY1, ADCY2, ADCY3, ADCY4, ADCY5, ADCY6, ADCY7, ADCY8, ADCY9, ADRBK1, AGER, AGO1, AGO2, AGO3, AGO4, AHCYL1, AIM2, AKT1, AKT1S1, AKT2, AKT3, APP, ARPC1A, ARPC2, ARPC3, ARPC4, ARPC5, ART1, ATF1, ATF2, ATG12, ATG5, ATRIP, B2M, BAD, BAIAP2, BCL10, BCL2, BCL2L1, BIRC2, BIRC3, BRK1, BTC, BTK, BTRC, C1QA, C1QB, C1QC, C1R, C1S, C2, C3, C4A, C4B, C4BPA, C4BPB…	TRUE
REACTOME:6809	MyD88-independent TLR3/TLR4 cascade	0	[-1]	[None]	7	7.07071	0.98294	1	{}	{}	[AGER, CD14, IRF7, MAPK10, NOD2, RPS6KA2, SAA1]	[AGER, APP, ATF1, ATF2, BIRC2, BIRC3, CASP8, CD14, CDK1, CHUK, CREB1, DHX9, DUSP3, DUSP4, DUSP6, DUSP7, ELK1, FADD, FOS, HMGB1, IKBKB, IKBKE, IKBKG, IL6, IL6R, IL6ST, IRAK1, IRAK2, IRF3, IRF7, JAK1, JAK2, JUN, LY96, MAP2K1, MAP2K2, MAP2K3, MAP2K4, MAP2K6, MAP2K7, MAP3K7, MAPK1, MAPK10, MAPK11, MAPK14, MAPK3, MAPK7, MAPK8, MAPK9, MAPKAPK2, MAPKAPK3, MEF2A, MEF2C, MYD88, NFKB1, NFKB2, NFKBIA, NFKBI…	TRUE
REACTOME:6823	Lipoprotein metabolism	0	[-1]	[None]	8	26.6667	0.0375697	1	{}	{}	[ABCG1, APOA1, APOB, APOC2, APOE, LIPC, PLTP, SDC1]	[A2M, ABCA1, ABCG1, ALB, AMN, APOA1, APOA2, APOA4, APOA5, APOB, APOC2, APOC3, APOE, APOF, BMP1, CETP, CUBN, HSPG2, LCAT, LDLR, LDLRAP1, LIPC, LPA, LPL, MTTP, P4HB, PLTP, SAR1B, SCARB1, SDC1]	TRUE
REACTOME:6835	The role of Nef in HIV-1 replication and disease pathogenesis	0	[-1]	[None]	5	18.5185	0.284079	1	{}	{}	[CD247, CD28, HCK, HLA-A, LCK]	[AP1B1, AP1G1, AP1M1, AP1M2, AP1S1, AP1S2, AP1S3, AP2A1, AP2A2, AP2B1, AP2M1, AP2S1, ARF1, ATP6V1H, B2M, CD247, CD28, CD4, CD8B, DOCK2, FYN, HCK, HLA-A, LCK, PACS1, PAK2, RAC1]	TRUE
REACTOME:6841	Chylomicron-mediated lipid transport	0	[-1]	[None]	6	35.2941	0.0181991	1	{}	{}	[APOA1, APOB, APOC2, APOE, LIPC, SDC1]	[APOA1, APOA2, APOA4, APOA5, APOB, APOC2, APOC3, APOE, HSPG2, LDLR, LDLRAP1, LIPC, LPL, MTTP, P4HB, SAR1B, SDC1]	TRUE
REACTOME:6890	Activated TLR4 signalling	0	[-1]	[None]	9	7.9646	0.972027	1	{}	{}	[AGER, BTK, CD14, CD36, IRF7, MAPK10, NOD2, RPS6KA2, SAA1]	[AGER, APP, ATF1, ATF2, BIRC2, BIRC3, BTK, CASP8, CD14, CD36, CDK1, CHUK, CREB1, DHX9, DUSP3, DUSP4, DUSP6, DUSP7, ECSIT, ELK1, FADD, FOS, HMGB1, IKBKB, IKBKE, IKBKG, IL6, IL6R, IL6ST, IRAK1, IRAK2, IRAK3, IRAK4, IRF3, IRF7, JAK1, JAK2, JUN, LY96, MAP2K1, MAP2K2, MAP2K3, MAP2K4, MAP2K6, MAP2K7, MAP3K1, MAP3K7, MAPK1, MAPK10, MAPK11, MAPK14, MAPK3, MAPK7, MAPK8, MAPK9, MAPKAPK2, MAPKAPK3, MEF2A, M…	TRUE
REACTOME:6894	Toll Like Receptor 4 (TLR4) Cascade	0	[-1]	[None]	10	8.19672	0.970551	1	{}	{}	[AGER, BTK, CD14, CD36, IRF7, ITGB2, MAPK10, NOD2, RPS6KA2, SAA1]	[AGER, APP, ATF1, ATF2, BIRC2, BIRC3, BTK, CASP8, CD14, CD180, CD36, CDK1, CHUK, CREB1, DHX9, DNM1, DNM2, DNM3, DUSP3, DUSP4, DUSP6, DUSP7, ECSIT, ELK1, FADD, FOS, HMGB1, IKBKB, IKBKE, IKBKG, IL6, IL6R, IL6ST, IRAK1, IRAK2, IRAK3, IRAK4, IRF3, IRF7, ITGAM, ITGB2, JAK1, JAK2, JUN, LBP, LY86, LY96, MAP2K1, MAP2K2, MAP2K3, MAP2K4, MAP2K6, MAP2K7, MAP3K1, MAP3K7, MAPK1, MAPK10, MAPK11, MAPK14, MAPK3,…	TRUE
REACTOME:6900	Immune System	0	[-1]	[None]	166	14.0917	0.201104	1	{}	{}	[ADCY4, AGER, AIM2, AMICA1, ASB11, ASB18, ASB3, ASB4, BLNK, BST2, BTK, C1QA, C1S, C2, C3, C4A, C4B, C7, C8G, CAMK2A, CARD9, CASP10, CCR6, CD14, CD160, CD19, CD200, CD200R1, CD207, CD247, CD28, CD300LB, CD34, CD36, CD74, CD79A, CD96, CFB, CFH, CFI, CISH, CLEC4A, CSF2RA, CTSS, DYNC1I1, EGF, EREG, FBXO2, FCER1G, FCGR1A, FCGR2A, FCGR2B, FCN3, FGF1, FGF18, FGF22, FGF5, FGFR2, FGFR3, FYB, GBP1, GBP4, G…	[AAAS, ABI1, ABI2, ABL1, ACTB, ACTG1, ACTR1A, ACTR1B, ACTR2, ACTR3, ADAM17, ADAR, ADCY1, ADCY2, ADCY3, ADCY4, ADCY5, ADCY6, ADCY7, ADCY8, ADCY9, ADRBK1, AGER, AGO1, AGO2, AGO3, AGO4, AHCYL1, AIM2, AKT1, AKT1S1, AKT2, AKT3, AMICA1, ANAPC1, ANAPC10, ANAPC11, ANAPC13, ANAPC2, ANAPC4, ANAPC5, ANAPC7, AP1B1, AP1G1, AP1M1, AP1M2, AP1S1, AP1S2, AP1S3, AP2A1, AP2A2, AP2B1, AP2M1, AP2S1, APP, ARF1, ARIH1,…	TRUE
REACTOME:6913	Cytosolic sulfonation of small molecules	0	[-1]	[None]	4	19.0476	0.301266	1	{}	{}	[SULT1A1, SULT1A3, SULT1C2, SULT2B1]	[BPNT1, LOC101929857, PAPSS1, PAPSS2, SLC26A1, SLC26A2, SLC35B2, SLC35B3, SLX1A-SULT1A3, SLX1B-SULT1A4, SULT1A1, SULT1A2, SULT1A3, SULT1A4, SULT1B1, SULT1C2, SULT1C4, SULT1E1, SULT2A1, SULT2B1, SULT4A1]	TRUE
REACTOME:6959	Phase II conjugation	0	[-1]	[None]	11	11.4583	0.744531	1	{}	{}	[ACSM5, GGT5, GLYATL2, GSTM5, MAT1A, NNMT, SULT1A1, SULT1A3, SULT1C2, SULT2B1, UGT2B7]	[ACSM1, ACSM2A, ACSM4, ACSM5, AHCY, BPNT1, CNDP2, COMT, CYP1A2, GCLC, GCLM, GGCT, GGT1, GGT2, GGT5, GGT6, GGT7, GGTLC1, GGTLC2, GLYAT, GLYATL1, GLYATL2, GSS, GSTA1, GSTA2, GSTA3, GSTA4, GSTA5, GSTM1, GSTM2, GSTM3, GSTM4, GSTM5, GSTO1, GSTO2, GSTP1, GSTT1, GSTT2, GSTT2B, GSTZ1, HPGDS, LOC100287413, LOC101929857, LOC102724197, MAT1A, MAT2A, MAT2B, MGST1, MGST2, MGST3, MTR, MTRR, NAT1, NAT2, NNMT, O…	TRUE
REACTOME:6966	Toll-Like Receptors Cascades	0	[-1]	[None]	12	8.51064	0.970492	1	{}	{}	[AGER, BTK, CD14, CD36, CTSS, IRF7, ITGB2, MAPK10, NOD2, RPS6KA2, SAA1, TLR5]	[AGER, APP, ATF1, ATF2, BIRC2, BIRC3, BTK, CASP8, CD14, CD180, CD36, CDK1, CHUK, CNPY3, CREB1, CTSB, CTSK, CTSL, CTSS, CTSV, DHX36, DHX9, DNM1, DNM2, DNM3, DUSP3, DUSP4, DUSP6, DUSP7, ECSIT, EEA1, ELK1, FADD, FOS, HMGB1, HSP90B1, IKBKB, IKBKE, IKBKG, IL6, IL6R, IL6ST, IRAK1, IRAK2, IRAK3, IRAK4, IRF3, IRF7, ITGAM, ITGB2, JAK1, JAK2, JUN, LBP, LGMN, LY86, LY96, MAP2K1, MAP2K2, MAP2K3, MAP2K4, MAP2…	TRUE
REACTOME:7963	Packaging Of Telomere Ends	0	[-1]	[None]	5	10	0.811508	1	{}	{}	[HIST1H2BD, HIST1H2BK, HIST1H4A, HIST1H4J, HIST2H2BE]	[ACD, H2AFB1, H2AFX, H2AFZ, HIST1H2AB, HIST1H2AC, HIST1H2AD, HIST1H2AE, HIST1H2AJ, HIST1H2BA, HIST1H2BB, HIST1H2BC, HIST1H2BD, HIST1H2BE, HIST1H2BF, HIST1H2BG, HIST1H2BH, HIST1H2BI, HIST1H2BJ, HIST1H2BK, HIST1H2BL, HIST1H2BM, HIST1H2BN, HIST1H2BO, HIST1H4A, HIST1H4B, HIST1H4C, HIST1H4D, HIST1H4E, HIST1H4F, HIST1H4H, HIST1H4I, HIST1H4J, HIST1H4K, HIST1H4L, HIST2H2AA3, HIST2H2AA4, HIST2H2AC, HIST2H…	TRUE
REACTOME:7970	Telomere Maintenance	0	[-1]	[None]	5	6.32911	0.984771	1	{}	{}	[HIST1H2BD, HIST1H2BK, HIST1H4A, HIST1H4J, HIST2H2BE]	[ACD, APEX1, DKC1, DNA2, FEN1, H2AFB1, H2AFX, H2AFZ, HIST1H2AB, HIST1H2AC, HIST1H2AD, HIST1H2AE, HIST1H2AJ, HIST1H2BA, HIST1H2BB, HIST1H2BC, HIST1H2BD, HIST1H2BE, HIST1H2BF, HIST1H2BG, HIST1H2BH, HIST1H2BI, HIST1H2BJ, HIST1H2BK, HIST1H2BL, HIST1H2BM, HIST1H2BN, HIST1H2BO, HIST1H4A, HIST1H4B, HIST1H4C, HIST1H4D, HIST1H4E, HIST1H4F, HIST1H4H, HIST1H4I, HIST1H4J, HIST1H4K, HIST1H4L, HIST2H2AA3, HIST…	TRUE
REACTOME:7980	Toll Like Receptor 2 (TLR2) Cascade	0	[-1]	[None]	8	8.51064	0.943245	1	{}	{}	[AGER, BTK, CD14, CD36, MAPK10, NOD2, RPS6KA2, SAA1]	[AGER, APP, ATF1, ATF2, BTK, CD14, CD36, CDK1, CHUK, CREB1, DHX9, DUSP3, DUSP4, DUSP6, DUSP7, ECSIT, ELK1, FOS, HMGB1, IKBKB, IKBKG, IL6, IL6R, IL6ST, IRAK1, IRAK2, IRAK3, IRAK4, JAK1, JAK2, JUN, LY96, MAP2K1, MAP2K2, MAP2K3, MAP2K4, MAP2K6, MAP2K7, MAP3K1, MAP3K7, MAPK1, MAPK10, MAPK11, MAPK14, MAPK3, MAPK7, MAPK8, MAPK9, MAPKAPK2, MAPKAPK3, MEF2A, MEF2C, MYD88, NFKB1, NFKB2, NFKBIA, NFKBIB, NOD…	TRUE
REACTOME:8001	Alternative complement activation	0	[-1]	[None]	3	75	0.00840787	1	{}	{}	[C3, CFB, GZMM]	[C3, CFB, CFD, GZMM]	TRUE
REACTOME:8005	Toll Like Receptor TLR1:TLR2 Cascade	0	[-1]	[None]	8	8.51064	0.943245	1	{}	{}	[AGER, BTK, CD14, CD36, MAPK10, NOD2, RPS6KA2, SAA1]	[AGER, APP, ATF1, ATF2, BTK, CD14, CD36, CDK1, CHUK, CREB1, DHX9, DUSP3, DUSP4, DUSP6, DUSP7, ECSIT, ELK1, FOS, HMGB1, IKBKB, IKBKG, IL6, IL6R, IL6ST, IRAK1, IRAK2, IRAK3, IRAK4, JAK1, JAK2, JUN, LY96, MAP2K1, MAP2K2, MAP2K3, MAP2K4, MAP2K6, MAP2K7, MAP3K1, MAP3K7, MAPK1, MAPK10, MAPK11, MAPK14, MAPK3, MAPK7, MAPK8, MAPK9, MAPKAPK2, MAPKAPK3, MEF2A, MEF2C, MYD88, NFKB1, NFKB2, NFKBIA, NFKBIB, NOD…	TRUE
REACTOME:8006	Toll Like Receptor TLR6:TLR2 Cascade	0	[-1]	[None]	8	8.51064	0.943245	1	{}	{}	[AGER, BTK, CD14, CD36, MAPK10, NOD2, RPS6KA2, SAA1]	[AGER, APP, ATF1, ATF2, BTK, CD14, CD36, CDK1, CHUK, CREB1, DHX9, DUSP3, DUSP4, DUSP6, DUSP7, ECSIT, ELK1, FOS, HMGB1, IKBKB, IKBKG, IL6, IL6R, IL6ST, IRAK1, IRAK2, IRAK3, IRAK4, JAK1, JAK2, JUN, LY96, MAP2K1, MAP2K2, MAP2K3, MAP2K4, MAP2K6, MAP2K7, MAP3K1, MAP3K7, MAPK1, MAPK10, MAPK11, MAPK14, MAPK3, MAPK7, MAPK8, MAPK9, MAPKAPK2, MAPKAPK3, MEF2A, MEF2C, MYD88, NFKB1, NFKB2, NFKBIA, NFKBIB, NOD…	TRUE
REACTOME:8012	Creation of C4 and C2 activators	0	[-1]	[None]	3	25	0.206385	1	{}	{}	[C1QA, C1S, FCN3]	[C1QA, C1QB, C1QC, C1R, C1S, CRP, FCN1, FCN2, FCN3, MASP1, MASP2, MBL2]	TRUE
REACTOME:9000	Calmodulin induced events	0	[-1]	[None]	3	10.7143	0.738124	1	{}	{}	[ADCY4, PDE1A, PDE1B]	[ADCY1, ADCY2, ADCY3, ADCY4, ADCY5, ADCY6, ADCY7, ADCY8, ADCY9, ADRBK1, CALM1, CALM2, CALM3, CAMK4, CREB1, PDE1A, PDE1B, PDE1C, PRKACA, PRKACB, PRKACG, PRKAR1A, PRKAR1B, PRKAR2A, PRKAR2B, PRKCA, PRKCD, PRKCG]	TRUE
REACTOME:9020	Toll Like Receptor 7/8 (TLR7/8) Cascade	0	[-1]	[None]	6	6.81818	0.982074	1	{}	{}	[AGER, IRF7, MAPK10, NOD2, RPS6KA2, SAA1]	[AGER, APP, ATF1, ATF2, CDK1, CHUK, CREB1, DHX36, DHX9, DUSP3, DUSP4, DUSP6, DUSP7, ECSIT, ELK1, FOS, HMGB1, IKBKB, IKBKG, IL6, IL6R, IL6ST, IRAK1, IRAK2, IRAK4, IRF7, JAK1, JAK2, JUN, MAP2K1, MAP2K2, MAP2K3, MAP2K4, MAP2K6, MAP2K7, MAP3K1, MAP3K7, MAPK1, MAPK10, MAPK11, MAPK14, MAPK3, MAPK7, MAPK8, MAPK9, MAPKAPK2, MAPKAPK3, MEF2A, MEF2C, MYD88, NFKB1, NFKB2, NFKBIA, NFKBIB, NOD1, NOD2, PELI1, P…	TRUE
REACTOME:9027	Toll Like Receptor 10 (TLR10) Cascade	0	[-1]	[None]	6	7.05882	0.976533	1	{}	{}	[AGER, MAPK10, NOD2, RPS6KA2, SAA1, TLR5]	[AGER, APP, ATF1, ATF2, CDK1, CHUK, CREB1, DHX9, DUSP3, DUSP4, DUSP6, DUSP7, ECSIT, ELK1, FOS, HMGB1, IKBKB, IKBKG, IL6, IL6R, IL6ST, IRAK1, IRAK2, IRAK4, JAK1, JAK2, JUN, MAP2K1, MAP2K2, MAP2K3, MAP2K4, MAP2K6, MAP2K7, MAP3K1, MAP3K7, MAPK1, MAPK10, MAPK11, MAPK14, MAPK3, MAPK7, MAPK8, MAPK9, MAPKAPK2, MAPKAPK3, MEF2A, MEF2C, MYD88, NFKB1, NFKB2, NFKBIA, NFKBIB, NOD1, NOD2, PELI1, PELI2, PELI3, …	TRUE
REACTOME:9047	Toll Like Receptor 9 (TLR9) Cascade	0	[-1]	[None]	6	6.52174	0.987578	1	{}	{}	[AGER, IRF7, MAPK10, NOD2, RPS6KA2, SAA1]	[AGER, APP, ATF1, ATF2, CDK1, CHUK, CREB1, DHX36, DHX9, DUSP3, DUSP4, DUSP6, DUSP7, ECSIT, EEA1, ELK1, FOS, HMGB1, IKBKB, IKBKG, IL6, IL6R, IL6ST, IRAK1, IRAK2, IRAK4, IRF7, JAK1, JAK2, JUN, MAP2K1, MAP2K2, MAP2K3, MAP2K4, MAP2K6, MAP2K7, MAP3K1, MAP3K7, MAPK1, MAPK10, MAPK11, MAPK14, MAPK3, MAPK7, MAPK8, MAPK9, MAPKAPK2, MAPKAPK3, MEF2A, MEF2C, MYD88, NFKB1, NFKB2, NFKBIA, NFKBIB, NOD1, NOD2, PE…	TRUE
REACTOME:9053	CaM pathway	0	[-1]	[None]	3	10.7143	0.738124	1	{}	{}	[ADCY4, PDE1A, PDE1B]	[ADCY1, ADCY2, ADCY3, ADCY4, ADCY5, ADCY6, ADCY7, ADCY8, ADCY9, ADRBK1, CALM1, CALM2, CALM3, CAMK4, CREB1, PDE1A, PDE1B, PDE1C, PRKACA, PRKACB, PRKACG, PRKAR1A, PRKAR1B, PRKAR2A, PRKAR2B, PRKCA, PRKCD, PRKCG]	TRUE
REACTOME:9061	Toll Like Receptor 5 (TLR5) Cascade	0	[-1]	[None]	6	7.05882	0.976533	1	{}	{}	[AGER, MAPK10, NOD2, RPS6KA2, SAA1, TLR5]	[AGER, APP, ATF1, ATF2, CDK1, CHUK, CREB1, DHX9, DUSP3, DUSP4, DUSP6, DUSP7, ECSIT, ELK1, FOS, HMGB1, IKBKB, IKBKG, IL6, IL6R, IL6ST, IRAK1, IRAK2, IRAK4, JAK1, JAK2, JUN, MAP2K1, MAP2K2, MAP2K3, MAP2K4, MAP2K6, MAP2K7, MAP3K1, MAP3K7, MAPK1, MAPK10, MAPK11, MAPK14, MAPK3, MAPK7, MAPK8, MAPK9, MAPKAPK2, MAPKAPK3, MEF2A, MEF2C, MYD88, NFKB1, NFKB2, NFKBIA, NFKBIB, NOD1, NOD2, PELI1, PELI2, PELI3, …	TRUE
REACTOME:9390	FGFR2 ligand binding and activation	0	[-1]	[None]	6	30	0.0402734	1	{}	{}	[FGF1, FGF18, FGF22, FGF5, FGFBP2, FGFR2]	[FGF1, FGF10, FGF16, FGF17, FGF18, FGF2, FGF20, FGF22, FGF23, FGF3, FGF4, FGF5, FGF6, FGF7, FGF8, FGF9, FGFBP1, FGFBP2, FGFBP3, FGFR2]	TRUE
REACTOME:9411	Gap junction trafficking	0	[-1]	[None]	8	27.5862	0.0310432	1	{}	{}	[GJA1, GJA5, GJB2, GJB3, GJB5, GJB6, GJC2, GJD4]	[AP2M1, CLTA, CLTB, CLTC, CLTCL1, DAB2, DNM1, DNM2, GJA1, GJA10, GJA3, GJA4, GJA5, GJA8, GJA9, GJB1, GJB2, GJB3, GJB4, GJB5, GJB6, GJB7, GJC1, GJC2, GJD2, GJD3, GJD4, LOC101926921, MYO6]	TRUE
REACTOME:9413	FGFR2c ligand binding and activation	0	[-1]	[None]	4	30.7692	0.0824988	1	{}	{}	[FGF1, FGF18, FGF5, FGFR2]	[FGF1, FGF16, FGF17, FGF18, FGF2, FGF20, FGF23, FGF4, FGF5, FGF6, FGF8, FGF9, FGFR2]	TRUE
REACTOME:9416	FGFR2b ligand binding and activation	0	[-1]	[None]	4	40	0.0334639	1	{}	{}	[FGF1, FGF22, FGFBP2, FGFR2]	[FGF1, FGF10, FGF2, FGF22, FGF3, FGF7, FGFBP1, FGFBP2, FGFBP3, FGFR2]	TRUE
REACTOME:9417	Signaling by EGFR	0	[-1]	[None]	23	12.7778	0.611901	1	{}	{}	[ADAM12, ADCY4, CD19, CD28, EGF, EREG, FGF1, FGF18, FGF22, FGF5, FGFR2, FGFR3, KLB, LCK, NRG1, PAG1, PDE1A, PDE1B, PDGFA, PDGFB, PDGFRA, PDGFRB, PIK3R3]	[ADAM10, ADAM12, ADAM17, ADCY1, ADCY2, ADCY3, ADCY4, ADCY5, ADCY6, ADCY7, ADCY8, ADCY9, ADRBK1, AGO1, AGO2, AGO3, AGO4, AHCYL1, AKT1, AKT1S1, AKT2, AKT3, AP2A1, AP2A2, AP2B1, AP2M1, AP2S1, ARHGEF7, BAD, BTC, CALM1, CALM2, CALM3, CAMK4, CASP9, CBL, CD19, CD28, CD80, CD86, CDC42, CDK1, CDKN1A, CDKN1B, CHUK, CLTA, CREB1, CSK, EGF, EGFR, EPN1, EPS15, EPS15L1, ERBB2, ERBB3, ERBB4, EREG, FGF1, FGF10, F…	TRUE
REACTOME:9439	FGFR3 ligand binding and activation	0	[-1]	[None]	4	33.3333	0.0635615	1	{}	{}	[FGF1, FGF18, FGF5, FGFR3]	[FGF1, FGF16, FGF17, FGF18, FGF2, FGF20, FGF23, FGF4, FGF5, FGF8, FGF9, FGFR3]	TRUE
REACTOME:9441	Hexose transport	0	[-1]	[None]	4	8.88889	0.865534	1	{}	{}	[NUP210, SLC2A4, SLC5A3, SLC5A9]	[AAAS, FGF21, G6PC, G6PC2, G6PC3, GCK, GCKR, HK1, HK2, HK3, NUP107, NUP133, NUP153, NUP155, NUP160, NUP188, NUP205, NUP210, NUP214, NUP35, NUP37, NUP43, NUP50, NUP54, NUP62, NUP85, NUP88, NUP93, NUP98, NUPL1, NUPL2, POM121, RANBP2, SEH1L, SLC2A1, SLC2A2, SLC2A3, SLC2A4, SLC2A5, SLC5A1, SLC5A2, SLC5A3, SLC5A4, SLC5A9, TPR]	TRUE
REACTOME:9452	FGFR4 ligand binding and activation	0	[-1]	[None]	3	21.4286	0.28165	1	{}	{}	[FGF1, FGF18, KLB]	[FGF1, FGF16, FGF17, FGF18, FGF19, FGF2, FGF20, FGF23, FGF4, FGF6, FGF8, FGF9, FGFR4, KLB]	TRUE
REACTOME:9470	Signaling by FGFR	0	[-1]	[None]	23	13.7725	0.458603	1	{}	{}	[ADCY4, CD19, CD28, EGF, EREG, FGF1, FGF18, FGF22, FGF5, FGFBP2, FGFR2, FGFR3, KAL1, KLB, LCK, NRG1, PDE1A, PDE1B, PDGFA, PDGFB, PDGFRA, PDGFRB, PIK3R3]	[ADCY1, ADCY2, ADCY3, ADCY4, ADCY5, ADCY6, ADCY7, ADCY8, ADCY9, ADRBK1, AGO1, AGO2, AGO3, AGO4, AHCYL1, AKT1, AKT1S1, AKT2, AKT3, BAD, BRAF, BTC, CALM1, CALM2, CALM3, CAMK4, CASP9, CBL, CD19, CD28, CD80, CD86, CDK1, CDKN1A, CDKN1B, CHUK, CREB1, EGF, EGFR, ERBB2, ERBB3, ERBB4, EREG, FGF1, FGF10, FGF16, FGF17, FGF18, FGF19, FGF2, FGF20, FGF22, FGF23, FGF3, FGF4, FGF5, FGF6, FGF7, FGF8, FGF9, FGFBP1…	TRUE
REACTOME:9480	Gap junction trafficking and regulation	0	[-1]	[None]	8	25.8065	0.044956	1	{}	{}	[GJA1, GJA5, GJB2, GJB3, GJB5, GJB6, GJC2, GJD4]	[AP2M1, CLTA, CLTB, CLTC, CLTCL1, DAB2, DNM1, DNM2, GJA1, GJA10, GJA3, GJA4, GJA5, GJA8, GJA9, GJB1, GJB2, GJB3, GJB4, GJB5, GJB6, GJB7, GJC1, GJC2, GJD2, GJD3, GJD4, LOC101926921, MYO6, SRC, TJP1]	TRUE
REACTOME:9483	FGFR1 ligand binding and activation	0	[-1]	[None]	4	25	0.153001	1	{}	{}	[FGF1, FGF22, FGF5, KAL1]	[FGF1, FGF10, FGF17, FGF2, FGF20, FGF22, FGF23, FGF3, FGF4, FGF5, FGF6, FGF8, FGF9, FGFR1, KAL1, KL]	TRUE
REACTOME:9491	Viral mRNA Translation	0	[-1]	[None]	5	5.81395	0.992356	1	{}	{}	[RPL26, RPL36A, RPS10, RPS17, RPS26]	[DNAJC3, FAU, GRSF1, LOC100288910, LOC101929876, LOC102724737, RPL10, RPL10A, RPL11, RPL12, RPL13, RPL13A, RPL14, RPL15, RPL17, RPL17-C18orf32, RPL18, RPL18A, RPL19, RPL21, RPL22, RPL23, RPL23A, RPL24, RPL26, RPL26L1, RPL27, RPL27A, RPL28, RPL29, RPL3, RPL30, RPL31, RPL32, RPL34, RPL35, RPL35A, RPL36, RPL36A, RPL37, RPL37A, RPL39, RPL3L, RPL4, RPL41, RPL5, RPL6, RPL7, RPL7A, RPL8, RPL9, RPLP0, RP…	TRUE
REACTOME:9508	FGFR3b ligand binding and activation	0	[-1]	[None]	3	42.8571	0.0540103	1	{}	{}	[FGF1, FGF18, FGFR3]	[FGF1, FGF17, FGF18, FGF20, FGF8, FGF9, FGFR3]	TRUE
REACTOME:9509	Gap junction assembly	0	[-1]	[None]	8	42.1053	0.00183331	1	{}	{}	[GJA1, GJA5, GJB2, GJB3, GJB5, GJB6, GJC2, GJD4]	[GJA1, GJA10, GJA3, GJA4, GJA5, GJA8, GJA9, GJB1, GJB2, GJB3, GJB4, GJB5, GJB6, GJB7, GJC1, GJC2, GJD2, GJD3, GJD4]	TRUE
REACTOME:9510	FGFR3c ligand binding and activation	0	[-1]	[None]	4	33.3333	0.0635615	1	{}	{}	[FGF1, FGF18, FGF5, FGFR3]	[FGF1, FGF16, FGF17, FGF18, FGF2, FGF20, FGF23, FGF4, FGF5, FGF8, FGF9, FGFR3]	TRUE
REACTOME:9515	FGFR1c ligand binding and activation	0	[-1]	[None]	3	25	0.206385	1	{}	{}	[FGF1, FGF5, KAL1]	[FGF1, FGF17, FGF2, FGF20, FGF23, FGF4, FGF5, FGF6, FGF8, FGF9, FGFR1, KAL1]	TRUE
REACTOME:11040	Bile acid and bile salt metabolism	0	[-1]	[None]	9	25.7143	0.0352209	1	{}	{}	[ABCC3, ACOX2, AKR1C2, BAAT, CYP46A1, CYP7B1, PTGIS, SLC27A2, SLCO1A2]	[ABCB11, ABCC3, ACOT8, ACOX2, AKR1C1, AKR1C2, AKR1C3, AKR1C4, AKR1D1, ALB, AMACR, BAAT, CH25H, CYP27A1, CYP39A1, CYP46A1, CYP7A1, CYP7B1, CYP8B1, FABP6, HSD17B4, HSD3B7, NCOA1, NCOA2, NR1H4, PTGIS, RXRA, SCP2, SLC10A1, SLC10A2, SLC27A2, SLC27A5, SLCO1A2, SLCO1B1, SLCO1B3]	TRUE
REACTOME:11041	Synthesis of bile acids and bile salts via 7alpha-hydroxycholesterol	0	[-1]	[None]	6	25	0.0885671	1	{}	{}	[ACOX2, AKR1C2, BAAT, CYP7B1, PTGIS, SLC27A2]	[ABCB11, ACOT8, ACOX2, AKR1C1, AKR1C2, AKR1C3, AKR1C4, AKR1D1, AMACR, BAAT, CYP27A1, CYP7A1, CYP7B1, CYP8B1, HSD17B4, HSD3B7, NCOA1, NCOA2, NR1H4, PTGIS, RXRA, SCP2, SLC27A2, SLC27A5]	TRUE
REACTOME:11042	Recycling of bile acids and salts	0	[-1]	[None]	3	20	0.320205	1	{}	{}	[ABCC3, BAAT, SLCO1A2]	[ABCB11, ABCC3, ALB, BAAT, FABP6, NCOA1, NCOA2, NR1H4, RXRA, SLC10A1, SLC10A2, SLC27A5, SLCO1A2, SLCO1B1, SLCO1B3]	TRUE
REACTOME:11044	Signaling by Rho GTPases	0	[-1]	[None]	51	12.782	0.638847	1	{}	{}	[AR, ARHGAP11A, ARHGAP15, ARHGAP20, ARHGAP25, ARHGAP28, ARHGAP30, ARHGAP39, ARHGAP4, ARHGAP40, ARHGAP44, ARHGAP9, ARHGDIB, ARHGDIG, ARHGEF16, ARHGEF4, BTK, CASC5, CIT, DEPDC7, FGD2, FGD3, FMNL2, HIST1H2BD, HIST1H2BK, HIST1H4A, HIST1H4J, HIST2H2BE, KALRN, KIF14, MCF2, MYH14, MYL9, NCF1, NCF2, NGEF, NOXA1, OPHN1, PPP1R14A, PRR5-ARHGAP8, RASGRF2, RHOD, RHOU, RHOV, RHPN1, SFN, SRGAP3, TAGAP, TAX1BP3,…	[A2M, ABI1, ABI2, ABL1, ABR, ACTB, ACTG1, ACTR2, ACTR3, AHCTF1, AKAP13, APITD1, APITD1-CORT, AR, ARAP1, ARAP2, ARAP3, ARHGAP1, ARHGAP10, ARHGAP11A, ARHGAP11B, ARHGAP12, ARHGAP15, ARHGAP17, ARHGAP18, ARHGAP19, ARHGAP20, ARHGAP22, ARHGAP23, ARHGAP24, ARHGAP25, ARHGAP26, ARHGAP28, ARHGAP29, ARHGAP30, ARHGAP31, ARHGAP32, ARHGAP33, ARHGAP35, ARHGAP36, ARHGAP39, ARHGAP4, ARHGAP40, ARHGAP44, ARHGAP5, AR…	TRUE
REACTOME:11045	Signaling by Wnt	0	[-1]	[None]	39	11.9266	0.789845	1	{}	{}	[CAMK2A, CCDC88C, CSNK2B, DKK1, GNAO1, GNG10, GNG4, GNGT1, HIST1H2BD, HIST1H2BK, HIST1H4A, HIST1H4J, HIST2H2BE, LGR6, PDE6A, PDE6B, PIP5K1B, PLCB1, PLCB2, PRKCB, PRKG2, PSMA6, RNF43, ROR2, RSPO4, SFRP1, SOX17, SOX2, SOX7, SOX9, WNT10A, WNT10B, WNT11, WNT16, WNT3, WNT4, WNT5A, WNT5B, WNT7B]	[AES, AGO1, AGO2, AGO3, AGO4, AKT1, AKT2, AMER1, AP2A1, AP2A2, AP2B1, AP2M1, AP2S1, APC, ARRB2, ASH2L, AXIN1, AXIN2, BCL9, BCL9L, BTRC, CALM1, CALM2, CALM3, CAMK2A, CAV1, CBY1, CCDC88C, CDC73, CHD8, CLTA, CLTB, CLTC, CREBBP, CSNK1A1, CSNK1E, CSNK1G2, CSNK2A1, CSNK2A2, CSNK2B, CTBP1, CTBP2, CTNNB1, CTNNBIP1, CUL1, CUL3, DAAM1, DACT1, DKK1, DKK2, DKK4, DVL1, DVL2, DVL3, EP300, FRAT1, FRAT2, FZD1, F…	TRUE
REACTOME:11048	Synthesis of bile acids and bile salts via 27-hydroxycholesterol	0	[-1]	[None]	3	20	0.320205	1	{}	{}	[AKR1C2, CYP7B1, PTGIS]	[AKR1C1, AKR1C2, AKR1C3, AKR1C4, AKR1D1, CYP27A1, CYP7A1, CYP7B1, CYP8B1, HSD3B7, NCOA1, NCOA2, NR1H4, PTGIS, RXRA]	TRUE
REACTOME:11053	Synthesis of bile acids and bile salts via 24-hydroxycholesterol	0	[-1]	[None]	4	28.5714	0.103855	1	{}	{}	[AKR1C2, CYP46A1, PTGIS, SLC27A2]	[AKR1C1, AKR1C2, AKR1C3, AKR1C4, AKR1D1, AMACR, CYP27A1, CYP39A1, CYP46A1, CYP8B1, HSD3B7, PTGIS, SLC27A2, SLC27A5]	TRUE
REACTOME:11054	Synthesis of bile acids and bile salts	0	[-1]	[None]	7	25.9259	0.057659	1	{}	{}	[ACOX2, AKR1C2, BAAT, CYP46A1, CYP7B1, PTGIS, SLC27A2]	[ABCB11, ACOT8, ACOX2, AKR1C1, AKR1C2, AKR1C3, AKR1C4, AKR1D1, AMACR, BAAT, CH25H, CYP27A1, CYP39A1, CYP46A1, CYP7A1, CYP7B1, CYP8B1, HSD17B4, HSD3B7, NCOA1, NCOA2, NR1H4, PTGIS, RXRA, SCP2, SLC27A2, SLC27A5]	TRUE
REACTOME:11057	Metabolism of steroid hormones and vitamin D	0	[-1]	[None]	5	15.1515	0.450162	1	{}	{}	[CYP17A1, CYP19A1, CYP24A1, LRP2, STARD4]	[AKR1B1, CGA, CUBN, CYP11A1, CYP11B1, CYP11B2, CYP17A1, CYP19A1, CYP21A2, CYP24A1, CYP27B1, CYP2R1, FDX1, FDX1L, FDXR, GC, HSD11B1, HSD17B1, HSD17B12, HSD17B3, HSD3B1, HSD3B2, LGMN, LHB, LRP2, POMC, SRD5A1, SRD5A2, SRD5A3, STAR, STARD4, STARD5, STARD6]	TRUE
REACTOME:11061	Signalling by NGF	0	[-1]	[None]	36	12.4567	0.687026	1	{}	{}	[ADCY4, ADCYAP1R1, ARHGAP4, ARHGEF16, ARHGEF4, CD19, CD28, EGF, EREG, FGD2, FGD3, FGF1, FGF18, FGF22, FGF5, FGFR2, FGFR3, KALRN, KLB, LCK, MAG, MCF2, NGEF, NRG1, NTRK2, OMG, PDE1A, PDE1B, PDGFA, PDGFB, PDGFRA, PDGFRB, PIK3R3, RASGRF2, RPS6KA2, SHC2]	[AATF, ABR, ADAM17, ADCY1, ADCY2, ADCY3, ADCY4, ADCY5, ADCY6, ADCY7, ADCY8, ADCY9, ADCYAP1, ADCYAP1R1, ADORA2A, ADRBK1, AGO1, AGO2, AGO3, AGO4, AHCYL1, AKAP13, AKT1, AKT1S1, AKT2, AKT3, AP2A1, AP2A2, AP2B1, AP2M1, AP2S1, APH1A, APH1B, ARHGAP4, ARHGDIA, ARHGEF1, ARHGEF11, ARHGEF12, ARHGEF16, ARHGEF17, ARHGEF18, ARHGEF2, ARHGEF3, ARHGEF4, ARHGEF6, ARHGEF7, ARHGEF9, ATF1, BAD, BCL2L11, BRAF, BTC, CA…	TRUE
REACTOME:11068	Nef and signal transduction	0	[-1]	[None]	3	42.8571	0.0540103	1	{}	{}	[CD247, HCK, LCK]	[CD247, DOCK2, FYN, HCK, LCK, PAK2, RAC1]	TRUE
REACTOME:11123	Membrane Trafficking	0	[-1]	[None]	15	7.46269	0.996882	1	{}	{}	[BLOC1S1, GJA1, GJA5, GJB2, GJB3, GJB5, GJB6, GJC2, GJD4, MYH3, SFN, SLC2A4, SNX9, TPD52L1, VAMP2]	[AKT1, AKT2, AP1B1, AP1G1, AP1G2, AP1M1, AP1M2, AP1S1, AP1S2, AP1S3, AP2M1, AP3B1, AP3S1, AP4B1, AP4E1, AP4M1, AP4S1, APP, ARCN1, ARF1, ARFGAP1, ARFGAP3, ARRB1, ASPSCR1, BLOC1S1, BLOC1S3, BLOC1S4, BLOC1S6, C2CD5, CALM1, CALM2, CALM3, CHMP2A, CHMP2B, CHMP3, CHMP4A, CHMP4B, CHMP4C, CHMP5, CHMP6, CHMP7, CLINT1, CLTA, CLTB, CLTC, CLTCL1, CLVS1, CLVS2, COPA, COPB1, COPB2, COPE, COPG1, COPZ1, CPD, CTSZ…	TRUE
REACTOME:11149	Nef-mediates down modulation of cell surface receptors by recruiting them to clathrin adapters	0	[-1]	[None]	3	14.2857	0.541153	1	{}	{}	[CD28, HLA-A, LCK]	[AP1B1, AP1G1, AP1M1, AP1M2, AP1S1, AP1S2, AP1S3, AP2A1, AP2A2, AP2B1, AP2M1, AP2S1, ARF1, ATP6V1H, B2M, CD28, CD4, CD8B, HLA-A, LCK, PACS1]	TRUE
REACTOME:11184	Neurotoxicity of clostridium toxins	0	[-1]	[None]	3	30	0.137	1	{}	{}	[SV2C, VAMP1, VAMP2]	[SNAP25, STX1A, STX1B, SV2A, SV2B, SV2C, SYT1, SYT2, VAMP1, VAMP2]	TRUE
REACTOME:11193	Metabolism of vitamins and cofactors	0	[-1]	[None]	6	6.66667	0.985061	1	{}	{}	[AOX1, PTGIS, PTGS2, SLC19A3, SLC52A3, TCN1]	[AASDHPPT, ABCC1, ABCD4, ACACA, ACACB, ACP5, AMN, AOX1, BTD, CD320, COASY, CTRB1, CTRB2, CUBN, CYB5A, CYB5R3, CYP8B1, DHFR, DHFRL1, ENPP1, FASN, FLAD1, FPGS, GIF, GPHN, GSTO1, GSTO2, HLCS, LMBRD1, LOC101929880, LOC102725325, MCCC1, MCCC2, MMAA, MMAB, MMACHC, MMADHC, MOCOS, MOCS1, MOCS2, MOCS3, MTHFD1, MTHFR, MTR, MTRR, MUT, NADK, NADSYN1, NAMPT, NAPRT1, NFS1, NMNAT1, NMNAT2, NMNAT3, PANK1, PANK2,…	TRUE
REACTOME:11235	trans-Golgi Network Vesicle Budding	0	[-1]	[None]	4	5.71429	0.98782	1	{}	{}	[BLOC1S1, SNX9, TPD52L1, VAMP2]	[AP1B1, AP1G1, AP1G2, AP1M1, AP1M2, AP1S1, AP1S2, AP1S3, AP3B1, AP3S1, AP4B1, AP4E1, AP4M1, AP4S1, APP, ARF1, ARRB1, BLOC1S1, BLOC1S3, BLOC1S4, BLOC1S6, CHMP2A, CLINT1, CLTA, CLTB, CLTC, CLVS1, CLVS2, CPD, CTSZ, DNAJC6, DNASE2, DNM2, DTNBP1, FTH1, FTL, GAK, GBF1, GNS, HGS, HIP1R, HSPA8, IGF2R, M6PR, NAPA, NECAP1, OCRL, PICALM, PIK3C2A, PUM1, RAB5C, SH3D19, SH3GL2, SNAP23, SNAPIN, SNX2, SNX5, SNX9…	TRUE
REACTOME:11238	Metabolism of water-soluble vitamins and cofactors	0	[-1]	[None]	6	6.66667	0.985061	1	{}	{}	[AOX1, PTGIS, PTGS2, SLC19A3, SLC52A3, TCN1]	[AASDHPPT, ABCC1, ABCD4, ACACA, ACACB, ACP5, AMN, AOX1, BTD, CD320, COASY, CTRB1, CTRB2, CUBN, CYB5A, CYB5R3, CYP8B1, DHFR, DHFRL1, ENPP1, FASN, FLAD1, FPGS, GIF, GPHN, GSTO1, GSTO2, HLCS, LMBRD1, LOC101929880, LOC102725325, MCCC1, MCCC2, MMAA, MMAB, MMACHC, MMADHC, MOCOS, MOCS1, MOCS2, MOCS3, MTHFD1, MTHFR, MTR, MTRR, MUT, NADK, NADSYN1, NAMPT, NAPRT1, NFS1, NMNAT1, NMNAT2, NMNAT3, PANK1, PANK2,…	TRUE
REACTOME:12051	Cell surface interactions at the vascular wall	0	[-1]	[None]	24	24.2424	0.00212518	1	{}	{}	[AMICA1, ANGPT1, APOB, ATP1B1, ATP1B2, CD244, DOK2, ESAM, FCER1G, GP6, INPP5D, ITGAL, ITGB2, JAM2, LCK, MAG, MMP1, PTPN6, SELPLG, SLC16A8, SLC7A11, SLC7A7, SPN, TEK]	[AMICA1, ANGPT1, ANGPT2, ANGPT4, APOB, ATP1B1, ATP1B2, ATP1B3, BSG, CAV1, CD177, CD2, CD244, CD44, CD47, CD48, CD58, CD84, CEACAM1, CEACAM6, CEACAM8, CXADR, DOK2, ESAM, F11R, F2, FCER1G, FN1, FYN, GAS6, GLG1, GP6, GRB14, GRB2, GRB7, HRAS, INPP5D, ITGA3, ITGA4, ITGA5, ITGA6, ITGAL, ITGAM, ITGAV, ITGAX, ITGB1, ITGB2, ITGB3, JAM2, JAM3, KRAS, L1CAM, LCK, LOC101929889, LYN, MAG, MERTK, MMP1, NRAS, OL…	TRUE
REACTOME:12056	NGF signalling via TRKA from the plasma membrane	0	[-1]	[None]	25	12.0773	0.725872	1	{}	{}	[ADCY4, ADCYAP1R1, CD19, CD28, EGF, EREG, FGF1, FGF18, FGF22, FGF5, FGFR2, FGFR3, KLB, LCK, NRG1, NTRK2, PDE1A, PDE1B, PDGFA, PDGFB, PDGFRA, PDGFRB, PIK3R3, RPS6KA2, SHC2]	[ADCY1, ADCY2, ADCY3, ADCY4, ADCY5, ADCY6, ADCY7, ADCY8, ADCY9, ADCYAP1, ADCYAP1R1, ADORA2A, ADRBK1, AGO1, AGO2, AGO3, AGO4, AHCYL1, AKT1, AKT1S1, AKT2, AKT3, AP2A1, AP2A2, AP2B1, AP2M1, AP2S1, ATF1, BAD, BRAF, BTC, CALM1, CALM2, CALM3, CAMK4, CASP9, CD19, CD28, CD80, CD86, CDK1, CDKN1A, CDKN1B, CHUK, CLTA, CREB1, CRK, CRKL, DNAL4, DNM1, DNM2, DNM3, DUSP3, DUSP4, DUSP6, DUSP7, EGF, EGFR, ELK1, ER…	TRUE
REACTOME:12079	PLC-gamma1 signalling	0	[-1]	[None]	3	8.33333	0.874197	1	{}	{}	[ADCY4, PDE1A, PDE1B]	[ADCY1, ADCY2, ADCY3, ADCY4, ADCY5, ADCY6, ADCY7, ADCY8, ADCY9, ADRBK1, AHCYL1, CALM1, CALM2, CALM3, CAMK4, CREB1, ITPR1, ITPR2, ITPR3, NGF, NTRK1, PDE1A, PDE1B, PDE1C, PLCG1, PRKACA, PRKACB, PRKACG, PRKAR1A, PRKAR1B, PRKAR2A, PRKAR2B, PRKCA, PRKCD, PRKCE, PRKCG]	TRUE
REACTOME:12464	PI3K/AKT activation	0	[-1]	[None]	18	17.8218	0.116125	1	{}	{}	[CD19, CD28, EGF, EREG, FGF1, FGF18, FGF22, FGF5, FGFR2, FGFR3, KLB, LCK, NRG1, PDGFA, PDGFB, PDGFRA, PDGFRB, PIK3R3]	[AGO1, AGO2, AGO3, AGO4, AKT1, AKT1S1, AKT2, AKT3, BAD, BTC, CASP9, CD19, CD28, CD80, CD86, CDKN1A, CDKN1B, CHUK, CREB1, EGF, EGFR, ERBB2, ERBB3, ERBB4, EREG, FGF1, FGF10, FGF16, FGF17, FGF18, FGF19, FGF2, FGF20, FGF22, FGF23, FGF3, FGF4, FGF5, FGF6, FGF7, FGF8, FGF9, FGFR1, FGFR2, FGFR3, FGFR4, FOXO1, FOXO3, FOXO4, FRS2, FYN, GAB1, GRB2, GSK3A, GSK3B, HBEGF, IRS1, IRS2, KIT, KITLG, KL, KLB, LCK,…	TRUE
REACTOME:12472	Regulatory RNA pathways	0	[-1]	[None]	11	8.46154	0.967107	1	{}	{}	[HIST1H2BD, HIST1H2BK, HIST1H4A, HIST1H4J, HIST2H2BE, MOV10L1, NUP210, PIWIL2, PLD6, TDRD12, TDRD6]	[AAAS, AGO1, AGO2, AGO3, AGO4, ASZ1, DDX4, DGCR8, DICER1, DROSHA, FKBP6, H2AFB1, H2AFX, H2AFZ, H3F3A, H3F3B, HENMT1, HIST1H2AB, HIST1H2AC, HIST1H2AD, HIST1H2AE, HIST1H2AJ, HIST1H2BA, HIST1H2BB, HIST1H2BC, HIST1H2BD, HIST1H2BE, HIST1H2BF, HIST1H2BG, HIST1H2BH, HIST1H2BI, HIST1H2BJ, HIST1H2BK, HIST1H2BL, HIST1H2BM, HIST1H2BN, HIST1H2BO, HIST1H3A, HIST1H3B, HIST1H3C, HIST1H3D, HIST1H3E, HIST1H3F, HI…	TRUE
REACTOME:12478	EGFR interacts with phospholipase C-gamma	0	[-1]	[None]	4	11.1111	0.722271	1	{}	{}	[ADCY4, EGF, PDE1A, PDE1B]	[ADCY1, ADCY2, ADCY3, ADCY4, ADCY5, ADCY6, ADCY7, ADCY8, ADCY9, ADRBK1, AHCYL1, CALM1, CALM2, CALM3, CAMK4, CREB1, EGF, EGFR, ITPR1, ITPR2, ITPR3, PDE1A, PDE1B, PDE1C, PLCG1, PRKACA, PRKACB, PRKACG, PRKAR1A, PRKAR1B, PRKAR2A, PRKAR2B, PRKCA, PRKCD, PRKCE, PRKCG]	TRUE
REACTOME:12519	PECAM1 interactions	0	[-1]	[None]	3	27.2727	0.170679	1	{}	{}	[INPP5D, LCK, PTPN6]	[FYN, INPP5D, ITGAV, ITGB3, LCK, LYN, PLCG1, PTPN11, PTPN6, SRC, YES1]	TRUE
REACTOME:12526	TCR signaling	0	[-1]	[None]	15	25	0.0101699	1	{}	{}	[CD247, FYB, HLA-DPA1, HLA-DQB1, HLA-DQB2, HLA-DRA, HLA-DRB1, INPP5D, ITK, LCK, PAG1, PRKCQ, PTPRC, WAS, ZAP70]	[BCL10, CARD11, CD247, CD3D, CD3E, CD3G, CD4, CHUK, CSK, ENAH, EVL, FYB, GRAP2, HLA-DPA1, HLA-DPB1, HLA-DQA1, HLA-DQA2, HLA-DQB1, HLA-DQB2, HLA-DRA, HLA-DRB1, HLA-DRB3, HLA-DRB4, HLA-DRB5, IKBKB, IKBKG, INPP5D, ITK, LAT, LCK, LCP2, LOC100509457, MALT1, MAP3K7, NCK1, NFKB1, NFKBIA, PAG1, PAK1, PAK2, PAK3, PDPK1, PIK3CA, PIK3CB, PIK3R1, PIK3R2, PLCG1, PRKCQ, PTEN, PTPRC, RELA, RIPK2, TAB2, TRAT1, U…	TRUE
REACTOME:12529	Signaling by VEGF	0	[-1]	[None]	16	13.7931	0.475458	1	{}	{}	[AXL, FIGF, FLT1, FLT4, HSPB1, JUP, NCF1, NCF2, NOS3, PGF, PRKCB, PRKCZ, SH2D2A, SHC2, VEGFC, WASF3]	[ABI1, ABI2, AHCYL1, AKT1, AKT2, AKT3, AXL, BAIAP2, BCAR1, BRK1, CALM1, CALM2, CALM3, CAV1, CDC42, CDH5, CDK1, CRK, CTNNA1, CTNNB1, CTNND1, CYBA, CYBB, CYFIP1, CYFIP2, DOCK1, ELMO2, FIGF, FLT1, FLT4, FYN, HRAS, HSP90AA1, HSPB1, IL6, IL6R, IL6ST, ITGAV, ITGB3, ITPR1, ITPR2, ITPR3, JAK1, JAK2, JUP, KDR, KRAS, MAP2K1, MAP2K2, MAPK1, MAPK11, MAPK12, MAPK13, MAPK14, MAPK3, MAPKAP1, MAPKAPK2, MAPKAPK3,…	TRUE
REACTOME:12555	Downstream TCR signaling	0	[-1]	[None]	9	21.4286	0.0962689	1	{}	{}	[CD247, HLA-DPA1, HLA-DQB1, HLA-DQB2, HLA-DRA, HLA-DRB1, INPP5D, LCK, PRKCQ]	[BCL10, CARD11, CD247, CD3D, CD3E, CD3G, CD4, CHUK, HLA-DPA1, HLA-DPB1, HLA-DQA1, HLA-DQA2, HLA-DQB1, HLA-DQB2, HLA-DRA, HLA-DRB1, HLA-DRB3, HLA-DRB4, HLA-DRB5, IKBKB, IKBKG, INPP5D, LCK, LOC100509457, MALT1, MAP3K7, NFKB1, NFKBIA, PDPK1, PIK3CA, PIK3CB, PIK3R1, PIK3R2, PRKCQ, PTEN, RELA, RIPK2, TAB2, TRAT1, UBE2N, UBE2NL, UBE2V1]	TRUE
REACTOME:12560	Basigin interactions	0	[-1]	[None]	8	30.7692	0.0161943	1	{}	{}	[ATP1B1, ATP1B2, MAG, MMP1, SLC16A8, SLC7A11, SLC7A7, SPN]	[ATP1B1, ATP1B2, ATP1B3, BSG, CAV1, ITGA3, ITGA6, ITGB1, L1CAM, LOC101929889, MAG, MMP1, PPIA, PPIL2, SLC16A1, SLC16A3, SLC16A8, SLC3A2, SLC7A10, SLC7A11, SLC7A5, SLC7A6, SLC7A7, SLC7A8, SLC7A9, SPN]	TRUE
REACTOME:12578	GAB1 signalosome	0	[-1]	[None]	19	18.6274	0.0772771	1	{}	{}	[CD19, CD28, EGF, EREG, FGF1, FGF18, FGF22, FGF5, FGFR2, FGFR3, KLB, LCK, NRG1, PAG1, PDGFA, PDGFB, PDGFRA, PDGFRB, PIK3R3]	[AGO1, AGO2, AGO3, AGO4, AKT1, AKT1S1, AKT2, AKT3, BAD, BTC, CASP9, CD19, CD28, CD80, CD86, CDKN1A, CDKN1B, CHUK, CREB1, CSK, EGF, EGFR, ERBB2, ERBB3, ERBB4, EREG, FGF1, FGF10, FGF16, FGF17, FGF18, FGF19, FGF2, FGF20, FGF22, FGF23, FGF3, FGF4, FGF5, FGF6, FGF7, FGF8, FGF9, FGFR1, FGFR2, FGFR3, FGFR4, FOXO1, FOXO3, FOXO4, FRS2, FYN, GAB1, GRB2, GSK3A, GSK3B, HBEGF, IRS1, IRS2, KIT, KITLG, KL, KLB,…	TRUE
REACTOME:12591	Glutamate Neurotransmitter Release Cycle	0	[-1]	[None]	6	25	0.0885671	1	{}	{}	[BZRAP1, CPLX1, PPFIA4, SLC1A2, SLC1A3, VAMP2]	[ARL6IP5, BZRAP1, CPLX1, GLS, GLS2, PPFIA1, PPFIA2, PPFIA3, PPFIA4, RAB3A, RIMS1, SLC17A7, SLC1A1, SLC1A2, SLC1A3, SLC1A6, SLC1A7, SLC38A2, SNAP25, STX1A, STXBP1, SYT1, UNC13B, VAMP2]	TRUE
REACTOME:12596	Translocation of ZAP-70 to Immunological synapse	0	[-1]	[None]	8	42.1053	0.00183331	1	{}	{}	[CD247, HLA-DPA1, HLA-DQB1, HLA-DQB2, HLA-DRA, HLA-DRB1, LCK, ZAP70]	[CD247, CD3D, CD3E, CD3G, CD4, HLA-DPA1, HLA-DPB1, HLA-DQA1, HLA-DQA2, HLA-DQB1, HLA-DQB2, HLA-DRA, HLA-DRB1, HLA-DRB3, HLA-DRB4, HLA-DRB5, LCK, LOC100509457, ZAP70]	TRUE
REACTOME:12621	Tie2 Signaling	0	[-1]	[None]	3	16.6667	0.434636	1	{}	{}	[ANGPT1, DOK2, TEK]	[ANGPT1, ANGPT2, ANGPT4, DOK2, GRB14, GRB2, GRB7, HRAS, KRAS, NRAS, PIK3CA, PIK3CB, PIK3R1, PIK3R2, PTPN11, SHC1, SOS1, TEK]	TRUE
REACTOME:12623	Generation of second messenger molecules	0	[-1]	[None]	11	33.3333	0.00255652	1	{}	{}	[CD247, FYB, HLA-DPA1, HLA-DQB1, HLA-DQB2, HLA-DRA, HLA-DRB1, ITK, LCK, WAS, ZAP70]	[CD247, CD3D, CD3E, CD3G, CD4, ENAH, EVL, FYB, GRAP2, HLA-DPA1, HLA-DPB1, HLA-DQA1, HLA-DQA2, HLA-DQB1, HLA-DQB2, HLA-DRA, HLA-DRB1, HLA-DRB3, HLA-DRB4, HLA-DRB5, ITK, LAT, LCK, LCP2, LOC100509457, NCK1, PAK1, PAK2, PAK3, PLCG1, VASP, WAS, ZAP70]	TRUE
REACTOME:12627	Generic Transcription Pathway	0	[-1]	[None]	25	4.62963	1	1	{}	{}	[AR, COX6A1, ESR2, ESRRG, GPX2, NKX2-5, NOTCH3, NOTCH4, NPPA, NR2E1, NR4A3, NR5A2, RORC, SFN, TBX5, TXNRD1, ZNF415, ZNF493, ZNF517, ZNF560, ZNF662, ZNF692, ZNF730, ZNF750, ZNF793]	[101928434, 850642, AKT1, AKT2, AKT3, AR, ATP1B4, C12orf5, CARM1, CCNC, CCNT1, CCNT2, CDK8, CDK9, CDKN2B, CHD9, COX1, COX11, COX14, COX16, COX18, COX2, COX20, COX3, COX4I1, COX5A, COX5B, COX6A1, COX6B1, COX6C, COX7A2L, COX7B, COX7C, COX8A, CREBBP, CTGF, CYCS, DDIT4, E2F4, E2F5, ESR1, ESR2, ESRRA, ESRRB, ESRRG, G6PD, GATA4, GLS, GLS2, GPI, GPX2, GSR, HDAC1, HELZ2, HIPK1, HIPK2, HKR1, HNF4A, HNF4G,…	TRUE
REACTOME:13433	Biological oxidations	0	[-1]	[None]	28	15.3846	0.226925	1	{}	{}	[ACSM5, ACY3, ALDH1A1, CYP17A1, CYP19A1, CYP1B1, CYP24A1, CYP26B1, CYP2D6, CYP2E1, CYP2S1, CYP3A5, CYP46A1, CYP7B1, GGT5, GLYATL2, GSTM5, MAOB, MAT1A, NNMT, PTGIS, PTGS1, SULT1A1, SULT1A3, SULT1C2, SULT2B1, TBXAS1, UGT2B7]	[ACSM1, ACSM2A, ACSM4, ACSM5, ACSS1, ACSS2, ACY1, ACY3, ADH1A, ADH1B, ADH1C, ADH4, ADH6, ADH7, AHCY, AKR7A2, AKR7A3, ALDH1A1, ALDH2, BPNT1, CNDP2, COMT, CYP11A1, CYP11B1, CYP11B2, CYP17A1, CYP19A1, CYP1A1, CYP1A2, CYP1B1, CYP21A2, CYP24A1, CYP26A1, CYP26B1, CYP26C1, CYP27A1, CYP27B1, CYP2A13, CYP2A6, CYP2A7, CYP2B6, CYP2C18, CYP2C19, CYP2C8, CYP2C9, CYP2D6, CYP2E1, CYP2F1, CYP2J2, CYP2R1, CYP2S1,…	TRUE
REACTOME:13477	Transmission across Chemical Synapses	0	[-1]	[None]	39	18.8406	0.0140365	1	{}	{}	[ADCY4, ALDH5A1, BZRAP1, CACNA1A, CACNA1B, CACNA1E, CACNA2D2, CACNB2, CACNG4, CAMK2A, CHRNA1, CHRNB2, CPLX1, GABBR1, GABRA5, GAD1, GNG10, GNG4, GNGT1, GRIA4, GRIK1, GRIK3, GRIK5, GRIN2C, KCNJ10, KCNJ2, PLCB1, PLCB2, PPFIA4, PRKCB, RASGRF1, RASGRF2, RPS6KA2, SLC1A2, SLC1A3, SLC38A1, SLC6A1, SLC6A12, VAMP2]	[ABAT, ACHE, ACTN2, ADCY1, ADCY2, ADCY3, ADCY4, ADCY5, ADCY6, ADCY7, ADCY8, ADCY9, AKAP5, AKAP9, ALDH2, ALDH5A1, AP2A1, AP2A2, AP2B1, AP2M1, AP2S1, APBA1, ARHGEF9, ARL6IP5, BCHE, BRAF, BZRAP1, CACFD1, CACNA1A, CACNA1B, CACNA1E, CACNA2D2, CACNA2D3, CACNB1, CACNB2, CACNB3, CACNB4, CACNG2, CACNG3, CACNG4, CACNG8, CALM1, CALM2, CALM3, CAMK2A, CAMK2B, CAMK2D, CAMK2G, CAMK4, CAMKK1, CASK, CHAT, CHRNA1,…	TRUE
REACTOME:13543	Xenobiotics	0	[-1]	[None]	4	18.1818	0.333101	1	{}	{}	[CYP2D6, CYP2E1, CYP2S1, CYP3A5]	[CYP1A1, CYP1A2, CYP2A13, CYP2A6, CYP2A7, CYP2B6, CYP2C18, CYP2C19, CYP2C8, CYP2C9, CYP2D6, CYP2E1, CYP2F1, CYP2J2, CYP2S1, CYP2W1, CYP3A4, CYP3A43, CYP3A5, CYP3A7, CYP3A7-CYP3AP1, LOC101929829]	TRUE
REACTOME:13552	Integrin cell surface interactions	0	[-1]	[None]	17	25.7576	0.00467277	1	{}	{}	[COL13A1, COL16A1, COL23A1, COL4A4, COL9A2, FGG, ICAM2, ICAM4, ITGA10, ITGA11, ITGA7, ITGAL, ITGB2, ITGB7, ITGB8, JAM2, MADCAM1]	[AGRN, BSG, CD44, CD47, CDH1, COL13A1, COL16A1, COL18A1, COL23A1, COL4A1, COL4A2, COL4A3, COL4A4, COL9A1, COL9A2, COL9A3, COMP, DAG1, F11R, FBN1, FGA, FGB, FGG, FN1, HSPG2, IBSP, ICAM1, ICAM2, ICAM3, ICAM4, ITGA1, ITGA10, ITGA11, ITGA2, ITGA2B, ITGA3, ITGA4, ITGA5, ITGA6, ITGA7, ITGA8, ITGA9, ITGAD, ITGAE, ITGAL, ITGAM, ITGAV, ITGAX, ITGB1, ITGB2, ITGB3, ITGB5, ITGB6, ITGB7, ITGB8, JAM2, JAM3, KD…	TRUE
REACTOME:13567	Cytochrome P450 - arranged by substrate type	0	[-1]	[None]	13	20.9677	0.0606876	1	{}	{}	[CYP17A1, CYP19A1, CYP1B1, CYP24A1, CYP26B1, CYP2D6, CYP2E1, CYP2S1, CYP3A5, CYP46A1, CYP7B1, PTGIS, TBXAS1]	[CYP11A1, CYP11B1, CYP11B2, CYP17A1, CYP19A1, CYP1A1, CYP1A2, CYP1B1, CYP21A2, CYP24A1, CYP26A1, CYP26B1, CYP26C1, CYP27A1, CYP27B1, CYP2A13, CYP2A6, CYP2A7, CYP2B6, CYP2C18, CYP2C19, CYP2C8, CYP2C9, CYP2D6, CYP2E1, CYP2F1, CYP2J2, CYP2R1, CYP2S1, CYP2U1, CYP2W1, CYP39A1, CYP3A4, CYP3A43, CYP3A5, CYP3A7, CYP3A7-CYP3AP1, CYP46A1, CYP4A11, CYP4A22, CYP4B1, CYP4F11, CYP4F12, CYP4F2, CYP4F22, CYP4F3,…	TRUE
REACTOME:13579	Apoptotic cleavage of cell adhesion proteins	0	[-1]	[None]	5	45.4545	0.00944455	1	{}	{}	[DSG1, DSG3, DSP, OCLN, PKP1]	[CASP3, CDH1, CTNNB1, DSG1, DSG2, DSG3, DSP, OCLN, PKP1, TJP1, TJP2]	TRUE
REACTOME:13594	Neurotransmitter uptake and Metabolism In Glial Cells	0	[-1]	[None]	3	100	0.00233385	1	{}	{}	[SLC1A2, SLC1A3, SLC38A1]	[SLC1A2, SLC1A3, SLC38A1]	TRUE
REACTOME:13606	Depolarization of the Presynaptic Terminal Triggers the Opening of Calcium Channels	0	[-1]	[None]	6	46.1538	0.00403281	1	{}	{}	[CACNA1A, CACNA1B, CACNA1E, CACNA2D2, CACNB2, CACNG4]	[CACFD1, CACNA1A, CACNA1B, CACNA1E, CACNA2D2, CACNA2D3, CACNB1, CACNB2, CACNB3, CACNB4, CACNG2, CACNG4, LOC100507353]	TRUE
REACTOME:13621	HDL-mediated lipid transport	0	[-1]	[None]	5	33.3333	0.0390133	1	{}	{}	[ABCG1, APOA1, APOC2, APOE, PLTP]	[A2M, ABCA1, ABCG1, ALB, AMN, APOA1, APOC2, APOC3, APOE, BMP1, CETP, CUBN, LCAT, PLTP, SCARB1]	TRUE
REACTOME:13638	NRAGE signals death through JNK	0	[-1]	[None]	9	19.5652	0.148467	1	{}	{}	[ARHGAP4, ARHGEF16, ARHGEF4, FGD2, FGD3, KALRN, MCF2, NGEF, RASGRF2]	[AATF, ABR, AKAP13, ARHGAP4, ARHGEF11, ARHGEF12, ARHGEF16, ARHGEF17, ARHGEF18, ARHGEF2, ARHGEF3, ARHGEF4, ARHGEF6, ARHGEF7, ARHGEF9, BAD, BCL2L11, ECT2, FGD1, FGD2, FGD3, FGD4, ITSN1, KALRN, LOC101930241, MAGED1, MAPK8, MCF2, MCF2L, NET1, NGEF, NGF, NGFR, OBSCN, PLEKHG2, PLEKHG5, RAC1, RASGRF2, SOS1, SOS2, TIAM1, TIAM2, TRIO, VAV1, VAV2, VAV3]	TRUE
REACTOME:13639	Astrocytic Glutamate-Glutamine Uptake And Metabolism	0	[-1]	[None]	3	100	0.00233385	1	{}	{}	[SLC1A2, SLC1A3, SLC38A1]	[SLC1A2, SLC1A3, SLC38A1]	TRUE
REACTOME:13685	Neuronal System	0	[-1]	[None]	54	18.8153	0.00453568	1	{}	{}	[ABCC9, ADCY4, ALDH5A1, BZRAP1, CACNA1A, CACNA1B, CACNA1E, CACNA2D2, CACNB2, CACNG4, CAMK2A, CHRNA1, CHRNB2, CPLX1, GABBR1, GABRA5, GAD1, GNG10, GNG4, GNGT1, GRIA4, GRIK1, GRIK3, GRIK5, GRIN2C, KCNA7, KCND3, KCNF1, KCNG3, KCNH3, KCNH4, KCNJ10, KCNJ14, KCNJ2, KCNK2, KCNK7, KCNMB4, KCNN2, KCNQ1, KCNQ3, KCNQ4, PLCB1, PLCB2, PPFIA4, PRKCB, RASGRF1, RASGRF2, RPS6KA2, SLC1A2, SLC1A3, SLC38A1, SLC6A1, S…	[ABAT, ABCC8, ABCC9, ACHE, ACTN2, ADCY1, ADCY2, ADCY3, ADCY4, ADCY5, ADCY6, ADCY7, ADCY8, ADCY9, AKAP5, AKAP9, ALDH2, ALDH5A1, AP2A1, AP2A2, AP2B1, AP2M1, AP2S1, APBA1, ARHGEF9, ARL6IP5, BCHE, BRAF, BZRAP1, CACFD1, CACNA1A, CACNA1B, CACNA1E, CACNA2D2, CACNA2D3, CACNB1, CACNB2, CACNB3, CACNB4, CACNG2, CACNG3, CACNG4, CACNG8, CALM1, CALM2, CALM3, CAMK2A, CAMK2B, CAMK2D, CAMK2G, CAMK4, CAMKK1, CASK,…	TRUE
REACTOME:13705	Phase 1 - Functionalization of compounds	0	[-1]	[None]	16	20	0.0588448	1	{}	{}	[ALDH1A1, CYP17A1, CYP19A1, CYP1B1, CYP24A1, CYP26B1, CYP2D6, CYP2E1, CYP2S1, CYP3A5, CYP46A1, CYP7B1, MAOB, PTGIS, PTGS1, TBXAS1]	[ACSS1, ACSS2, ADH1A, ADH1B, ADH1C, ADH4, ADH6, ADH7, ALDH1A1, ALDH2, CYP11A1, CYP11B1, CYP11B2, CYP17A1, CYP19A1, CYP1A1, CYP1A2, CYP1B1, CYP21A2, CYP24A1, CYP26A1, CYP26B1, CYP26C1, CYP27A1, CYP27B1, CYP2A13, CYP2A6, CYP2A7, CYP2B6, CYP2C18, CYP2C19, CYP2C8, CYP2C9, CYP2D6, CYP2E1, CYP2F1, CYP2J2, CYP2R1, CYP2S1, CYP2U1, CYP2W1, CYP39A1, CYP3A4, CYP3A43, CYP3A5, CYP3A7, CYP3A7-CYP3AP1, CYP46A1,…	TRUE
REACTOME:13720	Cell death signalling via NRAGE, NRIF and NADE	0	[-1]	[None]	9	14.7541	0.421671	1	{}	{}	[ARHGAP4, ARHGEF16, ARHGEF4, FGD2, FGD3, KALRN, MCF2, NGEF, RASGRF2]	[AATF, ABR, AKAP13, APH1A, APH1B, ARHGAP4, ARHGEF11, ARHGEF12, ARHGEF16, ARHGEF17, ARHGEF18, ARHGEF2, ARHGEF3, ARHGEF4, ARHGEF6, ARHGEF7, ARHGEF9, BAD, BCL2L11, CASP2, CASP3, ECT2, FGD1, FGD2, FGD3, FGD4, ITGB3BP, ITSN1, KALRN, LOC101930241, MAGED1, MAPK8, MCF2, MCF2L, NCSTN, NET1, NGEF, NGF, NGFR, NGFRAP1, OBSCN, PLEKHG2, PLEKHG5, PSEN2, PSENEN, RAC1, RASGRF2, RPS27A, SOS1, SOS2, SQSTM1, TIAM1, …	TRUE
REACTOME:13723	Neurotransmitter Release Cycle	0	[-1]	[None]	10	20.8333	0.0958757	1	{}	{}	[ALDH5A1, BZRAP1, CPLX1, GAD1, PPFIA4, SLC1A2, SLC1A3, SLC6A1, SLC6A12, VAMP2]	[ABAT, ALDH5A1, APBA1, ARL6IP5, BZRAP1, CASK, CHAT, CPLX1, DNAJC5, GAD1, GLS, GLS2, HSPA8, LIN7A, LIN7B, LIN7C, MAOA, PPFIA1, PPFIA2, PPFIA3, PPFIA4, RAB3A, RIMS1, SLC17A7, SLC18A2, SLC18A3, SLC1A1, SLC1A2, SLC1A3, SLC1A6, SLC1A7, SLC22A1, SLC22A2, SLC32A1, SLC38A2, SLC5A7, SLC6A1, SLC6A11, SLC6A12, SLC6A13, SNAP25, STX1A, STXBP1, SYN1, SYN3, SYT1, UNC13B, VAMP2]	TRUE
REACTOME:13776	p75 NTR receptor-mediated signalling	0	[-1]	[None]	11	13.0952	0.568093	1	{}	{}	[ARHGAP4, ARHGEF16, ARHGEF4, FGD2, FGD3, KALRN, MAG, MCF2, NGEF, OMG, RASGRF2]	[AATF, ABR, ADAM17, AKAP13, APH1A, APH1B, ARHGAP4, ARHGDIA, ARHGEF1, ARHGEF11, ARHGEF12, ARHGEF16, ARHGEF17, ARHGEF18, ARHGEF2, ARHGEF3, ARHGEF4, ARHGEF6, ARHGEF7, ARHGEF9, BAD, BCL2L11, CASP2, CASP3, ECT2, FGD1, FGD2, FGD3, FGD4, HDAC1, HDAC2, HDAC3, IKBKB, IRAK1, ITGB3BP, ITSN1, KALRN, LINGO1, LOC100505585, LOC101927057, LOC101930241, MAG, MAGED1, MAPK8, MCF2, MCF2L, MYD88, NCSTN, NET1, NFKB1, …	TRUE
REACTOME:13796	Amino acid transport across the plasma membrane	0	[-1]	[None]	9	29.0323	0.0163342	1	{}	{}	[SLC1A4, SLC38A1, SLC38A5, SLC43A2, SLC6A12, SLC6A14, SLC6A20, SLC7A11, SLC7A7]	[SLC16A10, SLC1A4, SLC1A5, SLC36A1, SLC36A2, SLC38A1, SLC38A2, SLC38A3, SLC38A4, SLC38A5, SLC3A1, SLC3A2, SLC43A1, SLC43A2, SLC6A12, SLC6A14, SLC6A15, SLC6A18, SLC6A19, SLC6A20, SLC6A6, SLC7A1, SLC7A10, SLC7A11, SLC7A2, SLC7A3, SLC7A5, SLC7A6, SLC7A7, SLC7A8, SLC7A9]	TRUE
REACTOME:13797	CYP2E1 reactions	0	[-1]	[None]	3	25	0.206385	1	{}	{}	[CYP2D6, CYP2E1, CYP2S1]	[CYP2A13, CYP2A6, CYP2A7, CYP2B6, CYP2C19, CYP2C8, CYP2C9, CYP2D6, CYP2E1, CYP2F1, CYP2S1, LOC101929829]	TRUE
REACTOME:13812	Endogenous sterols	0	[-1]	[None]	6	26.087	0.0744094	1	{}	{}	[CYP17A1, CYP19A1, CYP1B1, CYP46A1, CYP7B1, PTGIS]	[CYP11A1, CYP11B1, CYP11B2, CYP17A1, CYP19A1, CYP1B1, CYP21A2, CYP27A1, CYP39A1, CYP46A1, CYP51A1, CYP7A1, CYP7B1, CYP8B1, FDX1, FDX1L, FDXR, NCOA1, NCOA2, NR1H4, POMC, PTGIS, RXRA]	TRUE
REACTOME:14797	Signaling by GPCR	0	[-1]	[None]	142	13.6933	0.351697	1	{}	{}	[ACKR2, ACKR3, ADCY4, ADCYAP1R1, ADM2, ADORA1, ADORA3, ADRA1A, ADRA2A, ADRA2C, AGT, ANXA1, APLN, APLNR, ARHGAP4, ARHGEF16, ARHGEF4, AVPR2, BDKRB2, C3, C3AR1, CALCR, CALCRL, CCKBR, CCL17, CCL5, CCR6, CCR7, CCRL2, CNR1, CSF2RA, CX3CL1, CXCL10, CXCL11, CXCL12, CXCL16, CXCL2, CXCL3, CXCL5, CXCR3, CXCR4, CXCR6, CYSLTR2, DARC, DGKB, DGKG, DGKH, DHH, F2RL1, FFAR2, FGD2, FGD3, FZD10, GABBR1, GAL, GNA15, …	[57413, ABR, ACKR2, ACKR3, ACKR4, ADCY1, ADCY2, ADCY3, ADCY4, ADCY5, ADCY6, ADCY7, ADCY8, ADCY9, ADCYAP1, ADCYAP1R1, ADM, ADM2, ADORA1, ADORA2A, ADORA2B, ADORA3, ADRA1A, ADRA1B, ADRA1D, ADRA2A, ADRA2C, ADRB1, ADRB2, ADRB3, ADRBK1, AGT, AGTR1, AGTR2, AHCYL1, AKAP13, AKT1, AKT2, AKT3, ANXA1, APLF, APLN, APLNR, APP, ARHGAP4, ARHGEF1, ARHGEF11, ARHGEF12, ARHGEF16, ARHGEF17, ARHGEF18, ARHGEF2, ARHGEF2…	TRUE
REACTOME:15293	Dopamine Neurotransmitter Release Cycle	0	[-1]	[None]	4	18.1818	0.333101	1	{}	{}	[BZRAP1, CPLX1, PPFIA4, VAMP2]	[APBA1, BZRAP1, CASK, CPLX1, LIN7A, LIN7B, LIN7C, PPFIA1, PPFIA2, PPFIA3, PPFIA4, RAB3A, RIMS1, SLC18A2, SNAP25, STX1A, STXBP1, SYN1, SYN3, SYT1, UNC13B, VAMP2]	TRUE
REACTOME:15295	Opioid Signalling	0	[-1]	[None]	12	14.4578	0.4226	1	{}	{}	[ADCY4, GNAO1, GNG10, GNG4, GNGT1, LOC729966, PDE1A, PDE1B, PLCB1, PLCB2, PLCB4, PPP1R1B]	[ADCY1, ADCY2, ADCY3, ADCY4, ADCY5, ADCY6, ADCY7, ADCY8, ADCY9, ADRBK1, AHCYL1, CALM1, CALM2, CALM3, CAMK4, CDK5, CREB1, GNAI1, GNAI2, GNAI3, GNAL, GNAO1, GNAT2, GNAT3, GNAZ, GNB1, GNB2, GNB3, GNB4, GNB5, GNG10, GNG11, GNG12, GNG13, GNG2, GNG3, GNG4, GNG5, GNG7, GNG8, GNGT1, GNGT2, ITPR1, ITPR2, ITPR3, LOC729966, MAPK1, OPRM1, PDE1A, PDE1B, PDE1C, PDE4A, PDE4B, PDE4C, PDE4D, PDYN, PLA2G4A, PLCB1,…	TRUE
REACTOME:15307	Ca-dependent events	0	[-1]	[None]	3	10	0.78026	1	{}	{}	[ADCY4, PDE1A, PDE1B]	[ADCY1, ADCY2, ADCY3, ADCY4, ADCY5, ADCY6, ADCY7, ADCY8, ADCY9, ADRBK1, CALM1, CALM2, CALM3, CAMK4, CREB1, MAPK1, PDE1A, PDE1B, PDE1C, PLA2G4A, PRKACA, PRKACB, PRKACG, PRKAR1A, PRKAR1B, PRKAR2A, PRKAR2B, PRKCA, PRKCD, PRKCG]	TRUE
REACTOME:15309	Acetylcholine Neurotransmitter Release Cycle	0	[-1]	[None]	4	23.5294	0.180298	1	{}	{}	[BZRAP1, CPLX1, PPFIA4, VAMP2]	[BZRAP1, CHAT, CPLX1, PPFIA1, PPFIA2, PPFIA3, PPFIA4, RAB3A, RIMS1, SLC18A3, SLC5A7, SNAP25, STX1A, STXBP1, SYT1, UNC13B, VAMP2]	TRUE
REACTOME:15370	Neurotransmitter Receptor Binding And Downstream Transmission In The Postsynaptic Cell	0	[-1]	[None]	23	16.1972	0.179923	1	{}	{}	[ADCY4, CACNG4, CAMK2A, CHRNA1, CHRNB2, GABBR1, GABRA5, GNG10, GNG4, GNGT1, GRIA4, GRIK1, GRIK3, GRIK5, GRIN2C, KCNJ10, KCNJ2, PLCB1, PLCB2, PRKCB, RASGRF1, RASGRF2, RPS6KA2]	[ACTN2, ADCY1, ADCY2, ADCY3, ADCY4, ADCY5, ADCY6, ADCY7, ADCY8, ADCY9, AKAP5, AKAP9, AP2A1, AP2A2, AP2B1, AP2M1, AP2S1, ARHGEF9, BRAF, CACNG2, CACNG3, CACNG4, CACNG8, CALM1, CALM2, CALM3, CAMK2A, CAMK2B, CAMK2D, CAMK2G, CAMK4, CAMKK1, CHRNA1, CHRNA2, CHRNA3, CHRNA4, CHRNA5, CHRNA6, CHRNA7, CHRNA9, CHRNB2, CHRNB3, CHRNB4, CHRND, CHRNE, CHRNG, CREB1, DLG1, DLG3, DLG4, EPB41L1, GABBR1, GABBR2, GABRA…	TRUE
REACTOME:15418	Norepinephrine Neurotransmitter Release Cycle	0	[-1]	[None]	4	22.2222	0.20905	1	{}	{}	[BZRAP1, CPLX1, PPFIA4, VAMP2]	[BZRAP1, CPLX1, MAOA, PPFIA1, PPFIA2, PPFIA3, PPFIA4, RAB3A, RIMS1, SLC18A2, SLC22A1, SLC22A2, SNAP25, STX1A, STXBP1, SYT1, UNC13B, VAMP2]	TRUE
REACTOME:15425	Serotonin Neurotransmitter Release Cycle	0	[-1]	[None]	4	23.5294	0.180298	1	{}	{}	[BZRAP1, CPLX1, PPFIA4, VAMP2]	[BZRAP1, CPLX1, PPFIA1, PPFIA2, PPFIA3, PPFIA4, RAB3A, RIMS1, SLC18A2, SNAP25, STX1A, STXBP1, SYN1, SYN3, SYT1, UNC13B, VAMP2]	TRUE
REACTOME:15426	PLC beta mediated events	0	[-1]	[None]	7	15.5556	0.388683	1	{}	{}	[ADCY4, GNAO1, PDE1A, PDE1B, PLCB1, PLCB2, PLCB4]	[ADCY1, ADCY2, ADCY3, ADCY4, ADCY5, ADCY6, ADCY7, ADCY8, ADCY9, ADRBK1, AHCYL1, CALM1, CALM2, CALM3, CAMK4, CREB1, GNAI1, GNAI2, GNAI3, GNAO1, GNAT2, GNAT3, GNAZ, ITPR1, ITPR2, ITPR3, MAPK1, PDE1A, PDE1B, PDE1C, PLA2G4A, PLCB1, PLCB2, PLCB3, PLCB4, PRKACA, PRKACB, PRKACG, PRKAR1A, PRKAR1B, PRKAR2A, PRKAR2B, PRKCA, PRKCD, PRKCG]	TRUE
REACTOME:15457	G-protein activation	0	[-1]	[None]	4	14.8148	0.490287	1	{}	{}	[GNAO1, GNG10, GNG4, GNGT1]	[GNAI1, GNAI2, GNAI3, GNAO1, GNAT2, GNAT3, GNAZ, GNB1, GNB2, GNB3, GNB4, GNB5, GNG10, GNG11, GNG12, GNG13, GNG2, GNG3, GNG4, GNG5, GNG7, GNG8, GNGT1, GNGT2, OPRM1, PDYN, POMC]	TRUE
REACTOME:15523	Integrin alphaIIb beta3 signaling	0	[-1]	[None]	5	18.5185	0.284079	1	{}	{}	[FGG, RAPGEF3, RASGRP1, RASGRP2, VWF]	[AKT1, APBB1IP, BCAR1, CRK, CSK, FGA, FGB, FGG, FN1, GRB2, ITGA2B, ITGB3, PDPK1, PTK2, PTPN1, RAP1A, RAP1B, RAPGEF3, RAPGEF4, RASGRP1, RASGRP2, SHC1, SOS1, SRC, SYK, TLN1, VWF]	TRUE
REACTOME:15525	Nuclear Receptor transcription pathway	0	[-1]	[None]	7	13.7255	0.524081	1	{}	{}	[AR, ESR2, ESRRG, NR2E1, NR4A3, NR5A2, RORC]	[AR, ESR1, ESR2, ESRRA, ESRRB, ESRRG, HNF4A, HNF4G, MED1, NR0B1, NR0B2, NR1D1, NR1D2, NR1H2, NR1H3, NR1H4, NR1I2, NR1I3, NR2C1, NR2C2, NR2C2AP, NR2E1, NR2E3, NR2F1, NR2F6, NR3C1, NR3C2, NR4A1, NR4A2, NR4A3, NR5A1, NR5A2, NR6A1, NRBF2, NRBP1, PGR, PPARA, PPARD, PPARG, RARA, RARB, RARG, RORA, RORB, RORC, RXRA, RXRB, RXRG, THRA, THRB, VDR]	TRUE
REACTOME:15526	G-protein mediated events	0	[-1]	[None]	7	15.2174	0.411626	1	{}	{}	[ADCY4, GNAO1, PDE1A, PDE1B, PLCB1, PLCB2, PLCB4]	[ADCY1, ADCY2, ADCY3, ADCY4, ADCY5, ADCY6, ADCY7, ADCY8, ADCY9, ADRBK1, AHCYL1, CALM1, CALM2, CALM3, CAMK4, CREB1, GNAI1, GNAI2, GNAI3, GNAL, GNAO1, GNAT2, GNAT3, GNAZ, ITPR1, ITPR2, ITPR3, MAPK1, PDE1A, PDE1B, PDE1C, PLA2G4A, PLCB1, PLCB2, PLCB3, PLCB4, PRKACA, PRKACB, PRKACG, PRKAR1A, PRKAR1B, PRKAR2A, PRKAR2B, PRKCA, PRKCD, PRKCG]	TRUE
REACTOME:15550	Insulin processing	0	[-1]	[None]	4	15.3846	0.459738	1	{}	{}	[CPE, PCSK2, SLC30A8, VAMP2]	[CPE, CPN1, ERO1L, ERO1LB, EXOC1, EXOC2, EXOC3, EXOC4, EXOC5, EXOC6, EXOC7, EXOC8, INS, KIF5A, KIF5B, KIF5C, MYO5A, PCSK1, PCSK2, RAB27A, SLC30A5, SLC30A6, SLC30A7, SLC30A8, STX1A, VAMP2]	TRUE
REACTOME:16888	Signaling by PDGF	0	[-1]	[None]	30	16.2162	0.140416	1	{}	{}	[ADCY4, CD19, CD28, COL4A4, COL4A5, COL6A1, COL6A2, COL6A3, COL6A6, COL9A2, EGF, EREG, FGF1, FGF18, FGF22, FGF5, FGFR2, FGFR3, KLB, LCK, NRG1, PDE1A, PDE1B, PDGFA, PDGFB, PDGFRA, PDGFRB, PIK3R3, PLAT, THBS4]	[ADCY1, ADCY2, ADCY3, ADCY4, ADCY5, ADCY6, ADCY7, ADCY8, ADCY9, ADRBK1, AGO1, AGO2, AGO3, AGO4, AHCYL1, AKT1, AKT1S1, AKT2, AKT3, BAD, BCAR1, BTC, CALM1, CALM2, CALM3, CAMK4, CASP9, CD19, CD28, CD80, CD86, CDK1, CDKN1A, CDKN1B, CHUK, COL4A1, COL4A2, COL4A3, COL4A4, COL4A5, COL6A1, COL6A2, COL6A3, COL6A5, COL6A6, COL9A1, COL9A2, COL9A3, CREB1, CRK, CRKL, EGF, EGFR, ERBB2, ERBB3, ERBB4, EREG, FGF1,…	TRUE
REACTOME:16927	Adrenoceptors	0	[-1]	[None]	3	37.5	0.0780893	1	{}	{}	[ADRA1A, ADRA2A, ADRA2C]	[ADRA1A, ADRA1B, ADRA1D, ADRA2A, ADRA2C, ADRB1, ADRB2, ADRB3]	TRUE
REACTOME:16969	Striated Muscle Contraction	0	[-1]	[None]	6	19.3548	0.222002	1	{}	{}	[DMD, MYBPC1, MYBPC2, MYH3, NEB, TNNI1]	[ACTN2, ACTN3, DES, DMD, MYBPC1, MYBPC2, MYBPC3, MYH3, MYH6, MYH8, MYL1, MYL2, MYL3, MYL4, NEB, TCAP, TMOD1, TNNC1, TNNC2, TNNI1, TNNI2, TNNI3, TNNT1, TNNT2, TNNT3, TPM1, TPM2, TPM3, TPM4, TTN, VIM]	TRUE
REACTOME:16983	Amine ligand-binding receptors	0	[-1]	[None]	6	15	0.44188	1	{}	{}	[ADRA1A, ADRA2A, ADRA2C, HRH1, HRH4, HTR7]	[ADRA1A, ADRA1B, ADRA1D, ADRA2A, ADRA2C, ADRB1, ADRB2, ADRB3, CHRM1, CHRM2, CHRM3, CHRM4, CHRM5, DRD1, DRD2, DRD3, DRD4, DRD5, HRH1, HRH2, HRH3, HRH4, HTR1A, HTR1B, HTR1D, HTR1E, HTR1F, HTR2A, HTR2B, HTR2C, HTR4, HTR5A, HTR6, HTR7, TAAR1, TAAR2, TAAR5, TAAR6, TAAR8, TAAR9]	TRUE
REACTOME:17015	Metabolism of proteins	0	[-1]	[None]	65	8.49673	0.999992	1	{}	{}	[ADAMTS10, ADAMTS12, ADAMTS13, ADAMTS14, ADAMTS15, ADAMTS16, ADAMTS17, ADAMTSL1, ADAMTSL2, ADAMTSL3, ADAMTSL4, AGT, B3GNT7, CDKN2A, CFP, CPE, CTSG, DPP4, EEF1A2, F10, F7, GALNT15, GALNT16, GALNT6, GCNT1, GCNT3, GMPPB, GZMH, IGF1, IGF2, IGFBP2, IGFBP3, IGFBP4, IGFBP5, IL8, INHA, INHBB, KLF4, KLK1, MGAT3, MGAT4A, MME, MMP1, MUC1, MUC15, NUP210, PAM16, PAPPA2, PCSK2, PLA2G7, RPL26, RPL36A, RPS10, RP…	[AAAS, ACADVL, ACE, ACE2, ACHE, ACO2, ACTB, ADAMTS1, ADAMTS10, ADAMTS12, ADAMTS13, ADAMTS14, ADAMTS15, ADAMTS16, ADAMTS17, ADAMTS18, ADAMTS19, ADAMTS2, ADAMTS20, ADAMTS3, ADAMTS4, ADAMTS5, ADAMTS6, ADAMTS7, ADAMTS8, ADAMTS9, ADAMTSL1, ADAMTSL2, ADAMTSL3, ADAMTSL4, ADD1, AGT, ALG1, ALG10, ALG10B, ALG11, ALG12, ALG13, ALG14, ALG2, ALG3, ALG5, ALG6, ALG8, ALG9, ANPEP, AP3M1, ARFGAP1, ARFGEF2, ARL2, …	TRUE
REACTOME:17025	Downstream signal transduction	0	[-1]	[None]	21	12.963	0.582135	1	{}	{}	[ADCY4, CD19, CD28, EGF, EREG, FGF1, FGF18, FGF22, FGF5, FGFR2, FGFR3, KLB, LCK, NRG1, PDE1A, PDE1B, PDGFA, PDGFB, PDGFRA, PDGFRB, PIK3R3]	[ADCY1, ADCY2, ADCY3, ADCY4, ADCY5, ADCY6, ADCY7, ADCY8, ADCY9, ADRBK1, AGO1, AGO2, AGO3, AGO4, AHCYL1, AKT1, AKT1S1, AKT2, AKT3, BAD, BCAR1, BTC, CALM1, CALM2, CALM3, CAMK4, CASP9, CD19, CD28, CD80, CD86, CDK1, CDKN1A, CDKN1B, CHUK, CREB1, CRK, CRKL, EGF, EGFR, ERBB2, ERBB3, ERBB4, EREG, FGF1, FGF10, FGF16, FGF17, FGF18, FGF19, FGF2, FGF20, FGF22, FGF23, FGF3, FGF4, FGF5, FGF6, FGF7, FGF8, FGF9,…	TRUE
REACTOME:17044	Muscle contraction	0	[-1]	[None]	13	20.9677	0.0606876	1	{}	{}	[ACTA2, ACTG2, ANXA1, DMD, DYSF, LMOD1, MYBPC1, MYBPC2, MYH3, MYL10, MYL9, NEB, TNNI1]	[ACTA2, ACTG2, ACTN2, ACTN3, ANXA1, ANXA2, ANXA6, CALD1, CALM1, CALM2, CALM3, CAV3, DES, DMD, DYSF, ITGA1, ITGB5, LMOD1, MYBPC1, MYBPC2, MYBPC3, MYH11, MYH3, MYH6, MYH8, MYL1, MYL10, MYL12A, MYL12B, MYL2, MYL3, MYL4, MYL5, MYL6, MYL6B, MYL7, MYL9, MYLK, MYLPF, NEB, PXN, SORBS1, SORBS3, TCAP, TLN1, TMOD1, TNNC1, TNNC2, TNNI1, TNNI2, TNNI3, TNNT1, TNNT2, TNNT3, TPM1, TPM2, TPM3, TPM4, TRIM72, TTN, …	TRUE
REACTOME:18266	Axon guidance	0	[-1]	[None]	61	18.7692	0.00282441	1	{}	{}	[ABLIM1, ABLIM2, ALCAM, ANK3, ARHGAP39, ARTN, CACNA1G, CACNA1H, CACNB2, CHL1, CNTN2, CNTN6, COL4A4, COL4A5, COL6A1, COL6A2, COL6A3, COL6A6, COL9A2, CSNK2B, DPYSL3, DPYSL5, EFNA1, EFNA2, EFNA3, EPHA10, EPHA3, EPHA5, GDNF, GFRA2, ITGA10, KALRN, KCNQ3, MMP9, MYH14, MYL9, NGEF, NTN1, NTN4, PAK6, PLXNA2, PLXNA4, PRKCQ, PTPRC, RND1, RPS6KA2, SCN11A, SCN3B, SCN4B, SCN9A, SDC2, SEMA4A, SEMA4D, SEMA5A, SE…	[ABL1, ABL2, ABLIM1, ABLIM2, ABLIM3, ACTB, ACTG1, ACTR2, ACTR3, ADAM10, AGAP2, AGRN, ALCAM, ANK1, ANK2, ANK3, AP2A1, AP2A2, AP2B1, AP2M1, AP2S1, APH1A, APH1B, ARHGAP35, ARHGAP39, ARHGEF11, ARHGEF12, ARHGEF28, ARHGEF7, ARPC1A, ARPC2, ARPC3, ARPC4, ARPC5, ARTN, CACNA1C, CACNA1D, CACNA1G, CACNA1H, CACNA1I, CACNA1S, CACNB1, CACNB2, CACNB3, CACNB4, CAP1, CAP2, CD72, CDC42, CDK1, CDK5, CDK5R1, CFL1, CH…	TRUE
REACTOME:18274	Glucagon-like Peptide-1 (GLP1) regulates insulin secretion	0	[-1]	[None]	4	9.52381	0.826892	1	{}	{}	[GNG10, GNG4, GNGT1, RAPGEF3]	[ADCY5, ADCY6, ADCY8, AKAP5, GCG, GLP1R, GNAS, GNB1, GNB2, GNB3, GNB4, GNB5, GNG10, GNG11, GNG12, GNG13, GNG2, GNG3, GNG4, GNG5, GNG7, GNG8, GNGT1, GNGT2, IQGAP1, ITPR1, ITPR2, ITPR3, KCNB1, KCNC2, KCNG2, KCNS3, PRKACA, PRKACB, PRKACG, PRKAR1A, PRKAR1B, PRKAR2A, PRKAR2B, RAP1A, RAPGEF3, RAPGEF4]	TRUE
REACTOME:18290	Calcitonin-like ligand receptors	0	[-1]	[None]	5	50	0.00577692	1	{}	{}	[ADM2, CALCR, CALCRL, RAMP1, RAMP2]	[ADM, ADM2, CALCA, CALCB, CALCR, CALCRL, IAPP, RAMP1, RAMP2, RAMP3]	TRUE
REACTOME:18307	Trafficking of AMPA receptors	0	[-1]	[None]	4	13.7931	0.549049	1	{}	{}	[CACNG4, CAMK2A, GRIA4, PRKCB]	[AKAP5, AP2A1, AP2A2, AP2B1, AP2M1, AP2S1, CACNG2, CACNG3, CACNG4, CACNG8, CAMK2A, CAMK2B, CAMK2D, CAMK2G, DLG1, DLG4, EPB41L1, GRIA1, GRIA2, GRIA3, GRIA4, GRIP1, MDM2, MYO6, NSF, PICK1, PRKCA, PRKCB, PRKCG]	TRUE
REACTOME:18325	Regulation of insulin secretion	0	[-1]	[None]	14	17.284	0.180754	1	{}	{}	[ADRA2A, ADRA2C, CACNA1A, CACNA1E, CACNA2D2, CACNB2, GNA15, GNG10, GNG4, GNGT1, PLCB1, PLCB2, RAPGEF3, VAMP2]	[ABCC8, ADCY5, ADCY6, ADCY8, ADRA2A, ADRA2C, AHCYL1, AKAP5, ARL2, ARL2BP, CACNA1A, CACNA1C, CACNA1D, CACNA1E, CACNA2D2, CACNB2, CACNB3, CHRM3, FFAR1, GCG, GLP1R, GNA11, GNA14, GNA15, GNAI1, GNAI2, GNAQ, GNAS, GNB1, GNB2, GNB3, GNB4, GNB5, GNG10, GNG11, GNG12, GNG13, GNG2, GNG3, GNG4, GNG5, GNG7, GNG8, GNGT1, GNGT2, INS, IQGAP1, ITPR1, ITPR2, ITPR3, KCNB1, KCNC2, KCNG2, KCNJ11, KCNS3, LOC100507353…	TRUE
REACTOME:18334	NCAM signaling for neurite out-growth	0	[-1]	[None]	16	22.8571	0.0191356	1	{}	{}	[ARTN, CACNA1G, CACNA1H, CACNB2, CNTN2, COL4A4, COL4A5, COL6A1, COL6A2, COL6A3, COL6A6, COL9A2, GDNF, GFRA2, SPTA1, SPTBN5]	[AGRN, ARTN, CACNA1C, CACNA1D, CACNA1G, CACNA1H, CACNA1I, CACNA1S, CACNB1, CACNB2, CACNB3, CACNB4, CDK1, CNTN2, COL4A1, COL4A2, COL4A3, COL4A4, COL4A5, COL6A1, COL6A2, COL6A3, COL6A5, COL6A6, COL9A1, COL9A2, COL9A3, CREB1, FGFR1, FYN, GDNF, GFRA1, GFRA2, GFRA4, GRB2, HRAS, IL6, IL6R, IL6ST, JAK1, JAK2, KRAS, MAP2K1, MAP2K2, MAPK1, MAPK3, NCAM1, NCAN, NRAS, NRTN, PRNP, PSPN, PTK2, PTPN11, PTPRA, R…	TRUE
REACTOME:18339	Adrenaline,noradrenaline inhibits insulin secretion	0	[-1]	[None]	7	25	0.0684329	1	{}	{}	[ADRA2A, ADRA2C, CACNA2D2, CACNB2, GNG10, GNG4, GNGT1]	[ADCY5, ADCY6, ADRA2A, ADRA2C, CACNA1C, CACNA1D, CACNA2D2, CACNB2, CACNB3, GNAI1, GNAI2, GNB1, GNB2, GNB3, GNB4, GNB5, GNG10, GNG11, GNG12, GNG13, GNG2, GNG3, GNG4, GNG5, GNG7, GNG8, GNGT1, GNGT2]	TRUE
REACTOME:18342	Nucleotide-like (purinergic) receptors	0	[-1]	[None]	4	23.5294	0.180298	1	{}	{}	[ADORA1, ADORA3, P2RY11, P2RY2]	[57413, ADORA1, ADORA2A, ADORA2B, ADORA3, GPR17, LPAR4, LPAR6, P2RY1, P2RY10, P2RY11, P2RY12, P2RY13, P2RY14, P2RY2, P2RY4, P2RY6]	TRUE
REACTOME:18347	Glutamate Binding, Activation of AMPA Receptors and Synaptic Plasticity	0	[-1]	[None]	4	13.7931	0.549049	1	{}	{}	[CACNG4, CAMK2A, GRIA4, PRKCB]	[AKAP5, AP2A1, AP2A2, AP2B1, AP2M1, AP2S1, CACNG2, CACNG3, CACNG4, CACNG8, CAMK2A, CAMK2B, CAMK2D, CAMK2G, DLG1, DLG4, EPB41L1, GRIA1, GRIA2, GRIA3, GRIA4, GRIP1, MDM2, MYO6, NSF, PICK1, PRKCA, PRKCB, PRKCG]	TRUE
REACTOME:18365	Lysosphingolipid and LPA receptors	0	[-1]	[None]	5	55.5556	0.00324062	1	{}	{}	[LPAR1, LPAR5, S1PR1, S1PR4, S1PR5]	[LPAR1, LPAR2, LPAR3, LPAR5, S1PR1, S1PR2, S1PR3, S1PR4, S1PR5]	TRUE
REACTOME:18372	Class B/2 (Secretin family receptors)	0	[-1]	[None]	21	23.8636	0.00476281	1	{}	{}	[ADCYAP1R1, ADM2, CALCR, CALCRL, DHH, FZD10, GNG10, GNG4, GNGT1, PTCH2, PTH1R, RAMP1, RAMP2, WNT10A, WNT10B, WNT11, WNT16, WNT3, WNT4, WNT5A, WNT7B]	[ADCYAP1, ADCYAP1R1, ADM, ADM2, CALCA, CALCB, CALCR, CALCRL, CD55, CD97, CRH, CRHR1, CRHR2, DHH, EMR1, EMR2, EMR3, FZD1, FZD10, FZD2, FZD3, FZD4, FZD5, FZD6, FZD7, FZD8, FZD9, GCG, GCGR, GHRH, GHRHR, GIP, GIPR, GLP1R, GLP2R, GNAS, GNB1, GNB2, GNB3, GNB4, GNB5, GNG10, GNG11, GNG12, GNG13, GNG2, GNG3, GNG4, GNG5, GNG7, GNG8, GNGT1, GNGT2, IAPP, IHH, LOC101929777, PTCH1, PTCH2, PTH, PTH1R, PTH2, PTH…	TRUE
REACTOME:18377	Glucagon-type ligand receptors	0	[-1]	[None]	4	13.3333	0.577058	1	{}	{}	[ADCYAP1R1, GNG10, GNG4, GNGT1]	[ADCYAP1, ADCYAP1R1, GCG, GCGR, GHRH, GHRHR, GIP, GIPR, GLP1R, GLP2R, GNAS, GNB1, GNB2, GNB3, GNB4, GNB5, GNG10, GNG11, GNG12, GNG13, GNG2, GNG3, GNG4, GNG5, GNG7, GNG8, GNGT1, GNGT2, SCT, SCTR]	TRUE
REACTOME:18405	Acetylcholine regulates insulin secretion	0	[-1]	[None]	3	30	0.137	1	{}	{}	[GNA15, PLCB1, PLCB2]	[CHRM3, GNA11, GNA14, GNA15, GNAQ, MARCKS, PLCB1, PLCB2, PLCB3, PRKCA]	TRUE
REACTOME:18407	G alpha (12/13) signalling events	0	[-1]	[None]	14	18.1818	0.13557	1	{}	{}	[ADRA1A, ARHGAP4, ARHGEF16, ARHGEF4, FGD2, FGD3, GNG10, GNG4, GNGT1, KALRN, MCF2, NGEF, PIK3R3, RASGRF2]	[ABR, ADRA1A, ADRA1B, ADRA1D, AKAP13, ARHGAP4, ARHGEF1, ARHGEF11, ARHGEF12, ARHGEF16, ARHGEF17, ARHGEF18, ARHGEF2, ARHGEF3, ARHGEF4, ARHGEF6, ARHGEF7, ARHGEF9, CDC42, ECT2, FGD1, FGD2, FGD3, FGD4, GNA12, GNA13, GNB1, GNB2, GNB3, GNB4, GNB5, GNG10, GNG11, GNG12, GNG13, GNG2, GNG3, GNG4, GNG5, GNG7, GNG8, GNGT1, GNGT2, ITSN1, KALRN, LOC100505585, LOC101930241, MCF2, MCF2L, NET1, NGEF, OBSCN, PIK3CA…	TRUE
REACTOME:18425	Prostanoid ligand receptors	0	[-1]	[None]	4	44.4444	0.0223891	1	{}	{}	[PTGDR2, PTGER2, PTGER3, PTGER4]	[PTGDR, PTGDR2, PTGER1, PTGER2, PTGER3, PTGER4, PTGFR, PTGIR, TBXA2R]	TRUE
REACTOME:19118	SLC-mediated transmembrane transport	0	[-1]	[None]	50	19.1571	0.0042826	1	{}	{}	[APOD, HEPH, NUP210, RHCG, SLC11A1, SLC12A5, SLC12A7, SLC13A3, SLC13A4, SLC14A1, SLC14A2, SLC15A2, SLC15A3, SLC16A7, SLC16A8, SLC1A2, SLC1A3, SLC1A4, SLC20A1, SLC22A3, SLC24A3, SLC28A3, SLC2A11, SLC2A4, SLC2A9, SLC30A2, SLC30A8, SLC38A1, SLC38A5, SLC39A2, SLC40A1, SLC43A2, SLC44A4, SLC44A5, SLC47A2, SLC4A7, SLC5A3, SLC5A9, SLC6A1, SLC6A12, SLC6A14, SLC6A20, SLC7A11, SLC7A7, SLC8A2, SLC9A2, SLC9A3…	[AAAS, ALB, APOD, AVP, CP, CTNS, FGF21, G6PC, G6PC2, G6PC3, GCK, GCKR, HEPH, HK1, HK2, HK3, KIAA1919, LCN1, LCN12, LCN15, LCN9, LOC100506403, NUP107, NUP133, NUP153, NUP155, NUP160, NUP188, NUP205, NUP210, NUP214, NUP35, NUP37, NUP43, NUP50, NUP54, NUP62, NUP85, NUP88, NUP93, NUP98, NUPL1, NUPL2, PDZD11, POM121, RANBP2, RHAG, RHBG, RHCG, RUNX1, SEH1L, SLC10A6, SLC11A1, SLC11A2, SLC12A1, SLC12A2, …	TRUE
REACTOME:19140	ADP signalling through P2Y purinoceptor 1	0	[-1]	[None]	4	16	0.428579	1	{}	{}	[GNA15, GNG10, GNG4, GNGT1]	[GNA11, GNA14, GNA15, GNAQ, GNB1, GNB2, GNB3, GNB4, GNB5, GNG10, GNG11, GNG12, GNG13, GNG2, GNG3, GNG4, GNG5, GNG7, GNG8, GNGT1, GNGT2, MAPK14, P2RY1, PLA2G4A, SRC]	TRUE
REACTOME:19145	G beta:gamma signalling through PLC beta	0	[-1]	[None]	5	25	0.115667	1	{}	{}	[GNG10, GNG4, GNGT1, PLCB1, PLCB2]	[GNB1, GNB2, GNB3, GNB4, GNB5, GNG10, GNG11, GNG12, GNG13, GNG2, GNG3, GNG4, GNG5, GNG7, GNG8, GNGT1, GNGT2, PLCB1, PLCB2, PLCB3]	TRUE
REACTOME:19183	CD28 co-stimulation	0	[-1]	[None]	3	9.375	0.816641	1	{}	{}	[CD28, LCK, PIK3R3]	[AKT1, AKT2, AKT3, CD28, CD80, CD86, CDC42, FYN, GRAP2, GRB2, LCK, LYN, MAP3K14, MAP3K8, MAPKAP1, MLST8, MTOR, PAK1, PAK2, PAK3, PDPK1, PIK3CA, PIK3R1, PIK3R2, PIK3R3, RAC1, RICTOR, SRC, THEM4, TRIB3, VAV1, YES1]	TRUE
REACTOME:19184	GPCR downstream signaling	0	[-1]	[None]	122	13.2609	0.520792	1	{}	{}	[ACKR3, ADCY4, ADCYAP1R1, ADM2, ADORA1, ADORA3, ADRA1A, ADRA2A, ADRA2C, AGT, ANXA1, APLN, APLNR, ARHGAP4, ARHGEF16, ARHGEF4, AVPR2, BDKRB2, C3, C3AR1, CALCR, CALCRL, CCKBR, CCL5, CCR6, CCR7, CNR1, CSF2RA, CXCL10, CXCL11, CXCL12, CXCL16, CXCL2, CXCL3, CXCL5, CXCR3, CXCR4, CXCR6, CYSLTR2, DGKB, DGKG, DGKH, F2RL1, FFAR2, FGD2, FGD3, GABBR1, GAL, GNA15, GNG10, GNG4, GNGT1, GPR132, GPR18, GPR4, GPR68,…	[57413, ABR, ACKR3, ADCY1, ADCY2, ADCY3, ADCY4, ADCY5, ADCY6, ADCY7, ADCY8, ADCY9, ADCYAP1, ADCYAP1R1, ADM, ADM2, ADORA1, ADORA2A, ADORA2B, ADORA3, ADRA1A, ADRA1B, ADRA1D, ADRA2A, ADRA2C, ADRB1, ADRB2, ADRB3, ADRBK1, AGT, AGTR1, AGTR2, AKAP13, AKT1, AKT2, AKT3, ANXA1, APLF, APLN, APLNR, APP, ARHGAP4, ARHGEF1, ARHGEF11, ARHGEF12, ARHGEF16, ARHGEF17, ARHGEF18, ARHGEF2, ARHGEF25, ARHGEF3, ARHGEF4, A…	TRUE
REACTOME:19187	Clathrin derived vesicle budding	0	[-1]	[None]	4	5.71429	0.98782	1	{}	{}	[BLOC1S1, SNX9, TPD52L1, VAMP2]	[AP1B1, AP1G1, AP1G2, AP1M1, AP1M2, AP1S1, AP1S2, AP1S3, AP3B1, AP3S1, AP4B1, AP4E1, AP4M1, AP4S1, APP, ARF1, ARRB1, BLOC1S1, BLOC1S3, BLOC1S4, BLOC1S6, CHMP2A, CLINT1, CLTA, CLTB, CLTC, CLVS1, CLVS2, CPD, CTSZ, DNAJC6, DNASE2, DNM2, DTNBP1, FTH1, FTL, GAK, GBF1, GNS, HGS, HIP1R, HSPA8, IGF2R, M6PR, NAPA, NECAP1, OCRL, PICALM, PIK3C2A, PUM1, RAB5C, SH3D19, SH3GL2, SNAP23, SNAPIN, SNX2, SNX5, SNX9…	TRUE
REACTOME:19189	Synthesis, secretion, and deacylation of Ghrelin	0	[-1]	[None]	3	17.6471	0.397038	1	{}	{}	[IGF1, KLF4, PLA2G7]	[ACHE, BCHE, GCG, GH1, GHRL, IGF1, INS, KLF4, LEP, MBOAT4, PCSK1, PLA2G7, SEC11A, SEC11C, SPCS1, SPCS2, SPCS3]	TRUE
REACTOME:19193	Fatty Acids bound to GPR40 (FFAR1) regulate insulin secretion	0	[-1]	[None]	3	37.5	0.0780893	1	{}	{}	[GNA15, PLCB1, PLCB2]	[FFAR1, GNA11, GNA14, GNA15, GNAQ, PLCB1, PLCB2, PLCB3]	TRUE
REACTOME:19195	Adherens junctions interactions	0	[-1]	[None]	6	20	0.199832	1	{}	{}	[CDH15, CDH4, CDH6, CDH8, JUP, PVRL4]	[CADM1, CADM2, CADM3, CDH1, CDH10, CDH11, CDH12, CDH13, CDH15, CDH17, CDH18, CDH2, CDH24, CDH3, CDH4, CDH5, CDH6, CDH7, CDH8, CDH9, CTNNA1, CTNNB1, CTNND1, JUP, MLLT4, PVR, PVRL1, PVRL2, PVRL3, PVRL4]	TRUE
REACTOME:19199	CRMPs in Sema3A signaling	0	[-1]	[None]	4	25	0.153001	1	{}	{}	[DPYSL3, DPYSL5, PLXNA2, PLXNA4]	[CDK5, CDK5R1, CRMP1, DPYSL2, DPYSL3, DPYSL4, DPYSL5, FES, FYN, GSK3B, NRP1, PLXNA1, PLXNA2, PLXNA3, PLXNA4, SEMA3A]	TRUE
REACTOME:19200	Other semaphorin interactions	0	[-1]	[None]	7	36.8421	0.00841378	1	{}	{}	[PLXNA2, PLXNA4, PTPRC, SEMA4A, SEMA4D, SEMA5A, SEMA7A]	[CD72, ITGA1, ITGB1, PLXNA1, PLXNA2, PLXNA4, PLXNB3, PLXNC1, PLXND1, PTPRC, SEMA3E, SEMA4A, SEMA4D, SEMA5A, SEMA6A, SEMA6D, SEMA7A, TREM2, TYROBP]	TRUE
REACTOME:19241	Regulation of lipid metabolism by Peroxisome proliferator-activated receptor alpha (PPARalpha)	0	[-1]	[None]	9	7.89474	0.974099	1	{}	{}	[AGT, APOA1, CD36, G0S2, GRHL1, HMGCR, PPARGC1A, TNFRSF21, TXNRD1]	[ABCA1, ABCB4, ACADM, ACOX1, ACSL1, AGT, ALAS1, ANGPTL4, ANKRD1, APOA1, APOA2, APOA5, ARNTL, CARM1, CCNC, CD36, CDK19, CDK8, CHD9, CLOCK, CPT1A, CPT2, CREBBP, CTGF, CYP1A1, CYP4A11, CYP7A1, EP300, ESRRA, FABP1, FADS1, FDFT1, FHL2, G0S2, GLIPR1, GRHL1, HDAC3, HELZ2, HMGCR, HMGCS2, ME1, MED1, MED10, MED11, MED12, MED13, MED13L, MED14, MED15, MED16, MED17, MED18, MED19, MED20, MED21, MED22, MED23, M…	TRUE
REACTOME:19259	Sema4D in semaphorin signaling	0	[-1]	[None]	4	14.8148	0.490287	1	{}	{}	[MYH14, MYL9, RND1, SEMA4D]	[ARHGAP35, ARHGEF11, ARHGEF12, CDC42, ERBB2, LIMK1, LIMK2, MET, MYH10, MYH11, MYH14, MYH9, MYL12B, MYL6, MYL9, PLXNB1, RAC1, RAC2, RHOA, RHOB, RHOC, RHOG, RND1, ROCK1, ROCK2, RRAS, SEMA4D]	TRUE
REACTOME:19271	Semaphorin interactions	0	[-1]	[None]	12	17.9104	0.171334	1	{}	{}	[DPYSL3, DPYSL5, MYH14, MYL9, PLXNA2, PLXNA4, PTPRC, RND1, SEMA4A, SEMA4D, SEMA5A, SEMA7A]	[ARHGAP35, ARHGEF11, ARHGEF12, CD72, CDC42, CDK5, CDK5R1, CFL1, CRMP1, DPYSL2, DPYSL3, DPYSL4, DPYSL5, ERBB2, FARP2, FES, FYN, GSK3B, HSP90AA1, HSP90AB1, ITGA1, ITGB1, LIMK1, LIMK2, MET, MYH10, MYH11, MYH14, MYH9, MYL12B, MYL6, MYL9, NRP1, PAK1, PAK2, PAK3, PIP5K1C, PLXNA1, PLXNA2, PLXNA3, PLXNA4, PLXNB1, PLXNB3, PLXNC1, PLXND1, PTPRC, RAC1, RAC2, RHOA, RHOB, RHOC, RHOG, RND1, ROCK1, ROCK2, RRAS,…	TRUE
REACTOME:19277	Sema4D induced cell migration and growth-cone collapse	0	[-1]	[None]	4	16.6667	0.396966	1	{}	{}	[MYH14, MYL9, RND1, SEMA4D]	[ARHGEF11, ARHGEF12, CDC42, ERBB2, LIMK1, LIMK2, MYH10, MYH11, MYH14, MYH9, MYL12B, MYL6, MYL9, PLXNB1, RAC1, RAC2, RHOA, RHOB, RHOC, RHOG, RND1, ROCK1, ROCK2, SEMA4D]	TRUE
REACTOME:19279	SEMA3A-Plexin repulsion signaling by inhibiting Integrin adhesion	0	[-1]	[None]	3	21.4286	0.28165	1	{}	{}	[PLXNA2, PLXNA4, RND1]	[FARP2, FES, FYN, NRP1, PIP5K1C, PLXNA1, PLXNA2, PLXNA3, PLXNA4, RAC1, RND1, RRAS, SEMA3A, TLN1]	TRUE
REACTOME:19290	G beta:gamma signalling through PI3Kgamma	0	[-1]	[None]	12	25	0.0203508	1	{}	{}	[CSF2RA, GNG10, GNG4, GNGT1, IL2RB, IL2RG, IL3RA, JAK3, PIK3CG, PIK3R3, PIK3R5, PIK3R6]	[AKT1, AKT2, AKT3, CSF2, CSF2RA, CSF2RB, GAB2, GNB1, GNB2, GNB3, GNB4, GNB5, GNG10, GNG11, GNG12, GNG13, GNG2, GNG3, GNG4, GNG5, GNG7, GNG8, GNGT1, GNGT2, GRB2, IL2, IL2RA, IL2RB, IL2RG, IL3, IL3RA, IL5, IL5RA, JAK1, JAK2, JAK3, PDPK1, PIK3CA, PIK3CB, PIK3CD, PIK3CG, PIK3R1, PIK3R2, PIK3R3, PIK3R5, PIK3R6, RHOA, SHC1]	TRUE
REACTOME:19314	Sodium/Proton exchangers	0	[-1]	[None]	3	33.3333	0.105939	1	{}	{}	[SLC9A2, SLC9A3, SLC9A4]	[SLC9A1, SLC9A2, SLC9A3, SLC9A4, SLC9A5, SLC9A6, SLC9A7, SLC9A8, SLC9A9]	TRUE
REACTOME:19323	Sphingolipid metabolism	0	[-1]	[None]	3	4.22535	0.997219	1	{}	{}	[CERS1, PPAP2C, SMPD3]	[ACER1, ACER2, ACER3, ARSA, ARSB, ARSD, ARSE, ARSF, ARSG, ARSH, ARSI, ARSJ, ARSK, ASAH1, ASAH2, CERK, CERS1, CERS2, CERS3, CERS4, CERS5, CERS6, COL4A3BP, CSNK1G2, CTSA, DEGS1, DEGS2, ENPP7, GALC, GBA, GBA2, GDF1, GLA, GLB1, GLB1L, GLTP, GLTPD1, GM2A, HEXA, HEXB, KDSR, NEU1, NEU2, NEU3, NEU4, OSBP, PPAP2A, PPAP2B, PPAP2C, PPM1L, PRKD1, PSAP, SGMS2, SGPL1, SGPP1, SGPP2, SMPD1, SMPD2, SMPD3, SMPD4, …	TRUE
REACTOME:19324	PD-1 signaling	0	[-1]	[None]	8	33.3333	0.00970605	1	{}	{}	[CD247, HLA-DPA1, HLA-DQB1, HLA-DQB2, HLA-DRA, HLA-DRB1, LCK, PTPN6]	[CD247, CD274, CD3D, CD3E, CD3G, CD4, CSK, HLA-DPA1, HLA-DPB1, HLA-DQA1, HLA-DQA2, HLA-DQB1, HLA-DQB2, HLA-DRA, HLA-DRB1, HLA-DRB3, HLA-DRB4, HLA-DRB5, LCK, LOC100509457, PDCD1, PDCD1LG2, PTPN11, PTPN6]	TRUE
REACTOME:19327	G alpha (s) signalling events	0	[-1]	[None]	23	18.254	0.0679029	1	{}	{}	[ADCY4, ADCYAP1R1, ADM2, AVPR2, CALCR, CALCRL, GNG10, GNG4, GNGT1, HTR7, LOC729966, P2RY11, PDE1A, PDE1B, PDE2A, PTGER2, PTGER4, PTH1R, RAMP1, RAMP2, RLN2, VIPR1, VIPR2]	[ADCY1, ADCY2, ADCY3, ADCY4, ADCY5, ADCY6, ADCY7, ADCY8, ADCY9, ADCYAP1, ADCYAP1R1, ADM, ADM2, ADORA2A, ADORA2B, ADRB1, ADRB2, ADRB3, AVP, AVPR2, CALCA, CALCB, CALCR, CALCRL, CGA, CRH, CRHR1, CRHR2, DRD1, DRD5, FSHB, FSHR, GCG, GCGR, GHRH, GHRHR, GIP, GIPR, GLP1R, GLP2R, GNAI1, GNAI2, GNAI3, GNAS, GNAT3, GNAZ, GNB1, GNB2, GNB3, GNB4, GNB5, GNG10, GNG11, GNG12, GNG13, GNG2, GNG3, GNG4, GNG5, GNG7,…	TRUE
REACTOME:19331	Cell-cell junction organization	0	[-1]	[None]	10	16.3934	0.286427	1	{}	{}	[CDH15, CDH4, CDH6, CDH8, CLDN1, CLDN15, CLDN4, CLDN5, JUP, PVRL4]	[CADM1, CADM2, CADM3, CDH1, CDH10, CDH11, CDH12, CDH13, CDH15, CDH17, CDH18, CDH2, CDH24, CDH3, CDH4, CDH5, CDH6, CDH7, CDH8, CDH9, CLDN1, CLDN10, CLDN11, CLDN12, CLDN14, CLDN15, CLDN16, CLDN17, CLDN18, CLDN19, CLDN2, CLDN20, CLDN22, CLDN23, CLDN3, CLDN4, CLDN5, CLDN6, CLDN7, CLDN8, CLDN9, CRB3, CTNNA1, CTNNB1, CTNND1, F11R, INADL, JUP, LOC102723899, MLLT4, MPP5, PARD3, PARD6A, PARD6B, PARD6G, PR…	TRUE
REACTOME:19333	G alpha (z) signalling events	0	[-1]	[None]	10	22.2222	0.0670683	1	{}	{}	[ADCY4, ADRA2A, ADRA2C, GNG10, GNG4, GNGT1, PRKCB, PRKCQ, RGS17, RGS4]	[ADCY1, ADCY2, ADCY3, ADCY4, ADCY5, ADCY6, ADCY7, ADCY8, ADCY9, ADRA2A, ADRA2C, GNAI1, GNAI2, GNAI3, GNAS, GNAT3, GNAZ, GNB1, GNB2, GNB3, GNB4, GNB5, GNG10, GNG11, GNG12, GNG13, GNG2, GNG3, GNG4, GNG5, GNG7, GNG8, GNGT1, GNGT2, PRKCA, PRKCB, PRKCD, PRKCE, PRKCG, PRKCH, PRKCQ, RGS17, RGS19, RGS20, RGS4]	TRUE
REACTOME:19343	Facilitative Na+-independent glucose transporters	0	[-1]	[None]	3	23.0769	0.243551	1	{}	{}	[SLC2A11, SLC2A4, SLC2A9]	[FGF21, SLC2A1, SLC2A10, SLC2A11, SLC2A12, SLC2A2, SLC2A3, SLC2A4, SLC2A5, SLC2A6, SLC2A7, SLC2A8, SLC2A9]	TRUE
REACTOME:19344	Costimulation by the CD28 family	0	[-1]	[None]	11	15.7143	0.322069	1	{}	{}	[CD247, CD28, HLA-DPA1, HLA-DQB1, HLA-DQB2, HLA-DRA, HLA-DRB1, ICOSLG, LCK, PIK3R3, PTPN6]	[AKT1, AKT2, AKT3, BTLA, CD247, CD274, CD28, CD3D, CD3E, CD3G, CD4, CD80, CD86, CDC42, CSK, CTLA4, FYN, GRAP2, GRB2, HLA-DPA1, HLA-DPB1, HLA-DQA1, HLA-DQA2, HLA-DQB1, HLA-DQB2, HLA-DRA, HLA-DRB1, HLA-DRB3, HLA-DRB4, HLA-DRB5, ICOS, ICOSLG, LCK, LOC100509457, LOC102723996, LYN, MAP3K14, MAP3K8, MAPKAP1, MLST8, MTOR, PAK1, PAK2, PAK3, PDCD1, PDCD1LG2, PDPK1, PIK3CA, PIK3R1, PIK3R2, PIK3R3, PPP2CA, …	TRUE
REACTOME:19351	Signaling by Robo receptor	0	[-1]	[None]	3	9.67742	0.79914	1	{}	{}	[ARHGAP39, PAK6, SRGAP3]	[ABL1, ABL2, ARHGAP39, CAP1, CAP2, CDC42, CLASP1, CLASP2, ENAH, EVL, GPC1, NCK1, NCK2, PAK1, PAK2, PAK3, PAK4, PAK6, PAK7, PFN1, PFN2, RAC1, ROBO1, ROBO2, ROBO3, SLIT2, SOS1, SOS2, SRGAP1, SRGAP3, VASP]	TRUE
REACTOME:19358	CD28 dependent PI3K/Akt signaling	0	[-1]	[None]	3	14.2857	0.541153	1	{}	{}	[CD28, LCK, PIK3R3]	[AKT1, AKT2, AKT3, CD28, CD80, CD86, FYN, LCK, MAP3K14, MAP3K8, MAPKAP1, MLST8, MTOR, PDPK1, PIK3CA, PIK3R1, PIK3R2, PIK3R3, RICTOR, THEM4, TRIB3]	TRUE
REACTOME:19373	Tight junction interactions	0	[-1]	[None]	4	12.9032	0.604049	1	{}	{}	[CLDN1, CLDN15, CLDN4, CLDN5]	[CLDN1, CLDN10, CLDN11, CLDN12, CLDN14, CLDN15, CLDN16, CLDN17, CLDN18, CLDN19, CLDN2, CLDN20, CLDN22, CLDN23, CLDN3, CLDN4, CLDN5, CLDN6, CLDN7, CLDN8, CLDN9, CRB3, F11R, INADL, LOC102723899, MPP5, PARD3, PARD6A, PARD6B, PARD6G, PRKCI]	TRUE
REACTOME:19375	Free fatty acids regulate insulin secretion	0	[-1]	[None]	3	37.5	0.0780893	1	{}	{}	[GNA15, PLCB1, PLCB2]	[FFAR1, GNA11, GNA14, GNA15, GNAQ, PLCB1, PLCB2, PLCB3]	TRUE
REACTOME:19388	G-protein beta:gamma signalling	0	[-1]	[None]	14	27.451	0.00536943	1	{}	{}	[CSF2RA, GNG10, GNG4, GNGT1, IL2RB, IL2RG, IL3RA, JAK3, PIK3CG, PIK3R3, PIK3R5, PIK3R6, PLCB1, PLCB2]	[AKT1, AKT2, AKT3, CSF2, CSF2RA, CSF2RB, GAB2, GNB1, GNB2, GNB3, GNB4, GNB5, GNG10, GNG11, GNG12, GNG13, GNG2, GNG3, GNG4, GNG5, GNG7, GNG8, GNGT1, GNGT2, GRB2, IL2, IL2RA, IL2RB, IL2RG, IL3, IL3RA, IL5, IL5RA, JAK1, JAK2, JAK3, PDPK1, PIK3CA, PIK3CB, PIK3CD, PIK3CG, PIK3R1, PIK3R2, PIK3R3, PIK3R5, PIK3R6, PLCB1, PLCB2, PLCB3, RHOA, SHC1]	TRUE
REACTOME:19397	Transport of inorganic cations/anions and amino acids/oligopeptides	0	[-1]	[None]	22	23.1579	0.00574357	1	{}	{}	[SLC12A5, SLC12A7, SLC15A2, SLC15A3, SLC1A2, SLC1A3, SLC1A4, SLC20A1, SLC24A3, SLC38A1, SLC38A5, SLC43A2, SLC4A7, SLC6A12, SLC6A14, SLC6A20, SLC7A11, SLC7A7, SLC8A2, SLC9A2, SLC9A3, SLC9A4]	[CTNS, SLC12A1, SLC12A2, SLC12A3, SLC12A4, SLC12A5, SLC12A6, SLC12A7, SLC15A1, SLC15A2, SLC15A3, SLC15A4, SLC16A10, SLC17A1, SLC17A5, SLC17A6, SLC17A7, SLC17A8, SLC1A1, SLC1A2, SLC1A3, SLC1A4, SLC1A5, SLC1A6, SLC1A7, SLC20A1, SLC20A2, SLC24A1, SLC24A2, SLC24A3, SLC24A4, SLC24A5, SLC25A10, SLC26A1, SLC26A2, SLC26A3, SLC26A6, SLC26A7, SLC26A9, SLC32A1, SLC34A1, SLC34A2, SLC34A3, SLC36A1, SLC36A2, S…	TRUE
REACTOME:19400	Golgi Associated Vesicle Biogenesis	0	[-1]	[None]	4	7.40741	0.940233	1	{}	{}	[BLOC1S1, SNX9, TPD52L1, VAMP2]	[AP1B1, AP1G1, AP1M1, AP1M2, AP1S1, AP1S2, AP1S3, AP3B1, AP3S1, AP4B1, AP4E1, ARF1, ARRB1, BLOC1S1, BLOC1S3, BLOC1S4, BLOC1S6, CLINT1, CLTA, CLTC, CPD, DNAJC6, DNM2, DTNBP1, FTH1, FTL, GAK, HIP1R, HSPA8, IGF2R, NAPA, NECAP1, OCRL, PICALM, PIK3C2A, PUM1, RAB5C, SH3D19, SH3GL2, SNAPIN, SNX2, SNX5, SNX9, SORT1, TBC1D8B, TFRC, TGOLN2, TPD52, TPD52L1, TXNDC5, VAMP2, VAMP7, VAMP8, YIPF6]	TRUE
REACTOME:20506	Na+/Cl- dependent neurotransmitter transporters	0	[-1]	[None]	4	21.0526	0.238979	1	{}	{}	[SLC6A1, SLC6A12, SLC6A14, SLC6A20]	[SLC18A1, SLC18A2, SLC22A1, SLC22A2, SLC6A1, SLC6A11, SLC6A12, SLC6A13, SLC6A14, SLC6A15, SLC6A18, SLC6A19, SLC6A2, SLC6A20, SLC6A3, SLC6A5, SLC6A6, SLC6A7, SLC6A9]	TRUE
REACTOME:20524	Signal amplification	0	[-1]	[None]	4	12.5	0.629965	1	{}	{}	[GNA15, GNG10, GNG4, GNGT1]	[GNA11, GNA13, GNA14, GNA15, GNAI1, GNAI2, GNAI3, GNAQ, GNAT3, GNB1, GNB2, GNB3, GNB4, GNB5, GNG10, GNG11, GNG12, GNG13, GNG2, GNG3, GNG4, GNG5, GNG7, GNG8, GNGT1, GNGT2, MAPK14, P2RY1, P2RY12, PLA2G4A, SRC, TBXA2R]	TRUE
REACTOME:20530	Zinc transporters	0	[-1]	[None]	3	17.6471	0.397038	1	{}	{}	[SLC30A2, SLC30A8, SLC39A2]	[SLC30A1, SLC30A2, SLC30A3, SLC30A5, SLC30A6, SLC30A7, SLC30A8, SLC39A1, SLC39A10, SLC39A14, SLC39A2, SLC39A3, SLC39A4, SLC39A5, SLC39A6, SLC39A7, SLC39A8]	TRUE
REACTOME:20537	Type I hemidesmosome assembly	0	[-1]	[None]	5	55.5556	0.00324062	1	{}	{}	[COL17A1, ITGB4, LAMA3, LAMB3, LAMC2]	[CD151, COL17A1, DST, ITGA6, ITGB4, LAMA3, LAMB3, LAMC2, PLEC]	TRUE
REACTOME:20546	Ras activation uopn Ca2+ infux through NMDA receptor	0	[-1]	[None]	4	21.0526	0.238979	1	{}	{}	[CAMK2A, GRIN2C, RASGRF1, RASGRF2]	[ACTN2, AKAP9, CALM1, CALM2, CALM3, CAMK2A, CAMK2B, CAMK2D, CAMK2G, DLG4, GRIN1, GRIN2A, GRIN2B, GRIN2C, GRIN2D, HRAS, NEFL, RASGRF1, RASGRF2]	TRUE
REACTOME:20547	Metal ion SLC transporters	0	[-1]	[None]	6	24	0.104082	1	{}	{}	[HEPH, SLC11A1, SLC30A2, SLC30A8, SLC39A2, SLC40A1]	[CP, HEPH, SLC11A1, SLC11A2, SLC30A1, SLC30A2, SLC30A3, SLC30A5, SLC30A6, SLC30A7, SLC30A8, SLC31A1, SLC39A1, SLC39A10, SLC39A14, SLC39A2, SLC39A3, SLC39A4, SLC39A5, SLC39A6, SLC39A7, SLC39A8, SLC40A1, SLC41A1, SLC41A2]	TRUE
REACTOME:20558	Smooth Muscle Contraction	0	[-1]	[None]	5	17.2414	0.33913	1	{}	{}	[ACTA2, ACTG2, LMOD1, MYL10, MYL9]	[ACTA2, ACTG2, CALD1, CALM1, CALM2, CALM3, ITGA1, ITGB5, LMOD1, MYH11, MYL10, MYL12A, MYL12B, MYL5, MYL6, MYL6B, MYL7, MYL9, MYLK, MYLPF, PXN, SORBS1, SORBS3, TLN1, TPM1, TPM2, TPM3, TPM4, VCL]	TRUE
REACTOME:20563	Activation of NMDA receptor upon glutamate binding and postsynaptic events	0	[-1]	[None]	6	14.6341	0.46656	1	{}	{}	[CAMK2A, GRIA4, GRIN2C, RASGRF1, RASGRF2, RPS6KA2]	[ACTN2, ADCY1, ADCY3, ADCY8, AKAP9, BRAF, CALM1, CALM2, CALM3, CAMK2A, CAMK2B, CAMK2D, CAMK2G, CAMK4, CAMKK1, CREB1, DLG4, GRIA1, GRIA2, GRIA3, GRIA4, GRIN1, GRIN2A, GRIN2B, GRIN2C, GRIN2D, HRAS, MAPK1, NEFL, PDPK1, PRKACA, PRKACB, PRKACG, RAF1, RASGRF1, RASGRF2, RPS6KA1, RPS6KA2, RPS6KA3, RPS6KA6, RRAS]	TRUE
REACTOME:20568	CREB phosphorylation through the activation of Ras	0	[-1]	[None]	5	17.2414	0.33913	1	{}	{}	[CAMK2A, GRIN2C, RASGRF1, RASGRF2, RPS6KA2]	[ACTN2, AKAP9, BRAF, CALM1, CALM2, CALM3, CAMK2A, CAMK2B, CAMK2D, CAMK2G, CREB1, DLG4, GRIN1, GRIN2A, GRIN2B, GRIN2C, GRIN2D, HRAS, MAPK1, NEFL, PDPK1, RAF1, RASGRF1, RASGRF2, RPS6KA1, RPS6KA2, RPS6KA3, RPS6KA6, RRAS]	TRUE
REACTOME:20593	Post NMDA receptor activation events	0	[-1]	[None]	5	13.5135	0.555687	1	{}	{}	[CAMK2A, GRIN2C, RASGRF1, RASGRF2, RPS6KA2]	[ACTN2, ADCY1, ADCY3, ADCY8, AKAP9, BRAF, CALM1, CALM2, CALM3, CAMK2A, CAMK2B, CAMK2D, CAMK2G, CAMK4, CAMKK1, CREB1, DLG4, GRIN1, GRIN2A, GRIN2B, GRIN2C, GRIN2D, HRAS, MAPK1, NEFL, PDPK1, PRKACA, PRKACB, PRKACG, RAF1, RASGRF1, RASGRF2, RPS6KA1, RPS6KA2, RPS6KA3, RPS6KA6, RRAS]	TRUE
REACTOME:20594	Unblocking of NMDA receptor, glutamate binding and activation	0	[-1]	[None]	3	17.6471	0.397038	1	{}	{}	[CAMK2A, GRIA4, GRIN2C]	[ACTN2, AKAP9, CAMK2A, CAMK2B, CAMK2D, CAMK2G, DLG4, GRIA1, GRIA2, GRIA3, GRIA4, GRIN1, GRIN2A, GRIN2B, GRIN2C, GRIN2D, NEFL]	TRUE
REACTOME:20647	Thromboxane signalling through TP receptor	0	[-1]	[None]	4	17.3913	0.365074	1	{}	{}	[GNA15, GNG10, GNG4, GNGT1]	[GNA11, GNA13, GNA14, GNA15, GNAQ, GNB1, GNB2, GNB3, GNB4, GNB5, GNG10, GNG11, GNG12, GNG13, GNG2, GNG3, GNG4, GNG5, GNG7, GNG8, GNGT1, GNGT2, TBXA2R]	TRUE
REACTOME:20653	ADP signalling through P2Y purinoceptor 12	0	[-1]	[None]	3	13.6364	0.574003	1	{}	{}	[GNG10, GNG4, GNGT1]	[GNAI1, GNAI2, GNAI3, GNAT3, GNB1, GNB2, GNB3, GNB4, GNB5, GNG10, GNG11, GNG12, GNG13, GNG2, GNG3, GNG4, GNG5, GNG7, GNG8, GNGT1, GNGT2, P2RY12]	TRUE
REACTOME:20676	Cell junction organization	0	[-1]	[None]	15	17.4419	0.161599	1	{}	{}	[CDH15, CDH4, CDH6, CDH8, CLDN1, CLDN15, CLDN4, CLDN5, COL17A1, ITGB4, JUP, LAMA3, LAMB3, LAMC2, PVRL4]	[ACTN1, ARHGEF6, CADM1, CADM2, CADM3, CD151, CDH1, CDH10, CDH11, CDH12, CDH13, CDH15, CDH17, CDH18, CDH2, CDH24, CDH3, CDH4, CDH5, CDH6, CDH7, CDH8, CDH9, CLDN1, CLDN10, CLDN11, CLDN12, CLDN14, CLDN15, CLDN16, CLDN17, CLDN18, CLDN19, CLDN2, CLDN20, CLDN22, CLDN23, CLDN3, CLDN4, CLDN5, CLDN6, CLDN7, CLDN8, CLDN9, COL17A1, CRB3, CTNNA1, CTNNB1, CTNND1, DST, F11R, FBLIM1, FERMT2, FLNA, FLNC, ILK, IN…	TRUE
REACTOME:21254	Presynaptic function of Kainate receptors	0	[-1]	[None]	6	28.5714	0.0502629	1	{}	{}	[GNG10, GNG4, GNGT1, GRIK3, PLCB1, PLCB2]	[GNB1, GNB2, GNB3, GNB4, GNB5, GNG10, GNG11, GNG12, GNG13, GNG2, GNG3, GNG4, GNG5, GNG7, GNG8, GNGT1, GNGT2, GRIK3, PLCB1, PLCB2, PLCB3]	TRUE
REACTOME:21267	Mitotic G1-G1/S phases	0	[-1]	[None]	7	5.14706	0.999489	1	{}	{}	[CCNA1, CCND2, CDKN2A, LIN37, MCM10, ORC6, PSMA6]	[CCNA1, CCNA2, CCNB1, CCND1, CCND2, CCND3, CCNE1, CCNE2, CCNH, CDC25A, CDC45, CDC6, CDC7, CDK1, CDK2, CDK4, CDK6, CDK7, CDKN1A, CDKN1B, CDKN2A, CDKN2B, CDKN2C, CDKN2D, CDT1, CKS1B, CUL1, DBF4, DHFR, DYRK1A, E2F1, E2F2, E2F3, E2F4, E2F5, FBXO5, HDAC1, LIN37, LIN52, LIN54, LIN9, LOC102724991, LOC102725016, MAX, MCM10, MCM2, MCM3, MCM5, MCM6, MCM7, MCM8, MNAT1, MYBL2, MYC, ORC1, ORC2, ORC3, ORC4, OR…	TRUE
REACTOME:21281	TAK1 activates NFkB by phosphorylation and activation of IKKs complex	0	[-1]	[None]	3	12	0.663273	1	{}	{}	[AGER, NOD2, SAA1]	[AGER, APP, CHUK, DHX9, HMGB1, IKBKB, IKBKG, IRAK1, IRAK2, MAP3K7, MYD88, NFKB1, NFKB2, NFKBIA, NFKBIB, NOD1, NOD2, RELA, RIPK2, S100A12, S100B, SAA1, TAB1, TAB2, TAB3]	TRUE
REACTOME:21303	Myogenesis	0	[-1]	[None]	3	10	0.78026	1	{}	{}	[CDH15, CDH4, CTNNA2]	[ABL1, BNIP2, BOC, CDC42, CDH15, CDH2, CDH4, CDON, CTNNA1, CTNNA2, CTNNB1, MAP2K6, MAPK11, MAPK12, MAPK14, MEF2A, MEF2B, MEF2BNB-MEF2B, MEF2C, MEF2D, MYF5, MYF6, MYOD1, MYOG, NEO1, NTN3, SPAG9, TCF12, TCF3, TCF4]	TRUE
REACTOME:21308	MAP kinase activation in TLR cascade	0	[-1]	[None]	3	5.45455	0.982679	1	{}	{}	[MAPK10, NOD2, RPS6KA2]	[ATF1, ATF2, CDK1, CREB1, DUSP3, DUSP4, DUSP6, DUSP7, ELK1, FOS, IKBKG, IL6, IL6R, IL6ST, IRAK1, IRAK2, JAK1, JAK2, JUN, MAP2K1, MAP2K2, MAP2K3, MAP2K4, MAP2K6, MAP2K7, MAP3K7, MAPK1, MAPK10, MAPK11, MAPK14, MAPK3, MAPK7, MAPK8, MAPK9, MAPKAPK2, MAPKAPK3, MEF2A, MEF2C, NOD1, NOD2, PPP2CA, PPP2CB, PPP2R1A, PPP2R1B, PPP2R5D, PTPN11, RIPK2, RPS6KA1, RPS6KA2, RPS6KA3, RPS6KA5, TAB1, TAB2, TAB3, TYK2]	TRUE
REACTOME:21312	Activation of Kainate Receptors upon glutamate binding	0	[-1]	[None]	8	25	0.0532339	1	{}	{}	[GNG10, GNG4, GNGT1, GRIK1, GRIK3, GRIK5, PLCB1, PLCB2]	[CALM1, CALM2, CALM3, DLG1, DLG3, DLG4, GNB1, GNB2, GNB3, GNB4, GNB5, GNG10, GNG11, GNG12, GNG13, GNG2, GNG3, GNG4, GNG5, GNG7, GNG8, GNGT1, GNGT2, GRIK1, GRIK2, GRIK3, GRIK4, GRIK5, NCALD, PLCB1, PLCB2, PLCB3]	TRUE
REACTOME:21322	Ionotropic activity of Kainate Receptors	0	[-1]	[None]	3	25	0.206385	1	{}	{}	[GRIK1, GRIK3, GRIK5]	[CALM1, CALM2, CALM3, DLG1, DLG3, DLG4, GRIK1, GRIK2, GRIK3, GRIK4, GRIK5, NCALD]	TRUE
REACTOME:21346	Activation of Ca-permeable Kainate Receptor	0	[-1]	[None]	3	25	0.206385	1	{}	{}	[GRIK1, GRIK3, GRIK5]	[CALM1, CALM2, CALM3, DLG1, DLG3, DLG4, GRIK1, GRIK2, GRIK3, GRIK4, GRIK5, NCALD]	TRUE
REACTOME:21352	RNA Polymerase I, RNA Polymerase III, and Mitochondrial Transcription	0	[-1]	[None]	6	4.10959	0.999953	1	{}	{}	[GTF2H4, HIST1H2BD, HIST1H2BK, HIST1H4A, HIST1H4J, HIST2H2BE]	[BDP1, BRF1, BRF2, CBX3, CCNH, CD3EAP, CDK7, CHD3, CHD4, CRCP, EHMT2, ERCC2, ERCC3, ERCC6, GATAD2A, GATAD2B, GTF2H1, GTF2H2, GTF2H2C, GTF2H3, GTF2H4, GTF3A, GTF3C1, GTF3C2, GTF3C3, GTF3C4, GTF3C5, H2AFB1, H2AFX, H2AFZ, H3F3A, H3F3B, HDAC1, HDAC2, HIST1H2AB, HIST1H2AC, HIST1H2AD, HIST1H2AE, HIST1H2AJ, HIST1H2BA, HIST1H2BB, HIST1H2BC, HIST1H2BD, HIST1H2BE, HIST1H2BF, HIST1H2BG, HIST1H2BH, HIST1H2BI…	TRUE
REACTOME:21384	Thrombin signalling through proteinase activated receptors (PARs)	0	[-1]	[None]	4	12.5	0.629965	1	{}	{}	[GNA15, GNG10, GNG4, GNGT1]	[ARRB1, ARRB2, F2, F2R, F2RL2, F2RL3, GNA11, GNA12, GNA13, GNA14, GNA15, GNAQ, GNB1, GNB2, GNB3, GNB4, GNB5, GNG10, GNG11, GNG12, GNG13, GNG2, GNG3, GNG4, GNG5, GNG7, GNG8, GNGT1, GNGT2, MAPK1, MAPK3, SRC]	TRUE
REACTOME:21402	CDO in myogenesis	0	[-1]	[None]	3	10	0.78026	1	{}	{}	[CDH15, CDH4, CTNNA2]	[ABL1, BNIP2, BOC, CDC42, CDH15, CDH2, CDH4, CDON, CTNNA1, CTNNA2, CTNNB1, MAP2K6, MAPK11, MAPK12, MAPK14, MEF2A, MEF2B, MEF2BNB-MEF2B, MEF2C, MEF2D, MYF5, MYF6, MYOD1, MYOG, NEO1, NTN3, SPAG9, TCF12, TCF3, TCF4]	TRUE
REACTOME:22161	Post-translational protein modification	0	[-1]	[None]	31	9.19881	0.992269	1	{}	{}	[ADAMTS10, ADAMTS12, ADAMTS13, ADAMTS14, ADAMTS15, ADAMTS16, ADAMTS17, ADAMTSL1, ADAMTSL2, ADAMTSL3, ADAMTSL4, B3GNT7, CDKN2A, CFP, F10, F7, GALNT15, GALNT16, GALNT6, GCNT1, GCNT3, GMPPB, MGAT3, MGAT4A, MUC1, MUC15, NUP210, SBSPON, SEMA5A, THSD4, VKORC1]	[AAAS, ADAMTS1, ADAMTS10, ADAMTS12, ADAMTS13, ADAMTS14, ADAMTS15, ADAMTS16, ADAMTS17, ADAMTS18, ADAMTS19, ADAMTS2, ADAMTS20, ADAMTS3, ADAMTS4, ADAMTS5, ADAMTS6, ADAMTS7, ADAMTS8, ADAMTS9, ADAMTSL1, ADAMTSL2, ADAMTSL3, ADAMTSL4, ALG1, ALG10, ALG10B, ALG11, ALG12, ALG13, ALG14, ALG2, ALG3, ALG5, ALG6, ALG8, ALG9, ARSA, ARSB, ARSD, ARSE, ARSF, ARSG, ARSH, ARSI, ARSJ, ARSK, B3GALTL, B3GNT2, B3GNT3, B…	TRUE
REACTOME:22172	Chromosome Maintenance	0	[-1]	[None]	6	5.60748	0.997067	1	{}	{}	[CASC5, HIST1H2BD, HIST1H2BK, HIST1H4A, HIST1H4J, HIST2H2BE]	[ACD, APEX1, APITD1, APITD1-CORT, CASC5, CENPA, CENPC, CENPH, CENPI, CENPK, CENPL, CENPM, CENPN, CENPO, CENPP, CENPQ, CENPT, CENPU, CENPW, DKC1, DNA2, FEN1, H2AFB1, H2AFX, H2AFZ, HIST1H2AB, HIST1H2AC, HIST1H2AD, HIST1H2AE, HIST1H2AJ, HIST1H2BA, HIST1H2BB, HIST1H2BC, HIST1H2BD, HIST1H2BE, HIST1H2BF, HIST1H2BG, HIST1H2BH, HIST1H2BI, HIST1H2BJ, HIST1H2BK, HIST1H2BL, HIST1H2BM, HIST1H2BN, HIST1H2BO, …	TRUE
REACTOME:22186	Deposition of new CENPA-containing nucleosomes at the centromere	0	[-1]	[None]	6	8.33333	0.929331	1	{}	{}	[CASC5, HIST1H2BD, HIST1H2BK, HIST1H4A, HIST1H4J, HIST2H2BE]	[APITD1, APITD1-CORT, CASC5, CENPA, CENPC, CENPH, CENPI, CENPK, CENPL, CENPM, CENPN, CENPO, CENPP, CENPQ, CENPT, CENPU, CENPW, H2AFB1, H2AFX, H2AFZ, HIST1H2AB, HIST1H2AC, HIST1H2AD, HIST1H2AE, HIST1H2AJ, HIST1H2BA, HIST1H2BB, HIST1H2BC, HIST1H2BD, HIST1H2BE, HIST1H2BF, HIST1H2BG, HIST1H2BH, HIST1H2BI, HIST1H2BJ, HIST1H2BK, HIST1H2BL, HIST1H2BM, HIST1H2BN, HIST1H2BO, HIST1H4A, HIST1H4B, HIST1H4C, …	TRUE
REACTOME:22205	L1CAM interactions	0	[-1]	[None]	15	15.4639	0.302955	1	{}	{}	[ALCAM, ANK3, CHL1, CNTN2, CNTN6, CSNK2B, ITGA10, KCNQ3, RPS6KA2, SCN11A, SCN3B, SCN4B, SCN9A, SPTA1, SPTBN5]	[ALCAM, ANK1, ANK2, ANK3, AP2A1, AP2A2, AP2B1, AP2M1, AP2S1, CHL1, CLTA, CNTN1, CNTN2, CNTN6, CNTNAP1, CSNK2A1, CSNK2A2, CSNK2B, DCX, DLG1, DLG3, DLG4, DNM1, DNM2, DNM3, DPYSL2, EGFR, EPHB2, EZR, FGFR1, HSPA8, ITGA1, ITGA10, ITGA2, ITGA2B, ITGA5, ITGA9, ITGAV, ITGB1, ITGB3, KCNQ2, KCNQ3, KIAA1598, KIF4A, KIF4B, L1CAM, LAMA1, LAMB1, LAMC1, LOC101928143, MAP2K1, MAP2K2, MAPK1, MAPK3, MSN, NCAM1, NC…	TRUE
REACTOME:22232	Signaling by Interleukins	0	[-1]	[None]	18	16.2162	0.214181	1	{}	{}	[BLNK, CSF2RA, HAVCR2, HCK, HGF, IL18, IL1R1, IL1RN, IL2RB, IL2RG, IL3RA, INPP5D, JAK3, LCK, NOD2, PIK3R3, PTPN6, SOCS3]	[BLNK, BTRC, CASP1, CBL, CDK1, CHUK, CRK, CRKL, CSF2, CSF2RA, CSF2RB, CUL1, FYN, GAB2, GRB2, HAVCR2, HCK, HGF, HRAS, IKBKB, IKBKG, IL18, IL1A, IL1B, IL1R1, IL1R2, IL1RAP, IL1RN, IL2, IL2RA, IL2RB, IL2RG, IL3, IL3RA, IL5, IL5RA, IL6, IL6R, IL6ST, IL7, IL7R, INPP5D, INPPL1, IRAK1, IRAK2, IRAK3, IRAK4, JAK1, JAK2, JAK3, KRAS, LCK, LGALS9, LYN, MAP2K1, MAP2K2, MAP2K4, MAP2K6, MAP3K3, MAP3K7, MAP3K8, …	TRUE
REACTOME:22237	Netrin-1 signaling	0	[-1]	[None]	8	19.0476	0.186039	1	{}	{}	[ABLIM1, ABLIM2, NTN1, NTN4, PRKCQ, SLIT3, UNC5B, UNC5D]	[ABLIM1, ABLIM2, ABLIM3, AGAP2, CDC42, DCC, DOCK1, EZR, FYN, HFE2, MYO10, NCK1, NEO1, NTN1, NTN4, PITPNA, PLCG1, PRKCQ, PTK2, PTPN11, RAC1, RGMA, RGMB, ROBO1, SIAH1, SIAH2, SLIT1, SLIT2, SLIT3, SRC, TRIO, TRPC1, TRPC3, TRPC4, TRPC5, TRPC6, TRPC7, UNC5A, UNC5B, UNC5C, UNC5D, WASL]	TRUE
REACTOME:22258	Metabolism of lipids and lipoproteins	0	[-1]	[None]	73	12.543	0.721962	1	{}	{}	[ABCC3, ABCG1, ABCG5, ACOX2, ACSL5, ACSL6, AGPAT9, AGT, AKR1C2, ALOX12B, ALOX5AP, APOA1, APOB, APOC2, APOE, BAAT, CD36, CERS1, CHKB, CPT1B, CYP17A1, CYP19A1, CYP1B1, CYP24A1, CYP46A1, CYP7B1, DGAT2, DHCR24, ELOVL2, ELOVL3, ELOVL6, ELOVL7, FABP4, FABP7, FADS2, G0S2, GGT5, GK, GPD1, GPX2, GRHL1, HMGCR, HPGD, INPP5D, LIPC, LRP2, PIK3CG, PIK3R3, PIK3R5, PIK3R6, PIP5K1B, PLA2G6, PLB1, PLD4, PLD6, PLIN…	[A2M, ABCA1, ABCB11, ABCB4, ABCC1, ABCC3, ABCD1, ABCG1, ABCG5, ABCG8, ABHD5, ACAA1, ACACA, ACACB, ACADL, ACADM, ACADS, ACADVL, ACAT1, ACER1, ACER2, ACER3, ACHE, ACLY, ACOT8, ACOX1, ACOX2, ACOX3, ACSL1, ACSL4, ACSL5, ACSL6, AGPAT1, AGPAT2, AGPAT3, AGPAT4, AGPAT5, AGPAT6, AGPAT9, AGPS, AGT, AKR1B1, AKR1C1, AKR1C2, AKR1C3, AKR1C4, AKR1D1, ALAS1, ALB, ALOX12, ALOX12B, ALOX15, ALOX15B, ALOX5, ALOX5AP,…	TRUE
REACTOME:22266	Interaction between L1 and Ankyrins	0	[-1]	[None]	8	27.5862	0.0310432	1	{}	{}	[ANK3, KCNQ3, SCN11A, SCN3B, SCN4B, SCN9A, SPTA1, SPTBN5]	[ANK1, ANK2, ANK3, KCNQ2, KCNQ3, L1CAM, NFASC, NRCAM, SCN10A, SCN11A, SCN1A, SCN1B, SCN2A, SCN2B, SCN3A, SCN3B, SCN4A, SCN4B, SCN5A, SCN7A, SCN8A, SCN9A, SPTA1, SPTAN1, SPTB, SPTBN1, SPTBN2, SPTBN4, SPTBN5]	TRUE
REACTOME:22279	Fatty acid, triacylglycerol, and ketone body metabolism	0	[-1]	[None]	20	10.8696	0.86107	1	{}	{}	[ACSL5, ACSL6, AGPAT9, AGT, APOA1, CD36, CPT1B, DGAT2, ELOVL2, ELOVL3, ELOVL6, ELOVL7, G0S2, GK, GPD1, GRHL1, HMGCR, PPARGC1A, TNFRSF21, TXNRD1]	[ABCA1, ABCB4, ACACA, ACACB, ACADL, ACADM, ACADS, ACADVL, ACAT1, ACLY, ACOX1, ACSL1, ACSL4, ACSL5, ACSL6, AGPAT1, AGPAT2, AGPAT3, AGPAT4, AGPAT5, AGPAT6, AGPAT9, AGT, ALAS1, ANGPTL4, ANKRD1, APOA1, APOA2, APOA5, ARNTL, BDH1, CARM1, CCNC, CD36, CDK19, CDK8, CHD9, CLOCK, CPT1A, CPT1B, CPT2, CREBBP, CTGF, CYP1A1, CYP4A11, CYP7A1, DECR1, DGAT1, DGAT2, ECHS1, ECI1, ELOVL1, ELOVL2, ELOVL3, ELOVL4, ELOV…	TRUE
REACTOME:22285	Transport of vitamins, nucleosides, and related molecules	0	[-1]	[None]	4	10.5263	0.761518	1	{}	{}	[APOD, SLC28A3, SLCO1A2, SLCO2B1]	[ALB, APOD, AVP, LCN1, LCN12, LCN15, LCN9, PDZD11, SLC27A1, SLC27A4, SLC27A6, SLC28A1, SLC28A2, SLC28A3, SLC29A1, SLC29A2, SLC29A3, SLC29A4, SLC33A1, SLC35A1, SLC35A2, SLC35A3, SLC35B2, SLC35B3, SLC35B4, SLC35C1, SLC35D1, SLC35D2, SLC5A6, SLCO1A2, SLCO1B1, SLCO1B3, SLCO1C1, SLCO2A1, SLCO2B1, SLCO3A1, SLCO4A1, SLCO4C1]	TRUE
REACTOME:22292	CHL1 interactions	0	[-1]	[None]	3	33.3333	0.105939	1	{}	{}	[CHL1, CNTN6, ITGA10]	[ANK1, CHL1, CNTN6, HSPA8, ITGA1, ITGA10, ITGA2, ITGB1, NRP1]	TRUE
REACTOME:22344	Nucleosome assembly	0	[-1]	[None]	6	8.33333	0.929331	1	{}	{}	[CASC5, HIST1H2BD, HIST1H2BK, HIST1H4A, HIST1H4J, HIST2H2BE]	[APITD1, APITD1-CORT, CASC5, CENPA, CENPC, CENPH, CENPI, CENPK, CENPL, CENPM, CENPN, CENPO, CENPP, CENPQ, CENPT, CENPU, CENPW, H2AFB1, H2AFX, H2AFZ, HIST1H2AB, HIST1H2AC, HIST1H2AD, HIST1H2AE, HIST1H2AJ, HIST1H2BA, HIST1H2BB, HIST1H2BC, HIST1H2BD, HIST1H2BE, HIST1H2BF, HIST1H2BG, HIST1H2BH, HIST1H2BI, HIST1H2BJ, HIST1H2BK, HIST1H2BL, HIST1H2BM, HIST1H2BN, HIST1H2BO, HIST1H4A, HIST1H4B, HIST1H4C, …	TRUE
REACTOME:22351	DCC mediated attractive signaling	0	[-1]	[None]	3	21.4286	0.28165	1	{}	{}	[ABLIM1, ABLIM2, NTN1]	[ABLIM1, ABLIM2, ABLIM3, CDC42, DCC, DOCK1, FYN, NCK1, NTN1, PTK2, RAC1, SRC, TRIO, WASL]	TRUE
REACTOME:22384	Netrin mediated repulsion signals	0	[-1]	[None]	3	30	0.137	1	{}	{}	[NTN1, UNC5B, UNC5D]	[DCC, FYN, NTN1, PTK2, PTPN11, SRC, UNC5A, UNC5B, UNC5C, UNC5D]	TRUE
REACTOME:22393	Respiratory electron transport	0	[-1]	[None]	5	5.74713	0.993086	1	{}	{}	[COX6A1, NDUFA11, NDUFA7, NDUFB8, NDUFC2]	[850642, COX1, COX11, COX14, COX16, COX18, COX2, COX20, COX3, COX4I1, COX5A, COX5B, COX6A1, COX6B1, COX6C, COX7A2L, COX7B, COX7C, COX8A, CYC1, CYCS, CYTB, ETFA, ETFB, ETFDH, LRPPRC, ND1, ND2, ND3, ND4, ND4L, ND5, ND6, NDUFA1, NDUFA10, NDUFA11, NDUFA12, NDUFA13, NDUFA2, NDUFA3, NDUFA4, NDUFA5, NDUFA6, NDUFA7, NDUFA8, NDUFA9, NDUFAB1, NDUFB1, NDUFB10, NDUFB11, NDUFB2, NDUFB3, NDUFB4, NDUFB5, NDUFB6…	TRUE
REACTOME:22442	Interleukin-1 signaling	0	[-1]	[None]	3	7.5	0.915139	1	{}	{}	[IL1R1, IL1RN, NOD2]	[BTRC, CHUK, CUL1, IKBKB, IKBKG, IL1A, IL1B, IL1R1, IL1R2, IL1RAP, IL1RN, IRAK1, IRAK2, IRAK3, IRAK4, MAP2K1, MAP2K4, MAP2K6, MAP3K3, MAP3K7, MAP3K8, MYD88, NFKB1, NOD1, NOD2, PELI1, PELI2, PELI3, RBX1, RIPK2, SKP1, SQSTM1, TAB1, TAB2, TAB3, TNIP2, TOLLIP, UBE2N, UBE2NL, UBE2V1]	TRUE
REACTOME:23765	Reduction of cytosolic Ca++ levels	0	[-1]	[None]	3	30	0.137	1	{}	{}	[ATP2A3, ATP2B3, SLC8A2]	[ATP2A1, ATP2A2, ATP2A3, ATP2B1, ATP2B2, ATP2B3, ATP2B4, SLC8A1, SLC8A2, SLC8A3]	TRUE
REACTOME:23767	cGMP effects	0	[-1]	[None]	6	33.3333	0.0243039	1	{}	{}	[KCNMB4, MRVI1, PDE1A, PDE1B, PDE2A, PRKG2]	[ITPR1, KCNMA1, KCNMB1, KCNMB2, KCNMB3, KCNMB4, MRVI1, PDE10A, PDE11A, PDE1A, PDE1B, PDE2A, PDE3A, PDE3B, PDE5A, PDE9A, PRKG1, PRKG2]	TRUE
REACTOME:23787	Regulation of signaling by CBL	0	[-1]	[None]	3	16.6667	0.434636	1	{}	{}	[BLNK, HCK, PIK3R3]	[BLNK, CBL, CRK, CRKL, FYN, GRB2, HCK, LYN, PIK3CA, PIK3CB, PIK3CD, PIK3R1, PIK3R2, PIK3R3, RAPGEF1, SYK, VAV1, YES1]	TRUE
REACTOME:23837	Interleukin-3, 5 and GM-CSF signaling	0	[-1]	[None]	10	22.2222	0.0670683	1	{}	{}	[BLNK, CSF2RA, HCK, IL2RB, IL2RG, IL3RA, INPP5D, JAK3, PIK3R3, PTPN6]	[BLNK, CBL, CRK, CRKL, CSF2, CSF2RA, CSF2RB, FYN, GAB2, GRB2, HCK, HRAS, IL2, IL2RA, IL2RB, IL2RG, IL3, IL3RA, IL5, IL5RA, INPP5D, INPPL1, JAK1, JAK2, JAK3, LYN, PIK3CA, PIK3CB, PIK3CD, PIK3R1, PIK3R2, PIK3R3, PRKACA, PTPN11, PTPN6, RAPGEF1, SHC1, SOS1, STAT5A, STAT5B, SYK, TEC, VAV1, YES1, YWHAZ]	TRUE
REACTOME:23876	Platelet homeostasis	0	[-1]	[None]	19	24.6753	0.00480213	1	{}	{}	[APOB, ATP2A3, ATP2B3, GNG10, GNG4, GNGT1, GUCY1A2, GUCY1A3, KCNMB4, MRVI1, NOS2, NOS3, P2RX1, PDE1A, PDE1B, PDE2A, PRKG2, PTPN6, SLC8A2]	[APOB, ATP2A1, ATP2A2, ATP2A3, ATP2B1, ATP2B2, ATP2B3, ATP2B4, FGR, GNAS, GNB1, GNB2, GNB3, GNB4, GNB5, GNG10, GNG11, GNG12, GNG13, GNG2, GNG3, GNG4, GNG5, GNG7, GNG8, GNGT1, GNGT2, GUCY1A2, GUCY1A3, GUCY1B3, ITPR1, ITPR2, ITPR3, KCNMA1, KCNMB1, KCNMB2, KCNMB3, KCNMB4, LRP8, MAPK14, MRVI1, NOS1, NOS2, NOS3, ORAI1, P2RX1, PDE10A, PDE11A, PDE1A, PDE1B, PDE2A, PDE3A, PDE3B, PDE5A, PDE9A, PLA2G4A, PP…	TRUE
REACTOME:23887	Aquaporin-mediated transport	0	[-1]	[None]	8	15.6863	0.364014	1	{}	{}	[ADCY4, AQP1, AQP3, AVPR2, GNG10, GNG4, GNGT1, MYO5B]	[ADCY1, ADCY2, ADCY3, ADCY4, ADCY5, ADCY6, ADCY7, ADCY8, ADCY9, AQP1, AQP10, AQP11, AQP2, AQP3, AQP4, AQP5, AQP6, AQP7, AQP8, AQP9, AVP, AVPR2, GNAS, GNB1, GNB2, GNB3, GNB4, GNB5, GNG10, GNG11, GNG12, GNG13, GNG2, GNG3, GNG4, GNG5, GNG7, GNG8, GNGT1, GNGT2, MIP, MYO5B, PRKACA, PRKACB, PRKACG, PRKAR1A, PRKAR1B, PRKAR2A, PRKAR2B, RAB11A, RAB11FIP2]	TRUE
REACTOME:23891	Interleukin receptor SHC signaling	0	[-1]	[None]	8	28.5714	0.025337	1	{}	{}	[CSF2RA, IL2RB, IL2RG, IL3RA, INPP5D, JAK3, PIK3R3, PTPN6]	[CSF2, CSF2RA, CSF2RB, GAB2, GRB2, HRAS, IL2, IL2RA, IL2RB, IL2RG, IL3, IL3RA, IL5, IL5RA, INPP5D, INPPL1, JAK1, JAK2, JAK3, PIK3CA, PIK3CB, PIK3CD, PIK3R1, PIK3R2, PIK3R3, PTPN6, SHC1, SOS1]	TRUE
REACTOME:23898	Rap1 signalling	0	[-1]	[None]	3	18.75	0.35879	1	{}	{}	[RAPGEF3, RASGRP1, RASGRP2]	[PRKACA, PRKACB, PRKACG, PRKG1, RAF1, RAP1A, RAP1B, RAP1GAP, RAP1GAP2, RAPGEF3, RAPGEF4, RASGRP1, RASGRP2, SIPA1, YWHAB, YWHAZ]	TRUE
REACTOME:23905	Platelet calcium homeostasis	0	[-1]	[None]	4	21.0526	0.238979	1	{}	{}	[ATP2A3, ATP2B3, P2RX1, SLC8A2]	[ATP2A1, ATP2A2, ATP2A3, ATP2B1, ATP2B2, ATP2B3, ATP2B4, ITPR1, ITPR2, ITPR3, ORAI1, P2RX1, SLC8A1, SLC8A2, SLC8A3, STIM1, TRPC3, TRPC6, TRPC7]	TRUE
REACTOME:23916	Signal regulatory protein (SIRP) family interactions	0	[-1]	[None]	3	23.0769	0.243551	1	{}	{}	[FYB, PTPN6, SIRPB1]	[CD47, FYB, GRB2, PTK2, PTK2B, PTPN11, PTPN6, SIRPA, SIRPB1, SIRPG, SKAP2, SRC, TYROBP]	TRUE
REACTOME:23946	Prostacyclin signalling through prostacyclin receptor	0	[-1]	[None]	3	15.7895	0.471322	1	{}	{}	[GNG10, GNG4, GNGT1]	[GNAS, GNB1, GNB2, GNB3, GNB4, GNB5, GNG10, GNG11, GNG12, GNG13, GNG2, GNG3, GNG4, GNG5, GNG7, GNG8, GNGT1, GNGT2, PTGIR]	TRUE
REACTOME:23947	GABA synthesis, release, reuptake and degradation	0	[-1]	[None]	6	33.3333	0.0243039	1	{}	{}	[ALDH5A1, CPLX1, GAD1, SLC6A1, SLC6A12, VAMP2]	[ABAT, ALDH5A1, CPLX1, DNAJC5, GAD1, HSPA8, RAB3A, RIMS1, SLC32A1, SLC6A1, SLC6A11, SLC6A12, SLC6A13, SNAP25, STX1A, STXBP1, SYT1, VAMP2]	TRUE
REACTOME:24023	Vasopressin regulates renal water homeostasis via Aquaporins	0	[-1]	[None]	8	18.6046	0.203839	1	{}	{}	[ADCY4, AQP1, AQP3, AVPR2, GNG10, GNG4, GNGT1, MYO5B]	[ADCY1, ADCY2, ADCY3, ADCY4, ADCY5, ADCY6, ADCY7, ADCY8, ADCY9, AQP1, AQP2, AQP3, AQP4, AVP, AVPR2, GNAS, GNB1, GNB2, GNB3, GNB4, GNB5, GNG10, GNG11, GNG12, GNG13, GNG2, GNG3, GNG4, GNG5, GNG7, GNG8, GNGT1, GNGT2, MYO5B, PRKACA, PRKACB, PRKACG, PRKAR1A, PRKAR1B, PRKAR2A, PRKAR2B, RAB11A, RAB11FIP2]	TRUE
REACTOME:24941	Circadian Clock	0	[-1]	[None]	3	4.7619	0.992965	1	{}	{}	[F7, PER2, PPARGC1A]	[ARNTL, ARNTL2, ATF2, AVP, BHLHE40, BHLHE41, BTRC, CARM1, CCRN4L, CHD9, CLOCK, CPT1A, CREB1, CREBBP, CRTC1, CRY1, CRY2, CSNK1D, CSNK1E, CUL1, DBP, EP300, F7, FBXL3, HDAC3, HELZ2, HIF1A, MED1, MEF2C, MEF2D, NAMPT, NCOA1, NCOA2, NCOA6, NCOR1, NPAS2, NR1D1, NR3C1, NRIP1, PER1, PER2, PPARA, PPARGC1A, PPP1CA, PPP1CB, PPP1CC, RAI1, RORA, RPS27A, RXRA, SERPINE1, SIK1, SIRT1, SKP1, SMARCD3, SREBF1, TBL1X…	TRUE
REACTOME:24970	Factors involved in megakaryocyte development and platelet production	0	[-1]	[None]	10	7.40741	0.989155	1	{}	{}	[DOCK3, DOCK5, GATA3, GATA6, IRF1, IRF7, KIF11, NFE2, SH2B3, ZFPM2]	[ABL1, AK3, AKAP1, AKAP10, CABLES1, CABLES2, CAPZA1, CAPZA2, CAPZB, CBX5, CDC42, CDK2, CDK5, CENPE, CREBBP, DOCK1, DOCK10, DOCK11, DOCK2, DOCK3, DOCK4, DOCK5, DOCK6, DOCK7, DOCK8, DOCK9, EHD1, EHD2, EHD3, EP300, GATA1, GATA2, GATA3, GATA4, GATA5, GATA6, H3F3A, H3F3B, HBB, HBD, HBE1, HBG1, HBG2, HDAC1, HDAC2, HIST1H3A, HIST1H3B, HIST1H3C, HIST1H3D, HIST1H3E, HIST1H3F, HIST1H3G, HIST1H3H, HIST1H3I,…	TRUE
REACTOME:25004	Inhibition of voltage gated Ca2+ channels via Gbeta/gamma subunits	0	[-1]	[None]	6	24	0.104082	1	{}	{}	[GABBR1, GNG10, GNG4, GNGT1, KCNJ10, KCNJ2]	[GABBR1, GABBR2, GNB1, GNB2, GNB3, GNG10, GNG12, GNG2, GNG3, GNG4, GNG5, GNG7, GNG8, GNGT1, GNGT2, KCNJ10, KCNJ12, KCNJ15, KCNJ16, KCNJ2, KCNJ3, KCNJ4, KCNJ5, KCNJ6, KCNJ9]	TRUE
REACTOME:25024	TRAF6 mediated induction of NFkB and MAP kinases upon TLR7/8 or 9 activation	0	[-1]	[None]	5	5.81395	0.992356	1	{}	{}	[AGER, MAPK10, NOD2, RPS6KA2, SAA1]	[AGER, APP, ATF1, ATF2, CDK1, CHUK, CREB1, DHX9, DUSP3, DUSP4, DUSP6, DUSP7, ECSIT, ELK1, FOS, HMGB1, IKBKB, IKBKG, IL6, IL6R, IL6ST, IRAK1, IRAK2, IRAK4, JAK1, JAK2, JUN, MAP2K1, MAP2K2, MAP2K3, MAP2K4, MAP2K6, MAP2K7, MAP3K1, MAP3K7, MAPK1, MAPK10, MAPK11, MAPK14, MAPK3, MAPK7, MAPK8, MAPK9, MAPKAPK2, MAPKAPK3, MEF2A, MEF2C, MYD88, NFKB1, NFKB2, NFKBIA, NFKBIB, NOD1, NOD2, PELI1, PELI2, PELI3, …	TRUE
REACTOME:25031	GABA B receptor activation	0	[-1]	[None]	7	17.9487	0.254317	1	{}	{}	[ADCY4, GABBR1, GNG10, GNG4, GNGT1, KCNJ10, KCNJ2]	[ADCY1, ADCY2, ADCY3, ADCY4, ADCY5, ADCY6, ADCY7, ADCY8, ADCY9, GABBR1, GABBR2, GNAI1, GNAI2, GNAI3, GNAL, GNAT3, GNB1, GNB2, GNB3, GNG10, GNG12, GNG2, GNG3, GNG4, GNG5, GNG7, GNG8, GNGT1, GNGT2, KCNJ10, KCNJ12, KCNJ15, KCNJ16, KCNJ2, KCNJ3, KCNJ4, KCNJ5, KCNJ6, KCNJ9]	TRUE
REACTOME:25060	Iron uptake and transport	0	[-1]	[None]	9	20.9302	0.108163	1	{}	{}	[ATP6V0A4, ATP6V0D2, ATP6V1B1, HEPH, LCN2, SLC22A17, SLC40A1, STEAP2, TF]	[ABCG2, ATP6AP1, ATP6V0A1, ATP6V0A2, ATP6V0A4, ATP6V0B, ATP6V0C, ATP6V0D1, ATP6V0D2, ATP6V0E1, ATP6V0E2, ATP6V1A, ATP6V1B1, ATP6V1B2, ATP6V1C1, ATP6V1C2, ATP6V1D, ATP6V1E1, ATP6V1E2, ATP6V1F, ATP6V1G1, ATP6V1G2, ATP6V1G3, ATP6V1H, CP, CYBRD1, FLVCR1, FTH1, FTL, HEPH, HMOX1, HMOX2, LCN2, MCOLN1, SLC11A2, SLC22A17, SLC40A1, SLC46A1, STEAP2, STEAP3, TCIRG1, TF, TFRC]	TRUE
REACTOME:25149	Ion transport by P-type ATPases	0	[-1]	[None]	13	27.6596	0.00670231	1	{}	{}	[ATP12A, ATP13A4, ATP1A3, ATP1B1, ATP1B2, ATP2A3, ATP2B3, ATP2C2, ATP8B4, FXYD1, FXYD3, FXYD7, PLN]	[ATP10A, ATP10B, ATP10D, ATP11A, ATP11B, ATP11C, ATP12A, ATP13A4, ATP13A5, ATP1A1, ATP1A2, ATP1A3, ATP1A4, ATP1B1, ATP1B2, ATP1B3, ATP2A1, ATP2A2, ATP2A3, ATP2B1, ATP2B2, ATP2B3, ATP2B4, ATP2C1, ATP2C2, ATP4A, ATP4B, ATP7A, ATP7B, ATP8A1, ATP8A2, ATP8B1, ATP8B2, ATP8B3, ATP8B4, ATP9A, ATP9B, CUTC, FXYD1, FXYD2, FXYD3, FXYD4, FXYD6, FXYD6-FXYD2, FXYD7, PDZD11, PLN]	TRUE
REACTOME:25199	GABA receptor activation	0	[-1]	[None]	8	14.5455	0.449028	1	{}	{}	[ADCY4, GABBR1, GABRA5, GNG10, GNG4, GNGT1, KCNJ10, KCNJ2]	[ADCY1, ADCY2, ADCY3, ADCY4, ADCY5, ADCY6, ADCY7, ADCY8, ADCY9, ARHGEF9, GABBR1, GABBR2, GABRA1, GABRA2, GABRA3, GABRA4, GABRA5, GABRA6, GABRB1, GABRB2, GABRB3, GABRG2, GABRG3, GABRQ, GABRR1, GABRR2, GABRR3, GNAI1, GNAI2, GNAI3, GNAL, GNAT3, GNB1, GNB2, GNB3, GNG10, GNG12, GNG2, GNG3, GNG4, GNG5, GNG7, GNG8, GNGT1, GNGT2, KCNJ10, KCNJ12, KCNJ15, KCNJ16, KCNJ2, KCNJ3, KCNJ4, KCNJ5, KCNJ6, KCNJ9]	TRUE
REACTOME:25222	MyD88 dependent cascade initiated on endosome	0	[-1]	[None]	6	6.81818	0.982074	1	{}	{}	[AGER, IRF7, MAPK10, NOD2, RPS6KA2, SAA1]	[AGER, APP, ATF1, ATF2, CDK1, CHUK, CREB1, DHX36, DHX9, DUSP3, DUSP4, DUSP6, DUSP7, ECSIT, ELK1, FOS, HMGB1, IKBKB, IKBKG, IL6, IL6R, IL6ST, IRAK1, IRAK2, IRAK4, IRF7, JAK1, JAK2, JUN, MAP2K1, MAP2K2, MAP2K3, MAP2K4, MAP2K6, MAP2K7, MAP3K1, MAP3K7, MAPK1, MAPK10, MAPK11, MAPK14, MAPK3, MAPK7, MAPK8, MAPK9, MAPKAPK2, MAPKAPK3, MEF2A, MEF2C, MYD88, NFKB1, NFKB2, NFKBIA, NFKBIB, NOD1, NOD2, PELI1, P…	TRUE
REACTOME:25229	Interferon Signaling	0	[-1]	[None]	34	17.5258	0.0527758	1	{}	{}	[BST2, CAMK2A, FCGR1A, GBP1, GBP4, GBP5, HLA-A, HLA-B, HLA-C, HLA-DPA1, HLA-DQB1, HLA-DQB2, HLA-DRA, HLA-DRB1, HLA-F, IFI6, IFITM1, IRF1, IRF7, IRF8, IRF9, ISG15, MX1, NUP210, OAS1, OAS2, OASL, PTAFR, PTPN6, RSAD2, SOCS3, TRIM17, TRIM22, XAF1]	[AAAS, ADAR, ARIH1, B2M, BST2, CAMK2A, CAMK2B, CAMK2D, CAMK2G, CD44, CIITA, DDX58, EGR1, EIF2AK2, EIF4A1, EIF4A2, EIF4A3, EIF4E, EIF4E2, EIF4E3, EIF4G1, EIF4G2, EIF4G3, FCGR1A, FCGR1B, FLNB, GBP1, GBP2, GBP3, GBP4, GBP5, GBP6, GBP7, HERC5, HLA-A, HLA-B, HLA-C, HLA-DPA1, HLA-DPB1, HLA-DQA1, HLA-DQA2, HLA-DQB1, HLA-DQB2, HLA-DRA, HLA-DRB1, HLA-DRB3, HLA-DRB4, HLA-DRB5, HLA-E, HLA-F, HLA-G, ICAM1, I…	TRUE
REACTOME:25281	TRIF-mediated TLR3/TLR4 signaling	0	[-1]	[None]	7	7.07071	0.98294	1	{}	{}	[AGER, CD14, IRF7, MAPK10, NOD2, RPS6KA2, SAA1]	[AGER, APP, ATF1, ATF2, BIRC2, BIRC3, CASP8, CD14, CDK1, CHUK, CREB1, DHX9, DUSP3, DUSP4, DUSP6, DUSP7, ELK1, FADD, FOS, HMGB1, IKBKB, IKBKE, IKBKG, IL6, IL6R, IL6ST, IRAK1, IRAK2, IRF3, IRF7, JAK1, JAK2, JUN, LY96, MAP2K1, MAP2K2, MAP2K3, MAP2K4, MAP2K6, MAP2K7, MAP3K7, MAPK1, MAPK10, MAPK11, MAPK14, MAPK3, MAPK7, MAPK8, MAPK9, MAPKAPK2, MAPKAPK3, MEF2A, MEF2C, MYD88, NFKB1, NFKB2, NFKBIA, NFKBI…	TRUE
REACTOME:25283	Transferrin endocytosis and recycling	0	[-1]	[None]	5	17.2414	0.33913	1	{}	{}	[ATP6V0A4, ATP6V0D2, ATP6V1B1, STEAP2, TF]	[ATP6AP1, ATP6V0A1, ATP6V0A2, ATP6V0A4, ATP6V0B, ATP6V0C, ATP6V0D1, ATP6V0D2, ATP6V0E1, ATP6V0E2, ATP6V1A, ATP6V1B1, ATP6V1B2, ATP6V1C1, ATP6V1C2, ATP6V1D, ATP6V1E1, ATP6V1E2, ATP6V1F, ATP6V1G1, ATP6V1G2, ATP6V1G3, ATP6V1H, MCOLN1, STEAP2, STEAP3, TCIRG1, TF, TFRC]	TRUE
REACTOME:25300	Ion channel transport	0	[-1]	[None]	38	19.4872	0.00889924	1	{}	{}	[ANO1, ANO3, ANO5, ANO9, ASIC3, ASIC4, ATP12A, ATP13A4, ATP1A3, ATP1B1, ATP1B2, ATP2A3, ATP2B3, ATP2C2, ATP6V0A4, ATP6V0D2, ATP6V1B1, ATP8B4, CLCA2, CLCNKA, CLIC2, FXYD1, FXYD3, FXYD7, GABRA5, NALCN, PLN, RYR1, RYR2, SCNN1A, SCNN1D, SGK2, TRPM2, TTYH1, TTYH3, UNC80, WNK2, WNK4]	[ANO1, ANO10, ANO2, ANO3, ANO4, ANO5, ANO6, ANO7, ANO8, ANO9, ARHGEF9, ASIC1, ASIC2, ASIC3, ASIC4, ASIC5, ATP10A, ATP10B, ATP10D, ATP11A, ATP11B, ATP11C, ATP12A, ATP13A4, ATP13A5, ATP1A1, ATP1A2, ATP1A3, ATP1A4, ATP1B1, ATP1B2, ATP1B3, ATP2A1, ATP2A2, ATP2A3, ATP2B1, ATP2B2, ATP2B3, ATP2B4, ATP2C1, ATP2C2, ATP4A, ATP4B, ATP6AP1, ATP6V0A1, ATP6V0A2, ATP6V0A4, ATP6V0B, ATP6V0C, ATP6V0D1, ATP6V0D2, …	TRUE
REACTOME:25330	Activation of GABAB receptors	0	[-1]	[None]	7	17.9487	0.254317	1	{}	{}	[ADCY4, GABBR1, GNG10, GNG4, GNGT1, KCNJ10, KCNJ2]	[ADCY1, ADCY2, ADCY3, ADCY4, ADCY5, ADCY6, ADCY7, ADCY8, ADCY9, GABBR1, GABBR2, GNAI1, GNAI2, GNAI3, GNAL, GNAT3, GNB1, GNB2, GNB3, GNG10, GNG12, GNG2, GNG3, GNG4, GNG5, GNG7, GNG8, GNGT1, GNGT2, KCNJ10, KCNJ12, KCNJ15, KCNJ16, KCNJ2, KCNJ3, KCNJ4, KCNJ5, KCNJ6, KCNJ9]	TRUE
REACTOME:25359	RIG-I/MDA5 mediated induction of IFN-alpha/beta pathways	0	[-1]	[None]	6	7.59494	0.960422	1	{}	{}	[AGER, CASP10, IRF1, IRF7, ISG15, SAA1]	[AGER, APP, ATG12, ATG5, CASP10, CASP8, CHUK, CREBBP, CYLD, DAK, DDX58, DHX36, DHX58, DHX9, EP300, FADD, HERC5, HMGB1, IFIH1, IFNA1, IFNA10, IFNA13, IFNA14, IFNA16, IFNA17, IFNA2, IFNA21, IFNA4, IFNA5, IFNA6, IFNA7, IFNA8, IFNB1, IKBKB, IKBKE, IKBKG, IRF1, IRF2, IRF3, IRF7, ISG15, ITCH, MAP3K1, MAVS, MYD88, NFKB1, NFKB2, NFKBIA, NFKBIB, NLRC5, NLRX1, OTUD5, PCBP2, PIN1, RELA, RIPK1, RNF125, RNF13…	TRUE
REACTOME:27161	Transcriptional regulation of white adipocyte differentiation	0	[-1]	[None]	7	8.97436	0.907695	1	{}	{}	[CD36, FABP4, KLF4, PLIN1, PPARGC1A, SLC2A4, WNT10B]	[ADIPOQ, ANGPTL4, CARM1, CCNC, CCND3, CD36, CDK19, CDK4, CDK8, CEBPA, CEBPB, CEBPD, CHD9, CREBBP, EBF1, EGR2, EP300, FABP4, HDAC3, HELZ2, KLF4, KLF5, LEP, LPL, MED1, MED10, MED11, MED12, MED13, MED13L, MED14, MED15, MED16, MED17, MED18, MED19, MED20, MED21, MED22, MED23, MED24, MED25, MED26, MED27, MED29, MED30, MED31, MED4, MED6, MED7, MED8, MED9, NCOA1, NCOA2, NCOA3, NCOA6, NCOR1, NCOR2, NFKB1,…	TRUE
REACTOME:27215	MyD88 cascade initiated on plasma membrane	0	[-1]	[None]	6	7.05882	0.976533	1	{}	{}	[AGER, MAPK10, NOD2, RPS6KA2, SAA1, TLR5]	[AGER, APP, ATF1, ATF2, CDK1, CHUK, CREB1, DHX9, DUSP3, DUSP4, DUSP6, DUSP7, ECSIT, ELK1, FOS, HMGB1, IKBKB, IKBKG, IL6, IL6R, IL6ST, IRAK1, IRAK2, IRAK4, JAK1, JAK2, JUN, MAP2K1, MAP2K2, MAP2K3, MAP2K4, MAP2K6, MAP2K7, MAP3K1, MAP3K7, MAPK1, MAPK10, MAPK11, MAPK14, MAPK3, MAPK7, MAPK8, MAPK9, MAPKAPK2, MAPKAPK3, MEF2A, MEF2C, MYD88, NFKB1, NFKB2, NFKBIA, NFKBIB, NOD1, NOD2, PELI1, PELI2, PELI3, …	TRUE
REACTOME:27271	Meiotic recombination	0	[-1]	[None]	8	9.41177	0.892266	1	{}	{}	[BRCA2, HIST1H2BD, HIST1H2BK, HIST1H4A, HIST1H4J, HIST2H2BE, MSH5, TEX15]	[ATM, BLM, BRCA1, BRCA2, CDK2, CDK4, DMC1, H2AFB1, H2AFX, H2AFZ, H3F3A, H3F3B, HIST1H2AB, HIST1H2AC, HIST1H2AD, HIST1H2AE, HIST1H2AJ, HIST1H2BA, HIST1H2BB, HIST1H2BC, HIST1H2BD, HIST1H2BE, HIST1H2BF, HIST1H2BG, HIST1H2BH, HIST1H2BI, HIST1H2BJ, HIST1H2BK, HIST1H2BL, HIST1H2BM, HIST1H2BN, HIST1H2BO, HIST1H3A, HIST1H3B, HIST1H3C, HIST1H3D, HIST1H3E, HIST1H3F, HIST1H3G, HIST1H3H, HIST1H3I, HIST1H3J, …	TRUE
REACTOME:27283	Interleukin-2 signaling	0	[-1]	[None]	10	20.4082	0.106879	1	{}	{}	[CSF2RA, HAVCR2, IL2RB, IL2RG, IL3RA, INPP5D, JAK3, LCK, PIK3R3, PTPN6]	[CDK1, CSF2, CSF2RA, CSF2RB, GAB2, GRB2, HAVCR2, HRAS, IL2, IL2RA, IL2RB, IL2RG, IL3, IL3RA, IL5, IL5RA, IL6, IL6R, IL6ST, INPP5D, INPPL1, JAK1, JAK2, JAK3, KRAS, LCK, LGALS9, MAP2K1, MAP2K2, MAPK1, MAPK3, NRAS, PIK3CA, PIK3CB, PIK3CD, PIK3R1, PIK3R2, PIK3R3, PTK2B, PTPN11, PTPN6, RAF1, SHC1, SOS1, STAT5A, STAT5B, SYK, TYK2, YWHAB]	TRUE
REACTOME:75768	Nonsense Mediated Decay (NMD) independent of the Exon Junction Complex (EJC)	0	[-1]	[None]	5	5.49451	0.995394	1	{}	{}	[RPL26, RPL36A, RPS10, RPS17, RPS26]	[EIF4G1, ETF1, FAU, GSPT2, LOC100288910, LOC101929876, LOC102724737, NCBP1, NCBP2, PABPC1, RPL10, RPL10A, RPL11, RPL12, RPL13, RPL13A, RPL14, RPL15, RPL17, RPL17-C18orf32, RPL18, RPL18A, RPL19, RPL21, RPL22, RPL23, RPL23A, RPL24, RPL26, RPL26L1, RPL27, RPL27A, RPL28, RPL29, RPL3, RPL30, RPL31, RPL32, RPL34, RPL35, RPL35A, RPL36, RPL36A, RPL37, RPL37A, RPL39, RPL3L, RPL4, RPL41, RPL5, RPL6, RPL7, …	TRUE
REACTOME:75770	Voltage gated Potassium channels	0	[-1]	[None]	9	20.4545	0.12084	1	{}	{}	[KCNA7, KCND3, KCNF1, KCNG3, KCNH3, KCNH4, KCNQ1, KCNQ3, KCNQ4]	[GALNT8, KCNA1, KCNA10, KCNA2, KCNA3, KCNA4, KCNA5, KCNA6, KCNA7, KCNAB1, KCNAB2, KCNAB3, KCNB1, KCNB2, KCNC1, KCNC2, KCNC3, KCNC4, KCND1, KCND2, KCND3, KCNF1, KCNG1, KCNG2, KCNG3, KCNG4, KCNH1, KCNH2, KCNH3, KCNH4, KCNH5, KCNH6, KCNH7, KCNH8, KCNQ1, KCNQ2, KCNQ3, KCNQ4, KCNQ5, KCNS1, KCNS2, KCNS3, KCNV1, KCNV2]	TRUE
REACTOME:75774	Adaptive Immune System	0	[-1]	[None]	88	14.3556	0.22384	1	{}	{}	[AMICA1, ASB11, ASB18, ASB3, ASB4, BLNK, BTK, C3, CD160, CD19, CD200, CD200R1, CD207, CD247, CD28, CD34, CD36, CD74, CD79A, CD96, CTSS, DYNC1I1, EGF, EREG, FBXO2, FCGR1A, FCGR2B, FGF1, FGF18, FGF22, FGF5, FGFR2, FGFR3, FYB, HCST, HLA-A, HLA-B, HLA-C, HLA-DMA, HLA-DMB, HLA-DOA, HLA-DOB, HLA-DPA1, HLA-DQB1, HLA-DQB2, HLA-DRA, HLA-DRB1, HLA-F, ICAM2, ICAM4, ICOSLG, IFITM1, INPP5D, ITGAL, ITGB2, ITGB…	[ACTR1A, ACTR1B, AGO1, AGO2, AGO3, AGO4, AHCYL1, AKT1, AKT1S1, AKT2, AKT3, AMICA1, ANAPC1, ANAPC10, ANAPC11, ANAPC13, ANAPC2, ANAPC4, ANAPC5, ANAPC7, AP1B1, AP1G1, AP1M1, AP1M2, AP1S1, AP1S2, AP1S3, AP2A1, AP2A2, AP2B1, AP2M1, AP2S1, ARF1, ARIH2, ASB1, ASB10, ASB11, ASB12, ASB13, ASB14, ASB15, ASB16, ASB17, ASB18, ASB2, ASB3, ASB4, ASB5, ASB6, ASB7, ASB8, ASB9, ATG7, B2M, BAD, BCL10, BLK, BLMH, B…	TRUE
REACTOME:75780	G protein gated Potassium channels	0	[-1]	[None]	6	24	0.104082	1	{}	{}	[GABBR1, GNG10, GNG4, GNGT1, KCNJ10, KCNJ2]	[GABBR1, GABBR2, GNB1, GNB2, GNB3, GNG10, GNG12, GNG2, GNG3, GNG4, GNG5, GNG7, GNG8, GNGT1, GNGT2, KCNJ10, KCNJ12, KCNJ15, KCNJ16, KCNJ2, KCNJ3, KCNJ4, KCNJ5, KCNJ6, KCNJ9]	TRUE
REACTOME:75790	Cytokine Signaling in Immune system	0	[-1]	[None]	52	16.9381	0.0362734	1	{}	{}	[BLNK, BST2, CAMK2A, CISH, CSF2RA, FCGR1A, GBP1, GBP4, GBP5, HAVCR2, HCK, HGF, HLA-A, HLA-B, HLA-C, HLA-DPA1, HLA-DQB1, HLA-DQB2, HLA-DRA, HLA-DRB1, HLA-F, IFI6, IFITM1, IL18, IL1R1, IL1RN, IL2RB, IL2RG, IL3RA, INPP5D, IRF1, IRF7, IRF8, IRF9, ISG15, JAK3, LCK, MX1, NOD2, NUP210, OAS1, OAS2, OASL, PIK3R3, PRLR, PTAFR, PTPN6, RSAD2, SOCS3, TRIM17, TRIM22, XAF1]	[AAAS, ADAM17, ADAR, ARIH1, B2M, BLNK, BST2, BTRC, CAMK2A, CAMK2B, CAMK2D, CAMK2G, CASP1, CBL, CD44, CDK1, CHUK, CIITA, CISH, CRK, CRKL, CSF2, CSF2RA, CSF2RB, CSH1, CUL1, DDX58, EGR1, EIF2AK2, EIF4A1, EIF4A2, EIF4A3, EIF4E, EIF4E2, EIF4E3, EIF4G1, EIF4G2, EIF4G3, FCGR1A, FCGR1B, FLNB, FYN, GAB2, GBP1, GBP2, GBP3, GBP4, GBP5, GBP6, GBP7, GH1, GH2, GHR, GRB2, HAVCR2, HCK, HERC5, HGF, HLA-A, HLA-B, …	TRUE
REACTOME:75792	Meiotic synapsis	0	[-1]	[None]	8	10.5263	0.807681	1	{}	{}	[HIST1H2BD, HIST1H2BK, HIST1H4A, HIST1H4J, HIST2H2BE, REC8, SMC1B, STAG3]	[ACD, ATR, BRCA1, DIDO1, FKBP6, H2AFB1, H2AFX, H2AFZ, HIST1H2AB, HIST1H2AC, HIST1H2AD, HIST1H2AE, HIST1H2AJ, HIST1H2BA, HIST1H2BB, HIST1H2BC, HIST1H2BD, HIST1H2BE, HIST1H2BF, HIST1H2BG, HIST1H2BH, HIST1H2BI, HIST1H2BJ, HIST1H2BK, HIST1H2BL, HIST1H2BM, HIST1H2BN, HIST1H2BO, HIST1H4A, HIST1H4B, HIST1H4C, HIST1H4D, HIST1H4E, HIST1H4F, HIST1H4H, HIST1H4I, HIST1H4J, HIST1H4K, HIST1H4L, HIST2H2AA3, HIS…	TRUE
REACTOME:75795	Antigen Presentation: Folding, assembly and peptide loading of class I MHC	0	[-1]	[None]	5	21.7391	0.181229	1	{}	{}	[HLA-A, HLA-B, HLA-C, HLA-F, TAP2]	[B2M, CALR, ERAP1, ERAP2, HLA-A, HLA-B, HLA-C, HLA-E, HLA-F, HLA-G, HSPA5, PDIA3, SAR1B, SEC13, SEC23A, SEC24A, SEC24B, SEC24C, SEC24D, SEC31A, TAP1, TAP2, TAPBP]	TRUE
REACTOME:75808	The NLRP3 inflammasome	0	[-1]	[None]	3	25	0.206385	1	{}	{}	[MEFV, NLRP3, PSTPIP1]	[APP, CASP1, HSP90AB1, MEFV, NLRP3, P2RX7, PANX1, PSTPIP1, PYCARD, SUGT1, TXN, TXNIP]	TRUE
REACTOME:75820	Class I MHC mediated antigen processing &amp; presentation	0	[-1]	[None]	21	8.23529	0.995812	1	{}	{}	[ASB11, ASB18, ASB3, ASB4, CD207, CD36, CTSS, FBXO2, FCGR1A, HLA-A, HLA-B, HLA-C, HLA-F, NCF1, NCF2, PSMA6, RNF182, SOCS3, TAP2, TRIM9, ZBTB16]	[ANAPC1, ANAPC10, ANAPC11, ANAPC13, ANAPC2, ANAPC4, ANAPC5, ANAPC7, ARIH2, ASB1, ASB10, ASB11, ASB12, ASB13, ASB14, ASB15, ASB16, ASB17, ASB18, ASB2, ASB3, ASB4, ASB5, ASB6, ASB7, ASB8, ASB9, ATG7, B2M, BLMH, BTRC, CALR, CBLB, CD207, CD36, CDC16, CDC20, CDC23, CDC26, CDC27, CDC34, CTSL, CTSS, CTSV, CUL1, CUL2, CUL3, CUL5, CUL7, CYBA, CYBB, DET1, DTX3L, DZIP3, ERAP1, ERAP2, FBXO17, FBXO2, FBXO27, …	TRUE
REACTOME:75822	Nonsense Mediated Decay (NMD) enhanced by the Exon Junction Complex (EJC)	0	[-1]	[None]	5	4.62963	0.999236	1	{}	{}	[RPL26, RPL36A, RPS10, RPS17, RPS26]	[CASC3, EIF4A3, EIF4G1, ETF1, FAU, GSPT2, LOC100288910, LOC101929876, LOC102724737, MAGOH, NCBP1, NCBP2, PABPC1, PPP2CA, PPP2R1A, PPP2R2A, RBM8A, RNPS1, RPL10, RPL10A, RPL11, RPL12, RPL13, RPL13A, RPL14, RPL15, RPL17, RPL17-C18orf32, RPL18, RPL18A, RPL19, RPL21, RPL22, RPL23, RPL23A, RPL24, RPL26, RPL26L1, RPL27, RPL27A, RPL28, RPL29, RPL3, RPL30, RPL31, RPL32, RPL34, RPL35, RPL35A, RPL36, RPL36A…	TRUE
REACTOME:75829	PIP3 activates AKT signaling	0	[-1]	[None]	18	18.3673	0.0932296	1	{}	{}	[CD19, CD28, EGF, EREG, FGF1, FGF18, FGF22, FGF5, FGFR2, FGFR3, KLB, LCK, NRG1, PDGFA, PDGFB, PDGFRA, PDGFRB, PIK3R3]	[AGO1, AGO2, AGO3, AGO4, AKT1, AKT1S1, AKT2, AKT3, BAD, BTC, CASP9, CD19, CD28, CD80, CD86, CDKN1A, CDKN1B, CHUK, CREB1, EGF, EGFR, ERBB2, ERBB3, ERBB4, EREG, FGF1, FGF10, FGF16, FGF17, FGF18, FGF19, FGF2, FGF20, FGF22, FGF23, FGF3, FGF4, FGF5, FGF6, FGF7, FGF8, FGF9, FGFR1, FGFR2, FGFR3, FGFR4, FOXO1, FOXO3, FOXO4, FRS2, FYN, GAB1, GRB2, GSK3A, GSK3B, HBEGF, IRS1, IRS2, KIT, KITLG, KL, KLB, LCK,…	TRUE
REACTOME:75831	Activation of G protein gated Potassium channels	0	[-1]	[None]	6	24	0.104082	1	{}	{}	[GABBR1, GNG10, GNG4, GNGT1, KCNJ10, KCNJ2]	[GABBR1, GABBR2, GNB1, GNB2, GNB3, GNG10, GNG12, GNG2, GNG3, GNG4, GNG5, GNG7, GNG8, GNGT1, GNGT2, KCNJ10, KCNJ12, KCNJ15, KCNJ16, KCNJ2, KCNJ3, KCNJ4, KCNJ5, KCNJ6, KCNJ9]	TRUE
REACTOME:75842	Antigen processing: Ubiquitination &amp; Proteasome degradation	0	[-1]	[None]	10	4.71698	0.999992	1	{}	{}	[ASB11, ASB18, ASB3, ASB4, FBXO2, PSMA6, RNF182, SOCS3, TRIM9, ZBTB16]	[ANAPC1, ANAPC10, ANAPC11, ANAPC13, ANAPC2, ANAPC4, ANAPC5, ANAPC7, ARIH2, ASB1, ASB10, ASB11, ASB12, ASB13, ASB14, ASB15, ASB16, ASB17, ASB18, ASB2, ASB3, ASB4, ASB5, ASB6, ASB7, ASB8, ASB9, ATG7, BLMH, BTRC, CBLB, CDC16, CDC20, CDC23, CDC26, CDC27, CDC34, CUL1, CUL2, CUL3, CUL5, CUL7, DET1, DTX3L, DZIP3, FBXO17, FBXO2, FBXO27, FBXO3, FBXO4, FBXO44, FBXO6, FBXW11, FBXW7, FBXW8, FZR1, GAN, HECTD3…	TRUE
REACTOME:75886	Nonsense-Mediated Decay (NMD)	0	[-1]	[None]	5	4.62963	0.999236	1	{}	{}	[RPL26, RPL36A, RPS10, RPS17, RPS26]	[CASC3, EIF4A3, EIF4G1, ETF1, FAU, GSPT2, LOC100288910, LOC101929876, LOC102724737, MAGOH, NCBP1, NCBP2, PABPC1, PPP2CA, PPP2R1A, PPP2R2A, RBM8A, RNPS1, RPL10, RPL10A, RPL11, RPL12, RPL13, RPL13A, RPL14, RPL15, RPL17, RPL17-C18orf32, RPL18, RPL18A, RPL19, RPL21, RPL22, RPL23, RPL23A, RPL24, RPL26, RPL26L1, RPL27, RPL27A, RPL28, RPL29, RPL3, RPL30, RPL31, RPL32, RPL34, RPL35, RPL35A, RPL36, RPL36A…	TRUE
REACTOME:75900	Inflammasomes	0	[-1]	[None]	6	35.2941	0.0181991	1	{}	{}	[AIM2, MEFV, NLRC4, NLRP1, NLRP3, PSTPIP1]	[AIM2, APP, BCL2, BCL2L1, CASP1, HSP90AB1, MEFV, NLRC4, NLRP1, NLRP3, P2RX7, PANX1, PSTPIP1, PYCARD, SUGT1, TXN, TXNIP]	TRUE
REACTOME:75908	Potassium Channels	0	[-1]	[None]	21	21	0.020663	1	{}	{}	[ABCC9, GABBR1, GNG10, GNG4, GNGT1, KCNA7, KCND3, KCNF1, KCNG3, KCNH3, KCNH4, KCNJ10, KCNJ14, KCNJ2, KCNK2, KCNK7, KCNMB4, KCNN2, KCNQ1, KCNQ3, KCNQ4]	[ABCC8, ABCC9, GABBR1, GABBR2, GALNT8, GNB1, GNB2, GNB3, GNG10, GNG12, GNG2, GNG3, GNG4, GNG5, GNG7, GNG8, GNGT1, GNGT2, HCN1, HCN2, HCN3, HCN4, KCNA1, KCNA10, KCNA2, KCNA3, KCNA4, KCNA5, KCNA6, KCNA7, KCNAB1, KCNAB2, KCNAB3, KCNB1, KCNB2, KCNC1, KCNC2, KCNC3, KCNC4, KCND1, KCND2, KCND3, KCNF1, KCNG1, KCNG2, KCNG3, KCNG4, KCNH1, KCNH2, KCNH3, KCNH4, KCNH5, KCNH6, KCNH7, KCNH8, KCNJ1, KCNJ10, KCNJ…	TRUE
REACTOME:75913	Nucleotide-binding domain, leucine rich repeat containing receptor (NLR) signaling pathways	0	[-1]	[None]	8	17.0213	0.280854	1	{}	{}	[AIM2, CARD9, MEFV, NLRC4, NLRP1, NLRP3, NOD2, PSTPIP1]	[AIM2, APP, BCL2, BCL2L1, BIRC2, BIRC3, CARD9, CASP1, CASP2, CASP4, CASP8, CASP9, CHUK, CYLD, HSP90AB1, IKBKB, IKBKG, IRAK1, IRAK2, ITCH, MAP2K6, MAP3K7, MAPK11, MAPK12, MAPK13, MAPK14, MEFV, NLRC4, NLRP1, NLRP3, NOD1, NOD2, P2RX7, PANX1, PSTPIP1, PYCARD, RIPK2, SUGT1, TAB1, TAB2, TAB3, TNFAIP3, TXN, TXNIP, UBE2N, UBE2NL, UBE2V1]	TRUE
REACTOME:75918	Inwardly rectifying K+ channels	0	[-1]	[None]	8	25.8065	0.044956	1	{}	{}	[ABCC9, GABBR1, GNG10, GNG4, GNGT1, KCNJ10, KCNJ14, KCNJ2]	[ABCC8, ABCC9, GABBR1, GABBR2, GNB1, GNB2, GNB3, GNG10, GNG12, GNG2, GNG3, GNG4, GNG5, GNG7, GNG8, GNGT1, GNGT2, KCNJ1, KCNJ10, KCNJ11, KCNJ12, KCNJ14, KCNJ15, KCNJ16, KCNJ2, KCNJ3, KCNJ4, KCNJ5, KCNJ6, KCNJ8, KCNJ9]	TRUE
REACTOME:75925	Amyloids	0	[-1]	[None]	12	14.6341	0.405518	1	{}	{}	[APOA1, HIST1H2BD, HIST1H2BK, HIST1H4A, HIST1H4J, HIST2H2BE, LTF, LYZ, NPPA, SAA1, TGFBI, TTR]	[APCS, APOA1, APOA4, APP, B2M, CALCA, CST3, FGA, GSN, H2AFB1, H2AFX, H2AFZ, H3F3A, H3F3B, HIST1H2AB, HIST1H2AC, HIST1H2AD, HIST1H2AE, HIST1H2AJ, HIST1H2BA, HIST1H2BB, HIST1H2BC, HIST1H2BD, HIST1H2BE, HIST1H2BF, HIST1H2BG, HIST1H2BH, HIST1H2BI, HIST1H2BJ, HIST1H2BK, HIST1H2BL, HIST1H2BM, HIST1H2BN, HIST1H2BO, HIST1H3A, HIST1H3B, HIST1H3C, HIST1H3D, HIST1H3E, HIST1H3F, HIST1H3G, HIST1H3H, HIST1H3I,…	TRUE
REACTOME:97307	Downstream signaling of activated FGFR3	0	[-1]	[None]	21	14	0.431969	1	{}	{}	[ADCY4, CD19, CD28, EGF, EREG, FGF1, FGF18, FGF22, FGF5, FGFR2, FGFR3, KLB, LCK, NRG1, PDE1A, PDE1B, PDGFA, PDGFB, PDGFRA, PDGFRB, PIK3R3]	[ADCY1, ADCY2, ADCY3, ADCY4, ADCY5, ADCY6, ADCY7, ADCY8, ADCY9, ADRBK1, AGO1, AGO2, AGO3, AGO4, AHCYL1, AKT1, AKT1S1, AKT2, AKT3, BAD, BTC, CALM1, CALM2, CALM3, CAMK4, CASP9, CD19, CD28, CD80, CD86, CDK1, CDKN1A, CDKN1B, CHUK, CREB1, EGF, EGFR, ERBB2, ERBB3, ERBB4, EREG, FGF1, FGF10, FGF16, FGF17, FGF18, FGF19, FGF2, FGF20, FGF22, FGF23, FGF3, FGF4, FGF5, FGF6, FGF7, FGF8, FGF9, FGFR1, FGFR2, FGF…	TRUE
REACTOME:110235	Phospholipase C-mediated cascade: FGFR1	0	[-1]	[None]	6	12.2449	0.647703	1	{}	{}	[ADCY4, FGF1, FGF22, FGF5, PDE1A, PDE1B]	[ADCY1, ADCY2, ADCY3, ADCY4, ADCY5, ADCY6, ADCY7, ADCY8, ADCY9, ADRBK1, AHCYL1, CALM1, CALM2, CALM3, CAMK4, CREB1, FGF1, FGF10, FGF17, FGF2, FGF20, FGF22, FGF23, FGF3, FGF4, FGF5, FGF6, FGF8, FGF9, FGFR1, ITPR1, ITPR2, ITPR3, KL, PDE1A, PDE1B, PDE1C, PLCG1, PRKACA, PRKACB, PRKACG, PRKAR1A, PRKAR1B, PRKAR2A, PRKAR2B, PRKCA, PRKCD, PRKCE, PRKCG]	TRUE
REACTOME:111040	Signaling by SCF-KIT	0	[-1]	[None]	21	14.8936	0.319255	1	{}	{}	[CD19, CD28, EGF, EREG, FGF1, FGF18, FGF22, FGF5, FGFR2, FGFR3, KLB, LCK, MMP9, NRG1, PDGFA, PDGFB, PDGFRA, PDGFRB, PIK3R3, PTPN6, SH2B3]	[AGO1, AGO2, AGO3, AGO4, AKT1, AKT1S1, AKT2, AKT3, BAD, BTC, CASP9, CBL, CD19, CD28, CD80, CD86, CDK1, CDKN1A, CDKN1B, CHEK1, CHUK, CMA1, CREB1, EGF, EGFR, ERBB2, ERBB3, ERBB4, EREG, FER, FES, FGF1, FGF10, FGF16, FGF17, FGF18, FGF19, FGF2, FGF20, FGF22, FGF23, FGF3, FGF4, FGF5, FGF6, FGF7, FGF8, FGF9, FGFR1, FGFR2, FGFR3, FGFR4, FOXO1, FOXO3, FOXO4, FRS2, FYN, GAB1, GAB2, GRAP, GRAP2, GRB10, GRB2…	TRUE
REACTOME:111045	Developmental Biology	0	[-1]	[None]	80	15.6863	0.0592476	1	{}	{}	[ABLIM1, ABLIM2, ALCAM, ANK3, ARHGAP39, ARTN, CACNA1G, CACNA1H, CACNB2, CD36, CDH15, CDH4, CERS1, CHL1, CNTN2, CNTN6, COL4A4, COL4A5, COL6A1, COL6A2, COL6A3, COL6A6, COL9A2, CSNK2B, CTNNA2, DPYSL3, DPYSL5, EFNA1, EFNA2, EFNA3, EPHA10, EPHA3, EPHA5, FABP4, FOXH1, GDNF, GFRA2, HIF3A, ITGA10, KALRN, KCNQ3, KLF4, LIN28A, MMP9, MYH14, MYL9, NANOG, NGEF, NR5A2, NTN1, NTN4, PAK6, PKLR, PLIN1, PLXNA2, PL…	[ABL1, ABL2, ABLIM1, ABLIM2, ABLIM3, ACTB, ACTG1, ACTR2, ACTR3, ACVR1B, ACVR1C, ACVR2A, ACVR2B, ADAM10, ADIPOQ, AGAP2, AGRN, AKT1, AKT2, AKT3, ALCAM, ANGPTL4, ANK1, ANK2, ANK3, AP2A1, AP2A2, AP2B1, AP2M1, AP2S1, APH1A, APH1B, ARHGAP35, ARHGAP39, ARHGEF11, ARHGEF12, ARHGEF28, ARHGEF7, ARPC1A, ARPC2, ARPC3, ARPC4, ARPC5, ARTN, BNIP2, BOC, CACNA1C, CACNA1D, CACNA1G, CACNA1H, CACNA1I, CACNA1S, CACNB1…	TRUE
REACTOME:111056	Cross-presentation of soluble exogenous antigens (endosomes)	0	[-1]	[None]	3	6.12245	0.966695	1	{}	{}	[CD207, FCGR1A, PSMA6]	[CD207, FCGR1A, FCGR1B, MRC1, MRC2, PSMA1, PSMA2, PSMA3, PSMA4, PSMA5, PSMA6, PSMA7, PSMA8, PSMB1, PSMB10, PSMB11, PSMB2, PSMB3, PSMB4, PSMB5, PSMB6, PSMB7, PSMB8, PSMB9, PSMC1, PSMC2, PSMC3, PSMC4, PSMC5, PSMC6, PSMD1, PSMD10, PSMD11, PSMD12, PSMD13, PSMD14, PSMD2, PSMD3, PSMD4, PSMD5, PSMD6, PSMD7, PSMD8, PSMD9, PSME1, PSME2, PSME3, PSME4, PSMF1]	TRUE
REACTOME:111064	DAG and IP3 signaling	0	[-1]	[None]	3	8.82353	0.84777	1	{}	{}	[ADCY4, PDE1A, PDE1B]	[ADCY1, ADCY2, ADCY3, ADCY4, ADCY5, ADCY6, ADCY7, ADCY8, ADCY9, ADRBK1, AHCYL1, CALM1, CALM2, CALM3, CAMK4, CREB1, ITPR1, ITPR2, ITPR3, PDE1A, PDE1B, PDE1C, PLCG1, PRKACA, PRKACB, PRKACG, PRKAR1A, PRKAR1B, PRKAR2A, PRKAR2B, PRKCA, PRKCD, PRKCE, PRKCG]	TRUE
REACTOME:111083	The citric acid (TCA) cycle and respiratory electron transport	0	[-1]	[None]	10	6.75676	0.996296	1	{}	{}	[ADHFE1, ATP5O, COX6A1, NDUFA11, NDUFA7, NDUFB8, NDUFC2, SLC16A8, SLC25A27, UCP3]	[850642, ACO2, ADHFE1, ATP5A1, ATP5B, ATP5C1, ATP5D, ATP5E, ATP5F1, ATP5G1, ATP5G2, ATP5H, ATP5I, ATP5J, ATP5J2, ATP5L, ATP5O, ATP5S, ATP6, ATP8, BSG, COX1, COX11, COX14, COX16, COX18, COX2, COX20, COX3, COX4I1, COX5A, COX5B, COX6A1, COX6B1, COX6C, COX7A2L, COX7B, COX7C, COX8A, CS, CYC1, CYCS, CYTB, D2HGDH, DLAT, DLD, DLST, ETFA, ETFB, ETFDH, FH, IDH2, IDH3A, IDH3B, IDH3G, L2HGDH, LDHA, LDHB, LRP…	TRUE
REACTOME:111102	Signal Transduction	0	[-1]	[None]	318	14.2473	0.0675277	1	{}	{}	[ABCA4, ACKR2, ACKR3, ADAM12, ADCY4, ADCYAP1R1, ADM2, ADORA1, ADORA3, ADRA1A, ADRA2A, ADRA2C, AGT, AKR1B10, ALDH1A1, ALDH1A2, ANXA1, APLN, APLNR, APOA1, APOB, APOC2, APOE, AR, ARHGAP11A, ARHGAP15, ARHGAP20, ARHGAP25, ARHGAP28, ARHGAP30, ARHGAP39, ARHGAP4, ARHGAP40, ARHGAP44, ARHGAP9, ARHGDIB, ARHGDIG, ARHGEF16, ARHGEF4, ATP2A3, ATP6V0A4, ATP6V0D2, ATP6V1B1, AVPR2, AXL, BCO2, BDKRB2, BTK, C3, C3AR…	[57413, A2M, AATF, ABCA4, ABI1, ABI2, ABL1, ABR, ACKR2, ACKR3, ACKR4, ACTB, ACTG1, ACTR2, ACTR3, ACVR1B, ACVR1C, ACVR2A, ACVR2B, ADAM10, ADAM12, ADAM17, ADCY1, ADCY10, ADCY2, ADCY3, ADCY4, ADCY5, ADCY6, ADCY7, ADCY8, ADCY9, ADCYAP1, ADCYAP1R1, ADH1A, ADH1C, ADH4, ADM, ADM2, ADORA1, ADORA2A, ADORA2B, ADORA3, ADRA1A, ADRA1B, ADRA1D, ADRA2A, ADRA2C, ADRB1, ADRB2, ADRB3, ADRBK1, AES, AGO1, AGO2, AGO3…	TRUE
REACTOME:111118	BMAL1:CLOCK,NPAS2 activates circadian gene expression	0	[-1]	[None]	3	7.14286	0.930687	1	{}	{}	[F7, PER2, PPARGC1A]	[ARNTL, ARNTL2, AVP, BHLHE40, BHLHE41, CARM1, CCRN4L, CHD9, CLOCK, CREB1, CREBBP, CRTC1, CRY1, CRY2, DBP, EP300, F7, HDAC3, HELZ2, HIF1A, MED1, NAMPT, NCOA1, NCOA2, NCOA6, NCOR1, NPAS2, NR1D1, NR3C1, NRIP1, PER1, PER2, PPARA, PPARGC1A, RORA, RXRA, SERPINE1, SIK1, SMARCD3, TBL1X, TBL1XR1, TGS1]	TRUE
REACTOME:111119	Antigen processing-Cross presentation	0	[-1]	[None]	12	14.8148	0.388467	1	{}	{}	[CD207, CD36, CTSS, FCGR1A, HLA-A, HLA-B, HLA-C, HLA-F, NCF1, NCF2, PSMA6, TAP2]	[B2M, CALR, CD207, CD36, CTSL, CTSS, CTSV, CYBA, CYBB, FCGR1A, FCGR1B, HLA-A, HLA-B, HLA-C, HLA-E, HLA-F, HLA-G, ITGAV, ITGB5, LNPEP, MRC1, MRC2, NCF1, NCF2, NCF4, PDIA3, PSMA1, PSMA2, PSMA3, PSMA4, PSMA5, PSMA6, PSMA7, PSMA8, PSMB1, PSMB10, PSMB11, PSMB2, PSMB3, PSMB4, PSMB5, PSMB6, PSMB7, PSMB8, PSMB9, PSMC1, PSMC2, PSMC3, PSMC4, PSMC5, PSMC6, PSMD1, PSMD10, PSMD11, PSMD12, PSMD13, PSMD14, PSMD…	TRUE
REACTOME:111133	Growth hormone receptor signaling	0	[-1]	[None]	4	16.6667	0.396966	1	{}	{}	[CISH, PRLR, PTPN6, SOCS3]	[ADAM17, CISH, CSH1, GH1, GH2, GHR, IRS1, IRS2, JAK2, LYN, MAPK1, MAPK3, PRL, PRLR, PTPN1, PTPN6, SH2B1, SOCS1, SOCS2, SOCS3, STAT1, STAT3, STAT5A, STAT5B]	TRUE
REACTOME:111155	Cell-Cell communication	0	[-1]	[None]	20	15.2672	0.284689	1	{}	{}	[CDH15, CDH4, CDH6, CDH8, CLDN1, CLDN15, CLDN4, CLDN5, COL17A1, FYB, ITGB4, JUP, KIRREL3, LAMA3, LAMB3, LAMC2, NTN1, PTPN6, PVRL4, SIRPB1]	[ACTN1, ACTN2, ACTN3, ACTN4, ARHGEF6, CADM1, CADM2, CADM3, CASK, CD151, CD2AP, CD47, CDH1, CDH10, CDH11, CDH12, CDH13, CDH15, CDH17, CDH18, CDH2, CDH24, CDH3, CDH4, CDH5, CDH6, CDH7, CDH8, CDH9, CLDN1, CLDN10, CLDN11, CLDN12, CLDN14, CLDN15, CLDN16, CLDN17, CLDN18, CLDN19, CLDN2, CLDN20, CLDN22, CLDN23, CLDN3, CLDN4, CLDN5, CLDN6, CLDN7, CLDN8, CLDN9, COL17A1, CRB3, CTNNA1, CTNNB1, CTNND1, DCC, D…	TRUE
REACTOME:111168	Endosomal/Vacuolar pathway	0	[-1]	[None]	5	45.4545	0.00944455	1	{}	{}	[CTSS, HLA-A, HLA-B, HLA-C, HLA-F]	[B2M, CTSL, CTSS, CTSV, HLA-A, HLA-B, HLA-C, HLA-E, HLA-F, HLA-G, LNPEP]	TRUE
REACTOME:111174	Cross-presentation of particulate exogenous antigens (phagosomes)	0	[-1]	[None]	3	37.5	0.0780893	1	{}	{}	[CD36, NCF1, NCF2]	[CD36, CYBA, CYBB, ITGAV, ITGB5, NCF1, NCF2, NCF4]	TRUE
REACTOME:111178	ER-Phagosome pathway	0	[-1]	[None]	6	9.375	0.869079	1	{}	{}	[HLA-A, HLA-B, HLA-C, HLA-F, PSMA6, TAP2]	[B2M, CALR, HLA-A, HLA-B, HLA-C, HLA-E, HLA-F, HLA-G, PDIA3, PSMA1, PSMA2, PSMA3, PSMA4, PSMA5, PSMA6, PSMA7, PSMA8, PSMB1, PSMB10, PSMB11, PSMB2, PSMB3, PSMB4, PSMB5, PSMB6, PSMB7, PSMB8, PSMB9, PSMC1, PSMC2, PSMC3, PSMC4, PSMC5, PSMC6, PSMD1, PSMD10, PSMD11, PSMD12, PSMD13, PSMD14, PSMD2, PSMD3, PSMD4, PSMD5, PSMD6, PSMD7, PSMD8, PSMD9, PSME1, PSME2, PSME3, PSME4, PSMF1, RPS27A, SEC61A1, SEC61A…	TRUE
REACTOME:111183	Meiosis	0	[-1]	[None]	11	9.48276	0.916455	1	{}	{}	[BRCA2, HIST1H2BD, HIST1H2BK, HIST1H4A, HIST1H4J, HIST2H2BE, MSH5, REC8, SMC1B, STAG3, TEX15]	[ACD, ATM, ATR, BLM, BRCA1, BRCA2, CDK2, CDK4, DIDO1, DMC1, FKBP6, H2AFB1, H2AFX, H2AFZ, H3F3A, H3F3B, HIST1H2AB, HIST1H2AC, HIST1H2AD, HIST1H2AE, HIST1H2AJ, HIST1H2BA, HIST1H2BB, HIST1H2BC, HIST1H2BD, HIST1H2BE, HIST1H2BF, HIST1H2BG, HIST1H2BH, HIST1H2BI, HIST1H2BJ, HIST1H2BK, HIST1H2BL, HIST1H2BM, HIST1H2BN, HIST1H2BO, HIST1H3A, HIST1H3B, HIST1H3C, HIST1H3D, HIST1H3E, HIST1H3F, HIST1H3G, HIST1H…	TRUE
REACTOME:111217	Metabolism	0	[-1]	[None]	185	11.5625	0.988272	1	{}	{}	[ABCC3, ABCG1, ABCG5, ACOX2, ACSL5, ACSL6, ACSM5, ACY3, ADCY4, ADHFE1, ADRA2A, ADRA2C, AGPAT9, AGT, AK5, AKR1C2, ALDH1A1, ALDOB, ALOX12B, ALOX5AP, AMDHD1, AMY2B, AOX1, APOA1, APOB, APOC2, APOE, AQP1, ARG1, ASS1, ATP5O, B3GNT7, BAAT, BCKDHA, BGN, CA2, CA9, CACNA1A, CACNA1E, CACNA2D2, CACNB2, CD36, CDA, CERS1, CHKB, CHST9, CKMT1B, CKMT2, COX6A1, CPT1B, CSAD, CSGALNACT1, CYP17A1, CYP19A1, CYP1B1, CY…	[850642, A2M, AAAS, AADAT, AANAT, AASDHPPT, AASS, ABCA1, ABCB1, ABCB11, ABCB4, ABCB7, ABCC1, ABCC3, ABCC5, ABCC8, ABCD1, ABCD4, ABCG1, ABCG2, ABCG5, ABCG8, ABHD5, ACAA1, ACACA, ACACB, ACAD8, ACADL, ACADM, ACADS, ACADSB, ACADVL, ACAT1, ACER1, ACER2, ACER3, ACHE, ACLY, ACMSD, ACO2, ACOT8, ACOX1, ACOX2, ACOX3, ACP5, ACSL1, ACSL4, ACSL5, ACSL6, ACSM1, ACSM2A, ACSM4, ACSM5, ACSS1, ACSS2, ACY1, ACY3, A…	TRUE
REACTOME:111225	Regulation of KIT signaling	0	[-1]	[None]	3	20	0.320205	1	{}	{}	[LCK, PTPN6, SH2B3]	[CBL, FYN, GRB2, KIT, KITLG, LCK, LYN, PRKCA, PTPN6, SH2B3, SOCS1, SOCS6, SOS1, SRC, YES1]	TRUE
REACTOME:115529	Interleukin-7 signaling	0	[-1]	[None]	4	36.3636	0.0471893	1	{}	{}	[HGF, IL2RG, JAK3, PIK3R3]	[HGF, IL2RG, IL7, IL7R, JAK1, JAK3, PIK3R1, PIK3R2, PIK3R3, STAT5A, STAT5B]	TRUE
REACTOME:115596	Signaling by ERBB4	0	[-1]	[None]	20	13.1579	0.553427	1	{}	{}	[CD19, CD28, CXCL12, EGF, EREG, FGF1, FGF18, FGF22, FGF5, FGFR2, FGFR3, KLB, LCK, NRG1, PDGFA, PDGFB, PDGFRA, PDGFRB, PIK3R3, PRLR]	[ADAM17, AGO1, AGO2, AGO3, AGO4, AKT1, AKT1S1, AKT2, AKT3, APH1A, APH1B, BAD, BTC, BTRC, CASP9, CD19, CD28, CD80, CD86, CDK1, CDKN1A, CDKN1B, CHUK, CREB1, CSH1, CSN2, CUL1, CXCL12, EGF, EGFR, ERBB2, ERBB3, ERBB4, EREG, ESR1, FGF1, FGF10, FGF16, FGF17, FGF18, FGF19, FGF2, FGF20, FGF22, FGF23, FGF3, FGF4, FGF5, FGF6, FGF7, FGF8, FGF9, FGFR1, FGFR2, FGFR3, FGFR4, FOXO1, FOXO3, FOXO4, FRS2, FYN, GAB1…	TRUE
REACTOME:115606	O-linked glycosylation of mucins	0	[-1]	[None]	8	13.5593	0.532011	1	{}	{}	[B3GNT7, GALNT15, GALNT16, GALNT6, GCNT1, GCNT3, MUC1, MUC15]	[B3GNT2, B3GNT3, B3GNT4, B3GNT5, B3GNT6, B3GNT7, B3GNT8, B3GNT9, B3GNTL1, B4GALT5, B4GALT6, C1GALT1, C1GALT1C1, GALNT1, GALNT10, GALNT11, GALNT12, GALNT13, GALNT14, GALNT15, GALNT16, GALNT18, GALNT2, GALNT3, GALNT4, GALNT5, GALNT6, GALNT7, GALNT8, GALNT9, GALNTL5, GALNTL6, GCNT1, GCNT3, GCNT4, GCNT7, KCNA6, MUC1, MUC12, MUC13, MUC15, MUC17, MUC20, MUC21, MUC3A, MUC4, MUC5B, MUC6, MUC7, MUCL1, ST3…	TRUE
REACTOME:115676	Antiviral mechanism by IFN-stimulated genes	0	[-1]	[None]	3	4.28571	0.996873	1	{}	{}	[ISG15, MX1, NUP210]	[AAAS, ARIH1, DDX58, EIF2AK2, EIF4A1, EIF4A2, EIF4A3, EIF4E, EIF4E2, EIF4E3, EIF4G1, EIF4G2, EIF4G3, FLNB, HERC5, IFIT1, IRF3, ISG15, JAK1, KPNA1, KPNA2, KPNA3, KPNA4, KPNA5, KPNA7, KPNB1, MAPK3, MX1, MX2, NEDD4, NUP107, NUP133, NUP153, NUP155, NUP160, NUP188, NUP205, NUP210, NUP214, NUP35, NUP37, NUP43, NUP50, NUP54, NUP62, NUP85, NUP88, NUP93, NUP98, NUPL1, NUPL2, PIN1, PLCG1, POM121, PPM1B, RA…	TRUE
REACTOME:115720	PLCG1 events in ERBB2 signaling	0	[-1]	[None]	4	10.8108	0.742463	1	{}	{}	[ADCY4, EGF, PDE1A, PDE1B]	[ADCY1, ADCY2, ADCY3, ADCY4, ADCY5, ADCY6, ADCY7, ADCY8, ADCY9, ADRBK1, AHCYL1, CALM1, CALM2, CALM3, CAMK4, CREB1, EGF, EGFR, ERBB2, ITPR1, ITPR2, ITPR3, PDE1A, PDE1B, PDE1C, PLCG1, PRKACA, PRKACB, PRKACG, PRKAR1A, PRKAR1B, PRKAR2A, PRKAR2B, PRKCA, PRKCD, PRKCE, PRKCG]	TRUE
REACTOME:115755	Signaling by ERBB2	0	[-1]	[None]	21	12.8049	0.605859	1	{}	{}	[ADCY4, CD19, CD28, EGF, EREG, FGF1, FGF18, FGF22, FGF5, FGFR2, FGFR3, KLB, LCK, NRG1, PDE1A, PDE1B, PDGFA, PDGFB, PDGFRA, PDGFRB, PIK3R3]	[ADCY1, ADCY2, ADCY3, ADCY4, ADCY5, ADCY6, ADCY7, ADCY8, ADCY9, ADRBK1, AGO1, AGO2, AGO3, AGO4, AHCYL1, AKT1, AKT1S1, AKT2, AKT3, BAD, BTC, CALM1, CALM2, CALM3, CAMK4, CASP9, CD19, CD28, CD80, CD86, CDC37, CDK1, CDKN1A, CDKN1B, CHUK, CREB1, CUL5, EGF, EGFR, ERBB2, ERBB2IP, ERBB3, ERBB4, EREG, FGF1, FGF10, FGF16, FGF17, FGF18, FGF19, FGF2, FGF20, FGF22, FGF23, FGF3, FGF4, FGF5, FGF6, FGF7, FGF8, F…	TRUE
REACTOME:115831	ISG15 antiviral mechanism	0	[-1]	[None]	3	4.28571	0.996873	1	{}	{}	[ISG15, MX1, NUP210]	[AAAS, ARIH1, DDX58, EIF2AK2, EIF4A1, EIF4A2, EIF4A3, EIF4E, EIF4E2, EIF4E3, EIF4G1, EIF4G2, EIF4G3, FLNB, HERC5, IFIT1, IRF3, ISG15, JAK1, KPNA1, KPNA2, KPNA3, KPNA4, KPNA5, KPNA7, KPNB1, MAPK3, MX1, MX2, NEDD4, NUP107, NUP133, NUP153, NUP155, NUP160, NUP188, NUP205, NUP210, NUP214, NUP35, NUP37, NUP43, NUP50, NUP54, NUP62, NUP85, NUP88, NUP93, NUP98, NUPL1, NUPL2, PIN1, PLCG1, POM121, PPM1B, RA…	TRUE
REACTOME:115854	GRB2 events in ERBB2 signaling	0	[-1]	[None]	3	10	0.78026	1	{}	{}	[EGF, EREG, NRG1]	[BTC, CDK1, EGF, EGFR, ERBB2, ERBB4, EREG, GRB2, HBEGF, HRAS, IL6, IL6R, IL6ST, JAK1, JAK2, KRAS, MAP2K1, MAP2K2, MAPK1, MAPK3, NRAS, NRG1, NRG2, NRG3, NRG4, PTPN11, RAF1, SOS1, TYK2, YWHAB]	TRUE
REACTOME:115902	SRP-dependent cotranslational protein targeting to membrane	0	[-1]	[None]	5	4.58716	0.999315	1	{}	{}	[RPL26, RPL36A, RPS10, RPS17, RPS26]	[DDOST, FAU, LOC100288910, LOC101929876, LOC102724737, RPL10, RPL10A, RPL11, RPL12, RPL13, RPL13A, RPL14, RPL15, RPL17, RPL17-C18orf32, RPL18, RPL18A, RPL19, RPL21, RPL22, RPL23, RPL23A, RPL24, RPL26, RPL26L1, RPL27, RPL27A, RPL28, RPL29, RPL3, RPL30, RPL31, RPL32, RPL34, RPL35, RPL35A, RPL36, RPL36A, RPL37, RPL37A, RPL39, RPL3L, RPL4, RPL41, RPL5, RPL6, RPL7, RPL7A, RPL8, RPL9, RPLP0, RPLP1, RPL…	TRUE
REACTOME:115961	PI3K events in ERBB4 signaling	0	[-1]	[None]	18	18.3673	0.0932296	1	{}	{}	[CD19, CD28, EGF, EREG, FGF1, FGF18, FGF22, FGF5, FGFR2, FGFR3, KLB, LCK, NRG1, PDGFA, PDGFB, PDGFRA, PDGFRB, PIK3R3]	[AGO1, AGO2, AGO3, AGO4, AKT1, AKT1S1, AKT2, AKT3, BAD, BTC, CASP9, CD19, CD28, CD80, CD86, CDKN1A, CDKN1B, CHUK, CREB1, EGF, EGFR, ERBB2, ERBB3, ERBB4, EREG, FGF1, FGF10, FGF16, FGF17, FGF18, FGF19, FGF2, FGF20, FGF22, FGF23, FGF3, FGF4, FGF5, FGF6, FGF7, FGF8, FGF9, FGFR1, FGFR2, FGFR3, FGFR4, FOXO1, FOXO3, FOXO4, FRS2, FYN, GAB1, GRB2, GSK3A, GSK3B, HBEGF, IRS1, IRS2, KIT, KITLG, KL, KLB, LCK,…	TRUE
REACTOME:115993	SHC1 events in ERBB2 signaling	0	[-1]	[None]	3	9.375	0.816641	1	{}	{}	[EGF, EREG, NRG1]	[BTC, CDK1, EGF, EGFR, ERBB2, ERBB3, ERBB4, EREG, GRB2, HBEGF, HRAS, IL6, IL6R, IL6ST, JAK1, JAK2, KRAS, MAP2K1, MAP2K2, MAPK1, MAPK3, NRAS, NRG1, NRG2, NRG3, NRG4, PTPN11, RAF1, SHC1, SOS1, TYK2, YWHAB]	TRUE
REACTOME:116008	PI3K events in ERBB2 signaling	0	[-1]	[None]	18	18.3673	0.0932296	1	{}	{}	[CD19, CD28, EGF, EREG, FGF1, FGF18, FGF22, FGF5, FGFR2, FGFR3, KLB, LCK, NRG1, PDGFA, PDGFB, PDGFRA, PDGFRB, PIK3R3]	[AGO1, AGO2, AGO3, AGO4, AKT1, AKT1S1, AKT2, AKT3, BAD, BTC, CASP9, CD19, CD28, CD80, CD86, CDKN1A, CDKN1B, CHUK, CREB1, EGF, EGFR, ERBB2, ERBB3, ERBB4, EREG, FGF1, FGF10, FGF16, FGF17, FGF18, FGF19, FGF2, FGF20, FGF22, FGF23, FGF3, FGF4, FGF5, FGF6, FGF7, FGF8, FGF9, FGFR1, FGFR2, FGFR3, FGFR4, FOXO1, FOXO3, FOXO4, FRS2, FYN, GAB1, GRB2, GSK3A, GSK3B, HBEGF, IRS1, IRS2, KIT, KITLG, KL, KLB, LCK,…	TRUE
REACTOME:116022	Nuclear signaling by ERBB4	0	[-1]	[None]	4	10.2564	0.779458	1	{}	{}	[CXCL12, EREG, NRG1, PRLR]	[ADAM17, APH1A, APH1B, BTC, BTRC, CSH1, CSN2, CUL1, CXCL12, ERBB4, EREG, ESR1, GFAP, GH1, GH2, GHR, HBEGF, JAK2, NCOR1, NCSTN, NRG1, NRG2, NRG3, NRG4, PGR, PRL, PRLR, PSEN2, PSENEN, PTPN11, RBX1, S100B, SH2B1, SKP1, STAT5A, STAT5B, TAB2, WWOX, YAP1]	TRUE
REACTOME:116125	Disease	0	[-1]	[None]	83	11.2314	0.962612	1	{}	{}	[APOA1, ATP6V0A4, ATP6V0D2, ATP6V1B1, BGN, BTK, CD14, CD19, CD247, CD28, CD36, CXCR4, DCN, DKK1, DLL4, EGF, EREG, FGF1, FGF18, FGF22, FGF5, FGFR2, FGFR3, FMOD, GPC2, GPC3, GPC5, GPC6, GTF2H4, HCK, HDAC10, HEY2, HEYL, HIST1H2BD, HIST1H2BK, HIST1H4A, HIST1H4J, HIST2H2BE, HLA-A, JAG2, KLB, LCK, LTF, LYZ, NCF1, NCF2, NEURL1, NOS2, NOS3, NPPA, NRG1, NUP210, OGN, OMD, PDGFA, PDGFB, PDGFRA, PDGFRB, PIK3…	[AAAS, ACACA, ACACB, ADAM10, ADAM17, AGRN, AK6, AKT1, AKT1S1, AKT2, AKT3, AMER1, AMN, ANTXR1, ANTXR2, AP1B1, AP1G1, AP1M1, AP1M2, AP1S1, AP1S2, AP1S3, AP2A1, AP2A2, AP2B1, AP2M1, AP2S1, APC, APCS, APH1A, APH1B, APOA1, APOA4, APOBEC3G, APP, ARF1, ATP6V0A1, ATP6V0A2, ATP6V0A4, ATP6V0B, ATP6V0C, ATP6V0D1, ATP6V0D2, ATP6V0E1, ATP6V0E2, ATP6V1A, ATP6V1B1, ATP6V1B2, ATP6V1C1, ATP6V1C2, ATP6V1D, ATP6V1E…	TRUE
REACTOME:116145	PPARA activates gene expression	0	[-1]	[None]	9	8.10811	0.967424	1	{}	{}	[AGT, APOA1, CD36, G0S2, GRHL1, HMGCR, PPARGC1A, TNFRSF21, TXNRD1]	[ABCA1, ABCB4, ACADM, ACOX1, ACSL1, AGT, ALAS1, ANGPTL4, ANKRD1, APOA1, APOA2, APOA5, ARNTL, CARM1, CCNC, CD36, CDK19, CDK8, CHD9, CLOCK, CPT1A, CPT2, CREBBP, CTGF, CYP1A1, CYP4A11, CYP7A1, EP300, ESRRA, FABP1, FADS1, FDFT1, FHL2, G0S2, GLIPR1, GRHL1, HDAC3, HELZ2, HMGCR, HMGCS2, ME1, MED1, MED10, MED11, MED12, MED13, MED13L, MED14, MED15, MED16, MED17, MED18, MED19, MED20, MED21, MED22, MED23, M…	TRUE
REACTOME:118614	Activated NOTCH1 Transmits Signal to the Nucleus	0	[-1]	[None]	5	16.129	0.394871	1	{}	{}	[DLL4, DNER, DTX1, JAG2, NEURL1]	[ADAM10, ADAM17, APH1A, APH1B, ARRB1, ARRB2, CNTN1, DLK1, DLL1, DLL4, DNER, DTX1, DTX2, DTX4, ITCH, JAG1, JAG2, LOC101928143, MIB1, MIB2, NCSTN, NEURL1, NEURL1B, NOTCH1, NUMB, PSEN2, PSENEN, RPS27A, UBA52, UBB, UBC]	TRUE
REACTOME:118636	Signaling by NOTCH4	0	[-1]	[None]	3	27.2727	0.170679	1	{}	{}	[DLL4, JAG2, NOTCH4]	[ADAM10, APH1A, APH1B, DLL1, DLL4, JAG1, JAG2, NCSTN, NOTCH4, PSEN2, PSENEN]	TRUE
REACTOME:118638	Downstream signaling events of B Cell Receptor (BCR)	0	[-1]	[None]	21	12.5	0.651497	1	{}	{}	[CD19, CD28, EGF, EREG, FGF1, FGF18, FGF22, FGF5, FGFR2, FGFR3, KLB, LCK, NRG1, PDGFA, PDGFB, PDGFRA, PDGFRB, PIK3R3, PRKCB, PSMA6, RASGRP1]	[AGO1, AGO2, AGO3, AGO4, AKT1, AKT1S1, AKT2, AKT3, BAD, BCL10, BTC, BTRC, CARD11, CASP9, CD19, CD28, CD80, CD86, CDKN1A, CDKN1B, CHUK, CREB1, CUL1, EGF, EGFR, ERBB2, ERBB3, ERBB4, EREG, FBXW11, FGF1, FGF10, FGF16, FGF17, FGF18, FGF19, FGF2, FGF20, FGF22, FGF23, FGF3, FGF4, FGF5, FGF6, FGF7, FGF8, FGF9, FGFR1, FGFR2, FGFR3, FGFR4, FOXO1, FOXO3, FOXO4, FRS2, FYN, GAB1, GRB2, GSK3A, GSK3B, HBEGF, HR…	TRUE
REACTOME:118682	Activation of Matrix Metalloproteinases	0	[-1]	[None]	10	32.2581	0.00517832	1	{}	{}	[CTSG, KLKB1, MMP1, MMP10, MMP11, MMP25, MMP3, MMP7, MMP9, TPSAB1]	[CMA1, COL18A1, CTRB1, CTRB2, CTSG, CTSK, CTSV, ELANE, FURIN, KLK2, KLKB1, MMP1, MMP10, MMP11, MMP13, MMP14, MMP15, MMP16, MMP17, MMP2, MMP24, MMP25, MMP3, MMP7, MMP8, MMP9, PLG, PRSS1, TIMP1, TIMP2, TPSAB1]	TRUE
REACTOME:118700	Antigen activates B Cell Receptor (BCR) leading to generation of second messengers	0	[-1]	[None]	4	11.7647	0.678424	1	{}	{}	[BLNK, BTK, CD19, CD79A]	[AHCYL1, BLK, BLNK, BTK, CALM1, CALM2, CALM3, CBL, CBLB, CD19, CD79A, CD79B, DAPP1, FYN, GRB2, ITPR1, ITPR2, ITPR3, LYN, NCK1, ORAI1, PIK3AP1, PIK3CD, PIK3R1, PLCG1, PLCG2, SH3KBP1, SHC1, SOS1, SRMS, STIM1, SYK, TRPC1, VAV1]	TRUE
REACTOME:118707	Regulation of Complement cascade	0	[-1]	[None]	9	39.1304	0.00176872	1	{}	{}	[C2, C3, C4A, C4B, C7, C8G, CFB, CFH, CFI]	[C2, C3, C4A, C4B, C4BPA, C4BPB, C4B_2, C5, C6, C7, C8A, C8B, C8G, C9, CD46, CD55, CFB, CFH, CFHR3, CFI, CR1, PROS1, VTN]	TRUE
REACTOME:118713	YAP1- and WWTR1 (TAZ)-stimulated gene expression	0	[-1]	[None]	3	10.3448	0.75994	1	{}	{}	[NKX2-5, NPPA, TBX5]	[CARM1, CHD9, CREBBP, CTGF, GATA4, HELZ2, HIPK1, HIPK2, KAT2B, MED1, NCOA1, NCOA2, NCOA6, NKX2-5, NPPA, PPARA, RUNX2, RXRA, SMARCD3, TBL1X, TBL1XR1, TBX5, TEAD1, TEAD2, TEAD3, TEAD4, TGS1, WWTR1, YAP1]	TRUE
REACTOME:118721	Signaling by NOTCH2	0	[-1]	[None]	5	15.625	0.422638	1	{}	{}	[DLL4, GZMB, JAG2, MDK, NEURL1]	[ADAM10, APH1A, APH1B, CNTN1, CREB1, DLL1, DLL4, EP300, FCER2, GZMB, HES1, HES5, JAG1, JAG2, MAML1, MAML2, MAML3, MAMLD1, MDK, MIB1, MIB2, NCSTN, NEURL1, NEURL1B, NOTCH2, PSEN2, PSENEN, RBPJ, RPS27A, UBA52, UBB, UBC]	TRUE
REACTOME:118744	Pre-NOTCH Expression and Processing	0	[-1]	[None]	3	6.66667	0.949148	1	{}	{}	[ATP2A3, NOTCH3, NOTCH4]	[AGO1, AGO2, AGO3, AGO4, ATP2A1, ATP2A2, ATP2A3, B4GALT1, CCND1, CREBBP, E2F1, E2F3, EP300, FURIN, JUN, KAT2A, KAT2B, LFNG, MAML1, MAML2, MAML3, MAMLD1, MFNG, MOV10, NOTCH1, NOTCH2, NOTCH3, NOTCH4, POFUT1, POGLUT1, RAB6A, RBPJ, RFNG, SEL1L, SNW1, ST3GAL3, ST3GAL4, ST3GAL6, TFDP1, TFDP2, TMED2, TNRC6A, TNRC6B, TNRC6C, TP53]	TRUE
REACTOME:118773	Signaling by the B Cell Receptor (BCR)	0	[-1]	[None]	24	12.2449	0.697211	1	{}	{}	[BLNK, BTK, CD19, CD28, CD79A, EGF, EREG, FGF1, FGF18, FGF22, FGF5, FGFR2, FGFR3, KLB, LCK, NRG1, PDGFA, PDGFB, PDGFRA, PDGFRB, PIK3R3, PRKCB, PSMA6, RASGRP1]	[AGO1, AGO2, AGO3, AGO4, AHCYL1, AKT1, AKT1S1, AKT2, AKT3, BAD, BCL10, BLK, BLNK, BTC, BTK, BTRC, CALM1, CALM2, CALM3, CARD11, CASP9, CBL, CBLB, CD19, CD28, CD79A, CD79B, CD80, CD86, CDKN1A, CDKN1B, CHUK, CREB1, CUL1, DAPP1, EGF, EGFR, ERBB2, ERBB3, ERBB4, EREG, FBXW11, FGF1, FGF10, FGF16, FGF17, FGF18, FGF19, FGF2, FGF20, FGF22, FGF23, FGF3, FGF4, FGF5, FGF6, FGF7, FGF8, FGF9, FGFR1, FGFR2, FGFR…	TRUE
REACTOME:118780	NOTCH1 Intracellular Domain Regulates Transcription	0	[-1]	[None]	3	6.38298	0.95879	1	{}	{}	[HDAC10, HEY2, HEYL]	[CCNC, CDK8, CREBBP, CUL1, EP300, FBXW7, HDAC1, HDAC10, HDAC11, HDAC2, HDAC3, HDAC4, HDAC5, HDAC6, HDAC7, HDAC8, HDAC9, HES1, HES5, HEY1, HEY2, HEYL, HIF1A, KAT2A, KAT2B, MAML1, MAML2, MAML3, MAMLD1, MYC, NCOR1, NCOR2, NOTCH1, RBPJ, RBX1, RPS27A, SKP1, SNW1, TBL1X, TBL1XR1, TLE1, TLE2, TLE3, TLE4, UBA52, UBB, UBC]	TRUE
REACTOME:118798	Pre-NOTCH Processing in Golgi	0	[-1]	[None]	3	16.6667	0.434636	1	{}	{}	[ATP2A3, NOTCH3, NOTCH4]	[ATP2A1, ATP2A2, ATP2A3, B4GALT1, FURIN, LFNG, MFNG, NOTCH1, NOTCH2, NOTCH3, NOTCH4, RAB6A, RFNG, SEL1L, ST3GAL3, ST3GAL4, ST3GAL6, TMED2]	TRUE
REACTOME:118823	Cytosolic sensors of pathogen-associated DNA	0	[-1]	[None]	3	4.41176	0.996051	1	{}	{}	[AGER, IRF7, SAA1]	[AGER, APP, ATRIP, CHUK, CRCP, CREBBP, CTNNB1, DDX41, DHX36, DHX9, DTX4, EP300, HMGB1, IFI16, IKBKB, IKBKG, IRF3, IRF7, LOC101060521, LRRFIP1, MB21D1, MRE11A, MYD88, NFKB1, NFKB2, NFKBIA, NFKBIB, NLRP4, POLR1C, POLR1D, POLR2E, POLR2F, POLR2H, POLR2K, POLR2L, POLR3A, POLR3B, POLR3C, POLR3D, POLR3E, POLR3F, POLR3G, POLR3GL, POLR3H, POLR3K, PRKDC, RELA, RIPK1, RIPK3, RPS27A, S100A12, S100B, SAA1, ST…	TRUE
REACTOME:118859	Signaling by NOTCH1	0	[-1]	[None]	8	10.9589	0.770263	1	{}	{}	[DLL4, DNER, DTX1, HDAC10, HEY2, HEYL, JAG2, NEURL1]	[ADAM10, ADAM17, APH1A, APH1B, ARRB1, ARRB2, CCNC, CDK8, CNTN1, CREBBP, CUL1, DLK1, DLL1, DLL4, DNER, DTX1, DTX2, DTX4, EP300, FBXW7, HDAC1, HDAC10, HDAC11, HDAC2, HDAC3, HDAC4, HDAC5, HDAC6, HDAC7, HDAC8, HDAC9, HES1, HES5, HEY1, HEY2, HEYL, HIF1A, ITCH, JAG1, JAG2, KAT2A, KAT2B, LOC101928143, MAML1, MAML2, MAML3, MAMLD1, MIB1, MIB2, MYC, NCOR1, NCOR2, NCSTN, NEURL1, NEURL1B, NOTCH1, NUMB, PSEN2…	TRUE
REACTOME:118862	Signaling by NOTCH3	0	[-1]	[None]	3	27.2727	0.170679	1	{}	{}	[DLL4, JAG2, NOTCH3]	[ADAM10, APH1A, APH1B, DLL1, DLL4, JAG1, JAG2, NCSTN, NOTCH3, PSEN2, PSENEN]	TRUE
REACTOME:120736	Signaling by FGFR in disease	0	[-1]	[None]	6	13.3333	0.561542	1	{}	{}	[FGF1, FGF18, FGF22, FGF5, FGFR2, FGFR3]	[BCR, CNTRL, CPSF6, CUX1, FGF1, FGF10, FGF16, FGF17, FGF18, FGF2, FGF20, FGF22, FGF23, FGF3, FGF4, FGF5, FGF6, FGF7, FGF8, FGF9, FGFR1, FGFR1OP, FGFR1OP2, FGFR2, FGFR3, FGFR4, FRS2, GAB1, GAB2, GRB2, HRAS, KRAS, LRRFIP1, MYO18A, NRAS, PIK3CA, PIK3R1, PLCG1, SOS1, STAT1, STAT3, STAT5A, STAT5B, TRIM24, ZMYM2]	TRUE
REACTOME:120752	HS-GAG degradation	0	[-1]	[None]	6	28.5714	0.0502629	1	{}	{}	[GPC2, GPC3, GPC5, GPC6, SDC1, SDC2]	[AGRN, GLB1, GLB1L, GPC1, GPC2, GPC3, GPC4, GPC5, GPC6, GUSB, HPSE, HPSE2, HSPG2, IDS, IDUA, NAGLU, SDC1, SDC2, SDC3, SDC4, SGSH]	TRUE
REACTOME:120800	Dermatan sulfate biosynthesis	0	[-1]	[None]	3	30	0.137	1	{}	{}	[BGN, DCN, VCAN]	[BCAN, BGN, CHST14, CSPG4, CSPG5, DCN, DSEL, NCAN, UST, VCAN]	TRUE
REACTOME:120863	Activated point mutants of FGFR2	0	[-1]	[None]	5	29.4118	0.0642873	1	{}	{}	[FGF1, FGF18, FGF22, FGF5, FGFR2]	[FGF1, FGF10, FGF16, FGF17, FGF18, FGF2, FGF20, FGF22, FGF23, FGF3, FGF4, FGF5, FGF6, FGF7, FGF8, FGF9, FGFR2]	TRUE
REACTOME:120870	Phospholipid metabolism	0	[-1]	[None]	16	11.4286	0.776682	1	{}	{}	[AGPAT9, CHKB, DGAT2, GPD1, INPP5D, PIK3CG, PIK3R3, PIK3R5, PIK3R6, PIP5K1B, PLA2G6, PLB1, PLD4, PLD6, SLC44A4, SLC44A5]	[ACHE, AGPAT1, AGPAT2, AGPAT3, AGPAT4, AGPAT5, AGPAT6, AGPAT9, ARF1, ARF3, BCHE, CDIPT, CDS1, CDS2, CEPT1, CHAT, CHKA, CHKB, CHPT1, CPNE1, CPNE3, CPNE6, CPNE7, CRLS1, DGAT1, DGAT2, EPT1, ETNK1, ETNK2, FIG4, GNPAT, GPAM, GPAT2, GPCPD1, GPD1, GPD1L, HADHA, HADHB, INPP4A, INPP4B, INPP5D, INPP5E, INPP5J, INPP5K, INPPL1, LCLAT1, LPCAT1, LPCAT2, LPCAT3, LPCAT4, LPGAT1, LPIN1, LPIN2, LPIN3, MBOAT1, MBOA…	TRUE
REACTOME:120888	CS/DS degradation	0	[-1]	[None]	3	21.4286	0.28165	1	{}	{}	[BGN, DCN, VCAN]	[ARSB, BCAN, BGN, CSPG4, CSPG5, DCN, HEXA, HEXB, HYAL1, HYAL3, IDS, IDUA, NCAN, VCAN]	TRUE
REACTOME:120956	Cellular responses to stress	0	[-1]	[None]	23	7.3955	0.999685	1	{}	{}	[ASF1A, CA9, CAMK2A, CCNA1, CDKN2A, GPX2, GPX3, HIF3A, HIST1H1C, HIST1H2BD, HIST1H2BK, HIST1H4A, HIST1H4J, HIST2H2BE, HSPA12B, HSPA6, ID1, IL8, MAPK10, NUP210, RPS6KA2, SOD3, TXNRD1]	[AAAS, ACD, AGO1, AGO3, AGO4, AKT1S1, ANAPC1, ANAPC10, ANAPC11, ANAPC2, ANAPC4, ANAPC5, ANAPC7, AQP8, ARNT, ASF1A, ATM, ATOX1, ATP7A, ATR, BAG1, BAG2, BAG3, BAG4, BAG5, BMI1, C11orf73, CA9, CABIN1, CAMK2A, CAMK2B, CAMK2D, CAMK2G, CAT, CBX2, CBX4, CBX6, CBX8, CCAR2, CCNA1, CCNA2, CCNE1, CCNE2, CCS, CDC16, CDC23, CDC26, CDC27, CDK2, CDK4, CDK6, CDKN1A, CDKN1B, CDKN2A, CDKN2B, CDKN2C, CDKN2D, CEBPB,…	TRUE
REACTOME:120989	Chondroitin sulfate biosynthesis	0	[-1]	[None]	5	23.8095	0.136105	1	{}	{}	[BGN, CHST9, CSGALNACT1, DCN, VCAN]	[BCAN, BGN, CHPF, CHPF2, CHST11, CHST12, CHST13, CHST15, CHST3, CHST7, CHST9, CHSY1, CHSY3, CSGALNACT1, CSGALNACT2, CSPG4, CSPG5, DCN, LOC101927181, NCAN, VCAN]	TRUE
REACTOME:121025	Synthesis of PIPs at the plasma membrane	0	[-1]	[None]	6	18.1818	0.268506	1	{}	{}	[INPP5D, PIK3CG, PIK3R3, PIK3R5, PIK3R6, PIP5K1B]	[INPP4A, INPP4B, INPP5D, INPP5J, INPP5K, INPPL1, MTM1, MTMR1, MTMR14, MTMR3, MTMR6, PI4K2A, PI4K2B, PIK3C2A, PIK3C2B, PIK3C2G, PIK3CA, PIK3CB, PIK3CD, PIK3CG, PIK3R1, PIK3R2, PIK3R3, PIK3R5, PIK3R6, PIP4K2A, PIP4K2B, PIP5K1A, PIP5K1B, PIP5K1C, PTEN, SYNJ1, SYNJ2]	TRUE
REACTOME:121100	Linoleic acid (LA) metabolism	0	[-1]	[None]	3	37.5	0.0780893	1	{}	{}	[ELOVL2, ELOVL3, FADS2]	[ABCD1, ACSL1, ELOVL1, ELOVL2, ELOVL3, ELOVL5, FADS1, FADS2]	TRUE
REACTOME:121120	Keratan sulfate biosynthesis	0	[-1]	[None]	5	18.5185	0.284079	1	{}	{}	[B3GNT7, FMOD, OGN, OMD, PRELP]	[B3GNT1, B3GNT2, B3GNT3, B3GNT4, B3GNT7, B4GALT1, B4GALT2, B4GALT3, B4GALT4, B4GALT5, B4GALT6, CHST1, CHST2, CHST5, CHST6, FMOD, KERA, LUM, OGN, OMD, PRELP, SLC35D2, ST3GAL1, ST3GAL2, ST3GAL3, ST3GAL4, ST3GAL6]	TRUE
REACTOME:121147	alpha-linolenic acid (ALA) metabolism	0	[-1]	[None]	3	23.0769	0.243551	1	{}	{}	[ELOVL2, ELOVL3, FADS2]	[ABCD1, ACAA1, ACOT8, ACOX1, ACSL1, ELOVL1, ELOVL2, ELOVL3, ELOVL5, FADS1, FADS2, HSD17B4, SCP2]	TRUE
REACTOME:121155	FGFR2 mutant receptor activation	0	[-1]	[None]	5	29.4118	0.0642873	1	{}	{}	[FGF1, FGF18, FGF22, FGF5, FGFR2]	[FGF1, FGF10, FGF16, FGF17, FGF18, FGF2, FGF20, FGF22, FGF23, FGF3, FGF4, FGF5, FGF6, FGF7, FGF8, FGF9, FGFR2]	TRUE
REACTOME:121175	PI Metabolism	0	[-1]	[None]	6	12	0.667556	1	{}	{}	[INPP5D, PIK3CG, PIK3R3, PIK3R5, PIK3R6, PIP5K1B]	[ARF1, ARF3, FIG4, INPP4A, INPP4B, INPP5D, INPP5E, INPP5J, INPP5K, INPPL1, MTM1, MTMR1, MTMR14, MTMR2, MTMR3, MTMR4, MTMR6, MTMR7, OCRL, PI4K2A, PI4K2B, PI4KB, PIK3C2A, PIK3C2B, PIK3C2G, PIK3C3, PIK3CA, PIK3CB, PIK3CD, PIK3CG, PIK3R1, PIK3R2, PIK3R3, PIK3R4, PIK3R5, PIK3R6, PIKFYVE, PIP4K2A, PIP4K2B, PIP5K1A, PIP5K1B, PIP5K1C, PITPNB, PTEN, SACM1L, SYNJ1, SYNJ2, TPTE, TPTE2, VAC14]	TRUE
REACTOME:121206	Chondroitin sulfate/dermatan sulfate metabolism	0	[-1]	[None]	11	22	0.0601005	1	{}	{}	[BGN, CHST9, CSGALNACT1, DCN, GPC2, GPC3, GPC5, GPC6, SDC1, SDC2, VCAN]	[AGRN, ARSB, B3GALT6, B3GAT1, B3GAT2, B3GAT3, B4GALT7, BCAN, BGN, CHPF, CHPF2, CHST11, CHST12, CHST13, CHST14, CHST15, CHST3, CHST7, CHST9, CHSY1, CHSY3, CSGALNACT1, CSGALNACT2, CSPG4, CSPG5, DCN, DSEL, GPC1, GPC2, GPC3, GPC4, GPC5, GPC6, GXYLT1, GXYLT2, HEXA, HEXB, HSPG2, HYAL1, HYAL3, IDS, IDUA, LOC101927181, NCAN, SDC1, SDC2, SDC3, SDC4, UST, VCAN]	TRUE
REACTOME:121237	Latent infection of Homo sapiens with Mycobacterium tuberculosis	0	[-1]	[None]	9	27.2727	0.0245048	1	{}	{}	[ATP6V0A4, ATP6V0D2, ATP6V1B1, LTF, NCF1, NCF2, NOS2, NOS3, SLC11A1]	[ATP6V0A1, ATP6V0A2, ATP6V0A4, ATP6V0B, ATP6V0C, ATP6V0D1, ATP6V0D2, ATP6V0E1, ATP6V0E2, ATP6V1A, ATP6V1B1, ATP6V1B2, ATP6V1C1, ATP6V1C2, ATP6V1D, ATP6V1E1, ATP6V1E2, ATP6V1F, ATP6V1G1, ATP6V1G2, ATP6V1G3, ATP6V1H, CYBA, CYBB, LTF, NCF1, NCF2, NCF4, NOS1, NOS2, NOS3, SLC11A1, TCIRG1]	TRUE
REACTOME:121238	Synthesis of PC	0	[-1]	[None]	3	15.7895	0.471322	1	{}	{}	[CHKB, SLC44A4, SLC44A5]	[ACHE, BCHE, CEPT1, CHAT, CHKA, CHKB, CHPT1, LPIN1, LPIN2, LPIN3, PCYT1A, PCYT1B, PEMT, PHOSPHO1, SLC44A1, SLC44A2, SLC44A3, SLC44A4, SLC44A5]	TRUE
REACTOME:121248	HS-GAG biosynthesis	0	[-1]	[None]	7	22.5806	0.107457	1	{}	{}	[GPC2, GPC3, GPC5, GPC6, HS3ST2, SDC1, SDC2]	[AGRN, EXT1, EXT2, GLCE, GPC1, GPC2, GPC3, GPC4, GPC5, GPC6, HS2ST1, HS3ST1, HS3ST2, HS3ST3A1, HS3ST3B1, HS3ST4, HS3ST5, HS3ST6, HS6ST1, HS6ST2, HS6ST3, HSPG2, NDST1, NDST2, NDST3, NDST4, SDC1, SDC2, SDC3, SDC4, SLC35D2]	TRUE
REACTOME:121249	FGFR3 mutant receptor activation	0	[-1]	[None]	4	33.3333	0.0635615	1	{}	{}	[FGF1, FGF18, FGF5, FGFR3]	[FGF1, FGF16, FGF17, FGF18, FGF2, FGF20, FGF23, FGF4, FGF5, FGF8, FGF9, FGFR3]	TRUE
REACTOME:121256	Phagosomal maturation (early endosomal stage)	0	[-1]	[None]	9	27.2727	0.0245048	1	{}	{}	[ATP6V0A4, ATP6V0D2, ATP6V1B1, LTF, NCF1, NCF2, NOS2, NOS3, SLC11A1]	[ATP6V0A1, ATP6V0A2, ATP6V0A4, ATP6V0B, ATP6V0C, ATP6V0D1, ATP6V0D2, ATP6V0E1, ATP6V0E2, ATP6V1A, ATP6V1B1, ATP6V1B2, ATP6V1C1, ATP6V1C2, ATP6V1D, ATP6V1E1, ATP6V1E2, ATP6V1F, ATP6V1G1, ATP6V1G2, ATP6V1G3, ATP6V1H, CYBA, CYBB, LTF, NCF1, NCF2, NCF4, NOS1, NOS2, NOS3, SLC11A1, TCIRG1]	TRUE
REACTOME:121284	alpha-linolenic (omega3) and linoleic (omega6) acid metabolism	0	[-1]	[None]	3	23.0769	0.243551	1	{}	{}	[ELOVL2, ELOVL3, FADS2]	[ABCD1, ACAA1, ACOT8, ACOX1, ACSL1, ELOVL1, ELOVL2, ELOVL3, ELOVL5, FADS1, FADS2, HSD17B4, SCP2]	TRUE
REACTOME:121288	Keratan sulfate/keratin metabolism	0	[-1]	[None]	5	15.625	0.422638	1	{}	{}	[B3GNT7, FMOD, OGN, OMD, PRELP]	[B3GNT1, B3GNT2, B3GNT3, B3GNT4, B3GNT7, B4GALT1, B4GALT2, B4GALT3, B4GALT4, B4GALT5, B4GALT6, CHST1, CHST2, CHST5, CHST6, FMOD, GLB1, GLB1L, GNS, HEXA, HEXB, KERA, LUM, OGN, OMD, PRELP, SLC35D2, ST3GAL1, ST3GAL2, ST3GAL3, ST3GAL4, ST3GAL6]	TRUE
REACTOME:121313	Keratan sulfate degradation	0	[-1]	[None]	4	36.3636	0.0471893	1	{}	{}	[FMOD, OGN, OMD, PRELP]	[FMOD, GLB1, GLB1L, GNS, HEXA, HEXB, KERA, LUM, OGN, OMD, PRELP]	TRUE
REACTOME:121314	Heparan sulfate/heparin (HS-GAG) metabolism	0	[-1]	[None]	10	18.5185	0.171951	1	{}	{}	[BGN, DCN, GPC2, GPC3, GPC5, GPC6, HS3ST2, SDC1, SDC2, VCAN]	[AGRN, B3GALT6, B3GAT1, B3GAT2, B3GAT3, B4GALT7, BCAN, BGN, CSPG4, CSPG5, DCN, EXT1, EXT2, GLB1, GLB1L, GLCE, GPC1, GPC2, GPC3, GPC4, GPC5, GPC6, GUSB, GXYLT1, GXYLT2, HPSE, HPSE2, HS2ST1, HS3ST1, HS3ST2, HS3ST3A1, HS3ST3B1, HS3ST4, HS3ST5, HS3ST6, HS6ST1, HS6ST2, HS6ST3, HSPG2, IDS, IDUA, NAGLU, NCAN, NDST1, NDST2, NDST3, NDST4, SDC1, SDC2, SDC3, SDC4, SGSH, SLC35D2, VCAN]	TRUE
REACTOME:121315	Glycosaminoglycan metabolism	0	[-1]	[None]	19	15.8333	0.237921	1	{}	{}	[B3GNT7, BGN, CHST9, CSGALNACT1, DCN, FMOD, GPC2, GPC3, GPC5, GPC6, HMMR, HS3ST2, OGN, OMD, PRELP, SDC1, SDC2, STAB2, VCAN]	[ABCC5, AGRN, ARSB, B3GALT6, B3GAT1, B3GAT2, B3GAT3, B3GNT1, B3GNT2, B3GNT3, B3GNT4, B3GNT7, B4GALT1, B4GALT2, B4GALT3, B4GALT4, B4GALT5, B4GALT6, B4GALT7, BCAN, BGN, CD44, CHP1, CHPF, CHPF2, CHST1, CHST11, CHST12, CHST13, CHST14, CHST15, CHST2, CHST3, CHST5, CHST6, CHST7, CHST9, CHSY1, CHSY3, CSGALNACT1, CSGALNACT2, CSPG4, CSPG5, DCN, DSEL, EXT1, EXT2, FMOD, GLB1, GLB1L, GLCE, GNS, GPC1, GPC2, G…	TRUE
REACTOME:121337	Signaling by activated point mutants of FGFR3	0	[-1]	[None]	4	33.3333	0.0635615	1	{}	{}	[FGF1, FGF18, FGF5, FGFR3]	[FGF1, FGF16, FGF17, FGF18, FGF2, FGF20, FGF23, FGF4, FGF5, FGF8, FGF9, FGFR3]	TRUE
REACTOME:121399	MHC class II antigen presentation	0	[-1]	[None]	13	12.7451	0.607095	1	{}	{}	[CD74, CTSS, DYNC1I1, HLA-DMA, HLA-DMB, HLA-DOA, HLA-DOB, HLA-DPA1, HLA-DQB1, HLA-DQB2, HLA-DRA, HLA-DRB1, KIF11]	[ACTR1A, ACTR1B, AP1B1, AP1G1, AP1M1, AP1M2, AP1S1, AP1S2, AP1S3, AP2A1, AP2A2, AP2B1, AP2M1, AP2S1, ARF1, CD74, CENPE, CLTA, CLTC, CTSA, CTSB, CTSC, CTSD, CTSE, CTSF, CTSH, CTSK, CTSL, CTSO, CTSS, CTSV, DCTN1, DCTN2, DCTN3, DCTN4, DCTN5, DCTN6, DNM1, DNM2, DNM3, DYNC1H1, DYNC1I1, DYNC1I2, DYNC1LI2, DYNC2H1, DYNC2LI1, DYNLL1, DYNLL2, HLA-DMA, HLA-DMB, HLA-DOA, HLA-DOB, HLA-DPA1, HLA-DPB1, HLA-DQA…	TRUE
REACTOME:121401	Glycerophospholipid biosynthesis	0	[-1]	[None]	10	10.989	0.7843	1	{}	{}	[AGPAT9, CHKB, DGAT2, GPD1, PLA2G6, PLB1, PLD4, PLD6, SLC44A4, SLC44A5]	[ACHE, AGPAT1, AGPAT2, AGPAT3, AGPAT4, AGPAT5, AGPAT6, AGPAT9, BCHE, CDIPT, CDS1, CDS2, CEPT1, CHAT, CHKA, CHKB, CHPT1, CPNE1, CPNE3, CPNE6, CPNE7, CRLS1, DGAT1, DGAT2, EPT1, ETNK1, ETNK2, GNPAT, GPAM, GPAT2, GPCPD1, GPD1, GPD1L, HADHA, HADHB, LCLAT1, LPCAT1, LPCAT2, LPCAT3, LPCAT4, LPGAT1, LPIN1, LPIN2, LPIN3, MBOAT1, MBOAT2, MBOAT7, MGLL, PCYT1A, PCYT1B, PCYT2, PEMT, PGS1, PHOSPHO1, PISD, PITPN…	TRUE
REACTOME:121408	A tetrasaccharide linker sequence is required for GAG synthesis	0	[-1]	[None]	9	34.6154	0.00466987	1	{}	{}	[BGN, DCN, GPC2, GPC3, GPC5, GPC6, SDC1, SDC2, VCAN]	[AGRN, B3GALT6, B3GAT1, B3GAT2, B3GAT3, B4GALT7, BCAN, BGN, CSPG4, CSPG5, DCN, GPC1, GPC2, GPC3, GPC4, GPC5, GPC6, GXYLT1, GXYLT2, HSPG2, NCAN, SDC1, SDC2, SDC3, SDC4, VCAN]	TRUE
REACTOME:147694	DAP12 interactions	0	[-1]	[None]	28	15.4696	0.217923	1	{}	{}	[ADCY4, BTK, CD19, CD28, CD300LB, EGF, EREG, FGF1, FGF18, FGF22, FGF5, FGFR2, FGFR3, HLA-B, HLA-C, KLB, KLRD1, LCK, NRG1, PDE1A, PDE1B, PDGFA, PDGFB, PDGFRA, PDGFRB, PIK3R3, SIGLEC15, SIRPB1]	[ADCY1, ADCY2, ADCY3, ADCY4, ADCY5, ADCY6, ADCY7, ADCY8, ADCY9, ADRBK1, AGO1, AGO2, AGO3, AGO4, AHCYL1, AKT1, AKT1S1, AKT2, AKT3, B2M, BAD, BTC, BTK, CALM1, CALM2, CALM3, CAMK4, CASP9, CD19, CD28, CD300E, CD300LB, CD80, CD86, CDK1, CDKN1A, CDKN1B, CHUK, CLEC5A, CREB1, EGF, EGFR, ERBB2, ERBB3, ERBB4, EREG, FGF1, FGF10, FGF16, FGF17, FGF18, FGF19, FGF2, FGF20, FGF22, FGF23, FGF3, FGF4, FGF5, FGF6, …	TRUE
REACTOME:147707	Metabolism of Angiotensinogen to Angiotensins	0	[-1]	[None]	4	25	0.153001	1	{}	{}	[AGT, CTSG, GZMH, MME]	[ACE, ACE2, AGT, ANPEP, ATP6AP2, CMA1, CPA3, CPB1, CPB2, CTSD, CTSG, CTSZ, ENPEP, GZMH, MME, REN]	TRUE
REACTOME:147723	PI3K/AKT Signaling in Cancer	0	[-1]	[None]	18	21.1765	0.0283203	1	{}	{}	[CD19, CD28, EGF, EREG, FGF1, FGF18, FGF22, FGF5, FGFR2, FGFR3, KLB, LCK, NRG1, PDGFA, PDGFB, PDGFRA, PDGFRB, PIK3R3]	[AKT1, AKT1S1, AKT2, AKT3, BAD, BTC, CASP9, CD19, CD28, CD80, CD86, CDKN1A, CDKN1B, CHUK, CREB1, EGF, EGFR, ERBB2, ERBB3, ERBB4, EREG, FGF1, FGF10, FGF16, FGF17, FGF18, FGF19, FGF2, FGF20, FGF22, FGF23, FGF3, FGF4, FGF5, FGF6, FGF7, FGF8, FGF9, FGFR1, FGFR2, FGFR3, FGFR4, FOXO1, FOXO3, FOXO4, FRS2, FYN, GAB1, GRB2, GSK3A, GSK3B, HBEGF, IRS1, IRS2, KIT, KITLG, KL, KLB, LCK, MAPKAP1, MDM2, MLST8, M…	TRUE
REACTOME:147814	DAP12 signaling	0	[-1]	[None]	23	13.9394	0.434254	1	{}	{}	[ADCY4, BTK, CD19, CD28, EGF, EREG, FGF1, FGF18, FGF22, FGF5, FGFR2, FGFR3, KLB, KLRD1, LCK, NRG1, PDE1A, PDE1B, PDGFA, PDGFB, PDGFRA, PDGFRB, PIK3R3]	[ADCY1, ADCY2, ADCY3, ADCY4, ADCY5, ADCY6, ADCY7, ADCY8, ADCY9, ADRBK1, AGO1, AGO2, AGO3, AGO4, AHCYL1, AKT1, AKT1S1, AKT2, AKT3, B2M, BAD, BTC, BTK, CALM1, CALM2, CALM3, CAMK4, CASP9, CD19, CD28, CD80, CD86, CDK1, CDKN1A, CDKN1B, CHUK, CREB1, EGF, EGFR, ERBB2, ERBB3, ERBB4, EREG, FGF1, FGF10, FGF16, FGF17, FGF18, FGF19, FGF2, FGF20, FGF22, FGF23, FGF3, FGF4, FGF5, FGF6, FGF7, FGF8, FGF9, FGFR1, …	TRUE
REACTOME:147851	Arachidonic acid metabolism	0	[-1]	[None]	11	20.3704	0.094774	1	{}	{}	[ALOX12B, ALOX5AP, CYP1B1, GGT5, GPX2, HPGD, PTGDS, PTGIS, PTGS1, PTGS2, TBXAS1]	[ABCC1, AKR1C3, ALOX12, ALOX12B, ALOX15, ALOX15B, ALOX5, ALOX5AP, CBR1, CYP1A1, CYP1A2, CYP1B1, CYP2C19, CYP2C8, CYP2C9, CYP2J2, CYP2U1, CYP4A11, CYP4A22, CYP4B1, CYP4F11, CYP4F2, CYP4F22, CYP4F3, CYP4F8, CYP8B1, DPEP1, DPEP2, DPEP3, EPHX2, FAM213B, GGT1, GGT2, GGT5, GGTLC1, GGTLC2, GPX1, GPX2, GPX4, HPGD, HPGDS, LOC102724197, LTA4H, LTC4S, MAPKAPK2, PLA2G4A, PTGDS, PTGES, PTGES3, PTGIS, PTGR1, P…	TRUE
REACTOME:147867	Translocation of GLUT4 to the plasma membrane	0	[-1]	[None]	4	6.45161	0.972469	1	{}	{}	[MYH3, SFN, SLC2A4, VAMP2]	[AKT1, AKT2, ASPSCR1, C2CD5, CALM1, CALM2, CALM3, EXOC1, EXOC2, EXOC3, EXOC4, EXOC5, EXOC6, EXOC7, EXOC8, KIF3A, KIF3B, KIFAP3, LNPEP, MYH1, MYH13, MYH15, MYH2, MYH3, MYH4, MYH6, MYH7, MYH7B, MYH8, MYO1C, MYO5A, PRKAA2, PRKAB1, PRKAB2, PRKAG1, PRKAG2, PRKAG3, RAB10, RAB11A, RAB13, RAB14, RAB4A, RAB8A, RAC1, RALA, RALGAPA2, RALGAPB, RHOQ, SFN, SLC2A4, SNAP23, STX4, STXBP3, TBC1D1, TBC1D4, VAMP2, Y…	TRUE
REACTOME:150139	SHC-related events triggered by IGF1R	0	[-1]	[None]	3	12	0.663273	1	{}	{}	[IGF1, IGF2, SHC2]	[CDK1, GRB2, HRAS, IGF1, IGF1R, IGF2, IL6, IL6R, IL6ST, JAK1, JAK2, KRAS, MAP2K1, MAP2K2, MAPK1, MAPK3, NRAS, PTPN11, RAF1, SHC1, SHC2, SHC3, SOS1, TYK2, YWHAB]	TRUE
REACTOME:150149	Synthesis of Prostaglandins (PG) and Thromboxanes (TX)	0	[-1]	[None]	6	42.8571	0.00627313	1	{}	{}	[HPGD, PTGDS, PTGIS, PTGS1, PTGS2, TBXAS1]	[AKR1C3, CBR1, CYP8B1, FAM213B, HPGD, HPGDS, PTGDS, PTGES, PTGES3, PTGIS, PTGR1, PTGS1, PTGS2, TBXAS1]	TRUE
REACTOME:150154	Inositol phosphate metabolism	0	[-1]	[None]	10	21.7391	0.0759696	1	{}	{}	[INPP5D, NUDT10, NUDT11, PLCB1, PLCB2, PLCB4, PLCE1, PLCH1, PLCH2, PLD4]	[CALM1, CALM2, CALM3, IMPA1, IMPA2, INPP1, INPP4A, INPP4B, INPP5A, INPP5B, INPP5D, INPP5J, INPPL1, IP6K1, IP6K2, IP6K3, IPMK, IPPK, ISYNA1, ITPK1, ITPKA, ITPKB, ITPKC, MINPP1, NUDT10, NUDT11, NUDT3, NUDT4, OCRL, PLCB1, PLCB2, PLCB3, PLCB4, PLCD1, PLCD3, PLCE1, PLCG1, PLCG2, PLCH1, PLCH2, PLCZ1, PLD4, PPIP5K1, PPIP5K2, PTEN, SYNJ1]	TRUE
REACTOME:150203	IRS-related events triggered by IGF1R	0	[-1]	[None]	9	9.89011	0.86928	1	{}	{}	[FGF1, FGF18, FGF22, FGF5, FGFR2, FGFR3, IGF1, IGF2, KLB]	[AKT1S1, AKT2, CAB39, CAB39L, CDK1, DOK1, EEF2K, EIF4B, EIF4E, EIF4EBP1, EIF4G1, FGF1, FGF10, FGF16, FGF17, FGF18, FGF19, FGF2, FGF20, FGF22, FGF23, FGF3, FGF4, FGF5, FGF6, FGF7, FGF8, FGF9, FGFR1, FGFR2, FGFR3, FGFR4, FRS2, GAB1, GRB2, HRAS, IGF1, IGF1R, IGF2, IL6, IL6R, IL6ST, IRS1, IRS2, IRS4, JAK1, JAK2, KL, KLB, KRAS, LOC101930123, MAP2K1, MAP2K2, MAPK1, MAPK3, MLST8, MTOR, NRAS, PDE3B, PDPK…	TRUE
REACTOME:150206	Crosslinking of collagen fibrils	0	[-1]	[None]	4	44.4444	0.0223891	1	{}	{}	[LOXL1, LOXL4, PCOLCE, TLL2]	[BMP1, LOX, LOXL1, LOXL2, LOXL3, LOXL4, PCOLCE, TLL1, TLL2]	TRUE
REACTOME:150210	IGF1R signaling cascade	0	[-1]	[None]	10	10.6383	0.816901	1	{}	{}	[FGF1, FGF18, FGF22, FGF5, FGFR2, FGFR3, IGF1, IGF2, KLB, SHC2]	[AKT1S1, AKT2, CAB39, CAB39L, CDK1, DOK1, EEF2K, EIF4B, EIF4E, EIF4EBP1, EIF4G1, FGF1, FGF10, FGF16, FGF17, FGF18, FGF19, FGF2, FGF20, FGF22, FGF23, FGF3, FGF4, FGF5, FGF6, FGF7, FGF8, FGF9, FGFR1, FGFR2, FGFR3, FGFR4, FRS2, GAB1, GRB2, HRAS, IGF1, IGF1R, IGF2, IL6, IL6R, IL6ST, IRS1, IRS2, IRS4, JAK1, JAK2, KL, KLB, KRAS, LOC101930123, MAP2K1, MAP2K2, MAPK1, MAPK3, MLST8, MTOR, NRAS, PDE3B, PDPK…	TRUE
REACTOME:150268	Anchoring fibril formation	0	[-1]	[None]	4	57.1429	0.00774765	1	{}	{}	[LAMA3, LAMB3, LAMC2, TLL2]	[BMP1, COL7A1, LAMA3, LAMB3, LAMC2, TLL1, TLL2]	TRUE
REACTOME:150312	Synthesis of IP3 and IP4 in the cytosol	0	[-1]	[None]	8	29.6296	0.0204048	1	{}	{}	[INPP5D, PLCB1, PLCB2, PLCB4, PLCE1, PLCH1, PLCH2, PLD4]	[CALM1, CALM2, CALM3, INPP5B, INPP5D, INPP5J, INPPL1, ITPK1, ITPKA, ITPKB, ITPKC, OCRL, PLCB1, PLCB2, PLCB3, PLCB4, PLCD1, PLCD3, PLCE1, PLCG1, PLCG2, PLCH1, PLCH2, PLCZ1, PLD4, PTEN, SYNJ1]	TRUE
REACTOME:150331	Molecules associated with elastic fibres	0	[-1]	[None]	8	25.8065	0.044956	1	{}	{}	[BMP7, EFEMP1, FBLN2, ITGB8, LTBP2, MFAP4, MFAP5, TGFB2]	[BMP10, BMP2, BMP4, BMP7, EFEMP1, EFEMP2, FBLN1, FBLN2, FBLN5, GDF5, ITGA8, ITGAV, ITGB1, ITGB3, ITGB5, ITGB6, ITGB8, LOC100505984, LTBP1, LTBP2, LTBP3, LTBP4, MFAP1, MFAP2, MFAP3, MFAP4, MFAP5, TGFB1, TGFB2, TGFB3, VTN]	TRUE
REACTOME:150359	Signaling by Type 1 Insulin-like Growth Factor 1 Receptor (IGF1R)	0	[-1]	[None]	10	10.6383	0.816901	1	{}	{}	[FGF1, FGF18, FGF22, FGF5, FGFR2, FGFR3, IGF1, IGF2, KLB, SHC2]	[AKT1S1, AKT2, CAB39, CAB39L, CDK1, DOK1, EEF2K, EIF4B, EIF4E, EIF4EBP1, EIF4G1, FGF1, FGF10, FGF16, FGF17, FGF18, FGF19, FGF2, FGF20, FGF22, FGF23, FGF3, FGF4, FGF5, FGF6, FGF7, FGF8, FGF9, FGFR1, FGFR2, FGFR3, FGFR4, FRS2, GAB1, GRB2, HRAS, IGF1, IGF1R, IGF2, IL6, IL6R, IL6ST, IRS1, IRS2, IRS4, JAK1, JAK2, KL, KLB, KRAS, LOC101930123, MAP2K1, MAP2K2, MAPK1, MAPK3, MLST8, MTOR, NRAS, PDE3B, PDPK…	TRUE
REACTOME:150366	Elastic fibre formation	0	[-1]	[None]	11	26.1905	0.0184054	1	{}	{}	[BMP7, EFEMP1, ELN, FBLN2, ITGB8, LOXL1, LOXL4, LTBP2, MFAP4, MFAP5, TGFB2]	[BMP10, BMP2, BMP4, BMP7, EFEMP1, EFEMP2, ELN, FBLN1, FBLN2, FBLN5, FBN1, FBN2, FBN3, FURIN, GDF5, ITGA5, ITGA8, ITGAV, ITGB1, ITGB3, ITGB5, ITGB6, ITGB8, LOC100505984, LOX, LOXL1, LOXL2, LOXL3, LOXL4, LTBP1, LTBP2, LTBP3, LTBP4, MFAP1, MFAP2, MFAP3, MFAP4, MFAP5, TGFB1, TGFB2, TGFB3, VTN]	TRUE
REACTOME:160078	Peptide hormone metabolism	0	[-1]	[None]	14	16.2791	0.246035	1	{}	{}	[AGT, CPE, CTSG, DPP4, GZMH, IGF1, INHA, INHBB, KLF4, MME, PCSK2, PLA2G7, SLC30A8, VAMP2]	[ACE, ACE2, ACHE, AGT, ANPEP, ATP6AP2, BCHE, CDX2, CGA, CGB, CGB5, CGB7, CGB8, CMA1, CPA3, CPB1, CPB2, CPE, CPN1, CTNNB1, CTSD, CTSG, CTSZ, DPP4, ENPEP, ERO1L, ERO1LB, EXOC1, EXOC2, EXOC3, EXOC4, EXOC5, EXOC6, EXOC7, EXOC8, FFAR1, FFAR4, FSHB, GATA4, GCG, GH1, GHRL, GIP, GNAT3, GNB3, GNG13, GPR119, GRP, GZMH, IGF1, INHA, INHBA, INHBB, INHBC, INHBE, INS, ISL1, KIF5A, KIF5B, KIF5C, KLF4, LEP, LHB, …	TRUE
REACTOME:160086	Regulation of actin dynamics for phagocytic cup formation	0	[-1]	[None]	6	10.3448	0.799775	1	{}	{}	[BTK, CD247, FCGR1A, FCGR2A, WAS, WASF3]	[ABI1, ABI2, ABL1, ACTB, ACTG1, ACTR2, ACTR3, ARPC1A, ARPC2, ARPC3, ARPC4, ARPC5, BAIAP2, BRK1, BTK, CD247, CD3G, CDC42, CFL1, CRK, CYFIP1, CYFIP2, DOCK1, ELMO2, FCGR1A, FCGR2A, FCGR2C, FCGR3A, GRB2, HSP90AA1, HSP90AB1, LIMK1, MAPK1, MAPK3, MYH2, MYH9, MYO10, MYO1C, MYO5A, MYO9B, NCK1, NCKAP1, NCKIPSD, PAK1, PTK2, RAC1, SYK, VAV1, VAV2, VAV3, WAS, WASF1, WASF2, WASF3, WASL, WIPF1, WIPF2, WIPF3]	TRUE
REACTOME:160089	Constitutive Signaling by NOTCH1 HD Domain Mutants	0	[-1]	[None]	3	20	0.320205	1	{}	{}	[DLL4, JAG2, NEURL1]	[ADAM10, ADAM17, DLL1, DLL4, JAG1, JAG2, MIB1, MIB2, NEURL1, NEURL1B, NOTCH1, RPS27A, UBA52, UBB, UBC]	TRUE
REACTOME:160102	Diseases associated with visual transduction	0	[-1]	[None]	5	45.4545	0.00944455	1	{}	{}	[RBP1, RBP4, RLBP1, STRA6, TTR]	[LOC101060233, NAPEPLD, OPN1LW, OPN1MW, OPN1MW2, OPN1SW, RBP1, RBP4, RLBP1, STRA6, TTR]	TRUE
REACTOME:160123	Fcgamma receptor (FCGR) dependent phagocytosis	0	[-1]	[None]	10	12.0482	0.677874	1	{}	{}	[BTK, CD247, FCGR1A, FCGR2A, HCK, PLA2G6, PLD4, PPAPDC1A, WAS, WASF3]	[ABI1, ABI2, ABL1, ACTB, ACTG1, ACTR2, ACTR3, AHCYL1, ARPC1A, ARPC2, ARPC3, ARPC4, ARPC5, BAIAP2, BRK1, BTK, CD247, CD3G, CDC42, CFL1, CRK, CYFIP1, CYFIP2, DOCK1, ELMO2, FCGR1A, FCGR2A, FCGR2C, FCGR3A, FGR, FYN, GRB2, HCK, HSP90AA1, HSP90AB1, ITPR1, ITPR2, ITPR3, LIMK1, LYN, MAPK1, MAPK3, MYH2, MYH9, MYO10, MYO1C, MYO5A, MYO9B, NCK1, NCKAP1, NCKIPSD, PAK1, PIK3CA, PIK3CB, PIK3R1, PIK3R2, PLA2G6, …	TRUE
REACTOME:160130	Retinoid cycle disease events	0	[-1]	[None]	5	45.4545	0.00944455	1	{}	{}	[RBP1, RBP4, RLBP1, STRA6, TTR]	[LOC101060233, NAPEPLD, OPN1LW, OPN1MW, OPN1MW2, OPN1SW, RBP1, RBP4, RLBP1, STRA6, TTR]	TRUE
REACTOME:160133	Signaling by NOTCH1 HD Domain Mutants in Cancer	0	[-1]	[None]	3	20	0.320205	1	{}	{}	[DLL4, JAG2, NEURL1]	[ADAM10, ADAM17, DLL1, DLL4, JAG1, JAG2, MIB1, MIB2, NEURL1, NEURL1B, NOTCH1, RPS27A, UBA52, UBB, UBC]	TRUE
REACTOME:160158	Role of phospholipids in phagocytosis	0	[-1]	[None]	6	23.0769	0.120906	1	{}	{}	[CD247, FCGR1A, FCGR2A, PLA2G6, PLD4, PPAPDC1A]	[AHCYL1, CD247, CD3G, FCGR1A, FCGR2A, FCGR2C, FCGR3A, ITPR1, ITPR2, ITPR3, PIK3CA, PIK3CB, PIK3R1, PIK3R2, PLA2G6, PLCG1, PLCG2, PLD1, PLD2, PLD3, PLD4, PPAPDC1A, PPAPDC1B, PRKCD, PRKCE, SYK]	TRUE
REACTOME:160163	Scavenging of heme from plasma	0	[-1]	[None]	5	41.6667	0.014445	1	{}	{}	[AMBP, APOA1, APOL1, CD163, HPX]	[ALB, AMBP, APOA1, APOL1, CD163, HBA1, HBA2, HBB, HP, HPR, HPX, LRP1]	TRUE
REACTOME:160189	Stimuli-sensing channels	0	[-1]	[None]	21	21.4286	0.0166456	1	{}	{}	[ANO1, ANO3, ANO5, ANO9, ASIC3, ASIC4, CLCA2, CLCNKA, CLIC2, NALCN, RYR1, RYR2, SCNN1A, SCNN1D, SGK2, TRPM2, TTYH1, TTYH3, UNC80, WNK2, WNK4]	[ANO1, ANO10, ANO2, ANO3, ANO4, ANO5, ANO6, ANO7, ANO8, ANO9, ASIC1, ASIC2, ASIC3, ASIC4, ASIC5, BEST1, BEST2, BEST3, BEST4, BSND, C8orf44-SGK3, CLCA1, CLCA2, CLCA4, CLCN1, CLCN2, CLCN3, CLCN4, CLCN5, CLCN6, CLCN7, CLCNKA, CLCNKB, CLIC2, FKBP1B, MCOLN1, MCOLN2, MCOLN3, NALCN, NEDD4L, OSTM1, RAF1, RPS27A, RYR1, RYR2, RYR3, SCNN1A, SCNN1B, SCNN1D, SCNN1G, SGK1, SGK2, SGK3, SLC17A3, SLC9B1, SLC9B2, …	TRUE
REACTOME:160205	NOTCH2 Activation and Transmission of Signal to the Nucleus	0	[-1]	[None]	4	19.0476	0.301266	1	{}	{}	[DLL4, JAG2, MDK, NEURL1]	[ADAM10, APH1A, APH1B, CNTN1, DLL1, DLL4, JAG1, JAG2, MDK, MIB1, MIB2, NCSTN, NEURL1, NEURL1B, NOTCH2, PSEN2, PSENEN, RPS27A, UBA52, UBB, UBC]	TRUE
REACTOME:160214	Signaling by NOTCH1 in Cancer	0	[-1]	[None]	6	10.5263	0.785836	1	{}	{}	[DLL4, HDAC10, HEY2, HEYL, JAG2, NEURL1]	[ADAM10, ADAM17, APH1A, APH1B, CCNC, CDK8, CREBBP, CUL1, DLL1, DLL4, EP300, FBXW7, HDAC1, HDAC10, HDAC11, HDAC2, HDAC3, HDAC4, HDAC5, HDAC6, HDAC7, HDAC8, HDAC9, HES1, HES5, HEY1, HEY2, HEYL, JAG1, JAG2, KAT2A, KAT2B, MAML1, MAML2, MAML3, MAMLD1, MIB1, MIB2, MYC, NCOR1, NCOR2, NCSTN, NEURL1, NEURL1B, NOTCH1, PSEN2, PSENEN, RBPJ, RBX1, RPS27A, SKP1, SNW1, TBL1X, TBL1XR1, UBA52, UBB, UBC]	TRUE
REACTOME:160243	Constitutive Signaling by NOTCH1 PEST Domain Mutants	0	[-1]	[None]	6	10.5263	0.785836	1	{}	{}	[DLL4, HDAC10, HEY2, HEYL, JAG2, NEURL1]	[ADAM10, ADAM17, APH1A, APH1B, CCNC, CDK8, CREBBP, CUL1, DLL1, DLL4, EP300, FBXW7, HDAC1, HDAC10, HDAC11, HDAC2, HDAC3, HDAC4, HDAC5, HDAC6, HDAC7, HDAC8, HDAC9, HES1, HES5, HEY1, HEY2, HEYL, JAG1, JAG2, KAT2A, KAT2B, MAML1, MAML2, MAML3, MAMLD1, MIB1, MIB2, MYC, NCOR1, NCOR2, NCSTN, NEURL1, NEURL1B, NOTCH1, PSEN2, PSENEN, RBPJ, RBX1, RPS27A, SKP1, SNW1, TBL1X, TBL1XR1, UBA52, UBB, UBC]	TRUE
[truncated: 119 more rows]
