# Supplementary material for: Ensemble Modeling Approach Targeting Heterogeneous RNA-Seq data: Application to Melanoma Pseudogenes
Source: Sci Rep. 2017 Dec 11;7:17344. doi: 10.1038/s41598-017-17337-7 (PMC5725464; doi:10.1038/s41598-017-17337-7)
Supplement: Supplementary file 1 — Supplementary Files [file 41598_2017_17337_MOESM1_ESM.zip › Supplementary_Files/6_Bio_Annotations/6_1_Core_Consensus_Annotations/6_1_1_Pathways/6_1_1_2_NOISeq/Supplementary Table 6.1.1.2.1.xlsx]

## Sheet: ClueGOResults-kegg_reactome_wik
GOID	GOTerm	Pvalue Rank	GOLevels	GOGroups	Nr. Genes	% Associated Genes	Term PValue	Term PValue Corrected with Bonferroni step down	Group PValue	Group PValue Corrected with Bonferroni step down	Associated Genes Found	All Associated Genes	OverViewTerm
KEGG:05150	Staphylococcus aureus infection	21.0724	[-1]	[None]	22	38.5965	8.46374e-22	1.30342e-19	{}	{}	[C1QA, C1QB, C1QC, C1S, C2, C3, CFH, CFI, DSG1, FCGR2A, FCGR3A, HLA-DMA, HLA-DMB, HLA-DOA, HLA-DPA1, HLA-DQA1, HLA-DQB1, HLA-DRA, HLA-DRB1, HLA-DRB5, ITGB2, KRT10]	[C1QA, C1QB, C1QC, C1R, C1S, C2, C3, C3AR1, C4A, C4B, C5, C5AR1, CFB, CFD, CFH, CFI, DSG1, FCAR, FCGR1A, FCGR2A, FCGR2B, FCGR2C, FCGR3A, FCGR3B, FGG, FPR1, FPR2, FPR3, HLA-DMA, HLA-DMB, HLA-DOA, HLA-DOB, HLA-DPA1, HLA-DPB1, HLA-DQA1, HLA-DQA2, HLA-DQB1, HLA-DRA, HLA-DRB1, HLA-DRB3, HLA-DRB4, HLA-DRB5, ICAM1, IL10, ITGAL, ITGAM, ITGB2, KRT10, LOC100509457, LOC101060835, MASP1, MASP2, MBL2, PLG, PT…	TRUE
REACTOME:118779	Extracellular matrix organization	15.5885	[-1]	[None]	34	12.8788	2.57958e-16	3.94676e-14	{}	{}	[BGN, COL11A2, COL14A1, COL15A1, COL16A1, COL17A1, COL1A1, COL1A2, COL22A1, COL2A1, COL3A1, COL5A1, COL6A1, COL6A2, COL6A3, COLGALT2, COMP, DCN, FBLN2, FMOD, ITGA10, ITGB2, ITGB4, ITGB8, KLK7, LAMB3, LAMC3, LOXL4, LTBP2, MMP11, MMP9, PCOLCE, SDC1, VCAN]	[A2M, ACTN1, ADAM10, ADAM15, ADAM17, ADAM8, ADAM9, ADAMTS1, ADAMTS14, ADAMTS16, ADAMTS18, ADAMTS2, ADAMTS3, ADAMTS4, ADAMTS5, ADAMTS8, ADAMTS9, AGRN, ASPN, BCAN, BGN, BMP1, BMP10, BMP2, BMP4, BMP7, BSG, CAPN1, CAPNS1, CASK, CASP3, CD151, CD44, CD47, CDH1, CEACAM1, CEACAM6, CEACAM8, CMA1, COL10A1, COL11A1, COL11A2, COL12A1, COL13A1, COL14A1, COL15A1, COL16A1, COL17A1, COL18A1, COL19A1, COL1A1, COL…	TRUE
REACTOME:120729	Collagen formation	14.2951	[-1]	[None]	20	23.2558	5.06881e-15	7.70459e-13	{}	{}	[COL11A2, COL14A1, COL15A1, COL16A1, COL17A1, COL1A1, COL1A2, COL22A1, COL2A1, COL3A1, COL5A1, COL6A1, COL6A2, COL6A3, COLGALT2, ITGB4, LAMB3, LOXL4, MMP9, PCOLCE]	[ADAMTS14, ADAMTS2, ADAMTS3, BMP1, CD151, COL10A1, COL11A1, COL11A2, COL12A1, COL13A1, COL14A1, COL15A1, COL16A1, COL17A1, COL18A1, COL19A1, COL1A1, COL1A2, COL20A1, COL21A1, COL22A1, COL23A1, COL24A1, COL25A1, COL26A1, COL27A1, COL28A1, COL2A1, COL3A1, COL4A1, COL4A2, COL4A3, COL4A4, COL4A5, COL4A6, COL5A1, COL5A2, COL5A3, COL6A1, COL6A2, COL6A3, COL6A5, COL6A6, COL7A1, COL8A1, COL8A2, COL9A1, C…	TRUE
REACTOME:150180	Assembly of collagen fibrils and other multimeric structures	12.068	[-1]	[None]	15	27.7778	8.54977e-13	1.29102e-10	{}	{}	[COL11A2, COL15A1, COL1A1, COL1A2, COL2A1, COL3A1, COL5A1, COL6A1, COL6A2, COL6A3, ITGB4, LAMB3, LOXL4, MMP9, PCOLCE]	[BMP1, CD151, COL10A1, COL11A1, COL11A2, COL15A1, COL18A1, COL1A1, COL1A2, COL24A1, COL27A1, COL2A1, COL3A1, COL4A1, COL4A2, COL4A3, COL4A4, COL4A5, COL4A6, COL5A1, COL5A2, COL5A3, COL6A1, COL6A2, COL6A3, COL6A5, COL6A6, COL7A1, COL8A1, COL8A2, CTSB, CTSL, CTSS, CTSV, DST, ITGA6, ITGB4, LAMA3, LAMB3, LAMC2, LOX, LOXL1, LOXL2, LOXL3, LOXL4, MMP13, MMP20, MMP3, MMP7, MMP9, PCOLCE, PLEC, TLL1, TLL2]	TRUE
REACTOME:121139	Collagen biosynthesis and modifying enzymes	12.056	[-1]	[None]	16	25	8.78976e-13	1.31846e-10	{}	{}	[COL11A2, COL14A1, COL15A1, COL16A1, COL17A1, COL1A1, COL1A2, COL22A1, COL2A1, COL3A1, COL5A1, COL6A1, COL6A2, COL6A3, COLGALT2, PCOLCE]	[ADAMTS14, ADAMTS2, ADAMTS3, BMP1, COL10A1, COL11A1, COL11A2, COL12A1, COL13A1, COL14A1, COL15A1, COL16A1, COL17A1, COL18A1, COL19A1, COL1A1, COL1A2, COL20A1, COL21A1, COL22A1, COL23A1, COL24A1, COL25A1, COL26A1, COL27A1, COL28A1, COL2A1, COL3A1, COL4A1, COL4A2, COL4A3, COL4A4, COL4A5, COL4A6, COL5A1, COL5A2, COL5A3, COL6A1, COL6A2, COL6A3, COL6A5, COL6A6, COL7A1, COL8A1, COL8A2, COL9A1, COL9A2, …	TRUE
KEGG:04974	Protein digestion and absorption	11.7925	[-1]	[None]	18	20.2247	1.6124e-12	2.40248e-10	{}	{}	[ATP1B1, ATP1B2, COL11A2, COL14A1, COL15A1, COL17A1, COL1A1, COL1A2, COL22A1, COL2A1, COL3A1, COL5A1, COL6A1, COL6A2, COL6A3, DPP4, MME, SLC9A3]	[ACE2, ATP1A1, ATP1A2, ATP1A3, ATP1A4, ATP1B1, ATP1B2, ATP1B3, ATP1B4, CELA2A, CELA2B, CELA3A, CELA3B, COL11A1, COL11A2, COL12A1, COL13A1, COL14A1, COL15A1, COL17A1, COL18A1, COL1A1, COL1A2, COL21A1, COL22A1, COL24A1, COL27A1, COL2A1, COL3A1, COL4A1, COL4A2, COL4A3, COL4A4, COL4A5, COL4A6, COL5A1, COL5A2, COL5A3, COL6A1, COL6A2, COL6A3, COL6A5, COL6A6, COL7A1, COL9A1, COL9A2, COL9A3, CPA1, CPA2, …	TRUE
KEGG:04512	ECM-receptor interaction	10.9093	[-1]	[None]	17	19.5402	1.23229e-11	1.82378e-09	{}	{}	[COL11A2, COL1A1, COL1A2, COL2A1, COL3A1, COL5A1, COL6A1, COL6A2, COL6A3, COMP, ITGA10, ITGB4, ITGB8, LAMB3, LAMC3, SDC1, VWF]	[AGRN, CD36, CD44, CD47, CHAD, COL11A1, COL11A2, COL1A1, COL1A2, COL24A1, COL27A1, COL2A1, COL3A1, COL4A1, COL4A2, COL4A3, COL4A4, COL4A5, COL4A6, COL5A1, COL5A2, COL5A3, COL6A1, COL6A2, COL6A3, COL6A5, COL6A6, COMP, DAG1, FN1, GP1BA, GP1BB, GP5, GP6, GP9, HMMR, HSPG2, IBSP, ITGA1, ITGA10, ITGA11, ITGA2, ITGA2B, ITGA3, ITGA4, ITGA5, ITGA6, ITGA7, ITGA8, ITGA9, ITGAV, ITGB1, ITGB3, ITGB4, ITGB5, I…	TRUE
KEGG:04514	Cell adhesion molecules (CAMs)	10.7264	[-1]	[None]	21	14.4828	1.87749e-11	2.7599e-09	{}	{}	[CD34, CDH5, CLDN1, HLA-B, HLA-C, HLA-DMA, HLA-DMB, HLA-DOA, HLA-DPA1, HLA-DQA1, HLA-DQB1, HLA-DRA, HLA-DRB1, HLA-DRB5, ITGB2, ITGB8, MPZ, NRXN2, PTPRF, SDC1, VCAN]	[ALCAM, CADM1, CADM3, CD2, CD22, CD226, CD274, CD276, CD28, CD34, CD4, CD40, CD40LG, CD58, CD6, CD80, CD86, CD8A, CD8B, CD99, CDH1, CDH15, CDH2, CDH3, CDH4, CDH5, CLDN1, CLDN10, CLDN11, CLDN14, CLDN15, CLDN16, CLDN17, CLDN18, CLDN19, CLDN2, CLDN20, CLDN22, CLDN23, CLDN24, CLDN25, CLDN3, CLDN4, CLDN5, CLDN6, CLDN7, CLDN8, CLDN9, CNTN1, CNTN2, CNTNAP1, CNTNAP2, CTLA4, ESAM, F11R, GLG1, HLA-A, HLA-B…	TRUE
KEGG:05140	Leishmaniasis	9.92496	[-1]	[None]	15	20.2703	1.18861e-10	1.73537e-08	{}	{}	[C3, FCGR2A, FCGR3A, HLA-DMA, HLA-DMB, HLA-DOA, HLA-DPA1, HLA-DQA1, HLA-DQB1, HLA-DRA, HLA-DRB1, HLA-DRB5, ITGB2, PTGS2, PTPN6]	[C3, CR1, CYBA, ELK1, FCGR1A, FCGR2A, FCGR2C, FCGR3A, FCGR3B, FOS, HLA-DMA, HLA-DMB, HLA-DOA, HLA-DOB, HLA-DPA1, HLA-DPB1, HLA-DQA1, HLA-DQA2, HLA-DQB1, HLA-DRA, HLA-DRB1, HLA-DRB3, HLA-DRB4, HLA-DRB5, IFNG, IFNGR1, IFNGR2, IL10, IL12A, IL12B, IL1A, IL1B, IL4, IRAK1, IRAK4, ITGA4, ITGAM, ITGB1, ITGB2, JAK1, JAK2, JUN, LOC100509457, LOC101060835, MAP3K7, MAPK1, MAPK11, MAPK12, MAPK13, MAPK14, MAPK…	TRUE
REACTOME:25078	Interferon gamma signaling	9.42627	[-1]	[None]	16	17.2043	3.7474e-10	5.43373e-08	{}	{}	[GBP1, GBP4, HLA-B, HLA-C, HLA-DPA1, HLA-DQA1, HLA-DQB1, HLA-DRA, HLA-DRB1, HLA-DRB5, IRF1, OAS2, PTPN6, SOCS3, TRIM22, TRIM29]	[B2M, CAMK2A, CAMK2B, CAMK2D, CAMK2G, CD44, CIITA, FCGR1A, FCGR1B, GBP1, GBP2, GBP3, GBP4, GBP5, GBP6, GBP7, HLA-A, HLA-B, HLA-C, HLA-DPA1, HLA-DPB1, HLA-DQA1, HLA-DQA2, HLA-DQB1, HLA-DQB2, HLA-DRA, HLA-DRB1, HLA-DRB3, HLA-DRB4, HLA-DRB5, HLA-E, HLA-F, HLA-G, ICAM1, IFI30, IFNG, IFNGR1, IFNGR2, IRF1, IRF2, IRF3, IRF4, IRF5, IRF6, IRF7, IRF8, IRF9, JAK1, JAK2, LOC100509457, MID1, MT2A, NCAM1, OAS1…	TRUE
KEGG:04145	Phagosome	9.31493	[-1]	[None]	20	12.9032	4.84247e-10	6.97315e-08	{}	{}	[C3, CD14, COMP, CORO1A, CYBB, FCGR2A, FCGR3A, HLA-B, HLA-C, HLA-DMA, HLA-DMB, HLA-DOA, HLA-DPA1, HLA-DQA1, HLA-DQB1, HLA-DRA, HLA-DRB1, HLA-DRB5, ITGB2, TUBA4A]	[ACTB, ACTG1, ATP6AP1, ATP6V0A1, ATP6V0A2, ATP6V0A4, ATP6V0B, ATP6V0C, ATP6V0D1, ATP6V0D2, ATP6V0E1, ATP6V0E2, ATP6V1A, ATP6V1B1, ATP6V1B2, ATP6V1C1, ATP6V1C2, ATP6V1D, ATP6V1E1, ATP6V1E2, ATP6V1F, ATP6V1G1, ATP6V1G2, ATP6V1G3, ATP6V1H, C1R, C3, CALR, CANX, CD14, CD209, CD36, CLEC4M, CLEC7A, COLEC11, COLEC12, COMP, CORO1A, CTSL, CTSS, CYBA, CYBB, DYNC1H1, DYNC1I1, DYNC1I2, DYNC1LI1, DYNC1LI2, DYN…	TRUE
KEGG:04610	Complement and coagulation cascades	9.3039	[-1]	[None]	14	20.2899	4.96705e-10	7.10288e-08	{}	{}	[C1QA, C1QB, C1QC, C1S, C2, C3, CFH, CFI, F13A1, PLAT, PLAU, SERPINA1, SERPING1, VWF]	[A2M, BDKRB1, BDKRB2, C1QA, C1QB, C1QC, C1R, C1S, C2, C3, C3AR1, C4A, C4B, C4BPA, C4BPB, C5, C5AR1, C6, C7, C8A, C8B, C8G, C9, CD46, CD55, CD59, CFB, CFD, CFH, CFI, CPB2, CR1, CR2, F10, F11, F12, F13A1, F13B, F2, F2R, F3, F5, F7, F8, F9, FGA, FGB, FGG, KLKB1, KNG1, MASP1, MASP2, MBL2, PLAT, PLAU, PLAUR, PLG, PROC, PROS1, SERPINA1, SERPINA5, SERPINC1, SERPIND1, SERPINE1, SERPINF2, SERPING1, TFPI, …	TRUE
REACTOME:25229	Interferon Signaling	9.10185	[-1]	[None]	22	11.3402	7.90959e-10	1.12316e-07	{}	{}	[BST2, GBP1, GBP4, HLA-B, HLA-C, HLA-DPA1, HLA-DQA1, HLA-DQB1, HLA-DRA, HLA-DRB1, HLA-DRB5, IFI6, IFITM1, IRF1, MX1, NUP210, OAS2, PTPN6, SOCS3, TRIM22, TRIM29, XAF1]	[AAAS, ADAR, ARIH1, B2M, BST2, CAMK2A, CAMK2B, CAMK2D, CAMK2G, CD44, CIITA, DDX58, EGR1, EIF2AK2, EIF4A1, EIF4A2, EIF4A3, EIF4E, EIF4E2, EIF4E3, EIF4G1, EIF4G2, EIF4G3, FCGR1A, FCGR1B, FLNB, GBP1, GBP2, GBP3, GBP4, GBP5, GBP6, GBP7, HERC5, HLA-A, HLA-B, HLA-C, HLA-DPA1, HLA-DPB1, HLA-DQA1, HLA-DQA2, HLA-DQB1, HLA-DQB2, HLA-DRA, HLA-DRB1, HLA-DRB3, HLA-DRB4, HLA-DRB5, HLA-E, HLA-F, HLA-G, ICAM1, I…	TRUE
KEGG:05330	Allograft rejection	9.06532	[-1]	[None]	11	28.2051	8.60363e-10	1.21311e-07	{}	{}	[HLA-B, HLA-C, HLA-DMA, HLA-DMB, HLA-DOA, HLA-DPA1, HLA-DQA1, HLA-DQB1, HLA-DRA, HLA-DRB1, HLA-DRB5]	[CD28, CD40, CD40LG, CD80, CD86, FAS, FASLG, GZMB, HLA-A, HLA-B, HLA-C, HLA-DMA, HLA-DMB, HLA-DOA, HLA-DOB, HLA-DPA1, HLA-DPB1, HLA-DQA1, HLA-DQA2, HLA-DQB1, HLA-DRA, HLA-DRB1, HLA-DRB3, HLA-DRB4, HLA-DRB5, HLA-E, HLA-F, HLA-G, IFNG, IL10, IL12A, IL12B, IL2, IL4, IL5, LOC100509457, LOC101060835, PRF1, TNF]	TRUE
KEGG:05310	Asthma	8.77627	[-1]	[None]	10	31.25	1.67392e-09	2.34349e-07	{}	{}	[FCER1G, HLA-DMA, HLA-DMB, HLA-DOA, HLA-DPA1, HLA-DQA1, HLA-DQB1, HLA-DRA, HLA-DRB1, HLA-DRB5]	[CCL11, CD40, CD40LG, EPX, FCER1A, FCER1G, HLA-DMA, HLA-DMB, HLA-DOA, HLA-DOB, HLA-DPA1, HLA-DPB1, HLA-DQA1, HLA-DQA2, HLA-DQB1, HLA-DRA, HLA-DRB1, HLA-DRB3, HLA-DRB4, HLA-DRB5, IL10, IL13, IL3, IL4, IL5, IL9, LOC100509457, LOC101060835, MS4A2, PRG2, RNASE3, TNF]	TRUE
KEGG:05332	Graft-versus-host disease	8.56567	[-1]	[None]	11	25.5814	2.71851e-09	3.77873e-07	{}	{}	[HLA-B, HLA-C, HLA-DMA, HLA-DMB, HLA-DOA, HLA-DPA1, HLA-DQA1, HLA-DQB1, HLA-DRA, HLA-DRB1, HLA-DRB5]	[CD28, CD80, CD86, FAS, FASLG, GZMB, HLA-A, HLA-B, HLA-C, HLA-DMA, HLA-DMB, HLA-DOA, HLA-DOB, HLA-DPA1, HLA-DPB1, HLA-DQA1, HLA-DQA2, HLA-DQB1, HLA-DRA, HLA-DRB1, HLA-DRB3, HLA-DRB4, HLA-DRB5, HLA-E, HLA-F, HLA-G, IFNG, IL1A, IL1B, IL2, IL6, KIR2DL1, KIR2DL2, KIR2DL3, KIR2DL5A, KIR3DL1, KIR3DL2, KLRC1, KLRD1, LOC100509457, LOC101060835, PRF1, TNF]	TRUE
KEGG:04940	Type I diabetes mellitus	8.33693	[-1]	[None]	11	24.4444	4.60327e-09	6.35252e-07	{}	{}	[HLA-B, HLA-C, HLA-DMA, HLA-DMB, HLA-DOA, HLA-DPA1, HLA-DQA1, HLA-DQB1, HLA-DRA, HLA-DRB1, HLA-DRB5]	[CD28, CD80, CD86, CPE, FAS, FASLG, GAD1, GAD2, GZMB, HLA-A, HLA-B, HLA-C, HLA-DMA, HLA-DMB, HLA-DOA, HLA-DOB, HLA-DPA1, HLA-DPB1, HLA-DQA1, HLA-DQA2, HLA-DQB1, HLA-DRA, HLA-DRB1, HLA-DRB3, HLA-DRB4, HLA-DRB5, HLA-E, HLA-F, HLA-G, HSPD1, ICA1, IFNG, IL12A, IL12B, IL1A, IL1B, IL2, INS, LOC100509457, LOC101060835, LTA, PRF1, PTPRN, PTPRN2, TNF]	TRUE
KEGG:05152	Tuberculosis	8.20363	[-1]	[None]	20	11.1732	6.25705e-09	8.57215e-07	{}	{}	[C3, CALML3, CALML5, CD14, CD74, CORO1A, FCER1G, FCGR2A, FCGR3A, HLA-DMA, HLA-DMB, HLA-DOA, HLA-DPA1, HLA-DQA1, HLA-DQB1, HLA-DRA, HLA-DRB1, HLA-DRB5, ITGB2, LSP1]	[AKT1, AKT2, AKT3, APAF1, ARHGEF12, ATP6AP1, ATP6V0A1, ATP6V0A2, ATP6V0A4, ATP6V0B, ATP6V0C, ATP6V0D1, ATP6V0D2, ATP6V1H, BAD, BAX, BCL10, BCL2, BID, C3, CALM1, CALM2, CALM3, CALML3, CALML5, CALML6, CAMK2A, CAMK2B, CAMK2D, CAMK2G, CAMP, CARD9, CASP10, CASP3, CASP8, CASP9, CD14, CD209, CD74, CEBPB, CEBPG, CIITA, CLEC4E, CLEC4M, CLEC7A, CORO1A, CR1, CREB1, CREBBP, CTSD, CTSS, CYCS, CYP27B1, EEA1, E…	TRUE
KEGG:05416	Viral myocarditis	7.97524	[-1]	[None]	12	20	1.05866e-08	1.43978e-06	{}	{}	[HLA-B, HLA-C, HLA-DMA, HLA-DMB, HLA-DOA, HLA-DPA1, HLA-DQA1, HLA-DQB1, HLA-DRA, HLA-DRB1, HLA-DRB5, ITGB2]	[ABL1, ABL2, ACTB, ACTG1, BID, CASP3, CASP8, CASP9, CAV1, CCND1, CD28, CD40, CD40LG, CD55, CD80, CD86, CXADR, CYCS, DAG1, DMD, EIF4G1, EIF4G2, EIF4G3, FYN, HLA-A, HLA-B, HLA-C, HLA-DMA, HLA-DMB, HLA-DOA, HLA-DOB, HLA-DPA1, HLA-DPB1, HLA-DQA1, HLA-DQA2, HLA-DQB1, HLA-DRA, HLA-DRB1, HLA-DRB3, HLA-DRB4, HLA-DRB5, HLA-E, HLA-F, HLA-G, ICAM1, ITGAL, ITGB2, LAMA2, LOC100509457, LOC101060835, MYH6, MYH7…	TRUE
WP:558	Complement and Coagulation Cascades	7.81592	[-1]	[None]	11	22	1.52784e-08	2.06259e-06	{}	{}	[C1QA, C1QB, C1QC, C1S, C2, C3, PLAT, PLAU, SERPINA1, SERPING1, VWF]	[100133511, A2M, APOA2, BDKRB1, C1QA, C1QB, C1QC, C1S, C2, C3, C3AR1, C5AR1, C6, C7, C8G, C9, CD46, CPB2, CR1, CR2, F10, F12, F13B, F2, F2R, F3, F5, F7, F8, F9, FGB, KNG1, MASP1, MASP2, PLAT, PLAU, PLAUR, PLG, PROC, PROS1, SERPINA1, SERPINA5, SERPINC1, SERPIND1, SERPINE1, SERPINF2, SERPING1, TFPI, THBD, VWF]	TRUE
KEGG:05322	Systemic lupus erythematosus	7.7804	[-1]	[None]	17	12.5	1.65806e-08	2.2218e-06	{}	{}	[C1QA, C1QB, C1QC, C1S, C2, C3, FCGR2A, FCGR3A, HLA-DMA, HLA-DMB, HLA-DOA, HLA-DPA1, HLA-DQA1, HLA-DQB1, HLA-DRA, HLA-DRB1, HLA-DRB5]	[ACTN1, ACTN2, ACTN3, ACTN4, C1QA, C1QB, C1QC, C1R, C1S, C2, C3, C4A, C4B, C5, C6, C7, C8A, C8B, C8G, C9, CD28, CD40, CD40LG, CD80, CD86, CTSG, ELANE, FCGR1A, FCGR2A, FCGR3A, FCGR3B, GRIN2A, GRIN2B, H2AFB1, H2AFB2, H2AFB3, H2AFJ, H2AFV, H2AFX, H2AFY, H2AFY2, H2AFZ, H2BFM, H2BFWT, H3F3A, H3F3B, H3F3C, HIST1H2AA, HIST1H2AB, HIST1H2AC, HIST1H2AD, HIST1H2AE, HIST1H2AG, HIST1H2AH, HIST1H2AI, HIST1H2AJ…	TRUE
KEGG:05320	Autoimmune thyroid disease	7.44309	[-1]	[None]	11	20.3704	3.60502e-08	4.79468e-06	{}	{}	[HLA-B, HLA-C, HLA-DMA, HLA-DMB, HLA-DOA, HLA-DPA1, HLA-DQA1, HLA-DQB1, HLA-DRA, HLA-DRB1, HLA-DRB5]	[CD28, CD40, CD40LG, CD80, CD86, CGA, CTLA4, FAS, FASLG, GZMB, HLA-A, HLA-B, HLA-C, HLA-DMA, HLA-DMB, HLA-DOA, HLA-DOB, HLA-DPA1, HLA-DPB1, HLA-DQA1, HLA-DQA2, HLA-DQB1, HLA-DRA, HLA-DRB1, HLA-DRB3, HLA-DRB4, HLA-DRB5, HLA-E, HLA-F, HLA-G, IFNA1, IFNA10, IFNA13, IFNA14, IFNA16, IFNA17, IFNA2, IFNA21, IFNA4, IFNA5, IFNA6, IFNA7, IFNA8, IL10, IL2, IL4, IL5, LOC100509457, LOC101060835, PRF1, TG, TPO…	TRUE
REACTOME:75790	Cytokine Signaling in Immune system	7.29098	[-1]	[None]	25	8.14332	5.1171e-08	6.75457e-06	{}	{}	[BST2, CSF2RA, GBP1, GBP4, HLA-B, HLA-C, HLA-DPA1, HLA-DQA1, HLA-DQB1, HLA-DRA, HLA-DRB1, HLA-DRB5, IFI6, IFITM1, IL1RN, IL2RG, IRF1, MX1, NUP210, OAS2, PTPN6, SOCS3, TRIM22, TRIM29, XAF1]	[AAAS, ADAM17, ADAR, ARIH1, B2M, BLNK, BST2, BTRC, CAMK2A, CAMK2B, CAMK2D, CAMK2G, CASP1, CBL, CD44, CDK1, CHUK, CIITA, CISH, CRK, CRKL, CSF2, CSF2RA, CSF2RB, CSH1, CUL1, DDX58, EGR1, EIF2AK2, EIF4A1, EIF4A2, EIF4A3, EIF4E, EIF4E2, EIF4E3, EIF4G1, EIF4G2, EIF4G3, FCGR1A, FCGR1B, FLNB, FYN, GAB2, GBP1, GBP2, GBP3, GBP4, GBP5, GBP6, GBP7, GH1, GH2, GHR, GRB2, HAVCR2, HCK, HERC5, HGF, HLA-A, HLA-B, …	TRUE
KEGG:04510	Focal adhesion	7.12728	[-1]	[None]	20	9.66184	7.45975e-08	9.77227e-06	{}	{}	[CCND2, COL11A2, COL1A1, COL1A2, COL2A1, COL3A1, COL5A1, COL6A1, COL6A2, COL6A3, COMP, ITGA10, ITGB4, ITGB8, LAMB3, LAMC3, MYL9, PDGFRB, SHC2, VWF]	[ACTB, ACTG1, ACTN1, ACTN2, ACTN3, ACTN4, AKT1, AKT2, AKT3, ARHGAP35, ARHGAP5, BAD, BCAR1, BCL2, BIRC2, BIRC3, BRAF, CAPN2, CAV1, CAV2, CAV3, CCND1, CCND2, CCND3, CDC42, CHAD, COL11A1, COL11A2, COL1A1, COL1A2, COL24A1, COL27A1, COL2A1, COL3A1, COL4A1, COL4A2, COL4A3, COL4A4, COL4A5, COL4A6, COL5A1, COL5A2, COL5A3, COL6A1, COL6A2, COL6A3, COL6A5, COL6A6, COMP, CRK, CRKL, CTNNB1, DIAPH1, DOCK1, EGF…	TRUE
KEGG:05133	Pertussis	6.83897	[-1]	[None]	12	16	1.44888e-07	1.88354e-05	{}	{}	[C1QA, C1QB, C1QC, C1S, C2, C3, CALML3, CALML5, CD14, IRF1, ITGB2, SERPING1]	[C1QA, C1QB, C1QC, C1R, C1S, C2, C3, C4A, C4B, C4BPA, C4BPB, C5, CALM1, CALM2, CALM3, CALML3, CALML5, CALML6, CASP1, CASP3, CASP7, CD14, CFL1, CFL2, CXCL5, CXCL6, FOS, GNAI1, GNAI2, GNAI3, IL10, IL12A, IL12B, IL1A, IL1B, IL23A, IL6, IL8, IRAK1, IRAK4, IRF1, IRF3, IRF8, ITGA5, ITGAM, ITGB1, ITGB2, JUN, LY96, MAPK1, MAPK10, MAPK11, MAPK12, MAPK13, MAPK14, MAPK3, MAPK8, MAPK9, MYD88, NFKB1, NLRP3, N…	TRUE
KEGG:04672	Intestinal immune network for IgA production	6.82289	[-1]	[None]	10	20.4082	1.50353e-07	1.93956e-05	{}	{}	[CXCL12, HLA-DMA, HLA-DMB, HLA-DOA, HLA-DPA1, HLA-DQA1, HLA-DQB1, HLA-DRA, HLA-DRB1, HLA-DRB5]	[AICDA, CCL25, CCL28, CCR10, CCR9, CD28, CD40, CD40LG, CD80, CD86, CXCL12, CXCR4, HLA-DMA, HLA-DMB, HLA-DOA, HLA-DOB, HLA-DPA1, HLA-DPB1, HLA-DQA1, HLA-DQA2, HLA-DQB1, HLA-DRA, HLA-DRB1, HLA-DRB3, HLA-DRB4, HLA-DRB5, ICOS, ICOSLG, IL10, IL15, IL15RA, IL2, IL4, IL5, IL6, ITGA4, ITGB7, LOC100509457, LOC101060835, LTBR, MADCAM1, MAP3K14, PIGR, TGFB1, TNFRSF13B, TNFRSF13C, TNFRSF17, TNFSF13, TNFSF13B]	TRUE
KEGG:05323	Rheumatoid arthritis	6.76244	[-1]	[None]	13	14.2857	1.72806e-07	2.21191e-05	{}	{}	[CCL5, CXCL12, HLA-DMA, HLA-DMB, HLA-DOA, HLA-DPA1, HLA-DQA1, HLA-DQB1, HLA-DRA, HLA-DRB1, HLA-DRB5, IL11, ITGB2]	[ACP5, ANGPT1, ATP6AP1, ATP6V0A1, ATP6V0A2, ATP6V0A4, ATP6V0B, ATP6V0C, ATP6V0D1, ATP6V0D2, ATP6V0E1, ATP6V0E2, ATP6V1A, ATP6V1B1, ATP6V1B2, ATP6V1C1, ATP6V1C2, ATP6V1D, ATP6V1E1, ATP6V1E2, ATP6V1F, ATP6V1G1, ATP6V1G2, ATP6V1G3, ATP6V1H, CCL2, CCL20, CCL3, CCL3L1, CCL3L3, CCL5, CD28, CD80, CD86, CSF1, CSF2, CTLA4, CTSK, CTSL, CXCL1, CXCL12, CXCL5, CXCL6, FLT1, FOS, HLA-DMA, HLA-DMB, HLA-DOA, HLA-…	TRUE
KEGG:04612	Antigen processing and presentation	6.58259	[-1]	[None]	12	15.1899	2.61463e-07	3.32058e-05	{}	{}	[CD74, HLA-B, HLA-C, HLA-DMA, HLA-DMB, HLA-DOA, HLA-DPA1, HLA-DQA1, HLA-DQB1, HLA-DRA, HLA-DRB1, HLA-DRB5]	[B2M, CALR, CANX, CD4, CD74, CD8A, CD8B, CIITA, CREB1, CTSB, CTSL, CTSS, HLA-A, HLA-B, HLA-C, HLA-DMA, HLA-DMB, HLA-DOA, HLA-DOB, HLA-DPA1, HLA-DPB1, HLA-DQA1, HLA-DQA2, HLA-DQB1, HLA-DRA, HLA-DRB1, HLA-DRB3, HLA-DRB4, HLA-DRB5, HLA-E, HLA-F, HLA-G, HSP90AA1, HSP90AB1, HSPA1A, HSPA1B, HSPA1L, HSPA2, HSPA4, HSPA5, HSPA6, HSPA8, IFI30, IFNG, KIR2DL1, KIR2DL2, KIR2DL3, KIR2DL4, KIR2DL5A, KIR2DS1, KI…	TRUE
REACTOME:12582	Phosphorylation of CD3 and TCR zeta chains	6.50972	[-1]	[None]	7	33.3333	3.09231e-07	3.89632e-05	{}	{}	[HLA-DPA1, HLA-DQA1, HLA-DQB1, HLA-DRA, HLA-DRB1, HLA-DRB5, PAG1]	[CD247, CD3D, CD3E, CD3G, CD4, CSK, HLA-DPA1, HLA-DPB1, HLA-DQA1, HLA-DQA2, HLA-DQB1, HLA-DQB2, HLA-DRA, HLA-DRB1, HLA-DRB3, HLA-DRB4, HLA-DRB5, LCK, LOC100509457, PAG1, PTPRC]	TRUE
REACTOME:25162	Interferon alpha/beta signaling	6.43163	[-1]	[None]	11	16.4179	3.70148e-07	4.62684e-05	{}	{}	[BST2, HLA-B, HLA-C, IFI6, IFITM1, IRF1, MX1, OAS2, PTPN6, SOCS3, XAF1]	[ADAR, BST2, EGR1, GBP2, HLA-A, HLA-B, HLA-C, HLA-E, HLA-F, HLA-G, IFI35, IFI6, IFIT1, IFIT2, IFIT3, IFITM1, IFITM2, IFITM3, IFNA1, IFNA10, IFNA13, IFNA14, IFNA16, IFNA17, IFNA2, IFNA21, IFNA4, IFNA5, IFNA6, IFNA7, IFNA8, IFNAR1, IFNAR2, IFNB1, IP6K2, IRF1, IRF2, IRF3, IRF4, IRF5, IRF6, IRF7, IRF8, IRF9, ISG15, ISG20, JAK1, MX1, MX2, OAS1, OAS2, OAS3, OASL, PSMB8, PTPN1, PTPN11, PTPN6, RNASEL, RS…	TRUE
WP:306	Focal Adhesion	6.30274	[-1]	[None]	18	9.42408	4.98033e-07	6.17561e-05	{}	{}	[CCND2, COL11A2, COL1A1, COL1A2, COL2A1, COL3A1, COL5A1, COL6A2, COMP, ITGA10, ITGB2, ITGB4, ITGB8, LAMB3, LAMC3, MAPK4, PDGFRB, VWF]	[100289853, 100508643, 100509672, 100509916, 100510068, 100510195, ACTB, ACTG1, ACTN1, AKT1, AKT2, AKT3, ARAF, ARHGAP5, BAD, BCAR1, BCL2, BIRC2, BIRC3, BLK, BRAF, CAPN1, CAV1, CAV2, CAV3, CCND1, CCND2, CCND3, CDC42, CHAD, COL11A1, COL11A2, COL1A1, COL1A2, COL2A1, COL3A1, COL4A1, COL4A2, COL4A4, COL4A6, COL5A1, COL5A2, COL5A3, COL6A2, COMP, CRK, DOCK1, EFCAB13, EGF, EGFR, ELK1, ERBB2, FARP2, FGR, …	TRUE
REACTOME:19324	PD-1 signaling	6.06209	[-1]	[None]	7	29.1667	8.66785e-07	0.000106615	{}	{}	[HLA-DPA1, HLA-DQA1, HLA-DQB1, HLA-DRA, HLA-DRB1, HLA-DRB5, PTPN6]	[CD247, CD274, CD3D, CD3E, CD3G, CD4, CSK, HLA-DPA1, HLA-DPB1, HLA-DQA1, HLA-DQA2, HLA-DQB1, HLA-DQB2, HLA-DRA, HLA-DRB1, HLA-DRB3, HLA-DRB4, HLA-DRB5, LCK, LOC100509457, PDCD1, PDCD1LG2, PTPN11, PTPN6]	TRUE
KEGG:05146	Amoebiasis	5.83829	[-1]	[None]	13	11.9266	1.45115e-06	0.000177041	{}	{}	[CD14, COL11A2, COL1A1, COL1A2, COL2A1, COL3A1, COL5A1, ITGB2, LAMB3, LAMC3, SERPINB2, SERPINB3, SERPINB4]	[ACTN1, ACTN2, ACTN3, ACTN4, ADCY1, ARG1, ARG2, C8A, C8B, C8G, C9, CASP3, CD14, CD1D, COL11A1, COL11A2, COL1A1, COL1A2, COL24A1, COL27A1, COL2A1, COL3A1, COL4A1, COL4A2, COL4A3, COL4A4, COL4A5, COL4A6, COL5A1, COL5A2, COL5A3, CSF2, CTSG, CXCL1, FN1, GNA11, GNA14, GNA15, GNAL, GNAQ, GNAS, HSPB1, IFNG, IL10, IL12A, IL12B, IL1B, IL1R1, IL1R2, IL6, IL8, ITGAM, ITGB2, LAMA1, LAMA2, LAMA3, LAMA4, LAMA5…	TRUE
KEGG:05168	Herpes simplex infection	5.79526	[-1]	[None]	17	9.13978	1.60228e-06	0.000193876	{}	{}	[C3, CCL5, CD74, CSNK2B, HLA-B, HLA-C, HLA-DMA, HLA-DMB, HLA-DOA, HLA-DPA1, HLA-DQA1, HLA-DQB1, HLA-DRA, HLA-DRB1, HLA-DRB5, OAS2, SOCS3]	[ALYREF, ARNTL, C1QBP, C3, C5, CASP3, CASP8, CCL2, CCL5, CD74, CDC34, CDK1, CDK2, CFP, CHUK, CLOCK, CREBBP, CSNK2A1, CSNK2A2, CSNK2B, CUL1, CYCS, DAXX, DDX58, EEF1D, EIF2AK1, EIF2AK2, EIF2AK3, EIF2AK4, EIF2S1, EP300, FADD, FAS, FASLG, FOS, GLTSCR2, GTF2I, GTF2IRD1, HCFC1, HCFC2, HLA-A, HLA-B, HLA-C, HLA-DMA, HLA-DMB, HLA-DOA, HLA-DOB, HLA-DPA1, HLA-DPB1, HLA-DQA1, HLA-DQA2, HLA-DQB1, HLA-DRA, HLA…	TRUE
REACTOME:6932	Complement cascade	5.76536	[-1]	[None]	8	21.6216	1.71649e-06	0.000205978	{}	{}	[C1QA, C1QB, C1QC, C1S, C2, C3, CFH, CFI]	[C1QA, C1QB, C1QC, C1R, C1S, C2, C3, C4A, C4B, C4BPA, C4BPB, C4B_2, C5, C6, C7, C8A, C8B, C8G, C9, CD46, CD55, CFB, CFD, CFH, CFHR3, CFI, CR1, CRP, FCN1, FCN2, FCN3, GZMM, MASP1, MASP2, MBL2, PROS1, VTN]	TRUE
WP:619	Type II interferon signaling (IFNG)	5.70704	[-1]	[None]	9	18	1.96319e-06	0.00023362	{}	{}	[CXCL10, CXCL9, CYBB, GBP1, HLA-B, IFI6, IRF1, SOCS3, SPI1]	[CIITA, CXCL10, CXCL9, CYBB, EIF2AK2, GBP1, HIST1H4A, HIST1H4B, HIST1H4C, HIST1H4D, HIST1H4E, HIST1H4F, HIST1H4H, HIST1H4I, HIST1H4J, HIST1H4K, HIST1H4L, HIST2H4A, HIST2H4B, HIST4H4, HLA-B, ICAM1, IFI6, IFIT2, IFNA2, IFNB1, IFNG, IFNGR1, IFNGR2, IL1B, IRF1, IRF2, IRF4, IRF8, IRF9, ISG15, JAK1, JAK2, NOS2, OAS1, PRKCD, PSMB9, PTPN11, REG1A, SOCS1, SOCS3, SPI1, STAT1, STAT2, TAP1]	TRUE
KEGG:05321	Inflammatory bowel disease (IBD)	5.50356	[-1]	[None]	10	14.9254	3.13647e-06	0.000370104	{}	{}	[HLA-DMA, HLA-DMB, HLA-DOA, HLA-DPA1, HLA-DQA1, HLA-DQB1, HLA-DRA, HLA-DRB1, HLA-DRB5, IL2RG]	[FOXP3, GATA3, HLA-DMA, HLA-DMB, HLA-DOA, HLA-DOB, HLA-DPA1, HLA-DPB1, HLA-DQA1, HLA-DQA2, HLA-DQB1, HLA-DRA, HLA-DRB1, HLA-DRB3, HLA-DRB4, HLA-DRB5, IFNG, IFNGR1, IFNGR2, IL10, IL12A, IL12B, IL12RB1, IL12RB2, IL13, IL17A, IL17F, IL18, IL18R1, IL18RAP, IL1A, IL1B, IL2, IL21, IL21R, IL22, IL23A, IL23R, IL2RG, IL4, IL4R, IL5, IL6, JUN, LOC100509457, LOC101060835, MAF, NFATC1, NFKB1, NOD2, RELA, ROR…	TRUE
REACTOME:12596	Translocation of ZAP-70 to Immunological synapse	5.4895	[-1]	[None]	6	31.5789	3.23967e-06	0.000379042	{}	{}	[HLA-DPA1, HLA-DQA1, HLA-DQB1, HLA-DRA, HLA-DRB1, HLA-DRB5]	[CD247, CD3D, CD3E, CD3G, CD4, HLA-DPA1, HLA-DPB1, HLA-DQA1, HLA-DQA2, HLA-DQB1, HLA-DQB2, HLA-DRA, HLA-DRB1, HLA-DRB3, HLA-DRB4, HLA-DRB5, LCK, LOC100509457, ZAP70]	TRUE
REACTOME:7956	Classical antibody-mediated complement activation	5.37394	[-1]	[None]	4	66.6667	4.22729e-06	0.000490365	{}	{}	[C1QA, C1QB, C1QC, C1S]	[C1QA, C1QB, C1QC, C1R, C1S, CRP]	TRUE
WP:545	Complement Activation, Classical Pathway	5.34314	[-1]	[None]	6	30	4.53796e-06	0.000521866	{}	{}	[C1QA, C1QB, C1QC, C1S, C2, C3]	[100133511, 100507685, 100509001, C1QA, C1QB, C1QC, C1S, C2, C3, C4A, C4B, C4B_2, C5, C6, C7, C8A, C8B, C9, CD55, MASP1]	TRUE
REACTOME:8024	Initial triggering of complement	5.34314	[-1]	[None]	6	30	4.53796e-06	0.000521866	{}	{}	[C1QA, C1QB, C1QC, C1S, C2, C3]	[C1QA, C1QB, C1QC, C1R, C1S, C2, C3, C4A, C4B, C4B_2, CFB, CFD, CRP, FCN1, FCN2, FCN3, GZMM, MASP1, MASP2, MBL2]	TRUE
KEGG:05164	Influenza A	4.77789	[-1]	[None]	15	8.47458	1.66766e-05	0.00190114	{}	{}	[CCL5, CXCL10, HLA-DMA, HLA-DMB, HLA-DOA, HLA-DPA1, HLA-DQA1, HLA-DQB1, HLA-DRA, HLA-DRB1, HLA-DRB5, MX1, OAS2, SOCS3, TNFRSF10D]	[ACTB, ACTG1, ADAR, AGFG1, AKT1, AKT2, AKT3, ATF2, BCL2L2-PABPN1, CASP1, CASP9, CCL2, CCL5, CIITA, CPSF4, CREBBP, CXCL10, CYCS, DDX39B, DDX58, DNAJB1, DNAJC3, EIF2AK1, EIF2AK2, EIF2AK3, EIF2AK4, EIF2S1, EP300, FAS, FASLG, FDPS, FURIN, GSK3B, HLA-DMA, HLA-DMB, HLA-DOA, HLA-DOB, HLA-DPA1, HLA-DPB1, HLA-DQA1, HLA-DQA2, HLA-DQB1, HLA-DRA, HLA-DRB1, HLA-DRB3, HLA-DRB4, HLA-DRB5, HNRNPUL1, HSPA1A, HSPA…	TRUE
KEGG:05145	Toxoplasmosis	4.63676	[-1]	[None]	12	10	2.308e-05	0.00260804	{}	{}	[GNAO1, HLA-DMA, HLA-DMB, HLA-DOA, HLA-DPA1, HLA-DQA1, HLA-DQB1, HLA-DRA, HLA-DRB1, HLA-DRB5, LAMB3, LAMC3]	[AKT1, AKT2, AKT3, ALOX5, BAD, BCL2, BCL2L1, BIRC2, BIRC3, BIRC7, BIRC8, CASP3, CASP8, CASP9, CCR5, CD40, CD40LG, CHUK, CIITA, CYCS, GNAI1, GNAI2, GNAI3, GNAO1, HLA-DMA, HLA-DMB, HLA-DOA, HLA-DOB, HLA-DPA1, HLA-DPB1, HLA-DQA1, HLA-DQA2, HLA-DQB1, HLA-DRA, HLA-DRB1, HLA-DRB3, HLA-DRB4, HLA-DRB5, HSPA1A, HSPA1B, HSPA1L, HSPA2, HSPA6, HSPA8, IFNG, IFNGR1, IFNGR2, IKBKB, IKBKG, IL10, IL10RA, IL10RB, …	TRUE
REACTOME:6900	Immune System	4.11658	[-1]	[None]	48	4.0747	7.64584e-05	0.00856334	{}	{}	[BST2, C1QA, C1QB, C1QC, C1S, C2, C3, CD14, CD34, CD74, CFH, CFI, CSF2RA, CYBB, FCER1G, FCGR2A, FCGR3A, GBP1, GBP4, HLA-B, HLA-C, HLA-DMA, HLA-DMB, HLA-DOA, HLA-DPA1, HLA-DQA1, HLA-DQB1, HLA-DRA, HLA-DRB1, HLA-DRB5, IFI6, IFITM1, IL1RN, IL2RG, IRF1, ITGB2, MX1, NUP210, OAS2, PAG1, PDGFRB, PTPN6, RPS6KA2, SOCS3, TRIM22, TRIM29, TYROBP, XAF1]	[AAAS, ABI1, ABI2, ABL1, ACTB, ACTG1, ACTR1A, ACTR1B, ACTR2, ACTR3, ADAM17, ADAR, ADCY1, ADCY2, ADCY3, ADCY4, ADCY5, ADCY6, ADCY7, ADCY8, ADCY9, ADRBK1, AGER, AGO1, AGO2, AGO3, AGO4, AHCYL1, AIM2, AKT1, AKT1S1, AKT2, AKT3, AMICA1, ANAPC1, ANAPC10, ANAPC11, ANAPC13, ANAPC2, ANAPC4, ANAPC5, ANAPC7, AP1B1, AP1G1, AP1M1, AP1M2, AP1S1, AP1S2, AP1S3, AP2A1, AP2A2, AP2B1, AP2M1, AP2S1, APP, ARF1, ARIH1,…	TRUE
REACTOME:13579	Apoptotic cleavage of cell adhesion proteins	4.07176	[-1]	[None]	4	36.3636	8.47705e-05	0.00940952	{}	{}	[DSG1, DSG3, DSP, PKP1]	[CASP3, CDH1, CTNNB1, DSG1, DSG2, DSG3, DSP, OCLN, PKP1, TJP1, TJP2]	TRUE
REACTOME:12623	Generation of second messenger molecules	3.99791	[-1]	[None]	6	18.1818	0.000100482	0.011053	{}	{}	[HLA-DPA1, HLA-DQA1, HLA-DQB1, HLA-DRA, HLA-DRB1, HLA-DRB5]	[CD247, CD3D, CD3E, CD3G, CD4, ENAH, EVL, FYB, GRAP2, HLA-DPA1, HLA-DPB1, HLA-DQA1, HLA-DQA2, HLA-DQB1, HLA-DQB2, HLA-DRA, HLA-DRB1, HLA-DRB3, HLA-DRB4, HLA-DRB5, ITK, LAT, LCK, LCP2, LOC100509457, NCK1, PAK1, PAK2, PAK3, PLCG1, VASP, WAS, ZAP70]	TRUE
REACTOME:8012	Creation of C4 and C2 activators	3.90369	[-1]	[None]	4	33.3333	0.000124826	0.013606	{}	{}	[C1QA, C1QB, C1QC, C1S]	[C1QA, C1QB, C1QC, C1R, C1S, CRP, FCN1, FCN2, FCN3, MASP1, MASP2, MBL2]	TRUE
REACTOME:121399	MHC class II antigen presentation	3.88037	[-1]	[None]	10	9.80392	0.000131712	0.0142249	{}	{}	[CD74, HLA-DMA, HLA-DMB, HLA-DOA, HLA-DPA1, HLA-DQA1, HLA-DQB1, HLA-DRA, HLA-DRB1, HLA-DRB5]	[ACTR1A, ACTR1B, AP1B1, AP1G1, AP1M1, AP1M2, AP1S1, AP1S2, AP1S3, AP2A1, AP2A2, AP2B1, AP2M1, AP2S1, ARF1, CD74, CENPE, CLTA, CLTC, CTSA, CTSB, CTSC, CTSD, CTSE, CTSF, CTSH, CTSK, CTSL, CTSO, CTSS, CTSV, DCTN1, DCTN2, DCTN3, DCTN4, DCTN5, DCTN6, DNM1, DNM2, DNM3, DYNC1H1, DYNC1I1, DYNC1I2, DYNC1LI2, DYNC2H1, DYNC2LI1, DYNLL1, DYNLL2, HLA-DMA, HLA-DMB, HLA-DOA, HLA-DOB, HLA-DPA1, HLA-DPB1, HLA-DQA…	TRUE
KEGG:04151	PI3K-Akt signaling pathway	3.7371	[-1]	[None]	20	5.76369	0.000183191	0.0196014	{}	{}	[CCND2, COL11A2, COL1A1, COL1A2, COL2A1, COL3A1, COL5A1, COL6A1, COL6A2, COL6A3, COMP, CSF1R, IL2RG, ITGA10, ITGB4, ITGB8, LAMB3, LAMC3, PDGFRB, VWF]	[AKT1, AKT2, AKT3, ANGPT1, ANGPT2, ANGPT4, ATF2, ATF4, ATF6B, BAD, BCL2, BCL2L1, BCL2L11, BRCA1, C8orf44-SGK3, CASP9, CCND1, CCND2, CCND3, CCNE1, CCNE2, CD19, CDC37, CDK2, CDK4, CDK6, CDKN1A, CDKN1B, CHAD, CHRM1, CHRM2, CHUK, COL11A1, COL11A2, COL1A1, COL1A2, COL24A1, COL27A1, COL2A1, COL3A1, COL4A1, COL4A2, COL4A3, COL4A4, COL4A5, COL4A6, COL5A1, COL5A2, COL5A3, COL6A1, COL6A2, COL6A3, COL6A5, C…	TRUE
KEGG:04640	Hematopoietic cell lineage	3.72231	[-1]	[None]	9	10.3448	0.000189536	0.0200909	{}	{}	[CD14, CD34, CSF1R, CSF2RA, HLA-DRA, HLA-DRB1, HLA-DRB5, IL11, MME]	[ANPEP, CD14, CD19, CD1A, CD1B, CD1C, CD1D, CD1E, CD2, CD22, CD24, CD33, CD34, CD36, CD37, CD38, CD3D, CD3E, CD3G, CD4, CD44, CD5, CD55, CD59, CD7, CD8A, CD8B, CD9, CR1, CR2, CSF1, CSF1R, CSF2, CSF2RA, CSF3, CSF3R, DNTT, EPO, EPOR, FCER2, FCGR1A, FLT3, FLT3LG, GP1BA, GP1BB, GP5, GP9, GYPA, HLA-DRA, HLA-DRB1, HLA-DRB3, HLA-DRB4, HLA-DRB5, IL11, IL11RA, IL1A, IL1B, IL1R1, IL1R2, IL2RA, IL3, IL3RA, …	TRUE
REACTOME:118572	Degradation of the extracellular matrix	3.72231	[-1]	[None]	9	10.3448	0.000189536	0.0200909	{}	{}	[COL14A1, COL15A1, COL16A1, COL17A1, DCN, KLK7, LAMB3, MMP11, MMP9]	[A2M, ADAM10, ADAM15, ADAM17, ADAM8, ADAM9, ADAMTS1, ADAMTS16, ADAMTS18, ADAMTS4, ADAMTS5, ADAMTS8, ADAMTS9, BCAN, BMP1, BSG, CAPN1, CAPNS1, CASP3, CD44, CDH1, CMA1, COL12A1, COL13A1, COL14A1, COL15A1, COL16A1, COL17A1, COL18A1, COL19A1, COL23A1, COL25A1, COL26A1, COL9A1, COL9A2, COL9A3, CTRB1, CTRB2, CTSB, CTSD, CTSG, CTSK, CTSL, CTSS, CTSV, DCN, ELANE, FURIN, HSPG2, KLK2, KLK7, KLKB1, LAMA3, LA…	TRUE
REACTOME:150401	Collagen degradation	3.70987	[-1]	[None]	6	16.2162	0.000195042	0.0204794	{}	{}	[COL14A1, COL15A1, COL16A1, COL17A1, MMP11, MMP9]	[ADAM10, ADAM17, ADAM9, COL12A1, COL13A1, COL14A1, COL15A1, COL16A1, COL17A1, COL18A1, COL19A1, COL23A1, COL25A1, COL26A1, COL9A1, COL9A2, COL9A3, CTSB, CTSD, CTSK, CTSL, ELANE, FURIN, MMP1, MMP10, MMP11, MMP12, MMP13, MMP14, MMP15, MMP19, MMP2, MMP20, MMP3, MMP7, MMP8, MMP9]	TRUE
REACTOME:11152	Immunoregulatory interactions between a Lymphoid and a non-Lymphoid cell	3.62256	[-1]	[None]	8	11.2676	0.000238476	0.0248015	{}	{}	[C3, CD34, FCGR3A, HLA-B, HLA-C, IFITM1, ITGB2, TYROBP]	[AMICA1, B2M, C3, CD160, CD19, CD200, CD200R1, CD226, CD247, CD34, CD3D, CD3E, CD3G, CD40, CD40LG, CD81, CD8A, CD8B, CD96, CDH1, CRTAM, CXADR, FCGR2B, FCGR3A, HCST, HLA-A, HLA-B, HLA-C, HLA-E, HLA-F, HLA-G, ICAM1, ICAM2, ICAM3, ICAM4, IFITM1, ITGA4, ITGAL, ITGB1, ITGB2, ITGB7, KIR2DL1, KIR2DL3, KIR2DL4, KIR2DS1, KIR2DS2, KIR3DL1, KIR3DL2, KIR3DL3, KLRC1, KLRD1, KLRG1, KLRK1, LILRA1, LILRB1, LILRB…	TRUE
REACTOME:268324	Diseases of glycosylation	3.61325	[-1]	[None]	5	20	0.000243641	0.025095	{}	{}	[BGN, DCN, FMOD, SDC1, VCAN]	[AGRN, BCAN, BGN, CSPG4, CSPG5, DCN, FMOD, GPC1, GPC2, GPC3, GPC4, GPC5, GPC6, HSPG2, KERA, LUM, NCAN, OGN, OMD, PRELP, SDC1, SDC2, SDC3, SDC4, VCAN]	TRUE
REACTOME:268624	Diseases associated with glycosaminoglycan metabolism	3.61325	[-1]	[None]	5	20	0.000243641	0.025095	{}	{}	[BGN, DCN, FMOD, SDC1, VCAN]	[AGRN, BCAN, BGN, CSPG4, CSPG5, DCN, FMOD, GPC1, GPC2, GPC3, GPC4, GPC5, GPC6, HSPG2, KERA, LUM, NCAN, OGN, OMD, PRELP, SDC1, SDC2, SDC3, SDC4, VCAN]	TRUE
REACTOME:160300	Binding and Uptake of Ligands by Scavenger Receptors	3.51755	[-1]	[None]	6	15	0.000303703	0.0309777	{}	{}	[APOE, APOL1, CD163, COL1A1, COL1A2, COL3A1]	[ALB, AMBP, APOA1, APOB, APOE, APOL1, CALR, CD163, CD36, COL1A1, COL1A2, COL3A1, COL4A1, COL4A2, COLEC11, COLEC12, FTH1, FTL, HBA1, HBA2, HBB, HP, HPR, HPX, HSP90AA1, HSP90B1, HSPH1, HYOU1, LRP1, MARCO, MASP1, MSR1, SAA1, SCARA5, SCARB1, SCARF1, SCGB3A2, SPARC, STAB1, STAB2]	TRUE
REACTOME:12555	Downstream TCR signaling	3.39883	[-1]	[None]	6	14.2857	0.000399178	0.0403169	{}	{}	[HLA-DPA1, HLA-DQA1, HLA-DQB1, HLA-DRA, HLA-DRB1, HLA-DRB5]	[BCL10, CARD11, CD247, CD3D, CD3E, CD3G, CD4, CHUK, HLA-DPA1, HLA-DPB1, HLA-DQA1, HLA-DQA2, HLA-DQB1, HLA-DQB2, HLA-DRA, HLA-DRB1, HLA-DRB3, HLA-DRB4, HLA-DRB5, IKBKB, IKBKG, INPP5D, LCK, LOC100509457, MALT1, MAP3K7, NFKB1, NFKBIA, PDPK1, PIK3CA, PIK3CB, PIK3R1, PIK3R2, PRKCQ, PTEN, RELA, RIPK2, TAB2, TRAT1, UBE2N, UBE2NL, UBE2V1]	TRUE
REACTOME:267648	Defective CHST3 causes SEDCJD	3.38398	[-1]	[None]	3	42.8571	0.000413064	0.0413064	{}	{}	[BGN, DCN, VCAN]	[BCAN, BGN, CSPG4, CSPG5, DCN, NCAN, VCAN]	TRUE
REACTOME:267917	Defective CHST14 causes EDS, musculocontractural type	3.38398	[-1]	[None]	3	42.8571	0.000413064	0.0413064	{}	{}	[BGN, DCN, VCAN]	[BCAN, BGN, CSPG4, CSPG5, DCN, NCAN, VCAN]	TRUE
REACTOME:268113	Defective CHSY1 causes TPBS	3.38398	[-1]	[None]	3	42.8571	0.000413064	0.0413064	{}	{}	[BGN, DCN, VCAN]	[BCAN, BGN, CSPG4, CSPG5, DCN, NCAN, VCAN]	TRUE
KEGG:05166	HTLV-I infection	3.38224	[-1]	[None]	16	6.13027	0.000414722	0.0410575	{}	{}	[CCND2, HLA-B, HLA-C, HLA-DMA, HLA-DMB, HLA-DOA, HLA-DPA1, HLA-DQA1, HLA-DQB1, HLA-DRA, HLA-DRB1, HLA-DRB5, IL2RG, ITGB2, PDGFRB, SPI1]	[ADCY1, ADCY2, ADCY3, ADCY4, ADCY5, ADCY6, ADCY7, ADCY8, ADCY9, AKT1, AKT2, AKT3, ANAPC1, ANAPC10, ANAPC11, ANAPC2, ANAPC4, ANAPC5, ANAPC7, APC, APC2, ATF1, ATF2, ATF3, ATF4, ATM, ATR, BAX, BCL2L1, BUB1B, BUB3, CALR, CANX, CCNB2, CCND1, CCND2, CCND3, CD3D, CD3E, CD3G, CD40, CDC16, CDC20, CDC23, CDC26, CDC27, CDK4, CDKN1A, CDKN2A, CDKN2B, CDKN2C, CHEK1, CHEK2, CHUK, CREB1, CREBBP, CREM, CRTC1, CRT…	TRUE
REACTOME:12526	TCR signaling	3.32569	[-1]	[None]	7	11.6667	0.000472401	0.0462953	{}	{}	[HLA-DPA1, HLA-DQA1, HLA-DQB1, HLA-DRA, HLA-DRB1, HLA-DRB5, PAG1]	[BCL10, CARD11, CD247, CD3D, CD3E, CD3G, CD4, CHUK, CSK, ENAH, EVL, FYB, GRAP2, HLA-DPA1, HLA-DPB1, HLA-DQA1, HLA-DQA2, HLA-DQB1, HLA-DQB2, HLA-DRA, HLA-DRB1, HLA-DRB3, HLA-DRB4, HLA-DRB5, IKBKB, IKBKG, INPP5D, ITK, LAT, LCK, LCP2, LOC100509457, MALT1, MAP3K7, NCK1, NFKB1, NFKBIA, PAG1, PAK1, PAK2, PAK3, PDPK1, PIK3CA, PIK3CB, PIK3R1, PIK3R2, PLCG1, PRKCQ, PTEN, PTPRC, RELA, RIPK2, TAB2, TRAT1, U…	TRUE
REACTOME:318	Platelet degranulation	3.30265	[-1]	[None]	8	10.1266	0.000498134	0.048319	{}	{}	[CLU, F13A1, IGF2, SERPINA1, SERPING1, TF, TUBA4A, VWF]	[A2M, ABCC4, ACTN1, ACTN2, ACTN4, ALB, ALDOA, APOA1, APP, BRPF3, CALM1, CALM2, CALM3, CALU, CAP1, CD36, CD63, CD9, CFD, CFL1, CLU, EGF, F13A1, F5, F8, FGA, FGB, FGG, FIGF, FLNA, FN1, GAS6, HABP4, HGF, HRG, HSPA5, IGF1, IGF2, ITGA2B, ITGB3, KNG1, LAMP2, LEFTY2, MMRN1, PDGFA, PDGFB, PF4, PFN1, PLEK, PLG, PPBP, PPIA, PROS1, PSAP, SCG3, SELP, SERPINA1, SERPINE1, SERPINF2, SERPING1, SOD1, SPARC, SRGN,…	TRUE
REACTOME:1280	Response to elevated platelet cytosolic Ca2+	3.12313	[-1]	[None]	8	9.52381	0.000753134	0.0723008	{}	{}	[CLU, F13A1, IGF2, SERPINA1, SERPING1, TF, TUBA4A, VWF]	[A2M, ABCC4, ACTN1, ACTN2, ACTN4, ALB, ALDOA, APOA1, APP, BRPF3, CALM1, CALM2, CALM3, CALU, CAP1, CD36, CD63, CD9, CFD, CFL1, CLU, EGF, F13A1, F5, F8, FGA, FGB, FGG, FIGF, FLNA, FN1, GAS6, HABP4, HGF, HRG, HSPA5, IGF1, IGF2, ITGA2B, ITGB3, KNG1, LAMP2, LEFTY2, MMRN1, PDGFA, PDGFB, PF4, PFN1, PLEK, PLG, PPBP, PPIA, PRKCA, PRKCB, PRKCG, PROS1, PSAP, SCG3, SELP, SERPINA1, SERPINE1, SERPINF2, SERPING…	TRUE
WP:474	Endochondral Ossification	3.07263	[-1]	[None]	7	10.6061	0.000845993	0.0803693	{}	{}	[COL2A1, IGF2, MGP, MMP9, PLAT, PLAU, SOX9]	[ACAN, ADAMTS1, ADAMTS4, ADAMTS5, AKT1, ALPL, BMP6, BMP7, BMPR1A, CAB39, CALM1, CALM2, CALM3, CDKN1C, CHST11, COL10A1, COL2A1, CSHL1, CST5, CTSV, DDR2, ENPP1, FGF18, FGF2, FGFR1, FGFR3, FRZB, GH1, GHR, GLI3, HDAC4, HMGCS1, IFT88, IGF1, IGF1R, IGF2, IHH, KIF3A, MEF2C, MGP, MMP13, MMP9, NKX3-2, PLAT, PLAU, PRKACA, PTCH1, PTH, PTH1R, PTHLH, RUNX2, RUNX3, SCIN, SERPINH1, SLC38A2, SOX5, SOX6, SOX9, SP…	TRUE
REACTOME:163699	Scavenging by Class A Receptors	3.06596	[-1]	[None]	4	21.0526	0.000859087	0.0807542	{}	{}	[APOE, COL1A1, COL1A2, COL3A1]	[APOA1, APOB, APOE, CALR, COL1A1, COL1A2, COL3A1, COL4A1, COL4A2, COLEC11, COLEC12, FTH1, FTL, HSP90B1, MARCO, MASP1, MSR1, SCARA5, SCGB3A2]	TRUE
REACTOME:268678	Defective B3GAT3 causes JDSSDHD	3.06596	[-1]	[None]	4	21.0526	0.000859087	0.0807542	{}	{}	[BGN, DCN, SDC1, VCAN]	[AGRN, BCAN, BGN, CSPG4, CSPG5, DCN, GPC1, GPC2, GPC3, GPC4, GPC5, GPC6, HSPG2, NCAN, SDC1, SDC2, SDC3, SDC4, VCAN]	TRUE
REACTOME:268749	Defective B4GALT7 causes EDS, progeroid type	3.06596	[-1]	[None]	4	21.0526	0.000859087	0.0807542	{}	{}	[BGN, DCN, SDC1, VCAN]	[AGRN, BCAN, BGN, CSPG4, CSPG5, DCN, GPC1, GPC2, GPC3, GPC4, GPC5, GPC6, HSPG2, NCAN, SDC1, SDC2, SDC3, SDC4, VCAN]	TRUE
REACTOME:20537	Type I hemidesmosome assembly	3.01888	[-1]	[None]	3	33.3333	0.000957451	0.089043	{}	{}	[COL17A1, ITGB4, LAMB3]	[CD151, COL17A1, DST, ITGA6, ITGB4, LAMA3, LAMB3, LAMC2, PLEC]	TRUE
REACTOME:19344	Costimulation by the CD28 family	2.91962	[-1]	[None]	7	10	0.00120331	0.110704	{}	{}	[HLA-DPA1, HLA-DQA1, HLA-DQB1, HLA-DRA, HLA-DRB1, HLA-DRB5, PTPN6]	[AKT1, AKT2, AKT3, BTLA, CD247, CD274, CD28, CD3D, CD3E, CD3G, CD4, CD80, CD86, CDC42, CSK, CTLA4, FYN, GRAP2, GRB2, HLA-DPA1, HLA-DPB1, HLA-DQA1, HLA-DQA2, HLA-DQB1, HLA-DQB2, HLA-DRA, HLA-DRB1, HLA-DRB3, HLA-DRB4, HLA-DRB5, ICOS, ICOSLG, LCK, LOC100509457, LOC102723996, LYN, MAP3K14, MAP3K8, MAPKAP1, MLST8, MTOR, PAK1, PAK2, PAK3, PDCD1, PDCD1LG2, PDPK1, PIK3CA, PIK3R1, PIK3R2, PIK3R3, PPP2CA, …	TRUE
WP:1533	Vitamin B12 Metabolism	2.89442	[-1]	[None]	6	11.5385	0.00127521	0.116044	{}	{}	[APOE, CCL5, LRP2, PLAT, SERPINA3, TCN1]	[ABCA1, ALB, APOA1, APOB, APOE, CBS, CCL2, CCL5, CRP, CTH, CUBN, F2, F7, GIF, HBA1, HBA2, HBB, ICAM1, IFNG, IL1B, IL6, INS, INSR, LDLR, LRP2, MAT1A, MCEE, MMAB, MPO, MTHFR, MTR, MTRR, MUT, NFKB1, NFKB2, PLAT, PLG, RELA, SAA1, SAA2, SAA2-SAA4, SAA4, SCARB1, SERPINA3, SERPINE1, SHMT2, SOD1, SOD2, SOD3, TCN1, TCN2, TNF]	TRUE
REACTOME:15428	Regulation of Insulin-like Growth Factor (IGF) transport and uptake by Insulin-like Growth Factor Binding Proteins (IGFBPs)	2.89324	[-1]	[None]	4	19.0476	0.00127867	0.11508	{}	{}	[IGF2, IGFBP2, IGFBP3, IGFBP5]	[CTSG, F2, GZMH, IGF1, IGF2, IGFALS, IGFBP1, IGFBP2, IGFBP3, IGFBP4, IGFBP5, IGFBP6, KLK1, KLK13, KLK2, KLK3, MMP1, MMP2, PAPPA, PAPPA2, PLG]	TRUE
REACTOME:120989	Chondroitin sulfate biosynthesis	2.89324	[-1]	[None]	4	19.0476	0.00127867	0.11508	{}	{}	[BGN, CSGALNACT1, DCN, VCAN]	[BCAN, BGN, CHPF, CHPF2, CHST11, CHST12, CHST13, CHST15, CHST3, CHST7, CHST9, CHSY1, CHSY3, CSGALNACT1, CSGALNACT2, CSPG4, CSPG5, DCN, LOC101927181, NCAN, VCAN]	TRUE
REACTOME:120800	Dermatan sulfate biosynthesis	2.87152	[-1]	[None]	3	30	0.00134424	0.119637	{}	{}	[BGN, DCN, VCAN]	[BCAN, BGN, CHST14, CSPG4, CSPG5, DCN, DSEL, NCAN, UST, VCAN]	TRUE
KEGG:05412	Arrhythmogenic right ventricular cardiomyopathy (ARVC)	2.77745	[-1]	[None]	7	9.45946	0.00166935	0.146903	{}	{}	[DSC2, DSP, GJA1, ITGA10, ITGB4, ITGB8, JUP]	[ACTB, ACTG1, ACTN1, ACTN2, ACTN3, ACTN4, ATP2A2, CACNA1C, CACNA1D, CACNA1F, CACNA1S, CACNA2D1, CACNA2D2, CACNA2D3, CACNA2D4, CACNB1, CACNB2, CACNB3, CACNB4, CACNG1, CACNG2, CACNG3, CACNG4, CACNG5, CACNG6, CACNG7, CACNG8, CDH2, CTNNA1, CTNNA2, CTNNA3, CTNNB1, DAG1, DES, DMD, DSC2, DSG2, DSP, EMD, GJA1, ITGA1, ITGA10, ITGA11, ITGA2, ITGA2B, ITGA3, ITGA4, ITGA5, ITGA6, ITGA7, ITGA8, ITGA9, ITGAV, I…	TRUE
WP:272	Blood Clotting Cascade	2.73905	[-1]	[None]	4	17.3913	0.00182368	0.15866	{}	{}	[PLAT, PLAU, SERPINB2, VWF]	[F10, F11, F12, F13B, F2, F5, F7, F8, F8A1, F8A2, F8A3, F9, FGA, FGB, FGG, KLK1, PLAT, PLAU, PLG, SERPINB2, SERPINE1, SERPINF2, VWF]	TRUE
KEGG:04964	Proximal tubule bicarbonate reclamation	2.73905	[-1]	[None]	4	17.3913	0.00182368	0.15866	{}	{}	[AQP1, ATP1B1, ATP1B2, SLC9A3]	[AQP1, ATP1A1, ATP1A2, ATP1A3, ATP1A4, ATP1B1, ATP1B2, ATP1B3, ATP1B4, CA2, CA4, FXYD2, GLS, GLS2, GLUD1, GLUD2, MDH1, PCK1, PCK2, SLC25A10, SLC38A3, SLC4A4, SLC9A3]	TRUE
REACTOME:118707	Regulation of Complement cascade	2.73905	[-1]	[None]	4	17.3913	0.00182368	0.15866	{}	{}	[C2, C3, CFH, CFI]	[C2, C3, C4A, C4B, C4BPA, C4BPB, C4B_2, C5, C6, C7, C8A, C8B, C8G, C9, CD46, CD55, CFB, CFH, CFHR3, CFI, CR1, PROS1, VTN]	TRUE
REACTOME:121408	A tetrasaccharide linker sequence is required for GAG synthesis	2.53545	[-1]	[None]	4	15.3846	0.00291439	0.250637	{}	{}	[BGN, DCN, SDC1, VCAN]	[AGRN, B3GALT6, B3GAT1, B3GAT2, B3GAT3, B4GALT7, BCAN, BGN, CSPG4, CSPG5, DCN, GPC1, GPC2, GPC3, GPC4, GPC5, GPC6, GXYLT1, GXYLT2, HSPG2, NCAN, SDC1, SDC2, SDC3, SDC4, VCAN]	TRUE
WP:2005	Muscle cell TarBase	2.5288	[-1]	[None]	17	4.94186	0.00295935	0.251545	{}	{}	[CAPG, CDCP1, CLDN1, COL1A1, COL1A2, COL3A1, CXCL12, CYP1B1, FADS2, FMNL2, GJA1, ITGB4, NT5E, PODXL, PTPRF, SLC1A4, SLC7A11]	[100133898, 100291405, 100505793, 100509419, 100509672, 100510581, 652797, 653884, 732419, AARSD1, ABCG2, ABHD10, ACAA2, ACP2, ACVR1B, ADAR, ADIPOR2, AGO3, AMIGO2, ANAPC1, ANAPC1P1, ANKFY1, ANP32B, ANPEP, AP3B1, AP3D1, ARCN1, ARF4, ARHGDIA, ARID1A, ARID4B, ASH2L, ATAD3B, ATG9A, ATP2A2, ATP6V0A1, ATP6V0E1, ATP6V1C1, ATRX, AXL, BACE1, BACH1, BCL2, BET1, BRPF3, C1QBP, CA12, CACNA2D1, CALCOCO2, CAMTA…	TRUE
REACTOME:641	Dissolution of Fibrin Clot	2.51692	[-1]	[None]	3	23.0769	0.00304147	0.255484	{}	{}	[PLAT, PLAU, SERPINB2]	[ANXA2, HRG, PLAT, PLAU, PLAUR, PLG, S100A10, SERPINB2, SERPINB6, SERPINB8, SERPINE1, SERPINE2, SERPINF2]	TRUE
REACTOME:1230	Platelet Adhesion to exposed collagen	2.51692	[-1]	[None]	3	23.0769	0.00304147	0.255484	{}	{}	[FCER1G, ITGA10, VWF]	[FCER1G, FYN, GP1BA, GP1BB, GP5, GP6, GP9, ITGA1, ITGA10, ITGA2, ITGB1, LYN, VWF]	TRUE
KEGG:05202	Transcriptional misregulation in cancer	2.49304	[-1]	[None]	11	6.14525	0.00321333	0.266707	{}	{}	[CCND2, CD14, CSF1R, IGFBP3, JUP, MMP9, NUPR1, PLAT, PLAU, SPI1, TSPAN7]	[AFF1, ARNT2, ASPSCR1, ATF1, ATM, BAIAP3, BCL2A1, BCL2L1, BCL6, BIRC3, BMI1, BMP2K, CCNA1, CCND2, CCNT1, CCNT2, CCR7, CD14, CD40, CD86, CDK14, CDK9, CDKN1A, CDKN1B, CDKN2C, CEBPA, CEBPB, CEBPE, COMMD3-BMI1, CSF1R, CSF2, DDIT3, DDX5, DEFA3, DOT1L, DUSP6, ELANE, ELK4, ERG, ETV1, ETV4, ETV5, ETV6, ETV7, EWSR1, EYA1, FCGR1A, FEV, FLI1, FLT1, FLT3, FOXO1, FUS, FUT8, GOLPH3, GOLPH3L, GRIA3, GZMB, H3F3A…	TRUE
KEGG:04611	Platelet activation	2.44387	[-1]	[None]	9	6.87023	0.00359855	0.295081	{}	{}	[COL11A2, COL1A1, COL1A2, COL2A1, COL3A1, COL5A1, FCER1G, FCGR2A, VWF]	[ACTB, ACTG1, ADCY1, ADCY2, ADCY3, ADCY4, ADCY5, ADCY6, ADCY7, ADCY8, ADCY9, AKT1, AKT2, AKT3, APBB1IP, ARHGAP35, ARHGEF1, ARHGEF12, BTK, COL11A1, COL11A2, COL1A1, COL1A2, COL24A1, COL27A1, COL2A1, COL3A1, COL5A1, COL5A2, COL5A3, F2R, F2RL3, FCER1G, FCGR2A, FERMT3, FGA, FGB, FGG, FYN, GNA13, GNAI1, GNAI2, GNAI3, GNAQ, GNAS, GP1BA, GP1BB, GP5, GP6, GP9, GUCY1A2, GUCY1A3, GUCY1B3, ITGA2, ITGA2B, IT…	TRUE
REACTOME:604	Hemostasis	2.42698	[-1]	[None]	22	4.34783	0.00374131	0.303046	{}	{}	[ATP1B1, ATP1B2, CLU, CSF2RA, F13A1, FCER1G, IGF2, IL2RG, IRF1, ITGA10, ITGB2, PLAT, PLAU, PTPN6, SERPINA1, SERPINB2, SERPING1, SH2B3, SLC7A11, TF, TUBA4A, VWF]	[A2M, ABCC4, ABL1, ACTN1, ACTN2, ACTN4, ADRA2A, ADRA2C, AK3, AKAP1, AKAP10, AKT1, AKT2, AKT3, ALB, ALDOA, AMICA1, ANGPT1, ANGPT2, ANGPT4, ANXA2, APBB1IP, APOA1, APOB, APP, ARRB1, ARRB2, ATP1B1, ATP1B2, ATP1B3, ATP2A1, ATP2A2, ATP2A3, ATP2B1, ATP2B2, ATP2B3, ATP2B4, BCAR1, BRPF3, BSG, C1QBP, CABLES1, CABLES2, CALM1, CALM2, CALM3, CALU, CAP1, CAPZA1, CAPZA2, CAPZB, CAV1, CBX5, CD177, CD2, CD244, CD…	TRUE
REACTOME:120888	CS/DS degradation	2.41969	[-1]	[None]	3	21.4286	0.00380462	0.304369	{}	{}	[BGN, DCN, VCAN]	[ARSB, BCAN, BGN, CSPG4, CSPG5, DCN, HEXA, HEXB, HYAL1, HYAL3, IDS, IDUA, NCAN, VCAN]	TRUE
REACTOME:150149	Synthesis of Prostaglandins (PG) and Thromboxanes (TX)	2.41969	[-1]	[None]	3	21.4286	0.00380462	0.304369	{}	{}	[PTGDS, PTGIS, PTGS2]	[AKR1C3, CBR1, CYP8B1, FAM213B, HPGD, HPGDS, PTGDS, PTGES, PTGES3, PTGIS, PTGR1, PTGS1, PTGS2, TBXAS1]	TRUE
KEGG:04650	Natural killer cell mediated cytotoxicity	2.3787	[-1]	[None]	9	6.71642	0.00418115	0.330311	{}	{}	[FCER1G, FCGR3A, HLA-B, HLA-C, ITGB2, PTPN6, SHC2, TNFRSF10D, TYROBP]	[ARAF, BID, BRAF, CASP3, CD244, CD247, CD48, CSF2, FAS, FASLG, FCER1G, FCGR3A, FCGR3B, FYN, GRB2, GZMB, HCST, HLA-A, HLA-B, HLA-C, HLA-E, HLA-G, HRAS, ICAM1, ICAM2, IFNA1, IFNA10, IFNA13, IFNA14, IFNA16, IFNA17, IFNA2, IFNA21, IFNA4, IFNA5, IFNA6, IFNA7, IFNA8, IFNAR1, IFNAR2, IFNB1, IFNG, IFNGR1, IFNGR2, ITGAL, ITGB2, KIR2DL1, KIR2DL2, KIR2DL3, KIR2DL4, KIR2DL5A, KIR2DS1, KIR2DS2, KIR2DS3, KIR2D…	TRUE
REACTOME:15518	Transmembrane transport of small molecules	2.34119	[-1]	[None]	24	4.14508	0.00455833	0.35555	{}	{}	[ABCA3, ABCC9, APOD, AQP1, AQP3, ATP1B1, ATP1B2, CLCA2, FXYD3, LCN2, NUP210, RHCG, SLC12A7, SLC13A3, SLC15A3, SLC1A4, SLC5A3, SLC7A11, SLC9A3, SLCO2A1, SLCO2B1, TF, TTYH1, WNK4]	[AAAS, ABCA10, ABCA12, ABCA2, ABCA3, ABCA4, ABCA6, ABCA7, ABCA8, ABCA9, ABCB1, ABCB10, ABCB5, ABCB6, ABCB7, ABCB8, ABCB9, ABCC1, ABCC10, ABCC11, ABCC2, ABCC3, ABCC4, ABCC5, ABCC6, ABCC8, ABCC9, ABCD1, ABCD2, ABCD3, ABCE1, ABCF1, ABCG1, ABCG2, ABCG4, ABCG5, ABCG8, ADCY1, ADCY2, ADCY3, ADCY4, ADCY5, ADCY6, ADCY7, ADCY8, ADCY9, ADD1, ADD2, ADD3, ALB, ANKH, ANO1, ANO10, ANO2, ANO3, ANO4, ANO5, ANO6, …	TRUE
REACTOME:264383	negative regulation of TCF-dependent signaling by WNT ligand antagonists	2.33028	[-1]	[None]	3	20	0.00467435	0.359925	{}	{}	[DKK1, SFRP1, SFRP2]	[DKK1, DKK2, DKK4, KREMEN1, KREMEN2, LRP5, LRP6, SFRP1, SFRP2, SOST, WIF1, WNT3A, WNT4, WNT5A, WNT9A]	TRUE
WP:453	Inflammatory Response Pathway	2.30398	[-1]	[None]	4	13.3333	0.00496613	0.377426	{}	{}	[COL1A1, COL1A2, COL3A1, IL2RG]	[CD28, CD40, CD40LG, CD80, CD86, COL1A1, COL1A2, COL3A1, FN1, IFNG, IL2, IL2RA, IL2RB, IL2RG, IL4, IL4R, IL5, IL5RA, LAMA5, LAMB1, LAMB2, LAMC1, LAMC2, LCK, THBS1, THBS3, TNFRSF1A, TNFRSF1B, VTN, ZAP70]	TRUE
REACTOME:355303	RHO GTPases activate CIT	2.24759	[-1]	[None]	3	18.75	0.00565468	0.424101	{}	{}	[CIT, MYH14, MYL9]	[CDKN1B, CIT, DLG4, KIF14, MYH10, MYH11, MYH14, MYH9, MYL12B, MYL6, MYL9, PRC1, RAC1, RHOA, RHOB, RHOC]	TRUE
REACTOME:121206	Chondroitin sulfate/dermatan sulfate metabolism	2.21842	[-1]	[None]	5	10	0.00604761	0.447523	{}	{}	[BGN, CSGALNACT1, DCN, SDC1, VCAN]	[AGRN, ARSB, B3GALT6, B3GAT1, B3GAT2, B3GAT3, B4GALT7, BCAN, BGN, CHPF, CHPF2, CHST11, CHST12, CHST13, CHST14, CHST15, CHST3, CHST7, CHST9, CHSY1, CHSY3, CSGALNACT1, CSGALNACT2, CSPG4, CSPG5, DCN, DSEL, GPC1, GPC2, GPC3, GPC4, GPC5, GPC6, GXYLT1, GXYLT2, HEXA, HEXB, HSPG2, HYAL1, HYAL3, IDS, IDUA, LOC101927181, NCAN, SDC1, SDC2, SDC3, SDC4, UST, VCAN]	TRUE
REACTOME:147851	Arachidonic acid metabolism	2.07713	[-1]	[None]	5	9.25926	0.00837271	0.611208	{}	{}	[CYP1B1, GGT5, PTGDS, PTGIS, PTGS2]	[ABCC1, AKR1C3, ALOX12, ALOX12B, ALOX15, ALOX15B, ALOX5, ALOX5AP, CBR1, CYP1A1, CYP1A2, CYP1B1, CYP2C19, CYP2C8, CYP2C9, CYP2J2, CYP2U1, CYP4A11, CYP4A22, CYP4B1, CYP4F11, CYP4F2, CYP4F22, CYP4F3, CYP4F8, CYP8B1, DPEP1, DPEP2, DPEP3, EPHX2, FAM213B, GGT1, GGT2, GGT5, GGTLC1, GGTLC2, GPX1, GPX2, GPX4, HPGD, HPGDS, LOC102724197, LTA4H, LTC4S, MAPKAPK2, PLA2G4A, PTGDS, PTGES, PTGES3, PTGIS, PTGR1, P…	TRUE
REACTOME:163906	ECM proteoglycans	2.0439	[-1]	[None]	5	9.09091	0.00903867	0.650784	{}	{}	[BGN, COMP, DCN, FMOD, VCAN]	[AGRN, ASPN, BCAN, BGN, COL9A1, COL9A2, COL9A3, COMP, DAG1, DCN, DMP1, DSPP, FMOD, HAPLN1, IBSP, ITGA2, ITGA2B, ITGA7, ITGA8, ITGA9, ITGAV, ITGAX, ITGB1, ITGB3, ITGB5, ITGB6, LAMA1, LAMA2, LAMA3, LAMA4, LAMA5, LAMB1, LAMB2, LAMC1, LOC100505984, LRP4, LUM, MATN1, MATN3, MATN4, MUSK, NCAM1, NCAN, PTPRS, SERPINE1, SPARC, TGFB1, TGFB2, TGFB3, TNC, TNN, TNR, TNXB, VCAN, VTN]	TRUE
WP:167	Eicosanoid Synthesis	2.03187	[-1]	[None]	3	15.7895	0.00929234	0.659756	{}	{}	[PTGDS, PTGIS, PTGS2]	[ALOX12, ALOX15B, ALOX5, ALOX5AP, DPEP1, GGT1, LTA4H, LTC4S, PLA2G2A, PLA2G6, PNPLA3, PNPLA8, PTGDS, PTGES, PTGES2, PTGIS, PTGS1, PTGS2, TBXAS1]	TRUE
REACTOME:9509	Gap junction assembly	2.03187	[-1]	[None]	3	15.7895	0.00929234	0.659756	{}	{}	[GJA1, GJB2, GJB6]	[GJA1, GJA10, GJA3, GJA4, GJA5, GJA8, GJA9, GJB1, GJB2, GJB3, GJB4, GJB5, GJB6, GJB7, GJC1, GJC2, GJD2, GJD3, GJD4]	TRUE
WP:615	Senescence and Autophagy	2.02711	[-1]	[None]	7	6.93069	0.00939483	0.657638	{}	{}	[COL1A1, CXCL14, IGFBP5, IL24, IRF1, PLAT, SERPINB2]	[100509916, 100510195, AKT1S1, AMBRA1, ATG10, ATG13, ATG16L1, ATG3, ATG5, ATG7, BCL2, BECN1, BMI1, BMP2, BRAF, CCL3, CD44, CDC25B, CDKN1A, CDKN1B, CDKN2A, CEBPB, COL10A1, COL1A1, COMMD3-BMI1, CREG1, CXCL1, CXCL14, E2F1, FKBP8, FN1, GABARAP, GABARAPL1, GABARAPL2, GSK3B, GSN, HMGA1, HMGA1P8, HRAS, IFI16, IFNB1, IFNG, IGF1, IGF1R, IGFBP5, IGFBP7, IL1A, IL1B, IL24, IL3, IL6, IL6R, IL6ST, IL8, ING1, I…	TRUE
KEGG:04060	Cytokine-cytokine receptor interaction	2.02445	[-1]	[None]	13	4.90566	0.00945254	0.652225	{}	{}	[CCL5, CSF1R, CSF2RA, CXCL10, CXCL12, CXCL14, CXCL9, IL11, IL24, IL2RG, PDGFRB, TNFRSF10D, TNFRSF21]	[ACKR3, ACVR1, ACVR1B, ACVR2A, ACVR2B, AMH, AMHR2, BMP2, BMP7, BMPR1A, BMPR1B, BMPR2, CCL1, CCL11, CCL13, CCL14, CCL15, CCL16, CCL17, CCL18, CCL19, CCL2, CCL20, CCL21, CCL22, CCL23, CCL24, CCL25, CCL26, CCL27, CCL28, CCL3, CCL3L1, CCL3L3, CCL4, CCL4L1, CCL4L2, CCL5, CCL7, CCL8, CCR1, CCR10, CCR2, CCR3, CCR4, CCR5, CCR6, CCR7, CCR8, CCR9, CD27, CD40, CD40LG, CD70, CLCF1, CNTF, CNTFR, CRLF2, CSF1, …	TRUE
KEGG:05020	Prion diseases	2.01904	[-1]	[None]	4	11.1111	0.00957099	0.650828	{}	{}	[C1QA, C1QB, C1QC, CCL5]	[BAX, C1QA, C1QB, C1QC, C5, C6, C7, C8A, C8B, C8G, C9, CASP12, CCL5, EGR1, ELK1, FYN, HSPA1A, HSPA5, IL1A, IL1B, IL6, LAMC1, MAP2K1, MAP2K2, MAPK1, MAPK3, NCAM1, NCAM2, NOTCH1, PRKACA, PRKACB, PRKACG, PRKX, PRNP, SOD1, STIP1]	TRUE
REACTOME:107	Apoptotic cleavage of cellular proteins	1.93679	[-1]	[None]	4	10.5263	0.0115666	0.774965	{}	{}	[DSG1, DSG3, DSP, PKP1]	[ACIN1, ADD1, APC, BCAP31, BIRC2, BMX, CASP3, CASP6, CASP7, CASP8, CDH1, CLSPN, CTNNB1, DBNL, DSG1, DSG2, DSG3, DSP, FNTA, GAS2, GSN, LMNA, LMNB1, MAPT, MST4, OCLN, PKP1, PLEC, PRKCD, PRKCQ, PTK2, ROCK1, SATB1, SPTAN1, STK24, TJP1, TJP2, VIM]	TRUE
REACTOME:111155	Cell-Cell communication	1.93014	[-1]	[None]	8	6.10687	0.0117451	0.775178	{}	{}	[CDH5, CLDN1, COL17A1, ITGB4, JUP, LAMB3, PTPN6, TYROBP]	[ACTN1, ACTN2, ACTN3, ACTN4, ARHGEF6, CADM1, CADM2, CADM3, CASK, CD151, CD2AP, CD47, CDH1, CDH10, CDH11, CDH12, CDH13, CDH15, CDH17, CDH18, CDH2, CDH24, CDH3, CDH4, CDH5, CDH6, CDH7, CDH8, CDH9, CLDN1, CLDN10, CLDN11, CLDN12, CLDN14, CLDN15, CLDN16, CLDN17, CLDN18, CLDN19, CLDN2, CLDN20, CLDN22, CLDN23, CLDN3, CLDN4, CLDN5, CLDN6, CLDN7, CLDN8, CLDN9, COL17A1, CRB3, CTNNA1, CTNNB1, CTNND1, DCC, D…	TRUE
REACTOME:798	Platelet activation, signaling and aggregation	1.84274	[-1]	[None]	11	5	0.0143636	0.933635	{}	{}	[CLU, CSF2RA, F13A1, FCER1G, IGF2, IL2RG, SERPINA1, SERPING1, TF, TUBA4A, VWF]	[A2M, ABCC4, ACTN1, ACTN2, ACTN4, ADRA2A, ADRA2C, AKT1, AKT2, AKT3, ALB, ALDOA, APBB1IP, APOA1, APP, ARRB1, ARRB2, BCAR1, BRPF3, CALM1, CALM2, CALM3, CALU, CAP1, CD36, CD63, CD9, CDC42, CFD, CFL1, CLU, CRK, CSF2, CSF2RA, CSF2RB, CSK, DAGLA, DAGLB, DGKA, DGKB, DGKD, DGKE, DGKG, DGKH, DGKI, DGKK, DGKQ, DGKZ, EGF, F13A1, F2, F2R, F2RL2, F2RL3, F5, F8, FCER1G, FGA, FGB, FGG, FIGF, FLNA, FN1, FYN, GAB…	TRUE
KEGG:00590	Arachidonic acid metabolism	1.83129	[-1]	[None]	5	8.06452	0.0147474	0.943831	{}	{}	[GGT5, GPX3, PTGDS, PTGIS, PTGS2]	[AKR1C3, ALOX12, ALOX12B, ALOX15, ALOX15B, ALOX5, CBR1, CBR3, CYP2B6, CYP2C19, CYP2C8, CYP2C9, CYP2E1, CYP2J2, CYP2U1, CYP4A11, CYP4F2, CYP4F3, CYP4F8, EPHX2, FAM213B, GGT1, GGT5, GPX1, GPX2, GPX3, GPX5, GPX6, GPX7, GPX8, HPGDS, JMJD7-PLA2G4B, LTA4H, LTC4S, PLA2G10, PLA2G12A, PLA2G12B, PLA2G16, PLA2G1B, PLA2G2A, PLA2G2C, PLA2G2D, PLA2G2E, PLA2G2F, PLA2G3, PLA2G4A, PLA2G4B, PLA2G4C, PLA2G4D, PLA2G…	TRUE
WP:2002	Epithelium TarBase	1.81606	[-1]	[None]	13	4.60993	0.0152735	0.962228	{}	{}	[CAPG, CDCP1, CLDN1, COL1A1, COL3A1, CYP1B1, GJA1, ITGB4, NT5E, PODXL, PPL, PTPRF, SLC1A4]	[100291405, 100505793, 652797, 653884, 732419, AARSD1, ABCF2, ACAA2, ACP2, ADAR, ADIPOR2, ADPGK, AMIGO2, ANKFY1, ANP32B, ANXA2, AP3D1, ARCN1, ARF4, ARFIP2, ARHGDIA, ARID1A, ATAD3B, ATG3, ATG9A, ATP2A2, ATP6V0E1, ATRX, AURKB, BACE1, BACH1, BCKDHB, BCL6, BRI3BP, BRPF3, C1QBP, CA12, CALCOCO2, CAND1, CAPG, CCND1, CCNG1, CD164, CDCP1, CDIPT, CDK5RAP1, CDK5RAP3, CDK6, CDKN1B, CDKN1C, CDKN2A, CEBPB, CEP…	TRUE
REACTOME:20676	Cell junction organization	1.8155	[-1]	[None]	6	6.97674	0.0152931	0.948174	{}	{}	[CDH5, CLDN1, COL17A1, ITGB4, JUP, LAMB3]	[ACTN1, ARHGEF6, CADM1, CADM2, CADM3, CD151, CDH1, CDH10, CDH11, CDH12, CDH13, CDH15, CDH17, CDH18, CDH2, CDH24, CDH3, CDH4, CDH5, CDH6, CDH7, CDH8, CDH9, CLDN1, CLDN10, CLDN11, CLDN12, CLDN14, CLDN15, CLDN16, CLDN17, CLDN18, CLDN19, CLDN2, CLDN20, CLDN22, CLDN23, CLDN3, CLDN4, CLDN5, CLDN6, CLDN7, CLDN8, CLDN9, COL17A1, CRB3, CTNNA1, CTNNB1, CTNND1, DST, F11R, FBLIM1, FERMT2, FLNA, FLNC, ILK, IN…	TRUE
KEGG:01040	Biosynthesis of unsaturated fatty acids	1.79975	[-1]	[None]	3	13.0435	0.0158582	0.967353	{}	{}	[ELOVL2, ELOVL6, FADS2]	[ACAA1, ACOT1, ACOT2, ACOT4, ACOT7, ACOX1, ACOX3, BAAT, ELOVL2, ELOVL5, ELOVL6, FADS1, FADS2, HADHA, HSD17B12, PECR, PTPLA, PTPLAD1, PTPLAD2, PTPLB, SCD, SCD5, TECR]	TRUE
REACTOME:169262	Laminin interactions	1.79975	[-1]	[None]	3	13.0435	0.0158582	0.967353	{}	{}	[ITGB4, LAMB3, LAMC3]	[COL18A1, HSPG2, ITGA1, ITGA2, ITGA3, ITGA6, ITGA7, ITGAV, ITGB1, ITGB4, LAMA1, LAMA2, LAMA3, LAMA4, LAMA5, LAMB1, LAMB2, LAMB3, LAMC1, LAMC2, LAMC3, NID1, NID2]	TRUE
REACTOME:150366	Elastic fibre formation	1.78739	[-1]	[None]	4	9.52381	0.0163157	0.978942	{}	{}	[FBLN2, ITGB8, LOXL4, LTBP2]	[BMP10, BMP2, BMP4, BMP7, EFEMP1, EFEMP2, ELN, FBLN1, FBLN2, FBLN5, FBN1, FBN2, FBN3, FURIN, GDF5, ITGA5, ITGA8, ITGAV, ITGB1, ITGB3, ITGB5, ITGB6, ITGB8, LOC100505984, LOX, LOXL1, LOXL2, LOXL3, LOXL4, LTBP1, LTBP2, LTBP3, LTBP4, MFAP1, MFAP2, MFAP3, MFAP4, MFAP5, TGFB1, TGFB2, TGFB3, VTN]	TRUE
REACTOME:163874	Non-integrin membrane-ECM interactions	1.78739	[-1]	[None]	4	9.52381	0.0163157	0.978942	{}	{}	[ITGB4, LAMB3, LAMC3, SDC1]	[ACTN1, AGRN, CASK, DAG1, DDR1, DDR2, DMD, FGF2, HSPG2, ITGA2, ITGA6, ITGAV, ITGB1, ITGB3, ITGB4, ITGB5, LAMA1, LAMA2, LAMA3, LAMA4, LAMA5, LAMB1, LAMB2, LAMB3, LAMC1, LAMC2, LAMC3, NRXN1, NTN4, PDGFA, PDGFB, PRKCA, SDC1, SDC2, SDC3, SDC4, TGFB1, THBS1, TNC, TRAPPC4, TTR, VTN]	TRUE
REACTOME:13552	Integrin cell surface interactions	1.72349	[-1]	[None]	5	7.57576	0.0189021	1	{}	{}	[COL16A1, COMP, ITGA10, ITGB2, ITGB8]	[AGRN, BSG, CD44, CD47, CDH1, COL13A1, COL16A1, COL18A1, COL23A1, COL4A1, COL4A2, COL4A3, COL4A4, COL9A1, COL9A2, COL9A3, COMP, DAG1, F11R, FBN1, FGA, FGB, FGG, FN1, HSPG2, IBSP, ICAM1, ICAM2, ICAM3, ICAM4, ITGA1, ITGA10, ITGA11, ITGA2, ITGA2B, ITGA3, ITGA4, ITGA5, ITGA6, ITGA7, ITGA8, ITGA9, ITGAD, ITGAE, ITGAL, ITGAM, ITGAV, ITGAX, ITGB1, ITGB2, ITGB3, ITGB5, ITGB6, ITGB7, ITGB8, JAM2, JAM3, KD…	TRUE
REACTOME:19118	SLC-mediated transmembrane transport	1.70466	[-1]	[None]	12	4.5977	0.0197396	1	{}	{}	[APOD, NUP210, RHCG, SLC12A7, SLC13A3, SLC15A3, SLC1A4, SLC5A3, SLC7A11, SLC9A3, SLCO2A1, SLCO2B1]	[AAAS, ALB, APOD, AVP, CP, CTNS, FGF21, G6PC, G6PC2, G6PC3, GCK, GCKR, HEPH, HK1, HK2, HK3, KIAA1919, LCN1, LCN12, LCN15, LCN9, LOC100506403, NUP107, NUP133, NUP153, NUP155, NUP160, NUP188, NUP205, NUP210, NUP214, NUP35, NUP37, NUP43, NUP50, NUP54, NUP62, NUP85, NUP88, NUP93, NUP98, NUPL1, NUPL2, PDZD11, POM121, RANBP2, RHAG, RHBG, RHCG, RUNX1, SEH1L, SLC10A6, SLC11A1, SLC11A2, SLC12A1, SLC12A2, …	TRUE
KEGG:05169	Epstein-Barr virus infection	1.69116	[-1]	[None]	10	4.9505	0.020363	1	{}	{}	[CSNK2B, HLA-B, HLA-C, HLA-DPA1, HLA-DQA1, HLA-DQB1, HLA-DRA, HLA-DRB1, HLA-DRB5, SPI1]	[AKAP8L, AKT1, AKT2, AKT3, ATF2, BCL2, CCNA1, CCNA2, CD19, CD38, CD40, CD44, CD58, CDK1, CDK2, CDKN1A, CDKN1B, CHUK, CR2, CREBBP, CSNK2A1, CSNK2A2, CSNK2B, DDX58, EIF2AK1, EIF2AK2, EIF2AK3, EIF2AK4, ENTPD1, ENTPD3, ENTPD8, EP300, FCER2, FGR, GSK3B, GTF2B, GTF2E1, GTF2E2, HDAC1, HDAC2, HDAC4, HDAC5, HLA-A, HLA-B, HLA-C, HLA-DPA1, HLA-DPB1, HLA-DQA1, HLA-DQA2, HLA-DQB1, HLA-DRA, HLA-DRB1, HLA-DRB3,…	TRUE
KEGG:04670	Leukocyte transendothelial migration	1.68424	[-1]	[None]	7	5.9322	0.0206901	1	{}	{}	[CDH5, CLDN1, CXCL12, CYBB, ITGB2, MMP9, MYL9]	[ACTB, ACTG1, ACTN1, ACTN2, ACTN3, ACTN4, ARHGAP35, ARHGAP5, BCAR1, CD99, CDC42, CDH5, CLDN1, CLDN10, CLDN11, CLDN14, CLDN15, CLDN16, CLDN17, CLDN18, CLDN19, CLDN2, CLDN20, CLDN22, CLDN23, CLDN24, CLDN25, CLDN3, CLDN4, CLDN5, CLDN6, CLDN7, CLDN8, CLDN9, CTNNA1, CTNNA2, CTNNA3, CTNNB1, CTNND1, CXCL12, CXCR4, CYBA, CYBB, ESAM, EZR, F11R, GNAI1, GNAI2, GNAI3, ICAM1, ITGA4, ITGAL, ITGAM, ITGB1, ITGB2…	TRUE
REACTOME:12560	Basigin interactions	1.65522	[-1]	[None]	3	11.5385	0.0221198	1	{}	{}	[ATP1B1, ATP1B2, SLC7A11]	[ATP1B1, ATP1B2, ATP1B3, BSG, CAV1, ITGA3, ITGA6, ITGB1, L1CAM, LOC101929889, MAG, MMP1, PPIA, PPIL2, SLC16A1, SLC16A3, SLC16A8, SLC3A2, SLC7A10, SLC7A11, SLC7A5, SLC7A6, SLC7A7, SLC7A8, SLC7A9, SPN]	TRUE
WP:465	Tryptophan metabolism	1.62413	[-1]	[None]	4	8.51064	0.0237611	1	{}	{}	[ALDH1A1, CYP1B1, DHCR24, MAOB]	[730429, AADAT, AANAT, ACAT1, ACMSD, AFMID, ALDH1A1, ALDH1A2, ALDH2, ALDH3A2, ALDH9A1, AOC1, AOX1, ASMT, CAT, CYP19A1, CYP1A1, CYP1A2, CYP1B1, CYP2A13, CYP2C18, CYP2E1, CYP2F1, CYP2J2, CYP3A4, CYP4F12, CYP7B1, DDC, DHCR24, ECHS1, GCDH, HAAO, HADH, HSD17B10, IDO1, INMT, KYNU, MAOB, MDM2, OGDH, PRMT1, RNF25, TDO2, TPH1, UBE3A, UBR5, WARS]	TRUE
REACTOME:355604	Vesicle-mediated transport	1.60429	[-1]	[None]	11	4.60251	0.024872	1	{}	{}	[APOE, APOL1, CD163, COL1A1, COL1A2, COL3A1, GJA1, GJB2, GJB6, SFN, SNX9]	[AKT1, AKT2, ALB, AMBP, AP1B1, AP1G1, AP1G2, AP1M1, AP1M2, AP1S1, AP1S2, AP1S3, AP2M1, AP3B1, AP3S1, AP4B1, AP4E1, AP4M1, AP4S1, APOA1, APOB, APOE, APOL1, APP, ARCN1, ARF1, ARFGAP1, ARFGAP3, ARRB1, ASPSCR1, BLOC1S1, BLOC1S3, BLOC1S4, BLOC1S6, C2CD5, CALM1, CALM2, CALM3, CALR, CD163, CD36, CHMP2A, CHMP2B, CHMP3, CHMP4A, CHMP4B, CHMP4C, CHMP5, CHMP6, CHMP7, CLINT1, CLTA, CLTB, CLTC, CLTCL1, CLVS1, …	TRUE
WP:536	Calcium Regulation in the Cardiac Cell	1.59452	[-1]	[None]	8	5.29801	0.0254376	1	{}	{}	[ATP1B1, ATP1B2, GJA1, GJB2, GJB6, GNAO1, RGS5, SFN]	[100510228, 100510450, ADCY1, ADCY2, ADCY3, ADCY4, ADCY5, ADCY6, ADCY7, ADCY8, ADCY9, ADRA1A, ADRA1B, ADRA1D, ADRB1, ADRB2, ADRB3, ANXA6, ARRB1, ARRB2, ATP1A4, ATP1B1, ATP1B2, ATP1B3, ATP2A2, ATP2A3, ATP2B1, ATP2B2, ATP2B3, CACNA1A, CACNA1B, CACNA1C, CACNA1D, CACNA1E, CACNA1S, CACNB1, CACNB3, CALM1, CALM2, CALM3, CALR, CAMK1, CAMK2A, CAMK2B, CAMK2D, CAMK2G, CAMK4, CASQ1, CASQ2, CHRM1, CHRM2, CHRM…	TRUE
KEGG:04976	Bile secretion	1.57728	[-1]	[None]	5	6.94444	0.0264677	1	{}	{}	[AQP1, ATP1B1, ATP1B2, HMGCR, SLC9A3]	[ABCB1, ABCB11, ABCB4, ABCC2, ABCC3, ABCC4, ABCG2, ABCG5, ABCG8, ADCY1, ADCY2, ADCY3, ADCY4, ADCY5, ADCY6, ADCY7, ADCY8, ADCY9, AQP1, AQP4, AQP8, AQP9, ATP1A1, ATP1A2, ATP1A3, ATP1A4, ATP1B1, ATP1B2, ATP1B3, ATP1B4, BAAT, CA2, CFTR, CYP3A4, CYP7A1, EPHX1, FXYD2, GNAS, HMGCR, KCNN2, LDLR, NCEH1, NR0B2, NR1H4, PRKACA, PRKACB, PRKACG, PRKX, RXRA, SCARB1, SCTR, SLC10A1, SLC10A2, SLC22A1, SLC22A7, SLC…	TRUE
REACTOME:23891	Interleukin receptor SHC signaling	1.56962	[-1]	[None]	3	10.7143	0.0269389	1	{}	{}	[CSF2RA, IL2RG, PTPN6]	[CSF2, CSF2RA, CSF2RB, GAB2, GRB2, HRAS, IL2, IL2RA, IL2RB, IL2RG, IL3, IL3RA, IL5, IL5RA, INPP5D, INPPL1, JAK1, JAK2, JAK3, PIK3CA, PIK3CB, PIK3CD, PIK3R1, PIK3R2, PIK3R3, PTPN6, SHC1, SOS1]	TRUE
REACTOME:12051	Cell surface interactions at the vascular wall	1.54589	[-1]	[None]	6	6.06061	0.0284521	1	{}	{}	[ATP1B1, ATP1B2, FCER1G, ITGB2, PTPN6, SLC7A11]	[AMICA1, ANGPT1, ANGPT2, ANGPT4, APOB, ATP1B1, ATP1B2, ATP1B3, BSG, CAV1, CD177, CD2, CD244, CD44, CD47, CD48, CD58, CD84, CEACAM1, CEACAM6, CEACAM8, CXADR, DOK2, ESAM, F11R, F2, FCER1G, FN1, FYN, GAS6, GLG1, GP6, GRB14, GRB2, GRB7, HRAS, INPP5D, ITGA3, ITGA4, ITGA5, ITGA6, ITGAL, ITGAM, ITGAV, ITGAX, ITGB1, ITGB2, ITGB3, JAM2, JAM3, KRAS, L1CAM, LCK, LOC101929889, LYN, MAG, MERTK, MMP1, NRAS, OL…	TRUE
WP:430	Statin Pathway	1.52957	[-1]	[None]	3	10.3448	0.0295415	1	{}	{}	[APOC1, APOE, HMGCR]	[ABCA1, ABCG5, ABCG8, ACSS1, APOA1, APOA2, APOA4, APOA5, APOB, APOC1, APOC2, APOC3, APOE, CETP, CYP7A1, DGAT1, FDFT1, HMGCR, LCAT, LDLR, LIPC, LPL, LRP1, MTTP, PDIA2, PLTP, SCARB1, SOAT1, SQLE]	TRUE
REACTOME:9411	Gap junction trafficking	1.52957	[-1]	[None]	3	10.3448	0.0295415	1	{}	{}	[GJA1, GJB2, GJB6]	[AP2M1, CLTA, CLTB, CLTC, CLTCL1, DAB2, DNM1, DNM2, GJA1, GJA10, GJA3, GJA4, GJA5, GJA8, GJA9, GJB1, GJB2, GJB3, GJB4, GJB5, GJB6, GJB7, GJC1, GJC2, GJD2, GJD3, GJD4, LOC101926921, MYO6]	TRUE
REACTOME:995	Apoptotic execution phase	1.50883	[-1]	[None]	4	7.84314	0.0309861	1	{}	{}	[DSG1, DSG3, DSP, PKP1]	[ACIN1, ADD1, APC, BCAP31, BIRC2, BMX, CASP3, CASP6, CASP7, CASP8, CDH1, CLSPN, CTNNB1, DBNL, DFFA, DFFB, DNM1L, DSG1, DSG2, DSG3, DSP, FNTA, GAS2, GSN, H1F0, HIST1H1A, HIST1H1B, HIST1H1C, HIST1H1D, HIST1H1E, HMGB1, KPNA1, KPNB1, LMNA, LMNB1, MAPT, MST4, OCLN, PAK2, PKP1, PLEC, PRKCD, PRKCQ, PTK2, ROCK1, SATB1, SPTAN1, STK24, TJP1, TJP2, VIM]	TRUE
KEGG:04978	Mineral absorption	1.50883	[-1]	[None]	4	7.84314	0.0309861	1	{}	{}	[ATP1B1, ATP1B2, SLC9A3, TF]	[ATOX1, ATP1A1, ATP1A2, ATP1A3, ATP1A4, ATP1B1, ATP1B2, ATP1B3, ATP1B4, ATP2B1, ATP7A, CLCN2, CYBRD1, FTH1, FTL, FXYD2, HEPH, HMOX1, HMOX2, MT1A, MT1B, MT1E, MT1F, MT1G, MT1H, MT1M, MT1X, MT2A, S100G, SLC11A1, SLC11A2, SLC26A3, SLC26A6, SLC26A9, SLC30A1, SLC31A1, SLC34A2, SLC39A4, SLC40A1, SLC46A1, SLC5A1, SLC6A19, SLC8A1, SLC9A3, STEAP1, STEAP2, TF, TRPM6, TRPM7, TRPV6, VDR]	TRUE
KEGG:04380	Osteoclast differentiation	1.46769	[-1]	[None]	7	5.34351	0.0340654	1	{}	{}	[CSF1R, CYBB, FCGR2A, FCGR3A, SOCS3, SPI1, TYROBP]	[ACP5, AKT1, AKT2, AKT3, BLNK, BTK, CALCR, CAMK4, CHUK, CREB1, CSF1, CSF1R, CTSK, CYBA, CYBB, CYLD, FCGR1A, FCGR2A, FCGR2B, FCGR2C, FCGR3A, FCGR3B, FHL2, FOS, FOSB, FOSL1, FOSL2, FYN, GAB2, GRB2, IFNAR1, IFNAR2, IFNB1, IFNG, IFNGR1, IFNGR2, IKBKB, IKBKG, IL1A, IL1B, IL1R1, IRF9, ITGB3, JAK1, JUN, JUNB, JUND, LCK, LCP2, LILRA1, LILRA2, LILRA3, LILRA4, LILRA5, LILRA6, LILRB1, LILRB2, LILRB3, LILRB4…	TRUE
KEGG:05142	Chagas disease (American trypanosomiasis)	1.45539	[-1]	[None]	6	5.76923	0.035044	1	{}	{}	[C1QA, C1QB, C1QC, C3, CCL5, GNAO1]	[ACE, ADCY1, AKT1, AKT2, AKT3, BDKRB2, C1QA, C1QB, C1QC, C3, CALR, CASP8, CCL2, CCL3, CCL3L1, CCL3L3, CCL5, CD247, CD3D, CD3E, CD3G, CFLAR, CHUK, FADD, FAS, FASLG, FOS, GNA11, GNA14, GNA15, GNAI1, GNAI2, GNAI3, GNAL, GNAO1, GNAQ, GNAS, IFNB1, IFNG, IFNGR1, IFNGR2, IKBKB, IKBKG, IL10, IL12A, IL12B, IL1B, IL2, IL6, IL8, IRAK1, IRAK4, JUN, MAP2K4, MAPK1, MAPK10, MAPK11, MAPK12, MAPK13, MAPK14, MAPK3…	TRUE
WP:98	Prostaglandin Synthesis and Regulation	1.45432	[-1]	[None]	3	9.67742	0.0351299	1	{}	{}	[PTGDS, PTGIS, PTGS2]	[ANXA1, ANXA2, ANXA3, ANXA4, ANXA5, ANXA6, ANXA8L2, CYP11A1, EDN1, EDNRA, EDNRB, HPGD, HSD11B1, HSD11B2, PLA2G4A, PRL, PTGDR, PTGDS, PTGER1, PTGER2, PTGER3, PTGER4, PTGFR, PTGIR, PTGIS, PTGS1, PTGS2, S100A10, S100A6, SCGB1A1, TBXAS1]	TRUE
REACTOME:9480	Gap junction trafficking and regulation	1.45432	[-1]	[None]	3	9.67742	0.0351299	1	{}	{}	[GJA1, GJB2, GJB6]	[AP2M1, CLTA, CLTB, CLTC, CLTCL1, DAB2, DNM1, DNM2, GJA1, GJA10, GJA3, GJA4, GJA5, GJA8, GJA9, GJB1, GJB2, GJB3, GJB4, GJB5, GJB6, GJB7, GJC1, GJC2, GJD2, GJD3, GJD4, LOC101926921, MYO6, SRC, TJP1]	TRUE
REACTOME:150331	Molecules associated with elastic fibres	1.45432	[-1]	[None]	3	9.67742	0.0351299	1	{}	{}	[FBLN2, ITGB8, LTBP2]	[BMP10, BMP2, BMP4, BMP7, EFEMP1, EFEMP2, FBLN1, FBLN2, FBLN5, GDF5, ITGA8, ITGAV, ITGB1, ITGB3, ITGB5, ITGB6, ITGB8, LOC100505984, LTBP1, LTBP2, LTBP3, LTBP4, MFAP1, MFAP2, MFAP3, MFAP4, MFAP5, TGFB1, TGFB2, TGFB3, VTN]	TRUE
REACTOME:121314	Heparan sulfate/heparin (HS-GAG) metabolism	1.42986	[-1]	[None]	4	7.40741	0.0371654	1	{}	{}	[BGN, DCN, SDC1, VCAN]	[AGRN, B3GALT6, B3GAT1, B3GAT2, B3GAT3, B4GALT7, BCAN, BGN, CSPG4, CSPG5, DCN, EXT1, EXT2, GLB1, GLB1L, GLCE, GPC1, GPC2, GPC3, GPC4, GPC5, GPC6, GUSB, GXYLT1, GXYLT2, HPSE, HPSE2, HS2ST1, HS3ST1, HS3ST2, HS3ST3A1, HS3ST3B1, HS3ST4, HS3ST5, HS3ST6, HS6ST1, HS6ST2, HS6ST3, HSPG2, IDS, IDUA, NAGLU, NCAN, NDST1, NDST2, NDST3, NDST4, SDC1, SDC2, SDC3, SDC4, SGSH, SLC35D2, VCAN]	TRUE
KEGG:05130	Pathogenic Escherichia coli infection	1.40482	[-1]	[None]	4	7.27273	0.0393714	1	{}	{}	[CD14, CLDN1, HCLS1, TUBA4A]	[ABL1, ACTB, ACTG1, ARHGEF2, ARPC1A, ARPC1B, ARPC2, ARPC3, ARPC4, ARPC5, ARPC5L, CD14, CDC42, CDH1, CLDN1, CTNNB1, CTTN, EZR, FYN, HCLS1, ITGB1, KRT18, LY96, NCK1, NCK2, NCL, OCLN, PRKCA, RHOA, ROCK1, ROCK2, TLR4, TLR5, TUBA1A, TUBA1B, TUBA1C, TUBA3C, TUBA3D, TUBA3E, TUBA4A, TUBA8, TUBAL3, TUBB, TUBB1, TUBB2A, TUBB2B, TUBB3, TUBB4A, TUBB4B, TUBB6, TUBB8, WAS, WASL, YWHAQ, YWHAZ]	TRUE
REACTOME:15344	Chemokine receptors bind chemokines	1.38038	[-1]	[None]	4	7.14286	0.0416508	1	{}	{}	[CCL5, CXCL10, CXCL12, CXCL9]	[ACKR2, ACKR3, ACKR4, CCL11, CCL16, CCL17, CCL19, CCL2, CCL20, CCL21, CCL22, CCL25, CCL27, CCL28, CCL3, CCL3L1, CCL3L3, CCL4, CCL5, CCL7, CCR1, CCR10, CCR2, CCR3, CCR4, CCR5, CCR6, CCR7, CCR8, CCR9, CCRL2, CX3CL1, CX3CR1, CXCL1, CXCL10, CXCL11, CXCL12, CXCL13, CXCL16, CXCL2, CXCL3, CXCL5, CXCL6, CXCL9, CXCR1, CXCR2, CXCR3, CXCR4, CXCR5, CXCR6, IL8, PF4, PPBP, XCL1, XCL2, XCR1]	TRUE
REACTOME:18266	Axon guidance	1.37755	[-1]	[None]	13	4	0.0419226	1	{}	{}	[ABLIM1, COL6A1, COL6A2, COL6A3, CSNK2B, ITGA10, MMP9, MYH14, MYL9, RPS6KA2, SEMA5A, TYROBP, UNC5B]	[ABL1, ABL2, ABLIM1, ABLIM2, ABLIM3, ACTB, ACTG1, ACTR2, ACTR3, ADAM10, AGAP2, AGRN, ALCAM, ANK1, ANK2, ANK3, AP2A1, AP2A2, AP2B1, AP2M1, AP2S1, APH1A, APH1B, ARHGAP35, ARHGAP39, ARHGEF11, ARHGEF12, ARHGEF28, ARHGEF7, ARPC1A, ARPC2, ARPC3, ARPC4, ARPC5, ARTN, CACNA1C, CACNA1D, CACNA1G, CACNA1H, CACNA1I, CACNA1S, CACNB1, CACNB2, CACNB3, CACNB4, CAP1, CAP2, CD72, CDC42, CDK1, CDK5, CDK5R1, CFL1, CH…	TRUE
KEGG:00350	Tyrosine metabolism	1.32046	[-1]	[None]	3	8.57143	0.0478122	1	{}	{}	[ALDH3B2, MAOB, TYRP1]	[ADH1A, ADH1B, ADH1C, ADH4, ADH5, ADH6, ADH7, ALDH1A3, ALDH3A1, ALDH3B1, ALDH3B2, AOC2, AOC3, AOX1, COMT, DBH, DCT, DDC, FAH, FAHD1, GOT1, GOT2, GSTZ1, HGD, HPD, IL4I1, MAOA, MAOB, MIF, PNMT, TAT, TH, TPO, TYR, TYRP1]	TRUE
REACTOME:18312	NCAM1 interactions	1.26055	[-1]	[None]	3	8.10811	0.0548842	1	{}	{}	[COL6A1, COL6A2, COL6A3]	[AGRN, ARTN, CACNA1C, CACNA1D, CACNA1G, CACNA1H, CACNA1I, CACNA1S, CACNB1, CACNB2, CACNB3, CACNB4, CNTN2, COL4A1, COL4A2, COL4A3, COL4A4, COL4A5, COL6A1, COL6A2, COL6A3, COL6A5, COL6A6, COL9A1, COL9A2, COL9A3, GDNF, GFRA1, GFRA2, GFRA4, NCAM1, NCAN, NRTN, PRNP, PSPN, ST8SIA2, ST8SIA4]	TRUE
REACTOME:22285	Transport of vitamins, nucleosides, and related molecules	1.23212	[-1]	[None]	3	7.89474	0.0585972	1	{}	{}	[APOD, SLCO2A1, SLCO2B1]	[ALB, APOD, AVP, LCN1, LCN12, LCN15, LCN9, PDZD11, SLC27A1, SLC27A4, SLC27A6, SLC28A1, SLC28A2, SLC28A3, SLC29A1, SLC29A2, SLC29A3, SLC29A4, SLC33A1, SLC35A1, SLC35A2, SLC35A3, SLC35B2, SLC35B3, SLC35B4, SLC35C1, SLC35D1, SLC35D2, SLC5A6, SLCO1A2, SLCO1B1, SLCO1B3, SLCO1C1, SLCO2A1, SLCO2B1, SLCO3A1, SLCO4A1, SLCO4C1]	TRUE
KEGG:04970	Salivary secretion	1.22441	[-1]	[None]	5	5.55556	0.0596477	1	{}	{}	[ATP1B1, ATP1B2, CALML3, CALML5, LYZ]	[ADCY1, ADCY2, ADCY3, ADCY4, ADCY5, ADCY6, ADCY7, ADCY8, ADCY9, ADRA1A, ADRA1B, ADRA1D, ADRB1, ADRB2, ADRB3, AMY1A, AMY1B, AMY1C, AQP5, ATP1A1, ATP1A2, ATP1A3, ATP1A4, ATP1B1, ATP1B2, ATP1B3, ATP1B4, ATP2B1, ATP2B2, ATP2B3, ATP2B4, BEST2, BST1, CALM1, CALM2, CALM3, CALML3, CALML5, CALML6, CAMP, CD38, CHRM3, CST1, CST2, CST3, CST4, CST5, DMBT1, FXYD2, GNAQ, GNAS, GUCY1A2, GUCY1A3, GUCY1B3, HTN1, H…	TRUE
WP:2064	Neural Crest Differentiation	1.20782	[-1]	[None]	5	5.49451	0.0619698	1	{}	{}	[COL11A2, COL2A1, MPZ, NOTCH3, SOX9]	[ASCL1, AXIN1, AXIN2, BMP4, BMP7, CDH1, CDH2, CDH6, CDH7, COL11A2, COL2A1, CTBP2, CTNNB1, DCT, DLL1, DLL3, DLL4, DLX5, DVL1, DVL2, DVL3, ETS1, FGF19, FGF2, FGF8, FGFR1, FGFR2, FGFR3, FOXD3, FZD3, GBX2, GFAP, GJB1, GSK3B, HDAC1, HDAC10, HDAC11, HDAC2, HDAC3, HDAC4, HDAC5, HDAC6, HDAC7, HDAC8, HDAC9, HES1, HES5, HEY2, ID1, ISL1, ITGB1, LHX1, LHX2, MBP, MIA, MITF, MPZ, MSX1, MSX2, MYB, MYC, NEUROG1,…	TRUE
KEGG:04064	NF-kappa B signaling pathway	1.20782	[-1]	[None]	5	5.49451	0.0619698	1	{}	{}	[CD14, CSNK2B, CXCL12, PLAU, PTGS2]	[ATM, BCL10, BCL2, BCL2A1, BCL2L1, BIRC2, BIRC3, BLNK, BTK, CARD11, CCL13, CCL19, CCL21, CCL4, CCL4L1, CCL4L2, CD14, CD40, CD40LG, CFLAR, CHUK, CSNK2A1, CSNK2A2, CSNK2B, CXCL12, CXCL2, DDX58, ERC1, GADD45B, ICAM1, IKBKB, IKBKG, IL1B, IL1R1, IL8, IRAK1, IRAK4, LAT, LBP, LCK, LTA, LTB, LTBR, LY96, LYN, MALT1, MAP3K14, MAP3K7, MYD88, NFKB1, NFKB2, NFKBIA, PARP1, PIAS4, PIDD, PLAU, PLCG1, PLCG2, PRKC…	TRUE
KEGG:04722	Neurotrophin signaling pathway	1.20483	[-1]	[None]	6	5	0.0623976	1	{}	{}	[ARHGDIB, CALML3, CALML5, RPS6KA2, SH2B3, SHC2]	[ABL1, AKT1, AKT2, AKT3, ARHGDIA, ARHGDIB, ARHGDIG, ATF4, BAD, BAX, BCL2, BDNF, BRAF, CALM1, CALM2, CALM3, CALML3, CALML5, CALML6, CAMK2A, CAMK2B, CAMK2D, CAMK2G, CAMK4, CDC42, CRK, CRKL, FASLG, FOXO3, FRS2, GAB1, GRB2, GSK3B, HRAS, IKBKB, IRAK1, IRAK2, IRAK3, IRAK4, IRS1, JUN, KIDINS220, KRAS, MAGED1, MAP2K1, MAP2K2, MAP2K5, MAP2K7, MAP3K1, MAP3K3, MAP3K5, MAPK1, MAPK10, MAPK11, MAPK12, MAPK13, …	TRUE
REACTOME:121315	Glycosaminoglycan metabolism	1.20483	[-1]	[None]	6	5	0.0623976	1	{}	{}	[BGN, CSGALNACT1, DCN, FMOD, SDC1, VCAN]	[ABCC5, AGRN, ARSB, B3GALT6, B3GAT1, B3GAT2, B3GAT3, B3GNT1, B3GNT2, B3GNT3, B3GNT4, B3GNT7, B4GALT1, B4GALT2, B4GALT3, B4GALT4, B4GALT5, B4GALT6, B4GALT7, BCAN, BGN, CD44, CHP1, CHPF, CHPF2, CHST1, CHST11, CHST12, CHST13, CHST14, CHST15, CHST2, CHST3, CHST5, CHST6, CHST7, CHST9, CHSY1, CHSY3, CSGALNACT1, CSGALNACT2, CSPG4, CSPG5, DCN, DSEL, EXT1, EXT2, FMOD, GLB1, GLB1L, GLCE, GNS, GPC1, GPC2, G…	TRUE
WP:716	Vitamin A and carotenoid metabolism	1.20464	[-1]	[None]	3	7.69231	0.0624255	1	{}	{}	[ALDH1A1, CRABP2, SULT2B1]	[ABCG5, ABCG8, ADH1A, ADH4, ALDH1A1, ALDH1A2, ALDH1A3, AWAT2, BCMO1, BCO2, CD36, CRABP1, CRABP2, CYP26A1, CYP26B1, CYP2E1, DHRS3, LPL, NPC1L1, RARA, RARB, RARG, RBP1, RBP2, RBP4, RBP7, RDH10, RDH12, RDH5, RDH8, RETSAT, RLBP1, RPE65, RXRA, RXRB, RXRG, SCARB1, SULT1A1, SULT2B1]	TRUE
REACTOME:2051	Formation of Fibrin Clot (Clotting Cascade)	1.20464	[-1]	[None]	3	7.69231	0.0624255	1	{}	{}	[F13A1, SERPING1, VWF]	[A2M, C1QBP, CD177, F10, F11, F12, F13A1, F13B, F2, F2R, F3, F5, F7, F8, F9, FGA, FGB, FGG, GP1BA, GP1BB, GP5, GP9, KLKB1, KNG1, PF4, PF4V1, PRCP, PROC, PROCR, PROS1, PRTN3, SERPINA5, SERPINC1, SERPIND1, SERPINE2, SERPING1, TFPI, THBD, VWF]	TRUE
KEGG:04960	Aldosterone-regulated sodium reabsorption	1.20464	[-1]	[None]	3	7.69231	0.0624255	1	{}	{}	[ATP1B1, ATP1B2, SFN]	[ATP1A1, ATP1A2, ATP1A3, ATP1A4, ATP1B1, ATP1B2, ATP1B3, ATP1B4, FXYD2, FXYD4, HSD11B2, IGF1, INS, INSR, IRS1, KCNJ1, KRAS, MAPK1, MAPK3, NEDD4L, NR3C2, PDPK1, PIK3CA, PIK3CB, PIK3CD, PIK3CG, PIK3R1, PIK3R2, PIK3R3, PIK3R5, PRKCA, PRKCB, PRKCG, SCNN1A, SCNN1B, SCNN1G, SFN, SGK1, SLC9A3R2]	TRUE
KEGG:05214	Glioma	1.18413	[-1]	[None]	4	6.15385	0.0654438	1	{}	{}	[CALML3, CALML5, PDGFRB, SHC2]	[AKT1, AKT2, AKT3, ARAF, BRAF, CALM1, CALM2, CALM3, CALML3, CALML5, CALML6, CAMK2A, CAMK2B, CAMK2D, CAMK2G, CCND1, CDK4, CDK6, CDKN1A, CDKN2A, E2F1, E2F2, E2F3, EGF, EGFR, GRB2, HRAS, IGF1, IGF1R, KRAS, MAP2K1, MAP2K2, MAPK1, MAPK3, MDM2, MTOR, NRAS, PDGFA, PDGFB, PDGFRA, PDGFRB, PIK3CA, PIK3CB, PIK3CD, PIK3CG, PIK3R1, PIK3R2, PIK3R3, PIK3R5, PLCG1, PLCG2, PRKCA, PRKCB, PRKCG, PTEN, RAF1, RB1, SH…	TRUE
KEGG:04810	Regulation of actin cytoskeleton	1.18235	[-1]	[None]	9	4.18605	0.0657124	1	{}	{}	[CD14, ITGA10, ITGB2, ITGB4, ITGB8, MYH14, MYL9, PDGFRB, SSH1]	[ABI2, ACTB, ACTG1, ACTN1, ACTN2, ACTN3, ACTN4, APC, APC2, ARAF, ARHGAP35, ARHGEF1, ARHGEF12, ARHGEF4, ARHGEF6, ARHGEF7, ARPC1A, ARPC1B, ARPC2, ARPC3, ARPC4, ARPC5, ARPC5L, BAIAP2, BCAR1, BDKRB1, BDKRB2, BRAF, BRK1, CD14, CDC42, CFL1, CFL2, CHRM1, CHRM2, CHRM3, CHRM4, CHRM5, CRK, CRKL, CYFIP1, CYFIP2, DIAPH1, DIAPH2, DIAPH3, DOCK1, EGF, EGFR, ENAH, EZR, F2, F2R, FGD1, FGD3, FGF1, FGF10, FGF11, FG…	TRUE
REACTOME:19271	Semaphorin interactions	1.14558	[-1]	[None]	4	5.97015	0.0715193	1	{}	{}	[MYH14, MYL9, SEMA5A, TYROBP]	[ARHGAP35, ARHGEF11, ARHGEF12, CD72, CDC42, CDK5, CDK5R1, CFL1, CRMP1, DPYSL2, DPYSL3, DPYSL4, DPYSL5, ERBB2, FARP2, FES, FYN, GSK3B, HSP90AA1, HSP90AB1, ITGA1, ITGB1, LIMK1, LIMK2, MET, MYH10, MYH11, MYH14, MYH9, MYL12B, MYL6, MYL9, NRP1, PAK1, PAK2, PAK3, PIP5K1C, PLXNA1, PLXNA2, PLXNA3, PLXNA4, PLXNB1, PLXNB3, PLXNC1, PLXND1, PTPRC, RAC1, RAC2, RHOA, RHOB, RHOC, RHOG, RND1, ROCK1, ROCK2, RRAS,…	TRUE
WP:289	Myometrial Relaxation and Contraction Pathways	1.14489	[-1]	[None]	7	4.51613	0.0716333	1	{}	{}	[ACTA2, GJA1, IGFBP2, IGFBP3, IGFBP5, RGS5, SFN]	[ACKR3, ACTA1, ACTA2, ACTB, ACTC1, ACTG1, ADCY1, ADCY2, ADCY3, ADCY4, ADCY5, ADCY6, ADCY7, ADCY8, ADCY9, ADM, ARRB1, ARRB2, ATF1, ATF2, ATF3, ATF4, ATF5, ATF6B, ATP2A2, ATP2A3, CACNB3, CALCA, CALD1, CALM1, CALM2, CALM3, CAMK2A, CAMK2B, CAMK2D, CAMK2G, CNN1, CNN2, CORIN, CRCP, CREB1, CREB3, CRH, CRHR1, DGKZ, ETS2, FOS, GABPA, GABPB1, GJA1, GNAQ, GNAS, GNB1, GNB2, GNB3, GNB4, GNB5, GNG11, GNG12, GN…	TRUE
REACTOME:19397	Transport of inorganic cations/anions and amino acids/oligopeptides	1.1441	[-1]	[None]	5	5.26316	0.0717631	1	{}	{}	[SLC12A7, SLC15A3, SLC1A4, SLC7A11, SLC9A3]	[CTNS, SLC12A1, SLC12A2, SLC12A3, SLC12A4, SLC12A5, SLC12A6, SLC12A7, SLC15A1, SLC15A2, SLC15A3, SLC15A4, SLC16A10, SLC17A1, SLC17A5, SLC17A6, SLC17A7, SLC17A8, SLC1A1, SLC1A2, SLC1A3, SLC1A4, SLC1A5, SLC1A6, SLC1A7, SLC20A1, SLC20A2, SLC24A1, SLC24A2, SLC24A3, SLC24A4, SLC24A5, SLC25A10, SLC26A1, SLC26A2, SLC26A3, SLC26A6, SLC26A7, SLC26A9, SLC32A1, SLC34A1, SLC34A2, SLC34A3, SLC36A1, SLC36A2, S…	TRUE
KEGG:04630	Jak-STAT signaling pathway	1.13322	[-1]	[None]	7	4.48718	0.0735837	1	{}	{}	[CCND2, CSF2RA, IL11, IL24, IL2RG, PTPN6, SOCS3]	[AKT1, AKT2, AKT3, BCL2L1, CBL, CBLB, CBLC, CCND1, CCND2, CCND3, CISH, CLCF1, CNTF, CNTFR, CREBBP, CRLF2, CSF2, CSF2RA, CSF2RB, CSF3, CSF3R, CSH1, CSH2, CTF1, EP300, EPO, EPOR, GH1, GH2, GHR, GRB2, IFNA1, IFNA10, IFNA13, IFNA14, IFNA16, IFNA17, IFNA2, IFNA21, IFNA4, IFNA5, IFNA6, IFNA7, IFNA8, IFNAR1, IFNAR2, IFNB1, IFNE, IFNG, IFNGR1, IFNGR2, IFNK, IFNL1, IFNL2, IFNL3, IFNLR1, IFNW1, IL10, IL10R…	TRUE
WP:49	IL-2 Signaling pathway	1.12737	[-1]	[None]	3	7.14286	0.0745819	1	{}	{}	[CCND2, IL2RG, SOCS3]	[AKT1, BCL2, CBL, CCND2, CISH, CRKL, FOS, FOXO3, FYN, GAB2, GRB2, HRAS, IL2, IL2RA, IL2RB, IL2RG, JAK1, JAK3, JUN, LCK, MAP2K1, MAP2K2, MAPK1, MAPK3, MAPT, MYC, NMI, PIK3R1, PTK2B, PTPN11, RAF1, RPS6, RPS6KB1, RPS6KB2, SHC1, SOCS3, SOS1, STAT1, STAT3, STAT5A, STAT5B, SYK]	TRUE
WP:364	IL-6 signaling pathway	1.12737	[-1]	[None]	3	7.14286	0.0745819	1	{}	{}	[AGT, IRF1, SOCS3]	[A2M, AGT, AKT1, BAD, BCL2L1, CREBBP, CRP, GRB2, GSK3B, HCK, HDAC1, IL6, IL6R, IL6ST, IRF1, JAK1, JAK2, JUNB, MAP2K1, MAP2K2, MAP2K4, MAPK1, MAPK3, NCOA1, NLK, NR2F6, PIK3R1, PIK3R2, PRDM1, PRKCD, PTPN11, RAC1, RPS6KB1, SHC1, SOCS3, SOS1, STAT1, STAT3, TIMP1, TYK2, VAV1, VIP]	TRUE
WP:2036	TWEAK Signaling Pathway	1.12737	[-1]	[None]	3	7.14286	0.0745819	1	{}	{}	[CCL5, CD163, MMP9]	[AKT1, AKT2, BIRC2, CASP3, CASP7, CASP8, CCL2, CCL5, CD163, CHUK, CTNNB1, FADD, GSK3B, HDAC1, IKBKB, IL6, JUN, MAP3K7, MAPK1, MAPK14, MAPK3, MAPK8, MAPK9, MMP9, NFKB1, NFKB2, NFKBIA, NFKBIB, RAC1, RAF1, RELA, RELB, RIPK1, SHH, TNFRSF12A, TNFRSF25, TNFSF12, TNFSF12-TNFSF13, TRAF1, TRAF2, TRAF3, TRAF5]	TRUE
REACTOME:24968	Retinoid metabolism and transport	1.12737	[-1]	[None]	3	7.14286	0.0745819	1	{}	{}	[APOE, LRP2, SDC1]	[AGRN, AKR1B10, AKR1C1, AKR1C3, AKR1C4, APOA1, APOA2, APOA4, APOB, APOC2, APOC3, APOE, APOM, BCMO1, BCO2, CLPS, GPC1, GPC2, GPC3, GPC4, GPC5, GPC6, HSPG2, LDLR, LPL, LRAT, LRP1, LRP10, LRP12, LRP2, LRP8, PLB1, PNLIP, RBP1, RBP2, RBP4, RDH11, SDC1, SDC2, SDC3, SDC4, TTR]	TRUE
KEGG:04115	p53 signaling pathway	1.1269	[-1]	[None]	4	5.88235	0.0746617	1	{}	{}	[CCND2, IGFBP3, SERPINB5, SFN]	[APAF1, ATM, ATR, BAI1, BAX, BBC3, BID, CASP3, CASP8, CASP9, CCNB1, CCNB2, CCNB3, CCND1, CCND2, CCND3, CCNE1, CCNE2, CCNG1, CCNG2, CD82, CDK1, CDK2, CDK4, CDK6, CDKN1A, CDKN2A, CHEK1, CHEK2, CYCS, DDB2, EI24, FAS, GADD45A, GADD45B, GADD45G, GTSE1, IGF1, IGFBP3, MDM2, MDM4, PERP, PIDD, PMAIP1, PPM1D, PTEN, RCHY1, RFWD2, RPRM, RRM2, RRM2B, SERPINB5, SERPINE1, SESN1, SESN2, SESN3, SFN, SHISA5, SIAH1…	TRUE
REACTOME:578	Apoptosis	1.09897	[-1]	[None]	7	4.40252	0.0796222	1	{}	{}	[CD14, DSG1, DSG3, DSP, PKP1, SFN, UNC5B]	[ACIN1, ADD1, AKT1, AKT2, AKT3, APAF1, APC, APPL1, ARHGAP10, BAD, BAK1, BAX, BBC3, BCAP31, BCL2, BCL2L1, BCL2L11, BID, BIRC2, BMF, BMX, CASP3, CASP6, CASP7, CASP8, CASP9, CD14, CDH1, CFLAR, CLSPN, CTNNB1, CYCS, DAPK1, DAPK2, DAPK3, DBNL, DCC, DFFA, DFFB, DIABLO, DNM1L, DSG1, DSG2, DSG3, DSP, DYNLL1, DYNLL2, E2F1, FADD, FAS, FASLG, FNTA, GAS2, GSN, GZMB, H1F0, HIST1H1A, HIST1H1B, HIST1H1C, HIST1H1…	TRUE
KEGG:04915	Estrogen signaling pathway	1.06993	[-1]	[None]	5	5	0.0851274	1	{}	{}	[CALML3, CALML5, GNAO1, MMP9, SHC2]	[ADCY1, ADCY2, ADCY3, ADCY4, ADCY5, ADCY6, ADCY7, ADCY8, ADCY9, AKT1, AKT2, AKT3, ATF2, ATF4, ATF6B, CALM1, CALM2, CALM3, CALML3, CALML5, CALML6, CREB1, CREB3, CREB3L1, CREB3L2, CREB3L3, CREB3L4, CREB5, EGFR, ESR1, ESR2, FKBP4, FKBP5, FOS, GABBR1, GABBR2, GNAI1, GNAI2, GNAI3, GNAO1, GNAQ, GNAS, GPER1, GRB2, GRM1, HBEGF, HRAS, HSP90AA1, HSP90AB1, HSP90B1, HSPA1A, HSPA1B, HSPA1L, HSPA2, HSPA6, HSPA…	TRUE
REACTOME:268456	Programmed Cell Death	1.0658	[-1]	[None]	7	4.32099	0.085941	1	{}	{}	[CD14, DSG1, DSG3, DSP, PKP1, SFN, UNC5B]	[ACIN1, ADD1, AKT1, AKT2, AKT3, APAF1, APC, APPL1, ARHGAP10, BAD, BAK1, BAX, BBC3, BCAP31, BCL2, BCL2L1, BCL2L11, BID, BIRC2, BIRC3, BMF, BMX, CASP3, CASP6, CASP7, CASP8, CASP9, CD14, CDH1, CFLAR, CLSPN, CTNNB1, CYCS, DAPK1, DAPK2, DAPK3, DBNL, DCC, DFFA, DFFB, DIABLO, DNM1L, DSG1, DSG2, DSG3, DSP, DYNLL1, DYNLL2, E2F1, FADD, FAS, FASLG, FNTA, GAS2, GSN, GZMB, H1F0, HIST1H1A, HIST1H1B, HIST1H1C, …	TRUE
REACTOME:1190	Triglyceride Biosynthesis	1.05701	[-1]	[None]	3	6.66667	0.0876983	1	{}	{}	[AGPAT9, ELOVL2, ELOVL6]	[ACACA, ACLY, ACSL1, ACSL4, ACSL5, ACSL6, AGPAT1, AGPAT2, AGPAT3, AGPAT4, AGPAT5, AGPAT6, AGPAT9, DGAT1, DGAT2, ELOVL1, ELOVL2, ELOVL3, ELOVL4, ELOVL5, ELOVL6, ELOVL7, FASN, GK, GK2, GPAM, GPAT2, GPD1, GPD1L, HSD17B12, HSD17B3, LCLAT1, LPCAT1, LPCAT4, LPIN1, LPIN2, LPIN3, OLAH, PTPLA, PTPLAD1, PTPLAD2, PTPLB, SLC25A1, TECR, TECRL]	TRUE
REACTOME:23837	Interleukin-3, 5 and GM-CSF signaling	1.05701	[-1]	[None]	3	6.66667	0.0876983	1	{}	{}	[CSF2RA, IL2RG, PTPN6]	[BLNK, CBL, CRK, CRKL, CSF2, CSF2RA, CSF2RB, FYN, GAB2, GRB2, HCK, HRAS, IL2, IL2RA, IL2RB, IL2RG, IL3, IL3RA, IL5, IL5RA, INPP5D, INPPL1, JAK1, JAK2, JAK3, LYN, PIK3CA, PIK3CB, PIK3CD, PIK3R1, PIK3R2, PIK3R3, PRKACA, PTPN11, PTPN6, RAPGEF1, SHC1, SOS1, STAT5A, STAT5B, SYK, TEC, VAV1, YES1, YWHAZ]	TRUE
KEGG:04917	Prolactin signaling pathway	1.05595	[-1]	[None]	4	5.55556	0.087913	1	{}	{}	[CCND2, IRF1, SHC2, SOCS3]	[AKT1, AKT2, AKT3, CCND1, CCND2, CGA, CISH, CSN2, CYP17A1, ELF5, ESR1, ESR2, FOS, FOXO3, GALT, GCK, GRB2, GSK3B, HRAS, INS, IRF1, JAK2, KRAS, LHB, LHCGR, MAP2K1, MAP2K2, MAPK1, MAPK10, MAPK11, MAPK12, MAPK13, MAPK14, MAPK3, MAPK8, MAPK9, NFKB1, NRAS, PIK3CA, PIK3CB, PIK3CD, PIK3CG, PIK3R1, PIK3R2, PIK3R3, PIK3R5, PRL, PRLR, RAF1, RELA, SHC1, SHC2, SHC3, SHC4, SLC2A2, SOCS1, SOCS2, SOCS3, SOCS4, S…	TRUE
KEGG:04918	Thyroid hormone synthesis	1.05595	[-1]	[None]	4	5.55556	0.087913	1	{}	{}	[ATP1B1, ATP1B2, GPX3, LRP2]	[ADCY1, ADCY2, ADCY3, ADCY4, ADCY5, ADCY6, ADCY7, ADCY8, ADCY9, ASGR1, ASGR2, ATF2, ATF4, ATF6B, ATP1A1, ATP1A2, ATP1A3, ATP1A4, ATP1B1, ATP1B2, ATP1B3, ATP1B4, CANX, CGA, CREB1, CREB3, CREB3L1, CREB3L2, CREB3L3, CREB3L4, CREB5, DUOX2, DUOXA2, FXYD2, GNAQ, GNAS, GPX1, GPX2, GPX3, GPX5, GPX6, GPX7, GPX8, GSR, HSP90B1, HSPA5, ITPR1, ITPR2, ITPR3, IYD, LRP2, PAX8, PDIA4, PLCB1, PLCB2, PLCB3, PLCB4, …	TRUE
KEGG:05162	Measles	1.02502	[-1]	[None]	6	4.47761	0.0944013	1	{}	{}	[CCND2, CSNK2B, IL2RG, MX1, OAS2, TNFRSF10D]	[ADAR, AKT1, AKT2, AKT3, BBC3, CBLB, CCND1, CCND2, CCND3, CCNE1, CCNE2, CD209, CD28, CD3D, CD3E, CD3G, CD46, CDK2, CDK4, CDK6, CDKN1B, CHUK, CLEC4M, CSNK2A1, CSNK2A2, CSNK2B, DDX58, DOK1, EIF2AK1, EIF2AK2, EIF2AK3, EIF2AK4, EIF2S1, EIF3H, FAS, FASLG, FCGR2B, FYN, GNB2L1, GSK3B, HSPA1A, HSPA1B, HSPA1L, HSPA2, HSPA6, HSPA8, IFIH1, IFNA1, IFNA10, IFNA13, IFNA14, IFNA16, IFNA17, IFNA2, IFNA21, IFNA4,…	TRUE
REACTOME:25149	Ion transport by P-type ATPases	1.01348	[-1]	[None]	3	6.38298	0.0969438	1	{}	{}	[ATP1B1, ATP1B2, FXYD3]	[ATP10A, ATP10B, ATP10D, ATP11A, ATP11B, ATP11C, ATP12A, ATP13A4, ATP13A5, ATP1A1, ATP1A2, ATP1A3, ATP1A4, ATP1B1, ATP1B2, ATP1B3, ATP2A1, ATP2A2, ATP2A3, ATP2B1, ATP2B2, ATP2B3, ATP2B4, ATP2C1, ATP2C2, ATP4A, ATP4B, ATP7A, ATP7B, ATP8A1, ATP8A2, ATP8B1, ATP8B2, ATP8B3, ATP8B4, ATP9A, ATP9B, CUTC, FXYD1, FXYD2, FXYD3, FXYD4, FXYD6, FXYD6-FXYD2, FXYD7, PDZD11, PLN]	TRUE
KEGG:04971	Gastric acid secretion	1.00636	[-1]	[None]	4	5.33333	0.0985457	1	{}	{}	[ATP1B1, ATP1B2, CALML3, CALML5]	[ACTB, ADCY1, ADCY2, ADCY3, ADCY4, ADCY5, ADCY6, ADCY7, ADCY8, ADCY9, ATP1A1, ATP1A2, ATP1A3, ATP1A4, ATP1B1, ATP1B2, ATP1B3, ATP1B4, ATP4A, ATP4B, CA2, CALM1, CALM2, CALM3, CALML3, CALML5, CALML6, CAMK2A, CAMK2B, CAMK2D, CAMK2G, CCKBR, CFTR, CHRM3, EZR, GAST, GNAI1, GNAI2, GNAI3, GNAQ, GNAS, HRH2, ITPR1, ITPR2, ITPR3, KCNE2, KCNJ1, KCNJ10, KCNJ15, KCNJ16, KCNJ2, KCNK10, KCNK2, KCNQ1, MYLK, MYLK2…	TRUE
WP:185	Integrin-mediated cell adhesion	1.00127	[-1]	[None]	5	4.7619	0.0997077	1	{}	{}	[ITGA10, ITGB2, ITGB4, ITGB8, MAPK4]	[100289853, 100508643, 100509672, 100509916, 100510068, 100510195, AKT1, AKT2, AKT3, ARAF, ARHGEF7, BCAR1, BRAF, CAPN1, CAPN10, CAPN11, CAPN2, CAPN3, CAPN5, CAPN6, CAPN7, CAPN9, CAPNS1, CAV1, CAV2, CAV3, CDC42, CRK, CSK, DOCK1, EFCAB13, FYN, GIT2, GRB2, HRAS, ILK, ITGA1, ITGA10, ITGA11, ITGA2, ITGA2B, ITGA3, ITGA4, ITGA5, ITGA6, ITGA7, ITGA8, ITGA9, ITGAD, ITGAE, ITGAL, ITGAM, ITGAV, ITGAX, ITGB1…	TRUE
REACTOME:1695	GPVI-mediated activation cascade	0.972378	[-1]	[None]	3	6.12245	0.106567	1	{}	{}	[CSF2RA, FCER1G, IL2RG]	[AKT1, AKT2, AKT3, CDC42, CSF2, CSF2RA, CSF2RB, FCER1G, FYN, GAB2, GP6, GRB2, IL2, IL2RA, IL2RB, IL2RG, IL3, IL3RA, IL5, IL5RA, JAK1, JAK2, JAK3, LAT, LCK, LCP2, LYN, PDPK1, PIK3CA, PIK3CB, PIK3CD, PIK3CG, PIK3R1, PIK3R2, PIK3R3, PIK3R5, PIK3R6, PLCG2, PRKCZ, RAC1, RAC2, RHOA, RHOB, RHOG, SHC1, SYK, VAV1, VAV2, VAV3]	TRUE
KEGG:05144	Malaria	0.972378	[-1]	[None]	3	6.12245	0.106567	1	{}	{}	[COMP, ITGB2, SDC1]	[CCL2, CD36, CD40, CD40LG, CD81, COMP, CR1, CSF3, DARC, GYPA, GYPB, GYPC, HBA1, HBA2, HBB, HGF, ICAM1, IFNG, IL10, IL12A, IL18, IL1B, IL6, IL8, ITGAL, ITGB2, KLRB1, KLRC4-KLRK1, KLRK1, LRP1, MET, MYD88, PECAM1, SDC1, SDC2, SELE, SELP, TGFB1, TGFB2, TGFB3, THBS1, THBS2, THBS3, THBS4, TLR2, TLR4, TLR9, TNF, VCAM1]	TRUE
REACTOME:27283	Interleukin-2 signaling	0.972378	[-1]	[None]	3	6.12245	0.106567	1	{}	{}	[CSF2RA, IL2RG, PTPN6]	[CDK1, CSF2, CSF2RA, CSF2RB, GAB2, GRB2, HAVCR2, HRAS, IL2, IL2RA, IL2RB, IL2RG, IL3, IL3RA, IL5, IL5RA, IL6, IL6R, IL6ST, INPP5D, INPPL1, JAK1, JAK2, JAK3, KRAS, LCK, LGALS9, MAP2K1, MAP2K2, MAPK1, MAPK3, NRAS, PIK3CA, PIK3CB, PIK3CD, PIK3R1, PIK3R2, PIK3R3, PTK2B, PTPN11, PTPN6, RAF1, SHC1, SOS1, STAT5A, STAT5B, SYK, TYK2, YWHAB]	TRUE
KEGG:04668	TNF signaling pathway	0.93758	[-1]	[None]	5	4.54545	0.115457	1	{}	{}	[CCL5, CXCL10, MMP9, PTGS2, SOCS3]	[AKT1, AKT2, AKT3, ATF2, ATF4, ATF6B, BAG4, BCL3, BIRC2, BIRC3, CASP10, CASP3, CASP7, CASP8, CCL2, CCL20, CCL5, CEBPB, CFLAR, CHUK, CREB1, CREB3, CREB3L1, CREB3L2, CREB3L3, CREB3L4, CREB5, CSF1, CSF2, CX3CL1, CXCL1, CXCL10, CXCL2, CXCL3, CXCL5, DNM1L, EDN1, FADD, FAS, FOS, ICAM1, IKBKB, IKBKG, IL15, IL18R1, IL1B, IL6, ITCH, JAG1, JUN, JUNB, LIF, LTA, MAGI2, MAP2K1, MAP2K3, MAP2K4, MAP2K6, MAP2K7,…	TRUE
WP:395	IL-4 signaling pathway	0.933502	[-1]	[None]	3	5.88235	0.116546	1	{}	{}	[IL2RG, PTPN6, SOCS3]	[AKT1, ATF2, BAD, BIRC5, CBL, CEBPA, CEBPB, CHUK, DOK2, ELK1, EP300, FES, FOS, GAB2, GATA3, GRB2, HRH1, IKBKB, IL2RG, IL4, IL4R, INPP5D, IRS1, IRS2, JAK1, JAK2, JAK3, MAPK1, MAPK11, MAPK14, MAPK3, NFIL3, NFKB1, NFKBIA, PIK3CA, PIK3CD, PIK3R1, PIK3R2, PTPN11, PTPN6, RELA, RPS6KB1, SHC1, SOCS1, SOCS3, SOCS5, SOS1, STAT1, STAT3, STAT6, TYK2]	TRUE
REACTOME:13705	Phase 1 - Functionalization of compounds	0.929894	[-1]	[None]	4	5	0.117518	1	{}	{}	[ALDH1A1, CYP1B1, MAOB, PTGIS]	[ACSS1, ACSS2, ADH1A, ADH1B, ADH1C, ADH4, ADH6, ADH7, ALDH1A1, ALDH2, CYP11A1, CYP11B1, CYP11B2, CYP17A1, CYP19A1, CYP1A1, CYP1A2, CYP1B1, CYP21A2, CYP24A1, CYP26A1, CYP26B1, CYP26C1, CYP27A1, CYP27B1, CYP2A13, CYP2A6, CYP2A7, CYP2B6, CYP2C18, CYP2C19, CYP2C8, CYP2C9, CYP2D6, CYP2E1, CYP2F1, CYP2J2, CYP2R1, CYP2S1, CYP2U1, CYP2W1, CYP39A1, CYP3A4, CYP3A43, CYP3A5, CYP3A7, CYP3A7-CYP3AP1, CYP46A1,…	TRUE
REACTOME:22232	Signaling by Interleukins	0.925396	[-1]	[None]	5	4.5045	0.118742	1	{}	{}	[CSF2RA, IL1RN, IL2RG, PTPN6, SOCS3]	[BLNK, BTRC, CASP1, CBL, CDK1, CHUK, CRK, CRKL, CSF2, CSF2RA, CSF2RB, CUL1, FYN, GAB2, GRB2, HAVCR2, HCK, HGF, HRAS, IKBKB, IKBKG, IL18, IL1A, IL1B, IL1R1, IL1R2, IL1RAP, IL1RN, IL2, IL2RA, IL2RB, IL2RG, IL3, IL3RA, IL5, IL5RA, IL6, IL6R, IL6ST, IL7, IL7R, INPP5D, INPPL1, IRAK1, IRAK2, IRAK3, IRAK4, JAK1, JAK2, JAK3, KRAS, LCK, LGALS9, LYN, MAP2K1, MAP2K2, MAP2K4, MAP2K6, MAP3K3, MAP3K7, MAP3K8, …	TRUE
WP:2059	Alzheimers Disease	0.90128	[-1]	[None]	4	4.87805	0.125522	1	{}	{}	[APOE, CALML3, CALML5, MME]	[100510228, 100510450, 100510514, ADAM10, ADAM17, APAF1, APBB1, APH1A, APOE, APP, ATF6, ATP2A1, ATP2A2, ATP2A3, BACE1, BAD, BID, CACNA1C, CACNA1D, CACNA1F, CACNA1S, CALM1, CALM2, CALM3, CALML3, CALML5, CAPN1, CAPN2, CASP12, CASP3, CASP7, CASP8, CASP9, CDK5, CDK5R1, CHP1, CHP2, CYCS, EIF2AK3, ERN1, FADD, FAS, GAPDH, GNAQ, GRIN1, GRIN2A, GRIN2B, GRIN2C, GRIN2D, GSK3B, HSD17B10, IDE, IL1B, ITPR1, IT…	TRUE
WP:254	Apoptosis	0.873706	[-1]	[None]	4	4.7619	0.13375	1	{}	{}	[IGF2, IRF1, TNFRSF21, TP63]	[100289713, AKT1, APAF1, BAD, BAK1, BAX, BBC3, BCL2, BCL2L1, BCL2L11, BCL2L2, BID, BIRC2, BIRC3, BIRC5, BNIP3L, BOK, CASP1, CASP10, CASP2, CASP3, CASP4, CASP6, CASP7, CASP8, CASP9, CDKN2A, CFLAR, CHUK, CRADD, CYCS, DFFA, DFFB, DIABLO, FADD, FAS, FASLG, GZMB, HELLS, HRK, IGF1, IGF1R, IGF2, IKBKB, IKBKG, IRF1, IRF2, IRF3, IRF4, IRF5, IRF6, IRF7, JUN, LTA, MAP2K4, MAP3K1, MAPK10, MCL1, MDM2, MYC, NF…	TRUE
KEGG:05134	Legionellosis	0.861733	[-1]	[None]	3	5.45455	0.137489	1	{}	{}	[C3, CD14, ITGB2]	[APAF1, ARF1, BCL2L13, BNIP3, C3, CASP1, CASP3, CASP7, CASP8, CASP9, CD14, CLK1, CR1, CXCL1, CXCL2, CXCL3, CYCS, EEF1A1, EEF1A2, EEF1G, HBS1L, HSF1, HSPA1A, HSPA1B, HSPA1L, HSPA2, HSPA6, HSPA8, HSPD1, IL12A, IL12B, IL18, IL1B, IL6, IL8, ITGAM, ITGB2, MYD88, NAIP, NFKB1, NFKB2, NFKBIA, NLRC4, PYCARD, RAB1A, RAB1B, RELA, SAR1A, SAR1B, SEC22B, TLR2, TLR4, TLR5, TNF, VCP]	TRUE
REACTOME:160078	Peptide hormone metabolism	0.847122	[-1]	[None]	4	4.65116	0.142193	0.99535	{}	{}	[AGT, DPP4, MME, PCSK2]	[ACE, ACE2, ACHE, AGT, ANPEP, ATP6AP2, BCHE, CDX2, CGA, CGB, CGB5, CGB7, CGB8, CMA1, CPA3, CPB1, CPB2, CPE, CPN1, CTNNB1, CTSD, CTSG, CTSZ, DPP4, ENPEP, ERO1L, ERO1LB, EXOC1, EXOC2, EXOC3, EXOC4, EXOC5, EXOC6, EXOC7, EXOC8, FFAR1, FFAR4, FSHB, GATA4, GCG, GH1, GHRL, GIP, GNAT3, GNB3, GNG13, GPR119, GRP, GZMH, IGF1, INHA, INHBA, INHBB, INHBC, INHBE, INS, ISL1, KIF5A, KIF5B, KIF5C, KLF4, LEP, LHB, …	TRUE
WP:15	Selenium Pathway	0.781759	[-1]	[None]	3	5	0.165288	0.991726	{}	{}	[PLAT, PTGS2, SERPINA3]	[ABCA1, ALB, ALOX15B, ALOX5, ALOX5AP, APOA1, APOB, CAT, CBS, CCL2, CRP, CTH, DIO1, F2, F7, FLAD1, GGT1, GSR, HBA1, HBA2, HBB, ICAM1, IFNG, IL1B, IL6, INS, INSR, KMO, KYNU, LDLR, MPO, MTHFR, MTR, NFKB1, NFKB2, PLAT, PLG, PNPO, PRDX1, PRDX2, PRDX3, PRDX4, PRDX5, PTGS1, PTGS2, RELA, RFK, SAA1, SAA2, SAA2-SAA4, SAA4, SCARB1, SERPINA3, SERPINE1, SOD1, SOD2, SOD3, TNF, TXN, XDH]	TRUE
REACTOME:19331	Cell-cell junction organization	0.766911	[-1]	[None]	3	4.91803	0.171037	0.855183	{}	{}	[CDH5, CLDN1, JUP]	[CADM1, CADM2, CADM3, CDH1, CDH10, CDH11, CDH12, CDH13, CDH15, CDH17, CDH18, CDH2, CDH24, CDH3, CDH4, CDH5, CDH6, CDH7, CDH8, CDH9, CLDN1, CLDN10, CLDN11, CLDN12, CLDN14, CLDN15, CLDN16, CLDN17, CLDN18, CLDN19, CLDN2, CLDN20, CLDN22, CLDN23, CLDN3, CLDN4, CLDN5, CLDN6, CLDN7, CLDN8, CLDN9, CRB3, CTNNA1, CTNNB1, CTNND1, F11R, INADL, JUP, LOC102723899, MLLT4, MPP5, PARD3, PARD6A, PARD6B, PARD6G, PR…	TRUE
KEGG:04720	Long-term potentiation	0.684811	[-1]	[None]	3	4.47761	0.206628	0.826512	{}	{}	[CALML3, CALML5, RPS6KA2]	[ADCY1, ADCY8, ARAF, ATF4, BRAF, CACNA1C, CALM1, CALM2, CALM3, CALML3, CALML5, CALML6, CAMK2A, CAMK2B, CAMK2D, CAMK2G, CAMK4, CREBBP, EP300, GNAQ, GRIA1, GRIA2, GRIN1, GRIN2A, GRIN2B, GRIN2C, GRIN2D, GRM1, GRM5, HRAS, ITPR1, ITPR2, ITPR3, KRAS, MAP2K1, MAP2K2, MAPK1, MAPK3, NRAS, PLCB1, PLCB2, PLCB3, PLCB4, PPP1CA, PPP1CB, PPP1CC, PPP1R1A, PPP3CA, PPP3CB, PPP3CC, PPP3R1, PPP3R2, PRKACA, PRKACB, P…	TRUE
KEGG:05031	Amphetamine addiction	0.672194	[-1]	[None]	3	4.41176	0.212719	0.638156	{}	{}	[CALML3, CALML5, MAOB]	[ADCY5, ARC, ATF2, ATF4, ATF6B, CACNA1C, CACNA1D, CALM1, CALM2, CALM3, CALML3, CALML5, CALML6, CAMK2A, CAMK2B, CAMK2D, CAMK2G, CAMK4, CREB1, CREB3, CREB3L1, CREB3L2, CREB3L3, CREB3L4, CREB5, DDC, DRD1, FOS, FOSB, GNAS, GRIA1, GRIA2, GRIA3, GRIA4, GRIN1, GRIN2A, GRIN2B, GRIN2C, GRIN2D, GRIN3A, GRIN3B, HDAC1, JUN, MAOA, MAOB, PDYN, PPP1CA, PPP1CB, PPP1CC, PPP1R1B, PPP3CA, PPP3CB, PPP3CC, PPP3R1, PP…	TRUE
REACTOME:18334	NCAM signaling for neurite out-growth	0.647791	[-1]	[None]	3	4.28571	0.225014	0.450027	{}	{}	[COL6A1, COL6A2, COL6A3]	[AGRN, ARTN, CACNA1C, CACNA1D, CACNA1G, CACNA1H, CACNA1I, CACNA1S, CACNB1, CACNB2, CACNB3, CACNB4, CDK1, CNTN2, COL4A1, COL4A2, COL4A3, COL4A4, COL4A5, COL6A1, COL6A2, COL6A3, COL6A5, COL6A6, COL9A1, COL9A2, COL9A3, CREB1, FGFR1, FYN, GDNF, GFRA1, GFRA2, GFRA4, GRB2, HRAS, IL6, IL6R, IL6ST, JAK1, JAK2, KRAS, MAP2K1, MAP2K2, MAPK1, MAPK3, NCAM1, NCAN, NRAS, NRTN, PRNP, PSPN, PTK2, PTPN11, PTPRA, R…	TRUE
KEGG:04520	Adherens junction	0.61314	[-1]	[None]	3	4.10959	0.243702	0.243702	{}	{}	[CSNK2B, PTPN6, PTPRF]	[ACP1, ACTB, ACTG1, ACTN1, ACTN2, ACTN3, ACTN4, BAIAP2, CDC42, CDH1, CREBBP, CSNK2A1, CSNK2A2, CSNK2B, CTNNA1, CTNNA2, CTNNA3, CTNNB1, CTNND1, EGFR, EP300, ERBB2, FARP2, FER, FGFR1, FYN, IGF1R, INSR, IQGAP1, LEF1, LMO7, MAP3K7, MAPK1, MAPK3, MET, MLLT4, NLK, PARD3, PTPN1, PTPN6, PTPRB, PTPRF, PTPRJ, PTPRM, PVRL1, PVRL2, PVRL3, PVRL4, RAC1, RAC2, RAC3, RHOA, SMAD2, SMAD3, SMAD4, SNAI1, SNAI2, SORB…	TRUE
