# Supplementary material for: Ensemble Modeling Approach Targeting Heterogeneous RNA-Seq data: Application to Melanoma Pseudogenes
Source: Sci Rep. 2017 Dec 11;7:17344. doi: 10.1038/s41598-017-17337-7 (PMC5725464; doi:10.1038/s41598-017-17337-7)
Supplement: Supplementary file 1 — Supplementary Files [file 41598_2017_17337_MOESM1_ESM.zip › Supplementary_Files/6_Bio_Annotations/6_1_Core_Consensus_Annotations/6_1_1_Pathways/6_1_1_3_CuffDiff/Supplementary Table 6.1.1.3.1.xlsx]

## Sheet: ClueGOResults-kegg_reactome_wik
GOID	GOTerm	Pvalue Rank	GOLevels	GOGroups	Nr. Genes	% Associated Genes	Term PValue	Term PValue Corrected with Bonferroni step down	Group PValue	Group PValue Corrected with Bonferroni step down	Associated Genes Found	All Associated Genes	OverViewTerm
REACTOME:118779	Extracellular matrix organization	11.406	[-1]	[None]	71	26.8939	3.92633e-12	2.59138e-09	{}	{}	[BGN, BMP4, BMP7, CASK, COL11A2, COL13A1, COL14A1, COL15A1, COL16A1, COL17A1, COL1A1, COL1A2, COL22A1, COL24A1, COL28A1, COL2A1, COL3A1, COL4A5, COL5A1, COL6A1, COL6A3, COL8A1, COL9A2, COLGALT2, COMP, CTSS, DCN, DMD, DST, EFEMP1, ELN, FBLN1, FBLN2, FMOD, ICAM2, ITGA10, ITGA5, ITGA7, ITGAL, ITGB1, ITGB2, ITGB3, ITGB4, ITGB8, JAM2, KLK7, LAMA3, LAMA5, LAMB3, LAMC3, LEPREL1, LOX, LOXL1, LOXL4, LTBP1…	[A2M, ACTN1, ADAM10, ADAM15, ADAM17, ADAM8, ADAM9, ADAMTS1, ADAMTS14, ADAMTS16, ADAMTS18, ADAMTS2, ADAMTS3, ADAMTS4, ADAMTS5, ADAMTS8, ADAMTS9, AGRN, ASPN, BCAN, BGN, BMP1, BMP10, BMP2, BMP4, BMP7, BSG, CAPN1, CAPNS1, CASK, CASP3, CD151, CD44, CD47, CDH1, CEACAM1, CEACAM6, CEACAM8, CMA1, COL10A1, COL11A1, COL11A2, COL12A1, COL13A1, COL14A1, COL15A1, COL16A1, COL17A1, COL18A1, COL19A1, COL1A1, COL…	TRUE
REACTOME:11152	Immunoregulatory interactions between a Lymphoid and a non-Lymphoid cell	10.2842	[-1]	[None]	30	42.2535	5.19704e-11	3.42485e-08	{}	{}	[C3, CD247, CD34, CD3D, CD3E, CD8A, CD8B, FCGR2B, FCGR3A, HCST, HLA-A, HLA-B, HLA-C, HLA-F, HLA-G, ICAM2, ITGAL, ITGB1, ITGB2, KLRD1, KLRK1, LILRB1, LILRB2, LILRB3, LILRB5, RAET1E, SELL, TYROBP, ULBP1, VCAM1]	[AMICA1, B2M, C3, CD160, CD19, CD200, CD200R1, CD226, CD247, CD34, CD3D, CD3E, CD3G, CD40, CD40LG, CD81, CD8A, CD8B, CD96, CDH1, CRTAM, CXADR, FCGR2B, FCGR3A, HCST, HLA-A, HLA-B, HLA-C, HLA-E, HLA-F, HLA-G, ICAM1, ICAM2, ICAM3, ICAM4, IFITM1, ITGA4, ITGAL, ITGB1, ITGB2, ITGB7, KIR2DL1, KIR2DL3, KIR2DL4, KIR2DS1, KIR2DS2, KIR3DL1, KIR3DL2, KIR3DL3, KLRC1, KLRD1, KLRG1, KLRK1, LILRA1, LILRB1, LILRB…	TRUE
KEGG:05150	Staphylococcus aureus infection	9.89347	[-1]	[None]	26	45.614	1.278e-10	8.40927e-08	{}	{}	[C1QA, C1QB, C1QC, C1S, C2, C3, CFB, CFH, FCAR, FCGR2A, FCGR2B, FCGR3A, FCGR3B, FPR2, FPR3, HLA-DMA, HLA-DMB, HLA-DOA, HLA-DPA1, HLA-DQB1, HLA-DRB5, ITGAL, ITGB2, KRT10, PTAFR, SELPLG]	[C1QA, C1QB, C1QC, C1R, C1S, C2, C3, C3AR1, C4A, C4B, C5, C5AR1, CFB, CFD, CFH, CFI, DSG1, FCAR, FCGR1A, FCGR2A, FCGR2B, FCGR2C, FCGR3A, FCGR3B, FGG, FPR1, FPR2, FPR3, HLA-DMA, HLA-DMB, HLA-DOA, HLA-DOB, HLA-DPA1, HLA-DPB1, HLA-DQA1, HLA-DQA2, HLA-DQB1, HLA-DRA, HLA-DRB1, HLA-DRB3, HLA-DRB4, HLA-DRB5, ICAM1, IL10, ITGAL, ITGAM, ITGB2, KRT10, LOC100509457, LOC101060835, MASP1, MASP2, MBL2, PLG, PT…	TRUE
KEGG:04514	Cell adhesion molecules (CAMs)	9.05666	[-1]	[None]	44	30.3448	8.77689e-10	5.76642e-07	{}	{}	[ALCAM, CD2, CD34, CD6, CD86, CD8A, CD8B, CDH2, CLDN1, CLDN14, CLDN15, CLDN4, CLDN5, CTLA4, ESAM, HLA-A, HLA-B, HLA-C, HLA-DMA, HLA-DMB, HLA-DOA, HLA-DPA1, HLA-DQB1, HLA-DRB5, HLA-F, HLA-G, ICAM2, ICOSLG, ITGAL, ITGB1, ITGB2, ITGB8, JAM2, MPZ, NCAM1, OCLN, PTPRF, PTPRM, SDC1, SDC2, SELL, SELPLG, VCAM1, VCAN]	[ALCAM, CADM1, CADM3, CD2, CD22, CD226, CD274, CD276, CD28, CD34, CD4, CD40, CD40LG, CD58, CD6, CD80, CD86, CD8A, CD8B, CD99, CDH1, CDH15, CDH2, CDH3, CDH4, CDH5, CLDN1, CLDN10, CLDN11, CLDN14, CLDN15, CLDN16, CLDN17, CLDN18, CLDN19, CLDN2, CLDN20, CLDN22, CLDN23, CLDN24, CLDN25, CLDN3, CLDN4, CLDN5, CLDN6, CLDN7, CLDN8, CLDN9, CNTN1, CNTN2, CNTNAP1, CNTNAP2, CTLA4, ESAM, F11R, GLG1, HLA-A, HLA-B…	TRUE
REACTOME:120729	Collagen formation	8.55207	[-1]	[None]	31	36.0465	2.80498e-09	1.84006e-06	{}	{}	[COL11A2, COL13A1, COL14A1, COL15A1, COL16A1, COL17A1, COL1A1, COL1A2, COL22A1, COL24A1, COL28A1, COL2A1, COL3A1, COL4A5, COL5A1, COL6A1, COL6A3, COL8A1, COL9A2, COLGALT2, CTSS, DST, ITGB4, LAMA3, LAMB3, LEPREL1, LOX, LOXL1, LOXL4, MMP3, PCOLCE]	[ADAMTS14, ADAMTS2, ADAMTS3, BMP1, CD151, COL10A1, COL11A1, COL11A2, COL12A1, COL13A1, COL14A1, COL15A1, COL16A1, COL17A1, COL18A1, COL19A1, COL1A1, COL1A2, COL20A1, COL21A1, COL22A1, COL23A1, COL24A1, COL25A1, COL26A1, COL27A1, COL28A1, COL2A1, COL3A1, COL4A1, COL4A2, COL4A3, COL4A4, COL4A5, COL4A6, COL5A1, COL5A2, COL5A3, COL6A1, COL6A2, COL6A3, COL6A5, COL6A6, COL7A1, COL8A1, COL8A2, COL9A1, C…	TRUE
REACTOME:604	Hemostasis	7.44515	[-1]	[None]	100	19.7628	3.58796e-08	2.35011e-05	{}	{}	[APBB1IP, ATP1B1, ATP1B2, ATP2A3, CD2, CD36, CD48, CLU, DGKG, DGKH, DOCK11, DOCK2, DOK2, ESAM, F3, FCER1G, GATA3, GATA4, GNA14, GNG2, GNG4, GNG7, GUCY1B3, HBB, HDAC2, HMG20B, HRG, IGF1, IGF2, IL2RB, IL2RG, IL3RA, INPP5D, ITGA10, ITGA5, ITGAL, ITGB1, ITGB2, ITGB3, JAM2, KCNMB4, KIF11, KIF18A, KIF20A, KIF2C, KIF3B, KIF3C, KIF4A, KIF5B, KLC3, LAT, LCK, LRRC16A, MGLL, MMP1, OLR1, P2RY1, PDE2A, PDGFA,…	[A2M, ABCC4, ABL1, ACTN1, ACTN2, ACTN4, ADRA2A, ADRA2C, AK3, AKAP1, AKAP10, AKT1, AKT2, AKT3, ALB, ALDOA, AMICA1, ANGPT1, ANGPT2, ANGPT4, ANXA2, APBB1IP, APOA1, APOB, APP, ARRB1, ARRB2, ATP1B1, ATP1B2, ATP1B3, ATP2A1, ATP2A2, ATP2A3, ATP2B1, ATP2B2, ATP2B3, ATP2B4, BCAR1, BRPF3, BSG, C1QBP, CABLES1, CABLES2, CALM1, CALM2, CALM3, CALU, CAP1, CAPZA1, CAPZA2, CAPZB, CAV1, CBX5, CD177, CD2, CD244, CD…	TRUE
REACTOME:150180	Assembly of collagen fibrils and other multimeric structures	7.35895	[-1]	[None]	22	40.7407	4.37569e-08	2.8617e-05	{}	{}	[COL11A2, COL15A1, COL1A1, COL1A2, COL24A1, COL2A1, COL3A1, COL4A5, COL5A1, COL6A1, COL6A3, COL8A1, CTSS, DST, ITGB4, LAMA3, LAMB3, LOX, LOXL1, LOXL4, MMP3, PCOLCE]	[BMP1, CD151, COL10A1, COL11A1, COL11A2, COL15A1, COL18A1, COL1A1, COL1A2, COL24A1, COL27A1, COL2A1, COL3A1, COL4A1, COL4A2, COL4A3, COL4A4, COL4A5, COL4A6, COL5A1, COL5A2, COL5A3, COL6A1, COL6A2, COL6A3, COL6A5, COL6A6, COL7A1, COL8A1, COL8A2, CTSB, CTSL, CTSS, CTSV, DST, ITGA6, ITGB4, LAMA3, LAMB3, LAMC2, LOX, LOXL1, LOXL2, LOXL3, LOXL4, MMP13, MMP20, MMP3, MMP7, MMP9, PCOLCE, PLEC, TLL1, TLL2]	TRUE
KEGG:04512	ECM-receptor interaction	7.16927	[-1]	[None]	29	33.3333	6.77226e-08	4.42229e-05	{}	{}	[CD36, CHAD, COL11A2, COL1A1, COL1A2, COL24A1, COL2A1, COL3A1, COL4A5, COL5A1, COL6A1, COL6A3, COMP, HMMR, ITGA10, ITGA5, ITGA7, ITGB1, ITGB3, ITGB4, ITGB8, LAMA3, LAMA5, LAMB3, LAMC3, SDC1, SV2A, THBS4, VWF]	[AGRN, CD36, CD44, CD47, CHAD, COL11A1, COL11A2, COL1A1, COL1A2, COL24A1, COL27A1, COL2A1, COL3A1, COL4A1, COL4A2, COL4A3, COL4A4, COL4A5, COL4A6, COL5A1, COL5A2, COL5A3, COL6A1, COL6A2, COL6A3, COL6A5, COL6A6, COMP, DAG1, FN1, GP1BA, GP1BB, GP5, GP6, GP9, HMMR, HSPG2, IBSP, ITGA1, ITGA10, ITGA11, ITGA2, ITGA2B, ITGA3, ITGA4, ITGA5, ITGA6, ITGA7, ITGA8, ITGA9, ITGAV, ITGB1, ITGB3, ITGB4, ITGB5, I…	TRUE
KEGG:04650	Natural killer cell mediated cytotoxicity	7.0339	[-1]	[None]	38	28.3582	9.24919e-08	6.03047e-05	{}	{}	[CD247, CD48, FCER1G, FCGR3A, FCGR3B, GZMB, HCST, HLA-A, HLA-B, HLA-C, HLA-G, ICAM2, ITGAL, ITGB2, KLRD1, KLRK1, LAT, LCK, PIK3CD, PIK3R2, PIK3R3, PIK3R5, PRF1, PTK2B, PTPN6, RAET1E, SHC2, SOS2, SYK, TNFRSF10B, TNFRSF10D, TNFSF10, TYROBP, ULBP1, VAV1, VAV2, VAV3, ZAP70]	[ARAF, BID, BRAF, CASP3, CD244, CD247, CD48, CSF2, FAS, FASLG, FCER1G, FCGR3A, FCGR3B, FYN, GRB2, GZMB, HCST, HLA-A, HLA-B, HLA-C, HLA-E, HLA-G, HRAS, ICAM1, ICAM2, IFNA1, IFNA10, IFNA13, IFNA14, IFNA16, IFNA17, IFNA2, IFNA21, IFNA4, IFNA5, IFNA6, IFNA7, IFNA8, IFNAR1, IFNAR2, IFNB1, IFNG, IFNGR1, IFNGR2, ITGAL, ITGB2, KIR2DL1, KIR2DL2, KIR2DL3, KIR2DL4, KIR2DL5A, KIR2DS1, KIR2DS2, KIR2DS3, KIR2D…	TRUE
KEGG:04015	Rap1 signaling pathway	6.711	[-1]	[None]	51	24.1706	1.94537e-07	0.000126644	{}	{}	[ADCY2, ADCY4, APBB1IP, ARAP3, CALML3, CSF1R, EFNA1, EFNA5, FGF1, FGF11, FGF13, FGF22, FGF5, FGFR3, FYB, GNAO1, ID1, IGF1, ITGAL, ITGB1, ITGB2, ITGB3, KIT, LAT, LPAR1, MAGI2, MRAS, P2RY1, PDGFA, PDGFB, PDGFD, PDGFRB, PIK3CD, PIK3R2, PIK3R3, PIK3R5, PLCB1, PLCB2, PLCB4, PLCE1, PRKCZ, PRKD1, PRKD3, RAP1B, RAPGEF3, RAPGEF4, RAPGEF5, RASSF5, SKAP1, VAV2, VEGFC]	[ACTB, ACTG1, ADCY1, ADCY2, ADCY3, ADCY4, ADCY5, ADCY6, ADCY7, ADCY8, ADCY9, ADORA2A, ADORA2B, AKT1, AKT2, AKT3, ANGPT1, ANGPT2, ANGPT4, APBB1IP, ARAP3, BCAR1, BRAF, CALM1, CALM2, CALM3, CALML3, CALML5, CALML6, CDC42, CDH1, CNR1, CRK, CRKL, CSF1, CSF1R, CTNNB1, CTNND1, DOCK4, DRD2, EFNA1, EFNA2, EFNA3, EFNA4, EFNA5, EGF, EGFR, EPHA2, F2R, F2RL3, FARP2, FGF1, FGF10, FGF11, FGF12, FGF13, FGF14, FGF…	TRUE
KEGG:04145	Phagosome	6.62308	[-1]	[None]	41	26.4516	2.38186e-07	0.000154821	{}	{}	[ATP6V0A4, ATP6V0D2, ATP6V1B1, C3, CD14, CD36, CLEC7A, COLEC12, COMP, CORO1A, CTSS, DYNC1I1, FCAR, FCGR2A, FCGR2B, FCGR3A, FCGR3B, HLA-A, HLA-B, HLA-C, HLA-DMA, HLA-DMB, HLA-DOA, HLA-DPA1, HLA-DQB1, HLA-DRB5, HLA-F, HLA-G, ITGA5, ITGB1, ITGB2, ITGB3, MARCO, NCF1, NCF2, OLR1, THBS4, TLR4, TUBA4A, TUBB2B, TUBB4B]	[ACTB, ACTG1, ATP6AP1, ATP6V0A1, ATP6V0A2, ATP6V0A4, ATP6V0B, ATP6V0C, ATP6V0D1, ATP6V0D2, ATP6V0E1, ATP6V0E2, ATP6V1A, ATP6V1B1, ATP6V1B2, ATP6V1C1, ATP6V1C2, ATP6V1D, ATP6V1E1, ATP6V1E2, ATP6V1F, ATP6V1G1, ATP6V1G2, ATP6V1G3, ATP6V1H, C1R, C3, CALR, CANX, CD14, CD209, CD36, CLEC4M, CLEC7A, COLEC11, COLEC12, COMP, CORO1A, CTSL, CTSS, CYBA, CYBB, DYNC1H1, DYNC1I1, DYNC1I2, DYNC1LI1, DYNC1LI2, DYN…	TRUE
REACTOME:150366	Elastic fibre formation	6.52671	[-1]	[None]	18	42.8571	2.97369e-07	0.000192992	{}	{}	[BMP4, BMP7, EFEMP1, ELN, FBLN1, FBLN2, ITGA5, ITGB1, ITGB3, ITGB8, LOX, LOXL1, LOXL4, LTBP1, LTBP2, MFAP4, MFAP5, TGFB2]	[BMP10, BMP2, BMP4, BMP7, EFEMP1, EFEMP2, ELN, FBLN1, FBLN2, FBLN5, FBN1, FBN2, FBN3, FURIN, GDF5, ITGA5, ITGA8, ITGAV, ITGB1, ITGB3, ITGB5, ITGB6, ITGB8, LOC100505984, LOX, LOXL1, LOXL2, LOXL3, LOXL4, LTBP1, LTBP2, LTBP3, LTBP4, MFAP1, MFAP2, MFAP3, MFAP4, MFAP5, TGFB1, TGFB2, TGFB3, VTN]	TRUE
REACTOME:11051	Rho GTPase cycle	6.38237	[-1]	[None]	35	28	4.14602e-07	0.000268662	{}	{}	[ARAP3, ARHGAP11A, ARHGAP15, ARHGAP22, ARHGAP24, ARHGAP25, ARHGAP26, ARHGAP28, ARHGAP30, ARHGAP4, ARHGAP44, ARHGAP9, ARHGDIB, ARHGDIG, ARHGEF16, ARHGEF3, ARHGEF4, CHN1, DEPDC1B, DEPDC7, ECT2, FGD3, KALRN, NET1, NGEF, PIK3R2, PRR5-ARHGAP8, RHOD, RHOJ, SOS2, SRGAP3, TIAM2, VAV1, VAV2, VAV3]	[A2M, ABR, AKAP13, ARAP1, ARAP2, ARAP3, ARHGAP1, ARHGAP10, ARHGAP11A, ARHGAP11B, ARHGAP12, ARHGAP15, ARHGAP17, ARHGAP18, ARHGAP19, ARHGAP20, ARHGAP22, ARHGAP23, ARHGAP24, ARHGAP25, ARHGAP26, ARHGAP28, ARHGAP29, ARHGAP30, ARHGAP31, ARHGAP32, ARHGAP33, ARHGAP35, ARHGAP36, ARHGAP39, ARHGAP4, ARHGAP40, ARHGAP44, ARHGAP5, ARHGAP6, ARHGAP8, ARHGAP9, ARHGDIA, ARHGDIB, ARHGDIG, ARHGEF11, ARHGEF12, ARHGEF…	TRUE
REACTOME:121139	Collagen biosynthesis and modifying enzymes	5.8451	[-1]	[None]	22	34.375	1.42855e-06	0.000924273	{}	{}	[COL11A2, COL13A1, COL14A1, COL15A1, COL16A1, COL17A1, COL1A1, COL1A2, COL22A1, COL24A1, COL28A1, COL2A1, COL3A1, COL4A5, COL5A1, COL6A1, COL6A3, COL8A1, COL9A2, COLGALT2, LEPREL1, PCOLCE]	[ADAMTS14, ADAMTS2, ADAMTS3, BMP1, COL10A1, COL11A1, COL11A2, COL12A1, COL13A1, COL14A1, COL15A1, COL16A1, COL17A1, COL18A1, COL19A1, COL1A1, COL1A2, COL20A1, COL21A1, COL22A1, COL23A1, COL24A1, COL25A1, COL26A1, COL27A1, COL28A1, COL2A1, COL3A1, COL4A1, COL4A2, COL4A3, COL4A4, COL4A5, COL4A6, COL5A1, COL5A2, COL5A3, COL6A1, COL6A2, COL6A3, COL6A5, COL6A6, COL7A1, COL8A1, COL8A2, COL9A1, COL9A2, …	TRUE
KEGG:04062	Chemokine signaling pathway	5.80147	[-1]	[None]	45	23.8095	1.57954e-06	0.00102039	{}	{}	[ADCY2, ADCY4, CCL13, CCL14, CCL16, CCL17, CCL19, CCL21, CCL22, CXCL1, CXCL10, CXCL12, CXCL13, CXCL16, CXCL2, CXCL3, CXCL5, CXCR2, CXCR4, DOCK2, ELMO1, GNG2, GNG4, GNG7, HCK, IL8, ITK, NCF1, PIK3CD, PIK3R2, PIK3R3, PIK3R5, PLCB1, PLCB2, PLCB4, PREX1, PRKCZ, PTK2B, RAP1B, SHC2, SOS2, VAV1, VAV2, VAV3, WAS]	[ADCY1, ADCY2, ADCY3, ADCY4, ADCY5, ADCY6, ADCY7, ADCY8, ADCY9, ADRBK1, ADRBK2, AKT1, AKT2, AKT3, ARRB1, ARRB2, BCAR1, BRAF, CCL1, CCL11, CCL13, CCL14, CCL15, CCL16, CCL17, CCL18, CCL19, CCL2, CCL20, CCL21, CCL22, CCL23, CCL24, CCL25, CCL26, CCL27, CCL28, CCL3, CCL3L1, CCL3L3, CCL4, CCL4L1, CCL4L2, CCL5, CCL7, CCL8, CCR1, CCR10, CCR2, CCR3, CCR4, CCR5, CCR6, CCR7, CCR8, CCR9, CDC42, CHUK, CRK, CR…	TRUE
KEGG:04974	Protein digestion and absorption	5.7995	[-1]	[None]	27	30.3371	1.58673e-06	0.00102344	{}	{}	[ATP1A3, ATP1B1, ATP1B2, COL11A2, COL13A1, COL14A1, COL15A1, COL17A1, COL1A1, COL1A2, COL22A1, COL24A1, COL2A1, COL3A1, COL4A5, COL5A1, COL6A1, COL6A3, COL9A2, CPA2, DPP4, ELN, KCNQ1, MME, SLC15A1, SLC7A7, SLC9A3]	[ACE2, ATP1A1, ATP1A2, ATP1A3, ATP1A4, ATP1B1, ATP1B2, ATP1B3, ATP1B4, CELA2A, CELA2B, CELA3A, CELA3B, COL11A1, COL11A2, COL12A1, COL13A1, COL14A1, COL15A1, COL17A1, COL18A1, COL1A1, COL1A2, COL21A1, COL22A1, COL24A1, COL27A1, COL2A1, COL3A1, COL4A1, COL4A2, COL4A3, COL4A4, COL4A5, COL4A6, COL5A1, COL5A2, COL5A3, COL6A1, COL6A2, COL6A3, COL6A5, COL6A6, COL7A1, COL9A1, COL9A2, COL9A3, CPA1, CPA2, …	TRUE
KEGG:05416	Viral myocarditis	5.75262	[-1]	[None]	21	35	1.76757e-06	0.00113831	{}	{}	[ABL2, CCND1, CD86, DMD, HLA-A, HLA-B, HLA-C, HLA-DMA, HLA-DMB, HLA-DOA, HLA-DPA1, HLA-DQB1, HLA-DRB5, HLA-F, HLA-G, ITGAL, ITGB2, PRF1, SGCA, SGCB, SGCD]	[ABL1, ABL2, ACTB, ACTG1, BID, CASP3, CASP8, CASP9, CAV1, CCND1, CD28, CD40, CD40LG, CD55, CD80, CD86, CXADR, CYCS, DAG1, DMD, EIF4G1, EIF4G2, EIF4G3, FYN, HLA-A, HLA-B, HLA-C, HLA-DMA, HLA-DMB, HLA-DOA, HLA-DOB, HLA-DPA1, HLA-DPB1, HLA-DQA1, HLA-DQA2, HLA-DQB1, HLA-DRA, HLA-DRB1, HLA-DRB3, HLA-DRB4, HLA-DRB5, HLA-E, HLA-F, HLA-G, ICAM1, ITGAL, ITGB2, LAMA2, LOC100509457, LOC101060835, MYH6, MYH7…	TRUE
KEGG:04510	Focal adhesion	5.41677	[-1]	[None]	47	22.7053	3.83026e-06	0.00246286	{}	{}	[CCND1, CCND2, CHAD, COL11A2, COL1A1, COL1A2, COL24A1, COL2A1, COL3A1, COL4A5, COL5A1, COL6A1, COL6A3, COMP, IGF1, ILK, ITGA10, ITGA5, ITGA7, ITGB1, ITGB3, ITGB4, ITGB8, LAMA3, LAMA5, LAMB3, LAMC3, MAPK10, PAK6, PARVG, PDGFA, PDGFB, PDGFD, PDGFRB, PIK3CD, PIK3R2, PIK3R3, PIK3R5, RAP1B, SHC2, SOS2, THBS4, VAV1, VAV2, VAV3, VEGFC, VWF]	[ACTB, ACTG1, ACTN1, ACTN2, ACTN3, ACTN4, AKT1, AKT2, AKT3, ARHGAP35, ARHGAP5, BAD, BCAR1, BCL2, BIRC2, BIRC3, BRAF, CAPN2, CAV1, CAV2, CAV3, CCND1, CCND2, CCND3, CDC42, CHAD, COL11A1, COL11A2, COL1A1, COL1A2, COL24A1, COL27A1, COL2A1, COL3A1, COL4A1, COL4A2, COL4A3, COL4A4, COL4A5, COL4A6, COL5A1, COL5A2, COL5A3, COL6A1, COL6A2, COL6A3, COL6A5, COL6A6, COMP, CRK, CRKL, CTNNB1, DIAPH1, DOCK1, EGF…	TRUE
REACTOME:12051	Cell surface interactions at the vascular wall	5.32436	[-1]	[None]	28	28.2828	4.73849e-06	0.00304211	{}	{}	[ATP1B1, ATP1B2, CD2, CD48, DOK2, ESAM, FCER1G, INPP5D, ITGA5, ITGAL, ITGB1, ITGB2, ITGB3, JAM2, LCK, MMP1, OLR1, PIK3R2, PROCR, PROS1, PTPN6, SELL, SELPLG, SIRPG, SLC16A3, SLC7A11, SLC7A7, THBD]	[AMICA1, ANGPT1, ANGPT2, ANGPT4, APOB, ATP1B1, ATP1B2, ATP1B3, BSG, CAV1, CD177, CD2, CD244, CD44, CD47, CD48, CD58, CD84, CEACAM1, CEACAM6, CEACAM8, CXADR, DOK2, ESAM, F11R, F2, FCER1G, FN1, FYN, GAS6, GLG1, GP6, GRB14, GRB2, GRB7, HRAS, INPP5D, ITGA3, ITGA4, ITGA5, ITGA6, ITGAL, ITGAM, ITGAV, ITGAX, ITGB1, ITGB2, ITGB3, JAM2, JAM3, KRAS, L1CAM, LCK, LOC101929889, LYN, MAG, MERTK, MMP1, NRAS, OL…	TRUE
KEGG:04670	Leukocyte transendothelial migration	5.0952	[-1]	[None]	31	26.2712	8.03161e-06	0.00514826	{}	{}	[CLDN1, CLDN14, CLDN15, CLDN4, CLDN5, CTNNA2, CXCL12, CXCR4, ESAM, ITGAL, ITGB1, ITGB2, ITK, JAM2, NCF1, NCF2, OCLN, PIK3CD, PIK3R2, PIK3R3, PIK3R5, PTK2B, RAP1B, RAPGEF3, RAPGEF4, RASSF5, TXK, VAV1, VAV2, VAV3, VCAM1]	[ACTB, ACTG1, ACTN1, ACTN2, ACTN3, ACTN4, ARHGAP35, ARHGAP5, BCAR1, CD99, CDC42, CDH5, CLDN1, CLDN10, CLDN11, CLDN14, CLDN15, CLDN16, CLDN17, CLDN18, CLDN19, CLDN2, CLDN20, CLDN22, CLDN23, CLDN24, CLDN25, CLDN3, CLDN4, CLDN5, CLDN6, CLDN7, CLDN8, CLDN9, CTNNA1, CTNNA2, CTNNA3, CTNNB1, CTNND1, CXCL12, CXCR4, CYBA, CYBB, ESAM, EZR, F11R, GNAI1, GNAI2, GNAI3, ICAM1, ITGA4, ITGAL, ITGAM, ITGB1, ITGB2…	TRUE
REACTOME:75774	Adaptive Immune System	4.94203	[-1]	[None]	106	17.292	1.14279e-05	0.00731384	{}	{}	[AP2B1, ASB11, ATG7, BLNK, BTK, C3, CBL, CD247, CD34, CD36, CD3D, CD3E, CD74, CD79A, CD79B, CD86, CD8A, CD8B, CTLA4, CTSS, CUL2, DYNC1I1, FCGR2B, FCGR3A, FGF1, FGF22, FGF5, FGFR3, FYB, HCST, HLA-A, HLA-B, HLA-C, HLA-DMA, HLA-DMB, HLA-DOA, HLA-DPA1, HLA-DQB1, HLA-DQB2, HLA-DRB5, HLA-F, HLA-G, ICAM2, ICOSLG, IFI30, INPP5D, IRS2, ITGAL, ITGB1, ITGB2, ITK, KIF11, KIF18A, KIF20A, KIF2C, KIF3B, KIF3C, …	[ACTR1A, ACTR1B, AGO1, AGO2, AGO3, AGO4, AHCYL1, AKT1, AKT1S1, AKT2, AKT3, AMICA1, ANAPC1, ANAPC10, ANAPC11, ANAPC13, ANAPC2, ANAPC4, ANAPC5, ANAPC7, AP1B1, AP1G1, AP1M1, AP1M2, AP1S1, AP1S2, AP1S3, AP2A1, AP2A2, AP2B1, AP2M1, AP2S1, ARF1, ARIH2, ASB1, ASB10, ASB11, ASB12, ASB13, ASB14, ASB15, ASB16, ASB17, ASB18, ASB2, ASB3, ASB4, ASB5, ASB6, ASB7, ASB8, ASB9, ATG7, B2M, BAD, BCL10, BLK, BLMH, B…	TRUE
KEGG:05146	Amoebiasis	4.9211	[-1]	[None]	29	26.6055	1.19921e-05	0.00766297	{}	{}	[ARG1, CD14, COL11A2, COL1A1, COL1A2, COL24A1, COL2A1, COL3A1, COL4A5, COL5A1, CXCL1, GNA14, IL1R1, IL8, ITGB2, LAMA3, LAMA5, LAMB3, LAMC3, PIK3CD, PIK3R2, PIK3R3, PIK3R5, PLCB1, PLCB2, PLCB4, SERPINB2, TGFB2, TLR4]	[ACTN1, ACTN2, ACTN3, ACTN4, ADCY1, ARG1, ARG2, C8A, C8B, C8G, C9, CASP3, CD14, CD1D, COL11A1, COL11A2, COL1A1, COL1A2, COL24A1, COL27A1, COL2A1, COL3A1, COL4A1, COL4A2, COL4A3, COL4A4, COL4A5, COL4A6, COL5A1, COL5A2, COL5A3, CSF2, CTSG, CXCL1, FN1, GNA11, GNA14, GNA15, GNAL, GNAQ, GNAS, HSPB1, IFNG, IL10, IL12A, IL12B, IL1B, IL1R1, IL1R2, IL6, IL8, ITGAM, ITGB2, LAMA1, LAMA2, LAMA3, LAMA4, LAMA5…	TRUE
REACTOME:150331	Molecules associated with elastic fibres	4.74566	[-1]	[None]	13	41.9355	1.79615e-05	0.0114595	{}	{}	[BMP4, BMP7, EFEMP1, FBLN1, FBLN2, ITGB1, ITGB3, ITGB8, LTBP1, LTBP2, MFAP4, MFAP5, TGFB2]	[BMP10, BMP2, BMP4, BMP7, EFEMP1, EFEMP2, FBLN1, FBLN2, FBLN5, GDF5, ITGA8, ITGAV, ITGB1, ITGB3, ITGB5, ITGB6, ITGB8, LOC100505984, LTBP1, LTBP2, LTBP3, LTBP4, MFAP1, MFAP2, MFAP3, MFAP4, MFAP5, TGFB1, TGFB2, TGFB3, VTN]	TRUE
REACTOME:6900	Immune System	4.66295	[-1]	[None]	181	15.365	2.17295e-05	0.0138417	{}	{}	[ACTR3, ADCY2, ADCY4, AGER, AIM2, AP2B1, ASB11, ATG7, BLNK, BST2, BTK, C1QA, C1QB, C1QC, C1S, C2, C3, C4BPB, CASP10, CBL, CD14, CD247, CD34, CD36, CD3D, CD3E, CD74, CD79A, CD79B, CD86, CD8A, CD8B, CDK1, CFB, CFH, CFHR3, CLEC4E, CLEC7A, CTLA4, CTSS, CUL2, DEFB4A, DUSP4, DYNC1I1, FCER1G, FCGR2A, FCGR2B, FCGR3A, FCN1, FGF1, FGF22, FGF5, FGFR3, FYB, GBP1, GBP4, GBP5, GHR, HAVCR2, HCK, HCST, HLA-A, HL…	[AAAS, ABI1, ABI2, ABL1, ACTB, ACTG1, ACTR1A, ACTR1B, ACTR2, ACTR3, ADAM17, ADAR, ADCY1, ADCY2, ADCY3, ADCY4, ADCY5, ADCY6, ADCY7, ADCY8, ADCY9, ADRBK1, AGER, AGO1, AGO2, AGO3, AGO4, AHCYL1, AIM2, AKT1, AKT1S1, AKT2, AKT3, AMICA1, ANAPC1, ANAPC10, ANAPC11, ANAPC13, ANAPC2, ANAPC4, ANAPC5, ANAPC7, AP1B1, AP1G1, AP1M1, AP1M2, AP1S1, AP1S2, AP1S3, AP2A1, AP2A2, AP2B1, AP2M1, AP2S1, APP, ARF1, ARIH1,…	TRUE
KEGG:04940	Type I diabetes mellitus	4.6213	[-1]	[None]	16	35.5556	2.39166e-05	0.015211	{}	{}	[CD86, CPE, GZMB, HLA-A, HLA-B, HLA-C, HLA-DMA, HLA-DMB, HLA-DOA, HLA-DPA1, HLA-DQB1, HLA-DRB5, HLA-F, HLA-G, ICA1, PRF1]	[CD28, CD80, CD86, CPE, FAS, FASLG, GAD1, GAD2, GZMB, HLA-A, HLA-B, HLA-C, HLA-DMA, HLA-DMB, HLA-DOA, HLA-DOB, HLA-DPA1, HLA-DPB1, HLA-DQA1, HLA-DQA2, HLA-DQB1, HLA-DRA, HLA-DRB1, HLA-DRB3, HLA-DRB4, HLA-DRB5, HLA-E, HLA-F, HLA-G, HSPD1, ICA1, IFNG, IL12A, IL12B, IL1A, IL1B, IL2, INS, LOC100509457, LOC101060835, LTA, PRF1, PTPRN, PTPRN2, TNF]	TRUE
KEGG:05323	Rheumatoid arthritis	4.58264	[-1]	[None]	25	27.4725	2.61432e-05	0.0166009	{}	{}	[ATP6V0A4, ATP6V0D2, ATP6V1B1, CD86, CTLA4, CXCL1, CXCL12, CXCL5, HLA-DMA, HLA-DMB, HLA-DOA, HLA-DPA1, HLA-DQB1, HLA-DRB5, IL11, IL15, IL18, IL8, ITGAL, ITGB2, LTB, MMP1, MMP3, TGFB2, TLR4]	[ACP5, ANGPT1, ATP6AP1, ATP6V0A1, ATP6V0A2, ATP6V0A4, ATP6V0B, ATP6V0C, ATP6V0D1, ATP6V0D2, ATP6V0E1, ATP6V0E2, ATP6V1A, ATP6V1B1, ATP6V1B2, ATP6V1C1, ATP6V1C2, ATP6V1D, ATP6V1E1, ATP6V1E2, ATP6V1F, ATP6V1G1, ATP6V1G2, ATP6V1G3, ATP6V1H, CCL2, CCL20, CCL3, CCL3L1, CCL3L3, CCL5, CD28, CD80, CD86, CSF1, CSF2, CTLA4, CTSK, CTSL, CXCL1, CXCL12, CXCL5, CXCL6, FLT1, FOS, HLA-DMA, HLA-DMB, HLA-DOA, HLA-…	TRUE
WP:306	Focal Adhesion	4.5505	[-1]	[None]	42	21.9895	2.81513e-05	0.0178479	{}	{}	[CCND1, CCND2, CHAD, COL11A2, COL1A1, COL1A2, COL2A1, COL3A1, COL5A1, COMP, EFCAB13, HCK, IGF1, ILK, ITGA10, ITGA5, ITGA7, ITGAL, ITGB1, ITGB2, ITGB3, ITGB4, ITGB8, LAMA3, LAMA5, LAMB3, LAMC3, MAP2K5, PAK6, PDGFA, PDGFB, PDGFD, PDGFRB, PIK3CD, PIK3R2, PIK3R5, RAP1B, THBS4, TXK, VAV1, VEGFC, VWF]	[100289853, 100508643, 100509672, 100509916, 100510068, 100510195, ACTB, ACTG1, ACTN1, AKT1, AKT2, AKT3, ARAF, ARHGAP5, BAD, BCAR1, BCL2, BIRC2, BIRC3, BLK, BRAF, CAPN1, CAV1, CAV2, CAV3, CCND1, CCND2, CCND3, CDC42, CHAD, COL11A1, COL11A2, COL1A1, COL1A2, COL2A1, COL3A1, COL4A1, COL4A2, COL4A4, COL4A6, COL5A1, COL5A2, COL5A3, COL6A2, COMP, CRK, DOCK1, EFCAB13, EGF, EGFR, ELK1, ERBB2, FARP2, FGR, …	TRUE
KEGG:04380	Osteoclast differentiation	4.54	[-1]	[None]	32	24.4275	2.88402e-05	0.0182559	{}	{}	[BLNK, BTK, CSF1R, FCGR2A, FCGR2B, FCGR3A, FCGR3B, FOSL1, IL1R1, ITGB3, LCK, LILRA5, LILRB1, LILRB2, LILRB3, LILRB5, MAPK10, NCF1, NCF2, PIK3CD, PIK3R2, PIK3R3, PIK3R5, SIRPB1, SIRPG, SOCS3, SPI1, SYK, TGFB2, TGFBR1, TREM2, TYROBP]	[ACP5, AKT1, AKT2, AKT3, BLNK, BTK, CALCR, CAMK4, CHUK, CREB1, CSF1, CSF1R, CTSK, CYBA, CYBB, CYLD, FCGR1A, FCGR2A, FCGR2B, FCGR2C, FCGR3A, FCGR3B, FHL2, FOS, FOSB, FOSL1, FOSL2, FYN, GAB2, GRB2, IFNAR1, IFNAR2, IFNB1, IFNG, IFNGR1, IFNGR2, IKBKB, IKBKG, IL1A, IL1B, IL1R1, IRF9, ITGB3, JAK1, JUN, JUNB, JUND, LCK, LCP2, LILRA1, LILRA2, LILRA3, LILRA4, LILRA5, LILRA6, LILRB1, LILRB2, LILRB3, LILRB4…	TRUE
KEGG:04151	PI3K-Akt signaling pathway	4.53293	[-1]	[None]	66	19.0202	2.93133e-05	0.018526	{}	{}	[CCND1, CCND2, CHAD, COL11A2, COL1A1, COL1A2, COL24A1, COL2A1, COL3A1, COL4A5, COL5A1, COL6A1, COL6A3, COMP, CREB3L1, CREB5, CSF1R, CSF3R, EFNA1, EFNA5, FGF1, FGF11, FGF13, FGF22, FGF5, FGFR3, GHR, GNG2, GNG4, GNG7, IGF1, IL2RB, IL2RG, IL3RA, IL7, IL7R, ITGA10, ITGA5, ITGA7, ITGB1, ITGB3, ITGB4, ITGB8, KIT, LAMA3, LAMA5, LAMB3, LAMC3, LPAR1, PDGFA, PDGFB, PDGFD, PDGFRB, PIK3CD, PIK3R2, PIK3R3, PI…	[AKT1, AKT2, AKT3, ANGPT1, ANGPT2, ANGPT4, ATF2, ATF4, ATF6B, BAD, BCL2, BCL2L1, BCL2L11, BRCA1, C8orf44-SGK3, CASP9, CCND1, CCND2, CCND3, CCNE1, CCNE2, CD19, CDC37, CDK2, CDK4, CDK6, CDKN1A, CDKN1B, CHAD, CHRM1, CHRM2, CHUK, COL11A1, COL11A2, COL1A1, COL1A2, COL24A1, COL27A1, COL2A1, COL3A1, COL4A1, COL4A2, COL4A3, COL4A4, COL4A5, COL4A6, COL5A1, COL5A2, COL5A3, COL6A1, COL6A2, COL6A3, COL6A5, C…	TRUE
REACTOME:12623	Generation of second messenger molecules	4.39869	[-1]	[None]	13	39.3939	3.99313e-05	0.0251966	{}	{}	[CD247, CD3D, CD3E, FYB, HLA-DPA1, HLA-DQB1, HLA-DQB2, HLA-DRB5, ITK, LAT, LCK, WAS, ZAP70]	[CD247, CD3D, CD3E, CD3G, CD4, ENAH, EVL, FYB, GRAP2, HLA-DPA1, HLA-DPB1, HLA-DQA1, HLA-DQA2, HLA-DQB1, HLA-DQB2, HLA-DRA, HLA-DRB1, HLA-DRB3, HLA-DRB4, HLA-DRB5, ITK, LAT, LCK, LCP2, LOC100509457, NCK1, PAK1, PAK2, PAK3, PLCG1, VASP, WAS, ZAP70]	TRUE
KEGG:04060	Cytokine-cytokine receptor interaction	4.3495	[-1]	[None]	53	20	4.47196e-05	0.0281734	{}	{}	[BMP7, CCL13, CCL14, CCL16, CCL17, CCL19, CCL21, CCL22, CLCF1, CSF1R, CSF3R, CXCL1, CXCL10, CXCL12, CXCL13, CXCL16, CXCL2, CXCL3, CXCL5, CXCR2, CXCR4, EDA2R, GHR, IL10RA, IL11, IL12RB1, IL15, IL15RA, IL18, IL1R1, IL20RB, IL24, IL2RB, IL2RG, IL3RA, IL7, IL7R, IL8, KIT, LIF, LTB, PDGFA, PDGFB, PDGFRB, TGFB2, TGFBR1, TNFRSF10B, TNFRSF10D, TNFRSF21, TNFRSF25, TNFRSF4, TNFSF10, VEGFC]	[ACKR3, ACVR1, ACVR1B, ACVR2A, ACVR2B, AMH, AMHR2, BMP2, BMP7, BMPR1A, BMPR1B, BMPR2, CCL1, CCL11, CCL13, CCL14, CCL15, CCL16, CCL17, CCL18, CCL19, CCL2, CCL20, CCL21, CCL22, CCL23, CCL24, CCL25, CCL26, CCL27, CCL28, CCL3, CCL3L1, CCL3L3, CCL4, CCL4L1, CCL4L2, CCL5, CCL7, CCL8, CCR1, CCR10, CCR2, CCR3, CCR4, CCR5, CCR6, CCR7, CCR8, CCR9, CD27, CD40, CD40LG, CD70, CLCF1, CNTF, CNTFR, CRLF2, CSF1, …	TRUE
KEGG:05332	Graft-versus-host disease	4.25657	[-1]	[None]	15	34.8837	5.53903e-05	0.0348405	{}	{}	[CD86, GZMB, HLA-A, HLA-B, HLA-C, HLA-DMA, HLA-DMB, HLA-DOA, HLA-DPA1, HLA-DQB1, HLA-DRB5, HLA-F, HLA-G, KLRD1, PRF1]	[CD28, CD80, CD86, FAS, FASLG, GZMB, HLA-A, HLA-B, HLA-C, HLA-DMA, HLA-DMB, HLA-DOA, HLA-DOB, HLA-DPA1, HLA-DPB1, HLA-DQA1, HLA-DQA2, HLA-DQB1, HLA-DRA, HLA-DRB1, HLA-DRB3, HLA-DRB4, HLA-DRB5, HLA-E, HLA-F, HLA-G, IFNG, IL1A, IL1B, IL2, IL6, KIR2DL1, KIR2DL2, KIR2DL3, KIR2DL5A, KIR3DL1, KIR3DL2, KLRC1, KLRD1, LOC100509457, LOC101060835, PRF1, TNF]	TRUE
KEGG:05166	HTLV-I infection	4.23275	[-1]	[None]	52	19.9234	5.8513e-05	0.0367461	{}	{}	[ADCY2, ADCY4, APC, BUB3, CCNB2, CCND1, CCND2, CD3D, CD3E, CDKN2A, CDKN2C, ETS1, FOSL1, FZD3, FZD8, HLA-A, HLA-B, HLA-C, HLA-DMA, HLA-DMB, HLA-DOA, HLA-DPA1, HLA-DQB1, HLA-DRB5, HLA-F, HLA-G, IL15, IL15RA, IL1R1, IL2RB, IL2RG, ITGAL, ITGB2, LCK, MRAS, MSX1, PCNA, PDGFA, PDGFB, PDGFRB, PIK3CD, PIK3R2, PIK3R3, PIK3R5, PTTG1, SPI1, TGFB2, TGFBR1, VCAM1, VDAC2, WNT4, WNT9B]	[ADCY1, ADCY2, ADCY3, ADCY4, ADCY5, ADCY6, ADCY7, ADCY8, ADCY9, AKT1, AKT2, AKT3, ANAPC1, ANAPC10, ANAPC11, ANAPC2, ANAPC4, ANAPC5, ANAPC7, APC, APC2, ATF1, ATF2, ATF3, ATF4, ATM, ATR, BAX, BCL2L1, BUB1B, BUB3, CALR, CANX, CCNB2, CCND1, CCND2, CCND3, CD3D, CD3E, CD3G, CD40, CDC16, CDC20, CDC23, CDC26, CDC27, CDK4, CDKN1A, CDKN2A, CDKN2B, CDKN2C, CHEK1, CHEK2, CHUK, CREB1, CREBBP, CREM, CRTC1, CRT…	TRUE
REACTOME:111168	Endosomal/Vacuolar pathway	4.21871	[-1]	[None]	7	63.6364	6.04353e-05	0.0378929	{}	{}	[CTSS, HLA-A, HLA-B, HLA-C, HLA-F, HLA-G, LNPEP]	[B2M, CTSL, CTSS, CTSV, HLA-A, HLA-B, HLA-C, HLA-E, HLA-F, HLA-G, LNPEP]	TRUE
KEGG:05330	Allograft rejection	4.16644	[-1]	[None]	14	35.8974	6.81646e-05	0.042671	{}	{}	[CD86, GZMB, HLA-A, HLA-B, HLA-C, HLA-DMA, HLA-DMB, HLA-DOA, HLA-DPA1, HLA-DQB1, HLA-DRB5, HLA-F, HLA-G, PRF1]	[CD28, CD40, CD40LG, CD80, CD86, FAS, FASLG, GZMB, HLA-A, HLA-B, HLA-C, HLA-DMA, HLA-DMB, HLA-DOA, HLA-DOB, HLA-DPA1, HLA-DPB1, HLA-DQA1, HLA-DQA2, HLA-DQB1, HLA-DRA, HLA-DRB1, HLA-DRB3, HLA-DRB4, HLA-DRB5, HLA-E, HLA-F, HLA-G, IFNG, IL10, IL12A, IL12B, IL2, IL4, IL5, LOC100509457, LOC101060835, PRF1, TNF]	TRUE
WP:2064	Neural Crest Differentiation	4.11225	[-1]	[None]	24	26.3736	7.72233e-05	0.0482646	{}	{}	[BMP4, BMP7, CDH2, COL11A2, COL2A1, ETS1, FGFR3, FZD3, HDAC2, HDAC8, HEY2, ID1, ITGB1, LHX2, MIA, MPZ, MSX1, NOTCH3, OLIG1, SNAI1, SNAI2, SOX5, TCF4, ZIC1]	[ASCL1, AXIN1, AXIN2, BMP4, BMP7, CDH1, CDH2, CDH6, CDH7, COL11A2, COL2A1, CTBP2, CTNNB1, DCT, DLL1, DLL3, DLL4, DLX5, DVL1, DVL2, DVL3, ETS1, FGF19, FGF2, FGF8, FGFR1, FGFR2, FGFR3, FOXD3, FZD3, GBX2, GFAP, GJB1, GSK3B, HDAC1, HDAC10, HDAC11, HDAC2, HDAC3, HDAC4, HDAC5, HDAC6, HDAC7, HDAC8, HDAC9, HES1, HES5, HEY2, ID1, ISL1, ITGB1, LHX1, LHX2, MBP, MIA, MITF, MPZ, MSX1, MSX2, MYB, MYC, NEUROG1,…	TRUE
KEGG:04666	Fc gamma R-mediated phagocytosis	4.11225	[-1]	[None]	24	26.3736	7.72233e-05	0.0482646	{}	{}	[CFL2, DOCK2, FCGR2A, FCGR2B, FCGR3A, HCK, INPP5D, LAT, NCF1, PIK3CD, PIK3R2, PIK3R3, PIK3R5, PIP5K1B, PLA2G6, PPAP2A, PRKCE, SPHK1, SYK, VAV1, VAV2, VAV3, WAS, WASF3]	[AKT1, AKT2, AKT3, AMPH, ARF6, ARPC1A, ARPC1B, ARPC2, ARPC3, ARPC4, ARPC5, ARPC5L, ASAP1, ASAP2, ASAP3, CDC42, CFL1, CFL2, CRK, CRKL, DNM2, DOCK2, FCGR1A, FCGR2A, FCGR2B, FCGR3A, GAB2, GSN, HCK, INPP5D, INPPL1, LAT, LIMK1, LIMK2, LYN, MAP2K1, MAPK1, MAPK3, MARCKS, MARCKSL1, MYO10, NCF1, PAK1, PIK3CA, PIK3CB, PIK3CD, PIK3CG, PIK3R1, PIK3R2, PIK3R3, PIK3R5, PIP5K1A, PIP5K1B, PIP5K1C, PLA2G4A, PLA2G…	TRUE
WP:558	Complement and Coagulation Cascades	3.98436	[-1]	[None]	16	32	0.000103668	0.0646887	{}	{}	[APOA2, C1QA, C1QB, C1QC, C1S, C2, C3, F3, PLAU, PROS1, SERPINA1, SERPINA5, SERPING1, TFPI, THBD, VWF]	[100133511, A2M, APOA2, BDKRB1, C1QA, C1QB, C1QC, C1S, C2, C3, C3AR1, C5AR1, C6, C7, C8G, C9, CD46, CPB2, CR1, CR2, F10, F12, F13B, F2, F2R, F3, F5, F7, F8, F9, FGB, KNG1, MASP1, MASP2, PLAT, PLAU, PLAUR, PLG, PROC, PROS1, SERPINA1, SERPINA5, SERPINC1, SERPIND1, SERPINE1, SERPINF2, SERPING1, TFPI, THBD, VWF]	TRUE
REACTOME:12596	Translocation of ZAP-70 to Immunological synapse	3.93556	[-1]	[None]	9	47.3684	0.000115996	0.0722655	{}	{}	[CD247, CD3D, CD3E, HLA-DPA1, HLA-DQB1, HLA-DQB2, HLA-DRB5, LCK, ZAP70]	[CD247, CD3D, CD3E, CD3G, CD4, HLA-DPA1, HLA-DPB1, HLA-DQA1, HLA-DQA2, HLA-DQB1, HLA-DQB2, HLA-DRA, HLA-DRB1, HLA-DRB3, HLA-DRB4, HLA-DRB5, LCK, LOC100509457, ZAP70]	TRUE
REACTOME:15344	Chemokine receptors bind chemokines	3.87744	[-1]	[None]	17	30.3571	0.000132607	0.0824813	{}	{}	[ACKR2, CCL16, CCL17, CCL19, CCL21, CCL22, CXCL1, CXCL10, CXCL12, CXCL13, CXCL16, CXCL2, CXCL3, CXCL5, CXCR2, CXCR4, IL8]	[ACKR2, ACKR3, ACKR4, CCL11, CCL16, CCL17, CCL19, CCL2, CCL20, CCL21, CCL22, CCL25, CCL27, CCL28, CCL3, CCL3L1, CCL3L3, CCL4, CCL5, CCL7, CCR1, CCR10, CCR2, CCR3, CCR4, CCR5, CCR6, CCR7, CCR8, CCR9, CCRL2, CX3CL1, CX3CR1, CXCL1, CXCL10, CXCL11, CXCL12, CXCL13, CXCL16, CXCL2, CXCL3, CXCL5, CXCL6, CXCL9, CXCR1, CXCR2, CXCR3, CXCR4, CXCR5, CXCR6, IL8, PF4, PPBP, XCL1, XCL2, XCR1]	TRUE
REACTOME:163874	Non-integrin membrane-ECM interactions	3.7674	[-1]	[None]	14	33.3333	0.000170844	0.106094	{}	{}	[CASK, DMD, ITGB1, ITGB3, ITGB4, LAMA3, LAMA5, LAMB3, LAMC3, NTN4, PDGFA, PDGFB, SDC1, SDC2]	[ACTN1, AGRN, CASK, DAG1, DDR1, DDR2, DMD, FGF2, HSPG2, ITGA2, ITGA6, ITGAV, ITGB1, ITGB3, ITGB4, ITGB5, LAMA1, LAMA2, LAMA3, LAMA4, LAMA5, LAMB1, LAMB2, LAMB3, LAMC1, LAMC2, LAMC3, NRXN1, NTN4, PDGFA, PDGFB, PRKCA, SDC1, SDC2, SDC3, SDC4, TGFB1, THBS1, TNC, TRAPPC4, TTR, VTN]	TRUE
KEGG:04611	Platelet activation	3.74897	[-1]	[None]	30	22.9008	0.000178249	0.110514	{}	{}	[ADCY2, ADCY4, APBB1IP, BTK, COL11A2, COL1A1, COL1A2, COL24A1, COL2A1, COL3A1, COL5A1, FCER1G, FCGR2A, GUCY1B3, ITGB1, ITGB3, P2RY1, PIK3CD, PIK3R2, PIK3R3, PIK3R5, PLCB1, PLCB2, PLCB4, PRKCZ, PTGIR, RAP1B, SYK, TBXAS1, VWF]	[ACTB, ACTG1, ADCY1, ADCY2, ADCY3, ADCY4, ADCY5, ADCY6, ADCY7, ADCY8, ADCY9, AKT1, AKT2, AKT3, APBB1IP, ARHGAP35, ARHGEF1, ARHGEF12, BTK, COL11A1, COL11A2, COL1A1, COL1A2, COL24A1, COL27A1, COL2A1, COL3A1, COL5A1, COL5A2, COL5A3, F2R, F2RL3, FCER1G, FCGR2A, FERMT3, FGA, FGB, FGG, FYN, GNA13, GNAI1, GNAI2, GNAI3, GNAQ, GNAS, GP1BA, GP1BB, GP5, GP6, GP9, GUCY1A2, GUCY1A3, GUCY1B3, ITGA2, ITGA2B, IT…	TRUE
REACTOME:111155	Cell-Cell communication	3.74897	[-1]	[None]	30	22.9008	0.000178249	0.110514	{}	{}	[CASK, CDH12, CDH13, CDH18, CDH2, CLDN1, CLDN14, CLDN15, CLDN4, CLDN5, COL17A1, DST, FYB, ILK, INADL, ITGB1, ITGB4, JUP, LAMA3, LAMB3, MAGI2, NTN1, PIK3R2, PTK2B, PTPN6, PVRL4, RSU1, SIRPB1, SIRPG, TYROBP]	[ACTN1, ACTN2, ACTN3, ACTN4, ARHGEF6, CADM1, CADM2, CADM3, CASK, CD151, CD2AP, CD47, CDH1, CDH10, CDH11, CDH12, CDH13, CDH15, CDH17, CDH18, CDH2, CDH24, CDH3, CDH4, CDH5, CDH6, CDH7, CDH8, CDH9, CLDN1, CLDN10, CLDN11, CLDN12, CLDN14, CLDN15, CLDN16, CLDN17, CLDN18, CLDN19, CLDN2, CLDN20, CLDN22, CLDN23, CLDN3, CLDN4, CLDN5, CLDN6, CLDN7, CLDN8, CLDN9, COL17A1, CRB3, CTNNA1, CTNNB1, CTNND1, DCC, D…	TRUE
REACTOME:798	Platelet activation, signaling and aggregation	3.71273	[-1]	[None]	44	20	0.000193763	0.11994	{}	{}	[APBB1IP, CD36, CLU, DGKG, DGKH, FCER1G, GNA14, GNG2, GNG4, GNG7, HRG, IGF1, IGF2, IL2RB, IL2RG, IL3RA, ITGB3, LAT, LCK, MGLL, P2RY1, PDGFA, PDGFB, PIK3CD, PIK3R2, PIK3R3, PIK3R5, PRKCE, PRKCZ, PROS1, RAP1B, RAPGEF3, RAPGEF4, SERPINA1, SERPING1, SYK, TF, TGFB2, TUBA4A, VAV1, VAV2, VAV3, VEGFC, VWF]	[A2M, ABCC4, ACTN1, ACTN2, ACTN4, ADRA2A, ADRA2C, AKT1, AKT2, AKT3, ALB, ALDOA, APBB1IP, APOA1, APP, ARRB1, ARRB2, BCAR1, BRPF3, CALM1, CALM2, CALM3, CALU, CAP1, CD36, CD63, CD9, CDC42, CFD, CFL1, CLU, CRK, CSF2, CSF2RA, CSF2RB, CSK, DAGLA, DAGLB, DGKA, DGKB, DGKD, DGKE, DGKG, DGKH, DGKI, DGKK, DGKQ, DGKZ, EGF, F13A1, F2, F2R, F2RL2, F2RL3, F5, F8, FCER1G, FGA, FGB, FGG, FIGF, FLNA, FN1, FYN, GAB…	TRUE
KEGG:05412	Arrhythmogenic right ventricular cardiomyopathy (ARVC)	3.68031	[-1]	[None]	20	27.027	0.000208778	0.129025	{}	{}	[CACNA1D, CACNA2D3, CACNA2D4, CDH2, CTNNA2, DMD, DSC2, DSP, GJA1, ITGA10, ITGA5, ITGA7, ITGB1, ITGB3, ITGB4, ITGB8, JUP, SGCA, SGCB, SGCD]	[ACTB, ACTG1, ACTN1, ACTN2, ACTN3, ACTN4, ATP2A2, CACNA1C, CACNA1D, CACNA1F, CACNA1S, CACNA2D1, CACNA2D2, CACNA2D3, CACNA2D4, CACNB1, CACNB2, CACNB3, CACNB4, CACNG1, CACNG2, CACNG3, CACNG4, CACNG5, CACNG6, CACNG7, CACNG8, CDH2, CTNNA1, CTNNA2, CTNNA3, CTNNB1, DAG1, DES, DMD, DSC2, DSG2, DSP, EMD, GJA1, ITGA1, ITGA10, ITGA11, ITGA2, ITGA2B, ITGA3, ITGA4, ITGA5, ITGA6, ITGA7, ITGA8, ITGA9, ITGAV, I…	TRUE
KEGG:05320	Autoimmune thyroid disease	3.5477	[-1]	[None]	16	29.6296	0.000283332	0.174816	{}	{}	[CD86, CTLA4, GZMB, HLA-A, HLA-B, HLA-C, HLA-DMA, HLA-DMB, HLA-DOA, HLA-DPA1, HLA-DQB1, HLA-DRB5, HLA-F, HLA-G, PRF1, TG]	[CD28, CD40, CD40LG, CD80, CD86, CGA, CTLA4, FAS, FASLG, GZMB, HLA-A, HLA-B, HLA-C, HLA-DMA, HLA-DMB, HLA-DOA, HLA-DOB, HLA-DPA1, HLA-DPB1, HLA-DQA1, HLA-DQA2, HLA-DQB1, HLA-DRA, HLA-DRB1, HLA-DRB3, HLA-DRB4, HLA-DRB5, HLA-E, HLA-F, HLA-G, IFNA1, IFNA10, IFNA13, IFNA14, IFNA16, IFNA17, IFNA2, IFNA21, IFNA4, IFNA5, IFNA6, IFNA7, IFNA8, IL10, IL2, IL4, IL5, LOC100509457, LOC101060835, PRF1, TG, TPO…	TRUE
KEGG:04640	Hematopoietic cell lineage	3.53478	[-1]	[None]	22	25.2874	0.000291887	0.179803	{}	{}	[CD14, CD2, CD33, CD34, CD36, CD37, CD3D, CD3E, CD8A, CD8B, CSF1R, CSF3R, HLA-DRB5, IL11, IL1R1, IL3RA, IL7, IL7R, ITGA5, ITGB3, KIT, MME]	[ANPEP, CD14, CD19, CD1A, CD1B, CD1C, CD1D, CD1E, CD2, CD22, CD24, CD33, CD34, CD36, CD37, CD38, CD3D, CD3E, CD3G, CD4, CD44, CD5, CD55, CD59, CD7, CD8A, CD8B, CD9, CR1, CR2, CSF1, CSF1R, CSF2, CSF2RA, CSF3, CSF3R, DNTT, EPO, EPOR, FCER2, FCGR1A, FLT3, FLT3LG, GP1BA, GP1BB, GP5, GP9, GYPA, HLA-DRA, HLA-DRB1, HLA-DRB3, HLA-DRB4, HLA-DRB5, IL11, IL11RA, IL1A, IL1B, IL1R1, IL1R2, IL2RA, IL3, IL3RA, …	TRUE
REACTOME:1695	GPVI-mediated activation cascade	3.5317	[-1]	[None]	15	30.6122	0.000293966	0.180789	{}	{}	[FCER1G, IL2RB, IL2RG, IL3RA, LAT, LCK, PIK3CD, PIK3R2, PIK3R3, PIK3R5, PRKCZ, SYK, VAV1, VAV2, VAV3]	[AKT1, AKT2, AKT3, CDC42, CSF2, CSF2RA, CSF2RB, FCER1G, FYN, GAB2, GP6, GRB2, IL2, IL2RA, IL2RB, IL2RG, IL3, IL3RA, IL5, IL5RA, JAK1, JAK2, JAK3, LAT, LCK, LCP2, LYN, PDPK1, PIK3CA, PIK3CB, PIK3CD, PIK3CG, PIK3R1, PIK3R2, PIK3R3, PIK3R5, PIK3R6, PLCG2, PRKCZ, RAC1, RAC2, RHOA, RHOB, RHOG, SHC1, SYK, VAV1, VAV2, VAV3]	TRUE
KEGG:05144	Malaria	3.5317	[-1]	[None]	15	30.6122	0.000293966	0.180789	{}	{}	[CD36, COMP, DARC, HBB, IL18, IL8, ITGAL, ITGB2, KLRK1, SDC1, SDC2, TGFB2, THBS4, TLR4, VCAM1]	[CCL2, CD36, CD40, CD40LG, CD81, COMP, CR1, CSF3, DARC, GYPA, GYPB, GYPC, HBA1, HBA2, HBB, HGF, ICAM1, IFNG, IL10, IL12A, IL18, IL1B, IL6, IL8, ITGAL, ITGB2, KLRB1, KLRC4-KLRK1, KLRK1, LRP1, MET, MYD88, PECAM1, SDC1, SDC2, SELE, SELP, TGFB1, TGFB2, TGFB3, THBS1, THBS2, THBS3, THBS4, TLR2, TLR4, TLR9, TNF, VCAM1]	TRUE
REACTOME:12582	Phosphorylation of CD3 and TCR zeta chains	3.52682	[-1]	[None]	9	42.8571	0.00029729	0.182536	{}	{}	[CD247, CD3D, CD3E, HLA-DPA1, HLA-DQB1, HLA-DQB2, HLA-DRB5, LCK, PAG1]	[CD247, CD3D, CD3E, CD3G, CD4, CSK, HLA-DPA1, HLA-DPB1, HLA-DQA1, HLA-DQA2, HLA-DQB1, HLA-DQB2, HLA-DRA, HLA-DRB1, HLA-DRB3, HLA-DRB4, HLA-DRB5, LCK, LOC100509457, PAG1, PTPRC]	TRUE
REACTOME:18407	G alpha (12/13) signalling events	3.43012	[-1]	[None]	20	25.974	0.000371436	0.227691	{}	{}	[ADRA1A, ARHGAP4, ARHGEF16, ARHGEF3, ARHGEF4, ECT2, FGD3, GNG2, GNG4, GNG7, KALRN, NET1, NGEF, PIK3R2, PIK3R3, SOS2, TIAM2, VAV1, VAV2, VAV3]	[ABR, ADRA1A, ADRA1B, ADRA1D, AKAP13, ARHGAP4, ARHGEF1, ARHGEF11, ARHGEF12, ARHGEF16, ARHGEF17, ARHGEF18, ARHGEF2, ARHGEF3, ARHGEF4, ARHGEF6, ARHGEF7, ARHGEF9, CDC42, ECT2, FGD1, FGD2, FGD3, FGD4, GNA12, GNA13, GNB1, GNB2, GNB3, GNB4, GNB5, GNG10, GNG11, GNG12, GNG13, GNG2, GNG3, GNG4, GNG5, GNG7, GNG8, GNGT1, GNGT2, ITSN1, KALRN, LOC100505585, LOC101930241, MCF2, MCF2L, NET1, NGEF, OBSCN, PIK3CA…	TRUE
REACTOME:23787	Regulation of signaling by CBL	3.31593	[-1]	[None]	8	44.4444	0.000483137	0.29568	{}	{}	[BLNK, CBL, HCK, PIK3CD, PIK3R2, PIK3R3, SYK, VAV1]	[BLNK, CBL, CRK, CRKL, FYN, GRB2, HCK, LYN, PIK3CA, PIK3CB, PIK3CD, PIK3R1, PIK3R2, PIK3R3, RAPGEF1, SYK, VAV1, YES1]	TRUE
REACTOME:13638	NRAGE signals death through JNK	3.30411	[-1]	[None]	14	30.4348	0.000496465	0.30334	{}	{}	[ARHGAP4, ARHGEF16, ARHGEF3, ARHGEF4, ECT2, FGD3, KALRN, NET1, NGEF, SOS2, TIAM2, VAV1, VAV2, VAV3]	[AATF, ABR, AKAP13, ARHGAP4, ARHGEF11, ARHGEF12, ARHGEF16, ARHGEF17, ARHGEF18, ARHGEF2, ARHGEF3, ARHGEF4, ARHGEF6, ARHGEF7, ARHGEF9, BAD, BCL2L11, ECT2, FGD1, FGD2, FGD3, FGD4, ITSN1, KALRN, LOC101930241, MAGED1, MAPK8, MCF2, MCF2L, NET1, NGEF, NGF, NGFR, OBSCN, PLEKHG2, PLEKHG5, RAC1, RASGRF2, SOS1, SOS2, TIAM1, TIAM2, TRIO, VAV1, VAV2, VAV3]	TRUE
REACTOME:121399	MHC class II antigen presentation	3.2981	[-1]	[None]	24	23.5294	0.000503386	0.307065	{}	{}	[AP2B1, CD74, CTSS, DYNC1I1, HLA-DMA, HLA-DMB, HLA-DOA, HLA-DPA1, HLA-DQB1, HLA-DQB2, HLA-DRB5, IFI30, KIF11, KIF18A, KIF20A, KIF2C, KIF3B, KIF3C, KIF4A, KIF5B, KLC3, SEC24A, SEC24B, SPTBN2]	[ACTR1A, ACTR1B, AP1B1, AP1G1, AP1M1, AP1M2, AP1S1, AP1S2, AP1S3, AP2A1, AP2A2, AP2B1, AP2M1, AP2S1, ARF1, CD74, CENPE, CLTA, CLTC, CTSA, CTSB, CTSC, CTSD, CTSE, CTSF, CTSH, CTSK, CTSL, CTSO, CTSS, CTSV, DCTN1, DCTN2, DCTN3, DCTN4, DCTN5, DCTN6, DNM1, DNM2, DNM3, DYNC1H1, DYNC1I1, DYNC1I2, DYNC1LI2, DYNC2H1, DYNC2LI1, DYNLL1, DYNLL2, HLA-DMA, HLA-DMB, HLA-DOA, HLA-DOB, HLA-DPA1, HLA-DPB1, HLA-DQA…	TRUE
REACTOME:24968	Retinoid metabolism and transport	3.18429	[-1]	[None]	13	30.9524	0.000654192	0.398403	{}	{}	[APOA2, APOC2, APOE, BCO2, GPC3, GPC6, LDLR, LRP10, LRP2, PLB1, RBP1, SDC1, SDC2]	[AGRN, AKR1B10, AKR1C1, AKR1C3, AKR1C4, APOA1, APOA2, APOA4, APOB, APOC2, APOC3, APOE, APOM, BCMO1, BCO2, CLPS, GPC1, GPC2, GPC3, GPC4, GPC5, GPC6, HSPG2, LDLR, LPL, LRAT, LRP1, LRP10, LRP12, LRP2, LRP8, PLB1, PNLIP, RBP1, RBP2, RBP4, RDH11, SDC1, SDC2, SDC3, SDC4, TTR]	TRUE
REACTOME:6932	Complement cascade	3.18343	[-1]	[None]	12	32.4324	0.000655491	0.398539	{}	{}	[C1QA, C1QB, C1QC, C1S, C2, C3, C4BPB, CFB, CFH, CFHR3, FCN1, PROS1]	[C1QA, C1QB, C1QC, C1R, C1S, C2, C3, C4A, C4B, C4BPA, C4BPB, C4B_2, C5, C6, C7, C8A, C8B, C8G, C9, CD46, CD55, CFB, CFD, CFH, CFHR3, CFI, CR1, CRP, FCN1, FCN2, FCN3, GZMM, MASP1, MASP2, MBL2, PROS1, VTN]	TRUE
REACTOME:150260	Condensation of Prometaphase Chromosomes	3.17642	[-1]	[None]	6	54.5455	0.000666168	0.404364	{}	{}	[CCNB1, CCNB2, CDK1, NCAPG, NCAPH, SMC2]	[CCNB1, CCNB2, CDK1, CSNK2A1, CSNK2A2, CSNK2B, NCAPD2, NCAPG, NCAPH, SMC2, SMC4]	TRUE
REACTOME:150266	Establishment of Sister Chromatid Cohesion	3.17642	[-1]	[None]	6	54.5455	0.000666168	0.404364	{}	{}	[CDCA5, ESCO1, ESCO2, PDS5A, SMC1A, SMC3]	[CDCA5, ESCO1, ESCO2, PDS5A, PDS5B, RAD21, SMC1A, SMC3, STAG1, STAG2, WAPAL]	TRUE
KEGG:04668	TNF signaling pathway	3.17101	[-1]	[None]	25	22.7273	0.000674508	0.408752	{}	{}	[CASP10, CEBPB, CREB3L1, CREB5, CXCL1, CXCL10, CXCL2, CXCL3, CXCL5, IL15, LIF, MAGI2, MAPK10, MMP3, PIK3CD, PIK3R2, PIK3R3, PIK3R5, PTGS2, RIPK3, SOCS3, TNFAIP3, TRAF1, VCAM1, VEGFC]	[AKT1, AKT2, AKT3, ATF2, ATF4, ATF6B, BAG4, BCL3, BIRC2, BIRC3, CASP10, CASP3, CASP7, CASP8, CCL2, CCL20, CCL5, CEBPB, CFLAR, CHUK, CREB1, CREB3, CREB3L1, CREB3L2, CREB3L3, CREB3L4, CREB5, CSF1, CSF2, CX3CL1, CXCL1, CXCL10, CXCL2, CXCL3, CXCL5, DNM1L, EDN1, FADD, FAS, FOS, ICAM1, IKBKB, IKBKG, IL15, IL18R1, IL1B, IL6, ITCH, JAG1, JUN, JUNB, LIF, LTA, MAGI2, MAP2K1, MAP2K3, MAP2K4, MAP2K6, MAP2K7,…	TRUE
KEGG:04610	Complement and coagulation cascades	3.16836	[-1]	[None]	18	26.087	0.000678633	0.410573	{}	{}	[C1QA, C1QB, C1QC, C1S, C2, C3, C4BPB, CFB, CFH, F3, PLAU, PROS1, SERPINA1, SERPINA5, SERPING1, TFPI, THBD, VWF]	[A2M, BDKRB1, BDKRB2, C1QA, C1QB, C1QC, C1R, C1S, C2, C3, C3AR1, C4A, C4B, C4BPA, C4BPB, C5, C5AR1, C6, C7, C8A, C8B, C8G, C9, CD46, CD55, CD59, CFB, CFD, CFH, CFI, CPB2, CR1, CR2, F10, F11, F12, F13A1, F13B, F2, F2R, F3, F5, F7, F8, F9, FGA, FGB, FGG, KLKB1, KNG1, MASP1, MASP2, MBL2, PLAT, PLAU, PLAUR, PLG, PROC, PROS1, SERPINA1, SERPINA5, SERPINC1, SERPIND1, SERPINE1, SERPINF2, SERPING1, TFPI, …	TRUE
REACTOME:2101	Cyclin B2 mediated events	3.08565	[-1]	[None]	4	80	0.000821022	0.495898	{}	{}	[CCNB2, CDC25A, CDC25B, CDK1]	[CCNB2, CDC25A, CDC25B, CDC25C, CDK1]	TRUE
KEGG:04810	Regulation of actin cytoskeleton	3.06154	[-1]	[None]	41	19.0698	0.000867873	0.523327	{}	{}	[APC, ARHGEF4, CD14, CFL2, FGD3, FGF1, FGF11, FGF13, FGF22, FGF5, FGFR3, IQGAP2, ITGA10, ITGA5, ITGA7, ITGAL, ITGB1, ITGB2, ITGB3, ITGB4, ITGB8, MRAS, MYH14, NCKAP1, NCKAP1L, PAK6, PDGFA, PDGFB, PDGFD, PDGFRB, PIK3CD, PIK3R2, PIK3R3, PIK3R5, PIP5K1B, SOS2, SSH1, VAV1, VAV2, VAV3, WAS]	[ABI2, ACTB, ACTG1, ACTN1, ACTN2, ACTN3, ACTN4, APC, APC2, ARAF, ARHGAP35, ARHGEF1, ARHGEF12, ARHGEF4, ARHGEF6, ARHGEF7, ARPC1A, ARPC1B, ARPC2, ARPC3, ARPC4, ARPC5, ARPC5L, BAIAP2, BCAR1, BDKRB1, BDKRB2, BRAF, BRK1, CD14, CDC42, CFL1, CFL2, CHRM1, CHRM2, CHRM3, CHRM4, CHRM5, CRK, CRKL, CYFIP1, CYFIP2, DIAPH1, DIAPH2, DIAPH3, DOCK1, EGF, EGFR, ENAH, EZR, F2, F2R, FGD1, FGD3, FGF1, FGF10, FGF11, FG…	TRUE
REACTOME:19324	PD-1 signaling	3.01903	[-1]	[None]	9	37.5	0.000957137	0.576197	{}	{}	[CD247, CD3D, CD3E, HLA-DPA1, HLA-DQB1, HLA-DQB2, HLA-DRB5, LCK, PTPN6]	[CD247, CD274, CD3D, CD3E, CD3G, CD4, CSK, HLA-DPA1, HLA-DPB1, HLA-DQA1, HLA-DQA2, HLA-DQB1, HLA-DQB2, HLA-DRA, HLA-DRB1, HLA-DRB3, HLA-DRB4, HLA-DRB5, LCK, LOC100509457, PDCD1, PDCD1LG2, PTPN11, PTPN6]	TRUE
REACTOME:12526	TCR signaling	2.98884	[-1]	[None]	16	26.6667	0.00102602	0.616637	{}	{}	[CD247, CD3D, CD3E, FYB, HLA-DPA1, HLA-DQB1, HLA-DQB2, HLA-DRB5, INPP5D, ITK, LAT, LCK, PAG1, PIK3R2, WAS, ZAP70]	[BCL10, CARD11, CD247, CD3D, CD3E, CD3G, CD4, CHUK, CSK, ENAH, EVL, FYB, GRAP2, HLA-DPA1, HLA-DPB1, HLA-DQA1, HLA-DQA2, HLA-DQB1, HLA-DQB2, HLA-DRA, HLA-DRB1, HLA-DRB3, HLA-DRB4, HLA-DRB5, IKBKB, IKBKG, INPP5D, ITK, LAT, LCK, LCP2, LOC100509457, MALT1, MAP3K7, NCK1, NFKB1, NFKBIA, PAG1, PAK1, PAK2, PAK3, PDPK1, PIK3CA, PIK3CB, PIK3R1, PIK3R2, PLCG1, PRKCQ, PTEN, PTPRC, RELA, RIPK2, TAB2, TRAT1, U…	TRUE
REACTOME:11044	Signaling by Rho GTPases	2.96872	[-1]	[None]	67	16.792	0.00107468	0.644807	{}	{}	[ACTR3, ARAP3, ARHGAP11A, ARHGAP15, ARHGAP22, ARHGAP24, ARHGAP25, ARHGAP26, ARHGAP28, ARHGAP30, ARHGAP4, ARHGAP44, ARHGAP9, ARHGDIB, ARHGDIG, ARHGEF16, ARHGEF3, ARHGEF4, BTK, BUB1, BUB3, CENPA, CENPI, CENPN, CHN1, CIT, DEPDC1B, DEPDC7, ECT2, ERCC6L, FGD3, FMNL2, H2AFX, H2AFZ, INCENP, IQGAP2, ITGB1, KALRN, KDM4C, KIF14, KIF18A, KIF2C, KIF5B, KLC3, MAD1L1, MKL1, MYH14, NCF1, NCF2, NCKAP1, NET1, NGE…	[A2M, ABI1, ABI2, ABL1, ABR, ACTB, ACTG1, ACTR2, ACTR3, AHCTF1, AKAP13, APITD1, APITD1-CORT, AR, ARAP1, ARAP2, ARAP3, ARHGAP1, ARHGAP10, ARHGAP11A, ARHGAP11B, ARHGAP12, ARHGAP15, ARHGAP17, ARHGAP18, ARHGAP19, ARHGAP20, ARHGAP22, ARHGAP23, ARHGAP24, ARHGAP25, ARHGAP26, ARHGAP28, ARHGAP29, ARHGAP30, ARHGAP31, ARHGAP32, ARHGAP33, ARHGAP35, ARHGAP36, ARHGAP39, ARHGAP4, ARHGAP40, ARHGAP44, ARHGAP5, AR…	TRUE
WP:716	Vitamin A and carotenoid metabolism	2.95445	[-1]	[None]	12	30.7692	0.00111059	0.665245	{}	{}	[ALDH1A1, ALDH1A2, BCO2, CD36, CRABP2, CYP26B1, CYP2E1, RBP1, RDH12, RLBP1, SULT1A1, SULT2B1]	[ABCG5, ABCG8, ADH1A, ADH4, ALDH1A1, ALDH1A2, ALDH1A3, AWAT2, BCMO1, BCO2, CD36, CRABP1, CRABP2, CYP26A1, CYP26B1, CYP2E1, DHRS3, LPL, NPC1L1, RARA, RARB, RARG, RBP1, RBP2, RBP4, RBP7, RDH10, RDH12, RDH5, RDH8, RETSAT, RLBP1, RPE65, RXRA, RXRB, RXRG, SCARB1, SULT1A1, SULT2B1]	TRUE
REACTOME:8024	Initial triggering of complement	2.94921	[-1]	[None]	8	40	0.00112407	0.672194	{}	{}	[C1QA, C1QB, C1QC, C1S, C2, C3, CFB, FCN1]	[C1QA, C1QB, C1QC, C1R, C1S, C2, C3, C4A, C4B, C4B_2, CFB, CFD, CRP, FCN1, FCN2, FCN3, GZMM, MASP1, MASP2, MBL2]	TRUE
KEGG:04360	Axon guidance	2.90531	[-1]	[None]	27	21.2598	0.00124363	0.742447	{}	{}	[ABLIM1, ABLIM2, CFL2, CXCL12, CXCR4, EFNA1, EFNA5, EFNB2, EPHA1, EPHB1, EPHB6, ITGB1, NGEF, NTN1, NTN4, PAK6, PLXNA2, PLXNC1, RHOD, SEMA3D, SEMA3F, SEMA4A, SEMA4D, SEMA6B, SLIT3, SRGAP3, UNC5B]	[ABL1, ABLIM1, ABLIM2, ABLIM3, ARHGEF12, CDC42, CDK5, CFL1, CFL2, CXCL12, CXCR4, DCC, DPYSL2, DPYSL5, EFNA1, EFNA2, EFNA3, EFNA4, EFNA5, EFNB1, EFNB2, EFNB3, EPHA1, EPHA2, EPHA3, EPHA4, EPHA5, EPHA6, EPHA7, EPHA8, EPHB1, EPHB2, EPHB3, EPHB4, EPHB6, FES, FYN, GNAI1, GNAI2, GNAI3, GSK3B, HRAS, ITGB1, KRAS, L1CAM, LIMK1, LIMK2, LRRC4, LRRC4C, MAPK1, MAPK3, MET, NCK1, NCK2, NFATC2, NFATC3, NFATC4, NG…	TRUE
REACTOME:147727	Constitutive Signaling by Aberrant PI3K in Cancer	2.90526	[-1]	[None]	16	26.2295	0.00124376	0.741278	{}	{}	[CD86, FGF1, FGF22, FGF5, FGFR3, IRS2, KIT, LCK, NRG1, PDGFA, PDGFB, PDGFRB, PIK3CD, PIK3R2, PIK3R3, VAV1]	[BTC, CD19, CD28, CD80, CD86, EGF, EGFR, ERBB2, ERBB3, ERBB4, EREG, FGF1, FGF10, FGF16, FGF17, FGF18, FGF19, FGF2, FGF20, FGF22, FGF23, FGF3, FGF4, FGF5, FGF6, FGF7, FGF8, FGF9, FGFR1, FGFR2, FGFR3, FGFR4, FRS2, FYN, GAB1, GRB2, HBEGF, IRS1, IRS2, KIT, KITLG, KL, KLB, LCK, NRG1, NRG2, NRG3, NRG4, PDGFA, PDGFB, PDGFRA, PDGFRB, PIK3CA, PIK3CB, PIK3CD, PIK3R1, PIK3R2, PIK3R3, PTPN11, TRAT1, VAV1]	TRUE
KEGG:05202	Transcriptional misregulation in cancer	2.89301	[-1]	[None]	35	19.5531	0.00127936	0.761218	{}	{}	[BMP2K, CCND2, CD14, CD86, CDK14, CDKN2C, CEBPB, CSF1R, ERG, ETV6, FUT8, GZMB, HDAC2, HMGA2, HOXA9, IGF1, IGFBP3, IL2RB, IL8, JUP, MEIS1, MMP3, NR4A3, NUPR1, PBX1, PDGFA, PER2, PLAU, RUNX2, SPI1, TRAF1, TSPAN7, WHSC1, ZBTB16, ZEB1]	[AFF1, ARNT2, ASPSCR1, ATF1, ATM, BAIAP3, BCL2A1, BCL2L1, BCL6, BIRC3, BMI1, BMP2K, CCNA1, CCND2, CCNT1, CCNT2, CCR7, CD14, CD40, CD86, CDK14, CDK9, CDKN1A, CDKN1B, CDKN2C, CEBPA, CEBPB, CEBPE, COMMD3-BMI1, CSF1R, CSF2, DDIT3, DDX5, DEFA3, DOT1L, DUSP6, ELANE, ELK4, ERG, ETV1, ETV4, ETV5, ETV6, ETV7, EWSR1, EYA1, FCGR1A, FEV, FLI1, FLT1, FLT3, FOXO1, FUS, FUT8, GOLPH3, GOLPH3L, GRIA3, GZMB, H3F3A…	TRUE
REACTOME:23837	Interleukin-3, 5 and GM-CSF signaling	2.87177	[-1]	[None]	13	28.8889	0.00134347	0.798023	{}	{}	[BLNK, CBL, HCK, IL2RB, IL2RG, IL3RA, INPP5D, PIK3CD, PIK3R2, PIK3R3, PTPN6, SYK, VAV1]	[BLNK, CBL, CRK, CRKL, CSF2, CSF2RA, CSF2RB, FYN, GAB2, GRB2, HCK, HRAS, IL2, IL2RA, IL2RB, IL2RG, IL3, IL3RA, IL5, IL5RA, INPP5D, INPPL1, JAK1, JAK2, JAK3, LYN, PIK3CA, PIK3CB, PIK3CD, PIK3R1, PIK3R2, PIK3R3, PRKACA, PTPN11, PTPN6, RAPGEF1, SHC1, SOS1, STAT5A, STAT5B, SYK, TEC, VAV1, YES1, YWHAZ]	TRUE
KEGG:04064	NF-kappa B signaling pathway	2.8434	[-1]	[None]	21	23.0769	0.00143418	0.850469	{}	{}	[BLNK, BTK, CCL13, CCL19, CCL21, CD14, CXCL12, CXCL2, IL1R1, IL8, LAT, LCK, LTB, PLAU, PTGS2, SYK, TLR4, TNFAIP3, TRAF1, VCAM1, ZAP70]	[ATM, BCL10, BCL2, BCL2A1, BCL2L1, BIRC2, BIRC3, BLNK, BTK, CARD11, CCL13, CCL19, CCL21, CCL4, CCL4L1, CCL4L2, CD14, CD40, CD40LG, CFLAR, CHUK, CSNK2A1, CSNK2A2, CSNK2B, CXCL12, CXCL2, DDX58, ERC1, GADD45B, ICAM1, IKBKB, IKBKG, IL1B, IL1R1, IL8, IRAK1, IRAK4, LAT, LBP, LCK, LTA, LTB, LTBR, LY96, LYN, MALT1, MAP3K14, MAP3K7, MYD88, NFKB1, NFKB2, NFKBIA, PARP1, PIAS4, PIDD, PLAU, PLCG1, PLCG2, PRKC…	TRUE
REACTOME:147694	DAP12 interactions	2.80569	[-1]	[None]	35	19.337	0.00156425	0.926036	{}	{}	[ADCY2, ADCY4, BTK, CD86, CDK1, FGF1, FGF22, FGF5, FGFR3, HLA-B, HLA-C, IRS2, KIT, KLRD1, KLRK1, LAT, LCK, NRG1, PDGFA, PDGFB, PDGFRB, PIK3CD, PIK3R2, PIK3R3, PRKAR1B, PRKCE, SIGLEC14, SIGLEC15, SIRPB1, SYK, TREM2, TYROBP, VAV1, VAV2, VAV3]	[ADCY1, ADCY2, ADCY3, ADCY4, ADCY5, ADCY6, ADCY7, ADCY8, ADCY9, ADRBK1, AGO1, AGO2, AGO3, AGO4, AHCYL1, AKT1, AKT1S1, AKT2, AKT3, B2M, BAD, BTC, BTK, CALM1, CALM2, CALM3, CAMK4, CASP9, CD19, CD28, CD300E, CD300LB, CD80, CD86, CDK1, CDKN1A, CDKN1B, CHUK, CLEC5A, CREB1, EGF, EGFR, ERBB2, ERBB3, ERBB4, EREG, FGF1, FGF10, FGF16, FGF17, FGF18, FGF19, FGF2, FGF20, FGF22, FGF23, FGF3, FGF4, FGF5, FGF6, …	TRUE
KEGG:05200	Pathways in cancer	2.79076	[-1]	[None]	66	16.5829	0.00161897	0.956809	{}	{}	[ADCY2, ADCY4, APC, BMP4, CBL, CCND1, CDKN2A, CKS2, COL4A5, CSF1R, CSF3R, CTNNA2, CUL2, CXCL12, CXCR4, DAPK2, EGLN3, ETS1, FGF1, FGF11, FGF13, FGF22, FGF5, FGFR3, FZD3, FZD8, GNG2, GNG4, GNG7, HDAC2, IGF1, IL8, ITGB1, JUP, KIT, LAMA3, LAMA5, LAMB3, LAMC3, LPAR1, MAPK10, MMP1, NCOA4, PDGFA, PDGFB, PDGFRB, PIK3CD, PIK3R2, PIK3R3, PIK3R5, PLCB1, PLCB2, PLCB4, PTGER3, PTGS2, RASSF5, SOS2, SPI1, TGFA,…	[ABL1, ADCY1, ADCY2, ADCY3, ADCY4, ADCY5, ADCY6, ADCY7, ADCY8, ADCY9, AGTR1, AKT1, AKT2, AKT3, APC, APC2, APPL1, AR, ARAF, ARHGEF1, ARHGEF11, ARHGEF12, ARNT, ARNT2, AXIN1, AXIN2, BAD, BAX, BCL2, BCL2L1, BCR, BDKRB1, BDKRB2, BID, BIRC2, BIRC3, BIRC5, BIRC7, BIRC8, BMP2, BMP4, BRAF, BRCA2, CASP3, CASP8, CASP9, CBL, CBLB, CBLC, CCDC6, CCNA1, CCND1, CCNE1, CCNE2, CDC42, CDH1, CDK2, CDK4, CDK6, CDKN1A…	TRUE
KEGG:05140	Leishmaniasis	2.78751	[-1]	[None]	18	24.3243	0.00163114	0.962373	{}	{}	[C3, FCGR2A, FCGR3A, FCGR3B, HLA-DMA, HLA-DMB, HLA-DOA, HLA-DPA1, HLA-DQB1, HLA-DRB5, ITGB1, ITGB2, NCF1, NCF2, PTGS2, PTPN6, TGFB2, TLR4]	[C3, CR1, CYBA, ELK1, FCGR1A, FCGR2A, FCGR2C, FCGR3A, FCGR3B, FOS, HLA-DMA, HLA-DMB, HLA-DOA, HLA-DOB, HLA-DPA1, HLA-DPB1, HLA-DQA1, HLA-DQA2, HLA-DQB1, HLA-DRA, HLA-DRB1, HLA-DRB3, HLA-DRB4, HLA-DRB5, IFNG, IFNGR1, IFNGR2, IL10, IL12A, IL12B, IL1A, IL1B, IL4, IRAK1, IRAK4, ITGA4, ITGAM, ITGB1, ITGB2, JAK1, JAK2, JUN, LOC100509457, LOC101060835, MAP3K7, MAPK1, MAPK11, MAPK12, MAPK13, MAPK14, MAPK…	TRUE
REACTOME:20676	Cell junction organization	2.7778	[-1]	[None]	20	23.2558	0.00166801	0.982455	{}	{}	[CDH12, CDH13, CDH18, CDH2, CLDN1, CLDN14, CLDN15, CLDN4, CLDN5, COL17A1, DST, ILK, INADL, ITGB1, ITGB4, JUP, LAMA3, LAMB3, PVRL4, RSU1]	[ACTN1, ARHGEF6, CADM1, CADM2, CADM3, CD151, CDH1, CDH10, CDH11, CDH12, CDH13, CDH15, CDH17, CDH18, CDH2, CDH24, CDH3, CDH4, CDH5, CDH6, CDH7, CDH8, CDH9, CLDN1, CLDN10, CLDN11, CLDN12, CLDN14, CLDN15, CLDN16, CLDN17, CLDN18, CLDN19, CLDN2, CLDN20, CLDN22, CLDN23, CLDN3, CLDN4, CLDN5, CLDN6, CLDN7, CLDN8, CLDN9, COL17A1, CRB3, CTNNA1, CTNNB1, CTNND1, DST, F11R, FBLIM1, FERMT2, FLNA, FLNC, ILK, IN…	TRUE
REACTOME:20537	Type I hemidesmosome assembly	2.75371	[-1]	[None]	5	55.5556	0.00176315	1	{}	{}	[COL17A1, DST, ITGB4, LAMA3, LAMB3]	[CD151, COL17A1, DST, ITGA6, ITGB4, LAMA3, LAMB3, LAMC2, PLEC]	TRUE
REACTOME:25201	Kinesins	2.73393	[-1]	[None]	9	34.6154	0.0018453	1	{}	{}	[KIF11, KIF18A, KIF20A, KIF2C, KIF3B, KIF3C, KIF4A, KIF5B, KLC3]	[CENPE, KIF11, KIF15, KIF18A, KIF20A, KIF22, KIF23, KIF26A, KIF2A, KIF2B, KIF2C, KIF3A, KIF3B, KIF3C, KIF4A, KIF4B, KIF5A, KIF5B, KIF9, KIFAP3, KIFC1, KLC1, KLC2, KLC3, KLC4, RACGAP1]	TRUE
KEGG:04110	Cell cycle	2.7286	[-1]	[None]	26	20.9677	0.0018681	1	{}	{}	[BUB1, BUB3, CCNA2, CCNB1, CCNB2, CCND1, CCND2, CDC25A, CDC25B, CDC6, CDK1, CDKN2A, CDKN2C, DBF4, GADD45G, HDAC2, MAD1L1, MCM2, PCNA, PLK1, PTTG1, RBL1, SMC1A, SMC3, TGFB2, TTK]	[ABL1, ANAPC1, ANAPC10, ANAPC11, ANAPC13, ANAPC2, ANAPC4, ANAPC5, ANAPC7, ATM, ATR, BUB1, BUB1B, BUB3, CCNA1, CCNA2, CCNB1, CCNB2, CCNB3, CCND1, CCND2, CCND3, CCNE1, CCNE2, CCNH, CDC14A, CDC14B, CDC16, CDC20, CDC23, CDC25A, CDC25B, CDC25C, CDC26, CDC27, CDC45, CDC6, CDC7, CDK1, CDK2, CDK4, CDK6, CDK7, CDKN1A, CDKN1B, CDKN1C, CDKN2A, CDKN2B, CDKN2C, CDKN2D, CHEK1, CHEK2, CREBBP, CUL1, DBF4, E2F1, …	TRUE
KEGG:05340	Primary immunodeficiency	2.7237	[-1]	[None]	11	30.5556	0.00188931	1	{}	{}	[BLNK, BTK, CD3D, CD3E, CD79A, CD8A, CD8B, IL2RG, IL7R, LCK, ZAP70]	[ADA, AICDA, AIRE, BLNK, BTK, CD19, CD3D, CD3E, CD4, CD40, CD40LG, CD79A, CD8A, CD8B, CIITA, DCLRE1C, ICOS, IGLL1, IKBKG, IL2RG, IL7R, JAK3, LCK, ORAI1, PTPRC, RAG1, RAG2, RFX5, RFXANK, RFXAP, TAP1, TAP2, TNFRSF13B, TNFRSF13C, UNG, ZAP70]	TRUE
REACTOME:25078	Interferon gamma signaling	2.71791	[-1]	[None]	21	22.5806	0.00191467	1	{}	{}	[GBP1, GBP4, GBP5, HLA-A, HLA-B, HLA-C, HLA-DPA1, HLA-DQB1, HLA-DQB2, HLA-DRB5, HLA-F, HLA-G, IFI30, NCAM1, OAS2, PTAFR, PTPN6, SOCS3, TRIM22, TRIM29, VCAM1]	[B2M, CAMK2A, CAMK2B, CAMK2D, CAMK2G, CD44, CIITA, FCGR1A, FCGR1B, GBP1, GBP2, GBP3, GBP4, GBP5, GBP6, GBP7, HLA-A, HLA-B, HLA-C, HLA-DPA1, HLA-DPB1, HLA-DQA1, HLA-DQA2, HLA-DQB1, HLA-DQB2, HLA-DRA, HLA-DRB1, HLA-DRB3, HLA-DRB4, HLA-DRB5, HLA-E, HLA-F, HLA-G, ICAM1, IFI30, IFNG, IFNGR1, IFNGR2, IRF1, IRF2, IRF3, IRF4, IRF5, IRF6, IRF7, IRF8, IRF9, JAK1, JAK2, LOC100509457, MID1, MT2A, NCAM1, OAS1…	TRUE
KEGG:05133	Pertussis	2.71707	[-1]	[None]	18	24	0.00191838	1	{}	{}	[C1QA, C1QB, C1QC, C1S, C2, C3, C4BPB, CALML3, CD14, CFL2, CXCL5, IL8, ITGA5, ITGB1, ITGB2, MAPK10, SERPING1, TLR4]	[C1QA, C1QB, C1QC, C1R, C1S, C2, C3, C4A, C4B, C4BPA, C4BPB, C5, CALM1, CALM2, CALM3, CALML3, CALML5, CALML6, CASP1, CASP3, CASP7, CD14, CFL1, CFL2, CXCL5, CXCL6, FOS, GNAI1, GNAI2, GNAI3, IL10, IL12A, IL12B, IL1A, IL1B, IL23A, IL6, IL8, IRAK1, IRAK4, IRF1, IRF3, IRF8, ITGA5, ITGAM, ITGB1, ITGB2, JUN, LY96, MAPK1, MAPK10, MAPK11, MAPK12, MAPK13, MAPK14, MAPK3, MAPK8, MAPK9, MYD88, NFKB1, NLRP3, N…	TRUE
REACTOME:23916	Signal regulatory protein (SIRP) family interactions	2.69595	[-1]	[None]	6	46.1538	0.00201394	1	{}	{}	[FYB, PTK2B, PTPN6, SIRPB1, SIRPG, TYROBP]	[CD47, FYB, GRB2, PTK2, PTK2B, PTPN11, PTPN6, SIRPA, SIRPB1, SIRPG, SKAP2, SRC, TYROBP]	TRUE
REACTOME:6875	Phosphorylation of Emi1	2.65055	[-1]	[None]	4	66.6667	0.00223591	1	{}	{}	[CCNB1, CDK1, FBXO5, PLK1]	[CCNB1, CDC20, CDK1, FBXO5, FZR1, PLK1]	TRUE
REACTOME:7956	Classical antibody-mediated complement activation	2.65055	[-1]	[None]	4	66.6667	0.00223591	1	{}	{}	[C1QA, C1QB, C1QC, C1S]	[C1QA, C1QB, C1QC, C1R, C1S, CRP]	TRUE
REACTOME:1857	Cyclin A/B1 associated events during G2/M transition	2.63679	[-1]	[None]	8	36.3636	0.00230784	1	{}	{}	[CCNA2, CCNB1, CCNB2, CDC25A, CDC25B, CDK1, MNAT1, PLK1]	[CCNA1, CCNA2, CCNB1, CCNB2, CCNH, CDC25A, CDC25B, CDC25C, CDK1, CDK2, CDK7, FOXM1, MNAT1, PKMYT1, PLK1, PPP2CA, PPP2CB, PPP2R1A, PPP2R1B, PPP2R2A, WEE1, XPO1]	TRUE
KEGG:04930	Type II diabetes mellitus	2.5933	[-1]	[None]	13	27.0833	0.00255091	1	{}	{}	[CACNA1A, CACNA1D, IRS2, MAPK10, PIK3CD, PIK3R2, PIK3R3, PIK3R5, PRKCE, PRKCZ, SLC2A4, SOCS3, SOCS4]	[ABCC8, ADIPOQ, CACNA1A, CACNA1B, CACNA1C, CACNA1D, CACNA1E, CACNA1G, GCK, HK1, HK2, HK3, HKDC1, IKBKB, INS, INSR, IRS1, IRS2, IRS4, KCNJ11, MAFA, MAPK1, MAPK10, MAPK3, MAPK8, MAPK9, MTOR, PDX1, PIK3CA, PIK3CB, PIK3CD, PIK3CG, PIK3R1, PIK3R2, PIK3R3, PIK3R5, PKLR, PKM, PRKCD, PRKCE, PRKCZ, SLC2A2, SLC2A4, SOCS1, SOCS2, SOCS3, SOCS4, TNF]	TRUE
WP:69	TCR Signaling Pathway	2.5887	[-1]	[None]	20	22.4719	0.00257812	1	{}	{}	[CBL, CD247, CD3D, CD3E, CD8A, FYB, GATA3, IL15RA, ITK, LAT, MAP4K1, PIK3R2, PSTPIP1, PTK2B, SH2B3, SKAP1, VAV1, VAV3, WAS, ZAP70]	[AKT1, ATF2, BCL10, CARD11, CBL, CBLB, CCR5, CD247, CD28, CD3D, CD3E, CD3G, CD4, CD83, CD8A, CDC42, CHUK, CREB1, CRK, CRKL, DBNL, FAS, FOS, FYB, FYN, GAB2, GATA3, GRAP2, GRB2, HRAS, ICOS, IKBKB, IKBKG, IL15RA, IL17A, IL1A, IL1B, IL6, IL9, IRF4, ITK, ITPR1, JUN, LAT, LHB, MALT1, MAP2K1, MAP2K2, MAP3K14, MAP3K7, MAP3K8, MAP4K1, MAPK1, MAPK14, MAPK3, MAPK8, MAPK9, NCK1, NFATC1, NFATC2, NFKB1, NFKBIA…	TRUE
REACTOME:682	Mitotic Prometaphase	2.5688	[-1]	[None]	23	21.2963	0.002699	1	{}	{}	[BUB1, BUB3, CCNB1, CCNB2, CDCA5, CDK1, CENPA, CENPI, CENPN, ERCC6L, HDAC8, INCENP, KIF18A, KIF2C, MAD1L1, NCAPG, NCAPH, PDS5A, PLK1, RANBP2, SMC1A, SMC2, SMC3]	[AHCTF1, APITD1, APITD1-CORT, AURKB, B9D2, BIRC5, BUB1, BUB1B, BUB3, CASC5, CCNB1, CCNB2, CDC20, CDCA5, CDCA8, CDK1, CENPA, CENPC, CENPE, CENPF, CENPH, CENPI, CENPK, CENPL, CENPM, CENPN, CENPO, CENPP, CENPQ, CENPT, CENPU, CKAP5, CLASP1, CLASP2, CLIP1, CSNK2A1, CSNK2A2, CSNK2B, DSN1, ERCC6L, HDAC8, INCENP, ITGB3BP, KIF18A, KIF2A, KIF2B, KIF2C, KNTC1, MAD1L1, MAD2L1, MAPRE1, MIS12, NCAPD2, NCAPG, N…	TRUE
KEGG:00360	Phenylalanine metabolism	2.55404	[-1]	[None]	7	38.8889	0.00279231	1	{}	{}	[ALDH3A1, ALDH3B1, ALDH3B2, AOC3, GOT2, IL4I1, MAOB]	[ALDH1A3, ALDH3A1, ALDH3B1, ALDH3B2, AOC2, AOC3, DDC, GLYAT, GOT1, GOT2, HPD, IL4I1, MAOA, MAOB, MIF, PAH, PRDX6, TAT]	TRUE
WP:474	Endochondral Ossification	2.52232	[-1]	[None]	16	24.2424	0.00300388	1	{}	{}	[ALPL, BMP7, CHST11, COL2A1, FGFR3, FRZB, GHR, HMGCS1, IGF1, IGF2, MGP, PLAU, RUNX2, SOX5, TGFB2, TIMP3]	[ACAN, ADAMTS1, ADAMTS4, ADAMTS5, AKT1, ALPL, BMP6, BMP7, BMPR1A, CAB39, CALM1, CALM2, CALM3, CDKN1C, CHST11, COL10A1, COL2A1, CSHL1, CST5, CTSV, DDR2, ENPP1, FGF18, FGF2, FGFR1, FGFR3, FRZB, GH1, GHR, GLI3, HDAC4, HMGCS1, IFT88, IGF1, IGF1R, IGF2, IHH, KIF3A, MEF2C, MGP, MMP13, MMP9, NKX3-2, PLAT, PLAU, PRKACA, PTCH1, PTH, PTH1R, PTHLH, RUNX2, RUNX3, SCIN, SERPINH1, SLC38A2, SOX5, SOX6, SOX9, SP…	TRUE
KEGG:04662	B cell receptor signaling pathway	2.51639	[-1]	[None]	17	23.6111	0.00304518	1	{}	{}	[BLNK, BTK, CD79A, CD79B, FCGR2B, INPP5D, LILRB3, PIK3CD, PIK3R2, PIK3R3, PIK3R5, PTPN6, SOS2, SYK, VAV1, VAV2, VAV3]	[AKT1, AKT2, AKT3, BCL10, BLNK, BTK, CARD11, CD19, CD22, CD72, CD79A, CD79B, CD81, CHUK, CR2, DAPP1, FCGR2B, FOS, GRB2, GSK3B, HRAS, IFITM1, IKBKB, IKBKG, INPP5D, INPPL1, JUN, KRAS, LILRB3, LYN, MALT1, MAP2K1, MAP2K2, MAPK1, MAPK3, NFATC1, NFATC2, NFATC3, NFKB1, NFKBIA, NFKBIB, NFKBIE, NRAS, PIK3AP1, PIK3CA, PIK3CB, PIK3CD, PIK3CG, PIK3R1, PIK3R2, PIK3R3, PIK3R5, PLCG2, PPP3CA, PPP3CB, PPP3CC, PP…	TRUE
REACTOME:27283	Interleukin-2 signaling	2.50717	[-1]	[None]	13	26.5306	0.00311048	1	{}	{}	[CDK1, HAVCR2, IL2RB, IL2RG, IL3RA, INPP5D, LCK, PIK3CD, PIK3R2, PIK3R3, PTK2B, PTPN6, SYK]	[CDK1, CSF2, CSF2RA, CSF2RB, GAB2, GRB2, HAVCR2, HRAS, IL2, IL2RA, IL2RB, IL2RG, IL3, IL3RA, IL5, IL5RA, IL6, IL6R, IL6ST, INPP5D, INPPL1, JAK1, JAK2, JAK3, KRAS, LCK, LGALS9, MAP2K1, MAP2K2, MAPK1, MAPK3, NRAS, PIK3CA, PIK3CB, PIK3CD, PIK3R1, PIK3R2, PIK3R3, PTK2B, PTPN11, PTPN6, RAF1, SHC1, SOS1, STAT5A, STAT5B, SYK, TYK2, YWHAB]	TRUE
WP:179	Cell cycle	2.49781	[-1]	[None]	22	21.3592	0.00317828	1	{}	{}	[BUB1, BUB3, CCNA2, CCNB1, CCNB2, CCND2, CDC25A, CDC25B, CDC6, CDK1, CDKN2A, DBF4, HDAC2, HDAC8, MAD1L1, MCM10, MCM2, PCNA, PLK1, PTTG1, RBL1, SMC1A]	[651610, 651921, 731751, ABL1, ARF1, ATM, ATR, BUB1, BUB1B, BUB3, CCNA1, CCNA2, CCNB1, CCNB2, CCNB3, CCND2, CCND3, CCNE1, CCNE2, CCNH, CDC14A, CDC14B, CDC20, CDC25A, CDC25B, CDC25C, CDC45, CDC6, CDC7, CDH1, CDK1, CDK2, CDK4, CDK6, CDKN1A, CDKN1B, CDKN2A, CHEK1, CHEK2, DBF4, E2F1, E2F2, E2F3, E2F4, E2F5, E2F6, EP300, ESPL1, GADD45A, GSK3B, HDAC1, HDAC2, HDAC3, HDAC4, HDAC5, HDAC6, HDAC7, HDAC8, KI…	TRUE
REACTOME:13720	Cell death signalling via NRAGE, NRIF and NADE	2.46107	[-1]	[None]	15	24.5902	0.00345882	1	{}	{}	[APH1B, ARHGAP4, ARHGEF16, ARHGEF3, ARHGEF4, ECT2, FGD3, KALRN, NET1, NGEF, SOS2, TIAM2, VAV1, VAV2, VAV3]	[AATF, ABR, AKAP13, APH1A, APH1B, ARHGAP4, ARHGEF11, ARHGEF12, ARHGEF16, ARHGEF17, ARHGEF18, ARHGEF2, ARHGEF3, ARHGEF4, ARHGEF6, ARHGEF7, ARHGEF9, BAD, BCL2L11, CASP2, CASP3, ECT2, FGD1, FGD2, FGD3, FGD4, ITGB3BP, ITSN1, KALRN, LOC101930241, MAGED1, MAPK8, MCF2, MCF2L, NCSTN, NET1, NGEF, NGF, NGFR, NGFRAP1, OBSCN, PLEKHG2, PLEKHG5, PSEN2, PSENEN, RAC1, RASGRF2, RPS27A, SOS1, SOS2, SQSTM1, TIAM1, …	TRUE
KEGG:04612	Antigen processing and presentation	2.45246	[-1]	[None]	18	22.7848	0.00352806	1	{}	{}	[CD74, CD8A, CD8B, CTSS, HLA-A, HLA-B, HLA-C, HLA-DMA, HLA-DMB, HLA-DOA, HLA-DPA1, HLA-DQB1, HLA-DRB5, HLA-F, HLA-G, HSPA6, IFI30, KLRD1]	[B2M, CALR, CANX, CD4, CD74, CD8A, CD8B, CIITA, CREB1, CTSB, CTSL, CTSS, HLA-A, HLA-B, HLA-C, HLA-DMA, HLA-DMB, HLA-DOA, HLA-DOB, HLA-DPA1, HLA-DPB1, HLA-DQA1, HLA-DQA2, HLA-DQB1, HLA-DRA, HLA-DRB1, HLA-DRB3, HLA-DRB4, HLA-DRB5, HLA-E, HLA-F, HLA-G, HSP90AA1, HSP90AB1, HSPA1A, HSPA1B, HSPA1L, HSPA2, HSPA4, HSPA5, HSPA6, HSPA8, IFI30, IFNG, KIR2DL1, KIR2DL2, KIR2DL3, KIR2DL4, KIR2DL5A, KIR2DS1, KI…	TRUE
KEGG:05142	Chagas disease (American trypanosomiasis)	2.44365	[-1]	[None]	22	21.1538	0.00360042	1	{}	{}	[C1QA, C1QB, C1QC, C3, CD247, CD3D, CD3E, GNA14, GNAO1, IL8, MAPK10, PIK3CD, PIK3R2, PIK3R3, PIK3R5, PLCB1, PLCB2, PLCB4, PPP2R2B, TGFB2, TGFBR1, TLR4]	[ACE, ADCY1, AKT1, AKT2, AKT3, BDKRB2, C1QA, C1QB, C1QC, C3, CALR, CASP8, CCL2, CCL3, CCL3L1, CCL3L3, CCL5, CD247, CD3D, CD3E, CD3G, CFLAR, CHUK, FADD, FAS, FASLG, FOS, GNA11, GNA14, GNA15, GNAI1, GNAI2, GNAI3, GNAL, GNAO1, GNAQ, GNAS, IFNB1, IFNG, IFNGR1, IFNGR2, IKBKB, IKBKG, IL10, IL12A, IL12B, IL1B, IL2, IL6, IL8, IRAK1, IRAK4, JUN, MAP2K4, MAPK1, MAPK10, MAPK11, MAPK12, MAPK13, MAPK14, MAPK3…	TRUE
REACTOME:121206	Chondroitin sulfate/dermatan sulfate metabolism	2.42412	[-1]	[None]	13	26	0.00376601	1	{}	{}	[BGN, CHST11, CHST9, CHSY3, CSGALNACT1, DCN, GPC3, GPC6, GXYLT1, HYAL1, SDC1, SDC2, VCAN]	[AGRN, ARSB, B3GALT6, B3GAT1, B3GAT2, B3GAT3, B4GALT7, BCAN, BGN, CHPF, CHPF2, CHST11, CHST12, CHST13, CHST14, CHST15, CHST3, CHST7, CHST9, CHSY1, CHSY3, CSGALNACT1, CSGALNACT2, CSPG4, CSPG5, DCN, DSEL, GPC1, GPC2, GPC3, GPC4, GPC5, GPC6, GXYLT1, GXYLT2, HEXA, HEXB, HSPG2, HYAL1, HYAL3, IDS, IDUA, LOC101927181, NCAN, SDC1, SDC2, SDC3, SDC4, UST, VCAN]	TRUE
KEGG:04960	Aldosterone-regulated sodium reabsorption	2.4198	[-1]	[None]	11	28.2051	0.00380362	1	{}	{}	[ATP1A3, ATP1B1, ATP1B2, IGF1, NR3C2, PIK3CD, PIK3R2, PIK3R3, PIK3R5, SCNN1A, SGK1]	[ATP1A1, ATP1A2, ATP1A3, ATP1A4, ATP1B1, ATP1B2, ATP1B3, ATP1B4, FXYD2, FXYD4, HSD11B2, IGF1, INS, INSR, IRS1, KCNJ1, KRAS, MAPK1, MAPK3, NEDD4L, NR3C2, PDPK1, PIK3CA, PIK3CB, PIK3CD, PIK3CG, PIK3R1, PIK3R2, PIK3R3, PIK3R5, PRKCA, PRKCB, PRKCG, SCNN1A, SCNN1B, SCNN1G, SFN, SGK1, SLC9A3R2]	TRUE
WP:167	Eicosanoid Synthesis	2.39973	[-1]	[None]	7	36.8421	0.00398358	1	{}	{}	[ALOX5, PLA2G2A, PLA2G6, PTGDS, PTGIS, PTGS2, TBXAS1]	[ALOX12, ALOX15B, ALOX5, ALOX5AP, DPEP1, GGT1, LTA4H, LTC4S, PLA2G2A, PLA2G6, PNPLA3, PNPLA8, PTGDS, PTGES, PTGES2, PTGIS, PTGS1, PTGS2, TBXAS1]	TRUE
REACTOME:19200	Other semaphorin interactions	2.39973	[-1]	[None]	7	36.8421	0.00398358	1	{}	{}	[ITGB1, PLXNA2, PLXNC1, SEMA4A, SEMA4D, TREM2, TYROBP]	[CD72, ITGA1, ITGB1, PLXNA1, PLXNA2, PLXNA4, PLXNB3, PLXNC1, PLXND1, PTPRC, SEMA3E, SEMA4A, SEMA4D, SEMA5A, SEMA6A, SEMA6D, SEMA7A, TREM2, TYROBP]	TRUE
REACTOME:268678	Defective B3GAT3 causes JDSSDHD	2.39973	[-1]	[None]	7	36.8421	0.00398358	1	{}	{}	[BGN, DCN, GPC3, GPC6, SDC1, SDC2, VCAN]	[AGRN, BCAN, BGN, CSPG4, CSPG5, DCN, GPC1, GPC2, GPC3, GPC4, GPC5, GPC6, HSPG2, NCAN, SDC1, SDC2, SDC3, SDC4, VCAN]	TRUE
REACTOME:268749	Defective B4GALT7 causes EDS, progeroid type	2.39973	[-1]	[None]	7	36.8421	0.00398358	1	{}	{}	[BGN, DCN, GPC3, GPC6, SDC1, SDC2, VCAN]	[AGRN, BCAN, BGN, CSPG4, CSPG5, DCN, GPC1, GPC2, GPC3, GPC4, GPC5, GPC6, HSPG2, NCAN, SDC1, SDC2, SDC3, SDC4, VCAN]	TRUE
WP:430	Statin Pathway	2.3674	[-1]	[None]	9	31.0345	0.00429144	1	{}	{}	[APOA2, APOC1, APOC2, APOE, HMGCR, LDLR, LIPC, SOAT1, SQLE]	[ABCA1, ABCG5, ABCG8, ACSS1, APOA1, APOA2, APOA4, APOA5, APOB, APOC1, APOC2, APOC3, APOE, CETP, CYP7A1, DGAT1, FDFT1, HMGCR, LCAT, LDLR, LIPC, LPL, LRP1, MTTP, PDIA2, PLTP, SCARB1, SOAT1, SQLE]	TRUE
REACTOME:160300	Binding and Uptake of Ligands by Scavenger Receptors	2.32724	[-1]	[None]	11	27.5	0.00470716	1	{}	{}	[APOE, APOL1, CD36, COL1A1, COL1A2, COL3A1, COLEC12, HBB, HP, MARCO, STAB1]	[ALB, AMBP, APOA1, APOB, APOE, APOL1, CALR, CD163, CD36, COL1A1, COL1A2, COL3A1, COL4A1, COL4A2, COLEC11, COLEC12, FTH1, FTL, HBA1, HBA2, HBB, HP, HPR, HPX, HSP90AA1, HSP90B1, HSPH1, HYOU1, LRP1, MARCO, MASP1, MSR1, SAA1, SCARA5, SCARB1, SCARF1, SCGB3A2, SPARC, STAB1, STAB2]	TRUE
REACTOME:11068	Nef and signal transduction	2.3244	[-1]	[None]	4	57.1429	0.00473802	1	{}	{}	[CD247, DOCK2, HCK, LCK]	[CD247, DOCK2, FYN, HCK, LCK, PAK2, RAC1]	TRUE
REACTOME:160122	Activation of NIMA Kinases NEK9, NEK6, NEK7	2.3244	[-1]	[None]	4	57.1429	0.00473802	1	{}	{}	[CCNB1, CCNB2, CDK1, PLK1]	[CCNB1, CCNB2, CDK1, NEK6, NEK7, NEK9, PLK1]	TRUE
KEGG:04014	Ras signaling pathway	2.31836	[-1]	[None]	40	17.5439	0.00480439	1	{}	{}	[ABL2, CALML3, CSF1R, EFNA1, EFNA5, ETS1, FGF1, FGF11, FGF13, FGF22, FGF5, FGFR3, GNG2, GNG4, GNG7, IGF1, KIT, LAT, MAPK10, MRAS, PAK6, PDGFA, PDGFB, PDGFD, PDGFRB, PIK3CD, PIK3R2, PIK3R3, PIK3R5, PLA2G2A, PLA2G6, PLCE1, RAP1B, RAPGEF5, RASA4, RASSF5, SHC2, SOS2, VEGFC, ZAP70]	[ABL1, ABL2, AKT1, AKT2, AKT3, ANGPT1, ANGPT2, ANGPT4, ARF6, BAD, BCL2L1, BRAP, CALM1, CALM2, CALM3, CALML3, CALML5, CALML6, CDC42, CHUK, CSF1, CSF1R, EFNA1, EFNA2, EFNA3, EFNA4, EFNA5, EGF, EGFR, ELK1, EPHA2, ETS1, ETS2, EXOC2, FASLG, FGF1, FGF10, FGF11, FGF12, FGF13, FGF14, FGF16, FGF17, FGF18, FGF19, FGF2, FGF20, FGF21, FGF22, FGF23, FGF3, FGF4, FGF5, FGF6, FGF7, FGF8, FGF9, FGFR1, FGFR2, FGFR…	TRUE
REACTOME:75790	Cytokine Signaling in Immune system	2.29803	[-1]	[None]	51	16.6124	0.00503468	1	{}	{}	[BLNK, BST2, CBL, CDK1, GBP1, GBP4, GBP5, GHR, HAVCR2, HCK, HLA-A, HLA-B, HLA-C, HLA-DPA1, HLA-DQB1, HLA-DQB2, HLA-DRB5, HLA-F, HLA-G, IFI30, IFI6, IL18, IL1R1, IL2RB, IL2RG, IL3RA, IL7, IL7R, INPP5D, IRS2, KPNA2, LCK, NCAM1, NUP210, OAS2, PIK3CD, PIK3R2, PIK3R3, PTAFR, PTK2B, PTPN6, RANBP2, RSAD2, SOCS3, SYK, TRIM22, TRIM29, UBE2E1, VAV1, VCAM1, XAF1]	[AAAS, ADAM17, ADAR, ARIH1, B2M, BLNK, BST2, BTRC, CAMK2A, CAMK2B, CAMK2D, CAMK2G, CASP1, CBL, CD44, CDK1, CHUK, CIITA, CISH, CRK, CRKL, CSF2, CSF2RA, CSF2RB, CSH1, CUL1, DDX58, EGR1, EIF2AK2, EIF4A1, EIF4A2, EIF4A3, EIF4E, EIF4E2, EIF4E3, EIF4G1, EIF4G2, EIF4G3, FCGR1A, FCGR1B, FLNB, FYN, GAB2, GBP1, GBP2, GBP3, GBP4, GBP5, GBP6, GBP7, GH1, GH2, GHR, GRB2, HAVCR2, HCK, HERC5, HGF, HLA-A, HLA-B, …	TRUE
REACTOME:115529	Interleukin-7 signaling	2.2762	[-1]	[None]	5	45.4545	0.00529415	1	{}	{}	[IL2RG, IL7, IL7R, PIK3R2, PIK3R3]	[HGF, IL2RG, IL7, IL7R, JAK1, JAK3, PIK3R1, PIK3R2, PIK3R3, STAT5A, STAT5B]	TRUE
WP:453	Inflammatory Response Pathway	2.25878	[-1]	[None]	9	30	0.00551082	1	{}	{}	[CD86, COL1A1, COL1A2, COL3A1, IL2RB, IL2RG, LAMA5, LCK, ZAP70]	[CD28, CD40, CD40LG, CD80, CD86, COL1A1, COL1A2, COL3A1, FN1, IFNG, IL2, IL2RA, IL2RB, IL2RG, IL4, IL4R, IL5, IL5RA, LAMA5, LAMB1, LAMB2, LAMC1, LAMC2, LCK, THBS1, THBS3, TNFRSF1A, TNFRSF1B, VTN, ZAP70]	TRUE
REACTOME:160125	Visual phototransduction	2.24655	[-1]	[None]	20	21.0526	0.00566828	1	{}	{}	[APOA2, APOC2, APOE, BCO2, GPC3, GPC6, LDLR, LRP10, LRP2, MYO7A, PDE6B, PDE6G, PLB1, RBP1, RDH12, RLBP1, SAG, SDC1, SDC2, SDR9C7]	[ABCA4, AGRN, AKR1B10, AKR1C1, AKR1C3, AKR1C4, APOA1, APOA2, APOA4, APOB, APOC2, APOC3, APOE, APOM, BCMO1, BCO2, CALM1, CALM2, CALM3, CLPS, CNGA1, CNGB1, DHRS3, DHRS9, FNTA, FNTB, GNB1, GNB5, GNGT1, GPC1, GPC2, GPC3, GPC4, GPC5, GPC6, GRK1, GUCA1A, GUCA1B, GUCA1C, GUCY2D, GUCY2F, HSD17B1, HSD17B6, HSPG2, LDLR, LOC101060233, LPL, LRAT, LRP1, LRP10, LRP12, LRP2, LRP8, METAP1, METAP2, MYO7A, NAPEPLD…	TRUE
REACTOME:268324	Diseases of glycosylation	2.24517	[-1]	[None]	8	32	0.00568634	1	{}	{}	[BGN, DCN, FMOD, GPC3, GPC6, SDC1, SDC2, VCAN]	[AGRN, BCAN, BGN, CSPG4, CSPG5, DCN, FMOD, GPC1, GPC2, GPC3, GPC4, GPC5, GPC6, HSPG2, KERA, LUM, NCAN, OGN, OMD, PRELP, SDC1, SDC2, SDC3, SDC4, VCAN]	TRUE
REACTOME:268624	Diseases associated with glycosaminoglycan metabolism	2.24517	[-1]	[None]	8	32	0.00568634	1	{}	{}	[BGN, DCN, FMOD, GPC3, GPC6, SDC1, SDC2, VCAN]	[AGRN, BCAN, BGN, CSPG4, CSPG5, DCN, FMOD, GPC1, GPC2, GPC3, GPC4, GPC5, GPC6, HSPG2, KERA, LUM, NCAN, OGN, OMD, PRELP, SDC1, SDC2, SDC3, SDC4, VCAN]	TRUE
KEGG:04540	Gap junction	2.22865	[-1]	[None]	19	21.3483	0.0059068	1	{}	{}	[ADCY2, ADCY4, CDK1, GJA1, GUCY1B3, LPAR1, MAP2K5, MAP3K2, PDGFA, PDGFB, PDGFD, PDGFRB, PLCB1, PLCB2, PLCB4, SOS2, TUBA4A, TUBB2B, TUBB4B]	[ADCY1, ADCY2, ADCY3, ADCY4, ADCY5, ADCY6, ADCY7, ADCY8, ADCY9, ADRB1, CDK1, CSNK1D, DRD1, DRD2, EGF, EGFR, GJA1, GJD2, GNA11, GNAI1, GNAI2, GNAI3, GNAQ, GNAS, GRB2, GRM1, GRM5, GUCY1A2, GUCY1A3, GUCY1B3, HRAS, HTR2A, HTR2B, HTR2C, ITPR1, ITPR2, ITPR3, KRAS, LPAR1, MAP2K1, MAP2K2, MAP2K5, MAP3K2, MAPK1, MAPK3, MAPK7, NRAS, PDGFA, PDGFB, PDGFC, PDGFD, PDGFRA, PDGFRB, PLCB1, PLCB2, PLCB3, PLCB4, PR…	TRUE
REACTOME:160123	Fcgamma receptor (FCGR) dependent phagocytosis	2.21296	[-1]	[None]	18	21.6867	0.006124	1	{}	{}	[ACTR3, BTK, CD247, FCGR2A, FCGR3A, HCK, MYO5A, NCKAP1, PIK3R2, PLA2G6, PLD4, PRKCE, SYK, VAV1, VAV2, VAV3, WAS, WASF3]	[ABI1, ABI2, ABL1, ACTB, ACTG1, ACTR2, ACTR3, AHCYL1, ARPC1A, ARPC2, ARPC3, ARPC4, ARPC5, BAIAP2, BRK1, BTK, CD247, CD3G, CDC42, CFL1, CRK, CYFIP1, CYFIP2, DOCK1, ELMO2, FCGR1A, FCGR2A, FCGR2C, FCGR3A, FGR, FYN, GRB2, HCK, HSP90AA1, HSP90AB1, ITPR1, ITPR2, ITPR3, LIMK1, LYN, MAPK1, MAPK3, MYH2, MYH9, MYO10, MYO1C, MYO5A, MYO9B, NCK1, NCKAP1, NCKIPSD, PAK1, PIK3CA, PIK3CB, PIK3R1, PIK3R2, PLA2G6, …	TRUE
REACTOME:15518	Transmembrane transport of small molecules	2.20571	[-1]	[None]	87	15.0259	0.00622713	1	{}	{}	[ABCA12, ABCA3, ABCA6, ABCA8, ABCA9, ABCB5, ABCC11, ABCC3, ABCC9, ABCE1, ABCG1, ADCY2, ADCY4, ADD2, ANKH, ANO10, ANO9, APOD, AQP1, AQP3, ASIC3, ATP10B, ATP11B, ATP1A3, ATP1B1, ATP1B2, ATP2A3, ATP6V0A4, ATP6V0D2, ATP6V1B1, ATP7B, ATP8A2, CLIC2, FKBP1B, FXYD1, FXYD3, GABRB3, GNG2, GNG4, GNG7, MYO5B, NIPAL4, NUP210, PRKAR1B, RANBP2, RHBG, RHCG, RYR1, SCNN1A, SCNN1D, SGK1, SLC11A1, SLC12A7, SLC13A3, …	[AAAS, ABCA10, ABCA12, ABCA2, ABCA3, ABCA4, ABCA6, ABCA7, ABCA8, ABCA9, ABCB1, ABCB10, ABCB5, ABCB6, ABCB7, ABCB8, ABCB9, ABCC1, ABCC10, ABCC11, ABCC2, ABCC3, ABCC4, ABCC5, ABCC6, ABCC8, ABCC9, ABCD1, ABCD2, ABCD3, ABCE1, ABCF1, ABCG1, ABCG2, ABCG4, ABCG5, ABCG8, ADCY1, ADCY2, ADCY3, ADCY4, ADCY5, ADCY6, ADCY7, ADCY8, ADCY9, ADD1, ADD2, ADD3, ALB, ANKH, ANO1, ANO10, ANO2, ANO3, ANO4, ANO5, ANO6, …	TRUE
KEGG:05218	Melanoma	2.19036	[-1]	[None]	16	22.5352	0.00645119	1	{}	{}	[CCND1, CDKN2A, FGF1, FGF11, FGF13, FGF22, FGF5, IGF1, PDGFA, PDGFB, PDGFD, PDGFRB, PIK3CD, PIK3R2, PIK3R3, PIK3R5]	[AKT1, AKT2, AKT3, ARAF, BAD, BRAF, CCND1, CDH1, CDK4, CDK6, CDKN1A, CDKN2A, E2F1, E2F2, E2F3, EGF, EGFR, FGF1, FGF10, FGF11, FGF12, FGF13, FGF14, FGF16, FGF17, FGF18, FGF19, FGF2, FGF20, FGF21, FGF22, FGF23, FGF3, FGF4, FGF5, FGF6, FGF7, FGF8, FGF9, FGFR1, HGF, HRAS, IGF1, IGF1R, KRAS, MAP2K1, MAP2K2, MAPK1, MAPK3, MDM2, MET, MITF, NRAS, PDGFA, PDGFB, PDGFC, PDGFD, PDGFRA, PDGFRB, PIK3CA, PIK3CB…	TRUE
KEGG:05414	Dilated cardiomyopathy	2.17426	[-1]	[None]	19	21.1111	0.0066949	1	{}	{}	[ADCY2, ADCY4, CACNA1D, CACNA2D3, CACNA2D4, DMD, IGF1, ITGA10, ITGA5, ITGA7, ITGB1, ITGB3, ITGB4, ITGB8, SGCA, SGCB, SGCD, TGFB2, TPM4]	[ACTB, ACTC1, ACTG1, ADCY1, ADCY2, ADCY3, ADCY4, ADCY5, ADCY6, ADCY7, ADCY8, ADCY9, ADRB1, ATP2A2, CACNA1C, CACNA1D, CACNA1F, CACNA1S, CACNA2D1, CACNA2D2, CACNA2D3, CACNA2D4, CACNB1, CACNB2, CACNB3, CACNB4, CACNG1, CACNG2, CACNG3, CACNG4, CACNG5, CACNG6, CACNG7, CACNG8, DAG1, DES, DMD, EMD, GNAS, IGF1, ITGA1, ITGA10, ITGA11, ITGA2, ITGA2B, ITGA3, ITGA4, ITGA5, ITGA6, ITGA7, ITGA8, ITGA9, ITGAV, I…	TRUE
KEGG:04630	Jak-STAT signaling pathway	2.17194	[-1]	[None]	29	18.5897	0.00673066	1	{}	{}	[CBL, CCND1, CCND2, CLCF1, CSF3R, GHR, IL10RA, IL11, IL12RB1, IL15, IL15RA, IL20RB, IL24, IL2RB, IL2RG, IL3RA, IL7, IL7R, LIF, PIK3CD, PIK3R2, PIK3R3, PIK3R5, PTPN6, SOCS3, SOCS4, SOS2, SPRY2, STAT4]	[AKT1, AKT2, AKT3, BCL2L1, CBL, CBLB, CBLC, CCND1, CCND2, CCND3, CISH, CLCF1, CNTF, CNTFR, CREBBP, CRLF2, CSF2, CSF2RA, CSF2RB, CSF3, CSF3R, CSH1, CSH2, CTF1, EP300, EPO, EPOR, GH1, GH2, GHR, GRB2, IFNA1, IFNA10, IFNA13, IFNA14, IFNA16, IFNA17, IFNA2, IFNA21, IFNA4, IFNA5, IFNA6, IFNA7, IFNA8, IFNAR1, IFNAR2, IFNB1, IFNE, IFNG, IFNGR1, IFNGR2, IFNK, IFNL1, IFNL2, IFNL3, IFNLR1, IFNW1, IL10, IL10R…	TRUE
REACTOME:15550	Insulin processing	2.13115	[-1]	[None]	8	30.7692	0.00739348	1	{}	{}	[CPE, EXOC4, EXOC5, EXOC6, KIF5B, KIF5C, MYO5A, PCSK2]	[CPE, CPN1, ERO1L, ERO1LB, EXOC1, EXOC2, EXOC3, EXOC4, EXOC5, EXOC6, EXOC7, EXOC8, INS, KIF5A, KIF5B, KIF5C, MYO5A, PCSK1, PCSK2, RAB27A, SLC30A5, SLC30A6, SLC30A7, SLC30A8, STX1A, VAMP2]	TRUE
REACTOME:121408	A tetrasaccharide linker sequence is required for GAG synthesis	2.13115	[-1]	[None]	8	30.7692	0.00739348	1	{}	{}	[BGN, DCN, GPC3, GPC6, GXYLT1, SDC1, SDC2, VCAN]	[AGRN, B3GALT6, B3GAT1, B3GAT2, B3GAT3, B4GALT7, BCAN, BGN, CSPG4, CSPG5, DCN, GPC1, GPC2, GPC3, GPC4, GPC5, GPC6, GXYLT1, GXYLT2, HSPG2, NCAN, SDC1, SDC2, SDC3, SDC4, VCAN]	TRUE
REACTOME:160158	Role of phospholipids in phagocytosis	2.13115	[-1]	[None]	8	30.7692	0.00739348	1	{}	{}	[CD247, FCGR2A, FCGR3A, PIK3R2, PLA2G6, PLD4, PRKCE, SYK]	[AHCYL1, CD247, CD3G, FCGR1A, FCGR2A, FCGR2C, FCGR3A, ITPR1, ITPR2, ITPR3, PIK3CA, PIK3CB, PIK3R1, PIK3R2, PLA2G6, PLCG1, PLCG2, PLD1, PLD2, PLD3, PLD4, PPAPDC1A, PPAPDC1B, PRKCD, PRKCE, SYK]	TRUE
WP:410	Diurnally regulated genes with circadian orthologs	2.13097	[-1]	[None]	12	25	0.00739648	1	{}	{}	[CEBPB, CLDN5, CLOCK, ETV6, HLA-DMA, IDI1, KLF9, NCKAP1, NCOA4, PER2, PPP1R3C, RBPMS]	[ARNTL, AZIN1, BTG1, CBX3, CEBPB, CLDN5, CLOCK, CRY1, CRY2, DAZAP2, DNAJA1, EIF4G2, ERC2, ETV6, G0S2, GFRA1, GSTM3, GSTP1, HERPUD1, HIST1H2BN, HLA-DMA, HSPA8, IDI1, KLF9, MYF6, NCKAP1, NCOA4, NR1D2, PER1, PER2, PIGF, PPP1R3C, PPP2CB, PSMA4, PURA, QKI, RBPMS, SF3A3, STBD1, SUMO1, SUMO3, TAB2, TOB1, TUBB3, UCP3, UGP2, VAPA, ZFR]	TRUE
REACTOME:120989	Chondroitin sulfate biosynthesis	2.12676	[-1]	[None]	7	33.3333	0.00746853	1	{}	{}	[BGN, CHST11, CHST9, CHSY3, CSGALNACT1, DCN, VCAN]	[BCAN, BGN, CHPF, CHPF2, CHST11, CHST12, CHST13, CHST15, CHST3, CHST7, CHST9, CHSY1, CHSY3, CSGALNACT1, CSGALNACT2, CSPG4, CSPG5, DCN, LOC101927181, NCAN, VCAN]	TRUE
REACTOME:13552	Integrin cell surface interactions	2.12092	[-1]	[None]	15	22.7273	0.0075698	1	{}	{}	[COL13A1, COL16A1, COL9A2, COMP, ICAM2, ITGA10, ITGA5, ITGA7, ITGAL, ITGB1, ITGB2, ITGB3, ITGB8, JAM2, VCAM1]	[AGRN, BSG, CD44, CD47, CDH1, COL13A1, COL16A1, COL18A1, COL23A1, COL4A1, COL4A2, COL4A3, COL4A4, COL9A1, COL9A2, COL9A3, COMP, DAG1, F11R, FBN1, FGA, FGB, FGG, FN1, HSPG2, IBSP, ICAM1, ICAM2, ICAM3, ICAM4, ITGA1, ITGA10, ITGA11, ITGA2, ITGA2B, ITGA3, ITGA4, ITGA5, ITGA6, ITGA7, ITGA8, ITGA9, ITGAD, ITGAE, ITGAL, ITGAM, ITGAV, ITGAX, ITGB1, ITGB2, ITGB3, ITGB5, ITGB6, ITGB7, ITGB8, JAM2, JAM3, KD…	TRUE
WP:428	Wnt Signaling Pathway	2.11728	[-1]	[None]	14	23.3333	0.00763337	1	{}	{}	[APC, CCND1, CCND2, FOSL1, FRAT1, FZD3, FZD8, LDLR, MAPK10, PLAU, PRKCE, PRKCZ, PRKD1, WNT4]	[APC, AXIN1, CCND1, CCND2, CCND3, CSNK1E, CTNNB1, DVL1, DVL2, DVL3, FBXW2, FOSL1, FRAT1, FZD1, FZD10, FZD2, FZD3, FZD5, FZD6, FZD7, FZD8, FZD9, GSK3B, JUN, LDLR, MAPK10, MAPK9, MYC, PAFAH1B1, PLAU, PPP2R5C, PPP2R5E, PRKCA, PRKCB, PRKCD, PRKCE, PRKCG, PRKCH, PRKCI, PRKCQ, PRKCZ, PRKD1, RAC1, RHOA, SFRP4, WNT1, WNT10A, WNT10B, WNT11, WNT16, WNT2, WNT2B, WNT3, WNT3A, WNT4, WNT5A, WNT5B, WNT6, WNT7A,…	TRUE
KEGG:04660	T cell receptor signaling pathway	2.11564	[-1]	[None]	21	20.1923	0.00766234	1	{}	{}	[CBL, CD247, CD3D, CD3E, CD8A, CD8B, CTLA4, ITK, LAT, LCK, PAK6, PIK3CD, PIK3R2, PIK3R3, PIK3R5, PTPN6, SOS2, VAV1, VAV2, VAV3, ZAP70]	[AKT1, AKT2, AKT3, BCL10, CARD11, CBL, CBLB, CBLC, CD247, CD28, CD3D, CD3E, CD3G, CD4, CD40LG, CD8A, CD8B, CDC42, CDK4, CHUK, CSF2, CTLA4, DLG1, FOS, FYN, GRAP2, GRB2, GSK3B, HRAS, ICOS, IFNG, IKBKB, IKBKG, IL10, IL2, IL4, IL5, ITK, JUN, KRAS, LAT, LCK, LCP2, MALT1, MAP2K1, MAP2K2, MAP2K7, MAP3K14, MAP3K7, MAP3K8, MAPK1, MAPK11, MAPK12, MAPK13, MAPK14, MAPK3, MAPK9, NCK1, NCK2, NFATC1, NFATC2, NF…	TRUE
REACTOME:22232	Signaling by Interleukins	2.09355	[-1]	[None]	22	19.8198	0.00806208	1	{}	{}	[BLNK, CBL, CDK1, HAVCR2, HCK, IL18, IL1R1, IL2RB, IL2RG, IL3RA, IL7, IL7R, INPP5D, LCK, PIK3CD, PIK3R2, PIK3R3, PTK2B, PTPN6, SOCS3, SYK, VAV1]	[BLNK, BTRC, CASP1, CBL, CDK1, CHUK, CRK, CRKL, CSF2, CSF2RA, CSF2RB, CUL1, FYN, GAB2, GRB2, HAVCR2, HCK, HGF, HRAS, IKBKB, IKBKG, IL18, IL1A, IL1B, IL1R1, IL1R2, IL1RAP, IL1RN, IL2, IL2RA, IL2RB, IL2RG, IL3, IL3RA, IL5, IL5RA, IL6, IL6R, IL6ST, IL7, IL7R, INPP5D, INPPL1, IRAK1, IRAK2, IRAK3, IRAK4, JAK1, JAK2, JAK3, KRAS, LCK, LGALS9, LYN, MAP2K1, MAP2K2, MAP2K4, MAP2K6, MAP3K3, MAP3K7, MAP3K8, …	TRUE
REACTOME:147814	DAP12 signaling	2.08879	[-1]	[None]	30	18.1818	0.00815095	1	{}	{}	[ADCY2, ADCY4, BTK, CD86, CDK1, FGF1, FGF22, FGF5, FGFR3, IRS2, KIT, KLRD1, KLRK1, LAT, LCK, NRG1, PDGFA, PDGFB, PDGFRB, PIK3CD, PIK3R2, PIK3R3, PRKAR1B, PRKCE, SYK, TREM2, TYROBP, VAV1, VAV2, VAV3]	[ADCY1, ADCY2, ADCY3, ADCY4, ADCY5, ADCY6, ADCY7, ADCY8, ADCY9, ADRBK1, AGO1, AGO2, AGO3, AGO4, AHCYL1, AKT1, AKT1S1, AKT2, AKT3, B2M, BAD, BTC, BTK, CALM1, CALM2, CALM3, CAMK4, CASP9, CD19, CD28, CD80, CD86, CDK1, CDKN1A, CDKN1B, CHUK, CREB1, EGF, EGFR, ERBB2, ERBB3, ERBB4, EREG, FGF1, FGF10, FGF16, FGF17, FGF18, FGF19, FGF2, FGF20, FGF22, FGF23, FGF3, FGF4, FGF5, FGF6, FGF7, FGF8, FGF9, FGFR1, …	TRUE
REACTOME:8012	Creation of C4 and C2 activators	2.08527	[-1]	[None]	5	41.6667	0.00821723	1	{}	{}	[C1QA, C1QB, C1QC, C1S, FCN1]	[C1QA, C1QB, C1QC, C1R, C1S, CRP, FCN1, FCN2, FCN3, MASP1, MASP2, MBL2]	TRUE
KEGG:05152	Tuberculosis	2.08228	[-1]	[None]	32	17.8771	0.00827413	1	{}	{}	[ATP6V0A4, ATP6V0D2, C3, CALML3, CASP10, CD14, CD74, CEBPB, CLEC4E, CLEC7A, CORO1A, CTSS, FCER1G, FCGR2A, FCGR2B, FCGR3A, FCGR3B, HLA-DMA, HLA-DMB, HLA-DOA, HLA-DPA1, HLA-DQB1, HLA-DRB5, IL10RA, IL18, ITGB2, LSP1, MAPK10, SPHK1, SYK, TGFB2, TLR4]	[AKT1, AKT2, AKT3, APAF1, ARHGEF12, ATP6AP1, ATP6V0A1, ATP6V0A2, ATP6V0A4, ATP6V0B, ATP6V0C, ATP6V0D1, ATP6V0D2, ATP6V1H, BAD, BAX, BCL10, BCL2, BID, C3, CALM1, CALM2, CALM3, CALML3, CALML5, CALML6, CAMK2A, CAMK2B, CAMK2D, CAMK2G, CAMP, CARD9, CASP10, CASP3, CASP8, CASP9, CD14, CD209, CD74, CEBPB, CEBPG, CIITA, CLEC4E, CLEC4M, CLEC7A, CORO1A, CR1, CREB1, CREBBP, CTSD, CTSS, CYCS, CYP27B1, EEA1, E…	TRUE
REACTOME:15480	ABC-family proteins mediated transport	2.0723	[-1]	[None]	11	25.5814	0.00846641	1	{}	{}	[ABCA12, ABCA3, ABCA6, ABCA8, ABCA9, ABCB5, ABCC11, ABCC3, ABCC9, ABCE1, ABCG1]	[ABCA10, ABCA12, ABCA2, ABCA3, ABCA4, ABCA6, ABCA7, ABCA8, ABCA9, ABCB1, ABCB10, ABCB5, ABCB6, ABCB7, ABCB8, ABCB9, ABCC1, ABCC10, ABCC11, ABCC2, ABCC3, ABCC4, ABCC5, ABCC6, ABCC8, ABCC9, ABCD1, ABCD2, ABCD3, ABCE1, ABCF1, ABCG1, ABCG4, ABCG5, ABCG8, APOA1, CFTR, EIF2S1, EIF2S2, EIF2S3, PEX19, PEX3, RNASEL]	TRUE
REACTOME:121100	Linoleic acid (LA) metabolism	2.06501	[-1]	[None]	4	50	0.00860965	1	{}	{}	[ACSL1, ELOVL2, FADS1, FADS2]	[ABCD1, ACSL1, ELOVL1, ELOVL2, ELOVL3, ELOVL5, FADS1, FADS2]	TRUE
KEGG:04672	Intestinal immune network for IgA production	2.05618	[-1]	[None]	12	24.4898	0.00878653	1	{}	{}	[CD86, CXCL12, CXCR4, HLA-DMA, HLA-DMB, HLA-DOA, HLA-DPA1, HLA-DQB1, HLA-DRB5, ICOSLG, IL15, IL15RA]	[AICDA, CCL25, CCL28, CCR10, CCR9, CD28, CD40, CD40LG, CD80, CD86, CXCL12, CXCR4, HLA-DMA, HLA-DMB, HLA-DOA, HLA-DOB, HLA-DPA1, HLA-DPB1, HLA-DQA1, HLA-DQA2, HLA-DQB1, HLA-DRA, HLA-DRB1, HLA-DRB3, HLA-DRB4, HLA-DRB5, ICOS, ICOSLG, IL10, IL15, IL15RA, IL2, IL4, IL5, IL6, ITGA4, ITGB7, LOC100509457, LOC101060835, LTBR, MADCAM1, MAP3K14, PIGR, TGFB1, TNFRSF13B, TNFRSF13C, TNFRSF17, TNFSF13, TNFSF13B]	TRUE
REACTOME:163906	ECM proteoglycans	2.05027	[-1]	[None]	13	23.6364	0.00890704	1	{}	{}	[BGN, COL9A2, COMP, DCN, FMOD, ITGA7, ITGB1, ITGB3, LAMA3, LAMA5, NCAM1, TGFB2, VCAN]	[AGRN, ASPN, BCAN, BGN, COL9A1, COL9A2, COL9A3, COMP, DAG1, DCN, DMP1, DSPP, FMOD, HAPLN1, IBSP, ITGA2, ITGA2B, ITGA7, ITGA8, ITGA9, ITGAV, ITGAX, ITGB1, ITGB3, ITGB5, ITGB6, LAMA1, LAMA2, LAMA3, LAMA4, LAMA5, LAMB1, LAMB2, LAMC1, LOC100505984, LRP4, LUM, MATN1, MATN3, MATN4, MUSK, NCAM1, NCAN, PTPRS, SERPINE1, SPARC, TGFB1, TGFB2, TGFB3, TNC, TNN, TNR, TNXB, VCAN, VTN]	TRUE
KEGG:04919	Thyroid hormone signaling pathway	2.03089	[-1]	[None]	23	19.3277	0.0093135	1	{}	{}	[ATP1A3, ATP1B1, ATP1B2, BMP4, CCND1, DIO2, ESR1, GATA4, HDAC2, ITGB3, NOTCH3, PIK3CD, PIK3R2, PIK3R3, PIK3R5, PLCB1, PLCB2, PLCB4, PLCE1, RCAN1, RCAN2, THRB, WNT4]	[ACTB, ACTG1, AKT1, AKT2, AKT3, ATP1A1, ATP1A2, ATP1A3, ATP1A4, ATP1B1, ATP1B2, ATP1B3, ATP1B4, ATP2A2, BAD, BMP4, CASP9, CCND1, CREBBP, CTNNB1, DIO1, DIO2, DIO3, EP300, ESR1, FOXO1, FXYD2, GATA4, GSK3B, HDAC1, HDAC2, HDAC3, HIF1A, HRAS, ITGAV, ITGB3, KAT2A, KAT2B, KRAS, MAP2K1, MAP2K2, MAPK1, MAPK3, MDM2, MED1, MED12, MED12L, MED13, MED13L, MED14, MED16, MED17, MED24, MED27, MED30, MED4, MTOR, M…	TRUE
REACTOME:683	G1/S-Specific Transcription	2.01526	[-1]	[None]	6	35.2941	0.00965466	1	{}	{}	[CDC25A, CDC6, CDK1, FBXO5, PCNA, RRM2]	[CCNA1, CCNE1, CDC25A, CDC45, CDC6, CDK1, CDT1, DHFR, E2F1, FBXO5, ORC1, PCNA, POLA1, RRM2, TFDP1, TK2, TYMS]	TRUE
REACTOME:6841	Chylomicron-mediated lipid transport	2.01526	[-1]	[None]	6	35.2941	0.00965466	1	{}	{}	[APOA2, APOC2, APOE, LDLR, LIPC, SDC1]	[APOA1, APOA2, APOA4, APOA5, APOB, APOC2, APOC3, APOE, HSPG2, LDLR, LDLRAP1, LIPC, LPL, MTTP, P4HB, SAR1B, SDC1]	TRUE
KEGG:02010	ABC transporters	1.99421	[-1]	[None]	11	25	0.0101342	1	{}	{}	[ABCA12, ABCA13, ABCA3, ABCA6, ABCA8, ABCA9, ABCB5, ABCC11, ABCC3, ABCC9, ABCG1]	[ABCA1, ABCA10, ABCA12, ABCA13, ABCA2, ABCA3, ABCA4, ABCA5, ABCA6, ABCA7, ABCA8, ABCA9, ABCB1, ABCB10, ABCB11, ABCB4, ABCB5, ABCB6, ABCB7, ABCB8, ABCB9, ABCC1, ABCC10, ABCC11, ABCC12, ABCC2, ABCC3, ABCC4, ABCC5, ABCC6, ABCC8, ABCC9, ABCD1, ABCD2, ABCD3, ABCD4, ABCG1, ABCG2, ABCG4, ABCG5, ABCG8, CFTR, TAP1, TAP2]	TRUE
REACTOME:150425	Resolution of Sister Chromatid Cohesion	1.99406	[-1]	[None]	20	20	0.0101376	1	{}	{}	[BUB1, BUB3, CCNB1, CCNB2, CDCA5, CDK1, CENPA, CENPI, CENPN, ERCC6L, HDAC8, INCENP, KIF18A, KIF2C, MAD1L1, PDS5A, PLK1, RANBP2, SMC1A, SMC3]	[AHCTF1, APITD1, APITD1-CORT, AURKB, B9D2, BIRC5, BUB1, BUB1B, BUB3, CASC5, CCNB1, CCNB2, CDC20, CDCA5, CDCA8, CDK1, CENPA, CENPC, CENPE, CENPF, CENPH, CENPI, CENPK, CENPL, CENPM, CENPN, CENPO, CENPP, CENPQ, CENPT, CENPU, CKAP5, CLASP1, CLASP2, CLIP1, DSN1, ERCC6L, HDAC8, INCENP, ITGB3BP, KIF18A, KIF2A, KIF2B, KIF2C, KNTC1, MAD1L1, MAD2L1, MAPRE1, MIS12, NDC80, NDE1, NDEL1, NSL1, NUDC, NUF2, NUP1…	TRUE
KEGG:05145	Toxoplasmosis	1.98738	[-1]	[None]	23	19.1667	0.0102948	1	{}	{}	[ALOX5, GNAO1, HLA-DMA, HLA-DMB, HLA-DOA, HLA-DPA1, HLA-DQB1, HLA-DRB5, HSPA6, IL10RA, ITGB1, LAMA3, LAMA5, LAMB3, LAMC3, LDLR, MAPK10, PIK3CD, PIK3R2, PIK3R3, PIK3R5, TGFB2, TLR4]	[AKT1, AKT2, AKT3, ALOX5, BAD, BCL2, BCL2L1, BIRC2, BIRC3, BIRC7, BIRC8, CASP3, CASP8, CASP9, CCR5, CD40, CD40LG, CHUK, CIITA, CYCS, GNAI1, GNAI2, GNAI3, GNAO1, HLA-DMA, HLA-DMB, HLA-DOA, HLA-DOB, HLA-DPA1, HLA-DPB1, HLA-DQA1, HLA-DQA2, HLA-DQB1, HLA-DRA, HLA-DRB1, HLA-DRB3, HLA-DRB4, HLA-DRB5, HSPA1A, HSPA1B, HSPA1L, HSPA2, HSPA6, HSPA8, IFNG, IFNGR1, IFNGR2, IKBKB, IKBKG, IL10, IL10RA, IL10RB, …	TRUE
KEGG:04914	Progesterone-mediated oocyte maturation	1.94473	[-1]	[None]	18	20.4545	0.0113571	1	{}	{}	[ADCY2, ADCY4, BUB1, CCNA2, CCNB1, CCNB2, CDC25A, CDC25B, CDK1, IGF1, MAD1L1, MAPK10, PIK3CD, PIK3R2, PIK3R3, PIK3R5, PLK1, RPS6KA2]	[ADCY1, ADCY2, ADCY3, ADCY4, ADCY5, ADCY6, ADCY7, ADCY8, ADCY9, AKT1, AKT2, AKT3, ANAPC1, ANAPC10, ANAPC11, ANAPC13, ANAPC2, ANAPC4, ANAPC5, ANAPC7, ARAF, BRAF, BUB1, CCNA1, CCNA2, CCNB1, CCNB2, CCNB3, CDC16, CDC23, CDC25A, CDC25B, CDC25C, CDC26, CDC27, CDK1, CDK2, CPEB1, CPEB2, CPEB3, CPEB4, FZR1, GNAI1, GNAI2, GNAI3, HSP90AA1, HSP90AB1, IGF1, IGF1R, INS, KRAS, MAD1L1, MAD2L1, MAD2L2, MAP2K1, MA…	TRUE
REACTOME:23891	Interleukin receptor SHC signaling	1.92351	[-1]	[None]	8	28.5714	0.011926	1	{}	{}	[IL2RB, IL2RG, IL3RA, INPP5D, PIK3CD, PIK3R2, PIK3R3, PTPN6]	[CSF2, CSF2RA, CSF2RB, GAB2, GRB2, HRAS, IL2, IL2RA, IL2RB, IL2RG, IL3, IL3RA, IL5, IL5RA, INPP5D, INPPL1, JAK1, JAK2, JAK3, PIK3CA, PIK3CB, PIK3CD, PIK3R1, PIK3R2, PIK3R3, PTPN6, SHC1, SOS1]	TRUE
WP:1992	TarBasePathway	1.91742	[-1]	[None]	5	38.4615	0.0120943	1	{}	{}	[ERG, GJA1, IGF1, KCNE1, KCNQ1]	[ERG, GJA1, HAND2, HCN2, HCN4, HDAC4, IGF1, KCNE1, KCNJ2, KCNQ1, PTBP2, SRF, TMSB4X]	TRUE
REACTOME:160274	FCGR activation	1.91742	[-1]	[None]	5	38.4615	0.0120943	1	{}	{}	[CD247, FCGR2A, FCGR3A, HCK, SYK]	[CD247, CD3G, FCGR1A, FCGR2A, FCGR2C, FCGR3A, FGR, FYN, HCK, LYN, SRC, SYK, YES1]	TRUE
WP:395	IL-4 signaling pathway	1.91472	[-1]	[None]	12	23.5294	0.0121698	1	{}	{}	[CBL, CEBPB, DOK2, GATA3, IL2RG, INPP5D, IRS2, NFIL3, PIK3CD, PIK3R2, PTPN6, SOCS3]	[AKT1, ATF2, BAD, BIRC5, CBL, CEBPA, CEBPB, CHUK, DOK2, ELK1, EP300, FES, FOS, GAB2, GATA3, GRB2, HRH1, IKBKB, IL2RG, IL4, IL4R, INPP5D, IRS1, IRS2, JAK1, JAK2, JAK3, MAPK1, MAPK11, MAPK14, MAPK3, NFIL3, NFKB1, NFKBIA, PIK3CA, PIK3CD, PIK3R1, PIK3R2, PTPN11, PTPN6, RELA, RPS6KB1, SHC1, SOCS1, SOCS3, SOCS5, SOS1, STAT1, STAT3, STAT6, TYK2]	TRUE
REACTOME:19388	G-protein beta:gamma signalling	1.91472	[-1]	[None]	12	23.5294	0.0121698	1	{}	{}	[GNG2, GNG4, GNG7, IL2RB, IL2RG, IL3RA, PIK3CD, PIK3R2, PIK3R3, PIK3R5, PLCB1, PLCB2]	[AKT1, AKT2, AKT3, CSF2, CSF2RA, CSF2RB, GAB2, GNB1, GNB2, GNB3, GNB4, GNB5, GNG10, GNG11, GNG12, GNG13, GNG2, GNG3, GNG4, GNG5, GNG7, GNG8, GNGT1, GNGT2, GRB2, IL2, IL2RA, IL2RB, IL2RG, IL3, IL3RA, IL5, IL5RA, JAK1, JAK2, JAK3, PDPK1, PIK3CA, PIK3CB, PIK3CD, PIK3CG, PIK3R1, PIK3R2, PIK3R3, PIK3R5, PIK3R6, PLCB1, PLCB2, PLCB3, RHOA, SHC1]	TRUE
WP:2005	Muscle cell TarBase	1.90608	[-1]	[None]	54	15.6977	0.0124142	1	{}	{}	[ACAA2, AP3B1, AXL, CAPG, CCND1, CDCP1, CDKAL1, CEBPB, CLDN1, CLOCK, COL1A1, COL1A2, COL3A1, CXCL12, CYP1B1, ERG, ESR1, FADS2, FAR1, FMNL2, G6PD, GJA1, IGF2BP1, ITGB4, KCNQ1, KIT, MTPN, NT5E, PANX1, PLK1, PODXL, PSAT1, PTPRF, PXDN, RAD23B, SEC24A, SLC1A4, SLC25A24, SLC38A1, SLC38A5, SLC4A7, SLC7A11, SMC1A, STRN, TBCA, TMED7, TNFRSF10B, TPM4, TPPP3, TTK, USP1, VSNL1, WDFY1, ZEB1]	[100133898, 100291405, 100505793, 100509419, 100509672, 100510581, 652797, 653884, 732419, AARSD1, ABCG2, ABHD10, ACAA2, ACP2, ACVR1B, ADAR, ADIPOR2, AGO3, AMIGO2, ANAPC1, ANAPC1P1, ANKFY1, ANP32B, ANPEP, AP3B1, AP3D1, ARCN1, ARF4, ARHGDIA, ARID1A, ARID4B, ASH2L, ATAD3B, ATG9A, ATP2A2, ATP6V0A1, ATP6V0E1, ATP6V1C1, ATRX, AXL, BACE1, BACH1, BCL2, BET1, BRPF3, C1QBP, CA12, CACNA2D1, CALCOCO2, CAMTA…	TRUE
REACTOME:75795	Antigen Presentation: Folding, assembly and peptide loading of class I MHC	1.89261	[-1]	[None]	7	30.4348	0.0128052	1	{}	{}	[HLA-A, HLA-B, HLA-C, HLA-F, HLA-G, SEC24A, SEC24B]	[B2M, CALR, ERAP1, ERAP2, HLA-A, HLA-B, HLA-C, HLA-E, HLA-F, HLA-G, HSPA5, PDIA3, SAR1B, SEC13, SEC23A, SEC24A, SEC24B, SEC24C, SEC24D, SEC31A, TAP1, TAP2, TAPBP]	TRUE
REACTOME:118707	Regulation of Complement cascade	1.89261	[-1]	[None]	7	30.4348	0.0128052	1	{}	{}	[C2, C3, C4BPB, CFB, CFH, CFHR3, PROS1]	[C2, C3, C4A, C4B, C4BPA, C4BPB, C4B_2, C5, C6, C7, C8A, C8B, C8G, C9, CD46, CD55, CFB, CFH, CFHR3, CFI, CR1, PROS1, VTN]	TRUE
REACTOME:169262	Laminin interactions	1.89261	[-1]	[None]	7	30.4348	0.0128052	1	{}	{}	[ITGA7, ITGB1, ITGB4, LAMA3, LAMA5, LAMB3, LAMC3]	[COL18A1, HSPG2, ITGA1, ITGA2, ITGA3, ITGA6, ITGA7, ITGAV, ITGB1, ITGB4, LAMA1, LAMA2, LAMA3, LAMA4, LAMA5, LAMB1, LAMB2, LAMB3, LAMC1, LAMC2, LAMC3, NID1, NID2]	TRUE
REACTOME:1846	G2/M DNA replication checkpoint	1.88501	[-1]	[None]	3	60	0.0130313	1	{}	{}	[CCNB1, CCNB2, CDK1]	[CCNB1, CCNB2, CDK1, PKMYT1, WEE1]	TRUE
KEGG:04664	Fc epsilon RI signaling pathway	1.88274	[-1]	[None]	15	21.4286	0.0130998	1	{}	{}	[BTK, FCER1G, INPP5D, LAT, MAPK10, PIK3CD, PIK3R2, PIK3R3, PIK3R5, PRKCE, SOS2, SYK, VAV1, VAV2, VAV3]	[AKT1, AKT2, AKT3, BTK, CSF2, FCER1A, FCER1G, FYN, GAB2, GRB2, HRAS, IL13, IL3, IL4, IL5, INPP5D, JMJD7-PLA2G4B, KRAS, LAT, LCP2, LYN, MAP2K1, MAP2K2, MAP2K3, MAP2K4, MAP2K6, MAP2K7, MAPK1, MAPK10, MAPK11, MAPK12, MAPK13, MAPK14, MAPK3, MAPK8, MAPK9, MS4A2, NRAS, PDPK1, PIK3CA, PIK3CB, PIK3CD, PIK3CG, PIK3R1, PIK3R2, PIK3R3, PIK3R5, PLA2G4A, PLA2G4B, PLA2G4C, PLA2G4D, PLA2G4E, PLA2G4F, PLCG1, PLC…	TRUE
REACTOME:19344	Costimulation by the CD28 family	1.88274	[-1]	[None]	15	21.4286	0.0130998	1	{}	{}	[CD247, CD3D, CD3E, CD86, CTLA4, HLA-DPA1, HLA-DQB1, HLA-DQB2, HLA-DRB5, ICOSLG, LCK, PIK3R2, PIK3R3, PTPN6, VAV1]	[AKT1, AKT2, AKT3, BTLA, CD247, CD274, CD28, CD3D, CD3E, CD3G, CD4, CD80, CD86, CDC42, CSK, CTLA4, FYN, GRAP2, GRB2, HLA-DPA1, HLA-DPB1, HLA-DQA1, HLA-DQA2, HLA-DQB1, HLA-DQB2, HLA-DRA, HLA-DRB1, HLA-DRB3, HLA-DRB4, HLA-DRB5, ICOS, ICOSLG, LCK, LOC100509457, LOC102723996, LYN, MAP3K14, MAP3K8, MAPKAP1, MLST8, MTOR, PAK1, PAK2, PAK3, PDCD1, PDCD1LG2, PDPK1, PIK3CA, PIK3R1, PIK3R2, PIK3R3, PPP2CA, …	TRUE
KEGG:05410	Hypertrophic cardiomyopathy (HCM)	1.87069	[-1]	[None]	17	20.4819	0.0134682	1	{}	{}	[CACNA1D, CACNA2D3, CACNA2D4, DMD, IGF1, ITGA10, ITGA5, ITGA7, ITGB1, ITGB3, ITGB4, ITGB8, SGCA, SGCB, SGCD, TGFB2, TPM4]	[ACE, ACTB, ACTC1, ACTG1, ATP2A2, CACNA1C, CACNA1D, CACNA1F, CACNA1S, CACNA2D1, CACNA2D2, CACNA2D3, CACNA2D4, CACNB1, CACNB2, CACNB3, CACNB4, CACNG1, CACNG2, CACNG3, CACNG4, CACNG5, CACNG6, CACNG7, CACNG8, DAG1, DES, DMD, EMD, IGF1, IL6, ITGA1, ITGA10, ITGA11, ITGA2, ITGA2B, ITGA3, ITGA4, ITGA5, ITGA6, ITGA7, ITGA8, ITGA9, ITGAV, ITGB1, ITGB3, ITGB4, ITGB5, ITGB6, ITGB7, ITGB8, LAMA2, LMNA, MYBPC…	TRUE
REACTOME:160086	Regulation of actin dynamics for phagocytic cup formation	1.85496	[-1]	[None]	13	22.4138	0.0139649	1	{}	{}	[ACTR3, BTK, CD247, FCGR2A, FCGR3A, MYO5A, NCKAP1, SYK, VAV1, VAV2, VAV3, WAS, WASF3]	[ABI1, ABI2, ABL1, ACTB, ACTG1, ACTR2, ACTR3, ARPC1A, ARPC2, ARPC3, ARPC4, ARPC5, BAIAP2, BRK1, BTK, CD247, CD3G, CDC42, CFL1, CRK, CYFIP1, CYFIP2, DOCK1, ELMO2, FCGR1A, FCGR2A, FCGR2C, FCGR3A, GRB2, HSP90AA1, HSP90AB1, LIMK1, MAPK1, MAPK3, MYH2, MYH9, MYO10, MYO1C, MYO5A, MYO9B, NCK1, NCKAP1, NCKIPSD, PAK1, PTK2, RAC1, SYK, VAV1, VAV2, VAV3, WAS, WASF1, WASF2, WASF3, WASL, WIPF1, WIPF2, WIPF3]	TRUE
REACTOME:150206	Crosslinking of collagen fibrils	1.85119	[-1]	[None]	4	44.4444	0.0140869	1	{}	{}	[LOX, LOXL1, LOXL4, PCOLCE]	[BMP1, LOX, LOXL1, LOXL2, LOXL3, LOXL4, PCOLCE, TLL1, TLL2]	TRUE
WP:51	Regulation of Actin Cytoskeleton	1.84392	[-1]	[None]	26	18.0556	0.0143244	1	{}	{}	[APC, ARHGEF4, CD14, CFL2, FGF1, FGF11, FGF13, FGF22, FGF5, FGFR3, MRAS, NCKAP1, PAK6, PDGFA, PDGFB, PDGFRB, PIK3CD, PIK3R2, PIK3R3, PIK3R5, PIP5K1B, PIP5KL1, SOS2, SSH1, VAV1, WAS]	[ABI2, ACTB, ACTG1, ACTN1, APC, ARHGAP35, ARHGEF1, ARHGEF4, ARHGEF6, ARHGEF7, ARPC5, BAIAP2, BCAR1, BDKRB1, BDKRB2, BRAF, BRK1, CD14, CDC42, CFL1, CFL2, CHRM1, CHRM2, CHRM3, CHRM4, CHRM5, CRK, CSK, CYFIP2, DOCK1, EGF, EGFR, ENAH, EZR, F2, F2R, FGD1, FGF1, FGF10, FGF11, FGF12, FGF13, FGF14, FGF17, FGF18, FGF2, FGF20, FGF21, FGF22, FGF23, FGF3, FGF4, FGF5, FGF6, FGF7, FGF8, FGF9, FGFR1, FGFR2, FGFR…	TRUE
KEGG:05214	Glioma	1.80915	[-1]	[None]	14	21.5385	0.0155184	1	{}	{}	[CALML3, CCND1, CDKN2A, IGF1, PDGFA, PDGFB, PDGFRB, PIK3CD, PIK3R2, PIK3R3, PIK3R5, SHC2, SOS2, TGFA]	[AKT1, AKT2, AKT3, ARAF, BRAF, CALM1, CALM2, CALM3, CALML3, CALML5, CALML6, CAMK2A, CAMK2B, CAMK2D, CAMK2G, CCND1, CDK4, CDK6, CDKN1A, CDKN2A, E2F1, E2F2, E2F3, EGF, EGFR, GRB2, HRAS, IGF1, IGF1R, KRAS, MAP2K1, MAP2K2, MAPK1, MAPK3, MDM2, MTOR, NRAS, PDGFA, PDGFB, PDGFRA, PDGFRB, PIK3CA, PIK3CB, PIK3CD, PIK3CG, PIK3R1, PIK3R2, PIK3R3, PIK3R5, PLCG1, PLCG2, PRKCA, PRKCB, PRKCG, PTEN, RAF1, RB1, SH…	TRUE
KEGG:04918	Thyroid hormone synthesis	1.77358	[-1]	[None]	15	20.8333	0.0168429	1	{}	{}	[ADCY2, ADCY4, ASGR1, ATP1A3, ATP1B1, ATP1B2, CREB3L1, CREB5, GPX2, GPX3, LRP2, PLCB1, PLCB2, PLCB4, TG]	[ADCY1, ADCY2, ADCY3, ADCY4, ADCY5, ADCY6, ADCY7, ADCY8, ADCY9, ASGR1, ASGR2, ATF2, ATF4, ATF6B, ATP1A1, ATP1A2, ATP1A3, ATP1A4, ATP1B1, ATP1B2, ATP1B3, ATP1B4, CANX, CGA, CREB1, CREB3, CREB3L1, CREB3L2, CREB3L3, CREB3L4, CREB5, DUOX2, DUOXA2, FXYD2, GNAQ, GNAS, GPX1, GPX2, GPX3, GPX5, GPX6, GPX7, GPX8, GSR, HSP90B1, HSPA5, ITPR1, ITPR2, ITPR3, IYD, LRP2, PAX8, PDIA4, PLCB1, PLCB2, PLCB3, PLCB4, …	TRUE
WP:322	Osteoblast Signaling	1.76837	[-1]	[None]	5	35.7143	0.0170461	1	{}	{}	[COL1A1, EFCAB13, ITGB3, PDGFB, PDGFRB]	[COL1A1, EFCAB13, FGF23, IBSP, ITGAV, ITGB3, PDGFB, PDGFRA, PDGFRB, PTH, PTH1R, SLC17A2, TNFRSF11B, TNFSF11]	TRUE
REACTOME:1932	Mitotic Telophase/Cytokinesis	1.76837	[-1]	[None]	5	35.7143	0.0170461	1	{}	{}	[KIF20A, PDS5A, PLK1, SMC1A, SMC3]	[KIF20A, KIF23, MAU2, NIPBL, NUDC, PDS5A, PDS5B, PLK1, RAD21, SMC1A, SMC3, STAG1, STAG2, WAPAL]	TRUE
REACTOME:163699	Scavenging by Class A Receptors	1.76228	[-1]	[None]	6	31.5789	0.0172869	1	{}	{}	[APOE, COL1A1, COL1A2, COL3A1, COLEC12, MARCO]	[APOA1, APOB, APOE, CALR, COL1A1, COL1A2, COL3A1, COL4A1, COL4A2, COLEC11, COLEC12, FTH1, FTL, HSP90B1, MARCO, MASP1, MSR1, SCARA5, SCGB3A2]	TRUE
REACTOME:318	Platelet degranulation	1.74577	[-1]	[None]	16	20.2532	0.0179568	1	{}	{}	[CD36, CLU, HRG, IGF1, IGF2, ITGB3, PDGFA, PDGFB, PROS1, SERPINA1, SERPING1, TF, TGFB2, TUBA4A, VEGFC, VWF]	[A2M, ABCC4, ACTN1, ACTN2, ACTN4, ALB, ALDOA, APOA1, APP, BRPF3, CALM1, CALM2, CALM3, CALU, CAP1, CD36, CD63, CD9, CFD, CFL1, CLU, EGF, F13A1, F5, F8, FGA, FGB, FGG, FIGF, FLNA, FN1, GAS6, HABP4, HGF, HRG, HSPA5, IGF1, IGF2, ITGA2B, ITGB3, KNG1, LAMP2, LEFTY2, MMRN1, PDGFA, PDGFB, PF4, PFN1, PLEK, PLG, PPBP, PPIA, PROS1, PSAP, SCG3, SELP, SERPINA1, SERPINE1, SERPINF2, SERPING1, SOD1, SPARC, SRGN,…	TRUE
REACTOME:163834	FCERI mediated Ca+2 mobilization	1.73934	[-1]	[None]	8	26.6667	0.0182248	1	{}	{}	[BTK, ITK, LAT, SYK, TXK, VAV1, VAV2, VAV3]	[AHCYL1, BTK, CALM1, CALM2, CALM3, GRAP2, GRB2, ITK, ITPR1, ITPR2, ITPR3, LAT, LCP2, LYN, NFATC1, NFATC2, NFATC3, PLCG1, PLCG2, PPP3CA, PPP3CB, PPP3R1, SHC1, SOS1, SYK, TEC, TXK, VAV1, VAV2, VAV3]	TRUE
REACTOME:12555	Downstream TCR signaling	1.70915	[-1]	[None]	10	23.8095	0.0195366	1	{}	{}	[CD247, CD3D, CD3E, HLA-DPA1, HLA-DQB1, HLA-DQB2, HLA-DRB5, INPP5D, LCK, PIK3R2]	[BCL10, CARD11, CD247, CD3D, CD3E, CD3G, CD4, CHUK, HLA-DPA1, HLA-DPB1, HLA-DQA1, HLA-DQA2, HLA-DQB1, HLA-DQB2, HLA-DRA, HLA-DRB1, HLA-DRB3, HLA-DRB4, HLA-DRB5, IKBKB, IKBKG, INPP5D, LCK, LOC100509457, MALT1, MAP3K7, NFKB1, NFKBIA, PDPK1, PIK3CA, PIK3CB, PIK3R1, PIK3R2, PRKCQ, PTEN, RELA, RIPK2, TAB2, TRAT1, UBE2N, UBE2NL, UBE2V1]	TRUE
REACTOME:111214	G0 and Early G1	1.68952	[-1]	[None]	7	28	0.0204398	1	{}	{}	[CCNA2, CDC25A, CDC6, CDK1, PCNA, RBL1, TOP2A]	[CCNA1, CCNA2, CCNE1, CCNE2, CDC25A, CDC6, CDK1, CDK2, DYRK1A, E2F1, E2F4, E2F5, HDAC1, LIN37, LIN52, LIN54, LIN9, MYBL2, PCNA, RBBP4, RBL1, RBL2, TFDP1, TFDP2, TOP2A]	TRUE
REACTOME:355210	MyD88 deficiency (TLR2/4)	1.67058	[-1]	[None]	4	40	0.0213511	1	{}	{}	[BTK, CD14, CD36, TLR4]	[BTK, CD14, CD36, IRAK4, LY96, MYD88, TIRAP, TLR2, TLR4, TLR6]	TRUE
REACTOME:355462	IRAK4 deficiency (TLR2/4)	1.67058	[-1]	[None]	4	40	0.0213511	1	{}	{}	[BTK, CD14, CD36, TLR4]	[BTK, CD14, CD36, IRAK4, LY96, MYD88, TIRAP, TLR2, TLR4, TLR6]	TRUE
KEGG:05134	Legionellosis	1.66096	[-1]	[None]	12	21.8182	0.0218294	1	{}	{}	[C3, CD14, CXCL1, CXCL2, CXCL3, EEF1A2, HSPA6, IL18, IL8, ITGB2, NAIP, TLR4]	[APAF1, ARF1, BCL2L13, BNIP3, C3, CASP1, CASP3, CASP7, CASP8, CASP9, CD14, CLK1, CR1, CXCL1, CXCL2, CXCL3, CYCS, EEF1A1, EEF1A2, EEF1G, HBS1L, HSF1, HSPA1A, HSPA1B, HSPA1L, HSPA2, HSPA6, HSPA8, HSPD1, IL12A, IL12B, IL18, IL1B, IL6, IL8, ITGAM, ITGB2, MYD88, NAIP, NFKB1, NFKB2, NFKBIA, NLRC4, PYCARD, RAB1A, RAB1B, RELA, SAR1A, SAR1B, SEC22B, TLR2, TLR4, TLR5, TNF, VCP]	TRUE
WP:98	Prostaglandin Synthesis and Regulation	1.65491	[-1]	[None]	8	25.8065	0.0221355	1	{}	{}	[ANXA3, ANXA6, PTGDS, PTGER3, PTGIR, PTGIS, PTGS2, TBXAS1]	[ANXA1, ANXA2, ANXA3, ANXA4, ANXA5, ANXA6, ANXA8L2, CYP11A1, EDN1, EDNRA, EDNRB, HPGD, HSD11B1, HSD11B2, PLA2G4A, PRL, PTGDR, PTGDS, PTGER1, PTGER2, PTGER3, PTGER4, PTGFR, PTGIR, PTGIS, PTGS1, PTGS2, S100A10, S100A6, SCGB1A1, TBXAS1]	TRUE
WP:545	Complement Activation, Classical Pathway	1.65114	[-1]	[None]	6	30	0.0223284	1	{}	{}	[C1QA, C1QB, C1QC, C1S, C2, C3]	[100133511, 100507685, 100509001, C1QA, C1QB, C1QC, C1S, C2, C3, C4A, C4B, C4B_2, C5, C6, C7, C8A, C8B, C9, CD55, MASP1]	TRUE
REACTOME:163942	Syndecan interactions	1.65114	[-1]	[None]	6	30	0.0223284	1	{}	{}	[CASK, ITGB1, ITGB3, ITGB4, SDC1, SDC2]	[ACTN1, CASK, FGF2, ITGA2, ITGA6, ITGAV, ITGB1, ITGB3, ITGB4, ITGB5, PRKCA, SDC1, SDC2, SDC3, SDC4, TGFB1, THBS1, TNC, TRAPPC4, VTN]	TRUE
KEGG:04115	p53 signaling pathway	1.64584	[-1]	[None]	14	20.5882	0.0226025	1	{}	{}	[BAI1, CCNB1, CCNB2, CCND1, CCND2, CDK1, CDKN2A, GADD45G, IGF1, IGFBP3, RRM2, SESN3, TNFRSF10B, ZMAT3]	[APAF1, ATM, ATR, BAI1, BAX, BBC3, BID, CASP3, CASP8, CASP9, CCNB1, CCNB2, CCNB3, CCND1, CCND2, CCND3, CCNE1, CCNE2, CCNG1, CCNG2, CD82, CDK1, CDK2, CDK4, CDK6, CDKN1A, CDKN2A, CHEK1, CHEK2, CYCS, DDB2, EI24, FAS, GADD45A, GADD45B, GADD45G, GTSE1, IGF1, IGFBP3, MDM2, MDM4, PERP, PIDD, PMAIP1, PPM1D, PTEN, RCHY1, RFWD2, RPRM, RRM2, RRM2B, SERPINB5, SERPINE1, SESN1, SESN2, SESN3, SFN, SHISA5, SIAH1…	TRUE
REACTOME:150401	Collagen degradation	1.64124	[-1]	[None]	9	24.3243	0.0228433	1	{}	{}	[COL13A1, COL14A1, COL15A1, COL16A1, COL17A1, COL9A2, MMP1, MMP11, MMP3]	[ADAM10, ADAM17, ADAM9, COL12A1, COL13A1, COL14A1, COL15A1, COL16A1, COL17A1, COL18A1, COL19A1, COL23A1, COL25A1, COL26A1, COL9A1, COL9A2, COL9A3, CTSB, CTSD, CTSK, CTSL, ELANE, FURIN, MMP1, MMP10, MMP11, MMP12, MMP13, MMP14, MMP15, MMP19, MMP2, MMP20, MMP3, MMP7, MMP8, MMP9]	TRUE
REACTOME:111225	Regulation of KIT signaling	1.63496	[-1]	[None]	5	33.3333	0.023176	1	{}	{}	[CBL, KIT, LCK, PTPN6, SH2B3]	[CBL, FYN, GRB2, KIT, KITLG, LCK, LYN, PRKCA, PTPN6, SH2B3, SOCS1, SOCS6, SOS1, SRC, YES1]	TRUE
KEGG:00590	Arachidonic acid metabolism	1.62314	[-1]	[None]	13	20.9677	0.0238156	1	{}	{}	[ALOX5, CYP2E1, CYP2U1, GGT5, GPX2, GPX3, PLA2G2A, PLA2G6, PLB1, PTGDS, PTGIS, PTGS2, TBXAS1]	[AKR1C3, ALOX12, ALOX12B, ALOX15, ALOX15B, ALOX5, CBR1, CBR3, CYP2B6, CYP2C19, CYP2C8, CYP2C9, CYP2E1, CYP2J2, CYP2U1, CYP4A11, CYP4F2, CYP4F3, CYP4F8, EPHX2, FAM213B, GGT1, GGT5, GPX1, GPX2, GPX3, GPX5, GPX6, GPX7, GPX8, HPGDS, JMJD7-PLA2G4B, LTA4H, LTC4S, PLA2G10, PLA2G12A, PLA2G12B, PLA2G16, PLA2G1B, PLA2G2A, PLA2G2C, PLA2G2D, PLA2G2E, PLA2G2F, PLA2G3, PLA2G4A, PLA2G4B, PLA2G4C, PLA2G4D, PLA2G…	TRUE
REACTOME:12560	Basigin interactions	1.5978	[-1]	[None]	7	26.9231	0.0252463	1	{}	{}	[ATP1B1, ATP1B2, ITGB1, MMP1, SLC16A3, SLC7A11, SLC7A7]	[ATP1B1, ATP1B2, ATP1B3, BSG, CAV1, ITGA3, ITGA6, ITGB1, L1CAM, LOC101929889, MAG, MMP1, PPIA, PPIL2, SLC16A1, SLC16A3, SLC16A8, SLC3A2, SLC7A10, SLC7A11, SLC7A5, SLC7A6, SLC7A7, SLC7A8, SLC7A9, SPN]	TRUE
WP:1584	Type II diabetes mellitus	1.54864	[-1]	[None]	6	28.5714	0.0282723	1	{}	{}	[CACNA1A, GK, PIK3R5, PRKCZ, SLC2A4, SOCS4]	[ADIPOQ, CACNA1A, GK, IKBKB, INS-IGF2, INSR, IRS1, KCNJ11, MAFA, MAPK1, MAPK8, MTOR, PDX1, PIK3R5, PRKCD, PRKCZ, SLC2A2, SLC2A4, SOCS4, SURF1, TNF]	TRUE
REACTOME:9405	Cholesterol biosynthesis	1.54864	[-1]	[None]	6	28.5714	0.0282723	1	{}	{}	[DHCR24, HMGCR, HSD17B7, IDI1, MSMO1, SQLE]	[ARV1, CYP51A1, DHCR24, DHCR7, EBP, FDFT1, FDPS, GGPS1, HMGCR, HSD17B7, IDI1, IDI2, LBR, LSS, MSMO1, MVD, MVK, NSDHL, PMVK, SQLE, TM7SF2]	TRUE
REACTOME:15428	Regulation of Insulin-like Growth Factor (IGF) transport and uptake by Insulin-like Growth Factor Binding Proteins (IGFBPs)	1.54864	[-1]	[None]	6	28.5714	0.0282723	1	{}	{}	[IGF1, IGF2, IGFBP2, IGFBP3, IGFBP5, MMP1]	[CTSG, F2, GZMH, IGF1, IGF2, IGFALS, IGFBP1, IGFBP2, IGFBP3, IGFBP4, IGFBP5, IGFBP6, KLK1, KLK13, KLK2, KLK3, MMP1, MMP2, PAPPA, PAPPA2, PLG]	TRUE
KEGG:04913	Ovarian steroidogenesis	1.52715	[-1]	[None]	11	21.5686	0.0297064	1	{}	{}	[ACOT2, ADCY2, ADCY4, ALOX5, CYP19A1, CYP1B1, HSD17B7, HSD3B1, IGF1, LDLR, PTGS2]	[ACOT2, ADCY1, ADCY2, ADCY3, ADCY4, ADCY5, ADCY6, ADCY7, ADCY8, ADCY9, AKR1C3, ALOX5, BMP15, BMP6, CGA, CYP11A1, CYP17A1, CYP19A1, CYP1A1, CYP1B1, CYP2J2, FSHB, FSHR, GDF9, GNAS, HSD17B1, HSD17B2, HSD17B7, HSD3B1, HSD3B2, IGF1, IGF1R, INS, INSR, JMJD7-PLA2G4B, LDLR, LHB, LHCGR, PLA2G4A, PLA2G4B, PLA2G4C, PLA2G4D, PLA2G4E, PLA2G4F, PRKACA, PRKACB, PRKACG, PRKX, PTGS2, SCARB1, STAR]	TRUE
REACTOME:12519	PECAM1 interactions	1.51532	[-1]	[None]	4	36.3636	0.0305265	1	{}	{}	[INPP5D, ITGB3, LCK, PTPN6]	[FYN, INPP5D, ITGAV, ITGB3, LCK, LYN, PLCG1, PTPN11, PTPN6, SRC, YES1]	TRUE
WP:2011	SREBF and miR33 in cholesterol and lipid homeostasis	1.51475	[-1]	[None]	5	31.25	0.0305671	1	{}	{}	[HMGCR, HMGCS1, LDLR, PPARGC1A, SCD]	[ABCA1, FASN, HMGCR, HMGCS1, LDLR, MED15, MTOR, NR1H3, PPARA, PPARGC1A, PRKAA1, SCD, SIRT1, SIRT6, SREBF1, SREBF2]	TRUE
REACTOME:1280	Response to elevated platelet cytosolic Ca2+	1.51267	[-1]	[None]	16	19.0476	0.0307133	1	{}	{}	[CD36, CLU, HRG, IGF1, IGF2, ITGB3, PDGFA, PDGFB, PROS1, SERPINA1, SERPING1, TF, TGFB2, TUBA4A, VEGFC, VWF]	[A2M, ABCC4, ACTN1, ACTN2, ACTN4, ALB, ALDOA, APOA1, APP, BRPF3, CALM1, CALM2, CALM3, CALU, CAP1, CD36, CD63, CD9, CFD, CFL1, CLU, EGF, F13A1, F5, F8, FGA, FGB, FGG, FIGF, FLNA, FN1, GAS6, HABP4, HGF, HRG, HSPA5, IGF1, IGF2, ITGA2B, ITGB3, KNG1, LAMP2, LEFTY2, MMRN1, PDGFA, PDGFB, PF4, PFN1, PLEK, PLG, PPBP, PPIA, PRKCA, PRKCB, PRKCG, PROS1, PSAP, SCG3, SELP, SERPINA1, SERPINE1, SERPINF2, SERPING…	TRUE
REACTOME:13776	p75 NTR receptor-mediated signalling	1.51267	[-1]	[None]	16	19.0476	0.0307133	1	{}	{}	[APH1B, ARHGAP4, ARHGEF16, ARHGEF3, ARHGEF4, ECT2, FGD3, HDAC2, KALRN, NET1, NGEF, SOS2, TIAM2, VAV1, VAV2, VAV3]	[AATF, ABR, ADAM17, AKAP13, APH1A, APH1B, ARHGAP4, ARHGDIA, ARHGEF1, ARHGEF11, ARHGEF12, ARHGEF16, ARHGEF17, ARHGEF18, ARHGEF2, ARHGEF3, ARHGEF4, ARHGEF6, ARHGEF7, ARHGEF9, BAD, BCL2L11, CASP2, CASP3, ECT2, FGD1, FGD2, FGD3, FGD4, HDAC1, HDAC2, HDAC3, IKBKB, IRAK1, ITGB3BP, ITSN1, KALRN, LINGO1, LOC100505585, LOC101927057, LOC101930241, MAG, MAGED1, MAPK8, MCF2, MCF2L, MYD88, NCSTN, NET1, NFKB1, …	TRUE
REACTOME:6835	The role of Nef in HIV-1 replication and disease pathogenesis	1.51185	[-1]	[None]	7	25.9259	0.0307718	1	{}	{}	[AP2B1, CD247, CD8B, DOCK2, HCK, HLA-A, LCK]	[AP1B1, AP1G1, AP1M1, AP1M2, AP1S1, AP1S2, AP1S3, AP2A1, AP2A2, AP2B1, AP2M1, AP2S1, ARF1, ATP6V1H, B2M, CD247, CD28, CD4, CD8B, DOCK2, FYN, HCK, HLA-A, LCK, PACS1, PAK2, RAC1]	TRUE
REACTOME:15523	Integrin alphaIIb beta3 signaling	1.51185	[-1]	[None]	7	25.9259	0.0307718	1	{}	{}	[APBB1IP, ITGB3, RAP1B, RAPGEF3, RAPGEF4, SYK, VWF]	[AKT1, APBB1IP, BCAR1, CRK, CSK, FGA, FGB, FGG, FN1, GRB2, ITGA2B, ITGB3, PDPK1, PTK2, PTPN1, RAP1A, RAP1B, RAPGEF3, RAPGEF4, RASGRP1, RASGRP2, SHC1, SOS1, SRC, SYK, TLN1, VWF]	TRUE
REACTOME:264249	Detoxification of Reactive Oxygen Species	1.51185	[-1]	[None]	7	25.9259	0.0307718	1	{}	{}	[ATOX1, GPX2, GPX3, PRDX2, PRDX3, SOD3, TXNRD1]	[AQP8, ATOX1, ATP7A, CAT, CCS, CYCS, ERO1L, GPX1, GPX2, GPX3, GPX7, GPX8, GSR, GSTP1, LOC100129518, P4HB, PRDX1, PRDX2, PRDX3, PRDX5, PRDX6, SOD1, SOD2, SOD3, TXN, TXN2, TXNRD1]	TRUE
KEGG:04973	Carbohydrate digestion and absorption	1.51124	[-1]	[None]	10	22.2222	0.0308148	1	{}	{}	[AMY2B, ATP1A3, ATP1B1, ATP1B2, CACNA1D, PIK3CD, PIK3R2, PIK3R3, PIK3R5, PLCB2]	[AKT1, AKT2, AKT3, AMY1A, AMY1B, AMY1C, AMY2A, AMY2B, ATP1A1, ATP1A2, ATP1A3, ATP1A4, ATP1B1, ATP1B2, ATP1B3, ATP1B4, CACNA1D, FXYD2, G6PC, G6PC2, G6PC3, GNAT3, HK1, HK2, HK3, HKDC1, LCT, MGAM, PIK3CA, PIK3CB, PIK3CD, PIK3CG, PIK3R1, PIK3R2, PIK3R3, PIK3R5, PLCB2, PRKCB, SI, SLC2A2, SLC2A5, SLC37A4, SLC5A1, TAS1R2, TAS1R3]	TRUE
WP:524	G13 Signaling Pathway	1.50105	[-1]	[None]	9	23.0769	0.0315461	1	{}	{}	[ARHGDIB, ARHGDIG, CFL2, CIT, IQGAP2, MAPK10, PIK3CD, PIK3R2, WAS]	[ARHGDIB, ARHGDIG, ARHGEF1, CALM1, CALM2, CALM3, CDC42, CFL1, CFL2, CIT, DIAPH1, GNA13, IQGAP1, IQGAP2, LIMK1, MAP3K4, MAPK10, MYBPH, MYL1, PAK3, PFN1, PIK3CA, PIK3CB, PIK3CD, PIK3R2, PIP4K2A, PKN1, PPP1CB, RAC1, RHOA, RHPN2, ROCK1, ROCK2, RPS6KB1, RTKN, SH3RF1, TNK2, WAS, WASL]	TRUE
REACTOME:18266	Axon guidance	1.48938	[-1]	[None]	49	15.0769	0.0324057	1	{}	{}	[ABL2, ABLIM1, ABLIM2, ACTR3, ALCAM, ANK3, AP2B1, APH1B, CACNA1D, CACNA1H, CDK1, CHL1, COL4A5, COL6A1, COL6A3, COL9A2, EFNA1, EFNA5, EFNB2, EPHA1, EPHB1, GDNF, ITGA10, ITGA5, ITGB1, ITGB3, KALRN, KIF4A, MYH14, NCAM1, NGEF, NTN1, NTN4, PAK6, PLXNA2, PLXNC1, RPS6KA2, SDC2, SEMA4A, SEMA4D, SLIT3, SOS2, SPTBN2, SRGAP3, TREM2, TYROBP, UNC5B, VAV2, VAV3]	[ABL1, ABL2, ABLIM1, ABLIM2, ABLIM3, ACTB, ACTG1, ACTR2, ACTR3, ADAM10, AGAP2, AGRN, ALCAM, ANK1, ANK2, ANK3, AP2A1, AP2A2, AP2B1, AP2M1, AP2S1, APH1A, APH1B, ARHGAP35, ARHGAP39, ARHGEF11, ARHGEF12, ARHGEF28, ARHGEF7, ARPC1A, ARPC2, ARPC3, ARPC4, ARPC5, ARTN, CACNA1C, CACNA1D, CACNA1G, CACNA1H, CACNA1I, CACNA1S, CACNB1, CACNB2, CACNB3, CACNB4, CAP1, CAP2, CD72, CDC42, CDK1, CDK5, CDK5R1, CFL1, CH…	TRUE
REACTOME:147723	PI3K/AKT Signaling in Cancer	1.46964	[-1]	[None]	16	18.8235	0.0339122	1	{}	{}	[CD86, FGF1, FGF22, FGF5, FGFR3, IRS2, KIT, LCK, NRG1, PDGFA, PDGFB, PDGFRB, PIK3CD, PIK3R2, PIK3R3, VAV1]	[AKT1, AKT1S1, AKT2, AKT3, BAD, BTC, CASP9, CD19, CD28, CD80, CD86, CDKN1A, CDKN1B, CHUK, CREB1, EGF, EGFR, ERBB2, ERBB3, ERBB4, EREG, FGF1, FGF10, FGF16, FGF17, FGF18, FGF19, FGF2, FGF20, FGF22, FGF23, FGF3, FGF4, FGF5, FGF6, FGF7, FGF8, FGF9, FGFR1, FGFR2, FGFR3, FGFR4, FOXO1, FOXO3, FOXO4, FRS2, FYN, GAB1, GRB2, GSK3A, GSK3B, HBEGF, IRS1, IRS2, KIT, KITLG, KL, KLB, LCK, MAPKAP1, MDM2, MLST8, M…	TRUE
KEGG:04068	FoxO signaling pathway	1.45798	[-1]	[None]	23	17.1642	0.0348357	1	{}	{}	[CCNB1, CCNB2, CCND1, CCND2, GADD45G, IGF1, IL7R, IRS2, KLF2, MAPK10, PIK3CD, PIK3R2, PIK3R3, PIK3R5, PLK1, PLK4, SETD7, SGK1, SLC2A4, SOS2, TGFB2, TGFBR1, TNFSF10]	[AGAP2, AKT1, AKT2, AKT3, ARAF, ATG12, ATM, BCL2L11, BCL6, BNIP3, BRAF, C8orf44-SGK3, CAT, CCNB1, CCNB2, CCNB3, CCND1, CCND2, CCNG2, CDK2, CDKN1A, CDKN1B, CDKN2B, CDKN2D, CHUK, CREBBP, CSNK1E, EGF, EGFR, EP300, FASLG, FBXO25, FBXO32, FOXG1, FOXO1, FOXO3, FOXO4, FOXO6, G6PC, G6PC2, G6PC3, GABARAP, GABARAPL1, GABARAPL2, GADD45A, GADD45B, GADD45G, GRB2, GRM1, HOMER1, HOMER2, HOMER3, HRAS, IGF1, IGF1…	TRUE
REACTOME:121315	Glycosaminoglycan metabolism	1.4532	[-1]	[None]	21	17.5	0.0352205	1	{}	{}	[B3GNT7, B4GALT6, BGN, CHST11, CHST9, CHSY3, CSGALNACT1, DCN, FMOD, GPC3, GPC6, GXYLT1, HAS3, HMMR, HS3ST2, HYAL1, SDC1, SDC2, SLC26A2, ST3GAL3, VCAN]	[ABCC5, AGRN, ARSB, B3GALT6, B3GAT1, B3GAT2, B3GAT3, B3GNT1, B3GNT2, B3GNT3, B3GNT4, B3GNT7, B4GALT1, B4GALT2, B4GALT3, B4GALT4, B4GALT5, B4GALT6, B4GALT7, BCAN, BGN, CD44, CHP1, CHPF, CHPF2, CHST1, CHST11, CHST12, CHST13, CHST14, CHST15, CHST2, CHST3, CHST5, CHST6, CHST7, CHST9, CHSY1, CHSY3, CSGALNACT1, CSGALNACT2, CSPG4, CSPG5, DCN, DSEL, EXT1, EXT2, FMOD, GLB1, GLB1L, GLCE, GNS, GPC1, GPC2, G…	TRUE
KEGG:04261	Adrenergic signaling in cardiomyocytes	1.43548	[-1]	[None]	25	16.7785	0.0366875	1	{}	{}	[ADCY2, ADCY4, ADRA1A, ATP1A3, ATP1B1, ATP1B2, CACNA1D, CACNA2D3, CACNA2D4, CALML3, CREB3L1, CREB5, KCNE1, KCNQ1, PIK3CD, PIK3R2, PIK3R3, PIK3R5, PLCB1, PLCB2, PLCB4, PPP2R2B, RAPGEF3, RAPGEF4, TPM4]	[ACTC1, ADCY1, ADCY2, ADCY3, ADCY4, ADCY5, ADCY6, ADCY7, ADCY8, ADCY9, ADRA1A, ADRA1B, ADRA1D, ADRB1, ADRB2, AGTR1, AGTR2, AKT1, AKT2, AKT3, ATF2, ATF4, ATF6B, ATP1A1, ATP1A2, ATP1A3, ATP1A4, ATP1B1, ATP1B2, ATP1B3, ATP1B4, ATP2A2, ATP2B1, ATP2B2, ATP2B3, ATP2B4, BCL2, CACNA1C, CACNA1D, CACNA1F, CACNA1S, CACNA2D1, CACNA2D2, CACNA2D3, CACNA2D4, CACNB1, CACNB2, CACNB3, CACNB4, CACNG1, CACNG2, CACNG…	TRUE
REACTOME:118700	Antigen activates B Cell Receptor (BCR) leading to generation of second messengers	1.4279	[-1]	[None]	8	23.5294	0.0373339	1	{}	{}	[BLNK, BTK, CBL, CD79A, CD79B, PIK3CD, SYK, VAV1]	[AHCYL1, BLK, BLNK, BTK, CALM1, CALM2, CALM3, CBL, CBLB, CD19, CD79A, CD79B, DAPP1, FYN, GRB2, ITPR1, ITPR2, ITPR3, LYN, NCK1, ORAI1, PIK3AP1, PIK3CD, PIK3R1, PLCG1, PLCG2, SH3KBP1, SHC1, SOS1, SRMS, STIM1, SYK, TRPC1, VAV1]	TRUE
KEGG:05211	Renal cell carcinoma	1.41963	[-1]	[None]	13	19.697	0.0380516	1	{}	{}	[CUL2, EGLN3, ETS1, PAK6, PDGFB, PIK3CD, PIK3R2, PIK3R3, PIK3R5, RAP1B, SOS2, TGFA, TGFB2]	[AKT1, AKT2, AKT3, ARAF, ARNT, ARNT2, BRAF, CDC42, CREBBP, CRK, CRKL, CUL2, EGLN1, EGLN2, EGLN3, EP300, EPAS1, ETS1, FH, FLCN, GAB1, GRB2, HGF, HIF1A, HRAS, JUN, KRAS, MAP2K1, MAP2K2, MAPK1, MAPK3, MET, NRAS, PAK1, PAK2, PAK3, PAK4, PAK6, PAK7, PDGFB, PIK3CA, PIK3CB, PIK3CD, PIK3CG, PIK3R1, PIK3R2, PIK3R3, PIK3R5, PTPN11, RAC1, RAF1, RAP1A, RAP1B, RAPGEF1, RBX1, SLC2A1, SOS1, SOS2, TCEB1, TCEB2, …	TRUE
REACTOME:402	TRAIL signaling	1.41858	[-1]	[None]	3	42.8571	0.0381432	1	{}	{}	[CASP10, TNFRSF10B, TNFSF10]	[CASP10, CASP8, CFLAR, FADD, TNFRSF10A, TNFRSF10B, TNFSF10]	TRUE
REACTOME:7972	Activation of C3 and C5	1.41858	[-1]	[None]	3	42.8571	0.0381432	1	{}	{}	[C2, C3, CFB]	[C2, C3, C4A, C4B, C4B_2, C5, CFB]	TRUE
REACTOME:267648	Defective CHST3 causes SEDCJD	1.41858	[-1]	[None]	3	42.8571	0.0381432	1	{}	{}	[BGN, DCN, VCAN]	[BCAN, BGN, CSPG4, CSPG5, DCN, NCAN, VCAN]	TRUE
REACTOME:267917	Defective CHST14 causes EDS, musculocontractural type	1.41858	[-1]	[None]	3	42.8571	0.0381432	1	{}	{}	[BGN, DCN, VCAN]	[BCAN, BGN, CSPG4, CSPG5, DCN, NCAN, VCAN]	TRUE
REACTOME:268113	Defective CHSY1 causes TPBS	1.41858	[-1]	[None]	3	42.8571	0.0381432	1	{}	{}	[BGN, DCN, VCAN]	[BCAN, BGN, CSPG4, CSPG5, DCN, NCAN, VCAN]	TRUE
KEGG:04915	Estrogen signaling pathway	1.41823	[-1]	[None]	18	18	0.038174	1	{}	{}	[ADCY2, ADCY4, CALML3, CREB3L1, CREB5, ESR1, ESR2, GNAO1, HSPA6, PIK3CD, PIK3R2, PIK3R3, PIK3R5, PLCB1, PLCB2, PLCB4, SHC2, SOS2]	[ADCY1, ADCY2, ADCY3, ADCY4, ADCY5, ADCY6, ADCY7, ADCY8, ADCY9, AKT1, AKT2, AKT3, ATF2, ATF4, ATF6B, CALM1, CALM2, CALM3, CALML3, CALML5, CALML6, CREB1, CREB3, CREB3L1, CREB3L2, CREB3L3, CREB3L4, CREB5, EGFR, ESR1, ESR2, FKBP4, FKBP5, FOS, GABBR1, GABBR2, GNAI1, GNAI2, GNAI3, GNAO1, GNAQ, GNAS, GPER1, GRB2, GRM1, HBEGF, HRAS, HSP90AA1, HSP90AB1, HSP90B1, HSPA1A, HSPA1B, HSPA1L, HSPA2, HSPA6, HSPA…	TRUE
WP:197	Cholesterol Biosynthesis	1.40582	[-1]	[None]	5	29.4118	0.0392806	1	{}	{}	[HMGCR, HMGCS1, IDI1, MSMO1, SQLE]	[CYP51A1, DHCR7, FDFT1, FDPS, HMGCR, HMGCS1, IDI1, LSS, MSMO1, MVD, MVK, NSDHL, PMVK, SC5D, SQLE, SREBF1, SREBF2]	TRUE
WP:692	Sulfation Biotransformation Reaction	1.40582	[-1]	[None]	5	29.4118	0.0392806	1	{}	{}	[G6PD, SULT1A1, SULT1A3, SULT1C2, SULT2B1]	[G6PD, GSR, PAPSS1, PAPSS2, SULT1A1, SULT1A2, SULT1A3, SULT1A4, SULT1B1, SULT1C2, SULT1C3, SULT1C4, SULT1E1, SULT2A1, SULT2B1, SULT4A1, SULT6B1]	TRUE
REACTOME:6904	Phosphorylation of the APC/C	1.40582	[-1]	[None]	5	29.4118	0.0392806	1	{}	{}	[CCNB1, CDK1, PLK1, UBE2D1, UBE2E1]	[ANAPC1, ANAPC10, ANAPC11, ANAPC2, ANAPC4, ANAPC5, ANAPC7, CCNB1, CDC16, CDC23, CDC26, CDC27, CDK1, PLK1, UBE2C, UBE2D1, UBE2E1]	TRUE
REACTOME:111158	ABCA transporters in lipid homeostasis	1.40582	[-1]	[None]	5	29.4118	0.0392806	1	{}	{}	[ABCA12, ABCA3, ABCA6, ABCA9, ABCG1]	[ABCA10, ABCA12, ABCA2, ABCA3, ABCA6, ABCA7, ABCA9, ABCD1, ABCD2, ABCD3, ABCG1, ABCG4, ABCG5, ABCG8, APOA1, PEX19, PEX3]	TRUE
WP:465	Tryptophan metabolism	1.39259	[-1]	[None]	10	21.2766	0.040496	1	{}	{}	[ALDH1A1, ALDH1A2, CYP19A1, CYP1B1, CYP2E1, CYP7B1, DHCR24, INMT, MAOB, TDO2]	[730429, AADAT, AANAT, ACAT1, ACMSD, AFMID, ALDH1A1, ALDH1A2, ALDH2, ALDH3A2, ALDH9A1, AOC1, AOX1, ASMT, CAT, CYP19A1, CYP1A1, CYP1A2, CYP1B1, CYP2A13, CYP2C18, CYP2E1, CYP2F1, CYP2J2, CYP3A4, CYP4F12, CYP7B1, DDC, DHCR24, ECHS1, GCDH, HAAO, HADH, HSD17B10, IDO1, INMT, KYNU, MAOB, MDM2, OGDH, PRMT1, RNF25, TDO2, TPH1, UBE3A, UBR5, WARS]	TRUE
REACTOME:25149	Ion transport by P-type ATPases	1.39259	[-1]	[None]	10	21.2766	0.040496	1	{}	{}	[ATP10B, ATP11B, ATP1A3, ATP1B1, ATP1B2, ATP2A3, ATP7B, ATP8A2, FXYD1, FXYD3]	[ATP10A, ATP10B, ATP10D, ATP11A, ATP11B, ATP11C, ATP12A, ATP13A4, ATP13A5, ATP1A1, ATP1A2, ATP1A3, ATP1A4, ATP1B1, ATP1B2, ATP1B3, ATP2A1, ATP2A2, ATP2A3, ATP2B1, ATP2B2, ATP2B3, ATP2B4, ATP2C1, ATP2C2, ATP4A, ATP4B, ATP7A, ATP7B, ATP8A1, ATP8A2, ATP8B1, ATP8B2, ATP8B3, ATP8B4, ATP9A, ATP9B, CUTC, FXYD1, FXYD2, FXYD3, FXYD4, FXYD6, FXYD6-FXYD2, FXYD7, PDZD11, PLN]	TRUE
REACTOME:11088	Nicotinate metabolism	1.38006	[-1]	[None]	4	33.3333	0.0416811	1	{}	{}	[NMNAT1, NMNAT3, PTGIS, PTGS2]	[CYP8B1, LOC101929880, NADK, NADSYN1, NAMPT, NAPRT1, NMNAT1, NMNAT2, NMNAT3, PTGIS, PTGS2, QPRT]	TRUE
REACTOME:267741	Defective EXT2 causes exostoses 2	1.38006	[-1]	[None]	4	33.3333	0.0416811	1	{}	{}	[GPC3, GPC6, SDC1, SDC2]	[AGRN, GPC1, GPC2, GPC3, GPC4, GPC5, GPC6, HSPG2, SDC1, SDC2, SDC3, SDC4]	TRUE
REACTOME:267942	Defective EXT1 causes exostoses 1, TRPS2 and CHDS	1.38006	[-1]	[None]	4	33.3333	0.0416811	1	{}	{}	[GPC3, GPC6, SDC1, SDC2]	[AGRN, GPC1, GPC2, GPC3, GPC4, GPC5, GPC6, HSPG2, SDC1, SDC2, SDC3, SDC4]	TRUE
WP:536	Calcium Regulation in the Cardiac Cell	1.3749	[-1]	[None]	25	16.5563	0.0421791	1	{}	{}	[ADCY2, ADCY4, ADRA1A, ANXA6, ATP1B1, ATP1B2, ATP2A3, CACNA1A, CACNA1D, FKBP1A, GJA1, GJA3, GJB2, GNAO1, GNG2, GNG4, GNG7, PKIG, PRKAR1B, PRKCE, PRKCZ, PRKD1, RGS11, RGS5, RYR1]	[100510228, 100510450, ADCY1, ADCY2, ADCY3, ADCY4, ADCY5, ADCY6, ADCY7, ADCY8, ADCY9, ADRA1A, ADRA1B, ADRA1D, ADRB1, ADRB2, ADRB3, ANXA6, ARRB1, ARRB2, ATP1A4, ATP1B1, ATP1B2, ATP1B3, ATP2A2, ATP2A3, ATP2B1, ATP2B2, ATP2B3, CACNA1A, CACNA1B, CACNA1C, CACNA1D, CACNA1E, CACNA1S, CACNB1, CACNB3, CALM1, CALM2, CALM3, CALR, CAMK1, CAMK2A, CAMK2B, CAMK2D, CAMK2G, CAMK4, CASQ1, CASQ2, CHRM1, CHRM2, CHRM…	TRUE
KEGG:05321	Inflammatory bowel disease (IBD)	1.3727	[-1]	[None]	13	19.403	0.0423936	1	{}	{}	[GATA3, HLA-DMA, HLA-DMB, HLA-DOA, HLA-DPA1, HLA-DQB1, HLA-DRB5, IL12RB1, IL18, IL2RG, STAT4, TGFB2, TLR4]	[FOXP3, GATA3, HLA-DMA, HLA-DMB, HLA-DOA, HLA-DOB, HLA-DPA1, HLA-DPB1, HLA-DQA1, HLA-DQA2, HLA-DQB1, HLA-DRA, HLA-DRB1, HLA-DRB3, HLA-DRB4, HLA-DRB5, IFNG, IFNGR1, IFNGR2, IL10, IL12A, IL12B, IL12RB1, IL12RB2, IL13, IL17A, IL17F, IL18, IL18R1, IL18RAP, IL1A, IL1B, IL2, IL21, IL21R, IL22, IL23A, IL23R, IL2RG, IL4, IL4R, IL5, IL6, JUN, LOC100509457, LOC101060835, MAF, NFATC1, NFKB1, NOD2, RELA, ROR…	TRUE
KEGG:04964	Proximal tubule bicarbonate reclamation	1.36588	[-1]	[None]	6	26.087	0.0430643	1	{}	{}	[AQP1, ATP1A3, ATP1B1, ATP1B2, CA2, SLC9A3]	[AQP1, ATP1A1, ATP1A2, ATP1A3, ATP1A4, ATP1B1, ATP1B2, ATP1B3, ATP1B4, CA2, CA4, FXYD2, GLS, GLS2, GLUD1, GLUD2, MDH1, PCK1, PCK2, SLC25A10, SLC38A3, SLC4A4, SLC9A3]	TRUE
REACTOME:19397	Transport of inorganic cations/anions and amino acids/oligopeptides	1.34464	[-1]	[None]	17	17.8947	0.045223	1	{}	{}	[SLC12A7, SLC15A1, SLC15A3, SLC1A3, SLC1A4, SLC20A1, SLC24A5, SLC26A2, SLC38A1, SLC38A5, SLC4A7, SLC6A12, SLC7A11, SLC7A7, SLC9A3, SLC9A4, SLC9A9]	[CTNS, SLC12A1, SLC12A2, SLC12A3, SLC12A4, SLC12A5, SLC12A6, SLC12A7, SLC15A1, SLC15A2, SLC15A3, SLC15A4, SLC16A10, SLC17A1, SLC17A5, SLC17A6, SLC17A7, SLC17A8, SLC1A1, SLC1A2, SLC1A3, SLC1A4, SLC1A5, SLC1A6, SLC1A7, SLC20A1, SLC20A2, SLC24A1, SLC24A2, SLC24A3, SLC24A4, SLC24A5, SLC25A10, SLC26A1, SLC26A2, SLC26A3, SLC26A6, SLC26A7, SLC26A9, SLC32A1, SLC34A1, SLC34A2, SLC34A3, SLC36A1, SLC36A2, S…	TRUE
WP:61	Notch Signaling Pathway	1.34169	[-1]	[None]	12	19.6721	0.0455311	1	{}	{}	[APH1B, CCND1, FHL1, GATA3, HDAC2, HEY2, JAG2, LCK, MAML3, MAPT, NOTCH3, PIK3R2]	[ADAM17, AKT1, APH1A, APH1B, CCND1, CDKN1A, CIR1, CUL1, DLL1, DLL3, DLL4, DTX1, EP300, FBXW7, FHL1, GATA3, GSK3B, HDAC1, HDAC2, HES1, HES5, HES6, HEY1, HEY2, HIF1A, ITCH, JAG1, JAG2, JAK2, LCK, MAGEA1, MAML1, MAML2, MAML3, MAPT, MYC, NCOR1, NCOR2, NCSTN, NFKB1, NOTCH1, NOTCH2, NOTCH3, NOTCH4, NUMB, NUMBL, PIK3R1, PIK3R2, PSEN1, PSEN2, PSENEN, PTCRA, RBPJ, RING1, SAP30, SKP1, SNW1, SPEN, SRC, STAT…	TRUE
REACTOME:19331	Cell-cell junction organization	1.34169	[-1]	[None]	12	19.6721	0.0455311	1	{}	{}	[CDH12, CDH13, CDH18, CDH2, CLDN1, CLDN14, CLDN15, CLDN4, CLDN5, INADL, JUP, PVRL4]	[CADM1, CADM2, CADM3, CDH1, CDH10, CDH11, CDH12, CDH13, CDH15, CDH17, CDH18, CDH2, CDH24, CDH3, CDH4, CDH5, CDH6, CDH7, CDH8, CDH9, CLDN1, CLDN10, CLDN11, CLDN12, CLDN14, CLDN15, CLDN16, CLDN17, CLDN18, CLDN19, CLDN2, CLDN20, CLDN22, CLDN23, CLDN3, CLDN4, CLDN5, CLDN6, CLDN7, CLDN8, CLDN9, CRB3, CTNNA1, CTNNB1, CTNND1, F11R, INADL, JUP, LOC102723899, MLLT4, MPP5, PARD3, PARD6A, PARD6B, PARD6G, PR…	TRUE
REACTOME:19290	G beta:gamma signalling through PI3Kgamma	1.33685	[-1]	[None]	10	20.8333	0.0460415	1	{}	{}	[GNG2, GNG4, GNG7, IL2RB, IL2RG, IL3RA, PIK3CD, PIK3R2, PIK3R3, PIK3R5]	[AKT1, AKT2, AKT3, CSF2, CSF2RA, CSF2RB, GAB2, GNB1, GNB2, GNB3, GNB4, GNB5, GNG10, GNG11, GNG12, GNG13, GNG2, GNG3, GNG4, GNG5, GNG7, GNG8, GNGT1, GNGT2, GRB2, IL2, IL2RA, IL2RB, IL2RG, IL3, IL3RA, IL5, IL5RA, JAK1, JAK2, JAK3, PDPK1, PIK3CA, PIK3CB, PIK3CD, PIK3CG, PIK3R1, PIK3R2, PIK3R3, PIK3R5, PIK3R6, RHOA, SHC1]	TRUE
KEGG:04971	Gastric acid secretion	1.31759	[-1]	[None]	14	18.6667	0.0481298	1	{}	{}	[ADCY2, ADCY4, ATP1A3, ATP1B1, ATP1B2, CA2, CALML3, KCNJ10, KCNK2, KCNQ1, PLCB1, PLCB2, PLCB4, SLC9A4]	[ACTB, ADCY1, ADCY2, ADCY3, ADCY4, ADCY5, ADCY6, ADCY7, ADCY8, ADCY9, ATP1A1, ATP1A2, ATP1A3, ATP1A4, ATP1B1, ATP1B2, ATP1B3, ATP1B4, ATP4A, ATP4B, CA2, CALM1, CALM2, CALM3, CALML3, CALML5, CALML6, CAMK2A, CAMK2B, CAMK2D, CAMK2G, CCKBR, CFTR, CHRM3, EZR, GAST, GNAI1, GNAI2, GNAI3, GNAQ, GNAS, HRH2, ITPR1, ITPR2, ITPR3, KCNE2, KCNJ1, KCNJ10, KCNJ15, KCNJ16, KCNJ2, KCNK10, KCNK2, KCNQ1, MYLK, MYLK2…	TRUE
WP:49	IL-2 Signaling pathway	1.314	[-1]	[None]	9	21.4286	0.0485288	1	{}	{}	[CBL, CCND2, IL2RB, IL2RG, LCK, MAPT, PTK2B, SOCS3, SYK]	[AKT1, BCL2, CBL, CCND2, CISH, CRKL, FOS, FOXO3, FYN, GAB2, GRB2, HRAS, IL2, IL2RA, IL2RB, IL2RG, JAK1, JAK3, JUN, LCK, MAP2K1, MAP2K2, MAPK1, MAPK3, MAPT, MYC, NMI, PIK3R1, PTK2B, PTPN11, RAF1, RPS6, RPS6KB1, RPS6KB2, SHC1, SOCS3, SOS1, STAT1, STAT3, STAT5A, STAT5B, SYK]	TRUE
KEGG:05130	Pathogenic Escherichia coli infection	1.31176	[-1]	[None]	11	20	0.0487797	1	{}	{}	[CD14, CLDN1, HCLS1, ITGB1, KRT18, OCLN, TLR4, TUBA4A, TUBB2B, TUBB4B, WAS]	[ABL1, ACTB, ACTG1, ARHGEF2, ARPC1A, ARPC1B, ARPC2, ARPC3, ARPC4, ARPC5, ARPC5L, CD14, CDC42, CDH1, CLDN1, CTNNB1, CTTN, EZR, FYN, HCLS1, ITGB1, KRT18, LY96, NCK1, NCK2, NCL, OCLN, PRKCA, RHOA, ROCK1, ROCK2, TLR4, TLR5, TUBA1A, TUBA1B, TUBA1C, TUBA3C, TUBA3D, TUBA3E, TUBA4A, TUBA8, TUBAL3, TUBB, TUBB1, TUBB2A, TUBB2B, TUBB3, TUBB4A, TUBB4B, TUBB6, TUBB8, WAS, WASL, YWHAQ, YWHAZ]	TRUE
KEGG:04144	Endocytosis	1.29493	[-1]	[None]	33	15.493	0.0507077	1	{}	{}	[ACAP1, AGAP1, AP2B1, ARAP3, CBL, CSF1R, CXCR2, CXCR4, DAB2, EPN3, FGFR3, FOLR2, HLA-A, HLA-B, HLA-C, HLA-F, HLA-G, HSPA6, IL2RB, IL2RG, KIT, LDLR, MVB12B, PIP5K1B, PIP5KL1, PRKCZ, PSD4, SH3GL3, SMAD6, SMAP1, TGFB2, TGFBR1, ZFYVE16]	[ACAP1, ACAP2, ACAP3, ADRB1, ADRB2, ADRB3, ADRBK1, ADRBK2, AGAP1, AGAP2, AGAP3, AP2A1, AP2A2, AP2B1, AP2M1, AP2S1, ARAP1, ARAP2, ARAP3, ARF1, ARF3, ARF5, ARF6, ARFGAP1, ARFGAP2, ARFGAP3, ARFGEF1, ARFGEF2, ARRB1, ARRB2, ASAP1, ASAP2, ASAP3, CAV1, CAV2, CAV3, CBL, CBLB, CBLC, CCR5, CDC42, CHMP1B, CHMP2A, CHMP2B, CHMP3, CHMP4A, CHMP4B, CHMP4C, CHMP5, CHMP6, CHMP7, CLTA, CLTB, CLTC, CLTCL1, CSF1R, CX…	TRUE
REACTOME:11061	Signalling by NGF	1.28884	[-1]	[None]	43	14.8789	0.0514236	1	{}	{}	[ADCY2, ADCY4, AP2B1, APH1B, ARHGAP4, ARHGEF16, ARHGEF3, ARHGEF4, CD86, CDK1, DUSP4, ECT2, FGD3, FGF1, FGF22, FGF5, FGFR3, HDAC2, IRS2, KALRN, KIT, LCK, MAP2K5, NET1, NGEF, NRG1, NTRK2, PCSK5, PDGFA, PDGFB, PDGFRB, PIK3CD, PIK3R2, PIK3R3, PRKAR1B, PRKCE, RPS6KA2, SHC2, SOS2, TIAM2, VAV1, VAV2, VAV3]	[AATF, ABR, ADAM17, ADCY1, ADCY2, ADCY3, ADCY4, ADCY5, ADCY6, ADCY7, ADCY8, ADCY9, ADCYAP1, ADCYAP1R1, ADORA2A, ADRBK1, AGO1, AGO2, AGO3, AGO4, AHCYL1, AKAP13, AKT1, AKT1S1, AKT2, AKT3, AP2A1, AP2A2, AP2B1, AP2M1, AP2S1, APH1A, APH1B, ARHGAP4, ARHGDIA, ARHGEF1, ARHGEF11, ARHGEF12, ARHGEF16, ARHGEF17, ARHGEF18, ARHGEF2, ARHGEF3, ARHGEF4, ARHGEF6, ARHGEF7, ARHGEF9, ATF1, BAD, BCL2L11, BRAF, BTC, CA…	TRUE
REACTOME:6823	Lipoprotein metabolism	1.28395	[-1]	[None]	7	23.3333	0.0520057	1	{}	{}	[ABCG1, APOA2, APOC2, APOE, LDLR, LIPC, SDC1]	[A2M, ABCA1, ABCG1, ALB, AMN, APOA1, APOA2, APOA4, APOA5, APOB, APOC2, APOC3, APOE, APOF, BMP1, CETP, CUBN, HSPG2, LCAT, LDLR, LDLRAP1, LIPC, LPA, LPL, MTTP, P4HB, PLTP, SAR1B, SCARB1, SDC1]	TRUE
REACTOME:163769	Role of LAT2/NTAL/LAB on calcium mobilization	1.27352	[-1]	[None]	18	17.3077	0.0532691	1	{}	{}	[CD86, FGF1, FGF22, FGF5, FGFR3, IRS2, KIT, LAT2, LCK, NRG1, PDGFA, PDGFB, PDGFRB, PIK3CD, PIK3R2, PIK3R3, SYK, VAV1]	[AGO1, AGO2, AGO3, AGO4, AKT1, AKT1S1, AKT2, AKT3, BAD, BTC, CASP9, CD19, CD28, CD80, CD86, CDKN1A, CDKN1B, CHUK, CREB1, EGF, EGFR, ERBB2, ERBB3, ERBB4, EREG, FGF1, FGF10, FGF16, FGF17, FGF18, FGF19, FGF2, FGF20, FGF22, FGF23, FGF3, FGF4, FGF5, FGF6, FGF7, FGF8, FGF9, FGFR1, FGFR2, FGFR3, FGFR4, FOXO1, FOXO3, FOXO4, FRS2, FYN, GAB1, GAB2, GRB2, GSK3A, GSK3B, HBEGF, IRS1, IRS2, KIT, KITLG, KL, KLB…	TRUE
KEGG:05223	Non-small cell lung cancer	1.26276	[-1]	[None]	11	19.6429	0.0546055	1	{}	{}	[ALK, CCND1, CDKN2A, FHIT, PIK3CD, PIK3R2, PIK3R3, PIK3R5, RASSF5, SOS2, TGFA]	[AKT1, AKT2, AKT3, ALK, ARAF, BAD, BRAF, CASP9, CCND1, CDK4, CDK6, CDKN2A, E2F1, E2F2, E2F3, EGF, EGFR, EML4, ERBB2, FHIT, FOXO3, GRB2, HRAS, KRAS, MAP2K1, MAP2K2, MAPK1, MAPK3, NRAS, PDPK1, PIK3CA, PIK3CB, PIK3CD, PIK3CG, PIK3R1, PIK3R2, PIK3R3, PIK3R5, PLCG1, PLCG2, PRKCA, PRKCB, PRKCG, RAF1, RARB, RASSF1, RASSF5, RB1, RXRA, RXRB, RXRG, SOS1, SOS2, STK4, TGFA, TP53]	TRUE
REACTOME:641	Dissolution of Fibrin Clot	1.26098	[-1]	[None]	4	30.7692	0.0548308	1	{}	{}	[HRG, PLAU, SERPINB2, SERPINB8]	[ANXA2, HRG, PLAT, PLAU, PLAUR, PLG, S100A10, SERPINB2, SERPINB6, SERPINB8, SERPINE1, SERPINE2, SERPINF2]	TRUE
REACTOME:1230	Platelet Adhesion to exposed collagen	1.26098	[-1]	[None]	4	30.7692	0.0548308	1	{}	{}	[FCER1G, ITGA10, ITGB1, VWF]	[FCER1G, FYN, GP1BA, GP1BB, GP5, GP6, GP9, ITGA1, ITGA10, ITGA2, ITGB1, LYN, VWF]	TRUE
REACTOME:121147	alpha-linolenic acid (ALA) metabolism	1.26098	[-1]	[None]	4	30.7692	0.0548308	1	{}	{}	[ACSL1, ELOVL2, FADS1, FADS2]	[ABCD1, ACAA1, ACOT8, ACOX1, ACSL1, ELOVL1, ELOVL2, ELOVL3, ELOVL5, FADS1, FADS2, HSD17B4, SCP2]	TRUE
REACTOME:121284	alpha-linolenic (omega3) and linoleic (omega6) acid metabolism	1.26098	[-1]	[None]	4	30.7692	0.0548308	1	{}	{}	[ACSL1, ELOVL2, FADS1, FADS2]	[ABCD1, ACAA1, ACOT8, ACOX1, ACSL1, ELOVL1, ELOVL2, ELOVL3, ELOVL5, FADS1, FADS2, HSD17B4, SCP2]	TRUE
REACTOME:24023	Vasopressin regulates renal water homeostasis via Aquaporins	1.25716	[-1]	[None]	9	20.9302	0.0553152	1	{}	{}	[ADCY2, ADCY4, AQP1, AQP3, GNG2, GNG4, GNG7, MYO5B, PRKAR1B]	[ADCY1, ADCY2, ADCY3, ADCY4, ADCY5, ADCY6, ADCY7, ADCY8, ADCY9, AQP1, AQP2, AQP3, AQP4, AVP, AVPR2, GNAS, GNB1, GNB2, GNB3, GNB4, GNB5, GNG10, GNG11, GNG12, GNG13, GNG2, GNG3, GNG4, GNG5, GNG7, GNG8, GNGT1, GNGT2, MYO5B, PRKACA, PRKACB, PRKACG, PRKAR1A, PRKAR1B, PRKAR2A, PRKAR2B, RAB11A, RAB11FIP2]	TRUE
REACTOME:19193	Fatty Acids bound to GPR40 (FFAR1) regulate insulin secretion	1.25287	[-1]	[None]	3	37.5	0.0558633	1	{}	{}	[GNA14, PLCB1, PLCB2]	[FFAR1, GNA11, GNA14, GNA15, GNAQ, PLCB1, PLCB2, PLCB3]	TRUE
REACTOME:19375	Free fatty acids regulate insulin secretion	1.25287	[-1]	[None]	3	37.5	0.0558633	1	{}	{}	[GNA14, PLCB1, PLCB2]	[FFAR1, GNA11, GNA14, GNA15, GNAQ, PLCB1, PLCB2, PLCB3]	TRUE
REACTOME:111174	Cross-presentation of particulate exogenous antigens (phagosomes)	1.25287	[-1]	[None]	3	37.5	0.0558633	1	{}	{}	[CD36, NCF1, NCF2]	[CD36, CYBA, CYBB, ITGAV, ITGB5, NCF1, NCF2, NCF4]	TRUE
WP:185	Integrin-mediated cell adhesion	1.23944	[-1]	[None]	18	17.1429	0.0576182	1	{}	{}	[EFCAB13, ILK, ITGA10, ITGA5, ITGA7, ITGAL, ITGB1, ITGB2, ITGB3, ITGB4, ITGB8, MAP2K5, MAPK10, PAK6, PIK3R2, RAP1B, VAV2, VAV3]	[100289853, 100508643, 100509672, 100509916, 100510068, 100510195, AKT1, AKT2, AKT3, ARAF, ARHGEF7, BCAR1, BRAF, CAPN1, CAPN10, CAPN11, CAPN2, CAPN3, CAPN5, CAPN6, CAPN7, CAPN9, CAPNS1, CAV1, CAV2, CAV3, CDC42, CRK, CSK, DOCK1, EFCAB13, FYN, GIT2, GRB2, HRAS, ILK, ITGA1, ITGA10, ITGA11, ITGA2, ITGA2B, ITGA3, ITGA4, ITGA5, ITGA6, ITGA7, ITGA8, ITGA9, ITGAD, ITGAE, ITGAL, ITGAM, ITGAV, ITGAX, ITGB1…	TRUE
REACTOME:18312	NCAM1 interactions	1.23429	[-1]	[None]	8	21.6216	0.058306	1	{}	{}	[CACNA1D, CACNA1H, COL4A5, COL6A1, COL6A3, COL9A2, GDNF, NCAM1]	[AGRN, ARTN, CACNA1C, CACNA1D, CACNA1G, CACNA1H, CACNA1I, CACNA1S, CACNB1, CACNB2, CACNB3, CACNB4, CNTN2, COL4A1, COL4A2, COL4A3, COL4A4, COL4A5, COL6A1, COL6A2, COL6A3, COL6A5, COL6A6, COL9A1, COL9A2, COL9A3, GDNF, GFRA1, GFRA2, GFRA4, NCAM1, NCAN, NRTN, PRNP, PSPN, ST8SIA2, ST8SIA4]	TRUE
WP:34	Ovarian Infertility Genes	1.21668	[-1]	[None]	7	22.5806	0.0607178	1	{}	{}	[CCND2, CEBPB, CYP19A1, ESR2, MSH5, NRIP1, ZP3]	[651610, ATM, BMPR1B, CCND2, CDK4, CDKN1B, CEBPB, CYP19A1, DAZL, DMC1, EGR1, ESR2, FSHR, GDF9, GJA4, INHA, LHCGR, MLH1, MSH5, NCOR1, NR5A1, NRIP1, PGR, PRLR, PTGER2, SMAD3, SMPD1, SYNE2, VDR, ZP2, ZP3]	TRUE
WP:247	Small Ligand GPCRs	1.21603	[-1]	[None]	5	26.3158	0.0608086	1	{}	{}	[LPAR1, PTAFR, PTGER3, PTGIR, S1PR3]	[CNR1, CNR2, GPR50, LPAR1, MTNR1A, MTNR1B, PTAFR, PTGDR, PTGER1, PTGER2, PTGER3, PTGER4, PTGFR, PTGIR, S1PR1, S1PR2, S1PR3, S1PR4, TBXA2R]	TRUE
WP:691	Tamoxifen metabolism	1.21603	[-1]	[None]	5	26.3158	0.0608086	1	{}	{}	[CYP1B1, CYP2E1, CYP3A5, FMO1, SULT1A1]	[CYP1A1, CYP1A2, CYP1B1, CYP2C19, CYP2C8, CYP2C9, CYP2D6, CYP2E1, CYP3A4, CYP3A5, FMO1, FMO3, SULT1A1, SULT1E1, SULT2A1, UGT1A10, UGT1A4, UGT1A8, UGT2B7]	TRUE
KEGG:04725	Cholinergic synapse	1.21184	[-1]	[None]	19	16.8142	0.0613982	1	{}	{}	[ADCY2, ADCY4, CACNA1A, CACNA1D, CHRNB4, CREB3L1, CREB5, GNAO1, GNG2, GNG4, GNG7, KCNQ1, PIK3CD, PIK3R2, PIK3R3, PIK3R5, PLCB1, PLCB2, PLCB4]	[ACHE, ADCY1, ADCY2, ADCY3, ADCY4, ADCY5, ADCY6, ADCY7, ADCY8, ADCY9, AKT1, AKT2, AKT3, ATF4, BCL2, CACNA1A, CACNA1B, CACNA1C, CACNA1D, CACNA1F, CACNA1S, CAMK2A, CAMK2B, CAMK2D, CAMK2G, CAMK4, CHAT, CHRM1, CHRM2, CHRM3, CHRM4, CHRM5, CHRNA3, CHRNA4, CHRNA6, CHRNA7, CHRNB2, CHRNB4, CREB1, CREB3, CREB3L1, CREB3L2, CREB3L3, CREB3L4, CREB5, FOS, FYN, GNA11, GNAI1, GNAI2, GNAI3, GNAO1, GNAQ, GNB1, GNB…	TRUE
WP:205	IL-7 signaling pathway	1.208	[-1]	[None]	6	24	0.0619438	1	{}	{}	[CCND1, IL2RG, IL7, IL7R, PIK3R2, PTK2B]	[AKT1, BAD, BCL2L1, CCND1, CDKN1B, FYN, GSK3B, IL2RA, IL2RG, IL7, IL7R, JAK1, JAK3, MAP2K1, MAP2K2, MAPK1, MAPK3, MYC, PIK3R1, PIK3R2, PTK2B, STAT1, STAT3, STAT5A, STAT5B]	TRUE
WP:399	Wnt Signaling Pathway and Pluripotency	1.20151	[-1]	[None]	17	17.1717	0.0628773	1	{}	{}	[APC, CCND1, CCND2, FOSL1, FRAT1, FZD3, FZD8, LDLR, MAPK10, NKD2, PLAU, PPP2R2B, PRKCE, PRKCZ, PRKD1, WNT4, WNT9B]	[100293888, APC, AXIN1, AXIN2, CCND1, CCND2, CCND3, CD44, CREBBP, CSNK1E, CTBP1, CTBP2, CTNNB1, CTNND1, DVL1, DVL2, DVL3, EP300, ESRRB, FBXW2, FOSL1, FOXD3, FRAT1, FZD1, FZD10, FZD2, FZD3, FZD4, FZD5, FZD6, FZD7, FZD8, FZD9, GSK3B, JUN, LDLR, LEF1, LRP5, LRP6, MAP3K7, MAPK10, MAPK9, MMP7, MYC, NANOG, NFYA, NKD1, NKD2, NLK, PAFAH1B1, PLAU, POU5F1, PPARD, PPM1J, PPP2CA, PPP2CB, PPP2R1A, PPP2R1B, PP…	TRUE
KEGG:05100	Bacterial invasion of epithelial cells	1.1965	[-1]	[None]	14	17.9487	0.0636063	1	{}	{}	[CBL, CTNNA2, ELMO1, HCLS1, ILK, ITGA5, ITGB1, PIK3CD, PIK3R2, PIK3R3, PIK3R5, SEPT3, SHC2, WAS]	[ACTB, ACTG1, ARHGAP10, ARHGEF26, ARPC1A, ARPC1B, ARPC2, ARPC3, ARPC4, ARPC5, ARPC5L, BCAR1, CAV1, CAV2, CAV3, CBL, CBLB, CBLC, CD2AP, CDC42, CDH1, CLTA, CLTB, CLTC, CLTCL1, CRK, CRKL, CTNNA1, CTNNA2, CTNNA3, CTNNB1, CTTN, DNM1, DNM2, DNM3, DOCK1, ELMO1, ELMO2, ELMO3, FN1, GAB1, HCLS1, ILK, ITGA5, ITGB1, MAD2L2, MET, PIK3CA, PIK3CB, PIK3CD, PIK3CG, PIK3R1, PIK3R2, PIK3R3, PIK3R5, PTK2, PXN, RAC1,…	TRUE
REACTOME:25300	Ion channel transport	1.18791	[-1]	[None]	30	15.3846	0.0648765	1	{}	{}	[ANO10, ANO9, ASIC3, ATP10B, ATP11B, ATP1A3, ATP1B1, ATP1B2, ATP2A3, ATP6V0A4, ATP6V0D2, ATP6V1B1, ATP7B, ATP8A2, CLIC2, FKBP1B, FXYD1, FXYD3, GABRB3, RYR1, SCNN1A, SCNN1D, SGK1, SLC9B1, TRPM1, TRPM2, TTYH1, TTYH3, UNC80, WNK4]	[ANO1, ANO10, ANO2, ANO3, ANO4, ANO5, ANO6, ANO7, ANO8, ANO9, ARHGEF9, ASIC1, ASIC2, ASIC3, ASIC4, ASIC5, ATP10A, ATP10B, ATP10D, ATP11A, ATP11B, ATP11C, ATP12A, ATP13A4, ATP13A5, ATP1A1, ATP1A2, ATP1A3, ATP1A4, ATP1B1, ATP1B2, ATP1B3, ATP2A1, ATP2A2, ATP2A3, ATP2B1, ATP2B2, ATP2B3, ATP2B4, ATP2C1, ATP2C2, ATP4A, ATP4B, ATP6AP1, ATP6V0A1, ATP6V0A2, ATP6V0A4, ATP6V0B, ATP6V0C, ATP6V0D1, ATP6V0D2, …	TRUE
KEGG:04978	Mineral absorption	1.18266	[-1]	[None]	10	19.6078	0.0656664	1	{}	{}	[ATOX1, ATP1A3, ATP1B1, ATP1B2, MT1G, MT1X, SLC11A1, SLC40A1, SLC9A3, TF]	[ATOX1, ATP1A1, ATP1A2, ATP1A3, ATP1A4, ATP1B1, ATP1B2, ATP1B3, ATP1B4, ATP2B1, ATP7A, CLCN2, CYBRD1, FTH1, FTL, FXYD2, HEPH, HMOX1, HMOX2, MT1A, MT1B, MT1E, MT1F, MT1G, MT1H, MT1M, MT1X, MT2A, S100G, SLC11A1, SLC11A2, SLC26A3, SLC26A6, SLC26A9, SLC30A1, SLC31A1, SLC34A2, SLC39A4, SLC40A1, SLC46A1, SLC5A1, SLC6A19, SLC8A1, SLC9A3, STEAP1, STEAP2, TF, TRPM6, TRPM7, TRPV6, VDR]	TRUE
REACTOME:107	Apoptotic cleavage of cellular proteins	1.17608	[-1]	[None]	8	21.0526	0.0666682	1	{}	{}	[APC, DSP, GAS2, LMNB1, MAPT, MST4, OCLN, PKP1]	[ACIN1, ADD1, APC, BCAP31, BIRC2, BMX, CASP3, CASP6, CASP7, CASP8, CDH1, CLSPN, CTNNB1, DBNL, DSG1, DSG2, DSG3, DSP, FNTA, GAS2, GSN, LMNA, LMNB1, MAPT, MST4, OCLN, PKP1, PLEC, PRKCD, PRKCQ, PTK2, ROCK1, SATB1, SPTAN1, STK24, TJP1, TJP2, VIM]	TRUE
KEGG:04911	Insulin secretion	1.15999	[-1]	[None]	15	17.4419	0.0691842	1	{}	{}	[ADCY2, ADCY4, ATP1A3, ATP1B1, ATP1B2, CACNA1D, CREB3L1, CREB5, KCNMB4, KCNN2, PCLO, PLCB1, PLCB2, PLCB4, RAPGEF4]	[ABCC8, ADCY1, ADCY2, ADCY3, ADCY4, ADCY5, ADCY6, ADCY7, ADCY8, ADCY9, ADCYAP1, ADCYAP1R1, ATF2, ATF4, ATF6B, ATP1A1, ATP1A2, ATP1A3, ATP1A4, ATP1B1, ATP1B2, ATP1B3, ATP1B4, CACNA1C, CACNA1D, CACNA1F, CACNA1S, CAMK2A, CAMK2B, CAMK2D, CAMK2G, CCKAR, CHRM3, CREB1, CREB3, CREB3L1, CREB3L2, CREB3L3, CREB3L4, CREB5, FFAR1, FXYD2, GCG, GCK, GIP, GLP1R, GNA11, GNAQ, GNAS, GPR119, INS, ITPR3, KCNJ11, KCN…	TRUE
KEGG:05222	Small cell lung cancer	1.15999	[-1]	[None]	15	17.4419	0.0691842	1	{}	{}	[CCND1, CKS2, COL4A5, FHIT, ITGB1, LAMA3, LAMA5, LAMB3, LAMC3, PIK3CD, PIK3R2, PIK3R3, PIK3R5, PTGS2, TRAF1]	[AKT1, AKT2, AKT3, APAF1, BCL2, BCL2L1, BIRC2, BIRC3, BIRC7, BIRC8, CASP9, CCND1, CCNE1, CCNE2, CDK2, CDK4, CDK6, CDKN1B, CDKN2B, CHUK, CKS1B, CKS2, COL4A1, COL4A2, COL4A3, COL4A4, COL4A5, COL4A6, CYCS, E2F1, E2F2, E2F3, FHIT, FN1, IKBKB, IKBKG, ITGA2, ITGA2B, ITGA3, ITGA6, ITGAV, ITGB1, LAMA1, LAMA2, LAMA3, LAMA4, LAMA5, LAMB1, LAMB2, LAMB3, LAMB4, LAMC1, LAMC2, LAMC3, MAX, MYC, NFKB1, NFKBIA, N…	TRUE
KEGG:04917	Prolactin signaling pathway	1.15913	[-1]	[None]	13	18.0556	0.0693224	1	{}	{}	[CCND1, CCND2, ESR1, ESR2, MAPK10, PIK3CD, PIK3R2, PIK3R3, PIK3R5, SHC2, SOCS3, SOCS4, SOS2]	[AKT1, AKT2, AKT3, CCND1, CCND2, CGA, CISH, CSN2, CYP17A1, ELF5, ESR1, ESR2, FOS, FOXO3, GALT, GCK, GRB2, GSK3B, HRAS, INS, IRF1, JAK2, KRAS, LHB, LHCGR, MAP2K1, MAP2K2, MAPK1, MAPK10, MAPK11, MAPK12, MAPK13, MAPK14, MAPK3, MAPK8, MAPK9, NFKB1, NRAS, PIK3CA, PIK3CB, PIK3CD, PIK3CG, PIK3R1, PIK3R2, PIK3R3, PIK3R5, PRL, PRLR, RAF1, RELA, SHC1, SHC2, SHC3, SHC4, SLC2A2, SOCS1, SOCS2, SOCS3, SOCS4, S…	TRUE
REACTOME:1100	Golgi Cisternae Pericentriolar Stack Reorganization	1.15525	[-1]	[None]	4	28.5714	0.0699446	1	{}	{}	[CCNB1, CCNB2, CDK1, PLK1]	[BLZF1, CCNB1, CCNB2, CDK1, GOLGA2, GORASP1, GORASP2, MAPK1, MAPK3, PLK1, RAB1A, RAB1B, RAB2A, USO1]	TRUE
REACTOME:120888	CS/DS degradation	1.15525	[-1]	[None]	4	28.5714	0.0699446	1	{}	{}	[BGN, DCN, HYAL1, VCAN]	[ARSB, BCAN, BGN, CSPG4, CSPG5, DCN, HEXA, HEXB, HYAL1, HYAL3, IDS, IDUA, NCAN, VCAN]	TRUE
REACTOME:150149	Synthesis of Prostaglandins (PG) and Thromboxanes (TX)	1.15525	[-1]	[None]	4	28.5714	0.0699446	1	{}	{}	[PTGDS, PTGIS, PTGS2, TBXAS1]	[AKR1C3, CBR1, CYP8B1, FAM213B, HPGD, HPGDS, PTGDS, PTGES, PTGES3, PTGIS, PTGR1, PTGS1, PTGS2, TBXAS1]	TRUE
KEGG:05205	Proteoglycans in cancer	1.15428	[-1]	[None]	31	15.1961	0.0701009	1	{}	{}	[ANK3, CBL, CCND1, DCN, ESR1, FZD3, FZD8, GPC3, HCLS1, IGF1, IGF2, ITGA5, ITGB1, ITGB3, MRAS, PIK3CD, PIK3R2, PIK3R3, PIK3R5, PLAU, PLCE1, PTPN6, SDC1, SDC2, SOS2, TGFB2, TIMP3, TLR4, VAV2, WNT4, WNT9B]	[ACTB, ACTG1, AKT1, AKT2, AKT3, ANK1, ANK2, ANK3, ARAF, ARHGEF1, ARHGEF12, BRAF, CAMK2A, CAMK2B, CAMK2D, CAMK2G, CASP3, CAV1, CAV2, CAV3, CBL, CBLB, CBLC, CCND1, CD44, CD63, CDC42, CDKN1A, COL21A1, CTNNB1, CTSL, CTTN, DCN, DDX5, DROSHA, EGFR, EIF4B, ELK1, ERBB2, ERBB3, ERBB4, ESR1, EZR, FAS, FASLG, FGF2, FGFR1, FLNA, FLNB, FLNC, FN1, FRS2, FZD1, FZD10, FZD2, FZD3, FZD4, FZD5, FZD6, FZD7, FZD8, FZ…	TRUE
KEGG:05310	Asthma	1.15323	[-1]	[None]	7	21.875	0.0702701	1	{}	{}	[FCER1G, HLA-DMA, HLA-DMB, HLA-DOA, HLA-DPA1, HLA-DQB1, HLA-DRB5]	[CCL11, CD40, CD40LG, EPX, FCER1A, FCER1G, HLA-DMA, HLA-DMB, HLA-DOA, HLA-DOB, HLA-DPA1, HLA-DPB1, HLA-DQA1, HLA-DQA2, HLA-DQB1, HLA-DRA, HLA-DRB1, HLA-DRB3, HLA-DRB4, HLA-DRB5, IL10, IL13, IL3, IL4, IL5, IL9, LOC100509457, LOC101060835, MS4A2, PRG2, RNASE3, TNF]	TRUE
REACTOME:118721	Signaling by NOTCH2	1.15323	[-1]	[None]	7	21.875	0.0702701	1	{}	{}	[APH1B, GZMB, JAG2, MAML3, MDK, MIB1, NEURL1B]	[ADAM10, APH1A, APH1B, CNTN1, CREB1, DLL1, DLL4, EP300, FCER2, GZMB, HES1, HES5, JAG1, JAG2, MAML1, MAML2, MAML3, MAMLD1, MDK, MIB1, MIB2, NCSTN, NEURL1, NEURL1B, NOTCH2, PSEN2, PSENEN, RBPJ, RPS27A, UBA52, UBB, UBC]	TRUE
KEGG:04022	cGMP-PKG signaling pathway	1.13963	[-1]	[None]	26	15.5689	0.0725056	1	{}	{}	[ADCY2, ADCY4, ADORA3, ADRA1A, ATP1A3, ATP1B1, ATP1B2, ATP2A3, CACNA1D, CALML3, CREB3L1, CREB5, GATA4, GUCY1B3, IRS2, KCNMB4, PDE2A, PIK3CD, PIK3R2, PIK3R3, PIK3R5, PLCB1, PLCB2, PLCB4, PRKCE, VDAC2]	[ADCY1, ADCY2, ADCY3, ADCY4, ADCY5, ADCY6, ADCY7, ADCY8, ADCY9, ADORA1, ADORA3, ADRA1A, ADRA1B, ADRA1D, ADRA2A, ADRA2B, ADRA2C, ADRB1, ADRB2, ADRB3, AGTR1, AKT1, AKT2, AKT3, ATF2, ATF4, ATF6B, ATP1A1, ATP1A2, ATP1A3, ATP1A4, ATP1B1, ATP1B2, ATP1B3, ATP1B4, ATP2A1, ATP2A2, ATP2A3, ATP2B1, ATP2B2, ATP2B3, ATP2B4, BAD, BDKRB2, CACNA1C, CACNA1D, CACNA1F, CACNA1S, CALM1, CALM2, CALM3, CALML3, CALML5, …	TRUE
REACTOME:19145	G beta:gamma signalling through PLC beta	1.13291	[-1]	[None]	5	25	0.0736354	1	{}	{}	[GNG2, GNG4, GNG7, PLCB1, PLCB2]	[GNB1, GNB2, GNB3, GNB4, GNB5, GNG10, GNG11, GNG12, GNG13, GNG2, GNG3, GNG4, GNG5, GNG7, GNG8, GNGT1, GNGT2, PLCB1, PLCB2, PLCB3]	TRUE
REACTOME:115606	O-linked glycosylation of mucins	1.12615	[-1]	[None]	11	18.6441	0.0747917	1	{}	{}	[B3GNT5, B3GNT7, B3GNT8, B3GNTL1, B4GALT6, GALNT11, GALNT14, GALNT16, GALNT6, MUC1, ST3GAL3]	[B3GNT2, B3GNT3, B3GNT4, B3GNT5, B3GNT6, B3GNT7, B3GNT8, B3GNT9, B3GNTL1, B4GALT5, B4GALT6, C1GALT1, C1GALT1C1, GALNT1, GALNT10, GALNT11, GALNT12, GALNT13, GALNT14, GALNT15, GALNT16, GALNT18, GALNT2, GALNT3, GALNT4, GALNT5, GALNT6, GALNT7, GALNT8, GALNT9, GALNTL5, GALNTL6, GCNT1, GCNT3, GCNT4, GCNT7, KCNA6, MUC1, MUC12, MUC13, MUC15, MUC17, MUC20, MUC21, MUC3A, MUC4, MUC5B, MUC6, MUC7, MUCL1, ST3…	TRUE
REACTOME:118572	Degradation of the extracellular matrix	1.12465	[-1]	[None]	15	17.2414	0.0750499	1	{}	{}	[COL13A1, COL14A1, COL15A1, COL16A1, COL17A1, COL9A2, CTSS, DCN, KLK7, LAMA3, LAMA5, LAMB3, MMP1, MMP11, MMP3]	[A2M, ADAM10, ADAM15, ADAM17, ADAM8, ADAM9, ADAMTS1, ADAMTS16, ADAMTS18, ADAMTS4, ADAMTS5, ADAMTS8, ADAMTS9, BCAN, BMP1, BSG, CAPN1, CAPNS1, CASP3, CD44, CDH1, CMA1, COL12A1, COL13A1, COL14A1, COL15A1, COL16A1, COL17A1, COL18A1, COL19A1, COL23A1, COL25A1, COL26A1, COL9A1, COL9A2, COL9A3, CTRB1, CTRB2, CTSB, CTSD, CTSG, CTSK, CTSL, CTSS, CTSV, DCN, ELANE, FURIN, HSPG2, KLK2, KLK7, KLKB1, LAMA3, LA…	TRUE
REACTOME:2051	Formation of Fibrin Clot (Clotting Cascade)	1.12072	[-1]	[None]	8	20.5128	0.0757319	1	{}	{}	[F3, PROCR, PROS1, SERPINA5, SERPING1, TFPI, THBD, VWF]	[A2M, C1QBP, CD177, F10, F11, F12, F13A1, F13B, F2, F2R, F3, F5, F7, F8, F9, FGA, FGB, FGG, GP1BA, GP1BB, GP5, GP9, KLKB1, KNG1, PF4, PF4V1, PRCP, PROC, PROCR, PROS1, PRTN3, SERPINA5, SERPINC1, SERPIND1, SERPINE2, SERPING1, TFPI, THBD, VWF]	TRUE
KEGG:04530	Tight junction	1.12032	[-1]	[None]	22	15.942	0.0758025	1	{}	{}	[CASK, CGN, CLDN1, CLDN14, CLDN15, CLDN4, CLDN5, CTNNA2, EXOC4, HCLS1, INADL, JAM2, MAGI2, MRAS, MYH14, MYH3, OCLN, PPP2R2B, PRKCE, PRKCZ, SHROOM2, SHROOM3]	[ACTB, ACTG1, ACTN1, ACTN2, ACTN3, ACTN4, AKT1, AKT2, AKT3, AMOTL1, ASH1L, CASK, CDC42, CDK4, CGN, CLDN1, CLDN10, CLDN11, CLDN14, CLDN15, CLDN16, CLDN17, CLDN18, CLDN19, CLDN2, CLDN20, CLDN22, CLDN23, CLDN24, CLDN25, CLDN3, CLDN4, CLDN5, CLDN6, CLDN7, CLDN8, CLDN9, CRB3, CSNK2A1, CSNK2A2, CSNK2B, CTNNA1, CTNNA2, CTNNA3, CTNNB1, CTTN, EPB41, EPB41L1, EPB41L2, EPB41L3, EXOC3, EXOC4, F11R, GNAI1, GN…	TRUE
REACTOME:19314	Sodium/Proton exchangers	1.11491	[-1]	[None]	3	33.3333	0.0767516	1	{}	{}	[SLC9A3, SLC9A4, SLC9A9]	[SLC9A1, SLC9A2, SLC9A3, SLC9A4, SLC9A5, SLC9A6, SLC9A7, SLC9A8, SLC9A9]	TRUE
REACTOME:22292	CHL1 interactions	1.11491	[-1]	[None]	3	33.3333	0.0767516	1	{}	{}	[CHL1, ITGA10, ITGB1]	[ANK1, CHL1, CNTN6, HSPA8, ITGA1, ITGA10, ITGA2, ITGB1, NRP1]	TRUE
REACTOME:120969	O2/CO2 exchange in erythrocytes	1.11491	[-1]	[None]	3	33.3333	0.0767516	1	{}	{}	[AQP1, CA2, HBB]	[AQP1, CA1, CA2, CA4, HBA1, HBA2, HBB, RHAG, SLC4A1]	TRUE
REACTOME:121329	Erythrocytes take up carbon dioxide and release oxygen	1.11491	[-1]	[None]	3	33.3333	0.0767516	1	{}	{}	[AQP1, CA2, HBB]	[AQP1, CA1, CA2, CA4, HBA1, HBA2, HBB, RHAG, SLC4A1]	TRUE
REACTOME:121380	Erythrocytes take up oxygen and release carbon dioxide	1.11491	[-1]	[None]	3	33.3333	0.0767516	1	{}	{}	[AQP1, CA2, HBB]	[AQP1, CA1, CA2, CA4, HBA1, HBA2, HBB, RHAG, SLC4A1]	TRUE
REACTOME:163875	Sperm Motility And Taxes	1.11491	[-1]	[None]	3	33.3333	0.0767516	1	{}	{}	[CATSPER2, CATSPERB, CATSPERG]	[CATSPER1, CATSPER2, CATSPER3, CATSPER4, CATSPERB, CATSPERD, CATSPERG, HVCN1, KCNU1]	TRUE
REACTOME:12578	GAB1 signalosome	1.10313	[-1]	[None]	17	16.6667	0.0788626	1	{}	{}	[CD86, FGF1, FGF22, FGF5, FGFR3, IRS2, KIT, LCK, NRG1, PAG1, PDGFA, PDGFB, PDGFRB, PIK3CD, PIK3R2, PIK3R3, VAV1]	[AGO1, AGO2, AGO3, AGO4, AKT1, AKT1S1, AKT2, AKT3, BAD, BTC, CASP9, CD19, CD28, CD80, CD86, CDKN1A, CDKN1B, CHUK, CREB1, CSK, EGF, EGFR, ERBB2, ERBB3, ERBB4, EREG, FGF1, FGF10, FGF16, FGF17, FGF18, FGF19, FGF2, FGF20, FGF22, FGF23, FGF3, FGF4, FGF5, FGF6, FGF7, FGF8, FGF9, FGFR1, FGFR2, FGFR3, FGFR4, FOXO1, FOXO3, FOXO4, FRS2, FYN, GAB1, GRB2, GSK3A, GSK3B, HBEGF, IRS1, IRS2, KIT, KITLG, KL, KLB,…	TRUE
REACTOME:150154	Inositol phosphate metabolism	1.10113	[-1]	[None]	9	19.5652	0.0792258	1	{}	{}	[INPP5D, IPMK, MINPP1, NUDT11, PLCB1, PLCB2, PLCB4, PLCE1, PLD4]	[CALM1, CALM2, CALM3, IMPA1, IMPA2, INPP1, INPP4A, INPP4B, INPP5A, INPP5B, INPP5D, INPP5J, INPPL1, IP6K1, IP6K2, IP6K3, IPMK, IPPK, ISYNA1, ITPK1, ITPKA, ITPKB, ITPKC, MINPP1, NUDT10, NUDT11, NUDT3, NUDT4, OCRL, PLCB1, PLCB2, PLCB3, PLCB4, PLCD1, PLCD3, PLCE1, PLCG1, PLCG2, PLCH1, PLCH2, PLCZ1, PLD4, PPIP5K1, PPIP5K2, PTEN, SYNJ1]	TRUE
WP:35	G Protein Signaling Pathways	1.09619	[-1]	[None]	16	16.8421	0.0801336	1	{}	{}	[ADCY2, ADCY4, AKAP11, AKAP2, AKAP6, AKAP7, AKAP9, GNA14, GNAO1, GNG4, GNG7, PRKAR1B, PRKCE, PRKCZ, PRKD1, PRKD3]	[ADCY1, ADCY2, ADCY3, ADCY4, ADCY5, ADCY6, ADCY7, ADCY8, ADCY9, AKAP1, AKAP10, AKAP11, AKAP12, AKAP13, AKAP2, AKAP3, AKAP4, AKAP5, AKAP6, AKAP7, AKAP8, AKAP9, ARHGEF1, CALM1, CALM2, CALM3, GNA11, GNA12, GNA13, GNA14, GNA15, GNAI1, GNAI2, GNAI3, GNAL, GNAO1, GNAQ, GNAS, GNAZ, GNB1, GNB2, GNB3, GNB5, GNG10, GNG11, GNG12, GNG13, GNG3, GNG4, GNG5, GNG7, GNG8, GNGT1, GNGT2, HRAS, ITPR1, KCNJ3, KRAS, N…	TRUE
REACTOME:121025	Synthesis of PIPs at the plasma membrane	1.09331	[-1]	[None]	7	21.2121	0.0806654	1	{}	{}	[INPP5D, MTMR6, PIK3CD, PIK3R2, PIK3R3, PIK3R5, PIP5K1B]	[INPP4A, INPP4B, INPP5D, INPP5J, INPP5K, INPPL1, MTM1, MTMR1, MTMR14, MTMR3, MTMR6, PI4K2A, PI4K2B, PIK3C2A, PIK3C2B, PIK3C2G, PIK3CA, PIK3CB, PIK3CD, PIK3CG, PIK3R1, PIK3R2, PIK3R3, PIK3R5, PIK3R6, PIP4K2A, PIP4K2B, PIP5K1A, PIP5K1B, PIP5K1C, PTEN, SYNJ1, SYNJ2]	TRUE
REACTOME:121237	Latent infection of Homo sapiens with Mycobacterium tuberculosis	1.09331	[-1]	[None]	7	21.2121	0.0806654	1	{}	{}	[ATP6V0A4, ATP6V0D2, ATP6V1B1, LTF, NCF1, NCF2, SLC11A1]	[ATP6V0A1, ATP6V0A2, ATP6V0A4, ATP6V0B, ATP6V0C, ATP6V0D1, ATP6V0D2, ATP6V0E1, ATP6V0E2, ATP6V1A, ATP6V1B1, ATP6V1B2, ATP6V1C1, ATP6V1C2, ATP6V1D, ATP6V1E1, ATP6V1E2, ATP6V1F, ATP6V1G1, ATP6V1G2, ATP6V1G3, ATP6V1H, CYBA, CYBB, LTF, NCF1, NCF2, NCF4, NOS1, NOS2, NOS3, SLC11A1, TCIRG1]	TRUE
REACTOME:121256	Phagosomal maturation (early endosomal stage)	1.09331	[-1]	[None]	7	21.2121	0.0806654	1	{}	{}	[ATP6V0A4, ATP6V0D2, ATP6V1B1, LTF, NCF1, NCF2, SLC11A1]	[ATP6V0A1, ATP6V0A2, ATP6V0A4, ATP6V0B, ATP6V0C, ATP6V0D1, ATP6V0D2, ATP6V0E1, ATP6V0E2, ATP6V1A, ATP6V1B1, ATP6V1B2, ATP6V1C1, ATP6V1C2, ATP6V1D, ATP6V1E1, ATP6V1E2, ATP6V1F, ATP6V1G1, ATP6V1G2, ATP6V1G3, ATP6V1H, CYBA, CYBB, LTF, NCF1, NCF2, NCF4, NOS1, NOS2, NOS3, SLC11A1, TCIRG1]	TRUE
REACTOME:25162	Interferon alpha/beta signaling	1.08183	[-1]	[None]	12	17.9104	0.082826	1	{}	{}	[BST2, HLA-A, HLA-B, HLA-C, HLA-F, HLA-G, IFI6, OAS2, PTPN6, RSAD2, SOCS3, XAF1]	[ADAR, BST2, EGR1, GBP2, HLA-A, HLA-B, HLA-C, HLA-E, HLA-F, HLA-G, IFI35, IFI6, IFIT1, IFIT2, IFIT3, IFITM1, IFITM2, IFITM3, IFNA1, IFNA10, IFNA13, IFNA14, IFNA16, IFNA17, IFNA2, IFNA21, IFNA4, IFNA5, IFNA6, IFNA7, IFNA8, IFNAR1, IFNAR2, IFNB1, IP6K2, IRF1, IRF2, IRF3, IRF4, IRF5, IRF6, IRF7, IRF8, IRF9, ISG15, ISG20, JAK1, MX1, MX2, OAS1, OAS2, OAS3, OASL, PSMB8, PTPN1, PTPN11, PTPN6, RNASEL, RS…	TRUE
KEGG:04320	Dorso-ventral axis formation	1.07056	[-1]	[None]	6	22.2222	0.0850048	1	{}	{}	[ETS1, ETV6, FMN2, NOTCH3, PIWIL2, SOS2]	[CPEB1, CPEB2, CPEB3, CPEB4, EGFR, ETS1, ETS2, ETV6, ETV7, FMN2, GRB2, KRAS, MAP2K1, MAPK1, MAPK3, NOTCH1, NOTCH2, NOTCH3, NOTCH4, PIWIL1, PIWIL2, PIWIL3, PIWIL4, SOS1, SOS2, SPIRE1, SPIRE2]	TRUE
REACTOME:150312	Synthesis of IP3 and IP4 in the cytosol	1.07056	[-1]	[None]	6	22.2222	0.0850048	1	{}	{}	[INPP5D, PLCB1, PLCB2, PLCB4, PLCE1, PLD4]	[CALM1, CALM2, CALM3, INPP5B, INPP5D, INPP5J, INPPL1, ITPK1, ITPKA, ITPKB, ITPKC, OCRL, PLCB1, PLCB2, PLCB3, PLCB4, PLCD1, PLCD3, PLCE1, PLCG1, PLCG2, PLCH1, PLCH2, PLCZ1, PLD4, PTEN, SYNJ1]	TRUE
REACTOME:355336	Caspase activation via extrinsic apoptotic signalig pathway	1.07056	[-1]	[None]	6	22.2222	0.0850048	1	{}	{}	[CD14, DAPK2, TLR4, TNFRSF10B, TNFSF10, UNC5B]	[APPL1, CASP3, CASP8, CASP9, CD14, CFLAR, DAPK1, DAPK2, DAPK3, DCC, FADD, FAS, FASLG, LY96, MAGED1, RIPK1, TICAM1, TICAM2, TLR3, TLR4, TNFRSF10A, TNFRSF10B, TNFSF10, TRADD, TRAF2, UNC5A, UNC5B]	TRUE
KEGG:04972	Pancreatic secretion	1.06395	[-1]	[None]	16	16.6667	0.0863085	1	{}	{}	[ADCY2, ADCY4, AMY2B, ATP1A3, ATP1B1, ATP1B2, ATP2A3, CA2, CPA2, KCNQ1, PLA2G2A, PLCB1, PLCB2, PLCB4, PNLIPRP1, RAP1B]	[ADCY1, ADCY2, ADCY3, ADCY4, ADCY5, ADCY6, ADCY7, ADCY8, ADCY9, AMY2A, AMY2B, ATP1A1, ATP1A2, ATP1A3, ATP1A4, ATP1B1, ATP1B2, ATP1B3, ATP1B4, ATP2A1, ATP2A2, ATP2A3, ATP2B1, ATP2B2, ATP2B3, ATP2B4, BST1, CA2, CCKAR, CD38, CEL, CELA2A, CELA2B, CELA3A, CELA3B, CFTR, CHRM3, CLCA1, CLCA2, CLCA4, CPA1, CPA2, CPA3, CPB1, CPB2, CTRB1, CTRL, FXYD2, GNAQ, GNAS, ITPR1, ITPR2, ITPR3, KCNMA1, KCNQ1, PLA2G10,…	TRUE
REACTOME:263902	O-linked glycosylation	1.06395	[-1]	[None]	16	16.6667	0.0863085	1	{}	{}	[ADAMTS12, ADAMTS17, ADAMTSL3, ADAMTSL4, B3GNT5, B3GNT7, B3GNT8, B3GNTL1, B4GALT6, GALNT11, GALNT14, GALNT16, GALNT6, MUC1, ST3GAL3, THSD4]	[ADAMTS1, ADAMTS10, ADAMTS12, ADAMTS13, ADAMTS14, ADAMTS15, ADAMTS16, ADAMTS17, ADAMTS18, ADAMTS19, ADAMTS2, ADAMTS20, ADAMTS3, ADAMTS4, ADAMTS5, ADAMTS6, ADAMTS7, ADAMTS8, ADAMTS9, ADAMTSL1, ADAMTSL2, ADAMTSL3, ADAMTSL4, B3GALTL, B3GNT2, B3GNT3, B3GNT4, B3GNT5, B3GNT6, B3GNT7, B3GNT8, B3GNT9, B3GNTL1, B4GALT5, B4GALT6, C1GALT1, C1GALT1C1, CFP, GALNT1, GALNT10, GALNT11, GALNT12, GALNT13, GALNT14,…	TRUE
REACTOME:238	Amino acid synthesis and interconversion (transamination)	1.06072	[-1]	[None]	4	26.6667	0.0869514	1	{}	{}	[GOT2, OAT, PSAT1, PSPH]	[ALDH18A1, ASNS, CCBL1, GLS, GLS2, GLUD1, GOT1, GOT2, GPT, GPT2, OAT, PHGDH, PSAT1, PSPH, PYCR1]	TRUE
REACTOME:15381	p130Cas linkage to MAPK signaling for integrins	1.06072	[-1]	[None]	4	26.6667	0.0869514	1	{}	{}	[APBB1IP, ITGB3, RAP1B, VWF]	[APBB1IP, BCAR1, CRK, FGA, FGB, FGG, FN1, ITGA2B, ITGB3, PTK2, RAP1A, RAP1B, SRC, TLN1, VWF]	TRUE
REACTOME:15443	GRB2:SOS provides linkage to MAPK signaling for Integrins	1.06072	[-1]	[None]	4	26.6667	0.0869514	1	{}	{}	[APBB1IP, ITGB3, RAP1B, VWF]	[APBB1IP, FGA, FGB, FGG, FN1, GRB2, ITGA2B, ITGB3, PTK2, RAP1A, RAP1B, SOS1, SRC, TLN1, VWF]	TRUE
REACTOME:18352	Eicosanoid ligand-binding receptors	1.06072	[-1]	[None]	4	26.6667	0.0869514	1	{}	{}	[CYSLTR2, LTB4R, PTGER3, PTGIR]	[CYSLTR1, CYSLTR2, GPR17, LTB4R, LTB4R2, OXER1, PTGDR, PTGDR2, PTGER1, PTGER2, PTGER3, PTGER4, PTGFR, PTGIR, TBXA2R]	TRUE
REACTOME:264383	negative regulation of TCF-dependent signaling by WNT ligand antagonists	1.06072	[-1]	[None]	4	26.6667	0.0869514	1	{}	{}	[DKK1, SFRP1, SFRP2, WNT4]	[DKK1, DKK2, DKK4, KREMEN1, KREMEN2, LRP5, LRP6, SFRP1, SFRP2, SOST, WIF1, WNT3A, WNT4, WNT5A, WNT9A]	TRUE
REACTOME:163936	Fc epsilon receptor (FCERI) signaling	1.0568	[-1]	[None]	27	15.1685	0.0877398	1	{}	{}	[BTK, CD86, CDK1, FCER1G, FGF1, FGF22, FGF5, FGFR3, IRS2, ITK, KIT, LAT, LAT2, LCK, MAPK10, NRG1, PDGFA, PDGFB, PDGFRB, PIK3CD, PIK3R2, PIK3R3, SYK, TXK, VAV1, VAV2, VAV3]	[AGO1, AGO2, AGO3, AGO4, AHCYL1, AKT1, AKT1S1, AKT2, AKT3, BAD, BCL10, BTC, BTK, CALM1, CALM2, CALM3, CARD11, CASP9, CD19, CD28, CD80, CD86, CDK1, CDKN1A, CDKN1B, CHUK, CREB1, EGF, EGFR, ERBB2, ERBB3, ERBB4, EREG, FCER1A, FCER1G, FGF1, FGF10, FGF16, FGF17, FGF18, FGF19, FGF2, FGF20, FGF22, FGF23, FGF3, FGF4, FGF5, FGF6, FGF7, FGF8, FGF9, FGFR1, FGFR2, FGFR3, FGFR4, FOS, FOXO1, FOXO3, FOXO4, FRS2,…	TRUE
REACTOME:6913	Cytosolic sulfonation of small molecules	1.05645	[-1]	[None]	5	23.8095	0.0878113	1	{}	{}	[SLC26A2, SULT1A1, SULT1A3, SULT1C2, SULT2B1]	[BPNT1, LOC101929857, PAPSS1, PAPSS2, SLC26A1, SLC26A2, SLC35B2, SLC35B3, SLX1A-SULT1A3, SLX1B-SULT1A4, SULT1A1, SULT1A2, SULT1A3, SULT1A4, SULT1B1, SULT1C2, SULT1C4, SULT1E1, SULT2A1, SULT2B1, SULT4A1]	TRUE
REACTOME:21254	Presynaptic function of Kainate receptors	1.05645	[-1]	[None]	5	23.8095	0.0878113	1	{}	{}	[GNG2, GNG4, GNG7, PLCB1, PLCB2]	[GNB1, GNB2, GNB3, GNB4, GNB5, GNG10, GNG11, GNG12, GNG13, GNG2, GNG3, GNG4, GNG5, GNG7, GNG8, GNGT1, GNGT2, GRIK3, PLCB1, PLCB2, PLCB3]	TRUE
REACTOME:22272	Signal transduction by L1	1.05645	[-1]	[None]	5	23.8095	0.0878113	1	{}	{}	[ITGA5, ITGB1, ITGB3, NCAM1, VAV2]	[CSNK2A1, CSNK2A2, CSNK2B, EGFR, FGFR1, ITGA2B, ITGA5, ITGA9, ITGAV, ITGB1, ITGB3, L1CAM, MAP2K1, MAP2K2, MAPK1, MAPK3, NCAM1, NRP1, PAK1, RAC1, VAV2]	TRUE
REACTOME:160156	The canonical retinoid cycle in rods (twilight vision)	1.05645	[-1]	[None]	5	23.8095	0.0878113	1	{}	{}	[MYO7A, RBP1, RDH12, RLBP1, SDR9C7]	[ABCA4, DHRS9, HSD17B1, HSD17B6, LRAT, MYO7A, NAPEPLD, RBP1, RBP3, RBP4, RDH10, RDH11, RDH12, RDH16, RDH5, RHO, RLBP1, RPE65, SDR9C7, STRA6, TTR]	TRUE
REACTOME:160205	NOTCH2 Activation and Transmission of Signal to the Nucleus	1.05645	[-1]	[None]	5	23.8095	0.0878113	1	{}	{}	[APH1B, JAG2, MDK, MIB1, NEURL1B]	[ADAM10, APH1A, APH1B, CNTN1, DLL1, DLL4, JAG1, JAG2, MDK, MIB1, MIB2, NCSTN, NEURL1, NEURL1B, NOTCH2, PSEN2, PSENEN, RPS27A, UBA52, UBB, UBC]	TRUE
REACTOME:264198	EPH-ephrin mediated repulsion of cells	1.05355	[-1]	[None]	9	19.1489	0.0883987	1	{}	{}	[AP2B1, APH1B, EFNA1, EFNA5, EFNB2, EPHA1, EPHB1, VAV2, VAV3]	[ADAM10, AP2A1, AP2A2, AP2B1, AP2M1, AP2S1, APH1A, APH1B, CLTA, CLTB, CLTC, CLTCL1, DNM1, EFNA1, EFNA2, EFNA3, EFNA4, EFNA5, EFNB1, EFNB2, EFNB3, EPHA1, EPHA10, EPHA2, EPHA3, EPHA4, EPHA5, EPHA6, EPHA7, EPHA8, EPHB1, EPHB2, EPHB3, EPHB4, FYN, LYN, MMP2, MMP9, NCSTN, PSEN2, PSENEN, RAC1, SRC, TIAM1, VAV2, VAV3, YES1]	TRUE
WP:304	Kit receptor signaling pathway	1.04596	[-1]	[None]	10	18.5185	0.0899576	1	{}	{}	[BTK, CBL, INPP5D, KIT, MAPT, PIK3R2, PTPN6, SNAI1, SNAI2, VAV1]	[AKT1, BAD, BCL2, BTK, CBL, CRK, DOK1, EP300, FOS, FOXO3, GRB10, GRB7, HRAS, INPP5D, JAK2, JUNB, KIT, KITLG, LYN, MAP2K1, MAP2K2, MAPK1, MAPK14, MAPK3, MAPK8, MAPT, MATK, MITF, PIK3R1, PIK3R2, PLCG1, PRKCA, PRKCB, PTPN11, PTPN6, RAF1, RPS6, RPS6KA1, RPS6KA3, RPS6KB1, SHC1, SNAI1, SNAI2, SOCS1, SOCS6, SOS1, SRC, STAT1, STAT3, STAT5A, STAT5B, TBX2, TEC, VAV1]	TRUE
REACTOME:147851	Arachidonic acid metabolism	1.04596	[-1]	[None]	10	18.5185	0.0899576	1	{}	{}	[ALOX5, CYP1B1, CYP2U1, CYP4B1, GGT5, GPX2, PTGDS, PTGIS, PTGS2, TBXAS1]	[ABCC1, AKR1C3, ALOX12, ALOX12B, ALOX15, ALOX15B, ALOX5, ALOX5AP, CBR1, CYP1A1, CYP1A2, CYP1B1, CYP2C19, CYP2C8, CYP2C9, CYP2J2, CYP2U1, CYP4A11, CYP4A22, CYP4B1, CYP4F11, CYP4F2, CYP4F22, CYP4F3, CYP4F8, CYP8B1, DPEP1, DPEP2, DPEP3, EPHX2, FAM213B, GGT1, GGT2, GGT5, GGTLC1, GGTLC2, GPX1, GPX2, GPX4, HPGD, HPGDS, LOC102724197, LTA4H, LTC4S, MAPKAPK2, PLA2G4A, PTGDS, PTGES, PTGES3, PTGIS, PTGR1, P…	TRUE
WP:45	G1 to S cell cycle control	1.04341	[-1]	[None]	12	17.6471	0.0904877	1	{}	{}	[CCNB1, CCND1, CCND2, CDC25A, CDK1, CDKN2A, CDKN2C, CREB3L1, MCM2, MNAT1, PCNA, RBL1]	[651610, ATF6B, ATM, CCNA1, CCNB1, CCND1, CCND2, CCND3, CCNE1, CCNE2, CCNG2, CCNH, CDC25A, CDC45, CDK1, CDK2, CDK4, CDK6, CDK7, CDKN1A, CDKN1B, CDKN1C, CDKN2A, CDKN2B, CDKN2C, CDKN2D, CREB1, CREB3, CREB3L1, CREB3L3, CREB3L4, E2F1, E2F2, E2F3, E2F4, E2F5, E2F6, GADD45A, MCM2, MCM3, MCM4, MCM5, MCM6, MCM7, MDM2, MNAT1, MYC, MYT1, ORC1, ORC2, ORC3, ORC4, ORC5, ORC6, PCNA, POLA2, POLE, POLE2, PRIM1, …	TRUE
REACTOME:25229	Interferon Signaling	1.03929	[-1]	[None]	29	14.9485	0.0913511	1	{}	{}	[BST2, GBP1, GBP4, GBP5, HLA-A, HLA-B, HLA-C, HLA-DPA1, HLA-DQB1, HLA-DQB2, HLA-DRB5, HLA-F, HLA-G, IFI30, IFI6, KPNA2, NCAM1, NUP210, OAS2, PTAFR, PTPN6, RANBP2, RSAD2, SOCS3, TRIM22, TRIM29, UBE2E1, VCAM1, XAF1]	[AAAS, ADAR, ARIH1, B2M, BST2, CAMK2A, CAMK2B, CAMK2D, CAMK2G, CD44, CIITA, DDX58, EGR1, EIF2AK2, EIF4A1, EIF4A2, EIF4A3, EIF4E, EIF4E2, EIF4E3, EIF4G1, EIF4G2, EIF4G3, FCGR1A, FCGR1B, FLNB, GBP1, GBP2, GBP3, GBP4, GBP5, GBP6, GBP7, HERC5, HLA-A, HLA-B, HLA-C, HLA-DPA1, HLA-DPB1, HLA-DQA1, HLA-DQA2, HLA-DQB1, HLA-DQB2, HLA-DRA, HLA-DRB1, HLA-DRB3, HLA-DRB4, HLA-DRB5, HLA-E, HLA-F, HLA-G, ICAM1, I…	TRUE
KEGG:05143	African trypanosomiasis	1.03669	[-1]	[None]	7	20.5882	0.0918995	1	{}	{}	[APOL1, HBB, IL18, PLCB1, PLCB2, PLCB4, VCAM1]	[APOA1, APOL1, F2RL1, FAS, FASLG, GNAQ, HBA1, HBA2, HBB, HPR, ICAM1, IDO1, IDO2, IFNG, IL10, IL12A, IL12B, IL18, IL1B, IL6, LAMA4, MYD88, PLCB1, PLCB2, PLCB3, PLCB4, PRKCA, PRKCB, PRKCG, SELE, THOP1, TLR9, TNF, VCAM1]	TRUE
KEGG:04713	Circadian entrainment	1.03254	[-1]	[None]	16	16.4948	0.0927806	1	{}	{}	[ADCY2, ADCY4, CACNA1D, CACNA1H, CALML3, GNAO1, GNG2, GNG4, GNG7, GUCY1B3, NOS1AP, PER2, PLCB1, PLCB2, PLCB4, RYR1]	[ADCY1, ADCY10, ADCY2, ADCY3, ADCY4, ADCY5, ADCY6, ADCY7, ADCY8, ADCY9, ADCYAP1R1, CACNA1C, CACNA1D, CACNA1G, CACNA1H, CACNA1I, CALM1, CALM2, CALM3, CALML3, CALML5, CALML6, CAMK2A, CAMK2B, CAMK2D, CAMK2G, CREB1, FOS, GNAI1, GNAI2, GNAI3, GNAO1, GNAQ, GNAS, GNB1, GNB2, GNB3, GNB4, GNB5, GNG10, GNG11, GNG12, GNG13, GNG2, GNG3, GNG4, GNG5, GNG7, GNG8, GNGT1, GNGT2, GRIA1, GRIA2, GRIA3, GRIA4, GRIN1,…	TRUE
REACTOME:24970	Factors involved in megakaryocyte development and platelet production	1.00332	[-1]	[None]	21	15.5556	0.0992377	1	{}	{}	[DOCK11, DOCK2, GATA3, GATA4, HBB, HDAC2, HMG20B, KIF11, KIF18A, KIF20A, KIF2C, KIF3B, KIF3C, KIF4A, KIF5B, KLC3, LRRC16A, PHF21A, PRKAR1B, RAD51B, SH2B3]	[ABL1, AK3, AKAP1, AKAP10, CABLES1, CABLES2, CAPZA1, CAPZA2, CAPZB, CBX5, CDC42, CDK2, CDK5, CENPE, CREBBP, DOCK1, DOCK10, DOCK11, DOCK2, DOCK3, DOCK4, DOCK5, DOCK6, DOCK7, DOCK8, DOCK9, EHD1, EHD2, EHD3, EP300, GATA1, GATA2, GATA3, GATA4, GATA5, GATA6, H3F3A, H3F3B, HBB, HBD, HBE1, HBG1, HBG2, HDAC1, HDAC2, HIST1H3A, HIST1H3B, HIST1H3C, HIST1H3D, HIST1H3E, HIST1H3F, HIST1H3G, HIST1H3H, HIST1H3I,…	TRUE
REACTOME:75829	PIP3 activates AKT signaling	1.00195	[-1]	[None]	16	16.3265	0.0995512	1	{}	{}	[CD86, FGF1, FGF22, FGF5, FGFR3, IRS2, KIT, LCK, NRG1, PDGFA, PDGFB, PDGFRB, PIK3CD, PIK3R2, PIK3R3, VAV1]	[AGO1, AGO2, AGO3, AGO4, AKT1, AKT1S1, AKT2, AKT3, BAD, BTC, CASP9, CD19, CD28, CD80, CD86, CDKN1A, CDKN1B, CHUK, CREB1, EGF, EGFR, ERBB2, ERBB3, ERBB4, EREG, FGF1, FGF10, FGF16, FGF17, FGF18, FGF19, FGF2, FGF20, FGF22, FGF23, FGF3, FGF4, FGF5, FGF6, FGF7, FGF8, FGF9, FGFR1, FGFR2, FGFR3, FGFR4, FOXO1, FOXO3, FOXO4, FRS2, FYN, GAB1, GRB2, GSK3A, GSK3B, HBEGF, IRS1, IRS2, KIT, KITLG, KL, KLB, LCK,…	TRUE
REACTOME:115961	PI3K events in ERBB4 signaling	1.00195	[-1]	[None]	16	16.3265	0.0995512	1	{}	{}	[CD86, FGF1, FGF22, FGF5, FGFR3, IRS2, KIT, LCK, NRG1, PDGFA, PDGFB, PDGFRB, PIK3CD, PIK3R2, PIK3R3, VAV1]	[AGO1, AGO2, AGO3, AGO4, AKT1, AKT1S1, AKT2, AKT3, BAD, BTC, CASP9, CD19, CD28, CD80, CD86, CDKN1A, CDKN1B, CHUK, CREB1, EGF, EGFR, ERBB2, ERBB3, ERBB4, EREG, FGF1, FGF10, FGF16, FGF17, FGF18, FGF19, FGF2, FGF20, FGF22, FGF23, FGF3, FGF4, FGF5, FGF6, FGF7, FGF8, FGF9, FGFR1, FGFR2, FGFR3, FGFR4, FOXO1, FOXO3, FOXO4, FRS2, FYN, GAB1, GRB2, GSK3A, GSK3B, HBEGF, IRS1, IRS2, KIT, KITLG, KL, KLB, LCK,…	TRUE
REACTOME:116008	PI3K events in ERBB2 signaling	1.00195	[-1]	[None]	16	16.3265	0.0995512	1	{}	{}	[CD86, FGF1, FGF22, FGF5, FGFR3, IRS2, KIT, LCK, NRG1, PDGFA, PDGFB, PDGFRB, PIK3CD, PIK3R2, PIK3R3, VAV1]	[AGO1, AGO2, AGO3, AGO4, AKT1, AKT1S1, AKT2, AKT3, BAD, BTC, CASP9, CD19, CD28, CD80, CD86, CDKN1A, CDKN1B, CHUK, CREB1, EGF, EGFR, ERBB2, ERBB3, ERBB4, EREG, FGF1, FGF10, FGF16, FGF17, FGF18, FGF19, FGF2, FGF20, FGF22, FGF23, FGF3, FGF4, FGF5, FGF6, FGF7, FGF8, FGF9, FGFR1, FGFR2, FGFR3, FGFR4, FOXO1, FOXO3, FOXO4, FRS2, FYN, GAB1, GRB2, GSK3A, GSK3B, HBEGF, IRS1, IRS2, KIT, KITLG, KL, KLB, LCK,…	TRUE
REACTOME:160189	Stimuli-sensing channels	1.00195	[-1]	[None]	16	16.3265	0.0995512	1	{}	{}	[ANO10, ANO9, ASIC3, CLIC2, FKBP1B, RYR1, SCNN1A, SCNN1D, SGK1, SLC9B1, TRPM1, TRPM2, TTYH1, TTYH3, UNC80, WNK4]	[ANO1, ANO10, ANO2, ANO3, ANO4, ANO5, ANO6, ANO7, ANO8, ANO9, ASIC1, ASIC2, ASIC3, ASIC4, ASIC5, BEST1, BEST2, BEST3, BEST4, BSND, C8orf44-SGK3, CLCA1, CLCA2, CLCA4, CLCN1, CLCN2, CLCN3, CLCN4, CLCN5, CLCN6, CLCN7, CLCNKA, CLCNKB, CLIC2, FKBP1B, MCOLN1, MCOLN2, MCOLN3, NALCN, NEDD4L, OSTM1, RAF1, RPS27A, RYR1, RYR2, RYR3, SCNN1A, SCNN1B, SCNN1D, SCNN1G, SGK1, SGK2, SGK3, SLC17A3, SLC9B1, SLC9B2, …	TRUE
REACTOME:355160	PI-3K cascade:FGFR3	1.00195	[-1]	[None]	16	16.3265	0.0995512	1	{}	{}	[CD86, FGF1, FGF22, FGF5, FGFR3, IRS2, KIT, LCK, NRG1, PDGFA, PDGFB, PDGFRB, PIK3CD, PIK3R2, PIK3R3, VAV1]	[AGO1, AGO2, AGO3, AGO4, AKT1, AKT1S1, AKT2, AKT3, BAD, BTC, CASP9, CD19, CD28, CD80, CD86, CDKN1A, CDKN1B, CHUK, CREB1, EGF, EGFR, ERBB2, ERBB3, ERBB4, EREG, FGF1, FGF10, FGF16, FGF17, FGF18, FGF19, FGF2, FGF20, FGF22, FGF23, FGF3, FGF4, FGF5, FGF6, FGF7, FGF8, FGF9, FGFR1, FGFR2, FGFR3, FGFR4, FOXO1, FOXO3, FOXO4, FRS2, FYN, GAB1, GRB2, GSK3A, GSK3B, HBEGF, IRS1, IRS2, KIT, KITLG, KL, KLB, LCK,…	TRUE
REACTOME:355304	PI-3K cascade:FGFR4	1.00195	[-1]	[None]	16	16.3265	0.0995512	1	{}	{}	[CD86, FGF1, FGF22, FGF5, FGFR3, IRS2, KIT, LCK, NRG1, PDGFA, PDGFB, PDGFRB, PIK3CD, PIK3R2, PIK3R3, VAV1]	[AGO1, AGO2, AGO3, AGO4, AKT1, AKT1S1, AKT2, AKT3, BAD, BTC, CASP9, CD19, CD28, CD80, CD86, CDKN1A, CDKN1B, CHUK, CREB1, EGF, EGFR, ERBB2, ERBB3, ERBB4, EREG, FGF1, FGF10, FGF16, FGF17, FGF18, FGF19, FGF2, FGF20, FGF22, FGF23, FGF3, FGF4, FGF5, FGF6, FGF7, FGF8, FGF9, FGFR1, FGFR2, FGFR3, FGFR4, FOXO1, FOXO3, FOXO4, FRS2, FYN, GAB1, GRB2, GSK3A, GSK3B, HBEGF, IRS1, IRS2, KIT, KITLG, KL, KLB, LCK,…	TRUE
REACTOME:355450	PI-3K cascade:FGFR2	1.00195	[-1]	[None]	16	16.3265	0.0995512	1	{}	{}	[CD86, FGF1, FGF22, FGF5, FGFR3, IRS2, KIT, LCK, NRG1, PDGFA, PDGFB, PDGFRB, PIK3CD, PIK3R2, PIK3R3, VAV1]	[AGO1, AGO2, AGO3, AGO4, AKT1, AKT1S1, AKT2, AKT3, BAD, BTC, CASP9, CD19, CD28, CD80, CD86, CDKN1A, CDKN1B, CHUK, CREB1, EGF, EGFR, ERBB2, ERBB3, ERBB4, EREG, FGF1, FGF10, FGF16, FGF17, FGF18, FGF19, FGF2, FGF20, FGF22, FGF23, FGF3, FGF4, FGF5, FGF6, FGF7, FGF8, FGF9, FGFR1, FGFR2, FGFR3, FGFR4, FOXO1, FOXO3, FOXO4, FRS2, FYN, GAB1, GRB2, GSK3A, GSK3B, HBEGF, IRS1, IRS2, KIT, KITLG, KL, KLB, LCK,…	TRUE
REACTOME:355552	PI-3K cascade:FGFR1	1.00195	[-1]	[None]	16	16.3265	0.0995512	1	{}	{}	[CD86, FGF1, FGF22, FGF5, FGFR3, IRS2, KIT, LCK, NRG1, PDGFA, PDGFB, PDGFRB, PIK3CD, PIK3R2, PIK3R3, VAV1]	[AGO1, AGO2, AGO3, AGO4, AKT1, AKT1S1, AKT2, AKT3, BAD, BTC, CASP9, CD19, CD28, CD80, CD86, CDKN1A, CDKN1B, CHUK, CREB1, EGF, EGFR, ERBB2, ERBB3, ERBB4, EREG, FGF1, FGF10, FGF16, FGF17, FGF18, FGF19, FGF2, FGF20, FGF22, FGF23, FGF3, FGF4, FGF5, FGF6, FGF7, FGF8, FGF9, FGFR1, FGFR2, FGFR3, FGFR4, FOXO1, FOXO3, FOXO4, FRS2, FYN, GAB1, GRB2, GSK3A, GSK3B, HBEGF, IRS1, IRS2, KIT, KITLG, KL, KLB, LCK,…	TRUE
REACTOME:1321	E2F-enabled inhibition of pre-replication complex formation	0.997857	[-1]	[None]	3	30	0.100495	1	{}	{}	[CCNB1, CDC25A, CDK1]	[CCNB1, CDC25A, CDK1, MCM8, ORC1, ORC2, ORC3, ORC4, ORC5, ORC6]	TRUE
REACTOME:9416	FGFR2b ligand binding and activation	0.997857	[-1]	[None]	3	30	0.100495	1	{}	{}	[FGF1, FGF22, FGFBP2]	[FGF1, FGF10, FGF2, FGF22, FGF3, FGF7, FGFBP1, FGFBP2, FGFBP3, FGFR2]	TRUE
REACTOME:18290	Calcitonin-like ligand receptors	0.997857	[-1]	[None]	3	30	0.100495	1	{}	{}	[CALCRL, RAMP1, RAMP2]	[ADM, ADM2, CALCA, CALCB, CALCR, CALCRL, IAPP, RAMP1, RAMP2, RAMP3]	TRUE
REACTOME:18405	Acetylcholine regulates insulin secretion	0.997857	[-1]	[None]	3	30	0.100495	1	{}	{}	[GNA14, PLCB1, PLCB2]	[CHRM3, GNA11, GNA14, GNA15, GNAQ, MARCKS, PLCB1, PLCB2, PLCB3, PRKCA]	TRUE
REACTOME:120800	Dermatan sulfate biosynthesis	0.997857	[-1]	[None]	3	30	0.100495	1	{}	{}	[BGN, DCN, VCAN]	[BCAN, BGN, CHST14, CSPG4, CSPG5, DCN, DSEL, NCAN, UST, VCAN]	TRUE
REACTOME:150182	MASTL Facilitates Mitotic Progression	0.997857	[-1]	[None]	3	30	0.100495	1	{}	{}	[CCNB1, CDK1, MASTL]	[ARPP19, CCNB1, CDK1, ENSA, MASTL, PPP2CA, PPP2CB, PPP2R1A, PPP2R1B, PPP2R2D]	TRUE
REACTOME:150361	TRIF-mediated programmed cell death	0.997857	[-1]	[None]	3	30	0.100495	1	{}	{}	[CD14, RIPK3, TLR4]	[CASP8, CD14, FADD, LY96, RIPK1, RIPK3, TICAM1, TICAM2, TLR3, TLR4]	TRUE
REACTOME:150421	Cohesin Loading onto Chromatin	0.997857	[-1]	[None]	3	30	0.100495	1	{}	{}	[PDS5A, SMC1A, SMC3]	[MAU2, NIPBL, PDS5A, PDS5B, RAD21, SMC1A, SMC3, STAG1, STAG2, WAPAL]	TRUE
REACTOME:163932	Activation of the phototransduction cascade	0.997857	[-1]	[None]	3	30	0.100495	1	{}	{}	[PDE6B, PDE6G, SAG]	[CNGA1, CNGB1, GNB1, GNGT1, PDE6A, PDE6B, PDE6G, RHO, SAG, SLC24A1]	TRUE
REACTOME:355442	Dectin-2 family	0.997857	[-1]	[None]	3	30	0.100495	1	{}	{}	[CLEC4E, FCER1G, SYK]	[CLEC4A, CLEC4C, CLEC4D, CLEC4E, CLEC6A, FCER1G, FYN, LYN, PLCG2, SYK]	TRUE
REACTOME:6802	Innate Immune System	0.995776	[-1]	[None]	86	13.2512	0.100977	1	{}	{}	[ACTR3, ADCY2, ADCY4, AGER, AIM2, BTK, C1QA, C1QB, C1QC, C1S, C2, C3, C4BPB, CASP10, CD14, CD247, CD36, CD86, CDK1, CFB, CFH, CFHR3, CLEC4E, CLEC7A, CTSS, DEFB4A, DUSP4, FCER1G, FCGR2A, FCGR3A, FCN1, FGF1, FGF22, FGF5, FGFR3, HCK, HLA-B, HLA-C, ICAM2, IRS2, ITGB2, ITK, KIT, KLRD1, KLRK1, LAT, LAT2, LCK, MAPK10, MYO5A, NCKAP1, NLRP1, NRG1, PANX1, PDGFA, PDGFB, PDGFRB, PIK3CD, PIK3R2, PIK3R3, PLA2G…	[ABI1, ABI2, ABL1, ACTB, ACTG1, ACTR2, ACTR3, ADCY1, ADCY2, ADCY3, ADCY4, ADCY5, ADCY6, ADCY7, ADCY8, ADCY9, ADRBK1, AGER, AGO1, AGO2, AGO3, AGO4, AHCYL1, AIM2, AKT1, AKT1S1, AKT2, AKT3, APP, ARPC1A, ARPC2, ARPC3, ARPC4, ARPC5, ART1, ATF1, ATF2, ATG12, ATG5, ATRIP, B2M, BAD, BAIAP2, BCL10, BCL2, BCL2L1, BIRC2, BIRC3, BRK1, BTC, BTK, BTRC, C1QA, C1QB, C1QC, C1R, C1S, C2, C3, C4A, C4B, C4BPA, C4BPB…	TRUE
KEGG:00900	Terpenoid backbone biosynthesis	0.985925	[-1]	[None]	5	22.7273	0.103294	1	{}	{}	[ACAT2, HMGCR, HMGCS1, IDI1, PDSS2]	[ACAT1, ACAT2, DHDDS, FDPS, FNTA, FNTB, GGPS1, HMGCR, HMGCS1, HMGCS2, ICMT, IDI1, IDI2, MVD, MVK, NUS1, PCYOX1, PDSS1, PDSS2, PMVK, RCE1, ZMPSTE24]	TRUE
REACTOME:15293	Dopamine Neurotransmitter Release Cycle	0.985925	[-1]	[None]	5	22.7273	0.103294	1	{}	{}	[BZRAP1, CASK, PPFIA4, SLC18A2, SYT1]	[APBA1, BZRAP1, CASK, CPLX1, LIN7A, LIN7B, LIN7C, PPFIA1, PPFIA2, PPFIA3, PPFIA4, RAB3A, RIMS1, SLC18A2, SNAP25, STX1A, STXBP1, SYN1, SYN3, SYT1, UNC13B, VAMP2]	TRUE
REACTOME:355200	Signaling by FGFR2	0.984339	[-1]	[None]	25	15.0602	0.103672	1	{}	{}	[ADCY2, ADCY4, CBL, CD86, CDK1, FGF1, FGF22, FGF5, FGFBP2, FGFR3, FRS3, IRS2, KIT, LCK, NRG1, PDGFA, PDGFB, PDGFRB, PIK3CD, PIK3R2, PIK3R3, PRKAR1B, PRKCE, SPRY2, VAV1]	[ADCY1, ADCY2, ADCY3, ADCY4, ADCY5, ADCY6, ADCY7, ADCY8, ADCY9, ADRBK1, AGO1, AGO2, AGO3, AGO4, AHCYL1, AKT1, AKT1S1, AKT2, AKT3, BAD, BRAF, BTC, CALM1, CALM2, CALM3, CAMK4, CASP9, CBL, CD19, CD28, CD80, CD86, CDK1, CDKN1A, CDKN1B, CHUK, CREB1, EGF, EGFR, ERBB2, ERBB3, ERBB4, EREG, FGF1, FGF10, FGF16, FGF17, FGF18, FGF19, FGF2, FGF20, FGF22, FGF23, FGF3, FGF4, FGF5, FGF6, FGF7, FGF8, FGF9, FGFBP1…	TRUE
KEGG:00350	Tyrosine metabolism	0.983129	[-1]	[None]	7	20	0.103961	1	{}	{}	[ALDH3A1, ALDH3B1, ALDH3B2, AOC3, GOT2, IL4I1, MAOB]	[ADH1A, ADH1B, ADH1C, ADH4, ADH5, ADH6, ADH7, ALDH1A3, ALDH3A1, ALDH3B1, ALDH3B2, AOC2, AOC3, AOX1, COMT, DBH, DCT, DDC, FAH, FAHD1, GOT1, GOT2, GSTZ1, HGD, HPD, IL4I1, MAOA, MAOB, MIF, PNMT, TAT, TH, TPO, TYR, TYRP1]	TRUE
REACTOME:471	E2F mediated regulation of DNA replication	0.983129	[-1]	[None]	7	20	0.103961	1	{}	{}	[CCNB1, CDC25A, CDC6, CDK1, FBXO5, PCNA, RRM2]	[CCNA1, CCNB1, CCNE1, CDC25A, CDC45, CDC6, CDK1, CDT1, DHFR, E2F1, FBXO5, LOC102724991, LOC102725016, MCM8, ORC1, ORC2, ORC3, ORC4, ORC5, ORC6, PCNA, POLA1, POLA2, PPP2CA, PPP2CB, PPP2R1A, PPP2R1B, PPP2R3B, PRIM1, PRIM2, RB1, RRM2, TFDP1, TK2, TYMS]	TRUE
KEGG:04270	Vascular smooth muscle contraction	0.978616	[-1]	[None]	19	15.7025	0.105047	1	{}	{}	[ACTA2, ACTG2, ADCY2, ADCY4, ADRA1A, CACNA1D, CALCRL, CALML3, GUCY1B3, KCNMB4, PLA2G2A, PLA2G6, PLCB1, PLCB2, PLCB4, PRKCE, PTGIR, RAMP1, RAMP2]	[ACTA2, ACTG2, ADCY1, ADCY2, ADCY3, ADCY4, ADCY5, ADCY6, ADCY7, ADCY8, ADCY9, ADORA2A, ADORA2B, ADRA1A, ADRA1B, ADRA1D, AGTR1, ARAF, ARHGEF1, ARHGEF11, ARHGEF12, AVPR1A, AVPR1B, BRAF, CACNA1C, CACNA1D, CACNA1F, CACNA1S, CALCRL, CALD1, CALM1, CALM2, CALM3, CALML3, CALML5, CALML6, CYP4A11, CYP4A22, EDNRA, GNA11, GNA12, GNA13, GNAQ, GNAS, GUCY1A2, GUCY1A3, GUCY1B3, ITPR1, ITPR2, ITPR3, JMJD7-PLA2G4B…	TRUE
REACTOME:1006	Polo-like kinase mediated events	0.975735	[-1]	[None]	4	25	0.105746	1	{}	{}	[CCNB1, CCNB2, CDC25A, PLK1]	[CCNB1, CCNB2, CDC25A, CDC25C, CENPF, EP300, FOXM1, LIN37, LIN52, LIN54, LIN9, MYBL2, PKMYT1, PLK1, RBBP4, WEE1]	TRUE
REACTOME:120726	TGF-beta receptor signaling in EMT (epithelial to mesenchymal transition)	0.975735	[-1]	[None]	4	25	0.105746	1	{}	{}	[CGN, FKBP1A, PRKCZ, TGFBR1]	[ARHGEF18, CGN, F11R, FKBP1A, PARD3, PARD6A, PRKCZ, RHOA, RPS27A, SMURF1, TGFB1, TGFBR1, TGFBR2, UBA52, UBB, UBC]	TRUE
KEGG:04750	Inflammatory mediator regulation of TRP channels	0.972158	[-1]	[None]	16	16.1616	0.106621	1	{}	{}	[ADCY2, ADCY4, ASIC3, CALML3, IGF1, IL1R1, MAPK10, PIK3CD, PIK3R2, PIK3R3, PIK3R5, PLA2G6, PLCB1, PLCB2, PLCB4, PRKCE]	[ADCY1, ADCY2, ADCY3, ADCY4, ADCY5, ADCY6, ADCY7, ADCY8, ADCY9, ALOX12, ASIC1, ASIC2, ASIC3, ASIC4, ASIC5, BDKRB1, BDKRB2, CALM1, CALM2, CALM3, CALML3, CALML5, CALML6, CAMK2A, CAMK2B, CAMK2D, CAMK2G, CYP2J2, F2RL1, GNAQ, GNAS, HRH1, HTR2A, HTR2B, HTR2C, IGF1, IL1B, IL1R1, IL1RAP, ITPR1, ITPR2, ITPR3, JMJD7-PLA2G4B, MAP2K3, MAP2K6, MAPK10, MAPK11, MAPK12, MAPK13, MAPK14, MAPK8, MAPK9, NGF, NTRK1, …	TRUE
REACTOME:9470	Signaling by FGFR	0.961941	[-1]	[None]	25	14.9701	0.109159	1	{}	{}	[ADCY2, ADCY4, CBL, CD86, CDK1, FGF1, FGF22, FGF5, FGFBP2, FGFR3, FRS3, IRS2, KIT, LCK, NRG1, PDGFA, PDGFB, PDGFRB, PIK3CD, PIK3R2, PIK3R3, PRKAR1B, PRKCE, SPRY2, VAV1]	[ADCY1, ADCY2, ADCY3, ADCY4, ADCY5, ADCY6, ADCY7, ADCY8, ADCY9, ADRBK1, AGO1, AGO2, AGO3, AGO4, AHCYL1, AKT1, AKT1S1, AKT2, AKT3, BAD, BRAF, BTC, CALM1, CALM2, CALM3, CAMK4, CASP9, CBL, CD19, CD28, CD80, CD86, CDK1, CDKN1A, CDKN1B, CHUK, CREB1, EGF, EGFR, ERBB2, ERBB3, ERBB4, EREG, FGF1, FGF10, FGF16, FGF17, FGF18, FGF19, FGF2, FGF20, FGF22, FGF23, FGF3, FGF4, FGF5, FGF6, FGF7, FGF8, FGF9, FGFBP1…	TRUE
REACTOME:278	Platelet Aggregation (Plug Formation)	0.932438	[-1]	[None]	7	19.4444	0.116832	1	{}	{}	[APBB1IP, ITGB3, RAP1B, RAPGEF3, RAPGEF4, SYK, VWF]	[ADRA2A, ADRA2C, AKT1, APBB1IP, BCAR1, CRK, CSK, F2, FGA, FGB, FGG, FN1, GP1BA, GP1BB, GP5, GP9, GRB2, ITGA2B, ITGB3, MPL, PDPK1, PTK2, PTPN1, RAP1A, RAP1B, RAPGEF3, RAPGEF4, RASGRP1, RASGRP2, SHC1, SOS1, SRC, SYK, THPO, TLN1, VWF]	TRUE
REACTOME:22258	Metabolism of lipids and lipoproteins	0.92688	[-1]	[None]	77	13.2302	0.118337	1	{}	{}	[ABCC3, ABCG1, ACSL1, ACSL4, AGPAT9, AKR1B1, ALOX5, APOA2, APOC2, APOE, CD36, CERS3, CLOCK, COL4A3BP, CYP19A1, CYP1B1, CYP2U1, CYP4B1, CYP7B1, DGAT2, DHCR24, ELOVL2, ELOVL7, EPT1, FADS1, FADS2, FAR1, GGT5, GK, GPX2, GRHL1, HMGCR, HSD17B7, HSD3B1, IDH1, IDI1, INPP5D, INSIG1, LDLR, LIPC, LRP2, MBTPS2, MGLL, MSMO1, MTMR4, MTMR6, PCCA, PDSS2, PEMT, PIK3CD, PIK3R2, PIK3R3, PIK3R5, PIP5K1B, PLA2G2A, PL…	[A2M, ABCA1, ABCB11, ABCB4, ABCC1, ABCC3, ABCD1, ABCG1, ABCG5, ABCG8, ABHD5, ACAA1, ACACA, ACACB, ACADL, ACADM, ACADS, ACADVL, ACAT1, ACER1, ACER2, ACER3, ACHE, ACLY, ACOT8, ACOX1, ACOX2, ACOX3, ACSL1, ACSL4, ACSL5, ACSL6, AGPAT1, AGPAT2, AGPAT3, AGPAT4, AGPAT5, AGPAT6, AGPAT9, AGPS, AGT, AKR1B1, AKR1C1, AKR1C2, AKR1C3, AKR1C4, AKR1D1, ALAS1, ALB, ALOX12, ALOX12B, ALOX15, ALOX15B, ALOX5, ALOX5AP,…	TRUE
KEGG:05221	Acute myeloid leukemia	0.924543	[-1]	[None]	10	17.5439	0.118975	1	{}	{}	[CCND1, JUP, KIT, PIK3CD, PIK3R2, PIK3R3, PIK3R5, SOS2, SPI1, ZBTB16]	[AKT1, AKT2, AKT3, ARAF, BAD, BRAF, CCNA1, CCND1, CEBPA, CHUK, EIF4EBP1, FLT3, GRB2, HRAS, IKBKB, IKBKG, JUP, KIT, KRAS, LEF1, MAP2K1, MAP2K2, MAPK1, MAPK3, MTOR, MYC, NFKB1, NRAS, PIK3CA, PIK3CB, PIK3CD, PIK3CG, PIK3R1, PIK3R2, PIK3R3, PIK3R5, PIM1, PIM2, PML, PPARD, RAF1, RARA, RELA, RPS6KB1, RPS6KB2, RUNX1, RUNX1T1, SOS1, SOS2, SPI1, STAT3, STAT5A, STAT5B, TCF7, TCF7L1, TCF7L2, ZBTB16]	TRUE
KEGG:01040	Biosynthesis of unsaturated fatty acids	0.920731	[-1]	[None]	5	21.7391	0.120024	1	{}	{}	[ACOT2, ELOVL2, FADS1, FADS2, SCD]	[ACAA1, ACOT1, ACOT2, ACOT4, ACOT7, ACOX1, ACOX3, BAAT, ELOVL2, ELOVL5, ELOVL6, FADS1, FADS2, HADHA, HSD17B12, PECR, PTPLA, PTPLAD1, PTPLAD2, PTPLB, SCD, SCD5, TECR]	TRUE
KEGG:05231	Choline metabolism in cancer	0.91487	[-1]	[None]	16	15.8416	0.121655	1	{}	{}	[DGKG, DGKH, MAPK10, PDGFA, PDGFB, PDGFD, PDGFRB, PIK3CD, PIK3R2, PIK3R3, PIK3R5, PIP5K1B, PPAP2A, SOS2, WAS, WASF3]	[AKT1, AKT2, AKT3, CHKA, CHKB, CHPT1, DGKA, DGKB, DGKD, DGKE, DGKG, DGKH, DGKI, DGKK, DGKQ, DGKZ, EGF, EGFR, EIF4EBP1, FOS, GPCPD1, GRB2, HIF1A, HRAS, JMJD7-PLA2G4B, JUN, KRAS, LYPLA1, MAP2K1, MAP2K2, MAPK1, MAPK10, MAPK3, MAPK8, MAPK9, MTOR, NRAS, PCYT1A, PCYT1B, PDGFA, PDGFB, PDGFC, PDGFD, PDGFRA, PDGFRB, PDPK1, PIK3CA, PIK3CB, PIK3CD, PIK3CG, PIK3R1, PIK3R2, PIK3R3, PIK3R5, PIP5K1A, PIP5K1B, P…	TRUE
REACTOME:12464	PI3K/AKT activation	0.91487	[-1]	[None]	16	15.8416	0.121655	1	{}	{}	[CD86, FGF1, FGF22, FGF5, FGFR3, IRS2, KIT, LCK, NRG1, PDGFA, PDGFB, PDGFRB, PIK3CD, PIK3R2, PIK3R3, VAV1]	[AGO1, AGO2, AGO3, AGO4, AKT1, AKT1S1, AKT2, AKT3, BAD, BTC, CASP9, CD19, CD28, CD80, CD86, CDKN1A, CDKN1B, CHUK, CREB1, EGF, EGFR, ERBB2, ERBB3, ERBB4, EREG, FGF1, FGF10, FGF16, FGF17, FGF18, FGF19, FGF2, FGF20, FGF22, FGF23, FGF3, FGF4, FGF5, FGF6, FGF7, FGF8, FGF9, FGFR1, FGFR2, FGFR3, FGFR4, FOXO1, FOXO3, FOXO4, FRS2, FYN, GAB1, GRB2, GSK3A, GSK3B, HBEGF, IRS1, IRS2, KIT, KITLG, KL, KLB, LCK,…	TRUE
REACTOME:16888	Signaling by PDGF	0.906168	[-1]	[None]	27	14.5946	0.124117	1	{}	{}	[ADCY2, ADCY4, CD86, CDK1, COL4A5, COL6A1, COL6A3, COL9A2, FGF1, FGF22, FGF5, FGFR3, IRS2, KIT, LCK, NRG1, PDGFA, PDGFB, PDGFD, PDGFRB, PIK3CD, PIK3R2, PIK3R3, PRKAR1B, PRKCE, THBS4, VAV1]	[ADCY1, ADCY2, ADCY3, ADCY4, ADCY5, ADCY6, ADCY7, ADCY8, ADCY9, ADRBK1, AGO1, AGO2, AGO3, AGO4, AHCYL1, AKT1, AKT1S1, AKT2, AKT3, BAD, BCAR1, BTC, CALM1, CALM2, CALM3, CAMK4, CASP9, CD19, CD28, CD80, CD86, CDK1, CDKN1A, CDKN1B, CHUK, COL4A1, COL4A2, COL4A3, COL4A4, COL4A5, COL6A1, COL6A2, COL6A3, COL6A5, COL6A6, COL9A1, COL9A2, COL9A3, CREB1, CRK, CRKL, EGF, EGFR, ERBB2, ERBB3, ERBB4, EREG, FGF1,…	TRUE
KEGG:04976	Bile secretion	0.901952	[-1]	[None]	12	16.6667	0.125328	1	{}	{}	[ABCC3, ADCY2, ADCY4, AQP1, ATP1A3, ATP1B1, ATP1B2, CA2, HMGCR, KCNN2, LDLR, SLC9A3]	[ABCB1, ABCB11, ABCB4, ABCC2, ABCC3, ABCC4, ABCG2, ABCG5, ABCG8, ADCY1, ADCY2, ADCY3, ADCY4, ADCY5, ADCY6, ADCY7, ADCY8, ADCY9, AQP1, AQP4, AQP8, AQP9, ATP1A1, ATP1A2, ATP1A3, ATP1A4, ATP1B1, ATP1B2, ATP1B3, ATP1B4, BAAT, CA2, CFTR, CYP3A4, CYP7A1, EPHX1, FXYD2, GNAS, HMGCR, KCNN2, LDLR, NCEH1, NR0B2, NR1H4, PRKACA, PRKACB, PRKACG, PRKX, RXRA, SCARB1, SCTR, SLC10A1, SLC10A2, SLC22A1, SLC22A7, SLC…	TRUE
KEGG:04152	AMPK signaling pathway	0.901602	[-1]	[None]	19	15.3226	0.125429	1	{}	{}	[ADRA1A, CCNA2, CCND1, CD36, CREB3L1, CREB5, FBP1, HMGCR, IGF1, IRS2, PFKFB4, PIK3CD, PIK3R2, PIK3R3, PIK3R5, PPARGC1A, PPP2R2B, SCD, SLC2A4]	[ACACA, ACACB, ADIPOQ, ADIPOR1, ADIPOR2, ADRA1A, AKT1, AKT1S1, AKT2, AKT3, CAB39, CAB39L, CAMKK1, CAMKK2, CCNA1, CCNA2, CCND1, CD36, CFTR, CPT1A, CPT1B, CPT1C, CREB1, CREB3, CREB3L1, CREB3L2, CREB3L3, CREB3L4, CREB5, CRTC2, EEF2, EEF2K, EIF4EBP1, ELAVL1, FASN, FBP1, FBP2, FOXO1, FOXO3, G6PC, G6PC2, G6PC3, GYS1, GYS2, HMGCR, HNF4A, IGF1, IGF1R, INS, INSR, IRS1, IRS2, IRS4, LEP, LEPR, LIPE, LOC1019…	TRUE
WP:697	Estrogen metabolism	0.898951	[-1]	[None]	4	23.5294	0.126197	1	{}	{}	[CYP1B1, NQO1, SULT1A1, UGT1A6]	[ARSD, ARSE, COMT, CYP1A1, CYP1A2, CYP1B1, CYP3A4, GSTM1, NQO1, STS, SULT1A1, SULT1E1, UGT1A1, UGT1A3, UGT1A6, UGT1A9, UGT2B7]	TRUE
REACTOME:1503	Ligand-dependent caspase activation	0.898951	[-1]	[None]	4	23.5294	0.126197	1	{}	{}	[CD14, TLR4, TNFRSF10B, TNFSF10]	[CASP8, CD14, CFLAR, FADD, FAS, FASLG, LY96, RIPK1, TICAM1, TICAM2, TLR3, TLR4, TNFRSF10A, TNFRSF10B, TNFSF10, TRADD, TRAF2]	TRUE
REACTOME:15425	Serotonin Neurotransmitter Release Cycle	0.898951	[-1]	[None]	4	23.5294	0.126197	1	{}	{}	[BZRAP1, PPFIA4, SLC18A2, SYT1]	[BZRAP1, CPLX1, PPFIA1, PPFIA2, PPFIA3, PPFIA4, RAB3A, RIMS1, SLC18A2, SNAP25, STX1A, STXBP1, SYN1, SYN3, SYT1, UNC13B, VAMP2]	TRUE
REACTOME:75900	Inflammasomes	0.898951	[-1]	[None]	4	23.5294	0.126197	1	{}	{}	[AIM2, NLRP1, PANX1, PSTPIP1]	[AIM2, APP, BCL2, BCL2L1, CASP1, HSP90AB1, MEFV, NLRC4, NLRP1, NLRP3, P2RX7, PANX1, PSTPIP1, PYCARD, SUGT1, TXN, TXNIP]	TRUE
REACTOME:13579	Apoptotic cleavage of cell adhesion proteins	0.897111	[-1]	[None]	3	27.2727	0.126733	1	{}	{}	[DSP, OCLN, PKP1]	[CASP3, CDH1, CTNNB1, DSG1, DSG2, DSG3, DSP, OCLN, PKP1, TJP1, TJP2]	TRUE
REACTOME:118862	Signaling by NOTCH3	0.897111	[-1]	[None]	3	27.2727	0.126733	1	{}	{}	[APH1B, JAG2, NOTCH3]	[ADAM10, APH1A, APH1B, DLL1, DLL4, JAG1, JAG2, NCSTN, NOTCH3, PSEN2, PSENEN]	TRUE
REACTOME:19195	Adherens junctions interactions	0.895524	[-1]	[None]	6	20	0.127197	1	{}	{}	[CDH12, CDH13, CDH18, CDH2, JUP, PVRL4]	[CADM1, CADM2, CADM3, CDH1, CDH10, CDH11, CDH12, CDH13, CDH15, CDH17, CDH18, CDH2, CDH24, CDH3, CDH4, CDH5, CDH6, CDH7, CDH8, CDH9, CTNNA1, CTNNB1, CTNND1, JUP, MLLT4, PVR, PVRL1, PVRL2, PVRL3, PVRL4]	TRUE
WP:289	Myometrial Relaxation and Contraction Pathways	0.889167	[-1]	[None]	23	14.8387	0.129072	1	{}	{}	[ACTA2, ADCY2, ADCY4, ATP2A3, CNN1, GJA1, GNG2, GNG4, GNG7, IGFBP2, IGFBP3, IGFBP5, LPAR1, PKIG, PRKAR1B, PRKCE, PRKCZ, PRKD1, RAMP1, RAMP2, RGS11, RGS5, RYR1]	[ACKR3, ACTA1, ACTA2, ACTB, ACTC1, ACTG1, ADCY1, ADCY2, ADCY3, ADCY4, ADCY5, ADCY6, ADCY7, ADCY8, ADCY9, ADM, ARRB1, ARRB2, ATF1, ATF2, ATF3, ATF4, ATF5, ATF6B, ATP2A2, ATP2A3, CACNB3, CALCA, CALD1, CALM1, CALM2, CALM3, CAMK2A, CAMK2B, CAMK2D, CAMK2G, CNN1, CNN2, CORIN, CRCP, CREB1, CREB3, CRH, CRHR1, DGKZ, ETS2, FOS, GABPA, GABPB1, GJA1, GNAQ, GNAS, GNB1, GNB2, GNB3, GNB4, GNB5, GNG11, GNG12, GN…	TRUE
REACTOME:23887	Aquaporin-mediated transport	0.882589	[-1]	[None]	9	17.6471	0.131042	1	{}	{}	[ADCY2, ADCY4, AQP1, AQP3, GNG2, GNG4, GNG7, MYO5B, PRKAR1B]	[ADCY1, ADCY2, ADCY3, ADCY4, ADCY5, ADCY6, ADCY7, ADCY8, ADCY9, AQP1, AQP10, AQP11, AQP2, AQP3, AQP4, AQP5, AQP6, AQP7, AQP8, AQP9, AVP, AVPR2, GNAS, GNB1, GNB2, GNB3, GNB4, GNB5, GNG10, GNG11, GNG12, GNG13, GNG2, GNG3, GNG4, GNG5, GNG7, GNG8, GNGT1, GNGT2, MIP, MYO5B, PRKACA, PRKACB, PRKACG, PRKAR1A, PRKAR1B, PRKAR2A, PRKAR2B, RAB11A, RAB11FIP2]	TRUE
REACTOME:252852	Signaling by FGFR3	0.882415	[-1]	[None]	24	14.7239	0.131095	1	{}	{}	[ADCY2, ADCY4, CBL, CD86, CDK1, FGF1, FGF22, FGF5, FGFR3, FRS3, IRS2, KIT, LCK, NRG1, PDGFA, PDGFB, PDGFRB, PIK3CD, PIK3R2, PIK3R3, PRKAR1B, PRKCE, SPRY2, VAV1]	[ADCY1, ADCY2, ADCY3, ADCY4, ADCY5, ADCY6, ADCY7, ADCY8, ADCY9, ADRBK1, AGO1, AGO2, AGO3, AGO4, AHCYL1, AKT1, AKT1S1, AKT2, AKT3, BAD, BRAF, BTC, CALM1, CALM2, CALM3, CAMK4, CASP9, CBL, CD19, CD28, CD80, CD86, CDK1, CDKN1A, CDKN1B, CHUK, CREB1, EGF, EGFR, ERBB2, ERBB3, ERBB4, EREG, FGF1, FGF10, FGF16, FGF17, FGF18, FGF19, FGF2, FGF20, FGF22, FGF23, FGF3, FGF4, FGF5, FGF6, FGF7, FGF8, FGF9, FGFR1,…	TRUE
REACTOME:355408	Signaling by FGFR4	0.882415	[-1]	[None]	24	14.7239	0.131095	1	{}	{}	[ADCY2, ADCY4, CBL, CD86, CDK1, FGF1, FGF22, FGF5, FGFR3, FRS3, IRS2, KIT, LCK, NRG1, PDGFA, PDGFB, PDGFRB, PIK3CD, PIK3R2, PIK3R3, PRKAR1B, PRKCE, SPRY2, VAV1]	[ADCY1, ADCY2, ADCY3, ADCY4, ADCY5, ADCY6, ADCY7, ADCY8, ADCY9, ADRBK1, AGO1, AGO2, AGO3, AGO4, AHCYL1, AKT1, AKT1S1, AKT2, AKT3, BAD, BRAF, BTC, CALM1, CALM2, CALM3, CAMK4, CASP9, CBL, CD19, CD28, CD80, CD86, CDK1, CDKN1A, CDKN1B, CHUK, CREB1, EGF, EGFR, ERBB2, ERBB3, ERBB4, EREG, FGF1, FGF10, FGF16, FGF17, FGF18, FGF19, FGF2, FGF20, FGF22, FGF23, FGF3, FGF4, FGF5, FGF6, FGF7, FGF8, FGF9, FGFR1,…	TRUE
REACTOME:13705	Phase 1 - Functionalization of compounds	0.880005	[-1]	[None]	13	16.25	0.131824	1	{}	{}	[ALDH1A1, CYP19A1, CYP1B1, CYP26B1, CYP2E1, CYP2U1, CYP3A5, CYP4B1, CYP7B1, FMO1, MAOB, PTGIS, TBXAS1]	[ACSS1, ACSS2, ADH1A, ADH1B, ADH1C, ADH4, ADH6, ADH7, ALDH1A1, ALDH2, CYP11A1, CYP11B1, CYP11B2, CYP17A1, CYP19A1, CYP1A1, CYP1A2, CYP1B1, CYP21A2, CYP24A1, CYP26A1, CYP26B1, CYP26C1, CYP27A1, CYP27B1, CYP2A13, CYP2A6, CYP2A7, CYP2B6, CYP2C18, CYP2C19, CYP2C8, CYP2C9, CYP2D6, CYP2E1, CYP2F1, CYP2J2, CYP2R1, CYP2S1, CYP2U1, CYP2W1, CYP39A1, CYP3A4, CYP3A43, CYP3A5, CYP3A7, CYP3A7-CYP3AP1, CYP46A1,…	TRUE
KEGG:04010	MAPK signaling pathway	0.875557	[-1]	[None]	36	14.0078	0.133181	1	{}	{}	[CACNA1A, CACNA1D, CACNA1H, CACNA2D3, CACNA2D4, CD14, CDC25B, DUSP4, DUSP5, FGF1, FGF11, FGF13, FGF22, FGF5, FGFR3, GADD45G, HSPA6, IL1R1, MAP2K5, MAP3K2, MAP4K1, MAPK10, MAPK8IP2, MAPT, MRAS, NTRK2, PDGFA, PDGFB, PDGFRB, PTPN7, RAP1B, RPS6KA2, SOS2, STK3, TGFB2, TGFBR1]	[AKT1, AKT2, AKT3, ARRB1, ARRB2, ATF2, ATF4, BDNF, BRAF, CACNA1A, CACNA1B, CACNA1C, CACNA1D, CACNA1E, CACNA1F, CACNA1G, CACNA1H, CACNA1I, CACNA1S, CACNA2D1, CACNA2D2, CACNA2D3, CACNA2D4, CACNB1, CACNB2, CACNB3, CACNB4, CACNG1, CACNG2, CACNG3, CACNG4, CACNG5, CACNG6, CACNG7, CACNG8, CASP3, CD14, CDC25B, CDC42, CHUK, CRK, CRKL, DAXX, DDIT3, DUSP1, DUSP10, DUSP16, DUSP2, DUSP3, DUSP4, DUSP5, DUSP6, …	TRUE
KEGG:05220	Chronic myeloid leukemia	0.86944	[-1]	[None]	12	16.4384	0.13507	1	{}	{}	[CBL, CCND1, CDKN2A, HDAC2, PIK3CD, PIK3R2, PIK3R3, PIK3R5, SHC2, SOS2, TGFB2, TGFBR1]	[ABL1, AKT1, AKT2, AKT3, ARAF, BAD, BCL2L1, BCR, BRAF, CBL, CBLB, CBLC, CCND1, CDK4, CDK6, CDKN1A, CDKN1B, CDKN2A, CHUK, CRK, CRKL, CTBP1, CTBP2, E2F1, E2F2, E2F3, GAB2, GRB2, HDAC1, HDAC2, HRAS, IKBKB, IKBKG, KRAS, MAP2K1, MAP2K2, MAPK1, MAPK3, MDM2, MECOM, MYC, NFKB1, NFKBIA, NRAS, PIK3CA, PIK3CB, PIK3CD, PIK3CG, PIK3R1, PIK3R2, PIK3R3, PIK3R5, PTPN11, RAF1, RB1, RELA, RUNX1, SHC1, SHC2, SHC3, …	TRUE
REACTOME:355289	Signaling by FGFR1	0.861431	[-1]	[None]	24	14.6341	0.137584	1	{}	{}	[ADCY2, ADCY4, CBL, CD86, CDK1, FGF1, FGF22, FGF5, FGFR3, FRS3, IRS2, KIT, LCK, NRG1, PDGFA, PDGFB, PDGFRB, PIK3CD, PIK3R2, PIK3R3, PRKAR1B, PRKCE, SPRY2, VAV1]	[ADCY1, ADCY2, ADCY3, ADCY4, ADCY5, ADCY6, ADCY7, ADCY8, ADCY9, ADRBK1, AGO1, AGO2, AGO3, AGO4, AHCYL1, AKT1, AKT1S1, AKT2, AKT3, BAD, BRAF, BTC, CALM1, CALM2, CALM3, CAMK4, CASP9, CBL, CD19, CD28, CD80, CD86, CDK1, CDKN1A, CDKN1B, CHUK, CREB1, EGF, EGFR, ERBB2, ERBB3, ERBB4, EREG, FGF1, FGF10, FGF16, FGF17, FGF18, FGF19, FGF2, FGF20, FGF22, FGF23, FGF3, FGF4, FGF5, FGF6, FGF7, FGF8, FGF9, FGFR1,…	TRUE
KEGG:04723	Retrograde endocannabinoid signaling	0.860528	[-1]	[None]	16	15.534	0.137871	1	{}	{}	[ADCY2, ADCY4, CACNA1A, CACNA1D, GABRB3, GABRP, GNAO1, GNG2, GNG4, GNG7, MAPK10, MGLL, PLCB1, PLCB2, PLCB4, PTGS2]	[ABHD6, ADCY1, ADCY2, ADCY3, ADCY4, ADCY5, ADCY6, ADCY7, ADCY8, ADCY9, CACNA1A, CACNA1B, CACNA1C, CACNA1D, CACNA1F, CACNA1S, CNR1, DAGLA, DAGLB, FAAH, GABRA1, GABRA2, GABRA3, GABRA4, GABRA5, GABRA6, GABRB1, GABRB2, GABRB3, GABRD, GABRE, GABRG1, GABRG2, GABRG3, GABRP, GABRQ, GABRR1, GABRR2, GABRR3, GNAI1, GNAI2, GNAI3, GNAO1, GNAQ, GNB1, GNB2, GNB3, GNB4, GNB5, GNG10, GNG11, GNG12, GNG13, GNG2, GN…	TRUE
WP:1982	SREBP signalling	0.860341	[-1]	[None]	5	20.8333	0.13793	1	{}	{}	[INSIG1, MBTPS2, SEC24A, SEC24B, SEC31B]	[CREB1, INS, INSIG1, INSIG2, KPNB1, MBTPS1, MBTPS2, NFYA, SAR1A, SAR1B, SCAP, SEC13, SEC23A, SEC23B, SEC24A, SEC24B, SEC24C, SEC24D, SEC31A, SEC31B, SP1, SREBF1, SREBF2, YY1]	TRUE
REACTOME:9417	Signaling by EGFR	0.851322	[-1]	[None]	26	14.4444	0.140825	1	{}	{}	[ADAM12, ADCY2, ADCY4, AP2B1, CBL, CD86, CDK1, FGF1, FGF22, FGF5, FGFR3, IRS2, KIT, LCK, NRG1, PAG1, PDGFA, PDGFB, PDGFRB, PIK3CD, PIK3R2, PIK3R3, PRKAR1B, PRKCE, SPRY2, VAV1]	[ADAM10, ADAM12, ADAM17, ADCY1, ADCY2, ADCY3, ADCY4, ADCY5, ADCY6, ADCY7, ADCY8, ADCY9, ADRBK1, AGO1, AGO2, AGO3, AGO4, AHCYL1, AKT1, AKT1S1, AKT2, AKT3, AP2A1, AP2A2, AP2B1, AP2M1, AP2S1, ARHGEF7, BAD, BTC, CALM1, CALM2, CALM3, CAMK4, CASP9, CBL, CD19, CD28, CD80, CD86, CDC42, CDK1, CDKN1A, CDKN1B, CHUK, CLTA, CREB1, CSK, EGF, EGFR, EPN1, EPS15, EPS15L1, ERBB2, ERBB3, ERBB4, EREG, FGF1, FGF10, F…	TRUE
KEGG:00561	Glycerolipid metabolism	0.851154	[-1]	[None]	10	16.9492	0.140879	1	{}	{}	[AGPAT9, AKR1B1, DGAT2, DGKG, DGKH, GK, LIPC, MGLL, PNLIPRP1, PPAP2A]	[AGK, AGPAT1, AGPAT2, AGPAT3, AGPAT4, AGPAT5, AGPAT6, AGPAT9, AKR1A1, AKR1B1, AKR1B10, ALDH1B1, ALDH2, ALDH3A2, ALDH7A1, ALDH9A1, CEL, DAK, DGAT1, DGAT2, DGKA, DGKB, DGKD, DGKE, DGKG, DGKH, DGKI, DGKK, DGKQ, DGKZ, GK, GK2, GLA, GLYCTK, GPAM, GPAT2, LCLAT1, LIPC, LIPF, LIPG, LPIN1, LPIN2, LPIN3, LPL, MBOAT1, MBOAT2, MGLL, MOGAT1, MOGAT2, MOGAT3, PNLIP, PNLIPRP1, PNLIPRP2, PNLIPRP3, PNPLA2, PNPLA3,…	TRUE
KEGG:05213	Endometrial cancer	0.844236	[-1]	[None]	9	17.3077	0.143141	1	{}	{}	[APC, CCND1, CTNNA2, ILK, PIK3CD, PIK3R2, PIK3R3, PIK3R5, SOS2]	[AKT1, AKT2, AKT3, APC, APC2, ARAF, AXIN1, AXIN2, BAD, BRAF, CASP9, CCND1, CDH1, CTNNA1, CTNNA2, CTNNA3, CTNNB1, EGF, EGFR, ELK1, ERBB2, FOXO3, GRB2, GSK3B, HRAS, ILK, KRAS, LEF1, MAP2K1, MAP2K2, MAPK1, MAPK3, MLH1, MYC, NRAS, PDPK1, PIK3CA, PIK3CB, PIK3CD, PIK3CG, PIK3R1, PIK3R2, PIK3R3, PIK3R5, PTEN, RAF1, SOS1, SOS2, TCF7, TCF7L1, TCF7L2, TP53]	TRUE
WP:244	Alpha 6 Beta 4 signaling pathway	0.844203	[-1]	[None]	6	19.3548	0.143152	1	{}	{}	[IRS2, ITGB4, LAMA3, LAMA5, LAMB3, PIK3R2]	[AKT1, EIF4EBP1, GAB1, HRAS, IRS1, IRS2, ITGA6, ITGB4, LAMA1, LAMA2, LAMA3, LAMA5, LAMB1, LAMB2, LAMB3, LAMC1, LAMC2, MAPK1, MAPK14, MAPK3, MTOR, PIK3R1, PIK3R2, PRKCA, PRKCD, PTK2, PTPN11, RAC1, RHOA, SHC1, SRC]	TRUE
REACTOME:13796	Amino acid transport across the plasma membrane	0.844203	[-1]	[None]	6	19.3548	0.143152	1	{}	{}	[SLC1A4, SLC38A1, SLC38A5, SLC6A12, SLC7A11, SLC7A7]	[SLC16A10, SLC1A4, SLC1A5, SLC36A1, SLC36A2, SLC38A1, SLC38A2, SLC38A3, SLC38A4, SLC38A5, SLC3A1, SLC3A2, SLC43A1, SLC43A2, SLC6A12, SLC6A14, SLC6A15, SLC6A18, SLC6A19, SLC6A20, SLC6A6, SLC7A1, SLC7A10, SLC7A11, SLC7A2, SLC7A3, SLC7A5, SLC7A6, SLC7A7, SLC7A8, SLC7A9]	TRUE
REACTOME:19373	Tight junction interactions	0.844203	[-1]	[None]	6	19.3548	0.143152	1	{}	{}	[CLDN1, CLDN14, CLDN15, CLDN4, CLDN5, INADL]	[CLDN1, CLDN10, CLDN11, CLDN12, CLDN14, CLDN15, CLDN16, CLDN17, CLDN18, CLDN19, CLDN2, CLDN20, CLDN22, CLDN23, CLDN3, CLDN4, CLDN5, CLDN6, CLDN7, CLDN8, CLDN9, CRB3, F11R, INADL, LOC102723899, MPP5, PARD3, PARD6A, PARD6B, PARD6G, PRKCI]	TRUE
WP:286	IL-3 Signaling Pathway	0.839732	[-1]	[None]	8	17.7778	0.144633	1	{}	{}	[CBL, CD86, HCK, IL3RA, IL8, INPP5D, PTPN6, SYK]	[AKT1, BAD, BCL2, BCL2L1, CBL, CCR3, CD69, CD86, CRKL, CSF2RB, ENPP3, FOS, FYN, GAB2, GRB2, HCK, HRAS, IL3, IL3RA, IL5RA, IL8, INPP5D, JAK1, JAK2, JUN, LYN, MAP2K1, MAPK1, MAPK3, MAPK8, PIK3R1, PRKACA, PTPN11, PTPN6, RAF1, RAPGEF1, SHC1, SOS1, SRC, STAT3, STAT5A, STAT5B, SYK, TGFB1, YWHAQ]	TRUE
WP:383	Striated Muscle Contraction	0.838935	[-1]	[None]	7	18.4211	0.144899	1	{}	{}	[ACTA2, DMD, MYH3, MYOM1, NEB, TMOD1, TPM4]	[ACTA1, ACTA2, ACTC1, ACTG1, ACTN2, ACTN3, ACTN4, DES, DMD, MYBPC1, MYBPC2, MYBPC3, MYH3, MYH6, MYH8, MYL1, MYL2, MYL3, MYL4, MYL9, MYOM1, NEB, TCAP, TMOD1, TNNC1, TNNC2, TNNI1, TNNI2, TNNI3, TNNT1, TNNT2, TNNT3, TPM1, TPM2, TPM3, TPM4, TTN, VIM]	TRUE
KEGG:05215	Prostate cancer	0.833627	[-1]	[None]	14	15.7303	0.146681	1	{}	{}	[CCND1, CREB3L1, CREB5, IGF1, PDGFA, PDGFB, PDGFD, PDGFRB, PIK3CD, PIK3R2, PIK3R3, PIK3R5, SOS2, TGFA]	[AKT1, AKT2, AKT3, AR, ARAF, ATF4, BAD, BCL2, BRAF, CASP9, CCND1, CCNE1, CCNE2, CDK2, CDKN1A, CDKN1B, CHUK, CREB1, CREB3, CREB3L1, CREB3L2, CREB3L3, CREB3L4, CREB5, CREBBP, CTNNB1, E2F1, E2F2, E2F3, EGF, EGFR, EP300, ERBB2, FGFR1, FGFR2, FOXO1, GRB2, GSK3B, GSTP1, HRAS, HSP90AA1, HSP90AB1, HSP90B1, IGF1, IGF1R, IKBKB, IKBKG, INS, INSRR, KLK3, KRAS, LEF1, MAP2K1, MAP2K2, MAPK1, MAPK3, MDM2, MTOR, …	TRUE
REACTOME:97307	Downstream signaling of activated FGFR3	0.831075	[-1]	[None]	22	14.6667	0.147545	1	{}	{}	[ADCY2, ADCY4, CD86, CDK1, FGF1, FGF22, FGF5, FGFR3, FRS3, IRS2, KIT, LCK, NRG1, PDGFA, PDGFB, PDGFRB, PIK3CD, PIK3R2, PIK3R3, PRKAR1B, PRKCE, VAV1]	[ADCY1, ADCY2, ADCY3, ADCY4, ADCY5, ADCY6, ADCY7, ADCY8, ADCY9, ADRBK1, AGO1, AGO2, AGO3, AGO4, AHCYL1, AKT1, AKT1S1, AKT2, AKT3, BAD, BTC, CALM1, CALM2, CALM3, CAMK4, CASP9, CD19, CD28, CD80, CD86, CDK1, CDKN1A, CDKN1B, CHUK, CREB1, EGF, EGFR, ERBB2, ERBB3, ERBB4, EREG, FGF1, FGF10, FGF16, FGF17, FGF18, FGF19, FGF2, FGF20, FGF22, FGF23, FGF3, FGF4, FGF5, FGF6, FGF7, FGF8, FGF9, FGFR1, FGFR2, FGF…	TRUE
REACTOME:252869	Downstream signaling of activated FGFR4	0.831075	[-1]	[None]	22	14.6667	0.147545	1	{}	{}	[ADCY2, ADCY4, CD86, CDK1, FGF1, FGF22, FGF5, FGFR3, FRS3, IRS2, KIT, LCK, NRG1, PDGFA, PDGFB, PDGFRB, PIK3CD, PIK3R2, PIK3R3, PRKAR1B, PRKCE, VAV1]	[ADCY1, ADCY2, ADCY3, ADCY4, ADCY5, ADCY6, ADCY7, ADCY8, ADCY9, ADRBK1, AGO1, AGO2, AGO3, AGO4, AHCYL1, AKT1, AKT1S1, AKT2, AKT3, BAD, BTC, CALM1, CALM2, CALM3, CAMK4, CASP9, CD19, CD28, CD80, CD86, CDK1, CDKN1A, CDKN1B, CHUK, CREB1, EGF, EGFR, ERBB2, ERBB3, ERBB4, EREG, FGF1, FGF10, FGF16, FGF17, FGF18, FGF19, FGF2, FGF20, FGF22, FGF23, FGF3, FGF4, FGF5, FGF6, FGF7, FGF8, FGF9, FGFR1, FGFR2, FGF…	TRUE
REACTOME:355063	Downstream signaling of activated FGFR1	0.831075	[-1]	[None]	22	14.6667	0.147545	1	{}	{}	[ADCY2, ADCY4, CD86, CDK1, FGF1, FGF22, FGF5, FGFR3, FRS3, IRS2, KIT, LCK, NRG1, PDGFA, PDGFB, PDGFRB, PIK3CD, PIK3R2, PIK3R3, PRKAR1B, PRKCE, VAV1]	[ADCY1, ADCY2, ADCY3, ADCY4, ADCY5, ADCY6, ADCY7, ADCY8, ADCY9, ADRBK1, AGO1, AGO2, AGO3, AGO4, AHCYL1, AKT1, AKT1S1, AKT2, AKT3, BAD, BTC, CALM1, CALM2, CALM3, CAMK4, CASP9, CD19, CD28, CD80, CD86, CDK1, CDKN1A, CDKN1B, CHUK, CREB1, EGF, EGFR, ERBB2, ERBB3, ERBB4, EREG, FGF1, FGF10, FGF16, FGF17, FGF18, FGF19, FGF2, FGF20, FGF22, FGF23, FGF3, FGF4, FGF5, FGF6, FGF7, FGF8, FGF9, FGFR1, FGFR2, FGF…	TRUE
REACTOME:355265	Downstream signaling of activated FGFR2	0.831075	[-1]	[None]	22	14.6667	0.147545	1	{}	{}	[ADCY2, ADCY4, CD86, CDK1, FGF1, FGF22, FGF5, FGFR3, FRS3, IRS2, KIT, LCK, NRG1, PDGFA, PDGFB, PDGFRB, PIK3CD, PIK3R2, PIK3R3, PRKAR1B, PRKCE, VAV1]	[ADCY1, ADCY2, ADCY3, ADCY4, ADCY5, ADCY6, ADCY7, ADCY8, ADCY9, ADRBK1, AGO1, AGO2, AGO3, AGO4, AHCYL1, AKT1, AKT1S1, AKT2, AKT3, BAD, BTC, CALM1, CALM2, CALM3, CAMK4, CASP9, CD19, CD28, CD80, CD86, CDK1, CDKN1A, CDKN1B, CHUK, CREB1, EGF, EGFR, ERBB2, ERBB3, ERBB4, EREG, FGF1, FGF10, FGF16, FGF17, FGF18, FGF19, FGF2, FGF20, FGF22, FGF23, FGF3, FGF4, FGF5, FGF6, FGF7, FGF8, FGF9, FGFR1, FGFR2, FGF…	TRUE
REACTOME:15418	Norepinephrine Neurotransmitter Release Cycle	0.829293	[-1]	[None]	4	22.2222	0.148152	1	{}	{}	[BZRAP1, PPFIA4, SLC18A2, SYT1]	[BZRAP1, CPLX1, MAOA, PPFIA1, PPFIA2, PPFIA3, PPFIA4, RAB3A, RIMS1, SLC18A2, SLC22A1, SLC22A2, SNAP25, STX1A, STXBP1, SYT1, UNC13B, VAMP2]	TRUE
KEGG:05230	Central carbon metabolism in cancer	0.826839	[-1]	[None]	11	16.4179	0.148991	1	{}	{}	[FGFR3, G6PD, IDH1, KIT, NTRK3, PDGFRB, PIK3CD, PIK3R2, PIK3R3, PIK3R5, SLC16A3]	[AKT1, AKT2, AKT3, C12orf5, EGFR, ERBB2, FGFR1, FGFR2, FGFR3, FLT3, G6PD, GCK, GLS, GLS2, HIF1A, HK1, HK2, HK3, HKDC1, HRAS, IDH1, KIT, KRAS, LDHA, MAP2K1, MAP2K2, MAPK1, MAPK3, MET, MTOR, MYC, NRAS, NTRK1, NTRK3, PDGFRA, PDGFRB, PDHA1, PDHA2, PDHB, PDK1, PFKL, PFKM, PFKP, PGAM1, PGAM2, PGAM4, PIK3CA, PIK3CB, PIK3CD, PIK3CG, PIK3R1, PIK3R2, PIK3R3, PIK3R5, PKM, PTEN, RAF1, RET, SCO2, SIRT3, SIRT6…	TRUE
KEGG:04070	Phosphatidylinositol signaling system	0.820457	[-1]	[None]	13	15.8537	0.151197	1	{}	{}	[CALML3, DGKG, DGKH, INPP5D, PIK3CD, PIK3R2, PIK3R3, PIK3R5, PIP5K1B, PLCB1, PLCB2, PLCB4, PLCE1]	[CALM1, CALM2, CALM3, CALML3, CALML5, CALML6, CDIPT, CDS1, CDS2, DGKA, DGKB, DGKD, DGKE, DGKG, DGKH, DGKI, DGKK, DGKQ, DGKZ, IMPA1, IMPA2, IMPAD1, INPP1, INPP4A, INPP4B, INPP5A, INPP5B, INPP5D, INPP5E, INPP5J, INPP5K, INPPL1, IPPK, ITPK1, ITPKA, ITPKB, ITPKC, ITPR1, ITPR2, ITPR3, MTM1, OCRL, PI4K2A, PI4K2B, PI4KA, PI4KB, PIK3C2A, PIK3C2B, PIK3C2G, PIK3C3, PIK3CA, PIK3CB, PIK3CD, PIK3CG, PIK3R1, P…	TRUE
KEGG:04071	Sphingolipid signaling pathway	0.814679	[-1]	[None]	18	15	0.153222	1	{}	{}	[ADORA3, CERS3, FCER1G, MAPK10, PIK3CD, PIK3R2, PIK3R3, PIK3R5, PLCB1, PLCB2, PLCB4, PPP2R2B, PRKCE, PRKCZ, S1PR3, SGMS1, SGPP1, SPHK1]	[ABCC1, ACER1, ACER2, ADORA1, ADORA3, AKT1, AKT2, AKT3, ASAH1, ASAH2, BAX, BCL2, BDKRB2, BID, CERS1, CERS2, CERS3, CERS4, CERS5, CERS6, CTSD, DEGS1, DEGS2, FCER1A, FCER1G, FYN, GAB2, GNA12, GNA13, GNAI1, GNAI2, GNAI3, GNAQ, HRAS, KRAS, MAP2K1, MAP2K2, MAP3K5, MAPK1, MAPK10, MAPK11, MAPK12, MAPK13, MAPK14, MAPK3, MAPK8, MAPK9, MS4A2, NFKB1, NOS3, NRAS, NSMAF, OPRD1, PDPK1, PIK3CA, PIK3CB, PIK3CD, …	TRUE
WP:80	Nucleotide GPCRs	0.809435	[-1]	[None]	3	25	0.155083	1	{}	{}	[ADORA3, LTB4R, P2RY1]	[ADORA1, ADORA2A, ADORA2B, ADORA3, LPAR4, LPAR6, LTB4R, P2RY1, P2RY2, P2RY4, P2RY6, SPECC1L]	TRUE
REACTOME:1023	Pyrimidine catabolism	0.809435	[-1]	[None]	3	25	0.155083	1	{}	{}	[DPYD, NT5E, UPB1]	[AGXT2, DPYD, DPYS, NT5C, NT5C1A, NT5C3A, NT5E, NT5M, TYMP, UPB1, UPP1, UPP2]	TRUE
WP:2007	iron metabolism in placenta	0.809435	[-1]	[None]	3	25	0.155083	1	{}	{}	[ACO1, SLC40A1, TF]	[ACO1, FTH1, HAMP, HEPHL1, IREB2, MCOLN1, SLC11A2, SLC40A1, STEAP3, TF, TFR2, TFRC]	TRUE
REACTOME:9439	FGFR3 ligand binding and activation	0.809435	[-1]	[None]	3	25	0.155083	1	{}	{}	[FGF1, FGF5, FGFR3]	[FGF1, FGF16, FGF17, FGF18, FGF2, FGF20, FGF23, FGF4, FGF5, FGF8, FGF9, FGFR3]	TRUE
REACTOME:9510	FGFR3c ligand binding and activation	0.809435	[-1]	[None]	3	25	0.155083	1	{}	{}	[FGF1, FGF5, FGFR3]	[FGF1, FGF16, FGF17, FGF18, FGF2, FGF20, FGF23, FGF4, FGF5, FGF8, FGF9, FGFR3]	TRUE
REACTOME:13645	Eicosanoids	0.809435	[-1]	[None]	3	25	0.155083	1	{}	{}	[CYP4B1, PTGIS, TBXAS1]	[CYP4A11, CYP4A22, CYP4B1, CYP4F11, CYP4F12, CYP4F2, CYP4F22, CYP4F3, CYP4F8, CYP8B1, PTGIS, TBXAS1]	TRUE
REACTOME:19238	CD28 dependent Vav1 pathway	0.809435	[-1]	[None]	3	25	0.155083	1	{}	{}	[CD86, LCK, VAV1]	[CD28, CD80, CD86, CDC42, FYN, GRB2, LCK, PAK1, PAK2, PAK3, RAC1, VAV1]	TRUE
REACTOME:121249	FGFR3 mutant receptor activation	0.809435	[-1]	[None]	3	25	0.155083	1	{}	{}	[FGF1, FGF5, FGFR3]	[FGF1, FGF16, FGF17, FGF18, FGF2, FGF20, FGF23, FGF4, FGF5, FGF8, FGF9, FGFR3]	TRUE
REACTOME:121337	Signaling by activated point mutants of FGFR3	0.809435	[-1]	[None]	3	25	0.155083	1	{}	{}	[FGF1, FGF5, FGFR3]	[FGF1, FGF16, FGF17, FGF18, FGF2, FGF20, FGF23, FGF4, FGF5, FGF8, FGF9, FGFR3]	TRUE
REACTOME:160163	Scavenging of heme from plasma	0.809435	[-1]	[None]	3	25	0.155083	1	{}	{}	[APOL1, HBB, HP]	[ALB, AMBP, APOA1, APOL1, CD163, HBA1, HBA2, HBB, HP, HPR, HPX, LRP1]	TRUE
KEGG:04727	GABAergic synapse	0.806089	[-1]	[None]	14	15.5556	0.156283	1	{}	{}	[ADCY2, ADCY4, CACNA1A, CACNA1D, GABRB3, GABRP, GNAO1, GNG2, GNG4, GNG7, GPHN, SLC38A1, SLC38A5, TRAK2]	[ABAT, ADCY1, ADCY2, ADCY3, ADCY4, ADCY5, ADCY6, ADCY7, ADCY8, ADCY9, CACNA1A, CACNA1B, CACNA1C, CACNA1D, CACNA1F, CACNA1S, GABARAP, GABARAPL1, GABARAPL2, GABBR1, GABBR2, GABRA1, GABRA2, GABRA3, GABRA4, GABRA5, GABRA6, GABRB1, GABRB2, GABRB3, GABRD, GABRE, GABRG1, GABRG2, GABRG3, GABRP, GABRQ, GABRR1, GABRR2, GABRR3, GAD1, GAD2, GLS, GLS2, GLUL, GNAI1, GNAI2, GNAI3, GNAO1, GNB1, GNB2, GNB3, GNB4,…	TRUE
KEGG:04970	Salivary secretion	0.806089	[-1]	[None]	14	15.5556	0.156283	1	{}	{}	[ADCY2, ADCY4, ADRA1A, ATP1A3, ATP1B1, ATP1B2, CALML3, GUCY1B3, HTN1, HTN3, LYZ, PLCB1, PLCB2, PLCB4]	[ADCY1, ADCY2, ADCY3, ADCY4, ADCY5, ADCY6, ADCY7, ADCY8, ADCY9, ADRA1A, ADRA1B, ADRA1D, ADRB1, ADRB2, ADRB3, AMY1A, AMY1B, AMY1C, AQP5, ATP1A1, ATP1A2, ATP1A3, ATP1A4, ATP1B1, ATP1B2, ATP1B3, ATP1B4, ATP2B1, ATP2B2, ATP2B3, ATP2B4, BEST2, BST1, CALM1, CALM2, CALM3, CALML3, CALML5, CALML6, CAMP, CD38, CHRM3, CST1, CST2, CST3, CST4, CST5, DMBT1, FXYD2, GNAQ, GNAS, GUCY1A2, GUCY1A3, GUCY1B3, HTN1, H…	TRUE
REACTOME:19140	ADP signalling through P2Y purinoceptor 1	0.804304	[-1]	[None]	5	20	0.156926	1	{}	{}	[GNA14, GNG2, GNG4, GNG7, P2RY1]	[GNA11, GNA14, GNA15, GNAQ, GNB1, GNB2, GNB3, GNB4, GNB5, GNG10, GNG11, GNG12, GNG13, GNG2, GNG3, GNG4, GNG5, GNG7, GNG8, GNGT1, GNGT2, MAPK14, P2RY1, PLA2G4A, SRC]	TRUE
REACTOME:115810	Sphingolipid de novo biosynthesis	0.79596	[-1]	[None]	6	18.75	0.159971	1	{}	{}	[CERS3, COL4A3BP, PPAP2A, PRKD1, SGPP1, SPHK1]	[ACER1, ACER2, ACER3, CERS1, CERS2, CERS3, CERS4, CERS5, CERS6, COL4A3BP, CSNK1G2, DEGS1, DEGS2, GDF1, KDSR, OSBP, PPAP2A, PPAP2B, PPAP2C, PPM1L, PRKD1, SGMS2, SGPL1, SGPP1, SGPP2, SPHK1, SPHK2, SPTLC1, SPTLC2, SPTLC3, VAPA, VAPB]	TRUE
REACTOME:115596	Signaling by ERBB4	0.78949	[-1]	[None]	22	14.4737	0.162372	1	{}	{}	[APH1B, CD86, CDK1, CXCL12, ESR1, FGF1, FGF22, FGF5, FGFR3, GHR, IRS2, KIT, LCK, NRG1, PDGFA, PDGFB, PDGFRB, PIK3CD, PIK3R2, PIK3R3, VAV1, WWOX]	[ADAM17, AGO1, AGO2, AGO3, AGO4, AKT1, AKT1S1, AKT2, AKT3, APH1A, APH1B, BAD, BTC, BTRC, CASP9, CD19, CD28, CD80, CD86, CDK1, CDKN1A, CDKN1B, CHUK, CREB1, CSH1, CSN2, CUL1, CXCL12, EGF, EGFR, ERBB2, ERBB3, ERBB4, EREG, ESR1, FGF1, FGF10, FGF16, FGF17, FGF18, FGF19, FGF2, FGF20, FGF22, FGF23, FGF3, FGF4, FGF5, FGF6, FGF7, FGF8, FGF9, FGFR1, FGFR2, FGFR3, FGFR4, FOXO1, FOXO3, FOXO4, FRS2, FYN, GAB1…	TRUE
KEGG:00330	Arginine and proline metabolism	0.783247	[-1]	[None]	10	16.3934	0.164723	1	{}	{}	[AMD1, ARG1, ASS1, CKMT2, GOT2, HOGA1, MAOB, OAT, P4HA3, PRODH]	[ACY1, ADC, AGMAT, ALDH18A1, ALDH1B1, ALDH2, ALDH3A2, ALDH4A1, ALDH7A1, ALDH9A1, AMD1, AOC1, ARG1, ARG2, ASL, ASS1, CARNS1, CKB, CKM, CKMT1A, CKMT1B, CKMT2, CNDP1, CNDP2, CPS1, DAO, GAMT, GATM, GLS, GLS2, GLUD1, GLUD2, GLUL, GOT1, GOT2, HOGA1, L3HYPDH, LAP3, LOC102724788, MAOA, MAOB, NAGS, NOS1, NOS2, NOS3, OAT, ODC1, OTC, P4HA1, P4HA2, P4HA3, PRODH, PRODH2, PYCR1, PYCR2, PYCRL, SAT1, SAT2, SMOX,…	TRUE
REACTOME:121314	Heparan sulfate/heparin (HS-GAG) metabolism	0.772246	[-1]	[None]	9	16.6667	0.168948	1	{}	{}	[BGN, DCN, GPC3, GPC6, GXYLT1, HS3ST2, SDC1, SDC2, VCAN]	[AGRN, B3GALT6, B3GAT1, B3GAT2, B3GAT3, B4GALT7, BCAN, BGN, CSPG4, CSPG5, DCN, EXT1, EXT2, GLB1, GLB1L, GLCE, GPC1, GPC2, GPC3, GPC4, GPC5, GPC6, GUSB, GXYLT1, GXYLT2, HPSE, HPSE2, HS2ST1, HS3ST1, HS3ST2, HS3ST3A1, HS3ST3B1, HS3ST4, HS3ST5, HS3ST6, HS6ST1, HS6ST2, HS6ST3, HSPG2, IDS, IDUA, NAGLU, NCAN, NDST1, NDST2, NDST3, NDST4, SDC1, SDC2, SDC3, SDC4, SGSH, SLC35D2, VCAN]	TRUE
REACTOME:380	Synthesis of very long-chain fatty acyl-CoAs	0.765879	[-1]	[None]	4	21.0526	0.171443	1	{}	{}	[ACSL1, ACSL4, ELOVL2, ELOVL7]	[ACSL1, ACSL4, ACSL5, ACSL6, ELOVL1, ELOVL2, ELOVL3, ELOVL4, ELOVL5, ELOVL6, ELOVL7, HSD17B12, HSD17B3, PTPLA, PTPLAD1, PTPLAD2, PTPLB, TECR, TECRL]	TRUE
REACTOME:2137	Mitotic Spindle Checkpoint	0.765879	[-1]	[None]	4	21.0526	0.171443	1	{}	{}	[BUB3, MAD1L1, UBE2D1, UBE2E1]	[ANAPC1, ANAPC10, ANAPC11, ANAPC2, ANAPC4, ANAPC5, ANAPC7, BUB1B, BUB3, CDC16, CDC20, CDC23, CDC26, CDC27, MAD1L1, MAD2L1, UBE2C, UBE2D1, UBE2E1]	TRUE
REACTOME:16967	Post-chaperonin tubulin folding pathway	0.765879	[-1]	[None]	4	21.0526	0.171443	1	{}	{}	[TBCA, TUBA4A, TUBB2B, TUBB4B]	[ARL2, TBCA, TBCB, TBCC, TBCD, TBCE, TUBA1A, TUBA1B, TUBA1C, TUBA3C, TUBA3D, TUBA4A, TUBB1, TUBB2A, TUBB2B, TUBB3, TUBB4A, TUBB4B, TUBB6]	TRUE
REACTOME:23946	Prostacyclin signalling through prostacyclin receptor	0.765879	[-1]	[None]	4	21.0526	0.171443	1	{}	{}	[GNG2, GNG4, GNG7, PTGIR]	[GNAS, GNB1, GNB2, GNB3, GNB4, GNB5, GNG10, GNG11, GNG12, GNG13, GNG2, GNG3, GNG4, GNG5, GNG7, GNG8, GNGT1, GNGT2, PTGIR]	TRUE
WP:254	Apoptosis	0.764516	[-1]	[None]	13	15.4762	0.171982	1	{}	{}	[CASP10, CDKN2A, GZMB, IGF1, IGF2, MAPK10, PRF1, TNFRSF10B, TNFRSF21, TNFRSF25, TNFSF10, TP63, TRAF1]	[100289713, AKT1, APAF1, BAD, BAK1, BAX, BBC3, BCL2, BCL2L1, BCL2L11, BCL2L2, BID, BIRC2, BIRC3, BIRC5, BNIP3L, BOK, CASP1, CASP10, CASP2, CASP3, CASP4, CASP6, CASP7, CASP8, CASP9, CDKN2A, CFLAR, CHUK, CRADD, CYCS, DFFA, DFFB, DIABLO, FADD, FAS, FASLG, GZMB, HELLS, HRK, IGF1, IGF1R, IGF2, IKBKB, IKBKG, IRF1, IRF2, IRF3, IRF4, IRF5, IRF6, IRF7, JUN, LTA, MAP2K4, MAP3K1, MAPK10, MCL1, MDM2, MYC, NF…	TRUE
WP:23	B Cell Receptor Signaling Pathway	0.753395	[-1]	[None]	14	15.2174	0.176443	1	{}	{}	[BLNK, BTK, CBL, ETS1, HCLS1, INPP5D, LAT2, MAP4K1, PIK3R2, PIP5K1B, PTPN6, SYK, VAV1, VAV2]	[AKT1, ATF2, BCL10, BCL6, BLK, BLNK, BRAF, BTK, CAMK2A, CARD11, CBL, CD22, CDC42, CHUK, CR2, CREB1, CRK, CRKL, DAPP1, E2F3, ELK1, ETS1, FOXO1, FYN, GAB1, GAB2, GRB2, GSK3A, GSK3B, GTF2I, HCLS1, HRAS, IKBKB, IKBKG, ILF2, INPP5D, IRF4, JUN, KLF11, LAT2, LYN, MALT1, MAP2K1, MAP2K2, MAP2K6, MAP3K7, MAP4K1, MAPK1, MAPK14, MAPK4, MAPK8, MAPK9, MAX, MEF2C, MEF2D, MYC, NCK1, NFATC2, NFATC3, NFKB1, NFKBIA…	TRUE
REACTOME:163848	Reproduction	0.752223	[-1]	[None]	5	19.2308	0.17692	1	{}	{}	[CATSPER2, CATSPERB, CATSPERG, IZUMO2, ZP3]	[ACR, ADAM2, ADAM20, ADAM21, ADAM30, B4GALT1, CATSPER1, CATSPER2, CATSPER3, CATSPER4, CATSPERB, CATSPERD, CATSPERG, CD9, HVCN1, IZUMO1, IZUMO2, IZUMO3, IZUMO4, KCNU1, OVGP1, SPAM1, ZP1, ZP2, ZP3, ZP4]	TRUE
REACTOME:163914	Fertilization	0.752223	[-1]	[None]	5	19.2308	0.17692	1	{}	{}	[CATSPER2, CATSPERB, CATSPERG, IZUMO2, ZP3]	[ACR, ADAM2, ADAM20, ADAM21, ADAM30, B4GALT1, CATSPER1, CATSPER2, CATSPER3, CATSPER4, CATSPERB, CATSPERD, CATSPERG, CD9, HVCN1, IZUMO1, IZUMO2, IZUMO3, IZUMO4, KCNU1, OVGP1, SPAM1, ZP1, ZP2, ZP3, ZP4]	TRUE
REACTOME:13567	Cytochrome P450 - arranged by substrate type	0.751214	[-1]	[None]	10	16.129	0.177332	1	{}	{}	[CYP19A1, CYP1B1, CYP26B1, CYP2E1, CYP2U1, CYP3A5, CYP4B1, CYP7B1, PTGIS, TBXAS1]	[CYP11A1, CYP11B1, CYP11B2, CYP17A1, CYP19A1, CYP1A1, CYP1A2, CYP1B1, CYP21A2, CYP24A1, CYP26A1, CYP26B1, CYP26C1, CYP27A1, CYP27B1, CYP2A13, CYP2A6, CYP2A7, CYP2B6, CYP2C18, CYP2C19, CYP2C8, CYP2C9, CYP2D6, CYP2E1, CYP2F1, CYP2J2, CYP2R1, CYP2S1, CYP2U1, CYP2W1, CYP39A1, CYP3A4, CYP3A43, CYP3A5, CYP3A7, CYP3A7-CYP3AP1, CYP46A1, CYP4A11, CYP4A22, CYP4B1, CYP4F11, CYP4F12, CYP4F2, CYP4F22, CYP4F3,…	TRUE
REACTOME:1665	Glucagon signaling in metabolic regulation	0.750571	[-1]	[None]	6	18.1818	0.177594	1	{}	{}	[ADCY2, ADCY4, GNG2, GNG4, GNG7, PRKAR1B]	[ADCY1, ADCY2, ADCY3, ADCY4, ADCY5, ADCY6, ADCY7, ADCY8, ADCY9, GCG, GCGR, GNAS, GNB1, GNB2, GNB3, GNB4, GNG10, GNG11, GNG12, GNG13, GNG2, GNG3, GNG4, GNG5, GNG7, GNG8, PRKACA, PRKACB, PRKACG, PRKAR1A, PRKAR1B, PRKAR2A, PRKAR2B]	TRUE
REACTOME:152	Cell Cycle, Mitotic	0.745124	[-1]	[None]	62	13.0252	0.179836	1	{}	{}	[AKAP9, BUB1, BUB3, CCNA2, CCNB1, CCNB2, CCND1, CCND2, CDC25A, CDC25B, CDC6, CDCA5, CDK1, CDK11A, CDK11B, CDKN2A, CDKN2C, CENPA, CENPI, CENPN, CEP78, DBF4, ERCC6L, ESCO1, ESCO2, FBXO5, FEN1, H2AFX, H2AFZ, HDAC8, INCENP, KIF18A, KIF20A, KIF2C, LMNB1, MAD1L1, MASTL, MCM10, MCM2, MNAT1, NCAPD3, NCAPG, NCAPH, NEK2, NUP210, PCNA, PDS5A, PLK1, PLK4, PSMD1, PTTG1, RANBP2, RBL1, RRM2, SMC1A, SMC2, SMC3, …	[AAAS, ACTR1A, AHCTF1, AJUBA, AKAP9, ANAPC1, ANAPC10, ANAPC11, ANAPC2, ANAPC4, ANAPC5, ANAPC7, ANKLE2, APEX1, APITD1, APITD1-CORT, ARPP19, AURKA, AURKB, B9D2, BANF1, BIRC5, BLZF1, BORA, BTRC, BUB1, BUB1B, BUB3, CASC5, CCNA1, CCNA2, CCNB1, CCNB2, CCND1, CCND2, CCND3, CCNE1, CCNE2, CCNH, CCP110, CDC14A, CDC16, CDC20, CDC23, CDC25A, CDC25B, CDC25C, CDC26, CDC27, CDC45, CDC6, CDC7, CDCA5, CDCA8, CDK1…	TRUE
KEGG:04728	Dopaminergic synapse	0.741472	[-1]	[None]	19	14.5038	0.181355	1	{}	{}	[CACNA1A, CACNA1D, CALML3, CLOCK, CREB3L1, CREB5, GNAO1, GNG2, GNG4, GNG7, KIF5B, KIF5C, MAOB, MAPK10, PLCB1, PLCB2, PLCB4, PPP2R2B, SLC18A2]	[ADCY5, AKT1, AKT2, AKT3, ARNTL, ARRB2, ATF2, ATF4, ATF6B, CACNA1A, CACNA1B, CACNA1C, CACNA1D, CALM1, CALM2, CALM3, CALML3, CALML5, CALML6, CALY, CAMK2A, CAMK2B, CAMK2D, CAMK2G, CLOCK, COMT, CREB1, CREB3, CREB3L1, CREB3L2, CREB3L3, CREB3L4, CREB5, DDC, DRD1, DRD2, DRD3, DRD4, DRD5, FOS, GNAI1, GNAI2, GNAI3, GNAL, GNAO1, GNAQ, GNAS, GNB1, GNB2, GNB3, GNB4, GNB5, GNG10, GNG11, GNG12, GNG13, GNG2, G…	TRUE
REACTOME:264464	VEGFA-VEGFR2 Pathway	0.736658	[-1]	[None]	16	14.8148	0.183376	1	{}	{}	[AXL, CDK1, ITGB3, JUP, NCF1, NCF2, NCKAP1, PIK3R2, PRKCZ, PTK2B, SHC2, SPHK1, VAV1, VAV2, VAV3, WASF3]	[ABI1, ABI2, AHCYL1, AKT1, AKT2, AKT3, AXL, BAIAP2, BCAR1, BRK1, CALM1, CALM2, CALM3, CAV1, CDC42, CDH5, CDK1, CRK, CTNNA1, CTNNB1, CTNND1, CYBA, CYBB, CYFIP1, CYFIP2, DOCK1, ELMO2, FYN, HRAS, HSP90AA1, HSPB1, IL6, IL6R, IL6ST, ITGAV, ITGB3, ITPR1, ITPR2, ITPR3, JAK1, JAK2, JUP, KDR, KRAS, MAP2K1, MAP2K2, MAPK1, MAPK11, MAPK12, MAPK13, MAPK14, MAPK3, MAPKAP1, MAPKAPK2, MAPKAPK3, MLST8, MTOR, NCF1…	TRUE
WP:2002	Epithelium TarBase	0.735939	[-1]	[None]	38	13.4752	0.18368	1	{}	{}	[ACAA2, BCKDHB, CAPG, CCND1, CDCP1, CDKN2A, CEBPB, CLDN1, CLOCK, COL1A1, COL3A1, CYP1B1, FADS1, FAR1, G6PD, GJA1, IDH1, ITGB4, KIT, MTPN, NT5E, PLK1, PODXL, PPL, PSAT1, PTPRF, PXDN, RAD23B, SLC1A4, SLC25A24, SLC38A1, SMC1A, TMED7, TNFRSF10B, TPM4, TPPP3, UBE2S, WDFY1]	[100291405, 100505793, 652797, 653884, 732419, AARSD1, ABCF2, ACAA2, ACP2, ADAR, ADIPOR2, ADPGK, AMIGO2, ANKFY1, ANP32B, ANXA2, AP3D1, ARCN1, ARF4, ARFIP2, ARHGDIA, ARID1A, ATAD3B, ATG3, ATG9A, ATP2A2, ATP6V0E1, ATRX, AURKB, BACE1, BACH1, BCKDHB, BCL6, BRI3BP, BRPF3, C1QBP, CA12, CALCOCO2, CAND1, CAPG, CCND1, CCNG1, CD164, CDCP1, CDIPT, CDK5RAP1, CDK5RAP3, CDK6, CDKN1B, CDKN1C, CDKN2A, CEBPB, CEP…	TRUE
WP:229	Irinotecan Pathway	0.732455	[-1]	[None]	3	23.0769	0.185159	1	{}	{}	[APC, CYP3A5, UGT1A6]	[ABCC1, ABCC2, ABCG2, APC, BCHE, CES1, CES2, CYP3A4, CYP3A5, UGT1A1, UGT1A10, UGT1A6, UGT1A9]	TRUE
REACTOME:12529	Signaling by VEGF	0.730344	[-1]	[None]	17	14.6552	0.186061	1	{}	{}	[AXL, CDK1, ITGB3, JUP, NCF1, NCF2, NCKAP1, PIK3R2, PRKCZ, PTK2B, SHC2, SPHK1, VAV1, VAV2, VAV3, VEGFC, WASF3]	[ABI1, ABI2, AHCYL1, AKT1, AKT2, AKT3, AXL, BAIAP2, BCAR1, BRK1, CALM1, CALM2, CALM3, CAV1, CDC42, CDH5, CDK1, CRK, CTNNA1, CTNNB1, CTNND1, CYBA, CYBB, CYFIP1, CYFIP2, DOCK1, ELMO2, FIGF, FLT1, FLT4, FYN, HRAS, HSP90AA1, HSPB1, IL6, IL6R, IL6ST, ITGAV, ITGB3, ITPR1, ITPR2, ITPR3, JAK1, JAK2, JUP, KDR, KRAS, MAP2K1, MAP2K2, MAPK1, MAPK11, MAPK12, MAPK13, MAPK14, MAPK3, MAPKAP1, MAPKAPK2, MAPKAPK3,…	TRUE
REACTOME:264068	EPH-Ephrin signaling	0.728194	[-1]	[None]	14	15.0538	0.186985	1	{}	{}	[ACTR3, AP2B1, APH1B, EFNA1, EFNA5, EFNB2, EPHA1, EPHB1, KALRN, MYH14, NGEF, SDC2, VAV2, VAV3]	[ACTB, ACTG1, ACTR2, ACTR3, ADAM10, AP2A1, AP2A2, AP2B1, AP2M1, AP2S1, APH1A, APH1B, ARHGEF28, ARHGEF7, ARPC1A, ARPC2, ARPC3, ARPC4, ARPC5, CDC42, CFL1, CLTA, CLTB, CLTC, CLTCL1, DNM1, EFNA1, EFNA2, EFNA3, EFNA4, EFNA5, EFNB1, EFNB2, EFNB3, EPHA1, EPHA10, EPHA2, EPHA3, EPHA4, EPHA5, EPHA6, EPHA7, EPHA8, EPHB1, EPHB2, EPHB3, EPHB4, FYN, GIT1, GRIN1, GRIN2B, HRAS, HSP90AA1, ITSN1, KALRN, KDR, LIMK1…	TRUE
KEGG:04961	Endocrine and other factor-regulated calcium reabsorption	0.726579	[-1]	[None]	8	16.6667	0.187681	1	{}	{}	[AP2B1, ATP1A3, ATP1B1, ATP1B2, ESR1, PLCB1, PLCB2, PLCB4]	[ADCY6, ADCY9, AP2A1, AP2A2, AP2B1, AP2M1, AP2S1, ATP1A1, ATP1A2, ATP1A3, ATP1A4, ATP1B1, ATP1B2, ATP1B3, ATP1B4, ATP2B1, BDKRB2, CALB1, CLTA, CLTB, CLTC, CLTCL1, DNM1, DNM2, DNM3, ESR1, FXYD2, GNAQ, GNAS, KL, KLK1, KLK2, PLCB1, PLCB2, PLCB3, PLCB4, PRKACA, PRKACB, PRKACG, PRKCA, PRKCB, PRKCG, PRKX, PTH1R, RAB11A, SLC8A1, TRPV5, VDR]	TRUE
KEGG:00562	Inositol phosphate metabolism	0.720394	[-1]	[None]	10	15.873	0.190373	1	{}	{}	[INPP5D, IPMK, MINPP1, PIK3CD, PIP5K1B, PIP5KL1, PLCB1, PLCB2, PLCB4, PLCE1]	[ALDH6A1, CDIPT, IMPA1, IMPA2, IMPAD1, INPP1, INPP4A, INPP4B, INPP5A, INPP5B, INPP5D, INPP5E, INPP5J, INPP5K, INPPL1, IPMK, IPPK, ISYNA1, ITPK1, ITPKA, ITPKB, ITPKC, MINPP1, MIOX, MTM1, OCRL, PI4K2A, PI4K2B, PI4KA, PI4KB, PIK3C2A, PIK3C2B, PIK3C2G, PIK3C3, PIK3CA, PIK3CB, PIK3CD, PIK3CG, PIKFYVE, PIP4K2A, PIP4K2B, PIP4K2C, PIP5K1A, PIP5K1B, PIP5K1C, PIP5KL1, PLCB1, PLCB2, PLCB3, PLCB4, PLCD1, PLC…	TRUE
KEGG:04910	Insulin signaling pathway	0.716998	[-1]	[None]	20	14.2857	0.191868	1	{}	{}	[CALML3, CBL, FBP1, IRS2, MAPK10, PIK3CD, PIK3R2, PIK3R3, PIK3R5, PPARGC1A, PPP1R3C, PPP1R3F, PRKAR1B, PRKCZ, PTPRF, SHC2, SLC2A4, SOCS3, SOCS4, SOS2]	[ACACA, ACACB, AKT1, AKT2, AKT3, ARAF, BAD, BRAF, CALM1, CALM2, CALM3, CALML3, CALML5, CALML6, CBL, CBLB, CBLC, CRK, CRKL, EIF4E, EIF4E1B, EIF4E2, EIF4EBP1, ELK1, EXOC7, FASN, FBP1, FBP2, FLOT1, FLOT2, FOXO1, G6PC, G6PC2, G6PC3, GCK, GRB2, GSK3B, GYS1, GYS2, HK1, HK2, HK3, HKDC1, HRAS, IKBKB, INPP5K, INPPL1, INS, INSR, IRS1, IRS2, IRS4, KRAS, LIPE, MAP2K1, MAP2K2, MAPK1, MAPK10, MAPK3, MAPK8, MAP…	TRUE
KEGG:04975	Fat digestion and absorption	0.71606	[-1]	[None]	7	17.0732	0.192283	1	{}	{}	[ACAT2, CD36, DGAT2, GOT2, PLA2G2A, PNLIPRP1, PPAP2A]	[ABCA1, ABCG5, ABCG8, ACAT2, AGPAT1, AGPAT2, APOA1, APOA4, APOB, CD36, CEL, CLPS, DGAT1, DGAT2, FABP1, FABP2, GOT2, LIPF, MOGAT2, MOGAT3, MTTP, NPC1L1, PLA2G10, PLA2G12A, PLA2G12B, PLA2G1B, PLA2G2A, PLA2G2C, PLA2G2D, PLA2G2E, PLA2G2F, PLA2G3, PLA2G5, PNLIP, PNLIPRP1, PNLIPRP2, PPAP2A, PPAP2B, PPAP2C, SCARB1, SLC27A4]	TRUE
WP:516	Hypertrophy Model	0.707976	[-1]	[None]	4	20	0.195895	1	{}	{}	[IL18, IL1R1, NR4A3, ZEB1]	[ADAM10, ANKRD1, ATF3, CYR61, DUSP14, EIF4E, EIF4EBP1, HBEGF, IFNG, IFRD1, IL18, IL1A, IL1R1, JUND, MSTN, MYOG, NR4A3, VEGFA, WDR1, ZEB1]	TRUE
KEGG:00532	Glycosaminoglycan biosynthesis	0.707976	[-1]	[None]	4	20	0.195895	1	{}	{}	[CHST11, CHSY3, CSGALNACT1, XYLT1]	[B3GALT6, B3GAT3, B4GALT7, CHPF, CHPF2, CHST11, CHST12, CHST13, CHST14, CHST15, CHST3, CHST7, CHSY1, CHSY3, CSGALNACT1, CSGALNACT2, DSE, UST, XYLT1, XYLT2]	TRUE
REACTOME:9390	FGFR2 ligand binding and activation	0.707976	[-1]	[None]	4	20	0.195895	1	{}	{}	[FGF1, FGF22, FGF5, FGFBP2]	[FGF1, FGF10, FGF16, FGF17, FGF18, FGF2, FGF20, FGF22, FGF23, FGF3, FGF4, FGF5, FGF6, FGF7, FGF8, FGF9, FGFBP1, FGFBP2, FGFBP3, FGFR2]	TRUE
REACTOME:602	Lipid digestion, mobilization, and transport	0.706085	[-1]	[None]	9	16.0714	0.19675	1	{}	{}	[ABCG1, APOA2, APOC2, APOE, LDLR, LIPC, MGLL, PNLIPRP1, SDC1]	[A2M, ABCA1, ABCG1, ABCG5, ABCG8, ABHD5, ALB, AMN, APOA1, APOA2, APOA4, APOA5, APOB, APOC2, APOC3, APOE, APOF, BMP1, CAV1, CETP, CLPS, CUBN, FABP1, FABP12, FABP2, FABP3, FABP4, FABP5, FABP6, FABP7, FABP9, HSPG2, LCAT, LDLR, LDLRAP1, LIPC, LIPE, LPA, LPL, MGLL, MTTP, NPC1L1, P4HB, PLIN1, PLTP, PNLIP, PNLIPRP1, PPP1CA, PPP1CB, PPP1CC, PRKACA, PRKACB, PRKACG, SAR1B, SCARB1, SDC1]	TRUE
WP:408	Oxidative Stress	0.703752	[-1]	[None]	5	18.5185	0.19781	1	{}	{}	[MAPK10, MT1X, NQO1, SOD3, UGT1A6]	[CAT, CYBA, CYP1A1, FOS, GCLC, GSR, GSTT2, GSTT2B, HMOX1, JUNB, MAOA, MAPK10, MAPK14, MGST1, MT1X, NFE2L2, NFIX, NFKB1, NOX4, NQO1, SOD1, SOD2, SOD3, SP1, TXN2, UGT1A6, XDH]	TRUE
KEGG:04966	Collecting duct acid secretion	0.703752	[-1]	[None]	5	18.5185	0.19781	1	{}	{}	[ATP6V0A4, ATP6V0D2, ATP6V1B1, CA2, SLC12A7]	[ATP4A, ATP4B, ATP6V0A1, ATP6V0A2, ATP6V0A4, ATP6V0C, ATP6V0D1, ATP6V0D2, ATP6V0E1, ATP6V0E2, ATP6V1A, ATP6V1B1, ATP6V1B2, ATP6V1C1, ATP6V1C2, ATP6V1D, ATP6V1E1, ATP6V1E2, ATP6V1F, ATP6V1G1, ATP6V1G2, ATP6V1G3, CA2, CLCNKB, SLC12A7, SLC4A1, TCIRG1]	TRUE
WP:437	EGF/EGFR Signaling Pathway	0.697353	[-1]	[None]	20	14.1844	0.200746	1	{}	{}	[AP2B1, DOK2, ERRFI1, GJA1, INPP5D, MAP2K5, MAP3K2, MAP4K1, PCNA, PIK3R2, PLCE1, PRKCZ, PTK2B, RPS6KA2, SH3GL3, SOS2, SPRY2, VAV1, VAV2, VAV3]	[ABI1, ABL1, AKT1, AP2A1, AP2B1, AP2M1, AP2S1, ARF6, ARHGEF1, ATF1, ATXN2, AURKA, BCAR1, BRAF, CAMK2A, CAV1, CBLC, CDC42, CFL1, CREB1, CRK, CRKL, CSK, DNM1, DOK2, E2F1, EGF, EGFR, ELK1, ELK4, EPN1, EPS15, EPS15L1, EPS8, ERBB2, ERRFI1, FOS, FOSB, FOXO1, FOXO4, GAB1, GAB2, GJA1, GRB2, HGS, INPP5D, INPPL1, IQGAP1, IQSEC1, ITCH, JAK1, JAK2, JUN, JUND, KRAS, LIMK2, MAP2K1, MAP2K2, MAP2K5, MAP3K1, MAP3…	TRUE
REACTOME:111040	Signaling by SCF-KIT	0.697353	[-1]	[None]	20	14.1844	0.200746	1	{}	{}	[CBL, CD86, CDK1, FGF1, FGF22, FGF5, FGFR3, IRS2, KIT, LCK, NRG1, PDGFA, PDGFB, PDGFRB, PIK3CD, PIK3R2, PIK3R3, PTPN6, SH2B3, VAV1]	[AGO1, AGO2, AGO3, AGO4, AKT1, AKT1S1, AKT2, AKT3, BAD, BTC, CASP9, CBL, CD19, CD28, CD80, CD86, CDK1, CDKN1A, CDKN1B, CHEK1, CHUK, CMA1, CREB1, EGF, EGFR, ERBB2, ERBB3, ERBB4, EREG, FER, FES, FGF1, FGF10, FGF16, FGF17, FGF18, FGF19, FGF2, FGF20, FGF22, FGF23, FGF3, FGF4, FGF5, FGF6, FGF7, FGF8, FGF9, FGFR1, FGFR2, FGFR3, FGFR4, FOXO1, FOXO3, FOXO4, FRS2, FYN, GAB1, GAB2, GRAP, GRAP2, GRB10, GRB2…	TRUE
REACTOME:355457	Diseases of signal transduction	0.692251	[-1]	[None]	36	13.3829	0.203118	1	{}	{}	[APC, APH1B, CBL, CD86, CUX1, DKK1, FGF1, FGF22, FGF5, FGFR3, FKBP1A, FZD8, HDAC2, HDAC8, HEY2, IRS2, JAG2, KIT, LCK, MAML3, MIB1, NEURL1B, NRG1, PDGFA, PDGFB, PDGFRB, PIK3CD, PIK3R2, PIK3R3, PSMD1, RBP1, RLBP1, RNF43, TGFBR1, TNKS2, VAV1]	[ADAM10, ADAM17, AKT1, AKT1S1, AKT2, AKT3, AMER1, APC, APH1A, APH1B, AXIN1, BAD, BCR, BTC, CASP9, CBL, CCNC, CD19, CD28, CD80, CD86, CDC37, CDK8, CDKN1A, CDKN1B, CHUK, CNTRL, CPSF6, CREB1, CREBBP, CSNK1A1, CTBP1, CTBP2, CTNNB1, CUL1, CUX1, DERL2, DKK1, DKK2, DKK4, DLL1, DLL4, EGF, EGFR, EP300, ERBB2, ERBB3, ERBB4, EREG, ERLEC1, FBXW7, FGF1, FGF10, FGF16, FGF17, FGF18, FGF19, FGF2, FGF20, FGF22, F…	TRUE
REACTOME:163701	FCERI mediated MAPK activation	0.679204	[-1]	[None]	7	16.6667	0.209313	1	{}	{}	[CDK1, LAT, MAPK10, SYK, VAV1, VAV2, VAV3]	[CDK1, FOS, GRAP2, GRB2, HRAS, IL6, IL6R, IL6ST, JAK1, JAK2, JUN, KRAS, LAT, LCP2, LYN, MAP2K1, MAP2K2, MAP2K4, MAP2K7, MAP3K1, MAPK1, MAPK10, MAPK3, MAPK8, MAPK9, NRAS, PAK1, PAK2, PAK3, PLCG1, PLCG2, PTPN11, RAC1, RAF1, SHC1, SOS1, SYK, TYK2, VAV1, VAV2, VAV3, YWHAB]	TRUE
REACTOME:15296	Recruitment of mitotic centrosome proteins and complexes	0.678984	[-1]	[None]	11	15.2778	0.209419	1	{}	{}	[AKAP9, CCNB1, CDK1, CDK11A, CDK11B, CEP78, NEK2, PLK1, PLK4, TUBA4A, TUBB4B]	[ACTR1A, AKAP9, CCNB1, CCP110, CDK1, CDK11A, CDK11B, CDK5RAP2, CENPJ, CEP131, CEP135, CEP152, CEP164, CEP192, CEP250, CEP290, CEP41, CEP57, CEP63, CEP70, CEP72, CEP76, CEP78, CETN2, CKAP5, CLASP1, CNTRL, CSNK1D, CSNK1E, DCTN1, DCTN2, DCTN3, DYNC1H1, DYNC1I2, DYNLL1, FGFR1OP, HAUS2, HSP90AA1, MAPRE1, NDE1, NEDD1, NEK2, NINL, NUMA1, ODF2, OFD1, PAFAH1B1, PCM1, PCNT, PLK1, PLK4, PPP2R1A, PRKACA, PRK…	TRUE
REACTOME:15479	Centrosome maturation	0.678984	[-1]	[None]	11	15.2778	0.209419	1	{}	{}	[AKAP9, CCNB1, CDK1, CDK11A, CDK11B, CEP78, NEK2, PLK1, PLK4, TUBA4A, TUBB4B]	[ACTR1A, AKAP9, CCNB1, CCP110, CDK1, CDK11A, CDK11B, CDK5RAP2, CENPJ, CEP131, CEP135, CEP152, CEP164, CEP192, CEP250, CEP290, CEP41, CEP57, CEP63, CEP70, CEP72, CEP76, CEP78, CETN2, CKAP5, CLASP1, CNTRL, CSNK1D, CSNK1E, DCTN1, DCTN2, DCTN3, DYNC1H1, DYNC1I2, DYNLL1, FGFR1OP, HAUS2, HSP90AA1, MAPRE1, NDE1, NEDD1, NEK2, NINL, NUMA1, ODF2, OFD1, PAFAH1B1, PCM1, PCNT, PLK1, PLK4, PPP2R1A, PRKACA, PRK…	TRUE
KEGG:04621	NOD-like receptor signaling pathway	0.675032	[-1]	[None]	9	15.7895	0.211333	1	{}	{}	[CXCL1, CXCL2, IL18, IL8, MAPK10, NAIP, NLRP1, PSTPIP1, TNFAIP3]	[BIRC2, BIRC3, CARD18, CARD6, CARD8, CARD9, CASP1, CASP5, CASP8, CCL2, CCL5, CHUK, CXCL1, CXCL2, ERBB2IP, HSP90AA1, HSP90AB1, HSP90B1, IKBKB, IKBKG, IL18, IL1B, IL6, IL8, MAP3K7, MAPK1, MAPK10, MAPK11, MAPK12, MAPK13, MAPK14, MAPK3, MAPK8, MAPK9, MEFV, NAIP, NFKB1, NFKBIA, NFKBIB, NLRC4, NLRP1, NLRP3, NOD1, NOD2, PSTPIP1, PYCARD, PYDC1, RELA, RIPK2, SUGT1, TAB1, TAB2, TAB3, TNF, TNFAIP3, TRAF6, T…	TRUE
KEGG:00603	Glycosphingolipid biosynthesis	0.664379	[-1]	[None]	3	21.4286	0.216581	1	{}	{}	[B3GALNT1, FUT2, ST8SIA1]	[A4GALT, B3GALNT1, B3GALT5, FUT1, FUT2, FUT9, GBGT1, GLA, HEXA, HEXB, NAGA, ST3GAL1, ST3GAL2, ST8SIA1]	TRUE
REACTOME:6266	Early Phase of HIV Life Cycle	0.664379	[-1]	[None]	3	21.4286	0.216581	1	{}	{}	[CXCR4, FEN1, XRCC4]	[BANF1, CCR5, CD4, CXCR4, FEN1, HMGA1, KPNA1, LIG1, LIG4, PPIA, PSIP1, XRCC4, XRCC5, XRCC6]	TRUE
REACTOME:22351	DCC mediated attractive signaling	0.664379	[-1]	[None]	3	21.4286	0.216581	1	{}	{}	[ABLIM1, ABLIM2, NTN1]	[ABLIM1, ABLIM2, ABLIM3, CDC42, DCC, DOCK1, FYN, NCK1, NTN1, PTK2, RAC1, SRC, TRIO, WASL]	TRUE
REACTOME:828	G2/M Checkpoints	0.659458	[-1]	[None]	8	16	0.219049	1	{}	{}	[CCNB1, CCNB2, CDC25A, CDC6, CDK1, DBF4, MCM10, MCM2]	[ATM, ATR, ATRIP, CCNB1, CCNB2, CDC25A, CDC25C, CDC45, CDC6, CDC7, CDK1, CDK2, CHEK1, CHEK2, CLSPN, DBF4, HUS1, MCM10, MCM2, MCM3, MCM5, MCM6, MCM7, MCM8, ORC1, ORC2, ORC3, ORC4, ORC5, ORC6, PKMYT1, RAD1, RAD17, RAD9A, RAD9B, RFC2, RFC3, RFC4, RFC5, RPA1, RPA2, RPA3, SFN, WEE1, YWHAB, YWHAE, YWHAG, YWHAH, YWHAQ, YWHAZ]	TRUE
REACTOME:121175	PI Metabolism	0.659458	[-1]	[None]	8	16	0.219049	1	{}	{}	[INPP5D, MTMR4, MTMR6, PIK3CD, PIK3R2, PIK3R3, PIK3R5, PIP5K1B]	[ARF1, ARF3, FIG4, INPP4A, INPP4B, INPP5D, INPP5E, INPP5J, INPP5K, INPPL1, MTM1, MTMR1, MTMR14, MTMR2, MTMR3, MTMR4, MTMR6, MTMR7, OCRL, PI4K2A, PI4K2B, PI4KB, PIK3C2A, PIK3C2B, PIK3C2G, PIK3C3, PIK3CA, PIK3CB, PIK3CD, PIK3CG, PIK3R1, PIK3R2, PIK3R3, PIK3R4, PIK3R5, PIK3R6, PIKFYVE, PIP4K2A, PIP4K2B, PIP5K1A, PIP5K1B, PIP5K1C, PITPNB, PTEN, SACM1L, SYNJ1, SYNJ2, TPTE, TPTE2, VAC14]	TRUE
KEGG:04921	Oxytocin signaling pathway	0.65711	[-1]	[None]	22	13.8365	0.220237	1	{}	{}	[ADCY2, ADCY4, CACNA1D, CACNA2D3, CACNA2D4, CALML3, CAMK1D, CCND1, GNAO1, GUCY1B3, MAP2K5, PIK3CD, PIK3R2, PIK3R3, PIK3R5, PLCB1, PLCB2, PLCB4, PTGS2, RCAN1, RYR1, TRPM2]	[ACTB, ACTG1, ADCY1, ADCY2, ADCY3, ADCY4, ADCY5, ADCY6, ADCY7, ADCY8, ADCY9, CACNA1C, CACNA1D, CACNA1F, CACNA1S, CACNA2D1, CACNA2D2, CACNA2D3, CACNA2D4, CACNB1, CACNB2, CACNB3, CACNB4, CACNG1, CACNG2, CACNG3, CACNG4, CACNG5, CACNG6, CACNG7, CACNG8, CALM1, CALM2, CALM3, CALML3, CALML5, CALML6, CAMK1, CAMK1D, CAMK1G, CAMK2A, CAMK2B, CAMK2D, CAMK2G, CAMK4, CAMKK1, CAMKK2, CCND1, CD38, CDKN1A, EEF2, …	TRUE
REACTOME:6820	APC/C:Cdc20 mediated degradation of Cyclin B	0.654966	[-1]	[None]	4	19.0476	0.221327	1	{}	{}	[CCNB1, CDK1, UBE2D1, UBE2E1]	[ANAPC1, ANAPC10, ANAPC11, ANAPC2, ANAPC4, ANAPC5, ANAPC7, CCNB1, CDC16, CDC20, CDC23, CDC26, CDC27, CDK1, RPS27A, UBA52, UBB, UBC, UBE2C, UBE2D1, UBE2E1]	TRUE
REACTOME:11149	Nef-mediates down modulation of cell surface receptors by recruiting them to clathrin adapters	0.654966	[-1]	[None]	4	19.0476	0.221327	1	{}	{}	[AP2B1, CD8B, HLA-A, LCK]	[AP1B1, AP1G1, AP1M1, AP1M2, AP1S1, AP1S2, AP1S3, AP2A1, AP2A2, AP2B1, AP2M1, AP2S1, ARF1, ATP6V1H, B2M, CD28, CD4, CD8B, HLA-A, LCK, PACS1]	TRUE
REACTOME:19358	CD28 dependent PI3K/Akt signaling	0.654966	[-1]	[None]	4	19.0476	0.221327	1	{}	{}	[CD86, LCK, PIK3R2, PIK3R3]	[AKT1, AKT2, AKT3, CD28, CD80, CD86, FYN, LCK, MAP3K14, MAP3K8, MAPKAP1, MLST8, MTOR, PDPK1, PIK3CA, PIK3R1, PIK3R2, PIK3R3, RICTOR, THEM4, TRIB3]	TRUE
REACTOME:120752	HS-GAG degradation	0.654966	[-1]	[None]	4	19.0476	0.221327	1	{}	{}	[GPC3, GPC6, SDC1, SDC2]	[AGRN, GLB1, GLB1L, GPC1, GPC2, GPC3, GPC4, GPC5, GPC6, GUSB, HPSE, HPSE2, HSPG2, IDS, IDUA, NAGLU, SDC1, SDC2, SDC3, SDC4, SGSH]	TRUE
REACTOME:268299	VxPx cargo-targeting to cilium	0.654966	[-1]	[None]	4	19.0476	0.221327	1	{}	{}	[EXOC4, EXOC5, EXOC6, PKD2]	[ARF4, ASAP1, CNGA2, CNGA4, CNGB1, EXOC1, EXOC2, EXOC3, EXOC4, EXOC5, EXOC6, EXOC7, EXOC8, GBF1, PKD1, PKD2, RAB11A, RAB11FIP3, RAB3IP, RAB8A, RHO]	TRUE
KEGG:00140	Steroid hormone biosynthesis	0.645256	[-1]	[None]	9	15.5172	0.226331	1	{}	{}	[CYP19A1, CYP1B1, CYP2E1, CYP3A5, CYP7B1, HSD17B7, HSD3B1, SULT2B1, UGT1A6]	[AKR1C1, AKR1C2, AKR1C3, AKR1C4, AKR1D1, COMT, CYP11A1, CYP11B1, CYP11B2, CYP17A1, CYP19A1, CYP1A1, CYP1A2, CYP1B1, CYP21A2, CYP2E1, CYP3A4, CYP3A5, CYP3A7, CYP3A7-CYP3AP1, CYP7A1, CYP7B1, HSD11B1, HSD11B2, HSD17B1, HSD17B12, HSD17B2, HSD17B3, HSD17B6, HSD17B7, HSD17B8, HSD3B1, HSD3B2, SRD5A1, SRD5A2, SRD5A3, STS, SULT1E1, SULT2B1, UGT1A1, UGT1A10, UGT1A3, UGT1A4, UGT1A5, UGT1A6, UGT1A7, UGT1A8, …	TRUE
REACTOME:21267	Mitotic G1-G1/S phases	0.642252	[-1]	[None]	19	13.9706	0.227902	1	{}	{}	[CCNA2, CCNB1, CCND1, CCND2, CDC25A, CDC6, CDK1, CDKN2A, CDKN2C, DBF4, FBXO5, MCM10, MCM2, MNAT1, PCNA, PSMD1, RBL1, RRM2, TOP2A]	[CCNA1, CCNA2, CCNB1, CCND1, CCND2, CCND3, CCNE1, CCNE2, CCNH, CDC25A, CDC45, CDC6, CDC7, CDK1, CDK2, CDK4, CDK6, CDK7, CDKN1A, CDKN1B, CDKN2A, CDKN2B, CDKN2C, CDKN2D, CDT1, CKS1B, CUL1, DBF4, DHFR, DYRK1A, E2F1, E2F2, E2F3, E2F4, E2F5, FBXO5, HDAC1, LIN37, LIN52, LIN54, LIN9, LOC102724991, LOC102725016, MAX, MCM10, MCM2, MCM3, MCM5, MCM6, MCM7, MCM8, MNAT1, MYBL2, MYC, ORC1, ORC2, ORC3, ORC4, OR…	TRUE
KEGG:05212	Pancreatic cancer	0.634757	[-1]	[None]	10	15.1515	0.231869	1	{}	{}	[CCND1, CDKN2A, MAPK10, PIK3CD, PIK3R2, PIK3R3, PIK3R5, TGFA, TGFB2, TGFBR1]	[AKT1, AKT2, AKT3, ARAF, ARHGEF6, BAD, BCL2L1, BRAF, BRCA2, CASP9, CCND1, CDC42, CDK4, CDK6, CDKN2A, CHUK, E2F1, E2F2, E2F3, EGF, EGFR, ERBB2, IKBKB, IKBKG, JAK1, KRAS, MAP2K1, MAPK1, MAPK10, MAPK3, MAPK8, MAPK9, NFKB1, PIK3CA, PIK3CB, PIK3CD, PIK3CG, PIK3R1, PIK3R2, PIK3R3, PIK3R5, PLD1, RAC1, RAC2, RAC3, RAD51, RAF1, RALA, RALB, RALBP1, RALGDS, RB1, RELA, SMAD2, SMAD3, SMAD4, STAT1, STAT3, TGFA…	TRUE
REACTOME:25046	Transport to the Golgi and subsequent modification	0.62963	[-1]	[None]	6	16.6667	0.234623	1	{}	{}	[B4GALT6, FUT8, MANEA, MGAT4A, SEC24A, SEC24B]	[B4GALT1, B4GALT2, B4GALT3, B4GALT4, B4GALT5, B4GALT6, FUT8, LMAN1, MAN1A1, MAN1A2, MAN1C1, MAN2A1, MAN2A2, MANEA, MCFD2, MGAT1, MGAT2, MGAT3, MGAT4A, MGAT4B, MGAT4C, MGAT5, PREB, SAR1B, SEC13, SEC23A, SEC24A, SEC24B, SEC24C, SEC24D, SEC31A, ST3GAL4, ST6GAL1, ST8SIA2, ST8SIA3, ST8SIA6]	TRUE
KEGG:04114	Oocyte meiosis	0.62834	[-1]	[None]	16	14.1593	0.235321	1	{}	{}	[ADCY2, ADCY4, BUB1, CALML3, CCNB1, CCNB2, CDK1, FBXO5, IGF1, PLK1, PTTG1, RPS6KA2, SLK, SMC1A, SMC3, STAG3]	[ADCY1, ADCY2, ADCY3, ADCY4, ADCY5, ADCY6, ADCY7, ADCY8, ADCY9, ANAPC1, ANAPC10, ANAPC11, ANAPC13, ANAPC2, ANAPC4, ANAPC5, ANAPC7, AR, AURKA, BTRC, BUB1, CALM1, CALM2, CALM3, CALML3, CALML5, CALML6, CAMK2A, CAMK2B, CAMK2D, CAMK2G, CCNB1, CCNB2, CCNE1, CCNE2, CDC16, CDC20, CDC23, CDC25C, CDC26, CDC27, CDK1, CDK2, CPEB1, CPEB2, CPEB3, CPEB4, CUL1, ESPL1, FBXO43, FBXO5, FBXW11, IGF1, IGF1R, INS, ITP…	TRUE
REACTOME:355252	RHO GTPases Activate Formins	0.62834	[-1]	[None]	16	14.1593	0.235321	1	{}	{}	[BUB1, BUB3, CENPA, CENPI, CENPN, ERCC6L, FMNL2, INCENP, ITGB1, KIF18A, KIF2C, MAD1L1, MKL1, PLK1, RANBP2, RHOD]	[ACTB, ACTG1, AHCTF1, APITD1, APITD1-CORT, AURKB, B9D2, BIRC5, BUB1, BUB1B, BUB3, CASC5, CDC20, CDC42, CDCA8, CENPA, CENPC, CENPE, CENPF, CENPH, CENPI, CENPK, CENPL, CENPM, CENPN, CENPO, CENPP, CENPQ, CENPT, CENPU, CKAP5, CLASP1, CLASP2, CLIP1, DAAM1, DIAPH1, DIAPH2, DIAPH3, DSN1, DVL1, DVL2, DVL3, ERCC6L, EVL, FMNL1, FMNL2, FMNL3, INCENP, ITGB1, ITGB3BP, KIF18A, KIF2A, KIF2B, KIF2C, KNTC1, MAD1L…	TRUE
KEGG:00480	Glutathione metabolism	0.628152	[-1]	[None]	8	15.6863	0.235423	1	{}	{}	[G6PD, GGT5, GGT6, GPX2, GPX3, IDH1, PGD, RRM2]	[ANPEP, G6PD, GCLC, GCLM, GGCT, GGT1, GGT5, GGT6, GGT7, GPX1, GPX2, GPX3, GPX4, GPX5, GPX6, GPX7, GPX8, GSR, GSS, GSTA1, GSTA2, GSTA3, GSTA4, GSTA5, GSTK1, GSTM1, GSTM2, GSTM3, GSTM4, GSTM5, GSTO1, GSTO2, GSTP1, GSTT1, GSTT2, GSTT2B, IDH1, IDH2, LAP3, MGST1, MGST2, MGST3, ODC1, OPLAH, PGD, RRM1, RRM2, RRM2B, SMS, SRM, TXNDC12]	TRUE
REACTOME:995	Apoptotic execution phase	0.628152	[-1]	[None]	8	15.6863	0.235423	1	{}	{}	[APC, DSP, GAS2, LMNB1, MAPT, MST4, OCLN, PKP1]	[ACIN1, ADD1, APC, BCAP31, BIRC2, BMX, CASP3, CASP6, CASP7, CASP8, CDH1, CLSPN, CTNNB1, DBNL, DFFA, DFFB, DNM1L, DSG1, DSG2, DSG3, DSP, FNTA, GAS2, GSN, H1F0, HIST1H1A, HIST1H1B, HIST1H1C, HIST1H1D, HIST1H1E, HMGB1, KPNA1, KPNB1, LMNA, LMNB1, MAPT, MST4, OCLN, PAK2, PKP1, PLEC, PRKCD, PRKCQ, PTK2, ROCK1, SATB1, SPTAN1, STK24, TJP1, TJP2, VIM]	TRUE
KEGG:05164	Influenza A	0.623453	[-1]	[None]	24	13.5593	0.237984	1	{}	{}	[CXCL10, HLA-DMA, HLA-DMB, HLA-DOA, HLA-DPA1, HLA-DQB1, HLA-DRB5, HSPA6, IL18, IL8, KPNA2, MAPK10, OAS2, PIK3CD, PIK3R2, PIK3R3, PIK3R5, RSAD2, SOCS3, TLR4, TMPRSS13, TNFRSF10B, TNFRSF10D, TNFSF10]	[ACTB, ACTG1, ADAR, AGFG1, AKT1, AKT2, AKT3, ATF2, BCL2L2-PABPN1, CASP1, CASP9, CCL2, CCL5, CIITA, CPSF4, CREBBP, CXCL10, CYCS, DDX39B, DDX58, DNAJB1, DNAJC3, EIF2AK1, EIF2AK2, EIF2AK3, EIF2AK4, EIF2S1, EP300, FAS, FASLG, FDPS, FURIN, GSK3B, HLA-DMA, HLA-DMB, HLA-DOA, HLA-DOB, HLA-DPA1, HLA-DPB1, HLA-DQA1, HLA-DQA2, HLA-DQB1, HLA-DRA, HLA-DRB1, HLA-DRB3, HLA-DRB4, HLA-DRB5, HNRNPUL1, HSPA1A, HSPA…	TRUE
KEGG:00030	Pentose phosphate pathway	0.616453	[-1]	[None]	5	17.2414	0.241851	1	{}	{}	[DERA, FBP1, G6PD, PGD, TKTL1]	[ALDOA, ALDOB, ALDOC, DERA, FBP1, FBP2, G6PD, GPI, H6PD, IDNK, PFKL, PFKM, PFKP, PGD, PGLS, PGM1, PGM2, PRPS1, PRPS1L1, PRPS2, RBKS, RGN, RPE, RPEL1, RPIA, TALDO1, TKT, TKTL1, TKTL2]	TRUE
REACTOME:355144	Negative regulation of FGFR3 signaling	0.616453	[-1]	[None]	5	17.2414	0.241851	1	{}	{}	[CBL, FGF1, FGF5, FGFR3, SPRY2]	[BRAF, CBL, FGF1, FGF16, FGF17, FGF18, FGF2, FGF20, FGF23, FGF4, FGF5, FGF8, FGF9, FGFR3, FRS2, GRB2, MAPK1, MAPK3, MKNK1, PPP2CA, PPP2CB, PPP2R1A, PTPN11, RPS27A, SPRY2, SRC, UBA52, UBB, UBC]	TRUE
WP:1591	Heart Development	0.610963	[-1]	[None]	7	15.9091	0.244927	1	{}	{}	[BMP4, FOXC1, FOXH1, GATA4, HEY2, TBX1, VEGFC]	[BHLHE40, BMP10, BMP2, BMP4, BMPR1A, BMPR2, CTNNB1, ERBB3, FGF10, FGF8, FOXA2, FOXC1, FOXC2, FOXH1, GATA4, GATA6, HAND1, HAND2, HEY1, HEY2, IRX4, ISL1, MAPK1, MEF2C, NFATC1, NFATC2, NFATC3, NFATC4, NKX2-5, NOTCH1, PITX2, PTPN11, SHH, SMAD1, SMAD4, SMYD1, SRF, TBX1, TBX2, TBX20, TBX5, VEGFA, VEGFB, VEGFC]	TRUE
KEGG:05169	Epstein-Barr virus infection	0.610845	[-1]	[None]	27	13.3663	0.244994	1	{}	{}	[CCNA2, CDK1, ENTPD1, HDAC2, HLA-A, HLA-B, HLA-C, HLA-DPA1, HLA-DQB1, HLA-DRB5, HLA-F, HLA-G, HSPA6, IL10RA, ITGAL, MAPK10, PIK3CD, PIK3R2, PIK3R3, PIK3R5, POLR2J3, PSMD1, SND1, SPI1, SYK, TNFAIP3, TRAF1]	[AKAP8L, AKT1, AKT2, AKT3, ATF2, BCL2, CCNA1, CCNA2, CD19, CD38, CD40, CD44, CD58, CDK1, CDK2, CDKN1A, CDKN1B, CHUK, CR2, CREBBP, CSNK2A1, CSNK2A2, CSNK2B, DDX58, EIF2AK1, EIF2AK2, EIF2AK3, EIF2AK4, ENTPD1, ENTPD3, ENTPD8, EP300, FCER2, FGR, GSK3B, GTF2B, GTF2E1, GTF2E2, HDAC1, HDAC2, HDAC4, HDAC5, HLA-A, HLA-B, HLA-C, HLA-DPA1, HLA-DPB1, HLA-DQA1, HLA-DQA2, HLA-DQB1, HLA-DRA, HLA-DRB1, HLA-DRB3,…	TRUE
REACTOME:2203	G2/M Transition	0.608385	[-1]	[None]	16	14.0351	0.246386	1	{}	{}	[AKAP9, CCNA2, CCNB1, CCNB2, CDC25A, CDC25B, CDK1, CDK11A, CDK11B, CEP78, MNAT1, NEK2, PLK1, PLK4, TUBA4A, TUBB4B]	[ACTR1A, AJUBA, AKAP9, AURKA, BORA, BTRC, CCNA1, CCNA2, CCNB1, CCNB2, CCNH, CCP110, CDC25A, CDC25B, CDC25C, CDK1, CDK11A, CDK11B, CDK2, CDK5RAP2, CDK7, CENPF, CENPJ, CEP131, CEP135, CEP152, CEP164, CEP192, CEP250, CEP290, CEP41, CEP57, CEP63, CEP70, CEP72, CEP76, CEP78, CETN2, CKAP5, CLASP1, CNTRL, CSNK1D, CSNK1E, CUL1, DCTN1, DCTN2, DCTN3, DYNC1H1, DYNC1I2, DYNLL1, EP300, FBXW11, FGFR1OP, FOXM1,…	TRUE
KEGG:04726	Serotonergic synapse	0.608385	[-1]	[None]	16	14.0351	0.246386	1	{}	{}	[ALOX5, CACNA1A, CACNA1D, GABRB3, GNAO1, GNG2, GNG4, GNG7, KCNN2, MAOB, PLCB1, PLCB2, PLCB4, PTGS2, RAPGEF3, SLC18A2]	[ADCY5, ALOX12, ALOX12B, ALOX15, ALOX15B, ALOX5, APP, ARAF, BRAF, CACNA1A, CACNA1B, CACNA1C, CACNA1D, CACNA1F, CACNA1S, CASP3, CYP2C18, CYP2C19, CYP2C8, CYP2C9, CYP2D6, CYP2J2, CYP4X1, DDC, DUSP1, GABRB1, GABRB2, GABRB3, GNAI1, GNAI2, GNAI3, GNAO1, GNAQ, GNAS, GNB1, GNB2, GNB3, GNB4, GNB5, GNG10, GNG11, GNG12, GNG13, GNG2, GNG3, GNG4, GNG5, GNG7, GNG8, GNGT1, GNGT2, HRAS, HTR1A, HTR1B, HTR1D, HTR…	TRUE
WP:357	Fatty Acid Biosynthesis	0.606326	[-1]	[None]	4	18.1818	0.247557	1	{}	{}	[ACAA2, ACSL1, ACSL4, SCD]	[ACAA2, ACACA, ACACB, ACLY, ACSL1, ACSL3, ACSL4, ACSL5, ACSL6, ACSS2, DECR1, ECH1, ECHDC1, ECHDC2, ECHDC3, ECHS1, FASN, HADH, MECR, PC, PECR, SCD]	TRUE
REACTOME:1439	Common Pathway of Fibrin Clot Formation	0.606326	[-1]	[None]	4	18.1818	0.247557	1	{}	{}	[PROCR, PROS1, SERPINA5, THBD]	[CD177, F10, F13A1, F13B, F2, F2R, F5, F8, FGA, FGB, FGG, PF4, PF4V1, PROC, PROCR, PROS1, PRTN3, SERPINA5, SERPINC1, SERPIND1, SERPINE2, THBD]	TRUE
REACTOME:12034	Signaling by BMP	0.606326	[-1]	[None]	4	18.1818	0.247557	1	{}	{}	[CHRDL1, SMAD6, UBE2D1, ZFYVE16]	[ACVR2A, ACVR2B, BMP2, BMPR1A, BMPR1B, BMPR2, CER1, CHRDL1, FSTL1, GREM2, NOG, SKI, SMAD4, SMAD5, SMAD6, SMAD7, SMAD9, SMURF1, SMURF2, UBE2D1, UBE2D3, ZFYVE16]	TRUE
KEGG:04390	Hippo signaling pathway	0.605823	[-1]	[None]	21	13.6364	0.247843	1	{}	{}	[APC, BMP4, BMP7, CCND1, CCND2, CTNNA2, DLG2, FGF1, FZD3, FZD8, ID1, INADL, ITGB2, PPP2R2B, PRKCZ, SNAI2, STK3, TGFB2, TGFBR1, WNT4, WNT9B]	[ACTB, ACTG1, AFP, AJUBA, AMH, AMOT, APC, APC2, AREG, AXIN1, AXIN2, BBC3, BIRC2, BIRC5, BMP2, BMP4, BMP5, BMP6, BMP7, BMP8A, BMP8B, BMPR1A, BMPR1B, BMPR2, BTRC, CCND1, CCND2, CCND3, CDH1, CRB1, CRB2, CSNK1D, CSNK1E, CTGF, CTNNA1, CTNNA2, CTNNA3, CTNNB1, DLG1, DLG2, DLG3, DLG4, DVL1, DVL2, DVL3, FBXW11, FGF1, FRMD1, FRMD6, FZD1, FZD10, FZD2, FZD3, FZD4, FZD5, FZD6, FZD7, FZD8, FZD9, GDF5, GDF6, GD…	TRUE
KEGG:00533	Glycosaminoglycan biosynthesis	0.603821	[-1]	[None]	3	20	0.248988	1	{}	{}	[B3GNT7, FUT8, ST3GAL3]	[B3GNT1, B3GNT2, B3GNT7, B4GALT1, B4GALT2, B4GALT3, B4GALT4, CHST1, CHST2, CHST4, CHST6, FUT8, ST3GAL1, ST3GAL2, ST3GAL3]	TRUE
REACTOME:13621	HDL-mediated lipid transport	0.603821	[-1]	[None]	3	20	0.248988	1	{}	{}	[ABCG1, APOC2, APOE]	[A2M, ABCA1, ABCG1, ALB, AMN, APOA1, APOC2, APOC3, APOE, BMP1, CETP, CUBN, LCAT, PLTP, SCARB1]	TRUE
REACTOME:160089	Constitutive Signaling by NOTCH1 HD Domain Mutants	0.603821	[-1]	[None]	3	20	0.248988	1	{}	{}	[JAG2, MIB1, NEURL1B]	[ADAM10, ADAM17, DLL1, DLL4, JAG1, JAG2, MIB1, MIB2, NEURL1, NEURL1B, NOTCH1, RPS27A, UBA52, UBB, UBC]	TRUE
REACTOME:160133	Signaling by NOTCH1 HD Domain Mutants in Cancer	0.603821	[-1]	[None]	3	20	0.248988	1	{}	{}	[JAG2, MIB1, NEURL1B]	[ADAM10, ADAM17, DLL1, DLL4, JAG1, JAG2, MIB1, MIB2, NEURL1, NEURL1B, NOTCH1, RPS27A, UBA52, UBB, UBC]	TRUE
REACTOME:263908	Depolymerisation of the Nuclear Lamina	0.603821	[-1]	[None]	3	20	0.248988	1	{}	{}	[CCNB1, CDK1, LMNB1]	[CCNB1, CDK1, CNEP1R1, CTDNEP1, EMD, LEMD2, LEMD3, LMNA, LMNB1, LPIN1, LPIN2, LPIN3, PRKCA, PRKCB, TMPO]	TRUE
WP:1533	Vitamin B12 Metabolism	0.598253	[-1]	[None]	8	15.3846	0.252201	1	{}	{}	[APOE, HBB, LDLR, LRP2, SAA2, SERPINA3, SOD3, TCN1]	[ABCA1, ALB, APOA1, APOB, APOE, CBS, CCL2, CCL5, CRP, CTH, CUBN, F2, F7, GIF, HBA1, HBA2, HBB, ICAM1, IFNG, IL1B, IL6, INS, INSR, LDLR, LRP2, MAT1A, MCEE, MMAB, MPO, MTHFR, MTR, MTRR, MUT, NFKB1, NFKB2, PLAT, PLG, RELA, SAA1, SAA2, SAA2-SAA4, SAA4, SCARB1, SERPINA3, SERPINE1, SHMT2, SOD1, SOD2, SOD3, TCN1, TCN2, TNF]	TRUE
WP:15	Selenium Pathway	0.589317	[-1]	[None]	9	15	0.257444	1	{}	{}	[ALOX5, HBB, LDLR, PRDX2, PRDX3, PTGS2, SAA2, SERPINA3, SOD3]	[ABCA1, ALB, ALOX15B, ALOX5, ALOX5AP, APOA1, APOB, CAT, CBS, CCL2, CRP, CTH, DIO1, F2, F7, FLAD1, GGT1, GSR, HBA1, HBA2, HBB, ICAM1, IFNG, IL1B, IL6, INS, INSR, KMO, KYNU, LDLR, MPO, MTHFR, MTR, NFKB1, NFKB2, PLAT, PLG, PNPO, PRDX1, PRDX2, PRDX3, PRDX4, PRDX5, PTGS1, PTGS2, RELA, RFK, SAA1, SAA2, SAA2-SAA4, SAA4, SCARB1, SERPINA3, SERPINE1, SOD1, SOD2, SOD3, TNF, TXN, XDH]	TRUE
REACTOME:1190	Triglyceride Biosynthesis	0.57938	[-1]	[None]	7	15.5556	0.263402	1	{}	{}	[ACSL1, ACSL4, AGPAT9, DGAT2, ELOVL2, ELOVL7, GK]	[ACACA, ACLY, ACSL1, ACSL4, ACSL5, ACSL6, AGPAT1, AGPAT2, AGPAT3, AGPAT4, AGPAT5, AGPAT6, AGPAT9, DGAT1, DGAT2, ELOVL1, ELOVL2, ELOVL3, ELOVL4, ELOVL5, ELOVL6, ELOVL7, FASN, GK, GK2, GPAM, GPAT2, GPD1, GPD1L, HSD17B12, HSD17B3, LCLAT1, LPCAT1, LPCAT4, LPIN1, LPIN2, LPIN3, OLAH, PTPLA, PTPLAD1, PTPLAD2, PTPLB, SLC25A1, TECR, TECRL]	TRUE
REACTOME:15426	PLC beta mediated events	0.57938	[-1]	[None]	7	15.5556	0.263402	1	{}	{}	[ADCY2, ADCY4, GNAO1, PLCB1, PLCB2, PLCB4, PRKAR1B]	[ADCY1, ADCY2, ADCY3, ADCY4, ADCY5, ADCY6, ADCY7, ADCY8, ADCY9, ADRBK1, AHCYL1, CALM1, CALM2, CALM3, CAMK4, CREB1, GNAI1, GNAI2, GNAI3, GNAO1, GNAT2, GNAT3, GNAZ, ITPR1, ITPR2, ITPR3, MAPK1, PDE1A, PDE1B, PDE1C, PLA2G4A, PLCB1, PLCB2, PLCB3, PLCB4, PRKACA, PRKACB, PRKACG, PRKAR1A, PRKAR1B, PRKAR2A, PRKAR2B, PRKCA, PRKCD, PRKCG]	TRUE
WP:2012	miRs in Muscle Cell Differentiation	0.577112	[-1]	[None]	5	16.6667	0.264781	1	{}	{}	[PRKAR1B, PRKCE, PRKCZ, PRKD1, PRKD3]	[ELSPBP1, EZH2, ID2, MEF2A, MEF2B, MEF2BNB-MEF2B, MEF2C, MEF2D, MYF5, MYOD1, PAX7, PRKACA, PRKACB, PRKACG, PRKAR1A, PRKAR1B, PRKAR2A, PRKAR2B, PRKCA, PRKCB, PRKCD, PRKCE, PRKCG, PRKCH, PRKCI, PRKCQ, PRKCZ, PRKD1, PRKD3, SRF]	TRUE
KEGG:04310	Wnt signaling pathway	0.571042	[-1]	[None]	19	13.5714	0.268509	1	{}	{}	[APC, CCND1, CCND2, DKK1, FOSL1, FRAT1, FRAT2, FZD3, FZD8, MAPK10, NKD2, PLCB1, PLCB2, PLCB4, SFRP1, SFRP2, VANGL1, WNT4, WNT9B]	[APC, APC2, AXIN1, AXIN2, BAMBI, BTRC, CACYBP, CAMK2A, CAMK2B, CAMK2D, CAMK2G, CCND1, CCND2, CCND3, CER1, CHD8, CREBBP, CSNK1A1, CSNK1A1L, CSNK1E, CSNK2A1, CSNK2A2, CSNK2B, CTBP1, CTBP2, CTNNB1, CTNNBIP1, CUL1, CXXC4, DAAM1, DAAM2, DKK1, DKK2, DKK4, DVL1, DVL2, DVL3, EP300, FBXW11, FOSL1, FRAT1, FRAT2, FZD1, FZD10, FZD2, FZD3, FZD4, FZD5, FZD6, FZD7, FZD8, FZD9, GPC4, GSK3B, JUN, LEF1, LRP5, LRP6…	TRUE
KEGG:04724	Glutamatergic synapse	0.570078	[-1]	[None]	16	13.7931	0.269105	1	{}	{}	[ADCY2, ADCY4, CACNA1A, CACNA1D, DLGAP1, GNAO1, GNG2, GNG4, GNG7, PLCB1, PLCB2, PLCB4, SHANK1, SHANK2, SLC1A3, SLC38A1]	[ADCY1, ADCY2, ADCY3, ADCY4, ADCY5, ADCY6, ADCY7, ADCY8, ADCY9, ADRBK1, ADRBK2, CACNA1A, CACNA1C, CACNA1D, DLG4, DLGAP1, GLS, GLS2, GLUL, GNAI1, GNAI2, GNAI3, GNAO1, GNAQ, GNAS, GNB1, GNB2, GNB3, GNB4, GNB5, GNG10, GNG11, GNG12, GNG13, GNG2, GNG3, GNG4, GNG5, GNG7, GNG8, GNGT1, GNGT2, GRIA1, GRIA2, GRIA3, GRIA4, GRIK1, GRIK2, GRIK3, GRIK4, GRIK5, GRIN1, GRIN2A, GRIN2B, GRIN2C, GRIN2D, GRIN3A, GRI…	TRUE
REACTOME:21391	Mitotic G2-G2/M phases	0.570078	[-1]	[None]	16	13.7931	0.269105	1	{}	{}	[AKAP9, CCNA2, CCNB1, CCNB2, CDC25A, CDC25B, CDK1, CDK11A, CDK11B, CEP78, MNAT1, NEK2, PLK1, PLK4, TUBA4A, TUBB4B]	[ACTR1A, AJUBA, AKAP9, AURKA, BORA, BTRC, CCNA1, CCNA2, CCNB1, CCNB2, CCNH, CCP110, CDC25A, CDC25B, CDC25C, CDK1, CDK11A, CDK11B, CDK2, CDK5RAP2, CDK7, CENPF, CENPJ, CEP131, CEP135, CEP152, CEP164, CEP192, CEP250, CEP290, CEP41, CEP57, CEP63, CEP70, CEP72, CEP76, CEP78, CETN2, CKAP5, CLASP1, CNTRL, CSNK1D, CSNK1E, CUL1, DCTN1, DCTN2, DCTN3, DYNC1H1, DYNC1I2, DYNLL1, E2F1, E2F3, EP300, FBXW11, FGF…	TRUE
REACTOME:263982	Ca2+ pathway	0.563055	[-1]	[None]	9	14.7541	0.273492	1	{}	{}	[FZD3, GNAO1, GNG2, GNG4, GNG7, PDE6B, PDE6G, PLCB1, PLCB2]	[AGO1, AGO2, AGO3, AGO4, CALM1, CALM2, CALM3, CAMK2A, CTNNB1, FZD2, FZD3, FZD4, FZD5, FZD6, GNAO1, GNAT2, GNB1, GNB2, GNB3, GNB4, GNB5, GNG10, GNG11, GNG12, GNG13, GNG2, GNG3, GNG4, GNG5, GNG7, GNG8, GNGT1, GNGT2, ITPR1, ITPR2, ITPR3, LEF1, MAP3K7, MOV10, NFATC1, NLK, PDE6A, PDE6B, PDE6G, PLCB1, PLCB2, PLCB3, PPP3CA, PPP3CB, PPP3R1, PRKCA, PRKG1, PRKG2, TCF7, TCF7L1, TCF7L2, TNRC6A, TNRC6B, TNRC6…	TRUE
WP:272	Blood Clotting Cascade	0.561607	[-1]	[None]	4	17.3913	0.274405	1	{}	{}	[F8A1, PLAU, SERPINB2, VWF]	[F10, F11, F12, F13B, F2, F5, F7, F8, F8A1, F8A2, F8A3, F9, FGA, FGB, FGG, KLK1, PLAT, PLAU, PLG, SERPINB2, SERPINE1, SERPINF2, VWF]	TRUE
KEGG:00340	Histidine metabolism	0.561607	[-1]	[None]	4	17.3913	0.274405	1	{}	{}	[ALDH3A1, ALDH3B1, ALDH3B2, MAOB]	[ALDH1A3, ALDH1B1, ALDH2, ALDH3A1, ALDH3A2, ALDH3B1, ALDH3B2, ALDH7A1, ALDH9A1, AMDHD1, AOC1, ASPA, CARNS1, CNDP1, CNDP2, DDC, FTCD, HAL, HDC, HNMT, MAOA, MAOB, UROC1]	TRUE
WP:530	Cytokines and Inflammatory Response	0.561607	[-1]	[None]	4	17.3913	0.274405	1	{}	{}	[CXCL1, CXCL2, IL15, PDGFA]	[CD4, CSF1, CSF2, CSF3, CXCL1, CXCL2, HLA-DRA, HLA-DRB1, IFNB1, IFNG, IL10, IL12B, IL13, IL15, IL1A, IL1B, IL2, IL4, IL5, IL6, PDGFA, TGFB1, TNF]	TRUE
REACTOME:8017	APC-Cdc20 mediated degradation of Nek2A	0.561607	[-1]	[None]	4	17.3913	0.274405	1	{}	{}	[BUB3, NEK2, UBE2D1, UBE2E1]	[ANAPC1, ANAPC10, ANAPC11, ANAPC2, ANAPC4, ANAPC5, ANAPC7, BUB1B, BUB3, CDC16, CDC20, CDC23, CDC26, CDC27, MAD2L1, NEK2, RPS27A, UBA52, UBB, UBC, UBE2C, UBE2D1, UBE2E1]	TRUE
REACTOME:13812	Endogenous sterols	0.561607	[-1]	[None]	4	17.3913	0.274405	1	{}	{}	[CYP19A1, CYP1B1, CYP7B1, PTGIS]	[CYP11A1, CYP11B1, CYP11B2, CYP17A1, CYP19A1, CYP1B1, CYP21A2, CYP27A1, CYP39A1, CYP46A1, CYP51A1, CYP7A1, CYP7B1, CYP8B1, FDX1, FDX1L, FDXR, NCOA1, NCOA2, NR1H4, POMC, PTGIS, RXRA]	TRUE
REACTOME:20647	Thromboxane signalling through TP receptor	0.561607	[-1]	[None]	4	17.3913	0.274405	1	{}	{}	[GNA14, GNG2, GNG4, GNG7]	[GNA11, GNA13, GNA14, GNA15, GNAQ, GNB1, GNB2, GNB3, GNB4, GNB5, GNG10, GNG11, GNG12, GNG13, GNG2, GNG3, GNG4, GNG5, GNG7, GNG8, GNGT1, GNGT2, TBXA2R]	TRUE
REACTOME:355047	Diseases of Immune System	0.561607	[-1]	[None]	4	17.3913	0.274405	1	{}	{}	[BTK, CD14, CD36, TLR4]	[BTK, CD14, CD36, CHUK, IKBKB, IKBKG, IRAK4, LY96, MYD88, NFKB1, NFKB2, NFKBIA, NFKBIB, RELA, TICAM1, TIRAP, TLR10, TLR2, TLR3, TLR4, TLR5, TLR6, TRAF3]	TRUE
REACTOME:355585	Diseases associated with the TLR signaling cascade	0.561607	[-1]	[None]	4	17.3913	0.274405	1	{}	{}	[BTK, CD14, CD36, TLR4]	[BTK, CD14, CD36, CHUK, IKBKB, IKBKG, IRAK4, LY96, MYD88, NFKB1, NFKB2, NFKBIA, NFKBIB, RELA, TICAM1, TIRAP, TLR10, TLR2, TLR3, TLR4, TLR5, TLR6, TRAF3]	TRUE
REACTOME:150314	Mitotic Metaphase and Anaphase	0.560272	[-1]	[None]	23	13.2948	0.27525	1	{}	{}	[BUB1, BUB3, CDCA5, CENPA, CENPI, CENPN, ERCC6L, FBXO5, HDAC8, INCENP, KIF18A, KIF2C, LMNB1, MAD1L1, PDS5A, PLK1, PSMD1, PTTG1, RANBP2, SMC1A, SMC3, UBE2D1, UBE2E1]	[AHCTF1, ANAPC1, ANAPC10, ANAPC11, ANAPC2, ANAPC4, ANAPC5, ANAPC7, ANKLE2, APITD1, APITD1-CORT, AURKB, B9D2, BANF1, BIRC5, BUB1, BUB1B, BUB3, CASC5, CDC16, CDC20, CDC23, CDC26, CDC27, CDCA5, CDCA8, CENPA, CENPC, CENPE, CENPF, CENPH, CENPI, CENPK, CENPL, CENPM, CENPN, CENPO, CENPP, CENPQ, CENPT, CENPU, CKAP5, CLASP1, CLASP2, CLIP1, DSN1, EMD, ERCC6L, ESPL1, FBXO5, HDAC8, INCENP, ITGB3BP, KIF18A, K…	TRUE
KEGG:05219	Bladder cancer	0.560067	[-1]	[None]	6	15.7895	0.27538	1	{}	{}	[CCND1, CDKN2A, DAPK2, FGFR3, IL8, MMP1]	[ARAF, BRAF, CCND1, CDH1, CDK4, CDKN1A, CDKN2A, DAPK1, DAPK2, DAPK3, E2F1, E2F2, E2F3, EGF, EGFR, ERBB2, FGFR3, HRAS, IL8, KRAS, MAP2K1, MAP2K2, MAPK1, MAPK3, MDM2, MMP1, MMP2, MMP9, MYC, NRAS, RAF1, RASSF1, RB1, RPS6KA5, THBS1, TP53, TYMP, VEGFA]	TRUE
WP:707	DNA damage response	0.558478	[-1]	[None]	10	14.4928	0.27639	1	{}	{}	[CCNB1, CCNB2, CCND1, CCND2, CDC25A, CDK1, GADD45G, H2AFX, SMC1A, TNFRSF10B]	[651610, 651921, ABL1, APAF1, ATM, ATR, ATRIP, BAX, BBC3, BID, BRCA1, CASP3, CASP8, CASP9, CCNB1, CCNB2, CCNB3, CCND1, CCND2, CCND3, CCNE1, CCNE2, CDC25A, CDC25C, CDK1, CDK2, CDK4, CDK5, CDK6, CDKN1A, CDKN1B, CHEK1, CHEK2, CREB1, CYCS, DDB2, E2F1, FANCD2, FAS, GADD45A, GADD45B, GADD45G, H2AFX, HUS1B, MDM2, MRE11A, MYC, NBN, PIDD, PMAIP1, PML, RAD1, RAD17, RAD50, RAD51, RAD52, RAD9A, RB1, RFC1, RP…	TRUE
KEGG:03320	PPAR signaling pathway	0.558478	[-1]	[None]	10	14.4928	0.27639	1	{}	{}	[ACSL1, ACSL4, APOA2, CD36, FADS2, GK, ILK, MMP1, OLR1, SCD]	[ACAA1, ACADL, ACADM, ACOX1, ACOX2, ACOX3, ACSBG1, ACSBG2, ACSL1, ACSL3, ACSL4, ACSL5, ACSL6, ADIPOQ, ANGPTL4, APOA1, APOA2, APOA5, APOC3, AQP7, CD36, CPT1A, CPT1B, CPT1C, CPT2, CYP27A1, CYP7A1, CYP8B1, DBI, EHHADH, FABP1, FABP2, FABP3, FABP4, FABP5, FABP6, FABP7, FADS2, GK, GK2, HMGCS2, ILK, LPL, ME1, MMP1, NR1H3, OLR1, PCK1, PCK2, PDPK1, PLIN1, PLTP, PPARA, PPARD, PPARG, RXRA, RXRB, RXRG, SCD, …	TRUE
KEGG:05203	Viral carcinogenesis	0.554053	[-1]	[None]	27	13.1068	0.27922	1	{}	{}	[ATP6V0D2, C3, CCNA2, CCND1, CCND2, CDK1, CDKN2A, CREB3L1, CREB5, EGR3, HDAC2, HDAC8, HLA-A, HLA-B, HLA-C, HLA-F, HLA-G, HPN, MAD1L1, PIK3CD, PIK3R2, PIK3R3, PIK3R5, RBL1, SND1, SYK, TRAF1]	[ACTN1, ACTN2, ACTN3, ACTN4, ATF2, ATF4, ATF6B, ATP6V0D1, ATP6V0D2, BAD, BAK1, BAX, C3, CASP3, CASP8, CCNA1, CCNA2, CCND1, CCND2, CCND3, CCNE1, CCNE2, CCR3, CCR4, CCR5, CCR8, CDC20, CDC42, CDK1, CDK2, CDK4, CDK6, CDKN1A, CDKN1B, CDKN2A, CDKN2B, CHD4, CHEK1, CREB1, CREB3, CREB3L1, CREB3L2, CREB3L3, CREB3L4, CREB5, CREBBP, DDB1, DDX3X, DLG1, DNAJA3, EGR2, EGR3, EIF2AK2, EP300, GRB2, GSN, GTF2A1, GT…	TRUE
WP:236	Adipogenesis	0.553199	[-1]	[None]	18	13.5338	0.27977	1	{}	{}	[BMP4, CEBPB, CYP26B1, FRZB, GATA3, GATA4, ID3, IGF1, IRS2, LIF, NRIP1, PPARGC1A, PTGIS, RBL1, SCD, SLC2A4, SOCS3, SPOCK1]	[ADIPOQ, AGPAT2, AGT, AHR, ASIP, BMP1, BMP2, BMP3, BMP4, BSCL2, CDKN1A, CEBPA, CEBPB, CEBPD, CELF1, CFD, CISD1, CNTFR, CREB1, CSHL1, CTNNB1, CYP26A1, CYP26B1, DDIT3, DLK1, DVL1, E2F1, E2F4, EBF1, EGR2, EPAS1, FAS, FOXC2, FOXO1, FRZB, FZD1, GADD45A, GADD45B, GATA2, GATA3, GATA4, GDF10, GH1, GTF3A, HIF1A, HMGA1, HMGA1P8, HNF1A, ID3, IGF1, IL6, IL6ST, INS, IRS1, IRS2, IRS4, KLF15, KLF5, KLF6, KLF7, …	TRUE
WP:366	TGF beta Signaling Pathway	0.551701	[-1]	[None]	16	13.6752	0.280737	1	{}	{}	[CCNB2, CCND1, CDK1, DAB2, EFCAB13, ETS1, FOXH1, ITGB1, ITGB3, MAP4K1, PIK3R2, RBL1, RUNX2, TGFBR1, ZEB1, ZFYVE16]	[100509916, 100510195, AKT1, ATF2, ATF3, AXIN1, BCAR1, BTRC, CAV1, CCNB2, CCND1, CDC42, CDK1, CITED1, COPS5, CUL1, DAB2, E2F4, E2F5, EFCAB13, EID2, EP300, ETS1, FOS, FOSB, FOXH1, FOXP3, GRB2, HDAC1, HGS, ITCH, ITGB1, ITGB3, JUN, JUNB, JUND, KLF10, KLF11, KLF6, LIMK2, MAP2K1, MAP2K2, MAP2K3, MAP2K4, MAP2K6, MAP3K7, MAP4K1, MAPK1, MAPK14, MAPK4, MAPK8, MAPK9, MEF2A, MEF2C, MYC, NEDD4L, NEDD9, NUP15…	TRUE
WP:615	Senescence and Autophagy	0.551506	[-1]	[None]	14	13.8614	0.280862	1	{}	{}	[AMBRA1, ATG10, ATG7, CDC25B, CDKN2A, CEBPB, COL1A1, CXCL1, IGF1, IGFBP5, IL24, IL8, MAP1LC3B, SERPINB2]	[100509916, 100510195, AKT1S1, AMBRA1, ATG10, ATG13, ATG16L1, ATG3, ATG5, ATG7, BCL2, BECN1, BMI1, BMP2, BRAF, CCL3, CD44, CDC25B, CDKN1A, CDKN1B, CDKN2A, CEBPB, COL10A1, COL1A1, COMMD3-BMI1, CREG1, CXCL1, CXCL14, E2F1, FKBP8, FN1, GABARAP, GABARAPL1, GABARAPL2, GSK3B, GSN, HMGA1, HMGA1P8, HRAS, IFI16, IFNB1, IFNG, IGF1, IGF1R, IGFBP5, IGFBP7, IL1A, IL1B, IL24, IL3, IL6, IL6R, IL6ST, IL8, ING1, I…	TRUE
REACTOME:355604	Vesicle-mediated transport	0.550613	[-1]	[None]	31	12.9707	0.281441	1	{}	{}	[AP3B1, APOE, APOL1, CD36, CLVS1, COL1A1, COL1A2, COL3A1, COLEC12, DAB2, DTNBP1, EXOC4, EXOC5, EXOC6, GJA1, GJA3, GJB2, HBB, HP, KIF3B, LNPEP, MARCO, MYH3, MYO5A, SEC24A, SEC24B, SLC2A4, SNX9, STAB1, TPD52, TPD52L1]	[AKT1, AKT2, ALB, AMBP, AP1B1, AP1G1, AP1G2, AP1M1, AP1M2, AP1S1, AP1S2, AP1S3, AP2M1, AP3B1, AP3S1, AP4B1, AP4E1, AP4M1, AP4S1, APOA1, APOB, APOE, APOL1, APP, ARCN1, ARF1, ARFGAP1, ARFGAP3, ARRB1, ASPSCR1, BLOC1S1, BLOC1S3, BLOC1S4, BLOC1S6, C2CD5, CALM1, CALM2, CALM3, CALR, CD163, CD36, CHMP2A, CHMP2B, CHMP3, CHMP4A, CHMP4B, CHMP4C, CHMP5, CHMP6, CHMP7, CLINT1, CLTA, CLTB, CLTC, CLTCL1, CLVS1, …	TRUE
WP:53	ID signaling pathway	0.549682	[-1]	[None]	3	18.75	0.282044	1	{}	{}	[ID1, ID3, RBL1]	[CCNE1, CDK2, ELK1, ELK3, ELK4, ID1, ID2, ID3, MYOD1, PAX2, PAX5, PAX8, RB1, RBL1, RBL2, SREBF1]	TRUE
WP:1545	miRNAs involved in DDR	0.549682	[-1]	[None]	3	18.75	0.282044	1	{}	{}	[CCND1, CDC25A, H2AFX]	[651610, ABL1, ATM, CCND1, CCND3, CCNE1, CDC25A, CDK6, CDKN1A, CDKN1B, CREB1, E2F1, H2AFX, MYC, RAD52, TP53]	TRUE
REACTOME:9483	FGFR1 ligand binding and activation	0.549682	[-1]	[None]	3	18.75	0.282044	1	{}	{}	[FGF1, FGF22, FGF5]	[FGF1, FGF10, FGF17, FGF2, FGF20, FGF22, FGF23, FGF3, FGF4, FGF5, FGF6, FGF8, FGF9, FGFR1, KAL1, KL]	TRUE
REACTOME:15530	PKA activation	0.549682	[-1]	[None]	3	18.75	0.282044	1	{}	{}	[ADCY2, ADCY4, PRKAR1B]	[ADCY1, ADCY2, ADCY3, ADCY4, ADCY5, ADCY6, ADCY7, ADCY8, ADCY9, PRKACA, PRKACB, PRKACG, PRKAR1A, PRKAR1B, PRKAR2A, PRKAR2B]	TRUE
REACTOME:20649	Cell-extracellular matrix interactions	0.549682	[-1]	[None]	3	18.75	0.282044	1	{}	{}	[ILK, ITGB1, RSU1]	[ACTN1, ARHGEF6, FBLIM1, FERMT2, FLNA, FLNC, ILK, ITGB1, LIMS1, LIMS2, LIMS3L, PARVB, PXN, RSU1, TESK1, VASP]	TRUE
REACTOME:23898	Rap1 signalling	0.549682	[-1]	[None]	3	18.75	0.282044	1	{}	{}	[RAP1B, RAPGEF3, RAPGEF4]	[PRKACA, PRKACB, PRKACG, PRKG1, RAF1, RAP1A, RAP1B, RAP1GAP, RAP1GAP2, RAPGEF3, RAPGEF4, RASGRP1, RASGRP2, SIPA1, YWHAB, YWHAZ]	TRUE
REACTOME:121083	Hyaluronan metabolism	0.549682	[-1]	[None]	3	18.75	0.282044	1	{}	{}	[HAS3, HMMR, HYAL1]	[ABCC5, CD44, CHP1, GUSB, HAS1, HAS2, HAS3, HEXA, HEXB, HMMR, HYAL1, HYAL2, HYAL3, LYVE1, SLC9A1, STAB2]	TRUE
REACTOME:169121	Formation of Senescence-Associated Heterochromatin Foci (SAHF)	0.549682	[-1]	[None]	3	18.75	0.282044	1	{}	{}	[ASF1A, HMGA2, LMNB1]	[ASF1A, CABIN1, EP400, H1F0, HIRA, HIST1H1A, HIST1H1B, HIST1H1C, HIST1H1D, HIST1H1E, HMGA1, HMGA2, LMNB1, RB1, TP53, UBN1]	TRUE
REACTOME:355027	Regulated Necrosis	0.549682	[-1]	[None]	3	18.75	0.282044	1	{}	{}	[RIPK3, TNFRSF10B, TNFSF10]	[BIRC2, BIRC3, CASP8, CFLAR, FADD, FAS, FASLG, MLKL, RIPK1, RIPK3, TNFRSF10A, TNFRSF10B, TNFSF10, TRADD, TRAF2, XIAP]	TRUE
REACTOME:355303	RHO GTPases activate CIT	0.549682	[-1]	[None]	3	18.75	0.282044	1	{}	{}	[CIT, KIF14, MYH14]	[CDKN1B, CIT, DLG4, KIF14, MYH10, MYH11, MYH14, MYH9, MYL12B, MYL6, MYL9, PRC1, RAC1, RHOA, RHOB, RHOC]	TRUE
REACTOME:355409	RIPK1-mediated regulated necrosis	0.549682	[-1]	[None]	3	18.75	0.282044	1	{}	{}	[RIPK3, TNFRSF10B, TNFSF10]	[BIRC2, BIRC3, CASP8, CFLAR, FADD, FAS, FASLG, MLKL, RIPK1, RIPK3, TNFRSF10A, TNFRSF10B, TNFSF10, TRADD, TRAF2, XIAP]	TRUE
REACTOME:15526	G-protein mediated events	0.549369	[-1]	[None]	7	15.2174	0.282248	1	{}	{}	[ADCY2, ADCY4, GNAO1, PLCB1, PLCB2, PLCB4, PRKAR1B]	[ADCY1, ADCY2, ADCY3, ADCY4, ADCY5, ADCY6, ADCY7, ADCY8, ADCY9, ADRBK1, AHCYL1, CALM1, CALM2, CALM3, CAMK4, CREB1, GNAI1, GNAI2, GNAI3, GNAL, GNAO1, GNAT2, GNAT3, GNAZ, ITPR1, ITPR2, ITPR3, MAPK1, PDE1A, PDE1B, PDE1C, PLA2G4A, PLCB1, PLCB2, PLCB3, PLCB4, PRKACA, PRKACB, PRKACG, PRKAR1A, PRKAR1B, PRKAR2A, PRKAR2B, PRKCA, PRKCD, PRKCG]	TRUE
REACTOME:355514	Phospholipase C-mediated cascade; FGFR3	0.549369	[-1]	[None]	7	15.2174	0.282248	1	{}	{}	[ADCY2, ADCY4, FGF1, FGF5, FGFR3, PRKAR1B, PRKCE]	[ADCY1, ADCY2, ADCY3, ADCY4, ADCY5, ADCY6, ADCY7, ADCY8, ADCY9, ADRBK1, AHCYL1, CALM1, CALM2, CALM3, CAMK4, CREB1, FGF1, FGF16, FGF17, FGF18, FGF2, FGF20, FGF23, FGF4, FGF5, FGF8, FGF9, FGFR3, ITPR1, ITPR2, ITPR3, PDE1A, PDE1B, PDE1C, PLCG1, PRKACA, PRKACB, PRKACG, PRKAR1A, PRKAR1B, PRKAR2A, PRKAR2B, PRKCA, PRKCD, PRKCE, PRKCG]	TRUE
WP:560	TGF Beta Signaling Pathway	0.542418	[-1]	[None]	8	14.8148	0.286802	1	{}	{}	[BMP4, FKBP1A, FOXH1, LIF, LTBP1, RUNX2, SMAD6, TGFBR1]	[BAMBI, BMP4, CREBBP, CTNNB1, EGF, ENG, EP300, FKBP1A, FOS, FOXH1, FST, HRAS, IFNG, INHBA, ITGB6, JAK1, JUN, LEF1, LEFTY1, LEFTY2, LIF, LTBP1, MAPK3, MAPK9, NFKB1, NOG, RUNX2, RUNX3, SERPINE1, SKI, SKIL, SMAD1, SMAD2, SMAD3, SMAD4, SMAD5, SMAD6, SMAD7, SMAD9, SPP1, STAT1, STAT3, TFE3, TGFB1, TGFBR1, TGFBR2, TGFBR3, TGIF1, THBS1, TNF, WNT1, ZEB2, ZFYVE9, ZNF423]	TRUE
REACTOME:12056	NGF signalling via TRKA from the plasma membrane	0.540534	[-1]	[None]	27	13.0435	0.288049	1	{}	{}	[ADCY2, ADCY4, AP2B1, CD86, CDK1, DUSP4, FGF1, FGF22, FGF5, FGFR3, IRS2, KIT, LCK, MAP2K5, NRG1, NTRK2, PDGFA, PDGFB, PDGFRB, PIK3CD, PIK3R2, PIK3R3, PRKAR1B, PRKCE, RPS6KA2, SHC2, VAV1]	[ADCY1, ADCY2, ADCY3, ADCY4, ADCY5, ADCY6, ADCY7, ADCY8, ADCY9, ADCYAP1, ADCYAP1R1, ADORA2A, ADRBK1, AGO1, AGO2, AGO3, AGO4, AHCYL1, AKT1, AKT1S1, AKT2, AKT3, AP2A1, AP2A2, AP2B1, AP2M1, AP2S1, ATF1, BAD, BRAF, BTC, CALM1, CALM2, CALM3, CAMK4, CASP9, CD19, CD28, CD80, CD86, CDK1, CDKN1A, CDKN1B, CHUK, CLTA, CREB1, CRK, CRKL, DNAL4, DNM1, DNM2, DNM3, DUSP3, DUSP4, DUSP6, DUSP7, EGF, EGFR, ELK1, ER…	TRUE
REACTOME:16969	Striated Muscle Contraction	0.540349	[-1]	[None]	5	16.129	0.288172	1	{}	{}	[DMD, MYH3, NEB, TMOD1, TPM4]	[ACTN2, ACTN3, DES, DMD, MYBPC1, MYBPC2, MYBPC3, MYH3, MYH6, MYH8, MYL1, MYL2, MYL3, MYL4, NEB, TCAP, TMOD1, TNNC1, TNNC2, TNNI1, TNNI2, TNNI3, TNNT1, TNNT2, TNNT3, TPM1, TPM2, TPM3, TPM4, TTN, VIM]	TRUE
REACTOME:75918	Inwardly rectifying K+ channels	0.540349	[-1]	[None]	5	16.129	0.288172	1	{}	{}	[ABCC9, GNG2, GNG4, GNG7, KCNJ10]	[ABCC8, ABCC9, GABBR1, GABBR2, GNB1, GNB2, GNB3, GNG10, GNG12, GNG2, GNG3, GNG4, GNG5, GNG7, GNG8, GNGT1, GNGT2, KCNJ1, KCNJ10, KCNJ11, KCNJ12, KCNJ14, KCNJ15, KCNJ16, KCNJ2, KCNJ3, KCNJ4, KCNJ5, KCNJ6, KCNJ8, KCNJ9]	TRUE
REACTOME:121248	HS-GAG biosynthesis	0.540349	[-1]	[None]	5	16.129	0.288172	1	{}	{}	[GPC3, GPC6, HS3ST2, SDC1, SDC2]	[AGRN, EXT1, EXT2, GLCE, GPC1, GPC2, GPC3, GPC4, GPC5, GPC6, HS2ST1, HS3ST1, HS3ST2, HS3ST3A1, HS3ST3B1, HS3ST4, HS3ST5, HS3ST6, HS6ST1, HS6ST2, HS6ST3, HSPG2, NDST1, NDST2, NDST3, NDST4, SDC1, SDC2, SDC3, SDC4, SLC35D2]	TRUE
KEGG:05210	Colorectal cancer	0.537869	[-1]	[None]	9	14.5161	0.289821	1	{}	{}	[APC, CCND1, MAPK10, PIK3CD, PIK3R2, PIK3R3, PIK3R5, TGFB2, TGFBR1]	[AKT1, AKT2, AKT3, APC, APC2, APPL1, ARAF, AXIN1, AXIN2, BAD, BAX, BCL2, BIRC5, BRAF, CASP3, CASP9, CCND1, CTNNB1, CYCS, DCC, FOS, GSK3B, JUN, KRAS, LEF1, MAP2K1, MAPK1, MAPK10, MAPK3, MAPK8, MAPK9, MLH1, MSH2, MSH3, MSH6, MYC, PIK3CA, PIK3CB, PIK3CD, PIK3CG, PIK3R1, PIK3R2, PIK3R3, PIK3R5, RAC1, RAC2, RAC3, RAF1, RALGDS, RHOA, SMAD2, SMAD3, SMAD4, TCF7, TCF7L1, TCF7L2, TGFB1, TGFB2, TGFB3, TGFBR…	TRUE
REACTOME:17044	Muscle contraction	0.537869	[-1]	[None]	9	14.5161	0.289821	1	{}	{}	[ACTA2, ACTG2, ANXA6, DMD, DYSF, MYH3, NEB, TMOD1, TPM4]	[ACTA2, ACTG2, ACTN2, ACTN3, ANXA1, ANXA2, ANXA6, CALD1, CALM1, CALM2, CALM3, CAV3, DES, DMD, DYSF, ITGA1, ITGB5, LMOD1, MYBPC1, MYBPC2, MYBPC3, MYH11, MYH3, MYH6, MYH8, MYL1, MYL10, MYL12A, MYL12B, MYL2, MYL3, MYL4, MYL5, MYL6, MYL6B, MYL7, MYL9, MYLK, MYLPF, NEB, PXN, SORBS1, SORBS3, TCAP, TLN1, TMOD1, TNNC1, TNNC2, TNNI1, TNNI2, TNNI3, TNNT1, TNNT2, TNNT3, TPM1, TPM2, TPM3, TPM4, TRIM72, TTN, …	TRUE
KEGG:05162	Measles	0.536404	[-1]	[None]	18	13.4328	0.290801	1	{}	{}	[CCND1, CCND2, CD3D, CD3E, FCGR2B, HSPA6, IL2RB, IL2RG, OAS2, PIK3CD, PIK3R2, PIK3R3, PIK3R5, TLR4, TNFAIP3, TNFRSF10B, TNFRSF10D, TNFSF10]	[ADAR, AKT1, AKT2, AKT3, BBC3, CBLB, CCND1, CCND2, CCND3, CCNE1, CCNE2, CD209, CD28, CD3D, CD3E, CD3G, CD46, CDK2, CDK4, CDK6, CDKN1B, CHUK, CLEC4M, CSNK2A1, CSNK2A2, CSNK2B, DDX58, DOK1, EIF2AK1, EIF2AK2, EIF2AK3, EIF2AK4, EIF2S1, EIF3H, FAS, FASLG, FCGR2B, FYN, GNB2L1, GSK3B, HSPA1A, HSPA1B, HSPA1L, HSPA2, HSPA6, HSPA8, IFIH1, IFNA1, IFNA10, IFNA13, IFNA14, IFNA16, IFNA17, IFNA2, IFNA21, IFNA4,…	TRUE
REACTOME:18334	NCAM signaling for neurite out-growth	0.534954	[-1]	[None]	10	14.2857	0.291774	1	{}	{}	[CACNA1D, CACNA1H, CDK1, COL4A5, COL6A1, COL6A3, COL9A2, GDNF, NCAM1, SPTBN2]	[AGRN, ARTN, CACNA1C, CACNA1D, CACNA1G, CACNA1H, CACNA1I, CACNA1S, CACNB1, CACNB2, CACNB3, CACNB4, CDK1, CNTN2, COL4A1, COL4A2, COL4A3, COL4A4, COL4A5, COL6A1, COL6A2, COL6A3, COL6A5, COL6A6, COL9A1, COL9A2, COL9A3, CREB1, FGFR1, FYN, GDNF, GFRA1, GFRA2, GFRA4, GRB2, HRAS, IL6, IL6R, IL6ST, JAK1, JAK2, KRAS, MAP2K1, MAP2K2, MAPK1, MAPK3, NCAM1, NCAN, NRAS, NRTN, PRNP, PSPN, PTK2, PTPN11, PTPRA, R…	TRUE
KEGG:05132	Salmonella infection	0.532294	[-1]	[None]	12	13.9535	0.293566	1	{}	{}	[CD14, CXCL1, CXCL2, CXCL3, DYNC1I1, IL18, IL8, KLC3, MAPK10, MYH14, TLR4, WAS]	[ACTB, ACTG1, ARPC1A, ARPC1B, ARPC2, ARPC3, ARPC4, ARPC5, ARPC5L, CASP1, CCL3, CCL3L1, CCL3L3, CCL4, CCL4L1, CCL4L2, CD14, CDC42, CSF2, CXCL1, CXCL2, CXCL3, DYNC1H1, DYNC1I1, DYNC1I2, DYNC1LI1, DYNC1LI2, DYNC2H1, FLNA, FLNB, FLNC, FOS, IFNG, IFNGR1, IFNGR2, IL18, IL1A, IL1B, IL6, IL8, JUN, KLC1, KLC2, KLC3, KLC4, LBP, MAPK1, MAPK10, MAPK11, MAPK12, MAPK13, MAPK14, MAPK3, MAPK8, MAPK9, MYD88, MYH1…	TRUE
REACTOME:160078	Peptide hormone metabolism	0.532294	[-1]	[None]	12	13.9535	0.293566	1	{}	{}	[CPE, DPP4, EXOC4, EXOC5, EXOC6, GATA4, IGF1, KIF5B, KIF5C, MME, MYO5A, PCSK2]	[ACE, ACE2, ACHE, AGT, ANPEP, ATP6AP2, BCHE, CDX2, CGA, CGB, CGB5, CGB7, CGB8, CMA1, CPA3, CPB1, CPB2, CPE, CPN1, CTNNB1, CTSD, CTSG, CTSZ, DPP4, ENPEP, ERO1L, ERO1LB, EXOC1, EXOC2, EXOC3, EXOC4, EXOC5, EXOC6, EXOC7, EXOC8, FFAR1, FFAR4, FSHB, GATA4, GCG, GH1, GHRL, GIP, GNAT3, GNB3, GNG13, GPR119, GRP, GZMH, IGF1, INHA, INHBA, INHBB, INHBC, INHBE, INS, ISL1, KIF5A, KIF5B, KIF5C, KLF4, LEP, LHB, …	TRUE
REACTOME:25031	GABA B receptor activation	0.528191	[-1]	[None]	6	15.3846	0.296353	1	{}	{}	[ADCY2, ADCY4, GNG2, GNG4, GNG7, KCNJ10]	[ADCY1, ADCY2, ADCY3, ADCY4, ADCY5, ADCY6, ADCY7, ADCY8, ADCY9, GABBR1, GABBR2, GNAI1, GNAI2, GNAI3, GNAL, GNAT3, GNB1, GNB2, GNB3, GNG10, GNG12, GNG2, GNG3, GNG4, GNG5, GNG7, GNG8, GNGT1, GNGT2, KCNJ10, KCNJ12, KCNJ15, KCNJ16, KCNJ2, KCNJ3, KCNJ4, KCNJ5, KCNJ6, KCNJ9]	TRUE
REACTOME:25330	Activation of GABAB receptors	0.528191	[-1]	[None]	6	15.3846	0.296353	1	{}	{}	[ADCY2, ADCY4, GNG2, GNG4, GNG7, KCNJ10]	[ADCY1, ADCY2, ADCY3, ADCY4, ADCY5, ADCY6, ADCY7, ADCY8, ADCY9, GABBR1, GABBR2, GNAI1, GNAI2, GNAI3, GNAL, GNAT3, GNB1, GNB2, GNB3, GNG10, GNG12, GNG2, GNG3, GNG4, GNG5, GNG7, GNG8, GNGT1, GNGT2, KCNJ10, KCNJ12, KCNJ15, KCNJ16, KCNJ2, KCNJ3, KCNJ4, KCNJ5, KCNJ6, KCNJ9]	TRUE
REACTOME:116022	Nuclear signaling by ERBB4	0.528191	[-1]	[None]	6	15.3846	0.296353	1	{}	{}	[APH1B, CXCL12, ESR1, GHR, NRG1, WWOX]	[ADAM17, APH1A, APH1B, BTC, BTRC, CSH1, CSN2, CUL1, CXCL12, ERBB4, EREG, ESR1, GFAP, GH1, GH2, GHR, HBEGF, JAK2, NCOR1, NCSTN, NRG1, NRG2, NRG3, NRG4, PGR, PRL, PRLR, PSEN2, PSENEN, PTPN11, RBX1, S100B, SH2B1, SKP1, STAT5A, STAT5B, TAB2, WWOX, YAP1]	TRUE
KEGG:04024	cAMP signaling pathway	0.524594	[-1]	[None]	26	13	0.298817	1	{}	{}	[ADCY2, ADCY4, ARAP3, ATP1A3, ATP1B1, ATP1B2, CACNA1D, CALML3, CREB3L1, CREB5, FFAR2, FXYD1, GIPR, MAPK10, PIK3CD, PIK3R2, PIK3R3, PIK3R5, PLCE1, PTGER3, RAP1B, RAPGEF3, RAPGEF4, VAV1, VAV2, VAV3]	[ABCC4, ACOX1, ACOX3, ADCY1, ADCY10, ADCY2, ADCY3, ADCY4, ADCY5, ADCY6, ADCY7, ADCY8, ADCY9, ADCYAP1R1, ADORA1, ADORA2A, ADRB1, ADRB2, AKT1, AKT2, AKT3, AMH, ARAP3, ATP1A1, ATP1A2, ATP1A3, ATP1A4, ATP1B1, ATP1B2, ATP1B3, ATP1B4, ATP2A2, ATP2B1, ATP2B2, ATP2B3, ATP2B4, BAD, BDNF, BRAF, CACNA1C, CACNA1D, CACNA1F, CACNA1S, CALM1, CALM2, CALM3, CALML3, CALML5, CALML6, CAMK2A, CAMK2B, CAMK2D, CAMK2G, …	TRUE
KEGG:00280	Valine, leucine and isoleucine degradation	0.520845	[-1]	[None]	7	14.8936	0.301408	1	{}	{}	[ACAA2, ACAT2, BCKDHB, HIBADH, HMGCS1, IL4I1, PCCA]	[AACS, ABAT, ACAA1, ACAA2, ACAD8, ACADM, ACADS, ACADSB, ACAT1, ACAT2, ACSF3, ALDH1B1, ALDH2, ALDH3A2, ALDH6A1, ALDH7A1, ALDH9A1, AOX1, AUH, BCAT1, BCAT2, BCKDHA, BCKDHB, DBT, DLD, ECHS1, EHHADH, HADH, HADHA, HADHB, HIBADH, HIBCH, HMGCL, HMGCLL1, HMGCS1, HMGCS2, HSD17B10, IL4I1, IVD, MCCC1, MCCC2, MCEE, MUT, OXCT1, OXCT2, PCCA, PCCB]	TRUE
KEGG:00600	Sphingolipid metabolism	0.520845	[-1]	[None]	7	14.8936	0.301408	1	{}	{}	[B4GALT6, CERS3, PPAP2A, SGMS1, SGPP1, SMPD3, SPHK1]	[ACER1, ACER2, ACER3, ARSA, ASAH1, ASAH2, B4GALT6, CERK, CERS1, CERS2, CERS3, CERS4, CERS5, CERS6, DEGS1, DEGS2, ENPP7, GAL3ST1, GALC, GBA, GBA2, GLA, GLB1, KDSR, NEU1, NEU2, NEU3, NEU4, PPAP2A, PPAP2B, PPAP2C, SGMS1, SGMS2, SGPL1, SGPP1, SGPP2, SMPD1, SMPD2, SMPD3, SMPD4, SPHK1, SPHK2, SPTLC1, SPTLC2, SPTLC3, UGCG, UGT8]	TRUE
WP:325	Triacylglyceride Synthesis	0.520424	[-1]	[None]	4	16.6667	0.3017	1	{}	{}	[DGAT2, GK, LIPC, PPAP2A]	[AGPAT1, AGPAT2, AGPAT3, AGPAT4, AGPAT5, AGPS, DGAT1, DGAT2, GK, GK2, GNPAT, GPAM, GPD1, LIPC, LIPE, LIPF, LPL, MOGAT1, MOGAT2, MOGAT3, PNPLA2, PPAP2A, PPAP2B, PPAP2C]	TRUE
KEGG:00630	Glyoxylate and dicarboxylate metabolism	0.520424	[-1]	[None]	4	16.6667	0.3017	1	{}	{}	[ACAT2, ACO1, HOGA1, PCCA]	[ACAT1, ACAT2, ACO1, ACO2, AFMID, AGXT, CAT, CS, GCSH, GLUL, GLYCTK, GRHPR, HAO1, HAO2, HOGA1, HYI, MCEE, MDH1, MDH2, MUT, PCCA, PCCB, SHMT1, SHMT2]	TRUE
REACTOME:1319	Fatty Acyl-CoA Biosynthesis	0.520424	[-1]	[None]	4	16.6667	0.3017	1	{}	{}	[ACSL1, ACSL4, ELOVL2, ELOVL7]	[ACACA, ACLY, ACSL1, ACSL4, ACSL5, ACSL6, ELOVL1, ELOVL2, ELOVL3, ELOVL4, ELOVL5, ELOVL6, ELOVL7, FASN, HSD17B12, HSD17B3, OLAH, PTPLA, PTPLAD1, PTPLAD2, PTPLB, SLC25A1, TECR, TECRL]	TRUE
REACTOME:12591	Glutamate Neurotransmitter Release Cycle	0.520424	[-1]	[None]	4	16.6667	0.3017	1	{}	{}	[BZRAP1, PPFIA4, SLC1A3, SYT1]	[ARL6IP5, BZRAP1, CPLX1, GLS, GLS2, PPFIA1, PPFIA2, PPFIA3, PPFIA4, RAB3A, RIMS1, SLC17A7, SLC1A1, SLC1A2, SLC1A3, SLC1A6, SLC1A7, SLC38A2, SNAP25, STX1A, STXBP1, SYT1, UNC13B, VAMP2]	TRUE
REACTOME:25374	IKK complex recruitment mediated by RIP1	0.520424	[-1]	[None]	4	16.6667	0.3017	1	{}	{}	[CD14, RIPK3, TLR4, UBE2D1]	[BIRC2, BIRC3, CD14, CHUK, IKBKB, IKBKG, LY96, RIPK1, RIPK3, RPS27A, SARM1, TICAM1, TICAM2, TLR3, TLR4, UBA52, UBB, UBC, UBE2D1, UBE2D2, UBE2D3, UBE2N, UBE2NL, UBE2V1]	TRUE
REACTOME:111133	Growth hormone receptor signaling	0.520424	[-1]	[None]	4	16.6667	0.3017	1	{}	{}	[GHR, IRS2, PTPN6, SOCS3]	[ADAM17, CISH, CSH1, GH1, GH2, GHR, IRS1, IRS2, JAK2, LYN, MAPK1, MAPK3, PRL, PRLR, PTPN1, PTPN6, SH2B1, SOCS1, SOCS2, SOCS3, STAT1, STAT3, STAT5A, STAT5B]	TRUE
KEGG:04012	ErbB signaling pathway	0.511963	[-1]	[None]	12	13.7931	0.307636	1	{}	{}	[ABL2, CBL, MAPK10, NRG1, PAK6, PIK3CD, PIK3R2, PIK3R3, PIK3R5, SHC2, SOS2, TGFA]	[ABL1, ABL2, AKT1, AKT2, AKT3, ARAF, AREG, BAD, BRAF, BTC, CAMK2A, CAMK2B, CAMK2D, CAMK2G, CBL, CBLB, CBLC, CDKN1A, CDKN1B, CRK, CRKL, EGF, EGFR, EIF4EBP1, ELK1, ERBB2, ERBB3, ERBB4, EREG, GAB1, GRB2, GSK3B, HBEGF, HRAS, JUN, KRAS, MAP2K1, MAP2K2, MAP2K4, MAP2K7, MAPK1, MAPK10, MAPK3, MAPK8, MAPK9, MTOR, MYC, NCK1, NCK2, NRAS, NRG1, NRG2, NRG3, NRG4, PAK1, PAK2, PAK3, PAK4, PAK6, PAK7, PIK3CA, PI…	TRUE
REACTOME:19183	CD28 co-stimulation	0.505967	[-1]	[None]	5	15.625	0.311913	1	{}	{}	[CD86, LCK, PIK3R2, PIK3R3, VAV1]	[AKT1, AKT2, AKT3, CD28, CD80, CD86, CDC42, FYN, GRAP2, GRB2, LCK, LYN, MAP3K14, MAP3K8, MAPKAP1, MLST8, MTOR, PAK1, PAK2, PAK3, PDPK1, PIK3CA, PIK3R1, PIK3R2, PIK3R3, RAC1, RICTOR, SRC, THEM4, TRIB3, VAV1, YES1]	TRUE
REACTOME:20524	Signal amplification	0.505967	[-1]	[None]	5	15.625	0.311913	1	{}	{}	[GNA14, GNG2, GNG4, GNG7, P2RY1]	[GNA11, GNA13, GNA14, GNA15, GNAI1, GNAI2, GNAI3, GNAQ, GNAT3, GNB1, GNB2, GNB3, GNB4, GNB5, GNG10, GNG11, GNG12, GNG13, GNG2, GNG3, GNG4, GNG5, GNG7, GNG8, GNGT1, GNGT2, MAPK14, P2RY1, P2RY12, PLA2G4A, SRC, TBXA2R]	TRUE
REACTOME:21312	Activation of Kainate Receptors upon glutamate binding	0.505967	[-1]	[None]	5	15.625	0.311913	1	{}	{}	[GNG2, GNG4, GNG7, PLCB1, PLCB2]	[CALM1, CALM2, CALM3, DLG1, DLG3, DLG4, GNB1, GNB2, GNB3, GNB4, GNB5, GNG10, GNG11, GNG12, GNG13, GNG2, GNG3, GNG4, GNG5, GNG7, GNG8, GNGT1, GNGT2, GRIK1, GRIK2, GRIK3, GRIK4, GRIK5, NCALD, PLCB1, PLCB2, PLCB3]	TRUE
REACTOME:163931	Nuclear Pore Complex (NPC) Disassembly	0.505967	[-1]	[None]	5	15.625	0.311913	1	{}	{}	[CCNB1, CCNB2, CDK1, NUP210, RANBP2]	[AAAS, CCNB1, CCNB2, CDK1, NEK6, NEK7, NEK9, NUP107, NUP133, NUP153, NUP155, NUP160, NUP188, NUP205, NUP210, NUP214, NUP35, NUP37, NUP43, NUP50, NUP54, NUP62, NUP85, NUP88, NUP93, NUP98, NUPL1, NUPL2, POM121, RANBP2, SEH1L, TPR]	TRUE
REACTOME:355218	Negative regulation of FGFR1 signaling	0.505967	[-1]	[None]	5	15.625	0.311913	1	{}	{}	[CBL, FGF1, FGF22, FGF5, SPRY2]	[BRAF, CBL, FGF1, FGF10, FGF17, FGF2, FGF20, FGF22, FGF23, FGF3, FGF4, FGF5, FGF6, FGF8, FGF9, FGFR1, FRS2, GRB2, KL, MAPK1, MAPK3, MKNK1, PPP2CA, PPP2CB, PPP2R1A, PTPN11, RPS27A, SPRY2, SRC, UBA52, UBB, UBC]	TRUE
KEGG:05322	Systemic lupus erythematosus	0.504081	[-1]	[None]	18	13.2353	0.31327	1	{}	{}	[C1QA, C1QB, C1QC, C1S, C2, C3, CD86, FCGR2A, FCGR3A, FCGR3B, H2AFX, H2AFZ, HLA-DMA, HLA-DMB, HLA-DOA, HLA-DPA1, HLA-DQB1, HLA-DRB5]	[ACTN1, ACTN2, ACTN3, ACTN4, C1QA, C1QB, C1QC, C1R, C1S, C2, C3, C4A, C4B, C5, C6, C7, C8A, C8B, C8G, C9, CD28, CD40, CD40LG, CD80, CD86, CTSG, ELANE, FCGR1A, FCGR2A, FCGR3A, FCGR3B, GRIN2A, GRIN2B, H2AFB1, H2AFB2, H2AFB3, H2AFJ, H2AFV, H2AFX, H2AFY, H2AFY2, H2AFZ, H2BFM, H2BFWT, H3F3A, H3F3B, H3F3C, HIST1H2AA, HIST1H2AB, HIST1H2AC, HIST1H2AD, HIST1H2AE, HIST1H2AG, HIST1H2AH, HIST1H2AI, HIST1H2AJ…	TRUE
WP:12	Osteoclast Signaling	0.501083	[-1]	[None]	3	17.6471	0.31544	1	{}	{}	[EFCAB13, ITGB3, PDGFB]	[ACP5, AIMP2, ATP6V1G1, CTSK, EFCAB13, GPR68, IFNAR1, IFNB1, ITGB3, MAPK8, PDGFB, SLC9A1, SPP1, TNFRSF11A, TNFRSF11B, TNFSF11, TRPV5]	TRUE
WP:100	Glutathione metabolism	0.501083	[-1]	[None]	3	17.6471	0.31544	1	{}	{}	[G6PD, GGT5, IDH1]	[ANPEP, G6PD, GCLC, GCLM, GGT1, GGT5, GSR, GSS, GSTA1, GSTA5, GSTM1, GSTM2, GSTT1, GSTT2, GSTT2B, IDH1, OPLAH]	TRUE
KEGG:00450	Selenocompound metabolism	0.501083	[-1]	[None]	3	17.6471	0.31544	1	{}	{}	[INMT, SEPHS1, TXNRD1]	[CCBL1, CCBL2, CTH, INMT, MARS, MARS2, MTR, PAPSS1, PAPSS2, PSTK, SCLY, SEPHS1, SEPHS2, SEPSECS, TXNRD1, TXNRD2, TXNRD3]	TRUE
REACTOME:1946	PKA activation in glucagon signalling	0.501083	[-1]	[None]	3	17.6471	0.31544	1	{}	{}	[ADCY2, ADCY4, PRKAR1B]	[ADCY1, ADCY2, ADCY3, ADCY4, ADCY5, ADCY6, ADCY7, ADCY8, ADCY9, GNAS, PRKACA, PRKACB, PRKACG, PRKAR1A, PRKAR1B, PRKAR2A, PRKAR2B]	TRUE
REACTOME:11065	Beta-catenin phosphorylation cascade	0.501083	[-1]	[None]	3	17.6471	0.31544	1	{}	{}	[APC, FRAT1, FRAT2]	[AMER1, APC, AXIN1, CSNK1A1, CTNNB1, FRAT1, FRAT2, GSK3B, PPP2CA, PPP2CB, PPP2R1A, PPP2R1B, PPP2R5A, PPP2R5B, PPP2R5C, PPP2R5D, PPP2R5E]	TRUE
REACTOME:15309	Acetylcholine Neurotransmitter Release Cycle	0.501083	[-1]	[None]	3	17.6471	0.31544	1	{}	{}	[BZRAP1, PPFIA4, SYT1]	[BZRAP1, CHAT, CPLX1, PPFIA1, PPFIA2, PPFIA3, PPFIA4, RAB3A, RIMS1, SLC18A3, SLC5A7, SNAP25, STX1A, STXBP1, SYT1, UNC13B, VAMP2]	TRUE
REACTOME:15497	PKA-mediated phosphorylation of CREB	0.501083	[-1]	[None]	3	17.6471	0.31544	1	{}	{}	[ADCY2, ADCY4, PRKAR1B]	[ADCY1, ADCY2, ADCY3, ADCY4, ADCY5, ADCY6, ADCY7, ADCY8, ADCY9, CREB1, PRKACA, PRKACB, PRKACG, PRKAR1A, PRKAR1B, PRKAR2A, PRKAR2B]	TRUE
REACTOME:120863	Activated point mutants of FGFR2	0.501083	[-1]	[None]	3	17.6471	0.31544	1	{}	{}	[FGF1, FGF22, FGF5]	[FGF1, FGF10, FGF16, FGF17, FGF18, FGF2, FGF20, FGF22, FGF23, FGF3, FGF4, FGF5, FGF6, FGF7, FGF8, FGF9, FGFR2]	TRUE
REACTOME:121155	FGFR2 mutant receptor activation	0.501083	[-1]	[None]	3	17.6471	0.31544	1	{}	{}	[FGF1, FGF22, FGF5]	[FGF1, FGF10, FGF16, FGF17, FGF18, FGF2, FGF20, FGF22, FGF23, FGF3, FGF4, FGF5, FGF6, FGF7, FGF8, FGF9, FGFR2]	TRUE
KEGG:04722	Neurotrophin signaling pathway	0.499535	[-1]	[None]	16	13.3333	0.316566	1	{}	{}	[ARHGDIB, ARHGDIG, CALML3, MAP2K5, MAPK10, NTRK2, NTRK3, PIK3CD, PIK3R2, PIK3R3, PIK3R5, RAP1B, RPS6KA2, SH2B3, SHC2, SOS2]	[ABL1, AKT1, AKT2, AKT3, ARHGDIA, ARHGDIB, ARHGDIG, ATF4, BAD, BAX, BCL2, BDNF, BRAF, CALM1, CALM2, CALM3, CALML3, CALML5, CALML6, CAMK2A, CAMK2B, CAMK2D, CAMK2G, CAMK4, CDC42, CRK, CRKL, FASLG, FOXO3, FRS2, GAB1, GRB2, GSK3B, HRAS, IKBKB, IRAK1, IRAK2, IRAK3, IRAK4, IRS1, JUN, KIDINS220, KRAS, MAGED1, MAP2K1, MAP2K2, MAP2K5, MAP2K7, MAP3K1, MAP3K3, MAP3K5, MAPK1, MAPK10, MAPK11, MAPK12, MAPK13, …	TRUE
KEGG:00260	Glycine, serine and threonine metabolism	0.498092	[-1]	[None]	6	15	0.31762	1	{}	{}	[AOC3, MAOB, PSAT1, PSPH, SDS, SRR]	[AGXT, AGXT2, ALAS1, ALAS2, ALDH7A1, AMT, AOC2, AOC3, BHMT, BPGM, CBS, CHDH, CTH, DAO, DLD, DMGDH, GAMT, GATM, GCAT, GCSH, GLDC, GLYCTK, GNMT, GRHPR, LOC102724560, MAOA, MAOB, PGAM1, PGAM2, PGAM4, PHGDH, PIPOX, PSAT1, PSPH, SARDH, SDS, SDSL, SHMT1, SHMT2, SRR]	TRUE
REACTOME:821	Cyclin D associated events in G1	0.498092	[-1]	[None]	6	15	0.31762	1	{}	{}	[CCND1, CCND2, CDKN2A, CDKN2C, MNAT1, RBL1]	[CCND1, CCND2, CCND3, CCNH, CDK4, CDK6, CDK7, CDKN1A, CDKN1B, CDKN2A, CDKN2B, CDKN2C, CDKN2D, CKS1B, CUL1, E2F1, E2F2, E2F3, E2F4, E2F5, LOC102724991, LOC102725016, MNAT1, PPP2CA, PPP2CB, PPP2R1A, PPP2R1B, PPP2R2A, PPP2R3B, RB1, RBL1, RBL2, RPS27A, SKP1, SKP2, TFDP1, TFDP2, UBA52, UBB, UBC]	TRUE
REACTOME:1590	G1 Phase	0.498092	[-1]	[None]	6	15	0.31762	1	{}	{}	[CCND1, CCND2, CDKN2A, CDKN2C, MNAT1, RBL1]	[CCND1, CCND2, CCND3, CCNH, CDK4, CDK6, CDK7, CDKN1A, CDKN1B, CDKN2A, CDKN2B, CDKN2C, CDKN2D, CKS1B, CUL1, E2F1, E2F2, E2F3, E2F4, E2F5, LOC102724991, LOC102725016, MNAT1, PPP2CA, PPP2CB, PPP2R1A, PPP2R1B, PPP2R2A, PPP2R3B, RB1, RBL1, RBL2, RPS27A, SKP1, SKP2, TFDP1, TFDP2, UBA52, UBB, UBC]	TRUE
REACTOME:150471	Separation of Sister Chromatids	0.49699	[-1]	[None]	21	13.0435	0.318427	1	{}	{}	[BUB1, BUB3, CDCA5, CENPA, CENPI, CENPN, ERCC6L, HDAC8, INCENP, KIF18A, KIF2C, MAD1L1, PDS5A, PLK1, PSMD1, PTTG1, RANBP2, SMC1A, SMC3, UBE2D1, UBE2E1]	[AHCTF1, ANAPC1, ANAPC10, ANAPC11, ANAPC2, ANAPC4, ANAPC5, ANAPC7, APITD1, APITD1-CORT, AURKB, B9D2, BIRC5, BUB1, BUB1B, BUB3, CASC5, CDC16, CDC20, CDC23, CDC26, CDC27, CDCA5, CDCA8, CENPA, CENPC, CENPE, CENPF, CENPH, CENPI, CENPK, CENPL, CENPM, CENPN, CENPO, CENPP, CENPQ, CENPT, CENPU, CKAP5, CLASP1, CLASP2, CLIP1, DSN1, ERCC6L, ESPL1, HDAC8, INCENP, ITGB3BP, KIF18A, KIF2A, KIF2B, KIF2C, KNTC1, …	TRUE
REACTOME:13723	Neurotransmitter Release Cycle	0.493732	[-1]	[None]	7	14.5833	0.320825	1	{}	{}	[BZRAP1, CASK, PPFIA4, SLC18A2, SLC1A3, SLC6A12, SYT1]	[ABAT, ALDH5A1, APBA1, ARL6IP5, BZRAP1, CASK, CHAT, CPLX1, DNAJC5, GAD1, GLS, GLS2, HSPA8, LIN7A, LIN7B, LIN7C, MAOA, PPFIA1, PPFIA2, PPFIA3, PPFIA4, RAB3A, RIMS1, SLC17A7, SLC18A2, SLC18A3, SLC1A1, SLC1A2, SLC1A3, SLC1A6, SLC1A7, SLC22A1, SLC22A2, SLC32A1, SLC38A2, SLC5A7, SLC6A1, SLC6A11, SLC6A12, SLC6A13, SNAP25, STX1A, STXBP1, SYN1, SYN3, SYT1, UNC13B, VAMP2]	TRUE
REACTOME:18283	G alpha (q) signalling events	0.49224	[-1]	[None]	24	12.9032	0.321929	1	{}	{}	[ADRA1A, CYSLTR2, DGKG, DGKH, FFAR2, GNA14, GNG2, GNG4, GNG7, GPR4, KALRN, LPAR1, LTB4R, MGLL, NMU, P2RY1, PIK3R2, PIK3R3, PLCB1, PLCB2, PLCB4, PRKCE, PTAFR, UTS2B]	[ADRA1A, ADRA1B, ADRA1D, ADRBK1, AGT, AGTR1, ANXA1, APLF, APP, ARHGEF25, AVP, AVPR1A, AVPR1B, BDKRB1, BDKRB2, BRS3, CASR, CCK, CCKAR, CCKBR, CCL23, CHRM1, CHRM3, CHRM5, CYSLTR1, CYSLTR2, DAGLA, DAGLB, DGKA, DGKB, DGKD, DGKE, DGKG, DGKH, DGKI, DGKK, DGKQ, DGKZ, EDN1, EDN2, EDN3, EDNRA, EDNRB, F2, F2R, F2RL1, F2RL2, F2RL3, FFAR1, FFAR2, FFAR3, GAST, GCG, GCGR, GHRL, GHSR, GNA11, GNA14, GNA15, GNAQ,…	TRUE
KEGG:04350	TGF-beta signaling pathway	0.491199	[-1]	[None]	11	13.75	0.322701	1	{}	{}	[BMP4, BMP7, DCN, ID1, ID3, LTBP1, RBL1, SMAD6, TGFB2, TGFBR1, ZFYVE16]	[ACVR1, ACVR1B, ACVR1C, ACVR2A, ACVR2B, AMH, AMHR2, BAMBI, BMP2, BMP4, BMP5, BMP6, BMP7, BMP8A, BMP8B, BMPR1A, BMPR1B, BMPR2, CDKN2B, CHRD, CREBBP, CUL1, DCN, E2F4, E2F5, EP300, FST, GDF5, GDF6, GDF7, ID1, ID2, ID3, ID4, IFNG, INHBA, INHBB, INHBC, INHBE, LEFTY1, LEFTY2, LTBP1, MAPK1, MAPK3, MYC, NODAL, NOG, PITX2, PPP2CA, PPP2CB, PPP2R1A, PPP2R1B, RBL1, RBX1, RHOA, ROCK1, RPS6KB1, RPS6KB2, SKP1, …	TRUE
WP:183	Proteasome Degradation	0.490555	[-1]	[None]	9	14.0625	0.32318	1	{}	{}	[H2AFX, H2AFZ, HLA-A, HLA-B, HLA-C, HLA-F, HLA-G, PSMD1, UBE2D1]	[652826, H2AFX, H2AFZ, HIST1H2AB, HIST1H2AE, HLA-A, HLA-B, HLA-C, HLA-E, HLA-F, HLA-G, IFNG, NEDD4, PSMA1, PSMA2, PSMA3, PSMA4, PSMA5, PSMA6, PSMA7, PSMB1, PSMB10, PSMB2, PSMB3, PSMB4, PSMB5, PSMB6, PSMB7, PSMB8, PSMB9, PSMC1, PSMC2, PSMC3, PSMC4, PSMC5, PSMC6, PSMD1, PSMD10, PSMD11, PSMD12, PSMD13, PSMD2, PSMD3, PSMD4, PSMD5, PSMD6, PSMD7, PSMD8, PSMD9, PSME1, PSME2, PSME3, RPN1, RPN2, UBA1, UBA…	TRUE
WP:1530	miRNA regulation of DNA Damage Response	0.490555	[-1]	[None]	10	13.8889	0.323181	1	{}	{}	[CCNB1, CCNB2, CCND1, CCND2, CDC25A, CDK1, GADD45G, H2AFX, SMC1A, TNFRSF10B]	[651610, 651921, ABL1, APAF1, ATM, ATR, ATRIP, BAX, BBC3, BID, BRCA1, CASP3, CASP8, CASP9, CCNB1, CCNB2, CCNB3, CCND1, CCND2, CCND3, CCNE1, CCNE2, CCNG1, CDC20B, CDC25A, CDC25C, CDK1, CDK2, CDK4, CDK5, CDK6, CDKN1A, CDKN1B, CHEK1, CHEK2, CREB1, CYCS, DDB2, E2F1, FANCD2, FAS, GADD45A, GADD45B, GADD45G, H2AFX, HUS1B, MCM7, MDM2, MRE11A, MYC, NBN, PIDD, PMAIP1, PML, RAD1, RAD17, RAD50, RAD51, RAD52,…	TRUE
REACTOME:19118	SLC-mediated transmembrane transport	0.48569	[-1]	[None]	33	12.6437	0.326821	1	{}	{}	[APOD, NUP210, RANBP2, RHBG, RHCG, SLC11A1, SLC12A7, SLC13A3, SLC15A1, SLC15A3, SLC16A3, SLC18A2, SLC1A3, SLC1A4, SLC20A1, SLC24A5, SLC26A2, SLC2A4, SLC2A9, SLC38A1, SLC38A5, SLC39A6, SLC40A1, SLC4A7, SLC5A3, SLC6A12, SLC7A11, SLC7A7, SLC9A3, SLC9A4, SLC9A9, SLCO2A1, SLCO2B1]	[AAAS, ALB, APOD, AVP, CP, CTNS, FGF21, G6PC, G6PC2, G6PC3, GCK, GCKR, HEPH, HK1, HK2, HK3, KIAA1919, LCN1, LCN12, LCN15, LCN9, LOC100506403, NUP107, NUP133, NUP153, NUP155, NUP160, NUP188, NUP205, NUP210, NUP214, NUP35, NUP37, NUP43, NUP50, NUP54, NUP62, NUP85, NUP88, NUP93, NUP98, NUPL1, NUPL2, PDZD11, POM121, RANBP2, RHAG, RHBG, RHCG, RUNX1, SEH1L, SLC10A6, SLC11A1, SLC11A2, SLC12A1, SLC12A2, …	TRUE
REACTOME:115566	Cell Cycle	0.484033	[-1]	[None]	68	12.2744	0.328071	1	{}	{}	[AKAP9, BUB1, BUB3, CCNA2, CCNB1, CCNB2, CCND1, CCND2, CDC25A, CDC25B, CDC6, CDCA5, CDK1, CDK11A, CDK11B, CDKN2A, CDKN2C, CENPA, CENPI, CENPN, CENPW, CEP78, DBF4, ERCC6L, ESCO1, ESCO2, FBXO5, FEN1, H2AFX, H2AFZ, HDAC8, INCENP, KIF18A, KIF20A, KIF2C, LMNB1, MAD1L1, MASTL, MCM10, MCM2, MNAT1, MSH5, NCAPD3, NCAPG, NCAPH, NEK2, NUP210, OIP5, PCNA, PDS5A, PLK1, PLK4, PSMD1, PTTG1, RANBP2, RBL1, RRM2, …	[AAAS, ACD, ACTR1A, AHCTF1, AJUBA, AKAP9, ANAPC1, ANAPC10, ANAPC11, ANAPC2, ANAPC4, ANAPC5, ANAPC7, ANKLE2, APEX1, APITD1, APITD1-CORT, ARPP19, ATM, ATR, ATRIP, AURKA, AURKB, B9D2, BANF1, BIRC5, BLM, BLZF1, BORA, BRCA1, BRCA2, BTRC, BUB1, BUB1B, BUB3, CASC5, CCNA1, CCNA2, CCNB1, CCNB2, CCND1, CCND2, CCND3, CCNE1, CCNE2, CCNH, CCP110, CDC14A, CDC16, CDC20, CDC23, CDC25A, CDC25B, CDC25C, CDC26, CDC…	TRUE
REACTOME:17025	Downstream signal transduction	0.482839	[-1]	[None]	21	12.963	0.328973	1	{}	{}	[ADCY2, ADCY4, CD86, CDK1, FGF1, FGF22, FGF5, FGFR3, IRS2, KIT, LCK, NRG1, PDGFA, PDGFB, PDGFRB, PIK3CD, PIK3R2, PIK3R3, PRKAR1B, PRKCE, VAV1]	[ADCY1, ADCY2, ADCY3, ADCY4, ADCY5, ADCY6, ADCY7, ADCY8, ADCY9, ADRBK1, AGO1, AGO2, AGO3, AGO4, AHCYL1, AKT1, AKT1S1, AKT2, AKT3, BAD, BCAR1, BTC, CALM1, CALM2, CALM3, CAMK4, CASP9, CD19, CD28, CD80, CD86, CDK1, CDKN1A, CDKN1B, CHUK, CREB1, CRK, CRKL, EGF, EGFR, ERBB2, ERBB3, ERBB4, EREG, FGF1, FGF10, FGF16, FGF17, FGF18, FGF19, FGF2, FGF20, FGF22, FGF23, FGF3, FGF4, FGF5, FGF6, FGF7, FGF8, FGF9,…	TRUE
WP:26	Signal Transduction of S1P Receptor	0.482439	[-1]	[None]	4	16	0.329276	1	{}	{}	[PLCB1, PLCB2, S1PR3, SPHK1]	[100509672, AKT1, AKT2, AKT3, ASAH1, GNAI1, GNAI2, GNAI3, MAPK1, MAPK12, MAPK3, MAPK4, MAPK6, MAPK7, PIK3C2B, PLCB1, PLCB2, PLCB3, RACGAP1, S1PR1, S1PR2, S1PR3, S1PR5, SPHK1, SPHK2]	TRUE
KEGG:00062	Fatty acid elongation	0.482439	[-1]	[None]	4	16	0.329276	1	{}	{}	[ACAA2, ACOT2, ELOVL2, ELOVL7]	[ACAA2, ACOT1, ACOT2, ACOT4, ACOT7, ECHS1, ELOVL1, ELOVL2, ELOVL3, ELOVL4, ELOVL5, ELOVL6, ELOVL7, HADH, HADHA, HADHB, HSD17B12, MECR, PPT1, PPT2, PTPLA, PTPLAD1, PTPLAD2, PTPLB, TECR]	TRUE
KEGG:00592	alpha-Linolenic acid metabolism	0.482439	[-1]	[None]	4	16	0.329276	1	{}	{}	[FADS2, PLA2G2A, PLA2G6, PLB1]	[ACAA1, ACOX1, ACOX3, FADS2, JMJD7-PLA2G4B, PLA2G10, PLA2G12A, PLA2G12B, PLA2G16, PLA2G1B, PLA2G2A, PLA2G2C, PLA2G2D, PLA2G2E, PLA2G2F, PLA2G3, PLA2G4A, PLA2G4B, PLA2G4C, PLA2G4D, PLA2G4E, PLA2G4F, PLA2G5, PLA2G6, PLB1]	TRUE
REACTOME:2202	Effects of PIP2 hydrolysis	0.482439	[-1]	[None]	4	16	0.329276	1	{}	{}	[DGKG, DGKH, MGLL, PRKCE]	[DAGLA, DAGLB, DGKA, DGKB, DGKD, DGKE, DGKG, DGKH, DGKI, DGKK, DGKQ, DGKZ, ITPR1, ITPR2, ITPR3, MGLL, PRKCD, PRKCE, PRKCH, PRKCQ, RASGRP1, RASGRP2, TRPC3, TRPC6, TRPC7]	TRUE
REACTOME:25004	Inhibition of voltage gated Ca2+ channels via Gbeta/gamma subunits	0.482439	[-1]	[None]	4	16	0.329276	1	{}	{}	[GNG2, GNG4, GNG7, KCNJ10]	[GABBR1, GABBR2, GNB1, GNB2, GNB3, GNG10, GNG12, GNG2, GNG3, GNG4, GNG5, GNG7, GNG8, GNGT1, GNGT2, KCNJ10, KCNJ12, KCNJ15, KCNJ16, KCNJ2, KCNJ3, KCNJ4, KCNJ5, KCNJ6, KCNJ9]	TRUE
REACTOME:75780	G protein gated Potassium channels	0.482439	[-1]	[None]	4	16	0.329276	1	{}	{}	[GNG2, GNG4, GNG7, KCNJ10]	[GABBR1, GABBR2, GNB1, GNB2, GNB3, GNG10, GNG12, GNG2, GNG3, GNG4, GNG5, GNG7, GNG8, GNGT1, GNGT2, KCNJ10, KCNJ12, KCNJ15, KCNJ16, KCNJ2, KCNJ3, KCNJ4, KCNJ5, KCNJ6, KCNJ9]	TRUE
REACTOME:75831	Activation of G protein gated Potassium channels	0.482439	[-1]	[None]	4	16	0.329276	1	{}	{}	[GNG2, GNG4, GNG7, KCNJ10]	[GABBR1, GABBR2, GNB1, GNB2, GNB3, GNG10, GNG12, GNG2, GNG3, GNG4, GNG5, GNG7, GNG8, GNGT1, GNGT2, KCNJ10, KCNJ12, KCNJ15, KCNJ16, KCNJ2, KCNJ3, KCNJ4, KCNJ5, KCNJ6, KCNJ9]	TRUE
REACTOME:150139	SHC-related events triggered by IGF1R	0.482439	[-1]	[None]	4	16	0.329276	1	{}	{}	[CDK1, IGF1, IGF2, SHC2]	[CDK1, GRB2, HRAS, IGF1, IGF1R, IGF2, IL6, IL6R, IL6ST, JAK1, JAK2, KRAS, MAP2K1, MAP2K2, MAPK1, MAPK3, NRAS, PTPN11, RAF1, SHC1, SHC2, SHC3, SOS1, TYK2, YWHAB]	TRUE
REACTOME:22205	L1CAM interactions	0.475555	[-1]	[None]	13	13.4021	0.334538	1	{}	{}	[ALCAM, ANK3, AP2B1, CHL1, ITGA10, ITGA5, ITGB1, ITGB3, KIF4A, NCAM1, RPS6KA2, SPTBN2, VAV2]	[ALCAM, ANK1, ANK2, ANK3, AP2A1, AP2A2, AP2B1, AP2M1, AP2S1, CHL1, CLTA, CNTN1, CNTN2, CNTN6, CNTNAP1, CSNK2A1, CSNK2A2, CSNK2B, DCX, DLG1, DLG3, DLG4, DNM1, DNM2, DNM3, DPYSL2, EGFR, EPHB2, EZR, FGFR1, HSPA8, ITGA1, ITGA10, ITGA2, ITGA2B, ITGA5, ITGA9, ITGAV, ITGB1, ITGB3, KCNQ2, KCNQ3, KIAA1598, KIF4A, KIF4B, L1CAM, LAMA1, LAMB1, LAMC1, LOC101928143, MAP2K1, MAP2K2, MAPK1, MAPK3, MSN, NCAM1, NC…	TRUE
REACTOME:11057	Metabolism of steroid hormones and vitamin D	0.473792	[-1]	[None]	5	15.1515	0.335898	1	{}	{}	[AKR1B1, CYP19A1, HSD3B1, LRP2, STARD4]	[AKR1B1, CGA, CUBN, CYP11A1, CYP11B1, CYP11B2, CYP17A1, CYP19A1, CYP21A2, CYP24A1, CYP27B1, CYP2R1, FDX1, FDX1L, FDXR, GC, HSD11B1, HSD17B1, HSD17B12, HSD17B3, HSD3B1, HSD3B2, LGMN, LHB, LRP2, POMC, SRD5A1, SRD5A2, SRD5A3, STAR, STARD4, STARD5, STARD6]	TRUE
REACTOME:355212	FRS-mediated FGFR3 signaling	0.473792	[-1]	[None]	5	15.1515	0.335898	1	{}	{}	[CDK1, FGF1, FGF5, FGFR3, FRS3]	[CDK1, FGF1, FGF16, FGF17, FGF18, FGF2, FGF20, FGF23, FGF4, FGF5, FGF8, FGF9, FGFR3, FRS2, FRS3, GRB2, HRAS, IL6, IL6R, IL6ST, JAK1, JAK2, KRAS, MAP2K1, MAP2K2, MAPK1, MAPK3, NRAS, PTPN11, RAF1, SOS1, TYK2, YWHAB]	TRUE
REACTOME:18325	Regulation of insulin secretion	0.471316	[-1]	[None]	11	13.5802	0.337819	1	{}	{}	[CACNA1A, CACNA1D, GNA14, GNG2, GNG4, GNG7, PLCB1, PLCB2, PRKAR1B, RAPGEF3, RAPGEF4]	[ABCC8, ADCY5, ADCY6, ADCY8, ADRA2A, ADRA2C, AHCYL1, AKAP5, ARL2, ARL2BP, CACNA1A, CACNA1C, CACNA1D, CACNA1E, CACNA2D2, CACNB2, CACNB3, CHRM3, FFAR1, GCG, GLP1R, GNA11, GNA14, GNA15, GNAI1, GNAI2, GNAQ, GNAS, GNB1, GNB2, GNB3, GNB4, GNB5, GNG10, GNG11, GNG12, GNG13, GNG2, GNG3, GNG4, GNG5, GNG7, GNG8, GNGT1, GNGT2, INS, IQGAP1, ITPR1, ITPR2, ITPR3, KCNB1, KCNC2, KCNG2, KCNJ11, KCNS3, LOC100507353…	TRUE
REACTOME:111119	Antigen processing-Cross presentation	0.471316	[-1]	[None]	11	13.5802	0.337819	1	{}	{}	[CD36, CTSS, HLA-A, HLA-B, HLA-C, HLA-F, HLA-G, LNPEP, NCF1, NCF2, PSMD1]	[B2M, CALR, CD207, CD36, CTSL, CTSS, CTSV, CYBA, CYBB, FCGR1A, FCGR1B, HLA-A, HLA-B, HLA-C, HLA-E, HLA-F, HLA-G, ITGAV, ITGB5, LNPEP, MRC1, MRC2, NCF1, NCF2, NCF4, PDIA3, PSMA1, PSMA2, PSMA3, PSMA4, PSMA5, PSMA6, PSMA7, PSMA8, PSMB1, PSMB10, PSMB11, PSMB2, PSMB3, PSMB4, PSMB5, PSMB6, PSMB7, PSMB8, PSMB9, PSMC1, PSMC2, PSMC3, PSMC4, PSMC5, PSMC6, PSMD1, PSMD10, PSMD11, PSMD12, PSMD13, PSMD14, PSMD…	TRUE
KEGG:04520	Adherens junction	0.469615	[-1]	[None]	10	13.6986	0.339144	1	{}	{}	[CTNNA2, PTPN6, PTPRF, PTPRM, PVRL4, SNAI1, SNAI2, TGFBR1, WAS, WASF3]	[ACP1, ACTB, ACTG1, ACTN1, ACTN2, ACTN3, ACTN4, BAIAP2, CDC42, CDH1, CREBBP, CSNK2A1, CSNK2A2, CSNK2B, CTNNA1, CTNNA2, CTNNA3, CTNNB1, CTNND1, EGFR, EP300, ERBB2, FARP2, FER, FGFR1, FYN, IGF1R, INSR, IQGAP1, LEF1, LMO7, MAP3K7, MAPK1, MAPK3, MET, MLLT4, NLK, PARD3, PTPN1, PTPN6, PTPRB, PTPRF, PTPRJ, PTPRM, PVRL1, PVRL2, PVRL3, PVRL4, RAC1, RAC2, RAC3, RHOA, SMAD2, SMAD3, SMAD4, SNAI1, SNAI2, SORB…	TRUE
REACTOME:6954	Activation of APC/C and APC/C:Cdc20 mediated degradation of mitotic proteins	0.469615	[-1]	[None]	10	13.6986	0.339144	1	{}	{}	[BUB3, CCNA2, CCNB1, CDK1, NEK2, PLK1, PSMD1, PTTG1, UBE2D1, UBE2E1]	[ANAPC1, ANAPC10, ANAPC11, ANAPC2, ANAPC4, ANAPC5, ANAPC7, BUB1B, BUB3, CCNA1, CCNA2, CCNB1, CDC16, CDC20, CDC23, CDC26, CDC27, CDK1, MAD2L1, NEK2, PLK1, PSMA1, PSMA2, PSMA3, PSMA4, PSMA5, PSMA6, PSMA7, PSMA8, PSMB1, PSMB10, PSMB11, PSMB2, PSMB3, PSMB4, PSMB5, PSMB6, PSMB7, PSMB8, PSMB9, PSMC1, PSMC2, PSMC3, PSMC4, PSMC5, PSMC6, PSMD1, PSMD10, PSMD11, PSMD12, PSMD13, PSMD14, PSMD2, PSMD3, PSMD4, …	TRUE
REACTOME:110235	Phospholipase C-mediated cascade: FGFR1	0.467957	[-1]	[None]	7	14.2857	0.340442	1	{}	{}	[ADCY2, ADCY4, FGF1, FGF22, FGF5, PRKAR1B, PRKCE]	[ADCY1, ADCY2, ADCY3, ADCY4, ADCY5, ADCY6, ADCY7, ADCY8, ADCY9, ADRBK1, AHCYL1, CALM1, CALM2, CALM3, CAMK4, CREB1, FGF1, FGF10, FGF17, FGF2, FGF20, FGF22, FGF23, FGF3, FGF4, FGF5, FGF6, FGF8, FGF9, FGFR1, ITPR1, ITPR2, ITPR3, KL, PDE1A, PDE1B, PDE1C, PLCG1, PRKACA, PRKACB, PRKACG, PRKAR1A, PRKAR1B, PRKAR2A, PRKAR2B, PRKCA, PRKCD, PRKCE, PRKCG]	TRUE
REACTOME:160255	Nuclear Envelope Breakdown	0.467957	[-1]	[None]	7	14.2857	0.340442	1	{}	{}	[CCNB1, CCNB2, CDK1, LMNB1, NUP210, PLK1, RANBP2]	[AAAS, BANF1, CCNB1, CCNB2, CDK1, CNEP1R1, CTDNEP1, EMD, LEMD2, LEMD3, LMNA, LMNB1, LPIN1, LPIN2, LPIN3, NEK6, NEK7, NEK9, NUP107, NUP133, NUP153, NUP155, NUP160, NUP188, NUP205, NUP210, NUP214, NUP35, NUP37, NUP43, NUP50, NUP54, NUP62, NUP85, NUP88, NUP93, NUP98, NUPL1, NUPL2, PLK1, POM121, PRKCA, PRKCB, RANBP2, SEH1L, TMPO, TPR, VRK1, VRK2]	TRUE
REACTOME:160214	Signaling by NOTCH1 in Cancer	0.467691	[-1]	[None]	8	14.0351	0.34065	1	{}	{}	[APH1B, HDAC2, HDAC8, HEY2, JAG2, MAML3, MIB1, NEURL1B]	[ADAM10, ADAM17, APH1A, APH1B, CCNC, CDK8, CREBBP, CUL1, DLL1, DLL4, EP300, FBXW7, HDAC1, HDAC10, HDAC11, HDAC2, HDAC3, HDAC4, HDAC5, HDAC6, HDAC7, HDAC8, HDAC9, HES1, HES5, HEY1, HEY2, HEYL, JAG1, JAG2, KAT2A, KAT2B, MAML1, MAML2, MAML3, MAMLD1, MIB1, MIB2, MYC, NCOR1, NCOR2, NCSTN, NEURL1, NEURL1B, NOTCH1, PSEN2, PSENEN, RBPJ, RBX1, RPS27A, SKP1, SNW1, TBL1X, TBL1XR1, UBA52, UBB, UBC]	TRUE
REACTOME:160243	Constitutive Signaling by NOTCH1 PEST Domain Mutants	0.467691	[-1]	[None]	8	14.0351	0.34065	1	{}	{}	[APH1B, HDAC2, HDAC8, HEY2, JAG2, MAML3, MIB1, NEURL1B]	[ADAM10, ADAM17, APH1A, APH1B, CCNC, CDK8, CREBBP, CUL1, DLL1, DLL4, EP300, FBXW7, HDAC1, HDAC10, HDAC11, HDAC2, HDAC3, HDAC4, HDAC5, HDAC6, HDAC7, HDAC8, HDAC9, HES1, HES5, HEY1, HEY2, HEYL, JAG1, JAG2, KAT2A, KAT2B, MAML1, MAML2, MAML3, MAMLD1, MIB1, MIB2, MYC, NCOR1, NCOR2, NCSTN, NEURL1, NEURL1B, NOTCH1, PSEN2, PSENEN, RBPJ, RBX1, RPS27A, SKP1, SNW1, TBL1X, TBL1XR1, UBA52, UBB, UBC]	TRUE
REACTOME:160248	Signaling by NOTCH1 HD+PEST Domain Mutants in Cancer	0.467691	[-1]	[None]	8	14.0351	0.34065	1	{}	{}	[APH1B, HDAC2, HDAC8, HEY2, JAG2, MAML3, MIB1, NEURL1B]	[ADAM10, ADAM17, APH1A, APH1B, CCNC, CDK8, CREBBP, CUL1, DLL1, DLL4, EP300, FBXW7, HDAC1, HDAC10, HDAC11, HDAC2, HDAC3, HDAC4, HDAC5, HDAC6, HDAC7, HDAC8, HDAC9, HES1, HES5, HEY1, HEY2, HEYL, JAG1, JAG2, KAT2A, KAT2B, MAML1, MAML2, MAML3, MAMLD1, MIB1, MIB2, MYC, NCOR1, NCOR2, NCSTN, NEURL1, NEURL1B, NOTCH1, PSEN2, PSENEN, RBPJ, RBX1, RPS27A, SKP1, SNW1, TBL1X, TBL1XR1, UBA52, UBB, UBC]	TRUE
REACTOME:160254	Constitutive Signaling by NOTCH1 HD+PEST Domain Mutants	0.467691	[-1]	[None]	8	14.0351	0.34065	1	{}	{}	[APH1B, HDAC2, HDAC8, HEY2, JAG2, MAML3, MIB1, NEURL1B]	[ADAM10, ADAM17, APH1A, APH1B, CCNC, CDK8, CREBBP, CUL1, DLL1, DLL4, EP300, FBXW7, HDAC1, HDAC10, HDAC11, HDAC2, HDAC3, HDAC4, HDAC5, HDAC6, HDAC7, HDAC8, HDAC9, HES1, HES5, HEY1, HEY2, HEYL, JAG1, JAG2, KAT2A, KAT2B, MAML1, MAML2, MAML3, MAMLD1, MIB1, MIB2, MYC, NCOR1, NCOR2, NCSTN, NEURL1, NEURL1B, NOTCH1, PSEN2, PSENEN, RBPJ, RBX1, RPS27A, SKP1, SNW1, TBL1X, TBL1XR1, UBA52, UBB, UBC]	TRUE
REACTOME:160301	Signaling by NOTCH1 PEST Domain Mutants in Cancer	0.467691	[-1]	[None]	8	14.0351	0.34065	1	{}	{}	[APH1B, HDAC2, HDAC8, HEY2, JAG2, MAML3, MIB1, NEURL1B]	[ADAM10, ADAM17, APH1A, APH1B, CCNC, CDK8, CREBBP, CUL1, DLL1, DLL4, EP300, FBXW7, HDAC1, HDAC10, HDAC11, HDAC2, HDAC3, HDAC4, HDAC5, HDAC6, HDAC7, HDAC8, HDAC9, HES1, HES5, HEY1, HEY2, HEYL, JAG1, JAG2, KAT2A, KAT2B, MAML1, MAML2, MAML3, MAMLD1, MIB1, MIB2, MYC, NCOR1, NCOR2, NCSTN, NEURL1, NEURL1B, NOTCH1, PSEN2, PSENEN, RBPJ, RBX1, RPS27A, SKP1, SNW1, TBL1X, TBL1XR1, UBA52, UBB, UBC]	TRUE
REACTOME:1275	Mitotic Anaphase	0.459176	[-1]	[None]	22	12.7907	0.347395	1	{}	{}	[BUB1, BUB3, CDCA5, CENPA, CENPI, CENPN, ERCC6L, HDAC8, INCENP, KIF18A, KIF2C, LMNB1, MAD1L1, PDS5A, PLK1, PSMD1, PTTG1, RANBP2, SMC1A, SMC3, UBE2D1, UBE2E1]	[AHCTF1, ANAPC1, ANAPC10, ANAPC11, ANAPC2, ANAPC4, ANAPC5, ANAPC7, ANKLE2, APITD1, APITD1-CORT, AURKB, B9D2, BANF1, BIRC5, BUB1, BUB1B, BUB3, CASC5, CDC16, CDC20, CDC23, CDC26, CDC27, CDCA5, CDCA8, CENPA, CENPC, CENPE, CENPF, CENPH, CENPI, CENPK, CENPL, CENPM, CENPN, CENPO, CENPP, CENPQ, CENPT, CENPU, CKAP5, CLASP1, CLASP2, CLIP1, DSN1, EMD, ERCC6L, ESPL1, HDAC8, INCENP, ITGB3BP, KIF18A, KIF2A, K…	TRUE
REACTOME:1041	Inhibition of the proteolytic activity of APC/C required for the onset of anaphase by mitotic spindle checkpoint components	0.457302	[-1]	[None]	3	16.6667	0.348898	1	{}	{}	[BUB3, UBE2D1, UBE2E1]	[ANAPC1, ANAPC10, ANAPC11, ANAPC2, ANAPC4, ANAPC5, ANAPC7, BUB1B, BUB3, CDC16, CDC20, CDC23, CDC26, CDC27, MAD2L1, UBE2C, UBE2D1, UBE2E1]	TRUE
REACTOME:1072	Inactivation of APC/C via direct inhibition of the APC/C complex	0.457302	[-1]	[None]	3	16.6667	0.348898	1	{}	{}	[BUB3, UBE2D1, UBE2E1]	[ANAPC1, ANAPC10, ANAPC11, ANAPC2, ANAPC4, ANAPC5, ANAPC7, BUB1B, BUB3, CDC16, CDC20, CDC23, CDC26, CDC27, MAD2L1, UBE2C, UBE2D1, UBE2E1]	TRUE
REACTOME:118798	Pre-NOTCH Processing in Golgi	0.457302	[-1]	[None]	3	16.6667	0.348898	1	{}	{}	[ATP2A3, NOTCH3, ST3GAL3]	[ATP2A1, ATP2A2, ATP2A3, B4GALT1, FURIN, LFNG, MFNG, NOTCH1, NOTCH2, NOTCH3, NOTCH4, RAB6A, RFNG, SEL1L, ST3GAL3, ST3GAL4, ST3GAL6, TMED2]	TRUE
REACTOME:120916	Oxygen-dependent proline hydroxylation of Hypoxia-inducible Factor Alpha	0.457302	[-1]	[None]	3	16.6667	0.348898	1	{}	{}	[CUL2, EGLN3, UBE2D1]	[CUL2, EGLN1, EGLN2, EGLN3, EPAS1, HIF1A, HIF3A, RBX1, RPS27A, TCEB1, TCEB2, UBA52, UBB, UBC, UBE2D1, UBE2D2, UBE2D3, VHL]	TRUE
REACTOME:268444	Miscellaneous transport and binding events	0.457302	[-1]	[None]	3	16.6667	0.348898	1	{}	{}	[ADD2, ANKH, NIPAL4]	[ADD1, ADD2, ADD3, ANKH, AZGP1, CTNS, DMTN, MAGT1, MMGT1, MRS2, NIPA1, NIPA2, NIPAL1, NIPAL2, NIPAL3, NIPAL4, PIP, TUSC3]	TRUE
REACTOME:355197	SHC-mediated cascade:FGFR3	0.457302	[-1]	[None]	3	16.6667	0.348898	1	{}	{}	[FGF1, FGF5, FGFR3]	[FGF1, FGF16, FGF17, FGF18, FGF2, FGF20, FGF23, FGF4, FGF5, FGF8, FGF9, FGFR3, GRB2, HRAS, KRAS, NRAS, SHC1, SOS1]	TRUE
REACTOME:115755	Signaling by ERBB2	0.455522	[-1]	[None]	21	12.8049	0.350331	1	{}	{}	[ADCY2, ADCY4, CD86, CDK1, FGF1, FGF22, FGF5, FGFR3, IRS2, KIT, LCK, NRG1, PDGFA, PDGFB, PDGFRB, PIK3CD, PIK3R2, PIK3R3, PRKAR1B, PRKCE, VAV1]	[ADCY1, ADCY2, ADCY3, ADCY4, ADCY5, ADCY6, ADCY7, ADCY8, ADCY9, ADRBK1, AGO1, AGO2, AGO3, AGO4, AHCYL1, AKT1, AKT1S1, AKT2, AKT3, BAD, BTC, CALM1, CALM2, CALM3, CAMK4, CASP9, CD19, CD28, CD80, CD86, CDC37, CDK1, CDKN1A, CDKN1B, CHUK, CREB1, CUL5, EGF, EGFR, ERBB2, ERBB2IP, ERBB3, ERBB4, EREG, FGF1, FGF10, FGF16, FGF17, FGF18, FGF19, FGF2, FGF20, FGF22, FGF23, FGF3, FGF4, FGF5, FGF6, FGF7, FGF8, F…	TRUE
REACTOME:120966	Gastrin-CREB signalling pathway via PKC and MAPK	0.45307	[-1]	[None]	27	12.6168	0.352314	1	{}	{}	[ADRA1A, CDK1, CYSLTR2, DGKG, DGKH, FFAR2, GNA14, GNG2, GNG4, GNG7, GPR4, KALRN, LPAR1, LTB4R, MGLL, MMP3, NMU, P2RY1, PIK3R2, PIK3R3, PLCB1, PLCB2, PLCB4, PRKCE, PTAFR, RPS6KA2, UTS2B]	[ADRA1A, ADRA1B, ADRA1D, ADRBK1, AGT, AGTR1, ANXA1, APLF, APP, ARHGEF25, AVP, AVPR1A, AVPR1B, BDKRB1, BDKRB2, BRS3, CASR, CCK, CCKAR, CCKBR, CCL23, CDK1, CHRM1, CHRM3, CHRM5, CREB1, CYSLTR1, CYSLTR2, DAGLA, DAGLB, DGKA, DGKB, DGKD, DGKE, DGKG, DGKH, DGKI, DGKK, DGKQ, DGKZ, EDN1, EDN2, EDN3, EDNRA, EDNRB, EGFR, F2, F2R, F2RL1, F2RL2, F2RL3, FFAR1, FFAR2, FFAR3, GAST, GCG, GCGR, GHRL, GHSR, GNA11, …	TRUE
WP:2059	Alzheimers Disease	0.452143	[-1]	[None]	11	13.4146	0.353067	1	{}	{}	[APOE, ATP2A3, CACNA1D, CALML3, IDE, MAPT, MME, PLCB1, PLCB2, PLCB4, SNCA]	[100510228, 100510450, 100510514, ADAM10, ADAM17, APAF1, APBB1, APH1A, APOE, APP, ATF6, ATP2A1, ATP2A2, ATP2A3, BACE1, BAD, BID, CACNA1C, CACNA1D, CACNA1F, CACNA1S, CALM1, CALM2, CALM3, CALML3, CALML5, CAPN1, CAPN2, CASP12, CASP3, CASP7, CASP8, CASP9, CDK5, CDK5R1, CHP1, CHP2, CYCS, EIF2AK3, ERN1, FADD, FAS, GAPDH, GNAQ, GRIN1, GRIN2A, GRIN2B, GRIN2C, GRIN2D, GSK3B, HSD17B10, IDE, IL1B, ITPR1, IT…	TRUE
REACTOME:899	S Phase	0.45158	[-1]	[None]	16	13.0081	0.353525	1	{}	{}	[CCNA2, CCND1, CDC25A, CDC25B, CDC6, CDCA5, ESCO1, ESCO2, FEN1, MCM2, MNAT1, PCNA, PDS5A, PSMD1, SMC1A, SMC3]	[APEX1, CCNA1, CCNA2, CCND1, CCNE1, CCNE2, CCNH, CDC25A, CDC25B, CDC45, CDC6, CDCA5, CDK2, CDK4, CDK7, CDKN1A, CDKN1B, CDT1, CKS1B, CUL1, DNA2, ESCO1, ESCO2, FEN1, FZR1, GINS1, GINS2, GINS4, LIG1, MAX, MCM2, MCM3, MCM5, MCM6, MCM7, MCM8, MNAT1, MYC, ORC1, ORC2, ORC3, ORC4, ORC5, ORC6, PCNA, PDS5A, PDS5B, POLA1, POLA2, POLD1, POLD2, POLD3, POLD4, POLE, POLE2, PRIM1, PRIM2, PSMA1, PSMA2, PSMA3, PSM…	TRUE
KEGG:00601	Glycosphingolipid biosynthesis	0.447359	[-1]	[None]	4	15.3846	0.356978	1	{}	{}	[B3GNT5, FUT2, ST3GAL3, ST8SIA1]	[ABO, B3GALT1, B3GALT2, B3GALT5, B3GNT1, B3GNT2, B3GNT3, B3GNT4, B3GNT5, B4GALT1, B4GALT2, B4GALT3, B4GALT4, FUT1, FUT2, FUT3, FUT4, FUT5, FUT6, FUT7, FUT9, GCNT2, ST3GAL3, ST3GAL4, ST3GAL6, ST8SIA1]	TRUE
REACTOME:355225	SHC-mediated cascade:FGFR2	0.447359	[-1]	[None]	4	15.3846	0.356978	1	{}	{}	[FGF1, FGF22, FGF5, FRS3]	[FGF1, FGF10, FGF16, FGF17, FGF18, FGF2, FGF20, FGF22, FGF23, FGF3, FGF4, FGF5, FGF6, FGF7, FGF8, FGF9, FGFR2, FRS2, FRS3, GRB2, HRAS, KRAS, NRAS, PTPN11, SHC1, SOS1]	TRUE
REACTOME:264125	Signaling by WNT in cancer	0.443666	[-1]	[None]	5	14.7059	0.360026	1	{}	{}	[APC, DKK1, FZD8, RNF43, TNKS2]	[AMER1, APC, AXIN1, CSNK1A1, CTBP1, CTBP2, CTNNB1, DKK1, DKK2, DKK4, FZD4, FZD5, FZD6, FZD8, GSK3B, KREMEN1, KREMEN2, LRP5, LRP6, PORCN, PPP2CA, PPP2CB, PPP2R1A, PPP2R1B, PPP2R5A, PPP2R5B, PPP2R5C, PPP2R5D, PPP2R5E, RNF43, TCF7L2, TNKS, TNKS2, WNT3A]	TRUE
REACTOME:264548	EPHA-mediated growth cone collapse	0.443666	[-1]	[None]	5	14.7059	0.360026	1	{}	{}	[EFNA1, EFNA5, EPHA1, MYH14, NGEF]	[EFNA1, EFNA2, EFNA3, EFNA4, EFNA5, EPHA1, EPHA10, EPHA2, EPHA3, EPHA4, EPHA5, EPHA6, EPHA7, EPHA8, FYN, HSP90AA1, KDR, LYN, MYH10, MYH11, MYH14, MYH9, MYL12B, MYL6, MYL9, NGEF, PTK2, RHOA, ROCK1, ROCK2, SHB, SRC, VEGFA, YES1]	TRUE
REACTOME:355227	Negative regulation of FGFR2 signaling	0.443666	[-1]	[None]	5	14.7059	0.360026	1	{}	{}	[CBL, FGF1, FGF22, FGF5, SPRY2]	[BRAF, CBL, FGF1, FGF10, FGF16, FGF17, FGF18, FGF2, FGF20, FGF22, FGF23, FGF3, FGF4, FGF5, FGF6, FGF7, FGF8, FGF9, FGFR2, FRS2, GRB2, MAPK1, MAPK3, MKNK1, PPP2CA, PPP2CB, PPP2R1A, PTPN11, RPS27A, SPRY2, SRC, UBA52, UBB, UBC]	TRUE
REACTOME:355372	RHO GTPases Activate WASPs and WAVEs	0.443666	[-1]	[None]	5	14.7059	0.360026	1	{}	{}	[ACTR3, BTK, NCKAP1, WAS, WASF3]	[ABI1, ABI2, ABL1, ACTB, ACTG1, ACTR2, ACTR3, ARPC1A, ARPC2, ARPC3, ARPC4, ARPC5, BAIAP2, BRK1, BTK, CDC42, CYFIP1, CYFIP2, GRB2, MAPK1, MAPK3, NCK1, NCKAP1, NCKIPSD, PTK2, RAC1, WAS, WASF1, WASF2, WASF3, WASL, WIPF1, WIPF2, WIPF3]	TRUE
REACTOME:267624	Cargo trafficking to the periciliary membrane	0.443452	[-1]	[None]	7	14	0.360204	1	{}	{}	[BBS5, BBS9, EXOC4, EXOC5, EXOC6, PKD2, RP2]	[ARF4, ARL13B, ARL3, ARL6, ASAP1, BBIP1, BBS1, BBS10, BBS12, BBS2, BBS4, BBS5, BBS7, BBS9, CCT2, CCT3, CCT4, CCT5, CCT8, CNGA2, CNGA4, CNGB1, CYS1, EXOC1, EXOC2, EXOC3, EXOC4, EXOC5, EXOC6, EXOC7, EXOC8, GBF1, INPP5E, LZTFL1, MCHR1, NPHP3, PDE6D, PKD1, PKD2, RAB11A, RAB11FIP3, RAB3IP, RAB8A, RHO, RP2, SMO, SSTR3, TCP1, TTC8, UNC119B]	TRUE
REACTOME:18274	Glucagon-like Peptide-1 (GLP1) regulates insulin secretion	0.442807	[-1]	[None]	6	14.2857	0.360739	1	{}	{}	[GNG2, GNG4, GNG7, PRKAR1B, RAPGEF3, RAPGEF4]	[ADCY5, ADCY6, ADCY8, AKAP5, GCG, GLP1R, GNAS, GNB1, GNB2, GNB3, GNB4, GNB5, GNG10, GNG11, GNG12, GNG13, GNG2, GNG3, GNG4, GNG5, GNG7, GNG8, GNGT1, GNGT2, IQGAP1, ITPR1, ITPR2, ITPR3, KCNB1, KCNC2, KCNG2, KCNS3, PRKACA, PRKACB, PRKACG, PRKAR1A, PRKAR1B, PRKAR2A, PRKAR2B, RAP1A, RAPGEF3, RAPGEF4]	TRUE
REACTOME:22237	Netrin-1 signaling	0.442807	[-1]	[None]	6	14.2857	0.360739	1	{}	{}	[ABLIM1, ABLIM2, NTN1, NTN4, SLIT3, UNC5B]	[ABLIM1, ABLIM2, ABLIM3, AGAP2, CDC42, DCC, DOCK1, EZR, FYN, HFE2, MYO10, NCK1, NEO1, NTN1, NTN4, PITPNA, PLCG1, PRKCQ, PTK2, PTPN11, RAC1, RGMA, RGMB, ROBO1, SIAH1, SIAH2, SLIT1, SLIT2, SLIT3, SRC, TRIO, TRPC1, TRPC3, TRPC4, TRPC5, TRPC6, TRPC7, UNC5A, UNC5B, UNC5C, UNC5D, WASL]	TRUE
REACTOME:6828	APC/C-mediated degradation of cell cycle proteins	0.43366	[-1]	[None]	11	13.253	0.368418	1	{}	{}	[BUB3, CCNA2, CCNB1, CDK1, FBXO5, NEK2, PLK1, PSMD1, PTTG1, UBE2D1, UBE2E1]	[ANAPC1, ANAPC10, ANAPC11, ANAPC2, ANAPC4, ANAPC5, ANAPC7, AURKA, AURKB, BTRC, BUB1B, BUB3, CCNA1, CCNA2, CCNB1, CDC14A, CDC16, CDC20, CDC23, CDC26, CDC27, CDK1, CDK2, CUL1, FBXO5, FZR1, MAD2L1, NEK2, PLK1, PSMA1, PSMA2, PSMA3, PSMA4, PSMA5, PSMA6, PSMA7, PSMA8, PSMB1, PSMB10, PSMB11, PSMB2, PSMB3, PSMB4, PSMB5, PSMB6, PSMB7, PSMB8, PSMB9, PSMC1, PSMC2, PSMC3, PSMC4, PSMC5, PSMC6, PSMD1, PSMD10, …	TRUE
REACTOME:15295	Opioid Signalling	0.43366	[-1]	[None]	11	13.253	0.368418	1	{}	{}	[ADCY2, ADCY4, GNAO1, GNG2, GNG4, GNG7, LOC729966, PLCB1, PLCB2, PLCB4, PRKAR1B]	[ADCY1, ADCY2, ADCY3, ADCY4, ADCY5, ADCY6, ADCY7, ADCY8, ADCY9, ADRBK1, AHCYL1, CALM1, CALM2, CALM3, CAMK4, CDK5, CREB1, GNAI1, GNAI2, GNAI3, GNAL, GNAO1, GNAT2, GNAT3, GNAZ, GNB1, GNB2, GNB3, GNB4, GNB5, GNG10, GNG11, GNG12, GNG13, GNG2, GNG3, GNG4, GNG5, GNG7, GNG8, GNGT1, GNGT2, ITPR1, ITPR2, ITPR3, LOC729966, MAPK1, OPRM1, PDE1A, PDE1B, PDE1C, PDE4A, PDE4B, PDE4C, PDE4D, PDYN, PLA2G4A, PLCB1,…	TRUE
REACTOME:21279	Regulation of mitotic cell cycle	0.43366	[-1]	[None]	11	13.253	0.368418	1	{}	{}	[BUB3, CCNA2, CCNB1, CDK1, FBXO5, NEK2, PLK1, PSMD1, PTTG1, UBE2D1, UBE2E1]	[ANAPC1, ANAPC10, ANAPC11, ANAPC2, ANAPC4, ANAPC5, ANAPC7, AURKA, AURKB, BTRC, BUB1B, BUB3, CCNA1, CCNA2, CCNB1, CDC14A, CDC16, CDC20, CDC23, CDC26, CDC27, CDK1, CDK2, CUL1, FBXO5, FZR1, MAD2L1, NEK2, PLK1, PSMA1, PSMA2, PSMA3, PSMA4, PSMA5, PSMA6, PSMA7, PSMA8, PSMB1, PSMB10, PSMB11, PSMB2, PSMB3, PSMB4, PSMB5, PSMB6, PSMB7, PSMB8, PSMB9, PSMC1, PSMC2, PSMC3, PSMC4, PSMC5, PSMC6, PSMD1, PSMD10, …	TRUE
KEGG:05160	Hepatitis C	0.426082	[-1]	[None]	17	12.782	0.374902	1	{}	{}	[CLDN1, CLDN14, CLDN15, CLDN4, CLDN5, IL8, LDLR, MAPK10, OAS2, OCLN, PIK3CD, PIK3R2, PIK3R3, PIK3R5, PPP2R2B, SOCS3, SOS2]	[AKT1, AKT2, AKT3, ARAF, BAD, BRAF, CD81, CDKN1A, CHUK, CLDN1, CLDN10, CLDN11, CLDN14, CLDN15, CLDN16, CLDN17, CLDN18, CLDN19, CLDN2, CLDN20, CLDN22, CLDN23, CLDN24, CLDN25, CLDN3, CLDN4, CLDN5, CLDN6, CLDN7, CLDN8, CLDN9, DDX58, EGF, EGFR, EIF2AK1, EIF2AK2, EIF2AK3, EIF2AK4, EIF2S1, EIF3E, GRB2, GSK3B, HRAS, IFIT1, IFIT1B, IFNA1, IFNA10, IFNA13, IFNA14, IFNA16, IFNA17, IFNA2, IFNA21, IFNA4, IFNA…	TRUE
REACTOME:355146	Phospholipase C-mediated cascade; FGFR2	0.420153	[-1]	[None]	7	13.7255	0.380055	1	{}	{}	[ADCY2, ADCY4, FGF1, FGF22, FGF5, PRKAR1B, PRKCE]	[ADCY1, ADCY2, ADCY3, ADCY4, ADCY5, ADCY6, ADCY7, ADCY8, ADCY9, ADRBK1, AHCYL1, CALM1, CALM2, CALM3, CAMK4, CREB1, FGF1, FGF10, FGF16, FGF17, FGF18, FGF2, FGF20, FGF22, FGF23, FGF3, FGF4, FGF5, FGF6, FGF7, FGF8, FGF9, FGFR2, ITPR1, ITPR2, ITPR3, PDE1A, PDE1B, PDE1C, PLCG1, PRKACA, PRKACB, PRKACG, PRKAR1A, PRKAR1B, PRKAR2A, PRKAR2B, PRKCA, PRKCD, PRKCE, PRKCG]	TRUE
WP:2001	Adipocyte TarBase	0.417743	[-1]	[None]	3	15.7895	0.382171	1	{}	{}	[CEBPB, CYP1B1, FADS1]	[100505793, 653884, CAP1, CEBPB, CSRP1, CYP1B1, ELOVL5, FADS1, HIPK3, IGF2R, LPL, PHC2, PICALM, SMAD3, SRSF10, SRSF9, TGFBR2, TMED10, TMEM43]	TRUE
REACTOME:9509	Gap junction assembly	0.417743	[-1]	[None]	3	15.7895	0.382171	1	{}	{}	[GJA1, GJA3, GJB2]	[GJA1, GJA10, GJA3, GJA4, GJA5, GJA8, GJA9, GJB1, GJB2, GJB3, GJB4, GJB5, GJB6, GJB7, GJC1, GJC2, GJD2, GJD3, GJD4]	TRUE
KEGG:04550	Signaling pathways regulating pluripotency of stem cells	0.416637	[-1]	[None]	18	12.6761	0.383145	1	{}	{}	[APC, BMP4, FGFR3, FZD3, FZD8, ID1, ID3, IGF1, LIF, MEIS1, PIK3CD, PIK3R2, PIK3R3, PIK3R5, REST, RIF1, WNT4, WNT9B]	[ACVR1, ACVR1B, ACVR1C, ACVR2A, ACVR2B, AKT1, AKT2, AKT3, APC, APC2, AXIN1, AXIN2, BMI1, BMP2, BMP4, BMPR1A, BMPR1B, BMPR2, COMMD3-BMI1, CTNNB1, DLX5, DUSP9, DVL1, DVL2, DVL3, ESRRB, ESX1, FGF2, FGFR1, FGFR2, FGFR3, FGFR4, FZD1, FZD10, FZD2, FZD3, FZD4, FZD5, FZD6, FZD7, FZD8, FZD9, GRB2, GSK3B, HAND1, HESX1, HNF1A, HOXB1, HRAS, ID1, ID2, ID3, ID4, IGF1, IGF1R, IL6ST, INHBA, INHBB, INHBC, INHBE, …	TRUE
WP:1550	Proteins and DNA Sequences in Cardicac Structures	0.414924	[-1]	[None]	4	14.8148	0.384659	1	{}	{}	[GATA4, RUNX2, SMAD6, TBX1]	[ATP2A2, BMP2, FGF10, FGF8, GATA4, HAND1, HAND2, JAG1, MEF2C, NFATC1, NFATC2, NFATC3, NFATC4, NKX2-5, NOTCH1, PITX2, PTPN11, RUNX2, SHH, SMAD6, SMARCD3, SMYD1, TBX1, TBX2, TBX5, TFAP2B, TGFB1]	TRUE
REACTOME:15457	G-protein activation	0.414924	[-1]	[None]	4	14.8148	0.384659	1	{}	{}	[GNAO1, GNG2, GNG4, GNG7]	[GNAI1, GNAI2, GNAI3, GNAO1, GNAT2, GNAT3, GNAZ, GNB1, GNB2, GNB3, GNB4, GNB5, GNG10, GNG11, GNG12, GNG13, GNG2, GNG3, GNG4, GNG5, GNG7, GNG8, GNGT1, GNGT2, OPRM1, PDYN, POMC]	TRUE
REACTOME:121120	Keratan sulfate biosynthesis	0.414924	[-1]	[None]	4	14.8148	0.384659	1	{}	{}	[B3GNT7, B4GALT6, FMOD, ST3GAL3]	[B3GNT1, B3GNT2, B3GNT3, B3GNT4, B3GNT7, B4GALT1, B4GALT2, B4GALT3, B4GALT4, B4GALT5, B4GALT6, CHST1, CHST2, CHST5, CHST6, FMOD, KERA, LUM, OGN, OMD, PRELP, SLC35D2, ST3GAL1, ST3GAL2, ST3GAL3, ST3GAL4, ST3GAL6]	TRUE
KEGG:04916	Melanogenesis	0.408327	[-1]	[None]	13	12.8713	0.390547	1	{}	{}	[ADCY2, ADCY4, CALML3, CREB3L1, FZD3, FZD8, GNAO1, KIT, PLCB1, PLCB2, PLCB4, WNT4, WNT9B]	[ADCY1, ADCY2, ADCY3, ADCY4, ADCY5, ADCY6, ADCY7, ADCY8, ADCY9, ASIP, CALM1, CALM2, CALM3, CALML3, CALML5, CALML6, CAMK2A, CAMK2B, CAMK2D, CAMK2G, CREB1, CREB3, CREB3L1, CREB3L2, CREB3L3, CREB3L4, CREBBP, CTNNB1, DCT, DVL1, DVL2, DVL3, EDN1, EDNRB, EP300, FZD1, FZD10, FZD2, FZD3, FZD4, FZD5, FZD6, FZD7, FZD8, FZD9, GNAI1, GNAI2, GNAI3, GNAO1, GNAQ, GNAS, GSK3B, HRAS, KIT, KITLG, KRAS, LEF1, MAP2K…	TRUE
WP:1403	AMPK signaling	0.407054	[-1]	[None]	9	13.2353	0.391693	1	{}	{}	[ADRA1A, CCNA2, CCNB1, HMGCR, PIK3CD, PIK3R2, PIK3R3, PLCB1, SLC2A4]	[ACACA, ACACB, ADIPOQ, ADIPOR1, ADIPOR2, ADRA1A, ADRA1B, AKT1, AKT2, CAB39, CAMKK1, CAMKK2, CCNA1, CCNA2, CCNB1, CDKN1A, CPT1A, CPT1B, CPT1C, CRTC2, EEF2, EEF2K, EIF4EBP1, ELAVL1, FASN, GYS1, GYS2, HMGCR, HNF4A, INS-IGF2, INSR, LEP, LEPR, LIPE, MEF2BNB, MTOR, PFKFB3, PIK3C3, PIK3CA, PIK3CB, PIK3CD, PIK3CG, PIK3R1, PIK3R2, PIK3R3, PLCB1, PPARGC1B, PRKAA1, PRKAA2, PRKAB1, PRKAB2, PRKACB, PRKACG, PR…	TRUE
KEGG:05120	Epithelial cell signaling in Helicobacter pylori infection	0.407054	[-1]	[None]	9	13.2353	0.391693	1	{}	{}	[ATP6V0A4, ATP6V0D2, ATP6V1B1, CXCL1, CXCR2, IL8, JAM2, MAPK10, PTPRZ1]	[ADAM10, ADAM17, ATP6AP1, ATP6V0A1, ATP6V0A2, ATP6V0A4, ATP6V0B, ATP6V0C, ATP6V0D1, ATP6V0D2, ATP6V0E1, ATP6V0E2, ATP6V1A, ATP6V1B1, ATP6V1B2, ATP6V1C1, ATP6V1C2, ATP6V1D, ATP6V1E1, ATP6V1E2, ATP6V1F, ATP6V1G1, ATP6V1G2, ATP6V1G3, ATP6V1H, CASP3, CCL5, CDC42, CHUK, CSK, CXCL1, CXCR1, CXCR2, EGFR, F11R, GIT1, HBEGF, IGSF5, IKBKB, IKBKG, IL8, JAM2, JAM3, JUN, LYN, MAP2K4, MAP3K14, MAPK10, MAPK11, M…	TRUE
KEGG:04730	Long-term depression	0.402552	[-1]	[None]	8	13.3333	0.395774	1	{}	{}	[CACNA1A, GNAO1, GUCY1B3, IGF1, PLCB1, PLCB2, PLCB4, RYR1]	[ARAF, BRAF, CACNA1A, CRH, CRHR1, GNA11, GNA12, GNA13, GNAI1, GNAI2, GNAI3, GNAO1, GNAQ, GNAS, GNAZ, GRIA1, GRIA2, GRIA3, GRID2, GRM1, GUCY1A2, GUCY1A3, GUCY1B3, HRAS, IGF1, IGF1R, ITPR1, ITPR2, ITPR3, JMJD7-PLA2G4B, KRAS, LYN, MAP2K1, MAP2K2, MAPK1, MAPK3, NOS1, NRAS, PLA2G4A, PLA2G4B, PLA2G4C, PLA2G4D, PLA2G4E, PLA2G4F, PLCB1, PLCB2, PLCB3, PLCB4, PPP1R17, PPP2CA, PPP2CB, PPP2R1A, PPP2R1B, PRKC…	TRUE
KEGG:00310	Lysine degradation	0.398001	[-1]	[None]	7	13.4615	0.399944	1	{}	{}	[ACAT2, BBOX1, CAMKMT, COLGALT2, SETD7, TMLHE, WHSC1]	[AADAT, AASS, ACAT1, ACAT2, ALDH1B1, ALDH2, ALDH3A2, ALDH7A1, ALDH9A1, ASH1L, BBOX1, CAMKMT, COLGALT1, COLGALT2, DLST, DOT1L, ECHS1, EHHADH, EHMT1, EHMT2, GCDH, HADH, HADHA, HYKK, KMT2A, KMT2B, KMT2C, KMT2D, KMT2E, NSD1, OGDH, OGDHL, PHYKPL, PIPOX, PLOD1, PLOD2, PLOD3, SETD1A, SETD1B, SETD2, SETD7, SETD8, SETDB1, SETDB2, SETMAR, SUV39H1, SUV39H2, SUV420H1, SUV420H2, TMLHE, WHSC1, WHSC1L1]	TRUE
REACTOME:147797	Regulation of cholesterol biosynthesis by SREBP (SREBF)	0.398001	[-1]	[None]	7	13.4615	0.399944	1	{}	{}	[HMGCR, IDI1, INSIG1, MBTPS2, SEC24A, SEC24B, SQLE]	[ACACA, ACACB, CARM1, CHD9, CREBBP, CYP51A1, DHCR7, ELOVL6, FASN, FDFT1, FDPS, GGPS1, GPAM, HELZ2, HMGCR, IDI1, INSIG1, INSIG2, KPNB1, LSS, MBTPS1, MBTPS2, MED1, MTF1, MVD, MVK, NCOA1, NCOA2, NCOA6, NFYA, NFYB, NFYC, PMVK, PPARA, RAN, RXRA, SAR1B, SCAP, SEC23A, SEC24A, SEC24B, SEC24C, SEC24D, SMARCD3, SP1, SQLE, SREBF1, SREBF2, TBL1X, TBL1XR1, TGS1, TM7SF2]	TRUE
KEGG:05168	Herpes simplex infection	0.390579	[-1]	[None]	23	12.3656	0.406837	1	{}	{}	[C3, CD74, CDK1, CLOCK, HLA-A, HLA-B, HLA-C, HLA-DMA, HLA-DMB, HLA-DOA, HLA-DPA1, HLA-DQB1, HLA-DRB5, HLA-F, HLA-G, IL15, MAPK10, OAS2, PER2, PILRA, SOCS3, TAF5, TRAF1]	[ALYREF, ARNTL, C1QBP, C3, C5, CASP3, CASP8, CCL2, CCL5, CD74, CDC34, CDK1, CDK2, CFP, CHUK, CLOCK, CREBBP, CSNK2A1, CSNK2A2, CSNK2B, CUL1, CYCS, DAXX, DDX58, EEF1D, EIF2AK1, EIF2AK2, EIF2AK3, EIF2AK4, EIF2S1, EP300, FADD, FAS, FASLG, FOS, GLTSCR2, GTF2I, GTF2IRD1, HCFC1, HCFC2, HLA-A, HLA-B, HLA-C, HLA-DMA, HLA-DMB, HLA-DOA, HLA-DOB, HLA-DPA1, HLA-DPB1, HLA-DQA1, HLA-DQA2, HLA-DQB1, HLA-DRA, HLA…	TRUE
WP:1449	Regulation of toll-like receptor signaling pathway	0.390447	[-1]	[None]	18	12.5	0.406961	1	{}	{}	[BTK, CD14, CD86, CXCL10, IL8, MAPK10, PIK3CD, PIK3R2, PIK3R3, PIK3R5, PLK1, PTPN6, RNF216, SMAD6, SYK, TLR4, TMED7, TNFAIP3]	[100509672, 100509916, 100510195, AKT1, AKT2, AKT3, BTK, CASP8, CCL3, CCL4, CCL5, CD14, CD180, CD40, CD80, CD86, CHUK, CISH, CTNNAL1, CUEDC2, CXCL10, CXCL11, CXCL9, CYLD, FADD, FBXW5, FOS, IFNA1, IFNA10, IFNA13, IFNA14, IFNA16, IFNA17, IFNA2, IFNA21, IFNA4, IFNA5, IFNA6, IFNA7, IFNA8, IFNAR1, IFNAR2, IFNB1, IKBKB, IKBKE, IKBKG, IL12A, IL12B, IL1B, IL6, IL8, IRAK1, IRAK2, IRAK3, IRAK4, IRF3, IRF5,…	TRUE
REACTOME:6769	Activation of ATR in response to replication stress	0.388996	[-1]	[None]	5	13.8889	0.408323	1	{}	{}	[CDC25A, CDC6, DBF4, MCM10, MCM2]	[ATR, ATRIP, CDC25A, CDC25C, CDC45, CDC6, CDC7, CDK2, CHEK1, CLSPN, DBF4, HUS1, MCM10, MCM2, MCM3, MCM5, MCM6, MCM7, MCM8, ORC1, ORC2, ORC3, ORC4, ORC5, ORC6, RAD1, RAD17, RAD9A, RAD9B, RFC2, RFC3, RFC4, RFC5, RPA1, RPA2, RPA3]	TRUE
REACTOME:355584	FRS-mediated FGFR1 signaling	0.388996	[-1]	[None]	5	13.8889	0.408323	1	{}	{}	[CDK1, FGF1, FGF22, FGF5, FRS3]	[CDK1, FGF1, FGF10, FGF17, FGF2, FGF20, FGF22, FGF23, FGF3, FGF4, FGF5, FGF6, FGF8, FGF9, FGFR1, FRS2, FRS3, GRB2, HRAS, IL6, IL6R, IL6ST, JAK1, JAK2, KL, KRAS, MAP2K1, MAP2K2, MAPK1, MAPK3, NRAS, PTPN11, RAF1, SOS1, TYK2, YWHAB]	TRUE
REACTOME:268265	Assembly of the primary cilium	0.385863	[-1]	[None]	22	12.3596	0.411279	1	{}	{}	[AKAP9, BBS5, BBS9, CDK1, CEP78, CEP97, EXOC4, EXOC5, EXOC6, IFT43, KIF17, KIF24, KIF3B, KIF3C, NEK2, PKD2, PLK1, PLK4, RP2, TNPO1, TUBA4A, TUBB4B]	[ACTR1A, AKAP9, ARF4, ARL13B, ARL3, ARL6, ASAP1, ATAT1, B9D1, B9D2, BBIP1, BBS1, BBS10, BBS12, BBS2, BBS4, BBS5, BBS7, BBS9, C2CD3, CC2D2A, CCP110, CCT2, CCT3, CCT4, CCT5, CCT8, CDK1, CDK5RAP2, CENPJ, CEP131, CEP135, CEP152, CEP162, CEP164, CEP192, CEP250, CEP290, CEP41, CEP57, CEP63, CEP70, CEP72, CEP76, CEP78, CEP83, CEP89, CEP97, CETN2, CKAP5, CLASP1, CLUAP1, CNGA2, CNGA4, CNGB1, CNTRL, CSNK1D…	TRUE
KEGG:00760	Nicotinate and nicotinamide metabolism	0.384906	[-1]	[None]	4	14.2857	0.412187	1	{}	{}	[NMNAT1, NMNAT3, NNMT, NT5E]	[AOX1, BST1, CD38, ENPP1, ENPP3, NADK, NADSYN1, NAMPT, NAPRT1, NMNAT1, NMNAT2, NMNAT3, NMRK1, NMRK2, NNMT, NNT, NT5C, NT5C1A, NT5C1B, NT5C1B-RDH14, NT5C2, NT5C3A, NT5C3B, NT5E, NT5M, NUDT12, PNP, QPRT]	TRUE
REACTOME:18339	Adrenaline,noradrenaline inhibits insulin secretion	0.384906	[-1]	[None]	4	14.2857	0.412187	1	{}	{}	[CACNA1D, GNG2, GNG4, GNG7]	[ADCY5, ADCY6, ADRA2A, ADRA2C, CACNA1C, CACNA1D, CACNA2D2, CACNB2, CACNB3, GNAI1, GNAI2, GNB1, GNB2, GNB3, GNB4, GNB5, GNG10, GNG11, GNG12, GNG13, GNG2, GNG3, GNG4, GNG5, GNG7, GNG8, GNGT1, GNGT2]	TRUE
REACTOME:263991	VEGFR2 mediated vascular permeability	0.384906	[-1]	[None]	4	14.2857	0.412187	1	{}	{}	[JUP, VAV1, VAV2, VAV3]	[AKT1, AKT2, AKT3, CALM1, CALM2, CALM3, CAV1, CDH5, CTNNA1, CTNNB1, CTNND1, HSP90AA1, JUP, MAPKAP1, MLST8, MTOR, NOS3, PAK1, PAK2, PAK3, PDPK1, RAC1, RICTOR, THEM4, TRIB3, VAV1, VAV2, VAV3]	TRUE
WP:43	cytochrome P450	0.382756	[-1]	[None]	8	13.1148	0.414232	1	{}	{}	[CYP19A1, CYP1B1, CYP26B1, CYP2E1, CYP2U1, CYP3A5, CYP4B1, CYP7B1]	[CYB5A, CYB5B, CYB5R1, CYB5R2, CYB5R3, CYB5R4, CYP11A1, CYP11B1, CYP11B2, CYP17A1, CYP19A1, CYP1A1, CYP1A2, CYP1B1, CYP20A1, CYP21A2, CYP24A1, CYP26A1, CYP26B1, CYP26C1, CYP27A1, CYP27B1, CYP27C1, CYP2A13, CYP2A7, CYP2B6, CYP2C18, CYP2C19, CYP2C8, CYP2C9, CYP2D6, CYP2E1, CYP2F1, CYP2J2, CYP2R1, CYP2S1, CYP2U1, CYP2W1, CYP39A1, CYP3A4, CYP3A43, CYP3A5, CYP3A7, CYP46A1, CYP4A11, CYP4A22, CYP4B1, CY…	TRUE
KEGG:04210	Apoptosis	0.382117	[-1]	[None]	11	12.7907	0.414843	1	{}	{}	[CASP10, IL1R1, IL3RA, PIK3CD, PIK3R2, PIK3R3, PIK3R5, PRKAR1B, TNFRSF10B, TNFRSF10D, TNFSF10]	[AIFM1, AKT1, AKT2, AKT3, APAF1, ATM, BAD, BAX, BCL2, BCL2L1, BID, BIRC2, BIRC3, BIRC7, BIRC8, CAPN1, CAPN2, CASP10, CASP12, CASP3, CASP6, CASP7, CASP8, CASP9, CFLAR, CHUK, CSF2RB, CYCS, DFFA, DFFB, ENDOG, FADD, FAS, FASLG, IKBKB, IKBKG, IL1A, IL1B, IL1R1, IL1RAP, IL3, IL3RA, IRAK1, IRAK2, IRAK3, IRAK4, MAP3K14, MYD88, NFKB1, NFKBIA, NGF, NTRK1, PIK3CA, PIK3CB, PIK3CD, PIK3CG, PIK3R1, PIK3R2, PIK…	TRUE
WP:497	Urea cycle and metabolism of amino groups	0.381907	[-1]	[None]	3	15	0.415043	1	{}	{}	[ARG1, ASS1, OAT]	[ACY1, ALDH18A1, ARG1, ARG2, ASL, ASS1, CKB, CKM, CPS1, GAMT, GATM, GLUD1, NAGS, OAT, ODC1, OTC, PYCR1, PYCRL, SMS, SRM]	TRUE
WP:1742	TP53 network	0.381907	[-1]	[None]	3	15	0.415043	1	{}	{}	[CDKN2A, TNFSF10, TP63]	[651610, ABL1, ATM, BAX, BBC3, BCL2, BID, BOK, CDKN1A, CDKN2A, GADD45A, MDM2, MYC, OTX2, PMAIP1, SUMO1, TNFSF10, TP53, TP63, TP73]	TRUE
REACTOME:25208	N-glycan antennae elongation in the medial/trans-Golgi	0.381907	[-1]	[None]	3	15	0.415043	1	{}	{}	[B4GALT6, FUT8, MGAT4A]	[B4GALT1, B4GALT2, B4GALT3, B4GALT4, B4GALT5, B4GALT6, FUT8, MAN2A1, MAN2A2, MGAT2, MGAT3, MGAT4A, MGAT4B, MGAT4C, MGAT5, ST3GAL4, ST6GAL1, ST8SIA2, ST8SIA3, ST8SIA6]	TRUE
KEGG:00565	Ether lipid metabolism	0.37078	[-1]	[None]	6	13.3333	0.425815	1	{}	{}	[EPT1, PLA2G2A, PLA2G6, PLB1, PLD4, PPAP2A]	[AGPS, CEPT1, CHPT1, ENPP2, ENPP6, EPT1, GAL3ST1, JMJD7-PLA2G4B, LPCAT1, LPCAT2, LPCAT4, PAFAH1B1, PAFAH1B2, PAFAH1B3, PAFAH2, PLA2G10, PLA2G12A, PLA2G12B, PLA2G16, PLA2G1B, PLA2G2A, PLA2G2C, PLA2G2D, PLA2G2E, PLA2G2F, PLA2G3, PLA2G4A, PLA2G4B, PLA2G4C, PLA2G4D, PLA2G4E, PLA2G4F, PLA2G5, PLA2G6, PLA2G7, PLB1, PLD1, PLD2, PLD3, PLD4, PPAP2A, PPAP2B, PPAP2C, TMEM86B, UGT8]	TRUE
KEGG:04962	Vasopressin-regulated water reabsorption	0.37078	[-1]	[None]	6	13.3333	0.425815	1	{}	{}	[AQP3, ARHGDIB, ARHGDIG, CREB3L1, CREB5, DYNC1I1]	[ADCY3, ADCY6, ADCY9, AQP2, AQP3, AQP4, ARHGDIA, ARHGDIB, ARHGDIG, AVP, AVPR2, CREB1, CREB3, CREB3L1, CREB3L2, CREB3L3, CREB3L4, CREB5, DCTN1, DCTN2, DCTN4, DCTN5, DCTN6, DYNC1H1, DYNC1I1, DYNC1I2, DYNC1LI1, DYNC1LI2, DYNC2H1, DYNC2LI1, DYNLL1, DYNLL2, GNAS, NSF, PRKACA, PRKACB, PRKACG, PRKX, RAB11A, RAB11B, RAB5A, RAB5B, RAB5C, STX4, VAMP2]	TRUE
REACTOME:19333	G alpha (z) signalling events	0.37078	[-1]	[None]	6	13.3333	0.425815	1	{}	{}	[ADCY2, ADCY4, GNG2, GNG4, GNG7, PRKCE]	[ADCY1, ADCY2, ADCY3, ADCY4, ADCY5, ADCY6, ADCY7, ADCY8, ADCY9, ADRA2A, ADRA2C, GNAI1, GNAI2, GNAI3, GNAS, GNAT3, GNAZ, GNB1, GNB2, GNB3, GNB4, GNB5, GNG10, GNG11, GNG12, GNG13, GNG2, GNG3, GNG4, GNG5, GNG7, GNG8, GNGT1, GNGT2, PRKCA, PRKCB, PRKCD, PRKCE, PRKCG, PRKCH, PRKCQ, RGS17, RGS19, RGS20, RGS4]	TRUE
WP:1544	MicroRNAs in cardiomyocyte hypertrophy	0.366169	[-1]	[None]	11	12.6437	0.430359	1	{}	{}	[GATA4, IGF1, LIF, MAP2K5, NRG1, PIK3CD, PIK3R2, PIK3R3, PLA2G2A, PLCB2, RCAN1]	[100509916, 100510195, AGT, AKT1, AKT2, CALM1, CALM2, CALM3, CAMK2D, CDK7, CDK9, CHUK, CISH, CTF1, CTNNB1, DVL1, EDN1, EGF, EIF2B5, FGF2, FGFR2, FZD1, FZD2, GATA4, GSK3B, HDAC4, HDAC5, HDAC7, HDAC9, IGF1, IGF1R, IKBKB, IKBKE, IKBKG, IL6ST, LIF, LRP5, LRP6, MAP2K1, MAP2K2, MAP2K3, MAP2K4, MAP2K5, MAP2K6, MAP2K7, MAP3K14, MAPK1, MAPK14, MAPK3, MAPK4, MAPK7, MAPK8, MTOR, MYEF2, MYLK, MYLK3, NFATC4, …	TRUE
KEGG:05161	Hepatitis B	0.365635	[-1]	[None]	18	12.3288	0.430889	1	{}	{}	[CASP10, CCNA2, CCND1, CREB3L1, CREB5, EGR3, IL8, MAPK10, PCNA, PIK3CD, PIK3R2, PIK3R3, PIK3R5, PTK2B, STAT4, TGFB2, TGFBR1, TLR4]	[AKT1, AKT2, AKT3, APAF1, ATF2, ATF4, ATF6B, ATP6AP1, BAD, BAX, BCL2, BIRC5, CASP10, CASP12, CASP3, CASP8, CASP9, CCNA1, CCNA2, CCND1, CCNE1, CCNE2, CDK2, CDK4, CDK6, CDKN1A, CDKN1B, CHUK, CREB1, CREB3, CREB3L1, CREB3L2, CREB3L3, CREB3L4, CREB5, CREBBP, CYCS, DDB1, DDB2, DDX3X, DDX58, E2F1, E2F2, E2F3, EGR2, EGR3, ELK1, EP300, FADD, FAS, FASLG, FOS, GRB2, HRAS, HSPG2, IFIH1, IFNA1, IFNA10, IFNA13…	TRUE
WP:382	MAPK signaling pathway	0.364499	[-1]	[None]	20	12.2699	0.432017	1	{}	{}	[CD14, CDC25B, DUSP4, DUSP5, IL1R1, MAP2K5, MAP4K1, MAPK10, MAPT, MRAS, PDGFB, PDGFRB, PRKCZ, PTPN7, RAP1B, SOS2, STK3, TGFB2, TGFBR1, TMEM37]	[100508643, 100509672, 100510068, ACVR1B, ACVR1C, AKT1, AKT2, AKT3, ARRB1, ARRB2, ATF2, ATF4, BDNF, BRAF, CASP1, CASP2, CASP3, CASP6, CASP7, CASP8, CASP9, CD14, CDC25B, CDC42, CRK, CRKL, DAXX, DDIT3, DUSP10, DUSP4, DUSP5, DUSP6, DUSP7, ECSIT, EGF, EGFR, ELK1, FAS, FASLG, FGF4, FLNA, FOS, GADD45A, GCK, GNA12, GRB2, HSPA1A, HSPA1B, HSPA5, HSPA8, HSPB1, HSPB2, IKBKB, IKBKG, IL1A, IL1B, IL1R1, IL1R2,…	TRUE
WP:1971	Integrated Cancer pathway	0.3642	[-1]	[None]	5	13.5135	0.432315	1	{}	{}	[CDC25A, CDC25B, CDK1, MMP1, PLK1]	[651610, 651921, AKT1, ATM, ATR, BAD, BARD1, BAX, BCL2, BLM, BRCA1, CASP3, CASP8, CASP9, CDC25A, CDC25B, CDK1, CDK2, CDK4, CHEK1, CHEK2, E2F1, JAK1, MDM2, MMP1, MRE11A, MSH2, MSH6, NOXA1, PLK1, PTEN, RAD50, RB1, SMAD2, SMAD3, STAT1, TP53]	TRUE
REACTOME:264269	O-glycosylation of TSR domain-containing proteins	0.3642	[-1]	[None]	5	13.5135	0.432315	1	{}	{}	[ADAMTS12, ADAMTS17, ADAMTSL3, ADAMTSL4, THSD4]	[ADAMTS1, ADAMTS10, ADAMTS12, ADAMTS13, ADAMTS14, ADAMTS15, ADAMTS16, ADAMTS17, ADAMTS18, ADAMTS19, ADAMTS2, ADAMTS20, ADAMTS3, ADAMTS4, ADAMTS5, ADAMTS6, ADAMTS7, ADAMTS8, ADAMTS9, ADAMTSL1, ADAMTSL2, ADAMTSL3, ADAMTSL4, B3GALTL, CFP, POFUT2, SBSPON, SEMA5A, SEMA5B, SPON1, SPON2, THBS1, THBS2, THSD1, THSD4, THSD7A, THSD7B]	TRUE
REACTOME:15364	Loss of Nlp from mitotic centrosomes	0.36385	[-1]	[None]	8	12.9032	0.432663	1	{}	{}	[AKAP9, CDK1, CEP78, NEK2, PLK1, PLK4, TUBA4A, TUBB4B]	[ACTR1A, AKAP9, CCP110, CDK1, CDK5RAP2, CENPJ, CEP131, CEP135, CEP152, CEP164, CEP192, CEP250, CEP290, CEP41, CEP57, CEP63, CEP70, CEP72, CEP76, CEP78, CETN2, CKAP5, CLASP1, CNTRL, CSNK1D, CSNK1E, DCTN1, DCTN2, DCTN3, DYNC1H1, DYNC1I2, DYNLL1, FGFR1OP, HAUS2, HSP90AA1, MAPRE1, NDE1, NEDD1, NEK2, NINL, ODF2, OFD1, PAFAH1B1, PCM1, PCNT, PLK1, PLK4, PPP2R1A, PRKACA, PRKAR2B, SDCCAG8, SFI1, SSNA1, TU…	TRUE
REACTOME:15451	Loss of proteins required for interphase microtubule organizationÂ from the centrosome	0.36385	[-1]	[None]	8	12.9032	0.432663	1	{}	{}	[AKAP9, CDK1, CEP78, NEK2, PLK1, PLK4, TUBA4A, TUBB4B]	[ACTR1A, AKAP9, CCP110, CDK1, CDK5RAP2, CENPJ, CEP131, CEP135, CEP152, CEP164, CEP192, CEP250, CEP290, CEP41, CEP57, CEP63, CEP70, CEP72, CEP76, CEP78, CETN2, CKAP5, CLASP1, CNTRL, CSNK1D, CSNK1E, DCTN1, DCTN2, DCTN3, DYNC1H1, DYNC1I2, DYNLL1, FGFR1OP, HAUS2, HSP90AA1, MAPRE1, NDE1, NEDD1, NEK2, NINL, ODF2, OFD1, PAFAH1B1, PCM1, PCNT, PLK1, PLK4, PPP2R1A, PRKACA, PRKAR2B, SDCCAG8, SFI1, SSNA1, TU…	TRUE
REACTOME:147867	Translocation of GLUT4 to the plasma membrane	0.36385	[-1]	[None]	8	12.9032	0.432663	1	{}	{}	[EXOC4, EXOC5, EXOC6, KIF3B, LNPEP, MYH3, MYO5A, SLC2A4]	[AKT1, AKT2, ASPSCR1, C2CD5, CALM1, CALM2, CALM3, EXOC1, EXOC2, EXOC3, EXOC4, EXOC5, EXOC6, EXOC7, EXOC8, KIF3A, KIF3B, KIFAP3, LNPEP, MYH1, MYH13, MYH15, MYH2, MYH3, MYH4, MYH6, MYH7, MYH7B, MYH8, MYO1C, MYO5A, PRKAA2, PRKAB1, PRKAB2, PRKAG1, PRKAG2, PRKAG3, RAB10, RAB11A, RAB13, RAB14, RAB4A, RAB8A, RAC1, RALA, RALGAPA2, RALGAPB, RHOQ, SFN, SLC2A4, SNAP23, STX4, STXBP3, TBC1D1, TBC1D4, VAMP2, Y…	TRUE
WP:2004	Lymphocyte TarBase	0.359899	[-1]	[None]	51	11.9438	0.436617	1	{}	{}	[ACAA2, AP3B1, AXL, BCKDHB, CAPG, CCND1, CDCP1, CDKAL1, CDKN2A, CEBPB, CLDN1, CLOCK, CXCL12, CYP1B1, ERG, FADS1, FADS2, FAR1, FMNL2, G6PD, IDH1, IGF2BP1, KCNQ1, KIT, MTPN, NT5E, PANX1, PLK1, PSAT1, PTPRF, PXDN, RAD23B, RBM19, SEC24A, SLC1A4, SLC25A24, SLC38A1, SLC4A7, SMC1A, STRN, TBCA, TMED7, TNFRSF10B, TPM4, TPPP3, TTK, UBE2S, USP1, VCAM1, WDFY1, ZEB1]	[100133898, 100291405, 100505793, 100509419, 100509672, 100510581, 652797, 653884, 732419, AARSD1, ABCF2, ABCG2, ABHD10, ABHD11, ACAA2, ACP2, ADAR, ADIPOR2, ADPGK, AGO3, AKAP8, AMIGO2, ANAPC1, ANAPC1P1, ANKFY1, ANP32B, ANPEP, ANXA2, AP2A1, AP3B1, AP3D1, ARCN1, ARF4, ARFIP1, ARFIP2, ARHGDIA, ARID1A, ARID2, ARID4B, ARL10, ASH2L, ATAD3B, ATAT1, ATG3, ATG9A, ATP2A2, ATP6V0A1, ATP6V0E1, ATP6V1C1, ATP6…	TRUE
KEGG:00591	Linoleic acid metabolism	0.357099	[-1]	[None]	4	13.7931	0.439441	1	{}	{}	[CYP2E1, PLA2G2A, PLA2G6, PLB1]	[ALOX15, CYP1A2, CYP2C19, CYP2C8, CYP2C9, CYP2E1, CYP2J2, CYP3A4, JMJD7-PLA2G4B, PLA2G10, PLA2G12A, PLA2G12B, PLA2G16, PLA2G1B, PLA2G2A, PLA2G2C, PLA2G2D, PLA2G2E, PLA2G2F, PLA2G3, PLA2G4A, PLA2G4B, PLA2G4C, PLA2G4D, PLA2G4E, PLA2G4F, PLA2G5, PLA2G6, PLB1]	TRUE
REACTOME:1095	Activation of the pre-replicative complex	0.357099	[-1]	[None]	4	13.7931	0.439441	1	{}	{}	[CDC6, DBF4, MCM10, MCM2]	[CDC45, CDC6, CDC7, CDK2, CDT1, DBF4, MCM10, MCM2, MCM3, MCM5, MCM6, MCM7, MCM8, ORC1, ORC2, ORC3, ORC4, ORC5, ORC6, POLA1, POLA2, POLE, POLE2, PRIM1, PRIM2, RPA1, RPA2, RPA3, RPA4]	TRUE
REACTOME:9411	Gap junction trafficking	0.357099	[-1]	[None]	4	13.7931	0.439441	1	{}	{}	[DAB2, GJA1, GJA3, GJB2]	[AP2M1, CLTA, CLTB, CLTC, CLTCL1, DAB2, DNM1, DNM2, GJA1, GJA10, GJA3, GJA4, GJA5, GJA8, GJA9, GJB1, GJB2, GJB3, GJB4, GJB5, GJB6, GJB7, GJC1, GJC2, GJD2, GJD3, GJD4, LOC101926921, MYO6]	TRUE
REACTOME:25283	Transferrin endocytosis and recycling	0.357099	[-1]	[None]	4	13.7931	0.439441	1	{}	{}	[ATP6V0A4, ATP6V0D2, ATP6V1B1, TF]	[ATP6AP1, ATP6V0A1, ATP6V0A2, ATP6V0A4, ATP6V0B, ATP6V0C, ATP6V0D1, ATP6V0D2, ATP6V0E1, ATP6V0E2, ATP6V1A, ATP6V1B1, ATP6V1B2, ATP6V1C1, ATP6V1C2, ATP6V1D, ATP6V1E1, ATP6V1E2, ATP6V1F, ATP6V1G1, ATP6V1G2, ATP6V1G3, ATP6V1H, MCOLN1, STEAP2, STEAP3, TCIRG1, TF, TFRC]	TRUE
WP:706	SIDS Susceptibility Pathways	0.353064	[-1]	[None]	9	12.6761	0.443543	1	{}	{}	[CHRNB4, ESR2, GATA3, IL8, KCNQ1, LMX1B, PPARGC1A, REST, SLC9A3]	[100507685, 100509001, 100510158, 100510366, ACADM, ADCYAP1, ADCYAP1R1, AR, ASCL1, AVP, C4A, C4B, C4B_2, CAV3, CC2D1A, CDCA7L, CHRNA4, CHRNB2, CHRNB4, CREB1, CTCF, DDC, DEAF1, ECE1, EN1, EP300, ESR2, FEV, FOXM1, GATA2, GATA3, GNB3, HADHA, HES1, HES5, HSPD1, HTR1A, HTR2A, IL10, IL6, IL6R, IL8, KCNH2, KCNQ1, LMX1B, MAOA, NFKB1, NFYA, NKX2-2, NKX3-1, NR3C1, PHOX2A, PHOX2B, POU3F2, PPARGC1A, PPARGC1B…	TRUE
REACTOME:18372	Class B/2 (Secretin family receptors)	0.350804	[-1]	[None]	11	12.5	0.445857	1	{}	{}	[CALCRL, FZD3, FZD8, GIPR, GNG2, GNG4, GNG7, RAMP1, RAMP2, WNT4, WNT9B]	[ADCYAP1, ADCYAP1R1, ADM, ADM2, CALCA, CALCB, CALCR, CALCRL, CD55, CD97, CRH, CRHR1, CRHR2, DHH, EMR1, EMR2, EMR3, FZD1, FZD10, FZD2, FZD3, FZD4, FZD5, FZD6, FZD7, FZD8, FZD9, GCG, GCGR, GHRH, GHRHR, GIP, GIPR, GLP1R, GLP2R, GNAS, GNB1, GNB2, GNB3, GNB4, GNB5, GNG10, GNG11, GNG12, GNG13, GNG2, GNG3, GNG4, GNG5, GNG7, GNG8, GNGT1, GNGT2, IAPP, IHH, LOC101929777, PTCH1, PTCH2, PTH, PTH1R, PTH2, PTH…	TRUE
WP:1602	Nicotine Activity on Dopaminergic Neurons	0.349373	[-1]	[None]	3	14.2857	0.447329	1	{}	{}	[ADCY2, GNG2, SLC18A2]	[ADCY2, CDK5, CHRNA3, CHRNA4, CHRNA5, CHRNA6, CHRNB2, DDC, DRD2, DRD3, DRD4, GNAI1, GNB1, GNG2, KCNK3, KCNK9, PPP1CA, PPP1R1B, PRKACA, SLC18A2, TH]	TRUE
REACTOME:1619	Death Receptor Signalling	0.349373	[-1]	[None]	3	14.2857	0.447329	1	{}	{}	[CASP10, TNFRSF10B, TNFSF10]	[ADAM17, BAG4, CASP10, CASP8, CFLAR, CYLD, FADD, FAS, FASLG, OTUD7B, RIPK1, TNF, TNFRSF10A, TNFRSF10B, TNFRSF1A, TNFSF10, TRADD, TRAF2, USP2, USP21, USP4]	TRUE
REACTOME:16956	Formation of tubulin folding intermediates by CCT/TriC	0.349373	[-1]	[None]	3	14.2857	0.447329	1	{}	{}	[TUBA4A, TUBB2B, TUBB4B]	[CCT2, CCT3, CCT4, CCT5, CCT6A, CCT7, CCT8, TCP1, TUBA1A, TUBA1B, TUBA1C, TUBA3C, TUBA3D, TUBA4A, TUBB1, TUBB2A, TUBB2B, TUBB3, TUBB4A, TUBB4B, TUBB6]	TRUE
REACTOME:118563	RIP-mediated NFkB activation via ZBP1	0.349373	[-1]	[None]	3	14.2857	0.447329	1	{}	{}	[AGER, RIPK3, S100A12]	[AGER, APP, CHUK, DHX9, HMGB1, IKBKB, IKBKG, MYD88, NFKB1, NFKB2, NFKBIA, NFKBIB, RELA, RIPK1, RIPK3, S100A12, S100B, SAA1, TICAM1, TLR3, ZBP1]	TRUE
REACTOME:268561	RA biosynthesis pathway	0.349373	[-1]	[None]	3	14.2857	0.447329	1	{}	{}	[ALDH1A1, ALDH1A2, CYP26B1]	[ADH1A, ADH1C, ADH4, AKR1C3, ALDH1A1, ALDH1A2, ALDH1A3, CRABP1, CYP26A1, CYP26B1, CYP26C1, DHRS3, DHRS4, DHRS9, RDH10, RDH11, RDH13, RDH14, RDH16, RDH5, SDR16C5]	TRUE
REACTOME:355194	SHC-mediated cascade:FGFR1	0.349373	[-1]	[None]	3	14.2857	0.447329	1	{}	{}	[FGF1, FGF22, FGF5]	[FGF1, FGF10, FGF17, FGF2, FGF20, FGF22, FGF23, FGF3, FGF4, FGF5, FGF6, FGF8, FGF9, FGFR1, GRB2, HRAS, KL, KRAS, NRAS, SHC1, SOS1]	TRUE
REACTOME:160315	Regulation of PLK1 Activity at G2/M Transition	0.343922	[-1]	[None]	10	12.5	0.452978	1	{}	{}	[AKAP9, CCNB1, CCNB2, CDK1, CEP78, NEK2, PLK1, PLK4, TUBA4A, TUBB4B]	[ACTR1A, AJUBA, AKAP9, AURKA, BORA, BTRC, CCNB1, CCNB2, CCP110, CDK1, CDK5RAP2, CENPJ, CEP131, CEP135, CEP152, CEP164, CEP192, CEP250, CEP290, CEP41, CEP57, CEP63, CEP70, CEP72, CEP76, CEP78, CETN2, CKAP5, CLASP1, CNTRL, CSNK1D, CSNK1E, CUL1, DCTN1, DCTN2, DCTN3, DYNC1H1, DYNC1I2, DYNLL1, FBXW11, FGFR1OP, HAUS2, HSP90AA1, MAPRE1, NDE1, NEDD1, NEK2, NINL, ODF2, OFD1, OPTN, PAFAH1B1, PCM1, PCNT, PL…	TRUE
REACTOME:13433	Biological oxidations	0.342499	[-1]	[None]	22	12.0879	0.454466	1	{}	{}	[ALDH1A1, CYP19A1, CYP1B1, CYP26B1, CYP2E1, CYP2U1, CYP3A5, CYP4B1, CYP7B1, FMO1, GGT5, GGT6, MAOB, NNMT, PTGIS, SLC26A2, SULT1A1, SULT1A3, SULT1C2, SULT2B1, TBXAS1, UGT1A6]	[ACSM1, ACSM2A, ACSM4, ACSM5, ACSS1, ACSS2, ACY1, ACY3, ADH1A, ADH1B, ADH1C, ADH4, ADH6, ADH7, AHCY, AKR7A2, AKR7A3, ALDH1A1, ALDH2, BPNT1, CNDP2, COMT, CYP11A1, CYP11B1, CYP11B2, CYP17A1, CYP19A1, CYP1A1, CYP1A2, CYP1B1, CYP21A2, CYP24A1, CYP26A1, CYP26B1, CYP26C1, CYP27A1, CYP27B1, CYP2A13, CYP2A6, CYP2A7, CYP2B6, CYP2C18, CYP2C19, CYP2C8, CYP2C9, CYP2D6, CYP2E1, CYP2F1, CYP2J2, CYP2R1, CYP2S1,…	TRUE
REACTOME:355069	FRS-mediated FGFR2 signaling	0.340947	[-1]	[None]	5	13.1579	0.456093	1	{}	{}	[CDK1, FGF1, FGF22, FGF5, FRS3]	[CDK1, FGF1, FGF10, FGF16, FGF17, FGF18, FGF2, FGF20, FGF22, FGF23, FGF3, FGF4, FGF5, FGF6, FGF7, FGF8, FGF9, FGFR2, FRS2, FRS3, GRB2, HRAS, IL6, IL6R, IL6ST, JAK1, JAK2, KRAS, MAP2K1, MAP2K2, MAPK1, MAPK3, NRAS, PTPN11, RAF1, SOS1, TYK2, YWHAB]	TRUE
REACTOME:25199	GABA receptor activation	0.337876	[-1]	[None]	7	12.7273	0.45933	1	{}	{}	[ADCY2, ADCY4, GABRB3, GNG2, GNG4, GNG7, KCNJ10]	[ADCY1, ADCY2, ADCY3, ADCY4, ADCY5, ADCY6, ADCY7, ADCY8, ADCY9, ARHGEF9, GABBR1, GABBR2, GABRA1, GABRA2, GABRA3, GABRA4, GABRA5, GABRA6, GABRB1, GABRB2, GABRB3, GABRG2, GABRG3, GABRQ, GABRR1, GABRR2, GABRR3, GNAI1, GNAI2, GNAI3, GNAL, GNAT3, GNB1, GNB2, GNB3, GNG10, GNG12, GNG2, GNG3, GNG4, GNG5, GNG7, GNG8, GNGT1, GNGT2, KCNJ10, KCNJ12, KCNJ15, KCNJ16, KCNJ2, KCNJ3, KCNJ4, KCNJ5, KCNJ6, KCNJ9]	TRUE
REACTOME:6781	APC/C:Cdc20 mediated degradation of mitotic proteins	0.336546	[-1]	[None]	9	12.5	0.460737	1	{}	{}	[BUB3, CCNA2, CCNB1, CDK1, NEK2, PSMD1, PTTG1, UBE2D1, UBE2E1]	[ANAPC1, ANAPC10, ANAPC11, ANAPC2, ANAPC4, ANAPC5, ANAPC7, BUB1B, BUB3, CCNA1, CCNA2, CCNB1, CDC16, CDC20, CDC23, CDC26, CDC27, CDK1, MAD2L1, NEK2, PSMA1, PSMA2, PSMA3, PSMA4, PSMA5, PSMA6, PSMA7, PSMA8, PSMB1, PSMB10, PSMB11, PSMB2, PSMB3, PSMB4, PSMB5, PSMB6, PSMB7, PSMB8, PSMB9, PSMC1, PSMC2, PSMC3, PSMC4, PSMC5, PSMC6, PSMD1, PSMD10, PSMD11, PSMD12, PSMD13, PSMD14, PSMD2, PSMD3, PSMD4, PSMD5,…	TRUE
REACTOME:120870	Phospholipid metabolism	0.336287	[-1]	[None]	17	12.1429	0.461013	1	{}	{}	[AGPAT9, DGAT2, EPT1, INPP5D, MGLL, MTMR4, MTMR6, PEMT, PIK3CD, PIK3R2, PIK3R3, PIK3R5, PIP5K1B, PLA2G2A, PLA2G6, PLB1, PLD4]	[ACHE, AGPAT1, AGPAT2, AGPAT3, AGPAT4, AGPAT5, AGPAT6, AGPAT9, ARF1, ARF3, BCHE, CDIPT, CDS1, CDS2, CEPT1, CHAT, CHKA, CHKB, CHPT1, CPNE1, CPNE3, CPNE6, CPNE7, CRLS1, DGAT1, DGAT2, EPT1, ETNK1, ETNK2, FIG4, GNPAT, GPAM, GPAT2, GPCPD1, GPD1, GPD1L, HADHA, HADHB, INPP4A, INPP4B, INPP5D, INPP5E, INPP5J, INPP5K, INPPL1, LCLAT1, LPCAT1, LPCAT2, LPCAT3, LPCAT4, LPGAT1, LPIN1, LPIN2, LPIN3, MBOAT1, MBOA…	TRUE
WP:129	Matrix Metalloproteinases	0.331324	[-1]	[None]	4	13.3333	0.466312	1	{}	{}	[MMP1, MMP11, MMP3, TIMP3]	[100289688, BSG, MMP1, MMP10, MMP11, MMP13, MMP14, MMP15, MMP16, MMP17, MMP19, MMP2, MMP20, MMP21, MMP23B, MMP24, MMP25, MMP26, MMP27, MMP28, MMP3, MMP7, MMP8, MMP9, TCF20, TIMP1, TIMP2, TIMP3, TIMP4, TNF]	TRUE
REACTOME:18377	Glucagon-type ligand receptors	0.331324	[-1]	[None]	4	13.3333	0.466312	1	{}	{}	[GIPR, GNG2, GNG4, GNG7]	[ADCYAP1, ADCYAP1R1, GCG, GCGR, GHRH, GHRHR, GIP, GIPR, GLP1R, GLP2R, GNAS, GNB1, GNB2, GNB3, GNB4, GNB5, GNG10, GNG11, GNG12, GNG13, GNG2, GNG3, GNG4, GNG5, GNG7, GNG8, GNGT1, GNGT2, SCT, SCTR]	TRUE
REACTOME:169325	Oncogene Induced Senescence	0.331324	[-1]	[None]	4	13.3333	0.466312	1	{}	{}	[CDKN2A, CDKN2C, ETS1, ID1]	[AGO1, AGO3, AGO4, CDK4, CDK6, CDKN2A, CDKN2B, CDKN2C, CDKN2D, E2F1, E2F2, E2F3, ERF, ETS1, ETS2, ID1, MAPK1, MAPK3, MDM2, MOV10, RPS27A, SP1, TFDP1, TNRC6A, TNRC6B, TNRC6C, TP53, UBA52, UBB, UBC]	TRUE
REACTOME:11193	Metabolism of vitamins and cofactors	0.321751	[-1]	[None]	11	12.2222	0.476705	1	{}	{}	[GPHN, NMNAT1, NMNAT3, PCCA, PTGIS, PTGS2, SLC19A3, SLC23A2, SLC52A3, TCN1, TPK1]	[AASDHPPT, ABCC1, ABCD4, ACACA, ACACB, ACP5, AMN, AOX1, BTD, CD320, COASY, CTRB1, CTRB2, CUBN, CYB5A, CYB5R3, CYP8B1, DHFR, DHFRL1, ENPP1, FASN, FLAD1, FPGS, GIF, GPHN, GSTO1, GSTO2, HLCS, LMBRD1, LOC101929880, LOC102725325, MCCC1, MCCC2, MMAA, MMAB, MMACHC, MMADHC, MOCOS, MOCS1, MOCS2, MOCS3, MTHFD1, MTHFR, MTR, MTRR, MUT, NADK, NADSYN1, NAMPT, NAPRT1, NFS1, NMNAT1, NMNAT2, NMNAT3, PANK1, PANK2,…	TRUE
REACTOME:11238	Metabolism of water-soluble vitamins and cofactors	0.321751	[-1]	[None]	11	12.2222	0.476705	1	{}	{}	[GPHN, NMNAT1, NMNAT3, PCCA, PTGIS, PTGS2, SLC19A3, SLC23A2, SLC52A3, TCN1, TPK1]	[AASDHPPT, ABCC1, ABCD4, ACACA, ACACB, ACP5, AMN, AOX1, BTD, CD320, COASY, CTRB1, CTRB2, CUBN, CYB5A, CYB5R3, CYP8B1, DHFR, DHFRL1, ENPP1, FASN, FLAD1, FPGS, GIF, GPHN, GSTO1, GSTO2, HLCS, LMBRD1, LOC101929880, LOC102725325, MCCC1, MCCC2, MMAA, MMAB, MMACHC, MMADHC, MOCOS, MOCS1, MOCS2, MOCS3, MTHFD1, MTHFR, MTR, MTRR, MUT, NADK, NADSYN1, NAMPT, NAPRT1, NFS1, NMNAT1, NMNAT2, NMNAT3, PANK1, PANK2,…	TRUE
REACTOME:118859	Signaling by NOTCH1	0.320721	[-1]	[None]	9	12.3288	0.477837	1	{}	{}	[APH1B, HDAC2, HDAC8, HEY2, JAG2, MAML3, MIB1, NEURL1B, TLE2]	[ADAM10, ADAM17, APH1A, APH1B, ARRB1, ARRB2, CCNC, CDK8, CNTN1, CREBBP, CUL1, DLK1, DLL1, DLL4, DNER, DTX1, DTX2, DTX4, EP300, FBXW7, HDAC1, HDAC10, HDAC11, HDAC2, HDAC3, HDAC4, HDAC5, HDAC6, HDAC7, HDAC8, HDAC9, HES1, HES5, HEY1, HEY2, HEYL, HIF1A, ITCH, JAG1, JAG2, KAT2A, KAT2B, LOC101928143, MAML1, MAML2, MAML3, MAMLD1, MIB1, MIB2, MYC, NCOR1, NCOR2, NCSTN, NEURL1, NEURL1B, NOTCH1, NUMB, PSEN2…	TRUE
REACTOME:326	Intrinsic Pathway of Fibrin Clot Formation	0.319781	[-1]	[None]	3	13.6364	0.478872	1	{}	{}	[SERPINA5, SERPING1, VWF]	[A2M, C1QBP, F10, F11, F12, F2, F8, F9, GP1BA, GP1BB, GP5, GP9, KLKB1, KNG1, PRCP, PROC, SERPINA5, SERPINC1, SERPIND1, SERPINE2, SERPING1, VWF]	TRUE
REACTOME:19405	CTLA4 inhibitory signaling	0.319781	[-1]	[None]	3	13.6364	0.478872	1	{}	{}	[CD86, CTLA4, LCK]	[AKT1, AKT2, AKT3, CD80, CD86, CTLA4, FYN, LCK, LYN, PDPK1, PPP2CA, PPP2CB, PPP2R1A, PPP2R1B, PPP2R5A, PPP2R5B, PPP2R5C, PPP2R5D, PPP2R5E, PTPN11, SRC, YES1]	TRUE
REACTOME:20653	ADP signalling through P2Y purinoceptor 12	0.319781	[-1]	[None]	3	13.6364	0.478872	1	{}	{}	[GNG2, GNG4, GNG7]	[GNAI1, GNAI2, GNAI3, GNAT3, GNB1, GNB2, GNB3, GNB4, GNB5, GNG10, GNG11, GNG12, GNG13, GNG2, GNG3, GNG4, GNG5, GNG7, GNG8, GNGT1, GNGT2, P2RY12]	TRUE
REACTOME:23832	Nephrin interactions	0.319781	[-1]	[None]	3	13.6364	0.478872	1	{}	{}	[CASK, MAGI2, PIK3R2]	[ACTN1, ACTN2, ACTN3, ACTN4, CASK, CD2AP, FYN, IQGAP1, KIRREL, KIRREL2, KIRREL3, MAGI2, NCK1, NCK2, NPHS1, PIK3CA, PIK3CB, PIK3R1, PIK3R2, SPTAN1, SPTBN1, WASL]	TRUE
REACTOME:264461	Aflatoxin activation and detoxification	0.319781	[-1]	[None]	3	13.6364	0.478872	1	{}	{}	[CYP3A5, GGT5, GGT6]	[ACY1, ACY3, AKR7A2, AKR7A3, CYP1A2, CYP2A13, CYP3A4, CYP3A5, DPEP1, DPEP2, DPEP3, GGT1, GGT2, GGT5, GGT6, GGT7, GGTLC1, GGTLC2, LOC102724197, MGST1, MGST2, MGST3]	TRUE
REACTOME:355310	Signaling by FGFR3 in disease	0.319781	[-1]	[None]	3	13.6364	0.478872	1	{}	{}	[FGF1, FGF5, FGFR3]	[FGF1, FGF16, FGF17, FGF18, FGF2, FGF20, FGF23, FGF4, FGF5, FGF8, FGF9, FGFR3, FRS2, GAB1, GRB2, HRAS, KRAS, NRAS, PIK3CA, PIK3R1, PLCG1, SOS1]	TRUE
REACTOME:355313	Signaling by FGFR3 mutants	0.319781	[-1]	[None]	3	13.6364	0.478872	1	{}	{}	[FGF1, FGF5, FGFR3]	[FGF1, FGF16, FGF17, FGF18, FGF2, FGF20, FGF23, FGF4, FGF5, FGF8, FGF9, FGFR3, FRS2, GAB1, GRB2, HRAS, KRAS, NRAS, PIK3CA, PIK3R1, PLCG1, SOS1]	TRUE
REACTOME:16952	Protein folding	0.319776	[-1]	[None]	7	12.5	0.478877	1	{}	{}	[FBXW4, KIF13A, SPHK1, TBCA, TUBA4A, TUBB2B, TUBB4B]	[ACTB, AP3M1, ARFGEF2, ARL2, CCT2, CCT3, CCT4, CCT5, CCT6A, CCT7, CCT8, FBXL3, FBXL5, FBXO4, FBXO6, FBXW10, FBXW2, FBXW4, FBXW5, FBXW7, FBXW9, FKBP9, KIF13A, KIFC3, LOC100996906, LONP2, NOP56, PFDN1, PFDN2, PFDN4, PFDN5, PFDN6, SKIV2L, SPHK1, TBCA, TBCB, TBCC, TBCD, TBCE, TCP1, TUBA1A, TUBA1B, TUBA1C, TUBA3C, TUBA3D, TUBA4A, TUBB1, TUBB2A, TUBB2B, TUBB3, TUBB4A, TUBB4B, TUBB6, USP11, VBP1, XRN2]	TRUE
REACTOME:910	M Phase	0.317337	[-1]	[None]	35	11.8243	0.481574	1	{}	{}	[BUB1, BUB3, CCNB1, CCNB2, CDCA5, CDK1, CENPA, CENPI, CENPN, ERCC6L, FBXO5, H2AFX, H2AFZ, HDAC8, INCENP, KIF18A, KIF20A, KIF2C, LMNB1, MAD1L1, MASTL, NCAPD3, NCAPG, NCAPH, NUP210, PDS5A, PLK1, PSMD1, PTTG1, RANBP2, SMC1A, SMC2, SMC3, UBE2D1, UBE2E1]	[AAAS, AHCTF1, ANAPC1, ANAPC10, ANAPC11, ANAPC2, ANAPC4, ANAPC5, ANAPC7, ANKLE2, APITD1, APITD1-CORT, ARPP19, AURKB, B9D2, BANF1, BIRC5, BLZF1, BUB1, BUB1B, BUB3, CASC5, CCNB1, CCNB2, CDC16, CDC20, CDC23, CDC26, CDC27, CDCA5, CDCA8, CDK1, CENPA, CENPC, CENPE, CENPF, CENPH, CENPI, CENPK, CENPL, CENPM, CENPN, CENPO, CENPP, CENPQ, CENPT, CENPU, CKAP5, CLASP1, CLASP2, CLIP1, CNEP1R1, CSNK2A1, CSNK2A2…	TRUE
WP:702	metapathway biotransformation	0.316775	[-1]	[None]	21	11.9318	0.482198	1	{}	{}	[AKR1B1, CHST11, CHST9, CYP19A1, CYP1B1, CYP26B1, CYP2E1, CYP2U1, CYP3A5, CYP4B1, CYP7B1, FMO1, HS3ST2, KCNAB1, KCNAB2, NNMT, SULT1A1, SULT1A3, SULT1C2, SULT2B1, UGT1A6]	[100508006, 100509010, AKR1A1, AKR1B1, AKR1B10, AKR1C1, AKR1C2, AKR1C3, AKR1C4, AKR1D1, AKR7A2, AKR7A3, BAAT, CHST1, CHST10, CHST11, CHST12, CHST13, CHST14, CHST2, CHST3, CHST4, CHST5, CHST6, CHST7, CHST8, CHST9, COMT, CYP11A1, CYP11B1, CYP11B2, CYP17A1, CYP19A1, CYP1A1, CYP1A2, CYP1B1, CYP20A1, CYP21A2, CYP24A1, CYP26A1, CYP26B1, CYP26C1, CYP27A1, CYP27B1, CYP27C1, CYP2A13, CYP2A7, CYP2B6, CYP2C…	TRUE
KEGG:05204	Chemical carcinogenesis	0.313965	[-1]	[None]	10	12.1951	0.485327	1	{}	{}	[ALDH3A1, ALDH3B1, ALDH3B2, CYP1B1, CYP2E1, CYP3A5, PTGS2, SULT1A1, SULT1A3, UGT1A6]	[ADH1A, ADH1B, ADH1C, ADH4, ADH5, ADH6, ADH7, AKR1C2, ALDH1A3, ALDH3A1, ALDH3B1, ALDH3B2, ARNT, CBR1, CCBL1, CCBL2, CHRNA7, CYP1A1, CYP1A2, CYP1B1, CYP2A13, CYP2A6, CYP2C18, CYP2C19, CYP2C8, CYP2C9, CYP2E1, CYP3A4, CYP3A43, CYP3A5, CYP3A7, CYP3A7-CYP3AP1, EPHX1, GSTA1, GSTA2, GSTA3, GSTA4, GSTA5, GSTK1, GSTM1, GSTM2, GSTM3, GSTM4, GSTM5, GSTO1, GSTO2, GSTP1, GSTT1, GSTT2, GSTT2B, HSD11B1, LOC1019…	TRUE
WP:1993	angiogenesis overview	0.312096	[-1]	[None]	8	12.3077	0.487421	1	{}	{}	[APC, DOK2, FGF1, PIK3CD, PTK2B, ROBO4, SEMA4A, WAS]	[642132, AKT1, ANGPT1, APC, ATF2, BAD, BMX, CDC42, CRK, DAG1, DOK2, ELK1, F2, FGF1, FGFR1, FRS2, GRB14, GRB2, GRB7, IQGAP1, KDR, KRAS, MAP2K1, MAP2K4, MAP2K6, MAP3K7, MAPK1, MAPK11, MAPK14, MAPK8, MMP14, MMP2, MMP9, MTOR, NCK1, NOS3, NOX4, NRP1, PAK1, PDPK1, PIK3CD, PLA2G1B, PLCG1, PLXND1, PRKCA, PTK2B, PTPN11, PXN, RAC1, RAF1, ROBO1, ROBO4, SEMA3A, SEMA4A, SHB, SHC1, SLIT2, SOS1, SRC, TEK, TIMP2…	TRUE
REACTOME:1505	Integration of energy metabolism	0.310151	[-1]	[None]	13	12.037	0.489609	1	{}	{}	[ADCY2, ADCY4, CACNA1A, CACNA1D, GNA14, GNG2, GNG4, GNG7, PLCB1, PLCB2, PRKAR1B, RAPGEF3, RAPGEF4]	[ABCC8, ACACA, ACACB, ACLY, ADCY1, ADCY2, ADCY3, ADCY4, ADCY5, ADCY6, ADCY7, ADCY8, ADCY9, ADRA2A, ADRA2C, AGPAT1, AHCYL1, AKAP5, ARL2, ARL2BP, CACNA1A, CACNA1C, CACNA1D, CACNA1E, CACNA2D2, CACNB2, CACNB3, CHRM3, FASN, FFAR1, GCG, GCGR, GLP1R, GNA11, GNA14, GNA15, GNAI1, GNAI2, GNAQ, GNAS, GNB1, GNB2, GNB3, GNB4, GNB5, GNG10, GNG11, GNG12, GNG13, GNG2, GNG3, GNG4, GNG5, GNG7, GNG8, GNGT1, GNGT2, …	TRUE
KEGG:00512	Mucin type O-Glycan biosynthesis	0.307415	[-1]	[None]	4	12.9032	0.492703	1	{}	{}	[GALNT11, GALNT14, GALNT16, GALNT6]	[B3GNT6, B4GALT5, C1GALT1, C1GALT1C1, GALNT1, GALNT10, GALNT11, GALNT12, GALNT13, GALNT14, GALNT15, GALNT16, GALNT18, GALNT2, GALNT3, GALNT4, GALNT5, GALNT6, GALNT7, GALNT8, GALNT9, GALNTL5, GALNTL6, GCNT1, GCNT3, GCNT4, POC1B-GALNT4, ST3GAL1, ST3GAL2, ST6GALNAC1, WBSCR17]	TRUE
REACTOME:9480	Gap junction trafficking and regulation	0.307415	[-1]	[None]	4	12.9032	0.492703	1	{}	{}	[DAB2, GJA1, GJA3, GJB2]	[AP2M1, CLTA, CLTB, CLTC, CLTCL1, DAB2, DNM1, DNM2, GJA1, GJA10, GJA3, GJA4, GJA5, GJA8, GJA9, GJB1, GJB2, GJB3, GJB4, GJB5, GJB6, GJB7, GJC1, GJC2, GJD2, GJD3, GJD4, LOC101926921, MYO6, SRC, TJP1]	TRUE
REACTOME:19351	Signaling by Robo receptor	0.307415	[-1]	[None]	4	12.9032	0.492703	1	{}	{}	[ABL2, PAK6, SOS2, SRGAP3]	[ABL1, ABL2, ARHGAP39, CAP1, CAP2, CDC42, CLASP1, CLASP2, ENAH, EVL, GPC1, NCK1, NCK2, PAK1, PAK2, PAK3, PAK4, PAK6, PAK7, PFN1, PFN2, RAC1, ROBO1, ROBO2, ROBO3, SLIT2, SOS1, SOS2, SRGAP1, SRGAP3, VASP]	TRUE
REACTOME:118614	Activated NOTCH1 Transmits Signal to the Nucleus	0.307415	[-1]	[None]	4	12.9032	0.492703	1	{}	{}	[APH1B, JAG2, MIB1, NEURL1B]	[ADAM10, ADAM17, APH1A, APH1B, ARRB1, ARRB2, CNTN1, DLK1, DLL1, DLL4, DNER, DTX1, DTX2, DTX4, ITCH, JAG1, JAG2, LOC101928143, MIB1, MIB2, NCSTN, NEURL1, NEURL1B, NOTCH1, NUMB, PSEN2, PSENEN, RPS27A, UBA52, UBB, UBC]	TRUE
REACTOME:263952	EPHB-mediated forward signaling	0.298672	[-1]	[None]	5	12.5	0.502722	1	{}	{}	[ACTR3, EFNB2, EPHB1, KALRN, SDC2]	[ACTB, ACTG1, ACTR2, ACTR3, ARHGEF28, ARPC1A, ARPC2, ARPC3, ARPC4, ARPC5, CDC42, CFL1, EFNB1, EFNB2, EFNB3, EPHB1, EPHB2, EPHB3, EPHB4, FYN, GRIN1, GRIN2B, HRAS, ITSN1, KALRN, LIMK1, LIMK2, LYN, PAK1, PTK2, RAC1, RASA1, RHOA, ROCK1, ROCK2, SDC2, SRC, TIAM1, WASL, YES1]	TRUE
REACTOME:111217	Metabolism	0.295314	[-1]	[None]	186	11.625	0.506625	1	{}	{}	[ABCC3, ABCG1, ACSL1, ACSL4, ADCY2, ADCY4, ADHFE1, ADK, AGPAT9, AKR1B1, ALDH1A1, ALOX5, AMD1, AMY2B, APOA2, APOC2, APOE, AQP1, ARG1, ASS1, B3GNT7, B4GALT6, BBOX1, BCKDHB, BGN, CA2, CA6, CACNA1A, CACNA1D, CD36, CERS3, CHST11, CHST9, CHSY3, CKMT2, CLOCK, COL4A3BP, CSAD, CSGALNACT1, CYGB, CYP19A1, CYP1B1, CYP26B1, CYP2E1, CYP2U1, CYP3A5, CYP4B1, CYP7B1, DCN, DGAT2, DHCR24, DIO2, DLAT, DPYD, ELOVL2, …	[850642, A2M, AAAS, AADAT, AANAT, AASDHPPT, AASS, ABCA1, ABCB1, ABCB11, ABCB4, ABCB7, ABCC1, ABCC3, ABCC5, ABCC8, ABCD1, ABCD4, ABCG1, ABCG2, ABCG5, ABCG8, ABHD5, ACAA1, ACACA, ACACB, ACAD8, ACADL, ACADM, ACADS, ACADSB, ACADVL, ACAT1, ACER1, ACER2, ACER3, ACHE, ACLY, ACMSD, ACO2, ACOT8, ACOX1, ACOX2, ACOX3, ACP5, ACSL1, ACSL4, ACSL5, ACSL6, ACSM1, ACSM2A, ACSM4, ACSM5, ACSS1, ACSS2, ACY1, ACY3, A…	TRUE
KEGG:04912	GnRH signaling pathway	0.294812	[-1]	[None]	11	11.9565	0.50721	1	{}	{}	[ADCY2, ADCY4, CACNA1D, CALML3, MAP3K2, MAPK10, PLCB1, PLCB2, PLCB4, PTK2B, SOS2]	[ADCY1, ADCY2, ADCY3, ADCY4, ADCY5, ADCY6, ADCY7, ADCY8, ADCY9, ATF4, CACNA1C, CACNA1D, CACNA1F, CACNA1S, CALM1, CALM2, CALM3, CALML3, CALML5, CALML6, CAMK2A, CAMK2B, CAMK2D, CAMK2G, CDC42, CGA, EGFR, ELK1, FSHB, GNA11, GNAQ, GNAS, GNRH1, GNRH2, GNRHR, GRB2, HBEGF, HRAS, ITPR1, ITPR2, ITPR3, JMJD7-PLA2G4B, JUN, KRAS, LHB, MAP2K1, MAP2K2, MAP2K3, MAP2K4, MAP2K6, MAP2K7, MAP3K1, MAP3K2, MAP3K3, MAP…	TRUE
REACTOME:118773	Signaling by the B Cell Receptor (BCR)	0.290642	[-1]	[None]	23	11.7347	0.512104	1	{}	{}	[BLNK, BTK, CBL, CD79A, CD79B, CD86, FGF1, FGF22, FGF5, FGFR3, IRS2, KIT, LCK, NRG1, PDGFA, PDGFB, PDGFRB, PIK3CD, PIK3R2, PIK3R3, PSMD1, SYK, VAV1]	[AGO1, AGO2, AGO3, AGO4, AHCYL1, AKT1, AKT1S1, AKT2, AKT3, BAD, BCL10, BLK, BLNK, BTC, BTK, BTRC, CALM1, CALM2, CALM3, CARD11, CASP9, CBL, CBLB, CD19, CD28, CD79A, CD79B, CD80, CD86, CDKN1A, CDKN1B, CHUK, CREB1, CUL1, DAPP1, EGF, EGFR, ERBB2, ERBB3, ERBB4, EREG, FBXW11, FGF1, FGF10, FGF16, FGF17, FGF18, FGF19, FGF2, FGF20, FGF22, FGF23, FGF3, FGF4, FGF5, FGF6, FGF7, FGF8, FGF9, FGFR1, FGFR2, FGFR…	TRUE
REACTOME:19305	Transport of glucose and other sugars, bile salts and organic acids, metal ions and amine compounds	0.290263	[-1]	[None]	12	11.8812	0.51255	1	{}	{}	[RHBG, RHCG, SLC11A1, SLC13A3, SLC16A3, SLC18A2, SLC2A4, SLC2A9, SLC39A6, SLC40A1, SLC5A3, SLC6A12]	[CP, FGF21, HEPH, KIAA1919, LOC100506403, RHAG, RHBG, RHCG, RUNX1, SLC10A6, SLC11A1, SLC11A2, SLC13A1, SLC13A2, SLC13A3, SLC13A4, SLC13A5, SLC14A1, SLC14A2, SLC16A1, SLC16A3, SLC16A7, SLC16A8, SLC18A1, SLC18A2, SLC22A1, SLC22A11, SLC22A12, SLC22A15, SLC22A16, SLC22A18, SLC22A2, SLC22A3, SLC22A4, SLC22A5, SLC22A6, SLC22A7, SLC22A8, SLC2A1, SLC2A10, SLC2A11, SLC2A12, SLC2A13, SLC2A2, SLC2A3, SLC2A4…	TRUE
WP:710	DNA damage response (only ATM dependent)	0.286325	[-1]	[None]	10	11.9048	0.51722	1	{}	{}	[APC, CCND1, CCND2, FOSL1, FRAT1, LDLR, MAPK10, PLAU, SOS2, WNT4]	[100289713, 651610, ABL1, APC, ATM, AXIN1, BAD, BAK1, BAX, BCL2, BCL2L11, BCL6, BIK, CAT, CCND1, CCND2, CCND3, CCNG2, CDC42, CDKN1A, CDKN1B, CTNNB1, DVL1, DVL2, DVL3, ERBB2, FASLG, FOSL1, FOXO3, FRAT1, G6PC, GRB2, GSK3B, HMGB1, INSR, IRS1, JUN, LDLR, MAP3K1, MAP3K4, MAP3K7, MAPK1, MAPK10, MAPK8, MAPK9, MDM2, MLKL, MYC, PCK2, PDK1, PLAU, PMAIP1, PPP2R5C, PPP2R5E, PTEN, RAC1, RAC2, RBL2, RHOA, SCP2…	TRUE
REACTOME:1783	G1/S Transition	0.286122	[-1]	[None]	13	11.8182	0.517462	1	{}	{}	[CCNA2, CCNB1, CDC25A, CDC6, CDK1, DBF4, FBXO5, MCM10, MCM2, MNAT1, PCNA, PSMD1, RRM2]	[CCNA1, CCNA2, CCNB1, CCNE1, CCNE2, CCNH, CDC25A, CDC45, CDC6, CDC7, CDK1, CDK2, CDK7, CDKN1A, CDKN1B, CDT1, CKS1B, CUL1, DBF4, DHFR, E2F1, FBXO5, LOC102724991, LOC102725016, MAX, MCM10, MCM2, MCM3, MCM5, MCM6, MCM7, MCM8, MNAT1, MYC, ORC1, ORC2, ORC3, ORC4, ORC5, ORC6, PCNA, PKMYT1, POLA1, POLA2, POLE, POLE2, PPP2CA, PPP2CB, PPP2R1A, PPP2R1B, PPP2R3B, PRIM1, PRIM2, PSMA1, PSMA2, PSMA3, PSMA4, PS…	TRUE
REACTOME:355474	RHO GTPase Effectors	0.285704	[-1]	[None]	33	11.6608	0.51796	1	{}	{}	[ACTR3, BTK, BUB1, BUB3, CENPA, CENPI, CENPN, CIT, ERCC6L, FMNL2, H2AFX, H2AFZ, INCENP, IQGAP2, ITGB1, KDM4C, KIF14, KIF18A, KIF2C, KIF5B, KLC3, MAD1L1, MKL1, MYH14, NCF1, NCF2, NCKAP1, PLK1, RANBP2, RHOD, RHPN1, WAS, WASF3]	[ABI1, ABI2, ABL1, ACTB, ACTG1, ACTR2, ACTR3, AHCTF1, APITD1, APITD1-CORT, AR, ARPC1A, ARPC2, ARPC3, ARPC4, ARPC5, AURKB, B9D2, BAIAP2, BIRC5, BRK1, BTK, BUB1, BUB1B, BUB3, CALM1, CALM2, CALM3, CASC5, CDC20, CDC25C, CDC42, CDCA8, CDH1, CDKN1B, CENPA, CENPC, CENPE, CENPF, CENPH, CENPI, CENPK, CENPL, CENPM, CENPN, CENPO, CENPP, CENPQ, CENPT, CENPU, CFTR, CIT, CKAP5, CLASP1, CLASP2, CLIP1, CTNNA1, C…	TRUE
REACTOME:21384	Thrombin signalling through proteinase activated receptors (PARs)	0.285226	[-1]	[None]	4	12.5	0.51853	1	{}	{}	[GNA14, GNG2, GNG4, GNG7]	[ARRB1, ARRB2, F2, F2R, F2RL2, F2RL3, GNA11, GNA12, GNA13, GNA14, GNA15, GNAQ, GNB1, GNB2, GNB3, GNB4, GNB5, GNG10, GNG11, GNG12, GNG13, GNG2, GNG3, GNG4, GNG5, GNG7, GNG8, GNGT1, GNGT2, MAPK1, MAPK3, SRC]	TRUE
REACTOME:120850	TGF-beta receptor signaling activates SMADs	0.285226	[-1]	[None]	4	12.5	0.51853	1	{}	{}	[CBL, FKBP1A, MTMR4, TGFBR1]	[BAMBI, CBL, FKBP1A, FURIN, MTMR4, NEDD4L, NEDD8, PMEPA1, PPP1CA, PPP1CB, PPP1CC, PPP1R15A, RPS27A, SMAD2, SMAD3, SMAD4, SMAD7, SMURF1, SMURF2, STRAP, STUB1, TGFB1, TGFBR1, TGFBR2, UBA52, UBB, UBC, UBE2M, UCHL5, USP15, XPO1, ZFYVE9]	TRUE
REACTOME:121288	Keratan sulfate/keratin metabolism	0.285226	[-1]	[None]	4	12.5	0.51853	1	{}	{}	[B3GNT7, B4GALT6, FMOD, ST3GAL3]	[B3GNT1, B3GNT2, B3GNT3, B3GNT4, B3GNT7, B4GALT1, B4GALT2, B4GALT3, B4GALT4, B4GALT5, B4GALT6, CHST1, CHST2, CHST5, CHST6, FMOD, GLB1, GLB1L, GNS, HEXA, HEXB, KERA, LUM, OGN, OMD, PRELP, SLC35D2, ST3GAL1, ST3GAL2, ST3GAL3, ST3GAL4, ST3GAL6]	TRUE
REACTOME:19271	Semaphorin interactions	0.281388	[-1]	[None]	8	11.9403	0.523133	1	{}	{}	[ITGB1, MYH14, PLXNA2, PLXNC1, SEMA4A, SEMA4D, TREM2, TYROBP]	[ARHGAP35, ARHGEF11, ARHGEF12, CD72, CDC42, CDK5, CDK5R1, CFL1, CRMP1, DPYSL2, DPYSL3, DPYSL4, DPYSL5, ERBB2, FARP2, FES, FYN, GSK3B, HSP90AA1, HSP90AB1, ITGA1, ITGB1, LIMK1, LIMK2, MET, MYH10, MYH11, MYH14, MYH9, MYL12B, MYL6, MYL9, NRP1, PAK1, PAK2, PAK3, PIP5K1C, PLXNA1, PLXNA2, PLXNA3, PLXNA4, PLXNB1, PLXNB3, PLXNC1, PLXND1, PTPRC, RAC1, RAC2, RHOA, RHOB, RHOC, RHOG, RND1, ROCK1, ROCK2, RRAS,…	TRUE
WP:466	DNA Replication	0.279472	[-1]	[None]	5	12.1951	0.525446	1	{}	{}	[CDC6, DBF4, MCM10, MCM2, PCNA]	[CDC45, CDC6, CDC7, CDK2, CDT1, DBF4, GMNN, MCM10, MCM2, MCM3, MCM4, MCM5, MCM6, MCM7, ORC1, ORC2, ORC3, ORC4, ORC5, ORC6, PCNA, POLA1, POLA2, POLD1, POLD2, POLD3, POLD4, POLE, POLE2, PRIM1, PRIM2, RFC1, RFC2, RFC3, RFC4, RFC5, RPA2, RPA3, RPA4, UBA52, UBC]	TRUE
REACTOME:267785	Signaling by Retinoic Acid	0.279472	[-1]	[None]	5	12.1951	0.525446	1	{}	{}	[ALDH1A1, ALDH1A2, CRABP2, CYP26B1, DLAT]	[ADH1A, ADH1C, ADH4, AKR1C3, ALDH1A1, ALDH1A2, ALDH1A3, CPT1A, CPT1B, CRABP1, CRABP2, CYP26A1, CYP26B1, CYP26C1, DHRS3, DHRS4, DHRS9, DLAT, DLD, FABP5, PDHA1, PDHB, PDHX, PDK1, PDK2, PDK3, PDK4, PPARD, RARA, RARB, RARG, RDH10, RDH11, RDH13, RDH14, RDH16, RDH5, RXRA, RXRB, RXRG, SDR16C5]	TRUE
REACTOME:268024	Intraflagellar transport	0.279472	[-1]	[None]	5	12.1951	0.525446	1	{}	{}	[IFT43, KIF17, KIF3B, KIF3C, TNPO1]	[CLUAP1, DYNC2H1, DYNC2LI1, DYNLL1, DYNLL2, DYNLRB1, DYNLRB2, HSPB11, IFT122, IFT140, IFT172, IFT20, IFT22, IFT27, IFT43, IFT46, IFT52, IFT57, IFT74, IFT80, IFT81, IFT88, KIF17, KIF3A, KIF3B, KIF3C, KIFAP3, TCTE3, TCTEX1D1, TCTEX1D2, TNPO1, TRAF3IP1, TRIP11, TTC21B, TTC26, TTC30A, TTC30B, WDR19, WDR34, WDR35, WDR60]	TRUE
KEGG:04020	Calcium signaling pathway	0.279083	[-1]	[None]	21	11.6667	0.525916	1	{}	{}	[ADCY2, ADCY4, ADRA1A, ATP2A3, CACNA1A, CACNA1D, CACNA1H, CALML3, CYSLTR2, GNA14, PDGFRB, PLCB1, PLCB2, PLCB4, PLCE1, PTAFR, PTGER3, PTK2B, RYR1, SPHK1, VDAC2]	[ADCY1, ADCY2, ADCY3, ADCY4, ADCY7, ADCY8, ADCY9, ADORA2A, ADORA2B, ADRA1A, ADRA1B, ADRA1D, ADRB1, ADRB2, ADRB3, AGTR1, ATP2A1, ATP2A2, ATP2A3, ATP2B1, ATP2B2, ATP2B3, ATP2B4, AVPR1A, AVPR1B, BDKRB1, BDKRB2, CACNA1A, CACNA1B, CACNA1C, CACNA1D, CACNA1E, CACNA1F, CACNA1G, CACNA1H, CACNA1I, CACNA1S, CALM1, CALM2, CALM3, CALML3, CALML5, CALML6, CAMK2A, CAMK2B, CAMK2D, CAMK2G, CAMK4, CCKAR, CCKBR, CD3…	TRUE
WP:2037	Prolactin Signaling Pathway	0.277136	[-1]	[None]	9	11.8421	0.52828	1	{}	{}	[CBL, IRS2, ITGB1, PIK3R2, RPS6KA2, SOCS3, VAV1, VAV2, ZAP70]	[100293160, AGAP2, AKT1, CASP3, CBL, CISH, CTSD, EIF4EBP1, ELK1, ERBB2, FLNA, FOS, FYN, GAB2, GRB2, GSK3B, HRAS, IRF1, IRS1, IRS2, ITGB1, JAK1, JAK2, JUN, MAP2K1, MAP2K2, MAPK1, MAPK14, MAPK3, MAPK8, MAPK9, MTOR, MYC, NEK3, NFKB1, NFKBIA, NFKBIB, NOS2, PAK1, PIAS3, PIK3CA, PIK3CB, PIK3CG, PIK3R1, PIK3R2, PPIA, PPIB, PRL, PRLR, PTK2, PTPN1, PTPN11, PXN, RAC1, RAF1, RELA, RPS6, RPS6KA2, RPS6KB1, SH…	TRUE
WP:481	Insulin Signaling	0.275944	[-1]	[None]	19	11.6564	0.529732	1	{}	{}	[CBL, IRS2, KIF5B, MAP2K5, MAP3K2, MAP4K1, MAPK10, PIK3CD, PIK3R2, PIK3R3, PRKCZ, PTPRF, RHOJ, RPS6KA2, SGK1, SHC2, SLC2A4, SOCS3, SOS2]	[100509672, 100509916, 100510195, 100510206, AKT1, AKT2, ARF1, ARF6, ARHGAP33, CAP1, CBL, CBLB, CBLC, CRK, CYTH3, EGR1, EHD1, EHD2, EIF4E, EIF4EBP1, ELK1, ENPP1, FLOT1, FLOT2, FOS, FOXO1, FOXO3, GAB1, GRB10, GRB14, GRB2, GSK3A, GSK3B, GYG1, GYS1, GYS2, HRAS, IGF1R, IKBKB, INPP4A, INPPL1, INSR, IRS1, IRS2, IRS4, JUN, KIF3A, KIF5B, LIPE, MAP2K1, MAP2K2, MAP2K3, MAP2K4, MAP2K5, MAP2K6, MAP2K7, MAP3K…	TRUE
WP:619	Type II interferon signaling (IFNG)	0.274744	[-1]	[None]	6	12	0.531197	1	{}	{}	[CXCL10, GBP1, HLA-B, IFI6, SOCS3, SPI1]	[CIITA, CXCL10, CXCL9, CYBB, EIF2AK2, GBP1, HIST1H4A, HIST1H4B, HIST1H4C, HIST1H4D, HIST1H4E, HIST1H4F, HIST1H4H, HIST1H4I, HIST1H4J, HIST1H4K, HIST1H4L, HIST2H4A, HIST2H4B, HIST4H4, HLA-B, ICAM1, IFI6, IFIT2, IFNA2, IFNB1, IFNG, IFNGR1, IFNGR2, IL1B, IRF1, IRF2, IRF4, IRF8, IRF9, ISG15, JAK1, JAK2, NOS2, OAS1, PRKCD, PSMB9, PTPN11, REG1A, SOCS1, SOCS3, SPI1, STAT1, STAT2, TAP1]	TRUE
REACTOME:17004	Chaperonin-mediated protein folding	0.274744	[-1]	[None]	6	12	0.531197	1	{}	{}	[FBXW4, KIF13A, SPHK1, TUBA4A, TUBB2B, TUBB4B]	[ACTB, AP3M1, ARFGEF2, CCT2, CCT3, CCT4, CCT5, CCT6A, CCT7, CCT8, FBXL3, FBXL5, FBXO4, FBXO6, FBXW10, FBXW2, FBXW4, FBXW5, FBXW7, FBXW9, FKBP9, KIF13A, KIFC3, LOC100996906, LONP2, NOP56, PFDN1, PFDN2, PFDN4, PFDN5, PFDN6, SKIV2L, SPHK1, TCP1, TUBA1A, TUBA1B, TUBA1C, TUBA3C, TUBA3D, TUBA4A, TUBB1, TUBB2A, TUBB2B, TUBB3, TUBB4A, TUBB4B, TUBB6, USP11, VBP1, XRN2]	TRUE
REACTOME:111045	Developmental Biology	0.272359	[-1]	[None]	59	11.5686	0.534123	1	{}	{}	[ABL2, ABLIM1, ABLIM2, ACTR3, ALCAM, ANK3, AP2B1, APH1B, CACNA1D, CACNA1H, CD36, CDH2, CDK1, CEBPB, CHL1, COL4A5, COL6A1, COL6A3, COL9A2, CTNNA2, EFNA1, EFNA5, EFNB2, EPHA1, EPHB1, FOXH1, GDNF, ITGA10, ITGA5, ITGB1, ITGB3, KALRN, KIF4A, MYH14, NCAM1, NGEF, NR5A2, NTN1, NTN4, PAK6, PBX1, PLXNA2, PLXNC1, PPARGC1A, RPS6KA2, SDC2, SEMA4A, SEMA4D, SLC2A4, SLIT3, SOS2, SPTBN2, SRGAP3, TCF4, TREM2, TYRO…	[ABL1, ABL2, ABLIM1, ABLIM2, ABLIM3, ACTB, ACTG1, ACTR2, ACTR3, ACVR1B, ACVR1C, ACVR2A, ACVR2B, ADAM10, ADIPOQ, AGAP2, AGRN, AKT1, AKT2, AKT3, ALCAM, ANGPTL4, ANK1, ANK2, ANK3, AP2A1, AP2A2, AP2B1, AP2M1, AP2S1, APH1A, APH1B, ARHGAP35, ARHGAP39, ARHGEF11, ARHGEF12, ARHGEF28, ARHGEF7, ARPC1A, ARPC2, ARPC3, ARPC4, ARPC5, ARTN, BNIP2, BOC, CACNA1C, CACNA1D, CACNA1G, CACNA1H, CACNA1I, CACNA1S, CACNB1…	TRUE
REACTOME:13477	Transmission across Chemical Synapses	0.270758	[-1]	[None]	24	11.5942	0.536095	1	{}	{}	[ADCY2, ADCY4, AKAP9, AP2B1, BZRAP1, CACNA1A, CACNA2D3, CASK, CHRNB4, GABRB3, GNG2, GNG4, GNG7, GRIP1, KCNJ10, PLCB1, PLCB2, PPFIA4, RPS6KA2, SLC18A2, SLC1A3, SLC38A1, SLC6A12, SYT1]	[ABAT, ACHE, ACTN2, ADCY1, ADCY2, ADCY3, ADCY4, ADCY5, ADCY6, ADCY7, ADCY8, ADCY9, AKAP5, AKAP9, ALDH2, ALDH5A1, AP2A1, AP2A2, AP2B1, AP2M1, AP2S1, APBA1, ARHGEF9, ARL6IP5, BCHE, BRAF, BZRAP1, CACFD1, CACNA1A, CACNA1B, CACNA1E, CACNA2D2, CACNA2D3, CACNB1, CACNB2, CACNB3, CACNB4, CACNG2, CACNG3, CACNG4, CACNG8, CALM1, CALM2, CALM3, CAMK2A, CAMK2B, CAMK2D, CAMK2G, CAMK4, CAMKK1, CASK, CHAT, CHRNA1,…	TRUE
REACTOME:957	Pyrimidine metabolism	0.268223	[-1]	[None]	3	12.5	0.539233	1	{}	{}	[DPYD, NT5E, UPB1]	[AGXT2, CAD, CDA, DCK, DCTD, DHODH, DPYD, DPYS, DUT, NT5C, NT5C1A, NT5C3A, NT5E, NT5M, TK1, TK2, TYMP, TYMS, UCK1, UCK2, UMPS, UPB1, UPP1, UPP2]	TRUE
KEGG:04977	Vitamin digestion and absorption	0.268223	[-1]	[None]	3	12.5	0.539233	1	{}	{}	[PLB1, SLC19A3, SLC52A3]	[ABCC1, APOA1, APOA4, APOB, AWAT2, BTD, CUBN, FOLH1, GIF, LMBRD1, LRAT, MMACHC, PLB1, PNLIP, RBP2, SCARB1, SLC19A1, SLC19A2, SLC19A3, SLC23A1, SLC46A1, SLC52A3, SLC5A6, TCN2]	TRUE
REACTOME:23862	Nitric oxide stimulates guanylate cyclase	0.268223	[-1]	[None]	3	12.5	0.539233	1	{}	{}	[GUCY1B3, KCNMB4, PDE2A]	[GUCY1A2, GUCY1A3, GUCY1B3, ITPR1, KCNMA1, KCNMB1, KCNMB2, KCNMB3, KCNMB4, MRVI1, NOS1, NOS2, NOS3, PDE10A, PDE11A, PDE1A, PDE1B, PDE2A, PDE3A, PDE3B, PDE5A, PDE9A, PRKG1, PRKG2]	TRUE
REACTOME:120829	Acyl chain remodelling of PC	0.268223	[-1]	[None]	3	12.5	0.539233	1	{}	{}	[PLA2G2A, PLA2G6, PLB1]	[LPCAT1, LPCAT2, LPCAT3, LPCAT4, MBOAT2, PLA2G10, PLA2G12A, PLA2G16, PLA2G1B, PLA2G2A, PLA2G2D, PLA2G2E, PLA2G2F, PLA2G3, PLA2G4A, PLA2G4B, PLA2G4C, PLA2G4D, PLA2G4F, PLA2G5, PLA2G6, PLB1, PLBD1, PNPLA8]	TRUE
REACTOME:14819	Peptide ligand-binding receptors	0.267621	[-1]	[None]	22	11.5789	0.539981	1	{}	{}	[ACKR2, C3, CCL16, CCL17, CCL19, CCL21, CCL22, CXCL1, CXCL10, CXCL12, CXCL13, CXCL16, CXCL2, CXCL3, CXCL5, CXCR2, CXCR4, DARC, FPR3, IL8, NMU, UTS2B]	[ACKR2, ACKR3, ACKR4, AGT, AGTR1, AGTR2, ANXA1, APLF, APLN, APLNR, APP, AVP, AVPR1A, AVPR1B, AVPR2, BDKRB1, BDKRB2, BRS3, C3, C3AR1, C5, C5AR1, C5AR2, CCK, CCKAR, CCKBR, CCL11, CCL16, CCL17, CCL19, CCL2, CCL20, CCL21, CCL22, CCL23, CCL25, CCL27, CCL28, CCL3, CCL3L1, CCL3L3, CCL4, CCL5, CCL7, CCR1, CCR10, CCR2, CCR3, CCR4, CCR5, CCR6, CCR7, CCR8, CCR9, CCRL2, CX3CL1, CX3CR1, CXCL1, CXCL10, CXCL11,…	TRUE
KEGG:00982	Drug metabolism	0.267077	[-1]	[None]	8	11.7647	0.540659	1	{}	{}	[ALDH3A1, ALDH3B1, ALDH3B2, CYP2E1, CYP3A5, FMO1, MAOB, UGT1A6]	[ADH1A, ADH1B, ADH1C, ADH4, ADH5, ADH6, ADH7, ALDH1A3, ALDH3A1, ALDH3B1, ALDH3B2, AOX1, CYP1A2, CYP2A6, CYP2B6, CYP2C19, CYP2C8, CYP2C9, CYP2D6, CYP2E1, CYP3A4, CYP3A5, FMO1, FMO2, FMO3, FMO4, FMO5, GSTA1, GSTA2, GSTA3, GSTA4, GSTA5, GSTK1, GSTM1, GSTM2, GSTM3, GSTM4, GSTM5, GSTO1, GSTO2, GSTP1, GSTT1, GSTT2, GSTT2B, MAOA, MAOB, MGST1, MGST2, MGST3, UGT1A1, UGT1A10, UGT1A3, UGT1A4, UGT1A5, UGT1A6…	TRUE
WP:299	Nuclear receptors in lipid metabolism and toxicity	0.264624	[-1]	[None]	4	12.1212	0.54372	1	{}	{}	[ABCC3, ABCG1, CYP2E1, CYP4B1]	[ABCA1, ABCB1, ABCB11, ABCB4, ABCC2, ABCC3, ABCD2, ABCD3, ABCG1, ABCG5, CYP1A2, CYP24A1, CYP26A1, CYP27B1, CYP2B6, CYP2C9, CYP2E1, CYP3A4, CYP4A11, CYP4B1, CYP7A1, CYP8B1, NR1H3, NR1H4, NR1I2, NR1I3, PPARA, PPARD, PPARG, RARA, RARB, RARG, VDR]	TRUE
WP:1601	Fluoropyrimidine Activity	0.264624	[-1]	[None]	4	12.1212	0.54372	1	{}	{}	[ABCC3, DPYD, RRM2, UPB1]	[ABCC3, ABCC4, ABCC5, ABCG2, CDA, CES1, CES2, CYP2A6, DHFR, DPYD, DPYS, ERCC2, FPGS, GGH, MTHFR, PPAT, RRM1, RRM2, SLC22A7, SLC29A1, SMUG1, TDG, TK1, TP53, TYMP, TYMS, UCK1, UCK2, UMPS, UPB1, UPP1, UPP2, XRCC3]	TRUE
KEGG:03410	Base excision repair	0.264624	[-1]	[None]	4	12.1212	0.54372	1	{}	{}	[FEN1, NEIL1, PARP4, PCNA]	[APEX1, APEX2, FEN1, HMGB1, LIG1, LIG3, MBD4, MPG, MUTYH, NEIL1, NEIL2, NEIL3, NTHL1, OGG1, PARP1, PARP2, PARP3, PARP4, PCNA, POLB, POLD1, POLD2, POLD3, POLD4, POLE, POLE2, POLE3, POLE4, POLL, SMUG1, TDG, UNG, XRCC1]	TRUE
REACTOME:6837	Regulation of APC/C activators between G1/S and early anaphase	0.263823	[-1]	[None]	9	11.6883	0.544724	1	{}	{}	[BUB3, CCNA2, CCNB1, CDK1, FBXO5, PLK1, PSMD1, UBE2D1, UBE2E1]	[ANAPC1, ANAPC10, ANAPC11, ANAPC2, ANAPC4, ANAPC5, ANAPC7, BTRC, BUB1B, BUB3, CCNA1, CCNA2, CCNB1, CDC16, CDC20, CDC23, CDC26, CDC27, CDK1, CDK2, CUL1, FBXO5, FZR1, MAD2L1, PLK1, PSMA1, PSMA2, PSMA3, PSMA4, PSMA5, PSMA6, PSMA7, PSMA8, PSMB1, PSMB10, PSMB11, PSMB2, PSMB3, PSMB4, PSMB5, PSMB6, PSMB7, PSMB8, PSMB9, PSMC1, PSMC2, PSMC3, PSMC4, PSMC5, PSMC6, PSMD1, PSMD10, PSMD11, PSMD12, PSMD13, PSMD…	TRUE
REACTOME:23876	Platelet homeostasis	0.263823	[-1]	[None]	9	11.6883	0.544724	1	{}	{}	[ATP2A3, GNG2, GNG4, GNG7, GUCY1B3, KCNMB4, PDE2A, PTGIR, PTPN6]	[APOB, ATP2A1, ATP2A2, ATP2A3, ATP2B1, ATP2B2, ATP2B3, ATP2B4, FGR, GNAS, GNB1, GNB2, GNB3, GNB4, GNB5, GNG10, GNG11, GNG12, GNG13, GNG2, GNG3, GNG4, GNG5, GNG7, GNG8, GNGT1, GNGT2, GUCY1A2, GUCY1A3, GUCY1B3, ITPR1, ITPR2, ITPR3, KCNMA1, KCNMB1, KCNMB2, KCNMB3, KCNMB4, LRP8, MAPK14, MRVI1, NOS1, NOS2, NOS3, ORAI1, P2RX1, PDE10A, PDE11A, PDE1A, PDE1B, PDE2A, PDE3A, PDE3B, PDE5A, PDE9A, PLA2G4A, PP…	TRUE
REACTOME:19231	G alpha (i) signalling events	0.263459	[-1]	[None]	27	11.5385	0.545181	1	{}	{}	[ADCY2, ADCY4, ADORA3, C3, CCL16, CCL19, CCL21, CXCL1, CXCL10, CXCL12, CXCL13, CXCL16, CXCL2, CXCL3, CXCL5, CXCR2, CXCR4, FPR3, GNG2, GNG4, GNG7, IL8, LPAR1, NMU, PTGER3, RGS11, S1PR3]	[57413, ACKR3, ADCY1, ADCY2, ADCY3, ADCY4, ADCY5, ADCY6, ADCY7, ADCY8, ADCY9, ADORA1, ADORA3, ADRA2A, ADRA2C, AGT, AGTR2, ANXA1, APLN, APLNR, APP, BDKRB1, BDKRB2, C3, C3AR1, C5, C5AR1, CASR, CCL16, CCL19, CCL20, CCL21, CCL23, CCL25, CCL27, CCL28, CCL5, CCR1, CCR10, CCR2, CCR3, CCR4, CCR5, CCR6, CCR7, CCR8, CCR9, CHRM2, CHRM4, CNR1, CNR2, CXCL1, CXCL10, CXCL11, CXCL12, CXCL13, CXCL16, CXCL2, CXCL3…	TRUE
REACTOME:15525	Nuclear Receptor transcription pathway	0.258573	[-1]	[None]	6	11.7647	0.551349	1	{}	{}	[ESR1, ESR2, NR3C2, NR4A3, NR5A2, THRB]	[AR, ESR1, ESR2, ESRRA, ESRRB, ESRRG, HNF4A, HNF4G, MED1, NR0B1, NR0B2, NR1D1, NR1D2, NR1H2, NR1H3, NR1H4, NR1I2, NR1I3, NR2C1, NR2C2, NR2C2AP, NR2E1, NR2E3, NR2F1, NR2F6, NR3C1, NR3C2, NR4A1, NR4A2, NR4A3, NR5A1, NR5A2, NR6A1, NRBF2, NRBP1, PGR, PPARA, PPARD, PPARG, RARA, RARB, RARG, RORA, RORB, RORC, RXRA, RXRB, RXRG, THRA, THRB, VDR]	TRUE
KEGG:00564	Glycerophospholipid metabolism	0.258077	[-1]	[None]	11	11.5789	0.551979	1	{}	{}	[AGPAT9, DGKG, DGKH, EPT1, ETNPPL, PEMT, PLA2G2A, PLA2G6, PLB1, PLD4, PPAP2A]	[ACHE, ADPRM, AGPAT1, AGPAT2, AGPAT3, AGPAT4, AGPAT5, AGPAT6, AGPAT9, CDIPT, CDS1, CDS2, CEPT1, CHAT, CHKA, CHKB, CHPT1, CRLS1, DGKA, DGKB, DGKD, DGKE, DGKG, DGKH, DGKI, DGKK, DGKQ, DGKZ, EPT1, ETNK1, ETNK2, ETNPPL, GNPAT, GPAM, GPAT2, GPCPD1, GPD1, GPD1L, GPD2, JMJD7-PLA2G4B, LCAT, LCLAT1, LPCAT1, LPCAT2, LPCAT3, LPCAT4, LPGAT1, LPIN1, LPIN2, LPIN3, LYPLA1, LYPLA2, MBOAT1, MBOAT2, MBOAT7, PCYT1A…	TRUE
KEGG:04150	mTOR signaling pathway	0.25591	[-1]	[None]	7	11.6667	0.55474	1	{}	{}	[IGF1, PIK3CD, PIK3R2, PIK3R3, PIK3R5, RPS6KA2, RRAGA]	[AKT1, AKT1S1, AKT2, AKT3, BRAF, CAB39, CAB39L, DDIT4, EIF4B, EIF4E, EIF4E1B, EIF4E2, EIF4EBP1, HIF1A, IGF1, IKBKB, INS, IRS1, MAPK1, MAPK3, MLST8, MTOR, PDPK1, PIK3CA, PIK3CB, PIK3CD, PIK3CG, PIK3R1, PIK3R2, PIK3R3, PIK3R5, PRKAA1, PRKAA2, PRKCA, PRKCB, PRKCG, PTEN, RHEB, RICTOR, RPS6, RPS6KA1, RPS6KA2, RPS6KA3, RPS6KA6, RPS6KB1, RPS6KB2, RPTOR, RRAGA, RRAGB, RRAGC, RRAGD, STK11, STRADA, TNF, TS…	TRUE
REACTOME:20547	Metal ion SLC transporters	0.245756	[-1]	[None]	3	12	0.567864	1	{}	{}	[SLC11A1, SLC39A6, SLC40A1]	[CP, HEPH, SLC11A1, SLC11A2, SLC30A1, SLC30A2, SLC30A3, SLC30A5, SLC30A6, SLC30A7, SLC30A8, SLC31A1, SLC39A1, SLC39A10, SLC39A14, SLC39A2, SLC39A3, SLC39A4, SLC39A5, SLC39A6, SLC39A7, SLC39A8, SLC40A1, SLC41A1, SLC41A2]	TRUE
REACTOME:120815	Regulation of Hypoxia-inducible Factor (HIF) by oxygen	0.245756	[-1]	[None]	3	12	0.567864	1	{}	{}	[CUL2, EGLN3, UBE2D1]	[ARNT, CA9, CREBBP, CUL2, EGLN1, EGLN2, EGLN3, EP300, EPAS1, EPO, HIF1A, HIF1AN, HIF3A, RBX1, RPS27A, TCEB1, TCEB2, UBA52, UBB, UBC, UBE2D1, UBE2D2, UBE2D3, VEGFA, VHL]	TRUE
REACTOME:121311	Cellular response to hypoxia	0.245756	[-1]	[None]	3	12	0.567864	1	{}	{}	[CUL2, EGLN3, UBE2D1]	[ARNT, CA9, CREBBP, CUL2, EGLN1, EGLN2, EGLN3, EP300, EPAS1, EPO, HIF1A, HIF1AN, HIF3A, RBX1, RPS27A, TCEB1, TCEB2, UBA52, UBB, UBC, UBE2D1, UBE2D2, UBE2D3, VEGFA, VHL]	TRUE
REACTOME:150420	Synthesis of Leukotrienes (LT) and Eoxins (EX)	0.245756	[-1]	[None]	3	12	0.567864	1	{}	{}	[ALOX5, CYP4B1, GGT5]	[ABCC1, ALOX15, ALOX5, ALOX5AP, CYP4A11, CYP4A22, CYP4B1, CYP4F11, CYP4F2, CYP4F22, CYP4F3, CYP4F8, DPEP1, DPEP2, DPEP3, GGT1, GGT2, GGT5, GGTLC1, GGTLC2, LOC102724197, LTA4H, LTC4S, MAPKAPK2, PTGR1]	TRUE
WP:143	Fatty Acid Beta Oxidation	0.245489	[-1]	[None]	4	11.7647	0.568213	1	{}	{}	[ACSL1, ACSL4, GK, LIPC]	[ACADL, ACADM, ACADS, ACADVL, ACAT1, ACSL1, ACSL3, ACSL4, ACSL5, ACSL6, ACSS2, CHKB, CPT1A, CPT1B, CPT2, CRAT, DECR1, DLD, ECHS1, ECI1, GCDH, GK, GK2, GPD2, HADH, HADHA, HADHB, LIPC, LIPE, LIPF, LPL, PNPLA2, SLC25A20, TPI1]	TRUE
WP:727	Monoamine Transport	0.245489	[-1]	[None]	4	11.7647	0.568213	1	{}	{}	[EFCAB13, IL1R1, ITGB3, TDO2]	[ACHE, ADORA2A, AGT, AMPH, CDC25C, DBH, EFCAB13, FBXO32, HRH3, IL1B, IL1R1, ITGB3, MAPK14, NOS1, PPP2CB, PVRL2, RBL2, SCAMP2, SLC5A7, SLC6A1, SLC6A2, SLC6A3, SLC6A4, SPECC1L, STX1A, SYN1, TDO2, TGFB1I1, TH, TNF, TNFRSF11B, TPH2, TSC2, UNC13B]	TRUE
REACTOME:111064	DAG and IP3 signaling	0.245489	[-1]	[None]	4	11.7647	0.568213	1	{}	{}	[ADCY2, ADCY4, PRKAR1B, PRKCE]	[ADCY1, ADCY2, ADCY3, ADCY4, ADCY5, ADCY6, ADCY7, ADCY8, ADCY9, ADRBK1, AHCYL1, CALM1, CALM2, CALM3, CAMK4, CREB1, ITPR1, ITPR2, ITPR3, PDE1A, PDE1B, PDE1C, PLCG1, PRKACA, PRKACB, PRKACG, PRKAR1A, PRKAR1B, PRKAR2A, PRKAR2B, PRKCA, PRKCD, PRKCE, PRKCG]	TRUE
REACTOME:25060	Iron uptake and transport	0.244546	[-1]	[None]	5	11.6279	0.569448	1	{}	{}	[ATP6V0A4, ATP6V0D2, ATP6V1B1, SLC40A1, TF]	[ABCG2, ATP6AP1, ATP6V0A1, ATP6V0A2, ATP6V0A4, ATP6V0B, ATP6V0C, ATP6V0D1, ATP6V0D2, ATP6V0E1, ATP6V0E2, ATP6V1A, ATP6V1B1, ATP6V1B2, ATP6V1C1, ATP6V1C2, ATP6V1D, ATP6V1E1, ATP6V1E2, ATP6V1F, ATP6V1G1, ATP6V1G2, ATP6V1G3, ATP6V1H, CP, CYBRD1, FLVCR1, FTH1, FTL, HEPH, HMOX1, HMOX2, LCN2, MCOLN1, SLC11A2, SLC22A17, SLC40A1, SLC46A1, STEAP2, STEAP3, TCIRG1, TF, TFRC]	TRUE
KEGG:04370	VEGF signaling pathway	0.24188	[-1]	[None]	7	11.4754	0.572954	1	{}	{}	[PIK3CD, PIK3R2, PIK3R3, PIK3R5, PTGS2, SHC2, SPHK1]	[AKT1, AKT2, AKT3, BAD, CASP9, CDC42, HRAS, HSPB1, JMJD7-PLA2G4B, KDR, KRAS, MAP2K1, MAP2K2, MAPK1, MAPK11, MAPK12, MAPK13, MAPK14, MAPK3, MAPKAPK2, MAPKAPK3, NFATC2, NOS3, NRAS, PIK3CA, PIK3CB, PIK3CD, PIK3CG, PIK3R1, PIK3R2, PIK3R3, PIK3R5, PLA2G4A, PLA2G4B, PLA2G4C, PLA2G4D, PLA2G4E, PLA2G4F, PLCG1, PLCG2, PPP3CA, PPP3CB, PPP3CC, PPP3R1, PPP3R2, PRKCA, PRKCB, PRKCG, PTGS2, PTK2, PXN, RAC1, RAC…	TRUE
KEGG:04920	Adipocytokine signaling pathway	0.240398	[-1]	[None]	8	11.4286	0.574913	1	{}	{}	[ACSL1, ACSL4, CD36, IRS2, MAPK10, PPARGC1A, SLC2A4, SOCS3]	[ACACB, ACSBG1, ACSBG2, ACSL1, ACSL3, ACSL4, ACSL5, ACSL6, ADIPOQ, ADIPOR1, ADIPOR2, AGRP, AKT1, AKT2, AKT3, CAMKK1, CAMKK2, CD36, CHUK, CPT1A, CPT1B, CPT1C, G6PC, G6PC2, G6PC3, IKBKB, IKBKG, IRS1, IRS2, IRS4, JAK2, LEP, LEPR, MAPK10, MAPK8, MAPK9, MTOR, NFKB1, NFKBIA, NFKBIB, NFKBIE, NPY, PCK1, PCK2, POMC, PPARA, PPARGC1A, PRKAA1, PRKAA2, PRKAB1, PRKAB2, PRKAG1, PRKAG2, PRKAG3, PRKCQ, PTPN11, RE…	TRUE
REACTOME:111102	Signal Transduction	0.238801	[-1]	[None]	257	11.5143	0.577031	1	{}	{}	[ACKR2, ACTR3, ADAM12, ADCY2, ADCY4, ADORA3, ADRA1A, ALDH1A1, ALDH1A2, AP2B1, APBB1IP, APC, APH1B, APOA2, APOC2, APOE, ARAP3, ARHGAP11A, ARHGAP15, ARHGAP22, ARHGAP24, ARHGAP25, ARHGAP26, ARHGAP28, ARHGAP30, ARHGAP4, ARHGAP44, ARHGAP9, ARHGDIB, ARHGDIG, ARHGEF16, ARHGEF3, ARHGEF4, ATP2A3, ATP6V0A4, ATP6V0D2, ATP6V1B1, AXL, BCO2, BTK, BUB1, BUB3, C3, CALCRL, CASP10, CBL, CCDC88C, CCL16, CCL17, CCL1…	[57413, A2M, AATF, ABCA4, ABI1, ABI2, ABL1, ABR, ACKR2, ACKR3, ACKR4, ACTB, ACTG1, ACTR2, ACTR3, ACVR1B, ACVR1C, ACVR2A, ACVR2B, ADAM10, ADAM12, ADAM17, ADCY1, ADCY10, ADCY2, ADCY3, ADCY4, ADCY5, ADCY6, ADCY7, ADCY8, ADCY9, ADCYAP1, ADCYAP1R1, ADH1A, ADH1C, ADH4, ADM, ADM2, ADORA1, ADORA2A, ADORA2B, ADORA3, ADRA1A, ADRA1B, ADRA1D, ADRA2A, ADRA2C, ADRB1, ADRB2, ADRB3, ADRBK1, AES, AGO1, AGO2, AGO3…	TRUE
WP:313	Signaling of Hepatocyte Growth Factor Receptor	0.22771	[-1]	[None]	4	11.4286	0.591957	1	{}	{}	[ITGB1, MAP4K1, PTK2B, RAP1B]	[100508643, 100510068, CRK, CRKL, DOCK1, ELK1, FOS, GAB1, GRB2, HGF, HRAS, ITGA1, ITGB1, JUN, MAP2K1, MAP2K2, MAP4K1, MAPK1, MAPK3, MAPK8, PAK1, PIK3CA, PTEN, PTK2, PTK2B, PTPN11, PXN, RAF1, RAP1A, RAP1B, RAPGEF1, RASA1, SOS1, SRC, STAT3]	TRUE
REACTOME:267965	Anchoring of the basal body to the plasma membrane	0.226338	[-1]	[None]	10	11.236	0.59383	1	{}	{}	[AKAP9, CDK1, CEP78, CEP97, KIF24, NEK2, PLK1, PLK4, TUBA4A, TUBB4B]	[ACTR1A, AKAP9, B9D1, B9D2, C2CD3, CC2D2A, CCP110, CDK1, CDK5RAP2, CENPJ, CEP131, CEP135, CEP152, CEP162, CEP164, CEP192, CEP250, CEP290, CEP41, CEP57, CEP63, CEP70, CEP72, CEP76, CEP78, CEP83, CEP89, CEP97, CETN2, CKAP5, CLASP1, CNTRL, CSNK1D, CSNK1E, DCTN1, DCTN2, DCTN3, DYNC1H1, DYNC1I2, DYNLL1, FBF1, FGFR1OP, HAUS2, HSP90AA1, IQCB1, KIF24, MAPRE1, MARK4, MKS1, NDE1, NEDD1, NEK2, NINL, NPHP1, …	TRUE
REACTOME:1109	Insulin receptor recycling	0.225213	[-1]	[None]	3	11.5385	0.595371	1	{}	{}	[ATP6V0A4, ATP6V0D2, ATP6V1B1]	[ATP6AP1, ATP6V0A1, ATP6V0A2, ATP6V0A4, ATP6V0B, ATP6V0C, ATP6V0D1, ATP6V0D2, ATP6V0E1, ATP6V0E2, ATP6V1A, ATP6V1B1, ATP6V1B2, ATP6V1C1, ATP6V1C2, ATP6V1D, ATP6V1E1, ATP6V1E2, ATP6V1F, ATP6V1G1, ATP6V1G2, ATP6V1G3, ATP6V1H, INS, INSR, TCIRG1]	TRUE
REACTOME:12484	EGFR downregulation	0.225213	[-1]	[None]	3	11.5385	0.595371	1	{}	{}	[AP2B1, CBL, SPRY2]	[AP2A1, AP2A2, AP2B1, AP2M1, AP2S1, ARHGEF7, CBL, CDC42, CLTA, EGF, EGFR, EPN1, EPS15, EPS15L1, GRB2, HGS, RPS27A, SH3GL2, SH3KBP1, SPRY1, SPRY2, STAM, STAM2, UBA52, UBB, UBC]	TRUE
REACTOME:118764	ZBP1(DAI) mediated induction of type I IFNs	0.225213	[-1]	[None]	3	11.5385	0.595371	1	{}	{}	[AGER, RIPK3, S100A12]	[AGER, APP, CHUK, DHX9, DTX4, HMGB1, IKBKB, IKBKG, IRF3, MYD88, NFKB1, NFKB2, NFKBIA, NFKBIB, NLRP4, RELA, RIPK1, RIPK3, S100A12, S100B, SAA1, TBK1, TICAM1, TLR3, TMEM173, ZBP1]	TRUE
REACTOME:169118	Signaling by Leptin	0.225213	[-1]	[None]	3	11.5385	0.595371	1	{}	{}	[CDK1, IRS2, SOCS3]	[CDK1, HRAS, IL6, IL6R, IL6ST, IRS1, IRS2, JAK1, JAK2, KRAS, LEP, LEPR, MAP2K1, MAP2K2, MAPK1, MAPK3, NRAS, PTPN11, RAF1, SH2B1, SOCS3, STAT3, STAT5A, STAT5B, TYK2, YWHAB]	TRUE
REACTOME:6844	Signaling by TGF-beta Receptor Complex	0.21613	[-1]	[None]	8	11.1111	0.607952	1	{}	{}	[CBL, CGN, FKBP1A, MTMR4, PRKCZ, RBL1, TGFBR1, UBE2D1]	[ARHGEF18, ATP1B4, BAMBI, CBL, CCNC, CCNT1, CCNT2, CDK8, CDK9, CDKN2B, CGN, E2F4, E2F5, F11R, FKBP1A, FURIN, HDAC1, JUNB, MEN1, MTMR4, MYC, NCOR1, NCOR2, NEDD4L, NEDD8, PARD3, PARD6A, PARP1, PMEPA1, PPM1A, PPP1CA, PPP1CB, PPP1CC, PPP1R15A, PRKCZ, RBL1, RHOA, RNF111, RPS27A, SERPINE1, SKI, SKIL, SMAD2, SMAD3, SMAD4, SMAD7, SMURF1, SMURF2, SNW1, SP1, STRAP, STUB1, TFDP1, TFDP2, TGFB1, TGFBR1, TGFBR…	TRUE
KEGG:04721	Synaptic vesicle cycle	0.215895	[-1]	[None]	7	11.1111	0.608282	1	{}	{}	[AP2B1, ATP6V0A4, ATP6V0D2, ATP6V1B1, CACNA1A, SLC18A2, SYT1]	[AP2A1, AP2A2, AP2B1, AP2M1, AP2S1, ATP6V0A1, ATP6V0A2, ATP6V0A4, ATP6V0B, ATP6V0C, ATP6V0D1, ATP6V0D2, ATP6V0E1, ATP6V0E2, ATP6V1A, ATP6V1B1, ATP6V1B2, ATP6V1C1, ATP6V1C2, ATP6V1D, ATP6V1E1, ATP6V1E2, ATP6V1F, ATP6V1G1, ATP6V1G2, ATP6V1G3, ATP6V1H, CACNA1A, CACNA1B, CLTA, CLTB, CLTC, CLTCL1, CPLX1, CPLX2, CPLX3, CPLX4, DNM1, DNM2, DNM3, NAPA, NSF, RAB3A, RIMS1, SLC17A6, SLC17A7, SLC17A8, SLC18A1…	TRUE
WP:2018	RANKL/RANK Signaling Pathway	0.215199	[-1]	[None]	6	11.1111	0.609258	1	{}	{}	[CBL, PIK3R2, SPI1, SYK, TRAF1, VCAM1]	[ACP5, AKT1, AKT2, CALCR, CBL, CDC42, CHUK, CTSK, FHL2, FOS, GAB2, ICAM1, IKBKB, IKBKG, JUN, LYN, MAP2K1, MAP2K6, MAP2K7, MAP3K7, MAPK1, MAPK14, MAPK3, MAPK8, MAPK9, MITF, MTOR, NFATC1, NFKB1, NFKB2, NFKBIA, PAPSS2, PIK3R1, PIK3R2, PLCG1, PTK2, RAC1, RELA, RELB, SPI1, SQSTM1, SRC, SYK, TAB1, TAB2, TNFRSF11A, TNFRSF11B, TNFSF11, TRAF1, TRAF2, TRAF3, TRAF5, TRAF6, VCAM1]	TRUE
REACTOME:118744	Pre-NOTCH Expression and Processing	0.213787	[-1]	[None]	5	11.1111	0.611242	1	{}	{}	[ATP2A3, CCND1, MAML3, NOTCH3, ST3GAL3]	[AGO1, AGO2, AGO3, AGO4, ATP2A1, ATP2A2, ATP2A3, B4GALT1, CCND1, CREBBP, E2F1, E2F3, EP300, FURIN, JUN, KAT2A, KAT2B, LFNG, MAML1, MAML2, MAML3, MAMLD1, MFNG, MOV10, NOTCH1, NOTCH2, NOTCH3, NOTCH4, POFUT1, POGLUT1, RAB6A, RBPJ, RFNG, SEL1L, SNW1, ST3GAL3, ST3GAL4, ST3GAL6, TFDP1, TFDP2, TMED2, TNRC6A, TNRC6B, TNRC6C, TP53]	TRUE
REACTOME:120736	Signaling by FGFR in disease	0.213787	[-1]	[None]	5	11.1111	0.611242	1	{}	{}	[CUX1, FGF1, FGF22, FGF5, FGFR3]	[BCR, CNTRL, CPSF6, CUX1, FGF1, FGF10, FGF16, FGF17, FGF18, FGF2, FGF20, FGF22, FGF23, FGF3, FGF4, FGF5, FGF6, FGF7, FGF8, FGF9, FGFR1, FGFR1OP, FGFR1OP2, FGFR2, FGFR3, FGFR4, FRS2, GAB1, GAB2, GRB2, HRAS, KRAS, LRRFIP1, MYO18A, NRAS, PIK3CA, PIK3R1, PLCG1, SOS1, STAT1, STAT3, STAT5A, STAT5B, TRIM24, ZMYM2]	TRUE
WP:2003	Leukocyte TarBase	0.212623	[-1]	[None]	15	11.1111	0.612882	1	{}	{}	[ACAA2, CAPG, CDCP1, CEBPB, FADS1, FMNL2, G6PD, IDH1, SEC24A, SLC1A4, SLC7A11, TBCA, USP1, WDFY1, ZEB1]	[100133898, 100505793, 100509419, 100510581, 652797, 653884, ACAA2, ACP2, ADAR, ADIPOR2, ADPGK, ANAPC1, ANAPC1P1, ANPEP, ANXA2, AP3D1, ARCN1, ARF4, ARHGDIA, ARID4B, ATP2A2, ATP6V0A1, ATP6V0E1, ATP6V1F, BCL2, BCL6, BRPF3, C1orf56, CA12, CAP1, CAPG, CD164, CDCP1, CDIPT, CDK5RAP1, CDK5RAP3, CDK6, CEBPB, CHORDC1, CORO1C, CSRP1, CTNNB1, CTSC, DCAF7, DDX5, DNAJB1, FADS1, FMNL2, FRG1, G6PD, GAK, GNA13, …	TRUE
KEGG:05020	Prion diseases	0.211188	[-1]	[None]	4	11.1111	0.614911	1	{}	{}	[C1QA, C1QB, C1QC, NCAM1]	[BAX, C1QA, C1QB, C1QC, C5, C6, C7, C8A, C8B, C8G, C9, CASP12, CCL5, EGR1, ELK1, FYN, HSPA1A, HSPA5, IL1A, IL1B, IL6, LAMC1, MAP2K1, MAP2K2, MAPK1, MAPK3, NCAM1, NCAM2, NOTCH1, PRKACA, PRKACB, PRKACG, PRKX, PRNP, SOD1, STIP1]	TRUE
REACTOME:12079	PLC-gamma1 signalling	0.211188	[-1]	[None]	4	11.1111	0.614911	1	{}	{}	[ADCY2, ADCY4, PRKAR1B, PRKCE]	[ADCY1, ADCY2, ADCY3, ADCY4, ADCY5, ADCY6, ADCY7, ADCY8, ADCY9, ADRBK1, AHCYL1, CALM1, CALM2, CALM3, CAMK4, CREB1, ITPR1, ITPR2, ITPR3, NGF, NTRK1, PDE1A, PDE1B, PDE1C, PLCG1, PRKACA, PRKACB, PRKACG, PRKAR1A, PRKAR1B, PRKAR2A, PRKAR2B, PRKCA, PRKCD, PRKCE, PRKCG]	TRUE
REACTOME:12478	EGFR interacts with phospholipase C-gamma	0.211188	[-1]	[None]	4	11.1111	0.614911	1	{}	{}	[ADCY2, ADCY4, PRKAR1B, PRKCE]	[ADCY1, ADCY2, ADCY3, ADCY4, ADCY5, ADCY6, ADCY7, ADCY8, ADCY9, ADRBK1, AHCYL1, CALM1, CALM2, CALM3, CAMK4, CREB1, EGF, EGFR, ITPR1, ITPR2, ITPR3, PDE1A, PDE1B, PDE1C, PLCG1, PRKACA, PRKACB, PRKACG, PRKAR1A, PRKAR1B, PRKAR2A, PRKAR2B, PRKCA, PRKCD, PRKCE, PRKCG]	TRUE
REACTOME:16936	Prefoldin mediated transfer of substrate to CCT/TriC	0.206412	[-1]	[None]	3	11.1111	0.62171	1	{}	{}	[TUBA4A, TUBB2B, TUBB4B]	[ACTB, CCT2, CCT3, CCT4, CCT5, CCT6A, CCT7, CCT8, PFDN1, PFDN2, PFDN4, PFDN5, PFDN6, TCP1, TUBA1A, TUBA1C, TUBA3C, TUBA3D, TUBA4A, TUBB1, TUBB2A, TUBB2B, TUBB3, TUBB4A, TUBB4B, TUBB6, VBP1]	TRUE
REACTOME:118659	RORA activates gene expression	0.206412	[-1]	[None]	3	11.1111	0.62171	1	{}	{}	[CLOCK, NRIP1, PPARGC1A]	[ARNTL, CARM1, CHD9, CLOCK, CPT1A, CREBBP, EP300, HDAC3, HELZ2, MED1, NCOA1, NCOA2, NCOA6, NCOR1, NPAS2, NR1D1, NRIP1, PPARA, PPARGC1A, RORA, RXRA, SIRT1, SMARCD3, SREBF1, TBL1X, TBL1XR1, TGS1]	TRUE
REACTOME:355511	Signaling by FGFR2 mutants	0.206412	[-1]	[None]	3	11.1111	0.62171	1	{}	{}	[FGF1, FGF22, FGF5]	[FGF1, FGF10, FGF16, FGF17, FGF18, FGF2, FGF20, FGF22, FGF23, FGF3, FGF4, FGF5, FGF6, FGF7, FGF8, FGF9, FGFR2, FRS2, GAB1, GRB2, HRAS, KRAS, NRAS, PIK3CA, PIK3R1, PLCG1, SOS1]	TRUE
REACTOME:355533	Signaling by FGFR2 in disease	0.206412	[-1]	[None]	3	11.1111	0.62171	1	{}	{}	[FGF1, FGF22, FGF5]	[FGF1, FGF10, FGF16, FGF17, FGF18, FGF2, FGF20, FGF22, FGF23, FGF3, FGF4, FGF5, FGF6, FGF7, FGF8, FGF9, FGFR2, FRS2, GAB1, GRB2, HRAS, KRAS, NRAS, PIK3CA, PIK3R1, PLCG1, SOS1]	TRUE
REACTOME:75908	Potassium Channels	0.205632	[-1]	[None]	11	11	0.622827	1	{}	{}	[ABCC9, GNG2, GNG4, GNG7, KCNAB1, KCNAB2, KCNJ10, KCNK2, KCNMB4, KCNN2, KCNQ1]	[ABCC8, ABCC9, GABBR1, GABBR2, GALNT8, GNB1, GNB2, GNB3, GNG10, GNG12, GNG2, GNG3, GNG4, GNG5, GNG7, GNG8, GNGT1, GNGT2, HCN1, HCN2, HCN3, HCN4, KCNA1, KCNA10, KCNA2, KCNA3, KCNA4, KCNA5, KCNA6, KCNA7, KCNAB1, KCNAB2, KCNAB3, KCNB1, KCNB2, KCNC1, KCNC2, KCNC3, KCNC4, KCND1, KCND2, KCND3, KCNF1, KCNG1, KCNG2, KCNG3, KCNG4, KCNH1, KCNH2, KCNH3, KCNH4, KCNH5, KCNH6, KCNH7, KCNH8, KCNJ1, KCNJ10, KCNJ…	TRUE
REACTOME:13685	Neuronal System	0.203546	[-1]	[None]	32	11.1498	0.625826	1	{}	{}	[ABCC9, ADCY2, ADCY4, AKAP9, AP2B1, BZRAP1, CACNA1A, CACNA2D3, CASK, CHRNB4, GABRB3, GNG2, GNG4, GNG7, GRIP1, KCNAB1, KCNAB2, KCNJ10, KCNK2, KCNMB4, KCNN2, KCNQ1, PANX1, PLCB1, PLCB2, PPFIA4, RPS6KA2, SLC18A2, SLC1A3, SLC38A1, SLC6A12, SYT1]	[ABAT, ABCC8, ABCC9, ACHE, ACTN2, ADCY1, ADCY2, ADCY3, ADCY4, ADCY5, ADCY6, ADCY7, ADCY8, ADCY9, AKAP5, AKAP9, ALDH2, ALDH5A1, AP2A1, AP2A2, AP2B1, AP2M1, AP2S1, APBA1, ARHGEF9, ARL6IP5, BCHE, BRAF, BZRAP1, CACFD1, CACNA1A, CACNA1B, CACNA1E, CACNA2D2, CACNA2D3, CACNB1, CACNB2, CACNB3, CACNB4, CACNG2, CACNG3, CACNG4, CACNG8, CALM1, CALM2, CALM3, CAMK2A, CAMK2B, CAMK2D, CAMK2G, CAMK4, CAMKK1, CASK,…	TRUE
KEGG:05217	Basal cell carcinoma	0.202306	[-1]	[None]	6	10.9091	0.627617	1	{}	{}	[APC, BMP4, FZD3, FZD8, WNT4, WNT9B]	[APC, APC2, AXIN1, AXIN2, BMP2, BMP4, CTNNB1, DVL1, DVL2, DVL3, FZD1, FZD10, FZD2, FZD3, FZD4, FZD5, FZD6, FZD7, FZD8, FZD9, GLI1, GLI2, GLI3, GSK3B, HHIP, LEF1, PTCH1, PTCH2, SHH, SMO, STK36, SUFU, TCF7, TCF7L1, TCF7L2, TP53, WNT1, WNT10A, WNT10B, WNT11, WNT16, WNT2, WNT2B, WNT3, WNT3A, WNT4, WNT5A, WNT5B, WNT6, WNT7A, WNT7B, WNT8A, WNT8B, WNT9A, WNT9B]	TRUE
WP:268	Notch Signaling Pathway	0.199813	[-1]	[None]	5	10.8696	0.631229	1	{}	{}	[APH1B, HDAC2, JAG2, MAML3, NOTCH3]	[ADAM17, APH1A, APH1B, CREBBP, CTBP1, CTBP2, DLL1, DLL3, DLL4, DTX1, DTX2, DTX3, DTX3L, DTX4, DVL1, DVL2, DVL3, HDAC1, HDAC2, HES1, HES5, INPP5K, JAG1, JAG2, KAT2A, KAT2B, KCNJ5, LFNG, MAML1, MAML3, MFNG, NCOR2, NCSTN, NOTCH1, NOTCH2, NOTCH3, NOTCH4, NUMB, NUMBL, PSEN1, PSEN2, PTCRA, RBPJ, RBPJL, RFNG, TNF]	TRUE
REACTOME:115720	PLCG1 events in ERBB2 signaling	0.195831	[-1]	[None]	4	10.8108	0.637044	1	{}	{}	[ADCY2, ADCY4, PRKAR1B, PRKCE]	[ADCY1, ADCY2, ADCY3, ADCY4, ADCY5, ADCY6, ADCY7, ADCY8, ADCY9, ADRBK1, AHCYL1, CALM1, CALM2, CALM3, CAMK4, CREB1, EGF, EGFR, ERBB2, ITPR1, ITPR2, ITPR3, PDE1A, PDE1B, PDE1C, PLCG1, PRKACA, PRKACB, PRKACG, PRKAR1A, PRKAR1B, PRKAR2A, PRKAR2B, PRKCA, PRKCD, PRKCE, PRKCG]	TRUE
REACTOME:13	Metabolism of amino acids and derivatives	0.193921	[-1]	[None]	21	10.9948	0.639852	1	{}	{}	[AMD1, ARG1, ASS1, BBOX1, BCKDHB, CKMT2, CSAD, DIO2, GOT2, HIBADH, IL4I1, NQO1, OAT, OAZ3, PRODH, PSAT1, PSMD1, PSPH, SLC6A12, TDO2, TMLHE]	[AADAT, AANAT, AASS, ACAD8, ACADSB, ACAT1, ACMSD, ADC, ADI1, AFMID, AGMAT, AGXT, AGXT2, AHCY, ALDH18A1, ALDH4A1, ALDH6A1, ALDH7A1, ALDH9A1, AMD1, AMDHD1, APIP, ARG1, ARG2, ASL, ASMT, ASNS, ASS1, AUH, BBOX1, BCAT1, BCAT2, BCKDHA, BCKDHB, BHMT, CBS, CCBL1, CCBL2, CDO1, CGA, CKB, CKM, CKMT1A, CKMT1B, CKMT2, CNDP2, CPS1, CSAD, CTH, DAO, DBH, DBT, DCT, DDC, DIO1, DIO2, DIO3, DLD, DLST, ENOPH1, ETHE1, …	TRUE
KEGG:05131	Shigellosis	0.192467	[-1]	[None]	7	10.7692	0.641997	1	{}	{}	[ELMO1, HCLS1, IL8, ITGA5, ITGB1, MAPK10, WAS]	[ABL1, ACTB, ACTG1, ARPC1A, ARPC1B, ARPC2, ARPC3, ARPC4, ARPC5, ARPC5L, ATG5, BTRC, CD44, CDC42, CHUK, CRK, CRKL, CTTN, DIAPH1, DOCK1, ELMO1, ELMO2, ELMO3, FBXW11, HCLS1, IKBKB, IKBKG, IL8, ITGA5, ITGB1, LOC102724594, MAD2L2, MAPK1, MAPK10, MAPK11, MAPK12, MAPK13, MAPK14, MAPK3, MAPK8, MAPK9, NFKB1, NFKBIA, NFKBIB, NOD1, NOD2, PFN1, PFN2, PFN3, PFN4, RAC1, RELA, RHOG, RIPK2, ROCK1, ROCK2, SRC, U2…	TRUE
KEGG:00640	Propanoate metabolism	0.189195	[-1]	[None]	3	10.7143	0.646852	1	{}	{}	[ACAT2, ACSS3, PCCA]	[ABAT, ACACA, ACACB, ACADM, ACAT1, ACAT2, ACSS1, ACSS2, ACSS3, ALDH6A1, ECHDC1, ECHS1, EHHADH, HADHA, HIBCH, LDHA, LDHAL6A, LDHAL6B, LDHB, LDHC, MCEE, MLYCD, MUT, PCCA, PCCB, SUCLA2, SUCLG1, SUCLG2]	TRUE
REACTOME:9000	Calmodulin induced events	0.189195	[-1]	[None]	3	10.7143	0.646852	1	{}	{}	[ADCY2, ADCY4, PRKAR1B]	[ADCY1, ADCY2, ADCY3, ADCY4, ADCY5, ADCY6, ADCY7, ADCY8, ADCY9, ADRBK1, CALM1, CALM2, CALM3, CAMK4, CREB1, PDE1A, PDE1B, PDE1C, PRKACA, PRKACB, PRKACG, PRKAR1A, PRKAR1B, PRKAR2A, PRKAR2B, PRKCA, PRKCD, PRKCG]	TRUE
REACTOME:9053	CaM pathway	0.189195	[-1]	[None]	3	10.7143	0.646852	1	{}	{}	[ADCY2, ADCY4, PRKAR1B]	[ADCY1, ADCY2, ADCY3, ADCY4, ADCY5, ADCY6, ADCY7, ADCY8, ADCY9, ADRBK1, CALM1, CALM2, CALM3, CAMK4, CREB1, PDE1A, PDE1B, PDE1C, PRKACA, PRKACB, PRKACG, PRKAR1A, PRKAR1B, PRKAR2A, PRKAR2B, PRKCA, PRKCD, PRKCG]	TRUE
REACTOME:17029	Cooperation of Prefoldin and TriC/CCT in actin and tubulin folding	0.189195	[-1]	[None]	3	10.7143	0.646852	1	{}	{}	[TUBA4A, TUBB2B, TUBB4B]	[ACTB, CCT2, CCT3, CCT4, CCT5, CCT6A, CCT7, CCT8, PFDN1, PFDN2, PFDN4, PFDN5, PFDN6, TCP1, TUBA1A, TUBA1B, TUBA1C, TUBA3C, TUBA3D, TUBA4A, TUBB1, TUBB2A, TUBB2B, TUBB3, TUBB4A, TUBB4B, TUBB6, VBP1]	TRUE
REACTOME:22365	Recycling pathway of L1	0.189195	[-1]	[None]	3	10.7143	0.646852	1	{}	{}	[AP2B1, KIF4A, RPS6KA2]	[AP2A1, AP2A2, AP2B1, AP2M1, AP2S1, CLTA, DNM1, DNM2, DNM3, DPYSL2, EZR, KIAA1598, KIF4A, KIF4B, L1CAM, LOC101928143, MAPK1, MSN, NUMB, RDX, RPS6KA1, RPS6KA2, RPS6KA3, RPS6KA4, RPS6KA5, RPS6KA6, SH3GL2, SRC]	TRUE
REACTOME:355202	Signaling by FGFR4 mutants	0.189195	[-1]	[None]	3	10.7143	0.646852	1	{}	{}	[FGF1, FGF22, FGF5]	[FGF1, FGF10, FGF16, FGF17, FGF18, FGF2, FGF20, FGF22, FGF23, FGF3, FGF4, FGF5, FGF6, FGF7, FGF8, FGF9, FGFR2, FGFR4, FRS2, GAB1, GRB2, HRAS, KRAS, NRAS, PIK3CA, PIK3R1, PLCG1, SOS1]	TRUE
REACTOME:355283	Signaling by FGFR4 in disease	0.189195	[-1]	[None]	3	10.7143	0.646852	1	{}	{}	[FGF1, FGF22, FGF5]	[FGF1, FGF10, FGF16, FGF17, FGF18, FGF2, FGF20, FGF22, FGF23, FGF3, FGF4, FGF5, FGF6, FGF7, FGF8, FGF9, FGFR2, FGFR4, FRS2, GAB1, GRB2, HRAS, KRAS, NRAS, PIK3CA, PIK3R1, PLCG1, SOS1]	TRUE
REACTOME:355480	Recognition of DNA damage by PCNA-containing replication complex	0.189195	[-1]	[None]	3	10.7143	0.646852	1	{}	{}	[DTL, PCNA, USP1]	[CUL4A, CUL4B, DDB1, DTL, PCNA, POLD1, POLD2, POLD3, POLD4, POLE, POLE2, RAD18, RBX1, RFC1, RFC2, RFC3, RFC4, RFC5, RPA1, RPA2, RPA3, RPS27A, UBA52, UBB, UBC, UBE2B, USP1, ZBTB32]	TRUE
REACTOME:75913	Nucleotide-binding domain, leucine rich repeat containing receptor (NLR) signaling pathways	0.186701	[-1]	[None]	5	10.6383	0.650577	1	{}	{}	[AIM2, NLRP1, PANX1, PSTPIP1, TNFAIP3]	[AIM2, APP, BCL2, BCL2L1, BIRC2, BIRC3, CARD9, CASP1, CASP2, CASP4, CASP8, CASP9, CHUK, CYLD, HSP90AB1, IKBKB, IKBKG, IRAK1, IRAK2, ITCH, MAP2K6, MAP3K7, MAPK11, MAPK12, MAPK13, MAPK14, MEFV, NLRC4, NLRP1, NLRP3, NOD1, NOD2, P2RX7, PANX1, PSTPIP1, PYCARD, RIPK2, SUGT1, TAB1, TAB2, TAB3, TNFAIP3, TXN, TXNIP, UBE2N, UBE2NL, UBE2V1]	TRUE
REACTOME:118780	NOTCH1 Intracellular Domain Regulates Transcription	0.186701	[-1]	[None]	5	10.6383	0.650577	1	{}	{}	[HDAC2, HDAC8, HEY2, MAML3, TLE2]	[CCNC, CDK8, CREBBP, CUL1, EP300, FBXW7, HDAC1, HDAC10, HDAC11, HDAC2, HDAC3, HDAC4, HDAC5, HDAC6, HDAC7, HDAC8, HDAC9, HES1, HES5, HEY1, HEY2, HEYL, HIF1A, KAT2A, KAT2B, MAML1, MAML2, MAML3, MAMLD1, MYC, NCOR1, NCOR2, NOTCH1, RBPJ, RBX1, RPS27A, SKP1, SNW1, TBL1X, TBL1XR1, TLE1, TLE2, TLE3, TLE4, UBA52, UBB, UBC]	TRUE
KEGG:05032	Morphine addiction	0.186575	[-1]	[None]	10	10.7527	0.650767	1	{}	{}	[ADCY2, ADCY4, CACNA1A, GABRB3, GABRP, GNAO1, GNG2, GNG4, GNG7, PDE2A]	[ADCY1, ADCY2, ADCY3, ADCY4, ADCY5, ADCY6, ADCY7, ADCY8, ADCY9, ADORA1, ADRBK1, ADRBK2, ARRB1, ARRB2, CACNA1A, CACNA1B, DRD1, GABBR1, GABBR2, GABRA1, GABRA2, GABRA3, GABRA4, GABRA5, GABRA6, GABRB1, GABRB2, GABRB3, GABRD, GABRE, GABRG1, GABRG2, GABRG3, GABRP, GABRQ, GABRR1, GABRR2, GABRR3, GNAI1, GNAI2, GNAI3, GNAO1, GNAS, GNB1, GNB2, GNB3, GNB4, GNB5, GNG10, GNG11, GNG12, GNG13, GNG2, GNG3, GNG4,…	TRUE
WP:170	Nuclear Receptors	0.181555	[-1]	[None]	4	10.5263	0.658332	1	{}	{}	[ESR1, ESR2, NR5A2, THRB]	[AR, ESR1, ESR2, ESRRA, ESRRB, HNF4A, NR0B1, NR1D2, NR1H2, NR1H3, NR1I2, NR1I3, NR2C2, NR2E1, NR2F1, NR2F2, NR2F6, NR3C1, NR4A1, NR4A2, NR5A1, NR5A2, PGR, PPARA, PPARD, PPARG, RARA, RARB, RARG, ROR1, RORA, RORC, RXRA, RXRB, RXRG, THRA, THRB, VDR]	TRUE
KEGG:00270	Cysteine and methionine metabolism	0.181555	[-1]	[None]	4	10.5263	0.658332	1	{}	{}	[AMD1, GOT2, IL4I1, SDS]	[ADI1, AHCY, AHCYL1, AHCYL2, AMD1, APIP, BHMT, CBS, CDO1, CTH, DNMT1, DNMT3A, DNMT3B, ENOPH1, GOT1, GOT2, IL4I1, LDHA, LDHAL6A, LDHAL6B, LDHB, LDHC, LOC102724560, MAT1A, MAT2A, MAT2B, MDH1, MDH2, MPST, MRI1, MTAP, MTR, SDS, SDSL, SMS, SRM, TAT, TST]	TRUE
REACTOME:6788	MyD88:Mal cascade initiated on plasma membrane	0.177646	[-1]	[None]	10	10.6383	0.664285	1	{}	{}	[AGER, BTK, CD14, CD36, CDK1, DUSP4, MAPK10, RPS6KA2, S100A12, TLR4]	[AGER, APP, ATF1, ATF2, BTK, CD14, CD36, CDK1, CHUK, CREB1, DHX9, DUSP3, DUSP4, DUSP6, DUSP7, ECSIT, ELK1, FOS, HMGB1, IKBKB, IKBKG, IL6, IL6R, IL6ST, IRAK1, IRAK2, IRAK3, IRAK4, JAK1, JAK2, JUN, LY96, MAP2K1, MAP2K2, MAP2K3, MAP2K4, MAP2K6, MAP2K7, MAP3K1, MAP3K7, MAPK1, MAPK10, MAPK11, MAPK14, MAPK3, MAPK7, MAPK8, MAPK9, MAPKAPK2, MAPKAPK3, MEF2A, MEF2C, MYD88, NFKB1, NFKB2, NFKBIA, NFKBIB, NOD…	TRUE
REACTOME:7980	Toll Like Receptor 2 (TLR2) Cascade	0.177646	[-1]	[None]	10	10.6383	0.664285	1	{}	{}	[AGER, BTK, CD14, CD36, CDK1, DUSP4, MAPK10, RPS6KA2, S100A12, TLR4]	[AGER, APP, ATF1, ATF2, BTK, CD14, CD36, CDK1, CHUK, CREB1, DHX9, DUSP3, DUSP4, DUSP6, DUSP7, ECSIT, ELK1, FOS, HMGB1, IKBKB, IKBKG, IL6, IL6R, IL6ST, IRAK1, IRAK2, IRAK3, IRAK4, JAK1, JAK2, JUN, LY96, MAP2K1, MAP2K2, MAP2K3, MAP2K4, MAP2K6, MAP2K7, MAP3K1, MAP3K7, MAPK1, MAPK10, MAPK11, MAPK14, MAPK3, MAPK7, MAPK8, MAPK9, MAPKAPK2, MAPKAPK3, MEF2A, MEF2C, MYD88, NFKB1, NFKB2, NFKBIA, NFKBIB, NOD…	TRUE
REACTOME:8005	Toll Like Receptor TLR1:TLR2 Cascade	0.177646	[-1]	[None]	10	10.6383	0.664285	1	{}	{}	[AGER, BTK, CD14, CD36, CDK1, DUSP4, MAPK10, RPS6KA2, S100A12, TLR4]	[AGER, APP, ATF1, ATF2, BTK, CD14, CD36, CDK1, CHUK, CREB1, DHX9, DUSP3, DUSP4, DUSP6, DUSP7, ECSIT, ELK1, FOS, HMGB1, IKBKB, IKBKG, IL6, IL6R, IL6ST, IRAK1, IRAK2, IRAK3, IRAK4, JAK1, JAK2, JUN, LY96, MAP2K1, MAP2K2, MAP2K3, MAP2K4, MAP2K6, MAP2K7, MAP3K1, MAP3K7, MAPK1, MAPK10, MAPK11, MAPK14, MAPK3, MAPK7, MAPK8, MAPK9, MAPKAPK2, MAPKAPK3, MEF2A, MEF2C, MYD88, NFKB1, NFKB2, NFKBIA, NFKBIB, NOD…	TRUE
REACTOME:8006	Toll Like Receptor TLR6:TLR2 Cascade	0.177646	[-1]	[None]	10	10.6383	0.664285	1	{}	{}	[AGER, BTK, CD14, CD36, CDK1, DUSP4, MAPK10, RPS6KA2, S100A12, TLR4]	[AGER, APP, ATF1, ATF2, BTK, CD14, CD36, CDK1, CHUK, CREB1, DHX9, DUSP3, DUSP4, DUSP6, DUSP7, ECSIT, ELK1, FOS, HMGB1, IKBKB, IKBKG, IL6, IL6R, IL6ST, IRAK1, IRAK2, IRAK3, IRAK4, JAK1, JAK2, JUN, LY96, MAP2K1, MAP2K2, MAP2K3, MAP2K4, MAP2K6, MAP2K7, MAP3K1, MAP3K7, MAPK1, MAPK10, MAPK11, MAPK14, MAPK3, MAPK7, MAPK8, MAPK9, MAPKAPK2, MAPKAPK3, MEF2A, MEF2C, MYD88, NFKB1, NFKB2, NFKBIA, NFKBIB, NOD…	TRUE
REACTOME:150210	IGF1R signaling cascade	0.177646	[-1]	[None]	10	10.6383	0.664285	1	{}	{}	[CDK1, FGF1, FGF22, FGF5, FGFR3, IGF1, IGF2, IRS2, PIK3R2, SHC2]	[AKT1S1, AKT2, CAB39, CAB39L, CDK1, DOK1, EEF2K, EIF4B, EIF4E, EIF4EBP1, EIF4G1, FGF1, FGF10, FGF16, FGF17, FGF18, FGF19, FGF2, FGF20, FGF22, FGF23, FGF3, FGF4, FGF5, FGF6, FGF7, FGF8, FGF9, FGFR1, FGFR2, FGFR3, FGFR4, FRS2, GAB1, GRB2, HRAS, IGF1, IGF1R, IGF2, IL6, IL6R, IL6ST, IRS1, IRS2, IRS4, JAK1, JAK2, KL, KLB, KRAS, LOC101930123, MAP2K1, MAP2K2, MAPK1, MAPK3, MLST8, MTOR, NRAS, PDE3B, PDPK…	TRUE
REACTOME:150359	Signaling by Type 1 Insulin-like Growth Factor 1 Receptor (IGF1R)	0.177646	[-1]	[None]	10	10.6383	0.664285	1	{}	{}	[CDK1, FGF1, FGF22, FGF5, FGFR3, IGF1, IGF2, IRS2, PIK3R2, SHC2]	[AKT1S1, AKT2, CAB39, CAB39L, CDK1, DOK1, EEF2K, EIF4B, EIF4E, EIF4EBP1, EIF4G1, FGF1, FGF10, FGF16, FGF17, FGF18, FGF19, FGF2, FGF20, FGF22, FGF23, FGF3, FGF4, FGF5, FGF6, FGF7, FGF8, FGF9, FGFR1, FGFR2, FGFR3, FGFR4, FRS2, GAB1, GRB2, HRAS, IGF1, IGF1R, IGF2, IL6, IL6R, IL6ST, IRS1, IRS2, IRS4, JAK1, JAK2, KL, KLB, KRAS, LOC101930123, MAP2K1, MAP2K2, MAPK1, MAPK3, MLST8, MTOR, NRAS, PDE3B, PDPK…	TRUE
KEGG:04330	Notch signaling pathway	0.1744	[-1]	[None]	5	10.4167	0.669268	1	{}	{}	[APH1B, HDAC2, JAG2, MAML3, NOTCH3]	[ADAM17, APH1A, APH1B, CIR1, CREBBP, CTBP1, CTBP2, DLL1, DLL3, DLL4, DTX1, DTX2, DTX3, DTX3L, DTX4, DVL1, DVL2, DVL3, EP300, HDAC1, HDAC2, HES1, HES5, JAG1, JAG2, KAT2A, KAT2B, LFNG, MAML1, MAML2, MAML3, MFNG, NCOR2, NCSTN, NOTCH1, NOTCH2, NOTCH3, NOTCH4, NUMB, NUMBL, PSEN1, PSEN2, PSENEN, PTCRA, RBPJ, RBPJL, RFNG, SNW1]	TRUE
REACTOME:355216	Phospholipase C-mediated cascade; FGFR4	0.1744	[-1]	[None]	5	10.4167	0.669268	1	{}	{}	[ADCY2, ADCY4, FGF1, PRKAR1B, PRKCE]	[ADCY1, ADCY2, ADCY3, ADCY4, ADCY5, ADCY6, ADCY7, ADCY8, ADCY9, ADRBK1, AHCYL1, CALM1, CALM2, CALM3, CAMK4, CREB1, FGF1, FGF16, FGF17, FGF18, FGF19, FGF2, FGF20, FGF23, FGF4, FGF6, FGF8, FGF9, FGFR4, ITPR1, ITPR2, ITPR3, KLB, PDE1A, PDE1B, PDE1C, PLCG1, PRKACA, PRKACB, PRKACG, PRKAR1A, PRKAR1B, PRKAR2A, PRKAR2B, PRKCA, PRKCD, PRKCE, PRKCG]	TRUE
REACTOME:75792	Meiotic synapsis	0.174054	[-1]	[None]	8	10.5263	0.669801	1	{}	{}	[H2AFX, H2AFZ, LMNB1, SMC1A, SMC3, STAG3, SYCP2, SYCP3]	[ACD, ATR, BRCA1, DIDO1, FKBP6, H2AFB1, H2AFX, H2AFZ, HIST1H2AB, HIST1H2AC, HIST1H2AD, HIST1H2AE, HIST1H2AJ, HIST1H2BA, HIST1H2BB, HIST1H2BC, HIST1H2BD, HIST1H2BE, HIST1H2BF, HIST1H2BG, HIST1H2BH, HIST1H2BI, HIST1H2BJ, HIST1H2BK, HIST1H2BL, HIST1H2BM, HIST1H2BN, HIST1H2BO, HIST1H4A, HIST1H4B, HIST1H4C, HIST1H4D, HIST1H4E, HIST1H4F, HIST1H4H, HIST1H4I, HIST1H4J, HIST1H4K, HIST1H4L, HIST2H2AA3, HIS…	TRUE
KEGG:04744	Phototransduction	0.173417	[-1]	[None]	3	10.3448	0.670784	1	{}	{}	[CALML3, PDE6B, PDE6G]	[ARRB1, ARRB2, CALM1, CALM2, CALM3, CALML3, CALML5, CALML6, CNGA1, CNGB1, GNAT1, GNAT2, GNAT3, GNB1, GNGT1, GRK1, GRK7, GUCA1A, GUCA1B, GUCA1C, GUCY2D, GUCY2F, PDE6A, PDE6B, PDE6G, RCVRN, RGS9, RHO, SLC24A1]	TRUE
REACTOME:20558	Smooth Muscle Contraction	0.173417	[-1]	[None]	3	10.3448	0.670784	1	{}	{}	[ACTA2, ACTG2, TPM4]	[ACTA2, ACTG2, CALD1, CALM1, CALM2, CALM3, ITGA1, ITGB5, LMOD1, MYH11, MYL10, MYL12A, MYL12B, MYL5, MYL6, MYL6B, MYL7, MYL9, MYLK, MYLPF, PXN, SORBS1, SORBS3, TLN1, TPM1, TPM2, TPM3, TPM4, VCL]	TRUE
REACTOME:118568	Pre-NOTCH Transcription and Translation	0.173417	[-1]	[None]	3	10.3448	0.670784	1	{}	{}	[CCND1, MAML3, NOTCH3]	[AGO1, AGO2, AGO3, AGO4, CCND1, CREBBP, E2F1, E2F3, EP300, JUN, KAT2A, KAT2B, MAML1, MAML2, MAML3, MAMLD1, MOV10, NOTCH1, NOTCH2, NOTCH3, NOTCH4, RBPJ, SNW1, TFDP1, TFDP2, TNRC6A, TNRC6B, TNRC6C, TP53]	TRUE
REACTOME:264041	Uptake and actions of bacterial toxins	0.173417	[-1]	[None]	3	10.3448	0.670784	1	{}	{}	[SV2A, SYT1, TXNRD1]	[ANTXR1, ANTXR2, CALM1, CALM2, CALM3, CD9, EEF2, FURIN, HBEGF, HSP90AA1, HSP90AB1, MAP2K1, MAP2K2, MAP2K3, MAP2K4, MAP2K6, MAP2K7, PDCD6IP, SNAP25, STX1A, STX1B, SV2A, SV2B, SV2C, SYT1, SYT2, TXNRD1, VAMP1, VAMP2]	TRUE
REACTOME:6894	Toll Like Receptor 4 (TLR4) Cascade	0.172691	[-1]	[None]	13	10.6557	0.671907	1	{}	{}	[AGER, BTK, CD14, CD36, CDK1, DUSP4, ITGB2, MAPK10, RIPK3, RPS6KA2, S100A12, TLR4, UBE2D1]	[AGER, APP, ATF1, ATF2, BIRC2, BIRC3, BTK, CASP8, CD14, CD180, CD36, CDK1, CHUK, CREB1, DHX9, DNM1, DNM2, DNM3, DUSP3, DUSP4, DUSP6, DUSP7, ECSIT, ELK1, FADD, FOS, HMGB1, IKBKB, IKBKE, IKBKG, IL6, IL6R, IL6ST, IRAK1, IRAK2, IRAK3, IRAK4, IRF3, IRF7, ITGAM, ITGB2, JAK1, JAK2, JUN, LBP, LY86, LY96, MAP2K1, MAP2K2, MAP2K3, MAP2K4, MAP2K6, MAP2K7, MAP3K1, MAP3K7, MAPK1, MAPK10, MAPK11, MAPK14, MAPK3,…	TRUE
REACTOME:6890	Activated TLR4 signalling	0.17177	[-1]	[None]	12	10.6195	0.673334	1	{}	{}	[AGER, BTK, CD14, CD36, CDK1, DUSP4, MAPK10, RIPK3, RPS6KA2, S100A12, TLR4, UBE2D1]	[AGER, APP, ATF1, ATF2, BIRC2, BIRC3, BTK, CASP8, CD14, CD36, CDK1, CHUK, CREB1, DHX9, DUSP3, DUSP4, DUSP6, DUSP7, ECSIT, ELK1, FADD, FOS, HMGB1, IKBKB, IKBKE, IKBKG, IL6, IL6R, IL6ST, IRAK1, IRAK2, IRAK3, IRAK4, IRF3, IRF7, JAK1, JAK2, JUN, LY96, MAP2K1, MAP2K2, MAP2K3, MAP2K4, MAP2K6, MAP2K7, MAP3K1, MAP3K7, MAPK1, MAPK10, MAPK11, MAPK14, MAPK3, MAPK7, MAPK8, MAPK9, MAPKAPK2, MAPKAPK3, MEF2A, M…	TRUE
KEGG:00010	Glycolysis / Gluconeogenesis	0.171363	[-1]	[None]	7	10.4478	0.673965	1	{}	{}	[ALDH3A1, ALDH3B1, ALDH3B2, DLAT, ENO3, FBP1, MINPP1]	[ACSS1, ACSS2, ADH1A, ADH1B, ADH1C, ADH4, ADH5, ADH6, ADH7, ADPGK, AKR1A1, ALDH1A3, ALDH1B1, ALDH2, ALDH3A1, ALDH3A2, ALDH3B1, ALDH3B2, ALDH7A1, ALDH9A1, ALDOA, ALDOB, ALDOC, BPGM, DLAT, DLD, ENO1, ENO2, ENO3, FBP1, FBP2, G6PC, G6PC2, G6PC3, GALM, GAPDH, GAPDHS, GCK, GPI, HK1, HK2, HK3, HKDC1, LDHA, LDHAL6A, LDHAL6B, LDHB, LDHC, MINPP1, PCK1, PCK2, PDHA1, PDHA2, PDHB, PFKL, PFKM, PFKP, PGAM1, PGA…	TRUE
KEGG:04720	Long-term potentiation	0.171363	[-1]	[None]	7	10.4478	0.673965	1	{}	{}	[CALML3, PLCB1, PLCB2, PLCB4, RAP1B, RAPGEF3, RPS6KA2]	[ADCY1, ADCY8, ARAF, ATF4, BRAF, CACNA1C, CALM1, CALM2, CALM3, CALML3, CALML5, CALML6, CAMK2A, CAMK2B, CAMK2D, CAMK2G, CAMK4, CREBBP, EP300, GNAQ, GRIA1, GRIA2, GRIN1, GRIN2A, GRIN2B, GRIN2C, GRIN2D, GRM1, GRM5, HRAS, ITPR1, ITPR2, ITPR3, KRAS, MAP2K1, MAP2K2, MAPK1, MAPK3, NRAS, PLCB1, PLCB2, PLCB3, PLCB4, PPP1CA, PPP1CB, PPP1CC, PPP1R1A, PPP3CA, PPP3CB, PPP3CC, PPP3R1, PPP3R2, PRKACA, PRKACB, P…	TRUE
WP:1433	NOD pathway	0.168283	[-1]	[None]	4	10.2564	0.678761	1	{}	{}	[ACAP1, AIM2, IL18, NLRP1]	[AAMP, ACAP1, AIM2, CARD6, CARD8, CARD9, CASP1, CASP5, CASP7, CASP8, CASP9, CHUK, COPS6, DUOX2, ERBB2IP, HSP90AA1, IKBKB, IKBKG, IL18, IL1B, MEFV, NFKBIA, NLRC4, NLRP1, NLRP10, NLRP12, NLRP2, NLRP3, NLRP4, NLRP7, NOD1, NOD2, PRDM1, PYCARD, RAC1, RELA, RIPK2, SUGT1, XIAP]	TRUE
WP:534	Glycolysis and Gluconeogenesis	0.16286	[-1]	[None]	5	10.2041	0.68729	1	{}	{}	[DLAT, ENO3, FBP1, GOT2, SLC2A4]	[100290936, 652797, ALDOA, ALDOB, ALDOC, DLAT, DLD, ENO1, ENO2, ENO3, FBP1, FBP2, G6PC, GAPDH, GAPDHS, GCK, GOT1, GOT2, GPI, HK1, HK2, HK3, LDHA, LDHAL6B, LDHB, LDHC, MDH1, MDH2, PC, PCK1, PDHA1, PDHA2, PDHB, PDHX, PFKL, PFKM, PFKP, PGAM1, PGAM2, PGK1, PGK2, PKLR, PKM, SLC2A1, SLC2A2, SLC2A3, SLC2A4, SLC2A5, TPI1]	TRUE
REACTOME:14828	Class A/1 (Rhodopsin-like receptors)	0.161688	[-1]	[None]	34	10.8626	0.689148	1	{}	{}	[ACKR2, ADORA3, ADRA1A, C3, CCL16, CCL17, CCL19, CCL21, CCL22, CXCL1, CXCL10, CXCL12, CXCL13, CXCL16, CXCL2, CXCL3, CXCL5, CXCR2, CXCR4, CYSLTR2, DARC, FFAR2, FPR3, GPR4, IL8, LPAR1, LTB4R, NMU, P2RY1, PTAFR, PTGER3, PTGIR, S1PR3, UTS2B]	[57413, ACKR2, ACKR3, ACKR4, ADORA1, ADORA2A, ADORA2B, ADORA3, ADRA1A, ADRA1B, ADRA1D, ADRA2A, ADRA2C, ADRB1, ADRB2, ADRB3, AGT, AGTR1, AGTR2, ANXA1, APLF, APLN, APLNR, APP, AVP, AVPR1A, AVPR1B, AVPR2, BDKRB1, BDKRB2, BRS3, C3, C3AR1, C5, C5AR1, C5AR2, CCK, CCKAR, CCKBR, CCL11, CCL16, CCL17, CCL19, CCL2, CCL20, CCL21, CCL22, CCL23, CCL25, CCL27, CCL28, CCL3, CCL3L1, CCL3L3, CCL4, CCL5, CCL7, CCR1…	TRUE
KEGG:00020	Citrate cycle (TCA cycle)	0.158951	[-1]	[None]	3	10	0.693504	1	{}	{}	[ACO1, DLAT, IDH1]	[ACLY, ACO1, ACO2, CS, DLAT, DLD, DLST, FH, IDH1, IDH2, IDH3A, IDH3B, IDH3G, MDH1, MDH2, OGDH, OGDHL, PC, PCK1, PCK2, PDHA1, PDHA2, PDHB, SDHA, SDHB, SDHC, SDHD, SUCLA2, SUCLG1, SUCLG2]	TRUE
REACTOME:15307	Ca-dependent events	0.158951	[-1]	[None]	3	10	0.693504	1	{}	{}	[ADCY2, ADCY4, PRKAR1B]	[ADCY1, ADCY2, ADCY3, ADCY4, ADCY5, ADCY6, ADCY7, ADCY8, ADCY9, ADRBK1, CALM1, CALM2, CALM3, CAMK4, CREB1, MAPK1, PDE1A, PDE1B, PDE1C, PLA2G4A, PRKACA, PRKACB, PRKACG, PRKAR1A, PRKAR1B, PRKAR2A, PRKAR2B, PRKCA, PRKCD, PRKCG]	TRUE
REACTOME:16907	Association of TriC/CCT with target proteins during biosynthesis	0.158951	[-1]	[None]	3	10	0.693504	1	{}	{}	[FBXW4, KIF13A, SPHK1]	[AP3M1, ARFGEF2, CCT2, CCT3, CCT4, CCT5, CCT6A, CCT7, CCT8, FBXL3, FBXL5, FBXO4, FBXO6, FBXW10, FBXW2, FBXW4, FBXW5, FBXW7, FBXW9, FKBP9, KIF13A, KIFC3, LOC100996906, LONP2, NOP56, SKIV2L, SPHK1, TCP1, USP11, XRN2]	TRUE
REACTOME:21303	Myogenesis	0.158951	[-1]	[None]	3	10	0.693504	1	{}	{}	[CDH2, CTNNA2, TCF4]	[ABL1, BNIP2, BOC, CDC42, CDH15, CDH2, CDH4, CDON, CTNNA1, CTNNA2, CTNNB1, MAP2K6, MAPK11, MAPK12, MAPK14, MEF2A, MEF2B, MEF2BNB-MEF2B, MEF2C, MEF2D, MYF5, MYF6, MYOD1, MYOG, NEO1, NTN3, SPAG9, TCF12, TCF3, TCF4]	TRUE
REACTOME:21328	MAPK targets/ Nuclear events mediated by MAP kinases	0.158951	[-1]	[None]	3	10	0.693504	1	{}	{}	[DUSP4, MAPK10, RPS6KA2]	[ATF1, ATF2, CREB1, DUSP3, DUSP4, DUSP6, DUSP7, ELK1, FOS, JUN, MAPK1, MAPK10, MAPK11, MAPK14, MAPK3, MAPK7, MAPK8, MAPK9, MAPKAPK2, MEF2A, MEF2C, PPP2CA, PPP2CB, PPP2R1A, PPP2R1B, PPP2R5D, RPS6KA1, RPS6KA2, RPS6KA3, RPS6KA5]	TRUE
REACTOME:21402	CDO in myogenesis	0.158951	[-1]	[None]	3	10	0.693504	1	{}	{}	[CDH2, CTNNA2, TCF4]	[ABL1, BNIP2, BOC, CDC42, CDH15, CDH2, CDH4, CDON, CTNNA1, CTNNA2, CTNNB1, MAP2K6, MAPK11, MAPK12, MAPK14, MEF2A, MEF2B, MEF2BNB-MEF2B, MEF2C, MEF2D, MYF5, MYF6, MYOD1, MYOG, NEO1, NTN3, SPAG9, TCF12, TCF3, TCF4]	TRUE
REACTOME:120999	FGFR1 mutant receptor activation	0.158951	[-1]	[None]	3	10	0.693504	1	{}	{}	[CUX1, FGF1, FGF5]	[BCR, CNTRL, CPSF6, CUX1, FGF1, FGF17, FGF2, FGF20, FGF23, FGF4, FGF5, FGF6, FGF8, FGF9, FGFR1, FGFR1OP, FGFR1OP2, GAB2, GRB2, LRRFIP1, MYO18A, PIK3CA, PIK3R1, PLCG1, STAT1, STAT3, STAT5A, STAT5B, TRIM24, ZMYM2]	TRUE
REACTOME:1538	Cell Cycle Checkpoints	0.158165	[-1]	[None]	13	10.4839	0.694761	1	{}	{}	[BUB3, CCNB1, CCNB2, CDC25A, CDC6, CDK1, DBF4, MAD1L1, MCM10, MCM2, PSMD1, UBE2D1, UBE2E1]	[ANAPC1, ANAPC10, ANAPC11, ANAPC2, ANAPC4, ANAPC5, ANAPC7, ATM, ATR, ATRIP, BUB1B, BUB3, CCNB1, CCNB2, CCNE1, CCNE2, CDC16, CDC20, CDC23, CDC25A, CDC25C, CDC26, CDC27, CDC45, CDC6, CDC7, CDK1, CDK2, CDKN1A, CDKN1B, CHEK1, CHEK2, CLSPN, DBF4, HUS1, MAD1L1, MAD2L1, MCM10, MCM2, MCM3, MCM5, MCM6, MCM7, MCM8, MDM2, ORC1, ORC2, ORC3, ORC4, ORC5, ORC6, PKMYT1, PSMA1, PSMA2, PSMA3, PSMA4, PSMA5, PSMA6, …	TRUE
WP:127	IL-5 signaling pathway	0.155945	[-1]	[None]	4	10	0.698321	1	{}	{}	[BTK, MAPT, PIK3R2, SYK]	[AKT1, BCL2, BTK, CSF2RB, ELK1, FOS, FOXO3, GRB2, GSK3A, GSK3B, IL2, IL5RA, JAK1, JAK2, JUN, KRAS, LYN, MAP2K1, MAP2K2, MAPK1, MAPK3, MAPT, MYC, PIK3CG, PIK3R1, PIK3R2, PTPN11, RAF1, RPS6, RPS6KA1, RPS6KB1, RPS6KB2, SHC1, SOS1, SPRED1, STAT1, STAT3, STAT5A, STAT5B, SYK]	TRUE
KEGG:00620	Pyruvate metabolism	0.155945	[-1]	[None]	4	10	0.698321	1	{}	{}	[ACAT2, ACYP2, DLAT, ME3]	[ACACA, ACACB, ACAT1, ACAT2, ACOT12, ACSS1, ACSS2, ACYP1, ACYP2, ALDH1B1, ALDH2, ALDH3A2, ALDH7A1, ALDH9A1, DLAT, DLD, FH, GLO1, GRHPR, HAGH, HAGHL, LDHA, LDHAL6A, LDHAL6B, LDHB, LDHC, LDHD, MDH1, MDH2, ME1, ME2, ME3, PC, PCK1, PCK2, PDHA1, PDHA2, PDHB, PKLR, PKM]	TRUE
KEGG:04260	Cardiac muscle contraction	0.155895	[-1]	[None]	8	10.2564	0.698401	1	{}	{}	[ATP1A3, ATP1B1, ATP1B2, CACNA1D, CACNA2D3, CACNA2D4, COX4I2, TPM4]	[ACTC1, ATP1A1, ATP1A2, ATP1A3, ATP1A4, ATP1B1, ATP1B2, ATP1B3, ATP1B4, ATP2A2, CACNA1C, CACNA1D, CACNA1F, CACNA1S, CACNA2D1, CACNA2D2, CACNA2D3, CACNA2D4, CACNB1, CACNB2, CACNB3, CACNB4, CACNG1, CACNG2, CACNG3, CACNG4, CACNG5, CACNG6, CACNG7, CACNG8, COX1, COX2, COX3, COX4I1, COX4I2, COX5A, COX5B, COX6A1, COX6A2, COX6B1, COX6B2, COX6C, COX7A1, COX7A2, COX7A2L, COX7B, COX7B2, COX7C, COX8A, COX8C,…	TRUE
WP:2006	Squamous cell TarBase	0.151303	[-1]	[None]	13	10.4	0.705825	1	{}	{}	[ACAA2, AXL, ERG, FMNL2, IDH1, MTPN, PODXL, PXDN, SLC38A1, TBCA, TMED7, TNFRSF10B, VCAM1]	[652797, ACAA2, ADAR, ADIPOR2, AKAP8, ANP32B, ANPEP, ANXA2, AP2A1, AP3D1, ARCN1, ARF4, ARFIP1, ATP2A2, ATP6V0E1, ATP6V1C1, ATP6V1F, ATRX, AXL, BET1, CBFB, CHMP2A, COMMD9, CPNE8, CSDE1, CTDSP1, CUL4B, DHX40, DHX57, DNAJB1, E2F3, ELOVL5, ERG, FAM96A, FBXW11, FGF2, FMNL2, FNDC3A, FNDC3B, GALNT1, GALNT7, GAS2L1, GFPT1, GNAI2, GOLGA7, GYS1, HES1, HMGA1, HMGA1P8, HMOX1, HNRNPM, HOXA7, HSD17B12, IDH1, K…	TRUE
REACTOME:268456	Programmed Cell Death	0.149449	[-1]	[None]	17	10.4938	0.708845	1	{}	{}	[APC, CD14, DAPK2, DSP, GAS2, GZMB, LMNB1, MAPT, MST4, OCLN, PKP1, PSMD1, RIPK3, TLR4, TNFRSF10B, TNFSF10, UNC5B]	[ACIN1, ADD1, AKT1, AKT2, AKT3, APAF1, APC, APPL1, ARHGAP10, BAD, BAK1, BAX, BBC3, BCAP31, BCL2, BCL2L1, BCL2L11, BID, BIRC2, BIRC3, BMF, BMX, CASP3, CASP6, CASP7, CASP8, CASP9, CD14, CDH1, CFLAR, CLSPN, CTNNB1, CYCS, DAPK1, DAPK2, DAPK3, DBNL, DCC, DFFA, DFFB, DIABLO, DNM1L, DSG1, DSG2, DSG3, DSP, DYNLL1, DYNLL2, E2F1, FADD, FAS, FASLG, FNTA, GAS2, GSN, GZMB, H1F0, HIST1H1A, HIST1H1B, HIST1H1C, …	TRUE
KEGG:00514	Other types of O-glycan biosynthesis	0.145683	[-1]	[None]	3	9.67742	0.715018	1	{}	{}	[COLGALT2, GXYLT1, ST3GAL3]	[B3GALT4, B3GALTL, B3GAT1, B3GAT2, B4GALT1, B4GALT2, B4GALT3, CHST10, COLGALT1, COLGALT2, EOGT, FUT4, FUT7, FUT9, GXYLT1, GXYLT2, LFNG, MFNG, MGAT5B, OGT, PLOD3, POFUT1, POFUT2, POGLUT1, POMGNT1, POMT1, POMT2, RFNG, ST3GAL3, ST6GAL1, ST6GAL2]	TRUE
REACTOME:932	DNA strand elongation	0.145683	[-1]	[None]	3	9.67742	0.715018	1	{}	{}	[FEN1, MCM2, PCNA]	[APEX1, CDC45, DNA2, FEN1, GINS1, GINS2, GINS4, LIG1, MCM2, MCM3, MCM5, MCM6, MCM7, MCM8, PCNA, POLA1, POLA2, POLD1, POLD2, POLD3, POLD4, PRIM1, PRIM2, RFC1, RFC2, RFC3, RFC4, RFC5, RPA1, RPA2, RPA3]	TRUE
REACTOME:1520	Gluconeogenesis	0.145683	[-1]	[None]	3	9.67742	0.715018	1	{}	{}	[ENO3, FBP1, GOT2]	[ALDOA, ALDOB, ALDOC, ENO1, ENO2, ENO3, FBP1, FBP2, GAPDH, GAPDHS, GOT1, GOT2, GPI, MDH1, MDH2, PC, PCK1, PCK2, PFKFB1, PGAM1, PGAM2, PGK1, PRKACA, PRKACB, PRKACG, SLC25A1, SLC25A10, SLC25A11, SLC25A12, SLC25A13, TPI1]	TRUE
REACTOME:118682	Activation of Matrix Metalloproteinases	0.145683	[-1]	[None]	3	9.67742	0.715018	1	{}	{}	[MMP1, MMP11, MMP3]	[CMA1, COL18A1, CTRB1, CTRB2, CTSG, CTSK, CTSV, ELANE, FURIN, KLK2, KLKB1, MMP1, MMP10, MMP11, MMP13, MMP14, MMP15, MMP16, MMP17, MMP2, MMP24, MMP25, MMP3, MMP7, MMP8, MMP9, PLG, PRSS1, TIMP1, TIMP2, TPSAB1]	TRUE
REACTOME:163919	Inactivation, recovery and regulation of the phototransduction cascade	0.145683	[-1]	[None]	3	9.67742	0.715018	1	{}	{}	[PDE6B, PDE6G, SAG]	[CALM1, CALM2, CALM3, CNGA1, CNGB1, FNTA, FNTB, GNB1, GNB5, GNGT1, GRK1, GUCA1A, GUCA1B, GUCA1C, GUCY2D, GUCY2F, METAP1, METAP2, NMT1, NMT2, PDE6A, PDE6B, PDE6G, PPEF1, PRKCA, PRKCQ, RCVRN, RGS9, RGS9BP, RHO, SAG]	TRUE
REACTOME:264034	disassembly of the destruction complex and recruitment of AXIN to the membrane	0.145683	[-1]	[None]	3	9.67742	0.715018	1	{}	{}	[APC, FRAT1, FRAT2]	[AMER1, APC, AXIN1, CAV1, CSNK1A1, CSNK1G2, CTNNB1, DVL1, DVL2, DVL3, FRAT1, FRAT2, FZD1, FZD2, FZD5, GSK3B, LRP5, LRP6, PPP2CA, PPP2CB, PPP2R1A, PPP2R1B, PPP2R5A, PPP2R5B, PPP2R5C, PPP2R5D, PPP2R5E, WNT1, WNT3A, WNT8A, WNT8B]	TRUE
REACTOME:355588	Negative regulation of FGFR4 signaling	0.145683	[-1]	[None]	3	9.67742	0.715018	1	{}	{}	[CBL, FGF1, SPRY2]	[BRAF, CBL, FGF1, FGF16, FGF17, FGF18, FGF19, FGF2, FGF20, FGF23, FGF4, FGF6, FGF8, FGF9, FGFR4, FRS2, GRB2, KLB, MAPK1, MAPK3, MKNK1, PPP2CA, PPP2CB, PPP2R1A, PTPN11, RPS27A, SPRY2, SRC, UBA52, UBB, UBC]	TRUE
REACTOME:267701	APC:Cdc20 mediated degradation of cell cycle proteins prior to satisfation of the cell cycle checkpoint	0.143607	[-1]	[None]	7	10	0.718444	1	{}	{}	[BUB3, CCNA2, CDK1, NEK2, PSMD1, UBE2D1, UBE2E1]	[ANAPC1, ANAPC10, ANAPC11, ANAPC2, ANAPC4, ANAPC5, ANAPC7, BUB1B, BUB3, CCNA1, CCNA2, CDC16, CDC20, CDC23, CDC26, CDC27, CDK1, MAD2L1, NEK2, PSMA1, PSMA2, PSMA3, PSMA4, PSMA5, PSMA6, PSMA7, PSMA8, PSMB1, PSMB10, PSMB11, PSMB2, PSMB3, PSMB4, PSMB5, PSMB6, PSMB7, PSMB8, PSMB9, PSMC1, PSMC2, PSMC3, PSMC4, PSMC5, PSMC6, PSMD1, PSMD10, PSMD11, PSMD12, PSMD13, PSMD14, PSMD2, PSMD3, PSMD4, PSMD5, PSMD6,…	TRUE
REACTOME:6783	Toll Like Receptor 3 (TLR3) Cascade	0.138374	[-1]	[None]	10	10.101	0.727154	1	{}	{}	[AGER, CD14, CDK1, DUSP4, MAPK10, RIPK3, RPS6KA2, S100A12, TLR4, UBE2D1]	[AGER, APP, ATF1, ATF2, BIRC2, BIRC3, CASP8, CD14, CDK1, CHUK, CREB1, DHX9, DUSP3, DUSP4, DUSP6, DUSP7, ELK1, FADD, FOS, HMGB1, IKBKB, IKBKE, IKBKG, IL6, IL6R, IL6ST, IRAK1, IRAK2, IRF3, IRF7, JAK1, JAK2, JUN, LY96, MAP2K1, MAP2K2, MAP2K3, MAP2K4, MAP2K6, MAP2K7, MAP3K7, MAPK1, MAPK10, MAPK11, MAPK14, MAPK3, MAPK7, MAPK8, MAPK9, MAPKAPK2, MAPKAPK3, MEF2A, MEF2C, MYD88, NFKB1, NFKB2, NFKBIA, NFKBI…	TRUE
REACTOME:6809	MyD88-independent TLR3/TLR4 cascade	0.138374	[-1]	[None]	10	10.101	0.727154	1	{}	{}	[AGER, CD14, CDK1, DUSP4, MAPK10, RIPK3, RPS6KA2, S100A12, TLR4, UBE2D1]	[AGER, APP, ATF1, ATF2, BIRC2, BIRC3, CASP8, CD14, CDK1, CHUK, CREB1, DHX9, DUSP3, DUSP4, DUSP6, DUSP7, ELK1, FADD, FOS, HMGB1, IKBKB, IKBKE, IKBKG, IL6, IL6R, IL6ST, IRAK1, IRAK2, IRF3, IRF7, JAK1, JAK2, JUN, LY96, MAP2K1, MAP2K2, MAP2K3, MAP2K4, MAP2K6, MAP2K7, MAP3K7, MAPK1, MAPK10, MAPK11, MAPK14, MAPK3, MAPK7, MAPK8, MAPK9, MAPKAPK2, MAPKAPK3, MEF2A, MEF2C, MYD88, NFKB1, NFKB2, NFKBIA, NFKBI…	TRUE
REACTOME:25281	TRIF-mediated TLR3/TLR4 signaling	0.138374	[-1]	[None]	10	10.101	0.727154	1	{}	{}	[AGER, CD14, CDK1, DUSP4, MAPK10, RIPK3, RPS6KA2, S100A12, TLR4, UBE2D1]	[AGER, APP, ATF1, ATF2, BIRC2, BIRC3, CASP8, CD14, CDK1, CHUK, CREB1, DHX9, DUSP3, DUSP4, DUSP6, DUSP7, ELK1, FADD, FOS, HMGB1, IKBKB, IKBKE, IKBKG, IL6, IL6R, IL6ST, IRAK1, IRAK2, IRF3, IRF7, JAK1, JAK2, JUN, LY96, MAP2K1, MAP2K2, MAP2K3, MAP2K4, MAP2K6, MAP2K7, MAP3K7, MAPK1, MAPK10, MAPK11, MAPK14, MAPK3, MAPK7, MAPK8, MAPK9, MAPKAPK2, MAPKAPK3, MEF2A, MEF2C, MYD88, NFKB1, NFKB2, NFKBIA, NFKBI…	TRUE
REACTOME:19323	Sphingolipid metabolism	0.135301	[-1]	[None]	7	9.85915	0.732318	1	{}	{}	[CERS3, COL4A3BP, PPAP2A, PRKD1, SGPP1, SMPD3, SPHK1]	[ACER1, ACER2, ACER3, ARSA, ARSB, ARSD, ARSE, ARSF, ARSG, ARSH, ARSI, ARSJ, ARSK, ASAH1, ASAH2, CERK, CERS1, CERS2, CERS3, CERS4, CERS5, CERS6, COL4A3BP, CSNK1G2, CTSA, DEGS1, DEGS2, ENPP7, GALC, GBA, GBA2, GDF1, GLA, GLB1, GLB1L, GLTP, GLTPD1, GM2A, HEXA, HEXB, KDSR, NEU1, NEU2, NEU3, NEU4, OSBP, PPAP2A, PPAP2B, PPAP2C, PPM1L, PRKD1, PSAP, SGMS2, SGPL1, SGPP1, SGPP2, SMPD1, SMPD2, SMPD3, SMPD4, …	TRUE
REACTOME:116125	Disease	0.134277	[-1]	[None]	81	10.9608	0.734045	1	{}	{}	[AP2B1, APC, APH1B, ATP6V0A4, ATP6V0D2, ATP6V1B1, BGN, BTK, CBL, CD14, CD247, CD36, CD86, CD8B, CUX1, CXCR4, DCN, DKK1, DOCK2, FEN1, FGF1, FGF22, FGF5, FGFR3, FKBP1A, FMOD, FZD8, GPC3, GPC6, GTF2F2, H2AFX, H2AFZ, HCK, HDAC2, HDAC8, HEY2, HLA-A, IDH1, IRS2, JAG2, KIT, LCK, LTF, LYZ, MAML3, MIB1, MNAT1, NCF1, NCF2, NEURL1B, NRG1, NUP210, PCCA, PDGFA, PDGFB, PDGFRB, PIK3CD, PIK3R2, PIK3R3, PPP1R3C, …	[AAAS, ACACA, ACACB, ADAM10, ADAM17, AGRN, AK6, AKT1, AKT1S1, AKT2, AKT3, AMER1, AMN, ANTXR1, ANTXR2, AP1B1, AP1G1, AP1M1, AP1M2, AP1S1, AP1S2, AP1S3, AP2A1, AP2A2, AP2B1, AP2M1, AP2S1, APC, APCS, APH1A, APH1B, APOA1, APOA4, APOBEC3G, APP, ARF1, ATP6V0A1, ATP6V0A2, ATP6V0A4, ATP6V0B, ATP6V0C, ATP6V0D1, ATP6V0D2, ATP6V0E1, ATP6V0E2, ATP6V1A, ATP6V1B1, ATP6V1B2, ATP6V1C1, ATP6V1C2, ATP6V1D, ATP6V1E…	TRUE
WP:364	IL-6 signaling pathway	0.133812	[-1]	[None]	4	9.52381	0.734832	1	{}	{}	[HCK, PIK3R2, SOCS3, VAV1]	[A2M, AGT, AKT1, BAD, BCL2L1, CREBBP, CRP, GRB2, GSK3B, HCK, HDAC1, IL6, IL6R, IL6ST, IRF1, JAK1, JAK2, JUNB, MAP2K1, MAP2K2, MAP2K4, MAPK1, MAPK3, NCOA1, NLK, NR2F6, PIK3R1, PIK3R2, PRDM1, PRKCD, PTPN11, RAC1, RPS6KB1, SHC1, SOCS3, SOS1, STAT1, STAT3, TIMP1, TYK2, VAV1, VIP]	TRUE
REACTOME:111118	BMAL1:CLOCK,NPAS2 activates circadian gene expression	0.133812	[-1]	[None]	4	9.52381	0.734832	1	{}	{}	[CLOCK, NRIP1, PER2, PPARGC1A]	[ARNTL, ARNTL2, AVP, BHLHE40, BHLHE41, CARM1, CCRN4L, CHD9, CLOCK, CREB1, CREBBP, CRTC1, CRY1, CRY2, DBP, EP300, F7, HDAC3, HELZ2, HIF1A, MED1, NAMPT, NCOA1, NCOA2, NCOA6, NCOR1, NPAS2, NR1D1, NR3C1, NRIP1, PER1, PER2, PPARA, PPARGC1A, RORA, RXRA, SERPINE1, SIK1, SMARCD3, TBL1X, TBL1XR1, TGS1]	TRUE
REACTOME:163722	The phototransduction cascade	0.133509	[-1]	[None]	3	9.375	0.735344	1	{}	{}	[PDE6B, PDE6G, SAG]	[CALM1, CALM2, CALM3, CNGA1, CNGB1, FNTA, FNTB, GNB1, GNB5, GNGT1, GRK1, GUCA1A, GUCA1B, GUCA1C, GUCY2D, GUCY2F, METAP1, METAP2, NMT1, NMT2, PDE6A, PDE6B, PDE6G, PPEF1, PRKCA, PRKCQ, RCVRN, RGS9, RGS9BP, RHO, SAG, SLC24A1]	TRUE
REACTOME:121401	Glycerophospholipid biosynthesis	0.128346	[-1]	[None]	9	9.89011	0.744139	1	{}	{}	[AGPAT9, DGAT2, EPT1, MGLL, PEMT, PLA2G2A, PLA2G6, PLB1, PLD4]	[ACHE, AGPAT1, AGPAT2, AGPAT3, AGPAT4, AGPAT5, AGPAT6, AGPAT9, BCHE, CDIPT, CDS1, CDS2, CEPT1, CHAT, CHKA, CHKB, CHPT1, CPNE1, CPNE3, CPNE6, CPNE7, CRLS1, DGAT1, DGAT2, EPT1, ETNK1, ETNK2, GNPAT, GPAM, GPAT2, GPCPD1, GPD1, GPD1L, HADHA, HADHB, LCLAT1, LPCAT1, LPCAT2, LPCAT3, LPCAT4, LPGAT1, LPIN1, LPIN2, LPIN3, MBOAT1, MBOAT2, MBOAT7, MGLL, PCYT1A, PCYT1B, PCYT2, PEMT, PGS1, PHOSPHO1, PISD, PITPN…	TRUE
REACTOME:150203	IRS-related events triggered by IGF1R	0.128346	[-1]	[None]	9	9.89011	0.744139	1	{}	{}	[CDK1, FGF1, FGF22, FGF5, FGFR3, IGF1, IGF2, IRS2, PIK3R2]	[AKT1S1, AKT2, CAB39, CAB39L, CDK1, DOK1, EEF2K, EIF4B, EIF4E, EIF4EBP1, EIF4G1, FGF1, FGF10, FGF16, FGF17, FGF18, FGF19, FGF2, FGF20, FGF22, FGF23, FGF3, FGF4, FGF5, FGF6, FGF7, FGF8, FGF9, FGFR1, FGFR2, FGFR3, FGFR4, FRS2, GAB1, GRB2, HRAS, IGF1, IGF1R, IGF2, IL6, IL6R, IL6ST, IRS1, IRS2, IRS4, JAK1, JAK2, KL, KLB, KRAS, LOC101930123, MAP2K1, MAP2K2, MAPK1, MAPK3, MLST8, MTOR, NRAS, PDE3B, PDPK…	TRUE
REACTOME:22186	Deposition of new CENPA-containing nucleosomes at the centromere	0.12743	[-1]	[None]	7	9.72222	0.745711	1	{}	{}	[CENPA, CENPI, CENPN, CENPW, H2AFX, H2AFZ, OIP5]	[APITD1, APITD1-CORT, CASC5, CENPA, CENPC, CENPH, CENPI, CENPK, CENPL, CENPM, CENPN, CENPO, CENPP, CENPQ, CENPT, CENPU, CENPW, H2AFB1, H2AFX, H2AFZ, HIST1H2AB, HIST1H2AC, HIST1H2AD, HIST1H2AE, HIST1H2AJ, HIST1H2BA, HIST1H2BB, HIST1H2BC, HIST1H2BD, HIST1H2BE, HIST1H2BF, HIST1H2BG, HIST1H2BH, HIST1H2BI, HIST1H2BJ, HIST1H2BK, HIST1H2BL, HIST1H2BM, HIST1H2BN, HIST1H2BO, HIST1H4A, HIST1H4B, HIST1H4C, …	TRUE
REACTOME:22344	Nucleosome assembly	0.12743	[-1]	[None]	7	9.72222	0.745711	1	{}	{}	[CENPA, CENPI, CENPN, CENPW, H2AFX, H2AFZ, OIP5]	[APITD1, APITD1-CORT, CASC5, CENPA, CENPC, CENPH, CENPI, CENPK, CENPL, CENPM, CENPN, CENPO, CENPP, CENPQ, CENPT, CENPU, CENPW, H2AFB1, H2AFX, H2AFZ, HIST1H2AB, HIST1H2AC, HIST1H2AD, HIST1H2AE, HIST1H2AJ, HIST1H2BA, HIST1H2BB, HIST1H2BC, HIST1H2BD, HIST1H2BE, HIST1H2BF, HIST1H2BG, HIST1H2BH, HIST1H2BI, HIST1H2BJ, HIST1H2BK, HIST1H2BL, HIST1H2BM, HIST1H2BN, HIST1H2BO, HIST1H4A, HIST1H4B, HIST1H4C, …	TRUE
REACTOME:264303	Condensation of Prophase Chromosomes	0.12743	[-1]	[None]	7	9.72222	0.745711	1	{}	{}	[CCNB1, CDK1, H2AFX, H2AFZ, NCAPD3, PLK1, SMC2]	[CCNB1, CDK1, H2AFB1, H2AFX, H2AFZ, H3F3A, H3F3B, HIST1H2AB, HIST1H2AC, HIST1H2AD, HIST1H2AE, HIST1H2AJ, HIST1H2BA, HIST1H2BB, HIST1H2BC, HIST1H2BD, HIST1H2BE, HIST1H2BF, HIST1H2BG, HIST1H2BH, HIST1H2BI, HIST1H2BJ, HIST1H2BK, HIST1H2BL, HIST1H2BM, HIST1H2BN, HIST1H2BO, HIST1H3A, HIST1H3B, HIST1H3C, HIST1H3D, HIST1H3E, HIST1H3F, HIST1H3G, HIST1H3H, HIST1H3I, HIST1H3J, HIST1H4A, HIST1H4B, HIST1H4C,…	TRUE
WP:405	Eukaryotic Transcription Initiation	0.123901	[-1]	[None]	4	9.30232	0.751794	1	{}	{}	[GTF2F2, ILK, MNAT1, TAF5]	[100510744, CCNH, CDK7, ERCC2, ERCC3, GTF2A2, GTF2B, GTF2E1, GTF2E2, GTF2F2, GTF2H1, GTF2H2, GTF2H3, GTF2H4, ILK, MNAT1, POLR1A, POLR1B, POLR1D, POLR1E, POLR2A, POLR2B, POLR2C, POLR2E, POLR2F, POLR2G, POLR2H, POLR2I, POLR2J, POLR2K, POLR3B, POLR3D, POLR3E, POLR3H, POLR3K, SLC35G6, TAF12, TAF13, TAF5, TAF6, TAF7, TAF9, TBP]	TRUE
REACTOME:522	Purine metabolism	0.122337	[-1]	[None]	3	9.09091	0.754507	1	{}	{}	[ADK, GMPS, NT5E]	[ADA, ADAL, ADK, ADSL, ADSS, ADSSL1, AMPD1, AMPD2, AMPD3, APRT, ATIC, CAT, DCK, DGUOK, GART, GDA, GMPR, GMPR2, GMPS, GPX1, HPRT1, IMPDH1, IMPDH2, NT5C, NT5C1A, NT5C1B, NT5C2, NT5E, PAICS, PFAS, PNP, PPAT, XDH]	TRUE
WP:176	Folate Metabolism	0.121986	[-1]	[None]	6	9.52381	0.755116	1	{}	{}	[FOLR2, HBB, LDLR, SAA2, SERPINA3, SOD3]	[ABCA1, AHCY, ALB, APOA1, APOB, CAT, CBS, CCL2, CRP, CSF1, CTH, DHFR, F2, F7, FLAD1, FOLR1, FOLR2, FOLR3, FOLR4, GART, HBA1, HBA2, HBB, ICAM1, IFNG, IL1B, IL2, IL4, IL6, INS, INSR, LDLR, MAT1A, MPO, MTHFD1, MTHFD2, MTHFR, MTHFS, MTR, MTRR, NFKB1, NFKB2, PLAT, PLG, RELA, RFK, SAA1, SAA2, SAA2-SAA4, SAA4, SCARB1, SERPINA3, SERPINE1, SHMT1, SHMT2, SLC19A1, SLC46A1, SOD1, SOD2, SOD3, ST20-MTHFS, TNF,…	TRUE
REACTOME:116145	PPARA activates gene expression	0.121613	[-1]	[None]	11	9.90991	0.755765	1	{}	{}	[ACSL1, APOA2, CD36, CLOCK, FADS1, GRHL1, HMGCR, PPARGC1A, TIAM2, TNFRSF21, TXNRD1]	[ABCA1, ABCB4, ACADM, ACOX1, ACSL1, AGT, ALAS1, ANGPTL4, ANKRD1, APOA1, APOA2, APOA5, ARNTL, CARM1, CCNC, CD36, CDK19, CDK8, CHD9, CLOCK, CPT1A, CPT2, CREBBP, CTGF, CYP1A1, CYP4A11, CYP7A1, EP300, ESRRA, FABP1, FADS1, FDFT1, FHL2, G0S2, GLIPR1, GRHL1, HDAC3, HELZ2, HMGCR, HMGCS2, ME1, MED1, MED10, MED11, MED12, MED13, MED13L, MED14, MED15, MED16, MED17, MED18, MED19, MED20, MED21, MED22, MED23, M…	TRUE
REACTOME:355174	SUMOylation of DNA damage response and repair proteins	0.119974	[-1]	[None]	7	9.58904	0.758623	1	{}	{}	[CDKN2A, NSMCE2, NUP210, RANBP2, SMC1A, SMC3, XRCC4]	[AAAS, BLM, BMI1, BRCA1, CBX2, CBX4, CBX8, CDKN2A, CETN2, EID3, HDAC7, HERC2, MDC1, NDNL2, NSMCE1, NSMCE2, NSMCE4A, NUP107, NUP133, NUP153, NUP155, NUP160, NUP188, NUP205, NUP210, NUP214, NUP35, NUP37, NUP43, NUP50, NUP54, NUP62, NUP85, NUP88, NUP93, NUP98, NUPL1, NUPL2, PARP1, PCGF2, PHC1, PHC2, PHC3, PIAS1, PIAS2, PIAS4, PML, POM121, RAD21, RAD52, RANBP2, RING1, RNF168, RNF2, RPA1, SCMH1, SEH1L…	TRUE
REACTOME:355247	SUMO E3 ligases SUMOylate target proteins	0.119974	[-1]	[None]	7	9.58904	0.758623	1	{}	{}	[CDKN2A, NSMCE2, NUP210, RANBP2, SMC1A, SMC3, XRCC4]	[AAAS, BLM, BMI1, BRCA1, CBX2, CBX4, CBX8, CDKN2A, CETN2, EID3, HDAC7, HERC2, MDC1, NDNL2, NSMCE1, NSMCE2, NSMCE4A, NUP107, NUP133, NUP153, NUP155, NUP160, NUP188, NUP205, NUP210, NUP214, NUP35, NUP37, NUP43, NUP50, NUP54, NUP62, NUP85, NUP88, NUP93, NUP98, NUPL1, NUPL2, PARP1, PCGF2, PHC1, PHC2, PHC3, PIAS1, PIAS2, PIAS4, PML, POM121, RAD21, RAD52, RANBP2, RING1, RNF168, RNF2, RPA1, SCMH1, SEH1L…	TRUE
REACTOME:118638	Downstream signaling events of B Cell Receptor (BCR)	0.117461	[-1]	[None]	17	10.119	0.763026	1	{}	{}	[CD86, FGF1, FGF22, FGF5, FGFR3, IRS2, KIT, LCK, NRG1, PDGFA, PDGFB, PDGFRB, PIK3CD, PIK3R2, PIK3R3, PSMD1, VAV1]	[AGO1, AGO2, AGO3, AGO4, AKT1, AKT1S1, AKT2, AKT3, BAD, BCL10, BTC, BTRC, CARD11, CASP9, CD19, CD28, CD80, CD86, CDKN1A, CDKN1B, CHUK, CREB1, CUL1, EGF, EGFR, ERBB2, ERBB3, ERBB4, EREG, FBXW11, FGF1, FGF10, FGF16, FGF17, FGF18, FGF19, FGF2, FGF20, FGF22, FGF23, FGF3, FGF4, FGF5, FGF6, FGF7, FGF8, FGF9, FGFR1, FGFR2, FGFR3, FGFR4, FOXO1, FOXO3, FOXO4, FRS2, FYN, GAB1, GRB2, GSK3A, GSK3B, HBEGF, HR…	TRUE
KEGG:05206	MicroRNAs in cancer	0.11635	[-1]	[None]	31	10.4377	0.76498	1	{}	{}	[APC, CCND1, CCND2, CDC25A, CDC25B, CDCA5, CDKN2A, CYP1B1, FGFR3, FZD3, HMGA2, IGF2BP1, IRS2, ITGA5, ITGB3, MIR155, NOTCH3, PDGFA, PDGFB, PDGFRB, PIK3R2, PLAU, PRKCE, PTGS2, SOS2, SPRY2, ST14, TGFB2, TIMP3, TP63, ZEB1]	[ABCB1, ABCC1, ABL1, APC, APC2, ATM, BAK1, BCL2, BCL2L11, BCL2L2, BMF, BMI1, BMPR2, BRCA1, CASP3, CCND1, CCND2, CCNE1, CCNE2, CCNG1, CD44, CDC25A, CDC25B, CDC25C, CDCA5, CDK6, CDKN1A, CDKN1B, CDKN2A, COMMD3-BMI1, CREBBP, CRK, CRKL, CYP1B1, CYP24A1, DDIT4, DICER1, DNMT1, DNMT3A, DNMT3B, E2F1, E2F2, E2F3, EFNA3, EGFR, EP300, ERBB2, ERBB3, EZH2, EZR, FGFR3, FOXP1, FSCN1, FZD3, GLS, GLS2, GRB2, HDAC1…	TRUE
REACTOME:578	Apoptosis	0.11592	[-1]	[None]	16	10.0629	0.765738	1	{}	{}	[APC, CD14, DAPK2, DSP, GAS2, GZMB, LMNB1, MAPT, MST4, OCLN, PKP1, PSMD1, TLR4, TNFRSF10B, TNFSF10, UNC5B]	[ACIN1, ADD1, AKT1, AKT2, AKT3, APAF1, APC, APPL1, ARHGAP10, BAD, BAK1, BAX, BBC3, BCAP31, BCL2, BCL2L1, BCL2L11, BID, BIRC2, BMF, BMX, CASP3, CASP6, CASP7, CASP8, CASP9, CD14, CDH1, CFLAR, CLSPN, CTNNB1, CYCS, DAPK1, DAPK2, DAPK3, DBNL, DCC, DFFA, DFFB, DIABLO, DNM1L, DSG1, DSG2, DSG3, DSP, DYNLL1, DYNLL2, E2F1, FADD, FAS, FASLG, FNTA, GAS2, GSN, GZMB, H1F0, HIST1H1A, HIST1H1B, HIST1H1C, HIST1H1…	TRUE
REACTOME:19400	Golgi Associated Vesicle Biogenesis	0.115094	[-1]	[None]	5	9.25926	0.767195	1	{}	{}	[AP3B1, DTNBP1, SNX9, TPD52, TPD52L1]	[AP1B1, AP1G1, AP1M1, AP1M2, AP1S1, AP1S2, AP1S3, AP3B1, AP3S1, AP4B1, AP4E1, ARF1, ARRB1, BLOC1S1, BLOC1S3, BLOC1S4, BLOC1S6, CLINT1, CLTA, CLTC, CPD, DNAJC6, DNM2, DTNBP1, FTH1, FTL, GAK, HIP1R, HSPA8, IGF2R, NAPA, NECAP1, OCRL, PICALM, PIK3C2A, PUM1, RAB5C, SH3D19, SH3GL2, SNAPIN, SNX2, SNX5, SNX9, SORT1, TBC1D8B, TFRC, TGOLN2, TPD52, TPD52L1, TXNDC5, VAMP2, VAMP7, VAMP8, YIPF6]	TRUE
REACTOME:111178	ER-Phagosome pathway	0.114333	[-1]	[None]	6	9.375	0.76854	1	{}	{}	[HLA-A, HLA-B, HLA-C, HLA-F, HLA-G, PSMD1]	[B2M, CALR, HLA-A, HLA-B, HLA-C, HLA-E, HLA-F, HLA-G, PDIA3, PSMA1, PSMA2, PSMA3, PSMA4, PSMA5, PSMA6, PSMA7, PSMA8, PSMB1, PSMB10, PSMB11, PSMB2, PSMB3, PSMB4, PSMB5, PSMB6, PSMB7, PSMB8, PSMB9, PSMC1, PSMC2, PSMC3, PSMC4, PSMC5, PSMC6, PSMD1, PSMD10, PSMD11, PSMD12, PSMD13, PSMD14, PSMD2, PSMD3, PSMD4, PSMD5, PSMD6, PSMD7, PSMD8, PSMD9, PSME1, PSME2, PSME3, PSME4, PSMF1, RPS27A, SEC61A1, SEC61A…	TRUE
KEGG:00980	Metabolism of xenobiotics by cytochrome P450	0.112914	[-1]	[None]	7	9.45946	0.771056	1	{}	{}	[ALDH3A1, ALDH3B1, ALDH3B2, CYP1B1, CYP2E1, CYP3A5, UGT1A6]	[ADH1A, ADH1B, ADH1C, ADH4, ADH5, ADH6, ADH7, AKR1C1, AKR1C2, AKR1C4, AKR7A2, AKR7A3, ALDH1A3, ALDH3A1, ALDH3B1, ALDH3B2, CBR1, CBR3, CYP1A1, CYP1A2, CYP1B1, CYP2A13, CYP2A6, CYP2B6, CYP2C9, CYP2D6, CYP2E1, CYP2F1, CYP2S1, CYP3A4, CYP3A5, DHDH, EPHX1, GSTA1, GSTA2, GSTA3, GSTA4, GSTA5, GSTK1, GSTM1, GSTM2, GSTM3, GSTM4, GSTM5, GSTO1, GSTO2, GSTP1, GSTT1, GSTT2, GSTT2B, HSD11B1, MGST1, MGST2, MGST…	TRUE
KEGG:04066	HIF-1 signaling pathway	0.112659	[-1]	[None]	10	9.70874	0.771509	1	{}	{}	[CUL2, EGLN3, ENO3, IGF1, PIK3CD, PIK3R2, PIK3R3, PIK3R5, TF, TLR4]	[AKT1, AKT2, AKT3, ALDOA, ANGPT1, ANGPT2, ANGPT4, ARNT, BCL2, CAMK2A, CAMK2B, CAMK2D, CAMK2G, CDKN1A, CDKN1B, CREBBP, CUL2, CYBB, EDN1, EGF, EGFR, EGLN1, EGLN2, EGLN3, EIF4E, EIF4E1B, EIF4E2, EIF4EBP1, ENO1, ENO2, ENO3, EP300, EPO, ERBB2, FLT1, GAPDH, HIF1A, HK1, HK2, HK3, HKDC1, HMOX1, IFNG, IFNGR1, IFNGR2, IGF1, IGF1R, IL6, IL6R, INS, INSR, LDHA, LTBR, MAP2K1, MAP2K2, MAPK1, MAPK3, MKNK1, MKNK2…	TRUE
REACTOME:6966	Toll-Like Receptors Cascades	0.11224	[-1]	[None]	14	9.92908	0.772253	1	{}	{}	[AGER, BTK, CD14, CD36, CDK1, CTSS, DUSP4, ITGB2, MAPK10, RIPK3, RPS6KA2, S100A12, TLR4, UBE2D1]	[AGER, APP, ATF1, ATF2, BIRC2, BIRC3, BTK, CASP8, CD14, CD180, CD36, CDK1, CHUK, CNPY3, CREB1, CTSB, CTSK, CTSL, CTSS, CTSV, DHX36, DHX9, DNM1, DNM2, DNM3, DUSP3, DUSP4, DUSP6, DUSP7, ECSIT, EEA1, ELK1, FADD, FOS, HMGB1, HSP90B1, IKBKB, IKBKE, IKBKG, IL6, IL6R, IL6ST, IRAK1, IRAK2, IRAK3, IRAK4, IRF3, IRF7, ITGAM, ITGB2, JAK1, JAK2, JUN, LBP, LGMN, LY86, LY96, MAP2K1, MAP2K2, MAP2K3, MAP2K4, MAP2…	TRUE
WP:1471	TOR signaling	0.112082	[-1]	[None]	3	8.82353	0.772535	1	{}	{}	[DDIT4L, FKBP1A, RRAGA]	[AKT1, AKT1S1, CDC42, DDIT4, DDIT4L, EIF4EBP1, FKBP1A, MAPKAP1, MLST8, MTOR, PRKAA1, PRKAA2, PRKAB1, PRKAB2, PRKAG1, PRKAG2, PRKAG3, PRKCA, PRR5, PRR5L, RAC1, RHEB, RICTOR, RPS6KB1, RPTOR, RRAGA, RRAGB, RRAGC, RRAGD, TSC1, TSC2, ULK1, ULK2, ULK3]	TRUE
REACTOME:15370	Neurotransmitter Receptor Binding And Downstream Transmission In The Postsynaptic Cell	0.107299	[-1]	[None]	14	9.85915	0.781091	1	{}	{}	[ADCY2, ADCY4, AKAP9, AP2B1, CHRNB4, GABRB3, GNG2, GNG4, GNG7, GRIP1, KCNJ10, PLCB1, PLCB2, RPS6KA2]	[ACTN2, ADCY1, ADCY2, ADCY3, ADCY4, ADCY5, ADCY6, ADCY7, ADCY8, ADCY9, AKAP5, AKAP9, AP2A1, AP2A2, AP2B1, AP2M1, AP2S1, ARHGEF9, BRAF, CACNG2, CACNG3, CACNG4, CACNG8, CALM1, CALM2, CALM3, CAMK2A, CAMK2B, CAMK2D, CAMK2G, CAMK4, CAMKK1, CHRNA1, CHRNA2, CHRNA3, CHRNA4, CHRNA5, CHRNA6, CHRNA7, CHRNA9, CHRNB2, CHRNB3, CHRNB4, CHRND, CHRNE, CHRNG, CREB1, DLG1, DLG3, DLG4, EPB41L1, GABBR1, GABBR2, GABRA…	TRUE
WP:673	ErbB signaling pathway	0.107264	[-1]	[None]	5	9.09091	0.781153	1	{}	{}	[CCND1, NRG1, PIK3R5, SHC2, TGFA]	[ABL1, AKT3, ARAF, AREG, AREGB, BAD, BCL2L11, BTC, CAMK2A, CBLC, CCND1, CDKN1A, CDKN1B, CRK, EGF, EGFR, EIF4EBP1, ELK1, ERBB2, ERBB3, ERBB4, EREG, FOXO1, GAB1, GRB2, GSK3B, HBEGF, HRAS, JUN, KRAS, MAP2K1, MAP2K7, MAPK1, MAPK8, MDM2, MTOR, MYC, NCK1, NRG1, NRG2, NRG3, NRG4, PAK4, PDK1, PIK3R5, PLCG1, PRKCA, PTK2, RPS6KB1, SHC2, SOS1, SRC, STAT5A, TGFA, TP53]	TRUE
KEGG:00830	Retinol metabolism	0.107121	[-1]	[None]	6	9.23077	0.781409	1	{}	{}	[ALDH1A1, ALDH1A2, CYP26B1, CYP3A5, RDH12, UGT1A6]	[ADH1A, ADH1B, ADH1C, ADH4, ADH5, ADH6, ADH7, ALDH1A1, ALDH1A2, AOX1, AWAT2, BCMO1, CYP1A1, CYP1A2, CYP26A1, CYP26B1, CYP26C1, CYP2A6, CYP2B6, CYP2C18, CYP2C8, CYP2C9, CYP2S1, CYP3A4, CYP3A5, CYP3A7, CYP3A7-CYP3AP1, CYP4A11, DGAT1, DHRS3, DHRS4, DHRS4L1, DHRS4L2, DHRS9, HSD17B6, LRAT, PNPLA4, RDH10, RDH11, RDH12, RDH16, RDH5, RDH8, RETSAT, RPE65, SDR16C5, UGT1A1, UGT1A10, UGT1A3, UGT1A4, UGT1A5, …	TRUE
REACTOME:9441	Hexose transport	0.106131	[-1]	[None]	4	8.88889	0.783194	1	{}	{}	[NUP210, RANBP2, SLC2A4, SLC5A3]	[AAAS, FGF21, G6PC, G6PC2, G6PC3, GCK, GCKR, HK1, HK2, HK3, NUP107, NUP133, NUP153, NUP155, NUP160, NUP188, NUP205, NUP210, NUP214, NUP35, NUP37, NUP43, NUP50, NUP54, NUP62, NUP85, NUP88, NUP93, NUP98, NUPL1, NUPL2, POM121, RANBP2, SEH1L, SLC2A1, SLC2A2, SLC2A3, SLC2A4, SLC2A5, SLC5A1, SLC5A2, SLC5A3, SLC5A4, SLC5A9, TPR]	TRUE
REACTOME:19241	Regulation of lipid metabolism by Peroxisome proliferator-activated receptor alpha (PPARalpha)	0.104705	[-1]	[None]	11	9.64912	0.785769	1	{}	{}	[ACSL1, APOA2, CD36, CLOCK, FADS1, GRHL1, HMGCR, PPARGC1A, TIAM2, TNFRSF21, TXNRD1]	[ABCA1, ABCB4, ACADM, ACOX1, ACSL1, AGT, ALAS1, ANGPTL4, ANKRD1, APOA1, APOA2, APOA5, ARNTL, CARM1, CCNC, CD36, CDK19, CDK8, CHD9, CLOCK, CPT1A, CPT2, CREBBP, CTGF, CYP1A1, CYP4A11, CYP7A1, EP300, ESRRA, FABP1, FADS1, FDFT1, FHL2, G0S2, GLIPR1, GRHL1, HDAC3, HELZ2, HMGCR, HMGCS2, ME1, MED1, MED10, MED11, MED12, MED13, MED13L, MED14, MED15, MED16, MED17, MED18, MED19, MED20, MED21, MED22, MED23, M…	TRUE
KEGG:00250	Alanine, aspartate and glutamate metabolism	0.102667	[-1]	[None]	3	8.57143	0.789464	1	{}	{}	[ASS1, GOT2, IL4I1]	[ABAT, ADSL, ADSS, ADSSL1, AGXT, AGXT2, ALDH4A1, ALDH5A1, ASL, ASNS, ASPA, ASS1, CAD, CPS1, DDO, FOLH1, GAD1, GAD2, GFPT1, GFPT2, GLS, GLS2, GLUD1, GLUD2, GLUL, GOT1, GOT2, GPT, GPT2, IL4I1, NAT8L, NIT2, PPAT, RIMKLA, RIMKLB]	TRUE
REACTOME:1104	Base Excision Repair	0.102667	[-1]	[None]	3	8.57143	0.789464	1	{}	{}	[FEN1, NEIL1, PCNA]	[APEX1, FEN1, LIG1, LIG3, MBD4, MPG, MUTYH, NEIL1, NEIL2, NTHL1, OGG1, PARG, PARP1, PARP2, PCNA, PNKP, POLB, POLD1, POLD2, POLD3, POLD4, POLE, POLE2, RFC1, RFC2, RFC3, RFC4, RFC5, RPA1, RPA2, RPA3, SMUG1, TDG, UNG, XRCC1]	TRUE
REACTOME:1893	Resolution of Abasic Sites (AP sites)	0.102667	[-1]	[None]	3	8.57143	0.789464	1	{}	{}	[FEN1, NEIL1, PCNA]	[APEX1, FEN1, LIG1, LIG3, MBD4, MPG, MUTYH, NEIL1, NEIL2, NTHL1, OGG1, PARG, PARP1, PARP2, PCNA, PNKP, POLB, POLD1, POLD2, POLD3, POLD4, POLE, POLE2, RFC1, RFC2, RFC3, RFC4, RFC5, RPA1, RPA2, RPA3, SMUG1, TDG, UNG, XRCC1]	TRUE
REACTOME:2253	Global Genomic NER (GG-NER)	0.102667	[-1]	[None]	3	8.57143	0.789464	1	{}	{}	[MNAT1, PCNA, RAD23B]	[APEX1, CCNH, CDK7, DDB1, DDB2, ERCC1, ERCC2, ERCC3, ERCC4, ERCC5, GTF2H1, GTF2H2, GTF2H2C, GTF2H3, GTF2H4, LIG1, MNAT1, PCNA, POLD1, POLD2, POLD3, POLD4, POLE, POLE2, RAD23B, RFC1, RFC2, RFC3, RFC4, RFC5, RPA1, RPA2, RPA3, XPA, XPC]	TRUE
REACTOME:11040	Bile acid and bile salt metabolism	0.102667	[-1]	[None]	3	8.57143	0.789464	1	{}	{}	[ABCC3, CYP7B1, PTGIS]	[ABCB11, ABCC3, ACOT8, ACOX2, AKR1C1, AKR1C2, AKR1C3, AKR1C4, AKR1D1, ALB, AMACR, BAAT, CH25H, CYP27A1, CYP39A1, CYP46A1, CYP7A1, CYP7B1, CYP8B1, FABP6, HSD17B4, HSD3B7, NCOA1, NCOA2, NR1H4, PTGIS, RXRA, SCP2, SLC10A1, SLC10A2, SLC27A2, SLC27A5, SLCO1A2, SLCO1B1, SLCO1B3]	TRUE
REACTOME:264273	VEGFR2 mediated cell proliferation	0.102667	[-1]	[None]	3	8.57143	0.789464	1	{}	{}	[CDK1, PRKCZ, SPHK1]	[AHCYL1, CALM1, CALM2, CALM3, CDK1, HRAS, IL6, IL6R, IL6ST, ITPR1, ITPR2, ITPR3, JAK1, JAK2, KDR, KRAS, MAP2K1, MAP2K2, MAPK1, MAPK3, NRAS, PDPK1, PLCG1, PRKCA, PRKCB, PRKCD, PRKCZ, PTPN11, RAF1, RASA1, SPHK1, SRC, TYK2, VEGFA, YWHAB]	TRUE
REACTOME:355208	Diseases of metabolism	0.102667	[-1]	[None]	3	8.57143	0.789464	1	{}	{}	[IDH1, PCCA, PPP1R3C]	[ACACA, ACACB, AMN, CD320, CUBN, CYP11A1, EPM2A, FDX1, FDX1L, FDXR, GIF, GYG1, GYG2, GYS1, GYS2, IDH1, MC2R, MCCC1, MCCC2, MMAA, MMACHC, MMADHC, MTR, MTRR, MUT, PC, PCCA, PCCB, POMC, PPP1R3C, RPS27A, TCN2, UBA52, UBB, UBC]	TRUE
REACTOME:355580	FRS2-mediated FGFR4 signaling	0.102667	[-1]	[None]	3	8.57143	0.789464	1	{}	{}	[CDK1, FGF1, FRS3]	[CDK1, FGF1, FGF16, FGF17, FGF18, FGF19, FGF2, FGF20, FGF23, FGF4, FGF6, FGF8, FGF9, FGFR4, FRS2, FRS3, GRB2, HRAS, IL6, IL6R, IL6ST, JAK1, JAK2, KLB, KRAS, MAP2K1, MAP2K2, MAPK1, MAPK3, NRAS, PTPN11, RAF1, SOS1, TYK2, YWHAB]	TRUE
KEGG:00983	Drug metabolism	0.0981785	[-1]	[None]	4	8.69565	0.797667	1	{}	{}	[DPYD, GMPS, UGT1A6, UPB1]	[CDA, CES1, CES2, CYP2A6, CYP3A4, DPYD, DPYS, GMPS, GUSB, HPRT1, IMPDH1, IMPDH2, ITPA, NAT1, NAT2, TK1, TK2, TPMT, TYMP, UCK1, UCK2, UCKL1, UGT1A1, UGT1A10, UGT1A3, UGT1A4, UGT1A5, UGT1A6, UGT1A7, UGT1A8, UGT1A9, UGT2A1, UGT2A2, UGT2A3, UGT2B10, UGT2B11, UGT2B15, UGT2B17, UGT2B28, UGT2B4, UGT2B7, UMPS, UPB1, UPP1, UPP2, XDH]	TRUE
REACTOME:6959	Phase II conjugation	0.0977082	[-1]	[None]	9	9.375	0.798531	1	{}	{}	[GGT5, GGT6, NNMT, SLC26A2, SULT1A1, SULT1A3, SULT1C2, SULT2B1, UGT1A6]	[ACSM1, ACSM2A, ACSM4, ACSM5, AHCY, BPNT1, CNDP2, COMT, CYP1A2, GCLC, GCLM, GGCT, GGT1, GGT2, GGT5, GGT6, GGT7, GGTLC1, GGTLC2, GLYAT, GLYATL1, GLYATL2, GSS, GSTA1, GSTA2, GSTA3, GSTA4, GSTA5, GSTM1, GSTM2, GSTM3, GSTM4, GSTM5, GSTO1, GSTO2, GSTP1, GSTT1, GSTT2, GSTT2B, GSTZ1, HPGDS, LOC100287413, LOC101929857, LOC102724197, MAT1A, MAT2A, MAT2B, MGST1, MGST2, MGST3, MTR, MTRR, NAT1, NAT2, NNMT, O…	TRUE
WP:75	Toll-like receptor signaling pathway	0.0962281	[-1]	[None]	10	9.43396	0.801257	1	{}	{}	[CD14, CD86, CXCL10, IL8, MAPK10, PIK3CD, PIK3R2, PIK3R3, PIK3R5, TLR4]	[100509672, 100509916, 100510195, AKT1, AKT2, AKT3, CASP8, CCL3, CCL4, CCL5, CD14, CD40, CD80, CD86, CHUK, CXCL10, CXCL11, CXCL9, FADD, FOS, IFNA1, IFNA10, IFNA13, IFNA14, IFNA16, IFNA17, IFNA2, IFNA21, IFNA4, IFNA5, IFNA6, IFNA7, IFNA8, IFNAR1, IFNAR2, IFNB1, IKBKB, IKBKE, IKBKG, IL12A, IL12B, IL1B, IL6, IL8, IRAK1, IRAK4, IRF3, IRF5, IRF7, JUN, LBP, LY96, MAP2K1, MAP2K2, MAP2K3, MAP2K4, MAP2K6,…	TRUE
KEGG:04620	Toll-like receptor signaling pathway	0.0962281	[-1]	[None]	10	9.43396	0.801257	1	{}	{}	[CD14, CD86, CXCL10, IL8, MAPK10, PIK3CD, PIK3R2, PIK3R3, PIK3R5, TLR4]	[AKT1, AKT2, AKT3, CASP8, CCL3, CCL3L1, CCL3L3, CCL4, CCL4L1, CCL4L2, CCL5, CD14, CD40, CD80, CD86, CHUK, CTSK, CXCL10, CXCL11, CXCL9, FADD, FOS, IFNA1, IFNA10, IFNA13, IFNA14, IFNA16, IFNA17, IFNA2, IFNA21, IFNA4, IFNA5, IFNA6, IFNA7, IFNA8, IFNAR1, IFNAR2, IFNB1, IKBKB, IKBKE, IKBKG, IL12A, IL12B, IL1B, IL6, IL8, IRAK1, IRAK4, IRF3, IRF5, IRF7, JUN, LBP, LY96, MAP2K1, MAP2K2, MAP2K3, MAP2K4, MA…	TRUE
REACTOME:169168	Senescence-Associated Secretory Phenotype (SASP)	0.0962281	[-1]	[None]	10	9.43396	0.801257	1	{}	{}	[CCNA2, CDKN2A, CDKN2C, CEBPB, H2AFX, H2AFZ, IL8, RPS6KA2, UBE2D1, UBE2E1]	[ANAPC1, ANAPC10, ANAPC11, ANAPC2, ANAPC4, ANAPC5, ANAPC7, CCNA1, CCNA2, CDC16, CDC23, CDC26, CDC27, CDK2, CDK4, CDK6, CDKN1A, CDKN1B, CDKN2A, CDKN2B, CDKN2C, CDKN2D, CEBPB, EHMT1, EHMT2, FOS, FZR1, H2AFB1, H2AFX, H2AFZ, H3F3A, H3F3B, HIST1H2AB, HIST1H2AC, HIST1H2AD, HIST1H2AE, HIST1H2AJ, HIST1H2BA, HIST1H2BB, HIST1H2BC, HIST1H2BD, HIST1H2BE, HIST1H2BF, HIST1H2BG, HIST1H2BH, HIST1H2BI, HIST1H2BJ,…	TRUE
[truncated: 155 more rows]
