# Supplementary material for: Ensemble Modeling Approach Targeting Heterogeneous RNA-Seq data: Application to Melanoma Pseudogenes
Source: Sci Rep. 2017 Dec 11;7:17344. doi: 10.1038/s41598-017-17337-7 (PMC5725464; doi:10.1038/s41598-017-17337-7)
Supplement: Supplementary file 1 — Supplementary Files [file 41598_2017_17337_MOESM1_ESM.zip › Supplementary_Files/6_Bio_Annotations/6_1_Core_Consensus_Annotations/6_1_1_Pathways/6_1_1_4_Limma/Supplementary Table 6.1.1.4.1.xlsx]

## Sheet: ClueGOResults-kegg_reactome_wik
GOID	GOTerm	Pvalue Rank	GOLevels	GOGroups	Nr. Genes	% Associated Genes	Term PValue	Term PValue Corrected with Bonferroni step down	Group PValue	Group PValue Corrected with Bonferroni step down	Associated Genes Found	All Associated Genes	OverViewTerm
KEGG:05150	Staphylococcus aureus infection	5.61739	[-1]	[None]	26	45.614	3.52821e-09	2.4133e-06	{}	{}	[C1QA, C1S, C2, C3, C4A, C5AR1, CFB, CFH, CFI, FCGR1A, FCGR2A, FCGR2B, HLA-DMA, HLA-DMB, HLA-DOA, HLA-DQA1, HLA-DQB1, HLA-DRA, HLA-DRB1, IL10, ITGAL, ITGAM, ITGB2, MASP1, PTAFR, SELPLG]	[C1QA, C1QB, C1QC, C1R, C1S, C2, C3, C3AR1, C4A, C4B, C5, C5AR1, CFB, CFD, CFH, CFI, DSG1, FCAR, FCGR1A, FCGR2A, FCGR2B, FCGR2C, FCGR3A, FCGR3B, FGG, FPR1, FPR2, FPR3, HLA-DMA, HLA-DMB, HLA-DOA, HLA-DOB, HLA-DPA1, HLA-DPB1, HLA-DQA1, HLA-DQA2, HLA-DQB1, HLA-DRA, HLA-DRB1, HLA-DRB3, HLA-DRB4, HLA-DRB5, ICAM1, IL10, ITGAL, ITGAM, ITGB2, KRT10, LOC100509457, LOC101060835, MASP1, MASP2, MBL2, PLG, PT…	TRUE
REACTOME:118779	Extracellular matrix organization	2.38999	[-1]	[None]	62	23.4848	5.96469e-06	0.00407388	{}	{}	[ADAM8, ADAM9, ADAMTS14, ADAMTS16, ASPN, BGN, BMP4, BMP7, CASK, CASP3, COL10A1, COL13A1, COL14A1, COL15A1, COL16A1, COL17A1, COL1A1, COL23A1, COL24A1, COL25A1, COL28A1, COL3A1, COL5A1, COL6A3, COL8A1, COL8A2, COL9A1, COL9A2, COLGALT2, DCN, EFEMP1, FBLN1, FBLN2, FMOD, ICAM2, ITGA10, ITGA11, ITGA5, ITGAL, ITGAM, ITGAV, ITGB1, ITGB2, ITGB4, ITGB8, JAM2, LAMA2, LAMA3, LAMA5, LAMC3, LOX, LOXL1, LTBP2,…	[A2M, ACTN1, ADAM10, ADAM15, ADAM17, ADAM8, ADAM9, ADAMTS1, ADAMTS14, ADAMTS16, ADAMTS18, ADAMTS2, ADAMTS3, ADAMTS4, ADAMTS5, ADAMTS8, ADAMTS9, AGRN, ASPN, BCAN, BGN, BMP1, BMP10, BMP2, BMP4, BMP7, BSG, CAPN1, CAPNS1, CASK, CASP3, CD151, CD44, CD47, CDH1, CEACAM1, CEACAM6, CEACAM8, CMA1, COL10A1, COL11A1, COL11A2, COL12A1, COL13A1, COL14A1, COL15A1, COL16A1, COL17A1, COL18A1, COL19A1, COL1A1, COL…	TRUE
REACTOME:604	Hemostasis	2.2861	[-1]	[None]	103	20.3557	7.58773e-06	0.00517484	{}	{}	[AMICA1, ANGPT1, ANXA2, CD244, CD36, CD84, CENPE, CLU, CSF2RA, DGKB, DGKH, DOCK11, EGF, ESAM, F10, F13A1, F3, FCER1G, FGR, FIGF, GATA2, GATA3, GNA15, GNG3, GNG4, GUCY1A2, GUCY1A3, GUCY1B3, HDAC2, HMG20B, IGF1, IGF2, IL2RB, IL2RG, IL3RA, INPP5D, ITGA10, ITGA5, ITGAL, ITGAM, ITGAV, ITGB1, ITGB2, JAM2, KCNMB4, KIF11, KIF18A, KIF20A, KIF2C, KIF3B, KIF3C, KIF4A, KIF5B, KLC3, LAT, LCK, MGLL, MRVI1, NFE…	[A2M, ABCC4, ABL1, ACTN1, ACTN2, ACTN4, ADRA2A, ADRA2C, AK3, AKAP1, AKAP10, AKT1, AKT2, AKT3, ALB, ALDOA, AMICA1, ANGPT1, ANGPT2, ANGPT4, ANXA2, APBB1IP, APOA1, APOB, APP, ARRB1, ARRB2, ATP1B1, ATP1B2, ATP1B3, ATP2A1, ATP2A2, ATP2A3, ATP2B1, ATP2B2, ATP2B3, ATP2B4, BCAR1, BRPF3, BSG, C1QBP, CABLES1, CABLES2, CALM1, CALM2, CALM3, CALU, CAP1, CAPZA1, CAPZA2, CAPZB, CAV1, CBX5, CD177, CD2, CD244, CD…	TRUE
KEGG:04610	Complement and coagulation cascades	1.86996	[-1]	[None]	23	33.3333	1.98104e-05	0.0134909	{}	{}	[BDKRB2, C1QA, C1S, C2, C3, C4A, C5AR1, C7, C8G, CFB, CFH, CFI, F10, F13A1, F3, MASP1, PLAU, PROS1, SERPINA1, SERPINF2, SERPING1, THBD, VWF]	[A2M, BDKRB1, BDKRB2, C1QA, C1QB, C1QC, C1R, C1S, C2, C3, C3AR1, C4A, C4B, C4BPA, C4BPB, C5, C5AR1, C6, C7, C8A, C8B, C8G, C9, CD46, CD55, CD59, CFB, CFD, CFH, CFI, CPB2, CR1, CR2, F10, F11, F12, F13A1, F13B, F2, F2R, F3, F5, F7, F8, F9, FGA, FGB, FGG, KLKB1, KNG1, MASP1, MASP2, MBL2, PLAT, PLAU, PLAUR, PLG, PROC, PROS1, SERPINA1, SERPINA5, SERPINC1, SERPIND1, SERPINE1, SERPINF2, SERPING1, TFPI, …	TRUE
REACTOME:682	Mitotic Prometaphase	1.78278	[-1]	[None]	31	28.7037	2.42499e-05	0.01649	{}	{}	[BUB1, BUB1B, BUB3, CCNB1, CCNB2, CDC20, CDCA5, CDK1, CENPA, CENPE, CENPF, CENPI, CENPM, CENPN, ERCC6L, HDAC8, INCENP, KIF18A, KIF2C, NCAPG, NCAPH, NUF2, PDS5A, PLK1, RAD21, RANBP2, SMC1A, SMC2, SMC3, SMC4, ZW10]	[AHCTF1, APITD1, APITD1-CORT, AURKB, B9D2, BIRC5, BUB1, BUB1B, BUB3, CASC5, CCNB1, CCNB2, CDC20, CDCA5, CDCA8, CDK1, CENPA, CENPC, CENPE, CENPF, CENPH, CENPI, CENPK, CENPL, CENPM, CENPN, CENPO, CENPP, CENPQ, CENPT, CENPU, CKAP5, CLASP1, CLASP2, CLIP1, CSNK2A1, CSNK2A2, CSNK2B, DSN1, ERCC6L, HDAC8, INCENP, ITGB3BP, KIF18A, KIF2A, KIF2B, KIF2C, KNTC1, MAD1L1, MAD2L1, MAPRE1, MIS12, NCAPD2, NCAPG, N…	TRUE
REACTOME:120729	Collagen formation	1.55837	[-1]	[None]	26	30.2326	4.07152e-05	0.0276456	{}	{}	[ADAMTS14, COL10A1, COL13A1, COL14A1, COL15A1, COL16A1, COL17A1, COL1A1, COL23A1, COL24A1, COL25A1, COL28A1, COL3A1, COL5A1, COL6A3, COL8A1, COL8A2, COL9A1, COL9A2, COLGALT2, ITGB4, LAMA3, LOX, LOXL1, MMP9, TLL2]	[ADAMTS14, ADAMTS2, ADAMTS3, BMP1, CD151, COL10A1, COL11A1, COL11A2, COL12A1, COL13A1, COL14A1, COL15A1, COL16A1, COL17A1, COL18A1, COL19A1, COL1A1, COL1A2, COL20A1, COL21A1, COL22A1, COL23A1, COL24A1, COL25A1, COL26A1, COL27A1, COL28A1, COL2A1, COL3A1, COL4A1, COL4A2, COL4A3, COL4A4, COL4A5, COL4A6, COL5A1, COL5A2, COL5A3, COL6A1, COL6A2, COL6A3, COL6A5, COL6A6, COL7A1, COL8A1, COL8A2, COL9A1, C…	TRUE
REACTOME:2101	Cyclin B2 mediated events	1.51998	[-1]	[None]	5	100	4.45446e-05	0.0302012	{}	{}	[CCNB2, CDC25A, CDC25B, CDC25C, CDK1]	[CCNB2, CDC25A, CDC25B, CDC25C, CDK1]	TRUE
KEGG:04060	Cytokine-cytokine receptor interaction	1.44216	[-1]	[None]	59	22.2642	5.33648e-05	0.0361279	{}	{}	[ACKR3, BMP7, CCL5, CCR6, CD27, CD70, CSF1R, CSF2RA, CSF3R, CXCL1, CXCL10, CXCL11, CXCL12, CXCL14, CXCL16, CXCL2, CXCL5, CXCL9, CXCR3, CXCR4, CXCR6, EGF, FIGF, FLT4, IL10, IL10RA, IL11, IL12RB1, IL15, IL15RA, IL17B, IL18, IL18R1, IL1R1, IL22RA1, IL23R, IL24, IL2RB, IL2RG, IL3RA, IL7, IL7R, IL8, INHBB, INHBE, KIT, LTB, PDGFB, PDGFRB, TGFBR1, TNFRSF10B, TNFRSF10D, TNFRSF18, TNFRSF21, TNFRSF25, TNFR…	[ACKR3, ACVR1, ACVR1B, ACVR2A, ACVR2B, AMH, AMHR2, BMP2, BMP7, BMPR1A, BMPR1B, BMPR2, CCL1, CCL11, CCL13, CCL14, CCL15, CCL16, CCL17, CCL18, CCL19, CCL2, CCL20, CCL21, CCL22, CCL23, CCL24, CCL25, CCL26, CCL27, CCL28, CCL3, CCL3L1, CCL3L3, CCL4, CCL4L1, CCL4L2, CCL5, CCL7, CCL8, CCR1, CCR10, CCR2, CCR3, CCR4, CCR5, CCR6, CCR7, CCR8, CCR9, CD27, CD40, CD40LG, CD70, CLCF1, CNTF, CNTFR, CRLF2, CSF1, …	TRUE
REACTOME:121139	Collagen biosynthesis and modifying enzymes	1.40178	[-1]	[None]	21	32.8125	5.86502e-05	0.0396476	{}	{}	[ADAMTS14, COL10A1, COL13A1, COL14A1, COL15A1, COL16A1, COL17A1, COL1A1, COL23A1, COL24A1, COL25A1, COL28A1, COL3A1, COL5A1, COL6A3, COL8A1, COL8A2, COL9A1, COL9A2, COLGALT2, TLL2]	[ADAMTS14, ADAMTS2, ADAMTS3, BMP1, COL10A1, COL11A1, COL11A2, COL12A1, COL13A1, COL14A1, COL15A1, COL16A1, COL17A1, COL18A1, COL19A1, COL1A1, COL1A2, COL20A1, COL21A1, COL22A1, COL23A1, COL24A1, COL25A1, COL26A1, COL27A1, COL28A1, COL2A1, COL3A1, COL4A1, COL4A2, COL4A3, COL4A4, COL4A5, COL4A6, COL5A1, COL5A2, COL5A3, COL6A1, COL6A2, COL6A3, COL6A5, COL6A6, COL7A1, COL8A1, COL8A2, COL9A1, COL9A2, …	TRUE
KEGG:04015	Rap1 signaling pathway	1.29665	[-1]	[None]	49	23.2228	7.48241e-05	0.0505062	{}	{}	[ADCY4, ADORA2B, ANGPT1, ARAP3, BRAF, CALML5, CSF1R, EFNA1, EGF, FGF1, FGF13, FGF22, FGF5, FGFR1, FGFR2, FIGF, FLT4, GNAO1, IGF1, ITGAL, ITGAM, ITGB1, ITGB2, KIT, LAT, LPAR1, LPAR5, MAGI2, MRAS, P2RY1, PDGFB, PDGFRB, PIK3CD, PIK3R3, PIK3R5, PLCB1, PLCB2, PLCB4, PLCE1, PRKCZ, PRKD3, RAP1B, RAPGEF3, RASGRP2, RASSF5, RRAS, SKAP1, TEK, VEGFC]	[ACTB, ACTG1, ADCY1, ADCY2, ADCY3, ADCY4, ADCY5, ADCY6, ADCY7, ADCY8, ADCY9, ADORA2A, ADORA2B, AKT1, AKT2, AKT3, ANGPT1, ANGPT2, ANGPT4, APBB1IP, ARAP3, BCAR1, BRAF, CALM1, CALM2, CALM3, CALML3, CALML5, CALML6, CDC42, CDH1, CNR1, CRK, CRKL, CSF1, CSF1R, CTNNB1, CTNND1, DOCK4, DRD2, EFNA1, EFNA2, EFNA3, EFNA4, EFNA5, EGF, EGFR, EPHA2, F2R, F2RL3, FARP2, FGF1, FGF10, FGF11, FGF12, FGF13, FGF14, FGF…	TRUE
KEGG:04145	Phagosome	1.01486	[-1]	[None]	38	24.5161	0.000143377	0.0966362	{}	{}	[ATP6V1B1, C3, CD14, CD209, CD36, COLEC11, COLEC12, DYNC1LI2, EEA1, FCGR1A, FCGR2A, FCGR2B, HLA-B, HLA-C, HLA-DMA, HLA-DMB, HLA-DOA, HLA-DQA1, HLA-DQB1, HLA-DRA, HLA-DRB1, HLA-F, ITGA5, ITGAM, ITGAV, ITGB1, ITGB2, MSR1, NCF1, NCF2, NCF4, NOX1, RAB5B, THBS4, TLR4, TUBA1B, TUBB4B, TUBB6]	[ACTB, ACTG1, ATP6AP1, ATP6V0A1, ATP6V0A2, ATP6V0A4, ATP6V0B, ATP6V0C, ATP6V0D1, ATP6V0D2, ATP6V0E1, ATP6V0E2, ATP6V1A, ATP6V1B1, ATP6V1B2, ATP6V1C1, ATP6V1C2, ATP6V1D, ATP6V1E1, ATP6V1E2, ATP6V1F, ATP6V1G1, ATP6V1G2, ATP6V1G3, ATP6V1H, C1R, C3, CALR, CANX, CD14, CD209, CD36, CLEC4M, CLEC7A, COLEC11, COLEC12, COMP, CORO1A, CTSL, CTSS, CYBA, CYBB, DYNC1H1, DYNC1I1, DYNC1I2, DYNC1LI1, DYNC1LI2, DYN…	TRUE
REACTOME:150260	Condensation of Prometaphase Chromosomes	0.963694	[-1]	[None]	7	63.6364	0.000161544	0.108719	{}	{}	[CCNB1, CCNB2, CDK1, NCAPG, NCAPH, SMC2, SMC4]	[CCNB1, CCNB2, CDK1, CSNK2A1, CSNK2A2, CSNK2B, NCAPD2, NCAPG, NCAPH, SMC2, SMC4]	TRUE
KEGG:04514	Cell adhesion molecules (CAMs)	0.962785	[-1]	[None]	36	24.8276	0.000162123	0.108947	{}	{}	[ALCAM, CD226, CD34, CD6, CDH15, CDH4, CDH5, CLDN15, CLDN4, ESAM, HLA-B, HLA-C, HLA-DMA, HLA-DMB, HLA-DOA, HLA-DQA1, HLA-DQB1, HLA-DRA, HLA-DRB1, HLA-F, ICAM2, ICOSLG, ITGAL, ITGAM, ITGAV, ITGB1, ITGB2, ITGB8, JAM2, NRXN1, NRXN2, OCLN, PTPRC, PTPRF, SELL, SELPLG]	[ALCAM, CADM1, CADM3, CD2, CD22, CD226, CD274, CD276, CD28, CD34, CD4, CD40, CD40LG, CD58, CD6, CD80, CD86, CD8A, CD8B, CD99, CDH1, CDH15, CDH2, CDH3, CDH4, CDH5, CLDN1, CLDN10, CLDN11, CLDN14, CLDN15, CLDN16, CLDN17, CLDN18, CLDN19, CLDN2, CLDN20, CLDN22, CLDN23, CLDN24, CLDN25, CLDN3, CLDN4, CLDN5, CLDN6, CLDN7, CLDN8, CLDN9, CNTN1, CNTN2, CNTNAP1, CNTNAP2, CTLA4, ESAM, F11R, GLG1, HLA-A, HLA-B…	TRUE
KEGG:04110	Cell cycle	0.938278	[-1]	[None]	32	25.8065	0.000171791	0.115272	{}	{}	[BUB1, BUB1B, BUB3, CCNA2, CCNB1, CCNB2, CCND1, CCND2, CDC20, CDC25A, CDC25B, CDC25C, CDC27, CDC6, CDK1, CDKN1A, CDKN2C, DBF4, HDAC2, MCM2, ORC1, PCNA, PLK1, PTTG1, RAD21, RBL1, SFN, SMAD4, SMC1A, SMC3, TTK, YWHAQ]	[ABL1, ANAPC1, ANAPC10, ANAPC11, ANAPC13, ANAPC2, ANAPC4, ANAPC5, ANAPC7, ATM, ATR, BUB1, BUB1B, BUB3, CCNA1, CCNA2, CCNB1, CCNB2, CCNB3, CCND1, CCND2, CCND3, CCNE1, CCNE2, CCNH, CDC14A, CDC14B, CDC16, CDC20, CDC23, CDC25A, CDC25B, CDC25C, CDC26, CDC27, CDC45, CDC6, CDC7, CDK1, CDK2, CDK4, CDK6, CDK7, CDKN1A, CDKN1B, CDKN1C, CDKN2A, CDKN2B, CDKN2C, CDKN2D, CHEK1, CHEK2, CREBBP, CUL1, DBF4, E2F1, …	TRUE
WP:558	Complement and Coagulation Cascades	0.920749	[-1]	[None]	17	34	0.000179133	0.120019	{}	{}	[C1QA, C1S, C2, C3, C5AR1, C7, C8G, F10, F3, MASP1, PLAU, PROS1, SERPINA1, SERPINF2, SERPING1, THBD, VWF]	[100133511, A2M, APOA2, BDKRB1, C1QA, C1QB, C1QC, C1S, C2, C3, C3AR1, C5AR1, C6, C7, C8G, C9, CD46, CPB2, CR1, CR2, F10, F12, F13B, F2, F2R, F3, F5, F7, F8, F9, FGB, KNG1, MASP1, MASP2, PLAT, PLAU, PLAUR, PLG, PROC, PROS1, SERPINA1, SERPINA5, SERPINC1, SERPIND1, SERPINE1, SERPINF2, SERPING1, TFPI, THBD, VWF]	TRUE
REACTOME:6932	Complement cascade	0.912088	[-1]	[None]	14	37.8378	0.000183015	0.122437	{}	{}	[C1QA, C1S, C2, C3, C4A, C7, C8G, CFB, CFH, CFI, FCN3, GZMM, MASP1, PROS1]	[C1QA, C1QB, C1QC, C1R, C1S, C2, C3, C4A, C4B, C4BPA, C4BPB, C4B_2, C5, C6, C7, C8A, C8B, C8G, C9, CD46, CD55, CFB, CFD, CFH, CFHR3, CFI, CR1, CRP, FCN1, FCN2, FCN3, GZMM, MASP1, MASP2, MBL2, PROS1, VTN]	TRUE
REACTOME:11051	Rho GTPase cycle	0.870702	[-1]	[None]	32	25.6	0.000201614	0.134678	{}	{}	[ARAP3, ARHGAP11A, ARHGAP15, ARHGAP22, ARHGAP25, ARHGAP26, ARHGAP28, ARHGAP30, ARHGAP4, ARHGAP40, ARHGAP44, ARHGAP9, ARHGDIB, ARHGEF12, DEPDC1B, DEPDC7, ECT2, FAM13B, FGD2, FGD3, KALRN, NET1, NGEF, PRR5-ARHGAP8, RACGAP1, RASGRF2, RHOJ, SOS2, SRGAP3, TAGAP, TIAM2, VAV3]	[A2M, ABR, AKAP13, ARAP1, ARAP2, ARAP3, ARHGAP1, ARHGAP10, ARHGAP11A, ARHGAP11B, ARHGAP12, ARHGAP15, ARHGAP17, ARHGAP18, ARHGAP19, ARHGAP20, ARHGAP22, ARHGAP23, ARHGAP24, ARHGAP25, ARHGAP26, ARHGAP28, ARHGAP29, ARHGAP30, ARHGAP31, ARHGAP32, ARHGAP33, ARHGAP35, ARHGAP36, ARHGAP39, ARHGAP4, ARHGAP40, ARHGAP44, ARHGAP5, ARHGAP6, ARHGAP8, ARHGAP9, ARHGDIA, ARHGDIB, ARHGDIG, ARHGEF11, ARHGEF12, ARHGEF…	TRUE
REACTOME:12051	Cell surface interactions at the vascular wall	0.865153	[-1]	[None]	27	27.2727	0.000204513	0.13641	{}	{}	[AMICA1, ANGPT1, CD244, CD84, ESAM, FCER1G, INPP5D, ITGA5, ITGAL, ITGAM, ITGAV, ITGB1, ITGB2, JAM2, LCK, PROCR, PROS1, PTPN6, SELL, SELPLG, SLC16A3, SLC7A11, SLC7A6, SLC7A7, SLC7A8, TEK, THBD]	[AMICA1, ANGPT1, ANGPT2, ANGPT4, APOB, ATP1B1, ATP1B2, ATP1B3, BSG, CAV1, CD177, CD2, CD244, CD44, CD47, CD48, CD58, CD84, CEACAM1, CEACAM6, CEACAM8, CXADR, DOK2, ESAM, F11R, F2, FCER1G, FN1, FYN, GAS6, GLG1, GP6, GRB14, GRB2, GRB7, HRAS, INPP5D, ITGA3, ITGA4, ITGA5, ITGA6, ITGAL, ITGAM, ITGAV, ITGAX, ITGB1, ITGB2, ITGB3, JAM2, JAM3, KRAS, L1CAM, LCK, LOC101929889, LYN, MAG, MERTK, MMP1, NRAS, OL…	TRUE
KEGG:05200	Pathways in cancer	0.858877	[-1]	[None]	79	19.8492	0.000207802	0.138396	{}	{}	[ADCY4, APC, APC2, ARHGEF12, BDKRB2, BMP4, BRAF, CASP3, CBL, CCND1, CDKN1A, CHUK, CKS2, CSF1R, CSF2RA, CSF3R, CTNNA2, CUL2, CXCL12, CXCR4, DAPK2, EGF, ETS1, FGF1, FGF13, FGF22, FGF5, FGFR1, FGFR2, FH, FIGF, FZD1, FZD3, FZD8, GNG3, GNG4, HDAC2, HIF1A, IGF1, IL8, ITGAV, ITGB1, KIT, LAMA2, LAMA3, LAMA5, LAMC3, LPAR1, LPAR5, MAPK10, MECOM, MITF, MMP9, MSH2, NCOA4, PDGFB, PDGFRB, PIK3CD, PIK3R3, PIK3R…	[ABL1, ADCY1, ADCY2, ADCY3, ADCY4, ADCY5, ADCY6, ADCY7, ADCY8, ADCY9, AGTR1, AKT1, AKT2, AKT3, APC, APC2, APPL1, AR, ARAF, ARHGEF1, ARHGEF11, ARHGEF12, ARNT, ARNT2, AXIN1, AXIN2, BAD, BAX, BCL2, BCL2L1, BCR, BDKRB1, BDKRB2, BID, BIRC2, BIRC3, BIRC5, BIRC7, BIRC8, BMP2, BMP4, BRAF, BRCA2, CASP3, CASP8, CASP9, CBL, CBLB, CBLC, CCDC6, CCNA1, CCND1, CCNE1, CCNE2, CDC42, CDH1, CDK2, CDK4, CDK6, CDKN1A…	TRUE
KEGG:05416	Viral myocarditis	0.832393	[-1]	[None]	19	31.6667	0.0002212	0.147098	{}	{}	[ABL2, CASP3, CCND1, HLA-B, HLA-C, HLA-DMA, HLA-DMB, HLA-DOA, HLA-DQA1, HLA-DQB1, HLA-DRA, HLA-DRB1, HLA-F, ITGAL, ITGB2, LAMA2, SGCA, SGCB, SGCD]	[ABL1, ABL2, ACTB, ACTG1, BID, CASP3, CASP8, CASP9, CAV1, CCND1, CD28, CD40, CD40LG, CD55, CD80, CD86, CXADR, CYCS, DAG1, DMD, EIF4G1, EIF4G2, EIF4G3, FYN, HLA-A, HLA-B, HLA-C, HLA-DMA, HLA-DMB, HLA-DOA, HLA-DOB, HLA-DPA1, HLA-DPB1, HLA-DQA1, HLA-DQA2, HLA-DQB1, HLA-DRA, HLA-DRB1, HLA-DRB3, HLA-DRB4, HLA-DRB5, HLA-E, HLA-F, HLA-G, ICAM1, ITGAL, ITGB2, LAMA2, LOC100509457, LOC101060835, MYH6, MYH7…	TRUE
REACTOME:6875	Phosphorylation of Emi1	0.802541	[-1]	[None]	5	83.3333	0.000237297	0.157565	{}	{}	[CCNB1, CDC20, CDK1, FBXO5, PLK1]	[CCNB1, CDC20, CDK1, FBXO5, FZR1, PLK1]	TRUE
REACTOME:150422	Synthesis of 15-eicosatetraenoic acid derivatives	0.802541	[-1]	[None]	5	83.3333	0.000237297	0.157565	{}	{}	[ALOX15, ALOX15B, GPX1, GPX2, PTGS2]	[ALOX15, ALOX15B, GPX1, GPX2, GPX4, PTGS2]	TRUE
REACTOME:150425	Resolution of Sister Chromatid Cohesion	0.789692	[-1]	[None]	27	27	0.00024479	0.162296	{}	{}	[BUB1, BUB1B, BUB3, CCNB1, CCNB2, CDC20, CDCA5, CDK1, CENPA, CENPE, CENPF, CENPI, CENPM, CENPN, ERCC6L, HDAC8, INCENP, KIF18A, KIF2C, NUF2, PDS5A, PLK1, RAD21, RANBP2, SMC1A, SMC3, ZW10]	[AHCTF1, APITD1, APITD1-CORT, AURKB, B9D2, BIRC5, BUB1, BUB1B, BUB3, CASC5, CCNB1, CCNB2, CDC20, CDCA5, CDCA8, CDK1, CENPA, CENPC, CENPE, CENPF, CENPH, CENPI, CENPK, CENPL, CENPM, CENPN, CENPO, CENPP, CENPQ, CENPT, CENPU, CKAP5, CLASP1, CLASP2, CLIP1, DSN1, ERCC6L, HDAC8, INCENP, ITGB3BP, KIF18A, KIF2A, KIF2B, KIF2C, KNTC1, MAD1L1, MAD2L1, MAPRE1, MIS12, NDC80, NDE1, NDEL1, NSL1, NUDC, NUF2, NUP1…	TRUE
KEGG:05133	Pertussis	0.776183	[-1]	[None]	22	29.3333	0.000252906	0.167424	{}	{}	[C1QA, C1S, C2, C3, C4A, CALML5, CASP3, CASP7, CD14, CFL2, CXCL5, IL10, IL8, IRF8, ITGA5, ITGAM, ITGB1, ITGB2, MAPK10, NLRP3, SERPING1, TLR4]	[C1QA, C1QB, C1QC, C1R, C1S, C2, C3, C4A, C4B, C4BPA, C4BPB, C5, CALM1, CALM2, CALM3, CALML3, CALML5, CALML6, CASP1, CASP3, CASP7, CD14, CFL1, CFL2, CXCL5, CXCL6, FOS, GNAI1, GNAI2, GNAI3, IL10, IL12A, IL12B, IL1A, IL1B, IL23A, IL6, IL8, IRAK1, IRAK4, IRF1, IRF3, IRF8, ITGA5, ITGAM, ITGB1, ITGB2, JUN, LY96, MAPK1, MAPK10, MAPK11, MAPK12, MAPK13, MAPK14, MAPK3, MAPK8, MAPK9, MYD88, NFKB1, NLRP3, N…	TRUE
REACTOME:1857	Cyclin A/B1 associated events during G2/M transition	0.751588	[-1]	[None]	10	45.4545	0.000268047	0.177179	{}	{}	[CCNA2, CCNB1, CCNB2, CDC25A, CDC25B, CDC25C, CDK1, FOXM1, MNAT1, PLK1]	[CCNA1, CCNA2, CCNB1, CCNB2, CCNH, CDC25A, CDC25B, CDC25C, CDK1, CDK2, CDK7, FOXM1, MNAT1, PKMYT1, PLK1, PPP2CA, PPP2CB, PPP2R1A, PPP2R1B, PPP2R2A, WEE1, XPO1]	TRUE
REACTOME:25201	Kinesins	0.722136	[-1]	[None]	11	42.3077	0.00028729	0.189611	{}	{}	[CENPE, KIF11, KIF18A, KIF20A, KIF2C, KIF3B, KIF3C, KIF4A, KIF5B, KLC3, RACGAP1]	[CENPE, KIF11, KIF15, KIF18A, KIF20A, KIF22, KIF23, KIF26A, KIF2A, KIF2B, KIF2C, KIF3A, KIF3B, KIF3C, KIF4A, KIF4B, KIF5A, KIF5B, KIF9, KIFAP3, KIFC1, KLC1, KLC2, KLC3, KLC4, RACGAP1]	TRUE
REACTOME:11152	Immunoregulatory interactions between a Lymphoid and a non-Lymphoid cell	0.695565	[-1]	[None]	21	29.5775	0.000305879	0.201574	{}	{}	[AMICA1, C3, CD19, CD226, CD247, CD34, CD96, CRTAM, FCGR2B, HCST, HLA-B, HLA-C, HLA-F, ICAM2, ITGAL, ITGB1, ITGB2, KLRD1, LILRB5, SELL, ULBP1]	[AMICA1, B2M, C3, CD160, CD19, CD200, CD200R1, CD226, CD247, CD34, CD3D, CD3E, CD3G, CD40, CD40LG, CD81, CD8A, CD8B, CD96, CDH1, CRTAM, CXADR, FCGR2B, FCGR3A, HCST, HLA-A, HLA-B, HLA-C, HLA-E, HLA-F, HLA-G, ICAM1, ICAM2, ICAM3, ICAM4, IFITM1, ITGA4, ITGAL, ITGB1, ITGB2, ITGB7, KIR2DL1, KIR2DL3, KIR2DL4, KIR2DS1, KIR2DS2, KIR3DL1, KIR3DL2, KIR3DL3, KLRC1, KLRD1, KLRG1, KLRK1, LILRA1, LILRB1, LILRB…	TRUE
WP:179	Cell cycle	0.568016	[-1]	[None]	27	26.2136	0.000410921	0.270386	{}	{}	[BUB1, BUB1B, BUB3, CCNA2, CCNB1, CCNB2, CCND2, CDC20, CDC25A, CDC25B, CDC25C, CDC6, CDK1, CDKN1A, DBF4, HDAC2, HDAC8, MCM10, MCM2, ORC1, PCNA, PLK1, PTTG1, RBL1, SMAD4, SMC1A, YWHAQ]	[651610, 651921, 731751, ABL1, ARF1, ATM, ATR, BUB1, BUB1B, BUB3, CCNA1, CCNA2, CCNB1, CCNB2, CCNB3, CCND2, CCND3, CCNE1, CCNE2, CCNH, CDC14A, CDC14B, CDC20, CDC25A, CDC25B, CDC25C, CDC45, CDC6, CDC7, CDH1, CDK1, CDK2, CDK4, CDK6, CDKN1A, CDKN1B, CDKN2A, CHEK1, CHEK2, DBF4, E2F1, E2F2, E2F3, E2F4, E2F5, E2F6, EP300, ESPL1, GADD45A, GSK3B, HDAC1, HDAC2, HDAC3, HDAC4, HDAC5, HDAC6, HDAC7, HDAC8, KI…	TRUE
KEGG:05146	Amoebiasis	0.516639	[-1]	[None]	28	25.6881	0.000463229	0.304341	{}	{}	[ARG2, C8G, CASP3, CD14, COL1A1, COL24A1, COL3A1, COL5A1, CXCL1, GNA15, IL10, IL1R1, IL8, ITGAM, ITGB2, LAMA2, LAMA3, LAMA5, LAMC3, PIK3CD, PIK3R3, PIK3R5, PLCB1, PLCB2, PLCB4, RAB5B, SERPINB2, TLR4]	[ACTN1, ACTN2, ACTN3, ACTN4, ADCY1, ARG1, ARG2, C8A, C8B, C8G, C9, CASP3, CD14, CD1D, COL11A1, COL11A2, COL1A1, COL1A2, COL24A1, COL27A1, COL2A1, COL3A1, COL4A1, COL4A2, COL4A3, COL4A4, COL4A5, COL4A6, COL5A1, COL5A2, COL5A3, CSF2, CTSG, CXCL1, FN1, GNA11, GNA14, GNA15, GNAL, GNAQ, GNAS, HSPB1, IFNG, IL10, IL12A, IL12B, IL1B, IL1R1, IL1R2, IL6, IL8, ITGAM, ITGB2, LAMA1, LAMA2, LAMA3, LAMA4, LAMA5…	TRUE
REACTOME:15518	Transmembrane transport of small molecules	0.49731	[-1]	[None]	106	18.3074	0.00048505	0.318193	{}	{}	[ABCA10, ABCA3, ABCA6, ABCA8, ABCA9, ABCB10, ABCC11, ABCC3, ABCC6, ABCC9, ABCE1, ABCG1, ADCY4, ADD2, ANO1, ANO10, ANO5, ANO7, AQP1, AQP4, AQP7, ASIC3, ATP11B, ATP1A3, ATP2C2, ATP6V1B1, ATP7B, ATP8B4, AVPR2, CLIC2, GABRB1, GLRA2, GNG3, GNG4, MMGT1, NALCN, NIPAL4, NUP210, OSTM1, PRKAR1A, PRKAR1B, RAB11FIP2, RANBP2, RHCG, SCNN1A, SCNN1D, SGK1, SGK2, SLC11A1, SLC12A5, SLC12A7, SLC14A2, SLC15A2, SLC15…	[AAAS, ABCA10, ABCA12, ABCA2, ABCA3, ABCA4, ABCA6, ABCA7, ABCA8, ABCA9, ABCB1, ABCB10, ABCB5, ABCB6, ABCB7, ABCB8, ABCB9, ABCC1, ABCC10, ABCC11, ABCC2, ABCC3, ABCC4, ABCC5, ABCC6, ABCC8, ABCC9, ABCD1, ABCD2, ABCD3, ABCE1, ABCF1, ABCG1, ABCG2, ABCG4, ABCG5, ABCG8, ADCY1, ADCY2, ADCY3, ADCY4, ADCY5, ADCY6, ADCY7, ADCY8, ADCY9, ADD1, ADD2, ADD3, ALB, ANKH, ANO1, ANO10, ANO2, ANO3, ANO4, ANO5, ANO6, …	TRUE
KEGG:04014	Ras signaling pathway	0.458137	[-1]	[None]	49	21.4912	0.000531645	0.348228	{}	{}	[ABL2, ANGPT1, CALML5, CHUK, CSF1R, EFNA1, EGF, ETS1, FGF1, FGF13, FGF22, FGF5, FGFR1, FGFR2, FIGF, FLT4, GNG3, GNG4, HTR7, IGF1, KIT, LAT, MAPK10, MRAS, PDGFB, PDGFRB, PIK3CD, PIK3R3, PIK3R5, PLA2G1B, PLA2G4E, PLA2G6, PLCE1, RAB5B, RAP1B, RASA4, RASA4B, RASAL3, RASGRF2, RASGRP1, RASGRP2, RASGRP4, RASSF5, RRAS, SHC2, SOS2, TEK, VEGFC, ZAP70]	[ABL1, ABL2, AKT1, AKT2, AKT3, ANGPT1, ANGPT2, ANGPT4, ARF6, BAD, BCL2L1, BRAP, CALM1, CALM2, CALM3, CALML3, CALML5, CALML6, CDC42, CHUK, CSF1, CSF1R, EFNA1, EFNA2, EFNA3, EFNA4, EFNA5, EGF, EGFR, ELK1, EPHA2, ETS1, ETS2, EXOC2, FASLG, FGF1, FGF10, FGF11, FGF12, FGF13, FGF14, FGF16, FGF17, FGF18, FGF19, FGF2, FGF20, FGF21, FGF22, FGF23, FGF3, FGF4, FGF5, FGF6, FGF7, FGF8, FGF9, FGFR1, FGFR2, FGFR…	TRUE
REACTOME:75774	Adaptive Immune System	0.446748	[-1]	[None]	111	18.1077	0.000546606	0.35748	{}	{}	[ACTR1A, AMICA1, AP2B1, ASB16, ASB18, ATG7, BLK, BTK, C3, CBL, CD19, CD207, CD226, CD247, CD34, CD36, CD74, CD79A, CD79B, CD96, CDC20, CDC27, CDKN1A, CENPE, CHUK, CRTAM, CUL2, DYNC1LI2, EGF, EREG, FCGR1A, FCGR2B, FGF1, FGF22, FGF5, FGFR1, FGFR2, HCST, HLA-B, HLA-C, HLA-DMA, HLA-DMB, HLA-DOA, HLA-DQA1, HLA-DQB1, HLA-DQB2, HLA-DRA, HLA-DRB1, HLA-F, ICAM2, ICOSLG, INPP5D, IRS2, ITGAL, ITGAV, ITGB1, …	[ACTR1A, ACTR1B, AGO1, AGO2, AGO3, AGO4, AHCYL1, AKT1, AKT1S1, AKT2, AKT3, AMICA1, ANAPC1, ANAPC10, ANAPC11, ANAPC13, ANAPC2, ANAPC4, ANAPC5, ANAPC7, AP1B1, AP1G1, AP1M1, AP1M2, AP1S1, AP1S2, AP1S3, AP2A1, AP2A2, AP2B1, AP2M1, AP2S1, ARF1, ARIH2, ASB1, ASB10, ASB11, ASB12, ASB13, ASB14, ASB15, ASB16, ASB17, ASB18, ASB2, ASB3, ASB4, ASB5, ASB6, ASB7, ASB8, ASB9, ATG7, B2M, BAD, BCL10, BLK, BLMH, B…	TRUE
REACTOME:8024	Initial triggering of complement	0.407488	[-1]	[None]	9	45	0.000599237	0.391302	{}	{}	[C1QA, C1S, C2, C3, C4A, CFB, FCN3, GZMM, MASP1]	[C1QA, C1QB, C1QC, C1R, C1S, C2, C3, C4A, C4B, C4B_2, CFB, CFD, CRP, FCN1, FCN2, FCN3, GZMM, MASP1, MASP2, MBL2]	TRUE
KEGG:05166	HTLV-I infection	0.313233	[-1]	[None]	54	20.6897	0.000745623	0.486146	{}	{}	[ADCY4, APC, APC2, BUB1B, BUB3, CCNB2, CCND1, CCND2, CDC20, CDC27, CDKN1A, CDKN2C, CHUK, ETS1, FOSL1, FZD1, FZD3, FZD8, HLA-B, HLA-C, HLA-DMA, HLA-DMB, HLA-DOA, HLA-DQA1, HLA-DQB1, HLA-DRA, HLA-DRB1, HLA-F, IL15, IL15RA, IL1R1, IL2RB, IL2RG, ITGAL, ITGB2, LCK, MRAS, NFATC3, PCNA, PDGFB, PDGFRB, PIK3CD, PIK3R3, PIK3R5, POLE2, PTTG1, RRAS, SMAD4, SPI1, TGFBR1, VDAC2, WNT10B, WNT4, WNT7B]	[ADCY1, ADCY2, ADCY3, ADCY4, ADCY5, ADCY6, ADCY7, ADCY8, ADCY9, AKT1, AKT2, AKT3, ANAPC1, ANAPC10, ANAPC11, ANAPC2, ANAPC4, ANAPC5, ANAPC7, APC, APC2, ATF1, ATF2, ATF3, ATF4, ATM, ATR, BAX, BCL2L1, BUB1B, BUB3, CALR, CANX, CCNB2, CCND1, CCND2, CCND3, CD3D, CD3E, CD3G, CD40, CDC16, CDC20, CDC23, CDC26, CDC27, CDK4, CDKN1A, CDKN2A, CDKN2B, CDKN2C, CHEK1, CHEK2, CHUK, CREB1, CREBBP, CREM, CRTC1, CRT…	TRUE
REACTOME:15344	Chemokine receptors bind chemokines	0.280137	[-1]	[None]	17	30.3571	0.000805901	0.524642	{}	{}	[ACKR2, ACKR3, CCL5, CCR6, CCRL2, CXCL1, CXCL10, CXCL11, CXCL12, CXCL16, CXCL2, CXCL5, CXCL9, CXCR3, CXCR4, CXCR6, IL8]	[ACKR2, ACKR3, ACKR4, CCL11, CCL16, CCL17, CCL19, CCL2, CCL20, CCL21, CCL22, CCL25, CCL27, CCL28, CCL3, CCL3L1, CCL3L3, CCL4, CCL5, CCL7, CCR1, CCR10, CCR2, CCR3, CCR4, CCR5, CCR6, CCR7, CCR8, CCR9, CCRL2, CX3CL1, CX3CR1, CXCL1, CXCL10, CXCL11, CXCL12, CXCL13, CXCL16, CXCL2, CXCL3, CXCL5, CXCL6, CXCL9, CXCR1, CXCR2, CXCR3, CXCR4, CXCR5, CXCR6, IL8, PF4, PPBP, XCL1, XCL2, XCR1]	TRUE
KEGG:04670	Leukocyte transendothelial migration	0.280042	[-1]	[None]	29	24.5763	0.000807318	0.524757	{}	{}	[CDH5, CLDN15, CLDN4, CTNNA2, CXCL12, CXCR4, ESAM, ITGAL, ITGAM, ITGB1, ITGB2, ITK, JAM2, MMP9, MYL10, NCF1, NCF2, NCF4, NOX1, OCLN, PIK3CD, PIK3R3, PIK3R5, PTK2B, RAP1B, RAPGEF3, RASSF5, TXK, VAV3]	[ACTB, ACTG1, ACTN1, ACTN2, ACTN3, ACTN4, ARHGAP35, ARHGAP5, BCAR1, CD99, CDC42, CDH5, CLDN1, CLDN10, CLDN11, CLDN14, CLDN15, CLDN16, CLDN17, CLDN18, CLDN19, CLDN2, CLDN20, CLDN22, CLDN23, CLDN24, CLDN25, CLDN3, CLDN4, CLDN5, CLDN6, CLDN7, CLDN8, CLDN9, CTNNA1, CTNNA2, CTNNA3, CTNNB1, CTNND1, CXCL12, CXCR4, CYBA, CYBB, ESAM, EZR, F11R, GNAI1, GNAI2, GNAI3, ICAM1, ITGA4, ITGAL, ITGAM, ITGB1, ITGB2…	TRUE
REACTOME:150366	Elastic fibre formation	0.272303	[-1]	[None]	14	33.3333	0.0008231	0.534192	{}	{}	[BMP4, BMP7, EFEMP1, FBLN1, FBLN2, ITGA5, ITGAV, ITGB1, ITGB8, LOX, LOXL1, LTBP2, MFAP4, MFAP5]	[BMP10, BMP2, BMP4, BMP7, EFEMP1, EFEMP2, ELN, FBLN1, FBLN2, FBLN5, FBN1, FBN2, FBN3, FURIN, GDF5, ITGA5, ITGA8, ITGAV, ITGB1, ITGB3, ITGB5, ITGB6, ITGB8, LOC100505984, LOX, LOXL1, LOXL2, LOXL3, LOXL4, LTBP1, LTBP2, LTBP3, LTBP4, MFAP1, MFAP2, MFAP3, MFAP4, MFAP5, TGFB1, TGFB2, TGFB3, VTN]	TRUE
REACTOME:6900	Immune System	0.269903	[-1]	[None]	195	16.5535	0.000828937	0.537151	{}	{}	[ACTR1A, ACTR3, ADCY4, AIM2, AMICA1, AP2B1, ASB16, ASB18, ATG7, BLK, BST2, BTK, C1QA, C1S, C2, C3, C4A, C7, C8G, CAMK2A, CASP10, CBL, CCR6, CD14, CD19, CD207, CD209, CD226, CD247, CD34, CD36, CD74, CD79A, CD79B, CD96, CDC20, CDC27, CDK1, CDKN1A, CENPE, CFB, CFH, CFI, CHUK, CRTAM, CSF2RA, CUL2, DUSP4, DYNC1LI2, EEA1, EGF, EREG, FCER1G, FCGR1A, FCGR2A, FCGR2B, FCN3, FGF1, FGF22, FGF5, FGFR1, FGFR2,…	[AAAS, ABI1, ABI2, ABL1, ACTB, ACTG1, ACTR1A, ACTR1B, ACTR2, ACTR3, ADAM17, ADAR, ADCY1, ADCY2, ADCY3, ADCY4, ADCY5, ADCY6, ADCY7, ADCY8, ADCY9, ADRBK1, AGER, AGO1, AGO2, AGO3, AGO4, AHCYL1, AIM2, AKT1, AKT1S1, AKT2, AKT3, AMICA1, ANAPC1, ANAPC10, ANAPC11, ANAPC13, ANAPC2, ANAPC4, ANAPC5, ANAPC7, AP1B1, AP1G1, AP1M1, AP1M2, AP1S1, AP1S2, AP1S3, AP2A1, AP2A2, AP2B1, AP2M1, AP2S1, APP, ARF1, ARIH1,…	TRUE
REACTOME:683	G1/S-Specific Transcription	0.261876	[-1]	[None]	8	47.0588	0.000845707	0.547173	{}	{}	[CDC25A, CDC6, CDK1, CDT1, FBXO5, ORC1, PCNA, RRM2]	[CCNA1, CCNE1, CDC25A, CDC45, CDC6, CDK1, CDT1, DHFR, E2F1, FBXO5, ORC1, PCNA, POLA1, RRM2, TFDP1, TK2, TYMS]	TRUE
REACTOME:12582	Phosphorylation of CD3 and TCR zeta chains	0.224092	[-1]	[None]	9	42.8571	0.000924007	0.596909	{}	{}	[CD247, HLA-DQA1, HLA-DQB1, HLA-DQB2, HLA-DRA, HLA-DRB1, LCK, PAG1, PTPRC]	[CD247, CD3D, CD3E, CD3G, CD4, CSK, HLA-DPA1, HLA-DPB1, HLA-DQA1, HLA-DQA2, HLA-DQB1, HLA-DQB2, HLA-DRA, HLA-DRB1, HLA-DRB3, HLA-DRB4, HLA-DRB5, LCK, LOC100509457, PAG1, PTPRC]	TRUE
KEGG:04512	ECM-receptor interaction	0.215613	[-1]	[None]	23	26.4368	0.000943685	0.608677	{}	{}	[CD36, COL1A1, COL24A1, COL3A1, COL5A1, COL6A3, HMMR, ITGA10, ITGA11, ITGA5, ITGAV, ITGB1, ITGB4, ITGB8, LAMA2, LAMA3, LAMA5, LAMC3, SV2A, SV2C, THBS4, TNXB, VWF]	[AGRN, CD36, CD44, CD47, CHAD, COL11A1, COL11A2, COL1A1, COL1A2, COL24A1, COL27A1, COL2A1, COL3A1, COL4A1, COL4A2, COL4A3, COL4A4, COL4A5, COL4A6, COL5A1, COL5A2, COL5A3, COL6A1, COL6A2, COL6A3, COL6A5, COL6A6, COMP, DAG1, FN1, GP1BA, GP1BB, GP5, GP6, GP9, HMMR, HSPG2, IBSP, ITGA1, ITGA10, ITGA11, ITGA2, ITGA2B, ITGA3, ITGA4, ITGA5, ITGA6, ITGA7, ITGA8, ITGA9, ITGAV, ITGB1, ITGB3, ITGB4, ITGB5, I…	TRUE
KEGG:00590	Arachidonic acid metabolism	0.179873	[-1]	[None]	18	29.0323	0.00102622	0.660887	{}	{}	[ALOX12B, ALOX15, ALOX15B, CBR3, CYP2U1, GGT5, GPX1, GPX2, GPX3, LTC4S, PLA2G1B, PLA2G4E, PLA2G6, PLB1, PTGDS, PTGIS, PTGS2, TBXAS1]	[AKR1C3, ALOX12, ALOX12B, ALOX15, ALOX15B, ALOX5, CBR1, CBR3, CYP2B6, CYP2C19, CYP2C8, CYP2C9, CYP2E1, CYP2J2, CYP2U1, CYP4A11, CYP4F2, CYP4F3, CYP4F8, EPHX2, FAM213B, GGT1, GGT5, GPX1, GPX2, GPX3, GPX5, GPX6, GPX7, GPX8, HPGDS, JMJD7-PLA2G4B, LTA4H, LTC4S, PLA2G10, PLA2G12A, PLA2G12B, PLA2G16, PLA2G1B, PLA2G2A, PLA2G2C, PLA2G2D, PLA2G2E, PLA2G2F, PLA2G3, PLA2G4A, PLA2G4B, PLA2G4C, PLA2G4D, PLA2G…	TRUE
KEGG:05321	Inflammatory bowel disease (IBD)	0.178796	[-1]	[None]	19	28.3582	0.00103037	0.662528	{}	{}	[FOXP3, GATA3, HLA-DMA, HLA-DMB, HLA-DOA, HLA-DQA1, HLA-DQB1, HLA-DRA, HLA-DRB1, IL10, IL12RB1, IL18, IL18R1, IL23R, IL2RG, NOD2, STAT4, TLR4, TLR5]	[FOXP3, GATA3, HLA-DMA, HLA-DMB, HLA-DOA, HLA-DOB, HLA-DPA1, HLA-DPB1, HLA-DQA1, HLA-DQA2, HLA-DQB1, HLA-DRA, HLA-DRB1, HLA-DRB3, HLA-DRB4, HLA-DRB5, IFNG, IFNGR1, IFNGR2, IL10, IL12A, IL12B, IL12RB1, IL12RB2, IL13, IL17A, IL17F, IL18, IL18R1, IL18RAP, IL1A, IL1B, IL2, IL21, IL21R, IL22, IL23A, IL23R, IL2RG, IL4, IL4R, IL5, IL6, JUN, LOC100509457, LOC101060835, MAF, NFATC1, NFKB1, NOD2, RELA, ROR…	TRUE
KEGG:04115	p53 signaling pathway	0.0947379	[-1]	[None]	19	27.9412	0.00125235	0.804011	{}	{}	[BAI1, CASP3, CCNB1, CCNB2, CCND1, CCND2, CDK1, CDKN1A, GTSE1, IGF1, RCHY1, RRM2, SERPINB5, SESN3, SFN, TNFRSF10B, TP53AIP1, TP73, ZMAT3]	[APAF1, ATM, ATR, BAI1, BAX, BBC3, BID, CASP3, CASP8, CASP9, CCNB1, CCNB2, CCNB3, CCND1, CCND2, CCND3, CCNE1, CCNE2, CCNG1, CCNG2, CD82, CDK1, CDK2, CDK4, CDK6, CDKN1A, CDKN2A, CHEK1, CHEK2, CYCS, DDB2, EI24, FAS, GADD45A, GADD45B, GADD45G, GTSE1, IGF1, IGFBP3, MDM2, MDM4, PERP, PIDD, PMAIP1, PPM1D, PTEN, RCHY1, RFWD2, RPRM, RRM2, RRM2B, SERPINB5, SERPINE1, SESN1, SESN2, SESN3, SFN, SHISA5, SIAH1…	TRUE
KEGG:05140	Leishmaniasis	0.0233028	[-1]	[None]	20	27.027	0.00147856	0.947757	{}	{}	[C3, FCGR1A, FCGR2A, HLA-DMA, HLA-DMB, HLA-DOA, HLA-DQA1, HLA-DQB1, HLA-DRA, HLA-DRB1, IL10, ITGAM, ITGB1, ITGB2, NCF1, NCF2, NCF4, PTGS2, PTPN6, TLR4]	[C3, CR1, CYBA, ELK1, FCGR1A, FCGR2A, FCGR2C, FCGR3A, FCGR3B, FOS, HLA-DMA, HLA-DMB, HLA-DOA, HLA-DOB, HLA-DPA1, HLA-DPB1, HLA-DQA1, HLA-DQA2, HLA-DQB1, HLA-DRA, HLA-DRB1, HLA-DRB3, HLA-DRB4, HLA-DRB5, IFNG, IFNGR1, IFNGR2, IL10, IL12A, IL12B, IL1A, IL1B, IL4, IRAK1, IRAK4, ITGA4, ITGAM, ITGB1, ITGB2, JAK1, JAK2, JUN, LOC100509457, LOC101060835, MAP3K7, MAPK1, MAPK11, MAPK12, MAPK13, MAPK14, MAPK…	TRUE
WP:306	Focal Adhesion	0.0192661	[-1]	[None]	41	21.466	0.0014947	0.956608	{}	{}	[BLK, BRAF, CCND1, CCND2, COL1A1, COL3A1, COL5A1, EGF, FGR, FIGF, HCK, IGF1, ILK, ITGA10, ITGA11, ITGA5, ITGAL, ITGAM, ITGAV, ITGB1, ITGB2, ITGB4, ITGB8, LAMA2, LAMA3, LAMA5, LAMC3, MAP2K5, MAPK4, MAPK6, PDGFB, PDGFRB, PIK3CD, PIK3R5, PTK6, RAP1B, THBS4, TNXB, TXK, VEGFC, VWF]	[100289853, 100508643, 100509672, 100509916, 100510068, 100510195, ACTB, ACTG1, ACTN1, AKT1, AKT2, AKT3, ARAF, ARHGAP5, BAD, BCAR1, BCL2, BIRC2, BIRC3, BLK, BRAF, CAPN1, CAV1, CAV2, CAV3, CCND1, CCND2, CCND3, CDC42, CHAD, COL11A1, COL11A2, COL1A1, COL1A2, COL2A1, COL3A1, COL4A1, COL4A2, COL4A4, COL4A6, COL5A1, COL5A2, COL5A3, COL6A2, COMP, CRK, DOCK1, EFCAB13, EGF, EGFR, ELK1, ERBB2, FARP2, FGR, …	TRUE
REACTOME:150266	Establishment of Sister Chromatid Cohesion	0.0165467	[-1]	[None]	6	54.5455	0.00150644	0.962616	{}	{}	[CDCA5, ESCO2, PDS5A, RAD21, SMC1A, SMC3]	[CDCA5, ESCO1, ESCO2, PDS5A, PDS5B, RAD21, SMC1A, SMC3, STAG1, STAG2, WAPAL]	TRUE
KEGG:00010	Glycolysis / Gluconeogenesis	0	[-1]	[None]	9	13.4328	0.560645	1	{}	{}	[ALDH3A1, ALDH3B2, DLAT, ENO3, FBP1, MINPP1, PFKP, PGAM1, PGAM2]	[ACSS1, ACSS2, ADH1A, ADH1B, ADH1C, ADH4, ADH5, ADH6, ADH7, ADPGK, AKR1A1, ALDH1A3, ALDH1B1, ALDH2, ALDH3A1, ALDH3A2, ALDH3B1, ALDH3B2, ALDH7A1, ALDH9A1, ALDOA, ALDOB, ALDOC, BPGM, DLAT, DLD, ENO1, ENO2, ENO3, FBP1, FBP2, G6PC, G6PC2, G6PC3, GALM, GAPDH, GAPDHS, GCK, GPI, HK1, HK2, HK3, HKDC1, LDHA, LDHAL6A, LDHAL6B, LDHB, LDHC, MINPP1, PCK1, PCK2, PDHA1, PDHA2, PDHB, PFKL, PFKM, PFKP, PGAM1, PGA…	TRUE
REACTOME:13	Metabolism of amino acids and derivatives	0	[-1]	[None]	24	12.5654	0.68032	1	{}	{}	[ACADSB, AMD1, ARG2, ASMT, ASS1, BCKDHB, BHMT, CKMT1A, CKMT1B, CSAD, DIO2, FTCD, GOT2, GPT, HAL, HGD, HIBADH, KMO, MAT1A, NQO1, OAT, SLC6A12, TDO2, TMLHE]	[AADAT, AANAT, AASS, ACAD8, ACADSB, ACAT1, ACMSD, ADC, ADI1, AFMID, AGMAT, AGXT, AGXT2, AHCY, ALDH18A1, ALDH4A1, ALDH6A1, ALDH7A1, ALDH9A1, AMD1, AMDHD1, APIP, ARG1, ARG2, ASL, ASMT, ASNS, ASS1, AUH, BBOX1, BCAT1, BCAT2, BCKDHA, BCKDHB, BHMT, CBS, CCBL1, CCBL2, CDO1, CGA, CKB, CKM, CKMT1A, CKMT1B, CKMT2, CNDP2, CPS1, CSAD, CTH, DAO, DBH, DBT, DCT, DDC, DIO1, DIO2, DIO3, DLD, DLST, ENOPH1, ETHE1, …	TRUE
WP:15	Selenium Pathway	0	[-1]	[None]	10	16.6667	0.286662	1	{}	{}	[ALOX15B, ALOX5AP, KMO, LDLR, PRDX2, PRDX3, PTGS2, SAA1, SAA2, SERPINA3]	[ABCA1, ALB, ALOX15B, ALOX5, ALOX5AP, APOA1, APOB, CAT, CBS, CCL2, CRP, CTH, DIO1, F2, F7, FLAD1, GGT1, GSR, HBA1, HBA2, HBB, ICAM1, IFNG, IL1B, IL6, INS, INSR, KMO, KYNU, LDLR, MPO, MTHFR, MTR, NFKB1, NFKB2, PLAT, PLG, PNPO, PRDX1, PRDX2, PRDX3, PRDX4, PRDX5, PTGS1, PTGS2, RELA, RFK, SAA1, SAA2, SAA2-SAA4, SAA4, SCARB1, SERPINA3, SERPINE1, SOD1, SOD2, SOD3, TNF, TXN, XDH]	TRUE
KEGG:00020	Citrate cycle (TCA cycle)	0	[-1]	[None]	5	16.6667	0.381248	1	{}	{}	[ACO1, DLAT, FH, IDH1, OGDHL]	[ACLY, ACO1, ACO2, CS, DLAT, DLD, DLST, FH, IDH1, IDH2, IDH3A, IDH3B, IDH3G, MDH1, MDH2, OGDH, OGDHL, PC, PCK1, PCK2, PDHA1, PDHA2, PDHB, SDHA, SDHB, SDHC, SDHD, SUCLA2, SUCLG1, SUCLG2]	TRUE
WP:23	B Cell Receptor Signaling Pathway	0	[-1]	[None]	18	19.5652	0.0648272	1	{}	{}	[BLK, BRAF, BTK, CAMK2A, CBL, CHUK, ETS1, HCLS1, INPP5D, LAT2, MALT1, MAP4K1, MAPK4, NFATC3, PIP5K1B, PTPN6, PTPRC, SYK]	[AKT1, ATF2, BCL10, BCL6, BLK, BLNK, BRAF, BTK, CAMK2A, CARD11, CBL, CD22, CDC42, CHUK, CR2, CREB1, CRK, CRKL, DAPP1, E2F3, ELK1, ETS1, FOXO1, FYN, GAB1, GAB2, GRB2, GSK3A, GSK3B, GTF2I, HCLS1, HRAS, IKBKB, IKBKG, ILF2, INPP5D, IRF4, JUN, KLF11, LAT2, LYN, MALT1, MAP2K1, MAP2K2, MAP2K6, MAP3K7, MAP4K1, MAPK1, MAPK14, MAPK4, MAPK8, MAPK9, MAX, MEF2C, MEF2D, MYC, NCK1, NFATC2, NFATC3, NFKB1, NFKBIA…	TRUE
WP:24	Peptide GPCRs	0	[-1]	[None]	12	17.3913	0.214662	1	{}	{}	[AVPR2, BDKRB2, C5AR1, CCR6, CXCR3, CXCR4, CXCR6, DARC, OPRD1, OPRK1, TACR1, TSHR]	[AGTR1, AGTR2, ATP8A1, AVPR1A, AVPR1B, AVPR2, BDKRB1, BDKRB2, BRS3, C3AR1, C5AR1, CCKAR, CCKBR, CCR1, CCR10, CCR3, CCR4, CCR5, CCR6, CCR7, CCR8, CX3CR1, CXCR1, CXCR2, CXCR3, CXCR4, CXCR5, CXCR6, DARC, EDNRA, EDNRB, FPR1, FPR2, FPR3, FSHR, GALR1, GALR2, GALR3, GHSR, GNRHR, GRPR, LHCGR, MC2R, MC3R, MC4R, MC5R, NMBR, NPY1R, NPY2R, NPY4R, NPY5R, NTSR1, NTSR2, OPRD1, OPRK1, OPRL1, OPRM1, OXTR, SSTR1, …	TRUE
WP:26	Signal Transduction of S1P Receptor	0	[-1]	[None]	8	32	0.0139515	1	{}	{}	[MAPK4, MAPK6, PLCB1, PLCB2, RACGAP1, S1PR1, S1PR3, SPHK1]	[100509672, AKT1, AKT2, AKT3, ASAH1, GNAI1, GNAI2, GNAI3, MAPK1, MAPK12, MAPK3, MAPK4, MAPK6, MAPK7, PIK3C2B, PLCB1, PLCB2, PLCB3, RACGAP1, S1PR1, S1PR2, S1PR3, S1PR5, SPHK1, SPHK2]	TRUE
KEGG:00030	Pentose phosphate pathway	0	[-1]	[None]	7	24.1379	0.0863458	1	{}	{}	[DERA, FBP1, G6PD, PFKP, PGD, RGN, TKT]	[ALDOA, ALDOB, ALDOC, DERA, FBP1, FBP2, G6PD, GPI, H6PD, IDNK, PFKL, PFKM, PFKP, PGD, PGLS, PGM1, PGM2, PRPS1, PRPS1L1, PRPS2, RBKS, RGN, RPE, RPEL1, RPIA, TALDO1, TKT, TKTL1, TKTL2]	TRUE
WP:34	Ovarian Infertility Genes	0	[-1]	[None]	8	25.8065	0.0489792	1	{}	{}	[CCND2, CEBPB, CYP19A1, ESR2, INHA, MSH5, NRIP1, ZP3]	[651610, ATM, BMPR1B, CCND2, CDK4, CDKN1B, CEBPB, CYP19A1, DAZL, DMC1, EGR1, ESR2, FSHR, GDF9, GJA4, INHA, LHCGR, MLH1, MSH5, NCOR1, NR5A1, NRIP1, PGR, PRLR, PTGER2, SMAD3, SMPD1, SYNE2, VDR, ZP2, ZP3]	TRUE
WP:35	G Protein Signaling Pathways	0	[-1]	[None]	14	14.7368	0.405816	1	{}	{}	[ADCY4, AKAP11, AKAP7, AKAP9, GNA15, GNAO1, GNG3, GNG4, PDE1A, PRKAR1A, PRKAR1B, PRKCZ, PRKD3, RRAS]	[ADCY1, ADCY2, ADCY3, ADCY4, ADCY5, ADCY6, ADCY7, ADCY8, ADCY9, AKAP1, AKAP10, AKAP11, AKAP12, AKAP13, AKAP2, AKAP3, AKAP4, AKAP5, AKAP6, AKAP7, AKAP8, AKAP9, ARHGEF1, CALM1, CALM2, CALM3, GNA11, GNA12, GNA13, GNA14, GNA15, GNAI1, GNAI2, GNAI3, GNAL, GNAO1, GNAQ, GNAS, GNAZ, GNB1, GNB2, GNB3, GNB5, GNG10, GNG11, GNG12, GNG13, GNG3, GNG4, GNG5, GNG7, GNG8, GNGT1, GNGT2, HRAS, ITPR1, KCNJ3, KRAS, N…	TRUE
WP:43	cytochrome P450	0	[-1]	[None]	10	16.3934	0.304936	1	{}	{}	[CYP17A1, CYP19A1, CYP1B1, CYP26B1, CYP2D6, CYP2S1, CYP2U1, CYP3A5, CYP46A1, CYP7B1]	[CYB5A, CYB5B, CYB5R1, CYB5R2, CYB5R3, CYB5R4, CYP11A1, CYP11B1, CYP11B2, CYP17A1, CYP19A1, CYP1A1, CYP1A2, CYP1B1, CYP20A1, CYP21A2, CYP24A1, CYP26A1, CYP26B1, CYP26C1, CYP27A1, CYP27B1, CYP27C1, CYP2A13, CYP2A7, CYP2B6, CYP2C18, CYP2C19, CYP2C8, CYP2C9, CYP2D6, CYP2E1, CYP2F1, CYP2J2, CYP2R1, CYP2S1, CYP2U1, CYP2W1, CYP39A1, CYP3A4, CYP3A43, CYP3A5, CYP3A7, CYP46A1, CYP4A11, CYP4A22, CYP4B1, CY…	TRUE
WP:45	G1 to S cell cycle control	0	[-1]	[None]	14	20.5882	0.067683	1	{}	{}	[CCNB1, CCND1, CCND2, CDC25A, CDK1, CDKN1A, CDKN2C, CREB3L1, MCM2, MNAT1, ORC1, PCNA, POLE2, RBL1]	[651610, ATF6B, ATM, CCNA1, CCNB1, CCND1, CCND2, CCND3, CCNE1, CCNE2, CCNG2, CCNH, CDC25A, CDC45, CDK1, CDK2, CDK4, CDK6, CDK7, CDKN1A, CDKN1B, CDKN1C, CDKN2A, CDKN2B, CDKN2C, CDKN2D, CREB1, CREB3, CREB3L1, CREB3L3, CREB3L4, E2F1, E2F2, E2F3, E2F4, E2F5, E2F6, GADD45A, MCM2, MCM3, MCM4, MCM5, MCM6, MCM7, MDM2, MNAT1, MYC, MYT1, ORC1, ORC2, ORC3, ORC4, ORC5, ORC6, PCNA, POLA2, POLE, POLE2, PRIM1, …	TRUE
WP:49	IL-2 Signaling pathway	0	[-1]	[None]	8	19.0476	0.198468	1	{}	{}	[CBL, CCND2, IL2RB, IL2RG, LCK, PTK2B, SOCS3, SYK]	[AKT1, BCL2, CBL, CCND2, CISH, CRKL, FOS, FOXO3, FYN, GAB2, GRB2, HRAS, IL2, IL2RA, IL2RB, IL2RG, JAK1, JAK3, JUN, LCK, MAP2K1, MAP2K2, MAPK1, MAPK3, MAPT, MYC, NMI, PIK3R1, PTK2B, PTPN11, RAF1, RPS6, RPS6KB1, RPS6KB2, SHC1, SOCS3, SOS1, STAT1, STAT3, STAT5A, STAT5B, SYK]	TRUE
WP:51	Regulation of Actin Cytoskeleton	0	[-1]	[None]	29	20.1389	0.0165013	1	{}	{}	[APC, BDKRB2, BRAF, CD14, CFL2, EGF, FGF1, FGF13, FGF22, FGF5, FGFR1, FGFR2, MAPK4, MAPK6, MRAS, MYH10, NCKAP1, PDGFB, PDGFRB, PIK3C2A, PIK3CD, PIK3R3, PIK3R5, PIP5K1B, PIP5KL1, RRAS, SOS2, SSH1, WAS]	[ABI2, ACTB, ACTG1, ACTN1, APC, ARHGAP35, ARHGEF1, ARHGEF4, ARHGEF6, ARHGEF7, ARPC5, BAIAP2, BCAR1, BDKRB1, BDKRB2, BRAF, BRK1, CD14, CDC42, CFL1, CFL2, CHRM1, CHRM2, CHRM3, CHRM4, CHRM5, CRK, CSK, CYFIP2, DOCK1, EGF, EGFR, ENAH, EZR, F2, F2R, FGD1, FGF1, FGF10, FGF11, FGF12, FGF13, FGF14, FGF17, FGF18, FGF2, FGF20, FGF21, FGF22, FGF23, FGF3, FGF4, FGF5, FGF6, FGF7, FGF8, FGF9, FGFR1, FGFR2, FGFR…	TRUE
KEGG:00052	Galactose metabolism	0	[-1]	[None]	3	10	0.79045	1	{}	{}	[AKR1B1, GLA, PFKP]	[AKR1B1, AKR1B10, B4GALT1, B4GALT2, G6PC, G6PC2, G6PC3, GAA, GALE, GALK1, GALM, GALT, GANC, GCK, GLA, GLB1, HK1, HK2, HK3, HKDC1, LALBA, LCT, MGAM, PFKL, PFKM, PFKP, PGM1, PGM2, SI, UGP2]	TRUE
KEGG:00053	Ascorbate and aldarate metabolism	0	[-1]	[None]	3	11.1111	0.726066	1	{}	{}	[MIOX, RGN, UGT2B7]	[ALDH1B1, ALDH2, ALDH3A2, ALDH7A1, ALDH9A1, MIOX, RGN, UGDH, UGT1A1, UGT1A10, UGT1A3, UGT1A4, UGT1A5, UGT1A6, UGT1A7, UGT1A8, UGT1A9, UGT2A1, UGT2A2, UGT2A3, UGT2B10, UGT2B11, UGT2B15, UGT2B17, UGT2B28, UGT2B4, UGT2B7]	TRUE
WP:58	Monoamine GPCRs	0	[-1]	[None]	3	9.09091	0.841721	1	{}	{}	[HRH1, HTR2C, HTR7]	[ADRA1A, ADRA1B, ADRA1D, ADRA2A, ADRA2B, ADRA2C, ADRB1, ADRB2, ADRB3, CHRM1, CHRM2, CHRM3, CHRM4, CHRM5, DRD1, DRD2, DRD3, DRD4, DRD5, HRH1, HRH2, HTR1A, HTR1B, HTR1D, HTR1E, HTR1F, HTR2A, HTR2B, HTR2C, HTR4, HTR5A, HTR6, HTR7]	TRUE
WP:61	Notch Signaling Pathway	0	[-1]	[None]	13	21.3115	0.0607042	1	{}	{}	[APH1B, CCND1, CDKN1A, DLL4, DTX1, FHL1, GATA3, HDAC2, HEY2, HIF1A, JAG2, LCK, SAP30]	[ADAM17, AKT1, APH1A, APH1B, CCND1, CDKN1A, CIR1, CUL1, DLL1, DLL3, DLL4, DTX1, EP300, FBXW7, FHL1, GATA3, GSK3B, HDAC1, HDAC2, HES1, HES5, HES6, HEY1, HEY2, HIF1A, ITCH, JAG1, JAG2, JAK2, LCK, MAGEA1, MAML1, MAML2, MAML3, MAPT, MYC, NCOR1, NCOR2, NCSTN, NFKB1, NOTCH1, NOTCH2, NOTCH3, NOTCH4, NUMB, NUMBL, PIK3R1, PIK3R2, PSEN1, PSEN2, PSENEN, PTCRA, RBPJ, RING1, SAP30, SKP1, SNW1, SPEN, SRC, STAT…	TRUE
KEGG:00062	Fatty acid elongation	0	[-1]	[None]	4	16	0.442016	1	{}	{}	[ACAA2, ACOT2, ELOVL7, HADHA]	[ACAA2, ACOT1, ACOT2, ACOT4, ACOT7, ECHS1, ELOVL1, ELOVL2, ELOVL3, ELOVL4, ELOVL5, ELOVL6, ELOVL7, HADH, HADHA, HADHB, HSD17B12, MECR, PPT1, PPT2, PTPLA, PTPLAD1, PTPLAD2, PTPLB, TECR]	TRUE
WP:69	TCR Signaling Pathway	0	[-1]	[None]	16	17.9775	0.13957	1	{}	{}	[CBL, CD247, CHUK, GATA3, IL15RA, ITK, LAT, MALT1, MAP4K1, PSTPIP1, PTK2B, SH2B3, SKAP1, VAV3, WAS, ZAP70]	[AKT1, ATF2, BCL10, CARD11, CBL, CBLB, CCR5, CD247, CD28, CD3D, CD3E, CD3G, CD4, CD83, CD8A, CDC42, CHUK, CREB1, CRK, CRKL, DBNL, FAS, FOS, FYB, FYN, GAB2, GATA3, GRAP2, GRB2, HRAS, ICOS, IKBKB, IKBKG, IL15RA, IL17A, IL1A, IL1B, IL6, IL9, IRF4, ITK, ITPR1, JUN, LAT, LHB, MALT1, MAP2K1, MAP2K2, MAP3K14, MAP3K7, MAP3K8, MAP4K1, MAPK1, MAPK14, MAPK3, MAPK8, MAPK9, NCK1, NFATC1, NFATC2, NFKB1, NFKBIA…	TRUE
REACTOME:71	Gene Expression	0	[-1]	[None]	64	5.14056	1	1	{}	{}	[CNOT6L, COX6A1, ERCC6, ESR2, ESRRG, ETF1, FARS2, FKBP6, G6PD, GPX2, GTF2A1, H2AFX, H2AFZ, HDAC2, HNF4G, HSPA8, IARS, IGF2BP1, MNAT1, MOV10L1, NKX2-5, NR3C2, NR4A3, NR5A2, NUP210, PARN, PHF19, PIWIL2, POLR3G, PPA1, PRDX2, RANBP2, RBL1, RPL15, RPL26, RPS13, SAP30, SESN3, SFN, SMAD4, SMC1A, SMG6, SRP9, TAF5, TDRD12, TDRD6, TET1, TNPO1, TXNRD1, UBE2D1, USP9X, YWHAQ, ZFP2, ZNF415, ZNF460, ZNF483, ZNF…	[101928434, 850642, A1CF, AAAS, AARS, AARS2, ADAR, ADARB1, AEBP2, AGO1, AGO2, AGO3, AGO4, AIMP1, AIMP2, AK6, AKT1, AKT2, AKT3, ANP32A, APOBEC1, AR, ARID4B, ASZ1, ATP1B4, BAZ2A, BCAS2, BDP1, BRF1, BRF2, C12orf5, CARM1, CARS, CARS2, CASC3, CBX3, CCAR1, CCNC, CCNH, CCNT1, CCNT2, CD2BP2, CD3EAP, CDC40, CDC5L, CDK7, CDK8, CDK9, CDKN2B, CHD3, CHD4, CHD9, CLNS1A, CLP1, CNOT1, CNOT10, CNOT11, CNOT2, CNOT…	TRUE
WP:75	Toll-like receptor signaling pathway	0	[-1]	[None]	13	12.2642	0.688313	1	{}	{}	[CCL5, CD14, CHUK, CXCL10, CXCL11, CXCL9, IL8, MAPK10, PIK3CD, PIK3R3, PIK3R5, TLR4, TLR5]	[100509672, 100509916, 100510195, AKT1, AKT2, AKT3, CASP8, CCL3, CCL4, CCL5, CD14, CD40, CD80, CD86, CHUK, CXCL10, CXCL11, CXCL9, FADD, FOS, IFNA1, IFNA10, IFNA13, IFNA14, IFNA16, IFNA17, IFNA2, IFNA21, IFNA4, IFNA5, IFNA6, IFNA7, IFNA8, IFNAR1, IFNAR2, IFNB1, IKBKB, IKBKE, IKBKG, IL12A, IL12B, IL1B, IL6, IL8, IRAK1, IRAK4, IRF3, IRF5, IRF7, JUN, LBP, LY96, MAP2K1, MAP2K2, MAP2K3, MAP2K4, MAP2K6,…	TRUE
WP:78	TCA Cycle	0	[-1]	[None]	3	9.375	0.825976	1	{}	{}	[DLAT, FH, PDK3]	[100510603, ACO2, CS, DLAT, DLD, DLST, FH, IDH2, IDH3A, IDH3B, IDH3G, MDH1, MDH2, OGDH, PC, PDHA1, PDHA2, PDHB, PDHX, PDK1, PDK2, PDK3, PDK4, PDP1, PDP2, SDHA, SDHB, SDHC, SDHD, SUCLA2, SUCLG1, SUCLG2]	TRUE
WP:80	Nucleotide GPCRs	0	[-1]	[None]	4	33.3333	0.0669616	1	{}	{}	[ADORA2B, ADORA3, P2RY1, P2RY2]	[ADORA1, ADORA2A, ADORA2B, ADORA3, LPAR4, LPAR6, LTB4R, P2RY1, P2RY2, P2RY4, P2RY6, SPECC1L]	TRUE
WP:98	Prostaglandin Synthesis and Regulation	0	[-1]	[None]	8	25.8065	0.0489792	1	{}	{}	[ANXA2, ANXA6, PTGDS, PTGER1, PTGER3, PTGIS, PTGS2, TBXAS1]	[ANXA1, ANXA2, ANXA3, ANXA4, ANXA5, ANXA6, ANXA8L2, CYP11A1, EDN1, EDNRA, EDNRB, HPGD, HSD11B1, HSD11B2, PLA2G4A, PRL, PTGDR, PTGDS, PTGER1, PTGER2, PTGER3, PTGER4, PTGFR, PTGIR, PTGIS, PTGS1, PTGS2, S100A10, S100A6, SCGB1A1, TBXAS1]	TRUE
WP:100	Glutathione metabolism	0	[-1]	[None]	3	17.6471	0.408101	1	{}	{}	[G6PD, GGT5, IDH1]	[ANPEP, G6PD, GCLC, GCLM, GGT1, GGT5, GSR, GSS, GSTA1, GSTA5, GSTM1, GSTM2, GSTT1, GSTT2, GSTT2B, IDH1, OPLAH]	TRUE
WP:106	Alanine and aspartate metabolism	0	[-1]	[None]	3	25	0.213725	1	{}	{}	[ASS1, GOT2, GPT]	[ABAT, AGXT, ASL, ASPA, ASS1, DARS, GAD1, GAD2, GOT1, GOT2, GPT, PC]	TRUE
REACTOME:107	Apoptotic cleavage of cellular proteins	0	[-1]	[None]	8	21.0526	0.131491	1	{}	{}	[APC, CASP3, CASP7, DSG3, LMNA, LMNB1, MST4, OCLN]	[ACIN1, ADD1, APC, BCAP31, BIRC2, BMX, CASP3, CASP6, CASP7, CASP8, CDH1, CLSPN, CTNNB1, DBNL, DSG1, DSG2, DSG3, DSP, FNTA, GAS2, GSN, LMNA, LMNB1, MAPT, MST4, OCLN, PKP1, PLEC, PRKCD, PRKCQ, PTK2, ROCK1, SATB1, SPTAN1, STK24, TJP1, TJP2, VIM]	TRUE
WP:117	GPCRs, Other	0	[-1]	[None]	15	17.4419	0.177854	1	{}	{}	[ADORA3, CXCR3, DARC, GPR116, GPR132, GPR18, GPR183, GPR83, GPR98, GRM8, HRH4, HTR7, LPHN3, OR2B6, S1PR1]	[ADORA2A, ADORA3, ADRA1D, ADRB2, ALG6, C5AR2, CCKBR, CCR5, CELSR1, CELSR2, CELSR3, CHRM2, CHRM3, CXCR1, CXCR2, CXCR3, DARC, DRD3, DRD4, EDNRA, EMR2, EMR3, F2R, FSHR, GHRHR, GNRHR, GPR116, GPR132, GPR133, GPR135, GPR143, GPR162, GPR17, GPR176, GPR18, GPR183, GPR55, GPR56, GPR61, GPR62, GPR83, GPR84, GPR88, GPR98, GRM1, GRM8, GRPR, HRH4, HTR1F, HTR2A, HTR7, LGR6, LPHN2, LPHN3, LTB4R2, MCHR2, NTSR1,…	TRUE
KEGG:00120	Primary bile acid biosynthesis	0	[-1]	[None]	3	17.6471	0.408101	1	{}	{}	[BAAT, CYP46A1, CYP7B1]	[ACOT8, ACOX2, AKR1C4, AKR1D1, AMACR, BAAT, CH25H, CYP27A1, CYP39A1, CYP46A1, CYP7A1, CYP7B1, CYP8B1, HSD17B4, HSD3B7, SCP2, SLC27A5]	TRUE
WP:134	Pentose Phosphate Pathway	0	[-1]	[None]	3	37.5	0.0814072	1	{}	{}	[G6PD, PGD, TKT]	[G6PD, PGD, PGLS, RPE, RPEL1, RPIA, TALDO1, TKT]	TRUE
WP:138	Androgen receptor signaling pathway	0	[-1]	[None]	7	8.23529	0.951766	1	{}	{}	[CCND1, CDKN1A, NCOA4, PPAP2A, RNF6, SMAD4, ZNF318]	[AES, AKT1, AR, BAG1, BMF, BRCA1, CALR, CARM1, CAV1, CCND1, CCNE1, CDC42, CDKN1A, CREB1, CREBBP, CTNNB1, DAXX, DSTN, EFCAB6, EGFR, EP300, ETV5, FHL2, FKBP4, FLNA, FOXO1, GNB2L1, GSK3B, HDAC1, JUN, KAT2B, KAT5, KAT7, KDM1A, KLK3, LIMK2, MDM2, NCOA1, NCOA2, NCOA3, NCOA4, NCOR1, NCOR2, NR0B2, NR2C2, PAK6, PARK7, PATZ1, PIAS1, PIAS3, PIAS4, PIK3R1, PIK3R2, PPAP2A, PRDX1, PSMC3IP, PTEN, PTK2, RAC1, RA…	TRUE
KEGG:00140	Steroid hormone biosynthesis	0	[-1]	[None]	10	17.2414	0.251123	1	{}	{}	[AKR1C2, CYP17A1, CYP19A1, CYP1B1, CYP3A5, CYP7B1, HSD17B7, HSD3B2, SRD5A1, UGT2B7]	[AKR1C1, AKR1C2, AKR1C3, AKR1C4, AKR1D1, COMT, CYP11A1, CYP11B1, CYP11B2, CYP17A1, CYP19A1, CYP1A1, CYP1A2, CYP1B1, CYP21A2, CYP2E1, CYP3A4, CYP3A5, CYP3A7, CYP3A7-CYP3AP1, CYP7A1, CYP7B1, HSD11B1, HSD11B2, HSD17B1, HSD17B12, HSD17B2, HSD17B3, HSD17B6, HSD17B7, HSD17B8, HSD3B1, HSD3B2, SRD5A1, SRD5A2, SRD5A3, STS, SULT1E1, SULT2B1, UGT1A1, UGT1A10, UGT1A3, UGT1A4, UGT1A5, UGT1A6, UGT1A7, UGT1A8, …	TRUE
WP:143	Fatty Acid Beta Oxidation	0	[-1]	[None]	7	20.5882	0.166159	1	{}	{}	[ACSL1, ACSL4, ACSL6, GK, HADHA, LIPC, LIPE]	[ACADL, ACADM, ACADS, ACADVL, ACAT1, ACSL1, ACSL3, ACSL4, ACSL5, ACSL6, ACSS2, CHKB, CPT1A, CPT1B, CPT2, CRAT, DECR1, DLD, ECHS1, ECI1, GCDH, GK, GK2, GPD2, HADH, HADHA, HADHB, LIPC, LIPE, LIPF, LPL, PNPLA2, SLC25A20, TPI1]	TRUE
REACTOME:152	Cell Cycle, Mitotic	0	[-1]	[None]	79	16.5966	0.0275266	1	{}	{}	[ACTR1A, AKAP9, AURKA, BUB1, BUB1B, BUB3, CCNA2, CCNB1, CCNB2, CCND1, CCND2, CDC20, CDC25A, CDC25B, CDC25C, CDC27, CDC6, CDCA5, CDK1, CDK11A, CDK11B, CDKN1A, CDKN2C, CDT1, CENPA, CENPE, CENPF, CENPI, CENPM, CENPN, CEP78, DBF4, ERCC6L, ESCO2, FBXO5, FEN1, FOXM1, GMNN, H2AFX, H2AFZ, HDAC8, INCENP, KIF18A, KIF20A, KIF2C, LMNA, LMNB1, MASTL, MCM10, MCM2, MNAT1, NCAPD3, NCAPG, NCAPH, NEDD1, NEK2, NUF2…	[AAAS, ACTR1A, AHCTF1, AJUBA, AKAP9, ANAPC1, ANAPC10, ANAPC11, ANAPC2, ANAPC4, ANAPC5, ANAPC7, ANKLE2, APEX1, APITD1, APITD1-CORT, ARPP19, AURKA, AURKB, B9D2, BANF1, BIRC5, BLZF1, BORA, BTRC, BUB1, BUB1B, BUB3, CASC5, CCNA1, CCNA2, CCNB1, CCNB2, CCND1, CCND2, CCND3, CCNE1, CCNE2, CCNH, CCP110, CDC14A, CDC16, CDC20, CDC23, CDC25A, CDC25B, CDC25C, CDC26, CDC27, CDC45, CDC6, CDC7, CDCA5, CDCA8, CDK1…	TRUE
WP:167	Eicosanoid Synthesis	0	[-1]	[None]	8	42.1053	0.00204835	1	{}	{}	[ALOX15B, ALOX5AP, LTC4S, PLA2G6, PTGDS, PTGIS, PTGS2, TBXAS1]	[ALOX12, ALOX15B, ALOX5, ALOX5AP, DPEP1, GGT1, LTA4H, LTC4S, PLA2G2A, PLA2G6, PNPLA3, PNPLA8, PTGDS, PTGES, PTGES2, PTGIS, PTGS1, PTGS2, TBXAS1]	TRUE
WP:176	Folate Metabolism	0	[-1]	[None]	5	7.93651	0.939954	1	{}	{}	[LDLR, MAT1A, SAA1, SAA2, SERPINA3]	[ABCA1, AHCY, ALB, APOA1, APOB, CAT, CBS, CCL2, CRP, CSF1, CTH, DHFR, F2, F7, FLAD1, FOLR1, FOLR2, FOLR3, FOLR4, GART, HBA1, HBA2, HBB, ICAM1, IFNG, IL1B, IL2, IL4, IL6, INS, INSR, LDLR, MAT1A, MPO, MTHFD1, MTHFD2, MTHFR, MTHFS, MTR, MTRR, NFKB1, NFKB2, PLAT, PLG, RELA, RFK, SAA1, SAA2, SAA2-SAA4, SAA4, SCARB1, SERPINA3, SERPINE1, SHMT1, SHMT2, SLC19A1, SLC46A1, SOD1, SOD2, SOD3, ST20-MTHFS, TNF,…	TRUE
WP:183	Proteasome Degradation	0	[-1]	[None]	6	9.375	0.87955	1	{}	{}	[H2AFX, H2AFZ, HLA-B, HLA-C, HLA-F, UBE2D1]	[652826, H2AFX, H2AFZ, HIST1H2AB, HIST1H2AE, HLA-A, HLA-B, HLA-C, HLA-E, HLA-F, HLA-G, IFNG, NEDD4, PSMA1, PSMA2, PSMA3, PSMA4, PSMA5, PSMA6, PSMA7, PSMB1, PSMB10, PSMB2, PSMB3, PSMB4, PSMB5, PSMB6, PSMB7, PSMB8, PSMB9, PSMC1, PSMC2, PSMC3, PSMC4, PSMC5, PSMC6, PSMD1, PSMD10, PSMD11, PSMD12, PSMD13, PSMD2, PSMD3, PSMD4, PSMD5, PSMD6, PSMD7, PSMD8, PSMD9, PSME1, PSME2, PSME3, RPN1, RPN2, UBA1, UBA…	TRUE
WP:185	Integrin-mediated cell adhesion	0	[-1]	[None]	21	20	0.0398362	1	{}	{}	[BRAF, CAPN11, CAPN5, CAPN9, ILK, ITGA10, ITGA11, ITGA5, ITGAL, ITGAM, ITGAV, ITGB1, ITGB2, ITGB4, ITGB8, MAP2K5, MAPK10, MAPK4, MAPK6, RAP1B, VAV3]	[100289853, 100508643, 100509672, 100509916, 100510068, 100510195, AKT1, AKT2, AKT3, ARAF, ARHGEF7, BCAR1, BRAF, CAPN1, CAPN10, CAPN11, CAPN2, CAPN3, CAPN5, CAPN6, CAPN7, CAPN9, CAPNS1, CAV1, CAV2, CAV3, CDC42, CRK, CSK, DOCK1, EFCAB13, FYN, GIT2, GRB2, HRAS, ILK, ITGA1, ITGA10, ITGA11, ITGA2, ITGA2B, ITGA3, ITGA4, ITGA5, ITGA6, ITGA7, ITGA8, ITGA9, ITGAD, ITGAE, ITGAL, ITGAM, ITGAV, ITGAX, ITGB1…	TRUE
WP:195	IL-1 signaling pathway	0	[-1]	[None]	5	9.80392	0.836548	1	{}	{}	[CHUK, IL1R1, MAP3K2, PRKCZ, TAB3]	[AKT1, CCL2, CHUK, ECSIT, HSPB2, IKBKB, IKBKG, IL1A, IL1B, IL1R1, IL1RAP, IRAK1, IRAK2, IRAK4, JUN, MAP2K1, MAP2K2, MAP2K4, MAP2K6, MAP2K7, MAP3K1, MAP3K14, MAP3K2, MAP3K3, MAP3K7, MAPK1, MAPK14, MAPK3, MAPK8, MAPK9, MAPKAPK2, MYD88, NFKB1, NFKBIA, NFKBIB, PELI1, PIK3R1, PIK3R2, PLCG1, PRKCZ, PTPN11, REL, RELA, SQSTM1, TAB1, TAB2, TAB3, TOLLIP, TRAF6, UBE2N, UBE2V1]	TRUE
WP:197	Cholesterol Biosynthesis	0	[-1]	[None]	7	41.1765	0.00454536	1	{}	{}	[HMGCR, HMGCS1, IDI1, LSS, MSMO1, SQLE, SREBF2]	[CYP51A1, DHCR7, FDFT1, FDPS, HMGCR, HMGCS1, IDI1, LSS, MSMO1, MVD, MVK, NSDHL, PMVK, SC5D, SQLE, SREBF1, SREBF2]	TRUE
WP:205	IL-7 signaling pathway	0	[-1]	[None]	5	20	0.241896	1	{}	{}	[CCND1, IL2RG, IL7, IL7R, PTK2B]	[AKT1, BAD, BCL2L1, CCND1, CDKN1B, FYN, GSK3B, IL2RA, IL2RG, IL7, IL7R, JAK1, JAK3, MAP2K1, MAP2K2, MAPK1, MAPK3, MYC, PIK3R1, PIK3R2, PTK2B, STAT1, STAT3, STAT5A, STAT5B]	TRUE
REACTOME:207	Removal of licensing factors from origins	0	[-1]	[None]	8	11.2676	0.759904	1	{}	{}	[CCNA2, CDC6, CDKN1A, CDT1, GMNN, MCM10, MCM2, ORC1]	[CCNA1, CCNA2, CDC6, CDK2, CDKN1A, CDKN1B, CDT1, FZR1, GMNN, MCM10, MCM2, MCM3, MCM5, MCM6, MCM7, MCM8, ORC1, ORC2, ORC3, ORC4, ORC5, ORC6, PSMA1, PSMA2, PSMA3, PSMA4, PSMA5, PSMA6, PSMA7, PSMA8, PSMB1, PSMB10, PSMB11, PSMB2, PSMB3, PSMB4, PSMB5, PSMB6, PSMB7, PSMB8, PSMB9, PSMC1, PSMC2, PSMC3, PSMC4, PSMC5, PSMC6, PSMD1, PSMD10, PSMD11, PSMD12, PSMD13, PSMD14, PSMD2, PSMD3, PSMD4, PSMD5, PSMD6, …	TRUE
REACTOME:212	Glucose transport	0	[-1]	[None]	3	7.69231	0.912507	1	{}	{}	[NUP210, RANBP2, SLC2A4]	[AAAS, FGF21, G6PC, G6PC2, G6PC3, GCK, GCKR, HK1, HK2, HK3, NUP107, NUP133, NUP153, NUP155, NUP160, NUP188, NUP205, NUP210, NUP214, NUP35, NUP37, NUP43, NUP50, NUP54, NUP62, NUP85, NUP88, NUP93, NUP98, NUPL1, NUPL2, POM121, RANBP2, SEH1L, SLC2A1, SLC2A2, SLC2A3, SLC2A4, TPR]	TRUE
REACTOME:216	DNA Repair	0	[-1]	[None]	17	11.8881	0.750306	1	{}	{}	[DTL, ERCC6, FANCC, FEN1, H2AFX, LIG4, MNAT1, MRE11A, MSH2, NEIL1, PCNA, POLE2, RAD23B, RCHY1, UBE2T, USP1, XRCC4]	[ALKBH2, ALKBH3, APEX1, ASCC1, ASCC2, ASCC3, ATM, ATR, BRCA1, BRCA2, BRIP1, C17orf70, C19orf40, CCNH, CDK7, CUL4A, CUL4B, DDB1, DDB2, DTL, ERCC1, ERCC2, ERCC3, ERCC4, ERCC5, ERCC6, ERCC8, EXO1, FANCA, FANCB, FANCC, FANCD2, FANCE, FANCF, FANCG, FANCI, FANCL, FANCM, FEN1, GTF2H1, GTF2H2, GTF2H2C, GTF2H3, GTF2H4, H2AFX, ISG15, KIAA0101, LIG1, LIG3, LIG4, MBD4, MDC1, MGMT, MLH1, MNAT1, MPG, MRE11A, M…	TRUE
KEGG:00230	Purine metabolism	0	[-1]	[None]	26	14.7727	0.341072	1	{}	{}	[ADCY4, ADK, AK8, DCK, ENPP3, ENPP4, ENTPD1, FHIT, GDA, GMPS, GUCY1A2, GUCY1A3, GUCY1B3, NME7, NT5C1B, NT5E, PDE11A, PDE1A, PDE2A, PDE6A, PDE6B, PDE6G, POLE2, POLR2J3, POLR3G, RRM2]	[ADA, ADCY1, ADCY10, ADCY2, ADCY3, ADCY4, ADCY5, ADCY6, ADCY7, ADCY8, ADCY9, ADK, ADPRM, ADSL, ADSS, ADSSL1, AK1, AK2, AK3, AK4, AK5, AK6, AK7, AK8, AK9, ALLC, AMPD1, AMPD2, AMPD3, APRT, ATIC, CANT1, DCK, DGUOK, ENPP1, ENPP3, ENPP4, ENTPD1, ENTPD2, ENTPD3, ENTPD4, ENTPD5, ENTPD6, ENTPD8, FHIT, GART, GDA, GMPR, GMPR2, GMPS, GUCY1A2, GUCY1A3, GUCY1B3, GUCY2C, GUCY2D, GUCY2F, GUK1, HDDC3, HPRT1, IMP…	TRUE
WP:231	TNF alpha Signaling Pathway	0	[-1]	[None]	9	10.2273	0.856819	1	{}	{}	[CASP3, CASP7, CHUK, NOX1, PLK1, PRKCZ, RIPK3, TAB3, TNFAIP3]	[100509916, 100510195, AKT1, APAF1, BAD, BAX, BCL2L1, BID, BIRC2, BIRC3, BTRC, CASP3, CASP7, CASP8, CASP9, CDC37, CFLAR, CHUK, CREBBP, CSNK2A1, CUL1, CYBA, DIABLO, FADD, FBXW11, GLUL, GRB2, HSP90AA1, IKBKB, IKBKG, IL6, JUN, KSR1, KSR2, MADD, MAP2K3, MAP2K4, MAP2K6, MAP2K7, MAP3K1, MAP3K14, MAP3K3, MAP3K5, MAP3K7, MAP3K8, MAP4K2, MAPK1, MAPK3, MAPK8, MAPK9, NFKB1, NFKB2, NFKBIA, NFKBIB, NFKBIE, NO…	TRUE
WP:236	Adipogenesis	0	[-1]	[None]	25	18.797	0.0518637	1	{}	{}	[ASIP, BMP4, CDKN1A, CEBPB, CYP26B1, FZD1, GATA2, GATA3, HIF1A, HMGA1, IGF1, IRS2, LIPE, LMNA, NAMPT, NRIP1, PLIN2, PTGIS, RBL1, SCD, SLC2A4, SOCS3, TRIB3, TWIST1, WNT10B]	[ADIPOQ, AGPAT2, AGT, AHR, ASIP, BMP1, BMP2, BMP3, BMP4, BSCL2, CDKN1A, CEBPA, CEBPB, CEBPD, CELF1, CFD, CISD1, CNTFR, CREB1, CSHL1, CTNNB1, CYP26A1, CYP26B1, DDIT3, DLK1, DVL1, E2F1, E2F4, EBF1, EGR2, EPAS1, FAS, FOXC2, FOXO1, FRZB, FZD1, GADD45A, GADD45B, GATA2, GATA3, GATA4, GDF10, GH1, GTF3A, HIF1A, HMGA1, HMGA1P8, HNF1A, ID3, IGF1, IL6, IL6ST, INS, IRS1, IRS2, IRS4, KLF15, KLF5, KLF6, KLF7, …	TRUE
REACTOME:238	Amino acid synthesis and interconversion (transamination)	0	[-1]	[None]	3	20	0.330071	1	{}	{}	[GOT2, GPT, OAT]	[ALDH18A1, ASNS, CCBL1, GLS, GLS2, GLUD1, GOT1, GOT2, GPT, GPT2, OAT, PHGDH, PSAT1, PSPH, PYCR1]	TRUE
KEGG:00240	Pyrimidine metabolism	0	[-1]	[None]	11	10.4762	0.855634	1	{}	{}	[DCK, DPYS, ENTPD1, NME7, NT5C1B, NT5E, POLE2, POLR2J3, POLR3G, RRM2, TXNRD1]	[AK9, CAD, CANT1, CDA, CMPK1, CMPK2, CTPS1, CTPS2, DCK, DCTD, DCTPP1, DHODH, DPYD, DPYS, DTYMK, DUT, ENTPD1, ENTPD3, ENTPD4, ENTPD5, ENTPD6, ENTPD8, ITPA, LOC101060521, NME1, NME1-NME2, NME2, NME3, NME4, NME5, NME6, NME7, NT5C, NT5C1A, NT5C1B, NT5C1B-RDH14, NT5C2, NT5C3A, NT5C3B, NT5E, NT5M, NUDT2, PNP, PNPT1, POLA1, POLA2, POLD1, POLD2, POLD3, POLD4, POLE, POLE2, POLE3, POLE4, POLR1A, POLR1B, PO…	TRUE
WP:241	One Carbon Metabolism	0	[-1]	[None]	4	13.7931	0.563248	1	{}	{}	[ALDH1L1, BHMT, FTCD, MAT1A]	[AHCY, AHCYL2, ALDH1L1, AMT, ATIC, BHMT, DHFR, DNMT1, DNMT3A, DNMT3B, FOLH1, FOLH1B, FTCD, GART, MAT1A, MAT2B, MTFMT, MTHFD1, MTHFD1L, MTHFD2, MTHFR, MTHFS, MTR, MTRR, SHMT1, SHMT2, ST20-MTHFS, TCN2, TYMS]	TRUE
WP:244	Alpha 6 Beta 4 signaling pathway	0	[-1]	[None]	5	16.129	0.409597	1	{}	{}	[IRS2, ITGB4, LAMA2, LAMA3, LAMA5]	[AKT1, EIF4EBP1, GAB1, HRAS, IRS1, IRS2, ITGA6, ITGB4, LAMA1, LAMA2, LAMA3, LAMA5, LAMB1, LAMB2, LAMB3, LAMC1, LAMC2, MAPK1, MAPK14, MAPK3, MTOR, PIK3R1, PIK3R2, PRKCA, PRKCD, PTK2, PTPN11, RAC1, RHOA, SHC1, SRC]	TRUE
WP:247	Small Ligand GPCRs	0	[-1]	[None]	8	42.1053	0.00204835	1	{}	{}	[CNR2, LPAR1, PTAFR, PTGER1, PTGER3, S1PR1, S1PR3, S1PR4]	[CNR1, CNR2, GPR50, LPAR1, MTNR1A, MTNR1B, PTAFR, PTGDR, PTGER1, PTGER2, PTGER3, PTGER4, PTGFR, PTGIR, S1PR1, S1PR2, S1PR3, S1PR4, TBXA2R]	TRUE
KEGG:00250	Alanine, aspartate and glutamate metabolism	0	[-1]	[None]	5	14.2857	0.519863	1	{}	{}	[ASS1, DDO, GOT2, GPT, RIMKLA]	[ABAT, ADSL, ADSS, ADSSL1, AGXT, AGXT2, ALDH4A1, ALDH5A1, ASL, ASNS, ASPA, ASS1, CAD, CPS1, DDO, FOLH1, GAD1, GAD2, GFPT1, GFPT2, GLS, GLS2, GLUD1, GLUD2, GLUL, GOT1, GOT2, GPT, GPT2, IL4I1, NAT8L, NIT2, PPAT, RIMKLA, RIMKLB]	TRUE
WP:254	Apoptosis	0	[-1]	[None]	12	14.2857	0.464103	1	{}	{}	[CASP10, CASP3, CASP7, CHUK, IGF1, IGF2, MAPK10, TNFRSF10B, TNFRSF21, TNFRSF25, TNFSF10, TP73]	[100289713, AKT1, APAF1, BAD, BAK1, BAX, BBC3, BCL2, BCL2L1, BCL2L11, BCL2L2, BID, BIRC2, BIRC3, BIRC5, BNIP3L, BOK, CASP1, CASP10, CASP2, CASP3, CASP4, CASP6, CASP7, CASP8, CASP9, CDKN2A, CFLAR, CHUK, CRADD, CYCS, DFFA, DFFB, DIABLO, FADD, FAS, FASLG, GZMB, HELLS, HRK, IGF1, IGF1R, IGF2, IKBKB, IKBKG, IRF1, IRF2, IRF3, IRF4, IRF5, IRF6, IRF7, JUN, LTA, MAP2K4, MAP3K1, MAPK10, MCL1, MDM2, MYC, NF…	TRUE
KEGG:00260	Glycine, serine and threonine metabolism	0	[-1]	[None]	9	22.5	0.0815343	1	{}	{}	[AOC3, BHMT, DMGDH, GNMT, MAOB, PGAM1, PGAM2, SDS, SRR]	[AGXT, AGXT2, ALAS1, ALAS2, ALDH7A1, AMT, AOC2, AOC3, BHMT, BPGM, CBS, CHDH, CTH, DAO, DLD, DMGDH, GAMT, GATM, GCAT, GCSH, GLDC, GLYCTK, GNMT, GRHPR, LOC102724560, MAOA, MAOB, PGAM1, PGAM2, PGAM4, PHGDH, PIPOX, PSAT1, PSPH, SARDH, SDS, SDSL, SHMT1, SHMT2, SRR]	TRUE
WP:262	EBV LMP1 signaling	0	[-1]	[None]	3	13.6364	0.586215	1	{}	{}	[CCL5, CHUK, IL8]	[CCL20, CCL5, CHUK, HSP90AA1, IFNB1, IKBKB, IKBKG, IL8, IRAK1, MAP3K14, MAP3K3, MAP3K7, MAPK1, MAPK8, NFKB1, NFKB2, PDLIM7, RELA, TNF, TRADD, TRAF1, TRAF6]	TRUE
WP:268	Notch Signaling Pathway	0	[-1]	[None]	6	13.0435	0.601473	1	{}	{}	[APH1B, DLL4, DTX1, HDAC2, JAG2, MFNG]	[ADAM17, APH1A, APH1B, CREBBP, CTBP1, CTBP2, DLL1, DLL3, DLL4, DTX1, DTX2, DTX3, DTX3L, DTX4, DVL1, DVL2, DVL3, HDAC1, HDAC2, HES1, HES5, INPP5K, JAG1, JAG2, KAT2A, KAT2B, KCNJ5, LFNG, MAML1, MAML3, MFNG, NCOR2, NCSTN, NOTCH1, NOTCH2, NOTCH3, NOTCH4, NUMB, NUMBL, PSEN1, PSEN2, PTCRA, RBPJ, RBPJL, RFNG, TNF]	TRUE
KEGG:00270	Cysteine and methionine metabolism	0	[-1]	[None]	5	13.1579	0.596402	1	{}	{}	[AMD1, BHMT, GOT2, MAT1A, SDS]	[ADI1, AHCY, AHCYL1, AHCYL2, AMD1, APIP, BHMT, CBS, CDO1, CTH, DNMT1, DNMT3A, DNMT3B, ENOPH1, GOT1, GOT2, IL4I1, LDHA, LDHAL6A, LDHAL6B, LDHB, LDHC, LOC102724560, MAT1A, MAT2A, MAT2B, MDH1, MDH2, MPST, MRI1, MTAP, MTR, SDS, SDSL, SMS, SRM, TAT, TST]	TRUE
WP:272	Blood Clotting Cascade	0	[-1]	[None]	6	26.087	0.079521	1	{}	{}	[F10, F8A1, PLAU, SERPINB2, SERPINF2, VWF]	[F10, F11, F12, F13B, F2, F5, F7, F8, F8A1, F8A2, F8A3, F9, FGA, FGB, FGG, KLK1, PLAT, PLAU, PLG, SERPINB2, SERPINE1, SERPINF2, VWF]	TRUE
REACTOME:278	Platelet Aggregation (Plug Formation)	0	[-1]	[None]	6	16.6667	0.357181	1	{}	{}	[RAP1B, RAPGEF3, RASGRP1, RASGRP2, SYK, VWF]	[ADRA2A, ADRA2C, AKT1, APBB1IP, BCAR1, CRK, CSK, F2, FGA, FGB, FGG, FN1, GP1BA, GP1BB, GP5, GP9, GRB2, ITGA2B, ITGB3, MPL, PDPK1, PTK2, PTPN1, RAP1A, RAP1B, RAPGEF3, RAPGEF4, RASGRP1, RASGRP2, SHC1, SOS1, SRC, SYK, THPO, TLN1, VWF]	TRUE
KEGG:00280	Valine, leucine and isoleucine degradation	0	[-1]	[None]	8	17.0213	0.29701	1	{}	{}	[ACAA2, ACADSB, ACAT2, BCKDHB, HADHA, HIBADH, HMGCS1, PCCA]	[AACS, ABAT, ACAA1, ACAA2, ACAD8, ACADM, ACADS, ACADSB, ACAT1, ACAT2, ACSF3, ALDH1B1, ALDH2, ALDH3A2, ALDH6A1, ALDH7A1, ALDH9A1, AOX1, AUH, BCAT1, BCAT2, BCKDHA, BCKDHB, DBT, DLD, ECHS1, EHHADH, HADH, HADHA, HADHB, HIBADH, HIBCH, HMGCL, HMGCLL1, HMGCS1, HMGCS2, HSD17B10, IL4I1, IVD, MCCC1, MCCC2, MCEE, MUT, OXCT1, OXCT2, PCCA, PCCB]	TRUE
WP:286	IL-3 Signaling Pathway	0	[-1]	[None]	10	22.2222	0.0735666	1	{}	{}	[CBL, CD69, ENPP3, HCK, IL3RA, IL8, INPP5D, PTPN6, SYK, YWHAQ]	[AKT1, BAD, BCL2, BCL2L1, CBL, CCR3, CD69, CD86, CRKL, CSF2RB, ENPP3, FOS, FYN, GAB2, GRB2, HCK, HRAS, IL3, IL3RA, IL5RA, IL8, INPP5D, JAK1, JAK2, JUN, LYN, MAP2K1, MAPK1, MAPK3, MAPK8, PIK3R1, PRKACA, PTPN11, PTPN6, RAF1, RAPGEF1, SHC1, SOS1, SRC, STAT3, STAT5A, STAT5B, SYK, TGFB1, YWHAQ]	TRUE
WP:289	Myometrial Relaxation and Contraction Pathways	0	[-1]	[None]	27	17.4194	0.096182	1	{}	{}	[ACKR3, ACTA2, ADCY4, CAMK2A, CNN1, CORIN, GNG3, GNG4, GSTO1, GUCY1A3, IGFBP2, IGFBP5, LPAR1, MYL4, PKIG, PRKAR1A, PRKAR1B, PRKCZ, RAMP3, RGS10, RGS17, RGS4, RGS5, RGS6, RGS9, SFN, YWHAQ]	[ACKR3, ACTA1, ACTA2, ACTB, ACTC1, ACTG1, ADCY1, ADCY2, ADCY3, ADCY4, ADCY5, ADCY6, ADCY7, ADCY8, ADCY9, ADM, ARRB1, ARRB2, ATF1, ATF2, ATF3, ATF4, ATF5, ATF6B, ATP2A2, ATP2A3, CACNB3, CALCA, CALD1, CALM1, CALM2, CALM3, CAMK2A, CAMK2B, CAMK2D, CAMK2G, CNN1, CNN2, CORIN, CRCP, CREB1, CREB3, CRH, CRHR1, DGKZ, ETS2, FOS, GABPA, GABPB1, GJA1, GNAQ, GNAS, GNB1, GNB2, GNB3, GNB4, GNB5, GNG11, GNG12, GN…	TRUE
REACTOME:299	Signaling by NOTCH	0	[-1]	[None]	13	11.7117	0.7505	1	{}	{}	[APH1B, CCND1, DLL4, DTX1, HDAC2, HDAC8, HEY2, HIF1A, JAG2, MFNG, MIB1, NEURL1B, ST3GAL3]	[ADAM10, ADAM17, AGO1, AGO2, AGO3, AGO4, APH1A, APH1B, ARRB1, ARRB2, ATP2A1, ATP2A2, ATP2A3, B4GALT1, CCNC, CCND1, CDK8, CNTN1, CREB1, CREBBP, CUL1, DLK1, DLL1, DLL4, DNER, DTX1, DTX2, DTX4, E2F1, E2F3, EP300, FBXW7, FCER2, FURIN, GZMB, HDAC1, HDAC10, HDAC11, HDAC2, HDAC3, HDAC4, HDAC5, HDAC6, HDAC7, HDAC8, HDAC9, HES1, HES5, HEY1, HEY2, HEYL, HIF1A, ITCH, JAG1, JAG2, JUN, KAT2A, KAT2B, LFNG, LOC…	TRUE
WP:304	Kit receptor signaling pathway	0	[-1]	[None]	9	16.6667	0.301579	1	{}	{}	[BTK, CBL, INPP5D, KIT, MITF, PTPN6, SNAI1, SNAI2, SOCS6]	[AKT1, BAD, BCL2, BTK, CBL, CRK, DOK1, EP300, FOS, FOXO3, GRB10, GRB7, HRAS, INPP5D, JAK2, JUNB, KIT, KITLG, LYN, MAP2K1, MAP2K2, MAPK1, MAPK14, MAPK3, MAPK8, MAPT, MATK, MITF, PIK3R1, PIK3R2, PLCG1, PRKCA, PRKCB, PTPN11, PTPN6, RAF1, RPS6, RPS6KA1, RPS6KA3, RPS6KB1, SHC1, SNAI1, SNAI2, SOCS1, SOCS6, SOS1, SRC, STAT1, STAT3, STAT5A, STAT5B, TBX2, TEC, VAV1]	TRUE
KEGG:00310	Lysine degradation	0	[-1]	[None]	7	13.4615	0.564651	1	{}	{}	[ACAT2, COLGALT2, HADHA, OGDHL, SETD7, TMLHE, WHSC1]	[AADAT, AASS, ACAT1, ACAT2, ALDH1B1, ALDH2, ALDH3A2, ALDH7A1, ALDH9A1, ASH1L, BBOX1, CAMKMT, COLGALT1, COLGALT2, DLST, DOT1L, ECHS1, EHHADH, EHMT1, EHMT2, GCDH, HADH, HADHA, HYKK, KMT2A, KMT2B, KMT2C, KMT2D, KMT2E, NSD1, OGDH, OGDHL, PHYKPL, PIPOX, PLOD1, PLOD2, PLOD3, SETD1A, SETD1B, SETD2, SETD7, SETD8, SETDB1, SETDB2, SETMAR, SUV39H1, SUV39H2, SUV420H1, SUV420H2, TMLHE, WHSC1, WHSC1L1]	TRUE
WP:313	Signaling of Hepatocyte Growth Factor Receptor	0	[-1]	[None]	4	11.4286	0.714136	1	{}	{}	[ITGB1, MAP4K1, PTK2B, RAP1B]	[100508643, 100510068, CRK, CRKL, DOCK1, ELK1, FOS, GAB1, GRB2, HGF, HRAS, ITGA1, ITGB1, JUN, MAP2K1, MAP2K2, MAP4K1, MAPK1, MAPK3, MAPK8, PAK1, PIK3CA, PTEN, PTK2, PTK2B, PTPN11, PXN, RAF1, RAP1A, RAP1B, RAPGEF1, RASA1, SOS1, SRC, STAT3]	TRUE
WP:314	FAS pathway and Stress induction of HSP regulation	0	[-1]	[None]	6	15.3846	0.433598	1	{}	{}	[ARHGDIB, CASP10, CASP3, CASP7, LMNA, LMNB1]	[731751, APAF1, ARHGDIB, BCL2, CASP10, CASP3, CASP6, CASP7, CASP8, CASP9, CFLAR, CYCS, DAXX, DFFA, DFFB, FADD, FAF1, FAS, FASLG, HSPB1, IL1A, JUN, LMNA, LMNB1, LMNB2, MAP2K4, MAP3K1, MAP3K7, MAPK8, MAPKAPK2, MAPKAPK3, PAK1, PAK2, PARP1, PRKDC, RB1, RIPK2, SPTAN1, TNF]	TRUE
REACTOME:318	Platelet degranulation	0	[-1]	[None]	16	20.2532	0.0605833	1	{}	{}	[CD36, CLU, EGF, F13A1, FIGF, IGF1, IGF2, PDGFB, PLEK, PROS1, SCG3, SERPINA1, SERPINF2, SERPING1, VEGFC, VWF]	[A2M, ABCC4, ACTN1, ACTN2, ACTN4, ALB, ALDOA, APOA1, APP, BRPF3, CALM1, CALM2, CALM3, CALU, CAP1, CD36, CD63, CD9, CFD, CFL1, CLU, EGF, F13A1, F5, F8, FGA, FGB, FGG, FIGF, FLNA, FN1, GAS6, HABP4, HGF, HRG, HSPA5, IGF1, IGF2, ITGA2B, ITGB3, KNG1, LAMP2, LEFTY2, MMRN1, PDGFA, PDGFB, PF4, PFN1, PLEK, PLG, PPBP, PPIA, PROS1, PSAP, SCG3, SELP, SERPINA1, SERPINE1, SERPINF2, SERPING1, SOD1, SPARC, SRGN,…	TRUE
WP:322	Osteoblast Signaling	0	[-1]	[None]	5	35.7143	0.0310988	1	{}	{}	[COL1A1, ITGAV, PDGFB, PDGFRB, PTH1R]	[COL1A1, EFCAB13, FGF23, IBSP, ITGAV, ITGB3, PDGFB, PDGFRA, PDGFRB, PTH, PTH1R, SLC17A2, TNFRSF11B, TNFSF11]	TRUE
WP:325	Triacylglyceride Synthesis	0	[-1]	[None]	5	20.8333	0.21568	1	{}	{}	[DGAT2, GK, LIPC, LIPE, PPAP2A]	[AGPAT1, AGPAT2, AGPAT3, AGPAT4, AGPAT5, AGPS, DGAT1, DGAT2, GK, GK2, GNPAT, GPAM, GPD1, LIPC, LIPE, LIPF, LPL, MOGAT1, MOGAT2, MOGAT3, PNPLA2, PPAP2A, PPAP2B, PPAP2C]	TRUE
REACTOME:326	Intrinsic Pathway of Fibrin Clot Formation	0	[-1]	[None]	3	13.6364	0.586215	1	{}	{}	[F10, SERPING1, VWF]	[A2M, C1QBP, F10, F11, F12, F2, F8, F9, GP1BA, GP1BB, GP5, GP9, KLKB1, KNG1, PRCP, PROC, SERPINA5, SERPINC1, SERPIND1, SERPINE2, SERPING1, VWF]	TRUE
KEGG:00330	Arginine and proline metabolism	0	[-1]	[None]	11	18.0328	0.193463	1	{}	{}	[AMD1, ARG2, ASS1, CKMT1A, CKMT1B, CNDP1, GOT2, HOGA1, MAOB, OAT, P4HA3]	[ACY1, ADC, AGMAT, ALDH18A1, ALDH1B1, ALDH2, ALDH3A2, ALDH4A1, ALDH7A1, ALDH9A1, AMD1, AOC1, ARG1, ARG2, ASL, ASS1, CARNS1, CKB, CKM, CKMT1A, CKMT1B, CKMT2, CNDP1, CNDP2, CPS1, DAO, GAMT, GATM, GLS, GLS2, GLUD1, GLUD2, GLUL, GOT1, GOT2, HOGA1, L3HYPDH, LAP3, LOC102724788, MAOA, MAOB, NAGS, NOS1, NOS2, NOS3, OAT, ODC1, OTC, P4HA1, P4HA2, P4HA3, PRODH, PRODH2, PYCR1, PYCR2, PYCRL, SAT1, SAT2, SMOX,…	TRUE
REACTOME:332	IRS-mediated signalling	0	[-1]	[None]	10	11.4943	0.754182	1	{}	{}	[CDK1, FGF1, FGF22, FGF5, FGFR1, FGFR2, IRS2, KLB, STRADB, TRIB3]	[AKT1S1, AKT2, CAB39, CAB39L, CDK1, DOK1, EEF2K, EIF4B, EIF4E, EIF4EBP1, EIF4G1, FGF1, FGF10, FGF16, FGF17, FGF18, FGF19, FGF2, FGF20, FGF22, FGF23, FGF3, FGF4, FGF5, FGF6, FGF7, FGF8, FGF9, FGFR1, FGFR2, FGFR3, FGFR4, FRS2, GAB1, GRB2, HRAS, IL6, IL6R, IL6ST, IRS1, IRS2, JAK1, JAK2, KL, KLB, KRAS, LOC101930123, MAP2K1, MAP2K2, MAPK1, MAPK3, MLST8, MTOR, NRAS, PDE3B, PDPK1, PIK3C3, PIK3CA, PIK3CB…	TRUE
WP:334	GPCRs, Class B Secretin-like	0	[-1]	[None]	5	20.8333	0.21568	1	{}	{}	[CALCRL, GPR64, LPHN3, PTH1R, VIPR1]	[100506602, ADCYAP1R1, CALCR, CALCRL, CD97, CRHR1, CRHR2, ELTD1, EMR1, EMR2, GCGR, GHRHR, GIPR, GLP1R, GLP2R, GPR64, LPHN1, LPHN2, LPHN3, PTH1R, PTH2R, SCTR, VIPR1, VIPR2]	TRUE
KEGG:00340	Histidine metabolism	0	[-1]	[None]	6	26.087	0.079521	1	{}	{}	[ALDH3A1, ALDH3B2, CNDP1, FTCD, HAL, MAOB]	[ALDH1A3, ALDH1B1, ALDH2, ALDH3A1, ALDH3A2, ALDH3B1, ALDH3B2, ALDH7A1, ALDH9A1, AMDHD1, AOC1, ASPA, CARNS1, CNDP1, CNDP2, DDC, FTCD, HAL, HDC, HNMT, MAOA, MAOB, UROC1]	TRUE
KEGG:00350	Tyrosine metabolism	0	[-1]	[None]	6	17.1429	0.331799	1	{}	{}	[ALDH3A1, ALDH3B2, AOC3, GOT2, HGD, MAOB]	[ADH1A, ADH1B, ADH1C, ADH4, ADH5, ADH6, ADH7, ALDH1A3, ALDH3A1, ALDH3B1, ALDH3B2, AOC2, AOC3, AOX1, COMT, DBH, DCT, DDC, FAH, FAHD1, GOT1, GOT2, GSTZ1, HGD, HPD, IL4I1, MAOA, MAOB, MIF, PNMT, TAT, TH, TPO, TYR, TYRP1]	TRUE
WP:357	Fatty Acid Biosynthesis	0	[-1]	[None]	5	22.7273	0.166318	1	{}	{}	[ACAA2, ACSL1, ACSL4, ACSL6, SCD]	[ACAA2, ACACA, ACACB, ACLY, ACSL1, ACSL3, ACSL4, ACSL5, ACSL6, ACSS2, DECR1, ECH1, ECHDC1, ECHDC2, ECHDC3, ECHS1, FASN, HADH, MECR, PC, PECR, SCD]	TRUE
KEGG:00360	Phenylalanine metabolism	0	[-1]	[None]	5	27.7778	0.0844659	1	{}	{}	[ALDH3A1, ALDH3B2, AOC3, GOT2, MAOB]	[ALDH1A3, ALDH3A1, ALDH3B1, ALDH3B2, AOC2, AOC3, DDC, GLYAT, GOT1, GOT2, HPD, IL4I1, MAOA, MAOB, MIF, PAH, PRDX6, TAT]	TRUE
WP:366	TGF beta Signaling Pathway	0	[-1]	[None]	14	11.9658	0.727034	1	{}	{}	[CCNB2, CCND1, CDK1, DAB2, ETS1, FOXP3, ITGB1, MAP4K1, MAPK4, RBL1, SMAD4, TGFBR1, ZEB1, ZFYVE16]	[100509916, 100510195, AKT1, ATF2, ATF3, AXIN1, BCAR1, BTRC, CAV1, CCNB2, CCND1, CDC42, CDK1, CITED1, COPS5, CUL1, DAB2, E2F4, E2F5, EFCAB13, EID2, EP300, ETS1, FOS, FOSB, FOXH1, FOXP3, GRB2, HDAC1, HGS, ITCH, ITGB1, ITGB3, JUN, JUNB, JUND, KLF10, KLF11, KLF6, LIMK2, MAP2K1, MAP2K2, MAP2K3, MAP2K4, MAP2K6, MAP3K7, MAP4K1, MAPK1, MAPK14, MAPK4, MAPK8, MAPK9, MEF2A, MEF2C, MYC, NEDD4L, NEDD9, NUP15…	TRUE
WP:368	Mitochondrial LC-Fatty Acid Beta-Oxidation	0	[-1]	[None]	3	18.75	0.369308	1	{}	{}	[ACSL1, ACSL4, HADHA]	[ACADL, ACADM, ACADS, ACADVL, ACSL1, ACSL3, ACSL4, CPT1A, CPT2, ECI1, EHHADH, HADH, HADHA, PECR, SCP2, SLC25A20]	TRUE
REACTOME:380	Synthesis of very long-chain fatty acyl-CoAs	0	[-1]	[None]	4	21.0526	0.248726	1	{}	{}	[ACSL1, ACSL4, ACSL6, ELOVL7]	[ACSL1, ACSL4, ACSL5, ACSL6, ELOVL1, ELOVL2, ELOVL3, ELOVL4, ELOVL5, ELOVL6, ELOVL7, HSD17B12, HSD17B3, PTPLA, PTPLAD1, PTPLAD2, PTPLB, TECR, TECRL]	TRUE
WP:382	MAPK signaling pathway	0	[-1]	[None]	27	16.5644	0.149603	1	{}	{}	[BRAF, CASP3, CASP7, CD14, CDC25B, DUSP4, DUSP5, EGF, HSPA8, IL1R1, MAP2K5, MAP4K1, MAPK10, MAPK4, MAPK6, MRAS, PDGFB, PDGFRB, PRKCZ, RAP1B, RASGRF2, RASGRP1, RASGRP4, SOS2, STK3, TGFBR1, TMEM37]	[100508643, 100509672, 100510068, ACVR1B, ACVR1C, AKT1, AKT2, AKT3, ARRB1, ARRB2, ATF2, ATF4, BDNF, BRAF, CASP1, CASP2, CASP3, CASP6, CASP7, CASP8, CASP9, CD14, CDC25B, CDC42, CRK, CRKL, DAXX, DDIT3, DUSP10, DUSP4, DUSP5, DUSP6, DUSP7, ECSIT, EGF, EGFR, ELK1, FAS, FASLG, FGF4, FLNA, FOS, GADD45A, GCK, GNA12, GRB2, HSPA1A, HSPA1B, HSPA5, HSPA8, HSPB1, HSPB2, IKBKB, IKBKG, IL1A, IL1B, IL1R1, IL1R2,…	TRUE
WP:383	Striated Muscle Contraction	0	[-1]	[None]	9	23.6842	0.0619747	1	{}	{}	[ACTA2, MYBPC1, MYH3, MYL4, MYOM1, NEB, TNNC1, TNNI1, TPM4]	[ACTA1, ACTA2, ACTC1, ACTG1, ACTN2, ACTN3, ACTN4, DES, DMD, MYBPC1, MYBPC2, MYBPC3, MYH3, MYH6, MYH8, MYL1, MYL2, MYL3, MYL4, MYL9, MYOM1, NEB, TCAP, TMOD1, TNNC1, TNNC2, TNNI1, TNNI2, TNNI3, TNNT1, TNNT2, TNNT3, TPM1, TPM2, TPM3, TPM4, TTN, VIM]	TRUE
WP:384	Apoptosis Modulation by HSP70	0	[-1]	[None]	3	15.7895	0.483148	1	{}	{}	[CASP3, CASP7, MAPK10]	[AIFM1, APAF1, BID, CASP2, CASP3, CASP6, CASP7, CASP8, CASP9, CYCS, FADD, FAS, HSPA1A, HSPA1B, MAP3K1, MAPK10, NFKB1, RIPK1, TNFRSF1A]	TRUE
WP:395	IL-4 signaling pathway	0	[-1]	[None]	12	23.5294	0.035849	1	{}	{}	[CBL, CEBPB, CHUK, GATA3, HRH1, IL2RG, INPP5D, IRS2, NFIL3, PIK3CD, PTPN6, SOCS3]	[AKT1, ATF2, BAD, BIRC5, CBL, CEBPA, CEBPB, CHUK, DOK2, ELK1, EP300, FES, FOS, GAB2, GATA3, GRB2, HRH1, IKBKB, IL2RG, IL4, IL4R, INPP5D, IRS1, IRS2, JAK1, JAK2, JAK3, MAPK1, MAPK11, MAPK14, MAPK3, NFIL3, NFKB1, NFKBIA, PIK3CA, PIK3CD, PIK3R1, PIK3R2, PTPN11, PTPN6, RELA, RPS6KB1, SHC1, SOCS1, SOCS3, SOCS5, SOS1, STAT1, STAT3, STAT6, TYK2]	TRUE
WP:399	Wnt Signaling Pathway and Pluripotency	0	[-1]	[None]	20	20.202	0.040166	1	{}	{}	[APC, CCND1, CCND2, FBXW2, FOSL1, FRAT1, FZD1, FZD3, FZD8, LDLR, MAPK10, NANOG, NKD2, PLAU, PPP2R2B, PRKCZ, RACGAP1, WNT10B, WNT4, WNT7B]	[100293888, APC, AXIN1, AXIN2, CCND1, CCND2, CCND3, CD44, CREBBP, CSNK1E, CTBP1, CTBP2, CTNNB1, CTNND1, DVL1, DVL2, DVL3, EP300, ESRRB, FBXW2, FOSL1, FOXD3, FRAT1, FZD1, FZD10, FZD2, FZD3, FZD4, FZD5, FZD6, FZD7, FZD8, FZD9, GSK3B, JUN, LDLR, LEF1, LRP5, LRP6, MAP3K7, MAPK10, MAPK9, MMP7, MYC, NANOG, NFYA, NKD1, NKD2, NLK, PAFAH1B1, PLAU, POU5F1, PPARD, PPM1J, PPP2CA, PPP2CB, PPP2R1A, PPP2R1B, PP…	TRUE
REACTOME:402	TRAIL signaling	0	[-1]	[None]	3	42.8571	0.0564041	1	{}	{}	[CASP10, TNFRSF10B, TNFSF10]	[CASP10, CASP8, CFLAR, FADD, TNFRSF10A, TNFRSF10B, TNFSF10]	TRUE
WP:405	Eukaryotic Transcription Initiation	0	[-1]	[None]	3	6.97674	0.942203	1	{}	{}	[ILK, MNAT1, TAF5]	[100510744, CCNH, CDK7, ERCC2, ERCC3, GTF2A2, GTF2B, GTF2E1, GTF2E2, GTF2F2, GTF2H1, GTF2H2, GTF2H3, GTF2H4, ILK, MNAT1, POLR1A, POLR1B, POLR1D, POLR1E, POLR2A, POLR2B, POLR2C, POLR2E, POLR2F, POLR2G, POLR2H, POLR2I, POLR2J, POLR2K, POLR3B, POLR3D, POLR3E, POLR3H, POLR3K, SLC35G6, TAF12, TAF13, TAF5, TAF6, TAF7, TAF9, TBP]	TRUE
REACTOME:407	Chk1/Chk2(Cds1) mediated inactivation of Cyclin B:Cdk1 complex	0	[-1]	[None]	5	41.6667	0.0154942	1	{}	{}	[CCNB1, CDC25C, CDK1, SFN, YWHAQ]	[CCNB1, CDC25C, CDK1, CHEK1, SFN, WEE1, YWHAB, YWHAE, YWHAG, YWHAH, YWHAQ, YWHAZ]	TRUE
WP:410	Diurnally regulated genes with circadian orthologs	0	[-1]	[None]	12	25	0.0229806	1	{}	{}	[CEBPB, CLOCK, G0S2, HLA-DMA, HSPA8, IDI1, KLF9, NCKAP1, NCOA4, PER2, PIGF, PPP1R3C]	[ARNTL, AZIN1, BTG1, CBX3, CEBPB, CLDN5, CLOCK, CRY1, CRY2, DAZAP2, DNAJA1, EIF4G2, ERC2, ETV6, G0S2, GFRA1, GSTM3, GSTP1, HERPUD1, HIST1H2BN, HLA-DMA, HSPA8, IDI1, KLF9, MYF6, NCKAP1, NCOA4, NR1D2, PER1, PER2, PIGF, PPP1R3C, PPP2CB, PSMA4, PURA, QKI, RBPMS, SF3A3, STBD1, SUMO1, SUMO3, TAB2, TOB1, TUBB3, UCP3, UGP2, VAPA, ZFR]	TRUE
WP:422	MAPK Cascade	0	[-1]	[None]	4	12.5	0.643931	1	{}	{}	[BRAF, MAP3K2, MAPK10, RRAS]	[100509672, 100509916, 100510195, ARAF, BRAF, ELK1, HRAS, JUN, KRAS, MAP2, MAP2K1, MAP2K2, MAP2K3, MAP2K4, MAP2K6, MAP2K7, MAP3K1, MAP3K12, MAP3K2, MAP3K3, MAPK1, MAPK10, MAPK12, MAPK14, MAPK3, MBP, NRAS, PLCB3, RAF1, RASA3, RRAS, SIPA1]	TRUE
WP:428	Wnt Signaling Pathway	0	[-1]	[None]	16	26.6667	0.00489666	1	{}	{}	[APC, CCND1, CCND2, FBXW2, FOSL1, FRAT1, FZD1, FZD3, FZD8, LDLR, MAPK10, PLAU, PRKCZ, WNT10B, WNT4, WNT7B]	[APC, AXIN1, CCND1, CCND2, CCND3, CSNK1E, CTNNB1, DVL1, DVL2, DVL3, FBXW2, FOSL1, FRAT1, FZD1, FZD10, FZD2, FZD3, FZD5, FZD6, FZD7, FZD8, FZD9, GSK3B, JUN, LDLR, MAPK10, MAPK9, MYC, PAFAH1B1, PLAU, PPP2R5C, PPP2R5E, PRKCA, PRKCB, PRKCD, PRKCE, PRKCG, PRKCH, PRKCI, PRKCQ, PRKCZ, PRKD1, RAC1, RHOA, SFRP4, WNT1, WNT10A, WNT10B, WNT11, WNT16, WNT2, WNT2B, WNT3, WNT3A, WNT4, WNT5A, WNT5B, WNT6, WNT7A,…	TRUE
WP:430	Statin Pathway	0	[-1]	[None]	5	17.2414	0.352847	1	{}	{}	[HMGCR, LDLR, LIPC, SOAT1, SQLE]	[ABCA1, ABCG5, ABCG8, ACSS1, APOA1, APOA2, APOA4, APOA5, APOB, APOC1, APOC2, APOC3, APOE, CETP, CYP7A1, DGAT1, FDFT1, HMGCR, LCAT, LDLR, LIPC, LPL, LRP1, MTTP, PDIA2, PLTP, SCARB1, SOAT1, SQLE]	TRUE
WP:437	EGF/EGFR Signaling Pathway	0	[-1]	[None]	23	16.3121	0.192578	1	{}	{}	[AP2B1, AURKA, BRAF, CAMK2A, EGF, INPP5D, MAP2K5, MAP3K2, MAP4K1, MAPK4, PCNA, PLCE1, PRKCZ, PTK2B, PTK6, RPS6KA2, SH3GL3, SOS2, SPRY2, STAM, STXBP1, TWIST1, VAV3]	[ABI1, ABL1, AKT1, AP2A1, AP2B1, AP2M1, AP2S1, ARF6, ARHGEF1, ATF1, ATXN2, AURKA, BCAR1, BRAF, CAMK2A, CAV1, CBLC, CDC42, CFL1, CREB1, CRK, CRKL, CSK, DNM1, DOK2, E2F1, EGF, EGFR, ELK1, ELK4, EPN1, EPS15, EPS15L1, EPS8, ERBB2, ERRFI1, FOS, FOSB, FOXO1, FOXO4, GAB1, GAB2, GJA1, GRB2, HGS, INPP5D, INPPL1, IQGAP1, IQSEC1, ITCH, JAK1, JAK2, JUN, JUND, KRAS, LIMK2, MAP2K1, MAP2K2, MAP2K5, MAP3K1, MAP3…	TRUE
KEGG:00450	Selenocompound metabolism	0	[-1]	[None]	3	17.6471	0.408101	1	{}	{}	[INMT, SEPHS1, TXNRD1]	[CCBL1, CCBL2, CTH, INMT, MARS, MARS2, MTR, PAPSS1, PAPSS2, PSTK, SCLY, SEPHS1, SEPHS2, SEPSECS, TXNRD1, TXNRD2, TXNRD3]	TRUE
WP:453	Inflammatory Response Pathway	0	[-1]	[None]	7	23.3333	0.100142	1	{}	{}	[COL1A1, COL3A1, IL2RB, IL2RG, LAMA5, LCK, ZAP70]	[CD28, CD40, CD40LG, CD80, CD86, COL1A1, COL1A2, COL3A1, FN1, IFNG, IL2, IL2RA, IL2RB, IL2RG, IL4, IL4R, IL5, IL5RA, LAMA5, LAMB1, LAMB2, LAMC1, LAMC2, LCK, THBS1, THBS3, TNFRSF1A, TNFRSF1B, VTN, ZAP70]	TRUE
WP:455	GPCRs, Class A Rhodopsin-like	0	[-1]	[None]	36	14.2292	0.393167	1	{}	{}	[ACKR2, ACKR3, ADORA2B, ADORA3, AVPR2, BDKRB2, CCR6, CCRL2, CMKLR1, CNR2, CXCR3, CXCR4, CYSLTR2, F2RL1, FFAR2, GPR1, GPR18, GPR34, GPR68, GPR83, GPR87, HCAR3, HRH1, HTR2C, HTR7, LPAR5, NMUR1, OPN1SW, OPRD1, OPRK1, OR2B6, P2RY1, P2RY2, PTAFR, PTGER1, PTGER3]	[ACKR2, ACKR3, ACKR4, ADORA1, ADORA2A, ADORA2B, ADORA3, ADRA1A, ADRA1B, ADRA1D, ADRA2A, ADRA2B, ADRA2C, ADRB1, ADRB2, ADRB3, AGTR1, AGTR2, APLNR, AVPR1A, AVPR1B, AVPR2, BDKRB1, BDKRB2, BRS3, C3AR1, C5AR2, CCKAR, CCKBR, CCR1, CCR10, CCR3, CCR4, CCR5, CCR6, CCR7, CCR8, CCR9, CCRL2, CHRM1, CHRM2, CHRM3, CHRM4, CHRM5, CMKLR1, CNR1, CNR2, CX3CR1, CXCR1, CXCR2, CXCR3, CXCR4, CXCR5, CYSLTR1, CYSLTR2, DR…	TRUE
WP:465	Tryptophan metabolism	0	[-1]	[None]	10	21.2766	0.0934902	1	{}	{}	[ALDH1A1, ALDH1A2, ASMT, CYP19A1, CYP1B1, CYP7B1, DHCR24, INMT, MAOB, TDO2]	[730429, AADAT, AANAT, ACAT1, ACMSD, AFMID, ALDH1A1, ALDH1A2, ALDH2, ALDH3A2, ALDH9A1, AOC1, AOX1, ASMT, CAT, CYP19A1, CYP1A1, CYP1A2, CYP1B1, CYP2A13, CYP2C18, CYP2E1, CYP2F1, CYP2J2, CYP3A4, CYP4F12, CYP7B1, DDC, DHCR24, ECHS1, GCDH, HAAO, HADH, HSD17B10, IDO1, INMT, KYNU, MAOB, MDM2, OGDH, PRMT1, RNF25, TDO2, TPH1, UBE3A, UBR5, WARS]	TRUE
WP:466	DNA Replication	0	[-1]	[None]	9	21.9512	0.0925624	1	{}	{}	[CDC6, CDT1, DBF4, GMNN, MCM10, MCM2, ORC1, PCNA, POLE2]	[CDC45, CDC6, CDC7, CDK2, CDT1, DBF4, GMNN, MCM10, MCM2, MCM3, MCM4, MCM5, MCM6, MCM7, ORC1, ORC2, ORC3, ORC4, ORC5, ORC6, PCNA, POLA1, POLA2, POLD1, POLD2, POLD3, POLD4, POLE, POLE2, PRIM1, PRIM2, RFC1, RFC2, RFC3, RFC4, RFC5, RPA2, RPA3, RPA4, UBA52, UBC]	TRUE
REACTOME:471	E2F mediated regulation of DNA replication	0	[-1]	[None]	9	25.7143	0.0387408	1	{}	{}	[CCNB1, CDC25A, CDC6, CDK1, CDT1, FBXO5, ORC1, PCNA, RRM2]	[CCNA1, CCNB1, CCNE1, CDC25A, CDC45, CDC6, CDK1, CDT1, DHFR, E2F1, FBXO5, LOC102724991, LOC102725016, MCM8, ORC1, ORC2, ORC3, ORC4, ORC5, ORC6, PCNA, POLA1, POLA2, PPP2CA, PPP2CB, PPP2R1A, PPP2R1B, PPP2R3B, PRIM1, PRIM2, RB1, RRM2, TFDP1, TK2, TYMS]	TRUE
WP:474	Endochondral Ossification	0	[-1]	[None]	13	19.697	0.101063	1	{}	{}	[ACAN, ALPL, BMP7, CHST11, COL10A1, FGFR1, HMGCS1, IGF1, IGF2, MMP9, PLAU, PTH1R, SOX9]	[ACAN, ADAMTS1, ADAMTS4, ADAMTS5, AKT1, ALPL, BMP6, BMP7, BMPR1A, CAB39, CALM1, CALM2, CALM3, CDKN1C, CHST11, COL10A1, COL2A1, CSHL1, CST5, CTSV, DDR2, ENPP1, FGF18, FGF2, FGFR1, FGFR3, FRZB, GH1, GHR, GLI3, HDAC4, HMGCS1, IFT88, IGF1, IGF1R, IGF2, IHH, KIF3A, MEF2C, MGP, MMP13, MMP9, NKX3-2, PLAT, PLAU, PRKACA, PTCH1, PTH, PTH1R, PTHLH, RUNX2, RUNX3, SCIN, SERPINH1, SLC38A2, SOX5, SOX6, SOX9, SP…	TRUE
WP:477	Cytoplasmic Ribosomal Proteins	0	[-1]	[None]	4	4.12371	0.999486	1	{}	{}	[RPL15, RPL26, RPS13, RPS6KA2]	[100291837, 100508474, 100508742, 100510447, 100510735, 653881, FAU, MRPL19, RPL10, RPL10A, RPL11, RPL12, RPL13, RPL13A, RPL14, RPL15, RPL17, RPL17-C18orf32, RPL18, RPL18A, RPL19, RPL21, RPL22, RPL23, RPL23A, RPL24, RPL26, RPL27, RPL27A, RPL28, RPL29, RPL3, RPL30, RPL31, RPL32, RPL34, RPL35, RPL35A, RPL36, RPL36A, RPL36A-HNRNPH2, RPL37, RPL37A, RPL38, RPL39, RPL3L, RPL4, RPL41, RPL5, RPL6, RPL7, …	TRUE
KEGG:00480	Glutathione metabolism	0	[-1]	[None]	11	21.5686	0.0748039	1	{}	{}	[G6PD, GGT5, GPX1, GPX2, GPX3, GSTA3, GSTM5, GSTO1, IDH1, PGD, RRM2]	[ANPEP, G6PD, GCLC, GCLM, GGCT, GGT1, GGT5, GGT6, GGT7, GPX1, GPX2, GPX3, GPX4, GPX5, GPX6, GPX7, GPX8, GSR, GSS, GSTA1, GSTA2, GSTA3, GSTA4, GSTA5, GSTK1, GSTM1, GSTM2, GSTM3, GSTM4, GSTM5, GSTO1, GSTO2, GSTP1, GSTT1, GSTT2, GSTT2B, IDH1, IDH2, LAP3, MGST1, MGST2, MGST3, ODC1, OPLAH, PGD, RRM1, RRM2, RRM2B, SMS, SRM, TXNDC12]	TRUE
WP:481	Insulin Signaling	0	[-1]	[None]	26	15.9509	0.206767	1	{}	{}	[CBL, IRS2, KIF5B, LIPE, MAP2K5, MAP3K2, MAP4K1, MAPK10, MAPK4, MAPK6, PIK3C2A, PIK3CD, PIK3R3, PRKCZ, PTPRF, RHOJ, RPS6KA2, RRAD, SGK1, SGK2, SHC2, SLC2A4, SOCS3, SOS2, STXBP1, TRIB3]	[100509672, 100509916, 100510195, 100510206, AKT1, AKT2, ARF1, ARF6, ARHGAP33, CAP1, CBL, CBLB, CBLC, CRK, CYTH3, EGR1, EHD1, EHD2, EIF4E, EIF4EBP1, ELK1, ENPP1, FLOT1, FLOT2, FOS, FOXO1, FOXO3, GAB1, GRB10, GRB14, GRB2, GSK3A, GSK3B, GYG1, GYS1, GYS2, HRAS, IGF1R, IKBKB, INPP4A, INPPL1, INSR, IRS1, IRS2, IRS4, JUN, KIF3A, KIF5B, LIPE, MAP2K1, MAP2K2, MAP2K3, MAP2K4, MAP2K5, MAP2K6, MAP2K7, MAP3K…	TRUE
WP:496	Steroid Biosynthesis	0	[-1]	[None]	3	30	0.142336	1	{}	{}	[CYP17A1, HSD17B7, HSD3B2]	[CPN1, CYP17A1, F13B, HSD17B1, HSD17B2, HSD17B3, HSD17B4, HSD17B7, HSD3B1, HSD3B2]	TRUE
WP:497	Urea cycle and metabolism of amino groups	0	[-1]	[None]	3	15	0.518934	1	{}	{}	[ARG2, ASS1, OAT]	[ACY1, ALDH18A1, ARG1, ARG2, ASL, ASS1, CKB, CKM, CPS1, GAMT, GATM, GLUD1, NAGS, OAT, ODC1, OTC, PYCR1, PYCRL, SMS, SRM]	TRUE
REACTOME:498	Signaling by Insulin receptor	0	[-1]	[None]	12	10.1695	0.888451	1	{}	{}	[ATP6V1B1, CDK1, FGF1, FGF22, FGF5, FGFR1, FGFR2, IRS2, KLB, SHC2, STRADB, TRIB3]	[AKT1S1, AKT2, ATP6AP1, ATP6V0A1, ATP6V0A2, ATP6V0A4, ATP6V0B, ATP6V0C, ATP6V0D1, ATP6V0D2, ATP6V0E1, ATP6V0E2, ATP6V1A, ATP6V1B1, ATP6V1B2, ATP6V1C1, ATP6V1C2, ATP6V1D, ATP6V1E1, ATP6V1E2, ATP6V1F, ATP6V1G1, ATP6V1G2, ATP6V1G3, ATP6V1H, CAB39, CAB39L, CDK1, CRK, DOK1, EEF2K, EIF4B, EIF4E, EIF4EBP1, EIF4G1, FGF1, FGF10, FGF16, FGF17, FGF18, FGF19, FGF2, FGF20, FGF22, FGF23, FGF3, FGF4, FGF5, FGF6…	TRUE
WP:500	Glycogen Metabolism	0	[-1]	[None]	3	8.33333	0.881754	1	{}	{}	[AGL, PPP2R2B, PYGM]	[AGL, CALM1, CALM2, CALM3, GBE1, GSK3A, GSK3B, GYG1, GYG2, GYS1, GYS2, PGM1, PHKA1, PHKA2, PHKB, PHKG1, PHKG2, PPP2CA, PPP2CB, PPP2R1A, PPP2R1B, PPP2R2A, PPP2R2B, PPP2R2C, PPP2R3A, PPP2R3B, PPP2R4, PPP2R5A, PPP2R5B, PPP2R5C, PPP2R5D, PPP2R5E, PYGB, PYGL, PYGM, UGP2]	TRUE
KEGG:00512	Mucin type O-Glycan biosynthesis	0	[-1]	[None]	3	9.67742	0.808909	1	{}	{}	[GALNT16, GALNT6, GCNT4]	[B3GNT6, B4GALT5, C1GALT1, C1GALT1C1, GALNT1, GALNT10, GALNT11, GALNT12, GALNT13, GALNT14, GALNT15, GALNT16, GALNT18, GALNT2, GALNT3, GALNT4, GALNT5, GALNT6, GALNT7, GALNT8, GALNT9, GALNTL5, GALNTL6, GCNT1, GCNT3, GCNT4, POC1B-GALNT4, ST3GAL1, ST3GAL2, ST6GALNAC1, WBSCR17]	TRUE
KEGG:00514	Other types of O-glycan biosynthesis	0	[-1]	[None]	4	12.9032	0.618159	1	{}	{}	[COLGALT2, GXYLT1, MFNG, ST3GAL3]	[B3GALT4, B3GALTL, B3GAT1, B3GAT2, B4GALT1, B4GALT2, B4GALT3, CHST10, COLGALT1, COLGALT2, EOGT, FUT4, FUT7, FUT9, GXYLT1, GXYLT2, LFNG, MFNG, MGAT5B, OGT, PLOD3, POFUT1, POFUT2, POGLUT1, POMGNT1, POMT1, POMT2, RFNG, ST3GAL3, ST6GAL1, ST6GAL2]	TRUE
WP:516	Hypertrophy Model	0	[-1]	[None]	4	20	0.280361	1	{}	{}	[IL18, IL1R1, NR4A3, ZEB1]	[ADAM10, ANKRD1, ATF3, CYR61, DUSP14, EIF4E, EIF4EBP1, HBEGF, IFNG, IFRD1, IL18, IL1A, IL1R1, JUND, MSTN, MYOG, NR4A3, VEGFA, WDR1, ZEB1]	TRUE
REACTOME:522	Purine metabolism	0	[-1]	[None]	7	21.2121	0.148127	1	{}	{}	[ADK, DCK, GDA, GMPS, GPX1, NT5C1B, NT5E]	[ADA, ADAL, ADK, ADSL, ADSS, ADSSL1, AMPD1, AMPD2, AMPD3, APRT, ATIC, CAT, DCK, DGUOK, GART, GDA, GMPR, GMPR2, GMPS, GPX1, HPRT1, IMPDH1, IMPDH2, NT5C, NT5C1A, NT5C1B, NT5C2, NT5E, PAICS, PFAS, PNP, PPAT, XDH]	TRUE
WP:524	G13 Signaling Pathway	0	[-1]	[None]	6	15.3846	0.433598	1	{}	{}	[ARHGDIB, CFL2, CIT, MAPK10, PIK3CD, WAS]	[ARHGDIB, ARHGDIG, ARHGEF1, CALM1, CALM2, CALM3, CDC42, CFL1, CFL2, CIT, DIAPH1, GNA13, IQGAP1, IQGAP2, LIMK1, MAP3K4, MAPK10, MYBPH, MYL1, PAK3, PFN1, PIK3CA, PIK3CB, PIK3CD, PIK3R2, PIP4K2A, PKN1, PPP1CB, RAC1, RHOA, RHPN2, ROCK1, ROCK2, RPS6KB1, RTKN, SH3RF1, TNK2, WAS, WASL]	TRUE
WP:530	Cytokines and Inflammatory Response	0	[-1]	[None]	6	26.087	0.079521	1	{}	{}	[CXCL1, CXCL2, HLA-DRA, HLA-DRB1, IL10, IL15]	[CD4, CSF1, CSF2, CSF3, CXCL1, CXCL2, HLA-DRA, HLA-DRB1, IFNB1, IFNG, IL10, IL12B, IL13, IL15, IL1A, IL1B, IL2, IL4, IL5, IL6, PDGFA, TGFB1, TNF]	TRUE
KEGG:00532	Glycosaminoglycan biosynthesis	0	[-1]	[None]	3	15	0.518934	1	{}	{}	[B3GALT6, CHST11, CSGALNACT1]	[B3GALT6, B3GAT3, B4GALT7, CHPF, CHPF2, CHST11, CHST12, CHST13, CHST14, CHST15, CHST3, CHST7, CHSY1, CHSY3, CSGALNACT1, CSGALNACT2, DSE, UST, XYLT1, XYLT2]	TRUE
KEGG:00533	Glycosaminoglycan biosynthesis	0	[-1]	[None]	3	20	0.330071	1	{}	{}	[B3GNT7, FUT8, ST3GAL3]	[B3GNT1, B3GNT2, B3GNT7, B4GALT1, B4GALT2, B4GALT3, B4GALT4, CHST1, CHST2, CHST4, CHST6, FUT8, ST3GAL1, ST3GAL2, ST3GAL3]	TRUE
WP:534	Glycolysis and Gluconeogenesis	0	[-1]	[None]	8	16.3265	0.339324	1	{}	{}	[DLAT, ENO3, FBP1, GOT2, PFKP, PGAM1, PGAM2, SLC2A4]	[100290936, 652797, ALDOA, ALDOB, ALDOC, DLAT, DLD, ENO1, ENO2, ENO3, FBP1, FBP2, G6PC, GAPDH, GAPDHS, GCK, GOT1, GOT2, GPI, HK1, HK2, HK3, LDHA, LDHAL6B, LDHB, LDHC, MDH1, MDH2, PC, PCK1, PDHA1, PDHA2, PDHB, PDHX, PFKL, PFKM, PFKP, PGAM1, PGAM2, PGK1, PGK2, PKLR, PKM, SLC2A1, SLC2A2, SLC2A3, SLC2A4, SLC2A5, TPI1]	TRUE
WP:536	Calcium Regulation in the Cardiac Cell	0	[-1]	[None]	27	17.8808	0.0749096	1	{}	{}	[ADCY4, ANXA6, CACNA1A, CACNA1B, CACNA1D, CAMK2A, CASQ2, FKBP1A, GJA3, GJA5, GJB5, GJB6, GNAO1, GNG3, GNG4, PKIG, PRKAR1A, PRKAR1B, PRKCZ, RGS10, RGS17, RGS4, RGS5, RGS6, RGS9, SFN, YWHAQ]	[100510228, 100510450, ADCY1, ADCY2, ADCY3, ADCY4, ADCY5, ADCY6, ADCY7, ADCY8, ADCY9, ADRA1A, ADRA1B, ADRA1D, ADRB1, ADRB2, ADRB3, ANXA6, ARRB1, ARRB2, ATP1A4, ATP1B1, ATP1B2, ATP1B3, ATP2A2, ATP2A3, ATP2B1, ATP2B2, ATP2B3, CACNA1A, CACNA1B, CACNA1C, CACNA1D, CACNA1E, CACNA1S, CACNB1, CACNB3, CALM1, CALM2, CALM3, CALR, CAMK1, CAMK2A, CAMK2B, CAMK2D, CAMK2G, CAMK4, CASQ1, CASQ2, CHRM1, CHRM2, CHRM…	TRUE
WP:545	Complement Activation, Classical Pathway	0	[-1]	[None]	7	35	0.012574	1	{}	{}	[C1QA, C1S, C2, C3, C4A, C7, MASP1]	[100133511, 100507685, 100509001, C1QA, C1QB, C1QC, C1S, C2, C3, C4A, C4B, C4B_2, C5, C6, C7, C8A, C8B, C9, CD55, MASP1]	TRUE
WP:560	TGF Beta Signaling Pathway	0	[-1]	[None]	6	11.1111	0.754841	1	{}	{}	[BMP4, EGF, FKBP1A, SMAD4, SMAD6, TGFBR1]	[BAMBI, BMP4, CREBBP, CTNNB1, EGF, ENG, EP300, FKBP1A, FOS, FOXH1, FST, HRAS, IFNG, INHBA, ITGB6, JAK1, JUN, LEF1, LEFTY1, LEFTY2, LIF, LTBP1, MAPK3, MAPK9, NFKB1, NOG, RUNX2, RUNX3, SERPINE1, SKI, SKIL, SMAD1, SMAD2, SMAD3, SMAD4, SMAD5, SMAD6, SMAD7, SMAD9, SPP1, STAT1, STAT3, TFE3, TGFB1, TGFBR1, TGFBR2, TGFBR3, TGIF1, THBS1, TNF, WNT1, ZEB2, ZFYVE9, ZNF423]	TRUE
KEGG:00561	Glycerolipid metabolism	0	[-1]	[None]	11	18.6441	0.164957	1	{}	{}	[AGPAT6, AGPAT9, AKR1B1, DGAT2, DGKB, DGKH, GK, GLA, LIPC, MGLL, PPAP2A]	[AGK, AGPAT1, AGPAT2, AGPAT3, AGPAT4, AGPAT5, AGPAT6, AGPAT9, AKR1A1, AKR1B1, AKR1B10, ALDH1B1, ALDH2, ALDH3A2, ALDH7A1, ALDH9A1, CEL, DAK, DGAT1, DGAT2, DGKA, DGKB, DGKD, DGKE, DGKG, DGKH, DGKI, DGKK, DGKQ, DGKZ, GK, GK2, GLA, GLYCTK, GPAM, GPAT2, LCLAT1, LIPC, LIPF, LIPG, LPIN1, LPIN2, LPIN3, LPL, MBOAT1, MBOAT2, MGLL, MOGAT1, MOGAT2, MOGAT3, PNLIP, PNLIPRP1, PNLIPRP2, PNLIPRP3, PNPLA2, PNPLA3,…	TRUE
KEGG:00562	Inositol phosphate metabolism	0	[-1]	[None]	14	22.2222	0.0387123	1	{}	{}	[INPP5D, IPMK, MINPP1, MIOX, PIK3C2A, PIK3CD, PIP5K1B, PIP5KL1, PLCB1, PLCB2, PLCB4, PLCD3, PLCE1, PLCH2]	[ALDH6A1, CDIPT, IMPA1, IMPA2, IMPAD1, INPP1, INPP4A, INPP4B, INPP5A, INPP5B, INPP5D, INPP5E, INPP5J, INPP5K, INPPL1, IPMK, IPPK, ISYNA1, ITPK1, ITPKA, ITPKB, ITPKC, MINPP1, MIOX, MTM1, OCRL, PI4K2A, PI4K2B, PI4KA, PI4KB, PIK3C2A, PIK3C2B, PIK3C2G, PIK3C3, PIK3CA, PIK3CB, PIK3CD, PIK3CG, PIKFYVE, PIP4K2A, PIP4K2B, PIP4K2C, PIP5K1A, PIP5K1B, PIP5K1C, PIP5KL1, PLCB1, PLCB2, PLCB3, PLCB4, PLCD1, PLC…	TRUE
KEGG:00564	Glycerophospholipid metabolism	0	[-1]	[None]	12	12.6316	0.643607	1	{}	{}	[AGPAT6, AGPAT9, DGKB, DGKH, EPT1, ETNPPL, PLA2G1B, PLA2G4E, PLA2G6, PLB1, PLD4, PPAP2A]	[ACHE, ADPRM, AGPAT1, AGPAT2, AGPAT3, AGPAT4, AGPAT5, AGPAT6, AGPAT9, CDIPT, CDS1, CDS2, CEPT1, CHAT, CHKA, CHKB, CHPT1, CRLS1, DGKA, DGKB, DGKD, DGKE, DGKG, DGKH, DGKI, DGKK, DGKQ, DGKZ, EPT1, ETNK1, ETNK2, ETNPPL, GNPAT, GPAM, GPAT2, GPCPD1, GPD1, GPD1L, GPD2, JMJD7-PLA2G4B, LCAT, LCLAT1, LPCAT1, LPCAT2, LPCAT3, LPCAT4, LPGAT1, LPIN1, LPIN2, LPIN3, LYPLA1, LYPLA2, MBOAT1, MBOAT2, MBOAT7, PCYT1A…	TRUE
KEGG:00565	Ether lipid metabolism	0	[-1]	[None]	8	17.7778	0.256068	1	{}	{}	[ENPP6, EPT1, PLA2G1B, PLA2G4E, PLA2G6, PLB1, PLD4, PPAP2A]	[AGPS, CEPT1, CHPT1, ENPP2, ENPP6, EPT1, GAL3ST1, JMJD7-PLA2G4B, LPCAT1, LPCAT2, LPCAT4, PAFAH1B1, PAFAH1B2, PAFAH1B3, PAFAH2, PLA2G10, PLA2G12A, PLA2G12B, PLA2G16, PLA2G1B, PLA2G2A, PLA2G2C, PLA2G2D, PLA2G2E, PLA2G2F, PLA2G3, PLA2G4A, PLA2G4B, PLA2G4C, PLA2G4D, PLA2G4E, PLA2G4F, PLA2G5, PLA2G6, PLA2G7, PLB1, PLD1, PLD2, PLD3, PLD4, PPAP2A, PPAP2B, PPAP2C, TMEM86B, UGT8]	TRUE
REACTOME:578	Apoptosis	0	[-1]	[None]	16	10.0629	0.923156	1	{}	{}	[APC, CASP3, CASP7, CD14, DAPK2, DSG3, LMNA, LMNB1, MST4, OCLN, SFN, TLR4, TNFRSF10B, TNFSF10, UNC5B, YWHAQ]	[ACIN1, ADD1, AKT1, AKT2, AKT3, APAF1, APC, APPL1, ARHGAP10, BAD, BAK1, BAX, BBC3, BCAP31, BCL2, BCL2L1, BCL2L11, BID, BIRC2, BMF, BMX, CASP3, CASP6, CASP7, CASP8, CASP9, CD14, CDH1, CFLAR, CLSPN, CTNNB1, CYCS, DAPK1, DAPK2, DAPK3, DBNL, DCC, DFFA, DFFB, DIABLO, DNM1L, DSG1, DSG2, DSG3, DSP, DYNLL1, DYNLL2, E2F1, FADD, FAS, FASLG, FNTA, GAS2, GSN, GZMB, H1F0, HIST1H1A, HIST1H1B, HIST1H1C, HIST1H1…	TRUE
KEGG:00591	Linoleic acid metabolism	0	[-1]	[None]	5	17.2414	0.352847	1	{}	{}	[ALOX15, PLA2G1B, PLA2G4E, PLA2G6, PLB1]	[ALOX15, CYP1A2, CYP2C19, CYP2C8, CYP2C9, CYP2E1, CYP2J2, CYP3A4, JMJD7-PLA2G4B, PLA2G10, PLA2G12A, PLA2G12B, PLA2G16, PLA2G1B, PLA2G2A, PLA2G2C, PLA2G2D, PLA2G2E, PLA2G2F, PLA2G3, PLA2G4A, PLA2G4B, PLA2G4C, PLA2G4D, PLA2G4E, PLA2G4F, PLA2G5, PLA2G6, PLB1]	TRUE
KEGG:00592	alpha-Linolenic acid metabolism	0	[-1]	[None]	5	20	0.241896	1	{}	{}	[FADS2, PLA2G1B, PLA2G4E, PLA2G6, PLB1]	[ACAA1, ACOX1, ACOX3, FADS2, JMJD7-PLA2G4B, PLA2G10, PLA2G12A, PLA2G12B, PLA2G16, PLA2G1B, PLA2G2A, PLA2G2C, PLA2G2D, PLA2G2E, PLA2G2F, PLA2G3, PLA2G4A, PLA2G4B, PLA2G4C, PLA2G4D, PLA2G4E, PLA2G4F, PLA2G5, PLA2G6, PLB1]	TRUE
KEGG:00600	Sphingolipid metabolism	0	[-1]	[None]	8	17.0213	0.29701	1	{}	{}	[ASAH2, B4GALT6, GLA, PPAP2A, SGMS1, SGPP1, SMPD3, SPHK1]	[ACER1, ACER2, ACER3, ARSA, ASAH1, ASAH2, B4GALT6, CERK, CERS1, CERS2, CERS3, CERS4, CERS5, CERS6, DEGS1, DEGS2, ENPP7, GAL3ST1, GALC, GBA, GBA2, GLA, GLB1, KDSR, NEU1, NEU2, NEU3, NEU4, PPAP2A, PPAP2B, PPAP2C, SGMS1, SGMS2, SGPL1, SGPP1, SGPP2, SMPD1, SMPD2, SMPD3, SMPD4, SPHK1, SPHK2, SPTLC1, SPTLC2, SPTLC3, UGCG, UGT8]	TRUE
KEGG:00601	Glycosphingolipid biosynthesis	0	[-1]	[None]	3	11.5385	0.701422	1	{}	{}	[B3GNT5, FUT2, ST3GAL3]	[ABO, B3GALT1, B3GALT2, B3GALT5, B3GNT1, B3GNT2, B3GNT3, B3GNT4, B3GNT5, B4GALT1, B4GALT2, B4GALT3, B4GALT4, FUT1, FUT2, FUT3, FUT4, FUT5, FUT6, FUT7, FUT9, GCNT2, ST3GAL3, ST3GAL4, ST3GAL6, ST8SIA1]	TRUE
REACTOME:602	Lipid digestion, mobilization, and transport	0	[-1]	[None]	5	8.92857	0.890537	1	{}	{}	[ABCG1, LDLR, LIPC, LIPE, MGLL]	[A2M, ABCA1, ABCG1, ABCG5, ABCG8, ABHD5, ALB, AMN, APOA1, APOA2, APOA4, APOA5, APOB, APOC2, APOC3, APOE, APOF, BMP1, CAV1, CETP, CLPS, CUBN, FABP1, FABP12, FABP2, FABP3, FABP4, FABP5, FABP6, FABP7, FABP9, HSPG2, LCAT, LDLR, LDLRAP1, LIPC, LIPE, LPA, LPL, MGLL, MTTP, NPC1L1, P4HB, PLIN1, PLTP, PNLIP, PNLIPRP1, PPP1CA, PPP1CB, PPP1CC, PRKACA, PRKACB, PRKACG, SAR1B, SCARB1, SDC1]	TRUE
KEGG:00603	Glycosphingolipid biosynthesis	0	[-1]	[None]	4	28.5714	0.109015	1	{}	{}	[B3GALNT1, FUT2, GBGT1, GLA]	[A4GALT, B3GALNT1, B3GALT5, FUT1, FUT2, FUT9, GBGT1, GLA, HEXA, HEXB, NAGA, ST3GAL1, ST3GAL2, ST8SIA1]	TRUE
WP:615	Senescence and Autophagy	0	[-1]	[None]	18	17.8218	0.130384	1	{}	{}	[ATG10, ATG7, BRAF, CDC25B, CDKN1A, CEBPB, COL10A1, COL1A1, CXCL1, CXCL14, HMGA1, IGF1, IGFBP5, IL24, IL8, MAP1LC3B, SERPINB2, SLC39A2]	[100509916, 100510195, AKT1S1, AMBRA1, ATG10, ATG13, ATG16L1, ATG3, ATG5, ATG7, BCL2, BECN1, BMI1, BMP2, BRAF, CCL3, CD44, CDC25B, CDKN1A, CDKN1B, CDKN2A, CEBPB, COL10A1, COL1A1, COMMD3-BMI1, CREG1, CXCL1, CXCL14, E2F1, FKBP8, FN1, GABARAP, GABARAPL1, GABARAPL2, GSK3B, GSN, HMGA1, HMGA1P8, HRAS, IFI16, IFNB1, IFNG, IGF1, IGF1R, IGFBP5, IGFBP7, IL1A, IL1B, IL24, IL3, IL6, IL6R, IL6ST, IL8, ING1, I…	TRUE
WP:619	Type II interferon signaling (IFNG)	0	[-1]	[None]	6	12	0.684205	1	{}	{}	[CXCL10, CXCL9, HLA-B, IRF8, SOCS3, SPI1]	[CIITA, CXCL10, CXCL9, CYBB, EIF2AK2, GBP1, HIST1H4A, HIST1H4B, HIST1H4C, HIST1H4D, HIST1H4E, HIST1H4F, HIST1H4H, HIST1H4I, HIST1H4J, HIST1H4K, HIST1H4L, HIST2H4A, HIST2H4B, HIST4H4, HLA-B, ICAM1, IFI6, IFIT2, IFNA2, IFNB1, IFNG, IFNGR1, IFNGR2, IL1B, IRF1, IRF2, IRF4, IRF8, IRF9, ISG15, JAK1, JAK2, NOS2, OAS1, PRKCD, PSMB9, PTPN11, REG1A, SOCS1, SOCS3, SPI1, STAT1, STAT2, TAP1]	TRUE
KEGG:00620	Pyruvate metabolism	0	[-1]	[None]	4	10	0.807541	1	{}	{}	[ACAT2, ACYP2, DLAT, FH]	[ACACA, ACACB, ACAT1, ACAT2, ACOT12, ACSS1, ACSS2, ACYP1, ACYP2, ALDH1B1, ALDH2, ALDH3A2, ALDH7A1, ALDH9A1, DLAT, DLD, FH, GLO1, GRHPR, HAGH, HAGHL, LDHA, LDHAL6A, LDHAL6B, LDHB, LDHC, LDHD, MDH1, MDH2, ME1, ME2, ME3, PC, PCK1, PCK2, PDHA1, PDHA2, PDHB, PKLR, PKM]	TRUE
KEGG:00630	Glyoxylate and dicarboxylate metabolism	0	[-1]	[None]	5	20.8333	0.21568	1	{}	{}	[ACAT2, ACO1, HAO2, HOGA1, PCCA]	[ACAT1, ACAT2, ACO1, ACO2, AFMID, AGXT, CAT, CS, GCSH, GLUL, GLYCTK, GRHPR, HAO1, HAO2, HOGA1, HYI, MCEE, MDH1, MDH2, MUT, PCCA, PCCB, SHMT1, SHMT2]	TRUE
KEGG:00640	Propanoate metabolism	0	[-1]	[None]	4	14.2857	0.534227	1	{}	{}	[ACAT2, HADHA, MLYCD, PCCA]	[ABAT, ACACA, ACACB, ACADM, ACAT1, ACAT2, ACSS1, ACSS2, ACSS3, ALDH6A1, ECHDC1, ECHS1, EHHADH, HADHA, HIBCH, LDHA, LDHAL6A, LDHAL6B, LDHB, LDHC, MCEE, MLYCD, MUT, PCCA, PCCB, SUCLA2, SUCLG1, SUCLG2]	TRUE
REACTOME:641	Dissolution of Fibrin Clot	0	[-1]	[None]	5	38.4615	0.0224298	1	{}	{}	[ANXA2, PLAU, SERPINB2, SERPINB8, SERPINF2]	[ANXA2, HRG, PLAT, PLAU, PLAUR, PLG, S100A10, SERPINB2, SERPINB6, SERPINB8, SERPINE1, SERPINE2, SERPINF2]	TRUE
KEGG:00650	Butanoate metabolism	0	[-1]	[None]	3	11.1111	0.726066	1	{}	{}	[ACAT2, HADHA, HMGCS1]	[AACS, ABAT, ACADS, ACAT1, ACAT2, ACSM1, ACSM2A, ACSM2B, ACSM3, ACSM4, ACSM5, ALDH5A1, BDH1, BDH2, ECHS1, EHHADH, GAD1, GAD2, HADH, HADHA, HMGCL, HMGCLL1, HMGCS1, HMGCS2, L2HGDH, OXCT1, OXCT2]	TRUE
KEGG:00670	One carbon pool by folate	0	[-1]	[None]	3	15	0.518934	1	{}	{}	[ALDH1L1, ALDH1L2, FTCD]	[ALDH1L1, ALDH1L2, AMT, ATIC, DHFR, DHFRL1, FTCD, GART, MTFMT, MTHFD1, MTHFD1L, MTHFD2, MTHFD2L, MTHFR, MTHFS, MTR, SHMT1, SHMT2, ST20-MTHFS, TYMS]	TRUE
WP:673	ErbB signaling pathway	0	[-1]	[None]	8	14.5455	0.468855	1	{}	{}	[CAMK2A, CCND1, CDKN1A, EGF, EREG, NRG1, PIK3R5, SHC2]	[ABL1, AKT3, ARAF, AREG, AREGB, BAD, BCL2L11, BTC, CAMK2A, CBLC, CCND1, CDKN1A, CDKN1B, CRK, EGF, EGFR, EIF4EBP1, ELK1, ERBB2, ERBB3, ERBB4, EREG, FOXO1, GAB1, GRB2, GSK3B, HBEGF, HRAS, JUN, KRAS, MAP2K1, MAP2K7, MAPK1, MAPK8, MDM2, MTOR, MYC, NCK1, NRG1, NRG2, NRG3, NRG4, PAK4, PDK1, PIK3R5, PLCG1, PRKCA, PTK2, RPS6KB1, SHC2, SOS1, SRC, STAT5A, TGFA, TP53]	TRUE
WP:691	Tamoxifen metabolism	0	[-1]	[None]	4	21.0526	0.248726	1	{}	{}	[CYP1B1, CYP2D6, CYP3A5, UGT2B7]	[CYP1A1, CYP1A2, CYP1B1, CYP2C19, CYP2C8, CYP2C9, CYP2D6, CYP2E1, CYP3A4, CYP3A5, FMO1, FMO3, SULT1A1, SULT1E1, SULT2A1, UGT1A10, UGT1A4, UGT1A8, UGT2B7]	TRUE
WP:692	Sulfation Biotransformation Reaction	0	[-1]	[None]	3	17.6471	0.408101	1	{}	{}	[G6PD, SULT1A2, SULT1A3]	[G6PD, GSR, PAPSS1, PAPSS2, SULT1A1, SULT1A2, SULT1A3, SULT1A4, SULT1B1, SULT1C2, SULT1C3, SULT1C4, SULT1E1, SULT2A1, SULT2B1, SULT4A1, SULT6B1]	TRUE
WP:697	Estrogen metabolism	0	[-1]	[None]	3	17.6471	0.408101	1	{}	{}	[CYP1B1, NQO1, UGT2B7]	[ARSD, ARSE, COMT, CYP1A1, CYP1A2, CYP1B1, CYP3A4, GSTM1, NQO1, STS, SULT1A1, SULT1E1, UGT1A1, UGT1A3, UGT1A6, UGT1A9, UGT2B7]	TRUE
WP:702	metapathway biotransformation	0	[-1]	[None]	24	13.6364	0.512469	1	{}	{}	[AKR1B1, AKR1C2, BAAT, CHST11, CHST9, CYP17A1, CYP19A1, CYP1B1, CYP26B1, CYP2D6, CYP2S1, CYP2U1, CYP3A5, CYP46A1, CYP7B1, GSTA3, GSTM5, GSTO1, KCNAB2, NAA50, NNMT, SULT1A2, SULT1A3, UGT2B7]	[100508006, 100509010, AKR1A1, AKR1B1, AKR1B10, AKR1C1, AKR1C2, AKR1C3, AKR1C4, AKR1D1, AKR7A2, AKR7A3, BAAT, CHST1, CHST10, CHST11, CHST12, CHST13, CHST14, CHST2, CHST3, CHST4, CHST5, CHST6, CHST7, CHST8, CHST9, COMT, CYP11A1, CYP11B1, CYP11B2, CYP17A1, CYP19A1, CYP1A1, CYP1A2, CYP1B1, CYP20A1, CYP21A2, CYP24A1, CYP26A1, CYP26B1, CYP26C1, CYP27A1, CYP27B1, CYP27C1, CYP2A13, CYP2A7, CYP2B6, CYP2C…	TRUE
WP:706	SIDS Susceptibility Pathways	0	[-1]	[None]	13	18.3099	0.154454	1	{}	{}	[C4A, ESR2, FOXM1, GATA2, GATA3, HADHA, IL10, IL8, KCNQ1, POU3F2, REST, SLC9A3, VIPR1]	[100507685, 100509001, 100510158, 100510366, ACADM, ADCYAP1, ADCYAP1R1, AR, ASCL1, AVP, C4A, C4B, C4B_2, CAV3, CC2D1A, CDCA7L, CHRNA4, CHRNB2, CHRNB4, CREB1, CTCF, DDC, DEAF1, ECE1, EN1, EP300, ESR2, FEV, FOXM1, GATA2, GATA3, GNB3, HADHA, HES1, HES5, HSPD1, HTR1A, HTR2A, IL10, IL6, IL6R, IL8, KCNH2, KCNQ1, LMX1B, MAOA, NFKB1, NFYA, NKX2-2, NKX3-1, NR3C1, PHOX2A, PHOX2B, POU3F2, PPARGC1A, PPARGC1B…	TRUE
WP:707	DNA damage response	0	[-1]	[None]	15	21.7391	0.0395505	1	{}	{}	[CASP3, CCNB1, CCNB2, CCND1, CCND2, CDC25A, CDC25C, CDK1, CDKN1A, H2AFX, MRE11A, SFN, SMC1A, TNFRSF10B, TP53AIP1]	[651610, 651921, ABL1, APAF1, ATM, ATR, ATRIP, BAX, BBC3, BID, BRCA1, CASP3, CASP8, CASP9, CCNB1, CCNB2, CCNB3, CCND1, CCND2, CCND3, CCNE1, CCNE2, CDC25A, CDC25C, CDK1, CDK2, CDK4, CDK5, CDK6, CDKN1A, CDKN1B, CHEK1, CHEK2, CREB1, CYCS, DDB2, E2F1, FANCD2, FAS, GADD45A, GADD45B, GADD45G, H2AFX, HUS1B, MDM2, MRE11A, MYC, NBN, PIDD, PMAIP1, PML, RAD1, RAD17, RAD50, RAD51, RAD52, RAD9A, RB1, RFC1, RP…	TRUE
WP:710	DNA damage response (only ATM dependent)	0	[-1]	[None]	15	17.8571	0.155136	1	{}	{}	[APC, CCND1, CCND2, CDKN1A, FOSL1, FRAT1, LDLR, MAPK10, PLAU, SMAD4, SOS2, TP73, WNT10B, WNT4, WNT7B]	[100289713, 651610, ABL1, APC, ATM, AXIN1, BAD, BAK1, BAX, BCL2, BCL2L11, BCL6, BIK, CAT, CCND1, CCND2, CCND3, CCNG2, CDC42, CDKN1A, CDKN1B, CTNNB1, DVL1, DVL2, DVL3, ERBB2, FASLG, FOSL1, FOXO3, FRAT1, G6PC, GRB2, GSK3B, HMGB1, INSR, IRS1, JUN, LDLR, MAP3K1, MAP3K4, MAP3K7, MAPK1, MAPK10, MAPK8, MAPK9, MDM2, MLKL, MYC, PCK2, PDK1, PLAU, PMAIP1, PPP2R5C, PPP2R5E, PTEN, RAC1, RAC2, RBL2, RHOA, SCP2…	TRUE
WP:716	Vitamin A and carotenoid metabolism	0	[-1]	[None]	10	25.641	0.0307598	1	{}	{}	[ALDH1A1, ALDH1A2, BCO2, CD36, CRABP2, CYP26B1, RBP1, RBP7, RDH12, RLBP1]	[ABCG5, ABCG8, ADH1A, ADH4, ALDH1A1, ALDH1A2, ALDH1A3, AWAT2, BCMO1, BCO2, CD36, CRABP1, CRABP2, CYP26A1, CYP26B1, CYP2E1, DHRS3, LPL, NPC1L1, RARA, RARB, RARG, RBP1, RBP2, RBP4, RBP7, RDH10, RDH12, RDH5, RDH8, RETSAT, RLBP1, RPE65, RXRA, RXRB, RXRG, SCARB1, SULT1A1, SULT2B1]	TRUE
WP:722	Serotonin HTR1 Group and FOS Pathway	0	[-1]	[None]	3	8.82353	0.856216	1	{}	{}	[BRAF, GNAO1, RASGRP1]	[100509916, 100510195, BRAF, CREB1, ELK1, ELK4, FOS, GNAI1, GNAI2, GNAI3, GNAO1, HTR1A, HTR1B, HTR1D, HTR1E, HTR1F, ITPR1, MAP2K1, MAP2K2, MAP2K3, MAP2K6, MAP3K1, MAPK14, MAPK3, MAPKAPK2, MAPKAPK3, PDPK1, PIK3CA, RAP1A, RASGRF1, RASGRP1, RHOA, RPS6KA5, SRF]	TRUE
REACTOME:723	Glucose metabolism	0	[-1]	[None]	10	13.1579	0.585862	1	{}	{}	[AGL, ENO3, FBP1, GOT2, PFKFB4, PFKP, PGAM1, PGAM2, PPP1R3C, PYGM]	[AGL, ALDOA, ALDOB, ALDOC, CALM1, CALM2, CALM3, ENO1, ENO2, ENO3, EPM2A, FBP1, FBP2, GAA, GAPDH, GAPDHS, GBE1, GCK, GOT1, GOT2, GPI, GYG1, GYG2, GYS1, GYS2, HK1, HK2, HK3, MDH1, MDH2, NHLRC1, PC, PCK1, PCK2, PFKFB1, PFKFB2, PFKFB3, PFKFB4, PFKL, PFKM, PFKP, PGAM1, PGAM2, PGK1, PGM1, PGM2, PHKA1, PHKA2, PHKB, PHKG1, PHKG2, PKLR, PKM, PPP1R3C, PPP2CA, PPP2CB, PPP2R1A, PPP2R1B, PPP2R5D, PRKACA, PRKA…	TRUE
WP:727	Monoamine Transport	0	[-1]	[None]	3	8.82353	0.856216	1	{}	{}	[CDC25C, IL1R1, TDO2]	[ACHE, ADORA2A, AGT, AMPH, CDC25C, DBH, EFCAB13, FBXO32, HRH3, IL1B, IL1R1, ITGB3, MAPK14, NOS1, PPP2CB, PVRL2, RBL2, SCAMP2, SLC5A7, SLC6A1, SLC6A2, SLC6A3, SLC6A4, SPECC1L, STX1A, SYN1, TDO2, TGFB1I1, TH, TNF, TNFRSF11B, TPH2, TSC2, UNC13B]	TRUE
REACTOME:734	DNA Replication Pre-Initiation	0	[-1]	[None]	8	9.87654	0.871908	1	{}	{}	[CDC6, CDT1, DBF4, GMNN, MCM10, MCM2, ORC1, POLE2]	[CDC45, CDC6, CDC7, CDK2, CDT1, DBF4, E2F1, E2F2, E2F3, GMNN, MCM10, MCM2, MCM3, MCM5, MCM6, MCM7, MCM8, ORC1, ORC2, ORC3, ORC4, ORC5, ORC6, POLA1, POLA2, POLE, POLE2, PRIM1, PRIM2, PSMA1, PSMA2, PSMA3, PSMA4, PSMA5, PSMA6, PSMA7, PSMA8, PSMB1, PSMB10, PSMB11, PSMB2, PSMB3, PSMB4, PSMB5, PSMB6, PSMB7, PSMB8, PSMB9, PSMC1, PSMC2, PSMC3, PSMC4, PSMC5, PSMC6, PSMD1, PSMD10, PSMD11, PSMD12, PSMD13, P…	TRUE
KEGG:00760	Nicotinate and nicotinamide metabolism	0	[-1]	[None]	6	21.4286	0.167526	1	{}	{}	[ENPP3, NAMPT, NMNAT1, NNMT, NT5C1B, NT5E]	[AOX1, BST1, CD38, ENPP1, ENPP3, NADK, NADSYN1, NAMPT, NAPRT1, NMNAT1, NMNAT2, NMNAT3, NMRK1, NMRK2, NNMT, NNT, NT5C, NT5C1A, NT5C1B, NT5C1B-RDH14, NT5C2, NT5C3A, NT5C3B, NT5E, NT5M, NUDT12, PNP, QPRT]	TRUE
REACTOME:762	IRS-related events	0	[-1]	[None]	10	11.1111	0.790708	1	{}	{}	[CDK1, FGF1, FGF22, FGF5, FGFR1, FGFR2, IRS2, KLB, STRADB, TRIB3]	[AKT1S1, AKT2, CAB39, CAB39L, CDK1, DOK1, EEF2K, EIF4B, EIF4E, EIF4EBP1, EIF4G1, FGF1, FGF10, FGF16, FGF17, FGF18, FGF19, FGF2, FGF20, FGF22, FGF23, FGF3, FGF4, FGF5, FGF6, FGF7, FGF8, FGF9, FGFR1, FGFR2, FGFR3, FGFR4, FRS2, GAB1, GRB10, GRB2, HRAS, IL6, IL6R, IL6ST, INS, INSR, IRS1, IRS2, JAK1, JAK2, KL, KLB, KRAS, LOC101930123, MAP2K1, MAP2K2, MAPK1, MAPK3, MLST8, MTOR, NRAS, PDE3B, PDPK1, PIK3…	TRUE
REACTOME:765	Mitotic Prophase	0	[-1]	[None]	15	11.0294	0.83509	1	{}	{}	[CCNB1, CCNB2, CDK1, H2AFX, H2AFZ, LMNA, LMNB1, MASTL, NCAPD3, NUP210, PLK1, RANBP2, SMC2, SMC4, TMPO]	[AAAS, ARPP19, BANF1, BLZF1, CCNB1, CCNB2, CDK1, CNEP1R1, CTDNEP1, EMD, ENSA, GOLGA2, GORASP1, GORASP2, H2AFB1, H2AFX, H2AFZ, H3F3A, H3F3B, HIST1H2AB, HIST1H2AC, HIST1H2AD, HIST1H2AE, HIST1H2AJ, HIST1H2BA, HIST1H2BB, HIST1H2BC, HIST1H2BD, HIST1H2BE, HIST1H2BF, HIST1H2BG, HIST1H2BH, HIST1H2BI, HIST1H2BJ, HIST1H2BK, HIST1H2BL, HIST1H2BM, HIST1H2BN, HIST1H2BO, HIST1H3A, HIST1H3B, HIST1H3C, HIST1H3D,…	TRUE
KEGG:00770	Pantothenate and CoA biosynthesis	0	[-1]	[None]	4	22.2222	0.217934	1	{}	{}	[DPYS, ENPP3, GADL1, VNN2]	[AASDHPPT, BCAT1, BCAT2, COASY, DPYD, DPYS, ENPP1, ENPP3, GADL1, PANK1, PANK2, PANK3, PANK4, PPCDC, PPCS, UPB1, VNN1, VNN2]	TRUE
REACTOME:798	Platelet activation, signaling and aggregation	0	[-1]	[None]	41	18.6364	0.0186272	1	{}	{}	[CD36, CLU, CSF2RA, DGKB, DGKH, EGF, F13A1, FCER1G, FIGF, GNA15, GNG3, GNG4, IGF1, IGF2, IL2RB, IL2RG, IL3RA, LAT, LCK, MGLL, P2RY1, PDGFB, PIK3CD, PIK3R3, PIK3R5, PIK3R6, PLEK, PRKCZ, PROS1, RAP1B, RAPGEF3, RASGRP1, RASGRP2, SCG3, SERPINA1, SERPINF2, SERPING1, SYK, VAV3, VEGFC, VWF]	[A2M, ABCC4, ACTN1, ACTN2, ACTN4, ADRA2A, ADRA2C, AKT1, AKT2, AKT3, ALB, ALDOA, APBB1IP, APOA1, APP, ARRB1, ARRB2, BCAR1, BRPF3, CALM1, CALM2, CALM3, CALU, CAP1, CD36, CD63, CD9, CDC42, CFD, CFL1, CLU, CRK, CSF2, CSF2RA, CSF2RB, CSK, DAGLA, DAGLB, DGKA, DGKB, DGKD, DGKE, DGKG, DGKH, DGKI, DGKK, DGKQ, DGKZ, EGF, F13A1, F2, F2R, F2RL2, F2RL3, F5, F8, FCER1G, FGA, FGB, FGG, FIGF, FLNA, FN1, FYN, GAB…	TRUE
REACTOME:813	Creatine metabolism	0	[-1]	[None]	3	25	0.213725	1	{}	{}	[CKMT1A, CKMT1B, SLC6A12]	[CKB, CKM, CKMT1A, CKMT1B, CKMT2, GAMT, GATM, LOC102724493, SLC6A11, SLC6A12, SLC6A7, SLC6A8]	TRUE
REACTOME:821	Cyclin D associated events in G1	0	[-1]	[None]	6	15	0.458812	1	{}	{}	[CCND1, CCND2, CDKN1A, CDKN2C, MNAT1, RBL1]	[CCND1, CCND2, CCND3, CCNH, CDK4, CDK6, CDK7, CDKN1A, CDKN1B, CDKN2A, CDKN2B, CDKN2C, CDKN2D, CKS1B, CUL1, E2F1, E2F2, E2F3, E2F4, E2F5, LOC102724991, LOC102725016, MNAT1, PPP2CA, PPP2CB, PPP2R1A, PPP2R1B, PPP2R2A, PPP2R3B, RB1, RBL1, RBL2, RPS27A, SKP1, SKP2, TFDP1, TFDP2, UBA52, UBB, UBC]	TRUE
REACTOME:828	G2/M Checkpoints	0	[-1]	[None]	12	24	0.0310981	1	{}	{}	[CCNB1, CCNB2, CDC25A, CDC25C, CDC6, CDK1, DBF4, MCM10, MCM2, ORC1, SFN, YWHAQ]	[ATM, ATR, ATRIP, CCNB1, CCNB2, CDC25A, CDC25C, CDC45, CDC6, CDC7, CDK1, CDK2, CHEK1, CHEK2, CLSPN, DBF4, HUS1, MCM10, MCM2, MCM3, MCM5, MCM6, MCM7, MCM8, ORC1, ORC2, ORC3, ORC4, ORC5, ORC6, PKMYT1, RAD1, RAD17, RAD9A, RAD9B, RFC2, RFC3, RFC4, RFC5, RPA1, RPA2, RPA3, SFN, WEE1, YWHAB, YWHAE, YWHAG, YWHAH, YWHAQ, YWHAZ]	TRUE
REACTOME:829	Regulation of DNA replication	0	[-1]	[None]	8	10.8108	0.799247	1	{}	{}	[CCNA2, CDC6, CDKN1A, CDT1, GMNN, MCM10, MCM2, ORC1]	[CCNA1, CCNA2, CDC6, CDK2, CDKN1A, CDKN1B, CDT1, E2F1, E2F2, E2F3, FZR1, GMNN, MCM10, MCM2, MCM3, MCM5, MCM6, MCM7, MCM8, ORC1, ORC2, ORC3, ORC4, ORC5, ORC6, PSMA1, PSMA2, PSMA3, PSMA4, PSMA5, PSMA6, PSMA7, PSMA8, PSMB1, PSMB10, PSMB11, PSMB2, PSMB3, PSMB4, PSMB5, PSMB6, PSMB7, PSMB8, PSMB9, PSMC1, PSMC2, PSMC3, PSMC4, PSMC5, PSMC6, PSMD1, PSMD10, PSMD11, PSMD12, PSMD13, PSMD14, PSMD2, PSMD3, PSM…	TRUE
KEGG:00830	Retinol metabolism	0	[-1]	[None]	9	13.8462	0.522184	1	{}	{}	[ALDH1A1, ALDH1A2, CYP26B1, CYP2S1, CYP3A5, DHRS9, RDH11, RDH12, UGT2B7]	[ADH1A, ADH1B, ADH1C, ADH4, ADH5, ADH6, ADH7, ALDH1A1, ALDH1A2, AOX1, AWAT2, BCMO1, CYP1A1, CYP1A2, CYP26A1, CYP26B1, CYP26C1, CYP2A6, CYP2B6, CYP2C18, CYP2C8, CYP2C9, CYP2S1, CYP3A4, CYP3A5, CYP3A7, CYP3A7-CYP3AP1, CYP4A11, DGAT1, DHRS3, DHRS4, DHRS4L1, DHRS4L2, DHRS9, HSD17B6, LRAT, PNPLA4, RDH10, RDH11, RDH12, RDH16, RDH5, RDH8, RETSAT, RPE65, SDR16C5, UGT1A1, UGT1A10, UGT1A3, UGT1A4, UGT1A5, …	TRUE
REACTOME:834	RNA Polymerase II Transcription Initiation And Promoter Clearance	0	[-1]	[None]	3	6.66667	0.953257	1	{}	{}	[GTF2A1, MNAT1, TAF5]	[AK6, CCNH, CDK7, ERCC2, ERCC3, GTF2A1, GTF2A2, GTF2B, GTF2E1, GTF2E2, GTF2F1, GTF2F2, GTF2H1, GTF2H2, GTF2H2C, GTF2H3, GTF2H4, MNAT1, POLR2A, POLR2B, POLR2C, POLR2D, POLR2E, POLR2F, POLR2G, POLR2H, POLR2I, POLR2J, POLR2K, POLR2L, TAF1, TAF10, TAF11, TAF12, TAF13, TAF1L, TAF2, TAF3, TAF4, TAF4B, TAF5, TAF6, TAF9, TAF9B, TBP]	TRUE
REACTOME:897	G2/M DNA damage checkpoint	0	[-1]	[None]	5	31.25	0.0539925	1	{}	{}	[CCNB1, CDC25C, CDK1, SFN, YWHAQ]	[ATM, ATR, ATRIP, CCNB1, CDC25C, CDK1, CHEK1, CHEK2, SFN, WEE1, YWHAB, YWHAE, YWHAG, YWHAH, YWHAQ, YWHAZ]	TRUE
REACTOME:899	S Phase	0	[-1]	[None]	19	15.4472	0.299212	1	{}	{}	[CCNA2, CCND1, CDC25A, CDC25B, CDC6, CDCA5, CDKN1A, CDT1, ESCO2, FEN1, MCM2, MNAT1, ORC1, PCNA, PDS5A, POLE2, RAD21, SMC1A, SMC3]	[APEX1, CCNA1, CCNA2, CCND1, CCNE1, CCNE2, CCNH, CDC25A, CDC25B, CDC45, CDC6, CDCA5, CDK2, CDK4, CDK7, CDKN1A, CDKN1B, CDT1, CKS1B, CUL1, DNA2, ESCO1, ESCO2, FEN1, FZR1, GINS1, GINS2, GINS4, LIG1, MAX, MCM2, MCM3, MCM5, MCM6, MCM7, MCM8, MNAT1, MYC, ORC1, ORC2, ORC3, ORC4, ORC5, ORC6, PCNA, PDS5A, PDS5B, POLA1, POLA2, POLD1, POLD2, POLD3, POLD4, POLE, POLE2, PRIM1, PRIM2, PSMA1, PSMA2, PSMA3, PSM…	TRUE
KEGG:00900	Terpenoid backbone biosynthesis	0	[-1]	[None]	5	22.7273	0.166318	1	{}	{}	[ACAT2, HMGCR, HMGCS1, IDI1, NUS1]	[ACAT1, ACAT2, DHDDS, FDPS, FNTA, FNTB, GGPS1, HMGCR, HMGCS1, HMGCS2, ICMT, IDI1, IDI2, MVD, MVK, NUS1, PCYOX1, PDSS1, PDSS2, PMVK, RCE1, ZMPSTE24]	TRUE
REACTOME:910	M Phase	0	[-1]	[None]	45	15.2027	0.214215	1	{}	{}	[BUB1, BUB1B, BUB3, CCNB1, CCNB2, CDC20, CDC27, CDCA5, CDK1, CENPA, CENPE, CENPF, CENPI, CENPM, CENPN, ERCC6L, FBXO5, H2AFX, H2AFZ, HDAC8, INCENP, KIF18A, KIF20A, KIF2C, LMNA, LMNB1, MASTL, NCAPD3, NCAPG, NCAPH, NUF2, NUP210, PDS5A, PLK1, PTTG1, RAD21, RANBP2, SMC1A, SMC2, SMC3, SMC4, TMPO, UBE2D1, UBE2E1, ZW10]	[AAAS, AHCTF1, ANAPC1, ANAPC10, ANAPC11, ANAPC2, ANAPC4, ANAPC5, ANAPC7, ANKLE2, APITD1, APITD1-CORT, ARPP19, AURKB, B9D2, BANF1, BIRC5, BLZF1, BUB1, BUB1B, BUB3, CASC5, CCNB1, CCNB2, CDC16, CDC20, CDC23, CDC26, CDC27, CDCA5, CDCA8, CDK1, CENPA, CENPC, CENPE, CENPF, CENPH, CENPI, CENPK, CENPL, CENPM, CENPN, CENPO, CENPP, CENPQ, CENPT, CENPU, CKAP5, CLASP1, CLASP2, CLIP1, CNEP1R1, CSNK2A1, CSNK2A2…	TRUE
REACTOME:932	DNA strand elongation	0	[-1]	[None]	3	9.67742	0.808909	1	{}	{}	[FEN1, MCM2, PCNA]	[APEX1, CDC45, DNA2, FEN1, GINS1, GINS2, GINS4, LIG1, MCM2, MCM3, MCM5, MCM6, MCM7, MCM8, PCNA, POLA1, POLA2, POLD1, POLD2, POLD3, POLD4, PRIM1, PRIM2, RFC1, RFC2, RFC3, RFC4, RFC5, RPA1, RPA2, RPA3]	TRUE
REACTOME:953	RNA Polymerase I Transcription Initiation	0	[-1]	[None]	3	6.38298	0.962309	1	{}	{}	[ERCC6, HDAC2, MNAT1]	[CCNH, CD3EAP, CDK7, CHD3, CHD4, EHMT2, ERCC2, ERCC3, ERCC6, GATAD2A, GATAD2B, GTF2H1, GTF2H2, GTF2H2C, GTF2H3, GTF2H4, HDAC1, HDAC2, KAT2A, KAT2B, MBD3, MNAT1, MTA1, MTA2, MTA3, POLR1A, POLR1B, POLR1C, POLR1D, POLR1E, POLR2E, POLR2F, POLR2H, POLR2K, POLR2L, RBBP4, RBBP7, RRN3, TAF1A, TAF1B, TAF1C, TAF1D, TBP, TTF1, TWISTNB, UBTF, ZNRD1]	TRUE
REACTOME:957	Pyrimidine metabolism	0	[-1]	[None]	3	12.5	0.64715	1	{}	{}	[DCK, DPYS, NT5E]	[AGXT2, CAD, CDA, DCK, DCTD, DHODH, DPYD, DPYS, DUT, NT5C, NT5C1A, NT5C3A, NT5E, NT5M, TK1, TK2, TYMP, TYMS, UCK1, UCK2, UMPS, UPB1, UPP1, UPP2]	TRUE
REACTOME:964	Intrinsic Pathway for Apoptosis	0	[-1]	[None]	4	10.5263	0.773613	1	{}	{}	[CASP3, CASP7, SFN, YWHAQ]	[AKT1, AKT2, AKT3, APAF1, BAD, BAK1, BAX, BBC3, BCL2, BCL2L1, BCL2L11, BID, BMF, CASP3, CASP7, CASP8, CASP9, CYCS, DIABLO, DYNLL1, DYNLL2, E2F1, GZMB, MAPK8, NMT1, PMAIP1, PPP3CC, PPP3R1, SFN, TFDP1, TP53, XIAP, YWHAB, YWHAE, YWHAG, YWHAH, YWHAQ, YWHAZ]	TRUE
REACTOME:976	PI3K Cascade	0	[-1]	[None]	9	12.6761	0.633288	1	{}	{}	[FGF1, FGF22, FGF5, FGFR1, FGFR2, IRS2, KLB, STRADB, TRIB3]	[AKT1S1, AKT2, CAB39, CAB39L, DOK1, EEF2K, EIF4B, EIF4E, EIF4EBP1, EIF4G1, FGF1, FGF10, FGF16, FGF17, FGF18, FGF19, FGF2, FGF20, FGF22, FGF23, FGF3, FGF4, FGF5, FGF6, FGF7, FGF8, FGF9, FGFR1, FGFR2, FGFR3, FGFR4, FRS2, GAB1, GRB2, IRS1, IRS2, KL, KLB, LOC101930123, MLST8, MTOR, PDE3B, PDPK1, PIK3C3, PIK3CA, PIK3CB, PIK3R1, PIK3R2, PIK3R4, PPM1A, PRKAA1, PRKAA2, PRKAB1, PRKAB2, PRKAG1, PRKAG2, PRK…	TRUE
KEGG:00980	Metabolism of xenobiotics by cytochrome P450	0	[-1]	[None]	12	16.2162	0.292681	1	{}	{}	[AKR1C2, ALDH3A1, ALDH3B2, CBR3, CYP1B1, CYP2D6, CYP2S1, CYP3A5, GSTA3, GSTM5, GSTO1, UGT2B7]	[ADH1A, ADH1B, ADH1C, ADH4, ADH5, ADH6, ADH7, AKR1C1, AKR1C2, AKR1C4, AKR7A2, AKR7A3, ALDH1A3, ALDH3A1, ALDH3B1, ALDH3B2, CBR1, CBR3, CYP1A1, CYP1A2, CYP1B1, CYP2A13, CYP2A6, CYP2B6, CYP2C9, CYP2D6, CYP2E1, CYP2F1, CYP2S1, CYP3A4, CYP3A5, DHDH, EPHX1, GSTA1, GSTA2, GSTA3, GSTA4, GSTA5, GSTK1, GSTM1, GSTM2, GSTM3, GSTM4, GSTM5, GSTO1, GSTO2, GSTP1, GSTT1, GSTT2, GSTT2B, HSD11B1, MGST1, MGST2, MGST…	TRUE
KEGG:00982	Drug metabolism	0	[-1]	[None]	9	13.2353	0.579386	1	{}	{}	[ALDH3A1, ALDH3B2, CYP2D6, CYP3A5, GSTA3, GSTM5, GSTO1, MAOB, UGT2B7]	[ADH1A, ADH1B, ADH1C, ADH4, ADH5, ADH6, ADH7, ALDH1A3, ALDH3A1, ALDH3B1, ALDH3B2, AOX1, CYP1A2, CYP2A6, CYP2B6, CYP2C19, CYP2C8, CYP2C9, CYP2D6, CYP2E1, CYP3A4, CYP3A5, FMO1, FMO2, FMO3, FMO4, FMO5, GSTA1, GSTA2, GSTA3, GSTA4, GSTA5, GSTK1, GSTM1, GSTM2, GSTM3, GSTM4, GSTM5, GSTO1, GSTO2, GSTP1, GSTT1, GSTT2, GSTT2B, MAOA, MAOB, MGST1, MGST2, MGST3, UGT1A1, UGT1A10, UGT1A3, UGT1A4, UGT1A5, UGT1A6…	TRUE
KEGG:00983	Drug metabolism	0	[-1]	[None]	3	6.52174	0.958011	1	{}	{}	[DPYS, GMPS, UGT2B7]	[CDA, CES1, CES2, CYP2A6, CYP3A4, DPYD, DPYS, GMPS, GUSB, HPRT1, IMPDH1, IMPDH2, ITPA, NAT1, NAT2, TK1, TK2, TPMT, TYMP, UCK1, UCK2, UCKL1, UGT1A1, UGT1A10, UGT1A3, UGT1A4, UGT1A5, UGT1A6, UGT1A7, UGT1A8, UGT1A9, UGT2A1, UGT2A2, UGT2A3, UGT2B10, UGT2B11, UGT2B15, UGT2B17, UGT2B28, UGT2B4, UGT2B7, UMPS, UPB1, UPP1, UPP2, XDH]	TRUE
REACTOME:995	Apoptotic execution phase	0	[-1]	[None]	8	15.6863	0.382434	1	{}	{}	[APC, CASP3, CASP7, DSG3, LMNA, LMNB1, MST4, OCLN]	[ACIN1, ADD1, APC, BCAP31, BIRC2, BMX, CASP3, CASP6, CASP7, CASP8, CDH1, CLSPN, CTNNB1, DBNL, DFFA, DFFB, DNM1L, DSG1, DSG2, DSG3, DSP, FNTA, GAS2, GSN, H1F0, HIST1H1A, HIST1H1B, HIST1H1C, HIST1H1D, HIST1H1E, HMGB1, KPNA1, KPNB1, LMNA, LMNB1, MAPT, MST4, OCLN, PAK2, PKP1, PLEC, PRKCD, PRKCQ, PTK2, ROCK1, SATB1, SPTAN1, STK24, TJP1, TJP2, VIM]	TRUE
REACTOME:1006	Polo-like kinase mediated events	0	[-1]	[None]	7	43.75	0.00302198	1	{}	{}	[CCNB1, CCNB2, CDC25A, CDC25C, CENPF, FOXM1, PLK1]	[CCNB1, CCNB2, CDC25A, CDC25C, CENPF, EP300, FOXM1, LIN37, LIN52, LIN54, LIN9, MYBL2, PKMYT1, PLK1, RBBP4, WEE1]	TRUE
KEGG:01040	Biosynthesis of unsaturated fatty acids	0	[-1]	[None]	6	26.087	0.079521	1	{}	{}	[ACOT2, BAAT, FADS1, FADS2, HADHA, SCD]	[ACAA1, ACOT1, ACOT2, ACOT4, ACOT7, ACOX1, ACOX3, BAAT, ELOVL2, ELOVL5, ELOVL6, FADS1, FADS2, HADHA, HSD17B12, PECR, PTPLA, PTPLAD1, PTPLAD2, PTPLB, SCD, SCD5, TECR]	TRUE
REACTOME:1041	Inhibition of the proteolytic activity of APC/C required for the onset of anaphase by mitotic spindle checkpoint components	0	[-1]	[None]	6	33.3333	0.0262294	1	{}	{}	[BUB1B, BUB3, CDC20, CDC27, UBE2D1, UBE2E1]	[ANAPC1, ANAPC10, ANAPC11, ANAPC2, ANAPC4, ANAPC5, ANAPC7, BUB1B, BUB3, CDC16, CDC20, CDC23, CDC26, CDC27, MAD2L1, UBE2C, UBE2D1, UBE2E1]	TRUE
REACTOME:1046	Pyruvate metabolism and Citric Acid (TCA) cycle	0	[-1]	[None]	4	9.30232	0.850542	1	{}	{}	[DLAT, FH, PDK3, SLC16A3]	[ACO2, ADHFE1, BSG, CS, D2HGDH, DLAT, DLD, DLST, FH, IDH2, IDH3A, IDH3B, IDH3G, L2HGDH, LDHA, LDHB, MDH2, MPC1, MPC2, NNT, OGDH, PDHA1, PDHB, PDHX, PDK1, PDK2, PDK3, PDK4, PDP1, PDP2, PDPR, PPARD, RXRA, SDHA, SDHB, SDHC, SDHD, SLC16A1, SLC16A3, SLC16A8, SUCLA2, SUCLG1, SUCLG2]	TRUE
REACTOME:1069	Gamma carboxylation, hypusine formation and arylsulfatase activation	0	[-1]	[None]	4	11.4286	0.714136	1	{}	{}	[DPH6, EIF5A2, F10, PROS1]	[ARSA, ARSB, ARSD, ARSE, ARSF, ARSG, ARSH, ARSI, ARSJ, ARSK, DHPS, DOHH, DPH1, DPH2, DPH3, DPH5, DPH6, DPH7, EEF2, EIF5A, EIF5A2, F10, F2, F7, F9, FURIN, GAS6, GGCX, PROC, PROS1, PROZ, STS, SUMF1, SUMF2, VKORC1]	TRUE
REACTOME:1072	Inactivation of APC/C via direct inhibition of the APC/C complex	0	[-1]	[None]	6	33.3333	0.0262294	1	{}	{}	[BUB1B, BUB3, CDC20, CDC27, UBE2D1, UBE2E1]	[ANAPC1, ANAPC10, ANAPC11, ANAPC2, ANAPC4, ANAPC5, ANAPC7, BUB1B, BUB3, CDC16, CDC20, CDC23, CDC26, CDC27, MAD2L1, UBE2C, UBE2D1, UBE2E1]	TRUE
REACTOME:1095	Activation of the pre-replicative complex	0	[-1]	[None]	7	24.1379	0.0863458	1	{}	{}	[CDC6, CDT1, DBF4, MCM10, MCM2, ORC1, POLE2]	[CDC45, CDC6, CDC7, CDK2, CDT1, DBF4, MCM10, MCM2, MCM3, MCM5, MCM6, MCM7, MCM8, ORC1, ORC2, ORC3, ORC4, ORC5, ORC6, POLA1, POLA2, POLE, POLE2, PRIM1, PRIM2, RPA1, RPA2, RPA3, RPA4]	TRUE
REACTOME:1100	Golgi Cisternae Pericentriolar Stack Reorganization	0	[-1]	[None]	4	28.5714	0.109015	1	{}	{}	[CCNB1, CCNB2, CDK1, PLK1]	[BLZF1, CCNB1, CCNB2, CDK1, GOLGA2, GORASP1, GORASP2, MAPK1, MAPK3, PLK1, RAB1A, RAB1B, RAB2A, USO1]	TRUE
REACTOME:1104	Base Excision Repair	0	[-1]	[None]	4	11.4286	0.714136	1	{}	{}	[FEN1, NEIL1, PCNA, POLE2]	[APEX1, FEN1, LIG1, LIG3, MBD4, MPG, MUTYH, NEIL1, NEIL2, NTHL1, OGG1, PARG, PARP1, PARP2, PCNA, PNKP, POLB, POLD1, POLD2, POLD3, POLD4, POLE, POLE2, RFC1, RFC2, RFC3, RFC4, RFC5, RPA1, RPA2, RPA3, SMUG1, TDG, UNG, XRCC1]	TRUE
REACTOME:1128	Resolution of AP sites via the multiple-nucleotide patch replacement pathway	0	[-1]	[None]	3	13.6364	0.586215	1	{}	{}	[FEN1, PCNA, POLE2]	[APEX1, FEN1, LIG1, PARG, PARP1, PARP2, PCNA, POLB, POLD1, POLD2, POLD3, POLD4, POLE, POLE2, RFC1, RFC2, RFC3, RFC4, RFC5, RPA1, RPA2, RPA3]	TRUE
REACTOME:1156	Orc1 removal from chromatin	0	[-1]	[None]	6	8.69565	0.918542	1	{}	{}	[CCNA2, CDC6, CDKN1A, CDT1, MCM2, ORC1]	[CCNA1, CCNA2, CDC6, CDK2, CDKN1A, CDKN1B, CDT1, FZR1, MCM2, MCM3, MCM5, MCM6, MCM7, MCM8, ORC1, ORC2, ORC3, ORC4, ORC5, ORC6, PSMA1, PSMA2, PSMA3, PSMA4, PSMA5, PSMA6, PSMA7, PSMA8, PSMB1, PSMB10, PSMB11, PSMB2, PSMB3, PSMB4, PSMB5, PSMB6, PSMB7, PSMB8, PSMB9, PSMC1, PSMC2, PSMC3, PSMC4, PSMC5, PSMC6, PSMD1, PSMD10, PSMD11, PSMD12, PSMD13, PSMD14, PSMD2, PSMD3, PSMD4, PSMD5, PSMD6, PSMD7, PSMD8,…	TRUE
REACTOME:1181	Association of licensing factors with the pre-replicative complex	0	[-1]	[None]	4	26.6667	0.13353	1	{}	{}	[CDC6, CDT1, GMNN, ORC1]	[CDC6, CDT1, E2F1, E2F2, E2F3, GMNN, ORC1, ORC2, ORC3, ORC4, ORC5, RPS27A, UBA52, UBB, UBC]	TRUE
REACTOME:1190	Triglyceride Biosynthesis	0	[-1]	[None]	8	17.7778	0.256068	1	{}	{}	[ACSL1, ACSL4, ACSL6, AGPAT6, AGPAT9, DGAT2, ELOVL7, GK]	[ACACA, ACLY, ACSL1, ACSL4, ACSL5, ACSL6, AGPAT1, AGPAT2, AGPAT3, AGPAT4, AGPAT5, AGPAT6, AGPAT9, DGAT1, DGAT2, ELOVL1, ELOVL2, ELOVL3, ELOVL4, ELOVL5, ELOVL6, ELOVL7, FASN, GK, GK2, GPAM, GPAT2, GPD1, GPD1L, HSD17B12, HSD17B3, LCLAT1, LPCAT1, LPCAT4, LPIN1, LPIN2, LPIN3, OLAH, PTPLA, PTPLAD1, PTPLAD2, PTPLB, SLC25A1, TECR, TECRL]	TRUE
REACTOME:1195	Insulin receptor signalling cascade	0	[-1]	[None]	11	11.7021	0.739851	1	{}	{}	[CDK1, FGF1, FGF22, FGF5, FGFR1, FGFR2, IRS2, KLB, SHC2, STRADB, TRIB3]	[AKT1S1, AKT2, CAB39, CAB39L, CDK1, CRK, DOK1, EEF2K, EIF4B, EIF4E, EIF4EBP1, EIF4G1, FGF1, FGF10, FGF16, FGF17, FGF18, FGF19, FGF2, FGF20, FGF22, FGF23, FGF3, FGF4, FGF5, FGF6, FGF7, FGF8, FGF9, FGFR1, FGFR2, FGFR3, FGFR4, FRS2, GAB1, GRB10, GRB2, HRAS, IL6, IL6R, IL6ST, INS, INSR, IRS1, IRS2, JAK1, JAK2, KL, KLB, KRAS, LOC101930123, MAP2K1, MAP2K2, MAPK1, MAPK3, MLST8, MTOR, NRAS, PDE3B, PDPK1,…	TRUE
REACTOME:1230	Platelet Adhesion to exposed collagen	0	[-1]	[None]	4	30.7692	0.0867535	1	{}	{}	[FCER1G, ITGA10, ITGB1, VWF]	[FCER1G, FYN, GP1BA, GP1BB, GP5, GP6, GP9, ITGA1, ITGA10, ITGA2, ITGB1, LYN, VWF]	TRUE
REACTOME:1275	Mitotic Anaphase	0	[-1]	[None]	31	18.0233	0.0546971	1	{}	{}	[BUB1, BUB1B, BUB3, CDC20, CDC27, CDCA5, CENPA, CENPE, CENPF, CENPI, CENPM, CENPN, ERCC6L, HDAC8, INCENP, KIF18A, KIF2C, LMNA, LMNB1, NUF2, PDS5A, PLK1, PTTG1, RAD21, RANBP2, SMC1A, SMC3, TMPO, UBE2D1, UBE2E1, ZW10]	[AHCTF1, ANAPC1, ANAPC10, ANAPC11, ANAPC2, ANAPC4, ANAPC5, ANAPC7, ANKLE2, APITD1, APITD1-CORT, AURKB, B9D2, BANF1, BIRC5, BUB1, BUB1B, BUB3, CASC5, CDC16, CDC20, CDC23, CDC26, CDC27, CDCA5, CDCA8, CENPA, CENPC, CENPE, CENPF, CENPH, CENPI, CENPK, CENPL, CENPM, CENPN, CENPO, CENPP, CENPQ, CENPT, CENPU, CKAP5, CLASP1, CLASP2, CLIP1, DSN1, EMD, ERCC6L, ESPL1, HDAC8, INCENP, ITGB3BP, KIF18A, KIF2A, K…	TRUE
REACTOME:1280	Response to elevated platelet cytosolic Ca2+	0	[-1]	[None]	16	19.0476	0.0949625	1	{}	{}	[CD36, CLU, EGF, F13A1, FIGF, IGF1, IGF2, PDGFB, PLEK, PROS1, SCG3, SERPINA1, SERPINF2, SERPING1, VEGFC, VWF]	[A2M, ABCC4, ACTN1, ACTN2, ACTN4, ALB, ALDOA, APOA1, APP, BRPF3, CALM1, CALM2, CALM3, CALU, CAP1, CD36, CD63, CD9, CFD, CFL1, CLU, EGF, F13A1, F5, F8, FGA, FGB, FGG, FIGF, FLNA, FN1, GAS6, HABP4, HGF, HRG, HSPA5, IGF1, IGF2, ITGA2B, ITGB3, KNG1, LAMP2, LEFTY2, MMRN1, PDGFA, PDGFB, PF4, PFN1, PLEK, PLG, PPBP, PPIA, PRKCA, PRKCB, PRKCG, PROS1, PSAP, SCG3, SELP, SERPINA1, SERPINE1, SERPINF2, SERPING…	TRUE
REACTOME:1309	RNA Polymerase I Transcription	0	[-1]	[None]	5	4.58716	0.999447	1	{}	{}	[ERCC6, H2AFX, H2AFZ, HDAC2, MNAT1]	[CBX3, CCNH, CD3EAP, CDK7, CHD3, CHD4, EHMT2, ERCC2, ERCC3, ERCC6, GATAD2A, GATAD2B, GTF2H1, GTF2H2, GTF2H2C, GTF2H3, GTF2H4, H2AFB1, H2AFX, H2AFZ, H3F3A, H3F3B, HDAC1, HDAC2, HIST1H2AB, HIST1H2AC, HIST1H2AD, HIST1H2AE, HIST1H2AJ, HIST1H2BA, HIST1H2BB, HIST1H2BC, HIST1H2BD, HIST1H2BE, HIST1H2BF, HIST1H2BG, HIST1H2BH, HIST1H2BI, HIST1H2BJ, HIST1H2BK, HIST1H2BL, HIST1H2BM, HIST1H2BN, HIST1H2BO, HIS…	TRUE
REACTOME:1319	Fatty Acyl-CoA Biosynthesis	0	[-1]	[None]	4	16.6667	0.409997	1	{}	{}	[ACSL1, ACSL4, ACSL6, ELOVL7]	[ACACA, ACLY, ACSL1, ACSL4, ACSL5, ACSL6, ELOVL1, ELOVL2, ELOVL3, ELOVL4, ELOVL5, ELOVL6, ELOVL7, FASN, HSD17B12, HSD17B3, OLAH, PTPLA, PTPLAD1, PTPLAD2, PTPLB, SLC25A1, TECR, TECRL]	TRUE
REACTOME:1321	E2F-enabled inhibition of pre-replication complex formation	0	[-1]	[None]	4	40	0.0353859	1	{}	{}	[CCNB1, CDC25A, CDK1, ORC1]	[CCNB1, CDC25A, CDK1, MCM8, ORC1, ORC2, ORC3, ORC4, ORC5, ORC6]	TRUE
REACTOME:1383	Glycolysis	0	[-1]	[None]	5	16.129	0.409597	1	{}	{}	[ENO3, PFKFB4, PFKP, PGAM1, PGAM2]	[ALDOA, ALDOB, ALDOC, ENO1, ENO2, ENO3, GAPDH, GAPDHS, GCK, GPI, HK1, HK2, HK3, PFKFB1, PFKFB2, PFKFB3, PFKFB4, PFKL, PFKM, PFKP, PGAM1, PGAM2, PGK1, PKLR, PKM, PPP2CA, PPP2CB, PPP2R1A, PPP2R1B, PPP2R5D, TPI1]	TRUE
WP:1403	AMPK signaling	0	[-1]	[None]	10	14.7059	0.437788	1	{}	{}	[CCNA2, CCNB1, CDKN1A, HMGCR, LIPE, PIK3CD, PIK3R3, PLCB1, SLC2A4, STRADB]	[ACACA, ACACB, ADIPOQ, ADIPOR1, ADIPOR2, ADRA1A, ADRA1B, AKT1, AKT2, CAB39, CAMKK1, CAMKK2, CCNA1, CCNA2, CCNB1, CDKN1A, CPT1A, CPT1B, CPT1C, CRTC2, EEF2, EEF2K, EIF4EBP1, ELAVL1, FASN, GYS1, GYS2, HMGCR, HNF4A, INS-IGF2, INSR, LEP, LEPR, LIPE, MEF2BNB, MTOR, PFKFB3, PIK3C3, PIK3CA, PIK3CB, PIK3CD, PIK3CG, PIK3R1, PIK3R2, PIK3R3, PLCB1, PPARGC1B, PRKAA1, PRKAA2, PRKAB1, PRKAB2, PRKACB, PRKACG, PR…	TRUE
WP:1433	NOD pathway	0	[-1]	[None]	10	25.641	0.0307598	1	{}	{}	[ACAP1, AIM2, CASP7, CHUK, IL18, MEFV, NLRC4, NLRP12, NLRP3, NOD2]	[AAMP, ACAP1, AIM2, CARD6, CARD8, CARD9, CASP1, CASP5, CASP7, CASP8, CASP9, CHUK, COPS6, DUOX2, ERBB2IP, HSP90AA1, IKBKB, IKBKG, IL18, IL1B, MEFV, NFKBIA, NLRC4, NLRP1, NLRP10, NLRP12, NLRP2, NLRP3, NLRP4, NLRP7, NOD1, NOD2, PRDM1, PYCARD, RAC1, RELA, RIPK2, SUGT1, XIAP]	TRUE
WP:1434	Osteopontin Signaling	0	[-1]	[None]	3	27.2727	0.177034	1	{}	{}	[CHUK, MMP9, PLAU]	[CHUK, IKBKB, MAP2K1, MAP3K14, MAPK1, MAPK3, MMP9, NFKB1, PLAU, RELA, SPP1]	TRUE
REACTOME:1439	Common Pathway of Fibrin Clot Formation	0	[-1]	[None]	5	22.7273	0.166318	1	{}	{}	[F10, F13A1, PROCR, PROS1, THBD]	[CD177, F10, F13A1, F13B, F2, F2R, F5, F8, FGA, FGB, FGG, PF4, PF4V1, PROC, PROCR, PROS1, PRTN3, SERPINA5, SERPINC1, SERPIND1, SERPINE2, THBD]	TRUE
WP:1449	Regulation of toll-like receptor signaling pathway	0	[-1]	[None]	23	15.9722	0.222227	1	{}	{}	[BTK, CCL5, CD14, CHUK, CXCL10, CXCL11, CXCL9, IL8, IRAK3, MAPK10, PIK3CD, PIK3R3, PIK3R5, PLK1, PTPN6, RNF216, SMAD6, SYK, TAB3, TLR4, TLR5, TMED7, TNFAIP3]	[100509672, 100509916, 100510195, AKT1, AKT2, AKT3, BTK, CASP8, CCL3, CCL4, CCL5, CD14, CD180, CD40, CD80, CD86, CHUK, CISH, CTNNAL1, CUEDC2, CXCL10, CXCL11, CXCL9, CYLD, FADD, FBXW5, FOS, IFNA1, IFNA10, IFNA13, IFNA14, IFNA16, IFNA17, IFNA2, IFNA21, IFNA4, IFNA5, IFNA6, IFNA7, IFNA8, IFNAR1, IFNAR2, IFNB1, IKBKB, IKBKE, IKBKG, IL12A, IL12B, IL1B, IL6, IL8, IRAK1, IRAK2, IRAK3, IRAK4, IRF3, IRF5,…	TRUE
WP:1471	TOR signaling	0	[-1]	[None]	3	8.82353	0.856216	1	{}	{}	[DDIT4L, FKBP1A, RRAGA]	[AKT1, AKT1S1, CDC42, DDIT4, DDIT4L, EIF4EBP1, FKBP1A, MAPKAP1, MLST8, MTOR, PRKAA1, PRKAA2, PRKAB1, PRKAB2, PRKAG1, PRKAG2, PRKAG3, PRKCA, PRR5, PRR5L, RAC1, RHEB, RICTOR, RPS6KB1, RPTOR, RRAGA, RRAGB, RRAGC, RRAGD, TSC1, TSC2, ULK1, ULK2, ULK3]	TRUE
REACTOME:1503	Ligand-dependent caspase activation	0	[-1]	[None]	4	23.5294	0.188274	1	{}	{}	[CD14, TLR4, TNFRSF10B, TNFSF10]	[CASP8, CD14, CFLAR, FADD, FAS, FASLG, LY96, RIPK1, TICAM1, TICAM2, TLR3, TLR4, TNFRSF10A, TNFRSF10B, TNFSF10, TRADD, TRAF2]	TRUE
REACTOME:1505	Integration of energy metabolism	0	[-1]	[None]	16	14.8148	0.385149	1	{}	{}	[ADCY4, CACNA1A, CACNA1D, CACNA2D2, CACNB2, GNA15, GNG3, GNG4, MLXIPL, PLCB1, PLCB2, PRKAR1A, PRKAR1B, RAPGEF3, STXBP1, TKT]	[ABCC8, ACACA, ACACB, ACLY, ADCY1, ADCY2, ADCY3, ADCY4, ADCY5, ADCY6, ADCY7, ADCY8, ADCY9, ADRA2A, ADRA2C, AGPAT1, AHCYL1, AKAP5, ARL2, ARL2BP, CACNA1A, CACNA1C, CACNA1D, CACNA1E, CACNA2D2, CACNB2, CACNB3, CHRM3, FASN, FFAR1, GCG, GCGR, GLP1R, GNA11, GNA14, GNA15, GNAI1, GNAI2, GNAQ, GNAS, GNB1, GNB2, GNB3, GNB4, GNB5, GNG10, GNG11, GNG12, GNG13, GNG2, GNG3, GNG4, GNG5, GNG7, GNG8, GNGT1, GNGT2, …	TRUE
REACTOME:1520	Gluconeogenesis	0	[-1]	[None]	5	16.129	0.409597	1	{}	{}	[ENO3, FBP1, GOT2, PGAM1, PGAM2]	[ALDOA, ALDOB, ALDOC, ENO1, ENO2, ENO3, FBP1, FBP2, GAPDH, GAPDHS, GOT1, GOT2, GPI, MDH1, MDH2, PC, PCK1, PCK2, PFKFB1, PGAM1, PGAM2, PGK1, PRKACA, PRKACB, PRKACG, SLC25A1, SLC25A10, SLC25A11, SLC25A12, SLC25A13, TPI1]	TRUE
WP:1530	miRNA regulation of DNA Damage Response	0	[-1]	[None]	15	20.8333	0.0549739	1	{}	{}	[CASP3, CCNB1, CCNB2, CCND1, CCND2, CDC25A, CDC25C, CDK1, CDKN1A, H2AFX, MRE11A, SFN, SMC1A, TNFRSF10B, TP53AIP1]	[651610, 651921, ABL1, APAF1, ATM, ATR, ATRIP, BAX, BBC3, BID, BRCA1, CASP3, CASP8, CASP9, CCNB1, CCNB2, CCNB3, CCND1, CCND2, CCND3, CCNE1, CCNE2, CCNG1, CDC20B, CDC25A, CDC25C, CDK1, CDK2, CDK4, CDK5, CDK6, CDKN1A, CDKN1B, CHEK1, CHEK2, CREB1, CYCS, DDB2, E2F1, FANCD2, FAS, GADD45A, GADD45B, GADD45G, H2AFX, HUS1B, MCM7, MDM2, MRE11A, MYC, NBN, PIDD, PMAIP1, PML, RAD1, RAD17, RAD50, RAD51, RAD52,…	TRUE
WP:1533	Vitamin B12 Metabolism	0	[-1]	[None]	7	13.4615	0.564651	1	{}	{}	[CCL5, LDLR, LRP2, MAT1A, SAA1, SAA2, SERPINA3]	[ABCA1, ALB, APOA1, APOB, APOE, CBS, CCL2, CCL5, CRP, CTH, CUBN, F2, F7, GIF, HBA1, HBA2, HBB, ICAM1, IFNG, IL1B, IL6, INS, INSR, LDLR, LRP2, MAT1A, MCEE, MMAB, MPO, MTHFR, MTR, MTRR, MUT, NFKB1, NFKB2, PLAT, PLG, RELA, SAA1, SAA2, SAA2-SAA4, SAA4, SCARB1, SERPINA3, SERPINE1, SHMT2, SOD1, SOD2, SOD3, TCN1, TCN2, TNF]	TRUE
REACTOME:1538	Cell Cycle Checkpoints	0	[-1]	[None]	19	15.3226	0.312068	1	{}	{}	[BUB1B, BUB3, CCNB1, CCNB2, CDC20, CDC25A, CDC25C, CDC27, CDC6, CDK1, CDKN1A, DBF4, MCM10, MCM2, ORC1, SFN, UBE2D1, UBE2E1, YWHAQ]	[ANAPC1, ANAPC10, ANAPC11, ANAPC2, ANAPC4, ANAPC5, ANAPC7, ATM, ATR, ATRIP, BUB1B, BUB3, CCNB1, CCNB2, CCNE1, CCNE2, CDC16, CDC20, CDC23, CDC25A, CDC25C, CDC26, CDC27, CDC45, CDC6, CDC7, CDK1, CDK2, CDKN1A, CDKN1B, CHEK1, CHEK2, CLSPN, DBF4, HUS1, MAD1L1, MAD2L1, MCM10, MCM2, MCM3, MCM5, MCM6, MCM7, MCM8, MDM2, ORC1, ORC2, ORC3, ORC4, ORC5, ORC6, PKMYT1, PSMA1, PSMA2, PSMA3, PSMA4, PSMA5, PSMA6, …	TRUE
WP:1539	Angiogenesis	0	[-1]	[None]	6	26.087	0.079521	1	{}	{}	[ANGPT1, FGFR2, HIF1A, MMP9, PDGFB, TEK]	[AKT1, ANGPT1, ARNT, CREBBP, FGF2, FGFR2, FLT1, HIF1A, KDR, MAPK1, MMP9, NOS3, PDGFB, PDGFRA, PIK3CA, PLCG1, PTK2, SMAD1, SRC, TEK, TIMP2, TIMP3, VEGFA]	TRUE
WP:1544	MicroRNAs in cardiomyocyte hypertrophy	0	[-1]	[None]	12	13.7931	0.515511	1	{}	{}	[CHUK, EGF, FGFR2, FZD1, IGF1, MAP2K5, MAPK4, NRG1, PIK3CD, PIK3R3, PLCB2, RCAN1]	[100509916, 100510195, AGT, AKT1, AKT2, CALM1, CALM2, CALM3, CAMK2D, CDK7, CDK9, CHUK, CISH, CTF1, CTNNB1, DVL1, EDN1, EGF, EIF2B5, FGF2, FGFR2, FZD1, FZD2, GATA4, GSK3B, HDAC4, HDAC5, HDAC7, HDAC9, IGF1, IGF1R, IKBKB, IKBKE, IKBKG, IL6ST, LIF, LRP5, LRP6, MAP2K1, MAP2K2, MAP2K3, MAP2K4, MAP2K5, MAP2K6, MAP2K7, MAP3K14, MAPK1, MAPK14, MAPK3, MAPK4, MAPK7, MAPK8, MTOR, MYEF2, MYLK, MYLK3, NFATC4, …	TRUE
WP:1545	miRNAs involved in DDR	0	[-1]	[None]	4	25	0.160042	1	{}	{}	[CCND1, CDC25A, CDKN1A, H2AFX]	[651610, ABL1, ATM, CCND1, CCND3, CCNE1, CDC25A, CDK6, CDKN1A, CDKN1B, CREB1, E2F1, H2AFX, MYC, RAD52, TP53]	TRUE
WP:1550	Proteins and DNA Sequences in Cardicac Structures	0	[-1]	[None]	5	18.5185	0.296507	1	{}	{}	[NFATC3, NKX2-5, PITX2, SMAD6, TBX1]	[ATP2A2, BMP2, FGF10, FGF8, GATA4, HAND1, HAND2, JAG1, MEF2C, NFATC1, NFATC2, NFATC3, NFATC4, NKX2-5, NOTCH1, PITX2, PTPN11, RUNX2, SHH, SMAD6, SMARCD3, SMYD1, TBX1, TBX2, TBX5, TFAP2B, TGFB1]	TRUE
REACTOME:1574	Cyclin E associated events during G1/S transition	0	[-1]	[None]	4	6.15385	0.981904	1	{}	{}	[CCNA2, CDC25A, CDKN1A, MNAT1]	[CCNA1, CCNA2, CCNE1, CCNE2, CCNH, CDC25A, CDK2, CDK7, CDKN1A, CDKN1B, CKS1B, CUL1, MAX, MNAT1, MYC, PKMYT1, PSMA1, PSMA2, PSMA3, PSMA4, PSMA5, PSMA6, PSMA7, PSMB1, PSMB10, PSMB2, PSMB3, PSMB4, PSMB5, PSMB6, PSMB7, PSMB8, PSMB9, PSMC1, PSMC2, PSMC3, PSMC4, PSMC5, PSMC6, PSMD1, PSMD10, PSMD11, PSMD12, PSMD13, PSMD14, PSMD2, PSMD3, PSMD4, PSMD5, PSMD6, PSMD7, PSMD8, PSMD9, PSME1, PSME2, PSME3, PSMF…	TRUE
WP:1584	Type II diabetes mellitus	0	[-1]	[None]	6	28.5714	0.0539235	1	{}	{}	[CACNA1A, GK, PIK3R5, PRKCZ, SLC2A4, SOCS4]	[ADIPOQ, CACNA1A, GK, IKBKB, INS-IGF2, INSR, IRS1, KCNJ11, MAFA, MAPK1, MAPK8, MTOR, PDX1, PIK3R5, PRKCD, PRKCZ, SLC2A2, SLC2A4, SOCS4, SURF1, TNF]	TRUE
REACTOME:1590	G1 Phase	0	[-1]	[None]	6	15	0.458812	1	{}	{}	[CCND1, CCND2, CDKN1A, CDKN2C, MNAT1, RBL1]	[CCND1, CCND2, CCND3, CCNH, CDK4, CDK6, CDK7, CDKN1A, CDKN1B, CDKN2A, CDKN2B, CDKN2C, CDKN2D, CKS1B, CUL1, E2F1, E2F2, E2F3, E2F4, E2F5, LOC102724991, LOC102725016, MNAT1, PPP2CA, PPP2CB, PPP2R1A, PPP2R1B, PPP2R2A, PPP2R3B, RB1, RBL1, RBL2, RPS27A, SKP1, SKP2, TFDP1, TFDP2, UBA52, UBB, UBC]	TRUE
WP:1591	Heart Development	0	[-1]	[None]	9	20.4545	0.130567	1	{}	{}	[BMP4, FOXC1, HEY2, NFATC3, NKX2-5, PITX2, SMAD4, TBX1, VEGFC]	[BHLHE40, BMP10, BMP2, BMP4, BMPR1A, BMPR2, CTNNB1, ERBB3, FGF10, FGF8, FOXA2, FOXC1, FOXC2, FOXH1, GATA4, GATA6, HAND1, HAND2, HEY1, HEY2, IRX4, ISL1, MAPK1, MEF2C, NFATC1, NFATC2, NFATC3, NFATC4, NKX2-5, NOTCH1, PITX2, PTPN11, SHH, SMAD1, SMAD4, SMYD1, SRF, TBX1, TBX2, TBX20, TBX5, VEGFA, VEGFB, VEGFC]	TRUE
WP:1601	Fluoropyrimidine Activity	0	[-1]	[None]	4	12.1212	0.668529	1	{}	{}	[ABCC3, DPYS, GGH, RRM2]	[ABCC3, ABCC4, ABCC5, ABCG2, CDA, CES1, CES2, CYP2A6, DHFR, DPYD, DPYS, ERCC2, FPGS, GGH, MTHFR, PPAT, RRM1, RRM2, SLC22A7, SLC29A1, SMUG1, TDG, TK1, TP53, TYMP, TYMS, UCK1, UCK2, UMPS, UPB1, UPP1, UPP2, XRCC3]	TRUE
WP:1604	Codeine and morphine metabolism	0	[-1]	[None]	3	37.5	0.0814072	1	{}	{}	[ABCC3, CYP2D6, UGT2B7]	[ABCB1, ABCC2, ABCC3, CYP2D6, CYP3A4, SLCO1B1, UGT1A1, UGT2B7]	TRUE
REACTOME:1619	Death Receptor Signalling	0	[-1]	[None]	3	14.2857	0.55333	1	{}	{}	[CASP10, TNFRSF10B, TNFSF10]	[ADAM17, BAG4, CASP10, CASP8, CFLAR, CYLD, FADD, FAS, FASLG, OTUD7B, RIPK1, TNF, TNFRSF10A, TNFRSF10B, TNFRSF1A, TNFSF10, TRADD, TRAF2, USP2, USP21, USP4]	TRUE
REACTOME:1628	Transcription-coupled NER (TC-NER)	0	[-1]	[None]	4	8.69565	0.885111	1	{}	{}	[ERCC6, MNAT1, PCNA, POLE2]	[APEX1, CCNH, CDK7, ERCC1, ERCC2, ERCC3, ERCC4, ERCC5, ERCC6, ERCC8, GTF2H1, GTF2H2, GTF2H2C, GTF2H3, GTF2H4, LIG1, MNAT1, PCNA, POLD1, POLD2, POLD3, POLD4, POLE, POLE2, POLR2A, POLR2B, POLR2C, POLR2D, POLR2E, POLR2F, POLR2G, POLR2H, POLR2I, POLR2J, POLR2K, POLR2L, RFC1, RFC2, RFC3, RFC4, RFC5, RPA1, RPA2, RPA3, TCEA1, XAB2]	TRUE
REACTOME:1655	RNA Polymerase II Transcription Pre-Initiation And Promoter Opening	0	[-1]	[None]	3	6.66667	0.953257	1	{}	{}	[GTF2A1, MNAT1, TAF5]	[AK6, CCNH, CDK7, ERCC2, ERCC3, GTF2A1, GTF2A2, GTF2B, GTF2E1, GTF2E2, GTF2F1, GTF2F2, GTF2H1, GTF2H2, GTF2H2C, GTF2H3, GTF2H4, MNAT1, POLR2A, POLR2B, POLR2C, POLR2D, POLR2E, POLR2F, POLR2G, POLR2H, POLR2I, POLR2J, POLR2K, POLR2L, TAF1, TAF10, TAF11, TAF12, TAF13, TAF1L, TAF2, TAF3, TAF4, TAF4B, TAF5, TAF6, TAF9, TAF9B, TBP]	TRUE
REACTOME:1665	Glucagon signaling in metabolic regulation	0	[-1]	[None]	5	15.1515	0.465593	1	{}	{}	[ADCY4, GNG3, GNG4, PRKAR1A, PRKAR1B]	[ADCY1, ADCY2, ADCY3, ADCY4, ADCY5, ADCY6, ADCY7, ADCY8, ADCY9, GCG, GCGR, GNAS, GNB1, GNB2, GNB3, GNB4, GNG10, GNG11, GNG12, GNG13, GNG2, GNG3, GNG4, GNG5, GNG7, GNG8, PRKACA, PRKACB, PRKACG, PRKAR1A, PRKAR1B, PRKAR2A, PRKAR2B]	TRUE
REACTOME:1695	GPVI-mediated activation cascade	0	[-1]	[None]	14	28.5714	0.00422775	1	{}	{}	[CSF2RA, FCER1G, IL2RB, IL2RG, IL3RA, LAT, LCK, PIK3CD, PIK3R3, PIK3R5, PIK3R6, PRKCZ, SYK, VAV3]	[AKT1, AKT2, AKT3, CDC42, CSF2, CSF2RA, CSF2RB, FCER1G, FYN, GAB2, GP6, GRB2, IL2, IL2RA, IL2RB, IL2RG, IL3, IL3RA, IL5, IL5RA, JAK1, JAK2, JAK3, LAT, LCK, LCP2, LYN, PDPK1, PIK3CA, PIK3CB, PIK3CD, PIK3CG, PIK3R1, PIK3R2, PIK3R3, PIK3R5, PIK3R6, PLCG2, PRKCZ, RAC1, RAC2, RHOA, RHOB, RHOG, SHC1, SYK, VAV1, VAV2, VAV3]	TRUE
REACTOME:1698	Metabolism of nucleotides	0	[-1]	[None]	10	12.8205	0.620159	1	{}	{}	[ADK, DCK, DPYS, GDA, GMPS, GPX1, NT5C1B, NT5E, RRM2, TXNRD1]	[ADA, ADAL, ADK, ADSL, ADSS, ADSSL1, AGXT2, AK1, AK2, AK5, AMPD1, AMPD2, AMPD3, APRT, ATIC, CAD, CAT, CDA, CMPK1, CTPS1, CTPS2, DCK, DCTD, DGUOK, DHODH, DPYD, DPYS, DTYMK, DUT, GART, GDA, GMPR, GMPR2, GMPS, GPX1, GSR, GUK1, HPRT1, IMPDH1, IMPDH2, ITPA, NME1, NME1-NME2, NME2, NME4, NT5C, NT5C1A, NT5C1B, NT5C2, NT5C3A, NT5E, NT5M, NUDT1, NUDT15, NUDT16, NUDT18, NUDT5, NUDT9, PAICS, PFAS, PNP, PPAT,…	TRUE
REACTOME:1725	M/G1 Transition	0	[-1]	[None]	8	9.87654	0.871908	1	{}	{}	[CDC6, CDT1, DBF4, GMNN, MCM10, MCM2, ORC1, POLE2]	[CDC45, CDC6, CDC7, CDK2, CDT1, DBF4, E2F1, E2F2, E2F3, GMNN, MCM10, MCM2, MCM3, MCM5, MCM6, MCM7, MCM8, ORC1, ORC2, ORC3, ORC4, ORC5, ORC6, POLA1, POLA2, POLE, POLE2, PRIM1, PRIM2, PSMA1, PSMA2, PSMA3, PSMA4, PSMA5, PSMA6, PSMA7, PSMA8, PSMB1, PSMB10, PSMB11, PSMB2, PSMB3, PSMB4, PSMB5, PSMB6, PSMB7, PSMB8, PSMB9, PSMC1, PSMC2, PSMC3, PSMC4, PSMC5, PSMC6, PSMD1, PSMD10, PSMD11, PSMD12, PSMD13, P…	TRUE
WP:1742	TP53 network	0	[-1]	[None]	3	15	0.518934	1	{}	{}	[CDKN1A, TNFSF10, TP73]	[651610, ABL1, ATM, BAX, BBC3, BCL2, BID, BOK, CDKN1A, CDKN2A, GADD45A, MDM2, MYC, OTX2, PMAIP1, SUMO1, TNFSF10, TP53, TP63, TP73]	TRUE
WP:1772	Apoptosis Modulation and Signaling	0	[-1]	[None]	9	11.1111	0.782358	1	{}	{}	[BLK, CASP10, CASP3, CASP7, IL1R1, TNFRSF10B, TNFRSF10D, TNFRSF25, TNFSF10]	[100289713, APAF1, BAD, BAG3, BAK1, BAX, BBC3, BCL2, BCL2A1, BCL2L1, BCL2L10, BCL2L11, BCL2L2, BID, BIK, BIRC2, BIRC3, BIRC5, BIRC6, BIRC7, BLK, BMF, BNIP3, BOK, CAPNS1, CASP10, CASP2, CASP3, CASP6, CASP7, CASP8, CASP9, CDKN2A, CFLAR, CRADD, CYCS, DAXX, DFFA, DFFB, DIABLO, ENDOG, FADD, FAS, FASLG, FOS, HN1, HRK, HTRA2, IKBKB, IL1R1, IL1R2, IRAK1, JUN, MADD, MAP3K14, MAP3K5, MAPK3, MAPK8, MCL1, MY…	TRUE
REACTOME:1783	G1/S Transition	0	[-1]	[None]	16	14.5455	0.414939	1	{}	{}	[CCNA2, CCNB1, CDC25A, CDC6, CDK1, CDKN1A, CDT1, DBF4, FBXO5, MCM10, MCM2, MNAT1, ORC1, PCNA, POLE2, RRM2]	[CCNA1, CCNA2, CCNB1, CCNE1, CCNE2, CCNH, CDC25A, CDC45, CDC6, CDC7, CDK1, CDK2, CDK7, CDKN1A, CDKN1B, CDT1, CKS1B, CUL1, DBF4, DHFR, E2F1, FBXO5, LOC102724991, LOC102725016, MAX, MCM10, MCM2, MCM3, MCM5, MCM6, MCM7, MCM8, MNAT1, MYC, ORC1, ORC2, ORC3, ORC4, ORC5, ORC6, PCNA, PKMYT1, POLA1, POLA2, POLE, POLE2, PPP2CA, PPP2CB, PPP2R1A, PPP2R1B, PPP2R3B, PRIM1, PRIM2, PSMA1, PSMA2, PSMA3, PSMA4, PS…	TRUE
REACTOME:1826	Nucleotide Excision Repair	0	[-1]	[None]	5	9.80392	0.836548	1	{}	{}	[ERCC6, MNAT1, PCNA, POLE2, RAD23B]	[APEX1, CCNH, CDK7, DDB1, DDB2, ERCC1, ERCC2, ERCC3, ERCC4, ERCC5, ERCC6, ERCC8, GTF2H1, GTF2H2, GTF2H2C, GTF2H3, GTF2H4, LIG1, MNAT1, PCNA, POLD1, POLD2, POLD3, POLD4, POLE, POLE2, POLR2A, POLR2B, POLR2C, POLR2D, POLR2E, POLR2F, POLR2G, POLR2H, POLR2I, POLR2J, POLR2K, POLR2L, RAD23B, RFC1, RFC2, RFC3, RFC4, RFC5, RPA1, RPA2, RPA3, TCEA1, XAB2, XPA, XPC]	TRUE
REACTOME:1846	G2/M DNA replication checkpoint	0	[-1]	[None]	3	60	0.0198578	1	{}	{}	[CCNB1, CCNB2, CDK1]	[CCNB1, CCNB2, CDK1, PKMYT1, WEE1]	TRUE
REACTOME:1851	RNA Polymerase II Transcription Initiation	0	[-1]	[None]	3	6.66667	0.953257	1	{}	{}	[GTF2A1, MNAT1, TAF5]	[AK6, CCNH, CDK7, ERCC2, ERCC3, GTF2A1, GTF2A2, GTF2B, GTF2E1, GTF2E2, GTF2F1, GTF2F2, GTF2H1, GTF2H2, GTF2H2C, GTF2H3, GTF2H4, MNAT1, POLR2A, POLR2B, POLR2C, POLR2D, POLR2E, POLR2F, POLR2G, POLR2H, POLR2I, POLR2J, POLR2K, POLR2L, TAF1, TAF10, TAF11, TAF12, TAF13, TAF1L, TAF2, TAF3, TAF4, TAF4B, TAF5, TAF6, TAF9, TAF9B, TBP]	TRUE
REACTOME:1859	Pentose phosphate pathway (hexose monophosphate shunt)	0	[-1]	[None]	3	42.8571	0.0564041	1	{}	{}	[G6PD, PGD, TKT]	[G6PD, PGD, PGLS, RPE, RPIA, TALDO1, TKT]	TRUE
REACTOME:1893	Resolution of Abasic Sites (AP sites)	0	[-1]	[None]	4	11.4286	0.714136	1	{}	{}	[FEN1, NEIL1, PCNA, POLE2]	[APEX1, FEN1, LIG1, LIG3, MBD4, MPG, MUTYH, NEIL1, NEIL2, NTHL1, OGG1, PARG, PARP1, PARP2, PCNA, PNKP, POLB, POLD1, POLD2, POLD3, POLD4, POLE, POLE2, RFC1, RFC2, RFC3, RFC4, RFC5, RPA1, RPA2, RPA3, SMUG1, TDG, UNG, XRCC1]	TRUE
REACTOME:1932	Mitotic Telophase/Cytokinesis	0	[-1]	[None]	6	42.8571	0.00682572	1	{}	{}	[KIF20A, PDS5A, PLK1, RAD21, SMC1A, SMC3]	[KIF20A, KIF23, MAU2, NIPBL, NUDC, PDS5A, PDS5B, PLK1, RAD21, SMC1A, SMC3, STAG1, STAG2, WAPAL]	TRUE
REACTOME:1946	PKA activation in glucagon signalling	0	[-1]	[None]	3	17.6471	0.408101	1	{}	{}	[ADCY4, PRKAR1A, PRKAR1B]	[ADCY1, ADCY2, ADCY3, ADCY4, ADCY5, ADCY6, ADCY7, ADCY8, ADCY9, GNAS, PRKACA, PRKACB, PRKACG, PRKAR1A, PRKAR1B, PRKAR2A, PRKAR2B]	TRUE
REACTOME:1949	CDT1 association with the CDC6:ORC:origin complex	0	[-1]	[None]	4	6.89655	0.963109	1	{}	{}	[CDC6, CDT1, GMNN, ORC1]	[CDC6, CDT1, GMNN, MCM8, ORC1, ORC2, ORC3, ORC4, ORC5, ORC6, PSMA1, PSMA2, PSMA3, PSMA4, PSMA5, PSMA6, PSMA7, PSMA8, PSMB1, PSMB10, PSMB11, PSMB2, PSMB3, PSMB4, PSMB5, PSMB6, PSMB7, PSMB8, PSMB9, PSMC1, PSMC2, PSMC3, PSMC4, PSMC5, PSMC6, PSMD1, PSMD10, PSMD11, PSMD12, PSMD13, PSMD14, PSMD2, PSMD3, PSMD4, PSMD5, PSMD6, PSMD7, PSMD8, PSMD9, PSME1, PSME2, PSME3, PSME4, PSMF1, RPS27A, UBA52, UBB, UBC]	TRUE
WP:1971	Integrated Cancer pathway	0	[-1]	[None]	8	21.6216	0.116856	1	{}	{}	[CASP3, CDC25A, CDC25B, CDK1, MRE11A, MSH2, NOXA1, PLK1]	[651610, 651921, AKT1, ATM, ATR, BAD, BARD1, BAX, BCL2, BLM, BRCA1, CASP3, CASP8, CASP9, CDC25A, CDC25B, CDK1, CDK2, CDK4, CHEK1, CHEK2, E2F1, JAK1, MDM2, MMP1, MRE11A, MSH2, MSH6, NOXA1, PLK1, PTEN, RAD50, RB1, SMAD2, SMAD3, STAT1, TP53]	TRUE
REACTOME:1974	RNA Polymerase I Promoter Clearance	0	[-1]	[None]	5	4.6729	0.999309	1	{}	{}	[ERCC6, H2AFX, H2AFZ, HDAC2, MNAT1]	[CCNH, CD3EAP, CDK7, CHD3, CHD4, EHMT2, ERCC2, ERCC3, ERCC6, GATAD2A, GATAD2B, GTF2H1, GTF2H2, GTF2H2C, GTF2H3, GTF2H4, H2AFB1, H2AFX, H2AFZ, H3F3A, H3F3B, HDAC1, HDAC2, HIST1H2AB, HIST1H2AC, HIST1H2AD, HIST1H2AE, HIST1H2AJ, HIST1H2BA, HIST1H2BB, HIST1H2BC, HIST1H2BD, HIST1H2BE, HIST1H2BF, HIST1H2BG, HIST1H2BH, HIST1H2BI, HIST1H2BJ, HIST1H2BK, HIST1H2BL, HIST1H2BM, HIST1H2BN, HIST1H2BO, HIST1H3A,…	TRUE
WP:1982	SREBP signalling	0	[-1]	[None]	5	20.8333	0.21568	1	{}	{}	[INSIG1, MBTPS2, SEC24A, SEC24B, SREBF2]	[CREB1, INS, INSIG1, INSIG2, KPNB1, MBTPS1, MBTPS2, NFYA, SAR1A, SAR1B, SCAP, SEC13, SEC23A, SEC23B, SEC24A, SEC24B, SEC24C, SEC24D, SEC31A, SEC31B, SP1, SREBF1, SREBF2, YY1]	TRUE
WP:1984	Integrated Breast Cancer Pathway	0	[-1]	[None]	19	12.1795	0.721064	1	{}	{}	[AQP7, AURKA, BRAF, CASP3, CCND1, CDC25A, CDC25B, CHUK, CYP19A1, HMGCR, MAP3K7CL, MRE11A, MSH2, NOXA1, PLK1, RRAS, SMAD4, SMAD6, TGFBR1]	[100289713, 100510503, 651610, 651921, ABL1, AHR, AKT1, ALKBH1, ANXA1, APOBEC3G, AQP7, AR, ARAF, ATF1, ATM, ATR, AURKA, BACH1, BAD, BAK1, BARD1, BAX, BCL2, BID, BLM, BMPR1A, BMPR2, BRAF, BRCA1, BRCA2, CASP3, CASP8, CASP9, CCNB1IP1, CCND1, CDC25A, CDC25B, CDC42, CDH1, CDK2, CDK4, CDK7, CERK, CHEK1, CHEK2, CHUK, CREB1, CSNK1D, CTNNB1, CYP19A1, DAG1, DCAKD, DHTKD1, E2F1, EDAR, EGFR, EP300, ERAL1, ES…	TRUE
REACTOME:1986	Eukaryotic Translation Termination	0	[-1]	[None]	4	4.65116	0.998171	1	{}	{}	[ETF1, RPL15, RPL26, RPS13]	[ETF1, FAU, GSPT2, LOC100288910, LOC101929876, LOC102724737, RPL10, RPL10A, RPL11, RPL12, RPL13, RPL13A, RPL14, RPL15, RPL17, RPL17-C18orf32, RPL18, RPL18A, RPL19, RPL21, RPL22, RPL23, RPL23A, RPL24, RPL26, RPL26L1, RPL27, RPL27A, RPL28, RPL29, RPL3, RPL30, RPL31, RPL32, RPL34, RPL35, RPL35A, RPL36, RPL36A, RPL37, RPL37A, RPL39, RPL3L, RPL4, RPL41, RPL5, RPL6, RPL7, RPL7A, RPL8, RPL9, RPLP0, RPLP…	TRUE
WP:1992	TarBasePathway	0	[-1]	[None]	4	30.7692	0.0867535	1	{}	{}	[ERG, IGF1, KCNE1, KCNQ1]	[ERG, GJA1, HAND2, HCN2, HCN4, HDAC4, IGF1, KCNE1, KCNJ2, KCNQ1, PTBP2, SRF, TMSB4X]	TRUE
WP:1993	angiogenesis overview	0	[-1]	[None]	12	18.4615	0.159666	1	{}	{}	[ANGPT1, APC, FGF1, FGFR1, MMP9, PIK3CD, PLA2G1B, PTK2B, ROBO4, SEMA4A, TEK, WAS]	[642132, AKT1, ANGPT1, APC, ATF2, BAD, BMX, CDC42, CRK, DAG1, DOK2, ELK1, F2, FGF1, FGFR1, FRS2, GRB14, GRB2, GRB7, IQGAP1, KDR, KRAS, MAP2K1, MAP2K4, MAP2K6, MAP3K7, MAPK1, MAPK11, MAPK14, MAPK8, MMP14, MMP2, MMP9, MTOR, NCK1, NOS3, NOX4, NRP1, PAK1, PDPK1, PIK3CD, PLA2G1B, PLCG1, PLXND1, PRKCA, PTK2B, PTPN11, PXN, RAC1, RAF1, ROBO1, ROBO4, SEMA3A, SEMA4A, SHB, SHC1, SLIT2, SOS1, SRC, TEK, TIMP2…	TRUE
WP:2001	Adipocyte TarBase	0	[-1]	[None]	5	26.3158	0.102462	1	{}	{}	[CEBPB, CYP1B1, FADS1, HIPK3, IGF2R]	[100505793, 653884, CAP1, CEBPB, CSRP1, CYP1B1, ELOVL5, FADS1, HIPK3, IGF2R, LPL, PHC2, PICALM, SMAD3, SRSF10, SRSF9, TGFBR2, TMED10, TMEM43]	TRUE
WP:2002	Epithelium TarBase	0	[-1]	[None]	35	12.4113	0.731738	1	{}	{}	[ACAA2, ANXA2, BCKDHB, CCND1, CEBPB, CLOCK, COL1A1, COL3A1, CYP1B1, FADS1, FAR1, G6PD, IDH1, IGF2R, ITGB4, KIT, MTPN, NT5E, PLK1, PODXL, PTPRF, PXDN, RAD23B, SLC1A4, SLC25A24, SLC38A1, SMC1A, TMED7, TNFRSF10B, TPM4, TPPP3, UBE2S, UBE4A, WDFY1, YWHAQ]	[100291405, 100505793, 652797, 653884, 732419, AARSD1, ABCF2, ACAA2, ACP2, ADAR, ADIPOR2, ADPGK, AMIGO2, ANKFY1, ANP32B, ANXA2, AP3D1, ARCN1, ARF4, ARFIP2, ARHGDIA, ARID1A, ATAD3B, ATG3, ATG9A, ATP2A2, ATP6V0E1, ATRX, AURKB, BACE1, BACH1, BCKDHB, BCL6, BRI3BP, BRPF3, C1QBP, CA12, CALCOCO2, CAND1, CAPG, CCND1, CCNG1, CD164, CDCP1, CDIPT, CDK5RAP1, CDK5RAP3, CDK6, CDKN1B, CDKN1C, CDKN2A, CEBPB, CEP…	TRUE
WP:2003	Leukocyte TarBase	0	[-1]	[None]	19	14.0741	0.460169	1	{}	{}	[ACAA2, ANXA2, CEBPB, FADS1, FMNL2, G6PD, HMGA1, IDH1, IGF2R, PRSS21, SEC24A, SLC1A4, SLC7A11, SLC7A6, TBCA, USP1, WDFY1, YWHAQ, ZEB1]	[100133898, 100505793, 100509419, 100510581, 652797, 653884, ACAA2, ACP2, ADAR, ADIPOR2, ADPGK, ANAPC1, ANAPC1P1, ANPEP, ANXA2, AP3D1, ARCN1, ARF4, ARHGDIA, ARID4B, ATP2A2, ATP6V0A1, ATP6V0E1, ATP6V1F, BCL2, BCL6, BRPF3, C1orf56, CA12, CAP1, CAPG, CD164, CDCP1, CDIPT, CDK5RAP1, CDK5RAP3, CDK6, CEBPB, CHORDC1, CORO1C, CSRP1, CTNNB1, CTSC, DCAF7, DDX5, DNAJB1, FADS1, FMNL2, FRG1, G6PD, GAK, GNA13, …	TRUE
WP:2004	Lymphocyte TarBase	0	[-1]	[None]	56	13.1148	0.616041	1	{}	{}	[ABHD10, ACAA2, ANXA2, AP3B1, AXL, BCKDHB, CCND1, CDKAL1, CDKN1A, CEBPB, CLOCK, CXCL12, CYP1B1, ERG, FADS1, FADS2, FAR1, FMNL2, G6PD, HIPK3, HMGA1, IDH1, IGF2BP1, IGF2R, KCNQ1, KIT, MEOX2, MTPN, NT5E, PANX1, PLK1, PTPRF, PXDN, RAD23B, RBM19, SEC24A, SLC1A4, SLC25A24, SLC38A1, SLC4A7, SLC7A6, SMC1A, STRN, TBCA, TMED7, TNFRSF10B, TPM4, TPPP3, TTK, UAP1, UBE2S, UBE4A, USP1, WDFY1, YWHAQ, ZEB1]	[100133898, 100291405, 100505793, 100509419, 100509672, 100510581, 652797, 653884, 732419, AARSD1, ABCF2, ABCG2, ABHD10, ABHD11, ACAA2, ACP2, ADAR, ADIPOR2, ADPGK, AGO3, AKAP8, AMIGO2, ANAPC1, ANAPC1P1, ANKFY1, ANP32B, ANPEP, ANXA2, AP2A1, AP3B1, AP3D1, ARCN1, ARF4, ARFIP1, ARFIP2, ARHGDIA, ARID1A, ARID2, ARID4B, ARL10, ASH2L, ATAD3B, ATAT1, ATG3, ATG9A, ATP2A2, ATP6V0A1, ATP6V0E1, ATP6V1C1, ATP6…	TRUE
WP:2005	Muscle cell TarBase	0	[-1]	[None]	55	15.9884	0.0996683	1	{}	{}	[ABHD10, ACAA2, AP3B1, AXL, CCND1, CDKAL1, CDKN1A, CEBPB, CLOCK, COL1A1, COL3A1, CXCL12, CYP1B1, ERG, FADS2, FAR1, FMNL2, G6PD, HIPK3, HMGA1, IGF2BP1, IGF2R, ITGB4, KCNQ1, KIT, MTPN, NT5E, PANX1, PLK1, PODXL, PTPRF, PXDN, RAD23B, SEC24A, SLC1A4, SLC25A24, SLC38A1, SLC4A7, SLC7A11, SLC7A6, SMC1A, STRN, TBCA, TMED7, TNFRSF10B, TPM4, TPPP3, TTK, UAP1, UBE4A, USP1, VSNL1, WDFY1, YWHAQ, ZEB1]	[100133898, 100291405, 100505793, 100509419, 100509672, 100510581, 652797, 653884, 732419, AARSD1, ABCG2, ABHD10, ACAA2, ACP2, ACVR1B, ADAR, ADIPOR2, AGO3, AMIGO2, ANAPC1, ANAPC1P1, ANKFY1, ANP32B, ANPEP, AP3B1, AP3D1, ARCN1, ARF4, ARHGDIA, ARID1A, ARID4B, ASH2L, ATAD3B, ATG9A, ATP2A2, ATP6V0A1, ATP6V0E1, ATP6V1C1, ATRX, AXL, BACE1, BACH1, BCL2, BET1, BRPF3, C1QBP, CA12, CACNA2D1, CALCOCO2, CAMTA…	TRUE
WP:2006	Squamous cell TarBase	0	[-1]	[None]	15	12	0.727614	1	{}	{}	[ACAA2, ANXA2, AXL, ERG, FMNL2, HMGA1, IDH1, MTPN, PODXL, PXDN, SLC38A1, TBCA, TMED7, TNFRSF10B, YWHAQ]	[652797, ACAA2, ADAR, ADIPOR2, AKAP8, ANP32B, ANPEP, ANXA2, AP2A1, AP3D1, ARCN1, ARF4, ARFIP1, ATP2A2, ATP6V0E1, ATP6V1C1, ATP6V1F, ATRX, AXL, BET1, CBFB, CHMP2A, COMMD9, CPNE8, CSDE1, CTDSP1, CUL4B, DHX40, DHX57, DNAJB1, E2F3, ELOVL5, ERG, FAM96A, FBXW11, FGF2, FMNL2, FNDC3A, FNDC3B, GALNT1, GALNT7, GAS2L1, GFPT1, GNAI2, GOLGA7, GYS1, HES1, HMGA1, HMGA1P8, HMOX1, HNRNPM, HOXA7, HSD17B12, IDH1, K…	TRUE
WP:2007	iron metabolism in placenta	0	[-1]	[None]	3	25	0.213725	1	{}	{}	[ACO1, HEPHL1, SLC40A1]	[ACO1, FTH1, HAMP, HEPHL1, IREB2, MCOLN1, SLC11A2, SLC40A1, STEAP3, TF, TFR2, TFRC]	TRUE
KEGG:02010	ABC transporters	0	[-1]	[None]	12	27.2727	0.0115642	1	{}	{}	[ABCA10, ABCA13, ABCA3, ABCA6, ABCA8, ABCA9, ABCB10, ABCC11, ABCC3, ABCC6, ABCC9, ABCG1]	[ABCA1, ABCA10, ABCA12, ABCA13, ABCA2, ABCA3, ABCA4, ABCA5, ABCA6, ABCA7, ABCA8, ABCA9, ABCB1, ABCB10, ABCB11, ABCB4, ABCB5, ABCB6, ABCB7, ABCB8, ABCB9, ABCC1, ABCC10, ABCC11, ABCC12, ABCC2, ABCC3, ABCC4, ABCC5, ABCC6, ABCC8, ABCC9, ABCD1, ABCD2, ABCD3, ABCD4, ABCG1, ABCG2, ABCG4, ABCG5, ABCG8, CFTR, TAP1, TAP2]	TRUE
WP:2011	SREBF and miR33 in cholesterol and lipid homeostasis	0	[-1]	[None]	5	31.25	0.0539925	1	{}	{}	[HMGCR, HMGCS1, LDLR, SCD, SREBF2]	[ABCA1, FASN, HMGCR, HMGCS1, LDLR, MED15, MTOR, NR1H3, PPARA, PPARGC1A, PRKAA1, SCD, SIRT1, SIRT6, SREBF1, SREBF2]	TRUE
WP:2012	miRs in Muscle Cell Differentiation	0	[-1]	[None]	5	16.6667	0.381248	1	{}	{}	[ELSPBP1, PRKAR1A, PRKAR1B, PRKCZ, PRKD3]	[ELSPBP1, EZH2, ID2, MEF2A, MEF2B, MEF2BNB-MEF2B, MEF2C, MEF2D, MYF5, MYOD1, PAX7, PRKACA, PRKACB, PRKACG, PRKAR1A, PRKAR1B, PRKAR2A, PRKAR2B, PRKCA, PRKCB, PRKCD, PRKCE, PRKCG, PRKCH, PRKCI, PRKCQ, PRKCZ, PRKD1, PRKD3, SRF]	TRUE
REACTOME:2014	Synthesis of DNA	0	[-1]	[None]	9	9.375	0.915385	1	{}	{}	[CCNA2, CDC6, CDKN1A, CDT1, FEN1, MCM2, ORC1, PCNA, POLE2]	[APEX1, CCNA1, CCNA2, CDC45, CDC6, CDK2, CDKN1A, CDKN1B, CDT1, DNA2, FEN1, FZR1, GINS1, GINS2, GINS4, LIG1, MCM2, MCM3, MCM5, MCM6, MCM7, MCM8, ORC1, ORC2, ORC3, ORC4, ORC5, ORC6, PCNA, POLA1, POLA2, POLD1, POLD2, POLD3, POLD4, POLE, POLE2, PRIM1, PRIM2, PSMA1, PSMA2, PSMA3, PSMA4, PSMA5, PSMA6, PSMA7, PSMA8, PSMB1, PSMB10, PSMB11, PSMB2, PSMB3, PSMB4, PSMB5, PSMB6, PSMB7, PSMB8, PSMB9, PSMC1, PS…	TRUE
WP:2018	RANKL/RANK Signaling Pathway	0	[-1]	[None]	5	9.25926	0.871106	1	{}	{}	[CBL, CHUK, MITF, SPI1, SYK]	[ACP5, AKT1, AKT2, CALCR, CBL, CDC42, CHUK, CTSK, FHL2, FOS, GAB2, ICAM1, IKBKB, IKBKG, JUN, LYN, MAP2K1, MAP2K6, MAP2K7, MAP3K7, MAPK1, MAPK14, MAPK3, MAPK8, MAPK9, MITF, MTOR, NFATC1, NFKB1, NFKB2, NFKBIA, PAPSS2, PIK3R1, PIK3R2, PLCG1, PTK2, RAC1, RELA, RELB, SPI1, SQSTM1, SRC, SYK, TAB1, TAB2, TNFRSF11A, TNFRSF11B, TNFSF11, TRAF1, TRAF2, TRAF3, TRAF5, TRAF6, VCAM1]	TRUE
WP:2032	TSH signaling pathway	0	[-1]	[None]	5	7.24638	0.96521	1	{}	{}	[BRAF, GNAO1, PLCB1, RAP1B, TSHR]	[100508643, 100509916, 100510068, 100510195, ADCY2, ADCY3, AKT1, APEX1, BRAF, CCND3, CCNE1, CDK2, CDK4, CDKN1B, CGA, CREB1, E2F1, FOS, GNA12, GNA13, GNAI1, GNAI2, GNAI3, GNAO1, GNAQ, GNAS, GNB1, GNG2, HRAS, IGF1R, JAK1, JAK2, JUN, KCNIP3, MAP2K1, MAP2K3, MAP2K6, MAPK1, MAPK14, MAPK3, MTOR, MYC, MYL12B, PAX8, PDE4D, PDPK1, PIK3CA, PIK3R1, PIK3R2, PLCB1, PLD1, RAF1, RALGDS, RAP1A, RAP1B, RAP1GAP, R…	TRUE
WP:2034	Leptin signaling pathway	0	[-1]	[None]	6	9.83606	0.84933	1	{}	{}	[CCND1, CFL2, CHUK, IL1RN, SOCS2, SOCS3]	[ACACA, AKT1, BAX, BCL2L1, CCND1, CDC42, CFL2, CHUK, CISH, CREB1, ELK1, ERBB2, ESR1, FOXO1, FYN, GRB2, HRAS, IKBKB, IKBKG, IL1B, IL1RN, IRS1, JAK1, JAK2, KHDRBS1, KPNA4, LEP, LEPR, MAP2K1, MAP2K2, MAPK1, MAPK14, MAPK3, MAPK8, MTOR, NCOA1, NFKB1, PDE3B, PIK3R1, PIK3R2, PLCG1, PTPN1, PTPN11, RAC1, RAF1, REL, RELA, RHOA, RPS6, RPS6KB1, SH2B1, SHC1, SOCS2, SOCS3, SOCS7, SOS1, SP1, SRC, STAT1, STAT3, …	TRUE
WP:2036	TWEAK Signaling Pathway	0	[-1]	[None]	7	16.6667	0.336387	1	{}	{}	[CASP3, CASP7, CCL5, CD163, CHUK, MMP9, TNFRSF25]	[AKT1, AKT2, BIRC2, CASP3, CASP7, CASP8, CCL2, CCL5, CD163, CHUK, CTNNB1, FADD, GSK3B, HDAC1, IKBKB, IL6, JUN, MAP3K7, MAPK1, MAPK14, MAPK3, MAPK8, MAPK9, MMP9, NFKB1, NFKB2, NFKBIA, NFKBIB, RAC1, RAF1, RELA, RELB, RIPK1, SHH, TNFRSF12A, TNFRSF25, TNFSF12, TNFSF12-TNFSF13, TRAF1, TRAF2, TRAF3, TRAF5]	TRUE
WP:2037	Prolactin Signaling Pathway	0	[-1]	[None]	8	10.5263	0.822655	1	{}	{}	[CASP3, CBL, IRS2, ITGB1, RPS6KA2, SOCS2, SOCS3, ZAP70]	[100293160, AGAP2, AKT1, CASP3, CBL, CISH, CTSD, EIF4EBP1, ELK1, ERBB2, FLNA, FOS, FYN, GAB2, GRB2, GSK3B, HRAS, IRF1, IRS1, IRS2, ITGB1, JAK1, JAK2, JUN, MAP2K1, MAP2K2, MAPK1, MAPK14, MAPK3, MAPK8, MAPK9, MTOR, MYC, NEK3, NFKB1, NFKBIA, NFKBIB, NOS2, PAK1, PIAS3, PIK3CA, PIK3CB, PIK3CG, PIK3R1, PIK3R2, PPIA, PPIB, PRL, PRLR, PTK2, PTPN1, PTPN11, PXN, RAC1, RAF1, RELA, RPS6, RPS6KA2, RPS6KB1, SH…	TRUE
REACTOME:2051	Formation of Fibrin Clot (Clotting Cascade)	0	[-1]	[None]	8	20.5128	0.147015	1	{}	{}	[F10, F13A1, F3, PROCR, PROS1, SERPING1, THBD, VWF]	[A2M, C1QBP, CD177, F10, F11, F12, F13A1, F13B, F2, F2R, F3, F5, F7, F8, F9, FGA, FGB, FGG, GP1BA, GP1BB, GP5, GP9, KLKB1, KNG1, PF4, PF4V1, PRCP, PROC, PROCR, PROS1, PRTN3, SERPINA5, SERPINC1, SERPIND1, SERPINE2, SERPING1, TFPI, THBD, VWF]	TRUE
REACTOME:2054	Double-Strand Break Repair	0	[-1]	[None]	4	17.3913	0.377611	1	{}	{}	[H2AFX, LIG4, MRE11A, XRCC4]	[APEX1, ATM, BRCA1, BRCA2, BRIP1, H2AFX, LIG1, LIG4, MDC1, MRE11A, NBN, PRKDC, RAD50, RAD51, RAD52, RPA1, RPA2, RPA3, TDP1, TP53BP1, XRCC4, XRCC5, XRCC6]	TRUE
WP:2059	Alzheimers Disease	0	[-1]	[None]	13	15.8537	0.310506	1	{}	{}	[APBB1, CACNA1D, CACNA1F, CALML5, CASP3, CASP7, CHP2, IDE, MME, PLCB1, PLCB2, PLCB4, SNCA]	[100510228, 100510450, 100510514, ADAM10, ADAM17, APAF1, APBB1, APH1A, APOE, APP, ATF6, ATP2A1, ATP2A2, ATP2A3, BACE1, BAD, BID, CACNA1C, CACNA1D, CACNA1F, CACNA1S, CALM1, CALM2, CALM3, CALML3, CALML5, CAPN1, CAPN2, CASP12, CASP3, CASP7, CASP8, CASP9, CDK5, CDK5R1, CHP1, CHP2, CYCS, EIF2AK3, ERN1, FADD, FAS, GAPDH, GNAQ, GRIN1, GRIN2A, GRIN2B, GRIN2C, GRIN2D, GSK3B, HSD17B10, IDE, IL1B, ITPR1, IT…	TRUE
WP:2064	Neural Crest Differentiation	0	[-1]	[None]	21	23.0769	0.00865708	1	{}	{}	[BMP4, BMP7, CDH6, DLL4, DLX5, ETS1, FGFR1, FGFR2, FZD3, HDAC2, HDAC8, HEY2, ITGB1, LHX1, LHX2, MITF, SNAI1, SNAI2, SOX9, TWIST1, ZIC1]	[ASCL1, AXIN1, AXIN2, BMP4, BMP7, CDH1, CDH2, CDH6, CDH7, COL11A2, COL2A1, CTBP2, CTNNB1, DCT, DLL1, DLL3, DLL4, DLX5, DVL1, DVL2, DVL3, ETS1, FGF19, FGF2, FGF8, FGFR1, FGFR2, FGFR3, FOXD3, FZD3, GBX2, GFAP, GJB1, GSK3B, HDAC1, HDAC10, HDAC11, HDAC2, HDAC3, HDAC4, HDAC5, HDAC6, HDAC7, HDAC8, HDAC9, HES1, HES5, HEY2, ID1, ISL1, ITGB1, LHX1, LHX2, MBP, MIA, MITF, MPZ, MSX1, MSX2, MYB, MYC, NEUROG1,…	TRUE
REACTOME:2071	Pyruvate metabolism	0	[-1]	[None]	3	13.6364	0.586215	1	{}	{}	[DLAT, PDK3, SLC16A3]	[BSG, DLAT, DLD, LDHA, LDHB, MPC1, MPC2, PDHA1, PDHB, PDHX, PDK1, PDK2, PDK3, PDK4, PDP1, PDP2, PDPR, PPARD, RXRA, SLC16A1, SLC16A3, SLC16A8]	TRUE
REACTOME:2086	Purine catabolism	0	[-1]	[None]	4	40	0.0353859	1	{}	{}	[GDA, GPX1, NT5C1B, NT5E]	[CAT, GDA, GPX1, NT5C, NT5C1A, NT5C1B, NT5C2, NT5E, PNP, XDH]	TRUE
REACTOME:2089	RNA Polymerase II Promoter Escape	0	[-1]	[None]	3	6.66667	0.953257	1	{}	{}	[GTF2A1, MNAT1, TAF5]	[AK6, CCNH, CDK7, ERCC2, ERCC3, GTF2A1, GTF2A2, GTF2B, GTF2E1, GTF2E2, GTF2F1, GTF2F2, GTF2H1, GTF2H2, GTF2H2C, GTF2H3, GTF2H4, MNAT1, POLR2A, POLR2B, POLR2C, POLR2D, POLR2E, POLR2F, POLR2G, POLR2H, POLR2I, POLR2J, POLR2K, POLR2L, TAF1, TAF10, TAF11, TAF12, TAF13, TAF1L, TAF2, TAF3, TAF4, TAF4B, TAF5, TAF6, TAF9, TAF9B, TBP]	TRUE
REACTOME:2137	Mitotic Spindle Checkpoint	0	[-1]	[None]	6	31.5789	0.0340761	1	{}	{}	[BUB1B, BUB3, CDC20, CDC27, UBE2D1, UBE2E1]	[ANAPC1, ANAPC10, ANAPC11, ANAPC2, ANAPC4, ANAPC5, ANAPC7, BUB1B, BUB3, CDC16, CDC20, CDC23, CDC26, CDC27, MAD1L1, MAD2L1, UBE2C, UBE2D1, UBE2E1]	TRUE
REACTOME:2148	Switching of origins to a post-replicative state	0	[-1]	[None]	6	8.69565	0.918542	1	{}	{}	[CCNA2, CDC6, CDKN1A, CDT1, MCM2, ORC1]	[CCNA1, CCNA2, CDC6, CDK2, CDKN1A, CDKN1B, CDT1, FZR1, MCM2, MCM3, MCM5, MCM6, MCM7, MCM8, ORC1, ORC2, ORC3, ORC4, ORC5, ORC6, PSMA1, PSMA2, PSMA3, PSMA4, PSMA5, PSMA6, PSMA7, PSMA8, PSMB1, PSMB10, PSMB11, PSMB2, PSMB3, PSMB4, PSMB5, PSMB6, PSMB7, PSMB8, PSMB9, PSMC1, PSMC2, PSMC3, PSMC4, PSMC5, PSMC6, PSMD1, PSMD10, PSMD11, PSMD12, PSMD13, PSMD14, PSMD2, PSMD3, PSMD4, PSMD5, PSMD6, PSMD7, PSMD8,…	TRUE
REACTOME:2174	DNA Damage Bypass	0	[-1]	[None]	5	11.1111	0.744991	1	{}	{}	[DTL, PCNA, POLE2, RCHY1, USP1]	[CUL4A, CUL4B, DDB1, DTL, ISG15, KIAA0101, NPLOC4, PCNA, POLD1, POLD2, POLD3, POLD4, POLE, POLE2, POLH, POLI, POLK, RAD18, RBX1, RCHY1, REV1, REV3L, RFC1, RFC2, RFC3, RFC4, RFC5, RPA1, RPA2, RPA3, RPS27A, SPRTN, TRIM25, UBA52, UBA7, UBB, UBC, UBE2B, UBE2L6, UFD1L, USP1, USP10, USP43, VCP, ZBTB32]	TRUE
REACTOME:2198	Translesion synthesis by Y family DNA polymerases bypasses lesions on DNA template	0	[-1]	[None]	3	8.33333	0.881754	1	{}	{}	[PCNA, POLE2, RCHY1]	[ISG15, KIAA0101, NPLOC4, PCNA, POLD1, POLD2, POLD3, POLD4, POLE, POLE2, POLH, POLI, POLK, RCHY1, REV1, REV3L, RFC1, RFC2, RFC3, RFC4, RFC5, RPA1, RPA2, RPA3, RPS27A, SPRTN, TRIM25, UBA52, UBA7, UBB, UBC, UBE2L6, UFD1L, USP10, USP43, VCP]	TRUE
REACTOME:2202	Effects of PIP2 hydrolysis	0	[-1]	[None]	5	20	0.241896	1	{}	{}	[DGKB, DGKH, MGLL, RASGRP1, RASGRP2]	[DAGLA, DAGLB, DGKA, DGKB, DGKD, DGKE, DGKG, DGKH, DGKI, DGKK, DGKQ, DGKZ, ITPR1, ITPR2, ITPR3, MGLL, PRKCD, PRKCE, PRKCH, PRKCQ, RASGRP1, RASGRP2, TRPC3, TRPC6, TRPC7]	TRUE
REACTOME:2203	G2/M Transition	0	[-1]	[None]	21	18.4211	0.0834041	1	{}	{}	[ACTR1A, AKAP9, AURKA, CCNA2, CCNB1, CCNB2, CDC25A, CDC25B, CDC25C, CDK1, CDK11A, CDK11B, CENPF, CEP78, FOXM1, MNAT1, NEDD1, NEK2, PLK1, PLK4, TUBB4B]	[ACTR1A, AJUBA, AKAP9, AURKA, BORA, BTRC, CCNA1, CCNA2, CCNB1, CCNB2, CCNH, CCP110, CDC25A, CDC25B, CDC25C, CDK1, CDK11A, CDK11B, CDK2, CDK5RAP2, CDK7, CENPF, CENPJ, CEP131, CEP135, CEP152, CEP164, CEP192, CEP250, CEP290, CEP41, CEP57, CEP63, CEP70, CEP72, CEP76, CEP78, CETN2, CKAP5, CLASP1, CNTRL, CSNK1D, CSNK1E, CUL1, DCTN1, DCTN2, DCTN3, DYNC1H1, DYNC1I2, DYNLL1, EP300, FBXW11, FGFR1OP, FOXM1,…	TRUE
REACTOME:2243	Assembly of the pre-replicative complex	0	[-1]	[None]	5	7.57576	0.954144	1	{}	{}	[CDC6, CDT1, GMNN, MCM2, ORC1]	[CDC6, CDT1, E2F1, E2F2, E2F3, GMNN, MCM2, MCM3, MCM5, MCM6, MCM7, MCM8, ORC1, ORC2, ORC3, ORC4, ORC5, ORC6, PSMA1, PSMA2, PSMA3, PSMA4, PSMA5, PSMA6, PSMA7, PSMA8, PSMB1, PSMB10, PSMB11, PSMB2, PSMB3, PSMB4, PSMB5, PSMB6, PSMB7, PSMB8, PSMB9, PSMC1, PSMC2, PSMC3, PSMC4, PSMC5, PSMC6, PSMD1, PSMD10, PSMD11, PSMD12, PSMD13, PSMD14, PSMD2, PSMD3, PSMD4, PSMD5, PSMD6, PSMD7, PSMD8, PSMD9, PSME1, PSM…	TRUE
REACTOME:2253	Global Genomic NER (GG-NER)	0	[-1]	[None]	4	11.4286	0.714136	1	{}	{}	[MNAT1, PCNA, POLE2, RAD23B]	[APEX1, CCNH, CDK7, DDB1, DDB2, ERCC1, ERCC2, ERCC3, ERCC4, ERCC5, GTF2H1, GTF2H2, GTF2H2C, GTF2H3, GTF2H4, LIG1, MNAT1, PCNA, POLD1, POLD2, POLD3, POLD4, POLE, POLE2, RAD23B, RFC1, RFC2, RFC3, RFC4, RFC5, RPA1, RPA2, RPA3, XPA, XPC]	TRUE
KEGG:03015	mRNA surveillance pathway	0	[-1]	[None]	6	6.59341	0.988269	1	{}	{}	[ETF1, NXF3, PABPC1L, PPP2R2B, SMG6, SSU72]	[ACIN1, ALYREF, BCL2L2-PABPN1, CASC3, CLP1, CPSF1, CPSF2, CPSF3, CPSF4, CPSF6, CPSF7, CSTF1, CSTF2, CSTF2T, CSTF3, DAZAP1, DDX39B, EIF4A3, ETF1, FIP1L1, GSPT1, GSPT2, HBS1L, MAGOH, MAGOHB, MSI1, MSI2, NCBP1, NCBP2, NUDT21, NXF1, NXF2, NXF2B, NXF3, NXF5, NXT1, NXT2, PABPC1, PABPC1L, PABPC1L2A, PABPC1L2B, PABPC3, PABPC4, PABPC4L, PABPC5, PABPN1, PABPN1L, PAPOLA, PAPOLB, PAPOLG, PCF11, PELO, PNN, PP…	TRUE
KEGG:03018	RNA degradation	0	[-1]	[None]	7	9.09091	0.910051	1	{}	{}	[BTG3, CNOT6L, ENO3, PABPC1L, PARN, PFKP, TTC37]	[BTG1, BTG2, BTG3, BTG4, C1D, CNOT1, CNOT10, CNOT2, CNOT3, CNOT4, CNOT6, CNOT6L, CNOT7, CNOT8, DCP1A, DCP1B, DCP2, DCPS, DDX6, DHX36, DIS3, DIS3L, EDC3, EDC4, ENO1, ENO2, ENO3, EXOSC1, EXOSC10, EXOSC2, EXOSC3, EXOSC4, EXOSC5, EXOSC6, EXOSC7, EXOSC8, EXOSC9, HSPA9, HSPD1, LSM1, LSM2, LSM3, LSM4, LSM5, LSM6, LSM7, LSM8, MPHOSPH6, NUDT16, PABPC1, PABPC1L, PABPC1L2A, PABPC1L2B, PABPC3, PABPC4, PABPC4…	TRUE
KEGG:03022	Basal transcription factors	0	[-1]	[None]	4	8.88889	0.874448	1	{}	{}	[GTF2A1, GTF2A1L, MNAT1, TAF5]	[CCNH, CDK7, ERCC2, ERCC3, GTF2A1, GTF2A1L, GTF2A2, GTF2B, GTF2E1, GTF2E2, GTF2F1, GTF2F2, GTF2H1, GTF2H2, GTF2H2C, GTF2H2D, GTF2H3, GTF2H4, GTF2H5, GTF2I, GTF2IRD1, MNAT1, TAF1, TAF10, TAF11, TAF12, TAF13, TAF15, TAF1L, TAF2, TAF3, TAF4, TAF4B, TAF5, TAF5L, TAF6, TAF6L, TAF7, TAF7L, TAF8, TAF9, TAF9B, TBP, TBPL1, TBPL2]	TRUE
KEGG:03030	DNA replication	0	[-1]	[None]	4	11.1111	0.73514	1	{}	{}	[FEN1, MCM2, PCNA, POLE2]	[DNA2, FEN1, LIG1, MCM2, MCM3, MCM4, MCM5, MCM6, MCM7, PCNA, POLA1, POLA2, POLD1, POLD2, POLD3, POLD4, POLE, POLE2, POLE3, POLE4, PRIM1, PRIM2, RFC1, RFC2, RFC3, RFC4, RFC5, RNASEH1, RNASEH2A, RNASEH2B, RNASEH2C, RPA1, RPA2, RPA3, RPA4, SSBP1]	TRUE
KEGG:03320	PPAR signaling pathway	0	[-1]	[None]	10	14.4928	0.456905	1	{}	{}	[ACSL1, ACSL4, ACSL6, AQP7, CD36, FADS2, GK, ILK, SCD, SLC27A2]	[ACAA1, ACADL, ACADM, ACOX1, ACOX2, ACOX3, ACSBG1, ACSBG2, ACSL1, ACSL3, ACSL4, ACSL5, ACSL6, ADIPOQ, ANGPTL4, APOA1, APOA2, APOA5, APOC3, AQP7, CD36, CPT1A, CPT1B, CPT1C, CPT2, CYP27A1, CYP7A1, CYP8B1, DBI, EHHADH, FABP1, FABP2, FABP3, FABP4, FABP5, FABP6, FABP7, FADS2, GK, GK2, HMGCS2, ILK, LPL, ME1, MMP1, NR1H3, OLR1, PCK1, PCK2, PDPK1, PLIN1, PLTP, PPARA, PPARD, PPARG, RXRA, RXRB, RXRG, SCD, …	TRUE
KEGG:03410	Base excision repair	0	[-1]	[None]	6	18.1818	0.281859	1	{}	{}	[FEN1, NEIL1, NEIL3, PARP4, PCNA, POLE2]	[APEX1, APEX2, FEN1, HMGB1, LIG1, LIG3, MBD4, MPG, MUTYH, NEIL1, NEIL2, NEIL3, NTHL1, OGG1, PARP1, PARP2, PARP3, PARP4, PCNA, POLB, POLD1, POLD2, POLD3, POLD4, POLE, POLE2, POLE3, POLE4, POLL, SMUG1, TDG, UNG, XRCC1]	TRUE
KEGG:03420	Nucleotide excision repair	0	[-1]	[None]	5	10.6383	0.779072	1	{}	{}	[ERCC6, MNAT1, PCNA, POLE2, RAD23B]	[BIVM-ERCC5, CCNH, CDK7, CETN2, CUL4A, CUL4B, DDB1, DDB2, ERCC1, ERCC2, ERCC3, ERCC4, ERCC5, ERCC6, ERCC8, GTF2H1, GTF2H2, GTF2H2C, GTF2H2D, GTF2H3, GTF2H4, GTF2H5, LIG1, MNAT1, PCNA, POLD1, POLD2, POLD3, POLD4, POLE, POLE2, POLE3, POLE4, RAD23A, RAD23B, RBX1, RFC1, RFC2, RFC3, RFC4, RFC5, RPA1, RPA2, RPA3, RPA4, XPA, XPC]	TRUE
KEGG:03450	Non-homologous end-joining	0	[-1]	[None]	4	30.7692	0.0867535	1	{}	{}	[FEN1, LIG4, MRE11A, XRCC4]	[DCLRE1C, DNTT, FEN1, LIG4, MRE11A, NHEJ1, POLL, POLM, PRKDC, RAD50, XRCC4, XRCC5, XRCC6]	TRUE
KEGG:03460	Fanconi anemia pathway	0	[-1]	[None]	5	9.43396	0.860341	1	{}	{}	[FANCC, RMI1, RMI2, UBE2T, USP1]	[APITD1, ATR, ATRIP, BLM, BRCA1, BRCA2, BRIP1, C17orf70, C19orf40, EME1, EME2, ERCC1, ERCC4, FAN1, FANCA, FANCB, FANCC, FANCD2, FANCE, FANCF, FANCG, FANCI, FANCL, FANCM, HES1, MLH1, MUS81, PALB2, PMS2, POLH, POLI, POLK, POLN, RAD51, RAD51C, REV1, REV3L, RMI1, RMI2, RPA1, RPA2, RPA3, RPA4, SLX1A, SLX1B, SLX4, STRA13, TELO2, TOP3A, TOP3B, UBE2T, USP1, WDR48]	TRUE
KEGG:04010	MAPK signaling pathway	0	[-1]	[None]	45	17.5097	0.0382916	1	{}	{}	[BRAF, CACNA1A, CACNA1B, CACNA1D, CACNA1F, CACNA1H, CACNA2D2, CACNB2, CASP3, CD14, CDC25B, CHUK, DUSP4, DUSP5, EGF, FGF1, FGF13, FGF22, FGF5, FGFR1, FGFR2, HSPA8, IL1R1, MAP2K5, MAP3K2, MAP4K1, MAPK10, MECOM, MRAS, NFATC3, NTRK2, PDGFB, PDGFRB, PLA2G4E, PPP5D1, RAP1B, RASGRF2, RASGRP1, RASGRP2, RASGRP4, RPS6KA2, RRAS, SOS2, STK3, TGFBR1]	[AKT1, AKT2, AKT3, ARRB1, ARRB2, ATF2, ATF4, BDNF, BRAF, CACNA1A, CACNA1B, CACNA1C, CACNA1D, CACNA1E, CACNA1F, CACNA1G, CACNA1H, CACNA1I, CACNA1S, CACNA2D1, CACNA2D2, CACNA2D3, CACNA2D4, CACNB1, CACNB2, CACNB3, CACNB4, CACNG1, CACNG2, CACNG3, CACNG4, CACNG5, CACNG6, CACNG7, CACNG8, CASP3, CD14, CDC25B, CDC42, CHUK, CRK, CRKL, DAXX, DDIT3, DUSP1, DUSP10, DUSP16, DUSP2, DUSP3, DUSP4, DUSP5, DUSP6, …	TRUE
KEGG:04012	ErbB signaling pathway	0	[-1]	[None]	14	16.092	0.281235	1	{}	{}	[ABL2, BRAF, CAMK2A, CBL, CDKN1A, EGF, EREG, MAPK10, NRG1, PIK3CD, PIK3R3, PIK3R5, SHC2, SOS2]	[ABL1, ABL2, AKT1, AKT2, AKT3, ARAF, AREG, BAD, BRAF, BTC, CAMK2A, CAMK2B, CAMK2D, CAMK2G, CBL, CBLB, CBLC, CDKN1A, CDKN1B, CRK, CRKL, EGF, EGFR, EIF4EBP1, ELK1, ERBB2, ERBB3, ERBB4, EREG, GAB1, GRB2, GSK3B, HBEGF, HRAS, JUN, KRAS, MAP2K1, MAP2K2, MAP2K4, MAP2K7, MAPK1, MAPK10, MAPK3, MAPK8, MAPK9, MTOR, MYC, NCK1, NCK2, NRAS, NRG1, NRG2, NRG3, NRG4, PAK1, PAK2, PAK3, PAK4, PAK6, PAK7, PIK3CA, PI…	TRUE
KEGG:04020	Calcium signaling pathway	0	[-1]	[None]	30	16.6667	0.127455	1	{}	{}	[ADCY4, ADORA2B, BDKRB2, CACNA1A, CACNA1B, CACNA1D, CACNA1F, CACNA1H, CALML5, CAMK2A, CYSLTR2, GNA15, HRH1, HTR2C, HTR7, PDE1A, PDGFRB, PLCB1, PLCB2, PLCB4, PLCD3, PLCE1, PTAFR, PTGER1, PTGER3, PTK2B, SPHK1, TACR1, TNNC1, VDAC2]	[ADCY1, ADCY2, ADCY3, ADCY4, ADCY7, ADCY8, ADCY9, ADORA2A, ADORA2B, ADRA1A, ADRA1B, ADRA1D, ADRB1, ADRB2, ADRB3, AGTR1, ATP2A1, ATP2A2, ATP2A3, ATP2B1, ATP2B2, ATP2B3, ATP2B4, AVPR1A, AVPR1B, BDKRB1, BDKRB2, CACNA1A, CACNA1B, CACNA1C, CACNA1D, CACNA1E, CACNA1F, CACNA1G, CACNA1H, CACNA1I, CACNA1S, CALM1, CALM2, CALM3, CALML3, CALML5, CALML6, CAMK2A, CAMK2B, CAMK2D, CAMK2G, CAMK4, CCKAR, CCKBR, CD3…	TRUE
KEGG:04022	cGMP-PKG signaling pathway	0	[-1]	[None]	25	14.9701	0.319883	1	{}	{}	[ADCY4, ADORA3, ATP1A3, BDKRB2, CACNA1D, CACNA1F, CALML5, CREB3L1, GUCY1A2, GUCY1A3, GUCY1B3, IRS2, KCNJ8, KCNMB4, MRVI1, NFATC3, OPRD1, PDE2A, PIK3CD, PIK3R3, PIK3R5, PLCB1, PLCB2, PLCB4, VDAC2]	[ADCY1, ADCY2, ADCY3, ADCY4, ADCY5, ADCY6, ADCY7, ADCY8, ADCY9, ADORA1, ADORA3, ADRA1A, ADRA1B, ADRA1D, ADRA2A, ADRA2B, ADRA2C, ADRB1, ADRB2, ADRB3, AGTR1, AKT1, AKT2, AKT3, ATF2, ATF4, ATF6B, ATP1A1, ATP1A2, ATP1A3, ATP1A4, ATP1B1, ATP1B2, ATP1B3, ATP1B4, ATP2A1, ATP2A2, ATP2A3, ATP2B1, ATP2B2, ATP2B3, ATP2B4, BAD, BDKRB2, CACNA1C, CACNA1D, CACNA1F, CACNA1S, CALM1, CALM2, CALM3, CALML3, CALML5, …	TRUE
KEGG:04024	cAMP signaling pathway	0	[-1]	[None]	25	12.5	0.692854	1	{}	{}	[ADCY4, ARAP3, ATP1A3, BRAF, CACNA1D, CACNA1F, CALML5, CAMK2A, CREB3L1, FFAR2, HCAR3, LIPE, MAPK10, PIK3CD, PIK3R3, PIK3R5, PLCE1, PPP1R1B, PTGER3, RAP1B, RAPGEF3, RRAS, SOX9, TSHR, VAV3]	[ABCC4, ACOX1, ACOX3, ADCY1, ADCY10, ADCY2, ADCY3, ADCY4, ADCY5, ADCY6, ADCY7, ADCY8, ADCY9, ADCYAP1R1, ADORA1, ADORA2A, ADRB1, ADRB2, AKT1, AKT2, AKT3, AMH, ARAP3, ATP1A1, ATP1A2, ATP1A3, ATP1A4, ATP1B1, ATP1B2, ATP1B3, ATP1B4, ATP2A2, ATP2B1, ATP2B2, ATP2B3, ATP2B4, BAD, BDNF, BRAF, CACNA1C, CACNA1D, CACNA1F, CACNA1S, CALM1, CALM2, CALM3, CALML3, CALML5, CALML6, CAMK2A, CAMK2B, CAMK2D, CAMK2G, …	TRUE
KEGG:04062	Chemokine signaling pathway	0	[-1]	[None]	40	21.164	0.00223106	1	{}	{}	[ADCY4, BRAF, CCL5, CCR6, CHUK, CXCL1, CXCL10, CXCL11, CXCL12, CXCL14, CXCL16, CXCL2, CXCL5, CXCL9, CXCR3, CXCR4, CXCR6, ELMO1, FGR, GNG3, GNG4, HCK, IL8, ITK, NCF1, PIK3CD, PIK3R3, PIK3R5, PLCB1, PLCB2, PLCB4, PREX1, PRKCZ, PTK2B, RAP1B, RASGRP2, SHC2, SOS2, VAV3, WAS]	[ADCY1, ADCY2, ADCY3, ADCY4, ADCY5, ADCY6, ADCY7, ADCY8, ADCY9, ADRBK1, ADRBK2, AKT1, AKT2, AKT3, ARRB1, ARRB2, BCAR1, BRAF, CCL1, CCL11, CCL13, CCL14, CCL15, CCL16, CCL17, CCL18, CCL19, CCL2, CCL20, CCL21, CCL22, CCL23, CCL24, CCL25, CCL26, CCL27, CCL28, CCL3, CCL3L1, CCL3L3, CCL4, CCL4L1, CCL4L2, CCL5, CCL7, CCL8, CCR1, CCR10, CCR2, CCR3, CCR4, CCR5, CCR6, CCR7, CCR8, CCR9, CDC42, CHUK, CRK, CR…	TRUE
KEGG:04064	NF-kappa B signaling pathway	0	[-1]	[None]	19	20.8791	0.033059	1	{}	{}	[BTK, CD14, CHUK, CXCL12, CXCL2, IL1R1, IL8, LAT, LCK, LTB, MALT1, PLAU, PTGS2, SYK, TAB3, TLR4, TNFAIP3, TNFSF14, ZAP70]	[ATM, BCL10, BCL2, BCL2A1, BCL2L1, BIRC2, BIRC3, BLNK, BTK, CARD11, CCL13, CCL19, CCL21, CCL4, CCL4L1, CCL4L2, CD14, CD40, CD40LG, CFLAR, CHUK, CSNK2A1, CSNK2A2, CSNK2B, CXCL12, CXCL2, DDX58, ERC1, GADD45B, ICAM1, IKBKB, IKBKG, IL1B, IL1R1, IL8, IRAK1, IRAK4, LAT, LBP, LCK, LTA, LTB, LTBR, LY96, LYN, MALT1, MAP3K14, MAP3K7, MYD88, NFKB1, NFKB2, NFKBIA, PARP1, PIAS4, PIDD, PLAU, PLCG1, PLCG2, PRKC…	TRUE
KEGG:04066	HIF-1 signaling pathway	0	[-1]	[None]	14	13.5922	0.532866	1	{}	{}	[ANGPT1, CAMK2A, CDKN1A, CUL2, EGF, ENO3, HIF1A, IGF1, NOX1, PIK3CD, PIK3R3, PIK3R5, TEK, TLR4]	[AKT1, AKT2, AKT3, ALDOA, ANGPT1, ANGPT2, ANGPT4, ARNT, BCL2, CAMK2A, CAMK2B, CAMK2D, CAMK2G, CDKN1A, CDKN1B, CREBBP, CUL2, CYBB, EDN1, EGF, EGFR, EGLN1, EGLN2, EGLN3, EIF4E, EIF4E1B, EIF4E2, EIF4EBP1, ENO1, ENO2, ENO3, EP300, EPO, ERBB2, FLT1, GAPDH, HIF1A, HK1, HK2, HK3, HKDC1, HMOX1, IFNG, IFNGR1, IFNGR2, IGF1, IGF1R, IL6, IL6R, INS, INSR, LDHA, LTBR, MAP2K1, MAP2K2, MAPK1, MAPK3, MKNK1, MKNK2…	TRUE
KEGG:04068	FoxO signaling pathway	0	[-1]	[None]	28	20.8955	0.011286	1	{}	{}	[BRAF, CCNB1, CCNB2, CCND1, CCND2, CDKN1A, CHUK, EGF, IGF1, IL10, IL7R, IRS2, MAPK10, PIK3CD, PIK3R3, PIK3R5, PLK1, PLK4, S1PR1, S1PR4, SETD7, SGK1, SGK2, SLC2A4, SMAD4, SOS2, TGFBR1, TNFSF10]	[AGAP2, AKT1, AKT2, AKT3, ARAF, ATG12, ATM, BCL2L11, BCL6, BNIP3, BRAF, C8orf44-SGK3, CAT, CCNB1, CCNB2, CCNB3, CCND1, CCND2, CCNG2, CDK2, CDKN1A, CDKN1B, CDKN2B, CDKN2D, CHUK, CREBBP, CSNK1E, EGF, EGFR, EP300, FASLG, FBXO25, FBXO32, FOXG1, FOXO1, FOXO3, FOXO4, FOXO6, G6PC, G6PC2, G6PC3, GABARAP, GABARAPL1, GABARAPL2, GADD45A, GADD45B, GADD45G, GRB2, GRM1, HOMER1, HOMER2, HOMER3, HRAS, IGF1, IGF1…	TRUE
KEGG:04070	Phosphatidylinositol signaling system	0	[-1]	[None]	14	17.0732	0.210699	1	{}	{}	[CALML5, DGKB, DGKH, INPP5D, PIK3C2A, PIK3CD, PIK3R3, PIK3R5, PIP5K1B, PLCB1, PLCB2, PLCB4, PLCD3, PLCE1]	[CALM1, CALM2, CALM3, CALML3, CALML5, CALML6, CDIPT, CDS1, CDS2, DGKA, DGKB, DGKD, DGKE, DGKG, DGKH, DGKI, DGKK, DGKQ, DGKZ, IMPA1, IMPA2, IMPAD1, INPP1, INPP4A, INPP4B, INPP5A, INPP5B, INPP5D, INPP5E, INPP5J, INPP5K, INPPL1, IPPK, ITPK1, ITPKA, ITPKB, ITPKC, ITPR1, ITPR2, ITPR3, MTM1, OCRL, PI4K2A, PI4K2B, PI4KA, PI4KB, PIK3C2A, PIK3C2B, PIK3C2G, PIK3C3, PIK3CA, PIK3CB, PIK3CD, PIK3CG, PIK3R1, P…	TRUE
KEGG:04071	Sphingolipid signaling pathway	0	[-1]	[None]	20	16.6667	0.185468	1	{}	{}	[ADORA3, ASAH2, BDKRB2, FCER1G, MAPK10, OPRD1, PIK3CD, PIK3R3, PIK3R5, PLCB1, PLCB2, PLCB4, PPP2R2B, PRKCZ, S1PR1, S1PR3, S1PR4, SGMS1, SGPP1, SPHK1]	[ABCC1, ACER1, ACER2, ADORA1, ADORA3, AKT1, AKT2, AKT3, ASAH1, ASAH2, BAX, BCL2, BDKRB2, BID, CERS1, CERS2, CERS3, CERS4, CERS5, CERS6, CTSD, DEGS1, DEGS2, FCER1A, FCER1G, FYN, GAB2, GNA12, GNA13, GNAI1, GNAI2, GNAI3, GNAQ, HRAS, KRAS, MAP2K1, MAP2K2, MAP3K5, MAPK1, MAPK10, MAPK11, MAPK12, MAPK13, MAPK14, MAPK3, MAPK8, MAPK9, MS4A2, NFKB1, NOS3, NRAS, NSMAF, OPRD1, PDPK1, PIK3CA, PIK3CB, PIK3CD, …	TRUE
KEGG:04080	Neuroactive ligand-receptor interaction	0	[-1]	[None]	38	13.8182	0.46493	1	{}	{}	[ADORA2B, ADORA3, AVPR2, BDKRB2, C5AR1, CALCRL, CHRNA1, CNR2, CYSLTR2, F2RL1, GABRB1, GABRP, GLRA2, GPR83, GRID1, GRM7, GRM8, HRH1, HRH4, HTR2C, HTR7, LPAR1, MC1R, NMUR1, OPRD1, OPRK1, P2RY1, P2RY2, PTAFR, PTGER1, PTGER3, PTH1R, S1PR1, S1PR3, S1PR4, TACR1, TSHR, VIPR1]	[ADCYAP1R1, ADORA1, ADORA2A, ADORA2B, ADORA3, ADRA1A, ADRA1B, ADRA1D, ADRA2A, ADRA2B, ADRA2C, ADRB1, ADRB2, ADRB3, AGTR1, AGTR2, APLNR, AVPR1A, AVPR1B, AVPR2, BDKRB1, BDKRB2, BRS3, C3AR1, C5AR1, CALCR, CALCRL, CCKAR, CCKBR, CGA, CHRM1, CHRM2, CHRM3, CHRM4, CHRM5, CHRNA1, CHRNA10, CHRNA2, CHRNA3, CHRNA4, CHRNA5, CHRNA6, CHRNA7, CHRNA9, CHRNB1, CHRNB2, CHRNB3, CHRNB4, CHRND, CHRNE, CHRNG, CNR1, CNR…	TRUE
KEGG:04114	Oocyte meiosis	0	[-1]	[None]	23	20.354	0.0270688	1	{}	{}	[ADCY4, AURKA, BUB1, CALML5, CAMK2A, CCNB1, CCNB2, CDC20, CDC25C, CDC27, CDK1, CPEB2, FBXO5, IGF1, PLK1, PTTG1, REC8, RPS6KA2, SLK, SMC1A, SMC3, STAG3, YWHAQ]	[ADCY1, ADCY2, ADCY3, ADCY4, ADCY5, ADCY6, ADCY7, ADCY8, ADCY9, ANAPC1, ANAPC10, ANAPC11, ANAPC13, ANAPC2, ANAPC4, ANAPC5, ANAPC7, AR, AURKA, BTRC, BUB1, CALM1, CALM2, CALM3, CALML3, CALML5, CALML6, CAMK2A, CAMK2B, CAMK2D, CAMK2G, CCNB1, CCNB2, CCNE1, CCNE2, CDC16, CDC20, CDC23, CDC25C, CDC26, CDC27, CDK1, CDK2, CPEB1, CPEB2, CPEB3, CPEB4, CUL1, ESPL1, FBXO43, FBXO5, FBXW11, IGF1, IGF1R, INS, ITP…	TRUE
KEGG:04120	Ubiquitin mediated proteolysis	0	[-1]	[None]	13	9.48905	0.940123	1	{}	{}	[CBL, CDC20, CDC27, CUL2, PARK2, RCHY1, SOCS3, TRIM32, UBE2D1, UBE2E1, UBE2J1, UBE2S, UBE4A]	[AIRE, ANAPC1, ANAPC10, ANAPC11, ANAPC13, ANAPC2, ANAPC4, ANAPC5, ANAPC7, BIRC2, BIRC3, BIRC6, BIRC7, BIRC8, BRCA1, BTRC, CBL, CBLB, CBLC, CDC16, CDC20, CDC23, CDC26, CDC27, CDC34, CUL1, CUL2, CUL3, CUL4A, CUL4B, CUL5, CUL7, DDB1, DDB2, DET1, ERCC8, FANCL, FBXO2, FBXO4, FBXW11, FBXW7, FBXW8, FZR1, HERC1, HERC2, HERC3, HERC4, HUWE1, ITCH, KEAP1, KLHL13, KLHL9, MAP3K1, MDM2, MGRN1, MID1, NEDD4, NED…	TRUE
KEGG:04141	Protein processing in endoplasmic reticulum	0	[-1]	[None]	14	8.28402	0.987185	1	{}	{}	[DNAJC1, EDEM1, HSPA8, MAPK10, MBTPS2, PARK2, RAD23B, SEC24A, SEC24B, SIL1, UBE2D1, UBE2E1, UBE2J1, UBQLN1]	[AMFR, ATF4, ATF6, ATF6B, ATXN3, ATXN3L, BAG1, BAG2, BAK1, BAX, BCAP31, BCL2, CALR, CANX, CAPN1, CAPN2, CASP12, CKAP4, CRYAA, CRYAB, CUL1, DAD1, DDIT3, DDOST, DERL1, DERL2, DERL3, DNAJA1, DNAJA2, DNAJB1, DNAJB11, DNAJB12, DNAJB2, DNAJC1, DNAJC10, DNAJC3, DNAJC5, DNAJC5B, DNAJC5G, EDEM1, EDEM2, EDEM3, EIF2AK1, EIF2AK2, EIF2AK3, EIF2AK4, EIF2S1, ERLEC1, ERN1, ERO1L, ERO1LB, ERP29, FBXO2, FBXO6, GAN…	TRUE
KEGG:04142	Lysosome	0	[-1]	[None]	10	8.19672	0.974882	1	{}	{}	[AP3B1, AP3B2, CTSW, GLA, GNPTAB, IGF2R, LAMP3, LAPTM5, SLC11A1, SORT1]	[ABCA2, ABCB9, ACP2, ACP5, AGA, AP1B1, AP1G1, AP1G2, AP1M1, AP1M2, AP1S1, AP1S2, AP1S3, AP3B1, AP3B2, AP3D1, AP3M1, AP3M2, AP3S1, AP3S2, AP4B1, AP4E1, AP4M1, AP4S1, ARSA, ARSB, ARSG, ASAH1, ATP6AP1, ATP6V0A1, ATP6V0A2, ATP6V0A4, ATP6V0B, ATP6V0C, ATP6V0D1, ATP6V0D2, ATP6V1H, CD164, CD63, CD68, CLN3, CLN5, CLTA, CLTB, CLTC, CLTCL1, CTNS, CTSA, CTSB, CTSC, CTSD, CTSE, CTSF, CTSG, CTSH, CTSK, CTSL, …	TRUE
KEGG:04144	Endocytosis	0	[-1]	[None]	33	15.493	0.220824	1	{}	{}	[ACAP1, AGAP1, AP2B1, ARAP3, CBL, CSF1R, CXCR4, CYTH4, DAB2, EEA1, EGF, FGFR2, HLA-B, HLA-C, HLA-F, HSPA8, IL2RB, IL2RG, IQSEC3, KIT, LDLR, MVB12B, PIP5K1B, PIP5KL1, PRKCZ, RAB11FIP2, RAB5B, SH3GL3, SMAD6, SMAP1, STAM, TGFBR1, ZFYVE16]	[ACAP1, ACAP2, ACAP3, ADRB1, ADRB2, ADRB3, ADRBK1, ADRBK2, AGAP1, AGAP2, AGAP3, AP2A1, AP2A2, AP2B1, AP2M1, AP2S1, ARAP1, ARAP2, ARAP3, ARF1, ARF3, ARF5, ARF6, ARFGAP1, ARFGAP2, ARFGAP3, ARFGEF1, ARFGEF2, ARRB1, ARRB2, ASAP1, ASAP2, ASAP3, CAV1, CAV2, CAV3, CBL, CBLB, CBLC, CCR5, CDC42, CHMP1B, CHMP2A, CHMP2B, CHMP3, CHMP4A, CHMP4B, CHMP4C, CHMP5, CHMP6, CHMP7, CLTA, CLTB, CLTC, CLTCL1, CSF1R, CX…	TRUE
KEGG:04146	Peroxisome	0	[-1]	[None]	12	14.6341	0.429387	1	{}	{}	[ACSL1, ACSL4, ACSL6, BAAT, DDO, FAR1, HACL1, HAO2, IDH1, MLYCD, PEX14, SLC27A2]	[ABCD1, ABCD2, ABCD3, ABCD4, ACAA1, ACOT8, ACOX1, ACOX2, ACOX3, ACSL1, ACSL3, ACSL4, ACSL5, ACSL6, AGPS, AGXT, AMACR, BAAT, CAT, CRAT, CROT, DAO, DDO, DECR2, DHRS4, DHRS4L1, ECH1, ECI2, EHHADH, EPHX2, FAR1, FAR2, GNPAT, GSTK1, HACL1, HAO1, HAO2, HMGCL, HMGCLL1, HSD17B4, IDH1, IDH2, MLYCD, MPV17, MPV17L, MPV17L2, MVK, NOS2, NUDT12, NUDT19, NUDT7, PAOX, PECR, PEX1, PEX10, PEX11A, PEX11B, PEX11G, PE…	TRUE
KEGG:04150	mTOR signaling pathway	0	[-1]	[None]	8	13.3333	0.572365	1	{}	{}	[BRAF, HIF1A, IGF1, PIK3CD, PIK3R3, PIK3R5, RPS6KA2, RRAGA]	[AKT1, AKT1S1, AKT2, AKT3, BRAF, CAB39, CAB39L, DDIT4, EIF4B, EIF4E, EIF4E1B, EIF4E2, EIF4EBP1, HIF1A, IGF1, IKBKB, INS, IRS1, MAPK1, MAPK3, MLST8, MTOR, PDPK1, PIK3CA, PIK3CB, PIK3CD, PIK3CG, PIK3R1, PIK3R2, PIK3R3, PIK3R5, PRKAA1, PRKAA2, PRKCA, PRKCB, PRKCG, PTEN, RHEB, RICTOR, RPS6, RPS6KA1, RPS6KA2, RPS6KA3, RPS6KA6, RPS6KB1, RPS6KB2, RPTOR, RRAGA, RRAGB, RRAGC, RRAGD, STK11, STRADA, TNF, TS…	TRUE
KEGG:04151	PI3K-Akt signaling pathway	0	[-1]	[None]	64	18.4438	0.00511158	1	{}	{}	[ANGPT1, CCND1, CCND2, CD19, CDKN1A, CHUK, COL1A1, COL24A1, COL3A1, COL5A1, COL6A3, CREB3L1, CSF1R, CSF3R, EFNA1, EGF, FGF1, FGF13, FGF22, FGF5, FGFR1, FGFR2, FIGF, FLT4, GNG3, GNG4, IGF1, IL2RB, IL2RG, IL3RA, IL7, IL7R, ITGA10, ITGA11, ITGA5, ITGAV, ITGB1, ITGB4, ITGB8, KIT, LAMA2, LAMA3, LAMA5, LAMC3, LPAR1, LPAR5, PDGFB, PDGFRB, PIK3CD, PIK3R3, PIK3R5, PPP2R2B, PRKCZ, SGK1, SGK2, SOS2, SYK, TE…	[AKT1, AKT2, AKT3, ANGPT1, ANGPT2, ANGPT4, ATF2, ATF4, ATF6B, BAD, BCL2, BCL2L1, BCL2L11, BRCA1, C8orf44-SGK3, CASP9, CCND1, CCND2, CCND3, CCNE1, CCNE2, CD19, CDC37, CDK2, CDK4, CDK6, CDKN1A, CDKN1B, CHAD, CHRM1, CHRM2, CHUK, COL11A1, COL11A2, COL1A1, COL1A2, COL24A1, COL27A1, COL2A1, COL3A1, COL4A1, COL4A2, COL4A3, COL4A4, COL4A5, COL4A6, COL5A1, COL5A2, COL5A3, COL6A1, COL6A2, COL6A3, COL6A5, C…	TRUE
KEGG:04152	AMPK signaling pathway	0	[-1]	[None]	19	15.3226	0.312068	1	{}	{}	[CCNA2, CCND1, CD36, CREB3L1, FBP1, HMGCR, IGF1, IRS2, LIPE, MLYCD, PFKFB4, PFKP, PIK3CD, PIK3R3, PIK3R5, PPP2R2B, SCD, SLC2A4, STRADB]	[ACACA, ACACB, ADIPOQ, ADIPOR1, ADIPOR2, ADRA1A, AKT1, AKT1S1, AKT2, AKT3, CAB39, CAB39L, CAMKK1, CAMKK2, CCNA1, CCNA2, CCND1, CD36, CFTR, CPT1A, CPT1B, CPT1C, CREB1, CREB3, CREB3L1, CREB3L2, CREB3L3, CREB3L4, CREB5, CRTC2, EEF2, EEF2K, EIF4EBP1, ELAVL1, FASN, FBP1, FBP2, FOXO1, FOXO3, G6PC, G6PC2, G6PC3, GYS1, GYS2, HMGCR, HNF4A, IGF1, IGF1R, INS, INSR, IRS1, IRS2, IRS4, LEP, LEPR, LIPE, LOC1019…	TRUE
KEGG:04210	Apoptosis	0	[-1]	[None]	15	17.4419	0.177854	1	{}	{}	[CASP10, CASP3, CASP7, CHUK, IL1R1, IL3RA, IRAK3, PIK3CD, PIK3R3, PIK3R5, PRKAR1A, PRKAR1B, TNFRSF10B, TNFRSF10D, TNFSF10]	[AIFM1, AKT1, AKT2, AKT3, APAF1, ATM, BAD, BAX, BCL2, BCL2L1, BID, BIRC2, BIRC3, BIRC7, BIRC8, CAPN1, CAPN2, CASP10, CASP12, CASP3, CASP6, CASP7, CASP8, CASP9, CFLAR, CHUK, CSF2RB, CYCS, DFFA, DFFB, ENDOG, FADD, FAS, FASLG, IKBKB, IKBKG, IL1A, IL1B, IL1R1, IL1RAP, IL3, IL3RA, IRAK1, IRAK2, IRAK3, IRAK4, MAP3K14, MYD88, NFKB1, NFKBIA, NGF, NTRK1, PIK3CA, PIK3CB, PIK3CD, PIK3CG, PIK3R1, PIK3R2, PIK…	TRUE
KEGG:04260	Cardiac muscle contraction	0	[-1]	[None]	11	14.1026	0.487789	1	{}	{}	[ATP1A3, CACNA1D, CACNA1F, CACNA2D2, CACNB2, COX6A1, COX6B2, MYL4, SLC9A6, TNNC1, TPM4]	[ACTC1, ATP1A1, ATP1A2, ATP1A3, ATP1A4, ATP1B1, ATP1B2, ATP1B3, ATP1B4, ATP2A2, CACNA1C, CACNA1D, CACNA1F, CACNA1S, CACNA2D1, CACNA2D2, CACNA2D3, CACNA2D4, CACNB1, CACNB2, CACNB3, CACNB4, CACNG1, CACNG2, CACNG3, CACNG4, CACNG5, CACNG6, CACNG7, CACNG8, COX1, COX2, COX3, COX4I1, COX4I2, COX5A, COX5B, COX6A1, COX6A2, COX6B1, COX6B2, COX6C, COX7A1, COX7A2, COX7A2L, COX7B, COX7B2, COX7C, COX8A, COX8C,…	TRUE
KEGG:04261	Adrenergic signaling in cardiomyocytes	0	[-1]	[None]	23	15.4362	0.275843	1	{}	{}	[ADCY4, ATP1A3, CACNA1D, CACNA1F, CACNA2D2, CACNB2, CALML5, CAMK2A, CREB3L1, KCNE1, KCNQ1, MYL4, PIK3CD, PIK3R3, PIK3R5, PLCB1, PLCB2, PLCB4, PPP1R1A, PPP2R2B, RAPGEF3, TNNC1, TPM4]	[ACTC1, ADCY1, ADCY2, ADCY3, ADCY4, ADCY5, ADCY6, ADCY7, ADCY8, ADCY9, ADRA1A, ADRA1B, ADRA1D, ADRB1, ADRB2, AGTR1, AGTR2, AKT1, AKT2, AKT3, ATF2, ATF4, ATF6B, ATP1A1, ATP1A2, ATP1A3, ATP1A4, ATP1B1, ATP1B2, ATP1B3, ATP1B4, ATP2A2, ATP2B1, ATP2B2, ATP2B3, ATP2B4, BCL2, CACNA1C, CACNA1D, CACNA1F, CACNA1S, CACNA2D1, CACNA2D2, CACNA2D3, CACNA2D4, CACNB1, CACNB2, CACNB3, CACNB4, CACNG1, CACNG2, CACNG…	TRUE
KEGG:04270	Vascular smooth muscle contraction	0	[-1]	[None]	21	17.3554	0.133581	1	{}	{}	[ACTA2, ADCY4, ADORA2B, ARHGEF12, BRAF, CACNA1D, CACNA1F, CALCRL, CALML5, GUCY1A2, GUCY1A3, GUCY1B3, KCNMB4, MRVI1, PLA2G1B, PLA2G4E, PLA2G6, PLCB1, PLCB2, PLCB4, RAMP3]	[ACTA2, ACTG2, ADCY1, ADCY2, ADCY3, ADCY4, ADCY5, ADCY6, ADCY7, ADCY8, ADCY9, ADORA2A, ADORA2B, ADRA1A, ADRA1B, ADRA1D, AGTR1, ARAF, ARHGEF1, ARHGEF11, ARHGEF12, AVPR1A, AVPR1B, BRAF, CACNA1C, CACNA1D, CACNA1F, CACNA1S, CALCRL, CALD1, CALM1, CALM2, CALM3, CALML3, CALML5, CALML6, CYP4A11, CYP4A22, EDNRA, GNA11, GNA12, GNA13, GNAQ, GNAS, GUCY1A2, GUCY1A3, GUCY1B3, ITPR1, ITPR2, ITPR3, JMJD7-PLA2G4B…	TRUE
KEGG:04310	Wnt signaling pathway	0	[-1]	[None]	25	17.8571	0.0850485	1	{}	{}	[APC, APC2, CAMK2A, CCND1, CCND2, CSNK1A1, DKK1, DKK2, FOSL1, FRAT1, FRAT2, FZD1, FZD3, FZD8, MAPK10, NFATC3, NKD2, PLCB1, PLCB2, PLCB4, SMAD4, VANGL1, WNT10B, WNT4, WNT7B]	[APC, APC2, AXIN1, AXIN2, BAMBI, BTRC, CACYBP, CAMK2A, CAMK2B, CAMK2D, CAMK2G, CCND1, CCND2, CCND3, CER1, CHD8, CREBBP, CSNK1A1, CSNK1A1L, CSNK1E, CSNK2A1, CSNK2A2, CSNK2B, CTBP1, CTBP2, CTNNB1, CTNNBIP1, CUL1, CXXC4, DAAM1, DAAM2, DKK1, DKK2, DKK4, DVL1, DVL2, DVL3, EP300, FBXW11, FOSL1, FRAT1, FRAT2, FZD1, FZD10, FZD2, FZD3, FZD4, FZD5, FZD6, FZD7, FZD8, FZD9, GPC4, GSK3B, JUN, LEF1, LRP5, LRP6…	TRUE
KEGG:04320	Dorso-ventral axis formation	0	[-1]	[None]	5	18.5185	0.296507	1	{}	{}	[CPEB2, ETS1, PIWIL2, PIWIL3, SOS2]	[CPEB1, CPEB2, CPEB3, CPEB4, EGFR, ETS1, ETS2, ETV6, ETV7, FMN2, GRB2, KRAS, MAP2K1, MAPK1, MAPK3, NOTCH1, NOTCH2, NOTCH3, NOTCH4, PIWIL1, PIWIL2, PIWIL3, PIWIL4, SOS1, SOS2, SPIRE1, SPIRE2]	TRUE
KEGG:04330	Notch signaling pathway	0	[-1]	[None]	6	12.5	0.644287	1	{}	{}	[APH1B, DLL4, DTX1, HDAC2, JAG2, MFNG]	[ADAM17, APH1A, APH1B, CIR1, CREBBP, CTBP1, CTBP2, DLL1, DLL3, DLL4, DTX1, DTX2, DTX3, DTX3L, DTX4, DVL1, DVL2, DVL3, EP300, HDAC1, HDAC2, HES1, HES5, JAG1, JAG2, KAT2A, KAT2B, LFNG, MAML1, MAML2, MAML3, MFNG, NCOR2, NCSTN, NOTCH1, NOTCH2, NOTCH3, NOTCH4, NUMB, NUMBL, PSEN1, PSEN2, PSENEN, PTCRA, RBPJ, RBPJL, RFNG, SNW1]	TRUE
KEGG:04340	Hedgehog signaling pathway	0	[-1]	[None]	7	13.4615	0.564651	1	{}	{}	[BMP4, CSNK1A1, CSNK1G3, LRP2, WNT10B, WNT4, WNT7B]	[BMP2, BMP4, BTRC, CSNK1A1, CSNK1A1L, CSNK1D, CSNK1E, CSNK1G1, CSNK1G2, CSNK1G3, DHH, FBXW11, GAS1, GLI1, GLI2, GLI3, GSK3B, HHIP, IHH, LRP2, PRKACA, PRKACB, PRKACG, PRKX, PTCH1, PTCH2, RAB23, SHH, SMO, STK36, SUFU, WNT1, WNT10A, WNT10B, WNT11, WNT16, WNT2, WNT2B, WNT3, WNT3A, WNT4, WNT5A, WNT5B, WNT6, WNT7A, WNT7B, WNT8A, WNT8B, WNT9A, WNT9B, ZIC2]	TRUE
KEGG:04350	TGF-beta signaling pathway	0	[-1]	[None]	12	15	0.394611	1	{}	{}	[BMP4, BMP7, CHRD, DCN, INHBB, INHBE, PITX2, RBL1, SMAD4, SMAD6, TGFBR1, ZFYVE16]	[ACVR1, ACVR1B, ACVR1C, ACVR2A, ACVR2B, AMH, AMHR2, BAMBI, BMP2, BMP4, BMP5, BMP6, BMP7, BMP8A, BMP8B, BMPR1A, BMPR1B, BMPR2, CDKN2B, CHRD, CREBBP, CUL1, DCN, E2F4, E2F5, EP300, FST, GDF5, GDF6, GDF7, ID1, ID2, ID3, ID4, IFNG, INHBA, INHBB, INHBC, INHBE, LEFTY1, LEFTY2, LTBP1, MAPK1, MAPK3, MYC, NODAL, NOG, PITX2, PPP2CA, PPP2CB, PPP2R1A, PPP2R1B, RBL1, RBX1, RHOA, ROCK1, RPS6KB1, RPS6KB2, SKP1, …	TRUE
KEGG:04360	Axon guidance	0	[-1]	[None]	21	16.5354	0.188112	1	{}	{}	[ARHGEF12, CFL2, CXCL12, CXCR4, DPYSL5, EFNA1, EPHA1, EPHA3, ITGB1, NFATC3, NGEF, NTN4, PLXNA2, PLXNC1, SEMA3F, SEMA3G, SEMA4A, SEMA6B, SLIT3, SRGAP3, UNC5B]	[ABL1, ABLIM1, ABLIM2, ABLIM3, ARHGEF12, CDC42, CDK5, CFL1, CFL2, CXCL12, CXCR4, DCC, DPYSL2, DPYSL5, EFNA1, EFNA2, EFNA3, EFNA4, EFNA5, EFNB1, EFNB2, EFNB3, EPHA1, EPHA2, EPHA3, EPHA4, EPHA5, EPHA6, EPHA7, EPHA8, EPHB1, EPHB2, EPHB3, EPHB4, EPHB6, FES, FYN, GNAI1, GNAI2, GNAI3, GSK3B, HRAS, ITGB1, KRAS, L1CAM, LIMK1, LIMK2, LRRC4, LRRC4C, MAPK1, MAPK3, MET, NCK1, NCK2, NFATC2, NFATC3, NFATC4, NG…	TRUE
KEGG:04370	VEGF signaling pathway	0	[-1]	[None]	7	11.4754	0.733841	1	{}	{}	[PIK3CD, PIK3R3, PIK3R5, PLA2G4E, PTGS2, SHC2, SPHK1]	[AKT1, AKT2, AKT3, BAD, CASP9, CDC42, HRAS, HSPB1, JMJD7-PLA2G4B, KDR, KRAS, MAP2K1, MAP2K2, MAPK1, MAPK11, MAPK12, MAPK13, MAPK14, MAPK3, MAPKAPK2, MAPKAPK3, NFATC2, NOS3, NRAS, PIK3CA, PIK3CB, PIK3CD, PIK3CG, PIK3R1, PIK3R2, PIK3R3, PIK3R5, PLA2G4A, PLA2G4B, PLA2G4C, PLA2G4D, PLA2G4E, PLA2G4F, PLCG1, PLCG2, PPP3CA, PPP3CB, PPP3CC, PPP3R1, PPP3R2, PRKCA, PRKCB, PRKCG, PTGS2, PTK2, PXN, RAC1, RAC…	TRUE
KEGG:04380	Osteoclast differentiation	0	[-1]	[None]	24	18.3206	0.0713987	1	{}	{}	[BTK, CHUK, CSF1R, FCGR1A, FCGR2A, FCGR2B, FOSL1, IL1R1, LCK, LILRB5, MAPK10, MITF, NCF1, NCF2, NCF4, NOX1, OSCAR, PIK3CD, PIK3R3, PIK3R5, SOCS3, SPI1, SYK, TGFBR1]	[ACP5, AKT1, AKT2, AKT3, BLNK, BTK, CALCR, CAMK4, CHUK, CREB1, CSF1, CSF1R, CTSK, CYBA, CYBB, CYLD, FCGR1A, FCGR2A, FCGR2B, FCGR2C, FCGR3A, FCGR3B, FHL2, FOS, FOSB, FOSL1, FOSL2, FYN, GAB2, GRB2, IFNAR1, IFNAR2, IFNB1, IFNG, IFNGR1, IFNGR2, IKBKB, IKBKG, IL1A, IL1B, IL1R1, IRF9, ITGB3, JAK1, JUN, JUNB, JUND, LCK, LCP2, LILRA1, LILRA2, LILRA3, LILRA4, LILRA5, LILRA6, LILRB1, LILRB2, LILRB3, LILRB4…	TRUE
KEGG:04390	Hippo signaling pathway	0	[-1]	[None]	28	18.1818	0.0595654	1	{}	{}	[APC, APC2, BMP4, BMP7, CCND1, CCND2, CTNNA2, DLG2, DLG3, FGF1, FZD1, FZD3, FZD8, INADL, ITGB2, PPP2R2B, PRKCZ, RASSF6, SMAD4, SNAI2, STK3, TGFBR1, TP53BP2, TP73, WNT10B, WNT4, WNT7B, YWHAQ]	[ACTB, ACTG1, AFP, AJUBA, AMH, AMOT, APC, APC2, AREG, AXIN1, AXIN2, BBC3, BIRC2, BIRC5, BMP2, BMP4, BMP5, BMP6, BMP7, BMP8A, BMP8B, BMPR1A, BMPR1B, BMPR2, BTRC, CCND1, CCND2, CCND3, CDH1, CRB1, CRB2, CSNK1D, CSNK1E, CTGF, CTNNA1, CTNNA2, CTNNA3, CTNNB1, DLG1, DLG2, DLG3, DLG4, DVL1, DVL2, DVL3, FBXW11, FGF1, FRMD1, FRMD6, FZD1, FZD10, FZD2, FZD3, FZD4, FZD5, FZD6, FZD7, FZD8, FZD9, GDF5, GDF6, GD…	TRUE
KEGG:04510	Focal adhesion	0	[-1]	[None]	39	18.8406	0.018107	1	{}	{}	[BRAF, CCND1, CCND2, COL1A1, COL24A1, COL3A1, COL5A1, COL6A3, EGF, FIGF, FLT4, IGF1, ILK, ITGA10, ITGA11, ITGA5, ITGAV, ITGB1, ITGB4, ITGB8, LAMA2, LAMA3, LAMA5, LAMC3, MAPK10, MYL10, PDGFB, PDGFRB, PIK3CD, PIK3R3, PIK3R5, RAP1B, SHC2, SOS2, THBS4, TNXB, VAV3, VEGFC, VWF]	[ACTB, ACTG1, ACTN1, ACTN2, ACTN3, ACTN4, AKT1, AKT2, AKT3, ARHGAP35, ARHGAP5, BAD, BCAR1, BCL2, BIRC2, BIRC3, BRAF, CAPN2, CAV1, CAV2, CAV3, CCND1, CCND2, CCND3, CDC42, CHAD, COL11A1, COL11A2, COL1A1, COL1A2, COL24A1, COL27A1, COL2A1, COL3A1, COL4A1, COL4A2, COL4A3, COL4A4, COL4A5, COL4A6, COL5A1, COL5A2, COL5A3, COL6A1, COL6A2, COL6A3, COL6A5, COL6A6, COMP, CRK, CRKL, CTNNB1, DIAPH1, DOCK1, EGF…	TRUE
KEGG:04520	Adherens junction	0	[-1]	[None]	12	16.4384	0.276414	1	{}	{}	[CTNNA2, FGFR1, PTPN6, PTPRB, PTPRF, PVRL4, SMAD4, SNAI1, SNAI2, TGFBR1, WAS, WASF3]	[ACP1, ACTB, ACTG1, ACTN1, ACTN2, ACTN3, ACTN4, BAIAP2, CDC42, CDH1, CREBBP, CSNK2A1, CSNK2A2, CSNK2B, CTNNA1, CTNNA2, CTNNA3, CTNNB1, CTNND1, EGFR, EP300, ERBB2, FARP2, FER, FGFR1, FYN, IGF1R, INSR, IQGAP1, LEF1, LMO7, MAP3K7, MAPK1, MAPK3, MET, MLLT4, NLK, PARD3, PTPN1, PTPN6, PTPRB, PTPRF, PTPRJ, PTPRM, PVRL1, PVRL2, PVRL3, PVRL4, RAC1, RAC2, RAC3, RHOA, SMAD2, SMAD3, SMAD4, SNAI1, SNAI2, SORB…	TRUE
KEGG:04530	Tight junction	0	[-1]	[None]	23	16.6667	0.165078	1	{}	{}	[CASK, CGN, CLDN15, CLDN4, CRB3, CTNNA2, EXOC4, HCLS1, IGSF5, INADL, JAM2, MAGI2, MPDZ, MRAS, MYH10, MYH3, MYL10, OCLN, PPP2R2B, PRKCZ, RAB3B, RRAS, SHROOM2]	[ACTB, ACTG1, ACTN1, ACTN2, ACTN3, ACTN4, AKT1, AKT2, AKT3, AMOTL1, ASH1L, CASK, CDC42, CDK4, CGN, CLDN1, CLDN10, CLDN11, CLDN14, CLDN15, CLDN16, CLDN17, CLDN18, CLDN19, CLDN2, CLDN20, CLDN22, CLDN23, CLDN24, CLDN25, CLDN3, CLDN4, CLDN5, CLDN6, CLDN7, CLDN8, CLDN9, CRB3, CSNK2A1, CSNK2A2, CSNK2B, CTNNA1, CTNNA2, CTNNA3, CTNNB1, CTTN, EPB41, EPB41L1, EPB41L2, EPB41L3, EXOC3, EXOC4, F11R, GNAI1, GN…	TRUE
KEGG:04540	Gap junction	0	[-1]	[None]	19	21.3483	0.026769	1	{}	{}	[ADCY4, CDK1, EGF, GUCY1A2, GUCY1A3, GUCY1B3, HTR2C, LPAR1, MAP2K5, MAP3K2, PDGFB, PDGFRB, PLCB1, PLCB2, PLCB4, SOS2, TUBA1B, TUBB4B, TUBB6]	[ADCY1, ADCY2, ADCY3, ADCY4, ADCY5, ADCY6, ADCY7, ADCY8, ADCY9, ADRB1, CDK1, CSNK1D, DRD1, DRD2, EGF, EGFR, GJA1, GJD2, GNA11, GNAI1, GNAI2, GNAI3, GNAQ, GNAS, GRB2, GRM1, GRM5, GUCY1A2, GUCY1A3, GUCY1B3, HRAS, HTR2A, HTR2B, HTR2C, ITPR1, ITPR2, ITPR3, KRAS, LPAR1, MAP2K1, MAP2K2, MAP2K5, MAP3K2, MAPK1, MAPK3, MAPK7, NRAS, PDGFA, PDGFB, PDGFC, PDGFD, PDGFRA, PDGFRB, PLCB1, PLCB2, PLCB3, PLCB4, PR…	TRUE
KEGG:04550	Signaling pathways regulating pluripotency of stem cells	0	[-1]	[None]	23	16.1972	0.202231	1	{}	{}	[APC, APC2, BMP4, DLX5, FGFR1, FGFR2, FZD1, FZD3, FZD8, IGF1, INHBB, INHBE, NANOG, OTX1, PIK3CD, PIK3R3, PIK3R5, REST, RIF1, SMAD4, WNT10B, WNT4, WNT7B]	[ACVR1, ACVR1B, ACVR1C, ACVR2A, ACVR2B, AKT1, AKT2, AKT3, APC, APC2, AXIN1, AXIN2, BMI1, BMP2, BMP4, BMPR1A, BMPR1B, BMPR2, COMMD3-BMI1, CTNNB1, DLX5, DUSP9, DVL1, DVL2, DVL3, ESRRB, ESX1, FGF2, FGFR1, FGFR2, FGFR3, FGFR4, FZD1, FZD10, FZD2, FZD3, FZD4, FZD5, FZD6, FZD7, FZD8, FZD9, GRB2, GSK3B, HAND1, HESX1, HNF1A, HOXB1, HRAS, ID1, ID2, ID3, ID4, IGF1, IGF1R, IL6ST, INHBA, INHBB, INHBC, INHBE, …	TRUE
KEGG:04611	Platelet activation	0	[-1]	[None]	28	21.374	0.00828927	1	{}	{}	[ADCY4, ARHGEF12, BTK, COL1A1, COL24A1, COL3A1, COL5A1, FCER1G, FCGR2A, GUCY1A2, GUCY1A3, GUCY1B3, ITGB1, P2RY1, PIK3CD, PIK3R3, PIK3R5, PLA2G4E, PLCB1, PLCB2, PLCB4, PRKCZ, RAP1B, RASGRP1, RASGRP2, SYK, TBXAS1, VWF]	[ACTB, ACTG1, ADCY1, ADCY2, ADCY3, ADCY4, ADCY5, ADCY6, ADCY7, ADCY8, ADCY9, AKT1, AKT2, AKT3, APBB1IP, ARHGAP35, ARHGEF1, ARHGEF12, BTK, COL11A1, COL11A2, COL1A1, COL1A2, COL24A1, COL27A1, COL2A1, COL3A1, COL5A1, COL5A2, COL5A3, F2R, F2RL3, FCER1G, FCGR2A, FERMT3, FGA, FGB, FGG, FYN, GNA13, GNAI1, GNAI2, GNAI3, GNAQ, GNAS, GP1BA, GP1BB, GP5, GP6, GP9, GUCY1A2, GUCY1A3, GUCY1B3, ITGA2, ITGA2B, IT…	TRUE
KEGG:04612	Antigen processing and presentation	0	[-1]	[None]	13	16.4557	0.2638	1	{}	{}	[CD74, HLA-B, HLA-C, HLA-DMA, HLA-DMB, HLA-DOA, HLA-DQA1, HLA-DQB1, HLA-DRA, HLA-DRB1, HLA-F, HSPA8, KLRD1]	[B2M, CALR, CANX, CD4, CD74, CD8A, CD8B, CIITA, CREB1, CTSB, CTSL, CTSS, HLA-A, HLA-B, HLA-C, HLA-DMA, HLA-DMB, HLA-DOA, HLA-DOB, HLA-DPA1, HLA-DPB1, HLA-DQA1, HLA-DQA2, HLA-DQB1, HLA-DRA, HLA-DRB1, HLA-DRB3, HLA-DRB4, HLA-DRB5, HLA-E, HLA-F, HLA-G, HSP90AA1, HSP90AB1, HSPA1A, HSPA1B, HSPA1L, HSPA2, HSPA4, HSPA5, HSPA6, HSPA8, IFI30, IFNG, KIR2DL1, KIR2DL2, KIR2DL3, KIR2DL4, KIR2DL5A, KIR2DS1, KI…	TRUE
KEGG:04620	Toll-like receptor signaling pathway	0	[-1]	[None]	13	12.2642	0.688313	1	{}	{}	[CCL5, CD14, CHUK, CXCL10, CXCL11, CXCL9, IL8, MAPK10, PIK3CD, PIK3R3, PIK3R5, TLR4, TLR5]	[AKT1, AKT2, AKT3, CASP8, CCL3, CCL3L1, CCL3L3, CCL4, CCL4L1, CCL4L2, CCL5, CD14, CD40, CD80, CD86, CHUK, CTSK, CXCL10, CXCL11, CXCL9, FADD, FOS, IFNA1, IFNA10, IFNA13, IFNA14, IFNA16, IFNA17, IFNA2, IFNA21, IFNA4, IFNA5, IFNA6, IFNA7, IFNA8, IFNAR1, IFNAR2, IFNB1, IKBKB, IKBKE, IKBKG, IL12A, IL12B, IL1B, IL6, IL8, IRAK1, IRAK4, IRF3, IRF5, IRF7, JUN, LBP, LY96, MAP2K1, MAP2K2, MAP2K3, MAP2K4, MA…	TRUE
KEGG:04621	NOD-like receptor signaling pathway	0	[-1]	[None]	15	26.3158	0.00722534	1	{}	{}	[CCL5, CHUK, CXCL1, CXCL2, IL18, IL8, MAPK10, MEFV, NAIP, NLRC4, NLRP3, NOD2, PSTPIP1, TAB3, TNFAIP3]	[BIRC2, BIRC3, CARD18, CARD6, CARD8, CARD9, CASP1, CASP5, CASP8, CCL2, CCL5, CHUK, CXCL1, CXCL2, ERBB2IP, HSP90AA1, HSP90AB1, HSP90B1, IKBKB, IKBKG, IL18, IL1B, IL6, IL8, MAP3K7, MAPK1, MAPK10, MAPK11, MAPK12, MAPK13, MAPK14, MAPK3, MAPK8, MAPK9, MEFV, NAIP, NFKB1, NFKBIA, NFKBIB, NLRC4, NLRP1, NLRP3, NOD1, NOD2, PSTPIP1, PYCARD, PYDC1, RELA, RIPK2, SUGT1, TAB1, TAB2, TAB3, TNF, TNFAIP3, TRAF6, T…	TRUE
KEGG:04622	RIG-I-like receptor signaling pathway	0	[-1]	[None]	5	7.14286	0.968314	1	{}	{}	[CASP10, CHUK, CXCL10, IL8, MAPK10]	[ATG12, ATG5, AZI2, CASP10, CASP8, CHUK, CXCL10, CYLD, DAK, DDX3X, DDX58, DHX58, FADD, IFIH1, IFNA1, IFNA10, IFNA13, IFNA14, IFNA16, IFNA17, IFNA2, IFNA21, IFNA4, IFNA5, IFNA6, IFNA7, IFNA8, IFNB1, IFNE, IFNK, IFNW1, IKBKB, IKBKE, IKBKG, IL12A, IL12B, IL8, IRF3, IRF7, ISG15, MAP3K1, MAP3K7, MAPK10, MAPK11, MAPK12, MAPK13, MAPK14, MAPK8, MAPK9, MAVS, NFKB1, NFKBIA, NFKBIB, NLRX1, OTUD5, PIN1, RELA…	TRUE
KEGG:04623	Cytosolic DNA-sensing pathway	0	[-1]	[None]	7	10.9375	0.778702	1	{}	{}	[AIM2, CCL5, CHUK, CXCL10, IL18, POLR3G, RIPK3]	[ADAR, AIM2, CASP1, CCL4, CCL4L1, CCL4L2, CCL5, CHUK, CXCL10, DDX58, IFNA1, IFNA10, IFNA13, IFNA14, IFNA16, IFNA17, IFNA2, IFNA21, IFNA4, IFNA5, IFNA6, IFNA7, IFNA8, IFNB1, IKBKB, IKBKE, IKBKG, IL18, IL1B, IL33, IL6, IRF3, IRF7, LOC101060521, MAVS, MB21D1, NFKB1, NFKBIA, NFKBIB, POLR1C, POLR1D, POLR2E, POLR2F, POLR2H, POLR2K, POLR2L, POLR3A, POLR3B, POLR3C, POLR3D, POLR3E, POLR3F, POLR3G, POLR3GL…	TRUE
KEGG:04630	Jak-STAT signaling pathway	0	[-1]	[None]	30	19.2308	0.02715	1	{}	{}	[CBL, CCND1, CCND2, CSF2RA, CSF3R, IL10, IL10RA, IL11, IL12RB1, IL15, IL15RA, IL22RA1, IL23R, IL24, IL2RB, IL2RG, IL3RA, IL7, IL7R, PIK3CD, PIK3R3, PIK3R5, PTPN6, SOCS2, SOCS3, SOCS4, SOS2, SPRY2, STAM, STAT4]	[AKT1, AKT2, AKT3, BCL2L1, CBL, CBLB, CBLC, CCND1, CCND2, CCND3, CISH, CLCF1, CNTF, CNTFR, CREBBP, CRLF2, CSF2, CSF2RA, CSF2RB, CSF3, CSF3R, CSH1, CSH2, CTF1, EP300, EPO, EPOR, GH1, GH2, GHR, GRB2, IFNA1, IFNA10, IFNA13, IFNA14, IFNA16, IFNA17, IFNA2, IFNA21, IFNA4, IFNA5, IFNA6, IFNA7, IFNA8, IFNAR1, IFNAR2, IFNB1, IFNE, IFNG, IFNGR1, IFNGR2, IFNK, IFNL1, IFNL2, IFNL3, IFNLR1, IFNW1, IL10, IL10R…	TRUE
KEGG:04640	Hematopoietic cell lineage	0	[-1]	[None]	21	24.1379	0.00503957	1	{}	{}	[CD14, CD19, CD34, CD36, CD37, CD7, CSF1R, CSF2RA, CSF3R, FCGR1A, HLA-DRA, HLA-DRB1, IL11, IL1R1, IL3RA, IL7, IL7R, ITGA5, ITGAM, KIT, MME]	[ANPEP, CD14, CD19, CD1A, CD1B, CD1C, CD1D, CD1E, CD2, CD22, CD24, CD33, CD34, CD36, CD37, CD38, CD3D, CD3E, CD3G, CD4, CD44, CD5, CD55, CD59, CD7, CD8A, CD8B, CD9, CR1, CR2, CSF1, CSF1R, CSF2, CSF2RA, CSF3, CSF3R, DNTT, EPO, EPOR, FCER2, FCGR1A, FLT3, FLT3LG, GP1BA, GP1BB, GP5, GP9, GYPA, HLA-DRA, HLA-DRB1, HLA-DRB3, HLA-DRB4, HLA-DRB5, IL11, IL11RA, IL1A, IL1B, IL1R1, IL1R2, IL2RA, IL3, IL3RA, …	TRUE
KEGG:04650	Natural killer cell mediated cytotoxicity	0	[-1]	[None]	29	21.6418	0.0061004	1	{}	{}	[BRAF, CASP3, CD244, CD247, FCER1G, HCST, HLA-B, HLA-C, ICAM2, ITGAL, ITGB2, KLRD1, LAT, LCK, NCR3, PIK3CD, PIK3R3, PIK3R5, PTK2B, PTPN6, SHC2, SOS2, SYK, TNFRSF10B, TNFRSF10D, TNFSF10, ULBP1, VAV3, ZAP70]	[ARAF, BID, BRAF, CASP3, CD244, CD247, CD48, CSF2, FAS, FASLG, FCER1G, FCGR3A, FCGR3B, FYN, GRB2, GZMB, HCST, HLA-A, HLA-B, HLA-C, HLA-E, HLA-G, HRAS, ICAM1, ICAM2, IFNA1, IFNA10, IFNA13, IFNA14, IFNA16, IFNA17, IFNA2, IFNA21, IFNA4, IFNA5, IFNA6, IFNA7, IFNA8, IFNAR1, IFNAR2, IFNB1, IFNG, IFNGR1, IFNGR2, ITGAL, ITGB2, KIR2DL1, KIR2DL2, KIR2DL3, KIR2DL4, KIR2DL5A, KIR2DS1, KIR2DS2, KIR2DS3, KIR2D…	TRUE
KEGG:04660	T cell receptor signaling pathway	0	[-1]	[None]	18	17.3077	0.158633	1	{}	{}	[CBL, CD247, CHUK, IL10, ITK, LAT, LCK, MALT1, NFATC3, PIK3CD, PIK3R3, PIK3R5, PTPN6, PTPRC, RASGRP1, SOS2, VAV3, ZAP70]	[AKT1, AKT2, AKT3, BCL10, CARD11, CBL, CBLB, CBLC, CD247, CD28, CD3D, CD3E, CD3G, CD4, CD40LG, CD8A, CD8B, CDC42, CDK4, CHUK, CSF2, CTLA4, DLG1, FOS, FYN, GRAP2, GRB2, GSK3B, HRAS, ICOS, IFNG, IKBKB, IKBKG, IL10, IL2, IL4, IL5, ITK, JUN, KRAS, LAT, LCK, LCP2, MALT1, MAP2K1, MAP2K2, MAP2K7, MAP3K14, MAP3K7, MAP3K8, MAPK1, MAPK11, MAPK12, MAPK13, MAPK14, MAPK3, MAPK9, NCK1, NCK2, NFATC1, NFATC2, NF…	TRUE
KEGG:04662	B cell receptor signaling pathway	0	[-1]	[None]	16	22.2222	0.0283895	1	{}	{}	[BTK, CD19, CD79A, CD79B, CHUK, FCGR2B, INPP5D, MALT1, NFATC3, PIK3CD, PIK3R3, PIK3R5, PTPN6, SOS2, SYK, VAV3]	[AKT1, AKT2, AKT3, BCL10, BLNK, BTK, CARD11, CD19, CD22, CD72, CD79A, CD79B, CD81, CHUK, CR2, DAPP1, FCGR2B, FOS, GRB2, GSK3B, HRAS, IFITM1, IKBKB, IKBKG, INPP5D, INPPL1, JUN, KRAS, LILRB3, LYN, MALT1, MAP2K1, MAP2K2, MAPK1, MAPK3, NFATC1, NFATC2, NFATC3, NFKB1, NFKBIA, NFKBIB, NFKBIE, NRAS, PIK3AP1, PIK3CA, PIK3CB, PIK3CD, PIK3CG, PIK3R1, PIK3R2, PIK3R3, PIK3R5, PLCG2, PPP3CA, PPP3CB, PPP3CC, PP…	TRUE
KEGG:04664	Fc epsilon RI signaling pathway	0	[-1]	[None]	12	17.1429	0.229538	1	{}	{}	[BTK, FCER1G, INPP5D, LAT, MAPK10, PIK3CD, PIK3R3, PIK3R5, PLA2G4E, SOS2, SYK, VAV3]	[AKT1, AKT2, AKT3, BTK, CSF2, FCER1A, FCER1G, FYN, GAB2, GRB2, HRAS, IL13, IL3, IL4, IL5, INPP5D, JMJD7-PLA2G4B, KRAS, LAT, LCP2, LYN, MAP2K1, MAP2K2, MAP2K3, MAP2K4, MAP2K6, MAP2K7, MAPK1, MAPK10, MAPK11, MAPK12, MAPK13, MAPK14, MAPK3, MAPK8, MAPK9, MS4A2, NRAS, PDPK1, PIK3CA, PIK3CB, PIK3CD, PIK3CG, PIK3R1, PIK3R2, PIK3R3, PIK3R5, PLA2G4A, PLA2G4B, PLA2G4C, PLA2G4D, PLA2G4E, PLA2G4F, PLCG1, PLC…	TRUE
KEGG:04666	Fc gamma R-mediated phagocytosis	0	[-1]	[None]	21	23.0769	0.00865708	1	{}	{}	[CFL2, FCGR1A, FCGR2A, FCGR2B, HCK, INPP5D, LAT, NCF1, PIK3CD, PIK3R3, PIK3R5, PIP5K1B, PLA2G4E, PLA2G6, PPAP2A, PTPRC, SPHK1, SYK, VAV3, WAS, WASF3]	[AKT1, AKT2, AKT3, AMPH, ARF6, ARPC1A, ARPC1B, ARPC2, ARPC3, ARPC4, ARPC5, ARPC5L, ASAP1, ASAP2, ASAP3, CDC42, CFL1, CFL2, CRK, CRKL, DNM2, DOCK2, FCGR1A, FCGR2A, FCGR2B, FCGR3A, GAB2, GSN, HCK, INPP5D, INPPL1, LAT, LIMK1, LIMK2, LYN, MAP2K1, MAPK1, MAPK3, MARCKS, MARCKSL1, MYO10, NCF1, PAK1, PIK3CA, PIK3CB, PIK3CD, PIK3CG, PIK3R1, PIK3R2, PIK3R3, PIK3R5, PIP5K1A, PIP5K1B, PIP5K1C, PLA2G4A, PLA2G…	TRUE
KEGG:04668	TNF signaling pathway	0	[-1]	[None]	26	23.6364	0.00265138	1	{}	{}	[CASP10, CASP3, CASP7, CCL5, CEBPB, CHUK, CREB3L1, CXCL1, CXCL10, CXCL2, CXCL5, IL15, IL18R1, MAGI2, MAPK10, MMP9, NOD2, PIK3CD, PIK3R3, PIK3R5, PTGS2, RIPK3, SOCS3, TAB3, TNFAIP3, VEGFC]	[AKT1, AKT2, AKT3, ATF2, ATF4, ATF6B, BAG4, BCL3, BIRC2, BIRC3, CASP10, CASP3, CASP7, CASP8, CCL2, CCL20, CCL5, CEBPB, CFLAR, CHUK, CREB1, CREB3, CREB3L1, CREB3L2, CREB3L3, CREB3L4, CREB5, CSF1, CSF2, CX3CL1, CXCL1, CXCL10, CXCL2, CXCL3, CXCL5, DNM1L, EDN1, FADD, FAS, FOS, ICAM1, IKBKB, IKBKG, IL15, IL18R1, IL1B, IL6, ITCH, JAG1, JUN, JUNB, LIF, LTA, MAGI2, MAP2K1, MAP2K3, MAP2K4, MAP2K6, MAP2K7,…	TRUE
KEGG:04672	Intestinal immune network for IgA production	0	[-1]	[None]	13	26.5306	0.0111527	1	{}	{}	[CXCL12, CXCR4, HLA-DMA, HLA-DMB, HLA-DOA, HLA-DQA1, HLA-DQB1, HLA-DRA, HLA-DRB1, ICOSLG, IL10, IL15, IL15RA]	[AICDA, CCL25, CCL28, CCR10, CCR9, CD28, CD40, CD40LG, CD80, CD86, CXCL12, CXCR4, HLA-DMA, HLA-DMB, HLA-DOA, HLA-DOB, HLA-DPA1, HLA-DPB1, HLA-DQA1, HLA-DQA2, HLA-DQB1, HLA-DRA, HLA-DRB1, HLA-DRB3, HLA-DRB4, HLA-DRB5, ICOS, ICOSLG, IL10, IL15, IL15RA, IL2, IL4, IL5, IL6, ITGA4, ITGB7, LOC100509457, LOC101060835, LTBR, MADCAM1, MAP3K14, PIGR, TGFB1, TNFRSF13B, TNFRSF13C, TNFRSF17, TNFSF13, TNFSF13B]	TRUE
KEGG:04713	Circadian entrainment	0	[-1]	[None]	15	15.4639	0.326786	1	{}	{}	[ADCY4, CACNA1D, CACNA1H, CALML5, CAMK2A, GNAO1, GNG3, GNG4, GUCY1A2, GUCY1A3, GUCY1B3, PER2, PLCB1, PLCB2, PLCB4]	[ADCY1, ADCY10, ADCY2, ADCY3, ADCY4, ADCY5, ADCY6, ADCY7, ADCY8, ADCY9, ADCYAP1R1, CACNA1C, CACNA1D, CACNA1G, CACNA1H, CACNA1I, CALM1, CALM2, CALM3, CALML3, CALML5, CALML6, CAMK2A, CAMK2B, CAMK2D, CAMK2G, CREB1, FOS, GNAI1, GNAI2, GNAI3, GNAO1, GNAQ, GNAS, GNB1, GNB2, GNB3, GNB4, GNB5, GNG10, GNG11, GNG12, GNG13, GNG2, GNG3, GNG4, GNG5, GNG7, GNG8, GNGT1, GNGT2, GRIA1, GRIA2, GRIA3, GRIA4, GRIN1,…	TRUE
KEGG:04720	Long-term potentiation	0	[-1]	[None]	10	14.9254	0.418614	1	{}	{}	[BRAF, CALML5, CAMK2A, PLCB1, PLCB2, PLCB4, PPP1R1A, RAP1B, RAPGEF3, RPS6KA2]	[ADCY1, ADCY8, ARAF, ATF4, BRAF, CACNA1C, CALM1, CALM2, CALM3, CALML3, CALML5, CALML6, CAMK2A, CAMK2B, CAMK2D, CAMK2G, CAMK4, CREBBP, EP300, GNAQ, GRIA1, GRIA2, GRIN1, GRIN2A, GRIN2B, GRIN2C, GRIN2D, GRM1, GRM5, HRAS, ITPR1, ITPR2, ITPR3, KRAS, MAP2K1, MAP2K2, MAPK1, MAPK3, NRAS, PLCB1, PLCB2, PLCB3, PLCB4, PPP1CA, PPP1CB, PPP1CC, PPP1R1A, PPP3CA, PPP3CB, PPP3CC, PPP3R1, PPP3R2, PRKACA, PRKACB, P…	TRUE
KEGG:04721	Synaptic vesicle cycle	0	[-1]	[None]	7	11.1111	0.764409	1	{}	{}	[AP2B1, ATP6V1B1, CACNA1A, CACNA1B, CPLX1, SLC18A2, STXBP1]	[AP2A1, AP2A2, AP2B1, AP2M1, AP2S1, ATP6V0A1, ATP6V0A2, ATP6V0A4, ATP6V0B, ATP6V0C, ATP6V0D1, ATP6V0D2, ATP6V0E1, ATP6V0E2, ATP6V1A, ATP6V1B1, ATP6V1B2, ATP6V1C1, ATP6V1C2, ATP6V1D, ATP6V1E1, ATP6V1E2, ATP6V1F, ATP6V1G1, ATP6V1G2, ATP6V1G3, ATP6V1H, CACNA1A, CACNA1B, CLTA, CLTB, CLTC, CLTCL1, CPLX1, CPLX2, CPLX3, CPLX4, DNM1, DNM2, DNM3, NAPA, NSF, RAB3A, RIMS1, SLC17A6, SLC17A7, SLC17A8, SLC18A1…	TRUE
KEGG:04722	Neurotrophin signaling pathway	0	[-1]	[None]	18	15	0.352928	1	{}	{}	[ARHGDIB, BRAF, CALML5, CAMK2A, IRAK3, MAP2K5, MAPK10, NTRK2, PIK3CD, PIK3R3, PIK3R5, RAP1B, RPS6KA2, SH2B3, SHC2, SORT1, SOS2, TP73]	[ABL1, AKT1, AKT2, AKT3, ARHGDIA, ARHGDIB, ARHGDIG, ATF4, BAD, BAX, BCL2, BDNF, BRAF, CALM1, CALM2, CALM3, CALML3, CALML5, CALML6, CAMK2A, CAMK2B, CAMK2D, CAMK2G, CAMK4, CDC42, CRK, CRKL, FASLG, FOXO3, FRS2, GAB1, GRB2, GSK3B, HRAS, IKBKB, IRAK1, IRAK2, IRAK3, IRAK4, IRS1, JUN, KIDINS220, KRAS, MAGED1, MAP2K1, MAP2K2, MAP2K5, MAP2K7, MAP3K1, MAP3K3, MAP3K5, MAPK1, MAPK10, MAPK11, MAPK12, MAPK13, …	TRUE
KEGG:04723	Retrograde endocannabinoid signaling	0	[-1]	[None]	16	15.534	0.312275	1	{}	{}	[ADCY4, CACNA1A, CACNA1B, CACNA1D, CACNA1F, GABRB1, GABRP, GNAO1, GNG3, GNG4, MAPK10, MGLL, PLCB1, PLCB2, PLCB4, PTGS2]	[ABHD6, ADCY1, ADCY2, ADCY3, ADCY4, ADCY5, ADCY6, ADCY7, ADCY8, ADCY9, CACNA1A, CACNA1B, CACNA1C, CACNA1D, CACNA1F, CACNA1S, CNR1, DAGLA, DAGLB, FAAH, GABRA1, GABRA2, GABRA3, GABRA4, GABRA5, GABRA6, GABRB1, GABRB2, GABRB3, GABRD, GABRE, GABRG1, GABRG2, GABRG3, GABRP, GABRQ, GABRR1, GABRR2, GABRR3, GNAI1, GNAI2, GNAI3, GNAO1, GNAQ, GNB1, GNB2, GNB3, GNB4, GNB5, GNG10, GNG11, GNG12, GNG13, GNG2, GN…	TRUE
KEGG:04724	Glutamatergic synapse	0	[-1]	[None]	14	12.069	0.715022	1	{}	{}	[ADCY4, CACNA1A, CACNA1D, GNAO1, GNG3, GNG4, GRM7, GRM8, PLA2G4E, PLCB1, PLCB2, PLCB4, SHANK1, SLC38A1]	[ADCY1, ADCY2, ADCY3, ADCY4, ADCY5, ADCY6, ADCY7, ADCY8, ADCY9, ADRBK1, ADRBK2, CACNA1A, CACNA1C, CACNA1D, DLG4, DLGAP1, GLS, GLS2, GLUL, GNAI1, GNAI2, GNAI3, GNAO1, GNAQ, GNAS, GNB1, GNB2, GNB3, GNB4, GNB5, GNG10, GNG11, GNG12, GNG13, GNG2, GNG3, GNG4, GNG5, GNG7, GNG8, GNGT1, GNGT2, GRIA1, GRIA2, GRIA3, GRIA4, GRIK1, GRIK2, GRIK3, GRIK4, GRIK5, GRIN1, GRIN2A, GRIN2B, GRIN2C, GRIN2D, GRIN3A, GRI…	TRUE
KEGG:04725	Cholinergic synapse	0	[-1]	[None]	19	16.8142	0.182499	1	{}	{}	[ADCY4, CACNA1A, CACNA1B, CACNA1D, CACNA1F, CAMK2A, CREB3L1, GNAO1, GNG3, GNG4, KCNJ14, KCNQ1, KCNQ4, PIK3CD, PIK3R3, PIK3R5, PLCB1, PLCB2, PLCB4]	[ACHE, ADCY1, ADCY2, ADCY3, ADCY4, ADCY5, ADCY6, ADCY7, ADCY8, ADCY9, AKT1, AKT2, AKT3, ATF4, BCL2, CACNA1A, CACNA1B, CACNA1C, CACNA1D, CACNA1F, CACNA1S, CAMK2A, CAMK2B, CAMK2D, CAMK2G, CAMK4, CHAT, CHRM1, CHRM2, CHRM3, CHRM4, CHRM5, CHRNA3, CHRNA4, CHRNA6, CHRNA7, CHRNB2, CHRNB4, CREB1, CREB3, CREB3L1, CREB3L2, CREB3L3, CREB3L4, CREB5, FOS, FYN, GNA11, GNAI1, GNAI2, GNAI3, GNAO1, GNAQ, GNB1, GNB…	TRUE
KEGG:04726	Serotonergic synapse	0	[-1]	[None]	24	21.0526	0.0165307	1	{}	{}	[ALOX12B, ALOX15, ALOX15B, BRAF, CACNA1A, CACNA1B, CACNA1D, CACNA1F, CASP3, CYP2D6, GABRB1, GNAO1, GNG3, GNG4, HTR2C, HTR7, MAOB, PLA2G4E, PLCB1, PLCB2, PLCB4, PTGS2, RAPGEF3, SLC18A2]	[ADCY5, ALOX12, ALOX12B, ALOX15, ALOX15B, ALOX5, APP, ARAF, BRAF, CACNA1A, CACNA1B, CACNA1C, CACNA1D, CACNA1F, CACNA1S, CASP3, CYP2C18, CYP2C19, CYP2C8, CYP2C9, CYP2D6, CYP2J2, CYP4X1, DDC, DUSP1, GABRB1, GABRB2, GABRB3, GNAI1, GNAI2, GNAI3, GNAO1, GNAQ, GNAS, GNB1, GNB2, GNB3, GNB4, GNB5, GNG10, GNG11, GNG12, GNG13, GNG2, GNG3, GNG4, GNG5, GNG7, GNG8, GNGT1, GNGT2, HRAS, HTR1A, HTR1B, HTR1D, HTR…	TRUE
KEGG:04727	GABAergic synapse	0	[-1]	[None]	14	15.5556	0.326791	1	{}	{}	[ADCY4, CACNA1A, CACNA1B, CACNA1D, CACNA1F, GABRB1, GABRP, GNAO1, GNG3, GNG4, HAP1, SLC12A5, SLC38A1, TRAK2]	[ABAT, ADCY1, ADCY2, ADCY3, ADCY4, ADCY5, ADCY6, ADCY7, ADCY8, ADCY9, CACNA1A, CACNA1B, CACNA1C, CACNA1D, CACNA1F, CACNA1S, GABARAP, GABARAPL1, GABARAPL2, GABBR1, GABBR2, GABRA1, GABRA2, GABRA3, GABRA4, GABRA5, GABRA6, GABRB1, GABRB2, GABRB3, GABRD, GABRE, GABRG1, GABRG2, GABRG3, GABRP, GABRQ, GABRR1, GABRR2, GABRR3, GAD1, GAD2, GLS, GLS2, GLUL, GNAI1, GNAI2, GNAI3, GNAO1, GNB1, GNB2, GNB3, GNB4,…	TRUE
KEGG:04728	Dopaminergic synapse	0	[-1]	[None]	20	15.2672	0.31172	1	{}	{}	[CACNA1A, CACNA1B, CACNA1D, CALML5, CAMK2A, CLOCK, CREB3L1, GNAO1, GNG3, GNG4, KIF5B, KIF5C, MAOB, MAPK10, PLCB1, PLCB2, PLCB4, PPP1R1B, PPP2R2B, SLC18A2]	[ADCY5, AKT1, AKT2, AKT3, ARNTL, ARRB2, ATF2, ATF4, ATF6B, CACNA1A, CACNA1B, CACNA1C, CACNA1D, CALM1, CALM2, CALM3, CALML3, CALML5, CALML6, CALY, CAMK2A, CAMK2B, CAMK2D, CAMK2G, CLOCK, COMT, CREB1, CREB3, CREB3L1, CREB3L2, CREB3L3, CREB3L4, CREB5, DDC, DRD1, DRD2, DRD3, DRD4, DRD5, FOS, GNAI1, GNAI2, GNAI3, GNAL, GNAO1, GNAQ, GNAS, GNB1, GNB2, GNB3, GNB4, GNB5, GNG10, GNG11, GNG12, GNG13, GNG2, G…	TRUE
KEGG:04730	Long-term depression	0	[-1]	[None]	11	18.3333	0.178942	1	{}	{}	[BRAF, CACNA1A, GNAO1, GUCY1A2, GUCY1A3, GUCY1B3, IGF1, PLA2G4E, PLCB1, PLCB2, PLCB4]	[ARAF, BRAF, CACNA1A, CRH, CRHR1, GNA11, GNA12, GNA13, GNAI1, GNAI2, GNAI3, GNAO1, GNAQ, GNAS, GNAZ, GRIA1, GRIA2, GRIA3, GRID2, GRM1, GUCY1A2, GUCY1A3, GUCY1B3, HRAS, IGF1, IGF1R, ITPR1, ITPR2, ITPR3, JMJD7-PLA2G4B, KRAS, LYN, MAP2K1, MAP2K2, MAPK1, MAPK3, NOS1, NRAS, PLA2G4A, PLA2G4B, PLA2G4C, PLA2G4D, PLA2G4E, PLA2G4F, PLCB1, PLCB2, PLCB3, PLCB4, PPP1R17, PPP2CA, PPP2CB, PPP2R1A, PPP2R1B, PRKC…	TRUE
KEGG:04742	Taste transduction	0	[-1]	[None]	8	15.0943	0.425784	1	{}	{}	[ADCY4, CACNA1A, CACNA1B, GNG3, PDE1A, PLCB2, SCNN1A, TAS2R19]	[ADCY4, ADCY6, ADCY8, ASIC2, CACNA1A, CACNA1B, GNAS, GNAT3, GNB1, GNB3, GNG13, GNG3, GRM4, ITPR3, KCNB1, PDE1A, PLCB2, PRKACA, PRKACB, PRKACG, PRKX, SCNN1A, SCNN1B, SCNN1G, TAS1R1, TAS1R2, TAS1R3, TAS2R1, TAS2R10, TAS2R13, TAS2R14, TAS2R16, TAS2R19, TAS2R20, TAS2R3, TAS2R30, TAS2R31, TAS2R38, TAS2R39, TAS2R4, TAS2R40, TAS2R41, TAS2R42, TAS2R43, TAS2R45, TAS2R46, TAS2R5, TAS2R50, TAS2R60, TAS2R7, …	TRUE
KEGG:04744	Phototransduction	0	[-1]	[None]	5	17.2414	0.352847	1	{}	{}	[CALML5, PDE6A, PDE6B, PDE6G, RGS9]	[ARRB1, ARRB2, CALM1, CALM2, CALM3, CALML3, CALML5, CALML6, CNGA1, CNGB1, GNAT1, GNAT2, GNAT3, GNB1, GNGT1, GRK1, GRK7, GUCA1A, GUCA1B, GUCA1C, GUCY2D, GUCY2F, PDE6A, PDE6B, PDE6G, RCVRN, RGS9, RHO, SLC24A1]	TRUE
KEGG:04750	Inflammatory mediator regulation of TRP channels	0	[-1]	[None]	20	20.202	0.040166	1	{}	{}	[ADCY4, ASIC3, BDKRB2, CALML5, CAMK2A, F2RL1, HRH1, HTR2C, IGF1, IL1R1, MAPK10, P2RY2, PIK3CD, PIK3R3, PIK3R5, PLA2G4E, PLA2G6, PLCB1, PLCB2, PLCB4]	[ADCY1, ADCY2, ADCY3, ADCY4, ADCY5, ADCY6, ADCY7, ADCY8, ADCY9, ALOX12, ASIC1, ASIC2, ASIC3, ASIC4, ASIC5, BDKRB1, BDKRB2, CALM1, CALM2, CALM3, CALML3, CALML5, CALML6, CAMK2A, CAMK2B, CAMK2D, CAMK2G, CYP2J2, F2RL1, GNAQ, GNAS, HRH1, HTR2A, HTR2B, HTR2C, IGF1, IL1B, IL1R1, IL1RAP, ITPR1, ITPR2, ITPR3, JMJD7-PLA2G4B, MAP2K3, MAP2K6, MAPK10, MAPK11, MAPK12, MAPK13, MAPK14, MAPK8, MAPK9, NGF, NTRK1, …	TRUE
KEGG:04810	Regulation of actin cytoskeleton	0	[-1]	[None]	40	18.6046	0.0204584	1	{}	{}	[APC, APC2, ARHGEF12, BDKRB2, BRAF, CD14, CFL2, EGF, FGD3, FGF1, FGF13, FGF22, FGF5, FGFR1, FGFR2, ITGA10, ITGA11, ITGA5, ITGAL, ITGAM, ITGAV, ITGB1, ITGB2, ITGB4, ITGB8, MRAS, MYH10, MYL10, NCKAP1, PDGFB, PDGFRB, PIK3CD, PIK3R3, PIK3R5, PIP5K1B, RRAS, SOS2, SSH1, VAV3, WAS]	[ABI2, ACTB, ACTG1, ACTN1, ACTN2, ACTN3, ACTN4, APC, APC2, ARAF, ARHGAP35, ARHGEF1, ARHGEF12, ARHGEF4, ARHGEF6, ARHGEF7, ARPC1A, ARPC1B, ARPC2, ARPC3, ARPC4, ARPC5, ARPC5L, BAIAP2, BCAR1, BDKRB1, BDKRB2, BRAF, BRK1, CD14, CDC42, CFL1, CFL2, CHRM1, CHRM2, CHRM3, CHRM4, CHRM5, CRK, CRKL, CYFIP1, CYFIP2, DIAPH1, DIAPH2, DIAPH3, DOCK1, EGF, EGFR, ENAH, EZR, F2, F2R, FGD1, FGD3, FGF1, FGF10, FGF11, FG…	TRUE
KEGG:04910	Insulin signaling pathway	0	[-1]	[None]	22	15.7143	0.253063	1	{}	{}	[BRAF, CALML5, CBL, FBP1, IRS2, LIPE, MAPK10, PIK3CD, PIK3R3, PIK3R5, PPP1R3C, PRKAR1A, PRKAR1B, PRKCZ, PTPRF, PYGM, SHC2, SLC2A4, SOCS2, SOCS3, SOCS4, SOS2]	[ACACA, ACACB, AKT1, AKT2, AKT3, ARAF, BAD, BRAF, CALM1, CALM2, CALM3, CALML3, CALML5, CALML6, CBL, CBLB, CBLC, CRK, CRKL, EIF4E, EIF4E1B, EIF4E2, EIF4EBP1, ELK1, EXOC7, FASN, FBP1, FBP2, FLOT1, FLOT2, FOXO1, G6PC, G6PC2, G6PC3, GCK, GRB2, GSK3B, GYS1, GYS2, HK1, HK2, HK3, HKDC1, HRAS, IKBKB, INPP5K, INPPL1, INS, INSR, IRS1, IRS2, IRS4, KRAS, LIPE, MAP2K1, MAP2K2, MAPK1, MAPK10, MAPK3, MAPK8, MAP…	TRUE
KEGG:04911	Insulin secretion	0	[-1]	[None]	10	11.6279	0.74108	1	{}	{}	[ADCY4, ATP1A3, CACNA1D, CACNA1F, CAMK2A, CREB3L1, KCNMB4, PLCB1, PLCB2, PLCB4]	[ABCC8, ADCY1, ADCY2, ADCY3, ADCY4, ADCY5, ADCY6, ADCY7, ADCY8, ADCY9, ADCYAP1, ADCYAP1R1, ATF2, ATF4, ATF6B, ATP1A1, ATP1A2, ATP1A3, ATP1A4, ATP1B1, ATP1B2, ATP1B3, ATP1B4, CACNA1C, CACNA1D, CACNA1F, CACNA1S, CAMK2A, CAMK2B, CAMK2D, CAMK2G, CCKAR, CHRM3, CREB1, CREB3, CREB3L1, CREB3L2, CREB3L3, CREB3L4, CREB5, FFAR1, FXYD2, GCG, GCK, GIP, GLP1R, GNA11, GNAQ, GNAS, GPR119, INS, ITPR3, KCNJ11, KCN…	TRUE
KEGG:04912	GnRH signaling pathway	0	[-1]	[None]	13	14.1304	0.475409	1	{}	{}	[ADCY4, CACNA1D, CACNA1F, CALML5, CAMK2A, MAP3K2, MAPK10, PLA2G4E, PLCB1, PLCB2, PLCB4, PTK2B, SOS2]	[ADCY1, ADCY2, ADCY3, ADCY4, ADCY5, ADCY6, ADCY7, ADCY8, ADCY9, ATF4, CACNA1C, CACNA1D, CACNA1F, CACNA1S, CALM1, CALM2, CALM3, CALML3, CALML5, CALML6, CAMK2A, CAMK2B, CAMK2D, CAMK2G, CDC42, CGA, EGFR, ELK1, FSHB, GNA11, GNAQ, GNAS, GNRH1, GNRH2, GNRHR, GRB2, HBEGF, HRAS, ITPR1, ITPR2, ITPR3, JMJD7-PLA2G4B, JUN, KRAS, LHB, MAP2K1, MAP2K2, MAP2K3, MAP2K4, MAP2K6, MAP2K7, MAP3K1, MAP3K2, MAP3K3, MAP…	TRUE
KEGG:04913	Ovarian steroidogenesis	0	[-1]	[None]	11	21.5686	0.0748039	1	{}	{}	[ACOT2, ADCY4, CYP17A1, CYP19A1, CYP1B1, HSD17B7, HSD3B2, IGF1, LDLR, PLA2G4E, PTGS2]	[ACOT2, ADCY1, ADCY2, ADCY3, ADCY4, ADCY5, ADCY6, ADCY7, ADCY8, ADCY9, AKR1C3, ALOX5, BMP15, BMP6, CGA, CYP11A1, CYP17A1, CYP19A1, CYP1A1, CYP1B1, CYP2J2, FSHB, FSHR, GDF9, GNAS, HSD17B1, HSD17B2, HSD17B7, HSD3B1, HSD3B2, IGF1, IGF1R, INS, INSR, JMJD7-PLA2G4B, LDLR, LHB, LHCGR, PLA2G4A, PLA2G4B, PLA2G4C, PLA2G4D, PLA2G4E, PLA2G4F, PRKACA, PRKACB, PRKACG, PRKX, PTGS2, SCARB1, STAR]	TRUE
KEGG:04914	Progesterone-mediated oocyte maturation	0	[-1]	[None]	19	21.5909	0.0239852	1	{}	{}	[ADCY4, BRAF, BUB1, CCNA2, CCNB1, CCNB2, CDC25A, CDC25B, CDC25C, CDC27, CDK1, CPEB2, IGF1, MAPK10, PIK3CD, PIK3R3, PIK3R5, PLK1, RPS6KA2]	[ADCY1, ADCY2, ADCY3, ADCY4, ADCY5, ADCY6, ADCY7, ADCY8, ADCY9, AKT1, AKT2, AKT3, ANAPC1, ANAPC10, ANAPC11, ANAPC13, ANAPC2, ANAPC4, ANAPC5, ANAPC7, ARAF, BRAF, BUB1, CCNA1, CCNA2, CCNB1, CCNB2, CCNB3, CDC16, CDC23, CDC25A, CDC25B, CDC25C, CDC26, CDC27, CDK1, CDK2, CPEB1, CPEB2, CPEB3, CPEB4, FZR1, GNAI1, GNAI2, GNAI3, HSP90AA1, HSP90AB1, IGF1, IGF1R, INS, KRAS, MAD1L1, MAD2L1, MAD2L2, MAP2K1, MA…	TRUE
KEGG:04915	Estrogen signaling pathway	0	[-1]	[None]	15	15	0.372141	1	{}	{}	[ADCY4, CALML5, CREB3L1, ESR2, GNAO1, HSPA8, MMP9, PIK3CD, PIK3R3, PIK3R5, PLCB1, PLCB2, PLCB4, SHC2, SOS2]	[ADCY1, ADCY2, ADCY3, ADCY4, ADCY5, ADCY6, ADCY7, ADCY8, ADCY9, AKT1, AKT2, AKT3, ATF2, ATF4, ATF6B, CALM1, CALM2, CALM3, CALML3, CALML5, CALML6, CREB1, CREB3, CREB3L1, CREB3L2, CREB3L3, CREB3L4, CREB5, EGFR, ESR1, ESR2, FKBP4, FKBP5, FOS, GABBR1, GABBR2, GNAI1, GNAI2, GNAI3, GNAO1, GNAQ, GNAS, GPER1, GRB2, GRM1, HBEGF, HRAS, HSP90AA1, HSP90AB1, HSP90B1, HSPA1A, HSPA1B, HSPA1L, HSPA2, HSPA6, HSPA…	TRUE
KEGG:04916	Melanogenesis	0	[-1]	[None]	18	17.8218	0.130384	1	{}	{}	[ADCY4, ASIP, CALML5, CAMK2A, CREB3L1, FZD1, FZD3, FZD8, GNAO1, KIT, MC1R, MITF, PLCB1, PLCB2, PLCB4, WNT10B, WNT4, WNT7B]	[ADCY1, ADCY2, ADCY3, ADCY4, ADCY5, ADCY6, ADCY7, ADCY8, ADCY9, ASIP, CALM1, CALM2, CALM3, CALML3, CALML5, CALML6, CAMK2A, CAMK2B, CAMK2D, CAMK2G, CREB1, CREB3, CREB3L1, CREB3L2, CREB3L3, CREB3L4, CREBBP, CTNNB1, DCT, DVL1, DVL2, DVL3, EDN1, EDNRB, EP300, FZD1, FZD10, FZD2, FZD3, FZD4, FZD5, FZD6, FZD7, FZD8, FZD9, GNAI1, GNAI2, GNAI3, GNAO1, GNAQ, GNAS, GSK3B, HRAS, KIT, KITLG, KRAS, LEF1, MAP2K…	TRUE
KEGG:04917	Prolactin signaling pathway	0	[-1]	[None]	14	19.4444	0.0991952	1	{}	{}	[CCND1, CCND2, CYP17A1, ESR2, MAPK10, PIK3CD, PIK3R3, PIK3R5, SHC2, SOCS2, SOCS3, SOCS4, SOCS6, SOS2]	[AKT1, AKT2, AKT3, CCND1, CCND2, CGA, CISH, CSN2, CYP17A1, ELF5, ESR1, ESR2, FOS, FOXO3, GALT, GCK, GRB2, GSK3B, HRAS, INS, IRF1, JAK2, KRAS, LHB, LHCGR, MAP2K1, MAP2K2, MAPK1, MAPK10, MAPK11, MAPK12, MAPK13, MAPK14, MAPK3, MAPK8, MAPK9, NFKB1, NRAS, PIK3CA, PIK3CB, PIK3CD, PIK3CG, PIK3R1, PIK3R2, PIK3R3, PIK3R5, PRL, PRLR, RAF1, RELA, SHC1, SHC2, SHC3, SHC4, SLC2A2, SOCS1, SOCS2, SOCS3, SOCS4, S…	TRUE
KEGG:04918	Thyroid hormone synthesis	0	[-1]	[None]	13	18.0556	0.166629	1	{}	{}	[ADCY4, ASGR1, ATP1A3, CREB3L1, GPX1, GPX2, GPX3, LRP2, PLCB1, PLCB2, PLCB4, TG, TSHR]	[ADCY1, ADCY2, ADCY3, ADCY4, ADCY5, ADCY6, ADCY7, ADCY8, ADCY9, ASGR1, ASGR2, ATF2, ATF4, ATF6B, ATP1A1, ATP1A2, ATP1A3, ATP1A4, ATP1B1, ATP1B2, ATP1B3, ATP1B4, CANX, CGA, CREB1, CREB3, CREB3L1, CREB3L2, CREB3L3, CREB3L4, CREB5, DUOX2, DUOXA2, FXYD2, GNAQ, GNAS, GPX1, GPX2, GPX3, GPX5, GPX6, GPX7, GPX8, GSR, HSP90B1, HSPA5, ITPR1, ITPR2, ITPR3, IYD, LRP2, PAX8, PDIA4, PLCB1, PLCB2, PLCB3, PLCB4, …	TRUE
KEGG:04919	Thyroid hormone signaling pathway	0	[-1]	[None]	19	15.9664	0.249662	1	{}	{}	[ATP1A3, BMP4, CCND1, DIO2, HDAC2, HIF1A, ITGAV, PFKP, PIK3CD, PIK3R3, PIK3R5, PLCB1, PLCB2, PLCB4, PLCD3, PLCE1, RCAN1, RCAN2, WNT4]	[ACTB, ACTG1, AKT1, AKT2, AKT3, ATP1A1, ATP1A2, ATP1A3, ATP1A4, ATP1B1, ATP1B2, ATP1B3, ATP1B4, ATP2A2, BAD, BMP4, CASP9, CCND1, CREBBP, CTNNB1, DIO1, DIO2, DIO3, EP300, ESR1, FOXO1, FXYD2, GATA4, GSK3B, HDAC1, HDAC2, HDAC3, HIF1A, HRAS, ITGAV, ITGB3, KAT2A, KAT2B, KRAS, MAP2K1, MAP2K2, MAPK1, MAPK3, MDM2, MED1, MED12, MED12L, MED13, MED13L, MED14, MED16, MED17, MED24, MED27, MED30, MED4, MTOR, M…	TRUE
KEGG:04920	Adipocytokine signaling pathway	0	[-1]	[None]	9	12.8571	0.615734	1	{}	{}	[ACSL1, ACSL4, ACSL6, CD36, CHUK, IRS2, MAPK10, SLC2A4, SOCS3]	[ACACB, ACSBG1, ACSBG2, ACSL1, ACSL3, ACSL4, ACSL5, ACSL6, ADIPOQ, ADIPOR1, ADIPOR2, AGRP, AKT1, AKT2, AKT3, CAMKK1, CAMKK2, CD36, CHUK, CPT1A, CPT1B, CPT1C, G6PC, G6PC2, G6PC3, IKBKB, IKBKG, IRS1, IRS2, IRS4, JAK2, LEP, LEPR, MAPK10, MAPK8, MAPK9, MTOR, NFKB1, NFKBIA, NFKBIB, NFKBIE, NPY, PCK1, PCK2, POMC, PPARA, PPARGC1A, PRKAA1, PRKAA2, PRKAB1, PRKAB2, PRKAG1, PRKAG2, PRKAG3, PRKCQ, PTPN11, RE…	TRUE
KEGG:04921	Oxytocin signaling pathway	0	[-1]	[None]	28	17.6101	0.0824118	1	{}	{}	[ADCY4, CACNA1D, CACNA1F, CACNA2D2, CACNB2, CALML5, CAMK1D, CAMK1G, CAMK2A, CCND1, CDKN1A, GNAO1, GUCY1A2, GUCY1A3, GUCY1B3, KCNJ14, MAP2K5, NFATC3, PIK3CD, PIK3R3, PIK3R5, PLA2G4E, PLCB1, PLCB2, PLCB4, PTGS2, RCAN1, TRPM2]	[ACTB, ACTG1, ADCY1, ADCY2, ADCY3, ADCY4, ADCY5, ADCY6, ADCY7, ADCY8, ADCY9, CACNA1C, CACNA1D, CACNA1F, CACNA1S, CACNA2D1, CACNA2D2, CACNA2D3, CACNA2D4, CACNB1, CACNB2, CACNB3, CACNB4, CACNG1, CACNG2, CACNG3, CACNG4, CACNG5, CACNG6, CACNG7, CACNG8, CALM1, CALM2, CALM3, CALML3, CALML5, CALML6, CAMK1, CAMK1D, CAMK1G, CAMK2A, CAMK2B, CAMK2D, CAMK2G, CAMK4, CAMKK1, CAMKK2, CCND1, CD38, CDKN1A, EEF2, …	TRUE
KEGG:04922	Glucagon signaling pathway	0	[-1]	[None]	10	9.80392	0.897553	1	{}	{}	[CALML5, CAMK2A, CREB3L1, FBP1, PGAM1, PGAM2, PLCB1, PLCB2, PLCB4, PYGM]	[ACACA, ACACB, ADCY2, AKT1, AKT2, AKT3, ATF2, ATF4, CALM1, CALM2, CALM3, CALML3, CALML5, CALML6, CAMK2A, CAMK2B, CAMK2D, CAMK2G, CPT1A, CPT1B, CPT1C, CREB1, CREB3, CREB3L1, CREB3L2, CREB3L3, CREB3L4, CREB5, CREBBP, CRTC2, EP300, FBP1, FOXO1, G6PC, G6PC2, G6PC3, GCG, GCGR, GCK, GNAQ, GNAS, GYS1, GYS2, ITPR1, ITPR2, ITPR3, LDHA, LDHAL6A, LDHAL6B, LDHB, LDHC, PCK1, PCK2, PDE3B, PDHA1, PDHA2, PDHB, P…	TRUE
KEGG:04930	Type II diabetes mellitus	0	[-1]	[None]	13	27.0833	0.00931547	1	{}	{}	[CACNA1A, CACNA1B, CACNA1D, IRS2, MAPK10, PIK3CD, PIK3R3, PIK3R5, PRKCZ, SLC2A4, SOCS2, SOCS3, SOCS4]	[ABCC8, ADIPOQ, CACNA1A, CACNA1B, CACNA1C, CACNA1D, CACNA1E, CACNA1G, GCK, HK1, HK2, HK3, HKDC1, IKBKB, INS, INSR, IRS1, IRS2, IRS4, KCNJ11, MAFA, MAPK1, MAPK10, MAPK3, MAPK8, MAPK9, MTOR, PDX1, PIK3CA, PIK3CB, PIK3CD, PIK3CG, PIK3R1, PIK3R2, PIK3R3, PIK3R5, PKLR, PKM, PRKCD, PRKCE, PRKCZ, SLC2A2, SLC2A4, SOCS1, SOCS2, SOCS3, SOCS4, TNF]	TRUE
KEGG:04932	Non-alcoholic fatty liver disease (NAFLD)	0	[-1]	[None]	13	8.60927	0.976349	1	{}	{}	[CASP3, CASP7, COX6A1, COX6B2, IL8, IRS2, MAPK10, MLXIPL, NDUFA4L2, PIK3CD, PIK3R3, PIK3R5, SOCS3]	[ADIPOQ, ADIPOR1, ADIPOR2, AKT1, AKT2, AKT3, ATF4, BAX, BCL2L11, BID, CASP3, CASP7, CASP8, CDC42, CEBPA, COX1, COX2, COX3, COX4I1, COX4I2, COX5A, COX5B, COX6A1, COX6A2, COX6B1, COX6B2, COX6C, COX7A1, COX7A2, COX7A2L, COX7B, COX7B2, COX7C, COX8A, COX8C, CYC1, CYCS, CYP2E1, CYTB, DDIT3, EIF2AK3, EIF2S1, ERN1, FAS, FASLG, GSK3A, GSK3B, IKBKB, IL1A, IL1B, IL6, IL6R, IL8, INS, INSR, IRS1, IRS2, ITCH, …	TRUE
KEGG:04940	Type I diabetes mellitus	0	[-1]	[None]	12	26.6667	0.0138838	1	{}	{}	[CPE, HLA-B, HLA-C, HLA-DMA, HLA-DMB, HLA-DOA, HLA-DQA1, HLA-DQB1, HLA-DRA, HLA-DRB1, HLA-F, ICA1]	[CD28, CD80, CD86, CPE, FAS, FASLG, GAD1, GAD2, GZMB, HLA-A, HLA-B, HLA-C, HLA-DMA, HLA-DMB, HLA-DOA, HLA-DOB, HLA-DPA1, HLA-DPB1, HLA-DQA1, HLA-DQA2, HLA-DQB1, HLA-DRA, HLA-DRB1, HLA-DRB3, HLA-DRB4, HLA-DRB5, HLA-E, HLA-F, HLA-G, HSPD1, ICA1, IFNG, IL12A, IL12B, IL1A, IL1B, IL2, INS, LOC100509457, LOC101060835, LTA, PRF1, PTPRN, PTPRN2, TNF]	TRUE
KEGG:04960	Aldosterone-regulated sodium reabsorption	0	[-1]	[None]	9	23.0769	0.0713392	1	{}	{}	[ATP1A3, IGF1, NR3C2, PIK3CD, PIK3R3, PIK3R5, SCNN1A, SFN, SGK1]	[ATP1A1, ATP1A2, ATP1A3, ATP1A4, ATP1B1, ATP1B2, ATP1B3, ATP1B4, FXYD2, FXYD4, HSD11B2, IGF1, INS, INSR, IRS1, KCNJ1, KRAS, MAPK1, MAPK3, NEDD4L, NR3C2, PDPK1, PIK3CA, PIK3CB, PIK3CD, PIK3CG, PIK3R1, PIK3R2, PIK3R3, PIK3R5, PRKCA, PRKCB, PRKCG, SCNN1A, SCNN1B, SCNN1G, SFN, SGK1, SLC9A3R2]	TRUE
KEGG:04961	Endocrine and other factor-regulated calcium reabsorption	0	[-1]	[None]	7	14.5833	0.475821	1	{}	{}	[AP2B1, ATP1A3, BDKRB2, PLCB1, PLCB2, PLCB4, PTH1R]	[ADCY6, ADCY9, AP2A1, AP2A2, AP2B1, AP2M1, AP2S1, ATP1A1, ATP1A2, ATP1A3, ATP1A4, ATP1B1, ATP1B2, ATP1B3, ATP1B4, ATP2B1, BDKRB2, CALB1, CLTA, CLTB, CLTC, CLTCL1, DNM1, DNM2, DNM3, ESR1, FXYD2, GNAQ, GNAS, KL, KLK1, KLK2, PLCB1, PLCB2, PLCB3, PLCB4, PRKACA, PRKACB, PRKACG, PRKCA, PRKCB, PRKCG, PRKX, PTH1R, RAB11A, SLC8A1, TRPV5, VDR]	TRUE
KEGG:04962	Vasopressin-regulated water reabsorption	0	[-1]	[None]	6	13.3333	0.579056	1	{}	{}	[AQP4, ARHGDIB, AVPR2, CREB3L1, DYNC1LI2, RAB5B]	[ADCY3, ADCY6, ADCY9, AQP2, AQP3, AQP4, ARHGDIA, ARHGDIB, ARHGDIG, AVP, AVPR2, CREB1, CREB3, CREB3L1, CREB3L2, CREB3L3, CREB3L4, CREB5, DCTN1, DCTN2, DCTN4, DCTN5, DCTN6, DYNC1H1, DYNC1I1, DYNC1I2, DYNC1LI1, DYNC1LI2, DYNC2H1, DYNC2LI1, DYNLL1, DYNLL2, GNAS, NSF, PRKACA, PRKACB, PRKACG, PRKX, RAB11A, RAB11B, RAB5A, RAB5B, RAB5C, STX4, VAMP2]	TRUE
KEGG:04964	Proximal tubule bicarbonate reclamation	0	[-1]	[None]	4	17.3913	0.377611	1	{}	{}	[AQP1, ATP1A3, CA2, SLC9A3]	[AQP1, ATP1A1, ATP1A2, ATP1A3, ATP1A4, ATP1B1, ATP1B2, ATP1B3, ATP1B4, CA2, CA4, FXYD2, GLS, GLS2, GLUD1, GLUD2, MDH1, PCK1, PCK2, SLC25A10, SLC38A3, SLC4A4, SLC9A3]	TRUE
KEGG:04966	Collecting duct acid secretion	0	[-1]	[None]	3	11.1111	0.726066	1	{}	{}	[ATP6V1B1, CA2, SLC12A7]	[ATP4A, ATP4B, ATP6V0A1, ATP6V0A2, ATP6V0A4, ATP6V0C, ATP6V0D1, ATP6V0D2, ATP6V0E1, ATP6V0E2, ATP6V1A, ATP6V1B1, ATP6V1B2, ATP6V1C1, ATP6V1C2, ATP6V1D, ATP6V1E1, ATP6V1E2, ATP6V1F, ATP6V1G1, ATP6V1G2, ATP6V1G3, CA2, CLCNKB, SLC12A7, SLC4A1, TCIRG1]	TRUE
KEGG:04970	Salivary secretion	0	[-1]	[None]	14	15.5556	0.326791	1	{}	{}	[ADCY4, ATP1A3, CALML5, CAMP, CST1, CST2, GUCY1A2, GUCY1A3, GUCY1B3, LPO, LYZ, PLCB1, PLCB2, PLCB4]	[ADCY1, ADCY2, ADCY3, ADCY4, ADCY5, ADCY6, ADCY7, ADCY8, ADCY9, ADRA1A, ADRA1B, ADRA1D, ADRB1, ADRB2, ADRB3, AMY1A, AMY1B, AMY1C, AQP5, ATP1A1, ATP1A2, ATP1A3, ATP1A4, ATP1B1, ATP1B2, ATP1B3, ATP1B4, ATP2B1, ATP2B2, ATP2B3, ATP2B4, BEST2, BST1, CALM1, CALM2, CALM3, CALML3, CALML5, CALML6, CAMP, CD38, CHRM3, CST1, CST2, CST3, CST4, CST5, DMBT1, FXYD2, GNAQ, GNAS, GUCY1A2, GUCY1A3, GUCY1B3, HTN1, H…	TRUE
KEGG:04971	Gastric acid secretion	0	[-1]	[None]	12	16	0.309213	1	{}	{}	[ADCY4, ATP1A3, CA2, CALML5, CAMK2A, KCNJ16, KCNK2, KCNQ1, PLCB1, PLCB2, PLCB4, SLC9A4]	[ACTB, ADCY1, ADCY2, ADCY3, ADCY4, ADCY5, ADCY6, ADCY7, ADCY8, ADCY9, ATP1A1, ATP1A2, ATP1A3, ATP1A4, ATP1B1, ATP1B2, ATP1B3, ATP1B4, ATP4A, ATP4B, CA2, CALM1, CALM2, CALM3, CALML3, CALML5, CALML6, CAMK2A, CAMK2B, CAMK2D, CAMK2G, CCKBR, CFTR, CHRM3, EZR, GAST, GNAI1, GNAI2, GNAI3, GNAQ, GNAS, HRH2, ITPR1, ITPR2, ITPR3, KCNE2, KCNJ1, KCNJ10, KCNJ15, KCNJ16, KCNJ2, KCNK10, KCNK2, KCNQ1, MYLK, MYLK2…	TRUE
KEGG:04972	Pancreatic secretion	0	[-1]	[None]	9	9.375	0.915385	1	{}	{}	[ADCY4, ATP1A3, CA2, KCNQ1, PLA2G1B, PLCB1, PLCB2, PLCB4, RAP1B]	[ADCY1, ADCY2, ADCY3, ADCY4, ADCY5, ADCY6, ADCY7, ADCY8, ADCY9, AMY2A, AMY2B, ATP1A1, ATP1A2, ATP1A3, ATP1A4, ATP1B1, ATP1B2, ATP1B3, ATP1B4, ATP2A1, ATP2A2, ATP2A3, ATP2B1, ATP2B2, ATP2B3, ATP2B4, BST1, CA2, CCKAR, CD38, CEL, CELA2A, CELA2B, CELA3A, CELA3B, CFTR, CHRM3, CLCA1, CLCA2, CLCA4, CPA1, CPA2, CPA3, CPB1, CPB2, CTRB1, CTRL, FXYD2, GNAQ, GNAS, ITPR1, ITPR2, ITPR3, KCNMA1, KCNQ1, PLA2G10,…	TRUE
KEGG:04973	Carbohydrate digestion and absorption	0	[-1]	[None]	7	15.5556	0.406281	1	{}	{}	[ATP1A3, CACNA1D, PIK3CD, PIK3R3, PIK3R5, PLCB2, SLC37A4]	[AKT1, AKT2, AKT3, AMY1A, AMY1B, AMY1C, AMY2A, AMY2B, ATP1A1, ATP1A2, ATP1A3, ATP1A4, ATP1B1, ATP1B2, ATP1B3, ATP1B4, CACNA1D, FXYD2, G6PC, G6PC2, G6PC3, GNAT3, HK1, HK2, HK3, HKDC1, LCT, MGAM, PIK3CA, PIK3CB, PIK3CD, PIK3CG, PIK3R1, PIK3R2, PIK3R3, PIK3R5, PLCB2, PRKCB, SI, SLC2A2, SLC2A5, SLC37A4, SLC5A1, TAS1R2, TAS1R3]	TRUE
KEGG:04974	Protein digestion and absorption	0	[-1]	[None]	20	22.4719	0.0137289	1	{}	{}	[ATP1A3, COL13A1, COL14A1, COL15A1, COL17A1, COL1A1, COL24A1, COL3A1, COL5A1, COL6A3, COL9A1, COL9A2, DPP4, KCNK5, KCNQ1, MME, SLC36A1, SLC7A7, SLC7A8, SLC9A3]	[ACE2, ATP1A1, ATP1A2, ATP1A3, ATP1A4, ATP1B1, ATP1B2, ATP1B3, ATP1B4, CELA2A, CELA2B, CELA3A, CELA3B, COL11A1, COL11A2, COL12A1, COL13A1, COL14A1, COL15A1, COL17A1, COL18A1, COL1A1, COL1A2, COL21A1, COL22A1, COL24A1, COL27A1, COL2A1, COL3A1, COL4A1, COL4A2, COL4A3, COL4A4, COL4A5, COL4A6, COL5A1, COL5A2, COL5A3, COL6A1, COL6A2, COL6A3, COL6A5, COL6A6, COL7A1, COL9A1, COL9A2, COL9A3, CPA1, CPA2, …	TRUE
KEGG:04975	Fat digestion and absorption	0	[-1]	[None]	6	14.6341	0.48374	1	{}	{}	[ACAT2, CD36, DGAT2, GOT2, PLA2G1B, PPAP2A]	[ABCA1, ABCG5, ABCG8, ACAT2, AGPAT1, AGPAT2, APOA1, APOA4, APOB, CD36, CEL, CLPS, DGAT1, DGAT2, FABP1, FABP2, GOT2, LIPF, MOGAT2, MOGAT3, MTTP, NPC1L1, PLA2G10, PLA2G12A, PLA2G12B, PLA2G1B, PLA2G2A, PLA2G2C, PLA2G2D, PLA2G2E, PLA2G2F, PLA2G3, PLA2G5, PNLIP, PNLIPRP1, PNLIPRP2, PPAP2A, PPAP2B, PPAP2C, SCARB1, SLC27A4]	TRUE
KEGG:04976	Bile secretion	0	[-1]	[None]	11	15.2778	0.378848	1	{}	{}	[ABCC3, ADCY4, AQP1, AQP4, ATP1A3, BAAT, CA2, HMGCR, LDLR, SLC9A3, SLCO1A2]	[ABCB1, ABCB11, ABCB4, ABCC2, ABCC3, ABCC4, ABCG2, ABCG5, ABCG8, ADCY1, ADCY2, ADCY3, ADCY4, ADCY5, ADCY6, ADCY7, ADCY8, ADCY9, AQP1, AQP4, AQP8, AQP9, ATP1A1, ATP1A2, ATP1A3, ATP1A4, ATP1B1, ATP1B2, ATP1B3, ATP1B4, BAAT, CA2, CFTR, CYP3A4, CYP7A1, EPHX1, FXYD2, GNAS, HMGCR, KCNN2, LDLR, NCEH1, NR0B2, NR1H4, PRKACA, PRKACB, PRKACG, PRKX, RXRA, SCARB1, SCTR, SLC10A1, SLC10A2, SLC22A1, SLC22A7, SLC…	TRUE
KEGG:04977	Vitamin digestion and absorption	0	[-1]	[None]	3	12.5	0.64715	1	{}	{}	[PLB1, SLC19A3, SLC52A3]	[ABCC1, APOA1, APOA4, APOB, AWAT2, BTD, CUBN, FOLH1, GIF, LMBRD1, LRAT, MMACHC, PLB1, PNLIP, RBP2, SCARB1, SLC19A1, SLC19A2, SLC19A3, SLC23A1, SLC46A1, SLC52A3, SLC5A6, TCN2]	TRUE
KEGG:04978	Mineral absorption	0	[-1]	[None]	9	17.6471	0.244612	1	{}	{}	[ATOX1, ATP1A3, MT1G, SLC11A1, SLC34A2, SLC40A1, SLC9A3, STEAP2, TRPM6]	[ATOX1, ATP1A1, ATP1A2, ATP1A3, ATP1A4, ATP1B1, ATP1B2, ATP1B3, ATP1B4, ATP2B1, ATP7A, CLCN2, CYBRD1, FTH1, FTL, FXYD2, HEPH, HMOX1, HMOX2, MT1A, MT1B, MT1E, MT1F, MT1G, MT1H, MT1M, MT1X, MT2A, S100G, SLC11A1, SLC11A2, SLC26A3, SLC26A6, SLC26A9, SLC30A1, SLC31A1, SLC34A2, SLC39A4, SLC40A1, SLC46A1, SLC5A1, SLC6A19, SLC8A1, SLC9A3, STEAP1, STEAP2, TF, TRPM6, TRPM7, TRPV6, VDR]	TRUE
KEGG:05010	Alzheimer's disease	0	[-1]	[None]	16	9.52381	0.95437	1	{}	{}	[APBB1, APH1B, CACNA1D, CACNA1F, CALML5, CASP3, CASP7, COX6A1, COX6B2, IDE, MME, NDUFA4L2, PLCB1, PLCB2, PLCB4, SNCA]	[ADAM10, ADAM17, APAF1, APBB1, APH1A, APH1B, APOE, APP, ATF6, ATP2A1, ATP2A2, ATP2A3, ATP5A1, ATP5B, ATP5C1, ATP5D, ATP5E, ATP5F1, ATP5G1, ATP5G2, ATP5G3, ATP5H, ATP5J, ATP5O, ATP6, ATP8, BACE1, BACE2, BAD, BID, CACNA1C, CACNA1D, CACNA1F, CACNA1S, CALM1, CALM2, CALM3, CALML3, CALML5, CALML6, CAPN1, CAPN2, CASP12, CASP3, CASP7, CASP8, CASP9, CDK5, CDK5R1, COX1, COX2, COX3, COX4I1, COX4I2, COX5A, C…	TRUE
KEGG:05012	Parkinson's disease	0	[-1]	[None]	10	6.99301	0.995432	1	{}	{}	[CASP3, COX6A1, COX6B2, NDUFA4L2, PARK2, PINK1, SLC18A2, SNCA, UBE2J1, VDAC2]	[ADCY5, ADORA2A, APAF1, ATP5A1, ATP5B, ATP5C1, ATP5D, ATP5E, ATP5F1, ATP5G1, ATP5G2, ATP5G3, ATP5H, ATP5J, ATP5O, ATP6, ATP8, CASP3, CASP9, COX1, COX2, COX3, COX4I1, COX4I2, COX5A, COX5B, COX6A1, COX6A2, COX6B1, COX6B2, COX6C, COX7A1, COX7A2, COX7A2L, COX7B, COX7B2, COX7C, COX8A, COX8C, CYC1, CYCS, CYTB, DRD1, DRD2, GNAI1, GNAI2, GNAI3, GNAL, GPR37, HTRA2, LRRK2, ND1, ND2, ND3, ND4, ND4L, ND5, ND…	TRUE
KEGG:05016	Huntington's disease	0	[-1]	[None]	21	10.8808	0.883581	1	{}	{}	[AP2B1, CASP3, COX6A1, COX6B2, CREB3L1, DNAH1, DNAH17, DNAH2, DNAH3, DNAH9, GPX1, HAP1, HDAC2, HTT, NDUFA4L2, PLCB1, PLCB2, PLCB4, POLR2J3, REST, VDAC2]	[AP2A1, AP2A2, AP2B1, AP2M1, AP2S1, APAF1, ATP5A1, ATP5B, ATP5C1, ATP5D, ATP5E, ATP5F1, ATP5G1, ATP5G2, ATP5G3, ATP5H, ATP5J, ATP5O, ATP6, ATP8, BAX, BBC3, BDNF, CASP3, CASP8, CASP9, CLTA, CLTB, CLTC, CLTCL1, COX1, COX2, COX3, COX4I1, COX4I2, COX5A, COX5B, COX6A1, COX6A2, COX6B1, COX6B2, COX6C, COX7A1, COX7A2, COX7A2L, COX7B, COX7B2, COX7C, COX8A, COX8C, CREB1, CREB3, CREB3L1, CREB3L2, CREB3L3, C…	TRUE
KEGG:05020	Prion diseases	0	[-1]	[None]	4	11.1111	0.73514	1	{}	{}	[C1QA, C7, C8G, CCL5]	[BAX, C1QA, C1QB, C1QC, C5, C6, C7, C8A, C8B, C8G, C9, CASP12, CCL5, EGR1, ELK1, FYN, HSPA1A, HSPA5, IL1A, IL1B, IL6, LAMC1, MAP2K1, MAP2K2, MAPK1, MAPK3, NCAM1, NCAM2, NOTCH1, PRKACA, PRKACB, PRKACG, PRKX, PRNP, SOD1, STIP1]	TRUE
KEGG:05030	Cocaine addiction	0	[-1]	[None]	5	10	0.823457	1	{}	{}	[CREB3L1, MAOB, PPP1R1B, RGS9, SLC18A2]	[ADCY5, ATF2, ATF4, ATF6B, BDNF, CDK5, CDK5R1, CREB1, CREB3, CREB3L1, CREB3L2, CREB3L3, CREB3L4, CREB5, DDC, DLG4, DRD1, DRD2, FOSB, GNAI1, GNAI2, GNAI3, GNAS, GPSM1, GRIA2, GRIN1, GRIN2A, GRIN2B, GRIN2C, GRIN2D, GRIN3A, GRIN3B, GRM2, GRM3, JUN, MAOA, MAOB, NFKB1, PDYN, PPP1R1B, PRKACA, PRKACB, PRKACG, PRKX, RELA, RGS9, SLC18A1, SLC18A2, SLC6A3, TH]	TRUE
KEGG:05031	Amphetamine addiction	0	[-1]	[None]	7	10.2941	0.829444	1	{}	{}	[CACNA1D, CALML5, CAMK2A, CREB3L1, MAOB, PPP1R1B, SLC18A2]	[ADCY5, ARC, ATF2, ATF4, ATF6B, CACNA1C, CACNA1D, CALM1, CALM2, CALM3, CALML3, CALML5, CALML6, CAMK2A, CAMK2B, CAMK2D, CAMK2G, CAMK4, CREB1, CREB3, CREB3L1, CREB3L2, CREB3L3, CREB3L4, CREB5, DDC, DRD1, FOS, FOSB, GNAS, GRIA1, GRIA2, GRIA3, GRIA4, GRIN1, GRIN2A, GRIN2B, GRIN2C, GRIN2D, GRIN3A, GRIN3B, HDAC1, JUN, MAOA, MAOB, PDYN, PPP1CA, PPP1CB, PPP1CC, PPP1R1B, PPP3CA, PPP3CB, PPP3CC, PPP3R1, PP…	TRUE
KEGG:05032	Morphine addiction	0	[-1]	[None]	11	11.828	0.726829	1	{}	{}	[ADCY4, CACNA1A, CACNA1B, GABRB1, GABRP, GNAO1, GNG3, GNG4, PDE11A, PDE1A, PDE2A]	[ADCY1, ADCY2, ADCY3, ADCY4, ADCY5, ADCY6, ADCY7, ADCY8, ADCY9, ADORA1, ADRBK1, ADRBK2, ARRB1, ARRB2, CACNA1A, CACNA1B, DRD1, GABBR1, GABBR2, GABRA1, GABRA2, GABRA3, GABRA4, GABRA5, GABRA6, GABRB1, GABRB2, GABRB3, GABRD, GABRE, GABRG1, GABRG2, GABRG3, GABRP, GABRQ, GABRR1, GABRR2, GABRR3, GNAI1, GNAI2, GNAI3, GNAO1, GNAS, GNB1, GNB2, GNB3, GNB4, GNB5, GNG10, GNG11, GNG12, GNG13, GNG2, GNG3, GNG4,…	TRUE
KEGG:05033	Nicotine addiction	0	[-1]	[None]	4	10	0.807541	1	{}	{}	[CACNA1A, CACNA1B, GABRB1, GABRP]	[CACNA1A, CACNA1B, CHRNA4, CHRNA6, CHRNA7, CHRNB2, GABRA1, GABRA2, GABRA3, GABRA4, GABRA5, GABRA6, GABRB1, GABRB2, GABRB3, GABRD, GABRE, GABRG1, GABRG2, GABRG3, GABRP, GABRQ, GABRR1, GABRR2, GABRR3, GRIA1, GRIA2, GRIA3, GRIA4, GRIN1, GRIN2A, GRIN2B, GRIN2C, GRIN2D, GRIN3A, GRIN3B, SLC17A6, SLC17A7, SLC17A8, SLC32A1]	TRUE
KEGG:05034	Alcoholism	0	[-1]	[None]	18	10	0.937557	1	{}	{}	[ADORA2B, BRAF, CALML5, CREB3L1, GNAO1, GNG3, GNG4, H2AFX, H2AFZ, H2BFM, HDAC2, HDAC8, MAOB, NTRK2, PPP1R1B, SHC2, SLC18A2, SOS2]	[ADCY5, ADORA2A, ADORA2B, ARAF, ATF2, ATF4, ATF6B, BDNF, BRAF, CALM1, CALM2, CALM3, CALML3, CALML5, CALML6, CAMK4, CAMKK1, CAMKK2, CREB1, CREB3, CREB3L1, CREB3L2, CREB3L3, CREB3L4, CREB5, CRH, DDC, DRD1, DRD2, FOSB, GNAI1, GNAI2, GNAI3, GNAO1, GNAS, GNB1, GNB2, GNB3, GNB4, GNB5, GNG10, GNG11, GNG12, GNG13, GNG2, GNG3, GNG4, GNG5, GNG7, GNG8, GNGT1, GNGT2, GRB2, GRIN1, GRIN2A, GRIN2B, GRIN2C, GRIN…	TRUE
KEGG:05100	Bacterial invasion of epithelial cells	0	[-1]	[None]	12	15.3846	0.360047	1	{}	{}	[CBL, CTNNA2, ELMO1, HCLS1, ILK, ITGA5, ITGB1, PIK3CD, PIK3R3, PIK3R5, SHC2, WAS]	[ACTB, ACTG1, ARHGAP10, ARHGEF26, ARPC1A, ARPC1B, ARPC2, ARPC3, ARPC4, ARPC5, ARPC5L, BCAR1, CAV1, CAV2, CAV3, CBL, CBLB, CBLC, CD2AP, CDC42, CDH1, CLTA, CLTB, CLTC, CLTCL1, CRK, CRKL, CTNNA1, CTNNA2, CTNNA3, CTNNB1, CTTN, DNM1, DNM2, DNM3, DOCK1, ELMO1, ELMO2, ELMO3, FN1, GAB1, HCLS1, ILK, ITGA5, ITGB1, MAD2L2, MET, PIK3CA, PIK3CB, PIK3CD, PIK3CG, PIK3R1, PIK3R2, PIK3R3, PIK3R5, PTK2, PXN, RAC1,…	TRUE
KEGG:05120	Epithelial cell signaling in Helicobacter pylori infection	0	[-1]	[None]	9	13.2353	0.579386	1	{}	{}	[ATP6V1B1, CASP3, CCL5, CHUK, CXCL1, IGSF5, IL8, JAM2, MAPK10]	[ADAM10, ADAM17, ATP6AP1, ATP6V0A1, ATP6V0A2, ATP6V0A4, ATP6V0B, ATP6V0C, ATP6V0D1, ATP6V0D2, ATP6V0E1, ATP6V0E2, ATP6V1A, ATP6V1B1, ATP6V1B2, ATP6V1C1, ATP6V1C2, ATP6V1D, ATP6V1E1, ATP6V1E2, ATP6V1F, ATP6V1G1, ATP6V1G2, ATP6V1G3, ATP6V1H, CASP3, CCL5, CDC42, CHUK, CSK, CXCL1, CXCR1, CXCR2, EGFR, F11R, GIT1, HBEGF, IGSF5, IKBKB, IKBKG, IL8, JAM2, JAM3, JUN, LYN, MAP2K4, MAP3K14, MAPK10, MAPK11, M…	TRUE
KEGG:05130	Pathogenic Escherichia coli infection	0	[-1]	[None]	11	20	0.114855	1	{}	{}	[CD14, HCLS1, ITGB1, OCLN, TLR4, TLR5, TUBA1B, TUBB4B, TUBB6, WAS, YWHAQ]	[ABL1, ACTB, ACTG1, ARHGEF2, ARPC1A, ARPC1B, ARPC2, ARPC3, ARPC4, ARPC5, ARPC5L, CD14, CDC42, CDH1, CLDN1, CTNNB1, CTTN, EZR, FYN, HCLS1, ITGB1, KRT18, LY96, NCK1, NCK2, NCL, OCLN, PRKCA, RHOA, ROCK1, ROCK2, TLR4, TLR5, TUBA1A, TUBA1B, TUBA1C, TUBA3C, TUBA3D, TUBA3E, TUBA4A, TUBA8, TUBAL3, TUBB, TUBB1, TUBB2A, TUBB2B, TUBB3, TUBB4A, TUBB4B, TUBB6, TUBB8, WAS, WASL, YWHAQ, YWHAZ]	TRUE
KEGG:05131	Shigellosis	0	[-1]	[None]	9	13.8462	0.522184	1	{}	{}	[CHUK, ELMO1, HCLS1, IL8, ITGA5, ITGB1, MAPK10, NOD2, WAS]	[ABL1, ACTB, ACTG1, ARPC1A, ARPC1B, ARPC2, ARPC3, ARPC4, ARPC5, ARPC5L, ATG5, BTRC, CD44, CDC42, CHUK, CRK, CRKL, CTTN, DIAPH1, DOCK1, ELMO1, ELMO2, ELMO3, FBXW11, HCLS1, IKBKB, IKBKG, IL8, ITGA5, ITGB1, LOC102724594, MAD2L2, MAPK1, MAPK10, MAPK11, MAPK12, MAPK13, MAPK14, MAPK3, MAPK8, MAPK9, NFKB1, NFKBIA, NFKBIB, NOD1, NOD2, PFN1, PFN2, PFN3, PFN4, RAC1, RELA, RHOG, RIPK2, ROCK1, ROCK2, SRC, U2…	TRUE
KEGG:05132	Salmonella infection	0	[-1]	[None]	13	15.1163	0.375628	1	{}	{}	[CD14, CXCL1, CXCL2, DYNC1LI2, IL18, IL8, KLC3, MAPK10, MYH10, NLRC4, TLR4, TLR5, WAS]	[ACTB, ACTG1, ARPC1A, ARPC1B, ARPC2, ARPC3, ARPC4, ARPC5, ARPC5L, CASP1, CCL3, CCL3L1, CCL3L3, CCL4, CCL4L1, CCL4L2, CD14, CDC42, CSF2, CXCL1, CXCL2, CXCL3, DYNC1H1, DYNC1I1, DYNC1I2, DYNC1LI1, DYNC1LI2, DYNC2H1, FLNA, FLNB, FLNC, FOS, IFNG, IFNGR1, IFNGR2, IL18, IL1A, IL1B, IL6, IL8, JUN, KLC1, KLC2, KLC3, KLC4, LBP, MAPK1, MAPK10, MAPK11, MAPK12, MAPK13, MAPK14, MAPK3, MAPK8, MAPK9, MYD88, MYH1…	TRUE
KEGG:05134	Legionellosis	0	[-1]	[None]	15	27.2727	0.00505465	1	{}	{}	[C3, CASP3, CASP7, CD14, CXCL1, CXCL2, HSPA8, IL18, IL8, ITGAM, ITGB2, NAIP, NLRC4, TLR4, TLR5]	[APAF1, ARF1, BCL2L13, BNIP3, C3, CASP1, CASP3, CASP7, CASP8, CASP9, CD14, CLK1, CR1, CXCL1, CXCL2, CXCL3, CYCS, EEF1A1, EEF1A2, EEF1G, HBS1L, HSF1, HSPA1A, HSPA1B, HSPA1L, HSPA2, HSPA6, HSPA8, HSPD1, IL12A, IL12B, IL18, IL1B, IL6, IL8, ITGAM, ITGB2, MYD88, NAIP, NFKB1, NFKB2, NFKBIA, NLRC4, PYCARD, RAB1A, RAB1B, RELA, SAR1A, SAR1B, SEC22B, TLR2, TLR4, TLR5, TNF, VCP]	TRUE
KEGG:05142	Chagas disease (American trypanosomiasis)	0	[-1]	[None]	20	19.2308	0.0625303	1	{}	{}	[BDKRB2, C1QA, C3, CCL5, CD247, CHUK, GNA15, GNAO1, IL10, IL8, MAPK10, PIK3CD, PIK3R3, PIK3R5, PLCB1, PLCB2, PLCB4, PPP2R2B, TGFBR1, TLR4]	[ACE, ADCY1, AKT1, AKT2, AKT3, BDKRB2, C1QA, C1QB, C1QC, C3, CALR, CASP8, CCL2, CCL3, CCL3L1, CCL3L3, CCL5, CD247, CD3D, CD3E, CD3G, CFLAR, CHUK, FADD, FAS, FASLG, FOS, GNA11, GNA14, GNA15, GNAI1, GNAI2, GNAI3, GNAL, GNAO1, GNAQ, GNAS, IFNB1, IFNG, IFNGR1, IFNGR2, IKBKB, IKBKG, IL10, IL12A, IL12B, IL1B, IL2, IL6, IL8, IRAK1, IRAK4, JUN, MAP2K4, MAPK1, MAPK10, MAPK11, MAPK12, MAPK13, MAPK14, MAPK3…	TRUE
KEGG:05143	African trypanosomiasis	0	[-1]	[None]	7	20.5882	0.166159	1	{}	{}	[APOL1, F2RL1, IL10, IL18, PLCB1, PLCB2, PLCB4]	[APOA1, APOL1, F2RL1, FAS, FASLG, GNAQ, HBA1, HBA2, HBB, HPR, ICAM1, IDO1, IDO2, IFNG, IL10, IL12A, IL12B, IL18, IL1B, IL6, LAMA4, MYD88, PLCB1, PLCB2, PLCB3, PLCB4, PRKCA, PRKCB, PRKCG, SELE, THOP1, TLR9, TNF, VCAM1]	TRUE
KEGG:05144	Malaria	0	[-1]	[None]	9	18.3673	0.20891	1	{}	{}	[CD36, DARC, IL10, IL18, IL8, ITGAL, ITGB2, THBS4, TLR4]	[CCL2, CD36, CD40, CD40LG, CD81, COMP, CR1, CSF3, DARC, GYPA, GYPB, GYPC, HBA1, HBA2, HBB, HGF, ICAM1, IFNG, IL10, IL12A, IL18, IL1B, IL6, IL8, ITGAL, ITGB2, KLRB1, KLRC4-KLRK1, KLRK1, LRP1, MET, MYD88, PECAM1, SDC1, SDC2, SELE, SELP, TGFB1, TGFB2, TGFB3, THBS1, THBS2, THBS3, THBS4, TLR2, TLR4, TLR9, TNF, VCAM1]	TRUE
KEGG:05145	Toxoplasmosis	0	[-1]	[None]	25	20.8333	0.0166193	1	{}	{}	[CASP3, CHUK, GNAO1, HLA-DMA, HLA-DMB, HLA-DOA, HLA-DQA1, HLA-DQB1, HLA-DRA, HLA-DRB1, HSPA8, IL10, IL10RA, IRGM, ITGB1, LAMA2, LAMA3, LAMA5, LAMC3, LDLR, MAPK10, PIK3CD, PIK3R3, PIK3R5, TLR4]	[AKT1, AKT2, AKT3, ALOX5, BAD, BCL2, BCL2L1, BIRC2, BIRC3, BIRC7, BIRC8, CASP3, CASP8, CASP9, CCR5, CD40, CD40LG, CHUK, CIITA, CYCS, GNAI1, GNAI2, GNAI3, GNAO1, HLA-DMA, HLA-DMB, HLA-DOA, HLA-DOB, HLA-DPA1, HLA-DPB1, HLA-DQA1, HLA-DQA2, HLA-DQB1, HLA-DRA, HLA-DRB1, HLA-DRB3, HLA-DRB4, HLA-DRB5, HSPA1A, HSPA1B, HSPA1L, HSPA2, HSPA6, HSPA8, IFNG, IFNGR1, IFNGR2, IKBKB, IKBKG, IL10, IL10RA, IL10RB, …	TRUE
KEGG:05152	Tuberculosis	0	[-1]	[None]	35	19.5531	0.0142293	1	{}	{}	[ARHGEF12, C3, CALML5, CAMK2A, CAMP, CASP10, CASP3, CD14, CD209, CD74, CEBPB, EEA1, FCER1G, FCGR1A, FCGR2A, FCGR2B, HLA-DMA, HLA-DMB, HLA-DOA, HLA-DQA1, HLA-DQB1, HLA-DRA, HLA-DRB1, IL10, IL10RA, IL18, ITGAM, ITGB2, MALT1, MAPK10, NOD2, RAB5B, SPHK1, SYK, TLR4]	[AKT1, AKT2, AKT3, APAF1, ARHGEF12, ATP6AP1, ATP6V0A1, ATP6V0A2, ATP6V0A4, ATP6V0B, ATP6V0C, ATP6V0D1, ATP6V0D2, ATP6V1H, BAD, BAX, BCL10, BCL2, BID, C3, CALM1, CALM2, CALM3, CALML3, CALML5, CALML6, CAMK2A, CAMK2B, CAMK2D, CAMK2G, CAMP, CARD9, CASP10, CASP3, CASP8, CASP9, CD14, CD209, CD74, CEBPB, CEBPG, CIITA, CLEC4E, CLEC4M, CLEC7A, CORO1A, CR1, CREB1, CREBBP, CTSD, CTSS, CYCS, CYP27B1, EEA1, E…	TRUE
KEGG:05160	Hepatitis C	0	[-1]	[None]	16	12.0301	0.728369	1	{}	{}	[BRAF, CDKN1A, CHUK, CLDN15, CLDN4, EGF, IL8, LDLR, MAPK10, OCLN, PIK3CD, PIK3R3, PIK3R5, PPP2R2B, SOCS3, SOS2]	[AKT1, AKT2, AKT3, ARAF, BAD, BRAF, CD81, CDKN1A, CHUK, CLDN1, CLDN10, CLDN11, CLDN14, CLDN15, CLDN16, CLDN17, CLDN18, CLDN19, CLDN2, CLDN20, CLDN22, CLDN23, CLDN24, CLDN25, CLDN3, CLDN4, CLDN5, CLDN6, CLDN7, CLDN8, CLDN9, DDX58, EGF, EGFR, EIF2AK1, EIF2AK2, EIF2AK3, EIF2AK4, EIF2S1, EIF3E, GRB2, GSK3B, HRAS, IFIT1, IFIT1B, IFNA1, IFNA10, IFNA13, IFNA14, IFNA16, IFNA17, IFNA2, IFNA21, IFNA4, IFNA…	TRUE
KEGG:05161	Hepatitis B	0	[-1]	[None]	22	15.0685	0.322731	1	{}	{}	[CASP10, CASP3, CCNA2, CCND1, CDKN1A, CHUK, CREB3L1, EGR3, IL8, MAPK10, MMP9, NFATC3, PCNA, PIK3CD, PIK3R3, PIK3R5, PTK2B, SMAD4, STAT4, TGFBR1, TLR4, YWHAQ]	[AKT1, AKT2, AKT3, APAF1, ATF2, ATF4, ATF6B, ATP6AP1, BAD, BAX, BCL2, BIRC5, CASP10, CASP12, CASP3, CASP8, CASP9, CCNA1, CCNA2, CCND1, CCNE1, CCNE2, CDK2, CDK4, CDK6, CDKN1A, CDKN1B, CHUK, CREB1, CREB3, CREB3L1, CREB3L2, CREB3L3, CREB3L4, CREB5, CREBBP, CYCS, DDB1, DDB2, DDX3X, DDX58, E2F1, E2F2, E2F3, EGR2, EGR3, ELK1, EP300, FADD, FAS, FASLG, FOS, GRB2, HRAS, HSPG2, IFIH1, IFNA1, IFNA10, IFNA13…	TRUE
KEGG:05162	Measles	0	[-1]	[None]	20	14.9254	0.35006	1	{}	{}	[CCND1, CCND2, CD209, CHUK, FCGR2B, HSPA8, IL2RB, IL2RG, PIK3CD, PIK3R3, PIK3R5, RCHY1, SLAMF1, TACR1, TLR4, TNFAIP3, TNFRSF10B, TNFRSF10D, TNFSF10, TP73]	[ADAR, AKT1, AKT2, AKT3, BBC3, CBLB, CCND1, CCND2, CCND3, CCNE1, CCNE2, CD209, CD28, CD3D, CD3E, CD3G, CD46, CDK2, CDK4, CDK6, CDKN1B, CHUK, CLEC4M, CSNK2A1, CSNK2A2, CSNK2B, DDX58, DOK1, EIF2AK1, EIF2AK2, EIF2AK3, EIF2AK4, EIF2S1, EIF3H, FAS, FASLG, FCGR2B, FYN, GNB2L1, GSK3B, HSPA1A, HSPA1B, HSPA1L, HSPA2, HSPA6, HSPA8, IFIH1, IFNA1, IFNA10, IFNA13, IFNA14, IFNA16, IFNA17, IFNA2, IFNA21, IFNA4,…	TRUE
KEGG:05164	Influenza A	0	[-1]	[None]	27	15.2542	0.27572	1	{}	{}	[AGFG1, CCL5, CXCL10, HLA-DMA, HLA-DMB, HLA-DOA, HLA-DQA1, HLA-DQB1, HLA-DRA, HLA-DRB1, HSPA8, IL18, IL8, KPNA2, MAPK10, NLRP3, NXF3, PIK3CD, PIK3R3, PIK3R5, RSAD2, SOCS3, TLR4, TMPRSS2, TNFRSF10B, TNFRSF10D, TNFSF10]	[ACTB, ACTG1, ADAR, AGFG1, AKT1, AKT2, AKT3, ATF2, BCL2L2-PABPN1, CASP1, CASP9, CCL2, CCL5, CIITA, CPSF4, CREBBP, CXCL10, CYCS, DDX39B, DDX58, DNAJB1, DNAJC3, EIF2AK1, EIF2AK2, EIF2AK3, EIF2AK4, EIF2S1, EP300, FAS, FASLG, FDPS, FURIN, GSK3B, HLA-DMA, HLA-DMB, HLA-DOA, HLA-DOB, HLA-DPA1, HLA-DPB1, HLA-DQA1, HLA-DQA2, HLA-DQB1, HLA-DRA, HLA-DRB1, HLA-DRB3, HLA-DRB4, HLA-DRB5, HNRNPUL1, HSPA1A, HSPA…	TRUE
KEGG:05168	Herpes simplex infection	0	[-1]	[None]	26	13.9785	0.456189	1	{}	{}	[C3, CASP3, CCL5, CD74, CDK1, CFP, CHUK, CLOCK, HLA-B, HLA-C, HLA-DMA, HLA-DMB, HLA-DOA, HLA-DQA1, HLA-DQB1, HLA-DRA, HLA-DRB1, HLA-F, IL15, MAPK10, NXF3, PER2, PILRA, SOCS3, TAF5, TNFSF14]	[ALYREF, ARNTL, C1QBP, C3, C5, CASP3, CASP8, CCL2, CCL5, CD74, CDC34, CDK1, CDK2, CFP, CHUK, CLOCK, CREBBP, CSNK2A1, CSNK2A2, CSNK2B, CUL1, CYCS, DAXX, DDX58, EEF1D, EIF2AK1, EIF2AK2, EIF2AK3, EIF2AK4, EIF2S1, EP300, FADD, FAS, FASLG, FOS, GLTSCR2, GTF2I, GTF2IRD1, HCFC1, HCFC2, HLA-A, HLA-B, HLA-C, HLA-DMA, HLA-DMB, HLA-DOA, HLA-DOB, HLA-DPA1, HLA-DPB1, HLA-DQA1, HLA-DQA2, HLA-DQB1, HLA-DRA, HLA…	TRUE
KEGG:05169	Epstein-Barr virus infection	0	[-1]	[None]	30	14.8515	0.314535	1	{}	{}	[CCNA2, CD19, CDK1, CDKN1A, CHUK, ENTPD1, FGR, HDAC2, HLA-B, HLA-C, HLA-DQA1, HLA-DQB1, HLA-DRA, HLA-DRB1, HLA-F, HSPA8, IL10, IL10RA, ITGAL, MAPK10, PIK3CD, PIK3R3, PIK3R5, POLR2J3, POLR3G, SND1, SPI1, SYK, TNFAIP3, YWHAQ]	[AKAP8L, AKT1, AKT2, AKT3, ATF2, BCL2, CCNA1, CCNA2, CD19, CD38, CD40, CD44, CD58, CDK1, CDK2, CDKN1A, CDKN1B, CHUK, CR2, CREBBP, CSNK2A1, CSNK2A2, CSNK2B, DDX58, EIF2AK1, EIF2AK2, EIF2AK3, EIF2AK4, ENTPD1, ENTPD3, ENTPD8, EP300, FCER2, FGR, GSK3B, GTF2B, GTF2E1, GTF2E2, HDAC1, HDAC2, HDAC4, HDAC5, HLA-A, HLA-B, HLA-C, HLA-DPA1, HLA-DPB1, HLA-DQA1, HLA-DQA2, HLA-DQB1, HLA-DRA, HLA-DRB1, HLA-DRB3,…	TRUE
KEGG:05202	Transcriptional misregulation in cancer	0	[-1]	[None]	29	16.2011	0.168535	1	{}	{}	[BAIAP3, BMP2K, CCND2, CD14, CDKN1A, CDKN2C, CEBPB, CSF1R, ERG, EYA1, FCGR1A, FUT8, HDAC2, HOXA9, IGF1, IL2RB, IL8, ITGAM, MMP9, NR4A3, NUPR1, PBX1, PER2, PLAU, SPI1, TMPRSS2, WHSC1, ZBTB16, ZEB1]	[AFF1, ARNT2, ASPSCR1, ATF1, ATM, BAIAP3, BCL2A1, BCL2L1, BCL6, BIRC3, BMI1, BMP2K, CCNA1, CCND2, CCNT1, CCNT2, CCR7, CD14, CD40, CD86, CDK14, CDK9, CDKN1A, CDKN1B, CDKN2C, CEBPA, CEBPB, CEBPE, COMMD3-BMI1, CSF1R, CSF2, DDIT3, DDX5, DEFA3, DOT1L, DUSP6, ELANE, ELK4, ERG, ETV1, ETV4, ETV5, ETV6, ETV7, EWSR1, EYA1, FCGR1A, FEV, FLI1, FLT1, FLT3, FOXO1, FUS, FUT8, GOLPH3, GOLPH3L, GRIA3, GZMB, H3F3A…	TRUE
KEGG:05203	Viral carcinogenesis	0	[-1]	[None]	26	12.6214	0.675969	1	{}	{}	[C3, CASP3, CCNA2, CCND1, CCND2, CDC20, CDK1, CDKN1A, CREB3L1, EGR3, GTF2A1, GTF2A1L, H2BFM, HDAC2, HDAC8, HLA-B, HLA-C, HLA-F, HPN, PIK3CD, PIK3R3, PIK3R5, RBL1, SND1, SYK, YWHAQ]	[ACTN1, ACTN2, ACTN3, ACTN4, ATF2, ATF4, ATF6B, ATP6V0D1, ATP6V0D2, BAD, BAK1, BAX, C3, CASP3, CASP8, CCNA1, CCNA2, CCND1, CCND2, CCND3, CCNE1, CCNE2, CCR3, CCR4, CCR5, CCR8, CDC20, CDC42, CDK1, CDK2, CDK4, CDK6, CDKN1A, CDKN1B, CDKN2A, CDKN2B, CHD4, CHEK1, CREB1, CREB3, CREB3L1, CREB3L2, CREB3L3, CREB3L4, CREB5, CREBBP, DDB1, DDX3X, DLG1, DNAJA3, EGR2, EGR3, EIF2AK2, EP300, GRB2, GSN, GTF2A1, GT…	TRUE
KEGG:05204	Chemical carcinogenesis	0	[-1]	[None]	12	14.6341	0.429387	1	{}	{}	[AKR1C2, ALDH3A1, ALDH3B2, CYP1B1, CYP3A5, GSTA3, GSTM5, GSTO1, PTGS2, SULT1A2, SULT1A3, UGT2B7]	[ADH1A, ADH1B, ADH1C, ADH4, ADH5, ADH6, ADH7, AKR1C2, ALDH1A3, ALDH3A1, ALDH3B1, ALDH3B2, ARNT, CBR1, CCBL1, CCBL2, CHRNA7, CYP1A1, CYP1A2, CYP1B1, CYP2A13, CYP2A6, CYP2C18, CYP2C19, CYP2C8, CYP2C9, CYP2E1, CYP3A4, CYP3A43, CYP3A5, CYP3A7, CYP3A7-CYP3AP1, EPHX1, GSTA1, GSTA2, GSTA3, GSTA4, GSTA5, GSTK1, GSTM1, GSTM2, GSTM3, GSTM4, GSTM5, GSTO1, GSTO2, GSTP1, GSTT1, GSTT2, GSTT2B, HSD11B1, LOC1019…	TRUE
KEGG:05205	Proteoglycans in cancer	0	[-1]	[None]	37	18.1373	0.0355732	1	{}	{}	[ANK3, ARHGEF12, BRAF, CAMK2A, CASP3, CBL, CCND1, CDKN1A, DCN, FGFR1, FZD1, FZD3, FZD8, GPC3, HCLS1, HIF1A, IGF1, IGF2, ITGA5, ITGAV, ITGB1, MMP9, MRAS, NANOG, PIK3CD, PIK3R3, PIK3R5, PLAU, PLCE1, PTPN6, RRAS, SOS2, TLR4, TWIST1, WNT10B, WNT4, WNT7B]	[ACTB, ACTG1, AKT1, AKT2, AKT3, ANK1, ANK2, ANK3, ARAF, ARHGEF1, ARHGEF12, BRAF, CAMK2A, CAMK2B, CAMK2D, CAMK2G, CASP3, CAV1, CAV2, CAV3, CBL, CBLB, CBLC, CCND1, CD44, CD63, CDC42, CDKN1A, COL21A1, CTNNB1, CTSL, CTTN, DCN, DDX5, DROSHA, EGFR, EIF4B, ELK1, ERBB2, ERBB3, ERBB4, ESR1, EZR, FAS, FASLG, FGF2, FGFR1, FLNA, FLNB, FLNC, FN1, FRS2, FZD1, FZD10, FZD2, FZD3, FZD4, FZD5, FZD6, FZD7, FZD8, FZ…	TRUE
KEGG:05206	MicroRNAs in cancer	0	[-1]	[None]	27	9.09091	0.992848	1	{}	{}	[APC, APC2, CASP3, CCND1, CCND2, CDC25A, CDC25B, CDC25C, CDCA5, CDKN1A, CYP1B1, FZD3, IGF2BP1, IRS2, ITGA5, MMP9, PDGFB, PDGFRB, PLAU, PTGS2, SERPINB5, SOS2, SPRY2, ST14, TNXB, ZEB1, ZFPM2]	[ABCB1, ABCC1, ABL1, APC, APC2, ATM, BAK1, BCL2, BCL2L11, BCL2L2, BMF, BMI1, BMPR2, BRCA1, CASP3, CCND1, CCND2, CCNE1, CCNE2, CCNG1, CD44, CDC25A, CDC25B, CDC25C, CDCA5, CDK6, CDKN1A, CDKN1B, CDKN2A, COMMD3-BMI1, CREBBP, CRK, CRKL, CYP1B1, CYP24A1, DDIT4, DICER1, DNMT1, DNMT3A, DNMT3B, E2F1, E2F2, E2F3, EFNA3, EGFR, EP300, ERBB2, ERBB3, EZH2, EZR, FGFR3, FOXP1, FSCN1, FZD3, GLS, GLS2, GRB2, HDAC1…	TRUE
KEGG:05210	Colorectal cancer	0	[-1]	[None]	12	19.3548	0.123785	1	{}	{}	[APC, APC2, BRAF, CASP3, CCND1, MAPK10, MSH2, PIK3CD, PIK3R3, PIK3R5, SMAD4, TGFBR1]	[AKT1, AKT2, AKT3, APC, APC2, APPL1, ARAF, AXIN1, AXIN2, BAD, BAX, BCL2, BIRC5, BRAF, CASP3, CASP9, CCND1, CTNNB1, CYCS, DCC, FOS, GSK3B, JUN, KRAS, LEF1, MAP2K1, MAPK1, MAPK10, MAPK3, MAPK8, MAPK9, MLH1, MSH2, MSH3, MSH6, MYC, PIK3CA, PIK3CB, PIK3CD, PIK3CG, PIK3R1, PIK3R2, PIK3R3, PIK3R5, RAC1, RAC2, RAC3, RAF1, RALGDS, RHOA, SMAD2, SMAD3, SMAD4, TCF7, TCF7L1, TCF7L2, TGFB1, TGFB2, TGFB3, TGFBR…	TRUE
KEGG:05211	Renal cell carcinoma	0	[-1]	[None]	11	16.6667	0.273016	1	{}	{}	[BRAF, CUL2, ETS1, FH, HIF1A, PDGFB, PIK3CD, PIK3R3, PIK3R5, RAP1B, SOS2]	[AKT1, AKT2, AKT3, ARAF, ARNT, ARNT2, BRAF, CDC42, CREBBP, CRK, CRKL, CUL2, EGLN1, EGLN2, EGLN3, EP300, EPAS1, ETS1, FH, FLCN, GAB1, GRB2, HGF, HIF1A, HRAS, JUN, KRAS, MAP2K1, MAP2K2, MAPK1, MAPK3, MET, NRAS, PAK1, PAK2, PAK3, PAK4, PAK6, PAK7, PDGFB, PIK3CA, PIK3CB, PIK3CD, PIK3CG, PIK3R1, PIK3R2, PIK3R3, PIK3R5, PTPN11, RAC1, RAF1, RAP1A, RAP1B, RAPGEF1, RBX1, SLC2A1, SOS1, SOS2, TCEB1, TCEB2, …	TRUE
KEGG:05212	Pancreatic cancer	0	[-1]	[None]	10	15.1515	0.399428	1	{}	{}	[BRAF, CCND1, CHUK, EGF, MAPK10, PIK3CD, PIK3R3, PIK3R5, SMAD4, TGFBR1]	[AKT1, AKT2, AKT3, ARAF, ARHGEF6, BAD, BCL2L1, BRAF, BRCA2, CASP9, CCND1, CDC42, CDK4, CDK6, CDKN2A, CHUK, E2F1, E2F2, E2F3, EGF, EGFR, ERBB2, IKBKB, IKBKG, JAK1, KRAS, MAP2K1, MAPK1, MAPK10, MAPK3, MAPK8, MAPK9, NFKB1, PIK3CA, PIK3CB, PIK3CD, PIK3CG, PIK3R1, PIK3R2, PIK3R3, PIK3R5, PLD1, RAC1, RAC2, RAC3, RAD51, RAF1, RALA, RALB, RALBP1, RALGDS, RB1, RELA, SMAD2, SMAD3, SMAD4, STAT1, STAT3, TGFA…	TRUE
KEGG:05213	Endometrial cancer	0	[-1]	[None]	11	21.1538	0.0838486	1	{}	{}	[APC, APC2, BRAF, CCND1, CTNNA2, EGF, ILK, PIK3CD, PIK3R3, PIK3R5, SOS2]	[AKT1, AKT2, AKT3, APC, APC2, ARAF, AXIN1, AXIN2, BAD, BRAF, CASP9, CCND1, CDH1, CTNNA1, CTNNA2, CTNNA3, CTNNB1, EGF, EGFR, ELK1, ERBB2, FOXO3, GRB2, GSK3B, HRAS, ILK, KRAS, LEF1, MAP2K1, MAP2K2, MAPK1, MAPK3, MLH1, MYC, NRAS, PDPK1, PIK3CA, PIK3CB, PIK3CD, PIK3CG, PIK3R1, PIK3R2, PIK3R3, PIK3R5, PTEN, RAF1, SOS1, SOS2, TCF7, TCF7L1, TCF7L2, TP53]	TRUE
KEGG:05214	Glioma	0	[-1]	[None]	14	21.5385	0.0489769	1	{}	{}	[BRAF, CALML5, CAMK2A, CCND1, CDKN1A, EGF, IGF1, PDGFB, PDGFRB, PIK3CD, PIK3R3, PIK3R5, SHC2, SOS2]	[AKT1, AKT2, AKT3, ARAF, BRAF, CALM1, CALM2, CALM3, CALML3, CALML5, CALML6, CAMK2A, CAMK2B, CAMK2D, CAMK2G, CCND1, CDK4, CDK6, CDKN1A, CDKN2A, E2F1, E2F2, E2F3, EGF, EGFR, GRB2, HRAS, IGF1, IGF1R, KRAS, MAP2K1, MAP2K2, MAPK1, MAPK3, MDM2, MTOR, NRAS, PDGFA, PDGFB, PDGFRA, PDGFRB, PIK3CA, PIK3CB, PIK3CD, PIK3CG, PIK3R1, PIK3R2, PIK3R3, PIK3R5, PLCG1, PLCG2, PRKCA, PRKCB, PRKCG, PTEN, RAF1, RB1, SH…	TRUE
KEGG:05215	Prostate cancer	0	[-1]	[None]	15	16.8539	0.214804	1	{}	{}	[BRAF, CCND1, CDKN1A, CHUK, CREB3L1, EGF, FGFR1, FGFR2, IGF1, PDGFB, PDGFRB, PIK3CD, PIK3R3, PIK3R5, SOS2]	[AKT1, AKT2, AKT3, AR, ARAF, ATF4, BAD, BCL2, BRAF, CASP9, CCND1, CCNE1, CCNE2, CDK2, CDKN1A, CDKN1B, CHUK, CREB1, CREB3, CREB3L1, CREB3L2, CREB3L3, CREB3L4, CREB5, CREBBP, CTNNB1, E2F1, E2F2, E2F3, EGF, EGFR, EP300, ERBB2, FGFR1, FGFR2, FOXO1, GRB2, GSK3B, GSTP1, HRAS, HSP90AA1, HSP90AB1, HSP90B1, IGF1, IGF1R, IKBKB, IKBKG, INS, INSRR, KLK3, KRAS, LEF1, MAP2K1, MAP2K2, MAPK1, MAPK3, MDM2, MTOR, …	TRUE
KEGG:05216	Thyroid cancer	0	[-1]	[None]	3	10.3448	0.770529	1	{}	{}	[BRAF, CCND1, NCOA4]	[BRAF, CCDC6, CCND1, CDH1, CTNNB1, HRAS, KRAS, LEF1, MAP2K1, MAP2K2, MAPK1, MAPK3, MYC, NCOA4, NRAS, NTRK1, PAX8, PPARG, RET, RXRA, RXRB, RXRG, TCF7, TCF7L1, TCF7L2, TFG, TP53, TPM3, TPR]	TRUE
KEGG:05217	Basal cell carcinoma	0	[-1]	[None]	9	16.3636	0.321251	1	{}	{}	[APC, APC2, BMP4, FZD1, FZD3, FZD8, WNT10B, WNT4, WNT7B]	[APC, APC2, AXIN1, AXIN2, BMP2, BMP4, CTNNB1, DVL1, DVL2, DVL3, FZD1, FZD10, FZD2, FZD3, FZD4, FZD5, FZD6, FZD7, FZD8, FZD9, GLI1, GLI2, GLI3, GSK3B, HHIP, LEF1, PTCH1, PTCH2, SHH, SMO, STK36, SUFU, TCF7, TCF7L1, TCF7L2, TP53, WNT1, WNT10A, WNT10B, WNT11, WNT16, WNT2, WNT2B, WNT3, WNT3A, WNT4, WNT5A, WNT5B, WNT6, WNT7A, WNT7B, WNT8A, WNT8B, WNT9A, WNT9B]	TRUE
KEGG:05218	Melanoma	0	[-1]	[None]	16	22.5352	0.0251202	1	{}	{}	[BRAF, CCND1, CDKN1A, EGF, FGF1, FGF13, FGF22, FGF5, FGFR1, IGF1, MITF, PDGFB, PDGFRB, PIK3CD, PIK3R3, PIK3R5]	[AKT1, AKT2, AKT3, ARAF, BAD, BRAF, CCND1, CDH1, CDK4, CDK6, CDKN1A, CDKN2A, E2F1, E2F2, E2F3, EGF, EGFR, FGF1, FGF10, FGF11, FGF12, FGF13, FGF14, FGF16, FGF17, FGF18, FGF19, FGF2, FGF20, FGF21, FGF22, FGF23, FGF3, FGF4, FGF5, FGF6, FGF7, FGF8, FGF9, FGFR1, HGF, HRAS, IGF1, IGF1R, KRAS, MAP2K1, MAP2K2, MAPK1, MAPK3, MDM2, MET, MITF, NRAS, PDGFA, PDGFB, PDGFC, PDGFD, PDGFRA, PDGFRB, PIK3CA, PIK3CB…	TRUE
KEGG:05219	Bladder cancer	0	[-1]	[None]	7	18.4211	0.246642	1	{}	{}	[BRAF, CCND1, CDKN1A, DAPK2, EGF, IL8, MMP9]	[ARAF, BRAF, CCND1, CDH1, CDK4, CDKN1A, CDKN2A, DAPK1, DAPK2, DAPK3, E2F1, E2F2, E2F3, EGF, EGFR, ERBB2, FGFR3, HRAS, IL8, KRAS, MAP2K1, MAP2K2, MAPK1, MAPK3, MDM2, MMP1, MMP2, MMP9, MYC, NRAS, RAF1, RASSF1, RB1, RPS6KA5, THBS1, TP53, TYMP, VEGFA]	TRUE
KEGG:05220	Chronic myeloid leukemia	0	[-1]	[None]	14	19.1781	0.108276	1	{}	{}	[BRAF, CBL, CCND1, CDKN1A, CHUK, HDAC2, MECOM, PIK3CD, PIK3R3, PIK3R5, SHC2, SMAD4, SOS2, TGFBR1]	[ABL1, AKT1, AKT2, AKT3, ARAF, BAD, BCL2L1, BCR, BRAF, CBL, CBLB, CBLC, CCND1, CDK4, CDK6, CDKN1A, CDKN1B, CDKN2A, CHUK, CRK, CRKL, CTBP1, CTBP2, E2F1, E2F2, E2F3, GAB2, GRB2, HDAC1, HDAC2, HRAS, IKBKB, IKBKG, KRAS, MAP2K1, MAP2K2, MAPK1, MAPK3, MDM2, MECOM, MYC, NFKB1, NFKBIA, NRAS, PIK3CA, PIK3CB, PIK3CD, PIK3CG, PIK3R1, PIK3R2, PIK3R3, PIK3R5, PTPN11, RAF1, RB1, RELA, RUNX1, SHC1, SHC2, SHC3, …	TRUE
KEGG:05221	Acute myeloid leukemia	0	[-1]	[None]	10	17.5439	0.233953	1	{}	{}	[BRAF, CCND1, CHUK, KIT, PIK3CD, PIK3R3, PIK3R5, SOS2, SPI1, ZBTB16]	[AKT1, AKT2, AKT3, ARAF, BAD, BRAF, CCNA1, CCND1, CEBPA, CHUK, EIF4EBP1, FLT3, GRB2, HRAS, IKBKB, IKBKG, JUP, KIT, KRAS, LEF1, MAP2K1, MAP2K2, MAPK1, MAPK3, MTOR, MYC, NFKB1, NRAS, PIK3CA, PIK3CB, PIK3CD, PIK3CG, PIK3R1, PIK3R2, PIK3R3, PIK3R5, PIM1, PIM2, PML, PPARD, RAF1, RARA, RELA, RPS6KB1, RPS6KB2, RUNX1, RUNX1T1, SOS1, SOS2, SPI1, STAT3, STAT5A, STAT5B, TCF7, TCF7L1, TCF7L2, ZBTB16]	TRUE
KEGG:05222	Small cell lung cancer	0	[-1]	[None]	14	16.2791	0.266522	1	{}	{}	[CCND1, CHUK, CKS2, FHIT, ITGAV, ITGB1, LAMA2, LAMA3, LAMA5, LAMC3, PIK3CD, PIK3R3, PIK3R5, PTGS2]	[AKT1, AKT2, AKT3, APAF1, BCL2, BCL2L1, BIRC2, BIRC3, BIRC7, BIRC8, CASP9, CCND1, CCNE1, CCNE2, CDK2, CDK4, CDK6, CDKN1B, CDKN2B, CHUK, CKS1B, CKS2, COL4A1, COL4A2, COL4A3, COL4A4, COL4A5, COL4A6, CYCS, E2F1, E2F2, E2F3, FHIT, FN1, IKBKB, IKBKG, ITGA2, ITGA2B, ITGA3, ITGA6, ITGAV, ITGB1, LAMA1, LAMA2, LAMA3, LAMA4, LAMA5, LAMB1, LAMB2, LAMB3, LAMB4, LAMC1, LAMC2, LAMC3, MAX, MYC, NFKB1, NFKBIA, N…	TRUE
KEGG:05223	Non-small cell lung cancer	0	[-1]	[None]	10	17.8571	0.217241	1	{}	{}	[ALK, BRAF, CCND1, EGF, FHIT, PIK3CD, PIK3R3, PIK3R5, RASSF5, SOS2]	[AKT1, AKT2, AKT3, ALK, ARAF, BAD, BRAF, CASP9, CCND1, CDK4, CDK6, CDKN2A, E2F1, E2F2, E2F3, EGF, EGFR, EML4, ERBB2, FHIT, FOXO3, GRB2, HRAS, KRAS, MAP2K1, MAP2K2, MAPK1, MAPK3, NRAS, PDPK1, PIK3CA, PIK3CB, PIK3CD, PIK3CG, PIK3R1, PIK3R2, PIK3R3, PIK3R5, PLCG1, PLCG2, PRKCA, PRKCB, PRKCG, RAF1, RARB, RASSF1, RASSF5, RB1, RXRA, RXRB, RXRG, SOS1, SOS2, STK4, TGFA, TP53]	TRUE
KEGG:05230	Central carbon metabolism in cancer	0	[-1]	[None]	14	20.8955	0.0609908	1	{}	{}	[FGFR1, FGFR2, G6PD, HIF1A, IDH1, KIT, PDGFRB, PFKP, PGAM1, PGAM2, PIK3CD, PIK3R3, PIK3R5, SLC16A3]	[AKT1, AKT2, AKT3, C12orf5, EGFR, ERBB2, FGFR1, FGFR2, FGFR3, FLT3, G6PD, GCK, GLS, GLS2, HIF1A, HK1, HK2, HK3, HKDC1, HRAS, IDH1, KIT, KRAS, LDHA, MAP2K1, MAP2K2, MAPK1, MAPK3, MET, MTOR, MYC, NRAS, NTRK1, NTRK3, PDGFRA, PDGFRB, PDHA1, PDHA2, PDHB, PDK1, PFKL, PFKM, PFKP, PGAM1, PGAM2, PGAM4, PIK3CA, PIK3CB, PIK3CD, PIK3CG, PIK3R1, PIK3R2, PIK3R3, PIK3R5, PKM, PTEN, RAF1, RET, SCO2, SIRT3, SIRT6…	TRUE
KEGG:05231	Choline metabolism in cancer	0	[-1]	[None]	19	18.8119	0.0814829	1	{}	{}	[DGKB, DGKH, EGF, HIF1A, MAPK10, PDGFB, PDGFRB, PIK3CD, PIK3R3, PIK3R5, PIP5K1B, PLA2G4E, PPAP2A, SLC22A3, SLC44A4, SLC44A5, SOS2, WAS, WASF3]	[AKT1, AKT2, AKT3, CHKA, CHKB, CHPT1, DGKA, DGKB, DGKD, DGKE, DGKG, DGKH, DGKI, DGKK, DGKQ, DGKZ, EGF, EGFR, EIF4EBP1, FOS, GPCPD1, GRB2, HIF1A, HRAS, JMJD7-PLA2G4B, JUN, KRAS, LYPLA1, MAP2K1, MAP2K2, MAPK1, MAPK10, MAPK3, MAPK8, MAPK9, MTOR, NRAS, PCYT1A, PCYT1B, PDGFA, PDGFB, PDGFC, PDGFD, PDGFRA, PDGFRB, PDPK1, PIK3CA, PIK3CB, PIK3CD, PIK3CG, PIK3R1, PIK3R2, PIK3R3, PIK3R5, PIP5K1A, PIP5K1B, P…	TRUE
KEGG:05310	Asthma	0	[-1]	[None]	9	28.125	0.0222712	1	{}	{}	[FCER1G, HLA-DMA, HLA-DMB, HLA-DOA, HLA-DQA1, HLA-DQB1, HLA-DRA, HLA-DRB1, IL10]	[CCL11, CD40, CD40LG, EPX, FCER1A, FCER1G, HLA-DMA, HLA-DMB, HLA-DOA, HLA-DOB, HLA-DPA1, HLA-DPB1, HLA-DQA1, HLA-DQA2, HLA-DQB1, HLA-DRA, HLA-DRB1, HLA-DRB3, HLA-DRB4, HLA-DRB5, IL10, IL13, IL3, IL4, IL5, IL9, LOC100509457, LOC101060835, MS4A2, PRG2, RNASE3, TNF]	TRUE
KEGG:05320	Autoimmune thyroid disease	0	[-1]	[None]	13	24.0741	0.0248479	1	{}	{}	[HLA-B, HLA-C, HLA-DMA, HLA-DMB, HLA-DOA, HLA-DQA1, HLA-DQB1, HLA-DRA, HLA-DRB1, HLA-F, IL10, TG, TSHR]	[CD28, CD40, CD40LG, CD80, CD86, CGA, CTLA4, FAS, FASLG, GZMB, HLA-A, HLA-B, HLA-C, HLA-DMA, HLA-DMB, HLA-DOA, HLA-DOB, HLA-DPA1, HLA-DPB1, HLA-DQA1, HLA-DQA2, HLA-DQB1, HLA-DRA, HLA-DRB1, HLA-DRB3, HLA-DRB4, HLA-DRB5, HLA-E, HLA-F, HLA-G, IFNA1, IFNA10, IFNA13, IFNA14, IFNA16, IFNA17, IFNA2, IFNA21, IFNA4, IFNA5, IFNA6, IFNA7, IFNA8, IL10, IL2, IL4, IL5, LOC100509457, LOC101060835, PRF1, TG, TPO…	TRUE
KEGG:05322	Systemic lupus erythematosus	0	[-1]	[None]	20	14.7059	0.37617	1	{}	{}	[C1QA, C1S, C2, C3, C4A, C7, C8G, FCGR1A, FCGR2A, H2AFX, H2AFZ, H2BFM, HLA-DMA, HLA-DMB, HLA-DOA, HLA-DQA1, HLA-DQB1, HLA-DRA, HLA-DRB1, IL10]	[ACTN1, ACTN2, ACTN3, ACTN4, C1QA, C1QB, C1QC, C1R, C1S, C2, C3, C4A, C4B, C5, C6, C7, C8A, C8B, C8G, C9, CD28, CD40, CD40LG, CD80, CD86, CTSG, ELANE, FCGR1A, FCGR2A, FCGR3A, FCGR3B, GRIN2A, GRIN2B, H2AFB1, H2AFB2, H2AFB3, H2AFJ, H2AFV, H2AFX, H2AFY, H2AFY2, H2AFZ, H2BFM, H2BFWT, H3F3A, H3F3B, H3F3C, HIST1H2AA, HIST1H2AB, HIST1H2AC, HIST1H2AD, HIST1H2AE, HIST1H2AG, HIST1H2AH, HIST1H2AI, HIST1H2AJ…	TRUE
KEGG:05323	Rheumatoid arthritis	0	[-1]	[None]	22	24.1758	0.00407373	1	{}	{}	[ANGPT1, ATP6V1B1, CCL5, CXCL1, CXCL12, CXCL5, HLA-DMA, HLA-DMB, HLA-DOA, HLA-DQA1, HLA-DQB1, HLA-DRA, HLA-DRB1, IL11, IL15, IL18, IL8, ITGAL, ITGB2, LTB, TEK, TLR4]	[ACP5, ANGPT1, ATP6AP1, ATP6V0A1, ATP6V0A2, ATP6V0A4, ATP6V0B, ATP6V0C, ATP6V0D1, ATP6V0D2, ATP6V0E1, ATP6V0E2, ATP6V1A, ATP6V1B1, ATP6V1B2, ATP6V1C1, ATP6V1C2, ATP6V1D, ATP6V1E1, ATP6V1E2, ATP6V1F, ATP6V1G1, ATP6V1G2, ATP6V1G3, ATP6V1H, CCL2, CCL20, CCL3, CCL3L1, CCL3L3, CCL5, CD28, CD80, CD86, CSF1, CSF2, CTLA4, CTSK, CTSL, CXCL1, CXCL12, CXCL5, CXCL6, FLT1, FOS, HLA-DMA, HLA-DMB, HLA-DOA, HLA-…	TRUE
KEGG:05330	Allograft rejection	0	[-1]	[None]	11	28.2051	0.0118237	1	{}	{}	[HLA-B, HLA-C, HLA-DMA, HLA-DMB, HLA-DOA, HLA-DQA1, HLA-DQB1, HLA-DRA, HLA-DRB1, HLA-F, IL10]	[CD28, CD40, CD40LG, CD80, CD86, FAS, FASLG, GZMB, HLA-A, HLA-B, HLA-C, HLA-DMA, HLA-DMB, HLA-DOA, HLA-DOB, HLA-DPA1, HLA-DPB1, HLA-DQA1, HLA-DQA2, HLA-DQB1, HLA-DRA, HLA-DRB1, HLA-DRB3, HLA-DRB4, HLA-DRB5, HLA-E, HLA-F, HLA-G, IFNG, IL10, IL12A, IL12B, IL2, IL4, IL5, LOC100509457, LOC101060835, PRF1, TNF]	TRUE
KEGG:05332	Graft-versus-host disease	0	[-1]	[None]	11	25.5814	0.0244995	1	{}	{}	[HLA-B, HLA-C, HLA-DMA, HLA-DMB, HLA-DOA, HLA-DQA1, HLA-DQB1, HLA-DRA, HLA-DRB1, HLA-F, KLRD1]	[CD28, CD80, CD86, FAS, FASLG, GZMB, HLA-A, HLA-B, HLA-C, HLA-DMA, HLA-DMB, HLA-DOA, HLA-DOB, HLA-DPA1, HLA-DPB1, HLA-DQA1, HLA-DQA2, HLA-DQB1, HLA-DRA, HLA-DRB1, HLA-DRB3, HLA-DRB4, HLA-DRB5, HLA-E, HLA-F, HLA-G, IFNG, IL1A, IL1B, IL2, IL6, KIR2DL1, KIR2DL2, KIR2DL3, KIR2DL5A, KIR3DL1, KIR3DL2, KLRC1, KLRD1, LOC100509457, LOC101060835, PRF1, TNF]	TRUE
KEGG:05340	Primary immunodeficiency	0	[-1]	[None]	8	22.2222	0.103143	1	{}	{}	[BTK, CD19, CD79A, IL2RG, IL7R, LCK, PTPRC, ZAP70]	[ADA, AICDA, AIRE, BLNK, BTK, CD19, CD3D, CD3E, CD4, CD40, CD40LG, CD79A, CD8A, CD8B, CIITA, DCLRE1C, ICOS, IGLL1, IKBKG, IL2RG, IL7R, JAK3, LCK, ORAI1, PTPRC, RAG1, RAG2, RFX5, RFXANK, RFXAP, TAP1, TAP2, TNFRSF13B, TNFRSF13C, UNG, ZAP70]	TRUE
KEGG:05410	Hypertrophic cardiomyopathy (HCM)	0	[-1]	[None]	19	22.8916	0.0132267	1	{}	{}	[CACNA1D, CACNA1F, CACNA2D2, CACNB2, IGF1, ITGA10, ITGA11, ITGA5, ITGAV, ITGB1, ITGB4, ITGB8, LAMA2, LMNA, SGCA, SGCB, SGCD, TNNC1, TPM4]	[ACE, ACTB, ACTC1, ACTG1, ATP2A2, CACNA1C, CACNA1D, CACNA1F, CACNA1S, CACNA2D1, CACNA2D2, CACNA2D3, CACNA2D4, CACNB1, CACNB2, CACNB3, CACNB4, CACNG1, CACNG2, CACNG3, CACNG4, CACNG5, CACNG6, CACNG7, CACNG8, DAG1, DES, DMD, EMD, IGF1, IL6, ITGA1, ITGA10, ITGA11, ITGA2, ITGA2B, ITGA3, ITGA4, ITGA5, ITGA6, ITGA7, ITGA8, ITGA9, ITGAV, ITGB1, ITGB3, ITGB4, ITGB5, ITGB6, ITGB7, ITGB8, LAMA2, LMNA, MYBPC…	TRUE
KEGG:05412	Arrhythmogenic right ventricular cardiomyopathy (ARVC)	0	[-1]	[None]	18	24.3243	0.00830549	1	{}	{}	[CACNA1D, CACNA1F, CACNA2D2, CACNB2, CTNNA2, ITGA10, ITGA11, ITGA5, ITGAV, ITGB1, ITGB4, ITGB8, LAMA2, LMNA, PKP2, SGCA, SGCB, SGCD]	[ACTB, ACTG1, ACTN1, ACTN2, ACTN3, ACTN4, ATP2A2, CACNA1C, CACNA1D, CACNA1F, CACNA1S, CACNA2D1, CACNA2D2, CACNA2D3, CACNA2D4, CACNB1, CACNB2, CACNB3, CACNB4, CACNG1, CACNG2, CACNG3, CACNG4, CACNG5, CACNG6, CACNG7, CACNG8, CDH2, CTNNA1, CTNNA2, CTNNA3, CTNNB1, DAG1, DES, DMD, DSC2, DSG2, DSP, EMD, GJA1, ITGA1, ITGA10, ITGA11, ITGA2, ITGA2B, ITGA3, ITGA4, ITGA5, ITGA6, ITGA7, ITGA8, ITGA9, ITGAV, I…	TRUE
KEGG:05414	Dilated cardiomyopathy	0	[-1]	[None]	20	22.2222	0.0154801	1	{}	{}	[ADCY4, CACNA1D, CACNA1F, CACNA2D2, CACNB2, IGF1, ITGA10, ITGA11, ITGA5, ITGAV, ITGB1, ITGB4, ITGB8, LAMA2, LMNA, SGCA, SGCB, SGCD, TNNC1, TPM4]	[ACTB, ACTC1, ACTG1, ADCY1, ADCY2, ADCY3, ADCY4, ADCY5, ADCY6, ADCY7, ADCY8, ADCY9, ADRB1, ATP2A2, CACNA1C, CACNA1D, CACNA1F, CACNA1S, CACNA2D1, CACNA2D2, CACNA2D3, CACNA2D4, CACNB1, CACNB2, CACNB3, CACNB4, CACNG1, CACNG2, CACNG3, CACNG4, CACNG5, CACNG6, CACNG7, CACNG8, DAG1, DES, DMD, EMD, GNAS, IGF1, ITGA1, ITGA10, ITGA11, ITGA2, ITGA2B, ITGA3, ITGA4, ITGA5, ITGA6, ITGA7, ITGA8, ITGA9, ITGAV, I…	TRUE
REACTOME:6185	HIV Infection	0	[-1]	[None]	14	6.42202	0.999754	1	{}	{}	[AP2B1, CD247, CXCR4, FEN1, GTF2A1, HCK, HMGA1, LCK, LIG4, MNAT1, NUP210, RANBP2, TAF5, XRCC4]	[AAAS, AK6, AP1B1, AP1G1, AP1M1, AP1M2, AP1S1, AP1S2, AP1S3, AP2A1, AP2A2, AP2B1, AP2M1, AP2S1, APOBEC3G, ARF1, ATP6V1H, B2M, BANF1, BTRC, CCNH, CCNT1, CCNT2, CCR5, CD247, CD28, CD4, CD8B, CDK7, CDK9, CHMP2A, CHMP2B, CHMP3, CHMP4A, CHMP4B, CHMP4C, CHMP5, CHMP6, CHMP7, CTDP1, CUL5, CXCR4, DOCK2, ELL, ERCC2, ERCC3, FEN1, FURIN, FYN, GTF2A1, GTF2A2, GTF2B, GTF2E1, GTF2E2, GTF2F1, GTF2F2, GTF2H1, GTF…	TRUE
REACTOME:6233	Transcription of the HIV genome	0	[-1]	[None]	3	4.54545	0.995659	1	{}	{}	[GTF2A1, MNAT1, TAF5]	[AK6, CCNH, CCNT1, CCNT2, CDK7, CDK9, CTDP1, ELL, ERCC2, ERCC3, GTF2A1, GTF2A2, GTF2B, GTF2E1, GTF2E2, GTF2F1, GTF2F2, GTF2H1, GTF2H2, GTF2H2C, GTF2H3, GTF2H4, MNAT1, NCBP1, NCBP2, NELFA, NELFB, NELFCD, NELFE, POLR2A, POLR2B, POLR2C, POLR2D, POLR2E, POLR2F, POLR2G, POLR2H, POLR2I, POLR2J, POLR2K, POLR2L, RNGTT, RNMT, SSRP1, SUPT16H, SUPT4H1, SUPT5H, TAF1, TAF10, TAF11, TAF12, TAF13, TAF1L, TAF2, …	TRUE
REACTOME:6253	RNA Polymerase II HIV Promoter Escape	0	[-1]	[None]	3	6.66667	0.953257	1	{}	{}	[GTF2A1, MNAT1, TAF5]	[AK6, CCNH, CDK7, ERCC2, ERCC3, GTF2A1, GTF2A2, GTF2B, GTF2E1, GTF2E2, GTF2F1, GTF2F2, GTF2H1, GTF2H2, GTF2H2C, GTF2H3, GTF2H4, MNAT1, POLR2A, POLR2B, POLR2C, POLR2D, POLR2E, POLR2F, POLR2G, POLR2H, POLR2I, POLR2J, POLR2K, POLR2L, TAF1, TAF10, TAF11, TAF12, TAF13, TAF1L, TAF2, TAF3, TAF4, TAF4B, TAF5, TAF6, TAF9, TAF9B, TBP]	TRUE
REACTOME:6256	HIV Life Cycle	0	[-1]	[None]	10	7.24638	0.99302	1	{}	{}	[CXCR4, FEN1, GTF2A1, HMGA1, LIG4, MNAT1, NUP210, RANBP2, TAF5, XRCC4]	[AAAS, AK6, BANF1, CCNH, CCNT1, CCNT2, CCR5, CD4, CDK7, CDK9, CHMP2A, CHMP2B, CHMP3, CHMP4A, CHMP4B, CHMP4C, CHMP5, CHMP6, CHMP7, CTDP1, CXCR4, ELL, ERCC2, ERCC3, FEN1, FURIN, GTF2A1, GTF2A2, GTF2B, GTF2E1, GTF2E2, GTF2F1, GTF2F2, GTF2H1, GTF2H2, GTF2H2C, GTF2H3, GTF2H4, HMGA1, KPNA1, LIG1, LIG4, MNAT1, NCBP1, NCBP2, NEDD4L, NELFA, NELFB, NELFCD, NELFE, NMT1, NMT2, NUP107, NUP133, NUP153, NUP155,…	TRUE
REACTOME:6266	Early Phase of HIV Life Cycle	0	[-1]	[None]	5	35.7143	0.0310988	1	{}	{}	[CXCR4, FEN1, HMGA1, LIG4, XRCC4]	[BANF1, CCR5, CD4, CXCR4, FEN1, HMGA1, KPNA1, LIG1, LIG4, PPIA, PSIP1, XRCC4, XRCC5, XRCC6]	TRUE
REACTOME:6288	Host Interactions of HIV factors	0	[-1]	[None]	7	5.64516	0.998639	1	{}	{}	[AP2B1, CD247, HCK, HMGA1, LCK, NUP210, RANBP2]	[AAAS, AP1B1, AP1G1, AP1M1, AP1M2, AP1S1, AP1S2, AP1S3, AP2A1, AP2A2, AP2B1, AP2M1, AP2S1, APOBEC3G, ARF1, ATP6V1H, B2M, BANF1, BTRC, CCNT1, CD247, CD28, CD4, CD8B, CDK9, CUL5, DOCK2, FYN, HCK, HLA-A, HMGA1, KPNA1, KPNB1, LCK, NPM1, NUP107, NUP133, NUP153, NUP155, NUP160, NUP188, NUP205, NUP210, NUP214, NUP35, NUP37, NUP43, NUP50, NUP54, NUP62, NUP85, NUP88, NUP93, NUP98, NUPL1, NUPL2, PACS1, PAK…	TRUE
REACTOME:6332	HIV Transcription Initiation	0	[-1]	[None]	3	6.66667	0.953257	1	{}	{}	[GTF2A1, MNAT1, TAF5]	[AK6, CCNH, CDK7, ERCC2, ERCC3, GTF2A1, GTF2A2, GTF2B, GTF2E1, GTF2E2, GTF2F1, GTF2F2, GTF2H1, GTF2H2, GTF2H2C, GTF2H3, GTF2H4, MNAT1, POLR2A, POLR2B, POLR2C, POLR2D, POLR2E, POLR2F, POLR2G, POLR2H, POLR2I, POLR2J, POLR2K, POLR2L, TAF1, TAF10, TAF11, TAF12, TAF13, TAF1L, TAF2, TAF3, TAF4, TAF4B, TAF5, TAF6, TAF9, TAF9B, TBP]	TRUE
REACTOME:6361	Late Phase of HIV Life Cycle	0	[-1]	[None]	5	4	0.99991	1	{}	{}	[GTF2A1, MNAT1, NUP210, RANBP2, TAF5]	[AAAS, AK6, CCNH, CCNT1, CCNT2, CDK7, CDK9, CHMP2A, CHMP2B, CHMP3, CHMP4A, CHMP4B, CHMP4C, CHMP5, CHMP6, CHMP7, CTDP1, ELL, ERCC2, ERCC3, FURIN, GTF2A1, GTF2A2, GTF2B, GTF2E1, GTF2E2, GTF2F1, GTF2F2, GTF2H1, GTF2H2, GTF2H2C, GTF2H3, GTF2H4, MNAT1, NCBP1, NCBP2, NEDD4L, NELFA, NELFB, NELFCD, NELFE, NMT1, NMT2, NUP107, NUP133, NUP153, NUP155, NUP160, NUP188, NUP205, NUP210, NUP214, NUP35, NUP37, NU…	TRUE
REACTOME:6757	Interactions of Vpr with host cellular proteins	0	[-1]	[None]	3	9.09091	0.841721	1	{}	{}	[HMGA1, NUP210, RANBP2]	[AAAS, BANF1, HMGA1, KPNA1, NUP107, NUP133, NUP153, NUP155, NUP160, NUP188, NUP205, NUP210, NUP214, NUP35, NUP37, NUP43, NUP50, NUP54, NUP62, NUP85, NUP88, NUP93, NUP98, NUPL1, NUPL2, POM121, PSIP1, RANBP2, SEH1L, SLC25A4, SLC25A5, SLC25A6, TPR]	TRUE
REACTOME:6761	APC/C:Cdh1 mediated degradation of Cdc20 and other APC/C:Cdh1 targeted proteins in late mitosis/early G1	0	[-1]	[None]	7	10.1449	0.840583	1	{}	{}	[AURKA, CDC20, CDC27, PLK1, PTTG1, UBE2D1, UBE2E1]	[ANAPC1, ANAPC10, ANAPC11, ANAPC2, ANAPC4, ANAPC5, ANAPC7, AURKA, AURKB, CDC16, CDC20, CDC23, CDC26, CDC27, FZR1, PLK1, PSMA1, PSMA2, PSMA3, PSMA4, PSMA5, PSMA6, PSMA7, PSMA8, PSMB1, PSMB10, PSMB11, PSMB2, PSMB3, PSMB4, PSMB5, PSMB6, PSMB7, PSMB8, PSMB9, PSMC1, PSMC2, PSMC3, PSMC4, PSMC5, PSMC6, PSMD1, PSMD10, PSMD11, PSMD12, PSMD13, PSMD14, PSMD2, PSMD3, PSMD4, PSMD5, PSMD6, PSMD7, PSMD8, PSMD9,…	TRUE
REACTOME:6769	Activation of ATR in response to replication stress	0	[-1]	[None]	7	19.4444	0.204889	1	{}	{}	[CDC25A, CDC25C, CDC6, DBF4, MCM10, MCM2, ORC1]	[ATR, ATRIP, CDC25A, CDC25C, CDC45, CDC6, CDC7, CDK2, CHEK1, CLSPN, DBF4, HUS1, MCM10, MCM2, MCM3, MCM5, MCM6, MCM7, MCM8, ORC1, ORC2, ORC3, ORC4, ORC5, ORC6, RAD1, RAD17, RAD9A, RAD9B, RFC2, RFC3, RFC4, RFC5, RPA1, RPA2, RPA3]	TRUE
REACTOME:6781	APC/C:Cdc20 mediated degradation of mitotic proteins	0	[-1]	[None]	11	15.2778	0.378848	1	{}	{}	[BUB1B, BUB3, CCNA2, CCNB1, CDC20, CDC27, CDK1, NEK2, PTTG1, UBE2D1, UBE2E1]	[ANAPC1, ANAPC10, ANAPC11, ANAPC2, ANAPC4, ANAPC5, ANAPC7, BUB1B, BUB3, CCNA1, CCNA2, CCNB1, CDC16, CDC20, CDC23, CDC26, CDC27, CDK1, MAD2L1, NEK2, PSMA1, PSMA2, PSMA3, PSMA4, PSMA5, PSMA6, PSMA7, PSMA8, PSMB1, PSMB10, PSMB11, PSMB2, PSMB3, PSMB4, PSMB5, PSMB6, PSMB7, PSMB8, PSMB9, PSMC1, PSMC2, PSMC3, PSMC4, PSMC5, PSMC6, PSMD1, PSMD10, PSMD11, PSMD12, PSMD13, PSMD14, PSMD2, PSMD3, PSMD4, PSMD5,…	TRUE
REACTOME:6783	Toll Like Receptor 3 (TLR3) Cascade	0	[-1]	[None]	12	12.1212	0.700373	1	{}	{}	[CD14, CDK1, CHUK, DUSP4, MAPK10, NOD2, RIPK3, RPS6KA2, SAA1, TAB3, TLR4, UBE2D1]	[AGER, APP, ATF1, ATF2, BIRC2, BIRC3, CASP8, CD14, CDK1, CHUK, CREB1, DHX9, DUSP3, DUSP4, DUSP6, DUSP7, ELK1, FADD, FOS, HMGB1, IKBKB, IKBKE, IKBKG, IL6, IL6R, IL6ST, IRAK1, IRAK2, IRF3, IRF7, JAK1, JAK2, JUN, LY96, MAP2K1, MAP2K2, MAP2K3, MAP2K4, MAP2K6, MAP2K7, MAP3K7, MAPK1, MAPK10, MAPK11, MAPK14, MAPK3, MAPK7, MAPK8, MAPK9, MAPKAPK2, MAPKAPK3, MEF2A, MEF2C, MYD88, NFKB1, NFKB2, NFKBIA, NFKBI…	TRUE
REACTOME:6785	Autodegradation of Cdh1 by Cdh1:APC/C	0	[-1]	[None]	3	5	0.991242	1	{}	{}	[CDC27, UBE2D1, UBE2E1]	[ANAPC1, ANAPC10, ANAPC11, ANAPC2, ANAPC4, ANAPC5, ANAPC7, CDC16, CDC23, CDC26, CDC27, FZR1, PSMA1, PSMA2, PSMA3, PSMA4, PSMA5, PSMA6, PSMA7, PSMB1, PSMB10, PSMB2, PSMB3, PSMB4, PSMB5, PSMB6, PSMB7, PSMB8, PSMB9, PSMC1, PSMC2, PSMC3, PSMC4, PSMC5, PSMC6, PSMD1, PSMD10, PSMD11, PSMD12, PSMD13, PSMD14, PSMD2, PSMD3, PSMD4, PSMD5, PSMD6, PSMD7, PSMD8, PSMD9, PSME1, PSME2, PSME3, PSMF1, RPS27A, UBA52…	TRUE
REACTOME:6788	MyD88:Mal cascade initiated on plasma membrane	0	[-1]	[None]	13	13.8298	0.508285	1	{}	{}	[BTK, CD14, CD36, CDK1, CHUK, DUSP4, IRAK3, MAPK10, NOD2, RPS6KA2, SAA1, TAB3, TLR4]	[AGER, APP, ATF1, ATF2, BTK, CD14, CD36, CDK1, CHUK, CREB1, DHX9, DUSP3, DUSP4, DUSP6, DUSP7, ECSIT, ELK1, FOS, HMGB1, IKBKB, IKBKG, IL6, IL6R, IL6ST, IRAK1, IRAK2, IRAK3, IRAK4, JAK1, JAK2, JUN, LY96, MAP2K1, MAP2K2, MAP2K3, MAP2K4, MAP2K6, MAP2K7, MAP3K1, MAP3K7, MAPK1, MAPK10, MAPK11, MAPK14, MAPK3, MAPK7, MAPK8, MAPK9, MAPKAPK2, MAPKAPK3, MEF2A, MEF2C, MYD88, NFKB1, NFKB2, NFKBIA, NFKBIB, NOD…	TRUE
REACTOME:6802	Innate Immune System	0	[-1]	[None]	98	15.1002	0.121012	1	{}	{}	[ACTR3, ADCY4, AIM2, BTK, C1QA, C1S, C2, C3, C4A, C7, C8G, CASP10, CCR6, CD14, CD19, CD209, CD247, CD36, CDK1, CDKN1A, CFB, CFH, CFI, CHUK, DUSP4, EEA1, EGF, EREG, FCER1G, FCGR1A, FCGR2A, FCN3, FGF1, FGF22, FGF5, FGFR1, FGFR2, FGR, GZMM, HCK, HLA-B, HLA-C, ICAM2, IRAK3, IRS2, ITGAM, ITGB2, ITK, KIT, KLB, KLRD1, LAT, LAT2, LCK, MALT1, MAPK10, MASP1, MEFV, MRE11A, MYO5A, NCKAP1, NFATC3, NLRC4, NLRP…	[ABI1, ABI2, ABL1, ACTB, ACTG1, ACTR2, ACTR3, ADCY1, ADCY2, ADCY3, ADCY4, ADCY5, ADCY6, ADCY7, ADCY8, ADCY9, ADRBK1, AGER, AGO1, AGO2, AGO3, AGO4, AHCYL1, AIM2, AKT1, AKT1S1, AKT2, AKT3, APP, ARPC1A, ARPC2, ARPC3, ARPC4, ARPC5, ART1, ATF1, ATF2, ATG12, ATG5, ATRIP, B2M, BAD, BAIAP2, BCL10, BCL2, BCL2L1, BIRC2, BIRC3, BRK1, BTC, BTK, BTRC, C1QA, C1QB, C1QC, C1R, C1S, C2, C3, C4A, C4B, C4BPA, C4BPB…	TRUE
REACTOME:6809	MyD88-independent TLR3/TLR4 cascade	0	[-1]	[None]	12	12.1212	0.700373	1	{}	{}	[CD14, CDK1, CHUK, DUSP4, MAPK10, NOD2, RIPK3, RPS6KA2, SAA1, TAB3, TLR4, UBE2D1]	[AGER, APP, ATF1, ATF2, BIRC2, BIRC3, CASP8, CD14, CDK1, CHUK, CREB1, DHX9, DUSP3, DUSP4, DUSP6, DUSP7, ELK1, FADD, FOS, HMGB1, IKBKB, IKBKE, IKBKG, IL6, IL6R, IL6ST, IRAK1, IRAK2, IRF3, IRF7, JAK1, JAK2, JUN, LY96, MAP2K1, MAP2K2, MAP2K3, MAP2K4, MAP2K6, MAP2K7, MAP3K7, MAPK1, MAPK10, MAPK11, MAPK14, MAPK3, MAPK7, MAPK8, MAPK9, MAPKAPK2, MAPKAPK3, MEF2A, MEF2C, MYD88, NFKB1, NFKB2, NFKBIA, NFKBI…	TRUE
REACTOME:6820	APC/C:Cdc20 mediated degradation of Cyclin B	0	[-1]	[None]	6	28.5714	0.0539235	1	{}	{}	[CCNB1, CDC20, CDC27, CDK1, UBE2D1, UBE2E1]	[ANAPC1, ANAPC10, ANAPC11, ANAPC2, ANAPC4, ANAPC5, ANAPC7, CCNB1, CDC16, CDC20, CDC23, CDC26, CDC27, CDK1, RPS27A, UBA52, UBB, UBC, UBE2C, UBE2D1, UBE2E1]	TRUE
REACTOME:6823	Lipoprotein metabolism	0	[-1]	[None]	3	10	0.79045	1	{}	{}	[ABCG1, LDLR, LIPC]	[A2M, ABCA1, ABCG1, ALB, AMN, APOA1, APOA2, APOA4, APOA5, APOB, APOC2, APOC3, APOE, APOF, BMP1, CETP, CUBN, HSPG2, LCAT, LDLR, LDLRAP1, LIPC, LPA, LPL, MTTP, P4HB, PLTP, SAR1B, SCARB1, SDC1]	TRUE
REACTOME:6828	APC/C-mediated degradation of cell cycle proteins	0	[-1]	[None]	14	16.8675	0.224153	1	{}	{}	[AURKA, BUB1B, BUB3, CCNA2, CCNB1, CDC20, CDC27, CDK1, FBXO5, NEK2, PLK1, PTTG1, UBE2D1, UBE2E1]	[ANAPC1, ANAPC10, ANAPC11, ANAPC2, ANAPC4, ANAPC5, ANAPC7, AURKA, AURKB, BTRC, BUB1B, BUB3, CCNA1, CCNA2, CCNB1, CDC14A, CDC16, CDC20, CDC23, CDC26, CDC27, CDK1, CDK2, CUL1, FBXO5, FZR1, MAD2L1, NEK2, PLK1, PSMA1, PSMA2, PSMA3, PSMA4, PSMA5, PSMA6, PSMA7, PSMA8, PSMB1, PSMB10, PSMB11, PSMB2, PSMB3, PSMB4, PSMB5, PSMB6, PSMB7, PSMB8, PSMB9, PSMC1, PSMC2, PSMC3, PSMC4, PSMC5, PSMC6, PSMD1, PSMD10, …	TRUE
REACTOME:6835	The role of Nef in HIV-1 replication and disease pathogenesis	0	[-1]	[None]	4	14.8148	0.504273	1	{}	{}	[AP2B1, CD247, HCK, LCK]	[AP1B1, AP1G1, AP1M1, AP1M2, AP1S1, AP1S2, AP1S3, AP2A1, AP2A2, AP2B1, AP2M1, AP2S1, ARF1, ATP6V1H, B2M, CD247, CD28, CD4, CD8B, DOCK2, FYN, HCK, HLA-A, LCK, PACS1, PAK2, RAC1]	TRUE
REACTOME:6837	Regulation of APC/C activators between G1/S and early anaphase	0	[-1]	[None]	11	14.2857	0.469774	1	{}	{}	[BUB1B, BUB3, CCNA2, CCNB1, CDC20, CDC27, CDK1, FBXO5, PLK1, UBE2D1, UBE2E1]	[ANAPC1, ANAPC10, ANAPC11, ANAPC2, ANAPC4, ANAPC5, ANAPC7, BTRC, BUB1B, BUB3, CCNA1, CCNA2, CCNB1, CDC16, CDC20, CDC23, CDC26, CDC27, CDK1, CDK2, CUL1, FBXO5, FZR1, MAD2L1, PLK1, PSMA1, PSMA2, PSMA3, PSMA4, PSMA5, PSMA6, PSMA7, PSMA8, PSMB1, PSMB10, PSMB11, PSMB2, PSMB3, PSMB4, PSMB5, PSMB6, PSMB7, PSMB8, PSMB9, PSMC1, PSMC2, PSMC3, PSMC4, PSMC5, PSMC6, PSMD1, PSMD10, PSMD11, PSMD12, PSMD13, PSMD…	TRUE
REACTOME:6844	Signaling by TGF-beta Receptor Complex	0	[-1]	[None]	10	13.8889	0.513505	1	{}	{}	[CBL, CGN, FKBP1A, MTMR4, PRKCZ, RBL1, SMAD4, TGFBR1, UBE2D1, USP9X]	[ARHGEF18, ATP1B4, BAMBI, CBL, CCNC, CCNT1, CCNT2, CDK8, CDK9, CDKN2B, CGN, E2F4, E2F5, F11R, FKBP1A, FURIN, HDAC1, JUNB, MEN1, MTMR4, MYC, NCOR1, NCOR2, NEDD4L, NEDD8, PARD3, PARD6A, PARP1, PMEPA1, PPM1A, PPP1CA, PPP1CB, PPP1CC, PPP1R15A, PRKCZ, RBL1, RHOA, RNF111, RPS27A, SERPINE1, SKI, SKIL, SMAD2, SMAD3, SMAD4, SMAD7, SMURF1, SMURF2, SNW1, SP1, STRAP, STUB1, TFDP1, TFDP2, TGFB1, TGFBR1, TGFBR…	TRUE
REACTOME:6850	Cdc20:Phospho-APC/C mediated degradation of Cyclin A	0	[-1]	[None]	8	11.5942	0.730791	1	{}	{}	[BUB1B, BUB3, CCNA2, CDC20, CDC27, CDK1, UBE2D1, UBE2E1]	[ANAPC1, ANAPC10, ANAPC11, ANAPC2, ANAPC4, ANAPC5, ANAPC7, BUB1B, BUB3, CCNA1, CCNA2, CDC16, CDC20, CDC23, CDC26, CDC27, CDK1, MAD2L1, PSMA1, PSMA2, PSMA3, PSMA4, PSMA5, PSMA6, PSMA7, PSMA8, PSMB1, PSMB10, PSMB11, PSMB2, PSMB3, PSMB4, PSMB5, PSMB6, PSMB7, PSMB8, PSMB9, PSMC1, PSMC2, PSMC3, PSMC4, PSMC5, PSMC6, PSMD1, PSMD10, PSMD11, PSMD12, PSMD13, PSMD14, PSMD2, PSMD3, PSMD4, PSMD5, PSMD6, PSMD7…	TRUE
REACTOME:6867	Conversion from APC/C:Cdc20 to APC/C:Cdh1 in late anaphase	0	[-1]	[None]	4	23.5294	0.188274	1	{}	{}	[CDC20, CDC27, UBE2D1, UBE2E1]	[ANAPC1, ANAPC10, ANAPC11, ANAPC2, ANAPC4, ANAPC5, ANAPC7, CDC14A, CDC16, CDC20, CDC23, CDC26, CDC27, FZR1, UBE2C, UBE2D1, UBE2E1]	TRUE
REACTOME:6871	APC/C:Cdc20 mediated degradation of Securin	0	[-1]	[None]	5	7.8125	0.945073	1	{}	{}	[CDC20, CDC27, PTTG1, UBE2D1, UBE2E1]	[ANAPC1, ANAPC10, ANAPC11, ANAPC2, ANAPC4, ANAPC5, ANAPC7, CDC16, CDC20, CDC23, CDC26, CDC27, PSMA1, PSMA2, PSMA3, PSMA4, PSMA5, PSMA6, PSMA7, PSMA8, PSMB1, PSMB10, PSMB11, PSMB2, PSMB3, PSMB4, PSMB5, PSMB6, PSMB7, PSMB8, PSMB9, PSMC1, PSMC2, PSMC3, PSMC4, PSMC5, PSMC6, PSMD1, PSMD10, PSMD11, PSMD12, PSMD13, PSMD14, PSMD2, PSMD3, PSMD4, PSMD5, PSMD6, PSMD7, PSMD8, PSMD9, PSME1, PSME2, PSME3, PSME…	TRUE
REACTOME:6890	Activated TLR4 signalling	0	[-1]	[None]	15	13.2743	0.570082	1	{}	{}	[BTK, CD14, CD36, CDK1, CHUK, DUSP4, IRAK3, MAPK10, NOD2, RIPK3, RPS6KA2, SAA1, TAB3, TLR4, UBE2D1]	[AGER, APP, ATF1, ATF2, BIRC2, BIRC3, BTK, CASP8, CD14, CD36, CDK1, CHUK, CREB1, DHX9, DUSP3, DUSP4, DUSP6, DUSP7, ECSIT, ELK1, FADD, FOS, HMGB1, IKBKB, IKBKE, IKBKG, IL6, IL6R, IL6ST, IRAK1, IRAK2, IRAK3, IRAK4, IRF3, IRF7, JAK1, JAK2, JUN, LY96, MAP2K1, MAP2K2, MAP2K3, MAP2K4, MAP2K6, MAP2K7, MAP3K1, MAP3K7, MAPK1, MAPK10, MAPK11, MAPK14, MAPK3, MAPK7, MAPK8, MAPK9, MAPKAPK2, MAPKAPK3, MEF2A, M…	TRUE
REACTOME:6894	Toll Like Receptor 4 (TLR4) Cascade	0	[-1]	[None]	17	13.9344	0.483983	1	{}	{}	[BTK, CD14, CD36, CDK1, CHUK, DUSP4, IRAK3, ITGAM, ITGB2, MAPK10, NOD2, RIPK3, RPS6KA2, SAA1, TAB3, TLR4, UBE2D1]	[AGER, APP, ATF1, ATF2, BIRC2, BIRC3, BTK, CASP8, CD14, CD180, CD36, CDK1, CHUK, CREB1, DHX9, DNM1, DNM2, DNM3, DUSP3, DUSP4, DUSP6, DUSP7, ECSIT, ELK1, FADD, FOS, HMGB1, IKBKB, IKBKE, IKBKG, IL6, IL6R, IL6ST, IRAK1, IRAK2, IRAK3, IRAK4, IRF3, IRF7, ITGAM, ITGB2, JAK1, JAK2, JUN, LBP, LY86, LY96, MAP2K1, MAP2K2, MAP2K3, MAP2K4, MAP2K6, MAP2K7, MAP3K1, MAP3K7, MAPK1, MAPK10, MAPK11, MAPK14, MAPK3,…	TRUE
REACTOME:6904	Phosphorylation of the APC/C	0	[-1]	[None]	6	35.2941	0.0196806	1	{}	{}	[CCNB1, CDC27, CDK1, PLK1, UBE2D1, UBE2E1]	[ANAPC1, ANAPC10, ANAPC11, ANAPC2, ANAPC4, ANAPC5, ANAPC7, CCNB1, CDC16, CDC23, CDC26, CDC27, CDK1, PLK1, UBE2C, UBE2D1, UBE2E1]	TRUE
REACTOME:6913	Cytosolic sulfonation of small molecules	0	[-1]	[None]	3	14.2857	0.55333	1	{}	{}	[SLC26A2, SULT1A2, SULT1A3]	[BPNT1, LOC101929857, PAPSS1, PAPSS2, SLC26A1, SLC26A2, SLC35B2, SLC35B3, SLX1A-SULT1A3, SLX1B-SULT1A4, SULT1A1, SULT1A2, SULT1A3, SULT1A4, SULT1B1, SULT1C2, SULT1C4, SULT1E1, SULT2A1, SULT2B1, SULT4A1]	TRUE
REACTOME:6918	Integration of provirus	0	[-1]	[None]	3	33.3333	0.110251	1	{}	{}	[HMGA1, LIG4, XRCC4]	[BANF1, HMGA1, KPNA1, LIG4, PPIA, PSIP1, XRCC4, XRCC5, XRCC6]	TRUE
REACTOME:6926	Glutathione conjugation	0	[-1]	[None]	4	11.4286	0.714136	1	{}	{}	[GGT5, GSTA3, GSTM5, GSTO1]	[CNDP2, GCLC, GCLM, GGCT, GGT1, GGT2, GGT5, GGT6, GGT7, GGTLC1, GGTLC2, GSS, GSTA1, GSTA2, GSTA3, GSTA4, GSTA5, GSTM1, GSTM2, GSTM3, GSTM4, GSTM5, GSTO1, GSTO2, GSTP1, GSTT1, GSTT2, GSTT2B, GSTZ1, HPGDS, LOC102724197, MGST1, MGST2, MGST3, OPLAH]	TRUE
REACTOME:6954	Activation of APC/C and APC/C:Cdc20 mediated degradation of mitotic proteins	0	[-1]	[None]	12	16.4384	0.276414	1	{}	{}	[BUB1B, BUB3, CCNA2, CCNB1, CDC20, CDC27, CDK1, NEK2, PLK1, PTTG1, UBE2D1, UBE2E1]	[ANAPC1, ANAPC10, ANAPC11, ANAPC2, ANAPC4, ANAPC5, ANAPC7, BUB1B, BUB3, CCNA1, CCNA2, CCNB1, CDC16, CDC20, CDC23, CDC26, CDC27, CDK1, MAD2L1, NEK2, PLK1, PSMA1, PSMA2, PSMA3, PSMA4, PSMA5, PSMA6, PSMA7, PSMA8, PSMB1, PSMB10, PSMB11, PSMB2, PSMB3, PSMB4, PSMB5, PSMB6, PSMB7, PSMB8, PSMB9, PSMC1, PSMC2, PSMC3, PSMC4, PSMC5, PSMC6, PSMD1, PSMD10, PSMD11, PSMD12, PSMD13, PSMD14, PSMD2, PSMD3, PSMD4, …	TRUE
REACTOME:6959	Phase II conjugation	0	[-1]	[None]	10	10.4167	0.851566	1	{}	{}	[GGT5, GSTA3, GSTM5, GSTO1, MAT1A, NNMT, SLC26A2, SULT1A2, SULT1A3, UGT2B7]	[ACSM1, ACSM2A, ACSM4, ACSM5, AHCY, BPNT1, CNDP2, COMT, CYP1A2, GCLC, GCLM, GGCT, GGT1, GGT2, GGT5, GGT6, GGT7, GGTLC1, GGTLC2, GLYAT, GLYATL1, GLYATL2, GSS, GSTA1, GSTA2, GSTA3, GSTA4, GSTA5, GSTM1, GSTM2, GSTM3, GSTM4, GSTM5, GSTO1, GSTO2, GSTP1, GSTT1, GSTT2, GSTT2B, GSTZ1, HPGDS, LOC100287413, LOC101929857, LOC102724197, MAT1A, MAT2A, MAT2B, MGST1, MGST2, MGST3, MTR, MTRR, NAT1, NAT2, NNMT, O…	TRUE
REACTOME:6966	Toll-Like Receptors Cascades	0	[-1]	[None]	19	13.4752	0.541111	1	{}	{}	[BTK, CD14, CD36, CDK1, CHUK, DUSP4, EEA1, IRAK3, ITGAM, ITGB2, MAPK10, NOD2, RIPK3, RPS6KA2, SAA1, TAB3, TLR4, TLR5, UBE2D1]	[AGER, APP, ATF1, ATF2, BIRC2, BIRC3, BTK, CASP8, CD14, CD180, CD36, CDK1, CHUK, CNPY3, CREB1, CTSB, CTSK, CTSL, CTSS, CTSV, DHX36, DHX9, DNM1, DNM2, DNM3, DUSP3, DUSP4, DUSP6, DUSP7, ECSIT, EEA1, ELK1, FADD, FOS, HMGB1, HSP90B1, IKBKB, IKBKE, IKBKG, IL6, IL6R, IL6ST, IRAK1, IRAK2, IRAK3, IRAK4, IRF3, IRF7, ITGAM, ITGB2, JAK1, JAK2, JUN, LBP, LGMN, LY86, LY96, MAP2K1, MAP2K2, MAP2K3, MAP2K4, MAP2…	TRUE
REACTOME:7961	Telomere C-strand (Lagging Strand) Synthesis	0	[-1]	[None]	3	13.0435	0.617506	1	{}	{}	[FEN1, PCNA, POLE2]	[APEX1, DNA2, FEN1, LIG1, PCNA, POLA1, POLA2, POLD1, POLD2, POLD3, POLD4, POLE, POLE2, PRIM1, PRIM2, RFC1, RFC2, RFC3, RFC4, RFC5, RPA1, RPA2, RPA3]	TRUE
REACTOME:7970	Telomere Maintenance	0	[-1]	[None]	5	6.32911	0.986715	1	{}	{}	[FEN1, H2AFX, H2AFZ, PCNA, POLE2]	[ACD, APEX1, DKC1, DNA2, FEN1, H2AFB1, H2AFX, H2AFZ, HIST1H2AB, HIST1H2AC, HIST1H2AD, HIST1H2AE, HIST1H2AJ, HIST1H2BA, HIST1H2BB, HIST1H2BC, HIST1H2BD, HIST1H2BE, HIST1H2BF, HIST1H2BG, HIST1H2BH, HIST1H2BI, HIST1H2BJ, HIST1H2BK, HIST1H2BL, HIST1H2BM, HIST1H2BN, HIST1H2BO, HIST1H4A, HIST1H4B, HIST1H4C, HIST1H4D, HIST1H4E, HIST1H4F, HIST1H4H, HIST1H4I, HIST1H4J, HIST1H4K, HIST1H4L, HIST2H2AA3, HIST…	TRUE
REACTOME:7972	Activation of C3 and C5	0	[-1]	[None]	4	57.1429	0.00824023	1	{}	{}	[C2, C3, C4A, CFB]	[C2, C3, C4A, C4B, C4B_2, C5, CFB]	TRUE
REACTOME:7980	Toll Like Receptor 2 (TLR2) Cascade	0	[-1]	[None]	13	13.8298	0.508285	1	{}	{}	[BTK, CD14, CD36, CDK1, CHUK, DUSP4, IRAK3, MAPK10, NOD2, RPS6KA2, SAA1, TAB3, TLR4]	[AGER, APP, ATF1, ATF2, BTK, CD14, CD36, CDK1, CHUK, CREB1, DHX9, DUSP3, DUSP4, DUSP6, DUSP7, ECSIT, ELK1, FOS, HMGB1, IKBKB, IKBKG, IL6, IL6R, IL6ST, IRAK1, IRAK2, IRAK3, IRAK4, JAK1, JAK2, JUN, LY96, MAP2K1, MAP2K2, MAP2K3, MAP2K4, MAP2K6, MAP2K7, MAP3K1, MAP3K7, MAPK1, MAPK10, MAPK11, MAPK14, MAPK3, MAPK7, MAPK8, MAPK9, MAPKAPK2, MAPKAPK3, MEF2A, MEF2C, MYD88, NFKB1, NFKB2, NFKBIA, NFKBIB, NOD…	TRUE
REACTOME:7991	Vpr-mediated nuclear import of PICs	0	[-1]	[None]	3	10	0.79045	1	{}	{}	[HMGA1, NUP210, RANBP2]	[AAAS, BANF1, HMGA1, KPNA1, NUP107, NUP133, NUP153, NUP155, NUP160, NUP188, NUP205, NUP210, NUP214, NUP35, NUP37, NUP43, NUP50, NUP54, NUP62, NUP85, NUP88, NUP93, NUP98, NUPL1, NUPL2, POM121, PSIP1, RANBP2, SEH1L, TPR]	TRUE
REACTOME:8001	Alternative complement activation	0	[-1]	[None]	3	75	0.00882864	1	{}	{}	[C3, CFB, GZMM]	[C3, CFB, CFD, GZMM]	TRUE
REACTOME:8005	Toll Like Receptor TLR1:TLR2 Cascade	0	[-1]	[None]	13	13.8298	0.508285	1	{}	{}	[BTK, CD14, CD36, CDK1, CHUK, DUSP4, IRAK3, MAPK10, NOD2, RPS6KA2, SAA1, TAB3, TLR4]	[AGER, APP, ATF1, ATF2, BTK, CD14, CD36, CDK1, CHUK, CREB1, DHX9, DUSP3, DUSP4, DUSP6, DUSP7, ECSIT, ELK1, FOS, HMGB1, IKBKB, IKBKG, IL6, IL6R, IL6ST, IRAK1, IRAK2, IRAK3, IRAK4, JAK1, JAK2, JUN, LY96, MAP2K1, MAP2K2, MAP2K3, MAP2K4, MAP2K6, MAP2K7, MAP3K1, MAP3K7, MAPK1, MAPK10, MAPK11, MAPK14, MAPK3, MAPK7, MAPK8, MAPK9, MAPKAPK2, MAPKAPK3, MEF2A, MEF2C, MYD88, NFKB1, NFKB2, NFKBIA, NFKBIB, NOD…	TRUE
REACTOME:8006	Toll Like Receptor TLR6:TLR2 Cascade	0	[-1]	[None]	13	13.8298	0.508285	1	{}	{}	[BTK, CD14, CD36, CDK1, CHUK, DUSP4, IRAK3, MAPK10, NOD2, RPS6KA2, SAA1, TAB3, TLR4]	[AGER, APP, ATF1, ATF2, BTK, CD14, CD36, CDK1, CHUK, CREB1, DHX9, DUSP3, DUSP4, DUSP6, DUSP7, ECSIT, ELK1, FOS, HMGB1, IKBKB, IKBKG, IL6, IL6R, IL6ST, IRAK1, IRAK2, IRAK3, IRAK4, JAK1, JAK2, JUN, LY96, MAP2K1, MAP2K2, MAP2K3, MAP2K4, MAP2K6, MAP2K7, MAP3K1, MAP3K7, MAPK1, MAPK10, MAPK11, MAPK14, MAPK3, MAPK7, MAPK8, MAPK9, MAPKAPK2, MAPKAPK3, MEF2A, MEF2C, MYD88, NFKB1, NFKB2, NFKBIA, NFKBIB, NOD…	TRUE
REACTOME:8012	Creation of C4 and C2 activators	0	[-1]	[None]	4	33.3333	0.0669616	1	{}	{}	[C1QA, C1S, FCN3, MASP1]	[C1QA, C1QB, C1QC, C1R, C1S, CRP, FCN1, FCN2, FCN3, MASP1, MASP2, MBL2]	TRUE
REACTOME:8017	APC-Cdc20 mediated degradation of Nek2A	0	[-1]	[None]	7	30.4348	0.0276862	1	{}	{}	[BUB1B, BUB3, CDC20, CDC27, NEK2, UBE2D1, UBE2E1]	[ANAPC1, ANAPC10, ANAPC11, ANAPC2, ANAPC4, ANAPC5, ANAPC7, BUB1B, BUB3, CDC16, CDC20, CDC23, CDC26, CDC27, MAD2L1, NEK2, RPS27A, UBA52, UBB, UBC, UBE2C, UBE2D1, UBE2E1]	TRUE
REACTOME:8030	Extension of Telomeres	0	[-1]	[None]	3	10.3448	0.770529	1	{}	{}	[FEN1, PCNA, POLE2]	[APEX1, DKC1, DNA2, FEN1, LIG1, NHP2, PCNA, POLA1, POLA2, POLD1, POLD2, POLD3, POLD4, POLE, POLE2, PRIM1, PRIM2, RFC1, RFC2, RFC3, RFC4, RFC5, RPA1, RPA2, RPA3, RUVBL1, RUVBL2, TERT, WRAP53]	TRUE
REACTOME:9000	Calmodulin induced events	0	[-1]	[None]	4	14.2857	0.534227	1	{}	{}	[ADCY4, PDE1A, PRKAR1A, PRKAR1B]	[ADCY1, ADCY2, ADCY3, ADCY4, ADCY5, ADCY6, ADCY7, ADCY8, ADCY9, ADRBK1, CALM1, CALM2, CALM3, CAMK4, CREB1, PDE1A, PDE1B, PDE1C, PRKACA, PRKACB, PRKACG, PRKAR1A, PRKAR1B, PRKAR2A, PRKAR2B, PRKCA, PRKCD, PRKCG]	TRUE
REACTOME:9020	Toll Like Receptor 7/8 (TLR7/8) Cascade	0	[-1]	[None]	8	9.09091	0.921493	1	{}	{}	[CDK1, CHUK, DUSP4, MAPK10, NOD2, RPS6KA2, SAA1, TAB3]	[AGER, APP, ATF1, ATF2, CDK1, CHUK, CREB1, DHX36, DHX9, DUSP3, DUSP4, DUSP6, DUSP7, ECSIT, ELK1, FOS, HMGB1, IKBKB, IKBKG, IL6, IL6R, IL6ST, IRAK1, IRAK2, IRAK4, IRF7, JAK1, JAK2, JUN, MAP2K1, MAP2K2, MAP2K3, MAP2K4, MAP2K6, MAP2K7, MAP3K1, MAP3K7, MAPK1, MAPK10, MAPK11, MAPK14, MAPK3, MAPK7, MAPK8, MAPK9, MAPKAPK2, MAPKAPK3, MEF2A, MEF2C, MYD88, NFKB1, NFKB2, NFKBIA, NFKBIB, NOD1, NOD2, PELI1, P…	TRUE
REACTOME:9027	Toll Like Receptor 10 (TLR10) Cascade	0	[-1]	[None]	9	10.5882	0.827812	1	{}	{}	[CDK1, CHUK, DUSP4, MAPK10, NOD2, RPS6KA2, SAA1, TAB3, TLR5]	[AGER, APP, ATF1, ATF2, CDK1, CHUK, CREB1, DHX9, DUSP3, DUSP4, DUSP6, DUSP7, ECSIT, ELK1, FOS, HMGB1, IKBKB, IKBKG, IL6, IL6R, IL6ST, IRAK1, IRAK2, IRAK4, JAK1, JAK2, JUN, MAP2K1, MAP2K2, MAP2K3, MAP2K4, MAP2K6, MAP2K7, MAP3K1, MAP3K7, MAPK1, MAPK10, MAPK11, MAPK14, MAPK3, MAPK7, MAPK8, MAPK9, MAPKAPK2, MAPKAPK3, MEF2A, MEF2C, MYD88, NFKB1, NFKB2, NFKBIA, NFKBIB, NOD1, NOD2, PELI1, PELI2, PELI3, …	TRUE
REACTOME:9029	Cyclin A:Cdk2-associated events at S phase entry	0	[-1]	[None]	5	7.57576	0.954144	1	{}	{}	[CCNA2, CDC25A, CDC25B, CDKN1A, MNAT1]	[CCNA1, CCNA2, CCNE1, CCNE2, CCNH, CDC25A, CDC25B, CDK2, CDK7, CDKN1A, CDKN1B, CKS1B, CUL1, FZR1, MAX, MNAT1, MYC, PSMA1, PSMA2, PSMA3, PSMA4, PSMA5, PSMA6, PSMA7, PSMB1, PSMB10, PSMB2, PSMB3, PSMB4, PSMB5, PSMB6, PSMB7, PSMB8, PSMB9, PSMC1, PSMC2, PSMC3, PSMC4, PSMC5, PSMC6, PSMD1, PSMD10, PSMD11, PSMD12, PSMD13, PSMD14, PSMD2, PSMD3, PSMD4, PSMD5, PSMD6, PSMD7, PSMD8, PSMD9, PSME1, PSME2, PSME3…	TRUE
REACTOME:9047	Toll Like Receptor 9 (TLR9) Cascade	0	[-1]	[None]	9	9.78261	0.889272	1	{}	{}	[CDK1, CHUK, DUSP4, EEA1, MAPK10, NOD2, RPS6KA2, SAA1, TAB3]	[AGER, APP, ATF1, ATF2, CDK1, CHUK, CREB1, DHX36, DHX9, DUSP3, DUSP4, DUSP6, DUSP7, ECSIT, EEA1, ELK1, FOS, HMGB1, IKBKB, IKBKG, IL6, IL6R, IL6ST, IRAK1, IRAK2, IRAK4, IRF7, JAK1, JAK2, JUN, MAP2K1, MAP2K2, MAP2K3, MAP2K4, MAP2K6, MAP2K7, MAP3K1, MAP3K7, MAPK1, MAPK10, MAPK11, MAPK14, MAPK3, MAPK7, MAPK8, MAPK9, MAPKAPK2, MAPKAPK3, MEF2A, MEF2C, MYD88, NFKB1, NFKB2, NFKBIA, NFKBIB, NOD1, NOD2, PE…	TRUE
REACTOME:9053	CaM pathway	0	[-1]	[None]	4	14.2857	0.534227	1	{}	{}	[ADCY4, PDE1A, PRKAR1A, PRKAR1B]	[ADCY1, ADCY2, ADCY3, ADCY4, ADCY5, ADCY6, ADCY7, ADCY8, ADCY9, ADRBK1, CALM1, CALM2, CALM3, CAMK4, CREB1, PDE1A, PDE1B, PDE1C, PRKACA, PRKACB, PRKACG, PRKAR1A, PRKAR1B, PRKAR2A, PRKAR2B, PRKCA, PRKCD, PRKCG]	TRUE
REACTOME:9058	2-LTR circle formation	0	[-1]	[None]	3	42.8571	0.0564041	1	{}	{}	[HMGA1, LIG4, XRCC4]	[BANF1, HMGA1, LIG4, PSIP1, XRCC4, XRCC5, XRCC6]	TRUE
REACTOME:9061	Toll Like Receptor 5 (TLR5) Cascade	0	[-1]	[None]	9	10.5882	0.827812	1	{}	{}	[CDK1, CHUK, DUSP4, MAPK10, NOD2, RPS6KA2, SAA1, TAB3, TLR5]	[AGER, APP, ATF1, ATF2, CDK1, CHUK, CREB1, DHX9, DUSP3, DUSP4, DUSP6, DUSP7, ECSIT, ELK1, FOS, HMGB1, IKBKB, IKBKG, IL6, IL6R, IL6ST, IRAK1, IRAK2, IRAK4, JAK1, JAK2, JUN, MAP2K1, MAP2K2, MAP2K3, MAP2K4, MAP2K6, MAP2K7, MAP3K1, MAP3K7, MAPK1, MAPK10, MAPK11, MAPK14, MAPK3, MAPK7, MAPK8, MAPK9, MAPKAPK2, MAPKAPK3, MEF2A, MEF2C, MYD88, NFKB1, NFKB2, NFKBIA, NFKBIB, NOD1, NOD2, PELI1, PELI2, PELI3, …	TRUE
REACTOME:9390	FGFR2 ligand binding and activation	0	[-1]	[None]	4	20	0.280361	1	{}	{}	[FGF1, FGF22, FGF5, FGFR2]	[FGF1, FGF10, FGF16, FGF17, FGF18, FGF2, FGF20, FGF22, FGF23, FGF3, FGF4, FGF5, FGF6, FGF7, FGF8, FGF9, FGFBP1, FGFBP2, FGFBP3, FGFR2]	TRUE
REACTOME:9400	FGFR1b ligand binding and activation	0	[-1]	[None]	3	50	0.0357624	1	{}	{}	[FGF1, FGF22, FGFR1]	[FGF1, FGF10, FGF2, FGF22, FGF3, FGFR1]	TRUE
REACTOME:9405	Cholesterol biosynthesis	0	[-1]	[None]	7	33.3333	0.0167106	1	{}	{}	[DHCR24, HMGCR, HSD17B7, IDI1, LSS, MSMO1, SQLE]	[ARV1, CYP51A1, DHCR24, DHCR7, EBP, FDFT1, FDPS, GGPS1, HMGCR, HSD17B7, IDI1, IDI2, LBR, LSS, MSMO1, MVD, MVK, NSDHL, PMVK, SQLE, TM7SF2]	TRUE
REACTOME:9411	Gap junction trafficking	0	[-1]	[None]	5	17.2414	0.352847	1	{}	{}	[DAB2, GJA3, GJA5, GJB5, GJB6]	[AP2M1, CLTA, CLTB, CLTC, CLTCL1, DAB2, DNM1, DNM2, GJA1, GJA10, GJA3, GJA4, GJA5, GJA8, GJA9, GJB1, GJB2, GJB3, GJB4, GJB5, GJB6, GJB7, GJC1, GJC2, GJD2, GJD3, GJD4, LOC101926921, MYO6]	TRUE
REACTOME:9413	FGFR2c ligand binding and activation	0	[-1]	[None]	3	23.0769	0.251817	1	{}	{}	[FGF1, FGF5, FGFR2]	[FGF1, FGF16, FGF17, FGF18, FGF2, FGF20, FGF23, FGF4, FGF5, FGF6, FGF8, FGF9, FGFR2]	TRUE
REACTOME:9416	FGFR2b ligand binding and activation	0	[-1]	[None]	3	30	0.142336	1	{}	{}	[FGF1, FGF22, FGFR2]	[FGF1, FGF10, FGF2, FGF22, FGF3, FGF7, FGFBP1, FGFBP2, FGFBP3, FGFR2]	TRUE
REACTOME:9417	Signaling by EGFR	0	[-1]	[None]	30	16.6667	0.127455	1	{}	{}	[ADCY4, AP2B1, CBL, CD19, CDK1, CDKN1A, CHUK, EGF, EREG, FGF1, FGF22, FGF5, FGFR1, FGFR2, IRS2, KIT, KLB, LCK, NRG1, PAG1, PDE1A, PDGFB, PDGFRB, PIK3CD, PIK3R3, PRKAR1A, PRKAR1B, SPRY2, STAM, TRIB3]	[ADAM10, ADAM12, ADAM17, ADCY1, ADCY2, ADCY3, ADCY4, ADCY5, ADCY6, ADCY7, ADCY8, ADCY9, ADRBK1, AGO1, AGO2, AGO3, AGO4, AHCYL1, AKT1, AKT1S1, AKT2, AKT3, AP2A1, AP2A2, AP2B1, AP2M1, AP2S1, ARHGEF7, BAD, BTC, CALM1, CALM2, CALM3, CAMK4, CASP9, CBL, CD19, CD28, CD80, CD86, CDC42, CDK1, CDKN1A, CDKN1B, CHUK, CLTA, CREB1, CSK, EGF, EGFR, EPN1, EPS15, EPS15L1, ERBB2, ERBB3, ERBB4, EREG, FGF1, FGF10, F…	TRUE
REACTOME:9441	Hexose transport	0	[-1]	[None]	5	11.1111	0.744991	1	{}	{}	[NUP210, RANBP2, SLC2A4, SLC5A3, SLC5A9]	[AAAS, FGF21, G6PC, G6PC2, G6PC3, GCK, GCKR, HK1, HK2, HK3, NUP107, NUP133, NUP153, NUP155, NUP160, NUP188, NUP205, NUP210, NUP214, NUP35, NUP37, NUP43, NUP50, NUP54, NUP62, NUP85, NUP88, NUP93, NUP98, NUPL1, NUPL2, POM121, RANBP2, SEH1L, SLC2A1, SLC2A2, SLC2A3, SLC2A4, SLC2A5, SLC5A1, SLC5A2, SLC5A3, SLC5A4, SLC5A9, TPR]	TRUE
REACTOME:9470	Signaling by FGFR	0	[-1]	[None]	29	17.3653	0.0899726	1	{}	{}	[ADCY4, BRAF, CBL, CD19, CDK1, CDKN1A, CHUK, EGF, EREG, FGF1, FGF22, FGF5, FGFR1, FGFR2, FRS3, IRS2, KIT, KLB, LCK, NRG1, PDE1A, PDGFB, PDGFRB, PIK3CD, PIK3R3, PRKAR1A, PRKAR1B, SPRY2, TRIB3]	[ADCY1, ADCY2, ADCY3, ADCY4, ADCY5, ADCY6, ADCY7, ADCY8, ADCY9, ADRBK1, AGO1, AGO2, AGO3, AGO4, AHCYL1, AKT1, AKT1S1, AKT2, AKT3, BAD, BRAF, BTC, CALM1, CALM2, CALM3, CAMK4, CASP9, CBL, CD19, CD28, CD80, CD86, CDK1, CDKN1A, CDKN1B, CHUK, CREB1, EGF, EGFR, ERBB2, ERBB3, ERBB4, EREG, FGF1, FGF10, FGF16, FGF17, FGF18, FGF19, FGF2, FGF20, FGF22, FGF23, FGF3, FGF4, FGF5, FGF6, FGF7, FGF8, FGF9, FGFBP1…	TRUE
REACTOME:9480	Gap junction trafficking and regulation	0	[-1]	[None]	5	16.129	0.409597	1	{}	{}	[DAB2, GJA3, GJA5, GJB5, GJB6]	[AP2M1, CLTA, CLTB, CLTC, CLTCL1, DAB2, DNM1, DNM2, GJA1, GJA10, GJA3, GJA4, GJA5, GJA8, GJA9, GJB1, GJB2, GJB3, GJB4, GJB5, GJB6, GJB7, GJC1, GJC2, GJD2, GJD3, GJD4, LOC101926921, MYO6, SRC, TJP1]	TRUE
REACTOME:9483	FGFR1 ligand binding and activation	0	[-1]	[None]	4	25	0.160042	1	{}	{}	[FGF1, FGF22, FGF5, FGFR1]	[FGF1, FGF10, FGF17, FGF2, FGF20, FGF22, FGF23, FGF3, FGF4, FGF5, FGF6, FGF8, FGF9, FGFR1, KAL1, KL]	TRUE
REACTOME:9509	Gap junction assembly	0	[-1]	[None]	4	21.0526	0.248726	1	{}	{}	[GJA3, GJA5, GJB5, GJB6]	[GJA1, GJA10, GJA3, GJA4, GJA5, GJA8, GJA9, GJB1, GJB2, GJB3, GJB4, GJB5, GJB6, GJB7, GJC1, GJC2, GJD2, GJD3, GJD4]	TRUE
REACTOME:9515	FGFR1c ligand binding and activation	0	[-1]	[None]	3	25	0.213725	1	{}	{}	[FGF1, FGF5, FGFR1]	[FGF1, FGF17, FGF2, FGF20, FGF23, FGF4, FGF5, FGF6, FGF8, FGF9, FGFR1, KAL1]	TRUE
REACTOME:11038	Pregnenolone biosynthesis	0	[-1]	[None]	3	33.3333	0.110251	1	{}	{}	[AKR1B1, FDX1, STARD4]	[AKR1B1, CYP11A1, FDX1, FDX1L, FDXR, STAR, STARD4, STARD5, STARD6]	TRUE
REACTOME:11040	Bile acid and bile salt metabolism	0	[-1]	[None]	8	22.8571	0.0903766	1	{}	{}	[ABCC3, AKR1C2, BAAT, CYP46A1, CYP7B1, PTGIS, SLC27A2, SLCO1A2]	[ABCB11, ABCC3, ACOT8, ACOX2, AKR1C1, AKR1C2, AKR1C3, AKR1C4, AKR1D1, ALB, AMACR, BAAT, CH25H, CYP27A1, CYP39A1, CYP46A1, CYP7A1, CYP7B1, CYP8B1, FABP6, HSD17B4, HSD3B7, NCOA1, NCOA2, NR1H4, PTGIS, RXRA, SCP2, SLC10A1, SLC10A2, SLC27A2, SLC27A5, SLCO1A2, SLCO1B1, SLCO1B3]	TRUE
REACTOME:11041	Synthesis of bile acids and bile salts via 7alpha-hydroxycholesterol	0	[-1]	[None]	5	20.8333	0.21568	1	{}	{}	[AKR1C2, BAAT, CYP7B1, PTGIS, SLC27A2]	[ABCB11, ACOT8, ACOX2, AKR1C1, AKR1C2, AKR1C3, AKR1C4, AKR1D1, AMACR, BAAT, CYP27A1, CYP7A1, CYP7B1, CYP8B1, HSD17B4, HSD3B7, NCOA1, NCOA2, NR1H4, PTGIS, RXRA, SCP2, SLC27A2, SLC27A5]	TRUE
REACTOME:11042	Recycling of bile acids and salts	0	[-1]	[None]	3	20	0.330071	1	{}	{}	[ABCC3, BAAT, SLCO1A2]	[ABCB11, ABCC3, ALB, BAAT, FABP6, NCOA1, NCOA2, NR1H4, RXRA, SLC10A1, SLC10A2, SLC27A5, SLCO1A2, SLCO1B1, SLCO1B3]	TRUE
REACTOME:11044	Signaling by Rho GTPases	0	[-1]	[None]	73	18.2957	0.00359139	1	{}	{}	[ACTR3, ARAP3, ARHGAP11A, ARHGAP15, ARHGAP22, ARHGAP25, ARHGAP26, ARHGAP28, ARHGAP30, ARHGAP4, ARHGAP40, ARHGAP44, ARHGAP9, ARHGDIB, ARHGEF12, BTK, BUB1, BUB1B, BUB3, CDC20, CDC25C, CENPA, CENPE, CENPF, CENPI, CENPM, CENPN, CIT, DEPDC1B, DEPDC7, ECT2, ERCC6L, FAM13B, FGD2, FGD3, FMNL2, H2AFX, H2AFZ, INCENP, ITGB1, KALRN, KIF14, KIF18A, KIF2C, KIF5B, KLC3, MKL1, MYH10, NCF1, NCF2, NCF4, NCKAP1, NE…	[A2M, ABI1, ABI2, ABL1, ABR, ACTB, ACTG1, ACTR2, ACTR3, AHCTF1, AKAP13, APITD1, APITD1-CORT, AR, ARAP1, ARAP2, ARAP3, ARHGAP1, ARHGAP10, ARHGAP11A, ARHGAP11B, ARHGAP12, ARHGAP15, ARHGAP17, ARHGAP18, ARHGAP19, ARHGAP20, ARHGAP22, ARHGAP23, ARHGAP24, ARHGAP25, ARHGAP26, ARHGAP28, ARHGAP29, ARHGAP30, ARHGAP31, ARHGAP32, ARHGAP33, ARHGAP35, ARHGAP36, ARHGAP39, ARHGAP4, ARHGAP40, ARHGAP44, ARHGAP5, AR…	TRUE
REACTOME:11045	Signaling by Wnt	0	[-1]	[None]	30	9.17431	0.994074	1	{}	{}	[AP2B1, APC, CAMK2A, CCDC88C, CSNK1A1, DKK1, DKK2, FRAT1, FRAT2, FZD1, FZD3, FZD8, GNAO1, GNG3, GNG4, H2AFX, H2AFZ, PDE6A, PDE6B, PDE6G, PIP5K1B, PLCB1, PLCB2, RNF43, ROR2, SOX9, TNKS2, WNT10B, WNT4, WNT7B]	[AES, AGO1, AGO2, AGO3, AGO4, AKT1, AKT2, AMER1, AP2A1, AP2A2, AP2B1, AP2M1, AP2S1, APC, ARRB2, ASH2L, AXIN1, AXIN2, BCL9, BCL9L, BTRC, CALM1, CALM2, CALM3, CAMK2A, CAV1, CBY1, CCDC88C, CDC73, CHD8, CLTA, CLTB, CLTC, CREBBP, CSNK1A1, CSNK1E, CSNK1G2, CSNK2A1, CSNK2A2, CSNK2B, CTBP1, CTBP2, CTNNB1, CTNNBIP1, CUL1, CUL3, DAAM1, DACT1, DKK1, DKK2, DKK4, DVL1, DVL2, DVL3, EP300, FRAT1, FRAT2, FZD1, F…	TRUE
REACTOME:11048	Synthesis of bile acids and bile salts via 27-hydroxycholesterol	0	[-1]	[None]	3	20	0.330071	1	{}	{}	[AKR1C2, CYP7B1, PTGIS]	[AKR1C1, AKR1C2, AKR1C3, AKR1C4, AKR1D1, CYP27A1, CYP7A1, CYP7B1, CYP8B1, HSD3B7, NCOA1, NCOA2, NR1H4, PTGIS, RXRA]	TRUE
REACTOME:11053	Synthesis of bile acids and bile salts via 24-hydroxycholesterol	0	[-1]	[None]	4	28.5714	0.109015	1	{}	{}	[AKR1C2, CYP46A1, PTGIS, SLC27A2]	[AKR1C1, AKR1C2, AKR1C3, AKR1C4, AKR1D1, AMACR, CYP27A1, CYP39A1, CYP46A1, CYP8B1, HSD3B7, PTGIS, SLC27A2, SLC27A5]	TRUE
REACTOME:11054	Synthesis of bile acids and bile salts	0	[-1]	[None]	6	22.2222	0.147421	1	{}	{}	[AKR1C2, BAAT, CYP46A1, CYP7B1, PTGIS, SLC27A2]	[ABCB11, ACOT8, ACOX2, AKR1C1, AKR1C2, AKR1C3, AKR1C4, AKR1D1, AMACR, BAAT, CH25H, CYP27A1, CYP39A1, CYP46A1, CYP7A1, CYP7B1, CYP8B1, HSD17B4, HSD3B7, NCOA1, NCOA2, NR1H4, PTGIS, RXRA, SCP2, SLC27A2, SLC27A5]	TRUE
REACTOME:11057	Metabolism of steroid hormones and vitamin D	0	[-1]	[None]	8	24.2424	0.0677431	1	{}	{}	[AKR1B1, CYP17A1, CYP19A1, FDX1, HSD3B2, LRP2, SRD5A1, STARD4]	[AKR1B1, CGA, CUBN, CYP11A1, CYP11B1, CYP11B2, CYP17A1, CYP19A1, CYP21A2, CYP24A1, CYP27B1, CYP2R1, FDX1, FDX1L, FDXR, GC, HSD11B1, HSD17B1, HSD17B12, HSD17B3, HSD3B1, HSD3B2, LGMN, LHB, LRP2, POMC, SRD5A1, SRD5A2, SRD5A3, STAR, STARD4, STARD5, STARD6]	TRUE
REACTOME:11059	Androgen biosynthesis	0	[-1]	[None]	3	27.2727	0.177034	1	{}	{}	[CYP17A1, HSD3B2, SRD5A1]	[CGA, CYP17A1, HSD17B12, HSD17B3, HSD3B1, HSD3B2, LHB, POMC, SRD5A1, SRD5A2, SRD5A3]	TRUE
REACTOME:11061	Signalling by NGF	0	[-1]	[None]	47	16.263	0.0976196	1	{}	{}	[ADCY4, AP2B1, APH1B, ARHGAP4, ARHGEF12, BRAF, CASP3, CD19, CDK1, CDKN1A, CHUK, DUSP4, ECT2, EGF, EREG, FGD2, FGD3, FGF1, FGF22, FGF5, FGFR1, FGFR2, HDAC2, IRS2, KALRN, KIT, KLB, LCK, MAP2K5, NET1, NGEF, NRG1, NTRK2, PDE1A, PDGFB, PDGFRB, PIK3CD, PIK3R3, PRKAR1A, PRKAR1B, RASGRF2, RPS6KA2, SHC2, SOS2, TIAM2, TRIB3, VAV3]	[AATF, ABR, ADAM17, ADCY1, ADCY2, ADCY3, ADCY4, ADCY5, ADCY6, ADCY7, ADCY8, ADCY9, ADCYAP1, ADCYAP1R1, ADORA2A, ADRBK1, AGO1, AGO2, AGO3, AGO4, AHCYL1, AKAP13, AKT1, AKT1S1, AKT2, AKT3, AP2A1, AP2A2, AP2B1, AP2M1, AP2S1, APH1A, APH1B, ARHGAP4, ARHGDIA, ARHGEF1, ARHGEF11, ARHGEF12, ARHGEF16, ARHGEF17, ARHGEF18, ARHGEF2, ARHGEF3, ARHGEF4, ARHGEF6, ARHGEF7, ARHGEF9, ATF1, BAD, BCL2L11, BRAF, BTC, CA…	TRUE
REACTOME:11063	Degradation of beta-catenin by the destruction complex	0	[-1]	[None]	4	4.93827	0.996788	1	{}	{}	[APC, CSNK1A1, FRAT1, FRAT2]	[AES, AMER1, APC, AXIN1, BTRC, CSNK1A1, CTBP1, CTBP2, CTNNB1, CUL1, FRAT1, FRAT2, GSK3B, HDAC1, LEF1, PPP2CA, PPP2CB, PPP2R1A, PPP2R1B, PPP2R5A, PPP2R5B, PPP2R5C, PPP2R5D, PPP2R5E, PSMA1, PSMA2, PSMA3, PSMA4, PSMA5, PSMA6, PSMA7, PSMA8, PSMB1, PSMB10, PSMB11, PSMB2, PSMB3, PSMB4, PSMB5, PSMB6, PSMB7, PSMB8, PSMB9, PSMC1, PSMC2, PSMC3, PSMC4, PSMC5, PSMC6, PSMD1, PSMD10, PSMD11, PSMD12, PSMD13, PS…	TRUE
REACTOME:11065	Beta-catenin phosphorylation cascade	0	[-1]	[None]	4	23.5294	0.188274	1	{}	{}	[APC, CSNK1A1, FRAT1, FRAT2]	[AMER1, APC, AXIN1, CSNK1A1, CTNNB1, FRAT1, FRAT2, GSK3B, PPP2CA, PPP2CB, PPP2R1A, PPP2R1B, PPP2R5A, PPP2R5B, PPP2R5C, PPP2R5D, PPP2R5E]	TRUE
REACTOME:11068	Nef and signal transduction	0	[-1]	[None]	3	42.8571	0.0564041	1	{}	{}	[CD247, HCK, LCK]	[CD247, DOCK2, FYN, HCK, LCK, PAK2, RAC1]	TRUE
REACTOME:11088	Nicotinate metabolism	0	[-1]	[None]	4	33.3333	0.0669616	1	{}	{}	[NAMPT, NMNAT1, PTGIS, PTGS2]	[CYP8B1, LOC101929880, NADK, NADSYN1, NAMPT, NAPRT1, NMNAT1, NMNAT2, NMNAT3, PTGIS, PTGS2, QPRT]	TRUE
REACTOME:11123	Membrane Trafficking	0	[-1]	[None]	28	13.9303	0.459891	1	{}	{}	[AP3B1, CLVS1, DAB2, DTNBP1, EXOC4, EXOC5, EXOC8, GJA3, GJA5, GJB5, GJB6, HSPA8, IGF2R, KIF3B, LNPEP, MYH3, MYO5A, PIK3C2A, SEC24A, SEC24B, SFN, SLC2A4, SNX9, SORT1, STAM, TPD52, TPD52L1, YWHAQ]	[AKT1, AKT2, AP1B1, AP1G1, AP1G2, AP1M1, AP1M2, AP1S1, AP1S2, AP1S3, AP2M1, AP3B1, AP3S1, AP4B1, AP4E1, AP4M1, AP4S1, APP, ARCN1, ARF1, ARFGAP1, ARFGAP3, ARRB1, ASPSCR1, BLOC1S1, BLOC1S3, BLOC1S4, BLOC1S6, C2CD5, CALM1, CALM2, CALM3, CHMP2A, CHMP2B, CHMP3, CHMP4A, CHMP4B, CHMP4C, CHMP5, CHMP6, CHMP7, CLINT1, CLTA, CLTB, CLTC, CLTCL1, CLVS1, CLVS2, COPA, COPB1, COPB2, COPE, COPG1, COPZ1, CPD, CTSZ…	TRUE
REACTOME:11193	Metabolism of vitamins and cofactors	0	[-1]	[None]	10	11.1111	0.790708	1	{}	{}	[GSTO1, NAMPT, NMNAT1, PCCA, PTGIS, PTGS2, SLC19A3, SLC23A2, SLC52A3, TPK1]	[AASDHPPT, ABCC1, ABCD4, ACACA, ACACB, ACP5, AMN, AOX1, BTD, CD320, COASY, CTRB1, CTRB2, CUBN, CYB5A, CYB5R3, CYP8B1, DHFR, DHFRL1, ENPP1, FASN, FLAD1, FPGS, GIF, GPHN, GSTO1, GSTO2, HLCS, LMBRD1, LOC101929880, LOC102725325, MCCC1, MCCC2, MMAA, MMAB, MMACHC, MMADHC, MOCOS, MOCS1, MOCS2, MOCS3, MTHFD1, MTHFR, MTR, MTRR, MUT, NADK, NADSYN1, NAMPT, NAPRT1, NFS1, NMNAT1, NMNAT2, NMNAT3, PANK1, PANK2,…	TRUE
REACTOME:11213	Nicotinamide salvaging	0	[-1]	[None]	3	60	0.0198578	1	{}	{}	[NAMPT, PTGIS, PTGS2]	[CYP8B1, NAMPT, NAPRT1, PTGIS, PTGS2]	TRUE
REACTOME:11235	trans-Golgi Network Vesicle Budding	0	[-1]	[None]	10	14.2857	0.475923	1	{}	{}	[AP3B1, CLVS1, DTNBP1, HSPA8, IGF2R, PIK3C2A, SNX9, SORT1, TPD52, TPD52L1]	[AP1B1, AP1G1, AP1G2, AP1M1, AP1M2, AP1S1, AP1S2, AP1S3, AP3B1, AP3S1, AP4B1, AP4E1, AP4M1, AP4S1, APP, ARF1, ARRB1, BLOC1S1, BLOC1S3, BLOC1S4, BLOC1S6, CHMP2A, CLINT1, CLTA, CLTB, CLTC, CLVS1, CLVS2, CPD, CTSZ, DNAJC6, DNASE2, DNM2, DTNBP1, FTH1, FTL, GAK, GBF1, GNS, HGS, HIP1R, HSPA8, IGF2R, M6PR, NAPA, NECAP1, OCRL, PICALM, PIK3C2A, PUM1, RAB5C, SH3D19, SH3GL2, SNAP23, SNAPIN, SNX2, SNX5, SNX9…	TRUE
REACTOME:11238	Metabolism of water-soluble vitamins and cofactors	0	[-1]	[None]	10	11.1111	0.790708	1	{}	{}	[GSTO1, NAMPT, NMNAT1, PCCA, PTGIS, PTGS2, SLC19A3, SLC23A2, SLC52A3, TPK1]	[AASDHPPT, ABCC1, ABCD4, ACACA, ACACB, ACP5, AMN, AOX1, BTD, CD320, COASY, CTRB1, CTRB2, CUBN, CYB5A, CYB5R3, CYP8B1, DHFR, DHFRL1, ENPP1, FASN, FLAD1, FPGS, GIF, GPHN, GSTO1, GSTO2, HLCS, LMBRD1, LOC101929880, LOC102725325, MCCC1, MCCC2, MMAA, MMAB, MMACHC, MMADHC, MOCOS, MOCS1, MOCS2, MOCS3, MTHFD1, MTHFR, MTR, MTRR, MUT, NADK, NADSYN1, NAMPT, NAPRT1, NFS1, NMNAT1, NMNAT2, NMNAT3, PANK1, PANK2,…	TRUE
REACTOME:12034	Signaling by BMP	0	[-1]	[None]	4	18.1818	0.345057	1	{}	{}	[SMAD4, SMAD6, UBE2D1, ZFYVE16]	[ACVR2A, ACVR2B, BMP2, BMPR1A, BMPR1B, BMPR2, CER1, CHRDL1, FSTL1, GREM2, NOG, SKI, SMAD4, SMAD5, SMAD6, SMAD7, SMAD9, SMURF1, SMURF2, UBE2D1, UBE2D3, ZFYVE16]	TRUE
REACTOME:12056	NGF signalling via TRKA from the plasma membrane	0	[-1]	[None]	32	15.4589	0.228992	1	{}	{}	[ADCY4, AP2B1, BRAF, CD19, CDK1, CDKN1A, CHUK, DUSP4, EGF, EREG, FGF1, FGF22, FGF5, FGFR1, FGFR2, IRS2, KIT, KLB, LCK, MAP2K5, NRG1, NTRK2, PDE1A, PDGFB, PDGFRB, PIK3CD, PIK3R3, PRKAR1A, PRKAR1B, RPS6KA2, SHC2, TRIB3]	[ADCY1, ADCY2, ADCY3, ADCY4, ADCY5, ADCY6, ADCY7, ADCY8, ADCY9, ADCYAP1, ADCYAP1R1, ADORA2A, ADRBK1, AGO1, AGO2, AGO3, AGO4, AHCYL1, AKT1, AKT1S1, AKT2, AKT3, AP2A1, AP2A2, AP2B1, AP2M1, AP2S1, ATF1, BAD, BRAF, BTC, CALM1, CALM2, CALM3, CAMK4, CASP9, CD19, CD28, CD80, CD86, CDK1, CDKN1A, CDKN1B, CHUK, CLTA, CREB1, CRK, CRKL, DNAL4, DNM1, DNM2, DNM3, DUSP3, DUSP4, DUSP6, DUSP7, EGF, EGFR, ELK1, ER…	TRUE
REACTOME:12058	Signalling to ERKs	0	[-1]	[None]	3	6.81818	0.948003	1	{}	{}	[BRAF, CDK1, SHC2]	[BRAF, CDK1, CRK, CRKL, FRS2, GRB2, HRAS, IL6, IL6R, IL6ST, JAK1, JAK2, KIDINS220, KRAS, MAP2K1, MAP2K2, MAPK1, MAPK11, MAPK12, MAPK13, MAPK14, MAPK3, MAPKAPK2, MAPKAPK3, NGF, NRAS, NTRK1, PLCG1, PTPN11, RAF1, RALA, RALB, RALGDS, RAP1A, RAPGEF1, RIT1, RIT2, SHC1, SHC2, SHC3, SOS1, SRC, TYK2, YWHAB]	TRUE
REACTOME:12079	PLC-gamma1 signalling	0	[-1]	[None]	4	11.1111	0.73514	1	{}	{}	[ADCY4, PDE1A, PRKAR1A, PRKAR1B]	[ADCY1, ADCY2, ADCY3, ADCY4, ADCY5, ADCY6, ADCY7, ADCY8, ADCY9, ADRBK1, AHCYL1, CALM1, CALM2, CALM3, CAMK4, CREB1, ITPR1, ITPR2, ITPR3, NGF, NTRK1, PDE1A, PDE1B, PDE1C, PLCG1, PRKACA, PRKACB, PRKACG, PRKAR1A, PRKAR1B, PRKAR2A, PRKAR2B, PRKCA, PRKCD, PRKCE, PRKCG]	TRUE
REACTOME:12380	VEGF ligand-receptor interactions	0	[-1]	[None]	3	37.5	0.0814072	1	{}	{}	[FIGF, FLT4, VEGFC]	[FIGF, FLT1, FLT4, KDR, PGF, VEGFA, VEGFB, VEGFC]	TRUE
REACTOME:12464	PI3K/AKT activation	0	[-1]	[None]	20	19.802	0.0482729	1	{}	{}	[CD19, CDKN1A, CHUK, EGF, EREG, FGF1, FGF22, FGF5, FGFR1, FGFR2, IRS2, KIT, KLB, LCK, NRG1, PDGFB, PDGFRB, PIK3CD, PIK3R3, TRIB3]	[AGO1, AGO2, AGO3, AGO4, AKT1, AKT1S1, AKT2, AKT3, BAD, BTC, CASP9, CD19, CD28, CD80, CD86, CDKN1A, CDKN1B, CHUK, CREB1, EGF, EGFR, ERBB2, ERBB3, ERBB4, EREG, FGF1, FGF10, FGF16, FGF17, FGF18, FGF19, FGF2, FGF20, FGF22, FGF23, FGF3, FGF4, FGF5, FGF6, FGF7, FGF8, FGF9, FGFR1, FGFR2, FGFR3, FGFR4, FOXO1, FOXO3, FOXO4, FRS2, FYN, GAB1, GRB2, GSK3A, GSK3B, HBEGF, IRS1, IRS2, KIT, KITLG, KL, KLB, LCK,…	TRUE
REACTOME:12472	Regulatory RNA pathways	0	[-1]	[None]	9	6.92308	0.994196	1	{}	{}	[FKBP6, H2AFX, H2AFZ, MOV10L1, NUP210, PIWIL2, RANBP2, TDRD12, TDRD6]	[AAAS, AGO1, AGO2, AGO3, AGO4, ASZ1, DDX4, DGCR8, DICER1, DROSHA, FKBP6, H2AFB1, H2AFX, H2AFZ, H3F3A, H3F3B, HENMT1, HIST1H2AB, HIST1H2AC, HIST1H2AD, HIST1H2AE, HIST1H2AJ, HIST1H2BA, HIST1H2BB, HIST1H2BC, HIST1H2BD, HIST1H2BE, HIST1H2BF, HIST1H2BG, HIST1H2BH, HIST1H2BI, HIST1H2BJ, HIST1H2BK, HIST1H2BL, HIST1H2BM, HIST1H2BN, HIST1H2BO, HIST1H3A, HIST1H3B, HIST1H3C, HIST1H3D, HIST1H3E, HIST1H3F, HI…	TRUE
REACTOME:12478	EGFR interacts with phospholipase C-gamma	0	[-1]	[None]	5	13.8889	0.546102	1	{}	{}	[ADCY4, EGF, PDE1A, PRKAR1A, PRKAR1B]	[ADCY1, ADCY2, ADCY3, ADCY4, ADCY5, ADCY6, ADCY7, ADCY8, ADCY9, ADRBK1, AHCYL1, CALM1, CALM2, CALM3, CAMK4, CREB1, EGF, EGFR, ITPR1, ITPR2, ITPR3, PDE1A, PDE1B, PDE1C, PLCG1, PRKACA, PRKACB, PRKACG, PRKAR1A, PRKAR1B, PRKAR2A, PRKAR2B, PRKCA, PRKCD, PRKCE, PRKCG]	TRUE
REACTOME:12484	EGFR downregulation	0	[-1]	[None]	5	19.2308	0.268899	1	{}	{}	[AP2B1, CBL, EGF, SPRY2, STAM]	[AP2A1, AP2A2, AP2B1, AP2M1, AP2S1, ARHGEF7, CBL, CDC42, CLTA, EGF, EGFR, EPN1, EPS15, EPS15L1, GRB2, HGS, RPS27A, SH3GL2, SH3KBP1, SPRY1, SPRY2, STAM, STAM2, UBA52, UBB, UBC]	TRUE
REACTOME:12519	PECAM1 interactions	0	[-1]	[None]	4	36.3636	0.0498058	1	{}	{}	[INPP5D, ITGAV, LCK, PTPN6]	[FYN, INPP5D, ITGAV, ITGB3, LCK, LYN, PLCG1, PTPN11, PTPN6, SRC, YES1]	TRUE
REACTOME:12526	TCR signaling	0	[-1]	[None]	16	26.6667	0.00489666	1	{}	{}	[CD247, CHUK, HLA-DQA1, HLA-DQB1, HLA-DQB2, HLA-DRA, HLA-DRB1, INPP5D, ITK, LAT, LCK, MALT1, PAG1, PTPRC, WAS, ZAP70]	[BCL10, CARD11, CD247, CD3D, CD3E, CD3G, CD4, CHUK, CSK, ENAH, EVL, FYB, GRAP2, HLA-DPA1, HLA-DPB1, HLA-DQA1, HLA-DQA2, HLA-DQB1, HLA-DQB2, HLA-DRA, HLA-DRB1, HLA-DRB3, HLA-DRB4, HLA-DRB5, IKBKB, IKBKG, INPP5D, ITK, LAT, LCK, LCP2, LOC100509457, MALT1, MAP3K7, NCK1, NFKB1, NFKBIA, PAG1, PAK1, PAK2, PAK3, PDPK1, PIK3CA, PIK3CB, PIK3R1, PIK3R2, PLCG1, PRKCQ, PTEN, PTPRC, RELA, RIPK2, TAB2, TRAT1, U…	TRUE
REACTOME:12529	Signaling by VEGF	0	[-1]	[None]	18	15.5172	0.29905	1	{}	{}	[AXL, CDH5, CDK1, FIGF, FLT4, ITGAV, NCF1, NCF2, NCF4, NCKAP1, PRKCZ, PTK2B, SHC2, SPHK1, TRIB3, VAV3, VEGFC, WASF3]	[ABI1, ABI2, AHCYL1, AKT1, AKT2, AKT3, AXL, BAIAP2, BCAR1, BRK1, CALM1, CALM2, CALM3, CAV1, CDC42, CDH5, CDK1, CRK, CTNNA1, CTNNB1, CTNND1, CYBA, CYBB, CYFIP1, CYFIP2, DOCK1, ELMO2, FIGF, FLT1, FLT4, FYN, HRAS, HSP90AA1, HSPB1, IL6, IL6R, IL6ST, ITGAV, ITGB3, ITPR1, ITPR2, ITPR3, JAK1, JAK2, JUP, KDR, KRAS, MAP2K1, MAP2K2, MAPK1, MAPK11, MAPK12, MAPK13, MAPK14, MAPK3, MAPKAP1, MAPKAPK2, MAPKAPK3,…	TRUE
REACTOME:12555	Downstream TCR signaling	0	[-1]	[None]	10	23.8095	0.049088	1	{}	{}	[CD247, CHUK, HLA-DQA1, HLA-DQB1, HLA-DQB2, HLA-DRA, HLA-DRB1, INPP5D, LCK, MALT1]	[BCL10, CARD11, CD247, CD3D, CD3E, CD3G, CD4, CHUK, HLA-DPA1, HLA-DPB1, HLA-DQA1, HLA-DQA2, HLA-DQB1, HLA-DQB2, HLA-DRA, HLA-DRB1, HLA-DRB3, HLA-DRB4, HLA-DRB5, IKBKB, IKBKG, INPP5D, LCK, LOC100509457, MALT1, MAP3K7, NFKB1, NFKBIA, PDPK1, PIK3CA, PIK3CB, PIK3R1, PIK3R2, PRKCQ, PTEN, RELA, RIPK2, TAB2, TRAT1, UBE2N, UBE2NL, UBE2V1]	TRUE
REACTOME:12560	Basigin interactions	0	[-1]	[None]	6	23.0769	0.128487	1	{}	{}	[ITGB1, SLC16A3, SLC7A11, SLC7A6, SLC7A7, SLC7A8]	[ATP1B1, ATP1B2, ATP1B3, BSG, CAV1, ITGA3, ITGA6, ITGB1, L1CAM, LOC101929889, MAG, MMP1, PPIA, PPIL2, SLC16A1, SLC16A3, SLC16A8, SLC3A2, SLC7A10, SLC7A11, SLC7A5, SLC7A6, SLC7A7, SLC7A8, SLC7A9, SPN]	TRUE
REACTOME:12578	GAB1 signalosome	0	[-1]	[None]	21	20.5882	0.0299649	1	{}	{}	[CD19, CDKN1A, CHUK, EGF, EREG, FGF1, FGF22, FGF5, FGFR1, FGFR2, IRS2, KIT, KLB, LCK, NRG1, PAG1, PDGFB, PDGFRB, PIK3CD, PIK3R3, TRIB3]	[AGO1, AGO2, AGO3, AGO4, AKT1, AKT1S1, AKT2, AKT3, BAD, BTC, CASP9, CD19, CD28, CD80, CD86, CDKN1A, CDKN1B, CHUK, CREB1, CSK, EGF, EGFR, ERBB2, ERBB3, ERBB4, EREG, FGF1, FGF10, FGF16, FGF17, FGF18, FGF19, FGF2, FGF20, FGF22, FGF23, FGF3, FGF4, FGF5, FGF6, FGF7, FGF8, FGF9, FGFR1, FGFR2, FGFR3, FGFR4, FOXO1, FOXO3, FOXO4, FRS2, FYN, GAB1, GRB2, GSK3A, GSK3B, HBEGF, IRS1, IRS2, KIT, KITLG, KL, KLB,…	TRUE
REACTOME:12583	VEGF binds to VEGFR leading to receptor dimerization	0	[-1]	[None]	3	37.5	0.0814072	1	{}	{}	[FIGF, FLT4, VEGFC]	[FIGF, FLT1, FLT4, KDR, PGF, VEGFA, VEGFB, VEGFC]	TRUE
REACTOME:12591	Glutamate Neurotransmitter Release Cycle	0	[-1]	[None]	4	16.6667	0.409997	1	{}	{}	[BZRAP1, CPLX1, PPFIA4, STXBP1]	[ARL6IP5, BZRAP1, CPLX1, GLS, GLS2, PPFIA1, PPFIA2, PPFIA3, PPFIA4, RAB3A, RIMS1, SLC17A7, SLC1A1, SLC1A2, SLC1A3, SLC1A6, SLC1A7, SLC38A2, SNAP25, STX1A, STXBP1, SYT1, UNC13B, VAMP2]	TRUE
REACTOME:12596	Translocation of ZAP-70 to Immunological synapse	0	[-1]	[None]	8	42.1053	0.00204835	1	{}	{}	[CD247, HLA-DQA1, HLA-DQB1, HLA-DQB2, HLA-DRA, HLA-DRB1, LCK, ZAP70]	[CD247, CD3D, CD3E, CD3G, CD4, HLA-DPA1, HLA-DPB1, HLA-DQA1, HLA-DQA2, HLA-DQB1, HLA-DQB2, HLA-DRA, HLA-DRB1, HLA-DRB3, HLA-DRB4, HLA-DRB5, LCK, LOC100509457, ZAP70]	TRUE
REACTOME:12623	Generation of second messenger molecules	0	[-1]	[None]	11	33.3333	0.00292874	1	{}	{}	[CD247, HLA-DQA1, HLA-DQB1, HLA-DQB2, HLA-DRA, HLA-DRB1, ITK, LAT, LCK, WAS, ZAP70]	[CD247, CD3D, CD3E, CD3G, CD4, ENAH, EVL, FYB, GRAP2, HLA-DPA1, HLA-DPB1, HLA-DQA1, HLA-DQA2, HLA-DQB1, HLA-DQB2, HLA-DRA, HLA-DRB1, HLA-DRB3, HLA-DRB4, HLA-DRB5, ITK, LAT, LCK, LCP2, LOC100509457, NCK1, PAK1, PAK2, PAK3, PLCG1, VASP, WAS, ZAP70]	TRUE
REACTOME:12627	Generic Transcription Pathway	0	[-1]	[None]	31	5.74074	1	1	{}	{}	[COX6A1, ESR2, ESRRG, G6PD, GPX2, HNF4G, NKX2-5, NR3C2, NR4A3, NR5A2, PRDX2, RBL1, SESN3, SFN, SMAD4, TXNRD1, UBE2D1, USP9X, YWHAQ, ZFP2, ZNF415, ZNF460, ZNF483, ZNF493, ZNF567, ZNF573, ZNF750, ZNF770, ZNF771, ZNF792, ZNF793]	[101928434, 850642, AKT1, AKT2, AKT3, AR, ATP1B4, C12orf5, CARM1, CCNC, CCNT1, CCNT2, CDK8, CDK9, CDKN2B, CHD9, COX1, COX11, COX14, COX16, COX18, COX2, COX20, COX3, COX4I1, COX5A, COX5B, COX6A1, COX6B1, COX6C, COX7A2L, COX7B, COX7C, COX8A, CREBBP, CTGF, CYCS, DDIT4, E2F4, E2F5, ESR1, ESR2, ESRRA, ESRRB, ESRRG, G6PD, GATA4, GLS, GLS2, GPI, GPX2, GSR, HDAC1, HELZ2, HIPK1, HIPK2, HKR1, HNF4A, HNF4G,…	TRUE
REACTOME:13425	Miscellaneous substrates	0	[-1]	[None]	3	23.0769	0.251817	1	{}	{}	[CYP2D6, CYP2S1, CYP2U1]	[CYP2D6, CYP2S1, CYP2U1, CYP2W1, CYP3A43, CYP4A11, CYP4A22, CYP4B1, CYP4F11, CYP4F2, CYP4F22, CYP4F3, LOC101929829]	TRUE
REACTOME:13433	Biological oxidations	0	[-1]	[None]	25	13.7363	0.495675	1	{}	{}	[ALDH1A1, CYP17A1, CYP19A1, CYP1B1, CYP26B1, CYP2D6, CYP2S1, CYP2U1, CYP3A5, CYP46A1, CYP7B1, FDX1, GGT5, GSTA3, GSTM5, GSTO1, MAOB, MAT1A, NNMT, PTGIS, SLC26A2, SULT1A2, SULT1A3, TBXAS1, UGT2B7]	[ACSM1, ACSM2A, ACSM4, ACSM5, ACSS1, ACSS2, ACY1, ACY3, ADH1A, ADH1B, ADH1C, ADH4, ADH6, ADH7, AHCY, AKR7A2, AKR7A3, ALDH1A1, ALDH2, BPNT1, CNDP2, COMT, CYP11A1, CYP11B1, CYP11B2, CYP17A1, CYP19A1, CYP1A1, CYP1A2, CYP1B1, CYP21A2, CYP24A1, CYP26A1, CYP26B1, CYP26C1, CYP27A1, CYP27B1, CYP2A13, CYP2A6, CYP2A7, CYP2B6, CYP2C18, CYP2C19, CYP2C8, CYP2C9, CYP2D6, CYP2E1, CYP2F1, CYP2J2, CYP2R1, CYP2S1,…	TRUE
REACTOME:13477	Transmission across Chemical Synapses	0	[-1]	[None]	29	14.0097	0.445087	1	{}	{}	[ADCY4, AKAP9, AP2B1, BRAF, BZRAP1, CACNA1A, CACNA1B, CACNA2D2, CACNB2, CAMK2A, CASK, CHRNA1, CPLX1, DLG3, GABRB1, GNG3, GNG4, HSPA8, KCNJ16, PLCB1, PLCB2, PPFIA4, RASGRF2, RPS6KA2, RRAS, SLC18A2, SLC38A1, SLC6A12, STXBP1]	[ABAT, ACHE, ACTN2, ADCY1, ADCY2, ADCY3, ADCY4, ADCY5, ADCY6, ADCY7, ADCY8, ADCY9, AKAP5, AKAP9, ALDH2, ALDH5A1, AP2A1, AP2A2, AP2B1, AP2M1, AP2S1, APBA1, ARHGEF9, ARL6IP5, BCHE, BRAF, BZRAP1, CACFD1, CACNA1A, CACNA1B, CACNA1E, CACNA2D2, CACNA2D3, CACNB1, CACNB2, CACNB3, CACNB4, CACNG2, CACNG3, CACNG4, CACNG8, CALM1, CALM2, CALM3, CAMK2A, CAMK2B, CAMK2D, CAMK2G, CAMK4, CAMKK1, CASK, CHAT, CHRNA1,…	TRUE
REACTOME:13543	Xenobiotics	0	[-1]	[None]	3	13.6364	0.586215	1	{}	{}	[CYP2D6, CYP2S1, CYP3A5]	[CYP1A1, CYP1A2, CYP2A13, CYP2A6, CYP2A7, CYP2B6, CYP2C18, CYP2C19, CYP2C8, CYP2C9, CYP2D6, CYP2E1, CYP2F1, CYP2J2, CYP2S1, CYP2W1, CYP3A4, CYP3A43, CYP3A5, CYP3A7, CYP3A7-CYP3AP1, LOC101929829]	TRUE
REACTOME:13552	Integrin cell surface interactions	0	[-1]	[None]	16	24.2424	0.0128195	1	{}	{}	[COL13A1, COL16A1, COL23A1, COL9A1, COL9A2, ICAM2, ITGA10, ITGA11, ITGA5, ITGAL, ITGAM, ITGAV, ITGB1, ITGB2, ITGB8, JAM2]	[AGRN, BSG, CD44, CD47, CDH1, COL13A1, COL16A1, COL18A1, COL23A1, COL4A1, COL4A2, COL4A3, COL4A4, COL9A1, COL9A2, COL9A3, COMP, DAG1, F11R, FBN1, FGA, FGB, FGG, FN1, HSPG2, IBSP, ICAM1, ICAM2, ICAM3, ICAM4, ITGA1, ITGA10, ITGA11, ITGA2, ITGA2B, ITGA3, ITGA4, ITGA5, ITGA6, ITGA7, ITGA8, ITGA9, ITGAD, ITGAE, ITGAL, ITGAM, ITGAV, ITGAX, ITGB1, ITGB2, ITGB3, ITGB5, ITGB6, ITGB7, ITGB8, JAM2, JAM3, KD…	TRUE
REACTOME:13567	Cytochrome P450 - arranged by substrate type	0	[-1]	[None]	13	20.9677	0.0677357	1	{}	{}	[CYP17A1, CYP19A1, CYP1B1, CYP26B1, CYP2D6, CYP2S1, CYP2U1, CYP3A5, CYP46A1, CYP7B1, FDX1, PTGIS, TBXAS1]	[CYP11A1, CYP11B1, CYP11B2, CYP17A1, CYP19A1, CYP1A1, CYP1A2, CYP1B1, CYP21A2, CYP24A1, CYP26A1, CYP26B1, CYP26C1, CYP27A1, CYP27B1, CYP2A13, CYP2A6, CYP2A7, CYP2B6, CYP2C18, CYP2C19, CYP2C8, CYP2C9, CYP2D6, CYP2E1, CYP2F1, CYP2J2, CYP2R1, CYP2S1, CYP2U1, CYP2W1, CYP39A1, CYP3A4, CYP3A43, CYP3A5, CYP3A7, CYP3A7-CYP3AP1, CYP46A1, CYP4A11, CYP4A22, CYP4B1, CYP4F11, CYP4F12, CYP4F2, CYP4F22, CYP4F3,…	TRUE
REACTOME:13579	Apoptotic cleavage of cell adhesion proteins	0	[-1]	[None]	3	27.2727	0.177034	1	{}	{}	[CASP3, DSG3, OCLN]	[CASP3, CDH1, CTNNB1, DSG1, DSG2, DSG3, DSP, OCLN, PKP1, TJP1, TJP2]	TRUE
REACTOME:13606	Depolarization of the Presynaptic Terminal Triggers the Opening of Calcium Channels	0	[-1]	[None]	4	30.7692	0.0867535	1	{}	{}	[CACNA1A, CACNA1B, CACNA2D2, CACNB2]	[CACFD1, CACNA1A, CACNA1B, CACNA1E, CACNA2D2, CACNA2D3, CACNB1, CACNB2, CACNB3, CACNB4, CACNG2, CACNG4, LOC100507353]	TRUE
REACTOME:13638	NRAGE signals death through JNK	0	[-1]	[None]	12	26.087	0.0165412	1	{}	{}	[ARHGAP4, ARHGEF12, ECT2, FGD2, FGD3, KALRN, NET1, NGEF, RASGRF2, SOS2, TIAM2, VAV3]	[AATF, ABR, AKAP13, ARHGAP4, ARHGEF11, ARHGEF12, ARHGEF16, ARHGEF17, ARHGEF18, ARHGEF2, ARHGEF3, ARHGEF4, ARHGEF6, ARHGEF7, ARHGEF9, BAD, BCL2L11, ECT2, FGD1, FGD2, FGD3, FGD4, ITSN1, KALRN, LOC101930241, MAGED1, MAPK8, MCF2, MCF2L, NET1, NGEF, NGF, NGFR, OBSCN, PLEKHG2, PLEKHG5, RAC1, RASGRF2, SOS1, SOS2, TIAM1, TIAM2, TRIO, VAV1, VAV2, VAV3]	TRUE
REACTOME:13685	Neuronal System	0	[-1]	[None]	44	15.331	0.200457	1	{}	{}	[ABCC9, ADCY4, AKAP9, AP2B1, BRAF, BZRAP1, CACNA1A, CACNA1B, CACNA2D2, CACNB2, CAMK2A, CASK, CHRNA1, CPLX1, DLG3, GABRB1, GNG3, GNG4, HSPA8, KCNA7, KCNAB2, KCND3, KCNH3, KCNH5, KCNH8, KCNJ14, KCNJ16, KCNJ8, KCNK1, KCNK2, KCNMB4, KCNQ1, KCNQ4, PANX1, PLCB1, PLCB2, PPFIA4, RASGRF2, RPS6KA2, RRAS, SLC18A2, SLC38A1, SLC6A12, STXBP1]	[ABAT, ABCC8, ABCC9, ACHE, ACTN2, ADCY1, ADCY2, ADCY3, ADCY4, ADCY5, ADCY6, ADCY7, ADCY8, ADCY9, AKAP5, AKAP9, ALDH2, ALDH5A1, AP2A1, AP2A2, AP2B1, AP2M1, AP2S1, APBA1, ARHGEF9, ARL6IP5, BCHE, BRAF, BZRAP1, CACFD1, CACNA1A, CACNA1B, CACNA1E, CACNA2D2, CACNA2D3, CACNB1, CACNB2, CACNB3, CACNB4, CACNG2, CACNG3, CACNG4, CACNG8, CALM1, CALM2, CALM3, CAMK2A, CAMK2B, CAMK2D, CAMK2G, CAMK4, CAMKK1, CASK,…	TRUE
REACTOME:13705	Phase 1 - Functionalization of compounds	0	[-1]	[None]	15	18.75	0.114723	1	{}	{}	[ALDH1A1, CYP17A1, CYP19A1, CYP1B1, CYP26B1, CYP2D6, CYP2S1, CYP2U1, CYP3A5, CYP46A1, CYP7B1, FDX1, MAOB, PTGIS, TBXAS1]	[ACSS1, ACSS2, ADH1A, ADH1B, ADH1C, ADH4, ADH6, ADH7, ALDH1A1, ALDH2, CYP11A1, CYP11B1, CYP11B2, CYP17A1, CYP19A1, CYP1A1, CYP1A2, CYP1B1, CYP21A2, CYP24A1, CYP26A1, CYP26B1, CYP26C1, CYP27A1, CYP27B1, CYP2A13, CYP2A6, CYP2A7, CYP2B6, CYP2C18, CYP2C19, CYP2C8, CYP2C9, CYP2D6, CYP2E1, CYP2F1, CYP2J2, CYP2R1, CYP2S1, CYP2U1, CYP2W1, CYP39A1, CYP3A4, CYP3A43, CYP3A5, CYP3A7, CYP3A7-CYP3AP1, CYP46A1,…	TRUE
REACTOME:13720	Cell death signalling via NRAGE, NRIF and NADE	0	[-1]	[None]	14	22.9508	0.0300813	1	{}	{}	[APH1B, ARHGAP4, ARHGEF12, CASP3, ECT2, FGD2, FGD3, KALRN, NET1, NGEF, RASGRF2, SOS2, TIAM2, VAV3]	[AATF, ABR, AKAP13, APH1A, APH1B, ARHGAP4, ARHGEF11, ARHGEF12, ARHGEF16, ARHGEF17, ARHGEF18, ARHGEF2, ARHGEF3, ARHGEF4, ARHGEF6, ARHGEF7, ARHGEF9, BAD, BCL2L11, CASP2, CASP3, ECT2, FGD1, FGD2, FGD3, FGD4, ITGB3BP, ITSN1, KALRN, LOC101930241, MAGED1, MAPK8, MCF2, MCF2L, NCSTN, NET1, NGEF, NGF, NGFR, NGFRAP1, OBSCN, PLEKHG2, PLEKHG5, PSEN2, PSENEN, RAC1, RASGRF2, RPS27A, SOS1, SOS2, SQSTM1, TIAM1, …	TRUE
REACTOME:13723	Neurotransmitter Release Cycle	0	[-1]	[None]	8	16.6667	0.318032	1	{}	{}	[BZRAP1, CASK, CPLX1, HSPA8, PPFIA4, SLC18A2, SLC6A12, STXBP1]	[ABAT, ALDH5A1, APBA1, ARL6IP5, BZRAP1, CASK, CHAT, CPLX1, DNAJC5, GAD1, GLS, GLS2, HSPA8, LIN7A, LIN7B, LIN7C, MAOA, PPFIA1, PPFIA2, PPFIA3, PPFIA4, RAB3A, RIMS1, SLC17A7, SLC18A2, SLC18A3, SLC1A1, SLC1A2, SLC1A3, SLC1A6, SLC1A7, SLC22A1, SLC22A2, SLC32A1, SLC38A2, SLC5A7, SLC6A1, SLC6A11, SLC6A12, SLC6A13, SNAP25, STX1A, STXBP1, SYN1, SYN3, SYT1, UNC13B, VAMP2]	TRUE
REACTOME:13776	p75 NTR receptor-mediated signalling	0	[-1]	[None]	15	17.8571	0.155136	1	{}	{}	[APH1B, ARHGAP4, ARHGEF12, CASP3, ECT2, FGD2, FGD3, HDAC2, KALRN, NET1, NGEF, RASGRF2, SOS2, TIAM2, VAV3]	[AATF, ABR, ADAM17, AKAP13, APH1A, APH1B, ARHGAP4, ARHGDIA, ARHGEF1, ARHGEF11, ARHGEF12, ARHGEF16, ARHGEF17, ARHGEF18, ARHGEF2, ARHGEF3, ARHGEF4, ARHGEF6, ARHGEF7, ARHGEF9, BAD, BCL2L11, CASP2, CASP3, ECT2, FGD1, FGD2, FGD3, FGD4, HDAC1, HDAC2, HDAC3, IKBKB, IRAK1, ITGB3BP, ITSN1, KALRN, LINGO1, LOC100505585, LOC101927057, LOC101930241, MAG, MAGED1, MAPK8, MCF2, MCF2L, MYD88, NCSTN, NET1, NFKB1, …	TRUE
REACTOME:13796	Amino acid transport across the plasma membrane	0	[-1]	[None]	10	32.2581	0.00584925	1	{}	{}	[SLC1A4, SLC36A1, SLC38A1, SLC6A12, SLC6A14, SLC6A20, SLC7A11, SLC7A6, SLC7A7, SLC7A8]	[SLC16A10, SLC1A4, SLC1A5, SLC36A1, SLC36A2, SLC38A1, SLC38A2, SLC38A3, SLC38A4, SLC38A5, SLC3A1, SLC3A2, SLC43A1, SLC43A2, SLC6A12, SLC6A14, SLC6A15, SLC6A18, SLC6A19, SLC6A20, SLC6A6, SLC7A1, SLC7A10, SLC7A11, SLC7A2, SLC7A3, SLC7A5, SLC7A6, SLC7A7, SLC7A8, SLC7A9]	TRUE
REACTOME:13812	Endogenous sterols	0	[-1]	[None]	7	30.4348	0.0276862	1	{}	{}	[CYP17A1, CYP19A1, CYP1B1, CYP46A1, CYP7B1, FDX1, PTGIS]	[CYP11A1, CYP11B1, CYP11B2, CYP17A1, CYP19A1, CYP1B1, CYP21A2, CYP27A1, CYP39A1, CYP46A1, CYP51A1, CYP7A1, CYP7B1, CYP8B1, FDX1, FDX1L, FDXR, NCOA1, NCOA2, NR1H4, POMC, PTGIS, RXRA]	TRUE
REACTOME:14797	Signaling by GPCR	0	[-1]	[None]	120	11.5718	0.976887	1	{}	{}	[ACKR2, ACKR3, ADCY4, ADORA2B, ADORA3, ARHGAP4, ARHGEF12, AVPR2, BDKRB2, C3, C5AR1, CALCRL, CCL5, CCR6, CCRL2, CDK1, CNR2, CSF2RA, CXCL1, CXCL10, CXCL11, CXCL12, CXCL16, CXCL2, CXCL5, CXCL9, CXCR3, CXCR4, CXCR6, CYSLTR2, DARC, DGKB, DGKH, ECT2, F2RL1, FFAR2, FGD2, FGD3, FZD1, FZD3, FZD8, GNA15, GNAO1, GNG3, GNG4, GPR132, GPR18, GPR68, GRM7, GRM8, HCAR3, HRH1, HRH4, HTR2C, HTR7, IL2RB, IL2RG, IL3R…	[57413, ABR, ACKR2, ACKR3, ACKR4, ADCY1, ADCY2, ADCY3, ADCY4, ADCY5, ADCY6, ADCY7, ADCY8, ADCY9, ADCYAP1, ADCYAP1R1, ADM, ADM2, ADORA1, ADORA2A, ADORA2B, ADORA3, ADRA1A, ADRA1B, ADRA1D, ADRA2A, ADRA2C, ADRB1, ADRB2, ADRB3, ADRBK1, AGT, AGTR1, AGTR2, AHCYL1, AKAP13, AKT1, AKT2, AKT3, ANXA1, APLF, APLN, APLNR, APP, ARHGAP4, ARHGEF1, ARHGEF11, ARHGEF12, ARHGEF16, ARHGEF17, ARHGEF18, ARHGEF2, ARHGEF2…	TRUE
REACTOME:14819	Peptide ligand-binding receptors	0	[-1]	[None]	31	16.3158	0.149435	1	{}	{}	[ACKR2, ACKR3, AVPR2, BDKRB2, C3, C5AR1, CCL5, CCR6, CCRL2, CXCL1, CXCL10, CXCL11, CXCL12, CXCL16, CXCL2, CXCL5, CXCL9, CXCR3, CXCR4, CXCR6, DARC, F2RL1, IL8, MC1R, NMU, NMUR1, OPRD1, OPRK1, RLN2, SAA1, TACR1]	[ACKR2, ACKR3, ACKR4, AGT, AGTR1, AGTR2, ANXA1, APLF, APLN, APLNR, APP, AVP, AVPR1A, AVPR1B, AVPR2, BDKRB1, BDKRB2, BRS3, C3, C3AR1, C5, C5AR1, C5AR2, CCK, CCKAR, CCKBR, CCL11, CCL16, CCL17, CCL19, CCL2, CCL20, CCL21, CCL22, CCL23, CCL25, CCL27, CCL28, CCL3, CCL3L1, CCL3L3, CCL4, CCL5, CCL7, CCR1, CCR10, CCR2, CCR3, CCR4, CCR5, CCR6, CCR7, CCR8, CCR9, CCRL2, CX3CL1, CX3CR1, CXCL1, CXCL10, CXCL11,…	TRUE
REACTOME:14828	Class A/1 (Rhodopsin-like receptors)	0	[-1]	[None]	57	18.2109	0.0102858	1	{}	{}	[ACKR2, ACKR3, ADORA2B, ADORA3, AVPR2, BDKRB2, C3, C5AR1, CCL5, CCR6, CCRL2, CNR2, CXCL1, CXCL10, CXCL11, CXCL12, CXCL16, CXCL2, CXCL5, CXCL9, CXCR3, CXCR4, CXCR6, CYSLTR2, DARC, F2RL1, FFAR2, GPR132, GPR18, GPR68, HCAR3, HRH1, HRH4, HTR2C, HTR7, IL8, LPAR1, LPAR5, MC1R, NMU, NMUR1, OPN1SW, OPRD1, OPRK1, OXER1, P2RY1, P2RY2, PTAFR, PTGER1, PTGER3, RLN2, S1PR1, S1PR3, S1PR4, SAA1, TACR1, TSHR]	[57413, ACKR2, ACKR3, ACKR4, ADORA1, ADORA2A, ADORA2B, ADORA3, ADRA1A, ADRA1B, ADRA1D, ADRA2A, ADRA2C, ADRB1, ADRB2, ADRB3, AGT, AGTR1, AGTR2, ANXA1, APLF, APLN, APLNR, APP, AVP, AVPR1A, AVPR1B, AVPR2, BDKRB1, BDKRB2, BRS3, C3, C3AR1, C5, C5AR1, C5AR2, CCK, CCKAR, CCKBR, CCL11, CCL16, CCL17, CCL19, CCL2, CCL20, CCL21, CCL22, CCL23, CCL25, CCL27, CCL28, CCL3, CCL3L1, CCL3L3, CCL4, CCL5, CCL7, CCR1…	TRUE
REACTOME:15293	Dopamine Neurotransmitter Release Cycle	0	[-1]	[None]	6	27.2727	0.0659989	1	{}	{}	[BZRAP1, CASK, CPLX1, PPFIA4, SLC18A2, STXBP1]	[APBA1, BZRAP1, CASK, CPLX1, LIN7A, LIN7B, LIN7C, PPFIA1, PPFIA2, PPFIA3, PPFIA4, RAB3A, RIMS1, SLC18A2, SNAP25, STX1A, STXBP1, SYN1, SYN3, SYT1, UNC13B, VAMP2]	TRUE
REACTOME:15295	Opioid Signalling	0	[-1]	[None]	12	14.4578	0.446769	1	{}	{}	[ADCY4, GNAO1, GNG3, GNG4, LOC729966, PDE1A, PLCB1, PLCB2, PLCB4, PPP1R1B, PRKAR1A, PRKAR1B]	[ADCY1, ADCY2, ADCY3, ADCY4, ADCY5, ADCY6, ADCY7, ADCY8, ADCY9, ADRBK1, AHCYL1, CALM1, CALM2, CALM3, CAMK4, CDK5, CREB1, GNAI1, GNAI2, GNAI3, GNAL, GNAO1, GNAT2, GNAT3, GNAZ, GNB1, GNB2, GNB3, GNB4, GNB5, GNG10, GNG11, GNG12, GNG13, GNG2, GNG3, GNG4, GNG5, GNG7, GNG8, GNGT1, GNGT2, ITPR1, ITPR2, ITPR3, LOC729966, MAPK1, OPRM1, PDE1A, PDE1B, PDE1C, PDE4A, PDE4B, PDE4C, PDE4D, PDYN, PLA2G4A, PLCB1,…	TRUE
REACTOME:15296	Recruitment of mitotic centrosome proteins and complexes	0	[-1]	[None]	12	16.6667	0.260445	1	{}	{}	[ACTR1A, AKAP9, CCNB1, CDK1, CDK11A, CDK11B, CEP78, NEDD1, NEK2, PLK1, PLK4, TUBB4B]	[ACTR1A, AKAP9, CCNB1, CCP110, CDK1, CDK11A, CDK11B, CDK5RAP2, CENPJ, CEP131, CEP135, CEP152, CEP164, CEP192, CEP250, CEP290, CEP41, CEP57, CEP63, CEP70, CEP72, CEP76, CEP78, CETN2, CKAP5, CLASP1, CNTRL, CSNK1D, CSNK1E, DCTN1, DCTN2, DCTN3, DYNC1H1, DYNC1I2, DYNLL1, FGFR1OP, HAUS2, HSP90AA1, MAPRE1, NDE1, NEDD1, NEK2, NINL, NUMA1, ODF2, OFD1, PAFAH1B1, PCM1, PCNT, PLK1, PLK4, PPP2R1A, PRKACA, PRK…	TRUE
REACTOME:15307	Ca-dependent events	0	[-1]	[None]	4	13.3333	0.591248	1	{}	{}	[ADCY4, PDE1A, PRKAR1A, PRKAR1B]	[ADCY1, ADCY2, ADCY3, ADCY4, ADCY5, ADCY6, ADCY7, ADCY8, ADCY9, ADRBK1, CALM1, CALM2, CALM3, CAMK4, CREB1, MAPK1, PDE1A, PDE1B, PDE1C, PLA2G4A, PRKACA, PRKACB, PRKACG, PRKAR1A, PRKAR1B, PRKAR2A, PRKAR2B, PRKCA, PRKCD, PRKCG]	TRUE
REACTOME:15309	Acetylcholine Neurotransmitter Release Cycle	0	[-1]	[None]	4	23.5294	0.188274	1	{}	{}	[BZRAP1, CPLX1, PPFIA4, STXBP1]	[BZRAP1, CHAT, CPLX1, PPFIA1, PPFIA2, PPFIA3, PPFIA4, RAB3A, RIMS1, SLC18A3, SLC5A7, SNAP25, STX1A, STXBP1, SYT1, UNC13B, VAMP2]	TRUE
REACTOME:15334	DARPP-32 events	0	[-1]	[None]	4	14.8148	0.504273	1	{}	{}	[LOC729966, PPP1R1B, PRKAR1A, PRKAR1B]	[CALM1, CALM2, CALM3, CDK5, LOC729966, PDE4A, PDE4B, PDE4C, PDE4D, PPP1CA, PPP1R1B, PPP2CA, PPP2CB, PPP2R1A, PPP2R1B, PPP2R5D, PPP3CA, PPP3CB, PPP3CC, PPP3R1, PRKACA, PRKACB, PRKACG, PRKAR1A, PRKAR1B, PRKAR2A, PRKAR2B]	TRUE
REACTOME:15364	Loss of Nlp from mitotic centrosomes	0	[-1]	[None]	9	14.5161	0.462602	1	{}	{}	[ACTR1A, AKAP9, CDK1, CEP78, NEDD1, NEK2, PLK1, PLK4, TUBB4B]	[ACTR1A, AKAP9, CCP110, CDK1, CDK5RAP2, CENPJ, CEP131, CEP135, CEP152, CEP164, CEP192, CEP250, CEP290, CEP41, CEP57, CEP63, CEP70, CEP72, CEP76, CEP78, CETN2, CKAP5, CLASP1, CNTRL, CSNK1D, CSNK1E, DCTN1, DCTN2, DCTN3, DYNC1H1, DYNC1I2, DYNLL1, FGFR1OP, HAUS2, HSP90AA1, MAPRE1, NDE1, NEDD1, NEK2, NINL, ODF2, OFD1, PAFAH1B1, PCM1, PCNT, PLK1, PLK4, PPP2R1A, PRKACA, PRKAR2B, SDCCAG8, SFI1, SSNA1, TU…	TRUE
REACTOME:15370	Neurotransmitter Receptor Binding And Downstream Transmission In The Postsynaptic Cell	0	[-1]	[None]	16	11.2676	0.816672	1	{}	{}	[ADCY4, AKAP9, AP2B1, BRAF, CAMK2A, CHRNA1, DLG3, GABRB1, GNG3, GNG4, KCNJ16, PLCB1, PLCB2, RASGRF2, RPS6KA2, RRAS]	[ACTN2, ADCY1, ADCY2, ADCY3, ADCY4, ADCY5, ADCY6, ADCY7, ADCY8, ADCY9, AKAP5, AKAP9, AP2A1, AP2A2, AP2B1, AP2M1, AP2S1, ARHGEF9, BRAF, CACNG2, CACNG3, CACNG4, CACNG8, CALM1, CALM2, CALM3, CAMK2A, CAMK2B, CAMK2D, CAMK2G, CAMK4, CAMKK1, CHRNA1, CHRNA2, CHRNA3, CHRNA4, CHRNA5, CHRNA6, CHRNA7, CHRNA9, CHRNB2, CHRNB3, CHRNB4, CHRND, CHRNE, CHRNG, CREB1, DLG1, DLG3, DLG4, EPB41L1, GABBR1, GABBR2, GABRA…	TRUE
REACTOME:15398	Glycoprotein hormones	0	[-1]	[None]	3	23.0769	0.251817	1	{}	{}	[INHA, INHBB, INHBE]	[CGA, CGB, CGB5, CGB7, CGB8, FSHB, INHA, INHBA, INHBB, INHBC, INHBE, LHB, TSHB]	TRUE
REACTOME:15418	Norepinephrine Neurotransmitter Release Cycle	0	[-1]	[None]	5	27.7778	0.0844659	1	{}	{}	[BZRAP1, CPLX1, PPFIA4, SLC18A2, STXBP1]	[BZRAP1, CPLX1, MAOA, PPFIA1, PPFIA2, PPFIA3, PPFIA4, RAB3A, RIMS1, SLC18A2, SLC22A1, SLC22A2, SNAP25, STX1A, STXBP1, SYT1, UNC13B, VAMP2]	TRUE
REACTOME:15425	Serotonin Neurotransmitter Release Cycle	0	[-1]	[None]	5	29.4118	0.0682891	1	{}	{}	[BZRAP1, CPLX1, PPFIA4, SLC18A2, STXBP1]	[BZRAP1, CPLX1, PPFIA1, PPFIA2, PPFIA3, PPFIA4, RAB3A, RIMS1, SLC18A2, SNAP25, STX1A, STXBP1, SYN1, SYN3, SYT1, UNC13B, VAMP2]	TRUE
REACTOME:15426	PLC beta mediated events	0	[-1]	[None]	8	17.7778	0.256068	1	{}	{}	[ADCY4, GNAO1, PDE1A, PLCB1, PLCB2, PLCB4, PRKAR1A, PRKAR1B]	[ADCY1, ADCY2, ADCY3, ADCY4, ADCY5, ADCY6, ADCY7, ADCY8, ADCY9, ADRBK1, AHCYL1, CALM1, CALM2, CALM3, CAMK4, CREB1, GNAI1, GNAI2, GNAI3, GNAO1, GNAT2, GNAT3, GNAZ, ITPR1, ITPR2, ITPR3, MAPK1, PDE1A, PDE1B, PDE1C, PLA2G4A, PLCB1, PLCB2, PLCB3, PLCB4, PRKACA, PRKACB, PRKACG, PRKAR1A, PRKAR1B, PRKAR2A, PRKAR2B, PRKCA, PRKCD, PRKCG]	TRUE
REACTOME:15428	Regulation of Insulin-like Growth Factor (IGF) transport and uptake by Insulin-like Growth Factor Binding Proteins (IGFBPs)	0	[-1]	[None]	4	19.0476	0.312559	1	{}	{}	[IGF1, IGF2, IGFBP2, IGFBP5]	[CTSG, F2, GZMH, IGF1, IGF2, IGFALS, IGFBP1, IGFBP2, IGFBP3, IGFBP4, IGFBP5, IGFBP6, KLK1, KLK13, KLK2, KLK3, MMP1, MMP2, PAPPA, PAPPA2, PLG]	TRUE
REACTOME:15451	Loss of proteins required for interphase microtubule organizationÂ from the centrosome	0	[-1]	[None]	9	14.5161	0.462602	1	{}	{}	[ACTR1A, AKAP9, CDK1, CEP78, NEDD1, NEK2, PLK1, PLK4, TUBB4B]	[ACTR1A, AKAP9, CCP110, CDK1, CDK5RAP2, CENPJ, CEP131, CEP135, CEP152, CEP164, CEP192, CEP250, CEP290, CEP41, CEP57, CEP63, CEP70, CEP72, CEP76, CEP78, CETN2, CKAP5, CLASP1, CNTRL, CSNK1D, CSNK1E, DCTN1, DCTN2, DCTN3, DYNC1H1, DYNC1I2, DYNLL1, FGFR1OP, HAUS2, HSP90AA1, MAPRE1, NDE1, NEDD1, NEK2, NINL, ODF2, OFD1, PAFAH1B1, PCM1, PCNT, PLK1, PLK4, PPP2R1A, PRKACA, PRKAR2B, SDCCAG8, SFI1, SSNA1, TU…	TRUE
REACTOME:15452	Peptide hormone biosynthesis	0	[-1]	[None]	3	20	0.330071	1	{}	{}	[INHA, INHBB, INHBE]	[CGA, CGB, CGB5, CGB7, CGB8, FSHB, INHA, INHBA, INHBB, INHBC, INHBE, LHB, PCSK1, POMC, TSHB]	TRUE
REACTOME:15457	G-protein activation	0	[-1]	[None]	3	11.1111	0.726066	1	{}	{}	[GNAO1, GNG3, GNG4]	[GNAI1, GNAI2, GNAI3, GNAO1, GNAT2, GNAT3, GNAZ, GNB1, GNB2, GNB3, GNB4, GNB5, GNG10, GNG11, GNG12, GNG13, GNG2, GNG3, GNG4, GNG5, GNG7, GNG8, GNGT1, GNGT2, OPRM1, PDYN, POMC]	TRUE
REACTOME:15479	Centrosome maturation	0	[-1]	[None]	12	16.6667	0.260445	1	{}	{}	[ACTR1A, AKAP9, CCNB1, CDK1, CDK11A, CDK11B, CEP78, NEDD1, NEK2, PLK1, PLK4, TUBB4B]	[ACTR1A, AKAP9, CCNB1, CCP110, CDK1, CDK11A, CDK11B, CDK5RAP2, CENPJ, CEP131, CEP135, CEP152, CEP164, CEP192, CEP250, CEP290, CEP41, CEP57, CEP63, CEP70, CEP72, CEP76, CEP78, CETN2, CKAP5, CLASP1, CNTRL, CSNK1D, CSNK1E, DCTN1, DCTN2, DCTN3, DYNC1H1, DYNC1I2, DYNLL1, FGFR1OP, HAUS2, HSP90AA1, MAPRE1, NDE1, NEDD1, NEK2, NINL, NUMA1, ODF2, OFD1, PAFAH1B1, PCM1, PCNT, PLK1, PLK4, PPP2R1A, PRKACA, PRK…	TRUE
REACTOME:15480	ABC-family proteins mediated transport	0	[-1]	[None]	12	27.907	0.00955435	1	{}	{}	[ABCA10, ABCA3, ABCA6, ABCA8, ABCA9, ABCB10, ABCC11, ABCC3, ABCC6, ABCC9, ABCE1, ABCG1]	[ABCA10, ABCA12, ABCA2, ABCA3, ABCA4, ABCA6, ABCA7, ABCA8, ABCA9, ABCB1, ABCB10, ABCB5, ABCB6, ABCB7, ABCB8, ABCB9, ABCC1, ABCC10, ABCC11, ABCC2, ABCC3, ABCC4, ABCC5, ABCC6, ABCC8, ABCC9, ABCD1, ABCD2, ABCD3, ABCE1, ABCF1, ABCG1, ABCG4, ABCG5, ABCG8, APOA1, CFTR, EIF2S1, EIF2S2, EIF2S3, PEX19, PEX3, RNASEL]	TRUE
REACTOME:15482	tRNA Aminoacylation	0	[-1]	[None]	3	7.14286	0.935808	1	{}	{}	[FARS2, IARS, PPA1]	[AARS, AARS2, AIMP1, AIMP2, CARS, CARS2, DARS, DARS2, EARS2, EEF1E1, EPRS, FARS2, FARSA, FARSB, GARS, HARS, HARS2, IARS, IARS2, KARS, LARS, LARS2, MARS, MARS2, NARS, NARS2, PARS2, PPA1, PPA2, QARS, RARS, RARS2, SARS, SARS2, TARS, TARS2, VARS, VARS2, WARS, WARS2, YARS, YARS2]	TRUE
REACTOME:15497	PKA-mediated phosphorylation of CREB	0	[-1]	[None]	3	17.6471	0.408101	1	{}	{}	[ADCY4, PRKAR1A, PRKAR1B]	[ADCY1, ADCY2, ADCY3, ADCY4, ADCY5, ADCY6, ADCY7, ADCY8, ADCY9, CREB1, PRKACA, PRKACB, PRKACG, PRKAR1A, PRKAR1B, PRKAR2A, PRKAR2B]	TRUE
REACTOME:15510	Recruitment of NuMA to mitotic centrosomes	0	[-1]	[None]	3	27.2727	0.177034	1	{}	{}	[CCNB1, CDK1, NEDD1]	[CCNB1, CDK1, NEDD1, NUMA1, TUBG1, TUBG2, TUBGCP2, TUBGCP3, TUBGCP4, TUBGCP5, TUBGCP6]	TRUE
REACTOME:15523	Integrin alphaIIb beta3 signaling	0	[-1]	[None]	6	22.2222	0.147421	1	{}	{}	[RAP1B, RAPGEF3, RASGRP1, RASGRP2, SYK, VWF]	[AKT1, APBB1IP, BCAR1, CRK, CSK, FGA, FGB, FGG, FN1, GRB2, ITGA2B, ITGB3, PDPK1, PTK2, PTPN1, RAP1A, RAP1B, RAPGEF3, RAPGEF4, RASGRP1, RASGRP2, SHC1, SOS1, SRC, SYK, TLN1, VWF]	TRUE
REACTOME:15525	Nuclear Receptor transcription pathway	0	[-1]	[None]	6	11.7647	0.703027	1	{}	{}	[ESR2, ESRRG, HNF4G, NR3C2, NR4A3, NR5A2]	[AR, ESR1, ESR2, ESRRA, ESRRB, ESRRG, HNF4A, HNF4G, MED1, NR0B1, NR0B2, NR1D1, NR1D2, NR1H2, NR1H3, NR1H4, NR1I2, NR1I3, NR2C1, NR2C2, NR2C2AP, NR2E1, NR2E3, NR2F1, NR2F6, NR3C1, NR3C2, NR4A1, NR4A2, NR4A3, NR5A1, NR5A2, NR6A1, NRBF2, NRBP1, PGR, PPARA, PPARD, PPARG, RARA, RARB, RARG, RORA, RORB, RORC, RXRA, RXRB, RXRG, THRA, THRB, VDR]	TRUE
REACTOME:15526	G-protein mediated events	0	[-1]	[None]	8	17.3913	0.276331	1	{}	{}	[ADCY4, GNAO1, PDE1A, PLCB1, PLCB2, PLCB4, PRKAR1A, PRKAR1B]	[ADCY1, ADCY2, ADCY3, ADCY4, ADCY5, ADCY6, ADCY7, ADCY8, ADCY9, ADRBK1, AHCYL1, CALM1, CALM2, CALM3, CAMK4, CREB1, GNAI1, GNAI2, GNAI3, GNAL, GNAO1, GNAT2, GNAT3, GNAZ, ITPR1, ITPR2, ITPR3, MAPK1, PDE1A, PDE1B, PDE1C, PLA2G4A, PLCB1, PLCB2, PLCB3, PLCB4, PRKACA, PRKACB, PRKACG, PRKAR1A, PRKAR1B, PRKAR2A, PRKAR2B, PRKCA, PRKCD, PRKCG]	TRUE
REACTOME:15530	PKA activation	0	[-1]	[None]	3	18.75	0.369308	1	{}	{}	[ADCY4, PRKAR1A, PRKAR1B]	[ADCY1, ADCY2, ADCY3, ADCY4, ADCY5, ADCY6, ADCY7, ADCY8, ADCY9, PRKACA, PRKACB, PRKACG, PRKAR1A, PRKAR1B, PRKAR2A, PRKAR2B]	TRUE
REACTOME:15550	Insulin processing	0	[-1]	[None]	9	34.6154	0.00523513	1	{}	{}	[CPE, EXOC4, EXOC5, EXOC8, KIF5B, KIF5C, MYO5A, PCSK2, SLC30A8]	[CPE, CPN1, ERO1L, ERO1LB, EXOC1, EXOC2, EXOC3, EXOC4, EXOC5, EXOC6, EXOC7, EXOC8, INS, KIF5A, KIF5B, KIF5C, MYO5A, PCSK1, PCSK2, RAB27A, SLC30A5, SLC30A6, SLC30A7, SLC30A8, STX1A, VAMP2]	TRUE
REACTOME:16888	Signaling by PDGF	0	[-1]	[None]	29	15.6757	0.218741	1	{}	{}	[ADCY4, CD19, CDK1, CDKN1A, CHUK, COL6A3, COL9A1, COL9A2, EGF, EREG, FGF1, FGF22, FGF5, FGFR1, FGFR2, IRS2, KIT, KLB, LCK, NRG1, PDE1A, PDGFB, PDGFRB, PIK3CD, PIK3R3, PRKAR1A, PRKAR1B, THBS4, TRIB3]	[ADCY1, ADCY2, ADCY3, ADCY4, ADCY5, ADCY6, ADCY7, ADCY8, ADCY9, ADRBK1, AGO1, AGO2, AGO3, AGO4, AHCYL1, AKT1, AKT1S1, AKT2, AKT3, BAD, BCAR1, BTC, CALM1, CALM2, CALM3, CAMK4, CASP9, CD19, CD28, CD80, CD86, CDK1, CDKN1A, CDKN1B, CHUK, COL4A1, COL4A2, COL4A3, COL4A4, COL4A5, COL6A1, COL6A2, COL6A3, COL6A5, COL6A6, COL9A1, COL9A2, COL9A3, CREB1, CRK, CRKL, EGF, EGFR, ERBB2, ERBB3, ERBB4, EREG, FGF1,…	TRUE
REACTOME:16907	Association of TriC/CCT with target proteins during biosynthesis	0	[-1]	[None]	4	13.3333	0.591248	1	{}	{}	[FBXW2, FBXW4, KIF13A, SPHK1]	[AP3M1, ARFGEF2, CCT2, CCT3, CCT4, CCT5, CCT6A, CCT7, CCT8, FBXL3, FBXL5, FBXO4, FBXO6, FBXW10, FBXW2, FBXW4, FBXW5, FBXW7, FBXW9, FKBP9, KIF13A, KIFC3, LOC100996906, LONP2, NOP56, SKIV2L, SPHK1, TCP1, USP11, XRN2]	TRUE
REACTOME:16952	Protein folding	0	[-1]	[None]	8	14.2857	0.490136	1	{}	{}	[FBXW2, FBXW4, KIF13A, SPHK1, TBCA, TUBA1B, TUBB4B, TUBB6]	[ACTB, AP3M1, ARFGEF2, ARL2, CCT2, CCT3, CCT4, CCT5, CCT6A, CCT7, CCT8, FBXL3, FBXL5, FBXO4, FBXO6, FBXW10, FBXW2, FBXW4, FBXW5, FBXW7, FBXW9, FKBP9, KIF13A, KIFC3, LOC100996906, LONP2, NOP56, PFDN1, PFDN2, PFDN4, PFDN5, PFDN6, SKIV2L, SPHK1, TBCA, TBCB, TBCC, TBCD, TBCE, TCP1, TUBA1A, TUBA1B, TUBA1C, TUBA3C, TUBA3D, TUBA4A, TUBB1, TUBB2A, TUBB2B, TUBB3, TUBB4A, TUBB4B, TUBB6, USP11, VBP1, XRN2]	TRUE
REACTOME:16956	Formation of tubulin folding intermediates by CCT/TriC	0	[-1]	[None]	3	14.2857	0.55333	1	{}	{}	[TUBA1B, TUBB4B, TUBB6]	[CCT2, CCT3, CCT4, CCT5, CCT6A, CCT7, CCT8, TCP1, TUBA1A, TUBA1B, TUBA1C, TUBA3C, TUBA3D, TUBA4A, TUBB1, TUBB2A, TUBB2B, TUBB3, TUBB4A, TUBB4B, TUBB6]	TRUE
REACTOME:16957	Peroxisomal lipid metabolism	0	[-1]	[None]	5	23.8095	0.143518	1	{}	{}	[FAR1, HACL1, IDH1, MLYCD, SLC27A2]	[ABCD1, ACAA1, ACOT8, ACOX1, ACOX2, ACOX3, AGPS, AMACR, CRAT, CROT, FAR1, FAR2, GNPAT, HACL1, HSD17B4, IDH1, MLYCD, PHYH, SCP2, SLC25A17, SLC27A2]	TRUE
REACTOME:16967	Post-chaperonin tubulin folding pathway	0	[-1]	[None]	4	21.0526	0.248726	1	{}	{}	[TBCA, TUBA1B, TUBB4B, TUBB6]	[ARL2, TBCA, TBCB, TBCC, TBCD, TBCE, TUBA1A, TUBA1B, TUBA1C, TUBA3C, TUBA3D, TUBA4A, TUBB1, TUBB2A, TUBB2B, TUBB3, TUBB4A, TUBB4B, TUBB6]	TRUE
REACTOME:16969	Striated Muscle Contraction	0	[-1]	[None]	7	22.5806	0.115065	1	{}	{}	[MYBPC1, MYH3, MYL4, NEB, TNNC1, TNNI1, TPM4]	[ACTN2, ACTN3, DES, DMD, MYBPC1, MYBPC2, MYBPC3, MYH3, MYH6, MYH8, MYL1, MYL2, MYL3, MYL4, NEB, TCAP, TMOD1, TNNC1, TNNC2, TNNI1, TNNI2, TNNI3, TNNT1, TNNT2, TNNT3, TPM1, TPM2, TPM3, TPM4, TTN, VIM]	TRUE
REACTOME:16983	Amine ligand-binding receptors	0	[-1]	[None]	4	10	0.807541	1	{}	{}	[HRH1, HRH4, HTR2C, HTR7]	[ADRA1A, ADRA1B, ADRA1D, ADRA2A, ADRA2C, ADRB1, ADRB2, ADRB3, CHRM1, CHRM2, CHRM3, CHRM4, CHRM5, DRD1, DRD2, DRD3, DRD4, DRD5, HRH1, HRH2, HRH3, HRH4, HTR1A, HTR1B, HTR1D, HTR1E, HTR1F, HTR2A, HTR2B, HTR2C, HTR4, HTR5A, HTR6, HTR7, TAAR1, TAAR2, TAAR5, TAAR6, TAAR8, TAAR9]	TRUE
REACTOME:17004	Chaperonin-mediated protein folding	0	[-1]	[None]	7	14	0.520996	1	{}	{}	[FBXW2, FBXW4, KIF13A, SPHK1, TUBA1B, TUBB4B, TUBB6]	[ACTB, AP3M1, ARFGEF2, CCT2, CCT3, CCT4, CCT5, CCT6A, CCT7, CCT8, FBXL3, FBXL5, FBXO4, FBXO6, FBXW10, FBXW2, FBXW4, FBXW5, FBXW7, FBXW9, FKBP9, KIF13A, KIFC3, LOC100996906, LONP2, NOP56, PFDN1, PFDN2, PFDN4, PFDN5, PFDN6, SKIV2L, SPHK1, TCP1, TUBA1A, TUBA1B, TUBA1C, TUBA3C, TUBA3D, TUBA4A, TUBB1, TUBB2A, TUBB2B, TUBB3, TUBB4A, TUBB4B, TUBB6, USP11, VBP1, XRN2]	TRUE
REACTOME:17015	Metabolism of proteins	0	[-1]	[None]	77	10.0654	0.998837	1	{}	{}	[ADAMTS10, ADAMTS13, ADAMTS14, ADAMTS15, ADAMTS16, ADAMTS17, ADAMTSL1, ADAMTSL2, ADAMTSL3, B3GNT5, B3GNT7, B4GALT6, CFP, CPE, DDX11, DPH6, DPP4, EDEM1, EIF5A2, ETF1, EXOC4, EXOC5, EXOC8, F10, FBXW2, FBXW4, FUT8, GALNT16, GALNT6, GCNT4, IGF1, IGF2, IGFBP2, IGFBP5, IL8, INHA, INHBB, INHBE, KIF13A, KIF5B, KIF5C, LMNA, MANEA, MBTPS2, MGAT3, MME, MYO5A, NSMCE2, NUP210, PARN, PCSK2, PIGF, PIGL, PROS1, …	[AAAS, ACADVL, ACE, ACE2, ACHE, ACO2, ACTB, ADAMTS1, ADAMTS10, ADAMTS12, ADAMTS13, ADAMTS14, ADAMTS15, ADAMTS16, ADAMTS17, ADAMTS18, ADAMTS19, ADAMTS2, ADAMTS20, ADAMTS3, ADAMTS4, ADAMTS5, ADAMTS6, ADAMTS7, ADAMTS8, ADAMTS9, ADAMTSL1, ADAMTSL2, ADAMTSL3, ADAMTSL4, ADD1, AGT, ALG1, ALG10, ALG10B, ALG11, ALG12, ALG13, ALG14, ALG2, ALG3, ALG5, ALG6, ALG8, ALG9, ANPEP, AP3M1, ARFGAP1, ARFGEF2, ARL2, …	TRUE
REACTOME:17025	Downstream signal transduction	0	[-1]	[None]	25	15.4321	0.265351	1	{}	{}	[ADCY4, CD19, CDK1, CDKN1A, CHUK, EGF, EREG, FGF1, FGF22, FGF5, FGFR1, FGFR2, IRS2, KIT, KLB, LCK, NRG1, PDE1A, PDGFB, PDGFRB, PIK3CD, PIK3R3, PRKAR1A, PRKAR1B, TRIB3]	[ADCY1, ADCY2, ADCY3, ADCY4, ADCY5, ADCY6, ADCY7, ADCY8, ADCY9, ADRBK1, AGO1, AGO2, AGO3, AGO4, AHCYL1, AKT1, AKT1S1, AKT2, AKT3, BAD, BCAR1, BTC, CALM1, CALM2, CALM3, CAMK4, CASP9, CD19, CD28, CD80, CD86, CDK1, CDKN1A, CDKN1B, CHUK, CREB1, CRK, CRKL, EGF, EGFR, ERBB2, ERBB3, ERBB4, EREG, FGF1, FGF10, FGF16, FGF17, FGF18, FGF19, FGF2, FGF20, FGF22, FGF23, FGF3, FGF4, FGF5, FGF6, FGF7, FGF8, FGF9,…	TRUE
REACTOME:17029	Cooperation of Prefoldin and TriC/CCT in actin and tubulin folding	0	[-1]	[None]	3	10.7143	0.749087	1	{}	{}	[TUBA1B, TUBB4B, TUBB6]	[ACTB, CCT2, CCT3, CCT4, CCT5, CCT6A, CCT7, CCT8, PFDN1, PFDN2, PFDN4, PFDN5, PFDN6, TCP1, TUBA1A, TUBA1B, TUBA1C, TUBA3C, TUBA3D, TUBA4A, TUBB1, TUBB2A, TUBB2B, TUBB3, TUBB4A, TUBB4B, TUBB6, VBP1]	TRUE
REACTOME:17044	Muscle contraction	0	[-1]	[None]	13	20.9677	0.0677357	1	{}	{}	[ACTA2, ANXA2, ANXA6, DYSF, LMOD1, MYBPC1, MYH3, MYL10, MYL4, NEB, TNNC1, TNNI1, TPM4]	[ACTA2, ACTG2, ACTN2, ACTN3, ANXA1, ANXA2, ANXA6, CALD1, CALM1, CALM2, CALM3, CAV3, DES, DMD, DYSF, ITGA1, ITGB5, LMOD1, MYBPC1, MYBPC2, MYBPC3, MYH11, MYH3, MYH6, MYH8, MYL1, MYL10, MYL12A, MYL12B, MYL2, MYL3, MYL4, MYL5, MYL6, MYL6B, MYL7, MYL9, MYLK, MYLPF, NEB, PXN, SORBS1, SORBS3, TCAP, TLN1, TMOD1, TNNC1, TNNC2, TNNI1, TNNI2, TNNI3, TNNT1, TNNT2, TNNT3, TPM1, TPM2, TPM3, TPM4, TRIM72, TTN, …	TRUE
REACTOME:18266	Axon guidance	0	[-1]	[None]	50	15.3846	0.175812	1	{}	{}	[ABL2, ACTR3, ALCAM, ANK3, AP2B1, APH1B, ARHGEF12, ARTN, CACNA1D, CACNA1H, CACNB2, CDK1, CNTN6, COL6A3, COL9A1, COL9A2, DLG3, DPYSL5, EFNA1, EPHA1, EPHA10, EPHA3, FGFR1, GFRA2, HSPA8, ITGA10, ITGA5, ITGAV, ITGB1, KALRN, KIF4A, MMP9, MYH10, NGEF, NTN4, PLXNA2, PLXNC1, PTPRC, RPS6KA2, RRAS, SCN11A, SCN3B, SEMA4A, SLIT3, SOS2, SPTA1, SRGAP3, TRPC4, UNC5B, VAV3]	[ABL1, ABL2, ABLIM1, ABLIM2, ABLIM3, ACTB, ACTG1, ACTR2, ACTR3, ADAM10, AGAP2, AGRN, ALCAM, ANK1, ANK2, ANK3, AP2A1, AP2A2, AP2B1, AP2M1, AP2S1, APH1A, APH1B, ARHGAP35, ARHGAP39, ARHGEF11, ARHGEF12, ARHGEF28, ARHGEF7, ARPC1A, ARPC2, ARPC3, ARPC4, ARPC5, ARTN, CACNA1C, CACNA1D, CACNA1G, CACNA1H, CACNA1I, CACNA1S, CACNB1, CACNB2, CACNB3, CACNB4, CAP1, CAP2, CD72, CDC42, CDK1, CDK5, CDK5R1, CFL1, CH…	TRUE
REACTOME:18273	XBP1(S) activates chaperone genes	0	[-1]	[None]	5	8.62069	0.90739	1	{}	{}	[DDX11, EDEM1, LMNA, SULT1A3, WIPI1]	[ACADVL, ADD1, ARFGAP1, ASNA1, ATP6V0D1, C19orf10, CTDSP2, CUL7, CXXC1, DCTN1, DDX11, DNAJB11, DNAJB9, DNAJC3, EDEM1, EXTL3, FKBP14, GFPT1, GOSR2, GSK3A, HDGF, HYOU1, KDELR3, KLHDC3, LMNA, LOC101928061, LOC101929857, PDIA5, PDIA6, PLA2G4B, PPP2R5B, PREB, SEC31A, SEC61A1, SEC61A2, SEC61B, SEC61G, SEC62, SEC63, SERP1, SHC1, SLX1A-SULT1A3, SLX1B-SULT1A4, SRPR, SRPRB, SSR1, SULT1A3, SULT1A4, SYVN1, T…	TRUE
REACTOME:18274	Glucagon-like Peptide-1 (GLP1) regulates insulin secretion	0	[-1]	[None]	5	11.9048	0.686854	1	{}	{}	[GNG3, GNG4, PRKAR1A, PRKAR1B, RAPGEF3]	[ADCY5, ADCY6, ADCY8, AKAP5, GCG, GLP1R, GNAS, GNB1, GNB2, GNB3, GNB4, GNB5, GNG10, GNG11, GNG12, GNG13, GNG2, GNG3, GNG4, GNG5, GNG7, GNG8, GNGT1, GNGT2, IQGAP1, ITPR1, ITPR2, ITPR3, KCNB1, KCNC2, KCNG2, KCNS3, PRKACA, PRKACB, PRKACG, PRKAR1A, PRKAR1B, PRKAR2A, PRKAR2B, RAP1A, RAPGEF3, RAPGEF4]	TRUE
REACTOME:18283	G alpha (q) signalling events	0	[-1]	[None]	31	16.6667	0.12297	1	{}	{}	[BDKRB2, CYSLTR2, DGKB, DGKH, F2RL1, FFAR2, GNA15, GNG3, GNG4, GPR132, GPR68, HRH1, HTR2C, KALRN, LPAR1, LPAR5, MGLL, NMU, NMUR1, P2RY1, P2RY2, PIK3R3, PLCB1, PLCB2, PLCB4, PTAFR, PTGER1, RASGRP1, RASGRP2, SAA1, TACR1]	[ADRA1A, ADRA1B, ADRA1D, ADRBK1, AGT, AGTR1, ANXA1, APLF, APP, ARHGEF25, AVP, AVPR1A, AVPR1B, BDKRB1, BDKRB2, BRS3, CASR, CCK, CCKAR, CCKBR, CCL23, CHRM1, CHRM3, CHRM5, CYSLTR1, CYSLTR2, DAGLA, DAGLB, DGKA, DGKB, DGKD, DGKE, DGKG, DGKH, DGKI, DGKK, DGKQ, DGKZ, EDN1, EDN2, EDN3, EDNRA, EDNRB, F2, F2R, F2RL1, F2RL2, F2RL3, FFAR1, FFAR2, FFAR3, GAST, GCG, GCGR, GHRL, GHSR, GNA11, GNA14, GNA15, GNAQ,…	TRUE
REACTOME:18312	NCAM1 interactions	0	[-1]	[None]	8	21.6216	0.116856	1	{}	{}	[ARTN, CACNA1D, CACNA1H, CACNB2, COL6A3, COL9A1, COL9A2, GFRA2]	[AGRN, ARTN, CACNA1C, CACNA1D, CACNA1G, CACNA1H, CACNA1I, CACNA1S, CACNB1, CACNB2, CACNB3, CACNB4, CNTN2, COL4A1, COL4A2, COL4A3, COL4A4, COL4A5, COL6A1, COL6A2, COL6A3, COL6A5, COL6A6, COL9A1, COL9A2, COL9A3, GDNF, GFRA1, GFRA2, GFRA4, NCAM1, NCAN, NRTN, PRNP, PSPN, ST8SIA2, ST8SIA4]	TRUE
REACTOME:18319	Class C/3 (Metabotropic glutamate/pheromone receptors)	0	[-1]	[None]	3	7.69231	0.912507	1	{}	{}	[GRM7, GRM8, TAS2R19]	[CASR, GABBR1, GABBR2, GPRC6A, GRM1, GRM2, GRM3, GRM4, GRM5, GRM6, GRM7, GRM8, TAS1R1, TAS1R2, TAS1R3, TAS2R1, TAS2R10, TAS2R13, TAS2R14, TAS2R16, TAS2R19, TAS2R20, TAS2R3, TAS2R30, TAS2R31, TAS2R38, TAS2R39, TAS2R4, TAS2R40, TAS2R41, TAS2R42, TAS2R43, TAS2R46, TAS2R5, TAS2R50, TAS2R60, TAS2R7, TAS2R8, TAS2R9]	TRUE
REACTOME:18325	Regulation of insulin secretion	0	[-1]	[None]	13	16.0494	0.294683	1	{}	{}	[CACNA1A, CACNA1D, CACNA2D2, CACNB2, GNA15, GNG3, GNG4, PLCB1, PLCB2, PRKAR1A, PRKAR1B, RAPGEF3, STXBP1]	[ABCC8, ADCY5, ADCY6, ADCY8, ADRA2A, ADRA2C, AHCYL1, AKAP5, ARL2, ARL2BP, CACNA1A, CACNA1C, CACNA1D, CACNA1E, CACNA2D2, CACNB2, CACNB3, CHRM3, FFAR1, GCG, GLP1R, GNA11, GNA14, GNA15, GNAI1, GNAI2, GNAQ, GNAS, GNB1, GNB2, GNB3, GNB4, GNB5, GNG10, GNG11, GNG12, GNG13, GNG2, GNG3, GNG4, GNG5, GNG7, GNG8, GNGT1, GNGT2, INS, IQGAP1, ITPR1, ITPR2, ITPR3, KCNB1, KCNC2, KCNG2, KCNJ11, KCNS3, LOC100507353…	TRUE
REACTOME:18334	NCAM signaling for neurite out-growth	0	[-1]	[None]	11	15.7143	0.342795	1	{}	{}	[ARTN, CACNA1D, CACNA1H, CACNB2, CDK1, COL6A3, COL9A1, COL9A2, FGFR1, GFRA2, SPTA1]	[AGRN, ARTN, CACNA1C, CACNA1D, CACNA1G, CACNA1H, CACNA1I, CACNA1S, CACNB1, CACNB2, CACNB3, CACNB4, CDK1, CNTN2, COL4A1, COL4A2, COL4A3, COL4A4, COL4A5, COL6A1, COL6A2, COL6A3, COL6A5, COL6A6, COL9A1, COL9A2, COL9A3, CREB1, FGFR1, FYN, GDNF, GFRA1, GFRA2, GFRA4, GRB2, HRAS, IL6, IL6R, IL6ST, JAK1, JAK2, KRAS, MAP2K1, MAP2K2, MAPK1, MAPK3, NCAM1, NCAN, NRAS, NRTN, PRNP, PSPN, PTK2, PTPN11, PTPRA, R…	TRUE
REACTOME:18339	Adrenaline,noradrenaline inhibits insulin secretion	0	[-1]	[None]	5	17.8571	0.324546	1	{}	{}	[CACNA1D, CACNA2D2, CACNB2, GNG3, GNG4]	[ADCY5, ADCY6, ADRA2A, ADRA2C, CACNA1C, CACNA1D, CACNA2D2, CACNB2, CACNB3, GNAI1, GNAI2, GNB1, GNB2, GNB3, GNB4, GNB5, GNG10, GNG11, GNG12, GNG13, GNG2, GNG3, GNG4, GNG5, GNG7, GNG8, GNGT1, GNGT2]	TRUE
REACTOME:18342	Nucleotide-like (purinergic) receptors	0	[-1]	[None]	4	23.5294	0.188274	1	{}	{}	[ADORA2B, ADORA3, P2RY1, P2RY2]	[57413, ADORA1, ADORA2A, ADORA2B, ADORA3, GPR17, LPAR4, LPAR6, P2RY1, P2RY10, P2RY11, P2RY12, P2RY13, P2RY14, P2RY2, P2RY4, P2RY6]	TRUE
REACTOME:18352	Eicosanoid ligand-binding receptors	0	[-1]	[None]	4	26.6667	0.13353	1	{}	{}	[CYSLTR2, OXER1, PTGER1, PTGER3]	[CYSLTR1, CYSLTR2, GPR17, LTB4R, LTB4R2, OXER1, PTGDR, PTGDR2, PTGER1, PTGER2, PTGER3, PTGER4, PTGFR, PTGIR, TBXA2R]	TRUE
REACTOME:18356	Unfolded Protein Response (UPR)	0	[-1]	[None]	8	8.79121	0.937057	1	{}	{}	[DDX11, EDEM1, IL8, LMNA, MBTPS2, PARN, SULT1A3, WIPI1]	[ACADVL, ADD1, ARFGAP1, ASNA1, ASNS, ATF3, ATF4, ATF6, ATP6V0D1, C19orf10, CALR, CCL2, CTDSP2, CUL7, CXXC1, DCP2, DCTN1, DDIT3, DDX11, DIS3, DNAJB11, DNAJB9, DNAJC3, EDEM1, EIF2AK3, EIF2S1, ERN1, EXOSC1, EXOSC2, EXOSC3, EXOSC4, EXOSC5, EXOSC6, EXOSC7, EXOSC8, EXOSC9, EXTL3, FKBP14, GFPT1, GOSR2, GSK3A, HDGF, HERPUD1, HSP90B1, HSPA5, HYOU1, IGFBP1, IL8, KDELR3, KHSRP, KLHDC3, LMNA, LOC101928061, L…	TRUE
REACTOME:18365	Lysosphingolipid and LPA receptors	0	[-1]	[None]	5	55.5556	0.00349724	1	{}	{}	[LPAR1, LPAR5, S1PR1, S1PR3, S1PR4]	[LPAR1, LPAR2, LPAR3, LPAR5, S1PR1, S1PR2, S1PR3, S1PR4, S1PR5]	TRUE
REACTOME:18368	IRE1alpha activates chaperones	0	[-1]	[None]	5	8.33333	0.921929	1	{}	{}	[DDX11, EDEM1, LMNA, SULT1A3, WIPI1]	[ACADVL, ADD1, ARFGAP1, ASNA1, ATP6V0D1, C19orf10, CTDSP2, CUL7, CXXC1, DCTN1, DDX11, DNAJB11, DNAJB9, DNAJC3, EDEM1, ERN1, EXTL3, FKBP14, GFPT1, GOSR2, GSK3A, HDGF, HSPA5, HYOU1, KDELR3, KLHDC3, LMNA, LOC101928061, LOC101929857, PDIA5, PDIA6, PLA2G4B, PPP2R5B, PREB, SEC31A, SEC61A1, SEC61A2, SEC61B, SEC61G, SEC62, SEC63, SERP1, SHC1, SLX1A-SULT1A3, SLX1B-SULT1A4, SRPR, SRPRB, SSR1, SULT1A3, SULT…	TRUE
REACTOME:18372	Class B/2 (Secretin family receptors)	0	[-1]	[None]	11	12.5	0.655604	1	{}	{}	[CALCRL, FZD1, FZD3, FZD8, GNG3, GNG4, PTH1R, RAMP3, WNT10B, WNT4, WNT7B]	[ADCYAP1, ADCYAP1R1, ADM, ADM2, CALCA, CALCB, CALCR, CALCRL, CD55, CD97, CRH, CRHR1, CRHR2, DHH, EMR1, EMR2, EMR3, FZD1, FZD10, FZD2, FZD3, FZD4, FZD5, FZD6, FZD7, FZD8, FZD9, GCG, GCGR, GHRH, GHRHR, GIP, GIPR, GLP1R, GLP2R, GNAS, GNB1, GNB2, GNB3, GNB4, GNB5, GNG10, GNG11, GNG12, GNG13, GNG2, GNG3, GNG4, GNG5, GNG7, GNG8, GNGT1, GNGT2, IAPP, IHH, LOC101929777, PTCH1, PTCH2, PTH, PTH1R, PTH2, PTH…	TRUE
REACTOME:18405	Acetylcholine regulates insulin secretion	0	[-1]	[None]	3	30	0.142336	1	{}	{}	[GNA15, PLCB1, PLCB2]	[CHRM3, GNA11, GNA14, GNA15, GNAQ, MARCKS, PLCB1, PLCB2, PLCB3, PRKCA]	TRUE
REACTOME:18407	G alpha (12/13) signalling events	0	[-1]	[None]	15	19.4805	0.0890182	1	{}	{}	[ARHGAP4, ARHGEF12, ECT2, FGD2, FGD3, GNG3, GNG4, KALRN, NET1, NGEF, PIK3R3, RASGRF2, SOS2, TIAM2, VAV3]	[ABR, ADRA1A, ADRA1B, ADRA1D, AKAP13, ARHGAP4, ARHGEF1, ARHGEF11, ARHGEF12, ARHGEF16, ARHGEF17, ARHGEF18, ARHGEF2, ARHGEF3, ARHGEF4, ARHGEF6, ARHGEF7, ARHGEF9, CDC42, ECT2, FGD1, FGD2, FGD3, FGD4, GNA12, GNA13, GNB1, GNB2, GNB3, GNB4, GNB5, GNG10, GNG11, GNG12, GNG13, GNG2, GNG3, GNG4, GNG5, GNG7, GNG8, GNGT1, GNGT2, ITSN1, KALRN, LOC100505585, LOC101930241, MCF2, MCF2L, NET1, NGEF, OBSCN, PIK3CA…	TRUE
REACTOME:18410	Fanconi Anemia pathway	0	[-1]	[None]	3	12.5	0.64715	1	{}	{}	[FANCC, UBE2T, USP1]	[ATM, ATR, BRCA1, BRCA2, C17orf70, C19orf40, FANCA, FANCB, FANCC, FANCD2, FANCE, FANCF, FANCG, FANCI, FANCL, FANCM, PALB2, RPS27A, UBA52, UBB, UBC, UBE2T, USP1, ZBTB32]	TRUE
REACTOME:19118	SLC-mediated transmembrane transport	0	[-1]	[None]	51	19.5402	0.00367163	1	{}	{}	[NUP210, RANBP2, RHCG, SLC11A1, SLC12A5, SLC12A7, SLC14A2, SLC15A2, SLC15A3, SLC16A3, SLC18A2, SLC1A4, SLC20A1, SLC22A18, SLC22A3, SLC24A3, SLC24A5, SLC26A2, SLC28A2, SLC28A3, SLC2A4, SLC2A6, SLC2A9, SLC30A2, SLC30A8, SLC33A1, SLC34A2, SLC36A1, SLC38A1, SLC39A2, SLC39A5, SLC39A6, SLC40A1, SLC44A4, SLC44A5, SLC47A2, SLC4A7, SLC5A3, SLC5A9, SLC6A12, SLC6A14, SLC6A20, SLC7A11, SLC7A6, SLC7A7, SLC7A8…	[AAAS, ALB, APOD, AVP, CP, CTNS, FGF21, G6PC, G6PC2, G6PC3, GCK, GCKR, HEPH, HK1, HK2, HK3, KIAA1919, LCN1, LCN12, LCN15, LCN9, LOC100506403, NUP107, NUP133, NUP153, NUP155, NUP160, NUP188, NUP205, NUP210, NUP214, NUP35, NUP37, NUP43, NUP50, NUP54, NUP62, NUP85, NUP88, NUP93, NUP98, NUPL1, NUPL2, PDZD11, POM121, RANBP2, RHAG, RHBG, RHCG, RUNX1, SEH1L, SLC10A6, SLC11A1, SLC11A2, SLC12A1, SLC12A2, …	TRUE
REACTOME:19140	ADP signalling through P2Y purinoceptor 1	0	[-1]	[None]	4	16	0.442016	1	{}	{}	[GNA15, GNG3, GNG4, P2RY1]	[GNA11, GNA14, GNA15, GNAQ, GNB1, GNB2, GNB3, GNB4, GNB5, GNG10, GNG11, GNG12, GNG13, GNG2, GNG3, GNG4, GNG5, GNG7, GNG8, GNGT1, GNGT2, MAPK14, P2RY1, PLA2G4A, SRC]	TRUE
REACTOME:19145	G beta:gamma signalling through PLC beta	0	[-1]	[None]	4	20	0.280361	1	{}	{}	[GNG3, GNG4, PLCB1, PLCB2]	[GNB1, GNB2, GNB3, GNB4, GNB5, GNG10, GNG11, GNG12, GNG13, GNG2, GNG3, GNG4, GNG5, GNG7, GNG8, GNGT1, GNGT2, PLCB1, PLCB2, PLCB3]	TRUE
REACTOME:19183	CD28 co-stimulation	0	[-1]	[None]	3	9.375	0.825976	1	{}	{}	[LCK, PIK3R3, TRIB3]	[AKT1, AKT2, AKT3, CD28, CD80, CD86, CDC42, FYN, GRAP2, GRB2, LCK, LYN, MAP3K14, MAP3K8, MAPKAP1, MLST8, MTOR, PAK1, PAK2, PAK3, PDPK1, PIK3CA, PIK3R1, PIK3R2, PIK3R3, RAC1, RICTOR, SRC, THEM4, TRIB3, VAV1, YES1]	TRUE
REACTOME:19184	GPCR downstream signaling	0	[-1]	[None]	105	11.413	0.978557	1	{}	{}	[ACKR3, ADCY4, ADORA2B, ADORA3, ARHGAP4, ARHGEF12, AVPR2, BDKRB2, C3, C5AR1, CALCRL, CCL5, CCR6, CNR2, CSF2RA, CXCL1, CXCL10, CXCL11, CXCL12, CXCL16, CXCL2, CXCL5, CXCL9, CXCR3, CXCR4, CXCR6, CYSLTR2, DGKB, DGKH, ECT2, F2RL1, FFAR2, FGD2, FGD3, GNA15, GNG3, GNG4, GPR132, GPR18, GPR68, GRM7, GRM8, HCAR3, HRH1, HRH4, HTR2C, HTR7, IL2RB, IL2RG, IL3RA, IL8, KALRN, LOC729966, LPAR1, LPAR5, MC1R, MGLL,…	[57413, ABR, ACKR3, ADCY1, ADCY2, ADCY3, ADCY4, ADCY5, ADCY6, ADCY7, ADCY8, ADCY9, ADCYAP1, ADCYAP1R1, ADM, ADM2, ADORA1, ADORA2A, ADORA2B, ADORA3, ADRA1A, ADRA1B, ADRA1D, ADRA2A, ADRA2C, ADRB1, ADRB2, ADRB3, ADRBK1, AGT, AGTR1, AGTR2, AKAP13, AKT1, AKT2, AKT3, ANXA1, APLF, APLN, APLNR, APP, ARHGAP4, ARHGEF1, ARHGEF11, ARHGEF12, ARHGEF16, ARHGEF17, ARHGEF18, ARHGEF2, ARHGEF25, ARHGEF3, ARHGEF4, A…	TRUE
REACTOME:19187	Clathrin derived vesicle budding	0	[-1]	[None]	10	14.2857	0.475923	1	{}	{}	[AP3B1, CLVS1, DTNBP1, HSPA8, IGF2R, PIK3C2A, SNX9, SORT1, TPD52, TPD52L1]	[AP1B1, AP1G1, AP1G2, AP1M1, AP1M2, AP1S1, AP1S2, AP1S3, AP3B1, AP3S1, AP4B1, AP4E1, AP4M1, AP4S1, APP, ARF1, ARRB1, BLOC1S1, BLOC1S3, BLOC1S4, BLOC1S6, CHMP2A, CLINT1, CLTA, CLTB, CLTC, CLVS1, CLVS2, CPD, CTSZ, DNAJC6, DNASE2, DNM2, DTNBP1, FTH1, FTL, GAK, GBF1, GNS, HGS, HIP1R, HSPA8, IGF2R, M6PR, NAPA, NECAP1, OCRL, PICALM, PIK3C2A, PUM1, RAB5C, SH3D19, SH3GL2, SNAP23, SNAPIN, SNX2, SNX5, SNX9…	TRUE
REACTOME:19193	Fatty Acids bound to GPR40 (FFAR1) regulate insulin secretion	0	[-1]	[None]	3	37.5	0.0814072	1	{}	{}	[GNA15, PLCB1, PLCB2]	[FFAR1, GNA11, GNA14, GNA15, GNAQ, PLCB1, PLCB2, PLCB3]	TRUE
REACTOME:19195	Adherens junctions interactions	0	[-1]	[None]	7	23.3333	0.100142	1	{}	{}	[CADM2, CDH13, CDH15, CDH4, CDH5, CDH6, PVRL4]	[CADM1, CADM2, CADM3, CDH1, CDH10, CDH11, CDH12, CDH13, CDH15, CDH17, CDH18, CDH2, CDH24, CDH3, CDH4, CDH5, CDH6, CDH7, CDH8, CDH9, CTNNA1, CTNNB1, CTNND1, JUP, MLLT4, PVR, PVRL1, PVRL2, PVRL3, PVRL4]	TRUE
REACTOME:19200	Other semaphorin interactions	0	[-1]	[None]	5	26.3158	0.102462	1	{}	{}	[ITGB1, PLXNA2, PLXNC1, PTPRC, SEMA4A]	[CD72, ITGA1, ITGB1, PLXNA1, PLXNA2, PLXNA4, PLXNB3, PLXNC1, PLXND1, PTPRC, SEMA3E, SEMA4A, SEMA4D, SEMA5A, SEMA6A, SEMA6D, SEMA7A, TREM2, TYROBP]	TRUE
REACTOME:19231	G alpha (i) signalling events	0	[-1]	[None]	46	19.6581	0.00499596	1	{}	{}	[ACKR3, ADCY4, ADORA3, BDKRB2, C3, C5AR1, CCL5, CCR6, CNR2, CXCL1, CXCL10, CXCL11, CXCL12, CXCL16, CXCL2, CXCL5, CXCL9, CXCR3, CXCR4, CXCR6, GNG3, GNG4, GPR18, GRM7, GRM8, HCAR3, HRH4, IL8, LPAR1, LPAR5, NMU, NMUR1, OPN1SW, OPRD1, OPRK1, OXER1, PTGER3, RGS10, RGS4, RGS6, RGS9, S1PR1, S1PR3, S1PR4, SAA1, TAS2R19]	[57413, ACKR3, ADCY1, ADCY2, ADCY3, ADCY4, ADCY5, ADCY6, ADCY7, ADCY8, ADCY9, ADORA1, ADORA3, ADRA2A, ADRA2C, AGT, AGTR2, ANXA1, APLN, APLNR, APP, BDKRB1, BDKRB2, C3, C3AR1, C5, C5AR1, CASR, CCL16, CCL19, CCL20, CCL21, CCL23, CCL25, CCL27, CCL28, CCL5, CCR1, CCR10, CCR2, CCR3, CCR4, CCR5, CCR6, CCR7, CCR8, CCR9, CHRM2, CHRM4, CNR1, CNR2, CXCL1, CXCL10, CXCL11, CXCL12, CXCL13, CXCL16, CXCL2, CXCL3…	TRUE
REACTOME:19241	Regulation of lipid metabolism by Peroxisome proliferator-activated receptor alpha (PPARalpha)	0	[-1]	[None]	13	11.4035	0.783571	1	{}	{}	[ACSL1, CD36, CLOCK, FADS1, G0S2, GRHL1, HMGCR, PLIN2, SREBF2, TIAM2, TNFRSF21, TRIB3, TXNRD1]	[ABCA1, ABCB4, ACADM, ACOX1, ACSL1, AGT, ALAS1, ANGPTL4, ANKRD1, APOA1, APOA2, APOA5, ARNTL, CARM1, CCNC, CD36, CDK19, CDK8, CHD9, CLOCK, CPT1A, CPT2, CREBBP, CTGF, CYP1A1, CYP4A11, CYP7A1, EP300, ESRRA, FABP1, FADS1, FDFT1, FHL2, G0S2, GLIPR1, GRHL1, HDAC3, HELZ2, HMGCR, HMGCS2, ME1, MED1, MED10, MED11, MED12, MED13, MED13L, MED14, MED15, MED16, MED17, MED18, MED19, MED20, MED21, MED22, MED23, M…	TRUE
REACTOME:19259	Sema4D in semaphorin signaling	0	[-1]	[None]	3	11.1111	0.726066	1	{}	{}	[ARHGEF12, MYH10, RRAS]	[ARHGAP35, ARHGEF11, ARHGEF12, CDC42, ERBB2, LIMK1, LIMK2, MET, MYH10, MYH11, MYH14, MYH9, MYL12B, MYL6, MYL9, PLXNB1, RAC1, RAC2, RHOA, RHOB, RHOC, RHOG, RND1, ROCK1, ROCK2, RRAS, SEMA4D]	TRUE
REACTOME:19271	Semaphorin interactions	0	[-1]	[None]	9	13.4328	0.560645	1	{}	{}	[ARHGEF12, DPYSL5, ITGB1, MYH10, PLXNA2, PLXNC1, PTPRC, RRAS, SEMA4A]	[ARHGAP35, ARHGEF11, ARHGEF12, CD72, CDC42, CDK5, CDK5R1, CFL1, CRMP1, DPYSL2, DPYSL3, DPYSL4, DPYSL5, ERBB2, FARP2, FES, FYN, GSK3B, HSP90AA1, HSP90AB1, ITGA1, ITGB1, LIMK1, LIMK2, MET, MYH10, MYH11, MYH14, MYH9, MYL12B, MYL6, MYL9, NRP1, PAK1, PAK2, PAK3, PIP5K1C, PLXNA1, PLXNA2, PLXNA3, PLXNA4, PLXNB1, PLXNB3, PLXNC1, PLXND1, PTPRC, RAC1, RAC2, RHOA, RHOB, RHOC, RHOG, RND1, ROCK1, ROCK2, RRAS,…	TRUE
REACTOME:19290	G beta:gamma signalling through PI3Kgamma	0	[-1]	[None]	10	20.8333	0.104542	1	{}	{}	[CSF2RA, GNG3, GNG4, IL2RB, IL2RG, IL3RA, PIK3CD, PIK3R3, PIK3R5, PIK3R6]	[AKT1, AKT2, AKT3, CSF2, CSF2RA, CSF2RB, GAB2, GNB1, GNB2, GNB3, GNB4, GNB5, GNG10, GNG11, GNG12, GNG13, GNG2, GNG3, GNG4, GNG5, GNG7, GNG8, GNGT1, GNGT2, GRB2, IL2, IL2RA, IL2RB, IL2RG, IL3, IL3RA, IL5, IL5RA, JAK1, JAK2, JAK3, PDPK1, PIK3CA, PIK3CB, PIK3CD, PIK3CG, PIK3R1, PIK3R2, PIK3R3, PIK3R5, PIK3R6, RHOA, SHC1]	TRUE
REACTOME:19305	Transport of glucose and other sugars, bile salts and organic acids, metal ions and amine compounds	0	[-1]	[None]	24	23.7624	0.00352493	1	{}	{}	[RHCG, SLC11A1, SLC14A2, SLC16A3, SLC18A2, SLC22A18, SLC22A3, SLC2A4, SLC2A6, SLC2A9, SLC30A2, SLC30A8, SLC39A2, SLC39A5, SLC39A6, SLC40A1, SLC44A4, SLC44A5, SLC47A2, SLC5A3, SLC5A9, SLC6A12, SLC6A14, SLC6A20]	[CP, FGF21, HEPH, KIAA1919, LOC100506403, RHAG, RHBG, RHCG, RUNX1, SLC10A6, SLC11A1, SLC11A2, SLC13A1, SLC13A2, SLC13A3, SLC13A4, SLC13A5, SLC14A1, SLC14A2, SLC16A1, SLC16A3, SLC16A7, SLC16A8, SLC18A1, SLC18A2, SLC22A1, SLC22A11, SLC22A12, SLC22A15, SLC22A16, SLC22A18, SLC22A2, SLC22A3, SLC22A4, SLC22A5, SLC22A6, SLC22A7, SLC22A8, SLC2A1, SLC2A10, SLC2A11, SLC2A12, SLC2A13, SLC2A2, SLC2A3, SLC2A4…	TRUE
REACTOME:19314	Sodium/Proton exchangers	0	[-1]	[None]	3	33.3333	0.110251	1	{}	{}	[SLC9A3, SLC9A4, SLC9A6]	[SLC9A1, SLC9A2, SLC9A3, SLC9A4, SLC9A5, SLC9A6, SLC9A7, SLC9A8, SLC9A9]	TRUE
REACTOME:19323	Sphingolipid metabolism	0	[-1]	[None]	7	9.85915	0.86111	1	{}	{}	[ASAH2, COL4A3BP, GLA, PPAP2A, SGPP1, SMPD3, SPHK1]	[ACER1, ACER2, ACER3, ARSA, ARSB, ARSD, ARSE, ARSF, ARSG, ARSH, ARSI, ARSJ, ARSK, ASAH1, ASAH2, CERK, CERS1, CERS2, CERS3, CERS4, CERS5, CERS6, COL4A3BP, CSNK1G2, CTSA, DEGS1, DEGS2, ENPP7, GALC, GBA, GBA2, GDF1, GLA, GLB1, GLB1L, GLTP, GLTPD1, GM2A, HEXA, HEXB, KDSR, NEU1, NEU2, NEU3, NEU4, OSBP, PPAP2A, PPAP2B, PPAP2C, PPM1L, PRKD1, PSAP, SGMS2, SGPL1, SGPP1, SGPP2, SMPD1, SMPD2, SMPD3, SMPD4, …	TRUE
REACTOME:19324	PD-1 signaling	0	[-1]	[None]	8	33.3333	0.0107287	1	{}	{}	[CD247, HLA-DQA1, HLA-DQB1, HLA-DQB2, HLA-DRA, HLA-DRB1, LCK, PTPN6]	[CD247, CD274, CD3D, CD3E, CD3G, CD4, CSK, HLA-DPA1, HLA-DPB1, HLA-DQA1, HLA-DQA2, HLA-DQB1, HLA-DQB2, HLA-DRA, HLA-DRB1, HLA-DRB3, HLA-DRB4, HLA-DRB5, LCK, LOC100509457, PDCD1, PDCD1LG2, PTPN11, PTPN6]	TRUE
REACTOME:19327	G alpha (s) signalling events	0	[-1]	[None]	17	13.4921	0.540809	1	{}	{}	[ADCY4, ADORA2B, AVPR2, CALCRL, GNG3, GNG4, HTR7, LOC729966, MC1R, PDE11A, PDE1A, PDE2A, PTH1R, RAMP3, RLN2, TSHR, VIPR1]	[ADCY1, ADCY2, ADCY3, ADCY4, ADCY5, ADCY6, ADCY7, ADCY8, ADCY9, ADCYAP1, ADCYAP1R1, ADM, ADM2, ADORA2A, ADORA2B, ADRB1, ADRB2, ADRB3, AVP, AVPR2, CALCA, CALCB, CALCR, CALCRL, CGA, CRH, CRHR1, CRHR2, DRD1, DRD5, FSHB, FSHR, GCG, GCGR, GHRH, GHRHR, GIP, GIPR, GLP1R, GLP2R, GNAI1, GNAI2, GNAI3, GNAS, GNAT3, GNAZ, GNB1, GNB2, GNB3, GNB4, GNB5, GNG10, GNG11, GNG12, GNG13, GNG2, GNG3, GNG4, GNG5, GNG7,…	TRUE
REACTOME:19331	Cell-cell junction organization	0	[-1]	[None]	11	18.0328	0.193463	1	{}	{}	[CADM2, CDH13, CDH15, CDH4, CDH5, CDH6, CLDN15, CLDN4, CRB3, INADL, PVRL4]	[CADM1, CADM2, CADM3, CDH1, CDH10, CDH11, CDH12, CDH13, CDH15, CDH17, CDH18, CDH2, CDH24, CDH3, CDH4, CDH5, CDH6, CDH7, CDH8, CDH9, CLDN1, CLDN10, CLDN11, CLDN12, CLDN14, CLDN15, CLDN16, CLDN17, CLDN18, CLDN19, CLDN2, CLDN20, CLDN22, CLDN23, CLDN3, CLDN4, CLDN5, CLDN6, CLDN7, CLDN8, CLDN9, CRB3, CTNNA1, CTNNB1, CTNND1, F11R, INADL, JUP, LOC102723899, MLLT4, MPP5, PARD3, PARD6A, PARD6B, PARD6G, PR…	TRUE
REACTOME:19333	G alpha (z) signalling events	0	[-1]	[None]	5	11.1111	0.744991	1	{}	{}	[ADCY4, GNG3, GNG4, RGS17, RGS4]	[ADCY1, ADCY2, ADCY3, ADCY4, ADCY5, ADCY6, ADCY7, ADCY8, ADCY9, ADRA2A, ADRA2C, GNAI1, GNAI2, GNAI3, GNAS, GNAT3, GNAZ, GNB1, GNB2, GNB3, GNB4, GNB5, GNG10, GNG11, GNG12, GNG13, GNG2, GNG3, GNG4, GNG5, GNG7, GNG8, GNGT1, GNGT2, PRKCA, PRKCB, PRKCD, PRKCE, PRKCG, PRKCH, PRKCQ, RGS17, RGS19, RGS20, RGS4]	TRUE
REACTOME:19343	Facilitative Na+-independent glucose transporters	0	[-1]	[None]	3	23.0769	0.251817	1	{}	{}	[SLC2A4, SLC2A6, SLC2A9]	[FGF21, SLC2A1, SLC2A10, SLC2A11, SLC2A12, SLC2A2, SLC2A3, SLC2A4, SLC2A5, SLC2A6, SLC2A7, SLC2A8, SLC2A9]	TRUE
REACTOME:19344	Costimulation by the CD28 family	0	[-1]	[None]	11	15.7143	0.342795	1	{}	{}	[CD247, HLA-DQA1, HLA-DQB1, HLA-DQB2, HLA-DRA, HLA-DRB1, ICOSLG, LCK, PIK3R3, PTPN6, TRIB3]	[AKT1, AKT2, AKT3, BTLA, CD247, CD274, CD28, CD3D, CD3E, CD3G, CD4, CD80, CD86, CDC42, CSK, CTLA4, FYN, GRAP2, GRB2, HLA-DPA1, HLA-DPB1, HLA-DQA1, HLA-DQA2, HLA-DQB1, HLA-DQB2, HLA-DRA, HLA-DRB1, HLA-DRB3, HLA-DRB4, HLA-DRB5, ICOS, ICOSLG, LCK, LOC100509457, LOC102723996, LYN, MAP3K14, MAP3K8, MAPKAP1, MLST8, MTOR, PAK1, PAK2, PAK3, PDCD1, PDCD1LG2, PDPK1, PIK3CA, PIK3R1, PIK3R2, PIK3R3, PPP2CA, …	TRUE
REACTOME:19351	Signaling by Robo receptor	0	[-1]	[None]	3	9.67742	0.808909	1	{}	{}	[ABL2, SOS2, SRGAP3]	[ABL1, ABL2, ARHGAP39, CAP1, CAP2, CDC42, CLASP1, CLASP2, ENAH, EVL, GPC1, NCK1, NCK2, PAK1, PAK2, PAK3, PAK4, PAK6, PAK7, PFN1, PFN2, RAC1, ROBO1, ROBO2, ROBO3, SLIT2, SOS1, SOS2, SRGAP1, SRGAP3, VASP]	TRUE
REACTOME:19358	CD28 dependent PI3K/Akt signaling	0	[-1]	[None]	3	14.2857	0.55333	1	{}	{}	[LCK, PIK3R3, TRIB3]	[AKT1, AKT2, AKT3, CD28, CD80, CD86, FYN, LCK, MAP3K14, MAP3K8, MAPKAP1, MLST8, MTOR, PDPK1, PIK3CA, PIK3R1, PIK3R2, PIK3R3, RICTOR, THEM4, TRIB3]	TRUE
REACTOME:19373	Tight junction interactions	0	[-1]	[None]	4	12.9032	0.618159	1	{}	{}	[CLDN15, CLDN4, CRB3, INADL]	[CLDN1, CLDN10, CLDN11, CLDN12, CLDN14, CLDN15, CLDN16, CLDN17, CLDN18, CLDN19, CLDN2, CLDN20, CLDN22, CLDN23, CLDN3, CLDN4, CLDN5, CLDN6, CLDN7, CLDN8, CLDN9, CRB3, F11R, INADL, LOC102723899, MPP5, PARD3, PARD6A, PARD6B, PARD6G, PRKCI]	TRUE
REACTOME:19375	Free fatty acids regulate insulin secretion	0	[-1]	[None]	3	37.5	0.0814072	1	{}	{}	[GNA15, PLCB1, PLCB2]	[FFAR1, GNA11, GNA14, GNA15, GNAQ, PLCB1, PLCB2, PLCB3]	TRUE
REACTOME:19388	G-protein beta:gamma signalling	0	[-1]	[None]	12	23.5294	0.035849	1	{}	{}	[CSF2RA, GNG3, GNG4, IL2RB, IL2RG, IL3RA, PIK3CD, PIK3R3, PIK3R5, PIK3R6, PLCB1, PLCB2]	[AKT1, AKT2, AKT3, CSF2, CSF2RA, CSF2RB, GAB2, GNB1, GNB2, GNB3, GNB4, GNB5, GNG10, GNG11, GNG12, GNG13, GNG2, GNG3, GNG4, GNG5, GNG7, GNG8, GNGT1, GNGT2, GRB2, IL2, IL2RA, IL2RB, IL2RG, IL3, IL3RA, IL5, IL5RA, JAK1, JAK2, JAK3, PDPK1, PIK3CA, PIK3CB, PIK3CD, PIK3CG, PIK3R1, PIK3R2, PIK3R3, PIK3R5, PIK3R6, PLCB1, PLCB2, PLCB3, RHOA, SHC1]	TRUE
REACTOME:19397	Transport of inorganic cations/anions and amino acids/oligopeptides	0	[-1]	[None]	23	24.2105	0.00329516	1	{}	{}	[SLC12A5, SLC12A7, SLC15A2, SLC15A3, SLC1A4, SLC20A1, SLC24A3, SLC24A5, SLC26A2, SLC34A2, SLC36A1, SLC38A1, SLC4A7, SLC6A12, SLC6A14, SLC6A20, SLC7A11, SLC7A6, SLC7A7, SLC7A8, SLC9A3, SLC9A4, SLC9A6]	[CTNS, SLC12A1, SLC12A2, SLC12A3, SLC12A4, SLC12A5, SLC12A6, SLC12A7, SLC15A1, SLC15A2, SLC15A3, SLC15A4, SLC16A10, SLC17A1, SLC17A5, SLC17A6, SLC17A7, SLC17A8, SLC1A1, SLC1A2, SLC1A3, SLC1A4, SLC1A5, SLC1A6, SLC1A7, SLC20A1, SLC20A2, SLC24A1, SLC24A2, SLC24A3, SLC24A4, SLC24A5, SLC25A10, SLC26A1, SLC26A2, SLC26A3, SLC26A6, SLC26A7, SLC26A9, SLC32A1, SLC34A1, SLC34A2, SLC34A3, SLC36A1, SLC36A2, S…	TRUE
REACTOME:19400	Golgi Associated Vesicle Biogenesis	0	[-1]	[None]	9	16.6667	0.301579	1	{}	{}	[AP3B1, DTNBP1, HSPA8, IGF2R, PIK3C2A, SNX9, SORT1, TPD52, TPD52L1]	[AP1B1, AP1G1, AP1M1, AP1M2, AP1S1, AP1S2, AP1S3, AP3B1, AP3S1, AP4B1, AP4E1, ARF1, ARRB1, BLOC1S1, BLOC1S3, BLOC1S4, BLOC1S6, CLINT1, CLTA, CLTC, CPD, DNAJC6, DNM2, DTNBP1, FTH1, FTL, GAK, HIP1R, HSPA8, IGF2R, NAPA, NECAP1, OCRL, PICALM, PIK3C2A, PUM1, RAB5C, SH3D19, SH3GL2, SNAPIN, SNX2, SNX5, SNX9, SORT1, TBC1D8B, TFRC, TGOLN2, TPD52, TPD52L1, TXNDC5, VAMP2, VAMP7, VAMP8, YIPF6]	TRUE
REACTOME:20506	Na+/Cl- dependent neurotransmitter transporters	0	[-1]	[None]	4	21.0526	0.248726	1	{}	{}	[SLC18A2, SLC6A12, SLC6A14, SLC6A20]	[SLC18A1, SLC18A2, SLC22A1, SLC22A2, SLC6A1, SLC6A11, SLC6A12, SLC6A13, SLC6A14, SLC6A15, SLC6A18, SLC6A19, SLC6A2, SLC6A20, SLC6A3, SLC6A5, SLC6A6, SLC6A7, SLC6A9]	TRUE
REACTOME:20524	Signal amplification	0	[-1]	[None]	4	12.5	0.643931	1	{}	{}	[GNA15, GNG3, GNG4, P2RY1]	[GNA11, GNA13, GNA14, GNA15, GNAI1, GNAI2, GNAI3, GNAQ, GNAT3, GNB1, GNB2, GNB3, GNB4, GNB5, GNG10, GNG11, GNG12, GNG13, GNG2, GNG3, GNG4, GNG5, GNG7, GNG8, GNGT1, GNGT2, MAPK14, P2RY1, P2RY12, PLA2G4A, SRC, TBXA2R]	TRUE
REACTOME:20530	Zinc transporters	0	[-1]	[None]	5	29.4118	0.0682891	1	{}	{}	[SLC30A2, SLC30A8, SLC39A2, SLC39A5, SLC39A6]	[SLC30A1, SLC30A2, SLC30A3, SLC30A5, SLC30A6, SLC30A7, SLC30A8, SLC39A1, SLC39A10, SLC39A14, SLC39A2, SLC39A3, SLC39A4, SLC39A5, SLC39A6, SLC39A7, SLC39A8]	TRUE
REACTOME:20537	Type I hemidesmosome assembly	0	[-1]	[None]	3	33.3333	0.110251	1	{}	{}	[COL17A1, ITGB4, LAMA3]	[CD151, COL17A1, DST, ITGA6, ITGB4, LAMA3, LAMB3, LAMC2, PLEC]	TRUE
REACTOME:20546	Ras activation uopn Ca2+ infux through NMDA receptor	0	[-1]	[None]	3	15.7895	0.483148	1	{}	{}	[AKAP9, CAMK2A, RASGRF2]	[ACTN2, AKAP9, CALM1, CALM2, CALM3, CAMK2A, CAMK2B, CAMK2D, CAMK2G, DLG4, GRIN1, GRIN2A, GRIN2B, GRIN2C, GRIN2D, HRAS, NEFL, RASGRF1, RASGRF2]	TRUE
REACTOME:20547	Metal ion SLC transporters	0	[-1]	[None]	7	28	0.0427253	1	{}	{}	[SLC11A1, SLC30A2, SLC30A8, SLC39A2, SLC39A5, SLC39A6, SLC40A1]	[CP, HEPH, SLC11A1, SLC11A2, SLC30A1, SLC30A2, SLC30A3, SLC30A5, SLC30A6, SLC30A7, SLC30A8, SLC31A1, SLC39A1, SLC39A10, SLC39A14, SLC39A2, SLC39A3, SLC39A4, SLC39A5, SLC39A6, SLC39A7, SLC39A8, SLC40A1, SLC41A1, SLC41A2]	TRUE
REACTOME:20558	Smooth Muscle Contraction	0	[-1]	[None]	4	13.7931	0.563248	1	{}	{}	[ACTA2, LMOD1, MYL10, TPM4]	[ACTA2, ACTG2, CALD1, CALM1, CALM2, CALM3, ITGA1, ITGB5, LMOD1, MYH11, MYL10, MYL12A, MYL12B, MYL5, MYL6, MYL6B, MYL7, MYL9, MYLK, MYLPF, PXN, SORBS1, SORBS3, TLN1, TPM1, TPM2, TPM3, TPM4, VCL]	TRUE
REACTOME:20563	Activation of NMDA receptor upon glutamate binding and postsynaptic events	0	[-1]	[None]	6	14.6341	0.48374	1	{}	{}	[AKAP9, BRAF, CAMK2A, RASGRF2, RPS6KA2, RRAS]	[ACTN2, ADCY1, ADCY3, ADCY8, AKAP9, BRAF, CALM1, CALM2, CALM3, CAMK2A, CAMK2B, CAMK2D, CAMK2G, CAMK4, CAMKK1, CREB1, DLG4, GRIA1, GRIA2, GRIA3, GRIA4, GRIN1, GRIN2A, GRIN2B, GRIN2C, GRIN2D, HRAS, MAPK1, NEFL, PDPK1, PRKACA, PRKACB, PRKACG, RAF1, RASGRF1, RASGRF2, RPS6KA1, RPS6KA2, RPS6KA3, RPS6KA6, RRAS]	TRUE
REACTOME:20568	CREB phosphorylation through the activation of Ras	0	[-1]	[None]	6	20.6897	0.188704	1	{}	{}	[AKAP9, BRAF, CAMK2A, RASGRF2, RPS6KA2, RRAS]	[ACTN2, AKAP9, BRAF, CALM1, CALM2, CALM3, CAMK2A, CAMK2B, CAMK2D, CAMK2G, CREB1, DLG4, GRIN1, GRIN2A, GRIN2B, GRIN2C, GRIN2D, HRAS, MAPK1, NEFL, PDPK1, RAF1, RASGRF1, RASGRF2, RPS6KA1, RPS6KA2, RPS6KA3, RPS6KA6, RRAS]	TRUE
REACTOME:20593	Post NMDA receptor activation events	0	[-1]	[None]	6	16.2162	0.382681	1	{}	{}	[AKAP9, BRAF, CAMK2A, RASGRF2, RPS6KA2, RRAS]	[ACTN2, ADCY1, ADCY3, ADCY8, AKAP9, BRAF, CALM1, CALM2, CALM3, CAMK2A, CAMK2B, CAMK2D, CAMK2G, CAMK4, CAMKK1, CREB1, DLG4, GRIN1, GRIN2A, GRIN2B, GRIN2C, GRIN2D, HRAS, MAPK1, NEFL, PDPK1, PRKACA, PRKACB, PRKACG, RAF1, RASGRF1, RASGRF2, RPS6KA1, RPS6KA2, RPS6KA3, RPS6KA6, RRAS]	TRUE
REACTOME:20603	Zinc influx into cells by the SLC39 gene family	0	[-1]	[None]	3	30	0.142336	1	{}	{}	[SLC39A2, SLC39A5, SLC39A6]	[SLC39A1, SLC39A10, SLC39A14, SLC39A2, SLC39A3, SLC39A4, SLC39A5, SLC39A6, SLC39A7, SLC39A8]	TRUE
REACTOME:20647	Thromboxane signalling through TP receptor	0	[-1]	[None]	3	13.0435	0.617506	1	{}	{}	[GNA15, GNG3, GNG4]	[GNA11, GNA13, GNA14, GNA15, GNAQ, GNB1, GNB2, GNB3, GNB4, GNB5, GNG10, GNG11, GNG12, GNG13, GNG2, GNG3, GNG4, GNG5, GNG7, GNG8, GNGT1, GNGT2, TBXA2R]	TRUE
REACTOME:20676	Cell junction organization	0	[-1]	[None]	16	18.6046	0.111577	1	{}	{}	[CADM2, CDH13, CDH15, CDH4, CDH5, CDH6, CLDN15, CLDN4, COL17A1, CRB3, ILK, INADL, ITGB1, ITGB4, LAMA3, PVRL4]	[ACTN1, ARHGEF6, CADM1, CADM2, CADM3, CD151, CDH1, CDH10, CDH11, CDH12, CDH13, CDH15, CDH17, CDH18, CDH2, CDH24, CDH3, CDH4, CDH5, CDH6, CDH7, CDH8, CDH9, CLDN1, CLDN10, CLDN11, CLDN12, CLDN14, CLDN15, CLDN16, CLDN17, CLDN18, CLDN19, CLDN2, CLDN20, CLDN22, CLDN23, CLDN3, CLDN4, CLDN5, CLDN6, CLDN7, CLDN8, CLDN9, COL17A1, CRB3, CTNNA1, CTNNB1, CTNND1, DST, F11R, FBLIM1, FERMT2, FLNA, FLNC, ILK, IN…	TRUE
REACTOME:21254	Presynaptic function of Kainate receptors	0	[-1]	[None]	4	19.0476	0.312559	1	{}	{}	[GNG3, GNG4, PLCB1, PLCB2]	[GNB1, GNB2, GNB3, GNB4, GNB5, GNG10, GNG11, GNG12, GNG13, GNG2, GNG3, GNG4, GNG5, GNG7, GNG8, GNGT1, GNGT2, GRIK3, PLCB1, PLCB2, PLCB3]	TRUE
REACTOME:21267	Mitotic G1-G1/S phases	0	[-1]	[None]	21	15.4412	0.287089	1	{}	{}	[CCNA2, CCNB1, CCND1, CCND2, CDC25A, CDC6, CDK1, CDKN1A, CDKN2C, CDT1, DBF4, FBXO5, MCM10, MCM2, MNAT1, ORC1, PCNA, POLE2, RBL1, RRM2, TOP2A]	[CCNA1, CCNA2, CCNB1, CCND1, CCND2, CCND3, CCNE1, CCNE2, CCNH, CDC25A, CDC45, CDC6, CDC7, CDK1, CDK2, CDK4, CDK6, CDK7, CDKN1A, CDKN1B, CDKN2A, CDKN2B, CDKN2C, CDKN2D, CDT1, CKS1B, CUL1, DBF4, DHFR, DYRK1A, E2F1, E2F2, E2F3, E2F4, E2F5, FBXO5, HDAC1, LIN37, LIN52, LIN54, LIN9, LOC102724991, LOC102725016, MAX, MCM10, MCM2, MCM3, MCM5, MCM6, MCM7, MCM8, MNAT1, MYBL2, MYC, ORC1, ORC2, ORC3, ORC4, OR…	TRUE
REACTOME:21279	Regulation of mitotic cell cycle	0	[-1]	[None]	14	16.8675	0.224153	1	{}	{}	[AURKA, BUB1B, BUB3, CCNA2, CCNB1, CDC20, CDC27, CDK1, FBXO5, NEK2, PLK1, PTTG1, UBE2D1, UBE2E1]	[ANAPC1, ANAPC10, ANAPC11, ANAPC2, ANAPC4, ANAPC5, ANAPC7, AURKA, AURKB, BTRC, BUB1B, BUB3, CCNA1, CCNA2, CCNB1, CDC14A, CDC16, CDC20, CDC23, CDC26, CDC27, CDK1, CDK2, CUL1, FBXO5, FZR1, MAD2L1, NEK2, PLK1, PSMA1, PSMA2, PSMA3, PSMA4, PSMA5, PSMA6, PSMA7, PSMA8, PSMB1, PSMB10, PSMB11, PSMB2, PSMB3, PSMB4, PSMB5, PSMB6, PSMB7, PSMB8, PSMB9, PSMC1, PSMC2, PSMC3, PSMC4, PSMC5, PSMC6, PSMD1, PSMD10, …	TRUE
REACTOME:21281	TAK1 activates NFkB by phosphorylation and activation of IKKs complex	0	[-1]	[None]	4	16	0.442016	1	{}	{}	[CHUK, NOD2, SAA1, TAB3]	[AGER, APP, CHUK, DHX9, HMGB1, IKBKB, IKBKG, IRAK1, IRAK2, MAP3K7, MYD88, NFKB1, NFKB2, NFKBIA, NFKBIB, NOD1, NOD2, RELA, RIPK2, S100A12, S100B, SAA1, TAB1, TAB2, TAB3]	TRUE
REACTOME:21303	Myogenesis	0	[-1]	[None]	4	13.3333	0.591248	1	{}	{}	[CDH15, CDH4, CDON, CTNNA2]	[ABL1, BNIP2, BOC, CDC42, CDH15, CDH2, CDH4, CDON, CTNNA1, CTNNA2, CTNNB1, MAP2K6, MAPK11, MAPK12, MAPK14, MEF2A, MEF2B, MEF2BNB-MEF2B, MEF2C, MEF2D, MYF5, MYF6, MYOD1, MYOG, NEO1, NTN3, SPAG9, TCF12, TCF3, TCF4]	TRUE
REACTOME:21308	MAP kinase activation in TLR cascade	0	[-1]	[None]	6	10.9091	0.770562	1	{}	{}	[CDK1, DUSP4, MAPK10, NOD2, RPS6KA2, TAB3]	[ATF1, ATF2, CDK1, CREB1, DUSP3, DUSP4, DUSP6, DUSP7, ELK1, FOS, IKBKG, IL6, IL6R, IL6ST, IRAK1, IRAK2, JAK1, JAK2, JUN, MAP2K1, MAP2K2, MAP2K3, MAP2K4, MAP2K6, MAP2K7, MAP3K7, MAPK1, MAPK10, MAPK11, MAPK14, MAPK3, MAPK7, MAPK8, MAPK9, MAPKAPK2, MAPKAPK3, MEF2A, MEF2C, NOD1, NOD2, PPP2CA, PPP2CB, PPP2R1A, PPP2R1B, PPP2R5D, PTPN11, RIPK2, RPS6KA1, RPS6KA2, RPS6KA3, RPS6KA5, TAB1, TAB2, TAB3, TYK2]	TRUE
REACTOME:21312	Activation of Kainate Receptors upon glutamate binding	0	[-1]	[None]	5	15.625	0.437755	1	{}	{}	[DLG3, GNG3, GNG4, PLCB1, PLCB2]	[CALM1, CALM2, CALM3, DLG1, DLG3, DLG4, GNB1, GNB2, GNB3, GNB4, GNB5, GNG10, GNG11, GNG12, GNG13, GNG2, GNG3, GNG4, GNG5, GNG7, GNG8, GNGT1, GNGT2, GRIK1, GRIK2, GRIK3, GRIK4, GRIK5, NCALD, PLCB1, PLCB2, PLCB3]	TRUE
REACTOME:21328	MAPK targets/ Nuclear events mediated by MAP kinases	0	[-1]	[None]	3	10	0.79045	1	{}	{}	[DUSP4, MAPK10, RPS6KA2]	[ATF1, ATF2, CREB1, DUSP3, DUSP4, DUSP6, DUSP7, ELK1, FOS, JUN, MAPK1, MAPK10, MAPK11, MAPK14, MAPK3, MAPK7, MAPK8, MAPK9, MAPKAPK2, MEF2A, MEF2C, PPP2CA, PPP2CB, PPP2R1A, PPP2R1B, PPP2R5D, RPS6KA1, RPS6KA2, RPS6KA3, RPS6KA5]	TRUE
REACTOME:21340	GPCR ligand binding	0	[-1]	[None]	71	16.1364	0.0591217	1	{}	{}	[ACKR2, ACKR3, ADORA2B, ADORA3, AVPR2, BDKRB2, C3, C5AR1, CALCRL, CCL5, CCR6, CCRL2, CNR2, CXCL1, CXCL10, CXCL11, CXCL12, CXCL16, CXCL2, CXCL5, CXCL9, CXCR3, CXCR4, CXCR6, CYSLTR2, DARC, F2RL1, FFAR2, FZD1, FZD3, FZD8, GNG3, GNG4, GPR132, GPR18, GPR68, GRM7, GRM8, HCAR3, HRH1, HRH4, HTR2C, HTR7, IL8, LPAR1, LPAR5, MC1R, NMU, NMUR1, OPN1SW, OPRD1, OPRK1, OXER1, P2RY1, P2RY2, PTAFR, PTGER1, PTGER3,…	[57413, ACKR2, ACKR3, ACKR4, ADCYAP1, ADCYAP1R1, ADM, ADM2, ADORA1, ADORA2A, ADORA2B, ADORA3, ADRA1A, ADRA1B, ADRA1D, ADRA2A, ADRA2C, ADRB1, ADRB2, ADRB3, AGT, AGTR1, AGTR2, ANXA1, APLF, APLN, APLNR, APP, AVP, AVPR1A, AVPR1B, AVPR2, BDKRB1, BDKRB2, BRS3, C3, C3AR1, C5, C5AR1, C5AR2, CALCA, CALCB, CALCR, CALCRL, CASR, CCK, CCKAR, CCKBR, CCL11, CCL16, CCL17, CCL19, CCL2, CCL20, CCL21, CCL22, CCL23,…	TRUE
REACTOME:21352	RNA Polymerase I, RNA Polymerase III, and Mitochondrial Transcription	0	[-1]	[None]	6	4.10959	0.999965	1	{}	{}	[ERCC6, H2AFX, H2AFZ, HDAC2, MNAT1, POLR3G]	[BDP1, BRF1, BRF2, CBX3, CCNH, CD3EAP, CDK7, CHD3, CHD4, CRCP, EHMT2, ERCC2, ERCC3, ERCC6, GATAD2A, GATAD2B, GTF2H1, GTF2H2, GTF2H2C, GTF2H3, GTF2H4, GTF3A, GTF3C1, GTF3C2, GTF3C3, GTF3C4, GTF3C5, H2AFB1, H2AFX, H2AFZ, H3F3A, H3F3B, HDAC1, HDAC2, HIST1H2AB, HIST1H2AC, HIST1H2AD, HIST1H2AE, HIST1H2AJ, HIST1H2BA, HIST1H2BB, HIST1H2BC, HIST1H2BD, HIST1H2BE, HIST1H2BF, HIST1H2BG, HIST1H2BH, HIST1H2BI…	TRUE
REACTOME:21368	JNK (c-Jun kinases) phosphorylation and activation mediated by activated human TAK1	0	[-1]	[None]	3	20	0.330071	1	{}	{}	[MAPK10, NOD2, TAB3]	[IKBKG, IRAK1, IRAK2, MAP2K4, MAP2K7, MAP3K7, MAPK10, MAPK8, MAPK9, NOD1, NOD2, RIPK2, TAB1, TAB2, TAB3]	TRUE
REACTOME:21384	Thrombin signalling through proteinase activated receptors (PARs)	0	[-1]	[None]	3	9.375	0.825976	1	{}	{}	[GNA15, GNG3, GNG4]	[ARRB1, ARRB2, F2, F2R, F2RL2, F2RL3, GNA11, GNA12, GNA13, GNA14, GNA15, GNAQ, GNB1, GNB2, GNB3, GNB4, GNB5, GNG10, GNG11, GNG12, GNG13, GNG2, GNG3, GNG4, GNG5, GNG7, GNG8, GNGT1, GNGT2, MAPK1, MAPK3, SRC]	TRUE
REACTOME:21391	Mitotic G2-G2/M phases	0	[-1]	[None]	21	18.1034	0.0962343	1	{}	{}	[ACTR1A, AKAP9, AURKA, CCNA2, CCNB1, CCNB2, CDC25A, CDC25B, CDC25C, CDK1, CDK11A, CDK11B, CENPF, CEP78, FOXM1, MNAT1, NEDD1, NEK2, PLK1, PLK4, TUBB4B]	[ACTR1A, AJUBA, AKAP9, AURKA, BORA, BTRC, CCNA1, CCNA2, CCNB1, CCNB2, CCNH, CCP110, CDC25A, CDC25B, CDC25C, CDK1, CDK11A, CDK11B, CDK2, CDK5RAP2, CDK7, CENPF, CENPJ, CEP131, CEP135, CEP152, CEP164, CEP192, CEP250, CEP290, CEP41, CEP57, CEP63, CEP70, CEP72, CEP76, CEP78, CETN2, CKAP5, CLASP1, CNTRL, CSNK1D, CSNK1E, CUL1, DCTN1, DCTN2, DCTN3, DYNC1H1, DYNC1I2, DYNLL1, E2F1, E2F3, EP300, FBXW11, FGF…	TRUE
REACTOME:21402	CDO in myogenesis	0	[-1]	[None]	4	13.3333	0.591248	1	{}	{}	[CDH15, CDH4, CDON, CTNNA2]	[ABL1, BNIP2, BOC, CDC42, CDH15, CDH2, CDH4, CDON, CTNNA1, CTNNA2, CTNNB1, MAP2K6, MAPK11, MAPK12, MAPK14, MEF2A, MEF2B, MEF2BNB-MEF2B, MEF2C, MEF2D, MYF5, MYF6, MYOD1, MYOG, NEO1, NTN3, SPAG9, TCF12, TCF3, TCF4]	TRUE
REACTOME:22107	RNA Polymerase II Pre-transcription Events	0	[-1]	[None]	3	4.6875	0.994506	1	{}	{}	[GTF2A1, MNAT1, TAF5]	[AK6, CCNH, CCNT1, CCNT2, CDK7, CDK9, CTDP1, ELL, ERCC2, ERCC3, GTF2A1, GTF2A2, GTF2B, GTF2E1, GTF2E2, GTF2F1, GTF2F2, GTF2H1, GTF2H2, GTF2H2C, GTF2H3, GTF2H4, MNAT1, NCBP1, NCBP2, NELFA, NELFB, NELFCD, NELFE, POLR2A, POLR2B, POLR2C, POLR2D, POLR2E, POLR2F, POLR2G, POLR2H, POLR2I, POLR2J, POLR2K, POLR2L, SSRP1, SUPT16H, SUPT4H1, SUPT5H, TAF1, TAF10, TAF11, TAF12, TAF13, TAF1L, TAF2, TAF3, TAF4, T…	TRUE
REACTOME:22128	Ligand-independent caspase activation via DCC	0	[-1]	[None]	3	30	0.142336	1	{}	{}	[CASP3, DAPK2, UNC5B]	[APPL1, CASP3, CASP9, DAPK1, DAPK2, DAPK3, DCC, MAGED1, UNC5A, UNC5B]	TRUE
REACTOME:22161	Post-translational protein modification	0	[-1]	[None]	39	11.5727	0.872815	1	{}	{}	[ADAMTS10, ADAMTS13, ADAMTS14, ADAMTS15, ADAMTS16, ADAMTS17, ADAMTSL1, ADAMTSL2, ADAMTSL3, B3GNT5, B3GNT7, B4GALT6, CFP, DPH6, EDEM1, EIF5A2, F10, FUT8, GALNT16, GALNT6, GCNT4, MANEA, MGAT3, NSMCE2, NUP210, PIGF, PIGL, PROS1, RAD21, RANBP2, SBSPON, SEC24A, SEC24B, SMC1A, SMC3, ST3GAL3, THSD4, UAP1, XRCC4]	[AAAS, ADAMTS1, ADAMTS10, ADAMTS12, ADAMTS13, ADAMTS14, ADAMTS15, ADAMTS16, ADAMTS17, ADAMTS18, ADAMTS19, ADAMTS2, ADAMTS20, ADAMTS3, ADAMTS4, ADAMTS5, ADAMTS6, ADAMTS7, ADAMTS8, ADAMTS9, ADAMTSL1, ADAMTSL2, ADAMTSL3, ADAMTSL4, ALG1, ALG10, ALG10B, ALG11, ALG12, ALG13, ALG14, ALG2, ALG3, ALG5, ALG6, ALG8, ALG9, ARSA, ARSB, ARSD, ARSE, ARSF, ARSG, ARSH, ARSI, ARSJ, ARSK, B3GALTL, B3GNT2, B3GNT3, B…	TRUE
REACTOME:22172	Chromosome Maintenance	0	[-1]	[None]	11	10.2804	0.871532	1	{}	{}	[CENPA, CENPI, CENPM, CENPN, CENPW, FEN1, H2AFX, H2AFZ, OIP5, PCNA, POLE2]	[ACD, APEX1, APITD1, APITD1-CORT, CASC5, CENPA, CENPC, CENPH, CENPI, CENPK, CENPL, CENPM, CENPN, CENPO, CENPP, CENPQ, CENPT, CENPU, CENPW, DKC1, DNA2, FEN1, H2AFB1, H2AFX, H2AFZ, HIST1H2AB, HIST1H2AC, HIST1H2AD, HIST1H2AE, HIST1H2AJ, HIST1H2BA, HIST1H2BB, HIST1H2BC, HIST1H2BD, HIST1H2BE, HIST1H2BF, HIST1H2BG, HIST1H2BH, HIST1H2BI, HIST1H2BJ, HIST1H2BK, HIST1H2BL, HIST1H2BM, HIST1H2BN, HIST1H2BO, …	TRUE
REACTOME:22186	Deposition of new CENPA-containing nucleosomes at the centromere	0	[-1]	[None]	8	11.1111	0.773592	1	{}	{}	[CENPA, CENPI, CENPM, CENPN, CENPW, H2AFX, H2AFZ, OIP5]	[APITD1, APITD1-CORT, CASC5, CENPA, CENPC, CENPH, CENPI, CENPK, CENPL, CENPM, CENPN, CENPO, CENPP, CENPQ, CENPT, CENPU, CENPW, H2AFB1, H2AFX, H2AFZ, HIST1H2AB, HIST1H2AC, HIST1H2AD, HIST1H2AE, HIST1H2AJ, HIST1H2BA, HIST1H2BB, HIST1H2BC, HIST1H2BD, HIST1H2BE, HIST1H2BF, HIST1H2BG, HIST1H2BH, HIST1H2BI, HIST1H2BJ, HIST1H2BK, HIST1H2BL, HIST1H2BM, HIST1H2BN, HIST1H2BO, HIST1H4A, HIST1H4B, HIST1H4C, …	TRUE
REACTOME:22205	L1CAM interactions	0	[-1]	[None]	16	16.4948	0.230945	1	{}	{}	[ALCAM, ANK3, AP2B1, CNTN6, DLG3, FGFR1, HSPA8, ITGA10, ITGA5, ITGAV, ITGB1, KIF4A, RPS6KA2, SCN11A, SCN3B, SPTA1]	[ALCAM, ANK1, ANK2, ANK3, AP2A1, AP2A2, AP2B1, AP2M1, AP2S1, CHL1, CLTA, CNTN1, CNTN2, CNTN6, CNTNAP1, CSNK2A1, CSNK2A2, CSNK2B, DCX, DLG1, DLG3, DLG4, DNM1, DNM2, DNM3, DPYSL2, EGFR, EPHB2, EZR, FGFR1, HSPA8, ITGA1, ITGA10, ITGA2, ITGA2B, ITGA5, ITGA9, ITGAV, ITGB1, ITGB3, KCNQ2, KCNQ3, KIAA1598, KIF4A, KIF4B, L1CAM, LAMA1, LAMB1, LAMC1, LOC101928143, MAP2K1, MAP2K2, MAPK1, MAPK3, MSN, NCAM1, NC…	TRUE
REACTOME:22232	Signaling by Interleukins	0	[-1]	[None]	25	22.5225	0.00617538	1	{}	{}	[CBL, CDK1, CHUK, CSF2RA, HAVCR2, HCK, IL18, IL1R1, IL1RN, IL2RB, IL2RG, IL3RA, IL7, IL7R, INPP5D, IRAK3, LCK, NOD2, PIK3CD, PIK3R3, PTK2B, PTPN6, SOCS3, SYK, TAB3]	[BLNK, BTRC, CASP1, CBL, CDK1, CHUK, CRK, CRKL, CSF2, CSF2RA, CSF2RB, CUL1, FYN, GAB2, GRB2, HAVCR2, HCK, HGF, HRAS, IKBKB, IKBKG, IL18, IL1A, IL1B, IL1R1, IL1R2, IL1RAP, IL1RN, IL2, IL2RA, IL2RB, IL2RG, IL3, IL3RA, IL5, IL5RA, IL6, IL6R, IL6ST, IL7, IL7R, INPP5D, INPPL1, IRAK1, IRAK2, IRAK3, IRAK4, JAK1, JAK2, JAK3, KRAS, LCK, LGALS9, LYN, MAP2K1, MAP2K2, MAP2K4, MAP2K6, MAP3K3, MAP3K7, MAP3K8, …	TRUE
REACTOME:22237	Netrin-1 signaling	0	[-1]	[None]	4	9.52381	0.837206	1	{}	{}	[NTN4, SLIT3, TRPC4, UNC5B]	[ABLIM1, ABLIM2, ABLIM3, AGAP2, CDC42, DCC, DOCK1, EZR, FYN, HFE2, MYO10, NCK1, NEO1, NTN1, NTN4, PITPNA, PLCG1, PRKCQ, PTK2, PTPN11, RAC1, RGMA, RGMB, ROBO1, SIAH1, SIAH2, SLIT1, SLIT2, SLIT3, SRC, TRIO, TRPC1, TRPC3, TRPC4, TRPC5, TRPC6, TRPC7, UNC5A, UNC5B, UNC5C, UNC5D, WASL]	TRUE
REACTOME:22258	Metabolism of lipids and lipoproteins	0	[-1]	[None]	95	16.323	0.0253127	1	{}	{}	[ABCC3, ABCG1, ACSL1, ACSL4, ACSL6, AGPAT6, AGPAT9, AKR1B1, AKR1C2, ALOX12B, ALOX15, ALOX15B, ALOX5AP, ASAH2, BAAT, CD36, CLOCK, COL4A3BP, CYP17A1, CYP19A1, CYP1B1, CYP2U1, CYP46A1, CYP7B1, DGAT2, DHCR24, ELOVL7, EPT1, FADS1, FADS2, FAR1, FDX1, FIG4, G0S2, GGT5, GK, GLA, GPX1, GPX2, GRHL1, HACL1, HADHA, HMGCR, HSD17B7, HSD3B2, IDH1, IDI1, INPP5D, INSIG1, LDLR, LIPC, LIPE, LRP2, LSS, LTC4S, MBTPS2…	[A2M, ABCA1, ABCB11, ABCB4, ABCC1, ABCC3, ABCD1, ABCG1, ABCG5, ABCG8, ABHD5, ACAA1, ACACA, ACACB, ACADL, ACADM, ACADS, ACADVL, ACAT1, ACER1, ACER2, ACER3, ACHE, ACLY, ACOT8, ACOX1, ACOX2, ACOX3, ACSL1, ACSL4, ACSL5, ACSL6, AGPAT1, AGPAT2, AGPAT3, AGPAT4, AGPAT5, AGPAT6, AGPAT9, AGPS, AGT, AKR1B1, AKR1C1, AKR1C2, AKR1C3, AKR1C4, AKR1D1, ALAS1, ALB, ALOX12, ALOX12B, ALOX15, ALOX15B, ALOX5, ALOX5AP,…	TRUE
REACTOME:22266	Interaction between L1 and Ankyrins	0	[-1]	[None]	4	13.7931	0.563248	1	{}	{}	[ANK3, SCN11A, SCN3B, SPTA1]	[ANK1, ANK2, ANK3, KCNQ2, KCNQ3, L1CAM, NFASC, NRCAM, SCN10A, SCN11A, SCN1A, SCN1B, SCN2A, SCN2B, SCN3A, SCN3B, SCN4A, SCN4B, SCN5A, SCN7A, SCN8A, SCN9A, SPTA1, SPTAN1, SPTB, SPTBN1, SPTBN2, SPTBN4, SPTBN5]	TRUE
REACTOME:22272	Signal transduction by L1	0	[-1]	[None]	4	19.0476	0.312559	1	{}	{}	[FGFR1, ITGA5, ITGAV, ITGB1]	[CSNK2A1, CSNK2A2, CSNK2B, EGFR, FGFR1, ITGA2B, ITGA5, ITGA9, ITGAV, ITGB1, ITGB3, L1CAM, MAP2K1, MAP2K2, MAPK1, MAPK3, NCAM1, NRP1, PAK1, RAC1, VAV2]	TRUE
REACTOME:22279	Fatty acid, triacylglycerol, and ketone body metabolism	0	[-1]	[None]	22	11.9565	0.762583	1	{}	{}	[ACSL1, ACSL4, ACSL6, AGPAT6, AGPAT9, CD36, CLOCK, DGAT2, ELOVL7, FADS1, G0S2, GK, GRHL1, HADHA, HMGCR, PCCA, PLIN2, SREBF2, TIAM2, TNFRSF21, TRIB3, TXNRD1]	[ABCA1, ABCB4, ACACA, ACACB, ACADL, ACADM, ACADS, ACADVL, ACAT1, ACLY, ACOX1, ACSL1, ACSL4, ACSL5, ACSL6, AGPAT1, AGPAT2, AGPAT3, AGPAT4, AGPAT5, AGPAT6, AGPAT9, AGT, ALAS1, ANGPTL4, ANKRD1, APOA1, APOA2, APOA5, ARNTL, BDH1, CARM1, CCNC, CD36, CDK19, CDK8, CHD9, CLOCK, CPT1A, CPT1B, CPT2, CREBBP, CTGF, CYP1A1, CYP4A11, CYP7A1, DECR1, DGAT1, DGAT2, ECHS1, ECI1, ELOVL1, ELOVL2, ELOVL3, ELOVL4, ELOV…	TRUE
REACTOME:22285	Transport of vitamins, nucleosides, and related molecules	0	[-1]	[None]	5	13.1579	0.596402	1	{}	{}	[SLC28A2, SLC28A3, SLC33A1, SLCO1A2, SLCO2B1]	[ALB, APOD, AVP, LCN1, LCN12, LCN15, LCN9, PDZD11, SLC27A1, SLC27A4, SLC27A6, SLC28A1, SLC28A2, SLC28A3, SLC29A1, SLC29A2, SLC29A3, SLC29A4, SLC33A1, SLC35A1, SLC35A2, SLC35A3, SLC35B2, SLC35B3, SLC35B4, SLC35C1, SLC35D1, SLC35D2, SLC5A6, SLCO1A2, SLCO1B1, SLCO1B3, SLCO1C1, SLCO2A1, SLCO2B1, SLCO3A1, SLCO4A1, SLCO4C1]	TRUE
REACTOME:22292	CHL1 interactions	0	[-1]	[None]	4	44.4444	0.0237202	1	{}	{}	[CNTN6, HSPA8, ITGA10, ITGB1]	[ANK1, CHL1, CNTN6, HSPA8, ITGA1, ITGA10, ITGA2, ITGB1, NRP1]	TRUE
REACTOME:22344	Nucleosome assembly	0	[-1]	[None]	8	11.1111	0.773592	1	{}	{}	[CENPA, CENPI, CENPM, CENPN, CENPW, H2AFX, H2AFZ, OIP5]	[APITD1, APITD1-CORT, CASC5, CENPA, CENPC, CENPH, CENPI, CENPK, CENPL, CENPM, CENPN, CENPO, CENPP, CENPQ, CENPT, CENPU, CENPW, H2AFB1, H2AFX, H2AFZ, HIST1H2AB, HIST1H2AC, HIST1H2AD, HIST1H2AE, HIST1H2AJ, HIST1H2BA, HIST1H2BB, HIST1H2BC, HIST1H2BD, HIST1H2BE, HIST1H2BF, HIST1H2BG, HIST1H2BH, HIST1H2BI, HIST1H2BJ, HIST1H2BK, HIST1H2BL, HIST1H2BM, HIST1H2BN, HIST1H2BO, HIST1H4A, HIST1H4B, HIST1H4C, …	TRUE
REACTOME:22365	Recycling pathway of L1	0	[-1]	[None]	3	10.7143	0.749087	1	{}	{}	[AP2B1, KIF4A, RPS6KA2]	[AP2A1, AP2A2, AP2B1, AP2M1, AP2S1, CLTA, DNM1, DNM2, DNM3, DPYSL2, EZR, KIAA1598, KIF4A, KIF4B, L1CAM, LOC101928143, MAPK1, MSN, NUMB, RDX, RPS6KA1, RPS6KA2, RPS6KA3, RPS6KA4, RPS6KA5, RPS6KA6, SH3GL2, SRC]	TRUE
REACTOME:22426	Asparagine N-linked glycosylation	0	[-1]	[None]	9	7.69231	0.982599	1	{}	{}	[B4GALT6, EDEM1, FUT8, MANEA, MGAT3, SEC24A, SEC24B, ST3GAL3, UAP1]	[ALG1, ALG10, ALG10B, ALG11, ALG12, ALG13, ALG14, ALG2, ALG3, ALG5, ALG6, ALG8, ALG9, B4GALT1, B4GALT2, B4GALT3, B4GALT4, B4GALT5, B4GALT6, CALR, CMAS, CTSA, DAD1, DDOST, DHDDS, DOLK, DOLPP1, DPAGT1, DPM1, DPM2, DPM3, EDEM1, EDEM2, EDEM3, FUT8, GANAB, GFPT1, GFPT2, GLB1, GMPPA, GMPPB, GNE, GNPNAT1, LMAN1, MAGT1, MAN1A1, MAN1A2, MAN1B1, MAN1C1, MAN2A1, MAN2A2, MANEA, MCFD2, MGAT1, MGAT2, MGAT3, MG…	TRUE
REACTOME:22442	Interleukin-1 signaling	0	[-1]	[None]	6	15	0.458812	1	{}	{}	[CHUK, IL1R1, IL1RN, IRAK3, NOD2, TAB3]	[BTRC, CHUK, CUL1, IKBKB, IKBKG, IL1A, IL1B, IL1R1, IL1R2, IL1RAP, IL1RN, IRAK1, IRAK2, IRAK3, IRAK4, MAP2K1, MAP2K4, MAP2K6, MAP3K3, MAP3K7, MAP3K8, MYD88, NFKB1, NOD1, NOD2, PELI1, PELI2, PELI3, RBX1, RIPK2, SKP1, SQSTM1, TAB1, TAB2, TAB3, TNIP2, TOLLIP, UBE2N, UBE2NL, UBE2V1]	TRUE
REACTOME:23767	cGMP effects	0	[-1]	[None]	5	27.7778	0.0844659	1	{}	{}	[KCNMB4, MRVI1, PDE11A, PDE1A, PDE2A]	[ITPR1, KCNMA1, KCNMB1, KCNMB2, KCNMB3, KCNMB4, MRVI1, PDE10A, PDE11A, PDE1A, PDE1B, PDE2A, PDE3A, PDE3B, PDE5A, PDE9A, PRKG1, PRKG2]	TRUE
REACTOME:23787	Regulation of signaling by CBL	0	[-1]	[None]	5	27.7778	0.0844659	1	{}	{}	[CBL, HCK, PIK3CD, PIK3R3, SYK]	[BLNK, CBL, CRK, CRKL, FYN, GRB2, HCK, LYN, PIK3CA, PIK3CB, PIK3CD, PIK3R1, PIK3R2, PIK3R3, RAPGEF1, SYK, VAV1, YES1]	TRUE
REACTOME:23826	Passive transport by Aquaporins	0	[-1]	[None]	3	25	0.213725	1	{}	{}	[AQP1, AQP4, AQP7]	[AQP1, AQP10, AQP11, AQP2, AQP3, AQP4, AQP5, AQP6, AQP7, AQP8, AQP9, MIP]	TRUE
REACTOME:23837	Interleukin-3, 5 and GM-CSF signaling	0	[-1]	[None]	11	24.4444	0.0336408	1	{}	{}	[CBL, CSF2RA, HCK, IL2RB, IL2RG, IL3RA, INPP5D, PIK3CD, PIK3R3, PTPN6, SYK]	[BLNK, CBL, CRK, CRKL, CSF2, CSF2RA, CSF2RB, FYN, GAB2, GRB2, HCK, HRAS, IL2, IL2RA, IL2RB, IL2RG, IL3, IL3RA, IL5, IL5RA, INPP5D, INPPL1, JAK1, JAK2, JAK3, LYN, PIK3CA, PIK3CB, PIK3CD, PIK3R1, PIK3R2, PIK3R3, PRKACA, PTPN11, PTPN6, RAPGEF1, SHC1, SOS1, STAT5A, STAT5B, SYK, TEC, VAV1, YES1, YWHAZ]	TRUE
REACTOME:23862	Nitric oxide stimulates guanylate cyclase	0	[-1]	[None]	8	33.3333	0.0107287	1	{}	{}	[GUCY1A2, GUCY1A3, GUCY1B3, KCNMB4, MRVI1, PDE11A, PDE1A, PDE2A]	[GUCY1A2, GUCY1A3, GUCY1B3, ITPR1, KCNMA1, KCNMB1, KCNMB2, KCNMB3, KCNMB4, MRVI1, NOS1, NOS2, NOS3, PDE10A, PDE11A, PDE1A, PDE1B, PDE2A, PDE3A, PDE3B, PDE5A, PDE9A, PRKG1, PRKG2]	TRUE
REACTOME:23876	Platelet homeostasis	0	[-1]	[None]	12	15.5844	0.342932	1	{}	{}	[FGR, GNG3, GNG4, GUCY1A2, GUCY1A3, GUCY1B3, KCNMB4, MRVI1, PDE11A, PDE1A, PDE2A, PTPN6]	[APOB, ATP2A1, ATP2A2, ATP2A3, ATP2B1, ATP2B2, ATP2B3, ATP2B4, FGR, GNAS, GNB1, GNB2, GNB3, GNB4, GNB5, GNG10, GNG11, GNG12, GNG13, GNG2, GNG3, GNG4, GNG5, GNG7, GNG8, GNGT1, GNGT2, GUCY1A2, GUCY1A3, GUCY1B3, ITPR1, ITPR2, ITPR3, KCNMA1, KCNMB1, KCNMB2, KCNMB3, KCNMB4, LRP8, MAPK14, MRVI1, NOS1, NOS2, NOS3, ORAI1, P2RX1, PDE10A, PDE11A, PDE1A, PDE1B, PDE2A, PDE3A, PDE3B, PDE5A, PDE9A, PLA2G4A, PP…	TRUE
REACTOME:23887	Aquaporin-mediated transport	0	[-1]	[None]	10	19.6078	0.141959	1	{}	{}	[ADCY4, AQP1, AQP4, AQP7, AVPR2, GNG3, GNG4, PRKAR1A, PRKAR1B, RAB11FIP2]	[ADCY1, ADCY2, ADCY3, ADCY4, ADCY5, ADCY6, ADCY7, ADCY8, ADCY9, AQP1, AQP10, AQP11, AQP2, AQP3, AQP4, AQP5, AQP6, AQP7, AQP8, AQP9, AVP, AVPR2, GNAS, GNB1, GNB2, GNB3, GNB4, GNB5, GNG10, GNG11, GNG12, GNG13, GNG2, GNG3, GNG4, GNG5, GNG7, GNG8, GNGT1, GNGT2, MIP, MYO5B, PRKACA, PRKACB, PRKACG, PRKAR1A, PRKAR1B, PRKAR2A, PRKAR2B, RAB11A, RAB11FIP2]	TRUE
REACTOME:23891	Interleukin receptor SHC signaling	0	[-1]	[None]	8	28.5714	0.0277736	1	{}	{}	[CSF2RA, IL2RB, IL2RG, IL3RA, INPP5D, PIK3CD, PIK3R3, PTPN6]	[CSF2, CSF2RA, CSF2RB, GAB2, GRB2, HRAS, IL2, IL2RA, IL2RB, IL2RG, IL3, IL3RA, IL5, IL5RA, INPP5D, INPPL1, JAK1, JAK2, JAK3, PIK3CA, PIK3CB, PIK3CD, PIK3R1, PIK3R2, PIK3R3, PTPN6, SHC1, SOS1]	TRUE
REACTOME:23898	Rap1 signalling	0	[-1]	[None]	4	25	0.160042	1	{}	{}	[RAP1B, RAPGEF3, RASGRP1, RASGRP2]	[PRKACA, PRKACB, PRKACG, PRKG1, RAF1, RAP1A, RAP1B, RAP1GAP, RAP1GAP2, RAPGEF3, RAPGEF4, RASGRP1, RASGRP2, SIPA1, YWHAB, YWHAZ]	TRUE
REACTOME:23947	GABA synthesis, release, reuptake and degradation	0	[-1]	[None]	4	22.2222	0.217934	1	{}	{}	[CPLX1, HSPA8, SLC6A12, STXBP1]	[ABAT, ALDH5A1, CPLX1, DNAJC5, GAD1, HSPA8, RAB3A, RIMS1, SLC32A1, SLC6A1, SLC6A11, SLC6A12, SLC6A13, SNAP25, STX1A, STXBP1, SYT1, VAMP2]	TRUE
REACTOME:24023	Vasopressin regulates renal water homeostasis via Aquaporins	0	[-1]	[None]	9	20.9302	0.117093	1	{}	{}	[ADCY4, AQP1, AQP4, AVPR2, GNG3, GNG4, PRKAR1A, PRKAR1B, RAB11FIP2]	[ADCY1, ADCY2, ADCY3, ADCY4, ADCY5, ADCY6, ADCY7, ADCY8, ADCY9, AQP1, AQP2, AQP3, AQP4, AVP, AVPR2, GNAS, GNB1, GNB2, GNB3, GNB4, GNB5, GNG10, GNG11, GNG12, GNG13, GNG2, GNG3, GNG4, GNG5, GNG7, GNG8, GNGT1, GNGT2, MYO5B, PRKACA, PRKACB, PRKACG, PRKAR1A, PRKAR1B, PRKAR2A, PRKAR2B, RAB11A, RAB11FIP2]	TRUE
REACTOME:24941	Circadian Clock	0	[-1]	[None]	5	7.93651	0.939954	1	{}	{}	[CLOCK, HIF1A, NAMPT, NRIP1, PER2]	[ARNTL, ARNTL2, ATF2, AVP, BHLHE40, BHLHE41, BTRC, CARM1, CCRN4L, CHD9, CLOCK, CPT1A, CREB1, CREBBP, CRTC1, CRY1, CRY2, CSNK1D, CSNK1E, CUL1, DBP, EP300, F7, FBXL3, HDAC3, HELZ2, HIF1A, MED1, MEF2C, MEF2D, NAMPT, NCOA1, NCOA2, NCOA6, NCOR1, NPAS2, NR1D1, NR3C1, NRIP1, PER1, PER2, PPARA, PPARGC1A, PPP1CA, PPP1CB, PPP1CC, RAI1, RORA, RPS27A, RXRA, SERPINE1, SIK1, SIRT1, SKP1, SMARCD3, SREBF1, TBL1X…	TRUE
REACTOME:24968	Retinoid metabolism and transport	0	[-1]	[None]	11	26.1905	0.0206763	1	{}	{}	[BCO2, GPC3, GPC5, GPC6, LDLR, LRP10, LRP2, PLB1, RBP1, RDH11, TTR]	[AGRN, AKR1B10, AKR1C1, AKR1C3, AKR1C4, APOA1, APOA2, APOA4, APOB, APOC2, APOC3, APOE, APOM, BCMO1, BCO2, CLPS, GPC1, GPC2, GPC3, GPC4, GPC5, GPC6, HSPG2, LDLR, LPL, LRAT, LRP1, LRP10, LRP12, LRP2, LRP8, PLB1, PNLIP, RBP1, RBP2, RBP4, RDH11, SDC1, SDC2, SDC3, SDC4, TTR]	TRUE
REACTOME:24970	Factors involved in megakaryocyte development and platelet production	0	[-1]	[None]	22	16.2963	0.200321	1	{}	{}	[CENPE, DOCK11, GATA2, GATA3, HDAC2, HMG20B, KIF11, KIF18A, KIF20A, KIF2C, KIF3B, KIF3C, KIF4A, KIF5B, KLC3, NFE2, PRKAR1A, PRKAR1B, RACGAP1, RAD51B, SH2B3, ZFPM2]	[ABL1, AK3, AKAP1, AKAP10, CABLES1, CABLES2, CAPZA1, CAPZA2, CAPZB, CBX5, CDC42, CDK2, CDK5, CENPE, CREBBP, DOCK1, DOCK10, DOCK11, DOCK2, DOCK3, DOCK4, DOCK5, DOCK6, DOCK7, DOCK8, DOCK9, EHD1, EHD2, EHD3, EP300, GATA1, GATA2, GATA3, GATA4, GATA5, GATA6, H3F3A, H3F3B, HBB, HBD, HBE1, HBG1, HBG2, HDAC1, HDAC2, HIST1H3A, HIST1H3B, HIST1H3C, HIST1H3D, HIST1H3E, HIST1H3F, HIST1H3G, HIST1H3H, HIST1H3I,…	TRUE
REACTOME:25004	Inhibition of voltage gated Ca2+ channels via Gbeta/gamma subunits	0	[-1]	[None]	3	12	0.675123	1	{}	{}	[GNG3, GNG4, KCNJ16]	[GABBR1, GABBR2, GNB1, GNB2, GNB3, GNG10, GNG12, GNG2, GNG3, GNG4, GNG5, GNG7, GNG8, GNGT1, GNGT2, KCNJ10, KCNJ12, KCNJ15, KCNJ16, KCNJ2, KCNJ3, KCNJ4, KCNJ5, KCNJ6, KCNJ9]	TRUE
REACTOME:25024	TRAF6 mediated induction of NFkB and MAP kinases upon TLR7/8 or 9 activation	0	[-1]	[None]	8	9.30232	0.909361	1	{}	{}	[CDK1, CHUK, DUSP4, MAPK10, NOD2, RPS6KA2, SAA1, TAB3]	[AGER, APP, ATF1, ATF2, CDK1, CHUK, CREB1, DHX9, DUSP3, DUSP4, DUSP6, DUSP7, ECSIT, ELK1, FOS, HMGB1, IKBKB, IKBKG, IL6, IL6R, IL6ST, IRAK1, IRAK2, IRAK4, JAK1, JAK2, JUN, MAP2K1, MAP2K2, MAP2K3, MAP2K4, MAP2K6, MAP2K7, MAP3K1, MAP3K7, MAPK1, MAPK10, MAPK11, MAPK14, MAPK3, MAPK7, MAPK8, MAPK9, MAPKAPK2, MAPKAPK3, MEF2A, MEF2C, MYD88, NFKB1, NFKB2, NFKBIA, NFKBIB, NOD1, NOD2, PELI1, PELI2, PELI3, …	TRUE
REACTOME:25031	GABA B receptor activation	0	[-1]	[None]	4	10.2564	0.791129	1	{}	{}	[ADCY4, GNG3, GNG4, KCNJ16]	[ADCY1, ADCY2, ADCY3, ADCY4, ADCY5, ADCY6, ADCY7, ADCY8, ADCY9, GABBR1, GABBR2, GNAI1, GNAI2, GNAI3, GNAL, GNAT3, GNB1, GNB2, GNB3, GNG10, GNG12, GNG2, GNG3, GNG4, GNG5, GNG7, GNG8, GNGT1, GNGT2, KCNJ10, KCNJ12, KCNJ15, KCNJ16, KCNJ2, KCNJ3, KCNJ4, KCNJ5, KCNJ6, KCNJ9]	TRUE
REACTOME:25046	Transport to the Golgi and subsequent modification	0	[-1]	[None]	6	16.6667	0.357181	1	{}	{}	[B4GALT6, FUT8, MANEA, MGAT3, SEC24A, SEC24B]	[B4GALT1, B4GALT2, B4GALT3, B4GALT4, B4GALT5, B4GALT6, FUT8, LMAN1, MAN1A1, MAN1A2, MAN1C1, MAN2A1, MAN2A2, MANEA, MCFD2, MGAT1, MGAT2, MGAT3, MGAT4A, MGAT4B, MGAT4C, MGAT5, PREB, SAR1B, SEC13, SEC23A, SEC24A, SEC24B, SEC24C, SEC24D, SEC31A, ST3GAL4, ST6GAL1, ST8SIA2, ST8SIA3, ST8SIA6]	TRUE
REACTOME:25060	Iron uptake and transport	0	[-1]	[None]	3	6.97674	0.942203	1	{}	{}	[ATP6V1B1, SLC40A1, STEAP2]	[ABCG2, ATP6AP1, ATP6V0A1, ATP6V0A2, ATP6V0A4, ATP6V0B, ATP6V0C, ATP6V0D1, ATP6V0D2, ATP6V0E1, ATP6V0E2, ATP6V1A, ATP6V1B1, ATP6V1B2, ATP6V1C1, ATP6V1C2, ATP6V1D, ATP6V1E1, ATP6V1E2, ATP6V1F, ATP6V1G1, ATP6V1G2, ATP6V1G3, ATP6V1H, CP, CYBRD1, FLVCR1, FTH1, FTL, HEPH, HMOX1, HMOX2, LCN2, MCOLN1, SLC11A2, SLC22A17, SLC40A1, SLC46A1, STEAP2, STEAP3, TCIRG1, TF, TFRC]	TRUE
REACTOME:25078	Interferon gamma signaling	0	[-1]	[None]	19	20.4301	0.0403833	1	{}	{}	[CAMK2A, FCGR1A, GBP4, GBP7, HLA-B, HLA-C, HLA-DQA1, HLA-DQB1, HLA-DQB2, HLA-DRA, HLA-DRB1, HLA-F, IRF8, PTAFR, PTPN6, SOCS3, TRIM17, TRIM22, TRIM29]	[B2M, CAMK2A, CAMK2B, CAMK2D, CAMK2G, CD44, CIITA, FCGR1A, FCGR1B, GBP1, GBP2, GBP3, GBP4, GBP5, GBP6, GBP7, HLA-A, HLA-B, HLA-C, HLA-DPA1, HLA-DPB1, HLA-DQA1, HLA-DQA2, HLA-DQB1, HLA-DQB2, HLA-DRA, HLA-DRB1, HLA-DRB3, HLA-DRB4, HLA-DRB5, HLA-E, HLA-F, HLA-G, ICAM1, IFI30, IFNG, IFNGR1, IFNGR2, IRF1, IRF2, IRF3, IRF4, IRF5, IRF6, IRF7, IRF8, IRF9, JAK1, JAK2, LOC100509457, MID1, MT2A, NCAM1, OAS1…	TRUE
REACTOME:25149	Ion transport by P-type ATPases	0	[-1]	[None]	5	10.6383	0.779072	1	{}	{}	[ATP11B, ATP1A3, ATP2C2, ATP7B, ATP8B4]	[ATP10A, ATP10B, ATP10D, ATP11A, ATP11B, ATP11C, ATP12A, ATP13A4, ATP13A5, ATP1A1, ATP1A2, ATP1A3, ATP1A4, ATP1B1, ATP1B2, ATP1B3, ATP2A1, ATP2A2, ATP2A3, ATP2B1, ATP2B2, ATP2B3, ATP2B4, ATP2C1, ATP2C2, ATP4A, ATP4B, ATP7A, ATP7B, ATP8A1, ATP8A2, ATP8B1, ATP8B2, ATP8B3, ATP8B4, ATP9A, ATP9B, CUTC, FXYD1, FXYD2, FXYD3, FXYD4, FXYD6, FXYD6-FXYD2, FXYD7, PDZD11, PLN]	TRUE
REACTOME:25162	Interferon alpha/beta signaling	0	[-1]	[None]	8	11.9403	0.699369	1	{}	{}	[BST2, HLA-B, HLA-C, HLA-F, IRF8, PTPN6, RSAD2, SOCS3]	[ADAR, BST2, EGR1, GBP2, HLA-A, HLA-B, HLA-C, HLA-E, HLA-F, HLA-G, IFI35, IFI6, IFIT1, IFIT2, IFIT3, IFITM1, IFITM2, IFITM3, IFNA1, IFNA10, IFNA13, IFNA14, IFNA16, IFNA17, IFNA2, IFNA21, IFNA4, IFNA5, IFNA6, IFNA7, IFNA8, IFNAR1, IFNAR2, IFNB1, IP6K2, IRF1, IRF2, IRF3, IRF4, IRF5, IRF6, IRF7, IRF8, IRF9, ISG15, ISG20, JAK1, MX1, MX2, OAS1, OAS2, OAS3, OASL, PSMB8, PTPN1, PTPN11, PTPN6, RNASEL, RS…	TRUE
REACTOME:25199	GABA receptor activation	0	[-1]	[None]	5	9.09091	0.88116	1	{}	{}	[ADCY4, GABRB1, GNG3, GNG4, KCNJ16]	[ADCY1, ADCY2, ADCY3, ADCY4, ADCY5, ADCY6, ADCY7, ADCY8, ADCY9, ARHGEF9, GABBR1, GABBR2, GABRA1, GABRA2, GABRA3, GABRA4, GABRA5, GABRA6, GABRB1, GABRB2, GABRB3, GABRG2, GABRG3, GABRQ, GABRR1, GABRR2, GABRR3, GNAI1, GNAI2, GNAI3, GNAL, GNAT3, GNB1, GNB2, GNB3, GNG10, GNG12, GNG2, GNG3, GNG4, GNG5, GNG7, GNG8, GNGT1, GNGT2, KCNJ10, KCNJ12, KCNJ15, KCNJ16, KCNJ2, KCNJ3, KCNJ4, KCNJ5, KCNJ6, KCNJ9]	TRUE
REACTOME:25208	N-glycan antennae elongation in the medial/trans-Golgi	0	[-1]	[None]	3	15	0.518934	1	{}	{}	[B4GALT6, FUT8, MGAT3]	[B4GALT1, B4GALT2, B4GALT3, B4GALT4, B4GALT5, B4GALT6, FUT8, MAN2A1, MAN2A2, MGAT2, MGAT3, MGAT4A, MGAT4B, MGAT4C, MGAT5, ST3GAL4, ST6GAL1, ST8SIA2, ST8SIA3, ST8SIA6]	TRUE
REACTOME:25222	MyD88 dependent cascade initiated on endosome	0	[-1]	[None]	8	9.09091	0.921493	1	{}	{}	[CDK1, CHUK, DUSP4, MAPK10, NOD2, RPS6KA2, SAA1, TAB3]	[AGER, APP, ATF1, ATF2, CDK1, CHUK, CREB1, DHX36, DHX9, DUSP3, DUSP4, DUSP6, DUSP7, ECSIT, ELK1, FOS, HMGB1, IKBKB, IKBKG, IL6, IL6R, IL6ST, IRAK1, IRAK2, IRAK4, IRF7, JAK1, JAK2, JUN, MAP2K1, MAP2K2, MAP2K3, MAP2K4, MAP2K6, MAP2K7, MAP3K1, MAP3K7, MAPK1, MAPK10, MAPK11, MAPK14, MAPK3, MAPK7, MAPK8, MAPK9, MAPKAPK2, MAPKAPK3, MEF2A, MEF2C, MYD88, NFKB1, NFKB2, NFKBIA, NFKBIB, NOD1, NOD2, PELI1, P…	TRUE
REACTOME:25229	Interferon Signaling	0	[-1]	[None]	25	12.8866	0.631598	1	{}	{}	[BST2, CAMK2A, FCGR1A, GBP4, GBP7, HLA-B, HLA-C, HLA-DQA1, HLA-DQB1, HLA-DQB2, HLA-DRA, HLA-DRB1, HLA-F, IRF8, KPNA2, NUP210, PTAFR, PTPN6, RANBP2, RSAD2, SOCS3, TRIM17, TRIM22, TRIM29, UBE2E1]	[AAAS, ADAR, ARIH1, B2M, BST2, CAMK2A, CAMK2B, CAMK2D, CAMK2G, CD44, CIITA, DDX58, EGR1, EIF2AK2, EIF4A1, EIF4A2, EIF4A3, EIF4E, EIF4E2, EIF4E3, EIF4G1, EIF4G2, EIF4G3, FCGR1A, FCGR1B, FLNB, GBP1, GBP2, GBP3, GBP4, GBP5, GBP6, GBP7, HERC5, HLA-A, HLA-B, HLA-C, HLA-DPA1, HLA-DPB1, HLA-DQA1, HLA-DQA2, HLA-DQB1, HLA-DQB2, HLA-DRA, HLA-DRB1, HLA-DRB3, HLA-DRB4, HLA-DRB5, HLA-E, HLA-F, HLA-G, ICAM1, I…	TRUE
REACTOME:25281	TRIF-mediated TLR3/TLR4 signaling	0	[-1]	[None]	12	12.1212	0.700373	1	{}	{}	[CD14, CDK1, CHUK, DUSP4, MAPK10, NOD2, RIPK3, RPS6KA2, SAA1, TAB3, TLR4, UBE2D1]	[AGER, APP, ATF1, ATF2, BIRC2, BIRC3, CASP8, CD14, CDK1, CHUK, CREB1, DHX9, DUSP3, DUSP4, DUSP6, DUSP7, ELK1, FADD, FOS, HMGB1, IKBKB, IKBKE, IKBKG, IL6, IL6R, IL6ST, IRAK1, IRAK2, IRF3, IRF7, JAK1, JAK2, JUN, LY96, MAP2K1, MAP2K2, MAP2K3, MAP2K4, MAP2K6, MAP2K7, MAP3K7, MAPK1, MAPK10, MAPK11, MAPK14, MAPK3, MAPK7, MAPK8, MAPK9, MAPKAPK2, MAPKAPK3, MEF2A, MEF2C, MYD88, NFKB1, NFKB2, NFKBIA, NFKBI…	TRUE
REACTOME:25300	Ion channel transport	0	[-1]	[None]	29	14.8718	0.315644	1	{}	{}	[ANO1, ANO10, ANO5, ANO7, ASIC3, ATP11B, ATP1A3, ATP2C2, ATP6V1B1, ATP7B, ATP8B4, CLIC2, GABRB1, GLRA2, NALCN, OSTM1, SCNN1A, SCNN1D, SGK1, SGK2, SLC9B1, TRPC4, TRPM2, TRPM6, TTYH1, TTYH3, UNC79, UNC80, WNK4]	[ANO1, ANO10, ANO2, ANO3, ANO4, ANO5, ANO6, ANO7, ANO8, ANO9, ARHGEF9, ASIC1, ASIC2, ASIC3, ASIC4, ASIC5, ATP10A, ATP10B, ATP10D, ATP11A, ATP11B, ATP11C, ATP12A, ATP13A4, ATP13A5, ATP1A1, ATP1A2, ATP1A3, ATP1A4, ATP1B1, ATP1B2, ATP1B3, ATP2A1, ATP2A2, ATP2A3, ATP2B1, ATP2B2, ATP2B3, ATP2B4, ATP2C1, ATP2C2, ATP4A, ATP4B, ATP6AP1, ATP6V0A1, ATP6V0A2, ATP6V0A4, ATP6V0B, ATP6V0C, ATP6V0D1, ATP6V0D2, …	TRUE
REACTOME:25330	Activation of GABAB receptors	0	[-1]	[None]	4	10.2564	0.791129	1	{}	{}	[ADCY4, GNG3, GNG4, KCNJ16]	[ADCY1, ADCY2, ADCY3, ADCY4, ADCY5, ADCY6, ADCY7, ADCY8, ADCY9, GABBR1, GABBR2, GNAI1, GNAI2, GNAI3, GNAL, GNAT3, GNB1, GNB2, GNB3, GNG10, GNG12, GNG2, GNG3, GNG4, GNG5, GNG7, GNG8, GNGT1, GNGT2, KCNJ10, KCNJ12, KCNJ15, KCNJ16, KCNJ2, KCNJ3, KCNJ4, KCNJ5, KCNJ6, KCNJ9]	TRUE
REACTOME:25351	TRAF6 mediated induction of TAK1 complex	0	[-1]	[None]	3	20	0.330071	1	{}	{}	[CD14, TAB3, TLR4]	[CD14, LY96, MAP3K7, RPS27A, SARM1, TAB1, TAB2, TAB3, TICAM1, TICAM2, TLR3, TLR4, UBA52, UBB, UBC]	TRUE
REACTOME:25359	RIG-I/MDA5 mediated induction of IFN-alpha/beta pathways	0	[-1]	[None]	5	6.32911	0.986715	1	{}	{}	[CASP10, CHUK, SAA1, TNFAIP3, UBE2D1]	[AGER, APP, ATG12, ATG5, CASP10, CASP8, CHUK, CREBBP, CYLD, DAK, DDX58, DHX36, DHX58, DHX9, EP300, FADD, HERC5, HMGB1, IFIH1, IFNA1, IFNA10, IFNA13, IFNA14, IFNA16, IFNA17, IFNA2, IFNA21, IFNA4, IFNA5, IFNA6, IFNA7, IFNA8, IFNB1, IKBKB, IKBKE, IKBKG, IRF1, IRF2, IRF3, IRF7, ISG15, ITCH, MAP3K1, MAVS, MYD88, NFKB1, NFKB2, NFKBIA, NFKBIB, NLRC5, NLRX1, OTUD5, PCBP2, PIN1, RELA, RIPK1, RNF125, RNF13…	TRUE
REACTOME:25374	IKK complex recruitment mediated by RIP1	0	[-1]	[None]	5	20.8333	0.21568	1	{}	{}	[CD14, CHUK, RIPK3, TLR4, UBE2D1]	[BIRC2, BIRC3, CD14, CHUK, IKBKB, IKBKG, LY96, RIPK1, RIPK3, RPS27A, SARM1, TICAM1, TICAM2, TLR3, TLR4, UBA52, UBB, UBC, UBE2D1, UBE2D2, UBE2D3, UBE2N, UBE2NL, UBE2V1]	TRUE
REACTOME:27161	Transcriptional regulation of white adipocyte differentiation	0	[-1]	[None]	5	6.41026	0.985333	1	{}	{}	[CD36, CEBPB, SLC2A4, SREBF2, WNT10B]	[ADIPOQ, ANGPTL4, CARM1, CCNC, CCND3, CD36, CDK19, CDK4, CDK8, CEBPA, CEBPB, CEBPD, CHD9, CREBBP, EBF1, EGR2, EP300, FABP4, HDAC3, HELZ2, KLF4, KLF5, LEP, LPL, MED1, MED10, MED11, MED12, MED13, MED13L, MED14, MED15, MED16, MED17, MED18, MED19, MED20, MED21, MED22, MED23, MED24, MED25, MED26, MED27, MED29, MED30, MED31, MED4, MED6, MED7, MED8, MED9, NCOA1, NCOA2, NCOA3, NCOA6, NCOR1, NCOR2, NFKB1,…	TRUE
REACTOME:27215	MyD88 cascade initiated on plasma membrane	0	[-1]	[None]	9	10.5882	0.827812	1	{}	{}	[CDK1, CHUK, DUSP4, MAPK10, NOD2, RPS6KA2, SAA1, TAB3, TLR5]	[AGER, APP, ATF1, ATF2, CDK1, CHUK, CREB1, DHX9, DUSP3, DUSP4, DUSP6, DUSP7, ECSIT, ELK1, FOS, HMGB1, IKBKB, IKBKG, IL6, IL6R, IL6ST, IRAK1, IRAK2, IRAK4, JAK1, JAK2, JUN, MAP2K1, MAP2K2, MAP2K3, MAP2K4, MAP2K6, MAP2K7, MAP3K1, MAP3K7, MAPK1, MAPK10, MAPK11, MAPK14, MAPK3, MAPK7, MAPK8, MAPK9, MAPKAPK2, MAPKAPK3, MEF2A, MEF2C, MYD88, NFKB1, NFKB2, NFKBIA, NFKBIB, NOD1, NOD2, PELI1, PELI2, PELI3, …	TRUE
REACTOME:27271	Meiotic recombination	0	[-1]	[None]	4	4.70588	0.997951	1	{}	{}	[H2AFX, H2AFZ, MRE11A, MSH5]	[ATM, BLM, BRCA1, BRCA2, CDK2, CDK4, DMC1, H2AFB1, H2AFX, H2AFZ, H3F3A, H3F3B, HIST1H2AB, HIST1H2AC, HIST1H2AD, HIST1H2AE, HIST1H2AJ, HIST1H2BA, HIST1H2BB, HIST1H2BC, HIST1H2BD, HIST1H2BE, HIST1H2BF, HIST1H2BG, HIST1H2BH, HIST1H2BI, HIST1H2BJ, HIST1H2BK, HIST1H2BL, HIST1H2BM, HIST1H2BN, HIST1H2BO, HIST1H3A, HIST1H3B, HIST1H3C, HIST1H3D, HIST1H3E, HIST1H3F, HIST1H3G, HIST1H3H, HIST1H3I, HIST1H3J, …	TRUE
REACTOME:27283	Interleukin-2 signaling	0	[-1]	[None]	13	26.5306	0.0111527	1	{}	{}	[CDK1, CSF2RA, HAVCR2, IL2RB, IL2RG, IL3RA, INPP5D, LCK, PIK3CD, PIK3R3, PTK2B, PTPN6, SYK]	[CDK1, CSF2, CSF2RA, CSF2RB, GAB2, GRB2, HAVCR2, HRAS, IL2, IL2RA, IL2RB, IL2RG, IL3, IL3RA, IL5, IL5RA, IL6, IL6R, IL6ST, INPP5D, INPPL1, JAK1, JAK2, JAK3, KRAS, LCK, LGALS9, MAP2K1, MAP2K2, MAPK1, MAPK3, NRAS, PIK3CA, PIK3CB, PIK3CD, PIK3R1, PIK3R2, PIK3R3, PTK2B, PTPN11, PTPN6, RAF1, SHC1, SOS1, STAT5A, STAT5B, SYK, TYK2, YWHAB]	TRUE
REACTOME:75768	Nonsense Mediated Decay (NMD) independent of the Exon Junction Complex (EJC)	0	[-1]	[None]	4	4.3956	0.998968	1	{}	{}	[ETF1, RPL15, RPL26, RPS13]	[EIF4G1, ETF1, FAU, GSPT2, LOC100288910, LOC101929876, LOC102724737, NCBP1, NCBP2, PABPC1, RPL10, RPL10A, RPL11, RPL12, RPL13, RPL13A, RPL14, RPL15, RPL17, RPL17-C18orf32, RPL18, RPL18A, RPL19, RPL21, RPL22, RPL23, RPL23A, RPL24, RPL26, RPL26L1, RPL27, RPL27A, RPL28, RPL29, RPL3, RPL30, RPL31, RPL32, RPL34, RPL35, RPL35A, RPL36, RPL36A, RPL37, RPL37A, RPL39, RPL3L, RPL4, RPL41, RPL5, RPL6, RPL7, …	TRUE
REACTOME:75770	Voltage gated Potassium channels	0	[-1]	[None]	8	18.1818	0.23629	1	{}	{}	[KCNA7, KCNAB2, KCND3, KCNH3, KCNH5, KCNH8, KCNQ1, KCNQ4]	[GALNT8, KCNA1, KCNA10, KCNA2, KCNA3, KCNA4, KCNA5, KCNA6, KCNA7, KCNAB1, KCNAB2, KCNAB3, KCNB1, KCNB2, KCNC1, KCNC2, KCNC3, KCNC4, KCND1, KCND2, KCND3, KCNF1, KCNG1, KCNG2, KCNG3, KCNG4, KCNH1, KCNH2, KCNH3, KCNH4, KCNH5, KCNH6, KCNH7, KCNH8, KCNQ1, KCNQ2, KCNQ3, KCNQ4, KCNQ5, KCNS1, KCNS2, KCNS3, KCNV1, KCNV2]	TRUE
REACTOME:75776	NOD1/2 Signaling Pathway	0	[-1]	[None]	4	12.9032	0.618159	1	{}	{}	[CHUK, NOD2, TAB3, TNFAIP3]	[BIRC2, BIRC3, CARD9, CASP1, CASP2, CASP4, CASP8, CASP9, CHUK, CYLD, IKBKB, IKBKG, IRAK1, IRAK2, ITCH, MAP2K6, MAP3K7, MAPK11, MAPK12, MAPK13, MAPK14, NOD1, NOD2, RIPK2, TAB1, TAB2, TAB3, TNFAIP3, UBE2N, UBE2NL, UBE2V1]	TRUE
REACTOME:75780	G protein gated Potassium channels	0	[-1]	[None]	3	12	0.675123	1	{}	{}	[GNG3, GNG4, KCNJ16]	[GABBR1, GABBR2, GNB1, GNB2, GNB3, GNG10, GNG12, GNG2, GNG3, GNG4, GNG5, GNG7, GNG8, GNGT1, GNGT2, KCNJ10, KCNJ12, KCNJ15, KCNJ16, KCNJ2, KCNJ3, KCNJ4, KCNJ5, KCNJ6, KCNJ9]	TRUE
REACTOME:75790	Cytokine Signaling in Immune system	0	[-1]	[None]	50	16.2866	0.0882231	1	{}	{}	[BST2, CAMK2A, CBL, CDK1, CHUK, CSF2RA, FCGR1A, GBP4, GBP7, HAVCR2, HCK, HLA-B, HLA-C, HLA-DQA1, HLA-DQB1, HLA-DQB2, HLA-DRA, HLA-DRB1, HLA-F, IL18, IL1R1, IL1RN, IL2RB, IL2RG, IL3RA, IL7, IL7R, INPP5D, IRAK3, IRF8, IRS2, KPNA2, LCK, NOD2, NUP210, PIK3CD, PIK3R3, PTAFR, PTK2B, PTPN6, RANBP2, RSAD2, SOCS2, SOCS3, SYK, TAB3, TRIM17, TRIM22, TRIM29, UBE2E1]	[AAAS, ADAM17, ADAR, ARIH1, B2M, BLNK, BST2, BTRC, CAMK2A, CAMK2B, CAMK2D, CAMK2G, CASP1, CBL, CD44, CDK1, CHUK, CIITA, CISH, CRK, CRKL, CSF2, CSF2RA, CSF2RB, CSH1, CUL1, DDX58, EGR1, EIF2AK2, EIF4A1, EIF4A2, EIF4A3, EIF4E, EIF4E2, EIF4E3, EIF4G1, EIF4G2, EIF4G3, FCGR1A, FCGR1B, FLNB, FYN, GAB2, GBP1, GBP2, GBP3, GBP4, GBP5, GBP6, GBP7, GH1, GH2, GHR, GRB2, HAVCR2, HCK, HERC5, HGF, HLA-A, HLA-B, …	TRUE
REACTOME:75792	Meiotic synapsis	0	[-1]	[None]	11	14.4737	0.451654	1	{}	{}	[FKBP6, H2AFX, H2AFZ, LMNA, LMNB1, RAD21, REC8, SMC1A, SMC3, STAG3, SYCP3]	[ACD, ATR, BRCA1, DIDO1, FKBP6, H2AFB1, H2AFX, H2AFZ, HIST1H2AB, HIST1H2AC, HIST1H2AD, HIST1H2AE, HIST1H2AJ, HIST1H2BA, HIST1H2BB, HIST1H2BC, HIST1H2BD, HIST1H2BE, HIST1H2BF, HIST1H2BG, HIST1H2BH, HIST1H2BI, HIST1H2BJ, HIST1H2BK, HIST1H2BL, HIST1H2BM, HIST1H2BN, HIST1H2BO, HIST1H4A, HIST1H4B, HIST1H4C, HIST1H4D, HIST1H4E, HIST1H4F, HIST1H4H, HIST1H4I, HIST1H4J, HIST1H4K, HIST1H4L, HIST2H2AA3, HIS…	TRUE
REACTOME:75795	Antigen Presentation: Folding, assembly and peptide loading of class I MHC	0	[-1]	[None]	5	21.7391	0.190428	1	{}	{}	[HLA-B, HLA-C, HLA-F, SEC24A, SEC24B]	[B2M, CALR, ERAP1, ERAP2, HLA-A, HLA-B, HLA-C, HLA-E, HLA-F, HLA-G, HSPA5, PDIA3, SAR1B, SEC13, SEC23A, SEC24A, SEC24B, SEC24C, SEC24D, SEC31A, TAP1, TAP2, TAPBP]	TRUE
REACTOME:75808	The NLRP3 inflammasome	0	[-1]	[None]	4	33.3333	0.0669616	1	{}	{}	[MEFV, NLRP3, PANX1, PSTPIP1]	[APP, CASP1, HSP90AB1, MEFV, NLRP3, P2RX7, PANX1, PSTPIP1, PYCARD, SUGT1, TXN, TXNIP]	TRUE
REACTOME:75820	Class I MHC mediated antigen processing &amp; presentation	0	[-1]	[None]	31	12.1569	0.763593	1	{}	{}	[ASB16, ASB18, ATG7, CD207, CD36, CDC20, CDC27, CUL2, FCGR1A, HLA-B, HLA-C, HLA-F, ITGAV, LNPEP, LRR1, NCF1, NCF2, NCF4, PARK2, RCHY1, RNF6, SEC24A, SEC24B, SOCS3, TRIM32, UBE2D1, UBE2E1, UBE2J1, UBE2S, UBE4A, ZBTB16]	[ANAPC1, ANAPC10, ANAPC11, ANAPC13, ANAPC2, ANAPC4, ANAPC5, ANAPC7, ARIH2, ASB1, ASB10, ASB11, ASB12, ASB13, ASB14, ASB15, ASB16, ASB17, ASB18, ASB2, ASB3, ASB4, ASB5, ASB6, ASB7, ASB8, ASB9, ATG7, B2M, BLMH, BTRC, CALR, CBLB, CD207, CD36, CDC16, CDC20, CDC23, CDC26, CDC27, CDC34, CTSL, CTSS, CTSV, CUL1, CUL2, CUL3, CUL5, CUL7, CYBA, CYBB, DET1, DTX3L, DZIP3, ERAP1, ERAP2, FBXO17, FBXO2, FBXO27, …	TRUE
REACTOME:75822	Nonsense Mediated Decay (NMD) enhanced by the Exon Junction Complex (EJC)	0	[-1]	[None]	5	4.62963	0.999381	1	{}	{}	[ETF1, RPL15, RPL26, RPS13, SMG6]	[CASC3, EIF4A3, EIF4G1, ETF1, FAU, GSPT2, LOC100288910, LOC101929876, LOC102724737, MAGOH, NCBP1, NCBP2, PABPC1, PPP2CA, PPP2R1A, PPP2R2A, RBM8A, RNPS1, RPL10, RPL10A, RPL11, RPL12, RPL13, RPL13A, RPL14, RPL15, RPL17, RPL17-C18orf32, RPL18, RPL18A, RPL19, RPL21, RPL22, RPL23, RPL23A, RPL24, RPL26, RPL26L1, RPL27, RPL27A, RPL28, RPL29, RPL3, RPL30, RPL31, RPL32, RPL34, RPL35, RPL35A, RPL36, RPL36A…	TRUE
REACTOME:75829	PIP3 activates AKT signaling	0	[-1]	[None]	20	20.4082	0.0365079	1	{}	{}	[CD19, CDKN1A, CHUK, EGF, EREG, FGF1, FGF22, FGF5, FGFR1, FGFR2, IRS2, KIT, KLB, LCK, NRG1, PDGFB, PDGFRB, PIK3CD, PIK3R3, TRIB3]	[AGO1, AGO2, AGO3, AGO4, AKT1, AKT1S1, AKT2, AKT3, BAD, BTC, CASP9, CD19, CD28, CD80, CD86, CDKN1A, CDKN1B, CHUK, CREB1, EGF, EGFR, ERBB2, ERBB3, ERBB4, EREG, FGF1, FGF10, FGF16, FGF17, FGF18, FGF19, FGF2, FGF20, FGF22, FGF23, FGF3, FGF4, FGF5, FGF6, FGF7, FGF8, FGF9, FGFR1, FGFR2, FGFR3, FGFR4, FOXO1, FOXO3, FOXO4, FRS2, FYN, GAB1, GRB2, GSK3A, GSK3B, HBEGF, IRS1, IRS2, KIT, KITLG, KL, KLB, LCK,…	TRUE
REACTOME:75831	Activation of G protein gated Potassium channels	0	[-1]	[None]	3	12	0.675123	1	{}	{}	[GNG3, GNG4, KCNJ16]	[GABBR1, GABBR2, GNB1, GNB2, GNB3, GNG10, GNG12, GNG2, GNG3, GNG4, GNG5, GNG7, GNG8, GNGT1, GNGT2, KCNJ10, KCNJ12, KCNJ15, KCNJ16, KCNJ2, KCNJ3, KCNJ4, KCNJ5, KCNJ6, KCNJ9]	TRUE
REACTOME:75842	Antigen processing: Ubiquitination &amp; Proteasome degradation	0	[-1]	[None]	19	8.96226	0.984172	1	{}	{}	[ASB16, ASB18, ATG7, CDC20, CDC27, CUL2, LNPEP, LRR1, PARK2, RCHY1, RNF6, SOCS3, TRIM32, UBE2D1, UBE2E1, UBE2J1, UBE2S, UBE4A, ZBTB16]	[ANAPC1, ANAPC10, ANAPC11, ANAPC13, ANAPC2, ANAPC4, ANAPC5, ANAPC7, ARIH2, ASB1, ASB10, ASB11, ASB12, ASB13, ASB14, ASB15, ASB16, ASB17, ASB18, ASB2, ASB3, ASB4, ASB5, ASB6, ASB7, ASB8, ASB9, ATG7, BLMH, BTRC, CBLB, CDC16, CDC20, CDC23, CDC26, CDC27, CDC34, CUL1, CUL2, CUL3, CUL5, CUL7, DET1, DTX3L, DZIP3, FBXO17, FBXO2, FBXO27, FBXO3, FBXO4, FBXO44, FBXO6, FBXW11, FBXW7, FBXW8, FZR1, GAN, HECTD3…	TRUE
REACTOME:75886	Nonsense-Mediated Decay (NMD)	0	[-1]	[None]	5	4.62963	0.999381	1	{}	{}	[ETF1, RPL15, RPL26, RPS13, SMG6]	[CASC3, EIF4A3, EIF4G1, ETF1, FAU, GSPT2, LOC100288910, LOC101929876, LOC102724737, MAGOH, NCBP1, NCBP2, PABPC1, PPP2CA, PPP2R1A, PPP2R2A, RBM8A, RNPS1, RPL10, RPL10A, RPL11, RPL12, RPL13, RPL13A, RPL14, RPL15, RPL17, RPL17-C18orf32, RPL18, RPL18A, RPL19, RPL21, RPL22, RPL23, RPL23A, RPL24, RPL26, RPL26L1, RPL27, RPL27A, RPL28, RPL29, RPL3, RPL30, RPL31, RPL32, RPL34, RPL35, RPL35A, RPL36, RPL36A…	TRUE
REACTOME:75900	Inflammasomes	0	[-1]	[None]	6	35.2941	0.0196806	1	{}	{}	[AIM2, MEFV, NLRC4, NLRP3, PANX1, PSTPIP1]	[AIM2, APP, BCL2, BCL2L1, CASP1, HSP90AB1, MEFV, NLRC4, NLRP1, NLRP3, P2RX7, PANX1, PSTPIP1, PYCARD, SUGT1, TXN, TXNIP]	TRUE
REACTOME:75908	Potassium Channels	0	[-1]	[None]	17	17	0.186396	1	{}	{}	[ABCC9, GNG3, GNG4, KCNA7, KCNAB2, KCND3, KCNH3, KCNH5, KCNH8, KCNJ14, KCNJ16, KCNJ8, KCNK1, KCNK2, KCNMB4, KCNQ1, KCNQ4]	[ABCC8, ABCC9, GABBR1, GABBR2, GALNT8, GNB1, GNB2, GNB3, GNG10, GNG12, GNG2, GNG3, GNG4, GNG5, GNG7, GNG8, GNGT1, GNGT2, HCN1, HCN2, HCN3, HCN4, KCNA1, KCNA10, KCNA2, KCNA3, KCNA4, KCNA5, KCNA6, KCNA7, KCNAB1, KCNAB2, KCNAB3, KCNB1, KCNB2, KCNC1, KCNC2, KCNC3, KCNC4, KCND1, KCND2, KCND3, KCNF1, KCNG1, KCNG2, KCNG3, KCNG4, KCNH1, KCNH2, KCNH3, KCNH4, KCNH5, KCNH6, KCNH7, KCNH8, KCNJ1, KCNJ10, KCNJ…	TRUE
REACTOME:75913	Nucleotide-binding domain, leucine rich repeat containing receptor (NLR) signaling pathways	0	[-1]	[None]	10	21.2766	0.0934902	1	{}	{}	[AIM2, CHUK, MEFV, NLRC4, NLRP3, NOD2, PANX1, PSTPIP1, TAB3, TNFAIP3]	[AIM2, APP, BCL2, BCL2L1, BIRC2, BIRC3, CARD9, CASP1, CASP2, CASP4, CASP8, CASP9, CHUK, CYLD, HSP90AB1, IKBKB, IKBKG, IRAK1, IRAK2, ITCH, MAP2K6, MAP3K7, MAPK11, MAPK12, MAPK13, MAPK14, MEFV, NLRC4, NLRP1, NLRP3, NOD1, NOD2, P2RX7, PANX1, PSTPIP1, PYCARD, RIPK2, SUGT1, TAB1, TAB2, TAB3, TNFAIP3, TXN, TXNIP, UBE2N, UBE2NL, UBE2V1]	TRUE
REACTOME:75918	Inwardly rectifying K+ channels	0	[-1]	[None]	6	19.3548	0.233831	1	{}	{}	[ABCC9, GNG3, GNG4, KCNJ14, KCNJ16, KCNJ8]	[ABCC8, ABCC9, GABBR1, GABBR2, GNB1, GNB2, GNB3, GNG10, GNG12, GNG2, GNG3, GNG4, GNG5, GNG7, GNG8, GNGT1, GNGT2, KCNJ1, KCNJ10, KCNJ11, KCNJ12, KCNJ14, KCNJ15, KCNJ16, KCNJ2, KCNJ3, KCNJ4, KCNJ5, KCNJ6, KCNJ8, KCNJ9]	TRUE
REACTOME:75925	Amyloids	0	[-1]	[None]	8	9.7561	0.880279	1	{}	{}	[H2AFX, H2AFZ, LTF, LYZ, SAA1, SNCA, TGFBI, TTR]	[APCS, APOA1, APOA4, APP, B2M, CALCA, CST3, FGA, GSN, H2AFB1, H2AFX, H2AFZ, H3F3A, H3F3B, HIST1H2AB, HIST1H2AC, HIST1H2AD, HIST1H2AE, HIST1H2AJ, HIST1H2BA, HIST1H2BB, HIST1H2BC, HIST1H2BD, HIST1H2BE, HIST1H2BF, HIST1H2BG, HIST1H2BH, HIST1H2BI, HIST1H2BJ, HIST1H2BK, HIST1H2BL, HIST1H2BM, HIST1H2BN, HIST1H2BO, HIST1H3A, HIST1H3B, HIST1H3C, HIST1H3D, HIST1H3E, HIST1H3F, HIST1H3G, HIST1H3H, HIST1H3I,…	TRUE
REACTOME:97307	Downstream signaling of activated FGFR3	0	[-1]	[None]	26	17.3333	0.105605	1	{}	{}	[ADCY4, CD19, CDK1, CDKN1A, CHUK, EGF, EREG, FGF1, FGF22, FGF5, FGFR1, FGFR2, FRS3, IRS2, KIT, KLB, LCK, NRG1, PDE1A, PDGFB, PDGFRB, PIK3CD, PIK3R3, PRKAR1A, PRKAR1B, TRIB3]	[ADCY1, ADCY2, ADCY3, ADCY4, ADCY5, ADCY6, ADCY7, ADCY8, ADCY9, ADRBK1, AGO1, AGO2, AGO3, AGO4, AHCYL1, AKT1, AKT1S1, AKT2, AKT3, BAD, BTC, CALM1, CALM2, CALM3, CAMK4, CASP9, CD19, CD28, CD80, CD86, CDK1, CDKN1A, CDKN1B, CHUK, CREB1, EGF, EGFR, ERBB2, ERBB3, ERBB4, EREG, FGF1, FGF10, FGF16, FGF17, FGF18, FGF19, FGF2, FGF20, FGF22, FGF23, FGF3, FGF4, FGF5, FGF6, FGF7, FGF8, FGF9, FGFR1, FGFR2, FGF…	TRUE
REACTOME:110235	Phospholipase C-mediated cascade: FGFR1	0	[-1]	[None]	8	16.3265	0.339324	1	{}	{}	[ADCY4, FGF1, FGF22, FGF5, FGFR1, PDE1A, PRKAR1A, PRKAR1B]	[ADCY1, ADCY2, ADCY3, ADCY4, ADCY5, ADCY6, ADCY7, ADCY8, ADCY9, ADRBK1, AHCYL1, CALM1, CALM2, CALM3, CAMK4, CREB1, FGF1, FGF10, FGF17, FGF2, FGF20, FGF22, FGF23, FGF3, FGF4, FGF5, FGF6, FGF8, FGF9, FGFR1, ITPR1, ITPR2, ITPR3, KL, PDE1A, PDE1B, PDE1C, PLCG1, PRKACA, PRKACB, PRKACG, PRKAR1A, PRKAR1B, PRKAR2A, PRKAR2B, PRKCA, PRKCD, PRKCE, PRKCG]	TRUE
REACTOME:111040	Signaling by SCF-KIT	0	[-1]	[None]	26	18.4397	0.0586497	1	{}	{}	[CBL, CD19, CDK1, CDKN1A, CHUK, EGF, EREG, FGF1, FGF22, FGF5, FGFR1, FGFR2, IRS2, KIT, KLB, LCK, MMP9, NRG1, PDGFB, PDGFRB, PIK3CD, PIK3R3, PTPN6, SH2B3, SOCS6, TRIB3]	[AGO1, AGO2, AGO3, AGO4, AKT1, AKT1S1, AKT2, AKT3, BAD, BTC, CASP9, CBL, CD19, CD28, CD80, CD86, CDK1, CDKN1A, CDKN1B, CHEK1, CHUK, CMA1, CREB1, EGF, EGFR, ERBB2, ERBB3, ERBB4, EREG, FER, FES, FGF1, FGF10, FGF16, FGF17, FGF18, FGF19, FGF2, FGF20, FGF22, FGF23, FGF3, FGF4, FGF5, FGF6, FGF7, FGF8, FGF9, FGFR1, FGFR2, FGFR3, FGFR4, FOXO1, FOXO3, FOXO4, FRS2, FYN, GAB1, GAB2, GRAP, GRAP2, GRB10, GRB2…	TRUE
REACTOME:111045	Developmental Biology	0	[-1]	[None]	66	12.9412	0.667503	1	{}	{}	[ABL2, ACTR3, ALCAM, ANK3, AP2B1, APH1B, ARHGEF12, ARTN, CACNA1D, CACNA1H, CACNB2, CD36, CDH15, CDH4, CDK1, CDON, CEBPB, CNTN6, COL6A3, COL9A1, COL9A2, CTNNA2, DLG3, DPYSL5, EFNA1, EPHA1, EPHA10, EPHA3, FGFR1, GFRA2, HIF3A, HNF4G, HSPA8, ITGA10, ITGA5, ITGAV, ITGB1, KALRN, KIF4A, LIN28A, MMP9, MYH10, NANOG, NGEF, NR5A2, NTN4, PBX1, PLXNA2, PLXNC1, PTPRC, RPS6KA2, RRAS, SCN11A, SCN3B, SEMA4A, SLC2…	[ABL1, ABL2, ABLIM1, ABLIM2, ABLIM3, ACTB, ACTG1, ACTR2, ACTR3, ACVR1B, ACVR1C, ACVR2A, ACVR2B, ADAM10, ADIPOQ, AGAP2, AGRN, AKT1, AKT2, AKT3, ALCAM, ANGPTL4, ANK1, ANK2, ANK3, AP2A1, AP2A2, AP2B1, AP2M1, AP2S1, APH1A, APH1B, ARHGAP35, ARHGAP39, ARHGEF11, ARHGEF12, ARHGEF28, ARHGEF7, ARPC1A, ARPC2, ARPC3, ARPC4, ARPC5, ARTN, BNIP2, BOC, CACNA1C, CACNA1D, CACNA1G, CACNA1H, CACNA1I, CACNA1S, CACNB1…	TRUE
REACTOME:111064	DAG and IP3 signaling	0	[-1]	[None]	4	11.7647	0.691933	1	{}	{}	[ADCY4, PDE1A, PRKAR1A, PRKAR1B]	[ADCY1, ADCY2, ADCY3, ADCY4, ADCY5, ADCY6, ADCY7, ADCY8, ADCY9, ADRBK1, AHCYL1, CALM1, CALM2, CALM3, CAMK4, CREB1, ITPR1, ITPR2, ITPR3, PDE1A, PDE1B, PDE1C, PLCG1, PRKACA, PRKACB, PRKACG, PRKAR1A, PRKAR1B, PRKAR2A, PRKAR2B, PRKCA, PRKCD, PRKCE, PRKCG]	TRUE
REACTOME:111080	Spry regulation of FGF signaling	0	[-1]	[None]	3	18.75	0.369308	1	{}	{}	[BRAF, CBL, SPRY2]	[BRAF, CBL, GRB2, MAPK1, MAPK3, MKNK1, PPP2CA, PPP2CB, PPP2R1A, PTPN11, RPS27A, SPRY2, SRC, UBA52, UBB, UBC]	TRUE
REACTOME:111083	The citric acid (TCA) cycle and respiratory electron transport	0	[-1]	[None]	6	4.05405	0.999972	1	{}	{}	[COX6A1, DLAT, FH, PDK3, SLC16A3, SLC25A27]	[850642, ACO2, ADHFE1, ATP5A1, ATP5B, ATP5C1, ATP5D, ATP5E, ATP5F1, ATP5G1, ATP5G2, ATP5H, ATP5I, ATP5J, ATP5J2, ATP5L, ATP5O, ATP5S, ATP6, ATP8, BSG, COX1, COX11, COX14, COX16, COX18, COX2, COX20, COX3, COX4I1, COX5A, COX5B, COX6A1, COX6B1, COX6C, COX7A2L, COX7B, COX7C, COX8A, CS, CYC1, CYCS, CYTB, D2HGDH, DLAT, DLD, DLST, ETFA, ETFB, ETFDH, FH, IDH2, IDH3A, IDH3B, IDH3G, L2HGDH, LDHA, LDHB, LRP…	TRUE
REACTOME:111102	Signal Transduction	0	[-1]	[None]	307	13.7545	0.356208	1	{}	{}	[ACKR2, ACKR3, ACTR3, ADCY4, ADORA2B, ADORA3, ALDH1A1, ALDH1A2, AP2B1, APC, APH1B, ARAP3, ARHGAP11A, ARHGAP15, ARHGAP22, ARHGAP25, ARHGAP26, ARHGAP28, ARHGAP30, ARHGAP4, ARHGAP40, ARHGAP44, ARHGAP9, ARHGDIB, ARHGEF12, ATP6V1B1, AVPR2, AXL, BCO2, BDKRB2, BRAF, BTK, BUB1, BUB1B, BUB3, C3, C5AR1, CALCRL, CAMK2A, CASP10, CASP3, CBL, CCDC88C, CCL5, CCND1, CCR6, CCRL2, CD19, CDC20, CDC25C, CDH5, CDK1, …	[57413, A2M, AATF, ABCA4, ABI1, ABI2, ABL1, ABR, ACKR2, ACKR3, ACKR4, ACTB, ACTG1, ACTR2, ACTR3, ACVR1B, ACVR1C, ACVR2A, ACVR2B, ADAM10, ADAM12, ADAM17, ADCY1, ADCY10, ADCY2, ADCY3, ADCY4, ADCY5, ADCY6, ADCY7, ADCY8, ADCY9, ADCYAP1, ADCYAP1R1, ADH1A, ADH1C, ADH4, ADM, ADM2, ADORA1, ADORA2A, ADORA2B, ADORA3, ADRA1A, ADRA1B, ADRA1D, ADRA2A, ADRA2C, ADRB1, ADRB2, ADRB3, ADRBK1, AES, AGO1, AGO2, AGO3…	TRUE
REACTOME:111118	BMAL1:CLOCK,NPAS2 activates circadian gene expression	0	[-1]	[None]	5	11.9048	0.686854	1	{}	{}	[CLOCK, HIF1A, NAMPT, NRIP1, PER2]	[ARNTL, ARNTL2, AVP, BHLHE40, BHLHE41, CARM1, CCRN4L, CHD9, CLOCK, CREB1, CREBBP, CRTC1, CRY1, CRY2, DBP, EP300, F7, HDAC3, HELZ2, HIF1A, MED1, NAMPT, NCOA1, NCOA2, NCOA6, NCOR1, NPAS2, NR1D1, NR3C1, NRIP1, PER1, PER2, PPARA, PPARGC1A, RORA, RXRA, SERPINE1, SIK1, SMARCD3, TBL1X, TBL1XR1, TGS1]	TRUE
REACTOME:111119	Antigen processing-Cross presentation	0	[-1]	[None]	11	13.5802	0.540872	1	{}	{}	[CD207, CD36, FCGR1A, HLA-B, HLA-C, HLA-F, ITGAV, LNPEP, NCF1, NCF2, NCF4]	[B2M, CALR, CD207, CD36, CTSL, CTSS, CTSV, CYBA, CYBB, FCGR1A, FCGR1B, HLA-A, HLA-B, HLA-C, HLA-E, HLA-F, HLA-G, ITGAV, ITGB5, LNPEP, MRC1, MRC2, NCF1, NCF2, NCF4, PDIA3, PSMA1, PSMA2, PSMA3, PSMA4, PSMA5, PSMA6, PSMA7, PSMA8, PSMB1, PSMB10, PSMB11, PSMB2, PSMB3, PSMB4, PSMB5, PSMB6, PSMB7, PSMB8, PSMB9, PSMC1, PSMC2, PSMC3, PSMC4, PSMC5, PSMC6, PSMD1, PSMD10, PSMD11, PSMD12, PSMD13, PSMD14, PSMD…	TRUE
REACTOME:111133	Growth hormone receptor signaling	0	[-1]	[None]	4	16.6667	0.409997	1	{}	{}	[IRS2, PTPN6, SOCS2, SOCS3]	[ADAM17, CISH, CSH1, GH1, GH2, GHR, IRS1, IRS2, JAK2, LYN, MAPK1, MAPK3, PRL, PRLR, PTPN1, PTPN6, SH2B1, SOCS1, SOCS2, SOCS3, STAT1, STAT3, STAT5A, STAT5B]	TRUE
REACTOME:111155	Cell-Cell communication	0	[-1]	[None]	20	15.2672	0.31172	1	{}	{}	[CADM2, CASK, CDH13, CDH15, CDH4, CDH5, CDH6, CLDN15, CLDN4, COL17A1, CRB3, ILK, INADL, ITGB1, ITGB4, LAMA3, MAGI2, PTK2B, PTPN6, PVRL4]	[ACTN1, ACTN2, ACTN3, ACTN4, ARHGEF6, CADM1, CADM2, CADM3, CASK, CD151, CD2AP, CD47, CDH1, CDH10, CDH11, CDH12, CDH13, CDH15, CDH17, CDH18, CDH2, CDH24, CDH3, CDH4, CDH5, CDH6, CDH7, CDH8, CDH9, CLDN1, CLDN10, CLDN11, CLDN12, CLDN14, CLDN15, CLDN16, CLDN17, CLDN18, CLDN19, CLDN2, CLDN20, CLDN22, CLDN23, CLDN3, CLDN4, CLDN5, CLDN6, CLDN7, CLDN8, CLDN9, COL17A1, CRB3, CTNNA1, CTNNB1, CTNND1, DCC, D…	TRUE
REACTOME:111158	ABCA transporters in lipid homeostasis	0	[-1]	[None]	5	29.4118	0.0682891	1	{}	{}	[ABCA10, ABCA3, ABCA6, ABCA9, ABCG1]	[ABCA10, ABCA12, ABCA2, ABCA3, ABCA6, ABCA7, ABCA9, ABCD1, ABCD2, ABCD3, ABCG1, ABCG4, ABCG5, ABCG8, APOA1, PEX19, PEX3]	TRUE
REACTOME:111168	Endosomal/Vacuolar pathway	0	[-1]	[None]	4	36.3636	0.0498058	1	{}	{}	[HLA-B, HLA-C, HLA-F, LNPEP]	[B2M, CTSL, CTSS, CTSV, HLA-A, HLA-B, HLA-C, HLA-E, HLA-F, HLA-G, LNPEP]	TRUE
REACTOME:111174	Cross-presentation of particulate exogenous antigens (phagosomes)	0	[-1]	[None]	5	62.5	0.00174825	1	{}	{}	[CD36, ITGAV, NCF1, NCF2, NCF4]	[CD36, CYBA, CYBB, ITGAV, ITGB5, NCF1, NCF2, NCF4]	TRUE
REACTOME:111178	ER-Phagosome pathway	0	[-1]	[None]	3	4.6875	0.994506	1	{}	{}	[HLA-B, HLA-C, HLA-F]	[B2M, CALR, HLA-A, HLA-B, HLA-C, HLA-E, HLA-F, HLA-G, PDIA3, PSMA1, PSMA2, PSMA3, PSMA4, PSMA5, PSMA6, PSMA7, PSMA8, PSMB1, PSMB10, PSMB11, PSMB2, PSMB3, PSMB4, PSMB5, PSMB6, PSMB7, PSMB8, PSMB9, PSMC1, PSMC2, PSMC3, PSMC4, PSMC5, PSMC6, PSMD1, PSMD10, PSMD11, PSMD12, PSMD13, PSMD14, PSMD2, PSMD3, PSMD4, PSMD5, PSMD6, PSMD7, PSMD8, PSMD9, PSME1, PSME2, PSME3, PSME4, PSMF1, RPS27A, SEC61A1, SEC61A…	TRUE
REACTOME:111183	Meiosis	0	[-1]	[None]	13	11.2069	0.803832	1	{}	{}	[FKBP6, H2AFX, H2AFZ, LMNA, LMNB1, MRE11A, MSH5, RAD21, REC8, SMC1A, SMC3, STAG3, SYCP3]	[ACD, ATM, ATR, BLM, BRCA1, BRCA2, CDK2, CDK4, DIDO1, DMC1, FKBP6, H2AFB1, H2AFX, H2AFZ, H3F3A, H3F3B, HIST1H2AB, HIST1H2AC, HIST1H2AD, HIST1H2AE, HIST1H2AJ, HIST1H2BA, HIST1H2BB, HIST1H2BC, HIST1H2BD, HIST1H2BE, HIST1H2BF, HIST1H2BG, HIST1H2BH, HIST1H2BI, HIST1H2BJ, HIST1H2BK, HIST1H2BL, HIST1H2BM, HIST1H2BN, HIST1H2BO, HIST1H3A, HIST1H3B, HIST1H3C, HIST1H3D, HIST1H3E, HIST1H3F, HIST1H3G, HIST1H…	TRUE
REACTOME:111214	G0 and Early G1	0	[-1]	[None]	7	28	0.0427253	1	{}	{}	[CCNA2, CDC25A, CDC6, CDK1, PCNA, RBL1, TOP2A]	[CCNA1, CCNA2, CCNE1, CCNE2, CDC25A, CDC6, CDK1, CDK2, DYRK1A, E2F1, E2F4, E2F5, HDAC1, LIN37, LIN52, LIN54, LIN9, MYBL2, PCNA, RBBP4, RBL1, RBL2, TFDP1, TFDP2, TOP2A]	TRUE
REACTOME:111217	Metabolism	0	[-1]	[None]	216	13.5	0.512819	1	{}	{}	[ABCC3, ABCG1, ACADSB, ACSL1, ACSL4, ACSL6, ADCY4, ADK, AGL, AGPAT6, AGPAT9, AKR1B1, AKR1C2, ALDH1A1, ALOX12B, ALOX15, ALOX15B, ALOX5AP, AMD1, AQP1, ARG2, ASAH2, ASMT, ASS1, B3GALT6, B3GNT7, B4GALT6, BAAT, BCKDHB, BGN, BHMT, CA2, CA9, CACNA1A, CACNA1D, CACNA2D2, CACNB2, CD36, CHST11, CHST9, CKMT1A, CKMT1B, CLOCK, COL4A3BP, COX6A1, CSAD, CSGALNACT1, CYGB, CYP17A1, CYP19A1, CYP1B1, CYP26B1, CYP2D6,…	[850642, A2M, AAAS, AADAT, AANAT, AASDHPPT, AASS, ABCA1, ABCB1, ABCB11, ABCB4, ABCB7, ABCC1, ABCC3, ABCC5, ABCC8, ABCD1, ABCD4, ABCG1, ABCG2, ABCG5, ABCG8, ABHD5, ACAA1, ACACA, ACACB, ACAD8, ACADL, ACADM, ACADS, ACADSB, ACADVL, ACAT1, ACER1, ACER2, ACER3, ACHE, ACLY, ACMSD, ACO2, ACOT8, ACOX1, ACOX2, ACOX3, ACP5, ACSL1, ACSL4, ACSL5, ACSL6, ACSM1, ACSM2A, ACSM4, ACSM5, ACSS1, ACSS2, ACY1, ACY3, A…	TRUE
REACTOME:111225	Regulation of KIT signaling	0	[-1]	[None]	6	40	0.0100949	1	{}	{}	[CBL, KIT, LCK, PTPN6, SH2B3, SOCS6]	[CBL, FYN, GRB2, KIT, KITLG, LCK, LYN, PRKCA, PTPN6, SH2B3, SOCS1, SOCS6, SOS1, SRC, YES1]	TRUE
REACTOME:115529	Interleukin-7 signaling	0	[-1]	[None]	4	36.3636	0.0498058	1	{}	{}	[IL2RG, IL7, IL7R, PIK3R3]	[HGF, IL2RG, IL7, IL7R, JAK1, JAK3, PIK3R1, PIK3R2, PIK3R3, STAT5A, STAT5B]	TRUE
REACTOME:115566	Cell Cycle	0	[-1]	[None]	89	16.065	0.0420438	1	{}	{}	[ACTR1A, AKAP9, AURKA, BUB1, BUB1B, BUB3, CCNA2, CCNB1, CCNB2, CCND1, CCND2, CDC20, CDC25A, CDC25B, CDC25C, CDC27, CDC6, CDCA5, CDK1, CDK11A, CDK11B, CDKN1A, CDKN2C, CDT1, CENPA, CENPE, CENPF, CENPI, CENPM, CENPN, CENPW, CEP78, DBF4, ERCC6L, ESCO2, FBXO5, FEN1, FKBP6, FOXM1, GMNN, H2AFX, H2AFZ, HDAC8, INCENP, KIF18A, KIF20A, KIF2C, LMNA, LMNB1, MASTL, MCM10, MCM2, MNAT1, MRE11A, MSH5, NCAPD3, NCA…	[AAAS, ACD, ACTR1A, AHCTF1, AJUBA, AKAP9, ANAPC1, ANAPC10, ANAPC11, ANAPC2, ANAPC4, ANAPC5, ANAPC7, ANKLE2, APEX1, APITD1, APITD1-CORT, ARPP19, ATM, ATR, ATRIP, AURKA, AURKB, B9D2, BANF1, BIRC5, BLM, BLZF1, BORA, BRCA1, BRCA2, BTRC, BUB1, BUB1B, BUB3, CASC5, CCNA1, CCNA2, CCNB1, CCNB2, CCND1, CCND2, CCND3, CCNE1, CCNE2, CCNH, CCP110, CDC14A, CDC16, CDC20, CDC23, CDC25A, CDC25B, CDC25C, CDC26, CDC…	TRUE
REACTOME:115596	Signaling by ERBB4	0	[-1]	[None]	24	15.7895	0.233624	1	{}	{}	[APH1B, CD19, CDK1, CDKN1A, CHUK, CXCL12, EGF, EREG, FGF1, FGF22, FGF5, FGFR1, FGFR2, IRS2, KIT, KLB, LCK, NRG1, PDGFB, PDGFRB, PIK3CD, PIK3R3, TRIB3, WWOX]	[ADAM17, AGO1, AGO2, AGO3, AGO4, AKT1, AKT1S1, AKT2, AKT3, APH1A, APH1B, BAD, BTC, BTRC, CASP9, CD19, CD28, CD80, CD86, CDK1, CDKN1A, CDKN1B, CHUK, CREB1, CSH1, CSN2, CUL1, CXCL12, EGF, EGFR, ERBB2, ERBB3, ERBB4, EREG, ESR1, FGF1, FGF10, FGF16, FGF17, FGF18, FGF19, FGF2, FGF20, FGF22, FGF23, FGF3, FGF4, FGF5, FGF6, FGF7, FGF8, FGF9, FGFR1, FGFR2, FGFR3, FGFR4, FOXO1, FOXO3, FOXO4, FRS2, FYN, GAB1…	TRUE
REACTOME:115606	O-linked glycosylation of mucins	0	[-1]	[None]	7	11.8644	0.700623	1	{}	{}	[B3GNT5, B3GNT7, B4GALT6, GALNT16, GALNT6, GCNT4, ST3GAL3]	[B3GNT2, B3GNT3, B3GNT4, B3GNT5, B3GNT6, B3GNT7, B3GNT8, B3GNT9, B3GNTL1, B4GALT5, B4GALT6, C1GALT1, C1GALT1C1, GALNT1, GALNT10, GALNT11, GALNT12, GALNT13, GALNT14, GALNT15, GALNT16, GALNT18, GALNT2, GALNT3, GALNT4, GALNT5, GALNT6, GALNT7, GALNT8, GALNT9, GALNTL5, GALNTL6, GCNT1, GCNT3, GCNT4, GCNT7, KCNA6, MUC1, MUC12, MUC13, MUC15, MUC17, MUC20, MUC21, MUC3A, MUC4, MUC5B, MUC6, MUC7, MUCL1, ST3…	TRUE
REACTOME:115639	Sulfur amino acid metabolism	0	[-1]	[None]	3	12.5	0.64715	1	{}	{}	[BHMT, CSAD, MAT1A]	[ADI1, AHCY, APIP, BHMT, CBS, CDO1, CNDP2, CSAD, CTH, ENOPH1, ETHE1, GCLC, GCLM, GOT1, LOC102724560, MAT1A, MRI1, MTAP, MTR, MTRR, SLC25A10, SQRDL, SUOX, TST]	TRUE
[truncated: 253 more rows]
