# Supplementary material for: Ensemble Modeling Approach Targeting Heterogeneous RNA-Seq data: Application to Melanoma Pseudogenes
Source: Sci Rep. 2017 Dec 11;7:17344. doi: 10.1038/s41598-017-17337-7 (PMC5725464; doi:10.1038/s41598-017-17337-7)
Supplement: Supplementary file 1 — Supplementary Files [file 41598_2017_17337_MOESM1_ESM.zip › Supplementary_Files/6_Bio_Annotations/6_1_Core_Consensus_Annotations/6_1_1_Pathways/6_1_1_5_GeneSpring/Supplementary Table 6.1.1.5.1.xlsx]

## Sheet: ClueGOResults-kegg_reactome_wik
GOID	GOTerm	Pvalue Rank	GOLevels	GOGroups	Nr. Genes	% Associated Genes	Term PValue	Term PValue Corrected with Bonferroni step down	Group PValue	Group PValue Corrected with Bonferroni step down	Associated Genes Found	All Associated Genes	OverViewTerm
REACTOME:152	Cell Cycle, Mitotic	23.367	[-1]	[None]	132	27.7311	4.29525e-24	3.08399e-21	{}	{}	[ACTR1A, AKAP9, ANAPC1, ARPP19, AURKA, AURKB, BUB1, BUB3, CCNA1, CCNA2, CCNB1, CCNB2, CCND1, CDC20, CDC23, CDC25A, CDC25B, CDC25C, CDC26, CDC27, CDC6, CDCA5, CDCA8, CDK1, CDK11B, CDKN1B, CDKN2C, CDKN2D, CDT1, CENPE, CENPF, CENPI, CENPM, CENPN, CENPO, CEP78, CKAP5, CKS1B, CLASP1, DBF4, DCTN3, DYNC1I2, DYNLL1, E2F1, ERCC6L, ESCO2, ESPL1, FBXO5, FOXM1, GMNN, H2AFX, H2AFZ, H3F3A, HDAC1, HDAC8, HIST1H…	[AAAS, ACTR1A, AHCTF1, AJUBA, AKAP9, ANAPC1, ANAPC10, ANAPC11, ANAPC2, ANAPC4, ANAPC5, ANAPC7, ANKLE2, APEX1, APITD1, APITD1-CORT, ARPP19, AURKA, AURKB, B9D2, BANF1, BIRC5, BLZF1, BORA, BTRC, BUB1, BUB1B, BUB3, CASC5, CCNA1, CCNA2, CCNB1, CCNB2, CCND1, CCND2, CCND3, CCNE1, CCNE2, CCNH, CCP110, CDC14A, CDC16, CDC20, CDC23, CDC25A, CDC25B, CDC25C, CDC26, CDC27, CDC45, CDC6, CDC7, CDCA5, CDCA8, CDK1…	TRUE
REACTOME:115566	Cell Cycle	20.6029	[-1]	[None]	140	25.2708	2.49509e-21	1.78898e-18	{}	{}	[ACTR1A, AKAP9, ANAPC1, ARPP19, AURKA, AURKB, BUB1, BUB3, CCNA1, CCNA2, CCNB1, CCNB2, CCND1, CDC20, CDC23, CDC25A, CDC25B, CDC25C, CDC26, CDC27, CDC6, CDCA5, CDCA8, CDK1, CDK11B, CDKN1B, CDKN2C, CDKN2D, CDT1, CENPE, CENPF, CENPI, CENPM, CENPN, CENPO, CENPW, CEP78, CKAP5, CKS1B, CLASP1, DBF4, DCTN3, DYNC1I2, DYNLL1, E2F1, ERCC6L, ESCO2, ESPL1, FBXO5, FOXM1, GMNN, H2AFX, H2AFZ, H3F3A, HDAC1, HDAC8,…	[AAAS, ACD, ACTR1A, AHCTF1, AJUBA, AKAP9, ANAPC1, ANAPC10, ANAPC11, ANAPC2, ANAPC4, ANAPC5, ANAPC7, ANKLE2, APEX1, APITD1, APITD1-CORT, ARPP19, ATM, ATR, ATRIP, AURKA, AURKB, B9D2, BANF1, BIRC5, BLM, BLZF1, BORA, BRCA1, BRCA2, BTRC, BUB1, BUB1B, BUB3, CASC5, CCNA1, CCNA2, CCNB1, CCNB2, CCND1, CCND2, CCND3, CCNE1, CCNE2, CCNH, CCP110, CDC14A, CDC16, CDC20, CDC23, CDC25A, CDC25B, CDC25C, CDC26, CDC…	TRUE
REACTOME:910	M Phase	15.5287	[-1]	[None]	84	28.3784	2.96035e-16	2.11961e-13	{}	{}	[ANAPC1, ARPP19, AURKB, BUB1, BUB3, CCNB1, CCNB2, CDC20, CDC23, CDC26, CDC27, CDCA5, CDCA8, CDK1, CENPE, CENPF, CENPI, CENPM, CENPN, CENPO, CKAP5, CLASP1, ERCC6L, ESPL1, FBXO5, H2AFX, H2AFZ, H3F3A, HDAC8, HIST1H2BH, HIST1H4A, HIST1H4D, INCENP, KIF18A, KIF20A, KIF23, KIF2C, LMNB1, LPIN1, MAPRE1, MASTL, NCAPD2, NCAPD3, NCAPG, NCAPG2, NCAPH, NUF2, NUP153, NUP155, NUP35, NUP50, NUPL1, PDS5A, PLK1, PP…	[AAAS, AHCTF1, ANAPC1, ANAPC10, ANAPC11, ANAPC2, ANAPC4, ANAPC5, ANAPC7, ANKLE2, APITD1, APITD1-CORT, ARPP19, AURKB, B9D2, BANF1, BIRC5, BLZF1, BUB1, BUB1B, BUB3, CASC5, CCNB1, CCNB2, CDC16, CDC20, CDC23, CDC26, CDC27, CDCA5, CDCA8, CDK1, CENPA, CENPC, CENPE, CENPF, CENPH, CENPI, CENPK, CENPL, CENPM, CENPN, CENPO, CENPP, CENPQ, CENPT, CENPU, CKAP5, CLASP1, CLASP2, CLIP1, CNEP1R1, CSNK2A1, CSNK2A2…	TRUE
REACTOME:682	Mitotic Prometaphase	13.7535	[-1]	[None]	43	39.8148	1.76418e-14	1.26139e-11	{}	{}	[AURKB, BUB1, BUB3, CCNB1, CCNB2, CDC20, CDCA5, CDCA8, CDK1, CENPE, CENPF, CENPI, CENPM, CENPN, CENPO, CKAP5, CLASP1, ERCC6L, HDAC8, INCENP, KIF18A, KIF2C, MAPRE1, NCAPD2, NCAPG, NCAPH, NUF2, PDS5A, PLK1, PPP1CC, PPP2R1B, PPP2R5D, RANBP2, SKA2, SMC1A, SMC2, SMC3, SMC4, SPDL1, WAPAL, XPO1, ZW10, ZWINT]	[AHCTF1, APITD1, APITD1-CORT, AURKB, B9D2, BIRC5, BUB1, BUB1B, BUB3, CASC5, CCNB1, CCNB2, CDC20, CDCA5, CDCA8, CDK1, CENPA, CENPC, CENPE, CENPF, CENPH, CENPI, CENPK, CENPL, CENPM, CENPN, CENPO, CENPP, CENPQ, CENPT, CENPU, CKAP5, CLASP1, CLASP2, CLIP1, CSNK2A1, CSNK2A2, CSNK2B, DSN1, ERCC6L, HDAC8, INCENP, ITGB3BP, KIF18A, KIF2A, KIF2B, KIF2C, KNTC1, MAD1L1, MAD2L1, MAPRE1, MIS12, NCAPD2, NCAPG, N…	TRUE
REACTOME:150314	Mitotic Metaphase and Anaphase	13.7177	[-1]	[None]	57	32.948	1.91541e-14	1.36761e-11	{}	{}	[ANAPC1, AURKB, BUB1, BUB3, CDC20, CDC23, CDC26, CDC27, CDCA5, CDCA8, CENPE, CENPF, CENPI, CENPM, CENPN, CENPO, CKAP5, CLASP1, ERCC6L, ESPL1, FBXO5, HDAC8, INCENP, KIF18A, KIF2C, LMNB1, MAPRE1, NUF2, PDS5A, PLK1, PPP1CC, PPP2R1B, PPP2R5D, PSMA3, PSMB1, PSMC1, PSMD1, PSMD10, PSMD2, PSMD5, PSMD7, PSMD8, PSME3, PTTG1, RANBP2, RPS27A, SKA2, SMC1A, SMC3, SPDL1, TMPO, UBE2D1, UBE2E1, WAPAL, XPO1, ZW10,…	[AHCTF1, ANAPC1, ANAPC10, ANAPC11, ANAPC2, ANAPC4, ANAPC5, ANAPC7, ANKLE2, APITD1, APITD1-CORT, AURKB, B9D2, BANF1, BIRC5, BUB1, BUB1B, BUB3, CASC5, CDC16, CDC20, CDC23, CDC26, CDC27, CDCA5, CDCA8, CENPA, CENPC, CENPE, CENPF, CENPH, CENPI, CENPK, CENPL, CENPM, CENPN, CENPO, CENPP, CENPQ, CENPT, CENPU, CKAP5, CLASP1, CLASP2, CLIP1, DSN1, EMD, ERCC6L, ESPL1, FBXO5, HDAC8, INCENP, ITGB3BP, KIF18A, K…	TRUE
REACTOME:150471	Separation of Sister Chromatids	13.3884	[-1]	[None]	54	33.5404	4.08926e-14	2.91564e-11	{}	{}	[ANAPC1, AURKB, BUB1, BUB3, CDC20, CDC23, CDC26, CDC27, CDCA5, CDCA8, CENPE, CENPF, CENPI, CENPM, CENPN, CENPO, CKAP5, CLASP1, ERCC6L, ESPL1, HDAC8, INCENP, KIF18A, KIF2C, MAPRE1, NUF2, PDS5A, PLK1, PPP1CC, PPP2R1B, PPP2R5D, PSMA3, PSMB1, PSMC1, PSMD1, PSMD10, PSMD2, PSMD5, PSMD7, PSMD8, PSME3, PTTG1, RANBP2, RPS27A, SKA2, SMC1A, SMC3, SPDL1, UBE2D1, UBE2E1, WAPAL, XPO1, ZW10, ZWINT]	[AHCTF1, ANAPC1, ANAPC10, ANAPC11, ANAPC2, ANAPC4, ANAPC5, ANAPC7, APITD1, APITD1-CORT, AURKB, B9D2, BIRC5, BUB1, BUB1B, BUB3, CASC5, CDC16, CDC20, CDC23, CDC26, CDC27, CDCA5, CDCA8, CENPA, CENPC, CENPE, CENPF, CENPH, CENPI, CENPK, CENPL, CENPM, CENPN, CENPO, CENPP, CENPQ, CENPT, CENPU, CKAP5, CLASP1, CLASP2, CLIP1, DSN1, ERCC6L, ESPL1, HDAC8, INCENP, ITGB3BP, KIF18A, KIF2A, KIF2B, KIF2C, KNTC1, …	TRUE
REACTOME:1275	Mitotic Anaphase	13.2372	[-1]	[None]	56	32.5581	5.7915e-14	4.12355e-11	{}	{}	[ANAPC1, AURKB, BUB1, BUB3, CDC20, CDC23, CDC26, CDC27, CDCA5, CDCA8, CENPE, CENPF, CENPI, CENPM, CENPN, CENPO, CKAP5, CLASP1, ERCC6L, ESPL1, HDAC8, INCENP, KIF18A, KIF2C, LMNB1, MAPRE1, NUF2, PDS5A, PLK1, PPP1CC, PPP2R1B, PPP2R5D, PSMA3, PSMB1, PSMC1, PSMD1, PSMD10, PSMD2, PSMD5, PSMD7, PSMD8, PSME3, PTTG1, RANBP2, RPS27A, SKA2, SMC1A, SMC3, SPDL1, TMPO, UBE2D1, UBE2E1, WAPAL, XPO1, ZW10, ZWINT]	[AHCTF1, ANAPC1, ANAPC10, ANAPC11, ANAPC2, ANAPC4, ANAPC5, ANAPC7, ANKLE2, APITD1, APITD1-CORT, AURKB, B9D2, BANF1, BIRC5, BUB1, BUB1B, BUB3, CASC5, CDC16, CDC20, CDC23, CDC26, CDC27, CDCA5, CDCA8, CENPA, CENPC, CENPE, CENPF, CENPH, CENPI, CENPK, CENPL, CENPM, CENPN, CENPO, CENPP, CENPQ, CENPT, CENPU, CKAP5, CLASP1, CLASP2, CLIP1, DSN1, EMD, ERCC6L, ESPL1, HDAC8, INCENP, ITGB3BP, KIF18A, KIF2A, K…	TRUE
REACTOME:150425	Resolution of Sister Chromatid Cohesion	11.4803	[-1]	[None]	38	38	3.30885e-12	2.3526e-09	{}	{}	[AURKB, BUB1, BUB3, CCNB1, CCNB2, CDC20, CDCA5, CDCA8, CDK1, CENPE, CENPF, CENPI, CENPM, CENPN, CENPO, CKAP5, CLASP1, ERCC6L, HDAC8, INCENP, KIF18A, KIF2C, MAPRE1, NUF2, PDS5A, PLK1, PPP1CC, PPP2R1B, PPP2R5D, RANBP2, SKA2, SMC1A, SMC3, SPDL1, WAPAL, XPO1, ZW10, ZWINT]	[AHCTF1, APITD1, APITD1-CORT, AURKB, B9D2, BIRC5, BUB1, BUB1B, BUB3, CASC5, CCNB1, CCNB2, CDC20, CDCA5, CDCA8, CDK1, CENPA, CENPC, CENPE, CENPF, CENPH, CENPI, CENPK, CENPL, CENPM, CENPN, CENPO, CENPP, CENPQ, CENPT, CENPU, CKAP5, CLASP1, CLASP2, CLIP1, DSN1, ERCC6L, HDAC8, INCENP, ITGB3BP, KIF18A, KIF2A, KIF2B, KIF2C, KNTC1, MAD1L1, MAD2L1, MAPRE1, MIS12, NDC80, NDE1, NDEL1, NSL1, NUDC, NUF2, NUP1…	TRUE
KEGG:04110	Cell cycle	8.90595	[-1]	[None]	39	31.4516	1.2418e-09	8.81676e-07	{}	{}	[ANAPC1, BUB1, BUB3, CCNA1, CCNA2, CCNB1, CCNB2, CCND1, CDC20, CDC23, CDC25A, CDC25B, CDC25C, CDC26, CDC27, CDC6, CDK1, CDKN1B, CDKN2C, CDKN2D, CREBBP, DBF4, E2F1, ESPL1, HDAC1, HDAC2, MCM2, MCM6, ORC1, PCNA, PLK1, PTTG1, RBL1, SMAD2, SMC1A, SMC3, TFDP1, TTK, YWHAQ]	[ABL1, ANAPC1, ANAPC10, ANAPC11, ANAPC13, ANAPC2, ANAPC4, ANAPC5, ANAPC7, ATM, ATR, BUB1, BUB1B, BUB3, CCNA1, CCNA2, CCNB1, CCNB2, CCNB3, CCND1, CCND2, CCND3, CCNE1, CCNE2, CCNH, CDC14A, CDC14B, CDC16, CDC20, CDC23, CDC25A, CDC25B, CDC25C, CDC26, CDC27, CDC45, CDC6, CDC7, CDK1, CDK2, CDK4, CDK6, CDK7, CDKN1A, CDKN1B, CDKN1C, CDKN2A, CDKN2B, CDKN2C, CDKN2D, CHEK1, CHEK2, CREBBP, CUL1, DBF4, E2F1, …	TRUE
REACTOME:21267	Mitotic G1-G1/S phases	8.71044	[-1]	[None]	41	30.1471	1.94789e-09	1.38105e-06	{}	{}	[CCNA1, CCNA2, CCNB1, CCND1, CDC25A, CDC6, CDK1, CDKN1B, CDKN2C, CDKN2D, CDT1, CKS1B, DBF4, E2F1, FBXO5, HDAC1, LIN54, LIN9, MCM10, MCM2, MCM6, ORC1, PCNA, POLE2, PPP2R1B, PSMA3, PSMB1, PSMC1, PSMD1, PSMD10, PSMD2, PSMD5, PSMD7, PSMD8, PSME3, RBBP4, RBL1, RPS27A, RRM2, TFDP1, TOP2A]	[CCNA1, CCNA2, CCNB1, CCND1, CCND2, CCND3, CCNE1, CCNE2, CCNH, CDC25A, CDC45, CDC6, CDC7, CDK1, CDK2, CDK4, CDK6, CDK7, CDKN1A, CDKN1B, CDKN2A, CDKN2B, CDKN2C, CDKN2D, CDT1, CKS1B, CUL1, DBF4, DHFR, DYRK1A, E2F1, E2F2, E2F3, E2F4, E2F5, FBXO5, HDAC1, LIN37, LIN52, LIN54, LIN9, LOC102724991, LOC102725016, MAX, MCM10, MCM2, MCM3, MCM5, MCM6, MCM7, MCM8, MNAT1, MYBL2, MYC, ORC1, ORC2, ORC3, ORC4, OR…	TRUE
REACTOME:21391	Mitotic G2-G2/M phases	8.09619	[-1]	[None]	36	31.0345	8.01333e-09	5.67344e-06	{}	{}	[ACTR1A, AKAP9, AURKA, CCNA1, CCNA2, CCNB1, CCNB2, CDC25A, CDC25B, CDC25C, CDK1, CDK11B, CENPF, CEP78, CKAP5, CLASP1, DCTN3, DYNC1I2, DYNLL1, E2F1, FOXM1, HSP90AA1, LIN54, LIN9, MAPRE1, NEDD1, NEK2, PLK1, PLK4, PPP2R1B, RBBP4, RPS27A, TUBB4B, TUBG1, TUBGCP3, XPO1]	[ACTR1A, AJUBA, AKAP9, AURKA, BORA, BTRC, CCNA1, CCNA2, CCNB1, CCNB2, CCNH, CCP110, CDC25A, CDC25B, CDC25C, CDK1, CDK11A, CDK11B, CDK2, CDK5RAP2, CDK7, CENPF, CENPJ, CEP131, CEP135, CEP152, CEP164, CEP192, CEP250, CEP290, CEP41, CEP57, CEP63, CEP70, CEP72, CEP76, CEP78, CETN2, CKAP5, CLASP1, CNTRL, CSNK1D, CSNK1E, CUL1, DCTN1, DCTN2, DCTN3, DYNC1H1, DYNC1I2, DYNLL1, E2F1, E2F3, EP300, FBXW11, FGF…	TRUE
WP:2004	Lymphocyte TarBase	7.98647	[-1]	[None]	88	20.6089	1.03164e-08	7.29371e-06	{}	{}	[ABHD10, ANAPC1, ANKFY1, ANXA2, AP2A1, ARCN1, ARF4, ATP2A2, AURKB, AXL, BCKDHB, CCND1, CCNG1, CD164, CDKAL1, CDKN1B, CEBPB, CHD1, CLOCK, CORO1C, CSDE1, CXCL12, DCAF7, DHX15, DHX40, DOCK7, E2F1, FAR1, FERMT2, G6PD, GFPT1, GPAM, GRPEL2, HMGA1, HNRNPM, HSDL1, IDH1, IGF2R, IQGAP3, KCNQ1, KIT, KPNA3, KRAS, LAMTOR5, MAPK14, MAT2A, MATR3, MPDU1, MTRR, NAA15, NAPG, NT5E, PAFAH1B2, PANX1, PLK1, PPP5C, PTP…	[100133898, 100291405, 100505793, 100509419, 100509672, 100510581, 652797, 653884, 732419, AARSD1, ABCF2, ABCG2, ABHD10, ABHD11, ACAA2, ACP2, ADAR, ADIPOR2, ADPGK, AGO3, AKAP8, AMIGO2, ANAPC1, ANAPC1P1, ANKFY1, ANP32B, ANPEP, ANXA2, AP2A1, AP3B1, AP3D1, ARCN1, ARF4, ARFIP1, ARFIP2, ARHGDIA, ARID1A, ARID2, ARID4B, ARL10, ASH2L, ATAD3B, ATAT1, ATG3, ATG9A, ATP2A2, ATP6V0A1, ATP6V0E1, ATP6V1C1, ATP6…	TRUE
WP:2005	Muscle cell TarBase	7.95774	[-1]	[None]	75	21.8023	1.10219e-08	7.78149e-06	{}	{}	[ABHD10, ANAPC1, ANKFY1, ARCN1, ARF4, ATP2A2, AXL, CCND1, CCNG1, CD164, CDKAL1, CDKN1B, CEBPB, CHD1, CLOCK, COL1A1, COL3A1, CORO1C, CSDE1, CXCL12, DHX15, DHX40, DOCK7, E2F1, FAR1, G6PD, GFPT1, GPAM, GRPEL2, HMGA1, HSDL1, IGF2R, ITGB4, KCNQ1, KIT, KPNA3, KRAS, LAMTOR5, MAPK14, MATR3, MTRR, NAA15, NAPG, NT5E, PAFAH1B2, PANX1, PLK1, PTPLAD1, PTPRF, PWP1, PXDN, RAD23B, RARS, RFT1, RQCD1, SEC24A, SFXN…	[100133898, 100291405, 100505793, 100509419, 100509672, 100510581, 652797, 653884, 732419, AARSD1, ABCG2, ABHD10, ACAA2, ACP2, ACVR1B, ADAR, ADIPOR2, AGO3, AMIGO2, ANAPC1, ANAPC1P1, ANKFY1, ANP32B, ANPEP, AP3B1, AP3D1, ARCN1, ARF4, ARHGDIA, ARID1A, ARID4B, ASH2L, ATAD3B, ATG9A, ATP2A2, ATP6V0A1, ATP6V0E1, ATP6V1C1, ATRX, AXL, BACE1, BACH1, BCL2, BET1, BRPF3, C1QBP, CA12, CACNA2D1, CALCOCO2, CAMTA…	TRUE
REACTOME:6828	APC/C-mediated degradation of cell cycle proteins	7.93277	[-1]	[None]	29	34.9398	1.16742e-08	8.23033e-06	{}	{}	[ANAPC1, AURKA, AURKB, BUB3, CCNA1, CCNA2, CCNB1, CDC20, CDC23, CDC26, CDC27, CDK1, FBXO5, NEK2, PLK1, PSMA3, PSMB1, PSMC1, PSMD1, PSMD10, PSMD2, PSMD5, PSMD7, PSMD8, PSME3, PTTG1, RPS27A, UBE2D1, UBE2E1]	[ANAPC1, ANAPC10, ANAPC11, ANAPC2, ANAPC4, ANAPC5, ANAPC7, AURKA, AURKB, BTRC, BUB1B, BUB3, CCNA1, CCNA2, CCNB1, CDC14A, CDC16, CDC20, CDC23, CDC26, CDC27, CDK1, CDK2, CUL1, FBXO5, FZR1, MAD2L1, NEK2, PLK1, PSMA1, PSMA2, PSMA3, PSMA4, PSMA5, PSMA6, PSMA7, PSMA8, PSMB1, PSMB10, PSMB11, PSMB2, PSMB3, PSMB4, PSMB5, PSMB6, PSMB7, PSMB8, PSMB9, PSMC1, PSMC2, PSMC3, PSMC4, PSMC5, PSMC6, PSMD1, PSMD10, …	TRUE
REACTOME:21279	Regulation of mitotic cell cycle	7.93277	[-1]	[None]	29	34.9398	1.16742e-08	8.23033e-06	{}	{}	[ANAPC1, AURKA, AURKB, BUB3, CCNA1, CCNA2, CCNB1, CDC20, CDC23, CDC26, CDC27, CDK1, FBXO5, NEK2, PLK1, PSMA3, PSMB1, PSMC1, PSMD1, PSMD10, PSMD2, PSMD5, PSMD7, PSMD8, PSME3, PTTG1, RPS27A, UBE2D1, UBE2E1]	[ANAPC1, ANAPC10, ANAPC11, ANAPC2, ANAPC4, ANAPC5, ANAPC7, AURKA, AURKB, BTRC, BUB1B, BUB3, CCNA1, CCNA2, CCNB1, CDC14A, CDC16, CDC20, CDC23, CDC26, CDC27, CDK1, CDK2, CUL1, FBXO5, FZR1, MAD2L1, NEK2, PLK1, PSMA1, PSMA2, PSMA3, PSMA4, PSMA5, PSMA6, PSMA7, PSMA8, PSMB1, PSMB10, PSMB11, PSMB2, PSMB3, PSMB4, PSMB5, PSMB6, PSMB7, PSMB8, PSMB9, PSMC1, PSMC2, PSMC3, PSMC4, PSMC5, PSMC6, PSMD1, PSMD10, …	TRUE
REACTOME:2203	G2/M Transition	7.75406	[-1]	[None]	35	30.7018	1.76175e-08	1.24027e-05	{}	{}	[ACTR1A, AKAP9, AURKA, CCNA1, CCNA2, CCNB1, CCNB2, CDC25A, CDC25B, CDC25C, CDK1, CDK11B, CENPF, CEP78, CKAP5, CLASP1, DCTN3, DYNC1I2, DYNLL1, FOXM1, HSP90AA1, LIN54, LIN9, MAPRE1, NEDD1, NEK2, PLK1, PLK4, PPP2R1B, RBBP4, RPS27A, TUBB4B, TUBG1, TUBGCP3, XPO1]	[ACTR1A, AJUBA, AKAP9, AURKA, BORA, BTRC, CCNA1, CCNA2, CCNB1, CCNB2, CCNH, CCP110, CDC25A, CDC25B, CDC25C, CDK1, CDK11A, CDK11B, CDK2, CDK5RAP2, CDK7, CENPF, CENPJ, CEP131, CEP135, CEP152, CEP164, CEP192, CEP250, CEP290, CEP41, CEP57, CEP63, CEP70, CEP72, CEP76, CEP78, CETN2, CKAP5, CLASP1, CNTRL, CSNK1D, CSNK1E, CUL1, DCTN1, DCTN2, DCTN3, DYNC1H1, DYNC1I2, DYNLL1, EP300, FBXW11, FGFR1OP, FOXM1,…	TRUE
REACTOME:121399	MHC class II antigen presentation	7.39219	[-1]	[None]	32	31.3726	4.05334e-08	2.8495e-05	{}	{}	[ACTR1A, ACTR1B, AP1G1, AP2A1, CD74, CENPE, CLTA, CLTC, DCTN3, DCTN4, DYNC1I2, DYNC1LI2, DYNLL1, HLA-DQA1, HLA-DQB2, HLA-DRA, HLA-DRB1, KIF11, KIF18A, KIF20A, KIF23, KIF2C, KIF3B, KIF3C, KIF4A, KIF5B, RACGAP1, SAR1B, SEC24A, SEC24B, SEC24C, SEC24D]	[ACTR1A, ACTR1B, AP1B1, AP1G1, AP1M1, AP1M2, AP1S1, AP1S2, AP1S3, AP2A1, AP2A2, AP2B1, AP2M1, AP2S1, ARF1, CD74, CENPE, CLTA, CLTC, CTSA, CTSB, CTSC, CTSD, CTSE, CTSF, CTSH, CTSK, CTSL, CTSO, CTSS, CTSV, DCTN1, DCTN2, DCTN3, DCTN4, DCTN5, DCTN6, DNM1, DNM2, DNM3, DYNC1H1, DYNC1I1, DYNC1I2, DYNC1LI2, DYNC2H1, DYNC2LI1, DYNLL1, DYNLL2, HLA-DMA, HLA-DMB, HLA-DOA, HLA-DOB, HLA-DPA1, HLA-DPB1, HLA-DQA…	TRUE
REACTOME:6954	Activation of APC/C and APC/C:Cdc20 mediated degradation of mitotic proteins	7.3732	[-1]	[None]	26	35.6164	4.2345e-08	2.97262e-05	{}	{}	[ANAPC1, BUB3, CCNA1, CCNA2, CCNB1, CDC20, CDC23, CDC26, CDC27, CDK1, NEK2, PLK1, PSMA3, PSMB1, PSMC1, PSMD1, PSMD10, PSMD2, PSMD5, PSMD7, PSMD8, PSME3, PTTG1, RPS27A, UBE2D1, UBE2E1]	[ANAPC1, ANAPC10, ANAPC11, ANAPC2, ANAPC4, ANAPC5, ANAPC7, BUB1B, BUB3, CCNA1, CCNA2, CCNB1, CDC16, CDC20, CDC23, CDC26, CDC27, CDK1, MAD2L1, NEK2, PLK1, PSMA1, PSMA2, PSMA3, PSMA4, PSMA5, PSMA6, PSMA7, PSMA8, PSMB1, PSMB10, PSMB11, PSMB2, PSMB3, PSMB4, PSMB5, PSMB6, PSMB7, PSMB8, PSMB9, PSMC1, PSMC2, PSMC3, PSMC4, PSMC5, PSMC6, PSMD1, PSMD10, PSMD11, PSMD12, PSMD13, PSMD14, PSMD2, PSMD3, PSMD4, …	TRUE
REACTOME:355252	RHO GTPases Activate Formins	7.30819	[-1]	[None]	34	30.0885	4.91822e-08	3.44767e-05	{}	{}	[AURKB, BUB1, BUB3, CDC20, CDCA8, CENPE, CENPF, CENPI, CENPM, CENPN, CENPO, CKAP5, CLASP1, ERCC6L, INCENP, ITGB1, KIF18A, KIF2C, MAPRE1, MKL1, NUF2, PFN1, PLK1, PPP1CC, PPP2R1B, PPP2R5D, RAC1, RANBP2, RHOA, SKA2, SPDL1, XPO1, ZW10, ZWINT]	[ACTB, ACTG1, AHCTF1, APITD1, APITD1-CORT, AURKB, B9D2, BIRC5, BUB1, BUB1B, BUB3, CASC5, CDC20, CDC42, CDCA8, CENPA, CENPC, CENPE, CENPF, CENPH, CENPI, CENPK, CENPL, CENPM, CENPN, CENPO, CENPP, CENPQ, CENPT, CENPU, CKAP5, CLASP1, CLASP2, CLIP1, DAAM1, DIAPH1, DIAPH2, DIAPH3, DSN1, DVL1, DVL2, DVL3, ERCC6L, EVL, FMNL1, FMNL2, FMNL3, INCENP, ITGB1, ITGB3BP, KIF18A, KIF2A, KIF2B, KIF2C, KNTC1, MAD1L…	TRUE
REACTOME:111214	G0 and Early G1	7.15063	[-1]	[None]	14	56	7.06918e-08	4.94843e-05	{}	{}	[CCNA1, CCNA2, CDC25A, CDC6, CDK1, E2F1, HDAC1, LIN54, LIN9, PCNA, RBBP4, RBL1, TFDP1, TOP2A]	[CCNA1, CCNA2, CCNE1, CCNE2, CDC25A, CDC6, CDK1, CDK2, DYRK1A, E2F1, E2F4, E2F5, HDAC1, LIN37, LIN52, LIN54, LIN9, MYBL2, PCNA, RBBP4, RBL1, RBL2, TFDP1, TFDP2, TOP2A]	TRUE
REACTOME:6781	APC/C:Cdc20 mediated degradation of mitotic proteins	6.86461	[-1]	[None]	25	34.7222	1.3658e-07	9.54693e-05	{}	{}	[ANAPC1, BUB3, CCNA1, CCNA2, CCNB1, CDC20, CDC23, CDC26, CDC27, CDK1, NEK2, PSMA3, PSMB1, PSMC1, PSMD1, PSMD10, PSMD2, PSMD5, PSMD7, PSMD8, PSME3, PTTG1, RPS27A, UBE2D1, UBE2E1]	[ANAPC1, ANAPC10, ANAPC11, ANAPC2, ANAPC4, ANAPC5, ANAPC7, BUB1B, BUB3, CCNA1, CCNA2, CCNB1, CDC16, CDC20, CDC23, CDC26, CDC27, CDK1, MAD2L1, NEK2, PSMA1, PSMA2, PSMA3, PSMA4, PSMA5, PSMA6, PSMA7, PSMA8, PSMB1, PSMB10, PSMB11, PSMB2, PSMB3, PSMB4, PSMB5, PSMB6, PSMB7, PSMB8, PSMB9, PSMC1, PSMC2, PSMC3, PSMC4, PSMC5, PSMC6, PSMD1, PSMD10, PSMD11, PSMD12, PSMD13, PSMD14, PSMD2, PSMD3, PSMD4, PSMD5,…	TRUE
WP:2002	Epithelium TarBase	6.81138	[-1]	[None]	62	21.9858	1.54389e-07	0.000107763	{}	{}	[ANKFY1, ANXA2, ARCN1, ARF4, ATP2A2, AURKB, BCKDHB, CCND1, CCNG1, CD164, CDKN1B, CEBPB, CHD1, CLOCK, COL1A1, COL3A1, CORO1C, CSDE1, DCAF7, DHX15, DHX40, DOCK7, E2F1, FAR1, FERMT2, G6PD, GFPT1, GRPEL2, HNRNPM, IDH1, IGF2R, IQGAP3, ITGB4, KIT, KRAS, LAMTOR5, MAPK14, MAT2A, MATR3, MPDU1, MTRR, NT5E, PLK1, PPP5C, PTPLAD1, PTPRF, PXDN, RAD23B, RARS, SLC1A4, SLC25A24, SMC1A, SNX19, SNX6, SPTLC1, TMED10…	[100291405, 100505793, 652797, 653884, 732419, AARSD1, ABCF2, ACAA2, ACP2, ADAR, ADIPOR2, ADPGK, AMIGO2, ANKFY1, ANP32B, ANXA2, AP3D1, ARCN1, ARF4, ARFIP2, ARHGDIA, ARID1A, ATAD3B, ATG3, ATG9A, ATP2A2, ATP6V0E1, ATRX, AURKB, BACE1, BACH1, BCKDHB, BCL6, BRI3BP, BRPF3, C1QBP, CA12, CALCOCO2, CAND1, CAPG, CCND1, CCNG1, CD164, CDCP1, CDIPT, CDK5RAP1, CDK5RAP3, CDK6, CDKN1B, CDKN1C, CDKN2A, CEBPB, CEP…	TRUE
WP:179	Cell cycle	6.72249	[-1]	[None]	31	30.0971	1.89456e-07	0.00013205	{}	{}	[BUB1, BUB3, CCNA1, CCNA2, CCNB1, CCNB2, CDC20, CDC25A, CDC25B, CDC25C, CDC6, CDK1, CDKN1B, DBF4, E2F1, ESPL1, HDAC1, HDAC2, HDAC5, HDAC8, MCM10, MCM2, MCM6, ORC1, PCNA, PLK1, PTTG1, RBL1, SMC1A, TFDP1, YWHAQ]	[651610, 651921, 731751, ABL1, ARF1, ATM, ATR, BUB1, BUB1B, BUB3, CCNA1, CCNA2, CCNB1, CCNB2, CCNB3, CCND2, CCND3, CCNE1, CCNE2, CCNH, CDC14A, CDC14B, CDC20, CDC25A, CDC25B, CDC25C, CDC45, CDC6, CDC7, CDH1, CDK1, CDK2, CDK4, CDK6, CDKN1A, CDKN1B, CDKN2A, CHEK1, CHEK2, DBF4, E2F1, E2F2, E2F3, E2F4, E2F5, E2F6, EP300, ESPL1, GADD45A, GSK3B, HDAC1, HDAC2, HDAC3, HDAC4, HDAC5, HDAC6, HDAC7, HDAC8, KI…	TRUE
REACTOME:75774	Adaptive Immune System	6.68947	[-1]	[None]	111	18.1077	2.04421e-07	0.000142277	{}	{}	[ACTR1A, ACTR1B, AHCYL1, ANAPC1, AP1G1, AP2A1, ASB7, ATG7, C3, CALM1, CBL, CD34, CD36, CD74, CD79B, CDC20, CDC23, CDC26, CDC27, CDKN1B, CENPE, CLTA, CLTC, CTLA4, CUL2, CUL5, DCTN3, DCTN4, DYNC1I2, DYNC1LI2, DYNLL1, FGFR1, HCST, HERC2, HLA-DQA1, HLA-DQB2, HLA-DRA, HLA-DRB1, HSPA5, HUWE1, ITCH, ITGAV, ITGB1, ITGB2, KIF11, KIF18A, KIF20A, KIF23, KIF2C, KIF3B, KIF3C, KIF4A, KIF5B, KIT, KRAS, MALT1, M…	[ACTR1A, ACTR1B, AGO1, AGO2, AGO3, AGO4, AHCYL1, AKT1, AKT1S1, AKT2, AKT3, AMICA1, ANAPC1, ANAPC10, ANAPC11, ANAPC13, ANAPC2, ANAPC4, ANAPC5, ANAPC7, AP1B1, AP1G1, AP1M1, AP1M2, AP1S1, AP1S2, AP1S3, AP2A1, AP2A2, AP2B1, AP2M1, AP2S1, ARF1, ARIH2, ASB1, ASB10, ASB11, ASB12, ASB13, ASB14, ASB15, ASB16, ASB17, ASB18, ASB2, ASB3, ASB4, ASB5, ASB6, ASB7, ASB8, ASB9, ATG7, B2M, BAD, BCL10, BLK, BLMH, B…	TRUE
REACTOME:683	G1/S-Specific Transcription	6.61343	[-1]	[None]	11	64.7059	2.4354e-07	0.00016926	{}	{}	[CCNA1, CDC25A, CDC6, CDK1, CDT1, E2F1, FBXO5, ORC1, PCNA, RRM2, TFDP1]	[CCNA1, CCNE1, CDC25A, CDC45, CDC6, CDK1, CDT1, DHFR, E2F1, FBXO5, ORC1, PCNA, POLA1, RRM2, TFDP1, TK2, TYMS]	TRUE
REACTOME:1783	G1/S Transition	6.54187	[-1]	[None]	32	29.0909	2.87165e-07	0.000199293	{}	{}	[CCNA1, CCNA2, CCNB1, CDC25A, CDC6, CDK1, CDKN1B, CDT1, CKS1B, DBF4, E2F1, FBXO5, MCM10, MCM2, MCM6, ORC1, PCNA, POLE2, PPP2R1B, PSMA3, PSMB1, PSMC1, PSMD1, PSMD10, PSMD2, PSMD5, PSMD7, PSMD8, PSME3, RPS27A, RRM2, TFDP1]	[CCNA1, CCNA2, CCNB1, CCNE1, CCNE2, CCNH, CDC25A, CDC45, CDC6, CDC7, CDK1, CDK2, CDK7, CDKN1A, CDKN1B, CDT1, CKS1B, CUL1, DBF4, DHFR, E2F1, FBXO5, LOC102724991, LOC102725016, MAX, MCM10, MCM2, MCM3, MCM5, MCM6, MCM7, MCM8, MNAT1, MYC, ORC1, ORC2, ORC3, ORC4, ORC5, ORC6, PCNA, PKMYT1, POLA1, POLA2, POLE, POLE2, PPP2CA, PPP2CB, PPP2R1A, PPP2R1B, PPP2R3B, PRIM1, PRIM2, PSMA1, PSMA2, PSMA3, PSMA4, PS…	TRUE
REACTOME:1538	Cell Cycle Checkpoints	6.23866	[-1]	[None]	34	27.4194	5.77213e-07	0.000400009	{}	{}	[ANAPC1, BUB3, CCNB1, CCNB2, CDC20, CDC23, CDC25A, CDC25C, CDC26, CDC27, CDC6, CDK1, CDKN1B, DBF4, MCM10, MCM2, MCM6, ORC1, PSMA3, PSMB1, PSMC1, PSMD1, PSMD10, PSMD2, PSMD5, PSMD7, PSMD8, PSME3, RFC3, RFC5, RPS27A, UBE2D1, UBE2E1, YWHAQ]	[ANAPC1, ANAPC10, ANAPC11, ANAPC2, ANAPC4, ANAPC5, ANAPC7, ATM, ATR, ATRIP, BUB1B, BUB3, CCNB1, CCNB2, CCNE1, CCNE2, CDC16, CDC20, CDC23, CDC25A, CDC25C, CDC26, CDC27, CDC45, CDC6, CDC7, CDK1, CDK2, CDKN1A, CDKN1B, CHEK1, CHEK2, CLSPN, DBF4, HUS1, MAD1L1, MAD2L1, MCM10, MCM2, MCM3, MCM5, MCM6, MCM7, MCM8, MDM2, ORC1, ORC2, ORC3, ORC4, ORC5, ORC6, PKMYT1, PSMA1, PSMA2, PSMA3, PSMA4, PSMA5, PSMA6, …	TRUE
REACTOME:6837	Regulation of APC/C activators between G1/S and early anaphase	6.22732	[-1]	[None]	25	32.4675	5.92484e-07	0.000409999	{}	{}	[ANAPC1, BUB3, CCNA1, CCNA2, CCNB1, CDC20, CDC23, CDC26, CDC27, CDK1, FBXO5, PLK1, PSMA3, PSMB1, PSMC1, PSMD1, PSMD10, PSMD2, PSMD5, PSMD7, PSMD8, PSME3, RPS27A, UBE2D1, UBE2E1]	[ANAPC1, ANAPC10, ANAPC11, ANAPC2, ANAPC4, ANAPC5, ANAPC7, BTRC, BUB1B, BUB3, CCNA1, CCNA2, CCNB1, CDC16, CDC20, CDC23, CDC26, CDC27, CDK1, CDK2, CUL1, FBXO5, FZR1, MAD2L1, PLK1, PSMA1, PSMA2, PSMA3, PSMA4, PSMA5, PSMA6, PSMA7, PSMA8, PSMB1, PSMB10, PSMB11, PSMB2, PSMB3, PSMB4, PSMB5, PSMB6, PSMB7, PSMB8, PSMB9, PSMC1, PSMC2, PSMC3, PSMC4, PSMC5, PSMC6, PSMD1, PSMD10, PSMD11, PSMD12, PSMD13, PSMD…	TRUE
REACTOME:11044	Signaling by Rho GTPases	6.1507	[-1]	[None]	78	19.5489	7.0681e-07	0.000488406	{}	{}	[ACTR2, ACTR3, ARAP3, ARHGAP11A, ARHGAP15, ARHGAP22, ARHGAP26, ARHGDIB, ARPC5, AURKB, BUB1, BUB3, CALM1, CDC20, CDC25C, CDCA8, CDKN1B, CENPE, CENPF, CENPI, CENPM, CENPN, CENPO, CKAP5, CLASP1, DEPDC1B, DEPDC7, ECT2, ERCC6L, FAM13B, GDI2, H2AFX, H2AFZ, H3F3A, HIST1H2BH, HIST1H4A, HIST1H4D, INCENP, INPP5B, IQGAP3, ITGB1, KIF14, KIF18A, KIF2C, KIF5B, MAPRE1, MCF2, MKL1, MYL12B, NCKAP1, NCOA2, NET1, N…	[A2M, ABI1, ABI2, ABL1, ABR, ACTB, ACTG1, ACTR2, ACTR3, AHCTF1, AKAP13, APITD1, APITD1-CORT, AR, ARAP1, ARAP2, ARAP3, ARHGAP1, ARHGAP10, ARHGAP11A, ARHGAP11B, ARHGAP12, ARHGAP15, ARHGAP17, ARHGAP18, ARHGAP19, ARHGAP20, ARHGAP22, ARHGAP23, ARHGAP24, ARHGAP25, ARHGAP26, ARHGAP28, ARHGAP29, ARHGAP30, ARHGAP31, ARHGAP32, ARHGAP33, ARHGAP35, ARHGAP36, ARHGAP39, ARHGAP4, ARHGAP40, ARHGAP44, ARHGAP5, AR…	TRUE
REACTOME:1857	Cyclin A/B1 associated events during G2/M transition	6.03591	[-1]	[None]	12	54.5455	9.2065e-07	0.000635248	{}	{}	[CCNA1, CCNA2, CCNB1, CCNB2, CDC25A, CDC25B, CDC25C, CDK1, FOXM1, PLK1, PPP2R1B, XPO1]	[CCNA1, CCNA2, CCNB1, CCNB2, CCNH, CDC25A, CDC25B, CDC25C, CDK1, CDK2, CDK7, FOXM1, MNAT1, PKMYT1, PLK1, PPP2CA, PPP2CB, PPP2R1A, PPP2R1B, PPP2R2A, WEE1, XPO1]	TRUE
REACTOME:267701	APC:Cdc20 mediated degradation of cell cycle proteins prior to satisfation of the cell cycle checkpoint	5.88094	[-1]	[None]	23	32.8571	1.31539e-06	0.000906306	{}	{}	[ANAPC1, BUB3, CCNA1, CCNA2, CDC20, CDC23, CDC26, CDC27, CDK1, NEK2, PSMA3, PSMB1, PSMC1, PSMD1, PSMD10, PSMD2, PSMD5, PSMD7, PSMD8, PSME3, RPS27A, UBE2D1, UBE2E1]	[ANAPC1, ANAPC10, ANAPC11, ANAPC2, ANAPC4, ANAPC5, ANAPC7, BUB1B, BUB3, CCNA1, CCNA2, CDC16, CDC20, CDC23, CDC26, CDC27, CDK1, MAD2L1, NEK2, PSMA1, PSMA2, PSMA3, PSMA4, PSMA5, PSMA6, PSMA7, PSMA8, PSMB1, PSMB10, PSMB11, PSMB2, PSMB3, PSMB4, PSMB5, PSMB6, PSMB7, PSMB8, PSMB9, PSMC1, PSMC2, PSMC3, PSMC4, PSMC5, PSMC6, PSMD1, PSMD10, PSMD11, PSMD12, PSMD13, PSMD14, PSMD2, PSMD3, PSMD4, PSMD5, PSMD6,…	TRUE
REACTOME:1006	Polo-like kinase mediated events	5.85087	[-1]	[None]	10	62.5	1.40971e-06	0.000969882	{}	{}	[CCNB1, CCNB2, CDC25A, CDC25C, CENPF, FOXM1, LIN54, LIN9, PLK1, RBBP4]	[CCNB1, CCNB2, CDC25A, CDC25C, CENPF, EP300, FOXM1, LIN37, LIN52, LIN54, LIN9, MYBL2, PKMYT1, PLK1, RBBP4, WEE1]	TRUE
REACTOME:899	S Phase	5.84145	[-1]	[None]	33	26.8293	1.44064e-06	0.000989718	{}	{}	[CCNA1, CCNA2, CCND1, CDC25A, CDC25B, CDC6, CDCA5, CDKN1B, CDT1, CKS1B, ESCO2, MCM2, MCM6, ORC1, PCNA, PDS5A, POLE2, PSMA3, PSMB1, PSMC1, PSMD1, PSMD10, PSMD2, PSMD5, PSMD7, PSMD8, PSME3, RFC3, RFC5, RPS27A, SMC1A, SMC3, WAPAL]	[APEX1, CCNA1, CCNA2, CCND1, CCNE1, CCNE2, CCNH, CDC25A, CDC25B, CDC45, CDC6, CDCA5, CDK2, CDK4, CDK7, CDKN1A, CDKN1B, CDT1, CKS1B, CUL1, DNA2, ESCO1, ESCO2, FEN1, FZR1, GINS1, GINS2, GINS4, LIG1, MAX, MCM2, MCM3, MCM5, MCM6, MCM7, MCM8, MNAT1, MYC, ORC1, ORC2, ORC3, ORC4, ORC5, ORC6, PCNA, PDS5A, PDS5B, POLA1, POLA2, POLD1, POLD2, POLD3, POLD4, POLE, POLE2, PRIM1, PRIM2, PSMA1, PSMA2, PSMA3, PSM…	TRUE
REACTOME:150260	Condensation of Prometaphase Chromosomes	5.49635	[-1]	[None]	8	72.7273	3.18893e-06	0.00218761	{}	{}	[CCNB1, CCNB2, CDK1, NCAPD2, NCAPG, NCAPH, SMC2, SMC4]	[CCNB1, CCNB2, CDK1, CSNK2A1, CSNK2A2, CSNK2B, NCAPD2, NCAPG, NCAPH, SMC2, SMC4]	TRUE
REACTOME:6761	APC/C:Cdh1 mediated degradation of Cdc20 and other APC/C:Cdh1 targeted proteins in late mitosis/early G1	5.40702	[-1]	[None]	22	31.8841	3.91725e-06	0.00268332	{}	{}	[ANAPC1, AURKA, AURKB, CDC20, CDC23, CDC26, CDC27, PLK1, PSMA3, PSMB1, PSMC1, PSMD1, PSMD10, PSMD2, PSMD5, PSMD7, PSMD8, PSME3, PTTG1, RPS27A, UBE2D1, UBE2E1]	[ANAPC1, ANAPC10, ANAPC11, ANAPC2, ANAPC4, ANAPC5, ANAPC7, AURKA, AURKB, CDC16, CDC20, CDC23, CDC26, CDC27, FZR1, PLK1, PSMA1, PSMA2, PSMA3, PSMA4, PSMA5, PSMA6, PSMA7, PSMA8, PSMB1, PSMB10, PSMB11, PSMB2, PSMB3, PSMB4, PSMB5, PSMB6, PSMB7, PSMB8, PSMB9, PSMC1, PSMC2, PSMC3, PSMC4, PSMC5, PSMC6, PSMD1, PSMD10, PSMD11, PSMD12, PSMD13, PSMD14, PSMD2, PSMD3, PSMD4, PSMD5, PSMD6, PSMD7, PSMD8, PSMD9,…	TRUE
REACTOME:6850	Cdc20:Phospho-APC/C mediated degradation of Cyclin A	5.40702	[-1]	[None]	22	31.8841	3.91725e-06	0.00268332	{}	{}	[ANAPC1, BUB3, CCNA1, CCNA2, CDC20, CDC23, CDC26, CDC27, CDK1, PSMA3, PSMB1, PSMC1, PSMD1, PSMD10, PSMD2, PSMD5, PSMD7, PSMD8, PSME3, RPS27A, UBE2D1, UBE2E1]	[ANAPC1, ANAPC10, ANAPC11, ANAPC2, ANAPC4, ANAPC5, ANAPC7, BUB1B, BUB3, CCNA1, CCNA2, CDC16, CDC20, CDC23, CDC26, CDC27, CDK1, MAD2L1, PSMA1, PSMA2, PSMA3, PSMA4, PSMA5, PSMA6, PSMA7, PSMA8, PSMB1, PSMB10, PSMB11, PSMB2, PSMB3, PSMB4, PSMB5, PSMB6, PSMB7, PSMB8, PSMB9, PSMC1, PSMC2, PSMC3, PSMC4, PSMC5, PSMC6, PSMD1, PSMD10, PSMD11, PSMD12, PSMD13, PSMD14, PSMD2, PSMD3, PSMD4, PSMD5, PSMD6, PSMD7…	TRUE
REACTOME:355474	RHO GTPase Effectors	5.04794	[-1]	[None]	57	20.1413	8.95479e-06	0.00612508	{}	{}	[ACTR2, ACTR3, ARPC5, AURKB, BUB1, BUB3, CALM1, CDC20, CDC25C, CDCA8, CDKN1B, CENPE, CENPF, CENPI, CENPM, CENPN, CENPO, CKAP5, CLASP1, ERCC6L, H2AFX, H2AFZ, H3F3A, HIST1H2BH, HIST1H4A, HIST1H4D, INCENP, IQGAP3, ITGB1, KIF14, KIF18A, KIF2C, KIF5B, MAPRE1, MKL1, MYL12B, NCKAP1, NCOA2, NUF2, PAK2, PFN1, PLK1, PPP1CC, PPP2R1B, PPP2R5D, PRC1, RAC1, RANBP2, RHOA, RHPN2, SKA2, SPDL1, WASF3, XPO1, YWHAQ,…	[ABI1, ABI2, ABL1, ACTB, ACTG1, ACTR2, ACTR3, AHCTF1, APITD1, APITD1-CORT, AR, ARPC1A, ARPC2, ARPC3, ARPC4, ARPC5, AURKB, B9D2, BAIAP2, BIRC5, BRK1, BTK, BUB1, BUB1B, BUB3, CALM1, CALM2, CALM3, CASC5, CDC20, CDC25C, CDC42, CDCA8, CDH1, CDKN1B, CENPA, CENPC, CENPE, CENPF, CENPH, CENPI, CENPK, CENPL, CENPM, CENPN, CENPO, CENPP, CENPQ, CENPT, CENPU, CFTR, CIT, CKAP5, CLASP1, CLASP2, CLIP1, CTNNA1, C…	TRUE
REACTOME:829	Regulation of DNA replication	4.8568	[-1]	[None]	22	29.7297	1.3906e-05	0.0094978	{}	{}	[CCNA1, CCNA2, CDC6, CDKN1B, CDT1, E2F1, GMNN, MCM10, MCM2, MCM6, ORC1, PSMA3, PSMB1, PSMC1, PSMD1, PSMD10, PSMD2, PSMD5, PSMD7, PSMD8, PSME3, RPS27A]	[CCNA1, CCNA2, CDC6, CDK2, CDKN1A, CDKN1B, CDT1, E2F1, E2F2, E2F3, FZR1, GMNN, MCM10, MCM2, MCM3, MCM5, MCM6, MCM7, MCM8, ORC1, ORC2, ORC3, ORC4, ORC5, ORC6, PSMA1, PSMA2, PSMA3, PSMA4, PSMA5, PSMA6, PSMA7, PSMA8, PSMB1, PSMB10, PSMB11, PSMB2, PSMB3, PSMB4, PSMB5, PSMB6, PSMB7, PSMB8, PSMB9, PSMC1, PSMC2, PSMC3, PSMC4, PSMC5, PSMC6, PSMD1, PSMD10, PSMD11, PSMD12, PSMD13, PSMD14, PSMD2, PSMD3, PSM…	TRUE
REACTOME:268265	Assembly of the primary cilium	4.84493	[-1]	[None]	40	22.4719	1.42912e-05	0.00974663	{}	{}	[ACTR1A, AKAP9, ARF4, ARL3, ARL6, BBS12, BBS9, CCT2, CCT4, CCT5, CCT8, CDK1, CEP78, CEP97, CKAP5, CLASP1, DCTN3, DYNC1I2, DYNLL1, EXOC4, EXOC5, EXOC8, HSP90AA1, KIF24, KIF3B, KIF3C, MAPRE1, NEDD1, NEK2, PKD2, PLK1, PLK4, RAB11A, RP2, SEPT2, TCTN3, TNPO1, TUBB4B, TUBG1, WDR35]	[ACTR1A, AKAP9, ARF4, ARL13B, ARL3, ARL6, ASAP1, ATAT1, B9D1, B9D2, BBIP1, BBS1, BBS10, BBS12, BBS2, BBS4, BBS5, BBS7, BBS9, C2CD3, CC2D2A, CCP110, CCT2, CCT3, CCT4, CCT5, CCT8, CDK1, CDK5RAP2, CENPJ, CEP131, CEP135, CEP152, CEP162, CEP164, CEP192, CEP250, CEP290, CEP41, CEP57, CEP63, CEP70, CEP72, CEP76, CEP78, CEP83, CEP89, CEP97, CETN2, CKAP5, CLASP1, CLUAP1, CNGA2, CNGA4, CNGB1, CNTRL, CSNK1D…	TRUE
REACTOME:2101	Cyclin B2 mediated events	4.7329	[-1]	[None]	5	100	1.84968e-05	0.0125963	{}	{}	[CCNB2, CDC25A, CDC25B, CDC25C, CDK1]	[CCNB2, CDC25A, CDC25B, CDC25C, CDK1]	TRUE
REACTOME:207	Removal of licensing factors from origins	4.62594	[-1]	[None]	21	29.5775	2.36625e-05	0.0160905	{}	{}	[CCNA1, CCNA2, CDC6, CDKN1B, CDT1, GMNN, MCM10, MCM2, MCM6, ORC1, PSMA3, PSMB1, PSMC1, PSMD1, PSMD10, PSMD2, PSMD5, PSMD7, PSMD8, PSME3, RPS27A]	[CCNA1, CCNA2, CDC6, CDK2, CDKN1A, CDKN1B, CDT1, FZR1, GMNN, MCM10, MCM2, MCM3, MCM5, MCM6, MCM7, MCM8, ORC1, ORC2, ORC3, ORC4, ORC5, ORC6, PSMA1, PSMA2, PSMA3, PSMA4, PSMA5, PSMA6, PSMA7, PSMA8, PSMB1, PSMB10, PSMB11, PSMB2, PSMB3, PSMB4, PSMB5, PSMB6, PSMB7, PSMB8, PSMB9, PSMC1, PSMC2, PSMC3, PSMC4, PSMC5, PSMC6, PSMD1, PSMD10, PSMD11, PSMD12, PSMD13, PSMD14, PSMD2, PSMD3, PSMD4, PSMD5, PSMD6, …	TRUE
REACTOME:383	DNA Replication	4.61155	[-1]	[None]	27	25.9615	2.44595e-05	0.016608	{}	{}	[CCNA1, CCNA2, CDC6, CDKN1B, CDT1, DBF4, E2F1, GMNN, MCM10, MCM2, MCM6, ORC1, PCNA, POLE2, PSMA3, PSMB1, PSMC1, PSMD1, PSMD10, PSMD2, PSMD5, PSMD7, PSMD8, PSME3, RFC3, RFC5, RPS27A]	[APEX1, CCNA1, CCNA2, CDC45, CDC6, CDC7, CDK2, CDKN1A, CDKN1B, CDT1, DBF4, DNA2, E2F1, E2F2, E2F3, FEN1, FZR1, GINS1, GINS2, GINS4, GMNN, LIG1, MCM10, MCM2, MCM3, MCM5, MCM6, MCM7, MCM8, ORC1, ORC2, ORC3, ORC4, ORC5, ORC6, PCNA, POLA1, POLA2, POLD1, POLD2, POLD3, POLD4, POLE, POLE2, PRIM1, PRIM2, PSMA1, PSMA2, PSMA3, PSMA4, PSMA5, PSMA6, PSMA7, PSMA8, PSMB1, PSMB10, PSMB11, PSMB2, PSMB3, PSMB4, P…	TRUE
REACTOME:6904	Phosphorylation of the APC/C	4.5088	[-1]	[None]	9	52.9412	3.09882e-05	0.02101	{}	{}	[ANAPC1, CCNB1, CDC23, CDC26, CDC27, CDK1, PLK1, UBE2D1, UBE2E1]	[ANAPC1, ANAPC10, ANAPC11, ANAPC2, ANAPC4, ANAPC5, ANAPC7, CCNB1, CDC16, CDC23, CDC26, CDC27, CDK1, PLK1, UBE2C, UBE2D1, UBE2E1]	TRUE
REACTOME:75820	Class I MHC mediated antigen processing &amp; presentation	4.49379	[-1]	[None]	51	20	3.20784e-05	0.0217171	{}	{}	[ANAPC1, ASB7, ATG7, CD36, CDC20, CDC23, CDC26, CDC27, CUL2, CUL5, HERC2, HSPA5, HUWE1, ITCH, ITGAV, PSMA3, PSMB1, PSMC1, PSMD1, PSMD10, PSMD2, PSMD5, PSMD7, PSMD8, PSME3, RCHY1, RNF34, RPS27A, SAR1B, SEC24A, SEC24B, SEC24C, SEC24D, SEC61A2, SOCS3, TRIM32, UBA1, UBA3, UBE2A, UBE2D1, UBE2D3, UBE2E1, UBE2J1, UBE2S, UBE3A, UBE3B, UBE3C, UBE4A, UBR1, UBR2, WWP1]	[ANAPC1, ANAPC10, ANAPC11, ANAPC13, ANAPC2, ANAPC4, ANAPC5, ANAPC7, ARIH2, ASB1, ASB10, ASB11, ASB12, ASB13, ASB14, ASB15, ASB16, ASB17, ASB18, ASB2, ASB3, ASB4, ASB5, ASB6, ASB7, ASB8, ASB9, ATG7, B2M, BLMH, BTRC, CALR, CBLB, CD207, CD36, CDC16, CDC20, CDC23, CDC26, CDC27, CDC34, CTSL, CTSS, CTSV, CUL1, CUL2, CUL3, CUL5, CUL7, CYBA, CYBB, DET1, DTX3L, DZIP3, ERAP1, ERAP2, FBXO17, FBXO2, FBXO27, …	TRUE
REACTOME:147797	Regulation of cholesterol biosynthesis by SREBP (SREBF)	4.47079	[-1]	[None]	17	32.6923	3.3823e-05	0.0228644	{}	{}	[ACACA, CREBBP, FDPS, GPAM, HMGCR, IDI1, INSIG1, MBTPS1, MTF1, NCOA2, SAR1B, SEC24A, SEC24B, SEC24C, SEC24D, SQLE, SREBF2]	[ACACA, ACACB, CARM1, CHD9, CREBBP, CYP51A1, DHCR7, ELOVL6, FASN, FDFT1, FDPS, GGPS1, GPAM, HELZ2, HMGCR, IDI1, INSIG1, INSIG2, KPNB1, LSS, MBTPS1, MBTPS2, MED1, MTF1, MVD, MVK, NCOA1, NCOA2, NCOA6, NFYA, NFYB, NFYC, PMVK, PPARA, RAN, RXRA, SAR1B, SCAP, SEC23A, SEC24A, SEC24B, SEC24C, SEC24D, SMARCD3, SP1, SQLE, SREBF1, SREBF2, TBL1X, TBL1XR1, TGS1, TM7SF2]	TRUE
REACTOME:264135	Organelle biogenesis and maintenance	4.46634	[-1]	[None]	60	18.9873	3.41709e-05	0.0230654	{}	{}	[ACTR1A, AKAP9, ARF4, ARL3, ARL6, ATF2, BBS12, BBS9, CCT2, CCT4, CCT5, CCT8, CDK1, CEP78, CEP97, CHCHD1, CKAP5, CLASP1, CREBBP, DCTN3, DYNC1I2, DYNLL1, EXOC4, EXOC5, EXOC8, GABPA, GFM2, HSP90AA1, KIF24, KIF3B, KIF3C, MAPK14, MAPRE1, MRPL16, MRPL22, MRPL3, MRPL35, MRPL37, MRPL42, MRPL49, MRPS22, MRPS27, MRPS30, MRPS35, MRRF, NCOA2, NEDD1, NEK2, PKD2, PLK1, PLK4, PTCD3, RAB11A, RP2, SEPT2, TCTN3, T…	[ACTR1A, AKAP9, ALAS1, ARF4, ARL13B, ARL3, ARL6, ASAP1, ATAT1, ATF2, ATP5B, AURKAIP1, B9D1, B9D2, BBIP1, BBS1, BBS10, BBS12, BBS2, BBS4, BBS5, BBS7, BBS9, C10orf2, C2CD3, CARM1, CC2D2A, CCP110, CCT2, CCT3, CCT4, CCT5, CCT8, CDK1, CDK5RAP2, CENPJ, CEP131, CEP135, CEP152, CEP162, CEP164, CEP192, CEP250, CEP290, CEP41, CEP57, CEP63, CEP70, CEP72, CEP76, CEP78, CEP83, CEP89, CEP97, CETN2, CHCHD1, CHD…	TRUE
REACTOME:6820	APC/C:Cdc20 mediated degradation of Cyclin B	4.43919	[-1]	[None]	10	47.6191	3.63752e-05	0.0245169	{}	{}	[ANAPC1, CCNB1, CDC20, CDC23, CDC26, CDC27, CDK1, RPS27A, UBE2D1, UBE2E1]	[ANAPC1, ANAPC10, ANAPC11, ANAPC2, ANAPC4, ANAPC5, ANAPC7, CCNB1, CDC16, CDC20, CDC23, CDC26, CDC27, CDK1, RPS27A, UBA52, UBB, UBC, UBE2C, UBE2D1, UBE2E1]	TRUE
REACTOME:120956	Cellular responses to stress	4.39046	[-1]	[None]	59	18.9711	4.06953e-05	0.0273879	{}	{}	[ANAPC1, ASF1A, ATOX1, BAG4, BAG5, C11orf73, CAT, CCNA1, CCNA2, CDC23, CDC26, CDC27, CDKN1B, CDKN2C, CDKN2D, CEBPB, CREBBP, CUL2, E2F1, EP400, ETS1, H2AFX, H2AFZ, H3F3A, HIST1H2BH, HIST1H4A, HIST1H4D, HMGA1, HSBP1, HSP90AA1, HSPA13, HSPA14, HSPA5, IL8, LMNB1, MAP2K3, MAPK14, MAPK9, MRE11A, MTOR, NFKB1, NUP153, NUP155, NUP35, NUP50, NUPL1, PRDX3, PTGES3, RANBP2, RBBP4, RBBP7, RPS27A, TERF2IP, TFDP…	[AAAS, ACD, AGO1, AGO3, AGO4, AKT1S1, ANAPC1, ANAPC10, ANAPC11, ANAPC2, ANAPC4, ANAPC5, ANAPC7, AQP8, ARNT, ASF1A, ATM, ATOX1, ATP7A, ATR, BAG1, BAG2, BAG3, BAG4, BAG5, BMI1, C11orf73, CA9, CABIN1, CAMK2A, CAMK2B, CAMK2D, CAMK2G, CAT, CBX2, CBX4, CBX6, CBX8, CCAR2, CCNA1, CCNA2, CCNE1, CCNE2, CCS, CDC16, CDC23, CDC26, CDC27, CDK2, CDK4, CDK6, CDKN1A, CDKN1B, CDKN2A, CDKN2B, CDKN2C, CDKN2D, CEBPB,…	TRUE
REACTOME:6871	APC/C:Cdc20 mediated degradation of Securin	4.26653	[-1]	[None]	19	29.6875	5.41338e-05	0.0363779	{}	{}	[ANAPC1, CDC20, CDC23, CDC26, CDC27, PSMA3, PSMB1, PSMC1, PSMD1, PSMD10, PSMD2, PSMD5, PSMD7, PSMD8, PSME3, PTTG1, RPS27A, UBE2D1, UBE2E1]	[ANAPC1, ANAPC10, ANAPC11, ANAPC2, ANAPC4, ANAPC5, ANAPC7, CDC16, CDC20, CDC23, CDC26, CDC27, PSMA1, PSMA2, PSMA3, PSMA4, PSMA5, PSMA6, PSMA7, PSMA8, PSMB1, PSMB10, PSMB11, PSMB2, PSMB3, PSMB4, PSMB5, PSMB6, PSMB7, PSMB8, PSMB9, PSMC1, PSMC2, PSMC3, PSMC4, PSMC5, PSMC6, PSMD1, PSMD10, PSMD11, PSMD12, PSMD13, PSMD14, PSMD2, PSMD3, PSMD4, PSMD5, PSMD6, PSMD7, PSMD8, PSMD9, PSME1, PSME2, PSME3, PSME…	TRUE
REACTOME:25201	Kinesins	4.2392	[-1]	[None]	11	42.3077	5.76503e-05	0.0386834	{}	{}	[CENPE, KIF11, KIF18A, KIF20A, KIF23, KIF2C, KIF3B, KIF3C, KIF4A, KIF5B, RACGAP1]	[CENPE, KIF11, KIF15, KIF18A, KIF20A, KIF22, KIF23, KIF26A, KIF2A, KIF2B, KIF2C, KIF3A, KIF3B, KIF3C, KIF4A, KIF4B, KIF5A, KIF5B, KIF9, KIFAP3, KIFC1, KLC1, KLC2, KLC3, KLC4, RACGAP1]	TRUE
REACTOME:471	E2F mediated regulation of DNA replication	4.19776	[-1]	[None]	13	37.1429	6.34225e-05	0.0424931	{}	{}	[CCNA1, CCNB1, CDC25A, CDC6, CDK1, CDT1, E2F1, FBXO5, ORC1, PCNA, PPP2R1B, RRM2, TFDP1]	[CCNA1, CCNB1, CCNE1, CDC25A, CDC45, CDC6, CDK1, CDT1, DHFR, E2F1, FBXO5, LOC102724991, LOC102725016, MCM8, ORC1, ORC2, ORC3, ORC4, ORC5, ORC6, PCNA, POLA1, POLA2, PPP2CA, PPP2CB, PPP2R1A, PPP2R1B, PPP2R3B, PRIM1, PRIM2, RB1, RRM2, TFDP1, TK2, TYMS]	TRUE
WP:366	TGF beta Signaling Pathway	4.07168	[-1]	[None]	28	23.9316	8.47849e-05	0.0567211	{}	{}	[ATF2, CCNB2, CCND1, CDK1, ETS1, FOXH1, HDAC1, ITCH, ITGB1, KLF11, MAP2K3, MAP4K1, MAPK14, MAPK9, NUP153, PAK2, RAC1, RAF1, RBL1, RHOA, SMAD2, SUMO1, TFDP1, TGFBR1, UBE2I, WWP1, ZFYVE16, ZFYVE9]	[100509916, 100510195, AKT1, ATF2, ATF3, AXIN1, BCAR1, BTRC, CAV1, CCNB2, CCND1, CDC42, CDK1, CITED1, COPS5, CUL1, DAB2, E2F4, E2F5, EFCAB13, EID2, EP300, ETS1, FOS, FOSB, FOXH1, FOXP3, GRB2, HDAC1, HGS, ITCH, ITGB1, ITGB3, JUN, JUNB, JUND, KLF10, KLF11, KLF6, LIMK2, MAP2K1, MAP2K2, MAP2K3, MAP2K4, MAP2K6, MAP3K7, MAP4K1, MAPK1, MAPK14, MAPK4, MAPK8, MAPK9, MEF2A, MEF2C, MYC, NEDD4L, NEDD9, NUP15…	TRUE
REACTOME:8017	APC-Cdc20 mediated degradation of Nek2A	4.02071	[-1]	[None]	10	43.4783	9.53431e-05	0.0636892	{}	{}	[ANAPC1, BUB3, CDC20, CDC23, CDC26, CDC27, NEK2, RPS27A, UBE2D1, UBE2E1]	[ANAPC1, ANAPC10, ANAPC11, ANAPC2, ANAPC4, ANAPC5, ANAPC7, BUB1B, BUB3, CDC16, CDC20, CDC23, CDC26, CDC27, MAD2L1, NEK2, RPS27A, UBA52, UBB, UBC, UBE2C, UBE2D1, UBE2E1]	TRUE
REACTOME:15296	Recruitment of mitotic centrosome proteins and complexes	4.00772	[-1]	[None]	20	27.7778	9.8239e-05	0.0655254	{}	{}	[ACTR1A, AKAP9, CCNB1, CDK1, CDK11B, CEP78, CKAP5, CLASP1, DCTN3, DYNC1I2, DYNLL1, HSP90AA1, MAPRE1, NEDD1, NEK2, PLK1, PLK4, TUBB4B, TUBG1, TUBGCP3]	[ACTR1A, AKAP9, CCNB1, CCP110, CDK1, CDK11A, CDK11B, CDK5RAP2, CENPJ, CEP131, CEP135, CEP152, CEP164, CEP192, CEP250, CEP290, CEP41, CEP57, CEP63, CEP70, CEP72, CEP76, CEP78, CETN2, CKAP5, CLASP1, CNTRL, CSNK1D, CSNK1E, DCTN1, DCTN2, DCTN3, DYNC1H1, DYNC1I2, DYNLL1, FGFR1OP, HAUS2, HSP90AA1, MAPRE1, NDE1, NEDD1, NEK2, NINL, NUMA1, ODF2, OFD1, PAFAH1B1, PCM1, PCNT, PLK1, PLK4, PPP2R1A, PRKACA, PRK…	TRUE
REACTOME:15479	Centrosome maturation	4.00772	[-1]	[None]	20	27.7778	9.8239e-05	0.0655254	{}	{}	[ACTR1A, AKAP9, CCNB1, CDK1, CDK11B, CEP78, CKAP5, CLASP1, DCTN3, DYNC1I2, DYNLL1, HSP90AA1, MAPRE1, NEDD1, NEK2, PLK1, PLK4, TUBB4B, TUBG1, TUBGCP3]	[ACTR1A, AKAP9, CCNB1, CCP110, CDK1, CDK11A, CDK11B, CDK5RAP2, CENPJ, CEP131, CEP135, CEP152, CEP164, CEP192, CEP250, CEP290, CEP41, CEP57, CEP63, CEP70, CEP72, CEP76, CEP78, CETN2, CKAP5, CLASP1, CNTRL, CSNK1D, CSNK1E, DCTN1, DCTN2, DCTN3, DYNC1H1, DYNC1I2, DYNLL1, FGFR1OP, HAUS2, HSP90AA1, MAPRE1, NDE1, NEDD1, NEK2, NINL, NUMA1, ODF2, OFD1, PAFAH1B1, PCM1, PCNT, PLK1, PLK4, PPP2R1A, PRKACA, PRK…	TRUE
REACTOME:6875	Phosphorylation of Emi1	3.99764	[-1]	[None]	5	83.3333	0.000100546	0.0669637	{}	{}	[CCNB1, CDC20, CDK1, FBXO5, PLK1]	[CCNB1, CDC20, CDK1, FBXO5, FZR1, PLK1]	TRUE
REACTOME:160315	Regulation of PLK1 Activity at G2/M Transition	3.79346	[-1]	[None]	21	26.25	0.000160895	0.106995	{}	{}	[ACTR1A, AKAP9, AURKA, CCNB1, CCNB2, CDK1, CEP78, CKAP5, CLASP1, DCTN3, DYNC1I2, DYNLL1, HSP90AA1, MAPRE1, NEDD1, NEK2, PLK1, PLK4, RPS27A, TUBB4B, TUBG1]	[ACTR1A, AJUBA, AKAP9, AURKA, BORA, BTRC, CCNB1, CCNB2, CCP110, CDK1, CDK5RAP2, CENPJ, CEP131, CEP135, CEP152, CEP164, CEP192, CEP250, CEP290, CEP41, CEP57, CEP63, CEP70, CEP72, CEP76, CEP78, CETN2, CKAP5, CLASP1, CNTRL, CSNK1D, CSNK1E, CUL1, DCTN1, DCTN2, DCTN3, DYNC1H1, DYNC1I2, DYNLL1, FBXW11, FGFR1OP, HAUS2, HSP90AA1, MAPRE1, NDE1, NEDD1, NEK2, NINL, ODF2, OFD1, OPTN, PAFAH1B1, PCM1, PCNT, PL…	TRUE
REACTOME:1156	Orc1 removal from chromatin	3.7817	[-1]	[None]	19	27.5362	0.00016531	0.109766	{}	{}	[CCNA1, CCNA2, CDC6, CDKN1B, CDT1, MCM2, MCM6, ORC1, PSMA3, PSMB1, PSMC1, PSMD1, PSMD10, PSMD2, PSMD5, PSMD7, PSMD8, PSME3, RPS27A]	[CCNA1, CCNA2, CDC6, CDK2, CDKN1A, CDKN1B, CDT1, FZR1, MCM2, MCM3, MCM5, MCM6, MCM7, MCM8, ORC1, ORC2, ORC3, ORC4, ORC5, ORC6, PSMA1, PSMA2, PSMA3, PSMA4, PSMA5, PSMA6, PSMA7, PSMA8, PSMB1, PSMB10, PSMB11, PSMB2, PSMB3, PSMB4, PSMB5, PSMB6, PSMB7, PSMB8, PSMB9, PSMC1, PSMC2, PSMC3, PSMC4, PSMC5, PSMC6, PSMD1, PSMD10, PSMD11, PSMD12, PSMD13, PSMD14, PSMD2, PSMD3, PSMD4, PSMD5, PSMD6, PSMD7, PSMD8,…	TRUE
REACTOME:2148	Switching of origins to a post-replicative state	3.7817	[-1]	[None]	19	27.5362	0.00016531	0.109766	{}	{}	[CCNA1, CCNA2, CDC6, CDKN1B, CDT1, MCM2, MCM6, ORC1, PSMA3, PSMB1, PSMC1, PSMD1, PSMD10, PSMD2, PSMD5, PSMD7, PSMD8, PSME3, RPS27A]	[CCNA1, CCNA2, CDC6, CDK2, CDKN1A, CDKN1B, CDT1, FZR1, MCM2, MCM3, MCM5, MCM6, MCM7, MCM8, ORC1, ORC2, ORC3, ORC4, ORC5, ORC6, PSMA1, PSMA2, PSMA3, PSMA4, PSMA5, PSMA6, PSMA7, PSMA8, PSMB1, PSMB10, PSMB11, PSMB2, PSMB3, PSMB4, PSMB5, PSMB6, PSMB7, PSMB8, PSMB9, PSMC1, PSMC2, PSMC3, PSMC4, PSMC5, PSMC6, PSMD1, PSMD10, PSMD11, PSMD12, PSMD13, PSMD14, PSMD2, PSMD3, PSMD4, PSMD5, PSMD6, PSMD7, PSMD8,…	TRUE
WP:410	Diurnally regulated genes with circadian orthologs	3.76265	[-1]	[None]	15	31.25	0.000172725	0.114516	{}	{}	[AZIN1, CEBPB, CLOCK, DAZAP2, IDI1, KLF9, NCKAP1, NCOA4, NR1D2, PER2, PIGF, PPP1R3C, SF3A3, SUMO1, SUMO3]	[ARNTL, AZIN1, BTG1, CBX3, CEBPB, CLDN5, CLOCK, CRY1, CRY2, DAZAP2, DNAJA1, EIF4G2, ERC2, ETV6, G0S2, GFRA1, GSTM3, GSTP1, HERPUD1, HIST1H2BN, HLA-DMA, HSPA8, IDI1, KLF9, MYF6, NCKAP1, NCOA4, NR1D2, PER1, PER2, PIGF, PPP1R3C, PPP2CB, PSMA4, PURA, QKI, RBPMS, SF3A3, STBD1, SUMO1, SUMO3, TAB2, TOB1, TUBB3, UCP3, UGP2, VAPA, ZFR]	TRUE
REACTOME:116125	Disease	3.74274	[-1]	[None]	115	15.5616	0.000180826	0.119707	{}	{}	[ACACA, ADAM10, AP1G1, AP2A1, APH1B, ATP6V1A, ATP6V1E1, BGN, CALM1, CBL, CCNT1, CD14, CD36, CDKN1B, CLTA, CREBBP, CUL5, CUX1, DCN, DKK1, ERCC3, FDX1, FGFR1, FKBP1A, GPC3, GRSF1, GTF2A1, GTF2B, GTF2F2, GTF2H1, GYG1, H2AFX, H2AFZ, H3F3A, HDAC1, HDAC2, HDAC5, HDAC8, HIST1H2BH, HIST1H4A, HIST1H4D, HMGA1, HSP90AA1, IDH1, IPO5, KIT, KPNA1, KRAS, LIG4, LYZ, MAP2K3, MAPKAP1, MCCC2, MIB1, MMADHC, MTOR, MT…	[AAAS, ACACA, ACACB, ADAM10, ADAM17, AGRN, AK6, AKT1, AKT1S1, AKT2, AKT3, AMER1, AMN, ANTXR1, ANTXR2, AP1B1, AP1G1, AP1M1, AP1M2, AP1S1, AP1S2, AP1S3, AP2A1, AP2A2, AP2B1, AP2M1, AP2S1, APC, APCS, APH1A, APH1B, APOA1, APOA4, APOBEC3G, APP, ARF1, ATP6V0A1, ATP6V0A2, ATP6V0A4, ATP6V0B, ATP6V0C, ATP6V0D1, ATP6V0D2, ATP6V0E1, ATP6V0E2, ATP6V1A, ATP6V1B1, ATP6V1B2, ATP6V1C1, ATP6V1C2, ATP6V1D, ATP6V1E…	TRUE
REACTOME:75842	Antigen processing: Ubiquitination &amp; Proteasome degradation	3.71265	[-1]	[None]	42	19.8113	0.000193797	0.1281	{}	{}	[ANAPC1, ASB7, ATG7, CDC20, CDC23, CDC26, CDC27, CUL2, CUL5, HERC2, HUWE1, ITCH, PSMA3, PSMB1, PSMC1, PSMD1, PSMD10, PSMD2, PSMD5, PSMD7, PSMD8, PSME3, RCHY1, RNF34, RPS27A, SOCS3, TRIM32, UBA1, UBA3, UBE2A, UBE2D1, UBE2D3, UBE2E1, UBE2J1, UBE2S, UBE3A, UBE3B, UBE3C, UBE4A, UBR1, UBR2, WWP1]	[ANAPC1, ANAPC10, ANAPC11, ANAPC13, ANAPC2, ANAPC4, ANAPC5, ANAPC7, ARIH2, ASB1, ASB10, ASB11, ASB12, ASB13, ASB14, ASB15, ASB16, ASB17, ASB18, ASB2, ASB3, ASB4, ASB5, ASB6, ASB7, ASB8, ASB9, ATG7, BLMH, BTRC, CBLB, CDC16, CDC20, CDC23, CDC26, CDC27, CDC34, CUL1, CUL2, CUL3, CUL5, CUL7, DET1, DTX3L, DZIP3, FBXO17, FBXO2, FBXO27, FBXO3, FBXO4, FBXO44, FBXO6, FBXW11, FBXW7, FBXW8, FZR1, GAN, HECTD3…	TRUE
REACTOME:1725	M/G1 Transition	3.71121	[-1]	[None]	21	25.9259	0.00019444	0.12833	{}	{}	[CDC6, CDT1, DBF4, E2F1, GMNN, MCM10, MCM2, MCM6, ORC1, POLE2, PSMA3, PSMB1, PSMC1, PSMD1, PSMD10, PSMD2, PSMD5, PSMD7, PSMD8, PSME3, RPS27A]	[CDC45, CDC6, CDC7, CDK2, CDT1, DBF4, E2F1, E2F2, E2F3, GMNN, MCM10, MCM2, MCM3, MCM5, MCM6, MCM7, MCM8, ORC1, ORC2, ORC3, ORC4, ORC5, ORC6, POLA1, POLA2, POLE, POLE2, PRIM1, PRIM2, PSMA1, PSMA2, PSMA3, PSMA4, PSMA5, PSMA6, PSMA7, PSMA8, PSMB1, PSMB10, PSMB11, PSMB2, PSMB3, PSMB4, PSMB5, PSMB6, PSMB7, PSMB8, PSMB9, PSMC1, PSMC2, PSMC3, PSMC4, PSMC5, PSMC6, PSMD1, PSMD10, PSMD11, PSMD12, PSMD13, P…	TRUE
REACTOME:6900	Immune System	3.66732	[-1]	[None]	171	14.5161	0.000215121	0.141764	{}	{}	[ACTR1A, ACTR1B, ACTR2, ACTR3, AHCYL1, ANAPC1, AP1G1, AP2A1, ARPC5, ASB7, ATF2, ATG7, BST2, C1QA, C1QB, C1QC, C3, CALM1, CBL, CD14, CD34, CD36, CD74, CD79B, CDC20, CDC23, CDC26, CDC27, CDK1, CDKN1B, CENPE, CLEC7A, CLTA, CLTC, CREBBP, CRK, CSF2RA, CTLA4, CUL2, CUL5, DCTN3, DCTN4, DUSP4, DYNC1I2, DYNC1LI2, DYNLL1, EEA1, ELK1, FCER1G, FCGR2A, FGFR1, GBP4, HCST, HERC2, HLA-DQA1, HLA-DQB2, HLA-DRA, HL…	[AAAS, ABI1, ABI2, ABL1, ACTB, ACTG1, ACTR1A, ACTR1B, ACTR2, ACTR3, ADAM17, ADAR, ADCY1, ADCY2, ADCY3, ADCY4, ADCY5, ADCY6, ADCY7, ADCY8, ADCY9, ADRBK1, AGER, AGO1, AGO2, AGO3, AGO4, AHCYL1, AIM2, AKT1, AKT1S1, AKT2, AKT3, AMICA1, ANAPC1, ANAPC10, ANAPC11, ANAPC13, ANAPC2, ANAPC4, ANAPC5, ANAPC7, AP1B1, AP1G1, AP1M1, AP1M2, AP1S1, AP1S2, AP1S3, AP2A1, AP2A2, AP2B1, AP2M1, AP2S1, APP, ARF1, ARIH1,…	TRUE
KEGG:04914	Progesterone-mediated oocyte maturation	3.61292	[-1]	[None]	22	25	0.000243825	0.160437	{}	{}	[ANAPC1, BRAF, BUB1, CCNA1, CCNA2, CCNB1, CCNB2, CDC23, CDC25A, CDC25B, CDC25C, CDC26, CDC27, CDK1, CPEB2, HSP90AA1, KRAS, MAPK14, MAPK9, PIK3CD, PLK1, RAF1]	[ADCY1, ADCY2, ADCY3, ADCY4, ADCY5, ADCY6, ADCY7, ADCY8, ADCY9, AKT1, AKT2, AKT3, ANAPC1, ANAPC10, ANAPC11, ANAPC13, ANAPC2, ANAPC4, ANAPC5, ANAPC7, ARAF, BRAF, BUB1, CCNA1, CCNA2, CCNB1, CCNB2, CCNB3, CDC16, CDC23, CDC25A, CDC25B, CDC25C, CDC26, CDC27, CDK1, CDK2, CPEB1, CPEB2, CPEB3, CPEB4, FZR1, GNAI1, GNAI2, GNAI3, HSP90AA1, HSP90AB1, IGF1, IGF1R, INS, KRAS, MAD1L1, MAD2L1, MAD2L2, MAP2K1, MA…	TRUE
REACTOME:6785	Autodegradation of Cdh1 by Cdh1:APC/C	3.60598	[-1]	[None]	17	28.3333	0.000247756	0.162775	{}	{}	[ANAPC1, CDC23, CDC26, CDC27, PSMA3, PSMB1, PSMC1, PSMD1, PSMD10, PSMD2, PSMD5, PSMD7, PSMD8, PSME3, RPS27A, UBE2D1, UBE2E1]	[ANAPC1, ANAPC10, ANAPC11, ANAPC2, ANAPC4, ANAPC5, ANAPC7, CDC16, CDC23, CDC26, CDC27, FZR1, PSMA1, PSMA2, PSMA3, PSMA4, PSMA5, PSMA6, PSMA7, PSMB1, PSMB10, PSMB2, PSMB3, PSMB4, PSMB5, PSMB6, PSMB7, PSMB8, PSMB9, PSMC1, PSMC2, PSMC3, PSMC4, PSMC5, PSMC6, PSMD1, PSMD10, PSMD11, PSMD12, PSMD13, PSMD14, PSMD2, PSMD3, PSMD4, PSMD5, PSMD6, PSMD7, PSMD8, PSMD9, PSME1, PSME2, PSME3, PSMF1, RPS27A, UBA52…	TRUE
KEGG:04120	Ubiquitin mediated proteolysis	3.57715	[-1]	[None]	30	21.8978	0.000264758	0.173682	{}	{}	[ANAPC1, CBL, CDC20, CDC23, CDC26, CDC27, CUL2, CUL4A, CUL5, HERC2, HUWE1, ITCH, RCHY1, SAE1, SOCS3, TRIM32, UBA1, UBA3, UBE2A, UBE2D1, UBE2D3, UBE2E1, UBE2I, UBE2J1, UBE2S, UBE3A, UBE3B, UBE3C, UBE4A, WWP1]	[AIRE, ANAPC1, ANAPC10, ANAPC11, ANAPC13, ANAPC2, ANAPC4, ANAPC5, ANAPC7, BIRC2, BIRC3, BIRC6, BIRC7, BIRC8, BRCA1, BTRC, CBL, CBLB, CBLC, CDC16, CDC20, CDC23, CDC26, CDC27, CDC34, CUL1, CUL2, CUL3, CUL4A, CUL4B, CUL5, CUL7, DDB1, DDB2, DET1, ERCC8, FANCL, FBXO2, FBXO4, FBXW11, FBXW7, FBXW8, FZR1, HERC1, HERC2, HERC3, HERC4, HUWE1, ITCH, KEAP1, KLHL13, KLHL9, MAP3K1, MDM2, MGRN1, MID1, NEDD4, NED…	TRUE
REACTOME:2243	Assembly of the pre-replicative complex	3.55614	[-1]	[None]	18	27.2727	0.000277883	0.182013	{}	{}	[CDC6, CDT1, E2F1, GMNN, MCM2, MCM6, ORC1, PSMA3, PSMB1, PSMC1, PSMD1, PSMD10, PSMD2, PSMD5, PSMD7, PSMD8, PSME3, RPS27A]	[CDC6, CDT1, E2F1, E2F2, E2F3, GMNN, MCM2, MCM3, MCM5, MCM6, MCM7, MCM8, ORC1, ORC2, ORC3, ORC4, ORC5, ORC6, PSMA1, PSMA2, PSMA3, PSMA4, PSMA5, PSMA6, PSMA7, PSMA8, PSMB1, PSMB10, PSMB11, PSMB2, PSMB3, PSMB4, PSMB5, PSMB6, PSMB7, PSMB8, PSMB9, PSMC1, PSMC2, PSMC3, PSMC4, PSMC5, PSMC6, PSMD1, PSMD10, PSMD11, PSMD12, PSMD13, PSMD14, PSMD2, PSMD3, PSMD4, PSMD5, PSMD6, PSMD7, PSMD8, PSMD9, PSME1, PSM…	TRUE
REACTOME:267624	Cargo trafficking to the periciliary membrane	3.5437	[-1]	[None]	15	30	0.000285955	0.187015	{}	{}	[ARF4, ARL3, ARL6, BBS12, BBS9, CCT2, CCT4, CCT5, CCT8, EXOC4, EXOC5, EXOC8, PKD2, RAB11A, RP2]	[ARF4, ARL13B, ARL3, ARL6, ASAP1, BBIP1, BBS1, BBS10, BBS12, BBS2, BBS4, BBS5, BBS7, BBS9, CCT2, CCT3, CCT4, CCT5, CCT8, CNGA2, CNGA4, CNGB1, CYS1, EXOC1, EXOC2, EXOC3, EXOC4, EXOC5, EXOC6, EXOC7, EXOC8, GBF1, INPP5E, LZTFL1, MCHR1, NPHP3, PDE6D, PKD1, PKD2, RAB11A, RAB11FIP3, RAB3IP, RAB8A, RHO, RP2, SMO, SSTR3, TCP1, TTC8, UNC119B]	TRUE
REACTOME:267965	Anchoring of the basal body to the plasma membrane	3.53774	[-1]	[None]	22	24.7191	0.000289909	0.189311	{}	{}	[ACTR1A, AKAP9, CDK1, CEP78, CEP97, CKAP5, CLASP1, DCTN3, DYNC1I2, DYNLL1, HSP90AA1, KIF24, MAPRE1, NEDD1, NEK2, PLK1, PLK4, RAB11A, SEPT2, TCTN3, TUBB4B, TUBG1]	[ACTR1A, AKAP9, B9D1, B9D2, C2CD3, CC2D2A, CCP110, CDK1, CDK5RAP2, CENPJ, CEP131, CEP135, CEP152, CEP162, CEP164, CEP192, CEP250, CEP290, CEP41, CEP57, CEP63, CEP70, CEP72, CEP76, CEP78, CEP83, CEP89, CEP97, CETN2, CKAP5, CLASP1, CNTRL, CSNK1D, CSNK1E, DCTN1, DCTN2, DCTN3, DYNC1H1, DYNC1I2, DYNLL1, FBF1, FGFR1OP, HAUS2, HSP90AA1, IQCB1, KIF24, MAPRE1, MARK4, MKS1, NDE1, NEDD1, NEK2, NINL, NPHP1, …	TRUE
REACTOME:355208	Diseases of metabolism	3.53541	[-1]	[None]	12	34.2857	0.000291469	0.190038	{}	{}	[ACACA, FDX1, GYG1, IDH1, MCCC2, MMADHC, MTR, MTRR, MUT, PCCA, PPP1R3C, RPS27A]	[ACACA, ACACB, AMN, CD320, CUBN, CYP11A1, EPM2A, FDX1, FDX1L, FDXR, GIF, GYG1, GYG2, GYS1, GYS2, IDH1, MC2R, MCCC1, MCCC2, MMAA, MMACHC, MMADHC, MTR, MTRR, MUT, PC, PCCA, PCCB, POMC, PPP1R3C, RPS27A, TCN2, UBA52, UBB, UBC]	TRUE
REACTOME:2014	Synthesis of DNA	3.4586	[-1]	[None]	23	23.9583	0.00034786	0.226457	{}	{}	[CCNA1, CCNA2, CDC6, CDKN1B, CDT1, MCM2, MCM6, ORC1, PCNA, POLE2, PSMA3, PSMB1, PSMC1, PSMD1, PSMD10, PSMD2, PSMD5, PSMD7, PSMD8, PSME3, RFC3, RFC5, RPS27A]	[APEX1, CCNA1, CCNA2, CDC45, CDC6, CDK2, CDKN1A, CDKN1B, CDT1, DNA2, FEN1, FZR1, GINS1, GINS2, GINS4, LIG1, MCM2, MCM3, MCM5, MCM6, MCM7, MCM8, ORC1, ORC2, ORC3, ORC4, ORC5, ORC6, PCNA, POLA1, POLA2, POLD1, POLD2, POLD3, POLD4, POLE, POLE2, PRIM1, PRIM2, PSMA1, PSMA2, PSMA3, PSMA4, PSMA5, PSMA6, PSMA7, PSMA8, PSMB1, PSMB10, PSMB11, PSMB2, PSMB3, PSMB4, PSMB5, PSMB6, PSMB7, PSMB8, PSMB9, PSMC1, PS…	TRUE
REACTOME:6185	HIV Infection	3.44149	[-1]	[None]	42	19.2661	0.000361832	0.235191	{}	{}	[AP1G1, AP2A1, CCNT1, CUL5, ERCC3, GTF2A1, GTF2B, GTF2F2, GTF2H1, HMGA1, KPNA1, LIG4, NCBP1, NELFB, NUP153, NUP155, NUP35, NUP50, NUPL1, PAK2, PSMA3, PSMB1, PSMC1, PSMD1, PSMD10, PSMD2, PSMD5, PSMD7, PSMD8, PSME3, RAC1, RANBP2, RPS27A, SLC25A5, SUPT16H, TAF5, TAF9, TCEA1, TCEB3, XPO1, XRCC4, XRCC5]	[AAAS, AK6, AP1B1, AP1G1, AP1M1, AP1M2, AP1S1, AP1S2, AP1S3, AP2A1, AP2A2, AP2B1, AP2M1, AP2S1, APOBEC3G, ARF1, ATP6V1H, B2M, BANF1, BTRC, CCNH, CCNT1, CCNT2, CCR5, CD247, CD28, CD4, CD8B, CDK7, CDK9, CHMP2A, CHMP2B, CHMP3, CHMP4A, CHMP4B, CHMP4C, CHMP5, CHMP6, CHMP7, CTDP1, CUL5, CXCR4, DOCK2, ELL, ERCC2, ERCC3, FEN1, FURIN, FYN, GTF2A1, GTF2A2, GTF2B, GTF2E1, GTF2E2, GTF2F1, GTF2F2, GTF2H1, GTF…	TRUE
REACTOME:15364	Loss of Nlp from mitotic centrosomes	3.42011	[-1]	[None]	17	27.4194	0.00038009	0.246679	{}	{}	[ACTR1A, AKAP9, CDK1, CEP78, CKAP5, CLASP1, DCTN3, DYNC1I2, DYNLL1, HSP90AA1, MAPRE1, NEDD1, NEK2, PLK1, PLK4, TUBB4B, TUBG1]	[ACTR1A, AKAP9, CCP110, CDK1, CDK5RAP2, CENPJ, CEP131, CEP135, CEP152, CEP164, CEP192, CEP250, CEP290, CEP41, CEP57, CEP63, CEP70, CEP72, CEP76, CEP78, CETN2, CKAP5, CLASP1, CNTRL, CSNK1D, CSNK1E, DCTN1, DCTN2, DCTN3, DYNC1H1, DYNC1I2, DYNLL1, FGFR1OP, HAUS2, HSP90AA1, MAPRE1, NDE1, NEDD1, NEK2, NINL, ODF2, OFD1, PAFAH1B1, PCM1, PCNT, PLK1, PLK4, PPP2R1A, PRKACA, PRKAR2B, SDCCAG8, SFI1, SSNA1, TU…	TRUE
REACTOME:15451	Loss of proteins required for interphase microtubule organizationÂ from the centrosome	3.42011	[-1]	[None]	17	27.4194	0.00038009	0.246679	{}	{}	[ACTR1A, AKAP9, CDK1, CEP78, CKAP5, CLASP1, DCTN3, DYNC1I2, DYNLL1, HSP90AA1, MAPRE1, NEDD1, NEK2, PLK1, PLK4, TUBB4B, TUBG1]	[ACTR1A, AKAP9, CCP110, CDK1, CDK5RAP2, CENPJ, CEP131, CEP135, CEP152, CEP164, CEP192, CEP250, CEP290, CEP41, CEP57, CEP63, CEP70, CEP72, CEP76, CEP78, CETN2, CKAP5, CLASP1, CNTRL, CSNK1D, CSNK1E, DCTN1, DCTN2, DCTN3, DYNC1H1, DYNC1I2, DYNLL1, FGFR1OP, HAUS2, HSP90AA1, MAPRE1, NDE1, NEDD1, NEK2, NINL, ODF2, OFD1, PAFAH1B1, PCM1, PCNT, PLK1, PLK4, PPP2R1A, PRKACA, PRKAR2B, SDCCAG8, SFI1, SSNA1, TU…	TRUE
REACTOME:1096	Processing of Intronless Pre-mRNAs	3.40665	[-1]	[None]	7	50	0.000392062	0.254056	{}	{}	[CPSF2, CPSF3, CPSF7, CSTF1, NCBP1, NUDT21, PAPOLA]	[CLP1, CPSF1, CPSF2, CPSF3, CPSF7, CSTF1, CSTF2, CSTF3, NCBP1, NCBP2, NUDT21, PABPN1, PAPOLA, PCF11]	TRUE
REACTOME:1932	Mitotic Telophase/Cytokinesis	3.40665	[-1]	[None]	7	50	0.000392062	0.254056	{}	{}	[KIF20A, KIF23, PDS5A, PLK1, SMC1A, SMC3, WAPAL]	[KIF20A, KIF23, MAU2, NIPBL, NUDC, PDS5A, PDS5B, PLK1, RAD21, SMC1A, SMC3, STAG1, STAG2, WAPAL]	TRUE
REACTOME:1041	Inhibition of the proteolytic activity of APC/C required for the onset of anaphase by mitotic spindle checkpoint components	3.39049	[-1]	[None]	8	44.4444	0.000406919	0.263277	{}	{}	[ANAPC1, BUB3, CDC20, CDC23, CDC26, CDC27, UBE2D1, UBE2E1]	[ANAPC1, ANAPC10, ANAPC11, ANAPC2, ANAPC4, ANAPC5, ANAPC7, BUB1B, BUB3, CDC16, CDC20, CDC23, CDC26, CDC27, MAD2L1, UBE2C, UBE2D1, UBE2E1]	TRUE
REACTOME:1072	Inactivation of APC/C via direct inhibition of the APC/C complex	3.39049	[-1]	[None]	8	44.4444	0.000406919	0.263277	{}	{}	[ANAPC1, BUB3, CDC20, CDC23, CDC26, CDC27, UBE2D1, UBE2E1]	[ANAPC1, ANAPC10, ANAPC11, ANAPC2, ANAPC4, ANAPC5, ANAPC7, BUB1B, BUB3, CDC16, CDC20, CDC23, CDC26, CDC27, MAD2L1, UBE2C, UBE2D1, UBE2E1]	TRUE
WP:2003	Leukocyte TarBase	3.33097	[-1]	[None]	29	21.4815	0.000466695	0.301485	{}	{}	[ANAPC1, ANXA2, ARCN1, ARF4, ATP2A2, CD164, CEBPB, CORO1C, DCAF7, G6PD, HMGA1, HNRNPM, IDH1, IGF2R, MAPK14, MATR3, MPDU1, RFT1, SEC24A, SFXN1, SLC1A4, SLC7A11, SLC7A6, SNX6, SPTLC1, TMED10, USP1, WDFY1, YWHAQ]	[100133898, 100505793, 100509419, 100510581, 652797, 653884, ACAA2, ACP2, ADAR, ADIPOR2, ADPGK, ANAPC1, ANAPC1P1, ANPEP, ANXA2, AP3D1, ARCN1, ARF4, ARHGDIA, ARID4B, ATP2A2, ATP6V0A1, ATP6V0E1, ATP6V1F, BCL2, BCL6, BRPF3, C1orf56, CA12, CAP1, CAPG, CD164, CDCP1, CDIPT, CDK5RAP1, CDK5RAP3, CDK6, CEBPB, CHORDC1, CORO1C, CSRP1, CTNNB1, CTSC, DCAF7, DDX5, DNAJB1, FADS1, FMNL2, FRG1, G6PD, GAK, GNA13, …	TRUE
REACTOME:355405	C-type lectin receptors (CLRs)	3.29627	[-1]	[None]	27	21.9512	0.000505507	0.326052	{}	{}	[AHCYL1, CALM1, CLEC7A, CREBBP, FCER1G, KRAS, MALT1, NFKB1, NRAS, PAK2, PPP3CB, PSMA3, PSMB1, PSMC1, PSMD1, PSMD10, PSMD2, PSMD5, PSMD7, PSMD8, PSME3, RAF1, RPS27A, SYK, TAB3, UBA3, UBE2D1]	[AHCYL1, BCL10, BTRC, CALM1, CALM2, CALM3, CARD11, CARD9, CASP8, CD209, CDC34, CHUK, CLEC4A, CLEC4C, CLEC4D, CLEC4E, CLEC6A, CLEC7A, CREBBP, CUL1, EP300, FBXW11, FCER1G, FYN, HRAS, ICAM2, ICAM3, IKBKB, IKBKG, IL1B, ITPR1, ITPR2, ITPR3, KRAS, LYN, MALT1, MAP3K14, MAP3K7, NFATC1, NFATC2, NFATC3, NFKB1, NFKB2, NFKBIA, NRAS, PAK1, PAK2, PAK3, PDPK1, PLCG2, PPP3CA, PPP3CB, PPP3R1, PRKACA, PRKACB, PRKA…	TRUE
KEGG:05133	Pertussis	3.27622	[-1]	[None]	19	25.3333	0.000529399	0.340933	{}	{}	[C1QA, C1QB, C1QC, C3, CALM1, CASP3, CASP7, CD14, CFL2, CXCL5, IL8, ITGA5, ITGB1, ITGB2, MAPK14, MAPK9, NFKB1, RHOA, TICAM1]	[C1QA, C1QB, C1QC, C1R, C1S, C2, C3, C4A, C4B, C4BPA, C4BPB, C5, CALM1, CALM2, CALM3, CALML3, CALML5, CALML6, CASP1, CASP3, CASP7, CD14, CFL1, CFL2, CXCL5, CXCL6, FOS, GNAI1, GNAI2, GNAI3, IL10, IL12A, IL12B, IL1A, IL1B, IL23A, IL6, IL8, IRAK1, IRAK4, IRF1, IRF3, IRF8, ITGA5, ITGAM, ITGB1, ITGB2, JUN, LY96, MAPK1, MAPK10, MAPK11, MAPK12, MAPK13, MAPK14, MAPK3, MAPK8, MAPK9, MYD88, NFKB1, NLRP3, N…	TRUE
REACTOME:1768	Processing of Capped Intronless Pre-mRNA	3.25684	[-1]	[None]	9	39.1304	0.000553559	0.355939	{}	{}	[CPSF2, CPSF3, CPSF7, CSTF1, NCBP1, NUDT21, PAPOLA, SLBP, SNRPG]	[CLP1, CPSF1, CPSF2, CPSF3, CPSF7, CSTF1, CSTF2, CSTF3, LSM10, LSM11, NCBP1, NCBP2, NUDT21, PABPN1, PAPOLA, PCF11, SLBP, SNRPB, SNRPD3, SNRPE, SNRPF, SNRPG, ZNF473]	TRUE
REACTOME:6288	Host Interactions of HIV factors	3.23801	[-1]	[None]	27	21.7742	0.000578078	0.371126	{}	{}	[AP1G1, AP2A1, CCNT1, CUL5, HMGA1, KPNA1, NUP153, NUP155, NUP35, NUP50, NUPL1, PAK2, PSMA3, PSMB1, PSMC1, PSMD1, PSMD10, PSMD2, PSMD5, PSMD7, PSMD8, PSME3, RAC1, RANBP2, RPS27A, SLC25A5, XPO1]	[AAAS, AP1B1, AP1G1, AP1M1, AP1M2, AP1S1, AP1S2, AP1S3, AP2A1, AP2A2, AP2B1, AP2M1, AP2S1, APOBEC3G, ARF1, ATP6V1H, B2M, BANF1, BTRC, CCNT1, CD247, CD28, CD4, CD8B, CDK9, CUL5, DOCK2, FYN, HCK, HLA-A, HMGA1, KPNA1, KPNB1, LCK, NPM1, NUP107, NUP133, NUP153, NUP155, NUP160, NUP188, NUP205, NUP210, NUP214, NUP35, NUP37, NUP43, NUP50, NUP54, NUP62, NUP85, NUP88, NUP93, NUP98, NUPL1, NUPL2, PACS1, PAK…	TRUE
REACTOME:150266	Establishment of Sister Chromatid Cohesion	3.23551	[-1]	[None]	6	54.5455	0.000581415	0.372687	{}	{}	[CDCA5, ESCO2, PDS5A, SMC1A, SMC3, WAPAL]	[CDCA5, ESCO1, ESCO2, PDS5A, PDS5B, RAD21, SMC1A, SMC3, STAG1, STAG2, WAPAL]	TRUE
REACTOME:2137	Mitotic Spindle Checkpoint	3.19823	[-1]	[None]	8	42.1053	0.000633532	0.405461	{}	{}	[ANAPC1, BUB3, CDC20, CDC23, CDC26, CDC27, UBE2D1, UBE2E1]	[ANAPC1, ANAPC10, ANAPC11, ANAPC2, ANAPC4, ANAPC5, ANAPC7, BUB1B, BUB3, CDC16, CDC20, CDC23, CDC26, CDC27, MAD1L1, MAD2L1, UBE2C, UBE2D1, UBE2E1]	TRUE
KEGG:04114	Oocyte meiosis	3.14809	[-1]	[None]	25	22.1239	0.000711071	0.454374	{}	{}	[ANAPC1, AURKA, BUB1, CALM1, CCNB1, CCNB2, CDC20, CDC23, CDC25C, CDC26, CDC27, CDK1, CPEB2, ESPL1, FBXO5, PLK1, PPP1CC, PPP2R1B, PPP2R5D, PPP3CB, PTTG1, SLK, SMC1A, SMC3, YWHAQ]	[ADCY1, ADCY2, ADCY3, ADCY4, ADCY5, ADCY6, ADCY7, ADCY8, ADCY9, ANAPC1, ANAPC10, ANAPC11, ANAPC13, ANAPC2, ANAPC4, ANAPC5, ANAPC7, AR, AURKA, BTRC, BUB1, CALM1, CALM2, CALM3, CALML3, CALML5, CALML6, CAMK2A, CAMK2B, CAMK2D, CAMK2G, CCNB1, CCNB2, CCNE1, CCNE2, CDC16, CDC20, CDC23, CDC25C, CDC26, CDC27, CDK1, CDK2, CPEB1, CPEB2, CPEB3, CPEB4, CUL1, ESPL1, FBXO43, FBXO5, FBXW11, IGF1, IGF1R, INS, ITP…	TRUE
WP:1982	SREBP signalling	3.09826	[-1]	[None]	9	37.5	0.000797523	0.508819	{}	{}	[INSIG1, MBTPS1, SAR1A, SAR1B, SEC24A, SEC24B, SEC24C, SEC24D, SREBF2]	[CREB1, INS, INSIG1, INSIG2, KPNB1, MBTPS1, MBTPS2, NFYA, SAR1A, SAR1B, SCAP, SEC13, SEC23A, SEC23B, SEC24A, SEC24B, SEC24C, SEC24D, SEC31A, SEC31B, SP1, SREBF1, SREBF2, YY1]	TRUE
REACTOME:9029	Cyclin A:Cdk2-associated events at S phase entry	3.07848	[-1]	[None]	17	25.7576	0.000834674	0.531687	{}	{}	[CCNA1, CCNA2, CDC25A, CDC25B, CDKN1B, CKS1B, PSMA3, PSMB1, PSMC1, PSMD1, PSMD10, PSMD2, PSMD5, PSMD7, PSMD8, PSME3, RPS27A]	[CCNA1, CCNA2, CCNE1, CCNE2, CCNH, CDC25A, CDC25B, CDK2, CDK7, CDKN1A, CDKN1B, CKS1B, CUL1, FZR1, MAX, MNAT1, MYC, PSMA1, PSMA2, PSMA3, PSMA4, PSMA5, PSMA6, PSMA7, PSMB1, PSMB10, PSMB2, PSMB3, PSMB4, PSMB5, PSMB6, PSMB7, PSMB8, PSMB9, PSMC1, PSMC2, PSMC3, PSMC4, PSMC5, PSMC6, PSMD1, PSMD10, PSMD11, PSMD12, PSMD13, PSMD14, PSMD2, PSMD3, PSMD4, PSMD5, PSMD6, PSMD7, PSMD8, PSMD9, PSME1, PSME2, PSME3…	TRUE
REACTOME:6844	Signaling by TGF-beta Receptor Complex	3.06038	[-1]	[None]	18	25	0.000870202	0.553449	{}	{}	[CBL, CCNT1, FKBP1A, HDAC1, MTMR4, PPP1CC, PRKCZ, RBL1, RHOA, RPS27A, SMAD2, STRAP, TFDP1, TGFBR1, UBE2D1, UBE2D3, XPO1, ZFYVE9]	[ARHGEF18, ATP1B4, BAMBI, CBL, CCNC, CCNT1, CCNT2, CDK8, CDK9, CDKN2B, CGN, E2F4, E2F5, F11R, FKBP1A, FURIN, HDAC1, JUNB, MEN1, MTMR4, MYC, NCOR1, NCOR2, NEDD4L, NEDD8, PARD3, PARD6A, PARP1, PMEPA1, PPM1A, PPP1CA, PPP1CB, PPP1CC, PPP1R15A, PRKCZ, RBL1, RHOA, RNF111, RPS27A, SERPINE1, SKI, SKIL, SMAD2, SMAD3, SMAD4, SMAD7, SMURF1, SMURF2, SNW1, SP1, STRAP, STUB1, TFDP1, TFDP2, TGFB1, TGFBR1, TGFBR…	TRUE
KEGG:05134	Legionellosis	3.05663	[-1]	[None]	15	27.2727	0.000877747	0.557369	{}	{}	[C3, CASP3, CASP7, CD14, CXCL1, CXCL2, CXCL3, HBS1L, HSPD1, IL8, ITGB2, NAIP, NFKB1, SAR1A, SAR1B]	[APAF1, ARF1, BCL2L13, BNIP3, C3, CASP1, CASP3, CASP7, CASP8, CASP9, CD14, CLK1, CR1, CXCL1, CXCL2, CXCL3, CYCS, EEF1A1, EEF1A2, EEF1G, HBS1L, HSF1, HSPA1A, HSPA1B, HSPA1L, HSPA2, HSPA6, HSPA8, HSPD1, IL12A, IL12B, IL18, IL1B, IL6, IL8, ITGAM, ITGB2, MYD88, NAIP, NFKB1, NFKB2, NFKBIA, NLRC4, PYCARD, RAB1A, RAB1B, RELA, SAR1A, SAR1B, SEC22B, TLR2, TLR4, TLR5, TNF, VCP]	TRUE
REACTOME:169274	Cellular Senescence	3.02767	[-1]	[None]	36	19.2513	0.000938285	0.594873	{}	{}	[ANAPC1, ASF1A, CCNA1, CCNA2, CDC23, CDC26, CDC27, CDKN1B, CDKN2C, CDKN2D, CEBPB, E2F1, EP400, ETS1, H2AFX, H2AFZ, H3F3A, HIST1H2BH, HIST1H4A, HIST1H4D, HMGA1, IL8, LMNB1, MAP2K3, MAPK14, MAPK9, MRE11A, NFKB1, RBBP4, RBBP7, RPS27A, TERF2IP, TFDP1, UBE2D1, UBE2E1, UBN1]	[ACD, AGO1, AGO3, AGO4, ANAPC1, ANAPC10, ANAPC11, ANAPC2, ANAPC4, ANAPC5, ANAPC7, ASF1A, ATM, BMI1, CABIN1, CBX2, CBX4, CBX6, CBX8, CCNA1, CCNA2, CCNE1, CCNE2, CDC16, CDC23, CDC26, CDC27, CDK2, CDK4, CDK6, CDKN1A, CDKN1B, CDKN2A, CDKN2B, CDKN2C, CDKN2D, CEBPB, E2F1, E2F2, E2F3, EED, EHMT1, EHMT2, EP400, ERF, ETS1, ETS2, EZH2, FOS, FZR1, H1F0, H2AFB1, H2AFX, H2AFZ, H3F3A, H3F3B, HIRA, HIST1H1A, HI…	TRUE
REACTOME:828	G2/M Checkpoints	3.01148	[-1]	[None]	14	28	0.000973909	0.616485	{}	{}	[CCNB1, CCNB2, CDC25A, CDC25C, CDC6, CDK1, DBF4, MCM10, MCM2, MCM6, ORC1, RFC3, RFC5, YWHAQ]	[ATM, ATR, ATRIP, CCNB1, CCNB2, CDC25A, CDC25C, CDC45, CDC6, CDC7, CDK1, CDK2, CHEK1, CHEK2, CLSPN, DBF4, HUS1, MCM10, MCM2, MCM3, MCM5, MCM6, MCM7, MCM8, ORC1, ORC2, ORC3, ORC4, ORC5, ORC6, PKMYT1, RAD1, RAD17, RAD9A, RAD9B, RFC2, RFC3, RFC4, RFC5, RPA1, RPA2, RPA3, SFN, WEE1, YWHAB, YWHAE, YWHAG, YWHAH, YWHAQ, YWHAZ]	TRUE
REACTOME:9003	SCF(Skp2)-mediated degradation of p27/p21	2.96835	[-1]	[None]	15	26.7857	0.0010756	0.679778	{}	{}	[CCNA1, CCNA2, CDKN1B, CKS1B, PSMA3, PSMB1, PSMC1, PSMD1, PSMD10, PSMD2, PSMD5, PSMD7, PSMD8, PSME3, RPS27A]	[CCNA1, CCNA2, CCNE1, CCNE2, CDK2, CDKN1A, CDKN1B, CKS1B, CUL1, PSMA1, PSMA2, PSMA3, PSMA4, PSMA5, PSMA6, PSMA7, PSMB1, PSMB10, PSMB2, PSMB3, PSMB4, PSMB5, PSMB6, PSMB7, PSMB8, PSMB9, PSMC1, PSMC2, PSMC3, PSMC4, PSMC5, PSMC6, PSMD1, PSMD10, PSMD11, PSMD12, PSMD13, PSMD14, PSMD2, PSMD3, PSMD4, PSMD5, PSMD6, PSMD7, PSMD8, PSMD9, PSME1, PSME2, PSME3, PSMF1, RPS27A, SKP1, SKP2, UBA52, UBB, UBC]	TRUE
WP:45	G1 to S cell cycle control	2.92129	[-1]	[None]	17	25	0.00119869	0.756371	{}	{}	[CCNA1, CCNB1, CCND1, CCNG2, CDC25A, CDK1, CDKN1B, CDKN2C, CDKN2D, E2F1, MCM2, MCM6, ORC1, PCNA, POLE2, RBL1, TFDP1]	[651610, ATF6B, ATM, CCNA1, CCNB1, CCND1, CCND2, CCND3, CCNE1, CCNE2, CCNG2, CCNH, CDC25A, CDC45, CDK1, CDK2, CDK4, CDK6, CDK7, CDKN1A, CDKN1B, CDKN1C, CDKN2A, CDKN2B, CDKN2C, CDKN2D, CREB1, CREB3, CREB3L1, CREB3L3, CREB3L4, E2F1, E2F2, E2F3, E2F4, E2F5, E2F6, GADD45A, MCM2, MCM3, MCM4, MCM5, MCM6, MCM7, MDM2, MNAT1, MYC, MYT1, ORC1, ORC2, ORC3, ORC4, ORC5, ORC6, PCNA, POLA2, POLE, POLE2, PRIM1, …	TRUE
WP:23	B Cell Receptor Signaling Pathway	2.91682	[-1]	[None]	21	22.8261	0.00121111	0.762997	{}	{}	[ATF2, BRAF, CBL, CRK, ELK1, ETS1, HCLS1, ILF2, KLF11, LAT2, MALT1, MAP4K1, MAPK14, MAPK9, NFKB1, PIP5K1C, PTPN6, RAC1, RAF1, SYK, VAV1]	[AKT1, ATF2, BCL10, BCL6, BLK, BLNK, BRAF, BTK, CAMK2A, CARD11, CBL, CD22, CDC42, CHUK, CR2, CREB1, CRK, CRKL, DAPP1, E2F3, ELK1, ETS1, FOXO1, FYN, GAB1, GAB2, GRB2, GSK3A, GSK3B, GTF2I, HCLS1, HRAS, IKBKB, IKBKG, ILF2, INPP5D, IRF4, JUN, KLF11, LAT2, LYN, MALT1, MAP2K1, MAP2K2, MAP2K6, MAP3K7, MAP4K1, MAPK1, MAPK14, MAPK4, MAPK8, MAPK9, MAX, MEF2C, MEF2D, MYC, NCK1, NFATC2, NFATC3, NFKB1, NFKBIA…	TRUE
REACTOME:6362	Phosphorylation of proteins involved in the G2/M transition by Cyclin A:Cdc2 complexes	2.83874	[-1]	[None]	3	100	0.00144965	0.911829	{}	{}	[CCNA1, CCNA2, CDK1]	[CCNA1, CCNA2, CDK1]	TRUE
WP:466	DNA Replication	2.83853	[-1]	[None]	12	29.2683	0.00145034	0.910812	{}	{}	[CDC6, CDT1, DBF4, GMNN, MCM10, MCM2, MCM6, ORC1, PCNA, POLE2, RFC3, RFC5]	[CDC45, CDC6, CDC7, CDK2, CDT1, DBF4, GMNN, MCM10, MCM2, MCM3, MCM4, MCM5, MCM6, MCM7, ORC1, ORC2, ORC3, ORC4, ORC5, ORC6, PCNA, POLA1, POLA2, POLD1, POLD2, POLD3, POLD4, POLE, POLE2, PRIM1, PRIM2, RFC1, RFC2, RFC3, RFC4, RFC5, RPA2, RPA3, RPA4, UBA52, UBC]	TRUE
REACTOME:111217	Metabolism	2.83398	[-1]	[None]	217	13.5625	0.0014656	0.918934	{}	{}	[AADAT, AASDHPPT, ABCG1, ACACA, ACADSB, ACLY, ACSL1, AGL, AGPAT6, AGPAT9, AHCYL1, AKR1B1, ALAD, AMD1, APIP, ARG2, ATP5A1, ATP5J, B3GALT6, B3GAT1, B3GNT2, B4GALT6, BCKDHB, BGN, BTD, CACNA1A, CACNA1D, CALM1, CAT, CBR1, CCBL1, CD36, CERS2, CHP1, CHPT1, CHST11, CHST3, CLOCK, CMPK1, COL4A3BP, COQ2, CPNE3, CREBBP, CSAD, CSGALNACT1, CSGALNACT2, CSNK1G2, CYP2U1, DCN, DHCR24, DLAT, DLST, DUT, ECHS1, ELOVL…	[850642, A2M, AAAS, AADAT, AANAT, AASDHPPT, AASS, ABCA1, ABCB1, ABCB11, ABCB4, ABCB7, ABCC1, ABCC3, ABCC5, ABCC8, ABCD1, ABCD4, ABCG1, ABCG2, ABCG5, ABCG8, ABHD5, ACAA1, ACACA, ACACB, ACAD8, ACADL, ACADM, ACADS, ACADSB, ACADVL, ACAT1, ACER1, ACER2, ACER3, ACHE, ACLY, ACMSD, ACO2, ACOT8, ACOX1, ACOX2, ACOX3, ACP5, ACSL1, ACSL4, ACSL5, ACSL6, ACSM1, ACSM2A, ACSM4, ACSM5, ACSS1, ACSS2, ACY1, ACY3, A…	TRUE
KEGG:00310	Lysine degradation	2.82969	[-1]	[None]	14	26.9231	0.00148016	0.926578	{}	{}	[AADAT, ACAT2, DLST, DOT1L, ECHS1, HADH, HADHA, KMT2A, OGDH, SETD7, SETD8, SUV39H2, WHSC1, WHSC1L1]	[AADAT, AASS, ACAT1, ACAT2, ALDH1B1, ALDH2, ALDH3A2, ALDH7A1, ALDH9A1, ASH1L, BBOX1, CAMKMT, COLGALT1, COLGALT2, DLST, DOT1L, ECHS1, EHHADH, EHMT1, EHMT2, GCDH, HADH, HADHA, HYKK, KMT2A, KMT2B, KMT2C, KMT2D, KMT2E, NSD1, OGDH, OGDHL, PHYKPL, PIPOX, PLOD1, PLOD2, PLOD3, SETD1A, SETD1B, SETD2, SETD7, SETD8, SETDB1, SETDB2, SETMAR, SUV39H1, SUV39H2, SUV420H1, SUV420H2, TMLHE, WHSC1, WHSC1L1]	TRUE
REACTOME:6918	Integration of provirus	2.80327	[-1]	[None]	5	55.5556	0.00157299	0.98312	{}	{}	[HMGA1, KPNA1, LIG4, XRCC4, XRCC5]	[BANF1, HMGA1, KPNA1, LIG4, PPIA, PSIP1, XRCC4, XRCC5, XRCC6]	TRUE
REACTOME:11203	ER to Golgi Transport	2.80327	[-1]	[None]	5	55.5556	0.00157299	0.98312	{}	{}	[SAR1B, SEC24A, SEC24B, SEC24C, SEC24D]	[PREB, SAR1B, SEC13, SEC23A, SEC24A, SEC24B, SEC24C, SEC24D, SEC31A]	TRUE
REACTOME:12507	COPII (Coat Protein 2) Mediated Vesicle Transport	2.80327	[-1]	[None]	5	55.5556	0.00157299	0.98312	{}	{}	[SAR1B, SEC24A, SEC24B, SEC24C, SEC24D]	[PREB, SAR1B, SEC13, SEC23A, SEC24A, SEC24B, SEC24C, SEC24D, SEC31A]	TRUE
REACTOME:163793	Processing and activation of SUMO	2.80327	[-1]	[None]	5	55.5556	0.00157299	0.98312	{}	{}	[SAE1, SENP1, SUMO1, SUMO3, UBE2I]	[SAE1, SENP1, SENP2, SENP5, SUMO1, SUMO2, SUMO3, UBA2, UBE2I]	TRUE
REACTOME:1949	CDT1 association with the CDC6:ORC:origin complex	2.79991	[-1]	[None]	15	25.8621	0.00158524	0.989189	{}	{}	[CDC6, CDT1, GMNN, ORC1, PSMA3, PSMB1, PSMC1, PSMD1, PSMD10, PSMD2, PSMD5, PSMD7, PSMD8, PSME3, RPS27A]	[CDC6, CDT1, GMNN, MCM8, ORC1, ORC2, ORC3, ORC4, ORC5, ORC6, PSMA1, PSMA2, PSMA3, PSMA4, PSMA5, PSMA6, PSMA7, PSMA8, PSMB1, PSMB10, PSMB11, PSMB2, PSMB3, PSMB4, PSMB5, PSMB6, PSMB7, PSMB8, PSMB9, PSMC1, PSMC2, PSMC3, PSMC4, PSMC5, PSMC6, PSMD1, PSMD10, PSMD11, PSMD12, PSMD13, PSMD14, PSMD2, PSMD3, PSMD4, PSMD5, PSMD6, PSMD7, PSMD8, PSMD9, PSME1, PSME2, PSME3, PSME4, PSMF1, RPS27A, UBA52, UBB, UBC]	TRUE
WP:197	Cholesterol Biosynthesis	2.78651	[-1]	[None]	7	41.1765	0.00163491	1	{}	{}	[FDPS, HMGCR, HMGCS1, IDI1, MSMO1, SQLE, SREBF2]	[CYP51A1, DHCR7, FDFT1, FDPS, HMGCR, HMGCS1, IDI1, LSS, MSMO1, MVD, MVK, NSDHL, PMVK, SC5D, SQLE, SREBF1, SREBF2]	TRUE
REACTOME:6867	Conversion from APC/C:Cdc20 to APC/C:Cdh1 in late anaphase	2.78651	[-1]	[None]	7	41.1765	0.00163491	1	{}	{}	[ANAPC1, CDC20, CDC23, CDC26, CDC27, UBE2D1, UBE2E1]	[ANAPC1, ANAPC10, ANAPC11, ANAPC2, ANAPC4, ANAPC5, ANAPC7, CDC14A, CDC16, CDC20, CDC23, CDC26, CDC27, FZR1, UBE2C, UBE2D1, UBE2E1]	TRUE
KEGG:00900	Terpenoid backbone biosynthesis	2.70665	[-1]	[None]	8	36.3636	0.00196493	1	{}	{}	[ACAT2, FDPS, HMGCR, HMGCS1, IDI1, NUS1, PDSS1, ZMPSTE24]	[ACAT1, ACAT2, DHDDS, FDPS, FNTA, FNTB, GGPS1, HMGCR, HMGCS1, HMGCS2, ICMT, IDI1, IDI2, MVD, MVK, NUS1, PCYOX1, PDSS1, PDSS2, PMVK, RCE1, ZMPSTE24]	TRUE
REACTOME:1574	Cyclin E associated events during G1/S transition	2.70617	[-1]	[None]	16	24.6154	0.0019671	1	{}	{}	[CCNA1, CCNA2, CDC25A, CDKN1B, CKS1B, PSMA3, PSMB1, PSMC1, PSMD1, PSMD10, PSMD2, PSMD5, PSMD7, PSMD8, PSME3, RPS27A]	[CCNA1, CCNA2, CCNE1, CCNE2, CCNH, CDC25A, CDK2, CDK7, CDKN1A, CDKN1B, CKS1B, CUL1, MAX, MNAT1, MYC, PKMYT1, PSMA1, PSMA2, PSMA3, PSMA4, PSMA5, PSMA6, PSMA7, PSMB1, PSMB10, PSMB2, PSMB3, PSMB4, PSMB5, PSMB6, PSMB7, PSMB8, PSMB9, PSMC1, PSMC2, PSMC3, PSMC4, PSMC5, PSMC6, PSMD1, PSMD10, PSMD11, PSMD12, PSMD13, PSMD14, PSMD2, PSMD3, PSMD4, PSMD5, PSMD6, PSMD7, PSMD8, PSMD9, PSME1, PSME2, PSME3, PSMF…	TRUE
REACTOME:1022	Nonhomologous End-joining (NHEJ)	2.69162	[-1]	[None]	4	66.6667	0.00203414	1	{}	{}	[LIG4, TDP1, XRCC4, XRCC5]	[LIG4, PRKDC, TDP1, XRCC4, XRCC5, XRCC6]	TRUE
REACTOME:163646	SUMO is transferred from E1 to E2 (UBE2I, UBC9)	2.69162	[-1]	[None]	4	66.6667	0.00203414	1	{}	{}	[SAE1, SUMO1, SUMO3, UBE2I]	[SAE1, SUMO1, SUMO2, SUMO3, UBA2, UBE2I]	TRUE
REACTOME:120850	TGF-beta receptor signaling activates SMADs	2.68325	[-1]	[None]	10	31.25	0.0020737	1	{}	{}	[CBL, FKBP1A, MTMR4, PPP1CC, RPS27A, SMAD2, STRAP, TGFBR1, XPO1, ZFYVE9]	[BAMBI, CBL, FKBP1A, FURIN, MTMR4, NEDD4L, NEDD8, PMEPA1, PPP1CA, PPP1CB, PPP1CC, PPP1R15A, RPS27A, SMAD2, SMAD3, SMAD4, SMAD7, SMURF1, SMURF2, STRAP, STUB1, TGFB1, TGFBR1, TGFBR2, UBA52, UBB, UBC, UBE2M, UCHL5, USP15, XPO1, ZFYVE9]	TRUE
REACTOME:17015	Metabolism of proteins	2.67433	[-1]	[None]	112	14.6405	0.00211676	1	{}	{}	[ADAMTSL3, ARFGEF2, ASNA1, ATP5A1, ATP6AP2, B3GNT2, B3GNT5, B3GNTL1, B4GALT6, C1GALT1C1, CCT2, CCT4, CCT5, CCT8, CHCHD4, COQ2, CPE, CTDSP2, DDX11, DIS3, DOLK, DPH6, DPP4, EDEM1, EIF2AK3, EIF2S1, EIF2S2, EIF3A, EIF3F, EIF5, EIF5A2, ETF1, EXOC4, EXOC5, EXOC8, EXTL3, FBXW2, FBXW4, GANAB, GFPT1, GGCX, GRPEL2, HERC2, HSCB, HSPA5, HSPD1, IGFBP2, IL8, KIF5B, KIF5C, MAN2A1, MANEA, MBTPS1, MDC1, MLEC, MME…	[AAAS, ACADVL, ACE, ACE2, ACHE, ACO2, ACTB, ADAMTS1, ADAMTS10, ADAMTS12, ADAMTS13, ADAMTS14, ADAMTS15, ADAMTS16, ADAMTS17, ADAMTS18, ADAMTS19, ADAMTS2, ADAMTS20, ADAMTS3, ADAMTS4, ADAMTS5, ADAMTS6, ADAMTS7, ADAMTS8, ADAMTS9, ADAMTSL1, ADAMTSL2, ADAMTSL3, ADAMTSL4, ADD1, AGT, ALG1, ALG10, ALG10B, ALG11, ALG12, ALG13, ALG14, ALG2, ALG3, ALG5, ALG6, ALG8, ALG9, ANPEP, AP3M1, ARFGAP1, ARFGEF2, ARL2, …	TRUE
REACTOME:163823	SUMOylation	2.6352	[-1]	[None]	18	23.0769	0.00231631	1	{}	{}	[HERC2, MDC1, NSMCE2, NUP153, NUP155, NUP35, NUP50, NUPL1, RANBP2, RNF168, SAE1, SENP1, SMC1A, SMC3, SUMO1, SUMO3, UBE2I, XRCC4]	[AAAS, BLM, BMI1, BRCA1, CBX2, CBX4, CBX8, CDKN2A, CETN2, EID3, HDAC7, HERC2, MDC1, NDNL2, NSMCE1, NSMCE2, NSMCE4A, NUP107, NUP133, NUP153, NUP155, NUP160, NUP188, NUP205, NUP210, NUP214, NUP35, NUP37, NUP43, NUP50, NUP54, NUP62, NUP85, NUP88, NUP93, NUP98, NUPL1, NUPL2, PARP1, PCGF2, PHC1, PHC2, PHC3, PIAS1, PIAS2, PIAS4, PML, POM121, RAD21, RAD52, RANBP2, RING1, RNF168, RNF2, RPA1, SAE1, SCMH1,…	TRUE
REACTOME:169385	Defects in vitamin and cofactor metabolism	2.61684	[-1]	[None]	7	38.8889	0.00241635	1	{}	{}	[ACACA, MCCC2, MMADHC, MTR, MTRR, MUT, PCCA]	[ACACA, ACACB, AMN, CD320, CUBN, GIF, MCCC1, MCCC2, MMAA, MMACHC, MMADHC, MTR, MTRR, MUT, PC, PCCA, PCCB, TCN2]	TRUE
REACTOME:765	Mitotic Prophase	2.60839	[-1]	[None]	27	19.8529	0.00246383	1	{}	{}	[ARPP19, CCNB1, CCNB2, CDK1, H2AFX, H2AFZ, H3F3A, HIST1H2BH, HIST1H4A, HIST1H4D, LMNB1, LPIN1, MASTL, NCAPD3, NCAPG2, NUP153, NUP155, NUP35, NUP50, NUPL1, PLK1, PPP2R1B, RANBP2, SETD8, SMC2, SMC4, TMPO]	[AAAS, ARPP19, BANF1, BLZF1, CCNB1, CCNB2, CDK1, CNEP1R1, CTDNEP1, EMD, ENSA, GOLGA2, GORASP1, GORASP2, H2AFB1, H2AFX, H2AFZ, H3F3A, H3F3B, HIST1H2AB, HIST1H2AC, HIST1H2AD, HIST1H2AE, HIST1H2AJ, HIST1H2BA, HIST1H2BB, HIST1H2BC, HIST1H2BD, HIST1H2BE, HIST1H2BF, HIST1H2BG, HIST1H2BH, HIST1H2BI, HIST1H2BJ, HIST1H2BK, HIST1H2BL, HIST1H2BM, HIST1H2BN, HIST1H2BO, HIST1H3A, HIST1H3B, HIST1H3C, HIST1H3D,…	TRUE
REACTOME:355497	Infectious disease	2.60829	[-1]	[None]	60	16.2162	0.00246441	1	{}	{}	[AP1G1, AP2A1, ATP6V1A, ATP6V1E1, CALM1, CCNT1, CLTA, CUL5, ERCC3, GRSF1, GTF2A1, GTF2B, GTF2F2, GTF2H1, HMGA1, HSP90AA1, IPO5, KPNA1, LIG4, MAP2K3, NCBP1, NELFB, NUP153, NUP155, NUP35, NUP50, NUPL1, PAK2, PSMA3, PSMB1, PSMC1, PSMD1, PSMD10, PSMD2, PSMD5, PSMD7, PSMD8, PSME3, RAC1, RANBP2, RPL10A, RPL15, RPL26L1, RPL31, RPL34, RPL7, RPS23, RPS27A, SLC11A1, SLC25A5, SUPT16H, SV2A, TAF5, TAF9, TCEA…	[AAAS, AK6, ANTXR1, ANTXR2, AP1B1, AP1G1, AP1M1, AP1M2, AP1S1, AP1S2, AP1S3, AP2A1, AP2A2, AP2B1, AP2M1, AP2S1, APOBEC3G, ARF1, ATP6V0A1, ATP6V0A2, ATP6V0A4, ATP6V0B, ATP6V0C, ATP6V0D1, ATP6V0D2, ATP6V0E1, ATP6V0E2, ATP6V1A, ATP6V1B1, ATP6V1B2, ATP6V1C1, ATP6V1C2, ATP6V1D, ATP6V1E1, ATP6V1E2, ATP6V1F, ATP6V1G1, ATP6V1G2, ATP6V1G3, ATP6V1H, B2M, BANF1, BTRC, CALM1, CALM2, CALM3, CALR, CCNH, CCNT1,…	TRUE
REACTOME:160255	Nuclear Envelope Breakdown	2.60326	[-1]	[None]	13	26.5306	0.00249311	1	{}	{}	[CCNB1, CCNB2, CDK1, LMNB1, LPIN1, NUP153, NUP155, NUP35, NUP50, NUPL1, PLK1, RANBP2, TMPO]	[AAAS, BANF1, CCNB1, CCNB2, CDK1, CNEP1R1, CTDNEP1, EMD, LEMD2, LEMD3, LMNA, LMNB1, LPIN1, LPIN2, LPIN3, NEK6, NEK7, NEK9, NUP107, NUP133, NUP153, NUP155, NUP160, NUP188, NUP205, NUP210, NUP214, NUP35, NUP37, NUP43, NUP50, NUP54, NUP62, NUP85, NUP88, NUP93, NUP98, NUPL1, NUPL2, PLK1, POM121, PRKCA, PRKCB, RANBP2, SEH1L, TMPO, TPR, VRK1, VRK2]	TRUE
WP:382	MAPK signaling pathway	2.6015	[-1]	[None]	31	19.0184	0.00250324	1	{}	{}	[ATF2, BRAF, CASP3, CASP7, CD14, CDC25B, CRK, DUSP4, DUSP5, ELK1, HSPA5, KRAS, MAP2K5, MAP4K1, MAPK14, MAPK6, MAPK9, MRAS, NFKB1, NRAS, PAK2, PPM1B, PPP3CB, PPP5C, PRKCZ, RAC1, RAF1, RAP1B, SOS2, STK3, TGFBR1]	[100508643, 100509672, 100510068, ACVR1B, ACVR1C, AKT1, AKT2, AKT3, ARRB1, ARRB2, ATF2, ATF4, BDNF, BRAF, CASP1, CASP2, CASP3, CASP6, CASP7, CASP8, CASP9, CD14, CDC25B, CDC42, CRK, CRKL, DAXX, DDIT3, DUSP10, DUSP4, DUSP5, DUSP6, DUSP7, ECSIT, EGF, EGFR, ELK1, FAS, FASLG, FGF4, FLNA, FOS, GADD45A, GCK, GNA12, GRB2, HSPA1A, HSPA1B, HSPA5, HSPA8, HSPB1, HSPB2, IKBKB, IKBKG, IL1A, IL1B, IL1R1, IL1R2,…	TRUE
REACTOME:355480	Recognition of DNA damage by PCNA-containing replication complex	2.55691	[-1]	[None]	9	32.1429	0.00277391	1	{}	{}	[CUL4A, DTL, PCNA, POLE2, RAD18, RFC3, RFC5, RPS27A, USP1]	[CUL4A, CUL4B, DDB1, DTL, PCNA, POLD1, POLD2, POLD3, POLD4, POLE, POLE2, RAD18, RBX1, RFC1, RFC2, RFC3, RFC4, RFC5, RPA1, RPA2, RPA3, RPS27A, UBA52, UBB, UBC, UBE2B, USP1, ZBTB32]	TRUE
REACTOME:6946	Methylation	2.54459	[-1]	[None]	5	50	0.00285371	1	{}	{}	[MAT2A, MAT2B, MTR, MTRR, NNMT]	[AHCY, COMT, CYP1A2, MAT1A, MAT2A, MAT2B, MTR, MTRR, NNMT, TPMT]	TRUE
REACTOME:150182	MASTL Facilitates Mitotic Progression	2.54459	[-1]	[None]	5	50	0.00285371	1	{}	{}	[ARPP19, CCNB1, CDK1, MASTL, PPP2R1B]	[ARPP19, CCNB1, CDK1, ENSA, MASTL, PPP2CA, PPP2CB, PPP2R1A, PPP2R1B, PPP2R2D]	TRUE
REACTOME:17004	Chaperonin-mediated protein folding	2.519	[-1]	[None]	13	26	0.00302688	1	{}	{}	[ARFGEF2, CCT2, CCT4, CCT5, CCT8, FBXW2, FBXW4, PFDN4, SPHK1, TUBB4B, TUBB6, VBP1, XRN2]	[ACTB, AP3M1, ARFGEF2, CCT2, CCT3, CCT4, CCT5, CCT6A, CCT7, CCT8, FBXL3, FBXL5, FBXO4, FBXO6, FBXW10, FBXW2, FBXW4, FBXW5, FBXW7, FBXW9, FKBP9, KIF13A, KIFC3, LOC100996906, LONP2, NOP56, PFDN1, PFDN2, PFDN4, PFDN5, PFDN6, SKIV2L, SPHK1, TCP1, TUBA1A, TUBA1B, TUBA1C, TUBA3C, TUBA3D, TUBA4A, TUBB1, TUBB2A, TUBB2B, TUBB3, TUBB4A, TUBB4B, TUBB6, USP11, VBP1, XRN2]	TRUE
REACTOME:188323	CLEC7A (Dectin-1) signaling	2.50032	[-1]	[None]	21	21.2121	0.00315994	1	{}	{}	[AHCYL1, CALM1, CLEC7A, MALT1, NFKB1, PPP3CB, PSMA3, PSMB1, PSMC1, PSMD1, PSMD10, PSMD2, PSMD5, PSMD7, PSMD8, PSME3, RPS27A, SYK, TAB3, UBA3, UBE2D1]	[AHCYL1, BCL10, BTRC, CALM1, CALM2, CALM3, CARD11, CARD9, CASP8, CDC34, CHUK, CLEC7A, CUL1, FBXW11, IKBKB, IKBKG, IL1B, ITPR1, ITPR2, ITPR3, MALT1, MAP3K14, MAP3K7, NFATC1, NFATC2, NFATC3, NFKB1, NFKB2, NFKBIA, PDPK1, PLCG2, PPP3CA, PPP3CB, PPP3R1, PRKCD, PSMA1, PSMA2, PSMA3, PSMA4, PSMA5, PSMA6, PSMA7, PSMA8, PSMB1, PSMB10, PSMB11, PSMB2, PSMB3, PSMB4, PSMB5, PSMB6, PSMB7, PSMB8, PSMB9, PSMC1, P…	TRUE
REACTOME:578	Apoptosis	2.48226	[-1]	[None]	30	18.8679	0.00329415	1	{}	{}	[APPL1, BAK1, CASP3, CASP7, CD14, DAPK2, DNM1L, DYNLL1, E2F1, HMGB1, KPNA1, LMNB1, MST4, PAK2, PSMA3, PSMB1, PSMC1, PSMD1, PSMD10, PSMD2, PSMD5, PSMD7, PSMD8, PSME3, RPS27A, SPTAN1, TFDP1, TICAM1, TNFRSF10B, YWHAQ]	[ACIN1, ADD1, AKT1, AKT2, AKT3, APAF1, APC, APPL1, ARHGAP10, BAD, BAK1, BAX, BBC3, BCAP31, BCL2, BCL2L1, BCL2L11, BID, BIRC2, BMF, BMX, CASP3, CASP6, CASP7, CASP8, CASP9, CD14, CDH1, CFLAR, CLSPN, CTNNB1, CYCS, DAPK1, DAPK2, DAPK3, DBNL, DCC, DFFA, DFFB, DIABLO, DNM1L, DSG1, DSG2, DSG3, DSP, DYNLL1, DYNLL2, E2F1, FADD, FAS, FASLG, FNTA, GAS2, GSN, GZMB, H1F0, HIST1H1A, HIST1H1B, HIST1H1C, HIST1H1…	TRUE
REACTOME:338	Transport of Mature mRNAs Derived from Intronless Transcripts	2.46649	[-1]	[None]	10	29.4118	0.00341591	1	{}	{}	[CPSF2, CPSF3, NCBP1, NUP153, NUP155, NUP35, NUP50, NUPL1, RANBP2, SLBP]	[AAAS, CPSF1, CPSF2, CPSF3, EIF4E, NCBP1, NCBP2, NUP107, NUP133, NUP153, NUP155, NUP160, NUP188, NUP205, NUP210, NUP214, NUP35, NUP37, NUP43, NUP50, NUP54, NUP62, NUP85, NUP88, NUP93, NUP98, NUPL1, NUPL2, NXF1, POM121, RANBP2, SEH1L, SLBP, TPR]	TRUE
REACTOME:1190	Triglyceride Biosynthesis	2.46253	[-1]	[None]	12	26.6667	0.0034472	1	{}	{}	[ACACA, ACLY, ACSL1, AGPAT6, AGPAT9, ELOVL1, ELOVL4, GK, GPAM, LPCAT1, LPIN1, PTPLAD1]	[ACACA, ACLY, ACSL1, ACSL4, ACSL5, ACSL6, AGPAT1, AGPAT2, AGPAT3, AGPAT4, AGPAT5, AGPAT6, AGPAT9, DGAT1, DGAT2, ELOVL1, ELOVL2, ELOVL3, ELOVL4, ELOVL5, ELOVL6, ELOVL7, FASN, GK, GK2, GPAM, GPAT2, GPD1, GPD1L, HSD17B12, HSD17B3, LCLAT1, LPCAT1, LPCAT4, LPIN1, LPIN2, LPIN3, OLAH, PTPLA, PTPLAD1, PTPLAD2, PTPLB, SLC25A1, TECR, TECRL]	TRUE
REACTOME:264155	Chromatin organization	2.42149	[-1]	[None]	43	17.0635	0.0037889	1	{}	{}	[ARID5B, ATF2, ATXN7L3, CCND1, CLOCK, CREBBP, DOT1L, ELP4, EP400, H2AFX, H2AFZ, HAT1, HDAC1, HDAC2, HDAC8, HIST1H2BH, HIST1H4A, HIST1H4D, KANSL1, KANSL3, KDM4A, KMT2A, MSL2, MSL3, NCOA2, PHF21A, PRMT6, RBBP4, RBBP7, REST, SAP130, SAP30, SETD7, SETD8, SMARCC1, SUV39H2, TADA2B, TAF5L, TAF9, USP22, WHSC1, WHSC1L1, YEATS4]	[ACTB, ACTL6A, ACTL6B, AEBP2, AK6, ARID1A, ARID1B, ARID2, ARID4A, ARID4B, ARID5B, ASH2L, ATF2, ATF7IP, ATXN7, ATXN7L3, BRD1, BRD8, BRMS1, BRPF1, BRPF3, CARM1, CCDC101, CCND1, CDK4, CHD3, CHD4, CLOCK, COPRS, CREBBP, CSRP2BP, DMAP1, DNMT3A, DOT1L, DPY30, DR1, EED, EHMT1, EHMT2, ELP2, ELP3, ELP4, ELP5, ELP6, ENY2, EP300, EP400, EPC1, EZH2, GATAD2A, GATAD2B, GPS2, H2AFB1, H2AFX, H2AFZ, HAT1, HCFC1, H…	TRUE
REACTOME:264165	Chromatin modifying enzymes	2.42149	[-1]	[None]	43	17.0635	0.0037889	1	{}	{}	[ARID5B, ATF2, ATXN7L3, CCND1, CLOCK, CREBBP, DOT1L, ELP4, EP400, H2AFX, H2AFZ, HAT1, HDAC1, HDAC2, HDAC8, HIST1H2BH, HIST1H4A, HIST1H4D, KANSL1, KANSL3, KDM4A, KMT2A, MSL2, MSL3, NCOA2, PHF21A, PRMT6, RBBP4, RBBP7, REST, SAP130, SAP30, SETD7, SETD8, SMARCC1, SUV39H2, TADA2B, TAF5L, TAF9, USP22, WHSC1, WHSC1L1, YEATS4]	[ACTB, ACTL6A, ACTL6B, AEBP2, AK6, ARID1A, ARID1B, ARID2, ARID4A, ARID4B, ARID5B, ASH2L, ATF2, ATF7IP, ATXN7, ATXN7L3, BRD1, BRD8, BRMS1, BRPF1, BRPF3, CARM1, CCDC101, CCND1, CDK4, CHD3, CHD4, CLOCK, COPRS, CREBBP, CSRP2BP, DMAP1, DNMT3A, DOT1L, DPY30, DR1, EED, EHMT1, EHMT2, ELP2, ELP3, ELP4, ELP5, ELP6, ENY2, EP300, EP400, EPC1, EZH2, GATAD2A, GATAD2B, GPS2, H2AFB1, H2AFX, H2AFZ, HAT1, HCFC1, H…	TRUE
WP:437	EGF/EGFR Signaling Pathway	2.3801	[-1]	[None]	27	19.1489	0.00416777	1	{}	{}	[AP2A1, AURKA, BRAF, CRK, E2F1, ELK1, ELK4, ITCH, KRAS, MAP2K5, MAP3K2, MAP4K1, MAPK14, MAPK9, PCNA, PRKCZ, RAB5A, RAC1, RAF1, RALBP1, SH3GL3, SOS2, SPRY2, STAM, STAMBP, STXBP1, VAV1]	[ABI1, ABL1, AKT1, AP2A1, AP2B1, AP2M1, AP2S1, ARF6, ARHGEF1, ATF1, ATXN2, AURKA, BCAR1, BRAF, CAMK2A, CAV1, CBLC, CDC42, CFL1, CREB1, CRK, CRKL, CSK, DNM1, DOK2, E2F1, EGF, EGFR, ELK1, ELK4, EPN1, EPS15, EPS15L1, EPS8, ERBB2, ERRFI1, FOS, FOSB, FOXO1, FOXO4, GAB1, GAB2, GJA1, GRB2, HGS, INPP5D, INPPL1, IQGAP1, IQSEC1, ITCH, JAK1, JAK2, JUN, JUND, KRAS, LIMK2, MAP2K1, MAP2K2, MAP2K5, MAP3K1, MAP3…	TRUE
REACTOME:1181	Association of licensing factors with the pre-replicative complex	2.37455	[-1]	[None]	6	40	0.00422131	1	{}	{}	[CDC6, CDT1, E2F1, GMNN, ORC1, RPS27A]	[CDC6, CDT1, E2F1, E2F2, E2F3, GMNN, ORC1, ORC2, ORC3, ORC4, ORC5, RPS27A, UBA52, UBB, UBC]	TRUE
REACTOME:264464	VEGFA-VEGFR2 Pathway	2.36636	[-1]	[None]	22	20.3704	0.00430169	1	{}	{}	[AHCYL1, AXL, CALM1, CDK1, CRK, HSP90AA1, ITGAV, KRAS, MAPK14, MAPKAP1, MTOR, NCKAP1, NRAS, PAK2, PRKCZ, RAC1, RAF1, RHOA, SPHK1, TRIB3, VAV1, WASF3]	[ABI1, ABI2, AHCYL1, AKT1, AKT2, AKT3, AXL, BAIAP2, BCAR1, BRK1, CALM1, CALM2, CALM3, CAV1, CDC42, CDH5, CDK1, CRK, CTNNA1, CTNNB1, CTNND1, CYBA, CYBB, CYFIP1, CYFIP2, DOCK1, ELMO2, FYN, HRAS, HSP90AA1, HSPB1, IL6, IL6R, IL6ST, ITGAV, ITGB3, ITPR1, ITPR2, ITPR3, JAK1, JAK2, JUP, KDR, KRAS, MAP2K1, MAP2K2, MAPK1, MAPK11, MAPK12, MAPK13, MAPK14, MAPK3, MAPKAP1, MAPKAPK2, MAPKAPK3, MLST8, MTOR, NCF1…	TRUE
REACTOME:9058	2-LTR circle formation	2.36441	[-1]	[None]	4	57.1429	0.00432109	1	{}	{}	[HMGA1, LIG4, XRCC4, XRCC5]	[BANF1, HMGA1, LIG4, PSIP1, XRCC4, XRCC5, XRCC6]	TRUE
REACTOME:160122	Activation of NIMA Kinases NEK9, NEK6, NEK7	2.36441	[-1]	[None]	4	57.1429	0.00432109	1	{}	{}	[CCNB1, CCNB2, CDK1, PLK1]	[CCNB1, CCNB2, CDK1, NEK6, NEK7, NEK9, PLK1]	TRUE
REACTOME:169263	TGFBR1 KD Mutants in Cancer	2.36441	[-1]	[None]	4	57.1429	0.00432109	1	{}	{}	[FKBP1A, SMAD2, TGFBR1, ZFYVE9]	[FKBP1A, SMAD2, SMAD3, TGFB1, TGFBR1, TGFBR2, ZFYVE9]	TRUE
REACTOME:169311	Loss of Function of TGFBR1 in Cancer	2.36441	[-1]	[None]	4	57.1429	0.00432109	1	{}	{}	[FKBP1A, SMAD2, TGFBR1, ZFYVE9]	[FKBP1A, SMAD2, SMAD3, TGFB1, TGFBR1, TGFBR2, ZFYVE9]	TRUE
REACTOME:268456	Programmed Cell Death	2.35846	[-1]	[None]	30	18.5185	0.00438067	1	{}	{}	[APPL1, BAK1, CASP3, CASP7, CD14, DAPK2, DNM1L, DYNLL1, E2F1, HMGB1, KPNA1, LMNB1, MST4, PAK2, PSMA3, PSMB1, PSMC1, PSMD1, PSMD10, PSMD2, PSMD5, PSMD7, PSMD8, PSME3, RPS27A, SPTAN1, TFDP1, TICAM1, TNFRSF10B, YWHAQ]	[ACIN1, ADD1, AKT1, AKT2, AKT3, APAF1, APC, APPL1, ARHGAP10, BAD, BAK1, BAX, BBC3, BCAP31, BCL2, BCL2L1, BCL2L11, BID, BIRC2, BIRC3, BMF, BMX, CASP3, CASP6, CASP7, CASP8, CASP9, CD14, CDH1, CFLAR, CLSPN, CTNNB1, CYCS, DAPK1, DAPK2, DAPK3, DBNL, DCC, DFFA, DFFB, DIABLO, DNM1L, DSG1, DSG2, DSG3, DSP, DYNLL1, DYNLL2, E2F1, FADD, FAS, FASLG, FNTA, GAS2, GSN, GZMB, H1F0, HIST1H1A, HIST1H1B, HIST1H1C, …	TRUE
KEGG:04141	Protein processing in endoplasmic reticulum	2.35475	[-1]	[None]	31	18.3432	0.00441829	1	{}	{}	[BAK1, CAPN2, DNAJA2, DNAJC1, EDEM1, EIF2AK3, EIF2S1, GANAB, HSP90AA1, HSPA5, MAPK9, MARCH6, MBTPS1, PLAA, RAD23B, SAR1A, SAR1B, SEC24A, SEC24B, SEC24C, SEC24D, SEC61A2, SEL1L, UBE2D1, UBE2D3, UBE2E1, UBE2J1, UBQLN1, UBQLN2, UGGT1, WFS1]	[AMFR, ATF4, ATF6, ATF6B, ATXN3, ATXN3L, BAG1, BAG2, BAK1, BAX, BCAP31, BCL2, CALR, CANX, CAPN1, CAPN2, CASP12, CKAP4, CRYAA, CRYAB, CUL1, DAD1, DDIT3, DDOST, DERL1, DERL2, DERL3, DNAJA1, DNAJA2, DNAJB1, DNAJB11, DNAJB12, DNAJB2, DNAJC1, DNAJC10, DNAJC3, DNAJC5, DNAJC5B, DNAJC5G, EDEM1, EDEM2, EDEM3, EIF2AK1, EIF2AK2, EIF2AK3, EIF2AK4, EIF2S1, ERLEC1, ERN1, ERO1L, ERO1LB, ERP29, FBXO2, FBXO6, GAN…	TRUE
WP:183	Proteasome Degradation	2.35215	[-1]	[None]	15	23.4375	0.00444474	1	{}	{}	[H2AFX, H2AFZ, PSMA3, PSMB1, PSMC1, PSMD1, PSMD10, PSMD2, PSMD5, PSMD7, PSMD8, PSME3, UBA1, UBE2D1, UBE2D3]	[652826, H2AFX, H2AFZ, HIST1H2AB, HIST1H2AE, HLA-A, HLA-B, HLA-C, HLA-E, HLA-F, HLA-G, IFNG, NEDD4, PSMA1, PSMA2, PSMA3, PSMA4, PSMA5, PSMA6, PSMA7, PSMB1, PSMB10, PSMB2, PSMB3, PSMB4, PSMB5, PSMB6, PSMB7, PSMB8, PSMB9, PSMC1, PSMC2, PSMC3, PSMC4, PSMC5, PSMC6, PSMD1, PSMD10, PSMD11, PSMD12, PSMD13, PSMD2, PSMD3, PSMD4, PSMD5, PSMD6, PSMD7, PSMD8, PSMD9, PSME1, PSME2, PSME3, RPN1, RPN2, UBA1, UBA…	TRUE
REACTOME:16907	Association of TriC/CCT with target proteins during biosynthesis	2.33096	[-1]	[None]	9	30	0.00466701	1	{}	{}	[ARFGEF2, CCT2, CCT4, CCT5, CCT8, FBXW2, FBXW4, SPHK1, XRN2]	[AP3M1, ARFGEF2, CCT2, CCT3, CCT4, CCT5, CCT6A, CCT7, CCT8, FBXL3, FBXL5, FBXO4, FBXO6, FBXW10, FBXW2, FBXW4, FBXW5, FBXW7, FBXW9, FKBP9, KIF13A, KIFC3, LOC100996906, LONP2, NOP56, SKIV2L, SPHK1, TCP1, USP11, XRN2]	TRUE
REACTOME:15510	Recruitment of NuMA to mitotic centrosomes	2.32355	[-1]	[None]	5	45.4545	0.00474729	1	{}	{}	[CCNB1, CDK1, NEDD1, TUBG1, TUBGCP3]	[CCNB1, CDK1, NEDD1, NUMA1, TUBG1, TUBG2, TUBGCP2, TUBGCP3, TUBGCP4, TUBGCP5, TUBGCP6]	TRUE
KEGG:00062	Fatty acid elongation	2.31155	[-1]	[None]	8	32	0.00488033	1	{}	{}	[ACOT1, ACOT2, ECHS1, ELOVL1, ELOVL4, HADH, HADHA, PTPLAD1]	[ACAA2, ACOT1, ACOT2, ACOT4, ACOT7, ECHS1, ELOVL1, ELOVL2, ELOVL3, ELOVL4, ELOVL5, ELOVL6, ELOVL7, HADH, HADHA, HADHB, HSD17B12, MECR, PPT1, PPT2, PTPLA, PTPLAD1, PTPLAD2, PTPLB, TECR]	TRUE
REACTOME:216	DNA Repair	2.2938	[-1]	[None]	27	18.8811	0.00508392	1	{}	{}	[ASCC3, CUL4A, DTL, ERCC3, GTF2H1, H2AFX, LIG4, MDC1, MRE11A, MSH2, MSH6, NEIL1, PCNA, POLE2, RAD18, RAD23B, RCHY1, RFC3, RFC5, RPS27A, TCEA1, TDP1, UBE2T, UNG, USP1, XRCC4, XRCC5]	[ALKBH2, ALKBH3, APEX1, ASCC1, ASCC2, ASCC3, ATM, ATR, BRCA1, BRCA2, BRIP1, C17orf70, C19orf40, CCNH, CDK7, CUL4A, CUL4B, DDB1, DDB2, DTL, ERCC1, ERCC2, ERCC3, ERCC4, ERCC5, ERCC6, ERCC8, EXO1, FANCA, FANCB, FANCC, FANCD2, FANCE, FANCF, FANCG, FANCI, FANCL, FANCM, FEN1, GTF2H1, GTF2H2, GTF2H2C, GTF2H3, GTF2H4, H2AFX, ISG15, KIAA0101, LIG1, LIG3, LIG4, MBD4, MDC1, MGMT, MLH1, MNAT1, MPG, MRE11A, M…	TRUE
REACTOME:264199	PCP/CE pathway	2.29029	[-1]	[None]	19	21.1111	0.00512516	1	{}	{}	[AP2A1, CLTA, CLTC, FZD1, FZD3, PFN1, PSMA3, PSMB1, PSMC1, PSMD1, PSMD10, PSMD2, PSMD5, PSMD7, PSMD8, PSME3, RAC1, RHOA, RPS27A]	[AP2A1, AP2A2, AP2B1, AP2M1, AP2S1, ARRB2, CLTA, CLTB, CLTC, DAAM1, DVL1, DVL2, DVL3, FZD1, FZD2, FZD3, FZD4, FZD5, FZD6, FZD7, FZD8, PARD6A, PFN1, PRICKLE1, PRKCA, PRKCB, PRKCG, PSMA1, PSMA2, PSMA3, PSMA4, PSMA5, PSMA6, PSMA7, PSMA8, PSMB1, PSMB10, PSMB11, PSMB2, PSMB3, PSMB4, PSMB5, PSMB6, PSMB7, PSMB8, PSMB9, PSMC1, PSMC2, PSMC3, PSMC4, PSMC5, PSMC6, PSMD1, PSMD10, PSMD11, PSMD12, PSMD13, PSMD…	TRUE
KEGG:05203	Viral carcinogenesis	2.28456	[-1]	[None]	36	17.4757	0.0051933	1	{}	{}	[ATF2, BAK1, C3, CASP3, CCNA1, CCNA2, CCND1, CDC20, CDK1, CDKN1B, CREBBP, DDX3X, EGR3, GTF2A1, GTF2B, GTF2H1, HDAC1, HDAC2, HDAC5, HDAC8, HIST1H2BH, HIST1H4A, HIST1H4D, KRAS, NFKB1, NRAS, PIK3CD, PSMC1, RAC1, RBL1, RHOA, SYK, UBE3A, USP7, VDAC3, YWHAQ]	[ACTN1, ACTN2, ACTN3, ACTN4, ATF2, ATF4, ATF6B, ATP6V0D1, ATP6V0D2, BAD, BAK1, BAX, C3, CASP3, CASP8, CCNA1, CCNA2, CCND1, CCND2, CCND3, CCNE1, CCNE2, CCR3, CCR4, CCR5, CCR8, CDC20, CDC42, CDK1, CDK2, CDK4, CDK6, CDKN1A, CDKN1B, CDKN2A, CDKN2B, CHD4, CHEK1, CREB1, CREB3, CREB3L1, CREB3L2, CREB3L3, CREB3L4, CREB5, CREBBP, DDB1, DDX3X, DLG1, DNAJA3, EGR2, EGR3, EIF2AK2, EP300, GRB2, GSN, GTF2A1, GT…	TRUE
REACTOME:22258	Metabolism of lipids and lipoproteins	2.27776	[-1]	[None]	86	14.7766	0.0052752	1	{}	{}	[ABCG1, ACACA, ACLY, ACSL1, AGPAT6, AGPAT9, AKR1B1, CBR1, CD36, CERS2, CHPT1, CLOCK, COL4A3BP, COQ2, CPNE3, CREBBP, CSNK1G2, CYP2U1, DHCR24, ECHS1, ELOVL1, ELOVL4, EPT1, ETNK1, FAR1, FDPS, FDX1, FIG4, GGT5, GK, GLA, GPAM, HACL1, HADH, HADHA, HMGCR, HSD17B7, IDH1, IDI1, INSIG1, KDSR, LPCAT1, LPIN1, LTA4H, MBTPS1, MGLL, MSMO1, MTF1, MTMR4, MTMR6, MUT, NCOA2, OCRL, OSBP, PCCA, PDSS1, PHYH, PIK3CD, P…	[A2M, ABCA1, ABCB11, ABCB4, ABCC1, ABCC3, ABCD1, ABCG1, ABCG5, ABCG8, ABHD5, ACAA1, ACACA, ACACB, ACADL, ACADM, ACADS, ACADVL, ACAT1, ACER1, ACER2, ACER3, ACHE, ACLY, ACOT8, ACOX1, ACOX2, ACOX3, ACSL1, ACSL4, ACSL5, ACSL6, AGPAT1, AGPAT2, AGPAT3, AGPAT4, AGPAT5, AGPAT6, AGPAT9, AGPS, AGT, AKR1B1, AKR1C1, AKR1C2, AKR1C3, AKR1C4, AKR1D1, ALAS1, ALB, ALOX12, ALOX12B, ALOX15, ALOX15B, ALOX5, ALOX5AP,…	TRUE
REACTOME:6769	Activation of ATR in response to replication stress	2.27007	[-1]	[None]	10	27.7778	0.00536939	1	{}	{}	[CDC25A, CDC25C, CDC6, DBF4, MCM10, MCM2, MCM6, ORC1, RFC3, RFC5]	[ATR, ATRIP, CDC25A, CDC25C, CDC45, CDC6, CDC7, CDK2, CHEK1, CLSPN, DBF4, HUS1, MCM10, MCM2, MCM3, MCM5, MCM6, MCM7, MCM8, ORC1, ORC2, ORC3, ORC4, ORC5, ORC6, RAD1, RAD17, RAD9A, RAD9B, RFC2, RFC3, RFC4, RFC5, RPA1, RPA2, RPA3]	TRUE
REACTOME:6256	HIV Life Cycle	2.21655	[-1]	[None]	26	18.8406	0.00607363	1	{}	{}	[CCNT1, ERCC3, GTF2A1, GTF2B, GTF2F2, GTF2H1, HMGA1, KPNA1, LIG4, NCBP1, NELFB, NUP153, NUP155, NUP35, NUP50, NUPL1, RANBP2, RPS27A, SUPT16H, TAF5, TAF9, TCEA1, TCEB3, XPO1, XRCC4, XRCC5]	[AAAS, AK6, BANF1, CCNH, CCNT1, CCNT2, CCR5, CD4, CDK7, CDK9, CHMP2A, CHMP2B, CHMP3, CHMP4A, CHMP4B, CHMP4C, CHMP5, CHMP6, CHMP7, CTDP1, CXCR4, ELL, ERCC2, ERCC3, FEN1, FURIN, GTF2A1, GTF2A2, GTF2B, GTF2E1, GTF2E2, GTF2F1, GTF2F2, GTF2H1, GTF2H2, GTF2H2C, GTF2H3, GTF2H4, HMGA1, KPNA1, LIG1, LIG4, MNAT1, NCBP1, NCBP2, NEDD4L, NELFA, NELFB, NELFCD, NELFE, NMT1, NMT2, NUP107, NUP133, NUP153, NUP155,…	TRUE
REACTOME:355303	RHO GTPases activate CIT	2.2136	[-1]	[None]	6	37.5	0.00611509	1	{}	{}	[CDKN1B, KIF14, MYL12B, PRC1, RAC1, RHOA]	[CDKN1B, CIT, DLG4, KIF14, MYH10, MYH11, MYH14, MYH9, MYL12B, MYL6, MYL9, PRC1, RAC1, RHOA, RHOB, RHOC]	TRUE
REACTOME:6821	SCF-beta-TrCP mediated degradation of Emi1	2.21004	[-1]	[None]	13	24.0741	0.00616532	1	{}	{}	[CDC20, FBXO5, PSMA3, PSMB1, PSMC1, PSMD1, PSMD10, PSMD2, PSMD5, PSMD7, PSMD8, PSME3, RPS27A]	[BTRC, CDC20, CUL1, FBXO5, FZR1, PSMA1, PSMA2, PSMA3, PSMA4, PSMA5, PSMA6, PSMA7, PSMA8, PSMB1, PSMB10, PSMB11, PSMB2, PSMB3, PSMB4, PSMB5, PSMB6, PSMB7, PSMB8, PSMB9, PSMC1, PSMC2, PSMC3, PSMC4, PSMC5, PSMC6, PSMD1, PSMD10, PSMD11, PSMD12, PSMD13, PSMD14, PSMD2, PSMD3, PSMD4, PSMD5, PSMD6, PSMD7, PSMD8, PSMD9, PSME1, PSME2, PSME3, PSME4, PSMF1, RPS27A, SKP1, UBA52, UBB, UBC]	TRUE
REACTOME:15550	Insulin processing	2.19639	[-1]	[None]	8	30.7692	0.00636226	1	{}	{}	[CPE, EXOC4, EXOC5, EXOC8, KIF5B, KIF5C, MYO5A, SLC30A7]	[CPE, CPN1, ERO1L, ERO1LB, EXOC1, EXOC2, EXOC3, EXOC4, EXOC5, EXOC6, EXOC7, EXOC8, INS, KIF5A, KIF5B, KIF5C, MYO5A, PCSK1, PCSK2, RAB27A, SLC30A5, SLC30A6, SLC30A7, SLC30A8, STX1A, VAMP2]	TRUE
REACTOME:120727	Downregulation of TGF-beta receptor signaling	2.19639	[-1]	[None]	8	30.7692	0.00636226	1	{}	{}	[MTMR4, PPP1CC, RPS27A, SMAD2, STRAP, TGFBR1, XPO1, ZFYVE9]	[BAMBI, MTMR4, NEDD4L, PMEPA1, PPP1CA, PPP1CB, PPP1CC, PPP1R15A, RPS27A, SMAD2, SMAD3, SMAD7, SMURF1, SMURF2, STRAP, STUB1, TGFB1, TGFBR1, TGFBR2, UBA52, UBB, UBC, UCHL5, USP15, XPO1, ZFYVE9]	TRUE
REACTOME:9405	Cholesterol biosynthesis	2.18615	[-1]	[None]	7	33.3333	0.00651406	1	{}	{}	[DHCR24, FDPS, HMGCR, HSD17B7, IDI1, MSMO1, SQLE]	[ARV1, CYP51A1, DHCR24, DHCR7, EBP, FDFT1, FDPS, GGPS1, HMGCR, HSD17B7, IDI1, IDI2, LBR, LSS, MSMO1, MVD, MVK, NSDHL, PMVK, SQLE, TM7SF2]	TRUE
WP:1971	Integrated Cancer pathway	2.17866	[-1]	[None]	10	27.027	0.00662738	1	{}	{}	[CASP3, CDC25A, CDC25B, CDK1, E2F1, MRE11A, MSH2, MSH6, PLK1, SMAD2]	[651610, 651921, AKT1, ATM, ATR, BAD, BARD1, BAX, BCL2, BLM, BRCA1, CASP3, CASP8, CASP9, CDC25A, CDC25B, CDK1, CDK2, CDK4, CHEK1, CHEK2, E2F1, JAK1, MDM2, MMP1, MRE11A, MSH2, MSH6, NOXA1, PLK1, PTEN, RAD50, RB1, SMAD2, SMAD3, STAT1, TP53]	TRUE
REACTOME:355174	SUMOylation of DNA damage response and repair proteins	2.17196	[-1]	[None]	16	21.9178	0.00673031	1	{}	{}	[HERC2, MDC1, NSMCE2, NUP153, NUP155, NUP35, NUP50, NUPL1, RANBP2, RNF168, SMC1A, SMC3, SUMO1, SUMO3, UBE2I, XRCC4]	[AAAS, BLM, BMI1, BRCA1, CBX2, CBX4, CBX8, CDKN2A, CETN2, EID3, HDAC7, HERC2, MDC1, NDNL2, NSMCE1, NSMCE2, NSMCE4A, NUP107, NUP133, NUP153, NUP155, NUP160, NUP188, NUP205, NUP210, NUP214, NUP35, NUP37, NUP43, NUP50, NUP54, NUP62, NUP85, NUP88, NUP93, NUP98, NUPL1, NUPL2, PARP1, PCGF2, PHC1, PHC2, PHC3, PIAS1, PIAS2, PIAS4, PML, POM121, RAD21, RAD52, RANBP2, RING1, RNF168, RNF2, RPA1, SCMH1, SEH1L…	TRUE
REACTOME:355247	SUMO E3 ligases SUMOylate target proteins	2.17196	[-1]	[None]	16	21.9178	0.00673031	1	{}	{}	[HERC2, MDC1, NSMCE2, NUP153, NUP155, NUP35, NUP50, NUPL1, RANBP2, RNF168, SMC1A, SMC3, SUMO1, SUMO3, UBE2I, XRCC4]	[AAAS, BLM, BMI1, BRCA1, CBX2, CBX4, CBX8, CDKN2A, CETN2, EID3, HDAC7, HERC2, MDC1, NDNL2, NSMCE1, NSMCE2, NSMCE4A, NUP107, NUP133, NUP153, NUP155, NUP160, NUP188, NUP205, NUP210, NUP214, NUP35, NUP37, NUP43, NUP50, NUP54, NUP62, NUP85, NUP88, NUP93, NUP98, NUPL1, NUPL2, PARP1, PCGF2, PHC1, PHC2, PHC3, PIAS1, PIAS2, PIAS4, PML, POM121, RAD21, RAD52, RANBP2, RING1, RNF168, RNF2, RPA1, SCMH1, SEH1L…	TRUE
REACTOME:13464	Regulation of activated PAK-2p34 by proteasome mediated degradation	2.14071	[-1]	[None]	12	24.4898	0.00723245	1	{}	{}	[PAK2, PSMA3, PSMB1, PSMC1, PSMD1, PSMD10, PSMD2, PSMD5, PSMD7, PSMD8, PSME3, RPS27A]	[PAK2, PSMA1, PSMA2, PSMA3, PSMA4, PSMA5, PSMA6, PSMA7, PSMA8, PSMB1, PSMB10, PSMB11, PSMB2, PSMB3, PSMB4, PSMB5, PSMB6, PSMB7, PSMB8, PSMB9, PSMC1, PSMC2, PSMC3, PSMC4, PSMC5, PSMC6, PSMD1, PSMD10, PSMD11, PSMD12, PSMD13, PSMD14, PSMD2, PSMD3, PSMD4, PSMD5, PSMD6, PSMD7, PSMD8, PSMD9, PSME1, PSME2, PSME3, PSME4, PSMF1, RPS27A, UBA52, UBB, UBC]	TRUE
REACTOME:1366	RNA Polymerase II Transcription	2.14	[-1]	[None]	21	19.8113	0.00724436	1	{}	{}	[CCNT1, CPSF2, CPSF3, CPSF7, CSTF1, ERCC3, GTF2A1, GTF2B, GTF2F2, GTF2H1, NCBP1, NELFB, NUDT21, PAPOLA, SLBP, SNRPG, SUPT16H, TAF5, TAF9, TCEA1, TCEB3]	[AK6, CCNH, CCNT1, CCNT2, CDC40, CDK7, CDK9, CLP1, CPSF1, CPSF2, CPSF3, CPSF7, CSTF1, CSTF2, CSTF3, CTDP1, DHX38, ELL, ERCC2, ERCC3, GTF2A1, GTF2A2, GTF2B, GTF2E1, GTF2E2, GTF2F1, GTF2F2, GTF2H1, GTF2H2, GTF2H2C, GTF2H3, GTF2H4, LOC102724594, LSM10, LSM11, MAGOH, MNAT1, NCBP1, NCBP2, NELFA, NELFB, NELFCD, NELFE, NUDT21, PABPN1, PAPOLA, PCF11, POLR2A, POLR2B, POLR2C, POLR2D, POLR2E, POLR2F, POLR2G…	TRUE
REACTOME:169168	Senescence-Associated Secretory Phenotype (SASP)	2.14	[-1]	[None]	21	19.8113	0.00724436	1	{}	{}	[ANAPC1, CCNA1, CCNA2, CDC23, CDC26, CDC27, CDKN1B, CDKN2C, CDKN2D, CEBPB, H2AFX, H2AFZ, H3F3A, HIST1H2BH, HIST1H4A, HIST1H4D, IL8, NFKB1, RPS27A, UBE2D1, UBE2E1]	[ANAPC1, ANAPC10, ANAPC11, ANAPC2, ANAPC4, ANAPC5, ANAPC7, CCNA1, CCNA2, CDC16, CDC23, CDC26, CDC27, CDK2, CDK4, CDK6, CDKN1A, CDKN1B, CDKN2A, CDKN2B, CDKN2C, CDKN2D, CEBPB, EHMT1, EHMT2, FOS, FZR1, H2AFB1, H2AFX, H2AFZ, H3F3A, H3F3B, HIST1H2AB, HIST1H2AC, HIST1H2AD, HIST1H2AE, HIST1H2AJ, HIST1H2BA, HIST1H2BB, HIST1H2BC, HIST1H2BD, HIST1H2BE, HIST1H2BF, HIST1H2BG, HIST1H2BH, HIST1H2BI, HIST1H2BJ,…	TRUE
REACTOME:115810	Sphingolipid de novo biosynthesis	2.12863	[-1]	[None]	9	28.125	0.00743654	1	{}	{}	[CERS2, COL4A3BP, CSNK1G2, KDSR, OSBP, SGPP1, SPHK1, SPTLC1, SPTLC2]	[ACER1, ACER2, ACER3, CERS1, CERS2, CERS3, CERS4, CERS5, CERS6, COL4A3BP, CSNK1G2, DEGS1, DEGS2, GDF1, KDSR, OSBP, PPAP2A, PPAP2B, PPAP2C, PPM1L, PRKD1, SGMS2, SGPL1, SGPP1, SGPP2, SPHK1, SPHK2, SPTLC1, SPTLC2, SPTLC3, VAPA, VAPB]	TRUE
REACTOME:163931	Nuclear Pore Complex (NPC) Disassembly	2.12863	[-1]	[None]	9	28.125	0.00743654	1	{}	{}	[CCNB1, CCNB2, CDK1, NUP153, NUP155, NUP35, NUP50, NUPL1, RANBP2]	[AAAS, CCNB1, CCNB2, CDK1, NEK6, NEK7, NEK9, NUP107, NUP133, NUP153, NUP155, NUP160, NUP188, NUP205, NUP210, NUP214, NUP35, NUP37, NUP43, NUP50, NUP54, NUP62, NUP85, NUP88, NUP93, NUP98, NUPL1, NUPL2, POM121, RANBP2, SEH1L, TPR]	TRUE
REACTOME:6890	Activated TLR4 signalling	2.12488	[-1]	[None]	22	19.469	0.00750098	1	{}	{}	[ATF2, CD14, CD36, CDK1, DUSP4, ELK1, HMGB1, IRAK3, MAP2K3, MAPK14, MAPK9, NFKB1, PELI1, PPP2R1B, PPP2R5D, RIPK2, RPS27A, TAB3, TBK1, TICAM1, UBE2D1, UBE2D3]	[AGER, APP, ATF1, ATF2, BIRC2, BIRC3, BTK, CASP8, CD14, CD36, CDK1, CHUK, CREB1, DHX9, DUSP3, DUSP4, DUSP6, DUSP7, ECSIT, ELK1, FADD, FOS, HMGB1, IKBKB, IKBKE, IKBKG, IL6, IL6R, IL6ST, IRAK1, IRAK2, IRAK3, IRAK4, IRF3, IRF7, JAK1, JAK2, JUN, LY96, MAP2K1, MAP2K2, MAP2K3, MAP2K4, MAP2K6, MAP2K7, MAP3K1, MAP3K7, MAPK1, MAPK10, MAPK11, MAPK14, MAPK3, MAPK7, MAPK8, MAPK9, MAPKAPK2, MAPKAPK3, MEF2A, M…	TRUE
KEGG:04722	Neurotrophin signaling pathway	2.11305	[-1]	[None]	23	19.1667	0.00770823	1	{}	{}	[ARHGDIB, BRAF, CALM1, CRK, IRAK3, KIDINS220, KRAS, MAP2K5, MAPK14, MAPK9, NFKB1, NRAS, PIK3CD, PRDM4, PSEN1, RAC1, RAF1, RAP1B, RHOA, RIPK2, SH2B3, SORT1, SOS2]	[ABL1, AKT1, AKT2, AKT3, ARHGDIA, ARHGDIB, ARHGDIG, ATF4, BAD, BAX, BCL2, BDNF, BRAF, CALM1, CALM2, CALM3, CALML3, CALML5, CALML6, CAMK2A, CAMK2B, CAMK2D, CAMK2G, CAMK4, CDC42, CRK, CRKL, FASLG, FOXO3, FRS2, GAB1, GRB2, GSK3B, HRAS, IKBKB, IRAK1, IRAK2, IRAK3, IRAK4, IRS1, JUN, KIDINS220, KRAS, MAGED1, MAP2K1, MAP2K2, MAP2K5, MAP2K7, MAP3K1, MAP3K3, MAP3K5, MAPK1, MAPK10, MAPK11, MAPK12, MAPK13, …	TRUE
REACTOME:169122	Signaling by TGF-beta Receptor Complex in Cancer	2.10396	[-1]	[None]	4	50	0.00787123	1	{}	{}	[FKBP1A, SMAD2, TGFBR1, ZFYVE9]	[FKBP1A, SMAD2, SMAD3, SMAD4, TGFB1, TGFBR1, TGFBR2, ZFYVE9]	TRUE
REACTOME:16936	Prefoldin mediated transfer of substrate to CCT/TriC	2.08823	[-1]	[None]	8	29.6296	0.00816149	1	{}	{}	[CCT2, CCT4, CCT5, CCT8, PFDN4, TUBB4B, TUBB6, VBP1]	[ACTB, CCT2, CCT3, CCT4, CCT5, CCT6A, CCT7, CCT8, PFDN1, PFDN2, PFDN4, PFDN5, PFDN6, TCP1, TUBA1A, TUBA1C, TUBA3C, TUBA3D, TUBA4A, TUBB1, TUBB2A, TUBB2B, TUBB3, TUBB4A, TUBB4B, TUBB6, VBP1]	TRUE
KEGG:05210	Colorectal cancer	2.08037	[-1]	[None]	14	22.5806	0.00831063	1	{}	{}	[APPL1, BRAF, CASP3, CCND1, KRAS, MAPK9, MSH2, MSH6, PIK3CD, RAC1, RAF1, RHOA, SMAD2, TGFBR1]	[AKT1, AKT2, AKT3, APC, APC2, APPL1, ARAF, AXIN1, AXIN2, BAD, BAX, BCL2, BIRC5, BRAF, CASP3, CASP9, CCND1, CTNNB1, CYCS, DCC, FOS, GSK3B, JUN, KRAS, LEF1, MAP2K1, MAPK1, MAPK10, MAPK3, MAPK8, MAPK9, MLH1, MSH2, MSH3, MSH6, MYC, PIK3CA, PIK3CB, PIK3CD, PIK3CG, PIK3R1, PIK3R2, PIK3R3, PIK3R5, RAC1, RAC2, RAC3, RAF1, RALGDS, RHOA, SMAD2, SMAD3, SMAD4, TCF7, TCF7L1, TCF7L2, TGFB1, TGFB2, TGFB3, TGFBR…	TRUE
REACTOME:16952	Protein folding	2.07072	[-1]	[None]	13	23.2143	0.00849733	1	{}	{}	[ARFGEF2, CCT2, CCT4, CCT5, CCT8, FBXW2, FBXW4, PFDN4, SPHK1, TUBB4B, TUBB6, VBP1, XRN2]	[ACTB, AP3M1, ARFGEF2, ARL2, CCT2, CCT3, CCT4, CCT5, CCT6A, CCT7, CCT8, FBXL3, FBXL5, FBXO4, FBXO6, FBXW10, FBXW2, FBXW4, FBXW5, FBXW7, FBXW9, FKBP9, KIF13A, KIFC3, LOC100996906, LONP2, NOP56, PFDN1, PFDN2, PFDN4, PFDN5, PFDN6, SKIV2L, SPHK1, TBCA, TBCB, TBCC, TBCD, TBCE, TCP1, TUBA1A, TUBA1B, TUBA1C, TUBA3C, TUBA3D, TUBA4A, TUBB1, TUBB2A, TUBB2B, TUBB3, TUBB4A, TUBB4B, TUBB6, USP11, VBP1, XRN2]	TRUE
KEGG:00450	Selenocompound metabolism	2.06759	[-1]	[None]	6	35.2941	0.00855883	1	{}	{}	[CCBL1, MTR, PAPSS1, SEPHS1, SEPHS2, TXNRD1]	[CCBL1, CCBL2, CTH, INMT, MARS, MARS2, MTR, PAPSS1, PAPSS2, PSTK, SCLY, SEPHS1, SEPHS2, SEPSECS, TXNRD1, TXNRD2, TXNRD3]	TRUE
REACTOME:4	Ubiquitin-dependent degradation of Cyclin D1	2.0675	[-1]	[None]	12	24	0.00856053	1	{}	{}	[CCND1, PSMA3, PSMB1, PSMC1, PSMD1, PSMD10, PSMD2, PSMD5, PSMD7, PSMD8, PSME3, RPS27A]	[CCND1, CDK4, PSMA1, PSMA2, PSMA3, PSMA4, PSMA5, PSMA6, PSMA7, PSMA8, PSMB1, PSMB10, PSMB11, PSMB2, PSMB3, PSMB4, PSMB5, PSMB6, PSMB7, PSMB8, PSMB9, PSMC1, PSMC2, PSMC3, PSMC4, PSMC5, PSMC6, PSMD1, PSMD10, PSMD11, PSMD12, PSMD13, PSMD14, PSMD2, PSMD3, PSMD4, PSMD5, PSMD6, PSMD7, PSMD8, PSMD9, PSME1, PSME2, PSME3, PSME4, PSMF1, RPS27A, UBA52, UBB, UBC]	TRUE
REACTOME:938	Ubiquitin-dependent degradation of Cyclin D	2.0675	[-1]	[None]	12	24	0.00856053	1	{}	{}	[CCND1, PSMA3, PSMB1, PSMC1, PSMD1, PSMD10, PSMD2, PSMD5, PSMD7, PSMD8, PSME3, RPS27A]	[CCND1, CDK4, PSMA1, PSMA2, PSMA3, PSMA4, PSMA5, PSMA6, PSMA7, PSMA8, PSMB1, PSMB10, PSMB11, PSMB2, PSMB3, PSMB4, PSMB5, PSMB6, PSMB7, PSMB8, PSMB9, PSMC1, PSMC2, PSMC3, PSMC4, PSMC5, PSMC6, PSMD1, PSMD10, PSMD11, PSMD12, PSMD13, PSMD14, PSMD2, PSMD3, PSMD4, PSMD5, PSMD6, PSMD7, PSMD8, PSMD9, PSME1, PSME2, PSME3, PSME4, PSMF1, RPS27A, UBA52, UBB, UBC]	TRUE
REACTOME:1221	CDK-mediated phosphorylation and removal of Cdc6	2.0675	[-1]	[None]	12	24	0.00856053	1	{}	{}	[CDC6, PSMA3, PSMB1, PSMC1, PSMD1, PSMD10, PSMD2, PSMD5, PSMD7, PSMD8, PSME3, RPS27A]	[CDC6, CDK2, PSMA1, PSMA2, PSMA3, PSMA4, PSMA5, PSMA6, PSMA7, PSMA8, PSMB1, PSMB10, PSMB11, PSMB2, PSMB3, PSMB4, PSMB5, PSMB6, PSMB7, PSMB8, PSMB9, PSMC1, PSMC2, PSMC3, PSMC4, PSMC5, PSMC6, PSMD1, PSMD10, PSMD11, PSMD12, PSMD13, PSMD14, PSMD2, PSMD3, PSMD4, PSMD5, PSMD6, PSMD7, PSMD8, PSMD9, PSME1, PSME2, PSME3, PSME4, PSMF1, RPS27A, UBA52, UBB, UBC]	TRUE
REACTOME:13648	Regulation of Apoptosis	2.0675	[-1]	[None]	12	24	0.00856053	1	{}	{}	[PAK2, PSMA3, PSMB1, PSMC1, PSMD1, PSMD10, PSMD2, PSMD5, PSMD7, PSMD8, PSME3, RPS27A]	[ARHGAP10, PAK2, PSMA1, PSMA2, PSMA3, PSMA4, PSMA5, PSMA6, PSMA7, PSMA8, PSMB1, PSMB10, PSMB11, PSMB2, PSMB3, PSMB4, PSMB5, PSMB6, PSMB7, PSMB8, PSMB9, PSMC1, PSMC2, PSMC3, PSMC4, PSMC5, PSMC6, PSMD1, PSMD10, PSMD11, PSMD12, PSMD13, PSMD14, PSMD2, PSMD3, PSMD4, PSMD5, PSMD6, PSMD7, PSMD8, PSMD9, PSME1, PSME2, PSME3, PSME4, PSMF1, RPS27A, UBA52, UBB, UBC]	TRUE
REACTOME:267948	BBSome-mediated cargo-targeting to cilium	2.06364	[-1]	[None]	7	31.8182	0.00863698	1	{}	{}	[ARL6, BBS12, BBS9, CCT2, CCT4, CCT5, CCT8]	[ARL6, BBIP1, BBS1, BBS10, BBS12, BBS2, BBS4, BBS5, BBS7, BBS9, CCT2, CCT3, CCT4, CCT5, CCT8, LZTFL1, MCHR1, RAB3IP, SMO, SSTR3, TCP1, TTC8]	TRUE
REACTOME:1835	Transport of Mature mRNA Derived from an Intronless Transcript	2.03523	[-1]	[None]	9	27.2727	0.00922089	1	{}	{}	[CPSF2, CPSF3, NCBP1, NUP153, NUP155, NUP35, NUP50, NUPL1, RANBP2]	[AAAS, CPSF1, CPSF2, CPSF3, EIF4E, NCBP1, NCBP2, NUP107, NUP133, NUP153, NUP155, NUP160, NUP188, NUP205, NUP210, NUP214, NUP35, NUP37, NUP43, NUP50, NUP54, NUP62, NUP85, NUP88, NUP93, NUP98, NUPL1, NUPL2, NXF1, POM121, RANBP2, SEH1L, TPR]	TRUE
REACTOME:6757	Interactions of Vpr with host cellular proteins	2.03523	[-1]	[None]	9	27.2727	0.00922089	1	{}	{}	[HMGA1, KPNA1, NUP153, NUP155, NUP35, NUP50, NUPL1, RANBP2, SLC25A5]	[AAAS, BANF1, HMGA1, KPNA1, NUP107, NUP133, NUP153, NUP155, NUP160, NUP188, NUP205, NUP210, NUP214, NUP35, NUP37, NUP43, NUP50, NUP54, NUP62, NUP85, NUP88, NUP93, NUP98, NUPL1, NUPL2, POM121, PSIP1, RANBP2, SEH1L, SLC25A4, SLC25A5, SLC25A6, TPR]	TRUE
REACTOME:6894	Toll Like Receptor 4 (TLR4) Cascade	2.02607	[-1]	[None]	23	18.8525	0.00941744	1	{}	{}	[ATF2, CD14, CD36, CDK1, DUSP4, ELK1, HMGB1, IRAK3, ITGB2, MAP2K3, MAPK14, MAPK9, NFKB1, PELI1, PPP2R1B, PPP2R5D, RIPK2, RPS27A, TAB3, TBK1, TICAM1, UBE2D1, UBE2D3]	[AGER, APP, ATF1, ATF2, BIRC2, BIRC3, BTK, CASP8, CD14, CD180, CD36, CDK1, CHUK, CREB1, DHX9, DNM1, DNM2, DNM3, DUSP3, DUSP4, DUSP6, DUSP7, ECSIT, ELK1, FADD, FOS, HMGB1, IKBKB, IKBKE, IKBKG, IL6, IL6R, IL6ST, IRAK1, IRAK2, IRAK3, IRAK4, IRF3, IRF7, ITGAM, ITGB2, JAK1, JAK2, JUN, LBP, LY86, LY96, MAP2K1, MAP2K2, MAP2K3, MAP2K4, MAP2K6, MAP2K7, MAP3K1, MAP3K7, MAPK1, MAPK10, MAPK11, MAPK14, MAPK3,…	TRUE
REACTOME:147904	Activation of gene expression by SREBF (SREBP)	2.00801	[-1]	[None]	10	25.641	0.00981735	1	{}	{}	[ACACA, CREBBP, FDPS, GPAM, HMGCR, IDI1, MTF1, NCOA2, SQLE, SREBF2]	[ACACA, ACACB, CARM1, CHD9, CREBBP, CYP51A1, DHCR7, ELOVL6, FASN, FDFT1, FDPS, GGPS1, GPAM, HELZ2, HMGCR, IDI1, LSS, MED1, MTF1, MVD, MVK, NCOA1, NCOA2, NCOA6, NFYA, NFYB, NFYC, PMVK, PPARA, RXRA, SMARCD3, SP1, SQLE, SREBF1, SREBF2, TBL1X, TBL1XR1, TGS1, TM7SF2]	TRUE
REACTOME:12529	Signaling by VEGF	1.99088	[-1]	[None]	22	18.9655	0.0102122	1	{}	{}	[AHCYL1, AXL, CALM1, CDK1, CRK, HSP90AA1, ITGAV, KRAS, MAPK14, MAPKAP1, MTOR, NCKAP1, NRAS, PAK2, PRKCZ, RAC1, RAF1, RHOA, SPHK1, TRIB3, VAV1, WASF3]	[ABI1, ABI2, AHCYL1, AKT1, AKT2, AKT3, AXL, BAIAP2, BCAR1, BRK1, CALM1, CALM2, CALM3, CAV1, CDC42, CDH5, CDK1, CRK, CTNNA1, CTNNB1, CTNND1, CYBA, CYBB, CYFIP1, CYFIP2, DOCK1, ELMO2, FIGF, FLT1, FLT4, FYN, HRAS, HSP90AA1, HSPB1, IL6, IL6R, IL6ST, ITGAV, ITGB3, ITPR1, ITPR2, ITPR3, JAK1, JAK2, JUP, KDR, KRAS, MAP2K1, MAP2K2, MAPK1, MAPK11, MAPK12, MAPK13, MAPK14, MAPK3, MAPKAP1, MAPKAPK2, MAPKAPK3,…	TRUE
KEGG:00640	Propanoate metabolism	1.98647	[-1]	[None]	8	28.5714	0.0103165	1	{}	{}	[ACACA, ACAT2, ECHDC1, ECHS1, HADHA, MUT, PCCA, SUCLA2]	[ABAT, ACACA, ACACB, ACADM, ACAT1, ACAT2, ACSS1, ACSS2, ACSS3, ALDH6A1, ECHDC1, ECHS1, EHHADH, HADHA, HIBCH, LDHA, LDHAL6A, LDHAL6B, LDHB, LDHC, MCEE, MLYCD, MUT, PCCA, PCCB, SUCLA2, SUCLG1, SUCLG2]	TRUE
REACTOME:17029	Cooperation of Prefoldin and TriC/CCT in actin and tubulin folding	1.98647	[-1]	[None]	8	28.5714	0.0103165	1	{}	{}	[CCT2, CCT4, CCT5, CCT8, PFDN4, TUBB4B, TUBB6, VBP1]	[ACTB, CCT2, CCT3, CCT4, CCT5, CCT6A, CCT7, CCT8, PFDN1, PFDN2, PFDN4, PFDN5, PFDN6, TCP1, TUBA1A, TUBA1B, TUBA1C, TUBA3C, TUBA3D, TUBA4A, TUBB1, TUBB2A, TUBB2B, TUBB3, TUBB4A, TUBB4B, TUBB6, VBP1]	TRUE
REACTOME:263991	VEGFR2 mediated vascular permeability	1.98647	[-1]	[None]	8	28.5714	0.0103165	1	{}	{}	[CALM1, HSP90AA1, MAPKAP1, MTOR, PAK2, RAC1, TRIB3, VAV1]	[AKT1, AKT2, AKT3, CALM1, CALM2, CALM3, CAV1, CDH5, CTNNA1, CTNNB1, CTNND1, HSP90AA1, JUP, MAPKAP1, MLST8, MTOR, NOS3, PAK1, PAK2, PAK3, PDPK1, RAC1, RICTOR, THEM4, TRIB3, VAV1, VAV2, VAV3]	TRUE
KEGG:04668	TNF signaling pathway	1.95605	[-1]	[None]	21	19.0909	0.011065	1	{}	{}	[ATF2, BAG4, CASP3, CASP7, CCL5, CEBPB, CXCL1, CXCL2, CXCL3, CXCL5, DNM1L, ITCH, MAP2K3, MAPK14, MAPK9, NFKB1, PIK3CD, PTGS2, SOCS3, TAB3, TNFAIP3]	[AKT1, AKT2, AKT3, ATF2, ATF4, ATF6B, BAG4, BCL3, BIRC2, BIRC3, CASP10, CASP3, CASP7, CASP8, CCL2, CCL20, CCL5, CEBPB, CFLAR, CHUK, CREB1, CREB3, CREB3L1, CREB3L2, CREB3L3, CREB3L4, CREB5, CSF1, CSF2, CX3CL1, CXCL1, CXCL10, CXCL2, CXCL3, CXCL5, DNM1L, EDN1, FADD, FAS, FOS, ICAM1, IKBKB, IKBKG, IL15, IL18R1, IL1B, IL6, ITCH, JAG1, JUN, JUNB, LIF, LTA, MAGI2, MAP2K1, MAP2K3, MAP2K4, MAP2K6, MAP2K7,…	TRUE
REACTOME:2054	Double-Strand Break Repair	1.94975	[-1]	[None]	7	30.4348	0.0112267	1	{}	{}	[H2AFX, LIG4, MDC1, MRE11A, TDP1, XRCC4, XRCC5]	[APEX1, ATM, BRCA1, BRCA2, BRIP1, H2AFX, LIG1, LIG4, MDC1, MRE11A, NBN, PRKDC, RAD50, RAD51, RAD52, RPA1, RPA2, RPA3, TDP1, TP53BP1, XRCC4, XRCC5, XRCC6]	TRUE
REACTOME:12002	ARMS-mediated activation	1.94975	[-1]	[None]	7	30.4348	0.0112267	1	{}	{}	[BRAF, CDK1, CRK, KIDINS220, KRAS, NRAS, RAF1]	[BRAF, CDK1, CRK, HRAS, IL6, IL6R, IL6ST, JAK1, JAK2, KIDINS220, KRAS, MAP2K1, MAP2K2, MAPK1, MAPK3, NGF, NRAS, NTRK1, PTPN11, RAF1, RAP1A, TYK2, YWHAB]	TRUE
REACTOME:20514	Deadenylation of mRNA	1.94975	[-1]	[None]	7	30.4348	0.0112267	1	{}	{}	[CNOT1, CNOT11, CNOT6L, CNOT8, PAIP1, PARN, RQCD1]	[CNOT1, CNOT10, CNOT11, CNOT2, CNOT3, CNOT4, CNOT6, CNOT6L, CNOT7, CNOT8, EIF4A1, EIF4A2, EIF4A3, EIF4B, EIF4E, EIF4G1, PABPC1, PAIP1, PAN2, PAN3, PARN, RQCD1, TNKS1BP1]	TRUE
KEGG:05166	HTLV-I infection	1.93453	[-1]	[None]	42	16.092	0.0116271	1	{}	{}	[ANAPC1, ATF2, BUB3, CCNB2, CCND1, CDC20, CDC23, CDC26, CDC27, CDKN2C, CREBBP, E2F1, ELK1, ELK4, ETS1, FDPS, FOSL1, FZD1, FZD3, HLA-DQA1, HLA-DRA, HLA-DRB1, ITGB2, KRAS, MRAS, MYBL1, NFKB1, NRAS, PCNA, PIK3CD, POLE2, POLE3, PPP3CB, PTTG1, SLC25A5, SMAD2, SPI1, TGFBR1, VDAC1, VDAC2, VDAC3, XPO1]	[ADCY1, ADCY2, ADCY3, ADCY4, ADCY5, ADCY6, ADCY7, ADCY8, ADCY9, AKT1, AKT2, AKT3, ANAPC1, ANAPC10, ANAPC11, ANAPC2, ANAPC4, ANAPC5, ANAPC7, APC, APC2, ATF1, ATF2, ATF3, ATF4, ATM, ATR, BAX, BCL2L1, BUB1B, BUB3, CALR, CANX, CCNB2, CCND1, CCND2, CCND3, CD3D, CD3E, CD3G, CD40, CDC16, CDC20, CDC23, CDC26, CDC27, CDK4, CDKN1A, CDKN2A, CDKN2B, CDKN2C, CHEK1, CHEK2, CHUK, CREB1, CREBBP, CREM, CRTC1, CRT…	TRUE
REACTOME:1208	p53-Independent G1/S DNA damage checkpoint	1.92883	[-1]	[None]	12	23.0769	0.0117808	1	{}	{}	[CDC25A, PSMA3, PSMB1, PSMC1, PSMD1, PSMD10, PSMD2, PSMD5, PSMD7, PSMD8, PSME3, RPS27A]	[ATM, CDC25A, CHEK1, CHEK2, PSMA1, PSMA2, PSMA3, PSMA4, PSMA5, PSMA6, PSMA7, PSMA8, PSMB1, PSMB10, PSMB11, PSMB2, PSMB3, PSMB4, PSMB5, PSMB6, PSMB7, PSMB8, PSMB9, PSMC1, PSMC2, PSMC3, PSMC4, PSMC5, PSMC6, PSMD1, PSMD10, PSMD11, PSMD12, PSMD13, PSMD14, PSMD2, PSMD3, PSMD4, PSMD5, PSMD6, PSMD7, PSMD8, PSMD9, PSME1, PSME2, PSME3, PSME4, PSMF1, RPS27A, UBA52, UBB, UBC]	TRUE
REACTOME:1614	Ubiquitin Mediated Degradation of Phosphorylated Cdc25A	1.92883	[-1]	[None]	12	23.0769	0.0117808	1	{}	{}	[CDC25A, PSMA3, PSMB1, PSMC1, PSMD1, PSMD10, PSMD2, PSMD5, PSMD7, PSMD8, PSME3, RPS27A]	[ATM, CDC25A, CHEK1, CHEK2, PSMA1, PSMA2, PSMA3, PSMA4, PSMA5, PSMA6, PSMA7, PSMA8, PSMB1, PSMB10, PSMB11, PSMB2, PSMB3, PSMB4, PSMB5, PSMB6, PSMB7, PSMB8, PSMB9, PSMC1, PSMC2, PSMC3, PSMC4, PSMC5, PSMC6, PSMD1, PSMD10, PSMD11, PSMD12, PSMD13, PSMD14, PSMD2, PSMD3, PSMD4, PSMD5, PSMD6, PSMD7, PSMD8, PSMD9, PSME1, PSME2, PSME3, PSME4, PSMF1, RPS27A, UBA52, UBB, UBC]	TRUE
REACTOME:2160	p53-Independent DNA Damage Response	1.92883	[-1]	[None]	12	23.0769	0.0117808	1	{}	{}	[CDC25A, PSMA3, PSMB1, PSMC1, PSMD1, PSMD10, PSMD2, PSMD5, PSMD7, PSMD8, PSME3, RPS27A]	[ATM, CDC25A, CHEK1, CHEK2, PSMA1, PSMA2, PSMA3, PSMA4, PSMA5, PSMA6, PSMA7, PSMA8, PSMB1, PSMB10, PSMB11, PSMB2, PSMB3, PSMB4, PSMB5, PSMB6, PSMB7, PSMB8, PSMB9, PSMC1, PSMC2, PSMC3, PSMC4, PSMC5, PSMC6, PSMD1, PSMD10, PSMD11, PSMD12, PSMD13, PSMD14, PSMD2, PSMD3, PSMD4, PSMD5, PSMD6, PSMD7, PSMD8, PSMD9, PSME1, PSME2, PSME3, PSME4, PSMF1, RPS27A, UBA52, UBB, UBC]	TRUE
REACTOME:821	Cyclin D associated events in G1	1.92828	[-1]	[None]	10	25	0.0117955	1	{}	{}	[CCND1, CDKN1B, CDKN2C, CDKN2D, CKS1B, E2F1, PPP2R1B, RBL1, RPS27A, TFDP1]	[CCND1, CCND2, CCND3, CCNH, CDK4, CDK6, CDK7, CDKN1A, CDKN1B, CDKN2A, CDKN2B, CDKN2C, CDKN2D, CKS1B, CUL1, E2F1, E2F2, E2F3, E2F4, E2F5, LOC102724991, LOC102725016, MNAT1, PPP2CA, PPP2CB, PPP2R1A, PPP2R1B, PPP2R2A, PPP2R3B, RB1, RBL1, RBL2, RPS27A, SKP1, SKP2, TFDP1, TFDP2, UBA52, UBB, UBC]	TRUE
REACTOME:1590	G1 Phase	1.92828	[-1]	[None]	10	25	0.0117955	1	{}	{}	[CCND1, CDKN1B, CDKN2C, CDKN2D, CKS1B, E2F1, PPP2R1B, RBL1, RPS27A, TFDP1]	[CCND1, CCND2, CCND3, CCNH, CDK4, CDK6, CDK7, CDKN1A, CDKN1B, CDKN2A, CDKN2B, CDKN2C, CDKN2D, CKS1B, CUL1, E2F1, E2F2, E2F3, E2F4, E2F5, LOC102724991, LOC102725016, MNAT1, PPP2CA, PPP2CB, PPP2R1A, PPP2R1B, PPP2R2A, PPP2R3B, RB1, RBL1, RBL2, RPS27A, SKP1, SKP2, TFDP1, TFDP2, UBA52, UBB, UBC]	TRUE
REACTOME:263897	Cellular response to heat stress	1.92087	[-1]	[None]	17	20.2381	0.0119985	1	{}	{}	[BAG4, BAG5, C11orf73, CREBBP, HSBP1, HSP90AA1, HSPA13, HSPA14, HSPA5, MTOR, NUP153, NUP155, NUP35, NUP50, NUPL1, PTGES3, RANBP2]	[AAAS, AKT1S1, ATM, ATR, BAG1, BAG2, BAG3, BAG4, BAG5, C11orf73, CAMK2A, CAMK2B, CAMK2D, CAMK2G, CCAR2, CREBBP, DNAJB1, DNAJB6, DNAJC2, DNAJC7, EEF1A1, EP300, FKBP4, GSK3B, HDAC6, HSBP1, HSF1, HSP90AA1, HSP90AB1, HSPA12A, HSPA12B, HSPA13, HSPA14, HSPA1A, HSPA1B, HSPA1L, HSPA2, HSPA4, HSPA4L, HSPA5, HSPA6, HSPA8, HSPA9, HSPH1, MAPK1, MAPK3, MAPKAPK2, MLST8, MTOR, NUP107, NUP133, NUP153, NUP155, NU…	TRUE
REACTOME:735	Beta oxidation of lauroyl-CoA to decanoyl-CoA-CoA	1.91541	[-1]	[None]	3	60	0.0121503	1	{}	{}	[ECHS1, HADH, HADHA]	[ACADL, ECHS1, HADH, HADHA, HADHB]	TRUE
REACTOME:1697	Beta oxidation of octanoyl-CoA to hexanoyl-CoA	1.91541	[-1]	[None]	3	60	0.0121503	1	{}	{}	[ECHS1, HADH, HADHA]	[ACADM, ECHS1, HADH, HADHA, HADHB]	TRUE
REACTOME:1708	Beta oxidation of decanoyl-CoA to octanoyl-CoA-CoA	1.91541	[-1]	[None]	3	60	0.0121503	1	{}	{}	[ECHS1, HADH, HADHA]	[ACADM, ECHS1, HADH, HADHA, HADHB]	TRUE
REACTOME:1846	G2/M DNA replication checkpoint	1.91541	[-1]	[None]	3	60	0.0121503	1	{}	{}	[CCNB1, CCNB2, CDK1]	[CCNB1, CCNB2, CDK1, PKMYT1, WEE1]	TRUE
REACTOME:1887	Beta oxidation of hexanoyl-CoA to butanoyl-CoA	1.91541	[-1]	[None]	3	60	0.0121503	1	{}	{}	[ECHS1, HADH, HADHA]	[ACADS, ECHS1, HADH, HADHA, HADHB]	TRUE
REACTOME:1915	G2 Phase	1.91541	[-1]	[None]	3	60	0.0121503	1	{}	{}	[CCNA1, CCNA2, E2F1]	[CCNA1, CCNA2, CDK2, E2F1, E2F3]	TRUE
REACTOME:2077	RAF activation	1.91541	[-1]	[None]	3	60	0.0121503	1	{}	{}	[KRAS, NRAS, RAF1]	[HRAS, KRAS, NRAS, RAF1, YWHAB]	TRUE
REACTOME:22394	Synthesis of UDP-N-acetyl-glucosamine	1.91541	[-1]	[None]	3	60	0.0121503	1	{}	{}	[GFPT1, PGM3, UAP1]	[GFPT1, GFPT2, GNPNAT1, PGM3, UAP1]	TRUE
REACTOME:163812	SUMO is conjugated to E1 (UBA2:SAE1)	1.91541	[-1]	[None]	3	60	0.0121503	1	{}	{}	[SAE1, SUMO1, SUMO3]	[SAE1, SUMO1, SUMO2, SUMO3, UBA2]	TRUE
KEGG:03015	mRNA surveillance pathway	1.90206	[-1]	[None]	18	19.7802	0.0125297	1	{}	{}	[CPSF2, CPSF3, CPSF7, CSTF1, CSTF2T, ETF1, HBS1L, NCBP1, NUDT21, PABPC5, PAPOLA, PPP1CC, PPP2R1B, PPP2R5D, SMG1, SMG6, UPF2, WDR33]	[ACIN1, ALYREF, BCL2L2-PABPN1, CASC3, CLP1, CPSF1, CPSF2, CPSF3, CPSF4, CPSF6, CPSF7, CSTF1, CSTF2, CSTF2T, CSTF3, DAZAP1, DDX39B, EIF4A3, ETF1, FIP1L1, GSPT1, GSPT2, HBS1L, MAGOH, MAGOHB, MSI1, MSI2, NCBP1, NCBP2, NUDT21, NXF1, NXF2, NXF2B, NXF3, NXF5, NXT1, NXT2, PABPC1, PABPC1L, PABPC1L2A, PABPC1L2B, PABPC3, PABPC4, PABPC4L, PABPC5, PABPN1, PABPN1L, PAPOLA, PAPOLB, PAPOLG, PCF11, PELO, PNN, PP…	TRUE
REACTOME:11051	Rho GTPase cycle	1.90152	[-1]	[None]	23	18.4	0.0125453	1	{}	{}	[ARAP3, ARHGAP11A, ARHGAP15, ARHGAP22, ARHGAP26, ARHGDIB, DEPDC1B, DEPDC7, ECT2, FAM13B, GDI2, INPP5B, MCF2, NET1, OCRL, RAC1, RACGAP1, RALBP1, RHOA, RHOJ, RHOT1, SOS2, VAV1]	[A2M, ABR, AKAP13, ARAP1, ARAP2, ARAP3, ARHGAP1, ARHGAP10, ARHGAP11A, ARHGAP11B, ARHGAP12, ARHGAP15, ARHGAP17, ARHGAP18, ARHGAP19, ARHGAP20, ARHGAP22, ARHGAP23, ARHGAP24, ARHGAP25, ARHGAP26, ARHGAP28, ARHGAP29, ARHGAP30, ARHGAP31, ARHGAP32, ARHGAP33, ARHGAP35, ARHGAP36, ARHGAP39, ARHGAP4, ARHGAP40, ARHGAP44, ARHGAP5, ARHGAP6, ARHGAP8, ARHGAP9, ARHGDIA, ARHGDIB, ARHGDIG, ARHGEF11, ARHGEF12, ARHGEF…	TRUE
KEGG:05161	Hepatitis B	1.89947	[-1]	[None]	26	17.8082	0.0126047	1	{}	{}	[ATF2, CASP3, CCNA1, CCNA2, CCND1, CDKN1B, CREBBP, DDX3X, E2F1, EGR3, ELK1, IFNAR1, IL8, KRAS, LAMTOR5, MAPK9, NFKB1, NRAS, PCNA, PIK3CD, RAF1, TBK1, TGFBR1, TICAM1, VDAC3, YWHAQ]	[AKT1, AKT2, AKT3, APAF1, ATF2, ATF4, ATF6B, ATP6AP1, BAD, BAX, BCL2, BIRC5, CASP10, CASP12, CASP3, CASP8, CASP9, CCNA1, CCNA2, CCND1, CCNE1, CCNE2, CDK2, CDK4, CDK6, CDKN1A, CDKN1B, CHUK, CREB1, CREB3, CREB3L1, CREB3L2, CREB3L3, CREB3L4, CREB5, CREBBP, CYCS, DDB1, DDB2, DDX3X, DDX58, E2F1, E2F2, E2F3, EGR2, EGR3, ELK1, EP300, FADD, FAS, FASLG, FOS, GRB2, HRAS, HSPG2, IFIH1, IFNA1, IFNA10, IFNA13…	TRUE
WP:411	mRNA processing	1.89922	[-1]	[None]	24	18.1818	0.0126118	1	{}	{}	[CLASRP, CPSF2, CPSF3, CSTF1, CSTF2T, DDX1, DDX20, DHX15, HNRNPAB, HNRNPM, HNRNPR, NCBP1, NUDT21, PAPOLA, PRPF4, SF3A3, SMC1A, SNRPB2, SNRPG, SRPK1, SUGP2, TMED10, XRN2, YBX1]	[100505793, 100510073, 650638, 653884, 653889, CD2BP2, CDC40, CELF1, CELF2, CELF4, CLASRP, CLK1, CLK2, CLK3, CLK4, CLP1, CPSF1, CPSF2, CPSF3, CPSF4, CSTF1, CSTF2, CSTF2T, CSTF3, DDX1, DDX20, DHX15, DHX16, DHX38, DHX8, DHX9, DICER1, DNAJC8, EFTUD2, FUS, HNRNPA1, HNRNPA2B1, HNRNPAB, HNRNPC, HNRNPD, HNRNPH1, HNRNPH2, HNRNPK, HNRNPL, HNRNPM, HNRNPR, HNRNPU, LOC100129492, LSM2, LSM7, METTL3, NCBP1, NC…	TRUE
REACTOME:1095	Activation of the pre-replicative complex	1.89056	[-1]	[None]	8	27.5862	0.0128658	1	{}	{}	[CDC6, CDT1, DBF4, MCM10, MCM2, MCM6, ORC1, POLE2]	[CDC45, CDC6, CDC7, CDK2, CDT1, DBF4, MCM10, MCM2, MCM3, MCM5, MCM6, MCM7, MCM8, ORC1, ORC2, ORC3, ORC4, ORC5, ORC6, POLA1, POLA2, POLE, POLE2, PRIM1, PRIM2, RPA1, RPA2, RPA3, RPA4]	TRUE
REACTOME:17050	Folding of actin by CCT/TriC	1.88908	[-1]	[None]	4	44.4444	0.0129098	1	{}	{}	[CCT2, CCT4, CCT5, CCT8]	[ACTB, CCT2, CCT3, CCT4, CCT5, CCT6A, CCT7, CCT8, TCP1]	TRUE
REACTOME:9453	Vif-mediated degradation of APOBEC3G	1.86314	[-1]	[None]	12	22.6415	0.0137045	1	{}	{}	[CUL5, PSMA3, PSMB1, PSMC1, PSMD1, PSMD10, PSMD2, PSMD5, PSMD7, PSMD8, PSME3, RPS27A]	[APOBEC3G, CUL5, PSMA1, PSMA2, PSMA3, PSMA4, PSMA5, PSMA6, PSMA7, PSMA8, PSMB1, PSMB10, PSMB11, PSMB2, PSMB3, PSMB4, PSMB5, PSMB6, PSMB7, PSMB8, PSMB9, PSMC1, PSMC2, PSMC3, PSMC4, PSMC5, PSMC6, PSMD1, PSMD10, PSMD11, PSMD12, PSMD13, PSMD14, PSMD2, PSMD3, PSMD4, PSMD5, PSMD6, PSMD7, PSMD8, PSMD9, PSME1, PSME2, PSME3, PSME4, PSMF1, RBX1, RPS27A, TCEB1, TCEB2, UBA52, UBB, UBC]	TRUE
KEGG:00280	Valine, leucine and isoleucine degradation	1.85358	[-1]	[None]	11	23.4043	0.0140094	1	{}	{}	[ACADSB, ACAT2, BCKDHB, ECHS1, HADH, HADHA, HIBADH, HMGCS1, MCCC2, MUT, PCCA]	[AACS, ABAT, ACAA1, ACAA2, ACAD8, ACADM, ACADS, ACADSB, ACAT1, ACAT2, ACSF3, ALDH1B1, ALDH2, ALDH3A2, ALDH6A1, ALDH7A1, ALDH9A1, AOX1, AUH, BCAT1, BCAT2, BCKDHA, BCKDHB, DBT, DLD, ECHS1, EHHADH, HADH, HADHA, HADHB, HIBADH, HIBCH, HMGCL, HMGCLL1, HMGCS1, HMGCS2, HSD17B10, IL4I1, IVD, MCCC1, MCCC2, MCEE, MUT, OXCT1, OXCT2, PCCA, PCCB]	TRUE
REACTOME:6783	Toll Like Receptor 3 (TLR3) Cascade	1.8423	[-1]	[None]	19	19.1919	0.0143781	1	{}	{}	[ATF2, CD14, CDK1, DUSP4, ELK1, HMGB1, MAP2K3, MAPK14, MAPK9, NFKB1, PPP2R1B, PPP2R5D, RIPK2, RPS27A, TAB3, TBK1, TICAM1, UBE2D1, UBE2D3]	[AGER, APP, ATF1, ATF2, BIRC2, BIRC3, CASP8, CD14, CDK1, CHUK, CREB1, DHX9, DUSP3, DUSP4, DUSP6, DUSP7, ELK1, FADD, FOS, HMGB1, IKBKB, IKBKE, IKBKG, IL6, IL6R, IL6ST, IRAK1, IRAK2, IRF3, IRF7, JAK1, JAK2, JUN, LY96, MAP2K1, MAP2K2, MAP2K3, MAP2K4, MAP2K6, MAP2K7, MAP3K7, MAPK1, MAPK10, MAPK11, MAPK14, MAPK3, MAPK7, MAPK8, MAPK9, MAPKAPK2, MAPKAPK3, MEF2A, MEF2C, MYD88, NFKB1, NFKB2, NFKBIA, NFKBI…	TRUE
REACTOME:6809	MyD88-independent TLR3/TLR4 cascade	1.8423	[-1]	[None]	19	19.1919	0.0143781	1	{}	{}	[ATF2, CD14, CDK1, DUSP4, ELK1, HMGB1, MAP2K3, MAPK14, MAPK9, NFKB1, PPP2R1B, PPP2R5D, RIPK2, RPS27A, TAB3, TBK1, TICAM1, UBE2D1, UBE2D3]	[AGER, APP, ATF1, ATF2, BIRC2, BIRC3, CASP8, CD14, CDK1, CHUK, CREB1, DHX9, DUSP3, DUSP4, DUSP6, DUSP7, ELK1, FADD, FOS, HMGB1, IKBKB, IKBKE, IKBKG, IL6, IL6R, IL6ST, IRAK1, IRAK2, IRF3, IRF7, JAK1, JAK2, JUN, LY96, MAP2K1, MAP2K2, MAP2K3, MAP2K4, MAP2K6, MAP2K7, MAP3K7, MAPK1, MAPK10, MAPK11, MAPK14, MAPK3, MAPK7, MAPK8, MAPK9, MAPKAPK2, MAPKAPK3, MEF2A, MEF2C, MYD88, NFKB1, NFKB2, NFKBIA, NFKBI…	TRUE
REACTOME:25281	TRIF-mediated TLR3/TLR4 signaling	1.8423	[-1]	[None]	19	19.1919	0.0143781	1	{}	{}	[ATF2, CD14, CDK1, DUSP4, ELK1, HMGB1, MAP2K3, MAPK14, MAPK9, NFKB1, PPP2R1B, PPP2R5D, RIPK2, RPS27A, TAB3, TBK1, TICAM1, UBE2D1, UBE2D3]	[AGER, APP, ATF1, ATF2, BIRC2, BIRC3, CASP8, CD14, CDK1, CHUK, CREB1, DHX9, DUSP3, DUSP4, DUSP6, DUSP7, ELK1, FADD, FOS, HMGB1, IKBKB, IKBKE, IKBKG, IL6, IL6R, IL6ST, IRAK1, IRAK2, IRF3, IRF7, JAK1, JAK2, JUN, LY96, MAP2K1, MAP2K2, MAP2K3, MAP2K4, MAP2K6, MAP2K7, MAP3K7, MAPK1, MAPK10, MAPK11, MAPK14, MAPK3, MAPK7, MAPK8, MAPK9, MAPKAPK2, MAPKAPK3, MEF2A, MEF2C, MYD88, NFKB1, NFKB2, NFKBIA, NFKBI…	TRUE
KEGG:05211	Renal cell carcinoma	1.84049	[-1]	[None]	14	21.2121	0.0144381	1	{}	{}	[BRAF, CREBBP, CRK, CUL2, ETS1, FH, KRAS, NRAS, PAK2, PIK3CD, RAC1, RAF1, RAP1B, SOS2]	[AKT1, AKT2, AKT3, ARAF, ARNT, ARNT2, BRAF, CDC42, CREBBP, CRK, CRKL, CUL2, EGLN1, EGLN2, EGLN3, EP300, EPAS1, ETS1, FH, FLCN, GAB1, GRB2, HGF, HIF1A, HRAS, JUN, KRAS, MAP2K1, MAP2K2, MAPK1, MAPK3, MET, NRAS, PAK1, PAK2, PAK3, PAK4, PAK6, PAK7, PDGFB, PIK3CA, PIK3CB, PIK3CD, PIK3CG, PIK3R1, PIK3R2, PIK3R3, PIK3R5, PTPN11, RAC1, RAF1, RAP1A, RAP1B, RAPGEF1, RBX1, SLC2A1, SOS1, SOS2, TCEB1, TCEB2, …	TRUE
KEGG:04068	FoxO signaling pathway	1.82231	[-1]	[None]	24	17.9104	0.0150554	1	{}	{}	[BRAF, CAT, CCNB1, CCNB2, CCND1, CCNG2, CDKN1B, CDKN2D, CREBBP, KRAS, MAPK14, MAPK9, NRAS, PIK3CD, PLK1, PLK4, PRKAA1, RAF1, SETD7, SGK1, SMAD2, SOS2, TGFBR1, USP7]	[AGAP2, AKT1, AKT2, AKT3, ARAF, ATG12, ATM, BCL2L11, BCL6, BNIP3, BRAF, C8orf44-SGK3, CAT, CCNB1, CCNB2, CCNB3, CCND1, CCND2, CCNG2, CDK2, CDKN1A, CDKN1B, CDKN2B, CDKN2D, CHUK, CREBBP, CSNK1E, EGF, EGFR, EP300, FASLG, FBXO25, FBXO32, FOXG1, FOXO1, FOXO3, FOXO4, FOXO6, G6PC, G6PC2, G6PC3, GABARAP, GABARAPL1, GABARAPL2, GADD45A, GADD45B, GADD45G, GRB2, GRM1, HOMER1, HOMER2, HOMER3, HRAS, IGF1, IGF1…	TRUE
REACTOME:24994	Regulation of mRNA stability by proteins that bind AU-rich elements	1.82195	[-1]	[None]	17	19.7674	0.015068	1	{}	{}	[DIS3, ELAVL1, MAPK14, PARN, PSMA3, PSMB1, PSMC1, PSMD1, PSMD10, PSMD2, PSMD5, PSMD7, PSMD8, PSME3, RPS27A, TNPO1, XPO1]	[AKT1, ANP32A, DCP1A, DCP2, DIS3, EIF4G1, ELAVL1, EXOSC1, EXOSC2, EXOSC3, EXOSC4, EXOSC5, EXOSC6, EXOSC7, EXOSC8, EXOSC9, HNRNPD, HSPA1A, HSPA1B, HSPA8, HSPB1, KHSRP, MAPK11, MAPK14, MAPKAPK2, NUP214, PABPC1, PARN, PRKCA, PRKCD, PSMA1, PSMA2, PSMA3, PSMA4, PSMA5, PSMA6, PSMA7, PSMA8, PSMB1, PSMB10, PSMB11, PSMB2, PSMB3, PSMB4, PSMB5, PSMB6, PSMB7, PSMB8, PSMB9, PSMC1, PSMC2, PSMC3, PSMC4, PSMC5, …	TRUE
REACTOME:2254	G1/S DNA Damage Checkpoints	1.81833	[-1]	[None]	13	21.6667	0.0151939	1	{}	{}	[CDC25A, CDKN1B, PSMA3, PSMB1, PSMC1, PSMD1, PSMD10, PSMD2, PSMD5, PSMD7, PSMD8, PSME3, RPS27A]	[ATM, CCNE1, CCNE2, CDC25A, CDK2, CDKN1A, CDKN1B, CHEK1, CHEK2, MDM2, PSMA1, PSMA2, PSMA3, PSMA4, PSMA5, PSMA6, PSMA7, PSMA8, PSMB1, PSMB10, PSMB11, PSMB2, PSMB3, PSMB4, PSMB5, PSMB6, PSMB7, PSMB8, PSMB9, PSMC1, PSMC2, PSMC3, PSMC4, PSMC5, PSMC6, PSMD1, PSMD10, PSMD11, PSMD12, PSMD13, PSMD14, PSMD2, PSMD3, PSMD4, PSMD5, PSMD6, PSMD7, PSMD8, PSMD9, PSME1, PSME2, PSME3, PSME4, PSMF1, RFWD2, RPS27A,…	TRUE
REACTOME:6266	Early Phase of HIV Life Cycle	1.81247	[-1]	[None]	5	35.7143	0.0154002	1	{}	{}	[HMGA1, KPNA1, LIG4, XRCC4, XRCC5]	[BANF1, CCR5, CD4, CXCR4, FEN1, HMGA1, KPNA1, LIG1, LIG4, PPIA, PSIP1, XRCC4, XRCC5, XRCC6]	TRUE
KEGG:05220	Chronic myeloid leukemia	1.8119	[-1]	[None]	15	20.5479	0.0154207	1	{}	{}	[BRAF, CBL, CCND1, CDKN1B, CRK, E2F1, HDAC1, HDAC2, KRAS, NFKB1, NRAS, PIK3CD, RAF1, SOS2, TGFBR1]	[ABL1, AKT1, AKT2, AKT3, ARAF, BAD, BCL2L1, BCR, BRAF, CBL, CBLB, CBLC, CCND1, CDK4, CDK6, CDKN1A, CDKN1B, CDKN2A, CHUK, CRK, CRKL, CTBP1, CTBP2, E2F1, E2F2, E2F3, GAB2, GRB2, HDAC1, HDAC2, HRAS, IKBKB, IKBKG, KRAS, MAP2K1, MAP2K2, MAPK1, MAPK3, MDM2, MECOM, MYC, NFKB1, NFKBIA, NRAS, PIK3CA, PIK3CB, PIK3CD, PIK3CG, PIK3R1, PIK3R2, PIK3R3, PIK3R5, PTPN11, RAF1, RB1, RELA, RUNX1, SHC1, SHC2, SHC3, …	TRUE
REACTOME:264068	EPH-Ephrin signaling	1.80798	[-1]	[None]	18	19.3548	0.0155603	1	{}	{}	[ACTR2, ACTR3, ADAM10, AP2A1, APH1B, ARPC5, CLTA, CLTC, EFNA1, EFNB3, EPHA1, EPHA5, HSP90AA1, MYL12A, MYL12B, PAK2, RAC1, RHOA]	[ACTB, ACTG1, ACTR2, ACTR3, ADAM10, AP2A1, AP2A2, AP2B1, AP2M1, AP2S1, APH1A, APH1B, ARHGEF28, ARHGEF7, ARPC1A, ARPC2, ARPC3, ARPC4, ARPC5, CDC42, CFL1, CLTA, CLTB, CLTC, CLTCL1, DNM1, EFNA1, EFNA2, EFNA3, EFNA4, EFNA5, EFNB1, EFNB2, EFNB3, EPHA1, EPHA10, EPHA2, EPHA3, EPHA4, EPHA5, EPHA6, EPHA7, EPHA8, EPHB1, EPHB2, EPHB3, EPHB4, FYN, GIT1, GRIN1, GRIN2B, HRAS, HSP90AA1, ITSN1, KALRN, KDR, LIMK1…	TRUE
KEGG:00020	Citrate cycle (TCA cycle)	1.80005	[-1]	[None]	8	26.6667	0.0158472	1	{}	{}	[ACLY, ACO1, DLAT, DLST, FH, IDH1, OGDH, SUCLA2]	[ACLY, ACO1, ACO2, CS, DLAT, DLD, DLST, FH, IDH1, IDH2, IDH3A, IDH3B, IDH3G, MDH1, MDH2, OGDH, OGDHL, PC, PCK1, PCK2, PDHA1, PDHA2, PDHB, SDHA, SDHB, SDHC, SDHD, SUCLA2, SUCLG1, SUCLG2]	TRUE
REACTOME:7991	Vpr-mediated nuclear import of PICs	1.80005	[-1]	[None]	8	26.6667	0.0158472	1	{}	{}	[HMGA1, KPNA1, NUP153, NUP155, NUP35, NUP50, NUPL1, RANBP2]	[AAAS, BANF1, HMGA1, KPNA1, NUP107, NUP133, NUP153, NUP155, NUP160, NUP188, NUP205, NUP210, NUP214, NUP35, NUP37, NUP43, NUP50, NUP54, NUP62, NUP85, NUP88, NUP93, NUP98, NUPL1, NUPL2, POM121, PSIP1, RANBP2, SEH1L, TPR]	TRUE
WP:560	TGF Beta Signaling Pathway	1.79974	[-1]	[None]	12	22.2222	0.0158586	1	{}	{}	[BMP4, CREBBP, FKBP1A, FOXH1, MAPK9, NFKB1, SMAD2, SMAD5, SMAD6, TFE3, TGFBR1, ZFYVE9]	[BAMBI, BMP4, CREBBP, CTNNB1, EGF, ENG, EP300, FKBP1A, FOS, FOXH1, FST, HRAS, IFNG, INHBA, ITGB6, JAK1, JUN, LEF1, LEFTY1, LEFTY2, LIF, LTBP1, MAPK3, MAPK9, NFKB1, NOG, RUNX2, RUNX3, SERPINE1, SKI, SKIL, SMAD1, SMAD2, SMAD3, SMAD4, SMAD5, SMAD6, SMAD7, SMAD9, SPP1, STAT1, STAT3, TFE3, TGFB1, TGFBR1, TGFBR2, TGFBR3, TGIF1, THBS1, TNF, WNT1, ZEB2, ZFYVE9, ZNF423]	TRUE
REACTOME:263873	degradation of AXIN	1.79974	[-1]	[None]	12	22.2222	0.0158586	1	{}	{}	[PSMA3, PSMB1, PSMC1, PSMD1, PSMD10, PSMD2, PSMD5, PSMD7, PSMD8, PSME3, RPS27A, TNKS2]	[AXIN1, AXIN2, PSMA1, PSMA2, PSMA3, PSMA4, PSMA5, PSMA6, PSMA7, PSMA8, PSMB1, PSMB10, PSMB11, PSMB2, PSMB3, PSMB4, PSMB5, PSMB6, PSMB7, PSMB8, PSMB9, PSMC1, PSMC2, PSMC3, PSMC4, PSMC5, PSMC6, PSMD1, PSMD10, PSMD11, PSMD12, PSMD13, PSMD14, PSMD2, PSMD3, PSMD4, PSMD5, PSMD6, PSMD7, PSMD8, PSMD9, PSME1, PSME2, PSME3, PSME4, PSMF1, RNF146, RPS27A, SMURF2, TNKS, TNKS2, UBA52, UBB, UBC]	TRUE
REACTOME:13565	Regulation of ornithine decarboxylase (ODC)	1.78597	[-1]	[None]	11	22.9167	0.0163692	1	{}	{}	[NQO1, PSMA3, PSMB1, PSMC1, PSMD1, PSMD10, PSMD2, PSMD5, PSMD7, PSMD8, PSME3]	[NQO1, OAZ1, OAZ2, OAZ3, PSMA1, PSMA2, PSMA3, PSMA4, PSMA5, PSMA6, PSMA7, PSMA8, PSMB1, PSMB10, PSMB11, PSMB2, PSMB3, PSMB4, PSMB5, PSMB6, PSMB7, PSMB8, PSMB9, PSMC1, PSMC2, PSMC3, PSMC4, PSMC5, PSMC6, PSMD1, PSMD10, PSMD11, PSMD12, PSMD13, PSMD14, PSMD2, PSMD3, PSMD4, PSMD5, PSMD6, PSMD7, PSMD8, PSMD9, PSME1, PSME2, PSME3, PSME4, PSMF1]	TRUE
REACTOME:24970	Factors involved in megakaryocyte development and platelet production	1.78487	[-1]	[None]	24	17.7778	0.0164109	1	{}	{}	[CENPE, CREBBP, DOCK11, DOCK7, H3F3A, HDAC1, HDAC2, KIF11, KIF18A, KIF20A, KIF23, KIF2C, KIF3B, KIF3C, KIF4A, KIF5B, MFN2, PHF21A, RAB5A, RAC1, RACGAP1, RAD51B, SH2B3, SIN3A]	[ABL1, AK3, AKAP1, AKAP10, CABLES1, CABLES2, CAPZA1, CAPZA2, CAPZB, CBX5, CDC42, CDK2, CDK5, CENPE, CREBBP, DOCK1, DOCK10, DOCK11, DOCK2, DOCK3, DOCK4, DOCK5, DOCK6, DOCK7, DOCK8, DOCK9, EHD1, EHD2, EHD3, EP300, GATA1, GATA2, GATA3, GATA4, GATA5, GATA6, H3F3A, H3F3B, HBB, HBD, HBE1, HBG1, HBG2, HDAC1, HDAC2, HIST1H3A, HIST1H3B, HIST1H3C, HIST1H3D, HIST1H3E, HIST1H3F, HIST1H3G, HIST1H3H, HIST1H3I,…	TRUE
REACTOME:25046	Transport to the Golgi and subsequent modification	1.78188	[-1]	[None]	9	25	0.016524	1	{}	{}	[B4GALT6, MAN2A1, MANEA, SAR1B, SEC24A, SEC24B, SEC24C, SEC24D, ST8SIA2]	[B4GALT1, B4GALT2, B4GALT3, B4GALT4, B4GALT5, B4GALT6, FUT8, LMAN1, MAN1A1, MAN1A2, MAN1C1, MAN2A1, MAN2A2, MANEA, MCFD2, MGAT1, MGAT2, MGAT3, MGAT4A, MGAT4B, MGAT4C, MGAT5, PREB, SAR1B, SEC13, SEC23A, SEC24A, SEC24B, SEC24C, SEC24D, SEC31A, ST3GAL4, ST6GAL1, ST8SIA2, ST8SIA3, ST8SIA6]	TRUE
REACTOME:6788	MyD88:Mal cascade initiated on plasma membrane	1.76256	[-1]	[None]	18	19.1489	0.0172757	1	{}	{}	[ATF2, CD14, CD36, CDK1, DUSP4, ELK1, HMGB1, IRAK3, MAP2K3, MAPK14, MAPK9, NFKB1, PELI1, PPP2R1B, PPP2R5D, RIPK2, RPS27A, TAB3]	[AGER, APP, ATF1, ATF2, BTK, CD14, CD36, CDK1, CHUK, CREB1, DHX9, DUSP3, DUSP4, DUSP6, DUSP7, ECSIT, ELK1, FOS, HMGB1, IKBKB, IKBKG, IL6, IL6R, IL6ST, IRAK1, IRAK2, IRAK3, IRAK4, JAK1, JAK2, JUN, LY96, MAP2K1, MAP2K2, MAP2K3, MAP2K4, MAP2K6, MAP2K7, MAP3K1, MAP3K7, MAPK1, MAPK10, MAPK11, MAPK14, MAPK3, MAPK7, MAPK8, MAPK9, MAPKAPK2, MAPKAPK3, MEF2A, MEF2C, MYD88, NFKB1, NFKB2, NFKBIA, NFKBIB, NOD…	TRUE
REACTOME:7980	Toll Like Receptor 2 (TLR2) Cascade	1.76256	[-1]	[None]	18	19.1489	0.0172757	1	{}	{}	[ATF2, CD14, CD36, CDK1, DUSP4, ELK1, HMGB1, IRAK3, MAP2K3, MAPK14, MAPK9, NFKB1, PELI1, PPP2R1B, PPP2R5D, RIPK2, RPS27A, TAB3]	[AGER, APP, ATF1, ATF2, BTK, CD14, CD36, CDK1, CHUK, CREB1, DHX9, DUSP3, DUSP4, DUSP6, DUSP7, ECSIT, ELK1, FOS, HMGB1, IKBKB, IKBKG, IL6, IL6R, IL6ST, IRAK1, IRAK2, IRAK3, IRAK4, JAK1, JAK2, JUN, LY96, MAP2K1, MAP2K2, MAP2K3, MAP2K4, MAP2K6, MAP2K7, MAP3K1, MAP3K7, MAPK1, MAPK10, MAPK11, MAPK14, MAPK3, MAPK7, MAPK8, MAPK9, MAPKAPK2, MAPKAPK3, MEF2A, MEF2C, MYD88, NFKB1, NFKB2, NFKBIA, NFKBIB, NOD…	TRUE
REACTOME:8005	Toll Like Receptor TLR1:TLR2 Cascade	1.76256	[-1]	[None]	18	19.1489	0.0172757	1	{}	{}	[ATF2, CD14, CD36, CDK1, DUSP4, ELK1, HMGB1, IRAK3, MAP2K3, MAPK14, MAPK9, NFKB1, PELI1, PPP2R1B, PPP2R5D, RIPK2, RPS27A, TAB3]	[AGER, APP, ATF1, ATF2, BTK, CD14, CD36, CDK1, CHUK, CREB1, DHX9, DUSP3, DUSP4, DUSP6, DUSP7, ECSIT, ELK1, FOS, HMGB1, IKBKB, IKBKG, IL6, IL6R, IL6ST, IRAK1, IRAK2, IRAK3, IRAK4, JAK1, JAK2, JUN, LY96, MAP2K1, MAP2K2, MAP2K3, MAP2K4, MAP2K6, MAP2K7, MAP3K1, MAP3K7, MAPK1, MAPK10, MAPK11, MAPK14, MAPK3, MAPK7, MAPK8, MAPK9, MAPKAPK2, MAPKAPK3, MEF2A, MEF2C, MYD88, NFKB1, NFKB2, NFKBIA, NFKBIB, NOD…	TRUE
REACTOME:8006	Toll Like Receptor TLR6:TLR2 Cascade	1.76256	[-1]	[None]	18	19.1489	0.0172757	1	{}	{}	[ATF2, CD14, CD36, CDK1, DUSP4, ELK1, HMGB1, IRAK3, MAP2K3, MAPK14, MAPK9, NFKB1, PELI1, PPP2R1B, PPP2R5D, RIPK2, RPS27A, TAB3]	[AGER, APP, ATF1, ATF2, BTK, CD14, CD36, CDK1, CHUK, CREB1, DHX9, DUSP3, DUSP4, DUSP6, DUSP7, ECSIT, ELK1, FOS, HMGB1, IKBKB, IKBKG, IL6, IL6R, IL6ST, IRAK1, IRAK2, IRAK3, IRAK4, JAK1, JAK2, JUN, LY96, MAP2K1, MAP2K2, MAP2K3, MAP2K4, MAP2K6, MAP2K7, MAP3K1, MAP3K7, MAPK1, MAPK10, MAPK11, MAPK14, MAPK3, MAPK7, MAPK8, MAPK9, MAPKAPK2, MAPKAPK3, MEF2A, MEF2C, MYD88, NFKB1, NFKB2, NFKBIA, NFKBIB, NOD…	TRUE
WP:2034	Leptin signaling pathway	1.76021	[-1]	[None]	13	21.3115	0.0173696	1	{}	{}	[ACACA, CCND1, CFL2, ELK1, KHDRBS1, KPNA4, MAPK14, MTOR, NFKB1, RAC1, RAF1, RHOA, SOCS3]	[ACACA, AKT1, BAX, BCL2L1, CCND1, CDC42, CFL2, CHUK, CISH, CREB1, ELK1, ERBB2, ESR1, FOXO1, FYN, GRB2, HRAS, IKBKB, IKBKG, IL1B, IL1RN, IRS1, JAK1, JAK2, KHDRBS1, KPNA4, LEP, LEPR, MAP2K1, MAP2K2, MAPK1, MAPK14, MAPK3, MAPK8, MTOR, NCOA1, NFKB1, PDE3B, PIK3R1, PIK3R2, PLCG1, PTPN1, PTPN11, RAC1, RAF1, REL, RELA, RHOA, RPS6, RPS6KB1, SH2B1, SHC1, SOCS2, SOCS3, SOCS7, SOS1, SP1, SRC, STAT1, STAT3, …	TRUE
WP:615	Senescence and Autophagy	1.75436	[-1]	[None]	19	18.8119	0.0176052	1	{}	{}	[ATG16L1, ATG7, BRAF, CDC25B, CDKN1B, CEBPB, COL1A1, CXCL1, E2F1, HMGA1, IL24, IL8, KMT2A, MAP1LC3B, MAP2K3, MAPK14, MTOR, RAF1, SH3GLB1]	[100509916, 100510195, AKT1S1, AMBRA1, ATG10, ATG13, ATG16L1, ATG3, ATG5, ATG7, BCL2, BECN1, BMI1, BMP2, BRAF, CCL3, CD44, CDC25B, CDKN1A, CDKN1B, CDKN2A, CEBPB, COL10A1, COL1A1, COMMD3-BMI1, CREG1, CXCL1, CXCL14, E2F1, FKBP8, FN1, GABARAP, GABARAPL1, GABARAPL2, GSK3B, GSN, HMGA1, HMGA1P8, HRAS, IFI16, IFNB1, IFNG, IGF1, IGF1R, IGFBP5, IGFBP7, IL1A, IL1B, IL24, IL3, IL6, IL6R, IL6ST, IL8, ING1, I…	TRUE
REACTOME:125	Processing of Capped Intron-Containing Pre-mRNA	1.75154	[-1]	[None]	25	17.4825	0.0177198	1	{}	{}	[CPSF2, CPSF3, CPSF7, CSTF1, GTF2F2, HNRNPF, HNRNPM, HNRNPR, NCBP1, NUDT21, NUP153, NUP155, NUP35, NUP50, NUPL1, PAPOLA, PRPF4, RANBP2, SF3A3, SF3B6, SLBP, SMC1A, SNRPB2, SNRPG, YBX1]	[AAAS, BCAS2, CCAR1, CD2BP2, CDC40, CDC5L, CLP1, CPSF1, CPSF2, CPSF3, CPSF7, CSTF1, CSTF2, CSTF3, CTNNBL1, CWC15, DDX23, DHX38, DHX9, DNAJC8, EFTUD2, EIF4E, FUS, GTF2F1, GTF2F2, HNRNPA0, HNRNPA1, HNRNPA2B1, HNRNPA3, HNRNPC, HNRNPD, HNRNPF, HNRNPH1, HNRNPH2, HNRNPK, HNRNPL, HNRNPM, HNRNPR, HNRNPU, HNRNPUL1, HSPA8, LOC102724594, LSM2, MAGOH, METTL3, NCBP1, NCBP2, NHP2L1, NUDT21, NUP107, NUP133, NUP…	TRUE
REACTOME:263883	Hh mutants that don't undergo autocatalytic processing are degraded by ERAD	1.73853	[-1]	[None]	12	21.8182	0.0182588	1	{}	{}	[PSMA3, PSMB1, PSMC1, PSMD1, PSMD10, PSMD2, PSMD5, PSMD7, PSMD8, PSME3, RPS27A, SEL1L]	[DERL2, ERLEC1, OS9, PSMA1, PSMA2, PSMA3, PSMA4, PSMA5, PSMA6, PSMA7, PSMA8, PSMB1, PSMB10, PSMB11, PSMB2, PSMB3, PSMB4, PSMB5, PSMB6, PSMB7, PSMB8, PSMB9, PSMC1, PSMC2, PSMC3, PSMC4, PSMC5, PSMC6, PSMD1, PSMD10, PSMD11, PSMD12, PSMD13, PSMD14, PSMD2, PSMD3, PSMD4, PSMD5, PSMD6, PSMD7, PSMD8, PSMD9, PSME1, PSME2, PSME3, PSME4, PSMF1, RPS27A, SEL1L, SHH, SYVN1, UBA52, UBB, UBC, VCP]	TRUE
REACTOME:264623	Hh mutants abrogate ligand secretion	1.73853	[-1]	[None]	12	21.8182	0.0182588	1	{}	{}	[PSMA3, PSMB1, PSMC1, PSMD1, PSMD10, PSMD2, PSMD5, PSMD7, PSMD8, PSME3, RPS27A, SEL1L]	[DERL2, ERLEC1, OS9, PSMA1, PSMA2, PSMA3, PSMA4, PSMA5, PSMA6, PSMA7, PSMA8, PSMB1, PSMB10, PSMB11, PSMB2, PSMB3, PSMB4, PSMB5, PSMB6, PSMB7, PSMB8, PSMB9, PSMC1, PSMC2, PSMC3, PSMC4, PSMC5, PSMC6, PSMD1, PSMD10, PSMD11, PSMD12, PSMD13, PSMD14, PSMD2, PSMD3, PSMD4, PSMD5, PSMD6, PSMD7, PSMD8, PSMD9, PSME1, PSME2, PSME3, PSME4, PSMF1, RPS27A, SEL1L, SHH, SYVN1, UBA52, UBB, UBC, VCP]	TRUE
REACTOME:11052	Metabolism of non-coding RNA	1.72093	[-1]	[None]	11	22.449	0.019014	1	{}	{}	[DDX20, GEMIN4, NCBP1, NUP153, NUP155, NUP35, NUP50, NUPL1, PHAX, RANBP2, SNRPG]	[AAAS, CLNS1A, DDX20, GEMIN2, GEMIN4, GEMIN5, GEMIN6, GEMIN7, NCBP1, NCBP2, NUP107, NUP133, NUP153, NUP155, NUP160, NUP188, NUP205, NUP210, NUP214, NUP35, NUP37, NUP43, NUP50, NUP54, NUP62, NUP85, NUP88, NUP93, NUP98, NUPL1, NUPL2, PHAX, POM121, PRMT5, RANBP2, SEH1L, SMN1, SMN2, SNRPB, SNRPD1, SNRPD2, SNRPD3, SNRPE, SNRPF, SNRPG, SNUPN, TGS1, TPR, WDR77]	TRUE
REACTOME:11066	snRNP Assembly	1.72093	[-1]	[None]	11	22.449	0.019014	1	{}	{}	[DDX20, GEMIN4, NCBP1, NUP153, NUP155, NUP35, NUP50, NUPL1, PHAX, RANBP2, SNRPG]	[AAAS, CLNS1A, DDX20, GEMIN2, GEMIN4, GEMIN5, GEMIN6, GEMIN7, NCBP1, NCBP2, NUP107, NUP133, NUP153, NUP155, NUP160, NUP188, NUP205, NUP210, NUP214, NUP35, NUP37, NUP43, NUP50, NUP54, NUP62, NUP85, NUP88, NUP93, NUP98, NUPL1, NUPL2, PHAX, POM121, PRMT5, RANBP2, SEH1L, SMN1, SMN2, SNRPB, SNRPD1, SNRPD2, SNRPD3, SNRPE, SNRPF, SNRPG, SNUPN, TGS1, TPR, WDR77]	TRUE
KEGG:05169	Epstein-Barr virus infection	1.71962	[-1]	[None]	33	16.3366	0.0190714	1	{}	{}	[ATF2, CCNA1, CCNA2, CDK1, CDKN1B, CREBBP, EIF2AK3, GTF2B, HDAC1, HDAC2, HDAC5, HLA-DQA1, HLA-DRA, HLA-DRB1, MAP2K3, MAPK14, MAPK9, NFKB1, PIK3CD, POLR3A, POLR3B, PSMC1, PSMD1, PSMD2, PSMD7, PSMD8, SPI1, SYK, TBK1, TNFAIP3, USP7, XPO1, YWHAQ]	[AKAP8L, AKT1, AKT2, AKT3, ATF2, BCL2, CCNA1, CCNA2, CD19, CD38, CD40, CD44, CD58, CDK1, CDK2, CDKN1A, CDKN1B, CHUK, CR2, CREBBP, CSNK2A1, CSNK2A2, CSNK2B, DDX58, EIF2AK1, EIF2AK2, EIF2AK3, EIF2AK4, ENTPD1, ENTPD3, ENTPD8, EP300, FCER2, FGR, GSK3B, GTF2B, GTF2E1, GTF2E2, HDAC1, HDAC2, HDAC4, HDAC5, HLA-A, HLA-B, HLA-C, HLA-DPA1, HLA-DPB1, HLA-DQA1, HLA-DQA2, HLA-DQB1, HLA-DRA, HLA-DRB1, HLA-DRB3,…	TRUE
REACTOME:1046	Pyruvate metabolism and Citric Acid (TCA) cycle	1.70903	[-1]	[None]	10	23.2558	0.0195421	1	{}	{}	[DLAT, DLST, FH, MPC1, MPC2, OGDH, PDK3, PDPR, SLC16A1, SUCLA2]	[ACO2, ADHFE1, BSG, CS, D2HGDH, DLAT, DLD, DLST, FH, IDH2, IDH3A, IDH3B, IDH3G, L2HGDH, LDHA, LDHB, MDH2, MPC1, MPC2, NNT, OGDH, PDHA1, PDHB, PDHX, PDK1, PDK2, PDK3, PDK4, PDP1, PDP2, PDPR, PPARD, RXRA, SDHA, SDHB, SDHC, SDHD, SLC16A1, SLC16A3, SLC16A8, SUCLA2, SUCLG1, SUCLG2]	TRUE
REACTOME:1321	E2F-enabled inhibition of pre-replication complex formation	1.70744	[-1]	[None]	4	40	0.0196139	1	{}	{}	[CCNB1, CDC25A, CDK1, ORC1]	[CCNB1, CDC25A, CDK1, MCM8, ORC1, ORC2, ORC3, ORC4, ORC5, ORC6]	TRUE
REACTOME:150421	Cohesin Loading onto Chromatin	1.70744	[-1]	[None]	4	40	0.0196139	1	{}	{}	[PDS5A, SMC1A, SMC3, WAPAL]	[MAU2, NIPBL, PDS5A, PDS5B, RAD21, SMC1A, SMC3, STAG1, STAG2, WAPAL]	TRUE
REACTOME:1473	Mitochondrial Fatty Acid Beta-Oxidation	1.678	[-1]	[None]	5	33.3333	0.0209896	1	{}	{}	[ECHS1, HADH, HADHA, MUT, PCCA]	[ACADL, ACADM, ACADS, ACADVL, DECR1, ECHS1, ECI1, HADH, HADHA, HADHB, MCEE, MMAA, MUT, PCCA, PCCB]	TRUE
REACTOME:111225	Regulation of KIT signaling	1.678	[-1]	[None]	5	33.3333	0.0209896	1	{}	{}	[CBL, KIT, PTPN6, SH2B3, SOCS6]	[CBL, FYN, GRB2, KIT, KITLG, LCK, LYN, PRKCA, PTPN6, SH2B3, SOCS1, SOCS6, SOS1, SRC, YES1]	TRUE
REACTOME:263908	Depolymerisation of the Nuclear Lamina	1.678	[-1]	[None]	5	33.3333	0.0209896	1	{}	{}	[CCNB1, CDK1, LMNB1, LPIN1, TMPO]	[CCNB1, CDK1, CNEP1R1, CTDNEP1, EMD, LEMD2, LEMD3, LMNA, LMNB1, LPIN1, LPIN2, LPIN3, PRKCA, PRKCB, TMPO]	TRUE
REACTOME:22426	Asparagine N-linked glycosylation	1.66785	[-1]	[None]	21	17.9487	0.0214858	1	{}	{}	[B4GALT6, DOLK, EDEM1, GANAB, GFPT1, MAN2A1, MANEA, MLEC, MPDU1, PGM3, RFT1, SAR1B, SEC24A, SEC24B, SEC24C, SEC24D, ST3GAL2, ST3GAL3, ST8SIA2, UAP1, UGGT1]	[ALG1, ALG10, ALG10B, ALG11, ALG12, ALG13, ALG14, ALG2, ALG3, ALG5, ALG6, ALG8, ALG9, B4GALT1, B4GALT2, B4GALT3, B4GALT4, B4GALT5, B4GALT6, CALR, CMAS, CTSA, DAD1, DDOST, DHDDS, DOLK, DOLPP1, DPAGT1, DPM1, DPM2, DPM3, EDEM1, EDEM2, EDEM3, FUT8, GANAB, GFPT1, GFPT2, GLB1, GMPPA, GMPPB, GNE, GNPNAT1, LMAN1, MAGT1, MAN1A1, MAN1A2, MAN1B1, MAN1C1, MAN2A1, MAN2A2, MANEA, MCFD2, MGAT1, MGAT2, MGAT3, MG…	TRUE
WP:438	Non-homologous end joining	1.65235	[-1]	[None]	3	50	0.0222664	1	{}	{}	[MRE11A, XRCC4, XRCC5]	[MRE11A, NHEJ1, RAD50, XRCC4, XRCC5, XRCC6]	TRUE
REACTOME:7956	Classical antibody-mediated complement activation	1.65235	[-1]	[None]	3	50	0.0222664	1	{}	{}	[C1QA, C1QB, C1QC]	[C1QA, C1QB, C1QC, C1R, C1S, CRP]	TRUE
REACTOME:13695	p75NTR negatively regulates cell cycle via SC1	1.65235	[-1]	[None]	3	50	0.0222664	1	{}	{}	[HDAC1, HDAC2, PRDM4]	[HDAC1, HDAC2, HDAC3, NGF, NGFR, PRDM4]	TRUE
REACTOME:150237	Phosphate bond hydrolysis by NUDT proteins	1.65235	[-1]	[None]	3	50	0.0222664	1	{}	{}	[NUDT15, NUDT5, NUDT9]	[NUDT1, NUDT15, NUDT16, NUDT18, NUDT5, NUDT9]	TRUE
REACTOME:163725	SUMO is proteolytically processed	1.65235	[-1]	[None]	3	50	0.0222664	1	{}	{}	[SENP1, SUMO1, SUMO3]	[SENP1, SENP2, SENP5, SUMO1, SUMO2, SUMO3]	TRUE
REACTOME:169103	SMAD2/3 Phosphorylation Motif Mutants in Cancer	1.65235	[-1]	[None]	3	50	0.0222664	1	{}	{}	[SMAD2, TGFBR1, ZFYVE9]	[SMAD2, SMAD3, TGFB1, TGFBR1, TGFBR2, ZFYVE9]	TRUE
REACTOME:264478	Asymmetric localization of PCP proteins	1.64942	[-1]	[None]	13	20.6349	0.0224174	1	{}	{}	[FZD1, FZD3, PSMA3, PSMB1, PSMC1, PSMD1, PSMD10, PSMD2, PSMD5, PSMD7, PSMD8, PSME3, RPS27A]	[DVL2, FZD1, FZD2, FZD3, FZD4, FZD5, FZD7, FZD8, PARD6A, PRICKLE1, PSMA1, PSMA2, PSMA3, PSMA4, PSMA5, PSMA6, PSMA7, PSMA8, PSMB1, PSMB10, PSMB11, PSMB2, PSMB3, PSMB4, PSMB5, PSMB6, PSMB7, PSMB8, PSMB9, PSMC1, PSMC2, PSMC3, PSMC4, PSMC5, PSMC6, PSMD1, PSMD10, PSMD11, PSMD12, PSMD13, PSMD14, PSMD2, PSMD3, PSMD4, PSMD5, PSMD6, PSMD7, PSMD8, PSMD9, PSME1, PSME2, PSME3, PSME4, PSMF1, RPS27A, SCRIB, SM…	TRUE
REACTOME:11193	Metabolism of vitamins and cofactors	1.63811	[-1]	[None]	17	18.8889	0.0230085	1	{}	{}	[AASDHPPT, ACACA, BTD, GSTO1, MCCC2, MMAB, MMADHC, MTR, MTRR, MUT, NAMPT, PANK2, PCCA, PTGS2, RFK, SLC23A2, TPK1]	[AASDHPPT, ABCC1, ABCD4, ACACA, ACACB, ACP5, AMN, AOX1, BTD, CD320, COASY, CTRB1, CTRB2, CUBN, CYB5A, CYB5R3, CYP8B1, DHFR, DHFRL1, ENPP1, FASN, FLAD1, FPGS, GIF, GPHN, GSTO1, GSTO2, HLCS, LMBRD1, LOC101929880, LOC102725325, MCCC1, MCCC2, MMAA, MMAB, MMACHC, MMADHC, MOCOS, MOCS1, MOCS2, MOCS3, MTHFD1, MTHFR, MTR, MTRR, MUT, NADK, NADSYN1, NAMPT, NAPRT1, NFS1, NMNAT1, NMNAT2, NMNAT3, PANK1, PANK2,…	TRUE
REACTOME:11238	Metabolism of water-soluble vitamins and cofactors	1.63811	[-1]	[None]	17	18.8889	0.0230085	1	{}	{}	[AASDHPPT, ACACA, BTD, GSTO1, MCCC2, MMAB, MMADHC, MTR, MTRR, MUT, NAMPT, PANK2, PCCA, PTGS2, RFK, SLC23A2, TPK1]	[AASDHPPT, ABCC1, ABCD4, ACACA, ACACB, ACP5, AMN, AOX1, BTD, CD320, COASY, CTRB1, CTRB2, CUBN, CYB5A, CYB5R3, CYP8B1, DHFR, DHFRL1, ENPP1, FASN, FLAD1, FPGS, GIF, GPHN, GSTO1, GSTO2, HLCS, LMBRD1, LOC101929880, LOC102725325, MCCC1, MCCC2, MMAA, MMAB, MMACHC, MMADHC, MOCOS, MOCS1, MOCS2, MOCS3, MTHFD1, MTHFR, MTR, MTRR, MUT, NADK, NADSYN1, NAMPT, NAPRT1, NFS1, NMNAT1, NMNAT2, NMNAT3, PANK1, PANK2,…	TRUE
WP:422	MAPK Cascade	1.63356	[-1]	[None]	8	25	0.0232508	1	{}	{}	[BRAF, ELK1, KRAS, MAP2K3, MAP3K2, MAPK14, NRAS, RAF1]	[100509672, 100509916, 100510195, ARAF, BRAF, ELK1, HRAS, JUN, KRAS, MAP2, MAP2K1, MAP2K2, MAP2K3, MAP2K4, MAP2K6, MAP2K7, MAP3K1, MAP3K12, MAP3K2, MAP3K3, MAPK1, MAPK10, MAPK12, MAPK14, MAPK3, MBP, NRAS, PLCB3, RAF1, RASA3, RRAS, SIPA1]	TRUE
KEGG:05219	Bladder cancer	1.63253	[-1]	[None]	9	23.6842	0.0233059	1	{}	{}	[BRAF, CCND1, DAPK2, E2F1, IL8, KRAS, NRAS, RAF1, RASSF1]	[ARAF, BRAF, CCND1, CDH1, CDK4, CDKN1A, CDKN2A, DAPK1, DAPK2, DAPK3, E2F1, E2F2, E2F3, EGF, EGFR, ERBB2, FGFR3, HRAS, IL8, KRAS, MAP2K1, MAP2K2, MAPK1, MAPK3, MDM2, MMP1, MMP2, MMP9, MYC, NRAS, RAF1, RASSF1, RB1, RPS6KA5, THBS1, TP53, TYMP, VEGFA]	TRUE
REACTOME:19344	Costimulation by the CD28 family	1.62776	[-1]	[None]	14	20	0.0235637	1	{}	{}	[CTLA4, HLA-DQA1, HLA-DQB2, HLA-DRA, HLA-DRB1, MAPKAP1, MTOR, PAK2, PPP2R1B, PPP2R5D, PTPN6, RAC1, TRIB3, VAV1]	[AKT1, AKT2, AKT3, BTLA, CD247, CD274, CD28, CD3D, CD3E, CD3G, CD4, CD80, CD86, CDC42, CSK, CTLA4, FYN, GRAP2, GRB2, HLA-DPA1, HLA-DPB1, HLA-DQA1, HLA-DQA2, HLA-DQB1, HLA-DQB2, HLA-DRA, HLA-DRB1, HLA-DRB3, HLA-DRB4, HLA-DRB5, ICOS, ICOSLG, LCK, LOC100509457, LOC102723996, LYN, MAP3K14, MAP3K8, MAPKAP1, MLST8, MTOR, PAK1, PAK2, PAK3, PDCD1, PDCD1LG2, PDPK1, PIK3CA, PIK3R1, PIK3R2, PIK3R3, PPP2CA, …	TRUE
REACTOME:85	p53-Dependent G1/S DNA damage checkpoint	1.62232	[-1]	[None]	12	21.0526	0.0238607	1	{}	{}	[CDKN1B, PSMA3, PSMB1, PSMC1, PSMD1, PSMD10, PSMD2, PSMD5, PSMD7, PSMD8, PSME3, RPS27A]	[ATM, CCNE1, CCNE2, CDK2, CDKN1A, CDKN1B, MDM2, PSMA1, PSMA2, PSMA3, PSMA4, PSMA5, PSMA6, PSMA7, PSMA8, PSMB1, PSMB10, PSMB11, PSMB2, PSMB3, PSMB4, PSMB5, PSMB6, PSMB7, PSMB8, PSMB9, PSMC1, PSMC2, PSMC3, PSMC4, PSMC5, PSMC6, PSMD1, PSMD10, PSMD11, PSMD12, PSMD13, PSMD14, PSMD2, PSMD3, PSMD4, PSMD5, PSMD6, PSMD7, PSMD8, PSMD9, PSME1, PSME2, PSME3, PSME4, PSMF1, RFWD2, RPS27A, TP53, UBA52, UBB, UBC]	TRUE
REACTOME:1625	p53-Dependent G1 DNA Damage Response	1.62232	[-1]	[None]	12	21.0526	0.0238607	1	{}	{}	[CDKN1B, PSMA3, PSMB1, PSMC1, PSMD1, PSMD10, PSMD2, PSMD5, PSMD7, PSMD8, PSME3, RPS27A]	[ATM, CCNE1, CCNE2, CDK2, CDKN1A, CDKN1B, MDM2, PSMA1, PSMA2, PSMA3, PSMA4, PSMA5, PSMA6, PSMA7, PSMA8, PSMB1, PSMB10, PSMB11, PSMB2, PSMB3, PSMB4, PSMB5, PSMB6, PSMB7, PSMB8, PSMB9, PSMC1, PSMC2, PSMC3, PSMC4, PSMC5, PSMC6, PSMD1, PSMD10, PSMD11, PSMD12, PSMD13, PSMD14, PSMD2, PSMD3, PSMD4, PSMD5, PSMD6, PSMD7, PSMD8, PSMD9, PSME1, PSME2, PSME3, PSME4, PSMF1, RFWD2, RPS27A, TP53, UBA52, UBB, UBC]	TRUE
KEGG:04621	NOD-like receptor signaling pathway	1.62232	[-1]	[None]	12	21.0526	0.0238607	1	{}	{}	[CCL5, CXCL1, CXCL2, HSP90AA1, IL8, MAPK14, MAPK9, NAIP, NFKB1, RIPK2, TAB3, TNFAIP3]	[BIRC2, BIRC3, CARD18, CARD6, CARD8, CARD9, CASP1, CASP5, CASP8, CCL2, CCL5, CHUK, CXCL1, CXCL2, ERBB2IP, HSP90AA1, HSP90AB1, HSP90B1, IKBKB, IKBKG, IL18, IL1B, IL6, IL8, MAP3K7, MAPK1, MAPK10, MAPK11, MAPK12, MAPK13, MAPK14, MAPK3, MAPK8, MAPK9, MEFV, NAIP, NFKB1, NFKBIA, NFKBIB, NLRC4, NLRP1, NLRP3, NOD1, NOD2, PSTPIP1, PYCARD, PYDC1, RELA, RIPK2, SUGT1, TAB1, TAB2, TAB3, TNF, TNFAIP3, TRAF6, T…	TRUE
KEGG:05221	Acute myeloid leukemia	1.62232	[-1]	[None]	12	21.0526	0.0238607	1	{}	{}	[BRAF, CCNA1, CCND1, KIT, KRAS, MTOR, NFKB1, NRAS, PIK3CD, RAF1, SOS2, SPI1]	[AKT1, AKT2, AKT3, ARAF, BAD, BRAF, CCNA1, CCND1, CEBPA, CHUK, EIF4EBP1, FLT3, GRB2, HRAS, IKBKB, IKBKG, JUP, KIT, KRAS, LEF1, MAP2K1, MAP2K2, MAPK1, MAPK3, MTOR, MYC, NFKB1, NRAS, PIK3CA, PIK3CB, PIK3CD, PIK3CG, PIK3R1, PIK3R2, PIK3R3, PIK3R5, PIM1, PIM2, PML, PPARD, RAF1, RARA, RELA, RPS6KB1, RPS6KB2, RUNX1, RUNX1T1, SOS1, SOS2, SPI1, STAT3, STAT5A, STAT5B, TCF7, TCF7L1, TCF7L2, ZBTB16]	TRUE
KEGG:04144	Endocytosis	1.61862	[-1]	[None]	34	15.9624	0.0240647	1	{}	{}	[ACAP1, AGAP1, AP2A1, ARAP3, ARFGEF2, CBL, CLTA, CLTC, CSF1R, CYTH4, EEA1, EHD4, FOLR2, ITCH, KIT, MVB12B, PIP5K1C, PRKCZ, RAB11A, RAB11FIP2, RAB22A, RAB5A, RHOA, SH3GL3, SH3GLB1, SMAD2, SMAD6, SMAP1, STAM, STAMBP, TGFBR1, WWP1, ZFYVE16, ZFYVE9]	[ACAP1, ACAP2, ACAP3, ADRB1, ADRB2, ADRB3, ADRBK1, ADRBK2, AGAP1, AGAP2, AGAP3, AP2A1, AP2A2, AP2B1, AP2M1, AP2S1, ARAP1, ARAP2, ARAP3, ARF1, ARF3, ARF5, ARF6, ARFGAP1, ARFGAP2, ARFGAP3, ARFGEF1, ARFGEF2, ARRB1, ARRB2, ASAP1, ASAP2, ASAP3, CAV1, CAV2, CAV3, CBL, CBLB, CBLC, CCR5, CDC42, CHMP1B, CHMP2A, CHMP2B, CHMP3, CHMP4A, CHMP4B, CHMP4C, CHMP5, CHMP6, CHMP7, CLTA, CLTB, CLTC, CLTCL1, CSF1R, CX…	TRUE
REACTOME:169185	DNA Damage/Telomere Stress Induced Senescence	1.61234	[-1]	[None]	15	19.4805	0.0244149	1	{}	{}	[ASF1A, CCNA1, CCNA2, CDKN1B, EP400, H2AFX, H2AFZ, HIST1H2BH, HIST1H4A, HIST1H4D, HMGA1, LMNB1, MRE11A, TERF2IP, UBN1]	[ACD, ASF1A, ATM, CABIN1, CCNA1, CCNA2, CCNE1, CCNE2, CDK2, CDKN1A, CDKN1B, EP400, H1F0, H2AFB1, H2AFX, H2AFZ, HIRA, HIST1H1A, HIST1H1B, HIST1H1C, HIST1H1D, HIST1H1E, HIST1H2AB, HIST1H2AC, HIST1H2AD, HIST1H2AE, HIST1H2AJ, HIST1H2BA, HIST1H2BB, HIST1H2BC, HIST1H2BD, HIST1H2BE, HIST1H2BF, HIST1H2BG, HIST1H2BH, HIST1H2BI, HIST1H2BJ, HIST1H2BK, HIST1H2BL, HIST1H2BM, HIST1H2BN, HIST1H2BO, HIST1H4A, HI…	TRUE
WP:395	IL-4 signaling pathway	1.59804	[-1]	[None]	11	21.5686	0.0252325	1	{}	{}	[ATF2, CBL, CEBPB, ELK1, MAPK14, NFIL3, NFKB1, PIK3CD, PTPN6, SOCS3, SOCS5]	[AKT1, ATF2, BAD, BIRC5, CBL, CEBPA, CEBPB, CHUK, DOK2, ELK1, EP300, FES, FOS, GAB2, GATA3, GRB2, HRH1, IKBKB, IL2RG, IL4, IL4R, INPP5D, IRS1, IRS2, JAK1, JAK2, JAK3, MAPK1, MAPK11, MAPK14, MAPK3, NFIL3, NFKB1, NFKBIA, PIK3CA, PIK3CD, PIK3R1, PIK3R2, PTPN11, PTPN6, RELA, RPS6KB1, SHC1, SOCS1, SOCS3, SOCS5, SOS1, STAT1, STAT3, STAT6, TYK2]	TRUE
REACTOME:9031	Vpu mediated degradation of CD4	1.59804	[-1]	[None]	11	21.5686	0.0252325	1	{}	{}	[PSMA3, PSMB1, PSMC1, PSMD1, PSMD10, PSMD2, PSMD5, PSMD7, PSMD8, PSME3, RPS27A]	[BTRC, CD4, PSMA1, PSMA2, PSMA3, PSMA4, PSMA5, PSMA6, PSMA7, PSMA8, PSMB1, PSMB10, PSMB11, PSMB2, PSMB3, PSMB4, PSMB5, PSMB6, PSMB7, PSMB8, PSMB9, PSMC1, PSMC2, PSMC3, PSMC4, PSMC5, PSMC6, PSMD1, PSMD10, PSMD11, PSMD12, PSMD13, PSMD14, PSMD2, PSMD3, PSMD4, PSMD5, PSMD6, PSMD7, PSMD8, PSMD9, PSME1, PSME2, PSME3, PSME4, PSMF1, RPS27A, SKP1, UBA52, UBB, UBC]	TRUE
REACTOME:20549	Autodegradation of the E3 ubiquitin ligase COP1	1.59804	[-1]	[None]	11	21.5686	0.0252325	1	{}	{}	[PSMA3, PSMB1, PSMC1, PSMD1, PSMD10, PSMD2, PSMD5, PSMD7, PSMD8, PSME3, RPS27A]	[ATM, PSMA1, PSMA2, PSMA3, PSMA4, PSMA5, PSMA6, PSMA7, PSMA8, PSMB1, PSMB10, PSMB11, PSMB2, PSMB3, PSMB4, PSMB5, PSMB6, PSMB7, PSMB8, PSMB9, PSMC1, PSMC2, PSMC3, PSMC4, PSMC5, PSMC6, PSMD1, PSMD10, PSMD11, PSMD12, PSMD13, PSMD14, PSMD2, PSMD3, PSMD4, PSMD5, PSMD6, PSMD7, PSMD8, PSMD9, PSME1, PSME2, PSME3, PSME4, PSMF1, RFWD2, RPS27A, TP53, UBA52, UBB, UBC]	TRUE
REACTOME:22107	RNA Polymerase II Pre-transcription Events	1.59661	[-1]	[None]	13	20.3125	0.0253159	1	{}	{}	[CCNT1, ERCC3, GTF2A1, GTF2B, GTF2F2, GTF2H1, NCBP1, NELFB, SUPT16H, TAF5, TAF9, TCEA1, TCEB3]	[AK6, CCNH, CCNT1, CCNT2, CDK7, CDK9, CTDP1, ELL, ERCC2, ERCC3, GTF2A1, GTF2A2, GTF2B, GTF2E1, GTF2E2, GTF2F1, GTF2F2, GTF2H1, GTF2H2, GTF2H2C, GTF2H3, GTF2H4, MNAT1, NCBP1, NCBP2, NELFA, NELFB, NELFCD, NELFE, POLR2A, POLR2B, POLR2C, POLR2D, POLR2E, POLR2F, POLR2G, POLR2H, POLR2I, POLR2J, POLR2K, POLR2L, SSRP1, SUPT16H, SUPT4H1, SUPT5H, TAF1, TAF10, TAF11, TAF12, TAF13, TAF1L, TAF2, TAF3, TAF4, T…	TRUE
REACTOME:16956	Formation of tubulin folding intermediates by CCT/TriC	1.5966	[-1]	[None]	6	28.5714	0.0253166	1	{}	{}	[CCT2, CCT4, CCT5, CCT8, TUBB4B, TUBB6]	[CCT2, CCT3, CCT4, CCT5, CCT6A, CCT7, CCT8, TCP1, TUBA1A, TUBA1B, TUBA1C, TUBA3C, TUBA3D, TUBA4A, TUBB1, TUBB2A, TUBB2B, TUBB3, TUBB4A, TUBB4B, TUBB6]	TRUE
REACTOME:120989	Chondroitin sulfate biosynthesis	1.5966	[-1]	[None]	6	28.5714	0.0253166	1	{}	{}	[BGN, CHST11, CHST3, CSGALNACT1, CSGALNACT2, DCN]	[BCAN, BGN, CHPF, CHPF2, CHST11, CHST12, CHST13, CHST15, CHST3, CHST7, CHST9, CHSY1, CHSY3, CSGALNACT1, CSGALNACT2, CSPG4, CSPG5, DCN, LOC101927181, NCAN, VCAN]	TRUE
REACTOME:268299	VxPx cargo-targeting to cilium	1.5966	[-1]	[None]	6	28.5714	0.0253166	1	{}	{}	[ARF4, EXOC4, EXOC5, EXOC8, PKD2, RAB11A]	[ARF4, ASAP1, CNGA2, CNGA4, CNGB1, EXOC1, EXOC2, EXOC3, EXOC4, EXOC5, EXOC6, EXOC7, EXOC8, GBF1, PKD1, PKD2, RAB11A, RAB11FIP3, RAB3IP, RAB8A, RHO]	TRUE
REACTOME:355503	CD209 (DC-SIGN) signaling	1.5966	[-1]	[None]	6	28.5714	0.0253166	1	{}	{}	[CREBBP, KRAS, NFKB1, NRAS, PAK2, RAF1]	[CD209, CREBBP, EP300, FYN, HRAS, ICAM2, ICAM3, KRAS, LYN, NFKB1, NRAS, PAK1, PAK2, PAK3, PRKACA, PRKACB, PRKACG, RAF1, RELA, RELB, RPS6KA5]	TRUE
KEGG:04145	Phagosome	1.58978	[-1]	[None]	26	16.7742	0.0257168	1	{}	{}	[ATP6V1A, ATP6V1E1, C3, CD14, CD36, CLEC7A, DYNC1I2, DYNC1LI1, DYNC1LI2, EEA1, FCGR2A, HLA-DQA1, HLA-DRA, HLA-DRB1, ITGA5, ITGAV, ITGB1, ITGB2, MSR1, PIKFYVE, RAB5A, RAC1, SEC61A2, TUBB4B, TUBB6, VAMP3]	[ACTB, ACTG1, ATP6AP1, ATP6V0A1, ATP6V0A2, ATP6V0A4, ATP6V0B, ATP6V0C, ATP6V0D1, ATP6V0D2, ATP6V0E1, ATP6V0E2, ATP6V1A, ATP6V1B1, ATP6V1B2, ATP6V1C1, ATP6V1C2, ATP6V1D, ATP6V1E1, ATP6V1E2, ATP6V1F, ATP6V1G1, ATP6V1G2, ATP6V1G3, ATP6V1H, C1R, C3, CALR, CANX, CD14, CD209, CD36, CLEC4M, CLEC7A, COLEC11, COLEC12, COMP, CORO1A, CTSL, CTSS, CYBA, CYBB, DYNC1H1, DYNC1I1, DYNC1I2, DYNC1LI1, DYNC1LI2, DYN…	TRUE
REACTOME:2174	DNA Damage Bypass	1.57769	[-1]	[None]	10	22.2222	0.026443	1	{}	{}	[CUL4A, DTL, PCNA, POLE2, RAD18, RCHY1, RFC3, RFC5, RPS27A, USP1]	[CUL4A, CUL4B, DDB1, DTL, ISG15, KIAA0101, NPLOC4, PCNA, POLD1, POLD2, POLD3, POLD4, POLE, POLE2, POLH, POLI, POLK, RAD18, RBX1, RCHY1, REV1, REV3L, RFC1, RFC2, RFC3, RFC4, RFC5, RPA1, RPA2, RPA3, RPS27A, SPRTN, TRIM25, UBA52, UBA7, UBB, UBC, UBE2B, UBE2L6, UFD1L, USP1, USP10, USP43, VCP, ZBTB32]	TRUE
REACTOME:6966	Toll-Like Receptors Cascades	1.57378	[-1]	[None]	24	17.0213	0.0266823	1	{}	{}	[ATF2, CD14, CD36, CDK1, DUSP4, EEA1, ELK1, HMGB1, IRAK3, ITGB2, MAP2K3, MAPK14, MAPK9, NFKB1, PELI1, PPP2R1B, PPP2R5D, RIPK2, RPS27A, TAB3, TBK1, TICAM1, UBE2D1, UBE2D3]	[AGER, APP, ATF1, ATF2, BIRC2, BIRC3, BTK, CASP8, CD14, CD180, CD36, CDK1, CHUK, CNPY3, CREB1, CTSB, CTSK, CTSL, CTSS, CTSV, DHX36, DHX9, DNM1, DNM2, DNM3, DUSP3, DUSP4, DUSP6, DUSP7, ECSIT, EEA1, ELK1, FADD, FOS, HMGB1, HSP90B1, IKBKB, IKBKE, IKBKG, IL6, IL6R, IL6ST, IRAK1, IRAK2, IRAK3, IRAK4, IRF3, IRF7, ITGAM, ITGB2, JAK1, JAK2, JUN, LBP, LGMN, LY86, LY96, MAP2K1, MAP2K2, MAP2K3, MAP2K4, MAP2…	TRUE
REACTOME:22161	Post-translational protein modification	1.56897	[-1]	[None]	50	14.8368	0.026979	1	{}	{}	[ADAMTSL3, B3GNT2, B3GNT5, B3GNTL1, B4GALT6, C1GALT1C1, DOLK, DPH6, EDEM1, EIF5A2, GANAB, GFPT1, GGCX, HERC2, MAN2A1, MANEA, MDC1, MLEC, MPDU1, NSMCE2, NUP153, NUP155, NUP35, NUP50, NUPL1, PGM3, PIGF, PIGL, PROS1, RANBP2, RFT1, RNF168, SAE1, SAR1B, SEC24A, SEC24B, SEC24C, SEC24D, SENP1, SMC1A, SMC3, ST3GAL2, ST3GAL3, ST8SIA2, SUMO1, SUMO3, UAP1, UBE2I, UGGT1, XRCC4]	[AAAS, ADAMTS1, ADAMTS10, ADAMTS12, ADAMTS13, ADAMTS14, ADAMTS15, ADAMTS16, ADAMTS17, ADAMTS18, ADAMTS19, ADAMTS2, ADAMTS20, ADAMTS3, ADAMTS4, ADAMTS5, ADAMTS6, ADAMTS7, ADAMTS8, ADAMTS9, ADAMTSL1, ADAMTSL2, ADAMTSL3, ADAMTSL4, ALG1, ALG10, ALG10B, ALG11, ALG12, ALG13, ALG14, ALG2, ALG3, ALG5, ALG6, ALG8, ALG9, ARSA, ARSB, ARSD, ARSE, ARSF, ARSG, ARSH, ARSI, ARSJ, ARSK, B3GALTL, B3GNT2, B3GNT3, B…	TRUE
REACTOME:160086	Regulation of actin dynamics for phagocytic cup formation	1.56715	[-1]	[None]	12	20.6897	0.0270927	1	{}	{}	[ACTR2, ACTR3, ARPC5, CRK, FCGR2A, HSP90AA1, MYO5A, NCKAP1, RAC1, SYK, VAV1, WASF3]	[ABI1, ABI2, ABL1, ACTB, ACTG1, ACTR2, ACTR3, ARPC1A, ARPC2, ARPC3, ARPC4, ARPC5, BAIAP2, BRK1, BTK, CD247, CD3G, CDC42, CFL1, CRK, CYFIP1, CYFIP2, DOCK1, ELMO2, FCGR1A, FCGR2A, FCGR2C, FCGR3A, GRB2, HSP90AA1, HSP90AB1, LIMK1, MAPK1, MAPK3, MYH2, MYH9, MYO10, MYO1C, MYO5A, MYO9B, NCK1, NCKAP1, NCKIPSD, PAK1, PTK2, RAC1, SYK, VAV1, VAV2, VAV3, WAS, WASF1, WASF2, WASF3, WASL, WIPF1, WIPF2, WIPF3]	TRUE
REACTOME:12005	Prolonged ERK activation events	1.56457	[-1]	[None]	7	25.9259	0.0272537	1	{}	{}	[BRAF, CDK1, CRK, KIDINS220, KRAS, NRAS, RAF1]	[BRAF, CDK1, CRK, CRKL, FRS2, HRAS, IL6, IL6R, IL6ST, JAK1, JAK2, KIDINS220, KRAS, MAP2K1, MAP2K2, MAPK1, MAPK3, NGF, NRAS, NTRK1, PLCG1, PTPN11, RAF1, RAP1A, RAPGEF1, TYK2, YWHAB]	TRUE
KEGG:03410	Base excision repair	1.55689	[-1]	[None]	8	24.2424	0.0277404	1	{}	{}	[HMGB1, NEIL1, NEIL3, PARP4, PCNA, POLE2, POLE3, UNG]	[APEX1, APEX2, FEN1, HMGB1, LIG1, LIG3, MBD4, MPG, MUTYH, NEIL1, NEIL2, NEIL3, NTHL1, OGG1, PARP1, PARP2, PARP3, PARP4, PCNA, POLB, POLD1, POLD2, POLD3, POLD4, POLE, POLE2, POLE3, POLE4, POLL, SMUG1, TDG, UNG, XRCC1]	TRUE
WP:1545	miRNAs involved in DDR	1.55672	[-1]	[None]	5	31.25	0.0277508	1	{}	{}	[CCND1, CDC25A, CDKN1B, E2F1, H2AFX]	[651610, ABL1, ATM, CCND1, CCND3, CCNE1, CDC25A, CDK6, CDKN1A, CDKN1B, CREB1, E2F1, H2AFX, MYC, RAD52, TP53]	TRUE
WP:2011	SREBF and miR33 in cholesterol and lipid homeostasis	1.55672	[-1]	[None]	5	31.25	0.0277508	1	{}	{}	[HMGCR, HMGCS1, MTOR, PRKAA1, SREBF2]	[ABCA1, FASN, HMGCR, HMGCS1, LDLR, MED15, MTOR, NR1H3, PPARA, PPARGC1A, PRKAA1, SCD, SIRT1, SIRT6, SREBF1, SREBF2]	TRUE
REACTOME:120726	TGF-beta receptor signaling in EMT (epithelial to mesenchymal transition)	1.55672	[-1]	[None]	5	31.25	0.0277508	1	{}	{}	[FKBP1A, PRKCZ, RHOA, RPS27A, TGFBR1]	[ARHGEF18, CGN, F11R, FKBP1A, PARD3, PARD6A, PRKCZ, RHOA, RPS27A, SMURF1, TGFB1, TGFBR1, TGFBR2, UBA52, UBB, UBC]	TRUE
REACTOME:169121	Formation of Senescence-Associated Heterochromatin Foci (SAHF)	1.55672	[-1]	[None]	5	31.25	0.0277508	1	{}	{}	[ASF1A, EP400, HMGA1, LMNB1, UBN1]	[ASF1A, CABIN1, EP400, H1F0, HIRA, HIST1H1A, HIST1H1B, HIST1H1C, HIST1H1D, HIST1H1E, HMGA1, HMGA2, LMNB1, RB1, TP53, UBN1]	TRUE
REACTOME:11153	Biotin transport and metabolism	1.55115	[-1]	[None]	4	36.3636	0.0281091	1	{}	{}	[ACACA, BTD, MCCC2, PCCA]	[ACACA, ACACB, BTD, HLCS, MCCC1, MCCC2, PC, PCCA, PCCB, PDZD11, SLC5A6]	TRUE
REACTOME:169429	Defects in cobalamin (B12) metabolism	1.55115	[-1]	[None]	4	36.3636	0.0281091	1	{}	{}	[MMADHC, MTR, MTRR, MUT]	[AMN, CD320, CUBN, GIF, MMAA, MMACHC, MMADHC, MTR, MTRR, MUT, TCN2]	TRUE
KEGG:03013	RNA transport	1.54788	[-1]	[None]	28	16.3743	0.0283216	1	{}	{}	[DDX20, EIF2S1, EIF2S2, EIF3A, EIF3F, EIF4EBP2, EIF5, FMR1, GEMIN4, NCBP1, NDC1, NMD3, NUP153, NUP155, NUP35, NUP50, NUPL1, PABPC5, PAIP1, PHAX, POP1, RANBP2, STRAP, SUMO1, SUMO3, UBE2I, UPF2, XPO1]	[AAAS, ACIN1, ALYREF, CASC3, CLNS1A, CYFIP1, CYFIP2, DDX20, DDX39B, EEF1A1, EEF1A2, EIF1, EIF1AX, EIF1AY, EIF1B, EIF2B1, EIF2B2, EIF2B3, EIF2B4, EIF2B5, EIF2S1, EIF2S2, EIF2S3, EIF3A, EIF3B, EIF3C, EIF3CL, EIF3D, EIF3E, EIF3F, EIF3G, EIF3H, EIF3I, EIF3J, EIF4A1, EIF4A2, EIF4A3, EIF4B, EIF4E, EIF4E1B, EIF4E2, EIF4EBP1, EIF4EBP2, EIF4EBP3, EIF4G1, EIF4G2, EIF4G3, EIF5, EIF5B, ELAC1, ELAC2, FMR1, FX…	TRUE
KEGG:05131	Shigellosis	1.54544	[-1]	[None]	13	20	0.0284813	1	{}	{}	[ARPC5, CRK, ELMO1, HCLS1, IL8, ITGA5, ITGB1, MAPK14, MAPK9, NFKB1, PFN1, RAC1, RIPK2]	[ABL1, ACTB, ACTG1, ARPC1A, ARPC1B, ARPC2, ARPC3, ARPC4, ARPC5, ARPC5L, ATG5, BTRC, CD44, CDC42, CHUK, CRK, CRKL, CTTN, DIAPH1, DOCK1, ELMO1, ELMO2, ELMO3, FBXW11, HCLS1, IKBKB, IKBKG, IL8, ITGA5, ITGB1, LOC102724594, MAD2L2, MAPK1, MAPK10, MAPK11, MAPK12, MAPK13, MAPK14, MAPK3, MAPK8, MAPK9, NFKB1, NFKBIA, NFKBIB, NOD1, NOD2, PFN1, PFN2, PFN3, PFN4, RAC1, RELA, RHOG, RIPK2, ROCK1, ROCK2, SRC, U2…	TRUE
REACTOME:355457	Diseases of signal transduction	1.5404	[-1]	[None]	41	15.2416	0.0288138	1	{}	{}	[ADAM10, APH1B, CBL, CDKN1B, CREBBP, CUX1, DKK1, FGFR1, FKBP1A, HDAC1, HDAC2, HDAC5, HDAC8, HSP90AA1, KIT, KRAS, MAPKAP1, MIB1, MTOR, NEURL1B, NRAS, PIK3CD, PPP2R1B, PPP2R5D, PSMA3, PSMB1, PSMC1, PSMD1, PSMD10, PSMD2, PSMD5, PSMD7, PSMD8, PSME3, RPS27A, SEL1L, SMAD2, TGFBR1, TNKS2, VAV1, ZFYVE9]	[ADAM10, ADAM17, AKT1, AKT1S1, AKT2, AKT3, AMER1, APC, APH1A, APH1B, AXIN1, BAD, BCR, BTC, CASP9, CBL, CCNC, CD19, CD28, CD80, CD86, CDC37, CDK8, CDKN1A, CDKN1B, CHUK, CNTRL, CPSF6, CREB1, CREBBP, CSNK1A1, CTBP1, CTBP2, CTNNB1, CUL1, CUX1, DERL2, DKK1, DKK2, DKK4, DLL1, DLL4, EGF, EGFR, EP300, ERBB2, ERBB3, ERBB4, EREG, ERLEC1, FBXW7, FGF1, FGF10, FGF16, FGF17, FGF18, FGF19, FGF2, FGF20, FGF22, F…	TRUE
REACTOME:309	Stabilization of p53	1.53998	[-1]	[None]	11	21.1538	0.0288415	1	{}	{}	[PSMA3, PSMB1, PSMC1, PSMD1, PSMD10, PSMD2, PSMD5, PSMD7, PSMD8, PSME3, RPS27A]	[ATM, MDM2, PSMA1, PSMA2, PSMA3, PSMA4, PSMA5, PSMA6, PSMA7, PSMA8, PSMB1, PSMB10, PSMB11, PSMB2, PSMB3, PSMB4, PSMB5, PSMB6, PSMB7, PSMB8, PSMB9, PSMC1, PSMC2, PSMC3, PSMC4, PSMC5, PSMC6, PSMD1, PSMD10, PSMD11, PSMD12, PSMD13, PSMD14, PSMD2, PSMD3, PSMD4, PSMD5, PSMD6, PSMD7, PSMD8, PSMD9, PSME1, PSME2, PSME3, PSME4, PSMF1, RFWD2, RPS27A, TP53, UBA52, UBB, UBC]	TRUE
WP:1530	miRNA regulation of DNA Damage Response	1.53045	[-1]	[None]	14	19.4444	0.0294818	1	{}	{}	[CASP3, CCNB1, CCNB2, CCND1, CCNG1, CDC25A, CDC25C, CDK1, CDKN1B, E2F1, H2AFX, MRE11A, SMC1A, TNFRSF10B]	[651610, 651921, ABL1, APAF1, ATM, ATR, ATRIP, BAX, BBC3, BID, BRCA1, CASP3, CASP8, CASP9, CCNB1, CCNB2, CCNB3, CCND1, CCND2, CCND3, CCNE1, CCNE2, CCNG1, CDC20B, CDC25A, CDC25C, CDK1, CDK2, CDK4, CDK5, CDK6, CDKN1A, CDKN1B, CHEK1, CHEK2, CREB1, CYCS, DDB2, E2F1, FANCD2, FAS, GADD45A, GADD45B, GADD45G, H2AFX, HUS1B, MCM7, MDM2, MRE11A, MYC, NBN, PIDD, PMAIP1, PML, RAD1, RAD17, RAD50, RAD51, RAD52,…	TRUE
REACTOME:22186	Deposition of new CENPA-containing nucleosomes at the centromere	1.53045	[-1]	[None]	14	19.4444	0.0294818	1	{}	{}	[CENPI, CENPM, CENPN, CENPO, CENPW, H2AFX, H2AFZ, HIST1H2BH, HIST1H4A, HIST1H4D, HJURP, OIP5, RBBP4, RBBP7]	[APITD1, APITD1-CORT, CASC5, CENPA, CENPC, CENPH, CENPI, CENPK, CENPL, CENPM, CENPN, CENPO, CENPP, CENPQ, CENPT, CENPU, CENPW, H2AFB1, H2AFX, H2AFZ, HIST1H2AB, HIST1H2AC, HIST1H2AD, HIST1H2AE, HIST1H2AJ, HIST1H2BA, HIST1H2BB, HIST1H2BC, HIST1H2BD, HIST1H2BE, HIST1H2BF, HIST1H2BG, HIST1H2BH, HIST1H2BI, HIST1H2BJ, HIST1H2BK, HIST1H2BL, HIST1H2BM, HIST1H2BN, HIST1H2BO, HIST1H4A, HIST1H4B, HIST1H4C, …	TRUE
REACTOME:22344	Nucleosome assembly	1.53045	[-1]	[None]	14	19.4444	0.0294818	1	{}	{}	[CENPI, CENPM, CENPN, CENPO, CENPW, H2AFX, H2AFZ, HIST1H2BH, HIST1H4A, HIST1H4D, HJURP, OIP5, RBBP4, RBBP7]	[APITD1, APITD1-CORT, CASC5, CENPA, CENPC, CENPH, CENPI, CENPK, CENPL, CENPM, CENPN, CENPO, CENPP, CENPQ, CENPT, CENPU, CENPW, H2AFB1, H2AFX, H2AFZ, HIST1H2AB, HIST1H2AC, HIST1H2AD, HIST1H2AE, HIST1H2AJ, HIST1H2BA, HIST1H2BB, HIST1H2BC, HIST1H2BD, HIST1H2BE, HIST1H2BF, HIST1H2BG, HIST1H2BH, HIST1H2BI, HIST1H2BJ, HIST1H2BK, HIST1H2BL, HIST1H2BM, HIST1H2BN, HIST1H2BO, HIST1H4A, HIST1H4B, HIST1H4C, …	TRUE
REACTOME:264303	Condensation of Prophase Chromosomes	1.53045	[-1]	[None]	14	19.4444	0.0294818	1	{}	{}	[CCNB1, CDK1, H2AFX, H2AFZ, H3F3A, HIST1H2BH, HIST1H4A, HIST1H4D, NCAPD3, NCAPG2, PLK1, SETD8, SMC2, SMC4]	[CCNB1, CDK1, H2AFB1, H2AFX, H2AFZ, H3F3A, H3F3B, HIST1H2AB, HIST1H2AC, HIST1H2AD, HIST1H2AE, HIST1H2AJ, HIST1H2BA, HIST1H2BB, HIST1H2BC, HIST1H2BD, HIST1H2BE, HIST1H2BF, HIST1H2BG, HIST1H2BH, HIST1H2BI, HIST1H2BJ, HIST1H2BK, HIST1H2BL, HIST1H2BM, HIST1H2BN, HIST1H2BO, HIST1H3A, HIST1H3B, HIST1H3C, HIST1H3D, HIST1H3E, HIST1H3F, HIST1H3G, HIST1H3H, HIST1H3I, HIST1H3J, HIST1H4A, HIST1H4B, HIST1H4C,…	TRUE
KEGG:05152	Tuberculosis	1.5299	[-1]	[None]	29	16.2011	0.029519	1	{}	{}	[C3, CALM1, CASP3, CD14, CD74, CEBPB, CLEC7A, CREBBP, EEA1, FCER1G, FCGR2A, HLA-DQA1, HLA-DRA, HLA-DRB1, HSPD1, IFNGR2, ITGB2, MALT1, MAPK14, MAPK9, NFKB1, PPP3CB, RAB5A, RAF1, RFX5, RHOA, RIPK2, SPHK1, SYK]	[AKT1, AKT2, AKT3, APAF1, ARHGEF12, ATP6AP1, ATP6V0A1, ATP6V0A2, ATP6V0A4, ATP6V0B, ATP6V0C, ATP6V0D1, ATP6V0D2, ATP6V1H, BAD, BAX, BCL10, BCL2, BID, C3, CALM1, CALM2, CALM3, CALML3, CALML5, CALML6, CAMK2A, CAMK2B, CAMK2D, CAMK2G, CAMP, CARD9, CASP10, CASP3, CASP8, CASP9, CD14, CD209, CD74, CEBPB, CEBPG, CIITA, CLEC4E, CLEC4M, CLEC7A, CORO1A, CR1, CREB1, CREBBP, CTSD, CTSS, CYCS, CYP27B1, EEA1, E…	TRUE
REACTOME:355604	Vesicle-mediated transport	1.52958	[-1]	[None]	37	15.4812	0.0295404	1	{}	{}	[AP1G1, APOL1, ARCN1, CALM1, CD36, CLTA, CLTC, COL1A1, COL3A1, CPD, DTNBP1, EXOC4, EXOC5, EXOC8, GJA3, HSP90AA1, IGF2R, KIF3B, MSR1, MYO5A, OCRL, RAB11A, RAB14, RAC1, RALGAPB, RPS27A, SAR1B, SEC24A, SEC24B, SEC24C, SEC24D, SNX9, SORT1, STAB1, STAM, TBC1D1, YWHAQ]	[AKT1, AKT2, ALB, AMBP, AP1B1, AP1G1, AP1G2, AP1M1, AP1M2, AP1S1, AP1S2, AP1S3, AP2M1, AP3B1, AP3S1, AP4B1, AP4E1, AP4M1, AP4S1, APOA1, APOB, APOE, APOL1, APP, ARCN1, ARF1, ARFGAP1, ARFGAP3, ARRB1, ASPSCR1, BLOC1S1, BLOC1S3, BLOC1S4, BLOC1S6, C2CD5, CALM1, CALM2, CALM3, CALR, CD163, CD36, CHMP2A, CHMP2B, CHMP3, CHMP4A, CHMP4B, CHMP4C, CHMP5, CHMP6, CHMP7, CLINT1, CLTA, CLTB, CLTC, CLTCL1, CLVS1, …	TRUE
REACTOME:188330	Dectin-1 mediated noncanonical NF-kB signaling	1.51383	[-1]	[None]	12	20.339	0.0306315	1	{}	{}	[PSMA3, PSMB1, PSMC1, PSMD1, PSMD10, PSMD2, PSMD5, PSMD7, PSMD8, PSME3, RPS27A, UBA3]	[BTRC, CHUK, CUL1, FBXW11, MAP3K14, NFKB2, PSMA1, PSMA2, PSMA3, PSMA4, PSMA5, PSMA6, PSMA7, PSMA8, PSMB1, PSMB10, PSMB11, PSMB2, PSMB3, PSMB4, PSMB5, PSMB6, PSMB7, PSMB8, PSMB9, PSMC1, PSMC2, PSMC3, PSMC4, PSMC5, PSMC6, PSMD1, PSMD10, PSMD11, PSMD12, PSMD13, PSMD14, PSMD2, PSMD3, PSMD4, PSMD5, PSMD6, PSMD7, PSMD8, PSMD9, PSME1, PSME2, PSME3, PSME4, PSMF1, RELA, RELB, RPS27A, SKP1, UBA3, UBA52, UB…	TRUE
REACTOME:22172	Chromosome Maintenance	1.51267	[-1]	[None]	19	17.757	0.0307136	1	{}	{}	[CENPI, CENPM, CENPN, CENPO, CENPW, H2AFX, H2AFZ, HIST1H2BH, HIST1H4A, HIST1H4D, HJURP, OIP5, PCNA, POLE2, RBBP4, RBBP7, RFC3, RFC5, TERF2IP]	[ACD, APEX1, APITD1, APITD1-CORT, CASC5, CENPA, CENPC, CENPH, CENPI, CENPK, CENPL, CENPM, CENPN, CENPO, CENPP, CENPQ, CENPT, CENPU, CENPW, DKC1, DNA2, FEN1, H2AFB1, H2AFX, H2AFZ, HIST1H2AB, HIST1H2AC, HIST1H2AD, HIST1H2AE, HIST1H2AJ, HIST1H2BA, HIST1H2BB, HIST1H2BC, HIST1H2BD, HIST1H2BE, HIST1H2BF, HIST1H2BG, HIST1H2BH, HIST1H2BI, HIST1H2BJ, HIST1H2BK, HIST1H2BL, HIST1H2BM, HIST1H2BN, HIST1H2BO, …	TRUE
WP:357	Fatty Acid Biosynthesis	1.50071	[-1]	[None]	6	27.2727	0.0315714	1	{}	{}	[ACACA, ACLY, ACSL1, ECHDC1, ECHS1, HADH]	[ACAA2, ACACA, ACACB, ACLY, ACSL1, ACSL3, ACSL4, ACSL5, ACSL6, ACSS2, DECR1, ECH1, ECHDC1, ECHDC2, ECHDC3, ECHS1, FASN, HADH, MECR, PC, PECR, SCD]	TRUE
REACTOME:2071	Pyruvate metabolism	1.50071	[-1]	[None]	6	27.2727	0.0315714	1	{}	{}	[DLAT, MPC1, MPC2, PDK3, PDPR, SLC16A1]	[BSG, DLAT, DLD, LDHA, LDHB, MPC1, MPC2, PDHA1, PDHB, PDHX, PDK1, PDK2, PDK3, PDK4, PDP1, PDP2, PDPR, PPARD, RXRA, SLC16A1, SLC16A3, SLC16A8]	TRUE
REACTOME:12034	Signaling by BMP	1.50071	[-1]	[None]	6	27.2727	0.0315714	1	{}	{}	[ACVR2B, SMAD5, SMAD6, UBE2D1, UBE2D3, ZFYVE16]	[ACVR2A, ACVR2B, BMP2, BMPR1A, BMPR1B, BMPR2, CER1, CHRDL1, FSTL1, GREM2, NOG, SKI, SMAD4, SMAD5, SMAD6, SMAD7, SMAD9, SMURF1, SMURF2, UBE2D1, UBE2D3, ZFYVE16]	TRUE
REACTOME:6233	Transcription of the HIV genome	1.49586	[-1]	[None]	13	19.697	0.0319259	1	{}	{}	[CCNT1, ERCC3, GTF2A1, GTF2B, GTF2F2, GTF2H1, NCBP1, NELFB, SUPT16H, TAF5, TAF9, TCEA1, TCEB3]	[AK6, CCNH, CCNT1, CCNT2, CDK7, CDK9, CTDP1, ELL, ERCC2, ERCC3, GTF2A1, GTF2A2, GTF2B, GTF2E1, GTF2E2, GTF2F1, GTF2F2, GTF2H1, GTF2H2, GTF2H2C, GTF2H3, GTF2H4, MNAT1, NCBP1, NCBP2, NELFA, NELFB, NELFCD, NELFE, POLR2A, POLR2B, POLR2C, POLR2D, POLR2E, POLR2F, POLR2G, POLR2H, POLR2I, POLR2J, POLR2K, POLR2L, RNGTT, RNMT, SSRP1, SUPT16H, SUPT4H1, SUPT5H, TAF1, TAF10, TAF11, TAF12, TAF13, TAF1L, TAF2, …	TRUE
REACTOME:118656	Activation of NF-kappaB in B cells	1.49586	[-1]	[None]	13	19.697	0.0319259	1	{}	{}	[MALT1, NFKB1, PSMA3, PSMB1, PSMC1, PSMD1, PSMD10, PSMD2, PSMD5, PSMD7, PSMD8, PSME3, RPS27A]	[BCL10, BTRC, CARD11, CHUK, CUL1, FBXW11, IKBKB, IKBKG, MALT1, MAP3K7, NFKB1, NFKBIA, NFKBIB, NFKBIE, PRKCB, PSMA1, PSMA2, PSMA3, PSMA4, PSMA5, PSMA6, PSMA7, PSMA8, PSMB1, PSMB10, PSMB11, PSMB2, PSMB3, PSMB4, PSMB5, PSMB6, PSMB7, PSMB8, PSMB9, PSMC1, PSMC2, PSMC3, PSMC4, PSMC5, PSMC6, PSMD1, PSMD10, PSMD11, PSMD12, PSMD13, PSMD14, PSMD2, PSMD3, PSMD4, PSMD5, PSMD6, PSMD7, PSMD8, PSMD9, PSME1, PSM…	TRUE
REACTOME:6179	NEP/NS2 Interacts with the Cellular Export Machinery	1.48281	[-1]	[None]	7	25	0.0328995	1	{}	{}	[NUP153, NUP155, NUP35, NUP50, NUPL1, RANBP2, XPO1]	[AAAS, NUP107, NUP133, NUP153, NUP155, NUP160, NUP188, NUP205, NUP210, NUP214, NUP35, NUP37, NUP43, NUP50, NUP54, NUP62, NUP85, NUP88, NUP93, NUP98, NUPL1, NUPL2, POM121, RAN, RANBP2, SEH1L, TPR, XPO1]	TRUE
REACTOME:6248	Transport of Ribonucleoproteins into the Host Nucleus	1.48281	[-1]	[None]	7	25	0.0328995	1	{}	{}	[KPNA1, NUP153, NUP155, NUP35, NUP50, NUPL1, RANBP2]	[AAAS, KPNA1, KPNB1, NUP107, NUP133, NUP153, NUP155, NUP160, NUP188, NUP205, NUP210, NUP214, NUP35, NUP37, NUP43, NUP50, NUP54, NUP62, NUP85, NUP88, NUP93, NUP98, NUPL1, NUPL2, POM121, RANBP2, SEH1L, TPR]	TRUE
REACTOME:268156	Degradation of GLI1 by the proteasome	1.4623	[-1]	[None]	12	20	0.0344909	1	{}	{}	[ITCH, PSMA3, PSMB1, PSMC1, PSMD1, PSMD10, PSMD2, PSMD5, PSMD7, PSMD8, PSME3, RPS27A]	[BTRC, CUL1, GLI1, ITCH, LOC101928143, NUMB, PRKACA, PRKACB, PRKACG, PSMA1, PSMA2, PSMA3, PSMA4, PSMA5, PSMA6, PSMA7, PSMA8, PSMB1, PSMB10, PSMB11, PSMB2, PSMB3, PSMB4, PSMB5, PSMB6, PSMB7, PSMB8, PSMB9, PSMC1, PSMC2, PSMC3, PSMC4, PSMC5, PSMC6, PSMD1, PSMD10, PSMD11, PSMD12, PSMD13, PSMD14, PSMD2, PSMD3, PSMD4, PSMD5, PSMD6, PSMD7, PSMD8, PSMD9, PSME1, PSME2, PSME3, PSME4, PSMF1, RBX1, RPS27A, S…	TRUE
REACTOME:264198	EPH-ephrin mediated repulsion of cells	1.45681	[-1]	[None]	10	21.2766	0.0349295	1	{}	{}	[ADAM10, AP2A1, APH1B, CLTA, CLTC, EFNA1, EFNB3, EPHA1, EPHA5, RAC1]	[ADAM10, AP2A1, AP2A2, AP2B1, AP2M1, AP2S1, APH1A, APH1B, CLTA, CLTB, CLTC, CLTCL1, DNM1, EFNA1, EFNA2, EFNA3, EFNA4, EFNA5, EFNB1, EFNB2, EFNB3, EPHA1, EPHA10, EPHA2, EPHA3, EPHA4, EPHA5, EPHA6, EPHA7, EPHA8, EPHB1, EPHB2, EPHB3, EPHB4, FYN, LYN, MMP2, MMP9, NCSTN, PSEN2, PSENEN, RAC1, SRC, TIAM1, VAV2, VAV3, YES1]	TRUE
REACTOME:614	RAF phosphorylates MEK	1.44702	[-1]	[None]	3	42.8571	0.0357254	1	{}	{}	[KRAS, NRAS, RAF1]	[HRAS, KRAS, MAP2K1, MAP2K2, NRAS, RAF1, YWHAB]	TRUE
REACTOME:962	MEK activation	1.44702	[-1]	[None]	3	42.8571	0.0357254	1	{}	{}	[KRAS, NRAS, RAF1]	[HRAS, KRAS, MAP2K1, MAP2K2, NRAS, RAF1, YWHAB]	TRUE
REACTOME:1859	Pentose phosphate pathway (hexose monophosphate shunt)	1.44702	[-1]	[None]	3	42.8571	0.0357254	1	{}	{}	[G6PD, PGD, TKT]	[G6PD, PGD, PGLS, RPE, RPIA, TALDO1, TKT]	TRUE
REACTOME:169165	SMAD2/3 MH2 Domain Mutants in Cancer	1.44702	[-1]	[None]	3	42.8571	0.0357254	1	{}	{}	[SMAD2, TGFBR1, ZFYVE9]	[SMAD2, SMAD3, SMAD4, TGFB1, TGFBR1, TGFBR2, ZFYVE9]	TRUE
REACTOME:169238	Defects in biotin (Btn) metabolism	1.44702	[-1]	[None]	3	42.8571	0.0357254	1	{}	{}	[ACACA, MCCC2, PCCA]	[ACACA, ACACB, MCCC1, MCCC2, PC, PCCA, PCCB]	TRUE
REACTOME:169312	Defective HLCS causes multiple carboxylase deficiency	1.44702	[-1]	[None]	3	42.8571	0.0357254	1	{}	{}	[ACACA, MCCC2, PCCA]	[ACACA, ACACB, MCCC1, MCCC2, PC, PCCA, PCCB]	TRUE
REACTOME:169398	Loss of Function of SMAD2/3 in Cancer	1.44702	[-1]	[None]	3	42.8571	0.0357254	1	{}	{}	[SMAD2, TGFBR1, ZFYVE9]	[SMAD2, SMAD3, SMAD4, TGFB1, TGFBR1, TGFBR2, ZFYVE9]	TRUE
REACTOME:11063	Degradation of beta-catenin by the destruction complex	1.43357	[-1]	[None]	15	18.5185	0.0368496	1	{}	{}	[FRAT1, HDAC1, PPP2R1B, PPP2R5D, PSMA3, PSMB1, PSMC1, PSMD1, PSMD10, PSMD2, PSMD5, PSMD7, PSMD8, PSME3, RPS27A]	[AES, AMER1, APC, AXIN1, BTRC, CSNK1A1, CTBP1, CTBP2, CTNNB1, CUL1, FRAT1, FRAT2, GSK3B, HDAC1, LEF1, PPP2CA, PPP2CB, PPP2R1A, PPP2R1B, PPP2R5A, PPP2R5B, PPP2R5C, PPP2R5D, PPP2R5E, PSMA1, PSMA2, PSMA3, PSMA4, PSMA5, PSMA6, PSMA7, PSMA8, PSMB1, PSMB10, PSMB11, PSMB2, PSMB3, PSMB4, PSMB5, PSMB6, PSMB7, PSMB8, PSMB9, PSMC1, PSMC2, PSMC3, PSMC4, PSMC5, PSMC6, PSMD1, PSMD10, PSMD11, PSMD12, PSMD13, PS…	TRUE
REACTOME:268261	Mitochondrial translation termination	1.43357	[-1]	[None]	15	18.5185	0.0368496	1	{}	{}	[CHCHD1, GFM2, MRPL16, MRPL22, MRPL3, MRPL35, MRPL37, MRPL42, MRPL49, MRPS22, MRPS27, MRPS30, MRPS35, MRRF, PTCD3]	[AURKAIP1, CHCHD1, DAP3, GADD45GIP1, GFM2, ICT1, MRPL1, MRPL10, MRPL11, MRPL12, MRPL13, MRPL14, MRPL15, MRPL16, MRPL17, MRPL18, MRPL19, MRPL2, MRPL20, MRPL21, MRPL22, MRPL23, MRPL24, MRPL27, MRPL28, MRPL3, MRPL30, MRPL32, MRPL33, MRPL34, MRPL35, MRPL36, MRPL37, MRPL38, MRPL39, MRPL4, MRPL40, MRPL41, MRPL42, MRPL43, MRPL44, MRPL46, MRPL47, MRPL48, MRPL49, MRPL50, MRPL51, MRPL52, MRPL53, MRPL54, MR…	TRUE
WP:231	TNF alpha Signaling Pathway	1.43163	[-1]	[None]	16	18.1818	0.0370145	1	{}	{}	[CASP3, CASP7, CREBBP, HSP90AA1, MAP2K3, MAPK9, NFKB1, PLK1, PRKCZ, PSMD2, RAC1, RAF1, RFK, TAB3, TBK1, TNFAIP3]	[100509916, 100510195, AKT1, APAF1, BAD, BAX, BCL2L1, BID, BIRC2, BIRC3, BTRC, CASP3, CASP7, CASP8, CASP9, CDC37, CFLAR, CHUK, CREBBP, CSNK2A1, CUL1, CYBA, DIABLO, FADD, FBXW11, GLUL, GRB2, HSP90AA1, IKBKB, IKBKG, IL6, JUN, KSR1, KSR2, MADD, MAP2K3, MAP2K4, MAP2K6, MAP2K7, MAP3K1, MAP3K14, MAP3K3, MAP3K5, MAP3K7, MAP3K8, MAP4K2, MAPK1, MAPK3, MAPK8, MAPK9, NFKB1, NFKB2, NFKBIA, NFKBIB, NFKBIE, NO…	TRUE
REACTOME:264273	VEGFR2 mediated cell proliferation	1.41518	[-1]	[None]	8	22.8571	0.0384432	1	{}	{}	[AHCYL1, CALM1, CDK1, KRAS, NRAS, PRKCZ, RAF1, SPHK1]	[AHCYL1, CALM1, CALM2, CALM3, CDK1, HRAS, IL6, IL6R, IL6ST, ITPR1, ITPR2, ITPR3, JAK1, JAK2, KDR, KRAS, MAP2K1, MAP2K2, MAPK1, MAPK3, NRAS, PDPK1, PLCG1, PRKCA, PRKCB, PRKCD, PRKCZ, PTPN11, RAF1, RASA1, SPHK1, SRC, TYK2, VEGFA, YWHAB]	TRUE
REACTOME:407	Chk1/Chk2(Cds1) mediated inactivation of Cyclin B:Cdk1 complex	1.41488	[-1]	[None]	4	33.3333	0.0384701	1	{}	{}	[CCNB1, CDC25C, CDK1, YWHAQ]	[CCNB1, CDC25C, CDK1, CHEK1, SFN, WEE1, YWHAB, YWHAE, YWHAG, YWHAH, YWHAQ, YWHAZ]	TRUE
REACTOME:23878	N-glycan trimming in the ER and Calnexin/Calreticulin cycle	1.41488	[-1]	[None]	4	33.3333	0.0384701	1	{}	{}	[EDEM1, GANAB, MLEC, UGGT1]	[CALR, EDEM1, EDEM2, EDEM3, GANAB, MAN1B1, MLEC, MOGS, PDIA3, PRKCSH, UGGT1, UGGT2]	TRUE
REACTOME:75795	Antigen Presentation: Folding, assembly and peptide loading of class I MHC	1.41171	[-1]	[None]	6	26.087	0.0387519	1	{}	{}	[HSPA5, SAR1B, SEC24A, SEC24B, SEC24C, SEC24D]	[B2M, CALR, ERAP1, ERAP2, HLA-A, HLA-B, HLA-C, HLA-E, HLA-F, HLA-G, HSPA5, PDIA3, SAR1B, SEC13, SEC23A, SEC24A, SEC24B, SEC24C, SEC24D, SEC31A, TAP1, TAP2, TAPBP]	TRUE
REACTOME:13	Metabolism of amino acids and derivatives	1.40517	[-1]	[None]	30	15.7068	0.0393396	1	{}	{}	[AADAT, ACADSB, AMD1, APIP, ARG2, BCKDHB, CCBL1, CSAD, DLST, ETHE1, GLUD1, GOT2, HIBADH, MCCC2, MTR, MTRR, NAGS, NQO1, OAT, OGDH, PSMA3, PSMB1, PSMC1, PSMD1, PSMD10, PSMD2, PSMD5, PSMD7, PSMD8, PSME3]	[AADAT, AANAT, AASS, ACAD8, ACADSB, ACAT1, ACMSD, ADC, ADI1, AFMID, AGMAT, AGXT, AGXT2, AHCY, ALDH18A1, ALDH4A1, ALDH6A1, ALDH7A1, ALDH9A1, AMD1, AMDHD1, APIP, ARG1, ARG2, ASL, ASMT, ASNS, ASS1, AUH, BBOX1, BCAT1, BCAT2, BCKDHA, BCKDHB, BHMT, CBS, CCBL1, CCBL2, CDO1, CGA, CKB, CKM, CKMT1A, CKMT1B, CKMT2, CNDP2, CPS1, CSAD, CTH, DAO, DBH, DBT, DCT, DDC, DIO1, DIO2, DIO3, DLD, DLST, ENOPH1, ETHE1, …	TRUE
KEGG:04115	p53 signaling pathway	1.40122	[-1]	[None]	13	19.1176	0.0396989	1	{}	{}	[CASP3, CCNB1, CCNB2, CCND1, CCNG1, CCNG2, CDK1, GTSE1, RCHY1, RRM2, SESN3, TNFRSF10B, ZMAT3]	[APAF1, ATM, ATR, BAI1, BAX, BBC3, BID, CASP3, CASP8, CASP9, CCNB1, CCNB2, CCNB3, CCND1, CCND2, CCND3, CCNE1, CCNE2, CCNG1, CCNG2, CD82, CDK1, CDK2, CDK4, CDK6, CDKN1A, CDKN2A, CHEK1, CHEK2, CYCS, DDB2, EI24, FAS, GADD45A, GADD45B, GADD45G, GTSE1, IGF1, IGFBP3, MDM2, MDM4, PERP, PIDD, PMAIP1, PPM1D, PTEN, RCHY1, RFWD2, RPRM, RRM2, RRM2B, SERPINB5, SERPINE1, SESN1, SESN2, SESN3, SFN, SHISA5, SIAH1…	TRUE
REACTOME:6361	Late Phase of HIV Life Cycle	1.3846	[-1]	[None]	21	16.8	0.0412475	1	{}	{}	[CCNT1, ERCC3, GTF2A1, GTF2B, GTF2F2, GTF2H1, NCBP1, NELFB, NUP153, NUP155, NUP35, NUP50, NUPL1, RANBP2, RPS27A, SUPT16H, TAF5, TAF9, TCEA1, TCEB3, XPO1]	[AAAS, AK6, CCNH, CCNT1, CCNT2, CDK7, CDK9, CHMP2A, CHMP2B, CHMP3, CHMP4A, CHMP4B, CHMP4C, CHMP5, CHMP6, CHMP7, CTDP1, ELL, ERCC2, ERCC3, FURIN, GTF2A1, GTF2A2, GTF2B, GTF2E1, GTF2E2, GTF2F1, GTF2F2, GTF2H1, GTF2H2, GTF2H2C, GTF2H3, GTF2H4, MNAT1, NCBP1, NCBP2, NEDD4L, NELFA, NELFB, NELFCD, NELFE, NMT1, NMT2, NUP107, NUP133, NUP153, NUP155, NUP160, NUP188, NUP205, NUP210, NUP214, NUP35, NUP37, NU…	TRUE
REACTOME:21308	MAP kinase activation in TLR cascade	1.37818	[-1]	[None]	11	20	0.0418619	1	{}	{}	[ATF2, CDK1, DUSP4, ELK1, MAP2K3, MAPK14, MAPK9, PPP2R1B, PPP2R5D, RIPK2, TAB3]	[ATF1, ATF2, CDK1, CREB1, DUSP3, DUSP4, DUSP6, DUSP7, ELK1, FOS, IKBKG, IL6, IL6R, IL6ST, IRAK1, IRAK2, JAK1, JAK2, JUN, MAP2K1, MAP2K2, MAP2K3, MAP2K4, MAP2K6, MAP2K7, MAP3K7, MAPK1, MAPK10, MAPK11, MAPK14, MAPK3, MAPK7, MAPK8, MAPK9, MAPKAPK2, MAPKAPK3, MEF2A, MEF2C, NOD1, NOD2, PPP2CA, PPP2CB, PPP2R1A, PPP2R1B, PPP2R5D, PTPN11, RIPK2, RPS6KA1, RPS6KA2, RPS6KA3, RPS6KA5, TAB1, TAB2, TAB3, TYK2]	TRUE
REACTOME:25325	AUF1 (hnRNP D0) destabilizes mRNA	1.37818	[-1]	[None]	11	20	0.0418619	1	{}	{}	[PSMA3, PSMB1, PSMC1, PSMD1, PSMD10, PSMD2, PSMD5, PSMD7, PSMD8, PSME3, RPS27A]	[EIF4G1, HNRNPD, HSPA1A, HSPA1B, HSPA8, HSPB1, PABPC1, PSMA1, PSMA2, PSMA3, PSMA4, PSMA5, PSMA6, PSMA7, PSMA8, PSMB1, PSMB10, PSMB11, PSMB2, PSMB3, PSMB4, PSMB5, PSMB6, PSMB7, PSMB8, PSMB9, PSMC1, PSMC2, PSMC3, PSMC4, PSMC5, PSMC6, PSMD1, PSMD10, PSMD11, PSMD12, PSMD13, PSMD14, PSMD2, PSMD3, PSMD4, PSMD5, PSMD6, PSMD7, PSMD8, PSMD9, PSME1, PSME2, PSME3, PSME4, PSMF1, RPS27A, UBA52, UBB, UBC]	TRUE
KEGG:04810	Regulation of actin cytoskeleton	1.37278	[-1]	[None]	33	15.3488	0.0423857	1	{}	{}	[ARPC5, BRAF, CD14, CFL2, CRK, FGFR1, IQGAP3, ITGA5, ITGAE, ITGAV, ITGB1, ITGB2, ITGB4, ITGB8, KRAS, MRAS, MYL12A, MYL12B, NCKAP1, NRAS, PAK2, PFN1, PIK3CD, PIKFYVE, PIP4K2B, PIP5K1C, PPP1CC, RAC1, RAF1, RHOA, SOS2, SSH1, VAV1]	[ABI2, ACTB, ACTG1, ACTN1, ACTN2, ACTN3, ACTN4, APC, APC2, ARAF, ARHGAP35, ARHGEF1, ARHGEF12, ARHGEF4, ARHGEF6, ARHGEF7, ARPC1A, ARPC1B, ARPC2, ARPC3, ARPC4, ARPC5, ARPC5L, BAIAP2, BCAR1, BDKRB1, BDKRB2, BRAF, BRK1, CD14, CDC42, CFL1, CFL2, CHRM1, CHRM2, CHRM3, CHRM4, CHRM5, CRK, CRKL, CYFIP1, CYFIP2, DIAPH1, DIAPH2, DIAPH3, DOCK1, EGF, EGFR, ENAH, EZR, F2, F2R, FGD1, FGD3, FGF1, FGF10, FGF11, FG…	TRUE
REACTOME:387	Cleavage of Growing Transcript in the Termination Region	1.37265	[-1]	[None]	9	21.4286	0.0423985	1	{}	{}	[CPSF2, CPSF3, CPSF7, CSTF1, NCBP1, NUDT21, PAPOLA, SLBP, SNRPG]	[CDC40, CLP1, CPSF1, CPSF2, CPSF3, CPSF7, CSTF1, CSTF2, CSTF3, DHX38, LOC102724594, LSM10, LSM11, MAGOH, NCBP1, NCBP2, NUDT21, PABPN1, PAPOLA, PCF11, RBM8A, RNPS1, SLBP, SNRPB, SNRPD3, SNRPE, SNRPF, SNRPG, SRRM1, SRSF1, SRSF11, SRSF2, SRSF3, SRSF4, SRSF5, SRSF6, SRSF7, SRSF9, U2AF1, U2AF2, UPF3B, ZNF473]	TRUE
REACTOME:894	RNA Polymerase II Transcription Termination	1.37265	[-1]	[None]	9	21.4286	0.0423985	1	{}	{}	[CPSF2, CPSF3, CPSF7, CSTF1, NCBP1, NUDT21, PAPOLA, SLBP, SNRPG]	[CDC40, CLP1, CPSF1, CPSF2, CPSF3, CPSF7, CSTF1, CSTF2, CSTF3, DHX38, LOC102724594, LSM10, LSM11, MAGOH, NCBP1, NCBP2, NUDT21, PABPN1, PAPOLA, PCF11, RBM8A, RNPS1, SLBP, SNRPB, SNRPD3, SNRPE, SNRPF, SNRPG, SRRM1, SRSF1, SRSF11, SRSF2, SRSF3, SRSF4, SRSF5, SRSF6, SRSF7, SRSF9, U2AF1, U2AF2, UPF3B, ZNF473]	TRUE
WP:2036	TWEAK Signaling Pathway	1.37265	[-1]	[None]	9	21.4286	0.0423985	1	{}	{}	[CASP3, CASP7, CCL5, HDAC1, MAPK14, MAPK9, NFKB1, RAC1, RAF1]	[AKT1, AKT2, BIRC2, CASP3, CASP7, CASP8, CCL2, CCL5, CD163, CHUK, CTNNB1, FADD, GSK3B, HDAC1, IKBKB, IL6, JUN, MAP3K7, MAPK1, MAPK14, MAPK3, MAPK8, MAPK9, MMP9, NFKB1, NFKB2, NFKBIA, NFKBIB, RAC1, RAF1, RELA, RELB, RIPK1, SHH, TNFRSF12A, TNFRSF25, TNFSF12, TNFSF12-TNFSF13, TRAF1, TRAF2, TRAF3, TRAF5]	TRUE
REACTOME:6162	Tat-mediated elongation of the HIV-1 transcript	1.37265	[-1]	[None]	9	21.4286	0.0423985	1	{}	{}	[CCNT1, ERCC3, GTF2F2, GTF2H1, NCBP1, NELFB, SUPT16H, TCEA1, TCEB3]	[CCNH, CCNT1, CDK7, CDK9, CTDP1, ELL, ERCC2, ERCC3, GTF2F1, GTF2F2, GTF2H1, GTF2H2, GTF2H2C, GTF2H3, GTF2H4, MNAT1, NCBP1, NCBP2, NELFA, NELFB, NELFCD, NELFE, POLR2A, POLR2B, POLR2C, POLR2D, POLR2E, POLR2F, POLR2G, POLR2H, POLR2I, POLR2J, POLR2K, POLR2L, SSRP1, SUPT16H, SUPT4H1, SUPT5H, TCEA1, TCEB1, TCEB2, TCEB3]	TRUE
REACTOME:6274	HIV Transcription Elongation	1.37265	[-1]	[None]	9	21.4286	0.0423985	1	{}	{}	[CCNT1, ERCC3, GTF2F2, GTF2H1, NCBP1, NELFB, SUPT16H, TCEA1, TCEB3]	[CCNH, CCNT1, CDK7, CDK9, CTDP1, ELL, ERCC2, ERCC3, GTF2F1, GTF2F2, GTF2H1, GTF2H2, GTF2H2C, GTF2H3, GTF2H4, MNAT1, NCBP1, NCBP2, NELFA, NELFB, NELFCD, NELFE, POLR2A, POLR2B, POLR2C, POLR2D, POLR2E, POLR2F, POLR2G, POLR2H, POLR2I, POLR2J, POLR2K, POLR2L, SSRP1, SUPT16H, SUPT4H1, SUPT5H, TCEA1, TCEB1, TCEB2, TCEB3]	TRUE
REACTOME:6346	Formation of HIV-1 elongation complex containing HIV-1 Tat	1.37265	[-1]	[None]	9	21.4286	0.0423985	1	{}	{}	[CCNT1, ERCC3, GTF2F2, GTF2H1, NCBP1, NELFB, SUPT16H, TCEA1, TCEB3]	[CCNH, CCNT1, CDK7, CDK9, CTDP1, ELL, ERCC2, ERCC3, GTF2F1, GTF2F2, GTF2H1, GTF2H2, GTF2H2C, GTF2H3, GTF2H4, MNAT1, NCBP1, NCBP2, NELFA, NELFB, NELFCD, NELFE, POLR2A, POLR2B, POLR2C, POLR2D, POLR2E, POLR2F, POLR2G, POLR2H, POLR2I, POLR2J, POLR2K, POLR2L, SSRP1, SUPT16H, SUPT4H1, SUPT5H, TCEA1, TCEB1, TCEB2, TCEB3]	TRUE
REACTOME:150366	Elastic fibre formation	1.37265	[-1]	[None]	9	21.4286	0.0423985	1	{}	{}	[BMP4, FBLN1, FBLN2, ITGA5, ITGAV, ITGB1, ITGB8, LOX, LOXL1]	[BMP10, BMP2, BMP4, BMP7, EFEMP1, EFEMP2, ELN, FBLN1, FBLN2, FBLN5, FBN1, FBN2, FBN3, FURIN, GDF5, ITGA5, ITGA8, ITGAV, ITGB1, ITGB3, ITGB5, ITGB6, ITGB8, LOC100505984, LOX, LOXL1, LOXL2, LOXL3, LOXL4, LTBP1, LTBP2, LTBP3, LTBP4, MFAP1, MFAP2, MFAP3, MFAP4, MFAP5, TGFB1, TGFB2, TGFB3, VTN]	TRUE
REACTOME:163701	FCERI mediated MAPK activation	1.37265	[-1]	[None]	9	21.4286	0.0423985	1	{}	{}	[CDK1, KRAS, MAPK9, NRAS, PAK2, RAC1, RAF1, SYK, VAV1]	[CDK1, FOS, GRAP2, GRB2, HRAS, IL6, IL6R, IL6ST, JAK1, JAK2, JUN, KRAS, LAT, LCP2, LYN, MAP2K1, MAP2K2, MAP2K4, MAP2K7, MAP3K1, MAPK1, MAPK10, MAPK3, MAPK8, MAPK9, NRAS, PAK1, PAK2, PAK3, PLCG1, PLCG2, PTPN11, RAC1, RAF1, SHC1, SOS1, SYK, TYK2, VAV1, VAV2, VAV3, YWHAB]	TRUE
REACTOME:147867	Translocation of GLUT4 to the plasma membrane	1.36429	[-1]	[None]	12	19.3548	0.0432225	1	{}	{}	[CALM1, EXOC4, EXOC5, EXOC8, KIF3B, MYO5A, RAB11A, RAB14, RAC1, RALGAPB, TBC1D1, YWHAQ]	[AKT1, AKT2, ASPSCR1, C2CD5, CALM1, CALM2, CALM3, EXOC1, EXOC2, EXOC3, EXOC4, EXOC5, EXOC6, EXOC7, EXOC8, KIF3A, KIF3B, KIFAP3, LNPEP, MYH1, MYH13, MYH15, MYH2, MYH3, MYH4, MYH6, MYH7, MYH7B, MYH8, MYO1C, MYO5A, PRKAA2, PRKAB1, PRKAB2, PRKAG1, PRKAG2, PRKAG3, RAB10, RAB11A, RAB13, RAB14, RAB4A, RAB8A, RAC1, RALA, RALGAPA2, RALGAPB, RHOQ, SFN, SLC2A4, SNAP23, STX4, STXBP3, TBC1D1, TBC1D4, VAMP2, Y…	TRUE
WP:707	DNA damage response	1.35606	[-1]	[None]	13	18.8406	0.0440489	1	{}	{}	[CASP3, CCNB1, CCNB2, CCND1, CDC25A, CDC25C, CDK1, CDKN1B, E2F1, H2AFX, MRE11A, SMC1A, TNFRSF10B]	[651610, 651921, ABL1, APAF1, ATM, ATR, ATRIP, BAX, BBC3, BID, BRCA1, CASP3, CASP8, CASP9, CCNB1, CCNB2, CCNB3, CCND1, CCND2, CCND3, CCNE1, CCNE2, CDC25A, CDC25C, CDK1, CDK2, CDK4, CDK5, CDK6, CDKN1A, CDKN1B, CHEK1, CHEK2, CREB1, CYCS, DDB2, E2F1, FANCD2, FAS, GADD45A, GADD45B, GADD45G, H2AFX, HUS1B, MDM2, MRE11A, MYC, NBN, PIDD, PMAIP1, PML, RAD1, RAD17, RAD50, RAD51, RAD52, RAD9A, RB1, RFC1, RP…	TRUE
KEGG:03030	DNA replication	1.34964	[-1]	[None]	8	22.2222	0.0447059	1	{}	{}	[MCM2, MCM6, PCNA, POLE2, POLE3, RFC3, RFC5, RNASEH2A]	[DNA2, FEN1, LIG1, MCM2, MCM3, MCM4, MCM5, MCM6, MCM7, PCNA, POLA1, POLA2, POLD1, POLD2, POLD3, POLD4, POLE, POLE2, POLE3, POLE4, PRIM1, PRIM2, RFC1, RFC2, RFC3, RFC4, RFC5, RNASEH1, RNASEH2A, RNASEH2B, RNASEH2C, RPA1, RPA2, RPA3, RPA4, SSBP1]	TRUE
REACTOME:23787	Regulation of signaling by CBL	1.34656	[-1]	[None]	5	27.7778	0.0450234	1	{}	{}	[CBL, CRK, PIK3CD, SYK, VAV1]	[BLNK, CBL, CRK, CRKL, FYN, GRB2, HCK, LYN, PIK3CA, PIK3CB, PIK3CD, PIK3R1, PIK3R2, PIK3R3, RAPGEF1, SYK, VAV1, YES1]	TRUE
REACTOME:111056	Cross-presentation of soluble exogenous antigens (endosomes)	1.34537	[-1]	[None]	10	20.4082	0.0451471	1	{}	{}	[PSMA3, PSMB1, PSMC1, PSMD1, PSMD10, PSMD2, PSMD5, PSMD7, PSMD8, PSME3]	[CD207, FCGR1A, FCGR1B, MRC1, MRC2, PSMA1, PSMA2, PSMA3, PSMA4, PSMA5, PSMA6, PSMA7, PSMA8, PSMB1, PSMB10, PSMB11, PSMB2, PSMB3, PSMB4, PSMB5, PSMB6, PSMB7, PSMB8, PSMB9, PSMC1, PSMC2, PSMC3, PSMC4, PSMC5, PSMC6, PSMD1, PSMD10, PSMD11, PSMD12, PSMD13, PSMD14, PSMD2, PSMD3, PSMD4, PSMD5, PSMD6, PSMD7, PSMD8, PSMD9, PSME1, PSME2, PSME3, PSME4, PSMF1]	TRUE
REACTOME:424	Transport of the SLBP independent Mature mRNA	1.33345	[-1]	[None]	7	23.3333	0.0464037	1	{}	{}	[NCBP1, NUP153, NUP155, NUP35, NUP50, NUPL1, RANBP2]	[AAAS, EIF4E, NCBP1, NCBP2, NUP107, NUP133, NUP153, NUP155, NUP160, NUP188, NUP205, NUP210, NUP214, NUP35, NUP37, NUP43, NUP50, NUP54, NUP62, NUP85, NUP88, NUP93, NUP98, NUPL1, NUPL2, NXF1, POM121, RANBP2, SEH1L, TPR]	TRUE
REACTOME:6190	Rev-mediated nuclear export of HIV RNA	1.33345	[-1]	[None]	7	23.3333	0.0464037	1	{}	{}	[NUP153, NUP155, NUP35, NUP50, NUPL1, RANBP2, XPO1]	[AAAS, NUP107, NUP133, NUP153, NUP155, NUP160, NUP188, NUP205, NUP210, NUP214, NUP35, NUP37, NUP43, NUP50, NUP54, NUP62, NUP85, NUP88, NUP93, NUP98, NUPL1, NUPL2, POM121, RAN, RANBP1, RANBP2, RCC1, SEH1L, TPR, XPO1]	TRUE
REACTOME:6296	Export of Viral Ribonucleoproteins from Nucleus	1.33345	[-1]	[None]	7	23.3333	0.0464037	1	{}	{}	[NUP153, NUP155, NUP35, NUP50, NUPL1, RANBP2, XPO1]	[AAAS, HSPA1A, HSPA1B, NUP107, NUP133, NUP153, NUP155, NUP160, NUP188, NUP205, NUP210, NUP214, NUP35, NUP37, NUP43, NUP50, NUP54, NUP62, NUP85, NUP88, NUP93, NUP98, NUPL1, NUPL2, POM121, RAN, RANBP2, SEH1L, TPR, XPO1]	TRUE
REACTOME:21328	MAPK targets/ Nuclear events mediated by MAP kinases	1.33345	[-1]	[None]	7	23.3333	0.0464037	1	{}	{}	[ATF2, DUSP4, ELK1, MAPK14, MAPK9, PPP2R1B, PPP2R5D]	[ATF1, ATF2, CREB1, DUSP3, DUSP4, DUSP6, DUSP7, ELK1, FOS, JUN, MAPK1, MAPK10, MAPK11, MAPK14, MAPK3, MAPK7, MAPK8, MAPK9, MAPKAPK2, MEF2A, MEF2C, PPP2CA, PPP2CB, PPP2R1A, PPP2R1B, PPP2R5D, RPS6KA1, RPS6KA2, RPS6KA3, RPS6KA5]	TRUE
REACTOME:1319	Fatty Acyl-CoA Biosynthesis	1.32891	[-1]	[None]	6	25	0.0468909	1	{}	{}	[ACACA, ACLY, ACSL1, ELOVL1, ELOVL4, PTPLAD1]	[ACACA, ACLY, ACSL1, ACSL4, ACSL5, ACSL6, ELOVL1, ELOVL2, ELOVL3, ELOVL4, ELOVL5, ELOVL6, ELOVL7, FASN, HSD17B12, HSD17B3, OLAH, PTPLA, PTPLAD1, PTPLAD2, PTPLB, SLC25A1, TECR, TECRL]	TRUE
WP:185	Integrin-mediated cell adhesion	1.3266	[-1]	[None]	18	17.1429	0.0471406	1	{}	{}	[BRAF, CAPN2, CRK, ILK, ITGA5, ITGAE, ITGAV, ITGB1, ITGB2, ITGB4, ITGB8, MAP2K3, MAP2K5, MAPK6, PAK2, RAC1, RAF1, RAP1B]	[100289853, 100508643, 100509672, 100509916, 100510068, 100510195, AKT1, AKT2, AKT3, ARAF, ARHGEF7, BCAR1, BRAF, CAPN1, CAPN10, CAPN11, CAPN2, CAPN3, CAPN5, CAPN6, CAPN7, CAPN9, CAPNS1, CAV1, CAV2, CAV3, CDC42, CRK, CSK, DOCK1, EFCAB13, FYN, GIT2, GRB2, HRAS, ILK, ITGA1, ITGA10, ITGA11, ITGA2, ITGA2B, ITGA3, ITGA4, ITGA5, ITGA6, ITGA7, ITGA8, ITGA9, ITGAD, ITGAE, ITGAL, ITGAM, ITGAV, ITGAX, ITGB1…	TRUE
REACTOME:833	RNA Polymerase II Transcription Elongation	1.31472	[-1]	[None]	9	20.9302	0.0484488	1	{}	{}	[CCNT1, ERCC3, GTF2F2, GTF2H1, NCBP1, NELFB, SUPT16H, TCEA1, TCEB3]	[CCNH, CCNT1, CCNT2, CDK7, CDK9, CTDP1, ELL, ERCC2, ERCC3, GTF2F1, GTF2F2, GTF2H1, GTF2H2, GTF2H2C, GTF2H3, GTF2H4, MNAT1, NCBP1, NCBP2, NELFA, NELFB, NELFCD, NELFE, POLR2A, POLR2B, POLR2C, POLR2D, POLR2E, POLR2F, POLR2G, POLR2H, POLR2I, POLR2J, POLR2K, POLR2L, SSRP1, SUPT16H, SUPT4H1, SUPT5H, TCEA1, TCEB1, TCEB2, TCEB3]	TRUE
REACTOME:1845	Formation of RNA Pol II elongation complex	1.31472	[-1]	[None]	9	20.9302	0.0484488	1	{}	{}	[CCNT1, ERCC3, GTF2F2, GTF2H1, NCBP1, NELFB, SUPT16H, TCEA1, TCEB3]	[CCNH, CCNT1, CCNT2, CDK7, CDK9, CTDP1, ELL, ERCC2, ERCC3, GTF2F1, GTF2F2, GTF2H1, GTF2H2, GTF2H2C, GTF2H3, GTF2H4, MNAT1, NCBP1, NCBP2, NELFA, NELFB, NELFCD, NELFE, POLR2A, POLR2B, POLR2C, POLR2D, POLR2E, POLR2F, POLR2G, POLR2H, POLR2I, POLR2J, POLR2K, POLR2L, SSRP1, SUPT16H, SUPT4H1, SUPT5H, TCEA1, TCEB1, TCEB2, TCEB3]	TRUE
REACTOME:15480	ABC-family proteins mediated transport	1.31472	[-1]	[None]	9	20.9302	0.0484488	1	{}	{}	[ABCA8, ABCB10, ABCB9, ABCC9, ABCD3, ABCE1, ABCG1, EIF2S1, EIF2S2]	[ABCA10, ABCA12, ABCA2, ABCA3, ABCA4, ABCA6, ABCA7, ABCA8, ABCA9, ABCB1, ABCB10, ABCB5, ABCB6, ABCB7, ABCB8, ABCB9, ABCC1, ABCC10, ABCC11, ABCC2, ABCC3, ABCC4, ABCC5, ABCC6, ABCC8, ABCC9, ABCD1, ABCD2, ABCD3, ABCE1, ABCF1, ABCG1, ABCG4, ABCG5, ABCG8, APOA1, CFTR, EIF2S1, EIF2S2, EIF2S3, PEX19, PEX3, RNASEL]	TRUE
REACTOME:22201	Formation of HIV elongation complex in the absence of HIV Tat	1.31472	[-1]	[None]	9	20.9302	0.0484488	1	{}	{}	[CCNT1, ERCC3, GTF2F2, GTF2H1, NCBP1, NELFB, SUPT16H, TCEA1, TCEB3]	[CCNH, CCNT1, CCNT2, CDK7, CDK9, CTDP1, ELL, ERCC2, ERCC3, GTF2F1, GTF2F2, GTF2H1, GTF2H2, GTF2H2C, GTF2H3, GTF2H4, MNAT1, NCBP1, NCBP2, NELFA, NELFB, NELFCD, NELFE, POLR2A, POLR2B, POLR2C, POLR2D, POLR2E, POLR2F, POLR2G, POLR2H, POLR2I, POLR2J, POLR2K, POLR2L, SSRP1, SUPT16H, SUPT4H1, SUPT5H, TCEA1, TCEB1, TCEB2, TCEB3]	TRUE
REACTOME:115676	Antiviral mechanism by IFN-stimulated genes	1.31228	[-1]	[None]	13	18.5714	0.048721	1	{}	{}	[KPNA1, KPNA2, KPNA3, KPNA4, NUP153, NUP155, NUP35, NUP50, NUPL1, PPM1B, RANBP2, RPS27A, UBE2E1]	[AAAS, ARIH1, DDX58, EIF2AK2, EIF4A1, EIF4A2, EIF4A3, EIF4E, EIF4E2, EIF4E3, EIF4G1, EIF4G2, EIF4G3, FLNB, HERC5, IFIT1, IRF3, ISG15, JAK1, KPNA1, KPNA2, KPNA3, KPNA4, KPNA5, KPNA7, KPNB1, MAPK3, MX1, MX2, NEDD4, NUP107, NUP133, NUP153, NUP155, NUP160, NUP188, NUP205, NUP210, NUP214, NUP35, NUP37, NUP43, NUP50, NUP54, NUP62, NUP85, NUP88, NUP93, NUP98, NUPL1, NUPL2, PIN1, PLCG1, POM121, PPM1B, RA…	TRUE
REACTOME:115831	ISG15 antiviral mechanism	1.31228	[-1]	[None]	13	18.5714	0.048721	1	{}	{}	[KPNA1, KPNA2, KPNA3, KPNA4, NUP153, NUP155, NUP35, NUP50, NUPL1, PPM1B, RANBP2, RPS27A, UBE2E1]	[AAAS, ARIH1, DDX58, EIF2AK2, EIF4A1, EIF4A2, EIF4A3, EIF4E, EIF4E2, EIF4E3, EIF4G1, EIF4G2, EIF4G3, FLNB, HERC5, IFIT1, IRF3, ISG15, JAK1, KPNA1, KPNA2, KPNA3, KPNA4, KPNA5, KPNA7, KPNB1, MAPK3, MX1, MX2, NEDD4, NUP107, NUP133, NUP153, NUP155, NUP160, NUP188, NUP205, NUP210, NUP214, NUP35, NUP37, NUP43, NUP50, NUP54, NUP62, NUP85, NUP88, NUP93, NUP98, NUPL1, NUPL2, PIN1, PLCG1, POM121, PPM1B, RA…	TRUE
REACTOME:13776	p75 NTR receptor-mediated signalling	1.3117	[-1]	[None]	15	17.8571	0.0487871	1	{}	{}	[APH1B, CASP3, ECT2, HDAC1, HDAC2, MCF2, NET1, NFKB1, PRDM4, RAC1, RHOA, RIPK2, RPS27A, SOS2, VAV1]	[AATF, ABR, ADAM17, AKAP13, APH1A, APH1B, ARHGAP4, ARHGDIA, ARHGEF1, ARHGEF11, ARHGEF12, ARHGEF16, ARHGEF17, ARHGEF18, ARHGEF2, ARHGEF3, ARHGEF4, ARHGEF6, ARHGEF7, ARHGEF9, BAD, BCL2L11, CASP2, CASP3, ECT2, FGD1, FGD2, FGD3, FGD4, HDAC1, HDAC2, HDAC3, IKBKB, IRAK1, ITGB3BP, ITSN1, KALRN, LINGO1, LOC100505585, LOC101927057, LOC101930241, MAG, MAGED1, MAPK8, MCF2, MCF2L, MYD88, NCSTN, NET1, NFKB1, …	TRUE
KEGG:03018	RNA degradation	1.31058	[-1]	[None]	14	18.1818	0.048913	1	{}	{}	[BTG3, CNOT1, CNOT6L, CNOT8, DIS3, ENO3, HSPD1, PABPC5, PAPD7, PARN, PATL1, RQCD1, TTC37, XRN2]	[BTG1, BTG2, BTG3, BTG4, C1D, CNOT1, CNOT10, CNOT2, CNOT3, CNOT4, CNOT6, CNOT6L, CNOT7, CNOT8, DCP1A, DCP1B, DCP2, DCPS, DDX6, DHX36, DIS3, DIS3L, EDC3, EDC4, ENO1, ENO2, ENO3, EXOSC1, EXOSC10, EXOSC2, EXOSC3, EXOSC4, EXOSC5, EXOSC6, EXOSC7, EXOSC8, EXOSC9, HSPA9, HSPD1, LSM1, LSM2, LSM3, LSM4, LSM5, LSM6, LSM7, LSM8, MPHOSPH6, NUDT16, PABPC1, PABPC1L, PABPC1L2A, PABPC1L2B, PABPC3, PABPC4, PABPC4…	TRUE
KEGG:03450	Non-homologous end-joining	1.29479	[-1]	[None]	4	30.7692	0.0507237	1	{}	{}	[LIG4, MRE11A, XRCC4, XRCC5]	[DCLRE1C, DNTT, FEN1, LIG4, MRE11A, NHEJ1, POLL, POLM, PRKDC, RAD50, XRCC4, XRCC5, XRCC6]	TRUE
WP:107	Translation Factors	1.29291	[-1]	[None]	10	20	0.0509432	1	{}	{}	[CLUH, EIF2AK3, EIF2S1, EIF2S2, EIF3A, EIF3F, EIF4EBP2, EIF5, ETF1, PAIP1]	[CLUH, EEF1A1, EEF1A2, EEF1B2, EEF1D, EEF1G, EEF2, EEF2K, EIF1, EIF1AX, EIF1AY, EIF2AK1, EIF2AK2, EIF2AK3, EIF2B1, EIF2B2, EIF2B3, EIF2B4, EIF2B5, EIF2S1, EIF2S2, EIF2S3, EIF3A, EIF3B, EIF3C, EIF3D, EIF3E, EIF3F, EIF3G, EIF3H, EIF3I, EIF3J, EIF4A1, EIF4A2, EIF4B, EIF4E, EIF4EBP1, EIF4EBP2, EIF4EBP3, EIF4G1, EIF4G3, EIF4H, EIF5, EIF5A, EIF5B, EIF6, ETF1, GSPT2, PABPC1, PAIP1]	TRUE
REACTOME:121175	PI Metabolism	1.29291	[-1]	[None]	10	20	0.0509432	1	{}	{}	[FIG4, MTMR4, MTMR6, OCRL, PIK3CD, PIKFYVE, PIP4K2B, PIP5K1C, PITPNB, SACM1L]	[ARF1, ARF3, FIG4, INPP4A, INPP4B, INPP5D, INPP5E, INPP5J, INPP5K, INPPL1, MTM1, MTMR1, MTMR14, MTMR2, MTMR3, MTMR4, MTMR6, MTMR7, OCRL, PI4K2A, PI4K2B, PI4KB, PIK3C2A, PIK3C2B, PIK3C2G, PIK3C3, PIK3CA, PIK3CB, PIK3CD, PIK3CG, PIK3R1, PIK3R2, PIK3R3, PIK3R4, PIK3R5, PIK3R6, PIKFYVE, PIP4K2A, PIP4K2B, PIP5K1A, PIP5K1B, PIP5K1C, PITPNB, PTEN, SACM1L, SYNJ1, SYNJ2, TPTE, TPTE2, VAC14]	TRUE
REACTOME:121206	Chondroitin sulfate/dermatan sulfate metabolism	1.29291	[-1]	[None]	10	20	0.0509432	1	{}	{}	[B3GALT6, B3GAT1, BGN, CHST11, CHST3, CSGALNACT1, CSGALNACT2, DCN, GPC3, GXYLT1]	[AGRN, ARSB, B3GALT6, B3GAT1, B3GAT2, B3GAT3, B4GALT7, BCAN, BGN, CHPF, CHPF2, CHST11, CHST12, CHST13, CHST14, CHST15, CHST3, CHST7, CHST9, CHSY1, CHSY3, CSGALNACT1, CSGALNACT2, CSPG4, CSPG5, DCN, DSEL, GPC1, GPC2, GPC3, GPC4, GPC5, GPC6, GXYLT1, GXYLT2, HEXA, HEXB, HSPG2, HYAL1, HYAL3, IDS, IDUA, LOC101927181, NCAN, SDC1, SDC2, SDC3, SDC4, UST, VCAN]	TRUE
REACTOME:264224	beta-catenin independent WNT signaling	1.28401	[-1]	[None]	23	16.0839	0.0519978	1	{}	{}	[AP2A1, CALM1, CLTA, CLTC, FZD1, FZD3, GNG4, PDE6G, PFN1, PPP3CB, PSMA3, PSMB1, PSMC1, PSMD1, PSMD10, PSMD2, PSMD5, PSMD7, PSMD8, PSME3, RAC1, RHOA, RPS27A]	[AGO1, AGO2, AGO3, AGO4, AP2A1, AP2A2, AP2B1, AP2M1, AP2S1, ARRB2, CALM1, CALM2, CALM3, CAMK2A, CLTA, CLTB, CLTC, CTNNB1, DAAM1, DVL1, DVL2, DVL3, FZD1, FZD2, FZD3, FZD4, FZD5, FZD6, FZD7, FZD8, GNAO1, GNAT2, GNB1, GNB2, GNB3, GNB4, GNB5, GNG10, GNG11, GNG12, GNG13, GNG2, GNG3, GNG4, GNG5, GNG7, GNG8, GNGT1, GNGT2, ITPR1, ITPR2, ITPR3, LEF1, MAP3K7, MOV10, NFATC1, NLK, PARD6A, PDE6A, PDE6B, PDE6G…	TRUE
REACTOME:97	Recruitment of repair and signaling proteins to double-strand breaks	1.28035	[-1]	[None]	3	37.5	0.0524379	1	{}	{}	[H2AFX, MDC1, MRE11A]	[ATM, BRCA1, H2AFX, MDC1, MRE11A, NBN, RAD50, TP53BP1]	TRUE
WP:134	Pentose Phosphate Pathway	1.28035	[-1]	[None]	3	37.5	0.0524379	1	{}	{}	[G6PD, PGD, TKT]	[G6PD, PGD, PGLS, RPE, RPEL1, RPIA, TALDO1, TKT]	TRUE
WP:531	Mismatch repair	1.28035	[-1]	[None]	3	37.5	0.0524379	1	{}	{}	[MSH2, MSH6, PCNA]	[EXO1, LIG1, MLH1, MSH2, MSH6, PCNA, POLD1, RFC1]	TRUE
WP:704	Methylation Pathways	1.28035	[-1]	[None]	3	37.5	0.0524379	1	{}	{}	[MAT2A, MAT2B, NNMT]	[COMT, HNMT, MAT1A, MAT2A, MAT2B, NNMT, PNMT, TPMT]	TRUE
REACTOME:1298	Lysine catabolism	1.28035	[-1]	[None]	3	37.5	0.0524379	1	{}	{}	[AADAT, DLST, OGDH]	[AADAT, AASS, ALDH7A1, DLD, DLST, GCDH, OGDH, SLC25A21]	TRUE
REACTOME:2122	ChREBP activates metabolic gene expression	1.28035	[-1]	[None]	3	37.5	0.0524379	1	{}	{}	[ACACA, ACLY, MLX]	[ACACA, ACACB, ACLY, AGPAT1, FASN, MLX, MLXIPL, PKLR]	TRUE
REACTOME:115828	Downregulation of ERBB4 signaling	1.28035	[-1]	[None]	3	37.5	0.0524379	1	{}	{}	[ITCH, RPS27A, WWP1]	[ERBB4, ITCH, NEDD4, RPS27A, UBA52, UBB, UBC, WWP1]	TRUE
REACTOME:264438	degradation of DVL	1.27976	[-1]	[None]	11	19.2982	0.0525095	1	{}	{}	[PSMA3, PSMB1, PSMC1, PSMD1, PSMD10, PSMD2, PSMD5, PSMD7, PSMD8, PSME3, RPS27A]	[CUL3, DACT1, DVL1, DVL2, DVL3, HECW1, KLHL12, LOC102724911, PSMA1, PSMA2, PSMA3, PSMA4, PSMA5, PSMA6, PSMA7, PSMA8, PSMB1, PSMB10, PSMB11, PSMB2, PSMB3, PSMB4, PSMB5, PSMB6, PSMB7, PSMB8, PSMB9, PSMC1, PSMC2, PSMC3, PSMC4, PSMC5, PSMC6, PSMD1, PSMD10, PSMD11, PSMD12, PSMD13, PSMD14, PSMD2, PSMD3, PSMD4, PSMD5, PSMD6, PSMD7, PSMD8, PSMD9, PSME1, PSME2, PSME3, PSME4, PSMF1, RBX1, RPS27A, UBA52, UB…	TRUE
REACTOME:9047	Toll Like Receptor 9 (TLR9) Cascade	1.2781	[-1]	[None]	16	17.3913	0.0527109	1	{}	{}	[ATF2, CDK1, DUSP4, EEA1, ELK1, HMGB1, MAP2K3, MAPK14, MAPK9, NFKB1, PELI1, PPP2R1B, PPP2R5D, RIPK2, RPS27A, TAB3]	[AGER, APP, ATF1, ATF2, CDK1, CHUK, CREB1, DHX36, DHX9, DUSP3, DUSP4, DUSP6, DUSP7, ECSIT, EEA1, ELK1, FOS, HMGB1, IKBKB, IKBKG, IL6, IL6R, IL6ST, IRAK1, IRAK2, IRAK4, IRF7, JAK1, JAK2, JUN, MAP2K1, MAP2K2, MAP2K3, MAP2K4, MAP2K6, MAP2K7, MAP3K1, MAP3K7, MAPK1, MAPK10, MAPK11, MAPK14, MAPK3, MAPK7, MAPK8, MAPK9, MAPKAPK2, MAPKAPK3, MEF2A, MEF2C, MYD88, NFKB1, NFKB2, NFKBIA, NFKBIB, NOD1, NOD2, PE…	TRUE
REACTOME:9027	Toll Like Receptor 10 (TLR10) Cascade	1.27322	[-1]	[None]	15	17.6471	0.0533062	1	{}	{}	[ATF2, CDK1, DUSP4, ELK1, HMGB1, MAP2K3, MAPK14, MAPK9, NFKB1, PELI1, PPP2R1B, PPP2R5D, RIPK2, RPS27A, TAB3]	[AGER, APP, ATF1, ATF2, CDK1, CHUK, CREB1, DHX9, DUSP3, DUSP4, DUSP6, DUSP7, ECSIT, ELK1, FOS, HMGB1, IKBKB, IKBKG, IL6, IL6R, IL6ST, IRAK1, IRAK2, IRAK4, JAK1, JAK2, JUN, MAP2K1, MAP2K2, MAP2K3, MAP2K4, MAP2K6, MAP2K7, MAP3K1, MAP3K7, MAPK1, MAPK10, MAPK11, MAPK14, MAPK3, MAPK7, MAPK8, MAPK9, MAPKAPK2, MAPKAPK3, MEF2A, MEF2C, MYD88, NFKB1, NFKB2, NFKBIA, NFKBIB, NOD1, NOD2, PELI1, PELI2, PELI3, …	TRUE
REACTOME:9061	Toll Like Receptor 5 (TLR5) Cascade	1.27322	[-1]	[None]	15	17.6471	0.0533062	1	{}	{}	[ATF2, CDK1, DUSP4, ELK1, HMGB1, MAP2K3, MAPK14, MAPK9, NFKB1, PELI1, PPP2R1B, PPP2R5D, RIPK2, RPS27A, TAB3]	[AGER, APP, ATF1, ATF2, CDK1, CHUK, CREB1, DHX9, DUSP3, DUSP4, DUSP6, DUSP7, ECSIT, ELK1, FOS, HMGB1, IKBKB, IKBKG, IL6, IL6R, IL6ST, IRAK1, IRAK2, IRAK4, JAK1, JAK2, JUN, MAP2K1, MAP2K2, MAP2K3, MAP2K4, MAP2K6, MAP2K7, MAP3K1, MAP3K7, MAPK1, MAPK10, MAPK11, MAPK14, MAPK3, MAPK7, MAPK8, MAPK9, MAPKAPK2, MAPKAPK3, MEF2A, MEF2C, MYD88, NFKB1, NFKB2, NFKBIA, NFKBIB, NOD1, NOD2, PELI1, PELI2, PELI3, …	TRUE
REACTOME:27215	MyD88 cascade initiated on plasma membrane	1.27322	[-1]	[None]	15	17.6471	0.0533062	1	{}	{}	[ATF2, CDK1, DUSP4, ELK1, HMGB1, MAP2K3, MAPK14, MAPK9, NFKB1, PELI1, PPP2R1B, PPP2R5D, RIPK2, RPS27A, TAB3]	[AGER, APP, ATF1, ATF2, CDK1, CHUK, CREB1, DHX9, DUSP3, DUSP4, DUSP6, DUSP7, ECSIT, ELK1, FOS, HMGB1, IKBKB, IKBKG, IL6, IL6R, IL6ST, IRAK1, IRAK2, IRAK4, JAK1, JAK2, JUN, MAP2K1, MAP2K2, MAP2K3, MAP2K4, MAP2K6, MAP2K7, MAP3K1, MAP3K7, MAPK1, MAPK10, MAPK11, MAPK14, MAPK3, MAPK7, MAPK8, MAPK9, MAPKAPK2, MAPKAPK3, MEF2A, MEF2C, MYD88, NFKB1, NFKB2, NFKBIA, NFKBIB, NOD1, NOD2, PELI1, PELI2, PELI3, …	TRUE
REACTOME:111178	ER-Phagosome pathway	1.27262	[-1]	[None]	12	18.75	0.0533798	1	{}	{}	[PSMA3, PSMB1, PSMC1, PSMD1, PSMD10, PSMD2, PSMD5, PSMD7, PSMD8, PSME3, RPS27A, SEC61A2]	[B2M, CALR, HLA-A, HLA-B, HLA-C, HLA-E, HLA-F, HLA-G, PDIA3, PSMA1, PSMA2, PSMA3, PSMA4, PSMA5, PSMA6, PSMA7, PSMA8, PSMB1, PSMB10, PSMB11, PSMB2, PSMB3, PSMB4, PSMB5, PSMB6, PSMB7, PSMB8, PSMB9, PSMC1, PSMC2, PSMC3, PSMC4, PSMC5, PSMC6, PSMD1, PSMD10, PSMD11, PSMD12, PSMD13, PSMD14, PSMD2, PSMD3, PSMD4, PSMD5, PSMD6, PSMD7, PSMD8, PSMD9, PSME1, PSME2, PSME3, PSME4, PSMF1, RPS27A, SEC61A1, SEC61A…	TRUE
REACTOME:264605	Hedgehog ligand biogenesis	1.27262	[-1]	[None]	12	18.75	0.0533798	1	{}	{}	[PSMA3, PSMB1, PSMC1, PSMD1, PSMD10, PSMD2, PSMD5, PSMD7, PSMD8, PSME3, RPS27A, SEL1L]	[ADAM17, DERL2, DHH, DISP2, ERLEC1, GPC5, HHAT, IHH, NOTUM, OS9, P4HB, PSMA1, PSMA2, PSMA3, PSMA4, PSMA5, PSMA6, PSMA7, PSMA8, PSMB1, PSMB10, PSMB11, PSMB2, PSMB3, PSMB4, PSMB5, PSMB6, PSMB7, PSMB8, PSMB9, PSMC1, PSMC2, PSMC3, PSMC4, PSMC5, PSMC6, PSMD1, PSMD10, PSMD11, PSMD12, PSMD13, PSMD14, PSMD2, PSMD3, PSMD4, PSMD5, PSMD6, PSMD7, PSMD8, PSMD9, PSME1, PSME2, PSME3, PSME4, PSMF1, RPS27A, SCUBE…	TRUE
KEGG:05100	Bacterial invasion of epithelial cells	1.27029	[-1]	[None]	14	17.9487	0.0536678	1	{}	{}	[ARPC5, CBL, CLTA, CLTC, CRK, ELMO1, HCLS1, ILK, ITGA5, ITGB1, PIK3CD, RAC1, RHOA, SEPT2]	[ACTB, ACTG1, ARHGAP10, ARHGEF26, ARPC1A, ARPC1B, ARPC2, ARPC3, ARPC4, ARPC5, ARPC5L, BCAR1, CAV1, CAV2, CAV3, CBL, CBLB, CBLC, CD2AP, CDC42, CDH1, CLTA, CLTB, CLTC, CLTCL1, CRK, CRKL, CTNNA1, CTNNA2, CTNNA3, CTNNB1, CTTN, DNM1, DNM2, DNM3, DOCK1, ELMO1, ELMO2, ELMO3, FN1, GAB1, HCLS1, ILK, ITGA5, ITGB1, MAD2L2, MET, PIK3CA, PIK3CB, PIK3CD, PIK3CG, PIK3R1, PIK3R2, PIK3R3, PIK3R5, PTK2, PXN, RAC1,…	TRUE
WP:1449	Regulation of toll-like receptor signaling pathway	1.25543	[-1]	[None]	23	15.9722	0.0555358	1	{}	{}	[CCL5, CD14, IFNAR1, IL8, IRAK3, MAP2K3, MAPK14, MAPK9, NFKB1, PELI1, PIK3CD, PLK1, PTPN6, RAC1, RNF216, SMAD6, SYK, TAB3, TBK1, TICAM1, TNFAIP3, USP7, ZMYND11]	[100509672, 100509916, 100510195, AKT1, AKT2, AKT3, BTK, CASP8, CCL3, CCL4, CCL5, CD14, CD180, CD40, CD80, CD86, CHUK, CISH, CTNNAL1, CUEDC2, CXCL10, CXCL11, CXCL9, CYLD, FADD, FBXW5, FOS, IFNA1, IFNA10, IFNA13, IFNA14, IFNA16, IFNA17, IFNA2, IFNA21, IFNA4, IFNA5, IFNA6, IFNA7, IFNA8, IFNAR1, IFNAR2, IFNB1, IKBKB, IKBKE, IKBKG, IL12A, IL12B, IL1B, IL6, IL8, IRAK1, IRAK2, IRAK3, IRAK4, IRF3, IRF5,…	TRUE
REACTOME:1287	Translesion Synthesis by POLH	1.25491	[-1]	[None]	5	26.3158	0.0556022	1	{}	{}	[PCNA, RCHY1, RFC3, RFC5, RPS27A]	[NPLOC4, PCNA, POLH, RCHY1, RFC1, RFC2, RFC3, RFC4, RFC5, RPA1, RPA2, RPA3, RPS27A, SPRTN, UBA52, UBB, UBC, UFD1L, VCP]	TRUE
REACTOME:115852	Constitutive Signaling by Ligand-Responsive EGFR Cancer Variants	1.25491	[-1]	[None]	5	26.3158	0.0556022	1	{}	{}	[CBL, HSP90AA1, KRAS, NRAS, RPS27A]	[CBL, CDC37, EGF, EGFR, GAB1, GRB2, HRAS, HSP90AA1, KRAS, NRAS, PIK3CA, PIK3R1, PLCG1, RPS27A, SHC1, SOS1, UBA52, UBB, UBC]	TRUE
REACTOME:115871	Signaling by EGFR in Cancer	1.25491	[-1]	[None]	5	26.3158	0.0556022	1	{}	{}	[CBL, HSP90AA1, KRAS, NRAS, RPS27A]	[CBL, CDC37, EGF, EGFR, GAB1, GRB2, HRAS, HSP90AA1, KRAS, NRAS, PIK3CA, PIK3R1, PLCG1, RPS27A, SHC1, SOS1, UBA52, UBB, UBC]	TRUE
REACTOME:268006	Signaling by Ligand-Responsive EGFR Variants in Cancer	1.25491	[-1]	[None]	5	26.3158	0.0556022	1	{}	{}	[CBL, HSP90AA1, KRAS, NRAS, RPS27A]	[CBL, CDC37, EGF, EGFR, GAB1, GRB2, HRAS, HSP90AA1, KRAS, NRAS, PIK3CA, PIK3R1, PLCG1, RPS27A, SHC1, SOS1, UBA52, UBB, UBC]	TRUE
KEGG:05132	Salmonella infection	1.23578	[-1]	[None]	15	17.4419	0.0581065	1	{}	{}	[ARPC5, CD14, CXCL1, CXCL2, CXCL3, DYNC1I2, DYNC1LI1, DYNC1LI2, IFNGR2, IL8, MAPK14, MAPK9, NFKB1, PFN1, RAC1]	[ACTB, ACTG1, ARPC1A, ARPC1B, ARPC2, ARPC3, ARPC4, ARPC5, ARPC5L, CASP1, CCL3, CCL3L1, CCL3L3, CCL4, CCL4L1, CCL4L2, CD14, CDC42, CSF2, CXCL1, CXCL2, CXCL3, DYNC1H1, DYNC1I1, DYNC1I2, DYNC1LI1, DYNC1LI2, DYNC2H1, FLNA, FLNB, FLNC, FOS, IFNG, IFNGR1, IFNGR2, IL18, IL1A, IL1B, IL6, IL8, JUN, KLC1, KLC2, KLC3, KLC4, LBP, MAPK1, MAPK10, MAPK11, MAPK12, MAPK13, MAPK14, MAPK3, MAPK8, MAPK9, MYD88, MYH1…	TRUE
REACTOME:25024	TRAF6 mediated induction of NFkB and MAP kinases upon TLR7/8 or 9 activation	1.23578	[-1]	[None]	15	17.4419	0.0581065	1	{}	{}	[ATF2, CDK1, DUSP4, ELK1, HMGB1, MAP2K3, MAPK14, MAPK9, NFKB1, PELI1, PPP2R1B, PPP2R5D, RIPK2, RPS27A, TAB3]	[AGER, APP, ATF1, ATF2, CDK1, CHUK, CREB1, DHX9, DUSP3, DUSP4, DUSP6, DUSP7, ECSIT, ELK1, FOS, HMGB1, IKBKB, IKBKG, IL6, IL6R, IL6ST, IRAK1, IRAK2, IRAK4, JAK1, JAK2, JUN, MAP2K1, MAP2K2, MAP2K3, MAP2K4, MAP2K6, MAP2K7, MAP3K1, MAP3K7, MAPK1, MAPK10, MAPK11, MAPK14, MAPK3, MAPK7, MAPK8, MAPK9, MAPKAPK2, MAPKAPK3, MEF2A, MEF2C, MYD88, NFKB1, NFKB2, NFKBIA, NFKBIB, NOD1, NOD2, PELI1, PELI2, PELI3, …	TRUE
KEGG:04662	B cell receptor signaling pathway	1.22867	[-1]	[None]	13	18.0556	0.0590654	1	{}	{}	[CD79B, KRAS, MALT1, NFKB1, NRAS, PIK3CD, PPP3CB, PTPN6, RAC1, RAF1, SOS2, SYK, VAV1]	[AKT1, AKT2, AKT3, BCL10, BLNK, BTK, CARD11, CD19, CD22, CD72, CD79A, CD79B, CD81, CHUK, CR2, DAPP1, FCGR2B, FOS, GRB2, GSK3B, HRAS, IFITM1, IKBKB, IKBKG, INPP5D, INPPL1, JUN, KRAS, LILRB3, LYN, MALT1, MAP2K1, MAP2K2, MAPK1, MAPK3, NFATC1, NFATC2, NFATC3, NFKB1, NFKBIA, NFKBIB, NFKBIE, NRAS, PIK3AP1, PIK3CA, PIK3CB, PIK3CD, PIK3CG, PIK3R1, PIK3R2, PIK3R3, PIK3R5, PLCG2, PPP3CA, PPP3CB, PPP3CC, PP…	TRUE
KEGG:04917	Prolactin signaling pathway	1.22867	[-1]	[None]	13	18.0556	0.0590654	1	{}	{}	[CCND1, KRAS, MAPK14, MAPK9, NFKB1, NRAS, PIK3CD, RAF1, SOCS3, SOCS4, SOCS5, SOCS6, SOS2]	[AKT1, AKT2, AKT3, CCND1, CCND2, CGA, CISH, CSN2, CYP17A1, ELF5, ESR1, ESR2, FOS, FOXO3, GALT, GCK, GRB2, GSK3B, HRAS, INS, IRF1, JAK2, KRAS, LHB, LHCGR, MAP2K1, MAP2K2, MAPK1, MAPK10, MAPK11, MAPK12, MAPK13, MAPK14, MAPK3, MAPK8, MAPK9, NFKB1, NRAS, PIK3CA, PIK3CB, PIK3CD, PIK3CG, PIK3R1, PIK3R2, PIK3R3, PIK3R5, PRL, PRLR, RAF1, RELA, SHC1, SHC2, SHC3, SHC4, SLC2A2, SOCS1, SOCS2, SOCS3, SOCS4, S…	TRUE
REACTOME:6916	Interactions of Rev with host cellular proteins	1.20062	[-1]	[None]	7	21.875	0.0630062	1	{}	{}	[NUP153, NUP155, NUP35, NUP50, NUPL1, RANBP2, XPO1]	[AAAS, KPNB1, NPM1, NUP107, NUP133, NUP153, NUP155, NUP160, NUP188, NUP205, NUP210, NUP214, NUP35, NUP37, NUP43, NUP50, NUP54, NUP62, NUP85, NUP88, NUP93, NUP98, NUPL1, NUPL2, POM121, RAN, RANBP1, RANBP2, RCC1, SEH1L, TPR, XPO1]	TRUE
REACTOME:268551	Mitochondrial translation	1.19933	[-1]	[None]	15	17.2414	0.0631938	1	{}	{}	[CHCHD1, GFM2, MRPL16, MRPL22, MRPL3, MRPL35, MRPL37, MRPL42, MRPL49, MRPS22, MRPS27, MRPS30, MRPS35, MRRF, PTCD3]	[AURKAIP1, CHCHD1, DAP3, GADD45GIP1, GFM1, GFM2, ICT1, MRPL1, MRPL10, MRPL11, MRPL12, MRPL13, MRPL14, MRPL15, MRPL16, MRPL17, MRPL18, MRPL19, MRPL2, MRPL20, MRPL21, MRPL22, MRPL23, MRPL24, MRPL27, MRPL28, MRPL3, MRPL30, MRPL32, MRPL33, MRPL34, MRPL35, MRPL36, MRPL37, MRPL38, MRPL39, MRPL4, MRPL40, MRPL41, MRPL42, MRPL43, MRPL44, MRPL46, MRPL47, MRPL48, MRPL49, MRPL50, MRPL51, MRPL52, MRPL53, MRPL…	TRUE
REACTOME:22279	Fatty acid, triacylglycerol, and ketone body metabolism	1.19892	[-1]	[None]	28	15.2174	0.0632534	1	{}	{}	[ACACA, ACLY, ACSL1, AGPAT6, AGPAT9, CD36, CLOCK, CREBBP, ECHS1, ELOVL1, ELOVL4, GK, GPAM, HADH, HADHA, HMGCR, LPCAT1, LPIN1, MTF1, MUT, NCOA2, PCCA, PLIN2, PTPLAD1, SIN3A, SREBF2, TRIB3, TXNRD1]	[ABCA1, ABCB4, ACACA, ACACB, ACADL, ACADM, ACADS, ACADVL, ACAT1, ACLY, ACOX1, ACSL1, ACSL4, ACSL5, ACSL6, AGPAT1, AGPAT2, AGPAT3, AGPAT4, AGPAT5, AGPAT6, AGPAT9, AGT, ALAS1, ANGPTL4, ANKRD1, APOA1, APOA2, APOA5, ARNTL, BDH1, CARM1, CCNC, CD36, CDK19, CDK8, CHD9, CLOCK, CPT1A, CPT1B, CPT2, CREBBP, CTGF, CYP1A1, CYP4A11, CYP7A1, DECR1, DGAT1, DGAT2, ECHS1, ECI1, ELOVL1, ELOVL2, ELOVL3, ELOVL4, ELOV…	TRUE
KEGG:04350	TGF-beta signaling pathway	1.1931	[-1]	[None]	14	17.5	0.0641065	1	{}	{}	[ACVR2B, BMP4, CREBBP, DCN, PPP2R1B, RBL1, RHOA, SMAD2, SMAD5, SMAD6, TFDP1, TGFBR1, ZFYVE16, ZFYVE9]	[ACVR1, ACVR1B, ACVR1C, ACVR2A, ACVR2B, AMH, AMHR2, BAMBI, BMP2, BMP4, BMP5, BMP6, BMP7, BMP8A, BMP8B, BMPR1A, BMPR1B, BMPR2, CDKN2B, CHRD, CREBBP, CUL1, DCN, E2F4, E2F5, EP300, FST, GDF5, GDF6, GDF7, ID1, ID2, ID3, ID4, IFNG, INHBA, INHBB, INHBC, INHBE, LEFTY1, LEFTY2, LTBP1, MAPK1, MAPK3, MYC, NODAL, NOG, PITX2, PPP2CA, PPP2CB, PPP2R1A, PPP2R1B, RBL1, RBX1, RHOA, ROCK1, RPS6KB1, RPS6KB2, SKP1, …	TRUE
REACTOME:267700	Degradation of GLI2 by the proteasome	1.18819	[-1]	[None]	11	18.6441	0.0648351	1	{}	{}	[PSMA3, PSMB1, PSMC1, PSMD1, PSMD10, PSMD2, PSMD5, PSMD7, PSMD8, PSME3, RPS27A]	[BTRC, CSNK1A1, CUL1, GLI2, GSK3B, PRKACA, PRKACB, PRKACG, PSMA1, PSMA2, PSMA3, PSMA4, PSMA5, PSMA6, PSMA7, PSMA8, PSMB1, PSMB10, PSMB11, PSMB2, PSMB3, PSMB4, PSMB5, PSMB6, PSMB7, PSMB8, PSMB9, PSMC1, PSMC2, PSMC3, PSMC4, PSMC5, PSMC6, PSMD1, PSMD10, PSMD11, PSMD12, PSMD13, PSMD14, PSMD2, PSMD3, PSMD4, PSMD5, PSMD6, PSMD7, PSMD8, PSMD9, PSME1, PSME2, PSME3, PSME4, PSMF1, RBX1, RPS27A, SKP1, SUFU,…	TRUE
REACTOME:268366	GLI3 is processed to GLI3R by the proteasome	1.18819	[-1]	[None]	11	18.6441	0.0648351	1	{}	{}	[PSMA3, PSMB1, PSMC1, PSMD1, PSMD10, PSMD2, PSMD5, PSMD7, PSMD8, PSME3, RPS27A]	[BTRC, CSNK1A1, CUL1, GLI3, GSK3B, PRKACA, PRKACB, PRKACG, PSMA1, PSMA2, PSMA3, PSMA4, PSMA5, PSMA6, PSMA7, PSMA8, PSMB1, PSMB10, PSMB11, PSMB2, PSMB3, PSMB4, PSMB5, PSMB6, PSMB7, PSMB8, PSMB9, PSMC1, PSMC2, PSMC3, PSMC4, PSMC5, PSMC6, PSMD1, PSMD10, PSMD11, PSMD12, PSMD13, PSMD14, PSMD2, PSMD3, PSMD4, PSMD5, PSMD6, PSMD7, PSMD8, PSMD9, PSME1, PSME2, PSME3, PSME4, PSMF1, RBX1, RPS27A, SKP1, SUFU,…	TRUE
REACTOME:1100	Golgi Cisternae Pericentriolar Stack Reorganization	1.18807	[-1]	[None]	4	28.5714	0.0648531	1	{}	{}	[CCNB1, CCNB2, CDK1, PLK1]	[BLZF1, CCNB1, CCNB2, CDK1, GOLGA2, GORASP1, GORASP2, MAPK1, MAPK3, PLK1, RAB1A, RAB1B, RAB2A, USO1]	TRUE
REACTOME:24980	Regulation of IFNG signaling	1.18807	[-1]	[None]	4	28.5714	0.0648531	1	{}	{}	[IFNGR2, PTPN6, SOCS3, SUMO1]	[IFNG, IFNGR1, IFNGR2, JAK1, JAK2, PIAS1, PTPN1, PTPN11, PTPN2, PTPN6, SOCS1, SOCS3, STAT1, SUMO1]	TRUE
REACTOME:150149	Synthesis of Prostaglandins (PG) and Thromboxanes (TX)	1.18807	[-1]	[None]	4	28.5714	0.0648531	1	{}	{}	[CBR1, PTGES3, PTGS2, TBXAS1]	[AKR1C3, CBR1, CYP8B1, FAM213B, HPGD, HPGDS, PTGDS, PTGES, PTGES3, PTGIS, PTGR1, PTGS1, PTGS2, TBXAS1]	TRUE
REACTOME:264075	Attenuation phase	1.18807	[-1]	[None]	4	28.5714	0.0648531	1	{}	{}	[CREBBP, HSBP1, HSP90AA1, PTGES3]	[CREBBP, DNAJB1, EP300, FKBP4, HSBP1, HSF1, HSP90AA1, HSP90AB1, HSPA1A, HSPA1B, HSPA1L, HSPA2, HSPA8, PTGES3]	TRUE
KEGG:05212	Pancreatic cancer	1.18684	[-1]	[None]	12	18.1818	0.0650374	1	{}	{}	[BRAF, CCND1, E2F1, KRAS, MAPK9, NFKB1, PIK3CD, RAC1, RAF1, RALBP1, SMAD2, TGFBR1]	[AKT1, AKT2, AKT3, ARAF, ARHGEF6, BAD, BCL2L1, BRAF, BRCA2, CASP9, CCND1, CDC42, CDK4, CDK6, CDKN2A, CHUK, E2F1, E2F2, E2F3, EGF, EGFR, ERBB2, IKBKB, IKBKG, JAK1, KRAS, MAP2K1, MAPK1, MAPK10, MAPK3, MAPK8, MAPK9, NFKB1, PIK3CA, PIK3CB, PIK3CD, PIK3CG, PIK3R1, PIK3R2, PIK3R3, PIK3R5, PLD1, RAC1, RAC2, RAC3, RAD51, RAF1, RALA, RALB, RALBP1, RALGDS, RB1, RELA, SMAD2, SMAD3, SMAD4, STAT1, STAT3, TGFA…	TRUE
REACTOME:264487	Regulation of HSF1-mediated heat shock response	1.18684	[-1]	[None]	12	18.1818	0.0650374	1	{}	{}	[BAG4, BAG5, C11orf73, HSPA13, HSPA14, HSPA5, NUP153, NUP155, NUP35, NUP50, NUPL1, RANBP2]	[AAAS, ATM, ATR, BAG1, BAG2, BAG3, BAG4, BAG5, C11orf73, CCAR2, DNAJB1, DNAJB6, DNAJC2, DNAJC7, GSK3B, HSF1, HSPA12A, HSPA12B, HSPA13, HSPA14, HSPA1A, HSPA1B, HSPA1L, HSPA2, HSPA4, HSPA4L, HSPA5, HSPA6, HSPA8, HSPA9, HSPH1, MAPK1, MAPK3, MAPKAPK2, NUP107, NUP133, NUP153, NUP155, NUP160, NUP188, NUP205, NUP210, NUP214, NUP35, NUP37, NUP43, NUP50, NUP54, NUP62, NUP85, NUP88, NUP93, NUP98, NUPL1, NU…	TRUE
KEGG:05164	Influenza A	1.18312	[-1]	[None]	27	15.2542	0.0655962	1	{}	{}	[ATF2, CCL5, CREBBP, EIF2AK3, EIF2S1, FDPS, HLA-DQA1, HLA-DRA, HLA-DRB1, IFNAR1, IFNGR2, IL8, KPNA1, KPNA2, MAP2K3, MAPK14, MAPK9, NFKB1, PIK3CD, RAF1, SOCS3, TBK1, TICAM1, TNFRSF10B, TNFRSF10D, VDAC1, XPO1]	[ACTB, ACTG1, ADAR, AGFG1, AKT1, AKT2, AKT3, ATF2, BCL2L2-PABPN1, CASP1, CASP9, CCL2, CCL5, CIITA, CPSF4, CREBBP, CXCL10, CYCS, DDX39B, DDX58, DNAJB1, DNAJC3, EIF2AK1, EIF2AK2, EIF2AK3, EIF2AK4, EIF2S1, EP300, FAS, FASLG, FDPS, FURIN, GSK3B, HLA-DMA, HLA-DMB, HLA-DOA, HLA-DOB, HLA-DPA1, HLA-DPB1, HLA-DQA1, HLA-DQA2, HLA-DQB1, HLA-DRA, HLA-DRB1, HLA-DRB3, HLA-DRB4, HLA-DRB5, HNRNPUL1, HSPA1A, HSPA…	TRUE
REACTOME:12484	EGFR downregulation	1.17965	[-1]	[None]	6	23.0769	0.0661225	1	{}	{}	[AP2A1, CBL, CLTA, RPS27A, SPRY2, STAM]	[AP2A1, AP2A2, AP2B1, AP2M1, AP2S1, ARHGEF7, CBL, CDC42, CLTA, EGF, EGFR, EPN1, EPS15, EPS15L1, GRB2, HGS, RPS27A, SH3GL2, SH3KBP1, SPRY1, SPRY2, STAM, STAM2, UBA52, UBB, UBC]	TRUE
REACTOME:12560	Basigin interactions	1.17965	[-1]	[None]	6	23.0769	0.0661225	1	{}	{}	[ITGB1, SLC16A1, SLC7A11, SLC7A6, SLC7A7, SLC7A8]	[ATP1B1, ATP1B2, ATP1B3, BSG, CAV1, ITGA3, ITGA6, ITGB1, L1CAM, LOC101929889, MAG, MMP1, PPIA, PPIL2, SLC16A1, SLC16A3, SLC16A8, SLC3A2, SLC7A10, SLC7A11, SLC7A5, SLC7A6, SLC7A7, SLC7A8, SLC7A9, SPN]	TRUE
REACTOME:121408	A tetrasaccharide linker sequence is required for GAG synthesis	1.17965	[-1]	[None]	6	23.0769	0.0661225	1	{}	{}	[B3GALT6, B3GAT1, BGN, DCN, GPC3, GXYLT1]	[AGRN, B3GALT6, B3GAT1, B3GAT2, B3GAT3, B4GALT7, BCAN, BGN, CSPG4, CSPG5, DCN, GPC1, GPC2, GPC3, GPC4, GPC5, GPC6, GXYLT1, GXYLT2, HSPG2, NCAN, SDC1, SDC2, SDC3, SDC4, VCAN]	TRUE
WP:524	G13 Signaling Pathway	1.17164	[-1]	[None]	8	20.5128	0.0673538	1	{}	{}	[ARHGDIB, CALM1, CFL2, PFN1, PIK3CD, RAC1, RHOA, RHPN2]	[ARHGDIB, ARHGDIG, ARHGEF1, CALM1, CALM2, CALM3, CDC42, CFL1, CFL2, CIT, DIAPH1, GNA13, IQGAP1, IQGAP2, LIMK1, MAP3K4, MAPK10, MYBPH, MYL1, PAK3, PFN1, PIK3CA, PIK3CB, PIK3CD, PIK3R2, PIP4K2A, PKN1, PPP1CB, RAC1, RHOA, RHPN2, ROCK1, ROCK2, RPS6KB1, RTKN, SH3RF1, TNK2, WAS, WASL]	TRUE
WP:404	Nucleotide Metabolism	1.17077	[-1]	[None]	5	25	0.0674882	1	{}	{}	[HPRT1, PRPS1, PRPS2, RRM1, RRM2]	[ADSL, ADSS, DHFR, HPRT1, IMPDH1, MTHFD2, NME1-NME2, NME2, OAZ1, POLA1, POLB, POLD1, POLG, PRPS1, PRPS2, RRM1, RRM2, RRM2B, SAT1, SRM]	TRUE
KEGG:00532	Glycosaminoglycan biosynthesis	1.17077	[-1]	[None]	5	25	0.0674882	1	{}	{}	[B3GALT6, CHST11, CHST3, CSGALNACT1, CSGALNACT2]	[B3GALT6, B3GAT3, B4GALT7, CHPF, CHPF2, CHST11, CHST12, CHST13, CHST14, CHST15, CHST3, CHST7, CHSY1, CHSY3, CSGALNACT1, CSGALNACT2, DSE, UST, XYLT1, XYLT2]	TRUE
WP:712	Estrogen signaling pathway	1.17077	[-1]	[None]	5	25	0.0674882	1	{}	{}	[BRAF, ELK1, MAPK14, MAPK9, NFKB1]	[AKT1, BCL2, BRAF, CREB1, ELK1, ESR1, FOS, GNAS, GNB1, GNGT1, GPER1, JUN, MAP2K1, MAPK1, MAPK14, MAPK9, NFKB1, PIK3CA, PRKACA, SP1]	TRUE
REACTOME:9020	Toll Like Receptor 7/8 (TLR7/8) Cascade	1.16385	[-1]	[None]	15	17.0455	0.0685731	1	{}	{}	[ATF2, CDK1, DUSP4, ELK1, HMGB1, MAP2K3, MAPK14, MAPK9, NFKB1, PELI1, PPP2R1B, PPP2R5D, RIPK2, RPS27A, TAB3]	[AGER, APP, ATF1, ATF2, CDK1, CHUK, CREB1, DHX36, DHX9, DUSP3, DUSP4, DUSP6, DUSP7, ECSIT, ELK1, FOS, HMGB1, IKBKB, IKBKG, IL6, IL6R, IL6ST, IRAK1, IRAK2, IRAK4, IRF7, JAK1, JAK2, JUN, MAP2K1, MAP2K2, MAP2K3, MAP2K4, MAP2K6, MAP2K7, MAP3K1, MAP3K7, MAPK1, MAPK10, MAPK11, MAPK14, MAPK3, MAPK7, MAPK8, MAPK9, MAPKAPK2, MAPKAPK3, MEF2A, MEF2C, MYD88, NFKB1, NFKB2, NFKBIA, NFKBIB, NOD1, NOD2, PELI1, P…	TRUE
REACTOME:25222	MyD88 dependent cascade initiated on endosome	1.16385	[-1]	[None]	15	17.0455	0.0685731	1	{}	{}	[ATF2, CDK1, DUSP4, ELK1, HMGB1, MAP2K3, MAPK14, MAPK9, NFKB1, PELI1, PPP2R1B, PPP2R5D, RIPK2, RPS27A, TAB3]	[AGER, APP, ATF1, ATF2, CDK1, CHUK, CREB1, DHX36, DHX9, DUSP3, DUSP4, DUSP6, DUSP7, ECSIT, ELK1, FOS, HMGB1, IKBKB, IKBKG, IL6, IL6R, IL6ST, IRAK1, IRAK2, IRAK4, IRF7, JAK1, JAK2, JUN, MAP2K1, MAP2K2, MAP2K3, MAP2K4, MAP2K6, MAP2K7, MAP3K1, MAP3K7, MAPK1, MAPK10, MAPK11, MAPK14, MAPK3, MAPK7, MAPK8, MAPK9, MAPKAPK2, MAPKAPK3, MEF2A, MEF2C, MYD88, NFKB1, NFKB2, NFKBIA, NFKBIB, NOD1, NOD2, PELI1, P…	TRUE
REACTOME:11123	Membrane Trafficking	1.16129	[-1]	[None]	30	14.9254	0.0689772	1	{}	{}	[AP1G1, ARCN1, CALM1, CLTA, CLTC, CPD, DTNBP1, EXOC4, EXOC5, EXOC8, GJA3, IGF2R, KIF3B, MYO5A, OCRL, RAB11A, RAB14, RAC1, RALGAPB, RPS27A, SAR1B, SEC24A, SEC24B, SEC24C, SEC24D, SNX9, SORT1, STAM, TBC1D1, YWHAQ]	[AKT1, AKT2, AP1B1, AP1G1, AP1G2, AP1M1, AP1M2, AP1S1, AP1S2, AP1S3, AP2M1, AP3B1, AP3S1, AP4B1, AP4E1, AP4M1, AP4S1, APP, ARCN1, ARF1, ARFGAP1, ARFGAP3, ARRB1, ASPSCR1, BLOC1S1, BLOC1S3, BLOC1S4, BLOC1S6, C2CD5, CALM1, CALM2, CALM3, CHMP2A, CHMP2B, CHMP3, CHMP4A, CHMP4B, CHMP4C, CHMP5, CHMP6, CHMP7, CLINT1, CLTA, CLTB, CLTC, CLTCL1, CLVS1, CLVS2, COPA, COPB1, COPB2, COPE, COPG1, COPZ1, CPD, CTSZ…	TRUE
KEGG:04910	Insulin signaling pathway	1.15816	[-1]	[None]	22	15.7143	0.0694773	1	{}	{}	[ACACA, BRAF, CALM1, CBL, CRK, ELK1, HK1, KRAS, MAPK9, MTOR, NRAS, PIK3CD, PPP1CC, PPP1R3C, PPP1R3D, PRKAA1, PRKCZ, PTPRF, RAF1, SOCS3, SOCS4, SOS2]	[ACACA, ACACB, AKT1, AKT2, AKT3, ARAF, BAD, BRAF, CALM1, CALM2, CALM3, CALML3, CALML5, CALML6, CBL, CBLB, CBLC, CRK, CRKL, EIF4E, EIF4E1B, EIF4E2, EIF4EBP1, ELK1, EXOC7, FASN, FBP1, FBP2, FLOT1, FLOT2, FOXO1, G6PC, G6PC2, G6PC3, GCK, GRB2, GSK3B, GYS1, GYS2, HK1, HK2, HK3, HKDC1, HRAS, IKBKB, INPP5K, INPPL1, INS, INSR, IRS1, IRS2, IRS4, KRAS, LIPE, MAP2K1, MAP2K2, MAPK1, MAPK10, MAPK3, MAPK8, MAP…	TRUE
REACTOME:120870	Phospholipid metabolism	1.15816	[-1]	[None]	22	15.7143	0.0694773	1	{}	{}	[AGPAT6, AGPAT9, CHPT1, CPNE3, EPT1, ETNK1, FIG4, GPAM, HADHA, LPCAT1, LPIN1, MGLL, MTMR4, MTMR6, OCRL, PIK3CD, PIKFYVE, PIP4K2B, PIP5K1C, PITPNB, PLA2G6, SACM1L]	[ACHE, AGPAT1, AGPAT2, AGPAT3, AGPAT4, AGPAT5, AGPAT6, AGPAT9, ARF1, ARF3, BCHE, CDIPT, CDS1, CDS2, CEPT1, CHAT, CHKA, CHKB, CHPT1, CPNE1, CPNE3, CPNE6, CPNE7, CRLS1, DGAT1, DGAT2, EPT1, ETNK1, ETNK2, FIG4, GNPAT, GPAM, GPAT2, GPCPD1, GPD1, GPD1L, HADHA, HADHB, INPP4A, INPP4B, INPP5D, INPP5E, INPP5J, INPP5K, INPPL1, LCLAT1, LPCAT1, LPCAT2, LPCAT3, LPCAT4, LPGAT1, LPIN1, LPIN2, LPIN3, MBOAT1, MBOA…	TRUE
WP:2006	Squamous cell TarBase	1.15796	[-1]	[None]	20	16	0.0695089	1	{}	{}	[ANXA2, AP2A1, ARCN1, ARF4, ATP2A2, AXL, CSDE1, DHX40, GFPT1, HMGA1, HNRNPM, IDH1, LAMTOR5, PWP1, PXDN, RARS, SPTLC1, TMED10, TNFRSF10B, YWHAQ]	[652797, ACAA2, ADAR, ADIPOR2, AKAP8, ANP32B, ANPEP, ANXA2, AP2A1, AP3D1, ARCN1, ARF4, ARFIP1, ATP2A2, ATP6V0E1, ATP6V1C1, ATP6V1F, ATRX, AXL, BET1, CBFB, CHMP2A, COMMD9, CPNE8, CSDE1, CTDSP1, CUL4B, DHX40, DHX57, DNAJB1, E2F3, ELOVL5, ERG, FAM96A, FBXW11, FGF2, FMNL2, FNDC3A, FNDC3B, GALNT1, GALNT7, GAS2L1, GFPT1, GNAI2, GOLGA7, GYS1, HES1, HMGA1, HMGA1P8, HMOX1, HNRNPM, HOXA7, HSD17B12, IDH1, K…	TRUE
REACTOME:111119	Antigen processing-Cross presentation	1.15613	[-1]	[None]	14	17.284	0.069802	1	{}	{}	[CD36, ITGAV, PSMA3, PSMB1, PSMC1, PSMD1, PSMD10, PSMD2, PSMD5, PSMD7, PSMD8, PSME3, RPS27A, SEC61A2]	[B2M, CALR, CD207, CD36, CTSL, CTSS, CTSV, CYBA, CYBB, FCGR1A, FCGR1B, HLA-A, HLA-B, HLA-C, HLA-E, HLA-F, HLA-G, ITGAV, ITGB5, LNPEP, MRC1, MRC2, NCF1, NCF2, NCF4, PDIA3, PSMA1, PSMA2, PSMA3, PSMA4, PSMA5, PSMA6, PSMA7, PSMA8, PSMB1, PSMB10, PSMB11, PSMB2, PSMB3, PSMB4, PSMB5, PSMB6, PSMB7, PSMB8, PSMB9, PSMC1, PSMC2, PSMC3, PSMC4, PSMC5, PSMC6, PSMD1, PSMD10, PSMD11, PSMD12, PSMD13, PSMD14, PSMD…	TRUE
REACTOME:150154	Inositol phosphate metabolism	1.15548	[-1]	[None]	9	19.5652	0.0699074	1	{}	{}	[CALM1, INPP5B, IP6K1, IPMK, MINPP1, NUDT10, NUDT11, OCRL, PLCD3]	[CALM1, CALM2, CALM3, IMPA1, IMPA2, INPP1, INPP4A, INPP4B, INPP5A, INPP5B, INPP5D, INPP5J, INPPL1, IP6K1, IP6K2, IP6K3, IPMK, IPPK, ISYNA1, ITPK1, ITPKA, ITPKB, ITPKC, MINPP1, NUDT10, NUDT11, NUDT3, NUDT4, OCRL, PLCB1, PLCB2, PLCB3, PLCB4, PLCD1, PLCD3, PLCE1, PLCG1, PLCG2, PLCH1, PLCH2, PLCZ1, PLD4, PPIP5K1, PPIP5K2, PTEN, SYNJ1]	TRUE
WP:481	Insulin Signaling	1.15163	[-1]	[None]	25	15.3374	0.0705296	1	{}	{}	[CBL, CRK, ELK1, GYG1, KIF5B, MAP2K3, MAP2K5, MAP3K2, MAP4K1, MAPK14, MAPK6, MAPK9, MTOR, PIK3CD, PRKAA1, PRKCZ, PTPRF, RAC1, RAF1, RHOJ, SGK1, SOCS3, SOS2, STXBP1, TRIB3]	[100509672, 100509916, 100510195, 100510206, AKT1, AKT2, ARF1, ARF6, ARHGAP33, CAP1, CBL, CBLB, CBLC, CRK, CYTH3, EGR1, EHD1, EHD2, EIF4E, EIF4EBP1, ELK1, ENPP1, FLOT1, FLOT2, FOS, FOXO1, FOXO3, GAB1, GRB10, GRB14, GRB2, GSK3A, GSK3B, GYG1, GYS1, GYS2, HRAS, IGF1R, IKBKB, INPP4A, INPPL1, INSR, IRS1, IRS2, IRS4, JUN, KIF3A, KIF5B, LIPE, MAP2K1, MAP2K2, MAP2K3, MAP2K4, MAP2K5, MAP2K6, MAP2K7, MAP3K…	TRUE
KEGG:05140	Leishmaniasis	1.15003	[-1]	[None]	13	17.5676	0.0707902	1	{}	{}	[C3, ELK1, FCGR2A, HLA-DQA1, HLA-DRA, HLA-DRB1, IFNGR2, ITGB1, ITGB2, MAPK14, NFKB1, PTGS2, PTPN6]	[C3, CR1, CYBA, ELK1, FCGR1A, FCGR2A, FCGR2C, FCGR3A, FCGR3B, FOS, HLA-DMA, HLA-DMB, HLA-DOA, HLA-DOB, HLA-DPA1, HLA-DPB1, HLA-DQA1, HLA-DQA2, HLA-DQB1, HLA-DRA, HLA-DRB1, HLA-DRB3, HLA-DRB4, HLA-DRB5, IFNG, IFNGR1, IFNGR2, IL10, IL12A, IL12B, IL1A, IL1B, IL4, IRAK1, IRAK4, ITGA4, ITGAM, ITGB1, ITGB2, JAK1, JAK2, JUN, LOC100509457, LOC101060835, MAP3K7, MAPK1, MAPK11, MAPK12, MAPK13, MAPK14, MAPK…	TRUE
REACTOME:1281	Transport of Mature Transcript to Cytoplasm	1.14742	[-1]	[None]	10	18.8679	0.0712169	1	{}	{}	[CPSF2, CPSF3, NCBP1, NUP153, NUP155, NUP35, NUP50, NUPL1, RANBP2, SLBP]	[AAAS, CDC40, CPSF1, CPSF2, CPSF3, DHX38, EIF4E, LOC102724594, MAGOH, NCBP1, NCBP2, NUP107, NUP133, NUP153, NUP155, NUP160, NUP188, NUP205, NUP210, NUP214, NUP35, NUP37, NUP43, NUP50, NUP54, NUP62, NUP85, NUP88, NUP93, NUP98, NUPL1, NUPL2, NXF1, POM121, RANBP2, RBM8A, RNPS1, SEH1L, SLBP, SRRM1, SRSF1, SRSF11, SRSF2, SRSF3, SRSF4, SRSF5, SRSF6, SRSF7, SRSF9, TPR, U2AF1, U2AF2, UPF3B]	TRUE
WP:428	Wnt Signaling Pathway	1.1448	[-1]	[None]	11	18.3333	0.0716471	1	{}	{}	[CCND1, FBXW2, FOSL1, FRAT1, FZD1, FZD3, MAPK9, PLAU, PRKCZ, RAC1, RHOA]	[APC, AXIN1, CCND1, CCND2, CCND3, CSNK1E, CTNNB1, DVL1, DVL2, DVL3, FBXW2, FOSL1, FRAT1, FZD1, FZD10, FZD2, FZD3, FZD5, FZD6, FZD7, FZD8, FZD9, GSK3B, JUN, LDLR, MAPK10, MAPK9, MYC, PAFAH1B1, PLAU, PPP2R5C, PPP2R5E, PRKCA, PRKCB, PRKCD, PRKCE, PRKCG, PRKCH, PRKCI, PRKCQ, PRKCZ, PRKD1, RAC1, RHOA, SFRP4, WNT1, WNT10A, WNT10B, WNT11, WNT16, WNT2, WNT2B, WNT3, WNT3A, WNT4, WNT5A, WNT5B, WNT6, WNT7A,…	TRUE
KEGG:05416	Viral myocarditis	1.1448	[-1]	[None]	11	18.3333	0.0716471	1	{}	{}	[ABL2, CASP3, CCND1, DAG1, HLA-DQA1, HLA-DRA, HLA-DRB1, ITGB2, RAC1, SGCB, SGCD]	[ABL1, ABL2, ACTB, ACTG1, BID, CASP3, CASP8, CASP9, CAV1, CCND1, CD28, CD40, CD40LG, CD55, CD80, CD86, CXADR, CYCS, DAG1, DMD, EIF4G1, EIF4G2, EIF4G3, FYN, HLA-A, HLA-B, HLA-C, HLA-DMA, HLA-DMB, HLA-DOA, HLA-DOB, HLA-DPA1, HLA-DPB1, HLA-DQA1, HLA-DQA2, HLA-DQB1, HLA-DRA, HLA-DRB1, HLA-DRB3, HLA-DRB4, HLA-DRB5, HLA-E, HLA-F, HLA-G, ICAM1, ITGAL, ITGB2, LAMA2, LOC100509457, LOC101060835, MYH6, MYH7…	TRUE
REACTOME:11038	Pregnenolone biosynthesis	1.14145	[-1]	[None]	3	33.3333	0.072202	1	{}	{}	[AKR1B1, FDX1, STARD4]	[AKR1B1, CYP11A1, FDX1, FDX1L, FDXR, STAR, STARD4, STARD5, STARD6]	TRUE
REACTOME:1849	mRNA 3'-end processing	1.13966	[-1]	[None]	7	21.2121	0.0725008	1	{}	{}	[CPSF2, CPSF3, CPSF7, CSTF1, NCBP1, NUDT21, PAPOLA]	[CDC40, CLP1, CPSF1, CPSF2, CPSF3, CPSF7, CSTF1, CSTF2, CSTF3, DHX38, LOC102724594, MAGOH, NCBP1, NCBP2, NUDT21, PABPN1, PAPOLA, PCF11, RBM8A, RNPS1, SRRM1, SRSF1, SRSF11, SRSF2, SRSF3, SRSF4, SRSF5, SRSF6, SRSF7, SRSF9, U2AF1, U2AF2, UPF3B]	TRUE
KEGG:05202	Transcriptional misregulation in cancer	1.13511	[-1]	[None]	27	15.0838	0.0732635	1	{}	{}	[BMP2K, CCNA1, CCNT1, CD14, CDKN1B, CDKN2C, CEBPB, CSF1R, DOT1L, ELK4, GOLPH3, H3F3A, HDAC1, HDAC2, IL8, KMT2A, NFKB1, NR4A3, NUPR1, PBX1, PER2, PLAU, SIN3A, SPI1, SS18, TFE3, WHSC1]	[AFF1, ARNT2, ASPSCR1, ATF1, ATM, BAIAP3, BCL2A1, BCL2L1, BCL6, BIRC3, BMI1, BMP2K, CCNA1, CCND2, CCNT1, CCNT2, CCR7, CD14, CD40, CD86, CDK14, CDK9, CDKN1A, CDKN1B, CDKN2C, CEBPA, CEBPB, CEBPE, COMMD3-BMI1, CSF1R, CSF2, DDIT3, DDX5, DEFA3, DOT1L, DUSP6, ELANE, ELK4, ERG, ETV1, ETV4, ETV5, ETV6, ETV7, EWSR1, EYA1, FCGR1A, FEV, FLI1, FLT1, FLT3, FOXO1, FUS, FUT8, GOLPH3, GOLPH3L, GRIA3, GZMB, H3F3A…	TRUE
REACTOME:22232	Signaling by Interleukins	1.13154	[-1]	[None]	18	16.2162	0.0738694	1	{}	{}	[CBL, CDK1, CRK, CSF2RA, IL3RA, IRAK3, KRAS, NFKB1, NRAS, PELI1, PIK3CD, PTPN6, RAF1, RIPK2, SOCS3, SYK, TAB3, VAV1]	[BLNK, BTRC, CASP1, CBL, CDK1, CHUK, CRK, CRKL, CSF2, CSF2RA, CSF2RB, CUL1, FYN, GAB2, GRB2, HAVCR2, HCK, HGF, HRAS, IKBKB, IKBKG, IL18, IL1A, IL1B, IL1R1, IL1R2, IL1RAP, IL1RN, IL2, IL2RA, IL2RB, IL2RG, IL3, IL3RA, IL5, IL5RA, IL6, IL6R, IL6ST, IL7, IL7R, INPP5D, INPPL1, IRAK1, IRAK2, IRAK3, IRAK4, JAK1, JAK2, JAK3, KRAS, LCK, LGALS9, LYN, MAP2K1, MAP2K2, MAP2K4, MAP2K6, MAP3K3, MAP3K7, MAP3K8, …	TRUE
WP:2059	Alzheimers Disease	1.12021	[-1]	[None]	14	17.0732	0.0758212	1	{}	{}	[ADAM10, APBB1, ATP2A2, CACNA1D, CALM1, CAPN2, CASP3, CASP7, CHP1, EIF2AK3, IDE, MME, PPP3CB, PSEN1]	[100510228, 100510450, 100510514, ADAM10, ADAM17, APAF1, APBB1, APH1A, APOE, APP, ATF6, ATP2A1, ATP2A2, ATP2A3, BACE1, BAD, BID, CACNA1C, CACNA1D, CACNA1F, CACNA1S, CALM1, CALM2, CALM3, CALML3, CALML5, CAPN1, CAPN2, CASP12, CASP3, CASP7, CASP8, CASP9, CDK5, CDK5R1, CHP1, CHP2, CYCS, EIF2AK3, ERN1, FADD, FAS, GAPDH, GNAQ, GRIN1, GRIN2A, GRIN2B, GRIN2C, GRIN2D, GSK3B, HSD17B10, IDE, IL1B, ITPR1, IT…	TRUE
REACTOME:355336	Caspase activation via extrinsic apoptotic signalig pathway	1.11223	[-1]	[None]	6	22.2222	0.0772279	1	{}	{}	[APPL1, CASP3, CD14, DAPK2, TICAM1, TNFRSF10B]	[APPL1, CASP3, CASP8, CASP9, CD14, CFLAR, DAPK1, DAPK2, DAPK3, DCC, FADD, FAS, FASLG, LY96, MAGED1, RIPK1, TICAM1, TICAM2, TLR3, TLR4, TNFRSF10A, TNFRSF10B, TNFSF10, TRADD, TRAF2, UNC5A, UNC5B]	TRUE
KEGG:03420	Nucleotide excision repair	1.10684	[-1]	[None]	9	19.1489	0.0781916	1	{}	{}	[CUL4A, ERCC3, GTF2H1, PCNA, POLE2, POLE3, RAD23B, RFC3, RFC5]	[BIVM-ERCC5, CCNH, CDK7, CETN2, CUL4A, CUL4B, DDB1, DDB2, ERCC1, ERCC2, ERCC3, ERCC4, ERCC5, ERCC6, ERCC8, GTF2H1, GTF2H2, GTF2H2C, GTF2H2D, GTF2H3, GTF2H4, GTF2H5, LIG1, MNAT1, PCNA, POLD1, POLD2, POLD3, POLD4, POLE, POLE2, POLE3, POLE4, RAD23A, RAD23B, RBX1, RFC1, RFC2, RFC3, RFC4, RFC5, RPA1, RPA2, RPA3, RPA4, XPA, XPC]	TRUE
WP:1403	AMPK signaling	1.10652	[-1]	[None]	12	17.6471	0.0782499	1	{}	{}	[ACACA, CAB39, CAMKK2, CCNA1, CCNA2, CCNB1, ELAVL1, HMGCR, MTOR, PIK3CD, PRKAA1, STRADB]	[ACACA, ACACB, ADIPOQ, ADIPOR1, ADIPOR2, ADRA1A, ADRA1B, AKT1, AKT2, CAB39, CAMKK1, CAMKK2, CCNA1, CCNA2, CCNB1, CDKN1A, CPT1A, CPT1B, CPT1C, CRTC2, EEF2, EEF2K, EIF4EBP1, ELAVL1, FASN, GYS1, GYS2, HMGCR, HNF4A, INS-IGF2, INSR, LEP, LEPR, LIPE, MEF2BNB, MTOR, PFKFB3, PIK3C3, PIK3CA, PIK3CB, PIK3CD, PIK3CG, PIK3R1, PIK3R2, PIK3R3, PLCB1, PPARGC1B, PRKAA1, PRKAA2, PRKAB1, PRKAB2, PRKACB, PRKACG, PR…	TRUE
REACTOME:264245	HATs acetylate histones	1.10477	[-1]	[None]	22	15.493	0.0785651	1	{}	{}	[ATF2, ATXN7L3, CLOCK, CREBBP, ELP4, EP400, HAT1, HIST1H2BH, HIST1H4A, HIST1H4D, KANSL1, KANSL3, MSL2, MSL3, NCOA2, RBBP7, SAP130, TADA2B, TAF5L, TAF9, USP22, YEATS4]	[ACTB, ACTL6A, AK6, ATF2, ATXN7, ATXN7L3, BRD1, BRD8, BRPF1, BRPF3, CCDC101, CLOCK, CREBBP, CSRP2BP, DMAP1, DR1, ELP2, ELP3, ELP4, ELP5, ELP6, ENY2, EP300, EP400, EPC1, HAT1, HCFC1, HIST1H2AA, HIST1H2AB, HIST1H2AC, HIST1H2AD, HIST1H2AE, HIST1H2AG, HIST1H2AH, HIST1H2AI, HIST1H2AJ, HIST1H2AK, HIST1H2AL, HIST1H2AM, HIST1H2BA, HIST1H2BB, HIST1H2BC, HIST1H2BD, HIST1H2BE, HIST1H2BF, HIST1H2BG, HIST1H2B…	TRUE
WP:304	Kit receptor signaling pathway	1.10259	[-1]	[None]	10	18.5185	0.0789613	1	{}	{}	[CBL, CRK, KIT, MAPK14, MITF, PTPN6, RAF1, SNAI2, SOCS6, VAV1]	[AKT1, BAD, BCL2, BTK, CBL, CRK, DOK1, EP300, FOS, FOXO3, GRB10, GRB7, HRAS, INPP5D, JAK2, JUNB, KIT, KITLG, LYN, MAP2K1, MAP2K2, MAPK1, MAPK14, MAPK3, MAPK8, MAPT, MATK, MITF, PIK3R1, PIK3R2, PLCG1, PRKCA, PRKCB, PTPN11, PTPN6, RAF1, RPS6, RPS6KA1, RPS6KA3, RPS6KB1, SHC1, SNAI1, SNAI2, SOCS1, SOCS6, SOS1, SRC, STAT1, STAT3, STAT5A, STAT5B, TBX2, TEC, VAV1]	TRUE
REACTOME:118595	Mitochondrial protein import	1.10259	[-1]	[None]	10	18.5185	0.0789613	1	{}	{}	[ATP5A1, CHCHD4, COQ2, GRPEL2, HSCB, HSPD1, TIMM23, TIMM8B, TOMM70A, VDAC1]	[ACO2, ATP5A1, ATP5B, ATP5G1, BCS1L, CHCHD4, COQ2, CORO7, CORO7-PAM16, COX17, CS, CYC1, DNAJC19, FXN, GFER, GRPEL1, GRPEL2, HSCB, HSPA9, HSPD1, IDH3G, LDHD, MTX1, MTX2, PAM16, PMPCA, PMPCB, SAMM50, SLC25A12, SLC25A13, SLC25A4, SLC25A6, TAZ, TIMM10, TIMM10B, TIMM13, TIMM17A, TIMM17B, TIMM21, TIMM22, TIMM23, TIMM44, TIMM50, TIMM8A, TIMM8B, TIMM9, TOMM20, TOMM22, TOMM40, TOMM5, TOMM6, TOMM7, TOMM70A…	TRUE
REACTOME:118773	Signaling by the B Cell Receptor (BCR)	1.09999	[-1]	[None]	29	14.7959	0.079435	1	{}	{}	[AHCYL1, CALM1, CBL, CD79B, CDKN1B, FGFR1, KIT, KRAS, MALT1, MAPKAP1, MTOR, NFKB1, NRAS, PHLPP2, PIK3CD, PSMA3, PSMB1, PSMC1, PSMD1, PSMD10, PSMD2, PSMD5, PSMD7, PSMD8, PSME3, RPS27A, SYK, TRIB3, VAV1]	[AGO1, AGO2, AGO3, AGO4, AHCYL1, AKT1, AKT1S1, AKT2, AKT3, BAD, BCL10, BLK, BLNK, BTC, BTK, BTRC, CALM1, CALM2, CALM3, CARD11, CASP9, CBL, CBLB, CD19, CD28, CD79A, CD79B, CD80, CD86, CDKN1A, CDKN1B, CHUK, CREB1, CUL1, DAPP1, EGF, EGFR, ERBB2, ERBB3, ERBB4, EREG, FBXW11, FGF1, FGF10, FGF16, FGF17, FGF18, FGF19, FGF2, FGF20, FGF22, FGF23, FGF3, FGF4, FGF5, FGF6, FGF7, FGF8, FGF9, FGFR1, FGFR2, FGFR…	TRUE
WP:1584	Type II diabetes mellitus	1.09331	[-1]	[None]	5	23.8095	0.0806668	1	{}	{}	[CACNA1A, GK, MTOR, PRKCZ, SOCS4]	[ADIPOQ, CACNA1A, GK, IKBKB, INS-IGF2, INSR, IRS1, KCNJ11, MAFA, MAPK1, MAPK8, MTOR, PDX1, PIK3R5, PRKCD, PRKCZ, SLC2A2, SLC2A4, SOCS4, SURF1, TNF]	TRUE
REACTOME:12582	Phosphorylation of CD3 and TCR zeta chains	1.09331	[-1]	[None]	5	23.8095	0.0806668	1	{}	{}	[HLA-DQA1, HLA-DQB2, HLA-DRA, HLA-DRB1, PAG1]	[CD247, CD3D, CD3E, CD3G, CD4, CSK, HLA-DPA1, HLA-DPB1, HLA-DQA1, HLA-DQA2, HLA-DQB1, HLA-DQB2, HLA-DRA, HLA-DRB1, HLA-DRB3, HLA-DRB4, HLA-DRB5, LCK, LOC100509457, PAG1, PTPRC]	TRUE
REACTOME:12599	ERK/MAPK targets	1.09331	[-1]	[None]	5	23.8095	0.0806668	1	{}	{}	[DUSP4, ELK1, MAPK14, PPP2R1B, PPP2R5D]	[DUSP3, DUSP4, DUSP6, DUSP7, ELK1, MAPK1, MAPK11, MAPK14, MAPK3, MAPK7, MEF2A, MEF2C, PPP2CA, PPP2CB, PPP2R1A, PPP2R1B, PPP2R5D, RPS6KA1, RPS6KA2, RPS6KA3, RPS6KA5]	TRUE
REACTOME:22272	Signal transduction by L1	1.09331	[-1]	[None]	5	23.8095	0.0806668	1	{}	{}	[FGFR1, ITGA5, ITGAV, ITGB1, RAC1]	[CSNK2A1, CSNK2A2, CSNK2B, EGFR, FGFR1, ITGA2B, ITGA5, ITGA9, ITGAV, ITGB1, ITGB3, L1CAM, MAP2K1, MAP2K2, MAPK1, MAPK3, NCAM1, NRP1, PAK1, RAC1, VAV2]	TRUE
REACTOME:160205	NOTCH2 Activation and Transmission of Signal to the Nucleus	1.09331	[-1]	[None]	5	23.8095	0.0806668	1	{}	{}	[ADAM10, APH1B, MIB1, NEURL1B, RPS27A]	[ADAM10, APH1A, APH1B, CNTN1, DLL1, DLL4, JAG1, JAG2, MDK, MIB1, MIB2, NCSTN, NEURL1, NEURL1B, NOTCH2, PSEN2, PSENEN, RPS27A, UBA52, UBB, UBC]	TRUE
REACTOME:8	Translesion synthesis by REV1	1.09257	[-1]	[None]	4	26.6667	0.0808035	1	{}	{}	[PCNA, RFC3, RFC5, RPS27A]	[PCNA, REV1, REV3L, RFC1, RFC2, RFC3, RFC4, RFC5, RPA1, RPA2, RPA3, RPS27A, UBA52, UBB, UBC]	TRUE
REACTOME:238	Amino acid synthesis and interconversion (transamination)	1.09257	[-1]	[None]	4	26.6667	0.0808035	1	{}	{}	[CCBL1, GLUD1, GOT2, OAT]	[ALDH18A1, ASNS, CCBL1, GLS, GLS2, GLUD1, GOT1, GOT2, GPT, GPT2, OAT, PHGDH, PSAT1, PSPH, PYCR1]	TRUE
REACTOME:378	Repair synthesis of patch ~27-30 bases long by DNA polymerase	1.09257	[-1]	[None]	4	26.6667	0.0808035	1	{}	{}	[PCNA, POLE2, RFC3, RFC5]	[PCNA, POLD1, POLD2, POLD3, POLD4, POLE, POLE2, RFC1, RFC2, RFC3, RFC4, RFC5, RPA1, RPA2, RPA3]	TRUE
REACTOME:25351	TRAF6 mediated induction of TAK1 complex	1.09257	[-1]	[None]	4	26.6667	0.0808035	1	{}	{}	[CD14, RPS27A, TAB3, TICAM1]	[CD14, LY96, MAP3K7, RPS27A, SARM1, TAB1, TAB2, TAB3, TICAM1, TICAM2, TLR3, TLR4, UBA52, UBB, UBC]	TRUE
REACTOME:160089	Constitutive Signaling by NOTCH1 HD Domain Mutants	1.09257	[-1]	[None]	4	26.6667	0.0808035	1	{}	{}	[ADAM10, MIB1, NEURL1B, RPS27A]	[ADAM10, ADAM17, DLL1, DLL4, JAG1, JAG2, MIB1, MIB2, NEURL1, NEURL1B, NOTCH1, RPS27A, UBA52, UBB, UBC]	TRUE
REACTOME:160133	Signaling by NOTCH1 HD Domain Mutants in Cancer	1.09257	[-1]	[None]	4	26.6667	0.0808035	1	{}	{}	[ADAM10, MIB1, NEURL1B, RPS27A]	[ADAM10, ADAM17, DLL1, DLL4, JAG1, JAG2, MIB1, MIB2, NEURL1, NEURL1B, NOTCH1, RPS27A, UBA52, UBB, UBC]	TRUE
REACTOME:267817	Constitutive Signaling by EGFRvIII	1.09257	[-1]	[None]	4	26.6667	0.0808035	1	{}	{}	[CBL, HSP90AA1, KRAS, NRAS]	[CBL, CDC37, EGF, EGFR, GAB1, GRB2, HRAS, HSP90AA1, KRAS, NRAS, PIK3CA, PIK3R1, PLCG1, SHC1, SOS1]	TRUE
REACTOME:268269	Signaling by EGFRvIII in Cancer	1.09257	[-1]	[None]	4	26.6667	0.0808035	1	{}	{}	[CBL, HSP90AA1, KRAS, NRAS]	[CBL, CDC37, EGF, EGFR, GAB1, GRB2, HRAS, HSP90AA1, KRAS, NRAS, PIK3CA, PIK3R1, PLCG1, SHC1, SOS1]	TRUE
REACTOME:121315	Glycosaminoglycan metabolism	1.08671	[-1]	[None]	19	15.8333	0.0819007	1	{}	{}	[B3GALT6, B3GAT1, B3GNT2, B4GALT6, BGN, CHP1, CHST11, CHST3, CSGALNACT1, CSGALNACT2, DCN, GPC3, GXYLT1, HMMR, NDST1, PAPSS1, SLC26A2, ST3GAL2, ST3GAL3]	[ABCC5, AGRN, ARSB, B3GALT6, B3GAT1, B3GAT2, B3GAT3, B3GNT1, B3GNT2, B3GNT3, B3GNT4, B3GNT7, B4GALT1, B4GALT2, B4GALT3, B4GALT4, B4GALT5, B4GALT6, B4GALT7, BCAN, BGN, CD44, CHP1, CHPF, CHPF2, CHST1, CHST11, CHST12, CHST13, CHST14, CHST15, CHST2, CHST3, CHST5, CHST6, CHST7, CHST9, CHSY1, CHSY3, CSGALNACT1, CSGALNACT2, CSPG4, CSPG5, DCN, DSEL, EXT1, EXT2, FMOD, GLB1, GLB1L, GLCE, GNS, GPC1, GPC2, G…	TRUE
REACTOME:160123	Fcgamma receptor (FCGR) dependent phagocytosis	1.0853	[-1]	[None]	14	16.8675	0.0821675	1	{}	{}	[ACTR2, ACTR3, AHCYL1, ARPC5, CRK, FCGR2A, HSP90AA1, MYO5A, NCKAP1, PLA2G6, RAC1, SYK, VAV1, WASF3]	[ABI1, ABI2, ABL1, ACTB, ACTG1, ACTR2, ACTR3, AHCYL1, ARPC1A, ARPC2, ARPC3, ARPC4, ARPC5, BAIAP2, BRK1, BTK, CD247, CD3G, CDC42, CFL1, CRK, CYFIP1, CYFIP2, DOCK1, ELMO2, FCGR1A, FCGR2A, FCGR2C, FCGR3A, FGR, FYN, GRB2, HCK, HSP90AA1, HSP90AB1, ITPR1, ITPR2, ITPR3, LIMK1, LYN, MAPK1, MAPK3, MYH2, MYH9, MYO10, MYO1C, MYO5A, MYO9B, NCK1, NCKAP1, NCKIPSD, PAK1, PIK3CA, PIK3CB, PIK3R1, PIK3R2, PLA2G6, …	TRUE
WP:1471	TOR signaling	1.082	[-1]	[None]	7	20.5882	0.0827947	1	{}	{}	[DDIT4L, FKBP1A, MAPKAP1, MTOR, PRKAA1, RAC1, RRAGA]	[AKT1, AKT1S1, CDC42, DDIT4, DDIT4L, EIF4EBP1, FKBP1A, MAPKAP1, MLST8, MTOR, PRKAA1, PRKAA2, PRKAB1, PRKAB2, PRKAG1, PRKAG2, PRKAG3, PRKCA, PRR5, PRR5L, RAC1, RHEB, RICTOR, RPS6KB1, RPTOR, RRAGA, RRAGB, RRAGC, RRAGD, TSC1, TSC2, ULK1, ULK2, ULK3]	TRUE
REACTOME:118700	Antigen activates B Cell Receptor (BCR) leading to generation of second messengers	1.082	[-1]	[None]	7	20.5882	0.0827947	1	{}	{}	[AHCYL1, CALM1, CBL, CD79B, PIK3CD, SYK, VAV1]	[AHCYL1, BLK, BLNK, BTK, CALM1, CALM2, CALM3, CBL, CBLB, CD19, CD79A, CD79B, DAPP1, FYN, GRB2, ITPR1, ITPR2, ITPR3, LYN, NCK1, ORAI1, PIK3AP1, PIK3CD, PIK3R1, PLCG1, PLCG2, SH3KBP1, SHC1, SOS1, SRMS, STIM1, SYK, TRPC1, VAV1]	TRUE
REACTOME:467	mRNA Splicing - Major Pathway	1.0723	[-1]	[None]	18	15.9292	0.0846645	1	{}	{}	[CPSF2, CPSF3, CPSF7, CSTF1, GTF2F2, HNRNPF, HNRNPM, HNRNPR, NCBP1, NUDT21, PAPOLA, PRPF4, SF3A3, SF3B6, SMC1A, SNRPB2, SNRPG, YBX1]	[BCAS2, CCAR1, CD2BP2, CDC40, CDC5L, CLP1, CPSF1, CPSF2, CPSF3, CPSF7, CSTF1, CSTF2, CSTF3, CTNNBL1, CWC15, DDX23, DHX38, DHX9, DNAJC8, EFTUD2, FUS, GTF2F1, GTF2F2, HNRNPA0, HNRNPA1, HNRNPA2B1, HNRNPA3, HNRNPC, HNRNPD, HNRNPF, HNRNPH1, HNRNPH2, HNRNPK, HNRNPL, HNRNPM, HNRNPR, HNRNPU, HNRNPUL1, HSPA8, LOC102724594, LSM2, MAGOH, NCBP1, NCBP2, NHP2L1, NUDT21, PABPN1, PAPOLA, PCBP1, PCBP2, PCF11, PHF…	TRUE
REACTOME:1735	mRNA Splicing	1.0723	[-1]	[None]	18	15.9292	0.0846645	1	{}	{}	[CPSF2, CPSF3, CPSF7, CSTF1, GTF2F2, HNRNPF, HNRNPM, HNRNPR, NCBP1, NUDT21, PAPOLA, PRPF4, SF3A3, SF3B6, SMC1A, SNRPB2, SNRPG, YBX1]	[BCAS2, CCAR1, CD2BP2, CDC40, CDC5L, CLP1, CPSF1, CPSF2, CPSF3, CPSF7, CSTF1, CSTF2, CSTF3, CTNNBL1, CWC15, DDX23, DHX38, DHX9, DNAJC8, EFTUD2, FUS, GTF2F1, GTF2F2, HNRNPA0, HNRNPA1, HNRNPA2B1, HNRNPA3, HNRNPC, HNRNPD, HNRNPF, HNRNPH1, HNRNPH2, HNRNPK, HNRNPL, HNRNPM, HNRNPR, HNRNPU, HNRNPUL1, HSPA8, LOC102724594, LSM2, MAGOH, NCBP1, NCBP2, NHP2L1, NUDT21, PABPN1, PAPOLA, PCBP1, PCBP2, PCF11, PHF…	TRUE
REACTOME:18356	Unfolded Protein Response (UPR)	1.06297	[-1]	[None]	15	16.4835	0.0865025	1	{}	{}	[ASNA1, CTDSP2, DDX11, DIS3, EDEM1, EIF2AK3, EIF2S1, EXTL3, GFPT1, HSPA5, IL8, MBTPS1, PARN, SEC61A2, WFS1]	[ACADVL, ADD1, ARFGAP1, ASNA1, ASNS, ATF3, ATF4, ATF6, ATP6V0D1, C19orf10, CALR, CCL2, CTDSP2, CUL7, CXXC1, DCP2, DCTN1, DDIT3, DDX11, DIS3, DNAJB11, DNAJB9, DNAJC3, EDEM1, EIF2AK3, EIF2S1, ERN1, EXOSC1, EXOSC2, EXOSC3, EXOSC4, EXOSC5, EXOSC6, EXOSC7, EXOSC8, EXOSC9, EXTL3, FKBP14, GFPT1, GOSR2, GSK3A, HDGF, HERPUD1, HSP90B1, HSPA5, HYOU1, IGFBP1, IL8, KDELR3, KHSRP, KLHDC3, LMNA, LOC101928061, L…	TRUE
REACTOME:6145	Influenza Life Cycle	1.06296	[-1]	[None]	21	15.4412	0.0865053	1	{}	{}	[CLTA, GRSF1, GTF2F2, HSP90AA1, IPO5, KPNA1, NUP153, NUP155, NUP35, NUP50, NUPL1, RANBP2, RPL10A, RPL15, RPL26L1, RPL31, RPL34, RPL7, RPS23, RPS27A, XPO1]	[AAAS, CALR, CLTA, DNAJC3, FAU, GRSF1, GTF2F1, GTF2F2, HSP90AA1, HSPA1A, HSPA1B, IPO5, KPNA1, KPNB1, LOC100288910, LOC101929876, LOC102724737, NUP107, NUP133, NUP153, NUP155, NUP160, NUP188, NUP205, NUP210, NUP214, NUP35, NUP37, NUP43, NUP50, NUP54, NUP62, NUP85, NUP88, NUP93, NUP98, NUPL1, NUPL2, POLR2A, POLR2B, POLR2C, POLR2D, POLR2E, POLR2F, POLR2G, POLR2H, POLR2I, POLR2J, POLR2K, POLR2L, POM1…	TRUE
KEGG:04930	Type II diabetes mellitus	1.06024	[-1]	[None]	9	18.75	0.087048	1	{}	{}	[CACNA1A, CACNA1D, HK1, MAPK9, MTOR, PIK3CD, PRKCZ, SOCS3, SOCS4]	[ABCC8, ADIPOQ, CACNA1A, CACNA1B, CACNA1C, CACNA1D, CACNA1E, CACNA1G, GCK, HK1, HK2, HK3, HKDC1, IKBKB, INS, INSR, IRS1, IRS2, IRS4, KCNJ11, MAFA, MAPK1, MAPK10, MAPK3, MAPK8, MAPK9, MTOR, PDX1, PIK3CA, PIK3CB, PIK3CD, PIK3CG, PIK3R1, PIK3R2, PIK3R3, PIK3R5, PKLR, PKM, PRKCD, PRKCE, PRKCZ, SLC2A2, SLC2A4, SOCS1, SOCS2, SOCS3, SOCS4, TNF]	TRUE
WP:51	Regulation of Actin Cytoskeleton	1.05345	[-1]	[None]	22	15.2778	0.0884193	1	{}	{}	[ARPC5, BRAF, CD14, CFL2, CRK, FGFR1, KRAS, MAPK6, MRAS, NCKAP1, NRAS, PAK2, PFN1, PIK3CD, PIP4K2B, PIP5K1C, RAC1, RAF1, RHOA, SOS2, SSH1, VAV1]	[ABI2, ACTB, ACTG1, ACTN1, APC, ARHGAP35, ARHGEF1, ARHGEF4, ARHGEF6, ARHGEF7, ARPC5, BAIAP2, BCAR1, BDKRB1, BDKRB2, BRAF, BRK1, CD14, CDC42, CFL1, CFL2, CHRM1, CHRM2, CHRM3, CHRM4, CHRM5, CRK, CSK, CYFIP2, DOCK1, EGF, EGFR, ENAH, EZR, F2, F2R, FGD1, FGF1, FGF10, FGF11, FGF12, FGF13, FGF14, FGF17, FGF18, FGF2, FGF20, FGF21, FGF22, FGF23, FGF3, FGF4, FGF5, FGF6, FGF7, FGF8, FGF9, FGFR1, FGFR2, FGFR…	TRUE
WP:1528	Physiological and Pathological Hypertrophy of the Heart	1.04906	[-1]	[None]	6	21.4286	0.0893175	1	{}	{}	[CALM1, MAP2K3, MAPK14, PPP3CB, RAC1, RHOA]	[100509916, 100510195, AGT, CALM1, CALM2, CALM3, CAMK2D, CTF1, EDN1, FOS, GATA4, IL6ST, JUN, LIFR, MAP2K3, MAPK1, MAPK11, MAPK14, MAPK8, MYEF2, NFATC4, PPP3CA, PPP3CB, PRKCB, PRKCE, RAC1, RHOA, STAT3]	TRUE
REACTOME:6804	Regulation of Glucokinase by Glucokinase Regulatory Protein	1.04906	[-1]	[None]	6	21.4286	0.0893175	1	{}	{}	[NUP153, NUP155, NUP35, NUP50, NUPL1, RANBP2]	[AAAS, GCK, GCKR, NUP107, NUP133, NUP153, NUP155, NUP160, NUP188, NUP205, NUP210, NUP214, NUP35, NUP37, NUP43, NUP50, NUP54, NUP62, NUP85, NUP88, NUP93, NUP98, NUPL1, NUPL2, POM121, RANBP2, SEH1L, TPR]	TRUE
REACTOME:18277	PERK regulates gene expression	1.04906	[-1]	[None]	6	21.4286	0.0893175	1	{}	{}	[DIS3, EIF2AK3, EIF2S1, HSPA5, IL8, PARN]	[ASNS, ATF3, ATF4, ATF6, CCL2, DCP2, DDIT3, DIS3, EIF2AK3, EIF2S1, EXOSC1, EXOSC2, EXOSC3, EXOSC4, EXOSC5, EXOSC6, EXOSC7, EXOSC8, EXOSC9, HERPUD1, HSPA5, IGFBP1, IL8, KHSRP, NFYA, NFYB, NFYC, PARN]	TRUE
REACTOME:12051	Cell surface interactions at the vascular wall	1.04442	[-1]	[None]	16	16.1616	0.0902779	1	{}	{}	[FCER1G, ITGA5, ITGAV, ITGB1, ITGB2, KRAS, NRAS, PROCR, PROS1, PTPN6, SLC16A1, SLC7A11, SLC7A6, SLC7A7, SLC7A8, THBD]	[AMICA1, ANGPT1, ANGPT2, ANGPT4, APOB, ATP1B1, ATP1B2, ATP1B3, BSG, CAV1, CD177, CD2, CD244, CD44, CD47, CD48, CD58, CD84, CEACAM1, CEACAM6, CEACAM8, CXADR, DOK2, ESAM, F11R, F2, FCER1G, FN1, FYN, GAS6, GLG1, GP6, GRB14, GRB2, GRB7, HRAS, INPP5D, ITGA3, ITGA4, ITGA5, ITGA6, ITGAL, ITGAM, ITGAV, ITGAX, ITGB1, ITGB2, ITGB3, JAM2, JAM3, KRAS, L1CAM, LCK, LOC101929889, LYN, MAG, MERTK, MMP1, NRAS, OL…	TRUE
KEGG:04664	Fc epsilon RI signaling pathway	1.03129	[-1]	[None]	12	17.1429	0.0930492	1	{}	{}	[FCER1G, KRAS, MAP2K3, MAPK14, MAPK9, NRAS, PIK3CD, RAC1, RAF1, SOS2, SYK, VAV1]	[AKT1, AKT2, AKT3, BTK, CSF2, FCER1A, FCER1G, FYN, GAB2, GRB2, HRAS, IL13, IL3, IL4, IL5, INPP5D, JMJD7-PLA2G4B, KRAS, LAT, LCP2, LYN, MAP2K1, MAP2K2, MAP2K3, MAP2K4, MAP2K6, MAP2K7, MAPK1, MAPK10, MAPK11, MAPK12, MAPK13, MAPK14, MAPK3, MAPK8, MAPK9, MS4A2, NRAS, PDPK1, PIK3CA, PIK3CB, PIK3CD, PIK3CG, PIK3R1, PIK3R2, PIK3R3, PIK3R5, PLA2G4A, PLA2G4B, PLA2G4C, PLA2G4D, PLA2G4E, PLA2G4F, PLCG1, PLC…	TRUE
REACTOME:2253	Global Genomic NER (GG-NER)	1.02741	[-1]	[None]	7	20	0.0938826	1	{}	{}	[ERCC3, GTF2H1, PCNA, POLE2, RAD23B, RFC3, RFC5]	[APEX1, CCNH, CDK7, DDB1, DDB2, ERCC1, ERCC2, ERCC3, ERCC4, ERCC5, GTF2H1, GTF2H2, GTF2H2C, GTF2H3, GTF2H4, LIG1, MNAT1, PCNA, POLD1, POLD2, POLD3, POLD4, POLE, POLE2, RAD23B, RFC1, RFC2, RFC3, RFC4, RFC5, RPA1, RPA2, RPA3, XPA, XPC]	TRUE
REACTOME:268728	PKMTs methylate histone lysines	1.0235	[-1]	[None]	11	17.4603	0.0947331	1	{}	{}	[DOT1L, HIST1H4A, HIST1H4D, KMT2A, RBBP4, RBBP7, SETD7, SETD8, SUV39H2, WHSC1, WHSC1L1]	[AEBP2, ASH2L, ATF7IP, DOT1L, DPY30, EED, EHMT1, EHMT2, EZH2, HIST1H3A, HIST1H3B, HIST1H3C, HIST1H3D, HIST1H3E, HIST1H3F, HIST1H3G, HIST1H3H, HIST1H3I, HIST1H3J, HIST1H4A, HIST1H4B, HIST1H4C, HIST1H4D, HIST1H4E, HIST1H4F, HIST1H4H, HIST1H4I, HIST1H4J, HIST1H4K, HIST1H4L, HIST2H3A, HIST2H3C, HIST2H3D, HIST2H4A, HIST2H4B, HIST4H4, KMT2A, KMT2B, KMT2C, KMT2D, KMT2E, MECOM, NSD1, PRDM16, PRDM9, RBBP4…	TRUE
KEGG:00920	Sulfur metabolism	1.02347	[-1]	[None]	3	30	0.0947398	1	{}	{}	[ETHE1, IMPAD1, PAPSS1]	[BPNT1, CYCS, ETHE1, IMPAD1, MPST, PAPSS1, PAPSS2, SQRDL, SUOX, TST]	TRUE
REACTOME:21326	Activation of the AP-1 family of transcription factors	1.02347	[-1]	[None]	3	30	0.0947398	1	{}	{}	[ATF2, MAPK14, MAPK9]	[ATF2, FOS, JUN, MAPK1, MAPK10, MAPK11, MAPK14, MAPK3, MAPK8, MAPK9]	TRUE
REACTOME:22128	Ligand-independent caspase activation via DCC	1.02347	[-1]	[None]	3	30	0.0947398	1	{}	{}	[APPL1, CASP3, DAPK2]	[APPL1, CASP3, CASP9, DAPK1, DAPK2, DAPK3, DCC, MAGED1, UNC5A, UNC5B]	TRUE
REACTOME:23810	Calnexin/calreticulin cycle	1.02347	[-1]	[None]	3	30	0.0947398	1	{}	{}	[EDEM1, GANAB, UGGT1]	[CALR, EDEM1, EDEM2, EDEM3, GANAB, MAN1B1, PDIA3, PRKCSH, UGGT1, UGGT2]	TRUE
REACTOME:120918	Synthesis of PIPs at the late endosome membrane	1.02347	[-1]	[None]	3	30	0.0947398	1	{}	{}	[FIG4, MTMR4, PIKFYVE]	[FIG4, MTM1, MTMR2, MTMR4, MTMR7, PIK3C2A, PIK3C3, PIK3R4, PIKFYVE, VAC14]	TRUE
REACTOME:150188	Synthesis of pyrophosphates in the cytosol	1.02347	[-1]	[None]	3	30	0.0947398	1	{}	{}	[IP6K1, NUDT10, NUDT11]	[IP6K1, IP6K3, IPPK, ITPK1, NUDT10, NUDT11, NUDT3, NUDT4, PPIP5K1, PPIP5K2]	TRUE
REACTOME:264090	Glycogen storage diseases	1.02347	[-1]	[None]	3	30	0.0947398	1	{}	{}	[GYG1, PPP1R3C, RPS27A]	[EPM2A, GYG1, GYG2, GYS1, GYS2, PPP1R3C, RPS27A, UBA52, UBB, UBC]	TRUE
REACTOME:264430	Myoclonic epilepsy of Lafora	1.02347	[-1]	[None]	3	30	0.0947398	1	{}	{}	[GYG1, PPP1R3C, RPS27A]	[EPM2A, GYG1, GYG2, GYS1, GYS2, PPP1R3C, RPS27A, UBA52, UBB, UBC]	TRUE
REACTOME:355504	Diseases of carbohydrate metabolism	1.02347	[-1]	[None]	3	30	0.0947398	1	{}	{}	[GYG1, PPP1R3C, RPS27A]	[EPM2A, GYG1, GYG2, GYS1, GYS2, PPP1R3C, RPS27A, UBA52, UBB, UBC]	TRUE
REACTOME:12077	Signalling to p38 via RIT and RIN	1.02179	[-1]	[None]	5	22.7273	0.0951066	1	{}	{}	[BRAF, CDK1, KRAS, NRAS, RAF1]	[BRAF, CDK1, HRAS, IL6, IL6R, IL6ST, JAK1, JAK2, KRAS, MAP2K1, MAP2K2, MAPK1, MAPK3, NGF, NRAS, NTRK1, PTPN11, RAF1, RIT1, RIT2, TYK2, YWHAB]	TRUE
REACTOME:163862	Cobalamin (Cbl, vitamin B12) transport and metabolism	1.02179	[-1]	[None]	5	22.7273	0.0951066	1	{}	{}	[MMAB, MMADHC, MTR, MTRR, MUT]	[ABCC1, ABCD4, AMN, CD320, CTRB1, CTRB2, CUBN, GIF, LMBRD1, LOC102725325, MMAA, MMAB, MMACHC, MMADHC, MTR, MTRR, MUT, PRSS1, PRSS2, PRSS3, TCN1, TCN2]	TRUE
REACTOME:264164	HSF1-dependent transactivation	1.02179	[-1]	[None]	5	22.7273	0.0951066	1	{}	{}	[CREBBP, HSBP1, HSP90AA1, MTOR, PTGES3]	[AKT1S1, CAMK2A, CAMK2B, CAMK2D, CAMK2G, CREBBP, DNAJB1, EP300, FKBP4, HSBP1, HSF1, HSP90AA1, HSP90AB1, HSPA1A, HSPA1B, HSPA1L, HSPA2, HSPA8, MLST8, MTOR, PTGES3, RPTOR]	TRUE
REACTOME:268718	Hedgehog 'on' state	1.0184	[-1]	[None]	14	16.4706	0.095851	1	{}	{}	[CDON, DZIP1, ITCH, PSMA3, PSMB1, PSMC1, PSMD1, PSMD10, PSMD2, PSMD5, PSMD7, PSMD8, PSME3, RPS27A]	[ADRBK1, ARRB1, ARRB2, BOC, CDC73, CDON, CSNK1A1, CUL3, DHH, DZIP1, EFCAB7, EVC, EVC2, GAS1, GAS8, GLI1, GLI2, GLI3, GPR161, HHIP, IHH, IQCE, ITCH, KIF3A, KIF7, LOC101928143, NUMB, PSMA1, PSMA2, PSMA3, PSMA4, PSMA5, PSMA6, PSMA7, PSMA8, PSMB1, PSMB10, PSMB11, PSMB2, PSMB3, PSMB4, PSMB5, PSMB6, PSMB7, PSMB8, PSMB9, PSMC1, PSMC2, PSMC3, PSMC4, PSMC5, PSMC6, PSMD1, PSMD10, PSMD11, PSMD12, PSMD13, PS…	TRUE
REACTOME:15482	tRNA Aminoacylation	1.01788	[-1]	[None]	8	19.0476	0.0959674	1	{}	{}	[CARS2, DARS2, FARS2, IARS, PARS2, PPA1, RARS, TARS]	[AARS, AARS2, AIMP1, AIMP2, CARS, CARS2, DARS, DARS2, EARS2, EEF1E1, EPRS, FARS2, FARSA, FARSB, GARS, HARS, HARS2, IARS, IARS2, KARS, LARS, LARS2, MARS, MARS2, NARS, NARS2, PARS2, PPA1, PPA2, QARS, RARS, RARS2, SARS, SARS2, TARS, TARS2, VARS, VARS2, WARS, WARS2, YARS, YARS2]	TRUE
REACTOME:1695	GPVI-mediated activation cascade	1.01558	[-1]	[None]	9	18.3673	0.0964758	1	{}	{}	[CSF2RA, FCER1G, IL3RA, PIK3CD, PRKCZ, RAC1, RHOA, SYK, VAV1]	[AKT1, AKT2, AKT3, CDC42, CSF2, CSF2RA, CSF2RB, FCER1G, FYN, GAB2, GP6, GRB2, IL2, IL2RA, IL2RB, IL2RG, IL3, IL3RA, IL5, IL5RA, JAK1, JAK2, JAK3, LAT, LCK, LCP2, LYN, PDPK1, PIK3CA, PIK3CB, PIK3CD, PIK3CG, PIK3R1, PIK3R2, PIK3R3, PIK3R5, PIK3R6, PLCG2, PRKCZ, RAC1, RAC2, RHOA, RHOB, RHOG, SHC1, SYK, VAV1, VAV2, VAV3]	TRUE
REACTOME:20639	Deadenylation-dependent mRNA decay	1.01558	[-1]	[None]	9	18.3673	0.0964758	1	{}	{}	[CNOT1, CNOT11, CNOT6L, CNOT8, DIS3, PAIP1, PARN, PATL1, RQCD1]	[CNOT1, CNOT10, CNOT11, CNOT2, CNOT3, CNOT4, CNOT6, CNOT6L, CNOT7, CNOT8, DCP1A, DCP1B, DCP2, DCPS, DDX6, DIS3, EDC3, EDC4, EIF4A1, EIF4A2, EIF4A3, EIF4B, EIF4E, EIF4G1, EXOSC1, EXOSC2, EXOSC3, EXOSC4, EXOSC5, EXOSC6, EXOSC7, EXOSC8, EXOSC9, LSM1, LSM2, LSM3, LSM4, LSM5, LSM6, LSM7, PABPC1, PAIP1, PAN2, PAN3, PARN, PATL1, RQCD1, TNKS1BP1, XRN1]	TRUE
REACTOME:27283	Interleukin-2 signaling	1.01558	[-1]	[None]	9	18.3673	0.0964758	1	{}	{}	[CDK1, CSF2RA, IL3RA, KRAS, NRAS, PIK3CD, PTPN6, RAF1, SYK]	[CDK1, CSF2, CSF2RA, CSF2RB, GAB2, GRB2, HAVCR2, HRAS, IL2, IL2RA, IL2RB, IL2RG, IL3, IL3RA, IL5, IL5RA, IL6, IL6R, IL6ST, INPP5D, INPPL1, JAK1, JAK2, JAK3, KRAS, LCK, LGALS9, MAP2K1, MAP2K2, MAPK1, MAPK3, NRAS, PIK3CA, PIK3CB, PIK3CD, PIK3R1, PIK3R2, PIK3R3, PTK2B, PTPN11, PTPN6, RAF1, SHC1, SOS1, STAT5A, STAT5B, SYK, TYK2, YWHAB]	TRUE
REACTOME:897	G2/M DNA damage checkpoint	1.00662	[-1]	[None]	4	25	0.0984877	1	{}	{}	[CCNB1, CDC25C, CDK1, YWHAQ]	[ATM, ATR, ATRIP, CCNB1, CDC25C, CDK1, CHEK1, CHEK2, SFN, WEE1, YWHAB, YWHAE, YWHAG, YWHAH, YWHAQ, YWHAZ]	TRUE
REACTOME:20649	Cell-extracellular matrix interactions	1.00662	[-1]	[None]	4	25	0.0984877	1	{}	{}	[FERMT2, ILK, ITGB1, RSU1]	[ACTN1, ARHGEF6, FBLIM1, FERMT2, FLNA, FLNC, ILK, ITGB1, LIMS1, LIMS2, LIMS3L, PARVB, PXN, RSU1, TESK1, VASP]	TRUE
REACTOME:21399	activated TAK1 mediates p38 MAPK activation	1.00662	[-1]	[None]	4	25	0.0984877	1	{}	{}	[MAP2K3, MAPK14, RIPK2, TAB3]	[IKBKG, IRAK1, IRAK2, MAP2K3, MAP2K6, MAP3K7, MAPK11, MAPK14, MAPKAPK2, MAPKAPK3, NOD1, NOD2, RIPK2, TAB1, TAB2, TAB3]	TRUE
REACTOME:23879	Platelet sensitization by LDL	1.00662	[-1]	[None]	4	25	0.0984877	1	{}	{}	[MAPK14, PPP2R1B, PPP2R5D, PTPN6]	[APOB, FGR, LRP8, MAPK14, PLA2G4A, PPP2CA, PPP2CB, PPP2R1A, PPP2R1B, PPP2R5A, PPP2R5B, PPP2R5C, PPP2R5D, PPP2R5E, PTPN11, PTPN6]	TRUE
REACTOME:111080	Spry regulation of FGF signaling	1.00662	[-1]	[None]	4	25	0.0984877	1	{}	{}	[BRAF, CBL, RPS27A, SPRY2]	[BRAF, CBL, GRB2, MAPK1, MAPK3, MKNK1, PPP2CA, PPP2CB, PPP2R1A, PTPN11, RPS27A, SPRY2, SRC, UBA52, UBB, UBC]	TRUE
REACTOME:355158	Translesion synthesis by POLK	1.00662	[-1]	[None]	4	25	0.0984877	1	{}	{}	[PCNA, RFC3, RFC5, RPS27A]	[PCNA, POLK, REV1, REV3L, RFC1, RFC2, RFC3, RFC4, RFC5, RPA1, RPA2, RPA3, RPS27A, UBA52, UBB, UBC]	TRUE
REACTOME:355324	Translesion synthesis by POLI	1.00662	[-1]	[None]	4	25	0.0984877	1	{}	{}	[PCNA, RFC3, RFC5, RPS27A]	[PCNA, POLI, REV1, REV3L, RFC1, RFC2, RFC3, RFC4, RFC5, RPA1, RPA2, RPA3, RPS27A, UBA52, UBB, UBC]	TRUE
KEGG:00030	Pentose phosphate pathway	0.989817	[-1]	[None]	6	20.6897	0.102372	1	{}	{}	[DERA, G6PD, PGD, PRPS1, PRPS2, TKT]	[ALDOA, ALDOB, ALDOC, DERA, FBP1, FBP2, G6PD, GPI, H6PD, IDNK, PFKL, PFKM, PFKP, PGD, PGLS, PGM1, PGM2, PRPS1, PRPS1L1, PRPS2, RBKS, RGN, RPE, RPEL1, RPIA, TALDO1, TKT, TKTL1, TKTL2]	TRUE
KEGG:05216	Thyroid cancer	0.989817	[-1]	[None]	6	20.6897	0.102372	1	{}	{}	[BRAF, CCDC6, CCND1, KRAS, NCOA4, NRAS]	[BRAF, CCDC6, CCND1, CDH1, CTNNB1, HRAS, KRAS, LEF1, MAP2K1, MAP2K2, MAPK1, MAPK3, MYC, NCOA4, NRAS, NTRK1, PAX8, PPARG, RET, RXRA, RXRB, RXRG, TCF7, TCF7L1, TCF7L2, TFG, TP53, TPM3, TPR]	TRUE
REACTOME:11061	Signalling by NGF	0.985241	[-1]	[None]	40	13.8408	0.103457	1	{}	{}	[AHCYL1, AP2A1, APH1B, BRAF, CALM1, CASP3, CDK1, CDKN1B, CLTA, CRK, DUSP4, ECT2, ELK1, FGFR1, HDAC1, HDAC2, KIDINS220, KIT, KRAS, MAP2K5, MAPK14, MAPKAP1, MCF2, MTOR, NET1, NFKB1, NRAS, PHLPP2, PIK3CD, PPP2R1B, PPP2R5D, PRDM4, RAC1, RAF1, RHOA, RIPK2, RPS27A, SOS2, TRIB3, VAV1]	[AATF, ABR, ADAM17, ADCY1, ADCY2, ADCY3, ADCY4, ADCY5, ADCY6, ADCY7, ADCY8, ADCY9, ADCYAP1, ADCYAP1R1, ADORA2A, ADRBK1, AGO1, AGO2, AGO3, AGO4, AHCYL1, AKAP13, AKT1, AKT1S1, AKT2, AKT3, AP2A1, AP2A2, AP2B1, AP2M1, AP2S1, APH1A, APH1B, ARHGAP4, ARHGDIA, ARHGEF1, ARHGEF11, ARHGEF12, ARHGEF16, ARHGEF17, ARHGEF18, ARHGEF2, ARHGEF3, ARHGEF4, ARHGEF6, ARHGEF7, ARHGEF9, ATF1, BAD, BCL2L11, BRAF, BTC, CA…	TRUE
REACTOME:264098	Epigenetic regulation of gene expression	0.97846	[-1]	[None]	19	15.3226	0.105085	1	{}	{}	[BAZ2A, CD3EAP, ERCC3, GTF2H1, H2AFX, H2AFZ, H3F3A, HDAC1, HDAC2, HIST1H2BH, HIST1H4A, HIST1H4D, PHF1, PHF19, RBBP4, RBBP7, SAP130, SAP30, SIN3A]	[AEBP2, ARID4B, BAZ2A, CCNH, CD3EAP, CDK7, DNMT1, DNMT3A, DNMT3B, DNMT3L, EED, ERCC2, ERCC3, EZH2, GTF2H1, GTF2H2, GTF2H2C, GTF2H3, GTF2H4, H2AFB1, H2AFX, H2AFZ, H3F3A, H3F3B, HDAC1, HDAC2, HIST1H2AB, HIST1H2AC, HIST1H2AD, HIST1H2AE, HIST1H2AJ, HIST1H2BA, HIST1H2BB, HIST1H2BC, HIST1H2BD, HIST1H2BE, HIST1H2BF, HIST1H2BG, HIST1H2BH, HIST1H2BI, HIST1H2BJ, HIST1H2BK, HIST1H2BL, HIST1H2BM, HIST1H2BN, …	TRUE
KEGG:05150	Staphylococcus aureus infection	0.978014	[-1]	[None]	10	17.5439	0.105193	1	{}	{}	[C1QA, C1QB, C1QC, C3, C5AR1, FCGR2A, HLA-DQA1, HLA-DRA, HLA-DRB1, ITGB2]	[C1QA, C1QB, C1QC, C1R, C1S, C2, C3, C3AR1, C4A, C4B, C5, C5AR1, CFB, CFD, CFH, CFI, DSG1, FCAR, FCGR1A, FCGR2A, FCGR2B, FCGR2C, FCGR3A, FCGR3B, FGG, FPR1, FPR2, FPR3, HLA-DMA, HLA-DMB, HLA-DOA, HLA-DOB, HLA-DPA1, HLA-DPB1, HLA-DQA1, HLA-DQA2, HLA-DQB1, HLA-DRA, HLA-DRB1, HLA-DRB3, HLA-DRB4, HLA-DRB5, ICAM1, IL10, ITGAL, ITGAM, ITGB2, KRT10, LOC100509457, LOC101060835, MASP1, MASP2, MBL2, PLG, PT…	TRUE
REACTOME:160214	Signaling by NOTCH1 in Cancer	0.978014	[-1]	[None]	10	17.5439	0.105193	1	{}	{}	[ADAM10, APH1B, CREBBP, HDAC1, HDAC2, HDAC5, HDAC8, MIB1, NEURL1B, RPS27A]	[ADAM10, ADAM17, APH1A, APH1B, CCNC, CDK8, CREBBP, CUL1, DLL1, DLL4, EP300, FBXW7, HDAC1, HDAC10, HDAC11, HDAC2, HDAC3, HDAC4, HDAC5, HDAC6, HDAC7, HDAC8, HDAC9, HES1, HES5, HEY1, HEY2, HEYL, JAG1, JAG2, KAT2A, KAT2B, MAML1, MAML2, MAML3, MAMLD1, MIB1, MIB2, MYC, NCOR1, NCOR2, NCSTN, NEURL1, NEURL1B, NOTCH1, PSEN2, PSENEN, RBPJ, RBX1, RPS27A, SKP1, SNW1, TBL1X, TBL1XR1, UBA52, UBB, UBC]	TRUE
REACTOME:160243	Constitutive Signaling by NOTCH1 PEST Domain Mutants	0.978014	[-1]	[None]	10	17.5439	0.105193	1	{}	{}	[ADAM10, APH1B, CREBBP, HDAC1, HDAC2, HDAC5, HDAC8, MIB1, NEURL1B, RPS27A]	[ADAM10, ADAM17, APH1A, APH1B, CCNC, CDK8, CREBBP, CUL1, DLL1, DLL4, EP300, FBXW7, HDAC1, HDAC10, HDAC11, HDAC2, HDAC3, HDAC4, HDAC5, HDAC6, HDAC7, HDAC8, HDAC9, HES1, HES5, HEY1, HEY2, HEYL, JAG1, JAG2, KAT2A, KAT2B, MAML1, MAML2, MAML3, MAMLD1, MIB1, MIB2, MYC, NCOR1, NCOR2, NCSTN, NEURL1, NEURL1B, NOTCH1, PSEN2, PSENEN, RBPJ, RBX1, RPS27A, SKP1, SNW1, TBL1X, TBL1XR1, UBA52, UBB, UBC]	TRUE
REACTOME:160248	Signaling by NOTCH1 HD+PEST Domain Mutants in Cancer	0.978014	[-1]	[None]	10	17.5439	0.105193	1	{}	{}	[ADAM10, APH1B, CREBBP, HDAC1, HDAC2, HDAC5, HDAC8, MIB1, NEURL1B, RPS27A]	[ADAM10, ADAM17, APH1A, APH1B, CCNC, CDK8, CREBBP, CUL1, DLL1, DLL4, EP300, FBXW7, HDAC1, HDAC10, HDAC11, HDAC2, HDAC3, HDAC4, HDAC5, HDAC6, HDAC7, HDAC8, HDAC9, HES1, HES5, HEY1, HEY2, HEYL, JAG1, JAG2, KAT2A, KAT2B, MAML1, MAML2, MAML3, MAMLD1, MIB1, MIB2, MYC, NCOR1, NCOR2, NCSTN, NEURL1, NEURL1B, NOTCH1, PSEN2, PSENEN, RBPJ, RBX1, RPS27A, SKP1, SNW1, TBL1X, TBL1XR1, UBA52, UBB, UBC]	TRUE
REACTOME:160254	Constitutive Signaling by NOTCH1 HD+PEST Domain Mutants	0.978014	[-1]	[None]	10	17.5439	0.105193	1	{}	{}	[ADAM10, APH1B, CREBBP, HDAC1, HDAC2, HDAC5, HDAC8, MIB1, NEURL1B, RPS27A]	[ADAM10, ADAM17, APH1A, APH1B, CCNC, CDK8, CREBBP, CUL1, DLL1, DLL4, EP300, FBXW7, HDAC1, HDAC10, HDAC11, HDAC2, HDAC3, HDAC4, HDAC5, HDAC6, HDAC7, HDAC8, HDAC9, HES1, HES5, HEY1, HEY2, HEYL, JAG1, JAG2, KAT2A, KAT2B, MAML1, MAML2, MAML3, MAMLD1, MIB1, MIB2, MYC, NCOR1, NCOR2, NCSTN, NEURL1, NEURL1B, NOTCH1, PSEN2, PSENEN, RBPJ, RBX1, RPS27A, SKP1, SNW1, TBL1X, TBL1XR1, UBA52, UBB, UBC]	TRUE
REACTOME:160301	Signaling by NOTCH1 PEST Domain Mutants in Cancer	0.978014	[-1]	[None]	10	17.5439	0.105193	1	{}	{}	[ADAM10, APH1B, CREBBP, HDAC1, HDAC2, HDAC5, HDAC8, MIB1, NEURL1B, RPS27A]	[ADAM10, ADAM17, APH1A, APH1B, CCNC, CDK8, CREBBP, CUL1, DLL1, DLL4, EP300, FBXW7, HDAC1, HDAC10, HDAC11, HDAC2, HDAC3, HDAC4, HDAC5, HDAC6, HDAC7, HDAC8, HDAC9, HES1, HES5, HEY1, HEY2, HEYL, JAG1, JAG2, KAT2A, KAT2B, MAML1, MAML2, MAML3, MAMLD1, MIB1, MIB2, MYC, NCOR1, NCOR2, NCSTN, NEURL1, NEURL1B, NOTCH1, PSEN2, PSENEN, RBPJ, RBX1, RPS27A, SKP1, SNW1, TBL1X, TBL1XR1, UBA52, UBB, UBC]	TRUE
WP:558	Complement and Coagulation Cascades	0.97277	[-1]	[None]	9	18	0.106471	1	{}	{}	[C1QA, C1QB, C1QC, C3, C5AR1, F3, PLAU, PROS1, THBD]	[100133511, A2M, APOA2, BDKRB1, C1QA, C1QB, C1QC, C1S, C2, C3, C3AR1, C5AR1, C6, C7, C8G, C9, CD46, CPB2, CR1, CR2, F10, F12, F13B, F2, F2R, F3, F5, F7, F8, F9, FGB, KNG1, MASP1, MASP2, PLAT, PLAU, PLAUR, PLG, PROC, PROS1, SERPINA1, SERPINA5, SERPINC1, SERPIND1, SERPINE1, SERPINF2, SERPING1, TFPI, THBD, VWF]	TRUE
WP:405	Eukaryotic Transcription Initiation	0.971312	[-1]	[None]	8	18.6046	0.106829	1	{}	{}	[ERCC3, GTF2B, GTF2F2, GTF2H1, ILK, POLR3B, TAF5, TAF9]	[100510744, CCNH, CDK7, ERCC2, ERCC3, GTF2A2, GTF2B, GTF2E1, GTF2E2, GTF2F2, GTF2H1, GTF2H2, GTF2H3, GTF2H4, ILK, MNAT1, POLR1A, POLR1B, POLR1D, POLR1E, POLR2A, POLR2B, POLR2C, POLR2E, POLR2F, POLR2G, POLR2H, POLR2I, POLR2J, POLR2K, POLR3B, POLR3D, POLR3E, POLR3H, POLR3K, SLC35G6, TAF12, TAF13, TAF5, TAF6, TAF7, TAF9, TBP]	TRUE
REACTOME:121061	Transcriptional activity of SMAD2/SMAD3:SMAD4 heterotrimer	0.971312	[-1]	[None]	8	18.6046	0.106829	1	{}	{}	[CCNT1, HDAC1, RBL1, RPS27A, SMAD2, TFDP1, UBE2D1, UBE2D3]	[ATP1B4, CCNC, CCNT1, CCNT2, CDK8, CDK9, CDKN2B, E2F4, E2F5, HDAC1, JUNB, MEN1, MYC, NCOR1, NCOR2, NEDD4L, PARP1, PPM1A, RBL1, RNF111, RPS27A, SERPINE1, SKI, SKIL, SMAD2, SMAD3, SMAD4, SMAD7, SMURF2, SNW1, SP1, TFDP1, TFDP2, TGIF1, TGIF2, TRIM33, UBA52, UBB, UBC, UBE2D1, UBE2D3, USP9X, WWTR1]	TRUE
KEGG:03430	Mismatch repair	0.955614	[-1]	[None]	5	21.7391	0.110761	1	{}	{}	[MSH2, MSH6, PCNA, RFC3, RFC5]	[EXO1, LIG1, MLH1, MLH3, MSH2, MSH3, MSH6, PCNA, PMS2, POLD1, POLD2, POLD3, POLD4, RFC1, RFC2, RFC3, RFC4, RFC5, RPA1, RPA2, RPA3, RPA4, SSBP1]	TRUE
REACTOME:121111	Downregulation of SMAD2/3:SMAD4 transcriptional activity	0.955614	[-1]	[None]	5	21.7391	0.110761	1	{}	{}	[HDAC1, RPS27A, SMAD2, UBE2D1, UBE2D3]	[HDAC1, NCOR1, NCOR2, NEDD4L, PARP1, PPM1A, RNF111, RPS27A, SKI, SKIL, SMAD2, SMAD3, SMAD4, SMURF2, TGIF1, TGIF2, TRIM33, UBA52, UBB, UBC, UBE2D1, UBE2D3, USP9X]	TRUE
WP:1544	MicroRNAs in cardiomyocyte hypertrophy	0.955222	[-1]	[None]	14	16.092	0.110861	1	{}	{}	[CALM1, FZD1, HDAC5, MAP2K3, MAP2K5, MAPK14, MTOR, NFKB1, PIK3CD, PPP3CB, RAC1, RAF1, RCAN1, RHOA]	[100509916, 100510195, AGT, AKT1, AKT2, CALM1, CALM2, CALM3, CAMK2D, CDK7, CDK9, CHUK, CISH, CTF1, CTNNB1, DVL1, EDN1, EGF, EIF2B5, FGF2, FGFR2, FZD1, FZD2, GATA4, GSK3B, HDAC4, HDAC5, HDAC7, HDAC9, IGF1, IGF1R, IKBKB, IKBKE, IKBKG, IL6ST, LIF, LRP5, LRP6, MAP2K1, MAP2K2, MAP2K3, MAP2K4, MAP2K5, MAP2K6, MAP2K7, MAP3K14, MAPK1, MAPK14, MAPK3, MAPK4, MAPK7, MAPK8, MTOR, MYEF2, MYLK, MYLK3, NFATC4, …	TRUE
KEGG:04012	ErbB signaling pathway	0.955222	[-1]	[None]	14	16.092	0.110861	1	{}	{}	[ABL2, BRAF, CBL, CDKN1B, CRK, ELK1, KRAS, MAPK9, MTOR, NRAS, PAK2, PIK3CD, RAF1, SOS2]	[ABL1, ABL2, AKT1, AKT2, AKT3, ARAF, AREG, BAD, BRAF, BTC, CAMK2A, CAMK2B, CAMK2D, CAMK2G, CBL, CBLB, CBLC, CDKN1A, CDKN1B, CRK, CRKL, EGF, EGFR, EIF4EBP1, ELK1, ERBB2, ERBB3, ERBB4, EREG, GAB1, GRB2, GSK3B, HBEGF, HRAS, JUN, KRAS, MAP2K1, MAP2K2, MAP2K4, MAP2K7, MAPK1, MAPK10, MAPK3, MAPK8, MAPK9, MTOR, MYC, NCK1, NCK2, NRAS, NRG1, NRG2, NRG3, NRG4, PAK1, PAK2, PAK3, PAK4, PAK6, PAK7, PIK3CA, PI…	TRUE
KEGG:04640	Hematopoietic cell lineage	0.955222	[-1]	[None]	14	16.092	0.110861	1	{}	{}	[CD14, CD34, CD36, CD37, CSF1R, CSF2RA, CSF3R, HLA-DRA, HLA-DRB1, IL11, IL3RA, ITGA5, KIT, MME]	[ANPEP, CD14, CD19, CD1A, CD1B, CD1C, CD1D, CD1E, CD2, CD22, CD24, CD33, CD34, CD36, CD37, CD38, CD3D, CD3E, CD3G, CD4, CD44, CD5, CD55, CD59, CD7, CD8A, CD8B, CD9, CR1, CR2, CSF1, CSF1R, CSF2, CSF2RA, CSF3, CSF3R, DNTT, EPO, EPOR, FCER2, FCGR1A, FLT3, FLT3LG, GP1BA, GP1BB, GP5, GP9, GYPA, HLA-DRA, HLA-DRB1, HLA-DRB3, HLA-DRB4, HLA-DRB5, IL11, IL11RA, IL1A, IL1B, IL1R1, IL1R2, IL2RA, IL3, IL3RA, …	TRUE
REACTOME:75790	Cytokine Signaling in Immune system	0.954321	[-1]	[None]	42	13.6808	0.111091	1	{}	{}	[BST2, CBL, CDK1, CRK, CSF2RA, GBP4, HLA-DQA1, HLA-DQB2, HLA-DRA, HLA-DRB1, IFNAR1, IFNGR2, IL3RA, IRAK3, KPNA1, KPNA2, KPNA3, KPNA4, KRAS, NFKB1, NRAS, NUP153, NUP155, NUP35, NUP50, NUPL1, PELI1, PIK3CD, PPM1B, PTPN6, RAF1, RANBP2, RIPK2, RPS27A, SOCS3, SUMO1, SYK, TAB3, TRIM38, TRIM8, UBE2E1, VAV1]	[AAAS, ADAM17, ADAR, ARIH1, B2M, BLNK, BST2, BTRC, CAMK2A, CAMK2B, CAMK2D, CAMK2G, CASP1, CBL, CD44, CDK1, CHUK, CIITA, CISH, CRK, CRKL, CSF2, CSF2RA, CSF2RB, CSH1, CUL1, DDX58, EGR1, EIF2AK2, EIF4A1, EIF4A2, EIF4A3, EIF4E, EIF4E2, EIF4E3, EIF4G1, EIF4G2, EIF4G3, FCGR1A, FCGR1B, FLNB, FYN, GAB2, GBP1, GBP2, GBP3, GBP4, GBP5, GBP6, GBP7, GH1, GH2, GHR, GRB2, HAVCR2, HCK, HERC5, HGF, HLA-A, HLA-B, …	TRUE
WP:1984	Integrated Breast Cancer Pathway	0.951596	[-1]	[None]	23	14.7436	0.11179	1	{}	{}	[AURKA, BAK1, BRAF, CASP3, CCND1, CDC25A, CDC25B, DAG1, E2F1, HDAC1, HMGCR, KRAS, MRE11A, MSH2, MSH6, MTOR, NFKB1, PLK1, RAC1, SMAD2, SMAD6, SMEK1, TGFBR1]	[100289713, 100510503, 651610, 651921, ABL1, AHR, AKT1, ALKBH1, ANXA1, APOBEC3G, AQP7, AR, ARAF, ATF1, ATM, ATR, AURKA, BACH1, BAD, BAK1, BARD1, BAX, BCL2, BID, BLM, BMPR1A, BMPR2, BRAF, BRCA1, BRCA2, CASP3, CASP8, CASP9, CCNB1IP1, CCND1, CDC25A, CDC25B, CDC42, CDH1, CDK2, CDK4, CDK7, CERK, CHEK1, CHEK2, CHUK, CREB1, CSNK1D, CTNNB1, CYP19A1, DAG1, DCAKD, DHTKD1, E2F1, EDAR, EGFR, EP300, ERAL1, ES…	TRUE
WP:1993	angiogenesis overview	0.949467	[-1]	[None]	11	16.9231	0.11234	1	{}	{}	[ATF2, CRK, DAG1, ELK1, FGFR1, KRAS, MAPK14, MTOR, PIK3CD, RAC1, RAF1]	[642132, AKT1, ANGPT1, APC, ATF2, BAD, BMX, CDC42, CRK, DAG1, DOK2, ELK1, F2, FGF1, FGFR1, FRS2, GRB14, GRB2, GRB7, IQGAP1, KDR, KRAS, MAP2K1, MAP2K4, MAP2K6, MAP3K7, MAPK1, MAPK11, MAPK14, MAPK8, MMP14, MMP2, MMP9, MTOR, NCK1, NOS3, NOX4, NRP1, PAK1, PDPK1, PIK3CD, PLA2G1B, PLCG1, PLXND1, PRKCA, PTK2B, PTPN11, PXN, RAC1, RAF1, ROBO1, ROBO4, SEMA3A, SEMA4A, SHB, SHC1, SLIT2, SOS1, SRC, TEK, TIMP2…	TRUE
REACTOME:19397	Transport of inorganic cations/anions and amino acids/oligopeptides	0.94056	[-1]	[None]	15	15.7895	0.114667	1	{}	{}	[SLC12A7, SLC15A3, SLC1A4, SLC20A1, SLC24A5, SLC26A2, SLC26A6, SLC36A1, SLC4A7, SLC7A11, SLC7A6, SLC7A7, SLC7A8, SLC9A4, SLC9A6]	[CTNS, SLC12A1, SLC12A2, SLC12A3, SLC12A4, SLC12A5, SLC12A6, SLC12A7, SLC15A1, SLC15A2, SLC15A3, SLC15A4, SLC16A10, SLC17A1, SLC17A5, SLC17A6, SLC17A7, SLC17A8, SLC1A1, SLC1A2, SLC1A3, SLC1A4, SLC1A5, SLC1A6, SLC1A7, SLC20A1, SLC20A2, SLC24A1, SLC24A2, SLC24A3, SLC24A4, SLC24A5, SLC25A10, SLC26A1, SLC26A2, SLC26A3, SLC26A6, SLC26A7, SLC26A9, SLC32A1, SLC34A1, SLC34A2, SLC34A3, SLC36A1, SLC36A2, S…	TRUE
REACTOME:6167	Influenza Infection	0.939062	[-1]	[None]	21	14.8936	0.115064	1	{}	{}	[CLTA, GRSF1, GTF2F2, HSP90AA1, IPO5, KPNA1, NUP153, NUP155, NUP35, NUP50, NUPL1, RANBP2, RPL10A, RPL15, RPL26L1, RPL31, RPL34, RPL7, RPS23, RPS27A, XPO1]	[AAAS, CALR, CLTA, CPSF4, DNAJC3, EIF2AK2, FAU, GRSF1, GTF2F1, GTF2F2, HSP90AA1, HSPA1A, HSPA1B, IPO5, KPNA1, KPNB1, LOC100288910, LOC101929876, LOC102724737, NUP107, NUP133, NUP153, NUP155, NUP160, NUP188, NUP205, NUP210, NUP214, NUP35, NUP37, NUP43, NUP50, NUP54, NUP62, NUP85, NUP88, NUP93, NUP98, NUPL1, NUPL2, PABPN1, POLR2A, POLR2B, POLR2C, POLR2D, POLR2E, POLR2F, POLR2G, POLR2H, POLR2I, POLR…	TRUE
REACTOME:6143	Pausing and recovery of Tat-mediated HIV elongation	0.93418	[-1]	[None]	6	20	0.116364	1	{}	{}	[CCNT1, GTF2F2, NELFB, SUPT16H, TCEA1, TCEB3]	[CCNT1, CDK9, CTDP1, ELL, GTF2F1, GTF2F2, NELFA, NELFB, NELFCD, NELFE, POLR2A, POLR2B, POLR2C, POLR2D, POLR2E, POLR2F, POLR2G, POLR2H, POLR2I, POLR2J, POLR2K, POLR2L, SSRP1, SUPT16H, SUPT4H1, SUPT5H, TCEA1, TCEB1, TCEB2, TCEB3]	TRUE
REACTOME:6344	Tat-mediated HIV elongation arrest and recovery	0.93418	[-1]	[None]	6	20	0.116364	1	{}	{}	[CCNT1, GTF2F2, NELFB, SUPT16H, TCEA1, TCEB3]	[CCNT1, CDK9, CTDP1, ELL, GTF2F1, GTF2F2, NELFA, NELFB, NELFCD, NELFE, POLR2A, POLR2B, POLR2C, POLR2D, POLR2E, POLR2F, POLR2G, POLR2H, POLR2I, POLR2J, POLR2K, POLR2L, SSRP1, SUPT16H, SUPT4H1, SUPT5H, TCEA1, TCEB1, TCEB2, TCEB3]	TRUE
REACTOME:9395	Nuclear import of Rev protein	0.93418	[-1]	[None]	6	20	0.116364	1	{}	{}	[NUP153, NUP155, NUP35, NUP50, NUPL1, RANBP2]	[AAAS, KPNB1, NPM1, NUP107, NUP133, NUP153, NUP155, NUP160, NUP188, NUP205, NUP210, NUP214, NUP35, NUP37, NUP43, NUP50, NUP54, NUP62, NUP85, NUP88, NUP93, NUP98, NUPL1, NUPL2, POM121, RAN, RANBP2, RCC1, SEH1L, TPR]	TRUE
REACTOME:169325	Oncogene Induced Senescence	0.93418	[-1]	[None]	6	20	0.116364	1	{}	{}	[CDKN2C, CDKN2D, E2F1, ETS1, RPS27A, TFDP1]	[AGO1, AGO3, AGO4, CDK4, CDK6, CDKN2A, CDKN2B, CDKN2C, CDKN2D, E2F1, E2F2, E2F3, ERF, ETS1, ETS2, ID1, MAPK1, MAPK3, MDM2, MOV10, RPS27A, SP1, TFDP1, TNRC6A, TNRC6B, TNRC6C, TP53, UBA52, UBB, UBC]	TRUE
KEGG:05200	Pathways in cancer	0.93197	[-1]	[None]	53	13.3166	0.116958	1	{}	{}	[APPL1, BMP4, BRAF, CASP3, CBL, CCDC6, CCNA1, CCND1, CDKN1B, CKS1B, CKS2, CREBBP, CRK, CSF1R, CSF2RA, CSF3R, CUL2, CXCL12, DAPK2, E2F1, ETS1, FGFR1, FH, FZD1, FZD3, GNG4, HDAC1, HDAC2, HSP90AA1, IL8, ITGAV, ITGB1, KIT, KRAS, MAPK9, MITF, MSH2, MSH6, MTOR, NCOA4, NFKB1, NRAS, PIK3CD, PTGS2, RAC1, RAF1, RALBP1, RASSF1, RHOA, SMAD2, SOS2, SPI1, TGFBR1]	[ABL1, ADCY1, ADCY2, ADCY3, ADCY4, ADCY5, ADCY6, ADCY7, ADCY8, ADCY9, AGTR1, AKT1, AKT2, AKT3, APC, APC2, APPL1, AR, ARAF, ARHGEF1, ARHGEF11, ARHGEF12, ARNT, ARNT2, AXIN1, AXIN2, BAD, BAX, BCL2, BCL2L1, BCR, BDKRB1, BDKRB2, BID, BIRC2, BIRC3, BIRC5, BIRC7, BIRC8, BMP2, BMP4, BRAF, BRCA2, CASP3, CASP8, CASP9, CBL, CBLB, CBLC, CCDC6, CCNA1, CCND1, CCNE1, CCNE2, CDC42, CDH1, CDK2, CDK4, CDK6, CDKN1A…	TRUE
REACTOME:995	Apoptotic execution phase	0.931719	[-1]	[None]	9	17.6471	0.117026	1	{}	{}	[CASP3, CASP7, DNM1L, HMGB1, KPNA1, LMNB1, MST4, PAK2, SPTAN1]	[ACIN1, ADD1, APC, BCAP31, BIRC2, BMX, CASP3, CASP6, CASP7, CASP8, CDH1, CLSPN, CTNNB1, DBNL, DFFA, DFFB, DNM1L, DSG1, DSG2, DSG3, DSP, FNTA, GAS2, GSN, H1F0, HIST1H1A, HIST1H1B, HIST1H1C, HIST1H1D, HIST1H1E, HMGB1, KPNA1, KPNB1, LMNA, LMNB1, MAPT, MST4, OCLN, PAK2, PKP1, PLEC, PRKCD, PRKCQ, PTK2, ROCK1, SATB1, SPTAN1, STK24, TJP1, TJP2, VIM]	TRUE
REACTOME:74	Gap-filling DNA repair synthesis and ligation in TC-NER	0.928883	[-1]	[None]	4	23.5294	0.117792	1	{}	{}	[PCNA, POLE2, RFC3, RFC5]	[APEX1, LIG1, PCNA, POLD1, POLD2, POLD3, POLD4, POLE, POLE2, RFC1, RFC2, RFC3, RFC4, RFC5, RPA1, RPA2, RPA3]	TRUE
REACTOME:634	RAF/MAP kinase cascade	0.928883	[-1]	[None]	4	23.5294	0.117792	1	{}	{}	[CDK1, KRAS, NRAS, RAF1]	[CDK1, HRAS, IL6, IL6R, IL6ST, JAK1, JAK2, KRAS, MAP2K1, MAP2K2, MAPK1, MAPK3, NRAS, PTPN11, RAF1, TYK2, YWHAB]	TRUE
REACTOME:1998	Gap-filling DNA repair synthesis and ligation in GG-NER	0.928883	[-1]	[None]	4	23.5294	0.117792	1	{}	{}	[PCNA, POLE2, RFC3, RFC5]	[APEX1, LIG1, PCNA, POLD1, POLD2, POLD3, POLD4, POLE, POLE2, RFC1, RFC2, RFC3, RFC4, RFC5, RPA1, RPA2, RPA3]	TRUE
REACTOME:21285	Regulation of AMPK activity via LKB1	0.928883	[-1]	[None]	4	23.5294	0.117792	1	{}	{}	[CAB39, MTOR, PRKAA1, STRADB]	[CAB39, CAB39L, MLST8, MTOR, PPM1A, PRKAA1, PRKAA2, PRKAB1, PRKAB2, PRKAG1, PRKAG2, PRKAG3, RHEB, RPTOR, STK11, STRADA, STRADB]	TRUE
REACTOME:120836	Synthesis of PIPs at the Golgi membrane	0.928883	[-1]	[None]	4	23.5294	0.117792	1	{}	{}	[FIG4, OCRL, PIKFYVE, SACM1L]	[ARF1, ARF3, FIG4, INPP5E, OCRL, PI4K2A, PI4K2B, PI4KB, PIK3C2A, PIK3C2G, PIK3C3, PIK3R4, PIKFYVE, SACM1L, TPTE, TPTE2, VAC14]	TRUE
KEGG:03050	Proteasome	0.92688	[-1]	[None]	8	18.1818	0.118337	1	{}	{}	[PSMA3, PSMB1, PSMC1, PSMD1, PSMD2, PSMD7, PSMD8, PSME3]	[IFNG, POMP, PSMA1, PSMA2, PSMA3, PSMA4, PSMA5, PSMA6, PSMA7, PSMA8, PSMB1, PSMB10, PSMB11, PSMB2, PSMB3, PSMB4, PSMB5, PSMB6, PSMB7, PSMB8, PSMB9, PSMC1, PSMC2, PSMC3, PSMC4, PSMC5, PSMC6, PSMD1, PSMD11, PSMD12, PSMD13, PSMD14, PSMD2, PSMD3, PSMD4, PSMD6, PSMD7, PSMD8, PSME1, PSME2, PSME3, PSME4, PSMF1, SHFM1]	TRUE
REACTOME:12058	Signalling to ERKs	0.92688	[-1]	[None]	8	18.1818	0.118337	1	{}	{}	[BRAF, CDK1, CRK, KIDINS220, KRAS, MAPK14, NRAS, RAF1]	[BRAF, CDK1, CRK, CRKL, FRS2, GRB2, HRAS, IL6, IL6R, IL6ST, JAK1, JAK2, KIDINS220, KRAS, MAP2K1, MAP2K2, MAPK1, MAPK11, MAPK12, MAPK13, MAPK14, MAPK3, MAPKAPK2, MAPKAPK3, NGF, NRAS, NTRK1, PLCG1, PTPN11, RAF1, RALA, RALB, RALGDS, RAP1A, RAPGEF1, RIT1, RIT2, SHC1, SHC2, SHC3, SOS1, SRC, TYK2, YWHAB]	TRUE
KEGG:00130	Ubiquinone and other terpenoid-quinone biosynthesis	0.92181	[-1]	[None]	3	27.2727	0.119726	1	{}	{}	[COQ2, GGCX, NQO1]	[COQ2, COQ3, COQ5, COQ6, COQ7, GGCX, HPD, NQO1, TAT, VKORC1, VKORC1L1]	TRUE
REACTOME:1364	SLBP Dependent Processing of Replication-Dependent Histone Pre-mRNAs	0.92181	[-1]	[None]	3	27.2727	0.119726	1	{}	{}	[NCBP1, SLBP, SNRPG]	[LSM10, LSM11, NCBP1, NCBP2, SLBP, SNRPB, SNRPD3, SNRPE, SNRPF, SNRPG, ZNF473]	TRUE
REACTOME:1707	CDC6 association with the ORC:origin complex	0.92181	[-1]	[None]	3	27.2727	0.119726	1	{}	{}	[CDC6, E2F1, ORC1]	[CDC6, E2F1, E2F2, E2F3, MCM8, ORC1, ORC2, ORC3, ORC4, ORC5, ORC6]	TRUE
REACTOME:355321	RHO GTPases activate KTN1	0.92181	[-1]	[None]	3	27.2727	0.119726	1	{}	{}	[KIF5B, RAC1, RHOA]	[CDC42, KIF5A, KIF5B, KLC1, KLC2, KLC3, KLC4, KTN1, RAC1, RHOA, RHOG]	TRUE
REACTOME:604	Hemostasis	0.919199	[-1]	[None]	66	13.0435	0.120448	1	{}	{}	[ANXA2, ATP2A2, CALM1, CD36, CENPE, CREBBP, CRK, CSF2RA, DOCK11, DOCK7, F3, FCER1G, GNG4, GUCY1B3, H3F3A, HDAC1, HDAC2, HSPA5, IL3RA, ITGA5, ITGAV, ITGB1, ITGB2, KIF11, KIF18A, KIF20A, KIF23, KIF2C, KIF3B, KIF3C, KIF4A, KIF5B, KRAS, MAPK14, MFN2, MGLL, NRAS, P2RY1, PFN1, PHF21A, PIK3CD, PLAU, PPP2R1B, PPP2R5D, PRKCZ, PROCR, PROS1, PTPN6, RAB5A, RAC1, RACGAP1, RAD51B, RAF1, RAP1B, RHOA, SH2B3, SIN…	[A2M, ABCC4, ABL1, ACTN1, ACTN2, ACTN4, ADRA2A, ADRA2C, AK3, AKAP1, AKAP10, AKT1, AKT2, AKT3, ALB, ALDOA, AMICA1, ANGPT1, ANGPT2, ANGPT4, ANXA2, APBB1IP, APOA1, APOB, APP, ARRB1, ARRB2, ATP1B1, ATP1B2, ATP1B3, ATP2A1, ATP2A2, ATP2A3, ATP2B1, ATP2B2, ATP2B3, ATP2B4, BCAR1, BRPF3, BSG, C1QBP, CABLES1, CABLES2, CALM1, CALM2, CALM3, CALU, CAP1, CAPZA1, CAPZA2, CAPZB, CAV1, CBX5, CD177, CD2, CD244, CD…	TRUE
REACTOME:299	Signaling by NOTCH	0.918532	[-1]	[None]	17	15.3153	0.120634	1	{}	{}	[ADAM10, APH1B, ATP2A2, CCND1, CREBBP, E2F1, HDAC1, HDAC2, HDAC5, HDAC8, ITCH, MIB1, NEURL1B, RPS27A, SEL1L, ST3GAL3, TFDP1]	[ADAM10, ADAM17, AGO1, AGO2, AGO3, AGO4, APH1A, APH1B, ARRB1, ARRB2, ATP2A1, ATP2A2, ATP2A3, B4GALT1, CCNC, CCND1, CDK8, CNTN1, CREB1, CREBBP, CUL1, DLK1, DLL1, DLL4, DNER, DTX1, DTX2, DTX4, E2F1, E2F3, EP300, FBXW7, FCER2, FURIN, GZMB, HDAC1, HDAC10, HDAC11, HDAC2, HDAC3, HDAC4, HDAC5, HDAC6, HDAC7, HDAC8, HDAC9, HES1, HES5, HEY1, HEY2, HEYL, HIF1A, ITCH, JAG1, JAG2, JUN, KAT2A, KAT2B, LFNG, LOC…	TRUE
REACTOME:267634	Mitochondrial translation initiation	0.909659	[-1]	[None]	13	16.0494	0.123124	1	{}	{}	[CHCHD1, MRPL16, MRPL22, MRPL3, MRPL35, MRPL37, MRPL42, MRPL49, MRPS22, MRPS27, MRPS30, MRPS35, PTCD3]	[AURKAIP1, CHCHD1, DAP3, GADD45GIP1, ICT1, MRPL1, MRPL10, MRPL11, MRPL12, MRPL13, MRPL14, MRPL15, MRPL16, MRPL17, MRPL18, MRPL19, MRPL2, MRPL20, MRPL21, MRPL22, MRPL23, MRPL24, MRPL27, MRPL28, MRPL3, MRPL30, MRPL32, MRPL33, MRPL34, MRPL35, MRPL36, MRPL37, MRPL38, MRPL39, MRPL4, MRPL40, MRPL41, MRPL42, MRPL43, MRPL44, MRPL46, MRPL47, MRPL48, MRPL49, MRPL50, MRPL51, MRPL52, MRPL53, MRPL54, MRPL55, …	TRUE
REACTOME:268133	Mitochondrial translation elongation	0.909659	[-1]	[None]	13	16.0494	0.123124	1	{}	{}	[CHCHD1, MRPL16, MRPL22, MRPL3, MRPL35, MRPL37, MRPL42, MRPL49, MRPS22, MRPS27, MRPS30, MRPS35, PTCD3]	[AURKAIP1, CHCHD1, DAP3, GADD45GIP1, GFM1, ICT1, MRPL1, MRPL10, MRPL11, MRPL12, MRPL13, MRPL14, MRPL15, MRPL16, MRPL17, MRPL18, MRPL19, MRPL2, MRPL20, MRPL21, MRPL22, MRPL23, MRPL24, MRPL27, MRPL28, MRPL3, MRPL30, MRPL32, MRPL33, MRPL34, MRPL35, MRPL36, MRPL37, MRPL38, MRPL39, MRPL4, MRPL40, MRPL41, MRPL42, MRPL43, MRPL44, MRPL46, MRPL47, MRPL48, MRPL49, MRPL50, MRPL51, MRPL52, MRPL53, MRPL54, MR…	TRUE
KEGG:04660	T cell receptor signaling pathway	0.901334	[-1]	[None]	16	15.3846	0.125506	1	{}	{}	[CBL, CTLA4, KRAS, MALT1, MAPK14, MAPK9, NFKB1, NRAS, PAK2, PIK3CD, PPP3CB, PTPN6, RAF1, RHOA, SOS2, VAV1]	[AKT1, AKT2, AKT3, BCL10, CARD11, CBL, CBLB, CBLC, CD247, CD28, CD3D, CD3E, CD3G, CD4, CD40LG, CD8A, CD8B, CDC42, CDK4, CHUK, CSF2, CTLA4, DLG1, FOS, FYN, GRAP2, GRB2, GSK3B, HRAS, ICOS, IFNG, IKBKB, IKBKG, IL10, IL2, IL4, IL5, ITK, JUN, KRAS, LAT, LCK, LCP2, MALT1, MAP2K1, MAP2K2, MAP2K7, MAP3K14, MAP3K7, MAP3K8, MAPK1, MAPK11, MAPK12, MAPK13, MAPK14, MAPK3, MAPK9, NCK1, NCK2, NFATC1, NFATC2, NF…	TRUE
KEGG:05215	Prostate cancer	0.895552	[-1]	[None]	14	15.7303	0.127189	1	{}	{}	[BRAF, CCND1, CDKN1B, CREBBP, E2F1, FGFR1, HSP90AA1, KRAS, MTOR, NFKB1, NRAS, PIK3CD, RAF1, SOS2]	[AKT1, AKT2, AKT3, AR, ARAF, ATF4, BAD, BCL2, BRAF, CASP9, CCND1, CCNE1, CCNE2, CDK2, CDKN1A, CDKN1B, CHUK, CREB1, CREB3, CREB3L1, CREB3L2, CREB3L3, CREB3L4, CREB5, CREBBP, CTNNB1, E2F1, E2F2, E2F3, EGF, EGFR, EP300, ERBB2, FGFR1, FGFR2, FOXO1, GRB2, GSK3B, GSTP1, HRAS, HSP90AA1, HSP90AB1, HSP90B1, IGF1, IGF1R, IKBKB, IKBKG, INS, INSRR, KLK3, KRAS, LEF1, MAP2K1, MAP2K2, MAPK1, MAPK3, MDM2, MTOR, …	TRUE
KEGG:00630	Glyoxylate and dicarboxylate metabolism	0.894257	[-1]	[None]	5	20.8333	0.127569	1	{}	{}	[ACAT2, ACO1, CAT, MUT, PCCA]	[ACAT1, ACAT2, ACO1, ACO2, AFMID, AGXT, CAT, CS, GCSH, GLUL, GLYCTK, GRHPR, HAO1, HAO2, HOGA1, HYI, MCEE, MDH1, MDH2, MUT, PCCA, PCCB, SHMT1, SHMT2]	TRUE
REACTOME:12433	Nuclear Events (kinase and transcription factor activation)	0.894257	[-1]	[None]	5	20.8333	0.127569	1	{}	{}	[DUSP4, ELK1, MAPK14, PPP2R1B, PPP2R5D]	[ATF1, CREB1, DUSP3, DUSP4, DUSP6, DUSP7, ELK1, MAPK1, MAPK11, MAPK14, MAPK3, MAPK7, MAPKAPK2, MEF2A, MEF2C, PPP2CA, PPP2CB, PPP2R1A, PPP2R1B, PPP2R5D, RPS6KA1, RPS6KA2, RPS6KA3, RPS6KA5]	TRUE
REACTOME:19324	PD-1 signaling	0.894257	[-1]	[None]	5	20.8333	0.127569	1	{}	{}	[HLA-DQA1, HLA-DQB2, HLA-DRA, HLA-DRB1, PTPN6]	[CD247, CD274, CD3D, CD3E, CD3G, CD4, CSK, HLA-DPA1, HLA-DPB1, HLA-DQA1, HLA-DQA2, HLA-DQB1, HLA-DQB2, HLA-DRA, HLA-DRB1, HLA-DRB3, HLA-DRB4, HLA-DRB5, LCK, LOC100509457, PDCD1, PDCD1LG2, PTPN11, PTPN6]	TRUE
REACTOME:25374	IKK complex recruitment mediated by RIP1	0.894257	[-1]	[None]	5	20.8333	0.127569	1	{}	{}	[CD14, RPS27A, TICAM1, UBE2D1, UBE2D3]	[BIRC2, BIRC3, CD14, CHUK, IKBKB, IKBKG, LY96, RIPK1, RIPK3, RPS27A, SARM1, TICAM1, TICAM2, TLR3, TLR4, UBA52, UBB, UBC, UBE2D1, UBE2D2, UBE2D3, UBE2N, UBE2NL, UBE2V1]	TRUE
REACTOME:115639	Sulfur amino acid metabolism	0.894257	[-1]	[None]	5	20.8333	0.127569	1	{}	{}	[APIP, CSAD, ETHE1, MTR, MTRR]	[ADI1, AHCY, APIP, BHMT, CBS, CDO1, CNDP2, CSAD, CTH, ENOPH1, ETHE1, GCLC, GCLM, GOT1, LOC102724560, MAT1A, MRI1, MTAP, MTR, MTRR, SLC25A10, SQRDL, SUOX, TST]	TRUE
KEGG:05213	Endometrial cancer	0.892348	[-1]	[None]	9	17.3077	0.12813	1	{}	{}	[BRAF, CCND1, ELK1, ILK, KRAS, NRAS, PIK3CD, RAF1, SOS2]	[AKT1, AKT2, AKT3, APC, APC2, ARAF, AXIN1, AXIN2, BAD, BRAF, CASP9, CCND1, CDH1, CTNNA1, CTNNA2, CTNNA3, CTNNB1, EGF, EGFR, ELK1, ERBB2, FOXO3, GRB2, GSK3B, HRAS, ILK, KRAS, LEF1, MAP2K1, MAP2K2, MAPK1, MAPK3, MLH1, MYC, NRAS, PDPK1, PIK3CA, PIK3CB, PIK3CD, PIK3CG, PIK3R1, PIK3R2, PIK3R3, PIK3R5, PTEN, RAF1, SOS1, SOS2, TCF7, TCF7L1, TCF7L2, TP53]	TRUE
KEGG:04071	Sphingolipid signaling pathway	0.885398	[-1]	[None]	18	15	0.130197	1	{}	{}	[CERS2, FCER1G, KRAS, MAPK14, MAPK9, NFKB1, NRAS, PIK3CD, PPP2R1B, PPP2R5D, PRKCZ, RAC1, RAF1, RHOA, SGPP1, SPHK1, SPTLC1, SPTLC2]	[ABCC1, ACER1, ACER2, ADORA1, ADORA3, AKT1, AKT2, AKT3, ASAH1, ASAH2, BAX, BCL2, BDKRB2, BID, CERS1, CERS2, CERS3, CERS4, CERS5, CERS6, CTSD, DEGS1, DEGS2, FCER1A, FCER1G, FYN, GAB2, GNA12, GNA13, GNAI1, GNAI2, GNAI3, GNAQ, HRAS, KRAS, MAP2K1, MAP2K2, MAP3K5, MAPK1, MAPK10, MAPK11, MAPK12, MAPK13, MAPK14, MAPK3, MAPK8, MAPK9, MS4A2, NFKB1, NOS3, NRAS, NSMAF, OPRD1, PDPK1, PIK3CA, PIK3CB, PIK3CD, …	TRUE
KEGG:03022	Basal transcription factors	0.88447	[-1]	[None]	8	17.7778	0.130476	1	{}	{}	[ERCC3, GTF2A1, GTF2B, GTF2F2, GTF2H1, TAF5, TAF5L, TAF9]	[CCNH, CDK7, ERCC2, ERCC3, GTF2A1, GTF2A1L, GTF2A2, GTF2B, GTF2E1, GTF2E2, GTF2F1, GTF2F2, GTF2H1, GTF2H2, GTF2H2C, GTF2H2D, GTF2H3, GTF2H4, GTF2H5, GTF2I, GTF2IRD1, MNAT1, TAF1, TAF10, TAF11, TAF12, TAF13, TAF15, TAF1L, TAF2, TAF3, TAF4, TAF4B, TAF5, TAF5L, TAF6, TAF6L, TAF7, TAF7L, TAF8, TAF9, TAF9B, TBP, TBPL1, TBPL2]	TRUE
KEGG:04962	Vasopressin-regulated water reabsorption	0.88447	[-1]	[None]	8	17.7778	0.130476	1	{}	{}	[ARHGDIB, DCTN4, DYNC1I2, DYNC1LI1, DYNC1LI2, DYNLL1, RAB11A, RAB5A]	[ADCY3, ADCY6, ADCY9, AQP2, AQP3, AQP4, ARHGDIA, ARHGDIB, ARHGDIG, AVP, AVPR2, CREB1, CREB3, CREB3L1, CREB3L2, CREB3L3, CREB3L4, CREB5, DCTN1, DCTN2, DCTN4, DCTN5, DCTN6, DYNC1H1, DYNC1I1, DYNC1I2, DYNC1LI1, DYNC1LI2, DYNC2H1, DYNC2LI1, DYNLL1, DYNLL2, GNAS, NSF, PRKACA, PRKACB, PRKACG, PRKX, RAB11A, RAB11B, RAB5A, RAB5B, RAB5C, STX4, VAMP2]	TRUE
REACTOME:23837	Interleukin-3, 5 and GM-CSF signaling	0.88447	[-1]	[None]	8	17.7778	0.130476	1	{}	{}	[CBL, CRK, CSF2RA, IL3RA, PIK3CD, PTPN6, SYK, VAV1]	[BLNK, CBL, CRK, CRKL, CSF2, CSF2RA, CSF2RB, FYN, GAB2, GRB2, HCK, HRAS, IL2, IL2RA, IL2RB, IL2RG, IL3, IL3RA, IL5, IL5RA, INPP5D, INPPL1, JAK1, JAK2, JAK3, LYN, PIK3CA, PIK3CB, PIK3CD, PIK3R1, PIK3R2, PIK3R3, PRKACA, PTPN11, PTPN6, RAPGEF1, SHC1, SOS1, STAT5A, STAT5B, SYK, TEC, VAV1, YES1, YWHAZ]	TRUE
REACTOME:6244	Pausing and recovery of HIV elongation	0.881875	[-1]	[None]	6	19.3548	0.131258	1	{}	{}	[CCNT1, GTF2F2, NELFB, SUPT16H, TCEA1, TCEB3]	[CCNT1, CCNT2, CDK9, CTDP1, ELL, GTF2F1, GTF2F2, NELFA, NELFB, NELFCD, NELFE, POLR2A, POLR2B, POLR2C, POLR2D, POLR2E, POLR2F, POLR2G, POLR2H, POLR2I, POLR2J, POLR2K, POLR2L, SSRP1, SUPT16H, SUPT4H1, SUPT5H, TCEA1, TCEB1, TCEB2, TCEB3]	TRUE
REACTOME:6259	HIV elongation arrest and recovery	0.881875	[-1]	[None]	6	19.3548	0.131258	1	{}	{}	[CCNT1, GTF2F2, NELFB, SUPT16H, TCEA1, TCEB3]	[CCNT1, CCNT2, CDK9, CTDP1, ELL, GTF2F1, GTF2F2, NELFA, NELFB, NELFCD, NELFE, POLR2A, POLR2B, POLR2C, POLR2D, POLR2E, POLR2F, POLR2G, POLR2H, POLR2I, POLR2J, POLR2K, POLR2L, SSRP1, SUPT16H, SUPT4H1, SUPT5H, TCEA1, TCEB1, TCEB2, TCEB3]	TRUE
REACTOME:13796	Amino acid transport across the plasma membrane	0.881875	[-1]	[None]	6	19.3548	0.131258	1	{}	{}	[SLC1A4, SLC36A1, SLC7A11, SLC7A6, SLC7A7, SLC7A8]	[SLC16A10, SLC1A4, SLC1A5, SLC36A1, SLC36A2, SLC38A1, SLC38A2, SLC38A3, SLC38A4, SLC38A5, SLC3A1, SLC3A2, SLC43A1, SLC43A2, SLC6A12, SLC6A14, SLC6A15, SLC6A18, SLC6A19, SLC6A20, SLC6A6, SLC7A1, SLC7A10, SLC7A11, SLC7A2, SLC7A3, SLC7A5, SLC7A6, SLC7A7, SLC7A8, SLC7A9]	TRUE
REACTOME:19351	Signaling by Robo receptor	0.881875	[-1]	[None]	6	19.3548	0.131258	1	{}	{}	[ABL2, CLASP1, PAK2, PFN1, RAC1, SOS2]	[ABL1, ABL2, ARHGAP39, CAP1, CAP2, CDC42, CLASP1, CLASP2, ENAH, EVL, GPC1, NCK1, NCK2, PAK1, PAK2, PAK3, PAK4, PAK6, PAK7, PFN1, PFN2, RAC1, ROBO1, ROBO2, ROBO3, SLIT2, SOS1, SOS2, SRGAP1, SRGAP3, VASP]	TRUE
REACTOME:118614	Activated NOTCH1 Transmits Signal to the Nucleus	0.881875	[-1]	[None]	6	19.3548	0.131258	1	{}	{}	[ADAM10, APH1B, ITCH, MIB1, NEURL1B, RPS27A]	[ADAM10, ADAM17, APH1A, APH1B, ARRB1, ARRB2, CNTN1, DLK1, DLL1, DLL4, DNER, DTX1, DTX2, DTX4, ITCH, JAG1, JAG2, LOC101928143, MIB1, MIB2, NCSTN, NEURL1, NEURL1B, NOTCH1, NUMB, PSEN2, PSENEN, RPS27A, UBA52, UBB, UBC]	TRUE
REACTOME:120734	SMAD2/SMAD3:SMAD4 heterotrimer regulates transcription	0.881875	[-1]	[None]	6	19.3548	0.131258	1	{}	{}	[CCNT1, HDAC1, RBL1, RPS27A, SMAD2, TFDP1]	[ATP1B4, CCNC, CCNT1, CCNT2, CDK8, CDK9, CDKN2B, E2F4, E2F5, HDAC1, JUNB, MEN1, MYC, RBL1, RNF111, RPS27A, SERPINE1, SMAD2, SMAD3, SMAD4, SMAD7, SNW1, SP1, TFDP1, TFDP2, TGIF1, TGIF2, UBA52, UBB, UBC, WWTR1]	TRUE
REACTOME:150331	Molecules associated with elastic fibres	0.881875	[-1]	[None]	6	19.3548	0.131258	1	{}	{}	[BMP4, FBLN1, FBLN2, ITGAV, ITGB1, ITGB8]	[BMP10, BMP2, BMP4, BMP7, EFEMP1, EFEMP2, FBLN1, FBLN2, FBLN5, GDF5, ITGA8, ITGAV, ITGB1, ITGB3, ITGB5, ITGB6, ITGB8, LOC100505984, LTBP1, LTBP2, LTBP3, LTBP4, MFAP1, MFAP2, MFAP3, MFAP4, MFAP5, TGFB1, TGFB2, TGFB3, VTN]	TRUE
KEGG:05230	Central carbon metabolism in cancer	0.880444	[-1]	[None]	11	16.4179	0.131691	1	{}	{}	[FGFR1, G6PD, HK1, IDH1, KIT, KRAS, MTOR, NRAS, PGAM1, PIK3CD, RAF1]	[AKT1, AKT2, AKT3, C12orf5, EGFR, ERBB2, FGFR1, FGFR2, FGFR3, FLT3, G6PD, GCK, GLS, GLS2, HIF1A, HK1, HK2, HK3, HKDC1, HRAS, IDH1, KIT, KRAS, LDHA, MAP2K1, MAP2K2, MAPK1, MAPK3, MET, MTOR, MYC, NRAS, NTRK1, NTRK3, PDGFRA, PDGFRB, PDHA1, PDHA2, PDHB, PDK1, PFKL, PFKM, PFKP, PGAM1, PGAM2, PGAM4, PIK3CA, PIK3CB, PIK3CD, PIK3CG, PIK3R1, PIK3R2, PIK3R3, PIK3R5, PKM, PTEN, RAF1, RET, SCO2, SIRT3, SIRT6…	TRUE
KEGG:00270	Cysteine and methionine metabolism	0.880201	[-1]	[None]	7	18.4211	0.131765	1	{}	{}	[AHCYL1, AMD1, APIP, GOT2, MAT2A, MAT2B, MTR]	[ADI1, AHCY, AHCYL1, AHCYL2, AMD1, APIP, BHMT, CBS, CDO1, CTH, DNMT1, DNMT3A, DNMT3B, ENOPH1, GOT1, GOT2, IL4I1, LDHA, LDHAL6A, LDHAL6B, LDHB, LDHC, LOC102724560, MAT1A, MAT2A, MAT2B, MDH1, MDH2, MPST, MRI1, MTAP, MTR, SDS, SDSL, SMS, SRM, TAT, TST]	TRUE
REACTOME:964	Intrinsic Pathway for Apoptosis	0.880201	[-1]	[None]	7	18.4211	0.131765	1	{}	{}	[BAK1, CASP3, CASP7, DYNLL1, E2F1, TFDP1, YWHAQ]	[AKT1, AKT2, AKT3, APAF1, BAD, BAK1, BAX, BBC3, BCL2, BCL2L1, BCL2L11, BID, BMF, CASP3, CASP7, CASP8, CASP9, CYCS, DIABLO, DYNLL1, DYNLL2, E2F1, GZMB, MAPK8, NMT1, PMAIP1, PPP3CC, PPP3R1, SFN, TFDP1, TP53, XIAP, YWHAB, YWHAE, YWHAG, YWHAH, YWHAQ, YWHAZ]	TRUE
WP:306	Focal Adhesion	0.878963	[-1]	[None]	27	14.1361	0.132141	1	{}	{}	[BRAF, CCND1, COL1A1, COL3A1, COL5A1, CRK, ELK1, ILK, ITGA5, ITGAE, ITGAV, ITGB1, ITGB2, ITGB4, ITGB8, MAP2K3, MAP2K5, MAPK6, MAPK9, PAK2, PIK3CD, PIP5K1C, RAC1, RAF1, RAP1B, RHOA, VAV1]	[100289853, 100508643, 100509672, 100509916, 100510068, 100510195, ACTB, ACTG1, ACTN1, AKT1, AKT2, AKT3, ARAF, ARHGAP5, BAD, BCAR1, BCL2, BIRC2, BIRC3, BLK, BRAF, CAPN1, CAV1, CAV2, CAV3, CCND1, CCND2, CCND3, CDC42, CHAD, COL11A1, COL11A2, COL1A1, COL1A2, COL2A1, COL3A1, COL4A1, COL4A2, COL4A4, COL4A6, COL5A1, COL5A2, COL5A3, COL6A2, COMP, CRK, DOCK1, EFCAB13, EGF, EGFR, ELK1, ERBB2, FARP2, FGR, …	TRUE
REACTOME:71	Gene Expression	0.863991	[-1]	[None]	153	12.2892	0.136776	1	{}	{}	[BAZ2A, BDP1, CARS2, CCNT1, CD3EAP, CNOT1, CNOT11, CNOT6L, CNOT8, CPSF2, CPSF3, CPSF7, CREBBP, CSTF1, DARS2, DDX20, DIS3, EIF2S1, EIF2S2, EIF3A, EIF3F, EIF5, ELAVL1, ERCC3, ETF1, FARS2, G6PD, GEMIN4, GTF2A1, GTF2B, GTF2F2, GTF2H1, H2AFX, H2AFZ, H3F3A, HDAC1, HDAC2, HIPK1, HIST1H2BH, HIST1H4A, HIST1H4D, HKR1, HNRNPF, HNRNPM, HNRNPR, HSP90AA1, IARS, IPO8, LRPPRC, MAPK14, MTOR, MYBL1, NCBP1, NCOA2, …	[101928434, 850642, A1CF, AAAS, AARS, AARS2, ADAR, ADARB1, AEBP2, AGO1, AGO2, AGO3, AGO4, AIMP1, AIMP2, AK6, AKT1, AKT2, AKT3, ANP32A, APOBEC1, AR, ARID4B, ASZ1, ATP1B4, BAZ2A, BCAS2, BDP1, BRF1, BRF2, C12orf5, CARM1, CARS, CARS2, CASC3, CBX3, CCAR1, CCNC, CCNH, CCNT1, CCNT2, CD2BP2, CD3EAP, CDC40, CDC5L, CDK7, CDK8, CDK9, CDKN2B, CHD3, CHD4, CHD9, CLNS1A, CLP1, CNOT1, CNOT10, CNOT11, CNOT2, CNOT…	TRUE
KEGG:05010	Alzheimer's disease	0.863019	[-1]	[None]	24	14.2857	0.137082	1	{}	{}	[ADAM10, APBB1, APH1B, ATP2A2, ATP5A1, ATP5J, CACNA1D, CALM1, CAPN2, CASP3, CASP7, EIF2AK3, IDE, MME, NDUFA12, NDUFA4, NDUFA4L2, NDUFA8, NDUFAB1, NDUFB3, NDUFS4, PPP3CB, PSEN1, UQCRC2]	[ADAM10, ADAM17, APAF1, APBB1, APH1A, APH1B, APOE, APP, ATF6, ATP2A1, ATP2A2, ATP2A3, ATP5A1, ATP5B, ATP5C1, ATP5D, ATP5E, ATP5F1, ATP5G1, ATP5G2, ATP5G3, ATP5H, ATP5J, ATP5O, ATP6, ATP8, BACE1, BACE2, BAD, BID, CACNA1C, CACNA1D, CACNA1F, CACNA1S, CALM1, CALM2, CALM3, CALML3, CALML5, CALML6, CAPN1, CAPN2, CASP12, CASP3, CASP7, CASP8, CASP9, CDK5, CDK5R1, COX1, COX2, COX3, COX4I1, COX4I2, COX5A, C…	TRUE
REACTOME:118638	Downstream signaling events of B Cell Receptor (BCR)	0.863019	[-1]	[None]	24	14.2857	0.137082	1	{}	{}	[CDKN1B, FGFR1, KIT, KRAS, MALT1, MAPKAP1, MTOR, NFKB1, NRAS, PHLPP2, PIK3CD, PSMA3, PSMB1, PSMC1, PSMD1, PSMD10, PSMD2, PSMD5, PSMD7, PSMD8, PSME3, RPS27A, TRIB3, VAV1]	[AGO1, AGO2, AGO3, AGO4, AKT1, AKT1S1, AKT2, AKT3, BAD, BCL10, BTC, BTRC, CARD11, CASP9, CD19, CD28, CD80, CD86, CDKN1A, CDKN1B, CHUK, CREB1, CUL1, EGF, EGFR, ERBB2, ERBB3, ERBB4, EREG, FBXW11, FGF1, FGF10, FGF16, FGF17, FGF18, FGF19, FGF2, FGF20, FGF22, FGF23, FGF3, FGF4, FGF5, FGF6, FGF7, FGF8, FGF9, FGFR1, FGFR2, FGFR3, FGFR4, FOXO1, FOXO3, FOXO4, FRS2, FYN, GAB1, GRB2, GSK3A, GSK3B, HBEGF, HR…	TRUE
WP:734	Serotonin Receptor 4/6/7 and NR3C Signaling	0.858288	[-1]	[None]	4	22.2222	0.138584	1	{}	{}	[BRAF, ELK1, ELK4, HTR7]	[ATF1, BRAF, CREB1, EGR1, ELK1, ELK4, GNAS, HTR4, HTR6, HTR7, MAP2K1, MAP2K2, MAPK3, MAPKAPK2, NR3C1, RAP1A, RPS6KA5, SRF]	TRUE
REACTOME:21330	Synthesis and interconversion of nucleotide di- and triphosphates	0.858288	[-1]	[None]	4	22.2222	0.138584	1	{}	{}	[CMPK1, RRM1, RRM2, TXNRD1]	[AK1, AK2, AK5, CMPK1, CTPS1, CTPS2, DTYMK, GSR, GUK1, NME1, NME1-NME2, NME2, NME4, RRM1, RRM2, RRM2B, TXN, TXNRD1]	TRUE
REACTOME:25148	Activation of IRF3/IRF7 mediated by TBK1/IKK epsilon	0.858288	[-1]	[None]	4	22.2222	0.138584	1	{}	{}	[CD14, RPS27A, TBK1, TICAM1]	[CD14, IKBKE, IRF3, IRF7, LY96, PTPN11, RPS27A, SARM1, TANK, TBK1, TICAM1, TICAM2, TLR3, TLR4, TRAF3, UBA52, UBB, UBC]	TRUE
REACTOME:120916	Oxygen-dependent proline hydroxylation of Hypoxia-inducible Factor Alpha	0.858288	[-1]	[None]	4	22.2222	0.138584	1	{}	{}	[CUL2, RPS27A, UBE2D1, UBE2D3]	[CUL2, EGLN1, EGLN2, EGLN3, EPAS1, HIF1A, HIF3A, RBX1, RPS27A, TCEB1, TCEB2, UBA52, UBB, UBC, UBE2D1, UBE2D2, UBE2D3, VHL]	TRUE
REACTOME:264047	Ephrin signaling	0.858288	[-1]	[None]	4	22.2222	0.138584	1	{}	{}	[EFNB3, MYL12A, PAK2, RAC1]	[ARHGEF7, EFNB1, EFNB2, EFNB3, EPHB1, EPHB2, EPHB3, EPHB4, FYN, GIT1, MYL12A, NCK2, PAK1, PAK2, PAK3, RAC1, SDCBP, SRC]	TRUE
KEGG:05120	Epithelial cell signaling in Helicobacter pylori infection	0.847699	[-1]	[None]	11	16.1765	0.142004	1	{}	{}	[ADAM10, ATP6V1A, ATP6V1E1, CASP3, CCL5, CXCL1, IL8, MAPK14, MAPK9, NFKB1, RAC1]	[ADAM10, ADAM17, ATP6AP1, ATP6V0A1, ATP6V0A2, ATP6V0A4, ATP6V0B, ATP6V0C, ATP6V0D1, ATP6V0D2, ATP6V0E1, ATP6V0E2, ATP6V1A, ATP6V1B1, ATP6V1B2, ATP6V1C1, ATP6V1C2, ATP6V1D, ATP6V1E1, ATP6V1E2, ATP6V1F, ATP6V1G1, ATP6V1G2, ATP6V1G3, ATP6V1H, CASP3, CCL5, CDC42, CHUK, CSK, CXCL1, CXCR1, CXCR2, EGFR, F11R, GIT1, HBEGF, IGSF5, IKBKB, IKBKG, IL8, JAM2, JAM3, JUN, LYN, MAP2K4, MAP3K14, MAPK10, MAPK11, M…	TRUE
REACTOME:118823	Cytosolic sensors of pathogen-associated DNA	0.847699	[-1]	[None]	11	16.1765	0.142004	1	{}	{}	[CREBBP, HMGB1, MRE11A, NFKB1, POLR3A, POLR3B, RPS27A, TBK1, TICAM1, TRIM32, XRCC5]	[AGER, APP, ATRIP, CHUK, CRCP, CREBBP, CTNNB1, DDX41, DHX36, DHX9, DTX4, EP300, HMGB1, IFI16, IKBKB, IKBKG, IRF3, IRF7, LOC101060521, LRRFIP1, MB21D1, MRE11A, MYD88, NFKB1, NFKB2, NFKBIA, NFKBIB, NLRP4, POLR1C, POLR1D, POLR2E, POLR2F, POLR2H, POLR2K, POLR2L, POLR3A, POLR3B, POLR3C, POLR3D, POLR3E, POLR3F, POLR3G, POLR3GL, POLR3H, POLR3K, PRKDC, RELA, RIPK1, RIPK3, RPS27A, S100A12, S100B, SAA1, ST…	TRUE
REACTOME:12076	Frs2-mediated activation	0.837262	[-1]	[None]	5	20	0.145458	1	{}	{}	[BRAF, CDK1, KRAS, NRAS, RAF1]	[BRAF, CDK1, CRKL, FRS2, HRAS, IL6, IL6R, IL6ST, JAK1, JAK2, KRAS, MAP2K1, MAP2K2, MAPK1, MAPK3, NGF, NRAS, NTRK1, PLCG1, PTPN11, RAF1, RAP1A, RAPGEF1, TYK2, YWHAB]	TRUE
REACTOME:120815	Regulation of Hypoxia-inducible Factor (HIF) by oxygen	0.837262	[-1]	[None]	5	20	0.145458	1	{}	{}	[CREBBP, CUL2, RPS27A, UBE2D1, UBE2D3]	[ARNT, CA9, CREBBP, CUL2, EGLN1, EGLN2, EGLN3, EP300, EPAS1, EPO, HIF1A, HIF1AN, HIF3A, RBX1, RPS27A, TCEB1, TCEB2, UBA52, UBB, UBC, UBE2D1, UBE2D2, UBE2D3, VEGFA, VHL]	TRUE
REACTOME:121311	Cellular response to hypoxia	0.837262	[-1]	[None]	5	20	0.145458	1	{}	{}	[CREBBP, CUL2, RPS27A, UBE2D1, UBE2D3]	[ARNT, CA9, CREBBP, CUL2, EGLN1, EGLN2, EGLN3, EP300, EPAS1, EPO, HIF1A, HIF1AN, HIF3A, RBX1, RPS27A, TCEB1, TCEB2, UBA52, UBB, UBC, UBE2D1, UBE2D2, UBE2D3, VEGFA, VHL]	TRUE
REACTOME:212	Glucose transport	0.836081	[-1]	[None]	7	17.9487	0.145854	1	{}	{}	[HK1, NUP153, NUP155, NUP35, NUP50, NUPL1, RANBP2]	[AAAS, FGF21, G6PC, G6PC2, G6PC3, GCK, GCKR, HK1, HK2, HK3, NUP107, NUP133, NUP153, NUP155, NUP160, NUP188, NUP205, NUP210, NUP214, NUP35, NUP37, NUP43, NUP50, NUP54, NUP62, NUP85, NUP88, NUP93, NUP98, NUPL1, NUPL2, POM121, RANBP2, SEH1L, SLC2A1, SLC2A2, SLC2A3, SLC2A4, TPR]	TRUE
WP:314	FAS pathway and Stress induction of HSP regulation	0.836081	[-1]	[None]	7	17.9487	0.145854	1	{}	{}	[ARHGDIB, CASP3, CASP7, LMNB1, PAK2, RIPK2, SPTAN1]	[731751, APAF1, ARHGDIB, BCL2, CASP10, CASP3, CASP6, CASP7, CASP8, CASP9, CFLAR, CYCS, DAXX, DFFA, DFFB, FADD, FAF1, FAS, FASLG, HSPB1, IL1A, JUN, LMNA, LMNB1, LMNB2, MAP2K4, MAP3K1, MAP3K7, MAPK8, MAPKAPK2, MAPKAPK3, PAK1, PAK2, PARP1, PRKDC, RB1, RIPK2, SPTAN1, TNF]	TRUE
REACTOME:1213	Apoptosis induced DNA fragmentation	0.833239	[-1]	[None]	3	25	0.146812	1	{}	{}	[CASP3, HMGB1, KPNA1]	[CASP3, DFFA, DFFB, H1F0, HIST1H1A, HIST1H1B, HIST1H1C, HIST1H1D, HIST1H1E, HMGB1, KPNA1, KPNB1]	TRUE
REACTOME:8012	Creation of C4 and C2 activators	0.833239	[-1]	[None]	3	25	0.146812	1	{}	{}	[C1QA, C1QB, C1QC]	[C1QA, C1QB, C1QC, C1R, C1S, CRP, FCN1, FCN2, FCN3, MASP1, MASP2, MBL2]	TRUE
REACTOME:12436	ERKs are inactivated	0.833239	[-1]	[None]	3	25	0.146812	1	{}	{}	[DUSP4, PPP2R1B, PPP2R5D]	[DUSP3, DUSP4, DUSP6, DUSP7, MAPK1, MAPK3, MAPK7, PPP2CA, PPP2CB, PPP2R1A, PPP2R1B, PPP2R5D]	TRUE
REACTOME:13462	Activation of DNA fragmentation factor	0.833239	[-1]	[None]	3	25	0.146812	1	{}	{}	[CASP3, HMGB1, KPNA1]	[CASP3, DFFA, DFFB, H1F0, HIST1H1A, HIST1H1B, HIST1H1C, HIST1H1D, HIST1H1E, HMGB1, KPNA1, KPNB1]	TRUE
REACTOME:13541	Caspase-mediated cleavage of cytoskeletal proteins	0.833239	[-1]	[None]	3	25	0.146812	1	{}	{}	[CASP3, CASP7, SPTAN1]	[ADD1, CASP3, CASP6, CASP7, CASP8, DBNL, GAS2, GSN, MAPT, PLEC, SPTAN1, VIM]	TRUE
REACTOME:19238	CD28 dependent Vav1 pathway	0.833239	[-1]	[None]	3	25	0.146812	1	{}	{}	[PAK2, RAC1, VAV1]	[CD28, CD80, CD86, CDC42, FYN, GRB2, LCK, PAK1, PAK2, PAK3, RAC1, VAV1]	TRUE
REACTOME:120919	Synthesis of PE	0.833239	[-1]	[None]	3	25	0.146812	1	{}	{}	[EPT1, ETNK1, LPIN1]	[CEPT1, CHKA, CHKB, EPT1, ETNK1, ETNK2, LPIN1, LPIN2, LPIN3, PCYT2, PHOSPHO1, PISD]	TRUE
REACTOME:264071	HSF1 activation	0.833239	[-1]	[None]	3	25	0.146812	1	{}	{}	[HSBP1, HSP90AA1, PTGES3]	[EEF1A1, HDAC6, HSBP1, HSF1, HSP90AA1, HSP90AB1, PTGES3, RPA1, RPA2, RPA3, VCP, YWHAE]	TRUE
WP:2037	Prolactin Signaling Pathway	0.832877	[-1]	[None]	12	15.7895	0.146934	1	{}	{}	[CASP3, CBL, ELK1, ITGB1, MAPK14, MAPK9, MTOR, NFKB1, RAC1, RAF1, SOCS3, VAV1]	[100293160, AGAP2, AKT1, CASP3, CBL, CISH, CTSD, EIF4EBP1, ELK1, ERBB2, FLNA, FOS, FYN, GAB2, GRB2, GSK3B, HRAS, IRF1, IRS1, IRS2, ITGB1, JAK1, JAK2, JUN, MAP2K1, MAP2K2, MAPK1, MAPK14, MAPK3, MAPK8, MAPK9, MTOR, MYC, NEK3, NFKB1, NFKBIA, NFKBIB, NOS2, PAK1, PIAS3, PIK3CA, PIK3CB, PIK3CG, PIK3R1, PIK3R2, PPIA, PPIB, PRL, PRLR, PTK2, PTPN1, PTPN11, PXN, RAC1, RAF1, RELA, RPS6, RPS6KA2, RPS6KB1, SH…	TRUE
WP:78	TCA Cycle	0.832659	[-1]	[None]	6	18.75	0.147008	1	{}	{}	[DLAT, DLST, FH, OGDH, PDK3, SUCLA2]	[100510603, ACO2, CS, DLAT, DLD, DLST, FH, IDH2, IDH3A, IDH3B, IDH3G, MDH1, MDH2, OGDH, PC, PDHA1, PDHA2, PDHB, PDHX, PDK1, PDK2, PDK3, PDK4, PDP1, PDP2, SDHA, SDHB, SDHC, SDHD, SUCLA2, SUCLG1, SUCLG2]	TRUE
REACTOME:19183	CD28 co-stimulation	0.832659	[-1]	[None]	6	18.75	0.147008	1	{}	{}	[MAPKAP1, MTOR, PAK2, RAC1, TRIB3, VAV1]	[AKT1, AKT2, AKT3, CD28, CD80, CD86, CDC42, FYN, GRAP2, GRB2, LCK, LYN, MAP3K14, MAP3K8, MAPKAP1, MLST8, MTOR, PAK1, PAK2, PAK3, PDPK1, PIK3CA, PIK3R1, PIK3R2, PIK3R3, RAC1, RICTOR, SRC, THEM4, TRIB3, VAV1, YES1]	TRUE
REACTOME:163936	Fc epsilon receptor (FCERI) signaling	0.822759	[-1]	[None]	25	14.0449	0.150398	1	{}	{}	[AHCYL1, CALM1, CDK1, CDKN1B, FCER1G, FGFR1, KIT, KRAS, LAT2, MALT1, MAPK9, MAPKAP1, MTOR, NFKB1, NRAS, PAK2, PHLPP2, PIK3CD, PPP3CB, RAC1, RAF1, SYK, TAB3, TRIB3, VAV1]	[AGO1, AGO2, AGO3, AGO4, AHCYL1, AKT1, AKT1S1, AKT2, AKT3, BAD, BCL10, BTC, BTK, CALM1, CALM2, CALM3, CARD11, CASP9, CD19, CD28, CD80, CD86, CDK1, CDKN1A, CDKN1B, CHUK, CREB1, EGF, EGFR, ERBB2, ERBB3, ERBB4, EREG, FCER1A, FCER1G, FGF1, FGF10, FGF16, FGF17, FGF18, FGF19, FGF2, FGF20, FGF22, FGF23, FGF3, FGF4, FGF5, FGF6, FGF7, FGF8, FGF9, FGFR1, FGFR2, FGFR3, FGFR4, FOS, FOXO1, FOXO3, FOXO4, FRS2,…	TRUE
WP:710	DNA damage response (only ATM dependent)	0.821308	[-1]	[None]	13	15.4762	0.150901	1	{}	{}	[BAK1, CAT, CCND1, CCNG2, CDKN1B, FOSL1, FRAT1, HMGB1, MAPK9, PLAU, RAC1, RHOA, SOS2]	[100289713, 651610, ABL1, APC, ATM, AXIN1, BAD, BAK1, BAX, BCL2, BCL2L11, BCL6, BIK, CAT, CCND1, CCND2, CCND3, CCNG2, CDC42, CDKN1A, CDKN1B, CTNNB1, DVL1, DVL2, DVL3, ERBB2, FASLG, FOSL1, FOXO3, FRAT1, G6PC, GRB2, GSK3B, HMGB1, INSR, IRS1, JUN, LDLR, MAP3K1, MAP3K4, MAP3K7, MAPK1, MAPK10, MAPK8, MAPK9, MDM2, MLKL, MYC, PCK2, PDK1, PLAU, PMAIP1, PPP2R5C, PPP2R5E, PTEN, RAC1, RAC2, RBL2, RHOA, SCP2…	TRUE
WP:2018	RANKL/RANK Signaling Pathway	0.818345	[-1]	[None]	9	16.6667	0.151934	1	{}	{}	[CBL, MAPK14, MAPK9, MITF, MTOR, NFKB1, RAC1, SPI1, SYK]	[ACP5, AKT1, AKT2, CALCR, CBL, CDC42, CHUK, CTSK, FHL2, FOS, GAB2, ICAM1, IKBKB, IKBKG, JUN, LYN, MAP2K1, MAP2K6, MAP2K7, MAP3K7, MAPK1, MAPK14, MAPK3, MAPK8, MAPK9, MITF, MTOR, NFATC1, NFKB1, NFKB2, NFKBIA, PAPSS2, PIK3R1, PIK3R2, PLCG1, PTK2, RAC1, RELA, RELB, SPI1, SQSTM1, SRC, SYK, TAB1, TAB2, TNFRSF11A, TNFRSF11B, TNFSF11, TRAF1, TRAF2, TRAF3, TRAF5, TRAF6, VCAM1]	TRUE
REACTOME:19400	Golgi Associated Vesicle Biogenesis	0.818345	[-1]	[None]	9	16.6667	0.151934	1	{}	{}	[AP1G1, CLTA, CLTC, CPD, DTNBP1, IGF2R, OCRL, SNX9, SORT1]	[AP1B1, AP1G1, AP1M1, AP1M2, AP1S1, AP1S2, AP1S3, AP3B1, AP3S1, AP4B1, AP4E1, ARF1, ARRB1, BLOC1S1, BLOC1S3, BLOC1S4, BLOC1S6, CLINT1, CLTA, CLTC, CPD, DNAJC6, DNM2, DTNBP1, FTH1, FTL, GAK, HIP1R, HSPA8, IGF2R, NAPA, NECAP1, OCRL, PICALM, PIK3C2A, PUM1, RAB5C, SH3D19, SH3GL2, SNAPIN, SNX2, SNX5, SNX9, SORT1, TBC1D8B, TFRC, TGOLN2, TPD52, TPD52L1, TXNDC5, VAMP2, VAMP7, VAMP8, YIPF6]	TRUE
KEGG:00600	Sphingolipid metabolism	0.805297	[-1]	[None]	8	17.0213	0.156568	1	{}	{}	[B4GALT6, CERS2, GLA, KDSR, SGPP1, SPHK1, SPTLC1, SPTLC2]	[ACER1, ACER2, ACER3, ARSA, ASAH1, ASAH2, B4GALT6, CERK, CERS1, CERS2, CERS3, CERS4, CERS5, CERS6, DEGS1, DEGS2, ENPP7, GAL3ST1, GALC, GBA, GBA2, GLA, GLB1, KDSR, NEU1, NEU2, NEU3, NEU4, PPAP2A, PPAP2B, PPAP2C, SGMS1, SGMS2, SGPL1, SGPP1, SGPP2, SMPD1, SMPD2, SMPD3, SMPD4, SPHK1, SPHK2, SPTLC1, SPTLC2, SPTLC3, UGCG, UGT8]	TRUE
REACTOME:953	RNA Polymerase I Transcription Initiation	0.805297	[-1]	[None]	8	17.0213	0.156568	1	{}	{}	[CD3EAP, ERCC3, GTF2H1, HDAC1, HDAC2, RBBP4, RBBP7, RRN3]	[CCNH, CD3EAP, CDK7, CHD3, CHD4, EHMT2, ERCC2, ERCC3, ERCC6, GATAD2A, GATAD2B, GTF2H1, GTF2H2, GTF2H2C, GTF2H3, GTF2H4, HDAC1, HDAC2, KAT2A, KAT2B, MBD3, MNAT1, MTA1, MTA2, MTA3, POLR1A, POLR1B, POLR1C, POLR1D, POLR1E, POLR2E, POLR2F, POLR2H, POLR2K, POLR2L, RBBP4, RBBP7, RRN3, TAF1A, TAF1B, TAF1C, TAF1D, TBP, TTF1, TWISTNB, UBTF, ZNRD1]	TRUE
REACTOME:6354	Viral Messenger RNA Synthesis	0.794189	[-1]	[None]	7	17.5	0.160624	1	{}	{}	[GTF2F2, NUP153, NUP155, NUP35, NUP50, NUPL1, RANBP2]	[AAAS, GTF2F1, GTF2F2, NUP107, NUP133, NUP153, NUP155, NUP160, NUP188, NUP205, NUP210, NUP214, NUP35, NUP37, NUP43, NUP50, NUP54, NUP62, NUP85, NUP88, NUP93, NUP98, NUPL1, NUPL2, POLR2A, POLR2B, POLR2C, POLR2D, POLR2E, POLR2F, POLR2G, POLR2H, POLR2I, POLR2J, POLR2K, POLR2L, POM121, RANBP2, SEH1L, TPR]	TRUE
REACTOME:160300	Binding and Uptake of Ligands by Scavenger Receptors	0.794189	[-1]	[None]	7	17.5	0.160624	1	{}	{}	[APOL1, CD36, COL1A1, COL3A1, HSP90AA1, MSR1, STAB1]	[ALB, AMBP, APOA1, APOB, APOE, APOL1, CALR, CD163, CD36, COL1A1, COL1A2, COL3A1, COL4A1, COL4A2, COLEC11, COLEC12, FTH1, FTL, HBA1, HBA2, HBB, HP, HPR, HPX, HSP90AA1, HSP90B1, HSPH1, HYOU1, LRP1, MARCO, MASP1, MSR1, SAA1, SCARA5, SCARB1, SCARF1, SCGB3A2, SPARC, STAB1, STAB2]	TRUE
WP:167	Eicosanoid Synthesis	0.793952	[-1]	[None]	4	21.0526	0.160712	1	{}	{}	[LTA4H, PLA2G6, PTGS2, TBXAS1]	[ALOX12, ALOX15B, ALOX5, ALOX5AP, DPEP1, GGT1, LTA4H, LTC4S, PLA2G2A, PLA2G6, PNPLA3, PNPLA8, PTGDS, PTGES, PTGES2, PTGIS, PTGS1, PTGS2, TBXAS1]	TRUE
REACTOME:380	Synthesis of very long-chain fatty acyl-CoAs	0.793952	[-1]	[None]	4	21.0526	0.160712	1	{}	{}	[ACSL1, ELOVL1, ELOVL4, PTPLAD1]	[ACSL1, ACSL4, ACSL5, ACSL6, ELOVL1, ELOVL2, ELOVL3, ELOVL4, ELOVL5, ELOVL6, ELOVL7, HSD17B12, HSD17B3, PTPLA, PTPLAD1, PTPLAD2, PTPLB, TECR, TECRL]	TRUE
REACTOME:1785	Citric acid cycle (TCA cycle)	0.793952	[-1]	[None]	4	21.0526	0.160712	1	{}	{}	[DLST, FH, OGDH, SUCLA2]	[ACO2, CS, DLD, DLST, FH, IDH2, IDH3A, IDH3B, IDH3G, MDH2, NNT, OGDH, SDHA, SDHB, SDHC, SDHD, SUCLA2, SUCLG1, SUCLG2]	TRUE
REACTOME:12596	Translocation of ZAP-70 to Immunological synapse	0.793952	[-1]	[None]	4	21.0526	0.160712	1	{}	{}	[HLA-DQA1, HLA-DQB2, HLA-DRA, HLA-DRB1]	[CD247, CD3D, CD3E, CD3G, CD4, HLA-DPA1, HLA-DPB1, HLA-DQA1, HLA-DQA2, HLA-DQB1, HLA-DQB2, HLA-DRA, HLA-DRB1, HLA-DRB3, HLA-DRB4, HLA-DRB5, LCK, LOC100509457, ZAP70]	TRUE
REACTOME:21387	Energy dependent regulation of mTOR by LKB1-AMPK	0.793952	[-1]	[None]	4	21.0526	0.160712	1	{}	{}	[CAB39, MTOR, PRKAA1, STRADB]	[CAB39, CAB39L, MLST8, MTOR, PPM1A, PRKAA1, PRKAA2, PRKAB1, PRKAB2, PRKAG1, PRKAG2, PRKAG3, RHEB, RPTOR, STK11, STRADA, STRADB, TSC1, TSC2]	TRUE
REACTOME:355510	PCNA-Dependent Long Patch Base Excision Repair	0.793952	[-1]	[None]	4	21.0526	0.160712	1	{}	{}	[PCNA, POLE2, RFC3, RFC5]	[APEX1, FEN1, LIG1, PCNA, POLB, POLD1, POLD2, POLD3, POLD4, POLE, POLE2, RFC1, RFC2, RFC3, RFC4, RFC5, RPA1, RPA2, RPA3]	TRUE
WP:138	Androgen receptor signaling pathway	0.793604	[-1]	[None]	13	15.2941	0.160841	1	{}	{}	[CCND1, CREBBP, DSTN, HDAC1, NCOA2, NCOA4, RAC1, RHOA, RNF14, SUMO1, UBE2I, UBE3A, ZNF318]	[AES, AKT1, AR, BAG1, BMF, BRCA1, CALR, CARM1, CAV1, CCND1, CCNE1, CDC42, CDKN1A, CREB1, CREBBP, CTNNB1, DAXX, DSTN, EFCAB6, EGFR, EP300, ETV5, FHL2, FKBP4, FLNA, FOXO1, GNB2L1, GSK3B, HDAC1, JUN, KAT2B, KAT5, KAT7, KDM1A, KLK3, LIMK2, MDM2, NCOA1, NCOA2, NCOA3, NCOA4, NCOR1, NCOR2, NR0B2, NR2C2, PAK6, PARK7, PATZ1, PIAS1, PIAS3, PIAS4, PIK3R1, PIK3R2, PPAP2A, PRDX1, PSMC3IP, PTEN, PTK2, RAC1, RA…	TRUE
KEGG:05205	Proteoglycans in cancer	0.788193	[-1]	[None]	28	13.7255	0.162857	1	{}	{}	[BRAF, CASP3, CBL, CCND1, DCN, ELK1, FGFR1, FZD1, FZD3, GPC3, HCLS1, ITGA5, ITGAV, ITGB1, KRAS, MAPK14, MRAS, MTOR, NRAS, PIK3CD, PLAU, PPP1CC, PTPN6, RAC1, RAF1, RHOA, SMAD2, SOS2]	[ACTB, ACTG1, AKT1, AKT2, AKT3, ANK1, ANK2, ANK3, ARAF, ARHGEF1, ARHGEF12, BRAF, CAMK2A, CAMK2B, CAMK2D, CAMK2G, CASP3, CAV1, CAV2, CAV3, CBL, CBLB, CBLC, CCND1, CD44, CD63, CDC42, CDKN1A, COL21A1, CTNNB1, CTSL, CTTN, DCN, DDX5, DROSHA, EGFR, EIF4B, ELK1, ERBB2, ERBB3, ERBB4, ESR1, EZR, FAS, FASLG, FGF2, FGFR1, FLNA, FLNB, FLNC, FN1, FRS2, FZD1, FZD10, FZD2, FZD3, FZD4, FZD5, FZD6, FZD7, FZD8, FZ…	TRUE
REACTOME:25271	Negative regulators of RIG-I/MDA5 signaling	0.786309	[-1]	[None]	6	18.1818	0.163565	1	{}	{}	[ITCH, RPS27A, TBK1, TNFAIP3, UBE2D1, UBE2D3]	[ATG12, ATG5, CYLD, DDX58, HERC5, IFIH1, IKBKE, IRF3, ISG15, ITCH, MAVS, NLRC5, NLRX1, OTUD5, PCBP2, PIN1, RNF125, RNF135, RPS27A, TAX1BP1, TBK1, TNFAIP3, TRAF3, TRIM25, UBA52, UBA7, UBB, UBC, UBE2D1, UBE2D2, UBE2D3, UBE2K, UBE2L6]	TRUE
REACTOME:111083	The citric acid (TCA) cycle and respiratory electron transport	0.78595	[-1]	[None]	21	14.1892	0.1637	1	{}	{}	[ATP5A1, ATP5J, DLAT, DLST, FH, LRPPRC, MPC1, MPC2, NDUFA12, NDUFA4, NDUFA8, NDUFAB1, NDUFB3, NDUFS4, OGDH, PDK3, PDPR, SCO1, SLC16A1, SUCLA2, UQCRC2]	[850642, ACO2, ADHFE1, ATP5A1, ATP5B, ATP5C1, ATP5D, ATP5E, ATP5F1, ATP5G1, ATP5G2, ATP5H, ATP5I, ATP5J, ATP5J2, ATP5L, ATP5O, ATP5S, ATP6, ATP8, BSG, COX1, COX11, COX14, COX16, COX18, COX2, COX20, COX3, COX4I1, COX5A, COX5B, COX6A1, COX6B1, COX6C, COX7A2L, COX7B, COX7C, COX8A, CS, CYC1, CYCS, CYTB, D2HGDH, DLAT, DLD, DLST, ETFA, ETFB, ETFDH, FH, IDH2, IDH3A, IDH3B, IDH3G, L2HGDH, LDHA, LDHB, LRP…	TRUE
REACTOME:169118	Signaling by Leptin	0.784237	[-1]	[None]	5	19.2308	0.164347	1	{}	{}	[CDK1, KRAS, NRAS, RAF1, SOCS3]	[CDK1, HRAS, IL6, IL6R, IL6ST, IRS1, IRS2, JAK1, JAK2, KRAS, LEP, LEPR, MAP2K1, MAP2K2, MAPK1, MAPK3, NRAS, PTPN11, RAF1, SH2B1, SOCS3, STAT3, STAT5A, STAT5B, TYK2, YWHAB]	TRUE
REACTOME:1698	Metabolism of nucleotides	0.774876	[-1]	[None]	12	15.3846	0.167928	1	{}	{}	[CAT, CMPK1, DUT, GMPS, HPRT1, NT5E, NUDT15, NUDT5, NUDT9, RRM1, RRM2, TXNRD1]	[ADA, ADAL, ADK, ADSL, ADSS, ADSSL1, AGXT2, AK1, AK2, AK5, AMPD1, AMPD2, AMPD3, APRT, ATIC, CAD, CAT, CDA, CMPK1, CTPS1, CTPS2, DCK, DCTD, DGUOK, DHODH, DPYD, DPYS, DTYMK, DUT, GART, GDA, GMPR, GMPR2, GMPS, GPX1, GSR, GUK1, HPRT1, IMPDH1, IMPDH2, ITPA, NME1, NME1-NME2, NME2, NME4, NT5C, NT5C1A, NT5C1B, NT5C2, NT5C3A, NT5E, NT5M, NUDT1, NUDT15, NUDT16, NUDT18, NUDT5, NUDT9, PAICS, PFAS, PNP, PPAT,…	TRUE
KEGG:00562	Inositol phosphate metabolism	0.767766	[-1]	[None]	10	15.873	0.1707	1	{}	{}	[IMPAD1, INPP5B, IPMK, MINPP1, OCRL, PIK3CD, PIKFYVE, PIP4K2B, PIP5K1C, PLCD3]	[ALDH6A1, CDIPT, IMPA1, IMPA2, IMPAD1, INPP1, INPP4A, INPP4B, INPP5A, INPP5B, INPP5D, INPP5E, INPP5J, INPP5K, INPPL1, IPMK, IPPK, ISYNA1, ITPK1, ITPKA, ITPKB, ITPKC, MINPP1, MIOX, MTM1, OCRL, PI4K2A, PI4K2B, PI4KA, PI4KB, PIK3C2A, PIK3C2B, PIK3C2G, PIK3C3, PIK3CA, PIK3CB, PIK3CD, PIK3CG, PIKFYVE, PIP4K2A, PIP4K2B, PIP4K2C, PIP5K1A, PIP5K1B, PIP5K1C, PIP5KL1, PLCB1, PLCB2, PLCB3, PLCB4, PLCD1, PLC…	TRUE
KEGG:05160	Hepatitis C	0.767707	[-1]	[None]	19	14.2857	0.170724	1	{}	{}	[BRAF, CLDN15, EIF2AK3, EIF2S1, IFNAR1, IL8, KRAS, MAPK14, MAPK9, NFKB1, NRAS, PIK3CD, PPP2R1B, PSME3, RAF1, SOCS3, SOS2, TBK1, TICAM1]	[AKT1, AKT2, AKT3, ARAF, BAD, BRAF, CD81, CDKN1A, CHUK, CLDN1, CLDN10, CLDN11, CLDN14, CLDN15, CLDN16, CLDN17, CLDN18, CLDN19, CLDN2, CLDN20, CLDN22, CLDN23, CLDN24, CLDN25, CLDN3, CLDN4, CLDN5, CLDN6, CLDN7, CLDN8, CLDN9, DDX58, EGF, EGFR, EIF2AK1, EIF2AK2, EIF2AK3, EIF2AK4, EIF2S1, EIF3E, GRB2, GSK3B, HRAS, IFIT1, IFIT1B, IFNA1, IFNA10, IFNA13, IFNA14, IFNA16, IFNA17, IFNA2, IFNA21, IFNA4, IFNA…	TRUE
REACTOME:12065	p38MAPK events	0.755381	[-1]	[None]	3	23.0769	0.175638	1	{}	{}	[KRAS, MAPK14, NRAS]	[HRAS, KRAS, MAPK11, MAPK12, MAPK13, MAPK14, MAPKAPK2, MAPKAPK3, NRAS, RALA, RALB, RALGDS, SRC]	TRUE
REACTOME:120756	Synthesis of PIPs at the early endosome membrane	0.755381	[-1]	[None]	3	23.0769	0.175638	1	{}	{}	[FIG4, MTMR4, PIKFYVE]	[FIG4, INPP4A, INPP4B, MTM1, MTMR2, MTMR4, PI4K2A, PI4K2B, PIK3C2A, PIK3C3, PIK3R4, PIKFYVE, VAC14]	TRUE
REACTOME:150238	Signaling by Activin	0.755381	[-1]	[None]	3	23.0769	0.175638	1	{}	{}	[ACVR2B, FOXH1, SMAD2]	[ACVR1B, ACVR1C, ACVR2A, ACVR2B, DRAP1, FOXH1, FST, FSTL3, INHBA, INHBB, SMAD2, SMAD3, SMAD4]	TRUE
REACTOME:188329	CLEC7A (Dectin-1) induces NFAT activation	0.755381	[-1]	[None]	3	23.0769	0.175638	1	{}	{}	[AHCYL1, CALM1, PPP3CB]	[AHCYL1, CALM1, CALM2, CALM3, ITPR1, ITPR2, ITPR3, NFATC1, NFATC2, NFATC3, PPP3CA, PPP3CB, PPP3R1]	TRUE
REACTOME:264533	WNT5A-dependent internalization of FZD2, FZD5 and ROR2	0.755381	[-1]	[None]	3	23.0769	0.175638	1	{}	{}	[AP2A1, CLTA, CLTC]	[AP2A1, AP2A2, AP2B1, AP2M1, AP2S1, CLTA, CLTB, CLTC, FZD2, FZD5, ROR1, ROR2, WNT5A]	TRUE
REACTOME:355469	RHO GTPases activate IQGAPs	0.755381	[-1]	[None]	3	23.0769	0.175638	1	{}	{}	[CALM1, IQGAP3, RAC1]	[CALM1, CALM2, CALM3, CDC42, CDH1, CLIP1, CTNNA1, CTNNB1, IQGAP1, IQGAP2, IQGAP3, MEN1, RAC1]	TRUE
KEGG:05223	Non-small cell lung cancer	0.750206	[-1]	[None]	9	16.0714	0.177744	1	{}	{}	[BRAF, CCND1, E2F1, KRAS, NRAS, PIK3CD, RAF1, RASSF1, SOS2]	[AKT1, AKT2, AKT3, ALK, ARAF, BAD, BRAF, CASP9, CCND1, CDK4, CDK6, CDKN2A, E2F1, E2F2, E2F3, EGF, EGFR, EML4, ERBB2, FHIT, FOXO3, GRB2, HRAS, KRAS, MAP2K1, MAP2K2, MAPK1, MAPK3, NRAS, PDPK1, PIK3CA, PIK3CB, PIK3CD, PIK3CG, PIK3R1, PIK3R2, PIK3R3, PIK3R5, PLCG1, PLCG2, PRKCA, PRKCB, PRKCG, RAF1, RARB, RASSF1, RASSF5, RB1, RXRA, RXRB, RXRG, SOS1, SOS2, STK4, TGFA, TP53]	TRUE
KEGG:04650	Natural killer cell mediated cytotoxicity	0.746844	[-1]	[None]	19	14.1791	0.179125	1	{}	{}	[BRAF, CASP3, FCER1G, HCST, IFNAR1, IFNGR2, ITGB2, KRAS, NRAS, PIK3CD, PPP3CB, PTPN6, RAC1, RAF1, SOS2, SYK, TNFRSF10B, TNFRSF10D, VAV1]	[ARAF, BID, BRAF, CASP3, CD244, CD247, CD48, CSF2, FAS, FASLG, FCER1G, FCGR3A, FCGR3B, FYN, GRB2, GZMB, HCST, HLA-A, HLA-B, HLA-C, HLA-E, HLA-G, HRAS, ICAM1, ICAM2, IFNA1, IFNA10, IFNA13, IFNA14, IFNA16, IFNA17, IFNA2, IFNA21, IFNA4, IFNA5, IFNA6, IFNA7, IFNA8, IFNAR1, IFNAR2, IFNB1, IFNG, IFNGR1, IFNGR2, ITGAL, ITGB2, KIR2DL1, KIR2DL2, KIR2DL3, KIR2DL4, KIR2DL5A, KIR2DS1, KIR2DS2, KIR2DS3, KIR2D…	TRUE
WP:722	Serotonin HTR1 Group and FOS Pathway	0.742626	[-1]	[None]	6	17.6471	0.180873	1	{}	{}	[BRAF, ELK1, ELK4, MAP2K3, MAPK14, RHOA]	[100509916, 100510195, BRAF, CREB1, ELK1, ELK4, FOS, GNAI1, GNAI2, GNAI3, GNAO1, HTR1A, HTR1B, HTR1D, HTR1E, HTR1F, ITPR1, MAP2K1, MAP2K2, MAP2K3, MAP2K6, MAP3K1, MAPK14, MAPK3, MAPKAPK2, MAPKAPK3, PDPK1, PIK3CA, RAP1A, RASGRF1, RASGRP1, RHOA, RPS6KA5, SRF]	TRUE
REACTOME:264548	EPHA-mediated growth cone collapse	0.742626	[-1]	[None]	6	17.6471	0.180873	1	{}	{}	[EFNA1, EPHA1, EPHA5, HSP90AA1, MYL12B, RHOA]	[EFNA1, EFNA2, EFNA3, EFNA4, EFNA5, EPHA1, EPHA10, EPHA2, EPHA3, EPHA4, EPHA5, EPHA6, EPHA7, EPHA8, FYN, HSP90AA1, KDR, LYN, MYH10, MYH11, MYH14, MYH9, MYL12B, MYL6, MYL9, NGEF, PTK2, RHOA, ROCK1, ROCK2, SHB, SRC, VEGFA, YES1]	TRUE
REACTOME:355372	RHO GTPases Activate WASPs and WAVEs	0.742626	[-1]	[None]	6	17.6471	0.180873	1	{}	{}	[ACTR2, ACTR3, ARPC5, NCKAP1, RAC1, WASF3]	[ABI1, ABI2, ABL1, ACTB, ACTG1, ACTR2, ACTR3, ARPC1A, ARPC2, ARPC3, ARPC4, ARPC5, BAIAP2, BRK1, BTK, CDC42, CYFIP1, CYFIP2, GRB2, MAPK1, MAPK3, NCK1, NCKAP1, NCKIPSD, PTK2, RAC1, WAS, WASF1, WASF2, WASF3, WASL, WIPF1, WIPF2, WIPF3]	TRUE
KEGG:04512	ECM-receptor interaction	0.740667	[-1]	[None]	13	14.9425	0.181691	1	{}	{}	[CD36, COL1A1, COL3A1, COL5A1, COL6A3, DAG1, HMMR, ITGA5, ITGAV, ITGB1, ITGB4, ITGB8, SV2A]	[AGRN, CD36, CD44, CD47, CHAD, COL11A1, COL11A2, COL1A1, COL1A2, COL24A1, COL27A1, COL2A1, COL3A1, COL4A1, COL4A2, COL4A3, COL4A4, COL4A5, COL4A6, COL5A1, COL5A2, COL5A3, COL6A1, COL6A2, COL6A3, COL6A5, COL6A6, COMP, DAG1, FN1, GP1BA, GP1BB, GP5, GP6, GP9, HMMR, HSPG2, IBSP, ITGA1, ITGA10, ITGA11, ITGA2, ITGA2B, ITGA3, ITGA4, ITGA5, ITGA6, ITGA7, ITGA8, ITGA9, ITGAV, ITGB1, ITGB3, ITGB4, ITGB5, I…	TRUE
KEGG:04510	Focal adhesion	0.737781	[-1]	[None]	28	13.5266	0.182902	1	{}	{}	[BRAF, CAPN2, CCND1, COL1A1, COL3A1, COL5A1, COL6A3, CRK, ELK1, ILK, ITGA5, ITGAV, ITGB1, ITGB4, ITGB8, MAPK9, MYL12A, MYL12B, PAK2, PIK3CD, PIP5K1C, PPP1CC, RAC1, RAF1, RAP1B, RHOA, SOS2, VAV1]	[ACTB, ACTG1, ACTN1, ACTN2, ACTN3, ACTN4, AKT1, AKT2, AKT3, ARHGAP35, ARHGAP5, BAD, BCAR1, BCL2, BIRC2, BIRC3, BRAF, CAPN2, CAV1, CAV2, CAV3, CCND1, CCND2, CCND3, CDC42, CHAD, COL11A1, COL11A2, COL1A1, COL1A2, COL24A1, COL27A1, COL2A1, COL3A1, COL4A1, COL4A2, COL4A3, COL4A4, COL4A5, COL4A6, COL5A1, COL5A2, COL5A3, COL6A1, COL6A2, COL6A3, COL6A5, COL6A6, COMP, CRK, CRKL, CTNNB1, DIAPH1, DOCK1, EGF…	TRUE
WP:497	Urea cycle and metabolism of amino groups	0.73514	[-1]	[None]	4	20	0.184018	1	{}	{}	[ARG2, GLUD1, NAGS, OAT]	[ACY1, ALDH18A1, ARG1, ARG2, ASL, ASS1, CKB, CKM, CPS1, GAMT, GATM, GLUD1, NAGS, OAT, ODC1, OTC, PYCR1, PYCRL, SMS, SRM]	TRUE
WP:545	Complement Activation, Classical Pathway	0.73514	[-1]	[None]	4	20	0.184018	1	{}	{}	[C1QA, C1QB, C1QC, C3]	[100133511, 100507685, 100509001, C1QA, C1QB, C1QC, C1S, C2, C3, C4A, C4B, C4B_2, C5, C6, C7, C8A, C8B, C9, CD55, MASP1]	TRUE
REACTOME:8024	Initial triggering of complement	0.73514	[-1]	[None]	4	20	0.184018	1	{}	{}	[C1QA, C1QB, C1QC, C3]	[C1QA, C1QB, C1QC, C1R, C1S, C2, C3, C4A, C4B, C4B_2, CFB, CFD, CRP, FCN1, FCN2, FCN3, GZMM, MASP1, MASP2, MBL2]	TRUE
REACTOME:163942	Syndecan interactions	0.73514	[-1]	[None]	4	20	0.184018	1	{}	{}	[CASK, ITGAV, ITGB1, ITGB4]	[ACTN1, CASK, FGF2, ITGA2, ITGA6, ITGAV, ITGB1, ITGB3, ITGB4, ITGB5, PRKCA, SDC1, SDC2, SDC3, SDC4, TGFB1, THBS1, TNC, TRAPPC4, VTN]	TRUE
KEGG:00650	Butanoate metabolism	0.734835	[-1]	[None]	5	18.5185	0.184147	1	{}	{}	[ACAT2, ECHS1, HADH, HADHA, HMGCS1]	[AACS, ABAT, ACADS, ACAT1, ACAT2, ACSM1, ACSM2A, ACSM2B, ACSM3, ACSM4, ACSM5, ALDH5A1, BDH1, BDH2, ECHS1, EHHADH, GAD1, GAD2, HADH, HADHA, HMGCL, HMGCLL1, HMGCS1, HMGCS2, L2HGDH, OXCT1, OXCT2]	TRUE
REACTOME:6802	Innate Immune System	0.733861	[-1]	[None]	81	12.4807	0.184561	1	{}	{}	[ACTR2, ACTR3, AHCYL1, ARPC5, ATF2, C1QA, C1QB, C1QC, C3, CALM1, CD14, CD36, CDK1, CDKN1B, CLEC7A, CREBBP, CRK, DUSP4, EEA1, ELK1, FCER1G, FCGR2A, FGFR1, HMGB1, HSP90AA1, IRAK3, ITCH, ITGB2, KIT, KRAS, LAT2, MALT1, MAP2K3, MAPK14, MAPK9, MAPKAP1, MRE11A, MTOR, MYO5A, NCKAP1, NFKB1, NRAS, PAK2, PANX1, PELI1, PHLPP2, PIK3CD, PLA2G6, POLR3A, POLR3B, PPP2R1B, PPP2R5D, PPP3CB, PROS1, PSMA3, PSMB1, PSM…	[ABI1, ABI2, ABL1, ACTB, ACTG1, ACTR2, ACTR3, ADCY1, ADCY2, ADCY3, ADCY4, ADCY5, ADCY6, ADCY7, ADCY8, ADCY9, ADRBK1, AGER, AGO1, AGO2, AGO3, AGO4, AHCYL1, AIM2, AKT1, AKT1S1, AKT2, AKT3, APP, ARPC1A, ARPC2, ARPC3, ARPC4, ARPC5, ART1, ATF1, ATF2, ATG12, ATG5, ATRIP, B2M, BAD, BAIAP2, BCL10, BCL2, BCL2L1, BIRC2, BIRC3, BRK1, BTC, BTK, BTRC, C1QA, C1QB, C1QC, C1R, C1S, C2, C3, C4A, C4B, C4BPA, C4BPB…	TRUE
KEGG:04919	Thyroid hormone signaling pathway	0.727897	[-1]	[None]	17	14.2857	0.187113	1	{}	{}	[ATP2A2, BMP4, CCND1, CREBBP, HDAC1, HDAC2, ITGAV, KRAS, MTOR, NCOA2, NRAS, PIK3CD, PLCD3, RAF1, RCAN1, RCAN2, SIN3A]	[ACTB, ACTG1, AKT1, AKT2, AKT3, ATP1A1, ATP1A2, ATP1A3, ATP1A4, ATP1B1, ATP1B2, ATP1B3, ATP1B4, ATP2A2, BAD, BMP4, CASP9, CCND1, CREBBP, CTNNB1, DIO1, DIO2, DIO3, EP300, ESR1, FOXO1, FXYD2, GATA4, GSK3B, HDAC1, HDAC2, HDAC3, HIF1A, HRAS, ITGAV, ITGB3, KAT2A, KAT2B, KRAS, MAP2K1, MAP2K2, MAPK1, MAPK3, MDM2, MED1, MED12, MED12L, MED13, MED13L, MED14, MED16, MED17, MED24, MED27, MED30, MED4, MTOR, M…	TRUE
KEGG:04932	Non-alcoholic fatty liver disease (NAFLD)	0.726971	[-1]	[None]	21	13.9073	0.187512	1	{}	{}	[CASP3, CASP7, EIF2AK3, EIF2S1, IL8, ITCH, MAPK9, MLX, NDUFA12, NDUFA4, NDUFA4L2, NDUFA8, NDUFAB1, NDUFB3, NDUFS4, NFKB1, PIK3CD, PRKAA1, RAC1, SOCS3, UQCRC2]	[ADIPOQ, ADIPOR1, ADIPOR2, AKT1, AKT2, AKT3, ATF4, BAX, BCL2L11, BID, CASP3, CASP7, CASP8, CDC42, CEBPA, COX1, COX2, COX3, COX4I1, COX4I2, COX5A, COX5B, COX6A1, COX6A2, COX6B1, COX6B2, COX6C, COX7A1, COX7A2, COX7A2L, COX7B, COX7B2, COX7C, COX8A, COX8C, CYC1, CYCS, CYP2E1, CYTB, DDIT3, EIF2AK3, EIF2S1, ERN1, FAS, FASLG, GSK3A, GSK3B, IKBKB, IL1A, IL1B, IL6, IL6R, IL8, INS, INSR, IRS1, IRS2, ITCH, …	TRUE
REACTOME:12555	Downstream TCR signaling	0.716585	[-1]	[None]	7	16.6667	0.192051	1	{}	{}	[HLA-DQA1, HLA-DQB2, HLA-DRA, HLA-DRB1, MALT1, NFKB1, RIPK2]	[BCL10, CARD11, CD247, CD3D, CD3E, CD3G, CD4, CHUK, HLA-DPA1, HLA-DPB1, HLA-DQA1, HLA-DQA2, HLA-DQB1, HLA-DQB2, HLA-DRA, HLA-DRB1, HLA-DRB3, HLA-DRB4, HLA-DRB5, IKBKB, IKBKG, INPP5D, LCK, LOC100509457, MALT1, MAP3K7, NFKB1, NFKBIA, PDPK1, PIK3CA, PIK3CB, PIK3R1, PIK3R2, PRKCQ, PTEN, RELA, RIPK2, TAB2, TRAT1, UBE2N, UBE2NL, UBE2V1]	TRUE
KEGG:05142	Chagas disease (American trypanosomiasis)	0.709159	[-1]	[None]	15	14.4231	0.195362	1	{}	{}	[C1QA, C1QB, C1QC, C3, CCL5, IFNGR2, IL8, MAPK14, MAPK9, NFKB1, PIK3CD, PPP2R1B, SMAD2, TGFBR1, TICAM1]	[ACE, ADCY1, AKT1, AKT2, AKT3, BDKRB2, C1QA, C1QB, C1QC, C3, CALR, CASP8, CCL2, CCL3, CCL3L1, CCL3L3, CCL5, CD247, CD3D, CD3E, CD3G, CFLAR, CHUK, FADD, FAS, FASLG, FOS, GNA11, GNA14, GNA15, GNAI1, GNAI2, GNAI3, GNAL, GNAO1, GNAQ, GNAS, IFNB1, IFNG, IFNGR1, IFNGR2, IKBKB, IKBKG, IL10, IL12A, IL12B, IL1B, IL2, IL6, IL8, IRAK1, IRAK4, JUN, MAP2K4, MAPK1, MAPK10, MAPK11, MAPK12, MAPK13, MAPK14, MAPK3…	TRUE
REACTOME:263965	NoRC negatively regulates rRNA expression	0.709159	[-1]	[None]	15	14.4231	0.195362	1	{}	{}	[BAZ2A, CD3EAP, ERCC3, GTF2H1, H2AFX, H2AFZ, H3F3A, HDAC1, HDAC2, HIST1H2BH, HIST1H4A, HIST1H4D, SAP130, SAP30, SIN3A]	[ARID4B, BAZ2A, CCNH, CD3EAP, CDK7, DNMT1, DNMT3B, ERCC2, ERCC3, GTF2H1, GTF2H2, GTF2H2C, GTF2H3, GTF2H4, H2AFB1, H2AFX, H2AFZ, H3F3A, H3F3B, HDAC1, HDAC2, HIST1H2AB, HIST1H2AC, HIST1H2AD, HIST1H2AE, HIST1H2AJ, HIST1H2BA, HIST1H2BB, HIST1H2BC, HIST1H2BD, HIST1H2BE, HIST1H2BF, HIST1H2BG, HIST1H2BH, HIST1H2BI, HIST1H2BJ, HIST1H2BK, HIST1H2BL, HIST1H2BM, HIST1H2BN, HIST1H2BO, HIST1H3A, HIST1H3B, HIS…	TRUE
KEGG:05214	Glioma	0.707614	[-1]	[None]	10	15.3846	0.196059	1	{}	{}	[BRAF, CALM1, CCND1, E2F1, KRAS, MTOR, NRAS, PIK3CD, RAF1, SOS2]	[AKT1, AKT2, AKT3, ARAF, BRAF, CALM1, CALM2, CALM3, CALML3, CALML5, CALML6, CAMK2A, CAMK2B, CAMK2D, CAMK2G, CCND1, CDK4, CDK6, CDKN1A, CDKN2A, E2F1, E2F2, E2F3, EGF, EGFR, GRB2, HRAS, IGF1, IGF1R, KRAS, MAP2K1, MAP2K2, MAPK1, MAPK3, MDM2, MTOR, NRAS, PDGFA, PDGFB, PDGFRA, PDGFRB, PIK3CA, PIK3CB, PIK3CD, PIK3CG, PIK3R1, PIK3R2, PIK3R3, PIK3R5, PLCG1, PLCG2, PRKCA, PRKCB, PRKCG, PTEN, RAF1, RB1, SH…	TRUE
REACTOME:6152	Influenza Viral RNA Transcription and Replication	0.706327	[-1]	[None]	18	14.0625	0.19664	1	{}	{}	[GRSF1, GTF2F2, HSP90AA1, IPO5, NUP153, NUP155, NUP35, NUP50, NUPL1, RANBP2, RPL10A, RPL15, RPL26L1, RPL31, RPL34, RPL7, RPS23, RPS27A]	[AAAS, DNAJC3, FAU, GRSF1, GTF2F1, GTF2F2, HSP90AA1, IPO5, LOC100288910, LOC101929876, LOC102724737, NUP107, NUP133, NUP153, NUP155, NUP160, NUP188, NUP205, NUP210, NUP214, NUP35, NUP37, NUP43, NUP50, NUP54, NUP62, NUP85, NUP88, NUP93, NUP98, NUPL1, NUPL2, POLR2A, POLR2B, POLR2C, POLR2D, POLR2E, POLR2F, POLR2G, POLR2H, POLR2I, POLR2J, POLR2K, POLR2L, POM121, RANBP2, RPL10, RPL10A, RPL11, RPL12, R…	TRUE
WP:313	Signaling of Hepatocyte Growth Factor Receptor	0.701428	[-1]	[None]	6	17.1429	0.198871	1	{}	{}	[CRK, ELK1, ITGB1, MAP4K1, RAF1, RAP1B]	[100508643, 100510068, CRK, CRKL, DOCK1, ELK1, FOS, GAB1, GRB2, HGF, HRAS, ITGA1, ITGB1, JUN, MAP2K1, MAP2K2, MAP4K1, MAPK1, MAPK3, MAPK8, PAK1, PIK3CA, PTEN, PTK2, PTK2B, PTPN11, PXN, RAF1, RAP1A, RAP1B, RAPGEF1, RASA1, SOS1, SRC, STAT3]	TRUE
REACTOME:1104	Base Excision Repair	0.701428	[-1]	[None]	6	17.1429	0.198871	1	{}	{}	[NEIL1, PCNA, POLE2, RFC3, RFC5, UNG]	[APEX1, FEN1, LIG1, LIG3, MBD4, MPG, MUTYH, NEIL1, NEIL2, NTHL1, OGG1, PARG, PARP1, PARP2, PCNA, PNKP, POLB, POLD1, POLD2, POLD3, POLD4, POLE, POLE2, RFC1, RFC2, RFC3, RFC4, RFC5, RPA1, RPA2, RPA3, SMUG1, TDG, UNG, XRCC1]	TRUE
REACTOME:1893	Resolution of Abasic Sites (AP sites)	0.701428	[-1]	[None]	6	17.1429	0.198871	1	{}	{}	[NEIL1, PCNA, POLE2, RFC3, RFC5, UNG]	[APEX1, FEN1, LIG1, LIG3, MBD4, MPG, MUTYH, NEIL1, NEIL2, NTHL1, OGG1, PARG, PARP1, PARP2, PCNA, PNKP, POLB, POLD1, POLD2, POLD3, POLD4, POLE, POLE2, RFC1, RFC2, RFC3, RFC4, RFC5, RPA1, RPA2, RPA3, SMUG1, TDG, UNG, XRCC1]	TRUE
KEGG:05016	Huntington's disease	0.70033	[-1]	[None]	26	13.4715	0.199375	1	{}	{}	[AP2A1, ATP5A1, ATP5J, CASP3, CLTA, CLTC, CREBBP, DCTN4, HDAC1, HDAC2, HTT, NDUFA12, NDUFA4, NDUFA4L2, NDUFA8, NDUFAB1, NDUFB3, NDUFS4, RCOR1, REST, SIN3A, SLC25A5, UQCRC2, VDAC1, VDAC2, VDAC3]	[AP2A1, AP2A2, AP2B1, AP2M1, AP2S1, APAF1, ATP5A1, ATP5B, ATP5C1, ATP5D, ATP5E, ATP5F1, ATP5G1, ATP5G2, ATP5G3, ATP5H, ATP5J, ATP5O, ATP6, ATP8, BAX, BBC3, BDNF, CASP3, CASP8, CASP9, CLTA, CLTB, CLTC, CLTCL1, COX1, COX2, COX3, COX4I1, COX4I2, COX5A, COX5B, COX6A1, COX6A2, COX6B1, COX6B2, COX6C, COX7A1, COX7A2, COX7A2L, COX7B, COX7B2, COX7C, COX8A, COX8C, CREB1, CREB3, CREB3L1, CREB3L2, CREB3L3, C…	TRUE
KEGG:04520	Adherens junction	0.700043	[-1]	[None]	11	15.0685	0.199507	1	{}	{}	[ACP1, CREBBP, FGFR1, PTPN6, PTPRF, RAC1, RHOA, SMAD2, SNAI2, TGFBR1, WASF3]	[ACP1, ACTB, ACTG1, ACTN1, ACTN2, ACTN3, ACTN4, BAIAP2, CDC42, CDH1, CREBBP, CSNK2A1, CSNK2A2, CSNK2B, CTNNA1, CTNNA2, CTNNA3, CTNNB1, CTNND1, EGFR, EP300, ERBB2, FARP2, FER, FGFR1, FYN, IGF1R, INSR, IQGAP1, LEF1, LMO7, MAP3K7, MAPK1, MAPK3, MET, MLLT4, NLK, PARD3, PTPN1, PTPN6, PTPRB, PTPRF, PTPRJ, PTPRM, PVRL1, PVRL2, PVRL3, PVRL4, RAC1, RAC2, RAC3, RHOA, SMAD2, SMAD3, SMAD4, SNAI1, SNAI2, SORB…	TRUE
REACTOME:118859	Signaling by NOTCH1	0.700043	[-1]	[None]	11	15.0685	0.199507	1	{}	{}	[ADAM10, APH1B, CREBBP, HDAC1, HDAC2, HDAC5, HDAC8, ITCH, MIB1, NEURL1B, RPS27A]	[ADAM10, ADAM17, APH1A, APH1B, ARRB1, ARRB2, CCNC, CDK8, CNTN1, CREBBP, CUL1, DLK1, DLL1, DLL4, DNER, DTX1, DTX2, DTX4, EP300, FBXW7, HDAC1, HDAC10, HDAC11, HDAC2, HDAC3, HDAC4, HDAC5, HDAC6, HDAC7, HDAC8, HDAC9, HES1, HES5, HEY1, HEY2, HEYL, HIF1A, ITCH, JAG1, JAG2, KAT2A, KAT2B, LOC101928143, MAML1, MAML2, MAML3, MAMLD1, MIB1, MIB2, MYC, NCOR1, NCOR2, NCSTN, NEURL1, NEURL1B, NOTCH1, NUMB, PSEN2…	TRUE
WP:2035	FSH signaling pathway	0.68875	[-1]	[None]	5	17.8571	0.204762	1	{}	{}	[APPL1, MAPK14, MTOR, RAF1, SGK1]	[AKT1, APPL1, AREG, AREGB, BDNF, CGA, CREB1, CYP19A1, EIF4EBP1, FOXO1, FSHB, FSHR, GRK6, HIST3H3, MAPK1, MAPK14, MAPK3, MTOR, PRKACA, PRKCA, RAF1, RHEB, RPS6, RPS6KB1, RPS6KB2, SGK1, SRC, TSC2]	TRUE
REACTOME:329	Inhibition of replication initiation of damaged DNA by RB1/E2F1	0.686445	[-1]	[None]	3	21.4286	0.205852	1	{}	{}	[E2F1, PPP2R1B, TFDP1]	[E2F1, LOC102724991, LOC102725016, POLA1, POLA2, PPP2CA, PPP2CB, PPP2R1A, PPP2R1B, PPP2R3B, PRIM1, PRIM2, RB1, TFDP1]	TRUE
KEGG:00603	Glycosphingolipid biosynthesis	0.686445	[-1]	[None]	3	21.4286	0.205852	1	{}	{}	[B3GALNT1, GLA, ST3GAL2]	[A4GALT, B3GALNT1, B3GALT5, FUT1, FUT2, FUT9, GBGT1, GLA, HEXA, HEXB, NAGA, ST3GAL1, ST3GAL2, ST8SIA1]	TRUE
REACTOME:1792	Polymerase switching	0.686445	[-1]	[None]	3	21.4286	0.205852	1	{}	{}	[PCNA, RFC3, RFC5]	[PCNA, POLA1, POLA2, POLD1, POLD2, POLD3, POLD4, PRIM1, PRIM2, RFC1, RFC2, RFC3, RFC4, RFC5]	TRUE
REACTOME:1838	Leading Strand Synthesis	0.686445	[-1]	[None]	3	21.4286	0.205852	1	{}	{}	[PCNA, RFC3, RFC5]	[PCNA, POLA1, POLA2, POLD1, POLD2, POLD3, POLD4, PRIM1, PRIM2, RFC1, RFC2, RFC3, RFC4, RFC5]	TRUE
REACTOME:7987	Polymerase switching on the C-strand of the telomere	0.686445	[-1]	[None]	3	21.4286	0.205852	1	{}	{}	[PCNA, RFC3, RFC5]	[PCNA, POLA1, POLA2, POLD1, POLD2, POLD3, POLD4, PRIM1, PRIM2, RFC1, RFC2, RFC3, RFC4, RFC5]	TRUE
REACTOME:12528	Regulation of pyruvate dehydrogenase (PDH) complex	0.686445	[-1]	[None]	3	21.4286	0.205852	1	{}	{}	[DLAT, PDK3, PDPR]	[DLAT, DLD, PDHA1, PDHB, PDHX, PDK1, PDK2, PDK3, PDK4, PDP1, PDP2, PDPR, PPARD, RXRA]	TRUE
REACTOME:19226	Activation of Rac	0.686445	[-1]	[None]	3	21.4286	0.205852	1	{}	{}	[PAK2, RAC1, SOS2]	[GPC1, NCK1, NCK2, PAK1, PAK2, PAK3, PAK4, PAK6, PAK7, RAC1, ROBO1, SLIT2, SOS1, SOS2]	TRUE
REACTOME:163993	IRF3-mediated induction of type I IFN	0.686445	[-1]	[None]	3	21.4286	0.205852	1	{}	{}	[MRE11A, TBK1, XRCC5]	[ATRIP, DDX41, DTX4, IFI16, IRF3, MRE11A, NLRP4, PRKDC, TBK1, TMEM173, TREX1, XRCC5, XRCC6, ZBP1]	TRUE
REACTOME:25229	Interferon Signaling	0.684118	[-1]	[None]	26	13.4021	0.206958	1	{}	{}	[BST2, GBP4, HLA-DQA1, HLA-DQB2, HLA-DRA, HLA-DRB1, IFNAR1, IFNGR2, KPNA1, KPNA2, KPNA3, KPNA4, NUP153, NUP155, NUP35, NUP50, NUPL1, PPM1B, PTPN6, RANBP2, RPS27A, SOCS3, SUMO1, TRIM38, TRIM8, UBE2E1]	[AAAS, ADAR, ARIH1, B2M, BST2, CAMK2A, CAMK2B, CAMK2D, CAMK2G, CD44, CIITA, DDX58, EGR1, EIF2AK2, EIF4A1, EIF4A2, EIF4A3, EIF4E, EIF4E2, EIF4E3, EIF4G1, EIF4G2, EIF4G3, FCGR1A, FCGR1B, FLNB, GBP1, GBP2, GBP3, GBP4, GBP5, GBP6, GBP7, HERC5, HLA-A, HLA-B, HLA-C, HLA-DPA1, HLA-DPB1, HLA-DQA1, HLA-DQA2, HLA-DQB1, HLA-DQB2, HLA-DRA, HLA-DRB1, HLA-DRB3, HLA-DRB4, HLA-DRB5, HLA-E, HLA-F, HLA-G, ICAM1, I…	TRUE
KEGG:05168	Herpes simplex infection	0.681348	[-1]	[None]	25	13.4409	0.208282	1	{}	{}	[C3, CASP3, CCL5, CD74, CDK1, CLOCK, CREBBP, EIF2AK3, EIF2S1, HLA-DQA1, HLA-DRA, HLA-DRB1, IFNAR1, IFNGR2, MAPK9, NFKB1, PER2, PPP1CC, SOCS3, SRPK1, TAF5, TAF5L, TBK1, TICAM1, USP7]	[ALYREF, ARNTL, C1QBP, C3, C5, CASP3, CASP8, CCL2, CCL5, CD74, CDC34, CDK1, CDK2, CFP, CHUK, CLOCK, CREBBP, CSNK2A1, CSNK2A2, CSNK2B, CUL1, CYCS, DAXX, DDX58, EEF1D, EIF2AK1, EIF2AK2, EIF2AK3, EIF2AK4, EIF2S1, EP300, FADD, FAS, FASLG, FOS, GLTSCR2, GTF2I, GTF2IRD1, HCFC1, HCFC2, HLA-A, HLA-B, HLA-C, HLA-DMA, HLA-DMB, HLA-DOA, HLA-DOB, HLA-DPA1, HLA-DPB1, HLA-DQA1, HLA-DQA2, HLA-DQB1, HLA-DRA, HLA…	TRUE
REACTOME:12606	GRB2 events in EGFR signaling	0.681236	[-1]	[None]	4	19.0476	0.208336	1	{}	{}	[CDK1, KRAS, NRAS, RAF1]	[CDK1, EGF, EGFR, GRB2, HRAS, IL6, IL6R, IL6ST, JAK1, JAK2, KRAS, MAP2K1, MAP2K2, MAPK1, MAPK3, NRAS, PTPN11, RAF1, SOS1, TYK2, YWHAB]	TRUE
REACTOME:15302	Mitochondrial tRNA aminoacylation	0.681236	[-1]	[None]	4	19.0476	0.208336	1	{}	{}	[CARS2, DARS2, FARS2, PARS2]	[AARS2, CARS2, DARS2, EARS2, FARS2, GARS, HARS2, IARS2, KARS, LARS2, MARS2, NARS2, PARS2, PPA2, QARS, RARS2, SARS2, TARS2, VARS2, WARS2, YARS2]	TRUE
REACTOME:16957	Peroxisomal lipid metabolism	0.681236	[-1]	[None]	4	19.0476	0.208336	1	{}	{}	[FAR1, HACL1, IDH1, PHYH]	[ABCD1, ACAA1, ACOT8, ACOX1, ACOX2, ACOX3, AGPS, AMACR, CRAT, CROT, FAR1, FAR2, GNPAT, HACL1, HSD17B4, IDH1, MLYCD, PHYH, SCP2, SLC25A17, SLC27A2]	TRUE
REACTOME:1826	Nucleotide Excision Repair	0.667036	[-1]	[None]	8	15.6863	0.21526	1	{}	{}	[ERCC3, GTF2H1, PCNA, POLE2, RAD23B, RFC3, RFC5, TCEA1]	[APEX1, CCNH, CDK7, DDB1, DDB2, ERCC1, ERCC2, ERCC3, ERCC4, ERCC5, ERCC6, ERCC8, GTF2H1, GTF2H2, GTF2H2C, GTF2H3, GTF2H4, LIG1, MNAT1, PCNA, POLD1, POLD2, POLD3, POLD4, POLE, POLE2, POLR2A, POLR2B, POLR2C, POLR2D, POLR2E, POLR2F, POLR2G, POLR2H, POLR2I, POLR2J, POLR2K, POLR2L, RAD23B, RFC1, RFC2, RFC3, RFC4, RFC5, RPA1, RPA2, RPA3, TCEA1, XAB2, XPA, XPC]	TRUE
KEGG:05014	Amyotrophic lateral sclerosis (ALS)	0.667036	[-1]	[None]	8	15.6863	0.21526	1	{}	{}	[ALS2, CASP3, CAT, MAP2K3, MAPK14, PPP3CB, RAB5A, RAC1]	[ALS2, APAF1, BAD, BAX, BCL2, BCL2L1, BID, CASP1, CASP12, CASP3, CASP9, CAT, CCS, CYCS, DAXX, DERL1, GPX1, GRIA1, GRIA2, GRIN1, GRIN2A, GRIN2B, GRIN2C, GRIN2D, MAP2K3, MAP2K6, MAP3K5, MAPK11, MAPK12, MAPK13, MAPK14, NEFH, NEFL, NEFM, NOS1, PPP3CA, PPP3CB, PPP3CC, PPP3R1, PPP3R2, PRPH, RAB5A, RAC1, SLC1A2, SOD1, TNF, TNFRSF1A, TNFRSF1B, TOMM40, TOMM40L, TP53]	TRUE
REACTOME:2198	Translesion synthesis by Y family DNA polymerases bypasses lesions on DNA template	0.662551	[-1]	[None]	6	16.6667	0.217495	1	{}	{}	[PCNA, POLE2, RCHY1, RFC3, RFC5, RPS27A]	[ISG15, KIAA0101, NPLOC4, PCNA, POLD1, POLD2, POLD3, POLD4, POLE, POLE2, POLH, POLI, POLK, RCHY1, REV1, REV3L, RFC1, RFC2, RFC3, RFC4, RFC5, RPA1, RPA2, RPA3, RPS27A, SPRTN, TRIM25, UBA52, UBA7, UBB, UBC, UBE2L6, UFD1L, USP10, USP43, VCP]	TRUE
KEGG:05020	Prion diseases	0.662551	[-1]	[None]	6	16.6667	0.217495	1	{}	{}	[C1QA, C1QB, C1QC, CCL5, ELK1, HSPA5]	[BAX, C1QA, C1QB, C1QC, C5, C6, C7, C8A, C8B, C8G, C9, CASP12, CCL5, EGR1, ELK1, FYN, HSPA1A, HSPA5, IL1A, IL1B, IL6, LAMC1, MAP2K1, MAP2K2, MAPK1, MAPK3, NCAM1, NCAM2, NOTCH1, PRKACA, PRKACB, PRKACG, PRKX, PRNP, SOD1, STIP1]	TRUE
REACTOME:355584	FRS-mediated FGFR1 signaling	0.662551	[-1]	[None]	6	16.6667	0.217495	1	{}	{}	[CDK1, FGFR1, FRS3, KRAS, NRAS, RAF1]	[CDK1, FGF1, FGF10, FGF17, FGF2, FGF20, FGF22, FGF23, FGF3, FGF4, FGF5, FGF6, FGF8, FGF9, FGFR1, FRS2, FRS3, GRB2, HRAS, IL6, IL6R, IL6ST, JAK1, JAK2, KL, KRAS, MAP2K1, MAP2K2, MAPK1, MAPK3, NRAS, PTPN11, RAF1, SOS1, TYK2, YWHAB]	TRUE
KEGG:04611	Platelet activation	0.647543	[-1]	[None]	18	13.7405	0.225142	1	{}	{}	[COL1A1, COL3A1, COL5A1, FCER1G, FCGR2A, GUCY1B3, ITGB1, MAPK14, MYL12A, MYL12B, P2RY1, PIK3CD, PPP1CC, PRKCZ, RAP1B, RHOA, SYK, TBXAS1]	[ACTB, ACTG1, ADCY1, ADCY2, ADCY3, ADCY4, ADCY5, ADCY6, ADCY7, ADCY8, ADCY9, AKT1, AKT2, AKT3, APBB1IP, ARHGAP35, ARHGEF1, ARHGEF12, BTK, COL11A1, COL11A2, COL1A1, COL1A2, COL24A1, COL27A1, COL2A1, COL3A1, COL5A1, COL5A2, COL5A3, F2R, F2RL3, FCER1G, FCGR2A, FERMT3, FGA, FGB, FGG, FYN, GNA13, GNAI1, GNAI2, GNAI3, GNAQ, GNAS, GP1BA, GP1BB, GP5, GP6, GP9, GUCY1A2, GUCY1A3, GUCY1B3, ITGA2, ITGA2B, IT…	TRUE
KEGG:05034	Alcoholism	0.64598	[-1]	[None]	24	13.3333	0.225954	1	{}	{}	[ADORA2B, ATF2, BRAF, CALM1, CAMKK2, GNG4, H2AFV, H2AFX, H2AFZ, H3F3A, HAT1, HDAC1, HDAC2, HDAC5, HDAC8, HIST1H2BH, HIST1H4A, HIST1H4D, KRAS, NRAS, PPP1CC, RAF1, SLC18A2, SOS2]	[ADCY5, ADORA2A, ADORA2B, ARAF, ATF2, ATF4, ATF6B, BDNF, BRAF, CALM1, CALM2, CALM3, CALML3, CALML5, CALML6, CAMK4, CAMKK1, CAMKK2, CREB1, CREB3, CREB3L1, CREB3L2, CREB3L3, CREB3L4, CREB5, CRH, DDC, DRD1, DRD2, FOSB, GNAI1, GNAI2, GNAI3, GNAO1, GNAS, GNB1, GNB2, GNB3, GNB4, GNB5, GNG10, GNG11, GNG12, GNG13, GNG2, GNG3, GNG4, GNG5, GNG7, GNG8, GNGT1, GNGT2, GRB2, GRIN1, GRIN2A, GRIN2B, GRIN2C, GRIN…	TRUE
REACTOME:264041	Uptake and actions of bacterial toxins	0.645711	[-1]	[None]	5	17.2414	0.226094	1	{}	{}	[CALM1, HSP90AA1, MAP2K3, SV2A, TXNRD1]	[ANTXR1, ANTXR2, CALM1, CALM2, CALM3, CD9, EEF2, FURIN, HBEGF, HSP90AA1, HSP90AB1, MAP2K1, MAP2K2, MAP2K3, MAP2K4, MAP2K6, MAP2K7, PDCD6IP, SNAP25, STX1A, STX1B, SV2A, SV2B, SV2C, SYT1, SYT2, TXNRD1, VAMP1, VAMP2]	TRUE
KEGG:04064	NF-kappa B signaling pathway	0.644026	[-1]	[None]	13	14.2857	0.226973	1	{}	{}	[CD14, CXCL12, CXCL2, IL8, MALT1, NFKB1, PLAU, PTGS2, SYK, TAB3, TICAM1, TNFAIP3, UBE2I]	[ATM, BCL10, BCL2, BCL2A1, BCL2L1, BIRC2, BIRC3, BLNK, BTK, CARD11, CCL13, CCL19, CCL21, CCL4, CCL4L1, CCL4L2, CD14, CD40, CD40LG, CFLAR, CHUK, CSNK2A1, CSNK2A2, CSNK2B, CXCL12, CXCL2, DDX58, ERC1, GADD45B, ICAM1, IKBKB, IKBKG, IL1B, IL1R1, IL8, IRAK1, IRAK4, LAT, LBP, LCK, LTA, LTB, LTBR, LY96, LYN, MALT1, MAP3K14, MAP3K7, MYD88, NFKB1, NFKB2, NFKBIA, PARP1, PIAS4, PIDD, PLAU, PLCG1, PLCG2, PRKC…	TRUE
KEGG:04666	Fc gamma R-mediated phagocytosis	0.644026	[-1]	[None]	13	14.2857	0.226973	1	{}	{}	[ARPC5, CFL2, CRK, FCGR2A, PIK3CD, PIP5K1C, PLA2G6, RAC1, RAF1, SPHK1, SYK, VAV1, WASF3]	[AKT1, AKT2, AKT3, AMPH, ARF6, ARPC1A, ARPC1B, ARPC2, ARPC3, ARPC4, ARPC5, ARPC5L, ASAP1, ASAP2, ASAP3, CDC42, CFL1, CFL2, CRK, CRKL, DNM2, DOCK2, FCGR1A, FCGR2A, FCGR2B, FCGR3A, GAB2, GSN, HCK, INPP5D, INPPL1, LAT, LIMK1, LIMK2, LYN, MAP2K1, MAPK1, MAPK3, MARCKS, MARCKSL1, MYO10, NCF1, PAK1, PIK3CA, PIK3CB, PIK3CD, PIK3CG, PIK3R1, PIK3R2, PIK3R3, PIK3R5, PIP5K1A, PIP5K1B, PIP5K1C, PLA2G4A, PLA2G…	TRUE
KEGG:05323	Rheumatoid arthritis	0.644026	[-1]	[None]	13	14.2857	0.226973	1	{}	{}	[ATP6V1A, ATP6V1E1, CCL5, CTLA4, CXCL1, CXCL12, CXCL5, HLA-DQA1, HLA-DRA, HLA-DRB1, IL11, IL8, ITGB2]	[ACP5, ANGPT1, ATP6AP1, ATP6V0A1, ATP6V0A2, ATP6V0A4, ATP6V0B, ATP6V0C, ATP6V0D1, ATP6V0D2, ATP6V0E1, ATP6V0E2, ATP6V1A, ATP6V1B1, ATP6V1B2, ATP6V1C1, ATP6V1C2, ATP6V1D, ATP6V1E1, ATP6V1E2, ATP6V1F, ATP6V1G1, ATP6V1G2, ATP6V1G3, ATP6V1H, CCL2, CCL20, CCL3, CCL3L1, CCL3L3, CCL5, CD28, CD80, CD86, CSF1, CSF2, CTLA4, CTSK, CTSL, CXCL1, CXCL12, CXCL5, CXCL6, FLT1, FOS, HLA-DMA, HLA-DMB, HLA-DOA, HLA-…	TRUE
REACTOME:121401	Glycerophospholipid biosynthesis	0.644026	[-1]	[None]	13	14.2857	0.226973	1	{}	{}	[AGPAT6, AGPAT9, CHPT1, CPNE3, EPT1, ETNK1, GPAM, HADHA, LPCAT1, LPIN1, MGLL, PITPNB, PLA2G6]	[ACHE, AGPAT1, AGPAT2, AGPAT3, AGPAT4, AGPAT5, AGPAT6, AGPAT9, BCHE, CDIPT, CDS1, CDS2, CEPT1, CHAT, CHKA, CHKB, CHPT1, CPNE1, CPNE3, CPNE6, CPNE7, CRLS1, DGAT1, DGAT2, EPT1, ETNK1, ETNK2, GNPAT, GPAM, GPAT2, GPCPD1, GPD1, GPD1L, HADHA, HADHB, LCLAT1, LPCAT1, LPCAT2, LPCAT3, LPCAT4, LPGAT1, LPIN1, LPIN2, LPIN3, MBOAT1, MBOAT2, MBOAT7, MGLL, PCYT1A, PCYT1B, PCYT2, PEMT, PGS1, PHOSPHO1, PISD, PITPN…	TRUE
REACTOME:264000	Negative epigenetic regulation of rRNA expression	0.643852	[-1]	[None]	15	14.0187	0.227064	1	{}	{}	[BAZ2A, CD3EAP, ERCC3, GTF2H1, H2AFX, H2AFZ, H3F3A, HDAC1, HDAC2, HIST1H2BH, HIST1H4A, HIST1H4D, SAP130, SAP30, SIN3A]	[ARID4B, BAZ2A, CCNH, CD3EAP, CDK7, DNMT1, DNMT3B, ERCC2, ERCC3, GTF2H1, GTF2H2, GTF2H2C, GTF2H3, GTF2H4, H2AFB1, H2AFX, H2AFZ, H3F3A, H3F3B, HDAC1, HDAC2, HIST1H2AB, HIST1H2AC, HIST1H2AD, HIST1H2AE, HIST1H2AJ, HIST1H2BA, HIST1H2BB, HIST1H2BC, HIST1H2BD, HIST1H2BE, HIST1H2BF, HIST1H2BG, HIST1H2BH, HIST1H2BI, HIST1H2BJ, HIST1H2BK, HIST1H2BL, HIST1H2BM, HIST1H2BN, HIST1H2BO, HIST1H3A, HIST1H3B, HIS…	TRUE
WP:399	Wnt Signaling Pathway and Pluripotency	0.643593	[-1]	[None]	14	14.1414	0.2272	1	{}	{}	[CCND1, CREBBP, FBXW2, FOSL1, FRAT1, FZD1, FZD3, MAPK9, PLAU, PPP2R1B, PRKCZ, RACGAP1, RHOA, ZBTB33]	[100293888, APC, AXIN1, AXIN2, CCND1, CCND2, CCND3, CD44, CREBBP, CSNK1E, CTBP1, CTBP2, CTNNB1, CTNND1, DVL1, DVL2, DVL3, EP300, ESRRB, FBXW2, FOSL1, FOXD3, FRAT1, FZD1, FZD10, FZD2, FZD3, FZD4, FZD5, FZD6, FZD7, FZD8, FZD9, GSK3B, JUN, LDLR, LEF1, LRP5, LRP6, MAP3K7, MAPK10, MAPK9, MMP7, MYC, NANOG, NFYA, NKD1, NKD2, NLK, PAFAH1B1, PLAU, POU5F1, PPARD, PPM1J, PPP2CA, PPP2CB, PPP2R1A, PPP2R1B, PP…	TRUE
WP:262	EBV LMP1 signaling	0.631717	[-1]	[None]	4	18.1818	0.233498	1	{}	{}	[CCL5, HSP90AA1, IL8, NFKB1]	[CCL20, CCL5, CHUK, HSP90AA1, IFNB1, IKBKB, IKBKG, IL8, IRAK1, MAP3K14, MAP3K3, MAP3K7, MAPK1, MAPK8, NFKB1, NFKB2, PDLIM7, RELA, TNF, TRADD, TRAF1, TRAF6]	TRUE
REACTOME:661	SHC-mediated signalling	0.631717	[-1]	[None]	4	18.1818	0.233498	1	{}	{}	[CDK1, KRAS, NRAS, RAF1]	[CDK1, GRB2, HRAS, IL6, IL6R, IL6ST, JAK1, JAK2, KRAS, MAP2K1, MAP2K2, MAPK1, MAPK3, NRAS, PTPN11, RAF1, SHC1, SHC2, SHC3, SOS1, TYK2, YWHAB]	TRUE
REACTOME:1128	Resolution of AP sites via the multiple-nucleotide patch replacement pathway	0.631717	[-1]	[None]	4	18.1818	0.233498	1	{}	{}	[PCNA, POLE2, RFC3, RFC5]	[APEX1, FEN1, LIG1, PARG, PARP1, PARP2, PCNA, POLB, POLD1, POLD2, POLD3, POLD4, POLE, POLE2, RFC1, RFC2, RFC3, RFC4, RFC5, RPA1, RPA2, RPA3]	TRUE
REACTOME:12579	SHC1 events in EGFR signaling	0.631717	[-1]	[None]	4	18.1818	0.233498	1	{}	{}	[CDK1, KRAS, NRAS, RAF1]	[CDK1, EGF, EGFR, GRB2, HRAS, IL6, IL6R, IL6ST, JAK1, JAK2, KRAS, MAP2K1, MAP2K2, MAPK1, MAPK3, NRAS, PTPN11, RAF1, SHC1, SOS1, TYK2, YWHAB]	TRUE
REACTOME:12526	TCR signaling	0.629593	[-1]	[None]	9	15	0.234642	1	{}	{}	[HLA-DQA1, HLA-DQB2, HLA-DRA, HLA-DRB1, MALT1, NFKB1, PAG1, PAK2, RIPK2]	[BCL10, CARD11, CD247, CD3D, CD3E, CD3G, CD4, CHUK, CSK, ENAH, EVL, FYB, GRAP2, HLA-DPA1, HLA-DPB1, HLA-DQA1, HLA-DQA2, HLA-DQB1, HLA-DQB2, HLA-DRA, HLA-DRB1, HLA-DRB3, HLA-DRB4, HLA-DRB5, IKBKB, IKBKG, INPP5D, ITK, LAT, LCK, LCP2, LOC100509457, MALT1, MAP3K7, NCK1, NFKB1, NFKBIA, PAG1, PAK1, PAK2, PAK3, PDPK1, PIK3CA, PIK3CB, PIK3R1, PIK3R2, PLCG1, PRKCQ, PTEN, PTPRC, RELA, RIPK2, TAB2, TRAT1, U…	TRUE
REACTOME:18368	IRE1alpha activates chaperones	0.629593	[-1]	[None]	9	15	0.234642	1	{}	{}	[ASNA1, CTDSP2, DDX11, EDEM1, EXTL3, GFPT1, HSPA5, SEC61A2, WFS1]	[ACADVL, ADD1, ARFGAP1, ASNA1, ATP6V0D1, C19orf10, CTDSP2, CUL7, CXXC1, DCTN1, DDX11, DNAJB11, DNAJB9, DNAJC3, EDEM1, ERN1, EXTL3, FKBP14, GFPT1, GOSR2, GSK3A, HDGF, HSPA5, HYOU1, KDELR3, KLHDC3, LMNA, LOC101928061, LOC101929857, PDIA5, PDIA6, PLA2G4B, PPP2R5B, PREB, SEC31A, SEC61A1, SEC61A2, SEC61B, SEC61G, SEC62, SEC63, SERP1, SHC1, SLX1A-SULT1A3, SLX1B-SULT1A4, SRPR, SRPRB, SSR1, SULT1A3, SULT…	TRUE
KEGG:04152	AMPK signaling pathway	0.626688	[-1]	[None]	17	13.7097	0.236217	1	{}	{}	[ACACA, CAB39, CAMKK2, CCNA1, CCNA2, CCND1, CD36, ELAVL1, HMGCR, MTOR, PIK3CD, PPP2R1B, PPP2R5D, PRKAA1, RAB14, STRADB, TBC1D1]	[ACACA, ACACB, ADIPOQ, ADIPOR1, ADIPOR2, ADRA1A, AKT1, AKT1S1, AKT2, AKT3, CAB39, CAB39L, CAMKK1, CAMKK2, CCNA1, CCNA2, CCND1, CD36, CFTR, CPT1A, CPT1B, CPT1C, CREB1, CREB3, CREB3L1, CREB3L2, CREB3L3, CREB3L4, CREB5, CRTC2, EEF2, EEF2K, EIF4EBP1, ELAVL1, FASN, FBP1, FBP2, FOXO1, FOXO3, G6PC, G6PC2, G6PC3, GYS1, GYS2, HMGCR, HNF4A, IGF1, IGF1R, INS, INSR, IRS1, IRS2, IRS4, LEP, LEPR, LIPE, LOC1019…	TRUE
KEGG:00533	Glycosaminoglycan biosynthesis	0.625042	[-1]	[None]	3	20	0.237114	1	{}	{}	[B3GNT2, ST3GAL2, ST3GAL3]	[B3GNT1, B3GNT2, B3GNT7, B4GALT1, B4GALT2, B4GALT3, B4GALT4, CHST1, CHST2, CHST4, CHST6, FUT8, ST3GAL1, ST3GAL2, ST3GAL3]	TRUE
REACTOME:13537	p75NTR signals via NF-kB	0.625042	[-1]	[None]	3	20	0.237114	1	{}	{}	[NFKB1, RIPK2, RPS27A]	[IKBKB, IRAK1, MYD88, NFKB1, NFKBIA, NGF, NGFR, PRKCI, RELA, RIPK2, RPS27A, SQSTM1, UBA52, UBB, UBC]	TRUE
REACTOME:21368	JNK (c-Jun kinases) phosphorylation and activation mediated by activated human TAK1	0.625042	[-1]	[None]	3	20	0.237114	1	{}	{}	[MAPK9, RIPK2, TAB3]	[IKBKG, IRAK1, IRAK2, MAP2K4, MAP2K7, MAP3K7, MAPK10, MAPK8, MAPK9, NOD1, NOD2, RIPK2, TAB1, TAB2, TAB3]	TRUE
REACTOME:169208	Glycogen synthesis	0.625042	[-1]	[None]	3	20	0.237114	1	{}	{}	[GYG1, PPP1R3C, RPS27A]	[EPM2A, GBE1, GYG1, GYG2, GYS1, GYS2, NHLRC1, PGM1, PGM2, PPP1R3C, RPS27A, UBA52, UBB, UBC, UGP2]	TRUE
REACTOME:263890	WNT5A-dependent internalization of FZD4	0.625042	[-1]	[None]	3	20	0.237114	1	{}	{}	[AP2A1, CLTA, CLTC]	[AP2A1, AP2A2, AP2B1, AP2M1, AP2S1, ARRB2, CLTA, CLTB, CLTC, DVL2, FZD4, PRKCA, PRKCB, PRKCG, WNT5A]	TRUE
REACTOME:264501	Mismatch repair (MMR) directed by MSH2:MSH6 (MutSalpha)	0.625042	[-1]	[None]	3	20	0.237114	1	{}	{}	[MSH2, MSH6, PCNA]	[APEX1, EXO1, LIG1, MLH1, MSH2, MSH6, PCNA, PMS2, POLD1, POLD2, POLD3, POLD4, RPA1, RPA2, RPA3]	TRUE
REACTOME:723	Glucose metabolism	0.623033	[-1]	[None]	11	14.4737	0.238214	1	{}	{}	[AGL, CALM1, ENO3, GOT2, GYG1, HK1, PGAM1, PPP1R3C, PPP2R1B, PPP2R5D, RPS27A]	[AGL, ALDOA, ALDOB, ALDOC, CALM1, CALM2, CALM3, ENO1, ENO2, ENO3, EPM2A, FBP1, FBP2, GAA, GAPDH, GAPDHS, GBE1, GCK, GOT1, GOT2, GPI, GYG1, GYG2, GYS1, GYS2, HK1, HK2, HK3, MDH1, MDH2, NHLRC1, PC, PCK1, PCK2, PFKFB1, PFKFB2, PFKFB3, PFKFB4, PFKL, PFKM, PFKP, PGAM1, PGAM2, PGK1, PGM1, PGM2, PHKA1, PHKA2, PHKB, PHKG1, PHKG2, PKLR, PKM, PPP1R3C, PPP2CA, PPP2CB, PPP2R1A, PPP2R1B, PPP2R5D, PRKACA, PRKA…	TRUE
WP:286	IL-3 Signaling Pathway	0.613958	[-1]	[None]	7	15.5556	0.243244	1	{}	{}	[CBL, IL3RA, IL8, PTPN6, RAF1, SYK, YWHAQ]	[AKT1, BAD, BCL2, BCL2L1, CBL, CCR3, CD69, CD86, CRKL, CSF2RB, ENPP3, FOS, FYN, GAB2, GRB2, HCK, HRAS, IL3, IL3RA, IL5RA, IL8, INPP5D, JAK1, JAK2, JUN, LYN, MAP2K1, MAPK1, MAPK3, MAPK8, PIK3R1, PRKACA, PTPN11, PTPN6, RAF1, RAPGEF1, SHC1, SOS1, SRC, STAT3, STAT5A, STAT5B, SYK, TGFB1, YWHAQ]	TRUE
REACTOME:834	RNA Polymerase II Transcription Initiation And Promoter Clearance	0.613958	[-1]	[None]	7	15.5556	0.243244	1	{}	{}	[ERCC3, GTF2A1, GTF2B, GTF2F2, GTF2H1, TAF5, TAF9]	[AK6, CCNH, CDK7, ERCC2, ERCC3, GTF2A1, GTF2A2, GTF2B, GTF2E1, GTF2E2, GTF2F1, GTF2F2, GTF2H1, GTF2H2, GTF2H2C, GTF2H3, GTF2H4, MNAT1, POLR2A, POLR2B, POLR2C, POLR2D, POLR2E, POLR2F, POLR2G, POLR2H, POLR2I, POLR2J, POLR2K, POLR2L, TAF1, TAF10, TAF11, TAF12, TAF13, TAF1L, TAF2, TAF3, TAF4, TAF4B, TAF5, TAF6, TAF9, TAF9B, TBP]	TRUE
REACTOME:1655	RNA Polymerase II Transcription Pre-Initiation And Promoter Opening	0.613958	[-1]	[None]	7	15.5556	0.243244	1	{}	{}	[ERCC3, GTF2A1, GTF2B, GTF2F2, GTF2H1, TAF5, TAF9]	[AK6, CCNH, CDK7, ERCC2, ERCC3, GTF2A1, GTF2A2, GTF2B, GTF2E1, GTF2E2, GTF2F1, GTF2F2, GTF2H1, GTF2H2, GTF2H2C, GTF2H3, GTF2H4, MNAT1, POLR2A, POLR2B, POLR2C, POLR2D, POLR2E, POLR2F, POLR2G, POLR2H, POLR2I, POLR2J, POLR2K, POLR2L, TAF1, TAF10, TAF11, TAF12, TAF13, TAF1L, TAF2, TAF3, TAF4, TAF4B, TAF5, TAF6, TAF9, TAF9B, TBP]	TRUE
REACTOME:1851	RNA Polymerase II Transcription Initiation	0.613958	[-1]	[None]	7	15.5556	0.243244	1	{}	{}	[ERCC3, GTF2A1, GTF2B, GTF2F2, GTF2H1, TAF5, TAF9]	[AK6, CCNH, CDK7, ERCC2, ERCC3, GTF2A1, GTF2A2, GTF2B, GTF2E1, GTF2E2, GTF2F1, GTF2F2, GTF2H1, GTF2H2, GTF2H2C, GTF2H3, GTF2H4, MNAT1, POLR2A, POLR2B, POLR2C, POLR2D, POLR2E, POLR2F, POLR2G, POLR2H, POLR2I, POLR2J, POLR2K, POLR2L, TAF1, TAF10, TAF11, TAF12, TAF13, TAF1L, TAF2, TAF3, TAF4, TAF4B, TAF5, TAF6, TAF9, TAF9B, TBP]	TRUE
REACTOME:2089	RNA Polymerase II Promoter Escape	0.613958	[-1]	[None]	7	15.5556	0.243244	1	{}	{}	[ERCC3, GTF2A1, GTF2B, GTF2F2, GTF2H1, TAF5, TAF9]	[AK6, CCNH, CDK7, ERCC2, ERCC3, GTF2A1, GTF2A2, GTF2B, GTF2E1, GTF2E2, GTF2F1, GTF2F2, GTF2H1, GTF2H2, GTF2H2C, GTF2H3, GTF2H4, MNAT1, POLR2A, POLR2B, POLR2C, POLR2D, POLR2E, POLR2F, POLR2G, POLR2H, POLR2I, POLR2J, POLR2K, POLR2L, TAF1, TAF10, TAF11, TAF12, TAF13, TAF1L, TAF2, TAF3, TAF4, TAF4B, TAF5, TAF6, TAF9, TAF9B, TBP]	TRUE
REACTOME:6253	RNA Polymerase II HIV Promoter Escape	0.613958	[-1]	[None]	7	15.5556	0.243244	1	{}	{}	[ERCC3, GTF2A1, GTF2B, GTF2F2, GTF2H1, TAF5, TAF9]	[AK6, CCNH, CDK7, ERCC2, ERCC3, GTF2A1, GTF2A2, GTF2B, GTF2E1, GTF2E2, GTF2F1, GTF2F2, GTF2H1, GTF2H2, GTF2H2C, GTF2H3, GTF2H4, MNAT1, POLR2A, POLR2B, POLR2C, POLR2D, POLR2E, POLR2F, POLR2G, POLR2H, POLR2I, POLR2J, POLR2K, POLR2L, TAF1, TAF10, TAF11, TAF12, TAF13, TAF1L, TAF2, TAF3, TAF4, TAF4B, TAF5, TAF6, TAF9, TAF9B, TBP]	TRUE
REACTOME:6332	HIV Transcription Initiation	0.613958	[-1]	[None]	7	15.5556	0.243244	1	{}	{}	[ERCC3, GTF2A1, GTF2B, GTF2F2, GTF2H1, TAF5, TAF9]	[AK6, CCNH, CDK7, ERCC2, ERCC3, GTF2A1, GTF2A2, GTF2B, GTF2E1, GTF2E2, GTF2F1, GTF2F2, GTF2H1, GTF2H2, GTF2H2C, GTF2H3, GTF2H4, MNAT1, POLR2A, POLR2B, POLR2C, POLR2D, POLR2E, POLR2F, POLR2G, POLR2H, POLR2I, POLR2J, POLR2K, POLR2L, TAF1, TAF10, TAF11, TAF12, TAF13, TAF1L, TAF2, TAF3, TAF4, TAF4B, TAF5, TAF6, TAF9, TAF9B, TBP]	TRUE
REACTOME:9441	Hexose transport	0.613958	[-1]	[None]	7	15.5556	0.243244	1	{}	{}	[HK1, NUP153, NUP155, NUP35, NUP50, NUPL1, RANBP2]	[AAAS, FGF21, G6PC, G6PC2, G6PC3, GCK, GCKR, HK1, HK2, HK3, NUP107, NUP133, NUP153, NUP155, NUP160, NUP188, NUP205, NUP210, NUP214, NUP35, NUP37, NUP43, NUP50, NUP54, NUP62, NUP85, NUP88, NUP93, NUP98, NUPL1, NUPL2, POM121, RANBP2, SEH1L, SLC2A1, SLC2A2, SLC2A3, SLC2A4, SLC2A5, SLC5A1, SLC5A2, SLC5A3, SLC5A4, SLC5A9, TPR]	TRUE
REACTOME:118744	Pre-NOTCH Expression and Processing	0.613958	[-1]	[None]	7	15.5556	0.243244	1	{}	{}	[ATP2A2, CCND1, CREBBP, E2F1, SEL1L, ST3GAL3, TFDP1]	[AGO1, AGO2, AGO3, AGO4, ATP2A1, ATP2A2, ATP2A3, B4GALT1, CCND1, CREBBP, E2F1, E2F3, EP300, FURIN, JUN, KAT2A, KAT2B, LFNG, MAML1, MAML2, MAML3, MAMLD1, MFNG, MOV10, NOTCH1, NOTCH2, NOTCH3, NOTCH4, POFUT1, POGLUT1, RAB6A, RBPJ, RFNG, SEL1L, SNW1, ST3GAL3, ST3GAL4, ST3GAL6, TFDP1, TFDP2, TMED2, TNRC6A, TNRC6B, TNRC6C, TP53]	TRUE
REACTOME:12056	NGF signalling via TRKA from the plasma membrane	0.611619	[-1]	[None]	27	13.0435	0.244557	1	{}	{}	[AHCYL1, AP2A1, BRAF, CALM1, CDK1, CDKN1B, CLTA, CRK, DUSP4, ELK1, FGFR1, KIDINS220, KIT, KRAS, MAP2K5, MAPK14, MAPKAP1, MTOR, NRAS, PHLPP2, PIK3CD, PPP2R1B, PPP2R5D, RAF1, RHOA, TRIB3, VAV1]	[ADCY1, ADCY2, ADCY3, ADCY4, ADCY5, ADCY6, ADCY7, ADCY8, ADCY9, ADCYAP1, ADCYAP1R1, ADORA2A, ADRBK1, AGO1, AGO2, AGO3, AGO4, AHCYL1, AKT1, AKT1S1, AKT2, AKT3, AP2A1, AP2A2, AP2B1, AP2M1, AP2S1, ATF1, BAD, BRAF, BTC, CALM1, CALM2, CALM3, CAMK4, CASP9, CD19, CD28, CD80, CD86, CDK1, CDKN1A, CDKN1B, CHUK, CLTA, CREB1, CRK, CRKL, DNAL4, DNM1, DNM2, DNM3, DUSP3, DUSP4, DUSP6, DUSP7, EGF, EGFR, ELK1, ER…	TRUE
KEGG:04010	MAPK signaling pathway	0.610317	[-1]	[None]	33	12.8405	0.245292	1	{}	{}	[ATF2, BRAF, CACNA1A, CACNA1D, CASP3, CD14, CDC25B, CRK, DUSP4, DUSP5, ELK1, ELK4, FGFR1, KRAS, MAP2K3, MAP2K5, MAP3K2, MAP4K1, MAPK14, MAPK9, MRAS, NFKB1, NRAS, PAK2, PPM1B, PPP3CB, PPP5C, RAC1, RAF1, RAP1B, SOS2, STK3, TGFBR1]	[AKT1, AKT2, AKT3, ARRB1, ARRB2, ATF2, ATF4, BDNF, BRAF, CACNA1A, CACNA1B, CACNA1C, CACNA1D, CACNA1E, CACNA1F, CACNA1G, CACNA1H, CACNA1I, CACNA1S, CACNA2D1, CACNA2D2, CACNA2D3, CACNA2D4, CACNB1, CACNB2, CACNB3, CACNB4, CACNG1, CACNG2, CACNG3, CACNG4, CACNG5, CACNG6, CACNG7, CACNG8, CASP3, CD14, CDC25B, CDC42, CHUK, CRK, CRKL, DAXX, DDIT3, DUSP1, DUSP10, DUSP16, DUSP2, DUSP3, DUSP4, DUSP5, DUSP6, …	TRUE
REACTOME:163834	FCERI mediated Ca+2 mobilization	0.605479	[-1]	[None]	5	16.6667	0.24804	1	{}	{}	[AHCYL1, CALM1, PPP3CB, SYK, VAV1]	[AHCYL1, BTK, CALM1, CALM2, CALM3, GRAP2, GRB2, ITK, ITPR1, ITPR2, ITPR3, LAT, LCP2, LYN, NFATC1, NFATC2, NFATC3, PLCG1, PLCG2, PPP3CA, PPP3CB, PPP3R1, SHC1, SOS1, SYK, TEC, TXK, VAV1, VAV2, VAV3]	TRUE
REACTOME:355250	Termination of translesion DNA synthesis	0.605479	[-1]	[None]	5	16.6667	0.24804	1	{}	{}	[PCNA, POLE2, RFC3, RFC5, RPS27A]	[ISG15, KIAA0101, PCNA, POLD1, POLD2, POLD3, POLD4, POLE, POLE2, POLH, POLI, POLK, REV1, RFC1, RFC2, RFC3, RFC4, RFC5, RPA1, RPA2, RPA3, RPS27A, TRIM25, UBA52, UBA7, UBB, UBC, UBE2L6, USP10, USP43]	TRUE
WP:61	Notch Signaling Pathway	0.602394	[-1]	[None]	9	14.7541	0.249808	1	{}	{}	[APH1B, CCND1, FHL1, HDAC1, HDAC2, ITCH, NFKB1, PSEN1, SAP30]	[ADAM17, AKT1, APH1A, APH1B, CCND1, CDKN1A, CIR1, CUL1, DLL1, DLL3, DLL4, DTX1, EP300, FBXW7, FHL1, GATA3, GSK3B, HDAC1, HDAC2, HES1, HES5, HES6, HEY1, HEY2, HIF1A, ITCH, JAG1, JAG2, JAK2, LCK, MAGEA1, MAML1, MAML2, MAML3, MAPT, MYC, NCOR1, NCOR2, NCSTN, NFKB1, NOTCH1, NOTCH2, NOTCH3, NOTCH4, NUMB, NUMBL, PIK3R1, PIK3R2, PSEN1, PSEN2, PSENEN, PTCRA, RBPJ, RING1, SAP30, SKP1, SNW1, SPEN, SRC, STAT…	TRUE
KEGG:04370	VEGF signaling pathway	0.602394	[-1]	[None]	9	14.7541	0.249808	1	{}	{}	[KRAS, MAPK14, NRAS, PIK3CD, PPP3CB, PTGS2, RAC1, RAF1, SPHK1]	[AKT1, AKT2, AKT3, BAD, CASP9, CDC42, HRAS, HSPB1, JMJD7-PLA2G4B, KDR, KRAS, MAP2K1, MAP2K2, MAPK1, MAPK11, MAPK12, MAPK13, MAPK14, MAPK3, MAPKAPK2, MAPKAPK3, NFATC2, NOS3, NRAS, PIK3CA, PIK3CB, PIK3CD, PIK3CG, PIK3R1, PIK3R2, PIK3R3, PIK3R5, PLA2G4A, PLA2G4B, PLA2G4C, PLA2G4D, PLA2G4E, PLA2G4F, PLCG1, PLCG2, PPP3CA, PPP3CB, PPP3CC, PPP3R1, PPP3R2, PRKCA, PRKCB, PRKCG, PTGS2, PTK2, PXN, RAC1, RAC…	TRUE
REACTOME:13720	Cell death signalling via NRAGE, NRIF and NADE	0.602394	[-1]	[None]	9	14.7541	0.249808	1	{}	{}	[APH1B, CASP3, ECT2, MCF2, NET1, RAC1, RPS27A, SOS2, VAV1]	[AATF, ABR, AKAP13, APH1A, APH1B, ARHGAP4, ARHGEF11, ARHGEF12, ARHGEF16, ARHGEF17, ARHGEF18, ARHGEF2, ARHGEF3, ARHGEF4, ARHGEF6, ARHGEF7, ARHGEF9, BAD, BCL2L11, CASP2, CASP3, ECT2, FGD1, FGD2, FGD3, FGD4, ITGB3BP, ITSN1, KALRN, LOC101930241, MAGED1, MAPK8, MCF2, MCF2L, NCSTN, NET1, NGEF, NGF, NGFR, NGFRAP1, OBSCN, PLEKHG2, PLEKHG5, PSEN2, PSENEN, RAC1, RASGRF2, RPS27A, SOS1, SOS2, SQSTM1, TIAM1, …	TRUE
WP:530	Cytokines and Inflammatory Response	0.586135	[-1]	[None]	4	17.3913	0.259337	1	{}	{}	[CXCL1, CXCL2, HLA-DRA, HLA-DRB1]	[CD4, CSF1, CSF2, CSF3, CXCL1, CXCL2, HLA-DRA, HLA-DRB1, IFNB1, IFNG, IL10, IL12B, IL13, IL15, IL1A, IL1B, IL2, IL4, IL5, IL6, PDGFA, TGFB1, TNF]	TRUE
KEGG:01040	Biosynthesis of unsaturated fatty acids	0.586135	[-1]	[None]	4	17.3913	0.259337	1	{}	{}	[ACOT1, ACOT2, HADHA, PTPLAD1]	[ACAA1, ACOT1, ACOT2, ACOT4, ACOT7, ACOX1, ACOX3, BAAT, ELOVL2, ELOVL5, ELOVL6, FADS1, FADS2, HADHA, HSD17B12, PECR, PTPLA, PTPLAD1, PTPLAD2, PTPLB, SCD, SCD5, TECR]	TRUE
REACTOME:7961	Telomere C-strand (Lagging Strand) Synthesis	0.586135	[-1]	[None]	4	17.3913	0.259337	1	{}	{}	[PCNA, POLE2, RFC3, RFC5]	[APEX1, DNA2, FEN1, LIG1, PCNA, POLA1, POLA2, POLD1, POLD2, POLD3, POLD4, POLE, POLE2, PRIM1, PRIM2, RFC1, RFC2, RFC3, RFC4, RFC5, RPA1, RPA2, RPA3]	TRUE
REACTOME:355047	Diseases of Immune System	0.586135	[-1]	[None]	4	17.3913	0.259337	1	{}	{}	[CD14, CD36, NFKB1, TICAM1]	[BTK, CD14, CD36, CHUK, IKBKB, IKBKG, IRAK4, LY96, MYD88, NFKB1, NFKB2, NFKBIA, NFKBIB, RELA, TICAM1, TIRAP, TLR10, TLR2, TLR3, TLR4, TLR5, TLR6, TRAF3]	TRUE
REACTOME:355347	RHO GTPases activate PAKs	0.586135	[-1]	[None]	4	17.3913	0.259337	1	{}	{}	[CALM1, MYL12B, PAK2, RAC1]	[CALM1, CALM2, CALM3, CDC42, CTTN, FLNA, LIMK1, MYH10, MYH11, MYH14, MYH9, MYL12B, MYL6, MYL9, MYLK, NF2, PAK1, PAK2, PAK3, PPP1CB, PPP1R12A, PPP1R12B, RAC1]	TRUE
REACTOME:355585	Diseases associated with the TLR signaling cascade	0.586135	[-1]	[None]	4	17.3913	0.259337	1	{}	{}	[CD14, CD36, NFKB1, TICAM1]	[BTK, CD14, CD36, CHUK, IKBKB, IKBKG, IRAK4, LY96, MYD88, NFKB1, NFKB2, NFKBIA, NFKBIB, RELA, TICAM1, TIRAP, TLR10, TLR2, TLR3, TLR4, TLR5, TLR6, TRAF3]	TRUE
REACTOME:1628	Transcription-coupled NER (TC-NER)	0.583034	[-1]	[None]	7	15.2174	0.261196	1	{}	{}	[ERCC3, GTF2H1, PCNA, POLE2, RFC3, RFC5, TCEA1]	[APEX1, CCNH, CDK7, ERCC1, ERCC2, ERCC3, ERCC4, ERCC5, ERCC6, ERCC8, GTF2H1, GTF2H2, GTF2H2C, GTF2H3, GTF2H4, LIG1, MNAT1, PCNA, POLD1, POLD2, POLD3, POLD4, POLE, POLE2, POLR2A, POLR2B, POLR2C, POLR2D, POLR2E, POLR2F, POLR2G, POLR2H, POLR2I, POLR2J, POLR2K, POLR2L, RFC1, RFC2, RFC3, RFC4, RFC5, RPA1, RPA2, RPA3, TCEA1, XAB2]	TRUE
KEGG:05012	Parkinson's disease	0.579371	[-1]	[None]	19	13.2867	0.263408	1	{}	{}	[ATP5A1, ATP5J, CASP3, NDUFA12, NDUFA4, NDUFA4L2, NDUFA8, NDUFAB1, NDUFB3, NDUFS4, PINK1, SLC18A2, SLC25A5, UBA1, UBE2J1, UQCRC2, VDAC1, VDAC2, VDAC3]	[ADCY5, ADORA2A, APAF1, ATP5A1, ATP5B, ATP5C1, ATP5D, ATP5E, ATP5F1, ATP5G1, ATP5G2, ATP5G3, ATP5H, ATP5J, ATP5O, ATP6, ATP8, CASP3, CASP9, COX1, COX2, COX3, COX4I1, COX4I2, COX5A, COX5B, COX6A1, COX6A2, COX6B1, COX6B2, COX6C, COX7A1, COX7A2, COX7A2L, COX7B, COX7B2, COX7C, COX8A, COX8C, CYC1, CYCS, CYTB, DRD1, DRD2, GNAI1, GNAI2, GNAI3, GNAL, GPR37, HTRA2, LRRK2, ND1, ND2, ND3, ND4, ND4L, ND5, ND…	TRUE
REACTOME:150180	Assembly of collagen fibrils and other multimeric structures	0.57851	[-1]	[None]	8	14.8148	0.263931	1	{}	{}	[COL15A1, COL1A1, COL3A1, COL5A1, COL6A3, ITGB4, LOX, LOXL1]	[BMP1, CD151, COL10A1, COL11A1, COL11A2, COL15A1, COL18A1, COL1A1, COL1A2, COL24A1, COL27A1, COL2A1, COL3A1, COL4A1, COL4A2, COL4A3, COL4A4, COL4A5, COL4A6, COL5A1, COL5A2, COL5A3, COL6A1, COL6A2, COL6A3, COL6A5, COL6A6, COL7A1, COL8A1, COL8A2, CTSB, CTSL, CTSS, CTSV, DST, ITGA6, ITGB4, LAMA3, LAMB3, LAMC2, LOX, LOXL1, LOXL2, LOXL3, LOXL4, MMP13, MMP20, MMP3, MMP7, MMP9, PCOLCE, PLEC, TLL1, TLL2]	TRUE
REACTOME:11045	Signaling by Wnt	0.576476	[-1]	[None]	41	12.5382	0.26517	1	{}	{}	[AP2A1, CALM1, CLTA, CLTC, CREBBP, CSNK1G2, DKK1, FRAT1, FZD1, FZD3, GNG4, H2AFX, H2AFZ, H3F3A, HDAC1, HIST1H2BH, HIST1H4A, HIST1H4D, PDE6G, PFN1, PPP2R1B, PPP2R5D, PPP3CB, PSMA3, PSMB1, PSMC1, PSMD1, PSMD10, PSMD2, PSMD5, PSMD7, PSMD8, PSME3, RAC1, RHOA, RPS27A, SNX3, TMED5, TNKS2, VPS26A, XPO1]	[AES, AGO1, AGO2, AGO3, AGO4, AKT1, AKT2, AMER1, AP2A1, AP2A2, AP2B1, AP2M1, AP2S1, APC, ARRB2, ASH2L, AXIN1, AXIN2, BCL9, BCL9L, BTRC, CALM1, CALM2, CALM3, CAMK2A, CAV1, CBY1, CCDC88C, CDC73, CHD8, CLTA, CLTB, CLTC, CREBBP, CSNK1A1, CSNK1E, CSNK1G2, CSNK2A1, CSNK2A2, CSNK2B, CTBP1, CTBP2, CTNNB1, CTNNBIP1, CUL1, CUL3, DAAM1, DACT1, DKK1, DKK2, DKK4, DVL1, DVL2, DVL3, EP300, FRAT1, FRAT2, FZD1, F…	TRUE
KEGG:00590	Arachidonic acid metabolism	0.576281	[-1]	[None]	9	14.5161	0.265289	1	{}	{}	[CBR1, CBR3, CYP2U1, GGT5, LTA4H, PLA2G6, PTGES3, PTGS2, TBXAS1]	[AKR1C3, ALOX12, ALOX12B, ALOX15, ALOX15B, ALOX5, CBR1, CBR3, CYP2B6, CYP2C19, CYP2C8, CYP2C9, CYP2E1, CYP2J2, CYP2U1, CYP4A11, CYP4F2, CYP4F3, CYP4F8, EPHX2, FAM213B, GGT1, GGT5, GPX1, GPX2, GPX3, GPX5, GPX6, GPX7, GPX8, HPGDS, JMJD7-PLA2G4B, LTA4H, LTC4S, PLA2G10, PLA2G12A, PLA2G12B, PLA2G16, PLA2G1B, PLA2G2A, PLA2G2C, PLA2G2D, PLA2G2E, PLA2G2F, PLA2G3, PLA2G4A, PLA2G4B, PLA2G4C, PLA2G4D, PLA2G…	TRUE
WP:28	Selenium Metabolism and Selenoproteins	0.570078	[-1]	[None]	3	18.75	0.269105	1	{}	{}	[EEFSEC, NFKB1, SP3]	[CREM, DIO1, EEFSEC, FABP1, FBXO17, FOS, JUN, NFKB1, RELA, RPL30, SARS2, SCLY, SELENBP1, SEPSECS, SP3, TRNAU1AP]	TRUE
WP:53	ID signaling pathway	0.570078	[-1]	[None]	3	18.75	0.269105	1	{}	{}	[ELK1, ELK4, RBL1]	[CCNE1, CDK2, ELK1, ELK3, ELK4, ID1, ID2, ID3, MYOD1, PAX2, PAX5, PAX8, RB1, RBL1, RBL2, SREBF1]	TRUE
WP:368	Mitochondrial LC-Fatty Acid Beta-Oxidation	0.570078	[-1]	[None]	3	18.75	0.269105	1	{}	{}	[ACSL1, HADH, HADHA]	[ACADL, ACADM, ACADS, ACADVL, ACSL1, ACSL3, ACSL4, CPT1A, CPT2, ECI1, EHHADH, HADH, HADHA, PECR, SCP2, SLC25A20]	TRUE
WP:732	Serotonin Receptor 2 and ELK-SRF/GATA4 signaling	0.570078	[-1]	[None]	3	18.75	0.269105	1	{}	{}	[ELK1, ELK4, RAF1]	[ELK1, ELK4, GATA4, GNAQ, HTR2A, HTR2B, HTR2C, ITPR1, MAP2K1, MAP2K2, MAPK3, MAPKAPK2, RAF1, RASGRF1, RASGRP1, SRF]	TRUE
REACTOME:19236	Sema3A PAK dependent Axon repulsion	0.570078	[-1]	[None]	3	18.75	0.269105	1	{}	{}	[HSP90AA1, PAK2, RAC1]	[CFL1, FES, FYN, HSP90AA1, HSP90AB1, LIMK1, NRP1, PAK1, PAK2, PAK3, PLXNA1, PLXNA2, PLXNA3, PLXNA4, RAC1, SEMA3A]	TRUE
REACTOME:163977	Regulation of innate immune responses to cytosolic DNA	0.570078	[-1]	[None]	3	18.75	0.269105	1	{}	{}	[RPS27A, TBK1, TRIM32]	[ATRIP, DDX41, DTX4, IRF3, NLRP4, RPS27A, TBK1, TMEM173, TREX1, TRIM21, TRIM32, TRIM56, UBA52, UBB, UBC, ZBP1]	TRUE
REACTOME:264442	Mismatch Repair	0.570078	[-1]	[None]	3	18.75	0.269105	1	{}	{}	[MSH2, MSH6, PCNA]	[APEX1, EXO1, LIG1, MLH1, MSH2, MSH3, MSH6, PCNA, PMS2, POLD1, POLD2, POLD3, POLD4, RPA1, RPA2, RPA3]	TRUE
WP:244	Alpha 6 Beta 4 signaling pathway	0.567836	[-1]	[None]	5	16.129	0.270498	1	{}	{}	[ITGB4, MAPK14, MTOR, RAC1, RHOA]	[AKT1, EIF4EBP1, GAB1, HRAS, IRS1, IRS2, ITGA6, ITGB4, LAMA1, LAMA2, LAMA3, LAMA5, LAMB1, LAMB2, LAMB3, LAMC1, LAMC2, MAPK1, MAPK14, MAPK3, MTOR, PIK3R1, PIK3R2, PRKCA, PRKCD, PTK2, PTPN11, RAC1, RHOA, SHC1, SRC]	TRUE
REACTOME:932	DNA strand elongation	0.567836	[-1]	[None]	5	16.129	0.270498	1	{}	{}	[MCM2, MCM6, PCNA, RFC3, RFC5]	[APEX1, CDC45, DNA2, FEN1, GINS1, GINS2, GINS4, LIG1, MCM2, MCM3, MCM5, MCM6, MCM7, MCM8, PCNA, POLA1, POLA2, POLD1, POLD2, POLD3, POLD4, PRIM1, PRIM2, RFC1, RFC2, RFC3, RFC4, RFC5, RPA1, RPA2, RPA3]	TRUE
REACTOME:1383	Glycolysis	0.567836	[-1]	[None]	5	16.129	0.270498	1	{}	{}	[ENO3, HK1, PGAM1, PPP2R1B, PPP2R5D]	[ALDOA, ALDOB, ALDOC, ENO1, ENO2, ENO3, GAPDH, GAPDHS, GCK, GPI, HK1, HK2, HK3, PFKFB1, PFKFB2, PFKFB3, PFKFB4, PFKL, PFKM, PFKP, PGAM1, PGAM2, PGK1, PKLR, PKM, PPP2CA, PPP2CB, PPP2R1A, PPP2R1B, PPP2R5D, TPI1]	TRUE
REACTOME:75776	NOD1/2 Signaling Pathway	0.567836	[-1]	[None]	5	16.129	0.270498	1	{}	{}	[ITCH, MAPK14, RIPK2, TAB3, TNFAIP3]	[BIRC2, BIRC3, CARD9, CASP1, CASP2, CASP4, CASP8, CASP9, CHUK, CYLD, IKBKB, IKBKG, IRAK1, IRAK2, ITCH, MAP2K6, MAP3K7, MAPK11, MAPK12, MAPK13, MAPK14, NOD1, NOD2, RIPK2, TAB1, TAB2, TAB3, TNFAIP3, UBE2N, UBE2NL, UBE2V1]	TRUE
REACTOME:264034	disassembly of the destruction complex and recruitment of AXIN to the membrane	0.567836	[-1]	[None]	5	16.129	0.270498	1	{}	{}	[CSNK1G2, FRAT1, FZD1, PPP2R1B, PPP2R5D]	[AMER1, APC, AXIN1, CAV1, CSNK1A1, CSNK1G2, CTNNB1, DVL1, DVL2, DVL3, FRAT1, FRAT2, FZD1, FZD2, FZD5, GSK3B, LRP5, LRP6, PPP2CA, PPP2CB, PPP2R1A, PPP2R1B, PPP2R5A, PPP2R5B, PPP2R5C, PPP2R5D, PPP2R5E, WNT1, WNT3A, WNT8A, WNT8B]	TRUE
REACTOME:19118	SLC-mediated transmembrane transport	0.560443	[-1]	[None]	33	12.6437	0.275142	1	{}	{}	[HK1, NUP153, NUP155, NUP35, NUP50, NUPL1, RANBP2, RHBG, SLC11A1, SLC12A7, SLC15A3, SLC16A1, SLC18A2, SLC1A4, SLC20A1, SLC22A18, SLC24A5, SLC26A2, SLC26A6, SLC2A6, SLC30A7, SLC33A1, SLC35C1, SLC36A1, SLC39A6, SLC41A1, SLC4A7, SLC7A11, SLC7A6, SLC7A7, SLC7A8, SLC9A4, SLC9A6]	[AAAS, ALB, APOD, AVP, CP, CTNS, FGF21, G6PC, G6PC2, G6PC3, GCK, GCKR, HEPH, HK1, HK2, HK3, KIAA1919, LCN1, LCN12, LCN15, LCN9, LOC100506403, NUP107, NUP133, NUP153, NUP155, NUP160, NUP188, NUP205, NUP210, NUP214, NUP35, NUP37, NUP43, NUP50, NUP54, NUP62, NUP85, NUP88, NUP93, NUP98, NUPL1, NUPL2, PDZD11, POM121, RANBP2, RHAG, RHBG, RHCG, RUNX1, SEH1L, SLC10A6, SLC11A1, SLC11A2, SLC12A1, SLC12A2, …	TRUE
WP:465	Tryptophan metabolism	0.55361	[-1]	[None]	7	14.8936	0.279506	1	{}	{}	[AADAT, CAT, DHCR24, ECHS1, HADH, OGDH, UBE3A]	[730429, AADAT, AANAT, ACAT1, ACMSD, AFMID, ALDH1A1, ALDH1A2, ALDH2, ALDH3A2, ALDH9A1, AOC1, AOX1, ASMT, CAT, CYP19A1, CYP1A1, CYP1A2, CYP1B1, CYP2A13, CYP2C18, CYP2E1, CYP2F1, CYP2J2, CYP3A4, CYP4F12, CYP7B1, DDC, DHCR24, ECHS1, GCDH, HAAO, HADH, HSD17B10, IDO1, INMT, KYNU, MAOB, MDM2, OGDH, PRMT1, RNF25, TDO2, TPH1, UBE3A, UBR5, WARS]	TRUE
REACTOME:19323	Sphingolipid metabolism	0.552042	[-1]	[None]	10	14.0845	0.280516	1	{}	{}	[CERS2, COL4A3BP, CSNK1G2, GLA, KDSR, OSBP, SGPP1, SPHK1, SPTLC1, SPTLC2]	[ACER1, ACER2, ACER3, ARSA, ARSB, ARSD, ARSE, ARSF, ARSG, ARSH, ARSI, ARSJ, ARSK, ASAH1, ASAH2, CERK, CERS1, CERS2, CERS3, CERS4, CERS5, CERS6, COL4A3BP, CSNK1G2, CTSA, DEGS1, DEGS2, ENPP7, GALC, GBA, GBA2, GDF1, GLA, GLB1, GLB1L, GLTP, GLTPD1, GM2A, HEXA, HEXB, KDSR, NEU1, NEU2, NEU3, NEU4, OSBP, PPAP2A, PPAP2B, PPAP2C, PPM1L, PRKD1, PSAP, SGMS2, SGPL1, SGPP1, SGPP2, SMPD1, SMPD2, SMPD3, SMPD4, …	TRUE
REACTOME:264352	PRC2 methylates histones and DNA	0.552042	[-1]	[None]	10	14.0845	0.280516	1	{}	{}	[H2AFX, H2AFZ, H3F3A, HIST1H2BH, HIST1H4A, HIST1H4D, PHF1, PHF19, RBBP4, RBBP7]	[AEBP2, DNMT1, DNMT3A, DNMT3B, EED, EZH2, H2AFB1, H2AFX, H2AFZ, H3F3A, H3F3B, HIST1H2AB, HIST1H2AC, HIST1H2AD, HIST1H2AE, HIST1H2AJ, HIST1H2BA, HIST1H2BB, HIST1H2BC, HIST1H2BD, HIST1H2BE, HIST1H2BF, HIST1H2BG, HIST1H2BH, HIST1H2BI, HIST1H2BJ, HIST1H2BK, HIST1H2BL, HIST1H2BM, HIST1H2BN, HIST1H2BO, HIST1H3A, HIST1H3B, HIST1H3C, HIST1H3D, HIST1H3E, HIST1H3F, HIST1H3G, HIST1H3H, HIST1H3I, HIST1H3J, H…	TRUE
KEGG:05130	Pathogenic Escherichia coli infection	0.551544	[-1]	[None]	8	14.5455	0.280838	1	{}	{}	[ARPC5, CD14, HCLS1, ITGB1, RHOA, TUBB4B, TUBB6, YWHAQ]	[ABL1, ACTB, ACTG1, ARHGEF2, ARPC1A, ARPC1B, ARPC2, ARPC3, ARPC4, ARPC5, ARPC5L, CD14, CDC42, CDH1, CLDN1, CTNNB1, CTTN, EZR, FYN, HCLS1, ITGB1, KRT18, LY96, NCK1, NCK2, NCL, OCLN, PRKCA, RHOA, ROCK1, ROCK2, TLR4, TLR5, TUBA1A, TUBA1B, TUBA1C, TUBA3C, TUBA3D, TUBA3E, TUBA4A, TUBA8, TUBAL3, TUBB, TUBB1, TUBB2A, TUBB2B, TUBB3, TUBB4A, TUBB4B, TUBB6, TUBB8, WAS, WASL, YWHAQ, YWHAZ]	TRUE
KEGG:04721	Synaptic vesicle cycle	0.551211	[-1]	[None]	9	14.2857	0.281053	1	{}	{}	[AP2A1, ATP6V1A, ATP6V1E1, CACNA1A, CLTA, CLTC, SLC18A2, STX2, STXBP1]	[AP2A1, AP2A2, AP2B1, AP2M1, AP2S1, ATP6V0A1, ATP6V0A2, ATP6V0A4, ATP6V0B, ATP6V0C, ATP6V0D1, ATP6V0D2, ATP6V0E1, ATP6V0E2, ATP6V1A, ATP6V1B1, ATP6V1B2, ATP6V1C1, ATP6V1C2, ATP6V1D, ATP6V1E1, ATP6V1E2, ATP6V1F, ATP6V1G1, ATP6V1G2, ATP6V1G3, ATP6V1H, CACNA1A, CACNA1B, CLTA, CLTB, CLTC, CLTCL1, CPLX1, CPLX2, CPLX3, CPLX4, DNM1, DNM2, DNM3, NAPA, NSF, RAB3A, RIMS1, SLC17A6, SLC17A7, SLC17A8, SLC18A1…	TRUE
REACTOME:24941	Circadian Clock	0.551211	[-1]	[None]	9	14.2857	0.281053	1	{}	{}	[ATF2, CLOCK, CREBBP, NAMPT, NCOA2, NRIP1, PER2, PPP1CC, RPS27A]	[ARNTL, ARNTL2, ATF2, AVP, BHLHE40, BHLHE41, BTRC, CARM1, CCRN4L, CHD9, CLOCK, CPT1A, CREB1, CREBBP, CRTC1, CRY1, CRY2, CSNK1D, CSNK1E, CUL1, DBP, EP300, F7, FBXL3, HDAC3, HELZ2, HIF1A, MED1, MEF2C, MEF2D, NAMPT, NCOA1, NCOA2, NCOA6, NCOR1, NPAS2, NR1D1, NR3C1, NRIP1, PER1, PER2, PPARA, PPARGC1A, PPP1CA, PPP1CB, PPP1CC, RAI1, RORA, RPS27A, RXRA, SERPINE1, SIK1, SIRT1, SKP1, SMARCD3, SREBF1, TBL1X…	TRUE
REACTOME:169436	Oxidative Stress Induced Senescence	0.550402	[-1]	[None]	16	13.3333	0.281577	1	{}	{}	[CDKN2C, CDKN2D, E2F1, H2AFX, H2AFZ, H3F3A, HIST1H2BH, HIST1H4A, HIST1H4D, MAP2K3, MAPK14, MAPK9, RBBP4, RBBP7, RPS27A, TFDP1]	[AGO1, AGO3, AGO4, BMI1, CBX2, CBX4, CBX6, CBX8, CDK4, CDK6, CDKN2A, CDKN2B, CDKN2C, CDKN2D, E2F1, E2F2, E2F3, EED, EZH2, FOS, H2AFB1, H2AFX, H2AFZ, H3F3A, H3F3B, HIST1H2AB, HIST1H2AC, HIST1H2AD, HIST1H2AE, HIST1H2AJ, HIST1H2BA, HIST1H2BB, HIST1H2BC, HIST1H2BD, HIST1H2BE, HIST1H2BF, HIST1H2BG, HIST1H2BH, HIST1H2BI, HIST1H2BJ, HIST1H2BK, HIST1H2BL, HIST1H2BM, HIST1H2BN, HIST1H2BO, HIST1H3A, HIST1H…	TRUE
REACTOME:15306	Cytosolic tRNA aminoacylation	0.544103	[-1]	[None]	4	16.6667	0.285691	1	{}	{}	[IARS, PPA1, RARS, TARS]	[AARS, AIMP1, AIMP2, CARS, DARS, EEF1E1, EPRS, FARSA, FARSB, GARS, HARS, IARS, KARS, LARS, MARS, NARS, PPA1, QARS, RARS, SARS, TARS, VARS, WARS, YARS]	TRUE
REACTOME:118721	Signaling by NOTCH2	0.53259	[-1]	[None]	5	15.625	0.293366	1	{}	{}	[ADAM10, APH1B, MIB1, NEURL1B, RPS27A]	[ADAM10, APH1A, APH1B, CNTN1, CREB1, DLL1, DLL4, EP300, FCER2, GZMB, HES1, HES5, JAG1, JAG2, MAML1, MAML2, MAML3, MAMLD1, MDK, MIB1, MIB2, NCSTN, NEURL1, NEURL1B, NOTCH2, PSEN2, PSENEN, RBPJ, RPS27A, UBA52, UBB, UBC]	TRUE
REACTOME:355218	Negative regulation of FGFR1 signaling	0.53259	[-1]	[None]	5	15.625	0.293366	1	{}	{}	[BRAF, CBL, FGFR1, RPS27A, SPRY2]	[BRAF, CBL, FGF1, FGF10, FGF17, FGF2, FGF20, FGF22, FGF23, FGF3, FGF4, FGF5, FGF6, FGF8, FGF9, FGFR1, FRS2, GRB2, KL, MAPK1, MAPK3, MKNK1, PPP2CA, PPP2CB, PPP2R1A, PTPN11, RPS27A, SPRY2, SRC, UBA52, UBB, UBC]	TRUE
KEGG:00620	Pyruvate metabolism	0.527426	[-1]	[None]	6	15	0.296875	1	{}	{}	[ACACA, ACAT2, ACYP2, DLAT, FH, GLO1]	[ACACA, ACACB, ACAT1, ACAT2, ACOT12, ACSS1, ACSS2, ACYP1, ACYP2, ALDH1B1, ALDH2, ALDH3A2, ALDH7A1, ALDH9A1, DLAT, DLD, FH, GLO1, GRHPR, HAGH, HAGHL, LDHA, LDHAL6A, LDHAL6B, LDHB, LDHC, LDHD, MDH1, MDH2, ME1, ME2, ME3, PC, PCK1, PCK2, PDHA1, PDHA2, PDHB, PKLR, PKM]	TRUE
REACTOME:263952	EPHB-mediated forward signaling	0.527426	[-1]	[None]	6	15	0.296875	1	{}	{}	[ACTR2, ACTR3, ARPC5, EFNB3, RAC1, RHOA]	[ACTB, ACTG1, ACTR2, ACTR3, ARHGEF28, ARPC1A, ARPC2, ARPC3, ARPC4, ARPC5, CDC42, CFL1, EFNB1, EFNB2, EFNB3, EPHB1, EPHB2, EPHB3, EPHB4, FYN, GRIN1, GRIN2B, HRAS, ITSN1, KALRN, LIMK1, LIMK2, LYN, PAK1, PTK2, RAC1, RASA1, RHOA, ROCK1, ROCK2, SDC2, SRC, TIAM1, WASL, YES1]	TRUE
REACTOME:15344	Chemokine receptors bind chemokines	0.525754	[-1]	[None]	8	14.2857	0.298021	1	{}	{}	[CCL5, CXCL1, CXCL12, CXCL16, CXCL2, CXCL3, CXCL5, IL8]	[ACKR2, ACKR3, ACKR4, CCL11, CCL16, CCL17, CCL19, CCL2, CCL20, CCL21, CCL22, CCL25, CCL27, CCL28, CCL3, CCL3L1, CCL3L3, CCL4, CCL5, CCL7, CCR1, CCR10, CCR2, CCR3, CCR4, CCR5, CCR6, CCR7, CCR8, CCR9, CCRL2, CX3CL1, CX3CR1, CXCL1, CXCL10, CXCL11, CXCL12, CXCL13, CXCL16, CXCL2, CXCL3, CXCL5, CXCL6, CXCL9, CXCR1, CXCR2, CXCR3, CXCR4, CXCR5, CXCR6, IL8, PF4, PPBP, XCL1, XCL2, XCR1]	TRUE
REACTOME:9417	Signaling by EGFR	0.522298	[-1]	[None]	23	12.7778	0.300401	1	{}	{}	[ADAM10, AHCYL1, AP2A1, CALM1, CBL, CDK1, CDKN1B, CLTA, FGFR1, KIT, KRAS, MAPKAP1, MTOR, NRAS, PAG1, PHLPP2, PIK3CD, RAF1, RPS27A, SPRY2, STAM, TRIB3, VAV1]	[ADAM10, ADAM12, ADAM17, ADCY1, ADCY2, ADCY3, ADCY4, ADCY5, ADCY6, ADCY7, ADCY8, ADCY9, ADRBK1, AGO1, AGO2, AGO3, AGO4, AHCYL1, AKT1, AKT1S1, AKT2, AKT3, AP2A1, AP2A2, AP2B1, AP2M1, AP2S1, ARHGEF7, BAD, BTC, CALM1, CALM2, CALM3, CAMK4, CASP9, CBL, CD19, CD28, CD80, CD86, CDC42, CDK1, CDKN1A, CDKN1B, CHUK, CLTA, CREB1, CSK, EGF, EGFR, EPN1, EPS15, EPS15L1, ERBB2, ERBB3, ERBB4, EREG, FGF1, FGF10, F…	TRUE
REACTOME:12472	Regulatory RNA pathways	0.521089	[-1]	[None]	17	13.0769	0.301239	1	{}	{}	[H2AFX, H2AFZ, H3F3A, HIST1H2BH, HIST1H4A, HIST1H4D, HSP90AA1, IPO8, MYBL1, NUP153, NUP155, NUP35, NUP50, NUPL1, PRKRA, RANBP2, TSN]	[AAAS, AGO1, AGO2, AGO3, AGO4, ASZ1, DDX4, DGCR8, DICER1, DROSHA, FKBP6, H2AFB1, H2AFX, H2AFZ, H3F3A, H3F3B, HENMT1, HIST1H2AB, HIST1H2AC, HIST1H2AD, HIST1H2AE, HIST1H2AJ, HIST1H2BA, HIST1H2BB, HIST1H2BC, HIST1H2BD, HIST1H2BE, HIST1H2BF, HIST1H2BG, HIST1H2BH, HIST1H2BI, HIST1H2BJ, HIST1H2BK, HIST1H2BL, HIST1H2BM, HIST1H2BN, HIST1H2BO, HIST1H3A, HIST1H3B, HIST1H3C, HIST1H3D, HIST1H3E, HIST1H3F, HI…	TRUE
WP:100	Glutathione metabolism	0.520671	[-1]	[None]	3	17.6471	0.301529	1	{}	{}	[G6PD, GGT5, IDH1]	[ANPEP, G6PD, GCLC, GCLM, GGT1, GGT5, GSR, GSS, GSTA1, GSTA5, GSTM1, GSTM2, GSTT1, GSTT2, GSTT2B, IDH1, OPLAH]	TRUE
REACTOME:1008	Glycogen breakdown (glycogenolysis)	0.520671	[-1]	[None]	3	17.6471	0.301529	1	{}	{}	[AGL, CALM1, GYG1]	[AGL, CALM1, CALM2, CALM3, GAA, GYG1, GYG2, PGM1, PGM2, PHKA1, PHKA2, PHKB, PHKG1, PHKG2, PYGB, PYGL, PYGM]	TRUE
REACTOME:1503	Ligand-dependent caspase activation	0.520671	[-1]	[None]	3	17.6471	0.301529	1	{}	{}	[CD14, TICAM1, TNFRSF10B]	[CASP8, CD14, CFLAR, FADD, FAS, FASLG, LY96, RIPK1, TICAM1, TICAM2, TLR3, TLR4, TNFRSF10A, TNFRSF10B, TNFSF10, TRADD, TRAF2]	TRUE
REACTOME:1587	Homologous recombination repair of replication-independent double-strand breaks	0.520671	[-1]	[None]	3	17.6471	0.301529	1	{}	{}	[H2AFX, MDC1, MRE11A]	[APEX1, ATM, BRCA1, BRCA2, BRIP1, H2AFX, LIG1, MDC1, MRE11A, NBN, RAD50, RAD51, RAD52, RPA1, RPA2, RPA3, TP53BP1]	TRUE
REACTOME:1874	Homologous Recombination Repair	0.520671	[-1]	[None]	3	17.6471	0.301529	1	{}	{}	[H2AFX, MDC1, MRE11A]	[APEX1, ATM, BRCA1, BRCA2, BRIP1, H2AFX, LIG1, MDC1, MRE11A, NBN, RAD50, RAD51, RAD52, RPA1, RPA2, RPA3, TP53BP1]	TRUE
REACTOME:11065	Beta-catenin phosphorylation cascade	0.520671	[-1]	[None]	3	17.6471	0.301529	1	{}	{}	[FRAT1, PPP2R1B, PPP2R5D]	[AMER1, APC, AXIN1, CSNK1A1, CTNNB1, FRAT1, FRAT2, GSK3B, PPP2CA, PPP2CB, PPP2R1A, PPP2R1B, PPP2R5A, PPP2R5B, PPP2R5C, PPP2R5D, PPP2R5E]	TRUE
REACTOME:25042	KSRP destabilizes mRNA	0.520671	[-1]	[None]	3	17.6471	0.301529	1	{}	{}	[DIS3, MAPK14, PARN]	[AKT1, DCP2, DIS3, EXOSC1, EXOSC2, EXOSC3, EXOSC4, EXOSC5, EXOSC6, EXOSC7, EXOSC8, EXOSC9, KHSRP, MAPK11, MAPK14, PARN, YWHAZ]	TRUE
REACTOME:147841	STING mediated induction of host immune responses	0.520671	[-1]	[None]	3	17.6471	0.301529	1	{}	{}	[MRE11A, TBK1, XRCC5]	[ATRIP, DDX41, DTX4, IFI16, IRF3, MB21D1, MRE11A, NLRP4, PRKDC, STAT6, TBK1, TMEM173, TREX1, TRIM21, XRCC5, XRCC6, ZBP1]	TRUE
WP:69	TCR Signaling Pathway	0.51543	[-1]	[None]	12	13.4831	0.30519	1	{}	{}	[ATF2, CBL, CRK, MALT1, MAP4K1, MAPK14, MAPK9, NFKB1, RAF1, RIPK2, SH2B3, VAV1]	[AKT1, ATF2, BCL10, CARD11, CBL, CBLB, CCR5, CD247, CD28, CD3D, CD3E, CD3G, CD4, CD83, CD8A, CDC42, CHUK, CREB1, CRK, CRKL, DBNL, FAS, FOS, FYB, FYN, GAB2, GATA3, GRAP2, GRB2, HRAS, ICOS, IKBKB, IKBKG, IL15RA, IL17A, IL1A, IL1B, IL6, IL9, IRF4, ITK, ITPR1, JUN, LAT, LHB, MALT1, MAP2K1, MAP2K2, MAP3K14, MAP3K7, MAP3K8, MAP4K1, MAPK1, MAPK14, MAPK3, MAPK8, MAPK9, NCK1, NFATC1, NFATC2, NFKB1, NFKBIA…	TRUE
REACTOME:18266	Axon guidance	0.508156	[-1]	[None]	40	12.3077	0.310345	1	{}	{}	[ABL2, ACTR2, ACTR3, ADAM10, AP2A1, APH1B, ARPC5, CACNA1D, CDK1, CLASP1, CLTA, CLTC, COL6A3, DLG3, EFNA1, EFNB3, EPHA1, EPHA5, FGFR1, HSP90AA1, ITGA5, ITGAV, ITGB1, KIF4A, KRAS, MYL12A, MYL12B, NRAS, PAK2, PFN1, PIP5K1C, PITPNA, PLXNC1, RAC1, RAF1, RHOA, SIAH2, SOS2, SPTAN1, ST8SIA2]	[ABL1, ABL2, ABLIM1, ABLIM2, ABLIM3, ACTB, ACTG1, ACTR2, ACTR3, ADAM10, AGAP2, AGRN, ALCAM, ANK1, ANK2, ANK3, AP2A1, AP2A2, AP2B1, AP2M1, AP2S1, APH1A, APH1B, ARHGAP35, ARHGAP39, ARHGEF11, ARHGEF12, ARHGEF28, ARHGEF7, ARPC1A, ARPC2, ARPC3, ARPC4, ARPC5, ARTN, CACNA1C, CACNA1D, CACNA1G, CACNA1H, CACNA1I, CACNA1S, CACNB1, CACNB2, CACNB3, CACNB4, CAP1, CAP2, CD72, CDC42, CDK1, CDK5, CDK5R1, CFL1, CH…	TRUE
REACTOME:697	Activation of BH3-only proteins	0.505286	[-1]	[None]	4	16	0.312402	1	{}	{}	[DYNLL1, E2F1, TFDP1, YWHAQ]	[AKT1, AKT2, AKT3, BAD, BBC3, BCL2, BCL2L11, BID, BMF, DYNLL1, DYNLL2, E2F1, MAPK8, PMAIP1, PPP3CC, PPP3R1, SFN, TFDP1, TP53, YWHAB, YWHAE, YWHAG, YWHAH, YWHAQ, YWHAZ]	TRUE
REACTOME:999	SHC-related events	0.505286	[-1]	[None]	4	16	0.312402	1	{}	{}	[CDK1, KRAS, NRAS, RAF1]	[CDK1, GRB10, GRB2, HRAS, IL6, IL6R, IL6ST, INS, INSR, JAK1, JAK2, KRAS, MAP2K1, MAP2K2, MAPK1, MAPK3, NRAS, PTPN11, RAF1, SHC1, SHC2, SHC3, SOS1, TYK2, YWHAB]	TRUE
REACTOME:20547	Metal ion SLC transporters	0.505286	[-1]	[None]	4	16	0.312402	1	{}	{}	[SLC11A1, SLC30A7, SLC39A6, SLC41A1]	[CP, HEPH, SLC11A1, SLC11A2, SLC30A1, SLC30A2, SLC30A3, SLC30A5, SLC30A6, SLC30A7, SLC30A8, SLC31A1, SLC39A1, SLC39A10, SLC39A14, SLC39A2, SLC39A3, SLC39A4, SLC39A5, SLC39A6, SLC39A7, SLC39A8, SLC40A1, SLC41A1, SLC41A2]	TRUE
REACTOME:21281	TAK1 activates NFkB by phosphorylation and activation of IKKs complex	0.505286	[-1]	[None]	4	16	0.312402	1	{}	{}	[HMGB1, NFKB1, RIPK2, TAB3]	[AGER, APP, CHUK, DHX9, HMGB1, IKBKB, IKBKG, IRAK1, IRAK2, MAP3K7, MYD88, NFKB1, NFKB2, NFKBIA, NFKBIB, NOD1, NOD2, RELA, RIPK2, S100A12, S100B, SAA1, TAB1, TAB2, TAB3]	TRUE
REACTOME:150139	SHC-related events triggered by IGF1R	0.505286	[-1]	[None]	4	16	0.312402	1	{}	{}	[CDK1, KRAS, NRAS, RAF1]	[CDK1, GRB2, HRAS, IGF1, IGF1R, IGF2, IL6, IL6R, IL6ST, JAK1, JAK2, KRAS, MAP2K1, MAP2K2, MAPK1, MAPK3, NRAS, PTPN11, RAF1, SHC1, SHC2, SHC3, SOS1, TYK2, YWHAB]	TRUE
REACTOME:160189	Stimuli-sensing channels	0.501124	[-1]	[None]	13	13.2653	0.31541	1	{}	{}	[ANO10, ANO5, ANO7, OSTM1, RAF1, RPS27A, SCNN1A, SGK1, SLC9B1, SRI, TTYH3, UNC80, WWP1]	[ANO1, ANO10, ANO2, ANO3, ANO4, ANO5, ANO6, ANO7, ANO8, ANO9, ASIC1, ASIC2, ASIC3, ASIC4, ASIC5, BEST1, BEST2, BEST3, BEST4, BSND, C8orf44-SGK3, CLCA1, CLCA2, CLCA4, CLCN1, CLCN2, CLCN3, CLCN4, CLCN5, CLCN6, CLCN7, CLCNKA, CLCNKB, CLIC2, FKBP1B, MCOLN1, MCOLN2, MCOLN3, NALCN, NEDD4L, OSTM1, RAF1, RPS27A, RYR1, RYR2, RYR3, SCNN1A, SCNN1B, SCNN1D, SCNN1G, SGK1, SGK2, SGK3, SLC17A3, SLC9B1, SLC9B2, …	TRUE
REACTOME:846	Formation of the Early Elongation Complex	0.499565	[-1]	[None]	5	15.1515	0.316545	1	{}	{}	[ERCC3, GTF2F2, GTF2H1, NCBP1, NELFB]	[CCNH, CDK7, CTDP1, ERCC2, ERCC3, GTF2F1, GTF2F2, GTF2H1, GTF2H2, GTF2H2C, GTF2H3, GTF2H4, MNAT1, NCBP1, NCBP2, NELFA, NELFB, NELFCD, NELFE, POLR2A, POLR2B, POLR2C, POLR2D, POLR2E, POLR2F, POLR2G, POLR2H, POLR2I, POLR2J, POLR2K, POLR2L, SUPT4H1, SUPT5H]	TRUE
REACTOME:6319	Formation of the HIV-1 Early Elongation Complex	0.499565	[-1]	[None]	5	15.1515	0.316545	1	{}	{}	[ERCC3, GTF2F2, GTF2H1, NCBP1, NELFB]	[CCNH, CDK7, CTDP1, ERCC2, ERCC3, GTF2F1, GTF2F2, GTF2H1, GTF2H2, GTF2H2C, GTF2H3, GTF2H4, MNAT1, NCBP1, NCBP2, NELFA, NELFB, NELFCD, NELFE, POLR2A, POLR2B, POLR2C, POLR2D, POLR2E, POLR2F, POLR2G, POLR2H, POLR2I, POLR2J, POLR2K, POLR2L, SUPT4H1, SUPT5H]	TRUE
REACTOME:12623	Generation of second messenger molecules	0.499565	[-1]	[None]	5	15.1515	0.316545	1	{}	{}	[HLA-DQA1, HLA-DQB2, HLA-DRA, HLA-DRB1, PAK2]	[CD247, CD3D, CD3E, CD3G, CD4, ENAH, EVL, FYB, GRAP2, HLA-DPA1, HLA-DPB1, HLA-DQA1, HLA-DQA2, HLA-DQB1, HLA-DQB2, HLA-DRA, HLA-DRB1, HLA-DRB3, HLA-DRB4, HLA-DRB5, ITK, LAT, LCK, LCP2, LOC100509457, NCK1, PAK1, PAK2, PAK3, PLCG1, VASP, WAS, ZAP70]	TRUE
REACTOME:355212	FRS-mediated FGFR3 signaling	0.499565	[-1]	[None]	5	15.1515	0.316545	1	{}	{}	[CDK1, FRS3, KRAS, NRAS, RAF1]	[CDK1, FGF1, FGF16, FGF17, FGF18, FGF2, FGF20, FGF23, FGF4, FGF5, FGF8, FGF9, FGFR3, FRS2, FRS3, GRB2, HRAS, IL6, IL6R, IL6ST, JAK1, JAK2, KRAS, MAP2K1, MAP2K2, MAPK1, MAPK3, NRAS, PTPN11, RAF1, SOS1, TYK2, YWHAB]	TRUE
REACTOME:1597	Transport of Mature mRNA derived from an Intron-Containing Transcript	0.498955	[-1]	[None]	7	14.2857	0.31699	1	{}	{}	[NCBP1, NUP153, NUP155, NUP35, NUP50, NUPL1, RANBP2]	[AAAS, CDC40, DHX38, EIF4E, LOC102724594, MAGOH, NCBP1, NCBP2, NUP107, NUP133, NUP153, NUP155, NUP160, NUP188, NUP205, NUP210, NUP214, NUP35, NUP37, NUP43, NUP50, NUP54, NUP62, NUP85, NUP88, NUP93, NUP98, NUPL1, NUPL2, NXF1, POM121, RANBP2, RBM8A, RNPS1, SEH1L, SRRM1, SRSF1, SRSF11, SRSF2, SRSF3, SRSF4, SRSF5, SRSF6, SRSF7, SRSF9, TPR, U2AF1, U2AF2, UPF3B]	TRUE
REACTOME:1974	RNA Polymerase I Promoter Clearance	0.488695	[-1]	[None]	14	13.0841	0.324568	1	{}	{}	[CD3EAP, ERCC3, GTF2H1, H2AFX, H2AFZ, H3F3A, HDAC1, HDAC2, HIST1H2BH, HIST1H4A, HIST1H4D, RBBP4, RBBP7, RRN3]	[CCNH, CD3EAP, CDK7, CHD3, CHD4, EHMT2, ERCC2, ERCC3, ERCC6, GATAD2A, GATAD2B, GTF2H1, GTF2H2, GTF2H2C, GTF2H3, GTF2H4, H2AFB1, H2AFX, H2AFZ, H3F3A, H3F3B, HDAC1, HDAC2, HIST1H2AB, HIST1H2AC, HIST1H2AD, HIST1H2AE, HIST1H2AJ, HIST1H2BA, HIST1H2BB, HIST1H2BC, HIST1H2BD, HIST1H2BE, HIST1H2BF, HIST1H2BG, HIST1H2BH, HIST1H2BI, HIST1H2BJ, HIST1H2BK, HIST1H2BL, HIST1H2BM, HIST1H2BN, HIST1H2BO, HIST1H3A,…	TRUE
KEGG:05412	Arrhythmogenic right ventricular cardiomyopathy (ARVC)	0.48648	[-1]	[None]	10	13.5135	0.326227	1	{}	{}	[ATP2A2, CACNA1D, DAG1, ITGA5, ITGAV, ITGB1, ITGB4, ITGB8, SGCB, SGCD]	[ACTB, ACTG1, ACTN1, ACTN2, ACTN3, ACTN4, ATP2A2, CACNA1C, CACNA1D, CACNA1F, CACNA1S, CACNA2D1, CACNA2D2, CACNA2D3, CACNA2D4, CACNB1, CACNB2, CACNB3, CACNB4, CACNG1, CACNG2, CACNG3, CACNG4, CACNG5, CACNG6, CACNG7, CACNG8, CDH2, CTNNA1, CTNNA2, CTNNA3, CTNNB1, DAG1, DES, DMD, DSC2, DSG2, DSP, EMD, GJA1, ITGA1, ITGA10, ITGA11, ITGA2, ITGA2B, ITGA3, ITGA4, ITGA5, ITGA6, ITGA7, ITGA8, ITGA9, ITGAV, I…	TRUE
REACTOME:111040	Signaling by SCF-KIT	0.480141	[-1]	[None]	18	12.766	0.331024	1	{}	{}	[CBL, CDK1, CDKN1B, FGFR1, KIT, KRAS, MAPKAP1, MTOR, NRAS, PHLPP2, PIK3CD, PTPN6, RAC1, RAF1, SH2B3, SOCS6, TRIB3, VAV1]	[AGO1, AGO2, AGO3, AGO4, AKT1, AKT1S1, AKT2, AKT3, BAD, BTC, CASP9, CBL, CD19, CD28, CD80, CD86, CDK1, CDKN1A, CDKN1B, CHEK1, CHUK, CMA1, CREB1, EGF, EGFR, ERBB2, ERBB3, ERBB4, EREG, FER, FES, FGF1, FGF10, FGF16, FGF17, FGF18, FGF19, FGF2, FGF20, FGF22, FGF23, FGF3, FGF4, FGF5, FGF6, FGF7, FGF8, FGF9, FGFR1, FGFR2, FGFR3, FGFR4, FOXO1, FOXO3, FOXO4, FRS2, FYN, GAB1, GAB2, GRAP, GRAP2, GRB10, GRB2…	TRUE
WP:2064	Neural Crest Differentiation	0.477539	[-1]	[None]	12	13.1868	0.333013	1	{}	{}	[BMP4, ETS1, FGFR1, FZD3, HDAC1, HDAC2, HDAC5, HDAC8, ITGB1, MITF, NFKB1, SNAI2]	[ASCL1, AXIN1, AXIN2, BMP4, BMP7, CDH1, CDH2, CDH6, CDH7, COL11A2, COL2A1, CTBP2, CTNNB1, DCT, DLL1, DLL3, DLL4, DLX5, DVL1, DVL2, DVL3, ETS1, FGF19, FGF2, FGF8, FGFR1, FGFR2, FGFR3, FOXD3, FZD3, GBX2, GFAP, GJB1, GSK3B, HDAC1, HDAC10, HDAC11, HDAC2, HDAC3, HDAC4, HDAC5, HDAC6, HDAC7, HDAC8, HDAC9, HES1, HES5, HEY2, ID1, ISL1, ITGB1, LHX1, LHX2, MBP, MIA, MITF, MPZ, MSX1, MSX2, MYB, MYC, NEUROG1,…	TRUE
REACTOME:355542	RHO GTPases activate PKNs	0.477539	[-1]	[None]	12	13.1868	0.333013	1	{}	{}	[CDC25C, H2AFX, H2AFZ, H3F3A, HIST1H2BH, HIST1H4A, HIST1H4D, MYL12B, NCOA2, RAC1, RHOA, YWHAQ]	[AR, CDC25C, H2AFB1, H2AFX, H2AFZ, H3F3A, H3F3B, HIST1H2AB, HIST1H2AC, HIST1H2AD, HIST1H2AE, HIST1H2AJ, HIST1H2BA, HIST1H2BB, HIST1H2BC, HIST1H2BD, HIST1H2BE, HIST1H2BF, HIST1H2BG, HIST1H2BH, HIST1H2BI, HIST1H2BJ, HIST1H2BK, HIST1H2BL, HIST1H2BM, HIST1H2BN, HIST1H2BO, HIST1H3A, HIST1H3B, HIST1H3C, HIST1H3D, HIST1H3E, HIST1H3F, HIST1H3G, HIST1H3H, HIST1H3I, HIST1H3J, HIST1H4A, HIST1H4B, HIST1H4C, …	TRUE
REACTOME:18273	XBP1(S) activates chaperone genes	0.477497	[-1]	[None]	8	13.7931	0.333045	1	{}	{}	[ASNA1, CTDSP2, DDX11, EDEM1, EXTL3, GFPT1, SEC61A2, WFS1]	[ACADVL, ADD1, ARFGAP1, ASNA1, ATP6V0D1, C19orf10, CTDSP2, CUL7, CXXC1, DCTN1, DDX11, DNAJB11, DNAJB9, DNAJC3, EDEM1, EXTL3, FKBP14, GFPT1, GOSR2, GSK3A, HDGF, HYOU1, KDELR3, KLHDC3, LMNA, LOC101928061, LOC101929857, PDIA5, PDIA6, PLA2G4B, PPP2R5B, PREB, SEC31A, SEC61A1, SEC61A2, SEC61B, SEC61G, SEC62, SEC63, SERP1, SHC1, SLX1A-SULT1A3, SLX1B-SULT1A4, SRPR, SRPRB, SSR1, SULT1A3, SULT1A4, SYVN1, T…	TRUE
REACTOME:118798	Pre-NOTCH Processing in Golgi	0.4761	[-1]	[None]	3	16.6667	0.334118	1	{}	{}	[ATP2A2, SEL1L, ST3GAL3]	[ATP2A1, ATP2A2, ATP2A3, B4GALT1, FURIN, LFNG, MFNG, NOTCH1, NOTCH2, NOTCH3, NOTCH4, RAB6A, RFNG, SEL1L, ST3GAL3, ST3GAL4, ST3GAL6, TMED2]	TRUE
KEGG:05410	Hypertrophic cardiomyopathy (HCM)	0.471896	[-1]	[None]	11	13.253	0.337368	1	{}	{}	[ATP2A2, CACNA1D, DAG1, ITGA5, ITGAV, ITGB1, ITGB4, ITGB8, PRKAA1, SGCB, SGCD]	[ACE, ACTB, ACTC1, ACTG1, ATP2A2, CACNA1C, CACNA1D, CACNA1F, CACNA1S, CACNA2D1, CACNA2D2, CACNA2D3, CACNA2D4, CACNB1, CACNB2, CACNB3, CACNB4, CACNG1, CACNG2, CACNG3, CACNG4, CACNG5, CACNG6, CACNG7, CACNG8, DAG1, DES, DMD, EMD, IGF1, IL6, ITGA1, ITGA10, ITGA11, ITGA2, ITGA2B, ITGA3, ITGA4, ITGA5, ITGA6, ITGA7, ITGA8, ITGA9, ITGAV, ITGB1, ITGB3, ITGB4, ITGB5, ITGB6, ITGB7, ITGB8, LAMA2, LMNA, MYBPC…	TRUE
REACTOME:111118	BMAL1:CLOCK,NPAS2 activates circadian gene expression	0.470424	[-1]	[None]	6	14.2857	0.338513	1	{}	{}	[CLOCK, CREBBP, NAMPT, NCOA2, NRIP1, PER2]	[ARNTL, ARNTL2, AVP, BHLHE40, BHLHE41, CARM1, CCRN4L, CHD9, CLOCK, CREB1, CREBBP, CRTC1, CRY1, CRY2, DBP, EP300, F7, HDAC3, HELZ2, HIF1A, MED1, NAMPT, NCOA1, NCOA2, NCOA6, NCOR1, NPAS2, NR1D1, NR3C1, NRIP1, PER1, PER2, PPARA, PPARGC1A, RORA, RXRA, SERPINE1, SIK1, SMARCD3, TBL1X, TBL1XR1, TGS1]	TRUE
REACTOME:118764	ZBP1(DAI) mediated induction of type I IFNs	0.469389	[-1]	[None]	4	15.3846	0.339321	1	{}	{}	[HMGB1, NFKB1, TBK1, TICAM1]	[AGER, APP, CHUK, DHX9, DTX4, HMGB1, IKBKB, IKBKG, IRF3, MYD88, NFKB1, NFKB2, NFKBIA, NFKBIB, NLRP4, RELA, RIPK1, RIPK3, S100A12, S100B, SAA1, TBK1, TICAM1, TLR3, TMEM173, ZBP1]	TRUE
REACTOME:160158	Role of phospholipids in phagocytosis	0.469389	[-1]	[None]	4	15.3846	0.339321	1	{}	{}	[AHCYL1, FCGR2A, PLA2G6, SYK]	[AHCYL1, CD247, CD3G, FCGR1A, FCGR2A, FCGR2C, FCGR3A, ITPR1, ITPR2, ITPR3, PIK3CA, PIK3CB, PIK3R1, PIK3R2, PLA2G6, PLCG1, PLCG2, PLD1, PLD2, PLD3, PLD4, PPAPDC1A, PPAPDC1B, PRKCD, PRKCE, SYK]	TRUE
WP:143	Fatty Acid Beta Oxidation	0.468602	[-1]	[None]	5	14.7059	0.339937	1	{}	{}	[ACSL1, ECHS1, GK, HADH, HADHA]	[ACADL, ACADM, ACADS, ACADVL, ACAT1, ACSL1, ACSL3, ACSL4, ACSL5, ACSL6, ACSS2, CHKB, CPT1A, CPT1B, CPT2, CRAT, DECR1, DLD, ECHS1, ECI1, GCDH, GK, GK2, GPD2, HADH, HADHA, HADHB, LIPC, LIPE, LIPF, LPL, PNPLA2, SLC25A20, TPI1]	TRUE
WP:400	p38 MAPK Signaling Pathway	0.468602	[-1]	[None]	5	14.7059	0.339937	1	{}	{}	[ATF2, ELK1, MAPK14, RAC1, TGFBR1]	[ATF2, CDC42, CREB1, DAXX, DDIT3, ELK1, GRB2, HMGN1, HRAS, HSPB1, MAP2K4, MAP2K6, MAP3K1, MAP3K5, MAP3K7, MAP3K9, MAPK14, MAPKAPK2, MAPKAPK5, MAX, MEF2D, MKNK1, MYC, PLA2G4A, RAC1, RASGRF1, RIPK1, RPS6KA5, SHC1, STAT1, TGFB2, TGFBR1, TRADD, TRAF2]	TRUE
REACTOME:12033	Signalling to RAS	0.468602	[-1]	[None]	5	14.7059	0.339937	1	{}	{}	[CDK1, KRAS, MAPK14, NRAS, RAF1]	[CDK1, GRB2, HRAS, IL6, IL6R, IL6ST, JAK1, JAK2, KRAS, MAP2K1, MAP2K2, MAPK1, MAPK11, MAPK12, MAPK13, MAPK14, MAPK3, MAPKAPK2, MAPKAPK3, NGF, NRAS, NTRK1, PTPN11, RAF1, RALA, RALB, RALGDS, SHC1, SHC2, SHC3, SOS1, SRC, TYK2, YWHAB]	TRUE
REACTOME:268323	Hedgehog 'off' state	0.465717	[-1]	[None]	13	13	0.342202	1	{}	{}	[ITCH, PSMA3, PSMB1, PSMC1, PSMD1, PSMD10, PSMD2, PSMD5, PSMD7, PSMD8, PSME3, RPS27A, WDR35]	[ADCY1, ADCY10, ADCY2, ADCY3, ADCY4, ADCY5, ADCY6, ADCY7, ADCY8, ADCY9, BTRC, CSNK1A1, CUL1, DYNC2H1, FUZ, GLI1, GLI2, GLI3, GNAS, GPR161, GSK3B, IFT122, IFT140, IFT172, IFT52, IFT57, IFT88, INTU, ITCH, KIF3A, KIF7, LOC101928143, MKS1, NUMB, OFD1, PRKACA, PRKACB, PRKACG, PRKAR1A, PRKAR1B, PRKAR2A, PRKAR2B, PSMA1, PSMA2, PSMA3, PSMA4, PSMA5, PSMA6, PSMA7, PSMA8, PSMB1, PSMB10, PSMB11, PSMB2, PSMB3…	TRUE
KEGG:04720	Long-term potentiation	0.460558	[-1]	[None]	9	13.4328	0.346291	1	{}	{}	[BRAF, CALM1, CREBBP, KRAS, NRAS, PPP1CC, PPP3CB, RAF1, RAP1B]	[ADCY1, ADCY8, ARAF, ATF4, BRAF, CACNA1C, CALM1, CALM2, CALM3, CALML3, CALML5, CALML6, CAMK2A, CAMK2B, CAMK2D, CAMK2G, CAMK4, CREBBP, EP300, GNAQ, GRIA1, GRIA2, GRIN1, GRIN2A, GRIN2B, GRIN2C, GRIN2D, GRM1, GRM5, HRAS, ITPR1, ITPR2, ITPR3, KRAS, MAP2K1, MAP2K2, MAPK1, MAPK3, NRAS, PLCB1, PLCB2, PLCB3, PLCB4, PPP1CA, PPP1CB, PPP1CC, PPP1R1A, PPP3CA, PPP3CB, PPP3CC, PPP3R1, PPP3R2, PRKACA, PRKACB, P…	TRUE
REACTOME:22433	Biosynthesis of the N-glycan precursor (dolichol lipid-linked oligosaccharide, LLO) and transfer to a nascent protein	0.460558	[-1]	[None]	9	13.4328	0.346291	1	{}	{}	[DOLK, GFPT1, MPDU1, PGM3, RFT1, ST3GAL2, ST3GAL3, ST8SIA2, UAP1]	[ALG1, ALG10, ALG10B, ALG11, ALG12, ALG13, ALG14, ALG2, ALG3, ALG5, ALG6, ALG8, ALG9, CMAS, CTSA, DHDDS, DOLK, DOLPP1, DPAGT1, DPM1, DPM2, DPM3, GFPT1, GFPT2, GLB1, GMPPA, GMPPB, GNE, GNPNAT1, MPDU1, MPI, MVD, NANP, NANS, NEU1, NEU2, NEU3, NEU4, NPL, PGM3, PMM1, PMM2, RFT1, SLC17A5, SLC35A1, SRD5A3, ST3GAL1, ST3GAL2, ST3GAL3, ST3GAL4, ST3GAL5, ST3GAL6, ST6GAL1, ST6GAL2, ST6GALNAC1, ST6GALNAC2, ST…	TRUE
REACTOME:1309	RNA Polymerase I Transcription	0.455394	[-1]	[None]	14	12.844	0.350434	1	{}	{}	[CD3EAP, ERCC3, GTF2H1, H2AFX, H2AFZ, H3F3A, HDAC1, HDAC2, HIST1H2BH, HIST1H4A, HIST1H4D, RBBP4, RBBP7, RRN3]	[CBX3, CCNH, CD3EAP, CDK7, CHD3, CHD4, EHMT2, ERCC2, ERCC3, ERCC6, GATAD2A, GATAD2B, GTF2H1, GTF2H2, GTF2H2C, GTF2H3, GTF2H4, H2AFB1, H2AFX, H2AFZ, H3F3A, H3F3B, HDAC1, HDAC2, HIST1H2AB, HIST1H2AC, HIST1H2AD, HIST1H2AE, HIST1H2AJ, HIST1H2BA, HIST1H2BB, HIST1H2BC, HIST1H2BD, HIST1H2BE, HIST1H2BF, HIST1H2BG, HIST1H2BH, HIST1H2BI, HIST1H2BJ, HIST1H2BK, HIST1H2BL, HIST1H2BM, HIST1H2BN, HIST1H2BO, HIS…	TRUE
KEGG:00561	Glycerolipid metabolism	0.454933	[-1]	[None]	8	13.5593	0.350806	1	{}	{}	[AGPAT6, AGPAT9, AKR1B1, GK, GLA, GPAM, LPIN1, MGLL]	[AGK, AGPAT1, AGPAT2, AGPAT3, AGPAT4, AGPAT5, AGPAT6, AGPAT9, AKR1A1, AKR1B1, AKR1B10, ALDH1B1, ALDH2, ALDH3A2, ALDH7A1, ALDH9A1, CEL, DAK, DGAT1, DGAT2, DGKA, DGKB, DGKD, DGKE, DGKG, DGKH, DGKI, DGKK, DGKQ, DGKZ, GK, GK2, GLA, GLYCTK, GPAM, GPAT2, LCLAT1, LIPC, LIPF, LIPG, LPIN1, LPIN2, LPIN3, LPL, MBOAT1, MBOAT2, MGLL, MOGAT1, MOGAT2, MOGAT3, PNLIP, PNLIPRP1, PNLIPRP2, PNLIPRP3, PNPLA2, PNPLA3,…	TRUE
WP:195	IL-1 signaling pathway	0.449433	[-1]	[None]	7	13.7255	0.355277	1	{}	{}	[MAP3K2, MAPK14, MAPK9, NFKB1, PELI1, PRKCZ, TAB3]	[AKT1, CCL2, CHUK, ECSIT, HSPB2, IKBKB, IKBKG, IL1A, IL1B, IL1R1, IL1RAP, IRAK1, IRAK2, IRAK4, JUN, MAP2K1, MAP2K2, MAP2K4, MAP2K6, MAP2K7, MAP3K1, MAP3K14, MAP3K2, MAP3K3, MAP3K7, MAPK1, MAPK14, MAPK3, MAPK8, MAPK9, MAPKAPK2, MYD88, NFKB1, NFKBIA, NFKBIB, PELI1, PIK3R1, PIK3R2, PLCG1, PRKCZ, PTPN11, REL, RELA, SQSTM1, TAB1, TAB2, TAB3, TOLLIP, TRAF6, UBE2N, UBE2V1]	TRUE
KEGG:00480	Glutathione metabolism	0.449433	[-1]	[None]	7	13.7255	0.355277	1	{}	{}	[G6PD, GGT5, GSTO1, IDH1, PGD, RRM1, RRM2]	[ANPEP, G6PD, GCLC, GCLM, GGCT, GGT1, GGT5, GGT6, GGT7, GPX1, GPX2, GPX3, GPX4, GPX5, GPX6, GPX7, GPX8, GSR, GSS, GSTA1, GSTA2, GSTA3, GSTA4, GSTA5, GSTK1, GSTM1, GSTM2, GSTM3, GSTM4, GSTM5, GSTO1, GSTO2, GSTP1, GSTT1, GSTT2, GSTT2B, IDH1, IDH2, LAP3, MGST1, MGST2, MGST3, ODC1, OPLAH, PGD, RRM1, RRM2, RRM2B, SMS, SRM, TXNDC12]	TRUE
REACTOME:268530	Transcriptional regulation by small RNAs	0.448837	[-1]	[None]	13	12.8713	0.355765	1	{}	{}	[H2AFX, H2AFZ, H3F3A, HIST1H2BH, HIST1H4A, HIST1H4D, IPO8, NUP153, NUP155, NUP35, NUP50, NUPL1, RANBP2]	[AAAS, AGO1, AGO2, H2AFB1, H2AFX, H2AFZ, H3F3A, H3F3B, HIST1H2AB, HIST1H2AC, HIST1H2AD, HIST1H2AE, HIST1H2AJ, HIST1H2BA, HIST1H2BB, HIST1H2BC, HIST1H2BD, HIST1H2BE, HIST1H2BF, HIST1H2BG, HIST1H2BH, HIST1H2BI, HIST1H2BJ, HIST1H2BK, HIST1H2BL, HIST1H2BM, HIST1H2BN, HIST1H2BO, HIST1H3A, HIST1H3B, HIST1H3C, HIST1H3D, HIST1H3E, HIST1H3F, HIST1H3G, HIST1H3H, HIST1H3I, HIST1H3J, HIST1H4A, HIST1H4B, HIST…	TRUE
REACTOME:75792	Meiotic synapsis	0.44673	[-1]	[None]	10	13.1579	0.357495	1	{}	{}	[H2AFX, H2AFZ, HIST1H2BH, HIST1H4A, HIST1H4D, LMNB1, SMC1A, SMC3, TERF2IP, UBE2I]	[ACD, ATR, BRCA1, DIDO1, FKBP6, H2AFB1, H2AFX, H2AFZ, HIST1H2AB, HIST1H2AC, HIST1H2AD, HIST1H2AE, HIST1H2AJ, HIST1H2BA, HIST1H2BB, HIST1H2BC, HIST1H2BD, HIST1H2BE, HIST1H2BF, HIST1H2BG, HIST1H2BH, HIST1H2BI, HIST1H2BJ, HIST1H2BK, HIST1H2BL, HIST1H2BM, HIST1H2BN, HIST1H2BO, HIST1H4A, HIST1H4B, HIST1H4C, HIST1H4D, HIST1H4E, HIST1H4F, HIST1H4H, HIST1H4I, HIST1H4J, HIST1H4K, HIST1H4L, HIST2H2AA3, HIS…	TRUE
REACTOME:115596	Signaling by ERBB4	0.444228	[-1]	[None]	19	12.5	0.35956	1	{}	{}	[APH1B, CDK1, CDKN1B, CXCL12, FGFR1, ITCH, KIT, KRAS, MAPKAP1, MTOR, NRAS, PHLPP2, PIK3CD, RAF1, RPS27A, TRIB3, VAV1, WWOX, WWP1]	[ADAM17, AGO1, AGO2, AGO3, AGO4, AKT1, AKT1S1, AKT2, AKT3, APH1A, APH1B, BAD, BTC, BTRC, CASP9, CD19, CD28, CD80, CD86, CDK1, CDKN1A, CDKN1B, CHUK, CREB1, CSH1, CSN2, CUL1, CXCL12, EGF, EGFR, ERBB2, ERBB3, ERBB4, EREG, ESR1, FGF1, FGF10, FGF16, FGF17, FGF18, FGF19, FGF2, FGF20, FGF22, FGF23, FGF3, FGF4, FGF5, FGF6, FGF7, FGF8, FGF9, FGFR1, FGFR2, FGFR3, FGFR4, FOXO1, FOXO3, FOXO4, FRS2, FYN, GAB1…	TRUE
REACTOME:355580	FRS2-mediated FGFR4 signaling	0.439558	[-1]	[None]	5	14.2857	0.363448	1	{}	{}	[CDK1, FRS3, KRAS, NRAS, RAF1]	[CDK1, FGF1, FGF16, FGF17, FGF18, FGF19, FGF2, FGF20, FGF23, FGF4, FGF6, FGF8, FGF9, FGFR4, FRS2, FRS3, GRB2, HRAS, IL6, IL6R, IL6ST, JAK1, JAK2, KLB, KRAS, MAP2K1, MAP2K2, MAPK1, MAPK3, NRAS, PTPN11, RAF1, SOS1, TYK2, YWHAB]	TRUE
WP:408	Oxidative Stress	0.436154	[-1]	[None]	4	14.8148	0.366308	1	{}	{}	[CAT, MAPK14, NFKB1, NQO1]	[CAT, CYBA, CYP1A1, FOS, GCLC, GSR, GSTT2, GSTT2B, HMOX1, JUNB, MAOA, MAPK10, MAPK14, MGST1, MT1X, NFE2L2, NFIX, NFKB1, NOX4, NQO1, SOD1, SOD2, SOD3, SP1, TXN2, UGT1A6, XDH]	TRUE
KEGG:04320	Dorso-ventral axis formation	0.436154	[-1]	[None]	4	14.8148	0.366308	1	{}	{}	[CPEB2, ETS1, KRAS, SOS2]	[CPEB1, CPEB2, CPEB3, CPEB4, EGFR, ETS1, ETS2, ETV6, ETV7, FMN2, GRB2, KRAS, MAP2K1, MAPK1, MAPK3, NOTCH1, NOTCH2, NOTCH3, NOTCH4, PIWIL1, PIWIL2, PIWIL3, PIWIL4, SOS1, SOS2, SPIRE1, SPIRE2]	TRUE
REACTOME:6835	The role of Nef in HIV-1 replication and disease pathogenesis	0.436154	[-1]	[None]	4	14.8148	0.366308	1	{}	{}	[AP1G1, AP2A1, PAK2, RAC1]	[AP1B1, AP1G1, AP1M1, AP1M2, AP1S1, AP1S2, AP1S3, AP2A1, AP2A2, AP2B1, AP2M1, AP2S1, ARF1, ATP6V1H, B2M, CD247, CD28, CD4, CD8B, DOCK2, FYN, HCK, HLA-A, LCK, PACS1, PAK2, RAC1]	TRUE
REACTOME:15334	DARPP-32 events	0.436154	[-1]	[None]	4	14.8148	0.366308	1	{}	{}	[CALM1, PPP2R1B, PPP2R5D, PPP3CB]	[CALM1, CALM2, CALM3, CDK5, LOC729966, PDE4A, PDE4B, PDE4C, PDE4D, PPP1CA, PPP1R1B, PPP2CA, PPP2CB, PPP2R1A, PPP2R1B, PPP2R5D, PPP3CA, PPP3CB, PPP3CC, PPP3R1, PRKACA, PRKACB, PRKACG, PRKAR1A, PRKAR1B, PRKAR2A, PRKAR2B]	TRUE
REACTOME:118659	RORA activates gene expression	0.436154	[-1]	[None]	4	14.8148	0.366308	1	{}	{}	[CLOCK, CREBBP, NCOA2, NRIP1]	[ARNTL, CARM1, CHD9, CLOCK, CPT1A, CREBBP, EP300, HDAC3, HELZ2, MED1, NCOA1, NCOA2, NCOA6, NCOR1, NPAS2, NR1D1, NRIP1, PPARA, PPARGC1A, RORA, RXRA, SIRT1, SMARCD3, SREBF1, TBL1X, TBL1XR1, TGS1]	TRUE
REACTOME:121120	Keratan sulfate biosynthesis	0.436154	[-1]	[None]	4	14.8148	0.366308	1	{}	{}	[B3GNT2, B4GALT6, ST3GAL2, ST3GAL3]	[B3GNT1, B3GNT2, B3GNT3, B3GNT4, B3GNT7, B4GALT1, B4GALT2, B4GALT3, B4GALT4, B4GALT5, B4GALT6, CHST1, CHST2, CHST5, CHST6, FMOD, KERA, LUM, OGN, OMD, PRELP, SLC35D2, ST3GAL1, ST3GAL2, ST3GAL3, ST3GAL4, ST3GAL6]	TRUE
REACTOME:150312	Synthesis of IP3 and IP4 in the cytosol	0.436154	[-1]	[None]	4	14.8148	0.366308	1	{}	{}	[CALM1, INPP5B, OCRL, PLCD3]	[CALM1, CALM2, CALM3, INPP5B, INPP5D, INPP5J, INPPL1, ITPK1, ITPKA, ITPKB, ITPKC, OCRL, PLCB1, PLCB2, PLCB3, PLCB4, PLCD1, PLCD3, PLCE1, PLCG1, PLCG2, PLCH1, PLCH2, PLCZ1, PLD4, PTEN, SYNJ1]	TRUE
REACTOME:264249	Detoxification of Reactive Oxygen Species	0.436154	[-1]	[None]	4	14.8148	0.366308	1	{}	{}	[ATOX1, CAT, PRDX3, TXNRD1]	[AQP8, ATOX1, ATP7A, CAT, CCS, CYCS, ERO1L, GPX1, GPX2, GPX3, GPX7, GPX8, GSR, GSTP1, LOC100129518, P4HB, PRDX1, PRDX2, PRDX3, PRDX5, PRDX6, SOD1, SOD2, SOD3, TXN, TXN2, TXNRD1]	TRUE
WP:384	Apoptosis Modulation by HSP70	0.43577	[-1]	[None]	3	15.7895	0.366632	1	{}	{}	[CASP3, CASP7, NFKB1]	[AIFM1, APAF1, BID, CASP2, CASP3, CASP6, CASP7, CASP8, CASP9, CYCS, FADD, FAS, HSPA1A, HSPA1B, MAP3K1, MAPK10, NFKB1, RIPK1, TNFRSF1A]	TRUE
WP:2001	Adipocyte TarBase	0.43577	[-1]	[None]	3	15.7895	0.366632	1	{}	{}	[CEBPB, IGF2R, TMED10]	[100505793, 653884, CAP1, CEBPB, CSRP1, CYP1B1, ELOVL5, FADS1, HIPK3, IGF2R, LPL, PHC2, PICALM, SMAD3, SRSF10, SRSF9, TGFBR2, TMED10, TMEM43]	TRUE
REACTOME:163699	Scavenging by Class A Receptors	0.43577	[-1]	[None]	3	15.7895	0.366632	1	{}	{}	[COL1A1, COL3A1, MSR1]	[APOA1, APOB, APOE, CALR, COL1A1, COL1A2, COL3A1, COL4A1, COL4A2, COLEC11, COLEC12, FTH1, FTL, HSP90B1, MARCO, MASP1, MSR1, SCARA5, SCGB3A2]	TRUE
REACTOME:268678	Defective B3GAT3 causes JDSSDHD	0.43577	[-1]	[None]	3	15.7895	0.366632	1	{}	{}	[BGN, DCN, GPC3]	[AGRN, BCAN, BGN, CSPG4, CSPG5, DCN, GPC1, GPC2, GPC3, GPC4, GPC5, GPC6, HSPG2, NCAN, SDC1, SDC2, SDC3, SDC4, VCAN]	TRUE
REACTOME:268749	Defective B4GALT7 causes EDS, progeroid type	0.43577	[-1]	[None]	3	15.7895	0.366632	1	{}	{}	[BGN, DCN, GPC3]	[AGRN, BCAN, BGN, CSPG4, CSPG5, DCN, GPC1, GPC2, GPC3, GPC4, GPC5, GPC6, HSPG2, NCAN, SDC1, SDC2, SDC3, SDC4, VCAN]	TRUE
WP:623	Oxidative phosphorylation	0.433354	[-1]	[None]	8	13.3333	0.368677	1	{}	{}	[ATP5A1, ATP5J, ATP6AP2, NDUFA4, NDUFA4L2, NDUFA8, NDUFAB1, NDUFS4]	[ATP5A1, ATP5B, ATP5D, ATP5E, ATP5F1, ATP5G1, ATP5G2, ATP5G3, ATP5H, ATP5I, ATP5J, ATP5J2, ATP5L, ATP5O, ATP5S, ATP6, ATP6AP1, ATP6AP2, ND1, ND2, ND3, ND4, ND4L, ND5, ND6, NDUFA10, NDUFA11, NDUFA2, NDUFA3, NDUFA4, NDUFA4L2, NDUFA5, NDUFA6, NDUFA7, NDUFA8, NDUFA9, NDUFAB1, NDUFB1, NDUFB10, NDUFB2, NDUFB4, NDUFB5, NDUFB6, NDUFB7, NDUFB8, NDUFB9, NDUFC1, NDUFC2, NDUFC2-KCTD14, NDUFS1, NDUFS2, NDUFS3…	TRUE
REACTOME:22387	Synthesis of substrates in N-glycan biosythesis	0.426441	[-1]	[None]	7	13.4615	0.374593	1	{}	{}	[DOLK, GFPT1, PGM3, ST3GAL2, ST3GAL3, ST8SIA2, UAP1]	[ALG5, CMAS, CTSA, DHDDS, DOLK, DOLPP1, DPM1, DPM2, DPM3, GFPT1, GFPT2, GLB1, GMPPA, GMPPB, GNE, GNPNAT1, MPI, MVD, NANP, NANS, NEU1, NEU2, NEU3, NEU4, NPL, PGM3, PMM1, PMM2, SLC17A5, SLC35A1, SRD5A3, ST3GAL1, ST3GAL2, ST3GAL3, ST3GAL4, ST3GAL5, ST3GAL6, ST6GAL1, ST6GAL2, ST6GALNAC1, ST6GALNAC2, ST6GALNAC3, ST6GALNAC4, ST6GALNAC5, ST6GALNAC6, ST8SIA1, ST8SIA2, ST8SIA3, ST8SIA4, ST8SIA5, ST8SIA6, …	TRUE
WP:2032	TSH signaling pathway	0.420499	[-1]	[None]	9	13.0435	0.379753	1	{}	{}	[BRAF, CDKN1B, E2F1, MAP2K3, MAPK14, MTOR, MYL12B, RAF1, RAP1B]	[100508643, 100509916, 100510068, 100510195, ADCY2, ADCY3, AKT1, APEX1, BRAF, CCND3, CCNE1, CDK2, CDK4, CDKN1B, CGA, CREB1, E2F1, FOS, GNA12, GNA13, GNAI1, GNAI2, GNAI3, GNAO1, GNAQ, GNAS, GNB1, GNG2, HRAS, IGF1R, JAK1, JAK2, JUN, KCNIP3, MAP2K1, MAP2K3, MAP2K6, MAPK1, MAPK14, MAPK3, MTOR, MYC, MYL12B, PAX8, PDE4D, PDPK1, PIK3CA, PIK3R1, PIK3R2, PLCB1, PLD1, RAF1, RALGDS, RAP1A, RAP1B, RAP1GAP, R…	TRUE
KEGG:04610	Complement and coagulation cascades	0.420499	[-1]	[None]	9	13.0435	0.379753	1	{}	{}	[C1QA, C1QB, C1QC, C3, C5AR1, F3, PLAU, PROS1, THBD]	[A2M, BDKRB1, BDKRB2, C1QA, C1QB, C1QC, C1R, C1S, C2, C3, C3AR1, C4A, C4B, C4BPA, C4BPB, C5, C5AR1, C6, C7, C8A, C8B, C8G, C9, CD46, CD55, CD59, CFB, CFD, CFH, CFI, CPB2, CR1, CR2, F10, F11, F12, F13A1, F13B, F2, F2R, F3, F5, F7, F8, F9, FGA, FGB, FGG, KLKB1, KNG1, MASP1, MASP2, MBL2, PLAT, PLAU, PLAUR, PLG, PROC, PROS1, SERPINA1, SERPINA5, SERPINC1, SERPIND1, SERPINE1, SERPINF2, SERPING1, TFPI, …	TRUE
KEGG:02010	ABC transporters	0.4194	[-1]	[None]	6	13.6364	0.380715	1	{}	{}	[ABCA8, ABCB10, ABCB9, ABCC9, ABCD3, ABCG1]	[ABCA1, ABCA10, ABCA12, ABCA13, ABCA2, ABCA3, ABCA4, ABCA5, ABCA6, ABCA7, ABCA8, ABCA9, ABCB1, ABCB10, ABCB11, ABCB4, ABCB5, ABCB6, ABCB7, ABCB8, ABCB9, ABCC1, ABCC10, ABCC11, ABCC12, ABCC2, ABCC3, ABCC4, ABCC5, ABCC6, ABCC8, ABCC9, ABCD1, ABCD2, ABCD3, ABCD4, ABCG1, ABCG2, ABCG4, ABCG5, ABCG8, CFTR, TAP1, TAP2]	TRUE
KEGG:04390	Hippo signaling pathway	0.418044	[-1]	[None]	19	12.3377	0.381905	1	{}	{}	[BMP4, CCND1, DLG3, FZD1, FZD3, INADL, ITGB2, LATS1, LLGL1, PPP1CC, PPP2R1B, PRKCZ, RASSF1, SMAD2, SNAI2, STK3, TGFBR1, TP53BP2, YWHAQ]	[ACTB, ACTG1, AFP, AJUBA, AMH, AMOT, APC, APC2, AREG, AXIN1, AXIN2, BBC3, BIRC2, BIRC5, BMP2, BMP4, BMP5, BMP6, BMP7, BMP8A, BMP8B, BMPR1A, BMPR1B, BMPR2, BTRC, CCND1, CCND2, CCND3, CDH1, CRB1, CRB2, CSNK1D, CSNK1E, CTGF, CTNNA1, CTNNA2, CTNNA3, CTNNB1, DLG1, DLG2, DLG3, DLG4, DVL1, DVL2, DVL3, FBXW11, FGF1, FRMD1, FRMD6, FZD1, FZD10, FZD2, FZD3, FZD4, FZD5, FZD6, FZD7, FZD8, FZD9, GDF5, GDF6, GD…	TRUE
REACTOME:160078	Peptide hormone metabolism	0.417732	[-1]	[None]	11	12.7907	0.38218	1	{}	{}	[ATP6AP2, CPE, DPP4, EXOC4, EXOC5, EXOC8, KIF5B, KIF5C, MME, MYO5A, SLC30A7]	[ACE, ACE2, ACHE, AGT, ANPEP, ATP6AP2, BCHE, CDX2, CGA, CGB, CGB5, CGB7, CGB8, CMA1, CPA3, CPB1, CPB2, CPE, CPN1, CTNNB1, CTSD, CTSG, CTSZ, DPP4, ENPEP, ERO1L, ERO1LB, EXOC1, EXOC2, EXOC3, EXOC4, EXOC5, EXOC6, EXOC7, EXOC8, FFAR1, FFAR4, FSHB, GATA4, GCG, GH1, GHRL, GIP, GNAT3, GNB3, GNG13, GPR119, GRP, GZMH, IGF1, INHA, INHBA, INHBB, INHBC, INHBE, INS, ISL1, KIF5A, KIF5B, KIF5C, KLF4, LEP, LHB, …	TRUE
REACTOME:252852	Signaling by FGFR3	0.412455	[-1]	[None]	20	12.2699	0.386852	1	{}	{}	[AHCYL1, BRAF, CALM1, CBL, CDK1, CDKN1B, FGFR1, FRS3, KIT, KRAS, MAPKAP1, MTOR, NRAS, PHLPP2, PIK3CD, RAF1, RPS27A, SPRY2, TRIB3, VAV1]	[ADCY1, ADCY2, ADCY3, ADCY4, ADCY5, ADCY6, ADCY7, ADCY8, ADCY9, ADRBK1, AGO1, AGO2, AGO3, AGO4, AHCYL1, AKT1, AKT1S1, AKT2, AKT3, BAD, BRAF, BTC, CALM1, CALM2, CALM3, CAMK4, CASP9, CBL, CD19, CD28, CD80, CD86, CDK1, CDKN1A, CDKN1B, CHUK, CREB1, EGF, EGFR, ERBB2, ERBB3, ERBB4, EREG, FGF1, FGF10, FGF16, FGF17, FGF18, FGF19, FGF2, FGF20, FGF22, FGF23, FGF3, FGF4, FGF5, FGF6, FGF7, FGF8, FGF9, FGFR1,…	TRUE
REACTOME:355408	Signaling by FGFR4	0.412455	[-1]	[None]	20	12.2699	0.386852	1	{}	{}	[AHCYL1, BRAF, CALM1, CBL, CDK1, CDKN1B, FGFR1, FRS3, KIT, KRAS, MAPKAP1, MTOR, NRAS, PHLPP2, PIK3CD, RAF1, RPS27A, SPRY2, TRIB3, VAV1]	[ADCY1, ADCY2, ADCY3, ADCY4, ADCY5, ADCY6, ADCY7, ADCY8, ADCY9, ADRBK1, AGO1, AGO2, AGO3, AGO4, AHCYL1, AKT1, AKT1S1, AKT2, AKT3, BAD, BRAF, BTC, CALM1, CALM2, CALM3, CAMK4, CASP9, CBL, CD19, CD28, CD80, CD86, CDK1, CDKN1A, CDKN1B, CHUK, CREB1, EGF, EGFR, ERBB2, ERBB3, ERBB4, EREG, FGF1, FGF10, FGF16, FGF17, FGF18, FGF19, FGF2, FGF20, FGF22, FGF23, FGF3, FGF4, FGF5, FGF6, FGF7, FGF8, FGF9, FGFR1,…	TRUE
WP:500	Glycogen Metabolism	0.412302	[-1]	[None]	5	13.8889	0.386988	1	{}	{}	[AGL, CALM1, GYG1, PPP2R1B, PPP2R5D]	[AGL, CALM1, CALM2, CALM3, GBE1, GSK3A, GSK3B, GYG1, GYG2, GYS1, GYS2, PGM1, PHKA1, PHKA2, PHKB, PHKG1, PHKG2, PPP2CA, PPP2CB, PPP2R1A, PPP2R1B, PPP2R2A, PPP2R2B, PPP2R2C, PPP2R3A, PPP2R3B, PPP2R4, PPP2R5A, PPP2R5B, PPP2R5C, PPP2R5D, PPP2R5E, PYGB, PYGL, PYGM, UGP2]	TRUE
REACTOME:21352	RNA Polymerase I, RNA Polymerase III, and Mitochondrial Transcription	0.411004	[-1]	[None]	18	12.3288	0.388146	1	{}	{}	[BDP1, CD3EAP, ERCC3, GTF2H1, H2AFX, H2AFZ, H3F3A, HDAC1, HDAC2, HIST1H2BH, HIST1H4A, HIST1H4D, POLR3A, POLR3B, RBBP4, RBBP7, RRN3, ZNF143]	[BDP1, BRF1, BRF2, CBX3, CCNH, CD3EAP, CDK7, CHD3, CHD4, CRCP, EHMT2, ERCC2, ERCC3, ERCC6, GATAD2A, GATAD2B, GTF2H1, GTF2H2, GTF2H2C, GTF2H3, GTF2H4, GTF3A, GTF3C1, GTF3C2, GTF3C3, GTF3C4, GTF3C5, H2AFB1, H2AFX, H2AFZ, H3F3A, H3F3B, HDAC1, HDAC2, HIST1H2AB, HIST1H2AC, HIST1H2AD, HIST1H2AE, HIST1H2AJ, HIST1H2BA, HIST1H2BB, HIST1H2BC, HIST1H2BD, HIST1H2BE, HIST1H2BF, HIST1H2BG, HIST1H2BH, HIST1H2BI…	TRUE
KEGG:04062	Chemokine signaling pathway	0.409264	[-1]	[None]	23	12.1693	0.389705	1	{}	{}	[BRAF, CCL5, CRK, CXCL1, CXCL12, CXCL16, CXCL2, CXCL3, CXCL5, ELMO1, GNG4, IL8, KRAS, NFKB1, NRAS, PIK3CD, PRKCZ, RAC1, RAF1, RAP1B, RHOA, SOS2, VAV1]	[ADCY1, ADCY2, ADCY3, ADCY4, ADCY5, ADCY6, ADCY7, ADCY8, ADCY9, ADRBK1, ADRBK2, AKT1, AKT2, AKT3, ARRB1, ARRB2, BCAR1, BRAF, CCL1, CCL11, CCL13, CCL14, CCL15, CCL16, CCL17, CCL18, CCL19, CCL2, CCL20, CCL21, CCL22, CCL23, CCL24, CCL25, CCL26, CCL27, CCL28, CCL3, CCL3L1, CCL3L3, CCL4, CCL4L1, CCL4L2, CCL5, CCL7, CCL8, CCR1, CCR10, CCR2, CCR3, CCR4, CCR5, CCR6, CCR7, CCR8, CCR9, CDC42, CHUK, CRK, CR…	TRUE
REACTOME:23891	Interleukin receptor SHC signaling	0.405351	[-1]	[None]	4	14.2857	0.393232	1	{}	{}	[CSF2RA, IL3RA, PIK3CD, PTPN6]	[CSF2, CSF2RA, CSF2RB, GAB2, GRB2, HRAS, IL2, IL2RA, IL2RB, IL2RG, IL3, IL3RA, IL5, IL5RA, INPP5D, INPPL1, JAK1, JAK2, JAK3, PIK3CA, PIK3CB, PIK3CD, PIK3R1, PIK3R2, PIK3R3, PTPN6, SHC1, SOS1]	TRUE
REACTOME:116005	SHC1 events in ERBB4 signaling	0.405351	[-1]	[None]	4	14.2857	0.393232	1	{}	{}	[CDK1, KRAS, NRAS, RAF1]	[BTC, CDK1, ERBB4, EREG, GRB2, HBEGF, HRAS, IL6, IL6R, IL6ST, JAK1, JAK2, KRAS, MAP2K1, MAP2K2, MAPK1, MAPK3, NRAS, NRG1, NRG2, NRG3, NRG4, PTPN11, RAF1, SHC1, SOS1, TYK2, YWHAB]	TRUE
REACTOME:120906	Synthesis of PA	0.405351	[-1]	[None]	4	14.2857	0.393232	1	{}	{}	[AGPAT6, AGPAT9, GPAM, LPCAT1]	[AGPAT1, AGPAT2, AGPAT3, AGPAT4, AGPAT5, AGPAT6, AGPAT9, GNPAT, GPAM, GPAT2, GPD1, GPD1L, LCLAT1, LPCAT1, LPCAT4, PLA2G10, PLA2G12A, PLA2G1B, PLA2G2A, PLA2G2D, PLA2G2E, PLA2G2F, PLA2G4A, PLA2G4B, PLA2G4D, PLA2G5, PLD1, PLD2]	TRUE
KEGG:04530	Tight junction	0.403755	[-1]	[None]	17	12.3188	0.39468	1	{}	{}	[CASK, CLDN15, EXOC4, HCLS1, INADL, KRAS, LLGL1, MPDZ, MRAS, MYL12A, MYL12B, NRAS, PPP2R1B, PRKCZ, RHOA, SHROOM2, SPTAN1]	[ACTB, ACTG1, ACTN1, ACTN2, ACTN3, ACTN4, AKT1, AKT2, AKT3, AMOTL1, ASH1L, CASK, CDC42, CDK4, CGN, CLDN1, CLDN10, CLDN11, CLDN14, CLDN15, CLDN16, CLDN17, CLDN18, CLDN19, CLDN2, CLDN20, CLDN22, CLDN23, CLDN24, CLDN25, CLDN3, CLDN4, CLDN5, CLDN6, CLDN7, CLDN8, CLDN9, CRB3, CSNK2A1, CSNK2A2, CSNK2B, CTNNA1, CTNNA2, CTNNA3, CTNNB1, CTTN, EPB41, EPB41L1, EPB41L2, EPB41L3, EXOC3, EXOC4, F11R, GNAI1, GN…	TRUE
REACTOME:11235	trans-Golgi Network Vesicle Budding	0.40167	[-1]	[None]	9	12.8571	0.396579	1	{}	{}	[AP1G1, CLTA, CLTC, CPD, DTNBP1, IGF2R, OCRL, SNX9, SORT1]	[AP1B1, AP1G1, AP1G2, AP1M1, AP1M2, AP1S1, AP1S2, AP1S3, AP3B1, AP3S1, AP4B1, AP4E1, AP4M1, AP4S1, APP, ARF1, ARRB1, BLOC1S1, BLOC1S3, BLOC1S4, BLOC1S6, CHMP2A, CLINT1, CLTA, CLTB, CLTC, CLVS1, CLVS2, CPD, CTSZ, DNAJC6, DNASE2, DNM2, DTNBP1, FTH1, FTL, GAK, GBF1, GNS, HGS, HIP1R, HSPA8, IGF2R, M6PR, NAPA, NECAP1, OCRL, PICALM, PIK3C2A, PUM1, RAB5C, SH3D19, SH3GL2, SNAP23, SNAPIN, SNX2, SNX5, SNX9…	TRUE
REACTOME:18334	NCAM signaling for neurite out-growth	0.40167	[-1]	[None]	9	12.8571	0.396579	1	{}	{}	[CACNA1D, CDK1, COL6A3, FGFR1, KRAS, NRAS, RAF1, SPTAN1, ST8SIA2]	[AGRN, ARTN, CACNA1C, CACNA1D, CACNA1G, CACNA1H, CACNA1I, CACNA1S, CACNB1, CACNB2, CACNB3, CACNB4, CDK1, CNTN2, COL4A1, COL4A2, COL4A3, COL4A4, COL4A5, COL6A1, COL6A2, COL6A3, COL6A5, COL6A6, COL9A1, COL9A2, COL9A3, CREB1, FGFR1, FYN, GDNF, GFRA1, GFRA2, GFRA4, GRB2, HRAS, IL6, IL6R, IL6ST, JAK1, JAK2, KRAS, MAP2K1, MAP2K2, MAPK1, MAPK3, NCAM1, NCAN, NRAS, NRTN, PRNP, PSPN, PTK2, PTPN11, PTPRA, R…	TRUE
REACTOME:19187	Clathrin derived vesicle budding	0.40167	[-1]	[None]	9	12.8571	0.396579	1	{}	{}	[AP1G1, CLTA, CLTC, CPD, DTNBP1, IGF2R, OCRL, SNX9, SORT1]	[AP1B1, AP1G1, AP1G2, AP1M1, AP1M2, AP1S1, AP1S2, AP1S3, AP3B1, AP3S1, AP4B1, AP4E1, AP4M1, AP4S1, APP, ARF1, ARRB1, BLOC1S1, BLOC1S3, BLOC1S4, BLOC1S6, CHMP2A, CLINT1, CLTA, CLTB, CLTC, CLVS1, CLVS2, CPD, CTSZ, DNAJC6, DNASE2, DNM2, DTNBP1, FTH1, FTL, GAK, GBF1, GNS, HGS, HIP1R, HSPA8, IGF2R, M6PR, NAPA, NECAP1, OCRL, PICALM, PIK3C2A, PUM1, RAB5C, SH3D19, SH3GL2, SNAP23, SNAPIN, SNX2, SNX5, SNX9…	TRUE
REACTOME:355289	Signaling by FGFR1	0.400313	[-1]	[None]	20	12.1951	0.39782	1	{}	{}	[AHCYL1, BRAF, CALM1, CBL, CDK1, CDKN1B, FGFR1, FRS3, KIT, KRAS, MAPKAP1, MTOR, NRAS, PHLPP2, PIK3CD, RAF1, RPS27A, SPRY2, TRIB3, VAV1]	[ADCY1, ADCY2, ADCY3, ADCY4, ADCY5, ADCY6, ADCY7, ADCY8, ADCY9, ADRBK1, AGO1, AGO2, AGO3, AGO4, AHCYL1, AKT1, AKT1S1, AKT2, AKT3, BAD, BRAF, BTC, CALM1, CALM2, CALM3, CAMK4, CASP9, CBL, CD19, CD28, CD80, CD86, CDK1, CDKN1A, CDKN1B, CHUK, CREB1, EGF, EGFR, ERBB2, ERBB3, ERBB4, EREG, FGF1, FGF10, FGF16, FGF17, FGF18, FGF19, FGF2, FGF20, FGF22, FGF23, FGF3, FGF4, FGF5, FGF6, FGF7, FGF8, FGF9, FGFR1,…	TRUE
WP:516	Hypertrophy Model	0.399182	[-1]	[None]	3	15	0.398858	1	{}	{}	[ADAM10, NR4A3, WDR1]	[ADAM10, ANKRD1, ATF3, CYR61, DUSP14, EIF4E, EIF4EBP1, HBEGF, IFNG, IFRD1, IL18, IL1A, IL1R1, JUND, MSTN, MYOG, NR4A3, VEGFA, WDR1, ZEB1]	TRUE
REACTOME:25208	N-glycan antennae elongation in the medial/trans-Golgi	0.399182	[-1]	[None]	3	15	0.398858	1	{}	{}	[B4GALT6, MAN2A1, ST8SIA2]	[B4GALT1, B4GALT2, B4GALT3, B4GALT4, B4GALT5, B4GALT6, FUT8, MAN2A1, MAN2A2, MGAT2, MGAT3, MGAT4A, MGAT4B, MGAT4C, MGAT5, ST3GAL4, ST6GAL1, ST8SIA2, ST8SIA3, ST8SIA6]	TRUE
REACTOME:111057	Signaling by NODAL	0.399182	[-1]	[None]	3	15	0.398858	1	{}	{}	[ACVR2B, FOXH1, SMAD2]	[ACVR1B, ACVR1C, ACVR2A, ACVR2B, CER1, CERS1, CFC1, DRAP1, FOXH1, FOXO3, FURIN, GDF1, LEFTY1, LEFTY2, NODAL, PCSK6, SMAD2, SMAD3, SMAD4, TDGF1]	TRUE
REACTOME:118607	Signaling by Hippo	0.399182	[-1]	[None]	3	15	0.398858	1	{}	{}	[CASP3, LATS1, STK3]	[AMOT, AMOTL1, AMOTL2, CASP3, DVL2, LATS1, LATS2, MOB1A, MOB1B, NPHP4, SAV1, STK3, STK4, TJP1, TJP2, WWC1, WWTR1, YAP1, YWHAB, YWHAE]	TRUE
KEGG:04940	Type I diabetes mellitus	0.39592	[-1]	[None]	6	13.3333	0.401865	1	{}	{}	[CPE, HLA-DQA1, HLA-DRA, HLA-DRB1, HSPD1, ICA1]	[CD28, CD80, CD86, CPE, FAS, FASLG, GAD1, GAD2, GZMB, HLA-A, HLA-B, HLA-C, HLA-DMA, HLA-DMB, HLA-DOA, HLA-DOB, HLA-DPA1, HLA-DPB1, HLA-DQA1, HLA-DQA2, HLA-DQB1, HLA-DRA, HLA-DRB1, HLA-DRB3, HLA-DRB4, HLA-DRB5, HLA-E, HLA-F, HLA-G, HSPD1, ICA1, IFNG, IL12A, IL12B, IL1A, IL1B, IL2, INS, LOC100509457, LOC101060835, LTA, PRF1, PTPRN, PTPRN2, TNF]	TRUE
REACTOME:7970	Telomere Maintenance	0.392505	[-1]	[None]	10	12.6582	0.405037	1	{}	{}	[H2AFX, H2AFZ, HIST1H2BH, HIST1H4A, HIST1H4D, PCNA, POLE2, RFC3, RFC5, TERF2IP]	[ACD, APEX1, DKC1, DNA2, FEN1, H2AFB1, H2AFX, H2AFZ, HIST1H2AB, HIST1H2AC, HIST1H2AD, HIST1H2AE, HIST1H2AJ, HIST1H2BA, HIST1H2BB, HIST1H2BC, HIST1H2BD, HIST1H2BE, HIST1H2BF, HIST1H2BG, HIST1H2BH, HIST1H2BI, HIST1H2BJ, HIST1H2BK, HIST1H2BL, HIST1H2BM, HIST1H2BN, HIST1H2BO, HIST1H4A, HIST1H4B, HIST1H4C, HIST1H4D, HIST1H4E, HIST1H4F, HIST1H4H, HIST1H4I, HIST1H4J, HIST1H4K, HIST1H4L, HIST2H2AA3, HIST…	TRUE
REACTOME:6932	Complement cascade	0.386714	[-1]	[None]	5	13.5135	0.410475	1	{}	{}	[C1QA, C1QB, C1QC, C3, PROS1]	[C1QA, C1QB, C1QC, C1R, C1S, C2, C3, C4A, C4B, C4BPA, C4BPB, C4B_2, C5, C6, C7, C8A, C8B, C8G, C9, CD46, CD55, CFB, CFD, CFH, CFHR3, CFI, CR1, CRP, FCN1, FCN2, FCN3, GZMM, MASP1, MASP2, MBL2, PROS1, VTN]	TRUE
KEGG:00240	Pyrimidine metabolism	0.386456	[-1]	[None]	13	12.381	0.410718	1	{}	{}	[CANT1, CMPK1, DCTPP1, DUT, NME7, NT5E, POLE2, POLE3, POLR3A, POLR3B, RRM1, RRM2, TXNRD1]	[AK9, CAD, CANT1, CDA, CMPK1, CMPK2, CTPS1, CTPS2, DCK, DCTD, DCTPP1, DHODH, DPYD, DPYS, DTYMK, DUT, ENTPD1, ENTPD3, ENTPD4, ENTPD5, ENTPD6, ENTPD8, ITPA, LOC101060521, NME1, NME1-NME2, NME2, NME3, NME4, NME5, NME6, NME7, NT5C, NT5C1A, NT5C1B, NT5C1B-RDH14, NT5C2, NT5C3A, NT5C3B, NT5E, NT5M, NUDT2, PNP, PNPT1, POLA1, POLA2, POLD1, POLD2, POLD3, POLD4, POLE, POLE2, POLE3, POLE4, POLR1A, POLR1B, PO…	TRUE
REACTOME:121314	Heparan sulfate/heparin (HS-GAG) metabolism	0.38371	[-1]	[None]	7	12.963	0.413323	1	{}	{}	[B3GALT6, B3GAT1, BGN, DCN, GPC3, GXYLT1, NDST1]	[AGRN, B3GALT6, B3GAT1, B3GAT2, B3GAT3, B4GALT7, BCAN, BGN, CSPG4, CSPG5, DCN, EXT1, EXT2, GLB1, GLB1L, GLCE, GPC1, GPC2, GPC3, GPC4, GPC5, GPC6, GUSB, GXYLT1, GXYLT2, HPSE, HPSE2, HS2ST1, HS3ST1, HS3ST2, HS3ST3A1, HS3ST3B1, HS3ST4, HS3ST5, HS3ST6, HS6ST1, HS6ST2, HS6ST3, HSPG2, IDS, IDUA, NAGLU, NCAN, NDST1, NDST2, NDST3, NDST4, SDC1, SDC2, SDC3, SDC4, SGSH, SLC35D2, VCAN]	TRUE
REACTOME:147851	Arachidonic acid metabolism	0.38371	[-1]	[None]	7	12.963	0.413323	1	{}	{}	[CBR1, CYP2U1, GGT5, LTA4H, PTGES3, PTGS2, TBXAS1]	[ABCC1, AKR1C3, ALOX12, ALOX12B, ALOX15, ALOX15B, ALOX5, ALOX5AP, CBR1, CYP1A1, CYP1A2, CYP1B1, CYP2C19, CYP2C8, CYP2C9, CYP2J2, CYP2U1, CYP4A11, CYP4A22, CYP4B1, CYP4F11, CYP4F2, CYP4F22, CYP4F3, CYP4F8, CYP8B1, DPEP1, DPEP2, DPEP3, EPHX2, FAM213B, GGT1, GGT2, GGT5, GGTLC1, GGTLC2, GPX1, GPX2, GPX4, HPGD, HPGDS, LOC102724197, LTA4H, LTC4S, MAPKAPK2, PLA2G4A, PTGDS, PTGES, PTGES3, PTGIS, PTGR1, P…	TRUE
WP:706	SIDS Susceptibility Pathways	0.383601	[-1]	[None]	9	12.6761	0.413427	1	{}	{}	[CTCF, FOXM1, HADHA, HSPD1, IL8, KCNQ1, NFKB1, REST, YBX1]	[100507685, 100509001, 100510158, 100510366, ACADM, ADCYAP1, ADCYAP1R1, AR, ASCL1, AVP, C4A, C4B, C4B_2, CAV3, CC2D1A, CDCA7L, CHRNA4, CHRNB2, CHRNB4, CREB1, CTCF, DDC, DEAF1, ECE1, EN1, EP300, ESR2, FEV, FOXM1, GATA2, GATA3, GNB3, HADHA, HES1, HES5, HSPD1, HTR1A, HTR2A, IL10, IL6, IL6R, IL8, KCNH2, KCNQ1, LMX1B, MAOA, NFKB1, NFYA, NKX2-2, NKX3-1, NR3C1, PHOX2A, PHOX2B, POU3F2, PPARGC1A, PPARGC1B…	TRUE
KEGG:05218	Melanoma	0.383601	[-1]	[None]	9	12.6761	0.413427	1	{}	{}	[BRAF, CCND1, E2F1, FGFR1, KRAS, MITF, NRAS, PIK3CD, RAF1]	[AKT1, AKT2, AKT3, ARAF, BAD, BRAF, CCND1, CDH1, CDK4, CDK6, CDKN1A, CDKN2A, E2F1, E2F2, E2F3, EGF, EGFR, FGF1, FGF10, FGF11, FGF12, FGF13, FGF14, FGF16, FGF17, FGF18, FGF19, FGF2, FGF20, FGF21, FGF22, FGF23, FGF3, FGF4, FGF5, FGF6, FGF7, FGF8, FGF9, FGFR1, HGF, HRAS, IGF1, IGF1R, KRAS, MAP2K1, MAP2K2, MAPK1, MAPK3, MDM2, MET, MITF, NRAS, PDGFA, PDGFB, PDGFC, PDGFD, PDGFRA, PDGFRB, PIK3CA, PIK3CB…	TRUE
KEGG:04380	Osteoclast differentiation	0.383087	[-1]	[None]	16	12.2137	0.413916	1	{}	{}	[CSF1R, FCGR2A, FOSL1, IFNAR1, IFNGR2, MAPK14, MAPK9, MITF, NFKB1, PIK3CD, PPP3CB, RAC1, SOCS3, SPI1, SYK, TGFBR1]	[ACP5, AKT1, AKT2, AKT3, BLNK, BTK, CALCR, CAMK4, CHUK, CREB1, CSF1, CSF1R, CTSK, CYBA, CYBB, CYLD, FCGR1A, FCGR2A, FCGR2B, FCGR2C, FCGR3A, FCGR3B, FHL2, FOS, FOSB, FOSL1, FOSL2, FYN, GAB2, GRB2, IFNAR1, IFNAR2, IFNB1, IFNG, IFNGR1, IFNGR2, IKBKB, IKBKG, IL1A, IL1B, IL1R1, IRF9, ITGB3, JAK1, JUN, JUNB, JUND, LCK, LCP2, LILRA1, LILRA2, LILRA3, LILRA4, LILRA5, LILRA6, LILRB1, LILRB2, LILRB3, LILRB4…	TRUE
REACTOME:355200	Signaling by FGFR2	0.376907	[-1]	[None]	20	12.0482	0.419849	1	{}	{}	[AHCYL1, BRAF, CALM1, CBL, CDK1, CDKN1B, FGFR1, FRS3, KIT, KRAS, MAPKAP1, MTOR, NRAS, PHLPP2, PIK3CD, RAF1, RPS27A, SPRY2, TRIB3, VAV1]	[ADCY1, ADCY2, ADCY3, ADCY4, ADCY5, ADCY6, ADCY7, ADCY8, ADCY9, ADRBK1, AGO1, AGO2, AGO3, AGO4, AHCYL1, AKT1, AKT1S1, AKT2, AKT3, BAD, BRAF, BTC, CALM1, CALM2, CALM3, CAMK4, CASP9, CBL, CD19, CD28, CD80, CD86, CDK1, CDKN1A, CDKN1B, CHUK, CREB1, EGF, EGFR, ERBB2, ERBB3, ERBB4, EREG, FGF1, FGF10, FGF16, FGF17, FGF18, FGF19, FGF2, FGF20, FGF22, FGF23, FGF3, FGF4, FGF5, FGF6, FGF7, FGF8, FGF9, FGFBP1…	TRUE
REACTOME:571	RNA Polymerase III Transcription Initiation From Type 3 Promoter	0.376777	[-1]	[None]	4	13.7931	0.419974	1	{}	{}	[BDP1, POLR3A, POLR3B, ZNF143]	[BDP1, BRF2, CRCP, LOC101060521, POLR1C, POLR1D, POLR2E, POLR2F, POLR2H, POLR2K, POLR2L, POLR3A, POLR3B, POLR3C, POLR3D, POLR3E, POLR3F, POLR3G, POLR3GL, POLR3H, POLR3K, POU2F1, SNAPC1, SNAPC2, SNAPC3, SNAPC4, SNAPC5, TBP, ZNF143]	TRUE
REACTOME:1470	mRNA Capping	0.376777	[-1]	[None]	4	13.7931	0.419974	1	{}	{}	[ERCC3, GTF2F2, GTF2H1, NCBP1]	[CCNH, CDK7, ERCC2, ERCC3, GTF2F1, GTF2F2, GTF2H1, GTF2H2, GTF2H2C, GTF2H3, GTF2H4, MNAT1, NCBP1, NCBP2, POLR2A, POLR2B, POLR2C, POLR2D, POLR2E, POLR2F, POLR2G, POLR2H, POLR2I, POLR2J, POLR2K, POLR2L, RNGTT, RNMT, SUPT5H]	TRUE
REACTOME:8030	Extension of Telomeres	0.376777	[-1]	[None]	4	13.7931	0.419974	1	{}	{}	[PCNA, POLE2, RFC3, RFC5]	[APEX1, DKC1, DNA2, FEN1, LIG1, NHP2, PCNA, POLA1, POLA2, POLD1, POLD2, POLD3, POLD4, POLE, POLE2, PRIM1, PRIM2, RFC1, RFC2, RFC3, RFC4, RFC5, RPA1, RPA2, RPA3, RUVBL1, RUVBL2, TERT, WRAP53]	TRUE
REACTOME:20558	Smooth Muscle Contraction	0.376777	[-1]	[None]	4	13.7931	0.419974	1	{}	{}	[ACTA2, CALM1, MYL12A, MYL12B]	[ACTA2, ACTG2, CALD1, CALM1, CALM2, CALM3, ITGA1, ITGB5, LMOD1, MYH11, MYL10, MYL12A, MYL12B, MYL5, MYL6, MYL6B, MYL7, MYL9, MYLK, MYLPF, PXN, SORBS1, SORBS3, TLN1, TPM1, TPM2, TPM3, TPM4, VCL]	TRUE
REACTOME:20568	CREB phosphorylation through the activation of Ras	0.376777	[-1]	[None]	4	13.7931	0.419974	1	{}	{}	[AKAP9, BRAF, CALM1, RAF1]	[ACTN2, AKAP9, BRAF, CALM1, CALM2, CALM3, CAMK2A, CAMK2B, CAMK2D, CAMK2G, CREB1, DLG4, GRIN1, GRIN2A, GRIN2B, GRIN2C, GRIN2D, HRAS, MAPK1, NEFL, PDPK1, RAF1, RASGRF1, RASGRF2, RPS6KA1, RPS6KA2, RPS6KA3, RPS6KA6, RRAS]	TRUE
REACTOME:118568	Pre-NOTCH Transcription and Translation	0.376777	[-1]	[None]	4	13.7931	0.419974	1	{}	{}	[CCND1, CREBBP, E2F1, TFDP1]	[AGO1, AGO2, AGO3, AGO4, CCND1, CREBBP, E2F1, E2F3, EP300, JUN, KAT2A, KAT2B, MAML1, MAML2, MAML3, MAMLD1, MOV10, NOTCH1, NOTCH2, NOTCH3, NOTCH4, RBPJ, SNW1, TFDP1, TFDP2, TNRC6A, TNRC6B, TNRC6C, TP53]	TRUE
REACTOME:355144	Negative regulation of FGFR3 signaling	0.376777	[-1]	[None]	4	13.7931	0.419974	1	{}	{}	[BRAF, CBL, RPS27A, SPRY2]	[BRAF, CBL, FGF1, FGF16, FGF17, FGF18, FGF2, FGF20, FGF23, FGF4, FGF5, FGF8, FGF9, FGFR3, FRS2, GRB2, MAPK1, MAPK3, MKNK1, PPP2CA, PPP2CB, PPP2R1A, PTPN11, RPS27A, SPRY2, SRC, UBA52, UBB, UBC]	TRUE
REACTOME:13638	NRAGE signals death through JNK	0.373696	[-1]	[None]	6	13.0435	0.422965	1	{}	{}	[ECT2, MCF2, NET1, RAC1, SOS2, VAV1]	[AATF, ABR, AKAP13, ARHGAP4, ARHGEF11, ARHGEF12, ARHGEF16, ARHGEF17, ARHGEF18, ARHGEF2, ARHGEF3, ARHGEF4, ARHGEF6, ARHGEF7, ARHGEF9, BAD, BCL2L11, ECT2, FGD1, FGD2, FGD3, FGD4, ITSN1, KALRN, LOC101930241, MAGED1, MAPK8, MCF2, MCF2L, NET1, NGEF, NGF, NGFR, OBSCN, PLEKHG2, PLEKHG5, RAC1, RASGRF2, SOS1, SOS2, TIAM1, TIAM2, TRIO, VAV1, VAV2, VAV3]	TRUE
KEGG:04974	Protein digestion and absorption	0.369089	[-1]	[None]	11	12.3596	0.427475	1	{}	{}	[COL15A1, COL1A1, COL3A1, COL5A1, COL6A3, DPP4, KCNQ1, MME, SLC36A1, SLC7A7, SLC7A8]	[ACE2, ATP1A1, ATP1A2, ATP1A3, ATP1A4, ATP1B1, ATP1B2, ATP1B3, ATP1B4, CELA2A, CELA2B, CELA3A, CELA3B, COL11A1, COL11A2, COL12A1, COL13A1, COL14A1, COL15A1, COL17A1, COL18A1, COL1A1, COL1A2, COL21A1, COL22A1, COL24A1, COL27A1, COL2A1, COL3A1, COL4A1, COL4A2, COL4A3, COL4A4, COL4A5, COL4A6, COL5A1, COL5A2, COL5A3, COL6A1, COL6A2, COL6A3, COL6A5, COL6A6, COL7A1, COL9A1, COL9A2, COL9A3, CPA1, CPA2, …	TRUE
REACTOME:257	Formation of incision complex in GG-NER	0.365914	[-1]	[None]	3	14.2857	0.430612	1	{}	{}	[ERCC3, GTF2H1, RAD23B]	[CCNH, CDK7, DDB1, DDB2, ERCC1, ERCC2, ERCC3, ERCC4, ERCC5, GTF2H1, GTF2H2, GTF2H2C, GTF2H3, GTF2H4, MNAT1, RAD23B, RPA1, RPA2, RPA3, XPA, XPC]	TRUE
REACTOME:311	Dual incision reaction in GG-NER	0.365914	[-1]	[None]	3	14.2857	0.430612	1	{}	{}	[ERCC3, GTF2H1, RAD23B]	[CCNH, CDK7, DDB1, DDB2, ERCC1, ERCC2, ERCC3, ERCC4, ERCC5, GTF2H1, GTF2H2, GTF2H2C, GTF2H3, GTF2H4, MNAT1, RAD23B, RPA1, RPA2, RPA3, XPA, XPC]	TRUE
REACTOME:312	Lagging Strand Synthesis	0.365914	[-1]	[None]	3	14.2857	0.430612	1	{}	{}	[PCNA, RFC3, RFC5]	[APEX1, DNA2, FEN1, LIG1, PCNA, POLA1, POLA2, POLD1, POLD2, POLD3, POLD4, PRIM1, PRIM2, RFC1, RFC2, RFC3, RFC4, RFC5, RPA1, RPA2, RPA3]	TRUE
REACTOME:19358	CD28 dependent PI3K/Akt signaling	0.365914	[-1]	[None]	3	14.2857	0.430612	1	{}	{}	[MAPKAP1, MTOR, TRIB3]	[AKT1, AKT2, AKT3, CD28, CD80, CD86, FYN, LCK, MAP3K14, MAP3K8, MAPKAP1, MLST8, MTOR, PDPK1, PIK3CA, PIK3R1, PIK3R2, PIK3R3, RICTOR, THEM4, TRIB3]	TRUE
REACTOME:118563	RIP-mediated NFkB activation via ZBP1	0.365914	[-1]	[None]	3	14.2857	0.430612	1	{}	{}	[HMGB1, NFKB1, TICAM1]	[AGER, APP, CHUK, DHX9, HMGB1, IKBKB, IKBKG, MYD88, NFKB1, NFKB2, NFKBIA, NFKBIB, RELA, RIPK1, RIPK3, S100A12, S100B, SAA1, TICAM1, TLR3, ZBP1]	TRUE
REACTOME:355194	SHC-mediated cascade:FGFR1	0.365914	[-1]	[None]	3	14.2857	0.430612	1	{}	{}	[FGFR1, KRAS, NRAS]	[FGF1, FGF10, FGF17, FGF2, FGF20, FGF22, FGF23, FGF3, FGF4, FGF5, FGF6, FGF8, FGF9, FGFR1, GRB2, HRAS, KL, KRAS, NRAS, SHC1, SOS1]	TRUE
REACTOME:9470	Signaling by FGFR	0.365631	[-1]	[None]	20	11.976	0.430892	1	{}	{}	[AHCYL1, BRAF, CALM1, CBL, CDK1, CDKN1B, FGFR1, FRS3, KIT, KRAS, MAPKAP1, MTOR, NRAS, PHLPP2, PIK3CD, RAF1, RPS27A, SPRY2, TRIB3, VAV1]	[ADCY1, ADCY2, ADCY3, ADCY4, ADCY5, ADCY6, ADCY7, ADCY8, ADCY9, ADRBK1, AGO1, AGO2, AGO3, AGO4, AHCYL1, AKT1, AKT1S1, AKT2, AKT3, BAD, BRAF, BTC, CALM1, CALM2, CALM3, CAMK4, CASP9, CBL, CD19, CD28, CD80, CD86, CDK1, CDKN1A, CDKN1B, CHUK, CREB1, EGF, EGFR, ERBB2, ERBB3, ERBB4, EREG, FGF1, FGF10, FGF16, FGF17, FGF18, FGF19, FGF2, FGF20, FGF22, FGF23, FGF3, FGF4, FGF5, FGF6, FGF7, FGF8, FGF9, FGFBP1…	TRUE
KEGG:04014	Ras signaling pathway	0.363358	[-1]	[None]	27	11.8421	0.433154	1	{}	{}	[ABL2, CALM1, CSF1R, EFNA1, ELK1, ETS1, FGFR1, GNG4, HTR7, KIT, KRAS, MAPK9, MRAS, NFKB1, NRAS, PAK2, PIK3CD, PLA2G6, RAB5A, RAC1, RAF1, RALBP1, RAP1B, RASSF1, RHOA, SOS2, TBK1]	[ABL1, ABL2, AKT1, AKT2, AKT3, ANGPT1, ANGPT2, ANGPT4, ARF6, BAD, BCL2L1, BRAP, CALM1, CALM2, CALM3, CALML3, CALML5, CALML6, CDC42, CHUK, CSF1, CSF1R, EFNA1, EFNA2, EFNA3, EFNA4, EFNA5, EGF, EGFR, ELK1, EPHA2, ETS1, ETS2, EXOC2, FASLG, FGF1, FGF10, FGF11, FGF12, FGF13, FGF14, FGF16, FGF17, FGF18, FGF19, FGF2, FGF20, FGF21, FGF22, FGF23, FGF3, FGF4, FGF5, FGF6, FGF7, FGF8, FGF9, FGFR1, FGFR2, FGFR…	TRUE
REACTOME:355069	FRS-mediated FGFR2 signaling	0.362683	[-1]	[None]	5	13.1579	0.433827	1	{}	{}	[CDK1, FRS3, KRAS, NRAS, RAF1]	[CDK1, FGF1, FGF10, FGF16, FGF17, FGF18, FGF2, FGF20, FGF22, FGF23, FGF3, FGF4, FGF5, FGF6, FGF7, FGF8, FGF9, FGFR2, FRS2, FRS3, GRB2, HRAS, IL6, IL6R, IL6ST, JAK1, JAK2, KRAS, MAP2K1, MAP2K2, MAPK1, MAPK3, NRAS, PTPN11, RAF1, SOS1, TYK2, YWHAB]	TRUE
KEGG:04015	Rap1 signaling pathway	0.359558	[-1]	[None]	25	11.8483	0.43696	1	{}	{}	[ADORA2B, ARAP3, BRAF, CALM1, CRK, CSF1R, EFNA1, FGFR1, ITGB1, ITGB2, KIT, KRAS, MAP2K3, MAPK14, MRAS, NRAS, P2RY1, PFN1, PIK3CD, PRKCZ, PRKD3, RAC1, RAF1, RAP1B, RHOA]	[ACTB, ACTG1, ADCY1, ADCY2, ADCY3, ADCY4, ADCY5, ADCY6, ADCY7, ADCY8, ADCY9, ADORA2A, ADORA2B, AKT1, AKT2, AKT3, ANGPT1, ANGPT2, ANGPT4, APBB1IP, ARAP3, BCAR1, BRAF, CALM1, CALM2, CALM3, CALML3, CALML5, CALML6, CDC42, CDH1, CNR1, CRK, CRKL, CSF1, CSF1R, CTNNB1, CTNND1, DOCK4, DRD2, EFNA1, EFNA2, EFNA3, EFNA4, EFNA5, EGF, EGFR, EPHA2, F2R, F2RL3, FARP2, FGF1, FGF10, FGF11, FGF12, FGF13, FGF14, FGF…	TRUE
REACTOME:2085	GTP hydrolysis and joining of the 60S ribosomal subunit	0.358158	[-1]	[None]	13	12.1495	0.438371	1	{}	{}	[EIF2S1, EIF2S2, EIF3A, EIF3F, EIF5, RPL10A, RPL15, RPL26L1, RPL31, RPL34, RPL7, RPS23, RPS27A]	[EIF1AX, EIF2S1, EIF2S2, EIF2S3, EIF3A, EIF3B, EIF3C, EIF3D, EIF3E, EIF3F, EIF3G, EIF3H, EIF3I, EIF3J, EIF3K, EIF4A1, EIF4A2, EIF4B, EIF4E, EIF4G1, EIF4H, EIF5, EIF5B, FAU, LOC100288910, LOC101929876, LOC102724737, RPL10, RPL10A, RPL11, RPL12, RPL13, RPL13A, RPL14, RPL15, RPL17, RPL17-C18orf32, RPL18, RPL18A, RPL19, RPL21, RPL22, RPL23, RPL23A, RPL24, RPL26, RPL26L1, RPL27, RPL27A, RPL28, RPL29, …	TRUE
REACTOME:75913	Nucleotide-binding domain, leucine rich repeat containing receptor (NLR) signaling pathways	0.352657	[-1]	[None]	6	12.766	0.443959	1	{}	{}	[ITCH, MAPK14, PANX1, RIPK2, TAB3, TNFAIP3]	[AIM2, APP, BCL2, BCL2L1, BIRC2, BIRC3, CARD9, CASP1, CASP2, CASP4, CASP8, CASP9, CHUK, CYLD, HSP90AB1, IKBKB, IKBKG, IRAK1, IRAK2, ITCH, MAP2K6, MAP3K7, MAPK11, MAPK12, MAPK13, MAPK14, MEFV, NLRC4, NLRP1, NLRP3, NOD1, NOD2, P2RX7, PANX1, PSTPIP1, PYCARD, RIPK2, SUGT1, TAB1, TAB2, TAB3, TNFAIP3, TXN, TXNIP, UBE2N, UBE2NL, UBE2V1]	TRUE
REACTOME:118780	NOTCH1 Intracellular Domain Regulates Transcription	0.352657	[-1]	[None]	6	12.766	0.443959	1	{}	{}	[CREBBP, HDAC1, HDAC2, HDAC5, HDAC8, RPS27A]	[CCNC, CDK8, CREBBP, CUL1, EP300, FBXW7, HDAC1, HDAC10, HDAC11, HDAC2, HDAC3, HDAC4, HDAC5, HDAC6, HDAC7, HDAC8, HDAC9, HES1, HES5, HEY1, HEY2, HEYL, HIF1A, KAT2A, KAT2B, MAML1, MAML2, MAML3, MAMLD1, MYC, NCOR1, NCOR2, NOTCH1, RBPJ, RBX1, RPS27A, SKP1, SNW1, TBL1X, TBL1XR1, TLE1, TLE2, TLE3, TLE4, UBA52, UBB, UBC]	TRUE
REACTOME:15518	Transmembrane transport of small molecules	0.352095	[-1]	[None]	67	11.5717	0.444534	1	{}	{}	[ABCA8, ABCB10, ABCB9, ABCC9, ABCD3, ABCE1, ABCG1, ANO10, ANO5, ANO7, ATP11B, ATP2A2, ATP6V1A, ATP6V1E1, ATP7B, ATP8B2, CYBRD1, EIF2S1, EIF2S2, GNG4, HK1, MMGT1, NIPA2, NUP153, NUP155, NUP35, NUP50, NUPL1, OSTM1, RAB11A, RAB11FIP2, RAF1, RANBP2, RHBG, RPS27A, SCNN1A, SGK1, SLC11A1, SLC12A7, SLC15A3, SLC16A1, SLC18A2, SLC1A4, SLC20A1, SLC22A18, SLC24A5, SLC26A2, SLC26A6, SLC2A6, SLC30A7, SLC33A1, …	[AAAS, ABCA10, ABCA12, ABCA2, ABCA3, ABCA4, ABCA6, ABCA7, ABCA8, ABCA9, ABCB1, ABCB10, ABCB5, ABCB6, ABCB7, ABCB8, ABCB9, ABCC1, ABCC10, ABCC11, ABCC2, ABCC3, ABCC4, ABCC5, ABCC6, ABCC8, ABCC9, ABCD1, ABCD2, ABCD3, ABCE1, ABCF1, ABCG1, ABCG2, ABCG4, ABCG5, ABCG8, ADCY1, ADCY2, ADCY3, ADCY4, ADCY5, ADCY6, ADCY7, ADCY8, ADCY9, ADD1, ADD2, ADD3, ALB, ANKH, ANO1, ANO10, ANO2, ANO3, ANO4, ANO5, ANO6, …	TRUE
REACTOME:1913	RNA Polymerase I Promoter Escape	0.350251	[-1]	[None]	4	13.3333	0.446426	1	{}	{}	[CD3EAP, ERCC3, GTF2H1, RRN3]	[CCNH, CD3EAP, CDK7, ERCC2, ERCC3, GTF2H1, GTF2H2, GTF2H2C, GTF2H3, GTF2H4, MNAT1, POLR1A, POLR1B, POLR1C, POLR1D, POLR1E, POLR2E, POLR2F, POLR2H, POLR2K, POLR2L, RRN3, TAF1A, TAF1B, TAF1C, TAF1D, TBP, TWISTNB, UBTF, ZNRD1]	TRUE
REACTOME:6838	mTOR signalling	0.350251	[-1]	[None]	4	13.3333	0.446426	1	{}	{}	[CAB39, MTOR, PRKAA1, STRADB]	[AKT1S1, AKT2, CAB39, CAB39L, EEF2K, EIF4B, EIF4E, EIF4EBP1, EIF4G1, LOC101930123, MLST8, MTOR, PPM1A, PRKAA1, PRKAA2, PRKAB1, PRKAB2, PRKAG1, PRKAG2, PRKAG3, RHEB, RPS6, RPS6KB1, RPTOR, STK11, STRADA, STRADB, TSC1, TSC2, YWHAB]	TRUE
REACTOME:115854	GRB2 events in ERBB2 signaling	0.350251	[-1]	[None]	4	13.3333	0.446426	1	{}	{}	[CDK1, KRAS, NRAS, RAF1]	[BTC, CDK1, EGF, EGFR, ERBB2, ERBB4, EREG, GRB2, HBEGF, HRAS, IL6, IL6R, IL6ST, JAK1, JAK2, KRAS, MAP2K1, MAP2K2, MAPK1, MAPK3, NRAS, NRG1, NRG2, NRG3, NRG4, PTPN11, RAF1, SOS1, TYK2, YWHAB]	TRUE
REACTOME:264596	TCF dependent signaling in response to WNT	0.344741	[-1]	[None]	27	11.7391	0.452125	1	{}	{}	[CREBBP, CSNK1G2, DKK1, FRAT1, FZD1, H2AFX, H2AFZ, H3F3A, HDAC1, HIST1H2BH, HIST1H4A, HIST1H4D, PPP2R1B, PPP2R5D, PSMA3, PSMB1, PSMC1, PSMD1, PSMD10, PSMD2, PSMD5, PSMD7, PSMD8, PSME3, RPS27A, TNKS2, XPO1]	[AKT1, AKT2, AMER1, APC, ASH2L, AXIN1, AXIN2, BCL9, BCL9L, BTRC, CAV1, CBY1, CCDC88C, CDC73, CHD8, CREBBP, CSNK1A1, CSNK1E, CSNK1G2, CSNK2A1, CSNK2A2, CSNK2B, CTBP1, CTNNB1, CTNNBIP1, CUL3, DACT1, DKK1, DKK2, DKK4, DVL1, DVL2, DVL3, EP300, FRAT1, FRAT2, FZD1, FZD2, FZD4, FZD5, FZD6, FZD8, GSK3B, H2AFB1, H2AFX, H2AFZ, H3F3A, H3F3B, HDAC1, HECW1, HIST1H2AB, HIST1H2AC, HIST1H2AD, HIST1H2AE, HIST1H2A…	TRUE
[truncated: 325 more rows]
