# Supplementary material for: Ensemble Modeling Approach Targeting Heterogeneous RNA-Seq data: Application to Melanoma Pseudogenes
Source: Sci Rep. 2017 Dec 11;7:17344. doi: 10.1038/s41598-017-17337-7 (PMC5725464; doi:10.1038/s41598-017-17337-7)
Supplement: Supplementary file 1 — Supplementary Files [file 41598_2017_17337_MOESM1_ESM.zip › Supplementary_Files/6_Bio_Annotations/6_1_Core_Consensus_Annotations/6_1_2_GO/6_1_2_2_NOISeq/Supplementary Table 6.1.2.2.1.xlsx]

## Sheet: ClueGOResults-GO NodeAttributeT
GOID	GOTerm	Pvalue Rank	GOLevels	GOGroups	Nr. Genes	% Associated Genes	Term PValue	Term PValue Corrected with Bonferroni step down	Group PValue	Group PValue Corrected with Bonferroni step down	Associated Genes Found	All Associated Genes	OverViewTerm
GO:0070062	extracellular exosome	41.1039	[3, 4, 5]	[None]	173	5.9573	7.87156e-42	7.23397e-39	{}	{}	[A2ML1, ACTA2, AGT, ALDH1A1, APOC1, APOD, APOE, AQP1, ARHGDIB, ATP1B1, BCAM, BGN, BST2, C1QA, C1QB, C1QC, C1S, C2, C3, CALML3, CALML5, CAPG, CASP14, CD14, CD248, CD53, CD74, CDSN, CFH, CFI, CHI3L1, CLU, CNFN, COL14A1, COL15A1, COL1A2, COL5A1, COL6A1, COL6A2, COL6A3, COMP, CORO1A, CRABP2, CRTAC1, CRYAB, CSNK2B, CSTA, CXCL10, CXCL12, DMKN, DPP4, DSC1, DSC2, DSC3, DSG1, DSG3, DSP, EVPL, FBLN2, FCGR2…	[A1BG, A2M, A2ML1, A4GALT, AARS, AASDHPPT, ABAT, ABCB1, ABCB11, ABCB4, ABCB6, ABCC1, ABCC11, ABCD1, ABHD14A, ABHD14B, ABHD6, ABHD8, ABI1, ACAA2, ACACA, ACADM, ACADSB, ACAT1, ACAT2, ACD, ACE, ACE2, ACLY, ACMSD, ACO1, ACOT11, ACOT13, ACOT2, ACOT7, ACP1, ACP2, ACP5, ACPP, ACSL4, ACSM1, ACTA1, ACTA2, ACTB, ACTBL2, ACTC1, ACTG1, ACTG2, ACTN1, ACTN2, ACTN3, ACTN4, ACTR1A, ACTR1B, ACTR2, ACTR3, ACTR3B, …	TRUE
GO:0065010	extracellular membrane-bounded organelle	41.0834	[3, 4]	[None]	173	5.95525	8.25251e-42	7.5758e-39	{}	{}	[A2ML1, ACTA2, AGT, ALDH1A1, APOC1, APOD, APOE, AQP1, ARHGDIB, ATP1B1, BCAM, BGN, BST2, C1QA, C1QB, C1QC, C1S, C2, C3, CALML3, CALML5, CAPG, CASP14, CD14, CD248, CD53, CD74, CDSN, CFH, CFI, CHI3L1, CLU, CNFN, COL14A1, COL15A1, COL1A2, COL5A1, COL6A1, COL6A2, COL6A3, COMP, CORO1A, CRABP2, CRTAC1, CRYAB, CSNK2B, CSTA, CXCL10, CXCL12, DMKN, DPP4, DSC1, DSC2, DSC3, DSG1, DSG3, DSP, EVPL, FBLN2, FCGR2…	[A1BG, A2M, A2ML1, A4GALT, AARS, AASDHPPT, ABAT, ABCB1, ABCB11, ABCB4, ABCB6, ABCC1, ABCC11, ABCD1, ABHD14A, ABHD14B, ABHD6, ABHD8, ABI1, ACAA2, ACACA, ACADM, ACADSB, ACAT1, ACAT2, ACD, ACE, ACE2, ACLY, ACMSD, ACO1, ACOT11, ACOT13, ACOT2, ACOT7, ACP1, ACP2, ACP5, ACPP, ACSL4, ACSM1, ACTA1, ACTA2, ACTB, ACTBL2, ACTC1, ACTG1, ACTG2, ACTN1, ACTN2, ACTN3, ACTN4, ACTR1A, ACTR1B, ACTR2, ACTR3, ACTR3B, …	TRUE
GO:1903561	extracellular vesicle	40.8175	[2, 3, 4]	[None]	173	5.92872	1.52236e-41	1.396e-38	{}	{}	[A2ML1, ACTA2, AGT, ALDH1A1, APOC1, APOD, APOE, AQP1, ARHGDIB, ATP1B1, BCAM, BGN, BST2, C1QA, C1QB, C1QC, C1S, C2, C3, CALML3, CALML5, CAPG, CASP14, CD14, CD248, CD53, CD74, CDSN, CFH, CFI, CHI3L1, CLU, CNFN, COL14A1, COL15A1, COL1A2, COL5A1, COL6A1, COL6A2, COL6A3, COMP, CORO1A, CRABP2, CRTAC1, CRYAB, CSNK2B, CSTA, CXCL10, CXCL12, DMKN, DPP4, DSC1, DSC2, DSC3, DSG1, DSG3, DSP, EVPL, FBLN2, FCGR2…	[A1BG, A2M, A2ML1, A4GALT, AARS, AASDHPPT, ABAT, ABCB1, ABCB11, ABCB4, ABCB6, ABCC1, ABCC11, ABCD1, ABHD14A, ABHD14B, ABHD6, ABHD8, ABI1, ACAA2, ACACA, ACADM, ACADSB, ACAT1, ACAT2, ACD, ACE, ACE2, ACLY, ACMSD, ACO1, ACOT11, ACOT13, ACOT2, ACOT7, ACP1, ACP2, ACP5, ACPP, ACSL4, ACSM1, ACTA1, ACTA2, ACTB, ACTBL2, ACTC1, ACTG1, ACTG2, ACTN1, ACTN2, ACTN3, ACTN4, ACTR1A, ACTR1B, ACTR2, ACTR3, ACTR3B, …	TRUE
GO:0043230	extracellular organelle	40.7971	[2, 3]	[None]	173	5.92669	1.59553e-41	1.46151e-38	{}	{}	[A2ML1, ACTA2, AGT, ALDH1A1, APOC1, APOD, APOE, AQP1, ARHGDIB, ATP1B1, BCAM, BGN, BST2, C1QA, C1QB, C1QC, C1S, C2, C3, CALML3, CALML5, CAPG, CASP14, CD14, CD248, CD53, CD74, CDSN, CFH, CFI, CHI3L1, CLU, CNFN, COL14A1, COL15A1, COL1A2, COL5A1, COL6A1, COL6A2, COL6A3, COMP, CORO1A, CRABP2, CRTAC1, CRYAB, CSNK2B, CSTA, CXCL10, CXCL12, DMKN, DPP4, DSC1, DSC2, DSC3, DSG1, DSG3, DSP, EVPL, FBLN2, FCGR2…	[A1BG, A2M, A2ML1, A4GALT, AARS, AASDHPPT, ABAT, ABCB1, ABCB11, ABCB4, ABCB6, ABCC1, ABCC11, ABCD1, ABHD14A, ABHD14B, ABHD6, ABHD8, ABI1, ACAA2, ACACA, ACADM, ACADSB, ACAT1, ACAT2, ACD, ACE, ACE2, ACLY, ACMSD, ACO1, ACOT11, ACOT13, ACOT2, ACOT7, ACP1, ACP2, ACP5, ACPP, ACSL4, ACSM1, ACTA1, ACTA2, ACTB, ACTBL2, ACTC1, ACTG1, ACTG2, ACTN1, ACTN2, ACTN3, ACTN4, ACTR1A, ACTR1B, ACTR2, ACTR3, ACTR3B, …	TRUE
GO:0031988	membrane-bounded vesicle	37.5078	[3]	[None]	190	5.19409	3.1061e-38	2.84208e-35	{}	{}	[A2ML1, ABCA3, ACTA2, AGT, AHNAK2, ALDH1A1, APOC1, APOD, APOE, AQP1, ARHGDIB, ATP1B1, BCAM, BGN, BST2, C1QA, C1QB, C1QC, C1S, C2, C3, CALML3, CALML5, CAPG, CASP14, CD14, CD163, CD248, CD53, CD74, CD93, CDSN, CEMIP, CFH, CFI, CHI3L1, CLU, CNFN, COL14A1, COL15A1, COL1A1, COL1A2, COL5A1, COL6A1, COL6A2, COL6A3, COMP, CORO1A, CRABP2, CRTAC1, CRYAB, CSNK2B, CSTA, CXCL10, CXCL12, CYBB, DMKN, DPP4, DSC1…	[A1BG, A2M, A2ML1, A4GALT, AAK1, AARS, AASDHPPT, ABAT, ABCA1, ABCA12, ABCA2, ABCA3, ABCB1, ABCB11, ABCB4, ABCB6, ABCC1, ABCC11, ABCC4, ABCD1, ABHD14A, ABHD14B, ABHD6, ABHD8, ABI1, ACAA2, ACACA, ACADM, ACADSB, ACAT1, ACAT2, ACD, ACE, ACE2, ACLY, ACMSD, ACO1, ACOT11, ACOT13, ACOT2, ACOT7, ACP1, ACP2, ACP5, ACPP, ACR, ACRBP, ACRV1, ACSBG1, ACSL4, ACSM1, ACTA1, ACTA2, ACTB, ACTBL2, ACTC1, ACTG1, ACTG…	TRUE
GO:0005615	extracellular space	33.9013	[2, 3]	[None]	109	7.80802	1.25514e-34	1.1472e-31	{}	{}	[A2ML1, ABCA3, ACTA2, AGT, APOC1, APOD, APOE, APOL1, C1QA, C1QB, C1QC, C1S, C2, C3, CCL5, CD109, CD14, CFH, CFI, CHI3L1, CLU, COL14A1, COL15A1, COL1A1, COL1A2, COL2A1, COL3A1, COL6A2, COL6A3, COMP, CPXM1, CSTA, CTHRC1, CXCL10, CXCL12, CXCL14, CXCL9, DCN, DKK1, DMKN, F13A1, FGL2, FMOD, GPX3, HLA-DRB1, IGF2, IGFBP2, IGFBP3, IGFBP5, IGFL1, IGJ, IL11, IL1RN, IL24, IL32, KLK5, KLK6, KRT1, KRT10, KRT2,…	[2xFGA, 6xC1QA, A1BG, A2M, A2ML1, ABCA1, ABCA3, ABCD1, ABI3BP, ACE, ACE2, ACHE, ACPP, ACSM1, ACTA1, ACTA2, ACTB, ACTBL2, ACTC1, ACTG1, ACTG2, ACTN1, ACTN4, ADA, ADAM9, ADAMTS13, ADAMTS20, ADAMTS3, ADAMTS4, ADAMTS9, ADCYAP1, ADIPOQ, ADM, ADNP, AEBP1, AFM, AFP, AGR2, AGRN, AGRP, AGT, AGXT, AHSG, AIFM2, AIMP1, AKR1A1, AKR1B1, AKR1C1, ALB, ALDH3A1, ALDOA, ALOX5, ALPL, AMBP, AMH, AMN, AMY1A, AMY2A, AN…	TRUE
GO:0043588	skin development	26.3806	[4, 5, 6]	[None]	43	17.4089	4.16283e-27	3.80066e-24	{}	{}	[AQP3, ASPRV1, CASP14, CD109, CDSN, CLDN1, CNFN, COL1A1, COL1A2, COL3A1, COL5A1, CSTA, DHCR24, DKK1, DSP, EVPL, FLG2, IGFBP5, ITGB4, IVL, JUP, KRT1, KRT10, KRT16, KRT17, KRT2, KRT9, LCE3D, LOR, PPL, S100A7, SFN, SOX9, SPINK5, SPRR1A, SPRR1B, SPRR2A, SPRR2D, SPRR2E, SPRR2G, ST14, TGM1, TP63]	[AARS, ABCA12, ABCB6, ACER1, ACVR1B, ADAM9, ADAMTS2, AKR1C3, ALOX12, ALOX12B, ALOX15B, ALOXE3, ALX4, ANXA1, APC, APCDD1, AQP3, ARRDC3, ASCL4, ASPRV1, ATP7A, ATP8A2, BCL11B, BCL2, C1orf172, CASP14, CASP3, CBX7, CD109, CDC42, CDH15, CDH3, CDSN, CELSR1, CERS3, CLDN1, CLDN4, CLIC4, CNFN, COL1A1, COL1A2, COL3A1, COL5A1, COL5A2, COL5A3, CSTA, CTNNB1, CTSV, CYP26B1, CYP27B1, DACT2, DBI, DHCR24, DICER1, …	TRUE
GO:0009888	tissue development	25.7655	[3]	[None]	113	6.12134	1.71578e-26	1.56479e-23	{}	{}	[ACTA2, AGT, APOD, APOLD1, AQP1, AQP3, CALML5, CASP14, CD109, CD34, CDSN, CHI3L1, CNFN, COL11A2, COL14A1, COL17A1, COL1A1, COL2A1, COL3A1, COL5A1, COL6A1, COMP, CRABP2, CSF1R, CSGALNACT1, CSNK2B, CSTA, CTHRC1, CXCL10, CXCL12, CYP1B1, DCN, DHCR24, DKK1, DSP, E2F7, EVPL, GJA1, GJB2, HMGCR, HOPX, IGFBP5, ITGB2, ITGB4, ITGB8, IVL, JAG2, KLK5, KLK6, KLK7, KRT10, KRT14, KRT15, KRT16, KRT17, KRT2, KRT5,…	[AACS, AARS, ABCA12, ABI1, ABL1, ABL2, ACADM, ACADVL, ACAN, ACAT1, ACD, ACER1, ACHE, ACTA1, ACTA2, ACTC1, ACTG2, ACTL6A, ACTL8, ACVR1, ACVR1B, ACVR2A, ACVR2B, ACVRL1, ADA, ADAM15, ADAM17, ADAM9, ADAMTS12, ADAMTS16, ADAMTS20, ADAMTS7, ADAMTS9, ADIPOQ, ADM, ADRB1, ADRB2, AGAP2, AGPAT2, AGPAT6, AGR2, AGT, AGTPBP1, AGTR2, AGXT, AHI1, AHSG, AIMP2, AJUBA, AKAP6, AKAP9, AKR1C1, AKR1C2, AKR1C3, AKT1, AKT…	TRUE
GO:0048731	system development	22.5978	[3, 4]	[None]	178	4.18725	2.52459e-23	2.2999e-20	{}	{}	[ABLIM1, ACTA2, AGT, APOD, APOE, APOLD1, AQP1, AQP3, ASPM, ASPRV1, C1QB, C1QC, C3, CASP14, CD109, CD248, CD34, CD74, CDH5, CDSN, CFH, CHI3L1, CIT, CLDN1, CLU, CNFN, COL11A2, COL14A1, COL15A1, COL1A1, COL1A2, COL2A1, COL3A1, COL5A1, COL6A1, COL6A2, COL6A3, COMP, CRTAC1, CRYAB, CSF1R, CSGALNACT1, CSNK2B, CSTA, CTHRC1, CXCL10, CXCL12, CXCL14, CYP1B1, CYSLTR2, DCN, DHCR24, DKK1, DSP, E2F7, EGR3, EVPL…	[AACS, AAMP, AARD, AARS, AATK, ABCA12, ABCB5, ABCB6, ABI1, ABI2, ABL1, ABL2, ABLIM1, ABLIM2, ABLIM3, ABR, ABT1, ACACB, ACADM, ACAN, ACAT1, ACD, ACE, ACER1, ACHE, ACIN1, ACKR3, ACP2, ACP5, ACP6, ACSBG1, ACSL3, ACSL4, ACSL6, ACTA1, ACTA2, ACTB, ACTC1, ACTG1, ACTG2, ACTL6A, ACTL6B, ACTR2, ACTR3, ACVR1, ACVR1B, ACVR2A, ACVR2B, ACVRL1, ADA, ADAM10, ADAM15, ADAM17, ADAM19, ADAM22, ADAM23, ADAM28, ADAM8…	TRUE
GO:0005578	proteinaceous extracellular matrix	22.4159	[2, 3]	[None]	46	12.8492	3.8376e-23	3.49222e-20	{}	{}	[ADAMTSL3, BGN, CD248, CHI3L1, COL11A2, COL14A1, COL15A1, COL16A1, COL17A1, COL1A1, COL1A2, COL22A1, COL2A1, COL3A1, COL5A1, COL6A1, COL6A2, COL6A3, COMP, CRTAC1, CTHRC1, DCN, FBLN2, FMOD, HMCN1, ITGB4, LAD1, LAMB3, LAMC3, LTBP2, MATN2, MGP, MMP11, MMP9, MYOC, PI3, POSTN, PTPRZ1, SERPINA1, SFRP1, SPARCL1, SPOCK2, TGFBI, VCAN, VWF, WISP2]	[2xCOL4A1, ABI3BP, ACAN, ACHE, ADAMTS1, ADAMTS10, ADAMTS12, ADAMTS13, ADAMTS14, ADAMTS15, ADAMTS16, ADAMTS17, ADAMTS18, ADAMTS19, ADAMTS2, ADAMTS20, ADAMTS3, ADAMTS4, ADAMTS5, ADAMTS6, ADAMTS7, ADAMTS8, ADAMTS9, ADAMTSL1, ADAMTSL2, ADAMTSL3, ADAMTSL4, ADAMTSL5, AGRN, ALB, AMBN, AMELX, AMELY, AMTN, ANG, ANGPTL4, ANXA2, ANXA2P2, APLP1, ASPN, BCAN, BGN, BMP1, BMP4, BTF3P11, C6orf15, CALR, CASK, CCBE…	TRUE
GO:0030198	extracellular matrix organization	21.7105	[4]	[None]	48	11.7647	1.94752e-22	1.77029e-19	{}	{}	[AGT, BGN, CAPG, COL11A2, COL14A1, COL15A1, COL16A1, COL17A1, COL1A1, COL1A2, COL22A1, COL2A1, COL3A1, COL5A1, COL6A1, COL6A2, COL6A3, COLGALT2, COMP, CSGALNACT1, CYP1B1, DCN, DPP4, FBLN2, FMOD, ITGA10, ITGB2, ITGB4, ITGB8, KLK7, LAMB3, LAMC3, LTBP2, MMP11, MMP9, OLFML2A, POSTN, SDC1, SERPINB5, SFRP2, SOX9, SPINK5, SPOCK2, SULF1, SULF2, TGFBI, VCAN, VWF]	[2xCOL4A1, A2M, ABI3BP, ABL1, ABL2, ACAN, ACTN1, ADAM10, ADAM15, ADAM17, ADAM8, ADAM9, ADAMTS14, ADAMTS2, ADAMTS20, ADAMTS3, ADAMTS4, ADAMTS5, ADAMTSL4, AGRN, AGT, AGXT, ANXA2, APBB1, APBB2, APLP1, APLP2, APP, ATP7A, ATXN1L, B4GALT1, B4GALT7, BCAN, BCL3, BGN, BMP1, BMP10, BMP2, BMP4, BMP7, BSG, BTF3P11, C6orf15, CAPG, CAPN1, CAPNS1, CASK, CASP3, CCDC80, CD151, CD44, CD47, CDH1, CEL, CHADL, CMA1, …	TRUE
GO:0043062	extracellular structure organization	21.6644	[3]	[None]	48	11.7359	2.16578e-22	1.96653e-19	{}	{}	[AGT, BGN, CAPG, COL11A2, COL14A1, COL15A1, COL16A1, COL17A1, COL1A1, COL1A2, COL22A1, COL2A1, COL3A1, COL5A1, COL6A1, COL6A2, COL6A3, COLGALT2, COMP, CSGALNACT1, CYP1B1, DCN, DPP4, FBLN2, FMOD, ITGA10, ITGB2, ITGB4, ITGB8, KLK7, LAMB3, LAMC3, LTBP2, MMP11, MMP9, OLFML2A, POSTN, SDC1, SERPINB5, SFRP2, SOX9, SPINK5, SPOCK2, SULF1, SULF2, TGFBI, VCAN, VWF]	[2xCOL4A1, A2M, ABI3BP, ABL1, ABL2, ACAN, ACTN1, ADAM10, ADAM15, ADAM17, ADAM8, ADAM9, ADAMTS14, ADAMTS2, ADAMTS20, ADAMTS3, ADAMTS4, ADAMTS5, ADAMTSL4, AGRN, AGT, AGXT, ANXA2, APBB1, APBB2, APLP1, APLP2, APP, ATP7A, ATXN1L, B4GALT1, B4GALT7, BCAN, BCL3, BGN, BMP1, BMP10, BMP2, BMP4, BMP7, BSG, BTF3P11, C6orf15, CAPG, CAPN1, CAPNS1, CASK, CASP3, CCDC80, CD151, CD44, CD47, CDH1, CEL, CHADL, CMA1, …	TRUE
GO:0008544	epidermis development	21.6263	[4, 5]	[None]	43	13.354	2.36425e-22	2.14438e-19	{}	{}	[AQP3, CALML5, CASP14, CD109, CDSN, CNFN, COL17A1, CRABP2, CSTA, DKK1, DSP, EVPL, IGFBP5, IVL, JAG2, KLK5, KLK7, KRT10, KRT14, KRT15, KRT16, KRT17, KRT2, KRT5, KRT9, LAMB3, LCE3D, LOR, PPL, RNASE1, S100A7, SFN, SOX9, SPINK5, SPRR1A, SPRR1B, SPRR2A, SPRR2D, SPRR2E, SPRR2G, ST14, TGM1, TP63]	[AARS, ABCA12, ACER1, ACVR1B, ADAM9, AGPAT2, AKR1C3, ALDH3A2, ALOX15B, ALX4, ANXA1, APC, APCDD1, AQP3, ASIC2, ATOH1, ATP2A2, ATP2B2, ATP2B4, ATP2C1, ATP7A, BCL11B, BCL2, BMP4, BNC1, BTD, C1orf172, C1orf68, C21orf33, CALML5, CASP14, CASP3, CD109, CDC42, CDH15, CDH3, CDSN, CELSR1, CERS3, CLIC4, CLIC5, CLRN1, CNFN, COL17A1, COL7A1, CRABP2, CST6, CSTA, CSTB, CTGF, CTNNB1, CTSV, CUX1, CYP26B1, CYP27B1…	TRUE
GO:0048513	organ development	21.5203	[3, 4, 5]	[None]	144	4.64966	3.01763e-22	2.73398e-19	{}	{}	[ABLIM1, ACTA2, AGT, APOD, AQP1, AQP3, ASPM, ASPRV1, C1QB, C1QC, CASP14, CD109, CD248, CD34, CD74, CDSN, CFH, CHI3L1, CLDN1, CNFN, COL11A2, COL14A1, COL1A1, COL1A2, COL2A1, COL3A1, COL5A1, COL6A3, COMP, CRTAC1, CRYAB, CSF1R, CSGALNACT1, CSTA, CTHRC1, CXCL10, CXCL12, CXCL14, CYP1B1, DCN, DHCR24, DKK1, DSP, E2F7, EGR3, EVPL, FLG2, GJA1, GJB2, GJB6, GNAO1, HCLS1, HLA-B, HLA-DMA, HLA-DOA, HMGCR, HOPX…	[AACS, AARD, AARS, AATK, ABCA12, ABCB5, ABCB6, ABI1, ABI2, ABL1, ABL2, ABLIM1, ABR, ABT1, ACACB, ACADM, ACAN, ACAT1, ACE, ACER1, ACHE, ACIN1, ACP5, ACP6, ACSBG1, ACSL3, ACTA1, ACTA2, ACTB, ACTC1, ACTG2, ACTL6A, ACVR1, ACVR1B, ACVR2A, ACVR2B, ACVRL1, ADA, ADAM15, ADAM17, ADAM19, ADAM8, ADAM9, ADAMTS1, ADAMTS12, ADAMTS16, ADAMTS18, ADAMTS2, ADAMTS7, ADAP2, ADAR, ADC, ADCYAP1, ADD1, ADD2, ADIPOQ, AD…	TRUE
GO:0060429	epithelium development	20.5567	[4]	[None]	79	6.89354	2.77517e-21	2.51152e-18	{}	{}	[ACTA2, AGT, APOLD1, AQP1, AQP3, CALML5, CASP14, CD109, CD34, CDSN, CNFN, COL17A1, COL2A1, COL5A1, CRABP2, CSF1R, CSNK2B, CSTA, CTHRC1, CXCL10, CXCL12, DKK1, DSP, E2F7, EVPL, GJA1, IGFBP5, IVL, JAG2, KLK5, KLK7, KRT10, KRT14, KRT15, KRT16, KRT17, KRT2, KRT5, KRT6A, KRT9, LAMB3, LCE3D, LOR, NELL1, OCA2, PODXL, PPL, RAB25, RHCG, RNASE1, RNASE10, S100A7, SDC1, SEMA5A, SERPINB5, SFN, SFRP1, SFRP2, SL…	[AARS, ABCA12, ABI1, ABL1, ABL2, ACADVL, ACAT1, ACD, ACER1, ACTA2, ACTL8, ACVR1, ACVR1B, ACVR2B, ACVRL1, ADAM17, ADAM9, ADAMTS12, ADAMTS16, ADAMTS20, ADAMTS9, ADIPOQ, ADM, AGAP2, AGPAT2, AGPAT6, AGR2, AGT, AGTR2, AGXT, AHI1, AIMP2, AJUBA, AKAP9, AKR1C1, AKR1C2, AKR1C3, AKT1, AKT2, ALDH1A2, ALDH1A3, ALDH3A2, ALDOC, ALOX12, ALOX15B, ALX1, ALX4, AMBRA1, ANKRD6, ANXA1, ANXA4, ANXA7, APAF1, APC, APCDD…	TRUE
GO:0016477	cell migration	19.6258	[3, 4, 5]	[None]	79	6.65543	2.36717e-20	2.13992e-17	{}	{}	[AGT, APOD, APOE, AQP1, ARHGDIB, ASPM, ATP1B1, ATP1B2, BST2, CCL5, CD248, CD34, CD74, CEMIP, COL1A1, COL1A2, COL3A1, COL5A1, CORO1A, CSF1R, CSNK2B, CTHRC1, CXCL10, CXCL12, CXCL14, CXCL9, CYP1B1, DPP4, EGR3, FCER1G, GJA1, IFITM1, IGFBP3, IGFBP5, IL1RN, IL24, ITGB2, JAG2, JUP, KRT16, KRT2, LRRC15, MATN2, MDGA1, MDK, MMP9, MYOC, NELL1, OPHN1, PDGFRB, PLAT, PLAU, PLVAP, PODXL, PODXL2, PREX1, PTGS2, P…	[AAMP, ABHD2, ABHD6, ABI2, ABI3, ABL1, ABL2, ABR, ACE, ACVR1, ACVR1B, ACVR1C, ACVRL1, ADA, ADAM10, ADAM15, ADAM17, ADAM8, ADAM9, ADAMTS12, ADARB1, ADIPOQ, ADORA1, ADRA2A, AGT, AGTR1, AGTR2, AGXT, AIF1, AIMP1, AJUBA, AKT1, AKT2, ALKBH1, ALOX12, ALOX15B, AMICA1, AMOT, AMOTL1, ANG, ANGPT1, ANGPT2, ANGPT4, ANGPTL3, ANKS1A, ANLN, ANO6, ANXA3, APBB1, APBB2, APC, APCDD1, APELA, APEX1, APOA1, APOB, APOD,…	TRUE
GO:0048870	cell motility	19.2732	[2, 3, 4]	[None]	82	6.38132	5.33142e-20	4.81427e-17	{}	{}	[AGT, APOD, APOE, AQP1, ARHGDIB, ASPM, ATP1B1, ATP1B2, BST2, CCL5, CD248, CD34, CD74, CEMIP, COL1A1, COL1A2, COL3A1, COL5A1, CORO1A, CSF1R, CSNK2B, CTHRC1, CXCL10, CXCL12, CXCL14, CXCL9, CYP1B1, DPP4, EGR3, FCER1G, GJA1, IFITM1, IGFBP3, IGFBP5, IL1RN, IL24, ITGB2, ITGB4, JAG2, JUP, KRT16, KRT2, LRRC15, MATN2, MDGA1, MDK, MMP9, MYOC, NELL1, OPHN1, PDGFRB, PLAT, PLAU, PLVAP, PODXL, PODXL2, PREX1, P…	[AAMP, ABHD2, ABHD6, ABI2, ABI3, ABL1, ABL2, ABR, ACE, ACVR1, ACVR1B, ACVR1C, ACVRL1, ADA, ADAM10, ADAM15, ADAM17, ADAM8, ADAM9, ADAMTS12, ADARB1, ADIPOQ, ADORA1, ADRA2A, AGT, AGTR1, AGTR2, AGXT, AIF1, AIMP1, AJUBA, AKAP4, AKT1, AKT2, ALKBH1, ALOX12, ALOX15B, AMICA1, AMOT, AMOTL1, ANG, ANGPT1, ANGPT2, ANGPT4, ANGPTL3, ANKS1A, ANLN, ANO6, ANXA3, AP1AR, APBB1, APBB2, APC, APCDD1, APELA, APEX1, APOA…	TRUE
GO:0030216	keratinocyte differentiation	18.9539	[5, 6, 7]	[None]	27	21.0938	1.11205e-19	1.00307e-16	{}	{}	[AQP3, CASP14, CD109, CDSN, CNFN, CSTA, DSP, EVPL, IVL, KRT10, KRT16, KRT17, KRT2, LCE3D, LOR, PPL, S100A7, SFN, SPRR1A, SPRR1B, SPRR2A, SPRR2D, SPRR2E, SPRR2G, ST14, TGM1, TP63]	[ABCA12, ACER1, ADAM9, AKR1C3, ALOX15B, ANXA1, AQP3, BCL11B, C1orf172, CASP14, CASP3, CD109, CDC42, CDH15, CDH3, CDSN, CERS3, CLIC4, CNFN, CSTA, CYP26B1, CYP27B1, DNASE1L2, DSG4, DSP, DSPP, EPHA2, EREG, ERRFI1, EVPL, EXPH5, FGFR1, FLG, FOXN1, GRHL2, H2AFY, H2AFY2, HOXA7, HRNR, IFT74, IL20, INTU, IRF6, IVL, JAG1, KAZN, KRT10, KRT16, KRT17, KRT2, KRT36, KRT84, LATS1, LATS2, LCE1A, LCE1B, LCE1C, LCE…	TRUE
GO:0030154	cell differentiation	18.8652	[4]	[None]	155	4.1858	1.36396e-19	1.22893e-16	{}	{}	[ABLIM1, ACTA2, AGT, APOD, APOE, APOLD1, AQP3, ASPM, C1QC, CASP14, CD109, CD34, CD53, CD74, CDSN, CFH, CIT, CLU, CNFN, COL11A2, COL14A1, COL15A1, COL1A1, COL2A1, COL3A1, COL5A1, COL6A1, COL6A2, COL6A3, CRTAC1, CRYAB, CSF1R, CSNK2B, CSTA, CTHRC1, CXCL10, CXCL12, CXCL14, CXCL9, DKK1, DSP, E2F7, EGR3, EVPL, GBP1, GJA1, GNAO1, HCLS1, HLA-B, HLA-DMA, HLA-DOA, HMGCR, HOPX, IFITM1, IGF2, IGFBP3, IGFBP5,…	[A0A0A6YYA1_HUMAN, A2M, AACS, AAMDC, AAMP, AATK, ABCA1, ABCA12, ABCA5, ABCB5, ABCG1, ABHD5, ABI1, ABI2, ABL1, ABL2, ABLIM1, ABLIM2, ABLIM3, ABT1, ACADM, ACADVL, ACAN, ACD, ACE, ACER1, ACHE, ACIN1, ACKR3, ACP6, ACSBG2, ACSL4, ACSL6, ACTA1, ACTA2, ACTB, ACTC1, ACTG1, ACTL8, ACTR2, ACTR3, ACVR1, ACVR1B, ACVR1C, ACVR2A, ACVR2B, ACVRL1, ADA, ADAD1, ADAM10, ADAM12, ADAM15, ADAM17, ADAM18, ADAM22, ADAM8…	TRUE
GO:0006928	movement of cell or subcellular component	17.7065	[3]	[None]	98	5.32609	1.96567e-18	1.7691e-15	{}	{}	[ABLIM1, AGT, APOD, APOE, AQP1, ARHGDIB, ASPM, ATP1B1, ATP1B2, BST2, CCL5, CD248, CD34, CD74, CEMIP, COL1A1, COL1A2, COL2A1, COL3A1, COL5A1, COL6A1, COL6A2, COL6A3, CORO1A, CSF1R, CSNK2B, CTHRC1, CXCL10, CXCL12, CXCL14, CXCL9, CYP1B1, DPP4, DSC2, DSC3, DSP, EGR3, FCER1G, GJA1, IFITM1, IGFBP3, IGFBP5, IL1RN, IL24, ITGA10, ITGB2, ITGB4, JAG2, JUP, KRT16, KRT2, LRRC15, LSP1, MATN2, MDGA1, MDK, MMP9,…	[AAMP, ABHD2, ABHD6, ABI1, ABI2, ABI3, ABL1, ABL2, ABLIM1, ABLIM2, ABLIM3, ABR, ACE, ACTA1, ACTB, ACTC1, ACTG1, ACTN1, ACTN2, ACTN3, ACTN4, ACTR10, ACTR2, ACTR3, ACVR1, ACVR1B, ACVR1C, ACVRL1, ADA, ADAM10, ADAM15, ADAM17, ADAM8, ADAM9, ADAMTS12, ADARB1, ADIPOQ, ADORA1, ADRA2A, ADRB1, AGAP2, AGRN, AGT, AGTR1, AGTR2, AGXT, AIF1, AIMP1, AJUBA, AK7, AKAP3, AKAP4, AKT1, AKT2, ALCAM, ALKBH1, ALOX12, AL…	TRUE
GO:0009913	epidermal cell differentiation	17.6562	[5, 6]	[None]	30	16.3043	2.20689e-18	1.98399e-15	{}	{}	[AQP3, CASP14, CD109, CDSN, CNFN, CSTA, DSP, EVPL, IVL, JAG2, KRT10, KRT16, KRT17, KRT2, LCE3D, LOR, PPL, RNASE1, S100A7, SFN, SPINK5, SPRR1A, SPRR1B, SPRR2A, SPRR2D, SPRR2E, SPRR2G, ST14, TGM1, TP63]	[ABCA12, ACER1, ADAM9, AKR1C3, ALOX15B, ANXA1, AQP3, ATOH1, ATP2B2, ATP2B4, BCL11B, BMP4, C1orf172, C21orf33, CASP14, CASP3, CD109, CDC42, CDH15, CDH3, CDSN, CERS3, CLIC4, CLIC5, CLRN1, CNFN, CSTA, CTNNB1, CUX1, CYP26B1, CYP27B1, DLL1, DNASE1L2, DSG4, DSP, DSPP, EPHA2, ERCC2, ERCC3, EREG, ERRFI1, EVPL, EXPH5, EZH2, FA2H, FAM188B2, FGFR1, FLG, FOXN1, GAK, GDF3, GFI1, GLI1, GLI2, GRHL2, GRXCR1, H2A…	TRUE
GO:0001533	cornified envelope	17.0349	[3, 4, 5]	[None]	14	56	9.22802e-18	8.28676e-15	{}	{}	[CDSN, CNFN, CSTA, DSP, EVPL, IVL, LOR, SPRR1A, SPRR1B, SPRR2A, SPRR2D, SPRR2E, SPRR2G, TGM1]	[ANXA1, CDSN, CNFN, CST6, CSTA, CSTB, DSP, DSPP, EVPL, HRNR, IVL, KAZN, LCE1D, LOR, RPTN, SCEL, SPRR1A, SPRR1B, SPRR2A, SPRR2B, SPRR2D, SPRR2E, SPRR2F, SPRR2G, TGM1]	TRUE
GO:0031424	keratinization	17.0254	[3, 6, 7, 8]	[None]	18	34.6154	9.43106e-18	8.45966e-15	{}	{}	[CASP14, CNFN, EVPL, IVL, KRT16, KRT17, KRT2, LCE3D, LOR, PPL, SFN, SPRR1A, SPRR1B, SPRR2A, SPRR2D, SPRR2E, SPRR2G, TGM1]	[ABCA12, CASP14, CDC42, CDH15, CDH3, CNFN, CYP26B1, EVPL, HRNR, IVL, KAZN, KRT16, KRT17, KRT2, LCE1A, LCE1B, LCE1C, LCE1D, LCE1E, LCE1F, LCE2A, LCE2B, LCE2C, LCE2D, LCE3A, LCE3B, LCE3C, LCE3D, LCE3E, LCE4A, LCE5A, LCE6A, LOR, PPHLN1, PPL, REXO2, SFN, SHARPIN, SPRR1A, SPRR1B, SPRR2A, SPRR2B, SPRR2D, SPRR2E, SPRR2F, SPRR2G, SPRR3, SPRR4, TCHH, TGM1, TGM3, TMEM79]	TRUE
GO:0098602	single organism cell adhesion	16.3617	[2, 3]	[None]	58	7.40741	4.34836e-17	3.89613e-14	{}	{}	[CCL5, CD34, CD74, CD93, CDSN, COL14A1, CORO1A, CSTA, CXCL12, CYP1B1, DPP4, DSC2, DSC3, DSG1, DSP, EGR3, GBP1, HLA-DMA, HLA-DMB, HLA-DOA, HLA-DPA1, HLA-DQA1, HLA-DQB1, HLA-DRA, HLA-DRB1, HLA-DRB5, IGF2, IGFBP2, IL1RN, IRF1, ITGB2, JAG2, JUP, LRRC32, MPZL2, MYL9, MYOC, NRXN2, NT5E, PAG1, PKP1, PKP3, PODXL, PODXL2, PREX1, PTPN6, RNASE1, RNASE10, S100A8, S100A9, SEPP1, SLC7A11, SOX9, SPINK5, SPINT2,…	[ABL1, ABL2, ACTB, ACTG1, ADA, ADAM17, ADAM8, ADAM9, ADAMTS18, ADC, ADIPOQ, ADK, ADORA2A, AIF1, AKIP1, AKT1, ALOX12, ALOX15, AMICA1, ANK3, ANTXR1, ANXA1, ANXA9, AP1AR, AP3B1, AP3D1, APC, APOA1, APOA4, ARHGEF7, ARPC2, ARVCF, ASS1, ASTN1, ATP7A, AXL, AZI2, B2M, B4GALNT2, BAD, BATF, BAX, BCL10, BCL11A, BCL11B, BCL2, BCL3, BCL6, BLK, BLM, BLOC1S4, BMP2, BMP4, BMP7, BRAF, BTLA, BTN2A2, BTN3A1, BTNL2, …	TRUE
GO:0051270	regulation of cellular component movement	16.1175	[3, 4]	[None]	55	7.64951	7.63003e-17	6.82887e-14	{}	{}	[AGT, APOD, APOE, AQP1, ARHGDIB, BST2, CCL5, CD74, CEMIP, COL1A1, COL3A1, CORO1A, CSF1R, CSNK2B, CXCL10, CXCL12, CXCL9, CYP1B1, DSC2, DSC3, DSP, GJA1, IFITM1, IGFBP3, IGFBP5, IL1RN, IL24, JAG2, JUP, KRT16, LRRC15, MMP9, MYOC, NELL1, PDGFRB, PLAU, PLVAP, PODXL, PTGS2, RAB25, RNASE1, RNASE10, S100A14, S100A7, SEMA5A, SEPP1, SERPINB3, SFRP1, SFRP2, SORL1, SOX9, SPINT2, STC1, SULF1, TACSTD2]	[AAMP, ABHD2, ABHD6, ABI3, ABL1, ABL2, ABR, ACE, ACTN1, ACTN4, ACVR1B, ACVR1C, ACVRL1, ADA, ADAM10, ADAM15, ADAM17, ADAM8, ADAM9, ADARB1, ADIPOQ, ADORA1, ADRA2A, ADRB1, AGT, AGTR2, AGXT, AIF1, AJUBA, AKT1, AKT2, ALOX12, ALOX15B, AMOT, AMOTL1, ANGPT1, ANGPT2, ANGPT4, ANGPTL3, ANK2, ANO6, ANXA3, AP1AR, APC, APEX1, APOD, APOE, APOH, AQP1, ARAP1, ARAP3, ARHGAP4, ARHGAP5, ARHGDIA, ARHGDIB, ARHGEF39, A…	TRUE
GO:0016337	single organismal cell-cell adhesion	15.7775	[3, 4]	[None]	55	7.51366	1.66922e-16	1.49228e-13	{}	{}	[CCL5, CD34, CD74, CD93, CDSN, COL14A1, CORO1A, CSTA, CXCL12, CYP1B1, DPP4, DSC2, DSC3, DSG1, DSP, EGR3, HLA-DMA, HLA-DMB, HLA-DOA, HLA-DPA1, HLA-DQA1, HLA-DQB1, HLA-DRA, HLA-DRB1, HLA-DRB5, IGF2, IGFBP2, IL1RN, IRF1, ITGB2, JAG2, JUP, LRRC32, MPZL2, MYL9, NRXN2, NT5E, PAG1, PKP1, PKP3, PODXL, PODXL2, PREX1, PTPN6, RNASE1, RNASE10, S100A8, S100A9, SEPP1, SLC7A11, SOX9, SPINK5, SPINT2, TNFRSF21, T…	[ABL1, ABL2, ACTB, ACTG1, ADA, ADAM17, ADAM8, ADAM9, ADAMTS18, ADC, ADIPOQ, ADK, ADORA2A, AIF1, AKT1, ALOX12, ALOX15, AMICA1, ANK3, ANXA1, ANXA9, AP3B1, AP3D1, APC, APOA1, APOA4, ARHGEF7, ARVCF, ASS1, ASTN1, ATP7A, AZI2, B2M, B4GALNT2, BAD, BATF, BAX, BCL10, BCL11A, BCL11B, BCL2, BCL3, BCL6, BLK, BLM, BLOC1S4, BMP2, BMP4, BMP7, BRAF, BTLA, BTN2A2, BTN3A1, BTNL2, BVES, C10orf54, C19orf10, C1QTNF1,…	TRUE
GO:0030855	epithelial cell differentiation	15.6578	[5]	[None]	50	8.10373	2.19866e-16	1.96341e-13	{}	{}	[ACTA2, AGT, APOLD1, AQP3, CASP14, CD109, CD34, CDSN, CNFN, CSTA, DSP, E2F7, EVPL, GJA1, IVL, JAG2, KRT10, KRT14, KRT16, KRT17, KRT2, LCE3D, LOR, NELL1, OCA2, PODXL, PPL, RAB25, RHCG, RNASE1, RNASE10, S100A7, SDC1, SFN, SLC7A11, SOX11, SOX9, SPINK5, SPRR1A, SPRR1B, SPRR2A, SPRR2D, SPRR2E, SPRR2G, ST14, STC1, TAGLN, TGM1, TP63, TYRP1]	[ABCA12, ACADVL, ACD, ACER1, ACTA2, ACTL8, ACVR1, ACVR2B, ACVRL1, ADAM9, ADAMTS20, ADAMTS9, ADIPOQ, AGPAT6, AGR2, AGT, AGXT, AHI1, AIMP2, AKAP9, AKR1C1, AKR1C2, AKR1C3, AKT1, AKT2, ALDOC, ALOX12, ALOX15B, ANXA1, ANXA4, ANXA7, APC, APOLD1, AQP3, ARHGEF26, ARID4A, ARID4B, ARNTL, ARX, ASCL1, ATOH1, ATP2B2, ATP2B4, ATRX, B4GALT1, B9D1, BAD, BARX1, BASP1, BCCIP, BCL11B, BCL2, BDH2, BFSP1, BFSP2, BLOC1…	TRUE
GO:0030057	desmosome	15.2838	[3]	[None]	13	52	5.20223e-16	4.64039e-13	{}	{}	[CDSN, DSC1, DSC2, DSC3, DSG1, DSG3, DSP, EVPL, JUP, KRT80, PKP1, PKP3, PPL]	[B4GALT1, CDSN, DSC1, DSC2, DSC3, DSG1, DSG2, DSG3, DSG4, DSP, DSPP, EVPL, JAM3, JUP, KAZN, KRT80, PERP, PKP1, PKP2, PKP3, PKP4, PNN, PPL, RCAN1, UBA1]	TRUE
GO:0098609	cell-cell adhesion	15.1423	[3]	[None]	60	6.77966	7.20608e-16	6.42061e-13	{}	{}	[CCL5, CD34, CD74, CD93, CDH5, CDSN, CLDN1, COL14A1, CORO1A, CSTA, CXCL12, CYP1B1, DPP4, DSC1, DSC2, DSC3, DSG1, DSG3, DSP, EGR3, HLA-DMA, HLA-DMB, HLA-DOA, HLA-DPA1, HLA-DQA1, HLA-DQB1, HLA-DRA, HLA-DRB1, HLA-DRB5, IGF2, IGFBP2, IL1RN, IRF1, ITGB2, JAG2, JUP, LGALS7B, LRRC32, MPZL2, MYL9, NRXN2, NT5E, PAG1, PKP1, PKP3, PODXL, PODXL2, PREX1, PTPN6, RNASE1, RNASE10, S100A8, S100A9, SEPP1, SLC7A11,…	[ABL1, ABL2, ACTB, ACTG1, ADA, ADAM17, ADAM8, ADAM9, ADAMTS18, ADC, ADIPOQ, ADK, ADORA2A, AIF1, AJUBA, AKT1, ALOX12, ALOX15, AMICA1, AMIGO1, AMIGO2, AMIGO3, ANK3, ANXA1, ANXA9, AP3B1, AP3D1, APC, APOA1, APOA4, ARHGEF7, ARVCF, ASS1, ASTN1, ATP2C1, ATP7A, AZI2, B2M, B4GALNT2, BAD, BATF, BAX, BCL10, BCL11A, BCL11B, BCL2, BCL3, BCL6, BLK, BLM, BLOC1S4, BMP2, BMP4, BMP7, BRAF, BTLA, BTN2A2, BTN3A1, BT…	TRUE
GO:2000145	regulation of cell motility	14.99	[3, 4, 5]	[None]	50	7.80031	1.02331e-15	9.10745e-13	{}	{}	[AGT, APOD, APOE, AQP1, ARHGDIB, BST2, CCL5, CD74, CEMIP, COL1A1, COL3A1, CORO1A, CSF1R, CSNK2B, CXCL10, CXCL12, CXCL9, CYP1B1, IFITM1, IGFBP3, IGFBP5, IL1RN, IL24, JAG2, KRT16, LRRC15, MMP9, MYOC, NELL1, PDGFRB, PLAU, PLVAP, PODXL, PTGS2, RAB25, RNASE1, RNASE10, S100A14, S100A7, SEMA5A, SEPP1, SERPINB3, SFRP1, SFRP2, SORL1, SOX9, SPINT2, STC1, SULF1, TACSTD2]	[AAMP, ABHD2, ABHD6, ABI3, ABL1, ABL2, ABR, ACE, ACVR1B, ACVR1C, ACVRL1, ADA, ADAM10, ADAM15, ADAM17, ADAM8, ADAM9, ADARB1, ADIPOQ, ADORA1, ADRA2A, AGT, AGTR2, AGXT, AIF1, AJUBA, AKT1, AKT2, ALOX12, ALOX15B, AMOT, AMOTL1, ANGPT1, ANGPT2, ANGPT4, ANGPTL3, ANO6, ANXA3, AP1AR, APC, APEX1, APOD, APOE, APOH, AQP1, ARAP3, ARHGAP4, ARHGAP5, ARHGDIA, ARHGDIB, ARHGEF39, ARHGEF7, ARSB, ATP8A1, BAG4, BBS2, …	TRUE
GO:0010466	negative regulation of peptidase activity	14.7457	[5, 6, 7, 8, 9]	[None]	32	11.9403	1.79605e-15	1.59669e-12	{}	{}	[A2ML1, AGT, AQP1, BST2, C3, CD109, COL6A3, CRYAB, CSTA, DHCR24, IFI6, IL24, ITIH5, ITIH6, MMP9, PI15, PI3, SERPINA1, SERPINA3, SERPINB11, SERPINB2, SERPINB3, SERPINB4, SERPINB5, SERPING1, SFN, SFRP2, SLPI, SORL1, SPINK5, SPINT2, WFDC1]	[A2M, A2ML1, ADORA2A, AGT, AGXT, AHSG, AKT1, AMBP, ANXA8, ANXA8L1, ANXA8L2, APLP2, APP, AQP1, ARRB1, ARRB2, AVP, BCL2L12, BIRC2, BIRC3, BIRC5, BIRC6, BIRC7, BIRC8, BST2, C3, C3P1, C4A, C4B, C5, CARD16, CARD17, CARD18, CASP8, CAST, CD109, CD27, CD3EAP, CD44, CDKN2D, CFLAR, COL28A1, COL4A3, COL6A3, COL7A1, CPAMD8, CR1, CRB2, CRIM1, CRYAB, CSNK2A1, CSNK2A2, CST1, CST11, CST2, CST3, CST4, CST5, CST6,…	TRUE
GO:0009986	cell surface	14.631	[2, 3]	[None]	53	7.28022	2.33897e-15	2.07701e-12	{}	{}	[APOE, BCAM, BGN, BST2, CD109, CD14, CD34, CD53, CD74, CD93, CRYAB, CSF1R, CXCL10, CXCL12, CXCL9, DCBLD2, DPP4, FCER1G, FCGR3A, GGT5, HLA-B, HLA-C, HLA-DMA, HLA-DPA1, HLA-DRA, HLA-DRB1, IL2RG, ITGB2, ITGB4, ITGB8, LY6D, MXRA8, NELL1, NT5E, PDGFRB, PLAT, PLAU, PLVAP, PROM2, S100A8, S100A9, SDC1, SEPP1, SFRP1, SLC1A4, SLC7A11, SLC9A3, SSH1, SULF1, SULF2, TF, TYROBP, VWF]	[AAMP, ABCA1, ABCA7, ABCB1, ABCC2, ABCG1, ACE, ACE2, ACHE, ACKR2, ACKR3, ACKR4, ACVR1B, ACVR2A, ACVRL1, ADA, ADAM10, ADAM15, ADAM17, ADAM2, ADAM8, ADAM9, ADAMTS13, ADAMTS7, ADCYAP1R1, ADIPOQ, AGRN, AIMP1, ALCAM, ALPP, AMBP, AMELX, AMH, AMOT, ANGPTL3, ANK3, ANO1, ANO6, ANPEP, ANTXR1, ANTXR2, ANXA1, ANXA2, ANXA4, ANXA5, ANXA9, AOC3, APMAP, APOA1, APOA4, APOE, APOH, APP, AQP11, AQP4, AREG, ARF6, ARS…	TRUE
GO:0030334	regulation of cell migration	14.5678	[4, 5, 6]	[None]	48	7.88177	2.70541e-15	2.3997e-12	{}	{}	[AGT, APOD, APOE, AQP1, ARHGDIB, BST2, CCL5, CD74, CEMIP, COL1A1, COL3A1, CORO1A, CSF1R, CSNK2B, CXCL10, CXCL12, CXCL9, CYP1B1, IFITM1, IGFBP3, IGFBP5, IL1RN, IL24, JAG2, KRT16, LRRC15, MMP9, MYOC, NELL1, PDGFRB, PLAU, PLVAP, PODXL, PTGS2, RAB25, RNASE1, S100A14, S100A7, SEMA5A, SEPP1, SERPINB3, SFRP1, SFRP2, SORL1, SOX9, STC1, SULF1, TACSTD2]	[AAMP, ABHD2, ABHD6, ABI3, ABR, ACE, ACVR1B, ACVR1C, ACVRL1, ADA, ADAM10, ADAM15, ADAM17, ADAM8, ADAM9, ADARB1, ADIPOQ, ADORA1, ADRA2A, AGT, AGTR2, AGXT, AIF1, AJUBA, AKT1, AKT2, ALOX12, ALOX15B, AMOT, AMOTL1, ANGPT1, ANGPT2, ANGPT4, ANGPTL3, ANO6, ANXA3, APC, APEX1, APOD, APOE, APOH, AQP1, ARAP3, ARHGAP4, ARHGAP5, ARHGDIA, ARHGDIB, ARHGEF39, ARHGEF7, ARSB, ATP8A1, BAG4, BCAR1, BCAS3, BCL2, BCR, …	TRUE
GO:0010951	negative regulation of endopeptidase activity	14.2812	[6, 7, 8, 9, 10]	[None]	31	11.9231	5.23418e-15	4.63748e-12	{}	{}	[A2ML1, AGT, AQP1, BST2, C3, CD109, COL6A3, CRYAB, CSTA, DHCR24, IFI6, IL24, ITIH5, ITIH6, MMP9, PI3, SERPINA1, SERPINA3, SERPINB11, SERPINB2, SERPINB3, SERPINB4, SERPINB5, SERPING1, SFN, SFRP2, SLPI, SORL1, SPINK5, SPINT2, WFDC1]	[A2M, A2ML1, ADORA2A, AGT, AGXT, AHSG, AKT1, AMBP, ANXA8, ANXA8L1, ANXA8L2, APLP2, APP, AQP1, ARRB1, ARRB2, AVP, BCL2L12, BIRC2, BIRC3, BIRC5, BIRC6, BIRC7, BIRC8, BST2, C3, C3P1, C4A, C4B, C5, CARD16, CARD17, CARD18, CASP8, CAST, CD109, CD27, CD3EAP, CD44, CDKN2D, CFLAR, COL28A1, COL4A3, COL6A3, COL7A1, CPAMD8, CR1, CRB2, CRIM1, CRYAB, CSNK2A1, CSNK2A2, CST1, CST11, CST2, CST3, CST4, CST5, CST6,…	TRUE
GO:0051239	regulation of multicellular organismal process	14.2415	[2, 3]	[None]	108	4.47576	5.73512e-15	5.07558e-12	{}	{}	[AGT, APOC1, APOD, APOE, APOLD1, AQP1, AQP3, ARHGDIB, ASPM, ATP1B1, ATP1B2, BST2, C1QC, C3, CD109, CD14, CD34, CD74, CHI3L1, CIT, CLU, COL14A1, COL1A1, COL3A1, COL5A1, CSF1R, CSNK2B, CTHRC1, CXCL10, CXCL12, CYP1B1, CYSLTR2, DKK1, DSC2, DSC3, DSP, EGR3, FCER1G, GBP1, GJA1, GNAO1, HCLS1, HLA-B, HLA-DMA, HLA-DOA, HLA-DPA1, HLA-DRB1, HMGCR, HOPX, IFITM1, IGFBP5, IL1RN, IRF1, ITGB2, JUP, KLK6, KRT1, K…	[AAMP, AATK, ABCA7, ABCG5, ABCG8, ABL1, ABL2, ACACB, ACE, ACE2, ACIN1, ACP5, ACPP, ACSL6, ACTR3, ACVR1, ACVR1B, ACVR1C, ACVR2A, ACVR2B, ACVRL1, ADA, ADAM17, ADAM8, ADAM9, ADAMTS12, ADAMTS18, ADAMTS20, ADAMTS7, ADAMTS9, ADCY6, ADCYAP1, ADD1, ADGRB1, ADGRB2, ADGRB3, ADIPOQ, ADK, ADM, ADM2, ADORA1, ADORA2A, ADORA2B, ADRA1A, ADRA1B, ADRA1D, ADRA2A, ADRA2B, ADRA2C, ADRB1, ADRB2, ADRB3, ADRBK1, AFAP1L2…	TRUE
GO:0052547	regulation of peptidase activity	14.2	[5, 6, 7]	[None]	39	9.30788	6.30963e-15	5.57771e-12	{}	{}	[A2ML1, AGT, AQP1, BST2, C3, CASP14, CD109, CD14, COL6A3, CRYAB, CSTA, DHCR24, IFI27, IFI6, IL24, ITIH5, ITIH6, MMP9, PCOLCE, PI15, PI3, S100A8, S100A9, SERPINA1, SERPINA3, SERPINB11, SERPINB2, SERPINB3, SERPINB4, SERPINB5, SERPING1, SFN, SFRP2, SLPI, SORL1, SPINK5, SPINT2, TP63, WFDC1]	[A2M, A2ML1, ACER2, ACVR1C, ADORA2A, ADRM1, AGT, AGXT, AHSG, AIFM1, AIM2, AKIRIN2, AKT1, ALOX12, AMBP, ANP32B, ANXA8, ANXA8L1, ANXA8L2, APAF1, APLP2, APOPT1, APP, AQP1, ARL6IP5, ARRB1, ARRB2, ASPH, AVP, BAD, BAK1, BAX, BBC3, BCAP31, BCL10, BCL2L10, BCL2L11, BCL2L12, BCL2L13, BID, BIRC2, BIRC3, BIRC5, BIRC6, BIRC7, BIRC8, BOK, BST2, C3, C3P1, C4A, C4B, C5, CARD16, CARD17, CARD18, CARD8, CASP1, CAS…	TRUE
GO:0018149	peptide cross-linking	13.735	[6, 7]	[None]	13	41.9355	1.84065e-14	1.62529e-11	{}	{}	[BGN, COL3A1, CSTA, DCN, DSP, EVPL, F13A1, IVL, LOR, SPOCK2, SPRR1A, SPRR1B, TGM1]	[ABCA7, ANXA1, BGN, COL3A1, CSTA, DCN, DSP, DSPP, EGFLAM, EPB42, EVPL, F13A1, FN1, IVL, LOR, MAMDC2, NDNF, SPOCK2, SPOCK3, SPRR1A, SPRR1B, SPRR3, SPRR4, TGM1, TGM2, TGM3, TGM4, TGM5, TGM6, TGM7, THBS1]	TRUE
GO:0009611	response to wounding	13.6174	[3]	[None]	64	5.99251	2.41316e-14	2.12841e-11	{}	{}	[AGT, AHNAK2, APOD, APOE, AQP1, ATP1B1, ATP1B2, C2, C3, CCL5, CD109, CD34, CFH, CFI, CLU, COL1A1, COL1A2, COL3A1, COL5A1, CXCL10, DCBLD2, DCN, DSP, F13A1, FCER1G, GJA1, HLA-DRB1, HMGCR, HOPX, IGF2, IL24, IRF1, ITGA10, ITGB2, ITGB4, KLK6, KRT1, KRT6A, MATN2, MDK, MYL9, NELL1, NREP, NT5E, PDGFRB, PLAT, PLAU, PTGIS, PTGS2, PTPN6, RNASE1, S100A8, S100A9, SDC1, SEPP1, SERPINA1, SERPINB2, SERPING1, SH2…	[2xFGA, 6xC1QA, A2M, ABCC4, ABHD2, ABL1, ABR, ACE2, ACHE, ACP5, ACTB, ACTG1, ACTN1, ACTN2, ACTN4, ACVRL1, ADA, ADAM15, ADAM17, ADAM8, ADAMTS12, ADAMTS13, ADAMTS18, ADCYAP1, ADIPOQ, ADM, ADORA1, ADORA2A, ADORA2B, ADRA2A, ADRA2B, ADRA2C, ADRB1, AGER, AGT, AGTR1, AGXT, AHNAK2, AHSG, AIF1, AIMP1, AJUBA, AK3, AK4, AKAP1, AKAP10, AKR1C1, AKT1, ALB, ALDOA, ALOX12, ALOX15, ALOX5AP, AMICA1, ANGPT1, ANGPT2…	TRUE
GO:0040012	regulation of locomotion	13.5807	[2, 3]	[None]	50	7.18391	2.62591e-14	2.31343e-11	{}	{}	[AGT, APOD, APOE, AQP1, ARHGDIB, BST2, CCL5, CD74, CEMIP, COL1A1, COL3A1, CORO1A, CSF1R, CSNK2B, CXCL10, CXCL12, CXCL9, CYP1B1, IFITM1, IGFBP3, IGFBP5, IL1RN, IL24, JAG2, KRT16, LRRC15, MMP9, MYOC, NELL1, PDGFRB, PLAU, PLVAP, PODXL, PTGS2, RAB25, RNASE1, RNASE10, S100A14, S100A7, SEMA5A, SEPP1, SERPINB3, SFRP1, SFRP2, SORL1, SOX9, SPINT2, STC1, SULF1, TACSTD2]	[AAMP, ABHD2, ABHD6, ABI3, ABL1, ABL2, ABR, ACE, ACVR1B, ACVR1C, ACVRL1, ADA, ADAM10, ADAM15, ADAM17, ADAM8, ADAM9, ADARB1, ADIPOQ, ADORA1, ADORA2A, ADRA2A, AGER, AGT, AGTR2, AGXT, AIF1, AJUBA, AKT1, AKT2, ALOX12, ALOX15B, AMOT, AMOTL1, ANGPT1, ANGPT2, ANGPT4, ANGPTL3, ANO6, ANXA3, AP1AR, APC, APEX1, APOD, APOE, APOH, AQP1, ARAP3, ARHGAP4, ARHGAP5, ARHGDIA, ARHGDIB, ARHGEF39, ARHGEF7, ARRDC3, ARS…	TRUE
GO:0052548	regulation of endopeptidase activity	13.3709	[6, 7, 8]	[None]	37	9.22693	4.25689e-14	3.74606e-11	{}	{}	[A2ML1, AGT, AQP1, BST2, C3, CASP14, CD109, CD14, COL6A3, CRYAB, CSTA, DHCR24, IFI27, IFI6, IL24, ITIH5, ITIH6, MMP9, PI3, S100A8, S100A9, SERPINA1, SERPINA3, SERPINB11, SERPINB2, SERPINB3, SERPINB4, SERPINB5, SERPING1, SFN, SFRP2, SLPI, SORL1, SPINK5, SPINT2, TP63, WFDC1]	[A2M, A2ML1, ACER2, ACVR1C, ADORA2A, ADRM1, AGT, AGXT, AHSG, AIFM1, AIM2, AKIRIN2, AKT1, ALOX12, AMBP, ANP32B, ANXA8, ANXA8L1, ANXA8L2, APAF1, APLP2, APOPT1, APP, AQP1, ARL6IP5, ARRB1, ARRB2, ASPH, AVP, BAD, BAK1, BAX, BBC3, BCAP31, BCL10, BCL2L10, BCL2L11, BCL2L12, BCL2L13, BID, BIRC2, BIRC3, BIRC5, BIRC6, BIRC7, BIRC8, BOK, BST2, C3, C3P1, C4A, C4B, C5, CARD16, CARD17, CARD18, CARD8, CASP1, CAS…	TRUE
GO:0005581	collagen trimer	13.0498	[1, 3]	[None]	19	20	8.91697e-14	7.83801e-11	{}	{}	[C1QA, C1QB, C1QC, COL11A2, COL14A1, COL15A1, COL16A1, COL17A1, COL1A1, COL1A2, COL22A1, COL2A1, COL3A1, COL5A1, COL6A1, COL6A2, COL6A3, CTHRC1, DCN]	[2xCOL4A1, ADIPOQ, C1QA, C1QB, C1QC, C1QL1, C1QL2, C1QL3, C1QL4, C1QTNF1, C1QTNF2, C1QTNF3, C1QTNF3-AMACR, C1QTNF5, C1QTNF6, C1QTNF7, C1QTNF8, C1QTNF9, C1QTNF9B, CCBE1, COL10A1, COL11A1, COL11A2, COL12A1, COL13A1, COL14A1, COL15A1, COL16A1, COL17A1, COL18A1, COL18A1 trimer, COL19A1, COL1A1, COL1A2, COL20A1, COL21A1, COL22A1, COL23A1, COL24A1, COL25A1, COL26A1, COL27A1, COL28A1, COL2A1, COL3A1, CO…	TRUE
GO:0045861	negative regulation of proteolysis	12.8158	[5, 6, 7, 8]	[None]	35	9.33333	1.52812e-13	1.34169e-10	{}	{}	[A2ML1, AGT, AQP1, BST2, C3, CD109, COL6A3, CRYAB, CSTA, DHCR24, IFI6, IL24, ITIH5, ITIH6, MMP9, NELL1, OPHN1, PI15, PI3, PLAT, SERPINA1, SERPINA3, SERPINB11, SERPINB2, SERPINB3, SERPINB4, SERPINB5, SERPING1, SFN, SFRP2, SLPI, SORL1, SPINK5, SPINT2, WFDC1]	[2xCDC37, 2xCdc37, A2M, A2ML1, ADORA2A, AGT, AGXT, AHSG, AKT1, AMBP, ANAPC1, ANAPC10, ANAPC11, ANAPC15, ANAPC2, ANAPC4, ANAPC5, ANAPC7, ANXA8, ANXA8L1, ANXA8L2, APC, APLP2, APP, AQP1, ARRB1, ARRB2, ATM, ATRAID, AVP, BAG5, BAG6, BCL2L12, BIRC2, BIRC3, BIRC5, BIRC6, BIRC7, BIRC8, BST2, BUB1, BUB1B, BUB3, C3, C3P1, C4A, C4B, C4BPA, C4BPB, C5, CARD16, CARD17, CARD18, CASP8, CAST, CCAR2, CCNB1, CD109,…	TRUE
GO:0030155	regulation of cell adhesion	12.784	[3, 4]	[None]	46	7.3132	1.64441e-13	1.44215e-10	{}	{}	[APOD, ARHGDIB, CCL5, CD74, COL16A1, COL1A1, CORO1A, CXCL12, CYP1B1, DPP4, EGR3, FBLN2, GBP1, HLA-DMA, HLA-DMB, HLA-DOA, HLA-DPA1, HLA-DQA1, HLA-DQB1, HLA-DRA, HLA-DRB1, HLA-DRB5, IGF2, IGFBP2, IL1RN, IRF1, JAG2, LRRC32, MYOC, PAG1, PLAU, PODXL, PREX1, PTPN6, RNASE1, RNASE10, SEMA5A, SFRP1, SFRP2, SOX9, SPINK5, SPINT2, SPOCK2, TACSTD2, TGFBI, TNFRSF21]	[ABI3BP, ABL1, ABL2, ACER2, ACVRL1, ADA, ADAM10, ADAM15, ADAM22, ADAM8, ADAM9, ADAMDEC1, ADAMTS18, ADIPOQ, ADK, ADORA2A, AGR2, AIF1, AKT1, ALOX12, ALOX15, ANGPT1, ANGPT2, ANK3, AP1AR, AP3B1, AP3D1, APC, APOA1, APOD, ARHGAP6, ARHGDIA, ARHGDIB, ARHGDIG, ARHGEF7, ARL2, ARPC2, ASS1, ATP5B, ATXN3, ATXN8, AZU1, B4GALNT2, BAD, BAG4, BCAS3, BCL10, BCL2, BCL6, BLM, BMP2, BMP4, BMP7, BRAF, BTLA, BTN2A2, BT…	TRUE
GO:0034097	response to cytokine	12.7696	[4]	[None]	49	6.95035	1.7e-13	1.4892e-10	{}	{}	[APOE, BST2, CCL5, CD14, CD74, CHI3L1, COL1A1, COL3A1, CORO1A, CSF1R, CSF2RA, CSNK2B, CXCL10, CXCL12, CXCL9, DUOX1, GBP1, GNAO1, HCLS1, HLA-B, HLA-C, HLA-DPA1, HLA-DQA1, HLA-DQB1, HLA-DRA, HLA-DRB1, HLA-DRB5, IFI27, IFI6, IFITM1, IL1RN, IL24, IL2RG, IRF1, MME, MX1, NUP210, OAS2, PLVAP, PTGIS, PTGS2, PTPN6, SERPINA1, SFRP1, SOCS3, SOX9, TNFRSF21, TRIM22, XAF1]	[AAAS, AANAT, ACKR2, ACKR3, ACKR4, ACP5, ACSL1, ACSL4, ADAM10, ADAM17, ADAM9, ADAMTS12, ADAMTS13, ADAMTS7, ADAR, ADIPOQ, ADIPOR1, ADIPOR2, AES, AFF3, AGPAT1, AGPAT2, AIF1, AIM2, AKAP6, AKT1, ALAD, ALDH1A2, ALOX15, ANGPT1, ANKRD1, ANXA1, APOA1, APOB, APOE, AQP4, ARG1, ARHGEF2, ARIH1, ASS1, AVPR2, AXL, B2M, BAD, BAG4, BBS2, BBS4, BCL2, BCL2L1, BDNF, BDNF-AS, BRCA1, BST2, C11orf82, CACTIN, CALCA, CA…	TRUE
GO:0009653	anatomical structure morphogenesis	12.7658	[2, 3]	[None]	113	4.16053	1.71492e-13	1.50055e-10	{}	{}	[ABLIM1, ACTA2, AGT, APOD, APOE, APOLD1, AQP1, AQP3, C3, CD109, CD248, CD34, CD53, CDSN, CFH, CHI3L1, CIT, CLU, COL11A2, COL15A1, COL1A1, COL1A2, COL2A1, COL3A1, COL5A1, COL6A1, COL6A2, COL6A3, COMP, CORO1A, CRABP2, CRYAB, CSF1R, CSGALNACT1, CSNK2B, CTHRC1, CXCL10, CXCL12, CXCL9, CYP1B1, CYSLTR2, DCN, DKK1, DSP, E2F7, EGR3, FMNL2, GBP1, GJA1, GJB6, HOPX, IGF2, IGFBP5, IL1RN, ITGA10, ITGB2, ITGB4,…	[AAMP, AATK, ABI1, ABL1, ABL2, ABLIM1, ABLIM2, ABLIM3, ABR, ACAN, ACD, ACKR3, ACP5, ACTA1, ACTA2, ACTB, ACTC1, ACTG1, ACTG2, ACTR2, ACTR3, ACVR1, ACVR2A, ACVR2B, ACVRL1, ADA, ADAM10, ADAM12, ADAM15, ADAM17, ADAM8, ADAM9, ADAMTS1, ADAMTS12, ADAMTS16, ADCY1, ADD1, ADGRB1, ADGRB2, ADGRB3, ADIPOQ, ADM, ADM2, ADORA2A, ADRA2B, AES, AFF3, AFG3L2, AGAP2, AGFG1, AGGF1, AGR2, AGRN, AGT, AGTPBP1, AGTR2, AGX…	TRUE
GO:0004867	serine-type endopeptidase inhibitor activity	12.6233	[5, 6]	[None]	19	19	2.38047e-13	2.08053e-10	{}	{}	[A2ML1, AGT, CD109, COL6A3, ITIH5, ITIH6, PI3, SERPINA1, SERPINA3, SERPINB11, SERPINB2, SERPINB3, SERPINB4, SERPINB5, SERPING1, SLPI, SPINK5, SPINT2, WFDC1]	[A2M, A2ML1, AGT, AGXT, AMBP, APLP2, APP, CD109, COL28A1, COL6A3, COL7A1, CPAMD8, CRIM1, EPPIN, FURIN, HMSD, HRG, ITIH1, ITIH2, ITIH3, ITIH4, ITIH5, ITIH6, K7EQZ3_HUMAN, KAL1, NRG1, OVOS1, OVOS2, PAPLN, PCSK1N, PEBP1, PI3, PZP, RECK, SERPINA1, SERPINA10, SERPINA11, SERPINA12, SERPINA13P, SERPINA2, SERPINA3, SERPINA4, SERPINA5, SERPINA6, SERPINA7, SERPINA9, SERPINB1, SERPINB10, SERPINB11, SERPINB1…	TRUE
GO:0001775	cell activation	12.5903	[3]	[None]	59	6.00815	2.56853e-13	2.24232e-10	{}	{}	[AGT, APOE, APOLD1, BST2, CCL5, CD74, CD93, CLU, COL1A1, COL1A2, COL3A1, CORO1A, CXCL10, CXCL12, DPP4, EGR3, F13A1, FCER1G, HLA-DMA, HLA-DMB, HLA-DOA, HLA-DPA1, HLA-DQA1, HLA-DQB1, HLA-DRA, HLA-DRB1, HLA-DRB5, IGF2, IGFBP2, IL11, IRF1, ITGB2, JAG2, KRT2, LRRC32, LY6D, MPZL2, MYL9, NDRG1, PAG1, PREX1, PTPN6, RNASE1, S100A8, S100A9, SEPP1, SERPINA1, SERPING1, SFRP1, SLC7A11, SOX11, SPI1, SPINK5, TF…	[2xFGA, A2M, ABCC4, ABL1, ABL2, ABR, ACKR2, ACTB, ACTG1, ACTN1, ACTN2, ACTN4, ADA, ADAM10, ADAM17, ADAM8, ADAM9, ADAMTS13, ADAMTS18, ADC, ADK, ADORA2A, ADORA2B, ADRA2A, ADRA2B, ADRA2C, AGT, AGXT, AHR, AICDA, AIF1, AIFM2, AKAP17A, AKT1, ALB, ALDOA, ALOX12, AMH, AMICA1, ANXA1, ANXA3, AP1G1, AP3B1, AP3D1, APBB1IP, APC, APLF, APOA1, APOE, APOLD1, APP, ARHGEF7, ARRB1, ARRB2, ARTN, ASTL, ATM, ATP11C, A…	TRUE
GO:0042611	MHC protein complex	12.4208	[3, 4, 5, 6, 7]	[None]	12	40	3.79457e-13	3.30886e-10	{}	{}	[CD74, HLA-B, HLA-C, HLA-DMA, HLA-DMB, HLA-DOA, HLA-DPA1, HLA-DQA1, HLA-DQB1, HLA-DRA, HLA-DRB1, HLA-DRB5]	[AZGP1, B2M, CD74, E7ENX8_HUMAN, F6UB75_HUMAN, HFE, HLA-A, HLA-B, HLA-C, HLA-DMA, HLA-DMB, HLA-DOA, HLA-DOB, HLA-DPA1, HLA-DPB1, HLA-DQA1, HLA-DQA2, HLA-DQB1, HLA-DQB2, HLA-DRA, HLA-DRB1, HLA-DRB3, HLA-DRB4, HLA-DRB5, HLA-E, HLA-F, HLA-G, HLA-H, MR1, PNKD]	TRUE
GO:0071345	cellular response to cytokine stimulus	12.354	[5]	[None]	44	7.37018	4.42602e-13	3.85507e-10	{}	{}	[APOE, BST2, CCL5, CD74, CHI3L1, COL1A1, CORO1A, CSF1R, CSF2RA, CSNK2B, CXCL10, CXCL12, CXCL9, DUOX1, GBP1, HCLS1, HLA-B, HLA-C, HLA-DPA1, HLA-DQA1, HLA-DQB1, HLA-DRA, HLA-DRB1, HLA-DRB5, IFI27, IFI6, IFITM1, IL1RN, IL24, IL2RG, IRF1, MME, MX1, NUP210, OAS2, PLVAP, PTGIS, PTPN6, SFRP1, SOCS3, SOX9, TNFRSF21, TRIM22, XAF1]	[AAAS, ACKR2, ACKR3, ACKR4, ACSL1, ADAM17, ADAMTS12, ADAMTS7, ADAR, ADIPOQ, ADIPOR1, ADIPOR2, AGPAT1, AGPAT2, AIF1, AIM2, AKAP6, AKT1, ALAD, ALOX15, ANGPT1, ANKRD1, APOA1, APOB, APOE, AQP4, ARG1, ARHGEF2, ARIH1, ASS1, AXL, B2M, BAD, BAG4, BBS2, BBS4, BDNF, BDNF-AS, BRCA1, BST2, C11orf82, CACTIN, CALCA, CAMK2A, CAMK2B, CAMK2D, CAMK2G, CAMP, CARD14, CASP8, CAV1, CCL2, CCL3, CCL5, CCM2, CCR1, CCR10,…	TRUE
GO:0042613	MHC class II protein complex	12.2548	[4, 5, 6, 7, 8]	[None]	10	55.5556	5.56159e-13	4.83858e-10	{}	{}	[CD74, HLA-DMA, HLA-DMB, HLA-DOA, HLA-DPA1, HLA-DQA1, HLA-DQB1, HLA-DRA, HLA-DRB1, HLA-DRB5]	[CD74, E7ENX8_HUMAN, F6UB75_HUMAN, HLA-DMA, HLA-DMB, HLA-DOA, HLA-DOB, HLA-DPA1, HLA-DPB1, HLA-DQA1, HLA-DQA2, HLA-DQB1, HLA-DQB2, HLA-DRA, HLA-DRB1, HLA-DRB3, HLA-DRB4, HLA-DRB5]	TRUE
GO:0030162	regulation of proteolysis	11.6232	[5, 6]	[None]	50	6.37755	2.38095e-12	2.06905e-09	{}	{}	[A2ML1, AGT, APOE, AQP1, BST2, C2, C3, CASP14, CD109, CD14, CFH, CFI, CLU, COL6A3, CRYAB, CSTA, CXCL10, DHCR24, IFI27, IFI6, IL24, ITIH5, ITIH6, MMP9, NELL1, OPHN1, PCOLCE, PI15, PI3, PLAT, RPS6KA2, S100A8, S100A9, SERPINA1, SERPINA3, SERPINB11, SERPINB2, SERPINB3, SERPINB4, SERPINB5, SERPING1, SFN, SFRP2, SLPI, SNX9, SORL1, SPINK5, SPINT2, TP63, WFDC1]	[2xCDC37, 2xCdc37, 6xC1QA, A2M, A2ML1, ACER2, ACVR1C, ADAM8, ADAM9, ADORA2A, ADRA2A, ADRM1, AGT, AGXT, AHSG, AIFM1, AIM2, AKIRIN2, AKR1C1, AKT1, ALOX12, AMBP, ANAPC1, ANAPC10, ANAPC11, ANAPC15, ANAPC2, ANAPC4, ANAPC5, ANAPC7, ANP32B, ANXA8, ANXA8L1, ANXA8L2, APAF1, APC, APLP2, APOE, APOPT1, APP, AQP1, ARAF, ARL6IP5, ARRB1, ARRB2, ASPH, ASTL, ATM, ATPIF1, ATRAID, AURKA, AURKAIP1, AVP, AXIN1, BAD, …	TRUE
GO:0001568	blood vessel development	11.2428	[3, 5, 6, 7, 8]	[None]	42	7.08263	5.71712e-12	4.96246e-09	{}	{}	[ACTA2, AGT, APOD, APOE, APOLD1, AQP1, C3, CD34, CDH5, CHI3L1, COL15A1, COL1A1, COL1A2, COL3A1, COL5A1, CXCL10, CXCL12, CYP1B1, CYSLTR2, E2F7, EGR3, GJA1, ITGB2, ITGB8, KRT1, MPZ, NELL1, NOTCH3, PDGFRB, PRRX1, PTGIS, PTGS2, S100A7, SEMA5A, SFRP1, SFRP2, SOCS3, SPI1, SPINK5, SULF1, TGFBI, TYMP]	[AAMP, ACKR3, ACTA2, ACVR1, ACVR2B, ACVRL1, ADAM15, ADAM8, ADD1, ADGRB1, ADGRB2, ADGRB3, ADM, ADM2, ADRA2B, AGGF1, AGT, AGXT, AHR, AIMP1, AKT1, ALDH1A2, ALOX12, AMOT, ANG, ANGPT1, ANGPT2, ANGPT4, ANGPTL3, ANGPTL4, ANGPTL6, ANKRD17, ANPEP, ANXA2, ANXA3, APOB, APOD, APOE, APOH, APOLD1, AQP1, ARHGAP22, ARHGAP24, ARID1A, ASB4, ATP5B, ATP7A, ATPIF1, B4GALT1, BAI1, BAI2, BAI3, BAK1, BAX, BCAS3, BMP4, B…	TRUE
GO:0061135	endopeptidase regulator activity	11.1576	[3, 4]	[None]	23	12.5	6.95631e-12	6.03112e-09	{}	{}	[A2ML1, AGT, BST2, C3, CD109, COL6A3, CSTA, ITIH5, ITIH6, PI3, SERPINA1, SERPINA3, SERPINB11, SERPINB2, SERPINB3, SERPINB4, SERPINB5, SERPING1, SFRP2, SLPI, SPINK5, SPINT2, WFDC1]	[A2M, A2ML1, ADRM1, AGT, AGXT, AHSG, AMBP, APLP2, APP, ARRB1, AVP, BIRC2, BIRC3, BIRC5, BIRC6, BIRC7, BIRC8, BST2, C3, C3P1, C4A, C4B, C5, CARD16, CARD17, CARD18, CAST, CD109, CD27, CD3EAP, COL28A1, COL4A3, COL6A3, COL7A1, CPAMD8, CRB2, CRIM1, CST1, CST11, CST2, CST3, CST4, CST5, CST6, CST7, CST8, CST9, CST9L, CST9LP1, CSTA, CSTB, CSTL1, DPEP1, EPPIN, ERC2, FETUB, FURIN, GAS6, HMSD, HRG, IFNAR1, …	TRUE
GO:0030574	collagen catabolic process	11.0818	[4, 5, 6]	[None]	16	20	8.28246e-12	7.17261e-09	{}	{}	[COL11A2, COL14A1, COL15A1, COL16A1, COL17A1, COL1A1, COL1A2, COL2A1, COL3A1, COL5A1, COL6A1, COL6A2, COL6A3, KLK6, MMP11, MMP9]	[ADAM10, ADAM15, ADAM17, ADAM9, ADAMTS14, ADAMTS2, ADAMTS3, CEL, COL10A1, COL11A1, COL11A2, COL12A1, COL13A1, COL14A1, COL15A1, COL16A1, COL17A1, COL18A1, COL19A1, COL1A1, COL1A2, COL23A1, COL25A1, COL26A1, COL2A1, COL3A1, COL4A1, COL4A2, COL4A3, COL4A4, COL4A5, COL4A6, COL5A1, COL5A2, COL5A3, COL6A1, COL6A2, COL6A3, COL6A5, COL6A6, COL7A1, COL8A1, COL8A2, COL9A1, COL9A2, COL9A3, CST3, CTSB, CTSD…	TRUE
GO:0030414	peptidase inhibitor activity	11.0593	[3, 4]	[None]	23	12.3656	8.72333e-12	7.54568e-09	{}	{}	[A2ML1, AGT, BST2, C3, CD109, COL6A3, CSTA, ITIH5, ITIH6, PI15, PI3, SERPINA1, SERPINA3, SERPINB11, SERPINB2, SERPINB3, SERPINB4, SERPINB5, SERPING1, SLPI, SPINK5, SPINT2, WFDC1]	[A2M, A2ML1, AGT, AGXT, AHSG, AMBP, APLP2, APP, ARRB1, AVP, BIRC2, BIRC3, BIRC5, BIRC6, BIRC7, BIRC8, BST2, C3, C3P1, C4A, C4B, C5, CARD16, CARD17, CARD18, CAST, CD109, CD27, CD3EAP, COL28A1, COL4A3, COL6A3, COL7A1, CPAMD8, CRB2, CRIM1, CST1, CST11, CST2, CST3, CST4, CST5, CST6, CST7, CST8, CST9, CST9L, CST9LP1, CSTA, CSTB, CSTL1, DPEP1, EPPIN, ERC2, FETUB, FURIN, GAS6, GPC3, HMSD, HRG, IFNAR1, I…	TRUE
GO:0061134	peptidase regulator activity	10.9736	[2, 3]	[None]	25	11.1607	1.06256e-11	9.18051e-09	{}	{}	[A2ML1, AGT, BST2, C3, CD109, COL6A3, CSTA, ITIH5, ITIH6, PCOLCE, PI15, PI3, SERPINA1, SERPINA3, SERPINB11, SERPINB2, SERPINB3, SERPINB4, SERPINB5, SERPING1, SFRP2, SLPI, SPINK5, SPINT2, WFDC1]	[A2M, A2ML1, ADRM1, AGT, AGXT, AHSG, AMBP, APAF1, APLP2, APP, ARRB1, AVP, BAD, BCL2L13, BIRC2, BIRC3, BIRC5, BIRC6, BIRC7, BIRC8, BST2, C3, C3P1, C4A, C4B, C5, CARD16, CARD17, CARD18, CARD8, CASP1, CASP8AP2, CAST, CAV1, CD109, CD27, CD3EAP, CD8A, CDKN1B, CLPX, COL28A1, COL4A3, COL6A3, COL7A1, CPAMD8, CRB2, CRIM1, CST1, CST11, CST2, CST3, CST4, CST5, CST6, CST7, CST8, CST9, CST9L, CST9LP1, CSTA, C…	TRUE
GO:0022617	extracellular matrix disassembly	10.91	[4, 5]	[None]	20	14.3885	1.23027e-11	1.06172e-08	{}	{}	[CAPG, COL11A2, COL14A1, COL15A1, COL16A1, COL17A1, COL1A1, COL1A2, COL2A1, COL3A1, COL5A1, COL6A1, COL6A2, COL6A3, DCN, DPP4, KLK7, LAMB3, MMP11, MMP9]	[A2M, ACAN, ADAM10, ADAM15, ADAM17, ADAM8, ADAM9, ADAMTS4, ADAMTS5, BCAN, BMP1, BSG, CAPG, CAPN1, CAPNS1, CASP3, CD44, CDH1, CEL, CMA1, COL10A1, COL11A1, COL11A2, COL12A1, COL13A1, COL14A1, COL15A1, COL16A1, COL17A1, COL18A1, COL19A1, COL1A1, COL1A2, COL23A1, COL25A1, COL26A1, COL2A1, COL3A1, COL4A1, COL4A2, COL4A3, COL4A4, COL4A5, COL4A6, COL5A1, COL5A2, COL5A3, COL6A1, COL6A2, COL6A3, COL6A5, C…	TRUE
GO:0001944	vasculature development	10.781	[4, 5, 6, 7]	[None]	42	6.85155	1.65567e-11	1.42719e-08	{}	{}	[ACTA2, AGT, APOD, APOE, APOLD1, AQP1, C3, CD34, CDH5, CHI3L1, COL15A1, COL1A1, COL1A2, COL3A1, COL5A1, CXCL10, CXCL12, CYP1B1, CYSLTR2, E2F7, EGR3, GJA1, ITGB2, ITGB8, KRT1, MPZ, NELL1, NOTCH3, PDGFRB, PRRX1, PTGIS, PTGS2, S100A7, SEMA5A, SFRP1, SFRP2, SOCS3, SPI1, SPINK5, SULF1, TGFBI, TYMP]	[AAMP, ACKR3, ACTA2, ACVR1, ACVR2B, ACVRL1, ADAM15, ADAM8, ADD1, ADGRB1, ADGRB2, ADGRB3, ADM, ADM2, ADRA2B, AGGF1, AGT, AGXT, AHR, AIMP1, AKT1, ALDH1A2, ALOX12, AMOT, ANG, ANGPT1, ANGPT2, ANGPT4, ANGPTL3, ANGPTL4, ANGPTL6, ANKRD17, ANP32B, ANPEP, ANXA2, ANXA3, APOB, APOD, APOE, APOH, APOLD1, AQP1, ARHGAP22, ARHGAP24, ARHGEF15, ARID1A, ASB4, ATP5B, ATP7A, ATPIF1, B4GALT1, B9D1, BAI1, BAI2, BAI3, B…	TRUE
GO:0044459	plasma membrane part	10.7253	[2, 3, 4, 5]	[None]	103	4.03763	1.88226e-11	1.62062e-08	{}	{}	[ABCC9, AHNAK2, APOE, AQP1, AQP3, ATP1B1, ATP1B2, BCAM, BST2, CD163, CD34, CD53, CD74, CLCA2, CLDN1, CLU, COL17A1, CORO1A, CSF1R, CSF2RA, CXCL10, CXCL12, CXCL9, CYBB, DCBLD2, DPP4, DSG1, DSP, DUOX1, FADS2, FCER1G, FCGR3A, FXYD3, GGT5, GJA1, GJB2, GJB6, GNAO1, GRIK3, HLA-B, HLA-C, HLA-DMA, HLA-DMB, HLA-DOA, HLA-DPA1, HLA-DQA1, HLA-DQB1, HLA-DRA, HLA-DRB1, HLA-DRB5, IGFBP2, IL2RG, ITGA10, ITGB2, IT…	[AAK1, ABCA1, ABCA12, ABCA13, ABCA2, ABCA4, ABCA7, ABCB11, ABCB4, ABCB5, ABCB6, ABCB8, ABCC1, ABCC11, ABCC2, ABCC3, ABCC4, ABCC5, ABCC6, ABCC8, ABCC9, ABCD1, ABCD4, ABCF2, ABCG1, ABCG5, ABCG8, ABHD12, ABHD6, ABI1, ABL1, ABL2, ACE, ACKR2, ACKR4, ACP1, ACVR1, ACVR1B, ACVR1C, ACVR2A, ACVR2B, ACVRL1, ACY3, ADA, ADAM10, ADAM17, ADAM2, ADAM23, ADAM28, ADAM29, ADAM8, ADAM9, ADCY3, ADCY8, ADCY9, ADCYAP1R…	TRUE
GO:0051346	negative regulation of hydrolase activity	10.6996	[4, 5, 6]	[None]	34	8.07601	1.99722e-11	1.71761e-08	{}	{}	[A2ML1, AGT, APOC1, AQP1, BST2, C3, CD109, COL6A3, CRYAB, CSTA, DHCR24, IFI6, IL24, ITIH5, ITIH6, MMP9, PI15, PI3, SERPINA1, SERPINA3, SERPINB11, SERPINB2, SERPINB3, SERPINB4, SERPINB5, SERPING1, SFN, SFRP2, SLPI, SORL1, SPINK5, SPINT2, TMEM132D, WFDC1]	[A2M, A2ML1, ABCA7, ABL1, ADORA2A, AGT, AGXT, AHSG, AIP, AKT1, AMBP, AMOT, ANGPTL3, ANGPTL4, ANXA1, ANXA8, ANXA8L1, ANXA8L2, APCS, APLP2, APOA1, APOA2, APOC1, APOC3, APP, AQP1, ARFGEF1, ARL2, ARRB1, ARRB2, ATPIF1, AURKAIP1, AVP, BAG4, BCAS3, BCL2L12, BICD1, BIRC2, BIRC3, BIRC5, BIRC6, BIRC7, BIRC8, BST2, C3, C3P1, C4A, C4B, C5, CAMSAP3, CARD16, CARD17, CARD18, CASC5, CASP8, CAST, CCDC8, CD109, CD…	TRUE
GO:0044243	multicellular organismal catabolic process	10.5771	[4]	[None]	16	18.6046	2.64786e-11	2.27451e-08	{}	{}	[COL11A2, COL14A1, COL15A1, COL16A1, COL17A1, COL1A1, COL1A2, COL2A1, COL3A1, COL5A1, COL6A1, COL6A2, COL6A3, KLK6, MMP11, MMP9]	[ACE, ACE2, ADAM10, ADAM15, ADAM17, ADAM9, ADAMTS14, ADAMTS2, ADAMTS3, APOA4, CEL, COL10A1, COL11A1, COL11A2, COL12A1, COL13A1, COL14A1, COL15A1, COL16A1, COL17A1, COL18A1, COL19A1, COL1A1, COL1A2, COL23A1, COL25A1, COL26A1, COL2A1, COL3A1, COL4A1, COL4A2, COL4A3, COL4A4, COL4A5, COL4A6, COL5A1, COL5A2, COL5A3, COL6A1, COL6A2, COL6A3, COL6A5, COL6A6, COL7A1, COL8A1, COL8A2, COL9A1, COL9A2, COL9A3…	TRUE
GO:0004866	endopeptidase inhibitor activity	10.5503	[4, 5]	[None]	22	12.2905	2.81624e-11	2.41634e-08	{}	{}	[A2ML1, AGT, BST2, C3, CD109, COL6A3, CSTA, ITIH5, ITIH6, PI3, SERPINA1, SERPINA3, SERPINB11, SERPINB2, SERPINB3, SERPINB4, SERPINB5, SERPING1, SLPI, SPINK5, SPINT2, WFDC1]	[A2M, A2ML1, AGT, AGXT, AHSG, AMBP, APLP2, APP, ARRB1, AVP, BIRC2, BIRC3, BIRC5, BIRC6, BIRC7, BIRC8, BST2, C3, C3P1, C4A, C4B, C5, CARD16, CARD17, CARD18, CAST, CD109, CD27, CD3EAP, COL28A1, COL4A3, COL6A3, COL7A1, CPAMD8, CRB2, CRIM1, CST1, CST11, CST2, CST3, CST4, CST5, CST6, CST7, CST8, CST9, CST9L, CST9LP1, CSTA, CSTB, CSTL1, DPEP1, EPPIN, ERC2, FETUB, FURIN, GAS6, HMSD, HRG, IFNAR1, ITIH1, …	TRUE
GO:0032879	regulation of localization	10.3026	[2, 3]	[None]	95	4.11969	4.98164e-11	4.26926e-08	{}	{}	[AGT, APOC1, APOD, APOE, AQP1, ARHGDIB, ATP1B1, ATP1B2, BST2, C2, C3, CCL5, CD14, CD34, CD74, CEMIP, CFH, COL1A1, COL3A1, CORO1A, CRYAB, CSF1R, CSNK2B, CXCL10, CXCL12, CXCL9, CYBB, CYP1B1, DKK1, DSC2, DSC3, DSP, FCER1G, FXYD3, GBP1, GJA1, GNAO1, HCLS1, HLA-DRB1, HMGCR, IFI27, IFITM1, IGFBP3, IGFBP5, IL11, IL1RN, IL24, JAG2, JUP, KRT16, LRRC15, LRRC32, MAOB, MMP9, MYOC, NELL1, NUP210, OPHN1, PAEP,…	[AAAS, AACS, AAK1, AAMP, ABCA1, ABCA12, ABCA2, ABCA7, ABCC8, ABCG1, ABCG5, ABCG8, ABHD2, ABHD5, ABHD6, ABI3, ABL1, ABL2, ABLIM3, ABR, ACAA2, ACACB, ACE, ACHE, ACSL3, ACSL4, ACSL6, ACTL6A, ACTN1, ACTN2, ACTN4, ACVR1B, ACVR1C, ACVRL1, ADA, ADAM10, ADAM15, ADAM17, ADAM8, ADAM9, ADARB1, ADC, ADCYAP1, ADCYAP1R1, ADD1, ADIPOQ, ADIPOR2, ADORA1, ADORA2A, ADORA2B, ADRA2A, ADRA2B, ADRA2C, ADRB1, ADRB2, ADR…	TRUE
GO:0006952	defense response	10.2914	[3]	[None]	83	4.39153	5.11156e-11	4.3755e-08	{}	{}	[ABCC9, AGT, APOD, APOE, APOL1, APOL3, ATP1B1, BST2, C1QA, C1QB, C1QC, C1S, C2, C3, CCL5, CD14, CD163, CD74, CD93, CFH, CFI, CHI3L1, CLU, CORO1A, CSF1R, CXCL10, CXCL9, CYBB, FCER1G, FCGR2A, FCGR3A, GBP1, GGT5, GJA1, HLA-B, HLA-C, HLA-DPA1, HLA-DQA1, HLA-DQB1, HLA-DRA, HLA-DRB1, HLA-DRB5, IFI27, IFI6, IFITM1, IGJ, IL1RN, IL24, IL32, IRF1, ITGB2, KRT1, KRT16, KRT6A, LCN2, LSP1, LYZ, MDK, MX1, NT5E,…	[6xC1QA, A2M, ABCC9, ABCF1, ABCF3, ABI1, ABL1, ABL2, ABR, ACE2, ACIN1, ACKR2, ACKR3, ACP5, ACTB, ACTG1, ACTR2, ACTR3, ACTRT1, ACVR1, ADA, ADAM15, ADAM17, ADAM8, ADAMTS12, ADAMTS13, ADAMTS4, ADAMTS5, ADAR, ADARB1, ADCY1, ADCY2, ADCY3, ADCY4, ADCY5, ADCY6, ADCY7, ADCY8, ADCY9, ADCYAP1, ADIPOQ, ADORA1, ADORA2A, ADORA2B, ADRA2A, ADRBK1, AFAP1L2, AGER, AGO1, AGO2, AGO3, AGO4, AGT, AGTR1, AGTR2, AGXT, …	TRUE
GO:0042060	wound healing	10.238	[4]	[None]	46	6.1745	5.78101e-11	4.94276e-08	{}	{}	[AHNAK2, APOD, APOE, AQP1, ATP1B1, ATP1B2, CD109, CD34, CLU, COL1A1, COL1A2, COL3A1, COL5A1, DCBLD2, DCN, DSP, F13A1, FCER1G, GJA1, HMGCR, HOPX, IGF2, IL24, IRF1, ITGA10, ITGB2, KLK6, KRT1, KRT6A, MYL9, PDGFRB, PLAT, PLAU, PTPN6, RNASE1, S100A8, SDC1, SEPP1, SERPINA1, SERPINB2, SERPING1, SH2B3, SLC7A11, TF, TUBA4A, VWF]	[2xFGA, A2M, ABCC4, ABL1, ACTB, ACTG1, ACTN1, ACTN2, ACTN4, ACVRL1, ADAM15, ADAM17, ADAMTS13, ADAMTS18, ADORA2A, ADRA2A, ADRA2B, ADRA2C, ADRB1, AHNAK2, AJUBA, AK3, AK4, AKAP1, AKAP10, AKT1, ALB, ALDOA, ALOX12, ALOX15, AMICA1, ANGPT1, ANGPT2, ANGPT4, ANO6, ANXA2, ANXA5, ANXA8, ANXA8L1, ANXA8L2, AP3B1, APBB1IP, APCS, APOA1, APOA5, APOB, APOD, APOE, APOH, APP, AQP1, ARFGEF1, ARHGAP24, ARHGEF19, ARRB…	TRUE
GO:0048584	positive regulation of response to stimulus	10.203	[2, 3, 4]	[None]	87	4.27518	6.2655e-11	5.35074e-08	{}	{}	[AGT, APOL3, ASPM, BST2, C1QA, C1QB, C1QC, C1S, C2, C3, CCL5, CD14, CD74, CFH, CFI, CHI3L1, CLU, COL1A1, COL3A1, CSF1R, CSNK2B, CXCL10, CXCL12, CXCL9, CYP1B1, CYSLTR2, FCER1G, FCGR2A, FCGR3A, GBP1, GJA1, HCLS1, HLA-B, HLA-DMA, HLA-DMB, HLA-DPA1, HLA-DQA1, HLA-DQB1, HLA-DRA, HLA-DRB1, HLA-DRB5, HMGCR, HOPX, IGF2, IGFBP3, IGFBP5, IL11, IL1RN, IL24, IRF1, ITGB2, JUP, KLK5, KLK6, KRT1, MMP9, MYOC, NE…	[6xC1QA, A0A087WT57_HUMAN, A2M, AAK1, ABCA7, ABI1, ABL1, ABL2, ABRA, ACKR3, ACPP, ACTB, ACTG1, ACTR2, ACTR3, ACVR1, ACVR1B, ACVR2A, ACVR2B, ACVRL1, ADA, ADAM10, ADAM17, ADAM8, ADAM9, ADAMTS20, ADAMTS3, ADCYAP1, ADIPOQ, ADIPOR1, ADORA1, ADORA2A, ADORA2B, ADRA1A, ADRA1B, ADRA1D, ADRA2A, ADRA2B, ADRA2C, ADRB1, ADRB2, ADRB3, AFAP1L2, AGAP2, AGER, AGPAT1, AGPAT2, AGR2, AGRP, AGT, AGTR1, AGTR2, AGXT, A…	TRUE
GO:0050793	regulation of developmental process	9.88701	[2, 3]	[None]	90	4.14938	1.29714e-10	1.10646e-07	{}	{}	[AGT, APOE, APOLD1, AQP1, AQP3, ARHGDIB, ASPM, C1QC, C3, CD109, CD34, CD53, CD74, CHI3L1, CIT, COL14A1, COL1A1, COL3A1, COL5A1, CORO1A, CSF1R, CTHRC1, CXCL10, CXCL12, CXCL14, CXCL9, CYP1B1, CYSLTR2, DKK1, EGR3, FMNL2, GBP1, GJA1, HCLS1, HLA-B, HLA-DMA, HLA-DOA, HMGCR, HOPX, IFITM1, IGFBP3, IGFBP5, IL1RN, IRF1, ITGB2, JUP, KLK6, KRT1, KRT17, LTBP2, MGP, MMP11, MYH14, MYOC, NELL1, NOTCH3, NREP, NUP…	[A0A0A6YYA1_HUMAN, AAMDC, AATK, ABCA1, ABCA5, ABCG1, ABL1, ABL2, ACACB, ACE, ACIN1, ACSL6, ACTR3, ACVR1, ACVR1B, ACVR1C, ACVR2A, ACVR2B, ACVRL1, ADA, ADAM8, ADAM9, ADAMTS12, ADAMTS20, ADAMTS7, ADAMTS9, ADCY6, ADCYAP1, ADD1, ADGRB1, ADGRB2, ADGRB3, ADIG, ADIPOQ, ADIRF, ADM, ADM2, ADRA2B, ADRA2C, ADRB1, ADRB2, ADRB3, AFG3L2, AGAP2, AGGF1, AGPAT6, AGR2, AGRN, AGT, AGTR1, AGTR2, AGXT, AHI1, AHSG, AKA…	TRUE
GO:0019838	growth factor binding	9.82521	[3]	[None]	18	14.2857	1.49552e-10	1.27418e-07	{}	{}	[CD109, COL1A1, COL1A2, COL2A1, COL3A1, COL5A1, COL6A1, HTRA3, IGF2, IGFBP2, IGFBP3, IGFBP5, IL1RN, IL2RG, LTBP2, NELL1, PDGFRB, WISP2]	[A2M, ACVR1, ACVR1B, ACVR1C, ACVR2A, ACVR2B, ACVRL1, APEX1, API5, BMPR2, CAPN5, CD109, CD36, CEP57, COL1A1, COL1A2, COL2A1, COL3A1, COL4A1, COL5A1, COL6A1, CRIM1, CTGF, CXCL13, CYR61, EGFR, ENG, ERBB2, ERBB3, ESM1, FGFBP1, FGFBP2, FGFBP3, FGFR1, FGFR2, FGFR3, FGFR4, FGFRL1, FIBP, FLT1, FLT4, FURIN, GHR, GHRHR, GPC1, HAP1, HAX1, HTRA1, HTRA3, HTRA4, HYAL2, IGF1R, IGF2, IGF2R, IGFALS, IGFBP1, IGFBP…	TRUE
GO:0042127	regulation of cell proliferation	9.75296	[3, 4]	[None]	71	4.62842	1.76622e-10	1.50305e-07	{}	{}	[AGT, APOD, APOE, AQP1, ASPM, CCL5, CD109, CD248, CD74, CDH5, CORO1A, CSF1R, CSNK2B, CTHRC1, CXCL10, CXCL12, CXCL9, CYP1B1, DHCR24, DPP4, E2F7, EGR3, GJA1, GJB6, HCLS1, HLA-DMB, HLA-DPA1, HLA-DRB1, HMGCR, IFITM1, IGF2, IGFBP2, IGFBP3, IGFBP5, IL11, IL24, IRF1, JAG2, JUP, KRT6A, LRRC32, LTBP2, NCCRP1, NDRG1, NELL1, NOTCH3, NUPR1, PDGFRB, PLAU, PRAME, PRRX1, PTGS2, PTPN6, PTPRZ1, RAB25, RPS6KA2, S1…	[A0A0A6YYA1_HUMAN, A4GNT, ABCC4, ABI1, ABL1, ABL2, ACE, ACE2, ACER2, ACER3, ACVR1C, ACVRL1, ADA, ADAM10, ADAM17, ADAMTS1, ADAMTS8, ADARB1, ADCYAP1, ADIPOQ, ADK, ADM, ADORA1, ADORA2A, ADRA1A, ADRA1D, ADRA2A, AGAP2, AGGF1, AGO3, AGT, AGTR1, AGTR2, AGXT, AHR, AIF1, AIMP1, AIMP2, AKIRIN2, AKR1B1, AKR1C2, AKR1C3, AKT1, ALDH1A2, ALDH3A1, ALOX12, ALOX15B, AMBRA1, AMH, AMICA1, ANG, ANGPT1, ANXA1, ANXA2, …	TRUE
GO:0034109	homotypic cell-cell adhesion	9.41871	[4, 5]	[None]	36	6.92308	3.81323e-10	3.24124e-07	{}	{}	[CCL5, CD74, CORO1A, CXCL12, DPP4, DSC2, DSC3, DSP, EGR3, HLA-DMA, HLA-DMB, HLA-DOA, HLA-DPA1, HLA-DQA1, HLA-DQB1, HLA-DRA, HLA-DRB1, HLA-DRB5, IGF2, IGFBP2, IRF1, ITGB2, JAG2, JUP, LRRC32, MPZL2, MYL9, PAG1, PREX1, PTPN6, RNASE1, S100A8, S100A9, SLC7A11, SPINK5, TNFRSF21]	[ABL1, ABL2, ACTB, ACTG1, ADA, ADAM17, ADAM8, ADAMTS18, ADC, ADK, ADORA2A, AIF1, AKT1, ALOX12, AMICA1, ANK3, ANXA1, AP3B1, AP3D1, APC, ARHGEF7, ATP7A, AZI2, B2M, BAD, BATF, BAX, BCL10, BCL11A, BCL11B, BCL2, BCL3, BCL6, BLK, BLM, BLOC1S4, BMP4, BMP7, BRAF, BTLA, BTN2A2, BTN3A1, BTNL2, C10orf54, C19orf10, C1QTNF1, C21orf33, CADM1, CAMK4, CARD11, CASP3, CASP8, CAV1, CBLB, CCL19, CCL2, CCL21, CCL5, C…	TRUE
GO:0072358	cardiovascular system development	9.34433	[4, 5, 6]	[None]	51	5.4371	4.5255e-10	3.84215e-07	{}	{}	[ACTA2, AGT, APOD, APOE, APOLD1, AQP1, C3, CD34, CDH5, CHI3L1, COL14A1, COL15A1, COL1A1, COL1A2, COL2A1, COL3A1, COL5A1, CXCL10, CXCL12, CYP1B1, CYSLTR2, DKK1, DSP, E2F7, EGR3, GJA1, HOPX, ITGB2, ITGB8, KRT1, MPZ, NELL1, NOTCH3, PDGFRB, PRRX1, PTGIS, PTGS2, RPS6KA2, S100A7, SEMA5A, SFRP1, SFRP2, SOCS3, SOX11, SOX9, SPI1, SPINK5, SULF1, TGFBI, TYMP, VCAN]	[AAMP, ACACB, ACADM, ACKR3, ACTA2, ACTC1, ACVR1, ACVR2B, ACVRL1, ADAM15, ADAM19, ADAM8, ADAMTS1, ADAP2, ADD1, ADGRB1, ADGRB2, ADGRB3, ADIPOR2, ADM, ADM2, ADRA1A, ADRA1B, ADRA1D, ADRA2B, ADRB1, ADRBK1, AGGF1, AGT, AGTR2, AGXT, AHI1, AHR, AIMP1, AKAP6, AKT1, ALDH1A2, ALOX12, ALPK3, AMOT, ANG, ANGPT1, ANGPT2, ANGPT4, ANGPTL3, ANGPTL4, ANGPTL6, ANK2, ANKRD1, ANKRD17, ANP32B, ANPEP, ANXA2, ANXA3, APEL…	TRUE
GO:0072359	circulatory system development	9.34433	[4, 5]	[None]	51	5.4371	4.5255e-10	3.84215e-07	{}	{}	[ACTA2, AGT, APOD, APOE, APOLD1, AQP1, C3, CD34, CDH5, CHI3L1, COL14A1, COL15A1, COL1A1, COL1A2, COL2A1, COL3A1, COL5A1, CXCL10, CXCL12, CYP1B1, CYSLTR2, DKK1, DSP, E2F7, EGR3, GJA1, HOPX, ITGB2, ITGB8, KRT1, MPZ, NELL1, NOTCH3, PDGFRB, PRRX1, PTGIS, PTGS2, RPS6KA2, S100A7, SEMA5A, SFRP1, SFRP2, SOCS3, SOX11, SOX9, SPI1, SPINK5, SULF1, TGFBI, TYMP, VCAN]	[AAMP, ACACB, ACADM, ACKR3, ACTA2, ACTC1, ACVR1, ACVR2B, ACVRL1, ADAM15, ADAM19, ADAM8, ADAMTS1, ADAP2, ADD1, ADGRB1, ADGRB2, ADGRB3, ADIPOR2, ADM, ADM2, ADRA1A, ADRA1B, ADRA1D, ADRA2B, ADRB1, ADRBK1, AGGF1, AGT, AGTR2, AGXT, AHI1, AHR, AIMP1, AKAP6, AKT1, ALDH1A2, ALOX12, ALPK3, AMOT, ANG, ANGPT1, ANGPT2, ANGPT4, ANGPTL3, ANGPTL4, ANGPTL6, ANK2, ANKRD1, ANKRD17, ANP32B, ANPEP, ANXA2, ANXA3, APEL…	TRUE
GO:0032395	MHC class II receptor activity	9.2834	[5]	[None]	7	63.6364	5.20714e-10	4.41565e-07	{}	{}	[HLA-DOA, HLA-DPA1, HLA-DQA1, HLA-DQB1, HLA-DRA, HLA-DRB1, KRT17]	[HLA-DOA, HLA-DOB, HLA-DPA1, HLA-DQA1, HLA-DQA2, HLA-DQB1, HLA-DQB2, HLA-DRA, HLA-DRB1, HLA-DRB3, KRT17]	TRUE
GO:0048407	platelet-derived growth factor binding	9.2834	[4]	[None]	7	63.6364	5.20714e-10	4.41565e-07	{}	{}	[COL1A1, COL1A2, COL2A1, COL3A1, COL5A1, COL6A1, PDGFRB]	[COL1A1, COL1A2, COL2A1, COL3A1, COL4A1, COL5A1, COL6A1, PDGFA, PDGFB, PDGFRA, PDGFRB]	TRUE
GO:0005539	glycosaminoglycan binding	9.27305	[3]	[None]	22	10.5769	5.33268e-10	4.51678e-07	{}	{}	[APOE, BGN, CEMIP, CFH, COL5A1, COMP, CXCL10, DCN, IGJ, LTBP2, MDK, NELL1, PCOLCE, PODXL2, POSTN, PTPRF, SEMA5A, SEPP1, SFRP1, SPOCK2, VCAN, WISP2]	[AAMP, ABI3BP, ACAN, ADAMTS1, ADAMTS3, ADAMTS8, ADAMTSL5, AGRN, ANG, AOC1, APLP1, APLP2, APOA5, APOB, APOE, APOH, APP, AZU1, BCAN, BGN, BMP4, BMP7, BSPH1, C1QBP, C6orf15, C6orf25, CCDC80, CCL15, CCL2, CCL23, CCL7, CCL8, CD44, CECR1, CEL, CEMIP, CFH, CHODL, CHRD, CLEC3B, COL13A1, COL25A1, COL5A1, COL5A3, COMP, CRISPLD2, CTGF, CTSG, CXCL10, CXCL11, CXCL13, CXCL6, CYR61, DCN, DPYSL3, ECM2, EGFLAM, E…	TRUE
GO:0098644	complex of collagen trimers	9.14764	[2, 3, 4]	[None]	9	37.5	7.11804e-10	6.02186e-07	{}	{}	[COL11A2, COL1A1, COL1A2, COL2A1, COL3A1, COL5A1, COL6A1, COL6A3, DCN]	[2xCOL4A1, COL11A1, COL11A2, COL1A1, COL1A2, COL27A1, COL2A1, COL3A1, COL4A1, COL4A2, COL4A3, COL4A4, COL4A5, COL4A6, COL5A1, COL5A2, COL5A3, COL6A1, COL6A3, COL7A1, COL8A1, DCN, LUM, TNXB]	TRUE
GO:0005509	calcium ion binding	9.14343	[5]	[None]	43	5.97222	7.1874e-10	6.07335e-07	{}	{}	[C1S, CALML3, CALML5, CD248, CD93, CDH5, COMP, CRTAC1, DSC1, DSC2, DSC3, DSG1, DSG3, DUOX1, FBLN2, FLG2, HMCN1, JAG2, LRP2, LTBP2, MATN2, MGP, MMP11, MYL9, NELL1, NOTCH3, PAMR1, RASEF, RCN3, S100A1, S100A14, S100A2, S100A4, S100A7, S100A7A, S100A8, S100A9, SPARCL1, SPOCK2, SULF1, SULF2, TTYH1, VCAN]	[A0A096LNW5_HUMAN, A0A096LPL1_HUMAN, ACAN, ACTN1, ACTN2, ACTN3, ACTN4, ADAM8, ADAMTS13, ADGRE1, ADGRE2, ADGRE5, AGRN, AIF1, AIF1L, ALOX15B, AMY2A, ANKEF1, ANXA1, ANXA10, ANXA11, ANXA13, ANXA2, ANXA2P2, ANXA3, ANXA4, ANXA5, ANXA6, ANXA7, ANXA8, ANXA8L1, ANXA8L2, ANXA9, AOC1, AOC3, APCS, ARSA, ASPH, ASPN, ATP2A1, ATP2A2, ATP2B2, ATP2B4, ATP2C1, B4E171_HUMAN, BGLAP, BMP1, BNIP2, BRAF, C1D, C1R, C1S,…	TRUE
GO:0032963	collagen metabolic process	9.14013	[5]	[None]	17	13.9344	7.24222e-10	6.11243e-07	{}	{}	[COL11A2, COL14A1, COL15A1, COL16A1, COL17A1, COL1A1, COL1A2, COL2A1, COL3A1, COL5A1, COL6A1, COL6A2, COL6A3, KLK6, MMP11, MMP9, PDGFRB]	[ADAM10, ADAM15, ADAM17, ADAM9, ADAMTS14, ADAMTS2, ADAMTS3, AMELX, ARG1, BMP4, CCL2, CEL, CIITA, COL10A1, COL11A1, COL11A2, COL12A1, COL13A1, COL14A1, COL15A1, COL16A1, COL17A1, COL18A1, COL19A1, COL1A1, COL1A2, COL23A1, COL25A1, COL26A1, COL2A1, COL3A1, COL4A1, COL4A2, COL4A3, COL4A4, COL4A5, COL4A6, COL5A1, COL5A2, COL5A3, COL6A1, COL6A2, COL6A3, COL6A5, COL6A6, COL7A1, COL8A1, COL8A2, COL9A1, …	TRUE
GO:0005783	endoplasmic reticulum	9.08451	[3, 4, 5, 6, 7]	[None]	71	4.46822	8.23162e-10	6.93926e-07	{}	{}	[AGPAT9, APOC1, APOD, APOE, CD74, CEMIP, CHI3L1, CLU, COL11A2, COL14A1, COL15A1, COL16A1, COL17A1, COL1A1, COL1A2, COL22A1, COL2A1, COL3A1, COL5A1, COL6A1, COL6A2, COL6A3, COLGALT2, CRABP2, CYBB, CYP1B1, DHCR24, ELOVL2, ELOVL6, FADS2, FKBP11, FXYD3, GJA1, HHATL, HLA-B, HLA-C, HLA-DPA1, HLA-DQA1, HLA-DQB1, HLA-DRA, HLA-DRB1, HLA-DRB5, HMGCR, IL24, KLK6, LRP2, MOXD1, MX1, MYOC, NOTCH3, NUP210, OAS2…	[A1CF, AADAC, AATK, ABCB6, ABCB9, ABCC6, ABCD4, ABCG1, ABI1, ACER1, ACER3, ACO1, ACSBG1, ACSL1, ACSL3, ACSL4, ACSL5, ACSL6, ADAM10, ADAMTS13, ADAMTS5, ADAMTS7, ADAMTS9, ADAMTSL1, ADAMTSL4, ADCYAP1R1, ADIPOQ, ADORA1, ADPGK, AGA, AGL, AGMO, AGPAT1, AGPAT2, AGPAT3, AGPAT4, AGPAT5, AGPAT6, AGPAT9, AGR2, AGTRAP, AHCYL1, AHSA1, AIFM3, AIMP1, AKAP6, ALDH3A1, ALDH3A2, ALG1, ALG10, ALG10B, ALG11, ALG12, A…	TRUE
GO:0019221	cytokine-mediated signaling pathway	9.03768	[5, 6]	[None]	33	7.15835	9.16889e-10	7.72021e-07	{}	{}	[BST2, CCL5, CD74, CSF1R, CSF2RA, CSNK2B, CXCL10, CXCL12, CXCL9, DUOX1, GBP1, HLA-B, HLA-C, HLA-DPA1, HLA-DQA1, HLA-DQB1, HLA-DRA, HLA-DRB1, HLA-DRB5, IFI27, IFI6, IFITM1, IL1RN, IL2RG, IRF1, MX1, NUP210, OAS2, PLVAP, PTPN6, SOCS3, TRIM22, XAF1]	[AAAS, ACKR2, ACKR3, ACKR4, ACSL1, ADAM17, ADAR, ADIPOQ, ADIPOR1, ADIPOR2, AGPAT1, AGPAT2, AIM2, ANGPT1, APOA1, ARIH1, AXL, B2M, BAD, BAG4, BBS2, BBS4, BST2, CACTIN, CAMK2A, CAMK2B, CAMK2D, CAMK2G, CARD14, CASP8, CAV1, CCL2, CCL5, CCM2, CCR1, CCR10, CCR2, CCR3, CCR4, CCR5, CCR6, CCR7, CCR8, CCR9, CCRL2, CD24, CD44, CD74, CDC37, CDIP1, CEBPA, CIB1, CIITA, CISH, CLCF1, CMKLR1, CNOT6, CNTF, CNTFR, C…	TRUE
GO:2000026	regulation of multicellular organismal development	9.01841	[3, 4]	[None]	69	4.51571	9.585e-10	8.06099e-07	{}	{}	[AGT, APOE, APOLD1, AQP1, AQP3, ARHGDIB, ASPM, C1QC, C3, CD109, CD34, CD74, CHI3L1, CIT, COL14A1, COL1A1, COL3A1, COL5A1, CTHRC1, CXCL10, CXCL12, CYP1B1, CYSLTR2, DKK1, EGR3, GJA1, HCLS1, HLA-B, HLA-DMA, HLA-DOA, HMGCR, HOPX, IL1RN, IRF1, ITGB2, KLK6, KRT1, KRT17, LTBP2, MGP, NELL1, NOTCH3, NREP, NUPR1, PDGFRB, PREX1, PTGIS, PTGS2, PTPN6, PTPRZ1, RNASE1, SEMA5A, SERPINB3, SFN, SFRP1, SFRP2, SORL1…	[AATK, ABL1, ABL2, ACACB, ACE, ACIN1, ACSL6, ACTR3, ACVR1, ACVR1B, ACVR1C, ACVR2A, ACVR2B, ACVRL1, ADA, ADAM8, ADAMTS12, ADAMTS20, ADAMTS7, ADAMTS9, ADCY6, ADCYAP1, ADD1, ADGRB1, ADGRB2, ADGRB3, ADIPOQ, ADM, ADM2, ADRA2B, ADRA2C, ADRB1, ADRB2, AGAP2, AGGF1, AGRN, AGT, AGTR2, AGXT, AHI1, AHSG, AKAP6, AKT1, ALOX12, ALOX15B, ALX1, AMELX, AMIGO1, AMOT, AMTN, ANAPC2, ANGPT2, ANGPT4, ANGPTL3, ANGPTL4, …	TRUE
GO:0051271	negative regulation of cellular component movement	8.96001	[3, 4, 5]	[None]	22	10.1852	1.09645e-09	9.21021e-07	{}	{}	[APOD, APOE, ARHGDIB, BST2, COL3A1, CSNK2B, CXCL12, CYP1B1, IFITM1, IGFBP3, IGFBP5, IL1RN, IL24, KRT16, NELL1, SEMA5A, SFRP1, SFRP2, SPINT2, STC1, SULF1, TACSTD2]	[ABHD2, ABHD6, ABR, ACTN1, ACTN4, ACVR1C, ACVRL1, ADA, ADAM15, ADARB1, ADIPOQ, ADORA1, AGTR2, AIF1, ALOX15B, ANGPT2, ANGPT4, AP1AR, APEX1, APOD, APOE, APOH, ARAP3, ARHGAP4, ARHGDIA, ARHGDIB, BCL2, BCR, BMP10, BMP5, BRAF, BST2, C15orf38, C16orf45, C1D, C5, C5AR2, CCDC23, CCL2, CCL21, CCL25, CCL28, CD300A, CDKN1B, CHRD, CITED2, CLIC4, CNN2, COL3A1, CORO1B, CORO1C, CSNK2B, CTNNA1, CX3CR1, CXCL12, CX…	TRUE
GO:0006954	inflammatory response	8.82727	[4]	[None]	40	6.11621	1.48844e-09	1.2488e-06	{}	{}	[AGT, APOD, APOE, APOL3, C2, C3, CCL5, CD14, CD163, CFH, CFI, CHI3L1, CSF1R, CXCL10, CXCL9, CYBB, FCER1G, GGT5, GJA1, HLA-DRB1, IL1RN, IL24, ITGB2, KRT1, KRT16, LYZ, NT5E, NUPR1, PTGIS, PTGS2, RNASE1, S100A8, S100A9, SDC1, SEPP1, SERPINA1, SERPINA3, SERPING1, SOCS3, UNC13D]	[6xC1QA, A2M, ABCF1, ABR, ACE2, ACKR2, ACP5, ACVR1, ADA, ADAM8, ADAMTS12, ADCYAP1, ADIPOQ, ADORA1, ADORA2A, ADORA2B, ADRA2A, AFAP1L2, AGER, AGT, AGTR1, AGTR2, AGXT, AHSG, AIF1, AIM2, AIMP1, AK7, AKR1C1, AKT1, ALOX15, ALOX5, ALOX5AP, AMH, ANKRD42, ANO6, ANXA1, AOAH, AOC3, AOX1, APCS, APOA1, APOA2, APOC3, APOD, APOE, APOL2, APOL3, ASH1L, ASS1, ATP, ATRN, AXL, AZU1, B4GALT1, BCL6, BCR, BDKRB1, BDKRB…	TRUE
GO:0044259	multicellular organismal macromolecule metabolic process	8.81064	[4]	[None]	17	13.2812	1.54653e-09	1.29599e-06	{}	{}	[COL11A2, COL14A1, COL15A1, COL16A1, COL17A1, COL1A1, COL1A2, COL2A1, COL3A1, COL5A1, COL6A1, COL6A2, COL6A3, KLK6, MMP11, MMP9, PDGFRB]	[ACACA, ACE, ACE2, ADAM10, ADAM15, ADAM17, ADAM9, ADAMTS14, ADAMTS2, ADAMTS3, AKR1C3, AMELX, ARG1, BMP4, CCL2, CEL, CIITA, COL10A1, COL11A1, COL11A2, COL12A1, COL13A1, COL14A1, COL15A1, COL16A1, COL17A1, COL18A1, COL19A1, COL1A1, COL1A2, COL23A1, COL25A1, COL26A1, COL2A1, COL3A1, COL4A1, COL4A2, COL4A3, COL4A4, COL4A5, COL4A6, COL5A1, COL5A2, COL5A3, COL6A1, COL6A2, COL6A3, COL6A5, COL6A6, COL7A1…	TRUE
GO:0045595	regulation of cell differentiation	8.8014	[3, 4, 5]	[None]	68	4.49438	1.57979e-09	1.32228e-06	{}	{}	[AGT, APOE, APOLD1, AQP3, ASPM, C1QC, CD109, CD34, CD53, CD74, CIT, COL14A1, COL1A1, COL3A1, COL5A1, CTHRC1, CXCL10, CXCL12, CXCL14, CXCL9, DKK1, EGR3, GBP1, GJA1, HCLS1, HLA-B, HLA-DMA, HLA-DOA, HOPX, IFITM1, IGFBP3, IGFBP5, IRF1, JUP, KLK6, LTBP2, MMP11, MYOC, NELL1, NOTCH3, NREP, OLFM2, PLEKHB1, PRAME, PREX1, PTGS2, PTPN6, PTPRZ1, RNASE1, SEMA5A, SERPINB3, SFN, SFRP1, SFRP2, SOCS3, SORL1, SOX1…	[A0A0A6YYA1_HUMAN, AAMDC, AATK, ABCA1, ABCA5, ABCG1, ABL1, ABL2, ACIN1, ACSL6, ACTR3, ACVR1, ACVR1B, ACVR2A, ACVR2B, ACVRL1, ADA, ADAM8, ADAMTS12, ADAMTS20, ADAMTS7, ADAMTS9, ADCY6, ADCYAP1, ADIG, ADIPOQ, ADIRF, ADM, ADRA2B, ADRA2C, ADRB1, AGT, AGTR1, AGXT, AHI1, AKAP6, AKT1, ALOX12, ALOX15B, ALX1, AMIGO1, ANAPC2, ANKAR, ANKRD1, ANKRD17, ANKRD2, ANKRD26, ANKRD54, ANP32B, AP1AR, AP3B1, AP3D1, APBB…	TRUE
GO:2000147	positive regulation of cell motility	8.75049	[3, 4, 5, 6]	[None]	28	7.95455	1.77629e-09	1.48498e-06	{}	{}	[AGT, AQP1, CCL5, CD74, CEMIP, COL1A1, CORO1A, CSF1R, CXCL10, CXCL12, CXCL9, LRRC15, MMP9, MYOC, NELL1, PDGFRB, PLVAP, PODXL, PTGS2, RAB25, RNASE1, RNASE10, S100A14, S100A7, SEMA5A, SEPP1, SERPINB3, SOX9]	[AAMP, ACVR1B, ADAM10, ADAM17, ADAM8, ADAM9, ADRA2A, AGT, AGXT, AIF1, AKT1, AKT2, ALOX12, AMOT, AMOTL1, ANGPT1, ANGPT4, ANGPTL3, ANO6, ANXA3, APC, AQP1, ARHGAP5, ARHGEF39, ARHGEF7, ATP8A1, BAG4, BCAR1, BCAS3, BCL2, BDKRB1, BMP2, BMP4, BMPR2, C16orf80, C1QBP, C3AR1, CALR, CAMK1D, CAMK2D, CAPN7, CBLL1, CCBE1, CCL11, CCL19, CCL2, CCL20, CCL21, CCL24, CCL26, CCL3, CCL4, CCL5, CCL7, CCR1, CCR2, CCR7, …	TRUE
GO:0006508	proteolysis	8.6235	[4, 5]	[None]	71	4.3585	2.37959e-09	1.98696e-06	{}	{}	[A2ML1, ADAMTSL3, AGT, APOE, AQP1, ASPRV1, BST2, C1S, C2, C3, CASP14, CD109, CD14, CFH, CFI, CIT, CLCA2, CLU, COL6A3, CPXM1, CRYAB, CSTA, CXCL10, DHCR24, DPP4, GGT5, HTRA3, IFI27, IFI6, IL24, ITIH5, ITIH6, KLK10, KLK5, KLK6, KLK7, MME, MMP11, MMP9, NELL1, OPHN1, PAMR1, PCOLCE, PCSK2, PI15, PI3, PLAT, PLAU, RNF43, RPS6KA2, S100A8, S100A9, SERPINA1, SERPINA3, SERPINB11, SERPINB2, SERPINB3, SERPINB4…	[2xCDC37, 2xCdc37, 6xC1QA, A2M, A2ML1, ABHD14A-ACY1, ABHD5, ACAN, ACD, ACE, ACE2, ACER2, ACR, ACVR1C, ACY1, ADAM10, ADAM11, ADAM12, ADAM15, ADAM17, ADAM18, ADAM19, ADAM2, ADAM20, ADAM21, ADAM22, ADAM23, ADAM28, ADAM29, ADAM30, ADAM32, ADAM33, ADAM5, ADAM7, ADAM8, ADAM9, ADAMDEC1, ADAMTS1, ADAMTS10, ADAMTS12, ADAMTS13, ADAMTS14, ADAMTS15, ADAMTS16, ADAMTS17, ADAMTS18, ADAMTS19, ADAMTS2, ADAMTS20, …	TRUE
GO:0005882	intermediate filament	8.58607	[3, 4, 5, 6, 7, 8, 9]	[None]	21	10.1942	2.59379e-09	2.16322e-06	{}	{}	[CASP14, DSP, GJA1, JUP, KRT1, KRT10, KRT14, KRT15, KRT16, KRT17, KRT2, KRT5, KRT6A, KRT6B, KRT6C, KRT75, KRT80, KRT9, NELL1, PKP1, SLC1A4]	[ADORA2A, BFSP1, BFSP2, CASP14, CLIP1, DES, DLGAP2, DSP, DSPP, DST, EIF6, FBF1, FGFR1, FLG, GFAP, GJA1, GPER1, H3BQV1_HUMAN, IFFO1, IFFO2, IFLTD1, INA, JUP, KRT1, KRT10, KRT12, KRT13, KRT14, KRT15, KRT16, KRT17, KRT18, KRT19, KRT2, KRT20, KRT222, KRT23, KRT24, KRT25, KRT26, KRT27, KRT28, KRT3, KRT31, KRT32, KRT33A, KRT33B, KRT34, KRT35, KRT36, KRT37, KRT38, KRT39, KRT4, KRT40, KRT5, KRT6A, KRT6B,…	TRUE
GO:0032269	negative regulation of cellular protein metabolic process	8.58466	[4, 5, 6, 7]	[None]	48	5.35117	2.60218e-09	2.16762e-06	{}	{}	[A2ML1, AGT, APOE, AQP1, BST2, C3, CD109, COL6A3, CRYAB, CSTA, DHCR24, DKK1, GBP1, HHATL, HMGCR, IFI6, IGFBP3, IGFBP5, IL24, ITIH5, ITIH6, MMP9, NELL1, OPHN1, PI15, PI3, PLAT, PTPN6, S100A8, S100A9, SERPINA1, SERPINA3, SERPINB11, SERPINB2, SERPINB3, SERPINB4, SERPINB5, SERPING1, SFN, SFRP1, SFRP2, SLPI, SOCS3, SORL1, SPI1, SPINK5, SPINT2, WFDC1]	[2xCDC37, 2xCdc37, A2M, A2ML1, ABL1, ACER2, ADAR, ADARB1, ADIPOQ, ADORA2A, AGO1, AGO2, AGO3, AGO4, AGT, AGXT, AHSG, AIDA, AIFM2, AKT1, AKT1S1, AMBP, AMH, ANAPC1, ANAPC10, ANAPC11, ANAPC15, ANAPC2, ANAPC4, ANAPC5, ANAPC7, ANG, ANGPT1, ANKRD26, ANKS1B, ANXA2, ANXA8, ANXA8L1, ANXA8L2, APC, APLP2, APOE, APP, AQP1, ARRB1, ARRB2, ASH1L, ATG14, ATG5, ATG7, ATM, ATP2B4, ATRAID, AVP, BAG1, BAG5, BAG6, BAK…	TRUE
GO:0051248	negative regulation of protein metabolic process	8.50881	[4, 5, 6]	[None]	50	5.1975	3.09874e-09	2.57815e-06	{}	{}	[A2ML1, AGT, APOD, APOE, AQP1, BST2, C3, CD109, CLU, COL6A3, CRYAB, CSTA, DHCR24, DKK1, GBP1, HHATL, HMGCR, IFI6, IGFBP3, IGFBP5, IL24, ITIH5, ITIH6, MMP9, NELL1, OPHN1, PI15, PI3, PLAT, PTPN6, S100A8, S100A9, SERPINA1, SERPINA3, SERPINB11, SERPINB2, SERPINB3, SERPINB4, SERPINB5, SERPING1, SFN, SFRP1, SFRP2, SLPI, SOCS3, SORL1, SPI1, SPINK5, SPINT2, WFDC1]	[2xCDC37, 2xCdc37, A2M, A2ML1, AATF, ABCA7, ABL1, ACER2, ADAR, ADARB1, ADC, ADIPOQ, ADORA2A, AGAP2, AGO1, AGO2, AGO3, AGO4, AGT, AGXT, AHSG, AIDA, AIFM2, AKT1, AKT1S1, AMBP, AMH, ANAPC1, ANAPC10, ANAPC11, ANAPC15, ANAPC2, ANAPC4, ANAPC5, ANAPC7, ANG, ANGPT1, ANKRD26, ANKS1B, ANXA2, ANXA8, ANXA8L1, ANXA8L2, APBB1, APC, APCS, APEX1, APLP2, APOA4, APOD, APOE, APOM, APP, AQP1, ARRB1, ARRB2, ASB1, ASH…	TRUE
GO:0051272	positive regulation of cellular component movement	8.50624	[3, 4, 5]	[None]	28	7.75623	3.11716e-09	2.59036e-06	{}	{}	[AGT, AQP1, CCL5, CD74, CEMIP, COL1A1, CORO1A, CSF1R, CXCL10, CXCL12, CXCL9, LRRC15, MMP9, MYOC, NELL1, PDGFRB, PLVAP, PODXL, PTGS2, RAB25, RNASE1, RNASE10, S100A14, S100A7, SEMA5A, SEPP1, SERPINB3, SOX9]	[AAMP, ACTN4, ACVR1B, ADAM10, ADAM17, ADAM8, ADAM9, ADRA2A, AGT, AGXT, AIF1, AKT1, AKT2, ALOX12, AMOT, AMOTL1, ANGPT1, ANGPT4, ANGPTL3, ANO6, ANXA3, APC, AQP1, ARHGAP5, ARHGEF39, ARHGEF7, ATP8A1, BAG4, BCAR1, BCAS3, BCL2, BCL6, BDKRB1, BMP2, BMP4, BMPR2, C16orf80, C1QBP, C3AR1, CALR, CAMK1D, CAMK2D, CAPN7, CBLL1, CCBE1, CCL11, CCL19, CCL2, CCL20, CCL21, CCL24, CCL26, CCL3, CCL4, CCL5, CCL7, CCR1,…	TRUE
GO:0040013	negative regulation of locomotion	8.4465	[2, 3, 4]	[None]	22	9.56522	3.57686e-09	2.96879e-06	{}	{}	[APOD, APOE, ARHGDIB, BST2, COL3A1, CSNK2B, CXCL12, CYP1B1, IFITM1, IGFBP3, IGFBP5, IL1RN, IL24, KRT16, NELL1, SEMA5A, SFRP1, SFRP2, SPINT2, STC1, SULF1, TACSTD2]	[ABHD2, ABHD6, ABR, ACVR1C, ACVRL1, ADA, ADAM15, ADARB1, ADIPOQ, ADORA1, ADORA2A, AGTR2, AIF1, ALOX15B, ANGPT2, ANGPT4, AP1AR, APEX1, APOD, APOE, APOH, ARAP3, ARHGAP4, ARHGDIA, ARHGDIB, ARRDC3, BCL2, BCR, BMP10, BMP5, BRAF, BST2, C15orf38, C16orf45, C1D, C5, C5AR2, CCDC23, CCL2, CCL21, CCL25, CCL28, CD300A, CHRD, CITED2, CLIC4, CNN2, COL3A1, CORO1B, CORO1C, CSNK2B, CTNNA1, CX3CR1, CXCL12, CXCL13,…	TRUE
GO:0007159	leukocyte cell-cell adhesion	8.43979	[4, 5]	[None]	33	6.77618	3.63257e-09	3.0114e-06	{}	{}	[CCL5, CD74, CORO1A, CXCL12, DPP4, EGR3, HLA-DMA, HLA-DMB, HLA-DOA, HLA-DPA1, HLA-DQA1, HLA-DQB1, HLA-DRA, HLA-DRB1, HLA-DRB5, IGF2, IGFBP2, IRF1, ITGB2, JAG2, LRRC32, MPZL2, NT5E, PAG1, PODXL2, PREX1, PTPN6, RNASE1, S100A8, S100A9, SEPP1, SPINK5, TNFRSF21]	[ABL1, ABL2, ADA, ADAM17, ADAM8, ADC, ADK, ADORA2A, AIF1, AKT1, AMICA1, ANXA1, AP3B1, AP3D1, APC, APOA4, ARHGEF7, ASS1, ATP7A, AZI2, B2M, BAD, BATF, BAX, BCL10, BCL11A, BCL11B, BCL2, BCL3, BCL6, BLK, BLM, BMP4, BMP7, BRAF, BTLA, BTN2A2, BTN3A1, BTNL2, C10orf54, C19orf10, C21orf33, CADM1, CALCA, CAMK4, CARD11, CASP3, CASP8, CAV1, CBLB, CCL19, CCL2, CCL21, CCL25, CCL28, CCL5, CCND3, CCR2, CCR7, CD1…	TRUE
GO:0060333	interferon-gamma-mediated signaling pathway	8.33109	[5]	[None]	14	15.7303	4.66564e-09	3.86315e-06	{}	{}	[GBP1, HLA-B, HLA-C, HLA-DPA1, HLA-DQA1, HLA-DQB1, HLA-DRA, HLA-DRB1, HLA-DRB5, IRF1, OAS2, PTPN6, SOCS3, TRIM22]	[B2M, CAMK2A, CAMK2B, CAMK2D, CAMK2G, CD44, CDC37, CIITA, DNAJA3, FCGR1A, FCGR1B, GBP1, GBP2, HCK, HLA-A, HLA-B, HLA-C, HLA-DPA1, HLA-DPB1, HLA-DQA1, HLA-DQA2, HLA-DQB1, HLA-DQB2, HLA-DRA, HLA-DRB1, HLA-DRB3, HLA-DRB4, HLA-DRB5, HLA-E, HLA-F, HLA-G, HPX, HSP90AB1, ICAM1, IFI30, IFNG, IFNGR1, IFNGR2, IRF1, IRF2, IRF3, IRF4, IRF5, IRF6, IRF7, IRF8, IRF9, JAK1, JAK2, MBD4, MED1, MID1, MT2A, NCAM1, N…	TRUE
GO:0030335	positive regulation of cell migration	8.30497	[4, 5, 6, 7]	[None]	27	7.82609	4.95479e-09	4.09761e-06	{}	{}	[AGT, AQP1, CCL5, CD74, CEMIP, COL1A1, CORO1A, CSF1R, CXCL10, CXCL12, CXCL9, LRRC15, MMP9, MYOC, NELL1, PDGFRB, PLVAP, PODXL, PTGS2, RAB25, RNASE1, S100A14, S100A7, SEMA5A, SEPP1, SERPINB3, SOX9]	[AAMP, ACVR1B, ADAM10, ADAM17, ADAM8, ADAM9, ADRA2A, AGT, AGXT, AIF1, AKT1, ALOX12, AMOT, AMOTL1, ANGPT1, ANGPT4, ANGPTL3, ANO6, ANXA3, APC, AQP1, ARHGAP5, ARHGEF39, ARHGEF7, ATP8A1, BAG4, BCAR1, BCAS3, BCL2, BDKRB1, BMP2, BMP4, BMPR2, C1QBP, C3AR1, CALR, CAMK1D, CAMK2D, CAPN7, CBLL1, CCBE1, CCL11, CCL19, CCL2, CCL20, CCL21, CCL24, CCL26, CCL3, CCL4, CCL5, CCL7, CCR1, CCR2, CCR7, CD74, CDH13, CEM…	TRUE
GO:0071556	integral component of lumenal side of endoplasmic reticulum membrane	8.3038	[4, 5, 6, 7, 8, 9, 10, 11, 12]	[None]	9	31.0345	4.96816e-09	4.1037e-06	{}	{}	[CD74, HLA-B, HLA-C, HLA-DPA1, HLA-DQA1, HLA-DQB1, HLA-DRA, HLA-DRB1, HLA-DRB5]	[BCAP31, CALR, CANX, CD74, HLA-A, HLA-B, HLA-C, HLA-DPA1, HLA-DPB1, HLA-DQA1, HLA-DQA2, HLA-DQB1, HLA-DQB2, HLA-DRA, HLA-DRB1, HLA-DRB3, HLA-DRB4, HLA-DRB5, HLA-E, HLA-F, HLA-G, HM13, PKD2, PRKD2, SPPL2A, SPPL2B, SPPL2C, SPPL3, TAPBP]	TRUE
GO:0098553	lumenal side of endoplasmic reticulum membrane	8.3038	[3, 4, 5, 6, 7, 8, 9, 10]	[None]	9	31.0345	4.96816e-09	4.1037e-06	{}	{}	[CD74, HLA-B, HLA-C, HLA-DPA1, HLA-DQA1, HLA-DQB1, HLA-DRA, HLA-DRB1, HLA-DRB5]	[BCAP31, CALR, CANX, CD74, HLA-A, HLA-B, HLA-C, HLA-DPA1, HLA-DPB1, HLA-DQA1, HLA-DQA2, HLA-DQB1, HLA-DQB2, HLA-DRA, HLA-DRB1, HLA-DRB3, HLA-DRB4, HLA-DRB5, HLA-E, HLA-F, HLA-G, HM13, PKD2, PRKD2, SPPL2A, SPPL2B, SPPL2C, SPPL3, TAPBP]	TRUE
GO:0098576	lumenal side of membrane	8.3038	[2, 3, 4]	[None]	9	31.0345	4.96816e-09	4.1037e-06	{}	{}	[CD74, HLA-B, HLA-C, HLA-DPA1, HLA-DQA1, HLA-DQB1, HLA-DRA, HLA-DRB1, HLA-DRB5]	[BCAP31, CALR, CANX, CD74, HLA-A, HLA-B, HLA-C, HLA-DPA1, HLA-DPB1, HLA-DQA1, HLA-DQA2, HLA-DQB1, HLA-DQB2, HLA-DRA, HLA-DRB1, HLA-DRB3, HLA-DRB4, HLA-DRB5, HLA-E, HLA-F, HLA-G, HM13, PKD2, PRKD2, SPPL2A, SPPL2B, SPPL2C, SPPL3, TAPBP]	TRUE
GO:0040017	positive regulation of locomotion	8.27018	[2, 3, 4]	[None]	28	7.56757	5.36812e-09	4.4287e-06	{}	{}	[AGT, AQP1, CCL5, CD74, CEMIP, COL1A1, CORO1A, CSF1R, CXCL10, CXCL12, CXCL9, LRRC15, MMP9, MYOC, NELL1, PDGFRB, PLVAP, PODXL, PTGS2, RAB25, RNASE1, RNASE10, S100A14, S100A7, SEMA5A, SEPP1, SERPINB3, SOX9]	[AAMP, ACVR1B, ADAM10, ADAM17, ADAM8, ADAM9, ADRA2A, AGER, AGT, AGXT, AIF1, AKT1, AKT2, ALOX12, AMOT, AMOTL1, ANGPT1, ANGPT4, ANGPTL3, ANO6, ANXA3, APC, AQP1, ARHGAP5, ARHGEF39, ARHGEF7, ARTN, ATP8A1, AZU1, BAG4, BCAR1, BCAS3, BCL2, BDKRB1, BMP2, BMP4, BMPR2, BVES, C16orf80, C1QBP, C3AR1, C5, CALR, CAMK1D, CAMK2D, CAPN7, CASR, CBLL1, CCBE1, CCL11, CCL19, CCL2, CCL20, CCL21, CCL24, CCL26, CCL3, CC…	TRUE
GO:0034341	response to interferon-gamma	8.25354	[3]	[None]	17	12.2302	5.57778e-09	4.59609e-06	{}	{}	[BST2, CCL5, GBP1, HLA-B, HLA-C, HLA-DPA1, HLA-DQA1, HLA-DQB1, HLA-DRA, HLA-DRB1, HLA-DRB5, IFITM1, IRF1, OAS2, PTPN6, SOCS3, TRIM22]	[ADAMTS13, AIF1, AQP4, ASS1, B2M, BST2, CALCOCO2, CAMK2A, CAMK2B, CAMK2D, CAMK2G, CCL2, CCL3, CCL5, CD44, CD58, CD86, CDC37, CIITA, CITED1, CXCL16, CYP27B1, DAPK1, DAPK3, DNAJA3, EDN1, EPRS, FAM58A, FCGR1A, FCGR1B, GAPDH, GBP1, GBP2, GBP5, GBP6, GCH1, GUCY2C, HCK, HLA-A, HLA-B, HLA-C, HLA-DPA1, HLA-DPB1, HLA-DQA1, HLA-DQA2, HLA-DQB1, HLA-DQB2, HLA-DRA, HLA-DRB1, HLA-DRB3, HLA-DRB4, HLA-DRB5, HLA-…	TRUE
GO:0048514	blood vessel morphogenesis	8.22494	[3, 4, 6, 7, 8, 9]	[None]	34	6.50096	5.95747e-09	4.903e-06	{}	{}	[AGT, APOD, APOE, APOLD1, AQP1, C3, CD34, CHI3L1, COL15A1, COL3A1, CXCL10, CXCL12, CYP1B1, CYSLTR2, E2F7, EGR3, GJA1, ITGB2, KRT1, NELL1, NOTCH3, PDGFRB, PRRX1, PTGIS, PTGS2, S100A7, SEMA5A, SFRP1, SFRP2, SPI1, SPINK5, SULF1, TGFBI, TYMP]	[AAMP, ACKR3, ACVR1, ACVRL1, ADAM15, ADAM8, ADD1, ADGRB1, ADGRB2, ADGRB3, ADM, ADM2, ADRA2B, AGGF1, AGT, AGXT, AIMP1, ALOX12, AMOT, ANG, ANGPT1, ANGPT2, ANGPT4, ANGPTL3, ANGPTL4, ANGPTL6, ANPEP, ANXA2, ANXA3, APOB, APOD, APOE, APOH, APOLD1, AQP1, ARHGAP22, ARHGAP24, ASB4, ATP5B, ATPIF1, B4GALT1, BAI1, BAI2, BAI3, BAK1, BAX, BCAS3, BMP4, BMPER, BRCA1, BTG1, C19orf10, C1D, C1GALT1, C21orf33, C3, C3…	TRUE
GO:0044236	multicellular organismal metabolic process	8.20563	[3]	[None]	17	12.1429	6.22837e-09	5.11972e-06	{}	{}	[COL11A2, COL14A1, COL15A1, COL16A1, COL17A1, COL1A1, COL1A2, COL2A1, COL3A1, COL5A1, COL6A1, COL6A2, COL6A3, KLK6, MMP11, MMP9, PDGFRB]	[ACACA, ACE, ACE2, ADAM10, ADAM15, ADAM17, ADAM9, ADAMTS14, ADAMTS2, ADAMTS3, ADRB1, ADRB2, ADRB3, AKR1C3, AMELX, APOA4, ARG1, ARRDC3, BMP4, BMP8A, CCL2, CEL, CIITA, CLIC5, COL10A1, COL11A1, COL11A2, COL12A1, COL13A1, COL14A1, COL15A1, COL16A1, COL17A1, COL18A1, COL19A1, COL1A1, COL1A2, COL23A1, COL25A1, COL26A1, COL2A1, COL3A1, COL4A1, COL4A2, COL4A3, COL4A4, COL4A5, COL4A6, COL5A1, COL5A2, COL5…	TRUE
GO:0022407	regulation of cell-cell adhesion	8.14242	[4, 5]	[None]	28	7.46667	7.20418e-09	5.91463e-06	{}	{}	[CCL5, CD74, CORO1A, CXCL12, DPP4, EGR3, HLA-DMA, HLA-DMB, HLA-DOA, HLA-DPA1, HLA-DQA1, HLA-DQB1, HLA-DRA, HLA-DRB1, HLA-DRB5, IGF2, IGFBP2, IL1RN, IRF1, LRRC32, PAG1, PODXL, PTPN6, RNASE1, RNASE10, SPINK5, SPINT2, TNFRSF21]	[ABL1, ABL2, ADA, ADAM8, ADAMTS18, ADIPOQ, ADK, ADORA2A, AIF1, AKT1, ALOX12, ALOX15, ANK3, AP3B1, AP3D1, APOA1, ARHGEF7, ASS1, B4GALNT2, BAD, BCL10, BCL6, BLM, BMP2, BMP4, BMP7, BTLA, BTN2A2, BTNL2, C10orf54, C19orf10, C1QTNF1, C21orf33, CAMK4, CARD11, CASP3, CAV1, CBLB, CCL19, CCL2, CCL21, CCL25, CCL28, CCL5, CCM2L, CCR2, CCR7, CD1D, CD2, CD209, CD24, CD247, CD274, CD276, CD28, CD300A, CD3D, CD3…	TRUE
GO:2000146	negative regulation of cell motility	8.06124	[3, 4, 5, 6]	[None]	20	10	8.68485e-09	7.12158e-06	{}	{}	[APOD, APOE, ARHGDIB, BST2, COL3A1, CSNK2B, CXCL12, CYP1B1, IFITM1, IGFBP3, IGFBP5, IL1RN, IL24, KRT16, SFRP1, SFRP2, SPINT2, STC1, SULF1, TACSTD2]	[ABHD2, ABHD6, ABR, ACVR1C, ACVRL1, ADA, ADAM15, ADARB1, ADIPOQ, ADORA1, AGTR2, AIF1, ALOX15B, ANGPT2, ANGPT4, AP1AR, APEX1, APOD, APOE, APOH, ARAP3, ARHGAP4, ARHGDIA, ARHGDIB, BCL2, BCR, BMP10, BMP5, BRAF, BST2, C15orf38, C16orf45, C1D, C5, C5AR2, CCDC23, CCL2, CCL21, CCL25, CCL28, CD300A, CHRD, CITED2, CLIC4, CNN2, COL3A1, CORO1B, CORO1C, CSNK2B, CTNNA1, CX3CR1, CXCL12, CXCL13, CYP1B1, DAB2IP, …	TRUE
GO:0051241	negative regulation of multicellular organismal process	8.04685	[2, 3, 4]	[None]	49	5.08827	8.97735e-09	7.35245e-06	{}	{}	[AGT, APOC1, APOD, APOE, ARHGDIB, ASPM, BST2, C1QC, CD34, CD74, CIT, COL3A1, COL5A1, CSNK2B, CXCL10, DKK1, GBP1, GJA1, HLA-DRB1, HMGCR, IGFBP5, IRF1, KRT1, LRRC32, LTBP2, NELL1, NOTCH3, PLAT, PLAU, PTGS2, RNASE1, SEMA5A, SERPINB2, SERPING1, SFRP1, SFRP2, SORL1, SOX11, SOX9, SPINK5, STC1, SULF1, TACSTD2, TMEM176A, TMEM176B, TNFRSF21, TP63, UCN2, WNK4]	[AATK, ABCG5, ABCG8, ACP5, ACVR1C, ACVRL1, ADA, ADAMTS12, ADAMTS18, ADAMTS7, ADCY6, ADCYAP1, ADGRB1, ADGRB2, ADGRB3, ADIPOQ, ADM, ADORA1, ADORA2B, ADRA1A, ADRA1D, ADRA2A, ADRA2C, ADRB1, ADRB2, ADRB3, ADRBK1, AGT, AGTR2, AGXT, AHSG, ALOX12, AMOT, ANGPT1, ANGPT2, ANGPT4, ANKRD26, ANXA1, ANXA2, ANXA4, ANXA5, APBB1, APC, APCS, APLN, APOA1, APOA2, APOC1, APOC2, APOC3, APOD, APOE, APOH, APP, AREG, ARHG…	TRUE
GO:0031589	cell-substrate adhesion	7.87924	[3]	[None]	25	7.96178	1.32055e-08	1.08021e-05	{}	{}	[AGT, APOD, BCAM, CD34, COL16A1, COL17A1, COL1A1, COL3A1, CORO1A, FBLN2, GBP1, ITGA10, ITGB2, ITGB4, ITGB8, LYPD3, MYOC, PLAU, PREX1, RNASE1, SFRP1, SPOCK2, TACSTD2, TTYH1, VWF]	[ABI3BP, ABL1, ACER2, ACTN1, ACTN2, ACTN3, ACVRL1, ADAM15, ADAM9, ADAMTS12, ADAMTS13, AGR2, AGT, AGXT, AJUBA, AKIP1, ALOX15, ANGPT1, ANGPT2, ANGPTL3, ANTXR1, AP1AR, APOA1, APOD, ARHGAP6, ARHGEF7, ARL2, ARPC2, ATXN3, ATXN8, AXL, BCAM, BCAS3, BCAT2, BCL2, BCL2L11, BCL6, BRAF, BVES, C1QBP, CALR, CASK, CCDC80, CCL21, CCL25, CCL28, CCR7, CD34, CD36, CD44, CD63, CDC42, CDH13, CDK5, CDK6, CDKN2A, CIB1, …	TRUE
GO:0001525	angiogenesis	7.82328	[3, 4, 5, 7, 8, 9, 10]	[None]	30	6.84931	1.50216e-08	1.22726e-05	{}	{}	[AGT, APOD, APOLD1, AQP1, C3, CD34, CHI3L1, COL15A1, CXCL10, CXCL12, CYP1B1, CYSLTR2, E2F7, EGR3, ITGB2, KRT1, NELL1, NOTCH3, PDGFRB, PTGIS, PTGS2, S100A7, SEMA5A, SFRP1, SFRP2, SPI1, SPINK5, SULF1, TGFBI, TYMP]	[AAMP, ACKR3, ACVR1, ACVRL1, ADAM15, ADAM8, ADD1, ADGRB1, ADGRB2, ADGRB3, ADM, ADM2, ADRA2B, AGGF1, AGT, AGXT, AIMP1, ALOX12, AMOT, ANG, ANGPT1, ANGPT2, ANGPT4, ANGPTL3, ANGPTL4, ANGPTL6, ANPEP, ANXA2, ANXA3, APOD, APOH, APOLD1, AQP1, ARHGAP22, ARHGAP24, ATP5B, ATPIF1, B4GALT1, BAI1, BAI2, BAI3, BAK1, BAX, BCAS3, BMP4, BMPER, BRCA1, BTG1, C19orf10, C1GALT1, C3, C3AR1, C5, C6, CALCRL, CAMP, CASP8,…	TRUE
GO:0030199	collagen fibril organization	7.81662	[5]	[None]	10	23.2558	1.5254e-08	1.24473e-05	{}	{}	[COL11A2, COL14A1, COL1A1, COL1A2, COL2A1, COL3A1, COL5A1, CYP1B1, MMP11, SFRP2]	[2xCOL4A1, ACAN, ADAMTS14, ADAMTS2, ADAMTS3, ANXA2, ATP7A, CHADL, COL11A1, COL11A2, COL12A1, COL14A1, COL1A1, COL1A2, COL2A1, COL3A1, COL5A1, COL5A2, COL5A3, CYP1B1, DDR2, DPT, FOXC1, FOXC2, GREM1, LEPRE1, LMX1B, LOX, LOXL2, LUM, MIA3, MKX, MMP11, NF1, P4HA1, PLOD3, SCXA, SERPINF2, SERPINH1, SFRP2, TGFB2, TGFBR1, TNXB]	TRUE
GO:1903037	regulation of leukocyte cell-cell adhesion	7.79562	[5, 6]	[None]	24	8.16327	1.60096e-08	1.30478e-05	{}	{}	[CCL5, CD74, CORO1A, CXCL12, DPP4, EGR3, HLA-DMA, HLA-DMB, HLA-DOA, HLA-DPA1, HLA-DQA1, HLA-DQB1, HLA-DRA, HLA-DRB1, HLA-DRB5, IGF2, IGFBP2, IRF1, LRRC32, PAG1, PTPN6, RNASE1, SPINK5, TNFRSF21]	[ADA, ADAM8, ADK, ADORA2A, AIF1, AKT1, AP3B1, AP3D1, ARHGEF7, ASS1, BAD, BCL10, BCL6, BLM, BMP4, BTLA, BTN2A2, BTNL2, C10orf54, C19orf10, C21orf33, CAMK4, CARD11, CASP3, CAV1, CBLB, CCL19, CCL2, CCL21, CCL25, CCL28, CCL5, CCR2, CCR7, CD1D, CD2, CD209, CD24, CD247, CD274, CD276, CD28, CD300A, CD3D, CD3E, CD3G, CD4, CD44, CD46, CD47, CD5, CD55, CD59, CD74, CD80, CD83, CD86, CDC42, CDKN2A, CEBPB, CL…	TRUE
GO:0007162	negative regulation of cell adhesion	7.69977	[3, 4, 5]	[None]	20	9.52381	1.99631e-08	1.62499e-05	{}	{}	[APOD, ARHGDIB, CD74, COL1A1, CXCL12, CYP1B1, GBP1, HLA-DRB1, IL1RN, IRF1, LRRC32, MYOC, PAG1, PODXL, PTPN6, SEMA5A, SPINT2, TACSTD2, TGFBI, TNFRSF21]	[ABL1, ABL2, ACER2, ACVRL1, ADAM10, ADAM15, ADAM22, ADAMDEC1, ADAMTS18, ADIPOQ, ADORA2A, ALOX12, ANGPT1, ANGPT2, AP1AR, APOA1, APOD, ARHGAP6, ARHGDIA, ARHGDIB, ARHGDIG, ASS1, ATP5B, B4GALNT2, BCAS3, BCL6, BMP2, BMP4, BTLA, BTN2A2, C10orf54, C1QTNF1, CASK, CASP3, CBLB, CBLL1, CCL21, CCL25, CCL28, CCM2L, CD164, CD24, CD274, CD276, CD300A, CD74, CDH1, CDH13, CDKN2A, CEBPB, COL1A1, CORO1C, CTLA4, CXC…	TRUE
GO:0030336	negative regulation of cell migration	7.6136	[4, 5, 6, 7]	[None]	19	9.89583	2.43446e-08	1.97921e-05	{}	{}	[APOD, APOE, ARHGDIB, BST2, COL3A1, CSNK2B, CXCL12, CYP1B1, IFITM1, IGFBP3, IGFBP5, IL1RN, IL24, KRT16, SFRP1, SFRP2, STC1, SULF1, TACSTD2]	[ABHD2, ABHD6, ABR, ACVR1C, ACVRL1, ADA, ADAM15, ADARB1, ADIPOQ, ADORA1, AGTR2, AIF1, ALOX15B, ANGPT2, ANGPT4, APEX1, APOD, APOE, APOH, ARAP3, ARHGAP4, ARHGDIA, ARHGDIB, BCL2, BCR, BMP10, BMP5, BRAF, BST2, C15orf38, C16orf45, C1D, C5, C5AR2, CCDC23, CCL2, CCL21, CCL25, CCL28, CD300A, CHRD, CITED2, CLIC4, CNN2, COL3A1, CORO1B, CORO1C, CSNK2B, CX3CR1, CXCL12, CXCL13, CYP1B1, DAB2IP, DACH1, DAG1, DL…	TRUE
GO:1903034	regulation of response to wounding	7.56054	[4, 5]	[None]	28	7.01754	2.75082e-08	2.23366e-05	{}	{}	[AGT, APOD, APOE, C2, C3, CCL5, CD109, CD34, CFH, CFI, CXCL10, FCER1G, GJA1, HLA-DRB1, HMGCR, HOPX, KRT1, NT5E, PLAT, PLAU, PTGIS, PTGS2, S100A8, S100A9, SEPP1, SERPINB2, SERPING1, SOCS3]	[6xC1QA, A2M, ABR, ACE2, ACP5, ADA, ADAM8, ADAMTS12, ADAMTS18, ADCYAP1, ADIPOQ, ADORA1, ADORA2A, ADORA2B, ADRA2A, AGT, AGTR1, AGXT, AHSG, AKR1C1, ALOX12, ALOX5AP, ANKRD42, ANO6, ANXA2, AOAH, APCS, APOA1, APOD, APOE, APOH, ARFGEF1, ASH1L, ASIC2, BCL6, BCR, BIRC2, BIRC3, BRD4, C1QBP, C1QTNF1, C1QTNF3, C2, C3, C4A, C4B, C4BPA, C4BPB, C5, C6, C6orf1, C7, C8A, C8B, C8G, C9, CALCA, CALCRL, CAPN3, CASK,…	TRUE
GO:0023026	MHC class II protein complex binding	7.56041	[4, 5]	[None]	7	41.1765	2.75165e-08	2.23159e-05	{}	{}	[ATP1B1, CD74, HLA-DMA, HLA-DMB, HLA-DOA, HLA-DRA, HLA-DRB1]	[ANXA11, ATP1B1, CD74, CD81, HLA-DMA, HLA-DMB, HLA-DOA, HLA-DOB, HLA-DRA, HLA-DRB1, HSP90AA1, HSP90AB1, HSPA8, MS4A1, MS4A2, PKM, YWHAE]	TRUE
GO:0045111	intermediate filament cytoskeleton	7.53203	[5, 6, 7, 8]	[None]	22	8.52713	2.93741e-08	2.3793e-05	{}	{}	[CASP14, DSP, GJA1, JUP, KRT1, KRT10, KRT14, KRT15, KRT16, KRT17, KRT2, KRT5, KRT6A, KRT6B, KRT6C, KRT75, KRT80, KRT9, NELL1, PKP1, SLC1A4, TRIM29]	[ADD1, ADORA2A, BCAS3, BFSP1, BFSP2, C17orf70, CASP14, CCT8, CHD3, CLIP1, CLK3, CTNS, DDX60, DES, DLGAP2, DSP, DSPP, DST, EHMT2, EIF1AD, EIF6, ERAL1, ERCC5, EXOSC9, FBF1, FGFR1, FLG, GFAP, GJA1, GPER1, GTF2E1, H3BQV1_HUMAN, HNRNPA1, HOXA13, IFFO1, IFFO2, IFLTD1, INA, IP6K2, JUP, KRT1, KRT10, KRT12, KRT13, KRT14, KRT15, KRT16, KRT17, KRT18, KRT19, KRT2, KRT20, KRT222, KRT23, KRT24, KRT25, KRT26, K…	TRUE
GO:0071346	cellular response to interferon-gamma	7.53179	[4]	[None]	15	12.605	2.9391e-08	2.37773e-05	{}	{}	[CCL5, GBP1, HLA-B, HLA-C, HLA-DPA1, HLA-DQA1, HLA-DQB1, HLA-DRA, HLA-DRB1, HLA-DRB5, IRF1, OAS2, PTPN6, SOCS3, TRIM22]	[AIF1, AQP4, ASS1, B2M, CAMK2A, CAMK2B, CAMK2D, CAMK2G, CCL2, CCL3, CCL5, CD44, CD58, CDC37, CIITA, DAPK1, DAPK3, DNAJA3, EDN1, EPRS, FAM58A, FCGR1A, FCGR1B, GAPDH, GBP1, GBP2, GBP5, GBP6, GUCY2C, HCK, HLA-A, HLA-B, HLA-C, HLA-DPA1, HLA-DPB1, HLA-DQA1, HLA-DQA2, HLA-DQB1, HLA-DQB2, HLA-DRA, HLA-DRB1, HLA-DRB3, HLA-DRB4, HLA-DRB5, HLA-E, HLA-F, HLA-G, HPX, HSP90AB1, ICAM1, IFI30, IFNG, IFNGR1, IFN…	TRUE
GO:0070486	leukocyte aggregation	7.51607	[5, 6]	[None]	30	6.63717	3.04739e-08	2.46229e-05	{}	{}	[CCL5, CD74, CORO1A, CXCL12, DPP4, EGR3, HLA-DMA, HLA-DMB, HLA-DOA, HLA-DPA1, HLA-DQA1, HLA-DQB1, HLA-DRA, HLA-DRB1, HLA-DRB5, IGF2, IGFBP2, IRF1, ITGB2, JAG2, LRRC32, MPZL2, PAG1, PREX1, PTPN6, RNASE1, S100A8, S100A9, SPINK5, TNFRSF21]	[ABL1, ABL2, ADA, ADAM17, ADAM8, ADC, ADK, ADORA2A, AIF1, AKT1, AMICA1, ANXA1, AP3B1, AP3D1, APC, ARHGEF7, ATP7A, AZI2, B2M, BAD, BATF, BAX, BCL10, BCL11A, BCL11B, BCL2, BCL3, BCL6, BLK, BLM, BMP4, BMP7, BRAF, BTLA, BTN2A2, BTN3A1, BTNL2, C10orf54, C19orf10, C21orf33, CADM1, CAMK4, CARD11, CASP3, CASP8, CAV1, CBLB, CCL19, CCL2, CCL21, CCL5, CCND3, CCR2, CCR7, CD151, CD1C, CD1D, CD2, CD209, CD24, …	TRUE
GO:0050865	regulation of cell activation	7.47737	[3, 4]	[None]	31	6.45833	3.33144e-08	2.68848e-05	{}	{}	[APOE, CCL5, CD74, CORO1A, DPP4, EGR3, FCER1G, HLA-DMA, HLA-DMB, HLA-DOA, HLA-DPA1, HLA-DQA1, HLA-DQB1, HLA-DRA, HLA-DRB1, HLA-DRB5, IGF2, IGFBP2, IRF1, LRRC32, PAG1, PTPN6, RNASE1, S100A8, S100A9, SEPP1, SFRP1, SOX11, SPINK5, TNFRSF21, UNC13D]	[ABR, ADA, ADAM8, ADAMTS18, ADK, ADORA2A, ADORA2B, AHR, AIF1, AKT1, ALOX12, AMH, AP1G1, AP3B1, AP3D1, APLF, APOE, ARHGEF7, ATM, ATP11C, AXL, BAD, BANK1, BCL10, BCL2, BCL6, BCR, BLM, BLOC1S3, BLOC1S6, BMP4, BPI, BST1, BTK, BTLA, BTN2A2, BTNL2, C10orf54, C12orf4, C19orf10, C1QTNF1, C21orf33, CAMK4, CAPN3, CARD11, CASP3, CAV1, CBLB, CCL19, CCL2, CCL21, CCL5, CCR2, CCR7, CD1D, CD2, CD209, CD226, CD24…	TRUE
GO:0045785	positive regulation of cell adhesion	7.44472	[3, 4, 5]	[None]	27	7.12401	3.5915e-08	2.89475e-05	{}	{}	[CCL5, CD74, COL16A1, CORO1A, CXCL12, DPP4, EGR3, FBLN2, HLA-DMA, HLA-DMB, HLA-DPA1, HLA-DQA1, HLA-DQB1, HLA-DRA, HLA-DRB1, HLA-DRB5, IGF2, IGFBP2, MYOC, PODXL, PREX1, PTPN6, RNASE1, RNASE10, SFRP1, SFRP2, SPOCK2]	[ABI3BP, ADA, ADAM8, ADAM9, ADK, AGR2, AIF1, AKT1, ALOX12, ALOX15, ANGPT1, ANK3, AP3B1, AP3D1, APC, APOA1, ARHGEF7, ARL2, ARPC2, AZU1, BAD, BAG4, BCL10, BLM, BMP7, BRAF, BTLA, BTNL2, C1QBP, C21orf33, CALR, CARD11, CAV1, CCDC80, CCL19, CCL2, CCL21, CCL25, CCL28, CCL5, CCR2, CCR7, CD1D, CD24, CD247, CD274, CD276, CD28, CD36, CD3D, CD3E, CD3G, CD4, CD44, CD46, CD47, CD5, CD55, CD59, CD74, CD80, CD83…	TRUE
GO:0051249	regulation of lymphocyte activation	7.39748	[3]	[None]	27	7.08661	4.00426e-08	3.22343e-05	{}	{}	[CCL5, CD74, CORO1A, DPP4, EGR3, HLA-DMA, HLA-DMB, HLA-DOA, HLA-DPA1, HLA-DQA1, HLA-DQB1, HLA-DRA, HLA-DRB1, HLA-DRB5, IGF2, IGFBP2, IRF1, LRRC32, PAG1, PTPN6, RNASE1, S100A8, S100A9, SFRP1, SOX11, SPINK5, TNFRSF21]	[ADA, ADAM8, ADK, ADORA2A, AHR, AIF1, AKT1, AMH, AP1G1, AP3B1, AP3D1, APLF, ARHGEF7, ATM, ATP11C, AXL, BAD, BANK1, BCL10, BCL2, BCL6, BLM, BLOC1S3, BLOC1S6, BMP4, BST1, BTK, BTLA, BTN2A2, BTNL2, C10orf54, C19orf10, C21orf33, CAMK4, CARD11, CASP3, CAV1, CBLB, CCL19, CCL2, CCL21, CCL5, CCR2, CCR7, CD1D, CD2, CD209, CD24, CD247, CD27, CD274, CD276, CD28, CD300A, CD38, CD3D, CD3E, CD3G, CD4, CD40, CD…	TRUE
GO:0031410	cytoplasmic vesicle	7.36259	[3, 4, 5, 6, 7]	[None]	55	4.56432	4.33919e-08	3.48871e-05	{}	{}	[ABCA3, AHNAK2, APOE, ARHGDIB, BGN, CAPG, CD163, CD74, CD93, CEMIP, CLU, COL1A1, CORO1A, CYBB, DPP4, DSC2, DSC3, F13A1, GJA1, HLA-B, HLA-C, HLA-DPA1, HLA-DQA1, HLA-DQB1, HLA-DRA, HLA-DRB1, HLA-DRB5, IGF2, IGFBP2, KLK5, KLK7, LRP2, MME, MYOC, NELL1, OCA2, PCSK2, PDGFRB, PLAT, PROM2, RAB25, RHCG, RNASE1, SEPP1, SERPINA1, SERPINB3, SERPING1, SFN, SLC1A4, SNX9, SPINK5, TF, TYRP1, UNC13D, VWF]	[A2M, AAK1, ABCA1, ABCA12, ABCA2, ABCA3, ABCC4, ABCD1, ACD, ACPP, ACR, ACRBP, ACRV1, ACSBG1, ACTN1, ACTN2, ACTN4, ADA, ADAM10, ADAM15, ADAM8, ADAMTS1, ADC, ADD2, AFTPH, AGFG1, AGTRAP, AHCY, AHNAK2, AIMP1, AKAP3, ALB, ALDOA, ALS2CL, AMBRA1, AMN, AMOT, AMOTL1, AMOTL2, AMPH, ANGPTL6, ANKHD1, ANKRD27, ANP32E, ANXA11, ANXA13, ANXA2, ANXA2P2, ANXA3, ANXA6, ANXA7, AP1AR, AP1B1, AP1G1, AP1G2, AP1M1, AP1M…	TRUE
GO:0050863	regulation of T cell activation	7.34637	[4]	[None]	23	8.01394	4.50438e-08	3.61701e-05	{}	{}	[CCL5, CD74, CORO1A, DPP4, EGR3, HLA-DMA, HLA-DMB, HLA-DOA, HLA-DPA1, HLA-DQA1, HLA-DQB1, HLA-DRA, HLA-DRB1, HLA-DRB5, IGF2, IGFBP2, IRF1, LRRC32, PAG1, PTPN6, RNASE1, SPINK5, TNFRSF21]	[ADA, ADAM8, ADK, ADORA2A, AIF1, AKT1, AP3B1, AP3D1, ARHGEF7, BAD, BCL10, BCL6, BLM, BMP4, BTLA, BTN2A2, BTNL2, C10orf54, C19orf10, C21orf33, CAMK4, CARD11, CASP3, CAV1, CBLB, CCL19, CCL2, CCL21, CCL5, CCR2, CCR7, CD1D, CD2, CD209, CD24, CD247, CD274, CD276, CD28, CD300A, CD3D, CD3E, CD3G, CD4, CD46, CD47, CD5, CD55, CD59, CD74, CD80, CD83, CD86, CDC42, CDKN2A, CEBPB, CLC, CLCF1, CLPTM1, CORO1A, …	TRUE
GO:0097305	response to alcohol	7.24909	[4]	[None]	24	7.64331	5.63519e-08	4.51943e-05	{}	{}	[APOE, AQP1, AQP3, CD14, COL1A1, CRYAB, CSF2RA, CXCL10, GJB2, HMGCR, IGF2, IGFBP2, JUP, MAOB, NQO1, PDGFRB, PLAT, PTGS2, S100A8, S100A9, SERPINA1, SFRP1, STC1, WFDC1]	[AACS, AANAT, ABAT, ABCA1, ACTC1, ADCY7, ADCYAP1, ADCYAP1R1, ADH6, ADH7, ADIPOQ, AGTR2, ALDH1A2, ALPL, ANXA1, APOBEC1, APOE, AQP1, AQP3, AQP4, AREG, ARG1, ARNT2, ARSA, ASS1, ATP5G2, AVP, AVPR1A, BAD, BAK1, BDH1, BGLAP, BID, BIRC2, BMP7, BRCA1, CA3, CA9, CAD, CALM1, CALR, CASP8, CASP9, CASR, CCDC62, CCL2, CCL3, CCL7, CCNA2, CCND1, CCR5, CD14, CD27, CD38, CDH1, CDK1, CDK4, CDKN1A, CDKN1B, CDKN2D, C…	TRUE
GO:0048871	multicellular organismal homeostasis	7.12513	[3, 4]	[None]	25	7.28863	7.49665e-08	6.00481e-05	{}	{}	[AQP1, AQP3, CD34, CFH, CLDN1, COL11A2, COL14A1, COL2A1, CORO1A, CSF1R, FLG2, IGJ, IL1RN, KRT1, KRT16, LTBP2, LYZ, PDGFRB, PTGS2, RNASE1, SERPINA3, SFN, SOX9, TF, TP63]	[ABCA12, ABCA4, ACACA, ACADL, ACADVL, ACD, ACP5, ACTB, ACTG1, ADAM8, ADCY1, ADCY2, ADCY3, ADCY4, ADCY5, ADCY6, ADCY7, ADCY8, ADCY9, ADD1, ADORA1, ADRB1, ADRB2, ADRB3, AIPL1, ALB, ALOX12, ALOX12B, ALOXE3, ALPK3, AMPD2, AMPD3, ANKRD11, APLN, AQP1, AQP2, AQP3, AQP4, ARMS2, ARRDC3, ATP6AP1, AVP, AVPR2, AZGP1, B2M, BARD1, BAX, BBS1, BBS10, BBS12, BBS2, BBS4, BCL2, BGLAP, BMP8A, BPIFA1, BPNT1, BTBD9, B…	TRUE
GO:0090130	tissue migration	7.10239	[3]	[None]	20	8.77193	7.89964e-08	6.31971e-05	{}	{}	[ACTA2, AGT, APOE, AQP1, CSNK2B, CYP1B1, DPP4, EGR3, ITGB2, KRT16, KRT2, MMP9, NELL1, PTGS2, RAB25, S100A2, SEMA5A, SOX9, STC1, TACSTD2]	[AAMP, ACTA1, ACTA2, ACTC1, ACTG2, ACVRL1, ADAM9, AGT, AGTR2, AGXT, AKT1, ALOX12, AMOT, AMOTL1, ANGPT1, ANGPT2, ANGPT4, ANLN, ANXA3, APELA, APOA1, APOE, APOH, AQP1, ARSB, BCAR1, BCAS3, BMP10, BMP4, BMPER, BMPR2, CALCA, CAPN7, CCBE1, CCDC23, CDH13, CEL, CIB1, CORO1B, CORO1C, CSNK2B, CTSH, CXCL13, CYP1B1, DAB2IP, DLL4, DPP4, EDN1, EFNA1, EFNB2, EGR3, EMP2, ENPP2, EPB41L5, EPHA2, EPHB4, ETS1, EVL, F…	TRUE
GO:0051336	regulation of hydrolase activity	7.07928	[4, 5]	[None]	56	4.4374	8.33145e-08	6.65683e-05	{}	{}	[A2ML1, AGT, ALDH1A1, APOC1, AQP1, ARHGDIB, ATP1B1, ATP1B2, BST2, C3, CASP14, CCL5, CD109, CD14, COL6A3, CRYAB, CSTA, DHCR24, GNAO1, IFI27, IFI6, IL24, ITIH5, ITIH6, METTL21A, MMP9, MPZ, OPHN1, PCOLCE, PDGFRB, PI15, PI3, PREX1, PROM2, RGS5, S100A8, S100A9, SERPINA1, SERPINA3, SERPINB11, SERPINB2, SERPINB3, SERPINB4, SERPINB5, SERPING1, SFN, SFRP1, SFRP2, SLPI, SNX9, SORL1, SPINK5, SPINT2, TMEM132…	[A0A087WZG4_HUMAN, A0A096LNP0_HUMAN, A0A0A0MRY4_HUMAN, A2M, A2ML1, ABCA7, ABHD5, ABL1, ABL2, ABR, ACAP1, ACAP2, ACAP3, ACER2, ACVR1C, ADAP1, ADAP2, ADCY1, ADCY2, ADCY3, ADCY4, ADCY5, ADCY6, ADCY7, ADCY8, ADCY9, ADCYAP1, ADCYAP1R1, ADORA2A, ADRA1A, ADRA1D, ADRB1, ADRBK1, ADRM1, AGAP1, AGAP10, AGAP11, AGAP2, AGAP3, AGAP4, AGAP5, AGAP6, AGAP7, AGAP8, AGAP9, AGFG1, AGFG2, AGRN, AGT, AGTR1, AGTR2, AGX…	TRUE
GO:0004857	enzyme inhibitor activity	7.07105	[2, 3]	[None]	26	7.02703	8.49091e-08	6.77574e-05	{}	{}	[A2ML1, AGT, APOC1, BST2, C3, CD109, COL6A3, CSTA, ITIH5, ITIH6, PI15, PI3, SERPINA1, SERPINA3, SERPINB11, SERPINB2, SERPINB3, SERPINB4, SERPINB5, SERPING1, SFN, SLPI, SOCS3, SPINK5, SPINT2, WFDC1]	[A0A087WYN8_HUMAN, A2M, A2ML1, ABCE1, AGT, AGXT, AHSG, AMBP, ANGPTL3, ANGPTL4, ANP32E, ANXA1, ANXA2, ANXA2P2, ANXA3, ANXA4, ANXA5, APBA3, APLP2, APOA1, APOA2, APOC1, APOC2, APOC3, APP, ARL2, ARPP19, ARRB1, ATP2B4, ATPIF1, AVP, BIRC2, BIRC3, BIRC5, BIRC6, BIRC7, BIRC8, BST2, C3, C3P1, C4A, C4B, C5, CABIN1, CABP1, CAMK2N1, CAMK2N2, CARD16, CARD17, CARD18, CASP3, CAST, CCAR2, CD109, CD27, CD3EAP, CD…	TRUE
GO:0031226	intrinsic component of plasma membrane	7.04914	[3, 4, 5, 6]	[None]	66	4.11215	8.93018e-08	7.11735e-05	{}	{}	[ABCC9, AQP1, AQP3, ATP1B1, ATP1B2, BCAM, BST2, CD163, CD34, CLCA2, CLDN1, CLU, COL17A1, CSF1R, CSF2RA, CXCL10, CYBB, DCBLD2, FADS2, FCER1G, FXYD3, GGT5, GJA1, GRIK3, HLA-B, HLA-C, HLA-DPA1, HLA-DQA1, HLA-DRA, HLA-DRB1, IL2RG, ITGA10, ITGB2, ITGB4, ITGB8, JAG2, LAPTM5, LRRC32, LYPD3, MDGA1, MME, MPZ, NRN1, OLFM2, PDGFRB, PODXL, PODXL2, PROM2, PTPRF, PTPRZ1, RHCG, RNF43, SDC1, SEPP1, SLC12A7, SLC1…	[ABCA1, ABCA12, ABCA13, ABCA4, ABCA7, ABCB11, ABCB4, ABCB5, ABCC1, ABCC11, ABCC2, ABCC3, ABCC5, ABCC8, ABCC9, ABCG1, ABHD12, ABHD6, ACKR2, ACKR4, ACVR1, ACVR1B, ACVR1C, ACVR2A, ACVR2B, ACVRL1, ADAM17, ADAM2, ADAM23, ADAM28, ADAM29, ADAM8, ADAM9, ADCY3, ADCY8, ADCY9, ADCYAP1R1, ADORA1, ADORA2A, ADORA2B, ADRA1A, ADRA1B, ADRA1D, ADRA2A, ADRA2B, ADRA2C, ADRB1, ADRB2, ADRB3, ADRM1, AGER, AGTR1, AGTR2,…	TRUE
GO:0023023	MHC protein complex binding	6.98352	[3, 4]	[None]	7	35	1.03867e-07	8.26778e-05	{}	{}	[ATP1B1, CD74, HLA-DMA, HLA-DMB, HLA-DOA, HLA-DRA, HLA-DRB1]	[ANXA11, ATP1B1, CD74, CD81, HLA-DMA, HLA-DMB, HLA-DOA, HLA-DOB, HLA-DRA, HLA-DRB1, HSP90AA1, HSP90AB1, HSPA8, KLRC1, KLRC2, KLRD1, MS4A1, MS4A2, PKM, YWHAE]	TRUE
GO:0060337	type I interferon signaling pathway	6.92728	[5]	[None]	12	14.8148	1.18227e-07	9.39902e-05	{}	{}	[BST2, HLA-B, HLA-C, IFI27, IFI6, IFITM1, IRF1, MX1, OAS2, PTPN6, SOCS3, XAF1]	[ADAR, BST2, CACTIN, CDC37, EGR1, FADD, GBP2, HLA-A, HLA-B, HLA-C, HLA-E, HLA-F, HLA-G, HSP90AB1, IFI27, IFI35, IFI6, IFIT1, IFIT2, IFIT3, IFITM1, IFITM2, IFITM3, IFNA1, IFNA10, IFNA14, IFNA16, IFNA17, IFNA2, IFNA21, IFNA4, IFNA5, IFNA6, IFNA7, IFNA8, IFNAR1, IFNAR2, IFNB1, IGF2BP1, IP6K2, IRF1, IRF2, IRF3, IRF4, IRF5, IRF6, IRF7, IRF8, IRF9, ISG15, ISG20, JAK1, LSM14A, MAVS, MUL1, MX1, MX2, NLRC…	TRUE
GO:0071357	cellular response to type I interferon	6.92728	[4]	[None]	12	14.8148	1.18227e-07	9.39902e-05	{}	{}	[BST2, HLA-B, HLA-C, IFI27, IFI6, IFITM1, IRF1, MX1, OAS2, PTPN6, SOCS3, XAF1]	[ADAR, BST2, CACTIN, CDC37, EGR1, FADD, GBP2, HLA-A, HLA-B, HLA-C, HLA-E, HLA-F, HLA-G, HSP90AB1, IFI27, IFI35, IFI6, IFIT1, IFIT2, IFIT3, IFITM1, IFITM2, IFITM3, IFNA1, IFNA10, IFNA14, IFNA16, IFNA17, IFNA2, IFNA21, IFNA4, IFNA5, IFNA6, IFNA7, IFNA8, IFNAR1, IFNAR2, IFNB1, IGF2BP1, IP6K2, IRF1, IRF2, IRF3, IRF4, IRF5, IRF6, IRF7, IRF8, IRF9, ISG15, ISG20, JAK1, LSM14A, MAVS, MUL1, MX1, MX2, NLRC…	TRUE
GO:0034110	regulation of homotypic cell-cell adhesion	6.9166	[5, 6]	[None]	23	7.59076	1.21171e-07	9.62096e-05	{}	{}	[CCL5, CD74, CORO1A, DPP4, EGR3, HLA-DMA, HLA-DMB, HLA-DOA, HLA-DPA1, HLA-DQA1, HLA-DQB1, HLA-DRA, HLA-DRB1, HLA-DRB5, IGF2, IGFBP2, IRF1, LRRC32, PAG1, PTPN6, RNASE1, SPINK5, TNFRSF21]	[ADA, ADAM8, ADAMTS18, ADK, ADORA2A, AIF1, AKT1, ALOX12, ANK3, AP3B1, AP3D1, ARHGEF7, BAD, BCL10, BCL6, BLM, BMP4, BTLA, BTN2A2, BTNL2, C10orf54, C19orf10, C1QTNF1, C21orf33, CAMK4, CARD11, CASP3, CAV1, CBLB, CCL19, CCL2, CCL21, CCL5, CCM2L, CCR2, CCR7, CD1D, CD2, CD209, CD24, CD247, CD274, CD276, CD28, CD300A, CD3D, CD3E, CD3G, CD4, CD44, CD46, CD47, CD5, CD55, CD59, CD74, CD80, CD83, CD86, CDC4…	TRUE
GO:0005583	fibrillar collagen trimer	6.90543	[2, 3, 4, 5, 6]	[None]	6	46.1538	1.24329e-07	9.85928e-05	{}	{}	[COL11A2, COL1A1, COL1A2, COL2A1, COL3A1, COL5A1]	[COL11A1, COL11A2, COL1A1, COL1A2, COL27A1, COL2A1, COL3A1, COL5A1, COL5A2, COL5A3, COL7A1, LUM, TNXB]	TRUE
GO:0098643	banded collagen fibril	6.90543	[3, 4, 5]	[None]	6	46.1538	1.24329e-07	9.85928e-05	{}	{}	[COL11A2, COL1A1, COL1A2, COL2A1, COL3A1, COL5A1]	[COL11A1, COL11A2, COL1A1, COL1A2, COL27A1, COL2A1, COL3A1, COL5A1, COL5A2, COL5A3, COL7A1, LUM, TNXB]	TRUE
GO:0034340	response to type I interferon	6.86677	[3]	[None]	12	14.6341	1.35904e-07	0.000107636	{}	{}	[BST2, HLA-B, HLA-C, IFI27, IFI6, IFITM1, IRF1, MX1, OAS2, PTPN6, SOCS3, XAF1]	[ADAR, BST2, CACTIN, CDC37, EGR1, FADD, GBP2, HLA-A, HLA-B, HLA-C, HLA-E, HLA-F, HLA-G, HSP90AB1, IFI27, IFI35, IFI6, IFIT1, IFIT2, IFIT3, IFITM1, IFITM2, IFITM3, IFNA1, IFNA10, IFNA14, IFNA16, IFNA17, IFNA2, IFNA21, IFNA4, IFNA5, IFNA6, IFNA7, IFNA8, IFNAR1, IFNAR2, IFNB1, IGF2BP1, IP6K2, IRF1, IRF2, IRF3, IRF4, IRF5, IRF6, IRF7, IRF8, IRF9, ISG15, ISG20, JAK1, LSM14A, MAVS, MUL1, MX1, MX2, NLRC…	TRUE
GO:0032403	protein complex binding	6.86645	[3]	[None]	45	4.87013	1.36005e-07	0.00010758	{}	{}	[ATP1B1, CAPG, CD74, COL14A1, COL16A1, COL3A1, COL5A1, COMP, CORO1A, CRYAB, DCN, EVPL, FCER1G, FCGR2A, FCGR3A, GNAO1, HCLS1, HLA-DMA, HLA-DMB, HLA-DOA, HLA-DRA, HLA-DRB1, IGF2, IGJ, ITGA10, ITGB2, KRT14, LAMB3, LRRC15, MMP9, MYH14, NDRG1, PCOLCE, PCSK2, PKP1, PTPRF, S100A8, S100A9, SFRP2, SH2B3, SNX9, TAGLN, TGFBI, VWF, WISP2]	[6xC1QA, AAK1, ABI1, ABI2, ABI3BP, ABL1, ABL2, ACHE, ACTB, ACTL6A, ACTN1, ACTN2, ACTN3, ACTN4, ACTR2, ACTR3, ACVR1, ACVR1B, ACVR2A, ACVR2B, ACVRL1, ADAM10, ADAM11, ADAM15, ADAM17, ADAM2, ADAM22, ADAM23, ADAM28, ADAM9, ADAMTS13, ADAMTS5, ADAMTS8, ADCY2, ADD1, ADD2, ADM2, ADORA1, ADRA2A, ADRM1, ADSSL1, AGO1, AGO2, AIF1, AIF1L, AJUBA, AMBP, AMICA1, ANAPC2, ANGPTL3, ANKRD54, ANTXR1, ANXA11, ANXA7, AN…	TRUE
GO:0098797	plasma membrane protein complex	6.82208	[3, 4, 5, 6]	[None]	32	5.91497	1.50631e-07	0.000118999	{}	{}	[ABCC9, ATP1B1, ATP1B2, CD74, CXCL10, CYBB, FCER1G, GJA1, GJB2, GJB6, GNAO1, GRIK3, HLA-B, HLA-C, HLA-DMA, HLA-DMB, HLA-DOA, HLA-DPA1, HLA-DQA1, HLA-DQB1, HLA-DRA, HLA-DRB1, HLA-DRB5, ITGA10, ITGB2, ITGB4, ITGB8, JUP, MAGEC2, NRN1, OLFM2, PTPN6]	[ABCA2, ABCA7, ABCB6, ABCB8, ABCC8, ABCC9, ABCD4, ABCF2, ABCG5, ABCG8, ABHD12, ABHD6, ACVR1, ACVR1B, ACVR1C, ACVR2A, ADAM8, AKAP9, AKR1C1, AMIGO1, ANAPC2, AP2A1, AP2A2, AP2B1, AP2M1, AP2S1, APC, APC2, ARRB1, ATP12A, ATP1A1, ATP1A2, ATP1A3, ATP1A4, ATP1B1, ATP1B2, ATP1B3, ATP1B4, ATP4B, AZGP1, B2M, BCL10, BIRC2, BMPR1A, BMPR1B, C1orf101, C5, C6, C7, C8A, C8B, C8G, C9, CACNA1A, CACNA1B, CACNA1C, CA…	TRUE
GO:0009967	positive regulation of signal transduction	6.76948	[3, 4, 5, 6]	[None]	58	4.27413	1.70029e-07	0.000134153	{}	{}	[AGT, APOL3, ASPM, BST2, C3, CCL5, CD14, CD74, CHI3L1, CLU, COL1A1, COL3A1, CSF1R, CSNK2B, CXCL10, CXCL9, CYP1B1, CYSLTR2, GJA1, HCLS1, HMGCR, IGF2, IGFBP3, IGFBP5, IL11, IL1RN, IL24, JUP, KLK5, KLK6, MMP9, MYOC, NELL1, PAG1, PDGFRB, PRRX1, PTGIS, PTGS2, PTPN6, RNASE1, S100A4, S100A7, S100A8, S100A9, SEMA5A, SEPP1, SFN, SFRP1, SFRP2, SH2B3, SHC2, SOX11, SOX9, SULF1, SULF2, TP63, TRIM22, UNC5B]	[AAK1, ABCA7, ABL1, ABL2, ABRA, ACKR3, ACPP, ACVR1, ACVR1B, ACVR2A, ACVR2B, ACVRL1, ADA, ADAM17, ADAM8, ADAM9, ADAMTS20, ADAMTS3, ADCYAP1, ADIPOQ, ADIPOR1, ADORA1, ADORA2A, ADORA2B, ADRA1A, ADRA1B, ADRA1D, ADRA2A, ADRA2B, ADRA2C, ADRB1, ADRB2, ADRB3, AFAP1L2, AGAP2, AGPAT1, AGPAT2, AGR2, AGT, AGTR2, AGXT, AJUBA, AKAP12, AKAP5, AKAP6, AKR1C2, AKR1C3, AKT1, ALK, ALOX12B, ALOX15, ALOX15B, ALS2, AMER…	TRUE
GO:0012507	ER to Golgi transport vesicle membrane	6.76005	[4, 5, 6, 7, 8, 9, 10, 11]	[None]	9	21.4286	1.73762e-07	0.000136924	{}	{}	[CD74, HLA-B, HLA-C, HLA-DPA1, HLA-DQA1, HLA-DQB1, HLA-DRA, HLA-DRB1, HLA-DRB5]	[B2M, CD74, GOSR2, HLA-A, HLA-B, HLA-C, HLA-DPA1, HLA-DPB1, HLA-DQA1, HLA-DQA2, HLA-DQB1, HLA-DQB2, HLA-DRA, HLA-DRB1, HLA-DRB3, HLA-DRB4, HLA-DRB5, HLA-E, HLA-F, HLA-G, LMAN1, MCFD2, SAR1B, SCAP, SEC13, SEC23A, SEC23B, SEC23IP, SEC24A, SEC24B, SEC24C, SEC24D, SEC31A, SEC31B, SH2D2A, SREBF1, SREBF2, STX17, TMED7, USO1, VMA21, VTI1B]	TRUE
GO:0009887	organ morphogenesis	6.75463	[3, 4, 5, 6]	[None]	46	4.77178	1.75943e-07	0.000138467	{}	{}	[ABLIM1, ACTA2, AGT, AQP1, AQP3, CD34, CDSN, CFH, COL11A2, COL1A1, COL1A2, COL2A1, COL3A1, COL5A1, COMP, CSF1R, CSGALNACT1, CTHRC1, DCN, DKK1, DSP, GJA1, GJB6, IGF2, IGFBP5, ITGB4, JAG2, LTBP2, MGP, NELL1, PDGFRB, PRRX1, RNASE1, SDC1, SERPINB5, SFRP1, SFRP2, SOX11, SOX9, STC1, SULF1, TACSTD2, TGM1, TMEM176B, TP63, WNK4]	[ABL1, ABL2, ABLIM1, ABR, ACAN, ACP5, ACTA1, ACTA2, ACTC1, ACTG2, ACVR1, ACVR2B, ADAM15, ADAMTS1, ADAMTS16, ADM, AES, AGT, AGTPBP1, AGTR2, AGXT, AHI1, ALDH1A2, ALDH1A3, ALPL, ALX1, ALX3, ALX4, AMBN, AMELX, AMTN, ANKRD1, ANKRD11, ANKRD6, APC, APLP1, AQP1, AQP3, AQP5, AQP6, AREG, ARG1, ARID1A, ARID5B, ARL13B, ARL4D, ARL6, ASPN, ASXL2, ATF2, ATOH1, ATP2B2, ATP2B4, ATP6V1B1, ATP8A2, AXIN1, AXIN2, B4G…	TRUE
GO:0034330	cell junction organization	6.73125	[3]	[None]	21	7.98479	1.85675e-07	0.000145941	{}	{}	[AGT, APOD, CDH5, CLDN1, COL16A1, COL17A1, CSF1R, DSG1, DSP, GJA1, GJB2, ITGB4, JUP, KRT14, KRT5, LAMB3, MPZ, MYOC, PKP3, RNASE1, SFRP1]	[ACE, ACE2, ACTB, ACTG1, ACTN1, ACTN2, ACTN3, ACTN4, ACVRL1, AGT, AGXT, AJUBA, AMOT, ANK2, APC, APOD, ARHGAP6, ARHGEF6, ARHGEF7, ARL2, BCAS3, BCL2, CADM1, CADM2, CADM3, CAMSAP3, CAV1, CCM2, CD151, CD9, CDC42, CDH1, CDH10, CDH11, CDH12, CDH13, CDH15, CDH17, CDH18, CDH19, CDH2, CDH24, CDH3, CDH4, CDH5, CDH6, CDH7, CDH8, CDH9, CGN, CHAF1B, CLDN1, CLDN12, CLDN14, CLDN15, CLDN17, CLDN18, CLDN19, CLDN2…	TRUE
GO:0002399	MHC class II protein complex assembly	6.71955	[7, 8]	[None]	4	100	1.90744e-07	0.000149734	{}	{}	[HLA-DMA, HLA-DMB, HLA-DRA, HLA-DRB1]	[HLA-DMA, HLA-DMB, HLA-DRA, HLA-DRB1]	TRUE
GO:0002503	peptide antigen assembly with MHC class II protein complex	6.71955	[4]	[None]	4	100	1.90744e-07	0.000149734	{}	{}	[HLA-DMA, HLA-DMB, HLA-DRA, HLA-DRB1]	[HLA-DMA, HLA-DMB, HLA-DRA, HLA-DRB1]	TRUE
GO:0010631	epithelial cell migration	6.7018	[5, 6, 7]	[None]	19	8.6758	1.98701e-07	0.000155782	{}	{}	[AGT, APOE, AQP1, CSNK2B, CYP1B1, DPP4, EGR3, ITGB2, KRT16, KRT2, MMP9, NELL1, PTGS2, RAB25, S100A2, SEMA5A, SOX9, STC1, TACSTD2]	[AAMP, ACVRL1, ADAM9, AGT, AGTR2, AGXT, AKT1, ALOX12, AMOT, AMOTL1, ANGPT1, ANGPT2, ANGPT4, ANLN, ANXA3, APOA1, APOE, APOH, AQP1, ARSB, BCAR1, BCAS3, BMP10, BMP4, BMPER, BMPR2, CALCA, CAPN7, CCBE1, CCDC23, CDH13, CEL, CIB1, CORO1B, CORO1C, CSNK2B, CTSH, CXCL13, CYP1B1, DAB2IP, DLL4, DPP4, EDN1, EFNA1, EFNB2, EGR3, EMP2, ENPP2, EPB41L5, EPHA2, EPHB4, ETS1, EVL, FAP, FAT2, FERMT1, FGF1, FGF10, FGF1…	TRUE
GO:0006935	chemotaxis	6.69233	[3, 4]	[None]	39	5.18617	2.03079e-07	0.000159011	{}	{}	[ABLIM1, CCL5, CD74, COL2A1, COL3A1, COL5A1, COL6A1, COL6A2, COL6A3, CORO1A, CSNK2B, CXCL10, CXCL12, CXCL14, CXCL9, EGR3, FCER1G, ITGA10, ITGB2, LSP1, MATN2, MMP9, MYH14, MYL9, NELL1, OPHN1, PDGFRB, PLAU, PREX1, RNASE1, RPS6KA2, S100A14, S100A7, S100A8, S100A9, SEMA5A, TYMP, TYROBP, UNC5B]	[ABL1, ABL2, ABLIM1, ABLIM2, ABLIM3, ACKR2, ACKR3, ACKR4, ACTB, ACTG1, ACTR2, ACTR3, ADAM10, ADAM17, ADAM8, AGAP2, AGER, AGRN, AGTR1, AIF1, AIMP1, ALCAM, ALKBH1, AMH, AMICA1, AMOT, ANGPT1, ANGPT2, ANK1, ANK2, ANK3, ANO6, AP2A1, AP2A2, AP2B1, AP2M1, AP2S1, APBB1, APBB2, APH1A, APH1B, APOA1, APP, ARHGAP35, ARHGAP39, ARHGEF11, ARHGEF12, ARHGEF16, ARHGEF28, ARHGEF5, ARHGEF7, ARPC1A, ARPC2, ARPC3, ARP…	TRUE
GO:0042330	taxis	6.69233	[2, 3]	[None]	39	5.18617	2.03079e-07	0.000159011	{}	{}	[ABLIM1, CCL5, CD74, COL2A1, COL3A1, COL5A1, COL6A1, COL6A2, COL6A3, CORO1A, CSNK2B, CXCL10, CXCL12, CXCL14, CXCL9, EGR3, FCER1G, ITGA10, ITGB2, LSP1, MATN2, MMP9, MYH14, MYL9, NELL1, OPHN1, PDGFRB, PLAU, PREX1, RNASE1, RPS6KA2, S100A14, S100A7, S100A8, S100A9, SEMA5A, TYMP, TYROBP, UNC5B]	[ABL1, ABL2, ABLIM1, ABLIM2, ABLIM3, ACKR2, ACKR3, ACKR4, ACTB, ACTG1, ACTR2, ACTR3, ADAM10, ADAM17, ADAM8, AGAP2, AGER, AGRN, AGTR1, AIF1, AIMP1, ALCAM, ALKBH1, AMH, AMICA1, AMOT, ANGPT1, ANGPT2, ANK1, ANK2, ANK3, ANO6, AP2A1, AP2A2, AP2B1, AP2M1, AP2S1, APBB1, APBB2, APH1A, APH1B, APOA1, APP, ARHGAP35, ARHGAP39, ARHGEF11, ARHGEF12, ARHGEF16, ARHGEF28, ARHGEF5, ARHGEF7, ARPC1A, ARPC2, ARPC3, ARP…	TRUE
GO:0090132	epithelium migration	6.60963	[4]	[None]	19	8.55856	2.45678e-07	0.000192121	{}	{}	[AGT, APOE, AQP1, CSNK2B, CYP1B1, DPP4, EGR3, ITGB2, KRT16, KRT2, MMP9, NELL1, PTGS2, RAB25, S100A2, SEMA5A, SOX9, STC1, TACSTD2]	[AAMP, ACVRL1, ADAM9, AGT, AGTR2, AGXT, AKT1, ALOX12, AMOT, AMOTL1, ANGPT1, ANGPT2, ANGPT4, ANLN, ANXA3, APELA, APOA1, APOE, APOH, AQP1, ARSB, BCAR1, BCAS3, BMP10, BMP4, BMPER, BMPR2, CALCA, CAPN7, CCBE1, CCDC23, CDH13, CEL, CIB1, CORO1B, CORO1C, CSNK2B, CTSH, CXCL13, CYP1B1, DAB2IP, DLL4, DPP4, EDN1, EFNA1, EFNB2, EGR3, EMP2, ENPP2, EPB41L5, EPHA2, EPHB4, ETS1, EVL, FAP, FAT2, FERMT1, FGF1, FGF1…	TRUE
GO:0042110	T cell activation	6.59284	[3]	[None]	28	6.30631	2.55367e-07	0.000199442	{}	{}	[CCL5, CD74, CORO1A, CXCL12, DPP4, EGR3, HLA-DMA, HLA-DMB, HLA-DOA, HLA-DPA1, HLA-DQA1, HLA-DQB1, HLA-DRA, HLA-DRB1, HLA-DRB5, IGF2, IGFBP2, IRF1, ITGB2, JAG2, LRRC32, MPZL2, PAG1, PREX1, PTPN6, RNASE1, SPINK5, TNFRSF21]	[ABL1, ABL2, ADA, ADAM17, ADAM8, ADC, ADK, ADORA2A, AIF1, AKT1, AMICA1, ANXA1, AP3B1, AP3D1, APC, ARHGEF7, ATP7A, AZI2, B2M, BAD, BATF, BAX, BCL10, BCL11A, BCL11B, BCL2, BCL3, BCL6, BLK, BLM, BMP4, BRAF, BTLA, BTN2A2, BTN3A1, BTNL2, C10orf54, C19orf10, C21orf33, CADM1, CAMK4, CARD11, CASP3, CASP8, CAV1, CBLB, CCL19, CCL2, CCL21, CCL5, CCND3, CCR2, CCR7, CD151, CD1C, CD1D, CD2, CD209, CD24, CD247,…	TRUE
GO:0071593	lymphocyte aggregation	6.55314	[6, 7]	[None]	28	6.27803	2.79808e-07	0.00021825	{}	{}	[CCL5, CD74, CORO1A, CXCL12, DPP4, EGR3, HLA-DMA, HLA-DMB, HLA-DOA, HLA-DPA1, HLA-DQA1, HLA-DQB1, HLA-DRA, HLA-DRB1, HLA-DRB5, IGF2, IGFBP2, IRF1, ITGB2, JAG2, LRRC32, MPZL2, PAG1, PREX1, PTPN6, RNASE1, SPINK5, TNFRSF21]	[ABL1, ABL2, ADA, ADAM17, ADAM8, ADC, ADK, ADORA2A, AIF1, AKT1, AMICA1, ANXA1, AP3B1, AP3D1, APC, ARHGEF7, ATP7A, AZI2, B2M, BAD, BATF, BAX, BCL10, BCL11A, BCL11B, BCL2, BCL3, BCL6, BLK, BLM, BMP4, BRAF, BTLA, BTN2A2, BTN3A1, BTNL2, C10orf54, C19orf10, C21orf33, CADM1, CAMK4, CARD11, CASP3, CASP8, CAV1, CBLB, CCL19, CCL2, CCL21, CCL5, CCND3, CCR2, CCR7, CD151, CD1C, CD1D, CD2, CD209, CD24, CD247,…	TRUE
GO:0061448	connective tissue development	6.5359	[4]	[None]	20	8.09717	2.91142e-07	0.000226799	{}	{}	[ACTA2, CD34, CHI3L1, COL11A2, COL1A1, COL2A1, COL5A1, COMP, CSGALNACT1, ITGB8, LTBP2, MGP, PDGFRB, PRRX1, SFRP2, SOX9, STC1, SULF1, SULF2, TGFBI]	[AACS, ACAN, ACAT1, ACTA2, ACVRL1, ADAMTS12, ADAMTS7, ALX1, AMELX, AMER1, ARID5A, ARID5B, ARRDC3, ATF2, ATP7A, AXIN2, BARX2, BBS2, BDH1, BMP1, BMP2, BMP3, BMP4, BMP5, BMP6, BMP7, BMP8A, BMP8B, BMPR1A, BMPR1B, BMPR2, CARM1, CASR, CD34, CD44, CER1, CHAD, CHADL, CHI3L1, CHRDL2, CHST11, CHSY1, CNRIP1, COL10A1, COL11A1, COL11A2, COL1A1, COL27A1, COL2A1, COL5A1, COL9A1, COMP, CREB3L2, CREB5, CRIP1, CSF…	TRUE
GO:0032101	regulation of response to external stimulus	6.51018	[3, 4]	[None]	40	5.03145	3.08905e-07	0.000240328	{}	{}	[AGT, APOD, APOE, ATP1B1, C2, C3, CCL5, CD109, CD34, CD74, CD93, CFH, CFI, CXCL10, CXCL12, CXCL9, FCER1G, GJA1, HLA-DRB1, HMGCR, HOPX, KRT1, KRT6A, NELL1, NT5E, PDGFRB, PLAT, PLAU, PTGIS, PTGS2, RNASE1, S100A14, S100A7, S100A8, S100A9, SEMA5A, SEPP1, SERPINB2, SERPING1, SOCS3]	[6xC1QA, A2M, ABR, ACE2, ACIN1, ACKR3, ACP5, ACTRT1, ADA, ADAM10, ADAM17, ADAM8, ADAMTS12, ADAMTS18, ADCYAP1, ADIPOQ, ADORA1, ADORA2A, ADORA2B, AGER, AGT, AGTR1, AGXT, AHSG, AIF1, AIM2, AKR1C1, ALKBH5, ALOX12, ALOX5AP, ALPK1, AMBRA1, AMH, ANGPT2, ANKRD17, ANKRD42, ANO6, ANXA2, ANXA5, AOAH, AP1B1, AP1G1, AP1M1, AP1M2, AP1S1, AP1S2, AP1S3, AP2A1, AP2A2, AP2B1, AP2M1, AP2S1, APCS, APOA1, APOBEC3F, A…	TRUE
GO:0061045	negative regulation of wound healing	6.50358	[4, 5, 6, 7]	[None]	10	17.2414	3.13631e-07	0.000243691	{}	{}	[APOE, CD109, CD34, GJA1, HMGCR, KRT1, PLAT, PLAU, SERPINB2, SERPING1]	[ADAMTS18, ALOX12, ANXA2, APCS, APOE, APOH, C1QTNF1, CASK, CD109, CD34, CEL, CPB2, EDN1, F11, F12, F2, FAP, FGA, FGF13, FGF2, GJA1, GLMN, GP1BA, GP5, HMGCR, HRG, KLKB1, KNG1, KRT1, NANOS3, NOS3, NRG1, PDGFA, PDGFB, PDGFRA, PLAT, PLAU, PLAUR, PLG, PRKCD, PRKG1, PROC, PROS1, SERPINB2, SERPINE1, SERPINE2, SERPINF2, SERPING1, SMAD3, THBD, THBS1, TMPRSS6, TSPAN8, UBASH3B, USF1, VTN, WNT4, ZNF160]	TRUE
GO:0042605	peptide antigen binding	6.48592	[3, 4]	[None]	9	20	3.26648e-07	0.000253479	{}	{}	[DHCR24, HLA-B, HLA-C, HLA-DPA1, HLA-DQA1, HLA-DQB1, HLA-DRA, HLA-DRB1, HLA-DRB5]	[AZGP1, CD209, CLEC4M, DHCR24, HFE, HLA-A, HLA-B, HLA-C, HLA-DPA1, HLA-DPB1, HLA-DQA1, HLA-DQB1, HLA-DQB2, HLA-DRA, HLA-DRB1, HLA-DRB3, HLA-DRB5, HLA-E, HLA-F, HLA-G, HLA-H, MAML1, MR1, PNKD, RAET1E, RAET1G, RAET1L, SEC14L2, SLC7A5, SLC7A8, SLC7A9, TAP1, TAPBP, TRA, TRAC, TRB, TRBC1, TRBV12-3, TRGV3, TRGV9, TVA1_HUMAN, TVA3_HUMAN, ULBP1, ULBP2, ULBP3]	TRUE
GO:0001501	skeletal system development	6.39522	[4, 5]	[None]	30	5.89391	4.02511e-07	0.000311946	{}	{}	[CHI3L1, COL11A2, COL1A1, COL1A2, COL2A1, COL3A1, COMP, CSGALNACT1, IGF2, ITGB8, JAG2, LTBP2, MGP, MMP9, MYOC, PDGFRB, POSTN, PRRX1, PTPN6, SFRP1, SFRP2, SOX11, SOX9, STC1, SULF1, SULF2, TGFBI, TP63, TYROBP, VCAN]	[ABI1, ACAN, ACD, ACP2, ACP5, ACVR2A, ACVR2B, ACVRL1, ADAMTS12, ADAMTS4, ADAMTS7, AEBP1, AES, AHSG, ALPL, ALX1, ALX3, ALX4, AMELX, AMER1, ANKH, ANKRD11, ANO6, ANXA2, ARID5A, ARID5B, ARSE, ASXL1, ASXL2, ATP6AP1, ATP7A, AXIN1, AXIN2, BARX2, BBS2, BBX, BCAN, BGLAP, BMP1, BMP2, BMP3, BMP4, BMP5, BMP6, BMP7, BMP8A, BMP8B, BMPR1A, BMPR1B, BMPR2, BNC2, BTF3P11, C6orf25, CACNA1S, CADM1, CARM1, CD44, CDH1…	TRUE
GO:0005887	integral component of plasma membrane	6.26443	[3, 4, 5, 6, 7]	[None]	62	4.01295	5.43963e-07	0.000421027	{}	{}	[ABCC9, AQP1, AQP3, ATP1B1, ATP1B2, BCAM, BST2, CD163, CD34, CLCA2, CLDN1, CLU, COL17A1, CSF1R, CSF2RA, CXCL10, CYBB, DCBLD2, FADS2, FCER1G, FXYD3, GJA1, GRIK3, HLA-B, HLA-C, HLA-DPA1, HLA-DQA1, HLA-DRA, HLA-DRB1, IL2RG, ITGA10, ITGB2, ITGB4, ITGB8, JAG2, LAPTM5, LRRC32, MME, MPZ, NRN1, OLFM2, PODXL, PODXL2, PROM2, PTPRF, PTPRZ1, RHCG, RNF43, SDC1, SEPP1, SLC12A7, SLC16A6, SLC1A4, SLC5A3, SLC7A11…	[ABCA1, ABCA12, ABCA13, ABCA4, ABCA7, ABCB11, ABCB4, ABCB5, ABCC1, ABCC11, ABCC2, ABCC3, ABCC5, ABCC8, ABCC9, ABCG1, ABHD12, ABHD6, ACKR2, ACKR4, ACVR1, ACVR1B, ACVR1C, ACVR2A, ACVR2B, ACVRL1, ADAM17, ADAM2, ADAM23, ADAM28, ADAM29, ADAM8, ADCY3, ADCY8, ADCY9, ADCYAP1R1, ADORA1, ADORA2A, ADORA2B, ADRA1A, ADRA1B, ADRA1D, ADRA2A, ADRA2B, ADRA2C, ADRB1, ADRB2, ADRB3, ADRM1, AGER, AGTR1, AGTR2, AKAP9,…	TRUE
GO:0050878	regulation of body fluid levels	6.23875	[3]	[None]	38	5.04648	5.77098e-07	0.000446097	{}	{}	[APOE, AQP1, AQP3, ATP1B1, ATP1B2, CD34, CLDN1, CLU, COL1A1, COL1A2, COL3A1, F13A1, FCER1G, FLG2, GJA1, IGF2, IRF1, ITGA10, ITGB2, KRT1, KRT16, MYL9, PLAT, PLAU, PTPN6, RNASE1, SEPP1, SERPINA1, SERPINB2, SERPING1, SFN, SH2B3, SLC7A11, TF, TP63, TUBA4A, VWF, WNK4]	[2xFGA, A2M, ABCA12, ABCC4, ABL1, ACTB, ACTG1, ACTN1, ACTN2, ACTN4, ADA, ADAMTS13, ADAMTS18, ADCY1, ADCY2, ADCY3, ADCY4, ADCY5, ADCY6, ADCY7, ADCY8, ADCY9, ADORA1, ADORA2A, ADRA2A, ADRA2B, ADRA2C, ADRB1, AGPAT6, AGR2, AK3, AK4, AKAP1, AKAP10, AKT1, ALB, ALDOA, ALOX12, ALOX12B, ALOXE3, AMICA1, ANGPT1, ANGPT2, ANGPT4, ANO6, ANXA2, ANXA5, ANXA7, ANXA8, ANXA8L1, ANXA8L2, AP3B1, APBB1IP, APLN, APLNR, …	TRUE
GO:0008284	positive regulation of cell proliferation	6.21035	[3, 4, 5]	[None]	41	4.83491	6.16102e-07	0.00047563	{}	{}	[AGT, AQP1, ASPM, CCL5, CD248, CD74, CORO1A, CSF1R, CTHRC1, CXCL10, CXCL12, DPP4, EGR3, HCLS1, HLA-DMB, HLA-DPA1, HMGCR, IGF2, IGFBP2, IL11, IL24, KRT6A, LTBP2, NCCRP1, NELL1, NOTCH3, PDGFRB, PRAME, PRRX1, PTGS2, PTPN6, RAB25, S100A8, S100A9, SEMA5A, SERPINB3, SFRP1, SFRP2, SOX11, SOX9, TP63]	[A0A0A6YYA1_HUMAN, ABCC4, ABL1, ACER2, ACER3, ACVRL1, ADA, ADAM10, ADAM17, ADCYAP1, ADK, ADM, ADRA1D, ADRA2A, AGAP2, AGGF1, AGT, AGTR2, AGXT, AIF1, AKIRIN2, AKR1B1, AKR1C2, AKR1C3, AKT1, ALDH1A2, ALDH3A1, ALOX12, AMH, AMICA1, ANG, ANXA2, APLN, AQP1, AR, AREG, ARG1, ARHGAP5, ARNT, ARNT2, ASCL1, ASH2L, ASIC2, ASPM, ATF3, ATP, ATXN1L, AVP, AVPR1A, AVPR2, B4GALT1, BAD, BAMBI, BCL2, BCL2L1, BCL6, BIRC…	TRUE
GO:1901700	response to oxygen-containing compound	6.17993	[3]	[None]	58	4.10184	6.60803e-07	0.000509479	{}	{}	[APOD, APOE, AQP1, AQP3, CCL5, CD14, CLU, COL16A1, COL1A1, COL1A2, COL3A1, COL6A1, COL6A2, CRYAB, CSF2RA, CXCL10, CXCL12, CXCL9, CYP1B1, DCN, DKK1, DSG1, DUOX1, EGR3, GJA1, GJB2, GJB6, GNAO1, GPX3, HLA-DRB1, HMGCR, IGF2, IGFBP2, IGFBP5, IL1RN, IL24, JUP, MAOB, NQO1, PDGFRB, PLAT, PTGS2, PTPN6, RPS6KA2, S100A14, S100A7, S100A8, S100A9, SDC1, SEPP1, SERPINA1, SFRP1, SHC2, SOCS3, SOX9, SSH1, STC1, W…	[AACS, AANAT, AARS, ABAT, ABCA1, ABCC2, ABHD6, ABL1, ABL2, ABR, ACER2, ACP5, ACSL1, ACSL6, ACTC1, ACTR3, ACVR1C, ACVR2B, ADA, ADAM17, ADAM9, ADCY1, ADCY2, ADCY3, ADCY4, ADCY5, ADCY6, ADCY7, ADCY8, ADCY9, ADCYAP1, ADCYAP1R1, ADD1, ADH5, ADH6, ADH7, ADIPOQ, ADIPOR1, ADM, ADNP2, ADPRHL2, ADRA1B, ADRA2A, ADRA2C, AGAP3, AGRP, AGTR2, AGXT, AHSG, AICDA, AIF1, AKAP6, AKAP7, AKAP9, AKIRIN2, AKR1C1, AKR1C2…	TRUE
GO:0023056	positive regulation of signaling	6.14742	[2, 3, 4]	[None]	60	4.03497	7.12167e-07	0.000548369	{}	{}	[AGT, APOL3, ASPM, BST2, C3, CCL5, CD14, CD74, CHI3L1, CLU, COL1A1, COL3A1, CSF1R, CSNK2B, CXCL10, CXCL9, CYP1B1, CYSLTR2, DKK1, GJA1, HCLS1, HLA-DRB1, HMGCR, IGF2, IGFBP3, IGFBP5, IL11, IL1RN, IL24, JUP, KLK5, KLK6, MMP9, MYOC, NELL1, PAG1, PDGFRB, PRRX1, PTGIS, PTGS2, PTPN6, RNASE1, S100A4, S100A7, S100A8, S100A9, SEMA5A, SEPP1, SFN, SFRP1, SFRP2, SH2B3, SHC2, SOX11, SOX9, SULF1, SULF2, TP63, T…	[AACS, AAK1, ABCA7, ABL1, ABL2, ABRA, ACKR3, ACPP, ACVR1, ACVR1B, ACVR2A, ACVR2B, ACVRL1, ADA, ADAM17, ADAM8, ADAM9, ADAMTS20, ADAMTS3, ADCYAP1, ADIPOQ, ADIPOR1, ADORA1, ADORA2A, ADORA2B, ADRA1A, ADRA1B, ADRA1D, ADRA2A, ADRA2B, ADRA2C, ADRB1, ADRB2, ADRB3, AFAP1L2, AGAP2, AGPAT1, AGPAT2, AGR2, AGT, AGTR2, AGXT, AJUBA, AKAP12, AKAP5, AKAP6, AKR1C2, AKR1C3, AKT1, ALK, ALOX12B, ALOX15, ALOX15B, ALS2…	TRUE
GO:0043086	negative regulation of catalytic activity	6.10561	[3, 4, 5]	[None]	41	4.78972	7.84138e-07	0.000603002	{}	{}	[A2ML1, AGT, APOC1, APOE, AQP1, BST2, C3, CD109, COL6A3, CRYAB, CSTA, DHCR24, HMGCR, IFI6, IL24, ITIH5, ITIH6, MMP9, NELL1, NQO1, PI15, PI3, PTPN6, SERPINA1, SERPINA3, SERPINB11, SERPINB2, SERPINB3, SERPINB4, SERPINB5, SERPING1, SFN, SFRP1, SFRP2, SLPI, SOCS3, SORL1, SPINK5, SPINT2, TMEM132D, WFDC1]	[A0A087WYN8_HUMAN, A2M, A2ML1, ABCA7, ABCE1, ABL1, ADAR, ADARB1, ADIPOQ, ADORA2A, ADRA2A, ADRA2C, AGT, AGXT, AHSG, AIDA, AIP, AJUBA, AKT1, AKT1S1, AMBP, AMOT, ANAPC1, ANAPC10, ANAPC11, ANAPC15, ANAPC2, ANAPC4, ANAPC5, ANAPC7, ANGPTL3, ANGPTL4, ANKS1B, ANP32E, ANXA1, ANXA2, ANXA2P2, ANXA3, ANXA4, ANXA5, ANXA8, ANXA8L1, ANXA8L2, APBA3, APC, APCS, APLP2, APOA1, APOA2, APOC1, APOC2, APOC3, APOE, APP,…	TRUE
GO:0010647	positive regulation of cell communication	6.07056	[3, 4, 5]	[None]	60	4.01338	8.50035e-07	0.000652827	{}	{}	[AGT, APOL3, ASPM, BST2, C3, CCL5, CD14, CD74, CHI3L1, CLU, COL1A1, COL3A1, CSF1R, CSNK2B, CXCL10, CXCL9, CYP1B1, CYSLTR2, DKK1, GJA1, HCLS1, HLA-DRB1, HMGCR, IGF2, IGFBP3, IGFBP5, IL11, IL1RN, IL24, JUP, KLK5, KLK6, MMP9, MYOC, NELL1, PAG1, PDGFRB, PRRX1, PTGIS, PTGS2, PTPN6, RNASE1, S100A4, S100A7, S100A8, S100A9, SEMA5A, SEPP1, SFN, SFRP1, SFRP2, SH2B3, SHC2, SOX11, SOX9, SULF1, SULF2, TP63, T…	[AACS, AAK1, ABCA7, ABL1, ABL2, ABRA, ACKR3, ACPP, ACVR1, ACVR1B, ACVR2A, ACVR2B, ACVRL1, ADA, ADAM17, ADAM8, ADAM9, ADAMTS20, ADAMTS3, ADCYAP1, ADIPOQ, ADIPOR1, ADORA1, ADORA2A, ADORA2B, ADRA1A, ADRA1B, ADRA1D, ADRA2A, ADRA2B, ADRA2C, ADRB1, ADRB2, ADRB3, AFAP1L2, AGAP2, AGPAT1, AGPAT2, AGR2, AGT, AGTR2, AGXT, AJUBA, AKAP12, AKAP5, AKAP6, AKR1C2, AKR1C3, AKT1, ALK, ALOX12B, ALOX15, ALOX15B, ALS2…	TRUE
GO:0022409	positive regulation of cell-cell adhesion	6.06216	[4, 5, 6]	[None]	19	7.88382	8.66633e-07	0.000664708	{}	{}	[CCL5, CD74, CORO1A, DPP4, EGR3, HLA-DMA, HLA-DMB, HLA-DPA1, HLA-DQA1, HLA-DQB1, HLA-DRA, HLA-DRB1, HLA-DRB5, IGF2, IGFBP2, PODXL, PTPN6, RNASE1, RNASE10]	[ADA, ADAM8, ADK, AIF1, AKT1, ALOX15, ANK3, AP3B1, AP3D1, ARHGEF7, BAD, BCL10, BLM, BMP7, BTLA, BTNL2, C21orf33, CARD11, CAV1, CCL19, CCL2, CCL21, CCL5, CCR2, CCR7, CD1D, CD24, CD247, CD274, CD276, CD28, CD3D, CD3E, CD3G, CD4, CD44, CD46, CD47, CD5, CD55, CD59, CD74, CD80, CD83, CD86, CDC42, CITED2, CORO1A, CSK, CTLA4, CX3CL1, CXCL13, DEAF1, DENND6A, DHPS, DMTN, DNAJA3, DPP4, EBI3, EFNB1, EGR3, F…	TRUE
GO:0016324	apical plasma membrane	6.05522	[2, 3, 4, 5, 6, 7]	[None]	21	7.26644	8.8061e-07	0.000674547	{}	{}	[AQP1, ATP1B1, ATP1B2, BST2, CD34, CLDN1, DPP4, DSG1, DUOX1, GJA1, GJB6, IGFBP2, LRP2, PDGFRB, PODXL, PROM2, RHCG, SLC9A3, SLCO2B1, STC1, TF]	[ABCA7, ABCC2, ABCC6, ABCD1, ABCG5, ABCG8, ACY3, ADAM17, ADRB2, AHCYL1, AJAP1, AKAP7, AKR1A1, AMN, AMOTL1, AMOTL2, ANK2, ANKHD1, ANO1, ANXA13, AP2A1, AQP1, AQP2, AQP5, AQP6, AQP8, ATP1A1, ATP1A4, ATP1B1, ATP1B2, ATP2B2, ATP2B4, ATP6V0A4, ATP6V0D1, ATP6V0D2, ATP6V1A, ATP6V1B1, ATP6V1E1, ATP8B1, BMPR2, BPNT1, BST2, C1orf192, CA4, CACNB3, CASR, CAV1, CD300LG, CD34, CD55, CD8A, CD9, CDH2, CDHR2, CFTR…	TRUE
GO:1903035	negative regulation of response to wounding	6.04772	[3, 4, 5, 6]	[None]	15	9.74026	8.95937e-07	0.000685392	{}	{}	[APOD, APOE, CD109, CD34, GJA1, HLA-DRB1, HMGCR, KRT1, NT5E, PLAT, PLAU, PTGIS, SERPINB2, SERPING1, SOCS3]	[ABR, ACP5, ADA, ADAMTS18, ADCYAP1, ADIPOQ, ADORA1, ADORA2A, ALOX12, ANXA2, AOAH, APCS, APOA1, APOD, APOE, APOH, ASH1L, BCR, C1QTNF1, C1QTNF3, CALCRL, CASK, CD109, CD276, CD34, CEL, CHID1, CNR2, CPB2, CXXC1, DEAF1, DUSP10, EDN1, ELANE, EPHA4, F11, F12, F2, FAM132A, FAP, FEM1A, FEM1C, FFAR4, FGA, FGF13, FGF2, FOXF1, FOXP3, GATA3, GBA, GHRL, GHSR, GJA1, GLMN, GP1BA, GP5, GPER1, GPX1, GPX2, GSTP1, H…	TRUE
GO:0048729	tissue morphogenesis	6.03815	[3, 4]	[None]	34	5.26316	9.15913e-07	0.000699758	{}	{}	[ACTA2, AGT, COL3A1, COL5A1, CSF1R, CSNK2B, CTHRC1, CXCL10, CXCL12, DKK1, DSP, GJA1, IGFBP5, ITGB4, JAG2, KRT16, KRT17, KRT6A, NELL1, PODXL, RNASE1, SEMA5A, SERPINB5, SFRP1, SFRP2, SOCS3, SOX11, SOX9, SPI1, STC1, SULF1, TACSTD2, TP63, WNK4]	[ABL1, ABL2, ACTA1, ACTA2, ACTC1, ACTG2, ACVR1, ACVRL1, ADAM17, ADAMTS12, ADAMTS16, ADM, AGT, AGTR2, AGXT, AHI1, AJUBA, ALDH1A2, ALDH1A3, ALX1, ANKRD1, ANKRD6, APAF1, AREG, ARHGAP12, ARHGAP24, ARHGAP35, ARID1A, ARL13B, ARL4D, ARL6, ARTN, ATP7A, ATP8A2, AXIN1, B4GALT1, BAK1, BAX, BBS4, BBS5, BBS7, BCL10, BCL2, BHLHE22, BMP10, BMP2, BMP4, BMP7, BMPR1A, BMPR2, BTBD7, BTRC, C1orf172, C21orf33, C2CD3,…	TRUE
GO:0002501	peptide antigen assembly with MHC protein complex	6.02786	[3]	[None]	4	80	9.37869e-07	0.000715594	{}	{}	[HLA-DMA, HLA-DMB, HLA-DRA, HLA-DRB1]	[CALR, HLA-DMA, HLA-DMB, HLA-DRA, HLA-DRB1]	TRUE
GO:0009612	response to mechanical stimulus	5.99544	[3]	[None]	17	8.58586	1.01056e-06	0.000770049	{}	{}	[AGT, AQP1, CHI3L1, COL1A1, COL3A1, CXCL10, CXCL12, DCN, GJA1, IGF2, IGFBP2, IRF1, JUP, NRXN2, PIEZO2, PTGS2, SOX9]	[ABHD12, ACTA1, AGT, AGXT, AKT1, ANGPT2, ANKRD1, ANKRD23, AQP1, ASIC2, ASIC3, ASNS, ATP1A1, ATP1A2, ATP1A4, ATP2B2, ATP2B4, ATP8A2, BAD, BAG3, BAK1, BCL10, BDKRB1, BDNF, BDNF-AS, BGLAP, BMP6, BNIP3, BTG2, CASP1, CASP2, CASP5, CASP8, CASP8AP2, CCL2, CCNB1, CD40, CHEK1, CHI3L1, CHRNA10, CHRNA9, CITED2, CLCN6, CNN2, CNTNAP2, COL11A1, COL1A1, COL3A1, CRADD, CSRP3, CTNNB1, CXCL10, CXCL12, CYBA, DCN, D…	TRUE
GO:0060326	cell chemotaxis	5.95429	[4, 5, 6]	[None]	19	7.7551	1.11099e-06	0.000845466	{}	{}	[CCL5, CD74, CORO1A, CXCL10, CXCL12, CXCL14, CXCL9, EGR3, FCER1G, ITGB2, NELL1, PDGFRB, PREX1, RNASE1, S100A14, S100A7, S100A8, S100A9, SEMA5A]	[ADAM10, ADAM17, ADAM8, AGTR1, AIF1, AMICA1, ANO6, ARHGEF16, ARHGEF5, ARRB2, AZU1, BCAR1, BIN2, C1QBP, C3AR1, C5, C5AR1, C5AR2, CALCA, CALR, CAMK1D, CCL1, CCL11, CCL13, CCL14, CCL15, CCL15-CCL14, CCL16, CCL17, CCL18, CCL19, CCL2, CCL20, CCL21, CCL22, CCL23, CCL24, CCL25, CCL26, CCL27, CCL28, CCL3, CCL3L1, CCL4, CCL4L1, CCL5, CCL7, CCL8, CCR1, CCR2, CCR5, CCR6, CCR7, CD74, CHGA, CKLF, CLSTN1, CMKL…	TRUE
GO:0030134	ER to Golgi transport vesicle	5.92402	[4, 5, 6, 7, 8, 9, 10]	[None]	9	17.3077	1.1912e-06	0.000905312	{}	{}	[CD74, HLA-B, HLA-C, HLA-DPA1, HLA-DQA1, HLA-DQB1, HLA-DRA, HLA-DRB1, HLA-DRB5]	[APP, B2M, CD74, GOLGA2, GOSR2, HLA-A, HLA-B, HLA-C, HLA-DPA1, HLA-DPB1, HLA-DQA1, HLA-DQA2, HLA-DQB1, HLA-DQB2, HLA-DRA, HLA-DRB1, HLA-DRB3, HLA-DRB4, HLA-DRB5, HLA-E, HLA-F, HLA-G, KIAA0368, KLHL12, LMAN1, LMAN2L, MCFD2, PCSK9, SAR1B, SCAP, SEC13, SEC23A, SEC23B, SEC23IP, SEC24A, SEC24B, SEC24C, SEC24D, SEC31A, SEC31B, SH2D2A, SREBF1, SREBF2, STX17, TEX261, TMED7, USO1, VANGL2, VMA21, VTI1B, YI…	TRUE
GO:0098552	side of membrane	5.85668	[2, 3]	[None]	26	6.07477	1.39098e-06	0.00105576	{}	{}	[APOE, BCAM, CD34, CD74, CXCL10, CXCL12, CXCL9, DSG1, FCER1G, FCGR3A, GGT5, GNAO1, HLA-B, HLA-C, HLA-DPA1, HLA-DQA1, HLA-DQB1, HLA-DRA, HLA-DRB1, HLA-DRB5, IL2RG, JUP, SDC1, SEPP1, SNX9, VWF]	[ABCA1, ABCG1, ABL1, ABL2, ACE, ACP1, ADA, ADAM9, ALCAM, ALOX15, AMOT, ANO1, ANPEP, ANTXR2, ANXA5, APOE, AQP4, ARRB1, ARSA, ASPSCR1, ASTN1, ATP6AP2, B2M, B4GALT1, BCAM, BCAP31, BCAT2, BIRC2, BLK, BMPR1A, BMX, BTK, BTLA, C10orf54, CA4, CABP1, CACNB4, CALR, CANX, CAV2, CCR1, CCR4, CCR5, CCR7, CD19, CD2, CD22, CD226, CD24, CD244, CD27, CD274, CD276, CD28, CD33, CD34, CD36, CD3E, CD4, CD40, CD40LG, C…	TRUE
GO:0005788	endoplasmic reticulum lumen	5.8155	[4, 5, 6, 7, 8, 9]	[None]	17	8.33333	1.52933e-06	0.00115923	{}	{}	[COL11A2, COL14A1, COL15A1, COL16A1, COL17A1, COL1A1, COL1A2, COL22A1, COL2A1, COL3A1, COL5A1, COL6A1, COL6A2, COL6A3, COLGALT2, PTGS2, RCN3]	[ADAMTS13, ADAMTS5, ADAMTS7, ADAMTSL1, ADAMTSL4, APOA1, APOA2, APOA4, APOB, ARSA, ARSB, ARSD, ARSE, ARSF, ARSG, ARSH, ARSI, ARSJ, ARSK, ASPH, B2M, BCHE, C19orf10, C1QTNF1, CALR, CALR3, CALU, CANX, CASQ1, CASQ2, CD4, CERCAM, CES1, CES2, CES3, CFP, CLN6, CNPY3, COL10A1, COL11A1, COL11A2, COL12A1, COL13A1, COL14A1, COL15A1, COL16A1, COL17A1, COL18A1, COL19A1, COL1A1, COL1A2, COL20A1, COL21A1, COL22A…	TRUE
GO:0016023	cytoplasmic membrane-bounded vesicle	5.7952	[4, 5, 6, 7, 8]	[None]	48	4.32432	1.60251e-06	0.0012131	{}	{}	[ABCA3, AHNAK2, APOE, ARHGDIB, BGN, CAPG, CD163, CD74, CD93, CEMIP, CLU, COL1A1, CORO1A, CYBB, DPP4, F13A1, GJA1, HLA-B, HLA-C, HLA-DPA1, HLA-DQA1, HLA-DQB1, HLA-DRA, HLA-DRB1, HLA-DRB5, IGF2, KLK5, KLK7, LRP2, MME, MYOC, OCA2, PCSK2, PDGFRB, PLAT, RAB25, RNASE1, SEPP1, SERPINA1, SERPING1, SFN, SLC1A4, SNX9, SPINK5, TF, TYRP1, UNC13D, VWF]	[A2M, AAK1, ABCA1, ABCA12, ABCA2, ABCA3, ABCC4, ABCD1, ACD, ACPP, ACR, ACRBP, ACRV1, ACSBG1, ACTN1, ACTN2, ACTN4, ADA, ADAM10, ADAM15, ADAM8, ADC, ADD2, AFTPH, AGFG1, AGTRAP, AHCY, AHNAK2, AIMP1, AKAP3, ALB, ALDOA, ALS2CL, AMBRA1, AMN, AMOT, AMPH, ANGPTL6, ANKHD1, ANKRD27, ANP32E, ANXA11, ANXA13, ANXA2, ANXA2P2, ANXA3, ANXA6, ANXA7, AP1AR, AP1B1, AP1G1, AP1G2, AP1M1, AP1M2, AP1S1, AP1S2, AP1S3, A…	TRUE
GO:0050870	positive regulation of T cell activation	5.78619	[4, 5]	[None]	17	8.29268	1.63609e-06	0.00123688	{}	{}	[CCL5, CD74, CORO1A, DPP4, EGR3, HLA-DMA, HLA-DMB, HLA-DPA1, HLA-DQA1, HLA-DQB1, HLA-DRA, HLA-DRB1, HLA-DRB5, IGF2, IGFBP2, PTPN6, RNASE1]	[ADA, ADAM8, ADK, AIF1, AKT1, AP3B1, AP3D1, ARHGEF7, BAD, BCL10, BLM, BTLA, BTNL2, C21orf33, CARD11, CAV1, CCL19, CCL2, CCL21, CCL5, CCR2, CCR7, CD1D, CD24, CD247, CD274, CD276, CD28, CD3D, CD3E, CD3G, CD4, CD46, CD47, CD5, CD55, CD59, CD74, CD80, CD83, CD86, CDC42, CORO1A, CSK, CTLA4, DEAF1, DHPS, DNAJA3, DPP4, EBI3, EFNB1, EGR3, FADD, FLOT2, FOXP3, FYN, GATA3, GIMAP5, GLI2, GLI3, GPAM, GRAP2, G…	TRUE
GO:0061436	establishment of skin barrier	5.7529	[5, 6, 7, 8]	[None]	6	31.5789	1.76646e-06	0.00133368	{}	{}	[CLDN1, FLG2, KRT1, KRT16, SFN, TP63]	[ABCA12, ALOX12, ALOX12B, ALOXE3, C1orf172, CLDN1, CLDN4, CYP26B1, FGFR1, FLG, FLG2, GAK, HRNR, KRT1, KRT16, REXO2, SFN, TMEM79, TP63]	TRUE
GO:1903039	positive regulation of leukocyte cell-cell adhesion	5.72815	[5, 6, 7]	[None]	17	8.21256	1.87003e-06	0.00141	{}	{}	[CCL5, CD74, CORO1A, DPP4, EGR3, HLA-DMA, HLA-DMB, HLA-DPA1, HLA-DQA1, HLA-DQB1, HLA-DRA, HLA-DRB1, HLA-DRB5, IGF2, IGFBP2, PTPN6, RNASE1]	[ADA, ADAM8, ADK, AIF1, AKT1, AP3B1, AP3D1, ARHGEF7, BAD, BCL10, BLM, BTLA, BTNL2, C21orf33, CARD11, CAV1, CCL19, CCL2, CCL21, CCL5, CCR2, CCR7, CD1D, CD24, CD247, CD274, CD276, CD28, CD3D, CD3E, CD3G, CD4, CD44, CD46, CD47, CD5, CD55, CD59, CD74, CD80, CD83, CD86, CDC42, CORO1A, CSK, CTLA4, DEAF1, DHPS, DNAJA3, DPP4, EBI3, EFNB1, EGR3, FADD, FLOT2, FOXP3, FYN, GATA3, GIMAP5, GLI2, GLI3, GPAM, GR…	TRUE
GO:0044432	endoplasmic reticulum part	5.70859	[3, 4, 5, 6, 7, 8]	[None]	48	4.29338	1.9562e-06	0.00147302	{}	{}	[AGPAT9, CD74, COL11A2, COL14A1, COL15A1, COL16A1, COL17A1, COL1A1, COL1A2, COL22A1, COL2A1, COL3A1, COL5A1, COL6A1, COL6A2, COL6A3, COLGALT2, CYP1B1, DHCR24, ELOVL2, ELOVL6, FADS2, FKBP11, FXYD3, GJA1, HHATL, HLA-B, HLA-C, HLA-DPA1, HLA-DQA1, HLA-DQB1, HLA-DRA, HLA-DRB1, HLA-DRB5, HMGCR, MOXD1, MX1, NOTCH3, NUP210, OCA2, PTGDS, PTGIS, PTGS2, RCN3, RNASE1, RNF43, SPINK5, TTYH1]	[AADAC, ABCB9, ABCC6, ABCD4, ABCG1, ACER1, ACER3, ACSL1, ACSL3, ACSL4, ACSL5, ACSL6, ADAM10, ADAMTS13, ADAMTS5, ADAMTS7, ADAMTSL1, ADAMTSL4, AGMO, AGPAT1, AGPAT2, AGPAT3, AGPAT4, AGPAT5, AGPAT6, AGPAT9, AGTRAP, AKAP6, ALDH3A2, ALG1, ALG10, ALG10B, ALG11, ALG12, ALG13, ALG14, ALG2, ALG3, ALG5, ALG6, ALG8, ALG9, ALOX5AP, AMFR, ANKLE2, ANKRD13C, ANKS4B, ANO5, ANTXR2, ANXA7, APH1A, APOA1, APOA2, APOA…	TRUE
GO:0050867	positive regulation of cell activation	5.70231	[3, 4, 5]	[None]	21	6.90789	1.98466e-06	0.00149247	{}	{}	[CCL5, CD74, CORO1A, DPP4, EGR3, FCER1G, HLA-DMA, HLA-DMB, HLA-DPA1, HLA-DQA1, HLA-DQB1, HLA-DRA, HLA-DRB1, HLA-DRB5, IGF2, IGFBP2, PTPN6, RNASE1, S100A8, S100A9, SEPP1]	[ADA, ADAM8, ADK, ADORA2B, AIF1, AKT1, AMH, AP1G1, AP3B1, AP3D1, ARHGEF7, ATP11C, AXL, BAD, BCL10, BCL2, BCL6, BLM, BLOC1S3, BLOC1S6, BST1, BTK, BTLA, BTNL2, C21orf33, CAPN3, CARD11, CAV1, CCL19, CCL2, CCL21, CCL5, CCR2, CCR7, CD1D, CD2, CD226, CD24, CD247, CD27, CD274, CD276, CD28, CD38, CD3D, CD3E, CD3G, CD4, CD40, CD46, CD47, CD5, CD55, CD59, CD74, CD80, CD81, CD83, CD86, CDC42, CDKN1A, CHRNB2…	TRUE
GO:0001503	ossification	5.70187	[3]	[None]	24	6.28272	1.98668e-06	0.001492	{}	{}	[COL11A2, COL1A1, COL2A1, COL6A1, CSGALNACT1, CTHRC1, GJA1, IFITM1, IGF2, IGFBP3, IGFBP5, LTBP2, MGP, MMP9, MYOC, NELL1, PTGS2, SFRP1, SFRP2, SOX11, SOX9, STC1, TP63, VCAN]	[ACHE, ACVR1, ACVR2A, ACVR2B, ADAR, ADRB2, AHSG, AKT1, ALOX15, ALPL, ALYREF, AMELX, ANKH, ANO6, APC, AREG, ASF1A, ASGR2, ASPN, ASXL2, ATP5B, ATP6AP1, ATP6V0A4, ATP6V1B1, ATRAID, AXIN2, BCAP29, BCL2, BCOR, BGLAP, BMP1, BMP2, BMP2K, BMP3, BMP4, BMP5, BMP6, BMP7, BMP8A, BMP8B, BMPR1A, BMPR1B, BMPR2, C14orf169, CALCA, CALCR, CASR, CAT, CBFB, CCDC47, CCL3, CCR1, CCRN4L, CD276, CDH11, CDK6, CEBPA, CEBP…	TRUE
GO:0061041	regulation of wound healing	5.67833	[5, 6]	[None]	13	10.4839	2.09736e-06	0.00157302	{}	{}	[APOE, CD109, CD34, FCER1G, GJA1, HMGCR, HOPX, KRT1, PLAT, PLAU, SEPP1, SERPINB2, SERPING1]	[ADAMTS18, ADRA2A, ALOX12, ANO6, ANXA2, APCS, APOE, APOH, ARFGEF1, ASIC2, C1QTNF1, C6orf1, CAPN3, CASK, CAV1, CD109, CD34, CD36, CEL, CLEC4M, CNTN1, CPB2, DMTN, E9PLN8_HUMAN, EDN1, ENPP4, F11, F12, F2, F2R, F2RL1, F3, F7, FAM46A, FAP, FCER1G, FGA, FGF13, FGF2, FOXA2, FOXC2, GJA1, GJD4, GLMN, GP1BA, GP5, GSN, HBEGF, HMGCR, HOPX, HPSE, HRAS, HRG, INSL3, ITGA2B, KANK1, KLKB1, KNG1, KRT1, LBH, LYN, M…	TRUE
GO:0001667	ameboidal-type cell migration	5.65711	[4, 5, 6]	[None]	21	6.86275	2.20238e-06	0.00164958	{}	{}	[AGT, APOE, AQP1, ARHGDIB, CSNK2B, CXCL12, CYP1B1, DPP4, EGR3, ITGB2, KRT16, KRT2, MMP9, NELL1, PTGS2, RAB25, S100A2, SEMA5A, SOX9, STC1, TACSTD2]	[AAMP, ACVR1, ACVR1B, ACVR1C, ACVRL1, ADAM9, AGT, AGTR2, AGXT, AKT1, ALOX12, AMOT, AMOTL1, ANGPT1, ANGPT2, ANGPT4, ANLN, ANXA3, APELA, APOA1, APOE, APOH, AQP1, ARHGAP4, ARHGDIB, ARHGEF7, ARID5B, ARSB, BAG4, BCAR1, BCAS3, BMP10, BMP4, BMPER, BMPR2, BRAF, C1QBP, CALCA, CAP1, CAPN7, CCBE1, CCDC23, CDH13, CEL, CENPV, CER1, CFL1, CIB1, CORO1B, CORO1C, CSNK2B, CTSH, CXCL12, CXCL13, CXCR4, CYP1B1, DAB2I…	TRUE
GO:0048646	anatomical structure formation involved in morphogenesis	5.6425	[2, 3, 4]	[None]	50	4.19463	2.27774e-06	0.00170375	{}	{}	[ABLIM1, AGT, APOD, APOLD1, AQP1, C3, CD109, CD34, CD53, CHI3L1, COL15A1, COL1A1, COL2A1, COL5A1, COL6A1, CTHRC1, CXCL10, CXCL12, CXCL9, CYP1B1, CYSLTR2, DKK1, E2F7, EGR3, HOPX, ITGB2, ITGB4, KRT1, LAMB3, MMP9, NELL1, NOTCH3, PDGFRB, PODXL, PTGIS, PTGS2, PTPN6, S100A7, SEMA5A, SFRP1, SFRP2, SOX11, SOX9, SPI1, SPINK5, SULF1, TGFBI, TP63, TYMP, UNC13D]	[AAMP, ABI1, ABLIM1, ABLIM3, ACKR3, ACTA1, ACTC1, ACTG1, ACTR2, ACVR1, ACVR2B, ACVRL1, ADA, ADAM12, ADAM15, ADAM17, ADAM8, ADAM9, ADAMTS1, ADD1, ADGRB1, ADGRB2, ADGRB3, ADM, ADM2, ADRA2B, AGFG1, AGGF1, AGT, AGTPBP1, AGXT, AHI1, AIMP1, AK7, ALDH1A3, ALOX12, ALX1, AMELX, AMOT, ANG, ANGPT1, ANGPT2, ANGPT4, ANGPTL3, ANGPTL4, ANGPTL6, ANK2, ANKRD1, ANPEP, ANXA2, ANXA3, APAF1, APEX1, APOD, APOH, APOLD1…	TRUE
GO:0034112	positive regulation of homotypic cell-cell adhesion	5.64248	[5, 6, 7]	[None]	17	8.09524	2.2778e-06	0.00170152	{}	{}	[CCL5, CD74, CORO1A, DPP4, EGR3, HLA-DMA, HLA-DMB, HLA-DPA1, HLA-DQA1, HLA-DQB1, HLA-DRA, HLA-DRB1, HLA-DRB5, IGF2, IGFBP2, PTPN6, RNASE1]	[ADA, ADAM8, ADK, AIF1, AKT1, ANK3, AP3B1, AP3D1, ARHGEF7, BAD, BCL10, BLM, BTLA, BTNL2, C21orf33, CARD11, CAV1, CCL19, CCL2, CCL21, CCL5, CCR2, CCR7, CD1D, CD24, CD247, CD274, CD276, CD28, CD3D, CD3E, CD3G, CD4, CD44, CD46, CD47, CD5, CD55, CD59, CD74, CD80, CD83, CD86, CDC42, CORO1A, CSK, CTLA4, DEAF1, DHPS, DMTN, DNAJA3, DPP4, EBI3, EFNB1, EGR3, FADD, FLOT2, FOXP3, FYN, GATA3, GIMAP5, GLI2, GL…	TRUE
GO:0045765	regulation of angiogenesis	5.61429	[4, 5, 6, 7, 8, 9, 10, 11]	[None]	17	8.05687	2.43057e-06	0.0018132	{}	{}	[AGT, AQP1, C3, CD34, CHI3L1, CXCL10, CYP1B1, CYSLTR2, ITGB2, KRT1, PTGIS, PTGS2, SEMA5A, SFRP1, SFRP2, SPINK5, SULF1]	[ACVRL1, ADD1, ADGRB1, ADGRB2, ADGRB3, ADM, ADM2, AGGF1, AGT, AGXT, ALOX12, AMOT, ANGPT2, ANGPT4, ANGPTL3, ANGPTL4, ANXA3, APOH, AQP1, BAI1, BAI2, BAI3, BRCA1, BTG1, C19orf10, C3, C3AR1, C5, C6, CAMP, CCBE1, CCL11, CCL2, CCL24, CCR2, CCR3, CD34, CHAMP1, CHI3L1, CHRFAM7A, CHRNA7, CIB1, CMA1, CNTN1, COL4A2, COL4A3, CRHR2, CTNNB1, CTSH, CX3CL1, CX3CR1, CXCL10, CXCL13, CXCR3, CYP1B1, CYSLTR1, CYSLTR2…	TRUE
GO:1903409	reactive oxygen species biosynthetic process	5.59466	[3, 4]	[None]	11	12.3596	2.54295e-06	0.0018945	{}	{}	[AGT, CD34, CLU, CYBB, CYP1B1, DUOX1, ITGB2, MAOB, NQO1, PTGIS, PTGS2]	[ACP5, AGT, AGTR2, AGXT, AGXT2, AIF1, AKT1, ARG2, ASS1, ATP2B4, CAV1, CD34, CLU, CYBA, CYBB, CYP1A1, CYP1A2, CYP1B1, DDAH1, DDAH2, DUOX1, EDN1, EGFR, ESR1, GBF1, GCH1, GCHFR, GIMAP5, GLA, HBB, HSP90AA1, HSP90AB1, HSP90B2P, ICAM1, IFNG, IL10, IL1B, IL4, IL6, INS, INSR, ITGB2, JAK2, KLF4, KRT89P, MAOB, MAPK9, MPO, MPV17L, NANOS1, NANOS2, NANOS3, NAT8, NCF1, NOS1, NOS1AP, NOS2, NOS3, NQO1, OPRM1, P2…	TRUE
GO:0050778	positive regulation of immune response	5.58079	[2, 3]	[None]	38	4.73815	2.62552e-06	0.00195338	{}	{}	[C1QA, C1QB, C1QC, C1S, C2, C3, CCL5, CD14, CD74, CFH, CFI, CLU, CXCL10, FCER1G, FCGR2A, FCGR3A, GBP1, HLA-B, HLA-DMA, HLA-DMB, HLA-DPA1, HLA-DQA1, HLA-DQB1, HLA-DRA, HLA-DRB1, HLA-DRB5, IRF1, ITGB2, KRT1, PAG1, PTPN6, RNASE1, RPS6KA2, S100A14, S100A8, S100A9, SERPING1, TNFRSF21]	[6xC1QA, A0A087WT57_HUMAN, A2M, ABI1, ABL1, ACTB, ACTG1, ACTR2, ACTR3, ADA, ADAM8, ADORA2B, AIM2, AKR1C1, AMH, ANKRD17, AP1G1, ARHGEF7, ARPC1A, ARPC2, ARPC3, ARPC4, ARPC5, ARRB2, ATF1, ATF2, B2M, BAIAP2, BAX, BCAR1, BCL10, BCL2, BIRC2, BIRC3, BLK, BMX, BPIFB1, BRK1, BTK, BTN3A1, BTNL2, BTRC, C1QA, C1QB, C1QBP, C1QC, C1R, C1RL, C1S, C2, C3, C3AR1, C4A, C4B, C4BPA, C4BPB, C5, C5AR1, C6, C7, C8A, C8…	TRUE
GO:0045104	intermediate filament cytoskeleton organization	5.57417	[4, 5]	[None]	8	18.6046	2.66582e-06	0.0019807	{}	{}	[DSP, KRT14, KRT16, KRT17, KRT6A, KRT6C, KRT9, PKP1]	[AGFG1, ARHGEF28, ATP8A2, ATXN3, ATXN8, BFSP2, CLN8, DNAJB6, DSP, DSPP, DST, ERBB2IP, GFAP, INA, KRT14, KRT16, KRT17, KRT18, KRT20, KRT25, KRT3, KRT6A, KRT6C, KRT71, KRT74, KRT9, MTM1, NDEL1, NEFH, NEFL, NEFM, NES, PKP1, PKP2, PRPH, PRPH2, RAF1, SHH, SOD1, SYNM, TOR1A, VIM, VPS54]	TRUE
GO:0002526	acute inflammatory response	5.56773	[5]	[None]	14	9.52381	2.70564e-06	0.00200758	{}	{}	[C2, C3, CD163, CFH, CFI, CXCL10, FCER1G, IL1RN, NUPR1, PTGS2, S100A8, SERPINA1, SERPINA3, SERPING1]	[6xC1QA, A2M, ACVR1, ADAM8, ADCYAP1, ADORA1, ADRA2A, AHSG, AKR1C1, ALOX5AP, ANO6, APCS, APOA2, APOL2, ASH1L, ASS1, B4GALT1, C1QBP, C2, C3, C4A, C4B, C4BPA, C4BPB, C5, C6, C7, C8A, C8B, C8G, C9, CCM2, CCR7, CD163, CD46, CD55, CD59, CEBPA, CEBPB, CFB, CFH, CFI, CFP, CNR1, CNTN1, CR1, CREB3L3, CRP, CSRP1, CTNNBIP1, CXCL10, DEAF1, DEFB1, DLC1, EDNRB, EHHADH, ELANE, F12, F2, F3, F8, FCER1A, FCER1G, FF…	TRUE
GO:0051216	cartilage development	5.56739	[4, 5, 6]	[None]	16	8.42105	2.70779e-06	0.00200647	{}	{}	[CHI3L1, COL11A2, COL1A1, COL2A1, COMP, CSGALNACT1, ITGB8, LTBP2, MGP, PRRX1, SFRP2, SOX9, STC1, SULF1, SULF2, TGFBI]	[ACAN, ACVRL1, ADAMTS12, ADAMTS7, ALX1, AMELX, ARID5A, ATP7A, AXIN2, BARX2, BBS2, BMP1, BMP2, BMP3, BMP4, BMP5, BMP6, BMP7, BMP8A, BMP8B, BMPR1A, BMPR1B, BMPR2, CARM1, CD44, CER1, CHAD, CHADL, CHI3L1, CHRDL2, CHST11, CHSY1, COL10A1, COL11A1, COL11A2, COL1A1, COL27A1, COL2A1, COL9A1, COMP, CREB3L2, CSGALNACT1, CTGF, CTNNB1, CYR61, CYTL1, DICER1, DLX2, EDN1, EFEMP1, EIF2AK3, ESRRA, EVC, FBXW4, FGF1…	TRUE
GO:0002396	MHC protein complex assembly	5.55801	[6, 7]	[None]	4	66.6667	2.76688e-06	0.00204749	{}	{}	[HLA-DMA, HLA-DMB, HLA-DRA, HLA-DRB1]	[CALR, HLA-DMA, HLA-DMB, HLA-DRA, HLA-DRB1, TAPBP]	TRUE
GO:0048585	negative regulation of response to stimulus	5.52434	[2, 3, 4]	[None]	54	4.02384	2.98992e-06	0.00220955	{}	{}	[AGT, APOD, APOE, BST2, CCL5, CD109, CD34, CD74, CLU, COL2A1, COL3A1, CTHRC1, CXCL12, DDIT4L, DKK1, GBP1, GJA1, HLA-B, HLA-DRB1, HMGCR, HTRA3, IFI6, IGFBP3, IGFBP5, IL1RN, KRT1, MMP9, MYOC, NELL1, NT5E, PLAT, PLAU, PRAME, PTGIS, PTPN6, RGS5, RNF43, S100A8, S100A9, SEMA5A, SERPINB2, SERPINB3, SERPINB4, SERPING1, SFRP1, SFRP2, SOCS3, SORL1, SOX9, SPINK5, SULF1, SULF2, TP63, UNC5B]	[A0A0A6YYA1_HUMAN, A2M, ABL1, ABL2, ABR, ACAA2, ACKR3, ACP5, ACVR1, ADA, ADAM17, ADAMTS12, ADAMTS18, ADAMTSL2, ADAR, ADCYAP1, ADH7, ADIPOQ, ADM, ADORA1, ADORA2A, ADRA1A, ADRA1D, ADRA2A, ADRA2C, ADRB2, ADRB3, ADRBK1, ADRBK2, AES, AGAP2, AGT, AGTR2, AGXT, AHSG, AIDA, AIF1, AJUBA, AKAP10, AKR1B1, AKT1, AKT1S1, ALOX12, ALOX15, AMBP, AMER1, AMER2, AMH, AMHR2, ANAPC2, ANGPT1, ANGPT2, ANKRD26, ANKRD6, A…	TRUE
GO:0044433	cytoplasmic vesicle part	5.49514	[3, 4, 5, 6, 7, 8]	[None]	30	5.3286	3.19788e-06	0.00236003	{}	{}	[ABCA3, AHNAK2, APOE, CD163, CD74, CEMIP, CLU, CORO1A, CYBB, F13A1, GJA1, HLA-B, HLA-C, HLA-DPA1, HLA-DQA1, HLA-DQB1, HLA-DRA, HLA-DRB1, HLA-DRB5, IGF2, OCA2, PCSK2, SEPP1, SERPINA1, SERPING1, SFN, SNX9, TF, TYRP1, VWF]	[A2M, ABCA3, ABCC4, ACR, ACTN1, ACTN2, ACTN4, ADA, ADAM8, AFTPH, AGTRAP, AHNAK2, ALB, ALDOA, AMPH, ANKRD27, ANXA3, ANXA7, AP1B1, AP1G1, AP1G2, AP1M1, AP1M2, AP1S1, AP1S2, AP1S3, AP2A1, AP2A2, AP2B1, AP2M1, AP2S1, AP3B1, AP3B2, AP3M1, AP3M2, AP3S1, AP3S2, APOA1, APOB, APOE, APP, APPBP2, AQP2, AQP6, ARCN1, ARFGAP1, ARFGAP3, ARHGAP21, ARRB1, ATP10B, ATP6V0A1, ATP6V0A2, ATP6V0A4, ATP6V0B, ATP6V0C, AT…	TRUE
GO:0014909	smooth muscle cell migration	5.49498	[5, 6, 7]	[None]	8	18.1818	3.19907e-06	0.00235771	{}	{}	[CCL5, IGFBP3, IGFBP5, NELL1, PDGFRB, PLAT, PLAU, SORL1]	[AAMP, ACE, ADIPOQ, AIF1, APEX1, BCL2, C1D, CAMK2D, CCL5, CORO1B, DDR1, IGF1, IGFBP3, IGFBP5, ILK, ITGA2, ITGB3, LPAR1, LRP1, NDRG4, NELL1, NOX4, NRP1, P2RY6, PARVA, PDE4D, PDGFA, PDGFB, PDGFRB, PLAT, PLAU, PLXNA1, PPARD, RAB5A, RETN, RPS6KB1, SEMA6D, SERPINE1, SLIT2, SORL1, SRC, TACR1, TRIB1, VTN]	TRUE
GO:0045103	intermediate filament-based process	5.49498	[3]	[None]	8	18.1818	3.19907e-06	0.00235771	{}	{}	[DSP, KRT14, KRT16, KRT17, KRT6A, KRT6C, KRT9, PKP1]	[AGFG1, ARHGEF28, ATP8A2, ATXN3, ATXN8, BFSP2, CLN8, DNAJB6, DSP, DSPP, DST, ERBB2IP, GFAP, INA, KRT14, KRT16, KRT17, KRT18, KRT20, KRT25, KRT3, KRT6A, KRT6C, KRT71, KRT74, KRT9, MTM1, NDEL1, NEFH, NEFL, NEFM, NES, PKP1, PKP2, PRPH, PRPH2, RAF1, SHH, SOD1, SYNC, SYNM, TOR1A, VIM, VPS54]	TRUE
GO:0002009	morphogenesis of an epithelium	5.4736	[4, 5]	[None]	28	5.5336	3.36047e-06	0.00247331	{}	{}	[AGT, COL5A1, CSF1R, CSNK2B, CTHRC1, CXCL10, CXCL12, GJA1, IGFBP5, JAG2, KRT16, KRT17, KRT6A, NELL1, PODXL, RNASE1, SEMA5A, SERPINB5, SFRP1, SFRP2, SOCS3, SOX11, SOX9, SPI1, SULF1, TACSTD2, TP63, WNK4]	[ABL1, ABL2, ACVR1, ACVRL1, ADAM17, ADAMTS12, ADAMTS16, ADM, AGT, AGTR2, AGXT, AHI1, AJUBA, ALDH1A2, ALDH1A3, ALX1, ANKRD6, APAF1, AREG, ARHGAP12, ARHGAP24, ARHGAP35, ARID1A, ARL13B, ATP7A, AXIN1, B4GALT1, BAK1, BAX, BBS4, BBS5, BBS7, BCL10, BCL2, BMP2, BMP4, BMP7, BTBD7, BTRC, C1orf172, C21orf33, C2CD3, CA2, CA9, CASP8, CASR, CAV3, CCDC103, CCDC39, CCDC40, CCL11, CCM2, CD44, CDC42, CDH1, CECR2, …	TRUE
GO:0051251	positive regulation of lymphocyte activation	5.47296	[3, 4]	[None]	19	7.19697	3.36545e-06	0.00247361	{}	{}	[CCL5, CD74, CORO1A, DPP4, EGR3, HLA-DMA, HLA-DMB, HLA-DPA1, HLA-DQA1, HLA-DQB1, HLA-DRA, HLA-DRB1, HLA-DRB5, IGF2, IGFBP2, PTPN6, RNASE1, S100A8, S100A9]	[ADA, ADAM8, ADK, AIF1, AKT1, AMH, AP1G1, AP3B1, AP3D1, ARHGEF7, ATP11C, AXL, BAD, BCL10, BCL2, BCL6, BLM, BLOC1S3, BLOC1S6, BST1, BTK, BTLA, BTNL2, C21orf33, CARD11, CAV1, CCL19, CCL2, CCL21, CCL5, CCR2, CCR7, CD1D, CD24, CD247, CD27, CD274, CD276, CD28, CD38, CD3D, CD3E, CD3G, CD4, CD40, CD46, CD47, CD5, CD55, CD59, CD74, CD80, CD81, CD83, CD86, CDC42, CDKN1A, CHRNB2, CLCF1, CORO1A, CSK, CTLA4,…	TRUE
GO:0000904	cell morphogenesis involved in differentiation	5.46354	[4, 5, 6]	[None]	41	4.51542	3.43921e-06	0.00252438	{}	{}	[ABLIM1, APOE, CIT, COL1A1, COL2A1, COL3A1, COL5A1, COL6A1, COL6A2, COL6A3, CSNK2B, CXCL12, DKK1, GBP1, ITGA10, LAMC3, MATN2, MMP9, MYH14, MYL9, MYOC, NELL1, OPHN1, PREX1, PTPN6, PTPRZ1, RAB25, RNASE1, RNASE10, RPS6KA2, S100A4, SEMA5A, SERPINB3, SFRP1, SFRP2, SOX9, SSH1, STC1, TACSTD2, TYROBP, UNC5B]	[AATK, ABL1, ABL2, ABLIM1, ABLIM2, ABLIM3, ACTB, ACTG1, ACTR2, ACTR3, ADAM10, ADAM15, ADCY1, AFG3L2, AGAP2, AGRN, AKIP1, ALCAM, ALX1, AMELX, AMIGO1, ANAPC2, ANK1, ANK2, ANK3, ANTXR1, AP1AR, AP2A1, AP2A2, AP2B1, AP2M1, AP2S1, APBB1, APBB2, APC, APH1A, APH1B, APOA1, APOE, APP, ARHGAP35, ARHGAP39, ARHGAP4, ARHGDIA, ARHGEF1, ARHGEF11, ARHGEF12, ARHGEF26, ARHGEF28, ARHGEF7, ARL13B, ARPC1A, ARPC2, ARPC…	TRUE
GO:1902533	positive regulation of intracellular signal transduction	5.45492	[4, 5, 6, 7]	[None]	39	4.62085	3.50816e-06	0.00257148	{}	{}	[AGT, APOL3, BST2, CCL5, CD74, CHI3L1, CLU, COL3A1, CSF1R, CXCL10, CXCL9, CYP1B1, CYSLTR2, GJA1, HCLS1, HMGCR, IGF2, IGFBP3, IGFBP5, IL11, IL1RN, IL24, MYOC, NELL1, PDGFRB, PTGS2, PTPN6, RNASE1, S100A4, S100A7, S100A8, S100A9, SEMA5A, SEPP1, SHC2, SOX11, SOX9, TRIM22, UNC5B]	[ABCA7, ABL1, ABL2, ABRA, ACKR3, ADA, ADAM8, ADAM9, ADCYAP1, ADIPOQ, ADIPOR1, ADORA1, ADORA2B, ADRA1A, ADRA1B, ADRA1D, ADRA2A, ADRA2B, ADRA2C, ADRB1, ADRB2, ADRB3, AGAP2, AGT, AGXT, AJUBA, AKAP12, AKAP5, AKAP6, AKR1C2, AKR1C3, ALK, ALOX12B, ALOX15, ALS2, AMH, ANGPT1, ANKRD1, ANKRD17, ANKRD6, ANTXR1, APEX1, APOA1, APOL2, APOL3, ARHGAP8, ARHGEF7, ARL2BP, ARL6IP5, ARPP19, ARRB1, ARRB2, ATM, ATP, ATP…	TRUE
GO:0002696	positive regulation of leukocyte activation	5.44762	[2, 3]	[None]	20	6.89655	3.56762e-06	0.0026115	{}	{}	[CCL5, CD74, CORO1A, DPP4, EGR3, FCER1G, HLA-DMA, HLA-DMB, HLA-DPA1, HLA-DQA1, HLA-DQB1, HLA-DRA, HLA-DRB1, HLA-DRB5, IGF2, IGFBP2, PTPN6, RNASE1, S100A8, S100A9]	[ADA, ADAM8, ADK, ADORA2B, AIF1, AKT1, AMH, AP1G1, AP3B1, AP3D1, ARHGEF7, ATP11C, AXL, BAD, BCL10, BCL2, BCL6, BLM, BLOC1S3, BLOC1S6, BST1, BTK, BTLA, BTNL2, C21orf33, CARD11, CAV1, CCL19, CCL2, CCL21, CCL5, CCR2, CCR7, CD1D, CD2, CD226, CD24, CD247, CD27, CD274, CD276, CD28, CD38, CD3D, CD3E, CD3G, CD4, CD40, CD46, CD47, CD5, CD55, CD59, CD74, CD80, CD81, CD83, CD86, CDC42, CDKN1A, CHRNB2, CLCF1…	TRUE
GO:0033993	response to lipid	5.41963	[4]	[None]	37	4.72541	3.80518e-06	0.00278158	{}	{}	[APOE, AQP1, AQP3, CCL5, CD14, COL1A1, CRYAB, CXCL10, CXCL9, DCN, DKK1, DSG1, GJB2, GJB6, IGF2, IGFBP2, IL1RN, IL24, MAOB, MDK, NQO1, PDGFRB, PLAT, PTGDS, PTGS2, S100A14, S100A7, S100A8, S100A9, SDC1, SEPP1, SERPINA1, SFRP1, SOX9, STC1, UCN2, WFDC1]	[AACS, AANAT, ABCA1, ABCA2, ABCC2, ABCG1, ABL1, ABL2, ABR, ACADS, ACER2, ACP5, ACR, ACSBG1, ACSL1, ACSL6, ACTA1, ACVR1, ADAM17, ADAM9, ADCY6, ADCYAP1, ADCYAP1R1, ADD1, ADH5, ADIPOQ, ADM, ADNP2, AGL, AGTR2, AGXT, AICDA, AKAP13, AKIRIN2, AKR1B1, AKR1C2, AKR1C3, ALDH1A2, ALDH3A1, ALOX12, ALPL, AMH, ANKRD1, ANXA1, APOA1, APOA2, APOB, APOE, AQP1, AQP2, AQP3, AQP4, AR, AREG, ARG1, ARID4A, ARNT2, ARSA, …	TRUE
GO:0044092	negative regulation of molecular function	5.38469	[3]	[None]	46	4.25532	4.12396e-06	0.00301049	{}	{}	[A2ML1, AGT, APOC1, APOE, AQP1, BST2, C3, CD109, COL6A3, CRTAC1, CRYAB, CSTA, CYP1B1, DHCR24, HMGCR, IFI6, IL24, ITIH5, ITIH6, MMP9, NELL1, NQO1, PI15, PI3, PTGIS, PTPN6, PTPRF, SERPINA1, SERPINA3, SERPINB11, SERPINB2, SERPINB3, SERPINB4, SERPINB5, SERPING1, SFN, SFRP1, SFRP2, SLPI, SOCS3, SORL1, SOX11, SPINK5, SPINT2, TMEM132D, WFDC1]	[A0A087WYN8_HUMAN, A2M, A2ML1, ABCA7, ABCE1, ABL1, ACTN2, ADAM15, ADAR, ADARB1, ADIPOQ, ADORA2A, ADRA2A, ADRA2C, ADRB2, ADRB3, AES, AGT, AGXT, AHSG, AIDA, AIM2, AIP, AJUBA, AKT1, AKT1S1, AMBP, AMOT, ANAPC1, ANAPC10, ANAPC11, ANAPC15, ANAPC2, ANAPC4, ANAPC5, ANAPC7, ANGPTL3, ANGPTL4, ANK3, ANKRD33, ANKRD52, ANKS1B, ANO9, ANP32E, ANXA1, ANXA2, ANXA2P2, ANXA3, ANXA4, ANXA5, ANXA8, ANXA8L1, ANXA8L2, …	TRUE
GO:0014068	positive regulation of phosphatidylinositol 3-kinase signaling	5.38427	[5, 6, 7, 8, 9, 10]	[None]	9	15	4.1279e-06	0.00300924	{}	{}	[AGT, CCL5, HCLS1, MYOC, PDGFRB, PTPN6, SEPP1, SOX9, UNC5B]	[AGAP2, AGT, AGXT, ANGPT1, C19orf10, CAT, CBL, CCL5, CD28, CSF3, ERBB3, F2, F2R, F2RL1, FGFR1, FGR, FLT1, FLT3, FYN, GH1, GLYAT, GPER1, HAX1, HCLS1, HCST, HGF, IGF1, IL6, INS, JAK2, KDR, KIT, MYOC, NEDD4, NKX3-1, NTRK2, PDGFA, PDGFB, PDGFRA, PDGFRB, PIK3AP1, PLXNB1, PPARD, PRR5, PRR5L, PTK2, PTPN6, RARA, RELN, SELP, SEMA4D, SEPP1, SERPINA12, SOS1, SOX9, TEK, TGFB2, UBE3A, UNC5B, WNT16]	TRUE
GO:0031581	hemidesmosome assembly	5.35291	[6]	[None]	5	38.4615	4.43697e-06	0.00323011	{}	{}	[COL17A1, ITGB4, KRT14, KRT5, LAMB3]	[CD151, COL17A1, DST, ITGA6, ITGB4, KRT14, KRT5, LAMA3, LAMA4, LAMB3, LAMC1, LAMC2, PLEC]	TRUE
GO:0072562	blood microparticle	5.35059	[2, 3, 4]	[None]	15	8.57143	4.46074e-06	0.00324296	{}	{}	[AGT, APOE, APOL1, C1QB, C1QC, C1S, C3, CFH, CLU, F13A1, IGJ, KRT1, SERPINA3, SERPING1, TF]	[A1BG, A2M, ACSM1, ACTA1, ACTB, ACTC1, ACTG1, ACTG2, AFM, AGT, AGXT, AHSG, AKR1C1, ALB, AMBP, ANGPTL4, ANXA5, APCS, APOA1, APOA2, APOA4, APOA5, APOE, APOL1, BCHE, C1QB, C1QC, C1R, C1S, C3, C4A, C4B, C4BPA, C8A, C8G, C9, CD5L, CFB, CFH, CFHR1, CFHR3, CIB2, CLIC1, CLU, CP, CPN2, CPNE2, CPSF3L, CYP11B2, DLC1, DNPEP, EIF2A, EIF2S1, ENG, F13A1, F2, F3, FCN2, FCN3, FGA, FGB, FGG, FN1, GC, GRIPAP1, GSN,…	TRUE
GO:0072001	renal system development	5.29165	[4, 5, 6]	[None]	20	6.73401	5.10914e-06	0.00370924	{}	{}	[ACTA2, AGT, AQP1, CD34, DCN, ITGB4, MME, NELL1, NOTCH3, PDGFRB, PODXL, SDC1, SFRP1, SOX11, SOX9, SULF1, SULF2, TACSTD2, TP63, WNK4]	[ACAT1, ACE, ACTA2, ACVR2B, ADAMTS1, ADAMTS16, ADIPOQ, AGT, AGTR1, AGTR2, AGXT, AHI1, ALDH1A2, ALDH9A1, AMER1, ANGPT1, ANGPT2, APC, APH1A, AQP1, AQP11, AQP2, ARG2, ARID5B, ARL3, ASS1, BAG6, BASP1, BAX, BCL2, BCL2L11, BDNF, BDNF-AS, BMP2, BMP4, BMP6, BMP7, BMPER, C1GALT1, C21orf33, CA2, CALB1, CAT, CD24, CD34, CD44, CDKN1C, CEP290, CER1, CITED1, COASY, COL4A1, COL4A3, COL4A4, CRLF1, CTNNB1, CTNNBI…	TRUE
GO:0019886	antigen processing and presentation of exogenous peptide antigen via MHC class II	5.26874	[4]	[None]	11	11.4583	5.38596e-06	0.00390482	{}	{}	[CD74, FCER1G, HLA-DMA, HLA-DMB, HLA-DOA, HLA-DPA1, HLA-DQA1, HLA-DQB1, HLA-DRA, HLA-DRB1, HLA-DRB5]	[ACTR1A, ACTR1B, AP1B1, AP1G1, AP1M1, AP1M2, AP1S1, AP1S2, AP1S3, AP2A1, AP2A2, AP2B1, AP2M1, AP2S1, ARF1, ARF1P1, CANX, CD74, CENPE, CLTA, CLTC, CTSD, CTSE, CTSF, CTSL, CTSS, CTSV, DCTN1, DCTN2, DCTN3, DCTN4, DCTN5, DCTN6, DNM2, DYNC1H1, DYNC1I1, DYNC1I2, DYNC1LI2, DYNC2H1, DYNC2LI1, DYNLL1, DYNLL2, FCER1G, HLA-DMA, HLA-DMB, HLA-DOA, HLA-DOB, HLA-DPA1, HLA-DPB1, HLA-DQA1, HLA-DQA2, HLA-DQB1, HLA…	TRUE
GO:0007568	aging	5.26139	[3]	[None]	19	6.95971	5.47783e-06	0.00396595	{}	{}	[AGT, APOD, APOE, COL3A1, CRYAB, DCN, GJB6, GNAO1, HMGCR, IGFBP2, ITGB2, KRT14, KRT16, MME, NQO1, S100A8, S100A9, SERPING1, TP63]	[ABL1, ADA, ADH5, ADM, ADRA1A, ADRA1D, ADRB1, ADRB3, AGT, AGXT, AKT1, ALDH3A1, ALDOC, ALOX12, AMFR, AMH, ANTXR1, APEX1, APOD, APOE, AQP2, ARNTL, ASS1, ATM, ATP8A2, ATR, AURKB, BAK1, BBC3, BCL2, BCL2L12, BCL6, BGLAP, BMPR1A, BRCA2, C1D, C2orf40, CACYBP, CALCA, CALR, CANX, CASP2, CASP7, CASP9, CAT, CCL2, CD86, CDK1, CDK6, CDKN1A, CDKN1C, CDKN2A, CDKN2B, CHEK1, CHEK2, CIITA, CISD2, CITED2, CLN8, CNP…	TRUE
GO:0007160	cell-matrix adhesion	5.22386	[4]	[None]	16	7.92079	5.97224e-06	0.00431793	{}	{}	[AGT, APOD, BCAM, CD34, COL16A1, COL17A1, COL3A1, ITGA10, ITGB2, ITGB4, ITGB8, LYPD3, MYOC, PLAU, RNASE1, SFRP1]	[ACER2, ACTN1, ACTN2, ACTN3, ACVRL1, ADAM15, ADAM9, ADAMTS12, ADAMTS13, AGT, AGXT, AJUBA, ANGPTL3, APOD, ARHGAP6, ARHGEF7, BCAM, BCAS3, BCAT2, BCL2, BCL2L11, BCL6, CASK, CCL21, CCL25, CCL28, CCR7, CD34, CD36, CD44, CD63, CDH13, CDK5, CDK6, CDKN2A, CIB1, COL13A1, COL16A1, COL17A1, COL3A1, COL5A3, CORO1C, CSF1, CTGF, CTNNB1, CTTN, DAG1, DAPK3, DDR1, DEFB118, DLC1, DLEC1, DMD, DMTN, DYNLL1, ECM2, ED…	TRUE
GO:0002544	chronic inflammatory response	5.21318	[5]	[None]	6	26.087	6.12091e-06	0.00441929	{}	{}	[CCL5, GJA1, IL1RN, S100A8, S100A9, UNC13D]	[ADORA2B, BDNF, BDNF-AS, CCL11, CCL5, CEBPB, CXCL13, FOXP3, GJA1, IDO1, IL10, IL1RN, IL4, LTA, PTGES, S100A8, S100A9, THBS1, TNF, TNFAIP3, UNC13D, VCAM1, VNN1]	TRUE
GO:0033561	regulation of water loss via skin	5.21318	[5, 6, 7]	[None]	6	26.087	6.12091e-06	0.00441929	{}	{}	[CLDN1, FLG2, KRT1, KRT16, SFN, TP63]	[ABCA12, ALOX12, ALOX12B, ALOXE3, C1orf172, CDH1, CLDN1, CLDN4, CYP26B1, FGFR1, FLG, FLG2, FZR1, GAK, GBA, HRNR, KRT1, KRT16, REXO2, SFN, SRF, TMEM79, TP63]	TRUE
GO:0008201	heparin binding	5.19962	[3, 4]	[None]	14	8.86076	6.31513e-06	0.00455321	{}	{}	[APOE, CFH, COL5A1, COMP, CXCL10, LTBP2, MDK, NELL1, PCOLCE, POSTN, PTPRF, SEPP1, SFRP1, WISP2]	[AAMP, ABI3BP, ADAMTS1, ADAMTS3, ADAMTS8, ADAMTSL5, ANG, AOC1, APLP1, APLP2, APOA5, APOB, APOE, APOH, APP, AZU1, BMP4, BMP7, BSPH1, C6orf15, C6orf25, CCDC80, CCL15, CCL2, CCL23, CCL7, CCL8, CECR1, CEL, CFH, CHRD, CLEC3B, COL13A1, COL25A1, COL5A1, COL5A3, COMP, CRISPLD2, CTGF, CTSG, CXCL10, CXCL11, CXCL13, CXCL6, CYR61, ECM2, ELANE, F11, FBLN7, FGF1, FGF10, FGF12, FGF13, FGF14, FGF2, FGF4, FGF7, F…	TRUE
GO:0061061	muscle structure development	5.19535	[3]	[None]	30	5.1458	6.37755e-06	0.00459183	{}	{}	[AGT, CD53, CFH, COL14A1, COL3A1, COL6A3, CRYAB, CXCL10, CXCL12, CXCL14, CXCL9, DCN, DKK1, DSP, EGR3, GJA1, HMGCR, HOPX, IGF2, IGFBP3, IGFBP5, MYH14, NUPR1, OLFM2, PDGFRB, SDC1, SOX11, SOX9, TAGLN, UNC13D]	[ABL1, ACADM, ACHE, ACTA1, ACTC1, ACTG1, ACVR1, ADAM12, ADM, ADRB1, AEBP1, AFG3L2, AGT, AGTR2, AGXT, AKAP6, AKT1, ALX4, ANK2, ANKRD1, ANKRD17, ANKRD2, ANKRD33, ANKRD52, ARID5B, ARNTL, ASB2, ASF1A, ASS1, ATF3, ATG5, ATG7, AVPR1A, AXIN1, BARX2, BASP1, BCL2, BCL9, BCL9L, BDNF, BDNF-AS, BHLHA15, BHLHE41, BIN1, BIN3, BMP10, BMP2, BMP4, BNIP2, BOC, BTG1, BTG2, BVES, C21orf33, CACNA1H, CACNA1S, CACNA2D2…	TRUE
GO:0045095	keratin filament	5.18102	[4, 5, 6, 7, 8, 9, 10]	[None]	11	11.2245	6.5914e-06	0.00473921	{}	{}	[CASP14, KRT1, KRT10, KRT14, KRT2, KRT5, KRT6A, KRT6B, KRT6C, KRT75, KRT80]	[CASP14, FBF1, GPER1, KRT1, KRT10, KRT13, KRT14, KRT18, KRT2, KRT3, KRT4, KRT5, KRT6A, KRT6B, KRT6C, KRT7, KRT71, KRT72, KRT73, KRT74, KRT75, KRT76, KRT77, KRT78, KRT79, KRT8, KRT80, KRT81, KRT82, KRT83, KRT84, KRT85, KRT86, KRT87P, KRTAP1-1, KRTAP1-3, KRTAP1-4, KRTAP1-5, KRTAP10-1, KRTAP10-10, KRTAP10-11, KRTAP10-12, KRTAP10-2, KRTAP10-3, KRTAP10-4, KRTAP10-5, KRTAP10-6, KRTAP10-7, KRTAP10-8, KR…	TRUE
GO:1901342	regulation of vasculature development	5.13586	[4, 5, 6, 7, 8]	[None]	17	7.42358	7.3138e-06	0.00525131	{}	{}	[AGT, AQP1, C3, CD34, CHI3L1, CXCL10, CYP1B1, CYSLTR2, ITGB2, KRT1, PTGIS, PTGS2, SEMA5A, SFRP1, SFRP2, SPINK5, SULF1]	[ACVRL1, ADD1, ADGRB1, ADGRB2, ADGRB3, ADM, ADM2, AGGF1, AGT, AGXT, ALOX12, AMOT, ANGPT2, ANGPT4, ANGPTL3, ANGPTL4, ANXA3, APOH, AQP1, ASB4, BAI1, BAI2, BAI3, BMP4, BMP7, BRCA1, BTG1, C19orf10, C3, C3AR1, C5, C6, CAMP, CCBE1, CCL11, CCL2, CCL24, CCR2, CCR3, CD34, CHAMP1, CHI3L1, CHRFAM7A, CHRNA7, CIB1, CMA1, CNTN1, COL4A2, COL4A3, CRHR2, CTNNB1, CTSH, CX3CL1, CX3CR1, CXCL10, CXCL13, CXCR3, CYP1B1…	TRUE
GO:0050673	epithelial cell proliferation	5.12153	[3]	[None]	22	6.14525	7.55903e-06	0.00541982	{}	{}	[APOE, CCL5, CD109, CD34, CXCL12, EGR3, GJA1, IGFBP3, IGFBP5, KRT2, NELL1, SEMA5A, SERPINB5, SFN, SFRP1, SFRP2, SOX11, SOX9, SULF1, TACSTD2, TP63, WFDC1]	[A4GNT, ACVR2A, ACVRL1, ADK, AGAP2, AGGF1, AIMP1, AKT1, ALDH1A2, AMICA1, ANG, ANGPT1, ANGPT4, APC, APOA1, APOE, APOH, AREG, ARG1, ARNT, ASIC2, ATP5A1, ATPIF1, B4GALT1, BAD, BAX, BCL11B, BCL2L2, BIRC5, BMP2, BMP4, BMP5, BMP6, BMPER, BMPR1A, BMPR2, BNC1, BRCA2, BTBD10, BTRC, C19orf10, C19orf80, C1orf172, C5AR1, C5AR2, C6orf89, CALCA, CASK, CAV1, CAV2, CCL11, CCL2, CCL24, CCL26, CCL5, CCND1, CCR3, C…	TRUE
GO:0002495	antigen processing and presentation of peptide antigen via MHC class II	5.09552	[3]	[None]	11	11	8.02562e-06	0.00574634	{}	{}	[CD74, FCER1G, HLA-DMA, HLA-DMB, HLA-DOA, HLA-DPA1, HLA-DQA1, HLA-DQB1, HLA-DRA, HLA-DRB1, HLA-DRB5]	[ACTR1A, ACTR1B, AP1B1, AP1G1, AP1M1, AP1M2, AP1S1, AP1S2, AP1S3, AP2A1, AP2A2, AP2B1, AP2M1, AP2S1, ARF1, ARF1P1, CANX, CD74, CENPE, CLTA, CLTC, CTSD, CTSE, CTSF, CTSL, CTSS, CTSV, DCTN1, DCTN2, DCTN3, DCTN4, DCTN5, DCTN6, DNM2, DYNC1H1, DYNC1I1, DYNC1I2, DYNC1LI2, DYNC2H1, DYNC2LI1, DYNLL1, DYNLL2, FCER1G, HLA-DMA, HLA-DMB, HLA-DOA, HLA-DOB, HLA-DPA1, HLA-DPB1, HLA-DQA1, HLA-DQA2, HLA-DQB1, HLA…	TRUE
GO:0032355	response to estradiol	5.09552	[5, 6, 7]	[None]	11	11	8.02562e-06	0.00574634	{}	{}	[COL1A1, CRYAB, GJB2, IGF2, IGFBP2, NQO1, PDGFRB, PTGS2, SERPINA1, SFRP1, WFDC1]	[ADCYAP1R1, ALDH1A2, ANXA1, AQP4, AREG, ARNT2, ASS1, BAD, BDH1, BID, BMP7, CALR, CASP8, CASP9, CCDC62, CCNA2, CD38, CDKN1B, COL1A1, CRHBP, CRYAB, CST3, CTGF, CTNNB1, CYP1A2, DHH, DUSP1, DUSP12, EGFR, ESR1, ETS1, FGF10, FOXA1, GH1, GHR, GJB2, GPER1, GPX1, GPX4, H2AFZ, HTR5A, HTR6, IGF2, IGFBP2, IHH, IL10, KAT5, KCNJ11, MAPK15, MMP15, MSX2, MYOD1, MYOG, NCOA1, NCOA3, NCOR2, NFE2L1, NQO1, NR2F1, NR2…	TRUE
GO:0005518	collagen binding	5.08947	[4]	[None]	9	13.8462	8.13821e-06	0.00581882	{}	{}	[COL14A1, COMP, DCN, ITGA10, LRRC15, MMP9, PCOLCE, TGFBI, VWF]	[ABI3BP, ACHE, ADAM9, ANTXR1, ASPN, C1QTNF1, C6orf15, CCBE1, CD44, CHADL, COCH, COL14A1, COL5A3, COMP, CTSB, CTSK, CTSL, CTSS, DCN, DDR1, DDR2, DSPP, ECM2, FN1, GP5, GP6, GPR56, HSD17B12, ITGA1, ITGA10, ITGA11, ITGA2, ITGA3, ITGA9, ITGB1, LACRT, LEPRE1, LRRC15, LUM, MMP13, MMP9, MRC2, NID1, NID2, PAK1, PCOLCE, PCOLCE2, PDGFA, PDGFB, PKN1, PODN, PPIB, RELL2, SERPINH1, SMAD3, SMAD4, SMAD7, SPARC, S…	TRUE
GO:0050727	regulation of inflammatory response	5.0814	[4, 5, 6]	[None]	19	6.76157	8.29083e-06	0.00591966	{}	{}	[AGT, APOD, APOE, C2, C3, CCL5, CFH, CFI, CXCL10, FCER1G, HLA-DRB1, KRT1, NT5E, PTGIS, PTGS2, S100A8, S100A9, SERPING1, SOCS3]	[6xC1QA, A2M, ABR, ACE2, ACP5, ADA, ADAM8, ADAMTS12, ADCYAP1, ADIPOQ, ADORA1, ADORA2A, ADORA2B, AGT, AGTR1, AGXT, AHSG, AKR1C1, ALOX5AP, ANKRD42, AOAH, APCS, APOA1, APOD, APOE, ASH1L, BCL6, BCR, BIRC2, BIRC3, BRD4, C1QBP, C1QTNF3, C2, C3, C4A, C4B, C4BPA, C4BPB, C5, C6, C7, C8A, C8B, C8G, C9, CALCA, CALCRL, CASP1, CASP12, CASP4, CASP5, CCL24, CCL3, CCL5, CCM2, CCR2, CCR7, CD24, CD276, CD28, CD46,…	TRUE
GO:0098590	plasma membrane region	5.07756	[2, 3, 4, 5, 6]	[None]	34	4.75524	8.36454e-06	0.00596392	{}	{}	[AQP1, AQP3, ATP1B1, ATP1B2, BST2, CD34, CLCA2, CLDN1, DPP4, DSG1, DSP, DUOX1, GJA1, GJB6, IGFBP2, ITGB4, JUP, LRP2, PDGFRB, PLVAP, PODXL, PROM2, PTGIS, PTGS2, RAB25, RHCG, RNASE1, SLC9A3, SLCO2B1, ST14, STC1, TACSTD2, TF, TTYH1]	[ABCA4, ABCA7, ABCC1, ABCC2, ABCC4, ABCC6, ABCD1, ABCG5, ABCG8, ACY3, ADAM17, ADAM9, ADCYAP1R1, ADORA1, ADORA2A, ADRA2A, ADRB2, AHCYL1, AIF1, AIF1L, AJAP1, AKAP6, AKAP7, AKR1A1, AKT2, AMN, AMOTL1, AMOTL2, ANAPC2, ANK1, ANK2, ANK3, ANKHD1, ANO1, ANTXR1, ANXA1, ANXA13, ANXA2, AP2A1, APC, APC2, AQP1, AQP2, AQP3, AQP4, AQP5, AQP6, AQP7, AQP8, AQP9, ARF4, ARF6, ARHGEF2, ARHGEF4, ARL13B, ARL4D, ARL6, A…	TRUE
GO:0030669	clathrin-coated endocytic vesicle membrane	5.06135	[4, 5, 6, 7, 8, 9, 10, 11, 12]	[None]	8	16	8.68253e-06	0.00618196	{}	{}	[CD74, HLA-DPA1, HLA-DQA1, HLA-DQB1, HLA-DRA, HLA-DRB1, HLA-DRB5, TYRP1]	[AP1B1, AP1G1, AP1M1, AP1M2, AP1S1, AP1S2, AP1S3, AP2A1, AP2A2, AP2B1, AP2M1, AP2S1, APOB, CD207, CD74, CD9, CLTA, CLTC, CLVS1, CLVS2, EGFR, EPN2, EPS15, FCGR1A, FCGR1B, FZD2, FZD4, FZD5, HBEGF, HLA-DPA1, HLA-DPB1, HLA-DQA1, HLA-DQA2, HLA-DQB1, HLA-DQB2, HLA-DRA, HLA-DRB1, HLA-DRB3, HLA-DRB4, HLA-DRB5, LDLR, LDLRAP1, PICALM, ROR2, RORA, SGIP1, SH3GL2, TBC1D5, TYRP1, WNT5A]	TRUE
GO:0005589	collagen type VI trimer	5.03808	[2, 3, 4, 5, 6]	[None]	3	100	9.16042e-06	0.00651306	{}	{}	[COL6A1, COL6A3, DCN]	[COL6A1, COL6A3, DCN]	TRUE
GO:0098647	collagen beaded filament	5.03808	[3, 4, 5]	[None]	3	100	9.16042e-06	0.00651306	{}	{}	[COL6A1, COL6A3, DCN]	[COL6A1, COL6A3, DCN]	TRUE
GO:1902947	regulation of tau-protein kinase activity	5.03808	[7, 8, 9, 10]	[None]	3	100	9.16042e-06	0.00651306	{}	{}	[APOE, CLU, SORL1]	[APOE, CLU, SORL1]	TRUE
GO:1902988	neurofibrillary tangle assembly	5.03808	[5]	[None]	3	100	9.16042e-06	0.00651306	{}	{}	[APOE, CLU, SORL1]	[APOE, CLU, SORL1]	TRUE
GO:1902996	regulation of neurofibrillary tangle assembly	5.03808	[4, 5, 6]	[None]	3	100	9.16042e-06	0.00651306	{}	{}	[APOE, CLU, SORL1]	[APOE, CLU, SORL1]	TRUE
GO:0034329	cell junction assembly	5.01201	[4]	[None]	17	7.26496	9.72729e-06	0.00690638	{}	{}	[AGT, APOD, CDH5, COL16A1, COL17A1, DSG1, GJA1, GJB2, ITGB4, JUP, KRT14, KRT5, LAMB3, MYOC, PKP3, RNASE1, SFRP1]	[ACE, ACE2, ACTB, ACTG1, ACTN1, ACTN2, ACTN3, ACTN4, ACVRL1, AGT, AGXT, AJUBA, AMOT, ANK2, APC, APOD, ARHGAP6, ARHGEF6, ARHGEF7, ARL2, BCAS3, BCL2, CADM1, CADM2, CADM3, CAV1, CD151, CD9, CDH1, CDH10, CDH11, CDH12, CDH13, CDH15, CDH17, CDH18, CDH19, CDH2, CDH24, CDH3, CDH4, CDH5, CDH6, CDH7, CDH8, CDH9, CGN, CHAF1B, CLDN12, CLDN14, CLDN15, CLDN17, CLDN18, CLDN19, CLDN20, CLDN22, CLDN23, CLDN9, CNT…	TRUE
GO:0032970	regulation of actin filament-based process	5.00642	[3, 4]	[None]	21	6.23145	9.85329e-06	0.00698598	{}	{}	[BST2, CAPG, CIT, CORO1A, CSF1R, CXCL12, DSC2, DSC3, DSP, GJA1, HCLS1, JUP, MYOC, PDGFRB, PREX1, RNASE1, SEMA5A, SFRP1, SSH1, STC1, TACSTD2]	[A0A096LNU2_HUMAN, A0A096LP26_HUMAN, A0A096LP75_HUMAN, ABI2, ABL1, ABL2, ACTR2, ACTR3, ACTR3B, ACTR3C, ADD1, ADD2, ADRB1, ALMS1, ALMS1P, ALOX15, AMOT, ANK2, AP1AR, APOA1, ARAP1, ARF1, ARF1P1, ARF6, ARFGEF1, ARFIP1, ARFIP2, ARHGAP6, ARHGEF10, ARHGEF10L, ARHGEF15, ARHGEF19, ARHGEF7, ARPC1A, ARPC1B, ARPC2, ARPC3, ARPC4, ARPC4-TTLL3, ARPC5, ARPC5L, ASAP3, ATP1A1, ATP1A2, ATP1A4, ATP2A2, AVIL, BAG4, B…	TRUE
GO:0051094	positive regulation of developmental process	5.00295	[2, 3, 4]	[None]	45	4.15129	9.9323e-06	0.00703207	{}	{}	[AGT, APOE, AQP1, ASPM, C3, CD34, CD53, CD74, CHI3L1, COL1A1, CTHRC1, CXCL12, CXCL9, CYP1B1, CYSLTR2, DKK1, EGR3, GJA1, HCLS1, HLA-DMA, HMGCR, HOPX, IFITM1, IGFBP3, ITGB2, KRT17, LTBP2, MYOC, NELL1, OLFM2, PDGFRB, PREX1, PTGIS, PTGS2, RNASE1, SEMA5A, SERPINB3, SFN, SFRP1, SFRP2, SOCS3, SOX11, SOX9, TACSTD2, TP63]	[AAMDC, ABL1, ABL2, ACACB, ACIN1, ACSL6, ACTR3, ACVR1, ACVR1B, ACVR2A, ACVR2B, ACVRL1, ADA, ADAM8, ADAM9, ADAMTS20, ADAMTS9, ADCYAP1, ADD1, ADIG, ADIPOQ, ADIRF, ADM, ADM2, ADRA2B, ADRA2C, ADRB1, ADRB2, AGAP2, AGGF1, AGR2, AGRN, AGT, AGTR1, AGTR2, AGXT, AHI1, AKAP6, AKT1, ALOX12, ALOX15B, ALX1, AMELX, AMIGO1, AMOT, AMTN, ANAPC2, ANGPT2, ANGPT4, ANGPTL3, ANGPTL4, ANKRD1, ANKRD54, ANO6, ANXA3, AP3B1…	TRUE
GO:0090026	positive regulation of monocyte chemotaxis	5.00001	[4, 5]	[None]	5	33.3333	9.99986e-06	0.0070699	{}	{}	[CCL5, CXCL10, CXCL12, S100A14, S100A7]	[AIF1, ANO6, CCL2, CCL5, CCR1, CCR2, CREB3, CREB3L4, CXCL10, CXCL12, PLA2G7, S100A11P1, S100A14, S100A7, SERPINE1]	TRUE
GO:0032940	secretion by cell	4.99571	[3, 4, 5, 6]	[None]	42	4.27264	1.00993e-05	0.00713013	{}	{}	[AGT, AQP1, CCL5, CD14, CD34, CHI3L1, CLU, CORO1A, CSF1R, CXCL10, CXCL12, F13A1, FCER1G, GBP1, GJA1, HLA-DRB1, HMGCR, IGF2, IL11, IL1RN, LRRC32, LTBP2, MAOB, NRXN2, OLFM2, PAEP, RAB25, RASEF, S100A8, S100A9, SDC1, SEPP1, SERPINA1, SERPING1, SFRP1, SOX11, TF, TNFRSF21, TUBA4A, UCN2, UNC13D, VWF]	[A2M, AACS, ABAT, ABCA1, ABCA12, ABCC4, ABCC8, ABL1, ABL2, ABR, ACHE, ACR, ACTN1, ACTN2, ACTN4, ACVR1C, ACVR2B, ADAM8, ADAM9, ADCYAP1, ADIPOQ, ADM, ADORA1, ADORA2A, ADORA2B, ADRA2A, ADRA2B, ADRA2C, ADRB1, ADRBK1, AGT, AGTR1, AGTR2, AGXT, AIM2, AKAP3, AKAP5, ALB, ALDH5A1, ALDOA, ALOX15B, AMH, ANG, ANGPT1, ANK1, ANKRD1, ANXA1, ANXA3, ANXA4, AP1G1, APBA1, APEX1, APLN, APOA1, APOA2, APP, AQP1, ARFGAP…	TRUE
GO:0033627	cell adhesion mediated by integrin	4.9952	[3]	[None]	8	15.6863	1.01112e-05	0.00712839	{}	{}	[CCL5, COL16A1, CYP1B1, DPP4, PLAU, PODXL, PTPN6, SFRP2]	[ACER2, ADA, ADAM17, ADAM9, CCL21, CCL5, CD24, CIB1, COL16A1, CXCL13, CYP1B1, DPP4, EFNA1, EPHA2, EPHA8, FERMT3, FOXC2, HRG, ICAM1, IFT74, ITGA11, ITGA2, ITGA5, ITGA6, ITGB1, ITGB1BP1, L1CAM, LPXN, LYN, MUC1, NCKAP1L, NCOA3, NPNT, NRG1, PDE3B, PIEZO1, PIK3CG, PLAU, PODXL, PTK2, PTPN11, PTPN6, RAC3, RET, SERPINE1, SFRP2, SNAI2, SYK, TESC, TGFB2, VTN]	TRUE
GO:0003094	glomerular filtration	4.98449	[6]	[None]	6	24	1.03635e-05	0.00729592	{}	{}	[AQP1, CD34, GJA1, IGJ, SULF1, SULF2]	[ADORA1, AQP1, CD34, CYBA, EDNRA, EMP2, F2R, F2RL1, GAS6, GJA1, GJA5, IGHA1, IGHA2, IGJ, KV313_HUMAN, MCAM, MYO1E, PDGFB, PTPRO, PTPRU, SULF1, SULF2, UTS2, UTS2R, XPNPEP3]	TRUE
GO:0050670	regulation of lymphocyte proliferation	4.97199	[4]	[None]	15	7.97872	1.06662e-05	0.00749831	{}	{}	[CCL5, CD74, CORO1A, HLA-DMB, HLA-DPA1, HLA-DRB1, IGF2, IGFBP2, IRF1, LRRC32, PTPN6, S100A8, S100A9, SOX11, TNFRSF21]	[ADA, ADK, AHR, AIF1, AMH, ATM, BCL2, BCL6, BLM, BMP4, BST1, BTLA, BTN2A2, BTNL2, C10orf54, C19orf10, C21orf33, CARD11, CASP3, CBLB, CCL19, CCL5, CCR2, CD1D, CD209, CD24, CD274, CD276, CD28, CD300A, CD38, CD3E, CD40, CD46, CD55, CD59, CD74, CD80, CD81, CD86, CDKN1A, CDKN2A, CEBPB, CHRNB2, CLC, CLCF1, CORO1A, CTLA4, CTNNB1, DEAF1, DHPS, DLG1, DNAJA3, EBI3, EFNB1, ERBB2, FADD, FGF10, FOXJ1, FOXP3, …	TRUE
GO:0005604	basement membrane	4.97122	[2, 3, 4]	[None]	11	10.6796	1.06852e-05	0.00750098	{}	{}	[COL15A1, COL17A1, COL2A1, COL5A1, HMCN1, ITGB4, LAD1, LAMB3, LAMC3, MATN2, TGFBI]	[2xCOL4A1, ACAN, ACHE, ADAMTS1, AGRN, ALB, AMTN, ANG, ANXA2, ANXA2P2, APLP1, CASK, CCDC80, CD151, COL15A1, COL17A1, COL18A1, COL18A1 trimer, COL28A1, COL2A1, COL4A1, COL4A2, COL4A3, COL4A4, COL4A5, COL4A6, COL5A1, COL7A1, COL8A1, COL8A2, COLQ, CST3, DAG1, DEAF1, DLG1, DST, EFEMP2, EGFL6, EGFLAM, ENTPD1, ENTPD2, ERBB2IP, FBLN1, FBN1, FGF9, FN1, FRAS1, FREM1, FREM2, FREM3, HMCN1, HMCN2, HSPG2, ITGA…	TRUE
GO:0032944	regulation of mononuclear cell proliferation	4.94432	[5, 6]	[None]	15	7.93651	1.13678e-05	0.00796881	{}	{}	[CCL5, CD74, CORO1A, HLA-DMB, HLA-DPA1, HLA-DRB1, IGF2, IGFBP2, IRF1, LRRC32, PTPN6, S100A8, S100A9, SOX11, TNFRSF21]	[ADA, ADK, AHR, AIF1, AMH, ATM, BCL2, BCL6, BLM, BMP4, BST1, BTLA, BTN2A2, BTNL2, C10orf54, C19orf10, C21orf33, CARD11, CASP3, CBLB, CCL19, CCL5, CCR2, CD1D, CD209, CD24, CD274, CD276, CD28, CD300A, CD38, CD3E, CD40, CD46, CD55, CD59, CD74, CD80, CD81, CD86, CDKN1A, CDKN2A, CEBPB, CHRNB2, CLC, CLCF1, CORO1A, CSF1, CTLA4, CTNNB1, DEAF1, DHPS, DLG1, DNAJA3, EBI3, EFNB1, ERBB2, FADD, FGF10, FOXJ1, F…	TRUE
GO:0022603	regulation of anatomical structure morphogenesis	4.93223	[3, 4]	[None]	40	4.33839	1.16889e-05	0.00818222	{}	{}	[AGT, APOE, AQP1, C3, CD34, CD53, CHI3L1, CIT, COL1A1, COL5A1, CORO1A, CSF1R, CTHRC1, CXCL10, CXCL12, CXCL9, CYP1B1, CYSLTR2, DKK1, FMNL2, GBP1, IL1RN, ITGB2, KRT1, MYH14, MYOC, NELL1, PREX1, PTGIS, PTGS2, RNASE1, SEMA5A, SERPINB3, SFRP1, SFRP2, SOX9, SPINK5, SSH1, SULF1, TACSTD2]	[AATK, ABL1, ABL2, ACTR3, ACVRL1, ADA, ADAM9, ADAMTS12, ADD1, ADGRB1, ADGRB2, ADGRB3, ADIPOQ, ADM, ADM2, AGGF1, AGT, AGTR2, AGXT, AHI1, ALDOA, ALOX12, ALX1, AMELX, AMIGO1, AMOT, ANAPC2, ANGPT2, ANGPT4, ANGPTL3, ANGPTL4, ANKRD6, ANXA3, ANXA7, AP1AR, APC, APEX1, APOA1, APOE, APOH, AQP1, ARAP1, ARAP3, ARC, ARHGAP15, ARHGAP35, ARHGAP4, ARHGDIA, ARHGEF1, ARHGEF18, ARHGEF7, ARPC2, ASB4, ASPN, ATG3, ATG…	TRUE
GO:0051051	negative regulation of transport	4.92639	[2, 3, 4, 5]	[None]	25	5.51876	1.18471e-05	0.00828113	{}	{}	[AGT, APOC1, APOD, APOE, BST2, CD34, CD74, CORO1A, CRYAB, GBP1, GNAO1, HMGCR, IL11, IL1RN, LRRC32, MAOB, MMP9, PROM2, PTGS2, RNASE1, SFRP1, STC1, TNFRSF21, UCN2, WNK4]	[ABCG5, ABCG8, ABR, ACAA2, ACSL4, ACTN2, ACVR1C, ADA, ADCYAP1, ADIPOQ, ADORA1, ADRA2A, ADRA2B, ADRA2C, AGT, AGTR2, AGXT, AKT1, AKT2, ANAPC2, ANGPT1, ANK3, ANKRD13C, ANKRD27, ANO9, ANXA1, ANXA13, ANXA2, ANXA4, APC2, APOA1, APOA2, APOC1, APOC2, APOC3, APOD, APOE, ARF6, ARL6IP5, ASIC1, ATF4, ATP, ATP1A2, ATXN2, AVPR2, AXIN2, BAG4, BANK1, BARD1, BCL2, BCR, BEST3, BMP7, BMP8A, BRAF, BST2, BTN2A2, C12o…	TRUE
GO:0086042	cardiac muscle cell-cardiac muscle cell adhesion	4.90353	[5, 6]	[None]	4	50	1.24873e-05	0.0087161	{}	{}	[DSC2, DSC3, DSP, JUP]	[CTNNA3, DSC2, DSC3, DSG2, DSP, DSPP, JUP, PKP2]	TRUE
GO:0086073	bundle of His cell-Purkinje myocyte adhesion involved in cell communication	4.90353	[5, 6, 7, 9, 10, 11]	[None]	4	50	1.24873e-05	0.0087161	{}	{}	[DSC2, DSC3, DSP, JUP]	[CTNNA3, DSC2, DSC3, DSG2, DSP, DSPP, JUP, PKP2]	TRUE
GO:0086083	cell adhesive protein binding involved in bundle of His cell-Purkinje myocyte communication	4.90353	[4, 5, 6]	[None]	4	50	1.24873e-05	0.0087161	{}	{}	[DSC2, DSC3, DSP, JUP]	[CTNNA3, DSC2, DSC3, DSG2, DSP, DSPP, JUP, PKP2]	TRUE
GO:0097205	renal filtration	4.87826	[5]	[None]	6	23.0769	1.32354e-05	0.00922509	{}	{}	[AQP1, CD34, GJA1, IGJ, SULF1, SULF2]	[ADORA1, AQP1, CD34, CYBA, EDNRA, EMP2, F2R, F2RL1, GAS6, GJA1, GJA5, IGHA1, IGHA2, IGJ, ITGA3, KV313_HUMAN, MCAM, MYO1E, PDGFB, PTPRO, PTPRU, SULF1, SULF2, UTS2, UTS2R, XPNPEP3]	TRUE
GO:0001655	urogenital system development	4.87142	[4, 5]	[None]	21	6.10465	1.34455e-05	0.0093581	{}	{}	[ACTA2, AGT, AQP1, CD34, DCN, ITGB4, MME, NELL1, NOTCH3, PDGFRB, PODXL, SDC1, SERPINB5, SFRP1, SOX11, SOX9, SULF1, SULF2, TACSTD2, TP63, WNK4]	[ACAT1, ACD, ACE, ACTA2, ACVR1, ACVR2B, ADAMTS1, ADAMTS16, ADIPOQ, AGT, AGTR1, AGTR2, AGXT, AHI1, AHR, AKR1B1, ALDH1A2, ALDH9A1, ALOX15B, AMER1, AMH, ANGPT1, ANGPT2, ANXA1, APC, APH1A, AQP1, AQP11, AQP2, AR, AREG, ARG2, ARID5B, ARL3, ASS1, BAG6, BASP1, BAX, BCL2, BCL2L11, BDNF, BDNF-AS, BMP2, BMP4, BMP6, BMP7, BMPER, C1GALT1, C21orf33, CA2, CALB1, CAT, CD24, CD34, CD44, CDKN1B, CDKN1C, CEP290, CE…	TRUE
GO:0030666	endocytic vesicle membrane	4.86076	[3, 4, 5, 6, 7, 8, 9, 10]	[None]	13	8.84354	1.37796e-05	0.00957682	{}	{}	[CD163, CD74, CORO1A, CYBB, HLA-B, HLA-C, HLA-DPA1, HLA-DQA1, HLA-DQB1, HLA-DRA, HLA-DRB1, HLA-DRB5, TYRP1]	[ANXA3, AP1B1, AP1G1, AP1M1, AP1M2, AP1S1, AP1S2, AP1S3, AP2A1, AP2A2, AP2B1, AP2M1, AP2S1, APOB, ATP6V0A1, ATP6V0A2, ATP6V0A4, ATP6V0B, ATP6V0C, ATP6V0D1, ATP6V0D2, ATP6V0E1, ATP6V0E2, B2M, C1D, CACNG2, CACNG3, CACNG4, CACNG8, CAMK2A, CAMK2B, CAMK2D, CAMK2G, CAV1, CD163, CD207, CD36, CD74, CD9, CLTA, CLTC, CLVS1, CLVS2, COLEC12, CORO1A, CYBA, CYBB, DLG4, DMBT1, DNM2, EGFR, EPN2, EPS15, FCGR1A, F…	TRUE
GO:0007044	cell-substrate junction assembly	4.85364	[5]	[None]	10	11.4943	1.40075e-05	0.00972122	{}	{}	[APOD, COL16A1, COL17A1, ITGB4, KRT14, KRT5, LAMB3, MYOC, RNASE1, SFRP1]	[ACTN1, ACTN2, ACTN3, ACVRL1, AJUBA, APOD, ARHGAP6, ARHGEF7, BCAS3, BCL2, CD151, COL16A1, COL17A1, CORO1C, CTTN, DAPK3, DLC1, DLEC1, DMTN, DST, DYNLL1, EFNA5, EPB41L5, EPHA3, FERMT2, FN1, GPM6B, GREM1, H3BM21_HUMAN, HRG, ITGA5, ITGA6, ITGB1BP1, ITGB3, ITGB4, KDR, KRT14, KRT5, LAMA3, LAMA4, LAMA5, LAMB3, LAMC1, LAMC2, LIMS1, MACF1, MMP14, MYOC, NRG1, PDPK1, PIP5K1A, PLEC, PPM1F, PTEN, PTK2, PTK2B,…	TRUE
GO:0014910	regulation of smooth muscle cell migration	4.83534	[5, 6, 7, 8]	[None]	7	17.9487	1.46104e-05	0.010125	{}	{}	[CCL5, IGFBP3, IGFBP5, NELL1, PDGFRB, PLAU, SORL1]	[ACE, ADIPOQ, AIF1, APEX1, BCL2, C1D, CAMK2D, CCL5, CORO1B, IGF1, IGFBP3, IGFBP5, ILK, ITGA2, LPAR1, LRP1, NDRG4, NELL1, NOX4, NRP1, P2RY6, PDE4D, PDGFA, PDGFB, PDGFRB, PLAU, PLXNA1, PPARD, RAB5A, RETN, RPS6KB1, SEMA6D, SERPINE1, SLIT2, SORL1, SRC, TACR1, TRIB1, VTN]	TRUE
GO:0050730	regulation of peptidyl-tyrosine phosphorylation	4.83134	[7, 8, 9, 10]	[None]	16	7.37327	1.47457e-05	0.010204	{}	{}	[AGT, CCL5, CD74, CSF1R, HCLS1, IGF2, IL11, IL24, ITGB2, NELL1, PDGFRB, PTPN6, S100A8, S100A9, SFRP1, SFRP2]	[ABI1, ABL1, ACE, ADAM17, ADIPOQ, ADORA1, ADRA2A, ADRA2B, ADRA2C, AFAP1L2, AGT, AGXT, AMH, ANGPT1, ANGPT4, APLP2, APP, ARHGEF2, ARL2BP, ARRB2, C21orf33, CAV1, CBLC, CCK, CCL5, CCM2, CD24, CD300A, CD36, CD3E, CD4, CD40, CD44, CD74, CD80, CD81, CLCF1, CNTF, CRLF1, CSF1R, CSF2, CSF3, CSPG4, CTF1, DMTN, DOK7, DVL2, EFNA1, EFNA5, EGF, EGFR, EHD4, ENPP2, EPGN, EPHA7, EPO, EPX, ERBB3, ERBB4, ERCC6, EREG…	TRUE
GO:0045177	apical part of cell	4.82454	[2, 3]	[None]	22	5.88235	1.49784e-05	0.01035	{}	{}	[AQP1, ATP1B1, ATP1B2, BST2, CD34, CLDN1, DPP4, DSG1, DUOX1, GJA1, GJB6, IGFBP2, LRP2, PDGFRB, PLAT, PODXL, PROM2, RHCG, SLC9A3, SLCO2B1, STC1, TF]	[ABCA7, ABCB11, ABCC2, ABCC6, ABCD1, ABCG5, ABCG8, ACPP, ACVR1, ACY3, ADAM17, ADCY10, ADRB2, AHCYL1, AJAP1, AKAP7, AKR1A1, AMN, AMOTL1, AMOTL2, ANK2, ANKHD1, ANO1, ANXA13, AP2A1, APP, AQP1, AQP2, AQP5, AQP6, AQP8, ARHGEF18, ATP1A1, ATP1A4, ATP1B1, ATP1B2, ATP2B2, ATP2B4, ATP6V0A4, ATP6V0D1, ATP6V0D2, ATP6V1A, ATP6V1B1, ATP6V1C1, ATP6V1E1, ATP8B1, BMPR2, BPNT1, BST2, BTD, BYSL, C1orf192, C5AR1, C5…	TRUE
GO:0060548	negative regulation of cell death	4.81986	[3, 4, 5]	[None]	41	4.24431	1.51405e-05	0.0104469	{}	{}	[AGT, APOE, AQP1, CCL5, CD34, CD74, CLU, COL2A1, COMP, CORO1A, CRYAB, CXCL12, DHCR24, EGR3, FCER1G, HCLS1, HMGCR, IFI6, IL11, IL1RN, IL24, MDK, MMP9, NELL1, PDGFRB, PRAME, S100A8, S100A9, SEMA5A, SERPINB2, SFN, SFRP1, SFRP2, SOCS3, SORL1, SOX11, SOX9, TNFRSF10D, TP63, UNC5B, WISP2]	[A0A0A6YYA1_HUMAN, AAMDC, AARS, AATF, ABL1, ABL2, ACAA2, ACKR3, ACTC1, ACVR1, ADA, ADAM8, ADAMTS20, ADAR, ADCYAP1, ADCYAP1R1, ADNP, ADNP2, ADORA1, ADORA2A, AGAP2, AGR2, AGT, AGXT, AHI1, AIF1, AIPL1, AKR1B1, AKT1, ALB, ALKBH1, ALOX12, AMBRA1, AMH, AMIGO2, ANGPT1, ANGPT4, ANGPTL4, ANKRD9, ANXA1, ANXA4, ANXA5, APBB2, APC, API5, APIP, APOE, APOH, AQP1, AR, ARAF, AREG, AREL1, ARF4, ARHGAP10, ARHGAP21,…	TRUE
GO:0001894	tissue homeostasis	4.80649	[4, 5]	[None]	16	7.33945	1.56138e-05	0.0107579	{}	{}	[CD34, CFH, COL11A2, COL14A1, COL2A1, CORO1A, CSF1R, IGJ, KRT1, LTBP2, LYZ, PDGFRB, RNASE1, SERPINA3, SOX9, TF]	[ABCA12, ABCA4, ACACA, ACD, ACP5, ACTB, ACTG1, ADAM8, ADD1, ADRB2, AIPL1, ALB, ALPK3, ANKRD11, ARMS2, ATP6AP1, AZGP1, B2M, BARD1, BAX, BBS1, BBS10, BBS12, BBS2, BBS4, BCL2, BGLAP, BPNT1, BTF3P11, CA2, CALCA, CARTPT, CD34, CD38, CD7, CDH15, CDH23, CDH3, CDHR1, CEL, CFH, CHMP4A, CHMP4B, CIB2, CLN8, CLRN1, CNGB1, COL11A2, COL14A1, COL2A1, COL9A1, CORO1A, CSF1, CSF1R, CSK, CST4, CTGF, CTNNB1, CTSH, C…	TRUE
GO:0097285	cell-type specific apoptotic process	4.79786	[6]	[None]	25	5.42299	1.59272e-05	0.0109579	{}	{}	[AGT, APOE, CCL5, CD248, CD74, CORO1A, CXCL12, FCER1G, HCLS1, HMGCR, IL11, JAG2, MDK, NELL1, NQO1, RPS6KA2, S100A8, S100A9, SEMA5A, SFRP1, SFRP2, SOX9, TNFRSF21, TP63, UNC5B]	[AARS, AATK, ABL1, ABL2, ADA, ADAM17, ADAM8, ADCYAP1, ADIPOQ, ADNP, ADORA2A, AGAP2, AGRN, AGT, AGXT, AIFM1, AKR1C3, AKT1, AKT1S1, ALKBH1, ALOX12, AMBRA1, AMH, ANGPT1, ANGPTL4, ANO6, ANXA1, APAF1, API5, APOE, APOH, APOPT1, APP, ARF6, ARHGEF7, ARRB2, ASCL1, ATF4, ATM, ATN1, ATP7A, AURKB, AXL, BAG1, BAG3, BAK1, BARHL1, BAX, BBC3, BCL10, BCL2, BCL2L1, BCL2L11, BCL6, BDNF, BDNF-AS, BHLHB9, BID, BIRC5,…	TRUE
GO:0070663	regulation of leukocyte proliferation	4.78237	[4, 5]	[None]	15	7.69231	1.65055e-05	0.0113392	{}	{}	[CCL5, CD74, CORO1A, HLA-DMB, HLA-DPA1, HLA-DRB1, IGF2, IGFBP2, IRF1, LRRC32, PTPN6, S100A8, S100A9, SOX11, TNFRSF21]	[ADA, ADK, AHR, AIF1, AMH, ATM, BCL2, BCL6, BLM, BMP4, BST1, BTLA, BTN2A2, BTNL2, C10orf54, C19orf10, C21orf33, CARD11, CASP3, CBLB, CCL19, CCL5, CCR2, CD1D, CD209, CD24, CD274, CD276, CD28, CD300A, CD38, CD3E, CD40, CD46, CD55, CD59, CD74, CD80, CD81, CD86, CDKN1A, CDKN2A, CEBPB, CHRNB2, CLC, CLCF1, CORO1A, CSF1, CTLA4, CTNNB1, DEAF1, DHPS, DLG1, DNAJA3, EBI3, EFNB1, ERBB2, FADD, FGF10, FOXJ1, F…	TRUE
GO:0001558	regulation of cell growth	4.77096	[3, 4, 5]	[None]	22	5.83554	1.6945e-05	0.0116243	{}	{}	[AGT, APOE, BST2, CFH, COL14A1, CRYAB, CXCL12, DCBLD2, HTRA3, IGFBP2, IGFBP3, IGFBP5, KRT17, NELL1, S100A8, S100A9, SEMA5A, SFN, SFRP1, SFRP2, WFDC1, WISP2]	[AATK, ACSL4, ACVR1B, ACVRL1, ADAM10, ADAM15, ADAM17, ADIPOR1, ADIPOR2, ADNP2, ADRB1, AGT, AGTR1, AGTR2, AGXT, AKAP6, AKT1, ALOX12, ANAPC2, APBB1, APBB2, APOE, ARHGAP4, ARHGEF11, AVP, AVPR1A, BAP1, BARHL2, BCAR1, BCL11A, BCL2, BCL6, BDKRB1, BDNF, BDNF-AS, BLZF1, BMP10, BMPR2, BST2, BTG1, C10orf90, CAMK2D, CAPN5, CAPRIN2, CAV3, CCDC85B, CD320, CD38, CDA, CDH4, CDHR2, CDK11A, CDK11B, CDK5, CDK5R1, …	TRUE
GO:0006636	unsaturated fatty acid biosynthetic process	4.77027	[6, 7, 8, 9, 10]	[None]	9	12.6761	1.69717e-05	0.0116256	{}	{}	[CD74, ELOVL2, FADS2, GGT5, PTGDS, PTGIS, PTGS2, S100A8, S100A9]	[AIFM2, AKR1C3, ALOX12, ALOX12B, ALOX15, ALOX15B, ALOX5, ALOX5AP, ALOXE3, AMH, ANXA1, AVP, AVPR1A, C9orf3, CBR1, CD74, COTL1, DECR2, DEGS1, EDN1, EDN2, ELOVL2, ELOVL3, ELOVL5, FADS1, FADS2, FADS2P1, FADS3, FAM213B, FCER1A, GGT1, GGT2, GGT3P, GGT5, GGT6, GGT7, GGTA1P, GGTA2P, GGTLC1, GGTLC2, GGTLC3, HPGD, HPGDS, IFNAR1, LTA4H, LTC4S, MAPK9, MGST2, MIF, NLRP3, PLA2G1B, PLA2G4F, PLA2G5, PNPLA8, PRG3…	TRUE
GO:0007596	blood coagulation	4.76441	[4, 5]	[None]	29	4.97427	1.72023e-05	0.0117664	{}	{}	[APOE, ATP1B1, ATP1B2, CD34, CLU, COL1A1, COL1A2, COL3A1, F13A1, FCER1G, IGF2, IRF1, ITGA10, ITGB2, KRT1, MYL9, PLAT, PLAU, PTPN6, RNASE1, SEPP1, SERPINA1, SERPINB2, SERPING1, SH2B3, SLC7A11, TF, TUBA4A, VWF]	[2xFGA, A2M, ABCC4, ABL1, ACTB, ACTG1, ACTN1, ACTN2, ACTN4, ADAMTS13, ADAMTS18, ADORA2A, ADRA2A, ADRA2B, ADRA2C, AK3, AK4, AKAP1, AKAP10, AKT1, ALB, ALDOA, ALOX12, AMICA1, ANGPT1, ANGPT2, ANGPT4, ANO6, ANXA2, ANXA5, ANXA8, ANXA8L1, ANXA8L2, AP3B1, APBB1IP, APOA1, APOB, APOE, APOH, APP, ARRB1, ARRB2, ASIC2, ATP1B1, ATP1B2, ATP1B3, ATP2A1, ATP2A2, ATP2A3, ATP2B1, ATP2B2, ATP2B3, ATP2B4, AXL, BCAR1,…	TRUE
GO:0033628	regulation of cell adhesion mediated by integrin	4.75963	[4, 5]	[None]	7	17.5	1.73927e-05	0.0118792	{}	{}	[CCL5, CYP1B1, DPP4, PLAU, PODXL, PTPN6, SFRP2]	[ACER2, ADA, ADAM9, CCL21, CCL5, CD24, CIB1, CXCL13, CYP1B1, DPP4, EFNA1, EPHA2, EPHA8, FERMT3, FOXC2, HRG, IFT74, ITGB1BP1, LPXN, LYN, MUC1, NCKAP1L, NCOA3, NRG1, PDE3B, PIEZO1, PIK3CG, PLAU, PODXL, PTK2, PTPN11, PTPN6, RAC3, RET, SERPINE1, SFRP2, SNAI2, SYK, TESC, TGFB2]	TRUE
GO:0030168	platelet activation	4.69749	[4, 5, 6]	[None]	18	6.59341	2.00682e-05	0.0136865	{}	{}	[APOE, CLU, COL1A1, COL1A2, COL3A1, F13A1, FCER1G, IGF2, MYL9, PTPN6, RNASE1, SEPP1, SERPINA1, SERPING1, SLC7A11, TF, TUBA4A, VWF]	[2xFGA, A2M, ABCC4, ACTB, ACTG1, ACTN1, ACTN2, ACTN4, ADAMTS13, ADAMTS18, ADRA2A, ADRA2B, ADRA2C, AKT1, ALB, ALDOA, ALOX12, APBB1IP, APOA1, APOE, APP, ARRB1, ARRB2, AXL, BCAR1, BLOC1S3, BLOC1S4, BRPF3, C1GALT1C1, C1QTNF1, CALM1, CALU, CAP1, CD36, CD40, CD40LG, CD63, CD9, CFD, CFL1, CLIC1, CLSTN1, CLU, COL1A1, COL1A2, COL3A1, CRK, CSK, CSRP1, DAGLA, DAGLB, DGKA, DGKB, DGKD, DGKE, DGKG, DGKH, DGKI,…	TRUE
GO:0050817	coagulation	4.69594	[3]	[None]	29	4.93197	2.01401e-05	0.0137154	{}	{}	[APOE, ATP1B1, ATP1B2, CD34, CLU, COL1A1, COL1A2, COL3A1, F13A1, FCER1G, IGF2, IRF1, ITGA10, ITGB2, KRT1, MYL9, PLAT, PLAU, PTPN6, RNASE1, SEPP1, SERPINA1, SERPINB2, SERPING1, SH2B3, SLC7A11, TF, TUBA4A, VWF]	[2xFGA, A2M, ABCC4, ABL1, ACTB, ACTG1, ACTN1, ACTN2, ACTN4, ADAMTS13, ADAMTS18, ADORA2A, ADRA2A, ADRA2B, ADRA2C, AK3, AK4, AKAP1, AKAP10, AKT1, ALB, ALDOA, ALOX12, AMICA1, ANGPT1, ANGPT2, ANGPT4, ANO6, ANXA2, ANXA4, ANXA5, ANXA8, ANXA8L1, ANXA8L2, AP3B1, APBB1IP, APOA1, APOB, APOE, APOH, APP, ARRB1, ARRB2, ASIC2, ATP1B1, ATP1B2, ATP1B3, ATP2A1, ATP2A2, ATP2A3, ATP2B1, ATP2B2, ATP2B3, ATP2B4, AXL,…	TRUE
GO:0045334	clathrin-coated endocytic vesicle	4.68644	[6, 7, 8, 9, 10, 11]	[None]	8	14.2857	2.05856e-05	0.0139982	{}	{}	[CD74, HLA-DPA1, HLA-DQA1, HLA-DQB1, HLA-DRA, HLA-DRB1, HLA-DRB5, TYRP1]	[AP1B1, AP1G1, AP1M1, AP1M2, AP1S1, AP1S2, AP1S3, AP2A1, AP2A2, AP2B1, AP2M1, AP2S1, APOB, CD207, CD74, CD9, CLTA, CLTC, CLVS1, CLVS2, CTLA4, DVL2, EGFR, EPN2, EPS15, FCGR1A, FCGR1B, FZD2, FZD4, FZD5, HBEGF, HLA-DPA1, HLA-DPB1, HLA-DQA1, HLA-DQA2, HLA-DQB1, HLA-DQB2, HLA-DRA, HLA-DRB1, HLA-DRB3, HLA-DRB4, HLA-DRB5, LDLR, LDLRAP1, LMBRD1, MYO1E, MYO6, PICALM, RAB35, ROR2, RORA, SGIP1, SH3GL2, TBC1…	TRUE
GO:0070206	protein trimerization	4.68617	[6, 7]	[None]	7	17.0732	2.05985e-05	0.0139864	{}	{}	[COL1A1, COL1A2, COL6A1, COL6A2, S100A8, S100A9, TRIM22]	[ADIPOQ, ALOX5AP, AMH, ARG1, ASIC1, BRK1, C1QTNF1, C1QTNF2, C1QTNF3, C1QTNF6, COL1A1, COL1A2, COL6A1, COL6A2, HSF4, MGST1, MIF, MLKL, OTC, PKD2L1, PNPT1, PPP2CA, S100A8, S100A9, SCARA5, SKI, SKIL, TANK, TINAGL1, TNFRSF9, TRAF2, TRIM21, TRIM22, TRIM27, TRIM34, TRIM4, TRIM5, TRIM6, TRIM6-TRIM34, TRPM8, WIZ]	TRUE
GO:0051604	protein maturation	4.68547	[4, 5]	[None]	21	5.9322	2.06316e-05	0.0139882	{}	{}	[AGT, ASPRV1, C2, C3, CASP14, CD14, CFH, CFI, CXCL10, DHCR24, IFI27, KLK6, MME, PCSK2, PLAT, PLAU, RPS6KA2, S100A8, S100A9, SERPING1, SORL1]	[2xCDC37, 2xCdc37, 6xC1QA, A2M, ACE, ACE2, ACER2, ADAM8, ADAMTS13, ADAMTS2, ADAMTS3, AFG3L2, AGA, AGT, AGXT, AIFM1, AIP, AKR1C1, ANP32B, ANPEP, APAF1, APH1A, APH1B, APOH, ASPH, ASPRV1, ASTL, ATG4A, ATG4B, ATG4C, ATG4D, ATP6AP2, AURKAIP1, AZU1, BACE2, BAD, BAK1, BAX, BBC3, BCL2L10, BCL2L11, BCL2L12, BCL2L13, BID, BIRC2, BIRC3, BIRC5, BIRC7, BIRC8, BOK, C19orf80, C1QBP, C2, C2CD3, C3, C4A, C4B, C4B…	TRUE
GO:0032103	positive regulation of response to external stimulus	4.68395	[3, 4, 5]	[None]	17	6.85484	2.0704e-05	0.0140166	{}	{}	[AGT, C3, CCL5, CD74, CXCL10, CXCL12, CXCL9, FCER1G, NELL1, PDGFRB, PTGS2, RNASE1, S100A14, S100A7, S100A8, S100A9, SEMA5A]	[ADAM10, ADAM17, ADAM8, ADORA2B, AGER, AGT, AGTR1, AGXT, AIF1, ALOX5AP, AMH, ANKRD17, ANKRD42, ANO6, ARTN, ATG7, AZU1, BECN1, BMPR2, C1QBP, C3, C3AR1, C5, CALR, CAMK1D, CASR, CCL19, CCL2, CCL21, CCL24, CCL3, CCL4, CCL5, CCL7, CCM2, CCR1, CCR2, CCR4, CCR7, CD180, CD24, CD28, CD47, CD74, CDH13, CLOCK, CMKLR1, CNOT6, CNR1, CNTN1, CREB3, CREB3L3, CREB3L4, CSF1, CTSS, CX3CL1, CXCL1, CXCL10, CXCL11, CX…	TRUE
GO:0007599	hemostasis	4.68236	[4]	[None]	29	4.9236	2.07798e-05	0.0140472	{}	{}	[APOE, ATP1B1, ATP1B2, CD34, CLU, COL1A1, COL1A2, COL3A1, F13A1, FCER1G, IGF2, IRF1, ITGA10, ITGB2, KRT1, MYL9, PLAT, PLAU, PTPN6, RNASE1, SEPP1, SERPINA1, SERPINB2, SERPING1, SH2B3, SLC7A11, TF, TUBA4A, VWF]	[2xFGA, A2M, ABCC4, ABL1, ACTB, ACTG1, ACTN1, ACTN2, ACTN4, ADAMTS13, ADAMTS18, ADORA2A, ADRA2A, ADRA2B, ADRA2C, AK3, AK4, AKAP1, AKAP10, AKT1, ALB, ALDOA, ALOX12, AMICA1, ANGPT1, ANGPT2, ANGPT4, ANO6, ANXA2, ANXA5, ANXA7, ANXA8, ANXA8L1, ANXA8L2, AP3B1, APBB1IP, APOA1, APOB, APOE, APOH, APP, ARRB1, ARRB2, ASIC2, ATP1B1, ATP1B2, ATP1B3, ATP2A1, ATP2A2, ATP2A3, ATP2B1, ATP2B2, ATP2B3, ATP2B4, AVPR…	TRUE
GO:0061437	renal system vasculature development	4.6798	[5, 6, 7, 8]	[None]	6	21.4286	2.09026e-05	0.0141093	{}	{}	[ACTA2, AQP1, CD34, NELL1, NOTCH3, PDGFRB]	[ACTA2, ANGPT1, ANGPT2, AQP1, BMP4, BMP7, C21orf33, CD34, EGR1, FOXC2, HES1, NELL1, NOTCH1, NOTCH3, NOTCH4, NRP1, OSR1, OXSR1, PDGFA, PDGFB, PDGFRA, PDGFRB, PECAM1, PKD2, PRKD2, SERPINB7, TCF21, WT1]	TRUE
GO:0061440	kidney vasculature development	4.6798	[4, 5, 6, 7, 8, 9]	[None]	6	21.4286	2.09026e-05	0.0141093	{}	{}	[ACTA2, AQP1, CD34, NELL1, NOTCH3, PDGFRB]	[ACTA2, ANGPT1, ANGPT2, AQP1, BMP4, BMP7, C21orf33, CD34, EGR1, FOXC2, HES1, NELL1, NOTCH1, NOTCH3, NOTCH4, NRP1, OSR1, OXSR1, PDGFA, PDGFB, PDGFRA, PDGFRB, PECAM1, PKD2, PRKD2, SERPINB7, TCF21, WT1]	TRUE
GO:0070661	leukocyte proliferation	4.67627	[3]	[None]	18	6.56934	2.10732e-05	0.0142033	{}	{}	[CCL5, CD74, CLU, CORO1A, CXCL12, HLA-DMB, HLA-DPA1, HLA-DRB1, IGF2, IGFBP2, IRF1, ITGB2, LRRC32, PTPN6, S100A8, S100A9, SOX11, TNFRSF21]	[ABL1, ACE, ADA, ADC, ADK, AHR, AIF1, AMH, ATM, AZI2, BAX, BCL2, BCL6, BLM, BMP4, BST1, BTLA, BTN2A2, BTN3A1, BTNL2, C10orf54, C19orf10, C21orf33, CADM1, CARD11, CASP3, CBLB, CCL19, CCL5, CCND3, CCR2, CD151, CD180, CD1D, CD209, CD24, CD274, CD276, CD28, CD300A, CD38, CD3E, CD40, CD40LG, CD46, CD55, CD59, CD74, CD79A, CD80, CD81, CD86, CDKN1A, CDKN2A, CEBPB, CHRNB2, CLC, CLCF1, CLU, CORO1A, CR2, C…	TRUE
GO:0002478	antigen processing and presentation of exogenous peptide antigen	4.66459	[3]	[None]	14	7.95455	2.16476e-05	0.0145688	{}	{}	[CD74, CYBB, FCER1G, HLA-B, HLA-C, HLA-DMA, HLA-DMB, HLA-DOA, HLA-DPA1, HLA-DQA1, HLA-DQB1, HLA-DRA, HLA-DRB1, HLA-DRB5]	[ABCB5, ACTR1A, ACTR1B, AP1B1, AP1G1, AP1M1, AP1M2, AP1S1, AP1S2, AP1S3, AP2A1, AP2A2, AP2B1, AP2M1, AP2S1, ARF1, ARF1P1, B2M, CALR, CANX, CD207, CD36, CD74, CENPE, CLTA, CLTC, CTSD, CTSE, CTSF, CTSL, CTSS, CTSV, CYBA, CYBB, DCTN1, DCTN2, DCTN3, DCTN4, DCTN5, DCTN6, DNM2, DYNC1H1, DYNC1I1, DYNC1I2, DYNC1LI2, DYNC2H1, DYNC2LI1, DYNLL1, DYNLL2, E7ENX8_HUMAN, FCER1G, FCGR1A, FCGR1B, HLA-A, HLA-B, HL…	TRUE
GO:0004252	serine-type endopeptidase activity	4.66459	[5, 6]	[None]	14	7.95455	2.16476e-05	0.0145688	{}	{}	[C1S, C2, CFI, DPP4, HTRA3, KLK10, KLK5, KLK6, KLK7, PAMR1, PCSK2, PLAT, PLAU, ST14]	[ACD, ACR, APEH, AZU1, B4E1Z4_HUMAN, B9A039_HUMAN, C1R, C1RL, C1S, C2, CAPN5, CEL, CELA1, CELA2A, CELA2B, CELA3A, CELA3B, CFB, CFD, CFI, CLPP, CMA1, CORIN, CTRB1, CTRB2, CTRC, CTRL, CTSC, CTSG, CTSH, DLC1, DPP4, E7ETN3_HUMAN, E9PLN8_HUMAN, ELANE, F10, F11, F12, F2, F5, F7, F8, F9, FAM110A, FAP, FURIN, GLMN, GZMA, GZMB, GZMH, GZMK, GZMM, HABP2, HGF, HGFAC, HNRNPC, HP, HPN, HPR, HTRA1, HTRA2, HTRA3…	TRUE
GO:0043589	skin morphogenesis	4.65552	[4, 5, 6, 7]	[None]	4	44.4444	2.21045e-05	0.0148542	{}	{}	[CDSN, COL1A1, COL1A2, TP63]	[CDSN, COL1A1, COL1A2, ERRFI1, GBA, ITGA2, PSEN1, SRF, TP63]	TRUE
GO:0046903	secretion	4.64152	[3, 4, 5]	[None]	45	4.01427	2.28284e-05	0.0153179	{}	{}	[AGT, AQP1, CCL5, CD14, CD34, CD74, CHI3L1, CLU, CORO1A, CSF1R, CXCL10, CXCL12, F13A1, FCER1G, GBP1, GJA1, HLA-DRB1, HMGCR, IGF2, IL11, IL1RN, LRRC32, LTBP2, MAOB, NRXN2, OLFM2, PAEP, RAB25, RASEF, S100A8, S100A9, SDC1, SEPP1, SERPINA1, SERPING1, SFRP1, SOX11, STC1, TF, TNFRSF21, TUBA4A, UCN2, UNC13D, VWF, WNK4]	[A2M, AACS, ABAT, ABCA1, ABCA12, ABCB11, ABCC4, ABCC8, ABL1, ABL2, ABR, ACE, ACHE, ACR, ACSL3, ACSL4, ACTN1, ACTN2, ACTN4, ACVR1C, ACVR2B, ADA, ADAM8, ADAM9, ADCYAP1, ADIPOQ, ADM, ADORA1, ADORA2A, ADORA2B, ADRA2A, ADRA2B, ADRA2C, ADRB1, ADRBK1, AGPAT6, AGR2, AGT, AGTR1, AGTR2, AGXT, AIM2, AKAP3, AKAP5, ALB, ALDH5A1, ALDOA, ALOX12B, ALOX15B, AMH, ANG, ANGPT1, ANK1, ANKRD1, ANXA1, ANXA2, ANXA3, ANX…	TRUE
GO:0016485	protein processing	4.64066	[5, 6]	[None]	20	6.07903	2.28741e-05	0.0153256	{}	{}	[AGT, ASPRV1, C2, C3, CASP14, CD14, CFH, CFI, CXCL10, DHCR24, IFI27, KLK6, MME, PCSK2, PLAT, PLAU, RPS6KA2, S100A8, S100A9, SERPING1]	[6xC1QA, A2M, ACE, ACE2, ACER2, ADAM8, ADAMTS13, ADAMTS2, ADAMTS3, AFG3L2, AGT, AGXT, AIFM1, AKR1C1, ANP32B, ANPEP, APAF1, APH1A, APH1B, APOH, ASPH, ASPRV1, ASTL, ATG4A, ATG4B, ATG4C, ATG4D, ATP6AP2, AZU1, BACE2, BAD, BAK1, BAX, BBC3, BCL2L10, BCL2L11, BCL2L12, BCL2L13, BID, BIRC2, BIRC3, BIRC5, BIRC7, BIRC8, BOK, C19orf80, C1QBP, C2, C2CD3, C3, C4A, C4B, C4BPA, C4BPB, C5, C6, C7, C8A, C8B, C8G, …	TRUE
GO:0032102	negative regulation of response to external stimulus	4.6392	[3, 4, 5]	[None]	17	6.8	2.2951e-05	0.0153542	{}	{}	[APOD, APOE, CD109, CD34, GJA1, HLA-DRB1, HMGCR, KRT1, NELL1, NT5E, PLAT, PLAU, PTGIS, SEMA5A, SERPINB2, SERPING1, SOCS3]	[ABR, ACP5, ADA, ADAMTS18, ADCYAP1, ADIPOQ, ADORA1, ADORA2A, AIF1, ALOX12, ANGPT2, ANXA2, AOAH, APCS, APOA1, APOD, APOE, APOH, ASH1L, BBS2, BBS4, BCR, C12orf39, C12orf5, C1QBP, C1QTNF1, C1QTNF3, C5, C5AR2, CACTIN, CALCRL, CARTPT, CASK, CCK, CCL2, CD109, CD276, CD34, CEL, CHID1, CHMP4A, CHMP4B, CLN3, CNR2, CORO1B, CPB2, CTNNA2, CXCL13, CXXC1, DEAF1, DEFB114, DHX58, DRD1, DRD2, DRD3, DUSP10, DVL1, …	TRUE
GO:0071621	granulocyte chemotaxis	4.63817	[3, 4]	[None]	10	10.8696	2.30055e-05	0.0153677	{}	{}	[CCL5, CD74, FCER1G, ITGB2, PREX1, RNASE1, S100A14, S100A7, S100A8, S100A9]	[AMICA1, C1QBP, C3AR1, C5AR1, C5AR2, CAMK1D, CCL11, CCL13, CCL19, CCL2, CCL21, CCL24, CCL3, CCL5, CCL7, CCR7, CD74, CKLF, CLSTN1, CMKLR1, CSF1, CSF3R, CX3CL1, CXADR, CXCL3, CXCR2, CXXC1, DHX34, DHX8, EDN1, EDN2, EDN3, EDNRA, EHHADH, EMR2, FCER1G, GBF1, HRH1, IFNG, IL1B, IL23A, IL4, IL8, ITGA1, ITGA9, ITGAM, ITGB2, JAM3, KIF20B, KLF5, LBP, LGALS3, MEN1, MPP1, NCKAP1L, NOD2, PDE4B, PDE4D, PIK3CD, P…	TRUE
GO:0098589	membrane region	4.63768	[2, 3]	[None]	39	4.25764	2.30313e-05	0.0153619	{}	{}	[AQP1, AQP3, ATP1B1, ATP1B2, BST2, CD14, CD34, CEMIP, CLCA2, CLDN1, DPP4, DSG1, DSP, DUOX1, GJA1, GJB6, IGFBP2, ITGB2, ITGB4, JUP, LRP2, PAG1, PDGFRB, PLVAP, PODXL, PROM2, PTGIS, PTGS2, RAB25, RHCG, RNASE1, SLC9A3, SLCO2B1, ST14, STC1, SULF1, TACSTD2, TF, TTYH1]	[AAK1, ABCA1, ABCA4, ABCA7, ABCC1, ABCC2, ABCC4, ABCC6, ABCD1, ABCG5, ABCG8, ACE2, ACKR3, ACY3, ADAM17, ADAM9, ADCY2, ADCYAP1R1, ADORA1, ADORA2A, ADRA2A, ADRB2, AHCYL1, AHNAK, AIF1, AIF1L, AJAP1, AKAP6, AKAP7, AKR1A1, AKT2, AMN, AMOTL1, AMOTL2, ANAPC2, ANGPT1, ANK1, ANK2, ANK3, ANKHD1, ANO1, ANTXR1, ANXA1, ANXA13, ANXA2, AP1S1, AP1S2, AP1S3, AP2A1, AP2A2, AP2B1, AP2M1, AP2S1, AP4B1, AP4E1, AP4M1,…	TRUE
GO:0030139	endocytic vesicle	4.59495	[5, 6, 7, 8, 9]	[None]	17	6.74603	2.54124e-05	0.0169247	{}	{}	[APOE, CD163, CD74, CORO1A, CYBB, DPP4, HLA-B, HLA-C, HLA-DPA1, HLA-DQA1, HLA-DQB1, HLA-DRA, HLA-DRB1, HLA-DRB5, LRP2, TF, TYRP1]	[ABCA1, ABCD1, ADAM8, AMBRA1, AMN, AMOT, ANXA11, ANXA3, AP1B1, AP1G1, AP1M1, AP1M2, AP1S1, AP1S2, AP1S3, AP2A1, AP2A2, AP2B1, AP2M1, AP2S1, APOA1, APOB, APOE, ARF6, ARRB2, ATG14, ATP6V0A1, ATP6V0A2, ATP6V0A4, ATP6V0B, ATP6V0C, ATP6V0D1, ATP6V0D2, ATP6V0E1, ATP6V0E2, B2M, BECN1, C1D, CACNG2, CACNG3, CACNG4, CACNG8, CALR, CAMK2A, CAMK2B, CAMK2D, CAMK2G, CAV1, CCL2, CD163, CD207, CD36, CD74, CD9, CL…	TRUE
GO:0072330	monocarboxylic acid biosynthetic process	4.58977	[6, 7, 8]	[None]	16	7.04846	2.57178e-05	0.0171023	{}	{}	[AGT, APOC1, BGN, CD74, CRABP2, DCN, ELOVL2, ELOVL6, FADS2, GGT5, PTGDS, PTGIS, PTGS2, S100A8, S100A9, VCAN]	[A0A087X1B8_HUMAN, AASDHPPT, ABCB11, ABCD3, ACACA, ACACB, ACADL, ACADM, ACADVL, ACOT7, ACOT8, ACOX2, ACSF3, ACSL3, ACSM1, ACSM3, ACSS1, ACSS2, AGMO, AGT, AGXT, AIFM2, AKR1C3, AKR1C4, AKR1D1, ALDH1A2, ALDH1A3, ALDH8A1, ALDH9A1, ALOX12, ALOX12B, ALOX15, ALOX15B, ALOX5, ALOX5AP, ALOXE3, AMACR, AMH, ANXA1, APOA1, APOA4, APOA5, APOC1, APOC2, APOC3, ARID4A, AVP, AVPR1A, BAAT, BBOX1, BCAN, BGN, BRCA1, C…	TRUE
GO:0005520	insulin-like growth factor binding	4.58683	[4]	[None]	6	20.6897	2.58921e-05	0.0171923	{}	{}	[HTRA3, IGF2, IGFBP2, IGFBP3, IGFBP5, WISP2]	[CAPN5, CRIM1, CTGF, CYR61, ESM1, HTRA1, HTRA3, HTRA4, IGF1R, IGF2, IGF2R, IGFALS, IGFBP1, IGFBP2, IGFBP3, IGFBP4, IGFBP5, IGFBP6, IGFBP7, IGFBPL1, INSR, ITGAV, KAZALD1, NOV, PLXNA1, RPL10, WISP1, WISP2, WISP3]	TRUE
GO:0098631	protein binding involved in cell adhesion	4.56726	[3]	[None]	5	27.7778	2.70858e-05	0.0179579	{}	{}	[DSC2, DSC3, DSP, ITGA10, JUP]	[CTNNA3, DSC2, DSC3, DSG2, DSP, DSPP, GLDN, IGSF9, ITGA1, ITGA10, ITGA11, ITGA2, ITGB1, JUP, MADCAM1, NFASC, NRCAM, PKP2]	TRUE
GO:0008285	negative regulation of cell proliferation	4.56011	[3, 4, 5]	[None]	31	4.68986	2.75353e-05	0.0182284	{}	{}	[AGT, APOD, APOE, CD109, CDH5, CSNK2B, CYP1B1, DHCR24, E2F7, GJA1, GJB6, HLA-DRB1, IFITM1, IGFBP3, IGFBP5, IL24, IRF1, LRRC32, NELL1, NUPR1, PTGS2, PTPN6, RPS6KA2, SFN, SFRP1, SFRP2, SOX11, SOX9, SULF1, TNFRSF21, WFDC1]	[A4GNT, ABI1, ACVR1C, ACVRL1, ADAMTS1, ADAMTS8, ADARB1, ADCYAP1, ADIPOQ, ADM, ADORA1, ADORA2A, ADRA1A, ADRA1D, AGT, AGTR2, AGXT, AIF1, AIMP1, AIMP2, ALDH1A2, ALOX15B, AMBRA1, ANG, APC, APOD, APOE, APOH, ASCL2, ASPH, ATM, ATP5A1, ATP8A2, ATPIF1, ATRAID, AXIN2, AZGP1, B4GALT1, B4GALT7, BAI1, BAK1, BAP1, BAX, BCHE, BCL11B, BCL2, BCL6, BDNF, BDNF-AS, BECN1, BHLHE40, BMP2, BMP4, BMP5, BMP7, BMPR1B, BM…	TRUE
GO:0001822	kidney development	4.55123	[3, 4, 5, 6, 7]	[None]	18	6.42857	2.81042e-05	0.0185769	{}	{}	[ACTA2, AGT, AQP1, CD34, DCN, MME, NELL1, NOTCH3, PDGFRB, PODXL, SDC1, SFRP1, SOX11, SOX9, SULF1, SULF2, TACSTD2, WNK4]	[ACAT1, ACE, ACTA2, ACVR2B, ADAMTS1, ADAMTS16, ADIPOQ, AGT, AGTR1, AGTR2, AGXT, AHI1, ALDH1A2, ALDH9A1, AMER1, ANGPT1, ANGPT2, APC, APH1A, AQP1, AQP11, AQP2, ARG2, ARID5B, ARL3, ASS1, BAG6, BASP1, BAX, BCL2, BCL2L11, BDNF, BDNF-AS, BMP2, BMP4, BMP6, BMP7, BMPER, C1GALT1, C21orf33, CA2, CALB1, CAT, CD24, CD34, CD44, CDKN1C, CEP290, CER1, CITED1, COASY, COL4A3, COL4A4, CRLF1, CTNNB1, CTNNBIP1, CTSH…	TRUE
GO:0045216	cell-cell junction organization	4.54322	[4]	[None]	16	6.9869	2.8627e-05	0.0188938	{}	{}	[AGT, APOD, CDH5, CLDN1, COL16A1, CSF1R, DSG1, DSP, GJA1, GJB2, JUP, MPZ, MYOC, PKP3, RNASE1, SFRP1]	[ACE, ACE2, ACTB, ACTG1, ACTN1, ACTN2, ACTN3, ACTN4, ACVRL1, AGT, AGXT, AJUBA, AMOT, ANK2, APC, APOD, ARHGAP6, ARHGEF7, ARL2, BCAS3, BCL2, CADM1, CADM2, CADM3, CAMSAP3, CAV1, CCM2, CD9, CDC42, CDH1, CDH10, CDH11, CDH12, CDH13, CDH15, CDH17, CDH18, CDH19, CDH2, CDH24, CDH3, CDH4, CDH5, CDH6, CDH7, CDH8, CDH9, CGN, CHAF1B, CLDN1, CLDN12, CLDN14, CLDN15, CLDN17, CLDN18, CLDN19, CLDN20, CLDN22, CLDN2…	TRUE
GO:0014812	muscle cell migration	4.51682	[4, 5, 6]	[None]	8	13.5593	3.04217e-05	0.0200479	{}	{}	[CCL5, IGFBP3, IGFBP5, NELL1, PDGFRB, PLAT, PLAU, SORL1]	[AAMP, ACE, ADIPOQ, AIF1, APEX1, BCL2, BIN3, C1D, CAMK2D, CCL5, CORO1B, DDR1, IGF1, IGFBP3, IGFBP5, ILK, ITGA2, ITGB1BP1, ITGB3, LPAR1, LRP1, MET, NDRG4, NELL1, NET1, NOX4, NRP1, P2RY6, PARVA, PDE4D, PDGFA, PDGFB, PDGFRB, PLAT, PLAU, PLXNA1, PPARD, PRPF38B, RAB5A, RETN, RNMT, ROCK1, RPS6KB1, SEMA6D, SERPINE1, SIX1, SIX4, SLC6A2, SLC6A5, SLIT2, SMO, SMOX, SORL1, SRC, TACR1, THBS4, TRIB1, TSPAN1, V…	TRUE
GO:0051924	regulation of calcium ion transport	4.50238	[6, 7, 8, 9, 10]	[None]	15	7.28155	3.14497e-05	0.0206939	{}	{}	[AGT, ATP1B1, CCL5, CEMIP, CORO1A, CXCL10, CXCL12, CXCL9, GJA1, GNAO1, PDGFRB, PTGS2, PTPN6, S100A1, STC1]	[ABL1, ADCYAP1R1, ADORA2A, ADRA2A, ADRB1, AGT, AGXT, AHNAK, AKAP6, ANK2, APEX1, AQP2, ARRB2, ASPH, ATG5, ATP1A2, ATP1B1, ATP2B2, ATP2B4, BAK1, BAX, BCL2, BDKRB1, BEST1, CABP1, CACNA1B, CACNA1C, CACNA1D, CACNA2D1, CACNA2D2, CACNA2D3, CACNA2D4, CACNB1, CACNB2, CACNB3, CACNB4, CALCA, CALM1, CAMK2A, CAMK2B, CAMK2D, CAMK2G, CAPN3, CASK, CASQ1, CASQ2, CASR, CATSPER1, CAV1, CAV3, CCL2, CCL3, CCL4, CCL5,…	TRUE
GO:0051093	negative regulation of developmental process	4.49438	[2, 3, 4]	[None]	38	4.24107	3.20346e-05	0.0210467	{}	{}	[AGT, APOE, ARHGDIB, ASPM, C1QC, CD74, CIT, COL3A1, COL5A1, CXCL10, CXCL14, DKK1, GBP1, GJA1, HOPX, IGFBP5, IRF1, LTBP2, MMP11, NELL1, NOTCH3, PRAME, S100A8, S100A9, SEMA5A, SFRP1, SFRP2, SORL1, SOX11, SOX9, SPI1, SPINK5, SULF1, TACSTD2, TMEM176A, TMEM176B, TNFRSF21, TP63]	[A0A0A6YYA1_HUMAN, AATK, ABCA1, ABCA5, ABCG1, ABL1, ACVR1C, ACVRL1, ADAMTS12, ADAMTS7, ADCY6, ADCYAP1, ADGRB1, ADGRB2, ADGRB3, ADIPOQ, ADRB1, ADRB2, ADRB3, AGT, AGXT, AHSG, AMH, AMOT, ANGPT2, ANGPT4, ANKRD17, ANKRD2, ANKRD26, ANP32B, AP1AR, APBB1, APC, APCS, APOE, APOH, APP, AREG, ARHGAP4, ARHGDIA, ARHGDIB, ARHGEF1, ARHGEF15, ARHGEF2, ARNTL, ASCL1, ASCL2, ASMT, ASPM, ASPN, ASXL1, ATF5, ATXN2, AXI…	TRUE
GO:0014066	regulation of phosphatidylinositol 3-kinase signaling	4.48264	[5, 6, 7, 8, 9]	[None]	9	11.6883	3.29124e-05	0.0215906	{}	{}	[AGT, CCL5, HCLS1, MYOC, PDGFRB, PTPN6, SEPP1, SOX9, UNC5B]	[AGAP2, AGT, AGXT, ANGPT1, C19orf10, C3orf58, CAT, CBL, CCL5, CD28, CSF3, DAB2IP, ENTPD5, ERBB3, F2, F2R, F2RL1, FBXL2, FGFR1, FGR, FLT1, FLT3, FYN, GH1, GLYAT, GPER1, HAX1, HCLS1, HCST, HGF, IGF1, IL6, INS, JAK2, KDR, KIT, KLF4, MYOC, NCOR1, NEDD4, NKX3-1, NTRK2, PDGFA, PDGFB, PDGFRA, PDGFRB, PIK3AP1, PIK3IP1, PLXNB1, PPARD, PPP1R16B, PRR5, PRR5L, PTEN, PTK2, PTPN13, PTPN6, RARA, RASGRP1, RELN, …	TRUE
GO:0044437	vacuolar part	4.47912	[3, 4, 5, 6, 7, 8]	[None]	22	5.58376	3.31801e-05	0.021733	{}	{}	[BGN, CD74, COL6A1, DCN, DPP4, FMOD, HLA-DMA, HLA-DMB, HLA-DOA, HLA-DPA1, HLA-DQA1, HLA-DQB1, HLA-DRA, HLA-DRB1, HLA-DRB5, LAPTM5, LRP2, OCA2, PDGFRB, SDC1, SLC15A3, VCAN]	[ABCA2, ABCA5, ABCB9, ABCC10, ABCD4, ACAN, ACD, ACP2, ACPP, ACR, AGRN, AHNAK, ANKFY1, ANPEP, ANXA2, ANXA6, AP1B1, AP1G1, AP1M1, AP1M2, AP1S1, AP1S2, AP1S3, AP2M1, AP3B1, AP3D1, AP3M1, AP5B1, AP5M1, AP5S1, ARL8A, ARL8B, ARRB1, ARSA, ARSB, ASAH1, ATG16L1, ATG16L2, ATG9A, ATG9B, ATP11A, ATP11C, ATP13A2, ATP6AP1, ATP6V0A1, ATP6V0A2, ATP6V0A4, ATP6V0B, ATP6V0C, ATP6V0D1, ATP6V0D2, ATP6V1A, ATP6V1B1, A…	TRUE
GO:0002253	activation of immune response	4.44895	[1, 3, 4]	[None]	31	4.62687	3.55675e-05	0.0232611	{}	{}	[C1QA, C1QB, C1QC, C1S, C2, C3, CD14, CFH, CFI, CLU, CXCL10, FCER1G, FCGR2A, FCGR3A, GBP1, HLA-DPA1, HLA-DQA1, HLA-DQB1, HLA-DRA, HLA-DRB1, HLA-DRB5, IRF1, ITGB2, KRT1, PAG1, PTPN6, RNASE1, RPS6KA2, S100A14, SERPING1, TNFRSF21]	[6xC1QA, A0A087WT57_HUMAN, A2M, ABI1, ABL1, ACTB, ACTG1, ACTR2, ACTR3, ADA, ADAM8, AIM2, AKR1C1, ANKRD17, ARHGEF7, ARPC1A, ARPC2, ARPC3, ARPC4, ARPC5, ARRB2, ATF1, ATF2, BAIAP2, BAX, BCAR1, BCL10, BCL2, BIRC2, BIRC3, BLK, BMX, BPIFB1, BRK1, BTK, BTN3A1, BTNL2, BTRC, C1QA, C1QB, C1QBP, C1QC, C1R, C1RL, C1S, C2, C3, C3AR1, C4A, C4B, C4BPA, C4BPB, C5, C5AR1, C6, C7, C8A, C8B, C8G, C9, CACNA1F, CACNB…	TRUE
GO:0097209	epidermal lamellar body	4.44286	[5, 6, 7, 8, 9, 10, 11]	[None]	3	75	3.60695e-05	0.0235534	{}	{}	[KLK5, KLK7, SPINK5]	[ABCA12, KLK5, KLK7, SPINK5]	TRUE
GO:0045109	intermediate filament organization	4.44215	[5, 6]	[None]	5	26.3158	3.61284e-05	0.0235557	{}	{}	[DSP, KRT14, KRT17, KRT9, PKP1]	[AGFG1, DNAJB6, DSP, DSPP, GFAP, KRT14, KRT17, KRT20, KRT25, KRT71, KRT9, MTM1, NEFH, NEFL, NEFM, PKP1, PKP2, SHH, VIM]	TRUE
GO:0090025	regulation of monocyte chemotaxis	4.44215	[4]	[None]	5	26.3158	3.61284e-05	0.0235557	{}	{}	[CCL5, CXCL10, CXCL12, S100A14, S100A7]	[AIF1, ANO6, CCL2, CCL5, CCR1, CCR2, CREB3, CREB3L4, CXCL10, CXCL12, GREM1, LYN, NBL1, PLA2G7, S100A11P1, S100A14, S100A7, SERPINE1, SLIT2]	TRUE
GO:0098911	regulation of ventricular cardiac muscle cell action potential	4.44092	[5, 6, 7, 8, 9, 10, 11, 12]	[None]	4	40	3.62307e-05	0.0235862	{}	{}	[DSC2, DSC3, DSP, JUP]	[CAV1, CTNNA3, DSC2, DSC3, DSG2, DSP, DSPP, JUP, PKP2, RYR2]	TRUE
GO:0045597	positive regulation of cell differentiation	4.43926	[3, 4, 5, 6]	[None]	35	4.36954	3.63696e-05	0.0236402	{}	{}	[AGT, APOE, ASPM, CD34, CD53, CD74, COL1A1, CTHRC1, CXCL12, CXCL9, DKK1, EGR3, GJA1, HCLS1, HLA-DMA, HOPX, IFITM1, IGFBP3, LTBP2, MYOC, NELL1, OLFM2, PREX1, PTGS2, RNASE1, SEMA5A, SERPINB3, SFN, SFRP1, SFRP2, SOCS3, SOX11, SOX9, TACSTD2, TP63]	[AAMDC, ABL1, ABL2, ACIN1, ACSL6, ACTR3, ACVR1, ACVR1B, ACVR2A, ACVR2B, ACVRL1, ADA, ADAM8, ADAMTS20, ADAMTS9, ADCYAP1, ADIG, ADIPOQ, ADIRF, ADM, ADRA2B, ADRA2C, ADRB1, AGT, AGTR1, AGXT, AHI1, AKAP6, AKT1, ALOX12, ALOX15B, ALX1, AMIGO1, ANAPC2, ANKRD1, ANKRD54, AP3B1, AP3D1, APC, APEX1, APOA1, APOB, APOE, ARHGAP35, ARHGDIA, ARHGEF7, ARNT, ARNTL, ARPC2, ARSB, ASB4, ASCL1, ASPA, ASPM, ASXL2, ATF1, …	TRUE
GO:0048520	positive regulation of behavior	4.42735	[2, 3, 4, 5]	[None]	12	8.63309	3.73806e-05	0.02426	{}	{}	[CCL5, CD74, CXCL10, CXCL12, CXCL9, GJA1, NELL1, PDGFRB, RNASE1, S100A14, S100A7, SEMA5A]	[ADAM10, ADAM17, ADORA2A, AGER, AGRP, AIF1, ALB, ANO6, ARTN, AZU1, BMPR2, C16orf80, C1QBP, C3AR1, C5, CALR, CAMK1D, CASR, CCL19, CCL2, CCL21, CCL3, CCL4, CCL5, CCL7, CCR1, CCR2, CCR4, CCR7, CD74, CDH13, CMKLR1, CNOT6, CNTN1, CREB3, CREB3L4, CRH, CSF1, CXCL1, CXCL10, CXCL11, CXCL12, CXCL13, CXCL2, CXCL3, CXCL5, CXCL6, CXCL9, CXCR3, DSCAM, EDN1, EDN2, EDN3, EDNRA, EHHADH, F2RL1, F3, F7, FGF10, FGF1…	TRUE
GO:0046651	lymphocyte proliferation	4.42285	[3]	[None]	17	6.53846	3.77705e-05	0.0244753	{}	{}	[CCL5, CD74, CORO1A, CXCL12, HLA-DMB, HLA-DPA1, HLA-DRB1, IGF2, IGFBP2, IRF1, ITGB2, LRRC32, PTPN6, S100A8, S100A9, SOX11, TNFRSF21]	[ABL1, ADA, ADC, ADK, AHR, AIF1, AMH, ATM, AZI2, BAX, BCL2, BCL6, BLM, BMP4, BST1, BTLA, BTN2A2, BTN3A1, BTNL2, C10orf54, C19orf10, C21orf33, CADM1, CARD11, CASP3, CBLB, CCL19, CCL5, CCND3, CCR2, CD151, CD180, CD1D, CD209, CD24, CD274, CD276, CD28, CD300A, CD38, CD3E, CD40, CD40LG, CD46, CD55, CD59, CD74, CD79A, CD80, CD81, CD86, CDKN1A, CDKN2A, CEBPB, CHRNB2, CLC, CLCF1, CORO1A, CR2, CRIP3, CRTA…	TRUE
GO:0001516	prostaglandin biosynthetic process	4.4119	[7, 8, 9, 10, 11, 12]	[None]	6	19.3548	3.87345e-05	0.0250612	{}	{}	[CD74, PTGDS, PTGIS, PTGS2, S100A8, S100A9]	[AKR1C3, AMH, ANXA1, AVP, AVPR1A, CBR1, CD74, EDN1, EDN2, FAM213B, HPGD, HPGDS, IFNAR1, MAPK9, MIF, NLRP3, PLA2G4F, PNPLA8, PTGDS, PTGES, PTGES2, PTGES3, PTGIS, PTGR1, PTGS1, PTGS2, S100A8, S100A9, SIRT1, SPHK1, TBXAS1]	TRUE
GO:0046457	prostanoid biosynthetic process	4.4119	[6, 7, 8, 9, 10, 11]	[None]	6	19.3548	3.87345e-05	0.0250612	{}	{}	[CD74, PTGDS, PTGIS, PTGS2, S100A8, S100A9]	[AKR1C3, AMH, ANXA1, AVP, AVPR1A, CBR1, CD74, EDN1, EDN2, FAM213B, HPGD, HPGDS, IFNAR1, MAPK9, MIF, NLRP3, PLA2G4F, PNPLA8, PTGDS, PTGES, PTGES2, PTGES3, PTGIS, PTGR1, PTGS1, PTGS2, S100A8, S100A9, SIRT1, SPHK1, TBXAS1]	TRUE
GO:0000323	lytic vacuole	4.40706	[5, 6, 7, 8]	[None]	26	5.02901	3.9169e-05	0.0253032	{}	{}	[APOE, BGN, CD34, CD74, COL6A1, DCN, DPP4, FMOD, GJA1, HLA-DMA, HLA-DMB, HLA-DOA, HLA-DPA1, HLA-DQA1, HLA-DQB1, HLA-DRA, HLA-DRB1, HLA-DRB5, LAPTM5, LRP2, OCA2, PDGFRB, SDC1, SLC15A3, UNC13D, VCAN]	[ABCA2, ABCA5, ABCB9, ABCC10, ABCD4, ACAN, ACD, ACE, ACP2, ACP5, ACPP, ADA, ADAM8, ADRB2, AGA, AGRN, AHNAK, AKR1B10, ANK3, ANKFY1, ANKRD27, ANPEP, ANXA1, ANXA11, ANXA2, ANXA6, AP1B1, AP1G1, AP1M1, AP1M2, AP1S1, AP1S2, AP1S3, AP2M1, AP3B1, AP3D1, AP3M1, AP5B1, AP5M1, AP5S1, APEX1, APOE, AQP2, ARL8A, ARL8B, ARRB1, ARSA, ARSB, ARSD, ARSG, ASAH1, ASS1, ATP11A, ATP11C, ATP13A2, ATP6V0A2, ATP6V0A4, ATP…	TRUE
GO:0005764	lysosome	4.40706	[6, 7, 8, 9]	[None]	26	5.02901	3.9169e-05	0.0253032	{}	{}	[APOE, BGN, CD34, CD74, COL6A1, DCN, DPP4, FMOD, GJA1, HLA-DMA, HLA-DMB, HLA-DOA, HLA-DPA1, HLA-DQA1, HLA-DQB1, HLA-DRA, HLA-DRB1, HLA-DRB5, LAPTM5, LRP2, OCA2, PDGFRB, SDC1, SLC15A3, UNC13D, VCAN]	[ABCA2, ABCA5, ABCB9, ABCC10, ABCD4, ACAN, ACD, ACE, ACP2, ACP5, ACPP, ADA, ADAM8, ADRB2, AGA, AGRN, AHNAK, AKR1B10, ANK3, ANKFY1, ANKRD27, ANPEP, ANXA1, ANXA11, ANXA2, ANXA6, AP1B1, AP1G1, AP1M1, AP1M2, AP1S1, AP1S2, AP1S3, AP2M1, AP3B1, AP3D1, AP3M1, AP5B1, AP5M1, AP5S1, APEX1, APOE, AQP2, ARL8A, ARL8B, ARRB1, ARSA, ARSB, ARSD, ARSG, ASAH1, ASS1, ATP11A, ATP11C, ATP13A2, ATP6V0A2, ATP6V0A4, ATP…	TRUE
GO:0050839	cell adhesion molecule binding	4.39801	[3]	[None]	14	7.52688	3.99935e-05	0.0257958	{}	{}	[COL16A1, COL3A1, COL5A1, DSP, ITGB2, JUP, NDRG1, NRXN2, PKP3, POSTN, SFRP2, TGFBI, VWF, WISP2]	[ACTN1, ACTN2, ACTN3, ACTN4, ADAM10, ADAM11, ADAM15, ADAM17, ADAM2, ADAM22, ADAM23, ADAM28, ADAM8, ADAM9, ADAMTS13, ADAMTS5, ADAMTS8, AMICA1, ANGPTL3, ANK3, ANXA7, APC, CADM1, CALR, CAMLG, CASR, CD151, CD1D, CD226, CD46, CD9, CDH1, CDH13, CDK5R1, CEL, CIB2, COL16A1, COL3A1, COL4A3, COL5A1, CPE, CTGF, CTNNA1, CTNNA2, CTNNA3, CTNNAL1, CTNNB1, CTNND1, CXADR, CYR61, DAB2, DMP1, DMTF1, DSG2, DSP, DSPP…	TRUE
GO:0002449	lymphocyte mediated immunity	4.38433	[3]	[None]	20	5.8309	4.12731e-05	0.0265799	{}	{}	[C1QA, C1QB, C1QC, C1S, C2, C3, CD74, CFI, CLU, CORO1A, CXCL10, FCER1G, HLA-B, HLA-DMA, HLA-DQB1, HLA-DRB1, PTPN6, SERPINB4, SERPING1, UNC13D]	[6xC1QA, AICDA, AKR1C1, AP1G1, APLF, ARRB2, ARTN, B2M, BATF, BCL10, BCL3, BCL6, BTK, BTN3A2, BTN3A3, C10orf54, C1QA, C1QB, C1QBP, C1QC, C1R, C1RL, C1S, C2, C3, C4A, C4B, C4BPA, C4BPB, C5, C6, C7, C8A, C8B, C8G, C9, CADM1, CD226, CD24, CD27, CD28, CD40, CD40LG, CD46, CD55, CD74, CD8A, CEBPG, CFI, CLC, CLCF1, CLEC2A, CLU, CORO1A, CR1, CR2, CRLF2, CRP, CRTAM, CSRP1, CTSC, CTSH, CXCL10, DEAF1, DLG1, …	TRUE
GO:0032943	mononuclear cell proliferation	4.381	[4]	[None]	17	6.48855	4.15912e-05	0.0267431	{}	{}	[CCL5, CD74, CORO1A, CXCL12, HLA-DMB, HLA-DPA1, HLA-DRB1, IGF2, IGFBP2, IRF1, ITGB2, LRRC32, PTPN6, S100A8, S100A9, SOX11, TNFRSF21]	[ABL1, ACE, ADA, ADC, ADK, AHR, AIF1, AMH, ATM, AZI2, BAX, BCL2, BCL6, BLM, BMP4, BST1, BTLA, BTN2A2, BTN3A1, BTNL2, C10orf54, C19orf10, C21orf33, CADM1, CARD11, CASP3, CBLB, CCL19, CCL5, CCND3, CCR2, CD151, CD180, CD1D, CD209, CD24, CD274, CD276, CD28, CD300A, CD38, CD3E, CD40, CD40LG, CD46, CD55, CD59, CD74, CD79A, CD80, CD81, CD86, CDKN1A, CDKN2A, CEBPB, CHRNB2, CLC, CLCF1, CORO1A, CR2, CRIP3,…	TRUE
GO:0030136	clathrin-coated vesicle	4.36611	[6, 7, 8, 9, 10]	[None]	12	8.51064	4.30422e-05	0.0276331	{}	{}	[CD74, CEMIP, HLA-DPA1, HLA-DQA1, HLA-DQB1, HLA-DRA, HLA-DRB1, HLA-DRB5, SNX9, TYRP1, UNC13D, VWF]	[AAK1, AFTPH, AP1B1, AP1G1, AP1G2, AP1M1, AP1M2, AP1S1, AP1S2, AP1S3, AP2A1, AP2A2, AP2B1, AP2M1, AP2S1, AP3B1, AP3B2, APOB, AQP2, ATP7A, BCAP31, C1D, CCL14, CD207, CD74, CD9, CEMIP, CLINT1, CLTA, CLTB, CLTC, CLTCL1, CLVS1, CLVS2, CTLA4, DAB2, DBNL, DENND1A, DENND1B, DENND1C, DNAJC5, DVL1, DVL1P1, DVL2, ECE1, EDN1, EGFR, EPN2, EPN3, EPS15, FAM109A, FAM109B, FCGR1A, FCGR1B, FCHO1, FCHO2, FOLR1, FU…	TRUE
GO:0002687	positive regulation of leukocyte migration	4.36005	[2, 3]	[None]	10	10.101	4.36462e-05	0.0279772	{}	{}	[CCL5, CD74, CXCL10, CXCL12, CXCL9, PLVAP, RNASE1, S100A14, S100A7, SEPP1]	[ADAM10, ADAM17, ADAM8, AIF1, ANO6, BDKRB1, C1QBP, C3AR1, CALR, CAMK1D, CCL19, CCL2, CCL20, CCL21, CCL24, CCL3, CCL4, CCL5, CCL7, CCR1, CCR2, CCR7, CD74, CMKLR1, CREB3, CREB3L4, CSF1, CXCL1, CXCL10, CXCL11, CXCL12, CXCL13, CXCL2, CXCL3, CXCL5, CXCL6, CXCL9, EDN1, EDN2, EDN3, EDNRA, EHHADH, F2RL1, F7, FADD, FIGF, GAS6, ICAM1, IL23A, IL4, IL6, IL6R, IL8, ITGA2, ITGA2B, LBP, LGALS3, MADCAM1, MIA3, N…	TRUE
GO:0001649	osteoblast differentiation	4.35819	[4, 5]	[None]	15	7.07547	4.38344e-05	0.028054	{}	{}	[COL1A1, COL6A1, CTHRC1, GJA1, IFITM1, IGF2, IGFBP3, IGFBP5, MYOC, NELL1, SFRP1, SFRP2, SOX11, TP63, VCAN]	[ACHE, ACVR1, ACVR2A, ACVR2B, ADAR, AKT1, ALPL, ALYREF, AMELX, APC, AREG, ASF1A, ATP5B, ATP6AP1, ATRAID, AXIN2, BCAP29, BGLAP, BMP2, BMP4, BMP6, BMP7, BMPR1A, BMPR1B, BMPR2, C14orf169, CAT, CBFB, CCDC47, CCL3, CCRN4L, CD276, CDK6, CEBPA, CEBPB, CHRD, CITED1, CLEC5A, CLIC1, CLTC, COL1A1, COL6A1, CREB3L1, CTHRC1, CTNNB1, CTNNBIP1, CXXC1, CYP24A1, CYR61, DDR2, DDX21, DDX5, DDX56, DHX9, DLX5, DNAJC13…	TRUE
GO:0032835	glomerulus development	4.3574	[3, 4, 5, 6, 7, 8, 9]	[None]	8	12.9032	4.39139e-05	0.028061	{}	{}	[ACTA2, AQP1, CD34, NOTCH3, PDGFRB, PODXL, SULF1, SULF2]	[ACTA2, ADIPOQ, AGTR2, ANGPT1, ANGPT2, AQP1, BASP1, BCL2, BMP4, BMP7, C21orf33, CD24, CD34, COL4A3, COL4A4, EGR1, ENPEP, FOXC2, FOXJ1, HES1, HEYL, IQGAP1, KIRREL3, KLF15, LAMB2, LAMC1, LGR4, LHX1, LMNB2, MAGI2, MEF2C, MPV17, MTSS1, MYO1E, NID1, NOG, NOTCH1, NOTCH3, NOTCH4, NPHS1, NPHS2, OSR1, OXSR1, PAX2, PDGFA, PDGFB, PDGFRA, PDGFRB, PECAM1, PLCE1, PODXL, PROM1, PTPRO, PTPRU, RET, SERPINB7, SULF…	TRUE
GO:1902230	negative regulation of intrinsic apoptotic signaling pathway in response to DNA damage	4.32942	[4, 5, 6, 7, 8, 9, 10]	[None]	6	18.75	4.68359e-05	0.0298813	{}	{}	[CD74, CLU, CXCL12, S100A8, S100A9, SFRP2]	[ACKR3, AMH, BCL2L1, BCL2L12, CCAR2, CD44, CD74, CDKN2D, CLU, CXCL12, ELL3, ING2, ING3, INGX, KDM1A, MIF, MUC1, PGAP2, S100A8, S100A9, SFRP2, SIRT1, SNAI1, SNAI2, TAF9, TAF9B, TMEM161A, TPT1, TRIAP1, TRIM32, USP47, ZNF385A]	TRUE
GO:0002576	platelet degranulation	4.32236	[5, 6, 7, 8]	[None]	10	10	4.76041e-05	0.0303238	{}	{}	[CLU, F13A1, FCER1G, IGF2, SEPP1, SERPINA1, SERPING1, TF, TUBA4A, VWF]	[A2M, ABCC4, ACTN1, ACTN2, ACTN4, ALB, ALDOA, APOA1, APP, BRPF3, CALM1, CALU, CAP1, CD36, CD63, CD9, CFD, CFL1, CLU, DMTN, EGF, F13A1, F3, F5, F8, FCER1G, FGA, FGB, FGG, FIGF, FLNA, FN1, GAS6, HABP4, HGF, HRG, HSPA5, IGF1, IGF2, IL6, ITGA2B, ITGB3, KNG1, LAMP2, LEFTY2, LYN, MMRN1, MTCH1, NRG1, P2RX1, PDGFA, PDGFB, PECAM1, PF4, PFN1, PIKFYVE, PLEK, PLG, POTEKP, PPBP, PPIA, PRF1, PROS1, PRSS8, PSAP…	TRUE
GO:0097530	granulocyte migration	4.32236	[3]	[None]	10	10	4.76041e-05	0.0303238	{}	{}	[CCL5, CD74, FCER1G, ITGB2, PREX1, RNASE1, S100A14, S100A7, S100A8, S100A9]	[ADAM8, AMICA1, C1QBP, C3AR1, C5AR1, C5AR2, CAMK1D, CCL11, CCL13, CCL19, CCL2, CCL21, CCL24, CCL3, CCL5, CCL7, CCR7, CD300A, CD74, CKLF, CLSTN1, CMKLR1, CSF1, CSF3R, CX3CL1, CXADR, CXCL3, CXCR2, CXXC1, DHX34, DHX8, EDN1, EDN2, EDN3, EDNRA, EHHADH, EMR2, EPX, FCER1G, GBF1, HRH1, IFNG, IL1B, IL23A, IL4, IL8, IRAK4, ITGA1, ITGA9, ITGAM, ITGB2, JAGN1, JAM3, KIF20B, KLF5, LBP, LGALS3, MEN1, MPP1, NCKA…	TRUE
GO:0045766	positive regulation of angiogenesis	4.31107	[4, 5, 6, 7, 8, 9, 10, 11, 12]	[None]	11	9.09091	4.88578e-05	0.0310736	{}	{}	[AQP1, C3, CD34, CHI3L1, CYP1B1, CYSLTR2, ITGB2, PTGIS, PTGS2, SEMA5A, SFRP2]	[ACVRL1, ADD1, ADM, ADM2, AGGF1, ALOX12, ANGPT2, ANGPT4, ANGPTL3, ANGPTL4, ANXA3, AQP1, BRCA1, BTG1, C19orf10, C3, C3AR1, C5, C6, CAMP, CCBE1, CCL11, CCL24, CCR3, CD34, CHAMP1, CHI3L1, CHRFAM7A, CHRNA7, CIB1, CMA1, CNTN1, CTSH, CX3CL1, CX3CR1, CXCR3, CYP1B1, CYSLTR1, CYSLTR2, DDAH1, ECM1, EPHA1, ERAP1, ETS1, F3, FGF1, FGF13, FGF2, FLT1, FOXC2, GATA2, GATA4, GATA6, GDF2, GREM1, HDAC7, HDAC9, HGF, …	TRUE
GO:0050921	positive regulation of chemotaxis	4.31107	[3, 4, 5, 6]	[None]	11	9.09091	4.88578e-05	0.0310736	{}	{}	[CCL5, CD74, CXCL10, CXCL12, CXCL9, NELL1, PDGFRB, RNASE1, S100A14, S100A7, SEMA5A]	[ADAM10, ADAM17, AGER, AIF1, ANO6, ARTN, AZU1, BMPR2, C1QBP, C3AR1, C5, CALR, CAMK1D, CASR, CCL19, CCL2, CCL21, CCL3, CCL4, CCL5, CCL7, CCR1, CCR2, CCR4, CCR7, CD74, CDH13, CMKLR1, CNOT6, CNTN1, CREB3, CREB3L4, CSF1, CXCL1, CXCL10, CXCL11, CXCL12, CXCL13, CXCL2, CXCL3, CXCL5, CXCL6, CXCL9, CXCR3, DSCAM, EDN1, EDN2, EDN3, EDNRA, EHHADH, F2RL1, F3, F7, FGF10, FGF13, FGF16, FGF18, FGF2, FIGF, GAS6, …	TRUE
GO:0030665	clathrin-coated vesicle membrane	4.30589	[4, 5, 6, 7, 8, 9, 10, 11]	[None]	9	11.1111	4.94438e-05	0.0313968	{}	{}	[CD74, CEMIP, HLA-DPA1, HLA-DQA1, HLA-DQB1, HLA-DRA, HLA-DRB1, HLA-DRB5, TYRP1]	[AFTPH, AP1B1, AP1G1, AP1G2, AP1M1, AP1M2, AP1S1, AP1S2, AP1S3, AP2A1, AP2A2, AP2B1, AP2M1, AP2S1, AP3B1, AP3B2, APOB, CD207, CD74, CD9, CEMIP, CLTA, CLTB, CLTC, CLTCL1, CLVS1, CLVS2, DAB2, DBNL, DENND1A, DNAJC5, EGFR, EPN2, EPS15, FCGR1A, FCGR1B, FZD2, FZD4, FZD5, GAD1, GAD2, HBEGF, HIP1, HIP1R, HLA-DPA1, HLA-DPB1, HLA-DQA1, HLA-DQA2, HLA-DQB1, HLA-DQB2, HLA-DRA, HLA-DRB1, HLA-DRB3, HLA-DRB4, HL…	TRUE
GO:2000107	negative regulation of leukocyte apoptotic process	4.28639	[6, 7, 8, 9]	[None]	7	14.8936	5.17142e-05	0.0327868	{}	{}	[CCL5, CD74, CXCL12, FCER1G, HCLS1, S100A8, S100A9]	[ADA, AMH, AURKB, AXL, BCL10, BCL6, BLM, BMP4, BPNT1, CCL19, CCL21, CCL5, CCR7, CD27, CD74, CXCL12, DOCK8, FADD, FCER1G, FOXP1, GAS6, GPAM, HCLS1, HIF1A, HSH2D, IDO1, IL2, IRF7, IRS2, JAK3, KITLG, LILRB1, MERTK, MIF, NOC2L, NOD2, PIP, PRKCQ, PTCRA, RAG1, RORC, S100A8, S100A9, SLC46A2, STAT5A, TSC22D3, VIMP]	TRUE
GO:0016064	immunoglobulin mediated immune response	4.27549	[5]	[None]	16	6.639	5.30283e-05	0.0335669	{}	{}	[C1QA, C1QB, C1QC, C1S, C2, C3, CD74, CFI, CLU, CXCL10, FCER1G, HLA-DMA, HLA-DQB1, HLA-DRB1, PTPN6, SERPING1]	[6xC1QA, AICDA, AKR1C1, APLF, ARTN, BATF, BCL10, BCL3, BCL6, C1QA, C1QB, C1QBP, C1QC, C1R, C1RL, C1S, C2, C3, C4A, C4B, C4BPA, C4BPB, C5, C6, C7, C8A, C8B, C8G, C9, CD226, CD27, CD28, CD40, CD40LG, CD46, CD55, CD74, CFI, CLCF1, CLU, CR1, CR2, CRLF2, CRP, CSRP1, CXCL10, ERCC1, EXO1, EXOSC3, EXOSC6, FCER1A, FCER1G, FCER2, FOXJ1, FOXP3, GAPT, GCNT3, GIMAP5, HLA-DMA, HLA-DQB1, HLA-DQB2, HLA-DRB1, HNR…	TRUE
GO:0061337	cardiac conduction	4.25627	[4, 6, 7, 8]	[None]	8	12.5	5.54276e-05	0.0350303	{}	{}	[AGT, ATP1B1, ATP1B2, DSC2, DSC3, DSP, GJA1, JUP]	[ACE2, AGT, AGXT, AKAP9, ANK2, ATP1A1, ATP1A2, ATP1A3, ATP1A4, ATP1B1, ATP1B2, CACNA1C, CACNA1D, CALM1, CAMK2D, CASQ2, CAV1, CTNNA3, CXADR, DSC2, DSC3, DSG2, DSP, DSPP, FKBP1B, GJA1, GJA5, GJC1, GJD3, HCN4, HRC, ISS:, JUP, KCNA5, KCNE1, KCNE1L, KCNE2, KCNH2, KCNH6, KCNJ2, KCNQ1, MEF2A, NUP155, PDE4D, PKP2, PLN, PRKACA, PRKCA, RNF207, RYR2, SCN10A, SCN1B, SCN2B, SCN3B, SCN4B, SCN5A, SLC8A1, SLC9A1…	TRUE
GO:0050786	RAGE receptor binding	4.25188	[4]	[None]	4	36.3636	5.59917e-05	0.0353308	{}	{}	[S100A4, S100A7, S100A8, S100A9]	[FPR1, HMGB1, HMGB2, S100A12, S100A13, S100A4, S100A7, S100A8, S100A9, S100B, S100P]	TRUE
GO:0070208	protein heterotrimerization	4.25188	[7, 8]	[None]	4	36.3636	5.59917e-05	0.0353308	{}	{}	[COL1A1, COL1A2, COL6A1, COL6A2]	[ADIPOQ, C1QTNF1, C1QTNF2, C1QTNF6, COL1A1, COL1A2, COL6A1, COL6A2, PPP2CA, SKIL, WIZ]	TRUE
GO:0086080	protein binding involved in heterotypic cell-cell adhesion	4.25188	[3, 4, 5]	[None]	4	36.3636	5.59917e-05	0.0353308	{}	{}	[DSC2, DSC3, DSP, JUP]	[CTNNA3, DSC2, DSC3, DSG2, DSP, DSPP, GLDN, JUP, NFASC, NRCAM, PKP2]	TRUE
GO:0009925	basal plasma membrane	4.24996	[2, 3, 4, 5, 6, 7, 8]	[None]	6	18.1818	5.62389e-05	0.0354305	{}	{}	[AQP1, CD34, CLCA2, ITGB4, TACSTD2, TF]	[ANK3, AQP1, AQP5, BMPR2, C5AR2, CD34, CLCA2, CLDN4, DST, ERBB2IP, F3, ITGA6, ITGA9, ITGB4, KCNQ4, LDLRAP1, MET, MUC20, MYO1A, MYO1C, MYO1E, OSCP1, P2RY12, PKD2, PRKD2, RNMT, SHROOM4, SLC23A1, SLC23A2, SLC27A5, TACSTD2, TEK, TF]	TRUE
GO:0072006	nephron development	4.24698	[3, 4, 5, 6, 7, 8]	[None]	12	8.27586	5.66266e-05	0.0356181	{}	{}	[ACTA2, AGT, AQP1, CD34, NOTCH3, PDGFRB, PODXL, SOX9, SULF1, SULF2, TACSTD2, WNK4]	[ACAT1, ACTA2, ADAMTS16, ADIPOQ, AGT, AGTR2, AGXT, AHI1, ANGPT1, ANGPT2, AQP1, AQP11, BASP1, BCL2, BMP2, BMP4, BMP7, C21orf33, CALB1, CD24, CD34, CD44, CITED1, COL4A3, COL4A4, CTNNB1, CTNNBIP1, DCHS1, DLG1, DLL1, EGR1, ENPEP, EYA1, FAT4, FGF1, FGF13, FGF2, FGF8, FOXC2, FOXD1, FOXJ1, GATA3, GDNF, GLI3, GPC3, GREM1, GZF1, HES1, HES5, HEYL, HNF1B, HOXA11, HOXB7, HOXD11, IFNG, ILK, IQGAP1, IRX1, IRX2…	TRUE
GO:0034113	heterotypic cell-cell adhesion	4.22575	[4, 5]	[None]	7	14.5833	5.94628e-05	0.0373426	{}	{}	[DSC2, DSC3, DSP, IL1RN, ITGB2, JUP, RNASE10]	[ADIPOQ, ALOX15, APOA1, BMP7, CD1D, CD2, CD44, CD58, CTNNA3, DSC2, DSC3, DSG2, DSP, DSPP, FGA, FGB, FGG, FLOT1, FLOT2, GCNT2, GLDN, IL1B, IL1RN, ITGA4, ITGA5, ITGA7, ITGAD, ITGAV, ITGAX, ITGB1, ITGB2, ITGB3, ITGB7, JUP, KLF4, LILRB2, MADCAM1, MAP2K5, MAPK7, MYADM, NFASC, NRCAM, PARVA, PERP, PKP2, PTPRC, RNASE10, TNF]	TRUE
GO:0086065	cell communication involved in cardiac conduction	4.22575	[4, 5, 7, 8, 9]	[None]	7	14.5833	5.94628e-05	0.0373426	{}	{}	[ATP1B1, ATP1B2, DSC2, DSC3, DSP, GJA1, JUP]	[ANK2, ATP1A1, ATP1A2, ATP1A3, ATP1A4, ATP1B1, ATP1B2, CACNA1C, CACNA1D, CALM1, CAMK2D, CASQ2, CAV1, CTNNA3, CXADR, DSC2, DSC3, DSG2, DSP, DSPP, FKBP1B, GJA1, GJA5, GJC1, GJD3, HCN4, HRC, ISS:, JUP, KCNA5, KCNE1L, KCNQ1, NUP155, PDE4D, PKP2, PRKACA, PRKCA, RNF207, RYR2, SCN10A, SCN1B, SCN3B, SCN4B, SCN5A, SLC8A1, SRI, TNNI3K, TRDN]	TRUE
GO:0070482	response to oxygen levels	4.2171	[3]	[None]	18	6.06061	6.06599e-05	0.0380337	{}	{}	[APOLD1, AQP1, ATP1B1, CD34, COL1A1, CRYAB, CXCL12, DPP4, NDRG1, PDGFRB, PLAT, PLAU, PTGIS, PTGS2, SERPINA1, SFRP1, STC1, UCN2]	[ABAT, ACAA2, ACSL6, ACTN4, ADA, ADAM17, ADAM8, ADIPOQ, ADM, ADORA1, ADSL, AGTRAP, AJUBA, AKT1, ALAS2, ALDH3A1, ALDOC, ALKBH5, ANG, ANGPT2, ANGPT4, ANGPTL4, ANKRD1, APOLD1, AQP1, ARNT, ARNT2, ASCL2, ATG7, ATM, ATP1B1, BACH1, BAD, BBC3, BCL2, BDNF, BDNF-AS, BECN1, BIRC2, BMP2, BMP7, BNIP3, BRIP1, CA9, CAMK2D, CAPN2, CASP1, CASR, CAT, CAV1, CCL2, CCNB1, CD24, CD34, CD38, CDK4, CDKN1A, CDKN1B, CHCHD…	TRUE
GO:0050891	multicellular organismal water homeostasis	4.20715	[4, 5, 6]	[None]	8	12.3077	6.20648e-05	0.0388525	{}	{}	[AQP1, AQP3, CLDN1, FLG2, KRT1, KRT16, SFN, TP63]	[ABCA12, ADCY1, ADCY2, ADCY3, ADCY4, ADCY5, ADCY6, ADCY7, ADCY8, ADCY9, ALOX12, ALOX12B, ALOXE3, AQP1, AQP2, AQP3, AQP4, AVP, AVPR2, BPIFA1, C1orf172, CDH1, CLDN1, CLDN4, CYP11B2, CYP26B1, CYP4A11, CYP4F12, CYP4F2, FGFR1, FLG, FLG2, FZR1, GAK, GBA, GNAS, HAS2, HRNR, HYAL2, IFNAR1, INPP5K, KRT1, KRT16, MYO5B, NLRP3, PRKACA, PRKACB, PRKACG, PRKAR1A, PRKAR1B, PRKAR2A, PRKAR2B, PRKCA, RAB11A, RAB11FI…	TRUE
GO:0042098	T cell proliferation	4.1954	[4]	[None]	13	7.64706	6.37682e-05	0.0398551	{}	{}	[CCL5, CORO1A, CXCL12, HLA-DMB, HLA-DPA1, HLA-DRB1, IGF2, IGFBP2, IRF1, ITGB2, LRRC32, PTPN6, TNFRSF21]	[ABL1, ADK, AIF1, BAX, BLM, BMP4, BTLA, BTN2A2, BTN3A1, BTNL2, C10orf54, C19orf10, C21orf33, CADM1, CARD11, CASP3, CBLB, CCL19, CCL5, CCND3, CCR2, CD151, CD1D, CD209, CD24, CD274, CD276, CD28, CD3E, CD46, CD55, CD59, CD80, CD86, CDKN2A, CEBPB, CLC, CLCF1, CORO1A, CRIP3, CRTAM, CTLA4, CTNNB1, CTPS1, CXCL12, CXCR4, DEAF1, DHPS, DLG1, DNAJA3, DOCK2, DOCK8, EBI3, EFNB1, ELF4, ERBB2, FADD, FKBP1B, FOX…	TRUE
GO:0019724	B cell mediated immunity	4.19041	[4]	[None]	16	6.53061	6.45041e-05	0.0402506	{}	{}	[C1QA, C1QB, C1QC, C1S, C2, C3, CD74, CFI, CLU, CXCL10, FCER1G, HLA-DMA, HLA-DQB1, HLA-DRB1, PTPN6, SERPING1]	[6xC1QA, AICDA, AKR1C1, APLF, ARTN, BATF, BCL10, BCL3, BCL6, BTK, C1QA, C1QB, C1QBP, C1QC, C1R, C1RL, C1S, C2, C3, C4A, C4B, C4BPA, C4BPB, C5, C6, C7, C8A, C8B, C8G, C9, CD226, CD27, CD28, CD40, CD40LG, CD46, CD55, CD74, CFI, CLCF1, CLU, CR1, CR2, CRLF2, CRP, CSRP1, CXCL10, ERCC1, EXO1, EXOSC3, EXOSC6, FAS, FASN, FCER1A, FCER1G, FCER2, FOXJ1, FOXP3, GAPT, GCNT3, GIMAP5, HLA-DMA, HLA-DQB1, HLA-DQB…	TRUE
GO:0072593	reactive oxygen species metabolic process	4.19041	[3]	[None]	16	6.53061	6.45041e-05	0.0402506	{}	{}	[AGT, CD34, CLU, CRYAB, CYBB, CYP1B1, DUOX1, GPX3, ITGB2, MAOB, NQO1, PDGFRB, PREX1, PTGIS, PTGS2, RNASE1]	[AATF, ACE2, ACP5, AGT, AGTR1, AGTR2, AGXT, AGXT2, AIF1, AIFM2, AKR1C3, AKT1, ALOX12, AOX1, APOA4, ARF4, ARG2, ASS1, ATG5, ATP2B4, ATP7A, ATPIF1, BCL2, BCO2, BIRC2, BIRC3, BMP7, BNIP3, BRCA1, C12orf5, CALM1, CAT, CAV1, CCS, CD34, CD36, CDKN1A, CLU, CPS1, CRP, CRYAB, CSRP1, CTGF, CYB5R4, CYBA, CYBB, CYGB, CYP1A1, CYP1A2, CYP1B1, CYP21A2, CYR61, Copperâ€“zinc superoxide dismutase, DDAH1, DDAH2, DDI…	TRUE
GO:0006979	response to oxidative stress	4.17209	[3]	[None]	21	5.46875	6.72841e-05	0.041918	{}	{}	[ANGPTL7, APOD, APOE, AQP1, CLU, COL1A1, CRYAB, CYP1B1, DHCR24, DUOX1, GJB2, GNAO1, GPX3, KRT1, NQO1, PDGFRB, PTGS2, S100A7, SDC1, SEPP1, SLC7A11]	[ABCC2, ABL1, ADA, ADAM9, ADIPOQ, ADNP2, ADPRHL2, AGAP3, AIF1, AKR1C3, AKT1, ALDH3B1, ALS2, ANGPTL7, ANKHD1, ANKRD2, ANXA1, APEX1, APOA4, APOD, APOE, APP, APTX, AQP1, AQP8, AREG, ARG1, ARL6IP5, ARNT, ARNTL, ATAT1, ATF4, ATOX1, ATP7A, ATRN, AXL, BAD, BAG5, BAK1, BCL2, BMP7, BNIP3, BTK, C11orf82, CA3, CASP3, CAT, CCL19, CCR7, CCS, CD36, CD38, CDK1, CDK2, CHCHD4, CHD6, CHRNA4, CHUK, CLN8, CLU, COL1A…	TRUE
GO:0030195	negative regulation of blood coagulation	4.16663	[4, 5, 6, 7, 8]	[None]	7	14.2857	6.81352e-05	0.0423801	{}	{}	[APOE, CD34, KRT1, PLAT, PLAU, SERPINB2, SERPING1]	[ADAMTS18, ALOX12, ANXA2, APOE, APOH, C1QTNF1, CD34, CEL, CPB2, EDN1, F11, F12, F2, FAP, FGA, GLMN, GP1BA, GP5, HRG, KLKB1, KNG1, KRT1, NANOS3, NOS3, NRG1, PDGFA, PDGFB, PDGFRA, PLAT, PLAU, PLAUR, PLG, PRKCD, PRKG1, PROC, PROS1, SERPINB2, SERPINE1, SERPINE2, SERPINF2, SERPING1, THBD, THBS1, TMPRSS6, TSPAN8, UBASH3B, USF1, VTN, ZNF160]	TRUE
GO:1900047	negative regulation of hemostasis	4.16663	[3, 4, 5, 6]	[None]	7	14.2857	6.81352e-05	0.0423801	{}	{}	[APOE, CD34, KRT1, PLAT, PLAU, SERPINB2, SERPING1]	[ADAMTS18, ALOX12, ANXA2, APOE, APOH, C1QTNF1, CD34, CEL, CPB2, EDN1, F11, F12, F2, FAP, FGA, GLMN, GP1BA, GP5, HRG, KLKB1, KNG1, KRT1, NANOS3, NOS3, NRG1, PDGFA, PDGFB, PDGFRA, PLAT, PLAU, PLAUR, PLG, PRKCD, PRKG1, PROC, PROS1, SERPINB2, SERPINE1, SERPINE2, SERPINF2, SERPING1, THBD, THBS1, TMPRSS6, TSPAN8, UBASH3B, USF1, VTN, ZNF160]	TRUE
GO:0050678	regulation of epithelial cell proliferation	4.16104	[4, 5]	[None]	18	6	6.90179e-05	0.0428601	{}	{}	[APOE, CCL5, CD109, CXCL12, EGR3, GJA1, NELL1, SEMA5A, SERPINB5, SFN, SFRP1, SFRP2, SOX11, SOX9, SULF1, TACSTD2, TP63, WFDC1]	[A4GNT, ACVRL1, AGAP2, AGGF1, AIMP1, AKT1, ALDH1A2, AMICA1, ANG, ANGPT1, APC, APOE, APOH, ARG1, ARNT, ASIC2, ATP5A1, ATPIF1, B4GALT1, BAD, BAX, BCL11B, BIRC5, BMP2, BMP4, BMP5, BMP6, BMPR1A, BMPR2, BNC1, BRCA2, C19orf10, C1orf172, C5AR1, C5AR2, CASK, CAV1, CAV2, CCL11, CCL2, CCL24, CCL26, CCL5, CCND1, CCR3, CD109, CDC73, CDH1, CDH13, CDH15, CDH3, CDK6, CDKN1B, CDKN1C, CDKN2B, CNTN1, CPAMD8, CPB2,…	TRUE
GO:0022408	negative regulation of cell-cell adhesion	4.14984	[4, 5, 6]	[None]	11	8.73016	7.08199e-05	0.0439083	{}	{}	[CD74, CXCL12, HLA-DRB1, IL1RN, IRF1, LRRC32, PAG1, PODXL, PTPN6, SPINT2, TNFRSF21]	[ABL1, ABL2, ADAMTS18, ADIPOQ, ADORA2A, ALOX12, APOA1, ASS1, B4GALNT2, BCL6, BMP2, BMP4, BTLA, BTN2A2, C10orf54, C1QTNF1, CASP3, CBLB, CCL21, CCL25, CCL28, CCM2L, CD24, CD274, CD276, CD300A, CD74, CDH1, CDKN2A, CEBPB, CTLA4, CXCL12, CYLD, DEAF1, DLG1, DTX1, DUSP3, ENC1, EPB41L5, EPCAM, ERBB2, FOXJ1, FOXP3, FXYD5, FZR1, GIMAP5, GLI3, GLMN, GTPBP4, HLA-DRB1, HLA-G, HLX, IDO1, IFNA2, IFNB1, IFNL1, I…	TRUE
GO:0030662	coated vesicle membrane	4.14984	[3, 4, 5, 6, 7, 8, 9, 10]	[None]	11	8.73016	7.08199e-05	0.0439083	{}	{}	[CD74, CEMIP, HLA-B, HLA-C, HLA-DPA1, HLA-DQA1, HLA-DQB1, HLA-DRA, HLA-DRB1, HLA-DRB5, TYRP1]	[AFTPH, AP1B1, AP1G1, AP1G2, AP1M1, AP1M2, AP1S1, AP1S2, AP1S3, AP2A1, AP2A2, AP2B1, AP2M1, AP2S1, AP3B1, AP3B2, APOB, ARCN1, B2M, C3orf58, CCL13, CD207, CD74, CD9, CEMIP, CLTA, CLTB, CLTC, CLTCL1, CLVS1, CLVS2, COPA, COPB1, COPB2, COPE, COPG1, COPG2, COPZ1, COPZ2, DAB2, DBNL, DENND1A, DNAJC5, EGFR, EPN2, EPS15, FCGR1A, FCGR1B, FZD2, FZD4, FZD5, GAD1, GAD2, GOSR2, HBEGF, HIP1, HIP1R, HLA-A, HLA-B…	TRUE
GO:0016049	cell growth	4.14214	[2, 3]	[None]	24	5.05263	7.2087e-05	0.0446218	{}	{}	[AGT, APOE, BST2, CFH, COL14A1, CRYAB, CXCL12, DCBLD2, HTRA3, IGFBP2, IGFBP3, IGFBP5, KRT17, NELL1, NUPR1, S100A8, S100A9, SEMA5A, SFN, SFRP1, SFRP2, SOX9, WFDC1, WISP2]	[AATK, ABL1, ACSL4, ACTA1, ACVR1B, ACVRL1, ADAM10, ADAM15, ADAM17, ADIPOR1, ADIPOR2, ADNP2, ADRA1A, ADRA1B, ADRA1D, ADRB1, AGT, AGTR1, AGTR2, AGXT, AKAP6, AKR1B1, AKT1, ALOX12, ANAPC2, APBB1, APBB2, APOE, APP, AR, AREG, ARHGAP4, ARHGEF11, ARIH2, ATAD3A, ATP6V0E1, ATP6V0E2, AURKA, AVP, AVPR1A, BAP1, BARHL2, BCAR1, BCL11A, BCL2, BCL6, BDKRB1, BDNF, BDNF-AS, BIN3, BLZF1, BMP10, BMPR2, BST2, BTG1, C1…	TRUE
GO:0031295	T cell costimulation	4.13971	[2, 5, 6]	[None]	9	10.5882	7.2492e-05	0.0448001	{}	{}	[DPP4, HLA-DPA1, HLA-DQA1, HLA-DQB1, HLA-DRA, HLA-DRB1, HLA-DRB5, PTPN6, RNASE1]	[AKT1, ARHGEF7, BTLA, CARD11, CAV1, CCL19, CCL21, CCR7, CD24, CD247, CD274, CD28, CD3D, CD3E, CD3G, CD4, CD5, CD80, CD86, CDC42, CSK, CTLA4, DEAF1, DPP4, FYN, GRAP2, GRB2, HHLA2, HLA-DPA1, HLA-DPB1, HLA-DQA1, HLA-DQA2, HLA-DQB1, HLA-DQB2, HLA-DRA, HLA-DRB1, HLA-DRB3, HLA-DRB4, HLA-DRB5, ICOS, ICOSLG, KLRK1, LCK, LGALS1, LGALS8, LYN, MAP3K14, MAP3K8, MAPKAP1, MLST8, MTOR, NCOR2, PAK1, PAK2, PAK3, …	TRUE
GO:0043066	negative regulation of apoptotic process	4.12837	[5, 6, 7]	[None]	37	4.12027	7.44097e-05	0.0459108	{}	{}	[AGT, APOE, AQP1, CCL5, CD74, CLU, COL2A1, COMP, CORO1A, CRYAB, CXCL12, DHCR24, EGR3, FCER1G, HCLS1, HMGCR, IFI6, IL11, IL1RN, IL24, MDK, MMP9, NELL1, PDGFRB, PRAME, S100A8, S100A9, SEMA5A, SERPINB2, SFN, SFRP1, SFRP2, SOCS3, SOX9, TNFRSF10D, TP63, UNC5B]	[A0A0A6YYA1_HUMAN, AAMDC, AARS, AATF, ABL1, ABL2, ACAA2, ACKR3, ACTC1, ACVR1, ADA, ADAM8, ADAMTS20, ADAR, ADCYAP1, ADNP, ADORA1, ADORA2A, AGAP2, AGT, AGXT, AHI1, AIF1, AIPL1, AKR1B1, AKT1, ALB, ALKBH1, ALOX12, AMBRA1, AMH, AMIGO2, ANGPT1, ANGPT4, ANGPTL4, ANKRD9, ANXA1, ANXA4, ANXA5, APBB2, APC, API5, APIP, APOE, APOH, AQP1, AR, ARAF, AREG, AREL1, ARF4, ARHGAP10, ARHGAP21, ARHGDIA, ARHGEF2, ARNT2…	TRUE
GO:0008015	blood circulation	4.11083	[5]	[None]	23	5.14541	7.74768e-05	0.0477257	{}	{}	[ACTA2, AGT, APOE, ATP1B1, ATP1B2, CD34, COL1A2, CXCL10, CXCL12, DSC2, DSC3, DSP, GJA1, GNAO1, HMGCR, HOPX, JUP, MME, PTGS2, RPS6KA2, S100A1, SERPING1, STC1]	[ABAT, ACE, ACE2, ACSM3, ACTA2, ACTC1, ACVRL1, ADA, ADCYAP1, ADH5, ADIPOQ, ADM, ADM2, ADORA1, ADORA2A, ADORA2B, ADRA1A, ADRA1B, ADRA1D, ADRA2A, ADRA2B, ADRA2C, ADRB1, ADRB2, ADRB3, ADRBK1, AGT, AGTR1, AGTR2, AGTRAP, AGXT, AKAP9, AKT1, ALOX12, AMOT, ANGPT1, ANK2, ANPEP, APLN, APOE, ARHGAP35, ASIC2, ASPH, ATG5, ATP1A1, ATP1A2, ATP1A3, ATP1A4, ATP1B1, ATP1B2, ATP2A2, ATP2B4, ATP6AP2, AVP, AVPR1A, AV…	TRUE
GO:2000404	regulation of T cell migration	4.10967	[4]	[None]	5	22.7273	7.76833e-05	0.0477752	{}	{}	[APOD, CCL5, CXCL10, CXCL12, S100A7]	[ADAM10, ADAM17, ADAM8, AIF1, APOD, CCL20, CCL21, CCL5, CCR2, CXCL10, CXCL12, CXCL13, ECM1, FADD, PYCARD, RIPK3, S100A7, TMEM102, TNFRSF14, TNFSF14, WNT5A, XCL1]	TRUE
GO:0032588	trans-Golgi network membrane	4.10894	[3, 4, 5, 6, 7, 8, 9, 10, 11]	[None]	7	14	7.78136e-05	0.0477775	{}	{}	[CD74, HLA-DPA1, HLA-DQA1, HLA-DQB1, HLA-DRA, HLA-DRB1, HLA-DRB5]	[AP1B1, AP1G1, AP1M1, AP1M2, AP1S1, AP1S2, AP1S3, AP4B1, AP4E1, AP4M1, AP4S1, APP, ARFIP1, ARFIP2, CABP7, CALN1, CD74, CLIP3, CLTA, CLTC, CLVS1, CLVS2, GNAS, GOLPH3L, HLA-DPA1, HLA-DPB1, HLA-DQA1, HLA-DQA2, HLA-DQB1, HLA-DQB2, HLA-DRA, HLA-DRB1, HLA-DRB3, HLA-DRB4, HLA-DRB5, KIF13A, LGR5, LGR6, LLGL1, MARCH1, MMP24, MYO1B, PLD4, RAB31, SCAMP2, SCAMP5, SLC24A5, STX6, TMEM165, TMEM79]	TRUE
GO:0030658	transport vesicle membrane	4.09969	[3, 4, 5, 6, 7, 8, 9, 10]	[None]	9	10.4651	7.94889e-05	0.0487267	{}	{}	[CD74, HLA-B, HLA-C, HLA-DPA1, HLA-DQA1, HLA-DQB1, HLA-DRA, HLA-DRB1, HLA-DRB5]	[AFTPH, AP1G2, AP1S1, AP2A1, AQP2, AQP6, B2M, CA4, CD74, CHGA, CLCN3, CLTA, CLTB, CLTC, CLTCL1, CPE, CUZD1, DBH, GOSR2, HLA-A, HLA-B, HLA-C, HLA-DPA1, HLA-DPB1, HLA-DQA1, HLA-DQA2, HLA-DQB1, HLA-DQB2, HLA-DRA, HLA-DRB1, HLA-DRB3, HLA-DRB4, HLA-DRB5, HLA-E, HLA-F, HLA-G, ICA1, LDLRAP1, LMAN1, MCFD2, NCALD, PTPRN2, RAB11FIP5, RAB13, RAB26, RAB3A, RASSF9, RPH3AL, SAR1B, SCAP, SCG3, SCGN, SEC13, SEC2…	TRUE
GO:0031294	lymphocyte costimulation	4.09969	[1, 4, 5]	[None]	9	10.4651	7.94889e-05	0.0487267	{}	{}	[DPP4, HLA-DPA1, HLA-DQA1, HLA-DQB1, HLA-DRA, HLA-DRB1, HLA-DRB5, PTPN6, RNASE1]	[AKT1, ARHGEF7, BTLA, CARD11, CAV1, CCL19, CCL21, CCR7, CD24, CD247, CD274, CD28, CD3D, CD3E, CD3G, CD4, CD5, CD80, CD86, CDC42, CSK, CTLA4, DEAF1, DPP4, FYN, GRAP2, GRB2, HHLA2, HLA-DPA1, HLA-DPB1, HLA-DQA1, HLA-DQA2, HLA-DQB1, HLA-DQB2, HLA-DRA, HLA-DRB1, HLA-DRB3, HLA-DRB4, HLA-DRB5, ICOS, ICOSLG, IL4, KLRK1, LCK, LGALS1, LGALS8, LYN, MAP3K14, MAP3K8, MAPKAP1, MLST8, MTOR, NCOR2, PAK1, PAK2, P…	TRUE
GO:0032844	regulation of homeostatic process	4.0935	[2, 3, 4]	[None]	20	5.55556	8.06301e-05	0.0493456	{}	{}	[AGT, CD74, CEMIP, CFH, CORO1A, CSF1R, CXCL10, CXCL9, FCER1G, GJA1, HLA-DRB1, HMGCR, IFI6, LTBP2, MYOC, PTGS2, PTPN6, S100A8, S100A9, SPI1]	[ABL1, ACD, ACOX1, ACVR1B, ACVR2A, ADA, ADAM17, ADAM8, ADCYAP1R1, ADORA1, ADORA2A, ADRA2A, ADRA2C, AGT, AGTR1, AGTR2, AGXT, AKAP6, ALOX12, AMH, ANK2, ANK3, ANKRD54, ANXA1, AP3D1, APLN, ARNT, ARRB1, ARRDC3, ASPH, ATG5, ATP1A2, ATP6AP1, ATRX, AVP, AVPR1A, AVPR2, BAD, BAK1, BAX, BBC3, BCL10, BCL2, BDKRB1, BGLAP, BIRC5, BMP8A, BRSK2, BTF3P11, C12orf39, C2CD2L, CA2, CA7, CACNA1C, CACNA1G, CALCA, CALM1…	TRUE
GO:0042599	lamellar body	4.08303	[4, 5, 6, 7, 8, 9, 10]	[None]	4	33.3333	8.25984e-05	0.0504676	{}	{}	[ABCA3, KLK5, KLK7, SPINK5]	[ABCA12, ABCA3, CTSH, KLK5, KLK7, LAMP1, LAMP3, NAPSA, RAB7A, SFTPC, SMPD1, SPINK5]	TRUE
GO:0098632	protein binding involved in cell-cell adhesion	4.08303	[3, 4]	[None]	4	33.3333	8.25984e-05	0.0504676	{}	{}	[DSC2, DSC3, DSP, JUP]	[CTNNA3, DSC2, DSC3, DSG2, DSP, DSPP, GLDN, IGSF9, JUP, NFASC, NRCAM, PKP2]	TRUE
GO:0003013	circulatory system process	4.08175	[4]	[None]	23	5.12249	8.2842e-05	0.0505336	{}	{}	[ACTA2, AGT, APOE, ATP1B1, ATP1B2, CD34, COL1A2, CXCL10, CXCL12, DSC2, DSC3, DSP, GJA1, GNAO1, HMGCR, HOPX, JUP, MME, PTGS2, RPS6KA2, S100A1, SERPING1, STC1]	[ABAT, ACE, ACE2, ACSM3, ACTA2, ACTC1, ACVRL1, ADA, ADCYAP1, ADH5, ADIPOQ, ADM, ADM2, ADORA1, ADORA2A, ADORA2B, ADRA1A, ADRA1B, ADRA1D, ADRA2A, ADRA2B, ADRA2C, ADRB1, ADRB2, ADRB3, ADRBK1, AGT, AGTR1, AGTR2, AGTRAP, AGXT, AKAP9, AKT1, ALOX12, AMOT, ANGPT1, ANK2, ANPEP, APLN, APOE, ARHGAP35, ASIC2, ASPH, ATG5, ATP1A1, ATP1A2, ATP1A3, ATP1A4, ATP1B1, ATP1B2, ATP2A2, ATP2B4, ATP6AP2, AVP, AVPR1A, AV…	TRUE
GO:0014070	response to organic cyclic compound	4.07028	[4]	[None]	34	4.2394	8.50599e-05	0.0518015	{}	{}	[APOE, AQP1, AQP3, CCL5, COL1A1, CRYAB, CXCL10, CYP1B1, DSG1, DUOX1, EGR3, GJB2, GNAO1, IGF2, IGFBP2, IGFBP5, IL1RN, JUP, LY6D, MAOB, MDK, NQO1, PDGFRB, PLAT, PTGDS, PTGS2, SDC1, SERPINA1, SFRP1, SLC7A11, SSH1, STC1, UCN2, WFDC1]	[AACS, AANAT, ABAT, ABCA1, ABCA2, ABCC2, ABCC4, ABL1, ACACB, ACADS, ACAT1, ACR, ACSBG1, ACSL1, ACSL3, ACSL6, ACTA1, ACVR1, ADA, ADAM9, ADAR, ADCY6, ADCYAP1, ADCYAP1R1, ADIPOQ, ADM, ADORA2A, ADRA1B, ADSS, AGL, AGO1, AGO2, AGO3, AGO4, AGTR2, AGXT, AIF1, AKAP13, AKAP6, AKAP7, AKAP9, AKR1B1, AKR1C3, AKT1, ALDH1A2, ALDH3A1, ALDOC, ALPL, AMH, ANGPT2, ANKRD1, ANXA1, ANXA7, AOC1, APEX1, APLP1, APOA1, APO…	TRUE
GO:0008236	serine-type peptidase activity	4.05604	[4, 5]	[None]	14	7	8.78949e-05	0.0534401	{}	{}	[C1S, C2, CFI, DPP4, HTRA3, KLK10, KLK5, KLK6, KLK7, PAMR1, PCSK2, PLAT, PLAU, ST14]	[ACD, ACE, ACR, APEH, AZU1, B4E1Z4_HUMAN, B9A039_HUMAN, C1R, C1RL, C1S, C2, CAPN5, CEL, CELA1, CELA2A, CELA2B, CELA3A, CELA3B, CFB, CFD, CFI, CLPP, CMA1, CORIN, CPD, CPVL, CTRB1, CTRB2, CTRC, CTRL, CTSA, CTSC, CTSG, CTSH, DLC1, DPP10, DPP4, DPP6, DPP7, DPP8, DPP9, E2F1, E7ETN3_HUMAN, E9PLN8_HUMAN, ELANE, ENDOU, F10, F11, F12, F2, F5, F7, F8, F9, FAM110A, FAP, FURIN, GLMN, GZMA, GZMB, GZMH, GZMK, …	TRUE
GO:0030135	coated vesicle	4.05604	[5, 6, 7, 8, 9]	[None]	14	7	8.78949e-05	0.0534401	{}	{}	[CD74, CEMIP, HLA-B, HLA-C, HLA-DPA1, HLA-DQA1, HLA-DQB1, HLA-DRA, HLA-DRB1, HLA-DRB5, SNX9, TYRP1, UNC13D, VWF]	[AAK1, AFTPH, AP1B1, AP1G1, AP1G2, AP1M1, AP1M2, AP1S1, AP1S2, AP1S3, AP2A1, AP2A2, AP2B1, AP2M1, AP2S1, AP3B1, AP3B2, APOB, APP, AQP2, ARCN1, ATP7A, B2M, BCAP31, C1D, C3orf58, CCL13, CCL14, CD207, CD74, CD9, CEMIP, CLINT1, CLTA, CLTB, CLTC, CLTCL1, CLVS1, CLVS2, COPA, COPB1, COPB2, COPE, COPG1, COPG2, COPZ1, COPZ2, CTLA4, DAB2, DBNL, DENND1A, DENND1B, DENND1C, DNAJC5, DVL1, DVL1P1, DVL2, ECE1, E…	TRUE
GO:0050663	cytokine secretion	4.04866	[4, 5, 6, 7, 8]	[None]	12	7.89474	8.93999e-05	0.0542658	{}	{}	[AGT, CD14, CD34, CHI3L1, CSF1R, GBP1, HLA-DRB1, LRRC32, PAEP, S100A8, S100A9, TNFRSF21]	[ABCA1, ABL1, ABL2, AGT, AGTR2, AGXT, AIM2, ALOX15B, AMH, ANGPT1, ANXA1, ANXA4, APOA1, APOA2, ATG5, BANK1, BTN2A2, BTN3A1, BTN3A2, BTNL2, C1QTNF3, C5, C5AR2, CADM1, CARD8, CASP1, CASP5, CCL19, CCL3, CCR7, CD14, CD2, CD274, CD276, CD34, CD58, CHI3L1, CHIA, CIDEA, CLEC4E, CLEC5A, CLEC6A, CLEC9A, CRP, CRTAM, CSF1R, CSRP1, DRD2, F2R, F2RL1, FCN1, FFAR2, FFAR4, FGR, FOXP1, FOXP3, GAS6, GATA3, GBP1, GL…	TRUE
GO:0043069	negative regulation of programmed cell death	4.03028	[4, 5, 6]	[None]	37	4.07489	9.32662e-05	0.0565193	{}	{}	[AGT, APOE, AQP1, CCL5, CD74, CLU, COL2A1, COMP, CORO1A, CRYAB, CXCL12, DHCR24, EGR3, FCER1G, HCLS1, HMGCR, IFI6, IL11, IL1RN, IL24, MDK, MMP9, NELL1, PDGFRB, PRAME, S100A8, S100A9, SEMA5A, SERPINB2, SFN, SFRP1, SFRP2, SOCS3, SOX9, TNFRSF10D, TP63, UNC5B]	[A0A0A6YYA1_HUMAN, AAMDC, AARS, AATF, ABL1, ABL2, ACAA2, ACKR3, ACTC1, ACVR1, ADA, ADAM8, ADAMTS20, ADAR, ADCYAP1, ADNP, ADORA1, ADORA2A, AGAP2, AGT, AGXT, AHI1, AIF1, AIPL1, AKR1B1, AKT1, ALB, ALKBH1, ALOX12, AMBRA1, AMH, AMIGO2, ANGPT1, ANGPT4, ANGPTL4, ANKRD9, ANXA1, ANXA4, ANXA5, APBB2, APC, API5, APIP, APOE, APOH, AQP1, AR, ARAF, AREG, AREL1, ARF4, ARHGAP10, ARHGAP21, ARHGDIA, ARHGEF2, ARNT2…	TRUE
GO:0030449	regulation of complement activation	4.02785	[3, 4, 5, 6]	[None]	6	16.6667	9.3788e-05	0.0567417	{}	{}	[C2, C3, CFH, CFI, CXCL10, SERPING1]	[6xC1QA, A2M, AKR1C1, C1QBP, C2, C3, C4A, C4B, C4BPA, C4BPB, C5, C6, C7, C8A, C8B, C8G, C9, CD46, CD55, CD59, CFB, CFH, CFI, CFP, CR1, CXCL10, HNRNPC, IGLC7, MASP1, PHB, PHB2, PROS1, PSMA7, SERPING1, SUSD4, VTN]	TRUE
GO:0006809	nitric oxide biosynthetic process	4.0196	[4, 5]	[None]	8	11.5942	9.55873e-05	0.0577347	{}	{}	[AGT, CD34, CLU, CYP1B1, ITGB2, NQO1, PTGIS, PTGS2]	[ACP5, AGT, AGTR2, AGXT, AGXT2, AIF1, AKT1, ARG2, ASS1, ATP2B4, CAV1, CD34, CLU, CYP1B1, DDAH1, DDAH2, EDN1, EGFR, ESR1, GCH1, GCHFR, GIMAP5, GLA, HBB, HSP90AA1, HSP90AB1, ICAM1, IFNG, IL10, IL1B, IL4, IL6, INS, INSR, ITGB2, JAK2, KLF4, KRT89P, MAPK9, NANOS1, NANOS2, NANOS3, NAT8, NOS1, NOS1AP, NOS2, NOS3, NQO1, OPRM1, P2RX4, PITX3, PKD2, PRKD2, PTGIS, PTGS2, PTK2B, PTX3, RORA, SLC7A2, SOD2, SPR,…	TRUE
GO:0042303	molting cycle	4.00338	[3]	[None]	10	9.17431	9.92238e-05	0.0598319	{}	{}	[CD109, DKK1, IGFBP5, KRT14, KRT16, KRT17, PTGS2, SOX9, SPINK5, TP63]	[AARS, ACVR1B, ALX4, APC, APCDD1, ARNTL, ATP7A, BCL2, CD109, CDC42, CDH15, CDH3, CELSR1, CLOCK, CTNNB1, CTSV, DBI, DICER1, DKK1, DNASE1L2, DSG4, EDA, EDAR, EDARADD, EGFR, ERCC2, FA2H, FGF10, FGF7, FGFR2, FOXE1, FOXN1, FOXQ1, FST, FUZ, FZD3, FZD6, FZD9, GAL, GNAS, HDAC1, HDAC2, HOXC13, HPSE, IGFBP5, INHBA, INTU, KRT14, KRT16, KRT17, KRT25, KRT27, KRT33B, KRT71, KRT83, KRT84, KRTAP4-3, KRTAP4-5, KR…	TRUE
GO:0042633	hair cycle	4.00338	[4]	[None]	10	9.17431	9.92238e-05	0.0598319	{}	{}	[CD109, DKK1, IGFBP5, KRT14, KRT16, KRT17, PTGS2, SOX9, SPINK5, TP63]	[AARS, ACVR1B, ALX4, APC, APCDD1, ARNTL, ATP7A, BCL2, CD109, CDC42, CDH15, CDH3, CELSR1, CLOCK, CTNNB1, CTSV, DBI, DICER1, DKK1, DNASE1L2, DSG4, EDA, EDAR, EDARADD, EGFR, ERCC2, FA2H, FGF10, FGF7, FGFR2, FOXE1, FOXN1, FOXQ1, FST, FUZ, FZD3, FZD6, FZD9, GAL, GNAS, HDAC1, HDAC2, HOXC13, HPSE, IGFBP5, INHBA, INTU, KRT14, KRT16, KRT17, KRT25, KRT27, KRT33B, KRT71, KRT83, KRT84, KRTAP4-3, KRTAP4-5, KR…	TRUE
GO:1904018	positive regulation of vasculature development	3.99678	[3, 4, 5, 6, 7, 8, 9]	[None]	11	8.39695	0.000100745	0.0606485	{}	{}	[AQP1, C3, CD34, CHI3L1, CYP1B1, CYSLTR2, ITGB2, PTGIS, PTGS2, SEMA5A, SFRP2]	[ACVRL1, ADD1, ADM, ADM2, AGGF1, ALOX12, ANGPT2, ANGPT4, ANGPTL3, ANGPTL4, ANXA3, AQP1, ASB4, BRCA1, BTG1, C19orf10, C3, C3AR1, C5, C6, CAMP, CCBE1, CCL11, CCL24, CCR3, CD34, CHAMP1, CHI3L1, CHRFAM7A, CHRNA7, CIB1, CMA1, CNTN1, CTSH, CX3CL1, CX3CR1, CXCR3, CYP1B1, CYSLTR1, CYSLTR2, DDAH1, ECM1, EGR1, EPHA1, ERAP1, ETS1, F3, FGF1, FGF13, FGF2, FLT1, FOXC2, GATA2, GATA4, GATA6, GDF2, GREM1, HDAC7, …	TRUE
GO:0002521	leukocyte differentiation	3.99575	[4]	[None]	23	5.05495	0.000100983	0.0606908	{}	{}	[C1QC, CD109, CD74, CSF1R, EGR3, HCLS1, HLA-B, HLA-DMA, HLA-DOA, IL11, IRF1, JAG2, LY6D, MMP9, MPZL2, PREX1, PTPN6, SFRP1, SPI1, SPINK5, TMEM176A, TMEM176B, TYROBP]	[ABL1, ABL2, ACIN1, ADA, ADAM17, ADAM8, ADC, ADIPOQ, AICDA, ANXA1, ANXA2, AP3B1, AP3D1, APC, APCS, ARID4A, ASXL2, ATM, ATP11C, ATP6AP1, ATP7A, AXL, AZI2, B2M, BAD, BAK1, BATF, BATF2, BATF3, BAX, BCL11A, BCL11B, BCL2, BCL3, BCL6, BGLAP, BLK, BLM, BLNK, BMP4, BRAF, BTK, C19orf10, C1QC, CA2, CALCA, CALCR, CAMK4, CARD11, CARTPT, CASP8, CBFA2T3, CBFB, CCL19, CCL3, CCR1, CCR7, CD101, CD109, CD1D, CD2, …	TRUE
GO:0017171	serine hydrolase activity	3.98705	[3]	[None]	14	6.89655	0.000103027	0.0618159	{}	{}	[C1S, C2, CFI, DPP4, HTRA3, KLK10, KLK5, KLK6, KLK7, PAMR1, PCSK2, PLAT, PLAU, ST14]	[AADAC, ACD, ACE, ACHE, ACR, APEH, AZU1, B4E1Z4_HUMAN, B9A039_HUMAN, C1R, C1RL, C1S, C2, CAPN5, CEL, CELA1, CELA2A, CELA2B, CELA3A, CELA3B, CFB, CFD, CFI, CLPP, CMA1, CORIN, CPD, CPVL, CTRB1, CTRB2, CTRC, CTRL, CTSA, CTSC, CTSG, CTSH, DLC1, DPP10, DPP4, DPP6, DPP7, DPP8, DPP9, E2F1, E7ETN3_HUMAN, E9PLN8_HUMAN, ELANE, ENDOU, F10, F11, F12, F2, F5, F7, F8, F9, FAM110A, FAP, FURIN, GLMN, GZMA, GZMB,…	TRUE
GO:0043542	endothelial cell migration	3.96737	[6, 7, 8]	[None]	12	7.74194	0.000107802	0.0645733	{}	{}	[AGT, APOE, CSNK2B, CYP1B1, DPP4, EGR3, ITGB2, NELL1, PTGS2, S100A2, SEMA5A, STC1]	[AAMP, ACVRL1, AGT, AGTR2, AGXT, AKT1, ALOX12, AMOT, AMOTL1, ANGPT1, ANGPT2, ANGPT4, ANXA3, APOA1, APOE, APOH, BCAR1, BCAS3, BMP10, BMP4, BMPER, BMPR2, CALCA, CCBE1, CCDC23, CDH13, CEL, CIB1, CORO1B, CSNK2B, CXCL13, CYP1B1, DAB2IP, DLL4, DPP4, EDN1, EFNA1, EFNB2, EGR3, EMP2, EPHA2, EPHB4, ETS1, FAP, FGF1, FGF13, FGF16, FGF18, FGF2, FGF4, FLT4, FOXC2, FOXP1, GATA3, GDF2, GIPC1, GLMN, GPLD1, GPR124…	TRUE
GO:0006692	prostanoid metabolic process	3.95869	[5, 6, 7, 8, 9, 10]	[None]	6	16.2162	0.000109978	0.0657669	{}	{}	[CD74, PTGDS, PTGIS, PTGS2, S100A8, S100A9]	[ACOX1, AKR1C2, AKR1C3, AMH, ANXA1, AVP, AVPR1A, CBR1, CD74, CYP4F8, EDN1, EDN2, FAM213B, HPGD, HPGDS, IFNAR1, MAPK9, MIF, NLRP3, PDPN, PLA2G4F, PNPLA8, PTGDS, PTGES, PTGES2, PTGES3, PTGIS, PTGR1, PTGR2, PTGS1, PTGS2, S100A8, S100A9, SIRT1, SPHK1, TBXAS1, TNFRSF1A]	TRUE
GO:0006693	prostaglandin metabolic process	3.95869	[6, 7, 8, 9, 10, 11]	[None]	6	16.2162	0.000109978	0.0657669	{}	{}	[CD74, PTGDS, PTGIS, PTGS2, S100A8, S100A9]	[ACOX1, AKR1C2, AKR1C3, AMH, ANXA1, AVP, AVPR1A, CBR1, CD74, CYP4F8, EDN1, EDN2, FAM213B, HPGD, HPGDS, IFNAR1, MAPK9, MIF, NLRP3, PDPN, PLA2G4F, PNPLA8, PTGDS, PTGES, PTGES2, PTGES3, PTGIS, PTGR1, PTGR2, PTGS1, PTGS2, S100A8, S100A9, SIRT1, SPHK1, TBXAS1, TNFRSF1A]	TRUE
GO:0072678	T cell migration	3.95869	[3]	[None]	6	16.2162	0.000109978	0.0657669	{}	{}	[APOD, CCL5, CXCL10, CXCL12, CXCL9, S100A7]	[ADAM10, ADAM17, ADAM8, AIF1, APOD, CCL2, CCL20, CCL21, CCL3, CCL5, CCR2, CLSTN1, CXCL10, CXCL11, CXCL12, CXCL13, CXCL16, CXCL9, CXCR3, ECM1, FADD, GPR15, ITGA4, ITGB7, MYO1G, PIK3CD, PIK3CG, PYCARD, RIPK3, S100A7, S1PR1, TMEM102, TNFRSF14, TNFSF14, WNT5A, XCL1, ZAP70]	TRUE
GO:0030193	regulation of blood coagulation	3.94531	[4, 5, 6, 7]	[None]	9	10	0.000113421	0.0677123	{}	{}	[APOE, CD34, FCER1G, KRT1, PLAT, PLAU, SEPP1, SERPINB2, SERPING1]	[ADAMTS18, ALOX12, ANO6, ANXA2, APOE, APOH, ASIC2, C1QTNF1, C6orf1, CAV1, CD34, CD36, CEL, CLEC4M, CNTN1, CPB2, DMTN, E9PLN8_HUMAN, EDN1, ENPP4, F11, F12, F2, F2R, F2RL1, F3, F7, FAM46A, FAP, FCER1G, FGA, FOXA2, GLMN, GP1BA, GP5, HPSE, HRG, ITGA2B, KLKB1, KNG1, KRT1, LBH, LYN, NANOS3, NFE2L2, NOS3, NR4A3, NRG1, PDGFA, PDGFB, PDGFRA, PDPN, PLAT, PLAU, PLAUR, PLEK, PLG, PRKCA, PRKCD, PRKCQ, PRKG1, …	TRUE
GO:1900046	regulation of hemostasis	3.94531	[3, 4, 5]	[None]	9	10	0.000113421	0.0677123	{}	{}	[APOE, CD34, FCER1G, KRT1, PLAT, PLAU, SEPP1, SERPINB2, SERPING1]	[ADAMTS18, ALOX12, ANO6, ANXA2, APOE, APOH, ASIC2, C1QTNF1, C6orf1, CAV1, CD34, CD36, CEL, CLEC4M, CNTN1, CPB2, DMTN, E9PLN8_HUMAN, EDN1, ENPP4, F11, F12, F2, F2R, F2RL1, F3, F7, FAM46A, FAP, FCER1G, FGA, FOXA2, GLMN, GP1BA, GP5, HPSE, HRG, ITGA2B, KLKB1, KNG1, KRT1, LBH, LYN, NANOS3, NFE2L2, NOS3, NR4A3, NRG1, PDGFA, PDGFB, PDGFRA, PDPN, PLAT, PLAU, PLAUR, PLEK, PLG, PRKCA, PRKCD, PRKCQ, PRKG1, …	TRUE
GO:0034774	secretory granule lumen	3.93079	[4, 5, 6, 7, 8, 9, 10]	[None]	8	11.2676	0.000117275	0.0698959	{}	{}	[CLU, F13A1, IGF2, PCSK2, SERPINA1, SERPING1, TF, VWF]	[A2M, ACTN1, ACTN2, ACTN4, ALB, ALDOA, APOA1, APP, C1QTNF1, CFD, CLU, DBH, DEFA1, DEFA1A3, DEFA3, DEFA5, EGF, F13A1, F3, F5, F8, FGA, FGB, FGG, FIGF, FN1, GAS6, GCG, GHRL, GIP, GNAI2, HGF, HRG, IGF1, IGF2, IL6, INS, KNG1, LEFTY2, MMRN1, NRG1, PCSK1, PCSK2, PDGFA, PDGFB, PF4, PIKFYVE, PLG, POMC, PPBP, PROS1, SCG3, SERPINA1, SERPINE1, SERPINF2, SERPING1, SGCG, SOS1, SPARC, SRGN, TF, TGFB1, TGFB2, T…	TRUE
GO:0086069	bundle of His cell to Purkinje myocyte communication	3.93057	[5, 6, 8, 9, 10]	[None]	4	30.7692	0.000117337	0.0698154	{}	{}	[DSC2, DSC3, DSP, JUP]	[CTNNA3, DSC2, DSC3, DSG2, DSP, DSPP, GJA5, JUP, KCNA5, PKP2, SCN10A, SCN5A, TNNI3K]	TRUE
GO:0060348	bone development	3.91858	[3, 4, 5, 6]	[None]	13	7.18232	0.000120619	0.0716477	{}	{}	[COL1A1, COL2A1, COMP, CSGALNACT1, LTBP2, MYOC, PTPN6, SFRP2, SOX9, STC1, SULF1, SULF2, TYROBP]	[ABI1, ACP5, ALPL, AMER1, ANKRD11, ANO6, ANXA2, ASXL1, ASXL2, ATP6AP1, AXIN2, BBX, BGLAP, BMP2, BMP4, BMP6, BMPR1B, BMPR2, BNC2, C6orf25, CADM1, CARM1, CDX1, CER1, CHAD, CHSY1, CITED2, COL10A1, COL13A1, COL1A1, COL27A1, COL2A1, COL9A1, COMP, CSGALNACT1, CTC1, CYP26B1, DCHS1, DDR2, DHRS3, DLX5, DYM, ENG, EVC, FAM20C, FAM73B, FAT4, FGF18, FGF4, FGF8, FGFR2, FGFR3, FLI1, FOXP1, FREM1, GARS, GH1, GHR…	TRUE
GO:0072012	glomerulus vasculature development	3.91676	[4, 5, 6, 7, 8, 9, 10]	[None]	5	20.8333	0.000121126	0.0718277	{}	{}	[ACTA2, AQP1, CD34, NOTCH3, PDGFRB]	[ACTA2, ANGPT1, ANGPT2, AQP1, BMP4, BMP7, C21orf33, CD34, EGR1, FOXC2, HES1, NOTCH1, NOTCH3, NOTCH4, OSR1, OXSR1, PDGFA, PDGFB, PDGFRA, PDGFRB, PECAM1, SERPINB7, TCF21, WT1]	TRUE
GO:0010959	regulation of metal ion transport	3.91007	[5, 6, 7, 8]	[None]	18	5.73248	0.000123007	0.0728204	{}	{}	[AGT, ATP1B1, ATP1B2, CCL5, CEMIP, CFH, CORO1A, CXCL10, CXCL12, CXCL9, FXYD3, GJA1, GNAO1, PDGFRB, PTGS2, PTPN6, S100A1, STC1]	[ABL1, ACTN2, ACTN4, ADCYAP1, ADCYAP1R1, ADORA1, ADORA2A, ADRA2A, ADRB1, ADRB2, AGT, AGXT, AHCYL1, AHNAK, AKAP6, AKAP7, AKAP9, AKT1, AMIGO1, ANK2, ANK3, APEX1, AQP2, ARRB2, ASPH, ATF4, ATG5, ATP1A1, ATP1A2, ATP1A4, ATP1B1, ATP1B2, ATP1B3, ATP2B2, ATP2B4, BAK1, BAX, BCL2, BDKRB1, BEST1, BPIFA1, CAB39, CABP1, CACNA1B, CACNA1C, CACNA1D, CACNA2D1, CACNA2D2, CACNA2D3, CACNA2D4, CACNB1, CACNB2, CACNB3,…	TRUE
GO:0060205	cytoplasmic membrane-bounded vesicle lumen	3.90806	[4, 5, 6, 7, 8, 9]	[None]	9	9.89011	0.000123577	0.0730339	{}	{}	[APOE, CLU, F13A1, IGF2, PCSK2, SERPINA1, SERPING1, TF, VWF]	[A2M, ACTN1, ACTN2, ACTN4, ADA, ALB, ALDOA, APOA1, APOB, APOE, APP, C1QTNF1, CALR, CFD, CLU, DBH, DEFA1, DEFA1A3, DEFA3, DEFA5, DLC1, EGF, F13A1, F3, F5, F8, FASLG, FGA, FGB, FGG, FIGF, FN1, GAS6, GCG, GHRL, GIP, GNAI2, HBA1, HBB, HGF, HP, HPR, HPX, HRG, HSP90AA1, HSP90B1, HSPH1, HYOU1, IGF1, IGF2, IL6, INS, KNG1, KRT89P, LEFTY2, LTF, MMRN1, NRG1, PCSK1, PCSK2, PDGFA, PDGFB, PF4, PIKFYVE, PLG, PO…	TRUE
GO:2000257	regulation of protein activation cascade	3.89174	[3, 4, 5, 6]	[None]	6	15.7895	0.00012831	0.075703	{}	{}	[C2, C3, CFH, CFI, CXCL10, SERPING1]	[6xC1QA, A2M, AKR1C1, C1QBP, C2, C3, C4A, C4B, C4BPA, C4BPB, C5, C6, C7, C8A, C8B, C8G, C9, CD46, CD55, CD59, CFB, CFH, CFI, CFP, CR1, CXCL10, FGA, HNRNPC, IGLC7, MASP1, PHB, PHB2, PROS1, PSMA7, SERPINC1, SERPING1, SUSD4, VTN]	TRUE
GO:0002920	regulation of humoral immune response	3.89147	[3]	[None]	7	12.963	0.000128389	0.0756214	{}	{}	[C2, C3, CFH, CFI, CXCL10, PTPN6, SERPING1]	[6xC1QA, A2M, AKR1C1, C1QBP, C2, C3, C4A, C4B, C4BPA, C4BPB, C5, C6, C7, C8A, C8B, C8G, C9, CCR7, CD37, CD46, CD55, CD59, CFB, CFH, CFI, CFP, CR1, CXCL10, CXCL13, DEFB103A, FCER2, FOXJ1, GIMAP5, HNRNPC, HPX, IGLC7, IRG1, LTA, MASP1, NOD2, PHB, PHB2, PPP2R3C, PROS1, PSMA7, PTPN6, PTPRC, SERPING1, SPNS2, SUSD4, TNF, VTN, ZP3, ZP4]	TRUE
GO:0050819	negative regulation of coagulation	3.89147	[3, 4, 5]	[None]	7	12.963	0.000128389	0.0756214	{}	{}	[APOE, CD34, KRT1, PLAT, PLAU, SERPINB2, SERPING1]	[ADAMTS18, ALOX12, ANXA2, ANXA4, ANXA5, APOE, APOH, C1QTNF1, CD34, CEL, CPB2, EDN1, F11, F12, F2, FAP, FGA, GLMN, GP1BA, GP5, HRG, HS3ST5, HS3ST6, KLKB1, KNG1, KRT1, NANOS3, NOS3, NRG1, PDGFA, PDGFB, PDGFRA, PLAT, PLAU, PLAUR, PLG, PRKCD, PRKG1, PROC, PROCR, PROS1, SERPINB2, SERPINE1, SERPINE2, SERPINF2, SERPING1, THBD, THBS1, TMPRSS6, TSPAN8, UBASH3B, USF1, VTN, ZNF160]	TRUE
GO:0006633	fatty acid biosynthetic process	3.88818	[5, 6, 7, 8, 9]	[None]	12	7.59494	0.000129367	0.0760676	{}	{}	[AGT, APOC1, CD74, ELOVL2, ELOVL6, FADS2, GGT5, PTGDS, PTGIS, PTGS2, S100A8, S100A9]	[A0A087X1B8_HUMAN, AASDHPPT, ABCD3, ACACA, ACACB, ACADL, ACADVL, ACOT7, ACSF3, ACSL3, ACSM1, ACSM3, ACSS1, ACSS2, AGMO, AGT, AGXT, AIFM2, AKR1C3, ALOX12, ALOX12B, ALOX15, ALOX15B, ALOX5, ALOX5AP, ALOXE3, AMH, ANXA1, APOA1, APOA4, APOA5, APOC1, APOC2, APOC3, AVP, AVPR1A, BRCA1, C9orf3, CBR1, CBR4, CD74, CH25H, COTL1, DECR2, DEGS1, EDN1, EDN2, ELOVL1, ELOVL2, ELOVL3, ELOVL4, ELOVL5, ELOVL6, ELOVL7,…	TRUE
GO:0071260	cellular response to mechanical stimulus	3.88755	[4]	[None]	8	11.1111	0.000129554	0.0760483	{}	{}	[AGT, AQP1, COL1A1, GJA1, IGF2, IRF1, PTGS2, SOX9]	[AGT, AGXT, AKT1, ANKRD1, AQP1, ATP1A1, ATP1A2, ATP1A4, BAD, BAG3, BAK1, BCL10, BMP6, BNIP3, CASP1, CASP2, CASP5, CASP8, CASP8AP2, CD40, CHEK1, CNN2, COL1A1, CRADD, CTNNB1, CYBA, EDNRA, EGFR, EGR1, ENG, FADD, FAS, FASN, GADD45A, GJA1, GSK3B, HABP4, IGF2, IL13, IL1B, IRF1, ITGB1, KCNJ2, KCNK4, LTBR, MAP2K4, MAP3K1, MAP3K14, MAP3K2, MAPK3, MAPK8, MYD88, NFKB1, NPPA, PAX2, PDE2A, PTGER4, PTGS2, SCXA…	TRUE
GO:0048545	response to steroid hormone	3.87788	[4, 5]	[None]	21	5.21092	0.000132471	0.0776282	{}	{}	[AQP1, COL1A1, CRYAB, DSG1, GJB2, IGF2, IGFBP2, IL1RN, MAOB, MDK, NQO1, PDGFRB, PLAT, PTGDS, PTGS2, SDC1, SERPINA1, SFRP1, STC1, UCN2, WFDC1]	[AACS, AANAT, ABCA2, ABCC2, ACADS, ACR, ACSBG1, ACSL6, ACTA1, ACVR1, ADAM9, ADCYAP1, ADCYAP1R1, ADIPOQ, ADM, AGL, AGTR2, AGXT, AKAP13, AKR1B1, AKR1C3, ALDH1A2, ALDH3A1, ALPL, ANXA1, APOA1, APOA2, AQP1, AQP4, AR, AREG, ARG1, ARNT2, ARSA, ARSB, ASH2L, ASS1, ATAT1, ATP1A1, ATP1A2, ATP1A3, ATP1A4, AVP, AVPR1A, BAD, BCAS3, BCHE, BCKDHB, BCL2, BDH1, BGLAP, BID, BMP4, BMP6, BMP7, BRCA1, BTF3P11, CA2, CA…	TRUE
GO:0070371	ERK1 and ERK2 cascade	3.87519	[5, 6, 7, 9, 10]	[None]	14	6.73077	0.000133293	0.0779763	{}	{}	[AGT, CD74, CHI3L1, CSF1R, CYSLTR2, GBP1, HMGCR, NELL1, PDGFRB, PTPN6, S100A7, S100A8, S100A9, SOX9]	[ABCA7, ABL1, ABL2, ACKR3, ADCYAP1, ADIPOQ, ADRA1A, ADRA1D, AGT, AGXT, ALOX15, AMH, ANGPT1, ANKRD26, APIP, APOA1, ARHGAP8, ARRB1, ARRB2, ATP6AP1, AVP, BMP2, BMP4, BMPER, BRAF, C1QL4, C3orf33, C5AR1, C5AR2, CAMK2D, CCL11, CCL19, CCL21, CCL3, CCR1, CCR7, CD44, CD74, CHI3L1, CIB1, CNKSR3, CSF1R, CSK, CTGF, CTSH, CYR61, CYSLTR2, DAB2IP, DCC, DNAJC27, DRD2, DSTYK, DUSP1, DUSP12, DUSP26, DUSP28, DUSP3,…	TRUE
GO:0009897	external side of plasma membrane	3.87479	[3, 4, 5, 6]	[None]	15	6.41026	0.000133417	0.0779153	{}	{}	[APOE, BCAM, CD34, CD74, CXCL10, CXCL12, CXCL9, FCER1G, FCGR3A, GGT5, HLA-DRB1, IL2RG, SDC1, SEPP1, VWF]	[ABCA1, ABCG1, ACE, ADA, ADAM9, ALCAM, AMOT, ANO1, ANPEP, ANTXR2, ANXA5, APOE, AQP4, ARSA, ASTN1, ATP6AP2, B2M, B4GALT1, BCAM, BCAT2, BMPR1A, BTLA, C10orf54, CA4, CALR, CCR1, CCR4, CCR5, CCR7, CD19, CD2, CD22, CD226, CD24, CD244, CD27, CD274, CD276, CD28, CD33, CD34, CD36, CD3E, CD4, CD40, CD40LG, CD44, CD48, CD5, CD59, CD69, CD74, CD79A, CD79B, CD80, CD83, CD86, CD8A, CD8B, CD9, CDH13, CEACAM5, …	TRUE
GO:0031983	vesicle lumen	3.87134	[3, 4]	[None]	9	9.78261	0.000134482	0.0784031	{}	{}	[APOE, CLU, F13A1, IGF2, PCSK2, SERPINA1, SERPING1, TF, VWF]	[A2M, ACTN1, ACTN2, ACTN4, ADA, ALB, ALDOA, APOA1, APOB, APOE, APP, C1QTNF1, CALR, CFD, CLU, DBH, DEFA1, DEFA1A3, DEFA3, DEFA5, DLC1, EGF, EGFR, F13A1, F3, F5, F8, FASLG, FGA, FGB, FGG, FIGF, FN1, GAS6, GCG, GHRL, GIP, GNAI2, HBA1, HBB, HGF, HP, HPR, HPX, HRG, HSP90AA1, HSP90B1, HSPH1, HYOU1, IGF1, IGF2, IL6, INS, KNG1, KRT89P, LEFTY2, LTF, MMRN1, NRG1, PCSK1, PCSK2, PDGFA, PDGFB, PF4, PIKFYVE, P…	TRUE
GO:0048659	smooth muscle cell proliferation	3.87134	[4]	[None]	9	9.78261	0.000134482	0.0784031	{}	{}	[AGT, APOD, CCL5, HMGCR, IGFBP3, IGFBP5, NOTCH3, PDGFRB, PTGS2]	[ABCC4, ADIPOQ, AGT, AGXT, AIF1, ALOX12, ANG, APOD, BMP4, CALCRL, CAMK2D, CCL5, CDH13, COMT, CPAMD8, CTNNB1, CTNNBIP1, EDN1, EDNRA, EGFR, ELANE, EREG, FGF13, FGF2, FGFR2, FOXP1, HBEGF, HES5, HMGCR, HMOX1, ID2, IFNG, IGF1, IGFBP3, IGFBP5, IL12A, IL12B, IL13, IL15, IL6, IL6R, ILK, IRAK1, IRAK4, ITGA2, JUN, KLF4, MFN2, MNAT1, MYD88, NAA35, NAMPT, NDRG2, NDRG4, NOTCH3, NOTCH4, NOX1, NPPC, NPR1, NPR3,…	TRUE
GO:0005765	lysosomal membrane	3.86911	[4, 5, 6, 7, 8, 9, 10]	[None]	16	6.13027	0.000135174	0.0786711	{}	{}	[CD74, COL6A1, DPP4, HLA-DMA, HLA-DMB, HLA-DOA, HLA-DPA1, HLA-DQA1, HLA-DQB1, HLA-DRA, HLA-DRB1, HLA-DRB5, LAPTM5, LRP2, OCA2, SLC15A3]	[ABCA2, ABCA5, ABCB9, ABCC10, ABCD4, ACP2, ACPP, AHNAK, ANKFY1, ANPEP, ANXA2, ANXA6, AP1B1, AP1G1, AP1M1, AP1M2, AP1S1, AP1S2, AP1S3, AP2M1, AP3B1, AP3D1, AP3M1, AP5B1, AP5M1, AP5S1, ARL8A, ARL8B, ARRB1, ATP11A, ATP11C, ATP13A2, ATP6V0A2, ATP6V0A4, ATP6V0C, ATP6V0D1, ATP6V1A, ATP6V1B2, ATP6V1C1, ATP6V1C2, ATP6V1D, ATP6V1E1, ATP6V1G1, ATP6V1H, BLOC1S1, C18orf8, C1D, C1orf85, CCZ1, CCZ1B, CD164, CD…	TRUE
GO:0042129	regulation of T cell proliferation	3.85122	[5]	[None]	11	8.08823	0.000140857	0.0818376	{}	{}	[CCL5, CORO1A, HLA-DMB, HLA-DPA1, HLA-DRB1, IGF2, IGFBP2, IRF1, LRRC32, PTPN6, TNFRSF21]	[ADK, AIF1, BLM, BMP4, BTLA, BTN2A2, BTNL2, C10orf54, C19orf10, C21orf33, CARD11, CASP3, CBLB, CCL19, CCL5, CCR2, CD1D, CD209, CD24, CD274, CD276, CD28, CD3E, CD46, CD55, CD59, CD80, CD86, CDKN2A, CEBPB, CLC, CLCF1, CORO1A, CTLA4, CTNNB1, DEAF1, DHPS, DLG1, DNAJA3, EBI3, EFNB1, ERBB2, FADD, FOXJ1, FOXP3, GLMN, GPAM, HES1, HHLA2, HLA-A, HLA-DMB, HLA-DPA1, HLA-DPB1, HLA-DRB1, HLA-E, HLA-G, ICOSLG, …	TRUE
GO:0031960	response to corticosteroid	3.8365	[5, 6]	[None]	12	7.5	0.000145713	0.0845133	{}	{}	[AQP1, COL1A1, IGFBP2, IL1RN, MAOB, MDK, PLAT, PTGDS, PTGS2, SDC1, STC1, UCN2]	[AANAT, ACADS, ACSBG1, ACVR1, ADAM9, ADCYAP1, ADIPOQ, ADM, AGL, AGTR2, AGXT, AKAP13, AKR1C3, ALDH3A1, ALPL, ANXA1, APOA2, AQP1, AQP4, AREG, ARG1, ASS1, ATAT1, AVPR1A, BAD, BCHE, BCKDHB, BCL2, BDH1, BGLAP, BMP6, CAD, CALCR, CALM1, CASP9, CCL2, CCND1, CDKN1A, CDO1, CEBPA, CNGA3, COL1A1, CPN1, CPNE1, CPS1, CREBRF, CRH, CTGF, CTSV, CYP11A1, CYP11B1, CYP21A2, DFFB, DUSP1, DUSP12, EDN1, EGFR, ENG, FAM5…	TRUE
GO:1902229	regulation of intrinsic apoptotic signaling pathway in response to DNA damage	3.82686	[5, 6, 7, 8, 9]	[None]	6	15.3846	0.000148983	0.0862611	{}	{}	[CD74, CLU, CXCL12, S100A8, S100A9, SFRP2]	[ACKR3, AMH, BCL2L1, BCL2L12, CCAR2, CD44, CD74, CDKN2D, CLU, CXCL12, ELL3, FBXO18, ING2, ING3, INGX, KDM1A, MIF, MUC1, NACC2, PGAP2, PIAS4, RAD9A, S100A8, S100A9, SFRP2, SIRT1, SKIL, SNAI1, SNAI2, STEAP3, TAF9, TAF9B, TMEM161A, TP73, TPT1, TRIAP1, TRIM32, USP47, ZNF385A]	TRUE
GO:0002455	humoral immune response mediated by circulating immunoglobulin	3.82359	[3, 6]	[None]	13	7.02703	0.000150109	0.0867627	{}	{}	[C1QA, C1QB, C1QC, C1S, C2, C3, CFI, CLU, CXCL10, HLA-DQB1, HLA-DRB1, PTPN6, SERPING1]	[6xC1QA, AKR1C1, BCL3, C1QA, C1QB, C1QBP, C1QC, C1R, C1RL, C1S, C2, C3, C4A, C4B, C4BPA, C4BPB, C5, C6, C7, C8A, C8B, C8G, C9, CD46, CD55, CFI, CLU, CR1, CR2, CRP, CSRP1, CXCL10, EXO1, FCER2, FOXJ1, GIMAP5, HLA-DQB1, HLA-DQB2, HLA-DRB1, HNRNPC, HPX, HV101_HUMAN, HV102_HUMAN, HV104_HUMAN, HV105_HUMAN, HV106_HUMAN, HV107_HUMAN, HV201_HUMAN, HV202_HUMAN, HV203_HUMAN, HV204_HUMAN, HV205_HUMAN, HV206_…	TRUE
GO:0010632	regulation of epithelial cell migration	3.81099	[3, 4, 5, 6, 7, 8]	[None]	12	7.45342	0.000154528	0.0891625	{}	{}	[AGT, APOE, AQP1, CSNK2B, MMP9, NELL1, PTGS2, RAB25, SEMA5A, SOX9, STC1, TACSTD2]	[AAMP, ACVRL1, ADAM9, AGT, AGTR2, AGXT, AKT1, ALOX12, AMOT, AMOTL1, ANGPT1, ANGPT2, ANGPT4, ANXA3, APOE, APOH, AQP1, ARSB, BCAR1, BCAS3, BMP10, BMP4, BMPER, BMPR2, CAPN7, CCBE1, CCDC23, CIB1, CORO1C, CSNK2B, CTSH, CXCL13, DAB2IP, DLL4, EDN1, EFNA1, EMP2, ENPP2, EPB41L5, EPHA2, ETS1, EVL, FGF1, FGF10, FGF13, FGF16, FGF18, FGF2, FGF4, FGF7, FLT4, FOXC2, FOXP1, GATA3, GDF2, GLIPR2, GPLD1, GPR124, HB…	TRUE
GO:0061081	positive regulation of myeloid leukocyte cytokine production involved in immune response	3.79167	[4, 5, 6]	[None]	4	28.5714	0.000161558	0.0930575	{}	{}	[CD74, FCER1G, S100A8, S100A9]	[AMH, BCL10, CD36, CD74, FCER1G, GPRC5B, MIF, S100A8, S100A9, SEMA7A, SPON2, TLR2, TLR4, WNT5A]	TRUE
GO:0098909	regulation of cardiac muscle cell action potential involved in regulation of contraction	3.79167	[4, 5, 6, 7, 8, 9, 10]	[None]	4	28.5714	0.000161558	0.0930575	{}	{}	[DSC2, DSC3, DSP, JUP]	[ANK2, ATP2A2, CAMK2D, CAV1, CTNNA3, DSC2, DSC3, DSG2, DSP, DSPP, GJA5, JUP, PKP2, RYR2]	TRUE
GO:0005913	cell-cell adherens junction	3.78997	[3, 4]	[None]	7	12.5	0.000162193	0.0932611	{}	{}	[DSC2, DSC3, DSP, GJA1, JUP, NDRG1, TGM1]	[ABI2, ACTN1, ANKAR, APC, CAMSAP3, CDH1, CDH15, CDH2, CDH3, CTNNA1, CTNNA2, CTNNA3, CTNNB1, CTNND1, DAG1, DES, DLG5, DSC2, DSC3, DSP, DSPP, FAT2, FLOT1, FLOT2, FZR1, GJA1, ITGA6, JUP, KIFC3, LMO7, MLLT4, MYH9, NDRG1, NOL6, NRAP, OXTR, PARD3, PGM5, PLEKHA7, PROC, PTPRM, PVRL1, PVRL2, PVRL3, SCRIB, SHROOM2, SMAD7, SORBS1, SPTAN1, SSX2IP, TGM1, TJP1, TLN2, VCL, XIRP1, ZYX]	TRUE
GO:0002690	positive regulation of leukocyte chemotaxis	3.76217	[3, 4]	[None]	8	10.6667	0.000172913	0.0992519	{}	{}	[CCL5, CD74, CXCL10, CXCL12, CXCL9, RNASE1, S100A14, S100A7]	[ADAM10, ADAM17, AIF1, ANO6, C1QBP, C3AR1, CALR, CAMK1D, CCL19, CCL2, CCL21, CCL3, CCL4, CCL5, CCL7, CCR1, CCR2, CCR7, CD74, CMKLR1, CREB3, CREB3L4, CSF1, CXCL1, CXCL10, CXCL11, CXCL12, CXCL13, CXCL2, CXCL3, CXCL5, CXCL6, CXCL9, EDN1, EDN2, EDN3, EDNRA, EHHADH, F2RL1, F7, FIGF, GAS6, IL23A, IL4, IL6, IL6R, IL8, LBP, NCKAP1L, PF4, PF4V1, PLA2G7, PPBP, PTK2B, PTPRJ, RAC1, RAC2, RARRES2, RNASE1, RPS…	TRUE
GO:0051050	positive regulation of transport	3.75213	[2, 3, 4, 5]	[None]	35	4.03226	0.000176958	0.101397	{}	{}	[AGT, APOE, AQP1, ATP1B1, ATP1B2, C2, C3, CCL5, CD14, CD34, CEMIP, CFH, CSF1R, CXCL10, CXCL12, CXCL9, FCER1G, GJA1, HCLS1, HLA-DRB1, JUP, PAEP, PDGFRB, PTGS2, S100A1, S100A8, S100A9, SDC1, SEMA5A, SFN, SFRP2, SORL1, SOX11, STC1, UNC13D]	[AACS, ABCA1, ABCA12, ABCA7, ABCG1, ABL1, ABL2, ABLIM3, ABR, ACHE, ACSL3, ACSL6, ACTL6A, ACTN2, ACTN4, ADAM8, ADAM9, ADC, ADCYAP1, ADCYAP1R1, ADD1, ADIPOQ, ADIPOR2, ADORA1, ADORA2A, ADORA2B, ADRA2A, ADRB1, ADRBK1, AGT, AGTR2, AGXT, AHCYL1, AHI1, AHSG, AIM2, AKAP6, AKAP7, AKAP9, AKT1, AKT2, ALOX12B, ALOX15B, AMH, AMIGO1, ANG, ANGPT1, ANK2, ANK3, ANKFY1, ANKRD1, ANO6, ANP32B, ANXA1, ANXA13, ANXA2, …	TRUE
GO:0043207	response to external biotic stimulus	3.74784	[3]	[None]	34	4.07674	0.000178714	0.102224	{}	{}	[ABCC9, ACTA2, ATP1B1, BST2, CCL5, CD14, CD93, CLU, CXCL10, CXCL12, CXCL9, DCN, FCER1G, GBP1, GJB6, IFITM1, IL1RN, IL24, IRF1, KRT6A, LYZ, MAOB, MX1, OAS2, PTGS2, RNASE1, S100A14, S100A7, S100A8, S100A9, SEPP1, SERPINA1, TRIM22, UNC13D]	[ABCA1, ABCC9, ABCE1, ABCF3, ABL1, ABR, ACIN1, ACKR3, ACP5, ACTA2, ACTRT1, ADAM17, ADAM9, ADAMTS4, ADAMTS5, ADAR, ADARB1, ADH5, ADH7, ADM, AICDA, AIM2, AKIRIN2, ALKBH5, ALPK1, ALPL, AMH, ANKRD1, ANKRD17, ANXA3, ANXA5, AP1B1, AP1G1, AP1M1, AP1M2, AP1S1, AP1S2, AP1S3, AP2A1, AP2A2, AP2B1, AP2M1, AP2S1, APOB, APOBEC1, APOBEC3A, APOBEC3B, APOBEC3C, APOBEC3D, APOBEC3F, APOBEC3G, APOBEC3H, AQP2, ARF1, …	TRUE
GO:0051707	response to other organism	3.74784	[2, 4]	[None]	34	4.07674	0.000178714	0.102224	{}	{}	[ABCC9, ACTA2, ATP1B1, BST2, CCL5, CD14, CD93, CLU, CXCL10, CXCL12, CXCL9, DCN, FCER1G, GBP1, GJB6, IFITM1, IL1RN, IL24, IRF1, KRT6A, LYZ, MAOB, MX1, OAS2, PTGS2, RNASE1, S100A14, S100A7, S100A8, S100A9, SEPP1, SERPINA1, TRIM22, UNC13D]	[ABCA1, ABCC9, ABCE1, ABCF3, ABL1, ABR, ACIN1, ACKR3, ACP5, ACTA2, ACTRT1, ADAM17, ADAM9, ADAMTS4, ADAMTS5, ADAR, ADARB1, ADH5, ADH7, ADM, AICDA, AIM2, AKIRIN2, ALKBH5, ALPK1, ALPL, AMH, ANKRD1, ANKRD17, ANXA3, ANXA5, AP1B1, AP1G1, AP1M1, AP1M2, AP1S1, AP1S2, AP1S3, AP2A1, AP2A2, AP2B1, AP2M1, AP2S1, APOB, APOBEC1, APOBEC3A, APOBEC3B, APOBEC3C, APOBEC3D, APOBEC3F, APOBEC3G, APOBEC3H, AQP2, ARF1, …	TRUE
GO:0008630	intrinsic apoptotic signaling pathway in response to DNA damage	3.74713	[5, 6, 7, 8]	[None]	10	8.54701	0.000179005	0.102212	{}	{}	[CASP14, CD74, CLU, CXCL12, NUPR1, S100A8, S100A9, SFN, SFRP2, TP63]	[ABL1, ACKR3, AEN, AMH, ATM, BAD, BAG6, BAK1, BAX, BCL2, BCL2A1, BCL2L1, BCL2L10, BCL2L11, BCL2L12, BCL2L2, BCL3, BOK, BRCA1, BRCA2, CASP14, CASP16, CASP2, CASP9, CCAR2, CD44, CD74, CDIP1, CDKN1A, CDKN2D, CHEK2, CIDEB, CLU, CNRIP1, CRIP1, CXCL12, DDIT4, DYRK2, E2F1, EI24, ELL3, EP300, EPHA2, ERCC6, FBXO18, FNIP2, HIC1, HIPK1, HIPK2, HMOX1, HTRA2, IER3, IFI16, IKBKE, ING2, ING3, INGX, KDM1A, MAEL,…	TRUE
GO:0001968	fibronectin binding	3.74209	[3]	[None]	5	19.2308	0.000181098	0.103226	{}	{}	[IGFBP3, IGFBP5, LRRC15, MYOC, SFRP2]	[C6orf15, CCDC80, CTGF, CTSK, CTSL, CTSS, FSTL3, HSD17B12, IGFBP3, IGFBP5, ITGA3, ITGA4, ITGAV, ITGB1, ITGB3, LACRT, LPA, LRRC15, MFAP2, MYOC, PLEKHA2, SDC4, SFRP2, SSC5D, THBS1, VEGFA]	TRUE
GO:0010575	positive regulation of vascular endothelial growth factor production	3.74209	[4, 5, 6]	[None]	5	19.2308	0.000181098	0.103226	{}	{}	[C3, CYP1B1, PTGS2, SULF1, SULF2]	[ADORA2B, ARNT, ATF4, BRCA1, C3, C3AR1, C5, CCBE1, CYP1B1, EIF2AK3, FLT4, GATA4, HIF1A, HPSE, IL1A, IL1B, IL6ST, ISL1, MIA3, NODAL, NOX1, PTGS2, RORA, SULF1, SULF2, TGFB1]	TRUE
GO:0019865	immunoglobulin binding	3.74209	[4]	[None]	5	19.2308	0.000181098	0.103226	{}	{}	[FCER1G, FCGR2A, FCGR3A, IGJ, VWF]	[6xC1QA, AMBP, BPNT1, CD300LG, FCAR, FCER1A, FCER1G, FCER2, FCGR1A, FCGR1B, FCGR1C, FCGR2A, FCGR2B, FCGR2C, FCGR3A, FCGR3B, FCGRT, HRG, IGJ, LGALS3, MS4A1, MS4A2, NRG1, PIP, UMOD, VWF]	TRUE
GO:1901890	positive regulation of cell junction assembly	3.74209	[3, 4, 5, 6]	[None]	5	19.2308	0.000181098	0.103226	{}	{}	[AGT, COL16A1, MYOC, RNASE1, SFRP1]	[ACE2, AGT, AGXT, CAV1, COL16A1, EPB41L5, FLOT1, HRG, ITGB1BP1, KDR, LIMS1, MYOC, NRG1, PPM1F, PTPRJ, RAC1, RNASE1, ROCK1, S100A10, SDC4, SFRP1, SMAD3, TEK, TSC1, VEGFA, WNT4]	TRUE
GO:0031347	regulation of defense response	3.73576	[4, 5]	[None]	32	4.1721	0.000183756	0.104557	{}	{}	[AGT, APOD, APOE, ATP1B1, C2, C3, CCL5, CD14, CD93, CFH, CFI, CXCL10, FCER1G, GJA1, HLA-B, HLA-DRB1, IRF1, ITGB2, KRT1, KRT6A, NT5E, PTGIS, PTGS2, PTPN6, RNASE1, RPS6KA2, S100A14, S100A8, S100A9, SERPINB4, SERPING1, SOCS3]	[6xC1QA, A2M, ABR, ACE2, ACIN1, ACKR3, ACP5, ACTRT1, ADA, ADAM8, ADAMTS12, ADAR, ADCYAP1, ADIPOQ, ADORA1, ADORA2A, ADORA2B, AGT, AGTR1, AGXT, AHSG, AIM2, AKR1C1, ALKBH5, ALOX5AP, ALPK1, ANKRD17, ANKRD42, ANXA5, AOAH, AP1B1, AP1G1, AP1M1, AP1M2, AP1S1, AP1S2, AP1S3, AP2A1, AP2A2, AP2B1, AP2M1, AP2S1, APCS, APOA1, APOBEC3F, APOBEC3G, APOD, APOE, ARF1, ARF1P1, ARHGEF7, ARRB2, ASB2, ASH1L, ATF1, ATF2…	TRUE
GO:0045596	negative regulation of cell differentiation	3.73331	[3, 4, 5, 6]	[None]	30	4.28571	0.000184795	0.104964	{}	{}	[APOE, ASPM, C1QC, CD74, CIT, COL3A1, COL5A1, CXCL10, CXCL14, DKK1, GBP1, HOPX, IGFBP5, IRF1, LTBP2, MMP11, NELL1, NOTCH3, PRAME, SEMA5A, SFRP1, SFRP2, SORL1, SOX11, SOX9, SPI1, TACSTD2, TMEM176A, TMEM176B, TP63]	[A0A0A6YYA1_HUMAN, AATK, ABCA1, ABCA5, ABCG1, ACVRL1, ADAMTS12, ADAMTS7, ADCY6, ADCYAP1, ADIPOQ, ANKRD17, ANKRD2, ANKRD26, ANP32B, AP1AR, APBB1, APC, APCS, APOE, APP, AREG, ARHGAP4, ARHGDIA, ARHGEF1, ARHGEF2, ARNTL, ASCL1, ASCL2, ASPM, ASXL1, ATF5, AXIN1, AXIN2, BBS12, BCL11A, BCL2, BCL6, BCL9, BCL9L, BDNF, BDNF-AS, BHLHA15, BHLHE23, BHLHE41, BMP2, BMP4, BMP5, BMP7, BMPR1A, BRAF, C14orf169, C16or…	TRUE
GO:0001948	glycoprotein binding	3.72936	[3]	[None]	9	9.375	0.000186484	0.105737	{}	{}	[CFH, COL5A1, COMP, ITGB2, SDC1, SEMA5A, SEPP1, SERPINA1, VWF]	[ACE2, AGR2, AGR3, AGRN, APOH, AZGP1, B2M, BMPR1A, BMPR1B, BPNT1, CALR, CANX, CD4, CDH1, CECR1, CFH, CNTN1, CNTN2, COL5A1, COL5A3, COMP, CSNK1D, CSNK1G2, CTSB, CTSK, CTSL, CTSS, DAG1, DMD, DNAJC5, EGFR, ERLEC1, F7, FBXO17, FBXO2, FBXO27, FBXO6, FCN2, FLNA, FOXRED2, FST, FYN, FZR1, GPC1, GPC2, GPC3, GPC4, GPC5, GPC6, HFE2, HPSE2, HRG, HSPA5, IDE, IGF2R, ITGA3, ITGAM, ITGB1, ITGB2, LACRT, LCK, LDLR…	TRUE
GO:0022411	cellular component disassembly	3.72563	[3]	[None]	32	4.16667	0.000188093	0.106461	{}	{}	[ATP1B1, CAPG, CD93, COL11A2, COL14A1, COL15A1, COL16A1, COL17A1, COL1A1, COL1A2, COL2A1, COL3A1, COL5A1, COL6A1, COL6A2, COL6A3, DCN, DPP4, DSG1, DSG3, DSP, KLK7, KRT15, KRT6A, LAMB3, MMP11, MMP9, NUP210, PKP1, RPL26, SEMA5A, SLC1A4]	[A2M, AAAS, ACAN, ACIN1, ACTL6A, ACTRT1, ACVR1C, ADAM10, ADAM15, ADAM17, ADAM8, ADAM9, ADAMTS4, ADAMTS5, ADAMTS7, ADD1, ADD2, ADRB2, AIFM1, AKR1E2, ALPK1, AMBRA1, ANKHD1, ANXA5, APAF1, APC, AQP2, ARHGEF2, ARID1A, ARID2, ASB2, ASPH, ATG12, ATG13, ATG14, ATG2A, ATG2B, ATG3, ATG4A, ATG4B, ATG4C, ATG4D, ATG5, ATG7, ATG9A, ATP1B1, ATPIF1, AURKA, AURKAIP1, AURKB, AVIL, BANF1, BAX, BCAN, BCAP31, BECN1, …	TRUE
GO:0005773	vacuole	3.7246	[4, 5, 6, 7]	[None]	27	4.48505	0.000188539	0.106524	{}	{}	[APOE, BGN, CD34, CD74, CIT, COL6A1, DCN, DPP4, FMOD, GJA1, HLA-DMA, HLA-DMB, HLA-DOA, HLA-DPA1, HLA-DQA1, HLA-DQB1, HLA-DRA, HLA-DRB1, HLA-DRB5, LAPTM5, LRP2, OCA2, PDGFRB, SDC1, SLC15A3, UNC13D, VCAN]	[ABCA2, ABCA5, ABCB9, ABCC10, ABCD4, ACAN, ACD, ACE, ACP2, ACP5, ACPP, ACR, ADA, ADAM8, ADRB2, AGA, AGRN, AHNAK, AKR1B10, AMBRA1, ANK3, ANKFY1, ANKRD27, ANPEP, ANXA1, ANXA11, ANXA2, ANXA6, AP1B1, AP1G1, AP1M1, AP1M2, AP1S1, AP1S2, AP1S3, AP2M1, AP3B1, AP3D1, AP3M1, AP5B1, AP5M1, AP5S1, APEX1, APOE, AQP2, ARL8A, ARL8B, ARRB1, ARSA, ARSB, ARSD, ARSG, ASAH1, ASS1, ATG14, ATG16L1, ATG16L2, ATG5, ATG9…	TRUE
GO:0021782	glial cell development	3.72177	[4, 5, 6, 8, 9]	[None]	8	10.5263	0.000189772	0.107032	{}	{}	[AGT, CLU, LAMC3, LGI4, MXRA8, MYOC, NDRG1, SOX11]	[ADAM22, ADORA2A, AGT, AGXT, AKT1, AKT2, ARHGEF10, ASCL1, ASPA, CD9, CDK5, CDK6, CLU, CNTN2, DAG1, DICER1, DMD, DRD1, EGFR, EIF2B1, EIF2B2, EIF2B3, EIF2B4, EIF2B5, ERCC2, FA2H, FGFR3, GFAP, GSN, HDAC10, HDAC11, HES5, ID2, ID4, ILK, ITGAM, KCNJ10, LAMA2, LAMB2, LAMC1, LAMC3, LGI4, LMNB2, LYN, MED12, MPP5, MT3, MXRA8, MYOC, MYRF, NCMAP, NDRG1, NF1, NKX2-2, NKX6-2, PARD3, PHGDH, PICK1, PLP1, POU3F1,…	TRUE
GO:0050795	regulation of behavior	3.7039	[2, 3, 4]	[None]	14	6.48148	0.00019774	0.111328	{}	{}	[CCL5, CD74, CXCL10, CXCL12, CXCL9, GJA1, MDK, NELL1, PDGFRB, PTGDS, RNASE1, S100A14, S100A7, SEMA5A]	[ADA, ADAM10, ADAM17, ADORA1, ADORA2A, AGER, AGRP, AHI1, AIF1, ALB, ANGPT2, ANKRD26, ANO6, ARRDC3, ARTN, AZU1, BMPR2, C16orf80, C1QBP, C3AR1, C5, C5AR2, CALR, CAMK1D, CASR, CCL19, CCL2, CCL21, CCL3, CCL4, CCL5, CCL7, CCR1, CCR2, CCR4, CCR7, CD200R1, CD74, CDH13, CHRNB2, CMKLR1, CNOT6, CNR1, CNTN1, CNTNAP4, CORO1B, CREB3, CREB3L4, CRH, CRHR1, CSF1, CXCL1, CXCL10, CXCL11, CXCL12, CXCL13, CXCL2, CXC…	TRUE
GO:0050818	regulation of coagulation	3.69504	[3, 4]	[None]	9	9.27835	0.000201817	0.113421	{}	{}	[APOE, CD34, FCER1G, KRT1, PLAT, PLAU, SEPP1, SERPINB2, SERPING1]	[ADAMTS18, ALOX12, ANO6, ANXA2, ANXA4, ANXA5, APOE, APOH, ASIC2, C1QTNF1, C6orf1, CAV1, CD34, CD36, CEL, CLEC4M, CNTN1, CPB2, DMTN, E9PLN8_HUMAN, EDN1, ENPP4, F11, F12, F2, F2R, F2RL1, F3, F7, FAM46A, FAP, FCER1G, FGA, FOXA2, GLMN, GP1BA, GP5, HPSE, HRG, HS3ST5, HS3ST6, ITGA2B, KLKB1, KNG1, KRT1, LBH, LYN, NANOS3, NFE2L2, NOS3, NR4A3, NRG1, PDGFA, PDGFB, PDGFRA, PDPN, PLAT, PLAU, PLAUR, PLEK, PLG…	TRUE
GO:0042612	MHC class I protein complex	3.6642	[4, 5, 6, 7, 8]	[None]	4	26.6667	0.00021667	0.121552	{}	{}	[HLA-B, HLA-C, HLA-DMA, HLA-DQB1]	[AZGP1, B2M, HFE, HLA-A, HLA-B, HLA-C, HLA-DMA, HLA-DQB1, HLA-DQB2, HLA-E, HLA-F, HLA-G, HLA-H, MR1, PNKD]	TRUE
GO:0050651	dermatan sulfate proteoglycan biosynthetic process	3.6642	[7, 8]	[None]	4	26.6667	0.00021667	0.121552	{}	{}	[BGN, CSGALNACT1, DCN, VCAN]	[B3GAT3, BCAN, BGN, CHST12, CHST14, CSGALNACT1, CSGALNACT2, CSPG4, CSPG5, DCN, DSE, DSEL, NCAN, UST, VCAN]	TRUE
GO:0042063	gliogenesis	3.66249	[6, 7]	[None]	14	6.42202	0.000217526	0.121814	{}	{}	[AGT, APOE, CLU, LAMC3, LGI4, MATN2, MXRA8, MYOC, NDRG1, PTPRZ1, SOX11, SOX9, TNFRSF21, VCAN]	[ABL1, ABL2, ADAM22, ADCYAP1, ADORA2A, AGT, AGXT, AKT1, AKT2, ANXA1, APCDD1, APOE, AREG, ARHGEF10, ASCL1, ASCL2, ASPA, ATF5, AZU1, BIN1, BMP2, BOK, C16orf45, C21orf33, CCL2, CCL3, CD9, CDH2, CDK1, CDK5, CDK5R1, CDK5R2, CDK6, CDKN2C, CLCF1, CLU, CNP, CNTN2, CSF1, CSK, CSPG4, CTNNB1, CXCR4, CYP11A1, DAB1, DAB2IP, DAG1, DICER1, DLX1, DLX2, DMD, DNAAF3, DNER, DRD1, DRD3, DTX1, DUSP10, EGFR, EGR1, EGR…	TRUE
GO:0008016	regulation of heart contraction	3.66235	[5, 6, 7]	[None]	12	7.18563	0.000217594	0.121635	{}	{}	[AGT, ATP1B1, ATP1B2, DSC2, DSC3, DSP, GJA1, GNAO1, HOPX, JUP, S100A1, STC1]	[ACE2, ADA, ADM, ADORA1, ADRA1A, ADRA1B, ADRA1D, ADRB1, ADRBK1, AGT, AGTR2, AGXT, AKAP9, ANK2, APLN, ASPH, ATP1A1, ATP1A2, ATP1A3, ATP1A4, ATP1B1, ATP1B2, ATP2A2, ATP2B4, AVPR1A, BMP10, BVES, C12orf39, CACNA1B, CACNA1C, CACNA1D, CACNA1G, CACNA1H, CALCA, CALM1, CAMK2D, CASQ2, CAV1, CAV3, CELF2, CHRM2, CLIC2, CSRP3, CTGF, CTNNA3, CXADR, CYP2J2, DES, DMD, DMPK, DRD2, DSC2, DSC3, DSG2, DSP, DSPP, EDN…	TRUE
GO:0051046	regulation of secretion	3.65509	[4, 5, 6]	[None]	29	4.30267	0.000221262	0.123464	{}	{}	[AGT, AQP1, CCL5, CD14, CD34, CD74, CSF1R, CXCL12, FCER1G, GBP1, GJA1, HLA-DRB1, HMGCR, IL11, IL1RN, LRRC32, MAOB, PAEP, RASEF, S100A8, S100A9, SDC1, SFRP1, SOX11, STC1, TNFRSF21, UCN2, UNC13D, WNK4]	[AACS, ABCC8, ABL1, ABL2, ABR, ACHE, ACSL3, ACSL4, ACVR1C, ADA, ADAM8, ADAM9, ADCYAP1, ADIPOQ, ADORA1, ADORA2A, ADORA2B, ADRA2A, ADRA2B, ADRA2C, ADRB1, ADRBK1, AGT, AGTR1, AGTR2, AGXT, AIM2, AKAP5, ALOX12B, ALOX15B, AMH, ANG, ANGPT1, ANKRD1, ANXA1, ANXA4, AP1G1, APEX1, APLN, APOA1, APOA2, AQP1, ARFIP1, ARL2, ARL2BP, ARNTL, ARRB1, ASIC1, ATG5, ATG7, ATP6AP1, AVP, AVPR1A, AVPR2, B4GALT1, BAD, BANK1…	TRUE
GO:0043270	positive regulation of ion transport	3.64198	[3, 4, 5, 6, 7]	[None]	14	6.39269	0.000228042	0.127019	{}	{}	[APOE, ATP1B1, ATP1B2, CCL5, CEMIP, CFH, CXCL10, CXCL12, CXCL9, PDGFRB, S100A1, S100A8, S100A9, STC1]	[ABCA7, ABL1, ACSL6, ACTN2, ACTN4, ADCYAP1R1, ADORA1, ADORA2A, ADRA2A, ADRB1, AHCYL1, AKAP6, AKAP7, AKAP9, AKT1, AMH, AMIGO1, ANK2, ANK3, ANO6, APEX1, APOE, AQP2, ARRB2, ASIC2, ASPH, ATP1B1, ATP1B2, ATP1B3, ATP2B2, ATP2B4, ATP8A1, ATP8A2, AVP, AVPR1A, BAK1, BAX, BDKRB1, CACNA1D, CACNB2, CALM1, CAMK2A, CAPN3, CASK, CASR, CAV1, CCL2, CCL3, CCL4, CCL5, CCR1, CD19, CEMIP, CFH, CFTR, CHORDC1, CHP1, CH…	TRUE
GO:0051147	regulation of muscle cell differentiation	3.63258	[4, 5, 6]	[None]	11	7.63889	0.000233037	0.129568	{}	{}	[CD53, COL14A1, CXCL10, CXCL12, CXCL14, CXCL9, DKK1, HOPX, IGFBP3, OLFM2, SOX9]	[ABL1, ADRB1, AKAP6, ANKRD17, ANKRD2, BCL2, BHLHA15, BHLHE41, BMP10, BMP2, BMP4, BNIP2, BOC, BTG1, CAMK1, CAPN3, CAV3, CCL17, CD53, CDC42, CDH15, CDH2, CDON, CEACAM5, CFLAR, CMTM5, COL14A1, CTNNA1, CTNNA2, CTNNB1, CXCL10, CXCL12, CXCL14, CXCL9, CYP26B1, DDIT3, DKK1, DMPK, EDN1, EFNB2, EHD1, EHD2, EREG, EZH2, FBXO22, FGFR2, FLOT1, FLOT2, FLT3LG, FOXF1, FOXO4, FOXP1, GDF15, GDF3, GREM1, GSK3A, HDAC…	TRUE
GO:0001666	response to hypoxia	3.61074	[3, 5]	[None]	16	5.81818	0.000245055	0.136005	{}	{}	[APOLD1, AQP1, ATP1B1, CD34, CRYAB, CXCL12, DPP4, NDRG1, PLAT, PLAU, PTGIS, PTGS2, SERPINA1, SFRP1, STC1, UCN2]	[ABAT, ACAA2, ACSL6, ACTN4, ADA, ADAM17, ADAM8, ADIPOQ, ADM, ADORA1, ADSL, AGTRAP, AJUBA, AKT1, ALAS2, ALDH3A1, ALDOC, ALKBH5, ANG, ANGPT2, ANGPT4, ANGPTL4, ANKRD1, APOLD1, AQP1, ARNT, ARNT2, ASCL2, ATM, ATP1B1, BACH1, BAD, BBC3, BCL2, BDNF, BDNF-AS, BECN1, BIRC2, BMP2, BMP7, BNIP3, BRIP1, CA9, CAMK2D, CAPN2, CASP1, CASR, CAT, CAV1, CCL2, CCNB1, CD24, CD34, CD38, CDKN1B, CHCHD2, CHRFAM7A, CHRNA4,…	TRUE
GO:0002673	regulation of acute inflammatory response	3.60444	[5, 6, 7]	[None]	8	10.1266	0.000248631	0.137742	{}	{}	[C2, C3, CFH, CFI, CXCL10, FCER1G, PTGS2, SERPING1]	[6xC1QA, A2M, ADAM8, ADCYAP1, ADORA1, AKR1C1, ALOX5AP, APCS, ASH1L, C1QBP, C2, C3, C4A, C4B, C4BPA, C4BPB, C5, C6, C7, C8A, C8B, C8G, C9, CCM2, CCR7, CD46, CD55, CD59, CFB, CFH, CFI, CFP, CNR1, CR1, CREB3L3, CXCL10, DEAF1, EDNRB, F12, FCER1A, FCER1G, FFAR2, FFAR3, GSTP1, HNRNPC, IGLC7, IL1B, IL20RB, IL4, IL6, IL6ST, INS, KLKB1, MASP1, NLRP3, NPY5R, OSM, OSMR, PCDHA4, PCDHA@, PHB, PHB2, PIK3CG, PP…	TRUE
GO:0003014	renal system process	3.59833	[4]	[None]	10	8.19672	0.000252157	0.139443	{}	{}	[AGT, AQP1, AQP3, CD34, GJA1, IGJ, STC1, SULF1, SULF2, WNK4]	[ADCY1, ADCY2, ADCY3, ADCY4, ADCY5, ADCY6, ADCY7, ADCY8, ADCY9, ADIPOQ, ADORA1, ADORA2A, ADRA1A, ADRA1D, ADRB1, AGT, AGTR1, AGTR2, AGXT, AKR1C3, AQP1, AQP2, AQP3, AQP4, AVP, AVPR1A, AVPR2, BCL2, BMP4, BTC, C12orf39, CACNA1C, CD34, CHRNA3, CHRNB2, CHRNB4, COMT, CORIN, CYBA, CYP11B2, CYP4A11, CYP4F12, CYP4F2, DRD2, DRD3, EDN1, EDNRA, EDNRB, EMP2, F2R, F2RL1, FAS, FASN, GAS6, GJA1, GJA5, GNAS, GSN, …	TRUE
GO:0051928	positive regulation of calcium ion transport	3.59477	[4, 5, 6, 7, 8, 9, 10, 11]	[None]	9	9	0.000254233	0.140337	{}	{}	[ATP1B1, CCL5, CEMIP, CXCL10, CXCL12, CXCL9, PDGFRB, S100A1, STC1]	[ABL1, ADCYAP1R1, AKAP6, ANK2, APEX1, AQP2, ARRB2, ASPH, ATP1B1, ATP2B2, ATP2B4, BAK1, BAX, BDKRB1, CACNA1D, CACNB2, CALM1, CAMK2A, CAPN3, CASK, CASR, CAV1, CCL2, CCL3, CCL4, CCL5, CCR1, CD19, CEMIP, CREB3, CREB3L4, CRH, CXCL10, CXCL11, CXCL12, CXCL9, CXCR3, DRD1, EDNRA, EFCAB4B, F2, F2R, F2RL3, FFAR1, GCG, GIMAP5, GPER1, GRM6, GSTM2, GSTO1, HAP1, HCRT, HOMER1, HTT, IL13, JPH2, LACRT, LGALS3, LPA…	TRUE
GO:0042730	fibrinolysis	3.58269	[5, 6, 7, 8, 9]	[None]	5	17.8571	0.000261404	0.144033	{}	{}	[KRT1, PLAT, PLAU, SERPINB2, SERPING1]	[ANXA2, APOH, CEL, CPB2, F11, F12, F2, FAP, GLMN, GP1BA, HRG, KLKB1, KRT1, NRG1, PLAT, PLAU, PLAUR, PLG, PROS1, SERPINB2, SERPINE1, SERPINF2, SERPING1, THBD, THBS1, TMPRSS6, USF1, ZNF160]	TRUE
GO:0060351	cartilage development involved in endochondral bone morphogenesis	3.58269	[3, 5, 6, 7, 8, 9, 10]	[None]	5	17.8571	0.000261404	0.144033	{}	{}	[COL1A1, COL2A1, COMP, SOX9, STC1]	[AXIN2, CARM1, CER1, COL1A1, COL27A1, COL2A1, COL9A1, COMP, GHR, HOXA11, HOXD11, HSPG2, MATN1, MMP13, NPPC, POR, RARA, RARB, RARG, SERPINH1, SHOX2, SIK3, SOX9, STC1, TGFBR2, THBS1, THBS3, VDAC2]	TRUE
GO:0048705	skeletal system morphogenesis	3.58127	[4, 5, 6, 7]	[None]	14	6.30631	0.000262258	0.144242	{}	{}	[COL11A2, COL1A1, COL2A1, COMP, CSGALNACT1, LTBP2, MGP, PDGFRB, PRRX1, SFRP1, SFRP2, SOX11, SOX9, STC1]	[ACAN, ACP5, ACVR2B, ALPL, ALX1, ALX3, ALX4, ANKRD11, ARID5B, ASXL2, AXIN1, AXIN2, BARX2, BMP1, BMP4, BMP6, BMP7, BMPR1B, BMPR2, BNC2, CARM1, CDX1, CER1, CHAD, CHST11, CHSY1, CITED2, COL10A1, COL11A1, COL11A2, COL13A1, COL1A1, COL27A1, COL2A1, COL9A1, COMP, CSGALNACT1, CSRNP1, CTGF, CTNNB1, CYP26B1, DDR2, DHRS3, DLG1, DLX2, DLX5, DSCAML1, EIF4A3, EVC, EYA1, FBN2, FGF18, FGF4, FGF6, FGFR1, FGFR2, …	TRUE
GO:0030674	protein binding, bridging	3.58045	[3]	[None]	11	7.53425	0.000262752	0.144251	{}	{}	[COL11A2, COL14A1, COL1A2, CSTA, DSP, EVPL, IVL, LOR, PAG1, SPRR1A, SPRR1B]	[ABI2, ADAP2, ANK1, ANK2, ANK3, ANXA1, AP2A1, AP2A2, AP2B1, AP2M1, AP2S1, ARHGAP1, ARHGAP4, ARHGAP6, ARPC4, BAIAP2, BAIAP2L1, BAIAP2L2, BCL3, BFAR, BICD1, BIN3, BLNK, CBX5, CD28, CHN1, CHN2, CLNK, CNKSR1, CNTLN, CNTNAP1, COL11A1, COL11A2, COL14A1, COL19A1, COL1A2, COL8A2, CRADD, CRK, CRKL, CSTA, DAB2, DOK2, DSP, DSPP, EPS8, EVPL, FBXW7, FCRL2, FCRLB, FGA, FGB, FGG, FKBP4, FLRT1, FLRT2, FLRT3, FRM…	TRUE
GO:0001817	regulation of cytokine production	3.57579	[3, 4]	[None]	25	4.54545	0.000265591	0.145544	{}	{}	[AGT, APOD, BST2, C3, CD14, CD34, CD74, CLU, CSF1R, CYP1B1, FCER1G, GBP1, HLA-B, HLA-DPA1, HLA-DRB1, IRF1, LRRC32, PAEP, PTGS2, RNASE1, S100A8, S100A9, SULF1, SULF2, TNFRSF21]	[ABL1, ABL2, ACE2, ACP5, ADAM17, ADAM8, ADCYAP1, ADIPOQ, ADORA2B, ADRA2A, AFAP1L2, AGPAT1, AGPAT2, AGT, AGTR2, AGXT, AIFM2, AIM2, AKIRIN2, ALOX15B, AMH, ANGPT1, ANKRD17, ANKRD42, ANXA1, ANXA4, APOA1, APOA2, APOD, ARFGEF2, ARHGEF2, ARNT, ARRB1, ARRB2, ASB1, ATF2, ATF4, ATG12, ATG5, ATP6AP2, AXL, AZU1, BANK1, BCL10, BCL3, BCL6, BIRC2, BIRC3, BPI, BRCA1, BST2, BTK, BTN2A2, BTNL2, C10orf54, C19orf10,…	TRUE
GO:0033559	unsaturated fatty acid metabolic process	3.56953	[5, 6, 8, 9]	[None]	10	8.13008	0.000269445	0.147386	{}	{}	[CD74, CYP1B1, ELOVL2, FADS2, GGT5, PTGDS, PTGIS, PTGS2, S100A8, S100A9]	[ABCC1, ABCD1, ACAA1, ACOT8, ACOX1, ACSL1, AIFM2, AKR1C2, AKR1C3, ALOX12, ALOX12B, ALOX15, ALOX15B, ALOX5, ALOX5AP, ALOXE3, AMH, ANXA1, AVP, AVPR1A, C9orf3, CBR1, CD74, COTL1, CTDSP2, CYP1A1, CYP1A2, CYP1B1, CYP2A13, CYP2A6, CYP2A7, CYP2B6, CYP2C18, CYP2C19, CYP2C8, CYP2C9, CYP2D6, CYP2E1, CYP2F1, CYP2J2, CYP2S1, CYP2U1, CYP4A11, CYP4F12, CYP4F2, CYP4F3, CYP4F8, DAGLA, DAGLB, DECR2, DEGS1, DPEP1,…	TRUE
GO:0030029	actin filament-based process	3.56642	[3]	[None]	28	4.31433	0.000271384	0.148176	{}	{}	[AQP1, ARHGDIB, BST2, CAPG, CIT, CORO1A, CSF1R, CXCL12, DSC2, DSC3, DSP, FMNL2, GJA1, HCLS1, JUP, MYH14, MYOC, OPHN1, PDGFRB, PREX1, RNASE1, S100A9, SEMA5A, SFRP1, SSH1, STC1, TACSTD2, UNC13D]	[A0A096LNU2_HUMAN, A0A096LP26_HUMAN, A0A096LP75_HUMAN, ABI1, ABI2, ABL1, ABL2, ABLIM2, ABLIM3, ABR, ACTA1, ACTC1, ACTG1, ACTN1, ACTN2, ACTN3, ACTN4, ACTR2, ACTR3, ACTR3B, ACTR3C, ADD1, ADD2, ADRA2A, ADRB1, AIF1, ALDOA, ALKBH4, ALMS1, ALMS1P, ALOX15, AMOT, ANG, ANK2, ANKRD1, ANTXR1, AP1AR, APOA1, AQP1, AQP2, ARAP1, ARF1, ARF1P1, ARF6, ARFGEF1, ARFIP1, ARFIP2, ARHGAP26, ARHGAP6, ARHGDIB, ARHGEF10, …	TRUE
GO:0006029	proteoglycan metabolic process	3.5622	[5, 6]	[None]	9	8.91089	0.00027403	0.149347	{}	{}	[BGN, COL2A1, CSGALNACT1, DCN, SDC1, SPOCK2, SULF1, SULF2, VCAN]	[ACAN, ADAMTS12, AGRN, ARSB, B3GALT6, B3GAT1, B3GAT2, B3GAT3, B4GALT7, BCAN, BGN, BMP2, BMPR1B, BMPR2, CANT1, CHPF, CHPF2, CHST11, CHST12, CHST13, CHST14, CHST15, CHST3, CHST7, CHST8, CHST9, CHSY1, CHSY3, COL11A1, COL2A1, CSGALNACT1, CSGALNACT2, CSPG4, CSPG5, CTNNB1, CYTL1, DCN, DSE, DSEL, EGFLAM, EXT1, EXT2, EXTL1, EXTL2, EXTL3, FOXL1, GAL3ST3, GAL3ST4, GLCE, GPC1, GPC2, GPC3, GPC4, GPC5, GPC6, …	TRUE
GO:0046456	icosanoid biosynthetic process	3.55453	[5, 6, 7, 8]	[None]	7	11.4754	0.000278915	0.15173	{}	{}	[CD74, GGT5, PTGDS, PTGIS, PTGS2, S100A8, S100A9]	[AIFM2, AKR1C3, ALOX12, ALOX15, ALOX5, ALOX5AP, AMH, ANXA1, AVP, AVPR1A, C9orf3, CBR1, CD74, COTL1, EDN1, EDN2, FADS1, FAM213B, FCER1A, GGT1, GGT2, GGT3P, GGT5, GGT6, GGT7, GGTA1P, GGTA2P, GGTLC1, GGTLC2, GGTLC3, HPGD, HPGDS, IFNAR1, LTA4H, LTC4S, MAPK9, MGST2, MIF, NLRP3, PLA2G1B, PLA2G4A, PLA2G4F, PLA2G5, PNPLA8, PRG3, PTGDS, PTGES, PTGES2, PTGES3, PTGIS, PTGR1, PTGS1, PTGS2, RNPEP, RNPEPL1, S1…	TRUE
GO:1901570	fatty acid derivative biosynthetic process	3.55453	[4]	[None]	7	11.4754	0.000278915	0.15173	{}	{}	[CD74, GGT5, PTGDS, PTGIS, PTGS2, S100A8, S100A9]	[AIFM2, AKR1C3, ALOX12, ALOX15, ALOX5, ALOX5AP, AMH, ANXA1, AVP, AVPR1A, C9orf3, CBR1, CD74, COTL1, EDN1, EDN2, FADS1, FAM213B, FCER1A, GGT1, GGT2, GGT3P, GGT5, GGT6, GGT7, GGTA1P, GGTA2P, GGTLC1, GGTLC2, GGTLC3, HPGD, HPGDS, IFNAR1, LTA4H, LTC4S, MAPK9, MGST2, MIF, NLRP3, PLA2G1B, PLA2G4A, PLA2G4F, PLA2G5, PNPLA8, PRG3, PTGDS, PTGES, PTGES2, PTGES3, PTGIS, PTGR1, PTGS1, PTGS2, RNPEP, RNPEPL1, S1…	TRUE
GO:0050655	dermatan sulfate proteoglycan metabolic process	3.54648	[6, 7]	[None]	4	25	0.000284129	0.154282	{}	{}	[BGN, CSGALNACT1, DCN, VCAN]	[B3GAT3, BCAN, BGN, CHST12, CHST14, CSGALNACT1, CSGALNACT2, CSPG4, CSPG5, DCN, DSE, DSEL, IDUA, NCAN, UST, VCAN]	TRUE
GO:0030176	integral component of endoplasmic reticulum membrane	3.54104	[3, 4, 5, 6, 7, 8, 9, 10, 11]	[None]	10	8.06452	0.000287712	0.15594	{}	{}	[CD74, ELOVL6, HLA-B, HLA-C, HLA-DPA1, HLA-DQA1, HLA-DQB1, HLA-DRA, HLA-DRB1, HLA-DRB5]	[ABCB9, ACER3, AMFR, ANKLE2, ASPH, ATF6, ATF6B, BCAP31, BFAR, BNIP1, BSCL2, CALR, CANX, CD74, CLN3, CREB3, CREB3L4, DCSTAMP, DERL1, DERL2, DERL3, DGAT2, DHRS9, DOLK, DOLPP1, DPAGT1, DPM2, DPM3, E7ENX8_HUMAN, EDEM1, EIF2AK3, ELOVL1, ELOVL4, ELOVL6, EMC1, EMC10, EMC2, EMC3, EMC4, EMC6, EMC7, EMC8, EMC9, ERN1, ESYT1, EXT1, FITM1, FITM2, FKBP8, G6PC, G6PC2, G6PC3, GPAA1, HLA-A, HLA-B, HLA-C, HLA-DPA1…	TRUE
GO:0036293	response to decreased oxygen levels	3.54049	[4]	[None]	16	5.73477	0.000288081	0.155852	{}	{}	[APOLD1, AQP1, ATP1B1, CD34, CRYAB, CXCL12, DPP4, NDRG1, PLAT, PLAU, PTGIS, PTGS2, SERPINA1, SFRP1, STC1, UCN2]	[ABAT, ACAA2, ACSL6, ACTN4, ADA, ADAM17, ADAM8, ADIPOQ, ADM, ADORA1, ADSL, AGTRAP, AJUBA, AKT1, ALAS2, ALDH3A1, ALDOC, ALKBH5, ANG, ANGPT2, ANGPT4, ANGPTL4, ANKRD1, APOLD1, AQP1, ARNT, ARNT2, ASCL2, ATM, ATP1B1, BACH1, BAD, BBC3, BCL2, BDNF, BDNF-AS, BECN1, BIRC2, BMP2, BMP7, BNIP3, BRIP1, CA9, CAMK2D, CAPN2, CASP1, CASR, CAT, CAV1, CCL2, CCNB1, CD24, CD34, CD38, CDKN1B, CHCHD2, CHRFAM7A, CHRNA4,…	TRUE
GO:0060047	heart contraction	3.53366	[6]	[None]	13	6.56566	0.000292643	0.158027	{}	{}	[AGT, ATP1B1, ATP1B2, DSC2, DSC3, DSP, GJA1, GNAO1, HOPX, JUP, RPS6KA2, S100A1, STC1]	[ACE, ACE2, ACTC1, ADA, ADM, ADORA1, ADRA1A, ADRA1B, ADRA1D, ADRB1, ADRBK1, AGT, AGTR2, AGXT, AKAP9, ANK2, APLN, ASPH, ATG5, ATP1A1, ATP1A2, ATP1A3, ATP1A4, ATP1B1, ATP1B2, ATP2A2, ATP2B4, AVPR1A, BMP10, BVES, C12orf39, CACNA1B, CACNA1C, CACNA1D, CACNA1G, CACNA1H, CALCA, CALM1, CAMK2D, CASQ2, CAV1, CAV3, CDC42, CELF2, CHRM2, CLIC2, CSRP3, CTGF, CTNNA3, CXADR, CYP2J2, DES, DMD, DMPK, DRD2, DSC2, D…	TRUE
GO:0051384	response to glucocorticoid	3.52929	[6, 7]	[None]	11	7.43243	0.000295605	0.159331	{}	{}	[AQP1, IGFBP2, IL1RN, MAOB, MDK, PLAT, PTGDS, PTGS2, SDC1, STC1, UCN2]	[AANAT, ACADS, ACSBG1, ACVR1, ADAM9, ADCYAP1, ADIPOQ, ADM, AGL, AGTR2, AGXT, AKAP13, ALDH3A1, ALPL, ANXA1, APOA2, AQP1, AQP4, AREG, ARG1, ASS1, ATAT1, AVPR1A, BAD, BCHE, BCKDHB, BCL2, BDH1, BGLAP, BMP6, CAD, CALCR, CALM1, CASP9, CCL2, CCND1, CDKN1A, CDO1, CEBPA, CPN1, CPNE1, CPS1, CREBRF, CRH, CTSV, CYP11A1, CYP11B1, CYP21A2, DFFB, DUSP1, DUSP12, EDN1, EGFR, FAM58A, FAS, FASN, FBXO32, FECH, FLT3,…	TRUE
GO:0030659	cytoplasmic vesicle membrane	3.52282	[4, 5, 6, 7, 8, 9]	[None]	21	4.90654	0.000300039	0.161421	{}	{}	[ABCA3, AHNAK2, CD163, CD74, CEMIP, CORO1A, CYBB, GJA1, HLA-B, HLA-C, HLA-DPA1, HLA-DQA1, HLA-DQB1, HLA-DRA, HLA-DRB1, HLA-DRB5, OCA2, SEPP1, SFN, SNX9, TYRP1]	[ABCA3, ABCC4, ADAM8, AFTPH, AGTRAP, AHNAK2, ANKRD27, ANXA3, ANXA7, AP1B1, AP1G1, AP1G2, AP1M1, AP1M2, AP1S1, AP1S2, AP1S3, AP2A1, AP2A2, AP2B1, AP2M1, AP2S1, AP3B1, AP3B2, AP3M1, AP3M2, AP3S1, AP3S2, APOB, APPBP2, AQP2, AQP6, ARCN1, ARFGAP1, ARFGAP3, ARHGAP21, ARRB1, ATP10B, ATP6V0A1, ATP6V0A2, ATP6V0A4, ATP6V0B, ATP6V0C, ATP6V0D1, ATP6V0D2, ATP6V0E1, ATP6V0E2, ATP8A1, ATP8B3, B2M, BACE1, BAIAP2…	TRUE
GO:0002901	mature B cell apoptotic process	3.52132	[4]	[None]	3	42.8571	0.00030108	0.16168	{}	{}	[CD74, S100A8, S100A9]	[ADA, AMH, BCL10, CD74, MIF, S100A8, S100A9]	TRUE
GO:0002905	regulation of mature B cell apoptotic process	3.52132	[2, 5]	[None]	3	42.8571	0.00030108	0.16168	{}	{}	[CD74, S100A8, S100A9]	[ADA, AMH, BCL10, CD74, MIF, S100A8, S100A9]	TRUE
GO:0002906	negative regulation of mature B cell apoptotic process	3.52132	[2, 3, 5, 6]	[None]	3	42.8571	0.00030108	0.16168	{}	{}	[CD74, S100A8, S100A9]	[ADA, AMH, BCL10, CD74, MIF, S100A8, S100A9]	TRUE
GO:0019800	peptide cross-linking via chondroitin 4-sulfate glycosaminoglycan	3.52132	[5, 6, 7, 8, 9]	[None]	3	42.8571	0.00030108	0.16168	{}	{}	[BGN, DCN, SPOCK2]	[BGN, DCN, EGFLAM, MAMDC2, NDNF, SPOCK2, SPOCK3]	TRUE
GO:0090244	Wnt signaling pathway involved in somitogenesis	3.52132	[4, 5, 6, 7, 8]	[None]	3	42.8571	0.00030108	0.16168	{}	{}	[DKK1, SFRP1, SFRP2]	[AXIN1, AXIN2, DKK1, LRP6, PPP2R3A, SFRP1, SFRP2]	TRUE
GO:1902430	negative regulation of beta-amyloid formation	3.52132	[5, 6, 7, 8, 9]	[None]	3	42.8571	0.00030108	0.16168	{}	{}	[APOE, CLU, SORL1]	[ABCA7, APEX1, APOE, CLU, HAP1, OLFM1, SORL1]	TRUE
GO:2000343	positive regulation of chemokine (C-X-C motif) ligand 2 production	3.52132	[5, 6, 7]	[None]	3	42.8571	0.00030108	0.16168	{}	{}	[CD74, S100A8, S100A9]	[AMH, CD74, MIF, S100A8, S100A9, TIRAP, TNF]	TRUE
GO:2000381	negative regulation of mesoderm development	3.52132	[3, 4, 5, 6]	[None]	3	42.8571	0.00030108	0.16168	{}	{}	[DKK1, SFRP2, TP63]	[CER1, DKK1, MESP1, RPS6KA6, SFRP2, SOX17, TP63]	TRUE
GO:2000542	negative regulation of gastrulation	3.52132	[3, 4, 5, 6, 7, 8]	[None]	3	42.8571	0.00030108	0.16168	{}	{}	[COL5A1, DKK1, SFRP2]	[COL5A1, COL5A2, DKK1, FZD7, MESP1, SFRP2, SOX17]	TRUE
GO:2001198	regulation of dendritic cell differentiation	3.52132	[4, 6]	[None]	3	42.8571	0.00030108	0.16168	{}	{}	[HLA-B, TMEM176A, TMEM176B]	[HLA-B, HLA-G, LILRB1, LILRB2, TMEM176A, TMEM176B, ZBTB46]	TRUE
GO:0043269	regulation of ion transport	3.51188	[4, 5, 6]	[None]	26	4.42177	0.000307691	0.164922	{}	{}	[AGT, APOE, ATP1B1, ATP1B2, CCL5, CEMIP, CFH, CORO1A, CXCL10, CXCL12, CXCL9, CYBB, FXYD3, GJA1, GNAO1, IL1RN, MAOB, MMP9, PDGFRB, PTGS2, PTPN6, S100A1, S100A8, S100A9, STC1, TTYH1]	[ABCA7, ABL1, ACSL4, ACSL6, ACTN2, ACTN4, ADCYAP1, ADCYAP1R1, ADORA1, ADORA2A, ADRA2A, ADRB1, ADRB2, AGT, AGTR2, AGXT, AHCYL1, AHNAK, AKAP6, AKAP7, AKAP9, AKT1, AKT2, AMH, AMIGO1, ANK2, ANK3, ANO6, ANO9, APEX1, APOE, AQP2, ARG1, ARRB2, ASIC2, ASPH, ATF4, ATG5, ATP1A1, ATP1A2, ATP1A4, ATP1B1, ATP1B2, ATP1B3, ATP2B2, ATP2B4, ATP4A, ATP8A1, ATP8A2, AVP, AVPR1A, BAK1, BAX, BCL2, BDKRB1, BEST1, BEST3,…	TRUE
GO:0000165	MAPK cascade	3.50531	[4, 5, 6, 8, 9]	[None]	30	4.15512	0.000312385	0.167126	{}	{}	[AGT, APOE, CCL5, CD74, CHI3L1, CRYAB, CSF1R, CYSLTR2, GBP1, HMGCR, IGF2, IGFBP3, IL11, IL1RN, MAPK4, MYOC, NELL1, PDGFRB, PLVAP, PTPN6, RPS6KA2, S100A7, S100A8, S100A9, SERPINB3, SFRP1, SFRP2, SHC2, SORL1, SOX9]	[ABCA7, ABL1, ABL2, ACKR3, ADAM8, ADAM9, ADCYAP1, ADIPOQ, ADORA1, ADORA2B, ADRA1A, ADRA1B, ADRA1D, ADRA2A, ADRA2B, ADRA2C, ADRB2, ADRB3, AGT, AGXT, AIDA, AJUBA, AKT1, ALK, ALOX12B, ALOX15, AMBP, AMH, ANGPT1, ANKRD26, ANKRD6, ANKS1B, APC, APIP, APOA1, APOE, ARHGAP8, ARHGEF6, ARHGEF7, ARL6IP5, ARRB1, ARRB2, ASH1L, ATF1, ATF2, ATP6AP1, ATP6AP2, AVP, AVPI1, AXIN1, BANK1, BIRC7, BMP10, BMP15, BMP2, BM…	TRUE
GO:0001816	cytokine production	3.49973	[3]	[None]	27	4.34084	0.000316423	0.16897	{}	{}	[AGT, APOD, BST2, C3, CD14, CD34, CD74, CHI3L1, CLU, CSF1R, CYP1B1, FCER1G, GBP1, HLA-B, HLA-DPA1, HLA-DRB1, IRF1, LRRC32, LTBP2, PAEP, PTGS2, RNASE1, S100A8, S100A9, SULF1, SULF2, TNFRSF21]	[ABCA1, ABL1, ABL2, ACE2, ACP5, ADAM17, ADAM8, ADAMTS3, ADC, ADCYAP1, ADIPOQ, ADORA2B, ADRA2A, AFAP1L2, AGPAT1, AGPAT2, AGT, AGTR2, AGXT, AIFM2, AIM2, AKIRIN2, ALOX15B, AMH, ANGPT1, ANKRD17, ANKRD42, ANXA1, ANXA4, APOA1, APOA2, APOD, ARFGEF2, ARHGEF2, ARNT, ARRB1, ARRB2, ASB1, ASH1L, ATF2, ATF4, ATG12, ATG5, ATP6AP2, AVPR2, AXL, AZI2, AZU1, BANK1, BATF, BCL10, BCL3, BCL6, BIRC2, BIRC3, BPI, BRCA1…	TRUE
GO:0030104	water homeostasis	3.49261	[5]	[None]	8	9.7561	0.000321655	0.171442	{}	{}	[AQP1, AQP3, CLDN1, FLG2, KRT1, KRT16, SFN, TP63]	[ABCA12, ADCY1, ADCY2, ADCY3, ADCY4, ADCY5, ADCY6, ADCY7, ADCY8, ADCY9, ALOX12, ALOX12B, ALOXE3, ANXA7, AQP1, AQP10, AQP2, AQP3, AQP4, AQP5, AQP6, AQP7, AQP8, AQP9, AVP, AVPR2, BPIFA1, C1orf172, CDH1, CLDN1, CLDN4, CYP11B2, CYP26B1, CYP4A11, CYP4F12, CYP4F2, FGFR1, FLG, FLG2, FSHR, FZR1, GAK, GBA, GHRHR, GNAS, HAS2, HRNR, HYAL2, IFNAR1, IGF1, INPP5K, K7N7A8_HUMAN, KRT1, KRT16, MAFIP, MIP, MIPEP, …	TRUE
GO:0003015	heart process	3.49144	[5]	[None]	13	6.5	0.000322525	0.171583	{}	{}	[AGT, ATP1B1, ATP1B2, DSC2, DSC3, DSP, GJA1, GNAO1, HOPX, JUP, RPS6KA2, S100A1, STC1]	[ACE, ACE2, ACTC1, ADA, ADM, ADORA1, ADRA1A, ADRA1B, ADRA1D, ADRB1, ADRBK1, AGT, AGTR2, AGXT, AKAP9, ANK2, APLN, ASPH, ATG5, ATP1A1, ATP1A2, ATP1A3, ATP1A4, ATP1B1, ATP1B2, ATP2A2, ATP2B4, AVPR1A, BMP10, BVES, C12orf39, CACNA1B, CACNA1C, CACNA1D, CACNA1G, CACNA1H, CALCA, CALM1, CAMK2D, CASQ2, CAV1, CAV3, CDC42, CELF2, CHRM2, CLIC2, CSRP3, CTGF, CTNNA3, CXADR, CYP2J2, DES, DMD, DMPK, DRD2, DSC2, D…	TRUE
GO:0010001	glial cell differentiation	3.47523	[5, 7, 8]	[None]	12	6.85714	0.000334787	0.177772	{}	{}	[AGT, APOE, CLU, LAMC3, LGI4, MXRA8, MYOC, NDRG1, PTPRZ1, SOX11, SOX9, TNFRSF21]	[ABL1, ABL2, ADAM22, ADORA2A, AGT, AGXT, AKT1, AKT2, APOE, ARHGEF10, ASCL1, ASPA, ATF5, BIN1, BMP2, BOK, C21orf33, CD9, CDH2, CDK1, CDK5, CDK6, CDKN2C, CLCF1, CLU, CNP, CNTN2, CSK, CTNNB1, CXCR4, CYP11A1, DAB1, DAG1, DICER1, DLX1, DLX2, DMD, DNAAF3, DNER, DRD1, DRD3, DTX1, DUSP10, EGFR, EGR1, EGR2, EIF2B1, EIF2B2, EIF2B3, EIF2B4, EIF2B5, EPHA4, ERBB2, ERBB3, ERCC2, F2, FA2H, FGF10, FGF13, FGF2, F…	TRUE
GO:0043627	response to estrogen	3.47523	[5, 6]	[None]	12	6.85714	0.000334787	0.177772	{}	{}	[AQP1, COL1A1, CRYAB, GJB2, IGF2, IGFBP2, NQO1, PDGFRB, PTGS2, SERPINA1, SFRP1, WFDC1]	[ABCC2, ADCYAP1R1, ALDH1A2, ANXA1, APOA1, APOA2, AQP1, AQP4, AREG, ARNT2, ARSA, ARSB, ASH2L, ASS1, BAD, BCAS3, BDH1, BGLAP, BID, BMP7, BRCA1, BTF3P11, CA2, CALR, CASP8, CASP9, CAV1, CCDC62, CCNA2, CCND1, CD24, CD38, CDKN1B, CFTR, CITED1, CITED2, CITED4, COL1A1, CRH, CRHBP, CRIPAK, CRYAB, CST3, CTGF, CTNNA1, CTNNB1, CYP11A1, CYP1A2, CYP27B1, DHH, DTYMK, DUSP1, DUSP12, EGFR, EP300, EPO, EPX, ESR1, …	TRUE
GO:0045669	positive regulation of osteoblast differentiation	3.46692	[4, 5, 6, 7]	[None]	7	11.1111	0.000341253	0.180864	{}	{}	[CTHRC1, GJA1, IFITM1, NELL1, SFRP2, SOX11, TP63]	[ACVR1, ACVR2A, ACVR2B, ATP6AP1, ATRAID, BMP2, BMP4, BMP6, BMP7, BMPR1A, BMPR1B, BMPR2, CD276, CEBPA, CEBPB, CLIC1, CTHRC1, CTNNB1, CTNNBIP1, CYR61, DDR2, DLX5, FAM20C, FBN2, FGF13, FGF2, GARS, GDF2, GJA1, GLI3, GNAS, HEY1, HGF, ID4, IFITM1, IGF1, IL6, IL6R, IL6ST, ILK, JAG1, JUND, LTF, MEF2C, MEN1, MSX2, NELL1, NPNT, NPPC, PDLIM7, PRKD1, RUNX2, SFRP2, SMAD1, SMAD5, SOS1, SOX11, SUCO, TP63, WNT10…	TRUE
GO:0043281	regulation of cysteine-type endopeptidase activity involved in apoptotic process	3.46333	[6, 7, 8, 9, 10]	[None]	14	6.14035	0.000344089	0.182023	{}	{}	[AQP1, CASP14, CD14, CRYAB, DHCR24, IFI27, IFI6, IL24, MMP9, S100A8, S100A9, SFN, SFRP2, TP63]	[ACER2, ACVR1C, ADORA2A, AIFM1, AKT1, ALOX12, ANP32B, APAF1, APOPT1, AQP1, ARL6IP5, ARRB1, ARRB2, AVP, BAD, BAK1, BAX, BBC3, BCAP31, BCL10, BCL2L10, BCL2L11, BCL2L12, BCL2L13, BID, BIRC2, BIRC3, BIRC5, BIRC7, BIRC8, BOK, CARD8, CASP1, CASP10, CASP14, CASP16, CASP2, CASP3, CASP7, CASP8, CASP8AP2, CASP9, CCK, CD14, CD27, CD44, CDH1, CDKN1B, CDKN2A, CDKN2D, CFLAR, CNTN1, COL4A3, CRADD, CRYAB, CSNK2A…	TRUE
GO:0001664	G-protein coupled receptor binding	3.45262	[4]	[None]	15	5.85938	0.000352677	0.186214	{}	{}	[AGT, C3, CCL5, CTHRC1, CXCL10, CXCL12, CXCL14, CXCL9, GNAO1, ITGB4, MYOC, RNF43, S100A14, SFRP1, UCN2]	[ACE, ADCYAP1, ADM, ADORA1, ADORA2A, ADRA2A, ADRA2C, ADRB1, ADRB3, ADRBK1, AGT, AGTR1, AGXT, APELA, APLN, APLP1, ARAP1, ARHGEF11, ARHGEF12, ARRB1, ARRB2, ARRDC3, ASIP, ATP1A3, AVP, AVPR1A, BAMBI, BDKRB2, BICD1, C12orf39, C1QBP, C3, C5, CABP1, CALCA, CALM1, CAV2, CCKBR, CCL1, CCL11, CCL13, CCL14, CCL15, CCL15-CCL14, CCL16, CCL17, CCL18, CCL19, CCL2, CCL20, CCL21, CCL22, CCL23, CCL24, CCL25, CCL26,…	TRUE
GO:0010574	regulation of vascular endothelial growth factor production	3.43628	[4, 5]	[None]	5	16.6667	0.000366203	0.192989	{}	{}	[C3, CYP1B1, PTGS2, SULF1, SULF2]	[ADORA2B, ARNT, ATF4, BRCA1, C3, C3AR1, C5, CCBE1, CCL2, CCR2, CYP1B1, EIF2AK3, FLT4, GATA4, HIF1A, HPSE, IL1A, IL1B, IL6, IL6ST, ISL1, MIA3, NDRG2, NODAL, NOX1, PTGS2, RORA, SULF1, SULF2, TGFB1]	TRUE
GO:0042277	peptide binding	3.42501	[3]	[None]	14	6.08696	0.000375826	0.197684	{}	{}	[APOE, CD74, CEMIP, DHCR24, HLA-B, HLA-C, HLA-DPA1, HLA-DQA1, HLA-DQB1, HLA-DRA, HLA-DRB1, HLA-DRB5, MME, SORL1]	[ACD, ACE2, ACHE, ACVR1, ADCYAP1R1, AGTR2, ANG, AP2B1, AP2M1, APBA1, APBA2, APBA3, APBB1, APBB2, APBB3, APOA1, APOE, AVPR1A, AVPR1B, AVPR2, AZGP1, BACE1, BACE2, BCHE, BDKRB1, BRAP, BRE, C2CD2L, C6orf89, CABP1, CALCR, CALR, CCKAR, CD1A, CD1B, CD1C, CD1D, CD1E, CD200R1, CD209, CD74, CEMIP, CHRFAM7A, CHRNA7, CLEC4M, CLSTN1, CLTA, CLTB, CMA1, CNRIP1, COL25A1, CRHBP, CRHR1, CRIP1, CSNK1D, CSNK1G2, CST…	TRUE
GO:0019955	cytokine binding	3.4209	[3]	[None]	8	9.52381	0.000379407	0.199188	{}	{}	[CD109, CD74, CSF1R, GBP1, IL1RN, IL2RG, LTBP2, NELL1]	[A2M, ACKR2, ACKR3, ACKR4, ACVR1, ACVRL1, BMPR2, CCR1, CCR5, CCR7, CD109, CD36, CD74, CER1, CHRD, CNTFR, CRLF1, CSF1R, CXCR1, CXCR2, CXCR3, CXCR4, DARC, ELANE, ENG, FZD4, GBP1, GDF5, GREM1, GREM2, HAX1, HYAL2, IFNAR2, IFNGR1, IL10RA, IL12A, IL12B, IL12RB1, IL17F, IL18BP, IL1RAPL1, IL1RL1, IL1RN, IL20RA, IL20RB, IL22RA1, IL22RA2, IL23R, IL2RA, IL2RB, IL2RG, IL31RA, IL36RN, IL6R, IL6ST, IL9R, ITGAV…	TRUE
GO:0002460	adaptive immune response based on somatic recombination of immune receptors built from immunoglobulin superfamily domains	3.41055	[3]	[None]	18	5.21739	0.00038855	0.2036	{}	{}	[C1QA, C1QB, C1QC, C1S, C2, C3, CD74, CFI, CLU, CXCL10, FCER1G, HLA-B, HLA-DMA, HLA-DQB1, HLA-DRB1, PTPN6, SERPING1, UNC13D]	[6xC1QA, ADA, ADAM17, AICDA, AKR1C1, APLF, ARTN, B2M, BATF, BCL10, BCL3, BCL6, BTK, BTN3A2, BTN3A3, C10orf54, C19orf10, C1QA, C1QB, C1QBP, C1QC, C1R, C1RL, C1S, C2, C3, C4A, C4B, C4BPA, C4BPB, C5, C6, C7, C8A, C8B, C8G, C9, CADM1, CCL19, CCR2, CD226, CD24, CD27, CD28, CD40, CD40LG, CD46, CD55, CD74, CD80, CD8A, CFI, CLC, CLCF1, CLU, CR1, CR2, CRLF2, CRP, CRTAM, CSRP1, CTSC, CTSH, CXCL10, CXCL13, …	TRUE
GO:0010810	regulation of cell-substrate adhesion	3.4081	[4, 5]	[None]	12	6.74157	0.000390749	0.204362	{}	{}	[APOD, COL16A1, COL1A1, FBLN2, GBP1, MYOC, PLAU, PREX1, RNASE1, SFRP1, SPOCK2, TACSTD2]	[ABI3BP, ACER2, ACVRL1, ADAM15, AGR2, ALOX15, ANGPT2, AP1AR, APOA1, APOD, ARHGAP6, ARHGEF7, ARL2, ARPC2, ATXN3, ATXN8, BCAS3, BCL2, BCL6, BRAF, C1QBP, CALR, CASK, CCDC80, CCL21, CCL25, CCL28, CCR7, CD36, CDC42, CDH13, CDK6, CDKN2A, CIB1, COL16A1, COL1A1, COL26A1, COL8A1, CORO1C, CSF1, CXXC1, CYR61, DAB2, DAPK3, DDR1, DLC1, DLEC1, DMD, DMP1, DMTF1, DMTN, DYNLL1, ECM2, EDIL3, EFNA5, EGFL6, EGFLAM, …	TRUE
GO:0051048	negative regulation of secretion	3.4081	[3, 4, 5, 6, 7]	[None]	12	6.74157	0.000390749	0.204362	{}	{}	[CD34, CD74, GBP1, HMGCR, IL11, IL1RN, LRRC32, MAOB, SFRP1, TNFRSF21, UCN2, WNK4]	[ABR, ACSL4, ACVR1C, ADA, ADIPOQ, ADORA1, ADRA2A, ADRA2B, ADRA2C, AGTR2, ANGPT1, ANXA1, ANXA4, APOA1, APOA2, ASIC1, AVPR2, BANK1, BCR, BMP8A, BRAF, BTN2A2, C12orf39, C1QTNF3, C5, C5AR2, CARTPT, CCM2, CCR2, CD300A, CD34, CD74, CHGA, CIDEA, CNR1, COMT, COPS2, CRH, CRHBP, CRHR1, CRY1, CRY2, CSN2, CYP4F2, DPH3, DRD2, DRD3, DRD4, EDN1, EGF, ERBB3, ERP29, F2R, F2RL1, FAM3D, FFAR4, FGF23, FKBP1B, FOXF1,…	TRUE
GO:0031227	intrinsic component of endoplasmic reticulum membrane	3.40304	[3, 4, 5, 6, 7, 8, 9, 10]	[None]	10	7.75194	0.000395326	0.20636	{}	{}	[CD74, ELOVL6, HLA-B, HLA-C, HLA-DPA1, HLA-DQA1, HLA-DQB1, HLA-DRA, HLA-DRB1, HLA-DRB5]	[ABCB9, ACER3, AMFR, ANKLE2, ASPH, ATF6, ATF6B, BCAP31, BFAR, BNIP1, BSCL2, CALR, CANX, CD74, CLN3, CREB3, CREB3L4, CYP2E1, DCSTAMP, DERL1, DERL2, DERL3, DGAT2, DHRS9, DOLK, DOLPP1, DPAGT1, DPM2, DPM3, E7ENX8_HUMAN, EDEM1, EIF2AK3, ELOVL1, ELOVL4, ELOVL6, EMC1, EMC10, EMC2, EMC3, EMC4, EMC6, EMC7, EMC8, EMC9, ERN1, ESYT1, ESYT2, ESYT3, EXT1, FITM1, FITM2, FKBP8, G6PC, G6PC2, G6PC3, GPAA1, HLA-A, …	TRUE
GO:0032496	response to lipopolysaccharide	3.38784	[4, 5, 7]	[None]	16	5.55556	0.000409414	0.213305	{}	{}	[CCL5, CD14, CXCL10, CXCL9, DCN, GJB6, IL1RN, IL24, MAOB, PTGS2, S100A14, S100A7, S100A8, S100A9, SEPP1, SERPINA1]	[ABCA1, ABL1, ABR, ACP5, ADAM17, ADAM9, ADH5, ADM, AICDA, AKIRIN2, ALPL, AMH, ANKRD1, APOB, AQP2, ARG1, ASS1, ATP4B, AXL, BCR, BDKRB1, C5AR1, CACTIN, CAMP, CASP1, CASP8, CASP9, CCL2, CCL20, CCL3, CCL5, CCR5, CCR7, CCRN4L, CD14, CD180, CD36, CD40, CD55, CD86, CDC73, CEBPB, CEBPE, CHAMP1, CHUK, CITED1, CMPK2, CNP, CNR1, CNR2, COMT, CPS1, CSF2, CSF2RB, CSF3, CTR9, CTSG, CX3CR1, CXCL1, CXCL10, CXCL11…	TRUE
GO:0030133	transport vesicle	3.38608	[3, 4, 5, 6, 7, 8, 9]	[None]	12	6.70391	0.000411077	0.21376	{}	{}	[BGN, CD74, HLA-B, HLA-C, HLA-DPA1, HLA-DQA1, HLA-DQB1, HLA-DRA, HLA-DRB1, HLA-DRB5, PCSK2, UNC13D]	[ADC, AFTPH, AIMP1, ANXA13, AP1AR, AP1G2, AP1S1, AP2A1, AP3S1, APH1B, APP, AQP2, AQP6, ASTL, ATP7A, B2M, BGN, BLOC1S3, BLOC1S5, BLOC1S5-TXNDC5, BLOC1S6, C12orf39, C14orf1, C2orf40, CA4, CAV2, CD74, CDK16, CHGA, CHORDC1, CHP1, CLCN3, CLTA, CLTB, CLTC, CLTCL1, CNST, CPA3, CPA4, CPE, CRISPLD2, CUZD1, DBH, DEFA5, DPYSL3, ERP29, EXOC3L1, FGFR3, FGFR4, FGFRL1, FURIN, GALNT14, GALNT15, GALNT18, GALNTL5,…	TRUE
GO:0046209	nitric oxide metabolic process	3.38585	[3, 4]	[None]	8	9.41177	0.000411294	0.213462	{}	{}	[AGT, CD34, CLU, CYP1B1, ITGB2, NQO1, PTGIS, PTGS2]	[ACP5, AGT, AGTR2, AGXT, AGXT2, AIF1, AKT1, ARG2, ASS1, ATP2B4, CALM1, CAV1, CD34, CLU, CPS1, CYGB, CYP1B1, CYP21A2, DDAH1, DDAH2, DHFR, DNM2, EDN1, EGFR, ESR1, GCH1, GCHFR, GIMAP5, GLA, HBB, HSP90AA1, HSP90AB1, ICAM1, IFNG, IL10, IL1B, IL4, IL6, INS, INSR, ITGB2, JAK2, KLF4, KRT89P, LYPLA1, MAPK9, NANOS1, NANOS2, NANOS3, NAT8, NOS1, NOS1AP, NOS2, NOS3, NOSIP, NOSTRIN, NQO1, OPRM1, P2RX4, PITX3, …	TRUE
GO:1903038	negative regulation of leukocyte cell-cell adhesion	3.38585	[5, 6, 7]	[None]	8	9.41177	0.000411294	0.213462	{}	{}	[CD74, CXCL12, HLA-DRB1, IRF1, LRRC32, PAG1, PTPN6, TNFRSF21]	[ADORA2A, ASS1, BCL6, BMP4, BTLA, BTN2A2, C10orf54, CASP3, CBLB, CCL21, CCL25, CCL28, CD24, CD274, CD276, CD300A, CD74, CDKN2A, CEBPB, CTLA4, CXCL12, CYLD, DEAF1, DLG1, DTX1, DUSP3, ENC1, ERBB2, FOXJ1, FOXP3, GIMAP5, GLI3, GLMN, HLA-DRB1, HLA-G, HLX, IDO1, IFNA2, IFNB1, IFNL1, IHH, IL10, IL20RB, IL2RA, IL4, IL4R, IRF1, ITCH, JAK3, KIAA0922, LAG3, LAX1, LGALS3, LILRB1, LILRB2, LRRC32, NDFIP1, NFKB…	TRUE
GO:0050707	regulation of cytokine secretion	3.3763	[4, 5, 6, 7, 8, 9]	[None]	10	7.69231	0.000420435	0.217785	{}	{}	[CD14, CD34, CSF1R, GBP1, HLA-DRB1, LRRC32, PAEP, S100A8, S100A9, TNFRSF21]	[ABL1, ABL2, AGTR2, AIM2, ALOX15B, AMH, ANGPT1, ANXA1, ANXA4, APOA1, APOA2, ATG5, BANK1, BTN2A2, BTNL2, C1QTNF3, C5, C5AR2, CADM1, CARD8, CASP1, CASP5, CCL19, CCL3, CCR7, CD14, CD2, CD274, CD276, CD34, CD58, CHIA, CIDEA, CLEC4E, CLEC5A, CLEC6A, CLEC9A, CRP, CRTAM, CSF1R, CSRP1, DRD2, F2R, F2RL1, FCN1, FFAR2, FFAR4, FGR, FOXP1, FOXP3, GAS6, GATA3, GBP1, GLMN, GPAM, H0Y858_HUMAN, HLA-DRB1, HTR2B, H…	TRUE
GO:0014065	phosphatidylinositol 3-kinase signaling	3.37522	[7, 8]	[None]	9	8.41122	0.000421479	0.217905	{}	{}	[AGT, CCL5, HCLS1, MYOC, PDGFRB, PTPN6, SEPP1, SOX9, UNC5B]	[AGAP2, AGT, AGXT, ANGPT1, C19orf10, C1QBP, C3orf58, CAT, CBL, CCL5, CD28, CLSTN1, CSF3, DAB2IP, EDN1, ENTPD5, ERBB2, ERBB3, F2, F2R, F2RL1, FBXL2, FGFR1, FGR, FLT1, FLT3, FYN, GATA3, GH1, GLYAT, GPER1, HAX1, HCLS1, HCST, HGF, HTR2A, HTR2B, IGF1, IGF1R, IL6, INS, IRS1, JAK2, KDR, KIT, KLF4, LTK, MYO16, MYOC, NCOR1, NEDD4, NF1, NKX3-1, NTRK2, NYAP1, NYAP2, PDGFA, PDGFB, PDGFRA, PDGFRB, PIK3AP1, PI…	TRUE
GO:1902105	regulation of leukocyte differentiation	3.36844	[3, 5]	[None]	14	6.00858	0.00042811	0.220905	{}	{}	[C1QC, CD74, EGR3, HCLS1, HLA-B, HLA-DMA, HLA-DOA, IRF1, PTPN6, SFRP1, SPINK5, TMEM176A, TMEM176B, TYROBP]	[ACIN1, ADA, ADAM8, ADIPOQ, AP3B1, AP3D1, APC, APCS, ARID4A, ASXL2, ATP11C, ATP6AP1, AXL, BAD, BCL6, BGLAP, BMP4, BTK, C19orf10, C1QC, CA2, CALCA, CAMK4, CARD11, CARTPT, CASP8, CCL19, CCL3, CCR1, CD101, CD2, CD24, CD27, CD46, CD74, CD80, CD83, CD86, CDKN2A, CEBPB, CLPTM1, CREB1, CSF1, CTLA4, CTNNB1, CTNNBIP1, CUL4A, CYLD, DCSTAMP, DTX1, EGR3, ERBB2, ESRRA, FADD, FAM213A, FAS, FASN, FBXO7, FLT3, F…	TRUE
GO:0033280	response to vitamin D	3.36736	[5, 7]	[None]	5	16.129	0.000429178	0.221027	{}	{}	[AQP3, CXCL10, PTGS2, SFRP1, STC1]	[ALPL, AQP3, BGLAP, BMP7, CASR, CDKN2D, CXCL10, CXXC1, CYP24A1, CYP27B1, IL15, ITGB1, KANK2, LONP1, MBD4, MED1, PIM1, PTGS2, PTH, SFRP1, SNAI2, SNW1, SPP1, STC1, STC2, TGFB1, TNC, TNNC1, TRIM24, TRIM25, VDR]	TRUE
GO:0042982	amyloid precursor protein metabolic process	3.36736	[4, 5]	[None]	5	16.129	0.000429178	0.221027	{}	{}	[APOE, CLU, DHCR24, KLK6, SORL1]	[AATF, ABCA7, ABCG1, ACHE, APEX1, APH1A, APOE, BACE2, CLN3, CLU, DHCR24, DLG1, FKBP1A, FLOT2, GSAP, HAP1, ITM2B, KLK6, LDLRAP1, LRRTM3, NCSTN, NECAB3, OLFM1, PAWR, PICALM, PSEN1, PSEN2, PSENEN, SOAT1, SORL1, TMED10]	TRUE
GO:0031348	negative regulation of defense response	3.34983	[3, 4, 5, 6]	[None]	10	7.63359	0.000446855	0.229684	{}	{}	[APOD, APOE, HLA-B, HLA-DRB1, KRT1, NT5E, PTGIS, SERPINB4, SERPING1, SOCS3]	[A2M, ABR, ACP5, ADA, ADAR, ADCYAP1, ADIPOQ, ADORA1, ADORA2A, AOAH, APCS, APOA1, APOD, APOE, ARRB2, ASH1L, BCR, C1QBP, C1QTNF3, CACTIN, CALCRL, CD276, CHID1, CNR2, CR1, DEAF1, DHX58, DNAJA3, DUSP10, EIF2AK2, ELANE, FAM132A, FEM1A, FEM1C, FFAR4, FOXF1, FOXP3, GATA3, GBA, GHRL, GHSR, GPER1, GPX1, GPX2, GSTP1, HLA-A, HLA-B, HLA-DRB1, HLA-E, HTRA1, IER3, IFI16, IFIT1, IL10, IL12B, IL2, IL20RB, IL22RA…	TRUE
GO:0033033	negative regulation of myeloid cell apoptotic process	3.33527	[6, 7, 8, 9]	[None]	4	22.2222	0.000462098	0.237056	{}	{}	[CCL5, FCER1G, S100A8, S100A9]	[AMH, APOH, BCL2, CCL5, CLEC5A, EPO, EPX, FCER1G, IRF7, KITLG, MAEA, MIF, NOD2, S100A8, S100A9, STAT5A, TIMP1, VIMP]	TRUE
GO:0033630	positive regulation of cell adhesion mediated by integrin	3.33527	[4, 5, 6]	[None]	4	22.2222	0.000462098	0.237056	{}	{}	[CCL5, PODXL, PTPN6, SFRP2]	[ADAM9, CCL21, CCL5, CD24, CIB1, CXCL13, FOXC2, IFT74, NCKAP1L, NCOA3, PIEZO1, PODXL, PTPN6, RAC3, RET, SFRP2, SYK, TGFB2]	TRUE
GO:0035456	response to interferon-beta	3.33527	[5]	[None]	4	22.2222	0.000462098	0.237056	{}	{}	[BST2, IFITM1, IRF1, XAF1]	[AIM2, BST2, DDX41, GBP2, HTRA2, IFITM1, IFITM2, IFITM3, IFNB1, IRF1, IRG1, NDUFA13, PLSCR1, PNPT1, STAT1, TLR3, TMEM173, XAF1]	TRUE
GO:1900120	regulation of receptor binding	3.33527	[5]	[None]	4	22.2222	0.000462098	0.237056	{}	{}	[CRTAC1, MMP9, NELL1, PTPRF]	[ADAM15, ADIPOQ, ANXA2, B2M, CRTAC1, GREM2, HFE, IL10, LEF1, MMP9, NELL1, NKX3-1, NOG, NRP1, PLCL1, PLCL2, PTPRF, RUVBL2]	TRUE
GO:1901739	regulation of myoblast fusion	3.33527	[4, 5, 6, 7, 8, 9]	[None]	4	22.2222	0.000462098	0.237056	{}	{}	[CD53, CXCL10, CXCL12, CXCL9]	[CD53, CFLAR, CXCL10, CXCL12, CXCL9, EHD1, EHD2, FLOT1, FLT3LG, GDF15, IL36G, MAPK14, MYF5, MYF6, MYOD1, MYOG, SCGB3A1, TNFSF14]	TRUE
GO:0012506	vesicle membrane	3.32563	[3, 4]	[None]	21	4.74041	0.000472461	0.2419	{}	{}	[ABCA3, AHNAK2, CD163, CD74, CEMIP, CORO1A, CYBB, GJA1, HLA-B, HLA-C, HLA-DPA1, HLA-DQA1, HLA-DQB1, HLA-DRA, HLA-DRB1, HLA-DRB5, OCA2, SEPP1, SFN, SNX9, TYRP1]	[ABCA3, ABCC4, ACPP, ADAM8, AFTPH, AGTRAP, AHNAK2, ANKRD27, ANXA3, ANXA4, ANXA7, AP1B1, AP1G1, AP1G2, AP1M1, AP1M2, AP1S1, AP1S2, AP1S3, AP2A1, AP2A2, AP2B1, AP2M1, AP2S1, AP3B1, AP3B2, AP3M1, AP3M2, AP3S1, AP3S2, APOB, APPBP2, APPL1, AQP2, AQP6, ARCN1, ARFGAP1, ARFGAP3, ARHGAP21, ARRB1, ASPSCR1, ATP10B, ATP6V0A1, ATP6V0A2, ATP6V0A4, ATP6V0B, ATP6V0C, ATP6V0D1, ATP6V0D2, ATP6V0E1, ATP6V0E2, ATP8A…	TRUE
GO:0031995	insulin-like growth factor II binding	3.32401	[5]	[None]	3	37.5	0.000474236	0.242335	{}	{}	[IGFBP2, IGFBP3, IGFBP5]	[IGF2R, IGFBP1, IGFBP2, IGFBP3, IGFBP4, IGFBP5, IGFBP6, INSR]	TRUE
GO:0033632	regulation of cell-cell adhesion mediated by integrin	3.32401	[5, 6]	[None]	3	37.5	0.000474236	0.242335	{}	{}	[CCL5, DPP4, PODXL]	[ADA, CCL5, CD24, CXCL13, DPP4, FERMT3, PIEZO1, PODXL]	TRUE
GO:0034249	negative regulation of cellular amide metabolic process	3.32401	[4, 5, 6]	[None]	3	37.5	0.000474236	0.242335	{}	{}	[APOE, CLU, SORL1]	[ABCA7, APEX1, APOE, CLU, HAP1, OLFM1, PRKAA1, SORL1]	TRUE
GO:0048842	positive regulation of axon extension involved in axon guidance	3.32401	[4, 5, 6, 7, 8, 9, 10, 11, 12, 13, 14, 15, 16]	[None]	3	37.5	0.000474236	0.242335	{}	{}	[CXCL12, NELL1, SEMA5A]	[BMPR2, CXCL12, DSCAM, MEGF8, NELL1, NRP1, SEMA5A, VEGFA]	TRUE
GO:1902669	positive regulation of axon guidance	3.32401	[4, 5, 6, 7, 8, 9, 10, 11, 12, 13, 14, 15]	[None]	3	37.5	0.000474236	0.242335	{}	{}	[CXCL12, NELL1, SEMA5A]	[BMPR2, CXCL12, DSCAM, MEGF8, NELL1, NRP1, SEMA5A, VEGFA]	TRUE
GO:0098791	Golgi subcompartment	3.3223	[4, 5, 6, 7, 8, 9]	[None]	16	5.47945	0.000476098	0.24281	{}	{}	[CD74, CIT, CSGALNACT1, HLA-DPA1, HLA-DQA1, HLA-DQB1, HLA-DRA, HLA-DRB1, HLA-DRB5, POSTN, RNASE1, SNX9, SORL1, SULF1, SULF2, TGFBI]	[ABO, ACPP, ADC, AKR1B10, AP1B1, AP1G1, AP1M1, AP1M2, AP1S1, AP1S2, AP1S3, AP4B1, AP4E1, AP4M1, AP4S1, APH1A, APP, AQP2, ARAP1, ARFGEF1, ARFGEF2, ARFIP1, ARFIP2, ARFRP1, ARL1, ARSE, ASAP2, ATG9A, ATL1, ATP2C1, ATP7A, ATP7B, ATP9A, ATP9B, ATXN2, B3GALT6, B4GALNT3, B4GALNT4, B4GALT1, B4GALT2, B4GALT3, B4GALT4, B4GALT5, B4GALT6, B4GALT7, BACE1, BCAP31, BCL11B, BECN1, BET1, BET1L, BICD1, BIRC6, CA4, …	TRUE
GO:0035987	endodermal cell differentiation	3.32048	[5, 6, 7, 8, 9]	[None]	6	12.5	0.000478104	0.243355	{}	{}	[COL5A1, COL6A1, DKK1, ITGB2, LAMB3, MMP9]	[CDC73, COL11A1, COL12A1, COL4A2, COL5A1, COL5A2, COL6A1, COL7A1, COL8A1, CTNNB1, CTR9, DKK1, DUSP6, EOMES, FN1, GATA6, HMGA2, HNF1B, HSBP1, INHBA, ITGA4, ITGA5, ITGA7, ITGAV, ITGB2, ITGB5, LAMA3, LAMA4, LAMB1, LAMB3, LEO1, MESP1, MIXL1, MMP14, MMP15, MMP2, MMP8, MMP9, NANOG, NANOGP8, NODAL, PAF1, PEX2, POU5F1, RTF1, SOX17, SOX2, VTN]	TRUE
GO:0086004	regulation of cardiac muscle cell contraction	3.32048	[5, 6, 7, 8, 9]	[None]	6	12.5	0.000478104	0.243355	{}	{}	[DSC2, DSC3, DSP, GJA1, JUP, STC1]	[ADRB1, ANK2, ATP1A1, ATP1A2, ATP1A4, ATP2A2, CAMK2D, CAV1, CAV3, CTNNA3, DSC2, DSC3, DSG2, DSP, DSPP, FGF12, GATA4, GJA1, GJA5, GJC1, GJD3, GPD1L, JUP, KCNA5, KCNE1, KCNE1L, KCNE2, KCNH2, KCNJ2, KCNQ1, NEDD4L, NOS1AP, NUP155, PDE4B, PDE4D, PKP2, PLN, PLN pentamer, RNF207, RYR2, SCN1B, SCN2B, SCN3B, SCN4B, SCN5A, SNTA1, SRI, STC1]	TRUE
GO:0007411	axon guidance	3.31288	[5, 6, 7, 8, 9, 10, 11, 12, 13]	[None]	21	4.72973	0.000486538	0.247161	{}	{}	[ABLIM1, COL2A1, COL3A1, COL5A1, COL6A1, COL6A2, COL6A3, CSNK2B, CXCL12, ITGA10, MATN2, MMP9, MYH14, MYL9, NELL1, OPHN1, RNASE1, RPS6KA2, SEMA5A, TYROBP, UNC5B]	[ABL1, ABL2, ABLIM1, ABLIM2, ABLIM3, ACTB, ACTG1, ACTR2, ACTR3, ADAM10, AGAP2, AGRN, ALCAM, ANK1, ANK2, ANK3, AP2A1, AP2A2, AP2B1, AP2M1, AP2S1, APBB1, APBB2, APH1A, APH1B, APP, ARHGAP35, ARHGAP39, ARHGEF11, ARHGEF12, ARHGEF28, ARHGEF7, ARPC1A, ARPC2, ARPC3, ARPC4, ARPC5, ARTN, ARX, ATOH1, B3GNT1, B3GNT2, BCL11B, BDNF, BDNF-AS, BMP7, BMPR1B, BMPR2, BOC, CACNA1C, CACNA1D, CACNA1G, CACNA1H, CACNA1I…	TRUE
GO:0097485	neuron projection guidance	3.31288	[4, 5, 6, 7, 8, 9, 11, 12]	[None]	21	4.72973	0.000486538	0.247161	{}	{}	[ABLIM1, COL2A1, COL3A1, COL5A1, COL6A1, COL6A2, COL6A3, CSNK2B, CXCL12, ITGA10, MATN2, MMP9, MYH14, MYL9, NELL1, OPHN1, RNASE1, RPS6KA2, SEMA5A, TYROBP, UNC5B]	[ABL1, ABL2, ABLIM1, ABLIM2, ABLIM3, ACTB, ACTG1, ACTR2, ACTR3, ADAM10, AGAP2, AGRN, ALCAM, ANK1, ANK2, ANK3, AP2A1, AP2A2, AP2B1, AP2M1, AP2S1, APBB1, APBB2, APH1A, APH1B, APP, ARHGAP35, ARHGAP39, ARHGEF11, ARHGEF12, ARHGEF28, ARHGEF7, ARPC1A, ARPC2, ARPC3, ARPC4, ARPC5, ARTN, ARX, ATOH1, B3GNT1, B3GNT2, BCL11B, BDNF, BDNF-AS, BMP7, BMPR1B, BMPR2, BOC, CACNA1C, CACNA1D, CACNA1G, CACNA1H, CACNA1I…	TRUE
GO:0050918	positive chemotaxis	3.30164	[4, 5]	[None]	7	10.4478	0.000499297	0.253143	{}	{}	[CCL5, CORO1A, CXCL12, NELL1, S100A8, S100A9, SEMA5A]	[AGER, ALKBH1, AMH, ANGPT1, ANGPT2, ARTN, AZU1, BMP4, CASR, CCL15, CCL16, CCL3, CCL5, CCR4, CDH13, CNOT6, CNTN1, CORO1A, CREB3, CREB3L4, CXCL12, F2RL1, F3, F7, FGF10, FGF13, FGF2, FGF7, FGF8, FIGF, HGF, HMGB1, HMGB2, IL16, IL6, IL8, ITGA2, KDR, LGALS3, MEN1, MET, MIF, NELL1, NRP1, NTF3, NTRK3, PDGFB, PLXNB3, PRKCA, PTPRJ, RNMT, S100A8, S100A9, S1PR1, SAA1, SAA2, SAA4, SCG2, SCRIB, SEMA5A, SMAD3, …	TRUE
GO:0005771	multivesicular body	3.30105	[5, 6, 7, 8, 9]	[None]	5	15.625	0.000499982	0.252991	{}	{}	[BST2, CD74, GJA1, HLA-DMA, SORL1]	[ACPP, BACE1, BST2, CD300LG, CD63, CD74, CD79A, CRHBP, CRHR1, CST3, EGFR, GJA1, HGS, HLA-DMA, KIAA0368, LAMP1, LRAT, NDFIP2, NSG2, PMEL, RAB11A, RAB27A, RAB27B, SFTPC, SLC2A4, SLC40A1, SORL1, STEAP3, TPT1, TSG101, ZP2, ZP3]	TRUE
GO:0010573	vascular endothelial growth factor production	3.30105	[4]	[None]	5	15.625	0.000499982	0.252991	{}	{}	[C3, CYP1B1, PTGS2, SULF1, SULF2]	[ADAMTS3, ADORA2B, ARNT, ATF4, BRCA1, C3, C3AR1, C5, CCBE1, CCL2, CCR2, CYP1B1, EIF2AK3, FLT4, GATA4, GPR56, HIF1A, HPSE, IL1A, IL1B, IL6, IL6ST, ISL1, MIA3, NDRG2, NODAL, NOX1, PTGS2, RORA, SULF1, SULF2, TGFB1]	TRUE
GO:0005802	trans-Golgi network	3.29968	[4, 5, 6, 7, 8, 9, 10]	[None]	12	6.55738	0.000501559	0.253287	{}	{}	[CD74, HLA-DPA1, HLA-DQA1, HLA-DQB1, HLA-DRA, HLA-DRB1, HLA-DRB5, POSTN, RNASE1, SNX9, SORL1, TGFBI]	[ADC, AKR1B10, AP1B1, AP1G1, AP1M1, AP1M2, AP1S1, AP1S2, AP1S3, AP4B1, AP4E1, AP4M1, AP4S1, APP, AQP2, ARAP1, ARFGEF1, ARFGEF2, ARFIP1, ARFIP2, ARFRP1, ARL1, ATG9A, ATP2C1, ATP7A, ATP7B, ATP9A, ATP9B, ATXN2, BACE1, BECN1, BICD1, BIRC6, CA4, CABP7, CALN1, CBY1, CD74, CDH1, CHAC1, CHID1, CHST2, CHST4, CLASP2, CLIP3, CLN3, CLTA, CLTB, CLTC, CLTCL1, CLVS1, CLVS2, CNST, CORO7, CRHR1, CXCR4, CYTH1, CYT…	TRUE
GO:1903510	mucopolysaccharide metabolic process	3.2977	[6]	[None]	10	7.5188	0.000503845	0.253938	{}	{}	[BGN, CEMIP, CSGALNACT1, DCN, FMOD, ITIH5, ITIH6, SDC1, SPOCK2, VCAN]	[ABCC5, ACAN, AGRN, AKT1, ANGPT1, AP2A1, ARSB, B3GALT6, B3GAT1, B3GAT2, B3GAT3, B3GNT1, B3GNT2, B3GNT3, B3GNT4, B3GNT7, B4GALT1, B4GALT2, B4GALT3, B4GALT4, B4GALT5, B4GALT6, B4GALT7, BCAN, BGN, CD44, CEMIP, CHORDC1, CHP1, CHPF, CHPF2, CHST1, CHST11, CHST12, CHST13, CHST14, CHST15, CHST2, CHST3, CHST5, CHST6, CHST7, CHST9, CHSY1, CHSY3, CLTC, CSGALNACT1, CSGALNACT2, CSPG4, CSPG5, DCN, DSE, DSEL, E…	TRUE
GO:0048660	regulation of smooth muscle cell proliferation	3.28379	[4, 5]	[None]	8	9.09091	0.000520248	0.261685	{}	{}	[APOD, CCL5, HMGCR, IGFBP3, IGFBP5, NOTCH3, PDGFRB, PTGS2]	[ABCC4, ADIPOQ, AIF1, ALOX12, ANG, APOD, BMP4, CALCRL, CAMK2D, CCL5, CDH13, COMT, CPAMD8, CTNNB1, CTNNBIP1, EDN1, EGFR, ELANE, EREG, FGF13, FGF2, FGFR2, FOXP1, HBEGF, HES5, HMGCR, HMOX1, ID2, IFNG, IGF1, IGFBP3, IGFBP5, IL12A, IL12B, IL13, IL15, IL6, IL6R, ILK, IRAK1, IRAK4, ITGA2, JUN, KLF4, MFN2, MNAT1, MYD88, NAMPT, NDRG2, NDRG4, NOTCH3, NOTCH4, NOX1, NPPC, NPR1, NPR3, NPRL3, NPY5R, NR5A1, OGN…	TRUE
GO:0007584	response to nutrient	3.27849	[3, 5]	[None]	12	6.52174	0.00052663	0.264368	{}	{}	[AQP3, C2, COL1A1, CXCL10, CYBB, HMGCR, IGFBP2, NQO1, PTGS2, SFRP1, SFRP2, STC1]	[AACS, ABCA1, ABCG5, ABCG8, ACSL1, ACSL3, ACSL4, ACSL6, ADA, ADIPOQ, ADIPOR2, ADSL, AGL, AKR1C3, ALB, ALDH1A2, ALDH3A1, ALPL, APOA1, APOC3, AQP3, ARG1, ARID4A, ARSA, ARSB, ASCL1, ASS1, BCHE, BCKDHB, BDH1, BDNF, BDNF-AS, BECN1, BGLAP, BMP7, BTF3P11, C2, CASR, CAT, CCKAR, CCL2, CCL28, CCND1, CD3E, CDKN2B, CDKN2D, CEBPA, CHMP1A, CNR1, COL1A1, COX4I1, CXCL10, CXXC1, CYBB, CYP11A1, CYP1A1, CYP24A1, CY…	TRUE
GO:2000116	regulation of cysteine-type endopeptidase activity	3.27651	[7, 8, 9]	[None]	14	5.88235	0.000529047	0.265052	{}	{}	[AQP1, CASP14, CD14, CRYAB, DHCR24, IFI27, IFI6, IL24, MMP9, S100A8, S100A9, SFN, SFRP2, TP63]	[ACER2, ACVR1C, ADORA2A, AIFM1, AIM2, AKT1, ALOX12, ANP32B, APAF1, APOPT1, AQP1, ARL6IP5, ARRB1, ARRB2, ASPH, AVP, BAD, BAK1, BAX, BBC3, BCAP31, BCL10, BCL2L10, BCL2L11, BCL2L12, BCL2L13, BID, BIRC2, BIRC3, BIRC5, BIRC7, BIRC8, BOK, CARD8, CASP1, CASP10, CASP14, CASP16, CASP2, CASP3, CASP7, CASP8, CASP8AP2, CASP9, CCK, CD14, CD27, CD44, CDH1, CDKN1B, CDKN2A, CDKN2D, CFLAR, CIDEB, CNTN1, COL4A3, C…	TRUE
GO:0050852	T cell receptor signaling pathway	3.27203	[5, 7, 8]	[None]	10	7.46269	0.000534524	0.267262	{}	{}	[GBP1, HLA-DPA1, HLA-DQA1, HLA-DQB1, HLA-DRA, HLA-DRB1, HLA-DRB5, PAG1, PTPN6, TNFRSF21]	[A0A087WT57_HUMAN, ADA, ARHGEF7, BCAR1, BCL10, BMX, BTK, BTN3A1, BTNL2, CACNA1F, CACNB3, CACNB4, CARD11, CBLB, CCR7, CD247, CD28, CD300A, CD3D, CD3E, CD3G, CD4, CHUK, CLSTN1, CSK, DUSP3, ELF1, ELOF1, ENAH, FOXP3, FYB, FYN, GATA3, GBP1, GRAP2, HLA-DPA1, HLA-DPB1, HLA-DQA1, HLA-DQA2, HLA-DQB1, HLA-DQB2, HLA-DRA, HLA-DRB1, HLA-DRB3, HLA-DRB4, HLA-DRB5, IKBKB, IKBKG, INPP5D, ITK, KCNN4, LAT, LCK, LCP…	TRUE
GO:0045178	basal part of cell	3.2714	[2, 3]	[None]	6	12.2449	0.000535309	0.267119	{}	{}	[AQP1, CD34, CLCA2, ITGB4, TACSTD2, TF]	[ADCY10, ANK3, AQP1, AQP5, BMPR2, C5AR2, CD34, CEL, CLCA2, CLDN11, CLDN4, DOCK7, DST, EDN1, ERBB2IP, F3, FAP, GCK, GLMN, HFE, HOMER3, ITGA1, ITGA2, ITGA6, ITGA9, ITGB4, KCNQ4, LDLRAP1, MAP4K2, MARK2, MET, MUC20, MYO1A, MYO1C, MYO1E, OSCP1, P2RY12, PKD2, PRCP, PRKD2, RNMT, SHROOM4, SLC11A2, SLC23A1, SLC23A2, SLC27A5, TACSTD2, TEK, TF]	TRUE
GO:0061564	axon development	3.26691	[5, 6, 7, 8, 10, 11]	[None]	27	4.19255	0.00054087	0.269353	{}	{}	[ABLIM1, APOD, APOE, COL2A1, COL3A1, COL5A1, COL6A1, COL6A2, COL6A3, CRTAC1, CSNK2B, CXCL12, ITGA10, MATN2, MMP9, MYH14, MYL9, NELL1, NREP, OPHN1, PTPRZ1, RNASE1, RPS6KA2, SEMA5A, SSH1, TYROBP, UNC5B]	[AATK, ABL1, ABL2, ABLIM1, ABLIM2, ABLIM3, ACTB, ACTG1, ACTR2, ACTR3, ADAM10, ADCY1, AFG3L2, AGAP2, AGRN, ALCAM, AMIGO1, ANAPC2, ANK1, ANK2, ANK3, AP2A1, AP2A2, AP2B1, AP2M1, AP2S1, APBB1, APBB2, APC, APH1A, APH1B, APOA1, APOD, APOE, APP, ARHGAP35, ARHGAP39, ARHGAP4, ARHGDIA, ARHGEF1, ARHGEF11, ARHGEF12, ARHGEF28, ARHGEF7, ARPC1A, ARPC2, ARPC3, ARPC4, ARPC5, ARTN, ARX, ATG7, ATL1, ATOH1, ATP8A2, …	TRUE
GO:0031091	platelet alpha granule	3.26224	[4, 5, 6, 7, 8, 9, 10]	[None]	7	10.2941	0.000546718	0.271719	{}	{}	[CLU, F13A1, IGF2, SEPP1, SERPINA1, SERPING1, VWF]	[A2M, ACTN1, ACTN2, ACTN4, ALB, ALDOA, APP, CD36, CD9, CFD, CLU, EGF, F13A1, F5, F8, FGA, FGB, FGG, FIGF, FN1, GAS6, HGF, HRG, IGF1, IGF2, IL6, ITGA2B, ITGB3, KNG1, LEFTY2, MMRN1, NRG1, PDGFA, PDGFB, PECAM1, PF4, PIKFYVE, PLG, PPBP, PROS1, SELP, SEPP1, SERPINA1, SERPINA5, SERPINE1, SERPINE2, SERPINF2, SERPING1, SNCA, SOS1, SPARC, SRGN, STXBP1, STXBP3, TGFB1, TGFB2, TGFB3, THBS1, THBS2, TIMP1, TMS…	TRUE
GO:0033293	monocarboxylic acid binding	3.26224	[5]	[None]	7	10.2941	0.000546718	0.271719	{}	{}	[APOC1, CRABP2, KRT17, PODXL, PTGDS, S100A8, S100A9]	[ACACB, ACOX1, ADH5, AKR1C1, AKR1C2, ALB, ALOX5AP, APOC1, CRABP1, CRABP2, CTDSP2, CYP26A1, CYP26B1, CYP26C1, CYP27B1, FABP1, FABP2, FABP3, FABP4, FABP5, FABP5P1, FFAR4, HLCS, HNF4A, IGF2R, KRT17, LCN12, LRAT, MCCC1, NDUFAB1, NR1H4, NR2F1, NR2F2, OXER1, PC, PCCA, PLA2G1B, PMP2, PODXL, PPARD, PPARG, PROC, PTGDS, PYGL, RARA, S100A8, S100A9, SCP2, SERPINA5, SH3GLB1, SNCA, STARD5, STX3, SYCP2, UGT1A1,…	TRUE
GO:1901888	regulation of cell junction assembly	3.26224	[3, 4, 5]	[None]	7	10.2941	0.000546718	0.271719	{}	{}	[AGT, APOD, COL16A1, GJA1, MYOC, RNASE1, SFRP1]	[ACE, ACE2, ACVRL1, AGT, AGXT, APOD, ARHGAP6, BCAS3, CAV1, COL16A1, CORO1C, DAPK3, DLC1, DLEC1, DMTN, DYNLL1, EFNA5, EPB41L5, EPHA3, FLOT1, FZD5, GJA1, GPM6B, GREM1, HRG, ITGB1BP1, KDR, LIMS1, MACF1, MMP14, MYO1C, MYO1E, MYOC, NEDD4L, NRG1, PKP2, PPM1F, PRKACA, PRKCA, PRKCH, PTEN, PTK2, PTPRJ, RAC1, RAP1A, RAP1B, RAPGEF1, RAPGEF2, RCC2, RHOD, RNASE1, ROCK1, ROCK2, S100A10, SDC4, SFRP1, SLC9A1, SM…	TRUE
GO:0031984	organelle subcompartment	3.25813	[3, 4, 5, 6, 7]	[None]	16	5.40541	0.000551907	0.273746	{}	{}	[CD74, CIT, CSGALNACT1, HLA-DPA1, HLA-DQA1, HLA-DQB1, HLA-DRA, HLA-DRB1, HLA-DRB5, POSTN, RNASE1, SNX9, SORL1, SULF1, SULF2, TGFBI]	[ABO, ACPP, ADC, AKR1B10, AP1B1, AP1G1, AP1M1, AP1M2, AP1S1, AP1S2, AP1S3, AP4B1, AP4E1, AP4M1, AP4S1, APH1A, APP, AQP2, ARAP1, ARFGEF1, ARFGEF2, ARFIP1, ARFIP2, ARFRP1, ARL1, ARSE, ASAP2, ATG9A, ATL1, ATP2C1, ATP7A, ATP7B, ATP9A, ATP9B, ATXN2, B3GALT6, B4GALNT3, B4GALNT4, B4GALT1, B4GALT2, B4GALT3, B4GALT4, B4GALT5, B4GALT6, B4GALT7, BACE1, BCAP31, BCL11B, BECN1, BET1, BET1L, BICD1, BIRC6, CA4, …	TRUE
GO:0006022	aminoglycan metabolic process	3.25747	[4]	[None]	12	6.48649	0.000552747	0.27361	{}	{}	[BGN, CEMIP, CHI3L1, CSGALNACT1, DCN, FMOD, ITIH5, ITIH6, PDGFRB, SDC1, SPOCK2, VCAN]	[ABCC5, ACAN, AGRN, AKT1, ANGPT1, AP2A1, ARSB, B3GALT6, B3GAT1, B3GAT2, B3GAT3, B3GNT1, B3GNT2, B3GNT3, B3GNT4, B3GNT7, B3GNT8, B3GNTL1, B4GALT1, B4GALT2, B4GALT3, B4GALT4, B4GALT5, B4GALT6, B4GALT7, BCAN, BGN, CD44, CEMIP, CHI3L1, CHI3L2, CHIA, CHID1, CHIT1, CHORDC1, CHP1, CHPF, CHPF2, CHST1, CHST11, CHST12, CHST13, CHST14, CHST15, CHST2, CHST3, CHST5, CHST6, CHST7, CHST9, CHSY1, CHSY3, CLN6, CL…	TRUE
GO:2001057	reactive nitrogen species metabolic process	3.25076	[3]	[None]	8	8.98876	0.000561362	0.277313	{}	{}	[AGT, CD34, CLU, CYP1B1, ITGB2, NQO1, PTGIS, PTGS2]	[ACP5, AGT, AGTR2, AGXT, AGXT2, AIF1, AKT1, ARG2, ASS1, ATP2B4, CALM1, CAV1, CD34, CLU, CPS1, CYGB, CYP1B1, CYP21A2, DDAH1, DDAH2, DHFR, DNM2, EDN1, EGFR, ESR1, GCH1, GCHFR, GIMAP5, GLA, HBB, HSP90AA1, HSP90AB1, ICAM1, IFNG, IL10, IL1B, IL4, IL6, INS, INSR, ITGB2, JAK2, KLF4, KRT89P, LYPLA1, MAPK9, MARC1, MARC2, NANOS1, NANOS2, NANOS3, NAT8, NOS1, NOS1AP, NOS2, NOS3, NOSIP, NOSTRIN, NQO1, OPRM1, …	TRUE
GO:0006883	cellular sodium ion homeostasis	3.23981	[8, 9]	[None]	4	21.0526	0.00057569	0.283815	{}	{}	[AGT, ATP1B1, ATP1B2, CXCL10]	[AGT, AGTR2, AGXT, ATP1A1, ATP1A2, ATP1A3, ATP1A4, ATP1B1, ATP1B2, ATP1B3, C7, CXCL10, IGLC7, NEDD4L, NR3C2, SLC8A1, SLC9A1, TMPRSS3, TMPRSS4]	TRUE
GO:0010818	T cell chemotaxis	3.23981	[4]	[None]	4	21.0526	0.00057569	0.283815	{}	{}	[CCL5, CXCL10, CXCL9, S100A7]	[ADAM10, ADAM17, CCL3, CCL5, CCR2, CLSTN1, CXCL10, CXCL11, CXCL13, CXCL16, CXCL9, CXCR3, PIK3CD, PIK3CG, S100A7, TMEM102, TNFSF14, WNT5A, XCL1]	TRUE
GO:0098901	regulation of cardiac muscle cell action potential	3.23981	[3, 4, 6]	[None]	4	21.0526	0.00057569	0.283815	{}	{}	[DSC2, DSC3, DSP, JUP]	[ANK2, ANK3, ATP2A2, CAMK2D, CAV1, CAV3, CTNNA3, DSC2, DSC3, DSG2, DSP, DSPP, GJA5, JUP, NOS1AP, PKP2, RANGRF, RNF207, RYR2]	TRUE
GO:2000406	positive regulation of T cell migration	3.23981	[4, 5]	[None]	4	21.0526	0.00057569	0.283815	{}	{}	[CCL5, CXCL10, CXCL12, S100A7]	[ADAM10, ADAM17, ADAM8, AIF1, CCL20, CCL21, CCL5, CCR2, CXCL10, CXCL12, CXCL13, FADD, PYCARD, S100A7, TMEM102, TNFRSF14, TNFSF14, WNT5A, XCL1]	TRUE
GO:2000401	regulation of lymphocyte migration	3.23716	[3]	[None]	5	15.1515	0.000579222	0.284977	{}	{}	[APOD, CCL5, CXCL10, CXCL12, S100A7]	[ADAM10, ADAM17, ADAM8, AIF1, APOD, CCL2, CCL20, CCL21, CCL3, CCL4, CCL5, CCL7, CCR2, CXCL10, CXCL12, CXCL13, ECM1, FADD, GCSAM, KLRK1, MSN, PADI2, PTK2B, PYCARD, RIPK3, S100A7, STK10, TMEM102, TNFRSF14, TNFSF14, WASL, WNT5A, XCL1]	TRUE
GO:0023014	signal transduction by protein phosphorylation	3.23322	[3, 4, 5, 7, 8]	[None]	30	4	0.000584495	0.286987	{}	{}	[AGT, APOE, CCL5, CD74, CHI3L1, CRYAB, CSF1R, CYSLTR2, GBP1, HMGCR, IGF2, IGFBP3, IL11, IL1RN, MAPK4, MYOC, NELL1, PDGFRB, PLVAP, PTPN6, RPS6KA2, S100A7, S100A8, S100A9, SERPINB3, SFRP1, SFRP2, SHC2, SORL1, SOX9]	[ABCA7, ABL1, ABL2, ACKR3, ACVR1, ACVR1B, ACVR1C, ACVR2A, ACVR2B, ACVRL1, ADAM8, ADAM9, ADCYAP1, ADIPOQ, ADORA1, ADORA2B, ADRA1A, ADRA1B, ADRA1D, ADRA2A, ADRA2B, ADRA2C, ADRB2, ADRB3, AGT, AGXT, AIDA, AJUBA, AKT1, ALK, ALOX12B, ALOX15, AMBP, AMH, AMHR2, ANGPT1, ANKHD1, ANKRD26, ANKRD6, ANKS1B, APC, APIP, APOA1, APOE, ARHGAP8, ARHGEF6, ARHGEF7, ARL6IP5, ARRB1, ARRB2, ASH1L, ATF1, ATF2, ATP6AP1, AT…	TRUE
GO:0046683	response to organophosphorus	3.22146	[4]	[None]	10	7.35294	0.000600533	0.294261	{}	{}	[AQP1, COL1A1, DUOX1, EGR3, IGFBP5, PLAT, PTGS2, SDC1, SSH1, STC1]	[AANAT, ADIPOQ, AGXT, AKAP6, AKAP7, AKAP9, AKR1C1, ALDH3A1, APEX1, AQP1, AQP7, AQP8, AQP9, AREG, ASPH, ASS1, BCKDHB, BIRC2, BRAF, BSG, C12orf76, CARM1, CASP1, CCL2, CDO1, CFTR, CITED1, CNGA3, COL1A1, CPS1, CREM, CRHBP, CYP11A1, CYP17A1, CYP21A2, DGKQ, DMTN, DUOX1, DUOX2, DUSP1, DUSP12, EGR1, EGR2, EGR3, EGR4, FAM58A, FOS, FOSB, FOSL1, FOSL2, GPD1, GUCY2C, HCN1, HCN2, HCN3, HCN4, HSP90B1, IGFBP5, …	TRUE
GO:0070374	positive regulation of ERK1 and ERK2 cascade	3.22146	[6, 7, 8, 9, 10, 11, 12]	[None]	10	7.35294	0.000600533	0.294261	{}	{}	[CD74, CHI3L1, CSF1R, CYSLTR2, HMGCR, NELL1, PDGFRB, S100A7, S100A8, S100A9]	[ABCA7, ABL1, ABL2, ACKR3, ADCYAP1, ADRA1A, ADRA1D, ALOX15, AMH, ANGPT1, ARHGAP8, ARRB1, ARRB2, ATP6AP1, BMP2, BMP4, BMPER, BRAF, C5AR1, C5AR2, CAMK2D, CCL19, CCL21, CCL3, CCR1, CCR7, CD44, CD74, CHI3L1, CIB1, CSF1R, CTGF, CYSLTR2, DCC, DNAJC27, DRD2, DSTYK, EDNRA, EGFR, ERBB4, F2R, F2RL1, FBXW7, FFAR4, FGA, FGB, FGF1, FGF10, FGF13, FGF18, FGF19, FGF2, FGF20, FGF21, FGF23, FGF4, FGFR2, FGFR3, FGF…	TRUE
GO:0030278	regulation of ossification	3.21591	[3, 4]	[None]	12	6.41711	0.000608257	0.297438	{}	{}	[CTHRC1, GJA1, IFITM1, IGFBP5, LTBP2, MGP, NELL1, SFRP1, SFRP2, SOX11, SOX9, TP63]	[ACVR1, ACVR2A, ACVR2B, ADRB2, AHSG, ANKH, ANO6, APC, AREG, ASXL2, ATP6AP1, ATRAID, AXIN2, BCL2, BCOR, BGLAP, BMP2, BMP2K, BMP4, BMP6, BMP7, BMPR1A, BMPR1B, BMPR2, C14orf169, CALCA, CALCR, CCL3, CCR1, CCRN4L, CD276, CDK6, CEBPA, CEBPB, CHRD, CHSY1, CITED1, CLIC1, CREB3L1, CSF1, CTHRC1, CTNNB1, CTNNBIP1, CYP27B1, CYR61, DDR2, DDX5, DHRS3, DLX5, ECM1, EGR2, ENPP1, ESRRA, FAM20C, FBN2, FGF13, FGF2, …	TRUE
GO:0050920	regulation of chemotaxis	3.19584	[3, 4, 5]	[None]	11	6.79012	0.000637036	0.310874	{}	{}	[CCL5, CD74, CXCL10, CXCL12, CXCL9, NELL1, PDGFRB, RNASE1, S100A14, S100A7, SEMA5A]	[ADAM10, ADAM17, AGER, AIF1, ANGPT2, ANO6, ARTN, AZU1, BMPR2, C1QBP, C3AR1, C5, C5AR2, CALR, CAMK1D, CASR, CCL19, CCL2, CCL21, CCL3, CCL4, CCL5, CCL7, CCR1, CCR2, CCR4, CCR7, CD74, CDH13, CMKLR1, CNOT6, CNTN1, CORO1B, CREB3, CREB3L4, CSF1, CXCL1, CXCL10, CXCL11, CXCL12, CXCL13, CXCL2, CXCL3, CXCL5, CXCL6, CXCL9, CXCR3, CXCR4, DSCAM, EDN1, EDN2, EDN3, EDNRA, EFNB2, EHHADH, ELANE, F2RL1, F3, F7, FG…	TRUE
GO:0072376	protein activation cascade	3.19296	[2, 3, 4, 5]	[None]	13	6.04651	0.000641266	0.312296	{}	{}	[C1QA, C1QB, C1QC, C1S, C2, C3, CFH, CFI, CLU, CXCL10, KRT1, SERPING1, VWF]	[6xC1QA, A2M, AKR1C1, APOH, C1QA, C1QB, C1QBP, C1QC, C1R, C1RL, C1S, C2, C3, C4A, C4B, C4BPA, C4BPB, C5, C6, C7, C8A, C8B, C8G, C9, CD46, CD55, CD59, CFB, CFD, CFH, CFHR1, CFHR5, CFI, CFP, CLU, CNTN1, CR1, CR2, CRP, CSRP1, CXCL10, F10, F11, F12, F2, F3, F7, F8, F9, FAM110A, FCN1, FCN2, FCN3, FGA, GP1BA, GP1BB, GP5, GP9, HNRNPC, HV101_HUMAN, HV102_HUMAN, HV104_HUMAN, HV105_HUMAN, HV106_HUMAN, HV10…	TRUE
GO:1903522	regulation of blood circulation	3.18739	[4, 5, 6]	[None]	14	5.76132	0.000649553	0.315683	{}	{}	[AGT, ATP1B1, ATP1B2, DSC2, DSC3, DSP, GJA1, GNAO1, HMGCR, HOPX, JUP, PTGS2, S100A1, STC1]	[ACE, ACE2, ADA, ADCYAP1, ADM, ADORA1, ADRA1A, ADRA1B, ADRA1D, ADRA2A, ADRA2B, ADRA2C, ADRB1, ADRB2, ADRBK1, AGT, AGTR1, AGTR2, AGXT, AKAP9, AKT1, ALOX12, ANK2, APLN, ASIC2, ASPH, ATP1A1, ATP1A2, ATP1A3, ATP1A4, ATP1B1, ATP1B2, ATP2A2, ATP2B4, AVP, AVPR1A, AVPR1B, AVPR2, BDKRB2, BMP10, BMPR2, BVES, C12orf39, CACNA1B, CACNA1C, CACNA1D, CACNA1G, CACNA1H, CALCA, CALM1, CAMK2D, CASQ2, CASR, CAV1, CAV…	TRUE
GO:0002688	regulation of leukocyte chemotaxis	3.1861	[3]	[None]	8	8.79121	0.000651472	0.315964	{}	{}	[CCL5, CD74, CXCL10, CXCL12, CXCL9, RNASE1, S100A14, S100A7]	[ADAM10, ADAM17, AIF1, ANO6, C1QBP, C3AR1, C5, C5AR2, CALR, CAMK1D, CCL19, CCL2, CCL21, CCL3, CCL4, CCL5, CCL7, CCR1, CCR2, CCR7, CD74, CMKLR1, CREB3, CREB3L4, CSF1, CXCL1, CXCL10, CXCL11, CXCL12, CXCL13, CXCL2, CXCL3, CXCL5, CXCL6, CXCL9, EDN1, EDN2, EDN3, EDNRA, EHHADH, F2RL1, F7, FIGF, GAS6, GREM1, IL23A, IL4, IL6, IL6R, IL8, JAM3, KIF20B, KLRK1, LBP, LYN, MMP28, MPP1, MTUS1, NBL1, NCKAP1L, NO…	TRUE
GO:0002237	response to molecule of bacterial origin	3.17978	[4, 6]	[None]	16	5.31561	0.000661024	0.319936	{}	{}	[CCL5, CD14, CXCL10, CXCL9, DCN, GJB6, IL1RN, IL24, MAOB, PTGS2, S100A14, S100A7, S100A8, S100A9, SEPP1, SERPINA1]	[ABCA1, ABL1, ABR, ACP5, ADAM17, ADAM9, ADH5, ADM, AICDA, AKIRIN2, ALPL, AMH, ANKRD1, APOB, AQP2, ARG1, ASS1, ATP4B, AXL, B2M, BCL10, BCR, BDKRB1, C5AR1, CACTIN, CAMP, CARD9, CASP1, CASP8, CASP9, CCL2, CCL20, CCL3, CCL5, CCR5, CCR7, CCRN4L, CD14, CD180, CD24, CD36, CD40, CD55, CD86, CDC73, CEBPB, CEBPE, CHAMP1, CHUK, CITED1, CMPK2, CNP, CNR1, CNR2, COMT, CPS1, CSF2, CSF2RB, CSF3, CTR9, CTSG, CX3C…	TRUE
GO:0071347	cellular response to interleukin-1	3.1768	[6]	[None]	6	11.7647	0.000665576	0.321473	{}	{}	[APOE, CCL5, IL1RN, PTGIS, SFRP1, SOX9]	[ADAMTS12, ADAMTS7, ANKRD1, APOE, CACTIN, CAMP, CCL2, CCL3, CCL5, CHAMP1, CYP11A1, DAB2IP, EDN1, EGR1, FGB, HAS2, HIF1A, HYAL1, HYAL2, HYAL3, ICAM1, IL17A, IL1R1, IL1RL2, IL1RN, IL6, IL8, IRAK1, IRAK2, IRAK3, IRG1, KLF2, MAPK3, MAPK9, MYLK3, NFKB1, NKX3-1, PLCB1, PTGIS, PYCARD, RBMX, RELA, RPS6KA4, RPS6KA5, SFRP1, SOX9, SPAM1, TNIP2, TRAF6, VRK2, ZNF675]	TRUE
GO:0086003	cardiac muscle cell contraction	3.1768	[6, 8]	[None]	6	11.7647	0.000665576	0.321473	{}	{}	[DSC2, DSC3, DSP, GJA1, JUP, STC1]	[ADRB1, ANK2, ATP1A1, ATP1A2, ATP1A4, ATP2A2, CAMK2D, CAV1, CAV3, CTNNA3, DSC2, DSC3, DSG2, DSP, DSPP, FGF12, GATA4, GJA1, GJA5, GJC1, GJD3, GPD1L, JUP, KCNA5, KCNE1, KCNE1L, KCNE2, KCNH2, KCNJ2, KCNQ1, KvLQT1-MinK complex, NEDD4L, NOS1AP, NUP155, PDE4B, PDE4D, PKP2, PLN, PLN pentamer, RNF207, RYR2, SCN1B, SCN2B, SCN3B, SCN4B, SCN5A, SLC9A1, SNTA1, SRI, STC1, UTY]	TRUE
GO:0060512	prostate gland morphogenesis	3.17554	[3, 4, 5, 6, 7, 8]	[None]	5	14.7059	0.00066752	0.321745	{}	{}	[SERPINB5, SFRP1, SOX9, SULF1, TP63]	[BMP4, BMP7, CD44, CNRIP1, CRIP1, CYP7B1, ESR1, ESR2, FEM1B, FGF10, FGFR2, FOXA1, FRS2, GLI2, HOXA13, HOXB13, HOXD13, IGF1, IGF1R, NKX3-1, NOG, NOTCH1, RARG, RXRA, SERPINB5, SFRP1, SHH, SOX9, STAT5A, SULF1, TNC, TNNC1, TP63, WNT5A]	TRUE
GO:0050731	positive regulation of peptidyl-tyrosine phosphorylation	3.17355	[7, 8, 9, 10, 11]	[None]	11	6.74847	0.000670579	0.322549	{}	{}	[AGT, CCL5, CD74, CSF1R, HCLS1, IGF2, IL11, IL24, NELL1, S100A8, S100A9]	[ABI1, ABL1, ACE, ADAM17, ADIPOQ, ADORA1, ADRA2A, ADRA2B, ADRA2C, AFAP1L2, AGT, AGXT, AMH, ANGPT1, ANGPT4, ARHGEF2, ARL2BP, ARRB2, C21orf33, CCK, CCL5, CCM2, CD24, CD36, CD3E, CD4, CD40, CD44, CD74, CD80, CD81, CLCF1, CNTF, CRLF1, CSF1R, CSF2, CSF3, CSPG4, CTF1, DOK7, DVL2, EFNA1, EFNA5, EGF, EHD4, ENPP2, EPGN, EPO, EPX, ERBB3, ERBB4, ERCC6, EREG, FBXW7, FCER1A, FGF10, FGF7, FGFR3, FLT3, GAS6, GA…	TRUE
GO:0030307	positive regulation of cell growth	3.17189	[3, 4, 5, 6]	[None]	10	7.24638	0.000673143	0.323109	{}	{}	[APOE, CXCL12, KRT17, NELL1, S100A8, S100A9, SEMA5A, SFN, SFRP1, SFRP2]	[ACSL4, ADAM10, ADAM17, ADNP2, ADRB1, AKAP6, AKT1, ALOX12, ANAPC2, APOE, AVP, AVPR1A, BCL11A, BCL2, BMPR2, CD38, CDH4, CDKL5, CDKN2AIP, CIB1, CPNE5, CPNE6, CPNE9, CSNK2A1, CSNK2A2, CSNK2A3, CXCL12, CXCL16, CYBA, DDX3X, DERL2, DNPH1, DSCAM, ERBB2, EXOSC2, EXOSC4, EXOSC9, EXTL3, F2, FGFR1OP, FN1, FXN, GOLGA4, GSK3B, H3F3A, H3F3C, HBEGF, HDGFRP2, HIST1H1B, HPN, HYAL1, IFNAR1, IGFBP1, IL2, IL9, IL9R,…	TRUE
GO:0033002	muscle cell proliferation	3.17189	[3]	[None]	10	7.24638	0.000673143	0.323109	{}	{}	[AGT, APOD, CCL5, GJA1, HMGCR, IGFBP3, IGFBP5, NOTCH3, PDGFRB, PTGS2]	[ABCC4, ADIPOQ, AGT, AGXT, AIF1, ALOX12, ANG, ANGPT1, APOD, BMP10, BMP4, C3orf58, CALCRL, CAMK2D, CCL5, CCNB1, CDH13, CDK1, CFLAR, COMT, CPAMD8, CTNNB1, CTNNBIP1, EDN1, EDNRA, EGFR, ELANE, ERBB4, EREG, FGF13, FGF2, FGF20, FGF9, FGFR1, FGFR2, FOXC1, FOXC2, FOXP1, GARS, GATA4, GATA6, GJA1, HBEGF, HDAC2, HES5, HEY2, HMGCR, HMOX1, ID2, IFNG, IGF1, IGFBP3, IGFBP5, IL12A, IL12B, IL13, IL15, IL6, IL6R, …	TRUE
GO:0009615	response to virus	3.16311	[3, 5]	[None]	19	4.83461	0.000686896	0.329023	{}	{}	[ABCC9, ACTA2, ATP1B1, BST2, CCL5, CD93, CLU, CXCL10, CXCL12, CXCL9, GBP1, IFITM1, IRF1, KRT6A, MX1, OAS2, RNASE1, TRIM22, UNC13D]	[ABCC9, ABCE1, ABCF3, ACIN1, ACKR3, ACTA2, ACTRT1, ADAR, ADARB1, AIM2, ALKBH5, ALPK1, ANKRD17, ANXA5, AP1B1, AP1G1, AP1M1, AP1M2, AP1S1, AP1S2, AP1S3, AP2A1, AP2A2, AP2B1, AP2M1, AP2S1, APOB, APOBEC1, APOBEC3A, APOBEC3B, APOBEC3C, APOBEC3D, APOBEC3F, APOBEC3G, APOBEC3H, ARF1, ARF1P1, ASB2, ATG7, ATL1, ATP1B1, ATP6V1H, B2M, BAD, BANF1, BATF3, BCL2, BCL2L1, BCL2L11, BCL3, BECN1, BIRC2, BIRC3, BNIP3…	TRUE
GO:0006956	complement activation	3.15475	[2, 3, 4, 5]	[None]	12	6.31579	0.000700251	0.33472	{}	{}	[C1QA, C1QB, C1QC, C1S, C2, C3, CFH, CFI, CLU, CXCL10, KRT1, SERPING1]	[6xC1QA, A2M, AKR1C1, C1QA, C1QB, C1QBP, C1QC, C1R, C1RL, C1S, C2, C3, C4A, C4B, C4BPA, C4BPB, C5, C6, C7, C8A, C8B, C8G, C9, CD46, CD55, CD59, CFB, CFD, CFH, CFHR1, CFHR5, CFI, CFP, CLU, CR1, CR2, CRP, CSRP1, CXCL10, FCN1, FCN2, FCN3, HNRNPC, HV101_HUMAN, HV102_HUMAN, HV104_HUMAN, HV105_HUMAN, HV106_HUMAN, HV107_HUMAN, HV201_HUMAN, HV202_HUMAN, HV203_HUMAN, HV204_HUMAN, HV205_HUMAN, HV206_HUMAN,…	TRUE
GO:0070372	regulation of ERK1 and ERK2 cascade	3.15475	[6, 7, 8, 9, 10, 11]	[None]	12	6.31579	0.000700251	0.33472	{}	{}	[CD74, CHI3L1, CSF1R, CYSLTR2, GBP1, HMGCR, NELL1, PDGFRB, PTPN6, S100A7, S100A8, S100A9]	[ABCA7, ABL1, ABL2, ACKR3, ADCYAP1, ADIPOQ, ADRA1A, ADRA1D, ALOX15, AMH, ANGPT1, ANKRD26, APIP, ARHGAP8, ARRB1, ARRB2, ATP6AP1, BMP2, BMP4, BMPER, BRAF, C1QL4, C3orf33, C5AR1, C5AR2, CAMK2D, CCL19, CCL21, CCL3, CCR1, CCR7, CD44, CD74, CHI3L1, CIB1, CNKSR3, CSF1R, CSK, CTGF, CYR61, CYSLTR2, DAB2IP, DCC, DNAJC27, DRD2, DSTYK, DUSP1, DUSP12, DUSP26, DUSP28, DUSP3, DUSP6, EDNRA, EGFR, EPHA2, EPHA7, E…	TRUE
GO:0030056	hemidesmosome	3.15471	[3]	[None]	3	33.3333	0.000700302	0.334044	{}	{}	[COL17A1, ITGB4, JUP]	[ACTR3, COL17A1, DST, ERBB2IP, ITGA6, ITGB1, ITGB4, JUP, PLEC]	TRUE
GO:0031994	insulin-like growth factor I binding	3.15471	[5]	[None]	3	33.3333	0.000700302	0.334044	{}	{}	[IGFBP2, IGFBP3, IGFBP5]	[IGF1R, IGFBP1, IGFBP2, IGFBP3, IGFBP4, IGFBP5, IGFBP6, INSR, ITGAV]	TRUE
GO:1902992	negative regulation of amyloid precursor protein catabolic process	3.15471	[5, 6, 7, 8]	[None]	3	33.3333	0.000700302	0.334044	{}	{}	[APOE, CLU, SORL1]	[ABCA7, APEX1, APOE, CLU, FLOT2, HAP1, OLFM1, PICALM, SORL1]	TRUE
GO:2000341	regulation of chemokine (C-X-C motif) ligand 2 production	3.15471	[5, 6]	[None]	3	33.3333	0.000700302	0.334044	{}	{}	[CD74, S100A8, S100A9]	[AMH, CD74, KLF4, MAP2K5, MIF, S100A8, S100A9, TIRAP, TNF]	TRUE
GO:0006026	aminoglycan catabolic process	3.14825	[5]	[None]	7	9.85915	0.000710799	0.33834	{}	{}	[BGN, CEMIP, CHI3L1, DCN, FMOD, SDC1, VCAN]	[ACAN, AGRN, ARSB, BCAN, BGN, CD44, CEMIP, CHI3L1, CHI3L2, CHIA, CHID1, CHIT1, CHORDC1, CHP1, CSPG4, CSPG5, CTBS, DCN, FGF13, FGF2, FMOD, FUCA1, GALNS, GLB1, GNS, GPC1, GPC2, GPC3, GPC4, GPC5, GPC6, GUSB, HEXA, HEXB, HGSNAT, HMMR, HPSE, HPSE2, HSPG2, HYAL1, HYAL2, HYAL3, HYAL4, IDS, IDUA, KERA, LUM, LYG1, LYG2, LYVE1, NAGLU, NCAN, OGN, OMD, OVGP1, PGLYRP1, PGLYRP2, PGLYRP3, PGLYRP4, PRELP, SDC1, …	TRUE
GO:0030593	neutrophil chemotaxis	3.14825	[4, 5]	[None]	7	9.85915	0.000710799	0.33834	{}	{}	[CD74, FCER1G, ITGB2, PREX1, RNASE1, S100A8, S100A9]	[AMICA1, C1QBP, C3AR1, C5AR1, C5AR2, CAMK1D, CCL19, CCL2, CCL21, CCL3, CCR7, CD74, CKLF, CLSTN1, CSF3R, CX3CL1, CXADR, CXCL3, CXCR2, CXXC1, EDN1, EDN2, EDN3, EDNRA, EHHADH, FCER1G, GBF1, IFNG, IL1B, IL23A, IL8, ITGA1, ITGA9, ITGAM, ITGB2, JAM3, KIF20B, KLF5, LBP, LGALS3, MPP1, NCKAP1L, NOD2, PDE4B, PDE4D, PIK3CD, PIK3CG, PIP5K1C, PLA2G1B, PREX1, PRKCA, PTGES2, RAC1, RAC2, RNASE1, RPSA, S100A12, S…	TRUE
GO:0045667	regulation of osteoblast differentiation	3.14628	[4, 5, 6]	[None]	9	7.82609	0.000714039	0.339169	{}	{}	[CTHRC1, GJA1, IFITM1, IGFBP5, NELL1, SFRP1, SFRP2, SOX11, TP63]	[ACVR1, ACVR2A, ACVR2B, APC, AREG, ATP6AP1, ATRAID, AXIN2, BMP2, BMP4, BMP6, BMP7, BMPR1A, BMPR1B, BMPR2, C14orf169, CCRN4L, CD276, CDK6, CEBPA, CEBPB, CHRD, CITED1, CLIC1, CTHRC1, CTNNB1, CTNNBIP1, CYR61, DDR2, DDX5, DLX5, ESRRA, FAM20C, FBN2, FGF13, FGF2, FGF23, FGFR2, GARS, GDF10, GDF2, GJA1, GLI3, GNAS, HAND2, HDAC4, HDAC5, HDAC7, HDAC9, HEMGN, HEY1, HGF, HOXA2, ID1, ID2, ID3, ID4, IFITM1, IG…	TRUE
GO:0051250	negative regulation of lymphocyte activation	3.14628	[3, 4]	[None]	9	7.82609	0.000714039	0.339169	{}	{}	[CD74, HLA-DRB1, IRF1, LRRC32, PAG1, PTPN6, SFRP1, SOX11, TNFRSF21]	[ADORA2A, ATM, AXL, BANK1, BCL6, BMP4, BTLA, BTN2A2, C10orf54, CASP3, CBLB, CD24, CD274, CD276, CD300A, CD74, CDKN2A, CEBPB, CTLA4, CYLD, DEAF1, DLG1, DTX1, DUSP3, ERBB2, FAS, FASN, FBXO7, FLT3, FOXJ1, FOXP3, GAL, GIMAP5, GLI3, GLMN, HLA-DRB1, HLA-G, HLX, HMGB3, ID2, IDO1, IFNA2, IFNB1, IFNL1, IHH, IL10, IL2, IL20RB, IL2RA, IL4, IL4R, INHA, INHBA, INPP5D, IRF1, ITCH, JAK3, KIAA0922, LAG3, LAX1, L…	TRUE
GO:0031093	platelet alpha granule lumen	3.13119	[5, 6, 7, 8, 9, 10, 11]	[None]	6	11.5385	0.000739276	0.350417	{}	{}	[CLU, F13A1, IGF2, SERPINA1, SERPING1, VWF]	[A2M, ACTN1, ACTN2, ACTN4, ALB, ALDOA, APP, CFD, CLU, EGF, F13A1, F5, F8, FGA, FGB, FGG, FIGF, FN1, GAS6, HGF, HRG, IGF1, IGF2, IL6, KNG1, LEFTY2, MMRN1, NRG1, PDGFA, PDGFB, PF4, PIKFYVE, PLG, PPBP, PROS1, SERPINA1, SERPINE1, SERPINF2, SERPING1, SOS1, SPARC, SRGN, TGFB1, TGFB2, TGFB3, THBS1, TIMP1, TMSB4X, VEGFA, VEGFB, VEGFC, VWF]	TRUE
GO:0086001	cardiac muscle cell action potential	3.13119	[5]	[None]	6	11.5385	0.000739276	0.350417	{}	{}	[ATP1B1, DSC2, DSC3, DSP, GJA1, JUP]	[ANK2, ANK3, ATP1A1, ATP1A2, ATP1A4, ATP1B1, ATP2A2, CACNA1D, CAMK2D, CAV1, CAV3, CTNNA3, DMD, DSC2, DSC3, DSG2, DSP, DSPP, Ether-a-go-go-related gene potassium channel 1 complex, FGF12, GJA1, GJA5, GJC1, GJD3, GPD1L, HCN4, ISS:, JUP, KCNA5, KCNE1, KCNE1L, KCNE2, KCNH2, KCNJ2, KCNQ1, KvLQT1-MinK complex, NEDD4L, NOS1AP, NUP155, PKP2, RANGRF, RNF207, RYR2, SCN10A, SCN1B, SCN2B, SCN3B, SCN4B, SCN5A…	TRUE
GO:1903115	regulation of actin filament-based movement	3.13119	[4, 5]	[None]	6	11.5385	0.000739276	0.350417	{}	{}	[DSC2, DSC3, DSP, GJA1, JUP, STC1]	[ADRB1, ANK2, ATP1A1, ATP1A2, ATP1A4, ATP2A2, CAMK2D, CAV1, CAV3, CTNNA3, DSC2, DSC3, DSG2, DSP, DSPP, FGF12, GATA4, GJA1, GJA5, GJC1, GJD3, GPD1L, JUP, KCNA5, KCNE1, KCNE1L, KCNE2, KCNH2, KCNJ2, KCNQ1, MYBPC3, MYLK2, NEDD4L, NOS1AP, NUP155, PDE4B, PDE4D, PKP2, PLN, PLN pentamer, RNF207, RYR2, SCN1B, SCN2B, SCN3B, SCN4B, SCN5A, SNTA1, SRI, STC1, TNNC1, TNNI3]	TRUE
GO:0051259	protein oligomerization	3.11657	[5, 6]	[None]	20	4.6729	0.000764593	0.361653	{}	{}	[CCL5, CLU, COL1A1, COL1A2, COL6A1, COL6A2, CRYAB, GJA1, GPX3, HLA-DRB1, HMGCR, IGJ, JUP, S100A8, S100A9, SNX9, SORL1, TP63, TRIM22, VWF]	[AASS, ACACA, ACACB, ACADL, ACADS, ACAT1, ACHE, ACOT13, ACTN2, ACVRL1, ADIPOQ, ADSL, AHNAK, AIM2, AKR1B1, AKR1C1, ALAD, ALDH5A1, ALDOA, ALDOC, ALOX5AP, AMFR, AMH, ANGPTL4, ANXA2, ANXA6, APOA1BP, AQP11, AQP4, AR, AREG, ARG1, ASIC1, ATG16L1, ATL1, ATL2, ATL3, ATPIF1, AXIN1, BAG4, BAX, BBC3, BCL10, BCL11A, BCL11B, BCL2L11, BID, BIK, BIRC2, BIRC3, BLM, BMF, BRAF, BRK1, C10orf2, C1QL2, C1QTNF1, C1QTNF…	TRUE
GO:0002548	monocyte chemotaxis	3.11605	[3]	[None]	5	14.2857	0.000765515	0.361323	{}	{}	[CCL5, CXCL10, CXCL12, S100A14, S100A7]	[AIF1, ANO6, CALCA, CCL2, CCL23, CCL3, CCL5, CCL7, CCR1, CCR2, CREB3, CREB3L4, CXCL10, CXCL12, FLT1, GREM1, IL6, IL6R, LGALS3, LYN, MYO9B, NBL1, PDGFB, PLA2G7, PTPRO, PTPRU, RPS19, S100A11P1, S100A12, S100A14, S100A7, SERPINE1, SLIT2, TNFRSF11A, TNFSF11]	TRUE
GO:0030225	macrophage differentiation	3.11605	[6]	[None]	5	14.2857	0.000765515	0.361323	{}	{}	[C1QC, CSF1R, HCLS1, MMP9, SPI1]	[ADIPOQ, BMP4, C1QC, CALCA, CASP8, CDC42, CEBPA, CEBPE, CSF1, CSF1R, FADD, GAB3, GATA2, HCLS1, ID2, IL31RA, IL34, INHA, INHBA, ITGAM, L3MBTL3, LIF, MMP9, NKX2-3, PARP1, PF4, PRKCA, PTPN2, RB1, RIPK1, SPI1, THOC5, TSPAN2, VEGFA, ZBTB46]	TRUE
GO:0086002	cardiac muscle cell action potential involved in contraction	3.11605	[6, 7, 8, 9, 10]	[None]	5	14.2857	0.000765515	0.361323	{}	{}	[DSC2, DSC3, DSP, GJA1, JUP]	[ANK2, CAV1, CAV3, CTNNA3, DSC2, DSC3, DSG2, DSP, DSPP, FGF12, GJA1, GJA5, GJC1, GJD3, GPD1L, JUP, KCNA5, KCNE1, KCNE1L, KCNE2, KCNH2, KCNJ2, KCNQ1, NEDD4L, NOS1AP, NUP155, PKP2, RNF207, RYR2, SCN1B, SCN2B, SCN3B, SCN4B, SCN5A, SNTA1]	TRUE
GO:0007517	muscle organ development	3.09691	[4, 5, 6]	[None]	18	4.90463	0.000799999	0.3768	{}	{}	[CFH, COL14A1, COL3A1, COL6A3, CRYAB, CXCL10, DCN, DKK1, DSP, EGR3, GJA1, HMGCR, IGFBP5, MYH14, NUPR1, SOX11, TAGLN, UNC13D]	[ACHE, ACTA1, ACTC1, ACVR1, ADRB1, AEBP1, AKAP6, ALX4, ANKRD1, ANKRD2, ANKRD33, ANKRD52, ARID5B, ARNTL, ASB2, ASS1, ATF3, BASP1, BCL2, BCL9, BCL9L, BDNF, BDNF-AS, BIN3, BMP10, BMP2, BMP4, BTG2, BVES, CACNA1H, CACNA1S, CAPN3, CASQ1, CAV1, CAV2, CAV3, CCM2L, CCNB1, CD164, CDK1, CDK5, CDON, CENPF, CFH, CFLAR, CHAT, CHD2, CHKB, CHODL, CHRNA1, CHRND, CITED2, CNTF, CNTFR, COL11A1, COL14A1, COL19A1, COL…	TRUE
GO:0060349	bone morphogenesis	3.0925	[3, 4, 5, 6, 7, 8]	[None]	8	8.51064	0.000808173	0.379841	{}	{}	[COL1A1, COL2A1, COMP, CSGALNACT1, LTBP2, SFRP2, SOX9, STC1]	[ACP5, ALPL, AXIN2, BMP4, BMP6, BMPR1B, BMPR2, BNC2, CARM1, CDX1, CER1, CHSY1, CITED2, COL10A1, COL13A1, COL1A1, COL27A1, COL2A1, COL9A1, COMP, CSGALNACT1, CYP26B1, DDR2, DHRS3, DLX5, EVC, FGF18, FGF4, FGFR2, FGFR3, FREM1, GHR, GLG1, GLI3, GNAS, HAS2, HOXA11, HOXD11, HSPG2, IFITM5, IMPAD1, INPPL1, INSIG1, INSIG2, LRP5, LTBP2, LTBP3, LTF, MATN1, MEF2C, MEF2D, MEGF8, MMP13, MMP14, MMP16, MSX1, MSX2…	TRUE
GO:0044057	regulation of system process	3.06702	[3, 4]	[None]	20	4.62963	0.000856991	0.401929	{}	{}	[AGT, AQP1, ATP1B1, ATP1B2, COL14A1, DSC2, DSC3, DSP, GJA1, GNAO1, HMGCR, HOPX, JUP, MYL9, PTGS2, S100A1, STC1, TNFRSF21, UCN2, WNK4]	[ABCG5, ABCG8, ACE, ACE2, ACPP, ADA, ADCYAP1, ADIPOQ, ADK, ADM, ADORA1, ADORA2A, ADORA2B, ADRA1A, ADRA1B, ADRA1D, ADRA2A, ADRA2B, ADRA2C, ADRB1, ADRB2, ADRBK1, AGT, AGTR1, AGTR2, AGXT, AIF1, AKAP13, AKAP6, AKAP9, AKT1, ALOX12, ANK2, ANXA6, APLN, APOA1, APOA2, APOA4, APOA5, AQP1, ASIC2, ASPH, ATP1A1, ATP1A2, ATP1A3, ATP1A4, ATP1B1, ATP1B2, ATP2A1, ATP2A2, ATP2B4, AVP, AVPR1A, AVPR1B, AVPR2, BDKRB2…	TRUE
GO:0042987	amyloid precursor protein catabolic process	3.06553	[5, 6]	[None]	4	19.0476	0.000859942	0.402453	{}	{}	[APOE, CLU, DHCR24, SORL1]	[ABCA7, ABCG1, APEX1, APH1A, APOE, CLN3, CLU, DHCR24, FKBP1A, FLOT2, GSAP, HAP1, LRRTM3, NCSTN, OLFM1, PICALM, PSEN1, PSEN2, PSENEN, SORL1, TMED10]	TRUE
GO:0051894	positive regulation of focal adhesion assembly	3.06553	[4, 5, 6, 7, 8, 9, 10]	[None]	4	19.0476	0.000859942	0.402453	{}	{}	[COL16A1, MYOC, RNASE1, SFRP1]	[COL16A1, EPB41L5, HRG, ITGB1BP1, KDR, LIMS1, MYOC, NRG1, PPM1F, PTPRJ, RAC1, RNASE1, ROCK1, S100A10, SDC4, SFRP1, SMAD3, TEK, TSC1, VEGFA, WNT4]	TRUE
GO:0005921	gap junction	3.05856	[3]	[None]	5	13.8889	0.000873858	0.408091	{}	{}	[DSC1, DSC3, GJA1, GJB2, GJB6]	[CALB2, DBN1, DSC1, DSC3, GJA1, GJA10, GJA3, GJA4, GJA5, GJA8, GJA9, GJA9-MYCBP, GJB1, GJB2, GJB3, GJB4, GJB5, GJB6, GJB7, GJC1, GJC2, GJC3, GJD2, GJD3, GJD4, GJE1, MAFIP, MIP, MIPEP, PANX1, PANX2, PANX3, RCAN1, SPECC1L, TJP1, TNPO1]	TRUE
GO:0071900	regulation of protein serine/threonine kinase activity	3.0559	[7, 8, 9, 10]	[None]	21	4.51613	0.000879234	0.409723	{}	{}	[AGT, APOE, CCND2, CD74, CEMIP, CHI3L1, CSF1R, HMGCR, IGF2, IL1RN, NELL1, PDGFRB, PTPN6, S100A8, S100A9, SERPINB3, SFN, SFRP1, SFRP2, SHC2, SORL1]	[ABL1, ACSL1, ADAM17, ADAM8, ADIPOQ, ADORA2B, ADRA2A, ADRA2B, ADRA2C, AGT, AGXT, AIDA, AJUBA, AKT1, ALK, ALS2, AMH, ANKS1B, APC, APOE, ARHGEF7, ATP2B4, ATRAID, AVPI1, AXIN1, BCCIP, BIRC7, BLM, BMP2, BMP4, BMP7, C1QTNF2, C2orf40, C5, C5AR1, CAB39, CALM1, CAMK1, CARD10, CARD14, CASP3, CAV1, CAV3, CBLC, CCL19, CCNA1, CCNA2, CCNB3, CCNC, CCND1, CCND2, CCND3, CCNE2, CCNG1, CCNH, CCNK, CCNL1, CCNL2, CC…	TRUE
GO:0048839	inner ear development	3.05582	[3, 5, 6, 7, 8]	[None]	12	6.15385	0.00087938	0.408912	{}	{}	[C1QB, COL2A1, CTHRC1, CXCL14, GJB6, HLA-DMA, JAG2, NELL1, PDGFRB, PRRX1, RNASE1, SOX9]	[ABR, AHI1, ALDH1A3, ANP32B, ATG5, ATOH1, ATP2B2, ATP2B4, ATP6V1B1, ATP8A2, ATP8B1, BCR, BDNF, BDNF-AS, BLOC1S5, BMP2, BMP4, BMPER, C1QB, C21orf33, CACNA1A, CCM2, CDH1, CDKN1B, CEBPA, CECR2, CELSR1, CEP290, CHD7, CHRNA10, CHRNA9, CLIC5, CLRN1, COL11A1, COL2A1, CTHRC1, CUX1, CXCL14, CYS1, CYTL1, DCHS1, DFNA5, DFNB31, DICER1, DLL1, DLX5, DLX6, DUOX2, DVL1, DVL1P1, DVL2, DVL3, EPHB2, EYA1, EYA4, FAM…	TRUE
GO:0042116	macrophage activation	3.04313	[3]	[None]	6	11.1111	0.00090547	0.420138	{}	{}	[CD74, CD93, CLU, S100A8, S100A9, TYROBP]	[AIF1, AMH, AZU1, BPI, CD74, CD93, CLU, CRTC3, CSF2, CX3CR1, EDN2, EHHADH, FOXP1, HSPD1, IL13, IL1RL1, IL31RA, IL33, IL4, IL4R, JMJD6, JUN, LBP, MIF, MUC5B, NR1H3, PLA2G10, PRKCE, RORA, RPSA, S100A8, S100A9, SBNO2, SHPK, SLC11A1, SLC7A2, SNCA, SPACA3, STAP1, SYK, TFF2, THBS1, TICAM1, TLR1, TLR2, TLR3, TLR4, TLR7, TLR8, TNIP2, TYROBP, UXT, WNT5A, ZC3H12A]	TRUE
GO:0045428	regulation of nitric oxide biosynthetic process	3.04313	[4, 5, 6, 7]	[None]	6	11.1111	0.00090547	0.420138	{}	{}	[AGT, CD34, CLU, ITGB2, PTGIS, PTGS2]	[ACP5, AGT, AGTR2, AGXT, AGXT2, AIF1, AKT1, ASS1, ATP2B4, CAV1, CD34, CLU, DDAH1, DDAH2, EDN1, EGFR, ESR1, GIMAP5, GLA, HBB, HSP90AA1, HSP90AB1, ICAM1, IFNG, IL10, IL1B, IL4, IL6, INS, INSR, ITGB2, JAK2, KLF4, KRT89P, MAPK9, NAT8, NOS1AP, OPRM1, P2RX4, PITX3, PKD2, PRKD2, PTGIS, PTGS2, PTK2B, PTX3, SOD2, TICAM1, TLR2, TLR4, TLR5, TNF, TSPO, ZC3H12A]	TRUE
GO:2001021	negative regulation of response to DNA damage stimulus	3.04313	[3, 4, 5, 6, 7]	[None]	6	11.1111	0.00090547	0.420138	{}	{}	[CD74, CLU, CXCL12, S100A8, S100A9, SFRP2]	[ACKR3, AMH, BCL2L1, BCL2L12, BRD4, CCAR2, CD44, CD74, CDKN2D, CLU, CXCL12, DDX39B, DYRK1A, ELL3, HMGA2, ING2, ING3, INGX, KDM1A, MDM2, MIF, MUC1, OGG1, OTUB1, PARPBP, PGAP2, POLK, POLQ, PSMD10, PTTG1IP, RNF169, RPS3, S100A8, S100A9, SENP2, SFRP2, SIRT1, SNAI1, SNAI2, SUMO1, TAF9, TAF9B, TERF2, THOC1, THOC5, TMEM161A, TPT1, TRIAP1, TRIM32, TRIP12, TWIST1, UBR5, USP47, ZNF385A]	TRUE
GO:0045445	myoblast differentiation	3.04019	[5, 6]	[None]	7	9.45946	0.000911622	0.422081	{}	{}	[CXCL10, CXCL14, CXCL9, HMGCR, IGFBP3, SDC1, SOX9]	[ANKRD2, ASB2, BMP4, BOC, BTG1, CAPN3, CCL17, CMTM5, CTNNB1, CXCL10, CXCL14, CXCL9, DDIT3, DICER1, DTYMK, EPAS1, FGF6, FLOT2, FLT3LG, GDF3, GREM1, HIF1AN, HINFP, HMGCR, ID3, IFRD1, IGF1, IGFBP3, IL18, IL36G, ILK, ISL1, JAG1, KLHL41, LGALS1, LPA, MAML1, MAPK12, MAPK14, MBNL1, MBNL3, MEF2C, MKX, MSTN, MYF5, MYF6, MYOCD, MYOD1, MYOG, NMRK2, NOTCH1, NRG1, PITX1, PLCB1, PRICKLE1, RB1, RBPJ, REST, SDC1…	TRUE
GO:0005774	vacuolar membrane	3.02902	[3, 4, 5, 6, 7, 8, 9]	[None]	16	5.14469	0.000935367	0.43214	{}	{}	[CD74, COL6A1, DPP4, HLA-DMA, HLA-DMB, HLA-DOA, HLA-DPA1, HLA-DQA1, HLA-DQB1, HLA-DRA, HLA-DRB1, HLA-DRB5, LAPTM5, LRP2, OCA2, SLC15A3]	[ABCA2, ABCA5, ABCB9, ABCC10, ABCD4, ACP2, ACPP, AHNAK, ANKFY1, ANPEP, ANXA2, ANXA6, AP1B1, AP1G1, AP1M1, AP1M2, AP1S1, AP1S2, AP1S3, AP2M1, AP3B1, AP3D1, AP3M1, AP5B1, AP5M1, AP5S1, ARL8A, ARL8B, ARRB1, ATG16L1, ATG16L2, ATG9A, ATG9B, ATP11A, ATP11C, ATP13A2, ATP6AP1, ATP6V0A1, ATP6V0A2, ATP6V0A4, ATP6V0B, ATP6V0C, ATP6V0D1, ATP6V0D2, ATP6V1A, ATP6V1B1, ATP6V1B2, ATP6V1C1, ATP6V1C2, ATP6V1D, ATP…	TRUE
GO:2000377	regulation of reactive oxygen species metabolic process	3.02889	[4, 5]	[None]	10	6.94444	0.000935642	0.431331	{}	{}	[AGT, CD34, CLU, CRYAB, CYP1B1, ITGB2, PDGFRB, PTGIS, PTGS2, RNASE1]	[AATF, ACE2, ACP5, AGT, AGTR1, AGTR2, AGXT, AGXT2, AIF1, AKR1C3, AKT1, ARF4, ASS1, ATG5, ATP2B4, BCO2, BIRC2, BIRC3, BMP7, BRCA1, C12orf5, CAV1, CD34, CD36, CDKN1A, CLU, CRP, CRYAB, CSRP1, CYBA, CYP1B1, DDAH1, DDAH2, DLC1, DUOXA1, EDN1, EGFR, ESR1, F2, F2RL1, FBLN5, FOXM1, FOXO1, FOXO3, GADD45A, GIMAP5, GLA, GRB2, GSTP1, HBB, HDAC6, HP, HPR, HSP90AA1, HSP90AB1, HSP90B2P, ICAM1, IER3, IFNG, IL10, …	TRUE
GO:0032956	regulation of actin cytoskeleton organization	3.01847	[4, 5, 6, 7]	[None]	15	5.31915	0.000958355	0.440843	{}	{}	[BST2, CAPG, CIT, CORO1A, CSF1R, CXCL12, HCLS1, MYOC, PDGFRB, PREX1, RNASE1, SEMA5A, SFRP1, SSH1, TACSTD2]	[A0A096LNU2_HUMAN, A0A096LP26_HUMAN, A0A096LP75_HUMAN, ABI2, ABL1, ABL2, ACTR2, ACTR3, ACTR3B, ACTR3C, ADD1, ADD2, ALMS1, ALMS1P, ALOX15, AMOT, AP1AR, APOA1, ARAP1, ARF1, ARF1P1, ARF6, ARFGEF1, ARFIP1, ARFIP2, ARHGAP6, ARHGEF10, ARHGEF10L, ARHGEF15, ARHGEF19, ARHGEF7, ARPC1A, ARPC1B, ARPC2, ARPC3, ARPC4, ARPC4-TTLL3, ARPC5, ARPC5L, ASAP3, AVIL, BAG4, BAIAP2, BAIAP2L1, BAIAP2L2, BCAS3, BMP10, BRAF…	TRUE
GO:0045471	response to ethanol	3.01366	[5]	[None]	9	7.5	0.000969027	0.444783	{}	{}	[APOE, CD14, CSF2RA, HMGCR, IGF2, MAOB, NQO1, S100A8, S100A9]	[AACS, ABAT, ACTC1, ADCY7, ADCYAP1, ADCYAP1R1, ADH6, ADH7, ADIPOQ, APOBEC1, APOE, ARSA, ATP5G2, AVP, BAD, BAK1, BDH1, BGLAP, BIRC2, CA3, CASP8, CCL2, CCL7, CCND1, CD14, CD27, CDK1, CDO1, CHRNB2, CNR1, CRH, CRHBP, CRHR1, CRP, CSF2RA, CSRP1, CYP2E1, DBH, DRD2, DRD3, DRD4, EGR1, EIF4EBP1, EPS8, FAM58A, FECH, FYN, G6PD, GATA3, GGH, GNRH1, GOT2, GPRIN1, GRIN1, GRIN2A, GRIN2B, GRIN3A, GSN, GUCY2C, HMGC…	TRUE
GO:0002934	desmosome organization	3.00661	[5]	[None]	3	30	0.000984904	0.451086	{}	{}	[DSP, JUP, PKP3]	[DSG2, DSP, DSPP, JUP, PERP, PKP2, PKP3, PRKCA, PVRL1, SNAI2]	TRUE
GO:0010873	positive regulation of cholesterol esterification	3.00661	[4, 5, 6, 7, 8, 9, 10]	[None]	3	30	0.000984904	0.451086	{}	{}	[AGT, APOC1, APOE]	[AGT, AGTR1, AGXT, APOA1, APOA2, APOA4, APOA5, APOC1, APOE, LPAL2]	TRUE
GO:0044794	positive regulation by host of viral process	3.00661	[4, 5, 6, 7]	[None]	3	30	0.000984904	0.451086	{}	{}	[APOE, KRT17, PODXL]	[APOE, KRT17, PC, PODXL, PPIB, PROC, TBC1D20, VAPA, VAPB, YTHDC2]	TRUE
GO:0051546	keratinocyte migration	3.00661	[6, 7, 8]	[None]	3	30	0.000984904	0.451086	{}	{}	[KRT16, KRT2, MMP9]	[ADAM9, FERMT1, FGF10, FGF7, HBEGF, KRT16, KRT2, LTB4R2, MMP9, PPARD]	TRUE
GO:0060174	limb bud formation	3.00661	[3, 4, 5, 6, 7]	[None]	3	30	0.000984904	0.451086	{}	{}	[COL2A1, SOX11, SOX9]	[COL2A1, FGF10, FGFR2, PLXNA2, SEMA3C, SHH, SOX11, SOX4, SOX9, WNT3]	TRUE
GO:0061438	renal system vasculature morphogenesis	3.00661	[3, 4, 6, 7, 8, 9]	[None]	3	30	0.000984904	0.451086	{}	{}	[NELL1, NOTCH3, PDGFRB]	[BMP4, NELL1, NOTCH3, NOTCH4, NRP1, PDGFRA, PDGFRB, PKD2, PRKD2, TCF21]	TRUE
GO:0061439	kidney vasculature morphogenesis	3.00661	[3, 4, 5, 6, 7, 8, 9, 10]	[None]	3	30	0.000984904	0.451086	{}	{}	[NELL1, NOTCH3, PDGFRB]	[BMP4, NELL1, NOTCH3, NOTCH4, NRP1, PDGFRA, PDGFRB, PKD2, PRKD2, TCF21]	TRUE
GO:0072239	metanephric glomerulus vasculature development	3.00661	[5, 6, 7, 8, 9, 10, 11]	[None]	3	30	0.000984904	0.451086	{}	{}	[AQP1, CD34, PDGFRB]	[AQP1, CD34, EGR1, OSR1, OXSR1, PDGFB, PDGFRA, PDGFRB, TCF21, WT1]	TRUE
GO:0014704	intercalated disc	3.00059	[4]	[None]	6	10.9091	0.000998651	0.456384	{}	{}	[ATP1B1, DSC2, DSC3, DSP, GJA1, JUP]	[ACTN1, AKAP6, ANK2, ANK3, ANKRD23, ATP1B1, ATP2A2, CAMK2D, CAPZB, CAV3, CDH2, CTNNA1, CTNNA3, CTNNB1, CXADR, DES, DLG1, DSC2, DSC3, DSG2, DSP, DSPP, FGF13, GJA1, GJA5, GJC1, GJD3, ITGB1, JUP, KCNA5, KCNJ11, KCNJ2, MYH1, NOL6, NRAP, OBSL1, PAK1, PGM5, PKN1, PKP2, RANGRF, SCN1A, SCN1B, SCN2A, SCN4B, SCN5A, SLC8A1, SLC9A1, SPTAN1, TJP1, TLN2, VAMP5, VCL, XIRP1, YWHAH]	TRUE
GO:0016328	lateral plasma membrane	3.00059	[3, 4, 5, 6]	[None]	6	10.9091	0.000998651	0.456384	{}	{}	[CLDN1, DSG1, GJA1, GJB2, JUP, TACSTD2]	[ABCC6, AKAP7, ANK3, APC, ARL2, ATP6V1B1, AXIN1, BVES, CDH1, CLDN1, CLDN12, CLDN15, CLDN3, CLDN4, CLDN7, CORO1C, CTNNB1, DLG1, DMD, DRD2, DSG1, DSG2, DVL1, DVL1P1, EPCAM, ERBB3, FZD3, FZD9, FZR1, GJA1, GJB2, IQGAP1, IQGAP3, JUP, MARK2, MTCL1, MYO1A, MYO1C, MYO1E, NKD2, NSG1, PKD1, PRICKLE2, PROC, PTPRO, PTPRU, RAB13, SCN5A, SLC26A5, SNTA1, SPTAN1, TACSTD2, TBCD, VANGL1, VANGL2]	TRUE
GO:0010942	positive regulation of cell death	2.98739	[3, 4, 5]	[None]	26	4.07524	0.00102946	0.469435	{}	{}	[AGT, APOE, CASP14, CCL5, CD14, CD248, CLU, CYP1B1, CYSLTR2, HMGCR, IFI27, IGFBP3, IL24, MMP9, NQO1, NUPR1, PTGIS, PTGS2, RNASE1, RPS6KA2, S100A8, S100A9, SFN, SFRP1, SFRP2, TP63]	[AATF, ABL1, ABR, ACER2, ACIN1, ACVR1C, ADAM8, ADAMTSL4, ADCY10, ADIPOQ, ADM, ADORA2A, ADRB1, AES, AGRN, AGT, AGTR2, AGXT, AIFM1, AIFM2, AKAP13, AKR1C3, AKT1, ALDH1A2, ALDH1A3, ALOX12, ANKRD1, ANO6, ANP32B, ANXA1, APAF1, APBB1, APBB2, APC, APH1A, APH1B, APOE, APOPT1, ARHGAP4, ARHGEF11, ARHGEF12, ARHGEF16, ARHGEF17, ARHGEF18, ARHGEF2, ARHGEF3, ARHGEF4, ARHGEF6, ARHGEF7, ARHGEF9, ARL6IP5, ASCL1, AT…	TRUE
GO:1903393	positive regulation of adherens junction organization	2.98557	[3, 4, 5, 6, 7]	[None]	4	18.1818	0.00103378	0.470368	{}	{}	[COL16A1, MYOC, RNASE1, SFRP1]	[COL16A1, EPB41L5, HRG, ITGB1BP1, KDR, LIMS1, MYOC, NRG1, PPM1F, PTPN23, PTPRJ, RAC1, RNASE1, ROCK1, S100A10, SDC4, SFRP1, SMAD3, TEK, TSC1, VEGFA, WNT4]	TRUE
GO:0000302	response to reactive oxygen species	2.97929	[4]	[None]	12	6.03015	0.00104884	0.476175	{}	{}	[APOD, APOE, AQP1, COL1A1, CRYAB, CYP1B1, GNAO1, GPX3, NQO1, PDGFRB, S100A7, SDC1]	[ADA, ADAM9, ADPRHL2, AGAP3, AKR1C3, ANKHD1, ANXA1, APEX1, APOA4, APOD, APOE, APTX, AQP1, AQP8, AREG, ARG1, ATOX1, ATP7A, AXL, BAD, BAK1, BCL2, BMP7, BNIP3, BTK, CAT, CCL19, CCR7, CCS, CD36, CDK1, CDK2, COL1A1, CRYAB, CRYGD, CST3, CYCS, CYP11A1, CYP1B1, CYP2E1, Copperâ€“zinc superoxide dismutase, DLC1, DPEP1, DUSP1, DUSP12, ECT2, EDN1, EGLN1, ERCC6, ERO1L, ETS1, EZH2, FABP1, FAM58A, FANCC, FBLN5,…	TRUE
GO:0040008	regulation of growth	2.97767	[2, 3]	[None]	26	4.06886	0.00105276	0.476899	{}	{}	[AGT, APOE, BST2, CFH, COL14A1, CRYAB, CXCL12, DCBLD2, GJA1, HOPX, HTRA3, IGFBP2, IGFBP3, IGFBP5, KRT17, NELL1, PRAME, S100A8, S100A9, SEMA5A, SFN, SFRP1, SFRP2, SOCS3, WFDC1, WISP2]	[AATK, ACACB, ACSL4, ACTL6A, ACVR1B, ACVRL1, ADAM10, ADAM15, ADAM17, ADIPOR1, ADIPOR2, ADNP2, ADRB1, ADRB2, ADRB3, AES, AFG3L2, AGPAT6, AGR2, AGRN, AGT, AGTR1, AGTR2, AGXT, AKAP6, AKT1, ALOX12, ALOX15B, ANAPC2, ANKRD26, APBB1, APBB2, APOE, APP, ARHGAP4, ARHGEF11, ARMC10, ARX, ATP8A2, ATRN, ATXN2, AVP, AVPR1A, BAP1, BARHL2, BASP1, BBC3, BBS2, BBS4, BCAR1, BCL11A, BCL2, BCL2L11, BCL6, BDKRB1, BDNF,…	TRUE
GO:0003012	muscle system process	2.97724	[4]	[None]	18	4.78723	0.00105381	0.476324	{}	{}	[ACTA2, AGT, ATP1B1, COL14A1, CRYAB, DSC2, DSC3, DSP, GJA1, GNAO1, JUP, MYH14, MYL9, MYOC, PTGS2, STC1, SULF1, SULF2]	[ACTA1, ACTA2, ACTC1, ACTG2, ACTN2, ACTN3, ADA, ADK, ADORA1, ADORA2B, ADRA1A, ADRA1B, ADRA1D, ADRA2A, ADRA2B, ADRA2C, ADRB1, ADRB2, ADRBK1, AGT, AGTR2, AGXT, AIF1, AKAP13, AKAP6, ALDOA, ANK2, ANKRD2, ANXA6, ARG2, ARHGEF11, ASPH, ATP1A1, ATP1A2, ATP1A4, ATP1B1, ATP2A1, ATP2A2, ATP2B4, ATP8A2, BBS2, BDKRB2, BMP10, CACNA1C, CACNA1H, CACNA1S, CACNG1, CALCA, CALCRL, CALD1, CALM1, CAMK2B, CAMK2D, CAMK2…	TRUE
GO:0002062	chondrocyte differentiation	2.97357	[5, 6, 7]	[None]	8	8.16327	0.00106276	0.479303	{}	{}	[COL11A2, COL2A1, LTBP2, SFRP2, SOX9, SULF1, SULF2, TGFBI]	[ACAN, ACVRL1, ADAMTS12, ADAMTS7, AMELX, ARID5A, AXIN2, BMP2, BMP4, BMP6, BMPR1B, BMPR2, CHADL, CHST11, CHSY1, COL11A1, COL11A2, COL27A1, COL2A1, CREB3L2, CTGF, CTNNB1, CYTL1, EFEMP1, EIF2AK3, FGF18, FGF9, FGFR1, FGFR3, GDF5, GLG1, GLI2, GLI3, GPLD1, GREM1, HES5, HMGA2, HOXA11, HOXD11, HSPG2, IHH, IMPAD1, KIAA1715, LOXL2, LTBP2, LTBP3, MAF, MAPK14, MATN1, MATN3, MEF2C, MEF2D, MEX3C, MIA3, MSX2, N…	TRUE
GO:0043407	negative regulation of MAP kinase activity	2.97118	[6, 7, 8, 9, 10, 11, 12]	[None]	7	9.21053	0.00106861	0.480875	{}	{}	[APOE, HMGCR, PTPN6, SERPINB3, SFRP1, SFRP2, SORL1]	[ADIPOQ, AIDA, ANKS1B, APOE, BMP4, BMP7, CAV1, CAV3, CBLC, CD300A, DAB2IP, DNAJA1, DUSP1, DUSP10, DUSP12, DUSP14, DUSP16, DUSP18, DUSP19, DUSP2, DUSP21, DUSP22, DUSP3, DUSP4, DUSP5, DUSP6, DUSP7, DUSP8, DUSP9, GBA, GPS1, GPS2, GSK3B, GSTP1, HIPK3, HMGCR, HYAL2, IL1B, INPP5K, IRAK3, LAX1, LYN, MAPK8IP1, MBIP, NF1, NUP62, PAQR3, PDCD4, PPP2CA, PPP2R1A, PRKCA, PRKCD, PTPN1, PTPN6, PTPRJ, RGS14, RGS2…	TRUE
GO:1990266	neutrophil migration	2.97118	[4]	[None]	7	9.21053	0.00106861	0.480875	{}	{}	[CD74, FCER1G, ITGB2, PREX1, RNASE1, S100A8, S100A9]	[ADAM8, AMICA1, C1QBP, C3AR1, C5AR1, C5AR2, CAMK1D, CCL19, CCL2, CCL21, CCL3, CCR7, CD74, CKLF, CLSTN1, CSF3R, CX3CL1, CXADR, CXCL3, CXCR2, CXXC1, EDN1, EDN2, EDN3, EDNRA, EHHADH, FCER1G, GBF1, IFNG, IL1B, IL23A, IL8, IRAK4, ITGA1, ITGA9, ITGAM, ITGB2, JAGN1, JAM3, KIF20B, KLF5, LBP, LGALS3, MPP1, NCKAP1L, NOD2, OLFM4, PDE4B, PDE4D, PIK3CD, PIK3CG, PIP5K1C, PLA2G1B, PREX1, PRKCA, PTGES2, RAC1, RA…	TRUE
GO:0042476	odontogenesis	2.96268	[4, 5, 6, 7]	[None]	9	7.37705	0.00108973	0.489291	{}	{}	[AQP1, AQP3, CD34, COL1A1, COL1A2, ITGB4, JAG2, SDC1, TP63]	[ACVR2B, ADM, ALPL, AMBN, AMELX, AMTN, ANKRD11, APC, AQP1, AQP3, AQP5, AQP6, ASPN, AXIN2, BAX, BCL11B, BCL2L11, BCOR, BGLAP, BMP2, BMP4, BMP7, BMPR1A, BSG, BTF3P11, CA2, CD34, CHUK, COL1A1, COL1A2, CSF1, CSF3R, CTNNA1, CTNNB1, DICER1, DLX1, DLX2, DLX3, DMRT3, EDA, EDAR, EDARADD, EDN1, EDNRA, ENAM, FAM20A, FAM20C, FGF10, FGF4, FGF8, FGFR2, FOXC1, FST, GAS1, GLI2, GLI3, HAND1, HAND2, HDAC1, HDAC2, …	TRUE
GO:0071622	regulation of granulocyte chemotaxis	2.94913	[4, 5]	[None]	5	13.1579	0.00112426	0.503668	{}	{}	[CCL5, CD74, RNASE1, S100A14, S100A7]	[C1QBP, C3AR1, C5AR2, CAMK1D, CCL19, CCL2, CCL21, CCL5, CCR7, CD74, CMKLR1, CSF1, EDN1, EDNRA, EHHADH, IL23A, IL4, IL8, JAM3, KIF20B, LBP, MPP1, NCKAP1L, NOD2, PTPRJ, RAC1, RAC2, RARRES2, RNASE1, RPSA, S100A11P1, S100A14, S100A7, SLIT2, THBS1, THBS4, TIRAP, XCL1]	TRUE
GO:0001676	long-chain fatty acid metabolic process	2.94482	[5, 6, 8, 9]	[None]	8	8.08081	0.00113547	0.507555	{}	{}	[CYP1B1, ELOVL2, ELOVL6, FADS2, GGT5, PTGDS, PTGIS, PTGS2]	[ABCC1, ABCD1, ACAA1, ACADL, ACOT1, ACOT2, ACOT4, ACOT7, ACOT8, ACOX1, ACSBG1, ACSBG2, ACSL1, ACSL3, ACSL4, ACSL5, ACSL6, AKR1C3, ALOX12, ALOX12B, ALOX15, ALOX15B, ALOX5, ALOX5AP, ALOXE3, CBR1, CPT1A, CTDSP2, CYP1A1, CYP1A2, CYP1B1, CYP2A13, CYP2A6, CYP2A7, CYP2B6, CYP2C18, CYP2C19, CYP2C8, CYP2C9, CYP2D6, CYP2E1, CYP2F1, CYP2J2, CYP2S1, CYP2U1, CYP4A11, CYP4F12, CYP4F2, CYP4F3, DAGLA, DAGLB, DPE…	TRUE
GO:0070997	neuron death	2.94197	[4]	[None]	15	5.22648	0.00114295	0.509757	{}	{}	[AGT, APOE, CCL5, CD34, CLU, CORO1A, DHCR24, KLK6, MDK, NELL1, NQO1, SORL1, TNFRSF21, TP63, UNC5B]	[AARS, AATK, ABL1, ADAM8, ADNP, ADORA2A, AGAP2, AGRN, AGT, AGXT, AIFM1, AKT1, AKT1S1, ALKBH1, AMBRA1, ANGPT1, APAF1, APOE, APP, ARHGEF7, ASCL1, ATF4, ATM, ATN1, ATP7A, AXL, BAD, BAG1, BAG5, BARHL1, BAX, BBC3, BCL2, BCL2L1, BCL2L11, BDNF, BDNF-AS, BHLHB9, BID, BIRC5, BIRC8, BNIP3, BOK, BRAF, BTBD10, BTG2, C1D, C5AR1, CACNA1A, CASP2, CASP3, CASP7, CASP9, CCL2, CCL3, CCL5, CD34, CDC34, CDC42, CDK5, …	TRUE
GO:0050680	negative regulation of epithelial cell proliferation	2.93761	[4, 5, 6]	[None]	9	7.31707	0.00115449	0.51375	{}	{}	[APOE, CD109, GJA1, SFN, SFRP1, SFRP2, SOX9, SULF1, WFDC1]	[A4GNT, ACVRL1, AIMP1, APC, APOE, APOH, ATP5A1, ATPIF1, BMP4, BRCA2, C1orf172, CASK, CAV1, CAV2, CD109, CDC73, CDH1, CDK6, CDKN1B, CDKN1C, CDKN2B, CPB2, CTSV, CXCR3, CYP27B1, DAB2IP, DLG1, DLL4, DMAP1, EAF2, EFNB2, ENG, EREG, ESR2, ETV4, FBXW7, FGFR2, FGFR3, FZR1, GAS1, GATA3, GDF2, GDF5, GHRL, GJA1, GPC3, HPN, IFT122, IFT172, IFT52, IFT57, IFT74, IFT88, IL26, INTU, KLF9, KRIT1, KRT4, LECT1, LIMS…	TRUE
GO:0098542	defense response to other organism	2.92817	[3, 4, 5]	[None]	22	4.3222	0.00117987	0.523862	{}	{}	[ABCC9, ATP1B1, BST2, CD93, CXCL10, CXCL9, FCER1G, GBP1, IFITM1, IRF1, KRT6A, LYZ, MX1, OAS2, RNASE1, S100A14, S100A7, S100A8, S100A9, SEPP1, TRIM22, UNC13D]	[ABCC9, ABCF3, ACIN1, ACKR3, ACP5, ACTRT1, ADAM17, ADAMTS4, ADAMTS5, ADAR, ADARB1, AIM2, ALKBH5, ALPK1, ANKRD17, ANXA3, ANXA5, AP1B1, AP1G1, AP1M1, AP1M2, AP1S1, AP1S2, AP1S3, AP2A1, AP2A2, AP2B1, AP2M1, AP2S1, APOBEC1, APOBEC3A, APOBEC3B, APOBEC3C, APOBEC3D, APOBEC3F, APOBEC3G, APOBEC3H, ARF1, ARF1P1, ASB2, ATG7, ATL1, ATP1B1, ATP6V1H, AZU1, B2M, BATF, BATF2, BCL2, BCL3, BECN1, BIRC2, BIRC3, BNI…	TRUE
GO:0030203	glycosaminoglycan metabolic process	2.9203	[5]	[None]	11	6.28571	0.00120142	0.53223	{}	{}	[BGN, CEMIP, CSGALNACT1, DCN, FMOD, ITIH5, ITIH6, PDGFRB, SDC1, SPOCK2, VCAN]	[ABCC5, ACAN, AGRN, AKT1, ANGPT1, AP2A1, ARSB, B3GALT6, B3GAT1, B3GAT2, B3GAT3, B3GNT1, B3GNT2, B3GNT3, B3GNT4, B3GNT7, B4GALT1, B4GALT2, B4GALT3, B4GALT4, B4GALT5, B4GALT6, B4GALT7, BCAN, BGN, CD44, CEMIP, CHORDC1, CHP1, CHPF, CHPF2, CHST1, CHST11, CHST12, CHST13, CHST14, CHST15, CHST2, CHST3, CHST5, CHST6, CHST7, CHST9, CHSY1, CHSY3, CLN6, CLTC, CSGALNACT1, CSGALNACT2, CSPG4, CSPG5, CYTL1, DCN,…	TRUE
GO:0010634	positive regulation of epithelial cell migration	2.91646	[3, 4, 5, 6, 7, 8, 9]	[None]	8	8	0.0012121	0.535748	{}	{}	[AGT, AQP1, MMP9, NELL1, PTGS2, RAB25, SEMA5A, SOX9]	[AAMP, ADAM9, AGT, AGXT, AKT1, ALOX12, AMOT, AMOTL1, ANGPT1, ANGPT4, ANXA3, AQP1, BCAR1, BCAS3, BMP4, BMPR2, CAPN7, CCBE1, CIB1, CTSH, EDN1, ENPP2, EPB41L5, ETS1, FGF10, FGF13, FGF16, FGF18, FGF2, FGF7, FLT4, FOXC2, FOXP1, GATA3, GLIPR2, GPLD1, GPR124, HBEGF, HDAC6, HDAC7, HDAC9, HIF1A, HSPB1, HYAL1, IFNG, INSL3, ITGA2, ITGA3, ITGB1BP1, ITGB3, KDR, MAPK14, MET, MMP9, NELL1, NELL2, NRP1, NRP2, PDC…	TRUE
GO:0043154	negative regulation of cysteine-type endopeptidase activity involved in apoptotic process	2.91646	[6, 7, 8, 9, 10, 11, 12]	[None]	8	8	0.0012121	0.535748	{}	{}	[AQP1, CRYAB, DHCR24, IFI6, IL24, MMP9, SFN, SFRP2]	[ADORA2A, AKT1, AQP1, ARRB1, ARRB2, AVP, BCL2L12, BIRC2, BIRC3, BIRC5, BIRC7, BIRC8, CASP8, CD27, CD44, CDKN2D, CFLAR, CRYAB, CSNK2A1, CSNK2A2, DDX3X, DHCR24, DNAJA3, DNAJB6, DPEP1, FABP1, FADD, FAS, FASLG, FASN, FNIP1, GAS6, GNPDA1, GPI, GPX1, HERPUD1, HGF, IFI6, IFNAR1, IGBP1, IL24, IL6, INTS1, KLF4, LAMTOR5, LEF1, MAGEA3, MAP2K5, MDM2, MICAL1, MKL1, MMP9, MT3, NAIP, NLE1, NLRC4, NLRP3, NOL3, N…	TRUE
GO:2000403	positive regulation of lymphocyte migration	2.90979	[3, 4]	[None]	4	17.3913	0.00123087	0.542816	{}	{}	[CCL5, CXCL10, CXCL12, S100A7]	[ADAM10, ADAM17, ADAM8, AIF1, CCL20, CCL21, CCL3, CCL4, CCL5, CCL7, CCR2, CXCL10, CXCL12, CXCL13, FADD, PTK2B, PYCARD, S100A7, TMEM102, TNFRSF14, TNFSF14, WNT5A, XCL1]	TRUE
GO:0060562	epithelial tube morphogenesis	2.90976	[4, 5, 6]	[None]	17	4.85714	0.00123096	0.541623	{}	{}	[AGT, CSF1R, CSNK2B, CTHRC1, CXCL10, CXCL12, GJA1, NELL1, PODXL, SEMA5A, SFRP1, SFRP2, SOX11, SOX9, SPI1, TACSTD2, WNK4]	[ACVR1, ACVRL1, ADAMTS12, ADAMTS16, ADM, AGT, AGTR2, AGXT, AHI1, ALX1, APAF1, AREG, ARHGAP35, ARID1A, ARL13B, B4GALT1, BAK1, BAX, BBS4, BBS5, BBS7, BCL10, BCL2, BMP2, BMP4, BMP7, BTRC, C21orf33, C2CD3, CASP8, CASR, CAV3, CCDC103, CCDC39, CCDC40, CCL11, CCM2, CD44, CECR2, CELSR1, CFL1, CITED1, CITED2, CLIC4, COBL, COL4A1, COQ7, CSF1, CSF1R, CSNK2B, CSRP3, CTHRC1, CTNNB1, CTNNBIP1, CTSH, CTSZ, CXCL…	TRUE
GO:0048736	appendage development	2.90032	[3, 4]	[None]	11	6.25	0.00125801	0.552266	{}	{}	[COL2A1, COMP, CRABP2, DKK1, GJA1, ITGB4, PRRX1, SFRP2, SOX11, SOX9, TP63]	[ACD, AFF3, ALDH1A2, ALX1, ALX3, ALX4, ASPH, B9D1, BAK1, BAX, BBS7, BCL2L11, BMP4, BMP7, BMPR1A, BMPR1B, BMPR2, C1orf172, C2CD3, CHD7, CHST11, COL2A1, COMP, CRABP2, CREBBP, CTNNB1, CYP26B1, D6RAR5_HUMAN, DICER1, DKK1, DLX5, DLX6, DYNC2H1, ECE1, EN1, EVX2, FBN2, FBXW4, FGF10, FGF4, FGF8, FGF9, FGFR1, FGFR2, FLVCR1, FOXN1, FRAS1, FZD6, GAS1, GDF5, GJA1, GJA5, GLI2, GLI3, GNA12, GNAQ, GNAS, GPC3, GR…	TRUE
GO:0060173	limb development	2.90032	[4, 5]	[None]	11	6.25	0.00125801	0.552266	{}	{}	[COL2A1, COMP, CRABP2, DKK1, GJA1, ITGB4, PRRX1, SFRP2, SOX11, SOX9, TP63]	[ACD, AFF3, ALDH1A2, ALX1, ALX3, ALX4, ASPH, B9D1, BAK1, BAX, BBS7, BCL2L11, BMP4, BMP7, BMPR1A, BMPR1B, BMPR2, C1orf172, C2CD3, CHD7, CHST11, COL2A1, COMP, CRABP2, CREBBP, CTNNB1, CYP26B1, D6RAR5_HUMAN, DICER1, DKK1, DLX5, DLX6, DYNC2H1, ECE1, EN1, EVX2, FBN2, FBXW4, FGF10, FGF4, FGF8, FGF9, FGFR1, FGFR2, FLVCR1, FOXN1, FRAS1, FZD6, GAS1, GDF5, GJA1, GJA5, GLI2, GLI3, GNA12, GNAQ, GNAS, GPC3, GR…	TRUE
GO:0035295	tube development	2.89149	[3, 4]	[None]	26	4.01235	0.00128385	0.562325	{}	{}	[AGT, AQP1, CHI3L1, COL3A1, CSF1R, CSNK2B, CTHRC1, CXCL10, CXCL12, GJA1, HOPX, ITGB4, LTBP2, NELL1, PODXL, RNASE10, SDC1, SEMA5A, SFRP1, SFRP2, SOX11, SOX9, SPI1, TACSTD2, TP63, WNK4]	[AARD, ABCA12, ACAT1, ACVR1, ACVR2B, ACVRL1, ADA, ADAMTS12, ADAMTS16, ADAMTS2, ADM, AGR2, AGT, AGTR2, AGXT, AHI1, AIMP2, ALDH1A2, ALX1, ALX4, AMBRA1, APAF1, AQP1, AQP11, AQP2, AREG, ARG1, ARG2, ARHGAP35, ARID1A, ARL13B, ASAH1, ASCL1, ASS1, ATP6AP2, ATP7A, ATRX, ATXN1, ATXN1L, B4GALT1, BAG6, BAK1, BASP1, BAX, BBS4, BBS5, BBS7, BCAS3, BCL10, BCL2, BCL2L11, BDNF, BDNF-AS, BMP2, BMP4, BMP7, BMPER, BM…	TRUE
GO:0035637	multicellular organismal signaling	2.88829	[3]	[None]	9	7.2	0.00129335	0.565192	{}	{}	[AGT, ATP1B1, ATP1B2, DSC2, DSC3, DSP, GJA1, JUP, MYH14]	[ACE2, AGT, AGXT, AKAP9, ANK2, ANK3, ATP1A1, ATP1A2, ATP1A3, ATP1A4, ATP1B1, ATP1B2, AVP, AVPR1A, CACNA1A, CACNA1C, CACNA1D, CACNA1I, CACNB4, CACNG2, CACNG4, CALM1, CAMK2D, CARTPT, CASQ2, CAV1, CHRM5, CHRNA1, CLCN1, CLDN19, CNTNAP1, CNTNAP2, CTNNA3, CXADR, DMRT3, DPP6, DRD1, DRD5, DSC2, DSC3, DSG2, DSP, DSPP, ENTHD1, FKBP1B, GJA1, GJA5, GJC1, GJD3, GLRA1, GPER1, GPR88, GRIK2, GRIK5, GRM7, HCN4, H…	TRUE
GO:0006936	muscle contraction	2.88574	[5]	[None]	16	4.98442	0.00130096	0.567219	{}	{}	[ACTA2, AGT, ATP1B1, CRYAB, DSC2, DSC3, DSP, GJA1, GNAO1, JUP, MYH14, MYL9, PTGS2, STC1, SULF1, SULF2]	[ACTA1, ACTA2, ACTC1, ACTG2, ACTN2, ACTN3, ADA, ADORA1, ADORA2B, ADRA1A, ADRA1B, ADRA1D, ADRA2A, ADRA2B, ADRA2C, ADRB1, ADRB2, ADRBK1, AGT, AGXT, ALDOA, ANK2, ANKRD2, ANXA6, ARG2, ARHGEF11, ASPH, ATP1A1, ATP1A2, ATP1A4, ATP1B1, ATP2A1, ATP2A2, ATP8A2, BBS2, BDKRB2, BMP10, CACNA1C, CACNA1H, CACNA1S, CACNG1, CALCA, CALCRL, CALD1, CALM1, CAMK2D, CASQ1, CASQ2, CAV1, CAV3, CCDC78, CHRM2, CHRM3, CHRNA1…	TRUE
GO:0060249	anatomical structure homeostasis	2.88574	[4]	[None]	16	4.98442	0.00130096	0.567219	{}	{}	[CD34, CFH, COL11A2, COL14A1, COL2A1, CORO1A, CSF1R, IGJ, KRT1, LTBP2, LYZ, PDGFRB, RNASE1, SERPINA3, SOX9, TF]	[ABCA12, ABCA4, ACACA, ACD, ACP5, ACTB, ACTG1, ADAM8, ADD1, ADRB2, AIPL1, ALB, ALDOA, ALPK3, ANKRD11, APC, APEX1, ARMS2, ARTN, ATM, ATP6AP1, ATRX, AZGP1, B2M, BARD1, BAX, BBS1, BBS10, BBS12, BBS2, BBS4, BCL2, BGLAP, BLM, BPNT1, BTF3P11, CA2, CALCA, CAPN3, CARTPT, CAV3, CD34, CD38, CD7, CDH15, CDH23, CDH3, CDHR1, CEL, CFH, CFL2, CHMP2B, CHMP4A, CHMP4B, CHRNA1, CIB2, CLN8, CLRN1, CNGB1, COL11A2, CO…	TRUE
GO:0010819	regulation of T cell chemotaxis	2.87509	[5]	[None]	3	27.2727	0.00133325	0.579962	{}	{}	[CCL5, CXCL10, S100A7]	[ADAM10, ADAM17, CCL5, CCR2, CXCL10, CXCL13, S100A7, TMEM102, TNFSF14, WNT5A, XCL1]	TRUE
GO:0048019	receptor antagonist activity	2.87509	[3, 4]	[None]	3	27.2727	0.00133325	0.579962	{}	{}	[CCL5, DKK1, IL1RN]	[ADH7, AGTR2, CCL5, DKK1, ESR2, HN, IL18BP, IL1RN, IL36RN, LRPAP1, PXDN]	TRUE
GO:0050665	hydrogen peroxide biosynthetic process	2.87509	[4, 5]	[None]	3	27.2727	0.00133325	0.579962	{}	{}	[CYBB, DUOX1, MAOB]	[CYBA, CYBB, CYP1A1, CYP1A2, DUOX1, MAOB, MPV17L, NCF1, SOD1, SOD2, ZNF205]	TRUE
GO:0072567	chemokine (C-X-C motif) ligand 2 production	2.87509	[5]	[None]	3	27.2727	0.00133325	0.579962	{}	{}	[CD74, S100A8, S100A9]	[AMH, CD74, F2RL1, FOXP1, KLF4, MAP2K5, MIF, S100A8, S100A9, TIRAP, TNF]	TRUE
GO:1902003	regulation of beta-amyloid formation	2.87509	[5, 6, 7, 8]	[None]	3	27.2727	0.00133325	0.579962	{}	{}	[APOE, CLU, SORL1]	[ABCA7, APEX1, APOE, CLU, GSAP, HAP1, LRRTM3, OLFM1, PICALM, SORL1, TMED10]	TRUE
GO:0050868	negative regulation of T cell activation	2.87191	[4, 5]	[None]	7	8.86076	0.00134306	0.582887	{}	{}	[CD74, HLA-DRB1, IRF1, LRRC32, PAG1, PTPN6, TNFRSF21]	[ADORA2A, BCL6, BMP4, BTLA, BTN2A2, C10orf54, CASP3, CBLB, CD24, CD274, CD276, CD300A, CD74, CDKN2A, CEBPB, CTLA4, CYLD, DEAF1, DLG1, DTX1, DUSP3, ERBB2, FOXJ1, FOXP3, GIMAP5, GLI3, GLMN, HLA-DRB1, HLA-G, HLX, IDO1, IFNA2, IFNB1, IFNL1, IHH, IL10, IL20RB, IL2RA, IL4, IL4R, IRF1, ITCH, JAK3, KIAA0922, LAG3, LAX1, LGALS3, LILRB1, LILRB2, LRRC32, NDFIP1, NFKBID, NRARP, PAG1, PAWR, PDCD1LG2, PDE5A, P…	TRUE
GO:0051153	regulation of striated muscle cell differentiation	2.87191	[5, 6, 7]	[None]	7	8.86076	0.00134306	0.582887	{}	{}	[CD53, COL14A1, CXCL10, CXCL12, CXCL9, DKK1, HOPX]	[ADRB1, AKAP6, BCL2, BHLHA15, BHLHE41, BMP10, BMP2, BMP4, CAV3, CD53, CEACAM5, CFLAR, COL14A1, CXCL10, CXCL12, CXCL9, CYP26B1, DKK1, DMPK, EDN1, EFNB2, EHD1, EHD2, EZH2, FBXO22, FLOT1, FLT3LG, FOXP1, GDF15, GREM1, GSK3A, HDAC1, HDAC2, HDAC3, HDAC4, HDAC5, HDAC9, HOPX, IL36G, ISS:, MAML1, MAMSTR, MAPK14, MEF2C, MEG3, MESP1, MORF4L2, MSX1, MTOR, MYF5, MYF6, MYLK3, MYOCD, MYOD1, MYOG, NACA, NEK5, NK…	TRUE
GO:0070555	response to interleukin-1	2.87191	[5]	[None]	7	8.86076	0.00134306	0.582887	{}	{}	[APOE, CCL5, CHI3L1, IL1RN, PTGIS, SFRP1, SOX9]	[ADAMTS12, ADAMTS7, AES, ANKRD1, ANXA1, APOE, CACTIN, CAMP, CCL2, CCL3, CCL5, CD38, CHAMP1, CHI3L1, CITED1, CYBA, CYP11A1, DAB2IP, EDN1, EGR1, EPO, EPX, ETS1, FGB, GHR, HAS2, HDAC4, HIF1A, HNMT, HYAL1, HYAL2, HYAL3, ICAM1, IGBP1, IL17A, IL1R1, IL1RL2, IL1RN, IL6, IL8, IRAK1, IRAK2, IRAK3, IRG1, KLF2, MAPK3, MAPK9, MTHFR, MYD88, MYLK3, NFKB1, NKX3-1, PLCB1, PRKCA, PRKCI, PTGIS, PYCARD, RBMX, RELA,…	TRUE
GO:0050671	positive regulation of lymphocyte proliferation	2.86402	[4, 5]	[None]	9	7.14286	0.00136765	0.592193	{}	{}	[CCL5, CD74, CORO1A, HLA-DMB, HLA-DPA1, IGF2, IGFBP2, S100A8, S100A9]	[ADA, ADK, AIF1, AMH, BCL2, BCL6, BLM, BST1, BTNL2, C21orf33, CARD11, CCL19, CCL5, CCR2, CD1D, CD24, CD274, CD276, CD28, CD38, CD3E, CD40, CD46, CD55, CD59, CD74, CD80, CD81, CD86, CDKN1A, CHRNB2, CLCF1, CORO1A, DEAF1, DHPS, DNAJA3, EBI3, EFNB1, FADD, FGF10, FOXP3, GPAM, GPR183, HES1, HHLA2, HLA-A, HLA-DMB, HLA-DPA1, HLA-DPB1, HLA-E, ICOSLG, IFNG, IGF1, IGF2, IGFBP2, IL12A, IL12B, IL12RB1, IL13, …	TRUE
GO:0007229	integrin-mediated signaling pathway	2.86084	[5, 6]	[None]	8	7.84314	0.00137771	0.595169	{}	{}	[COL16A1, COL3A1, FCER1G, ITGA10, ITGB2, ITGB4, ITGB8, TYROBP]	[ADAM10, ADAM11, ADAM15, ADAM2, ADAM9, ADAMTS1, ADAMTS13, ADAMTS18, ANGPTL3, APOA1, BCAR1, C6orf25, CCM2, CD47, CD63, CEACAM1, COL16A1, COL3A1, CTGF, CTNNA1, CUL3, DAB2, DMTN, DOCK1, DST, EMP2, ERBB2IP, FCER1G, FERMT2, FERMT3, FGR, FLNA, FUT8, GAB2, H3BM21_HUMAN, HCK, ILK, ILKAP, ITGA1, ITGA10, ITGA11, ITGA2, ITGA2B, ITGA3, ITGA4, ITGA5, ITGA6, ITGA7, ITGA8, ITGA9, ITGAD, ITGAE, ITGAL, ITGAM, ITG…	TRUE
GO:2000117	negative regulation of cysteine-type endopeptidase activity	2.86084	[7, 8, 9, 10, 11]	[None]	8	7.84314	0.00137771	0.595169	{}	{}	[AQP1, CRYAB, DHCR24, IFI6, IL24, MMP9, SFN, SFRP2]	[ADORA2A, AKT1, AQP1, ARRB1, ARRB2, AVP, BCL2L12, BIRC2, BIRC3, BIRC5, BIRC7, BIRC8, CASP8, CD27, CD44, CDKN2D, CFLAR, CRYAB, CSNK2A1, CSNK2A2, DDX3X, DHCR24, DNAJA3, DNAJB6, DPEP1, FABP1, FADD, FAS, FASLG, FASN, FNIP1, GAS6, GNPDA1, GPI, GPX1, HERPUD1, HGF, IFI16, IFI6, IFNAR1, IGBP1, IL24, IL6, INTS1, KLF4, LAMTOR5, LEF1, MAGEA3, MAP2K5, MDM2, MICAL1, MKL1, MMP9, MT3, NAIP, NLE1, NLRC4, NLRP3, …	TRUE
GO:0005770	late endosome	2.85062	[4, 5, 6, 7, 8]	[None]	12	5.82524	0.00141052	0.607934	{}	{}	[APOE, BST2, CD74, GJA1, HLA-DMA, HLA-DMB, HLA-DRA, HLA-DRB1, HLA-DRB5, SORL1, TF, UNC13D]	[ABCA5, ACPP, ANKRD13A, ANKRD13B, ANKRD13D, ANKRD27, ANXA2, ANXA6, ANXA8, ANXA8L1, ANXA8L2, AP1AR, AP5M1, AP5S1, APOE, ARL8A, ARL8B, ATG9A, ATP7A, ATP7B, BACE1, BST2, CD1E, CD300LG, CD63, CD74, CD79A, CHID1, CHMP1B, CHMP2A, CHMP2B, CHMP3, CHMP4A, CHMP4B, CHMP4C, CHMP6, CLCN3, CLCN4, CLN3, CRHBP, CRHR1, CST3, CTNS, CXCR4, CYB561A3, DDIT3, DERL1, DERL2, DYSF, EGFR, EXOC8, F2R, F3, FIG4, FYCO1, GALN…	TRUE
GO:0014074	response to purine-containing compound	2.85054	[4, 5]	[None]	10	6.57895	0.00141077	0.60663	{}	{}	[AQP1, COL1A1, DUOX1, EGR3, IGFBP5, PLAT, PTGS2, SDC1, SSH1, STC1]	[AACS, AANAT, ADIPOQ, ADORA2A, ADSS, AGXT, AKAP6, AKAP7, AKAP9, ALDH3A1, APEX1, AQP1, AQP7, AQP8, AQP9, AREG, ASPH, ASS1, BCKDHB, BIRC2, BRAF, BSG, C12orf76, CAD, CARM1, CASP1, CASQ2, CCL2, CDO1, CFTR, CHEK1, CITED1, CNGA3, COL1A1, CPS1, CREM, CRHBP, CYP11A1, CYP17A1, CYP21A2, DFFB, DGKQ, DHODH, DMTN, DUOX1, DUOX2, DUSP1, DUSP12, EGR1, EGR2, EGR3, EGR4, FAM58A, FOS, FOSB, FOSL1, FOSL2, GNAL, GPD1…	TRUE
GO:0050866	negative regulation of cell activation	2.85054	[3, 4, 5]	[None]	10	6.57895	0.00141077	0.60663	{}	{}	[APOE, CD74, HLA-DRB1, IRF1, LRRC32, PAG1, PTPN6, SFRP1, SOX11, TNFRSF21]	[ABR, ADAMTS18, ADORA2A, ALOX12, APOE, ATM, AXL, BANK1, BCL6, BCR, BMP4, BPI, BTLA, BTN2A2, C10orf54, C1QTNF1, CASP3, CBLB, CCR2, CD24, CD274, CD276, CD300A, CD37, CD74, CDKN2A, CEBPB, CNR1, CNR2, CTLA4, CYLD, DEAF1, DLG1, DTX1, DUSP3, ERBB2, F2, FAS, FASN, FBXO7, FER, FLT3, FOXF1, FOXJ1, FOXP3, GAL, GIMAP5, GLI3, GLMN, GP5, GPER1, HLA-DRB1, HLA-G, HLX, HMGB3, HMOX1, ID2, IDO1, IFNA2, IFNB1, IFNL…	TRUE
GO:0042692	muscle cell differentiation	2.84367	[4, 5]	[None]	17	4.78873	0.00143327	0.614873	{}	{}	[AGT, CD53, COL14A1, CXCL10, CXCL12, CXCL14, CXCL9, DKK1, HMGCR, HOPX, IGF2, IGFBP3, IGFBP5, OLFM2, PDGFRB, SDC1, SOX9]	[ABL1, ACADM, ACTA1, ACTC1, ACTG1, ACVR1, ADAM12, ADM, ADRB1, AFG3L2, AGT, AGTR2, AGXT, AKAP6, AKT1, ANK2, ANKRD1, ANKRD17, ANKRD2, ASB2, ASF1A, ATG5, ATG7, AVPR1A, AXIN1, BARX2, BCL2, BCL9, BHLHA15, BHLHE41, BIN1, BIN3, BMP10, BMP2, BMP4, BNIP2, BOC, BTG1, BVES, C21orf33, CACNA1H, CACNA1S, CACNA2D2, CACNB4, CACYBP, CALR, CAMK1, CAMK2D, CAPN2, CAPN3, CAPZB, CASQ1, CASQ2, CAV2, CAV3, CBY1, CCL17, …	TRUE
GO:0032946	positive regulation of mononuclear cell proliferation	2.84002	[5, 6, 7]	[None]	9	7.08661	0.00144536	0.618613	{}	{}	[CCL5, CD74, CORO1A, HLA-DMB, HLA-DPA1, IGF2, IGFBP2, S100A8, S100A9]	[ADA, ADK, AIF1, AMH, BCL2, BCL6, BLM, BST1, BTNL2, C21orf33, CARD11, CCL19, CCL5, CCR2, CD1D, CD24, CD274, CD276, CD28, CD38, CD3E, CD40, CD46, CD55, CD59, CD74, CD80, CD81, CD86, CDKN1A, CHRNB2, CLCF1, CORO1A, CSF1, DEAF1, DHPS, DNAJA3, EBI3, EFNB1, FADD, FGF10, FOXP3, GPAM, GPR183, HES1, HHLA2, HLA-A, HLA-DMB, HLA-DPA1, HLA-DPB1, HLA-E, ICOSLG, IFNG, IGF1, IGF2, IGFBP2, IL12A, IL12B, IL12RB1, …	TRUE
GO:0030204	chondroitin sulfate metabolic process	2.83954	[4, 5, 6, 7, 8]	[None]	6	10.1695	0.00144697	0.617858	{}	{}	[BGN, CSGALNACT1, DCN, SDC1, SPOCK2, VCAN]	[AGRN, ARSB, B3GALT6, B3GAT1, B3GAT2, B3GAT3, B4GALT7, BCAN, BGN, CHPF, CHPF2, CHST11, CHST12, CHST13, CHST14, CHST15, CHST3, CHST7, CHST9, CHSY1, CHSY3, CSGALNACT1, CSGALNACT2, CSPG4, CSPG5, DCN, DSE, DSEL, EGFLAM, GPC1, GPC2, GPC3, GPC4, GPC5, GPC6, GXYLT1, HEXA, HEXB, HSPG2, HYAL1, HYAL4, IDS, IDUA, IMPAD1, MAMDC2, NCAN, NDNF, SDC1, SDC2, SDC3, SDC4, SLC35D1, SPAM1, SPOCK2, SPOCK3, UST, VCAN, …	TRUE
GO:0060350	endochondral bone morphogenesis	2.83954	[4, 5, 6, 7, 8, 9]	[None]	6	10.1695	0.00144697	0.617858	{}	{}	[COL1A1, COL2A1, COMP, CSGALNACT1, SOX9, STC1]	[ALPL, AXIN2, BMP4, BMP6, BMPR1B, BMPR2, BNC2, CARM1, CER1, COL10A1, COL13A1, COL1A1, COL27A1, COL2A1, COL9A1, COMP, CSGALNACT1, DDR2, DLX5, EVC, FGF18, FGFR3, GHR, GNAS, HOXA11, HOXD11, HSPG2, IMPAD1, INPPL1, MATN1, MEF2C, MEF2D, MMP13, MMP14, MMP16, MSX2, NAB1, NAB2, NPPC, OSTN, PEX7, PHOSPHO1, POR, PTHLH, RARA, RARB, RARG, RUNX2, SCXA, SERPINH1, SHOX2, SIK3, SOX9, STC1, TEK, TGFBR2, THBS1, THB…	TRUE
GO:0002063	chondrocyte development	2.83779	[4, 5, 6, 7, 8]	[None]	4	16.6667	0.00145282	0.618903	{}	{}	[SFRP2, SOX9, SULF1, SULF2]	[ACAN, AXIN2, BMPR1B, BMPR2, CHST11, CHSY1, COL11A1, COL27A1, EIF2AK3, FGF18, IMPAD1, MATN1, MEX3C, MIA3, MSX2, RARG, RUNX2, SERPINH1, SFRP2, SHOX2, SOX9, SULF1, SULF2, TGFBR2]	TRUE
GO:0048745	smooth muscle tissue development	2.83779	[5]	[None]	4	16.6667	0.00145282	0.618903	{}	{}	[COL3A1, PDGFRB, SOX9, TP63]	[BMP4, COL3A1, DLG1, ENG, FOXP1, FOXP2, IHH, ITGA8, MYLK, NF1, OSR1, OXSR1, PDGFRB, PKD2, PRKD2, PROX1, SHH, SIX1, SOX9, STRA6, TIPARP, TP63, TSHZ3, ZFAND5]	TRUE
GO:0061082	myeloid leukocyte cytokine production	2.83779	[3]	[None]	4	16.6667	0.00145282	0.618903	{}	{}	[CD74, FCER1G, S100A8, S100A9]	[AMH, BCL10, BCL6, CAMK4, CD36, CD74, CHGA, FCER1G, GAS6, GPRC5B, HMOX1, IRAK3, KIT, MIF, S100A8, S100A9, SEMA7A, SPON2, TGFB1, TGFB2, TGFB3, TLR2, TLR4, WNT5A]	TRUE
GO:0051591	response to cAMP	2.83357	[4, 5, 6]	[None]	8	7.76699	0.00146699	0.62347	{}	{}	[AQP1, COL1A1, DUOX1, EGR3, IGFBP5, PLAT, SDC1, STC1]	[AANAT, ADIPOQ, AGXT, AKAP6, AKAP7, AKAP9, ALDH3A1, APEX1, AQP1, AQP7, AQP8, AQP9, AREG, ASS1, BCKDHB, BIRC2, BRAF, BSG, CARM1, CDO1, CFTR, CITED1, CNGA3, COL1A1, CPS1, CREM, CRHBP, CYP11A1, CYP17A1, CYP21A2, DMTN, DUOX1, DUOX2, DUSP1, DUSP12, EGR1, EGR2, EGR3, EGR4, FAM58A, FOS, FOSB, FOSL1, FOSL2, GPD1, GUCY2C, HCN1, HCN2, HCN3, HCN4, IGFBP5, INPP5K, ITPR2, JUN, JUNB, JUND, KCNE1, KCNQ1, KCTD11…	TRUE
GO:0009306	protein secretion	2.8291	[4, 5, 6, 7]	[None]	21	4.3299	0.00148217	0.62844	{}	{}	[AGT, CCL5, CD14, CD34, CHI3L1, CSF1R, CXCL10, GBP1, GJA1, HLA-DRB1, HMGCR, IL1RN, LRRC32, LTBP2, OLFM2, PAEP, RASEF, S100A8, S100A9, SFRP1, TNFRSF21]	[AACS, ABCA1, ABCC8, ABL1, ABL2, ACHE, ACVR1C, ACVR2B, ADAM8, ADAM9, ADORA2A, ADRA2A, ADRA2C, ADRB1, AGT, AGTR2, AGXT, AIM2, AKAP5, ALOX15B, AMH, ANG, ANGPT1, ANKRD1, ANXA1, ANXA4, APOA1, APOA2, ARFGAP3, ARFIP1, ARL2, ARL2BP, ARL4D, ARNTL, ARRB1, ATG5, BAD, BANK1, BIRC5, BLK, BLOC1S3, BLOC1S6, BMP6, BMP8A, BRSK2, BTN2A2, BTN3A1, BTN3A2, BTNL2, C1QTNF1, C1QTNF3, C2CD2L, C5, C5AR2, CACNA1A, CACNA1C…	TRUE
GO:0051129	negative regulation of cellular component organization	2.81751	[2, 3, 4, 5]	[None]	24	4.08859	0.00152227	0.643921	{}	{}	[APOC1, APOD, APOE, CAPG, CIT, CLU, CORO1A, CXCL10, DKK1, DPP4, GBP1, LRRC15, MYOC, NELL1, PROM2, RNASE1, RPS6KA2, SEMA5A, SFRP1, SFRP2, SORL1, SPI1, TACSTD2, XAF1]	[AATK, ACAA2, ACD, ACE, ACVRL1, ADCY6, ADD1, ADD2, ADIPOQ, AICDA, AKR1B1, AKT1, ANAPC1, ANAPC10, ANAPC11, ANAPC15, ANAPC2, ANAPC4, ANAPC5, ANAPC7, ANKRD27, ANXA13, ANXA2, AP1AR, AP2M1, APC, APOA1, APOA2, APOBEC1, APOC1, APOC2, APOC3, APOD, APOE, AR, ARAP1, AREG, ARF6, ARFGEF1, ARHGAP24, ARHGAP4, ARHGAP6, ARHGDIA, ARHGEF1, ARHGEF15, ARHGEF2, ARRB2, ASF1A, ATAD2, ATAD2B, ATG5, ATG7, ATM, ATXN2, AUR…	TRUE
GO:0001101	response to acid chemical	2.80941	[3]	[None]	15	5.06757	0.00155093	0.654491	{}	{}	[APOE, AQP1, AQP3, COL16A1, COL1A1, COL1A2, COL3A1, COL6A1, DKK1, IGFBP2, PDGFRB, PTGS2, SERPINA1, SFRP1, SOX9]	[AACS, AANAT, AARS, ABCA1, ABCC2, ABL2, ACER2, ACSL1, ADCY6, ADD1, ADIPOQ, ADNP2, AKR1C1, AKR1C2, AKR1C3, AKR1C4, ALDH1A2, APOB, APOE, AQP1, AQP2, AQP3, ARG1, ASCL1, ASIC2, ASNS, ASS1, ASXL1, ATP2B4, ATP6V0E1, AVPR1A, BAD, BCHE, BCL2L1, BDNF, BDNF-AS, BMP6, BRINP1, BRINP2, BRINP3, C1QTNF1, CAPN2, CCL19, CCL2, CCL21, CCNB1, CCR7, CD38, CD9, CDH1, CDKN1B, CDKN2D, CDO1, CEBPB, CFL1, CHUK, CLK2, COL1…	TRUE
GO:0001706	endoderm formation	2.80139	[4, 5, 6, 7, 8]	[None]	6	10	0.00157982	0.665104	{}	{}	[COL5A1, COL6A1, DKK1, ITGB2, LAMB3, MMP9]	[CDC73, COL11A1, COL12A1, COL4A2, COL5A1, COL5A2, COL6A1, COL7A1, COL8A1, CTNNB1, CTR9, DKK1, DUSP1, DUSP12, DUSP2, DUSP4, DUSP5, DUSP6, EOMES, FN1, GATA4, GATA6, HMGA2, HNF1B, HSBP1, INHBA, ITGA4, ITGA5, ITGA7, ITGAV, ITGB2, ITGB5, LAMA3, LAMA4, LAMB1, LAMB3, LEO1, LHX1, MESP1, MIXL1, MMP14, MMP15, MMP2, MMP8, MMP9, NANOG, NANOGP8, NODAL, NOG, PAF1, PEX2, POU5F1, RTF1, SMAD2, SOX17, SOX2, SOX7, …	TRUE
GO:0001569	patterning of blood vessels	2.79739	[4, 5, 6, 7, 8, 9, 10, 11]	[None]	5	12.1951	0.00159446	0.669671	{}	{}	[CXCL12, NELL1, SEMA5A, SFRP2, SPI1]	[ACVR1, BAK1, BAX, COL4A1, CTNNB1, CXCL12, CXCR4, DLL4, EDN1, EDNRA, ENG, FGF8, FLT1, FOXC2, GBX2, GDF2, GNA13, IHH, LEF1, LRP5, NELL1, NFATC3, NFATC4, NOTCH4, NRARP, NRP1, PITX2, PLXND1, RBM15, SEMA3E, SEMA5A, SFRP2, SHH, SPI1, SRF, STK4, TBX20, TGFBR2, VEGF-A complex, VEGFA, WNT7B]	TRUE
GO:0034358	plasma lipoprotein particle	2.79739	[2, 3, 4]	[None]	5	12.1951	0.00159446	0.669671	{}	{}	[APOC1, APOE, APOL1, CLU, SORL1]	[ABCA1, APOA1, APOA2, APOA4, APOA5, APOB, APOBR, APOC1, APOC2, APOC3, APOC4, APOC4-APOC2, APOE, APOF, APOH, APOL1, APOM, APOO, CETP, CLU, GPIHBP1, HDLBP, HPR, LCAT, LCP1, LDLR, LIPC, LPA, LPAL2, LPL, LSR, MSR1, PCYOX1, PLA2G7, PON1, SAA1, SAA2, SAA4, SORL1, VIMP, VLDLR]	TRUE
GO:1903530	regulation of secretion by cell	2.79202	[4, 5, 6, 7]	[None]	25	4.00641	0.00161427	0.676378	{}	{}	[AGT, CCL5, CD14, CD34, CSF1R, CXCL12, FCER1G, GBP1, GJA1, HLA-DRB1, HMGCR, IL11, IL1RN, LRRC32, MAOB, PAEP, RASEF, S100A8, S100A9, SDC1, SFRP1, SOX11, TNFRSF21, UCN2, UNC13D]	[AACS, ABCC8, ABL1, ABL2, ABR, ACHE, ACVR1C, ADAM8, ADAM9, ADCYAP1, ADIPOQ, ADORA1, ADORA2A, ADORA2B, ADRA2A, ADRA2B, ADRA2C, ADRB1, ADRBK1, AGT, AGTR2, AGXT, AIM2, AKAP5, ALOX15B, AMH, ANG, ANGPT1, ANKRD1, ANXA1, ANXA4, AP1G1, APEX1, APLN, APOA1, APOA2, ARFIP1, ARL2, ARL2BP, ARNTL, ARRB1, ASIC1, ATG5, ATP6AP1, AVP, AVPR1A, B4GALT1, BAD, BANK1, BCR, BIRC5, BLK, BMP6, BMP8A, BRAF, BRSK2, BTN2A2, B…	TRUE
GO:0035239	tube morphogenesis	2.78799	[3, 4, 5]	[None]	18	4.60358	0.00162932	0.681055	{}	{}	[AGT, CSF1R, CSNK2B, CTHRC1, CXCL10, CXCL12, GJA1, NELL1, PODXL, SEMA5A, SFRP1, SFRP2, SOX11, SOX9, SPI1, TACSTD2, TP63, WNK4]	[ACVR1, ACVR2B, ACVRL1, ADAMTS12, ADAMTS16, ADM, AGR2, AGT, AGTR2, AGXT, AHI1, ALX1, APAF1, AREG, ARHGAP35, ARID1A, ARL13B, B4GALT1, BAK1, BAX, BBS4, BBS5, BBS7, BCAS3, BCL10, BCL2, BCL2L11, BMP2, BMP4, BMP7, BTRC, C21orf33, C2CD3, CASP8, CASR, CAV3, CCDC103, CCDC39, CCDC40, CCL11, CCM2, CD44, CDH1, CECR2, CELSR1, CFL1, CHD7, CITED1, CITED2, CLIC4, COBL, COL4A1, COQ7, CSF1, CSF1R, CSNK2B, CSRP3, …	TRUE
GO:0016323	basolateral plasma membrane	2.77995	[2, 3, 4, 5, 6, 7]	[None]	12	5.71429	0.00165976	0.69212	{}	{}	[AQP1, AQP3, ATP1B1, CD34, CLCA2, DSP, ITGB4, PROM2, RHCG, ST14, TACSTD2, TF]	[ABCC1, ABCC4, ABCC6, ADAM9, ADORA1, ADRA2A, AJAP1, ANK1, ANK2, ANK3, ANXA1, ANXA13, ANXA2, AP2A1, AQP1, AQP2, AQP3, AQP4, AQP5, AQP7, AQP9, ARRB2, ATP12A, ATP1A1, ATP1A4, ATP1B1, ATP6V1B1, ATP7A, ATP7B, B4GALT1, BEST1, BMPR2, BSND, C5AR1, C5AR2, CA11, CA2, CA4, CA9, CADM1, CASK, CASR, CAV1, CD300LG, CD34, CD44, CD46, CDH1, CDH16, CDH17, CEACAM5, CFTR, CHRM3, CLCA2, CLDN19, CLDN4, CLDN7, CLDN8, C…	TRUE
GO:0016053	organic acid biosynthetic process	2.77618	[4, 5]	[None]	16	4.86322	0.00167427	0.696494	{}	{}	[AGT, APOC1, BGN, CD74, CRABP2, DCN, ELOVL2, ELOVL6, FADS2, GGT5, PTGDS, PTGIS, PTGS2, S100A8, S100A9, VCAN]	[A0A087X1B8_HUMAN, AASDHPPT, ABCB11, ABCD3, ACACA, ACACB, ACADL, ACADM, ACADVL, ACOT7, ACOT8, ACOX2, ACSF3, ACSL3, ACSM1, ACSM3, ACSS1, ACSS2, ADI1, ADSL, AGMO, AGT, AGXT, AGXT2, AIFM2, AKR1A1, AKR1C3, AKR1C4, AKR1D1, ALDH18A1, ALDH1A2, ALDH1A3, ALDH4A1, ALDH8A1, ALDH9A1, ALOX12, ALOX12B, ALOX15, ALOX15B, ALOX5, ALOX5AP, ALOXE3, AMACR, AMH, ANXA1, APIP, APOA1, APOA4, APOA5, APOC1, APOC2, APOC3, A…	TRUE
GO:0046394	carboxylic acid biosynthetic process	2.77618	[5, 6, 7]	[None]	16	4.86322	0.00167427	0.696494	{}	{}	[AGT, APOC1, BGN, CD74, CRABP2, DCN, ELOVL2, ELOVL6, FADS2, GGT5, PTGDS, PTGIS, PTGS2, S100A8, S100A9, VCAN]	[A0A087X1B8_HUMAN, AASDHPPT, ABCB11, ABCD3, ACACA, ACACB, ACADL, ACADM, ACADVL, ACOT7, ACOT8, ACOX2, ACSF3, ACSL3, ACSM1, ACSM3, ACSS1, ACSS2, ADI1, ADSL, AGMO, AGT, AGXT, AGXT2, AIFM2, AKR1A1, AKR1C3, AKR1C4, AKR1D1, ALDH18A1, ALDH1A2, ALDH1A3, ALDH4A1, ALDH8A1, ALDH9A1, ALOX12, ALOX12B, ALOX15, ALOX15B, ALOX5, ALOX5AP, ALOXE3, AMACR, AMH, ANXA1, APIP, APOA1, APOA4, APOA5, APOC1, APOC2, APOC3, A…	TRUE
GO:0030206	chondroitin sulfate biosynthetic process	2.76924	[5, 6, 7, 8, 9]	[None]	4	16	0.00170121	0.706001	{}	{}	[BGN, CSGALNACT1, DCN, VCAN]	[B3GALT6, BCAN, BGN, CHPF, CHPF2, CHST11, CHST12, CHST13, CHST15, CHST3, CHST7, CHST9, CHSY1, CHSY3, CSGALNACT1, CSGALNACT2, CSPG4, CSPG5, DCN, DSE, NCAN, SLC35D1, VCAN, XYLT1, XYLT2]	TRUE
GO:0071624	positive regulation of granulocyte chemotaxis	2.76924	[4, 5, 6]	[None]	4	16	0.00170121	0.706001	{}	{}	[CD74, RNASE1, S100A14, S100A7]	[C1QBP, C3AR1, CAMK1D, CCL19, CCL21, CCR7, CD74, EDN1, EDNRA, EHHADH, IL23A, IL4, IL8, LBP, NCKAP1L, RAC1, RAC2, RNASE1, RPSA, S100A11P1, S100A14, S100A7, THBS4, TIRAP, XCL1]	TRUE
GO:0086005	ventricular cardiac muscle cell action potential	2.76924	[7, 8, 9, 10, 11]	[None]	4	16	0.00170121	0.706001	{}	{}	[DSC2, DSC3, DSP, JUP]	[ANK2, CAV1, CAV3, CTNNA3, DSC2, DSC3, DSG2, DSP, DSPP, GJA5, GPD1L, JUP, KCNE1, KCNE1L, KCNE2, KCNH2, KCNQ1, NEDD4L, NOS1AP, PKP2, RNF207, RYR2, SCN3B, SCN5A, SNTA1]	TRUE
GO:0010769	regulation of cell morphogenesis involved in differentiation	2.76663	[4, 5, 6, 7]	[None]	15	5.01672	0.00171147	0.708548	{}	{}	[APOE, CIT, COL1A1, CXCL12, GBP1, MYOC, NELL1, PREX1, RNASE1, SEMA5A, SERPINB3, SFRP1, SFRP2, SSH1, TACSTD2]	[AATK, ACTR3, ALX1, AMIGO1, ANAPC2, AP1AR, APOA1, APOE, ARHGAP4, ARHGDIA, ARHGEF1, ARHGEF7, ARPC2, AXIN2, BAMBI, BARHL2, BCL11A, BCL9L, BDNF, BDNF-AS, BHLHB9, BMP2, BMP5, BMPR2, BRAF, C1QBP, CACNA1A, CALR, CAMK2B, CAPRIN1, CAPRIN2, CDC42, CDH4, CDK5, CDK5R1, CDKL3, CDKL5, CFL1, CFL2, CHN1, CHRNA3, CHRNB2, CIB1, CIT, CITED1, CNTN2, COL1A1, CORO1C, CRB2, CTNNB1, CTTN, CUL7, CUX1, CUX2, CXCL12, CXXC…	TRUE
GO:0010872	regulation of cholesterol esterification	2.75693	[4, 5, 6, 7, 8, 9]	[None]	3	25	0.00175013	0.722803	{}	{}	[AGT, APOC1, APOE]	[ABCG1, AGT, AGTR1, AGXT, APOA1, APOA2, APOA4, APOA5, APOC1, APOE, LAMTOR1, LPAL2]	TRUE
GO:0019215	intermediate filament binding	2.75693	[4]	[None]	3	25	0.00175013	0.722803	{}	{}	[EVPL, KRT14, PKP1]	[EVPL, KRT14, KRT74, MTM1, NES, NME1, PKP1, PKP2, RMRP, SIRT1, SYNM, VIM]	TRUE
GO:0030208	dermatan sulfate biosynthetic process	2.75693	[5, 6, 7, 8, 9]	[None]	3	25	0.00175013	0.722803	{}	{}	[BGN, DCN, VCAN]	[BCAN, BGN, CHST12, CHST14, CSPG4, CSPG5, DCN, DSE, DSEL, NCAN, UST, VCAN]	TRUE
GO:0030547	receptor inhibitor activity	2.75693	[2, 3]	[None]	3	25	0.00175013	0.722803	{}	{}	[CCL5, DKK1, IL1RN]	[ADH7, AGTR2, CCL5, DKK1, ESR2, HN, IL18BP, IL1RN, IL36RN, LRPAP1, PCSK9, PXDN]	TRUE
GO:0034205	beta-amyloid formation	2.75693	[6, 7]	[None]	3	25	0.00175013	0.722803	{}	{}	[APOE, CLU, SORL1]	[ABCA7, APEX1, APOE, CLU, GSAP, HAP1, LRRTM3, OLFM1, PICALM, PSEN1, SORL1, TMED10]	TRUE
GO:0044342	type B pancreatic cell proliferation	2.75693	[3, 4]	[None]	3	25	0.00175013	0.722803	{}	{}	[IGFBP3, IGFBP5, SFRP1]	[ADK, BAD, BIRC5, BTBD10, C19orf80, IGFBP3, IGFBP4, IGFBP5, NR1D1, SFRP1, SIDT2, WNT3A]	TRUE
GO:0072109	glomerular mesangium development	2.75693	[5, 6, 7, 8, 9, 10, 11]	[None]	3	25	0.00175013	0.722803	{}	{}	[ACTA2, CD34, PDGFRB]	[ACTA2, BMP4, BMP7, CD34, EGR1, FOXC2, NOTCH1, PDGFA, PDGFB, PDGFRB, SERPINB7, WT1]	TRUE
GO:0071887	leukocyte apoptotic process	2.75383	[7]	[None]	8	7.54717	0.00176267	0.726218	{}	{}	[CCL5, CD74, CXCL12, FCER1G, HCLS1, S100A8, S100A9, TNFRSF21]	[ADA, ADAM17, ADAM8, AKT1, AMH, ANXA1, AURKB, AXL, BAK1, BAX, BBC3, BCL10, BCL2L11, BCL6, BIRC7, BLM, BMP4, BPNT1, BTK, CASP8, CCL19, CCL21, CCL5, CCR7, CD24, CD27, CD274, CD3G, CD74, CDKN2A, CLC, CLCF1, CTSL, CXCL12, DFFA, DNAJA3, DOCK8, FADD, FAS, FASLG, FASN, FCER1G, FNIP1, FOXP1, GAS6, GLI3, GPAM, HCAR2, HCLS1, HIF1A, HSH2D, IDO1, IFNG, IL10, IL2, IL2RA, IL6, IRF3, IRF7, IRS2, JAK3, KITLG, LG…	TRUE
GO:0030141	secretory granule	2.74946	[3, 4, 5, 6, 7, 8, 9]	[None]	16	4.83384	0.00178049	0.731783	{}	{}	[ABCA3, CLU, COL1A1, F13A1, IGF2, KLK5, KLK7, PCSK2, PLAT, SEPP1, SERPINA1, SERPING1, SPINK5, TF, UNC13D, VWF]	[A2M, ABCA12, ABCA3, ABCC4, ACPP, ACR, ACRBP, ACRV1, ACTN1, ACTN2, ACTN4, ADAM15, ADAM8, AKAP3, ALB, ALDOA, ANGPTL6, ANXA11, ANXA3, ANXA7, APOA1, APP, ARC, ARSA, ASTL, ATP6V0A2, ATP6V1E2, ATP7A, ATP8A1, ATP8B3, AVP, AZU1, BMF, BRCA2, BSG, C1QTNF1, C9orf9, CA4, CALCR, CALR, CAMP, CAPN11, CAPZA3, CAPZB, CARTPT, CASC5, CATSPER3, CATSPER4, CAV1, CAV2, CCT6A, CD36, CD46, CD63, CD9, CDC42, CEP131, CFD,…	TRUE
GO:0048145	regulation of fibroblast proliferation	2.74683	[4, 5]	[None]	7	8.43374	0.00179131	0.734437	{}	{}	[AGT, AQP1, CD74, NUPR1, S100A8, S100A9, SFRP1]	[AGT, AGTR2, AGXT, AMH, ANXA2, AQP1, B4GALT7, BAX, BMI1, BTC, C1QL4, CCNA2, CCNB1, CD300A, CD74, CDC73, CDK4, CDK6, CDKN1A, CTC1, CTNNB1, DAB2IP, DACH1, DDR2, E2F1, EGFR, EMD, EREG, ESR1, FBRS, FGF10, FNTB, FOSL2, FTH1, GAS6, GSTP1, IFI30, IGF1, IL13, JUN, LIG4, LTA, MED25, MED31, MED9, MIF, MORC3, MYC, NDUFS4, NF1, NGFR, NUPR1, PAK3, PARP10, PDGFA, PDGFB, PDGFC, PDGFRA, PEX2, PLA2G1B, PMAIP1, PP…	TRUE
GO:0070665	positive regulation of leukocyte proliferation	2.74655	[4, 5, 6]	[None]	9	6.87023	0.00179245	0.733112	{}	{}	[CCL5, CD74, CORO1A, HLA-DMB, HLA-DPA1, IGF2, IGFBP2, S100A8, S100A9]	[ADA, ADK, AIF1, AMH, BCL2, BCL6, BLM, BST1, BTNL2, C21orf33, CARD11, CCL19, CCL5, CCR2, CD1D, CD24, CD274, CD276, CD28, CD38, CD3E, CD40, CD46, CD55, CD59, CD74, CD80, CD81, CD86, CDKN1A, CHRNB2, CLCF1, CORO1A, CSF1, DEAF1, DHPS, DNAJA3, EBI3, EFNB1, FADD, FGF10, FOXP3, GPAM, GPR183, HES1, HHLA2, HLA-A, HLA-DMB, HLA-DPA1, HLA-DPB1, HLA-E, ICOSLG, IFNG, IGF1, IGF2, IGFBP2, IL12A, IL12B, IL12RB1, …	TRUE
GO:0032845	negative regulation of homeostatic process	2.74562	[2, 3, 4, 5]	[None]	10	6.36943	0.00179631	0.732896	{}	{}	[CD74, CEMIP, CORO1A, CXCL10, CXCL9, FCER1G, HMGCR, PTPN6, S100A8, S100A9]	[ABL1, ACD, ADA, ADORA1, ADRA2A, ADRA2C, AKAP6, AMH, ANK2, ARRDC3, ASPH, ATG5, ATP1A2, AVPR2, BAX, BBC3, BCL10, BCL2, BDKRB1, BTF3P11, C12orf39, CACNA1C, CALCA, CALM1, CAMK2D, CAPN3, CARTPT, CASQ1, CASQ2, CCL19, CCL21, CCL3, CCR5, CCR7, CD19, CD24, CD38, CD74, CEMIP, CHERP, CLIC2, COMT, CORO1A, CSK, CXCL10, CXCL11, CXCL9, CXCR3, CYBA, DDIT3, DHRS7C, DIAPH1, DMD, DRD1, DRD2, EDNRA, EPO, EPX, ERCC1…	TRUE
GO:0003158	endothelium development	2.72792	[4, 5]	[None]	8	7.47664	0.00187104	0.761515	{}	{}	[AGT, APOLD1, CD34, CSNK2B, CXCL10, GJA1, NELL1, STC1]	[ACVR1, ACVR2B, ACVRL1, ADAMTS12, AGT, AGXT, ALOX12, APOLD1, ARHGEF26, BMP4, BMP6, BMPER, BMPR2, BTG1, CCM2, CD34, CLIC4, COL18A1, CSNK2B, CTNNB1, CXCL10, DLL4, DMD, EDF1, ENG, ETV2, EZR, F11R, F2RL1, FOXC2, FOXP1, GDF2, GJA1, GJA4, GJA5, GPX1, GSTM3, HAPLN2, HEG1, HEY1, HEY2, HOXA13, HOXB5, ICAM1, ID1, JAG1, KDM6B, KDR, LAMA5, LECT1, MARVELD2, MESP1, MET, MLLT4, MSN, MYADM, MYD88, NELL1, NOTCH1,…	TRUE
GO:0042383	sarcolemma	2.72792	[3, 4, 5]	[None]	8	7.47664	0.00187104	0.761515	{}	{}	[ABCC9, AHNAK2, AQP1, ATP1B1, BGN, COL6A1, COL6A2, COL6A3]	[ABCC9, ADRA1A, ADRA1D, AHNAK, AHNAK2, AKAP6, ALOX12, ANK1, ANK2, ANK3, ANXA1, ANXA2, AQP1, AQP4, ATP1A1, ATP1A2, ATP1A4, ATP1B1, ATP2B4, BGN, BIN1, BSG, CA4, CACNA1H, CACNA1S, CACNA2D1, CACNB1, CACNB2, CAMK2D, CAPN3, CASQ1, CAV3, CCDC78, CD59, CIB1, CIB2, CLCN1, COL6A1, COL6A2, COL6A3, DAG1, DES, DLG1, DMD, DTNA, DTNBP1, DYSF, EDNRA, EZR, FGF6, FKRP, FLNC, FLOT1, FXYD1, ITGA7, ITGB1, KCND3, KCNJ…	TRUE
GO:0050654	chondroitin sulfate proteoglycan metabolic process	2.72743	[4, 5, 6, 7]	[None]	6	9.67742	0.00187312	0.760486	{}	{}	[BGN, CSGALNACT1, DCN, SDC1, SPOCK2, VCAN]	[AGRN, ARSB, B3GALT6, B3GAT1, B3GAT2, B3GAT3, B4GALT7, BCAN, BGN, CHPF, CHPF2, CHST11, CHST12, CHST13, CHST14, CHST15, CHST3, CHST7, CHST9, CHSY1, CHSY3, CSGALNACT1, CSGALNACT2, CSPG4, CSPG5, CYTL1, DCN, DSE, DSEL, EGFLAM, GPC1, GPC2, GPC3, GPC4, GPC5, GPC6, GXYLT1, HEXA, HEXB, HSPG2, HYAL1, HYAL4, IDS, IDUA, IGF1, IMPAD1, MAMDC2, NCAN, NDNF, PXYLP1, SDC1, SDC2, SDC3, SDC4, SLC35D1, SPAM1, SPOCK2…	TRUE
GO:1903531	negative regulation of secretion by cell	2.70496	[3, 4, 5, 6, 7, 8]	[None]	10	6.28931	0.00197259	0.7989	{}	{}	[CD34, GBP1, HMGCR, IL11, IL1RN, LRRC32, MAOB, SFRP1, TNFRSF21, UCN2]	[ABR, ACVR1C, ADIPOQ, ADORA1, ADRA2A, ADRA2B, ADRA2C, AGTR2, ANGPT1, ANXA1, ANXA4, APOA1, APOA2, ASIC1, BANK1, BCR, BMP8A, BRAF, BTN2A2, C1QTNF3, C5, C5AR2, CARTPT, CCM2, CCR2, CD300A, CD34, CHGA, CIDEA, CNR1, CRH, CRHBP, CRHR1, CRY1, CRY2, DPH3, DRD2, DRD3, DRD4, EDN1, ERP29, F2R, F2RL1, FAM3D, FFAR4, FGF23, FKBP1B, FOXF1, FOXP3, GAS6, GBP1, GCK, GHRL, GHSR, GPNMB, GRM7, HADH, HADHA, HMGCR, HMOX…	TRUE
GO:0042119	neutrophil activation	2.70386	[4]	[None]	4	15.3846	0.00197759	0.798947	{}	{}	[CCL5, FCER1G, PREX1, TYROBP]	[ABR, ACKR2, AIFM2, ANXA3, BCR, CCL5, CD300A, CXCR2, CXCR4, F2RL1, FCER1G, IL8, KMT2E, MYO1F, PRAM1, PREX1, PRG3, PRKCD, STX11, STXBP2, STXBP3, SYK, TYROBP, VAMP2, VAMP7, VAMP8]	TRUE
GO:0060142	regulation of syncytium formation by plasma membrane fusion	2.70386	[3, 4, 5, 6, 7]	[None]	4	15.3846	0.00197759	0.798947	{}	{}	[CD53, CXCL10, CXCL12, CXCL9]	[ADAM9, CAMK1, CD53, CFLAR, CXCL10, CXCL12, CXCL9, DCSTAMP, EHD1, EHD2, FLOT1, FLT3LG, GCM1, GDF15, IL36G, MAPK14, MYF5, MYF6, MYOD1, MYOG, NFE2, OCSTAMP, RAPGEF3, SCGB3A1, STAT1, TNFSF14]	TRUE
GO:0001736	establishment of planar polarity	2.70351	[4, 5, 6, 7]	[None]	5	11.6279	0.0019792	0.797617	{}	{}	[CTHRC1, RNASE1, SFRP1, SFRP2, TP63]	[ABL1, ABL2, ANKRD6, CELSR1, CTHRC1, DAB2, DACT1, DLG3, DVL1, DVL1P1, DVL2, DVL3, FOXF2, FUZ, FZD1, FZD2, FZD3, FZD6, FZD9, GPC3, GRHL3, LRP6, MAGI2, MED12, MLLT3, MPP3, NKD1, NPHP3, PTK7, RAC1, RNASE1, ROR2, RORA, RPGRIP1L, SEC24B, SFRP1, SFRP2, SFRP5, TP63, VANGL2, WNT5A, WNT9B, ZNRF3]	TRUE
GO:0007164	establishment of tissue polarity	2.70351	[3, 4]	[None]	5	11.6279	0.0019792	0.797617	{}	{}	[CTHRC1, RNASE1, SFRP1, SFRP2, TP63]	[ABL1, ABL2, ANKRD6, CELSR1, CTHRC1, DAB2, DACT1, DLG3, DVL1, DVL1P1, DVL2, DVL3, FOXF2, FUZ, FZD1, FZD2, FZD3, FZD6, FZD9, GPC3, GRHL3, LRP6, MAGI2, MED12, MLLT3, MPP3, NKD1, NPHP3, PTK7, RAC1, RNASE1, ROR2, RORA, RPGRIP1L, SEC24B, SFRP1, SFRP2, SFRP5, TP63, VANGL2, WNT5A, WNT9B, ZNRF3]	TRUE
GO:0045661	regulation of myoblast differentiation	2.70351	[5, 6, 7]	[None]	5	11.6279	0.0019792	0.797617	{}	{}	[CXCL10, CXCL14, CXCL9, IGFBP3, SOX9]	[ANKRD2, BMP4, BOC, BTG1, CAPN3, CCL17, CMTM5, CXCL10, CXCL14, CXCL9, DDIT3, FLOT2, FLT3LG, GDF3, HIF1AN, ID3, IGFBP3, IL18, IL36G, ILK, KLHL41, MAPK14, MBNL3, MEF2C, MKX, MSTN, MYF5, MYF6, MYOCD, MYOD1, MYOG, NMRK2, NOTCH1, PLCB1, PRICKLE1, SMYD1, SOX8, SOX9, TBX3, TGFB1, TNF, TNFSF14, ZFHX3]	TRUE
GO:1900024	regulation of substrate adhesion-dependent cell spreading	2.70351	[4, 5, 6, 7, 8]	[None]	5	11.6279	0.0019792	0.797617	{}	{}	[GBP1, MYOC, PREX1, RNASE1, TACSTD2]	[AP1AR, APOA1, ARHGEF7, ARPC2, BRAF, C1QBP, CALR, CDC42, CIB1, CORO1C, DAB2, DMTN, FAM21C, FGA, FGB, FGG, FLNA, GBP1, ITGB1BP1, KANK1, LIMS1, LRRC16A, MFI2, MYADM, MYOC, NCOA3, NET1, OLFM4, PREX1, PRPF38B, PTK2, RAC1, RAC3, RCC2, RNASE1, RREB1, S100A10, SLC6A2, SLC6A5, TACSTD2, TNDM, TRIOBP, TSPAN1]	TRUE
GO:0006690	icosanoid metabolic process	2.70232	[4, 6, 7]	[None]	8	7.40741	0.00198461	0.797814	{}	{}	[CD74, CYP1B1, GGT5, PTGDS, PTGIS, PTGS2, S100A8, S100A9]	[ABCC1, ACOX1, AIFM2, AKR1C2, AKR1C3, ALOX12, ALOX12B, ALOX15, ALOX15B, ALOX5, ALOX5AP, ALOXE3, AMH, ANXA1, AVP, AVPR1A, C9orf3, CBR1, CD74, COTL1, CYP1A1, CYP1A2, CYP1B1, CYP2A13, CYP2A6, CYP2A7, CYP2B6, CYP2C18, CYP2C19, CYP2C8, CYP2C9, CYP2D6, CYP2E1, CYP2F1, CYP2J2, CYP2S1, CYP2U1, CYP4A11, CYP4F12, CYP4F2, CYP4F22, CYP4F3, CYP4F8, DAGLA, DAGLB, DPEP1, EDN1, EDN2, EPHX2, FADS1, FAM213B, FCER1…	TRUE
GO:0051238	sequestering of metal ion	2.70232	[3, 4]	[None]	8	7.40741	0.00198461	0.797814	{}	{}	[CEMIP, CORO1A, CXCL10, CXCL9, PTPN6, S100A7, S100A8, S100A9]	[ABL1, AKAP6, ANK2, AP3D1, ASPH, ATG5, ATP1A2, ATP7B, BAX, BBC3, BDKRB1, CACNA1C, CALM1, CALR, CAMK2D, CAPN3, CASQ1, CASQ2, CCL19, CCL21, CCL3, CCR5, CCR7, CD19, CEMIP, CHERP, CLIC2, CORO1A, CXCL10, CXCL11, CXCL9, CXCR3, CYBA, DDIT3, DHRS7C, DIAPH1, DMD, DRD1, DRD2, EDNRA, ERO1L, F2, F2R, F2RL3, FCRL5, FGF13, FGF2, FKBP1A, FKBP1B, FKBP1C, FTH1, GPER1, GSTM2, GSTO1, HRC, HSP90B1, HTR2A, HTR2B, HTR…	TRUE
GO:1901568	fatty acid derivative metabolic process	2.70232	[3]	[None]	8	7.40741	0.00198461	0.797814	{}	{}	[CD74, CYP1B1, GGT5, PTGDS, PTGIS, PTGS2, S100A8, S100A9]	[ABCC1, ACOX1, AIFM2, AKR1C2, AKR1C3, ALOX12, ALOX12B, ALOX15, ALOX15B, ALOX5, ALOX5AP, ALOXE3, AMH, ANXA1, AVP, AVPR1A, C9orf3, CBR1, CD74, COTL1, CYP1A1, CYP1A2, CYP1B1, CYP2A13, CYP2A6, CYP2A7, CYP2B6, CYP2C18, CYP2C19, CYP2C8, CYP2C9, CYP2D6, CYP2E1, CYP2F1, CYP2J2, CYP2S1, CYP2U1, CYP4A11, CYP4F12, CYP4F2, CYP4F22, CYP4F3, CYP4F8, DAGLA, DAGLB, DPEP1, EDN1, EDN2, EPHX2, FADS1, FAM213B, FCER1…	TRUE
GO:0071901	negative regulation of protein serine/threonine kinase activity	2.70128	[7, 8, 9, 10, 11]	[None]	9	6.76692	0.0019894	0.79775	{}	{}	[APOE, HMGCR, NELL1, PTPN6, SERPINB3, SFN, SFRP1, SFRP2, SORL1]	[ABL1, ADIPOQ, AIDA, ANKS1B, APC, APOE, ATRAID, BMP4, BMP7, C2orf40, CASP3, CAV1, CAV3, CBLC, CD300A, CDK5RAP1, CDK5RAP3, CDKN1A, CDKN1B, CDKN1C, CDKN2A, CDKN2B, CDKN2C, CDKN2D, CEBPA, CHORDC1, CIB1, CUL3, DAB2IP, DNAJA1, DUSP1, DUSP10, DUSP12, DUSP14, DUSP16, DUSP18, DUSP19, DUSP2, DUSP21, DUSP22, DUSP3, DUSP4, DUSP5, DUSP6, DUSP7, DUSP8, DUSP9, FBXO31, FBXO7, GBA, GPS1, GPS2, GSK3B, GSTP1, H2AF…	TRUE
GO:0048608	reproductive structure development	2.69727	[3, 5, 6]	[None]	20	4.31034	0.00200786	0.803142	{}	{}	[AGT, ASPM, DCN, DHCR24, E2F7, GJB2, ITGB8, NUPR1, PTGS2, RNASE10, SDC1, SERPINB5, SFRP1, SFRP2, SOCS3, SOX9, STC1, SULF1, TP63, VWF]	[ACSBG1, ACVR2A, ADA, ADAMTS1, ADCYAP1, ADM, AFP, AGT, AGXT, AHR, AKAP9, AKR1B1, AKR1C3, AKT1, ALKBH1, ALOX15B, AMH, ANG, ANKRD7, ANXA1, APC, AR, AREG, ARID1A, ARID4A, ARID4B, ARID5B, ARNT, ARRB2, ASB1, ASCL2, ASMT, ASPM, ATRX, AXL, BAK1, BASP1, BAX, BCL2, BCL2L1, BCL2L11, BCL2L2, BIK, BIRC2, BIRC6, BMP15, BMP4, BMP5, BMP6, BMP7, BMPR1B, BOK, BPTF, BRCA2, BSG, C21orf33, CASP2, CASP8, CCDC182, CCN…	TRUE
GO:0042379	chemokine receptor binding	2.69157	[5]	[None]	6	9.52381	0.00203437	0.811713	{}	{}	[CCL5, CXCL10, CXCL12, CXCL14, CXCL9, S100A14]	[C5, CCL1, CCL11, CCL13, CCL14, CCL15, CCL15-CCL14, CCL16, CCL17, CCL18, CCL19, CCL2, CCL20, CCL21, CCL22, CCL23, CCL24, CCL25, CCL26, CCL27, CCL28, CCL3, CCL3L1, CCL4, CCL4L1, CCL5, CCL7, CCL8, CCR2, CCRL2, CKLF, CNIH4, CREB3, CREB3L4, CX3CL1, CXCL1, CXCL10, CXCL11, CXCL12, CXCL13, CXCL14, CXCL16, CXCL2, CXCL3, CXCL5, CXCL6, CXCL9, ENC1, IL8, ITCH, JAK1, KLF5, PF4, PF4V1, PPBP, S100A11P1, S100A1…	TRUE
GO:0055117	regulation of cardiac muscle contraction	2.68718	[6, 7, 8]	[None]	7	8.23529	0.00205503	0.817902	{}	{}	[ATP1B1, DSC2, DSC3, DSP, GJA1, JUP, STC1]	[ADORA1, ADRA1A, ADRA1B, ADRA1D, ADRB1, ANK2, ASPH, ATP1A1, ATP1A2, ATP1A4, ATP1B1, ATP2A2, BMP10, CACNA1C, CALM1, CAMK2D, CASQ2, CAV1, CAV3, CLIC2, CTGF, CTNNA3, DMD, DSC2, DSC3, DSG2, DSP, DSPP, FGF12, FKBP1B, GATA4, GJA1, GJA5, GJC1, GJD3, GPD1L, GSTM2, GSTO1, HCN4, HDAC4, HRC, HSP90AA1, ISS:, JUP, KCNA5, KCNE1, KCNE1L, KCNE2, KCNH2, KCNJ2, KCNQ1, NANOS1, NEDD4L, NKX2-5, NOS1, NOS1AP, NPPA, NU…	TRUE
GO:0070613	regulation of protein processing	2.68718	[6, 7]	[None]	7	8.23529	0.00205503	0.817902	{}	{}	[C2, C3, CFH, CFI, CXCL10, RPS6KA2, SERPING1]	[6xC1QA, A2M, ADAM8, AKR1C1, ASTL, BCL2L12, BIRC2, BIRC3, BIRC5, BIRC7, BIRC8, C19orf80, C1QBP, C2, C3, C4A, C4B, C4BPA, C4BPB, C5, C6, C7, C8A, C8B, C8G, C9, CCBE1, CD46, CD55, CD59, CFB, CFH, CFI, CFP, CHAC1, CLEC3B, CNTN2, CPB2, CR1, CXCL10, F12, GAS1, GLG1, GSN, HNRNPC, HPN, IFT52, IFT88, IGLC7, INPP5B, KLKB1, LDLRAD3, LRRK2, MAGEA3, MASP1, MDM2, MFI2, MYH9, NAIP, NKD2, NLRC4, NOL3, PHB, PHB2…	TRUE
GO:1903317	regulation of protein maturation	2.68718	[5, 6]	[None]	7	8.23529	0.00205503	0.817902	{}	{}	[C2, C3, CFH, CFI, CXCL10, RPS6KA2, SERPING1]	[6xC1QA, A2M, ADAM8, AKR1C1, ASTL, BCL2L12, BIRC2, BIRC3, BIRC5, BIRC7, BIRC8, C19orf80, C1QBP, C2, C3, C4A, C4B, C4BPA, C4BPB, C5, C6, C7, C8A, C8B, C8G, C9, CCBE1, CD46, CD55, CD59, CFB, CFH, CFI, CFP, CHAC1, CLEC3B, CNTN2, CPB2, CR1, CXCL10, F12, GAS1, GLG1, GSN, HNRNPC, HPN, IFT52, IFT88, IGLC7, INPP5B, KLKB1, LDLRAD3, LRRK2, MAGEA3, MASP1, MDM2, MFI2, MYH9, NAIP, NKD2, NLRC4, NOL3, PHB, PHB2…	TRUE
GO:2000106	regulation of leukocyte apoptotic process	2.68718	[6, 7, 8]	[None]	7	8.23529	0.00205503	0.817902	{}	{}	[CCL5, CD74, CXCL12, FCER1G, HCLS1, S100A8, S100A9]	[ADA, ADAM17, ADAM8, AMH, ANXA1, AURKB, AXL, BAX, BBC3, BCL10, BCL6, BIRC7, BLM, BMP4, BPNT1, BTK, CASP8, CCL19, CCL21, CCL5, CCR7, CD24, CD27, CD274, CD3G, CD74, CDKN2A, CXCL12, DOCK8, FADD, FCER1G, FNIP1, FOXP1, GAS6, GPAM, HCAR2, HCLS1, HIF1A, HSH2D, IDO1, IL10, IL2, IRF7, IRS2, JAK3, KITLG, LGALS13, LGALS14, LGALS16, LGALS3, LILRB1, LYN, MEF2C, MERTK, MIF, NFKBID, NOC2L, NOD2, NR4A3, P2RX7, P…	TRUE
GO:0030308	negative regulation of cell growth	2.68491	[3, 4, 5, 6]	[None]	10	6.25	0.00206582	0.820132	{}	{}	[AGT, BST2, CFH, CRYAB, DCBLD2, NELL1, SEMA5A, SFRP1, SFRP2, WFDC1]	[AATK, ACVR1B, ACVRL1, ADAM15, ADIPOR1, ADIPOR2, AGT, AGTR2, AGXT, APBB1, APBB2, ARHGAP4, BCL11A, BCL2, BCL6, BDKRB1, BMP10, BMPR2, BST2, BTG1, C10orf90, CAPRIN2, CAV3, CCDC85B, CDA, CDHR2, CDK5, CDK5R1, CDKL3, CDKN1A, CDKN1B, CDKN2A, CDKN2AIP, CDKN2C, CDKN2D, CFH, CGREF1, CRLF3, CRYAB, CXXC1, CYP27B1, DACT3, DCBLD2, DCC, DCSTAMP, DCUN1D3, DDX3X, DMAP1, DNAJB2, DNAJC2, DRAXIN, EAF2, EI24, ENO1, E…	TRUE
GO:1903706	regulation of hemopoiesis	2.6831	[2, 4]	[None]	15	4.91803	0.00207442	0.821471	{}	{}	[C1QC, CD74, EGR3, HCLS1, HLA-B, HLA-DMA, HLA-DOA, IRF1, PTPN6, SFRP1, SPI1, SPINK5, TMEM176A, TMEM176B, TYROBP]	[ACE, ACIN1, ACVR1B, ACVR2A, ADA, ADAM8, ADIPOQ, ANKRD54, AP3B1, AP3D1, APC, APCS, ARID4A, ARNT, ASXL2, ATP11C, ATP6AP1, ATXN1L, AXL, BAD, BCL6, BGLAP, BMP4, BTK, C19orf10, C1QC, C21orf33, CA2, CALCA, CAMK4, CARD11, CARTPT, CASP8, CCL19, CCL3, CCR1, CD101, CD2, CD24, CD27, CD46, CD74, CD80, CD83, CD86, CDC73, CDK6, CDKN2A, CEBPB, CIB1, CLPTM1, CREB1, CSF1, CSF3, CTLA4, CTNNB1, CTNNBIP1, CTR9, CUL…	TRUE
GO:0061138	morphogenesis of a branching epithelium	2.67764	[4, 5, 6]	[None]	12	5.55556	0.0021007	0.829775	{}	{}	[AGT, CXCL12, NELL1, SEMA5A, SFRP1, SFRP2, SOCS3, SOX9, SPI1, SULF1, TACSTD2, TP63]	[ACVR1, ADAMTS16, ADM, AGT, AGTR2, AGXT, AREG, B4GALT1, BAK1, BAX, BCL2, BMP2, BMP4, BMP7, BTBD7, BTRC, CASR, CAV3, CCL11, CD44, CDH1, CELSR1, CITED1, CLIC4, COL4A1, CSF1, CTNNB1, CTNNBIP1, CTSH, CTSZ, CXCL12, CXCR4, CYP27B1, DAG1, DCHS1, DDR1, DICER1, DLG1, DLG5, DLL4, EDN1, EDNRA, EGF, ENG, EPHA2, ESR1, ETV4, ETV5, EYA1, FAT4, FEM1B, FGF1, FGF10, FGF13, FGF2, FGF7, FGF8, FGFR1, FGFR2, FLT1, FOX…	TRUE
GO:0010721	negative regulation of cell development	2.66198	[4, 5, 6, 7]	[None]	14	5.07246	0.0021778	0.858054	{}	{}	[APOE, ASPM, CIT, COL3A1, GBP1, NELL1, NOTCH3, SEMA5A, SFRP1, SFRP2, SORL1, SOX11, SOX9, TACSTD2]	[AATK, ADCY6, ADCYAP1, AP1AR, APBB1, APOE, APP, ARHGAP4, ARHGDIA, ARHGEF1, ARHGEF2, ASCL1, ASCL2, ASPM, ATF5, BCL11A, BCL2, BDNF, BDNF-AS, BHLHE23, BMP5, BMP7, BMPR1A, C16orf45, C21orf33, C3orf17, CALR, CAV3, CBFA2T2, CD24, CDK5, CDK5R1, CDK5RAP2, CDKL3, CIB1, CIT, CITED1, CNTF, CNTN2, CNTN4, COL3A1, CORO1C, CTDSP1, CTNNA1, CTNNB1, CXXC1, DAB1, DAB2IP, DACT3, DCC, DGUOK, DHDDS, DICER1, DIXDC1, DL…	TRUE
GO:0045071	negative regulation of viral genome replication	2.65854	[5, 6, 7, 8]	[None]	5	11.3636	0.00219511	0.862677	{}	{}	[BST2, CCL5, IFITM1, MX1, SLPI]	[ADAR, APOBEC3A, APOBEC3C, APOBEC3D, APOBEC3F, APOBEC3G, APOBEC3H, BST2, BTBD17, CCL5, CCNK, EIF2AK2, FAM111A, HMGA2, IFI16, IFIT1, IFITM1, IFITM2, IFITM3, IFNB1, IFNL3, ILF3, INPP5K, ISG15, ISG20, LTF, MAVS, MX1, OAS1, OAS3, OASL, PARK2, PLSCR1, PROX1, RNASEL, RSAD2, SLPI, SRPK1, SRPK2, TNF, TNIP1, VAPA, VAPB, ZC3HAV1]	TRUE
GO:0048144	fibroblast proliferation	2.65804	[3]	[None]	7	8.13954	0.00219766	0.861484	{}	{}	[AGT, AQP1, CD74, NUPR1, S100A8, S100A9, SFRP1]	[AGT, AGTR2, AGXT, AMH, ANXA2, AQP1, B4GALT7, BAX, BMI1, BTC, C1QL4, CCNA2, CCNB1, CD300A, CD74, CDC73, CDK4, CDK6, CDKN1A, CTC1, CTNNB1, DAB2IP, DACH1, DDR2, E2F1, EDNRA, EGFR, EMD, EREG, ESR1, FBRS, FGF10, FNTB, FOSL2, FTH1, GAS6, GSTP1, IFI30, IGF1, IL13, JUN, LIG4, LTA, MED25, MED31, MED9, MIF, MORC3, MYC, NDUFS4, NF1, NGFR, NUPR1, PAK3, PARP10, PDGFA, PDGFB, PDGFC, PDGFRA, PEX2, PLA2G1B, PMA…	TRUE
GO:0006027	glycosaminoglycan catabolic process	2.65642	[6]	[None]	6	9.375	0.00220589	0.862502	{}	{}	[BGN, CEMIP, DCN, FMOD, SDC1, VCAN]	[ACAN, AGRN, ARSB, BCAN, BGN, CD44, CEMIP, CHORDC1, CHP1, CSPG4, CSPG5, DCN, FGF13, FGF2, FMOD, FUCA1, GALNS, GLB1, GNS, GPC1, GPC2, GPC3, GPC4, GPC5, GPC6, GUSB, HEXA, HEXB, HGSNAT, HMMR, HPSE, HPSE2, HSPG2, HYAL1, HYAL2, HYAL3, HYAL4, IDS, IDUA, KERA, LUM, LYG1, LYG2, LYVE1, NAGLU, NCAN, OGN, OMD, PGLYRP1, PGLYRP2, PGLYRP3, PGLYRP4, PRELP, SDC1, SDC2, SDC3, SDC4, SGSH, SLC9A1, SPACA3, SPAM1, ST…	TRUE
GO:1903426	regulation of reactive oxygen species biosynthetic process	2.65642	[4, 5, 6]	[None]	6	9.375	0.00220589	0.862502	{}	{}	[AGT, CD34, CLU, ITGB2, PTGIS, PTGS2]	[ACP5, AGT, AGTR2, AGXT, AGXT2, AIF1, AKT1, ASS1, ATP2B4, CAV1, CD34, CLU, CYBA, DDAH1, DDAH2, EDN1, EGFR, ESR1, GIMAP5, GLA, HBB, HSP90AA1, HSP90AB1, HSP90B2P, ICAM1, IFNG, IL10, IL1B, IL4, IL6, INS, INSR, ITGB2, JAK2, KLF4, KRT89P, MAPK9, MPV17L, NAT8, NOS1AP, OPRM1, P2RX4, PITX3, PKD2, PRKD2, PTGIS, PTGS2, PTK2B, PTX3, RAB27A, SLC18A2, SLC25A33, SNCA, SOD2, TGFBRAP1, TICAM1, TLR2, TLR4, TLR5, …	TRUE
GO:0061458	reproductive system development	2.65417	[4, 5]	[None]	20	4.2735	0.00221731	0.864751	{}	{}	[AGT, ASPM, DCN, DHCR24, E2F7, GJB2, ITGB8, NUPR1, PTGS2, RNASE10, SDC1, SERPINB5, SFRP1, SFRP2, SOCS3, SOX9, STC1, SULF1, TP63, VWF]	[ACSBG1, ACVR2A, ADA, ADAMTS1, ADCYAP1, ADM, AFP, AGT, AGXT, AHR, AKAP9, AKR1B1, AKR1C3, AKT1, ALKBH1, ALOX15B, AMH, ANG, ANKRD7, ANXA1, APC, AR, AREG, ARID1A, ARID4A, ARID4B, ARID5B, ARNT, ARRB2, ASB1, ASCL2, ASMT, ASPM, ATRX, AXL, BAK1, BASP1, BAX, BCL2, BCL2L1, BCL2L11, BCL2L2, BIK, BIRC2, BIRC6, BMP15, BMP4, BMP5, BMP6, BMP7, BMPR1B, BOK, BPTF, BRCA2, BSG, C21orf33, CASP2, CASP8, CCDC182, CCN…	TRUE
GO:0016264	gap junction assembly	2.64976	[6]	[None]	3	23.0769	0.00223997	0.871347	{}	{}	[AGT, GJA1, GJB2]	[ACE, ACE2, AGT, AGXT, CAV1, CTNNA1, GJA1, GJA5, GJB1, GJB2, GJC1, GJD3, PKP2]	TRUE
GO:0019864	IgG binding	2.64976	[5]	[None]	3	23.0769	0.00223997	0.871347	{}	{}	[FCER1G, FCGR2A, FCGR3A]	[BPNT1, FCER1G, FCGR1A, FCGR1B, FCGR1C, FCGR2A, FCGR2B, FCGR2C, FCGR3A, FCGR3B, FCGRT, PIP, UMOD]	TRUE
GO:0030205	dermatan sulfate metabolic process	2.64976	[4, 7, 8]	[None]	3	23.0769	0.00223997	0.871347	{}	{}	[BGN, DCN, VCAN]	[BCAN, BGN, CHST12, CHST14, CSPG4, CSPG5, DCN, DSE, DSEL, IDUA, NCAN, UST, VCAN]	TRUE
GO:0033631	cell-cell adhesion mediated by integrin	2.64976	[4, 5]	[None]	3	23.0769	0.00223997	0.871347	{}	{}	[CCL5, DPP4, PODXL]	[ADA, ADAM9, CCL5, CD24, CXCL13, DPP4, FERMT3, ITGA5, ITGB1, L1CAM, NPNT, PIEZO1, PODXL]	TRUE
GO:0044788	modulation by host of viral process	2.64976	[5, 6]	[None]	3	23.0769	0.00223997	0.871347	{}	{}	[APOE, KRT17, PODXL]	[APOE, CCNK, KRT17, LTF, PARK2, PC, PODXL, PPIB, PROC, TBC1D20, VAPA, VAPB, YTHDC2]	TRUE
GO:1902991	regulation of amyloid precursor protein catabolic process	2.64976	[5, 6, 7]	[None]	3	23.0769	0.00223997	0.871347	{}	{}	[APOE, CLU, SORL1]	[ABCA7, APEX1, APOE, CLU, FKBP1A, FLOT2, GSAP, HAP1, LRRTM3, OLFM1, PICALM, SORL1, TMED10]	TRUE
GO:0010035	response to inorganic substance	2.64197	[3]	[None]	19	4.3578	0.00228051	0.884837	{}	{}	[AQP1, AQP3, CD14, COL1A1, CRYAB, CYP1B1, GNAO1, IGFBP2, KRT10, KRT14, MAOB, NDRG1, NQO1, PDGFRB, PTGS2, S100A8, S100A9, SDC1, SERPINA1]	[AANAT, ABAT, ACER1, ACO1, ACTA1, ADA, ADAM9, ADCY1, ADPRHL2, AHCYL1, AKR1C3, ALB, ALG2, ALOX15, ALOX5AP, ANK3, ANKHD1, ANXA1, ANXA11, ANXA7, AOC1, APEX1, APOA4, APOB, APOBEC1, APTX, AQP1, AQP2, AQP3, AQP7, AQP9, AREG, ARG1, ASCL1, ASPH, ASS1, ATAT1, ATF1, ATIC, ATP13A2, ATP2B4, ATP5D, ATP7A, ATP7B, ATRX, AVPR1A, AXL, B2M, BAD, BAK1, BCL2, BDH1, BDNF, BDNF-AS, BECN1, BGLAP, BLM, BMP6, BMP7, BNIP3…	TRUE
GO:0034364	high-density lipoprotein particle	2.64139	[3, 4, 5]	[None]	4	14.8148	0.00228353	0.883725	{}	{}	[APOC1, APOE, APOL1, CLU]	[ABCA1, APOA1, APOA2, APOA4, APOA5, APOC1, APOC2, APOC3, APOC4, APOE, APOF, APOH, APOL1, APOM, APOO, CETP, CLU, GPIHBP1, HDLBP, HPR, LCAT, LIPC, LPAL2, PON1, SAA1, SAA2, SAA4]	TRUE
GO:0050435	beta-amyloid metabolic process	2.64139	[5, 6]	[None]	4	14.8148	0.00228353	0.883725	{}	{}	[APOE, CLU, MME, SORL1]	[ABCA7, ACE, APEH, APEX1, APOE, BACE1, BACE2, BECN1, CLU, GSAP, HAP1, IDE, KCTD11, LRRTM3, MME, MMP12, NAT8, NAT8B, NCSTN, OLFM1, PICALM, PSEN1, PSEN2, REN, SORL1, TMED10, UNC13A]	TRUE
GO:0002695	negative regulation of leukocyte activation	2.63511	[2, 3]	[None]	9	6.61765	0.00231683	0.894298	{}	{}	[CD74, HLA-DRB1, IRF1, LRRC32, PAG1, PTPN6, SFRP1, SOX11, TNFRSF21]	[ABR, ADORA2A, ATM, AXL, BANK1, BCL6, BCR, BMP4, BPI, BTLA, BTN2A2, C10orf54, CASP3, CBLB, CCR2, CD24, CD274, CD276, CD300A, CD37, CD74, CDKN2A, CEBPB, CNR1, CNR2, CTLA4, CYLD, DEAF1, DLG1, DTX1, DUSP3, ERBB2, FAS, FASN, FBXO7, FER, FLT3, FOXF1, FOXJ1, FOXP3, GAL, GIMAP5, GLI3, GLMN, GPER1, HLA-DRB1, HLA-G, HLX, HMGB3, HMOX1, ID2, IDO1, IFNA2, IFNB1, IFNL1, IHH, IL10, IL2, IL20RB, IL2RA, IL31RA, …	TRUE
GO:0042157	lipoprotein metabolic process	2.6135	[4, 5]	[None]	9	6.56934	0.00243502	0.937482	{}	{}	[APOC1, APOD, APOE, APOL1, APOL3, APOLD1, HHATL, OAS2, SDC1]	[ABCA1, ABCD1, ABCG1, ALB, ALOX12B, AMN, APOA1, APOA2, APOA4, APOA5, APOB, APOBEC1, APOC1, APOC2, APOC3, APOD, APOE, APOL1, APOL2, APOL3, APOL4, APOL5, APOL6, APOLD1, APOM, ATG10, ATG12, ATG4A, ATG4B, ATG4C, ATG4D, ATG5, ATG7, ATM, BMP1, C19orf80, C1D, CD4, CETP, CLIP3, CUBN, CWH43, DBI, DPM1, DPM2, DPM3, GOLGA7, GPAA1, HHAT, HHATL, HSPG2, ITGAV, ITGB3, LCAT, LCP1, LDLR, LEP, LIPG, LPA, LPAL2, LP…	TRUE
GO:0004175	endopeptidase activity	2.61173	[5]	[None]	20	4.23729	0.00244493	0.938854	{}	{}	[ASPRV1, C1S, C2, CASP14, CFI, DPP4, HTRA3, KLK10, KLK5, KLK6, KLK7, MME, MMP11, MMP9, PAMR1, PCSK2, PLAT, PLAU, SFRP1, ST14]	[ACD, ACE, ACE2, ACR, ADAM10, ADAM11, ADAM12, ADAM15, ADAM17, ADAM18, ADAM19, ADAM2, ADAM20, ADAM21, ADAM22, ADAM23, ADAM28, ADAM29, ADAM30, ADAM32, ADAM33, ADAM5, ADAM7, ADAM8, ADAM9, ADAMDEC1, ADAMTS1, ADAMTS10, ADAMTS12, ADAMTS13, ADAMTS14, ADAMTS15, ADAMTS16, ADAMTS17, ADAMTS18, ADAMTS19, ADAMTS2, ADAMTS20, ADAMTS3, ADAMTS4, ADAMTS5, ADAMTS6, ADAMTS7, ADAMTS8, ADAMTS9, ADAMTSL2, ADAMTSL4, ADA…	TRUE
GO:0050777	negative regulation of immune response	2.60306	[2, 3]	[None]	8	7.14286	0.00249423	0.955291	{}	{}	[BST2, COL3A1, HLA-B, HLA-DRB1, PTPN6, SERPINB4, SERPING1, SPINK5]	[A2M, ABR, ADAR, ADCYAP1, ALOX15, AMBP, ANGPT1, APOA1, APOA2, ARRB2, BCL6, BCR, BST2, C10orf54, C4BPA, C4BPB, CACTIN, CCR2, CD300A, CD46, CD55, CD59, COL3A1, CR1, CTLA4, DEAF1, DHX58, DNAJA3, DUSP10, FCRLB, FER, FOXF1, FOXJ1, FOXP3, GPX1, GPX2, HLA-A, HLA-B, HLA-DRB1, HLA-E, HLA-G, HLX, HMOX1, IFI16, IFNA2, IFNB1, IFNL1, IL10, IL12B, IL1RL1, IL20RB, IL27RA, IL2RA, IL33, IL4, IL4R, IL7R, INPP5D, I…	TRUE
GO:0001942	hair follicle development	2.60106	[3, 5, 6, 7, 8]	[None]	7	7.95455	0.00250576	0.957199	{}	{}	[CD109, DKK1, IGFBP5, KRT17, SOX9, SPINK5, TP63]	[AARS, ACVR1B, ALX4, APC, APCDD1, ATP7A, BCL2, CD109, CDC42, CDH15, CDH3, CELSR1, CTNNB1, CTSV, DBI, DICER1, DKK1, DNASE1L2, DSG4, EDA, EDAR, EDARADD, EGFR, ERCC2, FGF10, FGF7, FGFR2, FOXE1, FOXN1, FOXQ1, FST, FUZ, FZD3, FZD6, FZD9, GAL, GNAS, HDAC1, HDAC2, HOXC13, HPSE, IGFBP5, INHBA, INTU, KRT17, KRT25, KRT27, KRT71, KRT84, LAMA5, LDB1, LDB2, LRP4, MSX2, NGFR, NOTCH1, NSDHL, PDGFA, PROC, PSEN2,…	TRUE
GO:0022404	molting cycle process	2.60106	[3, 4]	[None]	7	7.95455	0.00250576	0.957199	{}	{}	[CD109, DKK1, IGFBP5, KRT17, SOX9, SPINK5, TP63]	[AARS, ACVR1B, ALX4, APC, APCDD1, ATP7A, BCL2, CD109, CDC42, CDH15, CDH3, CELSR1, CTNNB1, CTSV, DBI, DICER1, DKK1, DNASE1L2, DSG4, EDA, EDAR, EDARADD, EGFR, ERCC2, FGF10, FGF7, FGFR2, FOXE1, FOXN1, FOXQ1, FST, FUZ, FZD3, FZD6, FZD9, GAL, GNAS, HDAC1, HDAC2, HOXC13, HPSE, IGFBP5, INHBA, INTU, KRT17, KRT25, KRT27, KRT71, KRT84, LAMA5, LDB1, LDB2, LRP4, MSX2, NGFR, NOTCH1, NSDHL, PDGFA, PROC, PSEN2,…	TRUE
GO:0022405	hair cycle process	2.60106	[4, 5]	[None]	7	7.95455	0.00250576	0.957199	{}	{}	[CD109, DKK1, IGFBP5, KRT17, SOX9, SPINK5, TP63]	[AARS, ACVR1B, ALX4, APC, APCDD1, ATP7A, BCL2, CD109, CDC42, CDH15, CDH3, CELSR1, CTNNB1, CTSV, DBI, DICER1, DKK1, DNASE1L2, DSG4, EDA, EDAR, EDARADD, EGFR, ERCC2, FGF10, FGF7, FGFR2, FOXE1, FOXN1, FOXQ1, FST, FUZ, FZD3, FZD6, FZD9, GAL, GNAS, HDAC1, HDAC2, HOXC13, HPSE, IGFBP5, INHBA, INTU, KRT17, KRT25, KRT27, KRT71, KRT84, LAMA5, LDB1, LDB2, LRP4, MSX2, NGFR, NOTCH1, NSDHL, PDGFA, PROC, PSEN2,…	TRUE
GO:0043583	ear development	2.59559	[4, 5, 6, 7]	[None]	12	5.42986	0.00253755	0.966805	{}	{}	[C1QB, COL2A1, CTHRC1, CXCL14, GJB6, HLA-DMA, JAG2, NELL1, PDGFRB, PRRX1, RNASE1, SOX9]	[ABR, AHI1, ALDH1A3, ANP32B, ATG5, ATOH1, ATP2B2, ATP2B4, ATP6V1B1, ATP8A2, ATP8B1, BCL2, BCL2L11, BCR, BDNF, BDNF-AS, BLOC1S5, BMP2, BMP4, BMPER, C1QB, C21orf33, CACNA1A, CCM2, CDH1, CDKN1B, CEBPA, CECR2, CELSR1, CEP290, CHD7, CHRNA10, CHRNA9, CLIC5, CLRN1, COL11A1, COL2A1, CTHRC1, CUX1, CXCL14, CYS1, CYTL1, DCHS1, DDR1, DFNA5, DFNB31, DICER1, DLL1, DLX5, DLX6, DUOX2, DVL1, DVL1P1, DVL2, DVL3, E…	TRUE
GO:0001819	positive regulation of cytokine production	2.58219	[3, 4, 5]	[None]	17	4.52128	0.00261702	0.994466	{}	{}	[AGT, C3, CD14, CD34, CD74, CLU, CSF1R, CYP1B1, FCER1G, HLA-DPA1, IRF1, PAEP, PTGS2, S100A8, S100A9, SULF1, SULF2]	[ABL1, ABL2, ADAM17, ADAM8, ADCYAP1, ADIPOQ, ADORA2B, ADRA2A, AFAP1L2, AGPAT1, AGPAT2, AGT, AGTR2, AGXT, AIFM2, AIM2, AKIRIN2, ALOX15B, AMH, ANKRD17, ANKRD42, APOA2, ARFGEF2, ARHGEF2, ARNT, ATF2, ATF4, ATP6AP2, AZU1, BCL10, BCL3, BIRC2, BIRC3, BRCA1, BTNL2, C19orf10, C1QBP, C1QTNF3, C3, C3AR1, C5, CADM1, CALCA, CARD11, CARD8, CARD9, CASP1, CASP5, CCBE1, CCL19, CCL2, CCL20, CCL3, CCM2L, CCR2, CCR7…	TRUE
GO:0033032	regulation of myeloid cell apoptotic process	2.58161	[6, 7, 8]	[None]	4	14.2857	0.00262055	0.993187	{}	{}	[CCL5, FCER1G, S100A8, S100A9]	[ADAM17, ADIPOQ, AMH, ANXA1, APOH, BCL2, CCL5, CDKN2A, CLEC5A, EPO, EPX, FCER1G, HCAR2, IRF7, KITLG, MAEA, MEF2C, MIF, NOD2, PTEN, S100A8, S100A9, SIRT1, STAT5A, TCP1, THRA, TIMP1, VIMP]	TRUE
GO:0045992	negative regulation of embryonic development	2.58161	[3, 4, 5, 6]	[None]	4	14.2857	0.00262055	0.993187	{}	{}	[COL5A1, DKK1, SFRP2, SULF1]	[BMP4, BMP7, COL5A1, COL5A2, CTNNB1, DKK1, FUZ, FZD3, FZD7, FZD9, GATA3, GPR161, LRP6, MESP1, NRARP, PRKACA, PRKACB, PRKCA, RPS6KA6, SFRP2, SNAI1, SOX17, SUFU, SULF1, TBX2, TRAF3IP1, TULP3, WNT5A]	TRUE
GO:0034111	negative regulation of homotypic cell-cell adhesion	2.57321	[5, 6, 7]	[None]	7	7.86517	0.00267174	1	{}	{}	[CD74, HLA-DRB1, IRF1, LRRC32, PAG1, PTPN6, TNFRSF21]	[ADAMTS18, ADORA2A, ALOX12, BCL6, BMP4, BTLA, BTN2A2, C10orf54, C1QTNF1, CASP3, CBLB, CCM2L, CD24, CD274, CD276, CD300A, CD74, CDKN2A, CEBPB, CTLA4, CYLD, DEAF1, DLG1, DTX1, DUSP3, ERBB2, FOXJ1, FOXP3, GIMAP5, GLI3, GLMN, HLA-DRB1, HLA-G, HLX, IDO1, IFNA2, IFNB1, IFNL1, IHH, IL10, IL20RB, IL2RA, IL4, IL4R, IRF1, ITCH, JAK3, KIAA0922, LAG3, LAX1, LGALS3, LILRB1, LILRB2, LRRC32, MAP2K1, NDFIP1, NFK…	TRUE
GO:0043202	lysosomal lumen	2.57321	[5, 6, 7, 8, 9, 10]	[None]	7	7.86517	0.00267174	1	{}	{}	[BGN, CD74, DCN, FMOD, PDGFRB, SDC1, VCAN]	[ACAN, ACD, ACP2, AGRN, ARSA, ARSB, ASAH1, BCAN, BGN, CD1E, CD74, CLN3, CLN5, CLN6, CSPG4, CSPG5, CTSA, CTSB, CTSD, CTSF, CTSK, CTSL, CTSS, CTSV, CUBN, DCN, EGFL7, FASLG, FMOD, GAA, GALC, GALNS, GBA, GC, GIF, GLA, GLB1, GM2A, GNS, GPC1, GPC2, GPC3, GPC4, GPC5, GPC6, GUSB, GYG1, GYG2, HEXA, HEXB, HPSE, HSPG2, HYAL1, IDS, IDUA, IFI30, KERA, LGMN, LUM, MIF, MT3, MTCH1, NAGLU, NAT8, NCAN, NEU1, NEU4,…	TRUE
GO:0098773	skin epidermis development	2.57321	[5, 6, 7]	[None]	7	7.86517	0.00267174	1	{}	{}	[CD109, DKK1, IGFBP5, KRT17, SOX9, SPINK5, TP63]	[AARS, ACVR1B, ALX4, APC, APCDD1, ATP7A, BCL2, C1orf172, CD109, CDC42, CDH15, CDH3, CELSR1, CTNNB1, CTSV, DBI, DICER1, DKK1, DNASE1L2, DSG4, EDA, EDAR, EDARADD, EGFR, ERCC2, FGF10, FGF7, FGFR2, FOXE1, FOXN1, FOXQ1, FST, FUZ, FZD3, FZD6, FZD9, GAL, GNAS, HDAC1, HDAC2, HOXC13, HPSE, IGFBP5, INHBA, INTU, KRT17, KRT25, KRT27, KRT71, KRT84, LAMA5, LDB1, LDB2, LRP4, MSX2, NGFR, NOTCH1, NSDHL, PDGFA, PR…	TRUE
GO:1901214	regulation of neuron death	2.57279	[4, 5]	[None]	13	5.15873	0.00267429	1	{}	{}	[AGT, APOE, CCL5, CD34, CLU, CORO1A, DHCR24, MDK, NELL1, NQO1, SORL1, TP63, UNC5B]	[AARS, ABL1, ADAM8, ADNP, ADORA2A, AGAP2, AGRN, AGT, AGXT, AKT1, AKT1S1, ALKBH1, AMBRA1, ANGPT1, APOE, ARHGEF7, ASCL1, ATF4, ATM, ATP7A, AXL, BAD, BAG1, BARHL1, BAX, BBC3, BCL2, BCL2L1, BCL2L11, BDNF, BDNF-AS, BHLHB9, BIRC5, BIRC8, BRAF, BTBD10, BTG2, C1D, C5AR1, CACNA1A, CASP2, CASP3, CASP7, CASP9, CCL2, CCL3, CCL5, CD34, CDC34, CDC42, CDK5, CDK5R1, CEBPB, CHL1, CHMP4A, CHMP4B, CHORDC1, CHP1, CI…	TRUE
[truncated: 819 more rows]
