# Supplementary material for: Ensemble Modeling Approach Targeting Heterogeneous RNA-Seq data: Application to Melanoma Pseudogenes
Source: Sci Rep. 2017 Dec 11;7:17344. doi: 10.1038/s41598-017-17337-7 (PMC5725464; doi:10.1038/s41598-017-17337-7)
Supplement: Supplementary file 1 — Supplementary Files [file 41598_2017_17337_MOESM1_ESM.zip › Supplementary_Files/6_Bio_Annotations/6_1_Core_Consensus_Annotations/6_1_2_GO/6_1_2_4_Limma/Supplementary Table 6.1.2.4.1.xlsx]

## Sheet: ClueGOResults0 NodeAttributeTab
GOID	GOTerm	Pvalue Rank	GOLevels	GOGroups	Nr. Genes	% Associated Genes	Term PValue	Term PValue Corrected with Bonferroni step down	Group PValue	Group PValue Corrected with Bonferroni step down	Associated Genes Found	All Associated Genes	OverViewTerm
GO:0005578	proteinaceous extracellular matrix	9.63301	[2, 3]	[None]	98	27.3743	8.25245e-14	2.32802e-10	{}	{}	[ABI3BP, ACAN, ADAMTS10, ADAMTS13, ADAMTS14, ADAMTS15, ADAMTS16, ADAMTS17, ADAMTSL1, ADAMTSL2, ADAMTSL3, ANXA2, ANXA2P2, ASPN, BGN, BMP4, CASK, CCBE1, CD248, CILP, COL10A1, COL14A1, COL15A1, COL16A1, COL17A1, COL1A1, COL24A1, COL28A1, COL3A1, COL5A1, COL6A3, COL8A1, COL8A2, COL9A1, COL9A2, COLQ, CRTAC1, CTHRC1, DCN, DDX11, DPT, ECM2, EFEMP1, EGFL6, EGFLAM, EMID1, ENTPD1, FBLN1, FBLN2, FGF1, FLRT2…	[2xCOL4A1, ABI3BP, ACAN, ACHE, ADAMTS1, ADAMTS10, ADAMTS12, ADAMTS13, ADAMTS14, ADAMTS15, ADAMTS16, ADAMTS17, ADAMTS18, ADAMTS19, ADAMTS2, ADAMTS20, ADAMTS3, ADAMTS4, ADAMTS5, ADAMTS6, ADAMTS7, ADAMTS8, ADAMTS9, ADAMTSL1, ADAMTSL2, ADAMTSL3, ADAMTSL4, ADAMTSL5, AGRN, ALB, AMBN, AMELX, AMELY, AMTN, ANG, ANGPTL4, ANXA2, ANXA2P2, APLP1, ASPN, BCAN, BGN, BMP1, BMP4, BTF3P11, C6orf15, CALR, CASK, CCBE…	TRUE
GO:0001944	vasculature development	9.45512	[4, 5, 6, 7]	[None]	144	23.491	1.2439e-13	3.50656e-10	{}	{}	[ACKR3, ACTA2, ADAM8, ALDH1A2, ANGPT1, ANXA2, APOLD1, AQP1, ARHGAP22, BAI1, BCAS3, BMP4, BMP7, BMPER, C3, CALCRL, CAMP, CCBE1, CD34, CDH13, CDH5, COL15A1, COL1A1, COL3A1, COL5A1, COL8A1, COL8A2, CXCL10, CXCL12, CXCR3, CXCR4, CYP1B1, CYSLTR2, DLL4, DLX3, E2F7, EFNA1, EGF, EGR3, EPGN, EPHA1, EREG, ETS1, EYA1, F3, FAP, FGF1, FGF13, FGFR1, FGFR2, FIGF, FLT4, FOSL1, FOXC1, FOXM1, FZD8, GATA2, GJA5, GP…	[AAMP, ACKR3, ACTA2, ACVR1, ACVR2B, ACVRL1, ADAM15, ADAM8, ADD1, ADGRB1, ADGRB2, ADGRB3, ADM, ADM2, ADRA2B, AGGF1, AGT, AGXT, AHR, AIMP1, AKT1, ALDH1A2, ALOX12, AMOT, ANG, ANGPT1, ANGPT2, ANGPT4, ANGPTL3, ANGPTL4, ANGPTL6, ANKRD17, ANP32B, ANPEP, ANXA2, ANXA3, APOB, APOD, APOE, APOH, APOLD1, AQP1, ARHGAP22, ARHGAP24, ARHGEF15, ARID1A, ASB4, ATP5B, ATP7A, ATPIF1, B4GALT1, B9D1, BAI1, BAI2, BAI3, B…	TRUE
GO:0001775	cell activation	9.39088	[3]	[None]	206	20.9776	1.44374e-13	4.06556e-10	{}	{}	[ABL2, ACKR2, ADAM8, ADAM9, ADAMTS13, ADK, ADORA2B, AMICA1, AP3B1, APC, APOLD1, ARTN, AXL, BCL11B, BLK, BMP4, BMPER, BRAF, BST2, BTK, C10orf54, CASP3, CCL5, CD209, CD226, CD247, CD27, CD36, CD37, CD7, CD74, CD79A, CD93, CDKN1A, CEBPB, CHGA, CLU, CNR2, COL1A1, COL3A1, CRTAM, CXCL10, CXCL12, CXCR4, DGKB, DGKH, DPP4, DTX1, EBI3, EGF, EGR3, ELF4, ENTPD1, F13A1, F2RL1, F3, FCER1G, FGR, FIGF, FKBP1A, F…	[2xFGA, A2M, ABCC4, ABL1, ABL2, ABR, ACKR2, ACTB, ACTG1, ACTN1, ACTN2, ACTN4, ADA, ADAM10, ADAM17, ADAM8, ADAM9, ADAMTS13, ADAMTS18, ADC, ADK, ADORA2A, ADORA2B, ADRA2A, ADRA2B, ADRA2C, AGT, AGXT, AHR, AICDA, AIF1, AIFM2, AKAP17A, AKT1, ALB, ALDOA, ALOX12, AMH, AMICA1, ANXA1, ANXA3, AP1G1, AP3B1, AP3D1, APBB1IP, APC, APLF, APOA1, APOE, APOLD1, APP, ARHGEF7, ARRB1, ARRB2, ARTN, ASTL, ATM, ATP11C, A…	TRUE
GO:0001568	blood vessel development	8.28456	[3, 5, 6, 7, 8]	[None]	137	23.1029	1.85011e-12	5.19326e-09	{}	{}	[ACKR3, ACTA2, ADAM8, ALDH1A2, ANGPT1, ANXA2, APOLD1, AQP1, ARHGAP22, BAI1, BCAS3, BMP4, BMP7, BMPER, C3, CALCRL, CAMP, CCBE1, CD34, CDH13, CDH5, COL15A1, COL1A1, COL3A1, COL5A1, COL8A1, COL8A2, CXCL10, CXCL12, CXCR3, CXCR4, CYP1B1, CYSLTR2, DLL4, DLX3, E2F7, EFNA1, EGF, EGR3, EPGN, EPHA1, EREG, ETS1, EYA1, F3, FAP, FGF1, FGF13, FGFR1, FGFR2, FIGF, FLT4, FOSL1, FOXC1, FOXM1, FZD8, GATA2, GJA5, GP…	[AAMP, ACKR3, ACTA2, ACVR1, ACVR2B, ACVRL1, ADAM15, ADAM8, ADD1, ADGRB1, ADGRB2, ADGRB3, ADM, ADM2, ADRA2B, AGGF1, AGT, AGXT, AHR, AIMP1, AKT1, ALDH1A2, ALOX12, AMOT, ANG, ANGPT1, ANGPT2, ANGPT4, ANGPTL3, ANGPTL4, ANGPTL6, ANKRD17, ANPEP, ANXA2, ANXA3, APOB, APOD, APOE, APOH, APOLD1, AQP1, ARHGAP22, ARHGAP24, ARID1A, ASB4, ATP5B, ATP7A, ATPIF1, B4GALT1, BAI1, BAI2, BAI3, BAK1, BAX, BCAS3, BMP4, B…	TRUE
GO:0001525	angiogenesis	6.65885	[3, 4, 5, 7, 8, 9, 10]	[None]	105	23.9726	7.87636e-11	2.19357e-07	{}	{}	[ACKR3, ADAM8, ANGPT1, ANXA2, APOLD1, AQP1, ARHGAP22, BAI1, BCAS3, BMP4, BMPER, C3, CALCRL, CAMP, CCBE1, CD34, CDH13, COL15A1, COL8A1, COL8A2, CXCL10, CXCL12, CXCR3, CXCR4, CYP1B1, CYSLTR2, DLL4, E2F7, EFNA1, EGF, EGR3, EPGN, EPHA1, EREG, ETS1, F3, FAP, FGF1, FGF13, FGFR1, FGFR2, FIGF, FLT4, FOXC1, FZD8, GATA2, GJA5, GPX1, HIF1A, HIF3A, HTATIP2, IL18, IL8, ITGA5, ITGAV, ITGB1, ITGB2, KRT1, LAMA5,…	[AAMP, ACKR3, ACVR1, ACVRL1, ADAM15, ADAM8, ADD1, ADGRB1, ADGRB2, ADGRB3, ADM, ADM2, ADRA2B, AGGF1, AGT, AGXT, AIMP1, ALOX12, AMOT, ANG, ANGPT1, ANGPT2, ANGPT4, ANGPTL3, ANGPTL4, ANGPTL6, ANPEP, ANXA2, ANXA3, APOD, APOH, APOLD1, AQP1, ARHGAP22, ARHGAP24, ATP5B, ATPIF1, B4GALT1, BAI1, BAI2, BAI3, BAK1, BAX, BCAS3, BMP4, BMPER, BRCA1, BTG1, C19orf10, C1GALT1, C3, C3AR1, C5, C6, CALCRL, CAMP, CASP8,…	TRUE
GO:0001932	regulation of protein phosphorylation	6.429	[6, 7, 8]	[None]	234	18.9781	1.33952e-10	3.72387e-07	{}	{}	[ABL2, ACKR3, ACSL1, ADAM8, ADAM9, ADCY4, ADORA2B, AKAP9, ALK, ALOX12B, ALOX15, ANGPT1, ANXA2, APC, ARTN, BDKRB2, BDNF-AS, BMP4, BMP7, BMPER, BRAF, C2orf40, C3, C5AR1, CAMP, CARD14, CASP3, CCDC88C, CCL5, CCNA2, CCNB1, CCND1, CCND2, CCNYL2, CD109, CD27, CD36, CD74, CDC25A, CDC25B, CDC25C, CDC6, CDK1, CDKN1A, CDKN2C, CDKN3, CDON, CEMIP, CENPE, CKS2, CLU, CSF1R, CXCL10, CXCR4, CYSLTR2, DAB2, DEPTOR,…	[2xCDC37, 2xCdc37, ABCA7, ABI1, ABL1, ABL2, ACE, ACKR3, ACSL1, ACVR1, ACVR1B, ACVR2A, ACVR2B, ACVRL1, ADAM17, ADAM8, ADAM9, ADAR, ADARB1, ADCY1, ADCY2, ADCY3, ADCY4, ADCY5, ADCY6, ADCY7, ADCY8, ADCY9, ADCYAP1, ADIPOQ, ADORA1, ADORA2A, ADORA2B, ADRA1A, ADRA1B, ADRA1D, ADRA2A, ADRA2B, ADRA2C, ADRB2, ADRB3, AFAP1L2, AGAP2, AGT, AGXT, AIDA, AIF1, AJUBA, AKAP13, AKAP9, AKT1, AKT1S1, AKT2, AKTIP, ALK, …	TRUE
GO:0000280	nuclear division	6.02066	[4, 5]	[None]	124	22.1825	3.44111e-10	9.53532e-07	{}	{}	[ACTR3, ANLN, APC, ASPM, AURKA, BMP4, BMP7, BUB1, BUB1B, BUB3, CCDC155, CCNA2, CCNB1, CCNB2, CDC20, CDC25A, CDC25B, CDC25C, CDC27, CDC6, CDCA2, CDCA5, CDK1, CDK11A, CDK11B, CENPE, CENPF, CENPN, CENPW, CEP55, CIT, CKS2, CSNK1A1, CYP26B1, DCLRE1A, DLGAP5, DSCC1, EGF, EPGN, ERCC6L, EREG, FAM64A, FAM83D, FBXO5, FGFR2, FKBP6, GEM, GSG2, HAUS6, HFM1, HID1, IGF1, IGF2, INCENP, KIF11, KIF14, KIF18A, KIF2…	[ABL1, ACTR2, ACTR3, ACTR8, AKAP8, ANAPC1, ANAPC10, ANAPC11, ANAPC13, ANAPC15, ANAPC16, ANAPC2, ANAPC4, ANAPC5, ANAPC7, ANKLE2, ANLN, APC, APITD1, ARHGEF10, ARHGEF2, ARL8A, ARPP19, ASPM, ASUN, ASZ1, ATM, ATRX, AURKA, AURKAIP1, AURKB, AURKC, BAG6, BECN1, BHLHE40, BIRC2, BIRC3, BIRC5, BIRC6, BIRC7, BIRC8, BMP4, BMP7, BOD1, BOD1L2, BOLL, BORA, BRCA2, BRDT, BRSK2, BTC, BUB1, BUB1B, BUB3, CALR, CAMK2B…	TRUE
GO:0002694	regulation of leukocyte activation	5.0938	[3, 4, 5]	[None]	101	22.8507	2.92681e-09	8.0575e-06	{}	{}	[ADAM8, ADK, ADORA2B, AP3B1, AXL, BMP4, BTK, C10orf54, CASP3, CCL5, CD209, CD226, CD247, CD27, CD37, CD74, CDKN1A, CEBPB, CNR2, DPP4, DTX1, EBI3, EGR3, F2RL1, FCER1G, FGR, FOXP3, GATA3, GIMAP5, GPR183, HHLA2, HLA-DMA, HLA-DMB, HLA-DOA, HLA-DQA1, HLA-DQB1, HLA-DQB2, HLA-DRA, HLA-DRB1, ICOSLG, IGF1, IGF2, IGFBP2, IKZF1, IL10, IL12RB1, IL15, IL15RA, IL17D, IL18, IL23R, IL36B, IL7, IL7R, INHA, INPP5D…	[ABR, ADA, ADAM8, ADK, ADORA2A, ADORA2B, AHR, AIF1, AKT1, AMH, AP1G1, AP3B1, AP3D1, APLF, ARHGEF7, ATM, ATP11C, AXL, BAD, BANK1, BCL10, BCL2, BCL6, BCR, BLM, BLOC1S3, BLOC1S6, BMP4, BPI, BST1, BTK, BTLA, BTN2A2, BTNL2, C10orf54, C12orf4, C19orf10, C21orf33, CAMK4, CARD11, CASP3, CAV1, CBLB, CCL19, CCL2, CCL21, CCL5, CCR2, CCR7, CD1D, CD2, CD209, CD226, CD24, CD247, CD27, CD274, CD276, CD28, CD300…	TRUE
GO:0001934	positive regulation of protein phosphorylation	4.57872	[6, 7, 8, 9]	[None]	164	19.5938	9.64556e-09	2.63806e-05	{}	{}	[ABL2, ACKR3, ACSL1, ADAM8, ADAM9, ADCY4, ADORA2B, AKAP9, ALK, ALOX12B, ALOX15, ANGPT1, ANXA2, ARTN, BDNF-AS, BMP4, BMP7, BMPER, BRAF, C3, C5AR1, CAMP, CARD14, CCL5, CCNB1, CCND1, CCND2, CD27, CD36, CD74, CDC25B, CDK1, CDKN1A, CDON, CEMIP, CENPE, CLU, CSF1R, CXCR4, CYSLTR2, DAB2, DOK7, ECT2, EFNA1, EGF, EPGN, ERCC6, EREG, F2RL1, FGF1, FGF13, FGFR1, FGFR2, FLT4, FNIP2, FZD1, FZD8, GNG3, GPR183, HC…	[ABCA7, ABI1, ABL1, ABL2, ACE, ACKR3, ACSL1, ACVR1, ACVR1B, ACVR2A, ACVR2B, ACVRL1, ADAM17, ADAM8, ADAM9, ADCY1, ADCY2, ADCY3, ADCY4, ADCY5, ADCY6, ADCY7, ADCY8, ADCY9, ADCYAP1, ADIPOQ, ADORA1, ADORA2B, ADRA1A, ADRA1B, ADRA1D, ADRA2A, ADRA2B, ADRA2C, ADRB2, ADRB3, AFAP1L2, AGAP2, AGT, AGXT, AIF1, AJUBA, AKAP9, AKT1, AKT2, AKTIP, ALK, ALOX12B, ALOX15, ALS2, AMH, ANG, ANGPT1, ANGPT4, ANKHD1, ANKRD6…	TRUE
GO:0005509	calcium ion binding	4.49215	[5]	[None]	145	20.1389	1.17773e-08	3.21992e-05	{}	{}	[ACAN, ADAM8, ADAMTS13, ALOX15B, ANXA13, ANXA2, ANXA2P2, ANXA6, ANXA9, AOC3, ASPN, BRAF, C1S, CABP1, CACNA1A, CACNA1B, CADPS, CALML5, CAPN11, CAPN12, CAPN9, CASQ2, CBL, CCBE1, CD248, CD69, CD93, CDH13, CDH15, CDH26, CDH4, CDH5, CDH6, CGREF1, CHP2, CRTAC1, DCHS1, DGKB, DLK2, DLL4, DSG3, DUOX1, DYSF, EDEM1, EDIL3, EFCAB12, EFCAB2, EFCAB5, EFEMP1, EFHB, EGF, EGFL6, EGFL8, EYS, F10, FBLN1, FBLN2, FGF…	[A0A096LNW5_HUMAN, A0A096LPL1_HUMAN, ACAN, ACTN1, ACTN2, ACTN3, ACTN4, ADAM8, ADAMTS13, ADGRE1, ADGRE2, ADGRE5, AGRN, AIF1, AIF1L, ALOX15B, AMY2A, ANKEF1, ANXA1, ANXA10, ANXA11, ANXA13, ANXA2, ANXA2P2, ANXA3, ANXA4, ANXA5, ANXA6, ANXA7, ANXA8, ANXA8L1, ANXA8L2, ANXA9, AOC1, AOC3, APCS, ARSA, ASPH, ASPN, ATP2A1, ATP2A2, ATP2B2, ATP2B4, ATP2C1, B4E171_HUMAN, BGLAP, BMP1, BNIP2, BRAF, C1D, C1R, C1S,…	TRUE
GO:0002520	immune system development	4.47967	[2, 4, 5]	[None]	162	19.5889	1.21252e-08	3.31381e-05	{}	{}	[ABL2, ADAM8, ADD2, ANGPT1, ANLN, ANXA2, AP3B1, APC, ARL11, ARTN, ASXL2, AXL, BCL11B, BLK, BMP4, BRAF, BTK, BVES, C11orf82, CA2, CASP3, CBFA2T3, CCNB2, CD109, CD248, CD27, CD34, CD74, CD79A, CEBPB, CHUK, COL24A1, CSF1R, DAB2, DAND5, DTX1, DYRK3, EGR3, ESCO2, ETS1, F2RL1, FAM115C, FGFR2, FOXC1, FOXP3, FZD8, G6PD, GATA2, GATA3, GFI1, GIMAP5, GPC3, GPR183, GPR68, HCLS1, HIF1A, HLA-B, HLA-DMA, HLA-DO…	[ABI1, ABL1, ABL2, ACE, ACIN1, ACP6, ACVR1B, ACVR2A, ADA, ADAM17, ADAM8, ADAR, ADC, ADD1, ADD2, ADIPOQ, AGPAT5, AHSP, AICDA, ALAS2, ANGPT1, ANK1, ANKRD54, ANLN, ANXA1, ANXA2, AP3B1, AP3D1, APC, APCS, APLF, APOBEC3H, ARHGEF7, ARID4A, ARIH2, ARL11, ARMC6, ARNT, ARTN, ASH2L, ASXL2, ATM, ATP11C, ATP6AP1, ATP7A, ATPIF1, ATXN1L, AXL, AZI2, B2M, BAD, BAK1, BARX1, BATF, BATF2, BATF3, BAX, BCL11A, BCL11B,…	TRUE
GO:0002521	leukocyte differentiation	4.40184	[5, 6, 7, 8]	[None]	101	22.1978	1.45103e-08	3.96421e-05	{}	{}	[ABL2, ADAM8, ANXA2, AP3B1, APC, ASXL2, AXL, BCL11B, BLK, BMP4, BRAF, BTK, CA2, CBFA2T3, CD109, CD27, CD74, CD79A, CEBPB, CHUK, CSF1R, DTX1, EGR3, F2RL1, FOXP3, FZD8, GATA2, GATA3, GIMAP5, GPC3, GPR183, GPR68, HCLS1, HLA-B, HLA-DMA, HLA-DOA, IKZF1, IL10, IL11, IL12RB1, IL15, IL15RA, IL17D, IL18R1, IL23R, IL34, IL36B, IL7, IL7R, INHA, INPP5D, ITGAM, ITGB1, ITK, JAG2, KIT, L3MBTL3, LCK, LIG4, LRRC1…	[ABL1, ABL2, ACIN1, ADA, ADAM17, ADAM8, ADC, ADIPOQ, AICDA, ANXA1, ANXA2, AP3B1, AP3D1, APC, APCS, ARID4A, ASXL2, ATM, ATP11C, ATP6AP1, ATP7A, AXL, AZI2, B2M, BAD, BAK1, BATF, BATF2, BATF3, BAX, BCL11A, BCL11B, BCL2, BCL3, BCL6, BGLAP, BLK, BLM, BLNK, BMP4, BRAF, BTK, C19orf10, C1QC, CA2, CALCA, CALCR, CAMK4, CARD11, CARTPT, CASP8, CBFA2T3, CBFB, CCL19, CCL3, CCR1, CCR7, CD101, CD109, CD1D, CD2, …	TRUE
GO:0003777	microtubule motor activity	4.29125	[8]	[None]	30	37.5	1.87254e-08	5.1139e-05	{}	{}	[CENPE, DNAH1, DNAH17, DNAH2, DNAH3, DNAH9, DNHD1, DYNC1LI2, DYNLRB2, KIF11, KIF12, KIF13A, KIF14, KIF17, KIF18A, KIF20A, KIF20B, KIF24, KIF25, KIF27, KIF2C, KIF3B, KIF3C, KIF4A, KIF5B, KIF5C, KLC3, SMC1A, SMC3, SNX29]	[APPBP2, BBS4, CENPE, DNAH1, DNAH10, DNAH11, DNAH12, DNAH14, DNAH17, DNAH2, DNAH3, DNAH5, DNAH6, DNAH7, DNAH8, DNAH9, DNAI2, DNALI1, DNHD1, DYNC1H1, DYNC1I1, DYNC1I2, DYNC1LI1, DYNC1LI2, DYNC2H1, DYNLRB1, DYNLRB2, E7EVH7_HUMAN, KIF11, KIF12, KIF13A, KIF13B, KIF14, KIF15, KIF16B, KIF17, KIF18A, KIF18B, KIF19, KIF1A, KIF1B, KIF1C, KIF20A, KIF20B, KIF21A, KIF21B, KIF22, KIF23, KIF24, KIF25, KIF26A, …	TRUE
GO:0002682	regulation of immune system process	4.20683	[2, 3]	[None]	272	17.4583	2.27679e-08	6.21108e-05	{}	{}	[ACKR3, ACTR3, ADAM8, ADK, ADORA2B, AIM2, ALOX15, AMICA1, ANGPT1, AP2B1, AP3B1, APC, ASXL2, AXL, BLK, BMP4, BST2, BTK, C10orf54, C1QA, C1S, C1orf210, C2, C3, C4A, C5AR1, C7, C8G, CA2, CACNA1F, CAMK1D, CASP3, CCL5, CD14, CD19, CD209, CD226, CD247, CD27, CD34, CD36, CD37, CD74, CD79A, CD79B, CD93, CD96, CDK1, CDKN1A, CEBPB, CFB, CFH, CFI, CFP, CHUK, CLU, CMKLR1, CNR2, COL3A1, COLEC12, CPA4, CRTAM, …	[6xC1QA, A0A087WT57_HUMAN, A2M, ABCB5, ABI1, ABL1, ABR, ACE, ACIN1, ACKR3, ACTB, ACTG1, ACTR2, ACTR3, ACTRT1, ACVR1B, ACVR2A, ADA, ADAM10, ADAM17, ADAM8, ADAR, ADCYAP1, ADIPOQ, ADK, ADORA1, ADORA2A, ADORA2B, AGO1, AGO2, AGO3, AGO4, AHR, AIF1, AIM2, AKR1C1, AKT1, AKT1S1, ALKBH5, ALOX15, ALPK1, AMBP, AMH, AMICA1, ANGPT1, ANKRD17, ANKRD54, ANO6, ANXA1, ANXA5, AP1B1, AP1G1, AP1M1, AP1M2, AP1S1, AP1S2…	TRUE
GO:0000070	mitotic sister chromatid segregation	3.90976	[5, 6, 7]	[None]	39	31.4516	4.52892e-08	0.000123096	{}	{}	[APC, BUB1, BUB1B, BUB3, CCNB1, CDC20, CDC27, CDC6, CDCA5, CENPE, CENPF, CEP55, CIT, DLGAP5, DSCC1, FBXO5, GSG2, KIF14, KIF18A, KIF25, KIF2C, NAA50, NCAPD3, NCAPG, NCAPH, NEK2, NSMCE2, NUSAP1, PDS5A, PLK1, SMC1A, SMC2, SMC3, SMC4, SPAG5, TTK, UBE2D1, UBE2E1, ZW10]	[AKAP8, ANAPC1, ANAPC10, ANAPC11, ANAPC15, ANAPC2, ANAPC4, ANAPC5, ANAPC7, APC, ATM, BECN1, BUB1, BUB1B, BUB3, CCNB1, CDC16, CDC20, CDC23, CDC26, CDC27, CDC6, CDCA5, CDCA8, CENPE, CENPF, CEP55, CHAMP1, CHMP1A, CHMP1B, CHMP2A, CHMP2B, CHMP3, CHMP4A, CHMP4B, CHMP4C, CHMP5, CHMP6, CHMP7, CIT, CSNK2A1, CSNK2A2, CUL3, DHDDS, DIS3L2, DLGAP5, DSCC1, DUSP1, DUSP12, DYNC1LI1, ESPL1, FBXO5, GEN1, GSG2, INO…	TRUE
GO:0003774	motor activity	3.87315	[7]	[None]	41	30.597	4.92907e-08	0.000133923	{}	{}	[CENPE, CGN, CGNL1, DNAH1, DNAH17, DNAH2, DNAH3, DNAH9, DNHD1, DYNC1LI2, DYNLRB2, KIF11, KIF12, KIF13A, KIF14, KIF17, KIF18A, KIF20A, KIF20B, KIF24, KIF25, KIF27, KIF2C, KIF3B, KIF3C, KIF4A, KIF5B, KIF5C, KLC3, MYH10, MYH3, MYO15A, MYO15B, MYO1F, MYO3B, MYO5A, MYO5C, MYO7A, SMC1A, SMC3, SNX29]	[APPBP2, BBS4, CENPE, CGN, CGNL1, DCTN1, DCTN2, DNAH1, DNAH10, DNAH11, DNAH12, DNAH14, DNAH17, DNAH2, DNAH3, DNAH5, DNAH6, DNAH7, DNAH8, DNAH9, DNAI1, DNAI2, DNAL4, DNALI1, DNHD1, DYNC1H1, DYNC1I1, DYNC1I2, DYNC1LI1, DYNC1LI2, DYNC2H1, DYNC2LI1, DYNLL1, DYNLL2, DYNLRB1, DYNLRB2, DYNLT1, DYNLT3, E7EVH7_HUMAN, KIF11, KIF12, KIF13A, KIF13B, KIF14, KIF15, KIF16B, KIF17, KIF18A, KIF18B, KIF19, KIF1A, …	TRUE
GO:0000819	sister chromatid segregation	3.48838	[4, 5]	[None]	40	30.0752	1.20209e-07	0.000324806	{}	{}	[APC, BUB1, BUB1B, BUB3, CCNB1, CDC20, CDC27, CDC6, CDCA5, CENPE, CENPF, CEP55, CIT, DLGAP5, DSCC1, FBXO5, GSG2, KIF14, KIF18A, KIF25, KIF2C, NAA50, NCAPD3, NCAPG, NCAPH, NEK2, NSMCE2, NUSAP1, PDS5A, PLK1, SMC1A, SMC2, SMC3, SMC4, SPAG5, TOP2A, TTK, UBE2D1, UBE2E1, ZW10]	[AKAP8, ANAPC1, ANAPC10, ANAPC11, ANAPC15, ANAPC2, ANAPC4, ANAPC5, ANAPC7, APC, ATM, BECN1, BUB1, BUB1B, BUB3, CCNB1, CDC16, CDC20, CDC23, CDC26, CDC27, CDC6, CDCA5, CDCA8, CENPE, CENPF, CEP55, CHAMP1, CHMP1A, CHMP1B, CHMP2A, CHMP2B, CHMP3, CHMP4A, CHMP4B, CHMP4C, CHMP5, CHMP6, CHMP7, CIT, CSNK2A1, CSNK2A2, CUL3, DHDDS, DIS3L2, DLGAP5, DSCC1, DUSP1, DUSP12, DYNC1LI1, ESPL1, FBXO5, GEN1, GSG2, HOR…	TRUE
GO:0002920	regulation of humoral immune response	2.47959	[4, 5]	[None]	21	38.8889	1.24463e-06	0.00331445	{}	{}	[C2, C3, C4A, C7, C8G, CD37, CFB, CFH, CFI, CFP, CXCL10, GIMAP5, HPX, MASP1, NOD2, PROS1, PTPN6, PTPRC, SERPING1, SUSD4, ZP3]	[6xC1QA, A2M, AKR1C1, C1QBP, C2, C3, C4A, C4B, C4BPA, C4BPB, C5, C6, C7, C8A, C8B, C8G, C9, CCR7, CD37, CD46, CD55, CD59, CFB, CFH, CFI, CFP, CR1, CXCL10, CXCL13, DEFB103A, FCER2, FOXJ1, GIMAP5, HNRNPC, HPX, IGLC7, IRG1, LTA, MASP1, NOD2, PHB, PHB2, PPP2R3C, PROS1, PSMA7, PTPN6, PTPRC, SERPING1, SPNS2, SUSD4, TNF, VTN, ZP3, ZP4]	TRUE
GO:0005615	extracellular space	2.4746	[2, 3]	[None]	238	17.0487	1.25949e-06	0.00335277	{}	{}	[ABCA3, ABI3BP, ACTA2, ADAM9, ADAMTS13, AKR1B1, ALDH3A1, ALPL, ANGPT1, ANGPTL2, ANXA13, ANXA2, APOBR, APOL1, ARTN, ASIP, ATXN10, AXL, BDNF-AS, BMP4, BMP7, BMPER, BPIFC, BVES, C1QA, C1S, C2, C2orf40, C3, C4A, C8G, CA2, CABP1, CAMP, CBR3, CCBE1, CCL5, CD109, CD14, CD36, CD70, CDH13, CES3, CFB, CFH, CFI, CFL2, CFP, CHI3L2, CHRD, CILP, CLU, CMTM4, COL14A1, COL15A1, COL1A1, COL25A1, COL3A1, COL6A3, CO…	[2xFGA, 6xC1QA, A1BG, A2M, A2ML1, ABCA1, ABCA3, ABCD1, ABI3BP, ACE, ACE2, ACHE, ACPP, ACSM1, ACTA1, ACTA2, ACTB, ACTBL2, ACTC1, ACTG1, ACTG2, ACTN1, ACTN4, ADA, ADAM9, ADAMTS13, ADAMTS20, ADAMTS3, ADAMTS4, ADAMTS9, ADCYAP1, ADIPOQ, ADM, ADNP, AEBP1, AFM, AFP, AGR2, AGRN, AGRP, AGT, AGXT, AHSG, AIFM2, AIMP1, AKR1A1, AKR1B1, AKR1C1, ALB, ALDH3A1, ALDOA, ALOX5, ALPL, AMBP, AMH, AMN, AMY1A, AMY2A, AN…	TRUE
GO:0005581	collagen trimer	2.42141	[1, 3]	[None]	30	31.5789	1.42413e-06	0.0037896	{}	{}	[C1QA, CCBE1, COL10A1, COL13A1, COL14A1, COL15A1, COL16A1, COL17A1, COL1A1, COL23A1, COL24A1, COL25A1, COL28A1, COL3A1, COL5A1, COL6A3, COL8A1, COL8A2, COL9A1, COL9A2, COLEC11, COLEC12, COLQ, CTHRC1, DCN, EMID1, FCN3, LOX, MSR1, TNXB]	[2xCOL4A1, ADIPOQ, C1QA, C1QB, C1QC, C1QL1, C1QL2, C1QL3, C1QL4, C1QTNF1, C1QTNF2, C1QTNF3, C1QTNF3-AMACR, C1QTNF5, C1QTNF6, C1QTNF7, C1QTNF8, C1QTNF9, C1QTNF9B, CCBE1, COL10A1, COL11A1, COL11A2, COL12A1, COL13A1, COL14A1, COL15A1, COL16A1, COL17A1, COL18A1, COL18A1 trimer, COL19A1, COL1A1, COL1A2, COL20A1, COL21A1, COL22A1, COL23A1, COL24A1, COL25A1, COL26A1, COL27A1, COL28A1, COL2A1, COL3A1, CO…	TRUE
GO:0002696	positive regulation of leukocyte activation	2.31881	[3, 4, 5, 6]	[None]	66	22.7586	1.80634e-06	0.00479946	{}	{}	[ADAM8, ADK, ADORA2B, AP3B1, AXL, BTK, CCL5, CD226, CD247, CD27, CD74, CDKN1A, DPP4, EBI3, EGR3, F2RL1, FCER1G, FGR, FOXP3, GATA3, GIMAP5, GPR183, HHLA2, HLA-DMA, HLA-DMB, HLA-DQA1, HLA-DQB1, HLA-DQB2, HLA-DRA, HLA-DRB1, ICOSLG, IGF1, IGF2, IGFBP2, IKZF1, IL12RB1, IL15, IL15RA, IL18, IL23R, IL36B, IL7, IL7R, INPP5D, IRS2, ITGAL, LCK, MALT1, NOD2, PRKCZ, PTPN6, PTPRC, RLTPR, S100A8, SPTA1, SYK, TA…	[ADA, ADAM8, ADK, ADORA2B, AIF1, AKT1, AMH, AP1G1, AP3B1, AP3D1, ARHGEF7, ATP11C, AXL, BAD, BCL10, BCL2, BCL6, BLM, BLOC1S3, BLOC1S6, BST1, BTK, BTLA, BTNL2, C21orf33, CARD11, CAV1, CCL19, CCL2, CCL21, CCL5, CCR2, CCR7, CD1D, CD2, CD226, CD24, CD247, CD27, CD274, CD276, CD28, CD38, CD3D, CD3E, CD3G, CD4, CD40, CD46, CD47, CD5, CD55, CD59, CD74, CD80, CD81, CD83, CD86, CDC42, CDKN1A, CHRNB2, CLCF1…	TRUE
GO:0005604	basement membrane	2.09996	[2, 3, 4]	[None]	31	30.0971	3.00454e-06	0.00794401	{}	{}	[ACAN, ANXA2, ANXA2P2, CASK, COL15A1, COL17A1, COL28A1, COL5A1, COL8A1, COL8A2, COLQ, EGFL6, EGFLAM, ENTPD1, FBLN1, FREM1, ITGB1, ITGB4, LAMA2, LAMA3, LAMA5, LAMC3, LOXL1, MATN2, MMRN2, NTN4, SMC3, TGFBI, THBS4, TNNC1, USH2A]	[2xCOL4A1, ACAN, ACHE, ADAMTS1, AGRN, ALB, AMTN, ANG, ANXA2, ANXA2P2, APLP1, CASK, CCDC80, CD151, COL15A1, COL17A1, COL18A1, COL18A1 trimer, COL28A1, COL2A1, COL4A1, COL4A2, COL4A3, COL4A4, COL4A5, COL4A6, COL5A1, COL7A1, COL8A1, COL8A2, COLQ, CST3, DAG1, DEAF1, DLG1, DST, EFEMP2, EGFL6, EGFLAM, ENTPD1, ENTPD2, ERBB2IP, FBLN1, FBN1, FGF9, FN1, FRAS1, FREM1, FREM2, FREM3, HMCN1, HMCN2, HSPG2, ITGA…	TRUE
GO:0000778	condensed nuclear chromosome kinetochore	1.97875	[5, 6, 7, 8, 9, 10, 11, 12, 13]	[None]	7	87.5	3.98536e-06	0.0105014	{}	{}	[BUB1, BUB1B, CCNB1, CENPA, CENPE, PLK1, REC8]	[BUB1, BUB1B, CCNB1, CENPA, CENPE, NDC80, PLK1, REC8]	TRUE
GO:0002684	positive regulation of immune system process	1.97779	[2, 3, 4]	[None]	185	17.5024	3.99571e-06	0.0105247	{}	{}	[ACTR3, ADAM8, ADK, ADORA2B, AIM2, AP3B1, ASXL2, AXL, BLK, BTK, C1QA, C1S, C2, C3, C4A, C5AR1, C7, C8G, CA2, CACNA1F, CAMK1D, CCL5, CD14, CD19, CD209, CD226, CD247, CD27, CD36, CD37, CD74, CD79A, CD79B, CDK1, CDKN1A, CFB, CFH, CFI, CFP, CHUK, CLU, CMKLR1, COLEC12, CRTAM, CXCL1, CXCL10, CXCL11, CXCL12, CXCL2, CXCL5, CXCL9, DPP4, DUSP4, EBI3, EGR3, ELMO1, EREG, ETS1, F2RL1, FCER1G, FCGR1A, FCGR2A, …	[6xC1QA, A0A087WT57_HUMAN, A2M, ABCB5, ABI1, ABL1, ACIN1, ACTB, ACTG1, ACTR2, ACTR3, ACVR1B, ACVR2A, ADA, ADAM10, ADAM17, ADAM8, ADK, ADORA2B, AIF1, AIM2, AKR1C1, AKT1, AMH, ANKRD17, ANKRD54, ANO6, ANXA1, AP1G1, AP3B1, AP3D1, AQP3, ARHGEF7, ARNT, ARPC1A, ARPC2, ARPC3, ARPC4, ARPC5, ARRB2, ASXL2, ATF1, ATF2, ATP11C, ATP6AP1, ATXN1L, AXL, B2M, BAD, BAIAP2, BAX, BCAR1, BCL10, BCL2, BCL6, BDKRB1, BIR…	TRUE
GO:0002367	cytokine production involved in immune response	1.95893	[3, 4]	[None]	24	33.8028	4.17624e-06	0.0109919	{}	{}	[ANGPT1, BST2, BTK, C10orf54, CD36, CD74, CHGA, F2RL1, FCER1G, FFAR2, FOXP3, GIMAP5, IL10, IRAK3, KIT, LPAL2, MALT1, NOD2, PRKCZ, RSAD2, S100A8, SLC11A1, TEK, TLR4]	[AMH, ANGPT1, APOA1, APOA2, ATG5, BCL10, BCL6, BST2, BTK, C10orf54, CAMK4, CD36, CD55, CD74, CHGA, CLC, CLCF1, CRLF2, DLG1, F2RL1, FCER1G, FFAR2, FFAR3, FOXP3, FZD5, GAS6, GIMAP5, GPRC5B, HMOX1, HSPD1, IFNA2, IFNB1, IL10, IL21, IL4, IRAK3, JAK3, KIT, LILRB1, LPAL2, MALT1, MAP3K7, MIF, MR1, NOD2, PNKD, PRKCZ, RSAD2, S100A8, S100A9, SASH3, SEMA7A, SLC11A1, SPON2, TANK, TEK, TGFB1, TGFB2, TGFB3, TLR…	TRUE
GO:0002718	regulation of cytokine production involved in immune response	1.9001	[4, 5, 6]	[None]	21	36.2069	4.79298e-06	0.0125864	{}	{}	[ANGPT1, BST2, BTK, C10orf54, CD36, CD74, F2RL1, FCER1G, FFAR2, FOXP3, GIMAP5, IL10, IRAK3, LPAL2, MALT1, NOD2, PRKCZ, RSAD2, S100A8, TEK, TLR4]	[AMH, ANGPT1, APOA1, APOA2, ATG5, BCL10, BCL6, BST2, BTK, C10orf54, CD36, CD74, CLC, CLCF1, F2RL1, FCER1G, FFAR2, FFAR3, FOXP3, FZD5, GIMAP5, GPRC5B, HMOX1, IFNA2, IFNB1, IL10, IL21, IRAK3, JAK3, LILRB1, LPAL2, MALT1, MAP3K7, MIF, NOD2, PRKCZ, RSAD2, S100A8, S100A9, SASH3, SEMA7A, SPON2, TANK, TEK, TGFB1, TGFB2, TGFB3, TLR2, TLR4, TNF, TNFRSF14, TNFSF4, TRAF2, TRAF6, TRIL, TRPM4, WNT5A, XCL1]	TRUE
GO:0002706	regulation of lymphocyte mediated immunity	1.72369	[5, 6]	[None]	30	29.4118	7.21677e-06	0.0188935	{}	{}	[BTK, C10orf54, C3, CD226, CRTAM, FCER1G, FOXP3, GIMAP5, HLA-B, HPX, IL10, IL12RB1, IL23R, IL7R, LAG3, MALT1, NCR3, NOD2, PIK3R6, PRKCZ, PTPN6, PTPRC, RASGRP1, RIPK3, RSAD2, SUSD4, WAS, WHSC1, ZBTB1, ZP3]	[6xC1QA, AP1G1, APLF, ARRB2, B2M, BCL6, BTK, C10orf54, C3, C4BPA, C4BPB, CADM1, CD226, CD24, CD28, CD40, CLC, CLCF1, CR1, CRTAM, DEAF1, EXOSC3, FADD, FCER1A, FCER1G, FCER2, FOXJ1, FOXP3, FZD5, GIMAP5, HLA-A, HLA-B, HLA-E, HPX, HSPD1, IFNA2, IFNB1, IFNG, IL10, IL12A, IL12B, IL12RB1, IL1B, IL2, IL20RB, IL21, IL23A, IL23R, IL27RA, IL4, IL7R, KLRK1, LAG3, LAMP1, LILRB1, LTA, MALT1, MAP3K7, MICA, NCR1…	TRUE
GO:0001655	urogenital system development	1.68959	[4, 5]	[None]	73	21.2209	7.81824e-06	0.0204369	{}	{}	[ACTA2, ADAMTS16, AKR1B1, ALDH1A2, ALOX15B, ANGPT1, APC, AQP1, ARG2, ARID5B, ARL3, ASS1, BDNF-AS, BMP4, BMP7, BMPER, CA2, CD34, CNRIP1, CUX1, CYP19A1, CYP7B1, DCHS1, DCN, ESR2, EYA1, FGF1, FGF13, FGFR1, FGFR2, FOXC1, GATA2, GATA3, GCNT4, GPC3, IGF1, ILK, ITGB4, KCNJ8, LAMA5, LHX1, LIN28A, MAGI2, MECOM, MME, OXSR1, PBX1, PDGFB, PDGFRB, PKD2, PKHD1, PLCE1, PODXL, PTPRO, SERPINB5, SMAD4, SMAD6, SOAT…	[ACAT1, ACD, ACE, ACTA2, ACVR1, ACVR2B, ADAMTS1, ADAMTS16, ADIPOQ, AGT, AGTR1, AGTR2, AGXT, AHI1, AHR, AKR1B1, ALDH1A2, ALDH9A1, ALOX15B, AMER1, AMH, ANGPT1, ANGPT2, ANXA1, APC, APH1A, AQP1, AQP11, AQP2, AR, AREG, ARG2, ARID5B, ARL3, ASS1, BAG6, BASP1, BAX, BCL2, BCL2L11, BDNF, BDNF-AS, BMP2, BMP4, BMP6, BMP7, BMPER, C1GALT1, C21orf33, CA2, CALB1, CAT, CD24, CD34, CD44, CDKN1B, CDKN1C, CEP290, CE…	TRUE
GO:0001816	cytokine production	1.58915	[3]	[None]	117	18.8103	9.87504e-06	0.0257541	{}	{}	[ABL2, ADAM8, ADORA2B, AIM2, ALOX15B, ANGPT1, AVPR2, AXL, BST2, BTK, C10orf54, C3, CCBE1, CD14, CD226, CD34, CD36, CD74, CDH15, CEBPB, CHGA, CHUK, CLU, CMKLR1, CRTAM, CSF1R, CXCR3, CYP1B1, DARC, EBI3, EREG, F2RL1, FCER1G, FFAR2, FGR, FLT4, FOXP3, G6PD, GATA3, GIMAP5, HHLA2, HIF1A, HLA-B, HLA-DRB1, IGF2BP1, IL10, IL12RB1, IL15, IL17B, IL17D, IL18, IL18R1, IL23R, IL36B, INHA, INHBB, INPP5D, IRAK3, …	[ABCA1, ABL1, ABL2, ACE2, ACP5, ADAM17, ADAM8, ADAMTS3, ADC, ADCYAP1, ADIPOQ, ADORA2B, ADRA2A, AFAP1L2, AGPAT1, AGPAT2, AGT, AGTR2, AGXT, AIFM2, AIM2, AKIRIN2, ALOX15B, AMH, ANGPT1, ANKRD17, ANKRD42, ANXA1, ANXA4, APOA1, APOA2, APOD, ARFGEF2, ARHGEF2, ARNT, ARRB1, ARRB2, ASB1, ASH1L, ATF2, ATF4, ATG12, ATG5, ATP6AP2, AVPR2, AXL, AZI2, AZU1, BANK1, BATF, BCL10, BCL3, BCL6, BIRC2, BIRC3, BPI, BRCA1…	TRUE
GO:0005102	receptor binding	1.55809	[3]	[None]	247	16.4777	1.06194e-05	0.0276635	{}	{}	[ABL2, ACOT2, ADAM28, ADAM9, ADAMTS13, AKAP9, AKR1B1, ALCAM, AMICA1, ANGPT1, ANGPTL2, AQP1, ARHGEF12, ARTN, ASIP, ASXL2, ATP1A3, BAAT, BCAS3, BDKRB2, BDNF-AS, BLK, BMP4, BMP7, BRE, BTK, BZRAP1, C3, CABP1, CAMK2A, CASK, CBL, CCDC62, CCL5, CCNB1, CCRL2, CD226, CD70, CD74, CDH5, CEBPB, CHGA, CMTM4, COL16A1, COL3A1, COL5A1, CPAMD8, CPE, CRTAM, CRX, CTHRC1, CXCL1, CXCL10, CXCL11, CXCL12, CXCL14, CXCL1…	[A0A0A6YYA1_HUMAN, A2M, AAK1, ABCA1, ABCA12, ABCD1, ABL1, ABL2, ACE, ACOT2, ACOT4, ACOT8, ACOX1, ACOX2, ACOX3, ACTN1, ACTN2, ACTN3, ACTN4, ADAM10, ADAM11, ADAM15, ADAM17, ADAM2, ADAM22, ADAM23, ADAM28, ADAM9, ADAMTS13, ADAMTS5, ADAMTS8, ADCYAP1, ADD1, ADH7, ADIPOQ, ADM, ADM2, ADORA1, ADORA2A, ADRA2A, ADRA2C, ADRB1, ADRB3, ADRBK1, AGR2, AGRP, AGT, AGTR1, AGTR2, AGXT, AIMP1, AKAP9, AKR1B1, ALCAM, A…	TRUE
GO:0000793	condensed chromosome	1.46023	[5, 6, 7, 8]	[None]	48	23.7624	1.33289e-05	0.0346551	{}	{}	[AURKA, BUB1, BUB1B, BUB3, CCDC155, CCNB1, CDCA5, CEBPB, CENPA, CENPE, CENPF, CENPM, CENPN, CENPW, CFDP1, CSNK1A1, ERCC6L, FKBP6, H2AFX, HID1, INCENP, KIF2C, LIG4, MSH5, NCAPD3, NCAPG, NCAPH, NEK2, NSMCE2, NUF2, PHF6, PLK1, RAD21, REC8, RNASE6, RNF212, RRAD, SKA3, SMC1A, SMC2, SMC3, SMC4, SPAG5, STAG3, TOP2A, TOPBP1, XRCC4, ZW10]	[ADD3, AHCTF1, AKAP8, APITD1, AURKA, AURKB, AURKC, BAZ1B, BHLHE40, BIRC5, BLM, BOD1, BOD1L2, BRCA1, BRD4, BUB1, BUB1B, BUB3, C9orf114, CASC5, CBX3, CCDC155, CCNB1, CCNB1IP1, CDCA5, CDK2, CDX2, CEBPB, CENPA, CENPC, CENPCP1, CENPE, CENPF, CENPH, CENPK, CENPM, CENPN, CENPO, CENPT, CENPU, CENPV, CENPW, CFDP1, CHAMP1, CHEK1, CHMP1A, CLASP1, CLASP2, CREBBP, CSNK1A1, CTCF, DCTN3, DCTN5, DCTN6, DMC1, DSN…	TRUE
GO:0005539	glycosaminoglycan binding	1.44054	[3]	[None]	49	23.5577	1.39633e-05	0.0362627	{}	{}	[ABI3BP, ACAN, BGN, BMP4, BMP7, CEMIP, CFH, CHODL, CHRD, COL13A1, COL25A1, COL5A1, CRISPLD2, CXCL10, CXCL11, DCN, ECM2, EGFLAM, FGF1, FGF13, FGFR1, FGFR2, HAPLN2, HMMR, IGJ, ITGAM, LIPC, LIPH, LTBP2, LTF, NDNF, NELL2, NLRP3, NOD2, NOV, NRG1, PODXL2, PTPRC, PTPRF, PXDN, SAA1, SELL, SEPP1, SPOCK2, STAB1, THBS4, TNXB, WISP2, WISP3]	[AAMP, ABI3BP, ACAN, ADAMTS1, ADAMTS3, ADAMTS8, ADAMTSL5, AGRN, ANG, AOC1, APLP1, APLP2, APOA5, APOB, APOE, APOH, APP, AZU1, BCAN, BGN, BMP4, BMP7, BSPH1, C1QBP, C6orf15, C6orf25, CCDC80, CCL15, CCL2, CCL23, CCL7, CCL8, CD44, CECR1, CEL, CEMIP, CFH, CHODL, CHRD, CLEC3B, COL13A1, COL25A1, COL5A1, COL5A3, COMP, CRISPLD2, CTGF, CTSG, CXCL10, CXCL11, CXCL13, CXCL6, CYR61, DCN, DPYSL3, ECM2, EGFLAM, E…	TRUE
GO:0002697	regulation of immune effector process	1.38898	[3, 4]	[None]	82	20.197	1.57416e-05	0.0408338	{}	{}	[ACKR3, ADORA2B, AIM2, ANGPT1, AP2B1, BST2, BTK, C10orf54, C1orf210, C2, C3, C4A, C7, C8G, CD226, CD247, CD36, CD37, CD74, CD93, CFB, CFH, CFI, CFP, CPA4, CRTAM, CXCL10, DKKL1, ELMO1, F2RL1, FAM13B, FCER1G, FFAR2, FGR, FOXP3, GIMAP5, HCK, HLA-B, HLA-DMB, HPX, IL10, IL12RB1, IL15, IL17D, IL23R, IL7R, IRAK3, KCNQ1, KIAA1549L, LAG3, LCK, LPAL2, MALT1, MASP1, MYOM1, NCR3, NOD2, PIK3R6, PRKCZ, PROS1, …	[6xC1QA, A2M, ABR, ACIN1, ACKR3, ACTRT1, ADORA2B, AIM2, AKR1C1, ALKBH5, ALPK1, AMH, ANGPT1, ANKRD17, ANXA5, AP1B1, AP1G1, AP1M1, AP1M2, AP1S1, AP1S2, AP1S3, AP2A1, AP2A2, AP2B1, AP2M1, AP2S1, APLF, APOA1, APOA2, APOBEC3F, APOBEC3G, ARF1, ARF1P1, ARRB2, ASB2, ATG5, ATP1B1, ATP6V1H, B2M, BCL10, BCL6, BCR, BIRC2, BIRC3, BST2, BTK, C10orf54, C12orf4, C19orf10, C1QBP, C1orf210, C2, C3, C4A, C4B, C4BPA…	TRUE
GO:0001817	regulation of cytokine production	1.20458	[3, 4]	[None]	104	18.9091	2.4246e-05	0.0624335	{}	{}	[ABL2, ADAM8, ADORA2B, AIM2, ALOX15B, ANGPT1, AXL, BST2, BTK, C10orf54, C3, CCBE1, CD14, CD34, CD36, CD74, CDH15, CEBPB, CHUK, CLU, CMKLR1, CRTAM, CSF1R, CYP1B1, DARC, EBI3, EREG, F2RL1, FCER1G, FFAR2, FGR, FLT4, FOXP3, GATA3, GIMAP5, HHLA2, HIF1A, HLA-B, HLA-DRB1, IGF2BP1, IL10, IL12RB1, IL15, IL17B, IL17D, IL18, IL18R1, IL23R, IL36B, INHA, INHBB, INPP5D, IRAK3, IRF8, LAG3, LPAL2, LRRC32, LTB, L…	[ABL1, ABL2, ACE2, ACP5, ADAM17, ADAM8, ADCYAP1, ADIPOQ, ADORA2B, ADRA2A, AFAP1L2, AGPAT1, AGPAT2, AGT, AGTR2, AGXT, AIFM2, AIM2, AKIRIN2, ALOX15B, AMH, ANGPT1, ANKRD17, ANKRD42, ANXA1, ANXA4, APOA1, APOA2, APOD, ARFGEF2, ARHGEF2, ARNT, ARRB1, ARRB2, ASB1, ATF2, ATF4, ATG12, ATG5, ATP6AP2, AXL, AZU1, BANK1, BCL10, BCL3, BCL6, BIRC2, BIRC3, BPI, BRCA1, BST2, BTK, BTN2A2, BTNL2, C10orf54, C19orf10,…	TRUE
GO:0000165	MAPK cascade	1.12589	[4, 5, 6, 8, 9]	[None]	130	18.0055	2.91757e-05	0.0748358	{}	{}	[ABL2, ACKR3, ADAM8, ADAM9, ADORA2B, ALK, ALOX12B, ALOX15, ANGPT1, APC, BMP4, BMP7, BMPER, BRAF, C5AR1, CCL5, CD27, CD36, CD74, CDK1, CDON, CSF1R, CXCR4, CYSLTR2, DAB2, DUSP4, DUSP5, EFNA1, EGF, EPGN, ERCC6, EREG, F2RL1, FGF1, FGF13, FGFR1, FGFR2, FLT4, FOXM1, FZD8, GNG3, GPR183, HIPK3, HMGCR, HRH4, HTR2C, IGF1, IGF2, IL11, IL18, IL1RN, ILK, INHA, INHBB, INHBE, IRAK3, ITGAV, ITGB1, KCNH8, KIT, KL…	[ABCA7, ABL1, ABL2, ACKR3, ADAM8, ADAM9, ADCYAP1, ADIPOQ, ADORA1, ADORA2B, ADRA1A, ADRA1B, ADRA1D, ADRA2A, ADRA2B, ADRA2C, ADRB2, ADRB3, AGT, AGXT, AIDA, AJUBA, AKT1, ALK, ALOX12B, ALOX15, AMBP, AMH, ANGPT1, ANKRD26, ANKRD6, ANKS1B, APC, APIP, APOA1, APOE, ARHGAP8, ARHGEF6, ARHGEF7, ARL6IP5, ARRB1, ARRB2, ASH1L, ATF1, ATF2, ATP6AP1, ATP6AP2, AVP, AVPI1, AXIN1, BANK1, BIRC7, BMP10, BMP15, BMP2, BM…	TRUE
GO:0002703	regulation of leukocyte mediated immunity	1.10417	[4, 5]	[None]	36	25.5319	3.0708e-05	0.0786739	{}	{}	[ADORA2B, BST2, BTK, C10orf54, C3, CD226, CRTAM, F2RL1, FCER1G, FGR, FOXP3, GIMAP5, HLA-B, HPX, IL10, IL12RB1, IL23R, IL7R, LAG3, MALT1, NCR3, NOD2, PIK3R6, PRKCZ, PTPN6, PTPRC, RASGRP1, RIPK3, RSAD2, SUSD4, SYK, UNC13D, WAS, WHSC1, ZBTB1, ZP3]	[6xC1QA, ABR, ADORA2B, AP1G1, APLF, ARRB2, B2M, BCL6, BCR, BST2, BTK, C10orf54, C12orf4, C3, C4BPA, C4BPB, CADM1, CCL2, CCR2, CD226, CD24, CD28, CD300A, CD40, CLC, CLCF1, CR1, CRHR1, CRTAM, DEAF1, EXOSC3, F2RL1, FADD, FCER1A, FCER1G, FCER2, FER, FES, FGR, FOXF1, FOXJ1, FOXP3, FZD5, GAB2, GIMAP5, HLA-A, HLA-B, HLA-E, HMOX1, HPX, HSPD1, ICAM1, IFNA2, IFNB1, IFNG, IL10, IL12A, IL12B, IL12RB1, IL13, …	TRUE
GO:0002526	acute inflammatory response	1.06649	[5]	[None]	37	25.1701	3.35826e-05	0.0858035	{}	{}	[ADAM8, ALOX5AP, ASS1, C2, C3, C4A, C7, C8G, CD163, CEBPB, CFB, CFH, CFI, CFP, CXCL10, F3, FCER1G, FFAR2, GATA3, IL1RN, LPAL2, MASP1, NLRP3, NUPR1, PROS1, PTGER3, PTGS2, S100A8, SAA1, SAA2, SERPINA1, SERPINA3, SERPINF2, SERPING1, SUSD4, TACR1, ZP3]	[6xC1QA, A2M, ACVR1, ADAM8, ADCYAP1, ADORA1, ADRA2A, AHSG, AKR1C1, ALOX5AP, ANO6, APCS, APOA2, APOL2, ASH1L, ASS1, B4GALT1, C1QBP, C2, C3, C4A, C4B, C4BPA, C4BPB, C5, C6, C7, C8A, C8B, C8G, C9, CCM2, CCR7, CD163, CD46, CD55, CD59, CEBPA, CEBPB, CFB, CFH, CFI, CFP, CNR1, CNTN1, CR1, CREB3L3, CRP, CSRP1, CTNNBIP1, CXCL10, DEAF1, DEFB1, DLC1, EDNRB, EHHADH, ELANE, F12, F2, F3, F8, FCER1A, FCER1G, FF…	TRUE
GO:0001822	kidney development	1.03671	[3, 4, 5, 6, 7]	[None]	60	21.4286	3.59808e-05	0.091895	{}	{}	[ACTA2, ADAMTS16, ALDH1A2, ANGPT1, APC, AQP1, ARG2, ARID5B, ARL3, ASS1, BDNF-AS, BMP4, BMP7, BMPER, CA2, CD34, CUX1, DCHS1, DCN, EYA1, FGF1, FGF13, FGFR1, FGFR2, FOXC1, GATA3, GCNT4, GPC3, ILK, KCNJ8, LAMA5, LHX1, LIN28A, MAGI2, MME, OXSR1, PBX1, PDGFB, PDGFRB, PKD2, PKHD1, PLCE1, PODXL, PTPRO, SMAD4, SMAD6, SOAT1, SOX11, SOX9, STRA6, SULF1, SULF2, TGFBR1, TIPARP, TP73, WDPCP, WNK4, WNT4, WNT7B, …	[ACAT1, ACE, ACTA2, ACVR2B, ADAMTS1, ADAMTS16, ADIPOQ, AGT, AGTR1, AGTR2, AGXT, AHI1, ALDH1A2, ALDH9A1, AMER1, ANGPT1, ANGPT2, APC, APH1A, AQP1, AQP11, AQP2, ARG2, ARID5B, ARL3, ASS1, BAG6, BASP1, BAX, BCL2, BCL2L11, BDNF, BDNF-AS, BMP2, BMP4, BMP6, BMP7, BMPER, C1GALT1, C21orf33, CA2, CALB1, CAT, CD24, CD34, CD44, CDKN1C, CEP290, CER1, CITED1, COASY, COL4A3, COL4A4, CRLF1, CTNNB1, CTNNBIP1, CTSH…	TRUE
GO:0001894	tissue homeostasis	0.886666	[4, 5]	[None]	49	22.4771	5.13723e-05	0.129818	{}	{}	[ADAM8, CA2, CD34, CD7, CDH15, CFH, COL14A1, COL9A1, CSF1R, ERCC6, F3, FH, FOXC1, GATA2, GPR116, GPR98, IGJ, IL7, INPP5D, ITGB1, KLHL10, KRT1, LCA5, LDB2, LDLR, LTBP2, LTF, LYZ, MAK, NOD2, NXNL2, PDGFRB, PRR4, PTH1R, PTK2B, PVRL4, RDH12, RP1L1, S1PR1, SERPINA3, SIGLEC15, SOX9, SYK, TLR4, TNFAIP3, USH2A, VSIG1, WDR36, ZG16B]	[ABCA12, ABCA4, ACACA, ACD, ACP5, ACTB, ACTG1, ADAM8, ADD1, ADRB2, AIPL1, ALB, ALPK3, ANKRD11, ARMS2, ATP6AP1, AZGP1, B2M, BARD1, BAX, BBS1, BBS10, BBS12, BBS2, BBS4, BCL2, BGLAP, BPNT1, BTF3P11, CA2, CALCA, CARTPT, CD34, CD38, CD7, CDH15, CDH23, CDH3, CDHR1, CEL, CFH, CHMP4A, CHMP4B, CIB2, CLN8, CLRN1, CNGB1, COL11A2, COL14A1, COL2A1, COL9A1, CORO1A, CSF1, CSF1R, CSK, CST4, CTGF, CTNNB1, CTSH, C…	TRUE
GO:0000278	mitotic cell cycle	0.81104	[4]	[None]	177	16.8411	6.12896e-05	0.154511	{}	{}	[ACTR1A, AKAP9, ANK3, ANLN, APC, ARTN, ASPM, AURKA, BMP4, BMP7, BTG3, BUB1, BUB1B, BUB3, CAMK2A, CCNA2, CCNB1, CCNB2, CCND1, CDC20, CDC25A, CDC25B, CDC25C, CDC27, CDC6, CDCA2, CDCA5, CDK1, CDK11A, CDK11B, CDKN1A, CDKN2C, CDKN3, CDT1, CENPA, CENPE, CENPF, CENPI, CENPM, CENPN, CENPW, CEP55, CEP78, CFH, CIT, CKAP2, CRLF3, CSNK1A1, CUL2, DBF4, DCLRE1A, DLGAP5, DSCC1, E2F7, EGF, EPGN, ERCC6L, EREG, ES…	[AAAS, AATF, ABCB1, ABL1, ACTR1A, ACTR8, ACVR1, ACVR1B, ADAM17, ADC, AFAP1L2, AHCTF1, AIF1, AJUBA, AKAP8, AKAP9, AKT1, ALMS1, ANAPC1, ANAPC10, ANAPC11, ANAPC13, ANAPC15, ANAPC16, ANAPC2, ANAPC4, ANAPC5, ANAPC7, ANK3, ANKHD1, ANKLE2, ANKRD17, ANLN, ANXA1, APC, APEX1, APITD1, APP, ARHGEF10, ARHGEF2, ARHGEF7, ARL8A, ARPP19, ARTN, ASCL1, ASNS, ASPM, ASUN, ATF2, ATM, AURKA, AURKAIP1, AURKB, AURKC, AZI…	TRUE
GO:0002705	positive regulation of leukocyte mediated immunity	0.8051	[4, 5, 6]	[None]	25	28.7356	6.2183e-05	0.156639	{}	{}	[ADORA2B, C3, CD226, CRTAM, F2RL1, FCER1G, FGR, FOXP3, GIMAP5, HLA-B, HPX, IL12RB1, IL23R, LAG3, MALT1, NCR3, NOD2, PRKCZ, PTPRC, RASGRP1, RSAD2, SYK, WHSC1, ZBTB1, ZP3]	[6xC1QA, ADORA2B, AP1G1, B2M, C3, CADM1, CCL2, CD226, CD24, CD28, CD40, CLCF1, CRHR1, CRTAM, EXOSC3, F2RL1, FADD, FCER1A, FCER1G, FCER2, FGR, FOXP3, FZD5, GAB2, GIMAP5, HLA-A, HLA-B, HLA-E, HPX, HSPD1, IFNG, IL12A, IL12B, IL12RB1, IL13, IL1B, IL2, IL21, IL23A, IL23R, IL4, KLRK1, LAG3, LAMP1, LTA, MALT1, MAP3K7, MS4A1, MS4A2, NANOS2, NCR3, NOD2, NOS2, P2RX7, PAXIP1, PRKCZ, PTPRC, PVR, PVRL2, RASGR…	TRUE
GO:0000902	cell morphogenesis	0.677402	[4, 5]	[None]	220	16.2362	8.40397e-05	0.210183	{}	{}	[ABL2, ACTR3, ADAM8, ALCAM, ANK3, AP2B1, APBB1, APC, APH1B, ARAP3, ARHGAP15, ARHGAP4, ARHGEF12, ARL3, ARL6, ARMC4, ARTN, ARX, ATG7, AURKA, AVIL, AXL, BAI1, BBS9, BCL11B, BDNF-AS, BMP4, BMP7, BRAF, BTBD3, BVES, CACNA1A, CACNA1D, CACNA1F, CACNA1H, CACNB2, CASP3, CCDC114, CCDC39, CDC42EP3, CDH4, CDK1, CFDP1, CFL2, CGN, CIT, CLIC5, CLU, CNTN6, COL1A1, COL3A1, COL4A3BP, COL5A1, COL6A3, COL9A1, COL9A2,…	[AATK, ABI1, ABL1, ABL2, ABLIM1, ABLIM2, ABLIM3, ACTB, ACTG1, ACTR2, ACTR3, ADAM10, ADAM15, ADAM8, ADCY1, ADD1, ADORA2A, AFG3L2, AGAP2, AGRN, AHI1, AK7, AKIP1, ALCAM, ALDOA, ALS2, ALX1, AMELX, AMIGO1, ANAPC2, ANK1, ANK2, ANK3, ANTXR1, ANXA7, AP1AR, AP2A1, AP2A2, AP2B1, AP2M1, AP2S1, APBB1, APBB2, APC, APEX1, APH1A, APH1B, APOA1, APOE, APP, ARAP1, ARAP3, ARC, ARHGAP15, ARHGAP35, ARHGAP39, ARHGAP4,…	TRUE
GO:0004713	protein tyrosine kinase activity	0.654664	[6]	[None]	38	23.8994	8.86631e-05	0.221481	{}	{}	[ABL2, ALK, AXL, BLK, BTK, COLEC11, CSF1R, DYRK3, EFEMP1, EPHA1, EPHA10, EPHA3, FGFR1, FGFR2, FGR, FLT4, HCK, IGF2R, ITK, KIT, LCK, MAP2K5, MELK, NELL2, NR4A3, NTRK2, PDGFRB, PDGFRL, PTK2B, PTK6, ROR2, SYK, TEK, TIE1, TTK, TWF1, TXK, ZAP70]	[AATK, ABL1, ABL2, ALK, AXL, BAZ1B, BCR, BLK, BMX, BTK, CAMKK2, CCL13, CLK1, CLK2, CLK3, CLK4, COLEC11, COQ7, CRIM1, CSF1R, CSK, DDR1, DDR2, DSTYK, DYRK1A, DYRK1B, DYRK2, DYRK3, DYRK4, EFEMP1, EFNA3, EFNA4, EFNB3, EGFR, EIF2AK2, EPHA1, EPHA10, EPHA2, EPHA3, EPHA4, EPHA5, EPHA6, EPHA7, EPHA8, EPHB1, EPHB2, EPHB3, EPHB4, EPHB6, ERBB2, ERBB3, ERBB4, FER, FES, FGFR1, FGFR1OP, FGFR2, FGFR3, FGFR4, FGF…	TRUE
GO:0002700	regulation of production of molecular mediator of immune response	0.64543	[3, 4, 5]	[None]	26	27.6596	9.06411e-05	0.22624	{}	{}	[ANGPT1, BST2, BTK, C10orf54, CD36, CD37, CD74, F2RL1, FCER1G, FFAR2, FOXP3, GIMAP5, HPX, IL10, IRAK3, LPAL2, MALT1, NOD2, PRKCZ, PTPRC, RSAD2, S100A8, TEK, TLR4, TNFRSF4, WHSC1]	[AMH, ANGPT1, APLF, APOA1, APOA2, ATG5, BCL10, BCL6, BST2, BTK, C10orf54, CD28, CD36, CD37, CD40, CD40LG, CD74, CLC, CLCF1, DEFB103A, EXOSC3, F2RL1, FCER1G, FFAR2, FFAR3, FOXP1, FOXP3, FZD5, GIMAP5, GPRC5B, HLA-E, HMOX1, HPX, IFNA2, IFNB1, IFNG, IL10, IL13, IL13RA1, IL2, IL21, IL27RA, IL33, IL4, IL5, IL6, IRAK3, JAK3, LILRB1, LPAL2, MALT1, MAP3K7, MIF, MZB1, NDFIP1, NOD2, PAXIP1, POLR2D, PRKCZ, P…	TRUE
GO:0002708	positive regulation of lymphocyte mediated immunity	0.625048	[5, 6, 7]	[None]	21	30.4348	9.51489e-05	0.237111	{}	{}	[C3, CD226, CRTAM, FCER1G, FOXP3, GIMAP5, HLA-B, HPX, IL12RB1, IL23R, LAG3, MALT1, NCR3, NOD2, PRKCZ, PTPRC, RASGRP1, RSAD2, WHSC1, ZBTB1, ZP3]	[6xC1QA, AP1G1, B2M, C3, CADM1, CD226, CD24, CD28, CD40, CLCF1, CRTAM, EXOSC3, FADD, FCER1A, FCER1G, FCER2, FOXP3, FZD5, GIMAP5, HLA-A, HLA-B, HLA-E, HPX, HSPD1, IFNG, IL12A, IL12B, IL12RB1, IL1B, IL2, IL21, IL23A, IL23R, IL4, KLRK1, LAG3, LAMP1, LTA, MALT1, MAP3K7, NCR3, NOD2, P2RX7, PAXIP1, PRKCZ, PTPRC, PVR, PVRL2, RASGRP1, RSAD2, SASH3, SH2D1A, SH2D1B, STAT5A, STAT5B, STAT6, STX7, TANK, TBX21…	TRUE
GO:0002822	regulation of adaptive immune response based on somatic recombination of immune receptors built from immunoglobulin superfamily domains	0.6039	[5, 6]	[None]	28	26.6667	9.99772e-05	0.248943	{}	{}	[BTK, C10orf54, C3, CD226, FCER1G, FOXP3, GIMAP5, HLA-B, HPX, IL10, IL12RB1, IL17D, IL23R, IL7R, MALT1, NOD2, PRKCZ, PTPN6, PTPRC, RIPK3, RSAD2, SLC11A1, SUSD4, TNFAIP3, WAS, WHSC1, ZBTB1, ZP3]	[6xC1QA, ADA, APLF, B2M, BCL6, BTK, C10orf54, C19orf10, C3, C4BPA, C4BPB, CCL19, CCR2, CD226, CD24, CD28, CD40, CD80, CLC, CLCF1, CR1, DEAF1, EXOSC3, FADD, FCER1A, FCER1G, FCER2, FOXJ1, FOXP3, FZD5, GIMAP5, HLA-A, HLA-B, HLA-E, HLX, HPX, HSPD1, IFNA2, IFNB1, IFNG, IL10, IL12A, IL12B, IL12RB1, IL17D, IL1B, IL1RL1, IL2, IL20RB, IL23A, IL23R, IL27, IL27RA, IL33, IL4, IL4R, IL7R, JAK3, LILRB1, LTA, M…	TRUE
GO:0002683	negative regulation of immune system process	0.573359	[2, 3, 4]	[None]	69	19.9422	0.00010739	0.26708	{}	{}	[ALOX15, ANGPT1, AXL, BMP4, BST2, C10orf54, CASP3, CD37, CD74, CEBPB, CNR2, COL3A1, CXCL12, DTX1, ENC1, F2RL1, FCER1G, FOXP3, GATA2, GIMAP5, GPR68, GPX1, GPX2, HLA-B, HLA-DOA, HLA-DRB1, HOXA9, IL10, IL7R, INHA, INPP5D, IRAK3, LAG3, LAX1, LDB2, LPAL2, LRRC17, LRRC32, LST1, LTF, MASP1, MEIS2, MILR1, MMP28, MNDA, NOD2, PAG1, PLCB1, PRDM16, PTK2B, PTPN6, PTPRC, RBM15, S100A8, SERPING1, SLA2, SOCS6, S…	[A2M, ABR, ADA, ADAR, ADCYAP1, ADIPOQ, ADORA1, ADORA2A, ALOX15, AMBP, AMH, ANGPT1, APCS, APOA1, APOA2, APOD, ARRB2, ATM, AXL, BANK1, BCL10, BCL6, BCR, BMP4, BMP5, BPI, BPIFB1, BST2, BTLA, BTN2A2, BTNL2, C10orf54, C1QBP, C1QC, C21orf33, C4BPA, C4BPB, C5, C5AR2, CACTIN, CALCA, CARTPT, CASP3, CBLB, CCL2, CCL21, CCL25, CCL28, CCL3, CCR2, CD24, CD274, CD276, CD300A, CD37, CD46, CD55, CD59, CD74, CD86,…	TRUE
GO:0005261	cation channel activity	0.560007	[6, 7]	[None]	62	20.462	0.000110832	0.275418	{}	{}	[ABCC9, ANO1, ANO10, AOC3, AQP1, ASIC3, C15orf27, CACNA1A, CACNA1B, CACNA1D, CACNA1F, CACNA1H, CACNA2D2, CACNB2, CALHM2, CATSPER2, CHRNA1, CLU, FAM26F, GPRIN1, GRM7, HPN, ITGAV, KCNA7, KCNAB2, KCND3, KCNE1, KCNH3, KCNH5, KCNH8, KCNJ14, KCNJ16, KCNJ8, KCNK1, KCNK2, KCNK5, KCNMB4, KCNQ1, KCNQ4, MTMR6, NALCN, NCS1, NOX1, PANX1, PDE2A, PKD1L2, PKD2, PKD2L2, REST, SCN11A, SCN3B, SCNN1A, SCNN1D, SHROOM…	[ABCC8, ABCC9, ANO1, ANO10, ANO6, AOC1, AOC3, AQP1, ASIC1, ASIC2, ASIC3, ASIC4, ASIC5, C12orf76, C15orf27, CACFD1, CACNA1A, CACNA1B, CACNA1C, CACNA1D, CACNA1E, CACNA1F, CACNA1G, CACNA1H, CACNA1I, CACNA1S, CACNA2D1, CACNA2D2, CACNA2D3, CACNA2D4, CACNB1, CACNB2, CACNB3, CACNB4, CACNG1, CACNG2, CACNG3, CACNG4, CACNG5, CACNG6, CACNG7, CACNG8, CALHM1, CALHM2, CALHM3, CATSPER1, CATSPER2, CATSPER3, CATS…	TRUE
GO:0005245	voltage-gated calcium channel activity	0.558635	[8, 9, 10]	[None]	16	34.7826	0.000111228	0.27629	{}	{}	[C15orf27, CACNA1A, CACNA1B, CACNA1D, CACNA1F, CACNA1H, CACNA2D2, CACNB2, CATSPER2, GRM7, ITGAV, NALCN, NCS1, PKD2, TMC1, TMC2]	[C15orf27, CACNA1A, CACNA1B, CACNA1C, CACNA1D, CACNA1E, CACNA1F, CACNA1G, CACNA1H, CACNA1I, CACNA1S, CACNA2D1, CACNA2D2, CACNA2D3, CACNA2D4, CACNB1, CACNB2, CACNB3, CACNB4, CACNG1, CACNG2, CACNG3, CACNG4, CACNG5, CACNG6, CACNG7, CACNG8, CATSPER1, CATSPER2, CATSPER3, CATSPER4, ENTHD1, GAS6, GRM7, IL1RAPL1, ITGAV, NALCN, NCS1, OPRM1, PKD2, PRKD2, RYR1, TMC1, TMC2, TPCN1, TPCN2]	TRUE
GO:0002720	positive regulation of cytokine production involved in immune response	0.548611	[4, 5, 6, 7]	[None]	13	39.3939	0.000113917	0.282741	{}	{}	[CD36, CD74, F2RL1, FCER1G, FFAR2, GIMAP5, MALT1, NOD2, PRKCZ, RSAD2, S100A8, TEK, TLR4]	[AMH, BCL10, CD36, CD74, F2RL1, FCER1G, FFAR2, FFAR3, FZD5, GIMAP5, GPRC5B, IL21, MALT1, MAP3K7, MIF, NOD2, PRKCZ, RSAD2, S100A8, S100A9, SASH3, SEMA7A, SPON2, TANK, TEK, TLR2, TLR4, TNFRSF14, TNFSF4, TRAF2, TRAF6, WNT5A, XCL1]	TRUE
GO:0000794	condensed nuclear chromosome	0.452103	[5, 6, 7, 8, 9, 10, 11]	[None]	24	27.907	0.000143071	0.353099	{}	{}	[AURKA, BUB1, BUB1B, CCDC155, CCNB1, CENPA, CENPE, FKBP6, H2AFX, HID1, INCENP, MSH5, NCAPD3, NEK2, PLK1, RAD21, REC8, RNASE6, RNF212, RRAD, SMC1A, SMC3, STAG3, TOPBP1]	[ADD3, AURKA, AURKB, AURKC, BLM, BRCA1, BRD4, BUB1, BUB1B, CCDC155, CCNB1, CCNB1IP1, CDX2, CENPA, CENPC, CENPCP1, CENPE, CHEK1, CHMP1A, DMC1, ERCC4, FKBP6, H2AFX, HID1, HIST1H1T, HORMAD1, HSPA2, HUS1, HUS1B, INCENP, KIFAP3, LEPREL4, LIG3, LRIG3, LRPPRC, MEI4, MEIKIN, MLH1, MLH3, MSH4, MSH5, NCAPD3, NDC80, NEK2, NIFK, NOL6, PLK1, POLR1A, RAD1, RAD21, RAD21L1, RAD51, RAD9A, RAD9B, RCC1, REC8, RGS12…	TRUE
GO:0005524	ATP binding	0.419495	[5, 6, 7, 8]	[None]	246	15.8505	0.000154666	0.380632	{}	{}	[ABCA10, ABCA13, ABCA3, ABCA6, ABCA8, ABCA9, ABCB10, ABCC11, ABCC3, ABCC6, ABCC9, ABCE1, ABCG1, ABL2, ACSL1, ACSL4, ACSL6, ACTA2, ACTR1A, ACTR3, ADCY4, ADK, AK8, ALK, ASS1, ATAD1, ATAD2, ATAD3C, ATP11B, ATP13A3, ATP1A3, ATP2C2, ATP6V1B1, ATP7B, ATP8B4, AURKA, AXL, BLK, BMP2K, BRAF, BTAF1, BTK, BUB1, BUB1B, CACNA1B, CAMK1D, CAMK1G, CAMK2A, CASK, CDC42BPB, CDC6, CDK1, CDK11A, CDK11B, CENPE, CHUK, C…	[AACS, AAK1, AARS, AARS2, AARSD1, AASDH, AATK, ABCA1, ABCA10, ABCA11P, ABCA12, ABCA13, ABCA2, ABCA3, ABCA4, ABCA5, ABCA6, ABCA7, ABCA8, ABCA9, ABCB1, ABCB10, ABCB11, ABCB4, ABCB5, ABCB6, ABCB7, ABCB8, ABCB9, ABCC1, ABCC10, ABCC11, ABCC12, ABCC13, ABCC2, ABCC3, ABCC4, ABCC5, ABCC6, ABCC8, ABCC9, ABCD1, ABCD2, ABCD3, ABCD4, ABCE1, ABCF1, ABCF2, ABCF3, ABCG1, ABCG2, ABCG4, ABCG5, ABCG8, ABL1, ABL2, …	TRUE
GO:0001819	positive regulation of cytokine production	0.393036	[3, 4, 5]	[None]	73	19.4149	0.000164716	0.404542	{}	{}	[ABL2, ADAM8, ADORA2B, AIM2, ALOX15B, C3, CCBE1, CD14, CD34, CD36, CD74, CEBPB, CHUK, CLU, CRTAM, CSF1R, CYP1B1, EBI3, EREG, F2RL1, FCER1G, FFAR2, FGR, FLT4, FOXP3, GATA3, GIMAP5, HHLA2, HIF1A, IGF2BP1, IL10, IL12RB1, IL15, IL17B, IL17D, IL18, IL18R1, IL23R, IL36B, IRF8, LPAL2, LTB, MALT1, MRE11A, NFAM1, NLRP12, NLRP3, NOD2, NOX1, PANX1, PLCB1, POLR3G, PRKCZ, PTGS2, PXDN, RASGRP1, RIPK3, RLTPR, R…	[ABL1, ABL2, ADAM17, ADAM8, ADCYAP1, ADIPOQ, ADORA2B, ADRA2A, AFAP1L2, AGPAT1, AGPAT2, AGT, AGTR2, AGXT, AIFM2, AIM2, AKIRIN2, ALOX15B, AMH, ANKRD17, ANKRD42, APOA2, ARFGEF2, ARHGEF2, ARNT, ATF2, ATF4, ATP6AP2, AZU1, BCL10, BCL3, BIRC2, BIRC3, BRCA1, BTNL2, C19orf10, C1QBP, C1QTNF3, C3, C3AR1, C5, CADM1, CALCA, CARD11, CARD8, CARD9, CASP1, CASP5, CCBE1, CCL19, CCL2, CCL20, CCL3, CCM2L, CCR2, CCR7…	TRUE
GO:0002237	response to molecule of bacterial origin	0.391058	[4, 6]	[None]	61	20.2658	0.000165603	0.406389	{}	{}	[ADAM9, ALPL, ASS1, AXL, C5AR1, CAMP, CCL5, CD14, CD36, CEBPB, CHUK, CNR2, CXCL1, CXCL10, CXCL11, CXCL16, CXCL2, CXCL5, CXCL9, CYP17A1, DCN, GFI1, GJB6, HCK, IL10, IL10RA, IL18, IL18BP, IL1RN, IL23R, IL24, IL8, IRAK3, IRF8, KCNJ8, LOXL1, LTF, MALT1, MAOB, MTDH, NCF2, NLRC3, NLRP3, NOD2, PRDX3, PTAFR, PTGER1, PTGER3, PTGS2, S100A8, SEPP1, SERPINA1, SGMS1, SLC11A1, SNCA, SRR, THBD, TLR4, TLR5, TNFA…	[ABCA1, ABL1, ABR, ACP5, ADAM17, ADAM9, ADH5, ADM, AICDA, AKIRIN2, ALPL, AMH, ANKRD1, APOB, AQP2, ARG1, ASS1, ATP4B, AXL, B2M, BCL10, BCR, BDKRB1, C5AR1, CACTIN, CAMP, CARD9, CASP1, CASP8, CASP9, CCL2, CCL20, CCL3, CCL5, CCR5, CCR7, CCRN4L, CD14, CD180, CD24, CD36, CD40, CD55, CD86, CDC73, CEBPB, CEBPE, CHAMP1, CHUK, CITED1, CMPK2, CNP, CNR1, CNR2, COMT, CPS1, CSF2, CSF2RB, CSF3, CTR9, CTSG, CX3C…	TRUE
GO:0002819	regulation of adaptive immune response	0.341529	[4, 5]	[None]	29	25.4386	0.000186444	0.455482	{}	{}	[ALOX15, BTK, C10orf54, C3, CD226, FCER1G, FOXP3, GIMAP5, HLA-B, HPX, IL10, IL12RB1, IL17D, IL23R, IL7R, MALT1, NOD2, PRKCZ, PTPN6, PTPRC, RIPK3, RSAD2, SLC11A1, SUSD4, TNFAIP3, WAS, WHSC1, ZBTB1, ZP3]	[6xC1QA, ADA, ALOX15, APLF, B2M, BCL6, BTK, C10orf54, C19orf10, C3, C4BPA, C4BPB, CCL19, CCR2, CD226, CD24, CD28, CD40, CD80, CLC, CLCF1, CR1, DEAF1, DUSP10, EXOSC3, FADD, FCER1A, FCER1G, FCER2, FOXJ1, FOXP3, FZD5, GIMAP5, HLA-A, HLA-B, HLA-E, HLX, HPX, HSPD1, IFNA2, IFNB1, IFNG, IL10, IL12A, IL12B, IL12RB1, IL17D, IL1B, IL1RL1, IL2, IL20RB, IL23A, IL23R, IL27, IL27RA, IL33, IL4, IL4R, IL6ST, IL7…	TRUE
GO:0005216	ion channel activity	0.318353	[5, 6]	[None]	78	19.0244	0.000197148	0.480449	{}	{}	[ABCC9, ANO1, ANO10, ANO5, ANO7, ANXA6, AOC3, APOL1, AQP1, ASIC3, C15orf27, CACNA1A, CACNA1B, CACNA1D, CACNA1F, CACNA1H, CACNA2D2, CACNB2, CALHM2, CATSPER2, CHRNA1, CLIC2, CLIC5, CLU, FAM26F, GABRB1, GABRP, GLRA2, GPRIN1, GRID1, GRM7, HPN, ITGAV, KCNA7, KCNAB2, KCND3, KCNE1, KCNH3, KCNH5, KCNH8, KCNJ14, KCNJ16, KCNJ8, KCNK1, KCNK2, KCNK5, KCNMB4, KCNQ1, KCNQ4, MTMR6, NALCN, NCS1, NOX1, PANX1, PDE…	[ABCC8, ABCC9, ANO1, ANO10, ANO2, ANO3, ANO4, ANO5, ANO6, ANO7, ANO8, ANO9, ANXA6, AOC1, AOC3, APOL1, AQP1, AQP6, ASIC1, ASIC2, ASIC3, ASIC4, ASIC5, BEST1, BEST2, BEST3, BEST4, BSND, C12orf76, C15orf27, CACFD1, CACNA1A, CACNA1B, CACNA1C, CACNA1D, CACNA1E, CACNA1F, CACNA1G, CACNA1H, CACNA1I, CACNA1S, CACNA2D1, CACNA2D2, CACNA2D3, CACNA2D4, CACNB1, CACNB2, CACNB3, CACNB4, CACNG1, CACNG2, CACNG3, CA…	TRUE
GO:0004672	protein kinase activity	0.296686	[5]	[None]	115	17.611	0.000207915	0.505026	{}	{}	[ABL2, ALK, AURKA, AXL, BLK, BMP2K, BRAF, BTK, BUB1, BUB1B, C19orf35, CAMK1D, CAMK1G, CAMK2A, CASK, CCL5, CCNB1, CCND1, CDC42BPB, CDK1, CDK11A, CDK11B, CDKN1A, CHUK, CIT, COL4A3BP, COLEC11, CSF1R, CSNK1A1, CSNK1G3, DAPK2, DYRK3, EFEMP1, EPHA1, EPHA10, EPHA3, FASTKD5, FGFR1, FGFR2, FGR, FLT4, GSG2, HCK, HIPK3, ICK, IGF2R, ILK, IRAK3, ITK, KALRN, KCNH3, KCNH5, KCNH8, KIT, LCK, MAK, MAP2K5, MAP3K2, …	[AAK1, AATK, ABL1, ABL2, ACVR1, ACVR1B, ACVR1C, ACVR2A, ACVR2B, ACVRL1, ADCK1, ADCK2, ADCK4, ADCK5, ADRBK1, ADRBK2, AKAP13, AKT1, AKT2, AKT3, ALK, ALPK1, ALPK2, ALPK3, AMHR2, ANKHD1, ANKK1, ANTXR1, ARAF, ARHGEF7, ATM, ATP, ATR, AURKA, AURKB, AURKC, AVP, AXL, BAZ1B, BCKDK, BCR, BLK, BMP2K, BMPR1A, BMPR1B, BMPR2, BMX, BRAF, BRSK1, BRSK2, BTK, BUB1, BUB1B, C19orf35, C9orf96, CAB39, CAD, CAMK1, CAMK1…	TRUE
GO:0005178	integrin binding	0.274343	[4]	[None]	29	25.2174	0.000219253	0.531689	{}	{}	[ADAM28, ADAM9, ADAMTS13, AMICA1, CD226, COL16A1, COL3A1, COL5A1, DAB2, ECM2, EDIL3, EGFL6, FAP, ICAM2, IGF1, ILK, ITGA5, ITGB1, LAMA5, NOV, PXDN, S1PR3, SYK, TGFBI, THBS4, TNXB, VWF, WISP2, WISP3]	[ACTN1, ACTN2, ACTN3, ACTN4, ADAM10, ADAM11, ADAM15, ADAM17, ADAM2, ADAM22, ADAM23, ADAM28, ADAM9, ADAMTS13, ADAMTS5, ADAMTS8, AMICA1, ANGPTL3, ANXA7, CALR, CASR, CD151, CD226, CD9, CEL, CIB2, COL16A1, COL3A1, COL4A3, COL5A1, CTGF, CXADR, CYR61, DAB2, DMP1, DMTF1, DST, ECM2, EDIL3, EGFL6, EGFR, EMP2, ERBB2IP, ESM1, FAP, FBLN5, FBN1, FCER2, FERMT3, FN1, GFAP, GLMN, GPNMB, GSK3B, ICAM1, ICAM2, ICAM…	TRUE
GO:0001676	long-chain fatty acid metabolic process	0.259096	[5, 6, 8, 9]	[None]	26	26.2626	0.000227462	0.550686	{}	{}	[ACOT2, ACSL1, ACSL4, ACSL6, ALOX12B, ALOX15, ALOX15B, ALOX5AP, CYP1B1, CYP2D6, CYP2S1, CYP2U1, FADS1, FADS2, GGT5, GPX1, LIPE, LTC4S, MGLL, MYO5A, PTGDS, PTGIS, PTGS2, SLC27A2, SPHK1, TBXAS1]	[ABCC1, ABCD1, ACAA1, ACADL, ACOT1, ACOT2, ACOT4, ACOT7, ACOT8, ACOX1, ACSBG1, ACSBG2, ACSL1, ACSL3, ACSL4, ACSL5, ACSL6, AKR1C3, ALOX12, ALOX12B, ALOX15, ALOX15B, ALOX5, ALOX5AP, ALOXE3, CBR1, CPT1A, CTDSP2, CYP1A1, CYP1A2, CYP1B1, CYP2A13, CYP2A6, CYP2A7, CYP2B6, CYP2C18, CYP2C19, CYP2C8, CYP2C9, CYP2D6, CYP2E1, CYP2F1, CYP2J2, CYP2S1, CYP2U1, CYP4A11, CYP4F12, CYP4F2, CYP4F3, DAGLA, DAGLB, DPE…	TRUE
GO:0002274	myeloid leukocyte activation	0.255175	[3, 5]	[None]	38	22.8916	0.00022962	0.55568	{}	{}	[ACKR2, ADAM9, ADORA2B, BTK, CCL5, CD226, CD37, CD74, CD93, CHGA, CLU, CNR2, CXCR4, F2RL1, FCER1G, FGR, GIMAP5, IL10, IL8, KIT, LAT, LAT2, MILR1, MT1G, MYO1F, PIK3CD, PREX1, RASGRP1, S100A8, SLC11A1, SLC7A8, SNCA, SPI1, SYK, TFF2, TLR4, TSPAN32, UNC13D]	[ABR, ACKR2, ADAM10, ADAM9, ADORA2B, AIF1, AIFM2, AMH, ANXA3, AZU1, BATF, BATF2, BATF3, BCR, BPI, BTK, C12orf4, CAMK4, CCL3, CCL5, CCR2, CD2, CD226, CD300A, CD37, CD48, CD74, CD86, CD93, CHGA, CLSTN1, CLU, CNR1, CNR2, CPLX2, CRHR1, CRTC3, CSF1, CSF2, CX3CR1, CXCR2, CXCR4, DCSTAMP, DHRS2, DOCK2, EDN2, EHHADH, F2RL1, FCER1A, FCER1G, FER, FES, FGR, FLT3LG, FOXF1, FOXP1, GAB2, GIMAP5, HMGB1, HMOX1, H…	TRUE
GO:0004896	cytokine receptor activity	0.235119	[5]	[None]	25	26.5957	0.000240871	0.581943	{}	{}	[ACKR2, ACKR3, CCR6, CCRL2, CD74, CMKLR1, CSF2RA, CSF3R, CXCR3, CXCR4, CXCR6, EBI3, F3, GFRA2, IL10RA, IL12RB1, IL15RA, IL18R1, IL1R1, IL22RA1, IL23R, IL2RB, IL2RG, IL3RA, IL7R]	[ACKR2, ACKR3, ACKR4, CCR1, CCR10, CCR2, CCR3, CCR4, CCR5, CCR6, CCR7, CCR8, CCR9, CCRL2, CD44, CD74, CMKLR1, CNOT6, CNTFR, CNTN1, CSF2RA, CSF2RB, CSF3R, CX3CR1, CXCR1, CXCR2, CXCR3, CXCR4, CXCR5, CXCR6, EBI3, EPOR, F3, FLT3, GFRA1, GFRA2, GFRA4, GHR, GPR17, GPR75, H0Y3Z8_HUMAN, H7C3V1_HUMAN, IFNAR1, IFNAR2, IFNGR1, IFNGR2, IFNLR1, IL10RA, IL10RB, IL11RA, IL12B, IL12RB1, IL12RB2, IL13RA1, IL13RA2…	TRUE
GO:0000904	cell morphogenesis involved in differentiation	0.192169	[4, 5, 6]	[None]	152	16.7401	0.000266793	0.642437	{}	{}	[ABL2, ACTR3, ALCAM, ANK3, AP2B1, APBB1, APC, APH1B, ARHGAP4, ARHGEF12, ARTN, ARX, ATG7, AXL, BAI1, BCL11B, BDNF-AS, BMP4, BMP7, BRAF, BTBD3, BVES, CACNA1A, CACNA1D, CACNA1F, CACNA1H, CACNB2, CASP3, CDH4, CDK1, CFL2, CGN, CIT, CLIC5, CNTN6, COL1A1, COL3A1, COL5A1, COL6A3, COL9A1, COL9A2, CTNNA2, CUX1, CXCL12, CXCR4, DAB2, DACT3, DDX11, DKK1, DLG3, DLX5, DPYSL5, EFNA1, EPHA1, EPHA10, EPHA3, FAM101…	[AATK, ABL1, ABL2, ABLIM1, ABLIM2, ABLIM3, ACTB, ACTG1, ACTR2, ACTR3, ADAM10, ADAM15, ADCY1, AFG3L2, AGAP2, AGRN, AKIP1, ALCAM, ALX1, AMELX, AMIGO1, ANAPC2, ANK1, ANK2, ANK3, ANTXR1, AP1AR, AP2A1, AP2A2, AP2B1, AP2M1, AP2S1, APBB1, APBB2, APC, APH1A, APH1B, APOA1, APOE, APP, ARHGAP35, ARHGAP39, ARHGAP4, ARHGDIA, ARHGEF1, ARHGEF11, ARHGEF12, ARHGEF26, ARHGEF28, ARHGEF7, ARL13B, ARPC1A, ARPC2, ARPC…	TRUE
GO:0002399	MHC class II protein complex assembly	0.189687	[7, 8]	[None]	4	100	0.000268434	0.64612	{}	{}	[HLA-DMA, HLA-DMB, HLA-DRA, HLA-DRB1]	[HLA-DMA, HLA-DMB, HLA-DRA, HLA-DRB1]	TRUE
GO:0002503	peptide antigen assembly with MHC class II protein complex	0.189687	[5, 7, 8, 9]	[None]	4	100	0.000268434	0.64612	{}	{}	[HLA-DMA, HLA-DMB, HLA-DRA, HLA-DRB1]	[HLA-DMA, HLA-DMB, HLA-DRA, HLA-DRB1]	TRUE
GO:0001882	nucleoside binding	0.184953	[3]	[None]	298	15.3767	0.000271602	0.653202	{}	{}	[ABCA10, ABCA13, ABCA3, ABCA6, ABCA8, ABCA9, ABCB10, ABCC11, ABCC3, ABCC6, ABCC9, ABCE1, ABCG1, ABL2, ACSL1, ACSL4, ACSL6, ACTA2, ACTR1A, ACTR3, ADCY4, ADK, AGAP1, AK8, ALK, ANXA6, ARL11, ARL17A, ARL17B, ARL3, ARL5B, ARL6, ASS1, ATAD1, ATAD2, ATAD3C, ATP11B, ATP13A3, ATP1A3, ATP2C2, ATP6V1B1, ATP7B, ATP8B4, AURKA, AXL, BCL11B, BLK, BMP2K, BRAF, BTAF1, BTK, BUB1, BUB1B, CACNA1B, CAMK1D, CAMK1G, CA…	[A0A087X1E9_HUMAN, A0A0C4DH77_HUMAN, AACS, AAK1, AARS, AARS2, AARSD1, AASDH, AATK, ABCA1, ABCA10, ABCA11P, ABCA12, ABCA13, ABCA2, ABCA3, ABCA4, ABCA5, ABCA6, ABCA7, ABCA8, ABCA9, ABCB1, ABCB10, ABCB11, ABCB4, ABCB5, ABCB6, ABCB7, ABCB8, ABCB9, ABCC1, ABCC10, ABCC11, ABCC12, ABCC13, ABCC2, ABCC3, ABCC4, ABCC5, ABCC6, ABCC8, ABCC9, ABCD1, ABCD2, ABCD3, ABCD4, ABCE1, ABCF1, ABCF2, ABCF3, ABCG1, ABCG…	TRUE
GO:0001556	oocyte maturation	0.184338	[3, 4, 5, 6, 7, 8, 9, 10]	[None]	10	43.4783	0.000272099	0.654127	{}	{}	[AURKA, CCNB1, CDC25B, EREG, FBXO5, HID1, PABPC1L, PTK2B, REC8, RPS6KA2]	[ANG, AURKA, BRCA2, CCNB1, CDC25B, DMC1, EREG, FBXO5, FOXO3, HID1, INSL3, NPPC, NPR2, NPRL2, PABPC1L, PDE3A, PTK2B, REC8, RPS6KA2, RXFP2, SIRT2, TRIP13, WEE2]	TRUE
GO:0002544	chronic inflammatory response	0.184338	[5]	[None]	10	43.4783	0.000272099	0.654127	{}	{}	[ADORA2B, BDNF-AS, CCL5, CEBPB, FOXP3, IL10, IL1RN, S100A8, TNFAIP3, UNC13D]	[ADORA2B, BDNF, BDNF-AS, CCL11, CCL5, CEBPB, CXCL13, FOXP3, GJA1, IDO1, IL10, IL1RN, IL4, LTA, PTGES, S100A8, S100A9, THBS1, TNF, TNFAIP3, UNC13D, VCAM1, VNN1]	TRUE
GO:0002673	regulation of acute inflammatory response	0.179656	[5, 6, 7]	[None]	22	27.8481	0.000275278	0.661217	{}	{}	[ADAM8, ALOX5AP, C2, C3, C4A, C7, C8G, CFB, CFH, CFI, CFP, CXCL10, FCER1G, FFAR2, MASP1, NLRP3, PROS1, PTGER3, PTGS2, SERPING1, SUSD4, ZP3]	[6xC1QA, A2M, ADAM8, ADCYAP1, ADORA1, AKR1C1, ALOX5AP, APCS, ASH1L, C1QBP, C2, C3, C4A, C4B, C4BPA, C4BPB, C5, C6, C7, C8A, C8B, C8G, C9, CCM2, CCR7, CD46, CD55, CD59, CFB, CFH, CFI, CFP, CNR1, CR1, CREB3L3, CXCL10, DEAF1, EDNRB, F12, FCER1A, FCER1G, FFAR2, FFAR3, GSTP1, HNRNPC, IGLC7, IL1B, IL20RB, IL4, IL6, IL6ST, INS, KLKB1, MASP1, NLRP3, NPY5R, OSM, OSMR, PCDHA4, PCDHA@, PHB, PHB2, PIK3CG, PP…	TRUE
GO:0001883	purine nucleoside binding	0.150334	[4]	[None]	296	15.3686	0.00029549	0.707402	{}	{}	[ABCA10, ABCA13, ABCA3, ABCA6, ABCA8, ABCA9, ABCB10, ABCC11, ABCC3, ABCC6, ABCC9, ABCE1, ABCG1, ABL2, ACSL1, ACSL4, ACSL6, ACTA2, ACTR1A, ACTR3, ADCY4, ADK, AGAP1, AK8, ALK, ANXA6, ARL11, ARL17A, ARL17B, ARL3, ARL5B, ARL6, ASS1, ATAD1, ATAD2, ATAD3C, ATP11B, ATP13A3, ATP1A3, ATP2C2, ATP6V1B1, ATP7B, ATP8B4, AURKA, AXL, BCL11B, BLK, BMP2K, BRAF, BTAF1, BTK, BUB1, BUB1B, CACNA1B, CAMK1D, CAMK1G, CA…	[A0A087X1E9_HUMAN, A0A0C4DH77_HUMAN, AACS, AAK1, AARS, AARS2, AARSD1, AASDH, AATK, ABCA1, ABCA10, ABCA11P, ABCA12, ABCA13, ABCA2, ABCA3, ABCA4, ABCA5, ABCA6, ABCA7, ABCA8, ABCA9, ABCB1, ABCB10, ABCB11, ABCB4, ABCB5, ABCB6, ABCB7, ABCB8, ABCB9, ABCC1, ABCC10, ABCC11, ABCC12, ABCC13, ABCC2, ABCC3, ABCC4, ABCC5, ABCC6, ABCC8, ABCC9, ABCD1, ABCD2, ABCD3, ABCD4, ABCE1, ABCF1, ABCF2, ABCF3, ABCG1, ABCG…	TRUE
GO:0001933	negative regulation of protein phosphorylation	0.0778704	[6, 7, 8, 9]	[None]	67	19.3084	0.000350756	0.835852	{}	{}	[ANGPT1, APC, BDKRB2, BMP4, BMP7, C2orf40, CASP3, CCNB1, CD109, CDKN1A, CDKN2C, DEPTOR, DKK1, DUSP4, DUSP5, EPHA1, F2RL1, FOXM1, GFRA2, GMFB, GMFG, HIPK3, HMGCR, IGF1, ILK, INCA1, IRAK3, LAX1, LDLRAD4, MECOM, MLXIPL, NLRP12, PAQR3, PARK2, PBK, PDZD2, PID1, PINK1, PKIG, PLK1, PPEF2, PPP1R1A, PPP1R1B, PRKAR1A, PRKAR1B, PRKCZ, PTK6, PTPN6, PTPRC, RGS4, SFN, SMAD6, SNCA, SNX25, SOCS2, SOCS3, SOCS4, S…	[ABL1, ADAR, ADARB1, ADIPOQ, ADORA2A, AIDA, AKT1, AKT1S1, AMBP, ANGPT1, ANKRD26, ANKS1B, APC, APOE, ASH1L, ATG14, ATRAID, BAG1, BAK1, BAX, BDKRB1, BDKRB2, BMP4, BMP7, C1QL4, C2orf40, C3orf33, CACTIN, CALM1, CAMK2N1, CAMK2N2, CASP3, CAV1, CAV3, CBLC, CCNB1, CD109, CD300A, CDK5RAP1, CDK5RAP3, CDKN1A, CDKN1B, CDKN1C, CDKN2A, CDKN2B, CDKN2C, CDKN2D, CEBPA, CHORDC1, CHP1, CIB1, CISH, CNKSR3, CORO1C, C…	TRUE
GO:0000281	mitotic cytokinesis	0.0690563	[5, 6, 7]	[None]	12	37.5	0.000358248	0.85299	{}	{}	[ANK3, ANLN, APC, CEP55, CKAP2, KIF20A, KIF4A, MYH10, NUSAP1, PLK1, RACGAP1, SNX9]	[ANK3, ANLN, APC, BBS4, BIN3, CEP55, CFL1, CKAP2, CNTROB, CUL7, DAXX, GTPBP8, H3BNH8_HUMAN, KIF20A, KIF23, KIF4A, KIF4B, MITD1, MYH10, NUSAP1, PLK1, PROC, RACGAP1, RASA1, SNX18, SNX33, SNX9, SPTBN1, STAMBP, SYNGAP1, USP8, VPS72]	TRUE
GO:0005518	collagen binding	0.0679692	[4]	[None]	19	29.2308	0.000359297	0.855127	{}	{}	[ABI3BP, ADAM9, ASPN, CCBE1, COL14A1, DCN, ECM2, ITGA10, ITGA11, ITGB1, LRRC15, MMP9, PDGFB, PODN, SMAD4, TGFBI, TNXB, USH2A, VWF]	[ABI3BP, ACHE, ADAM9, ANTXR1, ASPN, C1QTNF1, C6orf15, CCBE1, CD44, CHADL, COCH, COL14A1, COL5A3, COMP, CTSB, CTSK, CTSL, CTSS, DCN, DDR1, DDR2, DSPP, ECM2, FN1, GP5, GP6, GPR56, HSD17B12, ITGA1, ITGA10, ITGA11, ITGA2, ITGA3, ITGA9, ITGB1, LACRT, LEPRE1, LRRC15, LUM, MMP13, MMP9, MRC2, NID1, NID2, PAK1, PCOLCE, PCOLCE2, PDGFA, PDGFB, PKN1, PODN, PPIB, RELL2, SERPINH1, SMAD3, SMAD4, SMAD7, SPARC, S…	TRUE
GO:0000018	regulation of DNA recombination	0	[5, 6, 7, 8]	[None]	8	13.5593	0.489177	1	{}	{}	[FOXP3, IL10, IL7R, KPNA2, MRE11A, MSH2, PTPRC, WHSC1]	[ALYREF, APLF, BCL6, BLM, CD28, CD40, CHEK1, CLCF1, EXOSC3, FIGN, FIGNL1, FOXP3, IFNG, IL10, IL2, IL27RA, IL4, IL7R, KPNA1, KPNA2, LIG3, LRIG3, MLH1, MRE11A, MSH2, MSH3, MSH6, NDFIP1, PARPBP, PAXIP1, POLK, POLQ, POLR1B, PPP4C, PPP4R2, PRDM9, PTPRC, RAD18, RAD50, RAD51, RAD51AP1, RPA2, RTEL1, RTEL1-TNFRSF6B, SIRT6, SMARCAD1, SPIDR, STAT6, SUPT6H, TBX21, TERF2IP, TEX15, TGFB1, THOC1, TNFSF13, TNFSF…	TRUE
GO:0000038	very long-chain fatty acid metabolic process	0	[5, 6, 8, 9]	[None]	3	10.3448	0.736761	1	{}	{}	[ACOT2, ELOVL7, SLC27A2]	[ABCD1, ABCD2, ABCD3, ACAA1, ACOT1, ACOT2, ACOT4, ACOX1, ACSBG1, CYP4F12, CYP4F2, ELOVL1, ELOVL2, ELOVL3, ELOVL4, ELOVL5, ELOVL7, HSD17B4, PEX2, PEX5, PTPLA, PTPLAD1, PTPLAD2, PTPLB, SLC27A2, SLC27A4, SLC27A5, SLC27A6, TECR]	TRUE
GO:0000041	transition metal ion transport	0	[6, 7, 8]	[None]	21	18.4211	0.0537384	1	{}	{}	[ATOX1, ATP6V1B1, ATP7B, CLU, F3, HEPHL1, PIK3C2A, SLC11A1, SLC30A2, SLC30A8, SLC39A11, SLC39A2, SLC39A5, SLC39A6, SLC40A1, STEAP2, STEAP4, TRPC4, TRPM2, TTYH1, ZP3]	[ATOX1, ATP2C1, ATP6AP1, ATP6V0A1, ATP6V0A2, ATP6V0A4, ATP6V0B, ATP6V0C, ATP6V0D1, ATP6V0D2, ATP6V0E1, ATP6V0E2, ATP6V1A, ATP6V1B1, ATP6V1B2, ATP6V1C1, ATP6V1C2, ATP6V1D, ATP6V1E1, ATP6V1E2, ATP6V1F, ATP6V1G1, ATP6V1G2, ATP6V1G3, ATP6V1H, ATP7A, ATP7B, CCS, CLTC, CLU, COX17, CP, CUTC, DNM2, F3, FKBP4, FTH1, FTH1P19, FTHL17, FTL, FTMT, GIF, HAMP, HEPH, HEPHL1, HFE, IREB2, LMTK2, MCOLN1, MFI2, MIF,…	TRUE
GO:0000045	autophagic vacuole assembly	0	[4, 5, 6, 7, 8]	[None]	7	11.1111	0.712379	1	{}	{}	[ATG2B, MAP1LC3B, MAP1LC3B2, PINK1, RAB33A, UBQLN1, WIPI1]	[AMBRA1, ATG101, ATG12, ATG13, ATG14, ATG16L1, ATG16L2, ATG2A, ATG2B, ATG3, ATG4A, ATG4B, ATG4C, ATG4D, ATG5, ATG9A, ATG9B, BECN1, CHMP4A, CHMP4B, EMC6, GABARAP, GABARAPL1, GABARAPL2, GABARAPL3, IFT20, IFT88, KIAA1324, MAP1LC3A, MAP1LC3B, MAP1LC3B2, MAP1LC3C, NSFL1C, PACS2, PIK3C3, PINK1, PSEN1, RAB1A, RAB1B, RAB23, RAB33A, RAB33B, RAB7A, RALB, RB1CC1, RNF5, SCFD1, SH3GLB1, TBC1D14, TP53INP1, TP5…	TRUE
GO:0000049	tRNA binding	0	[5]	[None]	5	11.6279	0.659962	1	{}	{}	[CTU1, EEFSEC, FARS2, SLA2, SLFN11]	[AARS, AARS2, AIMP1, ALKBH8, CARS, CTU1, CTU2, DARS2, EARS2, EEF1A1, EEFSEC, EIF2A, EIF2S1, FARS2, FARSA, FDXACB1, IFIT5, IGHMBP2, KARS, MARS, METTL1, NSUN2, PSTK, PTCD1, RARS, RPL35A, SEPSECS, SLA2, SLFN11, SSB, TERT, THG1L, TRMT1, TRMT10A, TRMT11, TRMT1L, TRMU, TRNT1, TYW5, XPO5, XPOT, YARS, YARS2]	TRUE
GO:0000050	urea cycle	0	[4, 5, 6]	[None]	3	16.6667	0.41073	1	{}	{}	[ARG2, ASS1, HTT]	[ADSL, ARG1, ARG2, ASL, ASS1, CAD, CEBPA, CPS1, CYP21A2, DFFB, HTT, IRG1, NAGS, OTC, SLC25A15, SLC25A2, SLC6A4, TINAGL1]	TRUE
GO:0000060	protein import into nucleus, translocation	0	[4, 5, 6, 7, 8, 9, 10]	[None]	7	14.8936	0.396721	1	{}	{}	[CDK1, CDKN1A, IGF1, OPRD1, PDE2A, SLC11A1, TNPO1]	[ABRA, AGAP3, AKR1C3, AKT1, ARNTL, BCL3, BCL6, CDK1, CDKN1A, CEP57, GAS6, GCKR, HSP90AA1, IFNG, IGF1, IL6, JAK2, KPNB1, MAP4K5, MAVS, MBD4, MED1, MT3, NFKBIA, NUTF2, OGG1, OPRD1, OR1D2, PAK3, PARP10, PDE2A, PHB2, POLA2, RAN, RBM22, SEC61B, SIRT1, SIX3, SLC11A1, TGFB1, TMEM173, TNF, TNFRSF1A, TNPO1, TP53, TXN, UBR5]	TRUE
GO:0000062	fatty-acyl-CoA binding	0	[3, 4]	[None]	4	19.0476	0.278282	1	{}	{}	[ACBD5, ACBD6, HADHA, SOAT1]	[ACADL, ACADS, ACBD3, ACBD4, ACBD5, ACBD6, ACBD7, ACOT7, ALDH6A1, CTDSP2, DBI, ECI2, GCDH, HADHA, HADHB, HMGCL, SCP2, SOAT1, SOAT2, SYCP2, TSPO]	TRUE
GO:0000075	cell cycle checkpoint	0	[4, 5]	[None]	40	14.9254	0.169599	1	{}	{}	[APC, ARTN, AURKA, BRE, BUB1, BUB1B, BUB3, CCNA2, CCNB1, CCND1, CDC20, CDC27, CDC6, CDK1, CDKN1A, CDT1, CENPF, CLOCK, DEPDC1B, DTL, GSG2, GTSE1, H2AFX, IER3, MRE11A, MSH2, NEK11, PLK1, RNASE6, RRAD, SMC1A, SOX11, TICRR, TOP2A, TP73, TTK, UBE2D1, UBE2E1, ZNF367, ZW10]	[AKT1, ANAPC1, ANAPC10, ANAPC11, ANAPC15, ANAPC2, ANAPC4, ANAPC5, ANAPC7, ANTXR1, APC, ARTN, ATF2, ATM, ATR, ATRIP, AURKA, AURKB, BABAM1, BCL2L1, BIRC5, BLM, BRCA1, BRCC3, BRD4, BRE, BRIP1, BRSK1, BUB1, BUB1B, BUB3, C10orf90, CASC5, CASP2, CCAR2, CCNA2, CCNB1, CCND1, CCNE2, CCNG1, CCNG2, CDC14B, CDC16, CDC20, CDC23, CDC26, CDC27, CDC45, CDC5L, CDC6, CDK1, CDK2, CDK5RAP2, CDK5RAP3, CDKN1A, CDKN1B,…	TRUE
GO:0000076	DNA replication checkpoint	0	[6, 7]	[None]	3	21.4286	0.263054	1	{}	{}	[CDC6, CDT1, TICRR]	[CDC45, CDC6, CDT1, CLSPN, DNA2, HUS1, HUS1B, NAE1, RAD17, RAD9A, RAD9B, STRA8, TICRR, TIPIN]	TRUE
GO:0000077	DNA damage checkpoint	0	[5, 6, 7]	[None]	20	11.7647	0.692424	1	{}	{}	[ARTN, BRE, CCNA2, CCND1, CDK1, CDKN1A, CLOCK, DEPDC1B, DTL, GTSE1, H2AFX, IER3, MRE11A, MSH2, NEK11, PLK1, RNASE6, RRAD, TP73, ZNF367]	[ANTXR1, ARTN, ATF2, ATM, ATR, ATRIP, BABAM1, BLM, BRCA1, BRCC3, BRD4, BRE, BRIP1, BRSK1, C10orf90, CASP2, CCAR2, CCNA2, CCND1, CCNG1, CDC14B, CDC5L, CDK1, CDK2, CDK5RAP3, CDKN1A, CDKN1B, CEP63, CHEK1, CHEK2, CLOCK, CLSPN, CRADD, CRY1, CUL4A, DDX39B, DEPDC1B, DGKZ, DTL, E2F1, ERCC4, FAM175A, FBXO31, FBXO6, FEM1B, FOXN3, FOXO4, FZR1, GDNF, GIGYF2, GML, GTSE1, H2AFX, HINFP, HMGA2, HUS1, HUS1B, IER3…	TRUE
GO:0000079	regulation of cyclin-dependent protein serine/threonine kinase activity	0	[4, 5, 8, 9, 10, 11]	[None]	22	21.7822	0.00815523	1	{}	{}	[APC, C2orf40, CASP3, CCNA2, CCND1, CCND2, CCNYL2, CDC25A, CDC25C, CDC6, CDKN1A, CDKN2C, CDKN3, CKS2, INCA1, MCM2, MNAT1, PDGFB, PKD2, PLK1, SFN, TNFAIP3]	[ADAM17, AKT1, APC, ATRAID, BCCIP, BLM, C2orf40, CASP3, CCNA1, CCNA2, CCNB3, CCNC, CCND1, CCND2, CCND3, CCNE2, CCNG1, CCNH, CCNK, CCNL1, CCNL2, CCNT1, CCNT2, CCNY, CCNYL1, CCNYL2, CDC25A, CDC25C, CDC37, CDC6, CDK5R1, CDK5R2, CDK5RAP1, CDK5RAP3, CDK7, CDKN1A, CDKN1B, CDKN2A, CDKN2B, CDKN2C, CDKN2D, CDKN3, CEBPA, CKS1B, CKS2, CNPPD1, CUL3, DAB2IP, DIRAS3, EGFR, FAM58A, FAM58BP, FBXO31, FBXO7, FGF10…	TRUE
GO:0000082	G1/S transition of mitotic cell cycle	0	[6, 7]	[None]	39	14.5522	0.218206	1	{}	{}	[CAMK2A, CCNB1, CCND1, CDC25A, CDC6, CDCA5, CDK1, CDKN1A, CDKN2C, CDKN3, CDT1, CFH, CRLF3, CUL2, DBF4, E2F7, FBXO5, FHL1, GFI1, GPR132, GSG2, GTSE1, ITGB1, KIF14, MCM10, MCM2, MNAT1, NPAT, ORC1, PCNA, PDPN, PID1, PKD2, PLCB1, POLE2, PTPN6, RRM2, SLFN11, TP73]	[ACVR1, ACVR1B, ADAM17, AIF1, AKT1, ANKRD17, ANXA1, APEX1, ATM, BACH1, BCAT1, BCL2, BID, BRD4, BRD7, BRIP1, CACUL1, CAMK2A, CAMK2B, CAMK2D, CAMK2G, CASP2, CCNA1, CCNB1, CCND1, CCND2, CCND3, CCNE1, CCNE2, CCNH, CDC25A, CDC34, CDC45, CDC6, CDC7, CDC73, CDCA5, CDK1, CDK10, CDK2, CDK3, CDK4, CDK6, CDK7, CDKN1A, CDKN1B, CDKN2A, CDKN2B, CDKN2C, CDKN2D, CDKN3, CDT1, CFH, CKS1B, COASY, CRADD, CRLF3, CTDS…	TRUE
GO:0000083	regulation of transcription involved in G1/S transition of mitotic cell cycle	0	[4, 5, 6, 7, 8, 9, 10, 11, 12]	[None]	10	35.7143	0.00170477	1	{}	{}	[CDC6, CDK1, CDT1, E2F7, FBXO5, GFI1, NPAT, ORC1, PCNA, RRM2]	[BACH1, BRD4, BRIP1, CCNA1, CCNE1, CDC45, CDC6, CDK1, CDT1, DHFR, E2F1, E2F4, E2F6, E2F7, FBXO5, GFI1, HINFP, ID2, KLF11, NPAT, ORC1, PCNA, POLA1, RB1, RRM2, SLC25A15, TYMS, ZPR1]	TRUE
GO:0000086	G2/M transition of mitotic cell cycle	0	[5, 6, 7]	[None]	37	18.3168	0.0152703	1	{}	{}	[ACTR1A, AKAP9, ARTN, AURKA, CCNA2, CCNB1, CCNB2, CCND1, CDC25A, CDC25B, CDC25C, CDK1, CDKN1A, CENPF, CEP78, CFH, CIT, FHL1, FOXM1, IER3, KCNH5, KIF14, MASTL, MELK, MNAT1, MRE11A, NEDD1, NEK2, PBX1, PLCB1, PLK1, PLK4, RAD51B, TICRR, TPD52L1, TUBB4B, WNT10B]	[ABCB1, ACTR1A, AJUBA, AKAP9, ALMS1, APP, ARPP19, ARTN, ATM, AURKA, BACH1, BIRC5, BLM, BORA, BRD4, BRIP1, BRSK2, BTRC, C10orf90, CAMK2D, CCNA1, CCNA2, CCNB1, CCNB2, CCNB3, CCND1, CCNG1, CCNH, CCNY, CCP110, CDC25A, CDC25B, CDC25C, CDC7, CDK1, CDK14, CDK2, CDK4, CDK5RAP2, CDK5RAP3, CDK7, CDKN1A, CDKN2A, CDKN2B, CENPF, CENPJ, CEP131, CEP135, CEP152, CEP164, CEP192, CEP250, CEP290, CEP41, CEP57, CEP6…	TRUE
GO:0000096	sulfur amino acid metabolic process	0	[4, 5, 7, 8]	[None]	6	11.7647	0.651058	1	{}	{}	[BHMT, CACNA1A, CSAD, GNMT, MAT1A, MSRA]	[ADI1, AGXT, AHCY, AHCYL1, AHCYL2, APIP, BHMT, BHMT2, CACNA1A, CBS, CDO1, CNDP2, COMT, CPS1, CSAD, CTH, CYP21A2, DPEP1, EIF2B1, EIF2B2, EIF2B4, ENOPH1, ETHE1, GCLC, GCLM, GGT1, GNMT, GOLT1A, GOLT1B, GOT1, MAT1A, MRI1, MSRA, MTAP, MTHFD1, MTHFD2L, MTHFR, MTR, MTRR, MUT, NFS1, NOX4, PCYOX1, PCYOX1L, RAI1, SLC25A10, SMS, SQRDL, SUOX, TST, VSIG2]	TRUE
GO:0000118	histone deacetylase complex	0	[4, 5, 6, 7, 8, 9, 10, 11, 12]	[None]	10	14.7059	0.371231	1	{}	{}	[BRMS1L, HDAC2, HDAC8, HEY2, KALRN, MECOM, NRIP1, SAP30, ZNF217, ZNF541]	[APLP2, APPL1, APPL2, BRMS1, BRMS1L, CBX5, CHD3, CHD4, CHD5, CHD6, CIR1, CSNK2A1, CSNK2A2, DNTTIP1, DPEP2, DPEP3, FAM60A, GATAD2A, HDAC1, HDAC10, HDAC11, HDAC2, HDAC3, HDAC4, HDAC5, HDAC6, HDAC7, HDAC8, HDAC9, HEY2, HINT1, ING2, ING3, INGX, KALRN, MBD2, MBD3, MECOM, MORF4L1, MTA1, MTA2, MTA3, NACC2, NCOR1, NCOR2, NRIP1, PHF12, PHF21A, RBBP4, RBBP7, RERE, SALL1, SALL2, SAP18, SAP30, SATB2, SIN3A, …	TRUE
GO:0000122	negative regulation of transcription from RNA polymerase II promoter	0	[6, 7, 8, 9, 10, 11, 12]	[None]	94	13.0556	0.436626	1	{}	{}	[AHRR, ANKRD52, ARID5B, ARX, ASXL2, ATXN1, BCL6B, BMP4, BRMS1L, CCND1, CD36, CHCHD3, CUX1, DACH1, DKK1, DLL4, DLX1, DLX2, E2F7, EFNA1, ESR2, ETF1, FGFR1, FGFR2, FNIP2, FOXM1, FOXP3, FZD8, GATA2, GATA3, GFI1, GLIS1, HCLS1, HDAC2, HDAC8, HES7, HEY2, HOPX, IFI27, IKZF1, IRF8, LCOR, MAP2K5, MDFI, MECP2, MEIS2, MITF, MLXIPL, MTDH, NFIL3, NKX2-5, NRIP1, OXSR1, PDE2A, PER2, PHF14, PHF19, PITX2, PKIG, PL…	[AEBP1, AEBP2, AES, AHR, AHRR, AJUBA, AKIRIN2, ALX1, ANKRD1, ANKRD2, ANKRD33, ANKRD52, ARHGAP35, ARID1A, ARID5B, ARX, ASCL1, ASCL2, ASXL1, ASXL2, ATF3, ATF7, ATF7IP, ATN1, ATRX, ATXN1, ATXN1L, AURKB, AXIN1, BACH1, BACH2, BARX2, BATF3, BCL11A, BCL6, BCL6B, BCOR, BEND6, BHLHE40, BHLHE41, BMI1, BMP2, BMP4, BPTF, BRIP1, BRMS1, BRMS1L, C1QBP, C21orf33, CALR, CAV1, CBX2, CBX4, CBX6, CBX7, CBX8, CC2D1A,…	TRUE
GO:0000123	histone acetyltransferase complex	0	[4, 5, 6, 7, 8, 9, 10, 11, 12]	[None]	4	4.54545	0.99747	1	{}	{}	[ELP4, TAF5, USP50, YEATS4]	[ACTB, ACTL6A, ATXN7, ATXN7L3, BRD1, BRD8, BRPF1, BRPF3, CCDC101, CREBBP, CSRP2BP, DMAP1, DR1, ELP2, ELP3, ELP4, ENY2, EP300, EP400, EPC1, EPC2, HCFC1, IKBKAP, ING3, ING4, ING5, JADE1, JADE2, JADE3, KANSL1, KANSL1L, KANSL2, KANSL3, KAT2A, KAT2B, KAT5, KAT6A, KAT6B, KAT7, KAT8, MAP3K7, MBIP, MCRS1, MEAF6, MORF4L1, MRGBP, MSL1, MSL2, MSL3, OGT, PET117, PHF20, POLE3, POLE4, POTEF, RUVBL1, RUVBL2, SA…	TRUE
GO:0000132	establishment of mitotic spindle orientation	0	[5, 6, 7, 8]	[None]	5	23.8095	0.121539	1	{}	{}	[CENPA, EYA1, HTT, SPRY2, ZW10]	[ARHGEF2, CDK5RAP2, CENPA, DYNLT1, EYA1, FGF10, GPSM2, HTT, INSC, MCPH1, NDC80, NDE1, NDEL1, NUMA1, PAFAH1B1, PAX6, SLC6A4, SPDL1, SPRY1, SPRY2, ZW10]	TRUE
GO:0000139	Golgi membrane	0	[3, 4, 5, 6, 7, 8, 9]	[None]	88	13.5385	0.302102	1	{}	{}	[ABCG1, ACTR3, APC2, ARL3, ATP2C2, ATP7B, B3GALNT1, B3GALT6, B3GNT5, B3GNT7, B4GALT6, BCL11B, CABP1, CAMK1G, CBFA2T3, CD74, CHST11, CHST9, CLVS1, CNIH1, COG7, CSGALNACT1, CUX1, DHCR24, FAM57B, FIG4, FUT2, FUT8, GALNT16, GALNT6, GBGT1, GCNT4, GGTA1P, GNPTAB, GOLGA8A, GOLGA8I, GXYLT1, HID1, HLA-B, HLA-C, HLA-DQA1, HLA-DQB1, HLA-DQB2, HLA-DRA, HLA-DRB1, HLA-F, HS3ST5, ICA1, IL15RA, IRGM, KIF13A, LST…	[A4GALT, A4GNT, ABCA5, ABCA7, ABCG1, ABO, ACBD3, ACER2, ACER3, ACTR3, AFTPH, AGTRAP, AKR1B10, ANAPC2, ANKHD1, AP1B1, AP1G1, AP1G2, AP1M1, AP1M2, AP1S1, AP1S2, AP1S3, AP2A1, AP3D1, AP4B1, AP4E1, AP4M1, AP4S1, APC2, APH1A, APP, ARAP1, ARCN1, ARF1, ARF1P1, ARF3, ARFGAP1, ARFGAP2, ARFGAP3, ARFGEF1, ARFGEF2, ARFIP1, ARFIP2, ARHGAP21, ARHGAP32, ARL1, ARL3, ARRB1, ASAP2, ATF6, ATL1, ATP2C1, ATP2C2, ATP7…	TRUE
GO:0000145	exocyst	0	[3, 5, 6, 7, 8, 9]	[None]	5	25	0.102914	1	{}	{}	[EXOC3L1, EXOC3L2, EXOC4, EXOC8, MYRIP]	[EXOC1, EXOC2, EXOC3, EXOC3L1, EXOC3L2, EXOC3L4, EXOC4, EXOC6, EXOC6B, EXOC7, EXOC8, MYRIP, RAB10, RALB, SEPT2, SEPT6, STXBP6, TNFAIP2, VPS51, WASH1]	TRUE
GO:0000146	microfilament motor activity	0	[8]	[None]	5	22.7273	0.141602	1	{}	{}	[MYH10, MYH3, MYO3B, MYO5A, MYO7A]	[MYH10, MYH13, MYH14, MYH2, MYH3, MYH4, MYH6, MYH7, MYH7B, MYH8, MYH9, MYO10, MYO1B, MYO1D, MYO1E, MYO3A, MYO3B, MYO5A, MYO5B, MYO6, MYO7A, MYO9B]	TRUE
GO:0000149	SNARE binding	0	[3]	[None]	11	9.09091	0.919192	1	{}	{}	[CACNA1A, CPLX1, EXOC3L1, EXOC3L2, NAPSB, STXBP1, STXBP5L, SYT15, SYTL1, SYTL4, TC2N]	[ABCA1, ABL1, BET1, BLOC1S6, C2CD4A, C2CD4B, C2CD4C, C2CD4D, CACNA1A, CAPN10, CPLX1, CPLX2, CPLX3, CPLX4, DAPK1, DOC2A, DOC2B, EXOC3, EXOC3L1, EXOC3L2, EXOC3L4, GABARAPL2, GOLGA2, GOSR2, HECTD3, L7N2F9_HUMAN, LRRK2, NAPA, NAPB, NAPG, NAPSA, NAPSB, NSF, PTPN2, RAB11A, RNF40, RPH3A, RPH3AL, SCFD1, SEC22A, SEC22B, SEC22C, SEPT9, SLC6A4, SNAP23, SNAP25, SNAP29, SNAP47, SNAPIN, SNPH, STX10, STX11, STX…	TRUE
GO:0000151	ubiquitin ligase complex	0	[3, 4, 5]	[None]	23	11.3861	0.758169	1	{}	{}	[BRE, BUB1B, CDC20, CDC27, CUL2, DEPDC1B, DTL, ENC1, FBXL4, FBXO24, FBXW4, HSPA8, KLHL10, KLHL15, KLHL42, PARK2, RCHY1, RNF11, TOPORS, UBE2D1, UBE2E1, UBE2S, UBE4A]	[AMFR, ANAPC1, ANAPC10, ANAPC11, ANAPC13, ANAPC15, ANAPC16, ANAPC2, ANAPC4, ANAPC5, ANAPC7, ARIH1, ASB2, ASB4, ATG3, BARD1, BMI1, BRAP, BRCA1, BRCC3, BRE, BTRC, BUB1B, C6orf89, CACUL1, CAND1, CBLL1, CBX2, CBX4, CBX7, CBX8, CCNF, CDC16, CDC20, CDC23, CDC26, CDC27, CDKN1B, COMMD1, CRBN, CUL1, CUL2, CUL3, CUL4A, CUL4B, CUL5, CUL7, CUL9, DCAF10, DCAF11, DCAF12, DCAF13, DCAF16, DCAF17, DCAF4, DCAF5, D…	TRUE
GO:0000152	nuclear ubiquitin ligase complex	0	[4, 5, 6, 7, 8, 9]	[None]	6	14.6341	0.430814	1	{}	{}	[BRE, BUB1B, CDC20, CDC27, DEPDC1B, UBE2S]	[ANAPC1, ANAPC10, ANAPC11, ANAPC13, ANAPC15, ANAPC16, ANAPC2, ANAPC4, ANAPC5, ANAPC7, BARD1, BMI1, BRCA1, BRCC3, BRE, BUB1B, CACUL1, CBX2, CBX4, CBX7, CBX8, CDC16, CDC20, CDC23, CDC26, CDC27, CUL7, DEPDC1B, FZR1, MAD2L2, PCGF2, PCGF6, PHC1, PHC2, PHC3, RBX1, RING1, RNF2, RNF7, UBE2C, UBE2S]	TRUE
GO:0000155	phosphorelay sensor kinase activity	0	[4, 6, 7]	[None]	3	37.5	0.0715024	1	{}	{}	[KCNH3, KCNH5, KCNH8]	[CASS4, CNTLN, KCNH1, KCNH2, KCNH3, KCNH4, KCNH5, KCNH8]	TRUE
GO:0000160	phosphorelay signal transduction system	0	[5, 6]	[None]	3	27.2727	0.157888	1	{}	{}	[KCNH3, KCNH5, KCNH8]	[CASS4, CNTLN, KCNH1, KCNH2, KCNH3, KCNH4, KCNH5, KCNH8, MMS19, PDE8A, PDE8B]	TRUE
GO:0000166	nucleotide binding	0	[3, 4]	[None]	351	14.3148	0.00981893	1	{}	{}	[ABCA10, ABCA13, ABCA3, ABCA6, ABCA8, ABCA9, ABCB10, ABCC11, ABCC3, ABCC6, ABCC9, ABCE1, ABCG1, ABL2, ACADSB, ACSL1, ACSL4, ACSL6, ACTA2, ACTR1A, ACTR3, ADCY4, ADK, AGAP1, AK8, AKAP7, ALK, ANXA6, ARL11, ARL17A, ARL17B, ARL3, ARL5B, ARL6, ASS1, ATAD1, ATAD2, ATAD3C, ATP11B, ATP13A3, ATP1A3, ATP2C2, ATP6V1B1, ATP7B, ATP8B4, AURKA, AXL, BCL11B, BLK, BMP2K, BRAF, BTAF1, BTK, BUB1, BUB1B, BVES, CACNA1…	[A0A087WYE7_HUMAN, A0A087X1E9_HUMAN, A0A0C4DH77_HUMAN, A1CF, AACS, AAK1, AARS, AARS2, AARSD1, AASDH, AATK, ABCA1, ABCA10, ABCA11P, ABCA12, ABCA13, ABCA2, ABCA3, ABCA4, ABCA5, ABCA6, ABCA7, ABCA8, ABCA9, ABCB1, ABCB10, ABCB11, ABCB4, ABCB5, ABCB6, ABCB7, ABCB8, ABCB9, ABCC1, ABCC10, ABCC11, ABCC12, ABCC13, ABCC2, ABCC3, ABCC4, ABCC5, ABCC6, ABCC8, ABCC9, ABCD1, ABCD2, ABCD3, ABCD4, ABCE1, ABCF1, A…	TRUE
GO:0000184	nuclear-transcribed mRNA catabolic process, nonsense-mediated decay	0	[8, 9, 10]	[None]	6	4.6875	0.999432	1	{}	{}	[ETF1, PARN, RPL15, RPL26, RPS13, SMG6]	[CASC3, CTIF, DCP1A, DCP1B, DCP2, DHX34, EIF3E, EIF4A3, EIF4G1, ETF1, EXOSC10, FAU, GSPT1, GSPT2, J3QRE1_HUMAN, MAGOH, MRPL13, MRPL23, MRPS12, NBAS, NCBP1, NCBP2, PABPC1, PARN, PNRC2, PPP2CA, PPP2R1A, PPP2R2A, RBM8A, RNPS1, RPL10, RPL10A, RPL11, RPL12, RPL13, RPL13A, RPL14, RPL15, RPL17, RPL18, RPL18A, RPL19, RPL21, RPL22, RPL23, RPL23A, RPL24, RPL26, RPL26L1, RPL27, RPL27A, RPL28, RPL29, RPL3, R…	TRUE
GO:0000186	activation of MAPKK activity	0	[6, 7, 8, 9, 10, 11, 12]	[None]	10	14.4928	0.389272	1	{}	{}	[ADAM9, BMP4, BRAF, CDK1, EGF, ERCC6, FGF13, MAP3K2, STK3, TGFBR1]	[ADAM9, ADORA1, BMP4, BRAF, CARTPT, CDK1, CRK, CRKL, EGF, EGFR, EIF2AK2, ERCC6, F2R, FGF13, FGF2, FRS2, GADD45B, GADD45G, GNAI2, GRM1, HRAS, JAK2, KIAA1804, KIDINS220, KISS1R, KRAS, LAMTOR2, LRRK2, MAP2K1, MAP2K2, MAP3K1, MAP3K10, MAP3K11, MAP3K12, MAP3K13, MAP3K14, MAP3K15, MAP3K19, MAP3K2, MAP3K3, MAP3K4, MAP3K5, MAP3K6, MAP3K7, MAP3K8, MAP3K9, MAPK1, MAPK3, MOCOS, MOS, NGF, NRAS, NRK, NTRK1, P…	TRUE
GO:0000187	activation of MAPK activity	0	[7, 8, 9, 10, 11, 12, 13]	[None]	34	21.9355	0.00106405	1	{}	{}	[ADAM8, ADORA2B, ALK, C5AR1, CD74, CDK1, CXCR4, DAB2, EFNA1, EPGN, ERCC6, EREG, FGF13, GNG3, KIT, LPAR1, MAP2K5, MAP3K2, MAP4K1, MAPK10, MDFI, NOD2, PDE6G, PLA2G1B, PLCE1, PTPRC, PXDN, SAA1, SHC2, SYK, TAB3, TLR4, TP73, WNT7B]	[ADAM8, ADORA2B, ADRA2A, ADRA2B, ADRA2C, ALK, ARHGEF7, AVPI1, AXIN1, BIRC7, BMP2, C1QTNF2, C5, C5AR1, CCL19, CD74, CD81, CDK1, CHRFAM7A, CHRNA7, CSPG4, CXCR4, DAB2, DAB2IP, DAXX, DBNL, DRD4, EFNA1, EPGN, ERCC6, EREG, ERN1, ERP29, ETFA, ETFB, ETFDH, FCER1A, FGF10, FGF13, FGF2, FPR1, FRS2, GAB1, GHR, GHRL, GNG3, GRM1, GRM4, HGF, IKBKG, IL1B, IL6, INSR, IQGAP3, IRAK1, IRAK2, ITGA1, KIAA1804, KIT, LP…	TRUE
GO:0000188	inactivation of MAPK activity	0	[7, 8, 9, 10, 11, 12, 13]	[None]	4	13.3333	0.546949	1	{}	{}	[DUSP4, DUSP5, LAX1, RGS4]	[CAV1, DUSP1, DUSP10, DUSP12, DUSP14, DUSP16, DUSP18, DUSP19, DUSP2, DUSP21, DUSP22, DUSP3, DUSP4, DUSP5, DUSP6, DUSP7, DUSP8, DUSP9, GPS1, GPS2, LAX1, MBIP, PPP2CA, PPP2R1A, PRKCA, RGS3, RGS4, SPRED1, SPRED2, SPRED3]	TRUE
GO:0000212	meiotic spindle organization	0	[3, 4, 5, 6, 7]	[None]	3	37.5	0.0715024	1	{}	{}	[ASPM, AURKA, FBXO5]	[ASPM, AURKA, ESPL1, FBXO5, MOCOS, MOS, MYH9, TUBG1]	TRUE
GO:0000217	DNA secondary structure binding	0	[6]	[None]	3	16.6667	0.41073	1	{}	{}	[MSH2, NEIL3, RAD51B]	[BLM, ERCC5, MEN1, MSH2, MSH3, MSH6, NEIL3, NR0B1, RAD18, RAD51B, RAD51C, RAD51D, RECQL4, WRN, XPC, XRCC2, XRCC3, YY1]	TRUE
GO:0000226	microtubule cytoskeleton organization	0	[4, 5]	[None]	73	16.9767	0.00691532	1	{}	{}	[APC, ARMC4, ASPM, ATAD1, AURKA, BCAS3, BICD2, BUB3, CAMSAP3, CCDC114, CCDC39, CCNB1, CDK1, CENPA, CENPE, CEP120, CGN, CKAP2, CROCC, CROCCP2, CROCCP3, DNAAF1, DRC1, DYNC1LI2, ECT2, EPHA3, EYA1, FBXO5, FGF13, HAUS6, HTT, KATNAL1, KIF11, KIF14, KIF18A, KIF20A, KIF24, KIF2C, KIF3B, KIF4A, LMNA, MAP1B, NAIP, NEK2, NLRC4, NUSAP1, PEX14, PKD2, PKHD1, PLK1, PLK4, PRKCZ, RACGAP1, RP1L1, RSPH1, SKA3, SMC1…	[AK7, APC, ARHGEF10, ARHGEF2, ARL2, ARMC4, ASPM, ASUN, ATAD1, ATAT1, ATXN3, ATXN7, ATXN8, AUNIP, AURKA, AURKB, AURKC, AXIN1, BBS2, BBS4, BCAS3, BECN1, BICD1, BICD2, BIRC2, BIRC3, BIRC5, BIRC7, BIRC8, BLOC1S2, BNIP2, BORA, BRCA1, BRCA2, BRSK1, BUB3, C11orf63, C16orf45, C1orf222, C2CD3, CAMSAP2, CAMSAP3, CAPN6, CAPZB, CASC5, CAV3, CCDC103, CCDC114, CCDC39, CCDC40, CCDC8, CCDC87, CCNB1, CCNF, CCP110…	TRUE
GO:0000228	nuclear chromosome	0	[4, 5, 6, 7, 8, 9, 10]	[None]	61	13.9908	0.24661	1	{}	{}	[AKR1B1, ARTN, ASF1A, ASF1B, ASXL2, AURKA, BRMS1L, BUB1, BUB1B, CCDC155, CCNB1, CDCA5, CEBPB, CENPA, CENPE, DAND5, DDX11, DLX5, ENC1, ESCO2, FKBP6, FOXC1, GATA3, H2AFX, H2AFZ, H2BFM, HDAC2, HDAC8, HEY2, HID1, INCENP, LDB2, MCM10, MCM2, MSH2, MSH5, NCAPD3, NEK2, NRIP1, ORC1, PCNA, PLCB1, PLK1, POLE2, POLR3G, RAD21, REC8, RNASE6, RNF212, RRAD, SMAD4, SMC1A, SMC2, SMC3, SNAI2, SPI1, STAG3, TNKS2, TO…	[ACD, ACTB, ACTL6A, ACTR5, ACTR8, ADD3, AKR1B1, ALKBH1, ANP32E, APTX, AR, AREG, ARID1A, ARTN, ASF1A, ASF1B, ASXL1, ASXL2, ATRX, AURKA, AURKB, AURKC, BAZ1A, BAZ1B, BCAS2, BIRC5, BLM, BRCA1, BRD4, BRD8, BRMS1, BRMS1L, BUB1, BUB1B, CALCOCO1, CBX1, CBX3, CBX5, CBX7, CBX8, CCAR2, CCDC155, CCNB1, CCNB1IP1, CDC45, CDC5L, CDCA5, CDX2, CEBPB, CECR2, CENPA, CENPC, CENPCP1, CENPE, CHAF1A, CHAF1B, CHD4, CHEK…	TRUE
GO:0000242	pericentriolar material	0	[5, 6, 7, 8, 9, 10, 11]	[None]	5	29.4118	0.0565661	1	{}	{}	[AKAP9, BBS9, LCK, NEDD1, TNKS2]	[AKAP9, BBS4, BBS9, CDK5RAP2, CEP192, HOOK3, LCK, MBD1, NEDD1, NEK1, PCM1, PCNT, TCP1, TNKS, TNKS2, TUBE1, TUBG2]	TRUE
GO:0000266	mitochondrial fission	0	[4, 5]	[None]	3	10.7143	0.714241	1	{}	{}	[MTFR2, PARK2, PINK1]	[ATG3, BAX, BNIP3, CCAR2, COX10, DHODH, DNM1L, ERBB4, FIS1, GDAP1, GGNBP1, INF2, LPIN1, LRRK2, MARCH5, MED12, MFF, MIEF1, MIEF2, MTFP1, MTFR1, MTFR1L, MTFR2, MUL1, NPTX1, OPA1, PARK2, PINK1]	TRUE
GO:0000271	polysaccharide biosynthetic process	0	[5, 6]	[None]	10	12.8205	0.54953	1	{}	{}	[AGL, CSGALNACT1, EGF, IGF1, IGF2, IRS2, PDGFB, PER2, PGM5, PPP1R3C]	[ACADM, AGL, AKT1, AKT2, ALG1, AP2A1, B3GNT1, B3GNT2, B3GNT3, B3GNT4, B3GNT8, B3GNTL1, C1QTNF2, CLTC, CSGALNACT1, CSGALNACT2, DYRK2, EGF, ENPP1, EPM2A, EPM2AIP1, EXT1, EXT2, GBE1, GCK, GFPT1, GRB10, GSK3A, GSK3B, GYG1, GYG2, GYS1, GYS2, HAS1, HAS2, HAS3, IGF1, IGF2, INPP5K, INS, INSR, IRS1, IRS2, MAP4K2, MTOR, NANS, NDST1, NFKB1, NHLRC1, NR1D1, PASK, PDGFB, PER2, PGM1, PGM2, PGM2L1, PGM5, PHKG1, …	TRUE
GO:0000287	magnesium ion binding	0	[5]	[None]	35	17.1569	0.0429043	1	{}	{}	[ABL2, ATP11B, ATP8B4, CDC42BPB, DYRK3, ENDOV, ENO3, EYA2, FARS2, FEN1, GEM, HACL1, ICK, IDH1, IDI1, IRAK3, MOV10L1, MSH2, MST4, NCS1, NLRC4, NT5C1B, NUAK2, OXSR1, PGM5, PINK1, PPA1, RPS6KA2, SNCA, SPHK1, SRR, STK3, TESC, TOP2A, TSSK3]	[AASDHPPT, ABL1, ABL2, ADCY10, ADPRH, ADPRHL1, ADSS, ADSSL1, ALPI, ALPP, ANKHD1, ATP10A, ATP10B, ATP10D, ATP11A, ATP11B, ATP11C, ATP4A, ATP8A1, ATP8A2, ATP8B1, ATP8B2, ATP8B3, ATP8B4, ATP9A, ATP9B, BPNT1, BRSK1, BRSK2, CASR, CDC42BPA, CDC42BPB, CDC42BPG, CERK, CLASP1, COMT, CSNK1G2, DCTPP1, DIS3L2, DUT, DXO, DYRK2, DYRK3, ENDOV, ENO1, ENO2, ENO3, ENO4, ENOPH1, ENOSF1, EPHX2, ERN1, ERN2, EYA2, FAN…	TRUE
GO:0000302	response to reactive oxygen species	0	[4]	[None]	40	20.1005	0.00237198	1	{}	{}	[ADAM9, AQP1, ATOX1, AXL, BMP7, BTK, CD36, CDK1, COL1A1, CYP1B1, ECT2, ERCC6, ETS1, FANCC, FOSL1, GNAO1, GPX1, GPX2, GPX3, IL18BP, LCK, MB, MST4, NET1, NQO1, NR4A3, PDCD10, PDGFRB, PINK1, PKD2, PRDX2, PRDX3, PTK2B, PXDN, SESN3, SNCA, SPHK1, TACR1, TNFAIP3, TXNRD1]	[ADA, ADAM9, ADPRHL2, AGAP3, AKR1C3, ANKHD1, ANXA1, APEX1, APOA4, APOD, APOE, APTX, AQP1, AQP8, AREG, ARG1, ATOX1, ATP7A, AXL, BAD, BAK1, BCL2, BMP7, BNIP3, BTK, CAT, CCL19, CCR7, CCS, CD36, CDK1, CDK2, COL1A1, CRYAB, CRYGD, CST3, CYCS, CYP11A1, CYP1B1, CYP2E1, Copperâ€“zinc superoxide dismutase, DLC1, DPEP1, DUSP1, DUSP12, ECT2, EDN1, EGLN1, ERCC6, ERO1L, ETS1, EZH2, FABP1, FAM58A, FANCC, FBLN5,…	TRUE
GO:0000303	response to superoxide	0	[4, 5, 6]	[None]	6	25	0.0772066	1	{}	{}	[BMP7, CD36, ERCC6, FANCC, NQO1, PRDX2]	[ADPRHL2, APOA4, ATP7A, BMP7, CCS, CD36, Copperâ€“zinc superoxide dismutase, ERCC6, FANCC, FBLN5, MPO, MT3, NFE2L2, NQO1, PARK7, PARP1, PRDX1, PRDX2, SOD1, SOD2, SOD3, SZT2, UCP2, UCP3]	TRUE
GO:0000305	response to oxygen radical	0	[4, 5]	[None]	6	24	0.0910722	1	{}	{}	[BMP7, CD36, ERCC6, FANCC, NQO1, PRDX2]	[ADPRHL2, APOA4, ATP7A, BMP7, CCS, CD36, Copperâ€“zinc superoxide dismutase, ERCC6, FANCC, FBLN5, MPO, MT3, NFE2L2, NQO1, PARK7, PARP1, PRDX1, PRDX2, SOD1, SOD2, SOD3, SZT2, TXNRD2, UCP2, UCP3]	TRUE
GO:0000307	cyclin-dependent protein kinase holoenzyme complex	0	[3, 4, 5, 6, 7]	[None]	3	9.09091	0.812993	1	{}	{}	[CCND1, CCND2, CDKN1A]	[BCCIP, CCNA2, CCNB3, CCNC, CCND1, CCND2, CCND3, CCNE1, CCNE2, CCNH, CCNK, CCNY, CDK12, CDK13, CDK14, CDK2, CDK4, CDK6, CDKN1A, Ccnd2, CycC-CDK8 complex, ERCC2, HOXC10, HSPD1, KDM5A, MSLN, PAK3, PUF60]	TRUE
GO:0000323	lytic vacuole	0	[5, 6, 7, 8]	[None]	88	17.0213	0.00303677	1	{}	{}	[ACAN, ADAM8, ANK3, ANXA2, ANXA6, AP3B1, AP5M1, ASS1, BGN, BTK, CALCRL, CD34, CD74, CHGA, CPQ, CTSW, CXCR4, CYB561A3, DAB2, DCN, DIRC2, DPP4, EGF, FMOD, FYCO1, GGH, GIMAP5, GLA, GPC3, GPC5, GPC6, HAP1, HCK, HLA-DMA, HLA-DMB, HLA-DOA, HLA-DQA1, HLA-DQB1, HLA-DQB2, HLA-DRA, HLA-DRB1, IGF2R, ITM2C, KCNE1, KCNQ1, KIT, LAMP3, LAPTM5, LAT, LAT2, LDLR, LNPEP, LRP2, MARCH1, MFSD12, MILR1, MYO5A, MYO7A, N…	[ABCA2, ABCA5, ABCB9, ABCC10, ABCD4, ACAN, ACD, ACE, ACP2, ACP5, ACPP, ADA, ADAM8, ADRB2, AGA, AGRN, AHNAK, AKR1B10, ANK3, ANKFY1, ANKRD27, ANPEP, ANXA1, ANXA11, ANXA2, ANXA6, AP1B1, AP1G1, AP1M1, AP1M2, AP1S1, AP1S2, AP1S3, AP2M1, AP3B1, AP3D1, AP3M1, AP5B1, AP5M1, AP5S1, APEX1, APOE, AQP2, ARL8A, ARL8B, ARRB1, ARSA, ARSB, ARSD, ARSG, ASAH1, ASS1, ATP11A, ATP11C, ATP13A2, ATP6V0A2, ATP6V0A4, ATP…	TRUE
GO:0000375	RNA splicing, via transesterification reactions	0	[7, 8, 9]	[None]	12	4.54545	0.999999	1	{}	{}	[COLEC12, CWC27, HSPA8, NOVA1, NSRP1, RBFOX3, RSRC1, SLC39A5, SMC1A, SYNCRIP, TDRD12, WTAP]	[ACIN1, ALYREF, AQR, BCAS2, BUD13, BUD31, C11orf35, C1QBP, C7orf55-LUC7L2, CACTIN, CCAR1, CD2BP2, CDC40, CDC5L, CDK13, CELF1, CELF2, CELF3, CELF4, CELF6, CLNS1A, CLP1, COLEC12, CPSF1, CPSF2, CPSF3, CPSF7, CRNKL1, CSTF1, CSTF2, CSTF3, CTNNBL1, CWC15, CWC22, CWC27, DAZAP1, DBR1, DCPS, DDX1, DDX20, DDX23, DDX39A, DDX39B, DDX41, DDX46, DDX5, DGCR14, DHX35, DHX38, DHX8, DHX9, DNAJC8, DYRK1A, EFTUD2, E…	TRUE
GO:0000377	RNA splicing, via transesterification reactions with bulged adenosine as nucleophile	0	[8, 9, 10]	[None]	12	4.5977	0.999998	1	{}	{}	[COLEC12, CWC27, HSPA8, NOVA1, NSRP1, RBFOX3, RSRC1, SLC39A5, SMC1A, SYNCRIP, TDRD12, WTAP]	[ACIN1, ALYREF, AQR, BCAS2, BUD13, BUD31, C11orf35, C1QBP, C7orf55-LUC7L2, CACTIN, CCAR1, CD2BP2, CDC40, CDC5L, CDK13, CELF1, CELF2, CELF3, CELF4, CELF6, CLNS1A, CLP1, COLEC12, CPSF1, CPSF2, CPSF3, CPSF7, CRNKL1, CSTF1, CSTF2, CSTF3, CTNNBL1, CWC15, CWC22, CWC27, DAZAP1, DBR1, DCPS, DDX1, DDX20, DDX23, DDX39A, DDX39B, DDX41, DDX46, DDX5, DGCR14, DHX35, DHX38, DHX8, DHX9, DNAJC8, DYRK1A, EFTUD2, E…	TRUE
GO:0000380	alternative mRNA splicing, via spliceosome	0	[8, 9, 10, 11, 12]	[None]	4	10.8108	0.71506	1	{}	{}	[NSRP1, RBFOX3, RSRC1, WTAP]	[CDK13, CELF3, CELF4, CELF6, DDX5, DYRK1A, HNRNPA1, HNRNPM, MAGOH, MBNL1, MBNL2, MYOD1, NSRP1, PQBP1, PTBP1, RBFOX2, RBFOX3, RBM11, RBM15B, RBM17, RBM25, RBM4, RBM5, RBM8A, RBMX, RBMY1A1, RNPS1, RSRC1, SAP18, SFPQ, SLU7, SRRM4, SRSF12, SRSF6, THRAP3, TRA2B, WTAP]	TRUE
GO:0000381	regulation of alternative mRNA splicing, via spliceosome	0	[7, 8, 9, 10, 11, 12, 13]	[None]	3	10.3448	0.736761	1	{}	{}	[NSRP1, RBFOX3, WTAP]	[CELF3, CELF4, CELF6, DDX5, DYRK1A, MAGOH, MBNL1, MBNL2, MYOD1, NSRP1, PTBP1, RBFOX2, RBFOX3, RBM11, RBM15B, RBM25, RBM4, RBM5, RBM8A, RBMX, RBMY1A1, RNPS1, SAP18, SRRM4, SRSF12, SRSF6, THRAP3, TRA2B, WTAP]	TRUE
GO:0000398	mRNA splicing, via spliceosome	0	[7, 8, 9, 10, 11]	[None]	12	4.5977	0.999998	1	{}	{}	[COLEC12, CWC27, HSPA8, NOVA1, NSRP1, RBFOX3, RSRC1, SLC39A5, SMC1A, SYNCRIP, TDRD12, WTAP]	[ACIN1, ALYREF, AQR, BCAS2, BUD13, BUD31, C11orf35, C1QBP, C7orf55-LUC7L2, CACTIN, CCAR1, CD2BP2, CDC40, CDC5L, CDK13, CELF1, CELF2, CELF3, CELF4, CELF6, CLNS1A, CLP1, COLEC12, CPSF1, CPSF2, CPSF3, CPSF7, CRNKL1, CSTF1, CSTF2, CSTF3, CTNNBL1, CWC15, CWC22, CWC27, DAZAP1, DBR1, DCPS, DDX1, DDX20, DDX23, DDX39A, DDX39B, DDX41, DDX46, DDX5, DGCR14, DHX35, DHX38, DHX8, DHX9, DNAJC8, DYRK1A, EFTUD2, E…	TRUE
GO:0000407	pre-autophagosomal structure	0	[4, 5, 6, 7]	[None]	5	13.8889	0.49663	1	{}	{}	[ATG2B, ATG7, MAP1LC3B, MAP1LC3B2, WIPI1]	[ATG101, ATG12, ATG13, ATG14, ATG16L1, ATG2A, ATG2B, ATG5, ATG7, ATG9A, BECN1, C6orf106, GABARAP, GABARAPL1, GABARAPL2, GABARAPL3, MAP1LC3A, MAP1LC3B, MAP1LC3B2, MAP1LC3C, NBR1, PIK3C3, RAB1B, RAB7A, RB1CC1, SQSTM1, TRAPPC8, ULK1, ULK2, ULK3, VMP1, WDR45, WDR45B, WIPI1, WIPI2, ZFYVE1]	TRUE
GO:0000413	protein peptidyl-prolyl isomerization	0	[8, 9]	[None]	5	11.1111	0.699758	1	{}	{}	[CWC27, FKBP1A, FKBP6, PDZD2, RANBP2]	[CWC27, FKBP10, FKBP11, FKBP14, FKBP15, FKBP1A, FKBP1B, FKBP1C, FKBP2, FKBP3, FKBP4, FKBP5, FKBP6, FKBP7, FKBP8, FKBP9, FKBPL, NKTR, PDZD2, PIN1, PIN4, PPIA, PPIAL4A, PPIAL4C, PPIAL4D, PPIAL4E, PPIAL4G, PPIB, PPIC, PPID, PPIE, PPIF, PPIG, PPIH, PPIL1, PPIL2, PPIL3, PPIL4, PPIL6, PPP2R4, PPWD1, RANBP2, TTC9, TTC9B, TTC9C]	TRUE
GO:0000421	autophagic vacuole membrane	0	[4, 5, 6, 7, 8, 9, 10]	[None]	5	20.8333	0.185559	1	{}	{}	[IRGM, MAP1LC3B, MAP1LC3B2, WDFY3, WIPI1]	[ATG16L1, ATG16L2, ATG9A, ATG9B, ENTPD4, GABARAP, GABARAPL1, GABARAPL2, GABARAPL3, IRGM, MAP1LC3A, MAP1LC3B, MAP1LC3B2, MAP1LC3C, RPN2, SH3GLB1, STX17, TECPR1, TM9SF1, TMEM74, ULK1, VMP1, WDFY3, WIPI1]	TRUE
GO:0000422	mitochondrion degradation	0	[4, 5, 6]	[None]	25	12.5628	0.573391	1	{}	{}	[ATG2B, ATG7, CADPS, CD93, CLVS1, DKKL1, EVA1B, FAM13B, FANCC, HSF2BP, KIAA1549L, MAP1LC3B, MAP1LC3B2, MEX3C, MYOM1, PARK2, PFKP, PINK1, SLC1A4, SLC22A3, SLC37A4, SLCO1A2, SNTG1, SREBF2, WIPI1]	[ACIN1, ACTL6A, ACTRT1, ADAMTS7, ADRB2, AKR1E2, ALPK1, AMBRA1, ANXA5, ASB2, ATG12, ATG13, ATG14, ATG2A, ATG2B, ATG3, ATG4A, ATG4B, ATG4C, ATG4D, ATG5, ATG7, ATG9A, ATP1B1, ATPIF1, BECN1, BLOC1S1, BMP2KL, BNIP3, BOC, C12orf5, C5, C8orf59, CA7, CADPS, CALCB, CAPS, CD163L1, CD93, CDKN2A, CHAF1B, CHST3, CISD2, CLVS1, COX8A, CRNKL1, CSNK2A2, CSPG5, CTSK, DKKL1, DNAAF2, DNM1L, DPF3, DZANK1, EIF2S1, EVA…	TRUE
GO:0000428	DNA-directed RNA polymerase complex	0	[4, 5, 6, 7]	[None]	6	5.21739	0.997951	1	{}	{}	[GTF2A1, GTF2A1L, MNAT1, POLR2J3, POLR3G, TAF5]	[AFM, CCNH, CD3EAP, CDC73, CDK7, CHD6, CPSF3L, CRCP, CTR9, EDF1, ERCC1, ERCC2, ERCC3, ERCC4, ERCC5, GCOM2, GTF2A1, GTF2A1L, GTF2A2, GTF2E2, GTF2F1, GTF2F2, GTF2H1, GTF2H2, GTF2H3, GTF2H4, H0Y980_HUMAN, INTS1, INTS10, INTS12, INTS2, INTS3, INTS4, INTS5, INTS6, INTS7, INTS8, INTS9, KAT2A, LEO1, MED1, MMS19, MNAT1, MYO6, PAF1, PAPPA-AS1, PEX2, POLR1A, POLR1B, POLR1C, POLR1D, POLR1E, POLR2A, POLR2B, …	TRUE
GO:0000502	proteasome complex	0	[3, 4, 5]	[None]	3	4.47761	0.994038	1	{}	{}	[IDE, RAD23B, UBQLN1]	[ADRM1, DNAJB2, DTHD1, HSPB1, IDE, J3QL48_HUMAN, KIAA0368, PAAF1, PSMA1, PSMA2, PSMA3, PSMA4, PSMA5, PSMA6, PSMA7, PSMA8, PSMB1, PSMB10, PSMB11, PSMB2, PSMB3, PSMB4, PSMB5, PSMB6, PSMB7, PSMB8, PSMB9, PSMC1, PSMC2, PSMC3, PSMC4, PSMC5, PSMC6, PSMD1, PSMD10, PSMD11, PSMD12, PSMD13, PSMD14, PSMD2, PSMD3, PSMD4, PSMD5, PSMD6, PSMD7, PSMD8, PSMD9, PSME1, PSME2, PSME3, PSME4, PSMF1, RAD23A, RAD23B, SH…	TRUE
GO:0000578	embryonic axis specification	0	[5, 6]	[None]	6	15.3846	0.382729	1	{}	{}	[FRAT1, LHX1, MESP2, NCKAP1, SMAD4, SMAD6]	[BASP1, C2CD3, CITED1, COBL, CTNNB1, CXXC4, EPB41L5, FOXA2, FRAT1, FRS2, FZD5, GDF3, HOXD8, KDM6A, LHX1, MESP2, NCKAP1, NRARP, OTX2, PCSK6, PLD6, PTCH1, RIPPLY1, RIPPLY2, SMAD2, SMAD4, SMAD6, STIL, T, TBX3, TBX6, TCF7L1, TDGF1, TDGF1P3, TDRD5, WNT1, WNT5A, WNT7A, WT1]	TRUE
GO:0000722	telomere maintenance via recombination	0	[4, 5, 6, 7, 8, 9]	[None]	4	11.7647	0.649215	1	{}	{}	[FEN1, NSMCE2, PCNA, POLE2]	[APEX1, DNA2, FEN1, LIG1, LRIG1, NSMCE2, PCNA, POLA1, POLA2, POLD1, POLD2, POLD3, POLD4, POLDIP2, POLE, POLE2, POLR1A, POLR1B, PRIM1, PRIM2, PTEN, RFC1, RFC2, RFC3, RFC4, RFC5, RPA1, RPA2, RPA3, SLC19A1, SMC5, SMC6, TEP1, TERT]	TRUE
GO:0000723	telomere maintenance	0	[3, 4, 5, 6, 7]	[None]	8	9.7561	0.840319	1	{}	{}	[ARTN, FEN1, MRE11A, NSMCE2, PCNA, POLE2, SMG6, TNKS2]	[ACD, APEX1, ARTN, ATM, ATRX, BLM, CTC1, DCLRE1B, DCLRE1C, DHX36, DKC1, DNA2, ERCC1, ERCC4, FBXO4, FEN1, HIST1H4A, HIST3H3, IDA:, LIG1, LRIG1, MRE11A, MYC, NBN, NSMCE2, OBFC1, PARP1, PARP3, PCNA, PIF1, PINX1, PML, POLA1, POLA2, POLD1, POLD2, POLD3, POLD4, POLDIP2, POLE, POLE2, POLR1A, POLR1B, POT1, PRIM1, PRIM2, PRKDC, PTEN, PTGES3, RAD50, RAD51D, RFC1, RFC2, RFC3, RFC4, RFC5, RPA1, RPA2, RPA3, R…	TRUE
GO:0000724	double-strand break repair via homologous recombination	0	[5, 7, 8, 9]	[None]	7	7	0.978372	1	{}	{}	[ARTN, CCDC155, H2AFX, MRE11A, NSMCE2, RAD51B, REC8]	[A0A087WZT3_HUMAN, A0A0B4J295_HUMAN, ANTXR1, AP5S1, AP5Z1, APEX1, ARTN, ATM, ATR, ATRX, BLM, BRCA1, BRCA2, CCDC155, CDC45, CDC7, CHEK1, ERCC4, FAN1, FIGN, FIGNL1, FSCN1, GEN1, GINS2, GINS4, H2AFX, H3BTW0_HUMAN, H3BVE0_HUMAN, HELQ, HUS1, HUS1B, INO80, LIG1, LRIG1, MCM8, MCM9, MDC1, MEIOB, MMAB, MMS22L, MORF4L1, MRE11A, MTOR, NABP1, NABP2, NBN, NSMCE1, NSMCE2, PALB2, PARPBP, POLK, POLN, POLQ, POLR1…	TRUE
GO:0000725	recombinational repair	0	[4, 6, 7, 8]	[None]	7	6.86275	0.981651	1	{}	{}	[ARTN, CCDC155, H2AFX, MRE11A, NSMCE2, RAD51B, REC8]	[A0A087WZT3_HUMAN, A0A0B4J295_HUMAN, ANTXR1, AP5S1, AP5Z1, APEX1, ARTN, ATM, ATR, ATRX, BLM, BRCA1, BRCA2, CCDC155, CDC45, CDC7, CHEK1, ERCC4, FAN1, FIGN, FIGNL1, FSCN1, GEN1, GINS2, GINS4, H2AFX, H3BTW0_HUMAN, H3BVE0_HUMAN, HELQ, HUS1, HUS1B, INO80, LIG1, LRIG1, MCM8, MCM9, MDC1, MEIOB, MMAB, MMS22L, MORF4L1, MRE11A, MTOR, NABP1, NABP2, NBN, NSMCE1, NSMCE2, PALB2, PARPBP, POLK, POLN, POLQ, POLR1…	TRUE
GO:0000726	non-recombinational repair	0	[4, 6, 7, 8]	[None]	5	15.1515	0.418111	1	{}	{}	[LIG4, MRE11A, NSMCE2, WHSC1, XRCC4]	[C9orf142, DEK, HMGA2, KDM2A, LIG1, LIG3, LIG4, LRIG1, LRIG3, MLH1, MRE11A, NHEJ1, NSMCE2, OGG1, POLA1, POLK, POLQ, PRKDC, PRPF19, PSMD14, RAD52, RBBP8, RNF8, SETMAR, SLX1A, SLX4, SMC5, UVRAG, WHSC1, XRCC4, XRCC5, XRCC6, XRCC6BP1]	TRUE
GO:0000768	syncytium formation by plasma membrane fusion	0	[4, 5, 6]	[None]	13	26.5306	0.00729538	1	{}	{}	[ADAM9, CACNA1H, CD109, CDON, CXCL10, CXCL12, CXCL9, MYOF, NFE2, PITX2, RAPGEF3, SH3PXD2A, TNFSF14]	[ADAM12, ADAM9, CACNA1H, CACNA1S, CAMK1, CAPN2, CAV3, CD109, CD53, CDON, CFLAR, CXCL10, CXCL12, CXCL9, DCSTAMP, DYRK1B, EHD1, EHD2, FER1L5, FLOT1, FLT3LG, GCM1, GDF15, GSK3B, IL36G, KCNH1, MAPK14, MYF5, MYF6, MYH9, MYOD1, MYOF, MYOG, NANOS1, NEO1, NFE2, NOS1, NPHS1, OCSTAMP, PITX2, RAPGEF3, SBNO2, SCGB3A1, SH3PXD2A, STAT1, TANC1, TMEM8C, TNFSF14, WNT1]	TRUE
GO:0000775	chromosome, centromeric region	0	[5, 6, 7, 8, 9, 10]	[None]	38	21.4689	0.000864205	1	{}	{}	[APC, AURKA, BUB1, BUB1B, BUB3, CCNB1, CDCA5, CEBPB, CENPA, CENPE, CENPF, CENPI, CENPM, CENPN, CENPW, CFDP1, CSNK1A1, DSCC1, ERCC6L, ESCO2, IKZF1, INCENP, KIF2C, NCAPD3, NEK2, NUF2, OIP5, PDS5A, PHF6, PLK1, RAD21, REC8, SKA3, SMC1A, SMC3, SPAG5, STAG3, ZW10]	[AHCTF1, APC, APITD1, AURKA, AURKB, AURKC, BAZ1B, BHLHE40, BIRC5, BOD1, BOD1L2, BUB1, BUB1B, BUB3, C9orf114, CASC5, CBX1, CBX3, CBX5, CCNB1, CDCA5, CDCA8, CEBPB, CENPA, CENPB, CENPC, CENPCP1, CENPE, CENPF, CENPH, CENPI, CENPK, CENPL, CENPM, CENPN, CENPO, CENPP, CENPQ, CENPT, CENPU, CENPV, CENPW, CFDP1, CHAMP1, CLASP1, CLASP2, CLIP1, CREBBP, CSNK1A1, CTCF, DAXX, DCTN1, DCTN2, DCTN3, DCTN5, DCTN6, …	TRUE
GO:0000776	kinetochore	0	[3, 4, 5, 6, 7, 8, 9, 10, 11]	[None]	26	20.8	0.00803783	1	{}	{}	[APC, BUB1, BUB1B, BUB3, CCNB1, CENPA, CENPE, CENPF, CENPI, CENPM, CENPN, CENPW, CFDP1, CSNK1A1, ERCC6L, INCENP, KIF2C, NEK2, NUF2, PHF6, PLK1, REC8, SKA3, SMC1A, SPAG5, ZW10]	[AHCTF1, APC, APITD1, BHLHE40, BIRC5, BOD1, BOD1L2, BUB1, BUB1B, BUB3, C9orf114, CASC5, CBX5, CCNB1, CENPA, CENPC, CENPCP1, CENPE, CENPF, CENPH, CENPI, CENPK, CENPM, CENPN, CENPO, CENPT, CENPU, CENPV, CENPW, CFDP1, CHAMP1, CLASP1, CLASP2, CLIP1, CREBBP, CSNK1A1, DCTN1, DCTN2, DCTN3, DCTN5, DCTN6, DSN1, DYNC1I1, DYNC1LI1, DYNLL1, DYNLT3, ERCC6L, HJURP, INCENP, ITGB3BP, KANSL1, KAT2B, KAT8, KIF22, …	TRUE
GO:0000777	condensed chromosome kinetochore	0	[4, 5, 6, 7, 8, 9, 10, 11, 12]	[None]	24	24.4898	0.00114816	1	{}	{}	[BUB1, BUB1B, BUB3, CCNB1, CENPA, CENPE, CENPF, CENPM, CENPN, CENPW, CFDP1, CSNK1A1, ERCC6L, INCENP, KIF2C, NEK2, NUF2, PHF6, PLK1, REC8, SKA3, SMC1A, SPAG5, ZW10]	[AHCTF1, APITD1, BHLHE40, BIRC5, BOD1, BOD1L2, BUB1, BUB1B, BUB3, C9orf114, CASC5, CCNB1, CENPA, CENPC, CENPCP1, CENPE, CENPF, CENPH, CENPK, CENPM, CENPN, CENPO, CENPT, CENPU, CENPV, CENPW, CFDP1, CHAMP1, CLASP1, CLASP2, CREBBP, CSNK1A1, DCTN3, DCTN5, DCTN6, DSN1, DYNC1I1, DYNC1LI1, DYNLT3, ERCC6L, HJURP, INCENP, ITGB3BP, KANSL1, KIF2B, KIF2C, KNSTRN, KNTC1, MAD1L1, MAD2L1, MEIKIN, MIS12, NDC80, …	TRUE
GO:0000779	condensed chromosome, centromeric region	0	[6, 7, 8, 9, 10, 11]	[None]	26	24.7619	0.00061161	1	{}	{}	[AURKA, BUB1, BUB1B, BUB3, CCNB1, CEBPB, CENPA, CENPE, CENPF, CENPM, CENPN, CENPW, CFDP1, CSNK1A1, ERCC6L, INCENP, KIF2C, NEK2, NUF2, PHF6, PLK1, REC8, SKA3, SMC1A, SPAG5, ZW10]	[AHCTF1, APITD1, AURKA, AURKB, AURKC, BHLHE40, BIRC5, BOD1, BOD1L2, BUB1, BUB1B, BUB3, C9orf114, CASC5, CBX3, CCNB1, CEBPB, CENPA, CENPC, CENPCP1, CENPE, CENPF, CENPH, CENPK, CENPM, CENPN, CENPO, CENPT, CENPU, CENPV, CENPW, CFDP1, CHAMP1, CLASP1, CLASP2, CREBBP, CSNK1A1, DCTN3, DCTN5, DCTN6, DSN1, DYNC1I1, DYNC1LI1, DYNLT3, ERCC6L, HJURP, INCENP, ITGB3BP, KANSL1, KIF2B, KIF2C, KNSTRN, KNTC1, MAD1…	TRUE
GO:0000780	condensed nuclear chromosome, centromeric region	0	[5, 6, 7, 8, 9, 10, 11, 12]	[None]	8	44.4444	0.000948635	1	{}	{}	[AURKA, BUB1, BUB1B, CCNB1, CENPA, CENPE, PLK1, REC8]	[AURKA, AURKB, AURKC, BUB1, BUB1B, CCNB1, CENPA, CENPC, CENPCP1, CENPE, MEIKIN, NDC80, PLK1, REC8, SGOL1, SS18L1, SUV420H1, SUV420H2]	TRUE
GO:0000781	chromosome, telomeric region	0	[5, 6, 7, 8, 9, 10]	[None]	9	13.6364	0.474643	1	{}	{}	[ARTN, CCDC155, H2AFX, HID1, MRE11A, NSMCE2, RIF1, SMG6, TNKS2]	[ACD, ARTN, ATM, ATRX, BLM, CCDC155, CCDC79, CDK2, CHEK1, CHEK2, CTC1, DCLRE1B, DHX36, DMC1, EID3, ERCC1, ERCC4, H2AFX, HID1, INSL6, LRIF1, LRWD1, MRE11A, NBN, NDNL2, NSMCE1, NSMCE2, NSMCE4A, OBFC1, PIF1, PINX1, POLR1B, POT1, PTEN, PTGES3, PURA, RAD17, RAD50, RAD51D, RIF1, RNF8, RPA2, SETX, SIRT6, SLX4, SMC5, SMC6, SMG6, SPO11, SUN2, Stn1-Ten1 complex, TELO2, TEN1, TEP1, TERF1, TERF2, TERF2IP, TE…	TRUE
GO:0000785	chromatin	0	[2, 4, 5, 6, 7, 8, 9]	[None]	50	11.8765	0.739255	1	{}	{}	[AFF4, AKR1B1, ASF1A, ASF1B, ASXL2, BCAS3, BRMS1L, CCND2, CDCA5, CEBPB, CENPA, CENPF, DAND5, DDX11, DLX5, DSCC1, ENC1, ESCO2, FAM178A, FOXC1, GATA3, H2AFX, H2AFZ, H2BFM, HDAC2, HEY2, HMGA1, IKZF1, INCENP, KALRN, LDB2, MCM2, MECP2, MRE11A, NCAPD3, NRIP1, OIP5, PDS5A, PINK1, PLCB1, POLR3G, RAD21, SMAD4, SMC3, SNAI2, SPI1, TMPO, TP73, TTC37, UHRF2]	[ACTB, ACTL6A, ACTR5, ACTR8, AFF4, AHCTF1, AKR1B1, ALKBH1, ANKRD17, ANKRD2, ANP32E, APTX, AR, AREG, ARID1A, ARRB1, ASF1A, ASF1B, ASXL1, ASXL2, ATRX, BAHD1, BAZ1B, BAZ2A, BCAS3, BRCA1, BRD4, BRD8, BRMS1, BRMS1L, CALCOCO1, CAPN2, CBX1, CBX2, CBX3, CBX5, CBX6, CBX7, CBX8, CCAR2, CCND2, CDCA5, CDK4, CDKN2A, CEBPB, CECR2, CENPA, CENPC, CENPCP1, CENPF, CHAF1A, CHAF1B, CHD4, CHD5, CHD6, CHEK1, CITED2, C…	TRUE
GO:0000786	nucleosome	0	[3, 4, 5, 6, 7, 8, 9, 10]	[None]	4	5.55556	0.986864	1	{}	{}	[CENPA, H2AFX, H2AFZ, H2BFM]	[CENPA, H1F0, H1FOO, H1FX, H2AFB1, H2AFB2, H2AFJ, H2AFV, H2AFX, H2AFY, H2AFY2, H2AFZ, H2BFM, H2BFS, H2BFWT, H3F3A, H3F3B, H3F3C, HILS1, HIST1H1A, HIST1H1B, HIST1H1C, HIST1H1D, HIST1H1E, HIST1H1T, HIST1H2AA, HIST1H2AB, HIST1H2AC, HIST1H2AD, HIST1H2AG, HIST1H2AH, HIST1H2AJ, HIST1H2BA, HIST1H2BB, HIST1H2BC, HIST1H2BD, HIST1H2BH, HIST1H2BJ, HIST1H2BK, HIST1H2BL, HIST1H2BM, HIST1H2BN, HIST1H2BO, HIST1…	TRUE
GO:0000790	nuclear chromatin	0	[3, 5, 6, 7, 8, 9, 10, 11, 12]	[None]	28	10.8949	0.845875	1	{}	{}	[AKR1B1, ASF1A, ASF1B, ASXL2, BRMS1L, CDCA5, CEBPB, DAND5, DDX11, DLX5, ENC1, ESCO2, FOXC1, GATA3, H2AFX, H2AFZ, H2BFM, HDAC2, HEY2, LDB2, NCAPD3, NRIP1, PLCB1, POLR3G, SMAD4, SNAI2, SPI1, UHRF2]	[ACTB, ACTL6A, ACTR5, ACTR8, AKR1B1, ALKBH1, ANP32E, APTX, AR, AREG, ARID1A, ASF1A, ASF1B, ASXL1, ASXL2, ATRX, BRD4, BRD8, BRMS1, BRMS1L, CALCOCO1, CBX1, CBX3, CBX5, CBX7, CBX8, CCAR2, CDCA5, CEBPB, CECR2, CHAF1A, CHAF1B, CHD4, CITED2, CREB1, CREBBP, CSNK2A1, CSNK2A2, CTNNB1, DAND5, DBF4B, DDX11, DFFA, DFFB, DLX5, DNMT3A, DNMT3B, DPEP2, DPEP3, DPF2, EED, EHMT2, EME1, ENC1, EP400, ESCO2, ESR1, EZH…	TRUE
GO:0000792	heterochromatin	0	[3, 5, 6, 7, 8, 9, 10]	[None]	11	13.75	0.449643	1	{}	{}	[ESCO2, FOXC1, H2AFZ, HDAC2, HMGA1, IKZF1, INCENP, KALRN, MECP2, NCAPD3, UHRF2]	[ATRX, BAZ1B, BAZ2A, CBX1, CBX2, CBX3, CBX5, CBX6, CBX7, CBX8, CDKN2A, CENPC, CENPCP1, CHD5, CHD6, DAXX, DNMT1, DNMT3A, DNMT3B, DPEP1, DPEP2, DPEP3, EED, EME1, ESCO2, FOXC1, H2AFY, H2AFZ, HDAC2, HELLS, HIST1H1B, HIST1H1E, HMGA1, HMGA2, IKZF1, INCENP, KALRN, LRWD1, MBD1, MBD2, MBD3, MECP2, MPHOSPH8, NCAPD3, ORC2, PCGF2, PHC1, PHC2, PSIP1, RING1, RNF2, RNF20, RNF40, RRP1B, RRP8, SALL1, SALL4, SATB1…	TRUE
GO:0000795	synaptonemal complex	0	[5, 6, 7, 8, 9, 10, 11, 12]	[None]	8	24.2424	0.0524862	1	{}	{}	[CCDC155, FKBP6, INCENP, MSH5, REC8, RNF212, SMC3, STAG3]	[BLM, CCDC155, CCNB1IP1, FKBP6, HSPA2, INCENP, LEPREL4, LIG3, LRIG3, MEI4, MLH1, MLH3, MSH4, MSH5, POLR1A, RAD21L1, RAD51, REC8, RNF212, RPA1, SMC1B, SMC3, STAG3, SYCE1, SYCE1L, SYCE2, SYCE3, SYCP1, SYCP2, TEX11, TEX12, UBE2I, WAPAL]	TRUE
GO:0000796	condensin complex	0	[3, 4, 5, 6, 7, 8, 9]	[None]	5	71.4286	0.000575721	1	{}	{}	[NCAPD3, NCAPG, NCAPH, SMC2, SMC4]	[NCAPD2, NCAPD3, NCAPG, NCAPH, RAB33B, SMC2, SMC4]	TRUE
GO:0000798	nuclear cohesin complex	0	[4, 5, 6, 7, 8, 9, 10, 11, 12]	[None]	4	66.6667	0.00324649	1	{}	{}	[RAD21, REC8, SMC3, STAG3]	[RAD21, RAD21L1, REC8, SMC1B, SMC3, STAG3]	TRUE
GO:0000800	lateral element	0	[5, 6, 7, 8, 9, 10, 11, 12, 13]	[None]	5	38.4615	0.0181539	1	{}	{}	[CCDC155, INCENP, REC8, SMC3, STAG3]	[BLM, CCDC155, INCENP, MEI4, POLR1A, RAD21L1, RAD51, REC8, RPA1, SMC1B, SMC3, STAG3, SYCP2]	TRUE
GO:0000803	sex chromosome	0	[5, 6, 7, 8]	[None]	3	10.7143	0.714241	1	{}	{}	[ESCO2, H2AFX, H2AFZ]	[ANTXR1, ATR, BIRC2, CDK2, DMRTC2, DNMT3A, EED, ESCO2, H2AFX, H2AFY, H2AFY2, H2AFZ, MAEL, MMAB, PBX4, PCGF2, PHC1, RAD18, RING1, RNF2, SERPINA2, SIN3B, SMARCB1, SMARCC1, SMCHD1, SUZ12, UBE2A, UBE2B]	TRUE
GO:0000910	cytokinesis	0	[4, 5]	[None]	25	18.1159	0.0452715	1	{}	{}	[ACTR3, ANK3, ANLN, APC, ARL3, AURKA, CDC25B, CDC6, CEP55, CIT, CKAP2, E2F7, ECT2, INCENP, KIF13A, KIF14, KIF20A, KIF3B, KIF4A, MYH10, NUSAP1, PDZD2, PLK1, RACGAP1, SNX9]	[ACTR2, ACTR3, AHCTF1, ALKBH4, ANK3, ANLN, APC, ARHGEF11, ARL3, AURKA, AURKB, AURKC, BBS4, BCL2L1, BECN1, BIN3, BIRC5, BIRC6, BRCA2, CALM1, CCDC87, CCP110, CDC25B, CDC42, CDC6, CECR2, CENPV, CEP55, CETN2, CFL1, CHMP4C, CIT, CKAP2, CNTROB, CSPP1, CUL3, CUL7, CXCR5, DAPK3, DAXX, DCTN3, DHDDS, DIAPH2, DRD2, DRD3, E2F7, E2F8, ECT2, ESPL1, FLCN, FMN2, GIPC1, GIT1, GTPBP8, H3BNH8_HUMAN, IGF1R, INCENP, …	TRUE
GO:0000922	spindle pole	0	[4, 5, 6, 7, 8, 9, 10]	[None]	23	19.4915	0.0252644	1	{}	{}	[ASPM, AURKA, CCNB1, CDC20, CDC25B, CDC6, CENPF, CKAP2, DDX11, DLGAP5, DNAAF1, FAM83D, KIF11, LRMP, NEDD1, NEK2, PLK1, SMC3, SPAG5, TOPBP1, TOPORS, TPX2, ZW10]	[ALMS1, ASPM, AUNIP, AURKA, AURKB, AURKC, BIRC6, BNIP2, CALM1, CCNB1, CDC20, CDC25B, CDC6, CDK5RAP2, CENPF, CEP128, CEP19, CEP250, CEP44, CEP63, CEP85, CEP89, CEP95, CETN1, CKAP2, CKAP2L, CKAP5, CSPP1, CTDP1, CTNNB1, CUL3, DCTN1, DDX11, DLGAP5, DNAAF1, DYNC1I1, DYNC1LI1, EML1, FAM110A, FAM110C, FAM83D, FBF1, FRY, HAUS1, HAUS8, IKBKG, KATNA1, KATNB1, KIF11, KIF2A, KLHL21, KLHL22, KNSTRN, KNTC1, LA…	TRUE
GO:0000932	cytoplasmic mRNA processing body	0	[5, 6, 7, 8, 9]	[None]	5	7.35294	0.946654	1	{}	{}	[BTBD1, BTBD6, LIN28A, PATL2, RC3H2]	[AGO1, AGO2, AGO3, AGO4, AJUBA, APOBEC3D, APOBEC3F, APOBEC3G, APOBEC3H, BTBD1, BTBD2, BTBD6, CAPRIN1, CARHSP1, CCRN4L, CNOT1, CNOT3, CNOT7, CPEB1, DCP1A, DCP1B, DCP2, DDX6, DIS3L2, EDC3, EDC4, EIF4E, L1RE1, LIMD1, LIN28A, LSM1, LSM14A, LSM6, MEX3A, MEX3B, MOV10, NANOS2, NANOS3, NLRP4, NLRP6, PAN2, PAN3, PATL1, PATL2, PNRC2, POLR2D, POLR2G, PSMA2, PSMA4, PSMA6, PSMC2, PSMC3, RC3H1, RC3H2, RDH14, R…	TRUE
GO:0000940	condensed chromosome outer kinetochore	0	[3, 4, 5, 6, 7, 8, 9, 10, 11, 12, 13]	[None]	7	53.8462	0.000474392	1	{}	{}	[BUB1, BUB1B, CCNB1, CENPE, CENPF, PLK1, SKA3]	[BUB1, BUB1B, CCNB1, CENPE, CENPF, CREBBP, NDC80, NUP133, PLK1, SKA1, SKA2, SKA3, SPDL1]	TRUE
GO:0000942	condensed nuclear chromosome outer kinetochore	0	[4, 5, 6, 7, 8, 9, 10, 11, 12, 13, 14]	[None]	3	75	0.00758769	1	{}	{}	[BUB1, CCNB1, PLK1]	[BUB1, CCNB1, NDC80, PLK1]	TRUE
GO:0000975	regulatory region DNA binding	0	[5]	[None]	73	10.6569	0.964407	1	{}	{}	[AKR1B1, ARID5B, ARX, BCL11B, BCL6B, CEBPB, CLOCK, CREB3L1, CRX, CTCFL, CUX1, DAND5, DLX5, DMRT2, E2F7, EBF4, ELF3, ELF4, ESR2, ESRRG, FOSL1, FOXC1, FOXM1, FOXP3, GATA2, GATA3, GFI1, GLIS1, GRHL1, H2AFZ, HDAC2, IRF8, KCNH8, LDB2, MEIS2, MEOX2, MITF, MKL1, MLXIPL, NFATC3, NFIL3, NKX2-5, NR5A2, NRIP1, OTX1, PAX9, PBX1, PER2, PITX1, PITX2, REST, RFX8, SMAD4, SMAD6, SNAI1, SNCA, SOX11, SOX9, SPI1, SR…	[ACTB, ACTL6A, AEBP1, AEBP2, AGO1, AGO2, AHR, AIRE, AKNA, AKR1B1, ALX1, AR, AREG, ARHGAP35, ARID3A, ARID3B, ARID4A, ARID4B, ARID5A, ARID5B, ARNT, ARNTL, ARNTL2, ARRB1, ARX, ASCL1, ASCL2, ASH2L, ATF1, ATF2, ATF3, ATF4, ATF5, ATF6, ATF6B, ATF7, ATMIN, ATOH1, ATOH8, ATXN3L, BACH1, BACH2, BAHD1, BARX2, BASP1, BATF3, BCL11A, BCL11B, BCL6, BCL6B, BCOR, BHLHA15, BHLHE40, BHLHE41, BRCA1, BRD7, BRIP1, C1o…	TRUE
GO:0000976	transcription regulatory region sequence-specific DNA binding	0	[6, 7]	[None]	63	11.9772	0.737026	1	{}	{}	[AKR1B1, ARID5B, ARX, BCL11B, BCL6B, CEBPB, CLOCK, CRX, CTCFL, CUX1, DAND5, DLX5, DMRT2, E2F7, EBF4, ELF3, ELF4, ESR2, ESRRG, FOSL1, FOXC1, GATA2, GATA3, GFI1, GLIS1, GRHL1, H2AFZ, HDAC2, KCNH8, LDB2, MEIS2, MEOX2, MITF, MKL1, NFATC3, NFIL3, NKX2-5, NR5A2, NRIP1, OTX1, PAX9, PBX1, PER2, PITX1, PITX2, REST, RFX8, SMAD4, SMAD6, SNAI1, SOX11, SOX9, SPI1, SREBF2, TBX15, TBX18, TP73, TXK, ZBTB16, ZBTB…	[ACTB, ACTL6A, AEBP1, AEBP2, AGO1, AIRE, AKNA, AKR1B1, ALX1, AR, AREG, ARHGAP35, ARID3A, ARID3B, ARID5B, ARNTL, ARX, ASCL1, ASCL2, ATF1, ATF2, ATF3, ATF4, ATF5, ATF6, ATF7, ATOH1, BACH1, BACH2, BAHD1, BARX2, BATF3, BCL11A, BCL11B, BCL6, BCL6B, BHLHA15, BHLHE41, BRIP1, CARF, CC2D1A, CC2D1B, CCDC106, CDKN2AIP, CDX1, CDX2, CDX4, CEBPA, CEBPB, CEBPD, CEBPE, CEBPZ, CGGBP1, CHD2, CHD4, CIART, CLOCK, CR…	TRUE
GO:0000977	RNA polymerase II regulatory region sequence-specific DNA binding	0	[7, 8]	[None]	52	11.5556	0.808188	1	{}	{}	[AKR1B1, ARID5B, ARX, BCL11B, BCL6B, CEBPB, CLOCK, CRX, CTCFL, CUX1, DAND5, DLX5, E2F7, EBF4, ELF3, ELF4, ESRRG, FOSL1, FOXC1, GATA2, GATA3, GFI1, GLIS1, GRHL1, H2AFZ, HDAC2, KCNH8, MEIS2, MEOX2, MITF, NFATC3, NFIL3, NKX2-5, NR5A2, OTX1, PAX9, PBX1, PITX1, PITX2, RFX8, SMAD4, SMAD6, SNAI1, SOX11, SPI1, SREBF2, TP73, TXK, ZBTB16, ZBTB21, ZBTB6, ZNF217]	[ACTB, ACTL6A, AEBP1, AEBP2, AGO1, AIRE, AKNA, AKR1B1, ALX1, AR, AREG, ARHGAP35, ARID3A, ARID3B, ARID5B, ARX, ASCL1, ASCL2, ATF1, ATF2, ATF3, ATF4, ATF5, ATF6, ATF7, ATOH1, BACH1, BACH2, BARX2, BATF3, BCL11A, BCL11B, BCL6, BCL6B, BHLHA15, BHLHE41, BRIP1, CARF, CC2D1A, CC2D1B, CCDC106, CDKN2AIP, CDX1, CDX2, CDX4, CEBPA, CEBPB, CEBPD, CEBPE, CEBPZ, CGGBP1, CHD4, CLOCK, CREB1, CREB3, CREB3L2, CREB3L…	TRUE
GO:0000978	RNA polymerase II core promoter proximal region sequence-specific DNA binding	0	[8, 9]	[None]	32	11.7647	0.724152	1	{}	{}	[AKR1B1, BCL11B, CEBPB, CLOCK, CRX, CTCFL, DAND5, DLX5, ELF3, ELF4, GRHL1, H2AFZ, HDAC2, KCNH8, MEIS2, MEOX2, MITF, NFATC3, NKX2-5, NR5A2, OTX1, PBX1, PITX1, PITX2, RFX8, SMAD4, SMAD6, SPI1, SREBF2, TP73, TXK, ZNF217]	[ACTB, ACTL6A, AEBP2, AGO1, AKNA, AKR1B1, AR, AREG, ARID3B, ASCL1, ASCL2, ATF3, ATF4, ATF7, ATOH1, BATF3, BCL11A, BCL11B, BHLHE41, CARF, CC2D1A, CC2D1B, CDKN2AIP, CDX4, CEBPA, CEBPB, CEBPD, CEBPE, CEBPZ, CHD4, CLOCK, CREB1, CREB3, CREB3L2, CREB3L4, CRX, CTCF, CTCFL, DAND5, DDIT3, DDN, DLX4, DLX5, DPEP2, DPEP3, DPF2, E2F4, E2F8, EGR2, EHF, ELF1, ELF3, ELF4, ELK1, ELK3, ELOF1, EN1, ESR1, ESRRA, ETS…	TRUE
GO:0000979	RNA polymerase II core promoter sequence-specific DNA binding	0	[8, 9]	[None]	7	12.963	0.547352	1	{}	{}	[DAND5, GATA3, H2AFZ, MITF, NFIL3, SOX11, SPI1]	[DAND5, EGR1, EP300, FOS, GARS, GATA1, GATA3, GATA6, H2AFY, H2AFZ, H3F3A, HEYL, HNF1A, HNF4A, HOXB3, IRF7, MAZ, MFI2, MITF, MTF1, MYT1, NFATC1, NFIL3, NLRC5, NR4A2, NSD1, PAX6, PAX8, PSG1, RBPJ, RREB1, RUNX2, RUVBL2, SMAD1, SMAD5, SOX11, SOX3, SOX8, SP1, SP3, SPI1, STAT1, STAT5A, STAT5B, STAT6, TAL1, TBR1, TFAP2A, TFAP2B, TP53, WBP2, YAP1, ZNF277, ZNF335]	TRUE
GO:0000980	RNA polymerase II distal enhancer sequence-specific DNA binding	0	[8, 9]	[None]	7	10.7692	0.742925	1	{}	{}	[ARX, GATA2, H2AFZ, HDAC2, MEOX2, SPI1, ZBTB16]	[ACTB, ACTL6A, ARID3B, ARX, ATF2, BACH1, BACH2, BRIP1, CDX1, CDX2, CHD4, CREB1, DPEP2, DPEP3, ESRRB, FLI1, GATA2, GATAD2B, GDNF, GZF1, H2AFZ, H3F3A, HDAC1, HDAC2, HNRNPC, HOXB5, JUN, MBD2, MBD3, MED12, MEF2C, MEOX2, MIXL1, MSC, MTA2, NFATC1, NFE2L1, NFE2L2, NFKB1, NR1H4, NR2F6, PAX4, POTEF, POU4F1, RBBP4, REL, RELA, RUVBL2, RXRB, SIX3, SLC25A37, SMARCA4, SMARCB1, SMARCC1, SMARCC2, SMARCD2, SMARCE…	TRUE
GO:0000981	sequence-specific DNA binding RNA polymerase II transcription factor activity	0	[3]	[None]	75	12.7334	0.540709	1	{}	{}	[AKR1B1, ARID5B, ARX, BCL11B, BCL6B, CEBPB, CHCHD3, CLOCK, CREB3L1, CRX, CTCFL, CUX1, DACH1, DAND5, DLX3, DLX5, E2F7, EBF4, ELF3, ELF4, ERG, ESR2, ESRRG, ETF1, ETS1, FOXC1, FOXM1, FOXP3, GATA2, GATA3, GFI1, GLIS1, GRHL1, GRHL3, HEY2, HIF1A, HIF3A, HNF4G, HOXC13, IRF8, KCNH8, MEIS2, MEOX2, MITF, NFATC3, NFIL3, NKX2-5, NPAS3, NR4A3, NR5A2, OTX1, PAX9, PBX1, PITX1, PITX2, PTGER3, REST, SIM2, SMAD4, …	[AEBP1, AEBP2, AHR, AIRE, AKNA, AKR1B1, ALX1, AR, AREG, ARHGAP35, ARID3A, ARID3B, ARID5B, ARNT, ARNTL, ARNTL2, ARX, ASCL1, ASCL2, ATF1, ATF2, ATF3, ATF4, ATF5, ATF7, ATOH1, BACH1, BACH2, BARHL1, BARHL2, BARX2, BATF3, BCL11A, BCL11B, BCL6, BCL6B, BHLHA15, BHLHE22, BHLHE40, BHLHE41, BMPR1A, BRD8, BRIP1, BTG2, C1orf85, C21orf33, CARF, CC2D1A, CC2D1B, CCDC106, CDKN2AIP, CDX1, CDX2, CDX4, CEBPA, CEBPB…	TRUE
GO:0000982	RNA polymerase II core promoter proximal region sequence-specific DNA binding transcription factor activity	0	[4]	[None]	45	15.1007	0.134968	1	{}	{}	[AKR1B1, BCL11B, CEBPB, CLOCK, CREB3L1, CRX, CTCFL, DACH1, DAND5, DLX3, DLX5, ELF3, ELF4, GATA2, GATA3, GFI1, GRHL1, HIF1A, HOXC13, KCNH8, MEIS2, MEOX2, MITF, NFATC3, NFIL3, NKX2-5, NR4A3, NR5A2, OTX1, PBX1, PITX1, PITX2, REST, SMAD4, SNAI1, SNAI2, SOX11, SOX9, SPI1, SREBF2, TP73, TXK, ZFPM2, ZNF217, ZNF750]	[AEBP2, AKNA, AKR1B1, AR, AREG, ARID3B, ARNTL, ARNTL2, ASCL1, ASCL2, ATF2, ATF3, ATF4, ATF7, ATOH1, BACH1, BARHL1, BARHL2, BATF3, BCL11A, BCL11B, BHLHE40, BHLHE41, BRIP1, BTG2, C21orf33, CARF, CC2D1A, CC2D1B, CDKN2AIP, CDX4, CEBPA, CEBPB, CEBPD, CEBPE, CEBPG, CEBPZ, CLOCK, CREB1, CREB3, CREB3L1, CREB3L2, CREB3L4, CREB5, CREBBP, CRX, CTCF, CTCFL, DACH1, DAND5, DBP, DDIT3, DDN, DLX3, DLX4, DLX5, E2…	TRUE
GO:0000987	core promoter proximal region sequence-specific DNA binding	0	[7, 8]	[None]	34	11.8056	0.721474	1	{}	{}	[AKR1B1, BCL11B, CEBPB, CLOCK, CRX, CTCFL, DAND5, DLX5, DMRT2, ELF3, ELF4, GATA3, GRHL1, H2AFZ, HDAC2, KCNH8, MEIS2, MEOX2, MITF, NFATC3, NKX2-5, NR5A2, OTX1, PBX1, PITX1, PITX2, RFX8, SMAD4, SMAD6, SPI1, SREBF2, TP73, TXK, ZNF217]	[ACTB, ACTL6A, AEBP2, AGO1, AKNA, AKR1B1, AR, AREG, ARID3B, ASCL1, ASCL2, ATF3, ATF4, ATF7, ATOH1, BATF3, BCL11A, BCL11B, BHLHE41, CARF, CC2D1A, CC2D1B, CDKN2AIP, CDX4, CEBPA, CEBPB, CEBPD, CEBPE, CEBPZ, CHD4, CLOCK, CREB1, CREB3, CREB3L2, CREB3L4, CREBBP, CRX, CTCF, CTCFL, DAND5, DDIT3, DDN, DLX4, DLX5, DMRT1, DMRT2, DMRT3, DMRTA1, DMRTA2, DMRTB1, DMRTC1, DMRTC1B, DMRTC2, DPEP2, DPEP3, DPF2, E2F…	TRUE
GO:0001012	RNA polymerase II regulatory region DNA binding	0	[7]	[None]	52	11.4537	0.827039	1	{}	{}	[AKR1B1, ARID5B, ARX, BCL11B, BCL6B, CEBPB, CLOCK, CRX, CTCFL, CUX1, DAND5, DLX5, E2F7, EBF4, ELF3, ELF4, ESRRG, FOSL1, FOXC1, GATA2, GATA3, GFI1, GLIS1, GRHL1, H2AFZ, HDAC2, KCNH8, MEIS2, MEOX2, MITF, NFATC3, NFIL3, NKX2-5, NR5A2, OTX1, PAX9, PBX1, PITX1, PITX2, RFX8, SMAD4, SMAD6, SNAI1, SOX11, SPI1, SREBF2, TP73, TXK, ZBTB16, ZBTB21, ZBTB6, ZNF217]	[ACTB, ACTL6A, AEBP1, AEBP2, AGO1, AIRE, AKNA, AKR1B1, ALX1, AR, AREG, ARHGAP35, ARID3A, ARID3B, ARID5B, ARX, ASCL1, ASCL2, ATF1, ATF2, ATF3, ATF4, ATF5, ATF6, ATF7, ATOH1, ATXN3L, BACH1, BACH2, BARX2, BATF3, BCL11A, BCL11B, BCL6, BCL6B, BHLHA15, BHLHE41, BRIP1, CARF, CC2D1A, CC2D1B, CCDC106, CDKN2AIP, CDX1, CDX2, CDX4, CEBPA, CEBPB, CEBPD, CEBPE, CEBPZ, CGGBP1, CHD4, CLOCK, CREB1, CREB3, CREB3L2…	TRUE
GO:0001046	core promoter sequence-specific DNA binding	0	[7, 8]	[None]	13	13.9785	0.412801	1	{}	{}	[CLOCK, DAND5, ESR2, GATA3, H2AFZ, MITF, NFIL3, NRIP1, REST, SOX11, SOX9, SPI1, ZNF750]	[ARNTL, ATF4, CHD2, CIART, CLOCK, CREM, CRY1, DAND5, EGR1, EP300, ESR1, ESR2, FOS, GARS, GATA1, GATA3, GATA6, H2AFY, H2AFZ, H3F3A, HEYL, HNF1A, HNF4A, HOXB3, IMP:, IRF7, KLF10, KMT2A, MAZ, MEF2C, MEOX1, MFI2, MITF, MTA1, MTF1, MYOCD, MYT1, NFATC1, NFE2L1, NFIL3, NFYA, NLRC5, NR1D1, NR1D2, NR4A2, NRF1, NRIP1, NSD1, PAX6, PAX8, PDHX, PDX1, PPARG, PRMT5, PROX1, PSG1, RBPJ, REST, RORA, RREB1, RUNX2, …	TRUE
GO:0001047	core promoter binding	0	[7]	[None]	18	12.5	0.581715	1	{}	{}	[CLOCK, DAND5, E2F7, ESR2, FOXP3, GATA3, H2AFZ, HDAC2, KCNH8, MITF, NFIL3, NRIP1, PER2, REST, SOX11, SOX9, SPI1, ZNF750]	[AGO1, AGO2, ARNTL, ATF4, CHD2, CIART, CLOCK, CREM, CRY1, DAND5, DHX36, E2F1, E2F2, E2F3, E2F7, E2F8, EGR1, ELK1, ELK4, EP300, ESR1, ESR2, EZH2, FOS, FOXO3, FOXP3, GADD45A, GARS, GATA1, GATA3, GATA6, GTF2B, H2AFY, H2AFZ, H3F3A, HDAC1, HDAC2, HDAC4, HDAC5, HDAC6, HEYL, HMGA2, HNF1A, HNF4A, HNRNPU, HOXB3, IFI16, IMP:, INSM1, IRF7, KCNH4, KCNH8, KDM3A, KLF10, KMT2A, MAZ, MBD4, MED1, MEF2C, MEOX1, MF…	TRUE
GO:0001067	regulatory region nucleic acid binding	0	[4]	[None]	73	10.6569	0.964407	1	{}	{}	[AKR1B1, ARID5B, ARX, BCL11B, BCL6B, CEBPB, CLOCK, CREB3L1, CRX, CTCFL, CUX1, DAND5, DLX5, DMRT2, E2F7, EBF4, ELF3, ELF4, ESR2, ESRRG, FOSL1, FOXC1, FOXM1, FOXP3, GATA2, GATA3, GFI1, GLIS1, GRHL1, H2AFZ, HDAC2, IRF8, KCNH8, LDB2, MEIS2, MEOX2, MITF, MKL1, MLXIPL, NFATC3, NFIL3, NKX2-5, NR5A2, NRIP1, OTX1, PAX9, PBX1, PER2, PITX1, PITX2, REST, RFX8, SMAD4, SMAD6, SNAI1, SNCA, SOX11, SOX9, SPI1, SR…	[ACTB, ACTL6A, AEBP1, AEBP2, AGO1, AGO2, AHR, AIRE, AKNA, AKR1B1, ALX1, AR, AREG, ARHGAP35, ARID3A, ARID3B, ARID4A, ARID4B, ARID5A, ARID5B, ARNT, ARNTL, ARNTL2, ARRB1, ARX, ASCL1, ASCL2, ASH2L, ATF1, ATF2, ATF3, ATF4, ATF5, ATF6, ATF6B, ATF7, ATMIN, ATOH1, ATOH8, ATXN3L, BACH1, BACH2, BAHD1, BARX2, BASP1, BATF3, BCL11A, BCL11B, BCL6, BCL6B, BCOR, BHLHA15, BHLHE40, BHLHE41, BRCA1, BRD7, BRIP1, C1o…	TRUE
GO:0001076	RNA polymerase II transcription factor binding transcription factor activity	0	[3]	[None]	15	11.811	0.671452	1	{}	{}	[AHRR, CLOCK, HIF1A, LHX2, NKX2-5, PITX1, PITX2, POU3F2, RBM15, SMAD4, SOX11, TBX15, TBX18, WWOX, ZFPM2]	[AHRR, ANKRD1, ARNTL, ATF2, ATF4, BEND6, BHLHE40, BHLHE41, CITED2, CLOCK, CNOT2, CREB1, CREBBP, CTBP1, CYP1A1, ELANE, EOMES, FOXH1, GATA4, GDNF, HDAC1, HDGF, HEYL, HIF1A, HIPK2, ISL1, JADE1, JUN, KLF4, LHX2, LHX3, LIF, LMO2, MAMSTR, MBD4, MED1, MED10, MED11, MED12, MED12L, MED13, MED13L, MED14, MED15, MED17, MED18, MED19, MED20, MED22, MED24, MED26, MED30, MED31, MED4, MED6, MED7, MED8, MED9, MEF…	TRUE
GO:0001077	RNA polymerase II core promoter proximal region sequence-specific DNA binding transcription factor activity involved in positive regulation of transcription	0	[5]	[None]	35	16.4319	0.0717432	1	{}	{}	[AKR1B1, BCL11B, CEBPB, CREB3L1, CRX, CTCFL, DAND5, DLX3, DLX5, ELF3, ELF4, GATA2, GATA3, GRHL1, HIF1A, HOXC13, KCNH8, MEIS2, MEOX2, MITF, NFATC3, NKX2-5, NR4A3, NR5A2, OTX1, PBX1, PITX1, PITX2, SMAD4, SOX11, SOX9, SPI1, TP73, TXK, ZNF750]	[AKNA, AKR1B1, AR, AREG, ARID3B, ATF2, ATF4, ATOH1, BARHL1, BARHL2, BCL11B, BTG2, CARF, CDKN2AIP, CDX4, CEBPA, CEBPB, CEBPD, CEBPE, CEBPG, CEBPZ, CREB1, CREB3, CREB3L1, CREB3L2, CREB3L4, CREB5, CRX, CTCFL, DAND5, DBP, DDIT3, DLX3, DLX5, E2F4, EGR1, EGR2, EHF, ELF1, ELF3, ELF4, ELK1, ELK3, ELOF1, EPAS1, ESR1, ESRRA, ETV1, ETV2, ETV4, ETV6, FLI1, FOXA1, FOXC2, FOXD1, FOXI1, FOXJ2, FOXK2, FUBP3, GAB…	TRUE
GO:0001078	RNA polymerase II core promoter proximal region sequence-specific DNA binding transcription factor activity involved in negative regulation of transcription	0	[5]	[None]	12	12.766	0.551248	1	{}	{}	[DACH1, GATA3, GFI1, NFIL3, PITX2, REST, SNAI1, SNAI2, SPI1, SREBF2, ZFPM2, ZNF217]	[AEBP2, ASCL1, ASCL2, ATF3, ATF7, BACH1, BATF3, BCL11A, BHLHE40, BHLHE41, BRIP1, C21orf33, CC2D1A, CC2D1B, CREBBP, CTCF, DACH1, DLX4, E2F8, EN1, ESRRA, ETS2, FOXO1, FOXP2, FOXP4, GATA1, GATA3, GCFC2, GFI1, GLIS3, GZF1, HAND1, HES1, HES5, HHEX, HMGA2, HSF1, IFI16, INSM1, MKX, MXD1, MYPOP, MZF1, NACC2, NEUROG3, NFATC2, NFATC4, NFE2L3, NFIL3, NFX1, NFXL1, NKX3-2, NKX6-1, NR1D1, NR2E1, OVOL1, PAXBP1,…	TRUE
GO:0001085	RNA polymerase II transcription factor binding	0	[4]	[None]	13	12.381	0.59611	1	{}	{}	[AKR1B1, DAND5, HCLS1, HDAC2, HEY2, IFI27, LDB2, MTDH, PITX2, RBM15, SMAD4, SPI1, ZFPM2]	[AKR1B1, ANKRD1, ANKRD2, AR, AREG, ATF2, ATF4, BBS1, BBS10, BBS2, BBS4, BBS5, BBS7, BEX1, BEX2, BHLHE40, BHLHE41, CHD4, CITED2, CREB1, CREBBP, CTNNB1, DAND5, DHX9, DMAP1, DUSP26, DUSP28, EGR2, EOMES, EP300, ERCC1, ERCC4, GATA1, GATA6, GDNF, GFI1B, GSC, GSK3B, GTF2A2, HCLS1, HDAC1, HDAC2, HEY2, HIPK2, HNF4A, ID4, IFI27, ISL1, JUN, KDM1A, KLF4, LDB1, LDB2, LMO2, LPIN1, MAD2L2, MED1, MEF2A, MIXL1, M…	TRUE
GO:0001101	response to acid chemical	0	[3]	[None]	45	15.2027	0.125143	1	{}	{}	[ABL2, ACSL1, AKR1C2, ALDH1A2, AQP1, ASS1, BDNF-AS, CCNB1, CEBPB, CHUK, COL16A1, COL1A1, COL3A1, CYP17A1, CYP26B1, DGAT2, DKK1, EPHA3, FFAR2, GPX1, IGF2R, IGFBP2, KRT8, OXSR1, PDGFB, PDGFRB, PDK3, PID1, PKD2, PTGS2, PTK2B, PTK6, RRAGA, SERPINA1, SOX9, TACR1, TBX1, TESC, TIE1, TNNC1, TRIML2, WNT10B, WNT7B, ZEB1, ZNF35]	[AACS, AANAT, AARS, ABCA1, ABCC2, ABL2, ACER2, ACSL1, ADCY6, ADD1, ADIPOQ, ADNP2, AKR1C1, AKR1C2, AKR1C3, AKR1C4, ALDH1A2, APOB, APOE, AQP1, AQP2, AQP3, ARG1, ASCL1, ASIC2, ASNS, ASS1, ASXL1, ATP2B4, ATP6V0E1, AVPR1A, BAD, BCHE, BCL2L1, BDNF, BDNF-AS, BMP6, BRINP1, BRINP2, BRINP3, C1QTNF1, CAPN2, CCL19, CCL2, CCL21, CCNB1, CCR7, CD38, CD9, CDH1, CDKN1B, CDKN2D, CDO1, CEBPB, CFL1, CHUK, CLK2, COL1…	TRUE
GO:0001102	RNA polymerase II activating transcription factor binding	0	[5]	[None]	4	9.7561	0.78803	1	{}	{}	[HEY2, IFI27, LDB2, PITX2]	[ATF2, BEX1, BEX2, BHLHE40, BHLHE41, CITED2, CREB1, CREBBP, CTNNB1, DUSP26, DUSP28, EGR2, EOMES, EP300, GDNF, HEY2, HIPK2, HNF4A, IFI27, ISL1, JUN, LDB1, LDB2, LMO2, MAD2L2, NCOR1, NEUROD1, NFE2L2, NHLH2, PITX2, POU1F1, RB1, SETD3, SIN3A, SMAD3, T, TBX20, TBX3, TBX6, TP53BP1, ZFPM1]	TRUE
GO:0001104	RNA polymerase II transcription cofactor activity	0	[4]	[None]	8	9.7561	0.840319	1	{}	{}	[NKX2-5, PITX2, POU3F2, SOX11, TBX15, TBX18, WWOX, ZFPM2]	[ANKRD1, BEND6, CITED2, CNOT2, CREBBP, CTBP1, ELANE, FOXH1, HDAC1, HDGF, HEYL, HIPK2, ISL1, JADE1, MBD4, MED1, MED10, MED11, MED12, MED12L, MED13, MED13L, MED14, MED15, MED17, MED18, MED19, MED20, MED22, MED24, MED26, MED30, MED31, MED4, MED6, MED7, MED8, MED9, MEF2A, N4BP2L2, NCOA1, NEUROD1, NFIB, NKX2-5, OLIG3, PHF12, PITX2, POU1F1, POU3F1, POU3F2, PPARGC1A, PPARGC1B, PPRC1, PSIP1, RBBP8, RBM14…	TRUE
GO:0001105	RNA polymerase II transcription coactivator activity	0	[5]	[None]	5	20	0.209181	1	{}	{}	[PITX2, POU3F2, SOX11, WWOX, ZFPM2]	[ANKRD1, CITED2, CREBBP, HIPK2, ISL1, JADE1, MEF2A, NCOA1, NEUROD1, PITX2, POU1F1, POU3F1, POU3F2, PSIP1, SMARCA2, SMARCA4, SOX11, SOX12, SOX4, TBX20, TFAP2A, TFAP2B, WBP2, WWOX, ZFPM2]	TRUE
GO:0001158	enhancer sequence-specific DNA binding	0	[7, 8]	[None]	11	13.0952	0.51741	1	{}	{}	[ARX, GATA2, GATA3, H2AFZ, HDAC2, LDB2, MEOX2, SOX11, SOX9, SPI1, ZBTB16]	[ACTB, ACTL6A, ARID3B, ARX, ATF2, BACH1, BACH2, BRIP1, CDX1, CDX2, CHD4, CREB1, CSRP3, DPEP2, DPEP3, ESRRB, FLI1, FOXN4, GATA1, GATA2, GATA3, GATA4, GATA5, GATAD2B, GDNF, GZF1, H2AFZ, H3F3A, HDAC1, HDAC2, HNRNPC, HOXB5, ISL1, JUN, LDB1, LDB2, LMO4, MBD2, MBD3, MED12, MEF2C, MEOX2, MIXL1, MSC, MTA2, MYT1, NFATC1, NFE2L1, NFE2L2, NFKB1, NR1H4, NR2F6, PAX4, PKMYT1, POTEF, POU4F1, RBBP4, REL, RELA, R…	TRUE
GO:0001159	core promoter proximal region DNA binding	0	[7]	[None]	34	11.7647	0.728912	1	{}	{}	[AKR1B1, BCL11B, CEBPB, CLOCK, CRX, CTCFL, DAND5, DLX5, DMRT2, ELF3, ELF4, GATA3, GRHL1, H2AFZ, HDAC2, KCNH8, MEIS2, MEOX2, MITF, NFATC3, NKX2-5, NR5A2, OTX1, PBX1, PITX1, PITX2, RFX8, SMAD4, SMAD6, SPI1, SREBF2, TP73, TXK, ZNF217]	[ACTB, ACTL6A, AEBP2, AGO1, AKNA, AKR1B1, AR, AREG, ARID3B, ASCL1, ASCL2, ATF3, ATF4, ATF7, ATOH1, BATF3, BCL11A, BCL11B, BHLHE41, CARF, CC2D1A, CC2D1B, CDKN2AIP, CDX4, CEBPA, CEBPB, CEBPD, CEBPE, CEBPZ, CHD4, CLOCK, CREB1, CREB3, CREB3L2, CREB3L4, CREBBP, CRX, CTCF, CTCFL, DAND5, DDIT3, DDN, DLX4, DLX5, DMRT1, DMRT2, DMRT3, DMRTA1, DMRTA2, DMRTB1, DMRTC1, DMRTC1B, DMRTC2, DPEP2, DPEP3, DPF2, E2F…	TRUE
GO:0001190	RNA polymerase II transcription factor binding transcription factor activity involved in positive regulation of transcription	0	[4]	[None]	8	19.0476	0.161822	1	{}	{}	[CLOCK, NKX2-5, PITX1, PITX2, POU3F2, SOX11, WWOX, ZFPM2]	[ANKRD1, ARNTL, CITED2, CLOCK, CREB1, CREBBP, FOXH1, HIPK2, ISL1, JADE1, JUN, KLF4, LMO2, MED12, MEF2A, MIXL1, NCOA1, NEUROD1, NFE2L1, NKX2-5, NKX2-5 dimer, NOTCH1, NR1H4, PITX1, PITX2, POU1F1, POU3F1, POU3F2, PPARA, PSIP1, SMARCA2, SMARCA4, SOX10, SOX11, SOX12, SOX4, TBX20, TFAP2A, TFAP2B, WBP2, WWOX, ZFPM2]	TRUE
GO:0001191	RNA polymerase II transcription factor binding transcription factor activity involved in negative regulation of transcription	0	[4]	[None]	5	13.1579	0.546677	1	{}	{}	[AHRR, PITX2, RBM15, TBX15, TBX18]	[AHRR, BEND6, BHLHE40, BHLHE41, CITED2, CREBBP, CTBP1, CYP1A1, ELANE, EOMES, HDAC1, HDGF, HEYL, MINA, MLIP, N4BP2L2, NFIB, OLIG3, PHF12, PITX2, RBBP8, RBM15, SIN3A, SIN3B, SOX3, SPEN, T, TBX15, TBX18, TBX6, TCERG1, TCP10L, TFAP2A, TFAP2B, TLE1, URI1, UXT, ZMYND8]	TRUE
GO:0001205	RNA polymerase II distal enhancer sequence-specific DNA binding transcription factor activity involved in positive regulation of transcription	0	[5]	[None]	3	12	0.637821	1	{}	{}	[CUX1, MEOX2, SPI1]	[ARID3B, BACH1, BRIP1, CDX1, CUX1, FOXA2, FOXH1, FUBP1, HCFC1, HOXB5, MEF2C, MEOX2, MIXL1, NFATC1, NFE2L1, NFE2L2, NFKB1, POU4F1, REL, RELA, SIX3, SIX6, SPI1, SUB1, TARDBP]	TRUE
GO:0001227	RNA polymerase II transcription regulatory region sequence-specific DNA binding transcription factor activity involved in negative regulation of transcription	0	[4]	[None]	21	14.8936	0.262113	1	{}	{}	[ARID5B, ARX, BCL6B, CHCHD3, DACH1, E2F7, GATA3, GFI1, GLIS1, MITF, NFIL3, PITX2, REST, SNAI1, SNAI2, SPI1, SREBF2, ZBTB16, ZBTB6, ZFPM2, ZNF217]	[AEBP1, AEBP2, ARHGAP35, ARID5B, ARX, ASCL1, ASCL2, ATF3, ATF7, BACH1, BACH2, BATF3, BCL11A, BCL6, BCL6B, BHLHE40, BHLHE41, BRIP1, C21orf33, CC2D1A, CC2D1B, CDX2, CGGBP1, CHCHD3, CREBBP, CTCF, DACH1, DLX4, E2F7, E2F8, E4F1, EN1, ESRRA, ESX1, ETS2, ETV6, ETV7, FEZF1, FEZF2, FOXD3, FOXO1, FOXO3, FOXP2, FOXP4, GATA1, GATA3, GCFC2, GFI1, GLIS1, GLIS3, GZF1, HAND1, HES1, HES5, HHEX, HMGA2, HOXD9, HSF1…	TRUE
GO:0001228	RNA polymerase II transcription regulatory region sequence-specific DNA binding transcription factor activity involved in positive regulation of transcription	0	[4]	[None]	41	14.8551	0.174063	1	{}	{}	[AKR1B1, BCL11B, CEBPB, CREB3L1, CRX, CTCFL, CUX1, DAND5, DLX3, DLX5, EBF4, ELF3, ELF4, ESRRG, FOXC1, GATA2, GATA3, GLIS1, GRHL1, HIF1A, HOXC13, KCNH8, MEIS2, MEOX2, MITF, NFATC3, NKX2-5, NR4A3, NR5A2, OTX1, PAX9, PBX1, PITX1, PITX2, SMAD4, SOX11, SOX9, SPI1, TP73, TXK, ZNF750]	[AIRE, AKNA, AKR1B1, ALX1, AR, AREG, ARID3A, ARID3B, ATF1, ATF2, ATF3, ATF4, ATF5, ATOH1, BACH1, BARHL1, BARHL2, BARX2, BCL11B, BHLHA15, BRIP1, BTG2, CARF, CDKN2AIP, CDX1, CDX4, CEBPA, CEBPB, CEBPD, CEBPE, CEBPG, CEBPZ, CREB1, CREB3, CREB3L1, CREB3L2, CREB3L3, CREB3L4, CREB5, CRX, CSRNP1, CSRNP2, CSRNP3, CTCFL, CUX1, DAND5, DBP, DDIT3, DLX3, DLX5, DMAP1, E2F4, EAF2, EBF4, EGR1, EGR2, EHF, ELF1, E…	TRUE
GO:0001501	skeletal system development	0	[4, 5]	[None]	89	17.4853	0.00128885	1	{}	{}	[ACAN, ALPL, ANXA2, ARID5B, ASXL2, BMP4, BMP7, CHRD, CHST11, CMKLR1, COL10A1, COL13A1, COL1A1, COL3A1, COL9A1, COL9A2, CSGALNACT1, CYP26B1, DAND5, DCHS1, DLX1, DLX2, DLX5, DMRT2, DYM, EFEMP1, EYA1, FBXW4, FGF13, FGFR1, FGFR2, FOXC1, FREM1, GJA5, GPR68, HAPLN2, HES7, HIF1A, IGF1, IGF2, INHA, INSIG1, ITGB8, JAG2, KIT, LHX1, LRRC17, LTBP2, LTF, MDFI, MEX3C, MMP9, NUSAP1, OXSR1, PBX1, PDGFRB, PHEX, P…	[ABI1, ACAN, ACD, ACP2, ACP5, ACVR2A, ACVR2B, ACVRL1, ADAMTS12, ADAMTS4, ADAMTS7, AEBP1, AES, AHSG, ALPL, ALX1, ALX3, ALX4, AMELX, AMER1, ANKH, ANKRD11, ANO6, ANXA2, ARID5A, ARID5B, ARSE, ASXL1, ASXL2, ATP6AP1, ATP7A, AXIN1, AXIN2, BARX2, BBS2, BBX, BCAN, BGLAP, BMP1, BMP2, BMP3, BMP4, BMP5, BMP6, BMP7, BMP8A, BMP8B, BMPR1A, BMPR1B, BMPR2, BNC2, BTF3P11, C6orf25, CACNA1S, CADM1, CARM1, CD44, CDH1…	TRUE
GO:0001502	cartilage condensation	0	[2, 5, 6, 7, 8]	[None]	3	12.5	0.609369	1	{}	{}	[ACAN, ROR2, SOX9]	[ACAN, ALX1, BARX2, BMP1, BMPR1B, CHAD, COL11A1, COL2A1, CTGF, FGF4, FGF6, MAPK14, MGP, MYCN, MYF5, OTOR, PKD1, ROR2, RORA, SOX9, TGFB2, THRA, UNCX, WNT7A]	TRUE
GO:0001503	ossification	0	[3]	[None]	67	17.5393	0.00442813	1	{}	{}	[ALOX15, ALPL, APC, ASF1A, ASPN, ASXL2, ATP6V1B1, BMP2K, BMP4, BMP7, CEBPB, CHRD, COL10A1, COL13A1, COL1A1, CREB3L1, CSGALNACT1, CTHRC1, DAND5, DCHS1, DLX5, FGF13, FGFR2, FOXC1, FZD1, GPC3, HIF1A, IARS, IGF1, IGF2, IGFBP5, ILK, ITGA11, LRRC17, LTBP2, LTF, MINPP1, MMP9, MN1, NFE2, OXSR1, PBX1, PHEX, PTGS2, PTH1R, PTK2B, RSAD2, S1PR1, SLC26A2, SNAI1, SNAI2, SND1, SORT1, SOX11, SOX9, STC1, SYNCRIP, …	[ACHE, ACVR1, ACVR2A, ACVR2B, ADAR, ADRB2, AHSG, AKT1, ALOX15, ALPL, ALYREF, AMELX, ANKH, ANO6, APC, AREG, ASF1A, ASGR2, ASPN, ASXL2, ATP5B, ATP6AP1, ATP6V0A4, ATP6V1B1, ATRAID, AXIN2, BCAP29, BCL2, BCOR, BGLAP, BMP1, BMP2, BMP2K, BMP3, BMP4, BMP5, BMP6, BMP7, BMP8A, BMP8B, BMPR1A, BMPR1B, BMPR2, C14orf169, CALCA, CALCR, CASR, CAT, CBFB, CCDC47, CCL3, CCR1, CCRN4L, CD276, CDH11, CDK6, CEBPA, CEBP…	TRUE
GO:0001504	neurotransmitter uptake	0	[4, 5, 6]	[None]	6	23.0769	0.106187	1	{}	{}	[PARK2, PER2, RAB3B, SLC22A3, SLC38A1, SNCA]	[ATP1A2, CLN8, DRD1, DRD2, DRD3, DRD4, GDNF, GFAP, GLUL, GPM6B, KCNJ10, NANOS1, NAT8L, NOS1, PARK2, PARK7, PER2, RAB3B, SLC17A6, SLC1A3, SLC22A3, SLC38A1, SLC6A4, SNAP25, SNCA, TOR1A]	TRUE
GO:0001505	regulation of neurotransmitter levels	0	[3]	[None]	37	17.5355	0.0285525	1	{}	{}	[BAIAP3, BRAF, BZRAP1, CACNA1A, CACNA1B, CADPS, CAMK2A, CASK, COLQ, CPLX1, DTNBP1, HSPA8, KCNMB4, NAPSB, NRXN1, NRXN2, NTRK2, PARK2, PER2, PPFIA4, PRIMA1, RAB3B, RAB3C, RAP1B, SH2D3C, SLC18A2, SLC22A3, SLC38A1, SLC44A4, SLC6A12, SNCA, SPHK1, STXBP1, SYT15, SYTL1, SYTL4, TC2N]	[ABAT, ACHE, ADORA2A, AGTPBP1, ALDH2, ALDH5A1, ALDH9A1, APBA1, ASIC1, ATP1A2, BAIAP3, BLOC1S6, BRAF, BRSK1, BZRAP1, C2CD4A, C2CD4B, C2CD4C, C2CD4D, CACNA1A, CACNA1B, CADPS, CADPS2, CAMK2A, CASK, CDK5, CHAT, CHRNA3, CHRNB4, CLN3, CLN8, COLQ, COMT, CPLX1, CPLX2, CPLX3, CPLX4, DAGLA, DAGLB, DNAJC5, DOC2A, DOC2B, DRD1, DRD2, DRD3, DRD4, DTNBP1, DVL1, DVL1P1, FSHR, GABRA2, GAD1, GAD2, GCHFR, GDNF, GFA…	TRUE
GO:0001508	action potential	0	[4]	[None]	22	17.0543	0.0972764	1	{}	{}	[AKAP7, ANK3, C15orf27, CACNA1A, CACNA1B, CACNA1D, CACNA1F, CACNA1H, CATSPER2, CHRNA1, CNR2, DPP6, GJA5, KCNE1, KCNMB4, KCNQ1, NALCN, PKP2, PTPN3, SCN11A, SCN3B, TACR1]	[ADRA1A, ADRA1D, AKAP6, AKAP7, ANK2, ANK3, ATP1A1, ATP1A2, ATP1A4, ATP1B1, ATP2A2, C15orf27, CACNA1A, CACNA1B, CACNA1C, CACNA1D, CACNA1E, CACNA1F, CACNA1G, CACNA1H, CACNA1I, CACNA1S, CAMK2D, CATSPER1, CATSPER2, CATSPER3, CATSPER4, CAV1, CAV3, CHRNA1, CHRNA4, CHRNB2, CHRNB4, CLN3, CNR1, CNR2, CTNNA3, DMD, DPP6, DRD1, DSC2, DSC3, DSG2, DSP, DSPP, ENTHD1, Ether-a-go-go-related gene potassium channel…	TRUE
GO:0001516	prostaglandin biosynthetic process	0	[7, 8, 9, 10, 11, 12]	[None]	8	25.8065	0.0375002	1	{}	{}	[CD74, NLRP3, PTGDS, PTGIS, PTGS2, S100A8, SPHK1, TBXAS1]	[AKR1C3, AMH, ANXA1, AVP, AVPR1A, CBR1, CD74, EDN1, EDN2, FAM213B, HPGD, HPGDS, IFNAR1, MAPK9, MIF, NLRP3, PLA2G4F, PNPLA8, PTGDS, PTGES, PTGES2, PTGES3, PTGIS, PTGR1, PTGS1, PTGS2, S100A8, S100A9, SIRT1, SPHK1, TBXAS1]	TRUE
GO:0001523	retinoid metabolic process	0	[7, 8]	[None]	23	25.2747	0.00090951	1	{}	{}	[ALDH1A1, ALDH1A2, ALDH8A1, BCO2, CRABP2, CYP1B1, CYP26B1, DGAT2, DHRS9, GPC3, GPC5, GPC6, LDLR, LPAL2, LRP2, OPN1SW, PLB1, RBP1, RDH11, RDH12, RLBP1, STRA6, TTR]	[ABCA4, ADH4, ADH5, ADH7, AGRN, AKR1B10, AKR1C1, AKR1C3, AKR1C4, ALDH1A1, ALDH1A2, ALDH1A3, ALDH8A1, APOA1, APOA2, APOA4, APOB, APOC2, APOC3, APOE, APOM, ARID4A, AWAT2, BCMO1, BCO2, C1D, CLPS, CRABP2, CYP1A1, CYP1B1, CYP26A1, CYP26B1, CYP26C1, DGAT1, DGAT2, DHRS3, DHRS9, E2F1, GPC1, GPC2, GPC3, GPC4, GPC5, GPC6, HSPG2, ISX, KDM5A, LCP1, LDLR, LPAL2, LPL, LRAT, LRP1, LRP2, LRP8, NAPEPLD, OPN1LW, O…	TRUE
GO:0001527	microfibril	0	[3, 4, 5]	[None]	4	40	0.0297453	1	{}	{}	[ADAMTS10, MFAP4, MFAP5, THSD4]	[ADAMTS10, ADAMTSL5, FBN1, FBN2, LTBP1, MFAP1, MFAP2, MFAP4, MFAP5, THSD4]	TRUE
GO:0001530	lipopolysaccharide binding	0	[3]	[None]	5	22.7273	0.141602	1	{}	{}	[BPIFC, CD14, PTAFR, SEPP1, TLR4]	[BPI, BPIFA2, BPIFC, CD14, DEFB114, DROSHA, EHHADH, HSPD1, LBP, NDUFA2, P2RX7, PSMB4, PTAFR, RNASE7, RPSA, SCARB1, SELP, SEPP1, SPON2, TLR4, TREM2, TRIL]	TRUE
GO:0001539	cilium or flagellum-dependent cell motility	0	[3, 4, 5]	[None]	6	33.3333	0.0206992	1	{}	{}	[CCDC39, DNAH1, DNAH17, DNAH2, DNAH3, DRC1]	[BBS2, BBS4, C16orf80, CATSPER1, CCDC39, CCSAP, CRNN, DNAAF2, DNAH1, DNAH17, DNAH2, DNAH3, DNAH6, DNAH7, DNAH8, DRC1, MKKS, RFX3]	TRUE
GO:0001540	beta-amyloid binding	0	[4]	[None]	6	18.75	0.21976	1	{}	{}	[APBB1, CD74, COL25A1, IDE, ITM2C, SORL1]	[ACHE, APBA1, APBA2, APBA3, APBB1, APBB2, APBB3, APOA1, APOE, BACE1, BACE2, BCHE, CD74, CHRFAM7A, CHRNA7, CLSTN1, COL25A1, CST3, DLGAP3, FBXO2, GPRASP2, GSAP, IDE, ITM2B, ITM2C, LDLRAD3, LDLRAP1, MAPK8IP2, OLFM1, SORL1, TGFB2, TM2D1]	TRUE
GO:0001541	ovarian follicle development	0	[3, 4, 5, 6, 7, 8, 9]	[None]	10	18.8679	0.133554	1	{}	{}	[CEBPB, EREG, ESR2, FOXC1, HID1, IMMP2L, INHA, INHBB, KIT, ZP3]	[ADCYAP1, AMH, ANG, ARRB2, BAX, BCL2, BCL2L1, BMP15, BMPR1B, CEBPB, CTNNA1, DMC1, DMRTA1, EIF2B2, EIF2B4, EIF2B5, EREG, ESR1, ESR2, FANCF, FANCG, FOXC1, FOXL2, FOXO3, FSHB, FSHR, GNRH1, GPR149, HID1, ICAM1, IMMP2L, INHA, INHBA, INHBB, KDR, KIT, KMT2B, LFNG, MMP14, MMP19, MSH4, NOBOX, PCYT1B, SOD1, SOHLH1, SPO11, STRA8, TAF4, UBE3A, UMODL1, VEGFA, VGF, ZP3]	TRUE
GO:0001558	regulation of cell growth	0	[3, 4, 5]	[None]	65	17.2414	0.00737665	1	{}	{}	[ACSL4, APBB1, ARHGAP4, BDNF-AS, BST2, CAPN5, CCDC85B, CDH4, CDK11A, CDK11B, CDKN1A, CDKN2C, CFH, CGREF1, COL14A1, CPNE5, CRLF3, CXCL12, CXCL16, DACT3, DCBLD2, ESR2, FAM107A, FBP1, FGF13, FHL1, FOXM1, GNG4, HPN, HTRA3, HTRA4, IGFBP2, IGFBP5, ILK, KIF14, MAP1B, MAP2K5, MGLL, MTPN, NET1, NLRP3, NOV, NRG1, PLCE1, PTK2B, RASGRP2, RERG, RNF6, S100A8, SEMA3F, SFN, SGK1, SGK2, SLC44A4, SLIT3, SMAD4, SOC…	[AATK, ACSL4, ACVR1B, ACVRL1, ADAM10, ADAM15, ADAM17, ADIPOR1, ADIPOR2, ADNP2, ADRB1, AGT, AGTR1, AGTR2, AGXT, AKAP6, AKT1, ALOX12, ANAPC2, APBB1, APBB2, APOE, ARHGAP4, ARHGEF11, AVP, AVPR1A, BAP1, BARHL2, BCAR1, BCL11A, BCL2, BCL6, BDKRB1, BDNF, BDNF-AS, BLZF1, BMP10, BMPR2, BST2, BTG1, C10orf90, CAMK2D, CAPN5, CAPRIN2, CAV3, CCDC85B, CD320, CD38, CDA, CDH4, CDHR2, CDK11A, CDK11B, CDK5, CDK5R1, …	TRUE
GO:0001562	response to protozoan	0	[3, 5]	[None]	5	23.8095	0.121539	1	{}	{}	[CD37, IER3, IRF8, SLC11A1, TSPAN32]	[BATF, BATF2, BCL3, CD37, CLEC7A, DEAF1, GBP2, IER3, IFNG, IL12A, IL12B, IL4, IL4R, IL6, IRF4, IRF8, LYST, SLC11A1, SPN, TSPAN32, VTCN1]	TRUE
GO:0001569	patterning of blood vessels	0	[4, 5, 6, 7, 8, 9, 10, 11]	[None]	8	19.5122	0.146415	1	{}	{}	[CXCL12, CXCR4, DLL4, NFATC3, PITX2, RBM15, SPI1, WNT7B]	[ACVR1, BAK1, BAX, COL4A1, CTNNB1, CXCL12, CXCR4, DLL4, EDN1, EDNRA, ENG, FGF8, FLT1, FOXC2, GBX2, GDF2, GNA13, IHH, LEF1, LRP5, NELL1, NFATC3, NFATC4, NOTCH4, NRARP, NRP1, PITX2, PLXND1, RBM15, SEMA3E, SEMA5A, SFRP2, SHH, SPI1, SRF, STK4, TBX20, TGFBR2, VEGF-A complex, VEGFA, WNT7B]	TRUE
GO:0001570	vasculogenesis	0	[4, 5, 7, 8, 9, 10]	[None]	12	14.4578	0.373163	1	{}	{}	[ACKR3, CD34, FOXM1, HEY2, NKX2-5, NTRK2, PDGFRB, PITX2, TIE1, TIPARP, WNT7B, ZFPM2]	[ACKR3, ADM, AGGF1, AMOT, ASB4, CAV1, CCM2, CD34, CITED1, CITED2, CTNNB1, CUL7, EGFL7, EMP2, ENG, EPHA2, FBXW7, FOXF1, FOXM1, FZD4, GDF2, GJC1, GJD3, GLMN, HAS2, HDAC7, HDAC9, HEG1, HEY1, HEY2, HHEX, HIF1AN, HOXA13, JUNB, KDR, MYO18B, MYO1E, MYOCD, NKX2-5, NOTCH1, NTRK2, PAXIP1, PDGFRB, PITX2, PTK2, PTPRJ, QKI, RAMP2, RAP1A, RAPGEF2, RASA1, RASIP1, RNASEH2A, SETD2, SGPL1, SHH, SMARCA4, SMO, SMOX,…	TRUE
GO:0001578	microtubule bundle formation	0	[5, 6]	[None]	13	18.8406	0.0972678	1	{}	{}	[ARMC4, CCDC114, CCDC39, DNAAF1, DRC1, KIF20A, MAP1B, PLK1, RP1L1, RSPH1, TPPP3, TTLL3, TTLL6]	[AK7, ARMC4, BBS2, C11orf63, C1orf222, CAPN6, CCDC103, CCDC114, CCDC39, CCDC40, CCSER2, CDK5RAP2, CHORDC1, CHP1, CLASP1, CLIP1, CRNN, DNAAF1, DNAAF2, DNAAF3, DNAH5, DNAH7, DNAI1, DRC1, DYX1C1, GAS2L1, GAS2L2, HEATR2, IFT88, KATNA1, KIF20A, LRRC6, MAP1B, MAP1S, MAP2, MAP7, MAPRE2, MARK4, METAP2, MTCL1, NAV1, NEURL1, OFD1, PIH1D3, PLA2G3, PLK1, PSRC1, RP1, RP1L1, RSPH1, RSPH4A, RSPH9, SPAG1, SPAG16…	TRUE
GO:0001580	detection of chemical stimulus involved in sensory perception of bitter taste	0	[6, 8, 9]	[None]	4	10.8108	0.71506	1	{}	{}	[CST1, CST2, LPO, TAS2R19]	[AZGP1, BPNT1, CA6, CST1, CST2, CST4, GNAT1, GNAT2, GNAT3, LPO, PIGR, PIP, RTP3, RTP4, TAS2R1, TAS2R10, TAS2R13, TAS2R14, TAS2R16, TAS2R19, TAS2R3, TAS2R30, TAS2R31, TAS2R38, TAS2R39, TAS2R4, TAS2R40, TAS2R41, TAS2R42, TAS2R43, TAS2R45, TAS2R46, TAS2R5, TAS2R50, TAS2R60, TAS2R7, TAS2R8]	TRUE
GO:0001608	G-protein coupled nucleotide receptor activity	0	[6]	[None]	5	35.7143	0.0253187	1	{}	{}	[GPR34, GPR87, P2RY1, P2RY2, PTAFR]	[GPR171, GPR34, GPR87, P2RY1, P2RY10, P2RY11, P2RY12, P2RY13, P2RY14, P2RY2, P2RY4, P2RY6, P2RY8, PTAFR]	TRUE
GO:0001609	G-protein coupled adenosine receptor activity	0	[6]	[None]	3	42.8571	0.0492799	1	{}	{}	[ADORA2B, ADORA3, P2RY1]	[ADORA1, ADORA2A, ADORA2B, ADORA3, P2RY1, P2RY11, P2RY12]	TRUE
GO:0001614	purinergic nucleotide receptor activity	0	[6]	[None]	5	22.7273	0.141602	1	{}	{}	[GPR34, GPR87, P2RY1, P2RY2, PTAFR]	[C12orf76, GPR171, GPR34, GPR87, P2RX1, P2RX2, P2RX3, P2RX4, P2RX5, P2RX6, P2RX7, P2RY1, P2RY10, P2RY11, P2RY12, P2RY13, P2RY14, P2RY2, P2RY4, P2RY6, P2RY8, PTAFR]	TRUE
GO:0001618	virus receptor activity	0	[3]	[None]	5	17.2414	0.311163	1	{}	{}	[CXCR4, DPP4, ITGAV, ITGB1, SLC52A1]	[ACE2, ANPEP, CD55, CLEC4M, CLEC5A, CXADR, CXCR4, DAG1, DPP4, GYPA, HAVCR1, HSPA1A, HYAL2, ICAM1, ITGA2, ITGAV, ITGB1, ITGB6, ITGB7, PVRL1, PVRL2, SERPINB3, SIVA1, SLC1A5, SLC20A2, SLC52A1, SLC52A2, TNFRSF14, XPR1]	TRUE
GO:0001637	G-protein coupled chemoattractant receptor activity	0	[6, 7]	[None]	8	29.6296	0.0167492	1	{}	{}	[ACKR2, ACKR3, CCR6, CCRL2, CMKLR1, CXCR3, CXCR4, CXCR6]	[ACKR2, ACKR3, ACKR4, CCR1, CCR10, CCR2, CCR3, CCR4, CCR5, CCR6, CCR7, CCR8, CCR9, CCRL2, CMKLR1, CNOT6, CX3CR1, CXCR1, CXCR2, CXCR3, CXCR4, CXCR5, CXCR6, GPR17, GPR75, RGR, XCR1]	TRUE
GO:0001649	osteoblast differentiation	0	[4, 5]	[None]	35	16.5094	0.0679984	1	{}	{}	[ALPL, APC, ASF1A, BMP4, BMP7, CEBPB, CHRD, COL1A1, CREB3L1, CTHRC1, DLX5, FGF13, FGFR2, FZD1, IARS, IGF1, IGF2, IGFBP5, ILK, ITGA11, LRRC17, LTF, PTH1R, SNAI1, SNAI2, SND1, SOX11, SYNCRIP, TNNC1, TPM4, TWIST1, WNT10B, WNT4, WNT7B, WWOX]	[ACHE, ACVR1, ACVR2A, ACVR2B, ADAR, AKT1, ALPL, ALYREF, AMELX, APC, AREG, ASF1A, ATP5B, ATP6AP1, ATRAID, AXIN2, BCAP29, BGLAP, BMP2, BMP4, BMP6, BMP7, BMPR1A, BMPR1B, BMPR2, C14orf169, CAT, CBFB, CCDC47, CCL3, CCRN4L, CD276, CDK6, CEBPA, CEBPB, CHRD, CITED1, CLEC5A, CLIC1, CLTC, COL1A1, COL6A1, CREB3L1, CTHRC1, CTNNB1, CTNNBIP1, CXXC1, CYP24A1, CYR61, DDR2, DDX21, DDX5, DDX56, DHX9, DLX5, DNAJC13…	TRUE
GO:0001653	peptide receptor activity	0	[4]	[None]	20	15.5039	0.211769	1	{}	{}	[ACKR2, ACKR3, AVPR2, BDKRB2, C5AR1, CALCRL, CCR6, CCRL2, CMKLR1, CXCR3, CXCR4, CXCR6, F2RL1, GPR83, MC1R, NMUR1, OPRD1, OPRK1, TACR1, TSHR]	[ACKR2, ACKR3, ACKR4, AGTR1, AGTR2, AGTRAP, AVPR1A, AVPR1B, AVPR2, BDKRB1, BDKRB2, BRS3, C3AR1, C5AR1, C5AR2, CALCR, CALCRL, CCKAR, CCKBR, CCR1, CCR10, CCR2, CCR3, CCR4, CCR5, CCR6, CCR7, CCR8, CCR9, CCRL2, CD200R1, CMKLR1, CNOT6, CRCP, CRHR1, CX3CR1, CXCR1, CXCR2, CXCR3, CXCR4, CXCR5, CXCR6, EDNRA, EDNRB, F2R, F2RL1, F2RL2, F2RL3, FPR1, FPR2, FPR3, FSHR, GALR1, GALR2, GALR3, GCGR, GLP1R, GLP2R, …	TRUE
GO:0001654	eye development	0	[4, 5, 6, 7]	[None]	61	17.0391	0.0117495	1	{}	{}	[ALDH1A2, APC, AQP1, ARL6, BCL11B, BDNF-AS, BFSP2, BMP4, BMP7, CACNA1F, CDON, COL5A1, COL8A1, COL8A2, CRX, CYP1B1, DAND5, DLL4, FGF13, FGFR2, FOXC1, GATA3, GJC3, GRHL3, HDAC2, HIF1A, IKZF1, LAMC3, LHX1, LHX2, MEIS2, MITF, MYH10, MYO7A, NTRK2, PDE6A, PDE6B, PDGFRB, PITX2, PPP1R13L, RCAN1, RHOJ, ROM1, RP1L1, RSC1A1, SHROOM2, SLC39A5, SLC4A7, SLC7A11, SLITRK6, SOX11, SOX9, STRA6, TDRD7, TGFBR1, TNPO…	[ABCB5, ABI2, ACHE, ACTL6A, ACVR2B, ACVRL1, ADAMTS18, AGTPBP1, AHI1, ALDH1A2, ALDH1A3, APC, AQP1, AQP5, ARHGAP35, ARHGEF15, ARID1A, ARL4D, ARL6, ATOH7, ATP8A2, AXIN1, B9D1, BAK1, BAX, BBS4, BBS7, BCAR3, BCL11B, BCL2, BDNF, BDNF-AS, BFSP1, BFSP2, BHLHE22, BHLHE23, BLOC1S3, BMP4, BMP6, BMP7, BMPR1B, BMPR2, CABP4, CACNA1F, CACNA1S, CALB1, CASP2, CCDC66, CDK4, CDKN1C, CDON, CEP290, CHD7, CHRDL1, CITE…	TRUE
GO:0001656	metanephros development	0	[4, 5, 6, 7, 8]	[None]	17	16.8317	0.144099	1	{}	{}	[AQP1, BMP4, BMP7, CD34, EYA1, GATA3, GPC3, LHX1, OXSR1, PDGFB, PDGFRB, PKD2, SMAD4, SOAT1, SOX9, WNT4, WNT7B]	[ACAT1, ADIPOQ, AGTR2, APH1A, AQP1, AQP2, BASP1, BCL2, BMP4, BMP7, C21orf33, CALB1, CD34, CITED1, CTNNB1, CTSH, DLG5, EGR1, EYA1, FAT4, FBN1, FGF10, FGF8, FOXC2, FOXD1, FOXJ1, FRAS1, GATA3, GDF11, GDNF, GLI3, GPC3, GREM1, HES1, HES5, HNF1B, HOXA11, HOXC11, HOXD11, ID2, ID3, IFNG, IRX1, IRX2, IRX3, ITGA8, KIF26B, LAMB2, LAMC1, LGR4, LHX1, LIF, LMNB2, MYC, NF1, NIPBL, NKX3-1, NPHS2, OSR1, OSR2, OXS…	TRUE
GO:0001657	ureteric bud development	0	[4, 5, 6, 7, 8, 9, 10, 11]	[None]	25	22.9358	0.00244436	1	{}	{}	[ADAMTS16, ARG2, BDNF-AS, BMP4, BMP7, BMPER, DCHS1, EYA1, FGF1, FGF13, FGFR1, FGFR2, FOXC1, GATA3, GPC3, ILK, LAMA5, LHX1, OXSR1, PBX1, PKD2, SMAD4, SMAD6, SOX9, WNT4]	[ADAMTS16, AGT, AGTR2, AGXT, ARG2, BASP1, BCL2, BDNF, BDNF-AS, BMP2, BMP4, BMP7, BMPER, C21orf33, CALB1, CAT, CD44, CER1, CITED1, CRLF1, CTNNB1, CTNNBIP1, DCHS1, DLG1, EPCAM, EYA1, FAT4, FGF1, FGF13, FGF2, FGF8, FGFR1, FGFR2, FOXC1, FOXC2, FOXD1, FOXJ1, GARS, GATA3, GDF11, GDNF, GLI3, GLYAT, GPC3, GREM1, GZF1, HES1, HNF1B, HOXA11, HOXB7, HOXD11, ILK, KIF26B, LAMA5, LGR4, LHX1, MAGED1, MYC, NOG, N…	TRUE
GO:0001658	branching involved in ureteric bud morphogenesis	0	[5, 6, 7, 8, 9, 10, 11, 12, 13, 14]	[None]	15	23.0769	0.015713	1	{}	{}	[ADAMTS16, BMP4, DCHS1, EYA1, FGF1, FGF13, GPC3, ILK, LAMA5, LHX1, PBX1, PKD2, SMAD4, SOX9, WNT4]	[ADAMTS16, AGT, AGTR2, AGXT, BCL2, BMP2, BMP4, CD44, CITED1, CTNNB1, CTNNBIP1, DCHS1, DLG1, EYA1, FAT4, FGF1, FGF13, FGF2, FGF8, FOXD1, GDNF, GLI3, GPC3, GREM1, GZF1, HNF1B, HOXA11, HOXB7, HOXD11, ILK, LAMA5, LGR4, LHX1, MAGED1, MYC, NOG, NPNT, PAX2, PAX8, PBX1, PGF, PKD2, PRKD2, PSPN, PTCH1, SALL1, SHH, SIX1, SIX2, SIX4, SMAD4, SMO, SMOX, SOX8, SOX9, TACSTD2, TCF21, TGFB1, VEGFA, WNT1, WNT2B, WN…	TRUE
GO:0001659	temperature homeostasis	0	[4, 5]	[None]	6	16.2162	0.334671	1	{}	{}	[GIMAP5, GPX1, GPX2, IL1RN, PTGER3, PTGS2]	[ACADL, ACADVL, ADORA1, ADRB1, ADRB2, ADRB3, APLN, ARRDC3, CIDEA, CNR1, DBH, DRD1, DRD2, EDN2, EDNRB, FOXO1, FTO, GIMAP5, GPX1, GPX2, HTR2A, IL1A, IL1B, IL1RN, MC3R, NOX3, NR1D1, PCDHA4, PCDHA@, PPARGC1A, PTGER3, PTGS2, SLC27A1, STAT3, TNF, TNFRSF11A, TNFSF11]	TRUE
GO:0001660	fever generation	0	[6, 7]	[None]	3	25	0.191543	1	{}	{}	[IL1RN, PTGER3, PTGS2]	[CNR1, EDNRB, IL1A, IL1B, IL1RN, PCDHA4, PCDHA@, PTGER3, PTGS2, TNF, TNFRSF11A, TNFSF11]	TRUE
GO:0001662	behavioral fear response	0	[3, 5]	[None]	5	14.2857	0.470832	1	{}	{}	[BDNF-AS, GRM7, HTR2C, MECP2, USP46]	[ADCYAP1, ALS2, BCL2, BDNF, BDNF-AS, CCK, CRH, DBI, DEAF1, DRD1, DRD4, FBXL20, GABRA5, GJA1, GNG7, GRIK2, GRIK5, GRIN2B, GRM7, HTR1A, HTR2C, MAPK8IP2, MDK, MECP2, MEF2C, NEUROD2, NPY2R, NR2E1, PDE8B, PENK, RIPK2, TSPO, UCN, USP46, VDAC1]	TRUE
GO:0001664	G-protein coupled receptor binding	0	[4]	[None]	42	16.4062	0.053976	1	{}	{}	[ARHGEF12, ASIP, ATP1A3, BDKRB2, C3, CABP1, CCL5, CCRL2, CTHRC1, CXCL1, CXCL10, CXCL11, CXCL12, CXCL14, CXCL16, CXCL2, CXCL5, CXCL9, ENC1, FZD1, GNA15, GNAO1, GNG3, HSPA8, IL8, ITGB4, MAGI2, NLRP3, NMU, P2RY1, PACRG, PARK2, PPP1R1B, RNF43, ROR2, S1PR1, SAA1, SHANK1, TFF2, WNT10B, WNT4, WNT7B]	[ACE, ADCYAP1, ADM, ADORA1, ADORA2A, ADRA2A, ADRA2C, ADRB1, ADRB3, ADRBK1, AGT, AGTR1, AGXT, APELA, APLN, APLP1, ARAP1, ARHGEF11, ARHGEF12, ARRB1, ARRB2, ARRDC3, ASIP, ATP1A3, AVP, AVPR1A, BAMBI, BDKRB2, BICD1, C12orf39, C1QBP, C3, C5, CABP1, CALCA, CALM1, CAV2, CCKBR, CCL1, CCL11, CCL13, CCL14, CCL15, CCL15-CCL14, CCL16, CCL17, CCL18, CCL19, CCL2, CCL20, CCL21, CCL22, CCL23, CCL24, CCL25, CCL26,…	TRUE
GO:0001666	response to hypoxia	0	[3, 5]	[None]	38	13.8182	0.332634	1	{}	{}	[ACAA2, ACSL6, ADAM8, ALDH3A1, APOLD1, AQP1, BDNF-AS, BMP7, CA9, CCNB1, CD34, CPEB2, CUL2, CXCL12, CXCR4, DPP4, ETS1, HIF1A, HIF3A, LMNA, MB, MECP2, OPRD1, PDGFB, PDK3, PINK1, PLAU, PTGIS, PTGS2, PTK2B, SERPINA1, SLC2A4, SMAD4, STC1, TEK, TWIST1, UBE2D1, UBQLN1]	[ABAT, ACAA2, ACSL6, ACTN4, ADA, ADAM17, ADAM8, ADIPOQ, ADM, ADORA1, ADSL, AGTRAP, AJUBA, AKT1, ALAS2, ALDH3A1, ALDOC, ALKBH5, ANG, ANGPT2, ANGPT4, ANGPTL4, ANKRD1, APOLD1, AQP1, ARNT, ARNT2, ASCL2, ATM, ATP1B1, BACH1, BAD, BBC3, BCL2, BDNF, BDNF-AS, BECN1, BIRC2, BMP2, BMP7, BNIP3, BRIP1, CA9, CAMK2D, CAPN2, CASP1, CASR, CAT, CAV1, CCL2, CCNB1, CD24, CD34, CD38, CDKN1B, CHCHD2, CHRFAM7A, CHRNA4,…	TRUE
GO:0001667	ameboidal-type cell migration	0	[4, 5, 6]	[None]	60	19.6078	0.000461724	1	{}	{}	[ADAM9, ANGPT1, ANLN, AQP1, ARHGAP4, ARHGDIB, ARID5B, BCAS3, BMP4, BMPER, BRAF, CCBE1, CDH13, CXCL12, CXCR4, CYP1B1, DLL4, DPP4, EFNA1, EGR3, ETS1, FAP, FGF1, FGF13, FLT4, GATA3, GPX1, HIF1A, ILK, ITGB1, ITGB2, KIT, KRT16, LAMA5, MAP2K5, MESP2, MMP9, MMRN2, NCKAP1, NELL2, NRG1, PDCD10, PDGFB, PITX2, PRSS8, PTGS2, PTK2B, RAB25, SEMA3F, SEMA4A, SOX9, SRGAP3, STC1, TACR1, TBX1, TEK, TGFBR1, TWIST1, …	[AAMP, ACVR1, ACVR1B, ACVR1C, ACVRL1, ADAM9, AGT, AGTR2, AGXT, AKT1, ALOX12, AMOT, AMOTL1, ANGPT1, ANGPT2, ANGPT4, ANLN, ANXA3, APELA, APOA1, APOE, APOH, AQP1, ARHGAP4, ARHGDIB, ARHGEF7, ARID5B, ARSB, BAG4, BCAR1, BCAS3, BMP10, BMP4, BMPER, BMPR2, BRAF, C1QBP, CALCA, CAP1, CAPN7, CCBE1, CCDC23, CDH13, CEL, CENPV, CER1, CFL1, CIB1, CORO1B, CORO1C, CSNK2B, CTSH, CXCL12, CXCL13, CXCR4, CYP1B1, DAB2I…	TRUE
GO:0001669	acrosomal vesicle	0	[3, 4, 5, 6, 7, 8, 9, 10]	[None]	13	13.8298	0.428524	1	{}	{}	[ACR, ACRBP, ACRV1, CAPN11, ITGB1, IZUMO1, KIT, LOXL1, NCF2, RACGAP1, SLIRP, TEKT3, ZP3]	[ACR, ACRBP, ACRV1, ADAM15, AKAP3, ARC, ARSA, ATP6V0A2, ATP6V1E2, ATP8B3, BMF, BSG, C9orf9, CALCR, CALR, CAPN11, CAPZA3, CAPZB, CASC5, CATSPER3, CATSPER4, CAV1, CAV2, CCT6A, CD46, CEP131, CLK3, CRCP, CTNNA1, CTSH, CXADR, CYLC1, DLD, DRD2, EQTN, FABP9, FAM3A, FLOT2, FNDC3A, GNAT3, HEXB, IFT88, IQUB, ITGA1, ITGB1, IZUMO1, KIT, LDHD, LOXL1, NCF2, NOL3, NOTCH1, PATE4, PCSK4, PLA1A, POMT1, RAB3A, RACG…	TRUE
GO:0001673	male germ cell nucleus	0	[6, 7, 8, 9]	[None]	5	25	0.102914	1	{}	{}	[ACTRT3, H2AFX, REC8, STAG3, TOPBP1]	[ACTL7A, ACTRT3, BLM, H2AFX, HILS1, HSPA2, KIF6, MLH1, MLH3, POLR1A, REC8, RPA1, STAG3, SYCP1, TCFL5, TERF2, TNP1, TNP2, TOPBP1, TRIP13]	TRUE
GO:0001678	cellular glucose homeostasis	0	[5, 6, 7]	[None]	14	12.1739	0.622679	1	{}	{}	[GJB6, GPR68, HIF1A, HLA-DRB1, HMGCR, IRS2, MLXIPL, NDUFAF2, NRXN1, PDK3, PLA2G6, RAB11FIP2, RANBP2, TMEM27]	[AACS, ADRA2A, ADRA2C, APOC3, ARRB1, BAD, BIRC5, BRSK2, C2CD2L, CARTPT, CASR, CDK16, CMA1, CPB2, CRH, CYBA, CYP7A1, EFNA5, EPHA5, ERN1, FAM132A, FAM58A, FKBP1B, FOXA2, FOXA3, FOXO1, GAS6, GATA4, GCG, GCK, GCKR, GJB6, GNB2L1, GPER1, GPLD1, GPR68, GRIK5, GUCY2C, HIF1A, HK1, HK2, HK3, HKDC1, HLA-DRB1, HMGCR, HMGN3, HOOK1, HOOK2, HOOK3, ICAM1, IRS2, KCNA4, KCNA5, KCNB1, KCNJ11, KIF2A, LGALS1, LRP5, M…	TRUE
GO:0001696	gastric acid secretion	0	[5, 6, 7]	[None]	4	30.7692	0.0741526	1	{}	{}	[NMU, SGK1, SLC9A4, TFF2]	[CCKBR, CHRM5, DHX15, GHRL, HRH2, NMU, OXT, OXTR, SGK1, SLC26A7, SLC9A4, TFF2, UCN]	TRUE
GO:0001701	in utero embryonic development	0	[6, 7]	[None]	59	14.8241	0.12785	1	{}	{}	[ANGPT1, ARTN, CCNB1, CCNB2, CEBPB, COL4A3BP, DAB2, DAND5, E2F7, EGFL8, ELF3, ETF1, FGFR1, FGFR2, FOSL1, FOXC1, FUT8, GATA2, GATA3, GJB5, HEY2, HIF1A, HOPX, IGF1, IL10, ITGB1, JAG2, KRT8, LIG4, MDFI, MECOM, MIB1, MSH2, MYH10, NCKAP1, NEK2, NFE2, PDGFB, PDGFRB, PITX2, PKD2, PLAC1, PLCD3, PLK4, RCAN1, SLC34A2, SMAD4, SNAI1, SOCS3, STK3, TET1, TGFBR1, TIE1, TWIST1, USP9X, WNT7B, XRCC4, ZFPM2, ZP3]	[ACVR1, ACVR1B, ACVRL1, ADA, ADAM10, ADAR, ADD1, ADM, AKT1, ALKBH1, AMOT, ANGPT1, ANKRD11, APBA1, APBA2, APBA3, APOB, ARNT, ARNT2, ARTN, ASCL2, ATP7A, AXIN1, B9D1, BCL2L1, BCL2L11, BIRC6, BMP2, BMPR1A, BNIP2, BPTF, BRCA2, BRD4, BRK1, BTF3, BTN3A3, BYSL, C21orf33, C2CD3, C5, C6, CAPN2, CASP8, CCM2, CCNB1, CCNB1IP1, CCNB2, CCNK, CDH1, CDKN1C, CDX2, CDX4, CEBPA, CEBPB, CHD7, CHD8, CITED1, CITED2, CN…	TRUE
GO:0001702	gastrulation with mouth forming second	0	[4, 5, 6, 7]	[None]	4	12.9032	0.573968	1	{}	{}	[CHRD, LDB2, LHX1, SMAD4]	[ACVR1, ACVR2A, ACVR2B, AMOT, CHRD, CTNNB1, DACT1, FOXA2, FRS2, GATA4, GDF3, HHEX, LDB1, LDB2, LHX1, LRP5, LRP6, MEGF8, NAT8B, NODAL, NSD1, OTX2, PPAP2B, RNF2, SMAD4, SRF, T, TENM4, UGDH, WNT5A, ZBTB17]	TRUE
GO:0001704	formation of primary germ layer	0	[3, 4, 5, 6, 7]	[None]	26	21.1382	0.00647945	1	{}	{}	[BMP4, BMP7, CHRD, COL5A1, COL8A1, DKK1, DUSP4, DUSP5, EYA2, FGFR1, FGFR2, FOXC1, HTT, ITGA5, ITGAV, ITGB1, ITGB2, ITGB4, LAMA3, LHX1, MMP9, NANOG, NR4A3, PRKAR1A, SNAI1, TXNRD1]	[ACVR1, AXIN1, BMP4, BMP7, BMPR1A, BMPR2, CDC73, CHRD, COL11A1, COL12A1, COL4A2, COL5A1, COL5A2, COL6A1, COL7A1, COL8A1, CRB2, CTNNB1, CTR9, DKK1, DUSP1, DUSP12, DUSP2, DUSP4, DUSP5, DUSP6, ECSIT, EOMES, EPB41L5, EPHA2, ETV2, EXT2, EYA2, FGFR1, FGFR2, FN1, FOXA2, FOXC1, FOXC2, FOXF1, FZD7, GARS, GATA4, GATA6, HAND1, HMGA2, HNF1A, HNF1B, HOXA11, HSBP1, HTT, INHBA, ITGA2, ITGA3, ITGA4, ITGA5, ITGA7…	TRUE
GO:0001706	endoderm formation	0	[4, 5, 6, 7, 8]	[None]	12	20	0.0757604	1	{}	{}	[COL5A1, COL8A1, DKK1, DUSP4, DUSP5, ITGA5, ITGAV, ITGB2, LAMA3, LHX1, MMP9, NANOG]	[CDC73, COL11A1, COL12A1, COL4A2, COL5A1, COL5A2, COL6A1, COL7A1, COL8A1, CTNNB1, CTR9, DKK1, DUSP1, DUSP12, DUSP2, DUSP4, DUSP5, DUSP6, EOMES, FN1, GATA4, GATA6, HMGA2, HNF1B, HSBP1, INHBA, ITGA4, ITGA5, ITGA7, ITGAV, ITGB2, ITGB5, LAMA3, LAMA4, LAMB1, LAMB3, LEO1, LHX1, MESP1, MIXL1, MMP14, MMP15, MMP2, MMP8, MMP9, NANOG, NANOGP8, NODAL, NOG, PAF1, PEX2, POU5F1, RTF1, SMAD2, SOX17, SOX2, SOX7, …	TRUE
GO:0001707	mesoderm formation	0	[4, 5, 6, 7, 8]	[None]	15	21.4286	0.0297182	1	{}	{}	[BMP4, BMP7, CHRD, DKK1, EYA2, FGFR1, FGFR2, FOXC1, HTT, ITGB1, ITGB4, NR4A3, PRKAR1A, SNAI1, TXNRD1]	[ACVR1, AXIN1, BMP4, BMP7, BMPR1A, BMPR2, CHRD, CRB2, DKK1, ECSIT, EOMES, EPB41L5, EPHA2, ETV2, EXT2, EYA2, FGFR1, FGFR2, FOXC1, FOXC2, FOXF1, GARS, HAND1, HMGA2, HNF1A, HOXA11, HTT, INHBA, ITGA2, ITGA3, ITGA8, ITGB1, ITGB3, ITGB4, KDM6A, KDM6B, KLF4, LEF1, MACF1, MESP1, NF2, NODAL, NOG, NR4A3, PAX2, POFUT2, PRKACA, PRKAR1A, PRKCA, SCXA, SFRP2, SIX2, SLC6A4, SMAD1, SMAD2, SMAD3, SNAI1, SOX17, SRF…	TRUE
GO:0001708	cell fate specification	0	[4, 5, 6]	[None]	11	12.6437	0.566542	1	{}	{}	[CDON, DKK1, EYA1, EYA2, FGF13, FGFR1, GFI1, ITGB1, NANOG, SOX9, TBX1]	[ANKAR, ASCL1, ATOH1, BMPR1A, CDON, CSRP3, CTNNB1, DBX1, DKK1, DMRT3, DMRTA2, DUSP6, EOMES, ETV2, EVX1, EYA1, EYA2, FEV, FGF13, FGF2, FGFR1, FKBP8, FOXA1, FOXA2, FZD7, GFI1, GLI2, GLI3, GSC, GSX2, HNF1B, HOXA11, HOXA13, HOXC10, HOXD10, IHH, ISL1, ISL2, ITGB1, JUP, LBX1, LHX3, LMO4, MESP1, MNX1, MYL2, NANOG, NANOGP8, NELL1, NKX2-2, NKX6-1, NKX6-2, NODAL, NOTCH1, NRP1, NTRK3, OLIG2, OLIG3, OTX2, PA…	TRUE
GO:0001709	cell fate determination	0	[4, 5, 6]	[None]	5	11.3636	0.680276	1	{}	{}	[BMP4, CYP26B1, EBF2, GATA2, GATA3]	[ASCL1, ATOH1, BARHL2, BMP4, C21orf33, CDC42, CTNNB1, CYP26B1, DLL1, DSCAML1, EBF2, FOXG1, GATA2, GATA3, GATA6, HES1, HES5, HOXA2, IFRD1, ISL1, JAG1, KLF4, LBX1, MCL1, MEF2C, MESP1, MYOD1, NKX2-2, NKX6-3, NOTCH2, NOTCH4, NTF3, NTF4, OTX2, PAX2, PAX6, POU5F1, POU6F2, PROX1, SMARCA4, SOX17, TBX2, TRIM15, WNT1]	TRUE
GO:0001710	mesodermal cell fate commitment	0	[5, 6, 7, 8, 9, 10]	[None]	4	21.0526	0.219324	1	{}	{}	[BMP4, DKK1, EYA2, FGFR1]	[BMP4, BMPR1A, DKK1, ETV2, EYA2, FGFR1, FOXC2, GARS, HOXA11, KLF4, MESP1, NODAL, PAX2, SFRP2, SIX2, SMAD1, SOX17, TRIM15, WNT3A]	TRUE
GO:0001725	stress fiber	0	[5, 6, 7, 8, 9, 10]	[None]	9	14.5161	0.398245	1	{}	{}	[ILK, MYH10, NEBL, PGM5, PSTPIP1, PXDN, TEK, TPM4, UNC13D]	[ABLIM1, ABLIM3, ACTA1, ACTN1, ACTN4, AMOT, CNN2, CORO1B, DAAM1, ENAH, FBLIM1, FERMT2, FHL3, FHOD1, FLNB, FSCN1, GAS2L1, GAS2L2, ILK, LCP1, LIMA1, MICALL2, MLPH, MST1R, MYH10, MYH11, MYH14, MYH6, MYH7, MYH7B, MYH9, MYL12A, MYL12B, MYL9, MYLK, MYO1C, MYO1E, NEBL, NOX4, PDLIM2, PDLIM7, PGM5, PSTPIP1, PTK2, PXDN, PXN, SEPT11, SEPT12, SEPT7, SEPT9, SH2B2, SHROOM4, SORBS1, SYNPO, TEK, TOX4, TPM1, TPM3…	TRUE
GO:0001726	ruffle	0	[3, 4]	[None]	25	14.7059	0.259161	1	{}	{}	[ANXA2, APC, ARAP3, CIT, FAP, FGD2, FGD3, FGD5, FGR, ITGA5, ITGAV, ITGB1, KIF18A, MEFV, MYO5A, PDPN, PLEK, PODXL, PTK6, RASGRP2, SNTG1, SNX9, SPRY2, TESC, TWF1]	[ABCA7, ACTN1, ADAM17, AIF1, AIF1L, AKT2, ALS2, AMOT, ANXA2, APC, ARAP3, ARF4, ARF6, ARFIP2, ARHGAP1, ARHGEF2, ARHGEF26, ARHGEF4, ARHGEF7, ASAP3, ATP6V1B2, BAIAP2, BCAR1, BMX, C2CD5, CD2AP, CDC37, CDK6, CDKL5, CEL, CFL1, CIB1, CIT, CLASP2, CLIP1, COBL, CTTN, CYFIP1, CYTH3, DBNL, DDX58, DHDDS, DIAPH1, DLC1, DLEC1, DYNLL1, EEF1A1, EMR2, EPB41L5, EPHA2, EPS8, EPS8L1, EPS8L2, EZR, FAP, FBXL15, FERMT1…	TRUE
GO:0001736	establishment of planar polarity	0	[4, 5, 6, 7]	[None]	11	25.5814	0.0171885	1	{}	{}	[ABL2, CTHRC1, DAB2, DLG3, FZD1, FZD3, GPC3, GRHL3, MAGI2, ROR2, SEC24B]	[ABL1, ABL2, ANKRD6, CELSR1, CTHRC1, DAB2, DACT1, DLG3, DVL1, DVL1P1, DVL2, DVL3, FOXF2, FUZ, FZD1, FZD2, FZD3, FZD6, FZD9, GPC3, GRHL3, LRP6, MAGI2, MED12, MLLT3, MPP3, NKD1, NPHP3, PTK7, RAC1, RNASE1, ROR2, RORA, RPGRIP1L, SEC24B, SFRP1, SFRP2, SFRP5, TP63, VANGL2, WNT5A, WNT9B, ZNRF3]	TRUE
GO:0001738	morphogenesis of a polarized epithelium	0	[5, 6]	[None]	12	22.2222	0.0378245	1	{}	{}	[ABL2, CTHRC1, DAB2, DLG3, FZD1, FZD3, GPC3, GRHL3, LAMA5, MAGI2, ROR2, SEC24B]	[ABL1, ABL2, AHI1, ANKRD6, CELSR1, CTHRC1, DAB2, DACT1, DLG3, DLG5, DVL1, DVL1P1, DVL2, DVL3, EZR, FOXF1, FOXF2, FUZ, FZD1, FZD2, FZD3, FZD6, FZD9, GPC3, GRHL3, LAMA1, LAMA5, LRP6, MAGI2, MED12, MLLT3, MPP3, NKD1, NPHP3, NUMB, PTK7, RAB10, RAC1, RAP2A, RNASE1, ROR2, RORA, RPGRIP1L, SEC24B, SFRP1, SFRP2, SFRP5, SYNE4, TCF15, TP63, VANGL2, WNT5A, WNT9B, ZNRF3]	TRUE
GO:0001750	photoreceptor outer segment	0	[3, 4, 5, 6, 7]	[None]	14	21.2121	0.0377707	1	{}	{}	[CACNA1F, INHA, MAK, MYO3B, MYO5A, MYO7A, MYRIP, OPN1SW, PDE6A, PDE6B, PDE6G, PPEF2, ROM1, RP1L1]	[ABCA4, AHI1, ALPK3, ARR3, ATP8A2, C2orf71, CACNA1F, CDHR1, CNGA1, CNGA3, CNGB3, DHRS3, GNAT1, GNAT2, GNAT3, GNB1, GNGT1, GRK1, GUCA1A, GUCA1B, GUCA1C, GUCY2D, GUCY2F, HNF1A, IFT20, INHA, IQCB1, MAK, MAPRE2, MERTK, MYO3B, MYO5A, MYO7A, MYRIP, NAPEPLD, OCRL, OPN1LW, OPN1MW, OPN1SW, PCDH15, PDC, PDE6A, PDE6B, PDE6G, PHLPP2, PNKD, PPEF2, PRKCA, PROM1, PRPH, PRPH2, PTGS1, PTPRK, RAB27A, RHO, RNF7, RO…	TRUE
GO:0001754	eye photoreceptor cell differentiation	0	[5, 6, 7, 8, 9, 10]	[None]	5	10.8696	0.718402	1	{}	{}	[MYO7A, NTRK2, ROM1, SOX9, TOPORS]	[AGTPBP1, BBS4, BHLHE23, CABP4, CCDC66, CEP290, CNGA3, CRB1, FSCN2, GNAT1, GNAT2, GNGT1, HCN1, IHH, MAPRE2, MYO7A, NAGLU, NKD1, NR2E3, NRL, NTRK2, OLFM3, OTX2, PAX6, PDE6C, PPP2R3A, PRDM1, PRKCI, PROM1, RDH13, ROM1, RORB, RP1, RPGR, RPGRIP1, SOX8, SOX9, STAT3, STK19, TH, THY1, TOPORS, TRPM1, TTC8, TULP1, VEGFA]	TRUE
GO:0001755	neural crest cell migration	0	[5, 6, 7, 8, 9, 10]	[None]	7	17.0732	0.266809	1	{}	{}	[HIF1A, LAMA5, NELL2, PITX2, SEMA3F, TBX1, TWIST1]	[ACVR1, CFL1, CORO1C, EDN3, EDNRB, EFNB1, ERBB4, FGF19, GBX2, GDNF, HAND2, HIF1A, HTR2B, ISL1, KITLG, LAMA5, LEF1, NELL1, NELL2, NRP1, NRP2, NRTN, OVOL2, PAX3, PAX6, PHACTR4, PHOX2B, PITX2, RET, SEMA3A, SEMA3C, SEMA3F, SHH, SMO, SMOX, SOX10, SOX8, TBX1, TWIST1, VPS72, ZEB2]	TRUE
GO:0001756	somitogenesis	0	[3, 4, 5, 6, 7]	[None]	13	18.8406	0.0972678	1	{}	{}	[DKK1, DMRT2, FOXC1, HES7, LHX1, MEOX2, MESP2, MIB1, NCKAP1, PLXNA2, ROR2, SMAD4, TBX18]	[ABI1, ATM, AXIN1, AXIN2, BMPR1A, COBL, CRB2, DKK1, DLL1, DLL3, DMRT2, EP300, EPB41L5, FOXA2, FOXB1, FOXC1, FOXC2, FOXF1, GDF3, HES7, KAT2A, KDM6A, LEF1, LFNG, LHX1, LRP6, MED12, MEOX1, MEOX2, MESP2, MIB1, MSGN1, MYF5, MYF6, NCKAP1, NKD1, NKX3-1, NOTCH1, NRARP, OTX2, PALB2, PAX1, PAX3, PCDH8, PLXNA2, POFUT1, PPP2R3A, PRKDC, PSEN1, PSEN2, RIPPLY1, RIPPLY2, ROR2, RORA, SEMA3C, SFRP1, SFRP2, SMAD3, …	TRUE
GO:0001758	retinal dehydrogenase activity	0	[5]	[None]	3	42.8571	0.0492799	1	{}	{}	[ALDH1A1, ALDH1A2, ALDH8A1]	[AKR1B10, AKR1C3, AKR1C4, ALDH1A1, ALDH1A2, ALDH1A3, ALDH8A1]	TRUE
GO:0001759	organ induction	0	[3, 4, 5, 6, 7, 8, 9]	[None]	5	20.8333	0.185559	1	{}	{}	[BMP4, DKK1, FGF1, FGF13, FGFR1]	[BMP2, BMP4, CTNNB1, DKK1, FGF1, FGF10, FGF13, FGF2, FGF3, FGF8, FGFR1, FGFR4, FRS2, GDNF, HOXA11, HOXC11, HOXD11, MESP1, POU5F1, SIX1, SPRY1, WNT2, WNT2B, WNT3A]	TRUE
GO:0001763	morphogenesis of a branching structure	0	[3, 4]	[None]	39	17.1053	0.0356288	1	{}	{}	[ADAMTS16, BMP4, BMP7, COL13A1, CXCL12, CXCR4, DCHS1, DLL4, DLX2, EGF, EYA1, FGF1, FGF13, FGFR1, FGFR2, GPC3, IGF1, IL10, ILK, LAMA5, LHX1, NFATC3, NTN4, PBX1, PDGFB, PITX2, PKD2, PXDN, RBM15, SMAD4, SNAI2, SOCS3, SOX9, SPI1, SPRY2, SULF1, TNNC1, WNT4, WNT7B]	[ACVR1, ADAMTS16, ADM, AGT, AGTR2, AGXT, AREG, B4GALT1, BAK1, BAX, BCL2, BMP2, BMP4, BMP7, BTBD7, BTRC, CASR, CAV3, CCL11, CD44, CDH1, CELSR1, CITED1, CLIC4, COL13A1, COL4A1, CSF1, CTNNB1, CTNNBIP1, CTNND2, CTSH, CTSZ, CXCL12, CXCR4, CYP27B1, DAG1, DCHS1, DDR1, DICER1, DLG1, DLG5, DLL4, DLX2, DRD2, EDN1, EDNRA, EGF, ENG, EPHA2, EPHA7, ERMN, ESR1, ETV4, ETV5, EYA1, FAT4, FEM1B, FGF1, FGF10, FGF13,…	TRUE
GO:0001764	neuron migration	0	[4, 5, 6, 7, 8]	[None]	29	18.7097	0.0224166	1	{}	{}	[APBB1, ARX, ASPM, AXL, COL3A1, CXCL12, CXCR4, DDX11, ESR2, FGF13, FGFR1, FLRT2, FZD3, GATA3, KIF20B, LHX1, LHX6, MATN2, MDGA1, MYH10, NDNF, NELL2, NTRK2, PITX2, POMK, SRGAP3, TWIST1, ULK4, USP9X]	[ALKBH1, APBB1, APBB2, ARX, ASCL1, ASPM, ASTN1, ATOH1, AXL, BARHL1, BARHL2, BAX, CCK, CCKAR, CCR4, CDH1, CDK5, CDK5R1, CDK5R2, CDKL5, CELSR1, CELSR2, CELSR3, CHL1, CNOT6, CNTN2, COL3A1, CTNNB1, CXCL12, CXCR4, DAB1, DAB2IP, DCC, DCDC2, DCLK1, DCX, DDIT4, DDX11, DISC1, DNAAF3, DNER, DRD1, DRD2, DRGX, DYX1C1, ELP3, ESR2, FAT3, FBXO45, FEZF1, FEZF2, FGF13, FGFR1, FLRT2, FOXG1, FYN, FZD3, FZD9, FZR1, …	TRUE
GO:0001772	immunological synapse	0	[3, 4, 5, 6]	[None]	8	25	0.0445813	1	{}	{}	[CD37, ITGAL, LAT, LCK, RLTPR, SCIMP, SOCS6, ZAP70]	[ARHGDIA, BCL10, CARD11, CD28, CD37, CD3E, CD53, CD81, CORO1A, DLG1, DUSP3, GZMA, GZMB, ICAM1, ITGAL, LAT, LCK, LGALS3, MYH9, ORC3, PDCD6IP, PRKCQ, PTPRJ, RHOH, RLTPR, SCIMP, SNX27, SOCS6, SPNS1, STOML2, STX7, ZAP70]	TRUE
GO:0001773	myeloid dendritic cell activation	0	[4, 6]	[None]	5	17.2414	0.311163	1	{}	{}	[CD37, GIMAP5, IL10, SPI1, TSPAN32]	[BATF, BATF2, BATF3, CAMK4, CD2, CD37, CD86, CSF2, DCSTAMP, DHRS2, DOCK2, FLT3LG, GIMAP5, HMGB1, IL10, IRF4, LTBR, NOTCH2, PSEN1, PYCARD, RBPJ, RELB, SPI1, TGFB1, TGFBR2, TNFSF9, TRAF6, TSPAN32, UBD]	TRUE
GO:0001776	leukocyte homeostasis	0	[2, 5]	[None]	19	22.8916	0.00779355	1	{}	{}	[CACNA1F, CASP3, CCNB2, CD74, FCER1G, FOXP3, GIMAP5, HIF1A, LAT, MECOM, PIK3CD, RC3H2, RIPK3, S100A8, SLC37A4, SLC40A1, SPTA1, TNFAIP3, TNFSF14]	[ABL1, ADA, ADAM17, AKT1, AMH, ANXA1, BAK1, BAX, BCL10, BCL2, BCL2L11, CACNA1F, CASP3, CCNB2, CD24, CD74, CHST3, CLSTN1, CORO1A, DNAJA3, FADD, FAS, FASN, FCER1G, FLT3, FOXN1, FOXP3, GAPT, GIMAP5, GPAM, HCAR2, HIF1A, IFNG, IKBKB, IKBKG, IL2, IL2RA, IL6, JAK3, JAM3, KITLG, LAT, LYN, MECOM, MEF2C, MEN1, MIF, NCKAP1L, NKX2-3, ORC3, P2RX7, PDE4B, PIK3CD, PMAIP1, PPP2R3C, PPP3CB, RAG1, RC3H1, RC3H2, RI…	TRUE
GO:0001778	plasma membrane repair	0	[4, 5, 6]	[None]	3	37.5	0.0715024	1	{}	{}	[DYSF, MYH10, MYOF]	[AHNAK2, CAV3, DYSF, MYH10, MYH2, MYOF, SYT7, TRIM72]	TRUE
GO:0001779	natural killer cell differentiation	0	[5, 7, 8, 9, 10]	[None]	6	25	0.0772066	1	{}	{}	[AXL, IKZF1, IL15, IL15RA, PIK3CD, ZBTB1]	[AXL, CLSTN1, FLT3LG, GAS6, ID2, IKZF1, IL15, IL15RA, IL21, MERTK, PGLYRP1, PGLYRP2, PGLYRP3, PGLYRP4, PIK3CD, SP3, STAT5A, STAT5B, TCF3, TCF7L1, TUSC2, TYRO3, ZBTB1, ZNF683]	TRUE
GO:0001782	B cell homeostasis	0	[4, 7]	[None]	8	25	0.0445813	1	{}	{}	[CASP3, CD74, FOXP3, HIF1A, PIK3CD, RC3H2, S100A8, TNFAIP3]	[ABL1, ADA, AMH, BAK1, BAX, BCL10, BCL2, BCL2L11, CASP3, CD74, CLSTN1, FOXP3, GAPT, HIF1A, IKBKB, IKBKG, LYN, MEF2C, MIF, NCKAP1L, PIK3CD, PPP2R3C, RC3H1, RC3H2, S100A8, S100A9, SH2B2, SPNS2, TNFAIP3, TNFRSF13B, TNFRSF13C, TNFSF13B]	TRUE
GO:0001784	phosphotyrosine binding	0	[5]	[None]	5	33.3333	0.0340666	1	{}	{}	[CBL, FGR, PTPN3, PTPN6, ZAP70]	[CBL, CBLB, CBLC, FGR, GRB2, LDLRAP1, MAPK1, MAPK3, PTPN3, PTPN5, PTPN6, SAMSN1, STAP1, UXT, ZAP70]	TRUE
GO:0001786	phosphatidylserine binding	0	[3, 4, 5, 6]	[None]	5	20	0.209181	1	{}	{}	[ANXA13, ANXA9, AXL, RASGRP1, RSC1A1]	[ANXA13, ANXA9, AXL, CD300A, CPNE1, CPNE6, FCHO2, GAS6, JPH2, MARK1, MFGE8, PLCD1, RASGRP1, RS1, RSC1A1, SCARB1, SCIN, SDPR, SESTD1, SYT1, SYT3, SYT4, SYTL2, THBS1, TRIM72]	TRUE
GO:0001787	natural killer cell proliferation	0	[5, 6, 7]	[None]	4	50	0.0122422	1	{}	{}	[ELF4, IL15, IL18, IL23R]	[ELF4, IL12B, IL15, IL18, IL23A, IL23R, PTPN22, STAT5B]	TRUE
GO:0001818	negative regulation of cytokine production	0	[3, 4, 5]	[None]	38	18.3575	0.0136341	1	{}	{}	[ANGPT1, AXL, BST2, C10orf54, CD34, CDH15, CMKLR1, F2RL1, FOXP3, GATA3, GIMAP5, HLA-DRB1, IL10, IL23R, INHA, INHBB, INPP5D, IRAK3, LAG3, LPAL2, LRRC32, LTF, MAP2K5, MC1R, MEFV, NLRC3, NLRP12, NLRP3, NOD2, PDZD2, PXDN, SLC11A1, SLC37A4, TLR4, TNFAIP3, TNFRSF21, TNFRSF4, TWIST1]	[ACP5, ADIPOQ, ANGPT1, ANXA1, ANXA4, APOA1, APOA2, APOD, ARRB1, ARRB2, ASB1, ATG12, ATG5, AXL, BANK1, BCL3, BCL6, BPI, BST2, BTN2A2, C10orf54, C1QBP, C1QTNF3, C5AR2, CACTIN, CD24, CD274, CD276, CD2AP, CD34, CD83, CDH15, CDH3, CHID1, CHRFAM7A, CHRNA7, CIDEA, CMKLR1, CSK, CYLD, DDX58, DHX58, DLL1, EHHADH, ELANE, EPX, F2RL1, FFAR4, FOXJ1, FOXP3, FURIN, GAS6, GATA3, GATA6, GBA, GBP1, GHRL, GHSR, GIMA…	TRUE
GO:0001820	serotonin secretion	0	[4, 5, 6, 7, 8, 9, 10]	[None]	3	25	0.191543	1	{}	{}	[FCER1G, MAOB, SYK]	[CRH, FCER1A, FCER1G, HRH3, HTR1A, HTR1B, LILRB1, MAOB, P2RX1, SYK, XBP1, XBP1P1]	TRUE
GO:0001823	mesonephros development	0	[4, 5, 6, 7, 8]	[None]	26	22.6087	0.00250806	1	{}	{}	[ADAMTS16, ARG2, BDNF-AS, BMP4, BMP7, BMPER, DCHS1, EYA1, FGF1, FGF13, FGFR1, FGFR2, FOXC1, GATA3, GPC3, ILK, LAMA5, LHX1, OXSR1, PBX1, PKD2, SMAD4, SMAD6, SOX9, WNT4, ZBTB16]	[ADAMTS16, AGT, AGTR2, AGXT, ARG2, BASP1, BCL2, BDNF, BDNF-AS, BMP2, BMP4, BMP7, BMPER, C21orf33, CALB1, CAT, CD44, CER1, CITED1, CRLF1, CTNNB1, CTNNBIP1, DCHS1, DLG1, EPCAM, EYA1, FAT4, FGF1, FGF10, FGF13, FGF2, FGF8, FGFR1, FGFR2, FOXC1, FOXC2, FOXD1, FOXJ1, GARS, GATA3, GDF11, GDNF, GLI3, GLYAT, GPC3, GREM1, GZF1, HES1, HNF1B, HOXA11, HOXB7, HOXD11, ILK, KCTD11, KIF26B, LAMA5, LGR4, LHX1, MAGE…	TRUE
GO:0001824	blastocyst development	0	[3, 7, 8]	[None]	9	11.5385	0.681937	1	{}	{}	[ARTN, DAND5, ELF3, HOPX, IGF1, NEK2, TET1, TGFBR1, ZP3]	[ADA, ARTN, BNIP2, BRCA2, BRD4, BYSL, CAPN2, CCNB1IP1, CDH1, CDX2, CITED2, CNOT2, CNOT3, CUL3, DAD1, DAND5, DMBT1, ELF3, EOMES, ESRRB, ETV2, FOXD3, FZR1, G2E3, GINS1, GINS4, GRN, HAND1, HNF1A, HNF1B, HOPX, HORMAD1, IGF1, INTS1, JUNB, MED21, MFN2, NASP, NBN, NCAPG2, NDEL1, NEK2, NLE1, NODAL, PALB2, POU5F1, PRDM14, PRPF19, PSG1, PSMC3, PSMC4, RBBP8, RNASEH2A, SALL4, SBDS, SETDB1, SKIL, SMARCA4, SMA…	TRUE
GO:0001825	blastocyst formation	0	[3, 4, 5, 8, 9]	[None]	4	11.4286	0.672232	1	{}	{}	[DAND5, HOPX, TET1, ZP3]	[ADA, BYSL, CCNB1IP1, CDH1, CDX2, CITED2, CNOT2, CNOT3, CUL3, DAND5, EOMES, ESRRB, FOXD3, FZR1, HAND1, HNF1B, HOPX, JUNB, MFN2, NLE1, NODAL, PRDM14, PSG1, RNASEH2A, SKIL, SOX17, SP1, SP3, SRF, TEAD4, TET1, TFAP2C, TJP1, WDR74, ZP3]	TRUE
GO:0001836	release of cytochrome c from mitochondria	0	[5, 6, 7]	[None]	14	21.2121	0.0377707	1	{}	{}	[CASP3, CASP7, CLU, GPX1, IGF1, LMNA, MMP9, NLRP3, PARK2, PINK1, PLA2G6, SFN, TNFSF10, TP73]	[AKT1, APOPT1, ARRB2, ATP7A, AVP, BAD, BAK1, BAX, BBC3, BCL2, BCL2L1, BCL2L11, BID, BIK, BMF, BNIP3, CASP3, CASP7, CCK, CIDEB, CLU, DNM1L, FAM162A, FIS1, FXN, GGCT, GPER1, GPX1, HGF, HRK, IFI6, IFNAR1, IGF1, IL6, JUN, LMNA, MAPK9, MED12, MFF, MLLT11, MMP9, MOAP1, NLRP3, NOL3, OPA1, PARK2, PARL, PDCD5, PINK1, PLA2G6, PLAUR, PMAIP1, PPIF, PRELID1, PSMD10, PYCARD, REXO2, RIPK2, SFN, SOD2, SOS1, TIMM…	TRUE
GO:0001837	epithelial to mesenchymal transition	0	[5, 6, 7, 8, 9]	[None]	20	20.202	0.0248425	1	{}	{}	[BMP7, COL1A1, DAB2, DACT3, EFNA1, EPHA3, FAM101B, FGFR2, HEY2, HIF1A, HPN, LDLRAD4, S100A4, SMAD4, SNAI1, SNAI2, SOX9, TGFBR1, TWIST1, WNT4]	[ADAM15, ALX1, AMELX, AXIN2, BAMBI, BCL9L, BMP2, BMP5, BMP7, COL1A1, CRB2, CTNNB1, CUL7, DAB2, DAB2IP, DACT3, EFNA1, ELL3, EOMES, EPB41L5, EPHA3, EZH2, FAM101B, FGF8, FGFR2, FLNA, FOXA1, FOXA2, FOXF2, FUZ, GCNT2, GLIPR2, GREM1, GSC, GSK3B, HAS2, HEY1, HEY2, HEYL, HGF, HIF1A, HMGA2, HNRNPAB, HPN, IL6, LDLRAD4, LEF1, LIMS1, LOXL2, LOXL3, LRP6, MAD2L2, MSX1, MSX2, NFATC1, NKX2-1, NOG, NOTCH1, OLFM1,…	TRUE
GO:0001838	embryonic epithelial tube formation	0	[5, 6, 7, 8]	[None]	19	13.9706	0.379147	1	{}	{}	[BMP4, CTHRC1, FZD1, FZD3, GATA3, GRHL3, HIF1A, IPMK, KIF20B, LHX2, MIB1, NCKAP1, OXSR1, SEC24B, SOX11, SOX9, STK3, TWIST1, WNT4]	[ADM, ALX1, APAF1, ARHGAP35, ARID1A, BBS4, BCL10, BMP4, CASP8, CECR2, CELSR1, CFL1, CITED2, COBL, COQ7, CSRP3, CTHRC1, CTNNB1, DEAF1, DLC1, DLEC1, DVL1, DVL1P1, DVL2, DVL3, DYNLL1, ENAH, FUZ, FZD1, FZD2, FZD3, FZD6, FZD9, GATA3, GATAD2A, GDF7, GDNF, GLMN, GREM1, GRHL2, GRHL3, HAND1, HECTD1, HES5, HIF1A, HNF1B, IFT122, IFT172, IFT52, IFT57, IPMK, IRX1, IRX2, IRX3, KAT2A, KDM2B, KDM6A, KIF20B, LHX2…	TRUE
GO:0001841	neural tube formation	0	[4, 5, 6, 7, 8, 9]	[None]	15	13.0435	0.511632	1	{}	{}	[BMP4, CTHRC1, FZD1, FZD3, GRHL3, HIF1A, IPMK, KIF20B, LHX2, MIB1, NCKAP1, SEC24B, SOX11, STK3, TWIST1]	[ADM, ALX1, APAF1, ARHGAP35, ARID1A, BBS4, BCL10, BMP4, CASP8, CECR2, CELSR1, CFL1, CITED2, COBL, COQ7, CSRP3, CTHRC1, DEAF1, DLC1, DLEC1, DVL1, DVL1P1, DVL2, DVL3, DYNLL1, ENAH, FUZ, FZD1, FZD2, FZD3, FZD6, FZD9, GATAD2A, GDF7, GLMN, GRHL2, GRHL3, HECTD1, HIF1A, IFT122, IFT172, IFT52, IFT57, IPMK, KAT2A, KDM2B, KDM6A, KIF20B, LHX2, LIAS, LMO4, LRP6, LUZP1, MAP3K7, MED12, MIB1, MTHFD1, NCKAP1, NO…	TRUE
GO:0001843	neural tube closure	0	[5, 6, 7, 8, 9, 10, 11]	[None]	10	10.4167	0.80122	1	{}	{}	[BMP4, CTHRC1, FZD1, FZD3, GRHL3, KIF20B, LHX2, NCKAP1, SEC24B, TWIST1]	[ADM, ALX1, APAF1, ARHGAP35, ARID1A, BBS4, BCL10, BMP4, CECR2, CELSR1, CITED2, COBL, CSRP3, CTHRC1, DEAF1, DLC1, DLEC1, DVL1, DVL1P1, DVL2, DVL3, DYNLL1, ENAH, FUZ, FZD1, FZD2, FZD3, FZD6, FZD9, GATAD2A, GLMN, GRHL2, GRHL3, HECTD1, IFT122, IFT172, IFT57, KAT2A, KDM2B, KDM6A, KIF20B, LHX2, LIAS, LMO4, LRP6, MED12, MTHFD1, NCKAP1, NOG, NPHP3, OPA1, PAX2, PAX3, PFN1, PHACTR4, PLXNB2, PRF1, PRICKLE1,…	TRUE
GO:0001846	opsonin binding	0	[3]	[None]	4	26.6667	0.115366	1	{}	{}	[C4A, CD93, ITGAM, ITGAV]	[APCS, C1QBP, C4A, CALR, CD93, CR1, CRP, CSRP1, ITGAM, ITGAV, MASP2, PHB, PITX3, PPIAP10, PTX3]	TRUE
GO:0001848	complement binding	0	[3]	[None]	5	23.8095	0.121539	1	{}	{}	[C4A, C5AR1, C8G, CD93, CFB]	[APCS, C1QBP, C4A, C4B, C5AR1, C8A, C8G, CALR, CD46, CD59, CD93, CFB, CR1, CR2, CRP, CSRP1, MASP2, PHB, PITX3, PPIAP10, PTX3]	TRUE
GO:0001865	NK T cell differentiation	0	[7, 9, 10, 11, 12]	[None]	5	71.4286	0.000575721	1	{}	{}	[AP3B1, IKZF1, ITK, TXK, ZBTB16]	[AP3B1, AP3D1, IKZF1, ITK, TGFBR2, TXK, ZBTB16]	TRUE
GO:0001866	NK T cell proliferation	0	[7, 8, 9, 11, 12]	[None]	3	60	0.017162	1	{}	{}	[ELF4, IL15, IL18]	[ELF4, IL12B, IL15, IL18, IL23A]	TRUE
GO:0001867	complement activation, lectin pathway	0	[4, 5, 6, 7, 8]	[None]	4	44.4444	0.0198255	1	{}	{}	[FCN3, KRT1, MASP1, SERPING1]	[A2M, FCN1, FCN2, FCN3, KRT1, MASP1, MASP2, MBL2, SERPING1]	TRUE
GO:0001881	receptor recycling	0	[3, 4, 5, 6]	[None]	4	14.8148	0.461022	1	{}	{}	[BVES, DAB2, RAMP3, SNCA]	[ACHE, ALS2, AP1AR, ARAP1, ARFGEF2, BVES, CAMLG, CHMP5, DAB2, ECE1, FAM109A, FAM109B, KIF16B, LAMTOR1, LMTK2, NSF, OPTN, PCSK9, PSEN1, RAB11B, RAB43, RAMP3, REP15, SCRIB, SNCA, TRAT1, VAMP3]	TRUE
GO:0001885	endothelial cell development	0	[5, 6, 7]	[None]	10	18.8679	0.133554	1	{}	{}	[F2RL1, GPX1, HAPLN2, MARVELD2, PDE2A, RAP1B, RAPGEF3, S1PR3, STC1, WNT7B]	[AGT, AGXT, ARHGEF26, CCM2, CLIC4, COL18A1, CTNNB1, DMD, ENG, EZR, F11R, F2RL1, GPX1, GSTM3, HAPLN2, HEG1, HOXA13, ICAM1, ID1, LECT1, MARVELD2, MET, MLLT4, MSN, MYADM, MYD88, NOTCH4, PDE2A, PDE4D, PLOD3, PPP1R16B, RAB1A, RAB1B, RAP1A, RAP1B, RAP2B, RAP2C, RAPGEF1, RAPGEF2, RAPGEF3, RAPGEF6, RDX, RNMT, S1PR2, S1PR3, SOX18, STC1, TJP1, TJP2, TNMD, VEZF1, WNT7A, WNT7B]	TRUE
GO:0001889	liver development	0	[3, 4, 5, 6, 7]	[None]	24	18.1818	0.0472723	1	{}	{}	[ALDH1A2, ARID5B, ASS1, ATG7, BAAT, CCDC39, CCND1, CEBPB, DAND5, DNAAF1, E2F7, FOXM1, HMGCS1, HPN, IGF2R, LSR, PKD2, PTPN3, SLCO2B1, SOAT1, SOX9, TNFAIP3, VWF, WNT4]	[AACS, ACADM, ACAT1, ADA, AK2, AK4, ALDH1A2, ALDH9A1, ANXA1, ARF6, ARG1, ARID5B, ASNS, ASS1, ATG7, BAAT, BDH1, C21orf33, CAD, CADM1, CCDC39, CCDC40, CCND1, CDKN2B, CEBPA, CEBPB, CEBPG, CITED2, COBL, CPB2, CPS1, CTNNB1, CYP1A1, CYP21A2, DAND5, DBP, DFFB, DNAAF1, E2F7, E2F8, EGFR, FBXW7, FOXM1, FPGS, FRZB, GAK, GATA6, GC, GNPNAT1, HES1, HGF, HHEX, HLX, HMGCL, HMGCS1, HNF1A, HNF1B, HPN, HSD17B4, ICM…	TRUE
GO:0001890	placenta development	0	[3, 4, 5, 6, 7]	[None]	32	19.7531	0.00791797	1	{}	{}	[CEBPB, DAND5, DCN, DLX3, E2F7, ETF1, FGFR2, FOSL1, GATA2, GJB5, HEY2, HIF1A, IL10, ITGB8, KRT8, MDFI, NFE2, PDGFB, PHLDA2, PKD2, PLAC1, PLCD3, PLK4, PRDX3, PTGS2, RBM15, SNAI1, SOCS3, STC1, STK3, VWF, WNT7B]	[ADA, ADM, AKT1, ALKBH1, ANG, ARID1A, ARNT, ASCL2, BIRC2, BIRC6, BPTF, BSG, C21orf33, CASP8, CCNF, CDKN1C, CDX2, CDX4, CEBPA, CEBPB, CITED1, CITED2, CSF2, CTSB, CTSV, CUL7, CXXC1, CYP27B1, CYR61, DAND5, DAZAP1, DCN, DEDD, DLX3, DNAJB6, E2F7, E2F8, EGFR, EGLN1, EOMES, EPAS1, EPOR, ERF, ESRRB, ESX1, ETF1, ETNK2, ETV2, FBXW8, FGFR2, FOSL1, FOXD3, FZD5, GAB1, GATA2, GCM1, GHRL, GHSR, GJB2, GJB3, GJB5…	TRUE
GO:0001891	phagocytic cup	0	[3, 4, 5, 6]	[None]	3	15.7895	0.446618	1	{}	{}	[ABL2, IRGM, PEAR1]	[ABCA7, ABL2, AIF1, BIN2, CDC42SE2, CORO1A, GNB2L1, IRGM, LCP1, MEGF10, MYO1G, PEAR1, PIP5K1C, RAC1, RNASE1, SNX5, TNF, TOX4, TRIP10]	TRUE
GO:0001892	embryonic placenta development	0	[3, 4, 5, 6, 7, 8]	[None]	22	21.1538	0.0115134	1	{}	{}	[CEBPB, DAND5, E2F7, ETF1, FGFR2, GATA2, GJB5, HEY2, HIF1A, IL10, KRT8, MDFI, NFE2, PDGFB, PKD2, PLAC1, PLCD3, PLK4, SNAI1, SOCS3, STK3, WNT7B]	[ADM, AKT1, ARNT, ASCL2, BIRC6, BPTF, C21orf33, CASP8, CDKN1C, CDX2, CDX4, CEBPA, CEBPB, CITED1, CITED2, CSF2, CYR61, DAND5, DNAJB6, E2F7, E2F8, EGFR, EGLN1, EOMES, EPAS1, ERF, ESRRB, ESX1, ETF1, FBXW8, FGFR2, FOXD3, FZD5, GAB1, GATA2, GCM1, GJB5, GRB2, HAND1, HES1, HEY1, HEY2, HIF1A, HS6ST1, HSF1, IL10, ITGA4, JUNB, KRT19, KRT8, LEF1, LIF, LPA, MAP2K1, MAPK1, MBD4, MDFI, MED1, MIA3, NCOA1, NCOA3…	TRUE
GO:0001893	maternal placenta development	0	[3, 4, 5, 6, 7, 8]	[None]	3	9.67742	0.777554	1	{}	{}	[PRDX3, PTGS2, STC1]	[AKT1, BSG, CITED2, CTSB, CTSV, CXXC1, CYP27B1, DAZAP1, DEDD, EPOR, GHRL, GHSR, GJB2, JUNB, LIF, NODAL, NR2F1, NR2F2, PPARD, PRDM1, PRDX3, PTGS2, RNASEH2A, RXRA, RXRB, SPP1, STC1, STC2, STOX2, TMED2, VDR]	TRUE
GO:0001895	retina homeostasis	0	[5, 6]	[None]	18	23.6842	0.0065494	1	{}	{}	[CDH15, ERCC6, F3, GPR98, IGJ, KRT1, LCA5, LTF, LYZ, MAK, NXNL2, PRR4, PVRL4, RDH12, RP1L1, USH2A, WDR36, ZG16B]	[ABCA4, ACTB, ACTG1, AIPL1, ALB, ALPK3, ARMS2, AZGP1, B2M, BBS1, BBS10, BBS12, BBS2, BBS4, BPNT1, CDH15, CDH23, CDH3, CDHR1, CIB2, CLN8, CLRN1, CNGB1, CST4, DFNB31, ERCC6, F3, FAM188B2, GPR98, HSPB1, IGHA1, IGHA2, IGHG3, IGJ, IGKC, IQCB1, KRT1, LCA5, LCN1, LTF, LYZ, M0R296_HUMAN, MAK, MAPRE2, MKKS, NPHP3, NPHP4, NXNL1, NXNL2, PCDH15, PIGR, PIP, POC1B, POTEE, POTEF, POTEI, POTEJ, PRDX1, PROL1, PRO…	TRUE
GO:0001909	leukocyte mediated cytotoxicity	0	[2, 4]	[None]	19	23.1707	0.00680728	1	{}	{}	[CD226, CRTAM, F2RL1, GIMAP5, HLA-B, IL12RB1, IL23R, IL7R, LAG3, NCF1, NCR3, PIK3R6, PTPN6, PTPRC, RASGRP1, RIPK3, TUBB4B, ULBP1, UNC13D]	[AP1G1, ARRB2, B2M, CADM1, CCL2, CD226, CEBPG, CLEC2A, CORO1A, CRTAM, CTSC, CTSG, CTSH, ELANE, EMP2, F2RL1, FADD, GIMAP5, GZMB, HLA-A, HLA-B, HLA-E, ICAM1, IL12A, IL12B, IL12RB1, IL21, IL23A, IL23R, IL7R, KIR3DL1, KLRF2, KLRK1, LAG3, LAMP1, LILRB1, LYST, MICA, MICB, NANOS2, NCF1, NCR1, NCR3, NOS2, P2RX7, PIK3R6, PPP3CB, PRDX1, PTPN6, PTPRC, PVR, PVRL2, RAB27A, RAET1E, RAET1G, RAET1L, RASGRP1, RIP…	TRUE
GO:0001910	regulation of leukocyte mediated cytotoxicity	0	[3, 4, 5, 6]	[None]	14	29.7872	0.00169599	1	{}	{}	[CD226, CRTAM, F2RL1, GIMAP5, HLA-B, IL12RB1, IL23R, IL7R, LAG3, NCR3, PIK3R6, PTPRC, RASGRP1, RIPK3]	[AP1G1, ARRB2, B2M, CADM1, CCL2, CD226, CRTAM, F2RL1, FADD, GIMAP5, HLA-A, HLA-B, HLA-E, ICAM1, IL12A, IL12B, IL12RB1, IL21, IL23A, IL23R, IL7R, KLRK1, LAG3, LAMP1, LILRB1, MICA, NANOS2, NCR1, NCR3, NOS2, P2RX7, PIK3R6, PPP3CB, PTPRC, PVR, PVRL2, RASGRP1, RIPK3, SERPINB4, SERPINB9, SH2D1A, STAP1, STAT5A, STAT5B, STX7, UXT, XCL1]	TRUE
GO:0001911	negative regulation of leukocyte mediated cytotoxicity	0	[3, 4, 5, 6, 7]	[None]	3	27.2727	0.157888	1	{}	{}	[HLA-B, IL7R, PTPRC]	[ARRB2, HLA-A, HLA-B, HLA-E, IL7R, LILRB1, MICA, PPP3CB, PTPRC, SERPINB4, SERPINB9]	TRUE
GO:0001912	positive regulation of leukocyte mediated cytotoxicity	0	[3, 4, 5, 6, 7]	[None]	11	30.5556	0.00416298	1	{}	{}	[CD226, CRTAM, F2RL1, GIMAP5, HLA-B, IL12RB1, IL23R, LAG3, NCR3, PTPRC, RASGRP1]	[AP1G1, B2M, CADM1, CCL2, CD226, CRTAM, F2RL1, FADD, GIMAP5, HLA-A, HLA-B, HLA-E, IL12A, IL12B, IL12RB1, IL21, IL23A, IL23R, KLRK1, LAG3, LAMP1, NANOS2, NCR3, NOS2, P2RX7, PTPRC, PVR, PVRL2, RASGRP1, SH2D1A, STAP1, STAT5A, STAT5B, STX7, UXT, XCL1]	TRUE
GO:0001913	T cell mediated cytotoxicity	0	[2, 3, 5, 6]	[None]	7	23.3333	0.0803595	1	{}	{}	[CRTAM, HLA-B, IL12RB1, IL23R, IL7R, PTPRC, RIPK3]	[B2M, CADM1, CRTAM, CTSC, CTSH, EMP2, FADD, HLA-A, HLA-B, HLA-E, IL12A, IL12B, IL12RB1, IL23A, IL23R, IL7R, LILRB1, MICA, MICB, P2RX7, PPP3CB, PTPRC, PVR, PVRL2, RAB27A, RAET1E, RIPK3, STX11, STX7, XCL1]	TRUE
GO:0001914	regulation of T cell mediated cytotoxicity	0	[3, 4, 5, 6, 7, 8]	[None]	6	30	0.0345719	1	{}	{}	[HLA-B, IL12RB1, IL23R, IL7R, PTPRC, RIPK3]	[B2M, FADD, HLA-A, HLA-B, HLA-E, IL12A, IL12B, IL12RB1, IL23A, IL23R, IL7R, LILRB1, P2RX7, PPP3CB, PTPRC, PVR, PVRL2, RIPK3, STX7, XCL1]	TRUE
GO:0001916	positive regulation of T cell mediated cytotoxicity	0	[3, 4, 5, 6, 7, 8, 9]	[None]	4	25	0.138998	1	{}	{}	[HLA-B, IL12RB1, IL23R, PTPRC]	[B2M, FADD, HLA-A, HLA-B, HLA-E, IL12A, IL12B, IL12RB1, IL23A, IL23R, P2RX7, PTPRC, PVR, PVRL2, STX7, XCL1]	TRUE
GO:0001917	photoreceptor inner segment	0	[3, 4]	[None]	8	22.2222	0.081322	1	{}	{}	[INHA, MAK, MYO3B, MYO7A, PPEF2, RDH11, RDH12, USH2A]	[AIPL1, ALPK3, ARMS2, ARR3, CIB2, ENO2, GNAT1, GNAT2, GNAT3, GNB1, GNGT1, GUCA1A, GUCA1B, INHA, MAK, MAPRE2, MYO3A, MYO3B, MYO7A, NANOS1, NOS1, PDC, PHLPP2, PNKD, PPEF2, RDH11, RDH12, RHO, RNF7, RP1, SAG, SHANK2, STK19, TULP1, USH1C, USH2A]	TRUE
GO:0001919	regulation of receptor recycling	0	[3, 4, 5, 6, 7]	[None]	4	22.2222	0.191219	1	{}	{}	[BVES, DAB2, RAMP3, SNCA]	[ACHE, AP1AR, ARAP1, BVES, CHMP5, DAB2, ECE1, KIF16B, LAMTOR1, NSF, OPTN, PCSK9, PSEN1, RAMP3, SCRIB, SNCA, TRAT1, VAMP3]	TRUE
GO:0001921	positive regulation of receptor recycling	0	[3, 4, 5, 6, 7, 8]	[None]	4	40	0.0297453	1	{}	{}	[BVES, DAB2, RAMP3, SNCA]	[ARAP1, BVES, DAB2, ECE1, NSF, PSEN1, RAMP3, SCRIB, SNCA, VAMP3]	TRUE
GO:0001931	uropod	0	[3, 4]	[None]	5	38.4615	0.0181539	1	{}	{}	[ICAM2, PIP5K1B, PSTPIP1, SCIMP, SELPLG]	[DEAF1, EZR, FLOT1, FLOT2, ICAM2, MSN, MYH9, PIP5K1B, PIP5K1C, PSTPIP1, SCIMP, SELPLG, SPN]	TRUE
GO:0001935	endothelial cell proliferation	0	[4]	[None]	22	18.1818	0.0556376	1	{}	{}	[ALDH1A2, ANGPT1, BMP4, BMPER, CD34, CDH13, CPAMD8, CXCL12, CXCR3, DLL4, EGR3, F3, FGF13, FLT4, HIF1A, NELL2, PDCD10, PDGFB, SULF1, TEK, TGFBR1, THBS4]	[ACVRL1, AGGF1, AIMP1, AKT1, ALDH1A2, ANG, ANGPT1, ANGPT4, APOA1, APOE, APOH, ARG1, ARNT, ATP5A1, ATPIF1, BMP2, BMP4, BMP6, BMPER, BMPR2, C19orf10, CALCA, CAV1, CAV2, CCL11, CCL2, CCL24, CCL26, CCR3, CD34, CDH13, CNTN1, CPAMD8, CXCL12, CXCR3, CYBA, DLG1, DLL4, ECM1, EGFL7, EGR3, ENG, ERN1, F3, FGF13, FGF16, FGF18, FGF2, FGFR3, FLT4, GDF2, GHRL, GJA1, HIF1A, HMGB2, HMOX1, HTR2B, ITGB1BP1, ITGB3, J…	TRUE
GO:0001936	regulation of endothelial cell proliferation	0	[5, 6]	[None]	20	19.2308	0.0398921	1	{}	{}	[ALDH1A2, ANGPT1, BMP4, CDH13, CPAMD8, CXCL12, CXCR3, DLL4, EGR3, F3, FGF13, FLT4, HIF1A, NELL2, PDCD10, PDGFB, SULF1, TEK, TGFBR1, THBS4]	[ACVRL1, AGGF1, AIMP1, AKT1, ALDH1A2, ANG, ANGPT1, APOE, APOH, ARG1, ARNT, ATP5A1, ATPIF1, BMP2, BMP4, BMP6, BMPR2, C19orf10, CAV1, CAV2, CCL11, CCL2, CCL24, CCL26, CCR3, CDH13, CNTN1, CPAMD8, CXCL12, CXCR3, CYBA, DLL4, ECM1, EGFL7, EGR3, ENG, F3, FGF13, FGF16, FGF18, FGF2, FGFR3, FLT4, GDF2, GHRL, GJA1, HIF1A, HMGB2, HTR2B, ITGB3, JUN, KDR, KRIT1, LECT1, LRG1, MEN1, MIA3, MTOR, NELL1, NELL2, NF1…	TRUE
GO:0001937	negative regulation of endothelial cell proliferation	0	[5, 6, 7]	[None]	5	15.625	0.391387	1	{}	{}	[CXCR3, DLL4, PDCD10, SULF1, TGFBR1]	[ACVRL1, AIMP1, APOE, APOH, ATP5A1, ATPIF1, CAV1, CAV2, CXCR3, DLL4, ENG, GDF2, GHRL, GJA1, KRIT1, LECT1, MEN1, NF1, NR2F1, NR2F2, PDCD10, PTPRM, RGCC, SCG2, SPARC, STAT1, SULF1, TGFBR1, THBS1, TNMD, VASH1, XDH]	TRUE
GO:0001938	positive regulation of endothelial cell proliferation	0	[5, 6, 7]	[None]	14	18.6667	0.0930884	1	{}	{}	[BMP4, CDH13, CPAMD8, CXCL12, EGR3, F3, FGF13, FLT4, HIF1A, NELL2, PDGFB, TEK, TGFBR1, THBS4]	[ACVRL1, AGGF1, AKT1, ANG, ARG1, ARNT, BMP2, BMP4, BMP6, BMPR2, C19orf10, CAV2, CCL11, CCL2, CCL24, CCL26, CCR3, CDH13, CNTN1, CPAMD8, CXCL12, CYBA, ECM1, EGFL7, EGR3, F3, FGF13, FGF2, FGFR3, FLT4, GDF2, HIF1A, HMGB2, HTR2B, ITGB3, JUN, KDR, LRG1, MEN1, MIA3, MTOR, NELL1, NELL2, NF1, NR4A1, NRARP, NRP1, NRP2, PDCD6, PDCL3, PDGFB, PGF, PLXNB3, PPP1R16B, PRKCA, PRKD1, PRKD2, PROX1, RICTOR, RPTOR, S…	TRUE
GO:0001942	hair follicle development	0	[3, 5, 6, 7, 8]	[None]	18	20.4545	0.0286557	1	{}	{}	[APC, CD109, CDH15, DKK1, EDARADD, FGFR2, FZD3, HDAC2, HOXC13, IGFBP5, LAMA5, LDB2, SMAD4, SNAI1, SOSTDC1, SOX9, SPINK5, WNT10B]	[AARS, ACVR1B, ALX4, APC, APCDD1, ATP7A, BCL2, CD109, CDC42, CDH15, CDH3, CELSR1, CTNNB1, CTSV, DBI, DICER1, DKK1, DNASE1L2, DSG4, EDA, EDAR, EDARADD, EGFR, ERCC2, FGF10, FGF7, FGFR2, FOXE1, FOXN1, FOXQ1, FST, FUZ, FZD3, FZD6, FZD9, GAL, GNAS, HDAC1, HDAC2, HOXC13, HPSE, IGFBP5, INHBA, INTU, KRT17, KRT25, KRT27, KRT71, KRT84, LAMA5, LDB1, LDB2, LRP4, MSX2, NGFR, NOTCH1, NSDHL, PDGFA, PROC, PSEN2,…	TRUE
GO:0001945	lymph vessel development	0	[3, 5, 6, 7, 8]	[None]	8	36.3636	0.00432518	1	{}	{}	[CCBE1, FLT4, FOXC1, PDPN, SYK, TBX1, TMEM204, VEGFC]	[ACVR2B, ACVRL1, BMPR2, CCBE1, EFNB2, FLT4, FOXC1, FOXC2, HEG1, KDR, NR2F1, NR2F2, PDPN, PROX1, PTPN14, SOX18, SYK, TBX1, TMEM204, VASH1, VEGFA, VEGFC]	TRUE
GO:0001946	lymphangiogenesis	0	[3, 4, 5, 7, 8, 9, 10]	[None]	5	35.7143	0.0253187	1	{}	{}	[CCBE1, FLT4, FOXC1, PDPN, VEGFC]	[ACVR2B, ACVRL1, BMPR2, CCBE1, FLT4, FOXC1, FOXC2, PDPN, PROX1, PTPN14, SOX18, VASH1, VEGFA, VEGFC]	TRUE
GO:0001947	heart looping	0	[5, 6, 7, 8, 9, 10]	[None]	6	10.1695	0.783725	1	{}	{}	[CCDC39, DNAAF1, HIF1A, MIB1, NKX2-5, PKD2]	[AHI1, ARL13B, BBS4, BBS5, BBS7, C2CD3, CCDC103, CCDC39, CCDC40, CITED2, DLL1, DNAAF1, ENG, FGF8, FOXH1, FOXN4, GATA4, GJA1, HAND1, HAND2, HIF1A, IFT172, IFT52, IFT57, IHH, LBX1, LRP6, MEF2C, MESP1, MIB1, MICAL2, MKKS, NDRG4, NKX2-5, NODAL, NOTCH1, NPHP3, OVOL2, PKD2, PRKD2, PSEN1, RNF207, SETDB2, SHH, SMAD3, SMO, SMOX, SOX17, SOX18, SRF, STIL, SUFU, TBX2, TBX20, TBX3, VANGL2, WNT3A, WNT5A, ZIC3]	TRUE
GO:0001948	glycoprotein binding	0	[3]	[None]	18	18.75	0.0608568	1	{}	{}	[CFH, COL5A1, GPC3, GPC5, GPC6, IDE, IGF2R, ITGAM, ITGB1, ITGB2, LCK, LDLR, NRG1, PTPRC, SEPP1, SERPINA1, SLIT3, VWF]	[ACE2, AGR2, AGR3, AGRN, APOH, AZGP1, B2M, BMPR1A, BMPR1B, BPNT1, CALR, CANX, CD4, CDH1, CECR1, CFH, CNTN1, CNTN2, COL5A1, COL5A3, COMP, CSNK1D, CSNK1G2, CTSB, CTSK, CTSL, CTSS, DAG1, DMD, DNAJC5, EGFR, ERLEC1, F7, FBXO17, FBXO2, FBXO27, FBXO6, FCN2, FLNA, FOXRED2, FST, FYN, FZR1, GPC1, GPC2, GPC3, GPC4, GPC5, GPC6, HFE2, HPSE2, HRG, HSPA5, IDE, IGF2R, ITGA3, ITGAM, ITGB1, ITGB2, LACRT, LCK, LDLR…	TRUE
GO:0001952	regulation of cell-matrix adhesion	0	[5, 6]	[None]	17	18.4783	0.0749878	1	{}	{}	[BCAS3, CASK, CD36, CDH13, COL16A1, ENC1, EPHA1, EPHA3, ILK, NRG1, PLAU, PRKCZ, PTK2B, TEK, VEGFC, WDPCP, WNT4]	[ACER2, ACVRL1, ADAM15, APOD, ARHGAP6, BCAS3, BCL2, BCL6, CASK, CCL21, CCL25, CCL28, CCR7, CD36, CDH13, CDK6, CDKN2A, CIB1, COL16A1, CORO1C, CSF1, DAPK3, DDR1, DLC1, DLEC1, DMD, DMTN, DYNLL1, EFNA5, EMP2, ENC1, EPB41L5, EPHA1, EPHA3, GPM6B, GREM1, GSK3B, HOXA7, HRG, ILK, ITGB1BP1, KDR, LIMS1, MACF1, MINK1, MMP14, MYF5, MYOC, NF1, NF2, NINJ1, NRG1, ONECUT1, ONECUT2, PIK3CB, PIK3R1, PLAU, PLEKHA2, …	TRUE
GO:0001954	positive regulation of cell-matrix adhesion	0	[5, 6, 7]	[None]	12	27.2727	0.00773536	1	{}	{}	[CD36, CDH13, COL16A1, ENC1, EPHA1, ILK, NRG1, PRKCZ, PTK2B, TEK, VEGFC, WNT4]	[CCL21, CCL25, CCL28, CCR7, CD36, CDH13, CDK6, CIB1, COL16A1, CSF1, DMD, EMP2, ENC1, EPB41L5, EPHA1, GSK3B, HRG, ILK, ITGB1BP1, KDR, LIMS1, MYOC, NINJ1, NRG1, PLEKHA2, PPM1F, PRKCZ, PTK2B, PTPRJ, RAC1, RNASE1, ROCK1, S100A10, SDC4, SFRP1, SMAD3, TDGF1, TDGF1P3, TEK, TSC1, UTRN, VEGFA, VEGFC, WNT4]	TRUE
GO:0001956	positive regulation of neurotransmitter secretion	0	[4, 5, 6, 7, 8, 9, 10]	[None]	3	25	0.191543	1	{}	{}	[DTNBP1, SNCA, SPHK1]	[ADORA2A, DTNBP1, GPER1, NLGN1, RAB3GAP1, SNCA, SPHK1, STX1A, STX1B, TACR2, UNC13A, UNC13B]	TRUE
GO:0001958	endochondral ossification	0	[5, 6, 7, 8, 9, 10]	[None]	8	27.5862	0.0256887	1	{}	{}	[ALPL, BMP4, COL10A1, COL13A1, COL1A1, CSGALNACT1, DLX5, TEK]	[ALPL, BMP4, BMP6, COL10A1, COL13A1, COL1A1, COL2A1, CSGALNACT1, DLX5, FGF18, FGFR3, GNAS, HSPG2, IMPAD1, INPPL1, MEF2C, MEF2D, MMP13, MMP14, MMP16, NAB1, NAB2, PEX7, PHOSPHO1, PTHLH, RUNX2, SCXA, SIK3, TEK]	TRUE
GO:0001959	regulation of cytokine-mediated signaling pathway	0	[4, 5, 6, 7]	[None]	20	18.1818	0.0656416	1	{}	{}	[ANGPT1, AXL, CCL5, CD74, F2RL1, GFI1, HIF1A, HPX, IGF2BP1, IL1RN, IRAK3, PARK2, PTPN6, PTPRC, PXDN, SLIT3, SOCS3, SPHK1, SYK, TXK]	[ADAR, ADIPOQ, AGPAT1, AGPAT2, ANGPT1, APOA1, AXL, CACTIN, CAV1, CCL5, CD24, CD74, CDC37, CPNE1, CREBRF, CSF1, DNAJA3, ECM1, EDN1, F2RL1, FADD, GAS6, GFI1, GSTP1, HIF1A, HIPK1, HPX, HSP90AB1, IFNA1, IFNA10, IFNA14, IFNA16, IFNA17, IFNA2, IFNA21, IFNA4, IFNA5, IFNA6, IFNA7, IFNA8, IFNAR1, IFNAR2, IFNB1, IFNG, IFNGR1, IFNGR2, IGF2BP1, IL1RN, IL36RN, IL6ST, IRAK1, IRAK2, IRAK3, IRF3, IRF7, JAK1, JAK…	TRUE
GO:0001960	negative regulation of cytokine-mediated signaling pathway	0	[4, 5, 6, 7, 8]	[None]	7	17.9487	0.226218	1	{}	{}	[CCL5, F2RL1, IL1RN, IRAK3, PTPRC, PXDN, SLIT3]	[ADAR, ADIPOQ, APOA1, CACTIN, CAV1, CCL5, DNAJA3, ECM1, F2RL1, GAS6, GSTP1, IL1RN, IL36RN, IL6ST, IRAK3, MUL1, NLRC5, NR1H2, NR1H3, PADI2, PALM3, PELI3, PPARG, PTPN2, PTPRC, PXDN, PYDC1, PYDC2, RABGEF1, RFFL, ROBO1, SIGIRR, SLIT1, SLIT2, SLIT3, STAP1, TRAIP, UXT, ZNF675]	TRUE
GO:0001961	positive regulation of cytokine-mediated signaling pathway	0	[4, 5, 6, 7, 8]	[None]	8	26.6667	0.0312143	1	{}	{}	[AXL, CD74, GFI1, HIF1A, HPX, IGF2BP1, PARK2, TXK]	[AGPAT1, AGPAT2, AXL, CD74, CPNE1, CREBRF, CSF1, EDN1, FADD, GAS6, GFI1, HIF1A, HPX, IGF2BP1, IRF3, IRF7, LSM14A, MAVS, MBD4, MED1, NLRC5, PAFAH1B1, PARK2, RIPK2, Stimulator of interferon genes protein complex, TICAM2, TREM2, TXK, WNT5A, ZBP1]	TRUE
GO:0001963	synaptic transmission, dopaminergic	0	[4, 6, 7]	[None]	7	25	0.0584639	1	{}	{}	[CNTNAP4, PARK2, PINK1, PTGS2, RAB3B, RASD2, SNCA]	[ADORA2A, ARRB2, CDK5, CHRNB2, CNTNAP4, CRH, CRHBP, DHX15, DRD1, DRD2, DRD3, DRD4, DRD5, FLOT1, GDNF, HRH2, NAT8L, PARK2, PARK7, PINK1, PNKD, PTGS2, RAB3B, RASD2, SLC6A4, SNCA, TH, TOR1A]	TRUE
GO:0001964	startle response	0	[3, 6]	[None]	8	28.5714	0.0208823	1	{}	{}	[CSMD1, CTNNA2, GPRIN1, MECP2, NPAS3, NRXN1, PARK2, SLITRK6]	[ADORA2A, CSMD1, CTNNA2, DRD1, DRD2, DRD3, DVL1, DVL1P1, FABP7, GLRA1, GLRB, GPRIN1, GRID2, GRIN1, GRIN2A, GRIN2B, GRIN2D, GRIN3A, MECP2, NPAS1, NPAS3, NRXN1, PARK2, PCDH15, PENK, PTEN, SLC6A3, SLITRK6]	TRUE
GO:0001965	G-protein alpha-subunit binding	0	[3]	[None]	4	26.6667	0.115366	1	{}	{}	[F2RL1, IGF2R, LPAR1, RGS4]	[CRHR1, F2R, F2RL1, HTR2A, HTR2B, IGF1R, IGF2R, LPAR1, LPAR3, OPRM1, RGS14, RGS19, RGS4, RIC8A, RIC8B]	TRUE
GO:0001968	fibronectin binding	0	[3]	[None]	4	15.3846	0.431089	1	{}	{}	[IGFBP5, ITGAV, ITGB1, LRRC15]	[C6orf15, CCDC80, CTGF, CTSK, CTSL, CTSS, FSTL3, HSD17B12, IGFBP3, IGFBP5, ITGA3, ITGA4, ITGAV, ITGB1, ITGB3, LACRT, LPA, LRRC15, MFAP2, MYOC, PLEKHA2, SDC4, SFRP2, SSC5D, THBS1, VEGFA]	TRUE
GO:0001972	retinoic acid binding	0	[5, 6]	[None]	4	16.6667	0.370075	1	{}	{}	[CRABP2, CYP26B1, IGF2R, UGT2B7]	[CRABP1, CRABP2, CYP26A1, CYP26B1, CYP26C1, IGF2R, LCN12, LRAT, NR2F1, NR2F2, RARA, SERPINA5, UGT1A1, UGT1A10, UGT1A3, UGT1A4, UGT1A6, UGT1A7, UGT1A8, UGT1A9, UGT2B15, UGT2B17, UGT2B4, UGT2B7]	TRUE
GO:0001973	adenosine receptor signaling pathway	0	[7, 8]	[None]	3	25	0.191543	1	{}	{}	[ADORA2B, ADORA3, P2RY1]	[ACPP, ADA, ADCY5, ADORA1, ADORA2A, ADORA2B, ADORA3, CNTN2, GNAI2, P2RY1, P2RY11, P2RY12]	TRUE
GO:0001974	blood vessel remodeling	0	[4]	[None]	8	18.6046	0.177946	1	{}	{}	[AXL, BGN, DLL4, FLT4, FOXC1, IGF1, NRG1, TBX1]	[ACE, ACVR2B, ACVRL1, ADRA1B, AGT, AGTR2, AGXT, ATG5, ATP7A, AXL, BAK1, BAX, BGN, BMPR2, CCR2, CST3, DBH, DLL4, ELN, EPAS1, FGF10, FGF8, FLT4, FOXC1, FOXC2, HOXA3, HRG, IGF1, ITGA4, JAG1, LIF, MEF2C, NANOS3, NAS:, NOS3, NRG1, RBPJ, SEMA3C, TBX1, TGFB1, TGFB2, TGM2, TMBIM1]	TRUE
GO:0001975	response to amphetamine	0	[5, 6]	[None]	4	13.3333	0.546949	1	{}	{}	[CNR2, GPRIN1, PPP1R1B, SLC18A2]	[ADORA2A, ADRA1B, CALM1, CNR2, DBH, DCC, DPYSL2, DRD1, DRD2, DRD3, DRD4, DRD5, EGR1, GNAL, GPRIN1, GRIN1, GRIN2A, HPRT1, ICAM1, NR4A2, OXT, OXTR, PCDHA6, PDE1B, PPP1R1B, PPP3CA, SLC18A2, SOD1, TH, TRDMT1]	TRUE
GO:0001976	neurological system process involved in regulation of systemic arterial blood pressure	0	[5, 8]	[None]	3	16.6667	0.41073	1	{}	{}	[MECP2, RPS6KA2, TACR1]	[ACE2, ADRA1A, ADRA1B, ADRA1D, AGT, AGTR2, AGXT, ASIC2, CALCA, DRD2, MANF, MECP2, NAV2, P2RX2, RPS6KA2, SOD2, TACR1, TNNI3]	TRUE
GO:0001977	renal system process involved in regulation of blood volume	0	[4, 6, 9]	[None]	4	22.2222	0.191219	1	{}	{}	[F2RL1, GJA5, PDGFB, PTPRO]	[ADORA1, CYBA, CYP11B2, CYP4A11, CYP4F12, CYP4F2, EMP2, F2R, F2RL1, GAS6, GJA1, GJA5, HSD11B2, PDGFB, PTPRO, PTPRU, UTS2, UTS2R]	TRUE
GO:0001990	regulation of systemic arterial blood pressure by hormone	0	[5, 6, 9]	[None]	11	24.4444	0.0238963	1	{}	{}	[AVPR2, CORIN, CPA4, F2RL1, GJA5, MME, NOX1, RASL10B, RPS6KA2, SERPINF2, TACR1]	[ACE, ACE2, ADRB1, AGT, AGTR1, AGTR2, AGXT, ANPEP, ATP6AP2, AVPR1A, AVPR1B, AVPR2, CMA1, CORIN, CPA3, CPA4, CTSG, CTSZ, CYBA, CYP11B2, DRD3, DRD5, ECE1, EDN1, EDN2, EDN3, ENPEP, F2R, F2RL1, GJA5, HSD11B2, KCTD11, MME, MMP12, NANOS3, NOS3, NOX1, OR51E2, OXTR, PCSK5, RASL10B, REN, RPS6KA2, SERPINF2, TACR1]	TRUE
GO:0001991	regulation of systemic arterial blood pressure by circulatory renin-angiotensin	0	[7, 8, 11]	[None]	4	16.6667	0.370075	1	{}	{}	[CPA4, F2RL1, GJA5, MME]	[ACE, ACE2, ADRB1, AGT, AGTR2, AGXT, ANPEP, ATP6AP2, CMA1, CPA3, CPA4, CTSG, CTSZ, ECE1, ENPEP, F2R, F2RL1, GJA5, KCTD11, MME, MMP12, OR51E2, PCSK5, REN]	TRUE
GO:0002009	morphogenesis of an epithelium	0	[4, 5]	[None]	84	16.6008	0.00722188	1	{}	{}	[ABL2, ADAMTS16, ALDH1A2, BMP4, BMP7, CA2, CA9, CCDC39, CHUK, COL5A1, CSF1R, CTHRC1, CXCL10, CXCL12, CXCR4, CYP7B1, DAB2, DCHS1, DLG3, DLL4, DNAAF1, EGF, ESR2, EYA1, FGF1, FGF13, FGFR1, FGFR2, FZD1, FZD3, GATA3, GPC3, GRHL3, HIF1A, HTT, IGF1, IGFBP5, IL10, ILK, IPMK, ITGA5, JAG2, KIF20B, KRT16, LAMA5, LHX1, LHX2, MAGI2, MIB1, NCKAP1, NFATC3, NKX2-5, NTN4, OXSR1, PBX1, PDCD10, PDGFB, PITX2, PKD2, …	[ABL1, ABL2, ACVR1, ACVRL1, ADAM17, ADAMTS12, ADAMTS16, ADM, AGT, AGTR2, AGXT, AHI1, AJUBA, ALDH1A2, ALDH1A3, ALX1, ANKRD6, APAF1, AREG, ARHGAP12, ARHGAP24, ARHGAP35, ARID1A, ARL13B, ATP7A, AXIN1, B4GALT1, BAK1, BAX, BBS4, BBS5, BBS7, BCL10, BCL2, BMP2, BMP4, BMP7, BTBD7, BTRC, C1orf172, C21orf33, C2CD3, CA2, CA9, CASP8, CASR, CAV3, CCDC103, CCDC39, CCDC40, CCL11, CCM2, CD44, CDC42, CDH1, CECR2, …	TRUE
GO:0002011	morphogenesis of an epithelial sheet	0	[5, 6]	[None]	6	13.0435	0.546879	1	{}	{}	[CHUK, COL5A1, DLL4, ITGA5, PDCD10, SOX11]	[ACVRL1, ADAM17, AJUBA, ARHGAP12, ARHGAP24, CHUK, COL5A1, CYR61, DAG1, DDR1, DLL4, DVL1, DVL1P1, DVL2, GSN, HBEGF, HOXB2, HOXB4, ITGA5, JAG1, LAMA1, LCP1, LIN7C, LRP6, MEGF8, MMP12, MPP5, MSX2, NOTCH1, NOTCH2, PARD3, PDCD10, PHACTR4, PLET1, RHOA, RHOC, RREB1, SOX11, SRF, TBX20, TOR1A, TOX4, VANGL2, WNT5A, WNT7A, Î±vÎ²3 integrin complex]	TRUE
GO:0002020	protease binding	0	[4]	[None]	20	19.4175	0.0364503	1	{}	{}	[BDKRB2, CCBE1, CD70, DDX11, DPP4, F3, FAP, IL1R1, ITGAV, ITGB1, KIT, MALT1, PANX1, PARK2, PINK1, SELL, SERPINA1, SERPINF2, TNFAIP3, VWF]	[A2M, ADAMTS4, ADAMTSL4, ADRM1, ALPI, BCL10, BCL2, BDKRB2, BFAR, BIRC8, BRCA2, C10orf2, C1D, CASP8AP2, CCBE1, CD28, CD70, CEL, CFLAR, CHL1, CHMP3, CNTN1, COMP, CRADD, CST3, CSTA, CSTB, DDX11, DERL1, DPP4, DVL3, ECM1, ELANE, F3, FADD, FAP, FLOT1, FLOT2, FN1, FURIN, GLMN, IL1R1, INS, INSL3, ITGA3, ITGAV, ITGB1, ITGB3, KIT, LONP2, LRP1, MAGEA3, MALT1, MBL2, MBP, NDUFS7, NFRKB, NOL3, OS9, PANX1, PARK…	TRUE
GO:0002027	regulation of heart rate	0	[3, 6, 7, 8]	[None]	12	14.2857	0.389489	1	{}	{}	[AKAP9, BVES, CACNA1D, CASQ2, GJA5, HEY2, HRC, KCNE1, KCNQ1, PKP2, POPDC2, SCN3B]	[ADA, ADM, ADRA1A, ADRA1B, ADRA1D, ADRB1, AGTR2, AKAP9, ANK2, ATP2A2, AVPR1A, BVES, C12orf39, CACNA1D, CACNA1G, CALCA, CALM1, CAMK2D, CASQ2, CAV1, CAV3, CTNNA3, DMD, DRD2, DSC2, DSC3, DSG2, DSP, DSPP, EDN1, EDN2, EDN3, EPAS1, FKBP1B, GJA5, GPD1L, HCN4, HEY2, HRC, IRX5, ISS:, JUP, KCNA5, KCNE1, KCNE1L, KCNE2, KCNH2, KCNH6, KCNJ2, KCNQ1, MC3R, MYBPC3, MYH6, MYH7, NOS1AP, NPFF, NPPA, OXT, PDE4D, PKP…	TRUE
GO:0002028	regulation of sodium ion transport	0	[6, 7, 8, 9]	[None]	7	9.21053	0.870079	1	{}	{}	[ANK3, NKX2-5, PKP2, PRSS8, PTPN3, SCN3B, TESC]	[ACTN4, ADRB2, AGT, AGXT, AHCYL1, AKT1, ANK3, ATP1A1, ATP1A2, ATP1A4, ATP1B1, ATP1B2, ATP1B3, ATP2B4, BPIFA1, CAMK2D, CAV3, CHORDC1, CHP1, CNKSR3, CNTN1, COMMD1, DLG1, DMD, DMPK, DRD2, DRD3, DRD4, FGF12, FGF14, FXYD1, FXYD2, FXYD3, FXYD4, FXYD5, FXYD6, FXYD6-FXYD2, FXYD7, GLRX, GPD1L, IKBKB, NANOS1, NANOS3, NEDD4, NEDD4L, NKX2-5, NOS1, NOS3, P2RX4, P2RX7, PCSK9, PER1, PGAP3, PKP2, PRKCE, PRSS8, P…	TRUE
GO:0002039	p53 binding	0	[3]	[None]	7	11.2903	0.696223	1	{}	{}	[HTT, RCHY1, SETD7, TP53BP2, TP73, TRIM29, ZNF385B]	[ANKRD1, AXIN1, BANP, BCL2L12, BLM, BRD4, BRD7, CDK5, CDKN2A, CDKN2AIP, CHD8, CREBBP, DAXX, DUSP26, DUSP28, EHMT1, EHMT2, EP300, GATA1, GSK3B, HSPD1, HTT, KDM1A, MAPKAPK5, MDM2, MSX1, MUC1, NTRK3, NUAK1, PLK3, PSME3, PTTG1IP, RCHY1, RFFL, RFWD3, RNF20, RNF34, SETD7, SETD8, SIRT1, SLC6A4, SMARCA4, SMARCB1, SMYD2, STK11, TAF1, TAF3, TAF9, TP53, TP53BP1, TP53BP2, TP53RK, TP63, TP73, TRIAP1, TRIM24, …	TRUE
GO:0002040	sprouting angiogenesis	0	[4, 5, 6, 8, 9, 10, 11]	[None]	17	27.4194	0.0015808	1	{}	{}	[ANGPT1, BMP4, BMPER, CCBE1, CDH13, DLL4, E2F7, EGR3, FGF13, FLT4, ITGB1, MAP2K5, MMRN2, PDCD10, PTGS2, PTK2B, TEK]	[ACVRL1, ANGPT1, BMP4, BMPER, CCBE1, CDC42, CDH13, CIB1, DLL4, E2F7, E2F8, EFNB2, EGR3, EPHB4, ESM1, FGF13, FGF16, FGF18, FGF2, FLT1, FLT4, FOXC2, GPLD1, GPR124, GREM1, HDAC5, HDAC7, HDAC9, ITGB1, ITGB1BP1, JMJD6, KDR, KLF4, LEF1, LOXL2, MAP2K5, MMRN2, NELL1, NOTCH1, NR2E1, NR4A1, NRARP, NRP1, OTULIN, PARVA, PDCD10, PGF, PPP1R16B, PTGS2, PTK2B, RAMP2, ROBO1, SEMA3E, SEMA5A, SLIT2, SRF, SRPX2, TDG…	TRUE
GO:0002042	cell migration involved in sprouting angiogenesis	0	[5, 6, 7, 8, 9, 10, 11, 12]	[None]	8	24.2424	0.0524862	1	{}	{}	[DLL4, EGR3, FGF13, ITGB1, MAP2K5, MMRN2, PDCD10, PTGS2]	[CIB1, DLL4, EFNB2, EGR3, EPHB4, FGF13, FGF2, FOXC2, GPLD1, GREM1, HDAC5, HDAC7, HDAC9, ITGB1, ITGB1BP1, KDR, KLF4, MAP2K5, MMRN2, NELL1, NOTCH1, NR2E1, NR4A1, NRP1, PDCD10, PTGS2, ROBO1, SLIT2, SRF, SRPX2, TDGF1, TDGF1P3, VEGFA]	TRUE
GO:0002043	blood vessel endothelial cell proliferation involved in sprouting angiogenesis	0	[5, 6, 7, 9, 10, 11, 12]	[None]	4	44.4444	0.0198255	1	{}	{}	[BMP4, BMPER, DLL4, PDCD10]	[ACVRL1, BMP4, BMPER, DLL4, ITGB1BP1, NRARP, PDCD10, PPP1R16B, SEMA5A]	TRUE
GO:0002052	positive regulation of neuroblast proliferation	0	[5, 6, 7, 8, 9, 10]	[None]	4	17.3913	0.339323	1	{}	{}	[ASPM, FZD3, HIF1A, VEGFC]	[ASPM, CTNNB1, DCT, DISC1, DMRTA2, DRD2, FOXG1, FZD3, FZD9, GLI3, HIF1A, NOTCH1, OTP, PAX6, SHH, SMARCD3, SMO, SMOX, SOX10, SOX2, VEGFA, VEGFC, ZNF335]	TRUE
GO:0002053	positive regulation of mesenchymal cell proliferation	0	[5, 6, 7]	[None]	10	26.3158	0.0185921	1	{}	{}	[CHRD, FBXW4, FGFR1, FGFR2, IRS2, PRRX1, PRRX2, SOX9, TBX1, TBX18]	[ARHGAP5, BMPR1A, CHRD, CTNNB1, FBXW4, FGF9, FGFR1, FGFR2, FOXF1, FOXP1, FOXP2, GAS1, IFNG, IHH, IRS1, IRS2, KDR, LRP5, LRP6, MYC, MYCN, PDGFA, PRRX1, PRRX2, SHH, SHOX2, SIX1, SMO, SMOX, SOX9, STAT1, TBX1, TBX18, TGFBR2, TP63, VEGFA, WNT2, WNT5A]	TRUE
GO:0002062	chondrocyte differentiation	0	[5, 6, 7]	[None]	19	19.3878	0.0412542	1	{}	{}	[ACAN, BMP4, CHST11, EFEMP1, FGFR1, LTBP2, MEX3C, NUSAP1, OXSR1, PTH1R, SNAI2, SOX9, SULF1, SULF2, TGFBI, TGFBR1, VDAC2, WNT10B, ZBTB16]	[ACAN, ACVRL1, ADAMTS12, ADAMTS7, AMELX, ARID5A, AXIN2, BMP2, BMP4, BMP6, BMPR1B, BMPR2, CHADL, CHST11, CHSY1, COL11A1, COL11A2, COL27A1, COL2A1, CREB3L2, CTGF, CTNNB1, CYTL1, EFEMP1, EIF2AK3, FGF18, FGF9, FGFR1, FGFR3, GDF5, GLG1, GLI2, GLI3, GPLD1, GREM1, HES5, HMGA2, HOXA11, HOXD11, HSPG2, IHH, IMPAD1, KIAA1715, LOXL2, LTBP2, LTBP3, MAF, MAPK14, MATN1, MATN3, MEF2C, MEF2D, MEX3C, MIA3, MSX2, N…	TRUE
GO:0002063	chondrocyte development	0	[4, 5, 6, 7, 8]	[None]	6	25	0.0772066	1	{}	{}	[ACAN, CHST11, MEX3C, SOX9, SULF1, SULF2]	[ACAN, AXIN2, BMPR1B, BMPR2, CHST11, CHSY1, COL11A1, COL27A1, EIF2AK3, FGF18, IMPAD1, MATN1, MEX3C, MIA3, MSX2, RARG, RUNX2, SERPINH1, SFRP2, SHOX2, SOX9, SULF1, SULF2, TGFBR2]	TRUE
GO:0002064	epithelial cell development	0	[4, 5, 6]	[None]	44	19.469	0.00283002	1	{}	{}	[ACTA2, AGPAT6, AKAP9, BCL11B, BFSP2, BMP4, CDKN1A, CGN, CLIC5, CLOCK, ESR2, EXPH5, F2RL1, FGFR1, FGFR2, GATA3, GPX1, HAPLN2, HIF1A, HYDIN, MAGI2, MARVELD2, MYO7A, PDE2A, PDGFB, PODXL, RAB25, RAP1B, RAPGEF3, RNASE10, S1PR3, SEC24B, SFN, SLC4A7, SLC9A4, SLITRK6, SOX9, STC1, STRC, TMC1, VSIG1, WDPCP, WNT4, WNT7B]	[ACTA2, ADIPOQ, AGPAT6, AGT, AGXT, AKAP9, ARHGEF26, ARID4A, ARID4B, ARNTL, ATP2B2, ATP2B4, ATRX, B4GALT1, BAD, BASP1, BCL11B, BFSP1, BFSP2, BMP15, BMP4, BMP5, BMP6, C12orf5, C1GALT1, C1orf172, CCM2, CDC42, CDH1, CDK6, CDKN1A, CGN, CITED1, CLDN3, CLIC4, CLIC5, CLOCK, CLRN1, COL18A1, CRYGB, CST3, CTNNB1, DACT2, DHX15, DICER1, DMD, DMRT1, DNASE1L2, E2F4, ENG, EPB41L5, EPHA2, ESR1, ESR2, EXPH5, EZR, …	TRUE
GO:0002065	columnar/cuboidal epithelial cell differentiation	0	[6]	[None]	28	19.8582	0.0115461	1	{}	{}	[AGPAT6, BMP4, CDKN1A, CLIC5, CLOCK, CUX1, DLX3, FGF13, FGFR1, FGFR2, GFI1, HEY2, HIF1A, JAG2, KIT, MITF, MYO5A, MYO7A, PTK6, SEC24B, SLC4A7, SLITRK6, SOX11, STRC, TMC1, USP13, WDPCP, WNT4]	[ADAMTS20, ADAMTS9, AGPAT6, AGR2, ARNTL, ASCL1, ATOH1, ATP2B2, ATP2B4, B9D1, BAD, BCCIP, BCL2, BLOC1S6, BMP2, BMP4, BMP5, BMP6, C10orf11, C12orf5, C1GALT1, C21orf33, CDH1, CDK6, CDKN1A, CITED1, CLIC5, CLOCK, CLRN1, CUX1, DICER1, DLL1, DLX3, EDN3, EDNRB, FAM188B2, FAM20C, FGF13, FGF2, FGF8, FGFR1, FGFR2, FOXA1, FOXP1, FOXP4, FZR1, GATA4, GATA5, GATA6, GFI1, GLI3, GNA11, GNAQ, GRXCR1, GSK3A, GSK3B,…	TRUE
GO:0002066	columnar/cuboidal epithelial cell development	0	[5, 6, 7]	[None]	14	22.5806	0.0230153	1	{}	{}	[AGPAT6, BMP4, CDKN1A, CLIC5, CLOCK, FGFR1, HIF1A, MYO7A, SEC24B, SLC4A7, SLITRK6, STRC, TMC1, WDPCP]	[AGPAT6, ARNTL, ATP2B2, ATP2B4, BAD, BMP4, BMP5, BMP6, C12orf5, C1GALT1, CDH1, CDK6, CDKN1A, CLIC5, CLOCK, CLRN1, DICER1, FAM188B2, FGFR1, FZR1, GSK3A, GSK3B, HIF1A, HOXA5, INSM1, KLF5, LHFPL5, LRTOMT, MYO7A, NKX2-2, NKX3-2, NKX6-1, PAK3, PAX6, PCDH15, PDPK1, PRDM1, RAC1, RARA, RARB, RARG, RFX3, RHEB, RHEBP1, RNASE1, ROS1, SCRIB, SEC24B, SHROOM3, SIDT2, SLC4A7, SLITRK6, SMO, SMOX, SOD1, SPDEF, ST…	TRUE
GO:0002067	glandular epithelial cell differentiation	0	[7]	[None]	6	11.5385	0.670036	1	{}	{}	[AGPAT6, BMP4, CLOCK, FGF13, FGFR2, WNT4]	[AGPAT6, AGR2, ARNTL, ASCL1, BAD, BMP2, BMP4, BMP5, BMP6, C21orf33, CDK6, CLOCK, FGF13, FGF2, FGF8, FGFR2, FOXA1, FOXP1, FOXP4, GATA6, GSK3A, GSK3B, HES1, HOXA5, IL13, INSM1, NEUROD1, NKX2-2, NKX6-1, NKX6-3, NOTCH1, PAX6, PDHX, PDPK1, PDX1, PROX1, RARA, RARB, RARG, RFX3, RFX6, RHEB, RHEBP1, RXRA, SIDT2, SMO, SMOX, SPDEF, TP63, WDR77, WNT4, WNT5A]	TRUE
GO:0002068	glandular epithelial cell development	0	[6, 7, 8]	[None]	3	12	0.637821	1	{}	{}	[AGPAT6, BMP4, CLOCK]	[AGPAT6, ARNTL, BAD, BMP4, BMP5, BMP6, CDK6, CLOCK, GSK3A, GSK3B, INSM1, NKX2-2, NKX6-1, PAX6, PDPK1, RARA, RARB, RARG, RFX3, RHEB, RHEBP1, SIDT2, SMO, SMOX, WNT5A]	TRUE
GO:0002069	columnar/cuboidal epithelial cell maturation	0	[6, 7, 8]	[None]	3	37.5	0.0715024	1	{}	{}	[AGPAT6, CDKN1A, HIF1A]	[AGPAT6, CDKN1A, HIF1A, HOXA5, NKX6-1, PAK3, RFX3, TYMS]	TRUE
GO:0002070	epithelial cell maturation	0	[5, 6, 7]	[None]	4	21.0526	0.219324	1	{}	{}	[AGPAT6, CDKN1A, ESR2, HIF1A]	[AGPAT6, CDKN1A, ESR2, FEM1B, FOXA1, GJA1, HIF1A, HOXA5, HOXB13, NKX6-1, PAK3, PGR, RFX3, SIX3, TFCP2L1, TMEM79, TYMS, XBP1, XBP1P1]	TRUE
GO:0002080	acrosomal membrane	0	[3, 4, 5, 6, 7, 8, 9, 10, 11]	[None]	3	14.2857	0.515479	1	{}	{}	[IZUMO1, TEKT3, ZP3]	[ATP8B3, BSG, CAV1, CAV2, CD46, EQTN, FLOT2, IFT88, IZUMO1, PCSK4, PLA1A, RND2, SERPINA5, SPACA1, SPACA3, SUN1, TEKT3, TEX101, TMEM190, TRIP11, ZP3]	TRUE
GO:0002082	regulation of oxidative phosphorylation	0	[5, 6, 7, 8, 9, 10, 11, 12]	[None]	3	30	0.126311	1	{}	{}	[MLXIPL, PINK1, SNCA]	[ATP7A, DNAJC15, MLXIPL, PARK7, PINK1, PPIF, SLC25A23, SLC25A33, SNCA, UQCC2]	TRUE
GO:0002088	lens development in camera-type eye	0	[3, 6, 7, 8, 9]	[None]	14	18.6667	0.0930884	1	{}	{}	[BFSP2, BMP4, CDON, FGFR2, GATA3, GJC3, SHROOM2, SLC7A11, SLITRK6, SOX11, TDRD7, TGFBR1, TNPO1, WNT7B]	[BCAR3, BFSP1, BFSP2, BMP4, CDK4, CDON, CITED2, CRYAB, CRYBA1, CRYBA2, CRYGA, CRYGB, CRYGD, CRYGS, CTNNB1, CTNS, DLG1, EPHA2, FGFR2, FGFR3, FOXE3, FRS2, FZR1, GATA3, GJA1, GJA8, GJC3, GJE1, HIPK1, HIPK2, LIM2, MAF, MAFIP, MBD4, MED1, MEIS1, MIP, MIPEP, NF2, NHS, NTRK3, PAX6, PITX3, POU2F1, PROX1, PVRL1, PVRL3, PYGO2, SHROOM2, SIX3, SIX5, SKI, SKIL, SLC7A11, SLITRK6, SMAD3, SMARCA4, SOX1, SOX11, S…	TRUE
GO:0002089	lens morphogenesis in camera-type eye	0	[3, 4, 6, 7, 8, 9, 10]	[None]	4	16.6667	0.370075	1	{}	{}	[BMP4, SHROOM2, SOX11, TDRD7]	[BCAR3, BMP4, CITED2, CRYGB, CTNNB1, EPHA2, FGFR3, HIPK1, HIPK2, MEIS1, PITX3, POU2F1, PROX1, PVRL1, PVRL3, SHROOM2, SIX3, SKI, SOX1, SOX11, SOX2, TBC1D20, TDRD7, TFAP2A]	TRUE
GO:0002090	regulation of receptor internalization	0	[4, 5, 6, 7, 8]	[None]	7	20.5882	0.136353	1	{}	{}	[ANGPT1, ANXA2, ATAD1, DKK1, LRRTM1, MAGI2, SCYL2]	[AHI1, ANGPT1, ANXA2, ARF1, ARF1P1, ARRB1, ARRB2, ATAD1, ATXN2, CCL14, CD63, DKK1, DLG4, DRD2, FLOT1, GH1, GREM1, LLGL1, LRRTM1, LRRTM2, MAGI2, MTMR2, NTF3, PCSK9, PICK1, RSPO1, SCYL2, SELE, SFRP4, SH3GL2, TBC1D5, UBQLN2, VEGFA, WNT3A]	TRUE
GO:0002092	positive regulation of receptor internalization	0	[4, 5, 6, 7, 8, 9]	[None]	4	20	0.248426	1	{}	{}	[ANGPT1, ATAD1, MAGI2, SCYL2]	[AHI1, ANGPT1, ARRB1, ARRB2, ATAD1, CCL14, CD63, DRD2, GH1, GREM1, MAGI2, NTF3, PCSK9, PICK1, SCYL2, SELE, SFRP4, TBC1D5, VEGFA, WNT3A]	TRUE
GO:0002093	auditory receptor cell morphogenesis	0	[4, 5, 6, 7, 8, 9, 10, 11, 12, 13]	[None]	6	37.5	0.0111798	1	{}	{}	[CLIC5, MYO7A, SEC24B, SLITRK6, STRC, WDPCP]	[ATP2B2, ATP2B4, CLIC5, CLRN1, FAM188B2, LHFPL5, MYO7A, PCDH15, RAC1, RNASE1, SCRIB, SEC24B, SLITRK6, SOD1, STRC, WDPCP]	TRUE
GO:0002102	podosome	0	[3, 4, 5, 6, 7, 8, 9]	[None]	4	18.1818	0.308655	1	{}	{}	[ACTR3, ADAM8, SH3PXD2A, TPM4]	[ACTR3, ADAM8, AFAP1L1, BIN2, CTTN, DBNL, FERMT3, GSN, HNRNPK, KIF9, LCP1, LPXN, PTPN12, RHOU, SH3GL1, SH3PXD2A, SH3PXD2B, SVIL, TOX4, TPM4, VCAM1, WDR1]	TRUE
GO:0002118	aggressive behavior	0	[3]	[None]	3	23.0769	0.226761	1	{}	{}	[GCNT4, NLRP3, TACR1]	[AVP, AVPR1A, CRHBP, E9PQ18_HUMAN, GCNT4, IFNAR1, KIRREL3, NLRP3, NR2E1, OXT, PENK, SNCG, TACR1]	TRUE
GO:0002138	retinoic acid biosynthetic process	0	[5, 7, 8, 9, 10]	[None]	5	50	0.00494577	1	{}	{}	[ALDH1A2, ALDH8A1, CRABP2, DHRS9, RBP1]	[AKR1C3, ALDH1A2, ALDH1A3, ALDH8A1, ARID4A, CRABP2, CYP1A1, DHRS9, RBP1, RDH10]	TRUE
GO:0002200	somatic diversification of immune receptors	0	[2, 3, 5, 6]	[None]	9	13.0435	0.530551	1	{}	{}	[ARTN, BCL11B, FOXP3, IL10, LIG4, MSH2, PTPRC, WHSC1, XRCC4]	[ADAR, AICDA, APLF, ARTN, ATM, BATF, BCL11B, BCL6, CD28, CD40, CD40LG, CLCF1, CTNNBL1, DCLRE1C, ERCC1, EXO1, EXOSC3, EXOSC6, FOXP1, FOXP3, HMGB1, HMGB2, HSPD1, IFNG, IL10, IL2, IL27RA, IL4, LEF1, LIG1, LIG3, LIG4, LRIG1, LRIG3, MLH1, MSH2, MSH3, MSH6, NBN, NDFIP1, NUGGC, PAXIP1, PMS2, POLK, POLL, POLM, POLQ, PRKDC, PTPRC, RAG1, RAG2, RNF168, RNF8, STAT6, SUPT6H, SWAP70, TBX21, TCF3, TCF7, TCF7L1,…	TRUE
GO:0002204	somatic recombination of immunoglobulin genes involved in immune response	0	[5, 6, 8, 9, 10, 11]	[None]	8	20	0.131763	1	{}	{}	[ARTN, FOXP3, IL10, LIG4, MSH2, PTPRC, WHSC1, XRCC4]	[AICDA, APLF, ARTN, BATF, BCL6, CD28, CD40, CD40LG, CLCF1, ERCC1, EXO1, EXOSC3, EXOSC6, FOXP3, HSPD1, IFNG, IL10, IL2, IL27RA, IL4, LIG4, MLH1, MSH2, MSH6, NBN, NDFIP1, PAXIP1, PTPRC, RNF168, RNF8, STAT6, SUPT6H, SWAP70, TBX21, TGFB1, THOC1, TNFSF13, TNFSF4, WHSC1, XRCC4]	TRUE
GO:0002208	somatic diversification of immunoglobulins involved in immune response	0	[4, 5, 7, 8]	[None]	8	20	0.131763	1	{}	{}	[ARTN, FOXP3, IL10, LIG4, MSH2, PTPRC, WHSC1, XRCC4]	[AICDA, APLF, ARTN, BATF, BCL6, CD28, CD40, CD40LG, CLCF1, ERCC1, EXO1, EXOSC3, EXOSC6, FOXP3, HSPD1, IFNG, IL10, IL2, IL27RA, IL4, LIG4, MLH1, MSH2, MSH6, NBN, NDFIP1, PAXIP1, PTPRC, RNF168, RNF8, STAT6, SUPT6H, SWAP70, TBX21, TGFB1, THOC1, TNFSF13, TNFSF4, WHSC1, XRCC4]	TRUE
GO:0002209	behavioral defense response	0	[2, 4]	[None]	5	14.2857	0.470832	1	{}	{}	[BDNF-AS, GRM7, HTR2C, MECP2, USP46]	[ADCYAP1, ALS2, BCL2, BDNF, BDNF-AS, CCK, CRH, DBI, DEAF1, DRD1, DRD4, FBXL20, GABRA5, GJA1, GNG7, GRIK2, GRIK5, GRIN2B, GRM7, HTR1A, HTR2C, MAPK8IP2, MDK, MECP2, MEF2C, NEUROD2, NPY2R, NR2E1, PDE8B, PENK, RIPK2, TSPO, UCN, USP46, VDAC1]	TRUE
GO:0002218	activation of innate immune response	0	[3, 5, 6, 7, 8]	[None]	38	13.0137	0.484173	1	{}	{}	[ADAM8, AIM2, BTK, CD14, CD209, CD36, CDK1, CHUK, COLEC12, DUSP4, F2RL1, FCER1G, FFAR2, GFI1, HCK, ICAM2, IRAK3, ITGAM, ITGB2, KCNH8, LTF, MALT1, MAPK10, MOG, NFATC3, NLRC4, NOD2, RFTN1, RIPK3, RPS6KA2, RSAD2, SYK, TAB3, TLR4, TLR5, TNFAIP3, TNIP3, UBE2D1]	[ADAM8, AIM2, ANKRD17, ARHGEF7, ARRB2, ATF1, ATF2, BCL10, BIRC2, BIRC3, BPIFB1, BTK, BTRC, C1QBP, CACTIN, CALM1, CARD11, CARD9, CASP8, CAV1, CD14, CD209, CD36, CD86, CDK1, CHUK, CLEC4A, CLEC4C, CLEC4D, CLEC4E, CLEC6A, CLEC7A, CNPY3, COLEC12, CREB1, CREBBP, CTSB, CTSK, CTSL, CTSS, CUL1, CYBA, CYLD, DAB2IP, DDX58, DDX60, DHX58, DMBT1, DUSP3, DUSP4, DUSP6, DUSP7, EHHADH, ELK1, EP300, F2RL1, FADD, FB…	TRUE
GO:0002220	innate immune response activating cell surface receptor signaling pathway	0	[5, 7, 8, 9, 10]	[None]	10	7.93651	0.968959	1	{}	{}	[CD209, CHUK, FCER1G, FFAR2, ICAM2, MALT1, NFATC3, SYK, TAB3, UBE2D1]	[ARHGEF7, BCL10, BTRC, CALM1, CARD11, CARD9, CASP8, CD209, CHUK, CLEC4A, CLEC4C, CLEC4D, CLEC4E, CLEC6A, CLEC7A, CREBBP, CUL1, EP300, FBXW11, FCER1G, FCN1, FFAR2, FYN, HRAS, ICAM2, ICAM3, IKBKB, IKBKG, IL1B, ITPR1, ITPR2, ITPR3, KRAS, LYN, MALT1, MAP3K14, MAP3K7, NFATC1, NFATC2, NFATC3, NFKB1, NFKB2, NFKBIA, NRAS, PAK1, PAK2, PAK3, PDPK1, PKN1, PKN2, PLCG2, PPP3CA, PPP3CB, PPP3R1, PRKACA, PRKACB,…	TRUE
GO:0002221	pattern recognition receptor signaling pathway	0	[5, 7, 8, 9, 10]	[None]	28	14.9733	0.214288	1	{}	{}	[BTK, CD14, CD36, CDK1, CHUK, COLEC12, DUSP4, F2RL1, FFAR2, GFI1, IRAK3, ITGAM, ITGB2, KCNH8, LTF, MAPK10, MOG, NOD2, RFTN1, RIPK3, RPS6KA2, RSAD2, TAB3, TLR4, TLR5, TNFAIP3, TNIP3, UBE2D1]	[ANKRD17, ARRB2, ATF1, ATF2, BCL10, BIRC2, BIRC3, BPIFB1, BTK, C1QBP, CACTIN, CARD9, CASP8, CAV1, CD14, CD36, CD86, CDK1, CHUK, CLEC7A, CNPY3, COLEC12, CREB1, CTSB, CTSK, CTSL, CTSS, CYBA, CYLD, DAB2IP, DDX58, DDX60, DHX58, DMBT1, DUSP3, DUSP4, DUSP6, DUSP7, EHHADH, ELK1, F2RL1, FADD, FCN1, FFAR2, FLOT1, FLOT2, FOS, GDNF, GFI1, H0Y858_HUMAN, HSP90B1, HSPD1, IFIH1, IKBKB, IKBKE, IKBKG, IRAK1, IRAK…	TRUE
GO:0002223	stimulatory C-type lectin receptor signaling pathway	0	[6, 8, 9, 10, 11]	[None]	9	7.31707	0.981607	1	{}	{}	[CD209, CHUK, FCER1G, ICAM2, MALT1, NFATC3, SYK, TAB3, UBE2D1]	[ARHGEF7, BCL10, BTRC, CALM1, CARD11, CARD9, CASP8, CD209, CHUK, CLEC4A, CLEC4C, CLEC4D, CLEC4E, CLEC6A, CLEC7A, CREBBP, CUL1, EP300, FBXW11, FCER1G, FYN, HRAS, ICAM2, ICAM3, IKBKB, IKBKG, IL1B, ITPR1, ITPR2, ITPR3, KRAS, LYN, MALT1, MAP3K14, MAP3K7, NFATC1, NFATC2, NFATC3, NFKB1, NFKB2, NFKBIA, NRAS, PAK1, PAK2, PAK3, PDPK1, PKN1, PKN2, PLCG2, PPP3CA, PPP3CB, PPP3R1, PRKACA, PRKACB, PRKACG, PRKC…	TRUE
GO:0002224	toll-like receptor signaling pathway	0	[6, 8, 9, 10, 11]	[None]	27	17.0886	0.0711283	1	{}	{}	[BTK, CD14, CD36, CDK1, CHUK, COLEC12, DUSP4, F2RL1, GFI1, IRAK3, ITGAM, ITGB2, KCNH8, LTF, MAPK10, MOG, NOD2, RFTN1, RIPK3, RPS6KA2, RSAD2, TAB3, TLR4, TLR5, TNFAIP3, TNIP3, UBE2D1]	[ARRB2, ATF1, ATF2, BCL10, BIRC2, BIRC3, BPIFB1, BTK, CACTIN, CASP8, CAV1, CD14, CD36, CD86, CDK1, CHUK, CNPY3, COLEC12, CREB1, CTSB, CTSK, CTSL, CTSS, CYBA, DAB2IP, DUSP3, DUSP4, DUSP6, DUSP7, EHHADH, ELK1, F2RL1, FADD, FLOT1, FLOT2, FOS, GDNF, GFI1, H0Y858_HUMAN, HSP90B1, HSPD1, IKBKB, IKBKE, IKBKG, IRAK1, IRAK2, IRAK3, IRAK4, IRF1, IRF3, IRF4, IRF7, IRG1, ITGAM, ITGB2, JUN, KCNH4, KCNH8, LBP, …	TRUE
GO:0002227	innate immune response in mucosa	0	[4, 5]	[None]	4	18.1818	0.308655	1	{}	{}	[CAMP, LTF, NOD2, PLA2G1B]	[APOA4, BPIFB1, CAMP, CHAMP1, DEFA1, DEFA1A3, DEFA3, DEFB1, FAU, H2BFS, HIST1H2BC, HIST1H2BJ, HIST1H2BK, HIST2H2BE, IL4, LTF, NANOS2, NOD2, NOS2, PLA2G1B, RNASE3, RPL39]	TRUE
GO:0002228	natural killer cell mediated immunity	0	[4, 5]	[None]	13	22.807	0.0257988	1	{}	{}	[CD226, CRTAM, GIMAP5, HLA-B, KLRD1, LAG3, NCR3, PIK3R6, PTPN6, RASGRP1, TUBB4B, ULBP1, UNC13D]	[AP1G1, ARRB2, CADM1, CD226, CEBPG, CLEC2A, CORO1A, CRTAM, GIMAP5, GZMB, HLA-A, HLA-B, HLA-E, IL12A, IL12B, IL21, KIR3DL1, KLRC2, KLRD1, KLRF2, KLRK1, LAG3, LAMP1, LILRB1, LYST, MICA, MICB, NCR1, NCR3, PIK3R6, PRDX1, PTPN6, PVR, PVRL2, RAB27A, RAET1E, RAET1G, RAET1L, RASGRP1, RNF19B, SERPINB4, SERPINB9, SH2D1A, SH2D1B, SLAMF7, STAT5A, STAT5B, STX11, TUBB, TUBB2A, TUBB4B, ULBP1, ULBP2, ULBP3, UNC1…	TRUE
GO:0002230	positive regulation of defense response to virus by host	0	[5, 6, 7, 8, 9]	[None]	14	12.069	0.635968	1	{}	{}	[ACKR3, AIM2, C1orf210, CD93, CPA4, DKKL1, FAM13B, IL12RB1, IL23R, KCNQ1, KIAA1549L, MYOM1, SLC37A4, SNTG1]	[ACIN1, ACKR3, ACTRT1, AIM2, ALKBH5, ALPK1, ANXA5, APOBEC3F, APOBEC3G, ASB2, ATP1B1, C1orf210, C8orf59, CA7, CCDC36, CD163L1, CD93, CHAF1B, CHST3, CLDN7, COX8A, CPA3, CPA4, CREB3, CREB3L4, CRNKL1, CSPG5, DDX58, DKKL1, DNAAF2, DPF3, EIF2S1, FABP1, FAM131B, FAM13B, FANCL, FCGR3B, FGF14, FGF7, FGFBP1, FXR2, GABRA5, GMIP, HCAR1, HILPDA, HIST1H3A, HPR, IL12B, IL12RB1, IL23A, IL23R, IL4, IST1, ITPKC, K…	TRUE
GO:0002244	hematopoietic progenitor cell differentiation	0	[5, 6, 7, 8]	[None]	30	19.6078	0.0109665	1	{}	{}	[ANLN, ARL11, BMP4, BRAF, BVES, COL24A1, DAND5, ESCO2, FAM115C, FOXC1, GATA2, GATA3, IL11, KCNAB2, KIT, LIG4, PLD4, PLEK, PTPN6, PTPRC, REST, SLC37A4, SMPD3, SPI1, TESC, TMEM91, TOP2A, XRCC4, ZBTB1, ZBTB24]	[ABI1, ACE, ACP6, ADAR, AGPAT5, ANLN, APOBEC3H, ARHGEF7, ARL11, ARMC6, BATF, BCL2, BMP4, BRAF, BVES, C12orf29, C17orf66, C19orf68, C21orf33, C6orf25, CDK6, CDKN2B, CHD2, CIB1, CITED2, COL24A1, DACT2, DAND5, DHTKD1, DOCK1, DOCK7, EEF2, EIF2AK2, EML1, ERCC2, ESCO2, FAM115C, FLCN, FLI1, FLT3, FNIP1, FOXC1, FST, FSTL3, GABPA, GATA1, GATA2, GATA3, GPATCH4, HERC6, HES1, HES5, HIST1H4A, HMGB2, HOXB3, HO…	TRUE
GO:0002250	adaptive immune response	0	[3]	[None]	71	18.1122	0.00150191	1	{}	{}	[ALOX15, ARTN, BTK, C10orf54, C1QA, C1S, C2, C3, C4A, C7, C8G, CD226, CD27, CD74, CFI, CLU, CRTAM, CXCL10, EBI3, FCER1G, FOXP3, GATA3, GIMAP5, HLA-B, HLA-DMA, HLA-DQB1, HLA-DQB2, HLA-DRB1, HPX, IGJ, IL10, IL12RB1, IL17D, IL18, IL18BP, IL18R1, IL23R, IL7R, INPP5D, ITK, KLHL6, LIG4, MALT1, MSH2, NOD2, NR4A3, PIK3C2A, PIK3CD, PRKCZ, PTPN6, PTPRC, RFTN1, RIPK3, RSAD2, SEMA4A, SERPING1, SLA2, SLC11A1,…	[6xC1QA, ADA, ADAM17, AICDA, AKR1C1, ALOX15, APLF, ARTN, B2M, BATF, BCL10, BCL3, BCL6, BMX, BTK, BTN3A2, BTN3A3, C10orf54, C19orf10, C1QA, C1QB, C1QBP, C1QC, C1R, C1RL, C1S, C2, C3, C4A, C4B, C4BPA, C4BPB, C5, C6, C7, C8A, C8B, C8G, C9, CADM1, CCL19, CCR2, CD226, CD24, CD27, CD28, CD40, CD40LG, CD46, CD55, CD74, CD80, CD8A, CFI, CLC, CLCF1, CLSTN1, CLU, CR1, CR2, CRLF2, CRP, CRTAM, CSRP1, CTSC, C…	TRUE
GO:0002251	organ or tissue specific immune response	0	[3]	[None]	6	16.6667	0.310887	1	{}	{}	[CAMP, FFAR2, GP2, LTF, NOD2, PLA2G1B]	[APOA4, BPIFB1, CAMP, CHAMP1, DEFA1, DEFA1A3, DEFA3, DEFB1, FAU, FFAR2, FFAR3, GCNT3, GP2, H2BFS, HIST1H2BC, HIST1H2BJ, HIST1H2BK, HIST2H2BE, IFNL2, IFNLR1, IL4, IL6, IL6R, ITGA4, LTF, NANOS2, NOD2, NOS2, OTUD7B, PIGR, PLA2G1B, RAB17, RNASE3, RPL39, TNFSF13, XCL1]	TRUE
GO:0002253	activation of immune response	0	[2, 4, 5, 6]	[None]	102	15.2239	0.0346153	1	{}	{}	[ACTR3, ADAM8, AIM2, BLK, BTK, C1QA, C1S, C2, C3, C4A, C5AR1, C7, C8G, CACNA1F, CD14, CD19, CD209, CD226, CD247, CD36, CD79A, CD79B, CDK1, CFB, CFH, CFI, CFP, CHUK, CLU, COLEC12, CXCL10, DUSP4, ELMO1, F2RL1, FCER1G, FCGR1A, FCGR2A, FCN3, FFAR2, FGR, FOXP3, GATA3, GFI1, HCK, HLA-DQA1, HLA-DQB1, HLA-DQB2, HLA-DRA, HLA-DRB1, ICAM2, INPP5D, IRAK3, ITGAM, ITGB2, ITK, KCNH8, KLHL6, KRT1, LAT, LAT2, LAX…	[6xC1QA, A0A087WT57_HUMAN, A2M, ABI1, ABL1, ACTB, ACTG1, ACTR2, ACTR3, ADA, ADAM8, AIM2, AKR1C1, ANKRD17, ARHGEF7, ARPC1A, ARPC2, ARPC3, ARPC4, ARPC5, ARRB2, ATF1, ATF2, BAIAP2, BAX, BCAR1, BCL10, BCL2, BIRC2, BIRC3, BLK, BMX, BPIFB1, BRK1, BTK, BTN3A1, BTNL2, BTRC, C1QA, C1QB, C1QBP, C1QC, C1R, C1RL, C1S, C2, C3, C3AR1, C4A, C4B, C4BPA, C4BPB, C5, C5AR1, C6, C7, C8A, C8B, C8G, C9, CACNA1F, CACNB…	TRUE
GO:0002260	lymphocyte homeostasis	0	[3, 6]	[None]	16	23.1884	0.0122908	1	{}	{}	[CACNA1F, CASP3, CCNB2, CD74, FOXP3, GIMAP5, HIF1A, LAT, PIK3CD, RC3H2, RIPK3, S100A8, SLC40A1, SPTA1, TNFAIP3, TNFSF14]	[ABL1, ADA, AKT1, AMH, BAK1, BAX, BCL10, BCL2, BCL2L11, CACNA1F, CASP3, CCNB2, CD24, CD74, CHST3, CLSTN1, CORO1A, DNAJA3, FADD, FAS, FASN, FOXN1, FOXP3, GAPT, GIMAP5, GPAM, HIF1A, IKBKB, IKBKG, IL2, IL2RA, JAK3, LAT, LYN, MEF2C, MIF, NCKAP1L, ORC3, P2RX7, PIK3CD, PMAIP1, PPP2R3C, PPP3CB, RAG1, RC3H1, RC3H2, RIPK3, RPS6, S100A8, S100A9, SH2B2, SIVA1, SKIL, SLC40A1, SLC46A2, SPNS1, SPNS2, SPTA1, ST…	TRUE
GO:0002262	myeloid cell homeostasis	0	[2, 5]	[None]	25	18.1159	0.0452715	1	{}	{}	[AXL, BMP4, CASP3, DAND5, DYRK3, ETS1, FANCC, FCER1G, FOXP3, G6PD, GATA2, GATA3, HCLS1, HIF1A, IKZF1, INHA, INPP5D, KIT, L3MBTL3, LDB2, MB, MECOM, SLC37A4, SMAP1, SPI1]	[ACIN1, ACVR1B, ACVR2A, ADAM17, ADAR, ADD1, ALAS2, ANK1, ANKRD54, ANXA1, ARID4A, ARNT, ATPIF1, AXL, BAK1, BAX, BCL2L11, BCL6, BMP4, BPGM, CASP3, CD24, CDK6, CEBPG, CITED2, DAND5, DMTN, DNASE2, DYRK3, EPAS1, EPB42, EPO, EPX, ERCC2, ETS1, ETV2, EXOC6, FANCC, FCER1G, FECH, FLVCR1, FOXO3, FOXP3, G6PD, GAS2L1, GATA1, GATA2, GATA3, HBZ, HCAR2, HCLS1, HIF1A, HIPK2, HMGB2, HMOX1, HOXA5, HOXB6, HSPA1A, ID…	TRUE
GO:0002263	cell activation involved in immune response	0	[3, 4]	[None]	38	18.7192	0.0100392	1	{}	{}	[ADORA2B, ARTN, BTK, CHGA, F2RL1, FCER1G, FGR, FOXP3, GATA3, GPR183, HLA-DMB, IL10, IL12RB1, IL17D, IL18R1, IL23R, ITGAL, KIT, LAT, LAT2, LIG4, MILR1, MSH2, MYO1F, PIK3CD, PRKCZ, PTK2B, PTPRC, RASGRP1, RC3H2, SEMA4A, SLC11A1, SLC7A8, SYK, TLR4, UNC13D, WHSC1, XRCC4]	[ABL1, ABR, ADA, ADORA2B, AICDA, ANXA3, AP1G1, APLF, ARTN, ATP7A, BATF, BCL3, BCL6, BCR, BTK, C12orf4, C19orf10, CCL19, CCL3, CCR2, CD180, CD1C, CD28, CD300A, CD40, CD40LG, CD46, CD80, CD86, CHGA, CLCF1, CLSTN1, CORO1A, CPLX2, CRHR1, CX3CR1, DOCK2, EHHADH, EOMES, ERCC1, EXO1, EXOSC3, EXOSC6, F2RL1, FCER1A, FCER1G, FER, FES, FGR, FOXF1, FOXP1, FOXP3, GAB2, GAPT, GATA3, GBF1, GPR183, HLA-DMB, HLX, …	TRUE
GO:0002275	myeloid cell activation involved in immune response	0	[4, 5, 6]	[None]	16	23.5294	0.0106773	1	{}	{}	[ADORA2B, BTK, CHGA, F2RL1, FCER1G, FGR, KIT, LAT, LAT2, MILR1, MYO1F, PIK3CD, RASGRP1, SLC7A8, SYK, UNC13D]	[ABR, ADORA2B, ANXA3, BCR, BTK, C12orf4, CCL3, CCR2, CD300A, CHGA, CLSTN1, CPLX2, CRHR1, CX3CR1, DOCK2, EHHADH, F2RL1, FCER1A, FCER1G, FER, FES, FGR, FOXF1, GAB2, HMOX1, IL13, KIT, LAT, LAT2, LBP, LYN, MILR1, MRGPRX2, MS4A1, MS4A2, MYO1F, ORC3, PDPK1, PIK3CD, PIK3CG, PLA2G3, PRAM1, PRKCE, PYCARD, RABGEF1, RASGRP1, RPSA, S100A13, SBNO2, SLC7A8, SNAP23, SNX4, SNX6, SPNS1, STX11, STX4, STXBP2, STXBP…	TRUE
GO:0002279	mast cell activation involved in immune response	0	[3, 5, 6, 7]	[None]	14	30.4348	0.00134735	1	{}	{}	[ADORA2B, BTK, CHGA, FCER1G, FGR, KIT, LAT, LAT2, MILR1, PIK3CD, RASGRP1, SLC7A8, SYK, UNC13D]	[ADORA2B, BTK, C12orf4, CD300A, CHGA, CLSTN1, CPLX2, CRHR1, FCER1A, FCER1G, FER, FES, FGR, FOXF1, GAB2, HMOX1, IL13, KIT, LAT, LAT2, LYN, MILR1, MRGPRX2, MS4A1, MS4A2, ORC3, PDPK1, PIK3CD, PIK3CG, PLA2G3, RABGEF1, RASGRP1, S100A13, SLC7A8, SNAP23, SNX4, SNX6, SPNS1, STXBP2, SYK, UNC13D, VAMP2, VAMP3, VAMP7, VAMP8, YWHAZ]	TRUE
GO:0002283	neutrophil activation involved in immune response	0	[3, 5, 6, 7, 8]	[None]	3	21.4286	0.263054	1	{}	{}	[FCER1G, MYO1F, SYK]	[ABR, ANXA3, BCR, FCER1G, MYO1F, PRAM1, STX11, STXBP2, STXBP3, SYK, TYROBP, VAMP2, VAMP7, VAMP8]	TRUE
GO:0002285	lymphocyte activation involved in immune response	0	[3, 4, 5, 6]	[None]	24	17.5182	0.0676794	1	{}	{}	[ARTN, F2RL1, FOXP3, GATA3, GPR183, HLA-DMB, IL10, IL12RB1, IL17D, IL18R1, IL23R, ITGAL, LIG4, MSH2, PRKCZ, PTK2B, PTPRC, RC3H2, SEMA4A, SLC11A1, TLR4, UNC13D, WHSC1, XRCC4]	[ABL1, ADA, AICDA, AP1G1, APLF, ARTN, ATP7A, BATF, BCL3, BCL6, C19orf10, CCL19, CD180, CD1C, CD28, CD40, CD40LG, CD46, CD80, CD86, CLCF1, CORO1A, EOMES, ERCC1, EXO1, EXOSC3, EXOSC6, F2RL1, FOXP1, FOXP3, GAPT, GATA3, GPR183, HLA-DMB, HLX, HSPD1, ICAM1, IFNA1, IFNA10, IFNA13, IFNA14, IFNA16, IFNA17, IFNA2, IFNA21, IFNA4, IFNA5, IFNA6, IFNA7, IFNA8, IFNB1, IFNE, IFNG, IFNK, IFNL1, IFNW1, IL10, IL12B…	TRUE
GO:0002286	T cell activation involved in immune response	0	[3, 4, 5, 6, 7, 9, 10]	[None]	13	16.6667	0.193508	1	{}	{}	[F2RL1, FOXP3, GATA3, HLA-DMB, IL12RB1, IL17D, IL18R1, IL23R, ITGAL, PRKCZ, RC3H2, SEMA4A, SLC11A1]	[ATP7A, BATF, BCL3, BCL6, C19orf10, CCL19, CD1C, CD46, CD80, CD86, EOMES, F2RL1, FOXP1, FOXP3, GATA3, HLA-DMB, HLX, ICAM1, IFNA1, IFNA10, IFNA13, IFNA14, IFNA16, IFNA17, IFNA2, IFNA21, IFNA4, IFNA5, IFNA6, IFNA7, IFNA8, IFNB1, IFNE, IFNG, IFNK, IFNL1, IFNW1, IL12B, IL12RB1, IL17D, IL18R1, IL23A, IL23R, IL27, IL4, IL4R, IL6, IRF4, ITGAL, JAK3, LCP1, LEF1, LGALS3, LILRB1, MYB, PRKCZ, PSEN1, PSEN2, …	TRUE
GO:0002287	alpha-beta T cell activation involved in immune response	0	[3, 4, 5, 6, 7, 8, 10, 11]	[None]	9	21.4286	0.0809319	1	{}	{}	[FOXP3, GATA3, IL12RB1, IL17D, IL18R1, IL23R, PRKCZ, RC3H2, SEMA4A]	[ATP7A, BATF, BCL3, BCL6, C19orf10, CCL19, CD80, CD86, EOMES, FOXP1, FOXP3, GATA3, HLX, IFNG, IL12B, IL12RB1, IL17D, IL18R1, IL23A, IL23R, IL27, IL4, IL4R, IL6, IRF4, JAK3, LEF1, MYB, PRKCZ, PTGER4, RARA, RC3H1, RC3H2, RELB, RIPK2, RORA, RORC, SEMA4A, SOCS5, STAT6, TNFSF4, ZFPM1]	TRUE
GO:0002292	T cell differentiation involved in immune response	0	[3, 4, 5, 6, 7, 8, 9, 10, 11]	[None]	9	20.4545	0.102368	1	{}	{}	[FOXP3, GATA3, IL12RB1, IL17D, IL18R1, IL23R, PRKCZ, RC3H2, SEMA4A]	[ATP7A, BATF, BCL3, BCL6, C19orf10, CCL19, CD46, CD80, CD86, EOMES, FOXP1, FOXP3, GATA3, HLX, IFNG, IFNL1, IL12B, IL12RB1, IL17D, IL18R1, IL23A, IL23R, IL27, IL4, IL4R, IL6, IRF4, JAK3, LEF1, MYB, PRKCZ, PTGER4, RARA, RC3H1, RC3H2, RELB, RIPK2, RORA, RORC, SEMA4A, SOCS5, STAT6, TNFSF4, ZFPM1]	TRUE
GO:0002293	alpha-beta T cell differentiation involved in immune response	0	[3, 4, 5, 6, 7, 8, 9, 10, 11, 12]	[None]	9	21.4286	0.0809319	1	{}	{}	[FOXP3, GATA3, IL12RB1, IL17D, IL18R1, IL23R, PRKCZ, RC3H2, SEMA4A]	[ATP7A, BATF, BCL3, BCL6, C19orf10, CCL19, CD80, CD86, EOMES, FOXP1, FOXP3, GATA3, HLX, IFNG, IL12B, IL12RB1, IL17D, IL18R1, IL23A, IL23R, IL27, IL4, IL4R, IL6, IRF4, JAK3, LEF1, MYB, PRKCZ, PTGER4, RARA, RC3H1, RC3H2, RELB, RIPK2, RORA, RORC, SEMA4A, SOCS5, STAT6, TNFSF4, ZFPM1]	TRUE
GO:0002294	CD4-positive, alpha-beta T cell differentiation involved in immune response	0	[3, 4, 5, 6, 7, 8, 9, 10, 11, 12, 13]	[None]	9	22.5	0.0624613	1	{}	{}	[FOXP3, GATA3, IL12RB1, IL17D, IL18R1, IL23R, PRKCZ, RC3H2, SEMA4A]	[ATP7A, BATF, BCL3, BCL6, C19orf10, CCL19, CD80, CD86, FOXP1, FOXP3, GATA3, HLX, IL12B, IL12RB1, IL17D, IL18R1, IL23A, IL23R, IL27, IL4, IL4R, IL6, IRF4, JAK3, LEF1, MYB, PRKCZ, PTGER4, RARA, RC3H1, RC3H2, RELB, RIPK2, RORA, RORC, SEMA4A, SOCS5, STAT6, TNFSF4, ZFPM1]	TRUE
GO:0002312	B cell activation involved in immune response	0	[3, 4, 5, 6, 7]	[None]	11	19.2982	0.105834	1	{}	{}	[ARTN, FOXP3, GPR183, IL10, LIG4, MSH2, PTK2B, PTPRC, TLR4, WHSC1, XRCC4]	[ABL1, ADA, AICDA, APLF, ARTN, BATF, BCL3, BCL6, CD180, CD28, CD40, CD40LG, CLCF1, ERCC1, EXO1, EXOSC3, EXOSC6, FOXP3, GAPT, GPR183, HSPD1, IFNB1, IFNG, IL10, IL2, IL27RA, IL4, ITFG2, LGALS1, LGALS8, LIG4, MLH1, MSH2, MSH6, NBN, NDFIP1, NKX2-3, PAXIP1, PLCG2, PLCL2, PTK2B, PTPRC, RNF168, RNF8, STAT6, SUPT6H, SWAP70, TBX21, TGFB1, THOC1, TLR4, TNFSF13, TNFSF4, WHSC1, XBP1, XBP1P1, XRCC4]	TRUE
GO:0002318	myeloid progenitor cell differentiation	0	[6, 7, 8, 9]	[None]	3	37.5	0.0715024	1	{}	{}	[BRAF, KIT, SLC37A4]	[BRAF, FLT3, JAM3, KIT, MLF1, RUNX1, SLC37A4, TET2]	TRUE
GO:0002320	lymphoid progenitor cell differentiation	0	[6, 7, 8, 9]	[None]	7	36.8421	0.00693406	1	{}	{}	[BMP4, GATA3, KIT, LIG4, SPI1, XRCC4, ZBTB1]	[BATF, BCL2, BMP4, C21orf33, FLCN, FLT3, FNIP1, GATA3, HES1, HES5, KIT, LIG4, NOTCH1, PRKDC, SHH, SOX4, SPI1, XRCC4, ZBTB1]	TRUE
GO:0002335	mature B cell differentiation	0	[6, 8, 9, 10, 11]	[None]	3	20	0.299976	1	{}	{}	[GPR183, MALT1, PTK2B]	[ADA, BCL3, CMTM7, GPR183, ITFG2, LGALS1, LGALS8, MALT1, NKX2-3, PLCG2, PLCL2, POU2F2, PTK2B, XBP1, XBP1P1]	TRUE
GO:0002347	response to tumor cell	0	[3]	[None]	3	18.75	0.337124	1	{}	{}	[CD226, CRTAM, NRG1]	[CD226, CD24, CRTAM, HNMT, HRG, HSPD1, IL12A, IL12B, MICA, NRG1, PLK5, PRF1, PVR, PVRL2, TXNIP, ZNF395]	TRUE
GO:0002360	T cell lineage commitment	0	[5, 6, 8, 9, 10, 11]	[None]	4	23.5294	0.164362	1	{}	{}	[FOXP3, IL12RB1, IL23R, IL7]	[BATF, BCL2, FOXP3, IL12B, IL12RB1, IL23A, IL23R, IL4, IL6, IL7, IRF4, PRKDC, RAG2, SHH, STAT6, TP53, ZFPM1]	TRUE
GO:0002363	alpha-beta T cell lineage commitment	0	[6, 7, 9, 10, 11, 12]	[None]	3	25	0.191543	1	{}	{}	[FOXP3, IL12RB1, IL23R]	[BATF, BCL2, FOXP3, IL12B, IL12RB1, IL23A, IL23R, IL4, IL6, IRF4, STAT6, ZFPM1]	TRUE
GO:0002366	leukocyte activation involved in immune response	0	[3, 4, 5]	[None]	38	18.9055	0.00855935	1	{}	{}	[ADORA2B, ARTN, BTK, CHGA, F2RL1, FCER1G, FGR, FOXP3, GATA3, GPR183, HLA-DMB, IL10, IL12RB1, IL17D, IL18R1, IL23R, ITGAL, KIT, LAT, LAT2, LIG4, MILR1, MSH2, MYO1F, PIK3CD, PRKCZ, PTK2B, PTPRC, RASGRP1, RC3H2, SEMA4A, SLC11A1, SLC7A8, SYK, TLR4, UNC13D, WHSC1, XRCC4]	[ABL1, ABR, ADA, ADORA2B, AICDA, ANXA3, AP1G1, APLF, ARTN, ATP7A, BATF, BCL3, BCL6, BCR, BTK, C12orf4, C19orf10, CCL19, CCL3, CCR2, CD180, CD1C, CD28, CD300A, CD40, CD40LG, CD46, CD80, CD86, CHGA, CLCF1, CLSTN1, CORO1A, CPLX2, CRHR1, CX3CR1, DOCK2, EHHADH, EOMES, ERCC1, EXO1, EXOSC3, EXOSC6, F2RL1, FCER1A, FCER1G, FER, FES, FGR, FOXF1, FOXP1, FOXP3, GAB2, GAPT, GATA3, GPR183, HLA-DMB, HLX, HMOX1,…	TRUE
GO:0002369	T cell cytokine production	0	[4, 5, 6]	[None]	6	26.087	0.0646196	1	{}	{}	[C10orf54, FOXP3, MALT1, PRKCZ, RSAD2, SLC11A1]	[C10orf54, CD55, CLC, CLCF1, CRLF2, DLG1, FOXP3, FZD5, IFNA2, IFNB1, IL4, MALT1, MAP3K7, PRKCZ, RSAD2, SASH3, SLC11A1, TANK, TNFSF4, TRAF2, TRAF6, TRPM4, XCL1]	TRUE
GO:0002371	dendritic cell cytokine production	0	[4, 5]	[None]	3	60	0.017162	1	{}	{}	[BST2, KIT, NOD2]	[BST2, CAMK4, JAK3, KIT, NOD2]	TRUE
GO:0002374	cytokine secretion involved in immune response	0	[3, 4, 5, 6, 7, 8, 9]	[None]	6	40	0.00782303	1	{}	{}	[ANGPT1, F2RL1, IL10, LPAL2, NOD2, TEK]	[ANGPT1, APOA1, APOA2, ATG5, F2RL1, IL10, LILRB1, LPAL2, NOD2, TEK, TLR2, TNF, TNFRSF14, TREM1, WNT5A]	TRUE
GO:0002377	immunoglobulin production	0	[3]	[None]	17	18.8889	0.0633466	1	{}	{}	[ARTN, CD37, FOXP3, HLA-DQB1, HLA-DQB2, HLA-DRB1, HPX, IL10, IL7R, LAX1, LIG4, MSH2, NOD2, PTPRC, TNFRSF4, WHSC1, XRCC4]	[AICDA, APLF, ARTN, BATF, BCL6, CD28, CD37, CD40, CD40LG, CLCF1, CRLF2, CTNNBL1, ERCC1, EXO1, EXOSC3, EXOSC6, FAS, FASN, FOXP1, FOXP3, GALNT2, GAPT, GCNT3, HLA-DQB1, HLA-DQB2, HLA-DRB1, HLA-E, HPX, HSPD1, IFNG, IL10, IL13, IL13RA1, IL2, IL27RA, IL33, IL4, IL5, IL6, IL7R, LAX1, LIG4, MLH1, MSH2, MSH3, MSH6, MZB1, NBN, NDFIP1, NOD2, NUGGC, PAXIP1, PMS2, POLK, POLL, POLM, POLQ, POLR2D, POU2F2, PRKDC…	TRUE
GO:0002381	immunoglobulin production involved in immunoglobulin mediated immune response	0	[4, 7]	[None]	12	24.4898	0.0185114	1	{}	{}	[ARTN, FOXP3, HLA-DQB1, HLA-DQB2, HLA-DRB1, IL10, LIG4, MSH2, NOD2, PTPRC, WHSC1, XRCC4]	[AICDA, APLF, ARTN, BATF, BCL6, CD28, CD40, CD40LG, CLCF1, CRLF2, ERCC1, EXO1, EXOSC3, EXOSC6, FOXP3, GAPT, GCNT3, HLA-DQB1, HLA-DQB2, HLA-DRB1, HSPD1, IFNG, IL10, IL2, IL27RA, IL4, LIG4, MLH1, MSH2, MSH6, NBN, NDFIP1, NOD2, PAXIP1, POU2F2, PTPRC, RNF168, RNF8, STAT6, SUPT6H, SWAP70, TBX21, TGFB1, THOC1, TNFSF13, TNFSF4, WHSC1, XCL1, XRCC4]	TRUE
GO:0002385	mucosal immune response	0	[4]	[None]	6	17.6471	0.264314	1	{}	{}	[CAMP, FFAR2, GP2, LTF, NOD2, PLA2G1B]	[APOA4, BPIFB1, CAMP, CHAMP1, DEFA1, DEFA1A3, DEFA3, DEFB1, FAU, FFAR2, FFAR3, GCNT3, GP2, H2BFS, HIST1H2BC, HIST1H2BJ, HIST1H2BK, HIST2H2BE, IFNL2, IFNLR1, IL4, ITGA4, LTF, NANOS2, NOD2, NOS2, OTUD7B, PIGR, PLA2G1B, RAB17, RNASE3, RPL39, TNFSF13, XCL1]	TRUE
GO:0002396	MHC protein complex assembly	0	[6, 7]	[None]	4	66.6667	0.00324649	1	{}	{}	[HLA-DMA, HLA-DMB, HLA-DRA, HLA-DRB1]	[CALR, HLA-DMA, HLA-DMB, HLA-DRA, HLA-DRB1, TAPBP]	TRUE
GO:0002407	dendritic cell chemotaxis	0	[4, 6, 7, 8]	[None]	3	15.7895	0.446618	1	{}	{}	[CCL5, CCR6, CXCR4]	[ANO6, ARHGEF5, C1QBP, CALR, CCL19, CCL21, CCL5, CCR1, CCR2, CCR5, CCR6, CCR7, CXCR1, CXCR2, CXCR4, GAS6, HMGB1, PIK3CG, TRPM4]	TRUE
GO:0002418	immune response to tumor cell	0	[3, 4]	[None]	3	23.0769	0.226761	1	{}	{}	[CD226, CRTAM, NRG1]	[CD226, CD24, CRTAM, HRG, HSPD1, IL12A, IL12B, MICA, NRG1, PRF1, PVR, PVRL2, ZNF395]	TRUE
GO:0002429	immune response-activating cell surface receptor signaling pathway	0	[4, 6, 7, 8]	[None]	58	12.6087	0.572645	1	{}	{}	[ACTR3, BLK, BTK, C5AR1, CACNA1F, CD19, CD209, CD226, CD247, CD79A, CD79B, CHUK, ELMO1, FCER1G, FCGR1A, FCGR2A, FFAR2, FGR, FOXP3, GATA3, HCK, HLA-DQA1, HLA-DQB1, HLA-DQB2, HLA-DRA, HLA-DRB1, ICAM2, INPP5D, ITK, KLHL6, LAT, LAT2, LAX1, LCK, MALT1, MNDA, NCKAP1, NFAM1, NFATC3, NR4A3, PAG1, PIK3CD, PLA2G6, PTPN6, PTPRC, RFTN1, RLTPR, SKAP1, SLA2, SLC7A8, SYK, TAB3, TNFRSF21, TXK, UBE2D1, VAV3, WAS,…	[A0A087WT57_HUMAN, ABI1, ABL1, ACTB, ACTG1, ACTR2, ACTR3, ADA, ARHGEF7, ARPC1A, ARPC2, ARPC3, ARPC4, ARPC5, BAIAP2, BAX, BCAR1, BCL10, BCL2, BLK, BMX, BRK1, BTK, BTN3A1, BTNL2, BTRC, C3AR1, C5AR1, CACNA1F, CACNB3, CACNB4, CALM1, CARD11, CARD9, CASP8, CBLB, CCR7, CD19, CD209, CD226, CD247, CD28, CD300A, CD38, CD3D, CD3E, CD3G, CD4, CD79A, CD79B, CDC42, CFL1, CHUK, CLEC4A, CLEC4C, CLEC4D, CLEC4E, C…	TRUE
GO:0002431	Fc receptor mediated stimulatory signaling pathway	0	[5, 7, 8, 9]	[None]	14	6.51163	0.999108	1	{}	{}	[ACTR3, CD226, CD247, ELMO1, FCER1G, FCGR1A, FCGR2A, FGR, HCK, NCKAP1, PLA2G6, SYK, VAV3, WAS]	[ABI1, ABL1, ACTB, ACTG1, ACTR2, ACTR3, ARPC1A, ARPC2, ARPC3, ARPC4, ARPC5, BAIAP2, BRK1, CD226, CD247, CD3G, CDC42, CFL1, CRK, CSK, CYFIP1, CYFIP2, DOCK1, ELMO1, ELMO2, FCER1G, FCGR1A, FCGR2A, FCGR3A, FGR, FYN, GRB2, HCK, HSP90AA1, HSP90AB1, HV101_HUMAN, HV102_HUMAN, HV104_HUMAN, HV105_HUMAN, HV106_HUMAN, HV107_HUMAN, HV201_HUMAN, HV202_HUMAN, HV203_HUMAN, HV204_HUMAN, HV205_HUMAN, HV206_HUMAN, …	TRUE
GO:0002433	immune response-regulating cell surface receptor signaling pathway involved in phagocytosis	0	[3, 4, 5, 6, 7]	[None]	12	5.71429	0.999786	1	{}	{}	[ACTR3, CD247, ELMO1, FCGR1A, FCGR2A, FGR, HCK, NCKAP1, PLA2G6, SYK, VAV3, WAS]	[ABI1, ABL1, ACTB, ACTG1, ACTR2, ACTR3, ARPC1A, ARPC2, ARPC3, ARPC4, ARPC5, BAIAP2, BRK1, CD247, CD3G, CDC42, CFL1, CRK, CYFIP1, CYFIP2, DOCK1, ELMO1, ELMO2, FCGR1A, FCGR2A, FCGR3A, FGR, FYN, GRB2, HCK, HSP90AA1, HSP90AB1, HV101_HUMAN, HV102_HUMAN, HV104_HUMAN, HV105_HUMAN, HV106_HUMAN, HV107_HUMAN, HV201_HUMAN, HV202_HUMAN, HV203_HUMAN, HV204_HUMAN, HV205_HUMAN, HV206_HUMAN, HV207_HUMAN, HV208_H…	TRUE
GO:0002437	inflammatory response to antigenic stimulus	0	[3, 5]	[None]	11	26.8293	0.0119941	1	{}	{}	[C3, FCER1G, GATA3, GPX1, GPX2, HLA-DRB1, IL10, IL1RN, NOD2, RASGRP1, ZP3]	[ADCYAP1, AK7, C19orf10, C3, CCR7, CD24, CD28, CNR1, DEAF1, ELANE, FCER1A, FCER1G, GATA3, GPX1, GPX2, HLA-DRB1, HMGB1, ICAM1, IL10, IL12B, IL1RN, IL20RB, IL25, IL2RA, IL5RA, LTA, NOD2, NOTCH1, NOTCH2, NPFF, OPRM1, PCDHA4, PCDHA@, PNMA1, PSMB4, RASGRP1, RBPJ, SPN, TNF, VIMP, ZP3]	TRUE
GO:0002438	acute inflammatory response to antigenic stimulus	0	[4, 6]	[None]	4	22.2222	0.191219	1	{}	{}	[C3, FCER1G, GATA3, ZP3]	[ADCYAP1, C3, CCR7, CNR1, DEAF1, ELANE, FCER1A, FCER1G, GATA3, ICAM1, IL20RB, NPFF, OPRM1, PCDHA4, PCDHA@, SPN, VIMP, ZP3]	TRUE
GO:0002443	leukocyte mediated immunity	0	[3]	[None]	74	17.8313	0.00186446	1	{}	{}	[ADORA2B, ARTN, BST2, BTK, C10orf54, C1QA, C1S, C2, C3, C4A, C7, C8G, CD226, CD27, CD74, CFI, CHGA, CLU, CRTAM, CXCL10, F2RL1, FCER1G, FGR, FOXP3, GATA3, GIMAP5, HLA-B, HLA-DMA, HLA-DQB1, HLA-DQB2, HLA-DRB1, HPX, IL10, IL12RB1, IL23R, IL7R, INPP5D, KIT, KLRD1, LAG3, LAT, LAT2, LIG4, MALT1, MILR1, MSH2, MYO1F, NCF1, NCR3, NOD2, PIK3CD, PIK3R6, PLA2G1B, PRKCZ, PTPN6, PTPRC, RASGRP1, RFTN1, RIPK3, R…	[6xC1QA, ABR, ACE, ADAM17, ADORA2B, AICDA, AKR1C1, ANXA3, AP1G1, APLF, ARRB2, ARTN, B2M, BATF, BCL10, BCL3, BCL6, BCR, BST2, BTK, BTN3A2, BTN3A3, C10orf54, C12orf4, C1QA, C1QB, C1QBP, C1QC, C1R, C1RL, C1S, C2, C3, C4A, C4B, C4BPA, C4BPB, C5, C6, C7, C8A, C8B, C8G, C9, CADM1, CAMK4, CCL2, CCL3, CCR2, CD226, CD24, CD27, CD28, CD300A, CD40, CD40LG, CD46, CD55, CD74, CD8A, CEBPG, CFI, CHGA, CLC, CLCF…	TRUE
GO:0002444	myeloid leukocyte mediated immunity	0	[4]	[None]	19	24.6753	0.00327533	1	{}	{}	[ADORA2B, BTK, C3, CHGA, F2RL1, FCER1G, FGR, KIT, LAT, LAT2, MILR1, MYO1F, NCF1, PIK3CD, PLA2G1B, RASGRP1, SLC7A8, SYK, UNC13D]	[ABR, ACE, ADAM17, ADORA2B, ANXA3, BCR, BTK, C12orf4, C3, CAMK4, CCL3, CCR2, CD300A, CHGA, CLSTN1, CPLX2, CRHR1, CTSG, ELANE, F2RL1, FCER1A, FCER1G, FER, FES, FGR, FOXF1, GAB2, HMOX1, IL13, IL6, IL6R, IRAK4, JAGN1, KIT, KMT2E, LAT, LAT2, LYN, LYST, MILR1, MRGPRX2, MS4A1, MS4A2, MYO1F, NCF1, ORC3, PDPK1, PIK3CD, PIK3CG, PLA2G1B, PLA2G3, PRAM1, RABGEF1, RASGRP1, S100A13, SERPINB9, SLC7A8, SNAP23, S…	TRUE
GO:0002446	neutrophil mediated immunity	0	[5]	[None]	5	18.5185	0.258975	1	{}	{}	[F2RL1, MYO1F, NCF1, PLA2G1B, SYK]	[ABR, ACE, ADAM17, ANXA3, BCR, CTSG, ELANE, F2RL1, IL6, IL6R, IRAK4, JAGN1, KMT2E, LYST, MYO1F, NCF1, PLA2G1B, PRAM1, STX11, STXBP2, STXBP3, SYK, TREM1, TUSC2, VAMP2, VAMP7, VAMP8]	TRUE
GO:0002448	mast cell mediated immunity	0	[5]	[None]	14	29.1667	0.00211642	1	{}	{}	[ADORA2B, BTK, CHGA, FCER1G, FGR, KIT, LAT, LAT2, MILR1, PIK3CD, RASGRP1, SLC7A8, SYK, UNC13D]	[ADORA2B, BTK, C12orf4, CD300A, CHGA, CLSTN1, CPLX2, CRHR1, FCER1A, FCER1G, FER, FES, FGR, FOXF1, GAB2, HMOX1, IL13, KIT, LAT, LAT2, LYN, MILR1, MRGPRX2, MS4A1, MS4A2, ORC3, PDPK1, PIK3CD, PIK3CG, PLA2G3, RABGEF1, RASGRP1, S100A13, SERPINB9, SLC7A8, SNAP23, SNX4, SNX6, SPNS1, SPON2, STXBP2, SYK, UNC13D, VAMP2, VAMP3, VAMP7, VAMP8, YWHAZ]	TRUE
GO:0002449	lymphocyte mediated immunity	0	[4]	[None]	59	17.2012	0.0107887	1	{}	{}	[ARTN, BTK, C10orf54, C1QA, C1S, C2, C3, C4A, C7, C8G, CD226, CD27, CD74, CFI, CLU, CRTAM, CXCL10, FCER1G, FOXP3, GATA3, GIMAP5, HLA-B, HLA-DMA, HLA-DQB1, HLA-DQB2, HLA-DRB1, HPX, IL10, IL12RB1, IL23R, IL7R, INPP5D, KLRD1, LAG3, LIG4, MALT1, MSH2, NCR3, NOD2, PIK3R6, PRKCZ, PTPN6, PTPRC, RASGRP1, RFTN1, RIPK3, RSAD2, SERPING1, SLA2, SLC11A1, SUSD4, TUBB4B, ULBP1, UNC13D, WAS, WHSC1, XRCC4, ZBTB1,…	[6xC1QA, AICDA, AKR1C1, AP1G1, APLF, ARRB2, ARTN, B2M, BATF, BCL10, BCL3, BCL6, BTK, BTN3A2, BTN3A3, C10orf54, C1QA, C1QB, C1QBP, C1QC, C1R, C1RL, C1S, C2, C3, C4A, C4B, C4BPA, C4BPB, C5, C6, C7, C8A, C8B, C8G, C9, CADM1, CD226, CD24, CD27, CD28, CD40, CD40LG, CD46, CD55, CD74, CD8A, CEBPG, CFI, CLC, CLCF1, CLEC2A, CLU, CORO1A, CR1, CR2, CRLF2, CRP, CRTAM, CSRP1, CTSC, CTSH, CXCL10, DEAF1, DLG1, …	TRUE
GO:0002455	humoral immune response mediated by circulating immunoglobulin	0	[4, 7]	[None]	21	11.3514	0.755554	1	{}	{}	[C1QA, C1S, C2, C3, C4A, C7, C8G, CFI, CLU, CXCL10, GIMAP5, HLA-DQB1, HLA-DQB2, HLA-DRB1, HPX, NOD2, PTPN6, PTPRC, SERPING1, SUSD4, ZP3]	[6xC1QA, AKR1C1, BCL3, C1QA, C1QB, C1QBP, C1QC, C1R, C1RL, C1S, C2, C3, C4A, C4B, C4BPA, C4BPB, C5, C6, C7, C8A, C8B, C8G, C9, CD46, CD55, CFI, CLU, CR1, CR2, CRP, CSRP1, CXCL10, EXO1, FCER2, FOXJ1, GIMAP5, HLA-DQB1, HLA-DQB2, HLA-DRB1, HNRNPC, HPX, HV101_HUMAN, HV102_HUMAN, HV104_HUMAN, HV105_HUMAN, HV106_HUMAN, HV107_HUMAN, HV201_HUMAN, HV202_HUMAN, HV203_HUMAN, HV204_HUMAN, HV205_HUMAN, HV206_…	TRUE
GO:0002456	T cell mediated immunity	0	[5]	[None]	19	26.0274	0.00169553	1	{}	{}	[C10orf54, CRTAM, FOXP3, GATA3, HLA-B, IL12RB1, IL23R, IL7R, MALT1, NOD2, PRKCZ, PTPRC, RFTN1, RIPK3, RSAD2, SLC11A1, WAS, ZBTB1, ZP3]	[B2M, BTN3A2, BTN3A3, C10orf54, CADM1, CD24, CD46, CD55, CD8A, CLC, CLCF1, CRLF2, CRTAM, CTSC, CTSH, DEAF1, DLG1, EMP2, FADD, FOXP3, FZD5, GATA3, GNL1, HLA-A, HLA-B, HLA-E, HSPD1, ICAM1, IFNA2, IFNB1, IL12A, IL12B, IL12RB1, IL1B, IL20RB, IL23A, IL23R, IL4, IL7R, JAG1, LILRB1, LYST, MALT1, MAP3K7, MICA, MICB, MYO1G, NOD2, P2RX7, PPP3CB, PRKCZ, PTPRC, PVR, PVRL2, RAB27A, RAET1E, RFTN1, RIPK3, RSAD2…	TRUE
GO:0002460	adaptive immune response based on somatic recombination of immune receptors built from immunoglobulin superfamily domains	0	[4]	[None]	61	17.6812	0.00534766	1	{}	{}	[ARTN, BTK, C10orf54, C1QA, C1S, C2, C3, C4A, C7, C8G, CD226, CD27, CD74, CFI, CLU, CRTAM, CXCL10, EBI3, FCER1G, FOXP3, GATA3, GIMAP5, HLA-B, HLA-DMA, HLA-DQB1, HLA-DQB2, HLA-DRB1, HPX, IL10, IL12RB1, IL17D, IL18, IL18BP, IL18R1, IL23R, IL7R, INPP5D, KLHL6, LIG4, MALT1, MSH2, NOD2, PRKCZ, PTPN6, PTPRC, RFTN1, RIPK3, RSAD2, SEMA4A, SERPING1, SLA2, SLC11A1, SUSD4, TLR4, TNFAIP3, UNC13D, WAS, WHSC1,…	[6xC1QA, ADA, ADAM17, AICDA, AKR1C1, APLF, ARTN, B2M, BATF, BCL10, BCL3, BCL6, BTK, BTN3A2, BTN3A3, C10orf54, C19orf10, C1QA, C1QB, C1QBP, C1QC, C1R, C1RL, C1S, C2, C3, C4A, C4B, C4BPA, C4BPB, C5, C6, C7, C8A, C8B, C8G, C9, CADM1, CCL19, CCR2, CD226, CD24, CD27, CD28, CD40, CD40LG, CD46, CD55, CD74, CD80, CD8A, CFI, CLC, CLCF1, CLU, CR1, CR2, CRLF2, CRP, CRTAM, CSRP1, CTSC, CTSH, CXCL10, CXCL13, …	TRUE
GO:0002467	germinal center formation	0	[3, 4, 5]	[None]	3	18.75	0.337124	1	{}	{}	[KLHL6, TNFAIP3, UNC13D]	[ADA, ADAM17, BCL3, BCL6, CXCL13, FOXJ1, KLHL6, KLHL7, MEF2C, NFKB2, RC3H1, TNFAIP3, TNFRSF13C, TNFSF13, TNFSF13B, UNC13D]	TRUE
GO:0002468	dendritic cell antigen processing and presentation	0	[3]	[None]	3	37.5	0.0715024	1	{}	{}	[CD74, NOD2, SLC11A1]	[CCL19, CCL21, CCR7, CD74, NOD1, NOD2, SLC11A1, THBS1]	TRUE
GO:0002474	antigen processing and presentation of peptide antigen via MHC class I	0	[4]	[None]	18	15.5172	0.225796	1	{}	{}	[CD207, CD36, FCER1G, FCGR1A, HLA-B, HLA-C, HLA-DMA, HLA-DQB1, HLA-DQB2, HLA-F, ITGAV, LNPEP, NCF1, NCF2, NCF4, SEC24A, SEC24B, ULBP1]	[ABCB5, ABCB9, ACE, AZGP1, B2M, BCAP31, BLMH, CALR, CANX, CD207, CD36, CTSS, CYBA, CYBB, E7ENX8_HUMAN, ERAP1, ERAP2, FCER1G, FCGR1A, FCGR1B, HFE, HLA-A, HLA-B, HLA-C, HLA-DMA, HLA-DQB1, HLA-DQB2, HLA-E, HLA-F, HLA-G, HLA-H, IFI30, ITGAV, ITGB5, LNPEP, MR1, NCF1, NCF2, NCF4, NPEPPS, PDIA3, PNKD, PSMA1, PSMA2, PSMA3, PSMA4, PSMA5, PSMA6, PSMA7, PSMA8, PSMB1, PSMB10, PSMB11, PSMB2, PSMB3, PSMB4, PSM…	TRUE
GO:0002478	antigen processing and presentation of exogenous peptide antigen	0	[4]	[None]	35	19.8864	0.00509166	1	{}	{}	[ACTR1A, AP2B1, CD207, CD36, CD74, CENPE, DYNC1LI2, FCER1G, FCGR1A, HLA-B, HLA-C, HLA-DMA, HLA-DMB, HLA-DOA, HLA-DQA1, HLA-DQB1, HLA-DQB2, HLA-DRA, HLA-DRB1, HLA-F, ITGAV, KIF11, KIF18A, KIF2C, KIF3B, KIF3C, KIF4A, KLC3, LNPEP, NCF1, NCF2, NCF4, RACGAP1, SEC24A, SEC24B]	[ABCB5, ACTR1A, ACTR1B, AP1B1, AP1G1, AP1M1, AP1M2, AP1S1, AP1S2, AP1S3, AP2A1, AP2A2, AP2B1, AP2M1, AP2S1, ARF1, ARF1P1, B2M, CALR, CANX, CD207, CD36, CD74, CENPE, CLTA, CLTC, CTSD, CTSE, CTSF, CTSL, CTSS, CTSV, CYBA, CYBB, DCTN1, DCTN2, DCTN3, DCTN4, DCTN5, DCTN6, DNM2, DYNC1H1, DYNC1I1, DYNC1I2, DYNC1LI2, DYNC2H1, DYNC2LI1, DYNLL1, DYNLL2, E7ENX8_HUMAN, FCER1G, FCGR1A, FCGR1B, HLA-A, HLA-B, HL…	TRUE
GO:0002479	antigen processing and presentation of exogenous peptide antigen via MHC class I, TAP-dependent	0	[6]	[None]	10	12.987	0.532319	1	{}	{}	[CD207, CD36, FCGR1A, HLA-B, HLA-C, HLA-F, ITGAV, NCF1, NCF2, NCF4]	[B2M, CALR, CD207, CD36, CYBA, CYBB, FCGR1A, FCGR1B, HLA-A, HLA-B, HLA-C, HLA-E, HLA-F, HLA-G, ITGAV, ITGB5, NCF1, NCF2, NCF4, PDIA3, PSMA1, PSMA2, PSMA3, PSMA4, PSMA5, PSMA6, PSMA7, PSMA8, PSMB1, PSMB10, PSMB11, PSMB2, PSMB3, PSMB4, PSMB5, PSMB6, PSMB7, PSMB8, PSMB9, PSMC1, PSMC2, PSMC3, PSMC4, PSMC5, PSMC6, PSMD1, PSMD10, PSMD11, PSMD12, PSMD13, PSMD14, PSMD2, PSMD3, PSMD4, PSMD5, PSMD6, PSMD7,…	TRUE
GO:0002480	antigen processing and presentation of exogenous peptide antigen via MHC class I, TAP-independent	0	[6]	[None]	4	44.4444	0.0198255	1	{}	{}	[HLA-B, HLA-C, HLA-F, LNPEP]	[B2M, CTSS, HLA-A, HLA-B, HLA-C, HLA-E, HLA-F, HLA-G, LNPEP]	TRUE
GO:0002495	antigen processing and presentation of peptide antigen via MHC class II	0	[4]	[None]	25	25	0.000663049	1	{}	{}	[ACTR1A, AP2B1, CD74, CENPE, DYNC1LI2, FCER1G, HLA-DMA, HLA-DMB, HLA-DOA, HLA-DQA1, HLA-DQB1, HLA-DQB2, HLA-DRA, HLA-DRB1, KIF11, KIF18A, KIF2C, KIF3B, KIF3C, KIF4A, KLC3, MARCH1, RACGAP1, SEC24A, SEC24B]	[ACTR1A, ACTR1B, AP1B1, AP1G1, AP1M1, AP1M2, AP1S1, AP1S2, AP1S3, AP2A1, AP2A2, AP2B1, AP2M1, AP2S1, ARF1, ARF1P1, CANX, CD74, CENPE, CLTA, CLTC, CTSD, CTSE, CTSF, CTSL, CTSS, CTSV, DCTN1, DCTN2, DCTN3, DCTN4, DCTN5, DCTN6, DNM2, DYNC1H1, DYNC1I1, DYNC1I2, DYNC1LI2, DYNC2H1, DYNC2LI1, DYNLL1, DYNLL2, FCER1G, HLA-DMA, HLA-DMB, HLA-DOA, HLA-DOB, HLA-DPA1, HLA-DPB1, HLA-DQA1, HLA-DQA2, HLA-DQB1, HLA…	TRUE
GO:0002501	peptide antigen assembly with MHC protein complex	0	[4, 6, 7, 8]	[None]	4	80	0.00120485	1	{}	{}	[HLA-DMA, HLA-DMB, HLA-DRA, HLA-DRB1]	[CALR, HLA-DMA, HLA-DMB, HLA-DRA, HLA-DRB1]	TRUE
GO:0002504	antigen processing and presentation of peptide or polysaccharide antigen via MHC class II	0	[3]	[None]	25	24.2718	0.00105186	1	{}	{}	[ACTR1A, AP2B1, CD74, CENPE, DYNC1LI2, FCER1G, HLA-DMA, HLA-DMB, HLA-DOA, HLA-DQA1, HLA-DQB1, HLA-DQB2, HLA-DRA, HLA-DRB1, KIF11, KIF18A, KIF2C, KIF3B, KIF3C, KIF4A, KLC3, MARCH1, RACGAP1, SEC24A, SEC24B]	[ACTR1A, ACTR1B, AP1B1, AP1G1, AP1M1, AP1M2, AP1S1, AP1S2, AP1S3, AP2A1, AP2A2, AP2B1, AP2M1, AP2S1, ARF1, ARF1P1, CANX, CD74, CENPE, CLTA, CLTC, CTSD, CTSE, CTSF, CTSL, CTSS, CTSV, DCTN1, DCTN2, DCTN3, DCTN4, DCTN5, DCTN6, DNM2, DYNC1H1, DYNC1I1, DYNC1I2, DYNC1LI2, DYNC2H1, DYNC2LI1, DYNLL1, DYNLL2, E7ENX8_HUMAN, F6UB75_HUMAN, FCER1G, HLA-DMA, HLA-DMB, HLA-DOA, HLA-DOB, HLA-DPA1, HLA-DPB1, HLA-D…	TRUE
GO:0002507	tolerance induction	0	[2, 3, 5, 6]	[None]	4	19.0476	0.278282	1	{}	{}	[FOXP3, HLA-B, IRAK3, TNFAIP3]	[CBLB, CCR4, CD3E, CD86, CLC, CLCF1, CNOT6, FOXJ1, FOXP3, HLA-B, HLA-G, ICOS, IDO1, IRAK3, IRG1, ITCH, LILRB2, LYN, TGFB1, TGFBR2, TNFAIP3]	TRUE
GO:0002523	leukocyte migration involved in inflammatory response	0	[3, 5, 6, 7]	[None]	5	33.3333	0.0340666	1	{}	{}	[ADAM8, FFAR2, ITGAM, ITGB2, S100A8]	[ADAM8, C5, CCL2, CD24, EHHADH, FFAR2, ITGAM, ITGB2, JAM3, LBP, PPBP, RPSA, S100A8, S100A9, SELE]	TRUE
GO:0002524	hypersensitivity	0	[5, 7]	[None]	4	44.4444	0.0198255	1	{}	{}	[C3, FCER1G, GATA3, ZP3]	[C3, CCR7, DEAF1, FCER1A, FCER1G, GATA3, IL20RB, SPN, ZP3]	TRUE
GO:0002532	production of molecular mediator involved in inflammatory response	0	[3, 5]	[None]	7	17.0732	0.266809	1	{}	{}	[ALOX5AP, BTK, FCER1G, IL17B, NOD2, SYK, TLR4]	[ALOX5, ALOX5AP, ANKRD42, APOD, BTK, CHIA, CHID1, DUSP10, EHHADH, FCER1G, IDO1, IL17A, IL17B, IL17C, IL17F, IL17RA, IL17RC, IL4R, INS, LBP, LYN, MAPK14, NOD2, P2RX1, PER1, PGAP3, RPS19, RPSA, SEH1L, SERPINE1, SLC7A2, SNAP23, SNX4, SNX6, SYK, TLR4, VAMP2, VAMP3, VAMP7, VAMP8, YWHAZ]	TRUE
GO:0002548	monocyte chemotaxis	0	[4, 6, 7, 8]	[None]	5	14.2857	0.470832	1	{}	{}	[CCL5, CXCL10, CXCL12, PDGFB, PTPRO]	[AIF1, ANO6, CALCA, CCL2, CCL23, CCL3, CCL5, CCL7, CCR1, CCR2, CREB3, CREB3L4, CXCL10, CXCL12, FLT1, GREM1, IL6, IL6R, LGALS3, LYN, MYO9B, NBL1, PDGFB, PLA2G7, PTPRO, PTPRU, RPS19, S100A11P1, S100A12, S100A14, S100A7, SERPINE1, SLIT2, TNFRSF11A, TNFSF11]	TRUE
GO:0002551	mast cell chemotaxis	0	[4, 5, 6, 7, 8, 9]	[None]	5	45.4545	0.00811829	1	{}	{}	[CHGA, FIGF, KIT, PIK3CD, VEGFC]	[CCL11, CHGA, CLSTN1, FIGF, KIT, PIK3CD, RAC1, RNASE1, VEGFA, VEGFB, VEGFC]	TRUE
GO:0002562	somatic diversification of immune receptors via germline recombination within a single locus	0	[3, 4, 6, 7, 8, 9]	[None]	9	14.5161	0.398245	1	{}	{}	[ARTN, BCL11B, FOXP3, IL10, LIG4, MSH2, PTPRC, WHSC1, XRCC4]	[AICDA, APLF, ARTN, ATM, BATF, BCL11B, BCL6, CD28, CD40, CD40LG, CLCF1, DCLRE1C, ERCC1, EXO1, EXOSC3, EXOSC6, FOXP1, FOXP3, HMGB1, HMGB2, HSPD1, IFNG, IL10, IL2, IL27RA, IL4, LEF1, LIG1, LIG3, LIG4, LRIG1, LRIG3, MLH1, MSH2, MSH3, MSH6, NBN, NDFIP1, PAXIP1, PMS2, PRKDC, PTPRC, RAG1, RAG2, RNF168, RNF8, STAT6, SUPT6H, SWAP70, TBX21, TCF3, TCF7, TCF7L1, TGFB1, THOC1, TNFSF13, TNFSF4, UNG, VPRBP, WH…	TRUE
GO:0002573	myeloid leukocyte differentiation	0	[6, 7, 8, 9]	[None]	40	20.202	0.00215605	1	{}	{}	[ANXA2, APC, ASXL2, BMP4, CA2, CBFA2T3, CD109, CEBPB, CHUK, CSF1R, F2RL1, GATA2, GATA3, GIMAP5, GPC3, GPR68, HCLS1, IKZF1, IL23R, IL34, INHA, INPP5D, ITGAM, KIT, L3MBTL3, LRRC17, LTF, MITF, MMP9, MT1G, OSTM1, PDE2A, PIK3CD, PRDM16, RBP1, SH3PXD2A, SIGLEC15, SPI1, TESC, TLR4]	[ACIN1, ADIPOQ, ANXA2, APC, APCS, ARID4A, ASXL2, ATP6AP1, BATF, BATF2, BATF3, BGLAP, BMP4, C19orf10, C1QC, CA2, CALCA, CALCR, CAMK4, CARTPT, CASP8, CBFA2T3, CCL19, CCL3, CCR1, CCR7, CD101, CD109, CD86, CDC42, CEBPA, CEBPB, CEBPE, CHUK, CITED2, CLSTN1, CREB1, CSF1, CSF1R, CSF2, CSF3, CTNNB1, CTNNBIP1, CUL4A, DCSTAMP, DHRS2, EFNA2, EFNA4, EPHA2, ESRRA, F2RL1, FADD, FAM20C, FAM213A, FARP2, FOS, FOXP…	TRUE
GO:0002576	platelet degranulation	0	[5, 6, 7, 8]	[None]	23	23	0.00343168	1	{}	{}	[CD36, CLU, EGF, F13A1, F3, FCER1G, FIGF, IGF1, IGF2, NRG1, PDGFB, PLEK, PROS1, PRSS8, SCG3, SEPP1, SERPINA1, SERPINF2, SERPING1, STXBP1, SYK, VEGFC, VWF]	[A2M, ABCC4, ACTN1, ACTN2, ACTN4, ALB, ALDOA, APOA1, APP, BRPF3, CALM1, CALU, CAP1, CD36, CD63, CD9, CFD, CFL1, CLU, DMTN, EGF, F13A1, F3, F5, F8, FCER1G, FGA, FGB, FGG, FIGF, FLNA, FN1, GAS6, HABP4, HGF, HRG, HSPA5, IGF1, IGF2, IL6, ITGA2B, ITGB3, KNG1, LAMP2, LEFTY2, LYN, MMRN1, MTCH1, NRG1, P2RX1, PDGFA, PDGFB, PECAM1, PF4, PFN1, PIKFYVE, PLEK, PLG, POTEKP, PPBP, PPIA, PRF1, PROS1, PRSS8, PSAP…	TRUE
GO:0002577	regulation of antigen processing and presentation	0	[3, 4]	[None]	5	26.3158	0.0858285	1	{}	{}	[CD74, HLA-DOA, NOD2, SLC11A1, WAS]	[ABCB5, CCL19, CCL21, CCR7, CD74, E7ENX8_HUMAN, HLA-DOA, HLA-DOB, LILRB2, NOD1, NOD2, PYCARD, SEC14L3, SLC11A1, TAP2, TAPBPL, THBS1, TREM2, WAS]	TRUE
GO:0002579	positive regulation of antigen processing and presentation	0	[3, 4, 5]	[None]	3	23.0769	0.226761	1	{}	{}	[CD74, NOD2, SLC11A1]	[ABCB5, CCL19, CCL21, CCR7, CD74, E7ENX8_HUMAN, NOD1, NOD2, PYCARD, SEC14L3, SLC11A1, TAP2, TREM2]	TRUE
GO:0002604	regulation of dendritic cell antigen processing and presentation	0	[4, 5]	[None]	3	37.5	0.0715024	1	{}	{}	[CD74, NOD2, SLC11A1]	[CCL19, CCL21, CCR7, CD74, NOD1, NOD2, SLC11A1, THBS1]	TRUE
GO:0002606	positive regulation of dendritic cell antigen processing and presentation	0	[4, 5, 6]	[None]	3	42.8571	0.0492799	1	{}	{}	[CD74, NOD2, SLC11A1]	[CCL19, CCL21, CCR7, CD74, NOD1, NOD2, SLC11A1]	TRUE
GO:0002637	regulation of immunoglobulin production	0	[4, 5, 6]	[None]	7	14.8936	0.396721	1	{}	{}	[CD37, FOXP3, HPX, IL10, PTPRC, TNFRSF4, WHSC1]	[APLF, BCL6, CD28, CD37, CD40, CD40LG, CLCF1, EXOSC3, FOXP1, FOXP3, HLA-E, HPX, IFNG, IL10, IL13, IL13RA1, IL2, IL27RA, IL33, IL4, IL5, IL6, MZB1, NDFIP1, PAXIP1, POLR2D, PTPRC, RBP4, SASH3, STAT6, STX4, SUPT6H, TANK, TBX21, TGFB1, THOC1, TNF, TNFRSF4, TNFSF13, TNFSF4, TRAF2, TRAF6, VAMP3, WHSC1, XBP1, XBP1P1, XCL1]	TRUE
GO:0002639	positive regulation of immunoglobulin production	0	[4, 5, 6, 7]	[None]	5	14.7059	0.444628	1	{}	{}	[CD37, HPX, PTPRC, TNFRSF4, WHSC1]	[CD28, CD37, CD40, CLCF1, EXOSC3, FOXP1, HLA-E, HPX, IFNG, IL13, IL13RA1, IL2, IL33, IL4, IL5, IL6, MZB1, PAXIP1, POLR2D, PTPRC, RBP4, SASH3, STAT6, STX4, TBX21, TGFB1, TNFRSF4, TNFSF13, TNFSF4, VAMP3, WHSC1, XBP1, XBP1P1, XCL1]	TRUE
GO:0002643	regulation of tolerance induction	0	[3, 4, 5, 6, 7]	[None]	3	21.4286	0.263054	1	{}	{}	[FOXP3, HLA-B, IRAK3]	[CBLB, CD3E, CD86, CLC, CLCF1, FOXJ1, FOXP3, HLA-B, HLA-G, IDO1, IRAK3, ITCH, LILRB2, TGFBR2]	TRUE
GO:0002675	positive regulation of acute inflammatory response	0	[5, 6, 7, 8]	[None]	8	27.5862	0.0256887	1	{}	{}	[ADAM8, ALOX5AP, C3, FCER1G, FFAR2, PTGER3, PTGS2, ZP3]	[ADAM8, ALOX5AP, C3, CCM2, CCR7, CNR1, CREB3L3, F12, FCER1A, FCER1G, FFAR2, FFAR3, IL1B, IL6, IL6ST, KLKB1, NPY5R, OSM, OSMR, PCDHA4, PCDHA@, PIK3CG, PTGER3, PTGS2, TAC1, TNF, TNFRSF11A, TNFSF11, ZP3]	TRUE
GO:0002676	regulation of chronic inflammatory response	0	[5, 6, 7]	[None]	5	55.5556	0.00276316	1	{}	{}	[ADORA2B, CCL5, FOXP3, IL10, TNFAIP3]	[ADORA2B, CCL5, FOXP3, IDO1, IL10, IL4, LTA, TNF, TNFAIP3]	TRUE
GO:0002677	negative regulation of chronic inflammatory response	0	[5, 6, 7, 8]	[None]	3	75	0.00758769	1	{}	{}	[FOXP3, IL10, TNFAIP3]	[FOXP3, IL10, IL4, TNFAIP3]	TRUE
GO:0002679	respiratory burst involved in defense response	0	[3, 4]	[None]	3	25	0.191543	1	{}	{}	[HCK, NCF1, PIK3CD]	[CLSTN1, DUSP10, EHHADH, HCK, INS, LBP, MPO, NCF1, PIK3CD, PIK3CG, RPS19, RPSA]	TRUE
GO:0002685	regulation of leukocyte migration	0	[3, 4, 5, 6, 7]	[None]	31	22.6277	0.00101368	1	{}	{}	[ADAM8, CAMK1D, CCL5, CD74, CMKLR1, CXCL1, CXCL10, CXCL11, CXCL12, CXCL2, CXCL5, CXCL9, CXCR3, ENC1, F2RL1, FIGF, IL8, KIF20B, MMP28, NOD2, PLCB1, PTK2B, RIPK3, SEPP1, TACR1, THBS4, TMEM102, TNFRSF18, TNFSF14, VEGFC, ZP3]	[ADA, ADAM10, ADAM17, ADAM8, ADORA1, AIF1, ANO6, APOD, BDKRB1, BMP5, C1QBP, C3AR1, C5, C5AR2, CALR, CAMK1D, CCL19, CCL2, CCL20, CCL21, CCL24, CCL25, CCL28, CCL3, CCL4, CCL5, CCL7, CCR1, CCR2, CCR7, CD300A, CD74, CMKLR1, CREB3, CREB3L4, CSF1, CXCL1, CXCL10, CXCL11, CXCL12, CXCL13, CXCL2, CXCL3, CXCL5, CXCL6, CXCL9, CXCR3, ECM1, EDN1, EDN2, EDN3, EDNRA, EHHADH, ENC1, F2RL1, F7, FADD, FIGF, GAS6, GC…	TRUE
GO:0002686	negative regulation of leukocyte migration	0	[3, 4, 5, 6, 7, 8]	[None]	4	13.7931	0.51906	1	{}	{}	[CXCL12, ENC1, MMP28, PLCB1]	[ADA, ADORA1, APOD, BMP5, C5, C5AR2, CCL2, CCL21, CCL25, CCL28, CD300A, CXCL12, ENC1, GCSAM, GREM1, HMOX1, HOXA7, IL33, KLRK1, MMP28, NBL1, PADI2, PLCB1, PTGER4, RABGEF1, SLIT2, STAP1, UXT, WASL]	TRUE
GO:0002687	positive regulation of leukocyte migration	0	[3, 4, 5, 6, 7, 8]	[None]	24	24.2424	0.00133481	1	{}	{}	[ADAM8, CAMK1D, CCL5, CD74, CMKLR1, CXCL1, CXCL10, CXCL11, CXCL12, CXCL2, CXCL5, CXCL9, F2RL1, FIGF, IL8, PTK2B, SEPP1, TACR1, THBS4, TMEM102, TNFRSF18, TNFSF14, VEGFC, ZP3]	[ADAM10, ADAM17, ADAM8, AIF1, ANO6, BDKRB1, C1QBP, C3AR1, CALR, CAMK1D, CCL19, CCL2, CCL20, CCL21, CCL24, CCL3, CCL4, CCL5, CCL7, CCR1, CCR2, CCR7, CD74, CMKLR1, CREB3, CREB3L4, CSF1, CXCL1, CXCL10, CXCL11, CXCL12, CXCL13, CXCL2, CXCL3, CXCL5, CXCL6, CXCL9, EDN1, EDN2, EDN3, EDNRA, EHHADH, F2RL1, F7, FADD, FIGF, GAS6, ICAM1, IL23A, IL4, IL6, IL6R, IL8, ITGA2, ITGA2B, LBP, LGALS3, MADCAM1, MIA3, N…	TRUE
GO:0002688	regulation of leukocyte chemotaxis	0	[4, 5, 6, 7, 8]	[None]	22	24.1758	0.00215362	1	{}	{}	[CAMK1D, CCL5, CD74, CMKLR1, CXCL1, CXCL10, CXCL11, CXCL12, CXCL2, CXCL5, CXCL9, F2RL1, FIGF, IL8, KIF20B, MMP28, NOD2, PTK2B, THBS4, TMEM102, TNFSF14, VEGFC]	[ADAM10, ADAM17, AIF1, ANO6, C1QBP, C3AR1, C5, C5AR2, CALR, CAMK1D, CCL19, CCL2, CCL21, CCL3, CCL4, CCL5, CCL7, CCR1, CCR2, CCR7, CD74, CMKLR1, CREB3, CREB3L4, CSF1, CXCL1, CXCL10, CXCL11, CXCL12, CXCL13, CXCL2, CXCL3, CXCL5, CXCL6, CXCL9, EDN1, EDN2, EDN3, EDNRA, EHHADH, F2RL1, F7, FIGF, GAS6, GREM1, IL23A, IL4, IL6, IL6R, IL8, JAM3, KIF20B, KLRK1, LBP, LYN, MMP28, MPP1, MTUS1, NBL1, NCKAP1L, NO…	TRUE
GO:0002690	positive regulation of leukocyte chemotaxis	0	[4, 5, 6, 7, 8, 9]	[None]	19	25.3333	0.00237724	1	{}	{}	[CAMK1D, CCL5, CD74, CMKLR1, CXCL1, CXCL10, CXCL11, CXCL12, CXCL2, CXCL5, CXCL9, F2RL1, FIGF, IL8, PTK2B, THBS4, TMEM102, TNFSF14, VEGFC]	[ADAM10, ADAM17, AIF1, ANO6, C1QBP, C3AR1, CALR, CAMK1D, CCL19, CCL2, CCL21, CCL3, CCL4, CCL5, CCL7, CCR1, CCR2, CCR7, CD74, CMKLR1, CREB3, CREB3L4, CSF1, CXCL1, CXCL10, CXCL11, CXCL12, CXCL13, CXCL2, CXCL3, CXCL5, CXCL6, CXCL9, EDN1, EDN2, EDN3, EDNRA, EHHADH, F2RL1, F7, FIGF, GAS6, IL23A, IL4, IL6, IL6R, IL8, LBP, NCKAP1L, PF4, PF4V1, PLA2G7, PPBP, PTK2B, PTPRJ, RAC1, RAC2, RARRES2, RNASE1, RPS…	TRUE
GO:0002691	regulation of cellular extravasation	0	[4, 5, 6, 7, 8]	[None]	5	33.3333	0.0340666	1	{}	{}	[ADAM8, CXCL12, ENC1, PLCB1, RIPK3]	[ADAM8, CCL2, CCL21, CCL25, CCL28, CCR2, CXCL12, ENC1, FADD, ICAM1, OLFM4, PLCB1, PLVAP, PTGER4, RIPK3]	TRUE
GO:0002692	negative regulation of cellular extravasation	0	[4, 5, 6, 7, 8, 9]	[None]	3	42.8571	0.0492799	1	{}	{}	[CXCL12, ENC1, PLCB1]	[CCL21, CCL25, CCL28, CXCL12, ENC1, PLCB1, PTGER4]	TRUE
GO:0002695	negative regulation of leukocyte activation	0	[3, 4, 5, 6]	[None]	31	22.7941	0.00089166	1	{}	{}	[AXL, BMP4, C10orf54, CASP3, CD37, CD74, CEBPB, CNR2, DTX1, FOXP3, GIMAP5, HLA-DRB1, IL10, INHA, INPP5D, LAG3, LAX1, LRRC32, LST1, MILR1, MNDA, PAG1, PTPN6, SLA2, SOCS6, SOX11, TFF2, TNFAIP3, TNFAIP8L2, TNFRSF21, TSPAN32]	[ABR, ADORA2A, ATM, AXL, BANK1, BCL6, BCR, BMP4, BPI, BTLA, BTN2A2, C10orf54, CASP3, CBLB, CCR2, CD24, CD274, CD276, CD300A, CD37, CD74, CDKN2A, CEBPB, CNR1, CNR2, CTLA4, CYLD, DEAF1, DLG1, DTX1, DUSP3, ERBB2, FAS, FASN, FBXO7, FER, FLT3, FOXF1, FOXJ1, FOXP3, GAL, GIMAP5, GLI3, GLMN, GPER1, HLA-DRB1, HLA-G, HLX, HMGB3, HMOX1, ID2, IDO1, IFNA2, IFNB1, IFNL1, IHH, IL10, IL2, IL20RB, IL2RA, IL31RA, …	TRUE
GO:0002698	negative regulation of immune effector process	0	[3, 4, 5]	[None]	15	17.2414	0.140869	1	{}	{}	[ANGPT1, BST2, C10orf54, FOXP3, HLA-B, IL10, IL7R, IRAK3, LPAL2, MASP1, NOD2, PTPN6, PTPRC, SERPING1, SUSD4]	[A2M, ABR, ANGPT1, APOA1, APOA2, ARRB2, BCL6, BCR, BST2, C10orf54, C1QBP, C4BPA, C4BPB, CCR2, CD300A, CD46, CD55, CD59, CR1, DEAF1, DHX58, DUSP10, EIF2AK2, FER, FOXF1, FOXJ1, FOXP3, HLA-A, HLA-B, HLA-E, HLX, HMOX1, HTRA1, IFIT1, IFNA2, IFNB1, IFNL1, IL10, IL20RB, IL2RA, IL33, IL4, IL4R, IL7R, INS, IRAK3, IRF3, ITCH, JAK3, LGALS3, LILRB1, LPAL2, MASP1, MICA, MUL1, NDFIP1, NLRX1, NOD2, PCBP2, PGLYR…	TRUE
GO:0002699	positive regulation of immune effector process	0	[3, 4, 5]	[None]	35	22.293	0.000666468	1	{}	{}	[ADORA2B, C3, CD226, CD36, CD37, CD74, CRTAM, F2RL1, FCER1G, FFAR2, FGR, FOXP3, GIMAP5, HLA-B, HLA-DMB, HPX, IL12RB1, IL23R, LAG3, MALT1, NCR3, NOD2, PRKCZ, PTPRC, RASGRP1, RSAD2, S100A8, SYK, TEK, TLR4, TNFRSF4, UNC13D, WHSC1, ZBTB1, ZP3]	[6xC1QA, ADORA2B, AMH, ANKRD17, AP1G1, B2M, BCL10, C12orf4, C3, C6, CADM1, CCL19, CCL2, CCR2, CD226, CD24, CD28, CD300A, CD36, CD37, CD40, CD46, CD74, CD80, CD86, CLCF1, CRHR1, CRTAM, DDX60, DEFB103A, DHX58, EHHADH, EXOSC3, F2RL1, FADD, FCER1A, FCER1G, FCER2, FER, FES, FFAR2, FFAR3, FGR, FOXF1, FOXP1, FOXP3, FZD5, GAB2, GIMAP5, GPRC5B, HLA-A, HLA-B, HLA-DMB, HLA-E, HLX, HMOX1, HPX, HSPD1, IFNG, I…	TRUE
GO:0002701	negative regulation of production of molecular mediator of immune response	0	[3, 4, 5, 6]	[None]	7	30.4348	0.0213202	1	{}	{}	[ANGPT1, BST2, C10orf54, FOXP3, IL10, IRAK3, LPAL2]	[ANGPT1, APOA1, APOA2, BCL6, BST2, C10orf54, FOXP3, HMOX1, IFNA2, IFNB1, IL10, IL33, IRAK3, JAK3, LILRB1, LPAL2, NDFIP1, TGFB1, TGFB2, TGFB3, THOC1, TNF, XCL1]	TRUE
GO:0002702	positive regulation of production of molecular mediator of immune response	0	[3, 4, 5, 6]	[None]	18	27.6923	0.00102906	1	{}	{}	[CD36, CD37, CD74, F2RL1, FCER1G, FFAR2, GIMAP5, HPX, MALT1, NOD2, PRKCZ, PTPRC, RSAD2, S100A8, TEK, TLR4, TNFRSF4, WHSC1]	[AMH, BCL10, CD28, CD36, CD37, CD40, CD74, CLCF1, DEFB103A, EXOSC3, F2RL1, FCER1G, FFAR2, FFAR3, FOXP1, FZD5, GIMAP5, GPRC5B, HLA-E, HPX, IFNG, IL13, IL13RA1, IL2, IL21, IL33, IL4, IL5, IL6, MALT1, MAP3K7, MIF, MZB1, NOD2, PAXIP1, POLR2D, PRKCZ, PTPRC, RBP4, RSAD2, S100A8, S100A9, SASH3, SEMA7A, SPON2, STAT6, STX4, TANK, TBX21, TEK, TGFB1, TLR2, TLR4, TNFRSF14, TNFRSF4, TNFSF13, TNFSF4, TRAF2, TR…	TRUE
GO:0002704	negative regulation of leukocyte mediated immunity	0	[4, 5, 6]	[None]	9	23.6842	0.0469181	1	{}	{}	[BST2, C10orf54, FOXP3, HLA-B, IL7R, NOD2, PTPN6, PTPRC, SUSD4]	[ABR, ARRB2, BCL6, BCR, BST2, C10orf54, C4BPA, C4BPB, CCR2, CD300A, CR1, DEAF1, FOXF1, FOXJ1, FOXP3, HLA-A, HLA-B, HLA-E, HMOX1, IFNA2, IFNB1, IL20RB, IL7R, JAK3, LILRB1, MICA, NDFIP1, NOD2, PPP3CB, PTPN6, PTPRC, RABGEF1, SERPINB4, SERPINB9, SPN, SUSD4, THOC1, XCL1]	TRUE
GO:0002707	negative regulation of lymphocyte mediated immunity	0	[5, 6, 7]	[None]	8	27.5862	0.0256887	1	{}	{}	[C10orf54, FOXP3, HLA-B, IL7R, NOD2, PTPN6, PTPRC, SUSD4]	[ARRB2, BCL6, C10orf54, C4BPA, C4BPB, CR1, DEAF1, FOXJ1, FOXP3, HLA-A, HLA-B, HLA-E, IFNA2, IFNB1, IL20RB, IL7R, LILRB1, MICA, NDFIP1, NOD2, PPP3CB, PTPN6, PTPRC, SERPINB4, SERPINB9, SPN, SUSD4, THOC1, XCL1]	TRUE
GO:0002709	regulation of T cell mediated immunity	0	[6, 7]	[None]	15	31.9149	0.000525538	1	{}	{}	[C10orf54, FOXP3, HLA-B, IL12RB1, IL23R, IL7R, MALT1, NOD2, PRKCZ, PTPRC, RIPK3, RSAD2, WAS, ZBTB1, ZP3]	[B2M, C10orf54, CD24, CLC, CLCF1, DEAF1, FADD, FOXP3, FZD5, HLA-A, HLA-B, HLA-E, HSPD1, IFNA2, IFNB1, IL12A, IL12B, IL12RB1, IL1B, IL20RB, IL23A, IL23R, IL7R, LILRB1, MALT1, MAP3K7, NOD2, P2RX7, PPP3CB, PRKCZ, PTPRC, PVR, PVRL2, RIPK3, RSAD2, SASH3, SPN, STX7, TANK, TNFSF4, TRAF2, TRAF6, TRPM4, WAS, XCL1, ZBTB1, ZP3]	TRUE
GO:0002710	negative regulation of T cell mediated immunity	0	[6, 7, 8]	[None]	5	38.4615	0.0181539	1	{}	{}	[C10orf54, FOXP3, IL7R, NOD2, PTPRC]	[C10orf54, DEAF1, FOXP3, IFNA2, IFNB1, IL20RB, IL7R, LILRB1, NOD2, PPP3CB, PTPRC, SPN, XCL1]	TRUE
GO:0002711	positive regulation of T cell mediated immunity	0	[6, 7, 8]	[None]	10	31.25	0.00518353	1	{}	{}	[FOXP3, HLA-B, IL12RB1, IL23R, MALT1, PRKCZ, PTPRC, RSAD2, ZBTB1, ZP3]	[B2M, CD24, FADD, FOXP3, FZD5, HLA-A, HLA-B, HLA-E, HSPD1, IL12A, IL12B, IL12RB1, IL1B, IL23A, IL23R, MALT1, MAP3K7, P2RX7, PRKCZ, PTPRC, PVR, PVRL2, RSAD2, SASH3, STX7, TANK, TNFSF4, TRAF2, TRAF6, XCL1, ZBTB1, ZP3]	TRUE
GO:0002712	regulation of B cell mediated immunity	0	[6, 7]	[None]	13	30.2326	0.00211652	1	{}	{}	[BTK, C3, CD226, FCER1G, FOXP3, GIMAP5, HPX, IL10, NOD2, PTPN6, PTPRC, SUSD4, WHSC1]	[6xC1QA, APLF, BCL6, BTK, C3, C4BPA, C4BPB, CD226, CD28, CD40, CLCF1, CR1, EXOSC3, FCER1A, FCER1G, FCER2, FOXJ1, FOXP3, GIMAP5, HPX, IFNG, IL10, IL2, IL27RA, IL4, LTA, NDFIP1, NOD2, PAXIP1, PTPN6, PTPRC, PVRL2, STAT6, SUPT6H, SUSD4, TBX21, TGFB1, THOC1, TNF, TNFSF13, TNFSF4, WHSC1, XCL1]	TRUE
GO:0002713	negative regulation of B cell mediated immunity	0	[6, 7, 8]	[None]	3	30	0.126311	1	{}	{}	[FOXP3, PTPN6, SUSD4]	[BCL6, C4BPA, C4BPB, CR1, FOXJ1, FOXP3, NDFIP1, PTPN6, SUSD4, THOC1]	TRUE
GO:0002714	positive regulation of B cell mediated immunity	0	[6, 7, 8]	[None]	8	28.5714	0.0208823	1	{}	{}	[C3, CD226, FCER1G, GIMAP5, HPX, NOD2, PTPRC, WHSC1]	[6xC1QA, C3, CD226, CD28, CD40, CLCF1, EXOSC3, FCER1A, FCER1G, FCER2, GIMAP5, HPX, IFNG, IL2, IL4, LTA, NOD2, PAXIP1, PTPRC, PVRL2, STAT6, TBX21, TGFB1, TNF, TNFSF13, TNFSF4, WHSC1, XCL1]	TRUE
GO:0002715	regulation of natural killer cell mediated immunity	0	[5, 6, 7]	[None]	8	27.5862	0.0256887	1	{}	{}	[CD226, CRTAM, GIMAP5, HLA-B, LAG3, NCR3, PIK3R6, RASGRP1]	[AP1G1, ARRB2, CADM1, CD226, CRTAM, GIMAP5, HLA-A, HLA-B, HLA-E, IL12A, IL12B, IL21, KLRK1, LAG3, LAMP1, LILRB1, MICA, NCR1, NCR3, PIK3R6, PVR, PVRL2, RASGRP1, SERPINB4, SERPINB9, SH2D1A, SH2D1B, STAT5A, STAT5B]	TRUE
GO:0002717	positive regulation of natural killer cell mediated immunity	0	[5, 6, 7, 8]	[None]	6	30	0.0345719	1	{}	{}	[CD226, CRTAM, GIMAP5, LAG3, NCR3, RASGRP1]	[AP1G1, CADM1, CD226, CRTAM, GIMAP5, HLA-E, IL12A, IL12B, IL21, KLRK1, LAG3, LAMP1, NCR3, PVR, PVRL2, RASGRP1, SH2D1A, SH2D1B, STAT5A, STAT5B]	TRUE
GO:0002719	negative regulation of cytokine production involved in immune response	0	[4, 5, 6, 7]	[None]	7	35	0.00950685	1	{}	{}	[ANGPT1, BST2, C10orf54, FOXP3, IL10, IRAK3, LPAL2]	[ANGPT1, APOA1, APOA2, BCL6, BST2, C10orf54, FOXP3, HMOX1, IFNA2, IFNB1, IL10, IRAK3, JAK3, LILRB1, LPAL2, TGFB1, TGFB2, TGFB3, TNF, XCL1]	TRUE
GO:0002724	regulation of T cell cytokine production	0	[5, 6, 7, 8]	[None]	5	27.7778	0.0703611	1	{}	{}	[C10orf54, FOXP3, MALT1, PRKCZ, RSAD2]	[C10orf54, CLC, CLCF1, FOXP3, FZD5, IFNA2, IFNB1, MALT1, MAP3K7, PRKCZ, RSAD2, SASH3, TANK, TNFSF4, TRAF2, TRAF6, TRPM4, XCL1]	TRUE
GO:0002726	positive regulation of T cell cytokine production	0	[5, 6, 7, 8, 9]	[None]	3	27.2727	0.157888	1	{}	{}	[MALT1, PRKCZ, RSAD2]	[FZD5, MALT1, MAP3K7, PRKCZ, RSAD2, SASH3, TANK, TNFSF4, TRAF2, TRAF6, XCL1]	TRUE
GO:0002739	regulation of cytokine secretion involved in immune response	0	[4, 5, 6, 7, 8, 9, 10]	[None]	5	41.6667	0.0124661	1	{}	{}	[ANGPT1, F2RL1, IL10, LPAL2, TEK]	[ANGPT1, APOA1, APOA2, ATG5, F2RL1, IL10, LILRB1, LPAL2, TEK, TNF, TNFRSF14, WNT5A]	TRUE
GO:0002740	negative regulation of cytokine secretion involved in immune response	0	[4, 5, 6, 7, 8, 9, 10, 11]	[None]	3	42.8571	0.0492799	1	{}	{}	[ANGPT1, IL10, LPAL2]	[ANGPT1, APOA1, APOA2, IL10, LILRB1, LPAL2, TNF]	TRUE
GO:0002753	cytoplasmic pattern recognition receptor signaling pathway	0	[5, 6, 8, 9, 10, 11]	[None]	5	10.4167	0.753172	1	{}	{}	[CHUK, NOD2, TAB3, TLR4, TNFAIP3]	[ANKRD17, BIRC2, BIRC3, C1QBP, CARD9, CASP8, CHUK, CYLD, DDX58, DDX60, DHX58, IFIH1, IKBKB, IKBKG, IRAK1, IRAK2, IRF3, IRF7, ITCH, LSM14A, MAP2K6, MAP3K7, MAVS, NFKBIA, NLRX1, NOD1, NOD2, OTULIN, PELI3, RELA, RIPK2, RPS27A, TAB1, TAB2, TAB3, TLR4, TNFAIP3, TRAF6, TRIM15, TSPAN6, UBA52, UBB, UBC, UBE2N, UBE2V1, USP17L2, XIAP, ZC3HAV1]	TRUE
GO:0002755	MyD88-dependent toll-like receptor signaling pathway	0	[7, 9, 10, 11, 12]	[None]	15	16.8539	0.16123	1	{}	{}	[BTK, CD14, CD36, CDK1, CHUK, DUSP4, IRAK3, KCNH8, MAPK10, MOG, NOD2, RPS6KA2, TAB3, TLR4, TLR5]	[ATF1, ATF2, BTK, CD14, CD36, CDK1, CHUK, CREB1, DUSP3, DUSP4, DUSP6, DUSP7, ELK1, FOS, GDNF, H0Y858_HUMAN, HSPD1, IKBKB, IKBKG, IRAK1, IRAK2, IRAK3, IRAK4, IRF1, IRF7, JUN, KCNH4, KCNH8, LY96, MAP2K1, MAP2K2, MAP2K3, MAP2K4, MAP2K6, MAP2K7, MAP3K1, MAP3K7, MAPK1, MAPK10, MAPK11, MAPK14, MAPK3, MAPK7, MAPK8, MAPK9, MAPKAPK2, MAPKAPK3, MEF2A, MEF2C, MOG, MYD88, NDUFA2, NFKB1, NFKB2, NFKBIA, NFKBIB…	TRUE
GO:0002756	MyD88-independent toll-like receptor signaling pathway	0	[7, 9, 10, 11, 12]	[None]	13	15.4762	0.27521	1	{}	{}	[CD14, CDK1, CHUK, DUSP4, KCNH8, MAPK10, NOD2, RIPK3, RPS6KA2, TAB3, TLR4, TNIP3, UBE2D1]	[ATF1, ATF2, BIRC2, BIRC3, CASP8, CD14, CDK1, CHUK, CREB1, DUSP3, DUSP4, DUSP6, DUSP7, ELK1, FADD, FOS, GDNF, IKBKB, IKBKE, IKBKG, IRAK1, IRAK2, IRF3, IRF7, JUN, KCNH4, KCNH8, LY96, MAP2K1, MAP2K2, MAP2K3, MAP2K4, MAP2K6, MAP2K7, MAP3K7, MAPK1, MAPK10, MAPK11, MAPK14, MAPK3, MAPK7, MAPK8, MAPK9, MAPKAPK2, MAPKAPK3, MEF2A, MEF2C, NDUFA2, NFKB1, NFKB2, NFKBIA, NFKBIB, NOD1, NOD2, PPP2R5D, PRKCE, RE…	TRUE
GO:0002757	immune response-activating signal transduction	0	[3, 5, 6, 7]	[None]	81	13.2787	0.379839	1	{}	{}	[ACTR3, ADAM8, BLK, BTK, C5AR1, CACNA1F, CD14, CD19, CD209, CD226, CD247, CD36, CD79A, CD79B, CDK1, CHUK, COLEC12, DUSP4, ELMO1, F2RL1, FCER1G, FCGR1A, FCGR2A, FFAR2, FGR, FOXP3, GATA3, GFI1, HCK, HLA-DQA1, HLA-DQB1, HLA-DQB2, HLA-DRA, HLA-DRB1, ICAM2, INPP5D, IRAK3, ITGAM, ITGB2, ITK, KCNH8, KLHL6, LAT, LAT2, LAX1, LCK, LTF, MALT1, MAPK10, MNDA, MOG, NCKAP1, NFAM1, NFATC3, NOD2, NR4A3, PAG1, PIK…	[A0A087WT57_HUMAN, ABI1, ABL1, ACTB, ACTG1, ACTR2, ACTR3, ADA, ADAM8, ANKRD17, ARHGEF7, ARPC1A, ARPC2, ARPC3, ARPC4, ARPC5, ARRB2, ATF1, ATF2, BAIAP2, BAX, BCAR1, BCL10, BCL2, BIRC2, BIRC3, BLK, BMX, BPIFB1, BRK1, BTK, BTN3A1, BTNL2, BTRC, C1QBP, C3AR1, C5AR1, CACNA1F, CACNB3, CACNB4, CACTIN, CALM1, CARD11, CARD9, CASP8, CAV1, CBLB, CCR7, CD14, CD19, CD209, CD226, CD247, CD28, CD300A, CD36, CD38,…	TRUE
GO:0002758	innate immune response-activating signal transduction	0	[4, 6, 7, 8, 9]	[None]	36	12.6316	0.562544	1	{}	{}	[ADAM8, BTK, CD14, CD209, CD36, CDK1, CHUK, COLEC12, DUSP4, F2RL1, FCER1G, FFAR2, GFI1, HCK, ICAM2, IRAK3, ITGAM, ITGB2, KCNH8, LTF, MALT1, MAPK10, MOG, NFATC3, NOD2, RFTN1, RIPK3, RPS6KA2, RSAD2, SYK, TAB3, TLR4, TLR5, TNFAIP3, TNIP3, UBE2D1]	[ADAM8, ANKRD17, ARHGEF7, ARRB2, ATF1, ATF2, BCL10, BIRC2, BIRC3, BPIFB1, BTK, BTRC, C1QBP, CACTIN, CALM1, CARD11, CARD9, CASP8, CAV1, CD14, CD209, CD36, CD86, CDK1, CHUK, CLEC4A, CLEC4C, CLEC4D, CLEC4E, CLEC6A, CLEC7A, CNPY3, COLEC12, CREB1, CREBBP, CTSB, CTSK, CTSL, CTSS, CUL1, CYBA, CYLD, DAB2IP, DDX58, DDX60, DHX58, DMBT1, DUSP3, DUSP4, DUSP6, DUSP7, EHHADH, ELK1, EP300, F2RL1, FADD, FBXW11, …	TRUE
GO:0002761	regulation of myeloid leukocyte differentiation	0	[5, 6, 7, 8, 9, 10]	[None]	20	18.1818	0.0656416	1	{}	{}	[APC, ASXL2, CA2, CEBPB, GATA2, GPR68, HCLS1, IKZF1, IL23R, IL34, INHA, INPP5D, LRRC17, LTF, MITF, PRDM16, RBP1, SIGLEC15, TESC, TLR4]	[ACIN1, ADIPOQ, APC, APCS, ARID4A, ASXL2, ATP6AP1, BGLAP, C1QC, CA2, CALCA, CAMK4, CARTPT, CASP8, CCL3, CCR1, CD101, CEBPB, CREB1, CSF1, CTNNB1, CTNNBIP1, CUL4A, DCSTAMP, ESRRA, FADD, FAM213A, FOS, FOXP1, FSHB, FSHR, FSTL3, GATA2, GNAS, GPR55, GPR68, HAX1, HCLS1, HOXA7, ID2, IFNG, IKZF1, IL12B, IL17A, IL20, IL23A, IL23R, IL3, IL34, IL4, IL5, INHA, INHBA, INPP4B, INPP5D, IRF7, JUN, KITLG, KLF10, K…	TRUE
GO:0002762	negative regulation of myeloid leukocyte differentiation	0	[5, 6, 7, 8, 9, 10, 11]	[None]	8	18.6046	0.177946	1	{}	{}	[GATA2, GPR68, INHA, INPP5D, LRRC17, LTF, PRDM16, TLR4]	[ADIPOQ, APCS, C1QC, CALCA, CARTPT, CCL3, CTNNB1, CUL4A, FSTL3, GATA2, GPR55, GPR68, HOXA7, IL4, INHA, INHBA, INPP4B, INPP5D, LILRA6, LILRB1, LILRB3, LILRB4, LRRC17, LTF, LYN, MAFB, MYC, NF1, NME1, PIK3R1, PRDM16, PTPN2, RARA, RMRP, RUNX1, SFRP1, THOC5, TLR3, TLR4, TOB2, ZBTB46, ZFPM1, ZNF675]	TRUE
GO:0002763	positive regulation of myeloid leukocyte differentiation	0	[5, 6, 7, 8, 9, 10, 11]	[None]	8	16.3265	0.286954	1	{}	{}	[ASXL2, CA2, GPR68, HCLS1, IKZF1, IL23R, IL34, TESC]	[ACIN1, ASXL2, ATP6AP1, CA2, CALCA, CASP8, CCR1, CD101, CREB1, CSF1, CTNNBIP1, DCSTAMP, FADD, FOS, GNAS, GPR68, HAX1, HCLS1, ID2, IFNG, IKZF1, IL12B, IL17A, IL20, IL23A, IL23R, IL3, IL34, IL5, JUN, KITLG, KLF10, KMT2E, LEF1, LIF, OCSTAMP, OGT, PF4, PPARGC1B, PRKCA, RB1, RIPK1, RUNX1, STAT5A, TESC, TMEM64, TNF, TNFSF11, TRAF6]	TRUE
GO:0002764	immune response-regulating signaling pathway	0	[4, 5]	[None]	98	13.7834	0.228773	1	{}	{}	[ACTR3, ADAM8, BLK, BTK, C5AR1, CACNA1F, CD14, CD19, CD209, CD226, CD247, CD36, CD79A, CD79B, CDK1, CDKN1A, CHUK, COLEC12, DUSP4, EGF, ELMO1, EREG, F2RL1, FCER1G, FCGR1A, FCGR2A, FFAR2, FGF1, FGF13, FGF22, FGF5, FGFR1, FGFR2, FGR, FOXP3, GATA3, GFI1, HCK, HLA-DQA1, HLA-DQB1, HLA-DQB2, HLA-DRA, HLA-DRB1, ICAM2, INPP5D, IRAK3, IRS2, ITGAM, ITGB2, ITK, KCNH8, KIT, KLB, KLHL6, LAT, LAT2, LAX1, LCK, L…	[A0A087WT57_HUMAN, ABI1, ABL1, ACTB, ACTG1, ACTR2, ACTR3, ADA, ADAM8, AGO1, AGO2, AGO3, AGO4, AKT1, AKT1S1, ANKRD17, ARHGEF7, ARPC1A, ARPC2, ARPC3, ARPC4, ARPC5, ARRB2, ATF1, ATF2, BAD, BAIAP2, BAX, BCAR1, BCL10, BCL2, BIRC2, BIRC3, BLK, BMX, BPIFB1, BRK1, BTC, BTK, BTLA, BTN3A1, BTNL2, BTRC, C1QBP, C3AR1, C5AR1, CACNA1F, CACNB3, CACNB4, CACTIN, CALM1, CARD11, CARD9, CASP8, CASP9, CAV1, CBLB, CCR…	TRUE
GO:0002768	immune response-regulating cell surface receptor signaling pathway	0	[5, 6]	[None]	77	13.4615	0.335622	1	{}	{}	[ACTR3, BLK, BTK, C5AR1, CACNA1F, CD19, CD209, CD226, CD247, CD79A, CD79B, CDK1, CDKN1A, CHUK, EGF, ELMO1, EREG, FCER1G, FCGR1A, FCGR2A, FFAR2, FGF1, FGF13, FGF22, FGF5, FGFR1, FGFR2, FGR, FOXP3, GATA3, HCK, HLA-DQA1, HLA-DQB1, HLA-DQB2, HLA-DRA, HLA-DRB1, ICAM2, INPP5D, IRS2, ITK, KIT, KLB, KLHL6, LAT, LAT2, LAX1, LCK, MALT1, MAPK10, MNDA, NCKAP1, NFAM1, NFATC3, NR4A3, NRG1, PAG1, PDGFB, PDGFRB,…	[A0A087WT57_HUMAN, ABI1, ABL1, ACTB, ACTG1, ACTR2, ACTR3, ADA, AGO1, AGO2, AGO3, AGO4, AKT1, AKT1S1, ARHGEF7, ARPC1A, ARPC2, ARPC3, ARPC4, ARPC5, BAD, BAIAP2, BAX, BCAR1, BCL10, BCL2, BLK, BMX, BRK1, BTC, BTK, BTLA, BTN3A1, BTNL2, BTRC, C3AR1, C5AR1, CACNA1F, CACNB3, CACNB4, CALM1, CARD11, CARD9, CASP8, CASP9, CBLB, CCR7, CD19, CD209, CD226, CD24, CD247, CD28, CD300A, CD38, CD3D, CD3E, CD3G, CD4,…	TRUE
GO:0002790	peptide secretion	0	[4, 5, 6, 7]	[None]	44	16.7939	0.0355908	1	{}	{}	[AQP1, BLK, CACNA1A, CACNA1D, CACNA2D2, CCL5, CD74, CLOCK, CPAMD8, CPLX1, EXOC3L1, FFAR2, GPR68, HADHA, HIF1A, HLA-DRB1, HMGCR, HTR2C, HTT, ICA1, IL1RN, INHBB, IRS2, MYO5A, MYRIP, NDUFAF2, NRXN1, PARK2, PER2, PLA2G6, PRKAR1A, PRKAR1B, RAB11FIP2, RAPGEF3, RASL10B, REST, S100A8, SLC18A2, SLC30A8, SMPD3, STXBP1, STXBP5L, SYTL4, TMEM27]	[AACS, ABCA1, ABCC8, ACVR1C, ACVR2B, ADCYAP1, ADORA1, ADRA2A, ADRA2C, AKAP5, ANXA1, APLN, AQP1, ARL2, ARL2BP, ARNTL, ARRB1, BAD, BIRC5, BLK, BMP8A, BRSK2, C1QTNF1, C2CD2L, CACNA1A, CACNA1C, CACNA1D, CACNA1E, CACNA2D2, CAMK2G, CAPN10, CARTPT, CASR, CCL5, CD38, CD74, CDK16, CHD7, CHRM3, CLOCK, CNR1, CPAMD8, CPLX1, CPLX3, CPT1A, CRH, CRHBP, CRHR1, CYB5R4, DOC2B, DRD2, EDN1, EDN3, EFNA5, EIF2AK3, ENS…	TRUE
GO:0002791	regulation of peptide secretion	0	[5, 6, 7, 8]	[None]	34	15.814	0.112366	1	{}	{}	[BLK, CACNA1A, CACNA1D, CACNA2D2, CCL5, CD74, CLOCK, FFAR2, GPR68, HADHA, HIF1A, HLA-DRB1, HMGCR, HTR2C, ICA1, INHBB, IRS2, MYRIP, NDUFAF2, NRXN1, PARK2, PER2, PLA2G6, PRKAR1A, PRKAR1B, RAPGEF3, RASL10B, REST, S100A8, SLC30A8, STXBP1, STXBP5L, SYTL4, TMEM27]	[AACS, ABCC8, ACVR1C, ADCYAP1, ADORA1, ADRA2A, ADRA2C, AKAP5, APLN, ARL2, ARL2BP, ARNTL, ARRB1, BAD, BIRC5, BLK, BMP8A, BRSK2, C1QTNF1, C2CD2L, CACNA1A, CACNA1C, CACNA1D, CACNA1E, CACNA2D2, CAPN10, CARTPT, CASR, CCL5, CD38, CD74, CDK16, CHD7, CHRM3, CLOCK, CNR1, CPT1A, CRH, CRHBP, DOC2B, DRD2, EFNA5, ENSA, EPHA5, FAM132A, FAM3D, FFAR1, FFAR2, FFAR3, FGA, FGB, FGG, FKBP1B, FOXA2, G6PC2, GCG, GCK, …	TRUE
GO:0002792	negative regulation of peptide secretion	0	[4, 5, 6, 7, 8, 9]	[None]	9	22.5	0.0624613	1	{}	{}	[CD74, HADHA, HMGCR, INHBB, NDUFAF2, PARK2, REST, STXBP5L, SYTL4]	[ACVR1C, ADRA2A, ADRA2C, BMP8A, CARTPT, CD74, CRH, CRHBP, DRD2, FAM3D, FKBP1B, GHRL, GHSR, HADH, HADHA, HMGCR, INHBB, IRS1, KCNB1, KCNJ11, LEP, MAP4K4, MIDN, NDUFAF2, NPFF, PARK2, PDE8B, PFKL, PIM3, PPP3CA, PSMD9, PTPN11, REST, SFRP1, SIRT4, SREBF1, STXBP5L, SYTL4, UCP2, UTS2]	TRUE
GO:0002793	positive regulation of peptide secretion	0	[4, 5, 6, 7, 8, 9]	[None]	11	13.924	0.432479	1	{}	{}	[BLK, GPR68, HIF1A, HLA-DRB1, IRS2, MYRIP, PLA2G6, RASL10B, S100A8, SLC30A8, TMEM27]	[AACS, ADCYAP1, ADORA1, APLN, ARRB1, BAD, BLK, C1QTNF1, C2CD2L, CAPN10, CASR, CD38, CRH, DOC2B, DRD2, FAM132A, FGA, FGB, FGG, GCG, GCK, GHRH, GHRHR, GHRL, GIP, GIPR, GJA1, GLUD1, GLUL, GNAI2, GPER1, GPLD1, GPR68, HIF1A, HLA-DRB1, ILDR1, INS, IRS2, ISL1, JAK2, MAP4K2, MCU, MGEA5, MYRIP, NKX6-1, NLGN2, NPY2R, NR0B2, OXCT1, PAX6, PCK2, PDHX, PDX1, PFKFB2, PFKM, PHPT1, PLA2G6, POLR2D, PPARD, PPP3CB, …	TRUE
GO:0002820	negative regulation of adaptive immune response	0	[4, 5, 6]	[None]	8	25	0.0445813	1	{}	{}	[ALOX15, C10orf54, FOXP3, IL7R, NOD2, PTPN6, PTPRC, SUSD4]	[ALOX15, BCL6, C10orf54, C4BPA, C4BPB, CR1, DEAF1, FOXJ1, FOXP3, IFNA2, IFNB1, IL1RL1, IL20RB, IL33, IL4, IL4R, IL7R, JAK3, LILRB1, NDFIP1, NOD2, PPP3CB, PTPN6, PTPRC, RC3H1, SAMSN1, SPN, SUSD4, THOC1, TNFSF4, TRIM27, XCL1]	TRUE
GO:0002821	positive regulation of adaptive immune response	0	[4, 5, 6]	[None]	18	25	0.00356495	1	{}	{}	[C3, CD226, FCER1G, FOXP3, GIMAP5, HLA-B, HPX, IL12RB1, IL23R, MALT1, NOD2, PRKCZ, PTPRC, RSAD2, SLC11A1, WHSC1, ZBTB1, ZP3]	[6xC1QA, ADA, B2M, C3, CCL19, CCR2, CD226, CD24, CD28, CD40, CD80, CLCF1, EXOSC3, FADD, FCER1A, FCER1G, FCER2, FOXP3, FZD5, GIMAP5, HLA-A, HLA-B, HLA-E, HLX, HPX, HSPD1, IFNG, IL12A, IL12B, IL12RB1, IL1B, IL2, IL23A, IL23R, IL27RA, IL4, IL6ST, LTA, MALT1, MAP3K7, NLRP10, NOD2, P2RX7, PAXIP1, PRKCQ, PRKCZ, PTPRC, PVR, PVRL2, PYCARD, RIPK2, RSAD2, SASH3, SIRT1, SLC11A1, SOCS5, STAT6, STX7, TANK, TB…	TRUE
GO:0002823	negative regulation of adaptive immune response based on somatic recombination of immune receptors built from immunoglobulin superfamily domains	0	[5, 6, 7]	[None]	7	24.1379	0.0688923	1	{}	{}	[C10orf54, FOXP3, IL7R, NOD2, PTPN6, PTPRC, SUSD4]	[BCL6, C10orf54, C4BPA, C4BPB, CR1, DEAF1, FOXJ1, FOXP3, IFNA2, IFNB1, IL1RL1, IL20RB, IL33, IL4, IL4R, IL7R, JAK3, LILRB1, NDFIP1, NOD2, PPP3CB, PTPN6, PTPRC, RC3H1, SPN, SUSD4, THOC1, TNFSF4, XCL1]	TRUE
GO:0002824	positive regulation of adaptive immune response based on somatic recombination of immune receptors built from immunoglobulin superfamily domains	0	[5, 6, 7]	[None]	18	26.087	0.00215685	1	{}	{}	[C3, CD226, FCER1G, FOXP3, GIMAP5, HLA-B, HPX, IL12RB1, IL23R, MALT1, NOD2, PRKCZ, PTPRC, RSAD2, SLC11A1, WHSC1, ZBTB1, ZP3]	[6xC1QA, ADA, B2M, C3, CCL19, CCR2, CD226, CD24, CD28, CD40, CD80, CLCF1, EXOSC3, FADD, FCER1A, FCER1G, FCER2, FOXP3, FZD5, GIMAP5, HLA-A, HLA-B, HLA-E, HLX, HPX, HSPD1, IFNG, IL12A, IL12B, IL12RB1, IL1B, IL2, IL23A, IL23R, IL27RA, IL4, LTA, MALT1, MAP3K7, NLRP10, NOD2, P2RX7, PAXIP1, PRKCQ, PRKCZ, PTPRC, PVR, PVRL2, RIPK2, RSAD2, SASH3, SLC11A1, SOCS5, STAT6, STX7, TANK, TBX21, TGFB1, TNF, TNFRS…	TRUE
GO:0002825	regulation of T-helper 1 type immune response	0	[6, 7]	[None]	4	18.1818	0.308655	1	{}	{}	[IL12RB1, IL17D, IL23R, SLC11A1]	[C19orf10, CCL19, CCR2, CD80, HLX, IL12B, IL12RB1, IL17D, IL1RL1, IL23A, IL23R, IL27, IL27RA, IL33, IL4R, JAK3, NLRP10, RIPK2, SLC11A1, SOCS5, TNFSF4, XCL1]	TRUE
GO:0002827	positive regulation of T-helper 1 type immune response	0	[6, 7, 8]	[None]	3	21.4286	0.263054	1	{}	{}	[IL12RB1, IL23R, SLC11A1]	[CCL19, CCR2, CD80, HLX, IL12B, IL12RB1, IL23A, IL23R, IL27RA, NLRP10, RIPK2, SLC11A1, SOCS5, XCL1]	TRUE
GO:0002828	regulation of type 2 immune response	0	[4, 5]	[None]	4	17.3913	0.339323	1	{}	{}	[CD74, NOD2, PRKCZ, RSAD2]	[BCL6, CCR2, CD74, CD86, ECM1, HLX, IDO1, IFNA2, IFNB1, IFNL1, IL27RA, IL33, IL4R, IL6, NDFIP1, NOD2, PRKCZ, RARA, RSAD2, SOCS5, STAT6, TNFSF4, XCL1]	TRUE
GO:0002830	positive regulation of type 2 immune response	0	[4, 5, 6]	[None]	4	33.3333	0.0569222	1	{}	{}	[CD74, NOD2, PRKCZ, RSAD2]	[CD74, CD86, IDO1, IL33, IL4R, IL6, NOD2, PRKCZ, RARA, RSAD2, TNFSF4, XCL1]	TRUE
GO:0002831	regulation of response to biotic stimulus	0	[3, 4]	[None]	32	14.4796	0.254145	1	{}	{}	[ACKR3, AIM2, AP2B1, C1orf210, CD226, CD247, CD37, CD93, CPA4, CRTAM, DKKL1, ELMO1, F2RL1, FAM13B, HCK, IL12RB1, IL15, IL17D, IL23R, KCNQ1, KIAA1549L, LCK, LTF, MYOM1, NOD2, NRG1, RNF216, S100A8, SLC37A4, SNTG1, TNFAIP3, TSPAN32]	[ACIN1, ACKR3, ACTRT1, AIM2, ALKBH5, ALPK1, AMH, ANKRD17, ANXA5, AP1B1, AP1G1, AP1M1, AP1M2, AP1S1, AP1S2, AP1S3, AP2A1, AP2A2, AP2B1, AP2M1, AP2S1, APOBEC3F, APOBEC3G, ARF1, ARF1P1, ASB2, ATP1B1, ATP6V1H, B2M, BIRC2, BIRC3, C19orf10, C1QBP, C1orf210, C8orf59, CA7, CACTIN, CCDC36, CD163L1, CD180, CD226, CD24, CD247, CD28, CD37, CD4, CD55, CD8B, CD93, CHAF1B, CHST3, CLDN7, COX8A, CPA3, CPA4, CREB3…	TRUE
GO:0002833	positive regulation of response to biotic stimulus	0	[3, 4, 5]	[None]	6	19.3548	0.198501	1	{}	{}	[CD226, CRTAM, F2RL1, NOD2, NRG1, S100A8]	[AMH, ANKRD17, CD180, CD226, CD24, CRTAM, CYBA, DDX60, DEFB103A, DHX58, F2RL1, HRG, HSPD1, IL12A, IL12B, IRG1, LY86, LY96, MIF, NOD2, NRG1, PRKCA, PVR, PVRL2, S100A8, S100A9, SASH1, TRAF6, TRIM15, USP17L2, ZC3HAV1]	TRUE
GO:0002834	regulation of response to tumor cell	0	[4, 5]	[None]	3	30	0.126311	1	{}	{}	[CD226, CRTAM, NRG1]	[CD226, CD24, CRTAM, HRG, HSPD1, IL12A, IL12B, NRG1, PVR, PVRL2]	TRUE
GO:0002836	positive regulation of response to tumor cell	0	[4, 5, 6]	[None]	3	30	0.126311	1	{}	{}	[CD226, CRTAM, NRG1]	[CD226, CD24, CRTAM, HRG, HSPD1, IL12A, IL12B, NRG1, PVR, PVRL2]	TRUE
GO:0002837	regulation of immune response to tumor cell	0	[4, 5, 6]	[None]	3	30	0.126311	1	{}	{}	[CD226, CRTAM, NRG1]	[CD226, CD24, CRTAM, HRG, HSPD1, IL12A, IL12B, NRG1, PVR, PVRL2]	TRUE
GO:0002839	positive regulation of immune response to tumor cell	0	[4, 5, 6, 7]	[None]	3	30	0.126311	1	{}	{}	[CD226, CRTAM, NRG1]	[CD226, CD24, CRTAM, HRG, HSPD1, IL12A, IL12B, NRG1, PVR, PVRL2]	TRUE
GO:0002861	regulation of inflammatory response to antigenic stimulus	0	[4, 5, 6, 7]	[None]	8	33.3333	0.00786976	1	{}	{}	[C3, FCER1G, GPX1, GPX2, HLA-DRB1, IL10, NOD2, ZP3]	[ADCYAP1, C3, CCR7, CD24, CD28, CNR1, DEAF1, FCER1A, FCER1G, GPX1, GPX2, HLA-DRB1, IL10, IL12B, IL20RB, LTA, NOD2, PCDHA4, PCDHA@, PSMB4, SPN, TNF, VIMP, ZP3]	TRUE
GO:0002862	negative regulation of inflammatory response to antigenic stimulus	0	[4, 5, 6, 7, 8]	[None]	5	41.6667	0.0124661	1	{}	{}	[GPX1, GPX2, HLA-DRB1, IL10, NOD2]	[ADCYAP1, DEAF1, GPX1, GPX2, HLA-DRB1, IL10, IL12B, IL20RB, NOD2, PSMB4, SPN, VIMP]	TRUE
GO:0002863	positive regulation of inflammatory response to antigenic stimulus	0	[4, 5, 6, 7, 8]	[None]	3	25	0.191543	1	{}	{}	[C3, FCER1G, ZP3]	[C3, CCR7, CD24, CD28, CNR1, FCER1A, FCER1G, LTA, PCDHA4, PCDHA@, TNF, ZP3]	TRUE
GO:0002864	regulation of acute inflammatory response to antigenic stimulus	0	[5, 6, 7, 8]	[None]	3	23.0769	0.226761	1	{}	{}	[C3, FCER1G, ZP3]	[ADCYAP1, C3, CCR7, CNR1, DEAF1, FCER1A, FCER1G, IL20RB, PCDHA4, PCDHA@, SPN, VIMP, ZP3]	TRUE
GO:0002866	positive regulation of acute inflammatory response to antigenic stimulus	0	[5, 6, 7, 8, 9]	[None]	3	37.5	0.0715024	1	{}	{}	[C3, FCER1G, ZP3]	[C3, CCR7, CNR1, FCER1A, FCER1G, PCDHA4, PCDHA@, ZP3]	TRUE
GO:0002883	regulation of hypersensitivity	0	[6, 7, 8, 9]	[None]	3	37.5	0.0715024	1	{}	{}	[C3, FCER1G, ZP3]	[C3, CCR7, DEAF1, FCER1A, FCER1G, IL20RB, SPN, ZP3]	TRUE
GO:0002885	positive regulation of hypersensitivity	0	[6, 7, 8, 9, 10]	[None]	3	60	0.017162	1	{}	{}	[C3, FCER1G, ZP3]	[C3, CCR7, FCER1A, FCER1G, ZP3]	TRUE
GO:0002886	regulation of myeloid leukocyte mediated immunity	0	[5, 6]	[None]	7	19.4444	0.169966	1	{}	{}	[ADORA2B, C3, F2RL1, FCER1G, FGR, SYK, UNC13D]	[ABR, ADORA2B, BCR, C12orf4, C3, CCR2, CD300A, CRHR1, F2RL1, FCER1A, FCER1G, FER, FES, FGR, FOXF1, GAB2, HMOX1, IL13, LYN, MS4A1, MS4A2, PDPK1, PRAM1, RABGEF1, SNX4, SNX6, STAP1, STX4, STXBP2, SYK, UNC13D, UXT, VAMP2, VAMP3, VAMP7, VAMP8]	TRUE
GO:0002888	positive regulation of myeloid leukocyte mediated immunity	0	[5, 6, 7]	[None]	6	33.3333	0.0206992	1	{}	{}	[ADORA2B, C3, F2RL1, FCER1G, FGR, SYK]	[ADORA2B, C3, CRHR1, F2RL1, FCER1A, FCER1G, FGR, GAB2, IL13, MS4A1, MS4A2, SNX4, STAP1, STX4, SYK, UXT, VAMP7, VAMP8]	TRUE
GO:0002889	regulation of immunoglobulin mediated immune response	0	[7, 8]	[None]	12	28.5714	0.00516888	1	{}	{}	[C3, CD226, FCER1G, FOXP3, GIMAP5, HPX, IL10, NOD2, PTPN6, PTPRC, SUSD4, WHSC1]	[6xC1QA, APLF, BCL6, C3, C4BPA, C4BPB, CD226, CD28, CD40, CLCF1, CR1, EXOSC3, FCER1A, FCER1G, FCER2, FOXJ1, FOXP3, GIMAP5, HPX, IFNG, IL10, IL2, IL27RA, IL4, LTA, NDFIP1, NOD2, PAXIP1, PTPN6, PTPRC, PVRL2, STAT6, SUPT6H, SUSD4, TBX21, TGFB1, THOC1, TNF, TNFSF13, TNFSF4, WHSC1, XCL1]	TRUE
GO:0002890	negative regulation of immunoglobulin mediated immune response	0	[7, 8, 9]	[None]	3	30	0.126311	1	{}	{}	[FOXP3, PTPN6, SUSD4]	[BCL6, C4BPA, C4BPB, CR1, FOXJ1, FOXP3, NDFIP1, PTPN6, SUSD4, THOC1]	TRUE
GO:0002891	positive regulation of immunoglobulin mediated immune response	0	[7, 8, 9]	[None]	8	28.5714	0.0208823	1	{}	{}	[C3, CD226, FCER1G, GIMAP5, HPX, NOD2, PTPRC, WHSC1]	[6xC1QA, C3, CD226, CD28, CD40, CLCF1, EXOSC3, FCER1A, FCER1G, FCER2, GIMAP5, HPX, IFNG, IL2, IL4, LTA, NOD2, PAXIP1, PTPRC, PVRL2, STAT6, TBX21, TGFB1, TNF, TNFSF13, TNFSF4, WHSC1, XCL1]	TRUE
GO:0002902	regulation of B cell apoptotic process	0	[8, 9, 10]	[None]	6	28.5714	0.0433157	1	{}	{}	[BTK, CD74, HSH2D, IL10, IRS2, S100A8]	[ADA, AMH, AURKB, BAX, BCL10, BCL6, BTK, CD24, CD74, FNIP1, FOXP1, HSH2D, IL10, IL2, IRS2, LYN, MIF, NOC2L, PTEN, S100A8, S100A9]	TRUE
GO:0002903	negative regulation of B cell apoptotic process	0	[8, 9, 10, 11]	[None]	4	28.5714	0.0936862	1	{}	{}	[CD74, HSH2D, IRS2, S100A8]	[ADA, AMH, AURKB, BCL10, BCL6, CD74, FOXP1, HSH2D, IL2, IRS2, MIF, NOC2L, S100A8, S100A9]	TRUE
GO:0002921	negative regulation of humoral immune response	0	[4, 5, 6]	[None]	4	33.3333	0.0569222	1	{}	{}	[MASP1, PTPN6, SERPING1, SUSD4]	[A2M, C4BPA, C4BPB, CD46, CD55, CD59, CR1, FOXJ1, MASP1, PTPN6, SERPING1, SUSD4]	TRUE
GO:0002922	positive regulation of humoral immune response	0	[4, 5, 6]	[None]	6	35.2941	0.0154381	1	{}	{}	[C3, GIMAP5, HPX, NOD2, PTPRC, ZP3]	[6xC1QA, C3, C6, CCR7, DEFB103A, FCER2, GIMAP5, HPX, IRG1, LTA, NOD2, PHB, PSMA7, PTPRC, TNF, ZP3, ZP4]	TRUE
GO:0002923	regulation of humoral immune response mediated by circulating immunoglobulin	0	[5, 6, 8, 9]	[None]	6	42.8571	0.00525712	1	{}	{}	[GIMAP5, HPX, NOD2, PTPN6, PTPRC, SUSD4]	[6xC1QA, C4BPA, C4BPB, CR1, FCER2, FOXJ1, GIMAP5, HPX, LTA, NOD2, PTPN6, PTPRC, SUSD4, TNF]	TRUE
GO:0002925	positive regulation of humoral immune response mediated by circulating immunoglobulin	0	[5, 6, 7, 8, 9, 10]	[None]	4	50	0.0122422	1	{}	{}	[GIMAP5, HPX, NOD2, PTPRC]	[6xC1QA, FCER2, GIMAP5, HPX, LTA, NOD2, PTPRC, TNF]	TRUE
GO:0002931	response to ischemia	0	[3]	[None]	6	23.0769	0.106187	1	{}	{}	[CAMK2A, FAIM2, MLYCD, PANX1, PER2, RCAN1]	[BCL2, CAMK2A, CASR, CAV1, CIB1, CPEB4, EIF4EBP1, FAIM2, HK2, HOOK2, HYOU1, KCNA5, KCNJ11, KIF2A, MAP2K6, MAP3K5, MEF2C, MLYCD, PANX1, PANX2, PER2, PPIF, RCAN1, RNLS, TP53, UCHL1]	TRUE
GO:0003002	regionalization	0	[4, 5]	[None]	51	13.8965	0.286081	1	{}	{}	[ALDH1A2, APC, ARMC4, AURKA, BMP4, CDON, CHRD, CYP26B1, DKK1, DLL4, DLX1, DLX2, DMRT2, DNAAF1, FGF1, FGF13, FGFR1, FGFR2, FOXC1, GPC3, HES7, HEY2, HOXC13, HTT, LDB2, LHX1, LHX2, LRP2, MDFI, MEOX2, MESP2, MIB1, NCKAP1, NELL2, NKX2-5, NME7, OTX1, OXSR1, PBX1, PITX2, PLXNA2, ROR2, SEMA3F, SMAD4, SMAD6, SNAI1, TBX1, TBX18, TGFBR1, WNT7B, ZBTB16]	[ABI1, ACD, ACVR1, ACVR2A, ACVR2B, AHI1, AIDA, ALDH1A2, ALX1, ALX4, ANKS1B, APC, ARC, ARL13B, ARMC4, ASCL1, ATM, ATP6AP2, AURKA, AXIN1, AXIN2, BARX1, BASP1, BHLHE22, BMI1, BMP2, BMP4, BMPR1A, BMPR1B, BMPR2, BPTF, BTG2, C21orf33, CDON, CDX1, CDX2, CDX4, CELSR1, CELSR2, CER1, CHRD, CHSY1, CITED2, COBL, CRB2, CRKL, CTNNB1, CTNNBIP1, CXXC4, CYP26A1, CYP26B1, CYP26C1, D6RAR5_HUMAN, DBX1, DDIT3, DISP1,…	TRUE
GO:0003007	heart morphogenesis	0	[4, 5, 6, 7, 8]	[None]	42	18.5841	0.00803961	1	{}	{}	[ALDH1A2, BMP4, CCDC39, COL4A3BP, COL5A1, CPE, DCHS1, DKK1, DLL4, DNAAF1, EFNA1, EYA1, FGFR2, FKBP1A, FOXC1, FZD1, GATA3, GJA5, HEY2, HIF1A, MIB1, NKX2-5, NRG1, PITX2, PKD2, PKP2, PPP1R13L, RBM15, S1PR1, SEC24B, SMAD4, SNAI2, SOX11, SOX9, TBX1, TEK, TGFBR1, TNNC1, TNNI1, TWIST1, WHSC1, ZFPM2]	[ACTC1, ACVR1, ADAM15, ADAMTS1, AHI1, ALDH1A2, ANKRD1, ARL13B, ATF2, AXIN2, BAZ1B, BBS4, BBS5, BBS7, BMP10, BMP2, BMP4, BMPR1A, C21orf33, C2CD3, CAV3, CCDC103, CCDC39, CCDC40, CCM2L, CHD7, CITED2, COL11A1, COL2A1, COL4A3BP, COL5A1, CPE, CTNNB1, CYR61, DCHS1, DHRS3, DICER1, DKK1, DLC1, DLEC1, DLL1, DLL4, DNAAF1, DSP, DSPP, DVL2, DVL3, DYNLL1, EFNA1, EGLN1, ENG, EPHB4, EYA1, FAT4, FGF8, FGFR2, FGFR…	TRUE
GO:0003008	system process	0	[3]	[None]	289	14.6403	0.00618557	1	{}	{}	[ABCC6, ABL2, ACO1, ACTA2, ADCY4, ADK, ADORA2B, AKAP9, ANGPT1, ANK3, ANXA6, APBB1, AQP1, AQP4, AQP7, ARG2, ARL6, ARTN, ASIC3, ATAD1, ATG7, ATP1A3, ATP6V1B1, ATXN1, AVPR2, BBS9, BDKRB2, BDNF-AS, BFSP2, BMP4, BRAF, BVES, C5AR1, CACNA1A, CACNA1B, CACNA1D, CACNA1F, CACNA1H, CACNB2, CALCRL, CASP3, CASQ2, CBR3, CD34, CDH15, CEMIP, CHGA, CHRNA1, CHUK, CLIC2, CLIC5, CNN1, CNR2, COL14A1, COL1A1, COL4A3BP,…	[AAAS, AARS, ABAT, ABCA4, ABCA7, ABCC6, ABCD1, ABCG5, ABCG8, ABI2, ABL1, ABL2, ABLIM1, ABR, ACD, ACE, ACE2, ACO1, ACPP, ACSM3, ACTA1, ACTA2, ACTC1, ACTG2, ACTN2, ACTN3, ACVRL1, ADA, ADAM2, ADCY1, ADCY2, ADCY3, ADCY4, ADCY5, ADCY6, ADCY7, ADCY8, ADCY9, ADCYAP1, ADH5, ADIPOQ, ADK, ADM, ADM2, ADORA1, ADORA2A, ADORA2B, ADRA1A, ADRA1B, ADRA1D, ADRA2A, ADRA2B, ADRA2C, ADRB1, ADRB2, ADRB3, ADRBK1, AGT, …	TRUE
GO:0003009	skeletal muscle contraction	0	[5, 7]	[None]	8	22.8571	0.0708461	1	{}	{}	[CHRNA1, CHUK, GSTO1, MB, MYH3, RCSD1, STAC3, TNNC1]	[ATP2A1, ATP8A2, CASQ1, CAV3, CCDC78, CHRNA1, CHRNB1, CHRND, CHUK, DMD, DMPK, GAA, GSTM2, GSTO1, HOMER1, HSP90AA1, JSRP1, KCNJ2, MB, MYH14, MYH3, MYH7, MYH7B, MYH8, RCSD1, RPS6KB1, STAC3, TCAP, TNF, TNNC1, TNNC2, TNNI2, TNNI3, TNNT1, TNNT3]	TRUE
GO:0003012	muscle system process	0	[4]	[None]	68	18.0851	0.00193756	1	{}	{}	[ACTA2, ADK, ADORA2B, ANXA6, ARG2, BDKRB2, CACNA1H, CALCRL, CASQ2, CHRNA1, CHUK, CLIC2, CNN1, COL14A1, COL4A3BP, GJA5, GNAO1, GSTO1, GUCY1A3, HEY2, HRC, HTR7, IGF1, IL15, KCNE1, KCNQ1, LCK, LMOD1, LMOD3, MB, MRVI1, MTMR4, MTPN, MYBPC1, MYH3, MYL10, MYL4, MYOF, MYOM1, NCF1, NEB, NKX2-5, NMU, NMUR1, P2RY1, PGAM2, PIK3C2A, PKP2, PLA2G6, PLCE1, PPP1R13L, PTGS2, PXDN, RCSD1, SCN3B, SGCA, SNTB1, SPHK1,…	[ACTA1, ACTA2, ACTC1, ACTG2, ACTN2, ACTN3, ADA, ADK, ADORA1, ADORA2B, ADRA1A, ADRA1B, ADRA1D, ADRA2A, ADRA2B, ADRA2C, ADRB1, ADRB2, ADRBK1, AGT, AGTR2, AGXT, AIF1, AKAP13, AKAP6, ALDOA, ANK2, ANKRD2, ANXA6, ARG2, ARHGEF11, ASPH, ATP1A1, ATP1A2, ATP1A4, ATP1B1, ATP2A1, ATP2A2, ATP2B4, ATP8A2, BBS2, BDKRB2, BMP10, CACNA1C, CACNA1H, CACNA1S, CACNG1, CALCA, CALCRL, CALD1, CALM1, CAMK2B, CAMK2D, CAMK2…	TRUE
GO:0003013	circulatory system process	0	[4]	[None]	79	17.5947	0.00195962	1	{}	{}	[ACTA2, ADORA2B, AKAP9, ANGPT1, ATP1A3, AVPR2, BDKRB2, BVES, CACNA1B, CACNA1D, CACNA1H, CASQ2, CD34, CHGA, CLIC2, CORIN, CPA4, CPAMD8, CXCL10, CXCL12, DLL4, F2RL1, FOXC1, GJA5, GNAO1, GPX1, GSTO1, GUCY1A3, GUCY1B3, HEY2, HMGCR, HOPX, HRC, HRH1, HTR7, IER3, KCNE1, KCNJ8, KCNMB4, KCNQ1, KEL, MECP2, MEOX2, MME, MRVI1, MYL4, MYOF, NCF2, NFE2, NKX2-5, NLRP3, NOX1, P2RY1, P2RY2, PDE2A, PDGFB, PER2, PIK…	[ABAT, ACE, ACE2, ACSM3, ACTA2, ACTC1, ACVRL1, ADA, ADCYAP1, ADH5, ADIPOQ, ADM, ADM2, ADORA1, ADORA2A, ADORA2B, ADRA1A, ADRA1B, ADRA1D, ADRA2A, ADRA2B, ADRA2C, ADRB1, ADRB2, ADRB3, ADRBK1, AGT, AGTR1, AGTR2, AGTRAP, AGXT, AKAP9, AKT1, ALOX12, AMOT, ANGPT1, ANK2, ANPEP, APLN, APOE, ARHGAP35, ASIC2, ASPH, ATG5, ATP1A1, ATP1A2, ATP1A3, ATP1A4, ATP1B1, ATP1B2, ATP2A2, ATP2B4, ATP6AP2, AVP, AVPR1A, AV…	TRUE
GO:0003014	renal system process	0	[4]	[None]	24	19.6721	0.020424	1	{}	{}	[ADCY4, AQP1, AQP4, AVPR2, BMP4, CD34, CORIN, F2RL1, GJA5, IGJ, NLRP3, PDGFB, PRKAR1A, PRKAR1B, PTGER3, PTPRO, RAB11FIP2, SERPINF2, SGK1, STC1, SULF1, SULF2, TACR1, WNK4]	[ADCY1, ADCY2, ADCY3, ADCY4, ADCY5, ADCY6, ADCY7, ADCY8, ADCY9, ADIPOQ, ADORA1, ADORA2A, ADRA1A, ADRA1D, ADRB1, AGT, AGTR1, AGTR2, AGXT, AKR1C3, AQP1, AQP2, AQP3, AQP4, AVP, AVPR1A, AVPR2, BCL2, BMP4, BTC, C12orf39, CACNA1C, CD34, CHRNA3, CHRNB2, CHRNB4, COMT, CORIN, CYBA, CYP11B2, CYP4A11, CYP4F12, CYP4F2, DRD2, DRD3, EDN1, EDNRA, EDNRB, EMP2, F2R, F2RL1, FAS, FASN, GAS6, GJA1, GJA5, GNAS, GSN, …	TRUE
GO:0003015	heart process	0	[5]	[None]	28	14	0.336233	1	{}	{}	[AKAP9, ATP1A3, BVES, CACNA1B, CACNA1D, CACNA1H, CASQ2, CLIC2, GJA5, GNAO1, GPX1, GSTO1, HEY2, HOPX, HRC, KCNE1, KCNQ1, MYL4, NKX2-5, PKP2, POPDC2, PPP1R13L, RAMP3, RPS6KA2, SCN3B, SGCD, STC1, TNNC1]	[ACE, ACE2, ACTC1, ADA, ADM, ADORA1, ADRA1A, ADRA1B, ADRA1D, ADRB1, ADRBK1, AGT, AGTR2, AGXT, AKAP9, ANK2, APLN, ASPH, ATG5, ATP1A1, ATP1A2, ATP1A3, ATP1A4, ATP1B1, ATP1B2, ATP2A2, ATP2B4, AVPR1A, BMP10, BVES, C12orf39, CACNA1B, CACNA1C, CACNA1D, CACNA1G, CACNA1H, CALCA, CALM1, CAMK2D, CASQ2, CAV1, CAV3, CDC42, CELF2, CHRM2, CLIC2, CSRP3, CTGF, CTNNA3, CXADR, CYP2J2, DES, DMD, DMPK, DRD2, DSC2, D…	TRUE
GO:0003016	respiratory system process	0	[4]	[None]	3	10	0.757852	1	{}	{}	[JAG2, MECP2, TNNC1]	[ADH5, ADORA1, ATP1A2, ECEL1, FTO, GAA, GLRA1, GLS, GLS2, GSX2, HOXA5, JAG2, KDM6A, MECP2, MTG1, MTG2, NDN, NLGN1, NLGN2, NLGN3, PBX3, PHOX2B, RAB3A, STK40, TCF15, TLX3, TNNC1, TNNI3, TSHZ3, ZFAND5]	TRUE
GO:0003018	vascular process in circulatory system	0	[5]	[None]	30	17.6471	0.0417743	1	{}	{}	[ACTA2, ADORA2B, ANGPT1, AVPR2, BDKRB2, CPAMD8, F2RL1, FOXC1, GJA5, GPX1, GUCY1A3, HMGCR, HRH1, HTR7, KCNJ8, KCNMB4, KEL, MRVI1, NLRP3, P2RY1, P2RY2, PDE2A, PER2, PIK3C2A, PLA2G6, PTGS2, SERPINF2, TACR1, TBXAS1, TEK]	[ACE, ACE2, ACTA2, ADCYAP1, ADM, ADORA1, ADORA2A, ADORA2B, ADRA1A, ADRA1B, ADRA1D, ADRA2A, ADRA2B, ADRA2C, ADRB1, ADRB2, ADRB3, AGT, AGTR1, AGTR2, AGXT, AKT1, ALOX12, AMOT, ANGPT1, APLN, APOE, ARHGAP35, ASIC2, ATG5, ATP1A2, AVP, AVPR1A, AVPR1B, AVPR2, AZU1, BBS2, BDKRB2, BMPR2, CACNA1C, CALCA, CASR, CAV1, CD38, CFTR, CHRM3, CPAMD8, CPS1, CRP, CSRP1, CTNNBIP1, CYP21A2, CYSLTR1, DBH, DHX15, DHX34, …	TRUE
GO:0003044	regulation of systemic arterial blood pressure mediated by a chemical signal	0	[5, 8]	[None]	11	20.7547	0.0697334	1	{}	{}	[AVPR2, CORIN, CPA4, F2RL1, GJA5, MME, NOX1, RASL10B, RPS6KA2, SERPINF2, TACR1]	[ACE, ACE2, ADRA1A, ADRA1B, ADRA1D, ADRB1, ADRB2, ADRB3, AGT, AGTR1, AGTR2, AGXT, ANPEP, ATP6AP2, AVPR1A, AVPR1B, AVPR2, CMA1, CORIN, CPA3, CPA4, CTSG, CTSZ, CYBA, CYP11B2, DRD3, DRD5, ECE1, EDN1, EDN2, EDN3, ENPEP, F2R, F2RL1, GJA5, HSD11B2, KCTD11, MME, MMP12, NANOS3, NOS3, NOX1, OR51E2, OXTR, PCSK5, PDE4D, RASL10B, REN, RPS6KA2, SERPINF2, SOD2, TACR1, TPM1]	TRUE
GO:0003071	renal system process involved in regulation of systemic arterial blood pressure	0	[5, 8]	[None]	5	17.8571	0.284845	1	{}	{}	[F2RL1, GJA5, PDGFB, PTPRO, SERPINF2]	[ADORA1, ADRB1, AGT, AGTR1, AGTR2, AGXT, CYBA, CYP11B2, CYP4A11, CYP4F12, CYP4F2, EMP2, F2R, F2RL1, GAS6, GJA1, GJA5, HSD11B2, KCTD11, OR51E2, PCSK5, PDGFB, PTPRO, PTPRU, REN, SERPINF2, UTS2, UTS2R]	TRUE
GO:0003073	regulation of systemic arterial blood pressure	0	[4, 7]	[None]	16	17.2043	0.133376	1	{}	{}	[AVPR2, CORIN, CPA4, F2RL1, GJA5, IER3, MECP2, MME, NLRP3, NOX1, PDGFB, PTPRO, RASL10B, RPS6KA2, SERPINF2, TACR1]	[ACE, ACE2, ADORA1, ADRA1A, ADRA1B, ADRA1D, ADRB1, ADRB2, ADRB3, AGT, AGTR1, AGTR2, AGXT, ANPEP, ASIC2, ATP6AP2, AVP, AVPR1A, AVPR1B, AVPR2, BBS4, BMPR2, C12orf39, CALCA, CMA1, CORIN, CPA3, CPA4, CTSG, CTSZ, CYBA, CYP11B2, CYP4A11, CYP4F12, CYP4F2, DDAH1, DRD2, DRD3, DRD5, ECE1, EDN1, EDN2, EDN3, EMP2, ENG, ENPEP, F2R, F2RL1, FSHR, GAS6, GJA1, GJA5, GSK3A, HSD11B2, IER3, IFNAR1, KCNK6, KCTD11, MA…	TRUE
GO:0003081	regulation of systemic arterial blood pressure by renin-angiotensin	0	[6, 7, 10]	[None]	8	25.8065	0.0375002	1	{}	{}	[CPA4, F2RL1, GJA5, MME, NOX1, RPS6KA2, SERPINF2, TACR1]	[ACE, ACE2, ADRB1, AGT, AGTR1, AGTR2, AGXT, ANPEP, ATP6AP2, CMA1, CPA3, CPA4, CTSG, CTSZ, CYBA, DRD3, ECE1, ENPEP, F2R, F2RL1, GJA5, KCTD11, MME, MMP12, NOX1, OR51E2, PCSK5, REN, RPS6KA2, SERPINF2, TACR1]	TRUE
GO:0003091	renal water homeostasis	0	[5, 6, 7]	[None]	8	21.0526	0.104862	1	{}	{}	[ADCY4, AQP1, AQP4, AVPR2, NLRP3, PRKAR1A, PRKAR1B, RAB11FIP2]	[ADCY1, ADCY2, ADCY3, ADCY4, ADCY5, ADCY6, ADCY7, ADCY8, ADCY9, AQP1, AQP2, AQP3, AQP4, AVP, AVPR2, CYP11B2, CYP4A11, CYP4F12, CYP4F2, GNAS, HAS2, HYAL2, IFNAR1, INPP5K, MYO5B, NLRP3, PRKACA, PRKACB, PRKACG, PRKAR1A, PRKAR1B, PRKAR2A, PRKAR2B, PRKCA, RAB11A, RAB11FIP2, TFAP2B, WFS1]	TRUE
GO:0003093	regulation of glomerular filtration	0	[4, 5, 6, 7, 10]	[None]	4	30.7692	0.0741526	1	{}	{}	[F2RL1, GJA5, PDGFB, PTPRO]	[ADORA1, CYBA, EMP2, F2R, F2RL1, GAS6, GJA1, GJA5, PDGFB, PTPRO, PTPRU, UTS2, UTS2R]	TRUE
GO:0003094	glomerular filtration	0	[6]	[None]	9	36	0.00271028	1	{}	{}	[AQP1, CD34, F2RL1, GJA5, IGJ, PDGFB, PTPRO, SULF1, SULF2]	[ADORA1, AQP1, CD34, CYBA, EDNRA, EMP2, F2R, F2RL1, GAS6, GJA1, GJA5, IGHA1, IGHA2, IGJ, KV313_HUMAN, MCAM, MYO1E, PDGFB, PTPRO, PTPRU, SULF1, SULF2, UTS2, UTS2R, XPNPEP3]	TRUE
GO:0003143	embryonic heart tube morphogenesis	0	[4, 5, 6, 7, 8, 9]	[None]	6	8.95522	0.874169	1	{}	{}	[CCDC39, DNAAF1, HIF1A, MIB1, NKX2-5, PKD2]	[ACVR1, AHI1, ARL13B, BBS4, BBS5, BBS7, C21orf33, C2CD3, CCDC103, CCDC39, CCDC40, CITED2, DLL1, DNAAF1, ENG, FGF8, FOXH1, FOXN4, GATA4, GJA1, HAND1, HAND2, HES1, HIF1A, IFT172, IFT52, IFT57, IHH, LBX1, LRP6, MEF2C, MEGF8, MESP1, MIB1, MICAL2, MKKS, NDRG4, NKX2-5, NODAL, NOTCH1, NPHP3, OVOL2, PKD2, PRKD2, PSEN1, RNF207, RYR2, SETDB2, SHH, SMAD3, SMO, SMOX, SOX17, SOX18, SRF, STIL, SUFU, TBX2, TBX2…	TRUE
GO:0003148	outflow tract septum morphogenesis	0	[4, 5, 6, 7, 8, 9, 10, 11]	[None]	4	26.6667	0.115366	1	{}	{}	[FGFR2, NKX2-5, TBX1, ZFPM2]	[DVL3, FGF8, FGFR2, GATA6, ISL1, MSX2, NKX2-5, NKX2-5 dimer, PARVA, RARA, RARB, TBX1, TBX2, TBX20, ZFPM2]	TRUE
GO:0003149	membranous septum morphogenesis	0	[3, 4, 5, 6, 7, 8, 9, 10, 11, 12]	[None]	3	50	0.0310774	1	{}	{}	[FGFR2, FZD1, WHSC1]	[FGFR2, FZD1, FZD2, ID2, VANGL2, WHSC1]	TRUE
GO:0003151	outflow tract morphogenesis	0	[3, 4, 5, 6, 7, 8, 9]	[None]	14	22.2222	0.0262135	1	{}	{}	[EYA1, FGFR2, FOXC1, FZD1, GJA5, HEY2, HIF1A, NKX2-5, PITX2, SEC24B, SOX11, TBX1, TWIST1, ZFPM2]	[ATF2, C21orf33, CITED2, CTNNB1, DHRS3, DICER1, DVL2, DVL3, EYA1, FGF8, FGFR2, FOXC1, FOXC2, FOXH1, FZD1, FZD2, GATA6, GDNF, GJA5, HAND2, HES1, HEY2, HEYL, HIF1A, ISL1, JAG1, JUN, LRP6, MEF2C, MSX2, NEDD4, NIPBL, NKX2-5, NKX2-5 dimer, NPY1R, NPY2R, NPY5R, PARVA, PITX2, PLXND1, RARA, RARB, RBPJ, RYR1, SEC24B, SEMA3C, SFRP2, SIX1, SOX11, SOX17, SOX18, TBX1, TBX2, TBX20, TBX3, TFAP2A, THBS1, TWIST1,…	TRUE
GO:0003156	regulation of organ formation	0	[4, 5, 6, 7, 8]	[None]	9	23.6842	0.0469181	1	{}	{}	[BMP4, BMP7, DKK1, EYA1, FGF1, FGF13, FGFR1, SULF1, TBX1]	[BMP2, BMP4, BMP7, C21orf33, CITED2, CTNNB1, DKK1, EYA1, FGF1, FGF10, FGF13, FGF2, FGF3, FGF8, FGFR1, FGFR4, FRS2, GDNF, HAND2, HES1, HOXA11, HOXC11, HOXD11, ISL1, MESP1, NOTCH1, POU5F1, SHH, SIX1, SPRY1, SULF1, TBX1, TBX5, WNT2, WNT2B, WNT3A, WNT5A, WT1]	TRUE
GO:0003157	endocardium development	0	[3, 4, 5, 6, 7, 8]	[None]	3	25	0.191543	1	{}	{}	[NRG1, SMAD4, STK3]	[ACVR1, NOTCH1, NRG1, OVOL2, PROX1, RBPJ, SMAD4, SOX17, SOX18, STK24, STK3, STK4]	TRUE
GO:0003158	endothelium development	0	[4, 5]	[None]	25	23.3645	0.0018662	1	{}	{}	[APOLD1, BMP4, BMPER, CD34, CXCL10, DLL4, F2RL1, GJA5, GPX1, HAPLN2, HEY2, LAMA5, MARVELD2, NRG1, PDE2A, PDGFB, RAP1B, RAPGEF3, S1PR1, S1PR3, SLC40A1, SMAD4, STC1, STK3, WNT7B]	[ACVR1, ACVR2B, ACVRL1, ADAMTS12, AGT, AGXT, ALOX12, APOLD1, ARHGEF26, BMP4, BMP6, BMPER, BMPR2, BTG1, CCM2, CD34, CLIC4, COL18A1, CSNK2B, CTNNB1, CXCL10, DLL4, DMD, EDF1, ENG, ETV2, EZR, F11R, F2RL1, FOXC2, FOXP1, GDF2, GJA1, GJA4, GJA5, GPX1, GSTM3, HAPLN2, HEG1, HEY1, HEY2, HOXA13, HOXB5, ICAM1, ID1, JAG1, KDM6B, KDR, LAMA5, LECT1, MARVELD2, MESP1, MET, MLLT4, MSN, MYADM, MYD88, NELL1, NOTCH1,…	TRUE
GO:0003159	morphogenesis of an endothelium	0	[5, 6]	[None]	3	18.75	0.337124	1	{}	{}	[BMP4, CXCL10, DLL4]	[ACVRL1, ADAMTS12, BMP4, CCM2, CSNK2B, CTNNB1, CXCL10, DLL4, FOXP1, NOTCH1, OVOL2, PRKD2, PROX1, RBPJ, SOX17, SOX18]	TRUE
GO:0003161	cardiac conduction system development	0	[3, 4, 5, 6, 7, 8, 9]	[None]	6	40	0.00782303	1	{}	{}	[BVES, GJA5, NKX2-5, NRG1, POPDC2, TBX18]	[BVES, CDC42, DSG2, GJA5, ID2, MAML1, MESP1, NKX2-5, NKX2-5 dimer, NOTCH1, NRG1, POPDC2, TBX18, TBX3, TBX5]	TRUE
GO:0003163	sinoatrial node development	0	[3, 4, 5, 6, 7, 8, 9, 10]	[None]	3	60	0.017162	1	{}	{}	[BVES, POPDC2, TBX18]	[BVES, MESP1, POPDC2, TBX18, TBX3]	TRUE
GO:0003170	heart valve development	0	[3, 4, 5, 6, 7, 8]	[None]	9	32.1429	0.00641643	1	{}	{}	[EFNA1, GATA3, GJA5, HEY2, PITX2, SMAD4, SOX9, STRA6, TWIST1]	[ACVR1, BMP2, CYR61, EFNA1, FGFRL1, GATA3, GATA4, GJA5, HEY1, HEY2, HEYL, JAG1, MEF2C, NOTCH1, NOTCH2, OLFM1, PITX2, SCXA, SHOX2, SMAD4, SOX4, SOX9, STRA6, TBX20, TBX5, TGFB2, TWIST1, ZFPM1]	TRUE
GO:0003171	atrioventricular valve development	0	[4, 5, 6, 7, 8, 9]	[None]	6	33.3333	0.0206992	1	{}	{}	[EFNA1, GJA5, HEY2, PITX2, SMAD4, TWIST1]	[ACVR1, BMP2, CYR61, EFNA1, GATA4, GJA5, HEY1, HEY2, HEYL, NOTCH1, OLFM1, PITX2, SMAD4, SOX4, TBX20, TBX5, TWIST1, ZFPM1]	TRUE
GO:0003174	mitral valve development	0	[4, 5, 6, 7, 8, 9, 10]	[None]	3	42.8571	0.0492799	1	{}	{}	[EFNA1, GJA5, TWIST1]	[ACVR1, EFNA1, GJA5, NOTCH1, SOX4, TWIST1, ZFPM1]	TRUE
GO:0003176	aortic valve development	0	[4, 5, 6, 7, 8, 9]	[None]	3	60	0.017162	1	{}	{}	[EFNA1, GATA3, TWIST1]	[EFNA1, GATA3, NOTCH1, TBX20, TWIST1]	TRUE
GO:0003177	pulmonary valve development	0	[4, 5, 6, 7, 8, 9]	[None]	3	33.3333	0.0973409	1	{}	{}	[GJA5, HEY2, STRA6]	[GJA5, HEY1, HEY2, HEYL, JAG1, NOTCH1, NOTCH2, STRA6, TBX20]	TRUE
GO:0003179	heart valve morphogenesis	0	[3, 4, 5, 6, 7, 8, 9]	[None]	8	30.7692	0.0132389	1	{}	{}	[EFNA1, GATA3, GJA5, HEY2, SMAD4, SOX9, STRA6, TWIST1]	[ACVR1, BMP2, CYR61, EFNA1, FGFRL1, GATA3, GATA4, GJA5, HEY1, HEY2, HEYL, JAG1, MEF2C, NOTCH1, NOTCH2, OLFM1, SCXA, SMAD4, SOX4, SOX9, STRA6, TBX20, TBX5, TGFB2, TWIST1, ZFPM1]	TRUE
GO:0003180	aortic valve morphogenesis	0	[4, 5, 6, 7, 8, 9, 10]	[None]	3	60	0.017162	1	{}	{}	[EFNA1, GATA3, TWIST1]	[EFNA1, GATA3, NOTCH1, TBX20, TWIST1]	TRUE
GO:0003181	atrioventricular valve morphogenesis	0	[4, 5, 6, 7, 8, 9, 10]	[None]	4	26.6667	0.115366	1	{}	{}	[EFNA1, HEY2, SMAD4, TWIST1]	[ACVR1, BMP2, CYR61, EFNA1, GATA4, HEY1, HEY2, HEYL, NOTCH1, OLFM1, SMAD4, SOX4, TBX5, TWIST1, ZFPM1]	TRUE
GO:0003184	pulmonary valve morphogenesis	0	[4, 5, 6, 7, 8, 9, 10]	[None]	3	33.3333	0.0973409	1	{}	{}	[GJA5, HEY2, STRA6]	[GJA5, HEY1, HEY2, HEYL, JAG1, NOTCH1, NOTCH2, STRA6, TBX20]	TRUE
GO:0003188	heart valve formation	0	[3, 4, 5, 6, 7, 8, 9, 10]	[None]	6	46.1538	0.0033658	1	{}	{}	[EFNA1, GJA5, HEY2, SMAD4, SOX9, TWIST1]	[EFNA1, GATA4, GJA5, HEY1, HEY2, NOTCH1, OLFM1, SCXA, SMAD4, SOX9, TBX20, TWIST1, ZFPM1]	TRUE
GO:0003197	endocardial cushion development	0	[4, 5, 6, 7, 8]	[None]	5	17.8571	0.284845	1	{}	{}	[BMP4, SMAD4, SNAI2, SOX9, TWIST1]	[ACVR1, BMP2, BMP4, BMPR1A, CITED2, CRELD1, ENG, ERBB3, FGF8, FOXF1, GATA4, HEY1, HEYL, ISL1, JAG1, MSX1, MSX2, NEDD4, NOTCH1, RBPJ, SMAD4, SNAI2, SOX9, TBX2, TBX20, TBX5, THBS1, TWIST1]	TRUE
GO:0003199	endocardial cushion to mesenchymal transition involved in heart valve formation	0	[4, 5, 6, 7, 8, 9, 10, 11, 12]	[None]	3	75	0.00758769	1	{}	{}	[EFNA1, HEY2, TWIST1]	[EFNA1, HEY1, HEY2, TWIST1]	TRUE
GO:0003203	endocardial cushion morphogenesis	0	[5, 6, 7, 8, 9]	[None]	4	23.5294	0.164362	1	{}	{}	[SMAD4, SNAI2, SOX9, TWIST1]	[BMP2, BMPR1A, ENG, FGF8, HEY1, HEYL, ISL1, MSX1, MSX2, NOTCH1, RBPJ, SMAD4, SNAI2, SOX9, TBX2, TBX20, TWIST1]	TRUE
GO:0003205	cardiac chamber development	0	[3, 4, 5, 6, 7, 8]	[None]	27	20.3008	0.0097226	1	{}	{}	[BMP4, CPE, DAND5, DLL4, FGFR2, FKBP1A, FOXC1, FZD1, GATA3, GJA5, HEY2, HIF1A, NKX2-5, NRG1, PITX2, PKP2, PPP1R13L, RBM15, SMAD4, SOX11, STRA6, TBX1, TEK, TNNC1, TNNI1, WHSC1, ZFPM2]	[ACVR1, ADAMTS1, ANK2, ARID1A, BMP10, BMP4, C21orf33, CAV3, CCM2L, CITED2, COL11A1, CPE, CRELD1, CSRP3, CYR61, DAND5, DHRS3, DLL4, DSP, DSPP, DVL3, EGLN1, FGF8, FGFR2, FGFRL1, FHL2, FKBP1A, FOXC1, FOXC2, FOXF1, FOXH1, FRS2, FZD1, FZD2, GATA3, GATA4, GATA6, GJA5, GRHL2, GSK3A, HAND1, HAND2, HEG1, HES1, HEY1, HEY2, HEYL, HIF1A, HOXA13, ID2, IFT88, ISL1, JAG1, LMO4, LRP6, LUZP1, LY6E, MBD4, MED1, ME…	TRUE
GO:0003206	cardiac chamber morphogenesis	0	[3, 4, 5, 6, 7, 8, 9]	[None]	23	20.5357	0.0141096	1	{}	{}	[CPE, DLL4, FGFR2, FKBP1A, FOXC1, FZD1, GATA3, GJA5, HEY2, HIF1A, NKX2-5, NRG1, PITX2, PKP2, PPP1R13L, RBM15, SOX11, TBX1, TEK, TNNC1, TNNI1, WHSC1, ZFPM2]	[ACVR1, ADAMTS1, BMP10, C21orf33, CAV3, CCM2L, CITED2, COL11A1, CPE, CYR61, DHRS3, DLL4, DSP, DSPP, DVL3, EGLN1, FGF8, FGFR2, FGFRL1, FHL2, FKBP1A, FOXC1, FOXC2, FOXF1, FOXH1, FZD1, FZD2, GATA3, GATA4, GATA6, GJA5, GRHL2, GSK3A, HAND1, HAND2, HEG1, HES1, HEY1, HEY2, HEYL, HIF1A, ID2, IFT88, ISL1, JAG1, LRP6, LY6E, MBD4, MED1, MEF2C, MESP1, MSX2, MYBPC3, MYH6, MYH7, MYL2, MYL3, NKX2-5, NKX2-5 dime…	TRUE
GO:0003208	cardiac ventricle morphogenesis	0	[4, 5, 6, 7, 8, 9, 10]	[None]	16	24.2424	0.00795285	1	{}	{}	[CPE, DLL4, FGFR2, FKBP1A, FOXC1, GATA3, HEY2, HIF1A, NKX2-5, NRG1, PKP2, PPP1R13L, SOX11, TNNC1, TNNI1, ZFPM2]	[BMP10, CCM2L, COL11A1, CPE, DLL4, DSP, DSPP, FGFR2, FKBP1A, FOXC1, FOXC2, FOXF1, FOXH1, GATA3, GATA4, GRHL2, GSK3A, HAND1, HAND2, HEG1, HEY1, HEY2, HEYL, HIF1A, ISL1, JAG1, LY6E, MBD4, MED1, MEF2C, MESP1, MYBPC3, MYH6, MYH7, MYL2, MYL3, NKX2-5, NKX2-5 dimer, NOTCH1, NPY2R, NPY5R, NRG1, PKP2, POU4F1, PPP1R13L, PROX1, PTCD2, RBPJ, RNLS, RXRA, RYR2, SEMA3C, SFRP2, SMAD7, SMARCD3, SOX11, SOX4, TBX20…	TRUE
GO:0003209	cardiac atrium morphogenesis	0	[4, 5, 6, 7, 8, 9, 10]	[None]	6	20	0.178055	1	{}	{}	[DLL4, GJA5, HEY2, NKX2-5, PITX2, WHSC1]	[ACVR1, BMP10, CCM2L, CYR61, DLL4, GATA4, GJA5, HEG1, HEY2, ISL1, LRP6, MESP1, MYH6, NKX2-5, NKX2-5 dimer, NOTCH1, NOTCH2, PITX2, PROX1, SHOX2, SMO, SMOX, SOX4, TBX20, TBX5, TNNT2, WHSC1, WNT2, WNT5A, ZFPM1]	TRUE
GO:0003215	cardiac right ventricle morphogenesis	0	[5, 6, 7, 8, 9, 10, 11]	[None]	5	29.4118	0.0565661	1	{}	{}	[GATA3, HEY2, NKX2-5, PPP1R13L, ZFPM2]	[FOXH1, GATA3, GATA4, HAND1, HAND2, HEY2, ISL1, JAG1, NKX2-5, NKX2-5 dimer, NOTCH1, PPP1R13L, SEMA3C, SMARCD3, SOX4, TBX20, ZFPM2]	TRUE
GO:0003222	ventricular trabecula myocardium morphogenesis	0	[5, 6, 7, 8, 9, 10, 11, 12]	[None]	4	33.3333	0.0569222	1	{}	{}	[DLL4, HEY2, NKX2-5, NRG1]	[CCM2L, DLL4, FOXH1, HEG1, HEY1, HEY2, MBD4, MED1, NKX2-5, NOTCH1, NRG1, RBPJ]	TRUE
GO:0003229	ventricular cardiac muscle tissue development	0	[5, 6, 7, 8, 9]	[None]	13	26	0.00872846	1	{}	{}	[COL14A1, DLL4, FGFR2, FKBP1A, FOXC1, HEY2, NKX2-5, NRG1, PKP2, PPP1R13L, TNNC1, TNNI1, ZFPM2]	[BMP10, CCM2L, COL11A1, COL14A1, DLL4, DSG2, DSP, DSPP, FGFR2, FKBP1A, FOXC1, FOXC2, FOXH1, GATA4, HAND1, HEG1, HEY1, HEY2, ID2, ISL1, LY6E, MBD4, MED1, MYBPC3, MYH6, MYH7, MYL2, MYL3, NKX2-5, NKX2-5 dimer, NOTCH1, NRG1, PKP2, POU4F1, PPP1R13L, PROX1, PTCD2, RBPJ, RXRA, RYR2, SMAD7, TBX3, TBX5, TGFBR3, TNNC1, TNNI1, TNNI3, TNNT2, TPM1, ZFPM2]	TRUE
GO:0003230	cardiac atrium development	0	[4, 5, 6, 7, 8, 9]	[None]	7	21.2121	0.120888	1	{}	{}	[DAND5, DLL4, GJA5, HEY2, NKX2-5, PITX2, WHSC1]	[ACVR1, ANK2, BMP10, CCM2L, CYR61, DAND5, DLL4, GATA4, GJA5, HEG1, HEY2, ISL1, LRP6, MESP1, MYH6, NKX2-5, NKX2-5 dimer, NOTCH1, NOTCH2, NPHP3, PITX2, PROX1, SHOX2, SMO, SMOX, SOX4, TBX20, TBX5, TNNT2, WHSC1, WNT2, WNT5A, ZFPM1]	TRUE
GO:0003231	cardiac ventricle development	0	[4, 5, 6, 7, 8, 9]	[None]	23	22.7723	0.00391656	1	{}	{}	[CPE, DAND5, DLL4, FGFR2, FKBP1A, FOXC1, FZD1, GATA3, GJA5, HEY2, HIF1A, NKX2-5, NRG1, PITX2, PKP2, PPP1R13L, RBM15, SOX11, STRA6, TNNC1, TNNI1, WHSC1, ZFPM2]	[BMP10, C21orf33, CCM2L, CITED2, COL11A1, CPE, CSRP3, CYR61, DAND5, DLL4, DSP, DSPP, EGLN1, FGFR2, FGFRL1, FKBP1A, FOXC1, FOXC2, FOXF1, FOXH1, FRS2, FZD1, FZD2, GATA3, GATA4, GJA5, GRHL2, GSK3A, HAND1, HAND2, HEG1, HES1, HEY1, HEY2, HEYL, HIF1A, HOXA13, ID2, ISL1, JAG1, LMO4, LRP6, LUZP1, LY6E, MBD4, MED1, MEF2C, MESP1, MYBPC3, MYH6, MYH7, MYL2, MYL3, MYOCD, NACA, NKX2-5, NKX2-5 dimer, NOTCH1, NP…	TRUE
GO:0003254	regulation of membrane depolarization	0	[3, 4, 5, 6, 7]	[None]	7	18.4211	0.206777	1	{}	{}	[ANK3, CFH, FHL1, GJA5, HSH2D, PTPN3, SCN3B]	[ALOX12, ANK3, BCL2, CACNA1G, CAMK2D, CAV3, CCK, CFH, FGF12, FHL1, GCLC, GCLM, GJA1, GJA5, GNB2L1, GPD1L, HCN4, HSH2D, IFI6, LRRK2, MGEA5, MLLT11, MYOC, NEDD4L, NPFF, P2RX7, PPP2R3C, PTPN3, RANGRF, RIPK2, SCN10A, SCN1B, SCN2B, SCN3B, SCN5A, SMAD7, SRC, TSPO]	TRUE
GO:0003279	cardiac septum development	0	[3, 4, 5, 6, 7, 8, 9]	[None]	16	22.2222	0.0182941	1	{}	{}	[BMP4, DAND5, FGFR2, FZD1, GATA3, GJA5, HEY2, NKX2-5, PITX2, RBM15, SMAD4, SOX11, STRA6, TBX1, WHSC1, ZFPM2]	[ACVR1, ANK2, BMP4, C21orf33, CITED2, CRELD1, CSRP3, CYR61, DAND5, DHRS3, DVL3, EGLN1, FGF8, FGFR2, FGFRL1, FRS2, FZD1, FZD2, GATA3, GATA4, GATA6, GJA5, HAND1, HEG1, HES1, HEY1, HEY2, HEYL, HOXA13, ID2, IFT88, ISL1, JAG1, LMO4, LRP6, LUZP1, MSX2, NKX2-5, NKX2-5 dimer, NOTCH1, NOTCH2, NPHP3, NPRL3, PARVA, PITX2, PROX1, RARA, RARB, RBM15, SALL1, SALL4, SAV1, SMAD4, SMAD7, SMO, SMOX, SOX11, SOX4, ST…	TRUE
GO:0003281	ventricular septum development	0	[4, 5, 6, 7, 8, 9, 10]	[None]	13	27.0833	0.00605482	1	{}	{}	[DAND5, FGFR2, FZD1, GATA3, GJA5, HEY2, NKX2-5, PITX2, RBM15, SOX11, STRA6, WHSC1, ZFPM2]	[C21orf33, CITED2, CSRP3, CYR61, DAND5, EGLN1, FGFR2, FGFRL1, FRS2, FZD1, FZD2, GATA3, GATA4, GJA5, HEG1, HES1, HEY1, HEY2, HEYL, HOXA13, ID2, LMO4, LRP6, LUZP1, NKX2-5, NKX2-5 dimer, NOTCH1, NPRL3, PITX2, PROX1, RBM15, SALL1, SALL4, SAV1, SMAD7, SOX11, SOX4, STRA6, TBX3, TBX5, TRIP11, VANGL2, WHSC1, WNT11, WNT5A, XIRP2, ZFPM1, ZFPM2]	TRUE
GO:0003283	atrial septum development	0	[4, 5, 6, 7, 8, 9, 10]	[None]	5	26.3158	0.0858285	1	{}	{}	[DAND5, GJA5, HEY2, NKX2-5, WHSC1]	[ACVR1, ANK2, CYR61, DAND5, GATA4, GJA5, HEY2, ISL1, NKX2-5, NKX2-5 dimer, NOTCH2, NPHP3, SMO, SMOX, SOX4, TBX20, TBX5, WHSC1, ZFPM1]	TRUE
GO:0003300	cardiac muscle hypertrophy	0	[7]	[None]	5	10.2041	0.769309	1	{}	{}	[ADK, COL14A1, HEY2, IGF1, MTPN]	[ADK, ADRB1, AGT, AGTR2, AGXT, AKAP13, AKAP6, ATP2B4, BMP10, CAMK2D, CAMTA2, CAV3, COL14A1, CSRP3, EDN1, GATA4, GATA6, GLRX3, GSK3A, GSK3B, HDAC4, HEY2, HTR2B, IGF1, IL6ST, IMP:, INPP5F, ISS:, KDM4A, KLF15, LMCD1, MAP2K4, MEF2C, MLIP, MTPN, MYOCD, NPPA, OCRL, P2RX4, PDE5A, PI16, PPP3CA, PRKCA, RGS2, RYR2, SLC9A1, TCAP, TRPC3, TTN]	TRUE
GO:0003333	amino acid transmembrane transport	0	[5, 6, 7, 8, 9, 10]	[None]	13	22.0339	0.033528	1	{}	{}	[SLC16A12, SLC1A4, SLC25A26, SLC36A1, SLC38A1, SLC38A11, SLC6A14, SLC6A20, SLC7A11, SLC7A14, SLC7A6, SLC7A7, SLC7A8]	[PEX3, PQLC2, SLC15A4, SLC16A12, SLC17A6, SLC17A7, SLC17A8, SLC1A1, SLC1A2, SLC1A3, SLC1A4, SLC1A5, SLC1A6, SLC1A7, SLC25A12, SLC25A13, SLC25A15, SLC25A22, SLC25A26, SLC32A1, SLC36A1, SLC36A2, SLC36A3, SLC36A4, SLC38A1, SLC38A10, SLC38A11, SLC38A2, SLC38A3, SLC38A4, SLC38A5, SLC38A6, SLC38A7, SLC38A8, SLC38A9, SLC3A1, SLC43A1, SLC43A2, SLC6A14, SLC6A15, SLC6A18, SLC6A20, SLC6A8, SLC6A9, SLC7A1, S…	TRUE
GO:0003334	keratinocyte development	0	[5, 6, 7, 8]	[None]	3	30	0.126311	1	{}	{}	[BCL11B, EXPH5, SFN]	[BCL11B, C1orf172, CDC42, DNASE1L2, EXPH5, IFT74, REXO2, SFN, TFAP2A, TFAP2C]	TRUE
GO:0003338	metanephros morphogenesis	0	[5, 6, 7, 8, 9]	[None]	7	19.4444	0.169966	1	{}	{}	[BMP4, LHX1, PDGFRB, PKD2, SOX9, WNT4, WNT7B]	[AGTR2, BASP1, BMP4, C21orf33, CALB1, CITED1, CTNNB1, FGF10, FOXJ1, FRAS1, GDNF, GREM1, HES1, HES5, IFNG, KIF26B, LGR4, LHX1, LIF, PAX2, PAX8, PDGFRB, PKD1, PKD2, PRKD2, SALL1, SIX2, SMO, SMOX, SOX8, SOX9, STAT1, WNT4, WNT7B, WNT9B, WT1]	TRUE
GO:0003341	cilium movement	0	[5]	[None]	9	21.9512	0.0713263	1	{}	{}	[ARMC4, CCDC39, DNAAF1, DNAH1, HYDIN, KIF27, NME7, TTLL6, ULK4]	[AK7, ARMC4, BBS2, BBS4, C16orf80, CABYR, CATSPER1, CCDC103, CCDC151, CCDC39, CCDC40, CCSAP, CELSR2, CFAP221, DNAAF1, DNAH1, DNAH11, DNAH5, DNAH7, DNAI1, DPCD, DYX1C1, HEATR2, HYDIN, KIF27, LRRC6, MKKS, NME5, NME7, NPHP3, OFD1, PCDP1, RFX3, ROPN1L, RSPH4A, RSPH9, SPA17, STK36, TTLL1, TTLL6, ULK4]	TRUE
GO:0003351	epithelial cilium movement	0	[6]	[None]	5	25	0.102914	1	{}	{}	[CCDC39, DNAAF1, KIF27, NME7, ULK4]	[AK7, CABYR, CCDC103, CCDC39, CCDC40, DNAAF1, DNAI1, DPCD, KIF27, LRRC6, NME5, NME7, NPHP3, OFD1, RFX3, ROPN1L, SPA17, STK36, TTLL1, ULK4]	TRUE
GO:0003376	sphingosine-1-phosphate signaling pathway	0	[5, 6, 7]	[None]	4	33.3333	0.0569222	1	{}	{}	[S1PR1, S1PR3, S1PR4, SPHK1]	[EZR, GPR6, S1PR1, S1PR2, S1PR3, S1PR4, S1PR5, SPHK1, SPHK2, SPNS1, SPNS2, SPNS3]	TRUE
GO:0003382	epithelial cell morphogenesis	0	[5, 6, 7]	[None]	9	15.7895	0.303646	1	{}	{}	[BCL11B, BMP4, CGN, GATA3, RAB25, RNASE10, STC1, VSIG1, WNT4]	[ARHGEF26, BASP1, BCL11B, BMP4, CDH1, CGN, CITED1, CLDN3, CLIC4, COL18A1, CTNNB1, DACT2, DHX15, EPB41L5, FRMD6, FZD7, FZR1, GATA3, GDNF, GREM1, GRHL2, HEG1, HOXA13, HRH2, ID1, IFNG, IFT88, IHH, LECT1, LIF, MAP3K1, MET, NOTCH4, PARD3, PAX2, PAX8, PLOD3, RAB25, RAC1, RILPL1, RILPL2, RNASE1, RNASE10, RNMT, ROCK1, SALL1, SIX2, SMO, SMOX, STAT1, STC1, TCF15, TNMD, VSIG1, WNT4, WNT9B, WT1]	TRUE
GO:0003401	axis elongation	0	[4, 5]	[None]	7	20	0.15273	1	{}	{}	[BMP4, FGF1, FGFR2, MAGI2, SOX9, SPRY2, TNNC1]	[AREG, BMP4, ESR1, FGF1, FGF10, FGFR2, HNF1B, HOXD13, LRP6, MAGI2, MBD4, MED1, MED12, NKD1, PPP2R3A, PTK7, RDH10, SFRP1, SFRP2, SFRP5, SHH, SIX1, SIX4, SOX9, SPRY1, SPRY2, TFAP2C, TGFB1, TMTC3, TNC, TNNC1, TRIM28, VANGL2, WNT3A, WNT5A]	TRUE
GO:0003407	neural retina development	0	[3, 4, 5, 7, 8, 9, 10]	[None]	7	13.7255	0.484192	1	{}	{}	[ARL6, DLL4, LHX1, ROM1, RSC1A1, SOX9, TOPORS]	[ACTL6A, AHI1, ARL4D, ARL6, ATOH7, ATP8A2, BHLHE22, CABP4, CALB1, CASP2, CNGA3, DLL4, FAT3, FJX1, FOXN4, GNAT2, GPM6A, HCN1, HIPK1, HIPK2, IHH, IRX5, LHX1, MAPRE2, MEGF11, NEUROD1, NEUROD4, PDE6C, PROM1, PTF1A, PTPRM, RDH13, ROM1, RORB, RP1, RS1, RSC1A1, SIX3, SMARCA4, SMARCD3, SOX8, SOX9, STK19, TFAP2A, TFAP2B, THY1, TOPORS, TSPAN12, TTC8, VSX1, VSX2]	TRUE
GO:0003416	endochondral bone growth	0	[3, 4, 5, 6, 7, 8, 9, 10]	[None]	3	13.0435	0.579457	1	{}	{}	[COL9A1, STC1, VDAC2]	[BNC2, CARM1, CER1, COL27A1, COL9A1, COMP, DDR2, EVC, FGFR3, MATN1, MMP13, MSX2, NPPC, OSTN, POR, RARA, RARB, RARG, STC1, TGFBR2, THBS1, THBS3, VDAC2]	TRUE
GO:0003417	growth plate cartilage development	0	[4, 5, 6, 7, 8, 9, 10, 11]	[None]	3	17.6471	0.374145	1	{}	{}	[COL9A1, STC1, VDAC2]	[CARM1, CER1, COL27A1, COL9A1, COMP, MATN1, MMP13, NPPC, POR, RARA, RARB, RARG, STC1, TGFBR2, THBS1, THBS3, VDAC2]	TRUE
GO:0003676	nucleic acid binding	0	[3]	[None]	362	8.75242	1	1	{}	{}	[ACAA2, ACO1, ACR, ADK, AGFG1, AHRR, AIM2, AK8, AKR1B1, ANXA2, APOBEC3B, ARID5B, ARTN, ARX, ASS1, ASXL2, ATXN1, BCL11B, BCL6B, BCLAF1, BST2, BTAF1, BVES, BZW1, C5orf54, C7orf50, CDK11B, CDT1, CEBPB, CELF5, CENPA, CENPW, CLOCK, CMSS1, CNRIP1, COL14A1, CPEB2, CREB3L1, CRX, CTCFL, CTU1, CUX1, DACH1, DAND5, DBF4, DCN, DDX10, DDX11, DHX32, DLX1, DLX2, DLX3, DLX5, DMGDH, DMRT2, DNAJC1, DSCC1, E2F7, EBF…	[2xSMAD3, A0A087WUV0_HUMAN, A0A087WYE7_HUMAN, A0A087WZK3_HUMAN, A0A088AWK7_HUMAN, A0A0A6YYK5_HUMAN, A1CF, AARS, AARS2, AARSD1, AATF, ABCF1, ABI2, ABL1, ABT1, ABTB1, ACAA2, ACD, ACIN1, ACO1, ACR, ACTB, ACTL6A, ACTN1, ACTN4, ADAD1, ADAD2, ADAR, ADARB1, ADARB2, ADAT1, ADD1, ADK, ADNP, ADNP2, ADRA2A, AEBP1, AEBP2, AEN, AFF2, AFF3, AGFG1, AGGF1, AGO1, AGO2, AGO3, AGO4, AHCTF1, AHDC1, AHNAK, AHR, AHRR,…	TRUE
GO:0003677	DNA binding	0	[4]	[None]	254	9.92188	0.999999	1	{}	{}	[ACR, AGFG1, AHRR, AIM2, AKR1B1, ARID5B, ARTN, ARX, ASXL2, ATXN1, BCL11B, BCL6B, BCLAF1, BTAF1, CDT1, CEBPB, CENPA, CENPW, CLOCK, CNRIP1, CREB3L1, CRX, CTCFL, CUX1, DACH1, DAND5, DDX11, DLX1, DLX2, DLX3, DLX5, DMRT2, DNAJC1, DSCC1, E2F7, EBF2, EBF4, EGR3, EGR4, ELF3, ELF4, ENDOV, ERCC6, ERCC6L, ERCC6L2, ERG, ESR2, ESRRG, ETF1, ETS1, FAM171B, FEN1, FOSL1, FOXC1, FOXM1, FOXP3, G3BP1, GATA2, GATA3, …	[2xSMAD3, ABI2, ABL1, ABT1, ACD, ACR, ACTB, ACTL6A, ADAR, ADNP, ADNP2, ADRA2A, AEBP1, AEBP2, AFF3, AGFG1, AGO1, AGO2, AHCTF1, AHDC1, AHR, AHRR, AIFM1, AIFM2, AIM2, AIRE, AKAP8, AKAP8L, AKNA, AKR1B1, ALB, ALX1, ALX3, ALX4, ANG, ANHX, ANKRD1, ANKRD30A, ANTXR1, ANXA1, AP5Z1, APEX1, APEX2, APITD1, APLP2, APP, APTX, AR, AREG, ARGFX, ARHGAP35, ARID1A, ARID1B, ARID2, ARID3A, ARID3B, ARID3C, ARID4A, ARID…	TRUE
GO:0003678	DNA helicase activity	0	[8]	[None]	7	12.5	0.58756	1	{}	{}	[ARTN, DDX11, ERCC6, G3BP1, MCM2, MRE11A, RECQL]	[ARTN, ASCC3, ATRX, BLM, BRIP1, C10orf2, CDC45, CHD1, CHD1L, CHD2, CHD3, CHD4, CHD8, DDX11, DDX11L8, DDX12P, DDX3X, DHX9, DNA2, ERCC2, ERCC3, ERCC6, ERCC8, FBXO18, G3BP1, GINS2, GINS4, GTF2H4, HELB, IGHMBP2, INO80, MCM2, MCM3, MCM4, MCM5, MCM6, MCM7, MRE11A, MRPL36, NBN, PIF1, RAD50, RAD54B, RECQL, RECQL4, RECQL5, RTEL1, RTEL1-TNFRSF6B, RUVBL1, RUVBL2, SETX, SUPV3L1, WRN, XRCC5, XRCC6, ZRANB3]	TRUE
GO:0003682	chromatin binding	0	[2, 3]	[None]	62	12.5761	0.582439	1	{}	{}	[AKR1B1, APBB1, ARX, ASF1A, ATAD2, ATXN1, BCAS3, CBFA2T3, CDC6, CDCA5, CEBPB, CENPA, CENPF, CLOCK, CREB3L1, CRX, CUX1, DLX1, DLX2, DLX3, DNAJC1, EBF2, ERCC6, GATA2, GRHL1, GRHL3, H2AFZ, HDAC2, HMG20B, HOXC13, KCNH8, LDB2, LHX2, MCMBP, MECP2, MITF, NFATC3, NKX2-5, NUPR1, ORC1, PCNA, PITX2, PLAC8, REST, RNF169, SMAD4, SMAD6, SMC1A, SMC3, SNAI2, SOX9, SP140, SVEP1, TDRD3, TICRR, TOP2A, TOX, TP73, UB…	[ACTB, ACTL6A, ADNP, AIRE, AJUBA, AKR1B1, ANKRD17, APBB1, APEX1, APITD1, APTX, AR, AREG, ARID1A, ARID3A, ARID3C, ARID5A, ARX, ASCL1, ASF1A, ASH1L, ATAD2, ATAD2B, ATF2, ATOH1, ATRX, ATXN1, ATXN7, AUTS2, BAHCC1, BAHD1, BAP1, BARX2, BAZ1B, BCAS3, BCL6, BDP1, BEND6, BHLHE22, BHMG1, BRD2, BRD3, BRD4, C17orf49, C19orf40, CALCOCO1, CAMTA2, CBFA2T3, CBX1, CBX2, CBX4, CBX5, CBX7, CCDC79, CCNT1, CDC45, CDC…	TRUE
GO:0003684	damaged DNA binding	0	[5]	[None]	12	16	0.248115	1	{}	{}	[ARTN, FEN1, H2AFX, MSH2, MSH5, NEIL1, NEIL3, PCNA, RAD23B, RNASE6, RRAD, TP73]	[APEX1, APTX, ARTN, BRCA1, CREBBP, CRY2, CUL4B, DDB1, DDB2, E9PJ82_HUMAN, E9PLZ0_HUMAN, E9PP57_HUMAN, E9PQ18_HUMAN, EP300, ERCC1, ERCC3, ERCC4, FANCG, FEN1, GTF2H3, H0YCS5_HUMAN, H0YEW9_HUMAN, H2AFX, HMGB1, HMGB2, M0R2N6_HUMAN, MGMT, MPG, MSH2, MSH3, MSH4, MSH5, MSH6, NBN, NEIL1, NEIL2, NEIL3, OGG1, PAPD7, PCNA, PNKP, POLB, POLD1, POLG2, POLH, POLI, POLK, POLQ, POLR1A, POLR1B, RAD1, RAD18, RAD23A…	TRUE
GO:0003690	double-stranded DNA binding	0	[6]	[None]	17	13.0769	0.502668	1	{}	{}	[AIM2, DAND5, DDX11, FEN1, HLF, KCNH8, MCM10, MECP2, MRE11A, MSH2, MSH5, NEIL3, PCNA, RAD51B, TP73, ZBTB16, ZEB1]	[2xSMAD3, AFF3, AIM2, AKAP8, APITD1, APTX, ASCL1, BHLHE40, C19orf33, CDX2, CEBPG, CGGBP1, CRY1, CTNNB1, DAND5, DDX11, DDX58, DDX60, EGFR, EGR1, ELK1, EPAS1, ERCC5, FEN1, FEV, FOS, FOSB, FOSL2, FOXD3, H2AFY, HES2, HES5, HLF, HMGB1, HMGB2, HMGB3, HNF1A, HNRNPDL, IFI16, JDP2, JUN, JUNB, JUND, KCNH4, KCNH8, KIN, KLF4, LSM14A, MCM10, MECP2, MEN1, MLH1, MLH3, MRE11A, MSH2, MSH3, MSH4, MSH5, MSH5-SAPCD1…	TRUE
GO:0003697	single-stranded DNA binding	0	[6]	[None]	8	9.1954	0.883198	1	{}	{}	[DDX11, IGJ, MCM10, MSH2, NEIL3, RAD23B, RAD51B, RBM15]	[ANXA1, BIVM-ERCC5, BLM, BRCA2, C10orf2, C19orf33, CDC45, CNBP, CRY2, CTC1, DDX11, ERCC1, ERCC4, ERCC5, FUBP1, HMGB1, HMGB2, HNRNPA1, HNRNPA2B1, HNRNPDL, HNRNPK, HSPD1, IGHM, IGHMBP2, IGJ, L1RE1, LONP1, LRPPRC, LUZP4, MCM10, MCM4, MCM6, MCM7, MEIOB, MLH1, MLH3, MSH2, MSH3, NABP1, NABP2, NEIL3, NME1, OBFC1, PARK7, PCBP1, PMS1, PMS2, POLR1A, POLR1B, POLR2D, POLR2G, POT1, PURA, PURB, RAD23A, RAD23B,…	TRUE
GO:0003705	RNA polymerase II distal enhancer sequence-specific DNA binding transcription factor activity	0	[4]	[None]	15	15.1515	0.282695	1	{}	{}	[ARX, CEBPB, CUX1, FOXC1, FOXP3, HIF1A, IRF8, MEOX2, MITF, NKX2-5, NR5A2, SNAI2, SOX9, SPI1, ZBTB16]	[AHR, ARID3B, ARNT, ARX, ATF1, ATF2, BACH1, BACH2, BHLHE40, BHLHE41, BRIP1, CDX1, CEBPA, CEBPB, CIR1, CREB1, CUX1, FOXA2, FOXC1, FOXC2, FOXF1, FOXH1, FOXP1, FOXP3, FUBP1, GATA4, GATA5, GATA6, GDNF, GLI1, GTF2IRD1, GZF1, HCFC1, HIF1A, HNF1B, HNF4A, HOXB5, IRF8, JUN, LEF1, MEF2A, MEF2C, MEIS1, MEOX2, MIA3, MITF, MIXL1, MSC, MYF5, MYF6, MYOD1, MYOG, NFATC1, NFE2L1, NFE2L2, NFIX, NFKB1, NKX2-1, NKX2-…	TRUE
GO:0003707	steroid hormone receptor activity	0	[4]	[None]	8	13.3333	0.50905	1	{}	{}	[AKR1B1, ESR2, ESRRG, HNF4G, NR3C2, NR4A3, NR5A2, TMEM37]	[AKR1B1, AR, AREG, CYP27B1, ERVK-10, ESR1, ESR2, ESRRA, ESRRB, ESRRG, GPER1, HNF4A, HNF4G, LEF1, NKX3-1, NR0B1, NR0B2, NR1D1, NR1D2, NR1H2, NR1H3, NR1H4, NR1I2, NR1I3, NR2C1, NR2C2, NR2E1, NR2E3, NR2F1, NR2F2, NR2F6, NR3C1, NR3C2, NR4A1, NR4A2, NR4A3, NR5A1, NR5A2, NR6A1, OR51E2, PAQR7, PAQR8, PGR, PGRMC2, PPARA, PPARD, PPARG, RARA, RARB, RARG, RORA, RORB, RORC, RXRA, RXRB, RXRG, THRA, THRB, TMEM…	TRUE
GO:0003712	transcription cofactor activity	0	[3]	[None]	59	10.6115	0.951964	1	{}	{}	[ARID5B, CBFA2T3, CCDC62, CCND1, DTX1, E2F7, ELF3, ESR2, ETF1, FGF13, FOXP3, GATA3, GMNN, GTF2A1, GTF2A1L, HIF3A, HMGA1, HTATIP2, LDB2, LHX1, MAK, MCIDAS, MECP2, MEG3, MEIS2, MKL1, MTDH, NANOG, NCOA4, NFE2, NFIL3, NKX2-5, NPAT, NRG1, NRIP1, PER2, PEX14, PITX2, POU3F2, PPP1R13L, PRDM16, PRRX1, RAD54L2, RBM15, RIPK3, SAP30, SND1, SOX11, SOX9, TBX15, TBX18, TDRD3, TRIB3, TRIM22, TRIM32, WNT4, WWOX, …	[ABRA, ABT1, ACTL6A, ACTL6B, ACTN1, ACTN2, ACTN4, AEBP1, AEBP2, AES, AIP, AJUBA, ALPK3, ALX1, ANKAR, ANKRA2, ANKRD1, APEX1, ARHGAP35, ARID1A, ARID1B, ARID5B, ARL2BP, ARNT, ASXL1, ATF2, ATF3, ATF5, ATF6, ATF7IP, ATN1, ATXN7L3, AURKAIP1, BASP1, BATF3, BCL10, BCL11A, BCL9L, BCOR, BEND6, BHLHE40, BHLHE41, BIRC2, BRCA1, BRD7, BRDT, BTG1, C1D, C1QBP, C1orf85, CALCOCO1, CARM1, CASP8AP2, CBFA2T2, CBFA2T3…	TRUE
GO:0003713	transcription coactivator activity	0	[4]	[None]	34	10.7595	0.883466	1	{}	{}	[ARID5B, CCDC62, DTX1, ELF3, ESR2, FGF13, GATA3, GTF2A1, GTF2A1L, HIF3A, HMGA1, HTATIP2, MAK, MCIDAS, MEG3, MKL1, MTDH, NCOA4, NFE2, NPAT, NRIP1, PER2, PITX2, POU3F2, PRDM16, PRRX1, RIPK3, SOX11, SOX9, TDRD3, TRIM32, WWOX, ZEB1, ZFPM2]	[ABRA, ABT1, ACTL6A, ACTL6B, ACTN1, ACTN2, ACTN4, AIP, ALPK3, ANKAR, ANKRD1, APEX1, ARID1A, ARID1B, ARID5B, ARL2BP, ARNT, ASXL1, ATF2, ATF6, ATXN7L3, AURKAIP1, BCL10, BCL9L, BIRC2, BRCA1, BRD7, BRDT, C1orf85, CALCOCO1, CARM1, CBFB, CCAR1, CCDC62, CCNE1, CD3D, CDK7, CEBPA, CHERP, CIITA, CITED1, CITED2, CITED4, COPS5, CREBBP, CTBP2, CTNNB1, CYFIP1, DCAF6, DCC, DDX17, DDX5, DTX1, DYRK1B, E4F1, ECD, …	TRUE
GO:0003714	transcription corepressor activity	0	[4]	[None]	26	11.6592	0.726128	1	{}	{}	[CBFA2T3, CCND1, E2F7, ETF1, FOXP3, GMNN, HIF3A, LDB2, LHX1, MECP2, MEIS2, NANOG, NFIL3, NPAT, NRIP1, PEX14, PPP1R13L, RBM15, SAP30, TBX15, TBX18, TRIB3, TRIM22, WNT4, ZEB1, ZFPM2]	[AEBP1, AEBP2, AES, AJUBA, ALX1, ANKRD1, APEX1, ARHGAP35, ASXL1, ATF3, ATF5, ATF7IP, ATN1, BASP1, BATF3, BCL11A, BCOR, BEND6, BHLHE40, BHLHE41, BRD7, C1D, C1QBP, CASP8AP2, CBFA2T2, CBFA2T3, CBX4, CCND1, CDX2, CDYL, CIR1, CITED2, COPS2, CREG1, CRYM, CTBP1, CTBP2, CTCF, DAXX, DDIT3, DDX54, DMAP1, DNMT3B, DPEP1, DR1, DRAP1, E2F6, E2F7, E2F8, E4F1, EID1, ELANE, ELK3, ENO1, ERF, ETF1, FEV, FOXP3, GMNN…	TRUE
GO:0003723	RNA binding	0	[4]	[None]	110	6.79852	1	1	{}	{}	[ACAA2, ACO1, ADK, AGFG1, AK8, ANXA2, APOBEC3B, ASS1, ATXN1, BCLAF1, BST2, BVES, BZW1, C7orf50, CDK11B, CELF5, CMSS1, COL14A1, CPEB2, CTU1, DCN, DDX10, DDX11, DHX32, DLX2, DMGDH, EEFSEC, EIF5A2, EIF5AL1, ENDOV, ETF1, EYA1, FAM98A, FARS2, FASTKD5, G3BP1, GOT2, HDAC2, HSPA8, IGF2BP1, KHDC1, KPNA2, LARP4, LIN28A, MECP2, MEX3C, MEX3D, MOV10L1, MRPS28, MTDH, MYO5A, NOVA1, NQO1, NSRP1, NUSAP1, NXF3, OT…	[A1CF, AARS, AARS2, AATF, ABCF1, ABT1, ABTB1, ACAA2, ACIN1, ACO1, ACTN1, ACTN4, ADAD1, ADAD2, ADAR, ADARB1, ADARB2, ADAT1, ADD1, ADK, AFF2, AGFG1, AGO1, AGO2, AGO3, AGO4, AHNAK, AIMP1, AK8, AKAP1, AKAP17A, AKAP8, AKAP8L, ALDH18A1, ALDH6A1, ALDOA, ALG13, ALKBH5, ALKBH8, ALYREF, ANG, ANKHD1, ANKRD17, ANP32A, ANXA1, ANXA11, ANXA2, ANXA7, APEH, APEX1, API5, APOBEC1, APOBEC2, APOBEC3B, APOBEC3C, APOBE…	TRUE
GO:0003724	RNA helicase activity	0	[8]	[None]	6	8.95522	0.874169	1	{}	{}	[AK8, DDX10, DHX32, G3BP1, MOV10L1, TDRD12]	[AK8, DDX1, DDX10, DDX17, DDX18, DDX19A, DDX19B, DDX20, DDX21, DDX23, DDX24, DDX25, DDX27, DDX28, DDX31, DDX39A, DDX39B, DDX3X, DDX3Y, DDX4, DDX41, DDX42, DDX43, DDX46, DDX47, DDX49, DDX5, DDX50, DDX51, DDX53, DDX54, DDX55, DDX56, DDX59, DDX6, DHX15, DHX16, DHX29, DHX30, DHX32, DHX33, DHX34, DHX35, DHX36, DHX37, DHX38, DHX40, DHX57, DHX8, DHX9, DQX1, EIF4A1, EIF4A2, EIF4A3, G3BP1, H3BN59_HUMAN, H…	TRUE
GO:0003725	double-stranded RNA binding	0	[5]	[None]	4	6.66667	0.95822	1	{}	{}	[MTDH, RFTN1, TUBA1B, TUBB4B]	[A1CF, ACTN1, ADARB1, ADARB2, AGO1, AGO2, AGO3, AGO4, APTX, CLTC, DDX1, DDX21, DDX56, DDX58, DDX60, DGCR8, DHX15, DHX30, DHX36, DHX58, DICER1, DROSHA, DUS2, EIF2AK2, EIF4A1, ELAVL1, HSP90AB1, HSPA1A, HSPD1, IFIH1, ILF2, ILF3, LRRFIP1, LSM14A, MBNL1, MSN, MTDH, MYH4, OAS1, OAS2, OAS3, OASL, PRKRA, PRKRIP1, RFTN1, SLC3A2, STAU1, STAU2, STRBP, SUPV3L1, TARBP2, TFRC, TLR3, TLR7, TLR8, TUBA1B, TUBB4B,…	TRUE
GO:0003727	single-stranded RNA binding	0	[5]	[None]	5	8.19672	0.905216	1	{}	{}	[ATXN1, CPEB2, DLX2, ENDOV, SYNCRIP]	[A1CF, ADARB2, AGO1, AGO2, AGO3, AGO4, ANXA1, ATXN1, CBX4, CBX6, CBX7, CBX8, CNBP, CPEB2, DDX1, DDX3X, DDX58, DDX60, DHX58, DIS3L2, DLX2, EIF4A3, ENDOV, HNRNPA1, HNRNPC, HNRNPDL, HNRNPF, HNRNPH1, IFIH1, IFIT5, JMJD6, KHDRBS1, KHDRBS2, L1RE1, LONP1, LSM14A, LUZP4, MSI1, MSI2, NXF1, PABPC1, PABPC3, PABPC4, PATL1, PIWIL1, PNPT1, POLR2D, POLR2G, PTBP1, RBM11, RBMX, RBPMS, SNRPC, STRBP, SYNCRIP, THRA,…	TRUE
GO:0003729	mRNA binding	0	[6]	[None]	16	12.5	0.581444	1	{}	{}	[ACO1, CPEB2, EEFSEC, G3BP1, IGF2BP1, LIN28A, MECP2, NOVA1, NSRP1, NXF3, PARN, PIWIL2, RBMS3, RC3H2, RPS13, TDRD7]	[ACO1, ADARB1, AGO2, AUH, C1QBP, C7orf55-LUC7L2, CALR, CARHSP1, CCRN4L, CELF1, CELF3, CELF4, CIRBP, CLUH, CPEB1, CPEB2, CPEB3, CPSF1, CPSF6, CRYZ, CSTF3, DCP1B, DDX3X, DHFR, DHFRL1, DPEP2, DXO, EEFSEC, EIF4A1, EIF4A3, ELAVL1, ELAVL2, ELAVL4, ESRP1, ESRP2, FECH, FMR1, FXR1, FXR2, FYTTD1, G3BP1, GRSF1, HNRNPAB, HNRNPC, HNRNPLL, HSP90AA1, IDA:, IGF2BP1, IGF2BP2, IGF2BP3, IREB2, JRK, KHSRP, KIAA0020,…	TRUE
GO:0003730	mRNA 3'-UTR binding	0	[7]	[None]	4	11.4286	0.672232	1	{}	{}	[CPEB2, IGF2BP1, PARN, RBMS3]	[AUH, CARHSP1, CIRBP, CPEB1, CPEB2, CPEB3, CPSF1, CRYZ, ELAVL1, ELAVL2, ELAVL4, FXR1, HNRNPC, IGF2BP1, IGF2BP2, IGF2BP3, LARP1, PARN, RBM24, RBM38, RBM4, RBMS3, RC3H1, RNF20, RNF40, RNPS1, SECISBP2, SERBP1, TARDBP, TUT1, YBX2, YBX3, ZFP36, ZFP36L2, ZNF385A]	TRUE
GO:0003746	translation elongation factor activity	0	[6]	[None]	3	12	0.637821	1	{}	{}	[EEFSEC, EIF5A2, EIF5AL1]	[ABTB1, EEF1A1, EEF1A1P5, EEF1A2, EEF1B2, EEF1D, EEF1DP3, EEF1G, EEF2, EEFSEC, EFTUD1, EIF5A, EIF5A2, EIF5AL1, ELOF1, GFM1, GFM2, HBS1L, TCEA1, TCEA2, TCEAL4, TCEB2, TCEB3, TSFM, TUFM]	TRUE
GO:0003755	peptidyl-prolyl cis-trans isomerase activity	0	[4]	[None]	5	11.1111	0.699758	1	{}	{}	[CWC27, FKBP1A, FKBP6, PDZD2, RANBP2]	[CWC27, FKBP10, FKBP11, FKBP14, FKBP15, FKBP1A, FKBP1B, FKBP1C, FKBP2, FKBP3, FKBP4, FKBP5, FKBP6, FKBP7, FKBP8, FKBP9, FKBPL, NKTR, PDZD2, PIN1, PIN4, PPIA, PPIAL4A, PPIAL4C, PPIAL4D, PPIAL4E, PPIAL4G, PPIB, PPIC, PPID, PPIE, PPIF, PPIG, PPIH, PPIL1, PPIL2, PPIL3, PPIL4, PPIL6, PPP2R4, PPWD1, RANBP2, TTC9, TTC9B, TTC9C]	TRUE
GO:0003779	actin binding	0	[4]	[None]	68	16.545	0.0155093	1	{}	{}	[ABL2, ACTR3, ADD2, ANLN, AVIL, CACNA1A, CFL2, CGN, CNN1, CTNNA2, CXCR4, ENC1, ESPN, FMNL2, GMFB, GMFG, HCLS1, ITGB1, KIF18A, LMOD1, LMOD3, MEFV, MKL1, MYBPC1, MYH10, MYH3, MYL4, MYO15A, MYO1F, MYO3B, MYO5A, MYO5C, MYO7A, MYRIP, NCAPG, NEB, NEBL, NEXN, PACRG, PANX1, PARK2, PHACTR2, PRSS8, PSTPIP1, RCSD1, RP2, S100A4, SCNN1A, SERPINB8, SHROOM2, SNTB1, SNTG1, SPTA1, SSH1, SYNPO2, SYNPO2L, TAGLN, TA…	[A0A096LP26_HUMAN, A0A096LP75_HUMAN, ABL1, ABL2, ABLIM1, ABLIM2, ABLIM3, ABRA, ACE, ACTN1, ACTN2, ACTN3, ACTN4, ACTR2, ACTR3, ACTR3B, ACTR3C, ADD1, ADD2, ADD3, ADSSL1, AFAP1, AIF1, AIF1L, AJUBA, ALDOA, ALKBH4, ANG, ANLN, ANTXR1, ANXA8, ANXA8L1, ANXA8L2, AQP2, ARPC1A, ARPC1B, ARPC2, ARPC3, ARPC4, ARPC5, ARPC5L, AVIL, BAIAP2L1, BCL7B, BLOC1S6, BPNT1, CACNA1A, CALD1, CAMK2B, CAP1, CAP2, CAPG, CAPZA1…	TRUE
GO:0003785	actin monomer binding	0	[5]	[None]	6	24	0.0910722	1	{}	{}	[ABL2, LMOD3, MKL1, MYL4, TMSB15A, TWF1]	[ABL1, ABL2, COBL, CORO1A, LIMA1, LMOD3, MKL1, MTSS1, MYL2, MYL3, MYL4, NANOS3, NOS3, PFN1, PFN2, PKNOX2, PRF1, PRKCE, TMSB10, TMSB15A, TMSB15B, TMSB4X, TMSB4Y, TWF1, TWF2]	TRUE
GO:0003906	DNA-(apurinic or apyrimidinic site) lyase activity	0	[4, 7]	[None]	3	23.0769	0.226761	1	{}	{}	[HMGA1, NEIL1, NEIL3]	[ALKBH1, APEX1, APEX2, APLF, HMGA1, HMGA2, NEIL1, NEIL2, NEIL3, NTHL1, OGG1, RPS3, SMUG1]	TRUE
GO:0003924	GTPase activity	0	[7]	[None]	32	12.1212	0.659005	1	{}	{}	[ARHGDIB, ARL3, BCL11B, DNM1P46, EEFSEC, GBP4, GBP7, GEM, GNA15, GNAO1, GNG3, MRAS, RAB25, RAB28, RAB32, RAB33A, RAB37, RAB38, RAB3B, RAB3C, RAB5B, RAP1B, RASD2, RERG, RHOJ, RRAD, RRAGA, RRAS, TRIM23, TUBA1B, TUBB4B, TUBB6]	[ADSSL1, AGAP3, AKR1B10, ARF1, ARF1P1, ARF3, ARF4, ARF5, ARF6, ARFRP1, ARHGAP5, ARHGDIB, ARL1, ARL2, ARL3, ARL4C, ARL4D, ARL8A, ARL8B, ATL1, ATL2, ATL3, BCL11B, CDC42, DDX3X, DIRAS1, DIRAS3, DNAJC27, DNM1, DNM1L, DNM1P34, DNM1P46, DNM2, DNM3, E9PI62_HUMAN, EEF1A1, EEF1A1P5, EEF1A2, EEF2, EEFSEC, EFTUD1, EFTUD2, EIF2S3, EIF2S3L, EIF5, EIF5B, F8W810_HUMAN, GBP1, GBP2, GBP3, GBP4, GBP5, GBP6, GBP7, …	TRUE
GO:0003950	NAD+ ADP-ribosyltransferase activity	0	[5]	[None]	6	22.2222	0.122507	1	{}	{}	[ART3, PARP15, PARP4, TIPARP, TNKS2, TSPAN32]	[ART1, ART3, ART5, PARP1, PARP10, PARP11, PARP12, PARP14, PARP15, PARP16, PARP2, PARP3, PARP4, PARP6, PARP8, PARP9, SIRT1, SIRT2, SIRT3, SIRT4, SIRT5, SIRT6, TIPARP, TNKS, TNKS2, TSPAN32, ZC3HAV1]	TRUE
GO:0003985	acetyl-CoA C-acetyltransferase activity	0	[7]	[None]	3	60	0.017162	1	{}	{}	[ACAT2, HADHA, SOAT1]	[ACAT1, ACAT2, HADHA, SOAT1, SOAT2]	TRUE
GO:0003988	acetyl-CoA C-acyltransferase activity	0	[6]	[None]	4	50	0.0122422	1	{}	{}	[ACAA2, ACAT2, HADHA, SOAT1]	[ACAA1, ACAA2, ACAT1, ACAT2, HADHA, HADHB, SOAT1, SOAT2]	TRUE
GO:0004028	3-chloroallyl aldehyde dehydrogenase activity	0	[5]	[None]	4	57.1429	0.00680752	1	{}	{}	[ALDH1A1, ALDH1A2, ALDH3A1, ALDH3B2]	[ALDH1A1, ALDH1A2, ALDH3A1, ALDH3A2, ALDH3B1, ALDH3B2, ALDH9A1]	TRUE
GO:0004029	aldehyde dehydrogenase (NAD) activity	0	[5]	[None]	7	35	0.00950685	1	{}	{}	[ALDH1A1, ALDH1A2, ALDH1L1, ALDH1L2, ALDH3A1, ALDH3B2, ALDH8A1]	[ADH5, ALDH16A1, ALDH1A1, ALDH1A2, ALDH1A3, ALDH1B1, ALDH1L1, ALDH1L2, ALDH2, ALDH3A1, ALDH3A2, ALDH3B2, ALDH4A1, ALDH5A1, ALDH6A1, ALDH7A1, ALDH8A1, ALDH9A1, F8VP50_HUMAN, M0QZ58_HUMAN]	TRUE
GO:0004033	aldo-keto reductase (NADP) activity	0	[5]	[None]	7	31.8182	0.0166264	1	{}	{}	[AKR1B1, AKR1C2, ALDH3A1, KCNAB2, MIOX, RDH11, TACR1]	[ADH4, ADH7, AKR1A1, AKR1B1, AKR1B10, AKR1C1, AKR1C2, AKR1C3, AKR1C4, AKR7A2, AKR7A3, ALDH3A1, CYB5A, DHRS3, KCNAB1, KCNAB2, MIOX, RDH10, RDH11, RDH8, SPR, TACR1]	TRUE
GO:0004112	cyclic-nucleotide phosphodiesterase activity	0	[6]	[None]	6	23.0769	0.106187	1	{}	{}	[PDE11A, PDE1A, PDE2A, PDE6A, PDE6B, PDE6G]	[CNP, NPPC, PDE10A, PDE11A, PDE1A, PDE1B, PDE1C, PDE2A, PDE3A, PDE3B, PDE4A, PDE4B, PDE4C, PDE4D, PDE5A, PDE6A, PDE6B, PDE6C, PDE6D, PDE6G, PDE6H, PDE7A, PDE7B, PDE8A, PDE8B, PDE9A]	TRUE
GO:0004114	3',5'-cyclic-nucleotide phosphodiesterase activity	0	[7]	[None]	6	25	0.0772066	1	{}	{}	[PDE11A, PDE1A, PDE2A, PDE6A, PDE6B, PDE6G]	[PDE10A, PDE11A, PDE1A, PDE1B, PDE1C, PDE2A, PDE3A, PDE3B, PDE4A, PDE4B, PDE4C, PDE4D, PDE5A, PDE6A, PDE6B, PDE6C, PDE6D, PDE6G, PDE6H, PDE7A, PDE7B, PDE8A, PDE8B, PDE9A]	TRUE
GO:0004175	endopeptidase activity	0	[5]	[None]	65	13.7712	0.282234	1	{}	{}	[ACR, ADAM28, ADAM32, ADAM33, ADAM8, ADAM9, ADAMTS10, ADAMTS13, ADAMTS14, ADAMTS15, ADAMTS16, ADAMTS17, ADAMTSL2, C1S, C2, CAPN11, CAPN12, CAPN5, CAPN9, CASP10, CASP3, CASP7, CFB, CFI, CORIN, CTSW, DPP4, F10, FAP, GZMM, HPN, HTRA3, HTRA4, IDE, KEL, KLK4, LTF, MALT1, MASP1, MBTPS2, MME, MMP28, MMP9, PAMR1, PCSK2, PHEX, PLAU, PRSS21, PRSS36, PRSS8, RHBDL2, ST14, THSD4, TLL2, TMPRSS11D, TMPRSS2, TMP…	[ACD, ACE, ACE2, ACR, ADAM10, ADAM11, ADAM12, ADAM15, ADAM17, ADAM18, ADAM19, ADAM2, ADAM20, ADAM21, ADAM22, ADAM23, ADAM28, ADAM29, ADAM30, ADAM32, ADAM33, ADAM5, ADAM7, ADAM8, ADAM9, ADAMDEC1, ADAMTS1, ADAMTS10, ADAMTS12, ADAMTS13, ADAMTS14, ADAMTS15, ADAMTS16, ADAMTS17, ADAMTS18, ADAMTS19, ADAMTS2, ADAMTS20, ADAMTS3, ADAMTS4, ADAMTS5, ADAMTS6, ADAMTS7, ADAMTS8, ADAMTS9, ADAMTSL2, ADAMTSL4, ADA…	TRUE
GO:0004177	aminopeptidase activity	0	[6]	[None]	6	13.3333	0.524417	1	{}	{}	[CXCR4, DPP4, DPP6, FAP, LNPEP, PHEX]	[ANPEP, BLMH, C9orf3, CEL, CTSH, CTSV, CXCR4, DNPEP, DPEP1, DPEP2, DPEP3, DPP10, DPP3, DPP4, DPP6, DPP7, DPP8, DPP9, ENPEP, ERAP1, ERAP2, F11, F12, FAP, GLMN, LAP3, LNPEP, LTA4H, METAP1, METAP1D, METAP2, NAALAD2, NPEPL1, NPEPPS, NPEPPSL1, PEPD, PHEX, RNPEP, RNPEPL1, TPP2, TRHDE, XPNPEP1, XPNPEP2, XPNPEP3, ZNF160]	TRUE
GO:0004180	carboxypeptidase activity	0	[6]	[None]	8	18.1818	0.194741	1	{}	{}	[AGBL2, AGBL3, AGBL4, CNDP1, CPA4, CPE, CPQ, CPXM1]	[ACE, ACE2, AEBP1, AGBL1, AGBL2, AGBL3, AGBL4, AGBL5, AGTPBP1, BLMH, CNDP1, CNDP2, CPA1, CPA2, CPA3, CPA4, CPA5, CPA6, CPB1, CPB2, CPD, CPE, CPM, CPN1, CPNE1, CPO, CPOX, CPQ, CPVL, CPXM1, CPXM2, CPZ, CTSA, CTSV, CYP11B1, CYP2A6, F6X3S4_HUMAN, FOLH1, HOMER2, NAALAD2, NAALADL1, PEPD, PRCP, SCPEP1]	TRUE
GO:0004181	metallocarboxypeptidase activity	0	[7]	[None]	6	20.6897	0.158516	1	{}	{}	[AGBL2, AGBL3, AGBL4, CPA4, CPE, CPXM1]	[AEBP1, AGBL1, AGBL2, AGBL3, AGBL4, AGBL5, AGTPBP1, CPA1, CPA2, CPA3, CPA4, CPA5, CPA6, CPB1, CPB2, CPD, CPE, CPM, CPN1, CPNE1, CPO, CPOX, CPXM1, CPXM2, CPZ, CYP11B1, CYP2A6, HOMER2, PEPD]	TRUE
GO:0004197	cysteine-type endopeptidase activity	0	[6]	[None]	15	12.0968	0.634167	1	{}	{}	[CAPN11, CAPN12, CAPN5, CAPN9, CASP10, CASP3, CASP7, CTSW, MALT1, USP1, USP13, USP31, USP50, USP6, USP9X]	[ADGB, ATG4A, ATG4B, ATG4C, ATG4D, BLMH, CAPN1, CAPN10, CAPN11, CAPN12, CAPN13, CAPN14, CAPN15, CAPN2, CAPN3, CAPN5, CAPN6, CAPN7, CAPN8, CAPN9, CAPNS1, CAPNS2, CASP1, CASP10, CASP12, CASP14, CASP16, CASP2, CASP3, CASP4, CASP5, CASP6, CASP7, CASP8, CASP9, CFLAR, CLC, CLCF1, CTSB, CTSC, CTSF, CTSH, CTSK, CTSL, CTSO, CTSS, CTSV, CTSW, CTSZ, ESPL1, GCA, LGMN, MALT1, PDCD6, PDIA3, PEF1, RCE1, SFRP1, …	TRUE
GO:0004198	calcium-dependent cysteine-type endopeptidase activity	0	[7]	[None]	4	19.0476	0.278282	1	{}	{}	[CAPN11, CAPN12, CAPN5, CAPN9]	[ADGB, CAPN1, CAPN10, CAPN11, CAPN12, CAPN13, CAPN14, CAPN15, CAPN2, CAPN3, CAPN5, CAPN6, CAPN7, CAPN8, CAPN9, CAPNS1, CAPNS2, GCA, PDCD6, PEF1, SRI]	TRUE
GO:0004222	metalloendopeptidase activity	0	[6]	[None]	23	21.1009	0.0102425	1	{}	{}	[ADAM28, ADAM32, ADAM33, ADAM8, ADAM9, ADAMTS10, ADAMTS13, ADAMTS14, ADAMTS15, ADAMTS16, ADAMTS17, ADAMTSL2, FAP, IDE, KEL, MBTPS2, MME, MMP28, MMP9, PHEX, THSD4, TLL2, TRABD2A]	[ADAM10, ADAM11, ADAM12, ADAM15, ADAM17, ADAM18, ADAM19, ADAM2, ADAM20, ADAM21, ADAM22, ADAM23, ADAM28, ADAM29, ADAM30, ADAM32, ADAM33, ADAM5, ADAM7, ADAM8, ADAM9, ADAMDEC1, ADAMTS1, ADAMTS10, ADAMTS12, ADAMTS13, ADAMTS14, ADAMTS15, ADAMTS16, ADAMTS17, ADAMTS18, ADAMTS19, ADAMTS2, ADAMTS20, ADAMTS3, ADAMTS4, ADAMTS5, ADAMTS6, ADAMTS7, ADAMTS8, ADAMTS9, ADAMTSL2, ADAMTSL4, ADAMTSL5, AFG3L2, ASTL, …	TRUE
GO:0004252	serine-type endopeptidase activity	0	[5, 6]	[None]	29	16.4773	0.0914966	1	{}	{}	[ACR, C1S, C2, CAPN5, CFB, CFI, CORIN, DPP4, F10, FAP, GZMM, HPN, HTRA3, HTRA4, KLK4, LTF, MASP1, PAMR1, PCSK2, PLAU, PRSS21, PRSS36, PRSS8, RHBDL2, ST14, TMPRSS11D, TMPRSS2, TMPRSS9, TPSB2]	[ACD, ACR, APEH, AZU1, B4E1Z4_HUMAN, B9A039_HUMAN, C1R, C1RL, C1S, C2, CAPN5, CEL, CELA1, CELA2A, CELA2B, CELA3A, CELA3B, CFB, CFD, CFI, CLPP, CMA1, CORIN, CTRB1, CTRB2, CTRC, CTRL, CTSC, CTSG, CTSH, DLC1, DPP4, E7ETN3_HUMAN, E9PLN8_HUMAN, ELANE, F10, F11, F12, F2, F5, F7, F8, F9, FAM110A, FAP, FURIN, GLMN, GZMA, GZMB, GZMH, GZMK, GZMM, HABP2, HGF, HGFAC, HNRNPC, HP, HPN, HPR, HTRA1, HTRA2, HTRA3…	TRUE
GO:0004333	fumarate hydratase activity	0	[5]	[None]	3	100	0.00209825	1	{}	{}	[CFH, FH, LDLR]	[CFH, FH, LDLR]	TRUE
GO:0004364	glutathione transferase activity	0	[4]	[None]	6	24	0.0910722	1	{}	{}	[ALOX5AP, CLIC2, GSTA3, GSTM5, GSTO1, LTC4S]	[ALOX5AP, CLIC2, GSTA1, GSTA2, GSTA3, GSTA4, GSTA5, GSTK1, GSTM1, GSTM2, GSTM3, GSTM4, GSTM5, GSTO1, GSTO2, GSTP1, GSTT1, GSTT2, GSTT2B, GSTZ1, HPGDS, LTC4S, MGST1, MGST2, MGST3]	TRUE
GO:0004383	guanylate cyclase activity	0	[3, 4]	[None]	3	30	0.126311	1	{}	{}	[GUCY1A2, GUCY1A3, GUCY1B3]	[GUCY1A2, GUCY1A3, GUCY1B2, GUCY1B3, GUCY2C, GUCY2D, GUCY2F, NPR1, NPR2, NPRL2]	TRUE
GO:0004385	guanylate kinase activity	0	[5, 7]	[None]	5	33.3333	0.0340666	1	{}	{}	[CASK, DLG2, DLG3, FOXM1, KIF20B]	[CARD11, CASK, DLG1, DLG2, DLG3, DLG4, FOXM1, GUK1, KIF20B, LLGL1, MAGI3, MPP1, MPP2, MPP3, TJP2]	TRUE
GO:0004386	helicase activity	0	[7]	[None]	18	11.3208	0.747403	1	{}	{}	[AK8, ARTN, BTAF1, DDX10, DDX11, DHX32, ERCC6, ERCC6L, ERCC6L2, G3BP1, HFM1, KALRN, MCM2, MOV10L1, MRE11A, RAD54L2, RECQL, TDRD12]	[AK8, ANXA1, ARTN, ASCC3, ATRX, BLM, BRIP1, BTAF1, C10orf2, CDC45, CHD1, CHD1L, CHD2, CHD3, CHD4, CHD5, CHD6, CHD7, CHD8, CHD9, DDX1, DDX10, DDX11, DDX11L8, DDX12P, DDX17, DDX18, DDX19A, DDX19B, DDX20, DDX21, DDX23, DDX24, DDX25, DDX27, DDX28, DDX31, DDX39A, DDX39B, DDX3X, DDX3Y, DDX4, DDX41, DDX42, DDX43, DDX46, DDX47, DDX49, DDX5, DDX50, DDX51, DDX52, DDX53, DDX54, DDX55, DDX56, DDX58, DDX59, D…	TRUE
GO:0004402	histone acetyltransferase activity	0	[8]	[None]	4	6.34921	0.968474	1	{}	{}	[CLOCK, ELP4, NAA50, TAF5]	[ARRB1, ATF2, BAZ1A, BRCA2, CDY1, CDY2A, CDYL, CLOCK, CREBBP, CSRP2BP, EDF1, ELP2, ELP3, ELP4, EP300, EPC1, GDNF, GTF3C4, HAT1, HCFC1, ING3, K7ERQ8_HUMAN, KANSL1, KANSL2, KANSL3, KAT2A, KAT2B, KAT5, KAT6A, KAT6B, KAT7, KAT8, MCRS1, MED22, MED24, METTL8, MGEA5, NAA50, NAA60, NCOA1, NCOA2, NCOA3, OGT, PET117, PHF20, SAP130, SF3B3, SRCAP, SUPT3H, SUPT7L, TADA1, TADA2A, TADA3, TAF1, TAF10, TAF12, TAF…	TRUE
GO:0004407	histone deacetylase activity	0	[5]	[None]	3	12	0.637821	1	{}	{}	[BRMS1L, HDAC2, HDAC8]	[ATXN3L, BRMS1, BRMS1L, HDAC1, HDAC10, HDAC11, HDAC2, HDAC3, HDAC4, HDAC5, HDAC6, HDAC7, HDAC8, HDAC9, MTA2, NACC2, SALL1, SIN3A, SIN3B, SIRT1, SIRT2, SIRT3, SIRT6, SIRT7, SUDS3]	TRUE
GO:0004435	phosphatidylinositol phospholipase C activity	0	[7]	[None]	9	32.1429	0.00641643	1	{}	{}	[BDKRB2, CCL5, PLCB1, PLCB2, PLCB4, PLCD3, PLCE1, PLCH2, PLD4]	[BDKRB2, C3AR1, CASR, CCKBR, CCL5, CCR1, CCR5, CHRM1, CHRM3, CHRM5, EDNRA, F2RL2, PLCB1, PLCB2, PLCB3, PLCB4, PLCD1, PLCD3, PLCD4, PLCE1, PLCG1, PLCG2, PLCH1, PLCH2, PLCL1, PLCL2, PLCZ1, PLD4]	TRUE
GO:0004467	long-chain fatty acid-CoA ligase activity	0	[5]	[None]	4	30.7692	0.0741526	1	{}	{}	[ACSL1, ACSL4, ACSL6, SLC27A2]	[ACSBG1, ACSBG2, ACSL1, ACSL3, ACSL4, ACSL5, ACSL6, SLC27A1, SLC27A2, SLC27A3, SLC27A4, SLC27A5, SLC27A6]	TRUE
GO:0004497	monooxygenase activity	0	[3]	[None]	19	17.5926	0.0925637	1	{}	{}	[AKR1C2, CYP17A1, CYP19A1, CYP1B1, CYP26B1, CYP2D6, CYP2D7P, CYP2S1, CYP2U1, CYP3A5, CYP46A1, CYP7B1, KMO, MSMO1, PTGIS, SQLE, TBXAS1, TDO2, VDAC2]	[A0A087X0B3_HUMAN, AGMO, AKR1C1, AKR1C2, AKR1C3, BCMO1, CH25H, CMAHP, COQ6, COQ7, CYP11A1, CYP11B1, CYP11B2, CYP17A1, CYP19A1, CYP1A1, CYP1A2, CYP1B1, CYP20A1, CYP21A2, CYP24A1, CYP26A1, CYP26B1, CYP26C1, CYP27A1, CYP27B1, CYP27C1, CYP2A13, CYP2A6, CYP2A7, CYP2B6, CYP2C18, CYP2C19, CYP2C8, CYP2C9, CYP2D6, CYP2D7P, CYP2E1, CYP2F1, CYP2J2, CYP2R1, CYP2S1, CYP2U1, CYP2W1, CYP39A1, CYP3A4, CYP3A43, C…	TRUE
GO:0004518	nuclease activity	0	[4]	[None]	20	9.25926	0.957704	1	{}	{}	[BVES, CNOT6L, DCLRE1A, ENDOV, ENPP3, EXD1, FEN1, G3BP1, HMGA1, MRE11A, NEIL1, NEIL3, PARN, POP1, RNASE10, RNASE6, RRAD, SMG6, SND1, ZC3H12C]	[AEN, AGO1, AGO2, ALKBH1, ANG, APEX1, APEX2, APLF, APTX, ASTE1, AZGP1, BIVM-ERCC5, BVES, CCRN4L, CNOT1, CNOT2, CNOT6, CNOT6L, CNOT7, CNOT8, CPSF3, DBR1, DCLRE1A, DCLRE1B, DCLRE1C, DCP2, DDX1, DFFB, DGCR8, DICER1, DIS3, DIS3L, DIS3L2, DNA2, DNASE1, DNASE1L1, DNASE1L2, DNASE1L3, DNASE2, DNASE2B, DROSHA, DXO, E7EUB6_HUMAN, ELAC1, ELAC2, EME1, EME2, ENDOD1, ENDOG, ENDOU, ENDOV, ENPP1, ENPP2, ENPP3, E…	TRUE
GO:0004519	endonuclease activity	0	[5]	[None]	13	9.62963	0.89598	1	{}	{}	[BVES, ENDOV, FEN1, G3BP1, HMGA1, MRE11A, NEIL1, NEIL3, POP1, RNASE10, RNASE6, SMG6, ZC3H12C]	[AGO1, AGO2, ALKBH1, ANG, APEX1, APEX2, APLF, BIVM-ERCC5, BVES, CPSF3, DBR1, DCLRE1C, DGCR8, DICER1, DIS3, DNA2, DNASE1, DNASE1L1, DNASE1L2, DNASE1L3, DNASE2, DNASE2B, DROSHA, E7EUB6_HUMAN, ELAC1, ELAC2, EME1, EME2, ENDOD1, ENDOG, ENDOU, ENDOV, ERCC1, ERCC4, ERCC5, ERN1, ERN2, ERVK-10, ERVK-11, ERVK-18, ERVK-19, ERVK-25, ERVK-6, ERVK-7, ERVK-8, ERVK-9, EXO1, EXOG, FAN1, FEN1, FSCN1, G3BP1, GEN1, …	TRUE
GO:0004520	endodeoxyribonuclease activity	0	[6]	[None]	6	12.5	0.590295	1	{}	{}	[ENDOV, FEN1, HMGA1, MRE11A, NEIL1, NEIL3]	[ALKBH1, APEX1, APEX2, APLF, DCLRE1C, DICER1, DNA2, DNASE1, DNASE1L1, DNASE1L2, DNASE1L3, DNASE2, DNASE2B, ENDOV, ERCC1, ERCC4, ERCC5, EXO1, FAN1, FEN1, FSCN1, GEN1, H7C1W4_HUMAN, HMGA1, HMGA2, LORF2_HUMAN, MBD4, MRE11A, MUS81, NEIL1, NEIL2, NEIL3, NTHL1, OGG1, RAD50, RAD51C, RBBP8, RPS3, SETMAR, SLX1A, SLX4, SMUG1, TATDN1, TATDN2, TATDN3, TEFM, XRCC3, ZRANB3]	TRUE
GO:0004521	endoribonuclease activity	0	[6]	[None]	5	7.93651	0.919272	1	{}	{}	[BVES, ENDOV, FEN1, POP1, SMG6]	[AGO1, AGO2, ANG, APEX1, BVES, CPSF3, DBR1, DGCR8, DICER1, DROSHA, E7EUB6_HUMAN, ELAC1, ELAC2, ENDOU, ENDOV, ERN1, ERVK-10, ERVK-11, ERVK-18, ERVK-19, ERVK-25, ERVK-6, ERVK-7, ERVK-8, ERVK-9, EXO1, FEN1, H0YAE9_HUMAN, H0YFU0_HUMAN, HERVK_113, MRPL44, POP1, POP4, POP5, POP7, PYDC1, RCL1, RNASE1, RNASE2, RNASE4, RNASE8, RNASEH1, RNASEH1P1, RNASEH2A, RNASEH2B, RNASEK, RNASEL, RNASET2, RPP14, RPP21, …	TRUE
GO:0004527	exonuclease activity	0	[5]	[None]	9	10.7143	0.764239	1	{}	{}	[CNOT6L, DCLRE1A, ENPP3, EXD1, FEN1, MRE11A, PARN, RNASE6, RRAD]	[AEN, APEX1, APEX2, APLF, APTX, CCRN4L, CNOT1, CNOT2, CNOT6, CNOT6L, CNOT7, CNOT8, CPSF3, DCLRE1A, DCLRE1B, DCLRE1C, DCP2, DDX1, DIS3, DIS3L, DIS3L2, DXO, ENPP1, ENPP2, ENPP3, ERCC4, ERI1, ERI2, ERI3, EXD1, EXD2, EXD3, EXO1, EXO5, EXOSC1, EXOSC10, EXOSC2, EXOSC3, EXOSC4, EXOSC5, EXOSC6, EXOSC7, EXOSC8, EXOSC9, FAN1, FEN1, FSCN1, HUS1, ISG20, ISG20L2, LOC81691, MEIOB, MGME1, MRE11A, NLRP4, NLRP6, …	TRUE
GO:0004529	exodeoxyribonuclease activity	0	[6]	[None]	4	22.2222	0.191219	1	{}	{}	[DCLRE1A, FEN1, RNASE6, RRAD]	[APEX1, APEX2, APTX, DCLRE1A, ERCC4, EXO1, EXO5, FEN1, ISG20, MEIOB, MGME1, POLD1, RAD1, RAD9A, RNASE6, RRAD, TREX1, TREX2]	TRUE
GO:0004536	deoxyribonuclease activity	0	[5]	[None]	9	13.8462	0.455663	1	{}	{}	[DCLRE1A, ENDOV, FEN1, HMGA1, MRE11A, NEIL1, NEIL3, RNASE6, RRAD]	[ALKBH1, APEX1, APEX2, APLF, APTX, DCLRE1A, DCLRE1C, DFFB, DICER1, DNA2, DNASE1, DNASE1L1, DNASE1L2, DNASE1L3, DNASE2, DNASE2B, ENDOV, ERCC1, ERCC4, ERCC5, EXO1, EXO5, FAN1, FEN1, FSCN1, GEN1, H7C1W4_HUMAN, HMGA1, HMGA2, ISG20, LORF2_HUMAN, MAP1S, MBD4, MEIOB, MGME1, MRE11A, MUS81, NEIL1, NEIL2, NEIL3, NME1, NTHL1, OGG1, POLD1, RAD1, RAD50, RAD51C, RAD9A, RBBP8, RMRP, RNASE6, RPS3, RRAD, SETMAR, …	TRUE
GO:0004540	ribonuclease activity	0	[5]	[None]	9	8.25688	0.949047	1	{}	{}	[BVES, CNOT6L, ENDOV, FEN1, PARN, POP1, RNASE10, RNASE6, SMG6]	[AGO1, AGO2, ANG, APEX1, AZGP1, BVES, CCRN4L, CNOT1, CNOT2, CNOT6, CNOT6L, CNOT7, CNOT8, CPSF3, DBR1, DCP2, DGCR8, DICER1, DIS3, DIS3L, DIS3L2, DROSHA, E7EUB6_HUMAN, ELAC1, ELAC2, ENDOU, ENDOV, ERI1, ERI2, ERI3, ERN1, ERN2, ERVK-10, ERVK-11, ERVK-18, ERVK-19, ERVK-25, ERVK-6, ERVK-7, ERVK-8, ERVK-9, EXO1, EXOSC1, EXOSC10, EXOSC2, EXOSC3, EXOSC4, EXOSC5, EXOSC6, EXOSC7, EXOSC8, EXOSC9, FEN1, H0YAE…	TRUE
GO:0004550	nucleoside diphosphate kinase activity	0	[5, 6]	[None]	3	13.0435	0.579457	1	{}	{}	[AK8, NME7, RP2]	[AK1, AK4, AK5, AK7, AK8, AK9, CMPK1, CMPK2, NME1, NME1-NME2, NME2, NME2P1, NME3, NME4, NME5, NME6, NME7, NME8, NME9, NUDT19, RMRP, RP2, STK19P]	TRUE
GO:0004551	nucleotide diphosphatase activity	0	[6]	[None]	4	44.4444	0.0198255	1	{}	{}	[CILP, ENPP3, ENPP4, FHIT]	[CILP, CILP2, ENPP1, ENPP2, ENPP3, ENPP4, FHIT, NUDT12, NUDT2]	TRUE
GO:0004553	hydrolase activity, hydrolyzing O-glycosyl compounds	0	[4]	[None]	12	11.6505	0.681436	1	{}	{}	[ABHD10, AGL, CEMIP, CHI3L2, EDEM1, GLA, GUSBP11, KLB, LYG1, LYZ, MANEA, OVGP1]	[A0A087WUJ7_HUMAN, ABHD10, ACER1, ACER2, ACER3, ADPRHL2, AGL, AMY1A, AMY1B, AMY2A, AMY2B, CD44, CEMIP, CHI3L1, CHI3L2, CHIA, CHID1, CHIT1, CTBS, EDEM1, EDEM2, EDEM3, EGFL7, ENGASE, FUCA1, FUCA2, GAA, GALC, GANAB, GANC, GBA, GBA2, GBA3, GBE1, GLA, GLB1, GLB1L, GLB1L2, GLB1L3, GM2A, GNE, GUSB, GUSBP1, GUSBP11, HEXA, HEXB, HEXDC, HPSE, HPSE2, HYAL1, HYAL2, HYAL3, HYAL4, IDUA, KIAA1161, KIAA2018, KL,…	TRUE
GO:0004601	peroxidase activity	0	[2, 4]	[None]	14	32.5581	0.000638159	1	{}	{}	[ALOX5AP, CLIC2, CYGB, DUOX1, GPX1, GPX2, GPX3, IPCEF1, LPO, LTC4S, PRDX2, PRDX3, PTGS2, PXDN]	[ALOX5AP, CAT, CLIC2, CYGB, DUOX1, DUOX2, EPX, GLYAT, GPX1, GPX2, GPX3, GPX4, GPX5, GPX6, GPX7, GPX8, GSTK1, GSTT1, GSTZ1, HBA1, HBB, IPCEF1, IYD, KRT89P, LPO, LTC4S, MGST1, MGST2, MGST3, MPO, PRDX1, PRDX2, PRDX3, PRDX4, PRDX5, PRDX6, PTGS1, PTGS2, PXDN, PXDNL, THPO, TPO, TXNDC17]	TRUE
GO:0004602	glutathione peroxidase activity	0	[3, 5]	[None]	6	31.5789	0.0270524	1	{}	{}	[ALOX5AP, CLIC2, GPX1, GPX2, GPX3, LTC4S]	[ALOX5AP, CLIC2, GPX1, GPX2, GPX3, GPX4, GPX5, GPX6, GPX7, GPX8, GSTK1, GSTT1, GSTZ1, LTC4S, MGST1, MGST2, MGST3, PRDX5, PRDX6]	TRUE
GO:0004620	phospholipase activity	0	[5]	[None]	19	20.2128	0.0280801	1	{}	{}	[ASPG, BDKRB2, CCL5, LIPC, LIPH, MGLL, PLA2G1B, PLA2G4E, PLA2G6, PLB1, PLCB1, PLCB2, PLCB4, PLCD3, PLCE1, PLCH2, PLD4, SMPD3, SMPDL3B]	[ABHD3, ADORA1, ASPG, BDKRB2, C3AR1, CASR, CCKBR, CCL5, CCR1, CCR5, CHRM1, CHRM3, CHRM5, CLC, CLCF1, EDNRA, ENPP2, ENPP7, F2RL2, GPLD1, HMOX1, HRASLS, LCP1, LGALS13, LIPC, LIPG, LIPH, LIPI, LPL, LYPLA1, LYPLAL1, MGLL, NAPEPLD, OC90, PDIA3, PLA1A, PLA2G10, PLA2G12A, PLA2G12B, PLA2G15, PLA2G16, PLA2G1B, PLA2G2A, PLA2G2C, PLA2G2D, PLA2G2E, PLA2G2F, PLA2G3, PLA2G4A, PLA2G4B, PLA2G4C, PLA2G4D, PLA2G4E…	TRUE
GO:0004622	lysophospholipase activity	0	[5, 6]	[None]	3	18.75	0.337124	1	{}	{}	[ASPG, MGLL, PLB1]	[ASPG, CLC, CLCF1, ENPP2, LGALS13, LYPLA1, LYPLAL1, MGLL, PLA2G15, PLA2G4A, PLA2G4B, PLA2G4F, PLB1, PNPLA6, PNPLA7, PNPLA8]	TRUE
GO:0004623	phospholipase A2 activity	0	[5, 6]	[None]	4	13.3333	0.546949	1	{}	{}	[PLA2G1B, PLA2G4E, PLA2G6, PLB1]	[ABHD3, OC90, PLA2G10, PLA2G12A, PLA2G12B, PLA2G15, PLA2G16, PLA2G1B, PLA2G2A, PLA2G2C, PLA2G2D, PLA2G2E, PLA2G2F, PLA2G3, PLA2G4A, PLA2G4B, PLA2G4C, PLA2G4D, PLA2G4E, PLA2G4F, PLA2G5, PLA2G6, PLA2G7, PLB1, PNPLA3, PNPLA8, PRDX5, PRDX6, PROCA1, RARRES3]	TRUE
GO:0004629	phospholipase C activity	0	[6]	[None]	9	30	0.0104932	1	{}	{}	[BDKRB2, CCL5, PLCB1, PLCB2, PLCB4, PLCD3, PLCE1, PLCH2, PLD4]	[ADORA1, BDKRB2, C3AR1, CASR, CCKBR, CCL5, CCR1, CCR5, CHRM1, CHRM3, CHRM5, EDNRA, F2RL2, PDIA3, PLCB1, PLCB2, PLCB3, PLCB4, PLCD1, PLCD3, PLCD4, PLCE1, PLCG1, PLCG2, PLCH1, PLCH2, PLCL1, PLCL2, PLCZ1, PLD4]	TRUE
GO:0004673	protein histidine kinase activity	0	[5, 6]	[None]	3	33.3333	0.0973409	1	{}	{}	[KCNH3, KCNH5, KCNH8]	[CASS4, CNTLN, KCNH1, KCNH2, KCNH3, KCNH4, KCNH5, KCNH8, NME2]	TRUE
GO:0004674	protein serine/threonine kinase activity	0	[6]	[None]	69	14.7436	0.116441	1	{}	{}	[ALK, AURKA, BMP2K, BRAF, BUB1, BUB1B, CAMK1D, CAMK1G, CAMK2A, CASK, CDC42BPB, CDK1, CDK11A, CDK11B, CHUK, CIT, COLEC11, CSNK1A1, CSNK1G3, DAPK2, DYRK3, GSG2, HIPK3, ICK, ILK, IRAK3, KALRN, MAK, MAP2K5, MAP3K2, MAP4K1, MAPK10, MAPK4, MAPK6, MASTL, MELK, MNAT1, MST4, MYO3B, NEK11, NEK2, NEXN, NUAK2, OXSR1, PBK, PDK3, PINK1, PLK1, PLK4, PRKCZ, PRKD3, PTK2B, RIPK3, RPS6KA2, SGK1, SGK2, SLK, SRPK3, S…	[AAK1, AATK, ACVR1, ACVR1B, ACVR1C, ACVR2A, ACVR2B, ACVRL1, ADCK1, ADCK2, ADCK4, ADCK5, ADRBK1, ADRBK2, AKAP13, AKT1, AKT2, AKT3, ALK, ALPK1, ALPK2, ALPK3, AMHR2, ANKHD1, ANKK1, ANTXR1, ARAF, ARHGEF7, ATM, ATP, ATR, AURKA, AURKB, AURKC, BCKDK, BCR, BMP2K, BMPR1A, BMPR1B, BMPR2, BRAF, BRSK1, BRSK2, BUB1, BUB1B, CAB39, CAMK1, CAMK1D, CAMK1G, CAMK2A, CAMK2B, CAMK2D, CAMK2G, CAMK4, CAMKK1, CAMKK2, CA…	TRUE
GO:0004683	calmodulin-dependent protein kinase activity	0	[7]	[None]	6	18.75	0.21976	1	{}	{}	[CAMK1D, CAMK1G, CAMK2A, DAPK2, NEXN, PTK2B]	[CAMK1, CAMK1D, CAMK1G, CAMK2A, CAMK2B, CAMK2D, CAMK2G, CAMK4, CAMKK1, CAMKK2, DAPK1, DAPK2, DAPK3, DCX, EEF2K, ITPKA, MAPKAPK2, MAPKAPK3, MAPKAPK5, MKNK1, MKNK2, MYLK, MYLK2, MYLK3, NEXN, PHKA1, PHKA2, PHKB, PHKG1, PHKG2, PNCK, PTK2B]	TRUE
GO:0004693	cyclin-dependent protein serine/threonine kinase activity	0	[7]	[None]	5	14.2857	0.470832	1	{}	{}	[CDK1, CDK11A, CDK11B, ICK, MAK]	[ALPK3, CCNC, CCND3, CCNK, CDK1, CDK10, CDK11A, CDK11B, CDK12, CDK13, CDK14, CDK15, CDK16, CDK17, CDK18, CDK19, CDK2, CDK20, CDK3, CDK4, CDK5, CDK5R1, CDK6, CDK7, CDK8, CDK9, CDKL1, CDKL2, CDKL3, CDKL4, CDKL5, CycC-CDK8 complex, ICK, MAK, MOK]	TRUE
GO:0004702	receptor signaling protein serine/threonine kinase activity	0	[4, 7]	[None]	11	15.0685	0.330051	1	{}	{}	[ALK, BRAF, MAP3K2, MAP4K1, MAPK10, MAPK4, MAPK6, OXSR1, RIPK3, STK3, TGFBR1]	[ACVR1, ACVR1B, ACVR1C, ACVR2A, ACVR2B, ACVRL1, ALK, AMHR2, BMPR1A, BMPR1B, BMPR2, BRAF, EGFR, GPI, IKBKE, IRAK1, KIAA1804, MAP3K1, MAP3K10, MAP3K11, MAP3K12, MAP3K13, MAP3K14, MAP3K15, MAP3K19, MAP3K2, MAP3K3, MAP3K4, MAP3K5, MAP3K6, MAP3K7, MAP3K8, MAP3K9, MAP4K1, MAP4K2, MAP4K3, MAP4K4, MAP4K5, MAPK1, MAPK10, MAPK11, MAPK12, MAPK13, MAPK14, MAPK15, MAPK3, MAPK4, MAPK6, MAPK7, MAPK8, MAPK9, MIN…	TRUE
GO:0004707	MAP kinase activity	0	[5, 8]	[None]	3	20	0.299976	1	{}	{}	[MAPK10, MAPK4, MAPK6]	[GPI, MAPK1, MAPK10, MAPK11, MAPK12, MAPK13, MAPK14, MAPK15, MAPK3, MAPK4, MAPK6, MAPK7, MAPK8, MAPK9, NLK]	TRUE
GO:0004708	MAP kinase kinase activity	0	[7]	[None]	3	13.0435	0.579457	1	{}	{}	[MAP2K5, MAP3K2, MAPK10]	[ARHGEF7, LRRK2, MAP2K1, MAP2K2, MAP2K3, MAP2K4, MAP2K5, MAP2K6, MAP2K7, MAP3K1, MAP3K14, MAP3K2, MAP3K3, MAP3K4, MAP3K7, MAP3K9, MAPK10, MAPK14, MAPKAPK3, MAPKAPK5, NEK1, PAK3, SBK2]	TRUE
GO:0004709	MAP kinase kinase kinase activity	0	[5, 8]	[None]	3	10.3448	0.736761	1	{}	{}	[BRAF, MAP3K2, STK3]	[BRAF, EGFR, KIAA1804, MAP3K1, MAP3K10, MAP3K11, MAP3K12, MAP3K13, MAP3K14, MAP3K15, MAP3K19, MAP3K2, MAP3K3, MAP3K4, MAP3K5, MAP3K6, MAP3K7, MAP3K8, MAP3K9, MOCOS, MOS, RAF1, STK24, STK3, STK4, TAOK1, TAOK2, TAOK3, ZAK]	TRUE
GO:0004712	protein serine/threonine/tyrosine kinase activity	0	[6]	[None]	9	16.6667	0.249657	1	{}	{}	[AURKA, COLEC11, DYRK3, MAP2K5, MAP3K2, MAPK10, RPS6KA2, SGK1, TTK]	[ACVR2B, AKT1, ARHGEF7, AURKA, AURKB, AURKC, CLK1, CLK2, CLK3, CLK4, COLEC11, COQ7, DSTYK, DYRK1A, DYRK1B, DYRK2, DYRK3, DYRK4, LRRK2, MAP2K1, MAP2K2, MAP2K3, MAP2K4, MAP2K5, MAP2K6, MAP2K7, MAP3K1, MAP3K14, MAP3K2, MAP3K3, MAP3K4, MAP3K7, MAP3K9, MAPK10, MAPK14, MAPKAPK3, MAPKAPK5, NEK1, PAK3, PRKAA2, PRKACA, PRKCA, PRKCG, RELN, RPS6KA1, RPS6KA2, RPS6KB1, SBK2, SGK1, TELO2, TESK1, TESK2, TNK2, T…	TRUE
GO:0004714	transmembrane receptor protein tyrosine kinase activity	0	[6, 7]	[None]	19	25	0.00279629	1	{}	{}	[ALK, AXL, CSF1R, EFEMP1, EPHA1, EPHA10, EPHA3, FGFR1, FGFR2, FLT4, IGF2R, KIT, NELL2, NTRK2, PDGFRB, PDGFRL, ROR2, TEK, TIE1]	[ALK, AXL, CRIM1, CSF1R, DDR1, DDR2, EFEMP1, EFNA3, EFNA4, EFNB3, EGFR, EPHA1, EPHA10, EPHA2, EPHA3, EPHA4, EPHA5, EPHA6, EPHA7, EPHA8, EPHB1, EPHB2, EPHB3, EPHB4, EPHB6, ERBB2, ERBB3, ERBB4, FGFR1, FGFR2, FGFR3, FGFR4, FGFRL1, FIP1L1, FLT1, FLT3, FLT4, IGF1R, IGF2R, INSR, INSRR, KDR, KIT, LTK, MERTK, MET, MST1R, MUSK, NELL1, NELL2, NPTN, NRP1, NRP2, NTRK1, NTRK2, NTRK3, PDGF receptor alpha - PDG…	TRUE
GO:0004715	non-membrane spanning protein tyrosine kinase activity	0	[7]	[None]	15	30.6122	0.000858971	1	{}	{}	[ABL2, BLK, BTK, COLEC11, FGR, HCK, ITK, LCK, MELK, NR4A3, PTK2B, PTK6, SYK, TXK, ZAP70]	[ABL1, ABL2, BAZ1B, BLK, BMX, BTK, CLK1, COLEC11, COQ7, CSK, DYRK1A, EIF2AK2, FER, FES, FGR, FRK, FYN, HCK, ITK, JAK1, JAK2, JAK3, LCK, LYN, MATK, MELK, NR4A3, PEAK1, PKDCC, PRKCD, PTK2, PTK2B, PTK6, RIPK2, SGK223, SRC, SRMS, STK16, STYK1, SYK, TEC, TNK1, TNK2, TXK, TYK2, WEE1, WEE2, YES1, ZAP70]	TRUE
GO:0004721	phosphoprotein phosphatase activity	0	[6]	[None]	26	14.6893	0.25586	1	{}	{}	[CDC25A, CDC25B, CDC25C, CDKN3, DLGAP5, DUSP4, DUSP5, EYA1, EYA2, LCK, MTMR4, MTMR6, PPEF1, PPEF2, PPP1R3C, PPP5D1, PTPDC1, PTPN3, PTPN6, PTPRB, PTPRC, PTPRF, PTPRO, SSH1, SSU72, ZNF367]	[ACP1, ANXA5, CAMK2G, CDC14A, CDC14B, CDC14C, CDC25A, CDC25B, CDC25C, CDKN3, CPPED1, CTDNEP1, CTDP1, CTDSP1, CTDSP2, CTDSPL, CTDSPL2, CYCS, DLG1, DLGAP5, DNAJC6, DUPD1, DUSP1, DUSP10, DUSP11, DUSP12, DUSP13, DUSP14, DUSP15, DUSP16, DUSP18, DUSP19, DUSP2, DUSP21, DUSP22, DUSP23, DUSP26, DUSP27, DUSP28, DUSP3, DUSP4, DUSP5, DUSP6, DUSP7, DUSP8, DUSP9, EPM2A, EYA1, EYA2, EYA3, EYA4, ILKAP, LCK, MAP2…	TRUE
GO:0004722	protein serine/threonine phosphatase activity	0	[7]	[None]	9	16.0714	0.285321	1	{}	{}	[CDKN3, LCK, MTMR4, MTMR6, PPEF1, PPEF2, PPP1R3C, SSU72, ZNF367]	[CAMK2G, CDC14B, CDKN3, CTDNEP1, CTDP1, CTDSP1, CTDSP2, CYCS, EPM2A, ILKAP, LCK, MTMR3, MTMR4, MTMR6, NHLRC1, PDP1, PDP2, PGAM5, PHLPP2, PPA2, PPAPDC2, PPEF1, PPEF2, PPM1A, PPM1B, PPM1D, PPM1E, PPM1F, PPM1G, PPM1J, PPM1K, PPM1L, PPM1M, PPP1CA, PPP1CB, PPP1CC, PPP1R15B, PPP1R3C, PPP1R3D, PPP2CA, PPP2CB, PPP2R1A, PPP2R2A, PPP2R3B, PPP2R5D, PPP3CA, PPP3CB, PPP3R1, PPP4C, PPP5C, PPP6C, PTEN, RPAP2, S…	TRUE
GO:0004725	protein tyrosine phosphatase activity	0	[7]	[None]	19	17.757	0.0861389	1	{}	{}	[CDC25A, CDC25B, CDC25C, CDKN3, DUSP4, DUSP5, EYA1, EYA2, MTMR4, MTMR6, PTPDC1, PTPN3, PTPN6, PTPRB, PTPRC, PTPRF, PTPRO, SSH1, ZNF367]	[ACP1, CDC14A, CDC14B, CDC14C, CDC25A, CDC25B, CDC25C, CDKN3, DNAJC6, DUPD1, DUSP1, DUSP10, DUSP11, DUSP12, DUSP13, DUSP14, DUSP15, DUSP16, DUSP18, DUSP19, DUSP2, DUSP21, DUSP22, DUSP23, DUSP26, DUSP28, DUSP3, DUSP4, DUSP5, DUSP6, DUSP7, DUSP8, DUSP9, EPM2A, EYA1, EYA2, EYA3, EYA4, MAP2K1, MDP1, MTM1, MTMR1, MTMR14, MTMR2, MTMR3, MTMR4, MTMR6, MTMR7, MTMR8, MTMR9, NHLRC1, PGP, PGPEP1, POLG, PTEN,…	TRUE
GO:0004745	retinol dehydrogenase activity	0	[5]	[None]	3	18.75	0.337124	1	{}	{}	[DHRS9, RDH11, RDH12]	[ADH4, ADH7, AKR1C3, BMP2, DHRS3, DHRS7C, DHRS9, HSD17B6, RDH10, RDH11, RDH12, RDH16, RDH5, RDH8, SDR16C5, SDR9C7]	TRUE
GO:0004806	triglyceride lipase activity	0	[5]	[None]	4	23.5294	0.164362	1	{}	{}	[AADAC, AOAH, LIPC, LIPE]	[AADAC, ABHD5, AOAH, CEL, LCP1, LIPC, LIPE, LIPF, LIPG, LPL, PNLIP, PNLIPRP1, PNLIPRP2, PNLIPRP3, PNPLA2, PNPLA3, PNPLA4]	TRUE
GO:0004812	aminoacyl-tRNA ligase activity	0	[5]	[None]	3	6.12245	0.959479	1	{}	{}	[FARS2, IARS, SLA2]	[AARS, AARS2, AARSD1, AIMP1, ALG9, CARS, CARS2, DALRD3, DARS, DARS2, DTD1, EARS2, EPRS, FARS2, FARSA, FARSB, FDXACB1, GARS, GART, HARS, HARS2, IARS, IARS2, KARS, LARS, LARS2, LRRC47, M0R2C6_HUMAN, MARS, MARS2, NARS, NARS2, PARS2, PTGES3L-AARSD1, QARS, RARS, RARS2, SARS, SARS2, SLA2, TARS, TARS2, TARSL2, VARS, VARS2, WARS, WARS2, YARS, YARS2]	TRUE
GO:0004842	ubiquitin-protein transferase activity	0	[4]	[None]	32	9.87654	0.957057	1	{}	{}	[AREL1, CBL, CUL2, DTL, FBXO24, FBXW2, KLHL42, MALT1, MARCH1, MIB1, NAIP, NEURL1B, NLRC4, PARK2, RC3H2, RCHY1, RNF11, RNF43, RNF6, TNFAIP3, TOPORS, TRIM17, TRIM23, TRIM32, UBE2D1, UBE2E1, UBE2J1, UBE2S, UBE2T, UBE4A, UHRF2, ZFP91]	[AKTIP, AMFR, ANAPC11, ANAPC2, ANAPC4, AREL1, ARIH1, ARIH2, ASB2, ASB4, BARD1, BCOR, BFAR, BIRC2, BIRC3, BIRC5, BIRC6, BIRC7, BIRC8, BRAP, BRCA1, BTRC, C6orf89, CACUL1, CBL, CBLB, CBLC, CBLL1, CBX8, CCNB1IP1, CDC23, CDC34, CHFR, CNOT4, CUL1, CUL2, CUL3, CUL4A, CUL4B, CUL5, DDB2, DTL, DTX3L, DZIP3, ERCC8, FANCF, FANCL, FBXL14, FBXL15, FBXL2, FBXL21, FBXL3, FBXL5, FBXL6, FBXL7, FBXO10, FBXO11, FBXO…	TRUE
GO:0004843	ubiquitin-specific protease activity	0	[4, 7]	[None]	11	11.4583	0.69922	1	{}	{}	[DEPDC1B, OTUD1, OTUD4, TNFAIP3, USP1, USP13, USP31, USP46, USP50, USP6, USP9X]	[ATXN3, ATXN3L, ATXN8, BAP1, BRCC3, COPS5, CYLD, DEPDC1B, EIF3F, JOSD2, MAGI1, MYSM1, OTUB1, OTUB2, OTUD1, OTUD3, OTUD4, OTUD5, OTUD6A, OTUD7A, OTUD7B, OTULIN, RNF2, STAMBP, TNFAIP3, TNIP1, UCHL1, UCHL3, UCHL5, UFD1L, USP1, USP10, USP11, USP12, USP12P1, USP13, USP14, USP15, USP16, USP17L10, USP17L11, USP17L12, USP17L13, USP17L15, USP17L17, USP17L18, USP17L19, USP17L2, USP17L20, USP17L21, USP17L22…	TRUE
GO:0004857	enzyme inhibitor activity	0	[2, 3]	[None]	63	17.027	0.0107528	1	{}	{}	[ABCE1, ANXA2, ANXA2P2, BST2, C3, C4A, CABP1, CASP3, CD109, CD27, CDKN1A, CDKN2C, COL28A1, COL6A3, CPAMD8, CPEB2, CST1, CST2, GMFB, GMFG, GPC3, INCA1, ITIH5, ITIH6, LPAL2, NAIP, NLRC4, NLRP3, NRG1, PDE6G, PHACTR2, PINLYP, PKIG, PPP1R1A, PPP1R1B, PRDX3, PRKAR1A, PRKAR1B, PROS1, PTTG1, SERPINA1, SERPINA3, SERPINB2, SERPINB5, SERPINB8, SERPINF2, SERPING1, SFN, SH3RF2, SNCA, SOCS2, SOCS3, SOCS4, SOCS…	[A0A087WYN8_HUMAN, A2M, A2ML1, ABCE1, AGT, AGXT, AHSG, AMBP, ANGPTL3, ANGPTL4, ANP32E, ANXA1, ANXA2, ANXA2P2, ANXA3, ANXA4, ANXA5, APBA3, APLP2, APOA1, APOA2, APOC1, APOC2, APOC3, APP, ARL2, ARPP19, ARRB1, ATP2B4, ATPIF1, AVP, BIRC2, BIRC3, BIRC5, BIRC6, BIRC7, BIRC8, BST2, C3, C3P1, C4A, C4B, C5, CABIN1, CABP1, CAMK2N1, CAMK2N2, CARD16, CARD17, CARD18, CASP3, CAST, CCAR2, CD109, CD27, CD3EAP, CD…	TRUE
GO:0004859	phospholipase inhibitor activity	0	[4, 5]	[None]	4	28.5714	0.0936862	1	{}	{}	[ANXA2, ANXA2P2, PINLYP, SNCA]	[ANGPTL3, ANXA1, ANXA2, ANXA2P2, ANXA3, ANXA4, ANXA5, APOC1, PDC, PINLYP, PNKD, SCGB1A1, SNCA, SNCB]	TRUE
GO:0004860	protein kinase inhibitor activity	0	[4, 5]	[None]	18	28.125	0.000843589	1	{}	{}	[CASP3, CDKN1A, CDKN2C, GMFB, GMFG, INCA1, PKIG, PPP1R1B, PRKAR1A, PRKAR1B, SFN, SOCS2, SOCS3, SOCS4, SOCS6, SPRY2, TESC, TRIB3]	[CAMK2N1, CAMK2N2, CASP3, CDKN1A, CDKN1B, CDKN1C, CDKN2A, CDKN2B, CDKN2C, CDKN2D, CHORDC1, CHP1, CIB1, CISH, DNAJC3, DUS2, DUSP19, FGFR1OP, GMFB, GMFG, GNB2L1, H2AFY, HEXIM1, HEXIM2, HSPB1, HYAL2, IBTK, INCA1, KAT2B, MAPK8IP1, MBIP, NCK1, NPM1, PAK3, PKIA, PKIB, PKIG, PPP1R1B, PRKAG2, PRKAR1A, PRKAR1B, PRKAR2A, PRKAR2B, PRKRIP1, REXO2, SFN, SH3BP5, SH3BP5L, SOCS1, SOCS2, SOCS3, SOCS4, SOCS5, SOCS…	TRUE
GO:0004861	cyclin-dependent protein serine/threonine kinase inhibitor activity	0	[5, 6, 7]	[None]	4	30.7692	0.0741526	1	{}	{}	[CASP3, CDKN1A, CDKN2C, INCA1]	[CASP3, CDKN1A, CDKN1B, CDKN1C, CDKN2A, CDKN2B, CDKN2C, CDKN2D, HEXIM1, HEXIM2, INCA1, KAT2B, PAK3]	TRUE
GO:0004862	cAMP-dependent protein kinase inhibitor activity	0	[6, 7]	[None]	3	37.5	0.0715024	1	{}	{}	[PKIG, PRKAR1A, PRKAR1B]	[PKIA, PKIB, PKIG, PRKAG2, PRKAR1A, PRKAR1B, PRKAR2A, PRKAR2B]	TRUE
GO:0004864	protein phosphatase inhibitor activity	0	[4, 5]	[None]	4	10.8108	0.71506	1	{}	{}	[PHACTR2, PPP1R1A, PPP1R1B, SH3RF2]	[ARPP19, CABIN1, ELFN1, ELFN2, ENSA, LMTK2, PHACTR1, PHACTR2, PHACTR3, PPME1, PPP1R10, PPP1R11, PPP1R14A, PPP1R14B, PPP1R14C, PPP1R14D, PPP1R17, PPP1R1A, PPP1R1B, PPP1R1C, PPP1R2, PPP1R26, PPP1R27, PPP1R2P1, PPP1R2P3, PPP1R2P9, PPP1R35, PPP1R36, PPP1R37, PPP1R8, PPP1R9B, PTN, RNF7, SAG, SET, SH3RF2, URI1]	TRUE
GO:0004866	endopeptidase inhibitor activity	0	[4, 5]	[None]	33	18.4358	0.019249	1	{}	{}	[BST2, C3, C4A, CD109, CD27, COL28A1, COL6A3, CPAMD8, CST1, CST2, ITIH5, ITIH6, NAIP, NLRC4, NLRP3, NRG1, PRDX3, PROS1, PTTG1, SERPINA1, SERPINA3, SERPINB2, SERPINB5, SERPINB8, SERPINF2, SERPING1, SNCA, SPINK5, SPINT2, SPP2, TNFSF14, WFDC1, WFDC3]	[A2M, A2ML1, AGT, AGXT, AHSG, AMBP, APLP2, APP, ARRB1, AVP, BIRC2, BIRC3, BIRC5, BIRC6, BIRC7, BIRC8, BST2, C3, C3P1, C4A, C4B, C5, CARD16, CARD17, CARD18, CAST, CD109, CD27, CD3EAP, COL28A1, COL4A3, COL6A3, COL7A1, CPAMD8, CRB2, CRIM1, CST1, CST11, CST2, CST3, CST4, CST5, CST6, CST7, CST8, CST9, CST9L, CST9LP1, CSTA, CSTB, CSTL1, DPEP1, EPPIN, ERC2, FETUB, FURIN, GAS6, HMSD, HRG, IFNAR1, ITIH1, …	TRUE
GO:0004867	serine-type endopeptidase inhibitor activity	0	[5, 6]	[None]	18	18	0.0838948	1	{}	{}	[CD109, COL28A1, COL6A3, CPAMD8, ITIH5, ITIH6, NRG1, SERPINA1, SERPINA3, SERPINB2, SERPINB5, SERPINB8, SERPINF2, SERPING1, SPINK5, SPINT2, WFDC1, WFDC3]	[A2M, A2ML1, AGT, AGXT, AMBP, APLP2, APP, CD109, COL28A1, COL6A3, COL7A1, CPAMD8, CRIM1, EPPIN, FURIN, HMSD, HRG, ITIH1, ITIH2, ITIH3, ITIH4, ITIH5, ITIH6, K7EQZ3_HUMAN, KAL1, NRG1, OVOS1, OVOS2, PAPLN, PCSK1N, PEBP1, PI3, PZP, RECK, SERPINA1, SERPINA10, SERPINA11, SERPINA12, SERPINA13P, SERPINA2, SERPINA3, SERPINA4, SERPINA5, SERPINA6, SERPINA7, SERPINA9, SERPINB1, SERPINB10, SERPINB11, SERPINB1…	TRUE
GO:0004869	cysteine-type endopeptidase inhibitor activity	0	[5, 6]	[None]	11	18.0328	0.150999	1	{}	{}	[CD27, CST1, CST2, NAIP, NLRC4, NLRP3, NRG1, PRDX3, PTTG1, SNCA, TNFSF14]	[AHSG, ARRB1, AVP, BIRC2, BIRC3, BIRC5, BIRC6, BIRC7, BIRC8, CARD16, CARD17, CARD18, CAST, CD27, CD3EAP, CST1, CST11, CST2, CST3, CST4, CST5, CST6, CST7, CST8, CST9, CST9L, CST9LP1, CSTA, CSTB, CSTL1, DPEP1, ERC2, FETUB, GAS6, HRG, IFNAR1, KNG1, LCN1, LEF1, MT3, NAIP, NLRC4, NLRP3, NOL3, NRG1, PRDX3, PRDX5, PTTG1, RPS6KA1, RPS6KA3, SERPINB13, SERPINB3, SERPINB9, SNCA, SPOCK1, TFAP2B, TNFAIP8, TNF…	TRUE
GO:0004879	ligand-activated sequence-specific DNA binding RNA polymerase II transcription factor activity	0	[4]	[None]	7	13.4615	0.505567	1	{}	{}	[AKR1B1, ESR2, ESRRG, HNF4G, NR4A3, NR5A2, PTGER3]	[AHR, AKR1B1, AR, AREG, BRD8, C1orf85, CYP27B1, ESR1, ESR2, ESRRA, ESRRB, ESRRG, GPER1, HNF4A, HNF4G, NKX3-1, NR0B1, NR1D1, NR1D2, NR1H2, NR1H3, NR1H4, NR1I2, NR1I3, NR2E3, NR2F1, NR2F2, NR2F6, NR4A1, NR4A2, NR4A3, NR5A1, NR5A2, NR6A1, PGR, PPARA, PPARD, PPARG, PTGER3, RARA, RARB, RARG, RORA, RORB, RORC, RXRA, RXRB, RXRG, STAT3, THRA, THRB, VDR]	TRUE
GO:0004888	transmembrane signaling receptor activity	0	[4]	[None]	161	12.2155	0.759135	1	{}	{}	[ABCC9, ACKR2, ACKR3, ADORA2B, ADORA3, ALK, ANXA9, AVPR2, AXL, BAI1, BCAM, BDKRB2, C5AR1, CALCRL, CCR6, CCRL2, CD14, CD247, CD27, CD69, CD74, CD79A, CD79B, CHRNA1, CLDN4, CMKLR1, CNR2, CSF1R, CSF2RA, CSF3R, CXCR3, CXCR4, CXCR6, CYSLTR2, DARC, EBI3, EFEMP1, EPHA1, EPHA10, EPHA3, F2RL1, F3, FCER1G, FFAR2, FGFR1, FGFR2, FLT4, FZD1, FZD3, FZD8, GABRB1, GABRP, GFRA2, GPR1, GPR110, GPR116, GPR132, GPR1…	[ABCA1, ABCA7, ABCC8, ABCC9, ACKR2, ACKR3, ACKR4, ACVR1, ACVR1B, ACVR1C, ACVR2A, ACVR2B, ACVRL1, ADCYAP1R1, ADGRB1, ADGRB2, ADGRB3, ADGRD1, ADGRD2, ADGRE2, ADGRE3, ADGRE5, ADGRF1, ADGRF2, ADGRF4, ADGRG3, ADGRG7, ADGRL1, ADGRL2, ADGRL3, ADGRL4, ADGRV1, ADORA1, ADORA2A, ADORA2B, ADORA3, ADRA1A, ADRA1B, ADRA1D, ADRA2A, ADRA2B, ADRA2C, ADRB1, ADRB2, ADRB3, AGER, AGTR1, AGTR2, AGTRAP, ALK, AMHR2, ANTX…	TRUE
GO:0004930	G-protein coupled receptor activity	0	[5]	[None]	75	8.25991	0.999996	1	{}	{}	[ACKR2, ACKR3, ADORA2B, ADORA3, AVPR2, BAI1, BDKRB2, C5AR1, CALCRL, CCR6, CCRL2, CMKLR1, CNR2, CXCR3, CXCR4, CXCR6, CYSLTR2, DARC, F2RL1, FFAR2, FZD1, FZD3, FZD8, GPR1, GPR110, GPR116, GPR132, GPR18, GPR183, GPR34, GPR64, GPR68, GPR82, GPR83, GPR87, GPR97, GPR98, GRM7, GRM8, HCAR3, HRH1, HRH4, HTR2C, HTR7, IGF2R, LPAR1, LPAR5, LPHN3, MC1R, MRGPRF, MRGPRX3, NMUR1, OPN1SW, OPRD1, OPRK1, OR2B6, OR7D…	[ACKR2, ACKR3, ACKR4, ADCYAP1R1, ADGRB1, ADGRB2, ADGRB3, ADGRD1, ADGRD2, ADGRE2, ADGRE3, ADGRE5, ADGRF1, ADGRF2, ADGRF4, ADGRG3, ADGRG7, ADGRL1, ADGRL2, ADGRL3, ADGRL4, ADGRV1, ADORA1, ADORA2A, ADORA2B, ADORA3, ADRA1A, ADRA1B, ADRA1D, ADRA2A, ADRA2B, ADRA2C, ADRB1, ADRB2, ADRB3, AGTR1, AGTR2, AGTRAP, AMHR2, APLNR, AVPR1A, AVPR1B, AVPR2, BAI1, BAI2, BAI3, BDKRB1, BDKRB2, BRS3, C3AR1, C5AR1, C5AR2,…	TRUE
GO:0004950	chemokine receptor activity	0	[6, 7, 8]	[None]	8	29.6296	0.0167492	1	{}	{}	[ACKR2, ACKR3, CCR6, CCRL2, CMKLR1, CXCR3, CXCR4, CXCR6]	[ACKR2, ACKR3, ACKR4, CCR1, CCR10, CCR2, CCR3, CCR4, CCR5, CCR6, CCR7, CCR8, CCR9, CCRL2, CMKLR1, CNOT6, CX3CR1, CXCR1, CXCR2, CXCR3, CXCR4, CXCR5, CXCR6, GPR17, GPR75, RGR, XCR1]	TRUE
GO:0004953	icosanoid receptor activity	0	[6]	[None]	3	21.4286	0.263054	1	{}	{}	[CYSLTR2, PTGER1, PTGER3]	[CYSLTR1, CYSLTR2, HPGD, LTB4R, LTB4R2, PPARG, PTGDR, PTGDR2, PTGER1, PTGER2, PTGER3, PTGER4, PTGFR, TBXA2R]	TRUE
GO:0004970	ionotropic glutamate receptor activity	0	[6, 8, 9]	[None]	3	15	0.481593	1	{}	{}	[GPRIN1, GRID1, PTK2B]	[GPRIN1, GRIA1, GRIA2, GRIA3, GRIA4, GRID1, GRID2, GRIK1, GRIK2, GRIK3, GRIK4, GRIK5, GRIN1, GRIN2A, GRIN2B, GRIN2C, GRIN2D, GRIN3A, GRIN3B, PTK2B]	TRUE
GO:0004992	platelet activating factor receptor activity	0	[6]	[None]	3	100	0.00209825	1	{}	{}	[PDGFRB, PDGFRL, PTAFR]	[PDGFRB, PDGFRL, PTAFR]	TRUE
GO:0005001	transmembrane receptor protein tyrosine phosphatase activity	0	[6, 8]	[None]	5	29.4118	0.0565661	1	{}	{}	[PTPN6, PTPRB, PTPRC, PTPRF, PTPRO]	[PTPN6, PTPRA, PTPRB, PTPRC, PTPRD, PTPRE, PTPRF, PTPRG, PTPRH, PTPRK, PTPRM, PTPRN2, PTPRO, PTPRR, PTPRS, PTPRU, PTPRZ1]	TRUE
GO:0005003	ephrin receptor activity	0	[7, 8]	[None]	3	17.6471	0.374145	1	{}	{}	[EPHA1, EPHA10, EPHA3]	[EFNA3, EFNA4, EFNB3, EPHA1, EPHA10, EPHA2, EPHA3, EPHA4, EPHA5, EPHA6, EPHA7, EPHA8, EPHB1, EPHB2, EPHB3, EPHB4, EPHB6]	TRUE
GO:0005031	tumor necrosis factor-activated receptor activity	0	[6]	[None]	3	33.3333	0.0973409	1	{}	{}	[TNFRSF18, TNFRSF25, TNFRSF4]	[EDA2R, TNFRSF11A, TNFRSF14, TNFRSF18, TNFRSF19, TNFRSF1A, TNFRSF1B, TNFRSF25, TNFRSF4]	TRUE
GO:0005035	death receptor activity	0	[5]	[None]	3	27.2727	0.157888	1	{}	{}	[TNFRSF18, TNFRSF25, TNFRSF4]	[EDA2R, NGFR, TNFRSF10A, TNFRSF11A, TNFRSF14, TNFRSF18, TNFRSF19, TNFRSF1A, TNFRSF1B, TNFRSF25, TNFRSF4]	TRUE
GO:0005041	low-density lipoprotein receptor activity	0	[5]	[None]	4	40	0.0297453	1	{}	{}	[CD36, CXCL16, LDLR, STAB1]	[CD36, CXCL16, LDLR, LRP12, LRP1B, LRP6, OLR1, STAB1, STAB2, VLDLR]	TRUE
GO:0005044	scavenger receptor activity	0	[4]	[None]	13	27.6596	0.00498817	1	{}	{}	[ACKR2, ACKR3, CD163, CD6, CFI, COLEC12, CXCL16, ENPP3, MSR1, SBSPON, SCARF1, STAB1, TMPRSS2]	[ACKR2, ACKR3, ACKR4, CD163, CD163L1, CD5, CD5L, CD6, CFI, COLEC12, CXCL16, DMBT1, ENDOU, ENPP1, ENPP2, ENPP3, HHIPL1, LGALS3BP, LOXL2, LOXL3, LOXL4, LPPR2, MARCO, MSR1, PGBD1, PRG4, PRSS12, SBSPON, SCARA3, SCARA5, SCARF1, SCARF2, SRCRB4D, SRCRM_HUMAN, SSC5D, STAB1, STAB2, SUSD2, TINAG, TINAGL1, TMPRSS13, TMPRSS15, TMPRSS2, TMPRSS3, TMPRSS4, TMPRSS5, VTN]	TRUE
GO:0005048	signal sequence binding	0	[4]	[None]	7	26.9231	0.0406894	1	{}	{}	[AP2B1, BRE, CABP1, CEMIP, KPNA2, PEX5L, TNPO1]	[AP2B1, AP2M1, BRAP, BRE, C6orf89, CABP1, CEMIP, KCNIP2, KDELR1, KDELR2, KDELR3, KPNA1, KPNA2, KPNA3, KPNB1, NFKBIA, PEX19, PEX5, PEX5L, PEX7, S100G, SRP14, SRP54, SRP68, TNPO1, TNPO2]	TRUE
GO:0005057	receptor signaling protein activity	0	[3]	[None]	23	15.7534	0.171181	1	{}	{}	[ALK, BRAF, CD19, FCGR1A, FLRT2, KCNH3, KCNH5, KCNH8, KIT, MAP3K2, MAP4K1, MAPK10, MAPK4, MAPK6, OXSR1, PLCE1, RIPK3, SMAD4, SMAD6, STK3, SYK, TGFBR1, TIAM2]	[2xSMAD3, ACVR1, ACVR1B, ACVR1C, ACVR2A, ACVR2B, ACVRL1, ADCYAP1, ADRB1, ALK, AMHR2, ARAF, ARF1, ARF1P1, ART4, BAG1, BAG4, BMPR1A, BMPR1B, BMPR2, BRAF, CASS4, CD19, CD3E, CDKN1B, CNTLN, DAXX, DCLK1, DOK1, DOK2, DOK4, DOK5, EGFR, ENG, ERBB2, ERBB4, FCGR1A, FLRT1, FLRT2, FLRT3, GARS, GNAZ, GPI, IFITM1, IKBKE, IL1RL1, IL4R, INSR, IRAK1, ITPR1, ITPR2, ITPR3, KCNH1, KCNH2, KCNH3, KCNH4, KCNH5, KCNH8, …	TRUE
GO:0005070	SH3/SH2 adaptor activity	0	[4]	[None]	17	28.8136	0.000863039	1	{}	{}	[ARHGAP4, FCRL2, HSH2D, LAT, PAG1, SH2D3A, SH2D3C, SH2D6, SH3BGR, SH3BGRL, SKAP1, SLA, SLA2, SOCS2, STAM, TP53BP2, VAV3]	[ARHGAP1, ARHGAP4, ARHGAP6, BLNK, CD28, CHN1, CHN2, CLNK, CNTNAP1, CRK, CRKL, EPS8, FCRL2, FCRLB, GAB1, GRAP, GRAP2, GRB10, GRB14, GRB2, GRB7, HSH2D, IRS4, ITSN2, KHDRBS1, LASP1, LAT, NCK1, NCK2, ORC3, PAG1, PIGU, PTPN11, RUSC1, SEPSECS, SH2B2, SH2D1A, SH2D2A, SH2D3A, SH2D3C, SH2D6, SH3BGR, SH3BGRL, SH3BP2, SHB, SKAP1, SKAP2, SLA, SLA2, SOCS2, SORBS1, SPNS1, SRC, STAM, STAP1, TOB1, TP53BP2, UXT, …	TRUE
GO:0005080	protein kinase C binding	0	[6]	[None]	7	14.2857	0.440734	1	{}	{}	[ADAM9, DACT3, FEZ1, ITGAV, PKP2, PLEK, TOP2A]	[ADAM9, AKT1, AVPR1A, AVPR1B, C1QBP, DACT1, DACT2, DACT3, DSP, DSPP, FEZ1, FLNA, GLRX3, GNB2L1, GRK5, HDAC5, HDAC7, HDAC9, HINT1, HSPB1, IRS1, ITGAV, LDB3, LZTS1, MARCKS, PARD3, PARD6A, PDLIM5, PICK1, PKN1, PKP2, PLEK, PRKCB, PRKCDBP, PRKCSH, SDC4, SDPR, SLC22A8, SQSTM1, SRC, TDG, TIRAP, TOP2A, TOP2B, TRPV4, TWF2, UGT1A10, UGT1A7, YWHAG]	TRUE
GO:0005088	Ras guanyl-nucleotide exchange factor activity	0	[2, 3]	[None]	25	17.7305	0.0562358	1	{}	{}	[ARHGAP9, ARHGEF12, DENND1A, DENND1C, DENND2A, DOCK11, ECT2, FGD2, FGD3, FGD5, KALRN, MCF2L2, NET1, NGEF, PREX1, RAPGEF3, RASGEF1B, RASGRF2, RASGRP1, RASGRP4, RIN2, SERGEF, SOS2, TIAM2, VAV3]	[A0A087WZG4_HUMAN, A0A0A0MRY4_HUMAN, ABR, ADRB1, AKAP13, ALS2, ALS2CL, ARHGAP9, ARHGEF1, ARHGEF10, ARHGEF10L, ARHGEF11, ARHGEF12, ARHGEF15, ARHGEF16, ARHGEF17, ARHGEF18, ARHGEF19, ARHGEF2, ARHGEF25, ARHGEF26, ARHGEF28, ARHGEF3, ARHGEF33, ARHGEF37, ARHGEF38, ARHGEF39, ARHGEF4, ARHGEF40, ARHGEF5, ARHGEF6, ARHGEF7, ARHGEF9, BCR, DENND1A, DENND1B, DENND1C, DENND2A, DENND2C, DENND2D, DENND3, DENND4A, …	TRUE
GO:0005089	Rho guanyl-nucleotide exchange factor activity	0	[3, 4]	[None]	15	17.6471	0.122021	1	{}	{}	[ARHGEF12, DOCK11, ECT2, FGD2, FGD3, FGD5, KALRN, MCF2L2, NET1, NGEF, PREX1, RASGRF2, SOS2, TIAM2, VAV3]	[A0A087WZG4_HUMAN, A0A0A0MRY4_HUMAN, ABR, AKAP13, ALS2, ALS2CL, ARHGEF1, ARHGEF10, ARHGEF10L, ARHGEF11, ARHGEF12, ARHGEF15, ARHGEF16, ARHGEF17, ARHGEF18, ARHGEF19, ARHGEF2, ARHGEF25, ARHGEF26, ARHGEF28, ARHGEF3, ARHGEF33, ARHGEF37, ARHGEF38, ARHGEF39, ARHGEF4, ARHGEF40, ARHGEF5, ARHGEF6, ARHGEF7, ARHGEF9, BCR, DNMBP, DOCK10, DOCK11, DOCK2, DOCK9, ECT2, ECT2L, EPS8L1, EPS8L2, FARP1, FARP2, FGD1, F…	TRUE
GO:0005096	GTPase activator activity	0	[3, 4, 5]	[None]	52	19.403	0.00135402	1	{}	{}	[ACAP1, ADAP2, AGAP1, AGAP8, AGFG1, ALDH1A1, ARAP3, ARHGAP11A, ARHGAP15, ARHGAP22, ARHGAP25, ARHGAP26, ARHGAP27, ARHGAP28, ARHGAP30, ARHGAP4, ARHGAP40, ARHGAP44, ARHGAP9, ARHGDIB, ARHGEF12, CDC42EP3, DEPDC1, DEPDC1B, ECT2, FAM13B, PLCB1, PREX1, RABGAP1L, RACGAP1, RASA4, RASA4B, RASAL3, RGS10, RGS17, RGS22, RGS4, RGS5, RGS6, RGS9, RIN2, RP2, SMAP1, SRGAP3, TBC1D16, TBC1D22A, TBC1D30, TBC1D3G, TBC1…	[A0A096LNP0_HUMAN, ABR, ACAP1, ACAP2, ACAP3, ADAP1, ADAP2, AGAP1, AGAP10, AGAP11, AGAP2, AGAP3, AGAP4, AGAP5, AGAP6, AGAP7, AGAP8, AGAP9, AGFG1, AGFG2, ALDH1A1, ALS2CL, ANKRD27, ARAP1, ARAP2, ARAP3, ARFGAP1, ARFGAP2, ARFGAP3, ARFGEF1, ARHGAP1, ARHGAP10, ARHGAP11A, ARHGAP11B, ARHGAP12, ARHGAP15, ARHGAP17, ARHGAP18, ARHGAP19, ARHGAP20, ARHGAP21, ARHGAP22, ARHGAP23, ARHGAP24, ARHGAP25, ARHGAP26, ARH…	TRUE
GO:0005104	fibroblast growth factor receptor binding	0	[5]	[None]	6	23.0769	0.106187	1	{}	{}	[FGF1, FGF13, FGF22, FGF5, FRS3, KLB]	[FGF1, FGF10, FGF12, FGF13, FGF14, FGF16, FGF17, FGF18, FGF19, FGF2, FGF20, FGF21, FGF22, FGF23, FGF3, FGF4, FGF5, FGF6, FGF7, FGF8, FGF9, FRS2, FRS3, KL, KLB, NPTN]	TRUE
GO:0005109	frizzled binding	0	[5]	[None]	7	17.5	0.246254	1	{}	{}	[CTHRC1, FZD1, RNF43, ROR2, WNT10B, WNT4, WNT7B]	[BAMBI, CTHRC1, DVL1, DVL1P1, DVL2, DVL3, FZD1, FZD7, GOPC, LRP6, MAGI3, MYOC, NDP, RNF43, ROR2, RORA, RSPO3, RYK, SDCBP, SFRP1, WNT1, WNT10A, WNT10B, WNT11, WNT16, WNT2, WNT2B, WNT3, WNT3A, WNT4, WNT5A, WNT5B, WNT6, WNT7A, WNT7B, WNT8A, WNT8B, WNT9A, WNT9B, ZNRF3]	TRUE
GO:0005112	Notch binding	0	[4]	[None]	3	20	0.299976	1	{}	{}	[DLL4, DTX1, JAG2]	[AAK1, ADAM17, CHAC1, DLL1, DLL3, DLL4, DNER, DTX1, EGFL7, GALNT11, HIF1AN, JAG1, JAG2, NCOR2, SNW1]	TRUE
GO:0005125	cytokine activity	0	[4]	[None]	40	17.316	0.0283398	1	{}	{}	[BMP4, BMP7, CCL5, CD70, CMTM4, CXCL1, CXCL10, CXCL11, CXCL12, CXCL14, CXCL16, CXCL2, CXCL5, CXCL9, EBI3, ENC1, FGF13, IL10, IL11, IL15, IL17B, IL17D, IL18, IL1RN, IL24, IL32, IL34, IL36B, IL37, IL7, IL8, INHA, INHBB, INHBE, LTB, NAMPT, NRG1, S100A8, TNFSF10, TNFSF14]	[ADIPOQ, AIMP1, AMH, AREG, BMP1, BMP10, BMP15, BMP2, BMP3, BMP4, BMP5, BMP6, BMP7, BMP8A, BMP8B, BTF3P11, C10orf99, C19orf10, C1QTNF4, C5, CCL1, CCL11, CCL13, CCL14, CCL15, CCL15-CCL14, CCL16, CCL17, CCL18, CCL19, CCL2, CCL20, CCL21, CCL22, CCL23, CCL24, CCL25, CCL26, CCL27, CCL28, CCL3, CCL3L1, CCL4, CCL4L1, CCL5, CCL7, CCL8, CCM2, CD40LG, CD70, CER1, CKLF, CLCF1, CMTM1, CMTM2, CMTM3, CMTM4, CMT…	TRUE
GO:0005126	cytokine receptor binding	0	[4]	[None]	50	17.9856	0.00787369	1	{}	{}	[BDNF-AS, BMP4, BMP7, BRE, CCL5, CCRL2, CD70, CXCL1, CXCL10, CXCL11, CXCL12, CXCL14, CXCL16, CXCL2, CXCL5, CXCL9, EBI3, ENC1, FIGF, FKBP1A, GATA3, HSD17B7, IL10, IL11, IL12RB1, IL15, IL17D, IL1RN, IL23R, IL34, IL36B, IL37, IL7, IL8, INHA, INHBB, INHBE, ITGA5, LTB, PXDN, S100A8, SMAD6, SNX25, SOCS2, TFF2, TGFBR1, TLR5, TNFSF10, TNFSF14, VEGFC]	[ADAM17, AMH, BAMBI, BDNF, BDNF-AS, BID, BMP10, BMP15, BMP2, BMP3, BMP4, BMP5, BMP6, BMP7, BMP8A, BMP8B, BRE, C19orf10, C5, CASP8, CASP8AP2, CCL1, CCL11, CCL13, CCL14, CCL15, CCL15-CCL14, CCL16, CCL17, CCL18, CCL19, CCL2, CCL20, CCL21, CCL22, CCL23, CCL24, CCL25, CCL26, CCL27, CCL28, CCL3, CCL3L1, CCL4, CCL4L1, CCL5, CCL7, CCL8, CCM2, CCR2, CCRL2, CD40LG, CD70, CFLAR, CKLF, CLCF1, CNIH4, CNTF, CR…	TRUE
GO:0005149	interleukin-1 receptor binding	0	[5]	[None]	4	23.5294	0.164362	1	{}	{}	[IL1RN, IL36B, IL37, TLR5]	[ERAP1, IL1A, IL1B, IL1F10, IL1RN, IL36A, IL36B, IL36G, IL36RN, IL37, IRAK1, IRAK4, MYD88, TLR5, TLR9, TOLLIP, TRIP6]	TRUE
GO:0005154	epidermal growth factor receptor binding	0	[5]	[None]	6	20	0.178055	1	{}	{}	[EFEMP1, EGF, EPGN, EREG, ITGA5, VAV3]	[AGR2, AREG, ARF4, ATXN2, BTC, CBLC, EFEMP1, EGF, EPGN, ERBB4, EREG, FER, GRB2, HBEGF, ITGA5, LINGO1, MS4A1, MS4A2, PLSCR1, RNF126, SHC1, SNX1, SNX2, SNX4, SOCS5, TGFA, TNK2, VAV2, VAV3, YES1]	TRUE
GO:0005158	insulin receptor binding	0	[4]	[None]	6	17.6471	0.264314	1	{}	{}	[DOK7, FRS3, IGF1, IGF2, IRS2, PHIP]	[ART4, DOK1, DOK2, DOK3, DOK4, DOK5, DOK6, DOK7, ENPP1, FRS2, FRS3, GRB10, IGF1, IGF1R, IGF2, INS, INSL3, IRS1, IRS2, IRS4, LMBRD1, PDPK1, PHIP, PIK3R1, PTPN1, PTPN11, SHC1, SNX1, SNX2, SNX4, SORBS1, SRC, TLN1, TLN2]	TRUE
GO:0005159	insulin-like growth factor receptor binding	0	[4]	[None]	3	18.75	0.337124	1	{}	{}	[IGF1, IGF2, SOCS2]	[ARRB1, GNAS, IGF1, IGF2, INS, INSL4, INSR, IRS1, KCTD11, PIK3R1, REN, SHC1, SOCS1, SOCS2, YWHAG, YWHAH]	TRUE
GO:0005160	transforming growth factor beta receptor binding	0	[5]	[None]	9	18.3673	0.16842	1	{}	{}	[BMP4, BMP7, FKBP1A, INHA, INHBB, INHBE, SMAD6, SNX25, TGFBR1]	[AMH, BAMBI, BMP10, BMP15, BMP2, BMP3, BMP4, BMP5, BMP6, BMP7, BMP8A, BMP8B, ENG, FKBP1A, GDF1, GDF10, GDF11, GDF15, GDF2, GDF3, GDF5, GDF6, GDF7, GDF9, INHA, INHBA, INHBB, INHBC, INHBE, LEFTY1, LEFTY2, LRG1, MSTN, NODAL, SMAD2, SMAD3, SMAD6, SMAD7, SMURF2, SNX25, SNX6, TGFB1, TGFB2, TGFB3, TGFBR1, TGFBR2, TGFBR3, TGFBRAP1, USP15]	TRUE
GO:0005161	platelet-derived growth factor receptor binding	0	[5]	[None]	5	19.2308	0.233703	1	{}	{}	[FIGF, IL1R1, ITGA5, PDGFB, PDGFRB]	[FIGF, IL1R1, ITGA5, ITGB3, LYN, PDGF receptor alpha - PDGF-BB complex, PDGF receptor alpha - PDGF-CC complex, PDGF-BB homodimer, PDGF-CC homodimer, PDGF-DD homodimer, PDGFA, PDGFB, PDGFC, PDGFD, PDGFR receptor alpha - PDGF-AB complex, PDGFR receptor alpha-beta - PDGF-DD complex, PDGFR receptor beta - PDGF-AB complex, PDGFR receptor beta - PDGF-BB complex, PDGFRA, PDGFRB, PTEN, PTPRJ, TYMP, VEGF-…	TRUE
GO:0005164	tumor necrosis factor receptor binding	0	[6]	[None]	5	14.7059	0.444628	1	{}	{}	[BRE, CD70, LTB, TNFSF10, TNFSF14]	[BRE, CASP8, CD40LG, CD70, EDA, FADD, FASLG, HSP90B2P, LTA, LTB, STAT1, TANK, TGFBRAP1, TNF, TNFSF10, TNFSF11, TNFSF12, TNFSF12-TNFSF13, TNFSF13, TNFSF13B, TNFSF14, TNFSF15, TNFSF18, TNFSF4, TNFSF8, TNFSF9, TRADD, TRAF1, TRAF2, TRAF3, TRAF4, TRAF6, TRAP1, TRIM37]	TRUE
GO:0005172	vascular endothelial growth factor receptor binding	0	[5]	[None]	3	30	0.126311	1	{}	{}	[FIGF, ITGA5, VEGFC]	[DAB2IP, FIGF, GREM1, ITGA5, ITGB3, PDCL3, VEGF-A complex, VEGFA, VEGFB, VEGFC]	TRUE
GO:0005179	hormone activity	0	[4]	[None]	12	8.75912	0.945879	1	{}	{}	[CHGA, CPAMD8, IGF1, IGF2, INHA, INHBB, INHBE, NLRP3, RLN2, STC1, TG, TTR]	[ADCYAP1, ADIPOQ, ADM, ADM2, AGRP, AGT, AGXT, AMH, APELA, APITD1-CORT, APLN, AVP, BMP10, C12orf39, C19orf80, C1QTNF1, C1QTNF9, CALCA, CALCB, CCK, CCL25, CGA, CGB, CGB1, CGB2, CHGA, CHGB, COPA, CORT, CPAMD8, CRH, CRHR2, CSH1, CSH2, CSHL1, EDN1, EDN2, EDN3, EPO, EPX, FAM132A, FAM132B, FLNB, FNDC5, FSHB, GAL, GALP, GAST, GCG, GH1, GH2, GHRH, GHRL, GIP, GNAI2, GNRH1, GNRH2, GPHA2, GPHB5, GPNMB, GRP, …	TRUE
GO:0005227	calcium activated cation channel activity	0	[7, 8]	[None]	6	20.6897	0.158516	1	{}	{}	[ANO1, ANO10, CATSPER2, HPN, KCNMB4, MTMR6]	[ANO1, ANO10, ANO6, CALHM1, CATSPER1, CATSPER2, CATSPER3, CATSPER4, CCT8L2, HPN, KCNK18, KCNMA1, KCNMB1, KCNMB2, KCNMB3, KCNMB4, KCNN1, KCNN2, KCNN3, KCNN4, KCNT1, KCNT2, KCNU1, MTMR6, PKD2L1, TMEM63C, TRPM3, TRPM4, TRPM5]	TRUE
GO:0005229	intracellular calcium activated chloride channel activity	0	[7, 8, 9]	[None]	5	33.3333	0.0340666	1	{}	{}	[ANO1, ANO10, ANO5, ANO7, TTYH3]	[ANO1, ANO10, ANO2, ANO3, ANO4, ANO5, ANO6, ANO7, ANO8, ANO9, CLCA1, CLCA2, CLCA4, NMUR2, TTYH3]	TRUE
GO:0005230	extracellular ligand-gated ion channel activity	0	[7, 8]	[None]	7	9.21053	0.870079	1	{}	{}	[CHRNA1, GABRB1, GABRP, GLRA2, GPRIN1, GRID1, PTK2B]	[C12orf76, CHRFAM7A, CHRNA1, CHRNA10, CHRNA2, CHRNA3, CHRNA4, CHRNA5, CHRNA6, CHRNA7, CHRNA9, CHRNB1, CHRNB2, CHRNB3, CHRNB4, CHRND, CHRNE, CHRNG, GABRA1, GABRA2, GABRA3, GABRA4, GABRA5, GABRA6, GABRB1, GABRB2, GABRB3, GABRD, GABRE, GABRG1, GABRG2, GABRG3, GABRP, GABRQ, GABRR1, GABRR2, GABRR3, GLRA1, GLRA2, GLRA3, GLRA4, GLRB, GPRIN1, GRIA1, GRIA2, GRIA3, GRIA4, GRID1, GRID2, GRIK1, GRIK2, GRIK3,…	TRUE
GO:0005231	excitatory extracellular ligand-gated ion channel activity	0	[8, 9]	[None]	4	7.84314	0.906289	1	{}	{}	[CHRNA1, GLRA2, GPRIN1, GRID1]	[C12orf76, CHRFAM7A, CHRNA1, CHRNA10, CHRNA2, CHRNA3, CHRNA4, CHRNA5, CHRNA6, CHRNA7, CHRNA9, CHRNB1, CHRNB2, CHRNB3, CHRNB4, CHRND, CHRNE, CHRNG, GLRA1, GLRA2, GLRA3, GLRB, GPRIN1, GRIA1, GRIA2, GRIA3, GRIA4, GRID1, GRID2, GRIK1, GRIK2, GRIK3, GRIK4, GRIK5, GRIN1, GRIN2A, GRIN2B, GRIN2C, GRIN2D, GRIN3A, GRIN3B, HTR3A, HTR3B, P2RX1, P2RX2, P2RX3, P2RX4, P2RX5, P2RX6, P2RX7, TRPV1]	TRUE
GO:0005242	inward rectifier potassium channel activity	0	[7, 8, 9, 10, 11]	[None]	4	18.1818	0.308655	1	{}	{}	[KCNJ14, KCNJ16, KCNJ8, KCNK1]	[KCNE2, KCNH2, KCNH7, KCNJ1, KCNJ10, KCNJ11, KCNJ12, KCNJ13, KCNJ14, KCNJ15, KCNJ16, KCNJ18, KCNJ2, KCNJ3, KCNJ4, KCNJ5, KCNJ6, KCNJ8, KCNJ9, KCNK1, KCNK6, KCNQ5]	TRUE
GO:0005243	gap junction channel activity	0	[6]	[None]	3	20	0.299976	1	{}	{}	[GJA3, GJA5, PANX1]	[GJA1, GJA10, GJA3, GJA5, GJA8, GJA9, GJB2, GJB3, GJC1, GJC2, GJD2, GJD3, PANX1, PANX2, PANX3]	TRUE
GO:0005244	voltage-gated ion channel activity	0	[6, 7]	[None]	40	20.3046	0.00195734	1	{}	{}	[C15orf27, CACNA1A, CACNA1B, CACNA1D, CACNA1F, CACNA1H, CACNA2D2, CACNB2, CATSPER2, CLIC2, CLIC5, GPRIN1, GRM7, ITGAV, KCNA7, KCNAB2, KCND3, KCNE1, KCNH3, KCNH5, KCNH8, KCNJ14, KCNJ16, KCNJ8, KCNK1, KCNK2, KCNK5, KCNQ1, KCNQ4, NALCN, NCS1, NOX1, PKD2, REST, SCN11A, SCN3B, TMC1, TMC2, TMEM37, VDAC2]	[ANO6, ASIC2, C15orf27, CACNA1A, CACNA1B, CACNA1C, CACNA1D, CACNA1E, CACNA1F, CACNA1G, CACNA1H, CACNA1I, CACNA1S, CACNA2D1, CACNA2D2, CACNA2D3, CACNA2D4, CACNB1, CACNB2, CACNB3, CACNB4, CACNG1, CACNG2, CACNG3, CACNG4, CACNG5, CACNG6, CACNG7, CACNG8, CALHM1, CATSPER1, CATSPER2, CATSPER3, CATSPER4, CLCA3P, CLCN1, CLCN2, CLCN3, CLCN4, CLCN5, CLCN6, CLCN7, CLCNKA, CLCNKB, CLIC1, CLIC2, CLIC3, CLIC4, …	TRUE
GO:0005246	calcium channel regulator activity	0	[2, 3]	[None]	6	16.6667	0.310887	1	{}	{}	[CACNA2D2, FKBP1A, GRM7, NRXN1, NRXN2, SGK1]	[AMBP, CACNA2D1, CACNA2D2, CACNA2D3, CACNA2D4, CAV3, CCDC109B, CRISP1, FKBP1A, FKBP1B, FKBP1C, GNB2, GRM2, GRM3, GRM7, HPCAL4, ITPR1, NPY, NPY2R, NRXN1, NRXN2, NRXN3, PACSIN3, PHPT1, PLN, PLN pentamer, PRKCB, PRKG1, SGK1, SGK3, SLC30A1, SRI, STIM1, STIM2, STX1A, TNNI3]	TRUE
GO:0005248	voltage-gated sodium channel activity	0	[8, 9, 10]	[None]	3	14.2857	0.515479	1	{}	{}	[PKD2, SCN11A, SCN3B]	[ASIC2, HCN1, HCN2, HCN3, HCN4, PKD2, PRKD2, SCN10A, SCN11A, SCN1A, SCN1B, SCN2A, SCN2B, SCN3A, SCN3B, SCN4A, SCN4B, SCN5A, SCN7A, SCN8A, SCN9A]	TRUE
GO:0005249	voltage-gated potassium channel activity	0	[8, 9, 10]	[None]	15	16.6667	0.171959	1	{}	{}	[KCNA7, KCNAB2, KCND3, KCNE1, KCNH3, KCNH5, KCNH8, KCNJ14, KCNJ16, KCNJ8, KCNK1, KCNK2, KCNQ1, KCNQ4, REST]	[CNGA1, CNGA2, CNGA3, CNGA4, CNGB1, CNGB3, Ether-a-go-go-related gene potassium channel 1 complex, HCN1, HCN2, HCN3, HCN4, HTR3A, KCNA1, KCNA10, KCNA2, KCNA3, KCNA4, KCNA5, KCNA6, KCNA7, KCNAB1, KCNAB2, KCNAB3, KCNB1, KCNB2, KCNC1, KCNC2, KCNC3, KCNC4, KCND1, KCND2, KCND2-KChIP2 channel complex, KCND3, KCNE1, KCNE1L, KCNE2, KCNE3, KCNE4, KCNF1, KCNG1, KCNG2, KCNG3, KCNG4, KCNH1, KCNH2, KCNH3, KCN…	TRUE
GO:0005253	anion channel activity	0	[6, 7]	[None]	15	18.5185	0.0890245	1	{}	{}	[ANO1, ANO10, ANO5, ANO7, APOL1, CLIC2, CLIC5, GABRB1, GABRP, GLRA2, SLC1A4, SLC26A8, TTYH1, TTYH3, VDAC2]	[ANO1, ANO10, ANO2, ANO3, ANO4, ANO5, ANO6, ANO7, ANO8, ANO9, APOL1, AQP6, BEST1, BEST2, BEST3, BEST4, BSND, CCT8L2, CFTR, CLCA1, CLCA2, CLCA3P, CLCA4, CLCC1, CLCN1, CLCN2, CLCN3, CLCN4, CLCN5, CLCN6, CLCN7, CLCNKA, CLCNKB, CLIC1, CLIC2, CLIC3, CLIC4, CLIC5, CLIC6, FXYD1, FXYD3, GABRA1, GABRA2, GABRA3, GABRA4, GABRA5, GABRA6, GABRB1, GABRB2, GABRB3, GABRD, GABRE, GABRG1, GABRG2, GABRG3, GABRP, GA…	TRUE
GO:0005254	chloride channel activity	0	[7, 8]	[None]	14	19.4444	0.0709438	1	{}	{}	[ANO1, ANO10, ANO5, ANO7, APOL1, CLIC2, CLIC5, GABRB1, GABRP, GLRA2, SLC1A4, SLC26A8, TTYH1, TTYH3]	[ANO1, ANO10, ANO2, ANO3, ANO4, ANO5, ANO6, ANO7, ANO8, ANO9, APOL1, BEST1, BEST2, BEST3, BEST4, BSND, CFTR, CLCA1, CLCA2, CLCA3P, CLCA4, CLCC1, CLCN1, CLCN2, CLCN3, CLCN4, CLCN5, CLCN6, CLCN7, CLCNKA, CLCNKB, CLIC1, CLIC2, CLIC3, CLIC4, CLIC5, CLIC6, FXYD1, FXYD3, GABRA1, GABRA2, GABRA3, GABRA4, GABRA5, GABRA6, GABRB1, GABRB2, GABRB3, GABRD, GABRE, GABRG1, GABRG2, GABRG3, GABRP, GABRQ, GABRR1, G…	TRUE
GO:0005262	calcium channel activity	0	[7, 8, 9]	[None]	27	23.2759	0.00133514	1	{}	{}	[C15orf27, CACNA1A, CACNA1B, CACNA1D, CACNA1F, CACNA1H, CACNA2D2, CACNB2, CATSPER2, CLU, GPRIN1, GRM7, ITGAV, NALCN, NCS1, PANX1, PDE2A, PKD1L2, PKD2, PKD2L2, TMC1, TMC2, TMEM37, TRPC4, TRPM2, TRPM6, ZP3]	[C15orf27, CACFD1, CACNA1A, CACNA1B, CACNA1C, CACNA1D, CACNA1E, CACNA1F, CACNA1G, CACNA1H, CACNA1I, CACNA1S, CACNA2D1, CACNA2D2, CACNA2D3, CACNA2D4, CACNB1, CACNB2, CACNB3, CACNB4, CACNG1, CACNG2, CACNG3, CACNG4, CACNG5, CACNG6, CACNG7, CACNG8, CALHM1, CATSPER1, CATSPER2, CATSPER3, CATSPER4, CHRNA10, CHRNA9, CLCA3P, CLU, CUL5, DENND5A, DENND5B, E9PQ18_HUMAN, ENTHD1, FKBP1B, GAS6, GPM6A, GPRIN1, G…	TRUE
GO:0005267	potassium channel activity	0	[7, 8, 9]	[None]	22	17.7419	0.0694242	1	{}	{}	[ABCC9, AQP1, HPN, KCNA7, KCNAB2, KCND3, KCNE1, KCNH3, KCNH5, KCNH8, KCNJ14, KCNJ16, KCNJ8, KCNK1, KCNK2, KCNK5, KCNMB4, KCNQ1, KCNQ4, MTMR6, PKD2, REST]	[ABCC8, ABCC9, AQP1, CCT8L2, CNGA1, CNGA2, CNGA3, CNGA4, CNGB1, CNGB3, Ether-a-go-go-related gene potassium channel 1 complex, FXYD4, HCN1, HCN2, HCN3, HCN4, HPN, HTR3A, KCNA1, KCNA10, KCNA2, KCNA3, KCNA4, KCNA5, KCNA6, KCNA7, KCNAB1, KCNAB2, KCNAB3, KCNB1, KCNB2, KCNC1, KCNC2, KCNC3, KCNC4, KCND1, KCND2, KCND2-KChIP2 channel complex, KCND3, KCNE1, KCNE1L, KCNE2, KCNE3, KCNE4, KCNF1, KCNG1, KCNG2…	TRUE
GO:0005272	sodium channel activity	0	[7, 8, 9]	[None]	11	29.7297	0.00525058	1	{}	{}	[ASIC3, CLU, NALCN, PKD2, SCN11A, SCN3B, SCNN1A, SCNN1D, SHROOM2, SLC4A11, TRPM2]	[AOC1, ASIC1, ASIC2, ASIC3, ASIC4, ASIC5, CLU, HCN1, HCN2, HCN3, HCN4, NALCN, PKD2, PKD2L1, PRKD2, SCN10A, SCN11A, SCN1A, SCN1B, SCN2A, SCN2B, SCN3A, SCN3B, SCN4A, SCN4B, SCN5A, SCN7A, SCN8A, SCN9A, SCNN1A, SCNN1B, SCNN1D, SCNN1G, SHROOM2, SLC4A11, TRPM2, TRPM5]	TRUE
GO:0005310	dicarboxylic acid transmembrane transporter activity	0	[6, 8]	[None]	3	12.5	0.609369	1	{}	{}	[SLC1A4, SLC26A8, SLC7A11]	[SLC13A2, SLC13A3, SLC13A5, SLC17A6, SLC17A7, SLC17A8, SLC1A1, SLC1A2, SLC1A3, SLC1A4, SLC1A5, SLC1A6, SLC1A7, SLC25A10, SLC25A11, SLC25A12, SLC25A13, SLC25A22, SLC26A1, SLC26A6, SLC26A7, SLC26A8, SLC38A7, SLC7A11]	TRUE
GO:0005319	lipid transporter activity	0	[3]	[None]	11	10.4762	0.803536	1	{}	{}	[ABCA13, ABCG1, ANO7, APOL3, ATP11B, ATP8B4, COL4A3BP, LPAL2, SLC27A2, SLC52A1, SLCO2B1]	[ABCA1, ABCA12, ABCA13, ABCA4, ABCA7, ABCB11, ABCD1, ABCG1, ABCG4, ABCG5, ABCG8, AKR1C4, ANO3, ANO4, ANO6, ANO7, ANO9, APOA1, APOA2, APOA4, APOA5, APOB, APOC4, APOD, APOE, APOF, APOL2, APOL3, APOM, ATP10A, ATP10B, ATP10D, ATP11A, ATP11B, ATP11C, ATP8A1, ATP8A2, ATP8B1, ATP8B2, ATP8B3, ATP8B4, ATP9A, ATP9B, CETP, CFHR4, COL4A3BP, CTDSP2, FABP1, FABP3, FAM58A, GLTP, GLTPD1, GLTPD2, GM2A, GUCY2C, LO…	TRUE
GO:0005328	neurotransmitter:sodium symporter activity	0	[3, 8, 10]	[None]	4	21.0526	0.219324	1	{}	{}	[SLC6A12, SLC6A14, SLC6A16, SLC6A20]	[SLC6A1, SLC6A11, SLC6A12, SLC6A13, SLC6A14, SLC6A15, SLC6A16, SLC6A17, SLC6A18, SLC6A19, SLC6A2, SLC6A20, SLC6A3, SLC6A4, SLC6A5, SLC6A6, SLC6A7, SLC6A8, SLC6A9]	TRUE
GO:0005337	nucleoside transmembrane transporter activity	0	[3, 5]	[None]	4	30.7692	0.0741526	1	{}	{}	[SLC25A24, SLC25A26, SLC28A2, SLC28A3]	[SLC25A17, SLC25A24, SLC25A26, SLC25A42, SLC25A6, SLC28A1, SLC28A2, SLC28A3, SLC29A1, SLC29A2, SLC29A3, SLC29A4, SLC35B2]	TRUE
GO:0005342	organic acid transmembrane transporter activity	0	[4]	[None]	23	19.0083	0.0329161	1	{}	{}	[AQP7, PDPN, SERINC1, SERINC5, SLC16A12, SLC16A13, SLC16A3, SLC16A6, SLC1A4, SLC23A2, SLC26A8, SLC36A1, SLC38A1, SLC38A11, SLC6A12, SLC6A14, SLC6A20, SLC7A11, SLC7A14, SLC7A6, SLC7A7, SLC7A8, SLCO2B1]	[ABCB11, AKR1C4, AQP7, AQP9, CTNS, H7C423_HUMAN, MPC1, MPC2, OCA2, PDPN, PEX3, PQLC2, SERINC1, SERINC2, SERINC3, SERINC4, SERINC5, SFXN5, SLC10A1, SLC10A2, SLC10A3, SLC10A4, SLC10A5, SLC10A6, SLC13A2, SLC13A3, SLC13A5, SLC15A4, SLC16A1, SLC16A10, SLC16A11, SLC16A12, SLC16A13, SLC16A14, SLC16A2, SLC16A3, SLC16A4, SLC16A5, SLC16A6, SLC16A7, SLC16A8, SLC16A9, SLC17A3, SLC17A5, SLC17A6, SLC17A7, SLC1…	TRUE
GO:0005343	organic acid:sodium symporter activity	0	[5, 8, 10]	[None]	4	13.7931	0.51906	1	{}	{}	[SLC1A4, SLC23A2, SLC38A1, SLC6A12]	[SLC10A1, SLC10A2, SLC10A3, SLC10A4, SLC10A5, SLC10A6, SLC13A2, SLC13A3, SLC13A5, SLC1A1, SLC1A2, SLC1A3, SLC1A4, SLC1A5, SLC1A6, SLC1A7, SLC23A1, SLC23A2, SLC38A1, SLC6A1, SLC6A11, SLC6A12, SLC6A13, SLC6A15, SLC6A2, SLC6A5, SLC6A6, SLC6A8, SLC6A9]	TRUE
GO:0005344	oxygen transporter activity	0	[3]	[None]	3	12.5	0.609369	1	{}	{}	[CYGB, IPCEF1, MB]	[CYGB, GTPBP4, HBA-HBG complex, HBA1, HBA2, HBB, HBD, HBE1, HBG1, HBG2, HBM, HBQ1, HBZ, HBZ-HBG complex, Haemoglobin HbA complex, IPCEF1, KRT87P, KRT89P, LRP5, MB, NGB, embryonic hemoglobin Gower-2 complex, embryonic hemoglobin Gower-I complex, embryonic hemoglobin Portland-II complex]	TRUE
GO:0005351	sugar:proton symporter activity	0	[6, 7, 8]	[None]	3	14.2857	0.515479	1	{}	{}	[SLC2A4, SLC2A6, SLC2A9]	[H7C1H1_HUMAN, SLC17A5, SLC2A1, SLC2A10, SLC2A11, SLC2A12, SLC2A13, SLC2A14, SLC2A2, SLC2A3, SLC2A4, SLC2A5, SLC2A6, SLC2A7, SLC2A8, SLC2A9, SLC35A1, SLC35A2, SLC35A3, SLC35A4, SLC35A5]	TRUE
GO:0005355	glucose transmembrane transporter activity	0	[7, 8]	[None]	3	16.6667	0.41073	1	{}	{}	[SLC2A4, SLC2A6, SLC2A9]	[H7C1H1_HUMAN, PPBP, SLC2A1, SLC2A10, SLC2A11, SLC2A12, SLC2A13, SLC2A14, SLC2A2, SLC2A3, SLC2A4, SLC2A5, SLC2A6, SLC2A7, SLC2A8, SLC2A9, SLC5A1, SLC5A2]	TRUE
GO:0005372	water transmembrane transporter activity	0	[4]	[None]	5	29.4118	0.0565661	1	{}	{}	[AQP1, AQP4, AQP7, PDPN, TNPO1]	[AQP1, AQP10, AQP2, AQP3, AQP4, AQP5, AQP6, AQP7, AQP8, AQP9, K7N7A8_HUMAN, MAFIP, MIP, MIPEP, PDPN, SLC14A1, TNPO1]	TRUE
GO:0005385	zinc ion transmembrane transporter activity	0	[8, 9]	[None]	3	20	0.299976	1	{}	{}	[SLC30A8, SLC39A2, SLC39A6]	[SLC11A2, SLC30A1, SLC30A3, SLC30A4, SLC30A5, SLC30A6, SLC30A8, SLC39A1, SLC39A12, SLC39A13, SLC39A14, SLC39A2, SLC39A3, SLC39A4, SLC39A6]	TRUE
GO:0005402	cation:sugar symporter activity	0	[5, 6, 7]	[None]	3	14.2857	0.515479	1	{}	{}	[SLC2A4, SLC2A6, SLC2A9]	[H7C1H1_HUMAN, SLC17A5, SLC2A1, SLC2A10, SLC2A11, SLC2A12, SLC2A13, SLC2A14, SLC2A2, SLC2A3, SLC2A4, SLC2A5, SLC2A6, SLC2A7, SLC2A8, SLC2A9, SLC35A1, SLC35A2, SLC35A3, SLC35A4, SLC35A5]	TRUE
GO:0005416	cation:amino acid symporter activity	0	[7, 9]	[None]	3	20	0.299976	1	{}	{}	[SLC36A1, SLC38A1, SLC6A12]	[SLC1A1, SLC1A2, SLC32A1, SLC36A1, SLC36A2, SLC36A3, SLC38A1, SLC6A1, SLC6A11, SLC6A12, SLC6A13, SLC6A15, SLC6A2, SLC6A5, SLC6A9]	TRUE
GO:0005451	monovalent cation:proton antiporter activity	0	[8, 10]	[None]	3	30	0.126311	1	{}	{}	[SLC9A3, SLC9A4, SLC9A6]	[SLC47A1, SLC9A1, SLC9A2, SLC9A3, SLC9A4, SLC9A5, SLC9A6, SLC9A7, SLC9A8, SLC9A9]	TRUE
GO:0005496	steroid binding	0	[3]	[None]	16	16.1616	0.194386	1	{}	{}	[ABCG1, AKR1B1, AKR1C2, ALDH1A1, ANXA6, ATP1A3, ESR2, ESRRG, GPR183, LPAL2, NR3C2, PLA2G1B, PMP2, PROM2, SOAT1, TMEM37]	[ABCA1, ABCG1, AKR1B1, AKR1C1, AKR1C2, AKR1D1, ALDH1A1, ANXA6, APOA1, APOA2, APOA4, APOA5, APOC3, APOD, APOE, APOF, AR, AREG, ATP1A1, ATP1A2, ATP1A3, ATP1A4, CALB1, CAV1, CETP, CRP, CSRP1, CTDSP2, CYP11A1, CYP21A2, CYP27B1, CYP3A4, ERVK-10, ESR1, ESR2, ESRRA, ESRRB, ESRRG, FABP1, FAM58A, GC, GPER1, GPR183, GUCY2C, HSD11B2, IRX5, KL, LPAL2, NPC1, NPC2, NR1H3, NR1H4, NR3C1, NR3C2, OSBP, OSBP2, OSBP…	TRUE
GO:0005501	retinoid binding	0	[4]	[None]	11	25	0.0203395	1	{}	{}	[ALDH1A2, C8G, CRABP2, CYP26B1, IGF2R, PTGDS, RBP1, RBP5, RBP7, RLBP1, UGT2B7]	[ADH4, ADH7, ALDH1A2, ARID4A, C8G, CRABP1, CRABP2, CYP26A1, CYP26B1, CYP26C1, E2F1, IGF2R, KDM5A, LCN12, LRAT, NR2F1, NR2F2, OPN4, OPN5, POLR2D, PTGDS, RARA, RBP1, RBP2, RBP3, RBP4, RBP5, RBP7, RHO, RIMBP2, RLBP1, SERPINA5, UGT1A1, UGT1A10, UGT1A3, UGT1A4, UGT1A6, UGT1A7, UGT1A8, UGT1A9, UGT2B15, UGT2B17, UGT2B4, UGT2B7]	TRUE
GO:0005504	fatty acid binding	0	[3, 6]	[None]	6	20.6897	0.158516	1	{}	{}	[ALOX5AP, OXER1, PMP2, PTGDS, S100A8, SNCA]	[ACOX1, ADH5, ALB, ALOX5AP, APOC1, CTDSP2, FABP1, FABP2, FABP3, FABP4, FABP5, FABP5P1, FFAR4, HNF4A, NDUFAB1, OXER1, PMP2, PPARD, PPARG, PTGDS, S100A8, S100A9, SCP2, SH3GLB1, SNCA, STX3, SYCP2, UGT1A8, VIL1]	TRUE
GO:0005506	iron ion binding	0	[6]	[None]	33	17.6471	0.0341263	1	{}	{}	[ALOX12B, ALOX15, ALOX15B, CYGB, CYP17A1, CYP19A1, CYP1B1, CYP26B1, CYP2D6, CYP2D7P, CYP2S1, CYP2U1, CYP3A5, CYP46A1, CYP7B1, F3, FA2H, FDX1, LTF, MB, MIOX, MSMO1, P4HA3, PPEF1, PPEF2, PTGIS, SNCA, TBXAS1, TDO2, TET1, TMLHE, TYW1B, VDAC2]	[A0A087X0B3_HUMAN, ACO2, ACP5, ADGB, ADI1, AGMO, ALKBH1, ALKBH2, ALKBH3, ALKBH8, ALOX12, ALOX12B, ALOX15, ALOX15B, ALOX5, ALOXE3, ANXA5, AOX1, BBOX1, C14orf169, CALR, CDO1, CH25H, COX1, CYGB, CYP11A1, CYP11B1, CYP11B2, CYP17A1, CYP19A1, CYP1A1, CYP1A2, CYP1B1, CYP20A1, CYP21A2, CYP24A1, CYP26A1, CYP26B1, CYP26C1, CYP27A1, CYP27B1, CYP27C1, CYP2A13, CYP2A6, CYP2A7, CYP2B6, CYP2C18, CYP2C19, CYP2C8…	TRUE
GO:0005507	copper ion binding	0	[6]	[None]	8	14.0351	0.448834	1	{}	{}	[ACR, AOC3, ATOX1, ATP7B, HEPHL1, LOX, LOXL1, SNCA]	[ACR, ALB, ANG, AOC1, AOC2, AOC3, APOA4, ATOX1, ATP7A, ATP7B, CCS, COMMD1, COX11, COX11P1, COX17, COX2, CP, CUTC, Copperâ€“zinc superoxide dismutase, DBH, DCT, F5, F8, GPC1, HEPH, HEPHL1, IL1A, LOX, LOXL1, LOXL2, LOXL3, LOXL4, METTL17, MOXD1, MOXD2P, MT3, MYCBP2, P2RX2, P2RX4, P2RX7, PAM, PARK7, PRNP, RNF7, S100A12, S100A13, S100A5, SCO1, SCO2, SLC11A2, SNAI3, SNCA, SOD1, SOD3, TP53, TYR, TYRP1]	TRUE
GO:0005516	calmodulin binding	0	[3]	[None]	37	19.3717	0.00632275	1	{}	{}	[ADD2, ASPM, BCL11B, CAMK1D, CAMK1G, CAMK2A, CASK, CATIP, CEP97, CNN1, DAPK2, EEA1, ENKUR, GEM, GPRIN1, KCNH5, KCNQ1, MYH10, MYH3, MYO15A, MYO1F, MYO5A, MYO5C, MYO7A, NRGN, PDE1A, PLA2G6, PLCB1, RASGRF2, REM1, RGS4, RRAD, SNTB1, SPHK1, STRN, TNPO1, USP6]	[ADCY1, ADCY3, ADCY8, ADD1, ADD2, ADD3, AEBP1, AKAP5, ARPP21, ASPM, ATP2B1, ATP2B2, ATP2B3, ATP2B4, ATPIF1, BCL11B, CACNA1C, CALD1, CAMK1, CAMK1D, CAMK1G, CAMK2A, CAMK2B, CAMK2D, CAMK2G, CAMK4, CAMKK1, CAMKK2, CAMKV, CAMSAP1, CASK, CATIP, CDK5RAP2, CEP97, CNGA2, CNN1, CNN2, CNN3, CTH, DAPK1, DAPK2, DCX, DDX5, E9PQ18_HUMAN, EDF1, EEA1, EEF2K, ENKUR, EPB41, EWSR1, FBXL2, GAP43, GEM, GPRIN1, GRIN1, …	TRUE
GO:0005520	insulin-like growth factor binding	0	[4]	[None]	11	37.931	0.000560798	1	{}	{}	[CAPN5, HTRA3, HTRA4, IGF2, IGF2R, IGFBP2, IGFBP5, ITGAV, NOV, WISP2, WISP3]	[CAPN5, CRIM1, CTGF, CYR61, ESM1, HTRA1, HTRA3, HTRA4, IGF1R, IGF2, IGF2R, IGFALS, IGFBP1, IGFBP2, IGFBP3, IGFBP4, IGFBP5, IGFBP6, IGFBP7, IGFBPL1, INSR, ITGAV, KAZALD1, NOV, PLXNA1, RPL10, WISP1, WISP2, WISP3]	TRUE
GO:0005521	lamin binding	0	[3]	[None]	3	23.0769	0.226761	1	{}	{}	[IFI27, PLCB1, TMPO]	[BNIP3L, IFI27, LBR, NARF, PKP1, PLCB1, RNF138, SUN1, SUN2, SYNE1, TMEM201, TMPO, TOR1AIP1]	TRUE
GO:0005523	tropomyosin binding	0	[4]	[None]	4	26.6667	0.115366	1	{}	{}	[LMOD1, LMOD3, NEBL, TMOD2]	[CALD1, LMOD1, LMOD2, LMOD3, NEBL, PYCARD, S100A6, TMOD1, TMOD2, TMOD3, TMOD4, TNNT1, TNNT2, TNNT3, cTnC]	TRUE
GO:0005525	GTP binding	0	[5, 6, 7, 8]	[None]	50	12.5628	0.581466	1	{}	{}	[AGAP1, ANXA6, ARL11, ARL17A, ARL17B, ARL3, ARL5B, ARL6, BCL11B, EEFSEC, GBP4, GBP7, GEM, GIMAP2, GIMAP5, GNA15, GNAO1, GUCY1A2, GUCY1A3, GUCY1B3, IRGM, MRAS, RAB25, RAB28, RAB32, RAB33A, RAB37, RAB38, RAB3B, RAB3C, RAB5B, RANBP17, RAP1B, RASD2, RASL10B, REM1, RERG, RHOJ, RP2, RRAD, RRAGA, RRAS, SEPHS1, SEPT10, SEPT14, TPX2, TRIM23, TUBA1B, TUBB4B, TUBB6]	[A0A087X1E9_HUMAN, A0A0C4DH77_HUMAN, ACSM1, ACSM5, ADSS, ADSSL1, AGAP1, AGAP2, AGAP3, AK3, AK4, AKR1B10, ANXA6, ARF1, ARF1P1, ARF3, ARF4, ARF5, ARF6, ARFIP2, ARFRP1, ARHGAP35, ARHGAP5, ARHGEF5, ARL1, ARL10, ARL11, ARL13A, ARL13B, ARL14, ARL15, ARL16, ARL17A, ARL17B, ARL2, ARL2-SNX15, ARL3, ARL4A, ARL4C, ARL4D, ARL5A, ARL5B, ARL5C, ARL6, ARL8A, ARL8B, ARL9, ATL1, ATL2, ATL3, BCL11B, C10orf129, C9o…	TRUE
GO:0005537	mannose binding	0	[4]	[None]	5	29.4118	0.0565661	1	{}	{}	[ACR, CD207, CD209, COLEC11, IGF2R]	[ACR, BSG, CD207, CD209, CLEC17A, CLEC4M, CLN5, COLEC10, COLEC11, DPM1, IGF2R, LMAN1, LMAN2, LMAN2L, M6PR, MBL2, MRC1]	TRUE
GO:0005540	hyaluronic acid binding	0	[4]	[None]	6	27.2727	0.0533241	1	{}	{}	[ACAN, CEMIP, CHODL, HAPLN2, HMMR, STAB1]	[ACAN, BCAN, C1QBP, C6orf15, CD44, CEMIP, CHODL, HAPLN1, HAPLN2, HAPLN3, HAPLN4, HMMR, HYAL2, IMPG2, LAYN, LYVE1, NCAN, STAB1, STAB2, SUSD5, TNFAIP6, VCAN]	TRUE
GO:0005543	phospholipid binding	0	[3, 4]	[None]	58	16.2465	0.0328586	1	{}	{}	[ABCG1, ADAP2, AGAP1, ALOX15, ANXA13, ANXA2, ANXA2P2, ANXA6, ANXA9, ARAP3, ARHGAP26, ARHGAP44, ARHGAP9, ARL6, AXL, BPIFC, BTK, CLVS1, COL4A3BP, DAB2, DOK7, DYSF, EEA1, F10, F3, IGJ, LPAL2, LPAR1, MYOF, NCF1, NCF4, NR4A3, NR5A2, PIK3C2A, PLCB1, PLEK, PREX1, PTAFR, RACGAP1, RASGRP1, RSC1A1, SGK1, SH3PXD2A, SNCA, SNX22, SNX25, SNX29, SNX9, SYT15, SYTL1, SYTL4, TC2N, TWF1, WDFY1, WDFY3, WIPI1, ZCCHC1…	[A0A096LPL1_HUMAN, ABCA1, ABCG1, ADAP1, ADAP2, AGAP1, AKT1, ALOX15, AMER1, AMER2, AMPH, ANKFY1, ANXA1, ANXA10, ANXA11, ANXA13, ANXA2, ANXA2P2, ANXA3, ANXA4, ANXA5, ANXA6, ANXA7, ANXA8, ANXA8L1, ANXA8L2, ANXA9, APBA1, APOA1, APOA2, APOA4, APOA5, APOB, APOC1, APOC3, APOE, APOH, APOM, ARAP1, ARAP2, ARAP3, ARFIP1, ARFIP2, ARHGAP26, ARHGAP32, ARHGAP33, ARHGAP44, ARHGAP9, ARL4D, ARL6, ASAP1, ATP8B1, AX…	TRUE
GO:0005544	calcium-dependent phospholipid binding	0	[4, 5]	[None]	10	17.5439	0.187587	1	{}	{}	[ANXA13, ANXA2, ANXA2P2, ANXA6, ANXA9, DYSF, SYT15, SYTL1, SYTL4, TC2N]	[A0A096LPL1_HUMAN, ANXA1, ANXA10, ANXA11, ANXA13, ANXA2, ANXA2P2, ANXA3, ANXA4, ANXA5, ANXA6, ANXA7, ANXA8, ANXA8L1, ANXA8L2, ANXA9, C2CD4A, C2CD4B, C2CD4C, C2CD4D, C2CD5, CPNE1, CPNE3, DOC2A, DOC2B, DYSF, ESYT2, MCTP1, MCTP2, PCLO, PLA2G4A, PLA2G4B, RPH3A, RPH3AL, SYT1, SYT10, SYT11, SYT12, SYT13, SYT14, SYT15, SYT16, SYT17, SYT2, SYT3, SYT4, SYT5, SYT6, SYT7, SYT8, SYT9, SYTL1, SYTL2, SYTL3, SY…	TRUE
GO:0005545	1-phosphatidylinositol binding	0	[5, 6]	[None]	5	23.8095	0.121539	1	{}	{}	[EEA1, SNX9, WDFY1, WDFY3, ZFYVE16]	[EEA1, EPB41, FRMPD2, MCF2L, PICALM, PLEKHA2, PLEKHA3, PLEKHA4, PLEKHA5, SCARB1, SCIN, SESTD1, SNAP91, SNX10, SNX9, SYT1, WDFY1, WDFY3, ZFYVE1, ZFYVE16, ZFYVE9]	TRUE
GO:0005546	phosphatidylinositol-4,5-bisphosphate binding	0	[7, 8]	[None]	7	13.7255	0.484192	1	{}	{}	[ADAP2, ALOX15, ANXA2, DAB2, PLCB1, RSC1A1, TWF1]	[ADAP2, ALOX15, AMER1, AMER2, ANXA2, ANXA8, ANXA8L1, ANXA8L2, APBA1, ASAP1, COMMD1, DAB2, EXOC1, EXOC7, FAM21C, FCHO2, FRMPD4, JPH2, KCNJ1, KCNJ2, KRIT1, LDLRAP1, MAPKAP1, MARK1, MYO1B, MYO1G, PARD3, PFN1, PFN2, PHLDA3, PLCB1, PRF1, RAB35, RAG2, RPH3A, RS1, RSC1A1, SCIN, SESTD1, SLC9A1, SNX18, STXBP6, SYT1, SYTL2, TIRAP, TTPA, TULP1, TULP3, TWF1, TWF2, VIL1]	TRUE
GO:0005547	phosphatidylinositol-3,4,5-trisphosphate binding	0	[6, 7]	[None]	7	18.9189	0.188003	1	{}	{}	[ADAP2, ARAP3, ARHGAP9, BTK, RACGAP1, RSC1A1, ZFYVE16]	[ADAP1, ADAP2, AKT1, ANXA8, ANXA8L1, ANXA8L2, ARAP1, ARAP2, ARAP3, ARHGAP9, ASAP1, BTK, COMMD1, CYTH3, DAPP1, FAM21C, FERMT2, GAB2, GBF1, IQGAP1, IQGAP2, JPH2, KIF16B, MAPKAP1, MYO10, MYO1B, MYO1G, OGT, PARD3, PHLDA3, PTGES2, RACGAP1, RAG2, RS1, RSC1A1, ZFYVE1, ZFYVE16]	TRUE
GO:0005548	phospholipid transporter activity	0	[4]	[None]	5	10.4167	0.753172	1	{}	{}	[ABCA13, ABCG1, ANO7, ATP11B, ATP8B4]	[ABCA1, ABCA12, ABCA13, ABCA4, ABCA7, ABCG1, ANO3, ANO4, ANO6, ANO7, ANO9, APOA1, ATP10A, ATP10B, ATP10D, ATP11A, ATP11B, ATP11C, ATP8A1, ATP8A2, ATP8B1, ATP8B2, ATP8B3, ATP8B4, ATP9A, ATP9B, CETP, CTDSP2, GLTPD1, MFSD2A, PCTP, PITPNA, PITPNC1, PITPNM1, PITPNM3, PLSCR1, PLSCR2, PLSCR3, PLSCR4, PLSCR5, PRELID1, PRELID2, SCP2, SLMO1, SLMO2, SYCP2, TMEM256-PLSCR3, TRIAP1]	TRUE
GO:0005579	membrane attack complex	0	[3, 4, 5, 6, 7, 8]	[None]	3	27.2727	0.157888	1	{}	{}	[C7, C8G, CXCL10]	[AKR1C1, C5, C6, C7, C8A, C8B, C8G, C9, CXCL10, IGLC7, PSMA7]	TRUE
GO:0005583	fibrillar collagen trimer	0	[2, 3, 4, 5, 6]	[None]	4	30.7692	0.0741526	1	{}	{}	[COL1A1, COL3A1, COL5A1, TNXB]	[COL11A1, COL11A2, COL1A1, COL1A2, COL27A1, COL2A1, COL3A1, COL5A1, COL5A2, COL5A3, COL7A1, LUM, TNXB]	TRUE
GO:0005593	FACIT collagen trimer	0	[2, 4]	[None]	4	66.6667	0.00324649	1	{}	{}	[COL14A1, COL16A1, COL9A1, COL9A2]	[COL12A1, COL14A1, COL16A1, COL9A1, COL9A2, COL9A3]	TRUE
GO:0005605	basal lamina	0	[2, 3, 4, 5]	[None]	5	20.8333	0.185559	1	{}	{}	[COLQ, ENTPD1, LAMA2, LAMA3, LAMA5]	[ACHE, AGRN, AMTN, ANG, COL4A4, COL4A5, COLQ, DLG1, ENTPD1, ENTPD2, FN1, HSPG2, LAMA1, LAMA2, LAMA3, LAMA4, LAMA5, LAMB1, LAMB2, LAMB3, LAMC1, LAMC2, LMNB2, NID1]	TRUE
GO:0005614	interstitial matrix	0	[3, 4]	[None]	5	31.25	0.0444696	1	{}	{}	[ABI3BP, COL14A1, ECM2, EGFLAM, TNNC1]	[ABI3BP, ADAMTSL4, C6orf15, CCDC80, COL14A1, ECM2, EGFLAM, KAZALD1, MAMDC2, NAV2, SMOC2, TNC, TNNC1, VIT, VWA1, VWC2]	TRUE
GO:0005622	intracellular	0	[2, 3]	[None]	1775	12.7661	0.616522	1	{}	{}	[AADAC, ABCA10, ABCA13, ABCA3, ABCA6, ABCA8, ABCA9, ABCB10, ABCC6, ABCC9, ABCE1, ABCG1, ABHD10, ABL2, ACAA2, ACADSB, ACAN, ACAP1, ACAT2, ACBD5, ACBD6, ACKR2, ACKR3, ACN9, ACO1, ACOT2, ACOXL, ACR, ACRBP, ACRV1, ACSL1, ACSL4, ACSL6, ACTA2, ACTR1A, ACTR3, ACTRT3, ACYP2, ADAM8, ADAM9, ADAMTS13, ADAMTSL1, ADAP2, ADCY4, ADD2, ADK, ADO, ADORA2B, AFF4, AGAP1, AGBL2, AGBL3, AGBL4, AGFG1, AGL, AGPAT6, AGPA…	[2xCDC37, 2xCdc37, 2xPFKL, 2xSMAD3, 3xPFKL, A0A087WUV0_HUMAN, A0A087WWV3_HUMAN, A0A087WYN8_HUMAN, A0A087WZF3_HUMAN, A0A087WZK3_HUMAN, A0A088AWK7_HUMAN, A0A096LNI8_HUMAN, A0A096LNU2_HUMAN, A0A096LNY1_HUMAN, A0A096LP26_HUMAN, A0A096LP75_HUMAN, A1CF, A2M, A3GALT2, A4GALT, A4GNT, AAAS, AACS, AADAC, AADAT, AAGAB, AAK1, AAMDC, AAMP, AANAT, AARS, AARS2, AARSD1, AASDHPPT, AASS, AATF, AATK, ABAT, ABCA1, A…
GGA1, GGA2, GGA3, GGCT, GGCX, GGH, GGN, GGNBP1, GGNBP2, GGPS1, GGT2, GGTA1P, GGTA2P, GH1, GH2, GHDC, GHITM, GHR, GHRH, GHRHR, GHRL, GID8, GIF, GIGYF2, GIMAP1, GIMAP2, GIMAP4, GIMAP5, GIMAP6, GIMAP7, GIMAP8, GINS1, GINS2, GINS3, GINS4, GIP, GIPC1, GIPC2, GIPR, GIT1, GIT2, GJA1, GJB1, GJB2, GJB3, GJB6, GJC1, GJD3, GK, GK2, GK3P, GK5, GKAP1, GKN1, GLA, GLB1, GLCCI1, GLCE, GLDC, GLE1, GLG1, GLI1, GLI…
PPARG, PPARGC1A, PPARGC1B, PPAT, PPBP, PPCDC, PPCS, PPEF1, PPEF2, PPFIA1, PPFIA2, PPFIA3, PPFIA4, PPFIBP2, PPHLN1, PPIA, PPIAL4A, PPIAL4D, PPIAL4G, PPIB, PPIC, PPID, PPIE, PPIF, PPIG, PPIH, PPIL1, PPIL2, PPIL3, PPIL4, PPIP5K1, PPIP5K2, PPL, PPM1A, PPM1B, PPM1D, PPM1E, PPM1F, PPM1G, PPM1H, PPM1K, PPM1L, PPM1M, PPOX, PPP1CA, PPP1CB, PPP1CC, PPP1R10, PPP1R11, PPP1R12A, PPP1R12B, PPP1R12C, PPP1R13B, …
MYM3, ZMYM4, ZMYM5, ZMYM6, ZMYND10, ZMYND11, ZMYND12, ZMYND15, ZMYND19, ZMYND8, ZNF10, ZNF100, ZNF101, ZNF106, ZNF107, ZNF112, ZNF114, ZNF117, ZNF12, ZNF121, ZNF124, ZNF131, ZNF132, ZNF133, ZNF134, ZNF135, ZNF136, ZNF137P, ZNF138, ZNF14, ZNF140, ZNF141, ZNF142, ZNF143, ZNF146, ZNF148, ZNF154, ZNF155, ZNF157, ZNF16, ZNF160, ZNF165, ZNF169, ZNF17, ZNF174, ZNF175, ZNF177, ZNF18, ZNF180, ZNF181, ZNF1…
GO:0005634	nucleus		[4, 5, 6, 7]	[None]	766	11.1143	1	1	{}	{}	[ABCC6, ABCG1, ACAT2, ACBD5, ACR, ACRBP, ACSL6, ACTRT3, ADK, AFF4, AGFG1, AGL, AHRR, AIM2, AK8, AKAP7, AKR1B1, ALDH3A1, ALOX15B, ALOX5AP, ANKRD24, ANKRD52, ANLN, ANO7, ANXA13, ANXA2, AP3B2, APBB1, APC, APOBEC3A, APOBEC3B, AQP1, ARHGAP22, ARHGAP28, ARHGAP4, ARID5B, ARL3, ARMC12, ARMC4, ARTN, ARX, ASF1A, ASF1B, ASPM, ASS1, ASXL2, ATAD2, ATP11B, ATP1A3, ATXN1, AURKA, BCAS3, BCL11B, BCL6B, BCLAF1, BM…	[A0A087WWV3_HUMAN, A0A087WZF3_HUMAN, A1CF, AAAS, AAGAB, AARSD1, AATF, ABCB8, ABCC6, ABCF1, ABCG1, ABCG2, ABHD14B, ABHD5, ABI1, ABL1, ABT1, ABTB1, ABTB2, ACACA, ACACB, ACAD11, ACAD9, ACADM, ACADS, ACADVL, ACAT2, ACBD5, ACD, ACHE, ACIN1, ACLY, ACO2, ACOT13, ACOT7, ACOX1, ACPP, ACR, ACRBP, ACRC, ACSL5, ACSL6, ACSS2, ACTB, ACTG1, ACTL6A, ACTL6B, ACTL7A, ACTN1, ACTN4, ACTR5, ACTR6, ACTR8, ACTRT3, ADAD…
, RNF112, RNF114, RNF126, RNF13, RNF130, RNF138, RNF14, RNF141, RNF146, RNF151, RNF168, RNF169, RNF17, RNF180, RNF187, RNF2, RNF20, RNF208, RNF212, RNF213, RNF216, RNF25, RNF34, RNF38, RNF4, RNF40, RNF43, RNF6, RNF7, RNF8, RNGTT, RNMT, RNPC3, RNPS1, ROCK2, ROGDI, ROPN1, RORA, RORB, RORC, RP9, RPA1, RPA2, RPA3, RPA4, RPAIN, RPAP1, RPAP2, RPF1, RPF2, RPL10A, RPL10L, RPL11, RPL13, RPL13A, RPL13AP3, …
GO:0005635	nuclear envelope		[3, 4, 5, 6, 7, 8, 9]	[None]	63	15.7895	0.0451117	1	{}	{}	[AGFG1, ALOX5AP, AQP1, ATP11B, CCDC155, CCND2, CENPF, DGKH, DNAJC1, DPY19L2, DTL, ECT2, EIF5A2, EIF5AL1, FAM156A, HPN, HTATIP2, IFI27, IFLTD1, IGF2R, IL15RA, IPO7, LMNA, LMNB1, LRMP, LTC4S, MTDH, MTMR6, MYOF, NDC1, NPIPA1, NRXN1, NUP210, PLCB1, PRKCZ, PTGDS, PTGER3, PUM2, RANBP17, RANBP2, RBM15, RNF43, RNF6, RPS6KA2, SCRN1, SEPHS1, SLC16A3, SLC22A18, SLC2A9, SNCA, SORL1, SORT1, SP140, TMEM176B, T…	[AAAS, ABCF1, ABL1, ADRA1A, ADRA1B, ADRA1D, AEN, AGFG1, AGPAT3, AGPAT5, AHCTF1, AK9, AKAP6, AKIRIN1, ALOX5, ALOX5AP, ANXA11, ANXA4, ANXA7, APEH, APOE, APP, AQP1, ATF6, ATP11B, ATP1B4, ATP2A3, ATRAID, BAX, BCHE, BCL2, BCL2L1, BCL2L10, BNIP1, BNIP2, BNIP3, BNIP3L, BRAP, BRIP1, C2orf42, C6orf89, CACYBP, CBX3, CBX5, CCDC155, CCND2, CDC14B, CDK4, CENPF, CEP131, CEP170, CEP70, CEPT1, CERS2, CERS3, CERS…	TRUE
GO:0005637	nuclear inner membrane		[4, 5, 6, 7, 8, 9, 10, 11]	[None]	5	10.8696	0.718402	1	{}	{}	[ATP11B, DPY19L2, IFI27, LMNB1, TMPO]	[ATP11B, ATP1B4, CBX3, DPY19L1, DPY19L2, DPY19L3, DPY19L4, EMD, ERN1, FAM169A, GARS, GHRHR, IFI27, ITPR1, KCNH1, LBR, LEMD2, LEMD3, LMNB1, LMNB2, LRPPRC, MATR3, NPAP1, NRM, P2RX1, P2RX2, P2RX3, P2RX4, P2RX5, P2RX6, P2RX7, PSEN2, RNF13, SIGMAR1, SIRT1, SMAD1, SMAD3, SUN1, SUN2, SUN5, TMEM201, TMEM43, TMPO, TOR1AIP1, UNC50, ZMPSTE24]	TRUE
GO:0005640	nuclear outer membrane		[2, 3, 4, 5, 6, 7, 8, 9, 10, 11]	[None]	3	12.5	0.609369	1	{}	{}	[CCDC155, LTC4S, SNCA]	[CCDC155, DHCR7, DMPK, EMD, GHRHR, GLTPD1, GUCY2D, GUCY2F, ITPR3, LRPPRC, LTC4S, NAV3, NUCB2, NXNL1, PSEN1, RAE1, RETSAT, SIGMAR1, SNCA, SYNE1, SYNE2, SYNE3, SYNE4, TMEM109]	TRUE
GO:0005643	nuclear pore		[3, 4, 5, 6, 7, 8, 9, 10]	[None]	11	15.493	0.296933	1	{}	{}	[AGFG1, EIF5A2, EIF5AL1, IPO7, NDC1, NPIPA1, NUP210, RANBP17, RANBP2, TMEM33, XPO7]	[AAAS, AGFG1, AHCTF1, DDX19A, DDX19B, EIF5A, EIF5A2, EIF5AL1, ENY2, GLE1, IPO4, IPO5, IPO7, KPNA1, KPNA3, KPNB1, MAD1L1, MAD2L1, MCM3AP, MVP, MX2, MYO1C, MYO1E, NDC1, NPIPA1, NUP107, NUP133, NUP153, NUP155, NUP160, NUP188, NUP205, NUP210, NUP214, NUP35, NUP37, NUP43, NUP50, NUP54, NUP62, NUP62CL, NUP85, NUP88, NUP93, NUP98, NUPL1, NUPL2, NUTF2, NXF1, NXT1, PIK3R4, POM121, POM121B, POM121C, POMZP3…	TRUE
GO:0005652	nuclear lamina		[4, 5, 6, 7, 8, 9, 10, 11]	[None]	3	33.3333	0.0973409	1	{}	{}	[CASK, LMNA, LMNB1]	[CASK, EIF6, HLCS, LMNA, LMNB1, LMNB2, NARF, RNF138, SUV39H1]	TRUE
GO:0005654	nucleoplasm		[4, 5, 6, 7, 8, 9, 10]	[None]	302	10.4788	0.999985	1	{}	{}	[ABCG1, ACAT2, ACBD5, ADK, AFF4, AGL, AKR1B1, ALDH3A1, ANLN, ANXA13, AP3B2, APBB1, APC, APOBEC3A, ARHGAP28, ARHGAP4, ARID5B, ARMC4, ARTN, ASF1A, ASF1B, ASXL2, ATAD2, ATXN1, BCLAF1, BMP2K, BRMS1L, BUB1, BUB3, C11orf49, C5orf54, CAMK2A, CASP3, CASP7, CBFA2T3, CBR3, CCDC62, CCNA2, CCNB1, CCNB2, CCND1, CCND2, CD79B, CDC20, CDC25A, CDC25B, CDC25C, CDC27, CDC6, CDCA2, CDCA5, CDK1, CDK11A, CDKN1A, CDT1,…	[A1CF, AAAS, AAGAB, ABCF1, ABCG1, ABCG2, ABL1, ABTB2, ACAT2, ACBD5, ACD, ACIN1, ACLY, ACOT7, ACOX1, ACSS2, ACTB, ACTL6A, ADAM12, ADAR, ADARB1, ADD1, ADD3, ADI1, ADIRF, ADK, ADPRHL2, ADRM1, AEBP2, AEN, AFF1, AFF2, AFF3, AFF4, AFM, AFTPH, AGL, AGO1, AGO2, AGTRAP, AHCTF1, AHR, AIP, AK3, AK5, AK6, AK9, AKAP17A, AKAP8, AKAP8L, AKIP1, AKIRIN1, AKR1B1, AKT1, AKT1S1, AKT2, AKT3, ALAS1, ALDH1B1, ALDH3A1, …	TRUE
GO:0005657	replication fork		[4, 5, 6, 7, 8, 9]	[None]	7	9.85915	0.820522	1	{}	{}	[ARTN, H2AFX, HDAC2, MCM10, PCNA, POLE2, RAD51B]	[ARTN, BAZ1B, BCAS2, BCL6, BLM, CDC45, CDC5L, CHEK1, CHRAC1, DMAP1, DNMT1, ERCC5, GINS2, GINS4, H2AFX, HDAC2, HELB, MCM10, MCM3, MMS22L, NBN, PCNA, PLRG1, POLA1, POLA2, POLD1, POLD2, POLD3, POLE, POLE2, POLE3, POLE4, POLR1A, POLR1B, PRIM1, PRIM2, PRPF19, PURA, PURB, RAD18, RAD51B, RAD51C, RAD51D, RFC1, RFC2, RFC3, RFC4, RFC5, RPA1, RPA2, RPA3, RPA4, SLC19A1, SMARCA5, SMARCAD1, SMARCAL1, TONSL, TO…	TRUE
GO:0005667	transcription factor complex		[3, 4, 5]	[None]	29	9.1195	0.984118	1	{}	{}	[CEBPB, CLOCK, CRX, DACH1, E2F7, ETS1, GTF2A1, GTF2A1L, HCLS1, HDAC2, HIF1A, HMGA1, LDB2, MLXIPL, MNAT1, NKX2-5, NR4A3, PBX1, PITX1, PITX2, POU3F2, RBL1, SMAD4, SMAD6, SOX9, TAF5, TP73, WWOX, ZEB1]	[2xSMAD3, ABT1, AFM, AHR, AJUBA, ALX1, ALX4, ANKRD1, APEX1, ARID5A, ARNT, ARNT2, ARNTL, ARNTL2, ASCC1, ASCL3, ATF1, ATF4, ATF5, ATF7IP, BARX2, BDP1, BEX1, BEX2, BRF1, BSX, CCNH, CD3EAP, CDK2, CDK4, CDK7, CEBPA, CEBPB, CLOCK, CREB1, CREBBP, CREG1, CREM, CRX, CSRP3, CTBP1, CTNNB1, CYP27B1, D6RAR5_HUMAN, DACH1, DDIT3, DEAF1, DMBX1, E2F1, E2F2, E2F3, E2F4, E2F5, E2F6, E2F7, E2F8, ECSIT, EDF1, EP300, …	TRUE
GO:0005680	anaphase-promoting complex		[5, 6, 7, 8, 9, 10]	[None]	4	18.1818	0.308655	1	{}	{}	[BUB1B, CDC20, CDC27, UBE2S]	[ANAPC1, ANAPC10, ANAPC11, ANAPC13, ANAPC15, ANAPC16, ANAPC2, ANAPC4, ANAPC5, ANAPC7, BUB1B, CACUL1, CDC16, CDC20, CDC23, CDC26, CDC27, CUL7, FZR1, MAD2L2, UBE2C, UBE2S]	TRUE
GO:0005694	chromosome		[4, 5, 6, 7]	[None]	116	14.0436	0.150702	1	{}	{}	[AFF4, AKR1B1, APC, ARTN, ASF1A, ASF1B, ASXL2, AURKA, BCAS3, BRMS1L, BUB1, BUB1B, BUB3, CCDC155, CCNB1, CCND2, CDCA2, CDCA5, CEBPB, CENPA, CENPE, CENPF, CENPI, CENPM, CENPN, CENPW, CFDP1, CLOCK, CSNK1A1, DAND5, DDX11, DLX5, DSCC1, DTL, ENC1, ERCC6L, ESCO2, FAM178A, FKBP6, FOXC1, GATA3, GSG2, H2AFX, H2AFZ, H2BFM, HDAC2, HDAC8, HEY2, HID1, HMG20B, HMGA1, IKZF1, INCENP, KALRN, KIF2C, KIF4A, LDB2, LI…	[ACD, ACTB, ACTL6A, ACTR5, ACTR8, ADD3, AFF4, AHCTF1, AKAP8, AKR1B1, ALKBH1, ANKRD17, ANKRD2, ANP32E, ANTXR1, APC, APITD1, APLF, APTX, AR, AREG, ARID1A, ARRB1, ARTN, ASF1A, ASF1B, ASH1L, ASXL1, ASXL2, ATF2, ATM, ATR, ATRX, AURKA, AURKB, AURKC, BAHD1, BANF1, BAZ1A, BAZ1B, BAZ2A, BCAS2, BCAS3, BCL6, BHLHE40, BIRC2, BIRC5, BLM, BOD1, BOD1L2, BRCA1, BRD4, BRD8, BRMS1, BRMS1L, BUB1, BUB1B, BUB3, C1orf…	TRUE
GO:0005720	nuclear heterochromatin		[4, 5, 6, 7, 8, 9, 10, 11, 12, 13]	[None]	5	14.7059	0.444628	1	{}	{}	[ESCO2, FOXC1, H2AFZ, NCAPD3, UHRF2]	[ATRX, CBX1, CBX3, CBX5, DNMT3A, DNMT3B, EED, EME1, ESCO2, FOXC1, H2AFY, H2AFZ, HIST1H1B, HIST1H1E, MPHOSPH8, NCAPD3, PCGF2, PHC1, PSIP1, RING1, RNF2, SATB1, SIRT1, SIRT2, SIRT6, SUV39H2, SUV420H2, SUZ12, TCP1, TNKS1BP1, TRIM28, UHRF1, UHRF2, ZFP57]	TRUE
GO:0005721	pericentric heterochromatin		[4, 6, 7, 8, 9, 10, 11]	[None]	4	26.6667	0.115366	1	{}	{}	[ESCO2, IKZF1, INCENP, NCAPD3]	[BAZ1B, CBX1, CBX3, CBX5, CENPC, CENPCP1, DNMT1, ESCO2, H2AFY, HELLS, IKZF1, INCENP, LRWD1, NCAPD3, SUV420H2]	TRUE
GO:0005730	nucleolus		[4, 5, 6, 7, 8, 9, 10]	[None]	84	9.28177	0.999701	1	{}	{}	[ACAT2, AFF4, AK8, ARTN, BCLAF1, BVES, CA9, CASK, CBFA2T3, CCND2, CENPW, COG7, CUL2, DAB2, DACH1, DCLRE1A, DDX11, DTL, ENC1, ENDOV, ERCC6, FAM64A, FEN1, FGF1, FGF13, FGF22, GATA3, HIF1A, HSPA8, IL37, IP6K1, IPMK, KIF20B, LIN28A, MALT1, MCIDAS, MCM10, MRO, MTDH, NANOG, NCAPG, NCF2, NEDD1, NEK11, NEK2, NFATC3, NOVA1, NRIP1, NUSAP1, ORC1, PARN, PER2, PEX14, PHF6, PITX1, PLK1, PLK4, POP1, PRRX1, PTPN…	[AATF, ABCB8, ABHD14B, ABL1, ABT1, ABTB1, ACACA, ACADVL, ACAT2, ACIN1, ACOX1, ACSL5, ACTL6B, ADAR, ADARB1, AEN, AFF4, AGAP2, AGPS, AK3, AK5, AK6, AK8, AK9, AKTIP, ANAPC11, ANG, ANKRD1, ANP32B, APEX1, APEX2, APTX, ARFGAP2, ARFGEF1, ARID3A, ARID5A, ARL4A, ARL4D, ARL6IP4, ARNTL2, ARTN, ASNA1, ATF3, ATF7IP2, ATXN1L, ATXN7, BARD1, BARX2, BAZ2A, BCAR1, BCAS2, BCL2L1, BCL9L, BCLAF1, BHLHE40, BLM, BMS1, …	TRUE
GO:0005737	cytoplasm		[3, 4, 5]	[None]	1454	13.816	2.35862e-06	0.00625034	{}	{}	[AADAC, ABCA3, ABCA8, ABCA9, ABCB10, ABCC6, ABCC9, ABCE1, ABCG1, ABHD10, ABL2, ACAA2, ACADSB, ACAN, ACAP1, ACAT2, ACBD5, ACBD6, ACKR2, ACKR3, ACN9, ACO1, ACOT2, ACOXL, ACR, ACRBP, ACRV1, ACSL1, ACSL4, ACSL6, ACTA2, ACTR1A, ACTR3, ACTRT3, ACYP2, ADAM8, ADAM9, ADAMTS13, ADAMTSL1, ADAP2, ADCY4, ADD2, ADK, ADO, AFF4, AGAP1, AGBL2, AGBL3, AGBL4, AGFG1, AGL, AGPAT6, AGPAT9, AHRR, AIM2, AK8, AKAP11, AKA…	[2xCDC37, 2xCdc37, 2xPFKL, 3xPFKL, A0A087WYN8_HUMAN, A0A096LNI8_HUMAN, A0A096LNU2_HUMAN, A0A096LNY1_HUMAN, A0A096LP26_HUMAN, A0A096LP75_HUMAN, A1CF, A2M, A3GALT2, A4GALT, A4GNT, AAAS, AACS, AADAC, AADAT, AAGAB, AAK1, AAMDC, AAMP, AANAT, AARS, AARS2, AARSD1, AASDHPPT, AASS, AATF, AATK, ABAT, ABCA1, ABCA12, ABCA2, ABCA3, ABCA5, ABCA7, ABCA8, ABCA9, ABCB10, ABCB6, ABCB7, ABCB8, ABCB9, ABCC10, ABCC12…
K, INPPL1, INS, INSC, INSIG1, INSIG2, INSL3, INSL6, INSM2, INSR, INTS9, INTU, INVS, IP6K1, IP6K3, IPCEF1, IPO11, IPO13, IPO4, IPO5, IPO7, IPO8, IPO9, IPP, IPPK, IQCB1, IQCE, IQGAP1, IQGAP2, IQGAP3, IQSEC1, IQSEC2, IQSEC3, IQUB, IRAK1, IRAK1BP1, IRAK2, IRAK3, IRAK4, IREB2, IRF1, IRF2, IRF2BP2, IRF3, IRF4, IRF5, IRF6, IRF7, IRF8, IRF9, IRG1, IRGM, IRS1, IRS2, IRS4, IRX3, ISCA1, ISCA2, ISCU, ISG15, …
, STAT6, STAU1, STAU2, STC1, STC2, STEAP1, STEAP2, STEAP3, STEAP4, STH, STIL, STIM1, STIM2, STIP1, STK10, STK11, STK11IP, STK16, STK17B, STK19, STK19P, STK24, STK25, STK26, STK3, STK31, STK33, STK35, STK36, STK38, STK38L, STK39, STK4, STK40, STMN1, STMN2, STMN3, STMN4, STMND1, STOM, STOML2, STON1, STON1-GTF2A1L, STON2, STOX1, STPG1, STRA8, STRADA, STRADB, STRAP, STRBP, STRIP1, STRIP2, STRN, STRN3…
GO:0005739	mitochondrion		[4, 5, 6, 7]	[None]	167	9.49403	0.999997	1	{}	{}	[ABCA8, ABCA9, ABCB10, ABCE1, ABCG1, ABHD10, ACAA2, ACADSB, ACN9, ACO1, ACOT2, ACSL1, ACSL4, ACSL6, ACYP2, ADAP2, ADO, AFF4, AKR1B15, ALDH1L1, ALDH1L2, ARG2, ASAH2, ASS1, ATAD1, ATP5EP2, ATP7B, BCKDHB, BCO2, BDNF-AS, BRAF, BZRAP1, C10orf10, C5orf54, CAMK2A, CDK1, CFH, CHCHD3, CKMT1A, CLU, CLYBL, COL4A3BP, COX6A1, COX6B2, CTU1, CXCR4, CYP17A1, CYP1B1, CYP2D6, CYP2D7P, DGAT2, DHX32, DLAT, DMGDH, EE…	[AADAT, AARS2, AASS, ABAT, ABCA12, ABCA8, ABCA9, ABCB10, ABCB6, ABCB7, ABCB8, ABCC12, ABCD1, ABCD2, ABCD3, ABCE1, ABCF2, ABCG1, ABCG2, ABHD10, ABHD11, ABHD6, ABL1, ACAA2, ACACA, ACACB, ACAD10, ACAD11, ACAD8, ACAD9, ACADL, ACADM, ACADS, ACADSB, ACADVL, ACAT1, ACBD3, ACD, ACLY, ACN9, ACO1, ACO2, ACOT13, ACOT2, ACOT7, ACOT8, ACOT9, ACOX1, ACOX3, ACP6, ACSBG2, ACSF2, ACSF3, ACSL1, ACSL3, ACSL4, ACSL5…	TRUE
GO:0005740	mitochondrial envelope		[4, 5, 6, 7, 8, 9]	[None]	45	6.18132	1	1	{}	{}	[ABCA8, ABCB10, ACAA2, ACN9, ACSL1, ACSL4, ACSL6, ADAP2, ASS1, ATP5EP2, BDNF-AS, CHCHD3, CKMT1A, CLU, COX6A1, COX6B2, FBXL4, FGR, GHITM, GIMAP5, GK, GOT2, HADHA, HSD3B2, IFI27, IMMP2L, KMO, MAOB, MICU1, MRPS27, MRPS28, PINK1, PODXL, PPP2R2B, RSAD2, SLC25A24, SLC25A26, SLC25A27, SLC25A41, SLC25A46, SNCA, SOAT1, SPG20, TOMM20L, VDAC2]	[ABCA12, ABCA8, ABCB10, ABCB6, ABCB7, ABCB8, ABCD3, ABCF2, ABCG2, ACAA2, ACACB, ACAD11, ACADL, ACADS, ACADVL, ACAT1, ACN9, ACSL1, ACSL3, ACSL4, ACSL5, ACSL6, ADAP2, ADCK4, AFG3L2, AGK, AGPAT5, AIFM1, AIFM2, AIFM3, AK2, AKAP1, ALAS2, ALDH18A1, ALDH3A2, AMBRA1, ANXA1, AOC1, APEX2, APOOL, ARL2, ARL2BP, ARMCX3, ASS1, ATAD3A, ATAD3B, ATCAY, ATF2, ATG14, ATG5, ATP5A1, ATP5B, ATP5C1, ATP5D, ATP5E, ATP5E…	TRUE
GO:0005741	mitochondrial outer membrane		[4, 5, 6, 7, 8, 9, 10, 11]	[None]	15	9.25926	0.93527	1	{}	{}	[ACSL1, ACSL4, ACSL6, ASS1, GIMAP5, GK, IFI27, KMO, MAOB, PINK1, PPP2R2B, RSAD2, SPG20, TOMM20L, VDAC2]	[ABCB6, ACACB, ACSL1, ACSL3, ACSL4, ACSL5, ACSL6, AGPAT5, AIFM2, AKAP1, AMBRA1, AOC1, ARMCX3, ASS1, ATF2, ATP5G2, ATP5G3, BAD, BAK1, BAX, BBC3, BCL2, BCL2A1, BCL2L1, BCL2L10, BCL2L11, BCL2L2, BID, BMF, BNIP3, BNIP3L, BOK, BRI3BP, CASP8, CISD1, CISD2, CNP, COASY, CPT1A, CPT1B, CPT1C, CYB5A, CYB5B, CYB5R3, CYP27B1, DAO, DDX3X, DMPK, DNM1L, EPHA4, FIS1, FUNDC1, FUNDC2, GALK2, GCK, GDAP1, GDNF, GIMAP…	TRUE
GO:0005743	mitochondrial inner membrane		[4, 5, 6, 7, 8, 9, 10, 11]	[None]	31	6.28803	0.999999	1	{}	{}	[ABCA8, ABCB10, ACAA2, ATP5EP2, BDNF-AS, CHCHD3, CKMT1A, COX6A1, COX6B2, FGR, GHITM, GOT2, HADHA, HSD3B2, IMMP2L, KMO, MAOB, MICU1, MRPS27, MRPS28, PINK1, PODXL, RSAD2, SLC25A24, SLC25A26, SLC25A27, SLC25A41, SLC25A46, SNCA, SOAT1, VDAC2]	[ABCA12, ABCA8, ABCB10, ABCB7, ABCB8, ABCD3, ACAA2, ACADVL, ACAT1, ACSL5, AFG3L2, AIFM1, AIFM3, AK2, ALAS2, ALDH18A1, ALDH3A2, APEX2, APOOL, ATAD3A, ATAD3B, ATP5A1, ATP5B, ATP5C1, ATP5D, ATP5E, ATP5EP2, ATP5F1, ATP5G1, ATP5G2, ATP5G3, ATP5H, ATP5I, ATP5J, ATP5J2, ATP5L, ATP5L2, ATP5O, ATP5S, ATP6, ATP8, ATPIF1, AURKAIP1, BCL2L1, BCS1L, BDH1, BDNF, BDNF-AS, C11orf83, C14orf2, CABS1, CCDC109B, CCNI…	TRUE
GO:0005758	mitochondrial intermembrane space		[3, 4, 5, 6, 7, 8, 9, 10]	[None]	7	8.97436	0.886463	1	{}	{}	[ACN9, COX6B2, FBXL4, FGR, HSD3B2, MICU1, PINK1]	[ACN9, AIFM1, AK2, ARL2, ARL2BP, BLOC1S1, CAT, CEP89, CHCHD10, CHCHD4, CHCHD5, CHCHD7, CIAPIN1, COA7, COX17, COX19, COX6B1, COX6B2, CPOX, CYCS, DIABLO, DTYMK, FAM58A, FBXL4, FGR, GATM, GFER, GLYAT, GOLPH3, GUCY2C, HAX1, HCRT, HSD3B1, HSD3B2, HSP90B2P, HTRA2, LYN, MED12, MICU1, MICU2, MYOC, NDUFA8, NDUFB7, NDUFS1, NDUFS5, NLN, NME4, OPA1, PANK2, PARK7, PINK1, PNPT1, PPOX, PRELID1, PRELID2, REXO2, …	TRUE
GO:0005759	mitochondrial matrix		[4, 5, 6, 7, 8, 9]	[None]	33	8.63874	0.996093	1	{}	{}	[ABCE1, ACADSB, ACN9, ARG2, BCKDHB, BCO2, CFH, DLAT, DMGDH, FARS2, FDX1, FH, GOT2, GPX1, HADHA, HIBADH, IDH1, LDLR, LYRM4, MLYCD, MRPS28, OAT, OGDHL, PCCA, PDE2A, PDK3, PODXL, PRDX3, SOAT1, TDRD7, THEM5, TMLHE, VDAC2]	[AADAT, AASS, ABAT, ABCE1, ACAD8, ACADL, ACADM, ACADS, ACADSB, ACADVL, ACAT1, ACN9, ACO2, ACSM1, ACSM2A, ACSM2B, ACSM3, ACSM4, ACSM5, ACSS1, ADHFE1, ADPRHL2, AGXT, AGXT2, AK3, AK4, ALAS1, ALAS2, ALDH1B1, ALDH2, ALDH4A1, ALDH5A1, ALDH6A1, ALDH7A1, ALKBH7, ARG2, ARL2, ARL2BP, ATAD3A, ATG4D, ATP5A1, ATP5B, ATP5C1, ATP5D, ATP5E, ATP5F1, ATXN3, ATXN3L, ATXN8, AUH, BCAT2, BCKDHA, BCKDHB, BCKDK, BCL2L1,…	TRUE
GO:0005764	lysosome		[6, 7, 8, 9]	[None]	88	17.0213	0.00303677	1	{}	{}	[ACAN, ADAM8, ANK3, ANXA2, ANXA6, AP3B1, AP5M1, ASS1, BGN, BTK, CALCRL, CD34, CD74, CHGA, CPQ, CTSW, CXCR4, CYB561A3, DAB2, DCN, DIRC2, DPP4, EGF, FMOD, FYCO1, GGH, GIMAP5, GLA, GPC3, GPC5, GPC6, HAP1, HCK, HLA-DMA, HLA-DMB, HLA-DOA, HLA-DQA1, HLA-DQB1, HLA-DQB2, HLA-DRA, HLA-DRB1, IGF2R, ITM2C, KCNE1, KCNQ1, KIT, LAMP3, LAPTM5, LAT, LAT2, LDLR, LNPEP, LRP2, MARCH1, MFSD12, MILR1, MYO5A, MYO7A, N…	[ABCA2, ABCA5, ABCB9, ABCC10, ABCD4, ACAN, ACD, ACE, ACP2, ACP5, ACPP, ADA, ADAM8, ADRB2, AGA, AGRN, AHNAK, AKR1B10, ANK3, ANKFY1, ANKRD27, ANPEP, ANXA1, ANXA11, ANXA2, ANXA6, AP1B1, AP1G1, AP1M1, AP1M2, AP1S1, AP1S2, AP1S3, AP2M1, AP3B1, AP3D1, AP3M1, AP5B1, AP5M1, AP5S1, APEX1, APOE, AQP2, ARL8A, ARL8B, ARRB1, ARSA, ARSB, ARSD, ARSG, ASAH1, ASS1, ATP11A, ATP11C, ATP13A2, ATP6V0A2, ATP6V0A4, ATP…	TRUE
GO:0005765	lysosomal membrane		[4, 5, 6, 7, 8, 9, 10]	[None]	38	14.5594	0.220801	1	{}	{}	[ANXA2, ANXA6, AP3B1, AP5M1, CD74, CYB561A3, DAB2, DIRC2, DPP4, EGF, HLA-DMA, HLA-DMB, HLA-DOA, HLA-DQA1, HLA-DQB1, HLA-DQB2, HLA-DRA, HLA-DRB1, IGF2R, ITM2C, LAMP3, LAPTM5, LNPEP, LRP2, MARCH1, MFSD12, MYO7A, NRG1, OSTM1, PHIP, PLA2G4E, RRAGA, SLC15A3, SLC30A2, SLC36A1, SLC7A14, SORT1, TRIM23]	[ABCA2, ABCA5, ABCB9, ABCC10, ABCD4, ACP2, ACPP, AHNAK, ANKFY1, ANPEP, ANXA2, ANXA6, AP1B1, AP1G1, AP1M1, AP1M2, AP1S1, AP1S2, AP1S3, AP2M1, AP3B1, AP3D1, AP3M1, AP5B1, AP5M1, AP5S1, ARL8A, ARL8B, ARRB1, ATP11A, ATP11C, ATP13A2, ATP6V0A2, ATP6V0A4, ATP6V0C, ATP6V0D1, ATP6V1A, ATP6V1B2, ATP6V1C1, ATP6V1C2, ATP6V1D, ATP6V1E1, ATP6V1G1, ATP6V1H, BLOC1S1, C18orf8, C1D, C1orf85, CCZ1, CCZ1B, CD164, CD…	TRUE
GO:0005767	secondary lysosome		[7, 8, 9, 10]	[None]	5	62.5	0.00137281	1	{}	{}	[ADAM8, NCF1, NCF2, NCF4, NRG1]	[ADAM8, CRHBP, HRG, LAMP1, NCF1, NCF2, NCF4, NRG1]	TRUE
GO:0005768	endosome		[3, 4, 5, 6, 7]	[None]	128	16.4524	0.00154103	1	{}	{}	[ABCG1, ACAP1, ACKR2, ACKR3, ANKRD50, ANXA2, ANXA6, AOC3, AP5M1, ARHGAP44, ASTN2, ATP11B, ATP7B, AVPR2, BDKRB2, BST2, C1orf210, CALCRL, CCDC154, CD14, CD207, CD74, CD79A, CLVS1, CXCR4, CYB561A3, DARC, DGKH, DKK1, DTNBP1, DYSF, EEA1, EPHA3, EXOC8, EXPH5, F2RL1, F3, FAM21B, FCGR1A, FGD2, FGD5, FIG4, FYCO1, HLA-B, HLA-C, HLA-DMA, HLA-DMB, HLA-DOA, HLA-DQA1, HLA-DQB1, HLA-DQB2, HLA-DRA, HLA-DRB1, HLA…	[A0A096LNU2_HUMAN, A0A096LP26_HUMAN, A0A096LP75_HUMAN, AATK, ABCA2, ABCA5, ABCA7, ABCB6, ABCB9, ABCD1, ABCG1, ACAP1, ACAP2, ACE, ACKR2, ACKR3, ACKR4, ACPP, ADCYAP1R1, ADRA2C, ADRB1, ADRB2, ALS2, AMN, AMOTL2, ANKFY1, ANKRD13A, ANKRD13B, ANKRD13D, ANKRD27, ANKRD50, ANTXR1, ANTXR2, ANXA1, ANXA2, ANXA6, ANXA8, ANXA8L1, ANXA8L2, AOC3, AP1AR, AP1G1, AP1G2, AP3D1, AP4B1, AP4E1, AP4M1, AP4S1, AP5M1, AP5S…	TRUE
GO:0005769	early endosome		[4, 5, 6, 7, 8]	[None]	55	19.2308	0.00124208	1	{}	{}	[ACKR2, ACKR3, ANXA2, AOC3, ATP11B, C1orf210, CCDC154, CD207, CLVS1, CXCR4, DARC, DKK1, DYSF, EEA1, EPHA3, F2RL1, F3, FAM21B, FCGR1A, FGD2, FGD5, FIG4, HLA-B, HLA-C, HLA-F, IGF2R, KCNQ1, LDLR, LDLRAD4, LNPEP, LPAL2, MARCH1, MMGT1, MTMR4, MVB12B, MYO5A, NOX1, PARM1, PRDX3, RAB32, RAB38, RAB5B, RABGAP1L, RASGEF1B, RNF11, SH3GL3, SLC9A6, SORL1, SORT1, STAM, STEAP2, TRAK2, VPS26B, WDFY1, ZFYVE16]	[A0A096LNU2_HUMAN, A0A096LP26_HUMAN, A0A096LP75_HUMAN, ABCB9, ACKR2, ACKR3, ACKR4, ADRB1, ALS2, ANKFY1, ANKRD13B, ANKRD27, ANXA2, AOC3, AP1AR, APLP2, APOA1, APOA2, APOA4, APOB, APOC2, APOC3, APOE, APPL1, APPL2, AQP2, ARF6, ATP11A, ATP11B, ATP6V0D1, ATP6V0D2, ATP9A, B2M, C16orf62, C1orf210, CAV1, CCDC154, CCDC53, CCDC93, CD1E, CD207, CD4, CD8B, CFTR, CHMP1A, CLCN3, CLCN4, CLIP3, CLN3, CLVS1, CLVS2…	TRUE
GO:0005770	late endosome		[4, 5, 6, 7, 8]	[None]	39	18.932	0.00763213	1	{}	{}	[ANXA2, ANXA6, AP5M1, ATP7B, BST2, CD74, CD79A, CXCR4, CYB561A3, DYSF, EXOC8, F3, FIG4, FYCO1, HLA-DMA, HLA-DMB, HLA-DRA, HLA-DRB1, HTT, IGF2R, KCNQ1, LDLR, MAGI2, MARCH1, MVB12B, MYO5A, OSBPL11, PARM1, RASGEF1B, SLA2, SLC11A1, SLC2A4, SLC30A2, SLC40A1, SLC9A6, SORL1, UNC13D, VPS26B, ZP3]	[ABCA5, ACPP, ANKRD13A, ANKRD13B, ANKRD13D, ANKRD27, ANXA2, ANXA6, ANXA8, ANXA8L1, ANXA8L2, AP1AR, AP5M1, AP5S1, APOE, ARL8A, ARL8B, ATG9A, ATP7A, ATP7B, BACE1, BST2, CD1E, CD300LG, CD63, CD74, CD79A, CHID1, CHMP1B, CHMP2A, CHMP2B, CHMP3, CHMP4A, CHMP4B, CHMP4C, CHMP6, CLCN3, CLCN4, CLN3, CRHBP, CRHR1, CST3, CTNS, CXCR4, CYB561A3, DDIT3, DERL1, DERL2, DYSF, EGFR, EXOC8, F2R, F3, FIG4, FYCO1, GALN…	TRUE
GO:0005771	multivesicular body		[5, 6, 7, 8, 9]	[None]	8	25	0.0445813	1	{}	{}	[BST2, CD74, CD79A, HLA-DMA, SLC2A4, SLC40A1, SORL1, ZP3]	[ACPP, BACE1, BST2, CD300LG, CD63, CD74, CD79A, CRHBP, CRHR1, CST3, EGFR, GJA1, HGS, HLA-DMA, KIAA0368, LAMP1, LRAT, NDFIP2, NSG2, PMEL, RAB11A, RAB27A, RAB27B, SFTPC, SLC2A4, SLC40A1, SORL1, STEAP3, TPT1, TSG101, ZP2, ZP3]	TRUE
GO:0005773	vacuole		[4, 5, 6, 7]	[None]	100	16.6113	0.00356316	1	{}	{}	[ACAN, ACR, ADAM8, ANK3, ANXA2, ANXA6, AP3B1, AP5M1, ASS1, ATP6V1B1, BGN, BTK, CALCRL, CD34, CD74, CHGA, CIT, CPQ, CTSW, CXCR4, CYB561A3, DAB2, DAPK2, DCN, DIRC2, DPP4, EGF, FMOD, FYCO1, GGH, GIMAP5, GLA, GPC3, GPC5, GPC6, HAP1, HCK, HLA-DMA, HLA-DMB, HLA-DOA, HLA-DQA1, HLA-DQB1, HLA-DQB2, HLA-DRA, HLA-DRB1, HTT, IGF2R, IRGM, ITM2C, KCNE1, KCNQ1, KIT, LAMP3, LAPTM5, LAT, LAT2, LDLR, LNPEP, LRP2, …	[ABCA2, ABCA5, ABCB9, ABCC10, ABCD4, ACAN, ACD, ACE, ACP2, ACP5, ACPP, ACR, ADA, ADAM8, ADRB2, AGA, AGRN, AHNAK, AKR1B10, AMBRA1, ANK3, ANKFY1, ANKRD27, ANPEP, ANXA1, ANXA11, ANXA2, ANXA6, AP1B1, AP1G1, AP1M1, AP1M2, AP1S1, AP1S2, AP1S3, AP2M1, AP3B1, AP3D1, AP3M1, AP5B1, AP5M1, AP5S1, APEX1, APOE, AQP2, ARL8A, ARL8B, ARRB1, ARSA, ARSB, ARSD, ARSG, ASAH1, ASS1, ATG14, ATG16L1, ATG16L2, ATG5, ATG9…	TRUE
[truncated: 5,420 more rows]
