# Supplementary material for: Ensemble Modeling Approach Targeting Heterogeneous RNA-Seq data: Application to Melanoma Pseudogenes
Source: Sci Rep. 2017 Dec 11;7:17344. doi: 10.1038/s41598-017-17337-7 (PMC5725464; doi:10.1038/s41598-017-17337-7)
Supplement: Supplementary file 1 — Supplementary Files [file 41598_2017_17337_MOESM1_ESM.zip › Supplementary_Files/6_Bio_Annotations/6_1_Core_Consensus_Annotations/6_1_2_GO/6_1_2_5_GeneSpring/Supplementary Table 6.1.2.5.1.xlsx]

## Sheet: ClueGOResults-GO NodeAttributeT
GOID	GOTerm	Pvalue Rank	GOLevels	GOGroups	Nr. Genes	% Associated Genes	Term PValue	Term PValue Corrected with Bonferroni step down	Group PValue	Group PValue Corrected with Bonferroni step down	Associated Genes Found	All Associated Genes	OverViewTerm
GO:0005622	intracellular	50.3277	[2, 3]	[None]	1675	12.0469	1.79532e-54	4.70193e-51	{}	{}	[AADAT, AAGAB, AASDHPPT, ABCA8, ABCB10, ABCB9, ABCC9, ABCD3, ABCE1, ABCG1, ABHD10, ABL2, ACACA, ACADSB, ACAP1, ACAT2, ACBD5, ACLY, ACN9, ACO1, ACOT1, ACOT2, ACOT9, ACP1, ACSL1, ACTA2, ACTR1A, ACTR1B, ACTR2, ACTR3, ACTRT3, ACVR2B, ACYP2, ADAM10, ADAM9, ADH5, ADNP, ADNP2, ADO, ADORA2B, AFF4, AFG3L2, AGAP1, AGBL5, AGGF1, AGL, AGPAT6, AGPAT9, AGTPBP1, AHCYL1, AIDA, AIF1, AKAP11, AKAP9, AKIRIN2, AKR1B…	[2xCDC37, 2xCdc37, 2xPFKL, 2xSMAD3, 3xPFKL, A0A087WUV0_HUMAN, A0A087WWV3_HUMAN, A0A087WYN8_HUMAN, A0A087WZF3_HUMAN, A0A087WZK3_HUMAN, A0A088AWK7_HUMAN, A0A096LNI8_HUMAN, A0A096LNU2_HUMAN, A0A096LNY1_HUMAN, A0A096LP26_HUMAN, A0A096LP75_HUMAN, A1CF, A2M, A3GALT2, A4GALT, A4GNT, AAAS, AACS, AADAC, AADAT, AAGAB, AAK1, AAMDC, AAMP, AANAT, AARS, AARS2, AARSD1, AASDHPPT, AASS, AATF, AATK, ABAT, ABCA1, A…
GO:0000278	mitotic cell cycle	30.8277	[4]	[None]	238	22.6451	5.69108e-35	1.48708e-31	{}	{}	[ACTR1A, AIF1, AKAP9, ANAPC1, ANKRD17, ARPP19, ASPM, ATF2, AURKA, AURKB, BMP4, BTG3, BUB1, BUB3, CACUL1, CCNA1, CCNA2, CCNB1, CCNB2, CCND1, CCNF, CCNG1, CCNG2, CDC20, CDC23, CDC25A, CDC25B, CDC25C, CDC26, CDC27, CDC6, CDCA2, CDCA3, CDCA5, CDCA8, CDK1, CDK11B, CDKN1B, CDKN2C, CDKN2D, CDKN3, CDT1, CENPE, CENPF, CENPI, CENPM, CENPN, CENPO, CENPW, CEP55, CEP78, CKAP2, CKAP5, CKS1B, CLASP1, CLTC, CRLF…	[AAAS, AATF, ABCB1, ABL1, ACTR1A, ACTR8, ACVR1, ACVR1B, ADAM17, ADC, AFAP1L2, AHCTF1, AIF1, AJUBA, AKAP8, AKAP9, AKT1, ALMS1, ANAPC1, ANAPC10, ANAPC11, ANAPC13, ANAPC15, ANAPC16, ANAPC2, ANAPC4, ANAPC5, ANAPC7, ANK3, ANKHD1, ANKLE2, ANKRD17, ANLN, ANXA1, APC, APEX1, APITD1, APP, ARHGEF10, ARHGEF2, ARHGEF7, ARL8A, ARPP19, ARTN, ASCL1, ASNS, ASPM, ASUN, ATF2, ATM, AURKA, AURKAIP1, AURKB, AURKC, AZI…	TRUE
GO:0000280	nuclear division	18.0616	[4, 5]	[None]	134	23.9714	3.34515e-22	8.67733e-19	{}	{}	[ACTR2, ACTR3, ANAPC1, ARPP19, ASPM, AURKA, AURKB, BMP4, BUB1, BUB3, CCNA1, CCNA2, CCNB1, CCNB2, CCNF, CCNG1, CCNG2, CDC20, CDC23, CDC25A, CDC25B, CDC25C, CDC26, CDC27, CDC6, CDCA2, CDCA3, CDCA5, CDCA8, CDK1, CDK11B, CENPE, CENPF, CENPN, CENPW, CEP55, CKAP5, CKS2, CLASP1, CLTC, DCLRE1A, DCTN3, DLGAP5, DSCC1, DYNC1LI1, DYNLT1, ERCC6L, ESPL1, FAM64A, FAM83D, FBXO5, GEM, GPR3, GSG2, HAUS6, INCENP, K…	[ABL1, ACTR2, ACTR3, ACTR8, AKAP8, ANAPC1, ANAPC10, ANAPC11, ANAPC13, ANAPC15, ANAPC16, ANAPC2, ANAPC4, ANAPC5, ANAPC7, ANKLE2, ANLN, APC, APITD1, ARHGEF10, ARHGEF2, ARL8A, ARPP19, ASPM, ASUN, ASZ1, ATM, ATRX, AURKA, AURKAIP1, AURKB, AURKC, BAG6, BECN1, BHLHE40, BIRC2, BIRC3, BIRC5, BIRC6, BIRC7, BIRC8, BMP4, BMP7, BOD1, BOD1L2, BOLL, BORA, BRCA2, BRDT, BRSK2, BTC, BUB1, BUB1B, BUB3, CALR, CAMK2B…	TRUE
GO:0000819	sister chromatid segregation	13.2495	[4, 5]	[None]	50	37.594	2.17896e-17	5.63043e-14	{}	{}	[ANAPC1, BUB1, BUB3, CCNB1, CDC20, CDC23, CDC26, CDC27, CDC6, CDCA5, CDCA8, CENPE, CENPF, CEP55, DLGAP5, DSCC1, DYNC1LI1, ESPL1, FBXO5, GSG2, KIF14, KIF18A, KIF2C, KNSTRN, LATS1, NAA50, NCAPD2, NCAPD3, NCAPG, NCAPH, NEK2, NSMCE2, NUSAP1, PAPD7, PDS5A, PHF13, PLK1, RAB11A, SMC1A, SMC2, SMC3, SMC4, SPDL1, STIL, TOP2A, TTK, UBE2D1, UBE2E1, ZW10, ZWINT]	[AKAP8, ANAPC1, ANAPC10, ANAPC11, ANAPC15, ANAPC2, ANAPC4, ANAPC5, ANAPC7, APC, ATM, BECN1, BUB1, BUB1B, BUB3, CCNB1, CDC16, CDC20, CDC23, CDC26, CDC27, CDC6, CDCA5, CDCA8, CENPE, CENPF, CEP55, CHAMP1, CHMP1A, CHMP1B, CHMP2A, CHMP2B, CHMP3, CHMP4A, CHMP4B, CHMP4C, CHMP5, CHMP6, CHMP7, CIT, CSNK2A1, CSNK2A2, CUL3, DHDDS, DIS3L2, DLGAP5, DSCC1, DUSP1, DUSP12, DYNC1LI1, ESPL1, FBXO5, GEN1, GSG2, HOR…	TRUE
GO:0000070	mitotic sister chromatid segregation	13.2122	[5, 6, 7]	[None]	48	38.7097	2.3753e-17	6.1354e-14	{}	{}	[ANAPC1, BUB1, BUB3, CCNB1, CDC20, CDC23, CDC26, CDC27, CDC6, CDCA5, CDCA8, CENPE, CENPF, CEP55, DLGAP5, DSCC1, DYNC1LI1, ESPL1, FBXO5, GSG2, KIF14, KIF18A, KIF2C, KNSTRN, NAA50, NCAPD2, NCAPD3, NCAPG, NCAPH, NEK2, NSMCE2, NUSAP1, PAPD7, PDS5A, PHF13, PLK1, RAB11A, SMC1A, SMC2, SMC3, SMC4, SPDL1, STIL, TTK, UBE2D1, UBE2E1, ZW10, ZWINT]	[AKAP8, ANAPC1, ANAPC10, ANAPC11, ANAPC15, ANAPC2, ANAPC4, ANAPC5, ANAPC7, APC, ATM, BECN1, BUB1, BUB1B, BUB3, CCNB1, CDC16, CDC20, CDC23, CDC26, CDC27, CDC6, CDCA5, CDCA8, CENPE, CENPF, CEP55, CHAMP1, CHMP1A, CHMP1B, CHMP2A, CHMP2B, CHMP3, CHMP4A, CHMP4B, CHMP4C, CHMP5, CHMP6, CHMP7, CIT, CSNK2A1, CSNK2A2, CUL3, DHDDS, DIS3L2, DLGAP5, DSCC1, DUSP1, DUSP12, DYNC1LI1, ESPL1, FBXO5, GEN1, GSG2, INO…	TRUE
GO:0001882	nucleoside binding	12.7413	[3]	[None]	306	15.7895	7.03403e-17	1.81408e-13	{}	{}	[ABCA8, ABCB10, ABCB9, ABCC9, ABCD3, ABCE1, ABCG1, ABL2, ACACA, ACLY, ACSL1, ACTA2, ACTR1A, ACTR1B, ACTR2, ACTR3, ACVR2B, AFG3L2, AGAP1, ANXA6, ARF4, ARL17A, ARL17B, ARL3, ARL5B, ARL6, ASCC3, ASNA1, ATAD1, ATAD2, ATAD3C, ATP11B, ATP2A2, ATP5A1, ATP6V1A, ATP7B, ATP8B2, AURKA, AURKB, AXL, BAZ1B, BBS12, BMP2K, BMS1, BRAF, BTAF1, BUB1, C12orf76, CAMKK2, CARS2, CASK, CCT2, CCT4, CCT5, CCT8, CDC42BPB, …	[A0A087X1E9_HUMAN, A0A0C4DH77_HUMAN, AACS, AAK1, AARS, AARS2, AARSD1, AASDH, AATK, ABCA1, ABCA10, ABCA11P, ABCA12, ABCA13, ABCA2, ABCA3, ABCA4, ABCA5, ABCA6, ABCA7, ABCA8, ABCA9, ABCB1, ABCB10, ABCB11, ABCB4, ABCB5, ABCB6, ABCB7, ABCB8, ABCB9, ABCC1, ABCC10, ABCC11, ABCC12, ABCC13, ABCC2, ABCC3, ABCC4, ABCC5, ABCC6, ABCC8, ABCC9, ABCD1, ABCD2, ABCD3, ABCD4, ABCE1, ABCF1, ABCF2, ABCF3, ABCG1, ABCG…	TRUE
GO:0001883	purine nucleoside binding	12.6087	[4]	[None]	304	15.784	9.55372e-17	2.46199e-13	{}	{}	[ABCA8, ABCB10, ABCB9, ABCC9, ABCD3, ABCE1, ABCG1, ABL2, ACACA, ACLY, ACSL1, ACTA2, ACTR1A, ACTR1B, ACTR2, ACTR3, ACVR2B, AFG3L2, AGAP1, ANXA6, ARF4, ARL17A, ARL17B, ARL3, ARL5B, ARL6, ASCC3, ASNA1, ATAD1, ATAD2, ATAD3C, ATP11B, ATP2A2, ATP5A1, ATP6V1A, ATP7B, ATP8B2, AURKA, AURKB, AXL, BAZ1B, BBS12, BMP2K, BMS1, BRAF, BTAF1, BUB1, C12orf76, CAMKK2, CARS2, CASK, CCT2, CCT4, CCT5, CCT8, CDC42BPB, …	[A0A087X1E9_HUMAN, A0A0C4DH77_HUMAN, AACS, AAK1, AARS, AARS2, AARSD1, AASDH, AATK, ABCA1, ABCA10, ABCA11P, ABCA12, ABCA13, ABCA2, ABCA3, ABCA4, ABCA5, ABCA6, ABCA7, ABCA8, ABCA9, ABCB1, ABCB10, ABCB11, ABCB4, ABCB5, ABCB6, ABCB7, ABCB8, ABCB9, ABCC1, ABCC10, ABCC11, ABCC12, ABCC13, ABCC2, ABCC3, ABCC4, ABCC5, ABCC6, ABCC8, ABCC9, ABCD1, ABCD2, ABCD3, ABCD4, ABCE1, ABCF1, ABCF2, ABCF3, ABCG1, ABCG…	TRUE
GO:0000775	chromosome, centromeric region	11.916	[5, 6, 7, 8, 9, 10]	[None]	57	32.2034	4.71549e-16	1.2133e-12	{}	{}	[AURKA, AURKB, BAZ1B, BUB1, BUB3, CBX1, CCNB1, CDCA5, CDCA8, CEBPB, CENPB, CENPE, CENPF, CENPI, CENPM, CENPN, CENPO, CENPW, CLASP1, CREBBP, CTCF, DCTN3, DSCC1, DYNC1LI1, DYNLL1, ERCC6L, ESCO2, HJURP, INCENP, KANSL1, KIF2C, KNSTRN, MKI67, NCAPD3, NEK2, NUF2, OIP5, PDS5A, PHF1, PHF6, PLK1, PPP1CC, PSEN1, SEPT2, SIN3A, SKA2, SKA3, SMC1A, SMC3, SPDL1, SUMO3, SUV39H2, WAPAL, WDHD1, XPO1, ZW10, ZWINT]	[AHCTF1, APC, APITD1, AURKA, AURKB, AURKC, BAZ1B, BHLHE40, BIRC5, BOD1, BOD1L2, BUB1, BUB1B, BUB3, C9orf114, CASC5, CBX1, CBX3, CBX5, CCNB1, CDCA5, CDCA8, CEBPB, CENPA, CENPB, CENPC, CENPCP1, CENPE, CENPF, CENPH, CENPI, CENPK, CENPL, CENPM, CENPN, CENPO, CENPP, CENPQ, CENPT, CENPU, CENPV, CENPW, CFDP1, CHAMP1, CLASP1, CLASP2, CLIP1, CREBBP, CSNK1A1, CTCF, DAXX, DCTN1, DCTN2, DCTN3, DCTN5, DCTN6, …	TRUE
GO:0000166	nucleotide binding	10.5532	[3, 4]	[None]	359	14.6411	1.08989e-14	2.79774e-11	{}	{}	[ABCA8, ABCB10, ABCB9, ABCC9, ABCD3, ABCE1, ABCG1, ABL2, ACACA, ACADSB, ACLY, ACSL1, ACTA2, ACTR1A, ACTR1B, ACTR2, ACTR3, ACVR2B, AFG3L2, AGAP1, ALKBH8, ANXA6, ARF4, ARL17A, ARL17B, ARL3, ARL5B, ARL6, ASCC3, ASNA1, ATAD1, ATAD2, ATAD3C, ATP11B, ATP2A2, ATP5A1, ATP6V1A, ATP7B, ATP8B2, AURKA, AURKB, AXL, BAZ1B, BBS12, BMP2K, BMS1, BRAF, BTAF1, BUB1, BVES, C12orf76, C6orf89, CAMKK2, CARS2, CASK, CAT…	[A0A087WYE7_HUMAN, A0A087X1E9_HUMAN, A0A0C4DH77_HUMAN, A1CF, AACS, AAK1, AARS, AARS2, AARSD1, AASDH, AATK, ABCA1, ABCA10, ABCA11P, ABCA12, ABCA13, ABCA2, ABCA3, ABCA4, ABCA5, ABCA6, ABCA7, ABCA8, ABCA9, ABCB1, ABCB10, ABCB11, ABCB4, ABCB5, ABCB6, ABCB7, ABCB8, ABCB9, ABCC1, ABCC10, ABCC11, ABCC12, ABCC13, ABCC2, ABCC3, ABCC4, ABCC5, ABCC6, ABCC8, ABCC9, ABCD1, ABCD2, ABCD3, ABCD4, ABCE1, ABCF1, A…	TRUE
GO:0005524	ATP binding	10.1709	[5, 6, 7, 8]	[None]	248	15.9794	2.63116e-14	6.74629e-11	{}	{}	[ABCA8, ABCB10, ABCB9, ABCC9, ABCD3, ABCE1, ABCG1, ABL2, ACACA, ACLY, ACSL1, ACTA2, ACTR1A, ACTR1B, ACTR2, ACTR3, ACVR2B, AFG3L2, ASCC3, ASNA1, ATAD1, ATAD2, ATAD3C, ATP11B, ATP2A2, ATP5A1, ATP6V1A, ATP7B, ATP8B2, AURKA, AURKB, AXL, BAZ1B, BBS12, BMP2K, BMS1, BRAF, BTAF1, BUB1, C12orf76, CAMKK2, CARS2, CASK, CCT2, CCT4, CCT5, CCT8, CDC42BPB, CDC6, CDK1, CDK11B, CENPE, CHD1, CLASP1, CMPK1, CSF1R, …	[AACS, AAK1, AARS, AARS2, AARSD1, AASDH, AATK, ABCA1, ABCA10, ABCA11P, ABCA12, ABCA13, ABCA2, ABCA3, ABCA4, ABCA5, ABCA6, ABCA7, ABCA8, ABCA9, ABCB1, ABCB10, ABCB11, ABCB4, ABCB5, ABCB6, ABCB7, ABCB8, ABCB9, ABCC1, ABCC10, ABCC11, ABCC12, ABCC13, ABCC2, ABCC3, ABCC4, ABCC5, ABCC6, ABCC8, ABCC9, ABCD1, ABCD2, ABCD3, ABCD4, ABCE1, ABCF1, ABCF2, ABCF3, ABCG1, ABCG2, ABCG4, ABCG5, ABCG8, ABL1, ABL2, …	TRUE
GO:0000793	condensed chromosome	9.14	[5, 6, 7, 8]	[None]	57	28.2178	2.83758e-13	7.24434e-10	{}	{}	[AURKA, AURKB, BAZ1B, BUB1, BUB3, CCNB1, CDCA5, CEBPB, CENPE, CENPF, CENPM, CENPN, CENPO, CENPW, CLASP1, CREBBP, CTCF, DCTN3, DYNC1LI1, ERCC6L, H2AFX, HJURP, HMGB1, INCENP, KANSL1, KIF2C, KNSTRN, LIG4, LRPPRC, MKI67, NCAPD2, NCAPD3, NCAPG, NCAPH, NEK2, NSMCE2, NUF2, PHF1, PHF6, PLK1, PPP1CC, SEPT2, SKA2, SKA3, SMC1A, SMC2, SMC3, SMC4, SPDL1, TOP2A, TOPBP1, TUBG1, UBE2I, WAPAL, XRCC4, ZW10, ZWINT]	[ADD3, AHCTF1, AKAP8, APITD1, AURKA, AURKB, AURKC, BAZ1B, BHLHE40, BIRC5, BLM, BOD1, BOD1L2, BRCA1, BRD4, BUB1, BUB1B, BUB3, C9orf114, CASC5, CBX3, CCDC155, CCNB1, CCNB1IP1, CDCA5, CDK2, CDX2, CEBPB, CENPA, CENPC, CENPCP1, CENPE, CENPF, CENPH, CENPK, CENPM, CENPN, CENPO, CENPT, CENPU, CENPV, CENPW, CFDP1, CHAMP1, CHEK1, CHMP1A, CLASP1, CLASP2, CREBBP, CSNK1A1, CTCF, DCTN3, DCTN5, DCTN6, DMC1, DSN…	TRUE
GO:0000779	condensed chromosome, centromeric region	6.74658	[6, 7, 8, 9, 10, 11]	[None]	35	33.3333	7.10966e-11	1.79235e-07	{}	{}	[AURKA, AURKB, BUB1, BUB3, CCNB1, CEBPB, CENPE, CENPF, CENPM, CENPN, CENPO, CENPW, CLASP1, CREBBP, DCTN3, DYNC1LI1, ERCC6L, HJURP, INCENP, KANSL1, KIF2C, KNSTRN, NEK2, NUF2, PHF1, PHF6, PLK1, PPP1CC, SEPT2, SKA2, SKA3, SMC1A, SPDL1, ZW10, ZWINT]	[AHCTF1, APITD1, AURKA, AURKB, AURKC, BHLHE40, BIRC5, BOD1, BOD1L2, BUB1, BUB1B, BUB3, C9orf114, CASC5, CBX3, CCNB1, CEBPB, CENPA, CENPC, CENPCP1, CENPE, CENPF, CENPH, CENPK, CENPM, CENPN, CENPO, CENPT, CENPU, CENPV, CENPW, CFDP1, CHAMP1, CLASP1, CLASP2, CREBBP, CSNK1A1, DCTN3, DCTN5, DCTN6, DSN1, DYNC1I1, DYNC1LI1, DYNLT3, ERCC6L, HJURP, INCENP, ITGB3BP, KANSL1, KIF2B, KIF2C, KNSTRN, KNTC1, MAD1…	TRUE
GO:0000776	kinetochore	6.22048	[3, 4, 5, 6, 7, 8, 9, 10, 11]	[None]	38	30.4	2.398e-10	6.01898e-07	{}	{}	[BUB1, BUB3, CCNB1, CENPE, CENPF, CENPI, CENPM, CENPN, CENPO, CENPW, CLASP1, CREBBP, DCTN3, DYNC1LI1, DYNLL1, ERCC6L, HJURP, INCENP, KANSL1, KIF2C, KNSTRN, NEK2, NUF2, PHF1, PHF6, PLK1, PPP1CC, PSEN1, SEPT2, SIN3A, SKA2, SKA3, SMC1A, SPDL1, SUMO3, XPO1, ZW10, ZWINT]	[AHCTF1, APC, APITD1, BHLHE40, BIRC5, BOD1, BOD1L2, BUB1, BUB1B, BUB3, C9orf114, CASC5, CBX5, CCNB1, CENPA, CENPC, CENPCP1, CENPE, CENPF, CENPH, CENPI, CENPK, CENPM, CENPN, CENPO, CENPT, CENPU, CENPV, CENPW, CFDP1, CHAMP1, CLASP1, CLASP2, CLIP1, CREBBP, CSNK1A1, DCTN1, DCTN2, DCTN3, DCTN5, DCTN6, DSN1, DYNC1I1, DYNC1LI1, DYNLL1, DYNLT3, ERCC6L, HJURP, INCENP, ITGB3BP, KANSL1, KAT2B, KAT8, KIF22, …	TRUE
GO:0000075	cell cycle checkpoint	6.15233	[4, 5]	[None]	62	23.1343	2.80764e-10	7.04157e-07	{}	{}	[ANAPC1, ATF2, AURKA, AURKB, BUB1, BUB3, CCNA2, CCNB1, CCND1, CCNG1, CCNG2, CDC20, CDC23, CDC26, CDC27, CDC6, CDK1, CDKN1B, CDT1, CENPF, CLOCK, CUL4A, DCLRE1B, DEPDC1B, DTL, DYNC1LI1, E2F1, GSG2, GTSE1, H2AFX, INTS7, MAPK14, MDC1, MMAB, MRE11A, MSH2, NEK11, PLK1, PSMA3, PSMB1, PSMC1, PSMD1, PSMD10, PSMD2, PSMD5, PSMD7, PSMD8, PSME3, RBM38, RPS27A, SMC1A, SPDL1, STIL, TICRR, TOP2A, TTK, UBE2D1, UB…	[AKT1, ANAPC1, ANAPC10, ANAPC11, ANAPC15, ANAPC2, ANAPC4, ANAPC5, ANAPC7, ANTXR1, APC, ARTN, ATF2, ATM, ATR, ATRIP, AURKA, AURKB, BABAM1, BCL2L1, BIRC5, BLM, BRCA1, BRCC3, BRD4, BRE, BRIP1, BRSK1, BUB1, BUB1B, BUB3, C10orf90, CASC5, CASP2, CCAR2, CCNA2, CCNB1, CCND1, CCNE2, CCNG1, CCNG2, CDC14B, CDC16, CDC20, CDC23, CDC26, CDC27, CDC45, CDC5L, CDC6, CDK1, CDK2, CDK5RAP2, CDK5RAP3, CDKN1A, CDKN1B,…	TRUE
GO:0000922	spindle pole	5.79971	[4, 5, 6, 7, 8, 9, 10]	[None]	36	30.5085	6.33872e-10	1.58595e-06	{}	{}	[ASPM, AURKA, AURKB, BNIP2, CALM1, CCNB1, CDC20, CDC25B, CDC6, CENPF, CKAP2, CKAP5, DDX11, DLGAP5, DYNC1LI1, FAM83D, KIF11, KNSTRN, LATS1, MAPK14, NEDD1, NEK2, NIN, PLK1, POC1A, PRC1, RAB11A, RASSF1, SMC3, SPDL1, TOPBP1, TOPORS, TPX2, TUBG1, TUBGCP3, ZW10]	[ALMS1, ASPM, AUNIP, AURKA, AURKB, AURKC, BIRC6, BNIP2, CALM1, CCNB1, CDC20, CDC25B, CDC6, CDK5RAP2, CENPF, CEP128, CEP19, CEP250, CEP44, CEP63, CEP85, CEP89, CEP95, CETN1, CKAP2, CKAP2L, CKAP5, CSPP1, CTDP1, CTNNB1, CUL3, DCTN1, DDX11, DLGAP5, DNAAF1, DYNC1I1, DYNC1LI1, EML1, FAM110A, FAM110C, FAM83D, FBF1, FRY, HAUS1, HAUS8, IKBKG, KATNA1, KATNB1, KIF11, KIF2A, KLHL21, KLHL22, KNSTRN, KNTC1, LA…	TRUE
GO:0000777	condensed chromosome kinetochore	5.68134	[4, 5, 6, 7, 8, 9, 10, 11, 12]	[None]	32	32.6531	8.33148e-10	2.08287e-06	{}	{}	[BUB1, BUB3, CCNB1, CENPE, CENPF, CENPM, CENPN, CENPO, CENPW, CLASP1, CREBBP, DCTN3, DYNC1LI1, ERCC6L, HJURP, INCENP, KANSL1, KIF2C, KNSTRN, NEK2, NUF2, PHF1, PHF6, PLK1, PPP1CC, SEPT2, SKA2, SKA3, SMC1A, SPDL1, ZW10, ZWINT]	[AHCTF1, APITD1, BHLHE40, BIRC5, BOD1, BOD1L2, BUB1, BUB1B, BUB3, C9orf114, CASC5, CCNB1, CENPA, CENPC, CENPCP1, CENPE, CENPF, CENPH, CENPK, CENPM, CENPN, CENPO, CENPT, CENPU, CENPV, CENPW, CFDP1, CHAMP1, CLASP1, CLASP2, CREBBP, CSNK1A1, DCTN3, DCTN5, DCTN6, DSN1, DYNC1I1, DYNC1LI1, DYNLT3, ERCC6L, HJURP, INCENP, ITGB3BP, KANSL1, KIF2B, KIF2C, KNSTRN, KNTC1, MAD1L1, MAD2L1, MEIKIN, MIS12, NDC80, …	TRUE
GO:0002478	antigen processing and presentation of exogenous peptide antigen	5.14499	[3]	[None]	45	25.5682	2.87848e-09	7.16166e-06	{}	{}	[ACTR1A, ACTR1B, AP1G1, AP2A1, CD36, CD74, CENPE, CLTA, CLTC, DCTN3, DCTN4, DYNC1I2, DYNC1LI2, DYNLL1, FCER1G, HLA-DQA1, HLA-DQB2, HLA-DRA, HLA-DRB1, ITGAV, KIF11, KIF18A, KIF23, KIF2C, KIF3B, KIF3C, KIF4A, PSMA3, PSMB1, PSMC1, PSMD1, PSMD10, PSMD2, PSMD5, PSMD7, PSMD8, PSME3, RACGAP1, RPS27A, SAR1B, SEC24A, SEC24B, SEC24C, SEC24D, SEC61A2]	[ABCB5, ACTR1A, ACTR1B, AP1B1, AP1G1, AP1M1, AP1M2, AP1S1, AP1S2, AP1S3, AP2A1, AP2A2, AP2B1, AP2M1, AP2S1, ARF1, ARF1P1, B2M, CALR, CANX, CD207, CD36, CD74, CENPE, CLTA, CLTC, CTSD, CTSE, CTSF, CTSL, CTSS, CTSV, CYBA, CYBB, DCTN1, DCTN2, DCTN3, DCTN4, DCTN5, DCTN6, DNM2, DYNC1H1, DYNC1I1, DYNC1I2, DYNC1LI2, DYNC2H1, DYNC2LI1, DYNLL1, DYNLL2, E7ENX8_HUMAN, FCER1G, FCGR1A, FCGR1B, HLA-A, HLA-B, HL…	TRUE
GO:0003723	RNA binding	5.08702	[4]	[None]	234	14.4623	3.29483e-09	8.18436e-06	{}	{}	[ACO1, ALKBH8, ANKRD17, ANXA2, API5, APOBEC3B, ARCN1, ASCC3, ATP5A1, BAG4, BAZ2A, BCLAF1, BICC1, BMS1, BST2, BVES, BZW1, C7orf50, CAPRIN1, CCNT1, CCT4, CD3EAP, CDK11B, CHCHD1, CLTC, CLUH, CMSS1, CNOT1, CNOT8, CPEB2, CPNE3, CPSF2, CPSF3, CPSF7, CSDE1, CSTF1, CSTF2T, CTU1, CXorf57, DARS2, DCN, DDX1, DDX10, DDX11, DDX39A, DDX3X, DDX3Y, DDX50, DHX15, DHX32, DHX40, DIS3, DTD1, DUT, DYNC1LI1, EEFSEC, E…	[A1CF, AARS, AARS2, AATF, ABCF1, ABT1, ABTB1, ACAA2, ACIN1, ACO1, ACTN1, ACTN4, ADAD1, ADAD2, ADAR, ADARB1, ADARB2, ADAT1, ADD1, ADK, AFF2, AGFG1, AGO1, AGO2, AGO3, AGO4, AHNAK, AIMP1, AK8, AKAP1, AKAP17A, AKAP8, AKAP8L, ALDH18A1, ALDH6A1, ALDOA, ALG13, ALKBH5, ALKBH8, ALYREF, ANG, ANKHD1, ANKRD17, ANP32A, ANXA1, ANXA11, ANXA2, ANXA7, APEH, APEX1, API5, APOBEC1, APOBEC2, APOBEC3B, APOBEC3C, APOBE…	TRUE
GO:0002495	antigen processing and presentation of peptide antigen via MHC class II	4.80719	[3]	[None]	31	31	6.29089e-09	1.55888e-05	{}	{}	[ACTR1A, ACTR1B, AP1G1, AP2A1, CD74, CENPE, CLTA, CLTC, DCTN3, DCTN4, DYNC1I2, DYNC1LI2, DYNLL1, FCER1G, HLA-DQA1, HLA-DQB2, HLA-DRA, HLA-DRB1, KIF11, KIF18A, KIF23, KIF2C, KIF3B, KIF3C, KIF4A, RACGAP1, SAR1B, SEC24A, SEC24B, SEC24C, SEC24D]	[ACTR1A, ACTR1B, AP1B1, AP1G1, AP1M1, AP1M2, AP1S1, AP1S2, AP1S3, AP2A1, AP2A2, AP2B1, AP2M1, AP2S1, ARF1, ARF1P1, CANX, CD74, CENPE, CLTA, CLTC, CTSD, CTSE, CTSF, CTSL, CTSS, CTSV, DCTN1, DCTN2, DCTN3, DCTN4, DCTN5, DCTN6, DNM2, DYNC1H1, DYNC1I1, DYNC1I2, DYNC1LI2, DYNC2H1, DYNC2LI1, DYNLL1, DYNLL2, FCER1G, HLA-DMA, HLA-DMB, HLA-DOA, HLA-DOB, HLA-DPA1, HLA-DPB1, HLA-DQA1, HLA-DQA2, HLA-DQB1, HLA…	TRUE
GO:0000082	G1/S transition of mitotic cell cycle	4.45049	[6, 7]	[None]	58	21.6418	1.43605e-08	3.54417e-05	{}	{}	[AIF1, ANKRD17, CACUL1, CCNA1, CCNB1, CCND1, CDC25A, CDC6, CDCA5, CDK1, CDKN1B, CDKN2C, CDKN2D, CDKN3, CDT1, CKS1B, CRLF3, CTDSP2, CUL2, CUL4A, CUL5, DBF4, DDX3X, E2F1, E2F7, FBXO5, FHL1, GSG2, GTSE1, IQGAP3, ITGB1, KIF14, KLF11, MCM10, MCM2, MCM6, NPAT, ORC1, PCNA, PKD2, POLE2, PPP6C, PSMA3, PSMB1, PSMC1, PSMD1, PSMD10, PSMD2, PSMD5, PSMD7, PSMD8, PSME3, PTPN6, RBM38, RPS27A, RRM2, SUMO1, TFDP1]	[ACVR1, ACVR1B, ADAM17, AIF1, AKT1, ANKRD17, ANXA1, APEX1, ATM, BACH1, BCAT1, BCL2, BID, BRD4, BRD7, BRIP1, CACUL1, CAMK2A, CAMK2B, CAMK2D, CAMK2G, CASP2, CCNA1, CCNB1, CCND1, CCND2, CCND3, CCNE1, CCNE2, CCNH, CDC25A, CDC34, CDC45, CDC6, CDC7, CDC73, CDCA5, CDK1, CDK10, CDK2, CDK3, CDK4, CDK6, CDK7, CDKN1A, CDKN1B, CDKN2A, CDKN2B, CDKN2C, CDKN2D, CDKN3, CDT1, CFH, CKS1B, COASY, CRADD, CRLF3, CTDS…	TRUE
GO:0000226	microtubule cytoskeleton organization	4.30793	[4, 5]	[None]	81	18.8372	1.99807e-08	4.92124e-05	{}	{}	[ASPM, ATAD1, AURKA, AURKB, BICD2, BNIP2, BUB3, CAMSAP2, CCNB1, CCNF, CDK1, CDKN1B, CENPE, CEP120, CEP350, CHP1, CKAP2, CKAP5, CLASP1, CROCC, CROCCP3, DAG1, DIXDC1, DNAAF2, DOCK7, DYNC1LI2, DYNLT1, ECT2, ESPL1, FBXO5, FIGNL1, HAUS6, HTT, KIF11, KIF14, KIF18A, KIF20A, KIF23, KIF24, KIF2C, KIF3B, KIF4A, KNSTRN, MAP1B, MAP9, MAPRE1, METAP1, MID1IP1, NAIP, NEK2, NIN, NUSAP1, PEX14, PKD2, PLK1, PLK4, …	[AK7, APC, ARHGEF10, ARHGEF2, ARL2, ARMC4, ASPM, ASUN, ATAD1, ATAT1, ATXN3, ATXN7, ATXN8, AUNIP, AURKA, AURKB, AURKC, AXIN1, BBS2, BBS4, BCAS3, BECN1, BICD1, BICD2, BIRC2, BIRC3, BIRC5, BIRC7, BIRC8, BLOC1S2, BNIP2, BORA, BRCA1, BRCA2, BRSK1, BUB3, C11orf63, C16orf45, C1orf222, C2CD3, CAMSAP2, CAMSAP3, CAPN6, CAPZB, CASC5, CAV3, CCDC103, CCDC114, CCDC39, CCDC40, CCDC8, CCDC87, CCNB1, CCNF, CCP110…	TRUE
GO:0000086	G2/M transition of mitotic cell cycle	4.0973	[5, 6, 7]	[None]	47	23.2673	3.24914e-08	7.99288e-05	{}	{}	[ACTR1A, AKAP9, ARPP19, AURKA, CCNA1, CCNA2, CCNB1, CCNB2, CCND1, CCNG1, CDC25A, CDC25B, CDC25C, CDK1, CENPF, CEP78, CKAP5, CLASP1, DCTN3, DYNC1I2, DYNLL1, FHL1, FOXM1, HSP90AA1, KHDRBS1, KIF14, LATS1, LIN54, LIN9, MAPRE1, MASTL, MELK, MRE11A, NEDD1, NEK2, PBX1, PLK1, PLK4, RAB11A, RAD51B, RBBP4, RPS27A, SIN3A, TICRR, TUBB4B, TUBG1, TUBGCP3]	[ABCB1, ACTR1A, AJUBA, AKAP9, ALMS1, APP, ARPP19, ARTN, ATM, AURKA, BACH1, BIRC5, BLM, BORA, BRD4, BRIP1, BRSK2, BTRC, C10orf90, CAMK2D, CCNA1, CCNA2, CCNB1, CCNB2, CCNB3, CCND1, CCNG1, CCNH, CCNY, CCP110, CDC25A, CDC25B, CDC25C, CDC7, CDK1, CDK14, CDK2, CDK4, CDK5RAP2, CDK5RAP3, CDK7, CDKN1A, CDKN2A, CDKN2B, CENPF, CENPJ, CEP131, CEP135, CEP152, CEP164, CEP192, CEP250, CEP290, CEP41, CEP57, CEP6…	TRUE
GO:0001932	regulation of protein phosphorylation	3.68887	[6, 7, 8]	[None]	181	14.6796	8.36562e-08	0.000204707	{}	{}	[ABL2, ACSL1, ACVR2B, ADAM9, ADORA2B, AIDA, AIF1, AKAP9, ALS2, ANXA2, APIP, APLP2, ATP6AP2, BAG4, BAK1, BDNF-AS, BMP4, BNIP2, BRAF, C3, C5AR1, CAB39, CACUL1, CALM1, CAMKK2, CARD14, CASP3, CCL5, CCNA1, CCNA2, CCNB1, CCND1, CCNG1, CCNT1, CD109, CD36, CD74, CDC25A, CDC25B, CDC25C, CDC6, CDK1, CDKN1B, CDKN2C, CDKN2D, CDKN3, CDON, CEMIP, CENPE, CHP1, CKS1B, CKS2, CORO1C, CREBL2, CRK, CSF1R, CTDSP2, CY…	[2xCDC37, 2xCdc37, ABCA7, ABI1, ABL1, ABL2, ACE, ACKR3, ACSL1, ACVR1, ACVR1B, ACVR2A, ACVR2B, ACVRL1, ADAM17, ADAM8, ADAM9, ADAR, ADARB1, ADCY1, ADCY2, ADCY3, ADCY4, ADCY5, ADCY6, ADCY7, ADCY8, ADCY9, ADCYAP1, ADIPOQ, ADORA1, ADORA2A, ADORA2B, ADRA1A, ADRA1B, ADRA1D, ADRA2A, ADRA2B, ADRA2C, ADRB2, ADRB3, AFAP1L2, AGAP2, AGT, AGXT, AIDA, AIF1, AJUBA, AKAP13, AKAP9, AKT1, AKT1S1, AKT2, AKTIP, ALK, …	TRUE
GO:0000940	condensed chromosome outer kinetochore	2.90837	[3, 4, 5, 6, 7, 8, 9, 10, 11, 12, 13]	[None]	9	69.2308	5.12623e-07	0.00123491	{}	{}	[BUB1, CCNB1, CENPE, CENPF, CREBBP, PLK1, SKA2, SKA3, SPDL1]	[BUB1, BUB1B, CCNB1, CENPE, CENPF, CREBBP, NDC80, NUP133, PLK1, SKA1, SKA2, SKA3, SPDL1]	TRUE
GO:0000287	magnesium ion binding	2.29459	[5]	[None]	43	21.0784	2.13581e-06	0.00507468	{}	{}	[AASDHPPT, ABL2, ATP11B, ATP8B2, CDC42BPB, CLASP1, CSNK1G2, DCTPP1, DUT, DYRK3, ENDOV, ENO3, FARS2, FIGNL1, FOXK2, GEM, HACL1, HPRT1, ICK, IDH1, IDI1, IRAK3, LATS1, MSH2, MSH6, MST4, NCS1, NUDT5, OPA1, OXSR1, PAPOLA, PGM3, PGP, PINK1, PPA1, PPM1B, PRPS1, PRPS2, SNRK, SPHK1, SRPK1, STK3, TOP2A]	[AASDHPPT, ABL1, ABL2, ADCY10, ADPRH, ADPRHL1, ADSS, ADSSL1, ALPI, ALPP, ANKHD1, ATP10A, ATP10B, ATP10D, ATP11A, ATP11B, ATP11C, ATP4A, ATP8A1, ATP8A2, ATP8B1, ATP8B2, ATP8B3, ATP8B4, ATP9A, ATP9B, BPNT1, BRSK1, BRSK2, CASR, CDC42BPA, CDC42BPB, CDC42BPG, CERK, CLASP1, COMT, CSNK1G2, DCTPP1, DIS3L2, DUT, DXO, DYRK2, DYRK3, ENDOV, ENO1, ENO2, ENO3, ENO4, ENOPH1, ENOSF1, EPHX2, ERN1, ERN2, EYA2, FAN…	TRUE
GO:0003777	microtubule motor activity	2.24423	[8]	[None]	23	28.75	2.40041e-06	0.00569856	{}	{}	[CENPE, DYNC1I2, DYNC1LI1, DYNC1LI2, KIF11, KIF14, KIF18A, KIF1C, KIF20A, KIF20B, KIF23, KIF24, KIF27, KIF2C, KIF3B, KIF3C, KIF4A, KIF5B, KIF5C, SMC1A, SMC3, SNX29, STARD9]	[APPBP2, BBS4, CENPE, DNAH1, DNAH10, DNAH11, DNAH12, DNAH14, DNAH17, DNAH2, DNAH3, DNAH5, DNAH6, DNAH7, DNAH8, DNAH9, DNAI2, DNALI1, DNHD1, DYNC1H1, DYNC1I1, DYNC1I2, DYNC1LI1, DYNC1LI2, DYNC2H1, DYNLRB1, DYNLRB2, E7EVH7_HUMAN, KIF11, KIF12, KIF13A, KIF13B, KIF14, KIF15, KIF16B, KIF17, KIF18A, KIF18B, KIF19, KIF1A, KIF1B, KIF1C, KIF20A, KIF20B, KIF21A, KIF21B, KIF22, KIF23, KIF24, KIF25, KIF26A, …	TRUE
GO:0000228	nuclear chromosome	2.21178	[4, 5, 6, 7, 8, 9, 10]	[None]	75	17.2018	2.58884e-06	0.00614073	{}	{}	[AKR1B1, ASF1A, ASF1B, ASXL2, AURKA, AURKB, BAZ1B, BRMS1L, BUB1, CBX1, CCNB1, CDCA5, CEBPB, CENPE, CREBBP, DDX11, ENC1, EP400, ESCO2, FIGNL1, FOXH1, GABPA, H2AFX, H2AFZ, H3F3A, HAT1, HDAC1, HDAC2, HDAC8, HIST1H4A, INCENP, LDB2, LRPPRC, MCM10, MCM2, MSH2, MSH6, NCAPD2, NCAPD3, NEK2, NFRKB, NRIP1, ORC1, PCNA, PLK1, POLE2, POLE3, RBBP4, RNASEH2A, SETX, SIN3A, SMAD2, SMARCA1, SMARCAD1, SMARCC1, SMC1A…	[ACD, ACTB, ACTL6A, ACTR5, ACTR8, ADD3, AKR1B1, ALKBH1, ANP32E, APTX, AR, AREG, ARID1A, ARTN, ASF1A, ASF1B, ASXL1, ASXL2, ATRX, AURKA, AURKB, AURKC, BAZ1A, BAZ1B, BCAS2, BIRC5, BLM, BRCA1, BRD4, BRD8, BRMS1, BRMS1L, BUB1, BUB1B, CALCOCO1, CBX1, CBX3, CBX5, CBX7, CBX8, CCAR2, CCDC155, CCNB1, CCNB1IP1, CDC45, CDC5L, CDCA5, CDX2, CEBPB, CECR2, CENPA, CENPC, CENPCP1, CENPE, CHAF1A, CHAF1B, CHD4, CHEK…	TRUE
GO:0000910	cytokinesis	1.90989	[4, 5]	[None]	32	23.1884	5.23434e-06	0.0123059	{}	{}	[ACTR2, ACTR3, ARL3, AURKA, AURKB, CALM1, CDC25B, CDC6, CEP55, CKAP2, DCTN3, E2F7, ECT2, ESPL1, INCENP, KIF14, KIF20A, KIF23, KIF3B, KIF4A, MAP9, NUSAP1, PLK1, PRC1, RAB11A, RAB35, RACGAP1, RHOA, SH3GLB1, SNX9, STAMBP, ZFYVE26]	[ACTR2, ACTR3, AHCTF1, ALKBH4, ANK3, ANLN, APC, ARHGEF11, ARL3, AURKA, AURKB, AURKC, BBS4, BCL2L1, BECN1, BIN3, BIRC5, BIRC6, BRCA2, CALM1, CCDC87, CCP110, CDC25B, CDC42, CDC6, CECR2, CENPV, CEP55, CETN2, CFL1, CHMP4C, CIT, CKAP2, CNTROB, CSPP1, CUL3, CUL7, CXCR5, DAPK3, DAXX, DCTN3, DHDDS, DIAPH2, DRD2, DRD3, E2F7, E2F8, ECT2, ESPL1, FLCN, FMN2, GIPC1, GIT1, GTPBP8, H3BNH8_HUMAN, IGF1R, INCENP, …	TRUE
GO:0000796	condensin complex	1.80919	[3, 4, 5, 6, 7, 8, 9]	[None]	6	85.7143	6.61984e-06	0.0155169	{}	{}	[NCAPD2, NCAPD3, NCAPG, NCAPH, SMC2, SMC4]	[NCAPD2, NCAPD3, NCAPG, NCAPH, RAB33B, SMC2, SMC4]	TRUE
GO:0000083	regulation of transcription involved in G1/S transition of mitotic cell cycle	1.79534	[4, 5, 6, 7, 8, 9, 10, 11, 12]	[None]	12	42.8571	6.83727e-06	0.0160197	{}	{}	[CCNA1, CDC6, CDK1, CDT1, E2F1, E2F7, FBXO5, KLF11, NPAT, ORC1, PCNA, RRM2]	[BACH1, BRD4, BRIP1, CCNA1, CCNE1, CDC45, CDC6, CDK1, CDT1, DHFR, E2F1, E2F4, E2F6, E2F7, FBXO5, GFI1, HINFP, ID2, KLF11, NPAT, ORC1, PCNA, POLA1, RB1, RRM2, SLC25A15, TYMS, ZPR1]	TRUE
GO:0000785	chromatin	1.65063	[2, 4, 5, 6, 7, 8, 9]	[None]	71	16.8646	9.59024e-06	0.0223548	{}	{}	[AFF4, AKR1B1, ANKRD17, ASF1A, ASF1B, ASXL2, BAHD1, BAZ1B, BAZ2A, BRMS1L, CAPN2, CBX1, CDCA5, CEBPB, CENPF, CREBBP, DDX11, DSCC1, ENC1, EP400, ESCO2, FAM178A, FOXH1, GABPA, H1FX, H2AFV, H2AFX, H2AFZ, H3F3A, HAT1, HDAC1, HDAC2, HIST1H2BH, HIST1H4A, HMGA1, INCENP, KIAA0947, LDB2, MCM2, MECP2, MRE11A, MSH6, NCAPD3, NFRKB, NRIP1, OIP5, PDS5A, PINK1, RAD18, RBBP4, RNASEH2A, RNF20, SALL4, SIN3A, SMAD2,…	[ACTB, ACTL6A, ACTR5, ACTR8, AFF4, AHCTF1, AKR1B1, ALKBH1, ANKRD17, ANKRD2, ANP32E, APTX, AR, AREG, ARID1A, ARRB1, ASF1A, ASF1B, ASXL1, ASXL2, ATRX, BAHD1, BAZ1B, BAZ2A, BCAS3, BRCA1, BRD4, BRD8, BRMS1, BRMS1L, CALCOCO1, CAPN2, CBX1, CBX2, CBX3, CBX5, CBX6, CBX7, CBX8, CCAR2, CCND2, CDCA5, CDK4, CDKN2A, CEBPB, CECR2, CENPA, CENPC, CENPCP1, CENPF, CHAF1A, CHAF1B, CHD4, CHD5, CHD6, CHEK1, CITED2, C…	TRUE
GO:0000151	ubiquitin ligase complex	1.64634	[3, 4, 5]	[None]	41	20.297	9.68948e-06	0.0225765	{}	{}	[ANAPC1, C6orf89, CACUL1, CBLL1, CCNF, CDC20, CDC23, CDC26, CDC27, CDKN1B, CUL2, CUL4A, CUL5, DCAF10, DCAF7, DEPDC1B, DTL, ENC1, FBXL4, FBXO21, FBXW4, KLHL15, KLHL42, KLHL7, OTULIN, RAD18, RCHY1, RNF11, RNF168, RNF20, SEL1L, TOPORS, UBE2A, UBE2D1, UBE2E1, UBE2S, UBE4A, UBR1, UBR2, WWP1, ZYG11B]	[AMFR, ANAPC1, ANAPC10, ANAPC11, ANAPC13, ANAPC15, ANAPC16, ANAPC2, ANAPC4, ANAPC5, ANAPC7, ARIH1, ASB2, ASB4, ATG3, BARD1, BMI1, BRAP, BRCA1, BRCC3, BRE, BTRC, BUB1B, C6orf89, CACUL1, CAND1, CBLL1, CBX2, CBX4, CBX7, CBX8, CCNF, CDC16, CDC20, CDC23, CDC26, CDC27, CDKN1B, COMMD1, CRBN, CUL1, CUL2, CUL3, CUL4A, CUL4B, CUL5, CUL7, CUL9, DCAF10, DCAF11, DCAF12, DCAF13, DCAF16, DCAF17, DCAF4, DCAF5, D…	TRUE
GO:0004842	ubiquitin-protein transferase activity	1.32688	[4]	[None]	57	17.5926	2.04918e-05	0.0471106	{}	{}	[C6orf89, CACUL1, CBL, CBLL1, CDC23, CUL2, CUL4A, CUL5, DTL, FBXO21, FBXW2, FEM1C, HECTD1, HERC2, HUWE1, ITCH, KLHL42, MALT1, MARCH5, MARCH6, MIB1, NAIP, NEURL1B, PELI1, RAD18, RC3H1, RC3H2, RCHY1, RNF11, RNF168, RNF20, RNF34, SIAH2, TCEB3, TNFAIP3, TOPORS, TRIM23, TRIM32, UBA1, UBE2A, UBE2D1, UBE2D3, UBE2E1, UBE2I, UBE2J1, UBE2S, UBE2T, UBE3A, UBE3B, UBE3C, UBE4A, UBR1, UBR2, UHRF2, WDSUB1, WWP1…	[AKTIP, AMFR, ANAPC11, ANAPC2, ANAPC4, AREL1, ARIH1, ARIH2, ASB2, ASB4, BARD1, BCOR, BFAR, BIRC2, BIRC3, BIRC5, BIRC6, BIRC7, BIRC8, BRAP, BRCA1, BTRC, C6orf89, CACUL1, CBL, CBLB, CBLC, CBLL1, CBX8, CCNB1IP1, CDC23, CDC34, CHFR, CNOT4, CUL1, CUL2, CUL3, CUL4A, CUL4B, CUL5, DDB2, DTL, DTX3L, DZIP3, ERCC8, FANCF, FANCL, FBXL14, FBXL15, FBXL2, FBXL21, FBXL3, FBXL5, FBXL6, FBXL7, FBXO10, FBXO11, FBXO…	TRUE
GO:0003676	nucleic acid binding	1.2768	[3]	[None]	488	11.7988	2.30265e-05	0.0528688	{}	{}	[ACO1, ADNP, ADNP2, AGGF1, AKR1B1, ALKBH8, ANKRD17, ANXA2, API5, APLP2, APOBEC3B, ARCN1, ARID5B, ASCC3, ASXL2, ATF2, ATMIN, ATP5A1, BAG4, BAHD1, BAZ2A, BCLAF1, BDP1, BICC1, BMS1, BST2, BTAF1, BVES, BZW1, C5orf54, C7orf50, CAPRIN1, CBLL1, CCNT1, CCT4, CD3EAP, CDK11B, CDT1, CEBPB, CENPB, CENPW, CERS2, CGGBP1, CHCHD1, CHD1, CLOCK, CLTC, CLUH, CMSS1, CNOT1, CNOT8, CNRIP1, CPEB2, CPNE3, CPSF2, CPSF3, …	[2xSMAD3, A0A087WUV0_HUMAN, A0A087WYE7_HUMAN, A0A087WZK3_HUMAN, A0A088AWK7_HUMAN, A0A0A6YYK5_HUMAN, A1CF, AARS, AARS2, AARSD1, AATF, ABCF1, ABI2, ABL1, ABT1, ABTB1, ACAA2, ACD, ACIN1, ACO1, ACR, ACTB, ACTL6A, ACTN1, ACTN4, ADAD1, ADAD2, ADAR, ADARB1, ADARB2, ADAT1, ADD1, ADK, ADNP, ADNP2, ADRA2A, AEBP1, AEBP2, AEN, AFF2, AFF3, AGFG1, AGGF1, AGO1, AGO2, AGO3, AGO4, AHCTF1, AHDC1, AHNAK, AHR, AHRR,…	TRUE
GO:0000077	DNA damage checkpoint	1.15232	[5, 6, 7]	[None]	35	20.5882	3.0817e-05	0.0704169	{}	{}	[ATF2, CCNA2, CCND1, CCNG1, CDK1, CDKN1B, CLOCK, CUL4A, DEPDC1B, DTL, E2F1, GTSE1, H2AFX, INTS7, MAPK14, MDC1, MMAB, MRE11A, MSH2, NEK11, PLK1, PSMA3, PSMB1, PSMC1, PSMD1, PSMD10, PSMD2, PSMD5, PSMD7, PSMD8, PSME3, RBM38, RPS27A, USP28, ZNF367]	[ANTXR1, ARTN, ATF2, ATM, ATR, ATRIP, BABAM1, BLM, BRCA1, BRCC3, BRD4, BRE, BRIP1, BRSK1, C10orf90, CASP2, CCAR2, CCNA2, CCND1, CCNG1, CDC14B, CDC5L, CDK1, CDK2, CDK5RAP3, CDKN1A, CDKN1B, CEP63, CHEK1, CHEK2, CLOCK, CLSPN, CRADD, CRY1, CUL4A, DDX39B, DEPDC1B, DGKZ, DTL, E2F1, ERCC4, FAM175A, FBXO31, FBXO6, FEM1B, FOXN3, FOXO4, FZR1, GDNF, GIGYF2, GML, GTSE1, H2AFX, HINFP, HMGA2, HUS1, HUS1B, IER3…	TRUE
GO:0000079	regulation of cyclin-dependent protein serine/threonine kinase activity	0.946906	[4, 5, 8, 9, 10, 11]	[None]	24	23.7624	4.98035e-05	0.113004	{}	{}	[CASP3, CCNA1, CCNA2, CCND1, CCNG1, CCNT1, CDC25A, CDC25C, CDC6, CDKN1B, CDKN2C, CDKN2D, CDKN3, CKS1B, CKS2, GTF2H1, GTPBP4, LATS1, MCM2, PKD2, PLK1, PSMD10, STIL, TNFAIP3]	[ADAM17, AKT1, APC, ATRAID, BCCIP, BLM, C2orf40, CASP3, CCNA1, CCNA2, CCNB3, CCNC, CCND1, CCND2, CCND3, CCNE2, CCNG1, CCNH, CCNK, CCNL1, CCNL2, CCNT1, CCNT2, CCNY, CCNYL1, CCNYL2, CDC25A, CDC25C, CDC37, CDC6, CDK5R1, CDK5R2, CDK5RAP1, CDK5RAP3, CDK7, CDKN1A, CDKN1B, CDKN2A, CDKN2B, CDKN2C, CDKN2D, CDKN3, CEBPA, CKS1B, CKS2, CNPPD1, CUL3, DAB2IP, DIRAS3, EGFR, FAM58A, FAM58BP, FBXO31, FBXO7, FGF10…	TRUE
GO:0004722	protein serine/threonine phosphatase activity	0.707779	[7]	[None]	16	28.5714	8.70654e-05	0.195984	{}	{}	[CDKN3, CTDSP2, ILKAP, MTMR4, MTMR6, PHLPP2, PPAPDC2, PPM1B, PPP1CC, PPP1R3C, PPP1R3D, PPP2R5D, PPP3CB, PPP5C, PPP6C, ZNF367]	[CAMK2G, CDC14B, CDKN3, CTDNEP1, CTDP1, CTDSP1, CTDSP2, CYCS, EPM2A, ILKAP, LCK, MTMR3, MTMR4, MTMR6, NHLRC1, PDP1, PDP2, PGAM5, PHLPP2, PPA2, PPAPDC2, PPEF1, PPEF2, PPM1A, PPM1B, PPM1D, PPM1E, PPM1F, PPM1G, PPM1J, PPM1K, PPM1L, PPM1M, PPP1CA, PPP1CB, PPP1CC, PPP1R15B, PPP1R3C, PPP1R3D, PPP2CA, PPP2CB, PPP2R1A, PPP2R2A, PPP2R3B, PPP2R5D, PPP3CA, PPP3CB, PPP3R1, PPP4C, PPP5C, PPP6C, PTEN, RPAP2, S…	TRUE
GO:0004386	helicase activity	0.63119	[7]	[None]	32	20.1258	0.000104042	0.233781	{}	{}	[ASCC3, BTAF1, CHD1, DDX1, DDX10, DDX11, DDX20, DDX39A, DDX3X, DDX3Y, DDX50, DHX15, DHX32, DHX40, EP400, ERCC3, ERCC6L, ERCC6L2, FBXO18, G3BP1, GTF2F2, HELZ, MCM2, MCM6, MRE11A, RECQL, SETX, SMARCA1, SMARCAD1, WRB, XRCC5, ZRANB3]	[AK8, ANXA1, ARTN, ASCC3, ATRX, BLM, BRIP1, BTAF1, C10orf2, CDC45, CHD1, CHD1L, CHD2, CHD3, CHD4, CHD5, CHD6, CHD7, CHD8, CHD9, DDX1, DDX10, DDX11, DDX11L8, DDX12P, DDX17, DDX18, DDX19A, DDX19B, DDX20, DDX21, DDX23, DDX24, DDX25, DDX27, DDX28, DDX31, DDX39A, DDX39B, DDX3X, DDX3Y, DDX4, DDX41, DDX42, DDX43, DDX46, DDX47, DDX49, DDX5, DDX50, DDX51, DDX52, DDX53, DDX54, DDX55, DDX56, DDX58, DDX59, D…	TRUE
GO:0003682	chromatin binding	0.609818	[2, 3]	[None]	76	15.4158	0.000109485	0.245574	{}	{}	[ADNP, AKR1B1, ANKRD17, APBB1, ASF1A, ATAD2, ATF2, BAHD1, BAZ1B, BDP1, CBX1, CCNT1, CDC6, CDCA5, CEBPB, CENPB, CENPF, CLOCK, CREBBP, CTCF, CUX1, DDX1, DNAJC1, ELK1, ELK4, ELMSAN1, EP400, GABPA, H2AFZ, H3F3A, HDAC1, HDAC2, HMGB1, HMGB3, HMGXB4, KMT2A, LDB2, MCMBP, MECP2, MIER3, MITF, MSH6, MYBL1, NCOA2, NFKB1, NOC3L, NUPR1, ORC1, PCNA, PHF13, PHF21A, POLR3A, PRKAA1, RBBP4, RCOR1, REST, RNF168, RNF…	[ACTB, ACTL6A, ADNP, AIRE, AJUBA, AKR1B1, ANKRD17, APBB1, APEX1, APITD1, APTX, AR, AREG, ARID1A, ARID3A, ARID3C, ARID5A, ARX, ASCL1, ASF1A, ASH1L, ATAD2, ATAD2B, ATF2, ATOH1, ATRX, ATXN1, ATXN7, AUTS2, BAHCC1, BAHD1, BAP1, BARX2, BAZ1B, BCAS3, BCL6, BDP1, BEND6, BHLHE22, BHMG1, BRD2, BRD3, BRD4, C17orf49, C19orf40, CALCOCO1, CAMTA2, CBFA2T3, CBX1, CBX2, CBX4, CBX5, CBX7, CCDC79, CCNT1, CDC45, CDC…	TRUE
GO:0005525	GTP binding	0.605167	[5, 6, 7, 8]	[None]	64	16.0804	0.000110762	0.248218	{}	{}	[AGAP1, ANXA6, ARF4, ARL17A, ARL17B, ARL3, ARL5B, ARL6, DNM1L, EEFSEC, EHD4, EIF5, ERCC3, GBP4, GEM, GFM2, GIMAP2, GLUD1, GTPBP4, GTPBP6, GUCY1B3, HBS1L, HSP90AA1, KRAS, MFN2, MRAS, NIN, NOLC1, NRAS, OLA1, OPA1, RAB11A, RAB12, RAB14, RAB18, RAB22A, RAB28, RAB32, RAB33A, RAB35, RAB38, RAB5A, RABL3, RAC1, RANBP17, RAP1B, RAP2C, RASL10B, RHOA, RHOJ, RHOT1, RNASE1, RP2, RRAGA, SAR1A, SAR1B, SEPHS1, S…	[A0A087X1E9_HUMAN, A0A0C4DH77_HUMAN, ACSM1, ACSM5, ADSS, ADSSL1, AGAP1, AGAP2, AGAP3, AK3, AK4, AKR1B10, ANXA6, ARF1, ARF1P1, ARF3, ARF4, ARF5, ARF6, ARFIP2, ARFRP1, ARHGAP35, ARHGAP5, ARHGEF5, ARL1, ARL10, ARL11, ARL13A, ARL13B, ARL14, ARL15, ARL16, ARL17A, ARL17B, ARL2, ARL2-SNX15, ARL3, ARL4A, ARL4C, ARL4D, ARL5A, ARL5B, ARL5C, ARL6, ARL8A, ARL8B, ARL9, ATL1, ATL2, ATL3, BCL11B, C10orf129, C9o…	TRUE
GO:0000139	Golgi membrane	0.551901	[3, 4, 5, 6, 7, 8, 9]	[None]	95	14.6154	0.000125495	0.280607	{}	{}	[ABCG1, ACTR3, AP1G1, AP2A1, ARCN1, ARFGEF2, ARL3, ATP7B, B3GALNT1, B3GALT6, B3GAT1, B3GNT2, B3GNT5, B3GNTL1, B4GALT6, C1GALT1C1, C3orf58, C6orf89, CANT1, CD74, CHP1, CHPT1, CHST11, CHST3, CLTA, CLTC, CNIH1, COG7, CSGALNACT1, CSGALNACT2, CUX1, DHCR24, DOPEY1, FAM20B, FIG4, FKTN, GNPTAB, GOLPH3, GXYLT1, HLA-DQA1, HLA-DQB2, HLA-DRA, HLA-DRB1, ICA1, LLGL1, LPCAT1, LST1, MAN2A1, MANEA, MBTPS1, MMGT1,…	[A4GALT, A4GNT, ABCA5, ABCA7, ABCG1, ABO, ACBD3, ACER2, ACER3, ACTR3, AFTPH, AGTRAP, AKR1B10, ANAPC2, ANKHD1, AP1B1, AP1G1, AP1G2, AP1M1, AP1M2, AP1S1, AP1S2, AP1S3, AP2A1, AP3D1, AP4B1, AP4E1, AP4M1, AP4S1, APC2, APH1A, APP, ARAP1, ARCN1, ARF1, ARF1P1, ARF3, ARFGAP1, ARFGAP2, ARFGAP3, ARFGEF1, ARFGEF2, ARFIP1, ARFIP2, ARHGAP21, ARHGAP32, ARL1, ARL3, ARRB1, ASAP2, ATF6, ATL1, ATP2C1, ATP2C2, ATP7…	TRUE
GO:0001934	positive regulation of protein phosphorylation	0.486015	[6, 7, 8, 9]	[None]	117	13.9785	0.000146513	0.326576	{}	{}	[ABL2, ACSL1, ACVR2B, ADAM9, ADORA2B, AIF1, AKAP9, ALS2, ANXA2, BAG4, BAK1, BDNF-AS, BMP4, BNIP2, BRAF, C3, C5AR1, CAB39, CACUL1, CALM1, CARD14, CCL5, CCNB1, CCND1, CD36, CD74, CDC25B, CDK1, CDON, CEMIP, CENPE, CREBL2, CRK, CSF1R, CYSLTR2, DIXDC1, DOCK7, DSTYK, ECT2, EFNA1, EHD4, FBXO18, FGFR1, FNIP2, FZD1, HCLS1, HMGCR, HSPA5, IFNAR1, IL11, IL24, ILK, IQGAP3, ITGA5, ITGB1, KIDINS220, KIF14, KIT,…	[ABCA7, ABI1, ABL1, ABL2, ACE, ACKR3, ACSL1, ACVR1, ACVR1B, ACVR2A, ACVR2B, ACVRL1, ADAM17, ADAM8, ADAM9, ADCY1, ADCY2, ADCY3, ADCY4, ADCY5, ADCY6, ADCY7, ADCY8, ADCY9, ADCYAP1, ADIPOQ, ADORA1, ADORA2B, ADRA1A, ADRA1B, ADRA1D, ADRA2A, ADRA2B, ADRA2C, ADRB2, ADRB3, AFAP1L2, AGAP2, AGT, AGXT, AIF1, AJUBA, AKAP9, AKT1, AKT2, AKTIP, ALK, ALOX12B, ALOX15, ALS2, AMH, ANG, ANGPT1, ANGPT4, ANKHD1, ANKRD6…	TRUE
GO:0002223	stimulatory C-type lectin receptor signaling pathway	0.358295	[5, 7, 8]	[None]	26	21.1382	0.000197402	0.438233	{}	{}	[CALM1, CLEC7A, CREBBP, FCER1G, KRAS, MALT1, NFKB1, NRAS, PAK2, PPP3CB, PSMA3, PSMB1, PSMC1, PSMD1, PSMD10, PSMD2, PSMD5, PSMD7, PSMD8, PSME3, RAF1, RPS27A, SYK, TAB3, UBA3, UBE2D1]	[ARHGEF7, BCL10, BTRC, CALM1, CARD11, CARD9, CASP8, CD209, CHUK, CLEC4A, CLEC4C, CLEC4D, CLEC4E, CLEC6A, CLEC7A, CREBBP, CUL1, EP300, FBXW11, FCER1G, FYN, HRAS, ICAM2, ICAM3, IKBKB, IKBKG, IL1B, ITPR1, ITPR2, ITPR3, KRAS, LYN, MALT1, MAP3K14, MAP3K7, NFATC1, NFATC2, NFATC3, NFKB1, NFKB2, NFKBIA, NRAS, PAK1, PAK2, PAK3, PDPK1, PKN1, PKN2, PLCG2, PPP3CA, PPP3CB, PPP3R1, PRKACA, PRKACB, PRKACG, PRKC…	TRUE
GO:0000122	negative regulation of transcription from RNA polymerase II promoter	0.283908	[6, 7, 8, 9, 10, 11, 12]	[None]	102	14.1667	0.000235342	0.520106	{}	{}	[AKIRIN2, ANKRD52, ARID5B, ASXL2, AURKB, BMP4, BRMS1L, CCND1, CD36, CGGBP1, CNOT1, CREBBP, CTCF, CUX1, DDX20, DKK1, E2F1, E2F7, EFNA1, ELK4, ETF1, ETV3, FGFR1, FNIP2, FOXH1, FOXM1, GABPA, GZF1, HCLS1, HDAC1, HDAC2, HDAC5, HDAC8, HES7, HMGB1, HNRNPAB, HSBP1, IFI27, IRF2BPL, KLF11, LPIN1, MAP2K5, MECP2, MEIS2, MITF, MLX, MTDH, NACC1, NCOA2, NFIL3, NFKB1, NRIP1, OXSR1, PER2, PHF14, PHF19, PHF21A, PK…	[AEBP1, AEBP2, AES, AHR, AHRR, AJUBA, AKIRIN2, ALX1, ANKRD1, ANKRD2, ANKRD33, ANKRD52, ARHGAP35, ARID1A, ARID5B, ARX, ASCL1, ASCL2, ASXL1, ASXL2, ATF3, ATF7, ATF7IP, ATN1, ATRX, ATXN1, ATXN1L, AURKB, AXIN1, BACH1, BACH2, BARX2, BATF3, BCL11A, BCL6, BCL6B, BCOR, BEND6, BHLHE40, BHLHE41, BMI1, BMP2, BMP4, BPTF, BRIP1, BRMS1, BRMS1L, C1QBP, C21orf33, CALR, CAV1, CBX2, CBX4, CBX6, CBX7, CBX8, CC2D1A,…	TRUE
GO:0002218	activation of innate immune response	0.266102	[2, 4, 5]	[None]	49	16.7808	0.000245859	0.541873	{}	{}	[ANKRD17, ATF2, CALM1, CD14, CD36, CDK1, CLEC7A, CREBBP, DUSP4, ELK1, FCER1G, HSPD1, IRAK3, ITCH, ITGB2, KRAS, MALT1, MAP2K3, MAPK14, MAPK9, NFKB1, NRAS, OTULIN, PAK2, PELI1, PPP2R5D, PPP3CB, PSMA3, PSMB1, PSMC1, PSMD1, PSMD10, PSMD2, PSMD5, PSMD7, PSMD8, PSME3, RAF1, RIPK2, RPS27A, SIN3A, SYK, TAB3, TBK1, TICAM1, TNFAIP3, UBA3, UBE2D1, UBE2D3]	[ADAM8, AIM2, ANKRD17, ARHGEF7, ARRB2, ATF1, ATF2, BCL10, BIRC2, BIRC3, BPIFB1, BTK, BTRC, C1QBP, CACTIN, CALM1, CARD11, CARD9, CASP8, CAV1, CD14, CD209, CD36, CD86, CDK1, CHUK, CLEC4A, CLEC4C, CLEC4D, CLEC4E, CLEC6A, CLEC7A, CNPY3, COLEC12, CREB1, CREBBP, CTSB, CTSK, CTSL, CTSS, CUL1, CYBA, CYLD, DAB2IP, DDX58, DDX60, DHX58, DMBT1, DUSP3, DUSP4, DUSP6, DUSP7, EHHADH, ELK1, EP300, F2RL1, FADD, FB…	TRUE
GO:0002758	innate immune response-activating signal transduction	0.243485	[3, 5, 6]	[None]	48	16.8421	0.000259355	0.570841	{}	{}	[ANKRD17, ATF2, CALM1, CD14, CD36, CDK1, CLEC7A, CREBBP, DUSP4, ELK1, FCER1G, HSPD1, IRAK3, ITCH, ITGB2, KRAS, MALT1, MAP2K3, MAPK14, MAPK9, NFKB1, NRAS, OTULIN, PAK2, PELI1, PPP2R5D, PPP3CB, PSMA3, PSMB1, PSMC1, PSMD1, PSMD10, PSMD2, PSMD5, PSMD7, PSMD8, PSME3, RAF1, RIPK2, RPS27A, SYK, TAB3, TBK1, TICAM1, TNFAIP3, UBA3, UBE2D1, UBE2D3]	[ADAM8, ANKRD17, ARHGEF7, ARRB2, ATF1, ATF2, BCL10, BIRC2, BIRC3, BPIFB1, BTK, BTRC, C1QBP, CACTIN, CALM1, CARD11, CARD9, CASP8, CAV1, CD14, CD209, CD36, CD86, CDK1, CHUK, CLEC4A, CLEC4C, CLEC4D, CLEC4E, CLEC6A, CLEC7A, CNPY3, COLEC12, CREB1, CREBBP, CTSB, CTSK, CTSL, CTSS, CUL1, CYBA, CYLD, DAB2IP, DDX58, DDX60, DHX58, DMBT1, DUSP3, DUSP4, DUSP6, DUSP7, EHHADH, ELK1, EP300, F2RL1, FADD, FBXW11, …	TRUE
GO:0002220	innate immune response activating cell surface receptor signaling pathway	0.18828	[4, 6, 7]	[None]	26	20.6349	0.000295315	0.648216	{}	{}	[CALM1, CLEC7A, CREBBP, FCER1G, KRAS, MALT1, NFKB1, NRAS, PAK2, PPP3CB, PSMA3, PSMB1, PSMC1, PSMD1, PSMD10, PSMD2, PSMD5, PSMD7, PSMD8, PSME3, RAF1, RPS27A, SYK, TAB3, UBA3, UBE2D1]	[ARHGEF7, BCL10, BTRC, CALM1, CARD11, CARD9, CASP8, CD209, CHUK, CLEC4A, CLEC4C, CLEC4D, CLEC4E, CLEC6A, CLEC7A, CREBBP, CUL1, EP300, FBXW11, FCER1G, FCN1, FFAR2, FYN, HRAS, ICAM2, ICAM3, IKBKB, IKBKG, IL1B, ITPR1, ITPR2, ITPR3, KRAS, LYN, MALT1, MAP3K14, MAP3K7, NFATC1, NFATC2, NFATC3, NFKB1, NFKB2, NFKBIA, NRAS, PAK1, PAK2, PAK3, PDPK1, PKN1, PKN2, PLCG2, PPP3CA, PPP3CB, PPP3R1, PRKACA, PRKACB,…	TRUE
GO:0003774	motor activity	0.125978	[7]	[None]	27	20.1493	0.000341647	0.748208	{}	{}	[CENPE, DYNC1I2, DYNC1LI1, DYNC1LI2, DYNLL1, DYNLT1, KIF11, KIF14, KIF18A, KIF1C, KIF20A, KIF20B, KIF23, KIF24, KIF27, KIF2C, KIF3B, KIF3C, KIF4A, KIF5B, KIF5C, MYO1F, MYO5A, SMC1A, SMC3, SNX29, STARD9]	[APPBP2, BBS4, CENPE, CGN, CGNL1, DCTN1, DCTN2, DNAH1, DNAH10, DNAH11, DNAH12, DNAH14, DNAH17, DNAH2, DNAH3, DNAH5, DNAH6, DNAH7, DNAH8, DNAH9, DNAI1, DNAI2, DNAL4, DNALI1, DNHD1, DYNC1H1, DYNC1I1, DYNC1I2, DYNC1LI1, DYNC1LI2, DYNC2H1, DYNC2LI1, DYNLL1, DYNLL2, DYNLRB1, DYNLRB2, DYNLT1, DYNLT3, E7EVH7_HUMAN, KIF11, KIF12, KIF13A, KIF13B, KIF14, KIF15, KIF16B, KIF17, KIF18A, KIF18B, KIF19, KIF1A, …	TRUE
GO:0003729	mRNA binding	0.078443	[6]	[None]	26	20.3125	0.000382387	0.834751	{}	{}	[ACO1, CLUH, CPEB2, DDX3X, EEFSEC, ELAVL1, FMR1, G3BP1, GRSF1, HNRNPAB, HNRNPLL, HSP90AA1, LARP1, MECP2, NUDT21, PARN, RBM38, RBMS3, RC3H1, RC3H2, RNF20, RPL7, SERBP1, SLBP, TDRD7, TSN]	[ACO1, ADARB1, AGO2, AUH, C1QBP, C7orf55-LUC7L2, CALR, CARHSP1, CCRN4L, CELF1, CELF3, CELF4, CIRBP, CLUH, CPEB1, CPEB2, CPEB3, CPSF1, CPSF6, CRYZ, CSTF3, DCP1B, DDX3X, DHFR, DHFRL1, DPEP2, DXO, EEFSEC, EIF4A1, EIF4A3, ELAVL1, ELAVL2, ELAVL4, ESRP1, ESRP2, FECH, FMR1, FXR1, FXR2, FYTTD1, G3BP1, GRSF1, HNRNPAB, HNRNPC, HNRNPLL, HSP90AA1, IDA:, IGF2BP1, IGF2BP2, IGF2BP3, IREB2, JRK, KHSRP, KIAA0020,…	TRUE
GO:0002279	mast cell activation involved in immune response	0.0175322	[2, 4, 5]	[None]	13	28.2609	0.000442189	0.960435	{}	{}	[ADORA2B, C12orf4, FCER1G, KIT, LAT2, MILR1, PIK3CD, SLC7A8, SNX4, SNX6, SYK, UNC13D, VAMP3]	[ADORA2B, BTK, C12orf4, CD300A, CHGA, CLSTN1, CPLX2, CRHR1, FCER1A, FCER1G, FER, FES, FGR, FOXF1, GAB2, HMOX1, IL13, KIT, LAT, LAT2, LYN, MILR1, MRGPRX2, MS4A1, MS4A2, ORC3, PDPK1, PIK3CD, PIK3CG, PLA2G3, RABGEF1, RASGRP1, S100A13, SLC7A8, SNAP23, SNX4, SNX6, SPNS1, STXBP2, SYK, UNC13D, VAMP2, VAMP3, VAMP7, VAMP8, YWHAZ]	TRUE
GO:0000022	mitotic spindle elongation	0.0158859	[5, 6, 7, 8]	[None]	5	62.5	0.000444073	0.964082	{}	{}	[AURKB, KIF23, KIF4A, PRC1, RACGAP1]	[AURKB, AURKC, KIF23, KIF4A, KIF4B, MAP10, PRC1, RACGAP1]	TRUE
GO:0000212	meiotic spindle organization	0.0158859	[3, 4, 5, 6, 7]	[None]	5	62.5	0.000444073	0.964082	{}	{}	[ASPM, AURKA, ESPL1, FBXO5, TUBG1]	[ASPM, AURKA, ESPL1, FBXO5, MOCOS, MOS, MYH9, TUBG1]	TRUE
GO:0000002	mitochondrial genome maintenance	0	[4, 5]	[None]	3	8.57143	0.698603	1	{}	{}	[CHCHD4, OPA1, STOML2]	[AKT3, C10orf2, CHCHD4, DNA2, DNAJA3, LIG3, LONP1, LRIG3, MED12, MEF2A, MGME1, MPV17, MRPL17, OPA1, PARP1, PID1, PIF1, POLG, POLG2, PPARGC1A, PRIMPOL, RNASEH1, RNASEH1P1, RRM2B, SESN2, SLC25A33, SLC25A36, SLC25A4, STOML2, STOX1, TEFM, TK1, TK2, TP53, TYMP]	TRUE
GO:0000018	regulation of DNA recombination	0	[5, 6, 7, 8]	[None]	11	18.6441	0.0317616	1	{}	{}	[FIGNL1, KPNA1, KPNA2, MRE11A, MSH2, MSH6, RAD18, SMARCAD1, TERF2IP, WHSC1, ZRANB3]	[ALYREF, APLF, BCL6, BLM, CD28, CD40, CHEK1, CLCF1, EXOSC3, FIGN, FIGNL1, FOXP3, IFNG, IL10, IL2, IL27RA, IL4, IL7R, KPNA1, KPNA2, LIG3, LRIG3, MLH1, MRE11A, MSH2, MSH3, MSH6, NDFIP1, PARPBP, PAXIP1, POLK, POLQ, POLR1B, PPP4C, PPP4R2, PRDM9, PTPRC, RAD18, RAD50, RAD51, RAD51AP1, RPA2, RTEL1, RTEL1-TNFRSF6B, SIRT6, SMARCAD1, SPIDR, STAT6, SUPT6H, TBX21, TERF2IP, TEX15, TGFB1, THOC1, TNFSF13, TNFSF…	TRUE
GO:0000038	very long-chain fatty acid metabolic process	0	[5, 6, 8, 9]	[None]	6	20.6897	0.0653229	1	{}	{}	[ABCD3, ACOT1, ACOT2, ELOVL1, ELOVL4, PTPLAD1]	[ABCD1, ABCD2, ABCD3, ACAA1, ACOT1, ACOT2, ACOT4, ACOX1, ACSBG1, CYP4F12, CYP4F2, ELOVL1, ELOVL2, ELOVL3, ELOVL4, ELOVL5, ELOVL7, HSD17B4, PEX2, PEX5, PTPLA, PTPLAD1, PTPLAD2, PTPLB, SLC27A2, SLC27A4, SLC27A5, SLC27A6, TECR]	TRUE
GO:0000041	transition metal ion transport	0	[6, 7, 8]	[None]	15	13.1579	0.171134	1	{}	{}	[ATOX1, ATP6V1A, ATP6V1E1, ATP7B, CLTC, F3, LMTK2, SCO1, SFXN1, SLC11A1, SLC30A7, SLC39A6, SLC39A9, SNX3, ZP3]	[ATOX1, ATP2C1, ATP6AP1, ATP6V0A1, ATP6V0A2, ATP6V0A4, ATP6V0B, ATP6V0C, ATP6V0D1, ATP6V0D2, ATP6V0E1, ATP6V0E2, ATP6V1A, ATP6V1B1, ATP6V1B2, ATP6V1C1, ATP6V1C2, ATP6V1D, ATP6V1E1, ATP6V1E2, ATP6V1F, ATP6V1G1, ATP6V1G2, ATP6V1G3, ATP6V1H, ATP7A, ATP7B, CCS, CLTC, CLU, COX17, CP, CUTC, DNM2, F3, FKBP4, FTH1, FTH1P19, FTHL17, FTL, FTMT, GIF, HAMP, HEPH, HEPHL1, HFE, IREB2, LMTK2, MCOLN1, MFI2, MIF,…	TRUE
GO:0000045	autophagic vacuole assembly	0	[4, 5, 6, 7, 8]	[None]	12	19.0476	0.0219096	1	{}	{}	[ATG16L1, ATG2B, ATG4A, EMC6, MAP1LC3B, MAP1LC3B2, PINK1, PSEN1, RAB33A, SH3GLB1, UBQLN1, UBQLN2]	[AMBRA1, ATG101, ATG12, ATG13, ATG14, ATG16L1, ATG16L2, ATG2A, ATG2B, ATG3, ATG4A, ATG4B, ATG4C, ATG4D, ATG5, ATG9A, ATG9B, BECN1, CHMP4A, CHMP4B, EMC6, GABARAP, GABARAPL1, GABARAPL2, GABARAPL3, IFT20, IFT88, KIAA1324, MAP1LC3A, MAP1LC3B, MAP1LC3B2, MAP1LC3C, NSFL1C, PACS2, PIK3C3, PINK1, PSEN1, RAB1A, RAB1B, RAB23, RAB33A, RAB33B, RAB7A, RALB, RB1CC1, RNF5, SCFD1, SH3GLB1, TBC1D14, TP53INP1, TP5…	TRUE
GO:0000049	tRNA binding	0	[5]	[None]	9	20.9302	0.025214	1	{}	{}	[ALKBH8, CTU1, DARS2, EEFSEC, EIF2S1, FARS2, RARS, TRMT1L, TRMU]	[AARS, AARS2, AIMP1, ALKBH8, CARS, CTU1, CTU2, DARS2, EARS2, EEF1A1, EEFSEC, EIF2A, EIF2S1, FARS2, FARSA, FDXACB1, IFIT5, IGHMBP2, KARS, MARS, METTL1, NSUN2, PSTK, PTCD1, RARS, RPL35A, SEPSECS, SLA2, SLFN11, SSB, TERT, THG1L, TRMT1, TRMT10A, TRMT11, TRMT1L, TRMU, TRNT1, TYW5, XPO5, XPOT, YARS, YARS2]	TRUE
GO:0000050	urea cycle	0	[4, 5, 6]	[None]	3	16.6667	0.269633	1	{}	{}	[ARG2, HTT, NAGS]	[ADSL, ARG1, ARG2, ASL, ASS1, CAD, CEBPA, CPS1, CYP21A2, DFFB, HTT, IRG1, NAGS, OTC, SLC25A15, SLC25A2, SLC6A4, TINAGL1]	TRUE
GO:0000060	protein import into nucleus, translocation	0	[4, 5, 6, 7, 8, 9, 10]	[None]	5	10.6383	0.518664	1	{}	{}	[CDK1, HSP90AA1, RBM22, SLC11A1, TNPO1]	[ABRA, AGAP3, AKR1C3, AKT1, ARNTL, BCL3, BCL6, CDK1, CDKN1A, CEP57, GAS6, GCKR, HSP90AA1, IFNG, IGF1, IL6, JAK2, KPNB1, MAP4K5, MAVS, MBD4, MED1, MT3, NFKBIA, NUTF2, OGG1, OPRD1, OR1D2, PAK3, PARP10, PDE2A, PHB2, POLA2, RAN, RBM22, SEC61B, SIRT1, SIX3, SLC11A1, TGFB1, TMEM173, TNF, TNFRSF1A, TNPO1, TP53, TXN, UBR5]	TRUE
GO:0000062	fatty-acyl-CoA binding	0	[3, 4]	[None]	6	28.5714	0.0148583	1	{}	{}	[ACBD5, CTDSP2, DBI, ECI2, HADHA, SOAT1]	[ACADL, ACADS, ACBD3, ACBD4, ACBD5, ACBD6, ACBD7, ACOT7, ALDH6A1, CTDSP2, DBI, ECI2, GCDH, HADHA, HADHB, HMGCL, SCP2, SOAT1, SOAT2, SYCP2, TSPO]	TRUE
GO:0000076	DNA replication checkpoint	0	[6, 7]	[None]	3	21.4286	0.160659	1	{}	{}	[CDC6, CDT1, TICRR]	[CDC45, CDC6, CDT1, CLSPN, DNA2, HUS1, HUS1B, NAE1, RAD17, RAD9A, RAD9B, STRA8, TICRR, TIPIN]	TRUE
GO:0000096	sulfur amino acid metabolic process	0	[4, 5, 7, 8]	[None]	9	17.6471	0.0663161	1	{}	{}	[AHCYL1, APIP, CACNA1A, CSAD, ETHE1, MSRA, MTR, MTRR, MUT]	[ADI1, AGXT, AHCY, AHCYL1, AHCYL2, APIP, BHMT, BHMT2, CACNA1A, CBS, CDO1, CNDP2, COMT, CPS1, CSAD, CTH, CYP21A2, DPEP1, EIF2B1, EIF2B2, EIF2B4, ENOPH1, ETHE1, GCLC, GCLM, GGT1, GNMT, GOLT1A, GOLT1B, GOT1, MAT1A, MRI1, MSRA, MTAP, MTHFD1, MTHFD2L, MTHFR, MTR, MTRR, MUT, NFS1, NOX4, PCYOX1, PCYOX1L, RAI1, SLC25A10, SMS, SQRDL, SUOX, TST, VSIG2]	TRUE
GO:0000097	sulfur amino acid biosynthetic process	0	[5, 6, 7, 8, 9]	[None]	3	13.0435	0.412514	1	{}	{}	[APIP, MTR, MTRR]	[ADI1, APIP, BHMT, BHMT2, CBS, CDO1, CTH, EIF2B1, EIF2B2, EIF2B4, ENOPH1, GGT1, GOLT1A, GOLT1B, GOT1, MRI1, MTAP, MTHFD1, MTHFD2L, MTHFR, MTR, MTRR, VSIG2]	TRUE
GO:0000098	sulfur amino acid catabolic process	0	[5, 6, 7, 8, 9]	[None]	3	21.4286	0.160659	1	{}	{}	[CSAD, ETHE1, MTRR]	[AGXT, CBS, CDO1, CSAD, CTH, ETHE1, MTRR, PCYOX1, PCYOX1L, SLC25A10, SQRDL, SUOX, TST, VSIG2]	TRUE
GO:0000109	nucleotide-excision repair complex	0	[3, 4, 5, 6, 7, 8, 9]	[None]	3	21.4286	0.160659	1	{}	{}	[POLE2, POLE3, RAD23B]	[CETN2, CHRAC1, ERCC1, ERCC4, ERCC8, POLD1, POLE, POLE2, POLE3, POLE4, RAD23B, SLX4, XPC]	TRUE
GO:0000118	histone deacetylase complex	0	[4, 5, 6, 7, 8, 9, 10, 11, 12]	[None]	15	22.0588	0.00270794	1	{}	{}	[APLP2, APPL1, BRMS1L, HDAC1, HDAC2, HDAC5, HDAC8, NRIP1, PHF21A, RBBP4, RBBP7, SAP30, SIN3A, WRB, ZNF217]	[APLP2, APPL1, APPL2, BRMS1, BRMS1L, CBX5, CHD3, CHD4, CHD5, CHD6, CIR1, CSNK2A1, CSNK2A2, DNTTIP1, DPEP2, DPEP3, FAM60A, GATAD2A, HDAC1, HDAC10, HDAC11, HDAC2, HDAC3, HDAC4, HDAC5, HDAC6, HDAC7, HDAC8, HDAC9, HEY2, HINT1, ING2, ING3, INGX, KALRN, MBD2, MBD3, MECOM, MORF4L1, MTA1, MTA2, MTA3, NACC2, NCOR1, NCOR2, NRIP1, PHF12, PHF21A, RBBP4, RBBP7, RERE, SALL1, SALL2, SAP18, SAP30, SATB2, SIN3A, …	TRUE
GO:0000123	histone acetyltransferase complex	0	[4, 5, 6, 7, 8, 9, 10, 11, 12]	[None]	16	18.1818	0.0139355	1	{}	{}	[ATXN7L3, CREBBP, ELP4, EP400, KANSL1, KANSL3, MSL2, MSL3, POLE3, SAP130, TADA2B, TAF5, TAF5L, TAF9, USP22, YEATS4]	[ACTB, ACTL6A, ATXN7, ATXN7L3, BRD1, BRD8, BRPF1, BRPF3, CCDC101, CREBBP, CSRP2BP, DMAP1, DR1, ELP2, ELP3, ELP4, ENY2, EP300, EP400, EPC1, EPC2, HCFC1, IKBKAP, ING3, ING4, ING5, JADE1, JADE2, JADE3, KANSL1, KANSL1L, KANSL2, KANSL3, KAT2A, KAT2B, KAT5, KAT6A, KAT6B, KAT7, KAT8, MAP3K7, MBIP, MCRS1, MEAF6, MORF4L1, MRGBP, MSL1, MSL2, MSL3, OGT, PET117, PHF20, POLE3, POLE4, POTEF, RUVBL1, RUVBL2, SA…	TRUE
GO:0000132	establishment of mitotic spindle orientation	0	[5, 6, 7, 8]	[None]	5	23.8095	0.0533594	1	{}	{}	[DYNLT1, HTT, SPDL1, SPRY2, ZW10]	[ARHGEF2, CDK5RAP2, CENPA, DYNLT1, EYA1, FGF10, GPSM2, HTT, INSC, MCPH1, NDC80, NDE1, NDEL1, NUMA1, PAFAH1B1, PAX6, SLC6A4, SPDL1, SPRY1, SPRY2, ZW10]	TRUE
GO:0000145	exocyst	0	[3, 5, 6, 7, 8, 9]	[None]	3	15	0.326981	1	{}	{}	[EXOC4, EXOC8, SEPT2]	[EXOC1, EXOC2, EXOC3, EXOC3L1, EXOC3L2, EXOC3L4, EXOC4, EXOC6, EXOC6B, EXOC7, EXOC8, MYRIP, RAB10, RALB, SEPT2, SEPT6, STXBP6, TNFAIP2, VPS51, WASH1]	TRUE
GO:0000149	SNARE binding	0	[3]	[None]	10	8.26446	0.78811	1	{}	{}	[CACNA1A, NAPG, RAB11A, SEC22C, STX2, STXBP1, SYT15, SYTL4, TMED10, VAMP3]	[ABCA1, ABL1, BET1, BLOC1S6, C2CD4A, C2CD4B, C2CD4C, C2CD4D, CACNA1A, CAPN10, CPLX1, CPLX2, CPLX3, CPLX4, DAPK1, DOC2A, DOC2B, EXOC3, EXOC3L1, EXOC3L2, EXOC3L4, GABARAPL2, GOLGA2, GOSR2, HECTD3, L7N2F9_HUMAN, LRRK2, NAPA, NAPB, NAPG, NAPSA, NAPSB, NSF, PTPN2, RAB11A, RNF40, RPH3A, RPH3AL, SCFD1, SEC22A, SEC22B, SEC22C, SEPT9, SLC6A4, SNAP23, SNAP25, SNAP29, SNAP47, SNAPIN, SNPH, STX10, STX11, STX…	TRUE
GO:0000152	nuclear ubiquitin ligase complex	0	[4, 5, 6, 7, 8, 9]	[None]	8	19.5122	0.0491194	1	{}	{}	[ANAPC1, CACUL1, CDC20, CDC23, CDC26, CDC27, DEPDC1B, UBE2S]	[ANAPC1, ANAPC10, ANAPC11, ANAPC13, ANAPC15, ANAPC16, ANAPC2, ANAPC4, ANAPC5, ANAPC7, BARD1, BMI1, BRCA1, BRCC3, BRE, BUB1B, CACUL1, CBX2, CBX4, CBX7, CBX8, CDC16, CDC20, CDC23, CDC26, CDC27, CUL7, DEPDC1B, FZR1, MAD2L2, PCGF2, PCGF6, PHC1, PHC2, PHC3, RBX1, RING1, RNF2, RNF7, UBE2C, UBE2S]	TRUE
GO:0000165	MAPK cascade	0	[4, 5, 6, 8, 9]	[None]	87	12.0499	0.0434991	1	{}	{}	[ABL2, ADAM9, ADORA2B, AIDA, APIP, ATF2, ATP6AP2, BMP4, BNIP2, BRAF, C5AR1, C6orf89, CAMKK2, CCL5, CD36, CD74, CDK1, CDON, CRK, CSF1R, CYSLTR2, DAG1, DIXDC1, DSTYK, DUSP4, DUSP5, EFNA1, ELK1, FGFR1, FKTN, FOXM1, HMGCR, IFNAR1, IL11, ILK, IQGAP3, IRAK3, ITCH, ITGAV, ITGB1, KIDINS220, KIT, KRAS, MAP2K3, MAP2K5, MAP3K2, MAP4K1, MAPK14, MAPK6, MAPK9, MTCH1, NBR1, NDST1, NRAS, P2RY1, PAK2, PAQR3, PBK,…	[ABCA7, ABL1, ABL2, ACKR3, ADAM8, ADAM9, ADCYAP1, ADIPOQ, ADORA1, ADORA2B, ADRA1A, ADRA1B, ADRA1D, ADRA2A, ADRA2B, ADRA2C, ADRB2, ADRB3, AGT, AGXT, AIDA, AJUBA, AKT1, ALK, ALOX12B, ALOX15, AMBP, AMH, ANGPT1, ANKRD26, ANKRD6, ANKS1B, APC, APIP, APOA1, APOE, ARHGAP8, ARHGEF6, ARHGEF7, ARL6IP5, ARRB1, ARRB2, ASH1L, ATF1, ATF2, ATP6AP1, ATP6AP2, AVP, AVPI1, AXIN1, BANK1, BIRC7, BMP10, BMP15, BMP2, BM…	TRUE
GO:0000175	3'-5'-exoribonuclease activity	0	[7, 8]	[None]	5	16.6667	0.17888	1	{}	{}	[CNOT1, CNOT6L, CNOT8, DIS3, PARN]	[CCRN4L, CNOT1, CNOT2, CNOT6, CNOT6L, CNOT7, CNOT8, DIS3, DIS3L, DIS3L2, ERI1, ERI2, ERI3, EXOSC2, EXOSC3, EXOSC4, EXOSC5, EXOSC7, EXOSC9, ISG20, NLRP4, NLRP6, PAN2, PAN3, PARN, PDE12, PNPT1, RDH14, REXO2, USB1]	TRUE
GO:0000183	chromatin silencing at rDNA	0	[5, 7, 8, 9, 10, 11, 12, 13]	[None]	4	21.0526	0.117102	1	{}	{}	[BAZ2A, H3F3A, HIST1H4A, PHF1]	[BAZ2A, H2AFY, H3F3A, HIST1H3A, HIST1H4A, HIST2H3A, PHF1, PHF2, PHF8, RRP8, SIRT1, SIRT2, SMARCA5, SUV39H1, TAF1A, TAF1B, TAF1C, TAF1D, TBP]	TRUE
GO:0000184	nuclear-transcribed mRNA catabolic process, nonsense-mediated decay	0	[8, 9, 10]	[None]	14	10.9375	0.413781	1	{}	{}	[ETF1, NCBP1, PARN, RPL10A, RPL15, RPL26L1, RPL31, RPL34, RPL7, RPS23, RPS27A, SMG1, SMG6, UPF2]	[CASC3, CTIF, DCP1A, DCP1B, DCP2, DHX34, EIF3E, EIF4A3, EIF4G1, ETF1, EXOSC10, FAU, GSPT1, GSPT2, J3QRE1_HUMAN, MAGOH, MRPL13, MRPL23, MRPS12, NBAS, NCBP1, NCBP2, PABPC1, PARN, PNRC2, PPP2CA, PPP2R1A, PPP2R2A, RBM8A, RNPS1, RPL10, RPL10A, RPL11, RPL12, RPL13, RPL13A, RPL14, RPL15, RPL17, RPL18, RPL18A, RPL19, RPL21, RPL22, RPL23, RPL23A, RPL24, RPL26, RPL26L1, RPL27, RPL27A, RPL28, RPL29, RPL3, R…	TRUE
GO:0000186	activation of MAPKK activity	0	[6, 7, 8, 9, 10, 11, 12]	[None]	13	18.8406	0.0190625	1	{}	{}	[ADAM9, BMP4, BRAF, CDK1, CRK, KIDINS220, KRAS, MAP3K2, NRAS, PSEN1, RAF1, STK3, TGFBR1]	[ADAM9, ADORA1, BMP4, BRAF, CARTPT, CDK1, CRK, CRKL, EGF, EGFR, EIF2AK2, ERCC6, F2R, FGF13, FGF2, FRS2, GADD45B, GADD45G, GNAI2, GRM1, HRAS, JAK2, KIAA1804, KIDINS220, KISS1R, KRAS, LAMTOR2, LRRK2, MAP2K1, MAP2K2, MAP3K1, MAP3K10, MAP3K11, MAP3K12, MAP3K13, MAP3K14, MAP3K15, MAP3K19, MAP3K2, MAP3K3, MAP3K4, MAP3K5, MAP3K6, MAP3K7, MAP3K8, MAP3K9, MAPK1, MAPK3, MOCOS, MOS, NGF, NRAS, NRK, NTRK1, P…	TRUE
GO:0000187	activation of MAPK activity	0	[7, 8, 9, 10, 11, 12, 13]	[None]	20	12.9032	0.148589	1	{}	{}	[ADORA2B, C5AR1, CD74, CDK1, EFNA1, IQGAP3, KIT, MAP2K3, MAP2K5, MAP3K2, MAP4K1, MAPK14, PDE6G, PRKAA1, PTPLAD1, PXDN, RIPK2, RPS27A, SYK, TAB3]	[ADAM8, ADORA2B, ADRA2A, ADRA2B, ADRA2C, ALK, ARHGEF7, AVPI1, AXIN1, BIRC7, BMP2, C1QTNF2, C5, C5AR1, CCL19, CD74, CD81, CDK1, CHRFAM7A, CHRNA7, CSPG4, CXCR4, DAB2, DAB2IP, DAXX, DBNL, DRD4, EFNA1, EPGN, ERCC6, EREG, ERN1, ERP29, ETFA, ETFB, ETFDH, FCER1A, FGF10, FGF13, FGF2, FPR1, FRS2, GAB1, GHR, GHRL, GNG3, GRM1, GRM4, HGF, IKBKG, IL1B, IL6, INSR, IQGAP3, IRAK1, IRAK2, ITGA1, KIAA1804, KIT, LP…	TRUE
GO:0000217	DNA secondary structure binding	0	[6]	[None]	5	27.7778	0.0288831	1	{}	{}	[MSH2, MSH6, NEIL3, RAD18, RAD51B]	[BLM, ERCC5, MEN1, MSH2, MSH3, MSH6, NEIL3, NR0B1, RAD18, RAD51B, RAD51C, RAD51D, RECQL4, WRN, XPC, XRCC2, XRCC3, YY1]	TRUE
GO:0000242	pericentriolar material	0	[5, 6, 7, 8, 9, 10, 11]	[None]	4	23.5294	0.0842244	1	{}	{}	[AKAP9, BBS9, NEDD1, TNKS2]	[AKAP9, BBS4, BBS9, CDK5RAP2, CEP192, HOOK3, LCK, MBD1, NEDD1, NEK1, PCM1, PCNT, TCP1, TNKS, TNKS2, TUBE1, TUBG2]	TRUE
GO:0000245	spliceosomal complex assembly	0	[5, 6, 7, 8, 9, 10, 11, 12]	[None]	4	7.69231	0.781884	1	{}	{}	[DDX1, SETX, SF3A3, SNRPG]	[C7orf55-LUC7L2, CELF1, CELF2, CELF4, CRNKL1, DDX1, DDX23, DDX39B, GCFC2, GEMIN2, GEMIN6, HNRNPC, LUC7L, LUC7L2, LUC7L3, MBNL1, NOL3, NR5A1, PRPF19, PRPF6, PSIP1, PTBP2, RBM5, RBMX, SCAF11, SETX, SF1, SF3A1, SF3A2, SF3A3, SFSWAP, SLU7, SMN1, SMNDC1, SNRNP200, SNRPC, SNRPD1, SNRPD2, SNRPE, SNRPG, SRPK2, SRSF1, SRSF10, SRSF12, SRSF5, SRSF6, SRSF9, TXNL4A, TXNL4B, USP39, YTHDC1, ZRSR2]	TRUE
GO:0000266	mitochondrial fission	0	[4, 5]	[None]	7	25	0.0184589	1	{}	{}	[DNM1L, LPIN1, MARCH5, MIEF1, MTFR2, OPA1, PINK1]	[ATG3, BAX, BNIP3, CCAR2, COX10, DHODH, DNM1L, ERBB4, FIS1, GDAP1, GGNBP1, INF2, LPIN1, LRRK2, MARCH5, MED12, MFF, MIEF1, MIEF2, MTFP1, MTFR1, MTFR1L, MTFR2, MUL1, NPTX1, OPA1, PARK2, PINK1]	TRUE
GO:0000271	polysaccharide biosynthetic process	0	[5, 6]	[None]	17	21.7949	0.00167659	1	{}	{}	[AGL, AP2A1, B3GNT2, B3GNTL1, CLTC, CSGALNACT1, CSGALNACT2, GFPT1, GYG1, MTOR, NDST1, NFKB1, PER2, PPP1R3C, PPP1R3D, PTGES3, RPS27A]	[ACADM, AGL, AKT1, AKT2, ALG1, AP2A1, B3GNT1, B3GNT2, B3GNT3, B3GNT4, B3GNT8, B3GNTL1, C1QTNF2, CLTC, CSGALNACT1, CSGALNACT2, DYRK2, EGF, ENPP1, EPM2A, EPM2AIP1, EXT1, EXT2, GBE1, GCK, GFPT1, GRB10, GSK3A, GSK3B, GYG1, GYG2, GYS1, GYS2, HAS1, HAS2, HAS3, IGF1, IGF2, INPP5K, INS, INSR, IRS1, IRS2, MAP4K2, MTOR, NANS, NDST1, NFKB1, NHLRC1, NR1D1, PASK, PDGFB, PER2, PGM1, PGM2, PGM2L1, PGM5, PHKG1, …	TRUE
GO:0000272	polysaccharide catabolic process	0	[5]	[None]	4	13.7931	0.33361	1	{}	{}	[AGL, CALM1, GYG1, PPP1R3D]	[ADRA1B, ADRB1, AGL, CALM1, CHIA, CHIT1, CPS1, CYP21A2, G6PC, GAA, GYG1, GYG2, INS, MANBA, MGAM, PGM1, PGM2, PHKA1, PHKA2, PHKB, PHKG1, PHKG2, PPP1CA, PPP1CB, PPP1R3B, PPP1R3D, PYGB, PYGL, PYGM]	TRUE
GO:0000281	mitotic cytokinesis	0	[5, 6, 7]	[None]	10	31.25	0.000844023	1	{}	{}	[CEP55, CKAP2, KIF20A, KIF23, KIF4A, NUSAP1, PLK1, RACGAP1, SNX9, STAMBP]	[ANK3, ANLN, APC, BBS4, BIN3, CEP55, CFL1, CKAP2, CNTROB, CUL7, DAXX, GTPBP8, H3BNH8_HUMAN, KIF20A, KIF23, KIF4A, KIF4B, MITD1, MYH10, NUSAP1, PLK1, PROC, RACGAP1, RASA1, SNX18, SNX33, SNX9, SPTBN1, STAMBP, SYNGAP1, USP8, VPS72]	TRUE
GO:0000288	nuclear-transcribed mRNA catabolic process, deadenylation-dependent decay	0	[8, 9, 10]	[None]	9	13.2353	0.242754	1	{}	{}	[CNOT1, CNOT11, CNOT6L, CNOT8, DIS3, PAIP1, PARN, PATL1, RQCD1]	[AGO2, BTG2, CCRN4L, CNOT1, CNOT10, CNOT11, CNOT2, CNOT3, CNOT4, CNOT6, CNOT6L, CNOT7, CNOT8, CPEB3, DCP1A, DCP1B, DCP2, DCPS, DDX6, DIS3, EDC3, EDC4, EIF4A1, EIF4A2, EIF4A3, EIF4B, EIF4E, EIF4G1, EXOSC1, EXOSC2, EXOSC3, EXOSC4, EXOSC5, EXOSC6, EXOSC7, EXOSC8, EXOSC9, LSM1, LSM2, LSM3, LSM4, LSM5, LSM6, LSM7, MLH1, NANOS1, NANOS2, NANOS3, NLRP4, NLRP6, PABPC1, PAIP1, PAN2, PAN3, PARN, PATL1, POLR…	TRUE
GO:0000289	nuclear-transcribed mRNA poly(A) tail shortening	0	[8, 9, 10, 11]	[None]	7	20	0.056725	1	{}	{}	[CNOT1, CNOT11, CNOT6L, CNOT8, PAIP1, PARN, RQCD1]	[AGO2, BTG2, CNOT1, CNOT10, CNOT11, CNOT2, CNOT3, CNOT4, CNOT6, CNOT6L, CNOT7, CNOT8, CPEB3, EIF4A1, EIF4A2, EIF4A3, EIF4B, EIF4E, EIF4G1, MLH1, NLRP4, NLRP6, PABPC1, PAIP1, PAN2, PAN3, PARN, POLR2G, RDH14, RQCD1, TNKS1BP1, TNRC6B, TNRC6C, TOB1, ZFP36]	TRUE
GO:0000291	nuclear-transcribed mRNA catabolic process, exonucleolytic	0	[8, 9, 10]	[None]	3	9.375	0.638313	1	{}	{}	[CNOT8, DIS3, PATL1]	[CNOT6, CNOT7, CNOT8, DCP1A, DCP1B, DCP2, DCPS, DDX6, DIS3, DIS3L2, EDC3, EDC4, EXOSC1, EXOSC2, EXOSC3, EXOSC4, EXOSC5, EXOSC6, EXOSC7, EXOSC8, EXOSC9, LSM1, LSM2, LSM3, LSM4, LSM5, LSM6, LSM7, PATL1, POLR2G, WDR61, XRN1]	TRUE
GO:0000302	response to reactive oxygen species	0	[4]	[None]	30	15.0754	0.0161954	1	{}	{}	[ADAM9, ATOX1, AXL, BAK1, CAT, CD36, CDK1, COL1A1, ECT2, ETS1, FOSL1, IL18BP, KPNA4, MST4, NET1, NQO1, NR4A3, OSER1, PDCD10, PINK1, PKD2, PLEKHA1, PRDX3, PRKAA1, PXDN, SESN3, SETX, SPHK1, TNFAIP3, TXNRD1]	[ADA, ADAM9, ADPRHL2, AGAP3, AKR1C3, ANKHD1, ANXA1, APEX1, APOA4, APOD, APOE, APTX, AQP1, AQP8, AREG, ARG1, ATOX1, ATP7A, AXL, BAD, BAK1, BCL2, BMP7, BNIP3, BTK, CAT, CCL19, CCR7, CCS, CD36, CDK1, CDK2, COL1A1, CRYAB, CRYGD, CST3, CYCS, CYP11A1, CYP1B1, CYP2E1, Copperâ€“zinc superoxide dismutase, DLC1, DPEP1, DUSP1, DUSP12, ECT2, EDN1, EGLN1, ERCC6, ERO1L, ETS1, EZH2, FABP1, FAM58A, FANCC, FBLN5,…	TRUE
GO:0000313	organellar ribosome	0	[2, 3, 4, 5, 6, 7, 8]	[None]	8	11.9403	0.36121	1	{}	{}	[MRPL16, MRPL3, MRPL35, MRPL37, MRPL42, MRPL49, MRPS22, MRPS35]	[DAP3, DLGAP3, ICT1, MPV17L2, MRPL10, MRPL11, MRPL12, MRPL13, MRPL14, MRPL15, MRPL16, MRPL17, MRPL18, MRPL19, MRPL20, MRPL23, MRPL27, MRPL28, MRPL3, MRPL30, MRPL32, MRPL33, MRPL34, MRPL35, MRPL36, MRPL37, MRPL39, MRPL40, MRPL41, MRPL42, MRPL43, MRPL46, MRPL47, MRPL48, MRPL49, MRPL51, MRPL52, MRPL55, MRPL57, MRPL9, MRPS11, MRPS12, MRPS14, MRPS15, MRPS16, MRPS17, MRPS18A, MRPS18B, MRPS18C, MRPS2, M…	TRUE
GO:0000314	organellar small ribosomal subunit	0	[3, 4, 5, 6, 7, 8, 9, 10]	[None]	3	13.6364	0.384264	1	{}	{}	[MRPL42, MRPS22, MRPS35]	[MRPL42, MRPS11, MRPS14, MRPS15, MRPS16, MRPS17, MRPS18A, MRPS18B, MRPS18C, MRPS2, MRPS21, MRPS22, MRPS24, MRPS26, MRPS28, MRPS31, MRPS33, MRPS35, MRPS36, MRPS5, MRPS6, MRPS9]	TRUE
GO:0000315	organellar large ribosomal subunit	0	[3, 4, 5, 6, 7, 8, 9, 10]	[None]	3	13.0435	0.412514	1	{}	{}	[MRPL16, MRPL3, MRPL49]	[ICT1, MPV17L2, MRPL10, MRPL12, MRPL13, MRPL15, MRPL16, MRPL17, MRPL19, MRPL23, MRPL27, MRPL3, MRPL33, MRPL36, MRPL41, MRPL46, MRPL49, MRPL51, MRPL52, MRPL55, MRPS24, MTERFD2, NSUN4]	TRUE
GO:0000323	lytic vacuole	0	[5, 6, 7, 8]	[None]	68	13.1528	0.0132483	1	{}	{}	[ABCB9, ANKFY1, ANXA2, ANXA6, AP1G1, AP5M1, ATP6V1A, ATP6V1E1, BGN, CALCRL, CAT, CD164, CD34, CD74, CYB561A3, DCN, DIRC2, DNAJC13, DPP4, DRAM2, FYCO1, GDAP2, GLA, GPC3, GYG1, HLA-DQA1, HLA-DQB2, HLA-DRA, HLA-DRB1, HPS1, IGF2R, KCNQ1, KIT, LAMTOR5, LAPTM5, LAT2, LIPA, MILR1, MMD, MTCH1, MTOR, MYO5A, NAPG, NBR1, OSTM1, PHIP, PIK3CD, PSEN1, RAB12, RAB14, RAMP3, RRAGA, SLC11A1, SLC15A3, SLC36A1, SLC7…	[ABCA2, ABCA5, ABCB9, ABCC10, ABCD4, ACAN, ACD, ACE, ACP2, ACP5, ACPP, ADA, ADAM8, ADRB2, AGA, AGRN, AHNAK, AKR1B10, ANK3, ANKFY1, ANKRD27, ANPEP, ANXA1, ANXA11, ANXA2, ANXA6, AP1B1, AP1G1, AP1M1, AP1M2, AP1S1, AP1S2, AP1S3, AP2M1, AP3B1, AP3D1, AP3M1, AP5B1, AP5M1, AP5S1, APEX1, APOE, AQP2, ARL8A, ARL8B, ARRB1, ARSA, ARSB, ARSD, ARSG, ASAH1, ASS1, ATP11A, ATP11C, ATP13A2, ATP6V0A2, ATP6V0A4, ATP…	TRUE
GO:0000375	RNA splicing, via transesterification reactions	0	[7, 8, 9]	[None]	33	12.5	0.113473	1	{}	{}	[CPSF2, CPSF3, CPSF7, CSTF1, CWC27, DDX1, DDX20, DDX39A, GEMIN4, GTF2F2, HNRNPF, HNRNPH3, HNRNPM, HNRNPR, LIN9, NCBP1, NUDT21, PAPOLA, PHAX, PRPF4, RBM22, RNF219, RSRC1, SETX, SF3A3, SF3B6, SMC1A, SNRPB2, SNRPG, SRPK1, STRAP, WTAP, YBX1]	[ACIN1, ALYREF, AQR, BCAS2, BUD13, BUD31, C11orf35, C1QBP, C7orf55-LUC7L2, CACTIN, CCAR1, CD2BP2, CDC40, CDC5L, CDK13, CELF1, CELF2, CELF3, CELF4, CELF6, CLNS1A, CLP1, COLEC12, CPSF1, CPSF2, CPSF3, CPSF7, CRNKL1, CSTF1, CSTF2, CSTF3, CTNNBL1, CWC15, CWC22, CWC27, DAZAP1, DBR1, DCPS, DDX1, DDX20, DDX23, DDX39A, DDX39B, DDX41, DDX46, DDX5, DGCR14, DHX35, DHX38, DHX8, DHX9, DNAJC8, DYRK1A, EFTUD2, E…	TRUE
GO:0000377	RNA splicing, via transesterification reactions with bulged adenosine as nucleophile	0	[8, 9, 10]	[None]	33	12.6437	0.101416	1	{}	{}	[CPSF2, CPSF3, CPSF7, CSTF1, CWC27, DDX1, DDX20, DDX39A, GEMIN4, GTF2F2, HNRNPF, HNRNPH3, HNRNPM, HNRNPR, LIN9, NCBP1, NUDT21, PAPOLA, PHAX, PRPF4, RBM22, RNF219, RSRC1, SETX, SF3A3, SF3B6, SMC1A, SNRPB2, SNRPG, SRPK1, STRAP, WTAP, YBX1]	[ACIN1, ALYREF, AQR, BCAS2, BUD13, BUD31, C11orf35, C1QBP, C7orf55-LUC7L2, CACTIN, CCAR1, CD2BP2, CDC40, CDC5L, CDK13, CELF1, CELF2, CELF3, CELF4, CELF6, CLNS1A, CLP1, COLEC12, CPSF1, CPSF2, CPSF3, CPSF7, CRNKL1, CSTF1, CSTF2, CSTF3, CTNNBL1, CWC15, CWC22, CWC27, DAZAP1, DBR1, DCPS, DDX1, DDX20, DDX23, DDX39A, DDX39B, DDX41, DDX46, DDX5, DGCR14, DHX35, DHX38, DHX8, DHX9, DNAJC8, DYRK1A, EFTUD2, E…	TRUE
GO:0000380	alternative mRNA splicing, via spliceosome	0	[8, 9, 10, 11, 12]	[None]	3	8.10811	0.734356	1	{}	{}	[HNRNPM, RSRC1, WTAP]	[CDK13, CELF3, CELF4, CELF6, DDX5, DYRK1A, HNRNPA1, HNRNPM, MAGOH, MBNL1, MBNL2, MYOD1, NSRP1, PQBP1, PTBP1, RBFOX2, RBFOX3, RBM11, RBM15B, RBM17, RBM25, RBM4, RBM5, RBM8A, RBMX, RBMY1A1, RNPS1, RSRC1, SAP18, SFPQ, SLU7, SRRM4, SRSF12, SRSF6, THRAP3, TRA2B, WTAP]	TRUE
GO:0000387	spliceosomal snRNP assembly	0	[5, 6, 7, 8, 9, 10, 11, 12]	[None]	7	17.5	0.10209	1	{}	{}	[DDX20, GEMIN4, LIN9, NCBP1, PHAX, SNRPG, STRAP]	[CD2BP2, CLNS1A, DDX20, GEMIN2, GEMIN4, GEMIN5, GEMIN6, GEMIN7, GEMIN8, HNRNPC, LIN9, NCBP1, NCBP2, PHAX, PRMT5, PRMT7, PRPF19, PRPF3, PRPF31, PRPF6, PRPF8, SART1, SART3, SMN1, SNRPB, SNRPC, SNRPD1, SNRPD2, SNRPD3, SNRPE, SNRPF, SNRPG, SNUPN, SRFBP1, SRSF10, SRSF12, STRAP, TGS1, USP4, WDR77]	TRUE
GO:0000398	mRNA splicing, via spliceosome	0	[7, 8, 9, 10, 11]	[None]	33	12.6437	0.101416	1	{}	{}	[CPSF2, CPSF3, CPSF7, CSTF1, CWC27, DDX1, DDX20, DDX39A, GEMIN4, GTF2F2, HNRNPF, HNRNPH3, HNRNPM, HNRNPR, LIN9, NCBP1, NUDT21, PAPOLA, PHAX, PRPF4, RBM22, RNF219, RSRC1, SETX, SF3A3, SF3B6, SMC1A, SNRPB2, SNRPG, SRPK1, STRAP, WTAP, YBX1]	[ACIN1, ALYREF, AQR, BCAS2, BUD13, BUD31, C11orf35, C1QBP, C7orf55-LUC7L2, CACTIN, CCAR1, CD2BP2, CDC40, CDC5L, CDK13, CELF1, CELF2, CELF3, CELF4, CELF6, CLNS1A, CLP1, COLEC12, CPSF1, CPSF2, CPSF3, CPSF7, CRNKL1, CSTF1, CSTF2, CSTF3, CTNNBL1, CWC15, CWC22, CWC27, DAZAP1, DBR1, DCPS, DDX1, DDX20, DDX23, DDX39A, DDX39B, DDX41, DDX46, DDX5, DGCR14, DHX35, DHX38, DHX8, DHX9, DNAJC8, DYRK1A, EFTUD2, E…	TRUE
GO:0000400	four-way junction DNA binding	0	[7]	[None]	3	33.3333	0.0538548	1	{}	{}	[MSH2, MSH6, RAD51B]	[MEN1, MSH2, MSH6, RAD51B, RAD51C, RAD51D, XRCC2, XRCC3, YY1]	TRUE
GO:0000407	pre-autophagosomal structure	0	[4, 5, 6, 7]	[None]	6	16.6667	0.148629	1	{}	{}	[ATG16L1, ATG2B, ATG7, MAP1LC3B, MAP1LC3B2, NBR1]	[ATG101, ATG12, ATG13, ATG14, ATG16L1, ATG2A, ATG2B, ATG5, ATG7, ATG9A, BECN1, C6orf106, GABARAP, GABARAPL1, GABARAPL2, GABARAPL3, MAP1LC3A, MAP1LC3B, MAP1LC3B2, MAP1LC3C, NBR1, PIK3C3, RAB1B, RAB7A, RB1CC1, SQSTM1, TRAPPC8, ULK1, ULK2, ULK3, VMP1, WDR45, WDR45B, WIPI1, WIPI2, ZFYVE1]	TRUE
GO:0000413	protein peptidyl-prolyl isomerization	0	[8, 9]	[None]	3	6.66667	0.844741	1	{}	{}	[CWC27, FKBP1A, RANBP2]	[CWC27, FKBP10, FKBP11, FKBP14, FKBP15, FKBP1A, FKBP1B, FKBP1C, FKBP2, FKBP3, FKBP4, FKBP5, FKBP6, FKBP7, FKBP8, FKBP9, FKBPL, NKTR, PDZD2, PIN1, PIN4, PPIA, PPIAL4A, PPIAL4C, PPIAL4D, PPIAL4E, PPIAL4G, PPIB, PPIC, PPID, PPIE, PPIF, PPIG, PPIH, PPIL1, PPIL2, PPIL3, PPIL4, PPIL6, PPP2R4, PPWD1, RANBP2, TTC9, TTC9B, TTC9C]	TRUE
GO:0000421	autophagic vacuole membrane	0	[4, 5, 6, 7, 8, 9, 10]	[None]	5	20.8333	0.0869336	1	{}	{}	[ATG16L1, MAP1LC3B, MAP1LC3B2, SH3GLB1, WDFY3]	[ATG16L1, ATG16L2, ATG9A, ATG9B, ENTPD4, GABARAP, GABARAPL1, GABARAPL2, GABARAPL3, IRGM, MAP1LC3A, MAP1LC3B, MAP1LC3B2, MAP1LC3C, RPN2, SH3GLB1, STX17, TECPR1, TM9SF1, TMEM74, ULK1, VMP1, WDFY3, WIPI1]	TRUE
GO:0000422	mitochondrion degradation	0	[4, 5, 6]	[None]	24	12.0603	0.203068	1	{}	{}	[ATG2B, ATG4A, ATG7, CHST3, DNAAF2, DNM1L, EIF2S1, EVA1B, FAM13B, KIAA1549L, MAP1LC3B, MAP1LC3B2, METAP1, MEX3C, MTOR, PEX13, PINK1, POLR3A, SLC1A4, SLC35C1, SLC37A4, SPATA18, SREBF2, VDAC1]	[ACIN1, ACTL6A, ACTRT1, ADAMTS7, ADRB2, AKR1E2, ALPK1, AMBRA1, ANXA5, ASB2, ATG12, ATG13, ATG14, ATG2A, ATG2B, ATG3, ATG4A, ATG4B, ATG4C, ATG4D, ATG5, ATG7, ATG9A, ATP1B1, ATPIF1, BECN1, BLOC1S1, BMP2KL, BNIP3, BOC, C12orf5, C5, C8orf59, CA7, CADPS, CALCB, CAPS, CD163L1, CD93, CDKN2A, CHAF1B, CHST3, CISD2, CLVS1, COX8A, CRNKL1, CSNK2A2, CSPG5, CTSK, DKKL1, DNAAF2, DNM1L, DPF3, DZANK1, EIF2S1, EVA…	TRUE
GO:0000428	DNA-directed RNA polymerase complex	0	[4, 5, 6, 7]	[None]	12	10.4348	0.493294	1	{}	{}	[CD3EAP, ERCC3, GTF2A1, GTF2F2, GTF2H1, INTS12, INTS7, POLR3A, POLR3B, TAF5, TAF5L, TAF9]	[AFM, CCNH, CD3EAP, CDC73, CDK7, CHD6, CPSF3L, CRCP, CTR9, EDF1, ERCC1, ERCC2, ERCC3, ERCC4, ERCC5, GCOM2, GTF2A1, GTF2A1L, GTF2A2, GTF2E2, GTF2F1, GTF2F2, GTF2H1, GTF2H2, GTF2H3, GTF2H4, H0Y980_HUMAN, INTS1, INTS10, INTS12, INTS2, INTS3, INTS4, INTS5, INTS6, INTS7, INTS8, INTS9, KAT2A, LEO1, MED1, MMS19, MNAT1, MYO6, PAF1, PAPPA-AS1, PEX2, POLR1A, POLR1B, POLR1C, POLR1D, POLR1E, POLR2A, POLR2B, …	TRUE
GO:0000502	proteasome complex	0	[3, 4, 5]	[None]	16	23.8806	0.000809546	1	{}	{}	[IDE, PSMA3, PSMB1, PSMC1, PSMD1, PSMD10, PSMD2, PSMD5, PSMD7, PSMD8, PSME3, RAD23B, UBE3A, UBE3C, UBQLN1, UBR1]	[ADRM1, DNAJB2, DTHD1, HSPB1, IDE, J3QL48_HUMAN, KIAA0368, PAAF1, PSMA1, PSMA2, PSMA3, PSMA4, PSMA5, PSMA6, PSMA7, PSMA8, PSMB1, PSMB10, PSMB11, PSMB2, PSMB3, PSMB4, PSMB5, PSMB6, PSMB7, PSMB8, PSMB9, PSMC1, PSMC2, PSMC3, PSMC4, PSMC5, PSMC6, PSMD1, PSMD10, PSMD11, PSMD12, PSMD13, PSMD14, PSMD2, PSMD3, PSMD4, PSMD5, PSMD6, PSMD7, PSMD8, PSMD9, PSME1, PSME2, PSME3, PSME4, PSMF1, RAD23A, RAD23B, SH…	TRUE
GO:0000578	embryonic axis specification	0	[5, 6]	[None]	5	12.8205	0.355863	1	{}	{}	[FRAT1, NCKAP1, SMAD2, SMAD6, STIL]	[BASP1, C2CD3, CITED1, COBL, CTNNB1, CXXC4, EPB41L5, FOXA2, FRAT1, FRS2, FZD5, GDF3, HOXD8, KDM6A, LHX1, MESP2, NCKAP1, NRARP, OTX2, PCSK6, PLD6, PTCH1, RIPPLY1, RIPPLY2, SMAD2, SMAD4, SMAD6, STIL, T, TBX3, TBX6, TCF7L1, TDGF1, TDGF1P3, TDRD5, WNT1, WNT5A, WNT7A, WT1]	TRUE
GO:0000718	nucleotide-excision repair, DNA damage removal	0	[5, 6, 7, 8, 9]	[None]	3	13.0435	0.412514	1	{}	{}	[ERCC3, GTF2H1, RAD23B]	[CCNH, CDK7, DDB1, DDB2, ERCC1, ERCC2, ERCC3, ERCC4, ERCC5, GTF2H1, GTF2H2, GTF2H3, GTF2H4, MNAT1, PNKP, POLR1A, POLR1B, RAD23B, RPA1, RPA2, RPA3, XPA, XPC]	TRUE
GO:0000722	telomere maintenance via recombination	0	[4, 5, 6, 7, 8, 9]	[None]	5	14.7059	0.253991	1	{}	{}	[NSMCE2, PCNA, POLE2, RFC3, RFC5]	[APEX1, DNA2, FEN1, LIG1, LRIG1, NSMCE2, PCNA, POLA1, POLA2, POLD1, POLD2, POLD3, POLD4, POLDIP2, POLE, POLE2, POLR1A, POLR1B, PRIM1, PRIM2, PTEN, RFC1, RFC2, RFC3, RFC4, RFC5, RPA1, RPA2, RPA3, SLC19A1, SMC5, SMC6, TEP1, TERT]	TRUE
GO:0000723	telomere maintenance	0	[3, 4, 5, 6, 7]	[None]	13	15.8537	0.0658212	1	{}	{}	[DCLRE1B, HIST1H4A, MRE11A, NSMCE2, PCNA, POLE2, PTGES3, RFC3, RFC5, SMG6, TERF2IP, TNKS2, XRCC5]	[ACD, APEX1, ARTN, ATM, ATRX, BLM, CTC1, DCLRE1B, DCLRE1C, DHX36, DKC1, DNA2, ERCC1, ERCC4, FBXO4, FEN1, HIST1H4A, HIST3H3, IDA:, LIG1, LRIG1, MRE11A, MYC, NBN, NSMCE2, OBFC1, PARP1, PARP3, PCNA, PIF1, PINX1, PML, POLA1, POLA2, POLD1, POLD2, POLD3, POLD4, POLDIP2, POLE, POLE2, POLR1A, POLR1B, POT1, PRIM1, PRIM2, PRKDC, PTEN, PTGES3, RAD50, RAD51D, RFC1, RFC2, RFC3, RFC4, RFC5, RPA1, RPA2, RPA3, R…	TRUE
GO:0000724	double-strand break repair via homologous recombination	0	[5, 7, 8, 9]	[None]	11	11	0.425896	1	{}	{}	[FIGNL1, H2AFX, MDC1, MMAB, MRE11A, MTOR, NSMCE2, RAD51B, SMG1, TERF2IP, ZFYVE26]	[A0A087WZT3_HUMAN, A0A0B4J295_HUMAN, ANTXR1, AP5S1, AP5Z1, APEX1, ARTN, ATM, ATR, ATRX, BLM, BRCA1, BRCA2, CCDC155, CDC45, CDC7, CHEK1, ERCC4, FAN1, FIGN, FIGNL1, FSCN1, GEN1, GINS2, GINS4, H2AFX, H3BTW0_HUMAN, H3BVE0_HUMAN, HELQ, HUS1, HUS1B, INO80, LIG1, LRIG1, MCM8, MCM9, MDC1, MEIOB, MMAB, MMS22L, MORF4L1, MRE11A, MTOR, NABP1, NABP2, NBN, NSMCE1, NSMCE2, PALB2, PARPBP, POLK, POLN, POLQ, POLR1…	TRUE
GO:0000725	recombinational repair	0	[4, 6, 7, 8]	[None]	11	10.7843	0.452489	1	{}	{}	[FIGNL1, H2AFX, MDC1, MMAB, MRE11A, MTOR, NSMCE2, RAD51B, SMG1, TERF2IP, ZFYVE26]	[A0A087WZT3_HUMAN, A0A0B4J295_HUMAN, ANTXR1, AP5S1, AP5Z1, APEX1, ARTN, ATM, ATR, ATRX, BLM, BRCA1, BRCA2, CCDC155, CDC45, CDC7, CHEK1, ERCC4, FAN1, FIGN, FIGNL1, FSCN1, GEN1, GINS2, GINS4, H2AFX, H3BTW0_HUMAN, H3BVE0_HUMAN, HELQ, HUS1, HUS1B, INO80, LIG1, LRIG1, MCM8, MCM9, MDC1, MEIOB, MMAB, MMS22L, MORF4L1, MRE11A, MTOR, NABP1, NABP2, NBN, NSMCE1, NSMCE2, PALB2, PARPBP, POLK, POLN, POLQ, POLR1…	TRUE
GO:0000726	non-recombinational repair	0	[4, 6, 7, 8]	[None]	6	18.1818	0.108602	1	{}	{}	[LIG4, MRE11A, NSMCE2, WHSC1, XRCC4, XRCC5]	[C9orf142, DEK, HMGA2, KDM2A, LIG1, LIG3, LIG4, LRIG1, LRIG3, MLH1, MRE11A, NHEJ1, NSMCE2, OGG1, POLA1, POLK, POLQ, PRKDC, PRPF19, PSMD14, RAD52, RBBP8, RNF8, SETMAR, SLX1A, SLX4, SMC5, UVRAG, WHSC1, XRCC4, XRCC5, XRCC6, XRCC6BP1]	TRUE
GO:0000733	DNA strand renaturation	0	[5, 6, 7]	[None]	3	30	0.0713298	1	{}	{}	[RECQL, SMARCA1, ZRANB3]	[ANXA1, ATRX, BLM, RAD54L, RECQL, RECQL4, SMARCA1, SMARCAL1, TP53, ZRANB3]	TRUE
GO:0000737	DNA catabolic process, endonucleolytic	0	[6, 7, 8]	[None]	6	18.75	0.0966568	1	{}	{}	[CASP3, ENDOV, EXOG, FBXO18, HMGB1, KPNA1]	[AIFM1, APAF1, BAX, CASP3, CDKN2A, CECR2, CIDEA, CYCS, DFFA, DFFB, DICER1, DNASE1, DNASE1L1, DNASE1L2, DNASE1L3, DNASE2, DNASE2B, ENDOG, ENDOV, EXOG, FBXO18, FOXL2, H1F0, HMGB1, HMGB2, KPNA1, KPNB1, MUS81, RAD51C, SETMAR, SMUG1, SPO11]	TRUE
GO:0000768	syncytium formation by plasma membrane fusion	0	[4, 5, 6]	[None]	9	18.3673	0.0535395	1	{}	{}	[ADAM9, CAPN2, CD109, CD53, CDON, CXCL12, MAPK14, MYOF, SH3PXD2A]	[ADAM12, ADAM9, CACNA1H, CACNA1S, CAMK1, CAPN2, CAV3, CD109, CD53, CDON, CFLAR, CXCL10, CXCL12, CXCL9, DCSTAMP, DYRK1B, EHD1, EHD2, FER1L5, FLOT1, FLT3LG, GCM1, GDF15, GSK3B, IL36G, KCNH1, MAPK14, MYF5, MYF6, MYH9, MYOD1, MYOF, MYOG, NANOS1, NEO1, NFE2, NOS1, NPHS1, OCSTAMP, PITX2, RAPGEF3, SBNO2, SCGB3A1, SH3PXD2A, STAT1, TANC1, TMEM8C, TNFSF14, WNT1]	TRUE
GO:0000778	condensed nuclear chromosome kinetochore	0	[5, 6, 7, 8, 9, 10, 11, 12, 13]	[None]	4	50	0.00514061	1	{}	{}	[BUB1, CCNB1, CENPE, PLK1]	[BUB1, BUB1B, CCNB1, CENPA, CENPE, NDC80, PLK1, REC8]	TRUE
GO:0000780	condensed nuclear chromosome, centromeric region	0	[5, 6, 7, 8, 9, 10, 11, 12]	[None]	6	33.3333	0.00660665	1	{}	{}	[AURKA, AURKB, BUB1, CCNB1, CENPE, PLK1]	[AURKA, AURKB, AURKC, BUB1, BUB1B, CCNB1, CENPA, CENPC, CENPCP1, CENPE, MEIKIN, NDC80, PLK1, REC8, SGOL1, SS18L1, SUV420H1, SUV420H2]	TRUE
GO:0000781	chromosome, telomeric region	0	[5, 6, 7, 8, 9, 10]	[None]	11	16.6667	0.0643112	1	{}	{}	[DCLRE1B, H2AFX, MRE11A, NSMCE2, PTGES3, RIF1, SETX, SMG6, TERF2IP, TNKS2, XRCC5]	[ACD, ARTN, ATM, ATRX, BLM, CCDC155, CCDC79, CDK2, CHEK1, CHEK2, CTC1, DCLRE1B, DHX36, DMC1, EID3, ERCC1, ERCC4, H2AFX, HID1, INSL6, LRIF1, LRWD1, MRE11A, NBN, NDNL2, NSMCE1, NSMCE2, NSMCE4A, OBFC1, PIF1, PINX1, POLR1B, POT1, PTEN, PTGES3, PURA, RAD17, RAD50, RAD51D, RIF1, RNF8, RPA2, SETX, SIRT6, SLX4, SMC5, SMC6, SMG6, SPO11, SUN2, Stn1-Ten1 complex, TELO2, TEN1, TEP1, TERF1, TERF2, TERF2IP, TE…	TRUE
GO:0000784	nuclear chromosome, telomeric region	0	[5, 6, 7, 8, 9, 10, 11, 12]	[None]	3	11.1111	0.520328	1	{}	{}	[TERF2IP, TNKS2, XRCC5]	[ACD, ARTN, CTC1, ERCC1, ERCC4, NBN, OBFC1, PIF1, POT1, PURA, RAD50, SIRT6, SLX4, SUN2, Stn1-Ten1 complex, TEN1, TERF1, TERF2, TERF2IP, TERT, TINF2, TNKS, TNKS1BP1, TNKS2, XRCC5, XRCC6, ZSCAN4]	TRUE
GO:0000786	nucleosome	0	[3, 4, 5, 6, 7, 8, 9, 10]	[None]	7	9.72222	0.596655	1	{}	{}	[H1FX, H2AFV, H2AFX, H2AFZ, H3F3A, HIST1H2BH, HIST1H4A]	[CENPA, H1F0, H1FOO, H1FX, H2AFB1, H2AFB2, H2AFJ, H2AFV, H2AFX, H2AFY, H2AFY2, H2AFZ, H2BFM, H2BFS, H2BFWT, H3F3A, H3F3B, H3F3C, HILS1, HIST1H1A, HIST1H1B, HIST1H1C, HIST1H1D, HIST1H1E, HIST1H1T, HIST1H2AA, HIST1H2AB, HIST1H2AC, HIST1H2AD, HIST1H2AG, HIST1H2AH, HIST1H2AJ, HIST1H2BA, HIST1H2BB, HIST1H2BC, HIST1H2BD, HIST1H2BH, HIST1H2BJ, HIST1H2BK, HIST1H2BL, HIST1H2BM, HIST1H2BN, HIST1H2BO, HIST1…	TRUE
GO:0000790	nuclear chromatin	0	[3, 5, 6, 7, 8, 9, 10, 11, 12]	[None]	38	14.786	0.0102668	1	{}	{}	[AKR1B1, ASF1A, ASF1B, ASXL2, BRMS1L, CBX1, CDCA5, CEBPB, CREBBP, DDX11, ENC1, EP400, ESCO2, FOXH1, GABPA, H2AFX, H2AFZ, H3F3A, HAT1, HDAC1, HDAC2, LDB2, MSH6, NCAPD3, NFRKB, NRIP1, RBBP4, RNASEH2A, SIN3A, SMAD2, SMARCA1, SMARCC1, SNAI2, SPI1, SUV39H2, TIMELESS, UBE2A, UHRF2]	[ACTB, ACTL6A, ACTR5, ACTR8, AKR1B1, ALKBH1, ANP32E, APTX, AR, AREG, ARID1A, ASF1A, ASF1B, ASXL1, ASXL2, ATRX, BRD4, BRD8, BRMS1, BRMS1L, CALCOCO1, CBX1, CBX3, CBX5, CBX7, CBX8, CCAR2, CDCA5, CEBPB, CECR2, CHAF1A, CHAF1B, CHD4, CITED2, CREB1, CREBBP, CSNK2A1, CSNK2A2, CTNNB1, DAND5, DBF4B, DDX11, DFFA, DFFB, DLX5, DNMT3A, DNMT3B, DPEP2, DPEP3, DPF2, EED, EHMT2, EME1, ENC1, EP400, ESCO2, ESR1, EZH…	TRUE
GO:0000792	heterochromatin	0	[3, 5, 6, 7, 8, 9, 10]	[None]	18	22.5	0.000839586	1	{}	{}	[BAZ1B, BAZ2A, CBX1, ESCO2, H2AFZ, HDAC2, HMGA1, INCENP, MECP2, NCAPD3, RNF20, SALL4, SMARCAD1, SUV39H2, UBA1, UBE2A, UHRF2, WRB]	[ATRX, BAZ1B, BAZ2A, CBX1, CBX2, CBX3, CBX5, CBX6, CBX7, CBX8, CDKN2A, CENPC, CENPCP1, CHD5, CHD6, DAXX, DNMT1, DNMT3A, DNMT3B, DPEP1, DPEP2, DPEP3, EED, EME1, ESCO2, FOXC1, H2AFY, H2AFZ, HDAC2, HELLS, HIST1H1B, HIST1H1E, HMGA1, HMGA2, IKZF1, INCENP, KALRN, LRWD1, MBD1, MBD2, MBD3, MECP2, MPHOSPH8, NCAPD3, ORC2, PCGF2, PHC1, PHC2, PSIP1, RING1, RNF2, RNF20, RNF40, RRP1B, RRP8, SALL1, SALL4, SATB1…	TRUE
GO:0000794	condensed nuclear chromosome	0	[5, 6, 7, 8, 9, 10, 11]	[None]	17	19.7674	0.00492285	1	{}	{}	[AURKA, AURKB, BUB1, CCNB1, CENPE, H2AFX, INCENP, LRPPRC, NCAPD3, NEK2, PLK1, SMC1A, SMC3, TOPBP1, TUBG1, UBE2I, WAPAL]	[ADD3, AURKA, AURKB, AURKC, BLM, BRCA1, BRD4, BUB1, BUB1B, CCDC155, CCNB1, CCNB1IP1, CDX2, CENPA, CENPC, CENPCP1, CENPE, CHEK1, CHMP1A, DMC1, ERCC4, FKBP6, H2AFX, HID1, HIST1H1T, HORMAD1, HSPA2, HUS1, HUS1B, INCENP, KIFAP3, LEPREL4, LIG3, LRIG3, LRPPRC, MEI4, MEIKIN, MLH1, MLH3, MSH4, MSH5, NCAPD3, NDC80, NEK2, NIFK, NOL6, PLK1, POLR1A, RAD1, RAD21, RAD21L1, RAD51, RAD9A, RAD9B, RCC1, REC8, RGS12…	TRUE
GO:0000795	synaptonemal complex	0	[5, 6, 7, 8, 9, 10, 11, 12]	[None]	4	12.1212	0.428393	1	{}	{}	[INCENP, SMC3, UBE2I, WAPAL]	[BLM, CCDC155, CCNB1IP1, FKBP6, HSPA2, INCENP, LEPREL4, LIG3, LRIG3, MEI4, MLH1, MLH3, MSH4, MSH5, POLR1A, RAD21L1, RAD51, REC8, RNF212, RPA1, SMC1B, SMC3, STAG3, SYCE1, SYCE1L, SYCE2, SYCE3, SYCP1, SYCP2, TEX11, TEX12, UBE2I, WAPAL]	TRUE
GO:0000803	sex chromosome	0	[5, 6, 7, 8]	[None]	8	28.5714	0.00512769	1	{}	{}	[ESCO2, H2AFX, H2AFZ, MMAB, RAD18, SMARCC1, SMCHD1, UBE2A]	[ANTXR1, ATR, BIRC2, CDK2, DMRTC2, DNMT3A, EED, ESCO2, H2AFX, H2AFY, H2AFY2, H2AFZ, MAEL, MMAB, PBX4, PCGF2, PHC1, RAD18, RING1, RNF2, SERPINA2, SIN3B, SMARCB1, SMARCC1, SMCHD1, SUZ12, UBE2A, UBE2B]	TRUE
GO:0000902	cell morphogenesis	0	[4, 5]	[None]	165	12.1771	0.00508518	1	{}	{}	[ABL2, ACTR2, ACTR3, ADAM10, AFG3L2, ALS2, AP2A1, APBB1, APH1B, ARAP3, ARHGAP15, ARL3, ARL6, ARPC5, ATG7, AURKA, AXL, B3GNT2, BBS9, BDNF-AS, BMP4, BRAF, BRWD3, BTBD3, BVES, C1GALT1C1, CACNA1A, CACNA1D, CAMSAP1, CAPRIN1, CASP3, CDC42EP3, CDK1, CFL2, CLASP1, CLTA, COL1A1, COL3A1, COL4A3BP, COL5A1, COL6A3, CORO1C, CSF1R, CSNK1G2, CSNK1G3, CUX1, CXCL12, DAG1, DDX11, DHX15, DIXDC1, DKK1, DLG3, DNAAF2,…	[AATK, ABI1, ABL1, ABL2, ABLIM1, ABLIM2, ABLIM3, ACTB, ACTG1, ACTR2, ACTR3, ADAM10, ADAM15, ADAM8, ADCY1, ADD1, ADORA2A, AFG3L2, AGAP2, AGRN, AHI1, AK7, AKIP1, ALCAM, ALDOA, ALS2, ALX1, AMELX, AMIGO1, ANAPC2, ANK1, ANK2, ANK3, ANTXR1, ANXA7, AP1AR, AP2A1, AP2A2, AP2B1, AP2M1, AP2S1, APBB1, APBB2, APC, APEX1, APH1A, APH1B, APOA1, APOE, APP, ARAP1, ARAP3, ARC, ARHGAP15, ARHGAP35, ARHGAP39, ARHGAP4,…	TRUE
GO:0000904	cell morphogenesis involved in differentiation	0	[4, 5, 6]	[None]	113	12.4449	0.0100745	1	{}	{}	[ABL2, ACTR2, ACTR3, ADAM10, AFG3L2, AP2A1, APBB1, APH1B, ARPC5, ATG7, AXL, B3GNT2, BDNF-AS, BMP4, BRAF, BTBD3, BVES, C1GALT1C1, CACNA1A, CACNA1D, CAPRIN1, CASP3, CDK1, CFL2, CLASP1, CLTA, COL1A1, COL3A1, COL5A1, COL6A3, CORO1C, CUX1, CXCL12, DAG1, DDX11, DHX15, DIXDC1, DKK1, DLG3, DOCK7, EFNA1, EFNB3, EPHA1, EPHA5, FBXO45, FERMT2, FEZ1, FGFR1, FLRT2, FOXF2, FYCO1, FZD3, HNRNPAB, HOXA1, HPRT1, HS…	[AATK, ABL1, ABL2, ABLIM1, ABLIM2, ABLIM3, ACTB, ACTG1, ACTR2, ACTR3, ADAM10, ADAM15, ADCY1, AFG3L2, AGAP2, AGRN, AKIP1, ALCAM, ALX1, AMELX, AMIGO1, ANAPC2, ANK1, ANK2, ANK3, ANTXR1, AP1AR, AP2A1, AP2A2, AP2B1, AP2M1, AP2S1, APBB1, APBB2, APC, APH1A, APH1B, APOA1, APOE, APP, ARHGAP35, ARHGAP39, ARHGAP4, ARHGDIA, ARHGEF1, ARHGEF11, ARHGEF12, ARHGEF26, ARHGEF28, ARHGEF7, ARL13B, ARPC1A, ARPC2, ARPC…	TRUE
GO:0000930	gamma-tubulin complex	0	[3, 5, 6, 7, 8, 9, 10, 11]	[None]	3	18.75	0.213636	1	{}	{}	[CKAP5, TOPORS, TUBG1]	[BLOC1S2, BRCA1, CENPJ, CEP290, CKAP5, MARK4, MZT1, MZT2A, MZT2B, TOPORS, TUBG1, TUBG2, TUBGCP4, TUBGCP5, TUBGCP6, UXT]	TRUE
GO:0000932	cytoplasmic mRNA processing body	0	[5, 6, 7, 8, 9]	[None]	11	16.1765	0.0765628	1	{}	{}	[BTBD1, BTBD6, CAPRIN1, CNOT1, MEX3B, PATL1, RC3H1, RC3H2, RQCD1, TOP1, YTHDF2]	[AGO1, AGO2, AGO3, AGO4, AJUBA, APOBEC3D, APOBEC3F, APOBEC3G, APOBEC3H, BTBD1, BTBD2, BTBD6, CAPRIN1, CARHSP1, CCRN4L, CNOT1, CNOT3, CNOT7, CPEB1, DCP1A, DCP1B, DCP2, DDX6, DIS3L2, EDC3, EDC4, EIF4E, L1RE1, LIMD1, LIN28A, LSM1, LSM14A, LSM6, MEX3A, MEX3B, MOV10, NANOS2, NANOS3, NLRP4, NLRP6, PAN2, PAN3, PATL1, PATL2, PNRC2, POLR2D, POLR2G, PSMA2, PSMA4, PSMA6, PSMC2, PSMC3, RC3H1, RC3H2, RDH14, R…	TRUE
GO:0000942	condensed nuclear chromosome outer kinetochore	0	[4, 5, 6, 7, 8, 9, 10, 11, 12, 13, 14]	[None]	3	75	0.00376989	1	{}	{}	[BUB1, CCNB1, PLK1]	[BUB1, CCNB1, NDC80, PLK1]	TRUE
GO:0000956	nuclear-transcribed mRNA catabolic process	0	[7, 8, 9]	[None]	25	12.1951	0.182182	1	{}	{}	[CNOT1, CNOT11, CNOT6L, CNOT8, CSDE1, DIS3, ETF1, NCBP1, PAIP1, PARN, PATL1, RC3H1, RPL10A, RPL15, RPL26L1, RPL31, RPL34, RPL7, RPS23, RPS27A, RQCD1, SMG1, SMG6, UPF2, ZCCHC6]	[AGO1, AGO2, ATM, BTG2, CASC3, CCRN4L, CNOT1, CNOT10, CNOT11, CNOT2, CNOT3, CNOT4, CNOT6, CNOT6L, CNOT7, CNOT8, CPEB3, CSDE1, CTIF, DCP1A, DCP1B, DCP2, DCPS, DDX6, DHX34, DIS3, DIS3L2, DXO, EDC3, EDC4, EIF3E, EIF4A1, EIF4A2, EIF4A3, EIF4B, EIF4E, EIF4G1, ERI1, ETF1, EXOSC1, EXOSC10, EXOSC2, EXOSC3, EXOSC4, EXOSC5, EXOSC6, EXOSC7, EXOSC8, EXOSC9, FAU, GSPT1, GSPT2, J3QRE1_HUMAN, LSM1, LSM2, LSM3, …	TRUE
GO:0000959	mitochondrial RNA metabolic process	0	[5, 6, 7]	[None]	3	13.0435	0.412514	1	{}	{}	[DARS2, LRPPRC, TRMT10C]	[AARS2, C10orf2, DARS2, EARS2, ELAC2, LRPPRC, MRPL12, MTERF, MTERFD2, MTO1, PNPT1, POLRMT, PPARGC1B, SLC25A33, SLIRP, SUPV3L1, TARS2, TEFM, TFAM, TFB2M, TRMT10C, TRMT61B, YARS2]	TRUE
GO:0000975	regulatory region DNA binding	0	[5]	[None]	78	11.3869	0.135705	1	{}	{}	[AKR1B1, ARID5B, ATF2, ATMIN, BAHD1, CCNT1, CEBPB, CGGBP1, CLOCK, CREBBP, CTCF, CUX1, E2F1, E2F7, ELF4, ELK1, ELK4, FOSL1, FOXF2, FOXH1, FOXK2, FOXM1, FUBP3, GABPA, GTF2B, GZF1, H2AFZ, H3F3A, HDAC1, HDAC2, HDAC5, HSF2, KLF11, KMT2A, LDB2, MEIS2, MITF, MKL1, MLX, MTF1, MTOR, MYBL1, NACC1, NFIL3, NFKB1, NR1D2, NRIP1, PBX1, PER2, PRKRA, RBBP4, RCOR1, REST, RFX5, RNASEH2A, SETX, SIN3A, SMAD2, SMAD5, …	[ACTB, ACTL6A, AEBP1, AEBP2, AGO1, AGO2, AHR, AIRE, AKNA, AKR1B1, ALX1, AR, AREG, ARHGAP35, ARID3A, ARID3B, ARID4A, ARID4B, ARID5A, ARID5B, ARNT, ARNTL, ARNTL2, ARRB1, ARX, ASCL1, ASCL2, ASH2L, ATF1, ATF2, ATF3, ATF4, ATF5, ATF6, ATF6B, ATF7, ATMIN, ATOH1, ATOH8, ATXN3L, BACH1, BACH2, BAHD1, BARX2, BASP1, BATF3, BCL11A, BCL11B, BCL6, BCL6B, BCOR, BHLHA15, BHLHE40, BHLHE41, BRCA1, BRD7, BRIP1, C1o…	TRUE
GO:0000976	transcription regulatory region sequence-specific DNA binding	0	[6, 7]	[None]	63	11.9772	0.0829606	1	{}	{}	[AKR1B1, ARID5B, ATF2, BAHD1, CEBPB, CGGBP1, CLOCK, CREBBP, CTCF, CUX1, E2F7, ELF4, ELK1, FOSL1, FOXF2, FOXK2, FUBP3, GABPA, GZF1, H2AFZ, H3F3A, HDAC1, HDAC2, HSF2, KMT2A, LDB2, MEIS2, MITF, MKL1, MLX, MTF1, MYBL1, NACC1, NFIL3, NFKB1, NR1D2, NRIP1, PBX1, PER2, PRKRA, RBBP4, REST, RFX5, RNASEH2A, SETX, SIN3A, SMAD2, SMAD5, SMAD6, SMARCC1, SP3, SPI1, SREBF2, SUV39H2, TFE3, TOP1, XRN2, YBX1, ZBTB21…	[ACTB, ACTL6A, AEBP1, AEBP2, AGO1, AIRE, AKNA, AKR1B1, ALX1, AR, AREG, ARHGAP35, ARID3A, ARID3B, ARID5B, ARNTL, ARX, ASCL1, ASCL2, ATF1, ATF2, ATF3, ATF4, ATF5, ATF6, ATF7, ATOH1, BACH1, BACH2, BAHD1, BARX2, BATF3, BCL11A, BCL11B, BCL6, BCL6B, BHLHA15, BHLHE41, BRIP1, CARF, CC2D1A, CC2D1B, CCDC106, CDKN2AIP, CDX1, CDX2, CDX4, CEBPA, CEBPB, CEBPD, CEBPE, CEBPZ, CGGBP1, CHD2, CHD4, CIART, CLOCK, CR…	TRUE
GO:0000977	RNA polymerase II regulatory region sequence-specific DNA binding	0	[7, 8]	[None]	49	10.8889	0.301304	1	{}	{}	[AKR1B1, ARID5B, ATF2, CEBPB, CGGBP1, CLOCK, CTCF, CUX1, E2F7, ELF4, ELK1, FOSL1, FOXF2, FOXK2, FUBP3, GABPA, GZF1, H2AFZ, H3F3A, HDAC1, HDAC2, HSF2, MEIS2, MITF, MLX, MTF1, MYBL1, NACC1, NFIL3, NFKB1, PBX1, PRKRA, RBBP4, RFX5, RNASEH2A, SMAD2, SMAD5, SMAD6, SMARCC1, SP3, SPI1, SREBF2, TFE3, YBX1, ZBTB21, ZBTB33, ZBTB4, ZBTB6, ZNF217]	[ACTB, ACTL6A, AEBP1, AEBP2, AGO1, AIRE, AKNA, AKR1B1, ALX1, AR, AREG, ARHGAP35, ARID3A, ARID3B, ARID5B, ARX, ASCL1, ASCL2, ATF1, ATF2, ATF3, ATF4, ATF5, ATF6, ATF7, ATOH1, BACH1, BACH2, BARX2, BATF3, BCL11A, BCL11B, BCL6, BCL6B, BHLHA15, BHLHE41, BRIP1, CARF, CC2D1A, CC2D1B, CCDC106, CDKN2AIP, CDX1, CDX2, CDX4, CEBPA, CEBPB, CEBPD, CEBPE, CEBPZ, CGGBP1, CHD4, CLOCK, CREB1, CREB3, CREB3L2, CREB3L…	TRUE
GO:0000978	RNA polymerase II core promoter proximal region sequence-specific DNA binding	0	[8, 9]	[None]	30	11.0294	0.326325	1	{}	{}	[AKR1B1, CEBPB, CLOCK, CTCF, ELF4, ELK1, FOXK2, FUBP3, GABPA, GZF1, H2AFZ, HDAC1, HDAC2, MEIS2, MITF, MTF1, MYBL1, PBX1, PRKRA, RBBP4, RFX5, RNASEH2A, SMAD2, SMAD6, SMARCC1, SPI1, SREBF2, TFE3, YBX1, ZNF217]	[ACTB, ACTL6A, AEBP2, AGO1, AKNA, AKR1B1, AR, AREG, ARID3B, ASCL1, ASCL2, ATF3, ATF4, ATF7, ATOH1, BATF3, BCL11A, BCL11B, BHLHE41, CARF, CC2D1A, CC2D1B, CDKN2AIP, CDX4, CEBPA, CEBPB, CEBPD, CEBPE, CEBPZ, CHD4, CLOCK, CREB1, CREB3, CREB3L2, CREB3L4, CRX, CTCF, CTCFL, DAND5, DDIT3, DDN, DLX4, DLX5, DPEP2, DPEP3, DPF2, E2F4, E2F8, EGR2, EHF, ELF1, ELF3, ELF4, ELK1, ELK3, ELOF1, EN1, ESR1, ESRRA, ETS…	TRUE
GO:0000979	RNA polymerase II core promoter sequence-specific DNA binding	0	[8, 9]	[None]	8	14.8148	0.172157	1	{}	{}	[H2AFZ, H3F3A, MITF, MTF1, NFIL3, SMAD5, SP3, SPI1]	[DAND5, EGR1, EP300, FOS, GARS, GATA1, GATA3, GATA6, H2AFY, H2AFZ, H3F3A, HEYL, HNF1A, HNF4A, HOXB3, IRF7, MAZ, MFI2, MITF, MTF1, MYT1, NFATC1, NFIL3, NLRC5, NR4A2, NSD1, PAX6, PAX8, PSG1, RBPJ, RREB1, RUNX2, RUVBL2, SMAD1, SMAD5, SOX11, SOX3, SOX8, SP1, SP3, SPI1, STAT1, STAT5A, STAT5B, STAT6, TAL1, TBR1, TFAP2A, TFAP2B, TP53, WBP2, YAP1, ZNF277, ZNF335]	TRUE
GO:0000980	RNA polymerase II distal enhancer sequence-specific DNA binding	0	[8, 9]	[None]	10	15.3846	0.114581	1	{}	{}	[ATF2, GZF1, H2AFZ, H3F3A, HDAC1, HDAC2, NFKB1, RBBP4, SMARCC1, SPI1]	[ACTB, ACTL6A, ARID3B, ARX, ATF2, BACH1, BACH2, BRIP1, CDX1, CDX2, CHD4, CREB1, DPEP2, DPEP3, ESRRB, FLI1, GATA2, GATAD2B, GDNF, GZF1, H2AFZ, H3F3A, HDAC1, HDAC2, HNRNPC, HOXB5, JUN, MBD2, MBD3, MED12, MEF2C, MEOX2, MIXL1, MSC, MTA2, NFATC1, NFE2L1, NFE2L2, NFKB1, NR1H4, NR2F6, PAX4, POTEF, POU4F1, RBBP4, REL, RELA, RUVBL2, RXRB, SIX3, SLC25A37, SMARCA4, SMARCB1, SMARCC1, SMARCC2, SMARCD2, SMARCE…	TRUE
GO:0000981	sequence-specific DNA binding RNA polymerase II transcription factor activity	0	[3]	[None]	57	9.67742	0.646214	1	{}	{}	[AKR1B1, ARID5B, ATF2, CEBPB, CGGBP1, CLOCK, CREBBP, CSRNP2, CTCF, CUX1, E2F7, ELF4, ELK1, ELK4, ETF1, ETS1, ETV3, FOXF2, FOXH1, FOXK2, FOXM1, FUBP3, GABPA, GZF1, HSF2, KLF11, MEIS2, MITF, MLX, MTF1, MYBL1, NACC1, NFIL3, NFKB1, NR1D2, NR4A3, PBX1, PRKRA, RCOR1, REST, RNASEH2A, SMAD2, SNAI2, SP3, SPI1, SREBF2, TFDP1, TFE3, YBX1, ZBTB21, ZBTB33, ZBTB4, ZBTB6, ZNF217, ZNF518B, ZNF770, ZSCAN29]	[AEBP1, AEBP2, AHR, AIRE, AKNA, AKR1B1, ALX1, AR, AREG, ARHGAP35, ARID3A, ARID3B, ARID5B, ARNT, ARNTL, ARNTL2, ARX, ASCL1, ASCL2, ATF1, ATF2, ATF3, ATF4, ATF5, ATF7, ATOH1, BACH1, BACH2, BARHL1, BARHL2, BARX2, BATF3, BCL11A, BCL11B, BCL6, BCL6B, BHLHA15, BHLHE22, BHLHE40, BHLHE41, BMPR1A, BRD8, BRIP1, BTG2, C1orf85, C21orf33, CARF, CC2D1A, CC2D1B, CCDC106, CDKN2AIP, CDX1, CDX2, CDX4, CEBPA, CEBPB…	TRUE
GO:0000982	RNA polymerase II core promoter proximal region sequence-specific DNA binding transcription factor activity	0	[4]	[None]	30	10.0671	0.529072	1	{}	{}	[AKR1B1, ATF2, CEBPB, CLOCK, CREBBP, CTCF, ELF4, ELK1, FOXK2, FUBP3, GABPA, GZF1, MEIS2, MITF, MTF1, MYBL1, NFIL3, NR4A3, PBX1, PRKRA, RCOR1, REST, SMAD2, SNAI2, SP3, SPI1, SREBF2, TFE3, YBX1, ZNF217]	[AEBP2, AKNA, AKR1B1, AR, AREG, ARID3B, ARNTL, ARNTL2, ASCL1, ASCL2, ATF2, ATF3, ATF4, ATF7, ATOH1, BACH1, BARHL1, BARHL2, BATF3, BCL11A, BCL11B, BHLHE40, BHLHE41, BRIP1, BTG2, C21orf33, CARF, CC2D1A, CC2D1B, CDKN2AIP, CDX4, CEBPA, CEBPB, CEBPD, CEBPE, CEBPG, CEBPZ, CLOCK, CREB1, CREB3, CREB3L1, CREB3L2, CREB3L4, CREB5, CREBBP, CRX, CTCF, CTCFL, DACH1, DAND5, DBP, DDIT3, DDN, DLX3, DLX4, DLX5, E2…	TRUE
GO:0000987	core promoter proximal region sequence-specific DNA binding	0	[7, 8]	[None]	32	11.1111	0.304048	1	{}	{}	[AKR1B1, CEBPB, CLOCK, CREBBP, CTCF, ELF4, ELK1, FOXK2, FUBP3, GABPA, GZF1, H2AFZ, HDAC1, HDAC2, MEIS2, MITF, MTF1, MYBL1, PBX1, PRKRA, RBBP4, RFX5, RNASEH2A, SMAD2, SMAD6, SMARCC1, SP3, SPI1, SREBF2, TFE3, YBX1, ZNF217]	[ACTB, ACTL6A, AEBP2, AGO1, AKNA, AKR1B1, AR, AREG, ARID3B, ASCL1, ASCL2, ATF3, ATF4, ATF7, ATOH1, BATF3, BCL11A, BCL11B, BHLHE41, CARF, CC2D1A, CC2D1B, CDKN2AIP, CDX4, CEBPA, CEBPB, CEBPD, CEBPE, CEBPZ, CHD4, CLOCK, CREB1, CREB3, CREB3L2, CREB3L4, CREBBP, CRX, CTCF, CTCFL, DAND5, DDIT3, DDN, DLX4, DLX5, DMRT1, DMRT2, DMRT3, DMRTA1, DMRTA2, DMRTB1, DMRTC1, DMRTC1B, DMRTC2, DPEP2, DPEP3, DPF2, E2F…	TRUE
GO:0001012	RNA polymerase II regulatory region DNA binding	0	[7]	[None]	49	10.793	0.324169	1	{}	{}	[AKR1B1, ARID5B, ATF2, CEBPB, CGGBP1, CLOCK, CTCF, CUX1, E2F7, ELF4, ELK1, FOSL1, FOXF2, FOXK2, FUBP3, GABPA, GZF1, H2AFZ, H3F3A, HDAC1, HDAC2, HSF2, MEIS2, MITF, MLX, MTF1, MYBL1, NACC1, NFIL3, NFKB1, PBX1, PRKRA, RBBP4, RFX5, RNASEH2A, SMAD2, SMAD5, SMAD6, SMARCC1, SP3, SPI1, SREBF2, TFE3, YBX1, ZBTB21, ZBTB33, ZBTB4, ZBTB6, ZNF217]	[ACTB, ACTL6A, AEBP1, AEBP2, AGO1, AIRE, AKNA, AKR1B1, ALX1, AR, AREG, ARHGAP35, ARID3A, ARID3B, ARID5B, ARX, ASCL1, ASCL2, ATF1, ATF2, ATF3, ATF4, ATF5, ATF6, ATF7, ATOH1, ATXN3L, BACH1, BACH2, BARX2, BATF3, BCL11A, BCL11B, BCL6, BCL6B, BHLHA15, BHLHE41, BRIP1, CARF, CC2D1A, CC2D1B, CCDC106, CDKN2AIP, CDX1, CDX2, CDX4, CEBPA, CEBPB, CEBPD, CEBPE, CEBPZ, CGGBP1, CHD4, CLOCK, CREB1, CREB3, CREB3L2…	TRUE
GO:0001046	core promoter sequence-specific DNA binding	0	[7, 8]	[None]	14	15.0538	0.0818949	1	{}	{}	[CLOCK, H2AFZ, H3F3A, KMT2A, MITF, MTF1, NFIL3, NR1D2, NRIP1, REST, SMAD5, SP3, SPI1, TOP1]	[ARNTL, ATF4, CHD2, CIART, CLOCK, CREM, CRY1, DAND5, EGR1, EP300, ESR1, ESR2, FOS, GARS, GATA1, GATA3, GATA6, H2AFY, H2AFZ, H3F3A, HEYL, HNF1A, HNF4A, HOXB3, IMP:, IRF7, KLF10, KMT2A, MAZ, MEF2C, MEOX1, MFI2, MITF, MTA1, MTF1, MYOCD, MYT1, NFATC1, NFE2L1, NFIL3, NFYA, NLRC5, NR1D1, NR1D2, NR4A2, NRF1, NRIP1, NSD1, PAX6, PAX8, PDHX, PDX1, PPARG, PRMT5, PROX1, PSG1, RBPJ, REST, RORA, RREB1, RUNX2, …	TRUE
GO:0001047	core promoter binding	0	[7]	[None]	23	15.9722	0.0174211	1	{}	{}	[CLOCK, E2F1, E2F7, ELK1, ELK4, GTF2B, H2AFZ, H3F3A, HDAC1, HDAC2, HDAC5, KMT2A, MITF, MTF1, NFIL3, NR1D2, NRIP1, PER2, REST, SMAD5, SP3, SPI1, TOP1]	[AGO1, AGO2, ARNTL, ATF4, CHD2, CIART, CLOCK, CREM, CRY1, DAND5, DHX36, E2F1, E2F2, E2F3, E2F7, E2F8, EGR1, ELK1, ELK4, EP300, ESR1, ESR2, EZH2, FOS, FOXO3, FOXP3, GADD45A, GARS, GATA1, GATA3, GATA6, GTF2B, H2AFY, H2AFZ, H3F3A, HDAC1, HDAC2, HDAC4, HDAC5, HDAC6, HEYL, HMGA2, HNF1A, HNF4A, HNRNPU, HOXB3, IFI16, IMP:, INSM1, IRF7, KCNH4, KCNH8, KDM3A, KLF10, KMT2A, MAZ, MBD4, MED1, MEF2C, MEOX1, MF…	TRUE
GO:0001067	regulatory region nucleic acid binding	0	[4]	[None]	78	11.3869	0.135705	1	{}	{}	[AKR1B1, ARID5B, ATF2, ATMIN, BAHD1, CCNT1, CEBPB, CGGBP1, CLOCK, CREBBP, CTCF, CUX1, E2F1, E2F7, ELF4, ELK1, ELK4, FOSL1, FOXF2, FOXH1, FOXK2, FOXM1, FUBP3, GABPA, GTF2B, GZF1, H2AFZ, H3F3A, HDAC1, HDAC2, HDAC5, HSF2, KLF11, KMT2A, LDB2, MEIS2, MITF, MKL1, MLX, MTF1, MTOR, MYBL1, NACC1, NFIL3, NFKB1, NR1D2, NRIP1, PBX1, PER2, PRKRA, RBBP4, RCOR1, REST, RFX5, RNASEH2A, SETX, SIN3A, SMAD2, SMAD5, …	[ACTB, ACTL6A, AEBP1, AEBP2, AGO1, AGO2, AHR, AIRE, AKNA, AKR1B1, ALX1, AR, AREG, ARHGAP35, ARID3A, ARID3B, ARID4A, ARID4B, ARID5A, ARID5B, ARNT, ARNTL, ARNTL2, ARRB1, ARX, ASCL1, ASCL2, ASH2L, ATF1, ATF2, ATF3, ATF4, ATF5, ATF6, ATF6B, ATF7, ATMIN, ATOH1, ATOH8, ATXN3L, BACH1, BACH2, BAHD1, BARX2, BASP1, BATF3, BCL11A, BCL11B, BCL6, BCL6B, BCOR, BHLHA15, BHLHE40, BHLHE41, BRCA1, BRD7, BRIP1, C1o…	TRUE
GO:0001076	RNA polymerase II transcription factor binding transcription factor activity	0	[3]	[None]	8	6.29921	0.949285	1	{}	{}	[ATF2, CLOCK, CREBBP, FOXH1, HDAC1, RBM15, SIN3A, WWOX]	[AHRR, ANKRD1, ARNTL, ATF2, ATF4, BEND6, BHLHE40, BHLHE41, CITED2, CLOCK, CNOT2, CREB1, CREBBP, CTBP1, CYP1A1, ELANE, EOMES, FOXH1, GATA4, GDNF, HDAC1, HDGF, HEYL, HIF1A, HIPK2, ISL1, JADE1, JUN, KLF4, LHX2, LHX3, LIF, LMO2, MAMSTR, MBD4, MED1, MED10, MED11, MED12, MED12L, MED13, MED13L, MED14, MED15, MED17, MED18, MED19, MED20, MED22, MED24, MED26, MED30, MED31, MED4, MED6, MED7, MED8, MED9, MEF…	TRUE
GO:0001077	RNA polymerase II core promoter proximal region sequence-specific DNA binding transcription factor activity involved in positive regulation of transcription	0	[5]	[None]	19	8.92019	0.744762	1	{}	{}	[AKR1B1, ATF2, CEBPB, ELF4, ELK1, FOXK2, FUBP3, GABPA, MEIS2, MITF, MTF1, MYBL1, NR4A3, PBX1, PRKRA, SMAD2, SPI1, TFE3, YBX1]	[AKNA, AKR1B1, AR, AREG, ARID3B, ATF2, ATF4, ATOH1, BARHL1, BARHL2, BCL11B, BTG2, CARF, CDKN2AIP, CDX4, CEBPA, CEBPB, CEBPD, CEBPE, CEBPG, CEBPZ, CREB1, CREB3, CREB3L1, CREB3L2, CREB3L4, CREB5, CRX, CTCFL, DAND5, DBP, DDIT3, DLX3, DLX5, E2F4, EGR1, EGR2, EHF, ELF1, ELF3, ELF4, ELK1, ELK3, ELOF1, EPAS1, ESR1, ESRRA, ETV1, ETV2, ETV4, ETV6, FLI1, FOXA1, FOXC2, FOXD1, FOXI1, FOXJ2, FOXK2, FUBP3, GAB…	TRUE
GO:0001078	RNA polymerase II core promoter proximal region sequence-specific DNA binding transcription factor activity involved in negative regulation of transcription	0	[5]	[None]	11	11.7021	0.346384	1	{}	{}	[CREBBP, CTCF, GZF1, NFIL3, RCOR1, REST, SNAI2, SP3, SPI1, SREBF2, ZNF217]	[AEBP2, ASCL1, ASCL2, ATF3, ATF7, BACH1, BATF3, BCL11A, BHLHE40, BHLHE41, BRIP1, C21orf33, CC2D1A, CC2D1B, CREBBP, CTCF, DACH1, DLX4, E2F8, EN1, ESRRA, ETS2, FOXO1, FOXP2, FOXP4, GATA1, GATA3, GCFC2, GFI1, GLIS3, GZF1, HAND1, HES1, HES5, HHEX, HMGA2, HSF1, IFI16, INSM1, MKX, MXD1, MYPOP, MZF1, NACC2, NEUROG3, NFATC2, NFATC4, NFE2L3, NFIL3, NFX1, NFXL1, NKX3-2, NKX6-1, NR1D1, NR2E1, OVOL1, PAXBP1,…	TRUE
GO:0001085	RNA polymerase II transcription factor binding	0	[4]	[None]	13	12.381	0.256881	1	{}	{}	[AKR1B1, ATF2, CREBBP, HCLS1, HDAC1, HDAC2, IFI27, LDB2, LPIN1, MTDH, RBM15, SIN3A, SPI1]	[AKR1B1, ANKRD1, ANKRD2, AR, AREG, ATF2, ATF4, BBS1, BBS10, BBS2, BBS4, BBS5, BBS7, BEX1, BEX2, BHLHE40, BHLHE41, CHD4, CITED2, CREB1, CREBBP, CTNNB1, DAND5, DHX9, DMAP1, DUSP26, DUSP28, EGR2, EOMES, EP300, ERCC1, ERCC4, GATA1, GATA6, GDNF, GFI1B, GSC, GSK3B, GTF2A2, HCLS1, HDAC1, HDAC2, HEY2, HIPK2, HNF4A, ID4, IFI27, ISL1, JUN, KDM1A, KLF4, LDB1, LDB2, LMO2, LPIN1, MAD2L2, MED1, MEF2A, MIXL1, M…	TRUE
GO:0001101	response to acid chemical	0	[3]	[None]	33	11.1486	0.293571	1	{}	{}	[ABL2, ACSL1, ADNP2, BDNF-AS, CAPN2, CCNB1, CDKN1B, CDKN2D, CEBPB, COL16A1, COL1A1, COL3A1, DKK1, DNAAF2, E2F1, GDAP2, HOXA1, IGF2R, IGFBP2, IPO5, KRT8, LAMTOR5, MTOR, OXSR1, PDK3, PKD2, PTGS2, RRAGA, SETX, UBR1, UBR2, XRCC5, ZNF35]	[AACS, AANAT, AARS, ABCA1, ABCC2, ABL2, ACER2, ACSL1, ADCY6, ADD1, ADIPOQ, ADNP2, AKR1C1, AKR1C2, AKR1C3, AKR1C4, ALDH1A2, APOB, APOE, AQP1, AQP2, AQP3, ARG1, ASCL1, ASIC2, ASNS, ASS1, ASXL1, ATP2B4, ATP6V0E1, AVPR1A, BAD, BCHE, BCL2L1, BDNF, BDNF-AS, BMP6, BRINP1, BRINP2, BRINP3, C1QTNF1, CAPN2, CCL19, CCL2, CCL21, CCNB1, CCR7, CD38, CD9, CDH1, CDKN1B, CDKN2D, CDO1, CEBPB, CFL1, CHUK, CLK2, COL1…	TRUE
GO:0001102	RNA polymerase II activating transcription factor binding	0	[5]	[None]	5	12.1951	0.397377	1	{}	{}	[ATF2, CREBBP, IFI27, LDB2, SIN3A]	[ATF2, BEX1, BEX2, BHLHE40, BHLHE41, CITED2, CREB1, CREBBP, CTNNB1, DUSP26, DUSP28, EGR2, EOMES, EP300, GDNF, HEY2, HIPK2, HNF4A, IFI27, ISL1, JUN, LDB1, LDB2, LMO2, MAD2L2, NCOR1, NEUROD1, NFE2L2, NHLH2, PITX2, POU1F1, RB1, SETD3, SIN3A, SMAD3, T, TBX20, TBX3, TBX6, TP53BP1, ZFPM1]	TRUE
GO:0001103	RNA polymerase II repressing transcription factor binding	0	[5]	[None]	3	10.3448	0.570041	1	{}	{}	[HDAC1, HDAC2, SIN3A]	[BBS1, BBS10, BBS2, BBS4, BBS5, BBS7, CHD4, DAND5, DMAP1, GATA6, GSC, GTF2A2, HDAC1, HDAC2, MIXL1, MKKS, MTA1, MTA2, PPARA, PSG1, RBBP8, RBPJ, SIN3A, SP1, STAT3, TBP, TCERG1, TCF7L2, TTC8]	TRUE
GO:0001104	RNA polymerase II transcription cofactor activity	0	[4]	[None]	5	6.09756	0.925472	1	{}	{}	[CREBBP, FOXH1, HDAC1, SIN3A, WWOX]	[ANKRD1, BEND6, CITED2, CNOT2, CREBBP, CTBP1, ELANE, FOXH1, HDAC1, HDGF, HEYL, HIPK2, ISL1, JADE1, MBD4, MED1, MED10, MED11, MED12, MED12L, MED13, MED13L, MED14, MED15, MED17, MED18, MED19, MED20, MED22, MED24, MED26, MED30, MED31, MED4, MED6, MED7, MED8, MED9, MEF2A, N4BP2L2, NCOA1, NEUROD1, NFIB, NKX2-5, OLIG3, PHF12, PITX2, POU1F1, POU3F1, POU3F2, PPARGC1A, PPARGC1B, PPRC1, PSIP1, RBBP8, RBM14…	TRUE
GO:0001158	enhancer sequence-specific DNA binding	0	[7, 8]	[None]	11	13.0952	0.222313	1	{}	{}	[ATF2, GZF1, H2AFZ, H3F3A, HDAC1, HDAC2, LDB2, NFKB1, RBBP4, SMARCC1, SPI1]	[ACTB, ACTL6A, ARID3B, ARX, ATF2, BACH1, BACH2, BRIP1, CDX1, CDX2, CHD4, CREB1, CSRP3, DPEP2, DPEP3, ESRRB, FLI1, FOXN4, GATA1, GATA2, GATA3, GATA4, GATA5, GATAD2B, GDNF, GZF1, H2AFZ, H3F3A, HDAC1, HDAC2, HNRNPC, HOXB5, ISL1, JUN, LDB1, LDB2, LMO4, MBD2, MBD3, MED12, MEF2C, MEOX2, MIXL1, MSC, MTA2, MYT1, NFATC1, NFE2L1, NFE2L2, NFKB1, NR1H4, NR2F6, PAX4, PKMYT1, POTEF, POU4F1, RBBP4, REL, RELA, R…	TRUE
GO:0001159	core promoter proximal region DNA binding	0	[7]	[None]	32	11.0727	0.311153	1	{}	{}	[AKR1B1, CEBPB, CLOCK, CREBBP, CTCF, ELF4, ELK1, FOXK2, FUBP3, GABPA, GZF1, H2AFZ, HDAC1, HDAC2, MEIS2, MITF, MTF1, MYBL1, PBX1, PRKRA, RBBP4, RFX5, RNASEH2A, SMAD2, SMAD6, SMARCC1, SP3, SPI1, SREBF2, TFE3, YBX1, ZNF217]	[ACTB, ACTL6A, AEBP2, AGO1, AKNA, AKR1B1, AR, AREG, ARID3B, ASCL1, ASCL2, ATF3, ATF4, ATF7, ATOH1, BATF3, BCL11A, BCL11B, BHLHE41, CARF, CC2D1A, CC2D1B, CDKN2AIP, CDX4, CEBPA, CEBPB, CEBPD, CEBPE, CEBPZ, CHD4, CLOCK, CREB1, CREB3, CREB3L2, CREB3L4, CREBBP, CRX, CTCF, CTCFL, DAND5, DDIT3, DDN, DLX4, DLX5, DMRT1, DMRT2, DMRT3, DMRTA1, DMRTA2, DMRTB1, DMRTC1, DMRTC1B, DMRTC2, DPEP2, DPEP3, DPF2, E2F…	TRUE
GO:0001190	RNA polymerase II transcription factor binding transcription factor activity involved in positive regulation of transcription	0	[4]	[None]	4	9.52381	0.62218	1	{}	{}	[CLOCK, CREBBP, FOXH1, WWOX]	[ANKRD1, ARNTL, CITED2, CLOCK, CREB1, CREBBP, FOXH1, HIPK2, ISL1, JADE1, JUN, KLF4, LMO2, MED12, MEF2A, MIXL1, NCOA1, NEUROD1, NFE2L1, NKX2-5, NKX2-5 dimer, NOTCH1, NR1H4, PITX1, PITX2, POU1F1, POU3F1, POU3F2, PPARA, PSIP1, SMARCA2, SMARCA4, SOX10, SOX11, SOX12, SOX4, TBX20, TFAP2A, TFAP2B, WBP2, WWOX, ZFPM2]	TRUE
GO:0001191	RNA polymerase II transcription factor binding transcription factor activity involved in negative regulation of transcription	0	[4]	[None]	4	10.5263	0.540944	1	{}	{}	[CREBBP, HDAC1, RBM15, SIN3A]	[AHRR, BEND6, BHLHE40, BHLHE41, CITED2, CREBBP, CTBP1, CYP1A1, ELANE, EOMES, HDAC1, HDGF, HEYL, MINA, MLIP, N4BP2L2, NFIB, OLIG3, PHF12, PITX2, RBBP8, RBM15, SIN3A, SIN3B, SOX3, SPEN, T, TBX15, TBX18, TBX6, TCERG1, TCP10L, TFAP2A, TFAP2B, TLE1, URI1, UXT, ZMYND8]	TRUE
GO:0001205	RNA polymerase II distal enhancer sequence-specific DNA binding transcription factor activity involved in positive regulation of transcription	0	[5]	[None]	4	16	0.240137	1	{}	{}	[CUX1, FOXH1, NFKB1, SPI1]	[ARID3B, BACH1, BRIP1, CDX1, CUX1, FOXA2, FOXH1, FUBP1, HCFC1, HOXB5, MEF2C, MEOX2, MIXL1, NFATC1, NFE2L1, NFE2L2, NFKB1, POU4F1, REL, RELA, SIX3, SIX6, SPI1, SUB1, TARDBP]	TRUE
GO:0001227	RNA polymerase II transcription regulatory region sequence-specific DNA binding transcription factor activity involved in negative regulation of transcription	0	[4]	[None]	21	14.8936	0.0439091	1	{}	{}	[ARID5B, CGGBP1, CREBBP, CTCF, E2F7, GZF1, MITF, MLX, NACC1, NFIL3, NFKB1, RCOR1, REST, SNAI2, SP3, SPI1, SREBF2, ZBTB33, ZBTB4, ZBTB6, ZNF217]	[AEBP1, AEBP2, ARHGAP35, ARID5B, ARX, ASCL1, ASCL2, ATF3, ATF7, BACH1, BACH2, BATF3, BCL11A, BCL6, BCL6B, BHLHE40, BHLHE41, BRIP1, C21orf33, CC2D1A, CC2D1B, CDX2, CGGBP1, CHCHD3, CREBBP, CTCF, DACH1, DLX4, E2F7, E2F8, E4F1, EN1, ESRRA, ESX1, ETS2, ETV6, ETV7, FEZF1, FEZF2, FOXD3, FOXO1, FOXO3, FOXP2, FOXP4, GATA1, GATA3, GCFC2, GFI1, GLIS1, GLIS3, GZF1, HAND1, HES1, HES5, HHEX, HMGA2, HOXD9, HSF1…	TRUE
GO:0001228	RNA polymerase II transcription regulatory region sequence-specific DNA binding transcription factor activity involved in positive regulation of transcription	0	[4]	[None]	25	9.05797	0.741494	1	{}	{}	[AKR1B1, ATF2, CEBPB, CSRNP2, CUX1, ELF4, ELK1, FOXF2, FOXH1, FOXK2, FUBP3, GABPA, HSF2, MEIS2, MITF, MTF1, MYBL1, NFKB1, NR4A3, PBX1, PRKRA, SMAD2, SPI1, TFE3, YBX1]	[AIRE, AKNA, AKR1B1, ALX1, AR, AREG, ARID3A, ARID3B, ATF1, ATF2, ATF3, ATF4, ATF5, ATOH1, BACH1, BARHL1, BARHL2, BARX2, BCL11B, BHLHA15, BRIP1, BTG2, CARF, CDKN2AIP, CDX1, CDX4, CEBPA, CEBPB, CEBPD, CEBPE, CEBPG, CEBPZ, CREB1, CREB3, CREB3L1, CREB3L2, CREB3L3, CREB3L4, CREB5, CRX, CSRNP1, CSRNP2, CSRNP3, CTCFL, CUX1, DAND5, DBP, DDIT3, DLX3, DLX5, DMAP1, E2F4, EAF2, EBF4, EGR1, EGR2, EHF, ELF1, E…	TRUE
GO:0001501	skeletal system development	0	[4, 5]	[None]	52	10.2161	0.477597	1	{}	{}	[ACVR2B, ANXA2, ARID5B, ASXL2, BMP4, CHST11, COL1A1, COL3A1, CSGALNACT1, DCHS1, DYM, EIF2AK3, FBXW4, FGFR1, HES7, HOXA1, IMPAD1, INSIG1, ITGB8, KIT, MAPK14, MEX3C, MGP, NDST1, NUSAP1, OXSR1, PAPSS1, PBX1, PLEKHA1, POSTN, PRKRA, PRRX1, PSEN1, PTPN6, RHOA, SMAD2, SMAD5, SNAI2, SNX19, SP3, STC1, SULF1, SULF2, TGFBI, TGFBR1, TIPARP, TRAPPC2, USP1, VDAC2, WHSC1, WWOX, ZFAND5]	[ABI1, ACAN, ACD, ACP2, ACP5, ACVR2A, ACVR2B, ACVRL1, ADAMTS12, ADAMTS4, ADAMTS7, AEBP1, AES, AHSG, ALPL, ALX1, ALX3, ALX4, AMELX, AMER1, ANKH, ANKRD11, ANO6, ANXA2, ARID5A, ARID5B, ARSE, ASXL1, ASXL2, ATP6AP1, ATP7A, AXIN1, AXIN2, BARX2, BBS2, BBX, BCAN, BGLAP, BMP1, BMP2, BMP3, BMP4, BMP5, BMP6, BMP7, BMP8A, BMP8B, BMPR1A, BMPR1B, BMPR2, BNC2, BTF3P11, C6orf25, CACNA1S, CADM1, CARM1, CD44, CDH1…	TRUE
GO:0001503	ossification	0	[3]	[None]	40	10.4712	0.420979	1	{}	{}	[ACVR2B, ASF1A, ASXL2, BMP2K, BMP4, CAT, CEBPB, CLTC, COL1A1, CSGALNACT1, CTHRC1, DCHS1, DNAJC13, EIF2AK3, FIGNL1, FZD1, GPC3, GTPBP4, HDAC5, IARS, ILK, IMPAD1, MGP, MINPP1, NBR1, OXSR1, PBX1, PTGS2, RHOA, RNASEH2A, SLC26A2, SMAD5, SNAI2, SORT1, SP3, STC1, SUCO, TAC1, UFL1, WWOX]	[ACHE, ACVR1, ACVR2A, ACVR2B, ADAR, ADRB2, AHSG, AKT1, ALOX15, ALPL, ALYREF, AMELX, ANKH, ANO6, APC, AREG, ASF1A, ASGR2, ASPN, ASXL2, ATP5B, ATP6AP1, ATP6V0A4, ATP6V1B1, ATRAID, AXIN2, BCAP29, BCL2, BCOR, BGLAP, BMP1, BMP2, BMP2K, BMP3, BMP4, BMP5, BMP6, BMP7, BMP8A, BMP8B, BMPR1A, BMPR1B, BMPR2, C14orf169, CALCA, CALCR, CASR, CAT, CBFB, CCDC47, CCL3, CCR1, CCRN4L, CD276, CDH11, CDK6, CEBPA, CEBP…	TRUE
GO:0001505	regulation of neurotransmitter levels	0	[3]	[None]	17	8.05687	0.864196	1	{}	{}	[AGTPBP1, BRAF, CACNA1A, CASK, CLN8, DTNBP1, PER2, PIP5K1C, PSEN1, RAB5A, RAP1B, SLC18A2, SPHK1, STX2, STXBP1, SYT15, SYTL4]	[ABAT, ACHE, ADORA2A, AGTPBP1, ALDH2, ALDH5A1, ALDH9A1, APBA1, ASIC1, ATP1A2, BAIAP3, BLOC1S6, BRAF, BRSK1, BZRAP1, C2CD4A, C2CD4B, C2CD4C, C2CD4D, CACNA1A, CACNA1B, CADPS, CADPS2, CAMK2A, CASK, CDK5, CHAT, CHRNA3, CHRNB4, CLN3, CLN8, COLQ, COMT, CPLX1, CPLX2, CPLX3, CPLX4, DAGLA, DAGLB, DNAJC5, DOC2A, DOC2B, DRD1, DRD2, DRD3, DRD4, DTNBP1, DVL1, DVL1P1, FSHR, GABRA2, GAD1, GAD2, GCHFR, GDNF, GFA…	TRUE
GO:0001508	action potential	0	[4]	[None]	9	6.97674	0.912233	1	{}	{}	[ATP2A2, C15orf27, CACNA1A, CACNA1D, KCNQ1, NUP155, SRI, SUMO1, TAC1]	[ADRA1A, ADRA1D, AKAP6, AKAP7, ANK2, ANK3, ATP1A1, ATP1A2, ATP1A4, ATP1B1, ATP2A2, C15orf27, CACNA1A, CACNA1B, CACNA1C, CACNA1D, CACNA1E, CACNA1F, CACNA1G, CACNA1H, CACNA1I, CACNA1S, CAMK2D, CATSPER1, CATSPER2, CATSPER3, CATSPER4, CAV1, CAV3, CHRNA1, CHRNA4, CHRNB2, CHRNB4, CLN3, CNR1, CNR2, CTNNA3, DMD, DPP6, DRD1, DSC2, DSC3, DSG2, DSP, DSPP, ENTHD1, Ether-a-go-go-related gene potassium channel…	TRUE
GO:0001510	RNA methylation	0	[4, 5, 6, 7, 8]	[None]	7	14.5833	0.20452	1	{}	{}	[ALKBH8, CMTR2, FTSJ1, LIN9, TRMT1L, TRMU, WTAP]	[ALG9, ALKBH8, BCDIN3D, C7orf60, CMTR1, CMTR2, DIMT1, EMG1, FBL, FDXACB1, FTSJ1, FTSJ2, FTSJ3, HENMT1, KIAA1429, LIN9, MEPCE, METTL1, METTL14, METTL15, METTL16, METTL2A, METTL2B, METTL3, MRM1, NSUN2, NSUN4, RNMT, RNMTL1, RRNAD1, TARBP1, TFB1M, TFB2M, TGS1, TRDMT1, TRMT1, TRMT10A, TRMT13, TRMT1L, TRMT2A, TRMT2B, TRMT5, TRMT6, TRMT61A, TRMT61B, TRMU, WDR4, WTAP]	TRUE
GO:0001516	prostaglandin biosynthetic process	0	[7, 8, 9, 10, 11, 12]	[None]	8	25.8065	0.00991894	1	{}	{}	[CBR1, CD74, IFNAR1, MAPK9, PTGES3, PTGS2, SPHK1, TBXAS1]	[AKR1C3, AMH, ANXA1, AVP, AVPR1A, CBR1, CD74, EDN1, EDN2, FAM213B, HPGD, HPGDS, IFNAR1, MAPK9, MIF, NLRP3, PLA2G4F, PNPLA8, PTGDS, PTGES, PTGES2, PTGES3, PTGIS, PTGR1, PTGS1, PTGS2, S100A8, S100A9, SIRT1, SPHK1, TBXAS1]	TRUE
GO:0001523	retinoid metabolic process	0	[7, 8]	[None]	5	5.49451	0.958578	1	{}	{}	[ADH5, APOM, CRABP2, E2F1, GPC3]	[ABCA4, ADH4, ADH5, ADH7, AGRN, AKR1B10, AKR1C1, AKR1C3, AKR1C4, ALDH1A1, ALDH1A2, ALDH1A3, ALDH8A1, APOA1, APOA2, APOA4, APOB, APOC2, APOC3, APOE, APOM, ARID4A, AWAT2, BCMO1, BCO2, C1D, CLPS, CRABP2, CYP1A1, CYP1B1, CYP26A1, CYP26B1, CYP26C1, DGAT1, DGAT2, DHRS3, DHRS9, E2F1, GPC1, GPC2, GPC3, GPC4, GPC5, GPC6, HSPG2, ISX, KDM5A, LCP1, LDLR, LPAL2, LPL, LRAT, LRP1, LRP2, LRP8, NAPEPLD, OPN1LW, O…	TRUE
GO:0001525	angiogenesis	0	[3, 4, 5, 7, 8, 9, 10]	[None]	50	11.4155	0.191457	1	{}	{}	[AGGF1, ANXA2, ARHGAP22, BAK1, BMP4, C3, CALCRL, CD34, CDH13, COL15A1, CXCL12, CYSLTR2, E2F7, EFNA1, EGR3, EIF2AK3, EPHA1, ETS1, F3, FAP, FGFR1, HDAC5, HIPK1, HTATIP2, IL8, ITGA5, ITGAV, ITGB1, ITGB2, MAP2K5, MAPK14, MTDH, NAA15, NELL2, NUS1, OTULIN, PDCD10, PLCD3, PTGS2, RBM15, RLN2, SPHK1, SPI1, STAB1, SULF1, SYK, TGFBI, TGFBR1, TNFAIP3, UBP1]	[AAMP, ACKR3, ACVR1, ACVRL1, ADAM15, ADAM8, ADD1, ADGRB1, ADGRB2, ADGRB3, ADM, ADM2, ADRA2B, AGGF1, AGT, AGXT, AIMP1, ALOX12, AMOT, ANG, ANGPT1, ANGPT2, ANGPT4, ANGPTL3, ANGPTL4, ANGPTL6, ANPEP, ANXA2, ANXA3, APOD, APOH, APOLD1, AQP1, ARHGAP22, ARHGAP24, ATP5B, ATPIF1, B4GALT1, BAI1, BAI2, BAI3, BAK1, BAX, BCAS3, BMP4, BMPER, BRCA1, BTG1, C19orf10, C1GALT1, C3, C3AR1, C5, C6, CALCRL, CAMP, CASP8,…	TRUE
GO:0001530	lipopolysaccharide binding	0	[3]	[None]	3	13.6364	0.384264	1	{}	{}	[CD14, HSPD1, SEPP1]	[BPI, BPIFA2, BPIFC, CD14, DEFB114, DROSHA, EHHADH, HSPD1, LBP, NDUFA2, P2RX7, PSMB4, PTAFR, RNASE7, RPSA, SCARB1, SELP, SEPP1, SPON2, TLR4, TREM2, TRIL]	TRUE
GO:0001540	beta-amyloid binding	0	[4]	[None]	4	12.5	0.404888	1	{}	{}	[APBB1, CD74, IDE, SORL1]	[ACHE, APBA1, APBA2, APBA3, APBB1, APBB2, APBB3, APOA1, APOE, BACE1, BACE2, BCHE, CD74, CHRFAM7A, CHRNA7, CLSTN1, COL25A1, CST3, DLGAP3, FBXO2, GPRASP2, GSAP, IDE, ITM2B, ITM2C, LDLRAD3, LDLRAP1, MAPK8IP2, OLFM1, SORL1, TGFB2, TM2D1]	TRUE
GO:0001541	ovarian follicle development	0	[3, 4, 5, 6, 7, 8, 9]	[None]	4	7.54717	0.79442	1	{}	{}	[CEBPB, KIT, UBE3A, ZP3]	[ADCYAP1, AMH, ANG, ARRB2, BAX, BCL2, BCL2L1, BMP15, BMPR1B, CEBPB, CTNNA1, DMC1, DMRTA1, EIF2B2, EIF2B4, EIF2B5, EREG, ESR1, ESR2, FANCF, FANCG, FOXC1, FOXL2, FOXO3, FSHB, FSHR, GNRH1, GPR149, HID1, ICAM1, IMMP2L, INHA, INHBA, INHBB, KDR, KIT, KMT2B, LFNG, MMP14, MMP19, MSH4, NOBOX, PCYT1B, SOD1, SOHLH1, SPO11, STRA8, TAF4, UBE3A, UMODL1, VEGFA, VGF, ZP3]	TRUE
GO:0001556	oocyte maturation	0	[3, 4, 5, 6, 7, 8, 9, 10]	[None]	5	21.7391	0.074742	1	{}	{}	[AURKA, CCNB1, CDC25B, FBXO5, TRIP13]	[ANG, AURKA, BRCA2, CCNB1, CDC25B, DMC1, EREG, FBXO5, FOXO3, HID1, INSL3, NPPC, NPR2, NPRL2, PABPC1L, PDE3A, PTK2B, REC8, RPS6KA2, RXFP2, SIRT2, TRIP13, WEE2]	TRUE
GO:0001558	regulation of cell growth	0	[3, 4, 5]	[None]	43	11.4058	0.213727	1	{}	{}	[ADAM10, ADNP2, APBB1, BDNF-AS, BST2, CDK11B, CDKN1B, CDKN2C, CDKN2D, CHPT1, CRLF3, CXCL12, CXCL16, DCBLD2, DDX3X, EXTL3, FHL1, FOXM1, GNG4, H3F3A, IFNAR1, IGFBP2, ILK, ITCH, ITSN2, KIAA1109, KIF14, MAP1B, MAP2K5, MGLL, NET1, PSMD10, RAB11A, RBBP7, SERTAD2, SGK1, SPG20, SPHK1, TAF9, TGFBR1, TRIM32, WDR36, WFDC1]	[AATK, ACSL4, ACVR1B, ACVRL1, ADAM10, ADAM15, ADAM17, ADIPOR1, ADIPOR2, ADNP2, ADRB1, AGT, AGTR1, AGTR2, AGXT, AKAP6, AKT1, ALOX12, ANAPC2, APBB1, APBB2, APOE, ARHGAP4, ARHGEF11, AVP, AVPR1A, BAP1, BARHL2, BCAR1, BCL11A, BCL2, BCL6, BDKRB1, BDNF, BDNF-AS, BLZF1, BMP10, BMPR2, BST2, BTG1, C10orf90, CAMK2D, CAPN5, CAPRIN2, CAV3, CCDC85B, CD320, CD38, CDA, CDH4, CDHR2, CDK11A, CDK11B, CDK5, CDK5R1, …	TRUE
GO:0001561	fatty acid alpha-oxidation	0	[6, 7, 8, 9, 10]	[None]	3	42.8571	0.0261423	1	{}	{}	[HACL1, PEX13, PHYH]	[HACL1, HAO1, KRTAP11-1, PEX13, PHYH, SLC25A17, SLC27A2]	TRUE
GO:0001562	response to protozoan	0	[3, 5]	[None]	3	14.2857	0.355708	1	{}	{}	[CD37, CLEC7A, SLC11A1]	[BATF, BATF2, BCL3, CD37, CLEC7A, DEAF1, GBP2, IER3, IFNG, IL12A, IL12B, IL4, IL4R, IL6, IRF4, IRF8, LYST, SLC11A1, SPN, TSPAN32, VTCN1]	TRUE
GO:0001568	blood vessel development	0	[3, 5, 6, 7, 8]	[None]	74	12.4789	0.0306965	1	{}	{}	[ACTA2, ACVR2B, AGGF1, ANKRD17, ANXA2, ARHGAP22, BAK1, BMP4, C3, CALCRL, CD34, CDH13, COL15A1, COL1A1, COL3A1, COL5A1, CXCL12, CYSLTR2, E2F7, EFNA1, EGR3, EIF2AK3, EPHA1, ETS1, F3, FAP, FGFR1, FOSL1, FOXH1, FOXM1, GPC3, HDAC5, HIPK1, HOXA1, HTATIP2, IL8, ITGA5, ITGAV, ITGB1, ITGB2, ITGB8, LOX, LOXL1, MAP2K5, MAPK14, MIB1, MTDH, NAA15, NELL2, NUS1, OTULIN, OXSR1, PDCD10, PKD2, PLCD3, PRRX1, PSEN1,…	[AAMP, ACKR3, ACTA2, ACVR1, ACVR2B, ACVRL1, ADAM15, ADAM8, ADD1, ADGRB1, ADGRB2, ADGRB3, ADM, ADM2, ADRA2B, AGGF1, AGT, AGXT, AHR, AIMP1, AKT1, ALDH1A2, ALOX12, AMOT, ANG, ANGPT1, ANGPT2, ANGPT4, ANGPTL3, ANGPTL4, ANGPTL6, ANKRD17, ANPEP, ANXA2, ANXA3, APOB, APOD, APOE, APOH, APOLD1, AQP1, ARHGAP22, ARHGAP24, ARID1A, ASB4, ATP5B, ATP7A, ATPIF1, B4GALT1, BAI1, BAI2, BAI3, BAK1, BAX, BCAS3, BMP4, B…	TRUE
GO:0001569	patterning of blood vessels	0	[4, 5, 6, 7, 8, 9, 10, 11]	[None]	4	9.7561	0.60274	1	{}	{}	[BAK1, CXCL12, RBM15, SPI1]	[ACVR1, BAK1, BAX, COL4A1, CTNNB1, CXCL12, CXCR4, DLL4, EDN1, EDNRA, ENG, FGF8, FLT1, FOXC2, GBX2, GDF2, GNA13, IHH, LEF1, LRP5, NELL1, NFATC3, NFATC4, NOTCH4, NRARP, NRP1, PITX2, PLXND1, RBM15, SEMA3E, SEMA5A, SFRP2, SHH, SPI1, SRF, STK4, TBX20, TGFBR2, VEGF-A complex, VEGFA, WNT7B]	TRUE
GO:0001570	vasculogenesis	0	[4, 5, 7, 8, 9, 10]	[None]	5	6.0241	0.930064	1	{}	{}	[AGGF1, CD34, FOXM1, RNASEH2A, TIPARP]	[ACKR3, ADM, AGGF1, AMOT, ASB4, CAV1, CCM2, CD34, CITED1, CITED2, CTNNB1, CUL7, EGFL7, EMP2, ENG, EPHA2, FBXW7, FOXF1, FOXM1, FZD4, GDF2, GJC1, GJD3, GLMN, HAS2, HDAC7, HDAC9, HEG1, HEY1, HEY2, HHEX, HIF1AN, HOXA13, JUNB, KDR, MYO18B, MYO1E, MYOCD, NKX2-5, NOTCH1, NTRK2, PAXIP1, PDGFRB, PITX2, PTK2, PTPRJ, QKI, RAMP2, RAP1A, RAPGEF2, RASA1, RASIP1, RNASEH2A, SETD2, SGPL1, SHH, SMARCA4, SMO, SMOX,…	TRUE
GO:0001578	microtubule bundle formation	0	[5, 6]	[None]	6	8.69565	0.706402	1	{}	{}	[CHP1, CLASP1, DNAAF2, KIF20A, MAP1B, PLK1]	[AK7, ARMC4, BBS2, C11orf63, C1orf222, CAPN6, CCDC103, CCDC114, CCDC39, CCDC40, CCSER2, CDK5RAP2, CHORDC1, CHP1, CLASP1, CLIP1, CRNN, DNAAF1, DNAAF2, DNAAF3, DNAH5, DNAH7, DNAI1, DRC1, DYX1C1, GAS2L1, GAS2L2, HEATR2, IFT88, KATNA1, KIF20A, LRRC6, MAP1B, MAP1S, MAP2, MAP7, MAPRE2, MARK4, METAP2, MTCL1, NAV1, NEURL1, OFD1, PIH1D3, PLA2G3, PLK1, PSRC1, RP1, RP1L1, RSPH1, RSPH4A, RSPH9, SPAG1, SPAG16…	TRUE
GO:0001618	virus receptor activity	0	[3]	[None]	4	13.7931	0.33361	1	{}	{}	[DAG1, DPP4, ITGAV, ITGB1]	[ACE2, ANPEP, CD55, CLEC4M, CLEC5A, CXADR, CXCR4, DAG1, DPP4, GYPA, HAVCR1, HSPA1A, HYAL2, ICAM1, ITGA2, ITGAV, ITGB1, ITGB6, ITGB7, PVRL1, PVRL2, SERPINB3, SIVA1, SLC1A5, SLC20A2, SLC52A1, SLC52A2, TNFRSF14, XPR1]	TRUE
GO:0001649	osteoblast differentiation	0	[4, 5]	[None]	22	10.3774	0.47393	1	{}	{}	[ACVR2B, ASF1A, BMP4, CAT, CEBPB, CLTC, COL1A1, CTHRC1, DNAJC13, FIGNL1, FZD1, GTPBP4, HDAC5, IARS, ILK, NBR1, RNASEH2A, SMAD5, SNAI2, SUCO, UFL1, WWOX]	[ACHE, ACVR1, ACVR2A, ACVR2B, ADAR, AKT1, ALPL, ALYREF, AMELX, APC, AREG, ASF1A, ATP5B, ATP6AP1, ATRAID, AXIN2, BCAP29, BGLAP, BMP2, BMP4, BMP6, BMP7, BMPR1A, BMPR1B, BMPR2, C14orf169, CAT, CBFB, CCDC47, CCL3, CCRN4L, CD276, CDK6, CEBPA, CEBPB, CHRD, CITED1, CLEC5A, CLIC1, CLTC, COL1A1, COL6A1, CREB3L1, CTHRC1, CTNNB1, CTNNBIP1, CXXC1, CYP24A1, CYR61, DDR2, DDX21, DDX5, DDX56, DHX9, DLX5, DNAJC13…	TRUE
GO:0001654	eye development	0	[4, 5, 6, 7]	[None]	36	10.0559	0.529544	1	{}	{}	[ACVR2B, AGTPBP1, ARL6, BAK1, BDNF-AS, BMP4, CDON, CLN8, COL5A1, FOXF2, HDAC1, HDAC2, HIPK1, HPS1, LPCAT1, MAN2A1, MEIS2, MFN2, MITF, PHACTR4, PPP1R13L, PRKRA, RAB18, RCAN1, RHOJ, ROM1, RRM1, SHROOM2, SLC4A7, SLC7A11, SP3, TDRD7, TGFBR1, TNPO1, TOPORS, WDPCP]	[ABCB5, ABI2, ACHE, ACTL6A, ACVR2B, ACVRL1, ADAMTS18, AGTPBP1, AHI1, ALDH1A2, ALDH1A3, APC, AQP1, AQP5, ARHGAP35, ARHGEF15, ARID1A, ARL4D, ARL6, ATOH7, ATP8A2, AXIN1, B9D1, BAK1, BAX, BBS4, BBS7, BCAR3, BCL11B, BCL2, BDNF, BDNF-AS, BFSP1, BFSP2, BHLHE22, BHLHE23, BLOC1S3, BMP4, BMP6, BMP7, BMPR1B, BMPR2, CABP4, CACNA1F, CACNA1S, CALB1, CASP2, CCDC66, CDK4, CDKN1C, CDON, CEP290, CHD7, CHRDL1, CITE…	TRUE
GO:0001655	urogenital system development	0	[4, 5]	[None]	38	11.0465	0.296466	1	{}	{}	[ACTA2, ACVR2B, AKR1B1, ARG2, ARID5B, ARL3, BDNF-AS, BMP4, CAT, CD34, CDKN1B, CNRIP1, CUX1, DCHS1, DCN, DLG5, FGFR1, GPC3, GZF1, ILK, ITGB4, MME, MTCH1, OXSR1, PBX1, PKD2, SMAD2, SMAD5, SMAD6, SOAT1, SULF1, SULF2, TGFBR1, TIPARP, TMED10, UBE3A, WDPCP, WFS1]	[ACAT1, ACD, ACE, ACTA2, ACVR1, ACVR2B, ADAMTS1, ADAMTS16, ADIPOQ, AGT, AGTR1, AGTR2, AGXT, AHI1, AHR, AKR1B1, ALDH1A2, ALDH9A1, ALOX15B, AMER1, AMH, ANGPT1, ANGPT2, ANXA1, APC, APH1A, AQP1, AQP11, AQP2, AR, AREG, ARG2, ARID5B, ARL3, ASS1, BAG6, BASP1, BAX, BCL2, BCL2L11, BDNF, BDNF-AS, BMP2, BMP4, BMP6, BMP7, BMPER, C1GALT1, C21orf33, CA2, CALB1, CAT, CD24, CD34, CD44, CDKN1B, CDKN1C, CEP290, CE…	TRUE
GO:0001656	metanephros development	0	[4, 5, 6, 7, 8]	[None]	7	6.93069	0.893488	1	{}	{}	[BMP4, CD34, DLG5, GPC3, OXSR1, PKD2, SOAT1]	[ACAT1, ADIPOQ, AGTR2, APH1A, AQP1, AQP2, BASP1, BCL2, BMP4, BMP7, C21orf33, CALB1, CD34, CITED1, CTNNB1, CTSH, DLG5, EGR1, EYA1, FAT4, FBN1, FGF10, FGF8, FOXC2, FOXD1, FOXJ1, FRAS1, GATA3, GDF11, GDNF, GLI3, GPC3, GREM1, HES1, HES5, HNF1B, HOXA11, HOXC11, HOXD11, ID2, ID3, IFNG, IRX1, IRX2, IRX3, ITGA8, KIF26B, LAMB2, LAMC1, LGR4, LHX1, LIF, LMNB2, MYC, NF1, NIPBL, NKX3-1, NPHS2, OSR1, OSR2, OXS…	TRUE
GO:0001657	ureteric bud development	0	[4, 5, 6, 7, 8, 9, 10, 11]	[None]	15	13.7615	0.131751	1	{}	{}	[ARG2, BDNF-AS, BMP4, CAT, DCHS1, FGFR1, GPC3, GZF1, ILK, OXSR1, PBX1, PKD2, SMAD2, SMAD5, SMAD6]	[ADAMTS16, AGT, AGTR2, AGXT, ARG2, BASP1, BCL2, BDNF, BDNF-AS, BMP2, BMP4, BMP7, BMPER, C21orf33, CALB1, CAT, CD44, CER1, CITED1, CRLF1, CTNNB1, CTNNBIP1, DCHS1, DLG1, EPCAM, EYA1, FAT4, FGF1, FGF13, FGF2, FGF8, FGFR1, FGFR2, FOXC1, FOXC2, FOXD1, FOXJ1, GARS, GATA3, GDF11, GDNF, GLI3, GLYAT, GPC3, GREM1, GZF1, HES1, HNF1B, HOXA11, HOXB7, HOXD11, ILK, KIF26B, LAMA5, LGR4, LHX1, MAGED1, MYC, NOG, N…	TRUE
GO:0001658	branching involved in ureteric bud morphogenesis	0	[5, 6, 7, 8, 9, 10, 11, 12, 13, 14]	[None]	7	10.7692	0.485135	1	{}	{}	[BMP4, DCHS1, GPC3, GZF1, ILK, PBX1, PKD2]	[ADAMTS16, AGT, AGTR2, AGXT, BCL2, BMP2, BMP4, CD44, CITED1, CTNNB1, CTNNBIP1, DCHS1, DLG1, EYA1, FAT4, FGF1, FGF13, FGF2, FGF8, FOXD1, GDNF, GLI3, GPC3, GREM1, GZF1, HNF1B, HOXA11, HOXB7, HOXD11, ILK, LAMA5, LGR4, LHX1, MAGED1, MYC, NOG, NPNT, PAX2, PAX8, PBX1, PGF, PKD2, PRKD2, PSPN, PTCH1, SALL1, SHH, SIX1, SIX2, SIX4, SMAD4, SMO, SMOX, SOX8, SOX9, TACSTD2, TCF21, TGFB1, VEGFA, WNT1, WNT2B, WN…	TRUE
GO:0001662	behavioral fear response	0	[3, 5]	[None]	8	22.8571	0.020649	1	{}	{}	[ALS2, BDNF-AS, DBI, FBXL20, MECP2, RIPK2, USP46, VDAC1]	[ADCYAP1, ALS2, BCL2, BDNF, BDNF-AS, CCK, CRH, DBI, DEAF1, DRD1, DRD4, FBXL20, GABRA5, GJA1, GNG7, GRIK2, GRIK5, GRIN2B, GRM7, HTR1A, HTR2C, MAPK8IP2, MDK, MECP2, MEF2C, NEUROD2, NPY2R, NR2E1, PDE8B, PENK, RIPK2, TSPO, UCN, USP46, VDAC1]	TRUE
GO:0001664	G-protein coupled receptor binding	0	[4]	[None]	20	7.8125	0.909178	1	{}	{}	[C3, CALM1, CCL5, CTHRC1, CXCL1, CXCL12, CXCL16, CXCL2, CXCL3, CXCL5, ENC1, FEM1C, FZD1, IFNAR1, IL8, ITCH, ITGB4, LLGL1, P2RY1, TAC1]	[ACE, ADCYAP1, ADM, ADORA1, ADORA2A, ADRA2A, ADRA2C, ADRB1, ADRB3, ADRBK1, AGT, AGTR1, AGXT, APELA, APLN, APLP1, ARAP1, ARHGEF11, ARHGEF12, ARRB1, ARRB2, ARRDC3, ASIP, ATP1A3, AVP, AVPR1A, BAMBI, BDKRB2, BICD1, C12orf39, C1QBP, C3, C5, CABP1, CALCA, CALM1, CAV2, CCKBR, CCL1, CCL11, CCL13, CCL14, CCL15, CCL15-CCL14, CCL16, CCL17, CCL18, CCL19, CCL2, CCL20, CCL21, CCL22, CCL23, CCL24, CCL25, CCL26,…	TRUE
GO:0001666	response to hypoxia	0	[3, 5]	[None]	28	10.1818	0.504752	1	{}	{}	[BDNF-AS, CAPN2, CAT, CCNB1, CD34, CDKN1B, CPEB2, CREBBP, CUL2, CXCL12, DPP4, E2F1, ERCC3, ETS1, MECP2, MTOR, PDK3, PINK1, PLAU, PRKAA1, PTGS2, RAF1, RPS27A, STC1, SUV39H2, UBE2D1, UBE2D3, UBQLN1]	[ABAT, ACAA2, ACSL6, ACTN4, ADA, ADAM17, ADAM8, ADIPOQ, ADM, ADORA1, ADSL, AGTRAP, AJUBA, AKT1, ALAS2, ALDH3A1, ALDOC, ALKBH5, ANG, ANGPT2, ANGPT4, ANGPTL4, ANKRD1, APOLD1, AQP1, ARNT, ARNT2, ASCL2, ATM, ATP1B1, BACH1, BAD, BBC3, BCL2, BDNF, BDNF-AS, BECN1, BIRC2, BMP2, BMP7, BNIP3, BRIP1, CA9, CAMK2D, CAPN2, CASP1, CASR, CAT, CAV1, CCL2, CCNB1, CD24, CD34, CD38, CDKN1B, CHCHD2, CHRFAM7A, CHRNA4,…	TRUE
GO:0001667	ameboidal-type cell migration	0	[4, 5, 6]	[None]	35	11.4379	0.236067	1	{}	{}	[ADAM9, ARHGDIB, ARID5B, BAG4, BMP4, BRAF, CDH13, CORO1C, CXCL12, DPP4, EFNA1, EGR3, ETS1, FAP, HDAC5, HMGB1, ILK, ITGB1, ITGB2, KIT, MAP2K5, MAPK14, NCKAP1, NELL2, PDCD10, PFN1, PHACTR4, PTGS2, RAB11A, STC1, STRAP, TAC1, TGFBR1, WDPCP, ZFAND5]	[AAMP, ACVR1, ACVR1B, ACVR1C, ACVRL1, ADAM9, AGT, AGTR2, AGXT, AKT1, ALOX12, AMOT, AMOTL1, ANGPT1, ANGPT2, ANGPT4, ANLN, ANXA3, APELA, APOA1, APOE, APOH, AQP1, ARHGAP4, ARHGDIB, ARHGEF7, ARID5B, ARSB, BAG4, BCAR1, BCAS3, BMP10, BMP4, BMPER, BMPR2, BRAF, C1QBP, CALCA, CAP1, CAPN7, CCBE1, CCDC23, CDH13, CEL, CENPV, CER1, CFL1, CIB1, CORO1B, CORO1C, CSNK2B, CTSH, CXCL12, CXCL13, CXCR4, CYP1B1, DAB2I…	TRUE
GO:0001669	acrosomal vesicle	0	[3, 4, 5, 6, 7, 8, 9, 10]	[None]	5	5.31915	0.966184	1	{}	{}	[ITGB1, KIT, LOXL1, RACGAP1, ZP3]	[ACR, ACRBP, ACRV1, ADAM15, AKAP3, ARC, ARSA, ATP6V0A2, ATP6V1E2, ATP8B3, BMF, BSG, C9orf9, CALCR, CALR, CAPN11, CAPZA3, CAPZB, CASC5, CATSPER3, CATSPER4, CAV1, CAV2, CCT6A, CD46, CEP131, CLK3, CRCP, CTNNA1, CTSH, CXADR, CYLC1, DLD, DRD2, EQTN, FABP9, FAM3A, FLOT2, FNDC3A, GNAT3, HEXB, IFT88, IQUB, ITGA1, ITGB1, IZUMO1, KIT, LDHD, LOXL1, NCF2, NOL3, NOTCH1, PATE4, PCSK4, PLA1A, POMT1, RAB3A, RACG…	TRUE
GO:0001673	male germ cell nucleus	0	[6, 7, 8, 9]	[None]	4	20	0.135329	1	{}	{}	[ACTRT3, H2AFX, TOPBP1, TRIP13]	[ACTL7A, ACTRT3, BLM, H2AFX, HILS1, HSPA2, KIF6, MLH1, MLH3, POLR1A, REC8, RPA1, STAG3, SYCP1, TCFL5, TERF2, TNP1, TNP2, TOPBP1, TRIP13]	TRUE
GO:0001676	long-chain fatty acid metabolic process	0	[5, 6, 8, 9]	[None]	15	15.1515	0.0703919	1	{}	{}	[ACOT1, ACOT2, ACSL1, CBR1, CTDSP2, CYP2U1, ELOVL1, GGT5, LTA4H, MGLL, MYO5A, PTGES3, PTGS2, SPHK1, TBXAS1]	[ABCC1, ABCD1, ACAA1, ACADL, ACOT1, ACOT2, ACOT4, ACOT7, ACOT8, ACOX1, ACSBG1, ACSBG2, ACSL1, ACSL3, ACSL4, ACSL5, ACSL6, AKR1C3, ALOX12, ALOX12B, ALOX15, ALOX15B, ALOX5, ALOX5AP, ALOXE3, CBR1, CPT1A, CTDSP2, CYP1A1, CYP1A2, CYP1B1, CYP2A13, CYP2A6, CYP2A7, CYP2B6, CYP2C18, CYP2C19, CYP2C8, CYP2C9, CYP2D6, CYP2E1, CYP2F1, CYP2J2, CYP2S1, CYP2U1, CYP4A11, CYP4F12, CYP4F2, CYP4F3, DAGLA, DAGLB, DPE…	TRUE
GO:0001678	cellular glucose homeostasis	0	[5, 6, 7]	[None]	11	9.56522	0.617122	1	{}	{}	[EPHA5, HK1, HLA-DRB1, HMGCR, PDK3, PLA2G6, PPP3CB, RAB11FIP2, RANBP2, SIN3A, SRI]	[AACS, ADRA2A, ADRA2C, APOC3, ARRB1, BAD, BIRC5, BRSK2, C2CD2L, CARTPT, CASR, CDK16, CMA1, CPB2, CRH, CYBA, CYP7A1, EFNA5, EPHA5, ERN1, FAM132A, FAM58A, FKBP1B, FOXA2, FOXA3, FOXO1, GAS6, GATA4, GCG, GCK, GCKR, GJB6, GNB2L1, GPER1, GPLD1, GPR68, GRIK5, GUCY2C, HIF1A, HK1, HK2, HK3, HKDC1, HLA-DRB1, HMGCR, HMGN3, HOOK1, HOOK2, HOOK3, ICAM1, IRS2, KCNA4, KCNA5, KCNB1, KCNJ11, KIF2A, LGALS1, LRP5, M…	TRUE
GO:0001696	gastric acid secretion	0	[5, 6, 7]	[None]	3	23.0769	0.135883	1	{}	{}	[DHX15, SGK1, SLC9A4]	[CCKBR, CHRM5, DHX15, GHRL, HRH2, NMU, OXT, OXTR, SGK1, SLC26A7, SLC9A4, TFF2, UCN]	TRUE
GO:0001701	in utero embryonic development	0	[6, 7]	[None]	48	12.0603	0.107556	1	{}	{}	[ADAM10, BNIP2, CAPN2, CCNB1, CCNB2, CEBPB, COL4A3BP, E2F7, EIF2S2, ETF1, FGFR1, FOSL1, GABPA, INPP5B, ITGB1, KIDINS220, KRT8, LIG4, MAN2A1, MFN2, MIB1, MSH2, NCAPG2, NCKAP1, NEK2, OCRL, PITPNB, PKD2, PLCD3, PLK4, RCAN1, RNASEH2A, RRN3, SALL4, SEC24D, SIN3A, SMAD2, SOCS3, SP3, STIL, STK3, SUMO1, TGFBR1, UBE2A, XRCC4, YBX1, ZFAND5, ZP3]	[ACVR1, ACVR1B, ACVRL1, ADA, ADAM10, ADAR, ADD1, ADM, AKT1, ALKBH1, AMOT, ANGPT1, ANKRD11, APBA1, APBA2, APBA3, APOB, ARNT, ARNT2, ARTN, ASCL2, ATP7A, AXIN1, B9D1, BCL2L1, BCL2L11, BIRC6, BMP2, BMPR1A, BNIP2, BPTF, BRCA2, BRD4, BRK1, BTF3, BTN3A3, BYSL, C21orf33, C2CD3, C5, C6, CAPN2, CASP8, CCM2, CCNB1, CCNB1IP1, CCNB2, CCNK, CDH1, CDKN1C, CDX2, CDX4, CEBPA, CEBPB, CHD7, CHD8, CITED1, CITED2, CN…	TRUE
GO:0001704	formation of primary germ layer	0	[3, 4, 5, 6, 7]	[None]	16	13.0081	0.172821	1	{}	{}	[BMP4, COL5A1, DKK1, DUSP4, DUSP5, FGFR1, HSBP1, HTT, ITGA5, ITGAV, ITGB1, ITGB2, ITGB4, NR4A3, SMAD2, TXNRD1]	[ACVR1, AXIN1, BMP4, BMP7, BMPR1A, BMPR2, CDC73, CHRD, COL11A1, COL12A1, COL4A2, COL5A1, COL5A2, COL6A1, COL7A1, COL8A1, CRB2, CTNNB1, CTR9, DKK1, DUSP1, DUSP12, DUSP2, DUSP4, DUSP5, DUSP6, ECSIT, EOMES, EPB41L5, EPHA2, ETV2, EXT2, EYA2, FGFR1, FGFR2, FN1, FOXA2, FOXC1, FOXC2, FOXF1, FZD7, GARS, GATA4, GATA6, HAND1, HMGA2, HNF1A, HNF1B, HOXA11, HSBP1, HTT, INHBA, ITGA2, ITGA3, ITGA4, ITGA5, ITGA7…	TRUE
GO:0001706	endoderm formation	0	[4, 5, 6, 7, 8]	[None]	9	15	0.145576	1	{}	{}	[COL5A1, DKK1, DUSP4, DUSP5, HSBP1, ITGA5, ITGAV, ITGB2, SMAD2]	[CDC73, COL11A1, COL12A1, COL4A2, COL5A1, COL5A2, COL6A1, COL7A1, COL8A1, CTNNB1, CTR9, DKK1, DUSP1, DUSP12, DUSP2, DUSP4, DUSP5, DUSP6, EOMES, FN1, GATA4, GATA6, HMGA2, HNF1B, HSBP1, INHBA, ITGA4, ITGA5, ITGA7, ITGAV, ITGB2, ITGB5, LAMA3, LAMA4, LAMB1, LAMB3, LEO1, LHX1, MESP1, MIXL1, MMP14, MMP15, MMP2, MMP8, MMP9, NANOG, NANOGP8, NODAL, NOG, PAF1, PEX2, POU5F1, RTF1, SMAD2, SOX17, SOX2, SOX7, …	TRUE
GO:0001707	mesoderm formation	0	[4, 5, 6, 7, 8]	[None]	9	12.8571	0.270007	1	{}	{}	[BMP4, DKK1, FGFR1, HTT, ITGB1, ITGB4, NR4A3, SMAD2, TXNRD1]	[ACVR1, AXIN1, BMP4, BMP7, BMPR1A, BMPR2, CHRD, CRB2, DKK1, ECSIT, EOMES, EPB41L5, EPHA2, ETV2, EXT2, EYA2, FGFR1, FGFR2, FOXC1, FOXC2, FOXF1, GARS, HAND1, HMGA2, HNF1A, HOXA11, HTT, INHBA, ITGA2, ITGA3, ITGA8, ITGB1, ITGB3, ITGB4, KDM6A, KDM6B, KLF4, LEF1, MACF1, MESP1, NF2, NODAL, NOG, NR4A3, PAX2, POFUT2, PRKACA, PRKAR1A, PRKCA, SCXA, SFRP2, SIX2, SLC6A4, SMAD1, SMAD2, SMAD3, SNAI1, SOX17, SRF…	TRUE
GO:0001708	cell fate specification	0	[4, 5, 6]	[None]	5	5.74713	0.946002	1	{}	{}	[CDON, DKK1, FGFR1, ITGB1, PSEN1]	[ANKAR, ASCL1, ATOH1, BMPR1A, CDON, CSRP3, CTNNB1, DBX1, DKK1, DMRT3, DMRTA2, DUSP6, EOMES, ETV2, EVX1, EYA1, EYA2, FEV, FGF13, FGF2, FGFR1, FKBP8, FOXA1, FOXA2, FZD7, GFI1, GLI2, GLI3, GSC, GSX2, HNF1B, HOXA11, HOXA13, HOXC10, HOXD10, IHH, ISL1, ISL2, ITGB1, JUP, LBX1, LHX3, LMO4, MESP1, MNX1, MYL2, NANOG, NANOGP8, NELL1, NKX2-2, NKX6-1, NKX6-2, NODAL, NOTCH1, NRP1, NTRK3, OLIG2, OLIG3, OTX2, PA…	TRUE
GO:0001710	mesodermal cell fate commitment	0	[5, 6, 7, 8, 9, 10]	[None]	3	15.7895	0.298233	1	{}	{}	[BMP4, DKK1, FGFR1]	[BMP4, BMPR1A, DKK1, ETV2, EYA2, FGFR1, FOXC2, GARS, HOXA11, KLF4, MESP1, NODAL, PAX2, SFRP2, SIX2, SMAD1, SOX17, TRIM15, WNT3A]	TRUE
GO:0001725	stress fiber	0	[5, 6, 7, 8, 9, 10]	[None]	6	9.67742	0.602957	1	{}	{}	[FERMT2, ILK, MYL12A, MYL12B, PXDN, UNC13D]	[ABLIM1, ABLIM3, ACTA1, ACTN1, ACTN4, AMOT, CNN2, CORO1B, DAAM1, ENAH, FBLIM1, FERMT2, FHL3, FHOD1, FLNB, FSCN1, GAS2L1, GAS2L2, ILK, LCP1, LIMA1, MICALL2, MLPH, MST1R, MYH10, MYH11, MYH14, MYH6, MYH7, MYH7B, MYH9, MYL12A, MYL12B, MYL9, MYLK, MYO1C, MYO1E, NEBL, NOX4, PDLIM2, PDLIM7, PGM5, PSTPIP1, PTK2, PXDN, PXN, SEPT11, SEPT12, SEPT7, SEPT9, SH2B2, SHROOM4, SORBS1, SYNPO, TEK, TOX4, TPM1, TPM3…	TRUE
GO:0001726	ruffle	0	[3, 4]	[None]	22	12.9412	0.132194	1	{}	{}	[AIF1, ALS2, ANXA2, ARAP3, ARF4, DYNLL1, FAP, FGD5, ITGA5, ITGAV, ITGB1, KIF18A, MYO5A, PIP5K1C, PLEKHA1, RAB22A, RAB5A, RAC1, RNASE1, SNX9, SPRY2, TWF1]	[ABCA7, ACTN1, ADAM17, AIF1, AIF1L, AKT2, ALS2, AMOT, ANXA2, APC, ARAP3, ARF4, ARF6, ARFIP2, ARHGAP1, ARHGEF2, ARHGEF26, ARHGEF4, ARHGEF7, ASAP3, ATP6V1B2, BAIAP2, BCAR1, BMX, C2CD5, CD2AP, CDC37, CDK6, CDKL5, CEL, CFL1, CIB1, CIT, CLASP2, CLIP1, COBL, CTTN, CYFIP1, CYTH3, DBNL, DDX58, DHDDS, DIAPH1, DLC1, DLEC1, DYNLL1, EEF1A1, EMR2, EPB41L5, EPHA2, EPS8, EPS8L1, EPS8L2, EZR, FAP, FBXL15, FERMT1…	TRUE
GO:0001731	formation of translation preinitiation complex	0	[4, 5, 6, 7, 8]	[None]	3	15	0.326981	1	{}	{}	[EIF3A, EIF3F, TICRR]	[DENR, EIF2D, EIF3A, EIF3B, EIF3C, EIF3CL, EIF3D, EIF3E, EIF3F, EIF3G, EIF3H, EIF3I, EIF3J, EIF3K, EIF3L, EIF3M, EIF6, MCTS1, RPL13A, TICRR]	TRUE
GO:0001736	establishment of planar polarity	0	[4, 5, 6, 7]	[None]	10	23.2558	0.00902619	1	{}	{}	[ABL2, CTHRC1, DLG3, FOXF2, FZD1, FZD3, GPC3, RAC1, RNASE1, SEC24B]	[ABL1, ABL2, ANKRD6, CELSR1, CTHRC1, DAB2, DACT1, DLG3, DVL1, DVL1P1, DVL2, DVL3, FOXF2, FUZ, FZD1, FZD2, FZD3, FZD6, FZD9, GPC3, GRHL3, LRP6, MAGI2, MED12, MLLT3, MPP3, NKD1, NPHP3, PTK7, RAC1, RNASE1, ROR2, RORA, RPGRIP1L, SEC24B, SFRP1, SFRP2, SFRP5, TP63, VANGL2, WNT5A, WNT9B, ZNRF3]	TRUE
GO:0001738	morphogenesis of a polarized epithelium	0	[5, 6]	[None]	11	20.3704	0.01722	1	{}	{}	[ABL2, CTHRC1, DLG3, DLG5, FOXF2, FZD1, FZD3, GPC3, RAC1, RNASE1, SEC24B]	[ABL1, ABL2, AHI1, ANKRD6, CELSR1, CTHRC1, DAB2, DACT1, DLG3, DLG5, DVL1, DVL1P1, DVL2, DVL3, EZR, FOXF1, FOXF2, FUZ, FZD1, FZD2, FZD3, FZD6, FZD9, GPC3, GRHL3, LAMA1, LAMA5, LRP6, MAGI2, MED12, MLLT3, MPP3, NKD1, NPHP3, NUMB, PTK7, RAB10, RAC1, RAP2A, RNASE1, ROR2, RORA, RPGRIP1L, SEC24B, SFRP1, SFRP2, SFRP5, SYNE4, TCF15, TP63, VANGL2, WNT5A, WNT9B, ZNRF3]	TRUE
GO:0001741	XY body	0	[6, 7, 8, 9]	[None]	6	35.2941	0.00480876	1	{}	{}	[ESCO2, H2AFX, MMAB, RAD18, SMARCC1, UBE2A]	[ANTXR1, ATR, BIRC2, DMRTC2, DNMT3A, ESCO2, H2AFX, MAEL, MMAB, PBX4, RAD18, SERPINA2, SIN3B, SMARCB1, SMARCC1, UBE2A, UBE2B]	TRUE
GO:0001750	photoreceptor outer segment	0	[3, 4, 5, 6, 7]	[None]	5	7.57576	0.807284	1	{}	{}	[MYO5A, OCRL, PDE6G, PHLPP2, ROM1]	[ABCA4, AHI1, ALPK3, ARR3, ATP8A2, C2orf71, CACNA1F, CDHR1, CNGA1, CNGA3, CNGB3, DHRS3, GNAT1, GNAT2, GNAT3, GNB1, GNGT1, GRK1, GUCA1A, GUCA1B, GUCA1C, GUCY2D, GUCY2F, HNF1A, IFT20, INHA, IQCB1, MAK, MAPRE2, MERTK, MYO3B, MYO5A, MYO7A, MYRIP, NAPEPLD, OCRL, OPN1LW, OPN1MW, OPN1SW, PCDH15, PDC, PDE6A, PDE6B, PDE6G, PHLPP2, PNKD, PPEF2, PRKCA, PROM1, PRPH, PRPH2, PTGS1, PTPRK, RAB27A, RHO, RNF7, RO…	TRUE
GO:0001754	eye photoreceptor cell differentiation	0	[5, 6, 7, 8, 9, 10]	[None]	3	6.52174	0.855279	1	{}	{}	[AGTPBP1, ROM1, TOPORS]	[AGTPBP1, BBS4, BHLHE23, CABP4, CCDC66, CEP290, CNGA3, CRB1, FSCN2, GNAT1, GNAT2, GNGT1, HCN1, IHH, MAPRE2, MYO7A, NAGLU, NKD1, NR2E3, NRL, NTRK2, OLFM3, OTX2, PAX6, PDE6C, PPP2R3A, PRDM1, PRKCI, PROM1, RDH13, ROM1, RORB, RP1, RPGR, RPGRIP1, SOX8, SOX9, STAT3, STK19, TH, THY1, TOPORS, TRPM1, TTC8, TULP1, VEGFA]	TRUE
GO:0001755	neural crest cell migration	0	[5, 6, 7, 8, 9, 10]	[None]	3	7.31707	0.795706	1	{}	{}	[CORO1C, NELL2, PHACTR4]	[ACVR1, CFL1, CORO1C, EDN3, EDNRB, EFNB1, ERBB4, FGF19, GBX2, GDNF, HAND2, HIF1A, HTR2B, ISL1, KITLG, LAMA5, LEF1, NELL1, NELL2, NRP1, NRP2, NRTN, OVOL2, PAX3, PAX6, PHACTR4, PHOX2B, PITX2, RET, SEMA3A, SEMA3C, SEMA3F, SHH, SMO, SMOX, SOX10, SOX8, TBX1, TWIST1, VPS72, ZEB2]	TRUE
GO:0001756	somitogenesis	0	[3, 4, 5, 6, 7]	[None]	5	7.24638	0.837013	1	{}	{}	[DKK1, HES7, MIB1, NCKAP1, PSEN1]	[ABI1, ATM, AXIN1, AXIN2, BMPR1A, COBL, CRB2, DKK1, DLL1, DLL3, DMRT2, EP300, EPB41L5, FOXA2, FOXB1, FOXC1, FOXC2, FOXF1, GDF3, HES7, KAT2A, KDM6A, LEF1, LFNG, LHX1, LRP6, MED12, MEOX1, MEOX2, MESP2, MIB1, MSGN1, MYF5, MYF6, NCKAP1, NKD1, NKX3-1, NOTCH1, NRARP, OTX2, PALB2, PAX1, PAX3, PCDH8, PLXNA2, POFUT1, PPP2R3A, PRKDC, PSEN1, PSEN2, RIPPLY1, RIPPLY2, ROR2, RORA, SEMA3C, SFRP1, SFRP2, SMAD3, …	TRUE
GO:0001759	organ induction	0	[3, 4, 5, 6, 7, 8, 9]	[None]	3	12.5	0.44034	1	{}	{}	[BMP4, DKK1, FGFR1]	[BMP2, BMP4, CTNNB1, DKK1, FGF1, FGF10, FGF13, FGF2, FGF3, FGF8, FGFR1, FGFR4, FRS2, GDNF, HOXA11, HOXC11, HOXD11, MESP1, POU5F1, SIX1, SPRY1, WNT2, WNT2B, WNT3A]	TRUE
GO:0001763	morphogenesis of a branching structure	0	[3, 4]	[None]	22	9.64912	0.616468	1	{}	{}	[BAK1, BMP4, BTBD7, CXCL12, DAG1, DCHS1, DLG5, FGFR1, GPC3, GZF1, ILK, NRAS, PBX1, PKD2, PXDN, RBM15, SNAI2, SOCS3, SPI1, SPRY2, SULF1, TIMELESS]	[ACVR1, ADAMTS16, ADM, AGT, AGTR2, AGXT, AREG, B4GALT1, BAK1, BAX, BCL2, BMP2, BMP4, BMP7, BTBD7, BTRC, CASR, CAV3, CCL11, CD44, CDH1, CELSR1, CITED1, CLIC4, COL13A1, COL4A1, CSF1, CTNNB1, CTNNBIP1, CTNND2, CTSH, CTSZ, CXCL12, CXCR4, CYP27B1, DAG1, DCHS1, DDR1, DICER1, DLG1, DLG5, DLL4, DLX2, DRD2, EDN1, EDNRA, EGF, ENG, EPHA2, EPHA7, ERMN, ESR1, ETV4, ETV5, EYA1, FAT4, FEM1B, FGF1, FGF10, FGF13,…	TRUE
GO:0001764	neuron migration	0	[4, 5, 6, 7, 8]	[None]	21	13.5484	0.0982955	1	{}	{}	[APBB1, ASPM, AXL, COL3A1, CXCL12, DDX11, FBXO45, FGFR1, FLRT2, FZD3, HSP90AA1, KIF20B, MATN2, MDGA1, NELL2, PEX13, POMK, PSEN1, RIPK2, ULK4, ZSWIM6]	[ALKBH1, APBB1, APBB2, ARX, ASCL1, ASPM, ASTN1, ATOH1, AXL, BARHL1, BARHL2, BAX, CCK, CCKAR, CCR4, CDH1, CDK5, CDK5R1, CDK5R2, CDKL5, CELSR1, CELSR2, CELSR3, CHL1, CNOT6, CNTN2, COL3A1, CTNNB1, CXCL12, CXCR4, DAB1, DAB2IP, DCC, DCDC2, DCLK1, DCX, DDIT4, DDX11, DISC1, DNAAF3, DNER, DRD1, DRD2, DRGX, DYX1C1, ELP3, ESR2, FAT3, FBXO45, FEZF1, FEZF2, FGF13, FGFR1, FLRT2, FOXG1, FYN, FZD3, FZD9, FZR1, …	TRUE
GO:0001772	immunological synapse	0	[3, 4, 5, 6]	[None]	5	15.625	0.215401	1	{}	{}	[CD37, CD53, SCIMP, SOCS6, STOML2]	[ARHGDIA, BCL10, CARD11, CD28, CD37, CD3E, CD53, CD81, CORO1A, DLG1, DUSP3, GZMA, GZMB, ICAM1, ITGAL, LAT, LCK, LGALS3, MYH9, ORC3, PDCD6IP, PRKCQ, PTPRJ, RHOH, RLTPR, SCIMP, SNX27, SOCS6, SPNS1, STOML2, STX7, ZAP70]	TRUE
GO:0001773	myeloid dendritic cell activation	0	[3]	[None]	4	13.7931	0.33361	1	{}	{}	[CD37, HMGB1, PSEN1, SPI1]	[BATF, BATF2, BATF3, CAMK4, CD2, CD37, CD86, CSF2, DCSTAMP, DHRS2, DOCK2, FLT3LG, GIMAP5, HMGB1, IL10, IRF4, LTBR, NOTCH2, PSEN1, PYCARD, RBPJ, RELB, SPI1, TGFB1, TGFBR2, TNFSF9, TRAF6, TSPAN32, UBD]	TRUE
GO:0001775	cell activation	0	[3]	[None]	123	12.5255	0.00610925	1	{}	{}	[ABL2, ADAM10, ADAM9, ADORA2B, AIF1, AP1G1, AXL, BAK1, BMP4, BRAF, BST2, C12orf4, C1GALT1C1, CALM1, CASP3, CCL5, CD36, CD37, CD74, CEBPB, CLEC7A, COL1A1, COL3A1, CRK, CTLA4, CXCL12, DPP4, EGR3, ELF4, F3, FCER1G, FKBP1A, GPAM, HDAC5, HHLA2, HLA-DQA1, HLA-DQB2, HLA-DRA, HLA-DRB1, HMGB1, HMGB3, HPRT1, HPS1, HSPA5, HSPD1, IFNAR1, IGFBP2, IL11, IL17D, IL17RA, IL8, ILK, ITCH, ITGB1, ITGB2, KIT, LAT2, L…	[2xFGA, A2M, ABCC4, ABL1, ABL2, ABR, ACKR2, ACTB, ACTG1, ACTN1, ACTN2, ACTN4, ADA, ADAM10, ADAM17, ADAM8, ADAM9, ADAMTS13, ADAMTS18, ADC, ADK, ADORA2A, ADORA2B, ADRA2A, ADRA2B, ADRA2C, AGT, AGXT, AHR, AICDA, AIF1, AIFM2, AKAP17A, AKT1, ALB, ALDOA, ALOX12, AMH, AMICA1, ANXA1, ANXA3, AP1G1, AP3B1, AP3D1, APBB1IP, APC, APLF, APOA1, APOE, APOLD1, APP, ARHGEF7, ARRB1, ARRB2, ARTN, ASTL, ATM, ATP11C, A…	TRUE
GO:0001779	natural killer cell differentiation	0	[4, 6]	[None]	4	16.6667	0.21773	1	{}	{}	[AXL, PIK3CD, SP3, ZBTB1]	[AXL, CLSTN1, FLT3LG, GAS6, ID2, IKZF1, IL15, IL15RA, IL21, MERTK, PGLYRP1, PGLYRP2, PGLYRP3, PGLYRP4, PIK3CD, SP3, STAT5A, STAT5B, TCF3, TCF7L1, TUSC2, TYRO3, ZBTB1, ZNF683]	TRUE
GO:0001782	B cell homeostasis	0	[3]	[None]	7	21.875	0.0368953	1	{}	{}	[BAK1, CASP3, CD74, PIK3CD, RC3H1, RC3H2, TNFAIP3]	[ABL1, ADA, AMH, BAK1, BAX, BCL10, BCL2, BCL2L11, CASP3, CD74, CLSTN1, FOXP3, GAPT, HIF1A, IKBKB, IKBKG, LYN, MEF2C, MIF, NCKAP1L, PIK3CD, PPP2R3C, RC3H1, RC3H2, S100A8, S100A9, SH2B2, SPNS2, TNFAIP3, TNFRSF13B, TNFRSF13C, TNFSF13B]	TRUE
GO:0001816	cytokine production	0	[3]	[None]	70	11.254	0.175308	1	{}	{}	[ABL2, ADORA2B, AKIRIN2, ANKRD17, ARFGEF2, ATF2, ATP6AP2, AXL, BST2, C3, CD14, CD34, CD36, CD74, CEBPB, CREBBP, CSF1R, DDX3X, EIF2AK3, FCER1G, G6PD, GPAM, HHLA2, HLA-DRB1, HSPD1, IFNAR1, IL17D, IL17RA, IRAK3, ITCH, KIT, LIPA, MALT1, MAP2K3, MAP2K5, MAPK14, MAPK9, MRE11A, NFKB1, PANX1, PELI1, PIK3CD, POLR3A, POLR3B, PPM1B, PRKCZ, PTGS2, PXDN, RAC1, RIPK2, RNASE1, RNF216, RPS27A, SLC11A1, SLC37A4, …	[ABCA1, ABL1, ABL2, ACE2, ACP5, ADAM17, ADAM8, ADAMTS3, ADC, ADCYAP1, ADIPOQ, ADORA2B, ADRA2A, AFAP1L2, AGPAT1, AGPAT2, AGT, AGTR2, AGXT, AIFM2, AIM2, AKIRIN2, ALOX15B, AMH, ANGPT1, ANKRD17, ANKRD42, ANXA1, ANXA4, APOA1, APOA2, APOD, ARFGEF2, ARHGEF2, ARNT, ARRB1, ARRB2, ASB1, ASH1L, ATF2, ATF4, ATG12, ATG5, ATP6AP2, AVPR2, AXL, AZI2, AZU1, BANK1, BATF, BCL10, BCL3, BCL6, BIRC2, BIRC3, BPI, BRCA1…	TRUE
GO:0001817	regulation of cytokine production	0	[3, 4]	[None]	65	11.8182	0.0968243	1	{}	{}	[ABL2, ADORA2B, AKIRIN2, ANKRD17, ARFGEF2, ATF2, ATP6AP2, AXL, BST2, C3, CD14, CD34, CD36, CD74, CEBPB, CREBBP, CSF1R, DDX3X, EIF2AK3, FCER1G, GPAM, HHLA2, HLA-DRB1, HSPD1, IFNAR1, IL17D, IL17RA, IRAK3, ITCH, MALT1, MAP2K3, MAP2K5, MAPK14, MAPK9, MRE11A, NFKB1, PANX1, PELI1, POLR3A, POLR3B, PPM1B, PRKCZ, PTGS2, PXDN, RAC1, RIPK2, RNASE1, RNF216, RPS27A, SLC11A1, SLC37A4, SNAI2, SPHK1, SULF1, SULF…	[ABL1, ABL2, ACE2, ACP5, ADAM17, ADAM8, ADCYAP1, ADIPOQ, ADORA2B, ADRA2A, AFAP1L2, AGPAT1, AGPAT2, AGT, AGTR2, AGXT, AIFM2, AIM2, AKIRIN2, ALOX15B, AMH, ANGPT1, ANKRD17, ANKRD42, ANXA1, ANXA4, APOA1, APOA2, APOD, ARFGEF2, ARHGEF2, ARNT, ARRB1, ARRB2, ASB1, ATF2, ATF4, ATG12, ATG5, ATP6AP2, AXL, AZU1, BANK1, BCL10, BCL3, BCL6, BIRC2, BIRC3, BPI, BRCA1, BST2, BTK, BTN2A2, BTNL2, C10orf54, C19orf10,…	TRUE
GO:0001818	negative regulation of cytokine production	0	[3, 4, 5]	[None]	18	8.69565	0.777614	1	{}	{}	[AXL, BST2, CD34, HLA-DRB1, IRAK3, ITCH, MAP2K5, NFKB1, PPM1B, PXDN, RAC1, RNASE1, RPS27A, SLC11A1, SLC37A4, TBK1, TNFAIP3, UBE2D3]	[ACP5, ADIPOQ, ANGPT1, ANXA1, ANXA4, APOA1, APOA2, APOD, ARRB1, ARRB2, ASB1, ATG12, ATG5, AXL, BANK1, BCL3, BCL6, BPI, BST2, BTN2A2, C10orf54, C1QBP, C1QTNF3, C5AR2, CACTIN, CD24, CD274, CD276, CD2AP, CD34, CD83, CDH15, CDH3, CHID1, CHRFAM7A, CHRNA7, CIDEA, CMKLR1, CSK, CYLD, DDX58, DHX58, DLL1, EHHADH, ELANE, EPX, F2RL1, FFAR4, FOXJ1, FOXP3, FURIN, GAS6, GATA3, GATA6, GBA, GBP1, GHRL, GHSR, GIMA…	TRUE
GO:0001819	positive regulation of cytokine production	0	[3, 4, 5]	[None]	46	12.234	0.0954057	1	{}	{}	[ABL2, ADORA2B, AKIRIN2, ANKRD17, ARFGEF2, ATF2, ATP6AP2, C3, CD14, CD34, CD36, CD74, CEBPB, CREBBP, CSF1R, DDX3X, EIF2AK3, FCER1G, HHLA2, HSPD1, IFNAR1, IL17D, IL17RA, MALT1, MAPK9, MRE11A, NFKB1, PANX1, PELI1, POLR3A, POLR3B, PRKCZ, PTGS2, PXDN, RIPK2, RPS27A, SLC11A1, SULF1, SULF2, SYK, TBC1D23, TBK1, TICAM1, TRIM32, XRCC5, ZP3]	[ABL1, ABL2, ADAM17, ADAM8, ADCYAP1, ADIPOQ, ADORA2B, ADRA2A, AFAP1L2, AGPAT1, AGPAT2, AGT, AGTR2, AGXT, AIFM2, AIM2, AKIRIN2, ALOX15B, AMH, ANKRD17, ANKRD42, APOA2, ARFGEF2, ARHGEF2, ARNT, ATF2, ATF4, ATP6AP2, AZU1, BCL10, BCL3, BIRC2, BIRC3, BRCA1, BTNL2, C19orf10, C1QBP, C1QTNF3, C3, C3AR1, C5, CADM1, CALCA, CARD11, CARD8, CARD9, CASP1, CASP5, CCBE1, CCL19, CCL2, CCL20, CCL3, CCM2L, CCR2, CCR7…	TRUE
GO:0001821	histamine secretion	0	[4, 5, 6, 7, 8, 9, 10]	[None]	3	21.4286	0.160659	1	{}	{}	[SNX4, SNX6, VAMP3]	[ADA, ADCYAP1, BTK, EDN1, EDNRA, LYN, SNAP23, SNX4, SNX6, VAMP2, VAMP3, VAMP7, VAMP8, YWHAZ]	TRUE
GO:0001822	kidney development	0	[3, 4, 5, 6, 7]	[None]	32	11.4286	0.249441	1	{}	{}	[ACTA2, ACVR2B, ARG2, ARID5B, ARL3, BDNF-AS, BMP4, CAT, CD34, CUX1, DCHS1, DCN, DLG5, FGFR1, GPC3, GZF1, ILK, MME, OXSR1, PBX1, PKD2, SMAD2, SMAD5, SMAD6, SOAT1, SULF1, SULF2, TGFBR1, TIPARP, TMED10, WDPCP, WFS1]	[ACAT1, ACE, ACTA2, ACVR2B, ADAMTS1, ADAMTS16, ADIPOQ, AGT, AGTR1, AGTR2, AGXT, AHI1, ALDH1A2, ALDH9A1, AMER1, ANGPT1, ANGPT2, APC, APH1A, AQP1, AQP11, AQP2, ARG2, ARID5B, ARL3, ASS1, BAG6, BASP1, BAX, BCL2, BCL2L11, BDNF, BDNF-AS, BMP2, BMP4, BMP6, BMP7, BMPER, C1GALT1, C21orf33, CA2, CALB1, CAT, CD24, CD34, CD44, CDKN1C, CEP290, CER1, CITED1, COASY, COL4A3, COL4A4, CRLF1, CTNNB1, CTNNBIP1, CTSH…	TRUE
GO:0001823	mesonephros development	0	[4, 5, 6, 7, 8]	[None]	15	13.0435	0.179663	1	{}	{}	[ARG2, BDNF-AS, BMP4, CAT, DCHS1, FGFR1, GPC3, GZF1, ILK, OXSR1, PBX1, PKD2, SMAD2, SMAD5, SMAD6]	[ADAMTS16, AGT, AGTR2, AGXT, ARG2, BASP1, BCL2, BDNF, BDNF-AS, BMP2, BMP4, BMP7, BMPER, C21orf33, CALB1, CAT, CD44, CER1, CITED1, CRLF1, CTNNB1, CTNNBIP1, DCHS1, DLG1, EPCAM, EYA1, FAT4, FGF1, FGF10, FGF13, FGF2, FGF8, FGFR1, FGFR2, FOXC1, FOXC2, FOXD1, FOXJ1, GARS, GATA3, GDF11, GDNF, GLI3, GLYAT, GPC3, GREM1, GZF1, HES1, HNF1B, HOXA11, HOXB7, HOXD11, ILK, KCTD11, KIF26B, LAMA5, LGR4, LHX1, MAGE…	TRUE
GO:0001824	blastocyst development	0	[3, 7, 8]	[None]	10	12.8205	0.257361	1	{}	{}	[BNIP2, CAPN2, MFN2, NCAPG2, NEK2, RNASEH2A, SALL4, SP3, TGFBR1, ZP3]	[ADA, ARTN, BNIP2, BRCA2, BRD4, BYSL, CAPN2, CCNB1IP1, CDH1, CDX2, CITED2, CNOT2, CNOT3, CUL3, DAD1, DAND5, DMBT1, ELF3, EOMES, ESRRB, ETV2, FOXD3, FZR1, G2E3, GINS1, GINS4, GRN, HAND1, HNF1A, HNF1B, HOPX, HORMAD1, IGF1, INTS1, JUNB, MED21, MFN2, NASP, NBN, NCAPG2, NDEL1, NEK2, NLE1, NODAL, PALB2, POU5F1, PRDM14, PRPF19, PSG1, PSMC3, PSMC4, RBBP8, RNASEH2A, SALL4, SBDS, SETDB1, SKIL, SMARCA4, SMA…	TRUE
GO:0001825	blastocyst formation	0	[3, 4, 5, 8, 9]	[None]	4	11.4286	0.474584	1	{}	{}	[MFN2, RNASEH2A, SP3, ZP3]	[ADA, BYSL, CCNB1IP1, CDH1, CDX2, CITED2, CNOT2, CNOT3, CUL3, DAND5, EOMES, ESRRB, FOXD3, FZR1, HAND1, HNF1B, HOPX, JUNB, MFN2, NLE1, NODAL, PRDM14, PSG1, RNASEH2A, SKIL, SOX17, SP1, SP3, SRF, TEAD4, TET1, TFAP2C, TJP1, WDR74, ZP3]	TRUE
GO:0001836	release of cytochrome c from mitochondria	0	[5, 6, 7]	[None]	11	16.6667	0.0643112	1	{}	{}	[BAK1, CASP3, CASP7, DNM1L, IFNAR1, MAPK9, OPA1, PINK1, PLA2G6, PSMD10, RIPK2]	[AKT1, APOPT1, ARRB2, ATP7A, AVP, BAD, BAK1, BAX, BBC3, BCL2, BCL2L1, BCL2L11, BID, BIK, BMF, BNIP3, CASP3, CASP7, CCK, CIDEB, CLU, DNM1L, FAM162A, FIS1, FXN, GGCT, GPER1, GPX1, HGF, HRK, IFI6, IFNAR1, IGF1, IL6, JUN, LMNA, MAPK9, MED12, MFF, MLLT11, MMP9, MOAP1, NLRP3, NOL3, OPA1, PARK2, PARL, PDCD5, PINK1, PLA2G6, PLAUR, PMAIP1, PPIF, PRELID1, PSMD10, PYCARD, REXO2, RIPK2, SFN, SOD2, SOS1, TIMM…	TRUE
GO:0001837	epithelial to mesenchymal transition	0	[5, 6, 7, 8, 9]	[None]	10	10.101	0.54485	1	{}	{}	[COL1A1, EFNA1, FOXF2, HNRNPAB, LDLRAD4, S100A4, SMAD2, SNAI2, STRAP, TGFBR1]	[ADAM15, ALX1, AMELX, AXIN2, BAMBI, BCL9L, BMP2, BMP5, BMP7, COL1A1, CRB2, CTNNB1, CUL7, DAB2, DAB2IP, DACT3, EFNA1, ELL3, EOMES, EPB41L5, EPHA3, EZH2, FAM101B, FGF8, FGFR2, FLNA, FOXA1, FOXA2, FOXF2, FUZ, GCNT2, GLIPR2, GREM1, GSC, GSK3B, HAS2, HEY1, HEY2, HEYL, HGF, HIF1A, HMGA2, HNRNPAB, HPN, IL6, LDLRAD4, LEF1, LIMS1, LOXL2, LOXL3, LRP6, MAD2L2, MSX1, MSX2, NFATC1, NKX2-1, NOG, NOTCH1, OLFM1,…	TRUE
GO:0001838	embryonic epithelial tube formation	0	[5, 6, 7, 8]	[None]	19	13.9706	0.0888305	1	{}	{}	[BMP4, CTHRC1, DYNLL1, FZD1, FZD3, HECTD1, IPMK, KIF20B, MIB1, NCKAP1, OPA1, OXSR1, PFN1, PHACTR4, SALL4, SEC24B, SEMA4C, STIL, STK3]	[ADM, ALX1, APAF1, ARHGAP35, ARID1A, BBS4, BCL10, BMP4, CASP8, CECR2, CELSR1, CFL1, CITED2, COBL, COQ7, CSRP3, CTHRC1, CTNNB1, DEAF1, DLC1, DLEC1, DVL1, DVL1P1, DVL2, DVL3, DYNLL1, ENAH, FUZ, FZD1, FZD2, FZD3, FZD6, FZD9, GATA3, GATAD2A, GDF7, GDNF, GLMN, GREM1, GRHL2, GRHL3, HAND1, HECTD1, HES5, HIF1A, HNF1B, IFT122, IFT172, IFT52, IFT57, IPMK, IRX1, IRX2, IRX3, KAT2A, KDM2B, KDM6A, KIF20B, LHX2…	TRUE
GO:0001841	neural tube formation	0	[4, 5, 6, 7, 8, 9]	[None]	18	15.6522	0.0389157	1	{}	{}	[BMP4, CTHRC1, DYNLL1, FZD1, FZD3, HECTD1, IPMK, KIF20B, MIB1, NCKAP1, OPA1, PFN1, PHACTR4, SALL4, SEC24B, SEMA4C, STIL, STK3]	[ADM, ALX1, APAF1, ARHGAP35, ARID1A, BBS4, BCL10, BMP4, CASP8, CECR2, CELSR1, CFL1, CITED2, COBL, COQ7, CSRP3, CTHRC1, DEAF1, DLC1, DLEC1, DVL1, DVL1P1, DVL2, DVL3, DYNLL1, ENAH, FUZ, FZD1, FZD2, FZD3, FZD6, FZD9, GATAD2A, GDF7, GLMN, GRHL2, GRHL3, HECTD1, HIF1A, IFT122, IFT172, IFT52, IFT57, IPMK, KAT2A, KDM2B, KDM6A, KIF20B, LHX2, LIAS, LMO4, LRP6, LUZP1, MAP3K7, MED12, MIB1, MTHFD1, NCKAP1, NO…	TRUE
GO:0001843	neural tube closure	0	[5, 6, 7, 8, 9, 10, 11]	[None]	15	15.625	0.0565439	1	{}	{}	[BMP4, CTHRC1, DYNLL1, FZD1, FZD3, HECTD1, KIF20B, NCKAP1, OPA1, PFN1, PHACTR4, SALL4, SEC24B, SEMA4C, STIL]	[ADM, ALX1, APAF1, ARHGAP35, ARID1A, BBS4, BCL10, BMP4, CECR2, CELSR1, CITED2, COBL, CSRP3, CTHRC1, DEAF1, DLC1, DLEC1, DVL1, DVL1P1, DVL2, DVL3, DYNLL1, ENAH, FUZ, FZD1, FZD2, FZD3, FZD6, FZD9, GATAD2A, GLMN, GRHL2, GRHL3, HECTD1, IFT122, IFT172, IFT57, KAT2A, KDM2B, KDM6A, KIF20B, LHX2, LIAS, LMO4, LRP6, MED12, MTHFD1, NCKAP1, NOG, NPHP3, OPA1, PAX2, PAX3, PFN1, PHACTR4, PLXNB2, PRF1, PRICKLE1,…	TRUE
GO:0001844	protein insertion into mitochondrial membrane involved in apoptotic signaling pathway	0	[4, 5, 6, 7, 8, 9, 10, 11, 12]	[None]	5	15.625	0.215401	1	{}	{}	[DYNLL1, E2F1, SH3GLB1, TFDP1, YWHAQ]	[AKT1, Activated BAK, Activated BAX, BAD, BAX, BBC3, BCL2, BCL2L11, BID, BMF, CASP8, DYNLL1, DYNLL2, E2F1, GZMB, MAPK8, MOAP1, NMT1, PMAIP1, PPP3CC, PPP3R1, REXO2, SFN, SH3GLB1, TFDP1, TP53, YWHAB, YWHAE, YWHAG, YWHAH, YWHAQ, YWHAZ]	TRUE
GO:0001881	receptor recycling	0	[3, 4, 5, 6]	[None]	7	25.9259	0.0151261	1	{}	{}	[ALS2, ARFGEF2, BVES, LMTK2, PSEN1, RAMP3, VAMP3]	[ACHE, ALS2, AP1AR, ARAP1, ARFGEF2, BVES, CAMLG, CHMP5, DAB2, ECE1, FAM109A, FAM109B, KIF16B, LAMTOR1, LMTK2, NSF, OPTN, PCSK9, PSEN1, RAB11B, RAB43, RAMP3, REP15, SCRIB, SNCA, TRAT1, VAMP3]	TRUE
GO:0001885	endothelial cell development	0	[5, 6, 7]	[None]	3	5.66038	0.912955	1	{}	{}	[RAP1B, RAP2C, STC1]	[AGT, AGXT, ARHGEF26, CCM2, CLIC4, COL18A1, CTNNB1, DMD, ENG, EZR, F11R, F2RL1, GPX1, GSTM3, HAPLN2, HEG1, HOXA13, ICAM1, ID1, LECT1, MARVELD2, MET, MLLT4, MSN, MYADM, MYD88, NOTCH4, PDE2A, PDE4D, PLOD3, PPP1R16B, RAB1A, RAB1B, RAP1A, RAP1B, RAP2B, RAP2C, RAPGEF1, RAPGEF2, RAPGEF3, RAPGEF6, RDX, RNMT, S1PR2, S1PR3, SOX18, STC1, TJP1, TJP2, TNMD, VEZF1, WNT7A, WNT7B]	TRUE
GO:0001889	liver development	0	[3, 4, 5, 6, 7]	[None]	15	11.3636	0.350419	1	{}	{}	[ARID5B, ATG7, CCND1, CEBPB, E2F7, FOXM1, HMGCS1, IGF2R, MAN2A1, PHF1, PKD2, SOAT1, SP3, TNFAIP3, UPF2]	[AACS, ACADM, ACAT1, ADA, AK2, AK4, ALDH1A2, ALDH9A1, ANXA1, ARF6, ARG1, ARID5B, ASNS, ASS1, ATG7, BAAT, BDH1, C21orf33, CAD, CADM1, CCDC39, CCDC40, CCND1, CDKN2B, CEBPA, CEBPB, CEBPG, CITED2, COBL, CPB2, CPS1, CTNNB1, CYP1A1, CYP21A2, DAND5, DBP, DFFB, DNAAF1, E2F7, E2F8, EGFR, FBXW7, FOXM1, FPGS, FRZB, GAK, GATA6, GC, GNPNAT1, HES1, HGF, HHEX, HLX, HMGCL, HMGCS1, HNF1A, HNF1B, HPN, HSD17B4, ICM…	TRUE
GO:0001890	placenta development	0	[3, 4, 5, 6, 7]	[None]	22	13.5802	0.0906363	1	{}	{}	[CCNF, CEBPB, DCN, E2F7, ETF1, FOSL1, ITGB8, KRT8, PHLDA2, PKD2, PLCD3, PLK4, PRDX3, PTGS2, RBM15, RNASEH2A, SOCS3, SP3, STC1, STK3, STOX2, SUMO1]	[ADA, ADM, AKT1, ALKBH1, ANG, ARID1A, ARNT, ASCL2, BIRC2, BIRC6, BPTF, BSG, C21orf33, CASP8, CCNF, CDKN1C, CDX2, CDX4, CEBPA, CEBPB, CITED1, CITED2, CSF2, CTSB, CTSV, CUL7, CXXC1, CYP27B1, CYR61, DAND5, DAZAP1, DCN, DEDD, DLX3, DNAJB6, E2F7, E2F8, EGFR, EGLN1, EOMES, EPAS1, EPOR, ERF, ESRRB, ESX1, ETF1, ETNK2, ETV2, FBXW8, FGFR2, FOSL1, FOXD3, FZD5, GAB1, GATA2, GCM1, GHRL, GHSR, GJB2, GJB3, GJB5…	TRUE
GO:0001891	phagocytic cup	0	[3, 4, 5, 6]	[None]	5	26.3158	0.0360393	1	{}	{}	[ABL2, AIF1, PIP5K1C, RAC1, RNASE1]	[ABCA7, ABL2, AIF1, BIN2, CDC42SE2, CORO1A, GNB2L1, IRGM, LCP1, MEGF10, MYO1G, PEAR1, PIP5K1C, RAC1, RNASE1, SNX5, TNF, TOX4, TRIP10]	TRUE
GO:0001892	embryonic placenta development	0	[3, 4, 5, 6, 7, 8]	[None]	12	11.5385	0.35419	1	{}	{}	[CEBPB, E2F7, ETF1, KRT8, PKD2, PLCD3, PLK4, RNASEH2A, SOCS3, SP3, STK3, SUMO1]	[ADM, AKT1, ARNT, ASCL2, BIRC6, BPTF, C21orf33, CASP8, CDKN1C, CDX2, CDX4, CEBPA, CEBPB, CITED1, CITED2, CSF2, CYR61, DAND5, DNAJB6, E2F7, E2F8, EGFR, EGLN1, EOMES, EPAS1, ERF, ESRRB, ESX1, ETF1, FBXW8, FGFR2, FOXD3, FZD5, GAB1, GATA2, GCM1, GJB5, GRB2, HAND1, HES1, HEY1, HEY2, HIF1A, HS6ST1, HSF1, IL10, ITGA4, JUNB, KRT19, KRT8, LEF1, LIF, LPA, MAP2K1, MAPK1, MBD4, MDFI, MED1, MIA3, NCOA1, NCOA3…	TRUE
GO:0001893	maternal placenta development	0	[3, 4, 5, 6, 7, 8]	[None]	5	16.129	0.196847	1	{}	{}	[PRDX3, PTGS2, RNASEH2A, STC1, STOX2]	[AKT1, BSG, CITED2, CTSB, CTSV, CXXC1, CYP27B1, DAZAP1, DEDD, EPOR, GHRL, GHSR, GJB2, JUNB, LIF, NODAL, NR2F1, NR2F2, PPARD, PRDM1, PRDX3, PTGS2, RNASEH2A, RXRA, RXRB, SPP1, STC1, STC2, STOX2, TMED2, VDR]	TRUE
GO:0001894	tissue homeostasis	0	[4, 5]	[None]	19	8.7156	0.779185	1	{}	{}	[ACACA, BBS12, CD34, CLN8, CSF1R, F3, FH, ITGB1, LCA5, LDB2, LIPA, LPCAT1, LYZ, RAC1, RNASE1, STRAP, SYK, TNFAIP3, WDR36]	[ABCA12, ABCA4, ACACA, ACD, ACP5, ACTB, ACTG1, ADAM8, ADD1, ADRB2, AIPL1, ALB, ALPK3, ANKRD11, ARMS2, ATP6AP1, AZGP1, B2M, BARD1, BAX, BBS1, BBS10, BBS12, BBS2, BBS4, BCL2, BGLAP, BPNT1, BTF3P11, CA2, CALCA, CARTPT, CD34, CD38, CD7, CDH15, CDH23, CDH3, CDHR1, CEL, CFH, CHMP4A, CHMP4B, CIB2, CLN8, CLRN1, CNGB1, COL11A2, COL14A1, COL2A1, COL9A1, CORO1A, CSF1, CSF1R, CSK, CST4, CTGF, CTNNB1, CTSH, C…	TRUE
GO:0001895	retina homeostasis	0	[5, 6]	[None]	6	7.89474	0.789855	1	{}	{}	[BBS12, CLN8, F3, LCA5, LYZ, WDR36]	[ABCA4, ACTB, ACTG1, AIPL1, ALB, ALPK3, ARMS2, AZGP1, B2M, BBS1, BBS10, BBS12, BBS2, BBS4, BPNT1, CDH15, CDH23, CDH3, CDHR1, CIB2, CLN8, CLRN1, CNGB1, CST4, DFNB31, ERCC6, F3, FAM188B2, GPR98, HSPB1, IGHA1, IGHA2, IGHG3, IGJ, IGKC, IQCB1, KRT1, LCA5, LCN1, LTF, LYZ, M0R296_HUMAN, MAK, MAPRE2, MKKS, NPHP3, NPHP4, NXNL1, NXNL2, PCDH15, PIGR, PIP, POC1B, POTEE, POTEF, POTEI, POTEJ, PRDX1, PROL1, PRO…	TRUE
GO:0001909	leukocyte mediated cytotoxicity	0	[3]	[None]	5	6.09756	0.925472	1	{}	{}	[AP1G1, PPP3CB, PTPN6, TUBB4B, UNC13D]	[AP1G1, ARRB2, B2M, CADM1, CCL2, CD226, CEBPG, CLEC2A, CORO1A, CRTAM, CTSC, CTSG, CTSH, ELANE, EMP2, F2RL1, FADD, GIMAP5, GZMB, HLA-A, HLA-B, HLA-E, ICAM1, IL12A, IL12B, IL12RB1, IL21, IL23A, IL23R, IL7R, KIR3DL1, KLRF2, KLRK1, LAG3, LAMP1, LILRB1, LYST, MICA, MICB, NANOS2, NCF1, NCR1, NCR3, NOS2, P2RX7, PIK3R6, PPP3CB, PRDX1, PTPN6, PTPRC, PVR, PVRL2, RAB27A, RAET1E, RAET1G, RAET1L, RASGRP1, RIP…	TRUE
GO:0001919	regulation of receptor recycling	0	[3, 4, 5, 6, 7]	[None]	4	22.2222	0.100036	1	{}	{}	[BVES, PSEN1, RAMP3, VAMP3]	[ACHE, AP1AR, ARAP1, BVES, CHMP5, DAB2, ECE1, KIF16B, LAMTOR1, NSF, OPTN, PCSK9, PSEN1, RAMP3, SCRIB, SNCA, TRAT1, VAMP3]	TRUE
GO:0001921	positive regulation of receptor recycling	0	[3, 4, 5, 6, 7, 8]	[None]	4	40	0.0130799	1	{}	{}	[BVES, PSEN1, RAMP3, VAMP3]	[ARAP1, BVES, DAB2, ECE1, NSF, PSEN1, RAMP3, SCRIB, SNCA, VAMP3]	TRUE
GO:0001933	negative regulation of protein phosphorylation	0	[6, 7, 8, 9]	[None]	52	14.9856	0.0023205	1	{}	{}	[AIDA, BAK1, BMP4, CALM1, CASP3, CCNB1, CD109, CDKN1B, CDKN2C, CDKN2D, CHP1, CORO1C, CTDSP2, DAG1, DKK1, DUSP4, DUSP5, EPHA1, FKTN, FOXM1, GMFB, GMFG, HMGCR, IBTK, ILK, IRAK3, ITCH, LATS1, LDLRAD4, PAK2, PAQR3, PBK, PINK1, PKIG, PLK1, PRKCZ, PSEN1, PSMD10, PTPN6, SMAD6, SNX25, SNX6, SOCS3, SOCS4, SOCS5, SOCS6, SORL1, SPRY2, STRAP, TNFAIP3, TRIB3, ZMYND11]	[ABL1, ADAR, ADARB1, ADIPOQ, ADORA2A, AIDA, AKT1, AKT1S1, AMBP, ANGPT1, ANKRD26, ANKS1B, APC, APOE, ASH1L, ATG14, ATRAID, BAG1, BAK1, BAX, BDKRB1, BDKRB2, BMP4, BMP7, C1QL4, C2orf40, C3orf33, CACTIN, CALM1, CAMK2N1, CAMK2N2, CASP3, CAV1, CAV3, CBLC, CCNB1, CD109, CD300A, CDK5RAP1, CDK5RAP3, CDKN1A, CDKN1B, CDKN1C, CDKN2A, CDKN2B, CDKN2C, CDKN2D, CEBPA, CHORDC1, CHP1, CIB1, CISH, CNKSR3, CORO1C, C…	TRUE
GO:0001935	endothelial cell proliferation	0	[4]	[None]	14	11.5702	0.332746	1	{}	{}	[AGGF1, ATP5A1, BMP4, CD34, CDH13, CXCL12, EGR3, F3, MTOR, NELL2, PDCD10, SULF1, TGFBR1, THAP1]	[ACVRL1, AGGF1, AIMP1, AKT1, ALDH1A2, ANG, ANGPT1, ANGPT4, APOA1, APOE, APOH, ARG1, ARNT, ATP5A1, ATPIF1, BMP2, BMP4, BMP6, BMPER, BMPR2, C19orf10, CALCA, CAV1, CAV2, CCL11, CCL2, CCL24, CCL26, CCR3, CD34, CDH13, CNTN1, CPAMD8, CXCL12, CXCR3, CYBA, DLG1, DLL4, ECM1, EGFL7, EGR3, ENG, ERN1, F3, FGF13, FGF16, FGF18, FGF2, FGFR3, FLT4, GDF2, GHRL, GJA1, HIF1A, HMGB2, HMOX1, HTR2B, ITGB1BP1, ITGB3, J…	TRUE
GO:0001936	regulation of endothelial cell proliferation	0	[5, 6]	[None]	12	11.5385	0.35419	1	{}	{}	[AGGF1, ATP5A1, BMP4, CDH13, CXCL12, EGR3, F3, MTOR, NELL2, PDCD10, SULF1, TGFBR1]	[ACVRL1, AGGF1, AIMP1, AKT1, ALDH1A2, ANG, ANGPT1, APOE, APOH, ARG1, ARNT, ATP5A1, ATPIF1, BMP2, BMP4, BMP6, BMPR2, C19orf10, CAV1, CAV2, CCL11, CCL2, CCL24, CCL26, CCR3, CDH13, CNTN1, CPAMD8, CXCL12, CXCR3, CYBA, DLL4, ECM1, EGFL7, EGR3, ENG, F3, FGF13, FGF16, FGF18, FGF2, FGFR3, FLT4, GDF2, GHRL, GJA1, HIF1A, HMGB2, HTR2B, ITGB3, JUN, KDR, KRIT1, LECT1, LRG1, MEN1, MIA3, MTOR, NELL1, NELL2, NF1…	TRUE
GO:0001937	negative regulation of endothelial cell proliferation	0	[5, 6, 7]	[None]	4	12.5	0.404888	1	{}	{}	[ATP5A1, PDCD10, SULF1, TGFBR1]	[ACVRL1, AIMP1, APOE, APOH, ATP5A1, ATPIF1, CAV1, CAV2, CXCR3, DLL4, ENG, GDF2, GHRL, GJA1, KRIT1, LECT1, MEN1, NF1, NR2F1, NR2F2, PDCD10, PTPRM, RGCC, SCG2, SPARC, STAT1, SULF1, TGFBR1, THBS1, TNMD, VASH1, XDH]	TRUE
GO:0001938	positive regulation of endothelial cell proliferation	0	[5, 6, 7]	[None]	9	12	0.341463	1	{}	{}	[AGGF1, BMP4, CDH13, CXCL12, EGR3, F3, MTOR, NELL2, TGFBR1]	[ACVRL1, AGGF1, AKT1, ANG, ARG1, ARNT, BMP2, BMP4, BMP6, BMPR2, C19orf10, CAV2, CCL11, CCL2, CCL24, CCL26, CCR3, CDH13, CNTN1, CPAMD8, CXCL12, CYBA, ECM1, EGFL7, EGR3, F3, FGF13, FGF2, FGFR3, FLT4, GDF2, HIF1A, HMGB2, HTR2B, ITGB3, JUN, KDR, LRG1, MEN1, MIA3, MTOR, NELL1, NELL2, NF1, NR4A1, NRARP, NRP1, NRP2, PDCD6, PDCL3, PDGFB, PGF, PLXNB3, PPP1R16B, PRKCA, PRKD1, PRKD2, PROX1, RICTOR, RPTOR, S…	TRUE
GO:0001939	female pronucleus	0	[6, 7, 8, 9]	[None]	3	30	0.0713298	1	{}	{}	[CBX1, CCNA2, RIF1]	[AKAP8, CBX1, CCNA2, DPPA3, INSL6, LRIF1, RIF1, SLC2A1, TBP, TET3]	TRUE
GO:0001940	male pronucleus	0	[6, 7, 8, 9]	[None]	3	37.5	0.0387433	1	{}	{}	[CBX1, CCNA2, RIF1]	[CBX1, CCNA2, DPPA3, INSL6, LRIF1, RIF1, TBP, TET3]	TRUE
GO:0001942	hair follicle development	0	[3, 5, 6, 7, 8]	[None]	7	7.95455	0.795216	1	{}	{}	[CD109, DBI, DKK1, FZD3, HDAC1, HDAC2, LDB2]	[AARS, ACVR1B, ALX4, APC, APCDD1, ATP7A, BCL2, CD109, CDC42, CDH15, CDH3, CELSR1, CTNNB1, CTSV, DBI, DICER1, DKK1, DNASE1L2, DSG4, EDA, EDAR, EDARADD, EGFR, ERCC2, FGF10, FGF7, FGFR2, FOXE1, FOXN1, FOXQ1, FST, FUZ, FZD3, FZD6, FZD9, GAL, GNAS, HDAC1, HDAC2, HOXC13, HPSE, IGFBP5, INHBA, INTU, KRT17, KRT25, KRT27, KRT71, KRT84, LAMA5, LDB1, LDB2, LRP4, MSX2, NGFR, NOTCH1, NSDHL, PDGFA, PROC, PSEN2,…	TRUE
GO:0001944	vasculature development	0	[4, 5, 6, 7]	[None]	80	13.0506	0.00933759	1	{}	{}	[ACTA2, ACVR2B, AGGF1, ANKRD17, ANXA2, ARHGAP22, BAK1, BMP4, C3, CALCRL, CD34, CDH13, COL15A1, COL1A1, COL3A1, COL5A1, CXCL12, CYSLTR2, E2F7, EFNA1, EGR3, EIF2AK3, EPHA1, ETS1, F3, FAP, FGFR1, FOSL1, FOXH1, FOXM1, GPC3, HDAC5, HIPK1, HOXA1, HTATIP2, IL8, ITGA5, ITGAV, ITGB1, ITGB2, ITGB8, LOX, LOXL1, MAP2K5, MAPK14, MIB1, MTDH, NAA15, NELL2, NUS1, OTULIN, OXSR1, PDCD10, PKD2, PLCD3, PRRX1, PSEN1,…	[AAMP, ACKR3, ACTA2, ACVR1, ACVR2B, ACVRL1, ADAM15, ADAM8, ADD1, ADGRB1, ADGRB2, ADGRB3, ADM, ADM2, ADRA2B, AGGF1, AGT, AGXT, AHR, AIMP1, AKT1, ALDH1A2, ALOX12, AMOT, ANG, ANGPT1, ANGPT2, ANGPT4, ANGPTL3, ANGPTL4, ANGPTL6, ANKRD17, ANP32B, ANPEP, ANXA2, ANXA3, APOB, APOD, APOE, APOH, APOLD1, AQP1, ARHGAP22, ARHGAP24, ARHGEF15, ARID1A, ASB4, ATP5B, ATP7A, ATPIF1, B4GALT1, B9D1, BAI1, BAI2, BAI3, B…	TRUE
GO:0001945	lymph vessel development	0	[3, 5, 6, 7, 8]	[None]	3	13.6364	0.384264	1	{}	{}	[ACVR2B, SYK, TMEM204]	[ACVR2B, ACVRL1, BMPR2, CCBE1, EFNB2, FLT4, FOXC1, FOXC2, HEG1, KDR, NR2F1, NR2F2, PDPN, PROX1, PTPN14, SOX18, SYK, TBX1, TMEM204, VASH1, VEGFA, VEGFC]	TRUE
GO:0001947	heart looping	0	[5, 6, 7, 8, 9, 10]	[None]	5	8.47458	0.721364	1	{}	{}	[FOXH1, MIB1, PKD2, PSEN1, STIL]	[AHI1, ARL13B, BBS4, BBS5, BBS7, C2CD3, CCDC103, CCDC39, CCDC40, CITED2, DLL1, DNAAF1, ENG, FGF8, FOXH1, FOXN4, GATA4, GJA1, HAND1, HAND2, HIF1A, IFT172, IFT52, IFT57, IHH, LBX1, LRP6, MEF2C, MESP1, MIB1, MICAL2, MKKS, NDRG4, NKX2-5, NODAL, NOTCH1, NPHP3, OVOL2, PKD2, PRKD2, PSEN1, RNF207, SETDB2, SHH, SMAD3, SMO, SMOX, SOX17, SOX18, SRF, STIL, SUFU, TBX2, TBX20, TBX3, VANGL2, WNT3A, WNT5A, ZIC3]	TRUE
GO:0001948	glycoprotein binding	0	[3]	[None]	10	10.4167	0.504386	1	{}	{}	[COL5A1, CSNK1G2, DAG1, GPC3, HSPA5, IDE, IGF2R, ITGB1, ITGB2, SEPP1]	[ACE2, AGR2, AGR3, AGRN, APOH, AZGP1, B2M, BMPR1A, BMPR1B, BPNT1, CALR, CANX, CD4, CDH1, CECR1, CFH, CNTN1, CNTN2, COL5A1, COL5A3, COMP, CSNK1D, CSNK1G2, CTSB, CTSK, CTSL, CTSS, DAG1, DMD, DNAJC5, EGFR, ERLEC1, F7, FBXO17, FBXO2, FBXO27, FBXO6, FCN2, FLNA, FOXRED2, FST, FYN, FZR1, GPC1, GPC2, GPC3, GPC4, GPC5, GPC6, HFE2, HPSE2, HRG, HSPA5, IDE, IGF2R, ITGA3, ITGAM, ITGB1, ITGB2, LACRT, LCK, LDLR…	TRUE
GO:0001952	regulation of cell-matrix adhesion	0	[5, 6]	[None]	14	15.2174	0.0762939	1	{}	{}	[CASK, CD36, CDH13, COL16A1, CORO1C, DYNLL1, ENC1, EPHA1, ILK, PLAU, PRKCZ, RAC1, RNASE1, WDPCP]	[ACER2, ACVRL1, ADAM15, APOD, ARHGAP6, BCAS3, BCL2, BCL6, CASK, CCL21, CCL25, CCL28, CCR7, CD36, CDH13, CDK6, CDKN2A, CIB1, COL16A1, CORO1C, CSF1, DAPK3, DDR1, DLC1, DLEC1, DMD, DMTN, DYNLL1, EFNA5, EMP2, ENC1, EPB41L5, EPHA1, EPHA3, GPM6B, GREM1, GSK3B, HOXA7, HRG, ILK, ITGB1BP1, KDR, LIMS1, MACF1, MINK1, MMP14, MYF5, MYOC, NF1, NF2, NINJ1, NRG1, ONECUT1, ONECUT2, PIK3CB, PIK3R1, PLAU, PLEKHA2, …	TRUE
GO:0001953	negative regulation of cell-matrix adhesion	0	[5, 6, 7]	[None]	3	9.67742	0.61643	1	{}	{}	[CASK, CORO1C, DYNLL1]	[ACER2, ACVRL1, ADAM15, APOD, ARHGAP6, BCAS3, BCL6, CASK, CDKN2A, CORO1C, DLC1, DLEC1, DMTN, DYNLL1, HOXA7, ITGB1BP1, MMP14, MYOC, NF1, NF2, PIK3R1, PLET1, PTEN, RASA1, RCC2, SEMA3E, SERPINE1, SRC, SYNGAP1, THBS1, TNDM]	TRUE
GO:0001954	positive regulation of cell-matrix adhesion	0	[5, 6, 7]	[None]	9	20.4545	0.0289584	1	{}	{}	[CD36, CDH13, COL16A1, ENC1, EPHA1, ILK, PRKCZ, RAC1, RNASE1]	[CCL21, CCL25, CCL28, CCR7, CD36, CDH13, CDK6, CIB1, COL16A1, CSF1, DMD, EMP2, ENC1, EPB41L5, EPHA1, GSK3B, HRG, ILK, ITGB1BP1, KDR, LIMS1, MYOC, NINJ1, NRG1, PLEKHA2, PPM1F, PRKCZ, PTK2B, PTPRJ, RAC1, RNASE1, ROCK1, S100A10, SDC4, SFRP1, SMAD3, TDGF1, TDGF1P3, TEK, TSC1, UTRN, VEGFA, VEGFC, WNT4]	TRUE
GO:0001958	endochondral ossification	0	[5, 6, 7, 8, 9, 10]	[None]	4	13.7931	0.33361	1	{}	{}	[BMP4, COL1A1, CSGALNACT1, IMPAD1]	[ALPL, BMP4, BMP6, COL10A1, COL13A1, COL1A1, COL2A1, CSGALNACT1, DLX5, FGF18, FGFR3, GNAS, HSPG2, IMPAD1, INPPL1, MEF2C, MEF2D, MMP13, MMP14, MMP16, NAB1, NAB2, PEX7, PHOSPHO1, PTHLH, RUNX2, SCXA, SIK3, TEK]	TRUE
GO:0001959	regulation of cytokine-mediated signaling pathway	0	[4, 5, 6, 7]	[None]	14	12.7273	0.21533	1	{}	{}	[AXL, CCL5, CD74, HIPK1, IFNAR1, IFNGR2, IRAK3, PTPN6, PXDN, RIPK2, SOCS3, SPHK1, SUMO1, SYK]	[ADAR, ADIPOQ, AGPAT1, AGPAT2, ANGPT1, APOA1, AXL, CACTIN, CAV1, CCL5, CD24, CD74, CDC37, CPNE1, CREBRF, CSF1, DNAJA3, ECM1, EDN1, F2RL1, FADD, GAS6, GFI1, GSTP1, HIF1A, HIPK1, HPX, HSP90AB1, IFNA1, IFNA10, IFNA14, IFNA16, IFNA17, IFNA2, IFNA21, IFNA4, IFNA5, IFNA6, IFNA7, IFNA8, IFNAR1, IFNAR2, IFNB1, IFNG, IFNGR1, IFNGR2, IGF2BP1, IL1RN, IL36RN, IL6ST, IRAK1, IRAK2, IRAK3, IRF3, IRF7, JAK1, JAK…	TRUE
GO:0001960	negative regulation of cytokine-mediated signaling pathway	0	[4, 5, 6, 7, 8]	[None]	3	7.69231	0.76667	1	{}	{}	[CCL5, IRAK3, PXDN]	[ADAR, ADIPOQ, APOA1, CACTIN, CAV1, CCL5, DNAJA3, ECM1, F2RL1, GAS6, GSTP1, IL1RN, IL36RN, IL6ST, IRAK3, MUL1, NLRC5, NR1H2, NR1H3, PADI2, PALM3, PELI3, PPARG, PTPN2, PTPRC, PXDN, PYDC1, PYDC2, RABGEF1, RFFL, ROBO1, SIGIRR, SLIT1, SLIT2, SLIT3, STAP1, TRAIP, UXT, ZNF675]	TRUE
GO:0001961	positive regulation of cytokine-mediated signaling pathway	0	[4, 5, 6, 7, 8]	[None]	3	10	0.593666	1	{}	{}	[AXL, CD74, RIPK2]	[AGPAT1, AGPAT2, AXL, CD74, CPNE1, CREBRF, CSF1, EDN1, FADD, GAS6, GFI1, HIF1A, HPX, IGF2BP1, IRF3, IRF7, LSM14A, MAVS, MBD4, MED1, NLRC5, PAFAH1B1, PARK2, RIPK2, Stimulator of interferon genes protein complex, TICAM2, TREM2, TXK, WNT5A, ZBP1]	TRUE
GO:0001963	synaptic transmission, dopaminergic	0	[4, 6, 7]	[None]	3	10.7143	0.545582	1	{}	{}	[DHX15, PINK1, PTGS2]	[ADORA2A, ARRB2, CDK5, CHRNB2, CNTNAP4, CRH, CRHBP, DHX15, DRD1, DRD2, DRD3, DRD4, DRD5, FLOT1, GDNF, HRH2, NAT8L, PARK2, PARK7, PINK1, PNKD, PTGS2, RAB3B, RASD2, SLC6A4, SNCA, TH, TOR1A]	TRUE
GO:0001967	suckling behavior	0	[3]	[None]	3	16.6667	0.269633	1	{}	{}	[APLP2, PEX13, PHF21A]	[APLP2, APP, CNTFR, DACH1, DERL2, GLS, GLS2, GPRIN1, GRIN1, GRIN2B, HAND2, HELT, OXTR, PEX13, PHF21A, POU4F1, UBE2Q1, UBR3]	TRUE
GO:0001974	blood vessel remodeling	0	[4]	[None]	5	11.6279	0.438611	1	{}	{}	[ACVR2B, AXL, BAK1, BGN, TMBIM1]	[ACE, ACVR2B, ACVRL1, ADRA1B, AGT, AGTR2, AGXT, ATG5, ATP7A, AXL, BAK1, BAX, BGN, BMPR2, CCR2, CST3, DBH, DLL4, ELN, EPAS1, FGF10, FGF8, FLT4, FOXC1, FOXC2, HOXA3, HRG, IGF1, ITGA4, JAG1, LIF, MEF2C, NANOS3, NAS:, NOS3, NRG1, RBPJ, SEMA3C, TBX1, TGFB1, TGFB2, TGM2, TMBIM1]	TRUE
GO:0001975	response to amphetamine	0	[5, 6]	[None]	3	10	0.593666	1	{}	{}	[CALM1, HPRT1, SLC18A2]	[ADORA2A, ADRA1B, CALM1, CNR2, DBH, DCC, DPYSL2, DRD1, DRD2, DRD3, DRD4, DRD5, EGR1, GNAL, GPRIN1, GRIN1, GRIN2A, HPRT1, ICAM1, NR4A2, OXT, OXTR, PCDHA6, PDE1B, PPP1R1B, PPP3CA, SLC18A2, SOD1, TH, TRDMT1]	TRUE
GO:0001990	regulation of systemic arterial blood pressure by hormone	0	[5, 6, 9]	[None]	3	6.66667	0.844741	1	{}	{}	[ATP6AP2, MME, RASL10B]	[ACE, ACE2, ADRB1, AGT, AGTR1, AGTR2, AGXT, ANPEP, ATP6AP2, AVPR1A, AVPR1B, AVPR2, CMA1, CORIN, CPA3, CPA4, CTSG, CTSZ, CYBA, CYP11B2, DRD3, DRD5, ECE1, EDN1, EDN2, EDN3, ENPEP, F2R, F2RL1, GJA5, HSD11B2, KCTD11, MME, MMP12, NANOS3, NOS3, NOX1, OR51E2, OXTR, PCSK5, RASL10B, REN, RPS6KA2, SERPINF2, TACR1]	TRUE
GO:0002009	morphogenesis of an epithelium	0	[4, 5]	[None]	54	10.6719	0.34527	1	{}	{}	[ABL2, BAK1, BMP4, BTBD7, COL5A1, CSF1R, CTHRC1, CXCL12, DAG1, DCHS1, DLG3, DLG5, DYNLL1, FGFR1, FOXF2, FOXH1, FZD1, FZD3, GPC3, GRSF1, GZF1, HECTD1, HTT, ILK, IPMK, ITGA5, KIF20B, MIB1, NCKAP1, NRAS, OPA1, OXSR1, PBX1, PDCD10, PFN1, PHACTR4, PKD2, PSEN1, PXDN, RAC1, RBM15, RHOA, RNASE1, SALL4, SEC24B, SEMA4C, SNAI2, SOCS3, SPI1, SPRY2, STIL, STK3, SULF1, TIMELESS]	[ABL1, ABL2, ACVR1, ACVRL1, ADAM17, ADAMTS12, ADAMTS16, ADM, AGT, AGTR2, AGXT, AHI1, AJUBA, ALDH1A2, ALDH1A3, ALX1, ANKRD6, APAF1, AREG, ARHGAP12, ARHGAP24, ARHGAP35, ARID1A, ARL13B, ATP7A, AXIN1, B4GALT1, BAK1, BAX, BBS4, BBS5, BBS7, BCL10, BCL2, BMP2, BMP4, BMP7, BTBD7, BTRC, C1orf172, C21orf33, C2CD3, CA2, CA9, CASP8, CASR, CAV3, CCDC103, CCDC39, CCDC40, CCL11, CCM2, CD44, CDC42, CDH1, CECR2, …	TRUE
GO:0002011	morphogenesis of an epithelial sheet	0	[5, 6]	[None]	6	13.0435	0.315951	1	{}	{}	[COL5A1, DAG1, ITGA5, PDCD10, PHACTR4, RHOA]	[ACVRL1, ADAM17, AJUBA, ARHGAP12, ARHGAP24, CHUK, COL5A1, CYR61, DAG1, DDR1, DLL4, DVL1, DVL1P1, DVL2, GSN, HBEGF, HOXB2, HOXB4, ITGA5, JAG1, LAMA1, LCP1, LIN7C, LRP6, MEGF8, MMP12, MPP5, MSX2, NOTCH1, NOTCH2, PARD3, PDCD10, PHACTR4, PLET1, RHOA, RHOC, RREB1, SOX11, SRF, TBX20, TOR1A, TOX4, VANGL2, WNT5A, WNT7A, Î±vÎ²3 integrin complex]	TRUE
GO:0002020	protease binding	0	[4]	[None]	14	13.5922	0.151972	1	{}	{}	[DDX11, DPP4, F3, FAP, ITGAV, ITGB1, KIT, MALT1, NFRKB, PANX1, PINK1, RPS27A, SRI, TNFAIP3]	[A2M, ADAMTS4, ADAMTSL4, ADRM1, ALPI, BCL10, BCL2, BDKRB2, BFAR, BIRC8, BRCA2, C10orf2, C1D, CASP8AP2, CCBE1, CD28, CD70, CEL, CFLAR, CHL1, CHMP3, CNTN1, COMP, CRADD, CST3, CSTA, CSTB, DDX11, DERL1, DPP4, DVL3, ECM1, ELANE, F3, FADD, FAP, FLOT1, FLOT2, FN1, FURIN, GLMN, IL1R1, INS, INSL3, ITGA3, ITGAV, ITGB1, ITGB3, KIT, LONP2, LRP1, MAGEA3, MALT1, MBL2, MBP, NDUFS7, NFRKB, NOL3, OS9, PANX1, PARK…	TRUE
GO:0002027	regulation of heart rate	0	[3, 6, 7, 8]	[None]	8	9.52381	0.619484	1	{}	{}	[AKAP9, ATP2A2, BVES, CACNA1D, CALM1, KCNQ1, SRI, TAC1]	[ADA, ADM, ADRA1A, ADRA1B, ADRA1D, ADRB1, AGTR2, AKAP9, ANK2, ATP2A2, AVPR1A, BVES, C12orf39, CACNA1D, CACNA1G, CALCA, CALM1, CAMK2D, CASQ2, CAV1, CAV3, CTNNA3, DMD, DRD2, DSC2, DSC3, DSG2, DSP, DSPP, EDN1, EDN2, EDN3, EPAS1, FKBP1B, GJA5, GPD1L, HCN4, HEY2, HRC, IRX5, ISS:, JUP, KCNA5, KCNE1, KCNE1L, KCNE2, KCNH2, KCNH6, KCNJ2, KCNQ1, MC3R, MYBPC3, MYH6, MYH7, NOS1AP, NPFF, NPPA, OXT, PDE4D, PKP…	TRUE
GO:0002039	p53 binding	0	[3]	[None]	12	19.3548	0.0194632	1	{}	{}	[CREBBP, HSPD1, HTT, PSME3, RCHY1, RNF20, RNF34, SETD7, SETD8, TAF9, TP53BP2, USP7]	[ANKRD1, AXIN1, BANP, BCL2L12, BLM, BRD4, BRD7, CDK5, CDKN2A, CDKN2AIP, CHD8, CREBBP, DAXX, DUSP26, DUSP28, EHMT1, EHMT2, EP300, GATA1, GSK3B, HSPD1, HTT, KDM1A, MAPKAPK5, MDM2, MSX1, MUC1, NTRK3, NUAK1, PLK3, PSME3, PTTG1IP, RCHY1, RFFL, RFWD3, RNF20, RNF34, SETD7, SETD8, SIRT1, SLC6A4, SMARCA4, SMARCB1, SMYD2, STK11, TAF1, TAF3, TAF9, TP53, TP53BP1, TP53BP2, TP53RK, TP63, TP73, TRIAP1, TRIM24, …	TRUE
GO:0002040	sprouting angiogenesis	0	[4, 5, 6, 8, 9, 10, 11]	[None]	10	16.129	0.0899408	1	{}	{}	[BMP4, CDH13, E2F7, EGR3, HDAC5, ITGB1, MAP2K5, OTULIN, PDCD10, PTGS2]	[ACVRL1, ANGPT1, BMP4, BMPER, CCBE1, CDC42, CDH13, CIB1, DLL4, E2F7, E2F8, EFNB2, EGR3, EPHB4, ESM1, FGF13, FGF16, FGF18, FGF2, FLT1, FLT4, FOXC2, GPLD1, GPR124, GREM1, HDAC5, HDAC7, HDAC9, ITGB1, ITGB1BP1, JMJD6, KDR, KLF4, LEF1, LOXL2, MAP2K5, MMRN2, NELL1, NOTCH1, NR2E1, NR4A1, NRARP, NRP1, OTULIN, PARVA, PDCD10, PGF, PPP1R16B, PTGS2, PTK2B, RAMP2, ROBO1, SEMA3E, SEMA5A, SLIT2, SRF, SRPX2, TDG…	TRUE
GO:0002042	cell migration involved in sprouting angiogenesis	0	[5, 6, 7, 8, 9, 10, 11, 12]	[None]	6	18.1818	0.108602	1	{}	{}	[EGR3, HDAC5, ITGB1, MAP2K5, PDCD10, PTGS2]	[CIB1, DLL4, EFNB2, EGR3, EPHB4, FGF13, FGF2, FOXC2, GPLD1, GREM1, HDAC5, HDAC7, HDAC9, ITGB1, ITGB1BP1, KDR, KLF4, MAP2K5, MMRN2, NELL1, NOTCH1, NR2E1, NR4A1, NRP1, PDCD10, PTGS2, ROBO1, SLIT2, SRF, SRPX2, TDGF1, TDGF1P3, VEGFA]	TRUE
GO:0002053	positive regulation of mesenchymal cell proliferation	0	[5, 6, 7]	[None]	3	7.89474	0.750934	1	{}	{}	[FBXW4, FGFR1, PRRX1]	[ARHGAP5, BMPR1A, CHRD, CTNNB1, FBXW4, FGF9, FGFR1, FGFR2, FOXF1, FOXP1, FOXP2, GAS1, IFNG, IHH, IRS1, IRS2, KDR, LRP5, LRP6, MYC, MYCN, PDGFA, PRRX1, PRRX2, SHH, SHOX2, SIX1, SMO, SMOX, SOX9, STAT1, TBX1, TBX18, TGFBR2, TP63, VEGFA, WNT2, WNT5A]	TRUE
GO:0002062	chondrocyte differentiation	0	[5, 6, 7]	[None]	16	16.3265	0.0353976	1	{}	{}	[BMP4, CHST11, EIF2AK3, FGFR1, IMPAD1, MAPK14, MEX3C, NUSAP1, OXSR1, SNAI2, SNX19, SULF1, SULF2, TGFBI, TGFBR1, VDAC2]	[ACAN, ACVRL1, ADAMTS12, ADAMTS7, AMELX, ARID5A, AXIN2, BMP2, BMP4, BMP6, BMPR1B, BMPR2, CHADL, CHST11, CHSY1, COL11A1, COL11A2, COL27A1, COL2A1, CREB3L2, CTGF, CTNNB1, CYTL1, EFEMP1, EIF2AK3, FGF18, FGF9, FGFR1, FGFR3, GDF5, GLG1, GLI2, GLI3, GPLD1, GREM1, HES5, HMGA2, HOXA11, HOXD11, HSPG2, IHH, IMPAD1, KIAA1715, LOXL2, LTBP2, LTBP3, MAF, MAPK14, MATN1, MATN3, MEF2C, MEF2D, MEX3C, MIA3, MSX2, N…	TRUE
GO:0002063	chondrocyte development	0	[4, 5, 6, 7, 8]	[None]	6	25	0.0284139	1	{}	{}	[CHST11, EIF2AK3, IMPAD1, MEX3C, SULF1, SULF2]	[ACAN, AXIN2, BMPR1B, BMPR2, CHST11, CHSY1, COL11A1, COL27A1, EIF2AK3, FGF18, IMPAD1, MATN1, MEX3C, MIA3, MSX2, RARG, RUNX2, SERPINH1, SFRP2, SHOX2, SOX9, SULF1, SULF2, TGFBR2]	TRUE
GO:0002064	epithelial cell development	0	[4, 5, 6]	[None]	17	7.52212	0.922726	1	{}	{}	[ACTA2, AGPAT6, AKAP9, BMP4, CLOCK, DHX15, FGFR1, RAC1, RAP1B, RAP2C, RNASE1, RNASE10, SEC24B, SLC4A7, SLC9A4, STC1, WDPCP]	[ACTA2, ADIPOQ, AGPAT6, AGT, AGXT, AKAP9, ARHGEF26, ARID4A, ARID4B, ARNTL, ATP2B2, ATP2B4, ATRX, B4GALT1, BAD, BASP1, BCL11B, BFSP1, BFSP2, BMP15, BMP4, BMP5, BMP6, C12orf5, C1GALT1, C1orf172, CCM2, CDC42, CDH1, CDK6, CDKN1A, CGN, CITED1, CLDN3, CLIC4, CLIC5, CLOCK, CLRN1, COL18A1, CRYGB, CST3, CTNNB1, DACT2, DHX15, DICER1, DMD, DMRT1, DNASE1L2, E2F4, ENG, EPB41L5, EPHA2, ESR1, ESR2, EXPH5, EZR, …	TRUE
GO:0002065	columnar/cuboidal epithelial cell differentiation	0	[6]	[None]	16	11.3475	0.345415	1	{}	{}	[AGPAT6, BMP4, CLOCK, CUX1, FGFR1, HPS1, HPS6, KIT, MITF, MYO5A, RAC1, RNASE1, SEC24B, SLC4A7, USP13, WDPCP]	[ADAMTS20, ADAMTS9, AGPAT6, AGR2, ARNTL, ASCL1, ATOH1, ATP2B2, ATP2B4, B9D1, BAD, BCCIP, BCL2, BLOC1S6, BMP2, BMP4, BMP5, BMP6, C10orf11, C12orf5, C1GALT1, C21orf33, CDH1, CDK6, CDKN1A, CITED1, CLIC5, CLOCK, CLRN1, CUX1, DICER1, DLL1, DLX3, EDN3, EDNRB, FAM188B2, FAM20C, FGF13, FGF2, FGF8, FGFR1, FGFR2, FOXA1, FOXP1, FOXP4, FZR1, GATA4, GATA5, GATA6, GFI1, GLI3, GNA11, GNAQ, GRXCR1, GSK3A, GSK3B,…	TRUE
GO:0002066	columnar/cuboidal epithelial cell development	0	[5, 6, 7]	[None]	9	14.5161	0.167793	1	{}	{}	[AGPAT6, BMP4, CLOCK, FGFR1, RAC1, RNASE1, SEC24B, SLC4A7, WDPCP]	[AGPAT6, ARNTL, ATP2B2, ATP2B4, BAD, BMP4, BMP5, BMP6, C12orf5, C1GALT1, CDH1, CDK6, CDKN1A, CLIC5, CLOCK, CLRN1, DICER1, FAM188B2, FGFR1, FZR1, GSK3A, GSK3B, HIF1A, HOXA5, INSM1, KLF5, LHFPL5, LRTOMT, MYO7A, NKX2-2, NKX3-2, NKX6-1, PAK3, PAX6, PCDH15, PDPK1, PRDM1, RAC1, RARA, RARB, RARG, RFX3, RHEB, RHEBP1, RNASE1, ROS1, SCRIB, SEC24B, SHROOM3, SIDT2, SLC4A7, SLITRK6, SMO, SMOX, SOD1, SPDEF, ST…	TRUE
GO:0002067	glandular epithelial cell differentiation	0	[7]	[None]	3	5.76923	0.906245	1	{}	{}	[AGPAT6, BMP4, CLOCK]	[AGPAT6, AGR2, ARNTL, ASCL1, BAD, BMP2, BMP4, BMP5, BMP6, C21orf33, CDK6, CLOCK, FGF13, FGF2, FGF8, FGFR2, FOXA1, FOXP1, FOXP4, GATA6, GSK3A, GSK3B, HES1, HOXA5, IL13, INSM1, NEUROD1, NKX2-2, NKX6-1, NKX6-3, NOTCH1, PAX6, PDHX, PDPK1, PDX1, PROX1, RARA, RARB, RARG, RFX3, RFX6, RHEB, RHEBP1, RXRA, SIDT2, SMO, SMOX, SPDEF, TP63, WDR77, WNT4, WNT5A]	TRUE
GO:0002068	glandular epithelial cell development	0	[6, 7, 8]	[None]	3	12	0.46764	1	{}	{}	[AGPAT6, BMP4, CLOCK]	[AGPAT6, ARNTL, BAD, BMP4, BMP5, BMP6, CDK6, CLOCK, GSK3A, GSK3B, INSM1, NKX2-2, NKX6-1, PAX6, PDPK1, RARA, RARB, RARG, RFX3, RHEB, RHEBP1, SIDT2, SMO, SMOX, WNT5A]	TRUE
GO:0002088	lens development in camera-type eye	0	[3, 6, 7, 8, 9]	[None]	8	10.6667	0.487284	1	{}	{}	[BMP4, CDON, HIPK1, SHROOM2, SLC7A11, TDRD7, TGFBR1, TNPO1]	[BCAR3, BFSP1, BFSP2, BMP4, CDK4, CDON, CITED2, CRYAB, CRYBA1, CRYBA2, CRYGA, CRYGB, CRYGD, CRYGS, CTNNB1, CTNS, DLG1, EPHA2, FGFR2, FGFR3, FOXE3, FRS2, FZR1, GATA3, GJA1, GJA8, GJC3, GJE1, HIPK1, HIPK2, LIM2, MAF, MAFIP, MBD4, MED1, MEIS1, MIP, MIPEP, NF2, NHS, NTRK3, PAX6, PITX3, POU2F1, PROX1, PVRL1, PVRL3, PYGO2, SHROOM2, SIX3, SIX5, SKI, SKIL, SLC7A11, SLITRK6, SMAD3, SMARCA4, SOX1, SOX11, S…	TRUE
GO:0002089	lens morphogenesis in camera-type eye	0	[3, 4, 6, 7, 8, 9, 10]	[None]	4	16.6667	0.21773	1	{}	{}	[BMP4, HIPK1, SHROOM2, TDRD7]	[BCAR3, BMP4, CITED2, CRYGB, CTNNB1, EPHA2, FGFR3, HIPK1, HIPK2, MEIS1, PITX3, POU2F1, PROX1, PVRL1, PVRL3, SHROOM2, SIX3, SKI, SOX1, SOX11, SOX2, TBC1D20, TDRD7, TFAP2A]	TRUE
GO:0002090	regulation of receptor internalization	0	[4, 5, 6, 7, 8]	[None]	6	17.6471	0.121264	1	{}	{}	[ANXA2, ATAD1, DKK1, LLGL1, SCYL2, UBQLN2]	[AHI1, ANGPT1, ANXA2, ARF1, ARF1P1, ARRB1, ARRB2, ATAD1, ATXN2, CCL14, CD63, DKK1, DLG4, DRD2, FLOT1, GH1, GREM1, LLGL1, LRRTM1, LRRTM2, MAGI2, MTMR2, NTF3, PCSK9, PICK1, RSPO1, SCYL2, SELE, SFRP4, SH3GL2, TBC1D5, UBQLN2, VEGFA, WNT3A]	TRUE
GO:0002091	negative regulation of receptor internalization	0	[4, 5, 6, 7, 8, 9]	[None]	3	37.5	0.0387433	1	{}	{}	[ANXA2, LLGL1, UBQLN2]	[ANXA2, ATXN2, DLG4, LLGL1, LRRTM1, LRRTM2, MTMR2, UBQLN2]	TRUE
GO:0002093	auditory receptor cell morphogenesis	0	[4, 5, 6, 7, 8, 9, 10, 11, 12, 13]	[None]	4	25	0.0697469	1	{}	{}	[RAC1, RNASE1, SEC24B, WDPCP]	[ATP2B2, ATP2B4, CLIC5, CLRN1, FAM188B2, LHFPL5, MYO7A, PCDH15, RAC1, RNASE1, SCRIB, SEC24B, SLITRK6, SOD1, STRC, WDPCP]	TRUE
GO:0002097	tRNA wobble base modification	0	[7, 8, 9, 10, 11]	[None]	3	30	0.0713298	1	{}	{}	[ALKBH8, CTU1, TRMU]	[ADAT2, ALKBH8, CTU1, CTU2, ELP2, ELP3, MOCS3, MTO1, TRMU, URM1]	TRUE
GO:0002098	tRNA wobble uridine modification	0	[8, 9, 10, 11, 12]	[None]	3	33.3333	0.0538548	1	{}	{}	[ALKBH8, CTU1, TRMU]	[ALKBH8, CTU1, CTU2, ELP2, ELP3, MOCS3, MTO1, TRMU, URM1]	TRUE
GO:0002102	podosome	0	[3, 4, 5, 6, 7, 8, 9]	[None]	3	13.6364	0.384264	1	{}	{}	[ACTR3, SH3PXD2A, WDR1]	[ACTR3, ADAM8, AFAP1L1, BIN2, CTTN, DBNL, FERMT3, GSN, HNRNPK, KIF9, LCP1, LPXN, PTPN12, RHOU, SH3GL1, SH3PXD2A, SH3PXD2B, SVIL, TOX4, TPM4, VCAM1, WDR1]	TRUE
GO:0002176	male germ cell proliferation	0	[4, 5, 6]	[None]	3	42.8571	0.0261423	1	{}	{}	[EIF2S2, PRDX4, RHBDD1]	[CIB1, DMRT1, EIF2S2, PRDX4, RHBDD1, RSPO1, SPINK2]	TRUE
GO:0002178	palmitoyltransferase complex	0	[3, 5]	[None]	3	37.5	0.0387433	1	{}	{}	[SPTLC1, SPTLC2, SPTSSA]	[GOLGA7, ORMDL3, SPTLC1, SPTLC2, SPTLC3, SPTSSA, SPTSSB, ZDHHC9]	TRUE
GO:0002181	cytoplasmic translation	0	[6, 7]	[None]	3	15	0.326981	1	{}	{}	[CPEB2, EIF3A, FTSJ1]	[CPEB1, CPEB2, CPEB3, DENR, EIF2D, EIF3A, EIF3D, EIF3J, EIF3M, EIF4EBP1, EIF6, FTSJ1, MCTS1, NCK1, RBM4, RPL36A, RPL36AL, UNK, YBX3, ZNF385A]	TRUE
GO:0002199	zona pellucida receptor complex	0	[3]	[None]	4	36.3636	0.0189389	1	{}	{}	[CCT2, CCT4, CCT5, CCT8]	[CCT2, CCT3, CCT4, CCT5, CCT6A, CCT7, CCT8, HSPA1L, TCP1, ZPBP, ZPBP2]	TRUE
GO:0002204	somatic recombination of immunoglobulin genes involved in immune response	0	[4, 5, 8]	[None]	7	17.5	0.10209	1	{}	{}	[HSPD1, LIG4, MSH2, MSH6, RNF168, WHSC1, XRCC4]	[AICDA, APLF, ARTN, BATF, BCL6, CD28, CD40, CD40LG, CLCF1, ERCC1, EXO1, EXOSC3, EXOSC6, FOXP3, HSPD1, IFNG, IL10, IL2, IL27RA, IL4, LIG4, MLH1, MSH2, MSH6, NBN, NDFIP1, PAXIP1, PTPRC, RNF168, RNF8, STAT6, SUPT6H, SWAP70, TBX21, TGFB1, THOC1, TNFSF13, TNFSF4, WHSC1, XRCC4]	TRUE
GO:0002208	somatic diversification of immunoglobulins involved in immune response	0	[3, 4, 7]	[None]	7	17.5	0.10209	1	{}	{}	[HSPD1, LIG4, MSH2, MSH6, RNF168, WHSC1, XRCC4]	[AICDA, APLF, ARTN, BATF, BCL6, CD28, CD40, CD40LG, CLCF1, ERCC1, EXO1, EXOSC3, EXOSC6, FOXP3, HSPD1, IFNG, IL10, IL2, IL27RA, IL4, LIG4, MLH1, MSH2, MSH6, NBN, NDFIP1, PAXIP1, PTPRC, RNF168, RNF8, STAT6, SUPT6H, SWAP70, TBX21, TGFB1, THOC1, TNFSF13, TNFSF4, WHSC1, XRCC4]	TRUE
GO:0002209	behavioral defense response	0	[2, 4]	[None]	8	22.8571	0.020649	1	{}	{}	[ALS2, BDNF-AS, DBI, FBXL20, MECP2, RIPK2, USP46, VDAC1]	[ADCYAP1, ALS2, BCL2, BDNF, BDNF-AS, CCK, CRH, DBI, DEAF1, DRD1, DRD4, FBXL20, GABRA5, GJA1, GNG7, GRIK2, GRIK5, GRIN2B, GRM7, HTR1A, HTR2C, MAPK8IP2, MDK, MECP2, MEF2C, NEUROD2, NPY2R, NR2E1, PDE8B, PENK, RIPK2, TSPO, UCN, USP46, VDAC1]	TRUE
GO:0002221	pattern recognition receptor signaling pathway	0	[4, 6, 7]	[None]	27	14.4385	0.0353541	1	{}	{}	[ANKRD17, ATF2, CD14, CD36, CDK1, CLEC7A, DUSP4, ELK1, HSPD1, IRAK3, ITCH, ITGB2, MAP2K3, MAPK14, MAPK9, NFKB1, OTULIN, PELI1, PPP2R5D, RIPK2, RPS27A, TAB3, TBK1, TICAM1, TNFAIP3, UBE2D1, UBE2D3]	[ANKRD17, ARRB2, ATF1, ATF2, BCL10, BIRC2, BIRC3, BPIFB1, BTK, C1QBP, CACTIN, CARD9, CASP8, CAV1, CD14, CD36, CD86, CDK1, CHUK, CLEC7A, CNPY3, COLEC12, CREB1, CTSB, CTSK, CTSL, CTSS, CYBA, CYLD, DAB2IP, DDX58, DDX60, DHX58, DMBT1, DUSP3, DUSP4, DUSP6, DUSP7, EHHADH, ELK1, F2RL1, FADD, FCN1, FFAR2, FLOT1, FLOT2, FOS, GDNF, GFI1, H0Y858_HUMAN, HSP90B1, HSPD1, IFIH1, IKBKB, IKBKE, IKBKG, IRAK1, IRAK…	TRUE
GO:0002224	toll-like receptor signaling pathway	0	[5, 7, 8]	[None]	23	14.557	0.0453889	1	{}	{}	[ATF2, CD14, CD36, CDK1, DUSP4, ELK1, HSPD1, IRAK3, ITGB2, MAP2K3, MAPK14, MAPK9, NFKB1, PELI1, PPP2R5D, RIPK2, RPS27A, TAB3, TBK1, TICAM1, TNFAIP3, UBE2D1, UBE2D3]	[ARRB2, ATF1, ATF2, BCL10, BIRC2, BIRC3, BPIFB1, BTK, CACTIN, CASP8, CAV1, CD14, CD36, CD86, CDK1, CHUK, CNPY3, COLEC12, CREB1, CTSB, CTSK, CTSL, CTSS, CYBA, DAB2IP, DUSP3, DUSP4, DUSP6, DUSP7, EHHADH, ELK1, F2RL1, FADD, FLOT1, FLOT2, FOS, GDNF, GFI1, H0Y858_HUMAN, HSP90B1, HSPD1, IKBKB, IKBKE, IKBKG, IRAK1, IRAK2, IRAK3, IRAK4, IRF1, IRF3, IRF4, IRF7, IRG1, ITGAM, ITGB2, JUN, KCNH4, KCNH8, LBP, …	TRUE
GO:0002228	natural killer cell mediated immunity	0	[3, 4]	[None]	4	7.01754	0.838849	1	{}	{}	[AP1G1, PTPN6, TUBB4B, UNC13D]	[AP1G1, ARRB2, CADM1, CD226, CEBPG, CLEC2A, CORO1A, CRTAM, GIMAP5, GZMB, HLA-A, HLA-B, HLA-E, IL12A, IL12B, IL21, KIR3DL1, KLRC2, KLRD1, KLRF2, KLRK1, LAG3, LAMP1, LILRB1, LYST, MICA, MICB, NCR1, NCR3, PIK3R6, PRDX1, PTPN6, PVR, PVRL2, RAB27A, RAET1E, RAET1G, RAET1L, RASGRP1, RNF19B, SERPINB4, SERPINB9, SH2D1A, SH2D1B, SLAMF7, STAT5A, STAT5B, STX11, TUBB, TUBB2A, TUBB4B, ULBP1, ULBP2, ULBP3, UNC1…	TRUE
GO:0002230	positive regulation of defense response to virus by host	0	[5]	[None]	12	10.3448	0.505765	1	{}	{}	[CHST3, DNAAF2, EIF2S1, FAM13B, KCNQ1, KIAA1549L, METAP1, PEX13, SIN3A, SLC35C1, SLC37A4, SNRPB2]	[ACIN1, ACKR3, ACTRT1, AIM2, ALKBH5, ALPK1, ANXA5, APOBEC3F, APOBEC3G, ASB2, ATP1B1, C1orf210, C8orf59, CA7, CCDC36, CD163L1, CD93, CHAF1B, CHST3, CLDN7, COX8A, CPA3, CPA4, CREB3, CREB3L4, CRNKL1, CSPG5, DDX58, DKKL1, DNAAF2, DPF3, EIF2S1, FABP1, FAM131B, FAM13B, FANCL, FCGR3B, FGF14, FGF7, FGFBP1, FXR2, GABRA5, GMIP, HCAR1, HILPDA, HIST1H3A, HPR, IL12B, IL12RB1, IL23A, IL23R, IL4, IST1, ITPKC, K…	TRUE
GO:0002237	response to molecule of bacterial origin	0	[4, 6]	[None]	36	11.9601	0.157843	1	{}	{}	[ADAM9, ADH5, AKIRIN2, AXL, C5AR1, CCL5, CD14, CD36, CEBPB, CXCL1, CXCL16, CXCL2, CXCL3, CXCL5, DCN, IL18BP, IL24, IL8, IRAK3, LOXL1, MALT1, MAPK14, MAPK9, MTDH, NFKB1, PELI1, PRDX3, PTGS2, RIPK2, RNASEH2A, SEPP1, SLC11A1, TAC1, THBD, TICAM1, TNFAIP3]	[ABCA1, ABL1, ABR, ACP5, ADAM17, ADAM9, ADH5, ADM, AICDA, AKIRIN2, ALPL, AMH, ANKRD1, APOB, AQP2, ARG1, ASS1, ATP4B, AXL, B2M, BCL10, BCR, BDKRB1, C5AR1, CACTIN, CAMP, CARD9, CASP1, CASP8, CASP9, CCL2, CCL20, CCL3, CCL5, CCR5, CCR7, CCRN4L, CD14, CD180, CD24, CD36, CD40, CD55, CD86, CDC73, CEBPB, CEBPE, CHAMP1, CHUK, CITED1, CMPK2, CNP, CNR1, CNR2, COMT, CPS1, CSF2, CSF2RB, CSF3, CTR9, CTSG, CX3C…	TRUE
GO:0002244	hematopoietic progenitor cell differentiation	0	[4]	[None]	23	15.0327	0.0330597	1	{}	{}	[BMP4, BRAF, BVES, DOCK7, ESCO2, GABPA, HIST1H4A, IL11, KIT, LIG4, PDCD2, PSEN1, PTPN6, RCOR1, REST, SIN3A, SLC37A4, SP3, SPI1, TOP2A, XRCC4, XRCC5, ZBTB1]	[ABI1, ACE, ACP6, ADAR, AGPAT5, ANLN, APOBEC3H, ARHGEF7, ARL11, ARMC6, BATF, BCL2, BMP4, BRAF, BVES, C12orf29, C17orf66, C19orf68, C21orf33, C6orf25, CDK6, CDKN2B, CHD2, CIB1, CITED2, COL24A1, DACT2, DAND5, DHTKD1, DOCK1, DOCK7, EEF2, EIF2AK2, EML1, ERCC2, ESCO2, FAM115C, FLCN, FLI1, FLT3, FNIP1, FOXC1, FST, FSTL3, GABPA, GATA1, GATA2, GATA3, GPATCH4, HERC6, HES1, HES5, HIST1H4A, HMGB2, HOXB3, HO…	TRUE
GO:0002253	activation of immune response	0	[1, 3, 4]	[None]	85	12.6866	0.0150243	1	{}	{}	[ACTR2, ACTR3, ANKRD17, ARPC5, ATF2, C1QA, C1QB, C1QC, C3, C5AR1, CALM1, CD14, CD36, CD79B, CDK1, CLEC7A, CREBBP, CRK, CTLA4, DUSP4, ELK1, ELMO1, FCER1G, FCGR2A, HLA-DQA1, HLA-DQB2, HLA-DRA, HLA-DRB1, HSP90AA1, HSPD1, IRAK3, ITCH, ITGB2, KLHL7, KRAS, LAT2, MALT1, MAP2K3, MAPK14, MAPK9, NCKAP1, NFKB1, NR4A3, NRAS, OTULIN, PAG1, PAK2, PELI1, PIK3CD, PIKFYVE, PLA2G6, PLEKHA1, PPP2R5D, PPP3CB, PROS1,…	[6xC1QA, A0A087WT57_HUMAN, A2M, ABI1, ABL1, ACTB, ACTG1, ACTR2, ACTR3, ADA, ADAM8, AIM2, AKR1C1, ANKRD17, ARHGEF7, ARPC1A, ARPC2, ARPC3, ARPC4, ARPC5, ARRB2, ATF1, ATF2, BAIAP2, BAX, BCAR1, BCL10, BCL2, BIRC2, BIRC3, BLK, BMX, BPIFB1, BRK1, BTK, BTN3A1, BTNL2, BTRC, C1QA, C1QB, C1QBP, C1QC, C1R, C1RL, C1S, C2, C3, C3AR1, C4A, C4B, C4BPA, C4BPB, C5, C5AR1, C6, C7, C8A, C8B, C8G, C9, CACNA1F, CACNB…	TRUE
GO:0002275	myeloid cell activation involved in immune response	0	[3, 4]	[None]	15	22.0588	0.00270794	1	{}	{}	[ADORA2B, C12orf4, FCER1G, KIT, LAT2, MILR1, MYO1F, PIK3CD, SLC7A8, SNX4, SNX6, SYK, TICAM1, UNC13D, VAMP3]	[ABR, ADORA2B, ANXA3, BCR, BTK, C12orf4, CCL3, CCR2, CD300A, CHGA, CLSTN1, CPLX2, CRHR1, CX3CR1, DOCK2, EHHADH, F2RL1, FCER1A, FCER1G, FER, FES, FGR, FOXF1, GAB2, HMOX1, IL13, KIT, LAT, LAT2, LBP, LYN, MILR1, MRGPRX2, MS4A1, MS4A2, MYO1F, ORC3, PDPK1, PIK3CD, PIK3CG, PLA2G3, PRAM1, PRKCE, PYCARD, RABGEF1, RASGRP1, RPSA, S100A13, SBNO2, SLC7A8, SNAP23, SNX4, SNX6, SPNS1, STX11, STX4, STXBP2, STXBP…	TRUE
GO:0002283	neutrophil activation involved in immune response	0	[2, 4, 5]	[None]	3	21.4286	0.160659	1	{}	{}	[FCER1G, MYO1F, SYK]	[ABR, ANXA3, BCR, FCER1G, MYO1F, PRAM1, STX11, STXBP2, STXBP3, SYK, TYROBP, VAMP2, VAMP7, VAMP8]	TRUE
GO:0002285	lymphocyte activation involved in immune response	0	[2, 3, 4]	[None]	17	12.4088	0.215734	1	{}	{}	[AP1G1, HSPD1, IL17D, LIG4, MSH2, MSH6, PRKCZ, PSEN1, RC3H1, RC3H2, RIPK2, RNF168, SLC11A1, SOCS5, UNC13D, WHSC1, XRCC4]	[ABL1, ADA, AICDA, AP1G1, APLF, ARTN, ATP7A, BATF, BCL3, BCL6, C19orf10, CCL19, CD180, CD1C, CD28, CD40, CD40LG, CD46, CD80, CD86, CLCF1, CORO1A, EOMES, ERCC1, EXO1, EXOSC3, EXOSC6, F2RL1, FOXP1, FOXP3, GAPT, GATA3, GPR183, HLA-DMB, HLX, HSPD1, ICAM1, IFNA1, IFNA10, IFNA13, IFNA14, IFNA16, IFNA17, IFNA2, IFNA21, IFNA4, IFNA5, IFNA6, IFNA7, IFNA8, IFNB1, IFNE, IFNG, IFNK, IFNL1, IFNW1, IL10, IL12B…	TRUE
GO:0002286	T cell activation involved in immune response	0	[2, 3, 4, 5]	[None]	8	10.2564	0.533115	1	{}	{}	[IL17D, PRKCZ, PSEN1, RC3H1, RC3H2, RIPK2, SLC11A1, SOCS5]	[ATP7A, BATF, BCL3, BCL6, C19orf10, CCL19, CD1C, CD46, CD80, CD86, EOMES, F2RL1, FOXP1, FOXP3, GATA3, HLA-DMB, HLX, ICAM1, IFNA1, IFNA10, IFNA13, IFNA14, IFNA16, IFNA17, IFNA2, IFNA21, IFNA4, IFNA5, IFNA6, IFNA7, IFNA8, IFNB1, IFNE, IFNG, IFNK, IFNL1, IFNW1, IL12B, IL12RB1, IL17D, IL18R1, IL23A, IL23R, IL27, IL4, IL4R, IL6, IRF4, ITGAL, JAK3, LCP1, LEF1, LGALS3, LILRB1, MYB, PRKCZ, PSEN1, PSEN2, …	TRUE
GO:0002287	alpha-beta T cell activation involved in immune response	0	[2, 3, 4, 5, 6]	[None]	6	14.2857	0.244354	1	{}	{}	[IL17D, PRKCZ, RC3H1, RC3H2, RIPK2, SOCS5]	[ATP7A, BATF, BCL3, BCL6, C19orf10, CCL19, CD80, CD86, EOMES, FOXP1, FOXP3, GATA3, HLX, IFNG, IL12B, IL12RB1, IL17D, IL18R1, IL23A, IL23R, IL27, IL4, IL4R, IL6, IRF4, JAK3, LEF1, MYB, PRKCZ, PTGER4, RARA, RC3H1, RC3H2, RELB, RIPK2, RORA, RORC, SEMA4A, SOCS5, STAT6, TNFSF4, ZFPM1]	TRUE
GO:0002292	T cell differentiation involved in immune response	0	[2, 3, 4, 5, 6, 7]	[None]	6	13.6364	0.279629	1	{}	{}	[IL17D, PRKCZ, RC3H1, RC3H2, RIPK2, SOCS5]	[ATP7A, BATF, BCL3, BCL6, C19orf10, CCL19, CD46, CD80, CD86, EOMES, FOXP1, FOXP3, GATA3, HLX, IFNG, IFNL1, IL12B, IL12RB1, IL17D, IL18R1, IL23A, IL23R, IL27, IL4, IL4R, IL6, IRF4, JAK3, LEF1, MYB, PRKCZ, PTGER4, RARA, RC3H1, RC3H2, RELB, RIPK2, RORA, RORC, SEMA4A, SOCS5, STAT6, TNFSF4, ZFPM1]	TRUE
GO:0002293	alpha-beta T cell differentiation involved in immune response	0	[2, 3, 4, 5, 6, 7, 8]	[None]	6	14.2857	0.244354	1	{}	{}	[IL17D, PRKCZ, RC3H1, RC3H2, RIPK2, SOCS5]	[ATP7A, BATF, BCL3, BCL6, C19orf10, CCL19, CD80, CD86, EOMES, FOXP1, FOXP3, GATA3, HLX, IFNG, IL12B, IL12RB1, IL17D, IL18R1, IL23A, IL23R, IL27, IL4, IL4R, IL6, IRF4, JAK3, LEF1, MYB, PRKCZ, PTGER4, RARA, RC3H1, RC3H2, RELB, RIPK2, RORA, RORC, SEMA4A, SOCS5, STAT6, TNFSF4, ZFPM1]	TRUE
GO:0002294	CD4-positive, alpha-beta T cell differentiation involved in immune response	0	[2, 3, 4, 5, 6, 7, 8, 9]	[None]	6	15	0.210513	1	{}	{}	[IL17D, PRKCZ, RC3H1, RC3H2, RIPK2, SOCS5]	[ATP7A, BATF, BCL3, BCL6, C19orf10, CCL19, CD80, CD86, FOXP1, FOXP3, GATA3, HLX, IL12B, IL12RB1, IL17D, IL18R1, IL23A, IL23R, IL27, IL4, IL4R, IL6, IRF4, JAK3, LEF1, MYB, PRKCZ, PTGER4, RARA, RC3H1, RC3H2, RELB, RIPK2, RORA, RORC, SEMA4A, SOCS5, STAT6, TNFSF4, ZFPM1]	TRUE
GO:0002312	B cell activation involved in immune response	0	[2, 3, 4, 5]	[None]	7	12.2807	0.349365	1	{}	{}	[HSPD1, LIG4, MSH2, MSH6, RNF168, WHSC1, XRCC4]	[ABL1, ADA, AICDA, APLF, ARTN, BATF, BCL3, BCL6, CD180, CD28, CD40, CD40LG, CLCF1, ERCC1, EXO1, EXOSC3, EXOSC6, FOXP3, GAPT, GPR183, HSPD1, IFNB1, IFNG, IL10, IL2, IL27RA, IL4, ITFG2, LGALS1, LGALS8, LIG4, MLH1, MSH2, MSH6, NBN, NDFIP1, NKX2-3, PAXIP1, PLCG2, PLCL2, PTK2B, PTPRC, RNF168, RNF8, STAT6, SUPT6H, SWAP70, TBX21, TGFB1, THOC1, TLR4, TNFSF13, TNFSF4, WHSC1, XBP1, XBP1P1, XRCC4]	TRUE
GO:0002318	myeloid progenitor cell differentiation	0	[5]	[None]	3	37.5	0.0387433	1	{}	{}	[BRAF, KIT, SLC37A4]	[BRAF, FLT3, JAM3, KIT, MLF1, RUNX1, SLC37A4, TET2]	TRUE
GO:0002320	lymphoid progenitor cell differentiation	0	[5]	[None]	6	31.5789	0.00884593	1	{}	{}	[BMP4, KIT, LIG4, SPI1, XRCC4, ZBTB1]	[BATF, BCL2, BMP4, C21orf33, FLCN, FLT3, FNIP1, GATA3, HES1, HES5, KIT, LIG4, NOTCH1, PRKDC, SHH, SOX4, SPI1, XRCC4, ZBTB1]	TRUE
GO:0002349	histamine production involved in inflammatory response	0	[4, 6]	[None]	3	30	0.0713298	1	{}	{}	[SNX4, SNX6, VAMP3]	[BTK, LYN, SNAP23, SNX4, SNX6, VAMP2, VAMP3, VAMP7, VAMP8, YWHAZ]	TRUE
GO:0002366	leukocyte activation involved in immune response	0	[2, 3]	[None]	31	15.4229	0.010794	1	{}	{}	[ADORA2B, AP1G1, C12orf4, FCER1G, HSPD1, IL17D, KIT, LAT2, LIG4, MILR1, MSH2, MSH6, MYO1F, PIK3CD, PRKCZ, PSEN1, RC3H1, RC3H2, RIPK2, RNF168, SLC11A1, SLC7A8, SNX4, SNX6, SOCS5, SYK, TICAM1, UNC13D, VAMP3, WHSC1, XRCC4]	[ABL1, ABR, ADA, ADORA2B, AICDA, ANXA3, AP1G1, APLF, ARTN, ATP7A, BATF, BCL3, BCL6, BCR, BTK, C12orf4, C19orf10, CCL19, CCL3, CCR2, CD180, CD1C, CD28, CD300A, CD40, CD40LG, CD46, CD80, CD86, CHGA, CLCF1, CLSTN1, CORO1A, CPLX2, CRHR1, CX3CR1, DOCK2, EHHADH, EOMES, ERCC1, EXO1, EXOSC3, EXOSC6, F2RL1, FCER1A, FCER1G, FER, FES, FGR, FOXF1, FOXP1, FOXP3, GAB2, GAPT, GATA3, GPR183, HLA-DMB, HLX, HMOX1,…	TRUE
GO:0002369	T cell cytokine production	0	[3, 5]	[None]	3	13.0435	0.412514	1	{}	{}	[MALT1, PRKCZ, SLC11A1]	[C10orf54, CD55, CLC, CLCF1, CRLF2, DLG1, FOXP3, FZD5, IFNA2, IFNB1, IL4, MALT1, MAP3K7, PRKCZ, RSAD2, SASH3, SLC11A1, TANK, TNFSF4, TRAF2, TRAF6, TRPM4, XCL1]	TRUE
GO:0002381	immunoglobulin production involved in immunoglobulin mediated immune response	0	[3, 6]	[None]	9	18.3673	0.0535395	1	{}	{}	[HLA-DQB2, HLA-DRB1, HSPD1, LIG4, MSH2, MSH6, RNF168, WHSC1, XRCC4]	[AICDA, APLF, ARTN, BATF, BCL6, CD28, CD40, CD40LG, CLCF1, CRLF2, ERCC1, EXO1, EXOSC3, EXOSC6, FOXP3, GAPT, GCNT3, HLA-DQB1, HLA-DQB2, HLA-DRB1, HSPD1, IFNG, IL10, IL2, IL27RA, IL4, LIG4, MLH1, MSH2, MSH6, NBN, NDFIP1, NOD2, PAXIP1, POU2F2, PTPRC, RNF168, RNF8, STAT6, SUPT6H, SWAP70, TBX21, TGFB1, THOC1, TNFSF13, TNFSF4, WHSC1, XCL1, XRCC4]	TRUE
GO:0002429	immune response-activating cell surface receptor signaling pathway	0	[3, 5, 6]	[None]	57	12.3913	0.0582406	1	{}	{}	[ACTR2, ACTR3, ARPC5, C5AR1, CALM1, CD79B, CLEC7A, CREBBP, CRK, CTLA4, ELMO1, FCER1G, FCGR2A, HLA-DQA1, HLA-DQB2, HLA-DRA, HLA-DRB1, HSP90AA1, KLHL7, KRAS, LAT2, MALT1, NCKAP1, NFKB1, NR4A3, NRAS, PAG1, PAK2, PIK3CD, PLA2G6, PLEKHA1, PPP3CB, PSEN1, PSMA3, PSMB1, PSMC1, PSMD1, PSMD10, PSMD2, PSMD5, PSMD7, PSMD8, PSME3, PTPN6, RAC1, RAF1, RC3H1, RIPK2, RNASE1, RPS27A, SLC7A8, STOML2, SYK, TAB3, UBA…	[A0A087WT57_HUMAN, ABI1, ABL1, ACTB, ACTG1, ACTR2, ACTR3, ADA, ARHGEF7, ARPC1A, ARPC2, ARPC3, ARPC4, ARPC5, BAIAP2, BAX, BCAR1, BCL10, BCL2, BLK, BMX, BRK1, BTK, BTN3A1, BTNL2, BTRC, C3AR1, C5AR1, CACNA1F, CACNB3, CACNB4, CALM1, CARD11, CARD9, CASP8, CBLB, CCR7, CD19, CD209, CD226, CD247, CD28, CD300A, CD38, CD3D, CD3E, CD3G, CD4, CD79A, CD79B, CDC42, CFL1, CHUK, CLEC4A, CLEC4C, CLEC4D, CLEC4E, C…	TRUE
GO:0002431	Fc receptor mediated stimulatory signaling pathway	0	[4, 6, 7]	[None]	14	6.51163	0.974274	1	{}	{}	[ACTR2, ACTR3, ARPC5, CRK, ELMO1, FCER1G, FCGR2A, HSP90AA1, NCKAP1, PLA2G6, RAC1, RNASE1, SYK, VAV1]	[ABI1, ABL1, ACTB, ACTG1, ACTR2, ACTR3, ARPC1A, ARPC2, ARPC3, ARPC4, ARPC5, BAIAP2, BRK1, CD226, CD247, CD3G, CDC42, CFL1, CRK, CSK, CYFIP1, CYFIP2, DOCK1, ELMO1, ELMO2, FCER1G, FCGR1A, FCGR2A, FCGR3A, FGR, FYN, GRB2, HCK, HSP90AA1, HSP90AB1, HV101_HUMAN, HV102_HUMAN, HV104_HUMAN, HV105_HUMAN, HV106_HUMAN, HV107_HUMAN, HV201_HUMAN, HV202_HUMAN, HV203_HUMAN, HV204_HUMAN, HV205_HUMAN, HV206_HUMAN, …	TRUE
GO:0002433	immune response-regulating cell surface receptor signaling pathway involved in phagocytosis	0	[2, 5]	[None]	13	6.19048	0.982422	1	{}	{}	[ACTR2, ACTR3, ARPC5, CRK, ELMO1, FCGR2A, HSP90AA1, NCKAP1, PLA2G6, RAC1, RNASE1, SYK, VAV1]	[ABI1, ABL1, ACTB, ACTG1, ACTR2, ACTR3, ARPC1A, ARPC2, ARPC3, ARPC4, ARPC5, BAIAP2, BRK1, CD247, CD3G, CDC42, CFL1, CRK, CYFIP1, CYFIP2, DOCK1, ELMO1, ELMO2, FCGR1A, FCGR2A, FCGR3A, FGR, FYN, GRB2, HCK, HSP90AA1, HSP90AB1, HV101_HUMAN, HV102_HUMAN, HV104_HUMAN, HV105_HUMAN, HV106_HUMAN, HV107_HUMAN, HV201_HUMAN, HV202_HUMAN, HV203_HUMAN, HV204_HUMAN, HV205_HUMAN, HV206_HUMAN, HV207_HUMAN, HV208_H…	TRUE
GO:0002438	acute inflammatory response to antigenic stimulus	0	[3]	[None]	3	16.6667	0.269633	1	{}	{}	[C3, FCER1G, ZP3]	[ADCYAP1, C3, CCR7, CNR1, DEAF1, ELANE, FCER1A, FCER1G, GATA3, ICAM1, IL20RB, NPFF, OPRM1, PCDHA4, PCDHA@, SPN, VIMP, ZP3]	TRUE
GO:0002441	histamine secretion involved in inflammatory response	0	[2, 5, 6, 7, 8, 9, 10, 11]	[None]	3	30	0.0713298	1	{}	{}	[SNX4, SNX6, VAMP3]	[BTK, LYN, SNAP23, SNX4, SNX6, VAMP2, VAMP3, VAMP7, VAMP8, YWHAZ]	TRUE
GO:0002444	myeloid leukocyte mediated immunity	0	[3]	[None]	16	20.7792	0.00376236	1	{}	{}	[ADORA2B, C12orf4, C3, FCER1G, JAGN1, KIT, LAT2, MILR1, MYO1F, PIK3CD, SLC7A8, SNX4, SNX6, SYK, UNC13D, VAMP3]	[ABR, ACE, ADAM17, ADORA2B, ANXA3, BCR, BTK, C12orf4, C3, CAMK4, CCL3, CCR2, CD300A, CHGA, CLSTN1, CPLX2, CRHR1, CTSG, ELANE, F2RL1, FCER1A, FCER1G, FER, FES, FGR, FOXF1, GAB2, HMOX1, IL13, IL6, IL6R, IRAK4, JAGN1, KIT, KMT2E, LAT, LAT2, LYN, LYST, MILR1, MRGPRX2, MS4A1, MS4A2, MYO1F, NCF1, ORC3, PDPK1, PIK3CD, PIK3CG, PLA2G1B, PLA2G3, PRAM1, RABGEF1, RASGRP1, S100A13, SERPINB9, SLC7A8, SNAP23, S…	TRUE
GO:0002446	neutrophil mediated immunity	0	[4]	[None]	3	11.1111	0.520328	1	{}	{}	[JAGN1, MYO1F, SYK]	[ABR, ACE, ADAM17, ANXA3, BCR, CTSG, ELANE, F2RL1, IL6, IL6R, IRAK4, JAGN1, KMT2E, LYST, MYO1F, NCF1, PLA2G1B, PRAM1, STX11, STXBP2, STXBP3, SYK, TREM1, TUSC2, VAMP2, VAMP7, VAMP8]	TRUE
GO:0002448	mast cell mediated immunity	0	[4]	[None]	13	27.0833	0.000692563	1	{}	{}	[ADORA2B, C12orf4, FCER1G, KIT, LAT2, MILR1, PIK3CD, SLC7A8, SNX4, SNX6, SYK, UNC13D, VAMP3]	[ADORA2B, BTK, C12orf4, CD300A, CHGA, CLSTN1, CPLX2, CRHR1, FCER1A, FCER1G, FER, FES, FGR, FOXF1, GAB2, HMOX1, IL13, KIT, LAT, LAT2, LYN, MILR1, MRGPRX2, MS4A1, MS4A2, ORC3, PDPK1, PIK3CD, PIK3CG, PLA2G3, RABGEF1, RASGRP1, S100A13, SERPINB9, SLC7A8, SNAP23, SNX4, SNX6, SPNS1, SPON2, STXBP2, SYK, UNC13D, VAMP2, VAMP3, VAMP7, VAMP8, YWHAZ]	TRUE
GO:0002449	lymphocyte mediated immunity	0	[3]	[None]	25	7.28863	0.969961	1	{}	{}	[AP1G1, C1QA, C1QB, C1QC, C3, CD74, FCER1G, HLA-DQB2, HLA-DRB1, HSPD1, LIG4, MALT1, MSH2, MSH6, PPP3CB, PRKCZ, PTPN6, RNF168, SLC11A1, TUBB4B, UNC13D, WHSC1, XRCC4, ZBTB1, ZP3]	[6xC1QA, AICDA, AKR1C1, AP1G1, APLF, ARRB2, ARTN, B2M, BATF, BCL10, BCL3, BCL6, BTK, BTN3A2, BTN3A3, C10orf54, C1QA, C1QB, C1QBP, C1QC, C1R, C1RL, C1S, C2, C3, C4A, C4B, C4BPA, C4BPB, C5, C6, C7, C8A, C8B, C8G, C9, CADM1, CD226, CD24, CD27, CD28, CD40, CD40LG, CD46, CD55, CD74, CD8A, CEBPG, CFI, CLC, CLCF1, CLEC2A, CLU, CORO1A, CR1, CR2, CRLF2, CRP, CRTAM, CSRP1, CTSC, CTSH, CXCL10, DEAF1, DLG1, …	TRUE
GO:0002455	humoral immune response mediated by circulating immunoglobulin	0	[3, 6]	[None]	8	4.32432	0.998772	1	{}	{}	[C1QA, C1QB, C1QC, C3, HLA-DQB2, HLA-DRB1, PTPN6, ZP3]	[6xC1QA, AKR1C1, BCL3, C1QA, C1QB, C1QBP, C1QC, C1R, C1RL, C1S, C2, C3, C4A, C4B, C4BPA, C4BPB, C5, C6, C7, C8A, C8B, C8G, C9, CD46, CD55, CFI, CLU, CR1, CR2, CRP, CSRP1, CXCL10, EXO1, FCER2, FOXJ1, GIMAP5, HLA-DQB1, HLA-DQB2, HLA-DRB1, HNRNPC, HPX, HV101_HUMAN, HV102_HUMAN, HV104_HUMAN, HV105_HUMAN, HV106_HUMAN, HV107_HUMAN, HV201_HUMAN, HV202_HUMAN, HV203_HUMAN, HV204_HUMAN, HV205_HUMAN, HV206_…	TRUE
GO:0002456	T cell mediated immunity	0	[4]	[None]	7	9.58904	0.611566	1	{}	{}	[HSPD1, MALT1, PPP3CB, PRKCZ, SLC11A1, ZBTB1, ZP3]	[B2M, BTN3A2, BTN3A3, C10orf54, CADM1, CD24, CD46, CD55, CD8A, CLC, CLCF1, CRLF2, CRTAM, CTSC, CTSH, DEAF1, DLG1, EMP2, FADD, FOXP3, FZD5, GATA3, GNL1, HLA-A, HLA-B, HLA-E, HSPD1, ICAM1, IFNA2, IFNB1, IL12A, IL12B, IL12RB1, IL1B, IL20RB, IL23A, IL23R, IL4, IL7R, JAG1, LILRB1, LYST, MALT1, MAP3K7, MICA, MICB, MYO1G, NOD2, P2RX7, PPP3CB, PRKCZ, PTPRC, PVR, PVRL2, RAB27A, RAET1E, RFTN1, RIPK3, RSAD2…	TRUE
GO:0002460	adaptive immune response based on somatic recombination of immune receptors built from immunoglobulin superfamily domains	0	[3]	[None]	30	8.69565	0.827303	1	{}	{}	[C1QA, C1QB, C1QC, C3, CD74, FCER1G, HLA-DQB2, HLA-DRB1, HSPD1, IL17D, IL18BP, KLHL7, LIG4, MALT1, MSH2, MSH6, PPP3CB, PRKCZ, PTPN6, RC3H1, RIPK2, RNF168, SLC11A1, SOCS5, TNFAIP3, UNC13D, WHSC1, XRCC4, ZBTB1, ZP3]	[6xC1QA, ADA, ADAM17, AICDA, AKR1C1, APLF, ARTN, B2M, BATF, BCL10, BCL3, BCL6, BTK, BTN3A2, BTN3A3, C10orf54, C19orf10, C1QA, C1QB, C1QBP, C1QC, C1R, C1RL, C1S, C2, C3, C4A, C4B, C4BPA, C4BPB, C5, C6, C7, C8A, C8B, C8G, C9, CADM1, CCL19, CCR2, CD226, CD24, CD27, CD28, CD40, CD40LG, CD46, CD55, CD74, CD80, CD8A, CFI, CLC, CLCF1, CLU, CR1, CR2, CRLF2, CRP, CRTAM, CSRP1, CTSC, CTSH, CXCL10, CXCL13, …	TRUE
GO:0002467	germinal center formation	0	[4]	[None]	4	25	0.0697469	1	{}	{}	[KLHL7, RC3H1, TNFAIP3, UNC13D]	[ADA, ADAM17, BCL3, BCL6, CXCL13, FOXJ1, KLHL6, KLHL7, MEF2C, NFKB2, RC3H1, TNFAIP3, TNFRSF13C, TNFSF13, TNFSF13B, UNC13D]	TRUE
GO:0002474	antigen processing and presentation of peptide antigen via MHC class I	0	[3]	[None]	23	19.8276	0.00114172	1	{}	{}	[ABCB9, CD36, FCER1G, HLA-DQB2, ITGAV, PSMA3, PSMB1, PSMC1, PSMD1, PSMD10, PSMD2, PSMD5, PSMD7, PSMD8, PSME3, RPS27A, SAR1B, SEC24A, SEC24B, SEC24C, SEC24D, SEC61A2, UBE2A]	[ABCB5, ABCB9, ACE, AZGP1, B2M, BCAP31, BLMH, CALR, CANX, CD207, CD36, CTSS, CYBA, CYBB, E7ENX8_HUMAN, ERAP1, ERAP2, FCER1G, FCGR1A, FCGR1B, HFE, HLA-A, HLA-B, HLA-C, HLA-DMA, HLA-DQB1, HLA-DQB2, HLA-E, HLA-F, HLA-G, HLA-H, IFI30, ITGAV, ITGB5, LNPEP, MR1, NCF1, NCF2, NCF4, NPEPPS, PDIA3, PNKD, PSMA1, PSMA2, PSMA3, PSMA4, PSMA5, PSMA6, PSMA7, PSMA8, PSMB1, PSMB10, PSMB11, PSMB2, PSMB3, PSMB4, PSM…	TRUE
GO:0002479	antigen processing and presentation of exogenous peptide antigen via MHC class I, TAP-dependent	0	[5]	[None]	14	18.1818	0.0205812	1	{}	{}	[CD36, ITGAV, PSMA3, PSMB1, PSMC1, PSMD1, PSMD10, PSMD2, PSMD5, PSMD7, PSMD8, PSME3, RPS27A, SEC61A2]	[B2M, CALR, CD207, CD36, CYBA, CYBB, FCGR1A, FCGR1B, HLA-A, HLA-B, HLA-C, HLA-E, HLA-F, HLA-G, ITGAV, ITGB5, NCF1, NCF2, NCF4, PDIA3, PSMA1, PSMA2, PSMA3, PSMA4, PSMA5, PSMA6, PSMA7, PSMA8, PSMB1, PSMB10, PSMB11, PSMB2, PSMB3, PSMB4, PSMB5, PSMB6, PSMB7, PSMB8, PSMB9, PSMC1, PSMC2, PSMC3, PSMC4, PSMC5, PSMC6, PSMD1, PSMD10, PSMD11, PSMD12, PSMD13, PSMD14, PSMD2, PSMD3, PSMD4, PSMD5, PSMD6, PSMD7,…	TRUE
GO:0002521	leukocyte differentiation	0	[4]	[None]	52	11.4286	0.183813	1	{}	{}	[ABL2, ANXA2, ASXL2, AXL, BAK1, BMP4, BRAF, C1QC, CD109, CD74, CEBPB, CSF1R, CTLA4, CUL4A, EGR3, GLO1, GPC3, HCLS1, HDAC5, HMGB3, IL11, IL17D, ITGB1, JAGN1, KIT, L3MBTL3, LIG4, MALT1, MAPK14, MITF, MSH2, MTOR, OSTM1, PIK3CD, PPP3CB, PRKCZ, PSEN1, PTPN6, RC3H1, RC3H2, RIPK2, RNASEH2A, SH3PXD2A, SOCS5, SP3, SPI1, SYK, TFE3, TMEM176A, TMEM176B, XRCC4, ZBTB1]	[ABL1, ABL2, ACIN1, ADA, ADAM17, ADAM8, ADC, ADIPOQ, AICDA, ANXA1, ANXA2, AP3B1, AP3D1, APC, APCS, ARID4A, ASXL2, ATM, ATP11C, ATP6AP1, ATP7A, AXL, AZI2, B2M, BAD, BAK1, BATF, BATF2, BATF3, BAX, BCL11A, BCL11B, BCL2, BCL3, BCL6, BGLAP, BLK, BLM, BLNK, BMP4, BRAF, BTK, C19orf10, C1QC, CA2, CALCA, CALCR, CAMK4, CARD11, CARTPT, CASP8, CBFA2T3, CBFB, CCL19, CCL3, CCR1, CCR7, CD101, CD109, CD1D, CD2, …	TRUE
GO:0002524	hypersensitivity	0	[4]	[None]	3	33.3333	0.0538548	1	{}	{}	[C3, FCER1G, ZP3]	[C3, CCR7, DEAF1, FCER1A, FCER1G, GATA3, IL20RB, SPN, ZP3]	TRUE
GO:0002526	acute inflammatory response	0	[5]	[None]	9	6.12245	0.966216	1	{}	{}	[C3, CEBPB, F3, FCER1G, NUPR1, PROS1, PTGS2, TAC1, ZP3]	[6xC1QA, A2M, ACVR1, ADAM8, ADCYAP1, ADORA1, ADRA2A, AHSG, AKR1C1, ALOX5AP, ANO6, APCS, APOA2, APOL2, ASH1L, ASS1, B4GALT1, C1QBP, C2, C3, C4A, C4B, C4BPA, C4BPB, C5, C6, C7, C8A, C8B, C8G, C9, CCM2, CCR7, CD163, CD46, CD55, CD59, CEBPA, CEBPB, CFB, CFH, CFI, CFP, CNR1, CNTN1, CR1, CREB3L3, CRP, CSRP1, CTNNBIP1, CXCL10, DEAF1, DEFB1, DLC1, EDNRB, EHHADH, ELANE, F12, F2, F3, F8, FCER1A, FCER1G, FF…	TRUE
GO:0002532	production of molecular mediator involved in inflammatory response	0	[3, 5]	[None]	7	17.0732	0.112996	1	{}	{}	[FCER1G, IL17RA, MAPK14, SNX4, SNX6, SYK, VAMP3]	[ALOX5, ALOX5AP, ANKRD42, APOD, BTK, CHIA, CHID1, DUSP10, EHHADH, FCER1G, IDO1, IL17A, IL17B, IL17C, IL17F, IL17RA, IL17RC, IL4R, INS, LBP, LYN, MAPK14, NOD2, P2RX1, PER1, PGAP3, RPS19, RPSA, SEH1L, SERPINE1, SLC7A2, SNAP23, SNX4, SNX6, SYK, TLR4, VAMP2, VAMP3, VAMP7, VAMP8, YWHAZ]	TRUE
GO:0002544	chronic inflammatory response	0	[5]	[None]	6	26.087	0.023235	1	{}	{}	[ADORA2B, BDNF-AS, CCL5, CEBPB, TNFAIP3, UNC13D]	[ADORA2B, BDNF, BDNF-AS, CCL11, CCL5, CEBPB, CXCL13, FOXP3, GJA1, IDO1, IL10, IL1RN, IL4, LTA, PTGES, S100A8, S100A9, THBS1, TNF, TNFAIP3, UNC13D, VCAM1, VNN1]	TRUE
GO:0002548	monocyte chemotaxis	0	[3]	[None]	3	8.57143	0.698603	1	{}	{}	[AIF1, CCL5, CXCL12]	[AIF1, ANO6, CALCA, CCL2, CCL23, CCL3, CCL5, CCL7, CCR1, CCR2, CREB3, CREB3L4, CXCL10, CXCL12, FLT1, GREM1, IL6, IL6R, LGALS3, LYN, MYO9B, NBL1, PDGFB, PLA2G7, PTPRO, PTPRU, RPS19, S100A11P1, S100A12, S100A14, S100A7, SERPINE1, SLIT2, TNFRSF11A, TNFSF11]	TRUE
GO:0002551	mast cell chemotaxis	0	[3, 4]	[None]	4	36.3636	0.0189389	1	{}	{}	[KIT, PIK3CD, RAC1, RNASE1]	[CCL11, CHGA, CLSTN1, FIGF, KIT, PIK3CD, RAC1, RNASE1, VEGFA, VEGFB, VEGFC]	TRUE
GO:0002553	histamine secretion by mast cell	0	[4, 6, 7]	[None]	3	30	0.0713298	1	{}	{}	[SNX4, SNX6, VAMP3]	[BTK, LYN, SNAP23, SNX4, SNX6, VAMP2, VAMP3, VAMP7, VAMP8, YWHAZ]	TRUE
GO:0002562	somatic diversification of immune receptors via germline recombination within a single locus	0	[2, 3]	[None]	9	14.5161	0.167793	1	{}	{}	[HMGB1, HSPD1, LIG4, MSH2, MSH6, RNF168, UNG, WHSC1, XRCC4]	[AICDA, APLF, ARTN, ATM, BATF, BCL11B, BCL6, CD28, CD40, CD40LG, CLCF1, DCLRE1C, ERCC1, EXO1, EXOSC3, EXOSC6, FOXP1, FOXP3, HMGB1, HMGB2, HSPD1, IFNG, IL10, IL2, IL27RA, IL4, LEF1, LIG1, LIG3, LIG4, LRIG1, LRIG3, MLH1, MSH2, MSH3, MSH6, NBN, NDFIP1, PAXIP1, PMS2, PRKDC, PTPRC, RAG1, RAG2, RNF168, RNF8, STAT6, SUPT6H, SWAP70, TBX21, TCF3, TCF7, TCF7L1, TGFB1, THOC1, TNFSF13, TNFSF4, UNG, VPRBP, WH…	TRUE
GO:0002566	somatic diversification of immune receptors via somatic mutation	0	[2, 3]	[None]	3	23.0769	0.135883	1	{}	{}	[MSH2, MSH6, UNG]	[ADAR, AICDA, EXO1, MLH1, MSH2, MSH6, NUGGC, PMS2, POLK, POLL, POLM, POLQ, UNG]	TRUE
GO:0002573	myeloid leukocyte differentiation	0	[5]	[None]	25	12.6263	0.140067	1	{}	{}	[ANXA2, ASXL2, BMP4, C1QC, CD109, CEBPB, CSF1R, CUL4A, GLO1, GPC3, HCLS1, JAGN1, KIT, L3MBTL3, MAPK14, MITF, MTOR, OSTM1, PIK3CD, PSEN1, RNASEH2A, SH3PXD2A, SP3, SPI1, TFE3]	[ACIN1, ADIPOQ, ANXA2, APC, APCS, ARID4A, ASXL2, ATP6AP1, BATF, BATF2, BATF3, BGLAP, BMP4, C19orf10, C1QC, CA2, CALCA, CALCR, CAMK4, CARTPT, CASP8, CBFA2T3, CCL19, CCL3, CCR1, CCR7, CD101, CD109, CD86, CDC42, CEBPA, CEBPB, CEBPE, CHUK, CITED2, CLSTN1, CREB1, CSF1, CSF1R, CSF2, CSF3, CTNNB1, CTNNBIP1, CUL4A, DCSTAMP, DHRS2, EFNA2, EFNA4, EPHA2, ESRRA, F2RL1, FADD, FAM20C, FAM213A, FARP2, FOS, FOXP…	TRUE
GO:0002576	platelet degranulation	0	[5, 6, 7, 8]	[None]	13	13	0.204352	1	{}	{}	[CALM1, CD36, F3, FCER1G, HSPA5, MTCH1, PFN1, PIKFYVE, PROS1, SEPP1, STXBP1, SYK, WDR1]	[A2M, ABCC4, ACTN1, ACTN2, ACTN4, ALB, ALDOA, APOA1, APP, BRPF3, CALM1, CALU, CAP1, CD36, CD63, CD9, CFD, CFL1, CLU, DMTN, EGF, F13A1, F3, F5, F8, FCER1G, FGA, FGB, FGG, FIGF, FLNA, FN1, GAS6, HABP4, HGF, HRG, HSPA5, IGF1, IGF2, IL6, ITGA2B, ITGB3, KNG1, LAMP2, LEFTY2, LYN, MMRN1, MTCH1, NRG1, P2RX1, PDGFA, PDGFB, PECAM1, PF4, PFN1, PIKFYVE, PLEK, PLG, POTEKP, PPBP, PPIA, PRF1, PROS1, PRSS8, PSAP…	TRUE
GO:0002637	regulation of immunoglobulin production	0	[3, 4]	[None]	3	6.38298	0.865186	1	{}	{}	[CD37, VAMP3, WHSC1]	[APLF, BCL6, CD28, CD37, CD40, CD40LG, CLCF1, EXOSC3, FOXP1, FOXP3, HLA-E, HPX, IFNG, IL10, IL13, IL13RA1, IL2, IL27RA, IL33, IL4, IL5, IL6, MZB1, NDFIP1, PAXIP1, POLR2D, PTPRC, RBP4, SASH3, STAT6, STX4, SUPT6H, TANK, TBX21, TGFB1, THOC1, TNF, TNFRSF4, TNFSF13, TNFSF4, TRAF2, TRAF6, VAMP3, WHSC1, XBP1, XBP1P1, XCL1]	TRUE
GO:0002639	positive regulation of immunoglobulin production	0	[3, 4, 5]	[None]	3	8.82353	0.679401	1	{}	{}	[CD37, VAMP3, WHSC1]	[CD28, CD37, CD40, CLCF1, EXOSC3, FOXP1, HLA-E, HPX, IFNG, IL13, IL13RA1, IL2, IL33, IL4, IL5, IL6, MZB1, PAXIP1, POLR2D, PTPRC, RBP4, SASH3, STAT6, STX4, TBX21, TGFB1, TNFRSF4, TNFSF13, TNFSF4, VAMP3, WHSC1, XBP1, XBP1P1, XCL1]	TRUE
GO:0002673	regulation of acute inflammatory response	0	[5, 6, 7]	[None]	6	7.59494	0.819547	1	{}	{}	[C3, FCER1G, PROS1, PTGS2, TAC1, ZP3]	[6xC1QA, A2M, ADAM8, ADCYAP1, ADORA1, AKR1C1, ALOX5AP, APCS, ASH1L, C1QBP, C2, C3, C4A, C4B, C4BPA, C4BPB, C5, C6, C7, C8A, C8B, C8G, C9, CCM2, CCR7, CD46, CD55, CD59, CFB, CFH, CFI, CFP, CNR1, CR1, CREB3L3, CXCL10, DEAF1, EDNRB, F12, FCER1A, FCER1G, FFAR2, FFAR3, GSTP1, HNRNPC, IGLC7, IL1B, IL20RB, IL4, IL6, IL6ST, INS, KLKB1, MASP1, NLRP3, NPY5R, OSM, OSMR, PCDHA4, PCDHA@, PHB, PHB2, PIK3CG, PP…	TRUE
GO:0002675	positive regulation of acute inflammatory response	0	[5, 6, 7, 8]	[None]	5	17.2414	0.161567	1	{}	{}	[C3, FCER1G, PTGS2, TAC1, ZP3]	[ADAM8, ALOX5AP, C3, CCM2, CCR7, CNR1, CREB3L3, F12, FCER1A, FCER1G, FFAR2, FFAR3, IL1B, IL6, IL6ST, KLKB1, NPY5R, OSM, OSMR, PCDHA4, PCDHA@, PIK3CG, PTGER3, PTGS2, TAC1, TNF, TNFRSF11A, TNFSF11, ZP3]	TRUE
GO:0002676	regulation of chronic inflammatory response	0	[5, 6, 7]	[None]	3	33.3333	0.0538548	1	{}	{}	[ADORA2B, CCL5, TNFAIP3]	[ADORA2B, CCL5, FOXP3, IDO1, IL10, IL4, LTA, TNF, TNFAIP3]	TRUE
GO:0002687	positive regulation of leukocyte migration	0	[2, 3]	[None]	16	16.1616	0.0384254	1	{}	{}	[ADAM10, AIF1, CCL5, CD74, CXCL1, CXCL12, CXCL2, CXCL3, CXCL5, IL8, PLVAP, RAC1, RNASE1, SEPP1, TMEM102, ZP3]	[ADAM10, ADAM17, ADAM8, AIF1, ANO6, BDKRB1, C1QBP, C3AR1, CALR, CAMK1D, CCL19, CCL2, CCL20, CCL21, CCL24, CCL3, CCL4, CCL5, CCL7, CCR1, CCR2, CCR7, CD74, CMKLR1, CREB3, CREB3L4, CSF1, CXCL1, CXCL10, CXCL11, CXCL12, CXCL13, CXCL2, CXCL3, CXCL5, CXCL6, CXCL9, EDN1, EDN2, EDN3, EDNRA, EHHADH, F2RL1, F7, FADD, FIGF, GAS6, ICAM1, IL23A, IL4, IL6, IL6R, IL8, ITGA2, ITGA2B, LBP, LGALS3, MADCAM1, MIA3, N…	TRUE
GO:0002688	regulation of leukocyte chemotaxis	0	[3]	[None]	14	15.3846	0.0709473	1	{}	{}	[ADAM10, AIF1, CCL5, CD74, CXCL1, CXCL12, CXCL2, CXCL3, CXCL5, IL8, KIF20B, RAC1, RNASE1, TMEM102]	[ADAM10, ADAM17, AIF1, ANO6, C1QBP, C3AR1, C5, C5AR2, CALR, CAMK1D, CCL19, CCL2, CCL21, CCL3, CCL4, CCL5, CCL7, CCR1, CCR2, CCR7, CD74, CMKLR1, CREB3, CREB3L4, CSF1, CXCL1, CXCL10, CXCL11, CXCL12, CXCL13, CXCL2, CXCL3, CXCL5, CXCL6, CXCL9, EDN1, EDN2, EDN3, EDNRA, EHHADH, F2RL1, F7, FIGF, GAS6, GREM1, IL23A, IL4, IL6, IL6R, IL8, JAM3, KIF20B, KLRK1, LBP, LYN, MMP28, MPP1, MTUS1, NBL1, NCKAP1L, NO…	TRUE
GO:0002690	positive regulation of leukocyte chemotaxis	0	[3, 4]	[None]	13	17.3333	0.0356899	1	{}	{}	[ADAM10, AIF1, CCL5, CD74, CXCL1, CXCL12, CXCL2, CXCL3, CXCL5, IL8, RAC1, RNASE1, TMEM102]	[ADAM10, ADAM17, AIF1, ANO6, C1QBP, C3AR1, CALR, CAMK1D, CCL19, CCL2, CCL21, CCL3, CCL4, CCL5, CCL7, CCR1, CCR2, CCR7, CD74, CMKLR1, CREB3, CREB3L4, CSF1, CXCL1, CXCL10, CXCL11, CXCL12, CXCL13, CXCL2, CXCL3, CXCL5, CXCL6, CXCL9, EDN1, EDN2, EDN3, EDNRA, EHHADH, F2RL1, F7, FIGF, GAS6, IL23A, IL4, IL6, IL6R, IL8, LBP, NCKAP1L, PF4, PF4V1, PLA2G7, PPBP, PTK2B, PTPRJ, RAC1, RAC2, RARRES2, RNASE1, RPS…	TRUE
GO:0002691	regulation of cellular extravasation	0	[3]	[None]	3	20	0.186657	1	{}	{}	[CXCL12, ENC1, PLVAP]	[ADAM8, CCL2, CCL21, CCL25, CCL28, CCR2, CXCL12, ENC1, FADD, ICAM1, OLFM4, PLCB1, PLVAP, PTGER4, RIPK3]	TRUE
GO:0002695	negative regulation of leukocyte activation	0	[2, 3]	[None]	19	13.9706	0.0888305	1	{}	{}	[AXL, BMP4, CASP3, CD37, CD74, CEBPB, CTLA4, HLA-DRB1, HMGB3, ITCH, LST1, MILR1, PAG1, PELI1, PTPN6, RC3H1, SOCS5, SOCS6, TNFAIP3]	[ABR, ADORA2A, ATM, AXL, BANK1, BCL6, BCR, BMP4, BPI, BTLA, BTN2A2, C10orf54, CASP3, CBLB, CCR2, CD24, CD274, CD276, CD300A, CD37, CD74, CDKN2A, CEBPB, CNR1, CNR2, CTLA4, CYLD, DEAF1, DLG1, DTX1, DUSP3, ERBB2, FAS, FASN, FBXO7, FER, FLT3, FOXF1, FOXJ1, FOXP3, GAL, GIMAP5, GLI3, GLMN, GPER1, HLA-DRB1, HLA-G, HLX, HMGB3, HMOX1, ID2, IDO1, IFNA2, IFNB1, IFNL1, IHH, IL10, IL2, IL20RB, IL2RA, IL31RA, …	TRUE
GO:0002696	positive regulation of leukocyte activation	0	[2, 3]	[None]	38	13.1034	0.0552665	1	{}	{}	[ADORA2B, AIF1, AP1G1, AXL, CCL5, CD74, CTLA4, DPP4, EGR3, FCER1G, GPAM, HHLA2, HLA-DQA1, HLA-DQB2, HLA-DRA, HLA-DRB1, HPS1, HSPD1, IGFBP2, MALT1, MAPKAP1, MTOR, PAK2, PELI1, PRKCZ, PTPN6, RAC1, RIPK2, RNASE1, SNX4, SOCS5, SYK, TAC1, TICAM1, VAV1, WHSC1, ZBTB1, ZP3]	[ADA, ADAM8, ADK, ADORA2B, AIF1, AKT1, AMH, AP1G1, AP3B1, AP3D1, ARHGEF7, ATP11C, AXL, BAD, BCL10, BCL2, BCL6, BLM, BLOC1S3, BLOC1S6, BST1, BTK, BTLA, BTNL2, C21orf33, CARD11, CAV1, CCL19, CCL2, CCL21, CCL5, CCR2, CCR7, CD1D, CD2, CD226, CD24, CD247, CD27, CD274, CD276, CD28, CD38, CD3D, CD3E, CD3G, CD4, CD40, CD46, CD47, CD5, CD55, CD59, CD74, CD80, CD81, CD83, CD86, CDC42, CDKN1A, CHRNB2, CLCF1…	TRUE
GO:0002698	negative regulation of immune effector process	0	[2, 3]	[None]	9	10.3448	0.51797	1	{}	{}	[BST2, IRAK3, ITCH, PPM1B, PPP3CB, PTPN6, RC3H1, SOCS5, TRIM38]	[A2M, ABR, ANGPT1, APOA1, APOA2, ARRB2, BCL6, BCR, BST2, C10orf54, C1QBP, C4BPA, C4BPB, CCR2, CD300A, CD46, CD55, CD59, CR1, DEAF1, DHX58, DUSP10, EIF2AK2, FER, FOXF1, FOXJ1, FOXP3, HLA-A, HLA-B, HLA-E, HLX, HMOX1, HTRA1, IFIT1, IFNA2, IFNB1, IFNL1, IL10, IL20RB, IL2RA, IL33, IL4, IL4R, IL7R, INS, IRAK3, IRF3, ITCH, JAK3, LGALS3, LILRB1, LPAL2, MASP1, MICA, MUL1, NDFIP1, NLRX1, NOD2, PCBP2, PGLYR…	TRUE
GO:0002699	positive regulation of immune effector process	0	[2, 3]	[None]	22	14.0127	0.0695843	1	{}	{}	[ADORA2B, ANKRD17, AP1G1, C12orf4, C3, CD36, CD37, CD74, FCER1G, HSPD1, MALT1, PRKCZ, RIPK2, SNX4, SNX6, SOCS5, SYK, UNC13D, VAMP3, WHSC1, ZBTB1, ZP3]	[6xC1QA, ADORA2B, AMH, ANKRD17, AP1G1, B2M, BCL10, C12orf4, C3, C6, CADM1, CCL19, CCL2, CCR2, CD226, CD24, CD28, CD300A, CD36, CD37, CD40, CD46, CD74, CD80, CD86, CLCF1, CRHR1, CRTAM, DDX60, DEFB103A, DHX58, EHHADH, EXOSC3, F2RL1, FADD, FCER1A, FCER1G, FCER2, FER, FES, FFAR2, FFAR3, FGR, FOXF1, FOXP1, FOXP3, FZD5, GAB2, GIMAP5, GPRC5B, HLA-A, HLA-B, HLA-DMB, HLA-E, HLX, HMOX1, HPX, HSPD1, IFNG, I…	TRUE
GO:0002700	regulation of production of molecular mediator of immune response	0	[2, 3]	[None]	10	10.6383	0.476866	1	{}	{}	[BST2, CD36, CD37, CD74, FCER1G, IRAK3, MALT1, PRKCZ, VAMP3, WHSC1]	[AMH, ANGPT1, APLF, APOA1, APOA2, ATG5, BCL10, BCL6, BST2, BTK, C10orf54, CD28, CD36, CD37, CD40, CD40LG, CD74, CLC, CLCF1, DEFB103A, EXOSC3, F2RL1, FCER1G, FFAR2, FFAR3, FOXP1, FOXP3, FZD5, GIMAP5, GPRC5B, HLA-E, HMOX1, HPX, IFNA2, IFNB1, IFNG, IL10, IL13, IL13RA1, IL2, IL21, IL27RA, IL33, IL4, IL5, IL6, IRAK3, JAK3, LILRB1, LPAL2, MALT1, MAP3K7, MIF, MZB1, NDFIP1, NOD2, PAXIP1, POLR2D, PRKCZ, P…	TRUE
GO:0002702	positive regulation of production of molecular mediator of immune response	0	[2, 3, 4]	[None]	8	12.3077	0.329853	1	{}	{}	[CD36, CD37, CD74, FCER1G, MALT1, PRKCZ, VAMP3, WHSC1]	[AMH, BCL10, CD28, CD36, CD37, CD40, CD74, CLCF1, DEFB103A, EXOSC3, F2RL1, FCER1G, FFAR2, FFAR3, FOXP1, FZD5, GIMAP5, GPRC5B, HLA-E, HPX, IFNG, IL13, IL13RA1, IL2, IL21, IL33, IL4, IL5, IL6, MALT1, MAP3K7, MIF, MZB1, NOD2, PAXIP1, POLR2D, PRKCZ, PTPRC, RBP4, RSAD2, S100A8, S100A9, SASH3, SEMA7A, SPON2, STAT6, STX4, TANK, TBX21, TEK, TGFB1, TLR2, TLR4, TNFRSF14, TNFRSF4, TNFSF13, TNFSF4, TRAF2, TR…	TRUE
GO:0002703	regulation of leukocyte mediated immunity	0	[3]	[None]	19	13.4752	0.115867	1	{}	{}	[ADORA2B, AP1G1, BST2, C12orf4, C3, FCER1G, HSPD1, MALT1, PPP3CB, PRKCZ, PTPN6, SNX4, SNX6, SYK, UNC13D, VAMP3, WHSC1, ZBTB1, ZP3]	[6xC1QA, ABR, ADORA2B, AP1G1, APLF, ARRB2, B2M, BCL6, BCR, BST2, BTK, C10orf54, C12orf4, C3, C4BPA, C4BPB, CADM1, CCL2, CCR2, CD226, CD24, CD28, CD300A, CD40, CLC, CLCF1, CR1, CRHR1, CRTAM, DEAF1, EXOSC3, F2RL1, FADD, FCER1A, FCER1G, FCER2, FER, FES, FGR, FOXF1, FOXJ1, FOXP3, FZD5, GAB2, GIMAP5, HLA-A, HLA-B, HLA-E, HMOX1, HPX, HSPD1, ICAM1, IFNA2, IFNB1, IFNG, IL10, IL12A, IL12B, IL12RB1, IL13, …	TRUE
GO:0002704	negative regulation of leukocyte mediated immunity	0	[3, 4]	[None]	3	7.89474	0.750934	1	{}	{}	[BST2, PPP3CB, PTPN6]	[ABR, ARRB2, BCL6, BCR, BST2, C10orf54, C4BPA, C4BPB, CCR2, CD300A, CR1, DEAF1, FOXF1, FOXJ1, FOXP3, HLA-A, HLA-B, HLA-E, HMOX1, IFNA2, IFNB1, IL20RB, IL7R, JAK3, LILRB1, MICA, NDFIP1, NOD2, PPP3CB, PTPN6, PTPRC, RABGEF1, SERPINB4, SERPINB9, SPN, SUSD4, THOC1, XCL1]	TRUE
GO:0002705	positive regulation of leukocyte mediated immunity	0	[3, 4]	[None]	12	13.7931	0.162699	1	{}	{}	[ADORA2B, AP1G1, C3, FCER1G, HSPD1, MALT1, PRKCZ, SNX4, SYK, WHSC1, ZBTB1, ZP3]	[6xC1QA, ADORA2B, AP1G1, B2M, C3, CADM1, CCL2, CD226, CD24, CD28, CD40, CLCF1, CRHR1, CRTAM, EXOSC3, F2RL1, FADD, FCER1A, FCER1G, FCER2, FGR, FOXP3, FZD5, GAB2, GIMAP5, HLA-A, HLA-B, HLA-E, HPX, HSPD1, IFNG, IL12A, IL12B, IL12RB1, IL13, IL1B, IL2, IL21, IL23A, IL23R, IL4, KLRK1, LAG3, LAMP1, LTA, MALT1, MAP3K7, MS4A1, MS4A2, NANOS2, NCR3, NOD2, NOS2, P2RX7, PAXIP1, PRKCZ, PTPRC, PVR, PVRL2, RASGR…	TRUE
GO:0002706	regulation of lymphocyte mediated immunity	0	[4]	[None]	11	10.7843	0.452489	1	{}	{}	[AP1G1, C3, FCER1G, HSPD1, MALT1, PPP3CB, PRKCZ, PTPN6, WHSC1, ZBTB1, ZP3]	[6xC1QA, AP1G1, APLF, ARRB2, B2M, BCL6, BTK, C10orf54, C3, C4BPA, C4BPB, CADM1, CD226, CD24, CD28, CD40, CLC, CLCF1, CR1, CRTAM, DEAF1, EXOSC3, FADD, FCER1A, FCER1G, FCER2, FOXJ1, FOXP3, FZD5, GIMAP5, HLA-A, HLA-B, HLA-E, HPX, HSPD1, IFNA2, IFNB1, IFNG, IL10, IL12A, IL12B, IL12RB1, IL1B, IL2, IL20RB, IL21, IL23A, IL23R, IL27RA, IL4, IL7R, KLRK1, LAG3, LAMP1, LILRB1, LTA, MALT1, MAP3K7, MICA, NCR1…	TRUE
GO:0002708	positive regulation of lymphocyte mediated immunity	0	[4, 5]	[None]	9	13.0435	0.256263	1	{}	{}	[AP1G1, C3, FCER1G, HSPD1, MALT1, PRKCZ, WHSC1, ZBTB1, ZP3]	[6xC1QA, AP1G1, B2M, C3, CADM1, CD226, CD24, CD28, CD40, CLCF1, CRTAM, EXOSC3, FADD, FCER1A, FCER1G, FCER2, FOXP3, FZD5, GIMAP5, HLA-A, HLA-B, HLA-E, HPX, HSPD1, IFNG, IL12A, IL12B, IL12RB1, IL1B, IL2, IL21, IL23A, IL23R, IL4, KLRK1, LAG3, LAMP1, LTA, MALT1, MAP3K7, NCR3, NOD2, P2RX7, PAXIP1, PRKCZ, PTPRC, PVR, PVRL2, RASGRP1, RSAD2, SASH3, SH2D1A, SH2D1B, STAT5A, STAT5B, STAT6, STX7, TANK, TBX21…	TRUE
GO:0002709	regulation of T cell mediated immunity	0	[5]	[None]	6	12.766	0.334384	1	{}	{}	[HSPD1, MALT1, PPP3CB, PRKCZ, ZBTB1, ZP3]	[B2M, C10orf54, CD24, CLC, CLCF1, DEAF1, FADD, FOXP3, FZD5, HLA-A, HLA-B, HLA-E, HSPD1, IFNA2, IFNB1, IL12A, IL12B, IL12RB1, IL1B, IL20RB, IL23A, IL23R, IL7R, LILRB1, MALT1, MAP3K7, NOD2, P2RX7, PPP3CB, PRKCZ, PTPRC, PVR, PVRL2, RIPK3, RSAD2, SASH3, SPN, STX7, TANK, TNFSF4, TRAF2, TRAF6, TRPM4, WAS, XCL1, ZBTB1, ZP3]	TRUE
GO:0002711	positive regulation of T cell mediated immunity	0	[5, 6]	[None]	5	15.625	0.215401	1	{}	{}	[HSPD1, MALT1, PRKCZ, ZBTB1, ZP3]	[B2M, CD24, FADD, FOXP3, FZD5, HLA-A, HLA-B, HLA-E, HSPD1, IL12A, IL12B, IL12RB1, IL1B, IL23A, IL23R, MALT1, MAP3K7, P2RX7, PRKCZ, PTPRC, PVR, PVRL2, RSAD2, SASH3, STX7, TANK, TNFSF4, TRAF2, TRAF6, XCL1, ZBTB1, ZP3]	TRUE
GO:0002712	regulation of B cell mediated immunity	0	[5]	[None]	4	9.30232	0.641008	1	{}	{}	[C3, FCER1G, PTPN6, WHSC1]	[6xC1QA, APLF, BCL6, BTK, C3, C4BPA, C4BPB, CD226, CD28, CD40, CLCF1, CR1, EXOSC3, FCER1A, FCER1G, FCER2, FOXJ1, FOXP3, GIMAP5, HPX, IFNG, IL10, IL2, IL27RA, IL4, LTA, NDFIP1, NOD2, PAXIP1, PTPN6, PTPRC, PVRL2, STAT6, SUPT6H, SUSD4, TBX21, TGFB1, THOC1, TNF, TNFSF13, TNFSF4, WHSC1, XCL1]	TRUE
GO:0002714	positive regulation of B cell mediated immunity	0	[5, 6]	[None]	3	10.7143	0.545582	1	{}	{}	[C3, FCER1G, WHSC1]	[6xC1QA, C3, CD226, CD28, CD40, CLCF1, EXOSC3, FCER1A, FCER1G, FCER2, GIMAP5, HPX, IFNG, IL2, IL4, LTA, NOD2, PAXIP1, PTPRC, PVRL2, STAT6, TBX21, TGFB1, TNF, TNFSF13, TNFSF4, WHSC1, XCL1]	TRUE
GO:0002718	regulation of cytokine production involved in immune response	0	[3, 4]	[None]	7	12.069	0.366372	1	{}	{}	[BST2, CD36, CD74, FCER1G, IRAK3, MALT1, PRKCZ]	[AMH, ANGPT1, APOA1, APOA2, ATG5, BCL10, BCL6, BST2, BTK, C10orf54, CD36, CD74, CLC, CLCF1, F2RL1, FCER1G, FFAR2, FFAR3, FOXP3, FZD5, GIMAP5, GPRC5B, HMOX1, IFNA2, IFNB1, IL10, IL21, IRAK3, JAK3, LILRB1, LPAL2, MALT1, MAP3K7, MIF, NOD2, PRKCZ, RSAD2, S100A8, S100A9, SASH3, SEMA7A, SPON2, TANK, TEK, TGFB1, TGFB2, TGFB3, TLR2, TLR4, TNF, TNFRSF14, TNFSF4, TRAF2, TRAF6, TRIL, TRPM4, WNT5A, XCL1]	TRUE
GO:0002720	positive regulation of cytokine production involved in immune response	0	[3, 4, 5]	[None]	5	15.1515	0.234472	1	{}	{}	[CD36, CD74, FCER1G, MALT1, PRKCZ]	[AMH, BCL10, CD36, CD74, F2RL1, FCER1G, FFAR2, FFAR3, FZD5, GIMAP5, GPRC5B, IL21, MALT1, MAP3K7, MIF, NOD2, PRKCZ, RSAD2, S100A8, S100A9, SASH3, SEMA7A, SPON2, TANK, TEK, TLR2, TLR4, TNFRSF14, TNFSF4, TRAF2, TRAF6, WNT5A, XCL1]	TRUE
GO:0002753	cytoplasmic pattern recognition receptor signaling pathway	0	[5, 7, 8]	[None]	7	14.5833	0.20452	1	{}	{}	[ANKRD17, ITCH, OTULIN, RIPK2, RPS27A, TAB3, TNFAIP3]	[ANKRD17, BIRC2, BIRC3, C1QBP, CARD9, CASP8, CHUK, CYLD, DDX58, DDX60, DHX58, IFIH1, IKBKB, IKBKG, IRAK1, IRAK2, IRF3, IRF7, ITCH, LSM14A, MAP2K6, MAP3K7, MAVS, NFKBIA, NLRX1, NOD1, NOD2, OTULIN, PELI3, RELA, RIPK2, RPS27A, TAB1, TAB2, TAB3, TLR4, TNFAIP3, TRAF6, TRIM15, TSPAN6, UBA52, UBB, UBC, UBE2N, UBE2V1, USP17L2, XIAP, ZC3HAV1]	TRUE
GO:0002755	MyD88-dependent toll-like receptor signaling pathway	0	[6, 8, 9]	[None]	17	19.1011	0.00702855	1	{}	{}	[ATF2, CD14, CD36, CDK1, DUSP4, ELK1, HSPD1, IRAK3, MAP2K3, MAPK14, MAPK9, NFKB1, PELI1, PPP2R5D, RIPK2, RPS27A, TAB3]	[ATF1, ATF2, BTK, CD14, CD36, CDK1, CHUK, CREB1, DUSP3, DUSP4, DUSP6, DUSP7, ELK1, FOS, GDNF, H0Y858_HUMAN, HSPD1, IKBKB, IKBKG, IRAK1, IRAK2, IRAK3, IRAK4, IRF1, IRF7, JUN, KCNH4, KCNH8, LY96, MAP2K1, MAP2K2, MAP2K3, MAP2K4, MAP2K6, MAP2K7, MAP3K1, MAP3K7, MAPK1, MAPK10, MAPK11, MAPK14, MAPK3, MAPK7, MAPK8, MAPK9, MAPKAPK2, MAPKAPK3, MEF2A, MEF2C, MOG, MYD88, NDUFA2, NFKB1, NFKB2, NFKBIA, NFKBIB…	TRUE
GO:0002756	MyD88-independent toll-like receptor signaling pathway	0	[6, 8, 9]	[None]	17	20.2381	0.00382973	1	{}	{}	[ATF2, CD14, CDK1, DUSP4, ELK1, MAP2K3, MAPK14, MAPK9, NFKB1, PPP2R5D, RIPK2, RPS27A, TAB3, TBK1, TICAM1, UBE2D1, UBE2D3]	[ATF1, ATF2, BIRC2, BIRC3, CASP8, CD14, CDK1, CHUK, CREB1, DUSP3, DUSP4, DUSP6, DUSP7, ELK1, FADD, FOS, GDNF, IKBKB, IKBKE, IKBKG, IRAK1, IRAK2, IRF3, IRF7, JUN, KCNH4, KCNH8, LY96, MAP2K1, MAP2K2, MAP2K3, MAP2K4, MAP2K6, MAP2K7, MAP3K7, MAPK1, MAPK10, MAPK11, MAPK14, MAPK3, MAPK7, MAPK8, MAPK9, MAPKAPK2, MAPKAPK3, MEF2A, MEF2C, NDUFA2, NFKB1, NFKB2, NFKBIA, NFKBIB, NOD1, NOD2, PPP2R5D, PRKCE, RE…	TRUE
GO:0002757	immune response-activating signal transduction	0	[2, 4, 5]	[None]	78	12.7869	0.0161515	1	{}	{}	[ACTR2, ACTR3, ANKRD17, ARPC5, ATF2, C5AR1, CALM1, CD14, CD36, CD79B, CDK1, CLEC7A, CREBBP, CRK, CTLA4, DUSP4, ELK1, ELMO1, FCER1G, FCGR2A, HLA-DQA1, HLA-DQB2, HLA-DRA, HLA-DRB1, HSP90AA1, HSPD1, IRAK3, ITCH, ITGB2, KLHL7, KRAS, LAT2, MALT1, MAP2K3, MAPK14, MAPK9, NCKAP1, NFKB1, NR4A3, NRAS, OTULIN, PAG1, PAK2, PELI1, PIK3CD, PLA2G6, PLEKHA1, PPP2R5D, PPP3CB, PSEN1, PSMA3, PSMB1, PSMC1, PSMD1, PS…	[A0A087WT57_HUMAN, ABI1, ABL1, ACTB, ACTG1, ACTR2, ACTR3, ADA, ADAM8, ANKRD17, ARHGEF7, ARPC1A, ARPC2, ARPC3, ARPC4, ARPC5, ARRB2, ATF1, ATF2, BAIAP2, BAX, BCAR1, BCL10, BCL2, BIRC2, BIRC3, BLK, BMX, BPIFB1, BRK1, BTK, BTN3A1, BTNL2, BTRC, C1QBP, C3AR1, C5AR1, CACNA1F, CACNB3, CACNB4, CACTIN, CALM1, CARD11, CARD9, CASP8, CAV1, CBLB, CCR7, CD14, CD19, CD209, CD226, CD247, CD28, CD300A, CD36, CD38,…	TRUE
GO:0002761	regulation of myeloid leukocyte differentiation	0	[4, 6]	[None]	8	7.27273	0.875639	1	{}	{}	[ASXL2, C1QC, CEBPB, CUL4A, HCLS1, MITF, MTOR, TFE3]	[ACIN1, ADIPOQ, APC, APCS, ARID4A, ASXL2, ATP6AP1, BGLAP, C1QC, CA2, CALCA, CAMK4, CARTPT, CASP8, CCL3, CCR1, CD101, CEBPB, CREB1, CSF1, CTNNB1, CTNNBIP1, CUL4A, DCSTAMP, ESRRA, FADD, FAM213A, FOS, FOXP1, FSHB, FSHR, FSTL3, GATA2, GNAS, GPR55, GPR68, HAX1, HCLS1, HOXA7, ID2, IFNG, IKZF1, IL12B, IL17A, IL20, IL23A, IL23R, IL3, IL34, IL4, IL5, INHA, INHBA, INPP4B, INPP5D, IRF7, JUN, KITLG, KLF10, K…	TRUE
GO:0002764	immune response-regulating signaling pathway	0	[3]	[None]	85	11.955	0.0530938	1	{}	{}	[ACTR2, ACTR3, ANKRD17, ARPC5, ATF2, C5AR1, CALM1, CD14, CD36, CD79B, CDK1, CDKN1B, CLEC7A, CREBBP, CRK, CTLA4, DUSP4, ELK1, ELMO1, FCER1G, FCGR2A, FGFR1, HLA-DQA1, HLA-DQB2, HLA-DRA, HLA-DRB1, HSP90AA1, HSPD1, IRAK3, ITCH, ITGB2, KIT, KLHL7, KRAS, LAT2, MALT1, MAP2K3, MAPK14, MAPK9, MAPKAP1, MTOR, NCKAP1, NFKB1, NR4A3, NRAS, OTULIN, PAG1, PAK2, PELI1, PHLPP2, PIK3CD, PLA2G6, PLEKHA1, PPP2R5D, PP…	[A0A087WT57_HUMAN, ABI1, ABL1, ACTB, ACTG1, ACTR2, ACTR3, ADA, ADAM8, AGO1, AGO2, AGO3, AGO4, AKT1, AKT1S1, ANKRD17, ARHGEF7, ARPC1A, ARPC2, ARPC3, ARPC4, ARPC5, ARRB2, ATF1, ATF2, BAD, BAIAP2, BAX, BCAR1, BCL10, BCL2, BIRC2, BIRC3, BLK, BMX, BPIFB1, BRK1, BTC, BTK, BTLA, BTN3A1, BTNL2, BTRC, C1QBP, C3AR1, C5AR1, CACNA1F, CACNB3, CACNB4, CACTIN, CALM1, CARD11, CARD9, CASP8, CASP9, CAV1, CBLB, CCR…	TRUE
GO:0002768	immune response-regulating cell surface receptor signaling pathway	0	[4]	[None]	66	11.5385	0.133129	1	{}	{}	[ACTR2, ACTR3, ARPC5, C5AR1, CALM1, CD79B, CDK1, CDKN1B, CLEC7A, CREBBP, CRK, CTLA4, ELMO1, FCER1G, FCGR2A, FGFR1, HLA-DQA1, HLA-DQB2, HLA-DRA, HLA-DRB1, HSP90AA1, KIT, KLHL7, KRAS, LAT2, MALT1, MAPK9, MAPKAP1, MTOR, NCKAP1, NFKB1, NR4A3, NRAS, PAG1, PAK2, PHLPP2, PIK3CD, PLA2G6, PLEKHA1, PPP3CB, PSEN1, PSMA3, PSMB1, PSMC1, PSMD1, PSMD10, PSMD2, PSMD5, PSMD7, PSMD8, PSME3, PTPN6, RAC1, RAF1, RC3H…	[A0A087WT57_HUMAN, ABI1, ABL1, ACTB, ACTG1, ACTR2, ACTR3, ADA, AGO1, AGO2, AGO3, AGO4, AKT1, AKT1S1, ARHGEF7, ARPC1A, ARPC2, ARPC3, ARPC4, ARPC5, BAD, BAIAP2, BAX, BCAR1, BCL10, BCL2, BLK, BMX, BRK1, BTC, BTK, BTLA, BTN3A1, BTNL2, BTRC, C3AR1, C5AR1, CACNA1F, CACNB3, CACNB4, CALM1, CARD11, CARD9, CASP8, CASP9, CBLB, CCR7, CD19, CD209, CD226, CD24, CD247, CD28, CD300A, CD38, CD3D, CD3E, CD3G, CD4,…	TRUE
GO:0002790	peptide secretion	0	[4, 5, 6, 7]	[None]	30	11.4504	0.254443	1	{}	{}	[ACVR2B, CACNA1A, CACNA1D, CCL5, CD74, CLOCK, EIF2AK3, EPHA5, GLUD1, HADH, HADHA, HLA-DRB1, HMGCR, HTT, ICA1, MYO5A, PER2, PLA2G6, PPP3CB, RAB11FIP2, RASL10B, REST, SLC16A1, SLC18A2, SLC25A5, SMAD2, SNX19, SRI, STXBP1, SYTL4]	[AACS, ABCA1, ABCC8, ACVR1C, ACVR2B, ADCYAP1, ADORA1, ADRA2A, ADRA2C, AKAP5, ANXA1, APLN, AQP1, ARL2, ARL2BP, ARNTL, ARRB1, BAD, BIRC5, BLK, BMP8A, BRSK2, C1QTNF1, C2CD2L, CACNA1A, CACNA1C, CACNA1D, CACNA1E, CACNA2D2, CAMK2G, CAPN10, CARTPT, CASR, CCL5, CD38, CD74, CDK16, CHD7, CHRM3, CLOCK, CNR1, CPAMD8, CPLX1, CPLX3, CPT1A, CRH, CRHBP, CRHR1, CYB5R4, DOC2B, DRD2, EDN1, EDN3, EFNA5, EIF2AK3, ENS…	TRUE
GO:0002791	regulation of peptide secretion	0	[5, 6, 7, 8]	[None]	22	10.2326	0.501523	1	{}	{}	[CACNA1A, CACNA1D, CCL5, CD74, CLOCK, EPHA5, GLUD1, HADH, HADHA, HLA-DRB1, HMGCR, ICA1, PER2, PLA2G6, PPP3CB, RASL10B, REST, SLC16A1, SLC25A5, SRI, STXBP1, SYTL4]	[AACS, ABCC8, ACVR1C, ADCYAP1, ADORA1, ADRA2A, ADRA2C, AKAP5, APLN, ARL2, ARL2BP, ARNTL, ARRB1, BAD, BIRC5, BLK, BMP8A, BRSK2, C1QTNF1, C2CD2L, CACNA1A, CACNA1C, CACNA1D, CACNA1E, CACNA2D2, CAPN10, CARTPT, CASR, CCL5, CD38, CD74, CDK16, CHD7, CHRM3, CLOCK, CNR1, CPT1A, CRH, CRHBP, DOC2B, DRD2, EFNA5, ENSA, EPHA5, FAM132A, FAM3D, FFAR1, FFAR2, FFAR3, FGA, FGB, FGG, FKBP1B, FOXA2, G6PC2, GCG, GCK, …	TRUE
GO:0002792	negative regulation of peptide secretion	0	[4, 5, 6, 7, 8, 9]	[None]	6	15	0.210513	1	{}	{}	[CD74, HADH, HADHA, HMGCR, REST, SYTL4]	[ACVR1C, ADRA2A, ADRA2C, BMP8A, CARTPT, CD74, CRH, CRHBP, DRD2, FAM3D, FKBP1B, GHRL, GHSR, HADH, HADHA, HMGCR, INHBB, IRS1, KCNB1, KCNJ11, LEP, MAP4K4, MIDN, NDUFAF2, NPFF, PARK2, PDE8B, PFKL, PIM3, PPP3CA, PSMD9, PTPN11, REST, SFRP1, SIRT4, SREBF1, STXBP5L, SYTL4, UCP2, UTS2]	TRUE
GO:0002793	positive regulation of peptide secretion	0	[4, 5, 6, 7, 8, 9]	[None]	6	7.59494	0.819547	1	{}	{}	[GLUD1, HLA-DRB1, PLA2G6, PPP3CB, RASL10B, SRI]	[AACS, ADCYAP1, ADORA1, APLN, ARRB1, BAD, BLK, C1QTNF1, C2CD2L, CAPN10, CASR, CD38, CRH, DOC2B, DRD2, FAM132A, FGA, FGB, FGG, GCG, GCK, GHRH, GHRHR, GHRL, GIP, GIPR, GJA1, GLUD1, GLUL, GNAI2, GPER1, GPLD1, GPR68, HIF1A, HLA-DRB1, ILDR1, INS, IRS2, ISL1, JAK2, MAP4K2, MCU, MGEA5, MYRIP, NKX6-1, NLGN2, NPY2R, NR0B2, OXCT1, PAX6, PCK2, PDHX, PDX1, PFKFB2, PFKM, PHPT1, PLA2G6, POLR2D, PPARD, PPP3CB, …	TRUE
GO:0002819	regulation of adaptive immune response	0	[3]	[None]	16	14.0351	0.107921	1	{}	{}	[C3, FCER1G, HSPD1, IL17D, MALT1, PPP3CB, PRKCZ, PTPN6, RC3H1, RIPK2, SLC11A1, SOCS5, TNFAIP3, WHSC1, ZBTB1, ZP3]	[6xC1QA, ADA, ALOX15, APLF, B2M, BCL6, BTK, C10orf54, C19orf10, C3, C4BPA, C4BPB, CCL19, CCR2, CD226, CD24, CD28, CD40, CD80, CLC, CLCF1, CR1, DEAF1, DUSP10, EXOSC3, FADD, FCER1A, FCER1G, FCER2, FOXJ1, FOXP3, FZD5, GIMAP5, HLA-A, HLA-B, HLA-E, HLX, HPX, HSPD1, IFNA2, IFNB1, IFNG, IL10, IL12A, IL12B, IL12RB1, IL17D, IL1B, IL1RL1, IL2, IL20RB, IL23A, IL23R, IL27, IL27RA, IL33, IL4, IL4R, IL6ST, IL7…	TRUE
GO:0002820	negative regulation of adaptive immune response	0	[3, 4]	[None]	3	9.375	0.638313	1	{}	{}	[PPP3CB, PTPN6, RC3H1]	[ALOX15, BCL6, C10orf54, C4BPA, C4BPB, CR1, DEAF1, FOXJ1, FOXP3, IFNA2, IFNB1, IL1RL1, IL20RB, IL33, IL4, IL4R, IL7R, JAK3, LILRB1, NDFIP1, NOD2, PPP3CB, PTPN6, PTPRC, RC3H1, SAMSN1, SPN, SUSD4, THOC1, TNFSF4, TRIM27, XCL1]	TRUE
GO:0002821	positive regulation of adaptive immune response	0	[3, 4]	[None]	11	15.2778	0.105195	1	{}	{}	[C3, FCER1G, HSPD1, MALT1, PRKCZ, RIPK2, SLC11A1, SOCS5, WHSC1, ZBTB1, ZP3]	[6xC1QA, ADA, B2M, C3, CCL19, CCR2, CD226, CD24, CD28, CD40, CD80, CLCF1, EXOSC3, FADD, FCER1A, FCER1G, FCER2, FOXP3, FZD5, GIMAP5, HLA-A, HLA-B, HLA-E, HLX, HPX, HSPD1, IFNG, IL12A, IL12B, IL12RB1, IL1B, IL2, IL23A, IL23R, IL27RA, IL4, IL6ST, LTA, MALT1, MAP3K7, NLRP10, NOD2, P2RX7, PAXIP1, PRKCQ, PRKCZ, PTPRC, PVR, PVRL2, PYCARD, RIPK2, RSAD2, SASH3, SIRT1, SLC11A1, SOCS5, STAT6, STX7, TANK, TB…	TRUE
GO:0002822	regulation of adaptive immune response based on somatic recombination of immune receptors built from immunoglobulin superfamily domains	0	[4]	[None]	16	15.2381	0.0605866	1	{}	{}	[C3, FCER1G, HSPD1, IL17D, MALT1, PPP3CB, PRKCZ, PTPN6, RC3H1, RIPK2, SLC11A1, SOCS5, TNFAIP3, WHSC1, ZBTB1, ZP3]	[6xC1QA, ADA, APLF, B2M, BCL6, BTK, C10orf54, C19orf10, C3, C4BPA, C4BPB, CCL19, CCR2, CD226, CD24, CD28, CD40, CD80, CLC, CLCF1, CR1, DEAF1, EXOSC3, FADD, FCER1A, FCER1G, FCER2, FOXJ1, FOXP3, FZD5, GIMAP5, HLA-A, HLA-B, HLA-E, HLX, HPX, HSPD1, IFNA2, IFNB1, IFNG, IL10, IL12A, IL12B, IL12RB1, IL17D, IL1B, IL1RL1, IL2, IL20RB, IL23A, IL23R, IL27, IL27RA, IL33, IL4, IL4R, IL7R, JAK3, LILRB1, LTA, M…	TRUE
GO:0002823	negative regulation of adaptive immune response based on somatic recombination of immune receptors built from immunoglobulin superfamily domains	0	[4, 5]	[None]	3	10.3448	0.570041	1	{}	{}	[PPP3CB, PTPN6, RC3H1]	[BCL6, C10orf54, C4BPA, C4BPB, CR1, DEAF1, FOXJ1, FOXP3, IFNA2, IFNB1, IL1RL1, IL20RB, IL33, IL4, IL4R, IL7R, JAK3, LILRB1, NDFIP1, NOD2, PPP3CB, PTPN6, PTPRC, RC3H1, SPN, SUSD4, THOC1, TNFSF4, XCL1]	TRUE
GO:0002824	positive regulation of adaptive immune response based on somatic recombination of immune receptors built from immunoglobulin superfamily domains	0	[4, 5]	[None]	11	15.942	0.0832032	1	{}	{}	[C3, FCER1G, HSPD1, MALT1, PRKCZ, RIPK2, SLC11A1, SOCS5, WHSC1, ZBTB1, ZP3]	[6xC1QA, ADA, B2M, C3, CCL19, CCR2, CD226, CD24, CD28, CD40, CD80, CLCF1, EXOSC3, FADD, FCER1A, FCER1G, FCER2, FOXP3, FZD5, GIMAP5, HLA-A, HLA-B, HLA-E, HLX, HPX, HSPD1, IFNG, IL12A, IL12B, IL12RB1, IL1B, IL2, IL23A, IL23R, IL27RA, IL4, LTA, MALT1, MAP3K7, NLRP10, NOD2, P2RX7, PAXIP1, PRKCQ, PRKCZ, PTPRC, PVR, PVRL2, RIPK2, RSAD2, SASH3, SLC11A1, SOCS5, STAT6, STX7, TANK, TBX21, TGFB1, TNF, TNFRS…	TRUE
GO:0002825	regulation of T-helper 1 type immune response	0	[5]	[None]	4	18.1818	0.174855	1	{}	{}	[IL17D, RIPK2, SLC11A1, SOCS5]	[C19orf10, CCL19, CCR2, CD80, HLX, IL12B, IL12RB1, IL17D, IL1RL1, IL23A, IL23R, IL27, IL27RA, IL33, IL4R, JAK3, NLRP10, RIPK2, SLC11A1, SOCS5, TNFSF4, XCL1]	TRUE
GO:0002827	positive regulation of T-helper 1 type immune response	0	[5, 6]	[None]	3	21.4286	0.160659	1	{}	{}	[RIPK2, SLC11A1, SOCS5]	[CCL19, CCR2, CD80, HLX, IL12B, IL12RB1, IL23A, IL23R, IL27RA, NLRP10, RIPK2, SLC11A1, SOCS5, XCL1]	TRUE
GO:0002828	regulation of type 2 immune response	0	[3]	[None]	3	13.0435	0.412514	1	{}	{}	[CD74, PRKCZ, SOCS5]	[BCL6, CCR2, CD74, CD86, ECM1, HLX, IDO1, IFNA2, IFNB1, IFNL1, IL27RA, IL33, IL4R, IL6, NDFIP1, NOD2, PRKCZ, RARA, RSAD2, SOCS5, STAT6, TNFSF4, XCL1]	TRUE
GO:0002831	regulation of response to biotic stimulus	0	[3, 4]	[None]	27	12.2172	0.168854	1	{}	{}	[ANKRD17, AP1G1, AP2A1, CD37, CHST3, DNAAF2, EIF2S1, ELMO1, FAM13B, HSPD1, IL17D, ITCH, KCNQ1, KIAA1549L, METAP1, PAK2, PEX13, PPM1B, RAC1, RNASE1, RNF216, SIN3A, SLC35C1, SLC37A4, SNRPB2, TNFAIP3, TRIM38]	[ACIN1, ACKR3, ACTRT1, AIM2, ALKBH5, ALPK1, AMH, ANKRD17, ANXA5, AP1B1, AP1G1, AP1M1, AP1M2, AP1S1, AP1S2, AP1S3, AP2A1, AP2A2, AP2B1, AP2M1, AP2S1, APOBEC3F, APOBEC3G, ARF1, ARF1P1, ASB2, ATP1B1, ATP6V1H, B2M, BIRC2, BIRC3, C19orf10, C1QBP, C1orf210, C8orf59, CA7, CACTIN, CCDC36, CD163L1, CD180, CD226, CD24, CD247, CD28, CD37, CD4, CD55, CD8B, CD93, CHAF1B, CHST3, CLDN7, COX8A, CPA3, CPA4, CREB3…	TRUE
GO:0002832	negative regulation of response to biotic stimulus	0	[3, 4, 5]	[None]	4	15.3846	0.263038	1	{}	{}	[ITCH, PPM1B, TNFAIP3, TRIM38]	[C1QBP, CACTIN, DEFB114, DHX58, EIF2AK2, HTRA1, IFIT1, IL2RA, IRF3, IRG1, ITCH, LTF, MUL1, NFKBIL1, NLRX1, PCBP2, PPM1B, PRDM1, SIGIRR, SIRT2, TARBP2, TNFAIP3, TRAF3IP1, TRIB1, TRIM38, TSPAN6]	TRUE
GO:0002861	regulation of inflammatory response to antigenic stimulus	0	[3]	[None]	4	16.6667	0.21773	1	{}	{}	[C3, FCER1G, HLA-DRB1, ZP3]	[ADCYAP1, C3, CCR7, CD24, CD28, CNR1, DEAF1, FCER1A, FCER1G, GPX1, GPX2, HLA-DRB1, IL10, IL12B, IL20RB, LTA, NOD2, PCDHA4, PCDHA@, PSMB4, SPN, TNF, VIMP, ZP3]	TRUE
GO:0002863	positive regulation of inflammatory response to antigenic stimulus	0	[3, 4]	[None]	3	25	0.112573	1	{}	{}	[C3, FCER1G, ZP3]	[C3, CCR7, CD24, CD28, CNR1, FCER1A, FCER1G, LTA, PCDHA4, PCDHA@, TNF, ZP3]	TRUE
GO:0002864	regulation of acute inflammatory response to antigenic stimulus	0	[4]	[None]	3	23.0769	0.135883	1	{}	{}	[C3, FCER1G, ZP3]	[ADCYAP1, C3, CCR7, CNR1, DEAF1, FCER1A, FCER1G, IL20RB, PCDHA4, PCDHA@, SPN, VIMP, ZP3]	TRUE
GO:0002866	positive regulation of acute inflammatory response to antigenic stimulus	0	[4, 5]	[None]	3	37.5	0.0387433	1	{}	{}	[C3, FCER1G, ZP3]	[C3, CCR7, CNR1, FCER1A, FCER1G, PCDHA4, PCDHA@, ZP3]	TRUE
GO:0002883	regulation of hypersensitivity	0	[5]	[None]	3	37.5	0.0387433	1	{}	{}	[C3, FCER1G, ZP3]	[C3, CCR7, DEAF1, FCER1A, FCER1G, IL20RB, SPN, ZP3]	TRUE
GO:0002885	positive regulation of hypersensitivity	0	[5, 6]	[None]	3	60	0.00871784	1	{}	{}	[C3, FCER1G, ZP3]	[C3, CCR7, FCER1A, FCER1G, ZP3]	TRUE
GO:0002886	regulation of myeloid leukocyte mediated immunity	0	[4]	[None]	9	25	0.00795833	1	{}	{}	[ADORA2B, C12orf4, C3, FCER1G, SNX4, SNX6, SYK, UNC13D, VAMP3]	[ABR, ADORA2B, BCR, C12orf4, C3, CCR2, CD300A, CRHR1, F2RL1, FCER1A, FCER1G, FER, FES, FGR, FOXF1, GAB2, HMOX1, IL13, LYN, MS4A1, MS4A2, PDPK1, PRAM1, RABGEF1, SNX4, SNX6, STAP1, STX4, STXBP2, SYK, UNC13D, UXT, VAMP2, VAMP3, VAMP7, VAMP8]	TRUE
GO:0002888	positive regulation of myeloid leukocyte mediated immunity	0	[4, 5]	[None]	5	27.7778	0.0288831	1	{}	{}	[ADORA2B, C3, FCER1G, SNX4, SYK]	[ADORA2B, C3, CRHR1, F2RL1, FCER1A, FCER1G, FGR, GAB2, IL13, MS4A1, MS4A2, SNX4, STAP1, STX4, SYK, UXT, VAMP7, VAMP8]	TRUE
GO:0002889	regulation of immunoglobulin mediated immune response	0	[6]	[None]	4	9.52381	0.62218	1	{}	{}	[C3, FCER1G, PTPN6, WHSC1]	[6xC1QA, APLF, BCL6, C3, C4BPA, C4BPB, CD226, CD28, CD40, CLCF1, CR1, EXOSC3, FCER1A, FCER1G, FCER2, FOXJ1, FOXP3, GIMAP5, HPX, IFNG, IL10, IL2, IL27RA, IL4, LTA, NDFIP1, NOD2, PAXIP1, PTPN6, PTPRC, PVRL2, STAT6, SUPT6H, SUSD4, TBX21, TGFB1, THOC1, TNF, TNFSF13, TNFSF4, WHSC1, XCL1]	TRUE
GO:0002891	positive regulation of immunoglobulin mediated immune response	0	[6, 7]	[None]	3	10.7143	0.545582	1	{}	{}	[C3, FCER1G, WHSC1]	[6xC1QA, C3, CD226, CD28, CD40, CLCF1, EXOSC3, FCER1A, FCER1G, FCER2, GIMAP5, HPX, IFNG, IL2, IL4, LTA, NOD2, PAXIP1, PTPRC, PVRL2, STAT6, TBX21, TGFB1, TNF, TNFSF13, TNFSF4, WHSC1, XCL1]	TRUE
GO:0002920	regulation of humoral immune response	0	[3]	[None]	5	9.25926	0.645053	1	{}	{}	[C3, CD37, PROS1, PTPN6, ZP3]	[6xC1QA, A2M, AKR1C1, C1QBP, C2, C3, C4A, C4B, C4BPA, C4BPB, C5, C6, C7, C8A, C8B, C8G, C9, CCR7, CD37, CD46, CD55, CD59, CFB, CFH, CFI, CFP, CR1, CXCL10, CXCL13, DEFB103A, FCER2, FOXJ1, GIMAP5, HNRNPC, HPX, IGLC7, IRG1, LTA, MASP1, NOD2, PHB, PHB2, PPP2R3C, PROS1, PSMA7, PTPN6, PTPRC, SERPING1, SPNS2, SUSD4, TNF, VTN, ZP3, ZP4]	TRUE
GO:0002931	response to ischemia	0	[3]	[None]	3	11.5385	0.494328	1	{}	{}	[PANX1, PER2, RCAN1]	[BCL2, CAMK2A, CASR, CAV1, CIB1, CPEB4, EIF4EBP1, FAIM2, HK2, HOOK2, HYOU1, KCNA5, KCNJ11, KIF2A, MAP2K6, MAP3K5, MEF2C, MLYCD, PANX1, PANX2, PER2, PPIF, RCAN1, RNLS, TP53, UCHL1]	TRUE
GO:0003002	regionalization	0	[4, 5]	[None]	28	7.62943	0.955524	1	{}	{}	[ACVR2B, AIDA, ATP6AP2, AURKA, BMP4, CDON, DKK1, FGFR1, FOXH1, GPC3, GRSF1, HES7, HIPK1, HOXA1, HTT, KMT2A, LDB2, MIB1, NCKAP1, NELL2, NME7, OXSR1, PBX1, PSEN1, SMAD2, SMAD6, SUMO1, TGFBR1]	[ABI1, ACD, ACVR1, ACVR2A, ACVR2B, AHI1, AIDA, ALDH1A2, ALX1, ALX4, ANKS1B, APC, ARC, ARL13B, ARMC4, ASCL1, ATM, ATP6AP2, AURKA, AXIN1, AXIN2, BARX1, BASP1, BHLHE22, BMI1, BMP2, BMP4, BMPR1A, BMPR1B, BMPR2, BPTF, BTG2, C21orf33, CDON, CDX1, CDX2, CDX4, CELSR1, CELSR2, CER1, CHRD, CHSY1, CITED2, COBL, CRB2, CRKL, CTNNB1, CTNNBIP1, CXXC4, CYP26A1, CYP26B1, CYP26C1, D6RAR5_HUMAN, DBX1, DDIT3, DISP1,…	TRUE
GO:0003007	heart morphogenesis	0	[4, 5, 6, 7, 8]	[None]	23	10.177	0.511055	1	{}	{}	[ATF2, BAZ1B, BMP4, COL4A3BP, COL5A1, CPE, DCHS1, DKK1, DYNLL1, EFNA1, FKBP1A, FOXH1, FZD1, MIB1, PKD2, PPP1R13L, PSEN1, RBM15, SEC24B, SNAI2, STIL, TGFBR1, WHSC1]	[ACTC1, ACVR1, ADAM15, ADAMTS1, AHI1, ALDH1A2, ANKRD1, ARL13B, ATF2, AXIN2, BAZ1B, BBS4, BBS5, BBS7, BMP10, BMP2, BMP4, BMPR1A, C21orf33, C2CD3, CAV3, CCDC103, CCDC39, CCDC40, CCM2L, CHD7, CITED2, COL11A1, COL2A1, COL4A3BP, COL5A1, CPE, CTNNB1, CYR61, DCHS1, DHRS3, DICER1, DKK1, DLC1, DLEC1, DLL1, DLL4, DNAAF1, DSP, DSPP, DVL2, DVL3, DYNLL1, EFNA1, EGLN1, ENG, EPHB4, EYA1, FAT4, FGF8, FGFR2, FGFR…	TRUE
GO:0003008	system process	0	[3]	[None]	137	6.94022	1	1	{}	{}	[ABL2, ACO1, ACTA2, ADH5, ADORA2B, AGTPBP1, AIF1, AKAP9, ANXA6, APBB1, APLP2, ARG2, ARL6, ATAD1, ATG7, ATP2A2, ATP6AP2, B3GNT2, BBS9, BDNF-AS, BMP4, BRAF, BVES, C5AR1, CACNA1A, CACNA1D, CALCRL, CALM1, CASP3, CBR3, CD34, CDKN1B, CDKN2D, CEMIP, CLN8, COL1A1, COL4A3BP, CXCL12, DBI, DDX11, DHX15, E2F1, EIF2AK3, EIF4EBP2, FAM107B, FGFR1, FIG4, FOSL1, GJA3, GMFB, GSTO1, GUCY1B3, HLA-DRA, HMGCR, HOXA1, …	[AAAS, AARS, ABAT, ABCA4, ABCA7, ABCC6, ABCD1, ABCG5, ABCG8, ABI2, ABL1, ABL2, ABLIM1, ABR, ACD, ACE, ACE2, ACO1, ACPP, ACSM3, ACTA1, ACTA2, ACTC1, ACTG2, ACTN2, ACTN3, ACVRL1, ADA, ADAM2, ADCY1, ADCY2, ADCY3, ADCY4, ADCY5, ADCY6, ADCY7, ADCY8, ADCY9, ADCYAP1, ADH5, ADIPOQ, ADK, ADM, ADM2, ADORA1, ADORA2A, ADORA2B, ADRA1A, ADRA1B, ADRA1D, ADRA2A, ADRA2B, ADRA2C, ADRB1, ADRB2, ADRB3, ADRBK1, AGT, …	TRUE
GO:0003012	muscle system process	0	[4]	[None]	35	9.30851	0.71442	1	{}	{}	[ACTA2, ADORA2B, AIF1, ANXA6, ARG2, ATP2A2, CALCRL, CALM1, COL4A3BP, GSTO1, HSBP1, HSP90AA1, HTR7, KCNQ1, KDM4A, MAP2K3, MTMR4, MYL12A, MYL12B, MYOF, NUP155, OCRL, P2RY1, PLA2G6, PPP1R13L, PTGS2, PXDN, SMAD5, SNTB1, SPHK1, SRI, STC1, SULF1, SULF2, TMOD2]	[ACTA1, ACTA2, ACTC1, ACTG2, ACTN2, ACTN3, ADA, ADK, ADORA1, ADORA2B, ADRA1A, ADRA1B, ADRA1D, ADRA2A, ADRA2B, ADRA2C, ADRB1, ADRB2, ADRBK1, AGT, AGTR2, AGXT, AIF1, AKAP13, AKAP6, ALDOA, ANK2, ANKRD2, ANXA6, ARG2, ARHGEF11, ASPH, ATP1A1, ATP1A2, ATP1A4, ATP1B1, ATP2A1, ATP2A2, ATP2B4, ATP8A2, BBS2, BDKRB2, BMP10, CACNA1C, CACNA1H, CACNA1S, CACNG1, CALCA, CALCRL, CALD1, CALM1, CAMK2B, CAMK2D, CAMK2…	TRUE
GO:0003013	circulatory system process	0	[4]	[None]	39	8.68597	0.857251	1	{}	{}	[ACTA2, ADH5, ADORA2B, AKAP9, ATP2A2, ATP6AP2, BVES, CACNA1D, CALM1, CD34, CXCL12, DHX15, GSTO1, GUCY1B3, HMGCR, HSP90AA1, HTR7, IFNAR1, KCNQ1, MAP2K3, MECP2, MME, MYOF, NUP155, P2RY1, PER2, PLA2G6, PPP1R13L, PTGS2, RAMP3, RASL10B, RCAN1, SGCD, SGK1, SMAD5, SRI, STC1, TAC1, TBXAS1]	[ABAT, ACE, ACE2, ACSM3, ACTA2, ACTC1, ACVRL1, ADA, ADCYAP1, ADH5, ADIPOQ, ADM, ADM2, ADORA1, ADORA2A, ADORA2B, ADRA1A, ADRA1B, ADRA1D, ADRA2A, ADRA2B, ADRA2C, ADRB1, ADRB2, ADRB3, ADRBK1, AGT, AGTR1, AGTR2, AGTRAP, AGXT, AKAP9, AKT1, ALOX12, AMOT, ANGPT1, ANK2, ANPEP, APLN, APOE, ARHGAP35, ASIC2, ASPH, ATG5, ATP1A1, ATP1A2, ATP1A3, ATP1A4, ATP1B1, ATP1B2, ATP2A2, ATP2B4, ATP6AP2, AVP, AVPR1A, AV…	TRUE
GO:0003014	renal system process	0	[4]	[None]	11	9.01639	0.694694	1	{}	{}	[BMP4, CD34, IFNAR1, RAB11A, RAB11FIP2, SGK1, STC1, SULF1, SULF2, TAC1, WFS1]	[ADCY1, ADCY2, ADCY3, ADCY4, ADCY5, ADCY6, ADCY7, ADCY8, ADCY9, ADIPOQ, ADORA1, ADORA2A, ADRA1A, ADRA1D, ADRB1, AGT, AGTR1, AGTR2, AGXT, AKR1C3, AQP1, AQP2, AQP3, AQP4, AVP, AVPR1A, AVPR2, BCL2, BMP4, BTC, C12orf39, CACNA1C, CD34, CHRNA3, CHRNB2, CHRNB4, COMT, CORIN, CYBA, CYP11B2, CYP4A11, CYP4F12, CYP4F2, DRD2, DRD3, EDN1, EDNRA, EDNRB, EMP2, F2R, F2RL1, FAS, FASN, GAS6, GJA1, GJA5, GNAS, GSN, …	TRUE
GO:0003015	heart process	0	[5]	[None]	17	8.5	0.802773	1	{}	{}	[AKAP9, ATP2A2, BVES, CACNA1D, CALM1, GSTO1, HSP90AA1, KCNQ1, MAP2K3, NUP155, PPP1R13L, RAMP3, SGCD, SMAD5, SRI, STC1, TAC1]	[ACE, ACE2, ACTC1, ADA, ADM, ADORA1, ADRA1A, ADRA1B, ADRA1D, ADRB1, ADRBK1, AGT, AGTR2, AGXT, AKAP9, ANK2, APLN, ASPH, ATG5, ATP1A1, ATP1A2, ATP1A3, ATP1A4, ATP1B1, ATP1B2, ATP2A2, ATP2B4, AVPR1A, BMP10, BVES, C12orf39, CACNA1B, CACNA1C, CACNA1D, CACNA1G, CACNA1H, CALCA, CALM1, CAMK2D, CASQ2, CAV1, CAV3, CDC42, CELF2, CHRM2, CLIC2, CSRP3, CTGF, CTNNA3, CXADR, CYP2J2, DES, DMD, DMPK, DRD2, DSC2, D…	TRUE
GO:0003016	respiratory system process	0	[4]	[None]	3	10	0.593666	1	{}	{}	[ADH5, MECP2, ZFAND5]	[ADH5, ADORA1, ATP1A2, ECEL1, FTO, GAA, GLRA1, GLS, GLS2, GSX2, HOXA5, JAG2, KDM6A, MECP2, MTG1, MTG2, NDN, NLGN1, NLGN2, NLGN3, PBX3, PHOX2B, RAB3A, STK40, TCF15, TLX3, TNNC1, TNNI3, TSHZ3, ZFAND5]	TRUE
GO:0003018	vascular process in circulatory system	0	[5]	[None]	11	6.47059	0.961921	1	{}	{}	[ACTA2, ADORA2B, DHX15, HMGCR, HTR7, IFNAR1, P2RY1, PER2, PLA2G6, PTGS2, TBXAS1]	[ACE, ACE2, ACTA2, ADCYAP1, ADM, ADORA1, ADORA2A, ADORA2B, ADRA1A, ADRA1B, ADRA1D, ADRA2A, ADRA2B, ADRA2C, ADRB1, ADRB2, ADRB3, AGT, AGTR1, AGTR2, AGXT, AKT1, ALOX12, AMOT, ANGPT1, APLN, APOE, ARHGAP35, ASIC2, ATG5, ATP1A2, AVP, AVPR1A, AVPR1B, AVPR2, AZU1, BBS2, BDKRB2, BMPR2, CACNA1C, CALCA, CASR, CAV1, CD38, CFTR, CHRM3, CPAMD8, CPS1, CRP, CSRP1, CTNNBIP1, CYP21A2, CYSLTR1, DBH, DHX15, DHX34, …	TRUE
GO:0003044	regulation of systemic arterial blood pressure mediated by a chemical signal	0	[5, 8]	[None]	3	5.66038	0.912955	1	{}	{}	[ATP6AP2, MME, RASL10B]	[ACE, ACE2, ADRA1A, ADRA1B, ADRA1D, ADRB1, ADRB2, ADRB3, AGT, AGTR1, AGTR2, AGXT, ANPEP, ATP6AP2, AVPR1A, AVPR1B, AVPR2, CMA1, CORIN, CPA3, CPA4, CTSG, CTSZ, CYBA, CYP11B2, DRD3, DRD5, ECE1, EDN1, EDN2, EDN3, ENPEP, F2R, F2RL1, GJA5, HSD11B2, KCTD11, MME, MMP12, NANOS3, NOS3, NOX1, OR51E2, OXTR, PCSK5, PDE4D, RASL10B, REN, RPS6KA2, SERPINF2, SOD2, TACR1, TPM1]	TRUE
GO:0003073	regulation of systemic arterial blood pressure	0	[4, 7]	[None]	5	5.37634	0.963805	1	{}	{}	[ATP6AP2, IFNAR1, MECP2, MME, RASL10B]	[ACE, ACE2, ADORA1, ADRA1A, ADRA1B, ADRA1D, ADRB1, ADRB2, ADRB3, AGT, AGTR1, AGTR2, AGXT, ANPEP, ASIC2, ATP6AP2, AVP, AVPR1A, AVPR1B, AVPR2, BBS4, BMPR2, C12orf39, CALCA, CMA1, CORIN, CPA3, CPA4, CTSG, CTSZ, CYBA, CYP11B2, CYP4A11, CYP4F12, CYP4F2, DDAH1, DRD2, DRD3, DRD5, ECE1, EDN1, EDN2, EDN3, EMP2, ENG, ENPEP, F2R, F2RL1, FSHR, GAS6, GJA1, GJA5, GSK3A, HSD11B2, IER3, IFNAR1, KCNK6, KCTD11, MA…	TRUE
GO:0003091	renal water homeostasis	0	[5, 6, 7]	[None]	4	10.5263	0.540944	1	{}	{}	[IFNAR1, RAB11A, RAB11FIP2, WFS1]	[ADCY1, ADCY2, ADCY3, ADCY4, ADCY5, ADCY6, ADCY7, ADCY8, ADCY9, AQP1, AQP2, AQP3, AQP4, AVP, AVPR2, CYP11B2, CYP4A11, CYP4F12, CYP4F2, GNAS, HAS2, HYAL2, IFNAR1, INPP5K, MYO5B, NLRP3, PRKACA, PRKACB, PRKACG, PRKAR1A, PRKAR1B, PRKAR2A, PRKAR2B, PRKCA, RAB11A, RAB11FIP2, TFAP2B, WFS1]	TRUE
GO:0003094	glomerular filtration	0	[6]	[None]	3	12	0.46764	1	{}	{}	[CD34, SULF1, SULF2]	[ADORA1, AQP1, CD34, CYBA, EDNRA, EMP2, F2R, F2RL1, GAS6, GJA1, GJA5, IGHA1, IGHA2, IGJ, KV313_HUMAN, MCAM, MYO1E, PDGFB, PTPRO, PTPRU, SULF1, SULF2, UTS2, UTS2R, XPNPEP3]	TRUE
GO:0003128	heart field specification	0	[5, 6, 7, 8, 9, 10]	[None]	3	25	0.112573	1	{}	{}	[BMP4, DKK1, FOXH1]	[AXIN2, BMP2, BMP4, DKK1, FOXH1, ISL1, MEF2C, MESP1, POU5F1, RBPJ, SMARCD3, WNT3A]	TRUE
GO:0003143	embryonic heart tube morphogenesis	0	[4, 5, 6, 7, 8, 9]	[None]	5	7.46269	0.817642	1	{}	{}	[FOXH1, MIB1, PKD2, PSEN1, STIL]	[ACVR1, AHI1, ARL13B, BBS4, BBS5, BBS7, C21orf33, C2CD3, CCDC103, CCDC39, CCDC40, CITED2, DLL1, DNAAF1, ENG, FGF8, FOXH1, FOXN4, GATA4, GJA1, HAND1, HAND2, HES1, HIF1A, IFT172, IFT52, IFT57, IHH, LBX1, LRP6, MEF2C, MEGF8, MESP1, MIB1, MICAL2, MKKS, NDRG4, NKX2-5, NODAL, NOTCH1, NPHP3, OVOL2, PKD2, PRKD2, PSEN1, RNF207, RYR2, SETDB2, SHH, SMAD3, SMO, SMOX, SOX17, SOX18, SRF, STIL, SUFU, TBX2, TBX2…	TRUE
GO:0003151	outflow tract morphogenesis	0	[3, 4, 5, 6, 7, 8, 9]	[None]	4	6.34921	0.890191	1	{}	{}	[ATF2, FOXH1, FZD1, SEC24B]	[ATF2, C21orf33, CITED2, CTNNB1, DHRS3, DICER1, DVL2, DVL3, EYA1, FGF8, FGFR2, FOXC1, FOXC2, FOXH1, FZD1, FZD2, GATA6, GDNF, GJA5, HAND2, HES1, HEY2, HEYL, HIF1A, ISL1, JAG1, JUN, LRP6, MEF2C, MSX2, NEDD4, NIPBL, NKX2-5, NKX2-5 dimer, NPY1R, NPY2R, NPY5R, PARVA, PITX2, PLXND1, RARA, RARB, RBPJ, RYR1, SEC24B, SEMA3C, SFRP2, SIX1, SOX11, SOX17, SOX18, TBX1, TBX2, TBX20, TBX3, TFAP2A, THBS1, TWIST1,…	TRUE
GO:0003156	regulation of organ formation	0	[4, 5, 6, 7, 8]	[None]	4	10.5263	0.540944	1	{}	{}	[BMP4, DKK1, FGFR1, SULF1]	[BMP2, BMP4, BMP7, C21orf33, CITED2, CTNNB1, DKK1, EYA1, FGF1, FGF10, FGF13, FGF2, FGF3, FGF8, FGFR1, FGFR4, FRS2, GDNF, HAND2, HES1, HOXA11, HOXC11, HOXD11, ISL1, MESP1, NOTCH1, POU5F1, SHH, SIX1, SPRY1, SULF1, TBX1, TBX5, WNT2, WNT2B, WNT3A, WNT5A, WT1]	TRUE
GO:0003158	endothelium development	0	[4, 5]	[None]	7	6.54206	0.923259	1	{}	{}	[ACVR2B, BMP4, CD34, RAP1B, RAP2C, STC1, STK3]	[ACVR1, ACVR2B, ACVRL1, ADAMTS12, AGT, AGXT, ALOX12, APOLD1, ARHGEF26, BMP4, BMP6, BMPER, BMPR2, BTG1, CCM2, CD34, CLIC4, COL18A1, CSNK2B, CTNNB1, CXCL10, DLL4, DMD, EDF1, ENG, ETV2, EZR, F11R, F2RL1, FOXC2, FOXP1, GDF2, GJA1, GJA4, GJA5, GPX1, GSTM3, HAPLN2, HEG1, HEY1, HEY2, HOXA13, HOXB5, ICAM1, ID1, JAG1, KDM6B, KDR, LAMA5, LECT1, MARVELD2, MESP1, MET, MLLT4, MSN, MYADM, MYD88, NELL1, NOTCH1,…	TRUE
GO:0003205	cardiac chamber development	0	[3, 4, 5, 6, 7, 8]	[None]	9	6.76692	0.928318	1	{}	{}	[BMP4, CPE, FKBP1A, FOXH1, FZD1, PPP1R13L, RBM15, SALL4, WHSC1]	[ACVR1, ADAMTS1, ANK2, ARID1A, BMP10, BMP4, C21orf33, CAV3, CCM2L, CITED2, COL11A1, CPE, CRELD1, CSRP3, CYR61, DAND5, DHRS3, DLL4, DSP, DSPP, DVL3, EGLN1, FGF8, FGFR2, FGFRL1, FHL2, FKBP1A, FOXC1, FOXC2, FOXF1, FOXH1, FRS2, FZD1, FZD2, GATA3, GATA4, GATA6, GJA5, GRHL2, GSK3A, HAND1, HAND2, HEG1, HES1, HEY1, HEY2, HEYL, HIF1A, HOXA13, ID2, IFT88, ISL1, JAG1, LMO4, LRP6, LUZP1, LY6E, MBD4, MED1, ME…	TRUE
GO:0003206	cardiac chamber morphogenesis	0	[3, 4, 5, 6, 7, 8, 9]	[None]	7	6.25	0.942254	1	{}	{}	[CPE, FKBP1A, FOXH1, FZD1, PPP1R13L, RBM15, WHSC1]	[ACVR1, ADAMTS1, BMP10, C21orf33, CAV3, CCM2L, CITED2, COL11A1, CPE, CYR61, DHRS3, DLL4, DSP, DSPP, DVL3, EGLN1, FGF8, FGFR2, FGFRL1, FHL2, FKBP1A, FOXC1, FOXC2, FOXF1, FOXH1, FZD1, FZD2, GATA3, GATA4, GATA6, GJA5, GRHL2, GSK3A, HAND1, HAND2, HEG1, HES1, HEY1, HEY2, HEYL, HIF1A, ID2, IFT88, ISL1, JAG1, LRP6, LY6E, MBD4, MED1, MEF2C, MESP1, MSX2, MYBPC3, MYH6, MYH7, MYL2, MYL3, NKX2-5, NKX2-5 dime…	TRUE
GO:0003208	cardiac ventricle morphogenesis	0	[4, 5, 6, 7, 8, 9, 10]	[None]	4	6.06061	0.910024	1	{}	{}	[CPE, FKBP1A, FOXH1, PPP1R13L]	[BMP10, CCM2L, COL11A1, CPE, DLL4, DSP, DSPP, FGFR2, FKBP1A, FOXC1, FOXC2, FOXF1, FOXH1, GATA3, GATA4, GRHL2, GSK3A, HAND1, HAND2, HEG1, HEY1, HEY2, HEYL, HIF1A, ISL1, JAG1, LY6E, MBD4, MED1, MEF2C, MESP1, MYBPC3, MYH6, MYH7, MYL2, MYL3, NKX2-5, NKX2-5 dimer, NOTCH1, NPY2R, NPY5R, NRG1, PKP2, POU4F1, PPP1R13L, PROX1, PTCD2, RBPJ, RNLS, RXRA, RYR2, SEMA3C, SFRP2, SMAD7, SMARCD3, SOX11, SOX4, TBX20…	TRUE
GO:0003229	ventricular cardiac muscle tissue development	0	[5, 6, 7, 8, 9]	[None]	3	6	0.891404	1	{}	{}	[FKBP1A, FOXH1, PPP1R13L]	[BMP10, CCM2L, COL11A1, COL14A1, DLL4, DSG2, DSP, DSPP, FGFR2, FKBP1A, FOXC1, FOXC2, FOXH1, GATA4, HAND1, HEG1, HEY1, HEY2, ID2, ISL1, LY6E, MBD4, MED1, MYBPC3, MYH6, MYH7, MYL2, MYL3, NKX2-5, NKX2-5 dimer, NOTCH1, NRG1, PKP2, POU4F1, PPP1R13L, PROX1, PTCD2, RBPJ, RXRA, RYR2, SMAD7, TBX3, TBX5, TGFBR3, TNNC1, TNNI1, TNNI3, TNNT2, TPM1, ZFPM2]	TRUE
GO:0003231	cardiac ventricle development	0	[4, 5, 6, 7, 8, 9]	[None]	8	7.92079	0.809634	1	{}	{}	[CPE, FKBP1A, FOXH1, FZD1, PPP1R13L, RBM15, SALL4, WHSC1]	[BMP10, C21orf33, CCM2L, CITED2, COL11A1, CPE, CSRP3, CYR61, DAND5, DLL4, DSP, DSPP, EGLN1, FGFR2, FGFRL1, FKBP1A, FOXC1, FOXC2, FOXF1, FOXH1, FRS2, FZD1, FZD2, GATA3, GATA4, GJA5, GRHL2, GSK3A, HAND1, HAND2, HEG1, HES1, HEY1, HEY2, HEYL, HIF1A, HOXA13, ID2, ISL1, JAG1, LMO4, LRP6, LUZP1, LY6E, MBD4, MED1, MEF2C, MESP1, MYBPC3, MYH6, MYH7, MYL2, MYL3, MYOCD, NACA, NKX2-5, NKX2-5 dimer, NOTCH1, NP…	TRUE
GO:0003279	cardiac septum development	0	[3, 4, 5, 6, 7, 8, 9]	[None]	5	6.94444	0.862874	1	{}	{}	[BMP4, FZD1, RBM15, SALL4, WHSC1]	[ACVR1, ANK2, BMP4, C21orf33, CITED2, CRELD1, CSRP3, CYR61, DAND5, DHRS3, DVL3, EGLN1, FGF8, FGFR2, FGFRL1, FRS2, FZD1, FZD2, GATA3, GATA4, GATA6, GJA5, HAND1, HEG1, HES1, HEY1, HEY2, HEYL, HOXA13, ID2, IFT88, ISL1, JAG1, LMO4, LRP6, LUZP1, MSX2, NKX2-5, NKX2-5 dimer, NOTCH1, NOTCH2, NPHP3, NPRL3, PARVA, PITX2, PROX1, RARA, RARB, RBM15, SALL1, SALL4, SAV1, SMAD4, SMAD7, SMO, SMOX, SOX11, SOX4, ST…	TRUE
GO:0003281	ventricular septum development	0	[4, 5, 6, 7, 8, 9, 10]	[None]	4	8.33333	0.725624	1	{}	{}	[FZD1, RBM15, SALL4, WHSC1]	[C21orf33, CITED2, CSRP3, CYR61, DAND5, EGLN1, FGFR2, FGFRL1, FRS2, FZD1, FZD2, GATA3, GATA4, GJA5, HEG1, HES1, HEY1, HEY2, HEYL, HOXA13, ID2, LMO4, LRP6, LUZP1, NKX2-5, NKX2-5 dimer, NOTCH1, NPRL3, PITX2, PROX1, RBM15, SALL1, SALL4, SAV1, SMAD7, SOX11, SOX4, STRA6, TBX3, TBX5, TRIP11, VANGL2, WHSC1, WNT11, WNT5A, XIRP2, ZFPM1, ZFPM2]	TRUE
GO:0003333	amino acid transmembrane transport	0	[5, 6, 7, 8, 9, 10]	[None]	6	10.1695	0.553082	1	{}	{}	[SLC1A4, SLC36A1, SLC7A11, SLC7A6, SLC7A7, SLC7A8]	[PEX3, PQLC2, SLC15A4, SLC16A12, SLC17A6, SLC17A7, SLC17A8, SLC1A1, SLC1A2, SLC1A3, SLC1A4, SLC1A5, SLC1A6, SLC1A7, SLC25A12, SLC25A13, SLC25A15, SLC25A22, SLC25A26, SLC32A1, SLC36A1, SLC36A2, SLC36A3, SLC36A4, SLC38A1, SLC38A10, SLC38A11, SLC38A2, SLC38A3, SLC38A4, SLC38A5, SLC38A6, SLC38A7, SLC38A8, SLC38A9, SLC3A1, SLC43A1, SLC43A2, SLC6A14, SLC6A15, SLC6A18, SLC6A20, SLC6A8, SLC6A9, SLC7A1, S…	TRUE
GO:0003341	cilium movement	0	[5]	[None]	3	7.31707	0.795706	1	{}	{}	[KIF27, NME7, ULK4]	[AK7, ARMC4, BBS2, BBS4, C16orf80, CABYR, CATSPER1, CCDC103, CCDC151, CCDC39, CCDC40, CCSAP, CELSR2, CFAP221, DNAAF1, DNAH1, DNAH11, DNAH5, DNAH7, DNAI1, DPCD, DYX1C1, HEATR2, HYDIN, KIF27, LRRC6, MKKS, NME5, NME7, NPHP3, OFD1, PCDP1, RFX3, ROPN1L, RSPH4A, RSPH9, SPA17, STK36, TTLL1, TTLL6, ULK4]	TRUE
GO:0003351	epithelial cilium movement	0	[6]	[None]	3	15	0.326981	1	{}	{}	[KIF27, NME7, ULK4]	[AK7, CABYR, CCDC103, CCDC39, CCDC40, DNAAF1, DNAI1, DPCD, KIF27, LRRC6, NME5, NME7, NPHP3, OFD1, RFX3, ROPN1L, SPA17, STK36, TTLL1, ULK4]	TRUE
GO:0003382	epithelial cell morphogenesis	0	[5, 6, 7]	[None]	6	10.5263	0.5183	1	{}	{}	[BMP4, DHX15, RAC1, RNASE1, RNASE10, STC1]	[ARHGEF26, BASP1, BCL11B, BMP4, CDH1, CGN, CITED1, CLDN3, CLIC4, COL18A1, CTNNB1, DACT2, DHX15, EPB41L5, FRMD6, FZD7, FZR1, GATA3, GDNF, GREM1, GRHL2, HEG1, HOXA13, HRH2, ID1, IFNG, IFT88, IHH, LECT1, LIF, MAP3K1, MET, NOTCH4, PARD3, PAX2, PAX8, PLOD3, RAB25, RAC1, RILPL1, RILPL2, RNASE1, RNASE10, RNMT, ROCK1, SALL1, SIX2, SMO, SMOX, STAT1, STC1, TCF15, TNMD, VSIG1, WNT4, WNT9B, WT1]	TRUE
GO:0003407	neural retina development	0	[3, 4, 5, 7, 8, 9, 10]	[None]	4	7.84314	0.768747	1	{}	{}	[ARL6, HIPK1, ROM1, TOPORS]	[ACTL6A, AHI1, ARL4D, ARL6, ATOH7, ATP8A2, BHLHE22, CABP4, CALB1, CASP2, CNGA3, DLL4, FAT3, FJX1, FOXN4, GNAT2, GPM6A, HCN1, HIPK1, HIPK2, IHH, IRX5, LHX1, MAPRE2, MEGF11, NEUROD1, NEUROD4, PDE6C, PROM1, PTF1A, PTPRM, RDH13, ROM1, RORB, RP1, RS1, RSC1A1, SIX3, SMARCA4, SMARCD3, SOX8, SOX9, STK19, TFAP2A, TFAP2B, THY1, TOPORS, TSPAN12, TTC8, VSX1, VSX2]	TRUE
GO:0003677	DNA binding	0	[4]	[None]	283	11.0547	0.0417207	1	{}	{}	[ADNP, ADNP2, AKR1B1, APLP2, ARID5B, ASXL2, ATF2, ATMIN, BAHD1, BAZ2A, BCLAF1, BDP1, BTAF1, CCNT1, CDT1, CEBPB, CENPB, CENPW, CERS2, CGGBP1, CHD1, CLOCK, CNRIP1, CREBBP, CREBL2, CSDE1, CSRNP2, CTCF, CUX1, DDX1, DDX11, DDX20, DDX3X, DDX3Y, DNAJC1, DOT1L, DSCC1, DTD1, E2F1, E2F7, EGR3, ELF4, ELK1, ELK4, ELMSAN1, ENDOV, EP400, ERCC3, ERCC6L, ERCC6L2, ETF1, ETS1, ETV3, FAM171B, FBXO18, FBXO21, FOSL1,…	[2xSMAD3, ABI2, ABL1, ABT1, ACD, ACR, ACTB, ACTL6A, ADAR, ADNP, ADNP2, ADRA2A, AEBP1, AEBP2, AFF3, AGFG1, AGO1, AGO2, AHCTF1, AHDC1, AHR, AHRR, AIFM1, AIFM2, AIM2, AIRE, AKAP8, AKAP8L, AKNA, AKR1B1, ALB, ALX1, ALX3, ALX4, ANG, ANHX, ANKRD1, ANKRD30A, ANTXR1, ANXA1, AP5Z1, APEX1, APEX2, APITD1, APLP2, APP, APTX, AR, AREG, ARGFX, ARHGAP35, ARID1A, ARID1B, ARID2, ARID3A, ARID3B, ARID3C, ARID4A, ARID…	TRUE
GO:0003678	DNA helicase activity	0	[8]	[None]	14	25	0.00104284	1	{}	{}	[ASCC3, CHD1, DDX11, DDX3X, ERCC3, FBXO18, G3BP1, MCM2, MCM6, MRE11A, RECQL, SETX, XRCC5, ZRANB3]	[ARTN, ASCC3, ATRX, BLM, BRIP1, C10orf2, CDC45, CHD1, CHD1L, CHD2, CHD3, CHD4, CHD8, DDX11, DDX11L8, DDX12P, DDX3X, DHX9, DNA2, ERCC2, ERCC3, ERCC6, ERCC8, FBXO18, G3BP1, GINS2, GINS4, GTF2H4, HELB, IGHMBP2, INO80, MCM2, MCM3, MCM4, MCM5, MCM6, MCM7, MRE11A, MRPL36, NBN, PIF1, RAD50, RAD54B, RECQL, RECQL4, RECQL5, RTEL1, RTEL1-TNFRSF6B, RUVBL1, RUVBL2, SETX, SUPV3L1, WRN, XRCC5, XRCC6, ZRANB3]	TRUE
GO:0003680	AT DNA binding	0	[6]	[None]	3	33.3333	0.0538548	1	{}	{}	[CNRIP1, HMGA1, KMT2A]	[CNRIP1, CRIP1, HAND2, HMGA1, HMGA2, KMT2A, MEF2C, PAX6, POU3F4]	TRUE
GO:0003684	damaged DNA binding	0	[5]	[None]	13	17.3333	0.0356899	1	{}	{}	[CREBBP, ERCC3, H2AFX, HMGB1, MSH2, MSH6, NEIL1, NEIL3, PAPD7, PCNA, RAD18, RAD23B, XRCC5]	[APEX1, APTX, ARTN, BRCA1, CREBBP, CRY2, CUL4B, DDB1, DDB2, E9PJ82_HUMAN, E9PLZ0_HUMAN, E9PP57_HUMAN, E9PQ18_HUMAN, EP300, ERCC1, ERCC3, ERCC4, FANCG, FEN1, GTF2H3, H0YCS5_HUMAN, H0YEW9_HUMAN, H2AFX, HMGB1, HMGB2, M0R2N6_HUMAN, MGMT, MPG, MSH2, MSH3, MSH4, MSH5, MSH6, NBN, NEIL1, NEIL2, NEIL3, OGG1, PAPD7, PCNA, PNKP, POLB, POLD1, POLG2, POLH, POLI, POLK, POLQ, POLR1A, POLR1B, RAD1, RAD18, RAD23A…	TRUE
GO:0003688	DNA replication origin binding	0	[6]	[None]	3	25	0.112573	1	{}	{}	[HSPD1, MCM10, MCM2]	[CDC45, HSPD1, MCM10, MCM2, MCM5, MCM7, ORC1, ORC2, ORC3, ORC4, ORC5, SLC25A2]	TRUE
GO:0003689	DNA clamp loader activity	0	[5, 11]	[None]	3	37.5	0.0387433	1	{}	{}	[DSCC1, RFC3, RFC5]	[DSCC1, RAD17, RFC1, RFC2, RFC3, RFC4, RFC5, SLC19A1]	TRUE
GO:0003690	double-stranded DNA binding	0	[6]	[None]	20	15.3846	0.0361062	1	{}	{}	[CGGBP1, DDX11, ELK1, HMGB1, HMGB3, MCM10, MECP2, MRE11A, MSH2, MSH6, NEIL3, NFKB1, PCNA, RAD51B, RNASEH2A, SMAD2, SP3, TDP1, XRCC5, YBX1]	[2xSMAD3, AFF3, AIM2, AKAP8, APITD1, APTX, ASCL1, BHLHE40, C19orf33, CDX2, CEBPG, CGGBP1, CRY1, CTNNB1, DAND5, DDX11, DDX58, DDX60, EGFR, EGR1, ELK1, EPAS1, ERCC5, FEN1, FEV, FOS, FOSB, FOSL2, FOXD3, H2AFY, HES2, HES5, HLF, HMGB1, HMGB2, HMGB3, HNF1A, HNRNPDL, IFI16, JDP2, JUN, JUNB, JUND, KCNH4, KCNH8, KIN, KLF4, LSM14A, MCM10, MECP2, MEN1, MLH1, MLH3, MRE11A, MSH2, MSH3, MSH4, MSH5, MSH5-SAPCD1…	TRUE
GO:0003697	single-stranded DNA binding	0	[6]	[None]	14	16.092	0.0520509	1	{}	{}	[DDX11, HMGB1, HSPD1, LRPPRC, MCM10, MCM6, MSH2, NEIL3, RAD23B, RAD51B, RBM15, TDP1, TSN, YBX1]	[ANXA1, BIVM-ERCC5, BLM, BRCA2, C10orf2, C19orf33, CDC45, CNBP, CRY2, CTC1, DDX11, ERCC1, ERCC4, ERCC5, FUBP1, HMGB1, HMGB2, HNRNPA1, HNRNPA2B1, HNRNPDL, HNRNPK, HSPD1, IGHM, IGHMBP2, IGJ, L1RE1, LONP1, LRPPRC, LUZP4, MCM10, MCM4, MCM6, MCM7, MEIOB, MLH1, MLH3, MSH2, MSH3, NABP1, NABP2, NEIL3, NME1, OBFC1, PARK7, PCBP1, PMS1, PMS2, POLR1A, POLR1B, POLR2D, POLR2G, POT1, PURA, PURB, RAD23A, RAD23B,…	TRUE
GO:0003705	RNA polymerase II distal enhancer sequence-specific DNA binding transcription factor activity	0	[4]	[None]	9	9.09091	0.676053	1	{}	{}	[ATF2, CEBPB, CUX1, FOXH1, GZF1, MITF, NFKB1, SNAI2, SPI1]	[AHR, ARID3B, ARNT, ARX, ATF1, ATF2, BACH1, BACH2, BHLHE40, BHLHE41, BRIP1, CDX1, CEBPA, CEBPB, CIR1, CREB1, CUX1, FOXA2, FOXC1, FOXC2, FOXF1, FOXH1, FOXP1, FOXP3, FUBP1, GATA4, GATA5, GATA6, GDNF, GLI1, GTF2IRD1, GZF1, HCFC1, HIF1A, HNF1B, HNF4A, HOXB5, IRF8, JUN, LEF1, MEF2A, MEF2C, MEIS1, MEOX2, MIA3, MITF, MIXL1, MSC, MYF5, MYF6, MYOD1, MYOG, NFATC1, NFE2L1, NFE2L2, NFIX, NFKB1, NKX2-1, NKX2-…	TRUE
GO:0003707	steroid hormone receptor activity	0	[4]	[None]	3	5	0.948918	1	{}	{}	[AKR1B1, NR1D2, NR4A3]	[AKR1B1, AR, AREG, CYP27B1, ERVK-10, ESR1, ESR2, ESRRA, ESRRB, ESRRG, GPER1, HNF4A, HNF4G, LEF1, NKX3-1, NR0B1, NR0B2, NR1D1, NR1D2, NR1H2, NR1H3, NR1H4, NR1I2, NR1I3, NR2C1, NR2C2, NR2E1, NR2E3, NR2F1, NR2F2, NR2F6, NR3C1, NR3C2, NR4A1, NR4A2, NR4A3, NR5A1, NR5A2, NR6A1, OR51E2, PAQR7, PAQR8, PGR, PGRMC2, PPARA, PPARD, PPARG, RARA, RARB, RARG, RORA, RORB, RORC, RXRA, RXRB, RXRG, THRA, THRB, TMEM…	TRUE
GO:0003712	transcription cofactor activity	0	[3]	[None]	62	11.1511	0.213021	1	{}	{}	[ARID5B, ATF2, ATXN7L3, CCND1, CREBBP, CTCF, DDX1, E2F7, ELK4, ETF1, FOXH1, GABPA, GMNN, GTF2A1, HDAC1, HDAC5, HMGA1, HSBP1, HSF2, HTATIP2, LDB2, LPIN1, MECP2, MEIS2, MKL1, MTDH, MTF1, NCOA2, NCOA4, NFIL3, NPAT, NRIP1, PER2, PEX14, PHF1, PPP1R13L, PRRX1, RAP2C, RBM15, RNASEH2A, RNF14, RNF20, SAP130, SAP30, SERTAD2, SETD8, SIAH2, SIN3A, SMARCC1, SS18, TAF5L, TAF9, TFDP1, TRIB3, TRIM32, TRIP13, UBE…	[ABRA, ABT1, ACTL6A, ACTL6B, ACTN1, ACTN2, ACTN4, AEBP1, AEBP2, AES, AIP, AJUBA, ALPK3, ALX1, ANKAR, ANKRA2, ANKRD1, APEX1, ARHGAP35, ARID1A, ARID1B, ARID5B, ARL2BP, ARNT, ASXL1, ATF2, ATF3, ATF5, ATF6, ATF7IP, ATN1, ATXN7L3, AURKAIP1, BASP1, BATF3, BCL10, BCL11A, BCL9L, BCOR, BEND6, BHLHE40, BHLHE41, BIRC2, BRCA1, BRD7, BRDT, BTG1, C1D, C1QBP, C1orf85, CALCOCO1, CARM1, CASP8AP2, CBFA2T2, CBFA2T3…	TRUE
GO:0003713	transcription coactivator activity	0	[4]	[None]	36	11.3924	0.239839	1	{}	{}	[ARID5B, ATF2, ATXN7L3, CREBBP, GABPA, GTF2A1, HMGA1, HSF2, HTATIP2, LPIN1, MKL1, MTDH, MTF1, NCOA2, NCOA4, NPAT, NRIP1, PER2, PHF1, PRRX1, RAP2C, RNASEH2A, RNF14, RNF20, SAP130, SERTAD2, SMARCC1, SS18, TAF5L, TAF9, TFDP1, TRIM32, UBE3A, USP22, WWOX, ZFX]	[ABRA, ABT1, ACTL6A, ACTL6B, ACTN1, ACTN2, ACTN4, AIP, ALPK3, ANKAR, ANKRD1, APEX1, ARID1A, ARID1B, ARID5B, ARL2BP, ARNT, ASXL1, ATF2, ATF6, ATXN7L3, AURKAIP1, BCL10, BCL9L, BIRC2, BRCA1, BRD7, BRDT, C1orf85, CALCOCO1, CARM1, CBFB, CCAR1, CCDC62, CCNE1, CD3D, CDK7, CEBPA, CHERP, CIITA, CITED1, CITED2, CITED4, COPS5, CREBBP, CTBP2, CTNNB1, CYFIP1, DCAF6, DCC, DDX17, DDX5, DTX1, DYRK1B, E4F1, ECD, …	TRUE
GO:0003714	transcription corepressor activity	0	[4]	[None]	25	11.2108	0.315272	1	{}	{}	[CCND1, CTCF, E2F7, ETF1, GMNN, HDAC1, HDAC5, HSBP1, LDB2, MECP2, MEIS2, NFIL3, NPAT, NRIP1, PEX14, PPP1R13L, RBM15, RNASEH2A, SAP30, SETD8, SIAH2, SIN3A, TRIB3, UBP1, ZMYND11]	[AEBP1, AEBP2, AES, AJUBA, ALX1, ANKRD1, APEX1, ARHGAP35, ASXL1, ATF3, ATF5, ATF7IP, ATN1, BASP1, BATF3, BCL11A, BCOR, BEND6, BHLHE40, BHLHE41, BRD7, C1D, C1QBP, CASP8AP2, CBFA2T2, CBFA2T3, CBX4, CCND1, CDX2, CDYL, CIR1, CITED2, COPS2, CREG1, CRYM, CTBP1, CTBP2, CTCF, DAXX, DDIT3, DDX54, DMAP1, DNMT3B, DPEP1, DR1, DRAP1, E2F6, E2F7, E2F8, E4F1, EID1, ELANE, ELK3, ENO1, ERF, ETF1, FEV, FOXP3, GMNN…	TRUE
GO:0003724	RNA helicase activity	0	[8]	[None]	11	16.4179	0.0702662	1	{}	{}	[DDX1, DDX10, DDX20, DDX39A, DDX3X, DDX3Y, DDX50, DHX15, DHX32, DHX40, G3BP1]	[AK8, DDX1, DDX10, DDX17, DDX18, DDX19A, DDX19B, DDX20, DDX21, DDX23, DDX24, DDX25, DDX27, DDX28, DDX31, DDX39A, DDX39B, DDX3X, DDX3Y, DDX4, DDX41, DDX42, DDX43, DDX46, DDX47, DDX49, DDX5, DDX50, DDX51, DDX53, DDX54, DDX55, DDX56, DDX59, DDX6, DHX15, DHX16, DHX29, DHX30, DHX32, DHX33, DHX34, DHX35, DHX36, DHX37, DHX38, DHX40, DHX57, DHX8, DHX9, DQX1, EIF4A1, EIF4A2, EIF4A3, G3BP1, H3BN59_HUMAN, H…	TRUE
GO:0003725	double-stranded RNA binding	0	[5]	[None]	10	16.6667	0.0754522	1	{}	{}	[CLTC, DDX1, DHX15, ELAVL1, HSPD1, ILF2, MTDH, PRKRA, TUBB4B, YRDC]	[A1CF, ACTN1, ADARB1, ADARB2, AGO1, AGO2, AGO3, AGO4, APTX, CLTC, DDX1, DDX21, DDX56, DDX58, DDX60, DGCR8, DHX15, DHX30, DHX36, DHX58, DICER1, DROSHA, DUS2, EIF2AK2, EIF4A1, ELAVL1, HSP90AB1, HSPA1A, HSPD1, IFIH1, ILF2, ILF3, LRRFIP1, LSM14A, MBNL1, MSN, MTDH, MYH4, OAS1, OAS2, OAS3, OASL, PRKRA, PRKRIP1, RFTN1, SLC3A2, STAU1, STAU2, STRBP, SUPV3L1, TARBP2, TFRC, TLR3, TLR7, TLR8, TUBA1B, TUBB4B,…	TRUE
GO:0003727	single-stranded RNA binding	0	[5]	[None]	7	11.4754	0.417583	1	{}	{}	[CPEB2, DDX1, DDX3X, ENDOV, HNRNPF, KHDRBS1, PATL1]	[A1CF, ADARB2, AGO1, AGO2, AGO3, AGO4, ANXA1, ATXN1, CBX4, CBX6, CBX7, CBX8, CNBP, CPEB2, DDX1, DDX3X, DDX58, DDX60, DHX58, DIS3L2, DLX2, EIF4A3, ENDOV, HNRNPA1, HNRNPC, HNRNPDL, HNRNPF, HNRNPH1, IFIH1, IFIT5, JMJD6, KHDRBS1, KHDRBS2, L1RE1, LONP1, LSM14A, LUZP4, MSI1, MSI2, NXF1, PABPC1, PABPC3, PABPC4, PATL1, PIWIL1, PNPT1, POLR2D, POLR2G, PTBP1, RBM11, RBMX, RBPMS, SNRPC, STRBP, SYNCRIP, THRA,…	TRUE
GO:0003730	mRNA 3'-UTR binding	0	[7]	[None]	9	25.7143	0.00654112	1	{}	{}	[CPEB2, ELAVL1, LARP1, PARN, RBM38, RBMS3, RC3H1, RNF20, SERBP1]	[AUH, CARHSP1, CIRBP, CPEB1, CPEB2, CPEB3, CPSF1, CRYZ, ELAVL1, ELAVL2, ELAVL4, FXR1, HNRNPC, IGF2BP1, IGF2BP2, IGF2BP3, LARP1, PARN, RBM24, RBM38, RBM4, RBMS3, RC3H1, RNF20, RNF40, RNPS1, SECISBP2, SERBP1, TARDBP, TUT1, YBX2, YBX3, ZFP36, ZFP36L2, ZNF385A]	TRUE
GO:0003743	translation initiation factor activity	0	[6]	[None]	5	9.61538	0.611112	1	{}	{}	[EIF2S1, EIF2S2, EIF3A, EIF3F, EIF5]	[AGO2, AGO3, COPS5, DENR, DHX29, EIF1, EIF1AD, EIF1AX, EIF1AY, EIF1B, EIF2A, EIF2B1, EIF2B2, EIF2B3, EIF2B4, EIF2B5, EIF2D, EIF2S1, EIF2S2, EIF2S3, EIF2S3L, EIF3A, EIF3B, EIF3C, EIF3CL, EIF3D, EIF3E, EIF3F, EIF3G, EIF3H, EIF3I, EIF3J, EIF3K, EIF3L, EIF3M, EIF4A1, EIF4A2, EIF4B, EIF4E, EIF4E1B, EIF4E2, EIF4E3, EIF4G1, EIF4G2, EIF4G3, EIF4H, EIF5, EIF5B, EIF6, MCTS1, MTIF2, MTIF3]	TRUE
GO:0003746	translation elongation factor activity	0	[6]	[None]	6	24	0.0342983	1	{}	{}	[EEFSEC, EIF5A2, GFM2, HBS1L, TCEA1, TCEB3]	[ABTB1, EEF1A1, EEF1A1P5, EEF1A2, EEF1B2, EEF1D, EEF1DP3, EEF1G, EEF2, EEFSEC, EFTUD1, EIF5A, EIF5A2, EIF5AL1, ELOF1, GFM1, GFM2, HBS1L, TCEA1, TCEA2, TCEAL4, TCEB2, TCEB3, TSFM, TUFM]	TRUE
GO:0003755	peptidyl-prolyl cis-trans isomerase activity	0	[4]	[None]	3	6.66667	0.844741	1	{}	{}	[CWC27, FKBP1A, RANBP2]	[CWC27, FKBP10, FKBP11, FKBP14, FKBP15, FKBP1A, FKBP1B, FKBP1C, FKBP2, FKBP3, FKBP4, FKBP5, FKBP6, FKBP7, FKBP8, FKBP9, FKBPL, NKTR, PDZD2, PIN1, PIN4, PPIA, PPIAL4A, PPIAL4C, PPIAL4D, PPIAL4E, PPIAL4G, PPIB, PPIC, PPID, PPIE, PPIF, PPIG, PPIH, PPIL1, PPIL2, PPIL3, PPIL4, PPIL6, PPP2R4, PPWD1, RANBP2, TTC9, TTC9B, TTC9C]	TRUE
GO:0003779	actin binding	0	[4]	[None]	45	10.9489	0.297383	1	{}	{}	[ABL2, ACTR2, ACTR3, AIF1, ARPC5, CACNA1A, CFL2, CORO1C, CORO2A, DAG1, DIXDC1, DSTN, ENC1, GMFB, GMFG, HCLS1, ITGB1, KIF18A, KLHL5, LRPPRC, MAEA, MKL1, MYO1F, MYO5A, NCAPG, PANX1, PFN1, PHACTR4, RP2, S100A4, SCNN1A, SHROOM2, SNTB1, SPTAN1, SSH1, SYNE3, TAGLN, TAGLN3, TMOD2, TMSB15A, TWF1, UNC13D, VILL, WASF3, WDR1]	[A0A096LP26_HUMAN, A0A096LP75_HUMAN, ABL1, ABL2, ABLIM1, ABLIM2, ABLIM3, ABRA, ACE, ACTN1, ACTN2, ACTN3, ACTN4, ACTR2, ACTR3, ACTR3B, ACTR3C, ADD1, ADD2, ADD3, ADSSL1, AFAP1, AIF1, AIF1L, AJUBA, ALDOA, ALKBH4, ANG, ANLN, ANTXR1, ANXA8, ANXA8L1, ANXA8L2, AQP2, ARPC1A, ARPC1B, ARPC2, ARPC3, ARPC4, ARPC5, ARPC5L, AVIL, BAIAP2L1, BCL7B, BLOC1S6, BPNT1, CACNA1A, CALD1, CAMK2B, CAP1, CAP2, CAPG, CAPZA1…	TRUE
GO:0003785	actin monomer binding	0	[5]	[None]	5	20	0.100092	1	{}	{}	[ABL2, MKL1, PFN1, TMSB15A, TWF1]	[ABL1, ABL2, COBL, CORO1A, LIMA1, LMOD3, MKL1, MTSS1, MYL2, MYL3, MYL4, NANOS3, NOS3, PFN1, PFN2, PKNOX2, PRF1, PRKCE, TMSB10, TMSB15A, TMSB15B, TMSB4X, TMSB4Y, TWF1, TWF2]	TRUE
GO:0003887	DNA-directed DNA polymerase activity	0	[6]	[None]	3	9.09091	0.659305	1	{}	{}	[PAPD7, POLE2, POLE3]	[CHRAC1, DNTT, ERVK-9, KIAA2022, MYBBP1A, PAPD5, PAPD7, POLA1, POLA2, POLB, POLD1, POLD2, POLD3, POLD4, POLDIP2, POLE, POLE2, POLE3, POLE4, POLG, POLG2, POLH, POLI, POLK, POLL, POLM, POLN, POLQ, PRIMPOL, REV1, REV3L, polymerase alpha-primase complex]	TRUE
GO:0003899	DNA-directed RNA polymerase activity	0	[6]	[None]	3	6.66667	0.844741	1	{}	{}	[CD3EAP, POLR3A, POLR3B]	[CD3EAP, CRCP, CTDP1, H7C0S8_HUMAN, MED20, MED21, POLA1, POLR1A, POLR1B, POLR1C, POLR1D, POLR1E, POLR2A, POLR2B, POLR2C, POLR2D, POLR2E, POLR2F, POLR2G, POLR2H, POLR2I, POLR2J, POLR2J2, POLR2J3, POLR2K, POLR2L, POLR2M, POLR3A, POLR3B, POLR3C, POLR3D, POLR3E, POLR3F, POLR3G, POLR3GL, POLR3H, POLR3K, POLRMT, PRIM1, PRIM2, PRIMPOL, RNF10, RPAP1, TWISTNB, ZNRD1]	TRUE
GO:0003906	DNA-(apurinic or apyrimidinic site) lyase activity	0	[4, 7]	[None]	3	23.0769	0.135883	1	{}	{}	[HMGA1, NEIL1, NEIL3]	[ALKBH1, APEX1, APEX2, APLF, HMGA1, HMGA2, NEIL1, NEIL2, NEIL3, NTHL1, OGG1, RPS3, SMUG1]	TRUE
GO:0003924	GTPase activity	0	[7]	[None]	39	14.7727	0.00954869	1	{}	{}	[ARF4, ARHGDIB, ARL3, DDX3X, DNM1L, EEFSEC, EIF5, GBP4, GEM, GFM2, GTPBP4, HBS1L, MFN2, MRAS, OPA1, RAB11A, RAB12, RAB14, RAB18, RAB22A, RAB28, RAB32, RAB33A, RAB35, RAB38, RAB5A, RABL3, RAC1, RAP1B, RHOA, RHOJ, RHOT1, RNASE1, RRAGA, SAR1B, TRIM23, TUBB4B, TUBB6, TUBG1]	[ADSSL1, AGAP3, AKR1B10, ARF1, ARF1P1, ARF3, ARF4, ARF5, ARF6, ARFRP1, ARHGAP5, ARHGDIB, ARL1, ARL2, ARL3, ARL4C, ARL4D, ARL8A, ARL8B, ATL1, ATL2, ATL3, BCL11B, CDC42, DDX3X, DIRAS1, DIRAS3, DNAJC27, DNM1, DNM1L, DNM1P34, DNM1P46, DNM2, DNM3, E9PI62_HUMAN, EEF1A1, EEF1A1P5, EEF1A2, EEF2, EEFSEC, EFTUD1, EFTUD2, EIF2S3, EIF2S3L, EIF5, EIF5B, F8W810_HUMAN, GBP1, GBP2, GBP3, GBP4, GBP5, GBP6, GBP7, …	TRUE
GO:0003950	NAD+ ADP-ribosyltransferase activity	0	[5]	[None]	3	11.1111	0.520328	1	{}	{}	[PARP4, TIPARP, TNKS2]	[ART1, ART3, ART5, PARP1, PARP10, PARP11, PARP12, PARP14, PARP15, PARP16, PARP2, PARP3, PARP4, PARP6, PARP8, PARP9, SIRT1, SIRT2, SIRT3, SIRT4, SIRT5, SIRT6, TIPARP, TNKS, TNKS2, TSPAN32, ZC3HAV1]	TRUE
GO:0003954	NADH dehydrogenase activity	0	[4]	[None]	6	11.1111	0.464306	1	{}	{}	[NDUFA12, NDUFA4, NDUFA8, NDUFAB1, NDUFB3, NDUFS4]	[AIFM2, E9PQ68_HUMAN, H3BRM9_HUMAN, K9J7I2_HUMAN, KCTD14, NARF, NARFL, ND1, ND2, ND3, ND4, ND4L, ND5, ND6, NDUFA1, NDUFA10, NDUFA12, NDUFA13, NDUFA2, NDUFA3, NDUFA4, NDUFA4P1, NDUFA5, NDUFA6, NDUFA7, NDUFA8, NDUFA9, NDUFAB1, NDUFAF2, NDUFB1, NDUFB10, NDUFB2, NDUFB3, NDUFB4, NDUFB5, NDUFB6, NDUFB7, NDUFB8, NDUFB9, NDUFC1, NDUFC2, NDUFC2-KCTD14, NDUFS1, NDUFS2, NDUFS3, NDUFS4, NDUFS5, NDUFS6, NDUFS…	TRUE
GO:0003985	acetyl-CoA C-acetyltransferase activity	0	[7]	[None]	3	60	0.00871784	1	{}	{}	[ACAT2, HADHA, SOAT1]	[ACAT1, ACAT2, HADHA, SOAT1, SOAT2]	TRUE
GO:0003988	acetyl-CoA C-acyltransferase activity	0	[6]	[None]	3	37.5	0.0387433	1	{}	{}	[ACAT2, HADHA, SOAT1]	[ACAA1, ACAA2, ACAT1, ACAT2, HADHA, HADHB, SOAT1, SOAT2]	TRUE
GO:0003993	acid phosphatase activity	0	[6]	[None]	3	27.2727	0.0909764	1	{}	{}	[ACP1, MINPP1, PAPL]	[ACP1, ACP2, ACP5, ACP6, ACPP, ACPT, MINPP1, PAPL, PPIP5K1, PPIP5K2, PXYLP1]	TRUE
GO:0004075	biotin carboxylase activity	0	[4]	[None]	3	30	0.0713298	1	{}	{}	[ACACA, BTD, PCCA]	[ACACA, ACACB, BTD, KRT17, MCCC1, PC, PCCA, PODXL, PROC, SP8]	TRUE
GO:0004175	endopeptidase activity	0	[5]	[None]	37	7.83898	0.959963	1	{}	{}	[ADAM10, ADAM9, AFG3L2, ATG4A, ATP6AP2, CAPN12, CAPN2, CASP3, CASP7, DPP4, ESPL1, FAP, IDE, MALT1, MBTPS1, MME, NLN, PAMR1, PIKFYVE, PLAU, PREP, PSEN1, PSMA3, PSMB1, RHBDD1, SENP1, SRI, UQCRC2, USP1, USP13, USP22, USP24, USP28, USP6, USP7, YME1L1, ZMPSTE24]	[ACD, ACE, ACE2, ACR, ADAM10, ADAM11, ADAM12, ADAM15, ADAM17, ADAM18, ADAM19, ADAM2, ADAM20, ADAM21, ADAM22, ADAM23, ADAM28, ADAM29, ADAM30, ADAM32, ADAM33, ADAM5, ADAM7, ADAM8, ADAM9, ADAMDEC1, ADAMTS1, ADAMTS10, ADAMTS12, ADAMTS13, ADAMTS14, ADAMTS15, ADAMTS16, ADAMTS17, ADAMTS18, ADAMTS19, ADAMTS2, ADAMTS20, ADAMTS3, ADAMTS4, ADAMTS5, ADAMTS6, ADAMTS7, ADAMTS8, ADAMTS9, ADAMTSL2, ADAMTSL4, ADA…	TRUE
GO:0004177	aminopeptidase activity	0	[6]	[None]	5	11.1111	0.479157	1	{}	{}	[DPP4, FAP, LTA4H, METAP1, XPNPEP1]	[ANPEP, BLMH, C9orf3, CEL, CTSH, CTSV, CXCR4, DNPEP, DPEP1, DPEP2, DPEP3, DPP10, DPP3, DPP4, DPP6, DPP7, DPP8, DPP9, ENPEP, ERAP1, ERAP2, F11, F12, FAP, GLMN, LAP3, LNPEP, LTA4H, METAP1, METAP1D, METAP2, NAALAD2, NPEPL1, NPEPPS, NPEPPSL1, PEPD, PHEX, RNPEP, RNPEPL1, TPP2, TRHDE, XPNPEP1, XPNPEP2, XPNPEP3, ZNF160]	TRUE
GO:0004180	carboxypeptidase activity	0	[6]	[None]	4	9.09091	0.659209	1	{}	{}	[AGBL5, AGTPBP1, CPD, CPE]	[ACE, ACE2, AEBP1, AGBL1, AGBL2, AGBL3, AGBL4, AGBL5, AGTPBP1, BLMH, CNDP1, CNDP2, CPA1, CPA2, CPA3, CPA4, CPA5, CPA6, CPB1, CPB2, CPD, CPE, CPM, CPN1, CPNE1, CPO, CPOX, CPQ, CPVL, CPXM1, CPXM2, CPZ, CTSA, CTSV, CYP11B1, CYP2A6, F6X3S4_HUMAN, FOLH1, HOMER2, NAALAD2, NAALADL1, PEPD, PRCP, SCPEP1]	TRUE
GO:0004181	metallocarboxypeptidase activity	0	[7]	[None]	4	13.7931	0.33361	1	{}	{}	[AGBL5, AGTPBP1, CPD, CPE]	[AEBP1, AGBL1, AGBL2, AGBL3, AGBL4, AGBL5, AGTPBP1, CPA1, CPA2, CPA3, CPA4, CPA5, CPA6, CPB1, CPB2, CPD, CPE, CPM, CPN1, CPNE1, CPO, CPOX, CPXM1, CPXM2, CPZ, CYP11B1, CYP2A6, HOMER2, PEPD]	TRUE
GO:0004190	aspartic-type endopeptidase activity	0	[6]	[None]	4	9.7561	0.60274	1	{}	{}	[ATP6AP2, CASP3, CASP7, PSEN1]	[ASPRV1, ATP6AP2, BACE1, BACE2, BPNT1, CASP3, CASP7, CTSD, CTSE, DDI1, DDI2, ERVK-10, ERVK-18, ERVK-19, ERVK-21, ERVK-24, ERVK-25, ERVK-6, ERVK-7, ERVK-8, ERVK-9, H7C469_HUMAN, HERV-K104, HERVK_113, HM13, KCTD11, NAPSA, NRIP2, NRIP3, PGA3, PGA4, PGA5, PGC, PIP, PSEN1, PSEN2, REN, SPPL2A, SPPL2B, SPPL2C, SPPL3]	TRUE
GO:0004197	cysteine-type endopeptidase activity	0	[6]	[None]	15	12.0968	0.264928	1	{}	{}	[ATG4A, CAPN12, CAPN2, CASP3, CASP7, ESPL1, MALT1, SRI, USP1, USP13, USP22, USP24, USP28, USP6, USP7]	[ADGB, ATG4A, ATG4B, ATG4C, ATG4D, BLMH, CAPN1, CAPN10, CAPN11, CAPN12, CAPN13, CAPN14, CAPN15, CAPN2, CAPN3, CAPN5, CAPN6, CAPN7, CAPN8, CAPN9, CAPNS1, CAPNS2, CASP1, CASP10, CASP12, CASP14, CASP16, CASP2, CASP3, CASP4, CASP5, CASP6, CASP7, CASP8, CASP9, CFLAR, CLC, CLCF1, CTSB, CTSC, CTSF, CTSH, CTSK, CTSL, CTSO, CTSS, CTSV, CTSW, CTSZ, ESPL1, GCA, LGMN, MALT1, PDCD6, PDIA3, PEF1, RCE1, SFRP1, …	TRUE
GO:0004198	calcium-dependent cysteine-type endopeptidase activity	0	[7]	[None]	3	14.2857	0.355708	1	{}	{}	[CAPN12, CAPN2, SRI]	[ADGB, CAPN1, CAPN10, CAPN11, CAPN12, CAPN13, CAPN14, CAPN15, CAPN2, CAPN3, CAPN5, CAPN6, CAPN7, CAPN8, CAPN9, CAPNS1, CAPNS2, GCA, PDCD6, PEF1, SRI]	TRUE
GO:0004222	metalloendopeptidase activity	0	[6]	[None]	10	9.17431	0.668878	1	{}	{}	[ADAM10, ADAM9, AFG3L2, FAP, IDE, MME, NLN, UQCRC2, YME1L1, ZMPSTE24]	[ADAM10, ADAM11, ADAM12, ADAM15, ADAM17, ADAM18, ADAM19, ADAM2, ADAM20, ADAM21, ADAM22, ADAM23, ADAM28, ADAM29, ADAM30, ADAM32, ADAM33, ADAM5, ADAM7, ADAM8, ADAM9, ADAMDEC1, ADAMTS1, ADAMTS10, ADAMTS12, ADAMTS13, ADAMTS14, ADAMTS15, ADAMTS16, ADAMTS17, ADAMTS18, ADAMTS19, ADAMTS2, ADAMTS20, ADAMTS3, ADAMTS4, ADAMTS5, ADAMTS6, ADAMTS7, ADAMTS8, ADAMTS9, ADAMTSL2, ADAMTSL4, ADAMTSL5, AFG3L2, ASTL, …	TRUE
GO:0004252	serine-type endopeptidase activity	0	[5, 6]	[None]	8	4.54545	0.997696	1	{}	{}	[DPP4, FAP, MBTPS1, PAMR1, PIKFYVE, PLAU, PREP, RHBDD1]	[ACD, ACR, APEH, AZU1, B4E1Z4_HUMAN, B9A039_HUMAN, C1R, C1RL, C1S, C2, CAPN5, CEL, CELA1, CELA2A, CELA2B, CELA3A, CELA3B, CFB, CFD, CFI, CLPP, CMA1, CORIN, CTRB1, CTRB2, CTRC, CTRL, CTSC, CTSG, CTSH, DLC1, DPP4, E7ETN3_HUMAN, E9PLN8_HUMAN, ELANE, F10, F11, F12, F2, F5, F7, F8, F9, FAM110A, FAP, FURIN, GLMN, GZMA, GZMB, GZMH, GZMK, GZMM, HABP2, HGF, HGFAC, HNRNPC, HP, HPN, HPR, HTRA1, HTRA2, HTRA3…	TRUE
GO:0004366	glycerol-3-phosphate O-acyltransferase activity	0	[6]	[None]	3	75	0.00376989	1	{}	{}	[AGPAT6, AGPAT9, GPAM]	[AGPAT6, AGPAT9, GPAM, GPAT2]	TRUE
GO:0004385	guanylate kinase activity	0	[5, 7]	[None]	5	33.3333	0.0130481	1	{}	{}	[CASK, DLG3, FOXM1, KIF20B, LLGL1]	[CARD11, CASK, DLG1, DLG2, DLG3, DLG4, FOXM1, GUK1, KIF20B, LLGL1, MAGI3, MPP1, MPP2, MPP3, TJP2]	TRUE
GO:0004402	histone acetyltransferase activity	0	[8]	[None]	14	22.2222	0.00344352	1	{}	{}	[ATF2, CLOCK, CREBBP, ELP4, HAT1, KANSL1, KANSL3, NAA50, NCOA2, SAP130, TAF5, TAF5L, TAF9, USP22]	[ARRB1, ATF2, BAZ1A, BRCA2, CDY1, CDY2A, CDYL, CLOCK, CREBBP, CSRP2BP, EDF1, ELP2, ELP3, ELP4, EP300, EPC1, GDNF, GTF3C4, HAT1, HCFC1, ING3, K7ERQ8_HUMAN, KANSL1, KANSL2, KANSL3, KAT2A, KAT2B, KAT5, KAT6A, KAT6B, KAT7, KAT8, MCRS1, MED22, MED24, METTL8, MGEA5, NAA50, NAA60, NCOA1, NCOA2, NCOA3, OGT, PET117, PHF20, SAP130, SF3B3, SRCAP, SUPT3H, SUPT7L, TADA1, TADA2A, TADA3, TAF1, TAF10, TAF12, TAF…	TRUE
GO:0004407	histone deacetylase activity	0	[5]	[None]	6	24	0.0342983	1	{}	{}	[BRMS1L, HDAC1, HDAC2, HDAC5, HDAC8, SIN3A]	[ATXN3L, BRMS1, BRMS1L, HDAC1, HDAC10, HDAC11, HDAC2, HDAC3, HDAC4, HDAC5, HDAC6, HDAC7, HDAC8, HDAC9, MTA2, NACC2, SALL1, SIN3A, SIN3B, SIRT1, SIRT2, SIRT3, SIRT6, SIRT7, SUDS3]	TRUE
GO:0004438	phosphatidylinositol-3-phosphatase activity	0	[8]	[None]	3	30	0.0713298	1	{}	{}	[FIG4, MTMR9, SACM1L]	[FIG4, MTM1, MTMR1, MTMR14, MTMR2, MTMR3, MTMR8, MTMR9, PTEN, SACM1L]	TRUE
GO:0004497	monooxygenase activity	0	[3]	[None]	6	5.55556	0.966923	1	{}	{}	[CYP2U1, MSMO1, MTRR, SQLE, TBXAS1, VDAC2]	[A0A087X0B3_HUMAN, AGMO, AKR1C1, AKR1C2, AKR1C3, BCMO1, CH25H, CMAHP, COQ6, COQ7, CYP11A1, CYP11B1, CYP11B2, CYP17A1, CYP19A1, CYP1A1, CYP1A2, CYP1B1, CYP20A1, CYP21A2, CYP24A1, CYP26A1, CYP26B1, CYP26C1, CYP27A1, CYP27B1, CYP27C1, CYP2A13, CYP2A6, CYP2A7, CYP2B6, CYP2C18, CYP2C19, CYP2C8, CYP2C9, CYP2D6, CYP2D7P, CYP2E1, CYP2F1, CYP2J2, CYP2R1, CYP2S1, CYP2U1, CYP2W1, CYP39A1, CYP3A4, CYP3A43, C…	TRUE
GO:0004518	nuclease activity	0	[4]	[None]	28	12.963	0.098437	1	{}	{}	[BVES, CNOT1, CNOT6L, CNOT8, CPSF3, DCLRE1A, DCLRE1B, DDX1, DIS3, ENDOV, EXOG, G3BP1, HMGA1, MRE11A, NEIL1, NEIL3, PARN, POP1, PPP1R8, RNASE1, RNASE10, RNASEH2A, SMG6, TDP1, TSN, XRN2, ZC3H12C, ZRANB3]	[AEN, AGO1, AGO2, ALKBH1, ANG, APEX1, APEX2, APLF, APTX, ASTE1, AZGP1, BIVM-ERCC5, BVES, CCRN4L, CNOT1, CNOT2, CNOT6, CNOT6L, CNOT7, CNOT8, CPSF3, DBR1, DCLRE1A, DCLRE1B, DCLRE1C, DCP2, DDX1, DFFB, DGCR8, DICER1, DIS3, DIS3L, DIS3L2, DNA2, DNASE1, DNASE1L1, DNASE1L2, DNASE1L3, DNASE2, DNASE2B, DROSHA, DXO, E7EUB6_HUMAN, ELAC1, ELAC2, EME1, EME2, ENDOD1, ENDOG, ENDOU, ENDOV, ENPP1, ENPP2, ENPP3, E…	TRUE
GO:0004519	endonuclease activity	0	[5]	[None]	19	14.0741	0.0839629	1	{}	{}	[BVES, CPSF3, DIS3, ENDOV, EXOG, G3BP1, HMGA1, MRE11A, NEIL1, NEIL3, POP1, PPP1R8, RNASE1, RNASE10, RNASEH2A, SMG6, TSN, ZC3H12C, ZRANB3]	[AGO1, AGO2, ALKBH1, ANG, APEX1, APEX2, APLF, BIVM-ERCC5, BVES, CPSF3, DBR1, DCLRE1C, DGCR8, DICER1, DIS3, DNA2, DNASE1, DNASE1L1, DNASE1L2, DNASE1L3, DNASE2, DNASE2B, DROSHA, E7EUB6_HUMAN, ELAC1, ELAC2, EME1, EME2, ENDOD1, ENDOG, ENDOU, ENDOV, ERCC1, ERCC4, ERCC5, ERN1, ERN2, ERVK-10, ERVK-11, ERVK-18, ERVK-19, ERVK-25, ERVK-6, ERVK-7, ERVK-8, ERVK-9, EXO1, EXOG, FAN1, FEN1, FSCN1, G3BP1, GEN1, …	TRUE
GO:0004520	endodeoxyribonuclease activity	0	[6]	[None]	6	12.5	0.352936	1	{}	{}	[ENDOV, HMGA1, MRE11A, NEIL1, NEIL3, ZRANB3]	[ALKBH1, APEX1, APEX2, APLF, DCLRE1C, DICER1, DNA2, DNASE1, DNASE1L1, DNASE1L2, DNASE1L3, DNASE2, DNASE2B, ENDOV, ERCC1, ERCC4, ERCC5, EXO1, FAN1, FEN1, FSCN1, GEN1, H7C1W4_HUMAN, HMGA1, HMGA2, LORF2_HUMAN, MBD4, MRE11A, MUS81, NEIL1, NEIL2, NEIL3, NTHL1, OGG1, RAD50, RAD51C, RBBP8, RPS3, SETMAR, SLX1A, SLX4, SMUG1, TATDN1, TATDN2, TATDN3, TEFM, XRCC3, ZRANB3]	TRUE
GO:0004521	endoribonuclease activity	0	[6]	[None]	8	12.6984	0.298987	1	{}	{}	[BVES, CPSF3, ENDOV, POP1, RNASE1, RNASEH2A, SMG6, TSN]	[AGO1, AGO2, ANG, APEX1, BVES, CPSF3, DBR1, DGCR8, DICER1, DROSHA, E7EUB6_HUMAN, ELAC1, ELAC2, ENDOU, ENDOV, ERN1, ERVK-10, ERVK-11, ERVK-18, ERVK-19, ERVK-25, ERVK-6, ERVK-7, ERVK-8, ERVK-9, EXO1, FEN1, H0YAE9_HUMAN, H0YFU0_HUMAN, HERVK_113, MRPL44, POP1, POP4, POP5, POP7, PYDC1, RCL1, RNASE1, RNASE2, RNASE4, RNASE8, RNASEH1, RNASEH1P1, RNASEH2A, RNASEH2B, RNASEK, RNASEL, RNASET2, RPP14, RPP21, …	TRUE
GO:0004527	exonuclease activity	0	[5]	[None]	12	14.2857	0.135715	1	{}	{}	[CNOT1, CNOT6L, CNOT8, CPSF3, DCLRE1A, DCLRE1B, DDX1, DIS3, MRE11A, PARN, TDP1, XRN2]	[AEN, APEX1, APEX2, APLF, APTX, CCRN4L, CNOT1, CNOT2, CNOT6, CNOT6L, CNOT7, CNOT8, CPSF3, DCLRE1A, DCLRE1B, DCLRE1C, DCP2, DDX1, DIS3, DIS3L, DIS3L2, DXO, ENPP1, ENPP2, ENPP3, ERCC4, ERI1, ERI2, ERI3, EXD1, EXD2, EXD3, EXO1, EXO5, EXOSC1, EXOSC10, EXOSC2, EXOSC3, EXOSC4, EXOSC5, EXOSC6, EXOSC7, EXOSC8, EXOSC9, FAN1, FEN1, FSCN1, HUS1, ISG20, ISG20L2, LOC81691, MEIOB, MGME1, MRE11A, NLRP4, NLRP6, …	TRUE
GO:0004532	exoribonuclease activity	0	[6]	[None]	6	16.6667	0.148629	1	{}	{}	[CNOT1, CNOT6L, CNOT8, DIS3, PARN, XRN2]	[CCRN4L, CNOT1, CNOT2, CNOT6, CNOT6L, CNOT7, CNOT8, DCP2, DIS3, DIS3L, DIS3L2, ERI1, ERI2, ERI3, EXOSC1, EXOSC10, EXOSC2, EXOSC3, EXOSC4, EXOSC5, EXOSC6, EXOSC7, EXOSC8, EXOSC9, ISG20, NLRP4, NLRP6, PAN2, PAN3, PARN, PDE12, PNPT1, RDH14, REXO2, USB1, XRN2]	TRUE
GO:0004535	poly(A)-specific ribonuclease activity	0	[8, 9]	[None]	4	28.5714	0.0450366	1	{}	{}	[CNOT1, CNOT6L, CNOT8, PARN]	[CCRN4L, CNOT1, CNOT2, CNOT6, CNOT6L, CNOT7, CNOT8, NLRP4, NLRP6, PAN2, PAN3, PARN, PDE12, RDH14]	TRUE
GO:0004536	deoxyribonuclease activity	0	[5]	[None]	7	10.7692	0.485135	1	{}	{}	[DCLRE1A, ENDOV, HMGA1, MRE11A, NEIL1, NEIL3, ZRANB3]	[ALKBH1, APEX1, APEX2, APLF, APTX, DCLRE1A, DCLRE1C, DFFB, DICER1, DNA2, DNASE1, DNASE1L1, DNASE1L2, DNASE1L3, DNASE2, DNASE2B, ENDOV, ERCC1, ERCC4, ERCC5, EXO1, EXO5, FAN1, FEN1, FSCN1, GEN1, H7C1W4_HUMAN, HMGA1, HMGA2, ISG20, LORF2_HUMAN, MAP1S, MBD4, MEIOB, MGME1, MRE11A, MUS81, NEIL1, NEIL2, NEIL3, NME1, NTHL1, OGG1, POLD1, RAD1, RAD50, RAD51C, RAD9A, RBBP8, RMRP, RNASE6, RPS3, RRAD, SETMAR, …	TRUE
GO:0004540	ribonuclease activity	0	[5]	[None]	16	14.6789	0.0794535	1	{}	{}	[BVES, CNOT1, CNOT6L, CNOT8, CPSF3, DIS3, ENDOV, PARN, POP1, PPP1R8, RNASE1, RNASE10, RNASEH2A, SMG6, TSN, XRN2]	[AGO1, AGO2, ANG, APEX1, AZGP1, BVES, CCRN4L, CNOT1, CNOT2, CNOT6, CNOT6L, CNOT7, CNOT8, CPSF3, DBR1, DCP2, DGCR8, DICER1, DIS3, DIS3L, DIS3L2, DROSHA, E7EUB6_HUMAN, ELAC1, ELAC2, ENDOU, ENDOV, ERI1, ERI2, ERI3, ERN1, ERN2, ERVK-10, ERVK-11, ERVK-18, ERVK-19, ERVK-25, ERVK-6, ERVK-7, ERVK-8, ERVK-9, EXO1, EXOSC1, EXOSC10, EXOSC2, EXOSC3, EXOSC4, EXOSC5, EXOSC6, EXOSC7, EXOSC8, EXOSC9, FEN1, H0YAE…	TRUE
GO:0004550	nucleoside diphosphate kinase activity	0	[5, 6]	[None]	3	13.0435	0.412514	1	{}	{}	[CMPK1, NME7, RP2]	[AK1, AK4, AK5, AK7, AK8, AK9, CMPK1, CMPK2, NME1, NME1-NME2, NME2, NME2P1, NME3, NME4, NME5, NME6, NME7, NME8, NME9, NUDT19, RMRP, RP2, STK19P]	TRUE
GO:0004553	hydrolase activity, hydrolyzing O-glycosyl compounds	0	[4]	[None]	9	8.73786	0.721136	1	{}	{}	[ABHD10, AGL, CEMIP, EDEM1, GANAB, GLA, LYZ, MAN2A1, MANEA]	[A0A087WUJ7_HUMAN, ABHD10, ACER1, ACER2, ACER3, ADPRHL2, AGL, AMY1A, AMY1B, AMY2A, AMY2B, CD44, CEMIP, CHI3L1, CHI3L2, CHIA, CHID1, CHIT1, CTBS, EDEM1, EDEM2, EDEM3, EGFL7, ENGASE, FUCA1, FUCA2, GAA, GALC, GANAB, GANC, GBA, GBA2, GBA3, GBE1, GLA, GLB1, GLB1L, GLB1L2, GLB1L3, GM2A, GNE, GUSB, GUSBP1, GUSBP11, HEXA, HEXB, HEXDC, HPSE, HPSE2, HYAL1, HYAL2, HYAL3, HYAL4, IDUA, KIAA1161, KIAA2018, KL,…	TRUE
GO:0004559	alpha-mannosidase activity	0	[6]	[None]	3	20	0.186657	1	{}	{}	[EDEM1, MAN2A1, MANEA]	[EDEM1, EDEM2, EDEM3, KIAA2018, M0R2P5_HUMAN, MAN1A1, MAN1A2, MAN1B1, MAN1C1, MAN2A1, MAN2A2, MAN2B1, MAN2B2, MAN2C1, MANEA]	TRUE
GO:0004601	peroxidase activity	0	[2, 4]	[None]	5	11.6279	0.438611	1	{}	{}	[CAT, PRDX3, PRDX4, PTGS2, PXDN]	[ALOX5AP, CAT, CLIC2, CYGB, DUOX1, DUOX2, EPX, GLYAT, GPX1, GPX2, GPX3, GPX4, GPX5, GPX6, GPX7, GPX8, GSTK1, GSTT1, GSTZ1, HBA1, HBB, IPCEF1, IYD, KRT89P, LPO, LTC4S, MGST1, MGST2, MGST3, MPO, PRDX1, PRDX2, PRDX3, PRDX4, PRDX5, PRDX6, PTGS1, PTGS2, PXDN, PXDNL, THPO, TPO, TXNDC17]	TRUE
GO:0004620	phospholipase activity	0	[5]	[None]	5	5.31915	0.966184	1	{}	{}	[ABHD3, CCL5, MGLL, PLA2G6, PLCD3]	[ABHD3, ADORA1, ASPG, BDKRB2, C3AR1, CASR, CCKBR, CCL5, CCR1, CCR5, CHRM1, CHRM3, CHRM5, CLC, CLCF1, EDNRA, ENPP2, ENPP7, F2RL2, GPLD1, HMOX1, HRASLS, LCP1, LGALS13, LIPC, LIPG, LIPH, LIPI, LPL, LYPLA1, LYPLAL1, MGLL, NAPEPLD, OC90, PDIA3, PLA1A, PLA2G10, PLA2G12A, PLA2G12B, PLA2G15, PLA2G16, PLA2G1B, PLA2G2A, PLA2G2C, PLA2G2D, PLA2G2E, PLA2G2F, PLA2G3, PLA2G4A, PLA2G4B, PLA2G4C, PLA2G4D, PLA2G4E…	TRUE
GO:0004659	prenyltransferase activity	0	[4]	[None]	3	20	0.186657	1	{}	{}	[COQ2, FDPS, PTAR1]	[CHM, COQ2, COX10, FDFT1, FDPS, FNTA, FNTB, GGPS1, MPZ, PGGT1B, PTAR1, RABGGTA, RABGGTB, UBIAD1, farnesyl-diphosphate]	TRUE
GO:0004672	protein kinase activity	0	[5]	[None]	92	14.0888	0.000560313	1	{}	{}	[ABL2, ACVR2B, AURKA, AURKB, AXL, BAZ1B, BMP2K, BRAF, BUB1, CAB39, CAMKK2, CASK, CCL5, CCNB1, CCND1, CDC42BPB, CDK1, CDK11B, CLASP1, COL4A3BP, CPNE3, CSF1R, CSNK1G2, CSNK1G3, DAPK2, DSTYK, DYRK3, EFNB3, EIF2AK3, EPHA1, EPHA5, ERCC3, FGFR1, GSG2, GTF2H1, HIPK1, ICK, IFNAR1, IGF2R, ILK, IRAK3, KIT, LATS1, LMTK2, MAP2K3, MAP2K5, MAP3K2, MAP4K1, MAPK14, MAPK6, MAPK9, MASTL, MELK, MMAB, MMD, MST4, MTO…	[AAK1, AATK, ABL1, ABL2, ACVR1, ACVR1B, ACVR1C, ACVR2A, ACVR2B, ACVRL1, ADCK1, ADCK2, ADCK4, ADCK5, ADRBK1, ADRBK2, AKAP13, AKT1, AKT2, AKT3, ALK, ALPK1, ALPK2, ALPK3, AMHR2, ANKHD1, ANKK1, ANTXR1, ARAF, ARHGEF7, ATM, ATP, ATR, AURKA, AURKB, AURKC, AVP, AXL, BAZ1B, BCKDK, BCR, BLK, BMP2K, BMPR1A, BMPR1B, BMPR2, BMX, BRAF, BRSK1, BRSK2, BTK, BUB1, BUB1B, C19orf35, C9orf96, CAB39, CAD, CAMK1, CAMK1…	TRUE
GO:0004674	protein serine/threonine kinase activity	0	[6]	[None]	68	14.5299	0.00126587	1	{}	{}	[ACVR2B, AURKA, AURKB, BMP2K, BRAF, BUB1, CAB39, CAMKK2, CASK, CDC42BPB, CDK1, CDK11B, CLASP1, CPNE3, CSNK1G2, CSNK1G3, DAPK2, DSTYK, DYRK3, EIF2AK3, ERCC3, GSG2, GTF2H1, HIPK1, ICK, ILK, IRAK3, LATS1, LMTK2, MAP2K3, MAP2K5, MAP3K2, MAP4K1, MAPK14, MAPK6, MAPK9, MASTL, MELK, MMAB, MST4, MTOR, NEK11, NEK2, OXSR1, PAK2, PBK, PDK3, PINK1, PLK1, PLK4, PRKAA1, PRKCZ, PRKD3, RAF1, RIPK2, SGK1, SLK, SMG…	[AAK1, AATK, ACVR1, ACVR1B, ACVR1C, ACVR2A, ACVR2B, ACVRL1, ADCK1, ADCK2, ADCK4, ADCK5, ADRBK1, ADRBK2, AKAP13, AKT1, AKT2, AKT3, ALK, ALPK1, ALPK2, ALPK3, AMHR2, ANKHD1, ANKK1, ANTXR1, ARAF, ARHGEF7, ATM, ATP, ATR, AURKA, AURKB, AURKC, BCKDK, BCR, BMP2K, BMPR1A, BMPR1B, BMPR2, BRAF, BRSK1, BRSK2, BUB1, BUB1B, CAB39, CAMK1, CAMK1D, CAMK1G, CAMK2A, CAMK2B, CAMK2D, CAMK2G, CAMK4, CAMKK1, CAMKK2, CA…	TRUE
GO:0004693	cyclin-dependent protein serine/threonine kinase activity	0	[7]	[None]	3	8.57143	0.698603	1	{}	{}	[CDK1, CDK11B, ICK]	[ALPK3, CCNC, CCND3, CCNK, CDK1, CDK10, CDK11A, CDK11B, CDK12, CDK13, CDK14, CDK15, CDK16, CDK17, CDK18, CDK19, CDK2, CDK20, CDK3, CDK4, CDK5, CDK5R1, CDK6, CDK7, CDK8, CDK9, CDKL1, CDKL2, CDKL3, CDKL4, CDKL5, CycC-CDK8 complex, ICK, MAK, MOK]	TRUE
GO:0004702	receptor signaling protein serine/threonine kinase activity	0	[4, 7]	[None]	11	15.0685	0.113213	1	{}	{}	[ACVR2B, BRAF, MAP3K2, MAP4K1, MAPK14, MAPK6, MAPK9, OXSR1, RAF1, STK3, TGFBR1]	[ACVR1, ACVR1B, ACVR1C, ACVR2A, ACVR2B, ACVRL1, ALK, AMHR2, BMPR1A, BMPR1B, BMPR2, BRAF, EGFR, GPI, IKBKE, IRAK1, KIAA1804, MAP3K1, MAP3K10, MAP3K11, MAP3K12, MAP3K13, MAP3K14, MAP3K15, MAP3K19, MAP3K2, MAP3K3, MAP3K4, MAP3K5, MAP3K6, MAP3K7, MAP3K8, MAP3K9, MAP4K1, MAP4K2, MAP4K3, MAP4K4, MAP4K5, MAPK1, MAPK10, MAPK11, MAPK12, MAPK13, MAPK14, MAPK15, MAPK3, MAPK4, MAPK6, MAPK7, MAPK8, MAPK9, MIN…	TRUE
GO:0004707	MAP kinase activity	0	[5, 8]	[None]	3	20	0.186657	1	{}	{}	[MAPK14, MAPK6, MAPK9]	[GPI, MAPK1, MAPK10, MAPK11, MAPK12, MAPK13, MAPK14, MAPK15, MAPK3, MAPK4, MAPK6, MAPK7, MAPK8, MAPK9, NLK]	TRUE
GO:0004708	MAP kinase kinase activity	0	[7]	[None]	4	17.3913	0.195931	1	{}	{}	[MAP2K3, MAP2K5, MAP3K2, MAPK14]	[ARHGEF7, LRRK2, MAP2K1, MAP2K2, MAP2K3, MAP2K4, MAP2K5, MAP2K6, MAP2K7, MAP3K1, MAP3K14, MAP3K2, MAP3K3, MAP3K4, MAP3K7, MAP3K9, MAPK10, MAPK14, MAPKAPK3, MAPKAPK5, NEK1, PAK3, SBK2]	TRUE
GO:0004709	MAP kinase kinase kinase activity	0	[5, 8]	[None]	4	13.7931	0.33361	1	{}	{}	[BRAF, MAP3K2, RAF1, STK3]	[BRAF, EGFR, KIAA1804, MAP3K1, MAP3K10, MAP3K11, MAP3K12, MAP3K13, MAP3K14, MAP3K15, MAP3K19, MAP3K2, MAP3K3, MAP3K4, MAP3K5, MAP3K6, MAP3K7, MAP3K8, MAP3K9, MOCOS, MOS, RAF1, STK24, STK3, STK4, TAOK1, TAOK2, TAOK3, ZAK]	TRUE
GO:0004712	protein serine/threonine/tyrosine kinase activity	0	[6]	[None]	11	20.3704	0.01722	1	{}	{}	[ACVR2B, AURKA, AURKB, DSTYK, DYRK3, MAP2K3, MAP2K5, MAP3K2, MAPK14, SGK1, TTK]	[ACVR2B, AKT1, ARHGEF7, AURKA, AURKB, AURKC, CLK1, CLK2, CLK3, CLK4, COLEC11, COQ7, DSTYK, DYRK1A, DYRK1B, DYRK2, DYRK3, DYRK4, LRRK2, MAP2K1, MAP2K2, MAP2K3, MAP2K4, MAP2K5, MAP2K6, MAP2K7, MAP3K1, MAP3K14, MAP3K2, MAP3K3, MAP3K4, MAP3K7, MAP3K9, MAPK10, MAPK14, MAPKAPK3, MAPKAPK5, NEK1, PAK3, PRKAA2, PRKACA, PRKCA, PRKCG, RELN, RPS6KA1, RPS6KA2, RPS6KB1, SBK2, SGK1, TELO2, TESK1, TESK2, TNK2, T…	TRUE
GO:0004713	protein tyrosine kinase activity	0	[6]	[None]	22	13.8365	0.0775591	1	{}	{}	[ABL2, AXL, BAZ1B, CAMKK2, CSF1R, DSTYK, DYRK3, EFNB3, EPHA1, EPHA5, FGFR1, IGF2R, KIT, MAP2K3, MAP2K5, MELK, NELL2, NR4A3, RIPK2, SYK, TTK, TWF1]	[AATK, ABL1, ABL2, ALK, AXL, BAZ1B, BCR, BLK, BMX, BTK, CAMKK2, CCL13, CLK1, CLK2, CLK3, CLK4, COLEC11, COQ7, CRIM1, CSF1R, CSK, DDR1, DDR2, DSTYK, DYRK1A, DYRK1B, DYRK2, DYRK3, DYRK4, EFEMP1, EFNA3, EFNA4, EFNB3, EGFR, EIF2AK2, EPHA1, EPHA10, EPHA2, EPHA3, EPHA4, EPHA5, EPHA6, EPHA7, EPHA8, EPHB1, EPHB2, EPHB3, EPHB4, EPHB6, ERBB2, ERBB3, ERBB4, FER, FES, FGFR1, FGFR1OP, FGFR2, FGFR3, FGFR4, FGF…	TRUE
GO:0004714	transmembrane receptor protein tyrosine kinase activity	0	[6, 7]	[None]	9	11.8421	0.356142	1	{}	{}	[AXL, CSF1R, EFNB3, EPHA1, EPHA5, FGFR1, IGF2R, KIT, NELL2]	[ALK, AXL, CRIM1, CSF1R, DDR1, DDR2, EFEMP1, EFNA3, EFNA4, EFNB3, EGFR, EPHA1, EPHA10, EPHA2, EPHA3, EPHA4, EPHA5, EPHA6, EPHA7, EPHA8, EPHB1, EPHB2, EPHB3, EPHB4, EPHB6, ERBB2, ERBB3, ERBB4, FGFR1, FGFR2, FGFR3, FGFR4, FGFRL1, FIP1L1, FLT1, FLT3, FLT4, IGF1R, IGF2R, INSR, INSRR, KDR, KIT, LTK, MERTK, MET, MST1R, MUSK, NELL1, NELL2, NPTN, NRP1, NRP2, NTRK1, NTRK2, NTRK3, PDGF receptor alpha - PDG…	TRUE
GO:0004715	non-membrane spanning protein tyrosine kinase activity	0	[7]	[None]	6	12.2449	0.371562	1	{}	{}	[ABL2, BAZ1B, MELK, NR4A3, RIPK2, SYK]	[ABL1, ABL2, BAZ1B, BLK, BMX, BTK, CLK1, COLEC11, COQ7, CSK, DYRK1A, EIF2AK2, FER, FES, FGR, FRK, FYN, HCK, ITK, JAK1, JAK2, JAK3, LCK, LYN, MATK, MELK, NR4A3, PEAK1, PKDCC, PRKCD, PTK2, PTK2B, PTK6, RIPK2, SGK223, SRC, SRMS, STK16, STYK1, SYK, TEC, TNK1, TNK2, TXK, TYK2, WEE1, WEE2, YES1, ZAP70]	TRUE
GO:0004721	phosphoprotein phosphatase activity	0	[6]	[None]	31	17.5141	0.00157354	1	{}	{}	[ACP1, CDC25A, CDC25B, CDC25C, CDKN3, CTDSP2, DLGAP5, DUSP4, DUSP5, ILKAP, MTMR4, MTMR6, MTMR9, PGP, PHLPP2, PPAPDC2, PPM1B, PPP1CC, PPP1R3C, PPP1R3D, PPP2R5D, PPP3CB, PPP4R1, PPP5C, PPP6C, PTPDC1, PTPN21, PTPN6, PTPRF, SSH1, ZNF367]	[ACP1, ANXA5, CAMK2G, CDC14A, CDC14B, CDC14C, CDC25A, CDC25B, CDC25C, CDKN3, CPPED1, CTDNEP1, CTDP1, CTDSP1, CTDSP2, CTDSPL, CTDSPL2, CYCS, DLG1, DLGAP5, DNAJC6, DUPD1, DUSP1, DUSP10, DUSP11, DUSP12, DUSP13, DUSP14, DUSP15, DUSP16, DUSP18, DUSP19, DUSP2, DUSP21, DUSP22, DUSP23, DUSP26, DUSP27, DUSP28, DUSP3, DUSP4, DUSP5, DUSP6, DUSP7, DUSP8, DUSP9, EPM2A, EYA1, EYA2, EYA3, EYA4, ILKAP, LCK, MAP2…	TRUE
GO:0004725	protein tyrosine phosphatase activity	0	[7]	[None]	17	15.8879	0.0387717	1	{}	{}	[ACP1, CDC25A, CDC25B, CDC25C, CDKN3, DUSP4, DUSP5, MTMR4, MTMR6, MTMR9, PGP, PTPDC1, PTPN21, PTPN6, PTPRF, SSH1, ZNF367]	[ACP1, CDC14A, CDC14B, CDC14C, CDC25A, CDC25B, CDC25C, CDKN3, DNAJC6, DUPD1, DUSP1, DUSP10, DUSP11, DUSP12, DUSP13, DUSP14, DUSP15, DUSP16, DUSP18, DUSP19, DUSP2, DUSP21, DUSP22, DUSP23, DUSP26, DUSP28, DUSP3, DUSP4, DUSP5, DUSP6, DUSP7, DUSP8, DUSP9, EPM2A, EYA1, EYA2, EYA3, EYA4, MAP2K1, MDP1, MTM1, MTMR1, MTMR14, MTMR2, MTMR3, MTMR4, MTMR6, MTMR7, MTMR8, MTMR9, NHLRC1, PGP, PGPEP1, POLG, PTEN,…	TRUE
GO:0004758	serine C-palmitoyltransferase activity	0	[7]	[None]	3	60	0.00871784	1	{}	{}	[SPTLC1, SPTLC2, SPTSSA]	[SPTLC1, SPTLC2, SPTLC3, SPTSSA, SPTSSB]	TRUE
GO:0004812	aminoacyl-tRNA ligase activity	0	[5]	[None]	8	16.3265	0.114912	1	{}	{}	[CARS2, DARS2, DTD1, FARS2, IARS, PARS2, RARS, TARS]	[AARS, AARS2, AARSD1, AIMP1, ALG9, CARS, CARS2, DALRD3, DARS, DARS2, DTD1, EARS2, EPRS, FARS2, FARSA, FARSB, FDXACB1, GARS, GART, HARS, HARS2, IARS, IARS2, KARS, LARS, LARS2, LRRC47, M0R2C6_HUMAN, MARS, MARS2, NARS, NARS2, PARS2, PTGES3L-AARSD1, QARS, RARS, RARS2, SARS, SARS2, SLA2, TARS, TARS2, TARSL2, VARS, VARS2, WARS, WARS2, YARS, YARS2]	TRUE
GO:0004839	ubiquitin activating enzyme activity	0	[5]	[None]	3	75	0.00376989	1	{}	{}	[ATG7, SAE1, UBA1]	[ATG7, SAE1, UBA1, UBA7]	TRUE
GO:0004843	ubiquitin-specific protease activity	0	[4, 7]	[None]	16	16.6667	0.0298687	1	{}	{}	[DEPDC1B, EIF3F, OTUD1, OTUD4, OTULIN, STAMBP, TNFAIP3, USP1, USP13, USP22, USP24, USP28, USP46, USP6, USP7, VCPIP1]	[ATXN3, ATXN3L, ATXN8, BAP1, BRCC3, COPS5, CYLD, DEPDC1B, EIF3F, JOSD2, MAGI1, MYSM1, OTUB1, OTUB2, OTUD1, OTUD3, OTUD4, OTUD5, OTUD6A, OTUD7A, OTUD7B, OTULIN, RNF2, STAMBP, TNFAIP3, TNIP1, UCHL1, UCHL3, UCHL5, UFD1L, USP1, USP10, USP11, USP12, USP12P1, USP13, USP14, USP15, USP16, USP17L10, USP17L11, USP17L12, USP17L13, USP17L15, USP17L17, USP17L18, USP17L19, USP17L2, USP17L20, USP17L21, USP17L22…	TRUE
GO:0004857	enzyme inhibitor activity	0	[2, 3]	[None]	40	10.8108	0.340708	1	{}	{}	[ABCE1, ANXA2, ANXA2P2, APLP2, ARPP19, BST2, C3, CASP3, CD109, CD3EAP, CDKN1B, CDKN2C, CDKN2D, CHP1, COL6A3, CPEB2, FAF2, GMFB, GMFG, GPC3, IBTK, IFNAR1, IPO5, LMTK2, NAIP, PDE6G, PINLYP, PKIG, PPP1R8, PRDX3, PROS1, PTTG1, RECK, SOCS3, SOCS4, SOCS5, SOCS6, SPRY2, TRIB3, WFDC1]	[A0A087WYN8_HUMAN, A2M, A2ML1, ABCE1, AGT, AGXT, AHSG, AMBP, ANGPTL3, ANGPTL4, ANP32E, ANXA1, ANXA2, ANXA2P2, ANXA3, ANXA4, ANXA5, APBA3, APLP2, APOA1, APOA2, APOC1, APOC2, APOC3, APP, ARL2, ARPP19, ARRB1, ATP2B4, ATPIF1, AVP, BIRC2, BIRC3, BIRC5, BIRC6, BIRC7, BIRC8, BST2, C3, C3P1, C4A, C4B, C5, CABIN1, CABP1, CAMK2N1, CAMK2N2, CARD16, CARD17, CARD18, CASP3, CAST, CCAR2, CD109, CD27, CD3EAP, CD…	TRUE
GO:0004859	phospholipase inhibitor activity	0	[4, 5]	[None]	3	21.4286	0.160659	1	{}	{}	[ANXA2, ANXA2P2, PINLYP]	[ANGPTL3, ANXA1, ANXA2, ANXA2P2, ANXA3, ANXA4, ANXA5, APOC1, PDC, PINLYP, PNKD, SCGB1A1, SNCA, SNCB]	TRUE
GO:0004860	protein kinase inhibitor activity	0	[4, 5]	[None]	15	23.4375	0.00142858	1	{}	{}	[CASP3, CDKN1B, CDKN2C, CDKN2D, CHP1, GMFB, GMFG, IBTK, PKIG, SOCS3, SOCS4, SOCS5, SOCS6, SPRY2, TRIB3]	[CAMK2N1, CAMK2N2, CASP3, CDKN1A, CDKN1B, CDKN1C, CDKN2A, CDKN2B, CDKN2C, CDKN2D, CHORDC1, CHP1, CIB1, CISH, DNAJC3, DUS2, DUSP19, FGFR1OP, GMFB, GMFG, GNB2L1, H2AFY, HEXIM1, HEXIM2, HSPB1, HYAL2, IBTK, INCA1, KAT2B, MAPK8IP1, MBIP, NCK1, NPM1, PAK3, PKIA, PKIB, PKIG, PPP1R1B, PRKAG2, PRKAR1A, PRKAR1B, PRKAR2A, PRKAR2B, PRKRIP1, REXO2, SFN, SH3BP5, SH3BP5L, SOCS1, SOCS2, SOCS3, SOCS4, SOCS5, SOCS…	TRUE
GO:0004861	cyclin-dependent protein serine/threonine kinase inhibitor activity	0	[5, 6, 7]	[None]	4	30.7692	0.0348753	1	{}	{}	[CASP3, CDKN1B, CDKN2C, CDKN2D]	[CASP3, CDKN1A, CDKN1B, CDKN1C, CDKN2A, CDKN2B, CDKN2C, CDKN2D, HEXIM1, HEXIM2, INCA1, KAT2B, PAK3]	TRUE
GO:0004864	protein phosphatase inhibitor activity	0	[4, 5]	[None]	3	8.10811	0.734356	1	{}	{}	[ARPP19, LMTK2, PPP1R8]	[ARPP19, CABIN1, ELFN1, ELFN2, ENSA, LMTK2, PHACTR1, PHACTR2, PHACTR3, PPME1, PPP1R10, PPP1R11, PPP1R14A, PPP1R14B, PPP1R14C, PPP1R14D, PPP1R17, PPP1R1A, PPP1R1B, PPP1R1C, PPP1R2, PPP1R26, PPP1R27, PPP1R2P1, PPP1R2P3, PPP1R2P9, PPP1R35, PPP1R36, PPP1R37, PPP1R8, PPP1R9B, PTN, RNF7, SAG, SET, SH3RF2, URI1]	TRUE
GO:0004866	endopeptidase inhibitor activity	0	[4, 5]	[None]	13	7.26257	0.921421	1	{}	{}	[APLP2, BST2, C3, CD109, CD3EAP, COL6A3, IFNAR1, NAIP, PRDX3, PROS1, PTTG1, RECK, WFDC1]	[A2M, A2ML1, AGT, AGXT, AHSG, AMBP, APLP2, APP, ARRB1, AVP, BIRC2, BIRC3, BIRC5, BIRC6, BIRC7, BIRC8, BST2, C3, C3P1, C4A, C4B, C5, CARD16, CARD17, CARD18, CAST, CD109, CD27, CD3EAP, COL28A1, COL4A3, COL6A3, COL7A1, CPAMD8, CRB2, CRIM1, CST1, CST11, CST2, CST3, CST4, CST5, CST6, CST7, CST8, CST9, CST9L, CST9LP1, CSTA, CSTB, CSTL1, DPEP1, EPPIN, ERC2, FETUB, FURIN, GAS6, HMSD, HRG, IFNAR1, ITIH1, …	TRUE
GO:0004867	serine-type endopeptidase inhibitor activity	0	[5, 6]	[None]	5	5	0.977676	1	{}	{}	[APLP2, CD109, COL6A3, RECK, WFDC1]	[A2M, A2ML1, AGT, AGXT, AMBP, APLP2, APP, CD109, COL28A1, COL6A3, COL7A1, CPAMD8, CRIM1, EPPIN, FURIN, HMSD, HRG, ITIH1, ITIH2, ITIH3, ITIH4, ITIH5, ITIH6, K7EQZ3_HUMAN, KAL1, NRG1, OVOS1, OVOS2, PAPLN, PCSK1N, PEBP1, PI3, PZP, RECK, SERPINA1, SERPINA10, SERPINA11, SERPINA12, SERPINA13P, SERPINA2, SERPINA3, SERPINA4, SERPINA5, SERPINA6, SERPINA7, SERPINA9, SERPINB1, SERPINB10, SERPINB11, SERPINB1…	TRUE
GO:0004869	cysteine-type endopeptidase inhibitor activity	0	[5, 6]	[None]	5	8.19672	0.748376	1	{}	{}	[CD3EAP, IFNAR1, NAIP, PRDX3, PTTG1]	[AHSG, ARRB1, AVP, BIRC2, BIRC3, BIRC5, BIRC6, BIRC7, BIRC8, CARD16, CARD17, CARD18, CAST, CD27, CD3EAP, CST1, CST11, CST2, CST3, CST4, CST5, CST6, CST7, CST8, CST9, CST9L, CST9LP1, CSTA, CSTB, CSTL1, DPEP1, ERC2, FETUB, GAS6, HRG, IFNAR1, KNG1, LCN1, LEF1, MT3, NAIP, NLRC4, NLRP3, NOL3, NRG1, PRDX3, PRDX5, PTTG1, RPS6KA1, RPS6KA3, SERPINB13, SERPINB3, SERPINB9, SNCA, SPOCK1, TFAP2B, TNFAIP8, TNF…	TRUE
GO:0004879	ligand-activated sequence-specific DNA binding RNA polymerase II transcription factor activity	0	[4]	[None]	3	5.76923	0.906245	1	{}	{}	[AKR1B1, NR1D2, NR4A3]	[AHR, AKR1B1, AR, AREG, BRD8, C1orf85, CYP27B1, ESR1, ESR2, ESRRA, ESRRB, ESRRG, GPER1, HNF4A, HNF4G, NKX3-1, NR0B1, NR1D1, NR1D2, NR1H2, NR1H3, NR1H4, NR1I2, NR1I3, NR2E3, NR2F1, NR2F2, NR2F6, NR4A1, NR4A2, NR4A3, NR5A1, NR5A2, NR6A1, PGR, PPARA, PPARD, PPARG, PTGER3, RARA, RARB, RARG, RORA, RORB, RORC, RXRA, RXRB, RXRG, STAT3, THRA, THRB, VDR]	TRUE
GO:0004896	cytokine receptor activity	0	[5]	[None]	8	8.51064	0.741979	1	{}	{}	[CD74, CSF2RA, CSF3R, F3, IFNAR1, IFNGR2, IL17RA, IL3RA]	[ACKR2, ACKR3, ACKR4, CCR1, CCR10, CCR2, CCR3, CCR4, CCR5, CCR6, CCR7, CCR8, CCR9, CCRL2, CD44, CD74, CMKLR1, CNOT6, CNTFR, CNTN1, CSF2RA, CSF2RB, CSF3R, CX3CR1, CXCR1, CXCR2, CXCR3, CXCR4, CXCR5, CXCR6, EBI3, EPOR, F3, FLT3, GFRA1, GFRA2, GFRA4, GHR, GPR17, GPR75, H0Y3Z8_HUMAN, H7C3V1_HUMAN, IFNAR1, IFNAR2, IFNGR1, IFNGR2, IFNLR1, IL10RA, IL10RB, IL11RA, IL12B, IL12RB1, IL12RB2, IL13RA1, IL13RA2…	TRUE
GO:0005003	ephrin receptor activity	0	[7, 8]	[None]	3	17.6471	0.241367	1	{}	{}	[EFNB3, EPHA1, EPHA5]	[EFNA3, EFNA4, EFNB3, EPHA1, EPHA10, EPHA2, EPHA3, EPHA4, EPHA5, EPHA6, EPHA7, EPHA8, EPHB1, EPHB2, EPHB3, EPHB4, EPHB6]	TRUE
GO:0005005	transmembrane-ephrin receptor activity	0	[8, 9]	[None]	3	33.3333	0.0538548	1	{}	{}	[EFNB3, EPHA1, EPHA5]	[EFNA3, EFNA4, EFNB3, EPHA1, EPHA10, EPHA4, EPHA5, EPHB1, EPHB2]	TRUE
GO:0005041	low-density lipoprotein receptor activity	0	[5]	[None]	3	30	0.0713298	1	{}	{}	[CD36, CXCL16, STAB1]	[CD36, CXCL16, LDLR, LRP12, LRP1B, LRP6, OLR1, STAB1, STAB2, VLDLR]	TRUE
GO:0005044	scavenger receptor activity	0	[4]	[None]	4	8.51064	0.709983	1	{}	{}	[CXCL16, MSR1, PGBD1, STAB1]	[ACKR2, ACKR3, ACKR4, CD163, CD163L1, CD5, CD5L, CD6, CFI, COLEC12, CXCL16, DMBT1, ENDOU, ENPP1, ENPP2, ENPP3, HHIPL1, LGALS3BP, LOXL2, LOXL3, LOXL4, LPPR2, MARCO, MSR1, PGBD1, PRG4, PRSS12, SBSPON, SCARA3, SCARA5, SCARF1, SCARF2, SRCRB4D, SRCRM_HUMAN, SSC5D, STAB1, STAB2, SUSD2, TINAG, TINAGL1, TMPRSS13, TMPRSS15, TMPRSS2, TMPRSS3, TMPRSS4, TMPRSS5, VTN]	TRUE
GO:0005048	signal sequence binding	0	[4]	[None]	6	23.0769	0.0409145	1	{}	{}	[C6orf89, CEMIP, KPNA1, KPNA2, KPNA3, TNPO1]	[AP2B1, AP2M1, BRAP, BRE, C6orf89, CABP1, CEMIP, KCNIP2, KDELR1, KDELR2, KDELR3, KPNA1, KPNA2, KPNA3, KPNB1, NFKBIA, PEX19, PEX5, PEX5L, PEX7, S100G, SRP14, SRP54, SRP68, TNPO1, TNPO2]	TRUE
GO:0005057	receptor signaling protein activity	0	[3]	[None]	21	14.3836	0.0599484	1	{}	{}	[ACVR2B, BAG4, BRAF, CDKN1B, FLRT2, KIT, MAP3K2, MAP4K1, MAPK14, MAPK6, MAPK9, OXSR1, PDCL, PIP4K2B, RAF1, SMAD2, SMAD5, SMAD6, STK3, SYK, TGFBR1]	[2xSMAD3, ACVR1, ACVR1B, ACVR1C, ACVR2A, ACVR2B, ACVRL1, ADCYAP1, ADRB1, ALK, AMHR2, ARAF, ARF1, ARF1P1, ART4, BAG1, BAG4, BMPR1A, BMPR1B, BMPR2, BRAF, CASS4, CD19, CD3E, CDKN1B, CNTLN, DAXX, DCLK1, DOK1, DOK2, DOK4, DOK5, EGFR, ENG, ERBB2, ERBB4, FCGR1A, FLRT1, FLRT2, FLRT3, GARS, GNAZ, GPI, IFITM1, IKBKE, IL1RL1, IL4R, INSR, IRAK1, ITPR1, ITPR2, ITPR3, KCNH1, KCNH2, KCNH3, KCNH4, KCNH5, KCNH8, …	TRUE
GO:0005070	SH3/SH2 adaptor activity	0	[4]	[None]	8	13.5593	0.239635	1	{}	{}	[CRK, ITSN2, KHDRBS1, PAG1, SH3BGR, SH3BGRL, STAM, TP53BP2]	[ARHGAP1, ARHGAP4, ARHGAP6, BLNK, CD28, CHN1, CHN2, CLNK, CNTNAP1, CRK, CRKL, EPS8, FCRL2, FCRLB, GAB1, GRAP, GRAP2, GRB10, GRB14, GRB2, GRB7, HSH2D, IRS4, ITSN2, KHDRBS1, LASP1, LAT, NCK1, NCK2, ORC3, PAG1, PIGU, PTPN11, RUSC1, SEPSECS, SH2B2, SH2D1A, SH2D2A, SH2D3A, SH2D3C, SH2D6, SH3BGR, SH3BGRL, SH3BP2, SHB, SKAP1, SKAP2, SLA, SLA2, SOCS2, SORBS1, SPNS1, SRC, STAM, STAP1, TOB1, TP53BP2, UXT, …	TRUE
GO:0005072	transforming growth factor beta receptor, cytoplasmic mediator activity	0	[4]	[None]	4	30.7692	0.0348753	1	{}	{}	[CDKN1B, SMAD2, SMAD5, SMAD6]	[2xSMAD3, CDKN1B, ENG, GARS, SMAD1, SMAD2, SMAD2/SMAD4 transcription factor complex, SMAD3, SMAD4, SMAD5, SMAD6, SMAD7, SMAD9]	TRUE
GO:0005080	protein kinase C binding	0	[6]	[None]	5	10.2041	0.556841	1	{}	{}	[ADAM9, FEZ1, HDAC5, ITGAV, TOP2A]	[ADAM9, AKT1, AVPR1A, AVPR1B, C1QBP, DACT1, DACT2, DACT3, DSP, DSPP, FEZ1, FLNA, GLRX3, GNB2L1, GRK5, HDAC5, HDAC7, HDAC9, HINT1, HSPB1, IRS1, ITGAV, LDB3, LZTS1, MARCKS, PARD3, PARD6A, PDLIM5, PICK1, PKN1, PKP2, PLEK, PRKCB, PRKCDBP, PRKCSH, SDC4, SDPR, SLC22A8, SQSTM1, SRC, TDG, TIRAP, TOP2A, TOP2B, TRPV4, TWF2, UGT1A10, UGT1A7, YWHAG]	TRUE
GO:0005088	Ras guanyl-nucleotide exchange factor activity	0	[2, 3]	[None]	15	10.6383	0.451497	1	{}	{}	[ALS2, DENND1A, DENND2A, DENND4C, DNMBP, DOCK11, ECT2, FGD5, ITSN2, KIAA1432, MCF2, NET1, RIN2, SOS2, VAV1]	[A0A087WZG4_HUMAN, A0A0A0MRY4_HUMAN, ABR, ADRB1, AKAP13, ALS2, ALS2CL, ARHGAP9, ARHGEF1, ARHGEF10, ARHGEF10L, ARHGEF11, ARHGEF12, ARHGEF15, ARHGEF16, ARHGEF17, ARHGEF18, ARHGEF19, ARHGEF2, ARHGEF25, ARHGEF26, ARHGEF28, ARHGEF3, ARHGEF33, ARHGEF37, ARHGEF38, ARHGEF39, ARHGEF4, ARHGEF40, ARHGEF5, ARHGEF6, ARHGEF7, ARHGEF9, BCR, DENND1A, DENND1B, DENND1C, DENND2A, DENND2C, DENND2D, DENND3, DENND4A, …	TRUE
GO:0005089	Rho guanyl-nucleotide exchange factor activity	0	[3, 4]	[None]	10	11.7647	0.351196	1	{}	{}	[ALS2, DNMBP, DOCK11, ECT2, FGD5, ITSN2, MCF2, NET1, SOS2, VAV1]	[A0A087WZG4_HUMAN, A0A0A0MRY4_HUMAN, ABR, AKAP13, ALS2, ALS2CL, ARHGEF1, ARHGEF10, ARHGEF10L, ARHGEF11, ARHGEF12, ARHGEF15, ARHGEF16, ARHGEF17, ARHGEF18, ARHGEF19, ARHGEF2, ARHGEF25, ARHGEF26, ARHGEF28, ARHGEF3, ARHGEF33, ARHGEF37, ARHGEF38, ARHGEF39, ARHGEF4, ARHGEF40, ARHGEF5, ARHGEF6, ARHGEF7, ARHGEF9, BCR, DNMBP, DOCK10, DOCK11, DOCK2, DOCK9, ECT2, ECT2L, EPS8L1, EPS8L2, FARP1, FARP2, FGD1, F…	TRUE
GO:0005096	GTPase activator activity	0	[3, 4, 5]	[None]	32	11.9403	0.176771	1	{}	{}	[ACAP1, AGAP1, ARAP3, ARHGAP11A, ARHGAP15, ARHGAP22, ARHGAP26, ARHGAP27, ARHGDIB, BNIP2, CDC42EP3, DEPDC1, DEPDC1B, DYNLL1, ECT2, FAM13B, GDI2, IQGAP3, LLGL1, OCRL, PTPLAD1, RABGAP1L, RACGAP1, RALBP1, RALGAPB, RGS17, RIN2, RP2, SMAP1, TBC1D1, TBC1D22A, TBC1D9]	[A0A096LNP0_HUMAN, ABR, ACAP1, ACAP2, ACAP3, ADAP1, ADAP2, AGAP1, AGAP10, AGAP11, AGAP2, AGAP3, AGAP4, AGAP5, AGAP6, AGAP7, AGAP8, AGAP9, AGFG1, AGFG2, ALDH1A1, ALS2CL, ANKRD27, ARAP1, ARAP2, ARAP3, ARFGAP1, ARFGAP2, ARFGAP3, ARFGEF1, ARHGAP1, ARHGAP10, ARHGAP11A, ARHGAP11B, ARHGAP12, ARHGAP15, ARHGAP17, ARHGAP18, ARHGAP19, ARHGAP20, ARHGAP21, ARHGAP22, ARHGAP23, ARHGAP24, ARHGAP25, ARHGAP26, ARH…	TRUE
GO:0005102	receptor binding	0	[3]	[None]	126	8.4056	0.989781	1	{}	{}	[ABL2, ACOT2, ADAM10, ADAM9, AKAP9, AKR1B1, ANGPTL2, ARF4, ARFGEF2, ARPP19, ASXL2, ATP5A1, BAZ2A, BDNF-AS, BMP4, C3, CALM1, CASK, CAT, CBL, CCL5, CCNB1, CD74, CEBPB, CLEC7A, CMTM4, CNOT1, COL16A1, COL3A1, COL5A1, CPE, CRK, CTDSP2, CTHRC1, CXCL1, CXCL12, CXCL16, CXCL2, CXCL3, CXCL5, DBI, DKK1, DLG3, DPP4, ECI2, EFNA1, EFNB3, ENC1, F3, FAP, FEM1C, FKBP1A, FOXH1, FRS3, FZD1, GLA, GMFB, GMFG, GTF2B, …	[A0A0A6YYA1_HUMAN, A2M, AAK1, ABCA1, ABCA12, ABCD1, ABL1, ABL2, ACE, ACOT2, ACOT4, ACOT8, ACOX1, ACOX2, ACOX3, ACTN1, ACTN2, ACTN3, ACTN4, ADAM10, ADAM11, ADAM15, ADAM17, ADAM2, ADAM22, ADAM23, ADAM28, ADAM9, ADAMTS13, ADAMTS5, ADAMTS8, ADCYAP1, ADD1, ADH7, ADIPOQ, ADM, ADM2, ADORA1, ADORA2A, ADRA2A, ADRA2C, ADRB1, ADRB3, ADRBK1, AGR2, AGRP, AGT, AGTR1, AGTR2, AGXT, AIMP1, AKAP9, AKR1B1, ALCAM, A…	TRUE
GO:0005125	cytokine activity	0	[4]	[None]	16	6.92641	0.961932	1	{}	{}	[BMP4, CCL5, CMTM4, CXCL1, CXCL12, CXCL16, CXCL2, CXCL3, CXCL5, ENC1, HMGB1, IL11, IL17D, IL24, IL8, NAMPT]	[ADIPOQ, AIMP1, AMH, AREG, BMP1, BMP10, BMP15, BMP2, BMP3, BMP4, BMP5, BMP6, BMP7, BMP8A, BMP8B, BTF3P11, C10orf99, C19orf10, C1QTNF4, C5, CCL1, CCL11, CCL13, CCL14, CCL15, CCL15-CCL14, CCL16, CCL17, CCL18, CCL19, CCL2, CCL20, CCL21, CCL22, CCL23, CCL24, CCL25, CCL26, CCL27, CCL28, CCL3, CCL3L1, CCL4, CCL4L1, CCL5, CCL7, CCL8, CCM2, CD40LG, CD70, CER1, CKLF, CLCF1, CMTM1, CMTM2, CMTM3, CMTM4, CMT…	TRUE
GO:0005126	cytokine receptor binding	0	[4]	[None]	24	8.63309	0.81521	1	{}	{}	[BDNF-AS, BMP4, CCL5, CXCL1, CXCL12, CXCL16, CXCL2, CXCL3, CXCL5, ENC1, FKBP1A, HSD17B7, IL11, IL17D, IL8, ITCH, ITGA5, PXDN, SMAD2, SMAD6, SNX25, SNX6, TGFBR1, TMBIM1]	[ADAM17, AMH, BAMBI, BDNF, BDNF-AS, BID, BMP10, BMP15, BMP2, BMP3, BMP4, BMP5, BMP6, BMP7, BMP8A, BMP8B, BRE, C19orf10, C5, CASP8, CASP8AP2, CCL1, CCL11, CCL13, CCL14, CCL15, CCL15-CCL14, CCL16, CCL17, CCL18, CCL19, CCL2, CCL20, CCL21, CCL22, CCL23, CCL24, CCL25, CCL26, CCL27, CCL28, CCL3, CCL3L1, CCL4, CCL4L1, CCL5, CCL7, CCL8, CCM2, CCR2, CCRL2, CD40LG, CD70, CFLAR, CKLF, CLCF1, CNIH4, CNTF, CR…	TRUE
GO:0005154	epidermal growth factor receptor binding	0	[5]	[None]	4	13.3333	0.357414	1	{}	{}	[ARF4, ITGA5, SNX4, SOCS5]	[AGR2, AREG, ARF4, ATXN2, BTC, CBLC, EFEMP1, EGF, EPGN, ERBB4, EREG, FER, GRB2, HBEGF, ITGA5, LINGO1, MS4A1, MS4A2, PLSCR1, RNF126, SHC1, SNX1, SNX2, SNX4, SOCS5, TGFA, TNK2, VAV2, VAV3, YES1]	TRUE
GO:0005158	insulin receptor binding	0	[4]	[None]	3	8.82353	0.679401	1	{}	{}	[FRS3, PHIP, SNX4]	[ART4, DOK1, DOK2, DOK3, DOK4, DOK5, DOK6, DOK7, ENPP1, FRS2, FRS3, GRB10, IGF1, IGF1R, IGF2, INS, INSL3, IRS1, IRS2, IRS4, LMBRD1, PDPK1, PHIP, PIK3R1, PTPN1, PTPN11, SHC1, SNX1, SNX2, SNX4, SORBS1, SRC, TLN1, TLN2]	TRUE
GO:0005160	transforming growth factor beta receptor binding	0	[5]	[None]	7	14.2857	0.219455	1	{}	{}	[BMP4, FKBP1A, SMAD2, SMAD6, SNX25, SNX6, TGFBR1]	[AMH, BAMBI, BMP10, BMP15, BMP2, BMP3, BMP4, BMP5, BMP6, BMP7, BMP8A, BMP8B, ENG, FKBP1A, GDF1, GDF10, GDF11, GDF15, GDF2, GDF3, GDF5, GDF6, GDF7, GDF9, INHA, INHBA, INHBB, INHBC, INHBE, LEFTY1, LEFTY2, LRG1, MSTN, NODAL, SMAD2, SMAD3, SMAD6, SMAD7, SMURF2, SNX25, SNX6, TGFB1, TGFB2, TGFB3, TGFBR1, TGFBR2, TGFBR3, TGFBRAP1, USP15]	TRUE
GO:0005178	integrin binding	0	[4]	[None]	12	10.4348	0.493294	1	{}	{}	[ADAM10, ADAM9, COL16A1, COL3A1, COL5A1, FAP, ILK, ITGA5, ITGB1, PXDN, SYK, TGFBI]	[ACTN1, ACTN2, ACTN3, ACTN4, ADAM10, ADAM11, ADAM15, ADAM17, ADAM2, ADAM22, ADAM23, ADAM28, ADAM9, ADAMTS13, ADAMTS5, ADAMTS8, AMICA1, ANGPTL3, ANXA7, CALR, CASR, CD151, CD226, CD9, CEL, CIB2, COL16A1, COL3A1, COL4A3, COL5A1, CTGF, CXADR, CYR61, DAB2, DMP1, DMTF1, DST, ECM2, EDIL3, EGFL6, EGFR, EMP2, ERBB2IP, ESM1, FAP, FBLN5, FBN1, FCER2, FERMT3, FN1, GFAP, GLMN, GPNMB, GSK3B, ICAM1, ICAM2, ICAM…	TRUE
GO:0005216	ion channel activity	0	[5, 6]	[None]	31	7.56098	0.967307	1	{}	{}	[ABCC9, ANO10, ANO5, ANO7, ANXA6, APOL1, C12orf76, C15orf27, CACNA1A, CACNA1D, CALHM2, CUL5, ITGAV, KCNF1, KCNQ1, MTMR6, NCS1, PANX1, PKD2, PSEN1, REST, SCNN1A, SHROOM2, SLC1A4, SLC26A6, SLC4A11, TTYH3, VDAC1, VDAC2, VDAC3, ZP3]	[ABCC8, ABCC9, ANO1, ANO10, ANO2, ANO3, ANO4, ANO5, ANO6, ANO7, ANO8, ANO9, ANXA6, AOC1, AOC3, APOL1, AQP1, AQP6, ASIC1, ASIC2, ASIC3, ASIC4, ASIC5, BEST1, BEST2, BEST3, BEST4, BSND, C12orf76, C15orf27, CACFD1, CACNA1A, CACNA1B, CACNA1C, CACNA1D, CACNA1E, CACNA1F, CACNA1G, CACNA1H, CACNA1I, CACNA1S, CACNA2D1, CACNA2D2, CACNA2D3, CACNA2D4, CACNB1, CACNB2, CACNB3, CACNB4, CACNG1, CACNG2, CACNG3, CA…	TRUE
GO:0005229	intracellular calcium activated chloride channel activity	0	[7, 8, 9]	[None]	4	26.6667	0.0566688	1	{}	{}	[ANO10, ANO5, ANO7, TTYH3]	[ANO1, ANO10, ANO2, ANO3, ANO4, ANO5, ANO6, ANO7, ANO8, ANO9, CLCA1, CLCA2, CLCA4, NMUR2, TTYH3]	TRUE
GO:0005244	voltage-gated ion channel activity	0	[6, 7]	[None]	12	6.09137	0.98215	1	{}	{}	[C15orf27, CACNA1A, CACNA1D, ITGAV, KCNF1, KCNQ1, NCS1, PKD2, REST, VDAC1, VDAC2, VDAC3]	[ANO6, ASIC2, C15orf27, CACNA1A, CACNA1B, CACNA1C, CACNA1D, CACNA1E, CACNA1F, CACNA1G, CACNA1H, CACNA1I, CACNA1S, CACNA2D1, CACNA2D2, CACNA2D3, CACNA2D4, CACNB1, CACNB2, CACNB3, CACNB4, CACNG1, CACNG2, CACNG3, CACNG4, CACNG5, CACNG6, CACNG7, CACNG8, CALHM1, CATSPER1, CATSPER2, CATSPER3, CATSPER4, CLCA3P, CLCN1, CLCN2, CLCN3, CLCN4, CLCN5, CLCN6, CLCN7, CLCNKA, CLCNKB, CLIC1, CLIC2, CLIC3, CLIC4, …	TRUE
GO:0005245	voltage-gated calcium channel activity	0	[8, 9, 10]	[None]	6	13.0435	0.315951	1	{}	{}	[C15orf27, CACNA1A, CACNA1D, ITGAV, NCS1, PKD2]	[C15orf27, CACNA1A, CACNA1B, CACNA1C, CACNA1D, CACNA1E, CACNA1F, CACNA1G, CACNA1H, CACNA1I, CACNA1S, CACNA2D1, CACNA2D2, CACNA2D3, CACNA2D4, CACNB1, CACNB2, CACNB3, CACNB4, CACNG1, CACNG2, CACNG3, CACNG4, CACNG5, CACNG6, CACNG7, CACNG8, CATSPER1, CATSPER2, CATSPER3, CATSPER4, ENTHD1, GAS6, GRM7, IL1RAPL1, ITGAV, NALCN, NCS1, OPRM1, PKD2, PRKD2, RYR1, TMC1, TMC2, TPCN1, TPCN2]	TRUE
GO:0005246	calcium channel regulator activity	0	[2, 3]	[None]	3	8.33333	0.716917	1	{}	{}	[FKBP1A, SGK1, SRI]	[AMBP, CACNA2D1, CACNA2D2, CACNA2D3, CACNA2D4, CAV3, CCDC109B, CRISP1, FKBP1A, FKBP1B, FKBP1C, GNB2, GRM2, GRM3, GRM7, HPCAL4, ITPR1, NPY, NPY2R, NRXN1, NRXN2, NRXN3, PACSIN3, PHPT1, PLN, PLN pentamer, PRKCB, PRKG1, SGK1, SGK3, SLC30A1, SRI, STIM1, STIM2, STX1A, TNNI3]	TRUE
GO:0005253	anion channel activity	0	[6, 7]	[None]	10	12.3457	0.296671	1	{}	{}	[ANO10, ANO5, ANO7, APOL1, SLC1A4, SLC26A6, TTYH3, VDAC1, VDAC2, VDAC3]	[ANO1, ANO10, ANO2, ANO3, ANO4, ANO5, ANO6, ANO7, ANO8, ANO9, APOL1, AQP6, BEST1, BEST2, BEST3, BEST4, BSND, CCT8L2, CFTR, CLCA1, CLCA2, CLCA3P, CLCA4, CLCC1, CLCN1, CLCN2, CLCN3, CLCN4, CLCN5, CLCN6, CLCN7, CLCNKA, CLCNKB, CLIC1, CLIC2, CLIC3, CLIC4, CLIC5, CLIC6, FXYD1, FXYD3, GABRA1, GABRA2, GABRA3, GABRA4, GABRA5, GABRA6, GABRB1, GABRB2, GABRB3, GABRD, GABRE, GABRG1, GABRG2, GABRG3, GABRP, GA…	TRUE
GO:0005254	chloride channel activity	0	[7, 8]	[None]	7	9.72222	0.596655	1	{}	{}	[ANO10, ANO5, ANO7, APOL1, SLC1A4, SLC26A6, TTYH3]	[ANO1, ANO10, ANO2, ANO3, ANO4, ANO5, ANO6, ANO7, ANO8, ANO9, APOL1, BEST1, BEST2, BEST3, BEST4, BSND, CFTR, CLCA1, CLCA2, CLCA3P, CLCA4, CLCC1, CLCN1, CLCN2, CLCN3, CLCN4, CLCN5, CLCN6, CLCN7, CLCNKA, CLCNKB, CLIC1, CLIC2, CLIC3, CLIC4, CLIC5, CLIC6, FXYD1, FXYD3, GABRA1, GABRA2, GABRA3, GABRA4, GABRA5, GABRA6, GABRB1, GABRB2, GABRB3, GABRD, GABRE, GABRG1, GABRG2, GABRG3, GABRP, GABRQ, GABRR1, G…	TRUE
GO:0005261	cation channel activity	0	[6, 7]	[None]	21	6.93069	0.977623	1	{}	{}	[ABCC9, ANO10, C12orf76, C15orf27, CACNA1A, CACNA1D, CALHM2, CUL5, ITGAV, KCNF1, KCNQ1, MTMR6, NCS1, PANX1, PKD2, PSEN1, REST, SCNN1A, SHROOM2, SLC4A11, ZP3]	[ABCC8, ABCC9, ANO1, ANO10, ANO6, AOC1, AOC3, AQP1, ASIC1, ASIC2, ASIC3, ASIC4, ASIC5, C12orf76, C15orf27, CACFD1, CACNA1A, CACNA1B, CACNA1C, CACNA1D, CACNA1E, CACNA1F, CACNA1G, CACNA1H, CACNA1I, CACNA1S, CACNA2D1, CACNA2D2, CACNA2D3, CACNA2D4, CACNB1, CACNB2, CACNB3, CACNB4, CACNG1, CACNG2, CACNG3, CACNG4, CACNG5, CACNG6, CACNG7, CACNG8, CALHM1, CALHM2, CALHM3, CATSPER1, CATSPER2, CATSPER3, CATS…	TRUE
GO:0005262	calcium channel activity	0	[7, 8, 9]	[None]	10	8.62069	0.742712	1	{}	{}	[C15orf27, CACNA1A, CACNA1D, CUL5, ITGAV, NCS1, PANX1, PKD2, PSEN1, ZP3]	[C15orf27, CACFD1, CACNA1A, CACNA1B, CACNA1C, CACNA1D, CACNA1E, CACNA1F, CACNA1G, CACNA1H, CACNA1I, CACNA1S, CACNA2D1, CACNA2D2, CACNA2D3, CACNA2D4, CACNB1, CACNB2, CACNB3, CACNB4, CACNG1, CACNG2, CACNG3, CACNG4, CACNG5, CACNG6, CACNG7, CACNG8, CALHM1, CATSPER1, CATSPER2, CATSPER3, CATSPER4, CHRNA10, CHRNA9, CLCA3P, CLU, CUL5, DENND5A, DENND5B, E9PQ18_HUMAN, ENTHD1, FKBP1B, GAS6, GPM6A, GPRIN1, G…	TRUE
GO:0005267	potassium channel activity	0	[7, 8, 9]	[None]	6	4.83871	0.988666	1	{}	{}	[ABCC9, KCNF1, KCNQ1, MTMR6, PKD2, REST]	[ABCC8, ABCC9, AQP1, CCT8L2, CNGA1, CNGA2, CNGA3, CNGA4, CNGB1, CNGB3, Ether-a-go-go-related gene potassium channel 1 complex, FXYD4, HCN1, HCN2, HCN3, HCN4, HPN, HTR3A, KCNA1, KCNA10, KCNA2, KCNA3, KCNA4, KCNA5, KCNA6, KCNA7, KCNAB1, KCNAB2, KCNAB3, KCNB1, KCNB2, KCNC1, KCNC2, KCNC3, KCNC4, KCND1, KCND2, KCND2-KChIP2 channel complex, KCND3, KCNE1, KCNE1L, KCNE2, KCNE3, KCNE4, KCNF1, KCNG1, KCNG2…	TRUE
GO:0005272	sodium channel activity	0	[7, 8, 9]	[None]	4	10.8108	0.519281	1	{}	{}	[PKD2, SCNN1A, SHROOM2, SLC4A11]	[AOC1, ASIC1, ASIC2, ASIC3, ASIC4, ASIC5, CLU, HCN1, HCN2, HCN3, HCN4, NALCN, PKD2, PKD2L1, PRKD2, SCN10A, SCN11A, SCN1A, SCN1B, SCN2A, SCN2B, SCN3A, SCN3B, SCN4A, SCN4B, SCN5A, SCN7A, SCN8A, SCN9A, SCNN1A, SCNN1B, SCNN1D, SCNN1G, SHROOM2, SLC4A11, TRPM2, TRPM5]	TRUE
GO:0005310	dicarboxylic acid transmembrane transporter activity	0	[6, 8]	[None]	3	12.5	0.44034	1	{}	{}	[SLC1A4, SLC26A6, SLC7A11]	[SLC13A2, SLC13A3, SLC13A5, SLC17A6, SLC17A7, SLC17A8, SLC1A1, SLC1A2, SLC1A3, SLC1A4, SLC1A5, SLC1A6, SLC1A7, SLC25A10, SLC25A11, SLC25A12, SLC25A13, SLC25A22, SLC26A1, SLC26A6, SLC26A7, SLC26A8, SLC38A7, SLC7A11]	TRUE
GO:0005319	lipid transporter activity	0	[3]	[None]	10	9.52381	0.621616	1	{}	{}	[ABCG1, ANO7, APOM, ATP11B, ATP8B2, COL4A3BP, CTDSP2, PITPNA, PLEKHA8, RFT1]	[ABCA1, ABCA12, ABCA13, ABCA4, ABCA7, ABCB11, ABCD1, ABCG1, ABCG4, ABCG5, ABCG8, AKR1C4, ANO3, ANO4, ANO6, ANO7, ANO9, APOA1, APOA2, APOA4, APOA5, APOB, APOC4, APOD, APOE, APOF, APOL2, APOL3, APOM, ATP10A, ATP10B, ATP10D, ATP11A, ATP11B, ATP11C, ATP8A1, ATP8A2, ATP8B1, ATP8B2, ATP8B3, ATP8B4, ATP9A, ATP9B, CETP, CFHR4, COL4A3BP, CTDSP2, FABP1, FABP3, FAM58A, GLTP, GLTPD1, GLTPD2, GM2A, GUCY2C, LO…	TRUE
GO:0005342	organic acid transmembrane transporter activity	0	[4]	[None]	14	11.5702	0.332746	1	{}	{}	[MPC1, MPC2, SERINC1, SLC16A1, SLC16A13, SLC16A6, SLC1A4, SLC23A2, SLC26A6, SLC36A1, SLC7A11, SLC7A6, SLC7A7, SLC7A8]	[ABCB11, AKR1C4, AQP7, AQP9, CTNS, H7C423_HUMAN, MPC1, MPC2, OCA2, PDPN, PEX3, PQLC2, SERINC1, SERINC2, SERINC3, SERINC4, SERINC5, SFXN5, SLC10A1, SLC10A2, SLC10A3, SLC10A4, SLC10A5, SLC10A6, SLC13A2, SLC13A3, SLC13A5, SLC15A4, SLC16A1, SLC16A10, SLC16A11, SLC16A12, SLC16A13, SLC16A14, SLC16A2, SLC16A3, SLC16A4, SLC16A5, SLC16A6, SLC16A7, SLC16A8, SLC16A9, SLC17A3, SLC17A5, SLC17A6, SLC17A7, SLC1…	TRUE
GO:0005484	SNAP receptor activity	0	[3]	[None]	4	10.2564	0.562097	1	{}	{}	[SEC22C, STX2, VAMP3, VTI1A]	[BET1L, BNIP1, GOSR1, GOSR2, L7N2F9_HUMAN, SEC22A, SEC22C, SNAP23, SNAP25, SNAP29, SNAP47, STX10, STX11, STX12, STX16, STX16-NPEPL1, STX17, STX18, STX19, STX1A, STX1B, STX2, STX3, STX4, STX5, STX6, STX7, STX8, TSNARE1, VAMP1, VAMP2, VAMP3, VAMP4, VAMP5, VAMP7, VAMP8, VTI1A, VTI1B, YKT6]	TRUE
GO:0005496	steroid binding	0	[3]	[None]	6	6.06061	0.94182	1	{}	{}	[ABCG1, AKR1B1, ANXA6, CTDSP2, OSBP, SOAT1]	[ABCA1, ABCG1, AKR1B1, AKR1C1, AKR1C2, AKR1D1, ALDH1A1, ANXA6, APOA1, APOA2, APOA4, APOA5, APOC3, APOD, APOE, APOF, AR, AREG, ATP1A1, ATP1A2, ATP1A3, ATP1A4, CALB1, CAV1, CETP, CRP, CSRP1, CTDSP2, CYP11A1, CYP21A2, CYP27B1, CYP3A4, ERVK-10, ESR1, ESR2, ESRRA, ESRRB, ESRRG, FABP1, FAM58A, GC, GPER1, GPR183, GUCY2C, HSD11B2, IRX5, KL, LPAL2, NPC1, NPC2, NR1H3, NR1H4, NR3C1, NR3C2, OSBP, OSBP2, OSBP…	TRUE
GO:0005501	retinoid binding	0	[4]	[None]	3	6.81818	0.833544	1	{}	{}	[CRABP2, E2F1, IGF2R]	[ADH4, ADH7, ALDH1A2, ARID4A, C8G, CRABP1, CRABP2, CYP26A1, CYP26B1, CYP26C1, E2F1, IGF2R, KDM5A, LCN12, LRAT, NR2F1, NR2F2, OPN4, OPN5, POLR2D, PTGDS, RARA, RBP1, RBP2, RBP3, RBP4, RBP5, RBP7, RHO, RIMBP2, RLBP1, SERPINA5, UGT1A1, UGT1A10, UGT1A3, UGT1A4, UGT1A6, UGT1A7, UGT1A8, UGT1A9, UGT2B15, UGT2B17, UGT2B4, UGT2B7]	TRUE
GO:0005504	fatty acid binding	0	[3, 6]	[None]	4	13.7931	0.33361	1	{}	{}	[ADH5, CTDSP2, NDUFAB1, SH3GLB1]	[ACOX1, ADH5, ALB, ALOX5AP, APOC1, CTDSP2, FABP1, FABP2, FABP3, FABP4, FABP5, FABP5P1, FFAR4, HNF4A, NDUFAB1, OXER1, PMP2, PPARD, PPARG, PTGDS, S100A8, S100A9, SCP2, SH3GLB1, SNCA, STX3, SYCP2, UGT1A8, VIL1]	TRUE
GO:0005506	iron ion binding	0	[6]	[None]	11	5.88235	0.984753	1	{}	{}	[ALKBH8, CYP2U1, ETHE1, F3, FDX1, GTPBP4, MSMO1, MTRR, PHF1, TBXAS1, VDAC2]	[A0A087X0B3_HUMAN, ACO2, ACP5, ADGB, ADI1, AGMO, ALKBH1, ALKBH2, ALKBH3, ALKBH8, ALOX12, ALOX12B, ALOX15, ALOX15B, ALOX5, ALOXE3, ANXA5, AOX1, BBOX1, C14orf169, CALR, CDO1, CH25H, COX1, CYGB, CYP11A1, CYP11B1, CYP11B2, CYP17A1, CYP19A1, CYP1A1, CYP1A2, CYP1B1, CYP20A1, CYP21A2, CYP24A1, CYP26A1, CYP26B1, CYP26C1, CYP27A1, CYP27B1, CYP27C1, CYP2A13, CYP2A6, CYP2A7, CYP2B6, CYP2C18, CYP2C19, CYP2C8…	TRUE
GO:0005507	copper ion binding	0	[6]	[None]	5	8.77193	0.692338	1	{}	{}	[ATOX1, ATP7B, LOX, LOXL1, SCO1]	[ACR, ALB, ANG, AOC1, AOC2, AOC3, APOA4, ATOX1, ATP7A, ATP7B, CCS, COMMD1, COX11, COX11P1, COX17, COX2, CP, CUTC, Copperâ€“zinc superoxide dismutase, DBH, DCT, F5, F8, GPC1, HEPH, HEPHL1, IL1A, LOX, LOXL1, LOXL2, LOXL3, LOXL4, METTL17, MOXD1, MOXD2P, MT3, MYCBP2, P2RX2, P2RX4, P2RX7, PAM, PARK7, PRNP, RNF7, S100A12, S100A13, S100A5, SCO1, SCO2, SLC11A2, SNAI3, SNCA, SOD1, SOD3, TP53, TYR, TYRP1]	TRUE
GO:0005509	calcium ion binding	0	[5]	[None]	63	8.75	0.898275	1	{}	{}	[AIF1, ANXA2, ANXA2P2, ANXA6, ATP2A2, BNIP2, BRAF, CACNA1A, CALM1, CAMKK2, CANT1, CAPN12, CAPN2, CBL, CD248, CDH13, CHP1, CRTAC1, DAG1, DCHS1, EDEM1, EFCAB2, EHD4, FBLN1, FBLN2, FGFR1, FKBP9L, GNPTAB, HPCAL1, HSPA5, ITSN2, LPCAT1, MATN2, MELK, MEX3B, MGP, MICU1, MYL12A, MYL12B, MYO5A, NCS1, NDUFAB1, NELL2, NIN, PAMR1, PKD2, PPP3CB, PROS1, RCAN1, RCAN2, RCAN3, RHOT1, S100A4, SLC25A24, SPTAN1, SRI,…	[A0A096LNW5_HUMAN, A0A096LPL1_HUMAN, ACAN, ACTN1, ACTN2, ACTN3, ACTN4, ADAM8, ADAMTS13, ADGRE1, ADGRE2, ADGRE5, AGRN, AIF1, AIF1L, ALOX15B, AMY2A, ANKEF1, ANXA1, ANXA10, ANXA11, ANXA13, ANXA2, ANXA2P2, ANXA3, ANXA4, ANXA5, ANXA6, ANXA7, ANXA8, ANXA8L1, ANXA8L2, ANXA9, AOC1, AOC3, APCS, ARSA, ASPH, ASPN, ATP2A1, ATP2A2, ATP2B2, ATP2B4, ATP2C1, B4E171_HUMAN, BGLAP, BMP1, BNIP2, BRAF, C1D, C1R, C1S,…	TRUE
GO:0005516	calmodulin binding	0	[3]	[None]	22	11.5183	0.284275	1	{}	{}	[ASPM, CAMKK2, CAMSAP1, CASK, CEP97, DAPK2, EEA1, GEM, IQGAP3, KCNQ1, MYO1F, MYO5A, NRGN, PLA2G6, PPP3CB, SNTB1, SPHK1, SPTAN1, STRN, TNPO1, USP6, WFS1]	[ADCY1, ADCY3, ADCY8, ADD1, ADD2, ADD3, AEBP1, AKAP5, ARPP21, ASPM, ATP2B1, ATP2B2, ATP2B3, ATP2B4, ATPIF1, BCL11B, CACNA1C, CALD1, CAMK1, CAMK1D, CAMK1G, CAMK2A, CAMK2B, CAMK2D, CAMK2G, CAMK4, CAMKK1, CAMKK2, CAMKV, CAMSAP1, CASK, CATIP, CDK5RAP2, CEP97, CNGA2, CNN1, CNN2, CNN3, CTH, DAPK1, DAPK2, DCX, DDX5, E9PQ18_HUMAN, EDF1, EEA1, EEF2K, ENKUR, EPB41, EWSR1, FBXL2, GAP43, GEM, GPRIN1, GRIN1, …	TRUE
GO:0005518	collagen binding	0	[4]	[None]	4	6.15385	0.903798	1	{}	{}	[ADAM9, DCN, ITGB1, TGFBI]	[ABI3BP, ACHE, ADAM9, ANTXR1, ASPN, C1QTNF1, C6orf15, CCBE1, CD44, CHADL, COCH, COL14A1, COL5A3, COMP, CTSB, CTSK, CTSL, CTSS, DCN, DDR1, DDR2, DSPP, ECM2, FN1, GP5, GP6, GPR56, HSD17B12, ITGA1, ITGA10, ITGA11, ITGA2, ITGA3, ITGA9, ITGB1, LACRT, LEPRE1, LRRC15, LUM, MMP13, MMP9, MRC2, NID1, NID2, PAK1, PCOLCE, PCOLCE2, PDGFA, PDGFB, PKN1, PODN, PPIB, RELL2, SERPINH1, SMAD3, SMAD4, SMAD7, SPARC, S…	TRUE
GO:0005520	insulin-like growth factor binding	0	[4]	[None]	3	10.3448	0.570041	1	{}	{}	[IGF2R, IGFBP2, ITGAV]	[CAPN5, CRIM1, CTGF, CYR61, ESM1, HTRA1, HTRA3, HTRA4, IGF1R, IGF2, IGF2R, IGFALS, IGFBP1, IGFBP2, IGFBP3, IGFBP4, IGFBP5, IGFBP6, IGFBP7, IGFBPL1, INSR, ITGAV, KAZALD1, NOV, PLXNA1, RPL10, WISP1, WISP2, WISP3]	TRUE
GO:0005521	lamin binding	0	[3]	[None]	3	23.0769	0.135883	1	{}	{}	[IFI27, TMPO, TOR1AIP1]	[BNIP3L, IFI27, LBR, NARF, PKP1, PLCB1, RNF138, SUN1, SUN2, SYNE1, TMEM201, TMPO, TOR1AIP1]	TRUE
GO:0005539	glycosaminoglycan binding	0	[3]	[None]	15	7.21154	0.937973	1	{}	{}	[APLP2, BGN, BMP4, CEMIP, COL5A1, CRISPLD2, DCN, FGFR1, HMMR, NELL2, POSTN, PTPRF, PXDN, SEPP1, STAB1]	[AAMP, ABI3BP, ACAN, ADAMTS1, ADAMTS3, ADAMTS8, ADAMTSL5, AGRN, ANG, AOC1, APLP1, APLP2, APOA5, APOB, APOE, APOH, APP, AZU1, BCAN, BGN, BMP4, BMP7, BSPH1, C1QBP, C6orf15, C6orf25, CCDC80, CCL15, CCL2, CCL23, CCL7, CCL8, CD44, CECR1, CEL, CEMIP, CFH, CHODL, CHRD, CLEC3B, COL13A1, COL25A1, COL5A1, COL5A3, COMP, CRISPLD2, CTGF, CTSG, CXCL10, CXCL11, CXCL13, CXCL6, CYR61, DCN, DPYSL3, ECM2, EGFLAM, E…	TRUE
GO:0005540	hyaluronic acid binding	0	[4]	[None]	3	13.6364	0.384264	1	{}	{}	[CEMIP, HMMR, STAB1]	[ACAN, BCAN, C1QBP, C6orf15, CD44, CEMIP, CHODL, HAPLN1, HAPLN2, HAPLN3, HAPLN4, HMMR, HYAL2, IMPG2, LAYN, LYVE1, NCAN, STAB1, STAB2, SUSD5, TNFAIP6, VCAN]	TRUE
GO:0005543	phospholipid binding	0	[3, 4]	[None]	47	13.1653	0.0340635	1	{}	{}	[ABCG1, AGAP1, ANKFY1, ANXA2, ANXA2P2, ANXA6, APOM, ARAP3, ARHGAP26, ARL6, AXL, COL4A3BP, CPNE3, EEA1, F3, FERMT2, GOLPH3, MAPKAP1, MYOF, NR4A3, PFN1, PLEKHA1, PLEKHA8, RAB35, RACGAP1, RNF34, SGK1, SH3PXD2A, SNX13, SNX19, SNX25, SNX29, SNX3, SNX32, SNX4, SNX6, SNX9, STOML2, SYT15, SYTL4, TWF1, WDFY1, WDFY3, ZCCHC14, ZFYVE16, ZFYVE26, ZFYVE9]	[A0A096LPL1_HUMAN, ABCA1, ABCG1, ADAP1, ADAP2, AGAP1, AKT1, ALOX15, AMER1, AMER2, AMPH, ANKFY1, ANXA1, ANXA10, ANXA11, ANXA13, ANXA2, ANXA2P2, ANXA3, ANXA4, ANXA5, ANXA6, ANXA7, ANXA8, ANXA8L1, ANXA8L2, ANXA9, APBA1, APOA1, APOA2, APOA4, APOA5, APOB, APOC1, APOC3, APOE, APOH, APOM, ARAP1, ARAP2, ARAP3, ARFIP1, ARFIP2, ARHGAP26, ARHGAP32, ARHGAP33, ARHGAP44, ARHGAP9, ARL4D, ARL6, ASAP1, ATP8B1, AX…	TRUE
GO:0005544	calcium-dependent phospholipid binding	0	[4, 5]	[None]	6	10.5263	0.5183	1	{}	{}	[ANXA2, ANXA2P2, ANXA6, CPNE3, SYT15, SYTL4]	[A0A096LPL1_HUMAN, ANXA1, ANXA10, ANXA11, ANXA13, ANXA2, ANXA2P2, ANXA3, ANXA4, ANXA5, ANXA6, ANXA7, ANXA8, ANXA8L1, ANXA8L2, ANXA9, C2CD4A, C2CD4B, C2CD4C, C2CD4D, C2CD5, CPNE1, CPNE3, DOC2A, DOC2B, DYSF, ESYT2, MCTP1, MCTP2, PCLO, PLA2G4A, PLA2G4B, RPH3A, RPH3AL, SYT1, SYT10, SYT11, SYT12, SYT13, SYT14, SYT15, SYT16, SYT17, SYT2, SYT3, SYT4, SYT5, SYT6, SYT7, SYT8, SYT9, SYTL1, SYTL2, SYTL3, SY…	TRUE
GO:0005545	1-phosphatidylinositol binding	0	[5, 6]	[None]	6	28.5714	0.0148583	1	{}	{}	[EEA1, SNX9, WDFY1, WDFY3, ZFYVE16, ZFYVE9]	[EEA1, EPB41, FRMPD2, MCF2L, PICALM, PLEKHA2, PLEKHA3, PLEKHA4, PLEKHA5, SCARB1, SCIN, SESTD1, SNAP91, SNX10, SNX9, SYT1, WDFY1, WDFY3, ZFYVE1, ZFYVE16, ZFYVE9]	TRUE
GO:0005546	phosphatidylinositol-4,5-bisphosphate binding	0	[7, 8]	[None]	5	9.80392	0.593452	1	{}	{}	[ANXA2, MAPKAP1, PFN1, RAB35, TWF1]	[ADAP2, ALOX15, AMER1, AMER2, ANXA2, ANXA8, ANXA8L1, ANXA8L2, APBA1, ASAP1, COMMD1, DAB2, EXOC1, EXOC7, FAM21C, FCHO2, FRMPD4, JPH2, KCNJ1, KCNJ2, KRIT1, LDLRAP1, MAPKAP1, MARK1, MYO1B, MYO1G, PARD3, PFN1, PFN2, PHLDA3, PLCB1, PRF1, RAB35, RAG2, RPH3A, RS1, RSC1A1, SCIN, SESTD1, SLC9A1, SNX18, STXBP6, SYT1, SYTL2, TIRAP, TTPA, TULP1, TULP3, TWF1, TWF2, VIL1]	TRUE
GO:0005547	phosphatidylinositol-3,4,5-trisphosphate binding	0	[6, 7]	[None]	5	13.5135	0.31453	1	{}	{}	[ARAP3, FERMT2, MAPKAP1, RACGAP1, ZFYVE16]	[ADAP1, ADAP2, AKT1, ANXA8, ANXA8L1, ANXA8L2, ARAP1, ARAP2, ARAP3, ARHGAP9, ASAP1, BTK, COMMD1, CYTH3, DAPP1, FAM21C, FERMT2, GAB2, GBF1, IQGAP1, IQGAP2, JPH2, KIF16B, MAPKAP1, MYO10, MYO1B, MYO1G, OGT, PARD3, PHLDA3, PTGES2, RACGAP1, RAG2, RS1, RSC1A1, ZFYVE1, ZFYVE16]	TRUE
GO:0005548	phospholipid transporter activity	0	[4]	[None]	6	12.5	0.352936	1	{}	{}	[ABCG1, ANO7, ATP11B, ATP8B2, CTDSP2, PITPNA]	[ABCA1, ABCA12, ABCA13, ABCA4, ABCA7, ABCG1, ANO3, ANO4, ANO6, ANO7, ANO9, APOA1, ATP10A, ATP10B, ATP10D, ATP11A, ATP11B, ATP11C, ATP8A1, ATP8A2, ATP8B1, ATP8B2, ATP8B3, ATP8B4, ATP9A, ATP9B, CETP, CTDSP2, GLTPD1, MFSD2A, PCTP, PITPNA, PITPNC1, PITPNM1, PITPNM3, PLSCR1, PLSCR2, PLSCR3, PLSCR4, PLSCR5, PRELID1, PRELID2, SCP2, SLMO1, SLMO2, SYCP2, TMEM256-PLSCR3, TRIAP1]	TRUE
GO:0005578	proteinaceous extracellular matrix	0	[2, 3]	[None]	34	9.49721	0.66748	1	{}	{}	[ADAMTSL3, ANXA2, ANXA2P2, BGN, BMP4, CASK, CD248, COL15A1, COL16A1, COL1A1, COL3A1, COL5A1, COL6A3, CRTAC1, CTHRC1, DAG1, DCN, DDX11, E2F1, FBLN1, FBLN2, FLRT2, GPC3, ITGB1, ITGB4, LOX, LOXL1, MATN2, MGP, POSTN, PXDN, SMC3, TGFBI, ZP3]	[2xCOL4A1, ABI3BP, ACAN, ACHE, ADAMTS1, ADAMTS10, ADAMTS12, ADAMTS13, ADAMTS14, ADAMTS15, ADAMTS16, ADAMTS17, ADAMTS18, ADAMTS19, ADAMTS2, ADAMTS20, ADAMTS3, ADAMTS4, ADAMTS5, ADAMTS6, ADAMTS7, ADAMTS8, ADAMTS9, ADAMTSL1, ADAMTSL2, ADAMTSL3, ADAMTSL4, ADAMTSL5, AGRN, ALB, AMBN, AMELX, AMELY, AMTN, ANG, ANGPTL4, ANXA2, ANXA2P2, APLP1, ASPN, BCAN, BGN, BMP1, BMP4, BTF3P11, C6orf15, CALR, CASK, CCBE…	TRUE
GO:0005581	collagen trimer	0	[1, 3]	[None]	15	15.7895	0.0523759	1	{}	{}	[C1QA, C1QB, C1QC, COL15A1, COL16A1, COL1A1, COL3A1, COL5A1, COL6A3, CTHRC1, DCN, FAM122B, LOX, MSR1, WDR33]	[2xCOL4A1, ADIPOQ, C1QA, C1QB, C1QC, C1QL1, C1QL2, C1QL3, C1QL4, C1QTNF1, C1QTNF2, C1QTNF3, C1QTNF3-AMACR, C1QTNF5, C1QTNF6, C1QTNF7, C1QTNF8, C1QTNF9, C1QTNF9B, CCBE1, COL10A1, COL11A1, COL11A2, COL12A1, COL13A1, COL14A1, COL15A1, COL16A1, COL17A1, COL18A1, COL18A1 trimer, COL19A1, COL1A1, COL1A2, COL20A1, COL21A1, COL22A1, COL23A1, COL24A1, COL25A1, COL26A1, COL27A1, COL28A1, COL2A1, COL3A1, CO…	TRUE
GO:0005583	fibrillar collagen trimer	0	[2, 3, 4, 5, 6]	[None]	3	23.0769	0.135883	1	{}	{}	[COL1A1, COL3A1, COL5A1]	[COL11A1, COL11A2, COL1A1, COL1A2, COL27A1, COL2A1, COL3A1, COL5A1, COL5A2, COL5A3, COL7A1, LUM, TNXB]	TRUE
GO:0005604	basement membrane	0	[2, 3, 4]	[None]	13	12.6214	0.23529	1	{}	{}	[ANXA2, ANXA2P2, CASK, COL15A1, COL5A1, DAG1, FBLN1, ITGB1, ITGB4, LOXL1, MATN2, SMC3, TGFBI]	[2xCOL4A1, ACAN, ACHE, ADAMTS1, AGRN, ALB, AMTN, ANG, ANXA2, ANXA2P2, APLP1, CASK, CCDC80, CD151, COL15A1, COL17A1, COL18A1, COL18A1 trimer, COL28A1, COL2A1, COL4A1, COL4A2, COL4A3, COL4A4, COL4A5, COL4A6, COL5A1, COL7A1, COL8A1, COL8A2, COLQ, CST3, DAG1, DEAF1, DLG1, DST, EFEMP2, EGFL6, EGFLAM, ENTPD1, ENTPD2, ERBB2IP, FBLN1, FBN1, FGF9, FN1, FRAS1, FREM1, FREM2, FREM3, HMCN1, HMCN2, HSPG2, ITGA…	TRUE
GO:0005615	extracellular space	0	[2, 3]	[None]	107	7.66476	0.999424	1	{}	{}	[ACTA2, ADAM9, ADNP, AKR1B1, ANGPTL2, ANXA2, APOL1, APOM, ATXN10, AXL, BDNF-AS, BMP4, BTD, BVES, C1QA, C1QB, C1QC, C3, C3orf58, CBR3, CCL5, CD109, CD14, CD36, CDH13, CFL2, CMTM4, CNOT1, COL15A1, COL1A1, COL3A1, COL6A3, CTHRC1, CXCL1, CXCL12, CXCL16, CXCL2, CXCL3, CXCL5, DAG1, DCN, DKK1, DLG3, E2F1, EIF2S1, ENC1, ENO3, F3, FAM178A, FAP, FBLN1, FKTN, FLRT2, GLE1, GPC3, HLA-DRB1, HMGB1, HSPD1, IDE, …	[2xFGA, 6xC1QA, A1BG, A2M, A2ML1, ABCA1, ABCA3, ABCD1, ABI3BP, ACE, ACE2, ACHE, ACPP, ACSM1, ACTA1, ACTA2, ACTB, ACTBL2, ACTC1, ACTG1, ACTG2, ACTN1, ACTN4, ADA, ADAM9, ADAMTS13, ADAMTS20, ADAMTS3, ADAMTS4, ADAMTS9, ADCYAP1, ADIPOQ, ADM, ADNP, AEBP1, AFM, AFP, AGR2, AGRN, AGRP, AGT, AGXT, AHSG, AIFM2, AIMP1, AKR1A1, AKR1B1, AKR1C1, ALB, ALDH3A1, ALDOA, ALOX5, ALPL, AMBP, AMH, AMN, AMY1A, AMY2A, AN…	TRUE
GGA1, GGA2, GGA3, GGCT, GGCX, GGH, GGN, GGNBP1, GGNBP2, GGPS1, GGT2, GGTA1P, GGTA2P, GH1, GH2, GHDC, GHITM, GHR, GHRH, GHRHR, GHRL, GID8, GIF, GIGYF2, GIMAP1, GIMAP2, GIMAP4, GIMAP5, GIMAP6, GIMAP7, GIMAP8, GINS1, GINS2, GINS3, GINS4, GIP, GIPC1, GIPC2, GIPR, GIT1, GIT2, GJA1, GJB1, GJB2, GJB3, GJB6, GJC1, GJD3, GK, GK2, GK3P, GK5, GKAP1, GKN1, GLA, GLB1, GLCCI1, GLCE, GLDC, GLE1, GLG1, GLI1, GLI…
PPARG, PPARGC1A, PPARGC1B, PPAT, PPBP, PPCDC, PPCS, PPEF1, PPEF2, PPFIA1, PPFIA2, PPFIA3, PPFIA4, PPFIBP2, PPHLN1, PPIA, PPIAL4A, PPIAL4D, PPIAL4G, PPIB, PPIC, PPID, PPIE, PPIF, PPIG, PPIH, PPIL1, PPIL2, PPIL3, PPIL4, PPIP5K1, PPIP5K2, PPL, PPM1A, PPM1B, PPM1D, PPM1E, PPM1F, PPM1G, PPM1H, PPM1K, PPM1L, PPM1M, PPOX, PPP1CA, PPP1CB, PPP1CC, PPP1R10, PPP1R11, PPP1R12A, PPP1R12B, PPP1R12C, PPP1R13B, …
MYM3, ZMYM4, ZMYM5, ZMYM6, ZMYND10, ZMYND11, ZMYND12, ZMYND15, ZMYND19, ZMYND8, ZNF10, ZNF100, ZNF101, ZNF106, ZNF107, ZNF112, ZNF114, ZNF117, ZNF12, ZNF121, ZNF124, ZNF131, ZNF132, ZNF133, ZNF134, ZNF135, ZNF136, ZNF137P, ZNF138, ZNF14, ZNF140, ZNF141, ZNF142, ZNF143, ZNF146, ZNF148, ZNF154, ZNF155, ZNF157, ZNF16, ZNF160, ZNF165, ZNF169, ZNF17, ZNF174, ZNF175, ZNF177, ZNF18, ZNF180, ZNF181, ZNF1…
GO:0005634	nucleus		[4, 5, 6, 7]	[None]	902	13.0876	1.03405e-24	2.68854e-21	{}	{}	[AAGAB, ABCG1, ACACA, ACAT2, ACBD5, ACLY, ACTRT3, ADAM10, ADH5, ADNP, ADNP2, AFF4, AGBL5, AGL, AGTPBP1, AIF1, AKIRIN2, AKR1B1, ALAD, ALKBH8, ANAPC1, ANKRD17, ANKRD52, ANO7, ANXA2, APBB1, API5, APLP2, APOBEC3B, APPL1, ARHGAP22, ARID5B, ARL3, ARPP19, ASCC3, ASF1A, ASF1B, ASNA1, ASPM, ASXL2, ATAD2, ATF2, ATMIN, ATP11B, ATP5A1, ATXN7L3, AURKA, AURKB, AZIN1, BAG4, BAG5, BAHD1, BAZ1B, BAZ2A, BCLAF1, BC…	[A0A087WWV3_HUMAN, A0A087WZF3_HUMAN, A1CF, AAAS, AAGAB, AARSD1, AATF, ABCB8, ABCC6, ABCF1, ABCG1, ABCG2, ABHD14B, ABHD5, ABI1, ABL1, ABT1, ABTB1, ABTB2, ACACA, ACACB, ACAD11, ACAD9, ACADM, ACADS, ACADVL, ACAT2, ACBD5, ACD, ACHE, ACIN1, ACLY, ACO2, ACOT13, ACOT7, ACOX1, ACPP, ACR, ACRBP, ACRC, ACSL5, ACSL6, ACSS2, ACTB, ACTG1, ACTL6A, ACTL6B, ACTL7A, ACTN1, ACTN4, ACTR5, ACTR6, ACTR8, ACTRT3, ADAD…
, RNF112, RNF114, RNF126, RNF13, RNF130, RNF138, RNF14, RNF141, RNF146, RNF151, RNF168, RNF169, RNF17, RNF180, RNF187, RNF2, RNF20, RNF208, RNF212, RNF213, RNF216, RNF25, RNF34, RNF38, RNF4, RNF40, RNF43, RNF6, RNF7, RNF8, RNGTT, RNMT, RNPC3, RNPS1, ROCK2, ROGDI, ROPN1, RORA, RORB, RORC, RP9, RPA1, RPA2, RPA3, RPA4, RPAIN, RPAP1, RPAP2, RPF1, RPF2, RPL10A, RPL10L, RPL11, RPL13, RPL13A, RPL13AP3, …
GO:0005635	nuclear envelope		[3, 4, 5, 6, 7, 8, 9]	[None]	67	16.792	1.94988e-05	0.0448474	{}	{}	[ATP11B, BNIP2, C6orf89, CACYBP, CENPF, CERS2, DNAJC1, DPY19L2, DPY19L3, DTL, ECT2, EIF5A2, FAM188A, GLE1, GTPBP4, HTATIP2, IFI27, IGF2R, IPO5, IPO7, KPNA1, KPNA3, LMNB1, LPIN1, LRPPRC, LRRC59, MATR3, MTDH, MTMR6, MTMR9, MYOF, NDC1, NUP153, NUP155, NUP35, NUP50, NUPL1, PRKCZ, PSEN1, PUM2, RANBP17, RANBP2, RBM15, RRM1, SENP1, SEPHS1, SLC22A18, SORL1, SORT1, SUMO1, SYNE3, TERF2IP, TEX10, TMEM176B, …	[AAAS, ABCF1, ABL1, ADRA1A, ADRA1B, ADRA1D, AEN, AGFG1, AGPAT3, AGPAT5, AHCTF1, AK9, AKAP6, AKIRIN1, ALOX5, ALOX5AP, ANXA11, ANXA4, ANXA7, APEH, APOE, APP, AQP1, ATF6, ATP11B, ATP1B4, ATP2A3, ATRAID, BAX, BCHE, BCL2, BCL2L1, BCL2L10, BNIP1, BNIP2, BNIP3, BNIP3L, BRAP, BRIP1, C2orf42, C6orf89, CACYBP, CBX3, CBX5, CCDC155, CCND2, CDC14B, CDK4, CENPF, CEP131, CEP170, CEP70, CEPT1, CERS2, CERS3, CERS…	TRUE
GO:0005637	nuclear inner membrane		[4, 5, 6, 7, 8, 9, 10, 11]	[None]	10	21.7391	0.0145589	1	{}	{}	[ATP11B, DPY19L2, DPY19L3, IFI27, LMNB1, LRPPRC, MATR3, TMPO, TOR1AIP1, ZMPSTE24]	[ATP11B, ATP1B4, CBX3, DPY19L1, DPY19L2, DPY19L3, DPY19L4, EMD, ERN1, FAM169A, GARS, GHRHR, IFI27, ITPR1, KCNH1, LBR, LEMD2, LEMD3, LMNB1, LMNB2, LRPPRC, MATR3, NPAP1, NRM, P2RX1, P2RX2, P2RX3, P2RX4, P2RX5, P2RX6, P2RX7, PSEN2, RNF13, SIGMAR1, SIRT1, SMAD1, SMAD3, SUN1, SUN2, SUN5, TMEM201, TMEM43, TMPO, TOR1AIP1, UNC50, ZMPSTE24]	TRUE
GO:0005640	nuclear outer membrane		[2, 3, 4, 5, 6, 7, 8, 9, 10, 11]	[None]	3	12.5	0.44034	1	{}	{}	[LRPPRC, PSEN1, SYNE3]	[CCDC155, DHCR7, DMPK, EMD, GHRHR, GLTPD1, GUCY2D, GUCY2F, ITPR3, LRPPRC, LTC4S, NAV3, NUCB2, NXNL1, PSEN1, RAE1, RETSAT, SIGMAR1, SNCA, SYNE1, SYNE2, SYNE3, SYNE4, TMEM109]	TRUE
GO:0005641	nuclear envelope lumen		[3, 4, 5, 6, 7, 8, 9, 10]	[None]	3	30	0.0713298	1	{}	{}	[CACYBP, IGF2R, SORL1]	[ALOX5, APP, BCHE, CACYBP, HRASLS, IGF2R, PTGES, SORL1, TUBB, TUBB2A]	TRUE
GO:0005643	nuclear pore		[3, 4, 5, 6, 7, 8, 9, 10]	[None]	17	23.9437	0.000545104	1	{}	{}	[EIF5A2, GLE1, IPO5, IPO7, KPNA1, KPNA3, NDC1, NUP153, NUP155, NUP35, NUP50, NUPL1, RANBP17, RANBP2, SUMO1, TMEM33, XPO7]	[AAAS, AGFG1, AHCTF1, DDX19A, DDX19B, EIF5A, EIF5A2, EIF5AL1, ENY2, GLE1, IPO4, IPO5, IPO7, KPNA1, KPNA3, KPNB1, MAD1L1, MAD2L1, MCM3AP, MVP, MX2, MYO1C, MYO1E, NDC1, NPIPA1, NUP107, NUP133, NUP153, NUP155, NUP160, NUP188, NUP205, NUP210, NUP214, NUP35, NUP37, NUP43, NUP50, NUP54, NUP62, NUP62CL, NUP85, NUP88, NUP93, NUP98, NUPL1, NUPL2, NUTF2, NXF1, NXT1, PIK3R4, POM121, POM121B, POM121C, POMZP3…	TRUE
GO:0005654	nucleoplasm		[4, 5, 6, 7, 8, 9, 10]	[None]	473	16.4122	6.13893e-31	1.60165e-27	{}	{}	[AAGAB, ABCG1, ACAT2, ACBD5, ACLY, AFF4, AGL, AKR1B1, ALKBH8, ANAPC1, APBB1, API5, APLP2, APPL1, ARID5B, ARPP19, ASCC3, ASF1A, ASF1B, ASXL2, ATAD2, ATF2, ATXN7L3, BAHD1, BCLAF1, BCORL1, BDP1, BMP2K, BRMS1L, BUB1, BUB3, C11orf30, C11orf73, C5orf54, CACYBP, CALM1, CASP3, CASP7, CBR3, CBX1, CCBL1, CCNA1, CCNA2, CCNB1, CCNB2, CCND1, CCNT1, CCT4, CD3EAP, CD79B, CDC20, CDC23, CDC25A, CDC25B, CDC25C, CD…	[A1CF, AAAS, AAGAB, ABCF1, ABCG1, ABCG2, ABL1, ABTB2, ACAT2, ACBD5, ACD, ACIN1, ACLY, ACOT7, ACOX1, ACSS2, ACTB, ACTL6A, ADAM12, ADAR, ADARB1, ADD1, ADD3, ADI1, ADIRF, ADK, ADPRHL2, ADRM1, AEBP2, AEN, AFF1, AFF2, AFF3, AFF4, AFM, AFTPH, AGL, AGO1, AGO2, AGTRAP, AHCTF1, AHR, AIP, AK3, AK5, AK6, AK9, AKAP17A, AKAP8, AKAP8L, AKIP1, AKIRIN1, AKR1B1, AKT1, AKT1S1, AKT2, AKT3, ALAS1, ALDH1B1, ALDH3A1, …	TRUE
GO:0005657	replication fork		[4, 5, 6, 7, 8, 9]	[None]	14	19.7183	0.0103815	1	{}	{}	[BAZ1B, H2AFX, HDAC2, MCM10, PCNA, POLE2, POLE3, RAD18, RAD51B, RFC3, RFC5, SMARCAD1, TOP1, ZRANB3]	[ARTN, BAZ1B, BCAS2, BCL6, BLM, CDC45, CDC5L, CHEK1, CHRAC1, DMAP1, DNMT1, ERCC5, GINS2, GINS4, H2AFX, HDAC2, HELB, MCM10, MCM3, MMS22L, NBN, PCNA, PLRG1, POLA1, POLA2, POLD1, POLD2, POLD3, POLE, POLE2, POLE3, POLE4, POLR1A, POLR1B, PRIM1, PRIM2, PRPF19, PURA, PURB, RAD18, RAD51B, RAD51C, RAD51D, RFC1, RFC2, RFC3, RFC4, RFC5, RPA1, RPA2, RPA3, RPA4, SLC19A1, SMARCA5, SMARCAD1, SMARCAL1, TONSL, TO…	TRUE
GO:0005663	DNA replication factor C complex		[3, 4, 5, 6, 7, 8, 9, 10]	[None]	3	42.8571	0.0261423	1	{}	{}	[PCNA, RFC3, RFC5]	[PCNA, RFC1, RFC2, RFC3, RFC4, RFC5, SLC19A1]	TRUE
GO:0005667	transcription factor complex		[3, 4, 5]	[None]	35	11.0063	0.313808	1	{}	{}	[BDP1, CD3EAP, CEBPB, CLOCK, CREBBP, E2F1, E2F7, ERCC3, ETS1, FOXF2, FOXH1, GTF2A1, GTF2F2, GTF2H1, HCLS1, HDAC2, HMGA1, HNRNPAB, LDB2, LPIN1, MGA, NAA15, NR4A3, PBX1, RBL1, RNASEH2A, SIN3A, SMAD2, SMAD5, SMAD6, TAF5, TAF5L, TAF9, TFDP1, WWOX]	[2xSMAD3, ABT1, AFM, AHR, AJUBA, ALX1, ALX4, ANKRD1, APEX1, ARID5A, ARNT, ARNT2, ARNTL, ARNTL2, ASCC1, ASCL3, ATF1, ATF4, ATF5, ATF7IP, BARX2, BDP1, BEX1, BEX2, BRF1, BSX, CCNH, CD3EAP, CDK2, CDK4, CDK7, CEBPA, CEBPB, CLOCK, CREB1, CREBBP, CREG1, CREM, CRX, CSRP3, CTBP1, CTNNB1, CYP27B1, D6RAR5_HUMAN, DACH1, DDIT3, DEAF1, DMBX1, E2F1, E2F2, E2F3, E2F4, E2F5, E2F6, E2F7, E2F8, ECSIT, EDF1, EP300, …	TRUE
GO:0005680	anaphase-promoting complex		[5, 6, 7, 8, 9, 10]	[None]	7	31.8182	0.00453607	1	{}	{}	[ANAPC1, CACUL1, CDC20, CDC23, CDC26, CDC27, UBE2S]	[ANAPC1, ANAPC10, ANAPC11, ANAPC13, ANAPC15, ANAPC16, ANAPC2, ANAPC4, ANAPC5, ANAPC7, BUB1B, CACUL1, CDC16, CDC20, CDC23, CDC26, CDC27, CUL7, FZR1, MAD2L2, UBE2C, UBE2S]	TRUE
GO:0005681	spliceosomal complex		[3, 4, 5, 6, 7, 8, 9]	[None]	17	10.3659	0.487608	1	{}	{}	[API5, CWC27, DDX39A, DHX15, DHX32, HNRNPF, HNRNPH3, HNRNPM, HNRNPR, PPP1R8, PRPF4, RBM22, SF3A3, SF3B6, SNRPB2, SNRPG, YBX1]	[ADAR, AKAP17A, ALYREF, API5, AQR, BCAS2, BUD31, CACTIN, CCAR2, CDC40, CDC5L, CRNKL1, CTNNBL1, CWC15, CWC22, CWC27, DDX23, DDX39A, DDX39B, DDX41, DDX5, DGCR14, DHX15, DHX16, DHX32, DHX35, DHX38, DHX8, DQX1, EFTUD2, EIF4A3, FOXE1, FRG1, GCFC2, GEMIN2, GPATCH1, HNRNPA1, HNRNPA1L2, HNRNPA2B1, HNRNPA3, HNRNPC, HNRNPDL, HNRNPF, HNRNPH1, HNRNPH3, HNRNPK, HNRNPM, HNRNPR, HNRNPU, HSPA8, IGFLR1, ISY1, IVN…	TRUE
GO:0005689	U12-type spliceosomal complex		[4, 5, 6, 7, 8, 9, 10]	[None]	4	16.6667	0.21773	1	{}	{}	[DHX15, SF3B6, SNRPG, YBX1]	[DHX15, PDCD7, PHF5A, RNPC3, SF3B1, SF3B2, SF3B3, SF3B4, SF3B5, SF3B6, SNRNP25, SNRNP35, SNRNP48, SNRPB, SNRPD1, SNRPD2, SNRPD3, SNRPE, SNRPF, SNRPG, YBX1, ZCRB1, ZMAT5, ZRSR2]	TRUE
GO:0005694	chromosome		[4, 5, 6, 7]	[None]	170	20.5811	2.64021e-20	6.84343e-17	{}	{}	[AFF4, AKR1B1, ANKRD17, ASF1A, ASF1B, ASXL2, ATF2, AURKA, AURKB, BAHD1, BAZ1B, BAZ2A, BRMS1L, BUB1, BUB3, CAPN2, CBX1, CCNB1, CD3EAP, CDCA2, CDCA5, CDCA8, CEBPB, CENPB, CENPE, CENPF, CENPI, CENPM, CENPN, CENPO, CENPW, CLASP1, CLOCK, CREBBP, CTCF, DCLRE1B, DCTN3, DDX11, DSCC1, DTL, DYNC1LI1, DYNLL1, ENC1, EP400, ERCC6L, ESCO2, FAM178A, FIGNL1, FOXH1, GABPA, GSG2, H1FX, H2AFV, H2AFX, H2AFZ, H3F3A, …	[ACD, ACTB, ACTL6A, ACTR5, ACTR8, ADD3, AFF4, AHCTF1, AKAP8, AKR1B1, ALKBH1, ANKRD17, ANKRD2, ANP32E, ANTXR1, APC, APITD1, APLF, APTX, AR, AREG, ARID1A, ARRB1, ARTN, ASF1A, ASF1B, ASH1L, ASXL1, ASXL2, ATF2, ATM, ATR, ATRX, AURKA, AURKB, AURKC, BAHD1, BANF1, BAZ1A, BAZ1B, BAZ2A, BCAS2, BCAS3, BCL6, BHLHE40, BIRC2, BIRC5, BLM, BOD1, BOD1L2, BRCA1, BRD4, BRD8, BRMS1, BRMS1L, BUB1, BUB1B, BUB3, C1orf…	TRUE
GO:0005720	nuclear heterochromatin		[4, 5, 6, 7, 8, 9, 10, 11, 12, 13]	[None]	6	17.6471	0.121264	1	{}	{}	[CBX1, ESCO2, H2AFZ, NCAPD3, SUV39H2, UHRF2]	[ATRX, CBX1, CBX3, CBX5, DNMT3A, DNMT3B, EED, EME1, ESCO2, FOXC1, H2AFY, H2AFZ, HIST1H1B, HIST1H1E, MPHOSPH8, NCAPD3, PCGF2, PHC1, PSIP1, RING1, RNF2, SATB1, SIRT1, SIRT2, SIRT6, SUV39H2, SUV420H2, SUZ12, TCP1, TNKS1BP1, TRIM28, UHRF1, UHRF2, ZFP57]	TRUE
GO:0005721	pericentric heterochromatin		[4, 6, 7, 8, 9, 10, 11]	[None]	5	33.3333	0.0130481	1	{}	{}	[BAZ1B, CBX1, ESCO2, INCENP, NCAPD3]	[BAZ1B, CBX1, CBX3, CBX5, CENPC, CENPCP1, DNMT1, ESCO2, H2AFY, HELLS, IKZF1, INCENP, LRWD1, NCAPD3, SUV420H2]	TRUE
GO:0005730	nucleolus		[4, 5, 6, 7, 8, 9, 10]	[None]	127	14.0331	6.47352e-05	0.146431	{}	{}	[ACACA, ACAT2, AFF4, ASNA1, BAZ2A, BCLAF1, BMS1, BTD, BVES, C6orf89, CASK, CCNT1, CCT5, CD3EAP, CDCA8, CDV3, CENPW, CHCHD1, CMPK1, COG7, CTCF, CUL2, DCLRE1A, DDX11, DDX50, DHX15, DIS3, DTL, EIF3A, ENC1, ENDOV, FAM32A, FAM64A, FMR1, GEMIN4, GTF2B, GTPBP4, GZF1, H1FX, HJURP, HNRNPM, HNRNPR, ILF2, IP6K1, IPMK, IPO5, KANSL3, KDM4A, KIF20B, KLHL7, MALT1, MCM10, MKI67, MTCH1, MTDH, NCAPG, NEDD1, NEK11,…	[AATF, ABCB8, ABHD14B, ABL1, ABT1, ABTB1, ACACA, ACADVL, ACAT2, ACIN1, ACOX1, ACSL5, ACTL6B, ADAR, ADARB1, AEN, AFF4, AGAP2, AGPS, AK3, AK5, AK6, AK8, AK9, AKTIP, ANAPC11, ANG, ANKRD1, ANP32B, APEX1, APEX2, APTX, ARFGAP2, ARFGEF1, ARID3A, ARID5A, ARL4A, ARL4D, ARL6IP4, ARNTL2, ARTN, ASNA1, ATF3, ATF7IP2, ATXN1L, ATXN7, BARD1, BARX2, BAZ2A, BCAR1, BCAS2, BCL2L1, BCL9L, BCLAF1, BHLHE40, BLM, BMS1, …	TRUE
GO:0005732	small nucleolar ribonucleoprotein complex		[3, 4, 5, 6]	[None]	3	13.0435	0.412514	1	{}	{}	[BVES, POP1, SNRPG]	[BVES, CNGB1, DKC1, FBL, GAR1, LSM6, LSM7, MPHOSPH10, NAF1, NHP2, NHP2L1, NOP10, NOP56, NOP58, POP1, POP4, PYDC1, RRP9, SNRNP40, SNRPF, SNRPG, SNRPGP15, TNIP1]	TRUE
GO:0005737	cytoplasm		[3, 4, 5]	[None]	1345	12.7803	5.32741e-44	1.39312e-40	{}	{}	[AADAT, AAGAB, AASDHPPT, ABCA8, ABCB10, ABCB9, ABCC9, ABCD3, ABCE1, ABCG1, ABHD10, ABL2, ACACA, ACADSB, ACAP1, ACAT2, ACBD5, ACLY, ACN9, ACO1, ACOT1, ACOT2, ACOT9, ACP1, ACSL1, ACTA2, ACTR1A, ACTR1B, ACTR2, ACTR3, ACTRT3, ACVR2B, ACYP2, ADAM10, ADAM9, ADH5, ADO, AFF4, AFG3L2, AGAP1, AGBL5, AGGF1, AGL, AGPAT6, AGPAT9, AGTPBP1, AHCYL1, AIDA, AIF1, AKAP11, AKAP9, AKR1B1, ALAD, ALDH1L2, ALKBH8, ALS2,…	[2xCDC37, 2xCdc37, 2xPFKL, 3xPFKL, A0A087WYN8_HUMAN, A0A096LNI8_HUMAN, A0A096LNU2_HUMAN, A0A096LNY1_HUMAN, A0A096LP26_HUMAN, A0A096LP75_HUMAN, A1CF, A2M, A3GALT2, A4GALT, A4GNT, AAAS, AACS, AADAC, AADAT, AAGAB, AAK1, AAMDC, AAMP, AANAT, AARS, AARS2, AARSD1, AASDHPPT, AASS, AATF, AATK, ABAT, ABCA1, ABCA12, ABCA2, ABCA3, ABCA5, ABCA7, ABCA8, ABCA9, ABCB10, ABCB6, ABCB7, ABCB8, ABCB9, ABCC10, ABCC12…
K, INPPL1, INS, INSC, INSIG1, INSIG2, INSL3, INSL6, INSM2, INSR, INTS9, INTU, INVS, IP6K1, IP6K3, IPCEF1, IPO11, IPO13, IPO4, IPO5, IPO7, IPO8, IPO9, IPP, IPPK, IQCB1, IQCE, IQGAP1, IQGAP2, IQGAP3, IQSEC1, IQSEC2, IQSEC3, IQUB, IRAK1, IRAK1BP1, IRAK2, IRAK3, IRAK4, IREB2, IRF1, IRF2, IRF2BP2, IRF3, IRF4, IRF5, IRF6, IRF7, IRF8, IRF9, IRG1, IRGM, IRS1, IRS2, IRS4, IRX3, ISCA1, ISCA2, ISCU, ISG15, …
, STAT6, STAU1, STAU2, STC1, STC2, STEAP1, STEAP2, STEAP3, STEAP4, STH, STIL, STIM1, STIM2, STIP1, STK10, STK11, STK11IP, STK16, STK17B, STK19, STK19P, STK24, STK25, STK26, STK3, STK31, STK33, STK35, STK36, STK38, STK38L, STK39, STK4, STK40, STMN1, STMN2, STMN3, STMN4, STMND1, STOM, STOML2, STON1, STON1-GTF2A1L, STON2, STOX1, STPG1, STRA8, STRADA, STRADB, STRAP, STRBP, STRIP1, STRIP2, STRN, STRN3…
GO:0005739	mitochondrion		[4, 5, 6, 7]	[None]	244	13.8715	6.16947e-08	0.000151214	{}	{}	[AADAT, ABCA8, ABCB10, ABCD3, ABCE1, ABCG1, ABHD10, ACACA, ACADSB, ACLY, ACN9, ACO1, ACOT2, ACOT9, ACSL1, ACYP2, ADH5, ADO, AFF4, AFG3L2, AGTPBP1, ALDH1L2, ARG2, ATAD1, ATF2, ATP5A1, ATP5J, ATP5SL, ATP6V1A, ATP6V1E1, ATP7B, BAG5, BAK1, BCKDHB, BDNF-AS, BRAF, BTD, C14orf159, C17orf89, C5orf54, CARS2, CAT, CD3EAP, CDK1, CHCHD1, CHCHD4, CLN8, CLTC, CLYBL, COL4A3BP, COQ2, CSDE1, CTDSP2, CTU1, DARS2, …	[AADAT, AARS2, AASS, ABAT, ABCA12, ABCA8, ABCA9, ABCB10, ABCB6, ABCB7, ABCB8, ABCC12, ABCD1, ABCD2, ABCD3, ABCE1, ABCF2, ABCG1, ABCG2, ABHD10, ABHD11, ABHD6, ABL1, ACAA2, ACACA, ACACB, ACAD10, ACAD11, ACAD8, ACAD9, ACADL, ACADM, ACADS, ACADSB, ACADVL, ACAT1, ACBD3, ACD, ACLY, ACN9, ACO1, ACO2, ACOT13, ACOT2, ACOT7, ACOT8, ACOT9, ACOX1, ACOX3, ACP6, ACSBG2, ACSF2, ACSF3, ACSL1, ACSL3, ACSL4, ACSL5…	TRUE
GO:0005740	mitochondrial envelope		[4, 5, 6, 7, 8, 9]	[None]	95	13.0495	0.0049589	1	{}	{}	[ABCA8, ABCB10, ABCD3, ACN9, ACSL1, AFG3L2, ATF2, ATP5A1, ATP5J, BAK1, BDNF-AS, CAT, CHCHD1, CHCHD4, COQ2, CSDE1, DDX3X, DNM1L, EXOG, FBXL4, GHITM, GK, GOLPH3, GOT2, GPAM, GRPEL2, HADH, HADHA, HCCS, HERC2, HK1, HSPD1, IFI27, IMMT, LPIN1, MARCH5, MCUR1, MFN2, MICU1, MIEF1, MPC1, MPC2, MRPL16, MRPL22, MRPL3, MRPL35, MRPL37, MRPL42, MRPL45, MRPL49, MRPS22, MRPS27, MRPS30, MRPS35, MTCH1, MTOR, NDUFA1…	[ABCA12, ABCA8, ABCB10, ABCB6, ABCB7, ABCB8, ABCD3, ABCF2, ABCG2, ACAA2, ACACB, ACAD11, ACADL, ACADS, ACADVL, ACAT1, ACN9, ACSL1, ACSL3, ACSL4, ACSL5, ACSL6, ADAP2, ADCK4, AFG3L2, AGK, AGPAT5, AIFM1, AIFM2, AIFM3, AK2, AKAP1, ALAS2, ALDH18A1, ALDH3A2, AMBRA1, ANXA1, AOC1, APEX2, APOOL, ARL2, ARL2BP, ARMCX3, ASS1, ATAD3A, ATAD3B, ATCAY, ATF2, ATG14, ATG5, ATP5A1, ATP5B, ATP5C1, ATP5D, ATP5E, ATP5E…	TRUE
GO:0005741	mitochondrial outer membrane		[4, 5, 6, 7, 8, 9, 10, 11]	[None]	27	16.6667	0.00608603	1	{}	{}	[ACSL1, ATF2, BAK1, DDX3X, DNM1L, GK, GPAM, HK1, IFI27, LPIN1, MARCH5, MFN2, MIEF1, MTOR, OPA1, PINK1, RAF1, RHOT1, SH3GLB1, SNN, SPATA18, SPG20, TOMM34, TOMM70A, VDAC1, VDAC2, VDAC3]	[ABCB6, ACACB, ACSL1, ACSL3, ACSL4, ACSL5, ACSL6, AGPAT5, AIFM2, AKAP1, AMBRA1, AOC1, ARMCX3, ASS1, ATF2, ATP5G2, ATP5G3, BAD, BAK1, BAX, BBC3, BCL2, BCL2A1, BCL2L1, BCL2L10, BCL2L11, BCL2L2, BID, BMF, BNIP3, BNIP3L, BOK, BRI3BP, CASP8, CISD1, CISD2, CNP, COASY, CPT1A, CPT1B, CPT1C, CYB5A, CYB5B, CYB5R3, CYP27B1, DAO, DDX3X, DMPK, DNM1L, EPHA4, FIS1, FUNDC1, FUNDC2, GALK2, GCK, GDAP1, GDNF, GIMAP…	TRUE
GO:0005743	mitochondrial inner membrane		[4, 5, 6, 7, 8, 9, 10, 11]	[None]	64	12.9817	0.0204755	1	{}	{}	[ABCA8, ABCB10, ABCD3, AFG3L2, ATP5A1, ATP5J, BDNF-AS, CHCHD1, COQ2, CSDE1, EXOG, GHITM, GOT2, GPAM, GRPEL2, HADH, HADHA, HCCS, HERC2, HSPD1, IMMT, MCUR1, MICU1, MPC1, MPC2, MRPL16, MRPL22, MRPL3, MRPL35, MRPL37, MRPL42, MRPL45, MRPL49, MRPS22, MRPS27, MRPS30, MRPS35, MTCH1, NDUFA12, NDUFA4, NDUFA8, NDUFAB1, NDUFAF5, NDUFB3, NDUFS4, OPA1, PINK1, PSEN1, PTCD3, SCO1, SFXN1, SLC25A24, SLC25A30, SLC2…	[ABCA12, ABCA8, ABCB10, ABCB7, ABCB8, ABCD3, ACAA2, ACADVL, ACAT1, ACSL5, AFG3L2, AIFM1, AIFM3, AK2, ALAS2, ALDH18A1, ALDH3A2, APEX2, APOOL, ATAD3A, ATAD3B, ATP5A1, ATP5B, ATP5C1, ATP5D, ATP5E, ATP5EP2, ATP5F1, ATP5G1, ATP5G2, ATP5G3, ATP5H, ATP5I, ATP5J, ATP5J2, ATP5L, ATP5L2, ATP5O, ATP5S, ATP6, ATP8, ATPIF1, AURKAIP1, BCL2L1, BCS1L, BDH1, BDNF, BDNF-AS, C11orf83, C14orf2, CABS1, CCDC109B, CCNI…	TRUE
GO:0005746	mitochondrial respiratory chain		[3, 4, 5, 6, 7, 8, 9, 10, 11, 12]	[None]	7	8.97436	0.681402	1	{}	{}	[NDUFA12, NDUFA4, NDUFA8, NDUFAB1, NDUFB3, NDUFS4, UQCRC2]	[BCS1L, COX1, COX15, COX4I2, COX6A1, COX6A2, COX7A1, COX7A2, COX7A2L, COX7A2P2, COX7B, COX7B2, CYTB, E9PQ68_HUMAN, FOXRED1, H0YIV9_HUMAN, H3BRM9_HUMAN, ND1, ND2, ND3, ND4, ND4L, ND5, NDUFA1, NDUFA10, NDUFA11, NDUFA12, NDUFA13, NDUFA2, NDUFA3, NDUFA4, NDUFA4P1, NDUFA5, NDUFA6, NDUFA7, NDUFA8, NDUFA9, NDUFAB1, NDUFAF1, NDUFB1, NDUFB10, NDUFB11, NDUFB2, NDUFB3, NDUFB4, NDUFB5, NDUFB6, NDUFB7, NDUFB8…	TRUE
GO:0005747	mitochondrial respiratory chain complex I		[3, 4, 5, 6, 7, 8, 9, 10, 11, 12, 13]	[None]	6	11.7647	0.408858	1	{}	{}	[NDUFA12, NDUFA4, NDUFA8, NDUFAB1, NDUFB3, NDUFS4]	[E9PQ68_HUMAN, FOXRED1, H3BRM9_HUMAN, ND1, ND2, ND3, ND4, ND4L, ND5, NDUFA1, NDUFA10, NDUFA11, NDUFA12, NDUFA13, NDUFA2, NDUFA3, NDUFA4, NDUFA4P1, NDUFA5, NDUFA6, NDUFA7, NDUFA8, NDUFA9, NDUFAB1, NDUFAF1, NDUFB1, NDUFB10, NDUFB11, NDUFB2, NDUFB3, NDUFB4, NDUFB5, NDUFB6, NDUFB7, NDUFB8, NDUFB9, NDUFC1, NDUFC2, NDUFS1, NDUFS2, NDUFS3, NDUFS4, NDUFS5, NDUFS6, NDUFS7, NDUFS8, NDUFV1, NDUFV2, NDUFV3, …	TRUE
GO:0005758	mitochondrial intermembrane space		[3, 4, 5, 6, 7, 8, 9, 10]	[None]	14	17.9487	0.022835	1	{}	{}	[ACN9, CAT, CHCHD4, FBXL4, GOLPH3, MICU1, NDUFA8, NLN, OPA1, PANK2, PINK1, STOML2, TIMM23, TIMM8B]	[ACN9, AIFM1, AK2, ARL2, ARL2BP, BLOC1S1, CAT, CEP89, CHCHD10, CHCHD4, CHCHD5, CHCHD7, CIAPIN1, COA7, COX17, COX19, COX6B1, COX6B2, CPOX, CYCS, DIABLO, DTYMK, FAM58A, FBXL4, FGR, GATM, GFER, GLYAT, GOLPH3, GUCY2C, HAX1, HCRT, HSD3B1, HSD3B2, HSP90B2P, HTRA2, LYN, MED12, MICU1, MICU2, MYOC, NDUFA8, NDUFB7, NDUFS1, NDUFS5, NLN, NME4, OPA1, PANK2, PARK7, PINK1, PNPT1, PPOX, PRELID1, PRELID2, REXO2, …	TRUE
GO:0005759	mitochondrial matrix		[4, 5, 6, 7, 8, 9]	[None]	63	16.4921	5.91071e-05	0.133819	{}	{}	[AADAT, ABCE1, ACADSB, ACN9, ARG2, ATP5A1, BCKDHB, BTD, CARS2, DARS2, DLAT, DLST, DTD1, ECHS1, ETHE1, FARS2, FDX1, FH, GFM2, GLUD1, GOT2, GRPEL2, GRSF1, HADH, HADHA, HIBADH, HSPD1, IDH1, LRPPRC, LRRC59, LYRM4, MCCC2, MMAB, MRPL16, MRPL3, MRPL35, MRPL37, MRPL42, MRPL49, MRPS22, MRPS35, MRRF, MUT, NAGS, NDUFAB1, NUDT9, OAT, OGDH, PABPC5, PARS2, PCCA, PDK3, PDPR, PDSS1, PPAPDC2, PRDX3, SLC25A5, SOAT…	[AADAT, AASS, ABAT, ABCE1, ACAD8, ACADL, ACADM, ACADS, ACADSB, ACADVL, ACAT1, ACN9, ACO2, ACSM1, ACSM2A, ACSM2B, ACSM3, ACSM4, ACSM5, ACSS1, ADHFE1, ADPRHL2, AGXT, AGXT2, AK3, AK4, ALAS1, ALAS2, ALDH1B1, ALDH2, ALDH4A1, ALDH5A1, ALDH6A1, ALDH7A1, ALKBH7, ARG2, ARL2, ARL2BP, ATAD3A, ATG4D, ATP5A1, ATP5B, ATP5C1, ATP5D, ATP5E, ATP5F1, ATXN3, ATXN3L, ATXN8, AUH, BCAT2, BCKDHA, BCKDHB, BCKDK, BCL2L1,…	TRUE
GO:0005761	mitochondrial ribosome		[3, 4, 5, 6, 7, 8, 9, 10]	[None]	8	11.9403	0.36121	1	{}	{}	[MRPL16, MRPL3, MRPL35, MRPL37, MRPL42, MRPL49, MRPS22, MRPS35]	[DAP3, DLGAP3, ICT1, MPV17L2, MRPL10, MRPL11, MRPL12, MRPL13, MRPL14, MRPL15, MRPL16, MRPL17, MRPL18, MRPL19, MRPL20, MRPL23, MRPL27, MRPL28, MRPL3, MRPL30, MRPL32, MRPL33, MRPL34, MRPL35, MRPL36, MRPL37, MRPL39, MRPL40, MRPL41, MRPL42, MRPL43, MRPL46, MRPL47, MRPL48, MRPL49, MRPL51, MRPL52, MRPL55, MRPL57, MRPL9, MRPS11, MRPS12, MRPS14, MRPS15, MRPS16, MRPS17, MRPS18A, MRPS18B, MRPS18C, MRPS2, M…	TRUE
GO:0005762	mitochondrial large ribosomal subunit		[4, 5, 6, 7, 8, 9, 10, 11]	[None]	3	13.0435	0.412514	1	{}	{}	[MRPL16, MRPL3, MRPL49]	[ICT1, MPV17L2, MRPL10, MRPL12, MRPL13, MRPL15, MRPL16, MRPL17, MRPL19, MRPL23, MRPL27, MRPL3, MRPL33, MRPL36, MRPL41, MRPL46, MRPL49, MRPL51, MRPL52, MRPL55, MRPS24, MTERFD2, NSUN4]	TRUE
GO:0005763	mitochondrial small ribosomal subunit		[4, 5, 6, 7, 8, 9, 10, 11]	[None]	3	13.6364	0.384264	1	{}	{}	[MRPL42, MRPS22, MRPS35]	[MRPL42, MRPS11, MRPS14, MRPS15, MRPS16, MRPS17, MRPS18A, MRPS18B, MRPS18C, MRPS2, MRPS21, MRPS22, MRPS24, MRPS26, MRPS28, MRPS31, MRPS33, MRPS35, MRPS36, MRPS5, MRPS6, MRPS9]	TRUE
GO:0005764	lysosome		[6, 7, 8, 9]	[None]	68	13.1528	0.0132483	1	{}	{}	[ABCB9, ANKFY1, ANXA2, ANXA6, AP1G1, AP5M1, ATP6V1A, ATP6V1E1, BGN, CALCRL, CAT, CD164, CD34, CD74, CYB561A3, DCN, DIRC2, DNAJC13, DPP4, DRAM2, FYCO1, GDAP2, GLA, GPC3, GYG1, HLA-DQA1, HLA-DQB2, HLA-DRA, HLA-DRB1, HPS1, IGF2R, KCNQ1, KIT, LAMTOR5, LAPTM5, LAT2, LIPA, MILR1, MMD, MTCH1, MTOR, MYO5A, NAPG, NBR1, OSTM1, PHIP, PIK3CD, PSEN1, RAB12, RAB14, RAMP3, RRAGA, SLC11A1, SLC15A3, SLC36A1, SLC7…	[ABCA2, ABCA5, ABCB9, ABCC10, ABCD4, ACAN, ACD, ACE, ACP2, ACP5, ACPP, ADA, ADAM8, ADRB2, AGA, AGRN, AHNAK, AKR1B10, ANK3, ANKFY1, ANKRD27, ANPEP, ANXA1, ANXA11, ANXA2, ANXA6, AP1B1, AP1G1, AP1M1, AP1M2, AP1S1, AP1S2, AP1S3, AP2M1, AP3B1, AP3D1, AP3M1, AP5B1, AP5M1, AP5S1, APEX1, APOE, AQP2, ARL8A, ARL8B, ARRB1, ARSA, ARSB, ARSD, ARSG, ASAH1, ASS1, ATP11A, ATP11C, ATP13A2, ATP6V0A2, ATP6V0A4, ATP…	TRUE
GO:0005765	lysosomal membrane		[4, 5, 6, 7, 8, 9, 10]	[None]	41	15.7088	0.0027246	1	{}	{}	[ABCB9, ANKFY1, ANXA2, ANXA6, AP1G1, AP5M1, ATP6V1A, ATP6V1E1, CD164, CD74, CYB561A3, DIRC2, DNAJC13, DPP4, DRAM2, GDAP2, HLA-DQA1, HLA-DQB2, HLA-DRA, HLA-DRB1, IGF2R, LAPTM5, MMD, MTCH1, MTOR, NAPG, OSTM1, PHIP, PSEN1, RAB12, RAB14, RRAGA, SLC15A3, SLC36A1, SORT1, STARD3NL, TMBIM1, TMEM9B, TRIM23, UBA1, ZFYVE26]	[ABCA2, ABCA5, ABCB9, ABCC10, ABCD4, ACP2, ACPP, AHNAK, ANKFY1, ANPEP, ANXA2, ANXA6, AP1B1, AP1G1, AP1M1, AP1M2, AP1S1, AP1S2, AP1S3, AP2M1, AP3B1, AP3D1, AP3M1, AP5B1, AP5M1, AP5S1, ARL8A, ARL8B, ARRB1, ATP11A, ATP11C, ATP13A2, ATP6V0A2, ATP6V0A4, ATP6V0C, ATP6V0D1, ATP6V1A, ATP6V1B2, ATP6V1C1, ATP6V1C2, ATP6V1D, ATP6V1E1, ATP6V1G1, ATP6V1H, BLOC1S1, C18orf8, C1D, C1orf85, CCZ1, CCZ1B, CD164, CD…	TRUE
GO:0005768	endosome		[3, 4, 5, 6, 7]	[None]	126	16.1954	4.2309e-08	0.000103953	{}	{}	[ABCB9, ABCG1, ACAP1, ALS2, ANKFY1, ANKRD50, ANXA2, ANXA6, AP1G1, AP5M1, APLP2, APPL1, ARFGEF2, ASTN2, ATP11B, ATP6V1E1, ATP7B, BST2, CALCRL, CD14, CD164, CD74, CDKN1B, CYB561A3, DKK1, DNAJC13, DTNBP1, EEA1, EHD4, EXOC8, F3, FAM21B, FGD5, FIG4, FYCO1, GOLPH3, HLA-DQA1, HLA-DQB2, HLA-DRA, HLA-DRB1, HPS6, HSPD1, HTT, IGF2R, INPP5B, ITGB1, KCNQ1, KIAA0196, KIDINS220, LAMTOR5, LDLRAD4, LLGL1, LMTK2, …	[A0A096LNU2_HUMAN, A0A096LP26_HUMAN, A0A096LP75_HUMAN, AATK, ABCA2, ABCA5, ABCA7, ABCB6, ABCB9, ABCD1, ABCG1, ACAP1, ACAP2, ACE, ACKR2, ACKR3, ACKR4, ACPP, ADCYAP1R1, ADRA2C, ADRB1, ADRB2, ALS2, AMN, AMOTL2, ANKFY1, ANKRD13A, ANKRD13B, ANKRD13D, ANKRD27, ANKRD50, ANTXR1, ANTXR2, ANXA1, ANXA2, ANXA6, ANXA8, ANXA8L1, ANXA8L2, AOC3, AP1AR, AP1G1, AP1G2, AP3D1, AP4B1, AP4E1, AP4M1, AP4S1, AP5M1, AP5S…	TRUE
GO:0005769	early endosome		[4, 5, 6, 7, 8]	[None]	58	20.2797	1.58095e-07	0.000385276	{}	{}	[ABCB9, ALS2, ANKFY1, ANXA2, APLP2, APPL1, ATP11B, DKK1, DNAJC13, EEA1, EHD4, F3, FAM21B, FGD5, FIG4, HPS6, HSPD1, IGF2R, INPP5B, KCNQ1, KIAA0196, LDLRAD4, LLGL1, LMTK2, MMGT1, MTMR4, MVB12B, MYO5A, NIPA2, OCRL, PIKFYVE, PRDX3, RAB14, RAB22A, RAB32, RAB38, RAB5A, RABGAP1L, RNF11, SH3GL3, SIAH2, SLC9A6, SNX13, SNX3, SNX4, SNX6, SORL1, SORT1, ST8SIA2, STAM, STAMBP, TMEM9B, TRAK2, VPS26A, VPS26B, WD…	[A0A096LNU2_HUMAN, A0A096LP26_HUMAN, A0A096LP75_HUMAN, ABCB9, ACKR2, ACKR3, ACKR4, ADRB1, ALS2, ANKFY1, ANKRD13B, ANKRD27, ANXA2, AOC3, AP1AR, APLP2, APOA1, APOA2, APOA4, APOB, APOC2, APOC3, APOE, APPL1, APPL2, AQP2, ARF6, ATP11A, ATP11B, ATP6V0D1, ATP6V0D2, ATP9A, B2M, C16orf62, C1orf210, CAV1, CCDC154, CCDC53, CCDC93, CD1E, CD207, CD4, CD8B, CFTR, CHMP1A, CLCN3, CLCN4, CLIP3, CLN3, CLVS1, CLVS2…	TRUE
GO:0005770	late endosome		[4, 5, 6, 7, 8]	[None]	33	16.0194	0.00493602	1	{}	{}	[ANXA2, ANXA6, AP5M1, ATP7B, BST2, CD74, CYB561A3, EXOC8, F3, FIG4, FYCO1, HLA-DRA, HLA-DRB1, HTT, IGF2R, KCNQ1, KIDINS220, LAMTOR5, MMD, MVB12B, MYO5A, NBR1, OSBPL11, PIKFYVE, RAB11A, RAB14, SLC11A1, SLC9A6, SORL1, STARD3NL, UNC13D, VPS26B, ZP3]	[ABCA5, ACPP, ANKRD13A, ANKRD13B, ANKRD13D, ANKRD27, ANXA2, ANXA6, ANXA8, ANXA8L1, ANXA8L2, AP1AR, AP5M1, AP5S1, APOE, ARL8A, ARL8B, ATG9A, ATP7A, ATP7B, BACE1, BST2, CD1E, CD300LG, CD63, CD74, CD79A, CHID1, CHMP1B, CHMP2A, CHMP2B, CHMP3, CHMP4A, CHMP4B, CHMP4C, CHMP6, CLCN3, CLCN4, CLN3, CRHBP, CRHR1, CST3, CTNS, CXCR4, CYB561A3, DDIT3, DERL1, DERL2, DYSF, EGFR, EXOC8, F2R, F3, FIG4, FYCO1, GALN…	TRUE
GO:0005771	multivesicular body		[5, 6, 7, 8, 9]	[None]	5	15.625	0.215401	1	{}	{}	[BST2, CD74, RAB11A, SORL1, ZP3]	[ACPP, BACE1, BST2, CD300LG, CD63, CD74, CD79A, CRHBP, CRHR1, CST3, EGFR, GJA1, HGS, HLA-DMA, KIAA0368, LAMP1, LRAT, NDFIP2, NSG2, PMEL, RAB11A, RAB27A, RAB27B, SFTPC, SLC2A4, SLC40A1, SORL1, STEAP3, TPT1, TSG101, ZP2, ZP3]	TRUE
GO:0005773	vacuole		[4, 5, 6, 7]	[None]	76	12.6246	0.022779	1	{}	{}	[ABCB9, ANKFY1, ANXA2, ANXA6, AP1G1, AP5M1, ATG16L1, ATP6V1A, ATP6V1E1, BGN, CALCRL, CAT, CD164, CD34, CD74, CYB561A3, DAPK2, DCN, DIRC2, DNAJC13, DPP4, DRAM2, FYCO1, GDAP2, GLA, GPC3, GYG1, HLA-DQA1, HLA-DQB2, HLA-DRA, HLA-DRB1, HPS1, HTT, IGF2R, KCNQ1, KIT, LAMTOR5, LAPTM5, LAT2, LIPA, MAP1LC3B, MAP1LC3B2, MILR1, MMD, MTCH1, MTOR, MYO5A, NAPG, NBR1, OSTM1, PHIP, PIK3CD, PSEN1, RAB12, RAB14, RAM…	[ABCA2, ABCA5, ABCB9, ABCC10, ABCD4, ACAN, ACD, ACE, ACP2, ACP5, ACPP, ACR, ADA, ADAM8, ADRB2, AGA, AGRN, AHNAK, AKR1B10, AMBRA1, ANK3, ANKFY1, ANKRD27, ANPEP, ANXA1, ANXA11, ANXA2, ANXA6, AP1B1, AP1G1, AP1M1, AP1M2, AP1S1, AP1S2, AP1S3, AP2M1, AP3B1, AP3D1, AP3M1, AP5B1, AP5M1, AP5S1, APEX1, APOE, AQP2, ARL8A, ARL8B, ARRB1, ARSA, ARSB, ARSD, ARSG, ASAH1, ASS1, ATG14, ATG16L1, ATG16L2, ATG5, ATG9…	TRUE
GO:0005774	vacuolar membrane		[3, 4, 5, 6, 7, 8, 9]	[None]	46	14.791	0.00511555	1	{}	{}	[ABCB9, ANKFY1, ANXA2, ANXA6, AP1G1, AP5M1, ATG16L1, ATP6V1A, ATP6V1E1, CD164, CD74, CYB561A3, DIRC2, DNAJC13, DPP4, DRAM2, GDAP2, HLA-DQA1, HLA-DQB2, HLA-DRA, HLA-DRB1, IGF2R, LAPTM5, MAP1LC3B, MAP1LC3B2, MMD, MTCH1, MTOR, NAPG, OSTM1, PHIP, PSEN1, RAB12, RAB14, RRAGA, SH3GLB1, SLC15A3, SLC36A1, SORT1, STARD3NL, TMBIM1, TMEM9B, TRIM23, UBA1, WDFY3, ZFYVE26]	[ABCA2, ABCA5, ABCB9, ABCC10, ABCD4, ACP2, ACPP, AHNAK, ANKFY1, ANPEP, ANXA2, ANXA6, AP1B1, AP1G1, AP1M1, AP1M2, AP1S1, AP1S2, AP1S3, AP2M1, AP3B1, AP3D1, AP3M1, AP5B1, AP5M1, AP5S1, ARL8A, ARL8B, ARRB1, ATG16L1, ATG16L2, ATG9A, ATG9B, ATP11A, ATP11C, ATP13A2, ATP6AP1, ATP6V0A1, ATP6V0A2, ATP6V0A4, ATP6V0B, ATP6V0C, ATP6V0D1, ATP6V0D2, ATP6V1A, ATP6V1B1, ATP6V1B2, ATP6V1C1, ATP6V1C2, ATP6V1D, ATP…	TRUE
GO:0005775	vacuolar lumen		[4, 5, 6, 7, 8, 9]	[None]	8	8.60215	0.731083	1	{}	{}	[BGN, CD74, DAPK2, DCN, GLA, GPC3, GYG1, MTCH1]	[ACAN, ACD, ACP2, AGRN, ARSA, ARSB, ASAH1, BCAN, BGN, CD1E, CD74, CLN3, CLN5, CLN6, CSPG4, CSPG5, CTSA, CTSB, CTSD, CTSF, CTSK, CTSL, CTSS, CTSV, CUBN, DAPK2, DCN, DEFA1, DEFA1A3, DEFA3, EGFL7, FASLG, FMOD, GAA, GALC, GALNS, GBA, GC, GIF, GLA, GLB1, GM2A, GNS, GPC1, GPC2, GPC3, GPC4, GPC5, GPC6, GUSB, GYG1, GYG2, HEXA, HEXB, HPSE, HSPG2, HYAL1, IDS, IDUA, IFI30, KERA, LGMN, LUM, MIF, MT3, MTCH1, …	TRUE
GO:0005776	autophagic vacuole		[5, 6, 7, 8]	[None]	11	18.3333	0.0354821	1	{}	{}	[ATG16L1, DAPK2, FYCO1, HTT, MAP1LC3B, MAP1LC3B2, NBR1, RAB12, SH3GLB1, UBQLN1, WDFY3]	[AMBRA1, APEX1, ATG14, ATG16L1, ATG16L2, ATG5, ATG9A, ATG9B, C6orf106, C9orf72, CLN3, DAPK2, ENTPD4, FYCO1, GABARAP, GABARAPL1, GABARAPL2, GABARAPL3, HAP1, HTT, IRGM, MAP1LC3A, MAP1LC3B, MAP1LC3B2, MAP1LC3C, NBR1, OPTN, ORAI1, OSBPL7, RAB12, RAB23, RAB24, RALB, RPN2, SH3GLB1, SLC6A4, SQSTM1, SRPX, STX17, TBC1D14, TBC1D17, TBC1D25, TBC1D5, TECPR1, TM9SF1, TMEM74, TP53INP1, TP53INP2, UBQLN1, UBQLN4…	TRUE
GO:0005777	peroxisome		[5, 6, 7, 8]	[None]	25	18.1159	0.00267173	1	{}	{}	[ABCD3, ACBD5, ACSL1, AKAP11, ATAD1, CAT, CNOT1, CTDSP2, DNM1L, ECI2, FAR1, HACL1, HMGCR, IDE, IDH1, IDI1, ISOC1, KIAA0430, MIEF1, MYO5A, PEX13, PEX14, PHYH, SERHL2, TKT]	[ABCD1, ABCD2, ABCD3, ABCD4, ACAA1, ACAD11, ACBD5, ACOT4, ACOT8, ACOX1, ACOX2, ACOX3, ACOXL, ACSL1, ACSL3, ACSL4, ACSL6, AGPS, AGXT, AKAP11, ALDH3A2, AMACR, AOC1, ATAD1, BAAT, CAT, CNOT1, CRAT, CROT, CTDSP2, DAO, DCAF8, DDO, DDR2, DECR2, DHRS4, DNM1L, ECH1, ECI2, EHHADH, EPHX2, FABP1, FAR1, FAR2, FIS1, FNDC5, GBF1, GLYAT, GNPAT, GRHPR, GSTK1, HACL1, HAO1, HAO2, HMGCL, HMGCR, HRASLS, HSD17B4, HSDL…	TRUE
GO:0005778	peroxisomal membrane		[4, 5, 6, 7, 8, 9, 10]	[None]	10	17.5439	0.05662	1	{}	{}	[ABCD3, ACBD5, ACSL1, ATAD1, CAT, CNOT1, FAR1, HMGCR, PEX13, PEX14]	[ABCD1, ABCD2, ABCD3, ABCD4, ACBD5, ACOX1, ACSL1, ACSL3, ACSL4, ACSL6, AGPS, AOC1, ATAD1, CAT, CNOT1, DAO, DECR2, DHRS4, FAR1, FAR2, FIS1, FNDC5, GLYAT, GNPAT, HMGCR, HSD17B4, IMPDH2, MAP2K2, MAVS, MGST1, MPV17L, PECR, PEX1, PEX10, PEX11A, PEX11B, PEX11G, PEX12, PEX13, PEX14, PEX16, PEX19, PEX2, PEX26, PEX3, PEX5, PEX5L, PEX6, PNPLA8, PXMP2, PXMP4, RAB8B, SLC25A17, SLC27A2, TMEM35, TTC1, ZNF260]	TRUE
GO:0005782	peroxisomal matrix		[5, 6, 7, 8, 9, 10]	[None]	9	22.5	0.0160487	1	{}	{}	[ABCD3, CAT, CTDSP2, ECI2, FAR1, HACL1, IDE, IDH1, PHYH]	[ABCD3, ACAA1, ACOT8, ACOX1, ACOX2, ACOX3, AGPS, AGXT, AMACR, AOC1, BAAT, CAT, CRAT, CROT, CTDSP2, DAO, ECI2, FABP1, FAR1, FAR2, GLYAT, GNPAT, GRHPR, HACL1, HAO1, HSD17B4, IDE, IDH1, KRTAP11-1, LONP2, MLYCD, PAOX, PEX5, PEX7, PHYH, POMC, PRDX1, PRDX5, SCP2, SYCP2]	TRUE
GO:0005783	endoplasmic reticulum		[3, 4, 5, 6, 7]	[None]	203	12.7753	0.000165848	0.369012	{}	{}	[ABCB9, ABCG1, ACO1, ACSL1, ADAM10, AGL, AGPAT6, AGPAT9, AHCYL1, ANO5, ANO7, ARCN1, ASNA1, ATP11B, ATP2A2, BAK1, C3orf52, CALCRL, CANT1, CAPN2, CAT, CD74, CDKAL1, CEMIP, CERS2, CHP1, CLN8, CNIH1, COL15A1, COL16A1, COL1A1, COL3A1, COL4A3BP, COL5A1, COL6A3, CRABP2, CYP2U1, DBI, DHCR24, DNAJB14, DNAJC1, DOLK, DTNBP1, EDEM1, EHD4, EIF2AK3, EIF5A2, ELOVL1, ELOVL4, EMC6, EMC8, EPHA5, EPT1, ERMP1, EXTL3…	[A1CF, AADAC, AATK, ABCB6, ABCB9, ABCC6, ABCD4, ABCG1, ABI1, ACER1, ACER3, ACO1, ACSBG1, ACSL1, ACSL3, ACSL4, ACSL5, ACSL6, ADAM10, ADAMTS13, ADAMTS5, ADAMTS7, ADAMTS9, ADAMTSL1, ADAMTSL4, ADCYAP1R1, ADIPOQ, ADORA1, ADPGK, AGA, AGL, AGMO, AGPAT1, AGPAT2, AGPAT3, AGPAT4, AGPAT5, AGPAT6, AGPAT9, AGR2, AGTRAP, AHCYL1, AHSA1, AIFM3, AIMP1, AKAP6, ALDH3A1, ALDH3A2, ALG1, ALG10, ALG10B, ALG11, ALG12, A…	TRUE
GO:0005788	endoplasmic reticulum lumen		[4, 5, 6, 7, 8, 9]	[None]	16	7.84314	0.883757	1	{}	{}	[COL15A1, COL16A1, COL1A1, COL3A1, COL5A1, COL6A3, GANAB, HSPA5, MBTPS1, MINPP1, PTGS2, RCAN1, RCAN2, RCAN3, TXNDC16, UGGT1]	[ADAMTS13, ADAMTS5, ADAMTS7, ADAMTSL1, ADAMTSL4, APOA1, APOA2, APOA4, APOB, ARSA, ARSB, ARSD, ARSE, ARSF, ARSG, ARSH, ARSI, ARSJ, ARSK, ASPH, B2M, BCHE, C19orf10, C1QTNF1, CALR, CALR3, CALU, CANX, CASQ1, CASQ2, CD4, CERCAM, CES1, CES2, CES3, CFP, CLN6, CNPY3, COL10A1, COL11A1, COL11A2, COL12A1, COL13A1, COL14A1, COL15A1, COL16A1, COL17A1, COL18A1, COL19A1, COL1A1, COL1A2, COL20A1, COL21A1, COL22A…	TRUE
GO:0005789	endoplasmic reticulum membrane		[2, 3, 4, 5, 6, 7, 8, 9]	[None]	126	13.4904	0.000369694	0.807782	{}	{}	[ABCB9, ABCG1, ACSL1, AGPAT6, AGPAT9, ANO5, ASNA1, ATP2A2, C3orf52, CANT1, CD74, CDKAL1, CERS2, CLN8, CNIH1, COL4A3BP, CYP2U1, DHCR24, DNAJB14, DNAJC1, DOLK, DTNBP1, EDEM1, EIF2AK3, EIF5A2, ELOVL1, ELOVL4, EMC6, EMC8, EPT1, ERMP1, EXTL3, FAF2, FKBP1A, GGCX, HLA-DQA1, HLA-DQB2, HLA-DRA, HLA-DRB1, HMGCR, HSD17B7, HSPA5, IKBIP, INSIG1, JAGN1, KDSR, LPCAT1, LPIN1, LRRC59, MARCH5, MARCH6, MBTPS1, MGLL…	[AADAC, ABCB9, ABCC6, ABCD4, ABCG1, ACER1, ACER3, ACSL1, ACSL3, ACSL4, ACSL5, ACSL6, AGMO, AGPAT1, AGPAT2, AGPAT3, AGPAT4, AGPAT5, AGPAT6, AGPAT9, AGTRAP, AKAP6, ALDH3A2, ALG1, ALG10, ALG10B, ALG11, ALG12, ALG13, ALG14, ALG2, ALG3, ALG5, ALG6, ALG8, ALG9, ALOX5AP, AMFR, ANKLE2, ANKRD13C, ANKS4B, ANO5, ANTXR2, ANXA7, APH1A, APOB, APOL2, ARHGAP32, ARL6IP1, ARL6IP5, ARMC10, ART1, ARV1, ASNA1, ASPH, …	TRUE
GO:0005790	smooth endoplasmic reticulum		[4, 5, 6, 7, 8]	[None]	4	12.1212	0.428393	1	{}	{}	[HSPA5, PRDX4, PSEN1, SRI]	[APP, CALR, CANX, CASQ1, DNAJC3, ERP29, GABARAP, GBA2, HSD3B1, HSD3B2, HSPA5, HYOU1, JPH4, KCNJ2, KCNN2, MAPK8IP3, MYO1D, PDIA3, PDIA6, PLCB4, PPIB, PRDX4, PSEN1, RYR1, RYR2, SEC23A, SLMAP, SRI, STX17, SVIP, SYVN1, TH, TTYH1]	TRUE
GO:0005791	rough endoplasmic reticulum		[4, 5, 6, 7, 8]	[None]	10	15.625	0.105983	1	{}	{}	[CDKAL1, EPHA5, PSEN1, PSMD2, RAB14, SLC7A11, SRP9, SUCO, SYNE3, UBA1]	[ADCYAP1R1, AQP2, ARL6IP1, ARSB, BCAP31, BGLAP, CA4, CANX, CCL2, CDKAL1, CFTR, CYBB, DNAJC3, EDN1, EPHA5, FKRP, GLUL, HCRT, HGFAC, HM13, HTR5A, KCNJ2, LRAT, LRPAP1, MTTP, MYOC, NAT8L, NCF1, NTRK2, P2RX3, PCSK9, PI4KB, PLOD1, PLOD2, PLOD3, PSEN1, PSMD2, PTGDS, RAB14, RANGRF, RESP18, RHO, RP9, RPN1, RPN2, SCGB1A1, SEC61A1, SEC61B, SEC62, SLC7A11, SNCA, SPPL3, SRP9, SRPR, SSR3, SSR4, STAU1, STX17, S…	TRUE
GO:0005793	endoplasmic reticulum-Golgi intermediate compartment		[4, 5, 6, 7]	[None]	9	11.25	0.415399	1	{}	{}	[CHP1, CLN8, HSPA5, INPP5B, SEC23IP, SURF4, TMED10, TMED5, UGGT1]	[ADC, ANPEP, ASPSCR1, ATP2A1, BCAP31, C19orf10, CA4, CCL13, CHORDC1, CHP1, CLN8, CNIH4, COPB1, COPZ2, DCSTAMP, DDHD2, DICER1, ERGIC1, ERGIC2, ERGIC3, ERP44, FN1, GBF1, GJB2, GNPNAT1, GOLGA3, GOLGB1, HSPA5, INPP5B, IST1, KDELR1, KIAA0368, LAMP5, LMAN1, LMAN1L, LMAN2, MAN1A1, MCFD2, MPPE1, MYO18A, NAT8, NAT8B, NUCB1, NUCB2, P4HB, PDIA6, PIEZO1, PROM1, PTGES2, PTPN2, RAB1B, RAB2A, RAB37, RER1, RGMB,…	TRUE
GO:0005794	Golgi apparatus		[3, 4, 5, 6, 7]	[None]	189	12.8571	0.000200749	0.445462	{}	{}	[ABCG1, ACO1, ACTR3, ADAM10, AKAP9, AP1G1, AP2A1, ARCN1, ARF4, ARFGEF2, ARL17A, ARL17B, ARL3, ASCC3, ATP11B, ATP7B, ATP8B2, B3GALNT1, B3GALT6, B3GAT1, B3GNT2, B3GNT5, B3GNTL1, B4GALT6, BGN, BICD2, BST2, C1GALT1C1, C3orf58, C6orf89, CANT1, CAPN2, CAT, CD36, CD74, CD79B, CDC6, CHP1, CHPT1, CHST11, CHST3, CLASP1, CLTA, CLTC, CNIH1, CNST, COG7, COL1A1, COL4A3BP, CPE, CSDE1, CSGALNACT1, CSGALNACT2, CT…	[A3GALT2, A4GALT, A4GNT, AATF, ABCA1, ABCA5, ABCA7, ABCB6, ABCG1, ABO, ACAN, ACBD3, ACER2, ACER3, ACHE, ACO1, ACPP, ACR, ACSL3, ACTL7A, ACTR3, ADAM10, ADC, ADI1, AFTPH, AGBL4, AGRN, AGRP, AGTRAP, AIMP1, AK8, AKAP8, AKAP9, AKR1B10, AKR7A2, AKT3, AKTIP, ALX1, ANAPC2, ANK3, ANKHD1, ANTXR1, AOC3, AP1AR, AP1B1, AP1G1, AP1G2, AP1M1, AP1M2, AP1S1, AP1S2, AP1S3, AP2A1, AP3B1, AP3B2, AP3D1, AP3M1, AP3M2, …	TRUE
GO:0005795	Golgi stack		[4, 5, 6, 7, 8, 9, 10]	[None]	21	16.4062	0.0169425	1	{}	{}	[B3GALT6, B4GALT6, CANT1, CSGALNACT1, CSGALNACT2, DNMBP, GOLPH3, LLGL1, MBTPS1, NCS1, OCRL, RAB14, SAR1B, SORL1, SORT1, ST3GAL2, ST3GAL3, SULF1, SULF2, TOM1L1, VCPIP1]	[ABO, ACPP, AP4M1, APH1A, ARAP1, ARSE, ASAP2, ATL1, B3GALT6, B4GALNT3, B4GALNT4, B4GALT1, B4GALT2, B4GALT3, B4GALT4, B4GALT5, B4GALT6, B4GALT7, BCAP31, BCL11B, BET1, BET1L, CANT1, CHPF, CHPF2, CHSY1, CHSY3, CIT, CLIP3, CLN3, COG2, COG3, CSGALNACT1, CSGALNACT2, DHDDS, DNMBP, FUT1, FUT10, FUT11, FUT2, FUT3, FUT4, FUT5, FUT6, FUT7, FUT8, FUT9, GAL3ST2, GAL3ST3, GAL3ST4, GALNT1, GALNT2, GALNT3, GBF1,…	TRUE
GO:0005796	Golgi lumen		[4, 5, 6, 7, 8, 9]	[None]	4	4.3956	0.985264	1	{}	{}	[BGN, DCN, GPC3, PROS1]	[ACAN, AGRN, AGRP, BCAN, BGN, BLZF1, CSPG4, CSPG5, DCN, DEFA1, DEFA1A3, DEFA3, DEFA4, DEFA5, DEFA6, DEFB1, DEFB103A, DEFB4A, F10, F2, F7, F9, FAM110A, FMOD, FURIN, GAS6, GOLIM4, GPC1, GPC2, GPC3, GPC4, GPC5, GPC6, HS3ST1, HSPG2, INS, KERA, LALBA, LUM, MMP11, MMP14, MMP16, MUC1, MUC12, MUC13, MUC15, MUC16, MUC17, MUC19, MUC2, MUC20, MUC21, MUC3A, MUC3B, MUC4, MUC5AC, MUC5B, MUC6, MUC7, MUCL1, NCAN…	TRUE
GO:0005798	Golgi-associated vesicle		[4, 5, 6, 7, 8, 9]	[None]	12	16	0.0710023	1	{}	{}	[ADAM10, AP2A1, ARCN1, C3orf58, CLTA, CLTC, IGF2R, MST4, OCRL, RAB14, SORT1, TMED10]	[ACR, ADAM10, AFTPH, ANKHD1, AP1G2, AP1S1, AP2A1, AP3B2, ARCN1, ARFGAP1, ARFGAP3, ATP7A, C3orf58, CCL13, CFTR, CHIC2, CLTA, CLTB, CLTC, CLTCL1, CNGA2, CNGA4, CNGB1, COPA, COPB1, COPB2, COPE, COPG1, COPG2, COPZ1, COPZ2, CSPG5, FURIN, GJA1, GOPC, GPR89A, IGF2R, ITM2B, KDELR1, LDLRAP1, MAP6D1, MST4, NCALD, OCRL, PACS1, PACSIN1, PI4KA, PKD1, RAB14, RAB27B, RAB8A, RAB8B, RASSF9, RHO, RHOQ, SCFD1, SCYL…	TRUE
GO:0005801	cis-Golgi network		[4, 5, 6, 7]	[None]	5	12.5	0.376627	1	{}	{}	[FKTN, MAN2A1, SEC23IP, TMED10, TMED5]	[ADC, B3GAT3, BCL9, BET1, CCL13, COG3, COPZ2, CTGF, FAM134B, FKTN, GBF1, GOLGA2, GOLGA5, GOLGA8B, GOLGB1, GOLIM4, GOSR1, HOOK3, KDELR1, KDELR2, LIMK2, MAN2A1, MAP6D1, MPPE1, PHTF1, PTGES2, RAB30, SCFD1, SCYL1, SEC23IP, SLC35C2, TMED10, TMED5, TRAPPC1, TRAPPC4, TRIP11, TRPC7, TRPM2, UBXN2A, YIPF6]	TRUE
GO:0005802	trans-Golgi network		[4, 5, 6, 7, 8, 9, 10]	[None]	29	15.847	0.00930749	1	{}	{}	[AP1G1, ARFGEF2, ATP7B, CD74, CLTA, CLTC, CNST, CYTH4, GOLPH3, HLA-DQA1, HLA-DQB2, HLA-DRA, HLA-DRB1, IGF2R, LLGL1, OCRL, PLEKHA8, POSTN, RAB11A, RAB14, RAB32, RAB38, RAC1, RNASE1, SCOC, SLC24A5, SNX9, SORL1, TGFBI]	[ADC, AKR1B10, AP1B1, AP1G1, AP1M1, AP1M2, AP1S1, AP1S2, AP1S3, AP4B1, AP4E1, AP4M1, AP4S1, APP, AQP2, ARAP1, ARFGEF1, ARFGEF2, ARFIP1, ARFIP2, ARFRP1, ARL1, ATG9A, ATP2C1, ATP7A, ATP7B, ATP9A, ATP9B, ATXN2, BACE1, BECN1, BICD1, BIRC6, CA4, CABP7, CALN1, CBY1, CD74, CDH1, CHAC1, CHID1, CHST2, CHST4, CLASP2, CLIP3, CLN3, CLTA, CLTB, CLTC, CLTCL1, CLVS1, CLVS2, CNST, CORO7, CRHR1, CXCR4, CYTH1, CYT…	TRUE
GO:0005811	lipid particle		[4, 5, 6, 7]	[None]	8	13.3333	0.254106	1	{}	{}	[ANXA2, ATG2B, FAF2, GIMAP2, LPCAT1, PLIN2, RAP1B, SPG20]	[ABHD5, ACSL3, ACSL4, AIFM2, ALOX15, ANXA2, ATG2A, ATG2B, BCAP31, C2orf43, CAV1, CIDEA, CIDEB, CIDEC, CKAP4, CYB5R3, DFFA, DGAT2, EHD1, FABP4, FAF2, G0S2, GAPDH, GBF1, GIMAP2, GIMAP7, HILPDA, HSD17B11, HSD17B13, HSP90B2P, IRAK1, KATNA1, LIPE, LMLN, LPCAT1, LPCAT2, LSS, METTL7A, NSDHL, PITPNM1, PLIN1, PLIN2, PLIN3, PLIN4, PLIN5, PNPLA2, PRPF19, PTGES2, RAB5C, RAP1B, REPIN1, RSAD2, SCCPDH, SIGMAR1,…	TRUE
GO:0005813	centrosome		[4, 5, 6, 7, 8, 9, 10]	[None]	90	18.7891	3.72781e-09	9.24871e-06	{}	{}	[ACTR1A, ACTR1B, AKAP9, ALS2, ARL3, AURKA, AURKB, BBS9, BNIP2, CALM1, CAMSAP2, CCNB1, CCNB2, CCNF, CCT4, CCT5, CCT8, CDC20, CDC25B, CDC27, CDK1, CEP104, CEP120, CEP350, CEP55, CEP78, CEP97, CKAP2, CKAP5, CLASP1, CROCC, DCLRE1B, DCTN3, DCTN4, DLGAP5, DTL, DYNC1I2, DYNC1LI1, DYNC1LI2, DYNLL1, DZIP1, ERCC6L, ESPL1, FEZ1, G6PD, GSG2, HAUS6, HERC2, HSCB, HYLS1, ITSN2, KIF20B, KIF23, KIF24, KIF3B, MAPR…	[AAAS, AATF, ACTR1A, ACTR1B, AGBL2, AGBL4, AHI1, AKAP9, ALDOB, ALMS1, ALPK3, ALS2, ANKHD1, ANKRD26, ANKRD32, APC, APEX1, ARHGEF10, ARL2, ARL2BP, ARL3, ATP6V0D1, ATP6V1D, AUNIP, AURKA, AURKB, AURKC, AXIN2, B9D1, B9D2, BBS1, BBS4, BBS7, BBS9, BCL2L1, BIRC5, BLOC1S2, BNIP2, BRCA2, BRSK1, BRSK2, C10orf90, C16orf80, C2CD3, C4orf47, C7orf31, CALM1, CAMK2N2, CAMSAP2, CAMSAP3, CAPG, CAPRIN2, CCDC113, CCD…	TRUE
GO:0005814	centriole		[4, 5, 6, 7, 8, 9, 10, 11]	[None]	19	19.7917	0.00301335	1	{}	{}	[BNIP2, CCNF, CEP104, CEP55, CROCC, DZIP1, HERC2, KIF24, NCAPG, NEDD1, NIN, PLK4, POC1A, RP2, STARD9, STIL, TOP2A, TOPORS, TUBGCP3]	[AGBL2, AGBL4, AHI1, ALMS1, BBS4, BIRC5, BNIP2, C16orf80, C2CD3, CAPG, CCDC146, CCDC151, CCDC78, CCDC92, CCHCR1, CCNF, CCP110, CCSAP, CENPJ, CEP104, CEP128, CEP131, CEP135, CEP162, CEP164, CEP170, CEP19, CEP192, CEP250, CEP41, CEP55, CEP63, CEP76, CEP83, CEP89, CETN1, CETN2, CETN3, CNTLN, CNTROB, CROCC, DZIP1, DZIP1L, FAM154A, FBF1, FTCD, HERC2, HSPA1A, HSPA6, IFT20, IFT52, IFT88, KIAA1731, KIF24…	TRUE
GO:0005815	microtubule organizing center		[4, 5, 6, 7, 8, 9]	[None]	109	17.8105	2.02464e-09	5.04337e-06	{}	{}	[ACTR1A, ACTR1B, AKAP11, AKAP9, ALS2, ARFGEF2, ARL3, AURKA, AURKB, BBS9, BNIP2, CALM1, CAMSAP2, CCNB1, CCNB2, CCNF, CCT4, CCT5, CCT8, CDC20, CDC25B, CDC27, CDK1, CEP104, CEP120, CEP350, CEP55, CEP78, CEP97, CKAP2, CKAP5, CLASP1, CROCC, DCLRE1B, DCTN3, DCTN4, DLGAP5, DTL, DYNC1I2, DYNC1LI1, DYNC1LI2, DYNLL1, DZIP1, ERCC6L, ERCC6L2, ESPL1, FEZ1, FNIP2, G6PD, GSG2, HAUS6, HERC2, HSCB, HYLS1, ICK, IT…	[AAAS, AATF, ABCA2, ACTR1A, ACTR1B, AGBL2, AGBL4, AHI1, AJUBA, AK5, AKAP11, AKAP9, AKT1, ALDOB, ALMS1, ALPK3, ALS2, ANKHD1, ANKRD26, ANKRD32, APC, APEX1, ARFGEF2, ARHGEF10, ARL2, ARL2BP, ARL3, ATF4, ATP6V0D1, ATP6V1D, AUNIP, AURKA, AURKB, AURKC, AXIN2, B9D1, B9D2, BBS1, BBS2, BBS4, BBS5, BBS7, BBS9, BCL2L1, BIRC5, BIRC6, BLOC1S2, BNIP2, BOD1, BOD1L2, BRCA1, BRCA2, BRSK1, BRSK2, BUB1B, C10orf90, C…	TRUE
GO:0005819	spindle		[4, 5, 6, 7, 8, 9]	[None]	81	27.4576	1.63625e-17	4.22972e-14	{}	{}	[AGBL5, ARL3, ASPM, AURKA, AURKB, BNIP2, CALM1, CBX1, CCNB1, CDC20, CDC25B, CDC27, CDC6, CDCA8, CDK1, CENPE, CENPF, CEP350, CKAP2, CKAP5, CLASP1, CLTC, DCTN3, DDX11, DLGAP5, DYNC1LI1, DYNLL1, DYNLT1, ECT2, ESPL1, FAM83D, FBXO5, GEM, GSG2, HAUS6, INCENP, KIF11, KIF14, KIF18A, KIF20A, KIF20B, KIF23, KIF3B, KIF4A, KLHL42, KNSTRN, LATS1, MAEA, MAP2K5, MAP9, MAPK14, MAPRE1, NAIP, NCAPG, NEDD1, NEK2, N…	[ACOT13, AGBL5, AKT1, ALMS1, ALPK3, ANXA11, APP, ARHGEF2, ARL2BP, ARL3, ARL8A, ARL8B, ASPM, ATAT1, ATM, AUNIP, AURKA, AURKB, AURKC, BIRC2, BIRC3, BIRC5, BIRC6, BIRC7, BIRC8, BNIP2, BORA, BUB1B, CALM1, CAMK2B, CAPG, CAPN6, CBX1, CBX3, CCNB1, CCSAP, CDC14A, CDC16, CDC20, CDC25B, CDC27, CDC42, CDC6, CDCA8, CDK1, CDK5RAP2, CENPE, CENPF, CENPV, CEP128, CEP162, CEP170, CEP19, CEP250, CEP350, CEP44, CEP…	TRUE
GO:0005828	kinetochore microtubule		[5, 6, 7, 8, 9, 10, 11]	[None]	4	66.6667	0.00130052	1	{}	{}	[CLASP1, KIF18A, RAB11A, ZW10]	[CLASP1, CLASP2, KIF18A, KNTC1, RAB11A, ZW10]	TRUE
GO:0005829	cytosol		[4, 5, 6, 7]	[None]	500	15.4036	4.78825e-26	1.2459e-22	{}	{}	[AAGAB, AASDHPPT, ABCD3, ABHD10, ABL2, ACACA, ACLY, ACO1, ACOT1, ACTA2, ACTR1A, ACTR1B, ACTR2, ACTR3, AGBL5, AGL, AGTPBP1, AHCYL1, AIF1, AKAP9, AKR1B1, ALAD, ALKBH8, ALS2, AMD1, ANAPC1, ANKRD52, ANO7, AP1G1, AP2A1, AP5M1, APPL1, ARAP3, ARCN1, ARF4, ARFGEF2, ARHGAP11A, ARHGAP15, ARHGAP22, ARHGAP26, ARHGDIB, ARL6, ARPC5, ATG4A, ATG7, ATOX1, ATP6V1A, ATP6V1E1, ATXN10, AURKA, AURKB, AZIN1, BAG4, BAG5…	[2xPFKL, 3xPFKL, A0A087WYN8_HUMAN, A2M, AACS, AAGAB, AANAT, AARS, AASDHPPT, ABCA12, ABCD1, ABCD2, ABCD3, ABCF1, ABHD10, ABHD14B, ABHD5, ABI1, ABI2, ABL1, ABL2, ABR, ACACA, ACACB, ACIN1, ACKR2, ACKR4, ACLY, ACMSD, ACO1, ACOT1, ACOT12, ACOT13, ACOT6, ACOT7, ACP5, ACSBG2, ACSS2, ACTA1, ACTA2, ACTB, ACTC1, ACTG1, ACTG2, ACTN1, ACTN2, ACTN3, ACTR1A, ACTR1B, ACTR2, ACTR3, ACY1, ACY3, ADA, ADAL, ADC, AD…	TRUE
GO:0005832	chaperonin-containing T-complex		[3, 5, 6, 7, 8, 9]	[None]	4	44.4444	0.00852015	1	{}	{}	[CCT2, CCT4, CCT5, CCT8]	[CCT2, CCT3, CCT4, CCT5, CCT6A, CCT6B, CCT7, CCT8, TCP1]	TRUE
GO:0005838	proteasome regulatory particle		[3, 4, 5, 6, 7]	[None]	7	33.3333	0.00338296	1	{}	{}	[PSMC1, PSMD1, PSMD10, PSMD2, PSMD5, PSMD7, PSMD8]	[DTHD1, PSMC1, PSMC2, PSMC3, PSMC4, PSMC5, PSMC6, PSMD1, PSMD10, PSMD11, PSMD12, PSMD13, PSMD14, PSMD2, PSMD3, PSMD4, PSMD5, PSMD6, PSMD7, PSMD8, PSMD9]	TRUE
GO:0005840	ribosome		[3, 4, 5, 6, 7]	[None]	26	10.8787	0.368515	1	{}	{}	[DDX3X, EIF2S1, FMR1, GCN1L1, HSPA14, METAP1, MRPL16, MRPL22, MRPL3, MRPL35, MRPL37, MRPL42, MRPL45, MRPL49, MRPS22, MRPS27, MRPS30, MRPS35, RPL10A, RPL15, RPL26L1, RPL31, RPL34, RPL7, RPS23, RPS27A]	[A0A096LNI8_HUMAN, A0A096LNY1_HUMAN, ABCF1, ANKRD42, APEX1, APOD, B4DLN1_HUMAN, CANX, COL11A2, DAP3, DDX3X, DLGAP3, DNAJC21, EIF2AK2, EIF2AK4, EIF2D, EIF2S1, FAU, FMR1, FXR2, GCN1L1, GNB2L1, H3BN98_HUMAN, H3BNC9_HUMAN, HBA1, HSPA14, ICT1, IGF2BP3, IMP3, KRBA2, LARP4B, MCTS1, METAP1, METTL17, MPV17L2, MRPL1, MRPL10, MRPL11, MRPL12, MRPL13, MRPL14, MRPL15, MRPL16, MRPL17, MRPL18, MRPL19, MRPL2, MRP…	TRUE
GO:0005844	polysome		[3, 4, 5, 6]	[None]	3	7.89474	0.750934	1	{}	{}	[CPEB2, EIF2S1, FMR1]	[ABCF1, AGO1, AGO2, ATXN2, CALR, CPEB2, DIS3L2, DRG1, EEF2, EIF2S1, EPM2A, FMR1, FXR1, FXR2, LARP4B, LSM8, MSI1, MSI2, NAA30, NAA35, NAA38, NDRG1, NHLRC1, NR0B1, NUFIP2, PIWIL1, PIWIL2, PSMA1, PSMA6, RPL10L, RPL7A, RPS4X, RPS4Y1, RPS6, UNK, VTA1, YBX2, YBX3]	TRUE
GO:0005847	mRNA cleavage and polyadenylation specificity factor complex		[4, 6, 7, 8, 9, 10, 11, 12, 13]	[None]	3	30	0.0713298	1	{}	{}	[CPSF2, CPSF3, WDR33]	[CPSF1, CPSF2, CPSF3, CPSF4, CSNK1A1, CSTF2, FIP1L1, PIP5K1A, TUT1, WDR33]	TRUE
GO:0005849	mRNA cleavage factor complex		[3, 5, 6, 7, 8, 9, 10, 11, 12]	[None]	5	29.4118	0.0226952	1	{}	{}	[CPSF2, CPSF3, CPSF7, NUDT21, WDR33]	[CLP1, COLEC12, CPSF1, CPSF2, CPSF3, CPSF4, CPSF6, CPSF7, CSNK1A1, CSTF2, FIP1L1, HEXIM1, NUDT21, PCF11, PIP5K1A, TUT1, WDR33]	TRUE
GO:0005852	eukaryotic translation initiation factor 3 complex		[3, 4, 5, 6, 7]	[None]	3	17.6471	0.241367	1	{}	{}	[DDX3X, EIF3A, EIF3F]	[COPS5, DDX3X, EIF3A, EIF3B, EIF3C, EIF3CL, EIF3D, EIF3E, EIF3F, EIF3G, EIF3H, EIF3I, EIF3J, EIF3K, EIF3L, EIF3M, EIF6]	TRUE
GO:0005856	cytoskeleton		[4, 5, 6, 7]	[None]	274	13.6251	4.49983e-08	0.000110471	{}	{}	[ABL2, ACACA, ACTA2, ACTR1A, ACTR1B, ACTR2, ACTR3, ACTRT3, AGBL5, AIF1, AKAP11, AKAP9, ALKBH8, ALS2, ARAP3, ARFGEF2, ARHGAP26, ARHGDIB, ARL3, ARL6, ARPC5, ASPM, AURKA, AURKB, BBS9, BICD2, BNIP2, CALM1, CAMSAP1, CAMSAP2, CAPN2, CASK, CBX1, CCDC6, CCNA1, CCNB1, CCNB2, CCNF, CCT2, CCT4, CCT5, CCT8, CDC20, CDC25B, CDC27, CDC42BPB, CDC42EP3, CDC6, CDCA8, CDK1, CENPE, CENPF, CEP104, CEP120, CEP350, CEP…	[AAAS, AATF, ABCA2, ABI1, ABI2, ABL1, ABL2, ABLIM1, ABLIM2, ABLIM3, ABRA, ACACA, ACKR2, ACOT13, ACTA1, ACTA2, ACTB, ACTBL2, ACTC1, ACTG1, ACTG2, ACTL7A, ACTL7B, ACTL8, ACTL9, ACTN1, ACTN2, ACTN3, ACTN4, ACTR10, ACTR1A, ACTR1B, ACTR2, ACTR3, ACTR3B, ACTR3C, ACTR6, ACTRT1, ACTRT2, ACTRT3, ADAM17, ADAM8, ADCY10, ADD1, ADD2, ADD3, ADORA2A, AFAP1, AFAP1L1, AGBL2, AGBL4, AGBL5, AHI1, AHNAK, AIF1, AIF1L…	TRUE
GO:0005868	cytoplasmic dynein complex		[4, 5, 6, 7, 8, 9, 10, 11]	[None]	8	29.6296	0.004011	1	{}	{}	[DCTN4, DYNC1I2, DYNC1LI1, DYNC1LI2, DYNLL1, DYNLT1, SNX4, TOPORS]	[CCDC114, DCTN4, DNAH1, DNAH17, DNAH2, DNAH3, DNAH5, DNAH6, DNAH7, DNAH8, DNAI1, DNAI2, DNALI1, DYNC1H1, DYNC1I1, DYNC1I2, DYNC1LI1, DYNC1LI2, DYNC2LI1, DYNLL1, DYNLRB1, DYNLRB2, DYNLT1, DYNLT3, SNX4, TOPORS, TPR]	TRUE
GO:0005869	dynactin complex		[4, 5, 6, 7, 8, 9, 10]	[None]	4	44.4444	0.00852015	1	{}	{}	[ACTR1A, ACTR1B, DCTN3, DCTN4]	[ACTR10, ACTR1A, ACTR1B, DCTN1, DCTN2, DCTN3, DCTN4, DCTN6, E7EWF7_HUMAN]	TRUE
GO:0005871	kinesin complex		[4, 5, 6, 7, 8, 9, 10]	[None]	17	30.3571	2.22143e-05	0.0510484	{}	{}	[CENPE, KIF11, KIF14, KIF18A, KIF1C, KIF20A, KIF23, KIF24, KIF27, KIF2C, KIF3B, KIF3C, KIF4A, KIF5B, KIF5C, SNX29, STARD9]	[CENPE, E7EVH7_HUMAN, KIF11, KIF12, KIF13A, KIF13B, KIF14, KIF15, KIF16B, KIF17, KIF18A, KIF18B, KIF19, KIF1A, KIF1B, KIF1C, KIF20A, KIF21A, KIF21B, KIF22, KIF23, KIF24, KIF25, KIF26A, KIF26B, KIF27, KIF28P, KIF2A, KIF2B, KIF2C, KIF3A, KIF3B, KIF3C, KIF4A, KIF4B, KIF5A, KIF5B, KIF5C, KIF6, KIF7, KIF9, KIFAP3, KIFC1, KIFC2, KIFC3, KLC1, KLC2, KLC3, KLC4, NDE1, NDEL1, PAFAH1B1, SNX29, STARD9, YWHAE…	TRUE
GO:0005874	microtubule		[3, 4, 5, 6, 7, 8, 9]	[None]	82	20.7071	1.56879e-10	3.94238e-07	{}	{}	[ARFGEF2, ARL3, ARL6, ASPM, AURKA, AURKB, CALM1, CAMSAP1, CAMSAP2, CCT2, CCT4, CCT5, CCT8, CDC27, CDK1, CENPE, CKAP2, CKAP5, CLASP1, DNM1L, DYNC1I2, DYNC1LI1, DYNC1LI2, DYNLL1, DYNLT1, FEZ1, FMR1, GTSE1, HAUS6, INCENP, KIF11, KIF14, KIF18A, KIF1C, KIF20A, KIF20B, KIF23, KIF24, KIF27, KIF2C, KIF3B, KIF3C, KIF4A, KIF5B, KIF5C, KNSTRN, LRPPRC, MAP1B, MAP1LC3B, MAP1LC3B2, MAP9, MAPRE1, METAP1, MID1IP…	[ANAPC2, APC, APC2, APOE, APPBP2, ARFGEF2, ARHGAP4, ARHGEF2, ARL3, ARL4D, ARL6, ASPM, AURKA, AURKB, AURKC, AXIN1, AXIN2, BCAS3, BCL10, BCL2L11, BICD1, BIRC2, BIRC3, BIRC5, BIRC7, BIRC8, C16orf80, C9orf9, CALM1, CAMSAP1, CAMSAP2, CAMSAP3, CAPN6, CASC1, CCT2, CCT3, CCT4, CCT5, CCT6A, CCT7, CCT8, CDC16, CDC27, CDK1, CDK5RAP2, CENPE, CENPJ, CEP162, CEP170, CEP170B, CEP57, CEP57L1, CKAP2, CKAP5, CLASP…	TRUE
GO:0005875	microtubule associated complex		[3, 4, 5, 6, 7, 8, 9]	[None]	35	23.8095	1.00372e-06	0.00240993	{}	{}	[ACTR1A, ACTR1B, AURKA, AURKB, CDCA8, CENPE, DCTN3, DCTN4, DYNC1I2, DYNC1LI1, DYNC1LI2, DYNLL1, DYNLT1, HAUS6, KIF11, KIF14, KIF18A, KIF1C, KIF20A, KIF23, KIF24, KIF27, KIF2C, KIF3B, KIF3C, KIF4A, KIF5B, KIF5C, MAP1B, METAP1, PXDN, SNX29, SNX4, STARD9, TOPORS]	[ACTR10, ACTR1A, ACTR1B, APPBP2, AURKA, AURKB, AURKC, BIRC5, CCDC114, CDCA8, CENPE, CLIP2, DCTN1, DCTN2, DCTN3, DCTN4, DCTN6, DCX, DNAH1, DNAH10, DNAH11, DNAH12, DNAH14, DNAH17, DNAH2, DNAH3, DNAH5, DNAH6, DNAH7, DNAH8, DNAH9, DNAI1, DNAI2, DNAL4, DNALI1, DNHD1, DYNC1H1, DYNC1I1, DYNC1I2, DYNC1LI1, DYNC1LI2, DYNC2H1, DYNC2LI1, DYNLL1, DYNLL2, DYNLRB1, DYNLRB2, DYNLT1, DYNLT3, E7EVH7_HUMAN, E7EWF7…	TRUE
GO:0005876	spindle microtubule		[4, 5, 6, 7, 8, 9, 10]	[None]	23	41.0714	1.21291e-09	3.02742e-06	{}	{}	[ARL3, AURKA, AURKB, CALM1, CDC27, CDK1, CLASP1, KIF11, KIF18A, KIF3B, KIF4A, MAP9, NAIP, NUSAP1, PARP4, PLK1, PRC1, RAB11A, SKA2, SKA3, TUBG1, TUBGCP3, ZW10]	[ARL3, AURKA, AURKB, AURKC, BIRC2, BIRC3, BIRC5, BIRC7, BIRC8, CALM1, CAPN6, CDC16, CDC27, CDK1, CLASP1, CLASP2, CSNK1D, CUL3, E9PMD0_HUMAN, HDAC3, KIF11, KIF18A, KIF18B, KIF2A, KIF3A, KIF3B, KIF4A, KIFAP3, KLHL21, KLHL22, KNTC1, MAP9, NAIP, NCOR1, NEIL2, NLRC4, NUMA1, NUSAP1, PAFAH1B1, PARP4, PLK1, POLB, POLG2, PRC1, PSRC1, RAB11A, SKA1, SKA2, SKA3, TBL1X, TBL1XR1, TUBG1, TUBG2, TUBGCP3, XIAP, Z…	TRUE
GO:0005881	cytoplasmic microtubule		[4, 5, 6, 7, 8, 9, 10]	[None]	10	16.6667	0.0754522	1	{}	{}	[ARFGEF2, ARL3, ARL6, CKAP2, CLASP1, GTSE1, KIF2C, MAP9, MAPRE1, SS18]	[ANAPC2, APC, APC2, ARFGEF2, ARL3, ARL4D, ARL6, AXIN1, AXIN2, BCAS3, BCL10, BICD1, BIRC5, C9orf9, CASC1, CEP162, CKAP2, CLASP1, CLASP2, CLIP1, CLIP2, CLMP, CYLD, CYP2A6, DCXR, DYNC2LI1, ENKD1, FAM154A, GRAMD3, GTSE1, HDAC6, HID1, KIF18B, KIF2C, MAP10, MAP9, MAPRE1, MAPRE3, MID1, MTUS2, ODF3L2, PAFAH1B1, PROC, RANBP10, REEP2, SAA1, SCTR, SERP1, SLC25A23, SNPH, SRPRB, SS18, TMEM214, TRPV4, TUBA1A, …	TRUE
GO:0005884	actin filament		[3, 4, 5, 6, 7, 8, 9]	[None]	11	12.5	0.269913	1	{}	{}	[ACTR3, AIF1, FERMT2, MYO1F, MYO5A, PKD2, PRKCZ, RAC1, RNASE1, SHROOM2, WDR1]	[ACKR2, ACTA1, ACTC1, ACTG1, ACTN2, ACTN3, ACTR3, AIF1, AIF1L, AMOT, ANAPC2, ANKRD26, APC2, ARHGAP6, BIN3, CAPZB, CD2AP, COBL, CORO1A, CORO1B, CTTN, DFNB31, DMTN, DNAJA3, DPYSL3, ESPN, EZR, FERMT1, FERMT2, FKBP15, FLNA, FMN1, FMN2, FYN, GAS2, GAS7, GCK, GNG12, HCK, IQGAP1, IQGAP2, LCP1, LRRC16A, MAP4K2, MARK2, MYO18B, MYO1A, MYO1B, MYO1C, MYO1E, MYO1F, MYO3A, MYO5A, MYO6, MYO9B, NCOA3, PAK1, PALL…	TRUE
GO:0005885	Arp2/3 protein complex		[3, 4, 5, 6, 7, 8, 9]	[None]	3	25	0.112573	1	{}	{}	[ACTR2, ACTR3, ARPC5]	[ACTR2, ACTR3, ACTR3B, ACTR3C, ARPC1A, ARPC1B, ARPC2, ARPC3, ARPC4, ARPC4-TTLL3, ARPC5, ARPC5L]	TRUE
GO:0005886	plasma membrane		[2, 3, 4]	[None]	445	8.65927	0.999968	1	{}	{}	[ABCA8, ABCC9, ABCG1, ABL2, ACLY, ACP1, ACSL1, ACVR2B, ADAM10, ADAM9, ADORA2B, AHCYL1, AIF1, AKAP9, ANO10, ANO5, ANO7, ANXA2, AP2A1, APBB1, APH1B, APLP2, APOM, ARAP3, ARF4, ARL6, ATAD1, ATP11B, ATP2A2, ATP5A1, ATP6AP2, ATP6V1A, ATP6V1E1, ATP7B, ATP8B2, ATXN10, AXL, BAG4, BBS9, BCAM, BCORL1, BGN, BICD2, BRAF, BST2, BVES, C12orf76, C15orf27, C3, C5AR1, C6orf89, CACNA1A, CACNA1D, CALCRL, CALHM2, CAL…	[AAK1, AAMP, ABCA1, ABCA12, ABCA13, ABCA2, ABCA3, ABCA4, ABCA7, ABCA8, ABCB1, ABCB11, ABCB4, ABCB5, ABCB6, ABCB8, ABCC1, ABCC10, ABCC11, ABCC2, ABCC3, ABCC4, ABCC5, ABCC6, ABCC8, ABCC9, ABCD1, ABCD4, ABCF2, ABCG1, ABCG2, ABCG4, ABCG5, ABCG8, ABHD12, ABHD6, ABI1, ABL1, ABL2, ABR, ABRA, ABTB1, ACE, ACE2, ACHE, ACIN1, ACKR2, ACKR3, ACKR4, ACLY, ACOX1, ACP1, ACPP, ACSL1, ACSL6, ACTB, ACTG1, ACTL6A, A…
C43A1, SLC43A2, SLC44A1, SLC44A2, SLC44A3, SLC44A4, SLC44A5, SLC46A1, SLC46A2, SLC47A1, SLC47A2, SLC4A1, SLC4A10, SLC4A11, SLC4A1AP, SLC4A2, SLC4A3, SLC4A4, SLC4A5, SLC4A7, SLC4A8, SLC4A9, SLC50A1, SLC51A, SLC51B, SLC52A1, SLC52A2, SLC52A3, SLC5A1, SLC5A10, SLC5A11, SLC5A12, SLC5A2, SLC5A3, SLC5A5, SLC5A6, SLC5A7, SLC5A8, SLC5A9, SLC6A1, SLC6A11, SLC6A12, SLC6A13, SLC6A14, SLC6A15, SLC6A17, SLC6A…
GO:0005887	integral component of plasma membrane		[3, 4, 5, 6, 7]	[None]	112	7.24919	0.999974	1	{}	{}	[ABCC9, ABCG1, ACVR2B, ADORA2B, AKAP9, APOM, ATP2A2, ATP6V1A, ATP7B, AXL, BCAM, BST2, C12orf76, C5AR1, CALCRL, CALHM2, CAPRIN1, CD164, CD34, CD36, CD52, CD79B, CNIH3, CSF1R, CSF2RA, CSF3R, CTLA4, DCBLD2, DHX15, DLG3, EFNA1, EFNB3, EPHA1, EPHA5, FCER1G, FGFR1, FLRT2, FOXM1, GPC3, GPR3, HLA-DQA1, HLA-DRA, HLA-DRB1, HNRNPM, HPS1, HTR7, IFNAR1, IFNGR2, IGF2R, IL17RA, ITGA5, ITGAE, ITGAV, ITGB1, ITGB2…	[ABCA1, ABCA12, ABCA13, ABCA4, ABCA7, ABCB11, ABCB4, ABCB5, ABCC1, ABCC11, ABCC2, ABCC3, ABCC5, ABCC8, ABCC9, ABCG1, ABHD12, ABHD6, ACKR2, ACKR4, ACVR1, ACVR1B, ACVR1C, ACVR2A, ACVR2B, ACVRL1, ADAM17, ADAM2, ADAM23, ADAM28, ADAM29, ADAM8, ADCY3, ADCY8, ADCY9, ADCYAP1R1, ADORA1, ADORA2A, ADORA2B, ADRA1A, ADRA1B, ADRA1D, ADRA2A, ADRA2B, ADRA2C, ADRB1, ADRB2, ADRB3, ADRM1, AGER, AGTR1, AGTR2, AKAP9,…	TRUE
GO:0005901	caveola		[3, 4, 5, 6, 7, 8]	[None]	8	10.2564	0.533115	1	{}	{}	[CBL, CDH13, CORO1C, DYNLL1, KIF18A, MYOF, PLVAP, PTGS2]	[ADCYAP1R1, AKAP6, ATP1A1, ATP1A2, ATP1A4, ATP1B1, ATP1B3, ATP2B4, BMPR1A, BMPR2, CACNA1C, CACNA1H, CAV1, CAV2, CAV3, CBL, CDH1, CDH13, CDH15, CLN3, CORO1C, DLC1, DLEC1, DYNLL1, EFNA5, EHD2, EMP2, F2R, FASLG, FLOT1, FLOT2, FZR1, HCK, HDAC6, HMOX1, HTR2A, IGF1R, INSR, IRS1, JAK2, KCNA5, KCNMA1, KIF18A, LIPE, LRP4, LRP6, LRP8, MAPK1, MAPK3, MLC1, MYOF, NANOS3, NOS1AP, NOS3, P2RY12, PACSIN2, PLVAP, …	TRUE
GO:0005902	microvillus		[3, 4]	[None]	6	6.52174	0.911702	1	{}	{}	[ATP6V1A, ATP6V1E1, ITGAV, KIF20B, SLC4A7, WWOX]	[ANGPT1, AOC3, AQP5, ATP6V1A, ATP6V1B1, ATP6V1B2, ATP6V1E1, ATP8B1, CA2, CA9, CD24, CD302, CDH23, CFTR, CLCA1, CLIC4, CLIC5, CLRN1, CNP, CRB1, CTNNB1, CTSV, DCXR, DFNB31, DOCK4, DPEP1, ELMOD3, ENPP7, EPS8, ESPN, EZR, FAM188B2, FAM65B, FMN2, FOXA1, FSCN2, GIF, GRXCR1, GRXCR2, HYAL2, IQGAP2, ITGAV, ITGB3, KCNJ10, KIF20B, KPTN, LOXHD1, MIF, MPP1, MSN, MT3, MTTP, MUC20, MYO15A, MYO1A, MYO1C, MYO1E, M…	TRUE
GO:0005903	brush border		[3, 4]	[None]	5	6.25	0.91548	1	{}	{}	[CYBRD1, HSP90AA1, MME, SLC23A2, SLC26A6]	[AQP1, ATP6V0A4, ATP7A, ATP8B1, B4GALT1, CA4, CDHR2, CLIC1, CUBN, CYBRD1, DAB1, DCXR, DNAAF3, DRD5, ENPEP, ESPN, EZR, FOLR1, GIPC1, GNA12, GNA13, HSP90AA1, ITLN1, ITPR3, KCNK1, LRP2, MME, MMP12, MTTP, MYL6, MYO1A, MYO1B, MYO1C, MYO1D, MYO1E, NPC1L1, OMA1, PDZD3, PDZK1, PEX19, PLD2, PLS1, PMEL, PROM1, PTH1R, RALGDS, RGS19, SHANK2, SI, SLC11A2, SLC17A3, SLC22A12, SLC22A5, SLC23A1, SLC23A2, SLC26A3,…	TRUE
GO:0005905	coated pit		[2, 3, 4]	[None]	12	17.6471	0.0376387	1	{}	{}	[AP2A1, CEMIP, CLTA, CLTC, DNM1L, F3, HSPD1, LRP10, NECAP2, OCRL, RAB35, SORT1]	[AAK1, ACKR3, AP1S1, AP1S2, AP1S3, AP2A1, AP2A2, AP2B1, AP2M1, AP2S1, AP4B1, AP4E1, AP4M1, AP4S1, APP, ARRB1, ARRB2, ATAT1, C1D, CEMIP, CLTA, CLTB, CLTC, CLTCL1, CTTN, CUBN, DAB2, DNM1L, DNM2, EGFR, EPN1, EPN3, EPS15, EPS15L1, F3, FCHO1, FCHO2, FNBP1, HIP1R, HSPD1, ITSN1, LDLR, LDLRAP1, LRP1, LRP10, LRP12, LRP2, LRP3, LRP4, MYO6, NECAP1, NECAP2, OCRL, PICALM, RAB35, RAMP2, REPS1, SELE, SGIP1, SH3…	TRUE
GO:0005912	adherens junction		[3]	[None]	65	13.347	0.0112381	1	{}	{}	[ACTR2, ACTR3, ADAM10, ADAM9, ANXA6, ARHGAP22, ARHGAP26, ARPC5, CAPN2, CASK, CAT, CDH13, CHP1, CLTC, CORO1C, DAG1, DIXDC1, DLG5, DOCK7, DPP4, DYNLL1, FAP, FERMT2, FHL1, FLRT2, FOCAD, FZD1, G3BP1, GDI2, HMGA1, HSPA5, IGF2R, ILK, ITGA5, ITGAV, ITGB1, KIF23, KRAS, LIG4, MDC1, MME, NCKAP1, PFN1, PIP5K1C, PLAU, PPP1CC, PROCR, PTPLAD1, PXDN, RAC1, RHOA, RNASE1, RPL10A, RPL31, RPL7, RSU1, SENP1, SHROOM2…	[AATF, ABI2, ACTB, ACTC1, ACTN1, ACTN2, ACTN3, ACTN4, ACTR2, ACTR3, ADAM10, ADAM15, ADAM17, ADAM9, ADD1, AFAP1, AHI1, AHNAK, AIF1L, AJAP1, AJUBA, AKAP12, ALCAM, ANKAR, ANXA1, ANXA5, ANXA6, APBB1IP, APC, ARF1, ARF1P1, ARF6, ARHGAP22, ARHGAP24, ARHGAP26, ARHGAP31, ARHGAP4, ARHGEF2, ARHGEF7, ARPC1B, ARPC2, ARPC3, ARPC5, ARPC5L, ASAP3, ATAT1, ATP6V0A2, ATP6V0C, B2M, BCAR1, BSG, BSPRY, C19orf35, C1D, …	TRUE
GO:0005913	cell-cell adherens junction		[3, 4]	[None]	4	7.14286	0.828567	1	{}	{}	[DAG1, DLG5, SHROOM2, SPTAN1]	[ABI2, ACTN1, ANKAR, APC, CAMSAP3, CDH1, CDH15, CDH2, CDH3, CTNNA1, CTNNA2, CTNNA3, CTNNB1, CTNND1, DAG1, DES, DLG5, DSC2, DSC3, DSP, DSPP, FAT2, FLOT1, FLOT2, FZR1, GJA1, ITGA6, JUP, KIFC3, LMO7, MLLT4, MYH9, NDRG1, NOL6, NRAP, OXTR, PARD3, PGM5, PLEKHA7, PROC, PTPRM, PVRL1, PVRL2, PVRL3, SCRIB, SHROOM2, SMAD7, SORBS1, SPTAN1, SSX2IP, TGM1, TJP1, TLN2, VCL, XIRP1, ZYX]	TRUE
GO:0005921	gap junction		[3]	[None]	4	11.1111	0.497146	1	{}	{}	[GJA3, PANX1, RCAN1, TNPO1]	[CALB2, DBN1, DSC1, DSC3, GJA1, GJA10, GJA3, GJA4, GJA5, GJA8, GJA9, GJA9-MYCBP, GJB1, GJB2, GJB3, GJB4, GJB5, GJB6, GJB7, GJC1, GJC2, GJC3, GJD2, GJD3, GJD4, GJE1, MAFIP, MIP, MIPEP, PANX1, PANX2, PANX3, RCAN1, SPECC1L, TJP1, TNPO1]	TRUE
GO:0005923	bicellular tight junction		[4]	[None]	15	12.7119	0.206463	1	{}	{}	[BVES, CCND1, CLDN15, DLG3, ECT2, FRMD4A, INADL, MPDZ, MTDH, PRKCZ, RAP2C, SHROOM2, STRN, TGFBR1, UBN1]	[ADCYAP1R1, AMICA1, AMOT, AMOTL1, AMOTL2, ANK3, AOC1, APC, ARHGAP17, ARHGEF2, ASH1L, BVES, CCDC85C, CCND1, CDH5, CDK4, CGN, CGNL1, CHAF1B, CLDN1, CLDN10, CLDN11, CLDN12, CLDN14, CLDN15, CLDN16, CLDN17, CLDN18, CLDN19, CLDN2, CLDN20, CLDN22, CLDN23, CLDN24, CLDN25, CLDN3, CLDN4, CLDN5, CLDN6, CLDN7, CLDN8, CLDN9, CLMP, CNKSR3, CRB3, CTNNB1, CXADR, CYTH1, DDX58, DLG1, DLG3, ECT2, EPCAM, ESAM, F11R,…	TRUE
GO:0005924	cell-substrate adherens junction		[3, 4]	[None]	61	14.6635	0.0017567	1	{}	{}	[ACTR2, ACTR3, ADAM10, ADAM9, ANXA6, ARHGAP22, ARHGAP26, ARPC5, CAPN2, CASK, CAT, CDH13, CHP1, CLTC, CORO1C, DAG1, DIXDC1, DOCK7, DPP4, DYNLL1, FAP, FERMT2, FHL1, FLRT2, FOCAD, FZD1, G3BP1, GDI2, HMGA1, HSPA5, IGF2R, ILK, ITGA5, ITGAV, ITGB1, KIF23, KRAS, LIG4, MDC1, MME, NCKAP1, PFN1, PIP5K1C, PLAU, PPP1CC, PROCR, PTPLAD1, PXDN, RAC1, RHOA, RNASE1, RPL10A, RPL31, RPL7, RSU1, SENP1, SNTB1, TSPAN9…	[AATF, ACTB, ACTC1, ACTN1, ACTN2, ACTN3, ACTN4, ACTR2, ACTR3, ADAM10, ADAM17, ADAM9, ADD1, AFAP1, AHNAK, AIF1L, AJUBA, AKAP12, ALCAM, ANXA1, ANXA5, ANXA6, APBB1IP, ARF1, ARF1P1, ARF6, ARHGAP22, ARHGAP24, ARHGAP26, ARHGAP31, ARHGAP4, ARHGEF2, ARHGEF7, ARPC1B, ARPC2, ARPC3, ARPC5, ARPC5L, ASAP3, ATAT1, ATP6V0A2, ATP6V0C, B2M, BCAR1, BSG, BSPRY, C19orf35, C1D, C2CD4B, CALR, CAP1, CAPN1, CAPN2, CAPN5…	TRUE
GO:0005925	focal adhesion		[4, 5]	[None]	61	14.878	0.0012335	1	{}	{}	[ACTR2, ACTR3, ADAM10, ADAM9, ANXA6, ARHGAP22, ARHGAP26, ARPC5, CAPN2, CASK, CAT, CDH13, CHP1, CLTC, CORO1C, DAG1, DIXDC1, DOCK7, DPP4, DYNLL1, FAP, FERMT2, FHL1, FLRT2, FOCAD, FZD1, G3BP1, GDI2, HMGA1, HSPA5, IGF2R, ILK, ITGA5, ITGAV, ITGB1, KIF23, KRAS, LIG4, MDC1, MME, NCKAP1, PFN1, PIP5K1C, PLAU, PPP1CC, PROCR, PTPLAD1, PXDN, RAC1, RHOA, RNASE1, RPL10A, RPL31, RPL7, RSU1, SENP1, SNTB1, TSPAN9…	[AATF, ACTB, ACTC1, ACTN1, ACTN2, ACTN3, ACTN4, ACTR2, ACTR3, ADAM10, ADAM17, ADAM9, ADD1, AFAP1, AHNAK, AIF1L, AJUBA, AKAP12, ALCAM, ANXA1, ANXA5, ANXA6, APBB1IP, ARF1, ARF1P1, ARF6, ARHGAP22, ARHGAP24, ARHGAP26, ARHGAP31, ARHGAP4, ARHGEF2, ARHGEF7, ARPC1B, ARPC2, ARPC3, ARPC5, ARPC5L, ASAP3, ATAT1, ATP6V0A2, ATP6V0C, B2M, BCAR1, BSG, BSPRY, C19orf35, C1D, C2CD4B, CALR, CAP1, CAPN1, CAPN2, CAPN5…	TRUE
GO:0005929	cilium		[2, 3, 4]	[None]	44	9.30232	0.734477	1	{}	{}	[AKAP9, ARFGEF2, ARL3, ARL6, ATG16L1, ATG7, BBS12, BBS9, CASK, CROCC, CROCCP3, DYNLL1, DZIP1, HK1, ICK, KIF27, KIF3B, KIF3C, KIF5B, LCA5, MAP1LC3B, MYO5A, NEDD1, NME7, OCRL, PDE6G, PHIP, PHLPP2, PKD2, POC1A, PSEN1, RAB14, RAB28, ROM1, RP2, SCNN1A, SEPT2, SLC26A6, SPATA18, TCTN3, TNPO1, TOPORS, WDPCP, WDR35]	[ABCA4, ACTL7A, ADCY3, ADCY5, ADCY6, ADCY8, ADRBK1, AGBL2, AGBL4, AHI1, AK1, AK2, AKAP14, AKAP3, AKAP4, AKAP9, AKT1, ALMS1, ALPK3, ALS2CR12, AMBRA1, ANKMY2, ANKS6, ANO2, ANXA1, APOA1BP, APP, ARFGEF2, ARL13B, ARL2, ARL2BP, ARL3, ARL4D, ARL6, ARMC4, ARR3, ATG14, ATG16L1, ATG5, ATG7, ATP2B2, ATP2B4, ATP6V1D, ATP8A2, B9D1, B9D2, BBIP1, BBS1, BBS10, BBS12, BBS2, BBS4, BBS5, BBS7, BBS9, BEST2, C12orf55…	TRUE
GO:0005930	axoneme		[3, 4, 5, 6, 7, 8, 9]	[None]	7	8.04598	0.785415	1	{}	{}	[ARFGEF2, ARL6, ATG16L1, ATG7, MAP1LC3B, WDPCP, WDR35]	[AK1, ALS2CR12, AMBRA1, ARFGEF2, ARL4D, ARL6, ARMC4, ATG14, ATG16L1, ATG5, ATG7, BBS1, BBS7, C12orf55, C1orf222, CCDC103, CCDC114, CCDC151, CCDC39, CCSAP, CEP162, CRNN, CTSH, CYS1, DCDC2, DNAAF1, DNAH1, DNAH17, DNAH2, DNAH3, DNAH5, DNAH6, DNAH7, DNAH8, DNAH9, DNAI1, DNAI2, DNALI1, DRC1, DYNC2H1, DYNC2LI1, EFHC1, FAM154A, GABARAP, GNAT3, IFT140, IFT172, IFT88, INPP5E, KIF17, KIF19, KIF3A, KIFAP3, …	TRUE
GO:0005938	cell cortex		[3, 4, 5, 6, 7]	[None]	28	11.7647	0.218168	1	{}	{}	[ACTR2, ANXA2, CAPN2, CLASP1, DSTN, DYNLL1, EXOC4, EXOC8, FERMT2, ITCH, KIF20B, LLGL1, MAEA, MAPRE1, MELK, MYO1F, NRBP1, PFN1, PKD2, PRKCZ, PSEN1, PXDN, RHOA, SCNN1A, SEPT2, SHROOM2, SPTAN1, WDPCP]	[ACTB, ACTN1, ACTN2, ACTN4, ACTR2, ADD3, AGTRAP, AKAP12, AKT2, ANK1, ANLN, ANXA2, ARF6, ARFIP2, ARHGAP32, ARHGEF7, ARV1, ASPH, AXIN1, AXIN2, BIN2, BSN, C1orf172, C2CD5, CABP1, CALD1, CAP1, CAPN2, CAPZA2, CAPZA3, CAPZB, CAV1, CD302, CDH1, CDH2, CFL1, CLASP1, CLASP2, CLIC5, CLN5, CNKSR1, COBL, COL10A1, CORO1A, CRIP2, CTGF, CTNNB1, CTTN, CTTNBP2, CYTIP, DBN1, DBNL, DLC1, DLEC1, DLG4, DMTN, DNAJC5, D…	TRUE
GO:0005975	carbohydrate metabolic process		[3]	[None]	117	12.2257	0.0149183	1	{}	{}	[ABHD10, ACLY, ACN9, AGL, AKR1B1, AOAH, AP2A1, ARF4, ARPP19, B3GALNT1, B3GALT6, B3GAT1, B3GNT2, B3GNT5, B3GNTL1, B4GALT6, BGN, C1GALT1C1, CACNA1A, CALM1, CHP1, CHST11, CHST3, CLTC, COG7, COQ2, CSGALNACT1, CSGALNACT2, DCN, DERA, DLAT, DOLK, DPY19L2, DPY19L3, EDEM1, ENO3, FGGY, FKTN, G6PD, GANAB, GDE1, GFPT1, GK, GLA, GLO1, GNPTAB, GOT2, GPC3, GSTO1, GXYLT1, GYG1, HK1, HMMR, IDH1, IMPAD1, MAN2A1, M…	[2xPFKL, 3xPFKL, A0A087WUJ7_HUMAN, A3GALT2, A4GALT, A4GNT, AAAS, ABCC5, ABCC8, ABHD10, ABO, ACADM, ACAN, ACER2, ACLY, ACN9, ADAMTS13, ADAMTS5, ADAMTS7, ADAMTSL1, ADAMTSL4, ADCYAP1R1, ADIPOQ, ADPGK, ADRA1B, ADRB1, ADRB3, AGL, AGRN, AIMP1, AKR1A1, AKR1B1, AKR7A2, AKT1, AKT2, ALDH1B1, ALDH2, ALDH5A1, ALDOA, ALDOB, ALDOC, ALG1, ALG10, ALG10B, ALG11, ALG12, ALG13, ALG14, ALG1L, ALG2, ALG3, ALG5, ALG6,…	TRUE
GO:0005976	polysaccharide metabolic process		[4]	[None]	22	18.8034	0.00291077	1	{}	{}	[AGL, AOAH, AP2A1, B3GNT2, B3GNTL1, CALM1, CLTC, CSGALNACT1, CSGALNACT2, GFPT1, GYG1, MTOR, NDST1, NFKB1, PER2, PHLDA2, PPP1CC, PPP1R3C, PPP1R3D, PTGES3, RPS27A, SLC37A4]	[ACADM, ADRA1B, ADRB1, AGL, AKT1, AKT2, ALG1, AOAH, AP2A1, B3GNT1, B3GNT2, B3GNT3, B3GNT4, B3GNT8, B3GNTL1, C1QTNF2, CALM1, CHIA, CHIT1, CHST1, CHST7, CLTC, CPS1, CSGALNACT1, CSGALNACT2, CYP21A2, DYRK2, EGF, ENPP1, EPM2A, EPM2AIP1, EXT1, EXT2, G6PC, GAA, GAL3ST3, GBE1, GCGR, GCK, GFPT1, GNMT, GRB10, GSK3A, GSK3B, GYG1, GYG2, GYS1, GYS2, HAS1, HAS2, HAS3, IGF1, IGF2, IL6ST, INPP5K, INS, INSR, IRS1…	TRUE
GO:0005977	glycogen metabolic process		[4, 5, 6, 7]	[None]	13	14.9425	0.0954231	1	{}	{}	[AGL, CALM1, GFPT1, GYG1, MTOR, PER2, PHLDA2, PPP1CC, PPP1R3C, PPP1R3D, PTGES3, RPS27A, SLC37A4]	[ACADM, ADRA1B, ADRB1, AGL, AKT1, AKT2, C1QTNF2, CALM1, CPS1, CYP21A2, DYRK2, ENPP1, EPM2A, EPM2AIP1, G6PC, GAA, GBE1, GCGR, GCK, GFPT1, GNMT, GRB10, GSK3A, GSK3B, GYG1, GYG2, GYS1, GYS2, IGF1, IGF2, IL6ST, INPP5K, INS, INSR, IRS1, IRS2, KHK, MAP4K2, MTOR, NHLRC1, NR1D1, PASK, PCDH12, PER2, PGM1, PGM2, PGM2L1, PGM5, PHKA1, PHKA2, PHKB, PHKG1, PHKG2, PHLDA2, POMC, PPP1CA, PPP1CB, PPP1CC, PPP1R1A, …	TRUE
GO:0005978	glycogen biosynthetic process		[5, 6, 7, 8, 9]	[None]	9	16.0714	0.106001	1	{}	{}	[AGL, GFPT1, GYG1, MTOR, PER2, PPP1R3C, PPP1R3D, PTGES3, RPS27A]	[ACADM, AGL, AKT1, AKT2, C1QTNF2, DYRK2, ENPP1, EPM2A, EPM2AIP1, GBE1, GCK, GFPT1, GRB10, GSK3A, GSK3B, GYG1, GYG2, GYS1, GYS2, IGF1, IGF2, INPP5K, INS, INSR, IRS1, IRS2, MAP4K2, MTOR, NHLRC1, NR1D1, PASK, PER2, PGM1, PGM2, PGM2L1, PGM5, PHKG1, PHKG2, PPP1CA, PPP1CB, PPP1R3B, PPP1R3C, PPP1R3D, PPP1R3F, PPP1R3G, PRKAG3, PTGES3, PTH, RPS27A, SORBS1, STK39, UBA52, UBB, UBC, UGP2, VIMP]	TRUE
GO:0005979	regulation of glycogen biosynthetic process		[6, 7, 8, 9, 10]	[None]	3	9.67742	0.61643	1	{}	{}	[GFPT1, MTOR, PPP1R3D]	[AKT1, AKT2, C1QTNF2, DYRK2, ENPP1, EPM2AIP1, GCK, GFPT1, GRB10, GSK3A, GSK3B, IGF1, IGF2, INPP5K, INS, INSR, IRS1, IRS2, MAP4K2, MTOR, PASK, PPP1CA, PPP1CB, PPP1R3B, PPP1R3D, PPP1R3F, PPP1R3G, PTH, SORBS1, STK39, VIMP]	TRUE
GO:0005980	glycogen catabolic process		[5, 6, 7, 8]	[None]	4	16	0.240137	1	{}	{}	[AGL, CALM1, GYG1, PPP1R3D]	[ADRA1B, ADRB1, AGL, CALM1, CPS1, CYP21A2, G6PC, GAA, GYG1, GYG2, INS, PGM1, PGM2, PHKA1, PHKA2, PHKB, PHKG1, PHKG2, PPP1CA, PPP1CB, PPP1R3B, PPP1R3D, PYGB, PYGL, PYGM]	TRUE
GO:0005996	monosaccharide metabolic process		[4, 5]	[None]	35	10.5105	0.420265	1	{}	{}	[ACN9, AGL, AKR1B1, ARPP19, CACNA1A, CALM1, DLAT, ENO3, G6PD, GFPT1, GOT2, GSTO1, GYG1, HK1, MAN2A1, MAPK14, MTOR, NCOA2, NUDT5, PDK3, PER2, PGAM1, PGD, PHLDA2, PPP1R3C, PPP1R3D, PPP2R5D, PRKAA1, RANBP2, RPS27A, SLC23A2, SLC37A4, SMEK1, SOGA1, TKT]	[ACADM, ACN9, ADIPOQ, ADRA1B, AGL, AIMP1, AKR1A1, AKR1B1, AKT1, AKT2, ALDH5A1, ALDOA, ALDOB, ALDOC, APOD, ARPP19, ATF3, ATF4, B3GALTL, B4GALT1, BAD, BRS3, C1QTNF1, C1QTNF2, C1QTNF3, CACNA1A, CALM1, CHST1, CHST15, CLK2, COX11, COX11P1, CPT1A, CRTC2, CRY1, CYB5A, CYB5R3, DAK, DCXR, DDR2, DHDH, DLAT, DUSP12, DYRK2, ENO1, ENO2, ENO3, ENPP1, EPM2A, EPM2AIP1, FABP5, FABP5P1, FAM132A, FBP1, FBP2, FGL1, …	TRUE
GO:0006006	glucose metabolic process		[6, 7]	[None]	28	11.245	0.296353	1	{}	{}	[ACN9, AGL, ARPP19, CACNA1A, CALM1, DLAT, ENO3, G6PD, GFPT1, GOT2, GYG1, HK1, MAPK14, MTOR, NCOA2, PDK3, PER2, PGAM1, PHLDA2, PPP1R3C, PPP1R3D, PPP2R5D, PRKAA1, RANBP2, RPS27A, SLC37A4, SMEK1, SOGA1]	[ACADM, ACN9, ADIPOQ, ADRA1B, AGL, AIMP1, AKR1A1, AKT1, AKT2, ALDH5A1, ALDOA, ALDOB, ALDOC, APOD, ARPP19, ATF3, ATF4, BAD, BRS3, C1QTNF1, C1QTNF2, C1QTNF3, CACNA1A, CALM1, CLK2, COX11, COX11P1, CPT1A, CRTC2, CRY1, DCXR, DLAT, DUSP12, DYRK2, ENO1, ENO2, ENO3, ENPP1, EPM2A, EPM2AIP1, FABP5, FABP5P1, FAM132A, FBP1, FBP2, FGL1, FOXA2, FOXO1, G6PC, G6PC2, G6PC3, G6PD, GAA, GALM, GAPDH, GAPDHS, GBE1, G…	TRUE
GO:0006007	glucose catabolic process		[7, 8]	[None]	4	10	0.582704	1	{}	{}	[ENO3, HK1, PGAM1, PPP2R5D]	[ALDOA, ALDOB, ALDOC, BAD, ENO1, ENO2, ENO3, GAPDH, GAPDHS, GCK, GNPDA1, GPI, HK1, HK2, HK3, HOOK1, HOOK2, HOOK3, KCNA4, KCNA5, KIF2A, LRP5, MAP4K2, PFKFB1, PFKFB2, PFKFB3, PFKFB4, PFKL, PFKM, PFKP, PGAM1, PGAM2, PGAM4, PGK1, PKLR, PKM, PPP2R5D, TAC4, TKTL1, TPI1]	TRUE
GO:0006022	aminoglycan metabolic process		[4]	[None]	26	14.0541	0.0506866	1	{}	{}	[AP2A1, B3GALT6, B3GAT1, B3GNT2, B3GNTL1, B4GALT6, BGN, CEMIP, CHP1, CHST11, CHST3, CLTC, CSGALNACT1, CSGALNACT2, DCN, EXTL3, GPC3, GXYLT1, HMMR, IMPAD1, NDST1, NFKB1, PAPSS1, SLC26A2, ST3GAL2, ST3GAL3]	[ABCC5, ACAN, AGRN, AKT1, ANGPT1, AP2A1, ARSB, B3GALT6, B3GAT1, B3GAT2, B3GAT3, B3GNT1, B3GNT2, B3GNT3, B3GNT4, B3GNT7, B3GNT8, B3GNTL1, B4GALT1, B4GALT2, B4GALT3, B4GALT4, B4GALT5, B4GALT6, B4GALT7, BCAN, BGN, CD44, CEMIP, CHI3L1, CHI3L2, CHIA, CHID1, CHIT1, CHORDC1, CHP1, CHPF, CHPF2, CHST1, CHST11, CHST12, CHST13, CHST14, CHST15, CHST2, CHST3, CHST5, CHST6, CHST7, CHST9, CHSY1, CHSY3, CLN6, CL…	TRUE
GO:0006023	aminoglycan biosynthetic process		[4, 5]	[None]	18	16.0714	0.030898	1	{}	{}	[AP2A1, B3GALT6, B3GNT2, B3GNTL1, B4GALT6, BGN, CHST11, CHST3, CLTC, CSGALNACT1, CSGALNACT2, DCN, EXTL3, GPC3, NDST1, NFKB1, ST3GAL2, ST3GAL3]	[ABCC5, ACAN, AGRN, ANGPT1, AP2A1, B3GALT6, B3GAT3, B3GNT1, B3GNT2, B3GNT3, B3GNT4, B3GNT7, B3GNT8, B3GNTL1, B4GALT1, B4GALT2, B4GALT3, B4GALT4, B4GALT5, B4GALT6, B4GALT7, BCAN, BGN, CHPF, CHPF2, CHST1, CHST11, CHST12, CHST13, CHST14, CHST15, CHST2, CHST3, CHST5, CHST6, CHST7, CHST9, CHSY1, CHSY3, CLTC, CSGALNACT1, CSGALNACT2, CSPG4, CSPG5, CYTL1, DCN, DSE, DSEL, EGF, EXT1, EXT2, EXTL1, EXTL2, EX…	TRUE
GO:0006024	glycosaminoglycan biosynthetic process		[5, 6]	[None]	17	15.4545	0.0485818	1	{}	{}	[AP2A1, B3GALT6, B3GNT2, B4GALT6, BGN, CHST11, CHST3, CLTC, CSGALNACT1, CSGALNACT2, DCN, EXTL3, GPC3, NDST1, NFKB1, ST3GAL2, ST3GAL3]	[ABCC5, ACAN, AGRN, ANGPT1, AP2A1, B3GALT6, B3GAT3, B3GNT1, B3GNT2, B3GNT3, B3GNT4, B3GNT7, B4GALT1, B4GALT2, B4GALT3, B4GALT4, B4GALT5, B4GALT6, B4GALT7, BCAN, BGN, CHPF, CHPF2, CHST1, CHST11, CHST12, CHST13, CHST14, CHST15, CHST2, CHST3, CHST5, CHST6, CHST7, CHST9, CHSY1, CHSY3, CLTC, CSGALNACT1, CSGALNACT2, CSPG4, CSPG5, CYTL1, DCN, DSE, DSEL, EGF, EXT1, EXT2, EXTL1, EXTL2, EXTL3, FMOD, GALNT5…	TRUE
GO:0006026	aminoglycan catabolic process		[5]	[None]	6	8.4507	0.732314	1	{}	{}	[BGN, CEMIP, CHP1, DCN, GPC3, HMMR]	[ACAN, AGRN, ARSB, BCAN, BGN, CD44, CEMIP, CHI3L1, CHI3L2, CHIA, CHID1, CHIT1, CHORDC1, CHP1, CSPG4, CSPG5, CTBS, DCN, FGF13, FGF2, FMOD, FUCA1, GALNS, GLB1, GNS, GPC1, GPC2, GPC3, GPC4, GPC5, GPC6, GUSB, HEXA, HEXB, HGSNAT, HMMR, HPSE, HPSE2, HSPG2, HYAL1, HYAL2, HYAL3, HYAL4, IDS, IDUA, KERA, LUM, LYG1, LYG2, LYVE1, NAGLU, NCAN, OGN, OMD, OVGP1, PGLYRP1, PGLYRP2, PGLYRP3, PGLYRP4, PRELP, SDC1, …	TRUE
GO:0006027	glycosaminoglycan catabolic process		[6]	[None]	6	9.375	0.634461	1	{}	{}	[BGN, CEMIP, CHP1, DCN, GPC3, HMMR]	[ACAN, AGRN, ARSB, BCAN, BGN, CD44, CEMIP, CHORDC1, CHP1, CSPG4, CSPG5, DCN, FGF13, FGF2, FMOD, FUCA1, GALNS, GLB1, GNS, GPC1, GPC2, GPC3, GPC4, GPC5, GPC6, GUSB, HEXA, HEXB, HGSNAT, HMMR, HPSE, HPSE2, HSPG2, HYAL1, HYAL2, HYAL3, HYAL4, IDS, IDUA, KERA, LUM, LYG1, LYG2, LYVE1, NAGLU, NCAN, OGN, OMD, PGLYRP1, PGLYRP2, PGLYRP3, PGLYRP4, PRELP, SDC1, SDC2, SDC3, SDC4, SGSH, SLC9A1, SPACA3, SPAM1, ST…	TRUE
GO:0006029	proteoglycan metabolic process		[5, 6]	[None]	16	15.8416	0.0450333	1	{}	{}	[B3GALT6, B3GAT1, BGN, CANT1, CHST11, CHST3, CSGALNACT1, CSGALNACT2, DCN, EXTL3, GPC3, GXYLT1, IMPAD1, NDST1, SULF1, SULF2]	[ACAN, ADAMTS12, AGRN, ARSB, B3GALT6, B3GAT1, B3GAT2, B3GAT3, B4GALT7, BCAN, BGN, BMP2, BMPR1B, BMPR2, CANT1, CHPF, CHPF2, CHST11, CHST12, CHST13, CHST14, CHST15, CHST3, CHST7, CHST8, CHST9, CHSY1, CHSY3, COL11A1, COL2A1, CSGALNACT1, CSGALNACT2, CSPG4, CSPG5, CTNNB1, CYTL1, DCN, DSE, DSEL, EGFLAM, EXT1, EXT2, EXTL1, EXTL2, EXTL3, FOXL1, GAL3ST3, GAL3ST4, GLCE, GPC1, GPC2, GPC3, GPC4, GPC5, GPC6, …	TRUE
GO:0006040	amino sugar metabolic process		[4]	[None]	5	12.8205	0.355863	1	{}	{}	[CSGALNACT1, GFPT1, PGM3, ST3GAL2, UAP1]	[AMDHD2, B4GALNT2, CHI3L1, CHI3L2, CHIA, CHID1, CHIT1, CHST2, CHST4, CHST5, CHST6, CHST7, CMAS, CSGALNACT1, CTBS, DPAGT1, EXTL2, FN3K, GFPT1, GFPT2, GNE, GNPDA1, GNPDA2, GNPNAT1, LARGE, MGAT1, MGEA5, MOGAT1, NAGK, NANP, NPL, OVGP1, PGM3, RENBP, SLC35A3, ST3GAL1, ST3GAL2, ST6GAL1, UAP1]	TRUE
GO:0006047	UDP-N-acetylglucosamine metabolic process		[5, 7, 8, 9]	[None]	3	27.2727	0.0909764	1	{}	{}	[GFPT1, PGM3, UAP1]	[B4GALNT2, DPAGT1, GFPT1, GFPT2, GNE, GNPNAT1, MGAT1, MOGAT1, PGM3, SLC35A3, UAP1]	TRUE
GO:0006048	UDP-N-acetylglucosamine biosynthetic process		[6, 7, 8, 9, 10]	[None]	3	60	0.00871784	1	{}	{}	[GFPT1, PGM3, UAP1]	[GFPT1, GFPT2, GNPNAT1, PGM3, UAP1]	TRUE
GO:0006066	alcohol metabolic process		[4]	[None]	55	13.3495	0.0184163	1	{}	{}	[ABCG1, ABHD3, ADH5, AGPAT6, APLP2, APOL1, CALM1, CAT, CHPT1, CLN8, COQ2, CTDSP2, DBI, DHCR24, FDPS, FDX1, G6PD, GDE1, GK, HMGCR, HMGCS1, HSD17B7, IDI1, IMPAD1, INPP5B, INSIG1, IP6K1, IPMK, LPCAT1, LPIN1, MBTPS1, MECP2, MINPP1, MSMO1, NFKB1, NUDT10, NUDT11, NUDT9, OCRL, P2RY1, PLA2G6, PLCD3, PRKAA1, REST, SAMD8, SGPP1, SNAI2, SOAT1, SORL1, SPHK1, SPTLC1, SPTLC2, SQLE, SREBF2, VDAC2]	[ABCA1, ABCG1, ABHD3, ACAA2, ACADL, ACADVL, ACER1, ACER2, ACER3, ACHE, ACSL3, ACSS1, ACSS2, ADCYAP1R1, ADH1A, ADH1B, ADH1C, ADH4, ADH5, ADH6, ADH7, AGPAT6, AKR1B10, AKR1C3, AKR1D1, ALDH1A1, ALDH1A2, ALDH1A3, ALDH1B1, ALDH2, ALDH3A2, ALDH3B1, ALDH3B2, ALDH7A1, ANGPTL3, APLP2, APOA1, APOA2, APOA4, APOA5, APOB, APOBR, APOC1, APOC3, APOE, APOF, APOL1, APOL2, APP, ARID4A, ARV1, AWAT2, BCHE, BCMO1, BMP…	TRUE
GO:0006071	glycerol metabolic process		[4, 5, 6, 7]	[None]	3	11.5385	0.494328	1	{}	{}	[COQ2, GDE1, GK]	[ANGPTL3, COQ2, COQ3, DAK, DGAT2, GALK2, GCK, GDE1, GDPD1, GDPD2, GDPD3, GDPD4, GDPD5, GK, GK2, GK3P, GK5, GOLT1A, GOLT1B, GOT1, GPD2, LEP, MOGAT1, MOGAT2, MOGAT3, PCK1]	TRUE
GO:0006073	cellular glucan metabolic process		[5, 6]	[None]	13	14.7727	0.102186	1	{}	{}	[AGL, CALM1, GFPT1, GYG1, MTOR, PER2, PHLDA2, PPP1CC, PPP1R3C, PPP1R3D, PTGES3, RPS27A, SLC37A4]	[ACADM, ADRA1B, ADRB1, AGL, AKT1, AKT2, C1QTNF2, CALM1, CPS1, CYP21A2, DYRK2, ENPP1, EPM2A, EPM2AIP1, G6PC, GAA, GBE1, GCGR, GCK, GFPT1, GNMT, GRB10, GSK3A, GSK3B, GYG1, GYG2, GYS1, GYS2, IGF1, IGF2, IL6ST, INPP5K, INS, INSR, IRS1, IRS2, KHK, MAP4K2, MGAM, MTOR, NHLRC1, NR1D1, PASK, PCDH12, PER2, PGM1, PGM2, PGM2L1, PGM5, PHKA1, PHKA2, PHKB, PHKG1, PHKG2, PHLDA2, POMC, PPP1CA, PPP1CB, PPP1CC, PPP…	TRUE
GO:0006081	cellular aldehyde metabolic process		[3]	[None]	7	10.6061	0.501704	1	{}	{}	[ADH5, G6PD, GLO1, IDH1, PGAM1, PGD, TKT]	[ADH4, ADH5, ADH7, AGXT, AGXT2, AKR1A1, AKR1B10, AKR1C1, AKR1C3, AKR7A2, AKR7A3, ALDH1A1, ALDH1A2, ALDH1A3, ALDH3A1, ALDH3A2, ALDH3B1, ALDH7A1, ALDH8A1, ALDH9A1, ALDOB, AOC1, BCMO1, BCO2, CYP1B1, DAK, DAO, DDR2, ESD, G6PD, GLO1, GNPDA1, GPI, GRHPR, H6PD, HAO1, HOGA1, IDH1, IDH2, KDM3A, KHK, PARK7, PDXK, PDXP, PGAM1, PGAM4, PGD, PGLS, PHACTR1, PHGDH, PNPO, POLR2D, RBP4, RDH10, RDH11, RELA, RPE, RP…	TRUE
GO:0006082	organic acid metabolic process		[3, 4]	[None]	155	13.0362	0.000407846	0.888289	{}	{}	[AADAT, AASDHPPT, ABCD3, ABHD10, ACACA, ACADSB, ACLY, ACO1, ACOT1, ACOT2, ACSL1, AGPAT6, AHCYL1, ALDH1L2, APIP, ARG2, ASNSD1, ATG7, AZIN1, B3GALT6, B3GAT1, B3GNT2, B4GALT6, BCKDHB, BGN, BTD, C3, CACNA1A, CARS2, CBR1, CCBL1, CD74, CHST11, CHST3, CMPK1, CRABP2, CSAD, CSGALNACT1, CSGALNACT2, CTDSP2, CYP2U1, DARS2, DCN, DLAT, DLST, DTD1, ECHS1, ECI2, EIF2AK3, ELOVL1, ELOVL4, ENO3, ETHE1, EXTL3, FARS2…	[2xPFKL, 3xPFKL, A0A087X1B8_HUMAN, AACS, AADAT, AARS, AARS2, AARSD1, AASDH, AASDHPPT, AASS, ABAT, ABCB11, ABCC1, ABCC3, ABCD1, ABCD2, ABCD3, ABCG2, ABHD10, ABHD12, ABHD14A-ACY1, ABHD5, ACAA1, ACAA2, ACACA, ACACB, ACAD11, ACAD8, ACADL, ACADM, ACADS, ACADSB, ACADVL, ACAN, ACAT1, ACLY, ACMSD, ACO1, ACO2, ACOT1, ACOT11, ACOT12, ACOT2, ACOT4, ACOT7, ACOT8, ACOX1, ACOX2, ACOX3, ACOXL, ACSBG1, ACSBG2, A…	TRUE
GO:0006084	acetyl-CoA metabolic process		[5, 6]	[None]	7	18.9189	0.0730124	1	{}	{}	[AADAT, ACACA, DLAT, DLST, PDK3, PDPR, PPAPDC2]	[AADAT, AASS, ACACA, ACACB, ACOT12, ACSS1, ACSS2, BCHE, CELA3B, DLAT, DLD, DLST, ENOPH1, FAM3A, FASN, KYNU, LDHD, MLYCD, MVD, MVK, NUDT7, PDHA1, PDHB, PDHX, PDK1, PDK2, PDK3, PDK4, PDP1, PDP2, PDPK1, PDPR, PIPOX, PMVK, PPAPDC2, SNORA73A, TDO2]	TRUE
GO:0006085	acetyl-CoA biosynthetic process		[6, 7]	[None]	4	17.3913	0.195931	1	{}	{}	[DLAT, PDK3, PDPR, PPAPDC2]	[ACSS1, ACSS2, BCHE, CELA3B, DLAT, DLD, ENOPH1, FAM3A, LDHD, MLYCD, PDHA1, PDHB, PDHX, PDK1, PDK2, PDK3, PDK4, PDP1, PDP2, PDPK1, PDPR, PPAPDC2, SNORA73A]	TRUE
GO:0006086	acetyl-CoA biosynthetic process from pyruvate		[4, 7, 8, 9]	[None]	4	20	0.135329	1	{}	{}	[DLAT, PDK3, PDPR, PPAPDC2]	[BCHE, CELA3B, DLAT, DLD, ENOPH1, FAM3A, LDHD, PDHA1, PDHB, PDHX, PDK1, PDK2, PDK3, PDK4, PDP1, PDP2, PDPK1, PDPR, PPAPDC2, SNORA73A]	TRUE
GO:0006089	lactate metabolic process		[4, 7, 8]	[None]	3	33.3333	0.0538548	1	{}	{}	[HTT, PER2, SLC37A4]	[HIF1A, HTT, LDHB, LDHC, PARK7, PER2, PFKFB2, SLC37A4, SLC6A4]	TRUE
GO:0006090	pyruvate metabolic process		[7, 8]	[None]	14	10.7692	0.437202	1	{}	{}	[DLAT, ENO3, HK1, HTT, MPC1, MPC2, OGDH, PDK3, PDPR, PGAM1, PPAPDC2, PPP2R5D, PRKAA1, SLC16A1]	[2xPFKL, 3xPFKL, ACOT12, ADPGK, AGXT, ALDOA, ALDOB, ALDOC, ARNT, BCHE, BPGM, BSG, CELA3B, DDIT4, DHTKD1, DLAT, DLD, ECD, ENO1, ENO2, ENO3, ENO4, ENOPH1, ENTPD5, FAM3A, FBP1, GAPDH, GAPDHS, GCK, GNPDA1, GPD1, GPI, HDAC4, HIF1A, HK1, HK2, HK3, HKDC1, HOGA1, HOOK1, HOOK2, HOOK3, HTR2A, HTT, IER3, IGF1, INS, INSR, K7ESF4_HUMAN, KCNA4, KCNA5, KIF2A, KPYM pyruvate kinase complex, KRT17, LDHA, LDHB, LDH…	TRUE
GO:0006091	generation of precursor metabolites and energy		[3]	[None]	53	10.6212	0.360571	1	{}	{}	[ACACA, ACLY, ACO1, AGL, ATP5A1, ATP5J, BDNF-AS, CACNA1A, CACNA1D, CALM1, CAT, CHCHD4, DLAT, DLST, ENO3, FH, GFPT1, GNG4, GYG1, HK1, IDH1, IFNAR1, MECP2, MLX, MSH2, MTFR2, MTOR, NDUFA12, NDUFA4, NDUFA8, NDUFAB1, NDUFB3, NDUFS4, OGDH, PANK2, PER2, PGAM1, PHLDA2, PINK1, PPP1CC, PPP1R3C, PPP1R3D, PPP2R5D, PRKAA1, PTGES3, RPS27A, SCO1, SLC25A5, SLC37A4, STXBP1, SUCLA2, TKT, UQCRC2]	[2xPFKL, 3xPFKL, ABCC8, ACACA, ACACB, ACADM, ACADVL, ACLY, ACO1, ACO2, ACOX1, ACSM1, ADCY1, ADCY2, ADCY3, ADCY4, ADCY5, ADCY6, ADCY7, ADCY8, ADCY9, ADIPOQ, ADPGK, ADRA1B, ADRA2A, ADRA2C, ADRB1, ADRB3, ADSL, AGL, AGPAT1, AK2, AKAP5, AKT1, AKT2, ALDH5A1, ALDOA, ALDOB, ALDOC, AQP7, ARL2, ARL2BP, ARNT, ASIP, ATP5A1, ATP5B, ATP5C1, ATP5D, ATP5E, ATP5F1, ATP5G1, ATP5G2, ATP5G3, ATP5H, ATP5I, ATP5J, ATP…	TRUE
GO:0006094	gluconeogenesis		[7, 8]	[None]	9	9	0.687722	1	{}	{}	[ACN9, ARPP19, ENO3, GOT2, PER2, PGAM1, RANBP2, SMEK1, SOGA1]	[ACADM, ACN9, ADIPOQ, ALDOA, ALDOB, ALDOC, ARPP19, ATF3, ATF4, C1QTNF3, CLK2, CRTC2, CRY1, ENO1, ENO2, ENO3, FAM132A, FBP1, FBP2, FOXO1, G6PC, G6PC2, G6PC3, GAPDH, GAPDHS, GCG, GCK, GNMT, GNPDA1, GOLT1A, GOLT1B, GOT1, GOT2, GPD1, GPD2, GPI, IL6, INS, K7ESF4_HUMAN, KAT2A, KAT2B, KHSRP, KRT17, LEP, LEPR, LEPROT, MAP4K2, MDH1, MDH2, NR1D1, NR3C1, OGT, PC, PCK1, PCK2, PCNXL4, PDK2, PER2, PFKFB1, PFKF…	TRUE
GO:0006096	glycolytic process		[3, 4, 5, 6, 7, 8, 9, 10]	[None]	6	6.89655	0.882612	1	{}	{}	[ENO3, HK1, OGDH, PGAM1, PPP2R5D, PRKAA1]	[2xPFKL, 3xPFKL, ADPGK, ALDOA, ALDOB, ALDOC, ARNT, BPGM, DDIT4, DHTKD1, ECD, ENO1, ENO2, ENO3, ENO4, ENTPD5, FBP1, GAPDH, GAPDHS, GCK, GNPDA1, GPD1, GPI, HDAC4, HIF1A, HK1, HK2, HK3, HKDC1, HOOK1, HOOK2, HOOK3, HTR2A, IER3, IGF1, INS, INSR, K7ESF4_HUMAN, KCNA4, KCNA5, KIF2A, KPYM pyruvate kinase complex, LDHA, MAP4K2, MIA3, MLXIPL, NCOR1, OGDH, OGDHL, OGT, P2RX7, PDHA1, PDHA2, PFKFB1, PFKFB1 dime…	TRUE
GO:0006098	pentose-phosphate shunt		[5, 6, 8, 9, 10, 11]	[None]	4	23.5294	0.0842244	1	{}	{}	[G6PD, PGAM1, PGD, TKT]	[DDR2, G6PD, H6PD, PGAM1, PGAM4, PGD, PGLS, PHACTR1, PHGDH, RPE, RPEL1, RPIA, SHPK, TALDO1, TKT, TPI1, UBL4A]	TRUE
GO:0006099	tricarboxylic acid cycle		[3, 6, 7, 8, 9]	[None]	7	20.5882	0.0495098	1	{}	{}	[ACO1, DLAT, DLST, FH, IDH1, OGDH, SUCLA2]	[ACO1, ACO2, CFH, CS, DHTKD1, DLAT, DLD, DLST, FAM3A, FH, H3BRW5_HUMAN, IDH1, IDH2, IDH3A, IDH3B, IDH3G, LDHD, LDLR, MDH1, MDH1B, MDH2, NNT, OGDH, OGDHL, PDHA1, PDHA2, PDHB, SDHA, SDHB, SDHC, SDHD, SUCLA2, SUCLG1, SUCLG2]	TRUE
GO:0006101	citrate metabolic process		[7, 8]	[None]	8	21.0526	0.0328158	1	{}	{}	[ACLY, ACO1, DLAT, DLST, FH, IDH1, OGDH, SUCLA2]	[ACLY, ACO1, ACO2, CFH, CS, DHTKD1, DLAT, DLD, DLST, FAM3A, FH, GHR, H3BRW5_HUMAN, IDH1, IDH2, IDH3A, IDH3B, IDH3G, LDHD, LDLR, MDH1, MDH1B, MDH2, NNT, OGDH, OGDHL, PDHA1, PDHA2, PDHB, SDHA, SDHB, SDHC, SDHD, STAT5A, STAT5B, SUCLA2, SUCLG1, SUCLG2]	TRUE
GO:0006103	2-oxoglutarate metabolic process		[7, 8]	[None]	4	21.0526	0.117102	1	{}	{}	[AADAT, GOT2, IDH1, OGDH]	[AADAT, ADHFE1, ATAT1, CCBL2, D2HGDH, GHR, GOLT1A, GOLT1B, GOT1, GOT2, GPT2, IDH1, IDH2, IDH3B, L2HGDH, OGDH, STAT5A, STAT5B, TAT]	TRUE
GO:0006109	regulation of carbohydrate metabolic process		[4, 5]	[None]	19	11.3772	0.321884	1	{}	{}	[ACN9, AP2A1, ARPP19, CHP1, CLTC, FKTN, GFPT1, MTOR, NCOA2, NFKB1, P2RY1, PDK3, PGAM1, PHLDA2, PPP1R3D, PRKAA1, RANBP2, SMEK1, SOGA1]	[ACADM, ACER2, ACN9, ADCYAP1R1, ADIPOQ, ADRA1B, AKT1, AKT2, AP2A1, ARFGEF1, ARNT, ARPP19, BAD, C1QTNF1, C1QTNF2, C1QTNF3, CHORDC1, CHP1, CLK2, CLTC, COX11, COX11P1, DDIT4, DHX34, DHX8, DUSP12, DYRK2, ECD, EGF, ENPP1, ENTPD5, EPM2AIP1, FAM132A, FBP1, FGL1, FKTN, FOXA2, FOXO1, GAPDHS, GCG, GCGR, GCK, GCKR, GFPT1, GNMT, GPD1, GPER1, GPLD1, GRB10, GSK3A, GSK3B, HDAC4, HIF1A, HRH1, HTR2A, IER3, IGF1, …	TRUE
GO:0006111	regulation of gluconeogenesis		[5, 6, 7, 8, 9]	[None]	5	12.1951	0.397377	1	{}	{}	[ACN9, ARPP19, RANBP2, SMEK1, SOGA1]	[ACADM, ACN9, ADIPOQ, ARPP19, C1QTNF3, CLK2, FAM132A, FBP1, FOXO1, GCG, GCK, GNMT, IL6, INS, KAT2A, KAT2B, LEP, LEPR, LEPROT, MAP4K2, NR1D1, NR3C1, OGT, PDK2, PPARA, PPARGC1A, PTPN2, RANBP2, SERPINA12, SESN2, SIK1, SLC35B4, SMEK1, SMEK2, SOGA1, STK11, SUPT20H, TCF7L2, TELO2, VIMP, WDR5]	TRUE
GO:0006112	energy reserve metabolic process		[4, 5]	[None]	23	12.2995	0.183069	1	{}	{}	[ACACA, ACLY, AGL, CACNA1A, CACNA1D, CALM1, GFPT1, GNG4, GYG1, MLX, MTOR, PER2, PHLDA2, PPP1CC, PPP1R3C, PPP1R3D, PPP2R5D, PTGES3, RPS27A, SLC25A5, SLC37A4, STXBP1, TKT]	[ABCC8, ACACA, ACACB, ACADM, ACLY, ADCY1, ADCY2, ADCY3, ADCY4, ADCY5, ADCY6, ADCY7, ADCY8, ADCY9, ADRA1B, ADRA2A, ADRA2C, ADRB1, ADRB3, AGL, AGPAT1, AKAP5, AKT1, AKT2, ARL2, ARL2BP, C1QTNF2, CACNA1A, CACNA1C, CACNA1D, CACNA1E, CACNA2D2, CALM1, CHRM3, CPS1, CYP21A2, DDR2, DYRK2, ENPP1, EPM2A, EPM2AIP1, FASN, FFAR1, G6PC, GAA, GBE1, GCG, GCGR, GCK, GFPT1, GFPT2, GLP1R, GNAS, GNB1, GNB2, GNB3, GNB4,…	TRUE
GO:0006119	oxidative phosphorylation		[4, 6, 8, 9, 10, 11]	[None]	10	11.3636	0.393011	1	{}	{}	[BDNF-AS, MECP2, MSH2, NDUFA4, NDUFA8, NDUFAB1, NDUFB3, NDUFS4, PINK1, UQCRC2]	[AK2, ATP5C1, ATP5D, ATP7A, BDNF, BDNF-AS, CHCHD10, COQ7, COQ9, COX1, COX10, COX15, COX2, CYCS, CYTB, DLD, DNAJC15, E9PQ68_HUMAN, FAM3A, FXN, GBAS, KCTD14, LDHD, MECP2, MLXIPL, MSH2, ND1, ND2, ND3, ND4, ND4L, ND5, NDUFA1, NDUFA10, NDUFA2, NDUFA3, NDUFA4, NDUFA4P1, NDUFA5, NDUFA6, NDUFA7, NDUFA8, NDUFA9, NDUFAB1, NDUFAF1, NDUFB1, NDUFB10, NDUFB2, NDUFB3, NDUFB4, NDUFB5, NDUFB6, NDUFB7, NDUFB8, NDU…	TRUE
GO:0006120	mitochondrial electron transport, NADH to ubiquinone		[5, 6, 7, 8, 9, 11, 12, 13, 14]	[None]	7	12.7273	0.315649	1	{}	{}	[BDNF-AS, NDUFA4, NDUFA8, NDUFAB1, NDUFB3, NDUFS4, PINK1]	[BDNF, BDNF-AS, COQ9, DLD, DNAJC15, E9PQ68_HUMAN, FAM3A, KCTD14, LDHD, ND1, ND2, ND3, ND4, ND4L, ND5, NDUFA1, NDUFA10, NDUFA2, NDUFA3, NDUFA4, NDUFA4P1, NDUFA5, NDUFA6, NDUFA7, NDUFA8, NDUFA9, NDUFAB1, NDUFAF1, NDUFB1, NDUFB10, NDUFB2, NDUFB3, NDUFB4, NDUFB5, NDUFB6, NDUFB7, NDUFB8, NDUFB9, NDUFC1, NDUFC2, NDUFC2-KCTD14, NDUFS1, NDUFS2, NDUFS3, NDUFS4, NDUFS5, NDUFS6, NDUFS7, NDUFS8, NDUFV1, NDUF…	TRUE
GO:0006139	nucleobase-containing compound metabolic process		[3, 4]	[None]	683	11.7881	1.65272e-07	0.000402438	{}	{}	[ABCE1, ABCG1, ACACA, ACLY, ACVR2B, ADNP, ADNP2, ADORA2B, AFF4, AGGF1, AHCYL1, AKIRIN2, AKR1B1, ALKBH8, AMD1, ANKRD17, ANKRD52, APBB1, APIP, ARF4, ARHGAP22, ARID5B, ASCC3, ASF1A, ASF1B, ASXL2, ATAD2, ATF2, ATG16L1, ATG7, ATMIN, ATP5A1, ATP5J, ATP6V1A, ATXN7L3, AURKB, BAG4, BAHD1, BAK1, BAZ1B, BAZ2A, BCLAF1, BCORL1, BDNF-AS, BDP1, BMP4, BRMS1L, BRWD3, BTAF1, BVES, BZW1, C11orf30, C5AR1, CACYBP, CA…	[2xPFKL, 2xSMAD3, 3xPFKL, A0A087WUV0_HUMAN, A0A087WWV3_HUMAN, A0A087WZK3_HUMAN, A0A087WZT3_HUMAN, A0A088AWK7_HUMAN, A0A096LPK6_HUMAN, A0A0A6YYA1_HUMAN, A0A0B4J295_HUMAN, A1CF, AAAS, AAMDC, AARS, AARS2, AARSD1, AATF, ABCA1, ABCA2, ABCE1, ABCG1, ABHD14B, ABL1, ABLIM1, ABLIM2, ABLIM3, ABRA, ABT1, ACACA, ACACB, ACAD8, ACD, ACHE, ACIN1, ACLY, ACOT7, ACPP, ACR, ACTL6A, ACTL6B, ACTN1, ACTN2, ACTN4, ACTR…
TBPL2, TBR1, TBRG1, TBX1, TBX10, TBX15, TBX18, TBX19, TBX2, TBX20, TBX21, TBX22, TBX3, TBX4, TBX5, TBX6, TCEA1, TCEA2, TCEA3, TCEAL1, TCEAL2, TCEAL3, TCEAL4, TCEAL5, TCEAL6, TCEAL7, TCEAL8, TCEANC, TCEANC2, TCEB1, TCEB2, TCEB3, TCEB3B, TCEB3C, TCEB3CL, TCEB3CL2, TCERG1, TCF12, TCF15, TCF19, TCF20, TCF21, TCF24, TCF25, TCF3, TCF4, TCF7, TCF7L1, TCF7L2, TCFL5, TCIRG1, TCOF1, TCP10L, TDG, TDGF1, TDG…
GO:0006140	regulation of nucleotide metabolic process		[5, 6, 7, 8]	[None]	12	5.42986	0.995401	1	{}	{}	[ADORA2B, CALCRL, CALM1, DHX15, GPR3, IFNAR1, PGAM1, PINK1, PKD2, PRKAA1, RAF1, RLN2]	[ABCA1, ACR, ADCY7, ADCYAP1, ADCYAP1R1, ADM, ADORA2A, ADORA2B, ADRA2A, ADRA2C, ADRB1, ADRB2, ADRB3, AIPL1, AKAP12, AKAP5, AKAP6, APLP1, APOE, ARNT, ATP7A, ATPIF1, AVP, AVPR2, CALCA, CALCR, CALCRL, CALM1, CAP1, CAP2, CCR2, CDA, CELSR1, CEP290, CHRM1, CHRM2, CHRM3, CHRM4, CHRM5, CPAMD8, CRH, CRHR1, CXCL10, CXCL11, CXCL9, CXCR3, DDIT4, DHX15, DHX34, DHX8, DNAJC15, DRD1, DRD2, DRD3, DRD4, DRD5, ECD, …	TRUE
GO:0006144	purine nucleobase metabolic process		[5, 6, 7]	[None]	5	10.8696	0.49906	1	{}	{}	[CAT, GMPS, HPRT1, NT5E, PRPS1]	[ACPP, ADA, ADAL, ADK, ADSL, ADSS, ADSSL1, AMPD1, AMPD2, AMPD3, APRT, ATIC, CAT, CECR1, COASY, DCK, DGUOK, DPYD, GART, GDA, GLYAT, GMPR, GMPR2, GMPS, GPX1, HPRT1, IMPDH1, IMPDH1P11, IMPDH2, NT5C, NT5C1A, NT5C1B, NT5C2, NT5E, PAICS, PFAS, PNP, PPAT, PPY, PRPS1, PRPS1L1, PRTFDC1, SHMT1, SLC25A16, URAD, XDH]	TRUE
GO:0006152	purine nucleoside catabolic process		[6, 7, 8]	[None]	3	20	0.186657	1	{}	{}	[HPRT1, NT5E, NUDT9]	[ADA, ADAL, AMPD3, CECR1, ENPP4, GMPR2, HPRT1, MLYCD, NT5E, NUDT18, NUDT7, NUDT9, PNP, PPY, PRTFDC1]	TRUE
GO:0006163	purine nucleotide metabolic process		[5, 6, 7, 8]	[None]	49	8.89292	0.842052	1	{}	{}	[ACACA, ACLY, ADORA2B, ATP5A1, ATP5J, ATP6V1A, BDNF-AS, CALCRL, CALM1, CAT, DHX15, ENO3, FIGNL1, GMPS, GPR3, GUCY1B3, HK1, HMGCR, HPRT1, IFNAR1, MCCC2, MECP2, MSH2, NDUFA4, NDUFA8, NDUFAB1, NDUFB3, NDUFS4, NME7, NT5E, NUDT15, NUDT9, OGDH, OLA1, PANK2, PAPSS1, PGAM1, PINK1, PKD2, PPP2R5D, PRKAA1, PRPS1, PRPS2, RAF1, RLN2, RP2, SLC26A2, STOML2, UQCRC2]	[2xPFKL, 3xPFKL, ABCA1, ACACA, ACACB, ACLY, ACOT7, ACR, ADA, ADCY1, ADCY10, ADCY2, ADCY3, ADCY4, ADCY5, ADCY6, ADCY7, ADCY8, ADCY9, ADCYAP1, ADCYAP1R1, ADK, ADM, ADORA2A, ADORA2B, ADPGK, ADRA2A, ADRA2C, ADRB1, ADRB2, ADRB3, ADSL, ADSS, ADSSL1, AIPL1, AK1, AK2, AK3, AK4, AK5, AK9, AKAP12, AKAP5, AKAP6, ALDOA, ALDOB, ALDOC, AMPD1, AMPD2, AMPD3, APLP1, APOE, APRT, AQP1, ARNT, ATIC, ATP2B2, ATP2B4, A…	TRUE
GO:0006164	purine nucleotide biosynthetic process		[6, 7, 8, 9]	[None]	22	7.85714	0.913589	1	{}	{}	[ACACA, ADORA2B, ATP5A1, ATP5J, CALCRL, CALM1, DHX15, GMPS, GUCY1B3, HPRT1, IFNAR1, NME7, PANK2, PAPSS1, PINK1, PRPS1, PRPS2, RAF1, RLN2, RP2, SLC26A2, STOML2]	[ABCA1, ACACA, ACACB, ACOT7, ACR, ADA, ADCY1, ADCY10, ADCY2, ADCY3, ADCY4, ADCY5, ADCY6, ADCY7, ADCY8, ADCY9, ADCYAP1, ADCYAP1R1, ADK, ADM, ADORA2A, ADORA2B, ADRA2A, ADRA2C, ADRB1, ADRB2, ADRB3, ADSL, ADSS, ADSSL1, AK1, AK2, AK3, AK4, AK5, AK9, AKAP12, AKAP5, AKAP6, ALDOA, AMPD1, AMPD2, AMPD3, APLP1, APOE, APRT, AQP1, ATIC, ATP5A1, ATP5B, ATP5C1, ATP5D, ATP5E, ATP5EP2, ATP5F1, ATP5G1, ATP5G2, ATP…	TRUE
GO:0006165	nucleoside diphosphate phosphorylation		[6, 7, 8, 9]	[None]	3	13.0435	0.412514	1	{}	{}	[CMPK1, NME7, RP2]	[AK1, AK4, AK5, AK7, AK8, AK9, CMPK1, CMPK2, NME1, NME1-NME2, NME2, NME2P1, NME3, NME4, NME5, NME6, NME7, NME8, NME9, NUDT19, RMRP, RP2, STK19P]	TRUE
GO:0006171	cAMP biosynthetic process		[8, 9, 10, 11]	[None]	7	5	0.989973	1	{}	{}	[ADORA2B, CALCRL, CALM1, DHX15, IFNAR1, RAF1, RLN2]	[ABCA1, ACR, ADCY1, ADCY10, ADCY2, ADCY3, ADCY4, ADCY5, ADCY6, ADCY7, ADCY8, ADCY9, ADCYAP1, ADCYAP1R1, ADM, ADORA2A, ADORA2B, ADRA2A, ADRA2C, ADRB1, ADRB2, ADRB3, AKAP12, AKAP5, AKAP6, APLP1, AVP, AVPR2, CALCA, CALCR, CALCRL, CALM1, CAP1, CAP2, CCR2, CHRM1, CHRM2, CHRM3, CHRM4, CHRM5, CPAMD8, CRH, CRHR1, DHX15, DHX34, DHX8, DRD1, DRD2, DRD3, DRD4, DRD5, EDN1, EDNRA, EDNRB, FSHR, GABBR1, GABBR2, …	TRUE
GO:0006195	purine nucleotide catabolic process		[6, 7, 8, 9]	[None]	5	9.80392	0.593452	1	{}	{}	[CAT, HPRT1, NT5E, NUDT15, NUDT9]	[ADA, AMPD3, CAT, EGLN1, GDA, GLYAT, GMPR2, GNB2L1, GPX1, HINT1, HPRT1, ITPA, MAPK7, MLYCD, MPG, MUTYH, NT5C, NT5C1A, NT5C1B, NT5C2, NT5E, NUDT1, NUDT15, NUDT16, NUDT18, NUDT7, NUDT9, OGG1, PDE10A, PDE11A, PDE1A, PDE1B, PDE2A, PDE3A, PDE3B, PDE4A, PDE4B, PDE4C, PDE4D, PDE5A, PDE7A, PDE7B, PDE8A, PDE8B, PNP, PPY, PRTFDC1, RAPGEF3, SAMHD1, SLC25A16, XDH]	TRUE
GO:0006206	pyrimidine nucleobase metabolic process		[5, 6, 7]	[None]	4	12.1212	0.428393	1	{}	{}	[CMPK1, DUT, NT5E, RRM1]	[AGXT2, ALDH6A1, CAD, CDA, CMPK1, CPS1, CYP21A2, DCK, DCTD, DFFB, DHODH, DPYD, DPYS, DUT, IRG1, MAPK1, NT5C, NT5C1A, NT5C3A, NT5E, NT5M, RRM1, TET2, TK1, TK2, TYMP, TYMS, UCK1, UCK2, UMPS, UPB1, UPP1, UPP2]	TRUE
GO:0006213	pyrimidine nucleoside metabolic process		[5, 6, 7]	[None]	5	8.47458	0.721364	1	{}	{}	[CMPK1, DUT, NME7, NT5E, RP2]	[AGXT2, AICDA, AK3, AK4, APOBEC1, APOBEC2, APOBEC3A, APOBEC3C, APOBEC3F, APOBEC3G, APOBEC3H, CAD, CDA, CMPK1, CTPS1, CTPS2, DCK, DCTD, DFFB, DHFRL1, DHODH, DPYD, DPYS, DUT, ENTPD4, ERH, IRG1, NME1, NME1-NME2, NME2, NME2P1, NME3, NME4, NME5, NME6, NME7, NME8, NME9, NT5C, NT5C1A, NT5C3A, NT5E, NT5M, NUDT19, RMRP, RP2, STK19P, TK1, TK2, TYMP, TYMS, UCK1, UCK2, UCKL1, UMPS, UPB1, UPP1, UPP2, UPRT]	TRUE
GO:0006220	pyrimidine nucleotide metabolic process		[5, 6, 7, 8]	[None]	7	12.5	0.332446	1	{}	{}	[CMPK1, DUT, NEIL1, NME7, PRPS1, RP2, UNG]	[AK3, AK4, AK5, CAD, CMPK1, CMPK2, CTPS1, CTPS2, DCK, DCTD, DFFB, DHODH, DTYMK, DUT, DUTL_HUMAN, ENTPD4, ERH, ERVK-9, IRG1, MBD4, NEIL1, NEIL2, NME1, NME1-NME2, NME2, NME2P1, NME3, NME4, NME5, NME6, NME7, NME8, NME9, NT5C, NT5M, NTHL1, NUDT19, OGG1, PRPS1, PRPS1L1, RMRP, RP2, SMUG1, STK19P, TBPL1, TDG, TYMP, TYMS, UCK1, UCK2, UCKL1, UMPS, UNG, UPP1, UPP2, UPRT]	TRUE
GO:0006221	pyrimidine nucleotide biosynthetic process		[6, 7, 8, 9]	[None]	5	13.1579	0.335143	1	{}	{}	[CMPK1, DUT, NME7, PRPS1, RP2]	[AK5, CAD, CMPK1, CMPK2, CTPS1, CTPS2, DFFB, DHODH, DTYMK, DUT, ERH, IRG1, NME1, NME1-NME2, NME2, NME2P1, NME3, NME4, NME5, NME6, NME7, NME8, NME9, NUDT19, PRPS1, PRPS1L1, RMRP, RP2, STK19P, TBPL1, TYMS, UCK1, UCK2, UCKL1, UMPS, UPP1, UPP2, UPRT]	TRUE
GO:0006244	pyrimidine nucleotide catabolic process		[6, 7, 8, 9]	[None]	3	25	0.112573	1	{}	{}	[DUT, NEIL1, UNG]	[DUT, ENTPD4, MBD4, NEIL1, NEIL2, NT5C, NT5M, NTHL1, OGG1, SMUG1, TDG, UNG]	TRUE
GO:0006259	DNA metabolic process		[4, 5, 6]	[None]	162	16.6154	6.19626e-11	1.56394e-07	{}	{}	[ANKRD17, APBB1, ASCC3, ASF1A, BAZ1B, BAZ2A, BMP4, C11orf30, CACYBP, CASP3, CCNB1, CDC25A, CDC25C, CDC6, CDCA5, CDK1, CDKN2D, CDT1, CENPF, CHCHD4, CTCF, CUL4A, DBF4, DCLRE1A, DCLRE1B, DDX1, DEPDC1B, DSCC1, DTD1, DTL, DUT, E2F7, ENDOV, ERCC3, ERCC6L2, ESCO2, EXOG, FBXO18, FIGNL1, FOXM1, GMNN, GTF2H1, GTPBP4, H2AFX, H3F3A, HERC2, HIST1H4A, HMGA1, HMGB1, HMGB3, HSPD1, HUWE1, IL8, ILKAP, KIAA0430, KM…	[A0A087WWV3_HUMAN, A0A087WZT3_HUMAN, A0A096LPK6_HUMAN, A0A0B4J295_HUMAN, ABL1, ACD, ACHE, ACIN1, ACTL6A, ACTR5, ACTR8, ACVRL1, ADIPOQ, ADRA1D, ADRA2A, AICDA, AIFM1, AKAP8, ALKBH1, ALKBH2, ALKBH3, ALYREF, ANKRD1, ANKRD17, ANTXR1, ANXA1, AP5S1, AP5Z1, APAF1, APBB1, APEX1, APEX2, APITD1, APLF, APOBEC1, APOBEC2, APOBEC3A, APOBEC3C, APOBEC3D, APOBEC3F, APOBEC3G, APOBEC3H, APTX, AREG, ARHGEF7, ARRB2, A…	TRUE
GO:0006260	DNA replication		[5, 6, 7]	[None]	59	17.052	3.80171e-05	0.0866789	{}	{}	[ANKRD17, BMP4, CACYBP, CDC25A, CDC25C, CDC6, CDK1, CDT1, DBF4, DSCC1, DTD1, DTL, DUT, E2F7, ESCO2, GMNN, GTPBP4, HMGA1, ILKAP, LIG4, MCM10, MCM2, MCM6, MCMBP, MMAB, MRE11A, ORC1, PAPD7, PCNA, PDS5A, POLE2, POLE3, PTGES3, RAC1, RBBP4, RBBP7, RECQL, RFC3, RFC5, RMI1, RMI2, RNASE1, RNASEH2A, RRM1, RRM2, SIN3A, SLBP, SMC1A, SMC3, STOML2, SUMO1, SUPT16H, TERF2IP, TICRR, TNKS2, TOP1, TOP2A, WAPAL, ZRA…	[A0A087WWV3_HUMAN, ACD, ACHE, ACVRL1, ADRA2A, ALYREF, ANKRD17, ANTXR1, APEX1, APITD1, AREG, ARTN, ATF1, ATR, ATRIP, ATRX, BAZ1A, BHLHE40, BLM, BMP4, BMP5, BMP6, BRCA1, BRCA2, C10orf2, CACYBP, CALR, CCDC88A, CCL2, CCNE1, CCNE2, CDAN1, CDC25A, CDC25C, CDC34, CDC42, CDC45, CDC6, CDC7, CDK1, CDK2, CDK2AP1, CDK9, CDT1, CERS1, CHAF1A, CHAF1B, CHEK1, CHEK2, CHTF18, CHTF8, CINP, CIZ1, CLSPN, CSF2, CST3, …	TRUE
GO:0006261	DNA-dependent DNA replication		[6, 7, 8]	[None]	25	17.7305	0.00359205	1	{}	{}	[BMP4, CDT1, E2F7, HMGA1, ILKAP, LIG4, MCM10, MCM2, MCM6, MCMBP, MRE11A, ORC1, PCNA, POLE2, RFC3, RFC5, RNASEH2A, SLBP, SMC1A, SMC3, STOML2, SUMO1, TICRR, TOP2A, ZRANB3]	[ALYREF, APEX1, APITD1, ARTN, ATRX, BAZ1A, BHLHE40, BLM, BMP4, BMP5, BMP6, BRCA2, C10orf2, CCNE1, CCNE2, CDC34, CDC45, CDC7, CDK2, CDK2AP1, CDK9, CDT1, CHEK2, CIZ1, DBF4B, DNA2, DNAJA3, E2F7, E2F8, FANCM, FBXW7, FEN1, GINS1, GINS2, GINS4, GMNC, HELB, HMGA1, ILKAP, INO80, KIAA2022, LIG1, LIG3, LIG4, LONP1, LRIG1, LRIG3, LRWD1, MCM10, MCM2, MCM3, MCM4, MCM5, MCM6, MCM7, MCM8, MCMBP, MGME1, MMS22L, …	TRUE
GO:0006265	DNA topological change		[5, 6, 7]	[None]	4	44.4444	0.00852015	1	{}	{}	[ERCC3, HMGB1, TOP1, TOP2A]	[ERCC3, HMGB1, HMGB2, TOP1, TOP1MT, TOP2A, TOP2B, TOP3A, TOP3B]	TRUE
GO:0006266	DNA ligation		[5, 6, 7]	[None]	4	25	0.0697469	1	{}	{}	[HMGB1, LIG4, TOP2A, XRCC4]	[APLF, APTX, C9orf142, HMGB1, HMGB2, LIG1, LIG3, LIG4, LRIG1, LRIG3, MGMT, PARP3, RAD51, TOP2A, XRCC4, XRCC6]	TRUE
GO:0006268	DNA unwinding involved in DNA replication		[7, 8, 9]	[None]	4	40	0.0130799	1	{}	{}	[HMGA1, MCM2, MCM6, TOP2A]	[C10orf2, HMGA1, MCM2, MCM4, MCM6, MCM7, PURA, RAD51, TOP2A, TOP2B]	TRUE
[truncated: 4,552 more rows]
