# Supplementary material for: Ensemble Modeling Approach Targeting Heterogeneous RNA-Seq data: Application to Melanoma Pseudogenes
Source: Sci Rep. 2017 Dec 11;7:17344. doi: 10.1038/s41598-017-17337-7 (PMC5725464; doi:10.1038/s41598-017-17337-7)
Supplement: Supplementary file 1 — Supplementary Files [file 41598_2017_17337_MOESM1_ESM.zip › Supplementary_Files/6_Bio_Annotations/6_2_Ensembl_Annotations_Comparison/Supplementary Table 6.2.2.txt]

ENSG00000000003	TSPAN6	protein_coding
ENSG00000000005	TNMD	protein_coding
ENSG00000000419	DPM1	protein_coding
ENSG00000000457	SCYL3	protein_coding
ENSG00000000460	C1orf112	protein_coding
ENSG00000000938	FGR	protein_coding
ENSG00000000971	CFH	protein_coding
ENSG00000001036	FUCA2	protein_coding
ENSG00000001084	GCLC	protein_coding
ENSG00000001167	NFYA	protein_coding
ENSG00000001460	STPG1	protein_coding
ENSG00000001461	NIPAL3	protein_coding
ENSG00000001497	LAS1L	protein_coding
ENSG00000001561	ENPP4	protein_coding
ENSG00000001617	SEMA3F	protein_coding
ENSG00000001626	CFTR	protein_coding
ENSG00000001629	ANKIB1	protein_coding
ENSG00000001630	CYP51A1	protein_coding
ENSG00000001631	KRIT1	protein_coding
ENSG00000002016	RAD52	protein_coding
ENSG00000002079	MYH16	unitary_pseudogene
ENSG00000002330	BAD	protein_coding
ENSG00000002549	LAP3	protein_coding
ENSG00000002586	CD99	protein_coding
ENSG00000002587	HS3ST1	protein_coding
ENSG00000002726	AOC1	protein_coding
ENSG00000002745	WNT16	protein_coding
ENSG00000002746	HECW1	protein_coding
ENSG00000002822	MAD1L1	protein_coding
ENSG00000002834	LASP1	protein_coding
ENSG00000002919	SNX11	protein_coding
ENSG00000002933	TMEM176A	protein_coding
ENSG00000003056	M6PR	protein_coding
ENSG00000003096	KLHL13	protein_coding
ENSG00000003137	CYP26B1	protein_coding
ENSG00000003147	ICA1	protein_coding
ENSG00000003249	DBNDD1	protein_coding
ENSG00000003393	ALS2	protein_coding
ENSG00000003400	CASP10	protein_coding
ENSG00000003402	CFLAR	protein_coding
ENSG00000003436	TFPI	protein_coding
ENSG00000003509	NDUFAF7	protein_coding
ENSG00000003756	RBM5	protein_coding
ENSG00000003987	MTMR7	protein_coding
ENSG00000003989	SLC7A2	protein_coding
ENSG00000004059	ARF5	protein_coding
ENSG00000004139	SARM1	protein_coding
ENSG00000004142	POLDIP2	protein_coding
ENSG00000004399	PLXND1	protein_coding
ENSG00000004455	AK2	protein_coding
ENSG00000004468	CD38	protein_coding
ENSG00000004478	FKBP4	protein_coding
ENSG00000004487	KDM1A	protein_coding
ENSG00000004534	RBM6	protein_coding
ENSG00000004660	CAMKK1	protein_coding
ENSG00000004700	RECQL	protein_coding
ENSG00000004766	VPS50	protein_coding
ENSG00000004776	HSPB6	protein_coding
ENSG00000004777	ARHGAP33	protein_coding
ENSG00000004779	NDUFAB1	protein_coding
ENSG00000004799	PDK4	protein_coding
ENSG00000004809	SLC22A16	protein_coding
ENSG00000004838	ZMYND10	protein_coding
ENSG00000004846	ABCB5	protein_coding
ENSG00000004848	ARX	protein_coding
ENSG00000004864	SLC25A13	protein_coding
ENSG00000004866	ST7	protein_coding
ENSG00000004897	CDC27	protein_coding
ENSG00000004939	SLC4A1	protein_coding
ENSG00000004948	CALCR	protein_coding
ENSG00000004961	HCCS	protein_coding
ENSG00000004975	DVL2	protein_coding
ENSG00000005001	PRSS22	protein_coding
ENSG00000005007	UPF1	protein_coding
ENSG00000005020	SKAP2	protein_coding
ENSG00000005022	SLC25A5	protein_coding
ENSG00000005059	MCUB	protein_coding
ENSG00000005073	HOXA11	protein_coding
ENSG00000005075	POLR2J	protein_coding
ENSG00000005100	DHX33	protein_coding
ENSG00000005102	MEOX1	protein_coding
ENSG00000005108	THSD7A	protein_coding
ENSG00000005156	LIG3	protein_coding
ENSG00000005175	RPAP3	protein_coding
ENSG00000005187	ACSM3	protein_coding
ENSG00000005189	AC004381.6	protein_coding
ENSG00000005194	CIAPIN1	protein_coding
ENSG00000005206	SPPL2B	protein_coding
ENSG00000005238	FAM214B	protein_coding
ENSG00000005243	COPZ2	protein_coding
ENSG00000005249	PRKAR2B	protein_coding
ENSG00000005302	MSL3	protein_coding
ENSG00000005339	CREBBP	protein_coding
ENSG00000005379	TSPOAP1	protein_coding
ENSG00000005381	MPO	protein_coding
ENSG00000005421	PON1	protein_coding
ENSG00000005436	GCFC2	protein_coding
ENSG00000005448	WDR54	protein_coding
ENSG00000005469	CROT	protein_coding
ENSG00000005471	ABCB4	protein_coding
ENSG00000005483	KMT2E	protein_coding
ENSG00000005486	RHBDD2	protein_coding
ENSG00000005513	SOX8	protein_coding
ENSG00000005700	IBTK	protein_coding
ENSG00000005801	ZNF195	protein_coding
ENSG00000005810	MYCBP2	protein_coding
ENSG00000005812	FBXL3	protein_coding
ENSG00000005844	ITGAL	protein_coding
ENSG00000005882	PDK2	protein_coding
ENSG00000005884	ITGA3	protein_coding
ENSG00000005889	ZFX	protein_coding
ENSG00000005893	LAMP2	protein_coding
ENSG00000005961	ITGA2B	protein_coding
ENSG00000005981	ASB4	protein_coding
ENSG00000006007	GDE1	protein_coding
ENSG00000006015	C19orf60	protein_coding
ENSG00000006016	CRLF1	protein_coding
ENSG00000006025	OSBPL7	protein_coding
ENSG00000006042	TMEM98	protein_coding
ENSG00000006047	YBX2	protein_coding
ENSG00000006059	KRT33A	protein_coding
ENSG00000006062	MAP3K14	protein_coding
ENSG00000006071	ABCC8	protein_coding
ENSG00000006116	CACNG3	protein_coding
ENSG00000006118	TMEM132A	protein_coding
ENSG00000006125	AP2B1	protein_coding
ENSG00000006128	TAC1	protein_coding
ENSG00000006194	ZNF263	protein_coding
ENSG00000006210	CX3CL1	protein_coding
ENSG00000006282	SPATA20	protein_coding
ENSG00000006283	CACNA1G	protein_coding
ENSG00000006327	TNFRSF12A	protein_coding
ENSG00000006377	DLX6	protein_coding
ENSG00000006432	MAP3K9	protein_coding
ENSG00000006451	RALA	protein_coding
ENSG00000006453	BAIAP2L1	protein_coding
ENSG00000006459	KDM7A	protein_coding
ENSG00000006468	ETV1	protein_coding
ENSG00000006530	AGK	protein_coding
ENSG00000006534	ALDH3B1	protein_coding
ENSG00000006555	TTC22	protein_coding
ENSG00000006576	PHTF2	protein_coding
ENSG00000006606	CCL26	protein_coding
ENSG00000006607	FARP2	protein_coding
ENSG00000006611	USH1C	protein_coding
ENSG00000006625	GGCT	protein_coding
ENSG00000006634	DBF4	protein_coding
ENSG00000006638	TBXA2R	protein_coding
ENSG00000006652	IFRD1	protein_coding
ENSG00000006659	LGALS14	protein_coding
ENSG00000006695	COX10	protein_coding
ENSG00000006704	GTF2IRD1	protein_coding
ENSG00000006712	PAF1	protein_coding
ENSG00000006715	VPS41	protein_coding
ENSG00000006740	ARHGAP44	protein_coding
ENSG00000006744	ELAC2	protein_coding
ENSG00000006747	SCIN	protein_coding
ENSG00000006756	ARSD	protein_coding
ENSG00000006757	PNPLA4	protein_coding
ENSG00000006788	MYH13	protein_coding
ENSG00000006831	ADIPOR2	protein_coding
ENSG00000006837	CDKL3	protein_coding
ENSG00000007001	UPP2	protein_coding
ENSG00000007038	PRSS21	protein_coding
ENSG00000007047	MARK4	protein_coding
ENSG00000007062	PROM1	protein_coding
ENSG00000007080	CCDC124	protein_coding
ENSG00000007129	CEACAM21	protein_coding
ENSG00000007168	PAFAH1B1	protein_coding
ENSG00000007171	NOS2	protein_coding
ENSG00000007174	DNAH9	protein_coding
ENSG00000007202	KIAA0100	protein_coding
ENSG00000007216	SLC13A2	protein_coding
ENSG00000007237	GAS7	protein_coding
ENSG00000007255	TRAPPC6A	protein_coding
ENSG00000007264	MATK	protein_coding
ENSG00000007306	CEACAM7	protein_coding
ENSG00000007312	CD79B	protein_coding
ENSG00000007314	SCN4A	protein_coding
ENSG00000007341	ST7L	protein_coding
ENSG00000007350	TKTL1	protein_coding
ENSG00000007372	PAX6	protein_coding
ENSG00000007376	RPUSD1	protein_coding
ENSG00000007384	RHBDF1	protein_coding
ENSG00000007392	LUC7L	protein_coding
ENSG00000007402	CACNA2D2	protein_coding
ENSG00000007516	BAIAP3	protein_coding
ENSG00000007520	TSR3	protein_coding
ENSG00000007541	PIGQ	protein_coding
ENSG00000007545	CRAMP1	protein_coding
ENSG00000007866	TEAD3	protein_coding
ENSG00000007908	SELE	protein_coding
ENSG00000007923	DNAJC11	protein_coding
ENSG00000007933	FMO3	protein_coding
ENSG00000007944	MYLIP	protein_coding
ENSG00000007952	NOX1	protein_coding
ENSG00000007968	E2F2	protein_coding
ENSG00000008018	PSMB1	protein_coding
ENSG00000008056	SYN1	protein_coding
ENSG00000008083	JARID2	protein_coding
ENSG00000008086	CDKL5	protein_coding
ENSG00000008118	CAMK1G	protein_coding
ENSG00000008128	CDK11A	protein_coding
ENSG00000008130	NADK	protein_coding
ENSG00000008196	TFAP2B	protein_coding
ENSG00000008197	TFAP2D	protein_coding
ENSG00000008226	DLEC1	protein_coding
ENSG00000008256	CYTH3	protein_coding
ENSG00000008277	ADAM22	protein_coding
ENSG00000008282	SYPL1	protein_coding
ENSG00000008283	CYB561	protein_coding
ENSG00000008294	SPAG9	protein_coding
ENSG00000008300	CELSR3	protein_coding
ENSG00000008311	AASS	protein_coding
ENSG00000008323	PLEKHG6	protein_coding
ENSG00000008324	SS18L2	protein_coding
ENSG00000008382	MPND	protein_coding
ENSG00000008394	MGST1	protein_coding
ENSG00000008405	CRY1	protein_coding
ENSG00000008438	PGLYRP1	protein_coding
ENSG00000008441	NFIX	protein_coding
ENSG00000008513	ST3GAL1	protein_coding
ENSG00000008516	MMP25	protein_coding
ENSG00000008517	IL32	protein_coding
ENSG00000008710	PKD1	protein_coding
ENSG00000008735	MAPK8IP2	protein_coding
ENSG00000008838	MED24	protein_coding
ENSG00000008853	RHOBTB2	protein_coding
ENSG00000008869	HEATR5B	protein_coding
ENSG00000008952	SEC62	protein_coding
ENSG00000008988	RPS20	protein_coding
ENSG00000009307	CSDE1	protein_coding
ENSG00000009335	UBE3C	protein_coding
ENSG00000009413	REV3L	protein_coding
ENSG00000009694	TENM1	protein_coding
ENSG00000009709	PAX7	protein_coding
ENSG00000009724	MASP2	protein_coding
ENSG00000009765	IYD	protein_coding
ENSG00000009780	FAM76A	protein_coding
ENSG00000009790	TRAF3IP3	protein_coding
ENSG00000009830	POMT2	protein_coding
ENSG00000009844	VTA1	protein_coding
ENSG00000009950	MLXIPL	protein_coding
ENSG00000009954	BAZ1B	protein_coding
ENSG00000010017	RANBP9	protein_coding
ENSG00000010030	ETV7	protein_coding
ENSG00000010072	SPRTN	protein_coding
ENSG00000010165	METTL13	protein_coding
ENSG00000010219	DYRK4	protein_coding
ENSG00000010244	ZNF207	protein_coding
ENSG00000010256	UQCRC1	protein_coding
ENSG00000010270	STARD3NL	protein_coding
ENSG00000010278	CD9	protein_coding
ENSG00000010282	HHATL	protein_coding
ENSG00000010292	NCAPD2	protein_coding
ENSG00000010295	IFFO1	protein_coding
ENSG00000010310	GIPR	protein_coding
ENSG00000010318	PHF7	protein_coding
ENSG00000010319	SEMA3G	protein_coding
ENSG00000010322	NISCH	protein_coding
ENSG00000010327	STAB1	protein_coding
ENSG00000010361	FUZ	protein_coding
ENSG00000010379	SLC6A13	protein_coding
ENSG00000010404	IDS	protein_coding
ENSG00000010438	PRSS3	protein_coding
ENSG00000010539	ZNF200	protein_coding
ENSG00000010610	CD4	protein_coding
ENSG00000010626	LRRC23	protein_coding
ENSG00000010671	BTK	protein_coding
ENSG00000010704	HFE	protein_coding
ENSG00000010803	SCMH1	protein_coding
ENSG00000010810	FYN	protein_coding
ENSG00000010818	HIVEP2	protein_coding
ENSG00000010932	FMO1	protein_coding
ENSG00000011007	TCEB3	protein_coding
ENSG00000011009	LYPLA2	protein_coding
ENSG00000011021	CLCN6	protein_coding
ENSG00000011028	MRC2	protein_coding
ENSG00000011052	NME1-NME2	protein_coding
ENSG00000011083	SLC6A7	protein_coding
ENSG00000011105	TSPAN9	protein_coding
ENSG00000011114	BTBD7	protein_coding
ENSG00000011132	APBA3	protein_coding
ENSG00000011143	MKS1	protein_coding
ENSG00000011198	ABHD5	protein_coding
ENSG00000011201	ANOS1	protein_coding
ENSG00000011243	AKAP8L	protein_coding
ENSG00000011258	MBTD1	protein_coding
ENSG00000011260	UTP18	protein_coding
ENSG00000011275	RNF216	protein_coding
ENSG00000011295	TTC19	protein_coding
ENSG00000011304	PTBP1	protein_coding
ENSG00000011332	DPF1	protein_coding
ENSG00000011347	SYT7	protein_coding
ENSG00000011376	LARS2	protein_coding
ENSG00000011405	PIK3C2A	protein_coding
ENSG00000011422	PLAUR	protein_coding
ENSG00000011426	ANLN	protein_coding
ENSG00000011451	WIZ	protein_coding
ENSG00000011454	RABGAP1	protein_coding
ENSG00000011465	DCN	protein_coding
ENSG00000011478	QPCTL	protein_coding
ENSG00000011485	PPP5C	protein_coding
ENSG00000011523	CEP68	protein_coding
ENSG00000011566	MAP4K3	protein_coding
ENSG00000011590	ZBTB32	protein_coding
ENSG00000011600	TYROBP	protein_coding
ENSG00000011638	TMEM159	protein_coding
ENSG00000011677	GABRA3	protein_coding
ENSG00000012048	BRCA1	protein_coding
ENSG00000012061	ERCC1	protein_coding
ENSG00000012124	CD22	protein_coding
ENSG00000012171	SEMA3B	protein_coding
ENSG00000012174	MBTPS2	protein_coding
ENSG00000012211	PRICKLE3	protein_coding
ENSG00000012223	LTF	protein_coding
ENSG00000012232	EXTL3	protein_coding
ENSG00000012504	NR1H4	protein_coding
ENSG00000012660	ELOVL5	protein_coding
ENSG00000012779	ALOX5	protein_coding
ENSG00000012817	KDM5D	protein_coding
ENSG00000012822	CALCOCO1	protein_coding
ENSG00000012963	UBR7	protein_coding
ENSG00000012983	MAP4K5	protein_coding
ENSG00000013016	EHD3	protein_coding
ENSG00000013275	PSMC4	protein_coding
ENSG00000013288	MAN2B2	protein_coding
ENSG00000013293	SLC7A14	protein_coding
ENSG00000013297	CLDN11	protein_coding
ENSG00000013306	SLC25A39	protein_coding
ENSG00000013364	MVP	protein_coding
ENSG00000013374	NUB1	protein_coding
ENSG00000013375	PGM3	protein_coding
ENSG00000013392	RWDD2A	protein_coding
ENSG00000013441	CLK1	protein_coding
ENSG00000013503	POLR3B	protein_coding
ENSG00000013523	ANGEL1	protein_coding
ENSG00000013561	RNF14	protein_coding
ENSG00000013563	DNASE1L1	protein_coding
ENSG00000013573	DDX11	protein_coding
ENSG00000013583	HEBP1	protein_coding
ENSG00000013588	GPRC5A	protein_coding
ENSG00000013619	MAMLD1	protein_coding
ENSG00000013725	CD6	protein_coding
ENSG00000013810	TACC3	protein_coding
ENSG00000014123	UFL1	protein_coding
ENSG00000014138	POLA2	protein_coding
ENSG00000014164	ZC3H3	protein_coding
ENSG00000014216	CAPN1	protein_coding
ENSG00000014257	ACPP	protein_coding
ENSG00000014641	MDH1	protein_coding
ENSG00000014824	SLC30A9	protein_coding
ENSG00000014914	MTMR11	protein_coding
ENSG00000014919	COX15	protein_coding
ENSG00000015133	CCDC88C	protein_coding
ENSG00000015153	YAF2	protein_coding
ENSG00000015171	ZMYND11	protein_coding
ENSG00000015285	WAS	protein_coding
ENSG00000015413	DPEP1	protein_coding
ENSG00000015475	BID	protein_coding
ENSG00000015479	MATR3	protein_coding
ENSG00000015520	NPC1L1	protein_coding
ENSG00000015532	XYLT2	protein_coding
ENSG00000015568	RGPD5	protein_coding
ENSG00000015592	STMN4	protein_coding
ENSG00000015676	NUDCD3	protein_coding
ENSG00000016082	ISL1	protein_coding
ENSG00000016391	CHDH	protein_coding
ENSG00000016402	IL20RA	protein_coding
ENSG00000016490	CLCA1	protein_coding
ENSG00000016602	CLCA4	protein_coding
ENSG00000016864	GLT8D1	protein_coding
ENSG00000017260	ATP2C1	protein_coding
ENSG00000017427	IGF1	protein_coding
ENSG00000017483	SLC38A5	protein_coding
ENSG00000017797	RALBP1	protein_coding
ENSG00000018189	RUFY3	protein_coding
ENSG00000018236	CNTN1	protein_coding
ENSG00000018280	SLC11A1	protein_coding
ENSG00000018408	WWTR1	protein_coding
ENSG00000018510	AGPS	protein_coding
ENSG00000018607	ZNF806	unprocessed_pseudogene
ENSG00000018610	CXorf56	protein_coding
ENSG00000018625	ATP1A2	protein_coding
ENSG00000018699	TTC27	protein_coding
ENSG00000018869	ZNF582	protein_coding
ENSG00000019102	VSIG2	protein_coding
ENSG00000019144	PHLDB1	protein_coding
ENSG00000019169	MARCO	protein_coding
ENSG00000019186	CYP24A1	protein_coding
ENSG00000019485	PRDM11	protein_coding
ENSG00000019505	SYT13	protein_coding
ENSG00000019549	SNAI2	protein_coding
ENSG00000019582	CD74	protein_coding
ENSG00000019991	HGF	protein_coding
ENSG00000019995	ZRANB1	protein_coding
ENSG00000020129	NCDN	protein_coding
ENSG00000020181	ADGRA2	protein_coding
ENSG00000020219	CCT8L1P	processed_pseudogene
ENSG00000020256	ZFP64	protein_coding
ENSG00000020426	MNAT1	protein_coding
ENSG00000020577	SAMD4A	protein_coding
ENSG00000020633	RUNX3	protein_coding
ENSG00000020922	MRE11A	protein_coding
ENSG00000021300	PLEKHB1	protein_coding
ENSG00000021355	SERPINB1	protein_coding
ENSG00000021461	CYP3A43	protein_coding
ENSG00000021488	SLC7A9	protein_coding
ENSG00000021574	SPAST	protein_coding
ENSG00000021645	NRXN3	protein_coding
ENSG00000021762	OSBPL5	protein_coding
ENSG00000021776	AQR	protein_coding
ENSG00000021826	CPS1	protein_coding
ENSG00000021852	C8B	protein_coding
ENSG00000022267	FHL1	protein_coding
ENSG00000022277	RTFDC1	protein_coding
ENSG00000022355	GABRA1	protein_coding
ENSG00000022556	NLRP2	protein_coding
ENSG00000022567	SLC45A4	protein_coding
ENSG00000022840	RNF10	protein_coding
ENSG00000022976	ZNF839	protein_coding
ENSG00000023041	ZDHHC6	protein_coding
ENSG00000023171	GRAMD1B	protein_coding
ENSG00000023191	RNH1	protein_coding
ENSG00000023228	NDUFS1	protein_coding
ENSG00000023287	RB1CC1	protein_coding
ENSG00000023318	ERP44	protein_coding
ENSG00000023330	ALAS1	protein_coding
ENSG00000023445	BIRC3	protein_coding
ENSG00000023516	AKAP11	protein_coding
ENSG00000023572	GLRX2	protein_coding
ENSG00000023608	SNAPC1	protein_coding
ENSG00000023697	DERA	protein_coding
ENSG00000023734	STRAP	protein_coding
ENSG00000023839	ABCC2	protein_coding
ENSG00000023892	DEF6	protein_coding
ENSG00000023902	PLEKHO1	protein_coding
ENSG00000023909	GCLM	protein_coding
ENSG00000024048	UBR2	protein_coding
ENSG00000024422	EHD2	protein_coding
ENSG00000024526	DEPDC1	protein_coding
ENSG00000024862	CCDC28A	protein_coding
ENSG00000025039	RRAGD	protein_coding
ENSG00000025156	HSF2	protein_coding
ENSG00000025293	PHF20	protein_coding
ENSG00000025423	HSD17B6	protein_coding
ENSG00000025434	NR1H3	protein_coding
ENSG00000025708	TYMP	protein_coding
ENSG00000025770	NCAPH2	protein_coding
ENSG00000025772	TOMM34	protein_coding
ENSG00000025796	SEC63	protein_coding
ENSG00000025800	KPNA6	protein_coding
ENSG00000026025	VIM	protein_coding
ENSG00000026036	RTEL1-TNFRSF6B	protein_coding
ENSG00000026103	FAS	protein_coding
ENSG00000026297	RNASET2	protein_coding
ENSG00000026508	CD44	protein_coding
ENSG00000026559	KCNG1	protein_coding
ENSG00000026652	AGPAT4	protein_coding
ENSG00000026751	SLAMF7	protein_coding
ENSG00000026950	BTN3A1	protein_coding
ENSG00000027001	MIPEP	protein_coding
ENSG00000027075	PRKCH	protein_coding
ENSG00000027644	INSRR	protein_coding
ENSG00000027697	IFNGR1	protein_coding
ENSG00000027847	B4GALT7	protein_coding
ENSG00000027869	SH2D2A	protein_coding
ENSG00000028116	VRK2	protein_coding
ENSG00000028137	TNFRSF1B	protein_coding
ENSG00000028203	VEZT	protein_coding
ENSG00000028277	POU2F2	protein_coding
ENSG00000028310	BRD9	protein_coding
ENSG00000028528	SNX1	protein_coding
ENSG00000028839	TBPL1	protein_coding
ENSG00000029153	ARNTL2	protein_coding
ENSG00000029363	BCLAF1	protein_coding
ENSG00000029364	SLC39A9	protein_coding
ENSG00000029534	ANK1	protein_coding
ENSG00000029559	IBSP	protein_coding
ENSG00000029639	TFB1M	protein_coding
ENSG00000029725	RABEP1	protein_coding
ENSG00000029993	HMGB3	protein_coding
ENSG00000030066	NUP160	protein_coding
ENSG00000030110	BAK1	protein_coding
ENSG00000030304	MUSK	protein_coding
ENSG00000030419	IKZF2	protein_coding
ENSG00000030582	GRN	protein_coding
ENSG00000031003	FAM13B	protein_coding
ENSG00000031081	ARHGAP31	protein_coding
ENSG00000031691	CENPQ	protein_coding
ENSG00000031698	SARS	protein_coding
ENSG00000031823	RANBP3	protein_coding
ENSG00000032219	ARID4A	protein_coding
ENSG00000032389	TSSC1	protein_coding
ENSG00000032444	PNPLA6	protein_coding
ENSG00000032742	IFT88	protein_coding
ENSG00000033011	ALG1	protein_coding
ENSG00000033030	ZCCHC8	protein_coding
ENSG00000033050	ABCF2	protein_coding
ENSG00000033100	CHPF2	protein_coding
ENSG00000033122	LRRC7	protein_coding
ENSG00000033170	FUT8	protein_coding
ENSG00000033178	UBA6	protein_coding
ENSG00000033327	GAB2	protein_coding
ENSG00000033627	ATP6V0A1	protein_coding
ENSG00000033800	PIAS1	protein_coding
ENSG00000033867	SLC4A7	protein_coding
ENSG00000034053	APBA2	protein_coding
ENSG00000034152	MAP2K3	protein_coding
ENSG00000034239	EFCAB1	protein_coding
ENSG00000034510	TMSB10	protein_coding
ENSG00000034533	ASTE1	protein_coding
ENSG00000034677	RNF19A	protein_coding
ENSG00000034693	PEX3	protein_coding
ENSG00000034713	GABARAPL2	protein_coding
ENSG00000034971	MYOC	protein_coding
ENSG00000035115	SH3YL1	protein_coding
ENSG00000035141	FAM136A	protein_coding
ENSG00000035403	VCL	protein_coding
ENSG00000035499	DEPDC1B	protein_coding
ENSG00000035664	DAPK2	protein_coding
ENSG00000035681	NSMAF	protein_coding
ENSG00000035687	ADSS	protein_coding
ENSG00000035720	STAP1	protein_coding
ENSG00000035862	TIMP2	protein_coding
ENSG00000035928	RFC1	protein_coding
ENSG00000036054	TBC1D23	protein_coding
ENSG00000036257	CUL3	protein_coding
ENSG00000036448	MYOM2	protein_coding
ENSG00000036473	OTC	protein_coding
ENSG00000036530	CYP46A1	protein_coding
ENSG00000036549	ZZZ3	protein_coding
ENSG00000036565	SLC18A1	protein_coding
ENSG00000036672	USP2	protein_coding
ENSG00000036828	CASR	protein_coding
ENSG00000037042	TUBG2	protein_coding
ENSG00000037241	RPL26L1	protein_coding
ENSG00000037280	FLT4	protein_coding
ENSG00000037474	NSUN2	protein_coding
ENSG00000037637	FBXO42	protein_coding
ENSG00000037749	MFAP3	protein_coding
ENSG00000037757	MRI1	protein_coding
ENSG00000037897	METTL1	protein_coding
ENSG00000037965	HOXC8	protein_coding
ENSG00000038002	AGA	protein_coding
ENSG00000038210	PI4K2B	protein_coding
ENSG00000038219	BOD1L1	protein_coding
ENSG00000038274	MAT2B	protein_coding
ENSG00000038295	TLL1	protein_coding
ENSG00000038358	EDC4	protein_coding
ENSG00000038382	TRIO	protein_coding
ENSG00000038427	VCAN	protein_coding
ENSG00000038532	CLEC16A	protein_coding
ENSG00000038945	MSR1	protein_coding
ENSG00000039068	CDH1	protein_coding
ENSG00000039123	SKIV2L2	protein_coding
ENSG00000039139	DNAH5	protein_coding
ENSG00000039319	ZFYVE16	protein_coding
ENSG00000039523	FAM65A	protein_coding
ENSG00000039537	C6	protein_coding
ENSG00000039560	RAI14	protein_coding
ENSG00000039600	SOX30	protein_coding
ENSG00000039650	PNKP	protein_coding
ENSG00000039987	BEST2	protein_coding
ENSG00000040199	PHLPP2	protein_coding
ENSG00000040275	SPDL1	protein_coding
ENSG00000040341	STAU2	protein_coding
ENSG00000040487	PQLC2	protein_coding
ENSG00000040531	CTNS	protein_coding
ENSG00000040608	RTN4R	protein_coding
ENSG00000040633	PHF23	protein_coding
ENSG00000040731	CDH10	protein_coding
ENSG00000040933	INPP4A	protein_coding
ENSG00000041353	RAB27B	protein_coding
ENSG00000041357	PSMA4	protein_coding
ENSG00000041515	MYO16	protein_coding
ENSG00000041802	LSG1	protein_coding
ENSG00000041880	PARP3	protein_coding
ENSG00000041982	TNC	protein_coding
ENSG00000041988	THAP3	protein_coding
ENSG00000042062	FAM65C	protein_coding
ENSG00000042088	TDP1	protein_coding
ENSG00000042286	AIFM2	protein_coding
ENSG00000042304	C2orf83	protein_coding
ENSG00000042317	SPATA7	protein_coding
ENSG00000042429	MED17	protein_coding
ENSG00000042445	RETSAT	protein_coding
ENSG00000042493	CAPG	protein_coding
ENSG00000042753	AP2S1	protein_coding
ENSG00000042781	USH2A	protein_coding
ENSG00000042813	ZPBP	protein_coding
ENSG00000042832	TG	protein_coding
ENSG00000042980	ADAM28	protein_coding
ENSG00000043039	BARX2	protein_coding
ENSG00000043093	DCUN1D1	protein_coding
ENSG00000043143	JADE2	protein_coding
ENSG00000043355	ZIC2	protein_coding
ENSG00000043462	LCP2	protein_coding
ENSG00000043514	TRIT1	protein_coding
ENSG00000043591	ADRB1	protein_coding
ENSG00000044012	GUCA2B	protein_coding
ENSG00000044090	CUL7	protein_coding
ENSG00000044115	CTNNA1	protein_coding
ENSG00000044446	PHKA2	protein_coding
ENSG00000044459	CNTLN	protein_coding
ENSG00000044524	EPHA3	protein_coding
ENSG00000044574	HSPA5	protein_coding
ENSG00000046604	DSG2	protein_coding
ENSG00000046647	GEMIN8	protein_coding
ENSG00000046651	OFD1	protein_coding
ENSG00000046653	GPM6B	protein_coding
ENSG00000046774	MAGEC2	protein_coding
ENSG00000046889	PREX2	protein_coding
ENSG00000047056	WDR37	protein_coding
ENSG00000047188	YTHDC2	protein_coding
ENSG00000047230	CTPS2	protein_coding
ENSG00000047249	ATP6V1H	protein_coding
ENSG00000047315	POLR2B	protein_coding
ENSG00000047346	FAM214A	protein_coding
ENSG00000047365	ARAP2	protein_coding
ENSG00000047410	TPR	protein_coding
ENSG00000047457	CP	protein_coding
ENSG00000047578	KIAA0556	protein_coding
ENSG00000047579	DTNBP1	protein_coding
ENSG00000047597	XK	protein_coding
ENSG00000047617	ANO2	protein_coding
ENSG00000047621	C12orf4	protein_coding
ENSG00000047634	SCML1	protein_coding
ENSG00000047644	WWC3	protein_coding
ENSG00000047648	ARHGAP6	protein_coding
ENSG00000047662	FAM184B	protein_coding
ENSG00000047849	MAP4	protein_coding
ENSG00000047932	GOPC	protein_coding
ENSG00000047936	ROS1	protein_coding
ENSG00000048028	USP28	protein_coding
ENSG00000048052	HDAC9	protein_coding
ENSG00000048140	TSPAN17	protein_coding
ENSG00000048162	NOP16	protein_coding
ENSG00000048342	CC2D2A	protein_coding
ENSG00000048392	RRM2B	protein_coding
ENSG00000048405	ZNF800	protein_coding
ENSG00000048462	TNFRSF17	protein_coding
ENSG00000048471	SNX29	protein_coding
ENSG00000048540	LMO3	protein_coding
ENSG00000048544	MRPS10	protein_coding
ENSG00000048545	GUCA1A	protein_coding
ENSG00000048649	RSF1	protein_coding
ENSG00000048707	VPS13D	protein_coding
ENSG00000048740	CELF2	protein_coding
ENSG00000048828	FAM120A	protein_coding
ENSG00000048991	R3HDM1	protein_coding
ENSG00000049089	COL9A2	protein_coding
ENSG00000049130	KITLG	protein_coding
ENSG00000049167	ERCC8	protein_coding
ENSG00000049192	ADAMTS6	protein_coding
ENSG00000049239	H6PD	protein_coding
ENSG00000049245	VAMP3	protein_coding
ENSG00000049246	PER3	protein_coding
ENSG00000049247	UTS2	protein_coding
ENSG00000049249	TNFRSF9	protein_coding
ENSG00000049283	EPN3	protein_coding
ENSG00000049323	LTBP1	protein_coding
ENSG00000049449	RCN1	protein_coding
ENSG00000049540	ELN	protein_coding
ENSG00000049541	RFC2	protein_coding
ENSG00000049618	ARID1B	protein_coding
ENSG00000049656	CLPTM1L	protein_coding
ENSG00000049759	NEDD4L	protein_coding
ENSG00000049768	FOXP3	protein_coding
ENSG00000049769	PPP1R3F	protein_coding
ENSG00000049860	HEXB	protein_coding
ENSG00000049883	PTCD2	protein_coding
ENSG00000050030	KIAA2022	protein_coding
ENSG00000050130	JKAMP	protein_coding
ENSG00000050165	DKK3	protein_coding
ENSG00000050327	ARHGEF5	protein_coding
ENSG00000050344	NFE2L3	protein_coding
ENSG00000050393	MCUR1	protein_coding
ENSG00000050405	LIMA1	protein_coding
ENSG00000050426	LETMD1	protein_coding
ENSG00000050438	SLC4A8	protein_coding
ENSG00000050555	LAMC3	protein_coding
ENSG00000050628	PTGER3	protein_coding
ENSG00000050730	TNIP3	protein_coding
ENSG00000050748	MAPK9	protein_coding
ENSG00000050767	COL23A1	protein_coding
ENSG00000050820	BCAR1	protein_coding
ENSG00000051009	FAM160A2	protein_coding
ENSG00000051108	HERPUD1	protein_coding
ENSG00000051128	HOMER3	protein_coding
ENSG00000051180	RAD51	protein_coding
ENSG00000051341	POLQ	protein_coding
ENSG00000051382	PIK3CB	protein_coding
ENSG00000051523	CYBA	protein_coding
ENSG00000051596	THOC3	protein_coding
ENSG00000051620	HEBP2	protein_coding
ENSG00000051825	MPHOSPH9	protein_coding
ENSG00000052126	PLEKHA5	protein_coding
ENSG00000052344	PRSS8	protein_coding
ENSG00000052723	SIKE1	protein_coding
ENSG00000052749	RRP12	protein_coding
ENSG00000052795	FNIP2	protein_coding
ENSG00000052802	MSMO1	protein_coding
ENSG00000052841	TTC17	protein_coding
ENSG00000052850	ALX4	protein_coding
ENSG00000053108	FSTL4	protein_coding
ENSG00000053254	FOXN3	protein_coding
ENSG00000053328	METTL24	protein_coding
ENSG00000053371	AKR7A2	protein_coding
ENSG00000053372	MRTO4	protein_coding
ENSG00000053438	NNAT	protein_coding
ENSG00000053501	USE1	protein_coding
ENSG00000053524	MCF2L2	protein_coding
ENSG00000053702	NRIP2	protein_coding
ENSG00000053747	LAMA3	protein_coding
ENSG00000053770	AP5M1	protein_coding
ENSG00000053900	ANAPC4	protein_coding
ENSG00000053918	KCNQ1	protein_coding
ENSG00000054116	TRAPPC3	protein_coding
ENSG00000054118	THRAP3	protein_coding
ENSG00000054148	PHPT1	protein_coding
ENSG00000054179	ENTPD2	protein_coding
ENSG00000054219	LY75	protein_coding
ENSG00000054267	ARID4B	protein_coding
ENSG00000054277	OPN3	protein_coding
ENSG00000054282	SDCCAG8	protein_coding
ENSG00000054356	PTPRN	protein_coding
ENSG00000054392	HHAT	protein_coding
ENSG00000054523	KIF1B	protein_coding
ENSG00000054598	FOXC1	protein_coding
ENSG00000054611	TBC1D22A	protein_coding
ENSG00000054654	SYNE2	protein_coding
ENSG00000054690	PLEKHH1	protein_coding
ENSG00000054793	ATP9A	protein_coding
ENSG00000054796	SPO11	protein_coding
ENSG00000054803	CBLN4	protein_coding
ENSG00000054938	CHRDL2	protein_coding
ENSG00000054965	FAM168A	protein_coding
ENSG00000054967	RELT	protein_coding
ENSG00000054983	GALC	protein_coding
ENSG00000055044	NOP58	protein_coding
ENSG00000055070	SZRD1	protein_coding
ENSG00000055118	KCNH2	protein_coding
ENSG00000055130	CUL1	protein_coding
ENSG00000055147	FAM114A2	protein_coding
ENSG00000055163	CYFIP2	protein_coding
ENSG00000055208	TAB2	protein_coding
ENSG00000055211	GINM1	protein_coding
ENSG00000055332	EIF2AK2	protein_coding
ENSG00000055483	USP36	protein_coding
ENSG00000055609	KMT2C	protein_coding
ENSG00000055732	MCOLN3	protein_coding
ENSG00000055813	CCDC85A	protein_coding
ENSG00000055917	PUM2	protein_coding
ENSG00000055950	MRPL43	protein_coding
ENSG00000055955	ITIH4	protein_coding
ENSG00000055957	ITIH1	protein_coding
ENSG00000056050	HPF1	protein_coding
ENSG00000056097	ZFR	protein_coding
ENSG00000056277	ZNF280C	protein_coding
ENSG00000056291	NPFFR2	protein_coding
ENSG00000056487	PHF21B	protein_coding
ENSG00000056558	TRAF1	protein_coding
ENSG00000056586	RC3H2	protein_coding
ENSG00000056736	IL17RB	protein_coding
ENSG00000056972	TRAF3IP2	protein_coding
ENSG00000056998	GYG2	protein_coding
ENSG00000057019	DCBLD2	protein_coding
ENSG00000057149	SERPINB3	protein_coding
ENSG00000057252	SOAT1	protein_coding
ENSG00000057294	PKP2	protein_coding
ENSG00000057468	MSH4	protein_coding
ENSG00000057593	F7	protein_coding
ENSG00000057608	GDI2	protein_coding
ENSG00000057657	PRDM1	protein_coding
ENSG00000057663	ATG5	protein_coding
ENSG00000057704	TMCC3	protein_coding
ENSG00000057757	PITHD1	protein_coding
ENSG00000057935	MTA3	protein_coding
ENSG00000058056	USP13	protein_coding
ENSG00000058063	ATP11B	protein_coding
ENSG00000058085	LAMC2	protein_coding
ENSG00000058091	CDK14	protein_coding
ENSG00000058262	SEC61A1	protein_coding
ENSG00000058272	PPP1R12A	protein_coding
ENSG00000058335	RASGRF1	protein_coding
ENSG00000058404	CAMK2B	protein_coding
ENSG00000058453	CROCC	protein_coding
ENSG00000058600	POLR3E	protein_coding
ENSG00000058668	ATP2B4	protein_coding
ENSG00000058673	ZC3H11A	protein_coding
ENSG00000058729	RIOK2	protein_coding
ENSG00000058799	YIPF1	protein_coding
ENSG00000058804	NDC1	protein_coding
ENSG00000058866	DGKG	protein_coding
ENSG00000059122	FLYWCH1	protein_coding
ENSG00000059145	UNKL	protein_coding
ENSG00000059377	TBXAS1	protein_coding
ENSG00000059378	PARP12	protein_coding
ENSG00000059573	ALDH18A1	protein_coding
ENSG00000059588	TARBP1	protein_coding
ENSG00000059691	GATB	protein_coding
ENSG00000059728	MXD1	protein_coding
ENSG00000059758	CDK17	protein_coding
ENSG00000059769	DNAJC25	protein_coding
ENSG00000059804	SLC2A3	protein_coding
ENSG00000059915	PSD	protein_coding
ENSG00000060069	CTDP1	protein_coding
ENSG00000060138	YBX3	protein_coding
ENSG00000060140	STYK1	protein_coding
ENSG00000060237	WNK1	protein_coding
ENSG00000060303	RPS17P5	processed_pseudogene
ENSG00000060339	CCAR1	protein_coding
ENSG00000060491	OGFR	protein_coding
ENSG00000060558	GNA15	protein_coding
ENSG00000060566	CREB3L3	protein_coding
ENSG00000060642	PIGV	protein_coding
ENSG00000060656	PTPRU	protein_coding
ENSG00000060688	SNRNP40	protein_coding
ENSG00000060709	RIMBP2	protein_coding
ENSG00000060718	COL11A1	protein_coding
ENSG00000060749	QSER1	protein_coding
ENSG00000060762	MPC1	protein_coding
ENSG00000060971	ACAA1	protein_coding
ENSG00000060982	BCAT1	protein_coding
ENSG00000061273	HDAC7	protein_coding
ENSG00000061337	LZTS1	protein_coding
ENSG00000061455	PRDM6	protein_coding
ENSG00000061492	WNT8A	protein_coding
ENSG00000061656	SPAG4	protein_coding
ENSG00000061676	NCKAP1	protein_coding
ENSG00000061794	MRPS35	protein_coding
ENSG00000061918	GUCY1B3	protein_coding
ENSG00000061936	SFSWAP	protein_coding
ENSG00000061938	TNK2	protein_coding
ENSG00000061987	MON2	protein_coding
ENSG00000062038	CDH3	protein_coding
ENSG00000062096	ARSF	protein_coding
ENSG00000062194	GPBP1	protein_coding
ENSG00000062282	DGAT2	protein_coding
ENSG00000062370	ZNF112	protein_coding
ENSG00000062485	CS	protein_coding
ENSG00000062524	LTK	protein_coding
ENSG00000062582	MRPS24	protein_coding
ENSG00000062598	ELMO2	protein_coding
ENSG00000062650	WAPL	protein_coding
ENSG00000062716	VMP1	protein_coding
ENSG00000062725	APPBP2	protein_coding
ENSG00000062822	POLD1	protein_coding
ENSG00000063015	SEZ6	protein_coding
ENSG00000063046	EIF4B	protein_coding
ENSG00000063127	SLC6A16	protein_coding
ENSG00000063169	GLTSCR1	protein_coding
ENSG00000063176	SPHK2	protein_coding
ENSG00000063177	RPL18	protein_coding
ENSG00000063180	CA11	protein_coding
ENSG00000063241	ISOC2	protein_coding
ENSG00000063244	U2AF2	protein_coding
ENSG00000063245	EPN1	protein_coding
ENSG00000063322	MED29	protein_coding
ENSG00000063438	AHRR	protein_coding
ENSG00000063515	GSC2	protein_coding
ENSG00000063587	ZNF275	protein_coding
ENSG00000063601	MTMR1	protein_coding
ENSG00000063660	GPC1	protein_coding
ENSG00000063761	ADCK1	protein_coding
ENSG00000063854	HAGH	protein_coding
ENSG00000063978	RNF4	protein_coding
ENSG00000064012	CASP8	protein_coding
ENSG00000064042	LIMCH1	protein_coding
ENSG00000064102	ASUN	protein_coding
ENSG00000064115	TM7SF3	protein_coding
ENSG00000064195	DLX3	protein_coding
ENSG00000064199	SPA17	protein_coding
ENSG00000064201	TSPAN32	protein_coding
ENSG00000064205	WISP2	protein_coding
ENSG00000064218	DMRT3	protein_coding
ENSG00000064225	ST3GAL6	protein_coding
ENSG00000064270	ATP2C2	protein_coding
ENSG00000064300	NGFR	protein_coding
ENSG00000064309	CDON	protein_coding
ENSG00000064313	TAF2	protein_coding
ENSG00000064393	HIPK2	protein_coding
ENSG00000064419	TNPO3	protein_coding
ENSG00000064489	BORCS8-MEF2B	protein_coding
ENSG00000064490	RFXANK	protein_coding
ENSG00000064545	TMEM161A	protein_coding
ENSG00000064547	LPAR2	protein_coding
ENSG00000064601	CTSA	protein_coding
ENSG00000064607	SUGP2	protein_coding
ENSG00000064651	SLC12A2	protein_coding
ENSG00000064652	SNX24	protein_coding
ENSG00000064655	EYA2	protein_coding
ENSG00000064666	CNN2	protein_coding
ENSG00000064687	ABCA7	protein_coding
ENSG00000064692	SNCAIP	protein_coding
ENSG00000064703	DDX20	protein_coding
ENSG00000064726	BTBD1	protein_coding
ENSG00000064763	FAR2	protein_coding
ENSG00000064787	BCAS1	protein_coding
ENSG00000064835	POU1F1	protein_coding
ENSG00000064886	CHI3L2	protein_coding
ENSG00000064932	SBNO2	protein_coding
ENSG00000064933	PMS1	protein_coding
ENSG00000064961	HMG20B	protein_coding
ENSG00000064989	CALCRL	protein_coding
ENSG00000064995	TAF11	protein_coding
ENSG00000064999	ANKS1A	protein_coding
ENSG00000065000	AP3D1	protein_coding
ENSG00000065029	ZNF76	protein_coding
ENSG00000065054	SLC9A3R2	protein_coding
ENSG00000065057	NTHL1	protein_coding
ENSG00000065060	UHRF1BP1	protein_coding
ENSG00000065135	GNAI3	protein_coding
ENSG00000065150	IPO5	protein_coding
ENSG00000065154	OAT	protein_coding
ENSG00000065183	WDR3	protein_coding
ENSG00000065243	PKN2	protein_coding
ENSG00000065268	WDR18	protein_coding
ENSG00000065308	TRAM2	protein_coding
ENSG00000065320	NTN1	protein_coding
ENSG00000065325	GLP2R	protein_coding
ENSG00000065328	MCM10	protein_coding
ENSG00000065357	DGKA	protein_coding
ENSG00000065361	ERBB3	protein_coding
ENSG00000065371	ROPN1	protein_coding
ENSG00000065413	ANKRD44	protein_coding
ENSG00000065427	KARS	protein_coding
ENSG00000065457	ADAT1	protein_coding
ENSG00000065485	PDIA5	protein_coding
ENSG00000065491	TBC1D22B	protein_coding
ENSG00000065518	NDUFB4	protein_coding
ENSG00000065526	SPEN	protein_coding
ENSG00000065534	MYLK	protein_coding
ENSG00000065548	ZC3H15	protein_coding
ENSG00000065559	MAP2K4	protein_coding
ENSG00000065600	TMEM206	protein_coding
ENSG00000065609	SNAP91	protein_coding
ENSG00000065613	SLK	protein_coding
ENSG00000065615	CYB5R4	protein_coding
ENSG00000065618	COL17A1	protein_coding
ENSG00000065621	GSTO2	protein_coding
ENSG00000065665	SEC61A2	protein_coding
ENSG00000065675	PRKCQ	protein_coding
ENSG00000065717	TLE2	protein_coding
ENSG00000065802	ASB1	protein_coding
ENSG00000065809	FAM107B	protein_coding
ENSG00000065833	ME1	protein_coding
ENSG00000065882	TBC1D1	protein_coding
ENSG00000065883	CDK13	protein_coding
ENSG00000065911	MTHFD2	protein_coding
ENSG00000065923	SLC9A7	protein_coding
ENSG00000065970	FOXJ2	protein_coding
ENSG00000065978	YBX1	protein_coding
ENSG00000065989	PDE4A	protein_coding
ENSG00000066027	PPP2R5A	protein_coding
ENSG00000066032	CTNNA2	protein_coding
ENSG00000066044	ELAVL1	protein_coding
ENSG00000066056	TIE1	protein_coding
ENSG00000066084	DIP2B	protein_coding
ENSG00000066117	SMARCD1	protein_coding
ENSG00000066135	KDM4A	protein_coding
ENSG00000066136	NFYC	protein_coding
ENSG00000066185	ZMYND12	protein_coding
ENSG00000066230	SLC9A3	protein_coding
ENSG00000066248	NGEF	protein_coding
ENSG00000066279	ASPM	protein_coding
ENSG00000066294	CD84	protein_coding
ENSG00000066322	ELOVL1	protein_coding
ENSG00000066336	SPI1	protein_coding
ENSG00000066379	ZNRD1	protein_coding
ENSG00000066382	MPPED2	protein_coding
ENSG00000066405	CLDN18	protein_coding
ENSG00000066422	ZBTB11	protein_coding
ENSG00000066427	ATXN3	protein_coding
ENSG00000066455	GOLGA5	protein_coding
ENSG00000066468	FGFR2	protein_coding
ENSG00000066557	LRRC40	protein_coding
ENSG00000066583	ISOC1	protein_coding
ENSG00000066629	EML1	protein_coding
ENSG00000066651	TRMT11	protein_coding
ENSG00000066654	THUMPD1	protein_coding
ENSG00000066697	MSANTD3	protein_coding
ENSG00000066735	KIF26A	protein_coding
ENSG00000066739	ATG2B	protein_coding
ENSG00000066777	ARFGEF1	protein_coding
ENSG00000066813	ACSM2B	protein_coding
ENSG00000066827	ZFAT	protein_coding
ENSG00000066855	MTFR1	protein_coding
ENSG00000066923	STAG3	protein_coding
ENSG00000066926	FECH	protein_coding
ENSG00000066933	MYO9A	protein_coding
ENSG00000067048	DDX3Y	protein_coding
ENSG00000067057	PFKP	protein_coding
ENSG00000067064	IDI1	protein_coding
ENSG00000067066	SP100	protein_coding
ENSG00000067082	KLF6	protein_coding
ENSG00000067113	PLPP1	protein_coding
ENSG00000067141	NEO1	protein_coding
ENSG00000067167	TRAM1	protein_coding
ENSG00000067177	PHKA1	protein_coding
ENSG00000067182	TNFRSF1A	protein_coding
ENSG00000067191	CACNB1	protein_coding
ENSG00000067208	EVI5	protein_coding
ENSG00000067221	STOML1	protein_coding
ENSG00000067225	PKM	protein_coding
ENSG00000067248	DHX29	protein_coding
ENSG00000067334	DNTTIP2	protein_coding
ENSG00000067365	METTL22	protein_coding
ENSG00000067369	TP53BP1	protein_coding
ENSG00000067445	TRO	protein_coding
ENSG00000067533	RRP15	protein_coding
ENSG00000067560	RHOA	protein_coding
ENSG00000067596	DHX8	protein_coding
ENSG00000067601	PMS2P4	transcribed_unprocessed_pseudogene
ENSG00000067606	PRKCZ	protein_coding
ENSG00000067646	ZFY	protein_coding
ENSG00000067704	IARS2	protein_coding
ENSG00000067715	SYT1	protein_coding
ENSG00000067798	NAV3	protein_coding
ENSG00000067829	IDH3G	protein_coding
ENSG00000067836	ROGDI	protein_coding
ENSG00000067840	PDZD4	protein_coding
ENSG00000067842	ATP2B3	protein_coding
ENSG00000067900	ROCK1	protein_coding
ENSG00000067955	CBFB	protein_coding
ENSG00000067992	PDK3	protein_coding
ENSG00000068001	HYAL2	protein_coding
ENSG00000068024	HDAC4	protein_coding
ENSG00000068028	RASSF1	protein_coding
ENSG00000068078	FGFR3	protein_coding
ENSG00000068079	IFI35	protein_coding
ENSG00000068097	HEATR6	protein_coding
ENSG00000068120	COASY	protein_coding
ENSG00000068137	PLEKHH3	protein_coding
ENSG00000068305	MEF2A	protein_coding
ENSG00000068308	OTUD5	protein_coding
ENSG00000068323	TFE3	protein_coding
ENSG00000068354	TBC1D25	protein_coding
ENSG00000068366	ACSL4	protein_coding
ENSG00000068383	INPP5A	protein_coding
ENSG00000068394	GPKOW	protein_coding
ENSG00000068400	GRIPAP1	protein_coding
ENSG00000068438	FTSJ1	protein_coding
ENSG00000068489	PRR11	protein_coding
ENSG00000068615	REEP1	protein_coding
ENSG00000068650	ATP11A	protein_coding
ENSG00000068654	POLR1A	protein_coding
ENSG00000068697	LAPTM4A	protein_coding
ENSG00000068724	TTC7A	protein_coding
ENSG00000068745	IP6K2	protein_coding
ENSG00000068781	STON1-GTF2A1L	protein_coding
ENSG00000068784	SRBD1	protein_coding
ENSG00000068796	KIF2A	protein_coding
ENSG00000068831	RASGRP2	protein_coding
ENSG00000068878	PSME4	protein_coding
ENSG00000068885	IFT80	protein_coding
ENSG00000068903	SIRT2	protein_coding
ENSG00000068912	ERLEC1	protein_coding
ENSG00000068971	PPP2R5B	protein_coding
ENSG00000068976	PYGM	protein_coding
ENSG00000068985	PAGE1	protein_coding
ENSG00000069011	PITX1	protein_coding
ENSG00000069018	TRPC7	protein_coding
ENSG00000069020	MAST4	protein_coding
ENSG00000069122	ADGRF5	protein_coding
ENSG00000069188	SDK2	protein_coding
ENSG00000069206	ADAM7	protein_coding
ENSG00000069248	NUP133	protein_coding
ENSG00000069275	NUCKS1	protein_coding
ENSG00000069329	VPS35	protein_coding
ENSG00000069345	DNAJA2	protein_coding
ENSG00000069399	BCL3	protein_coding
ENSG00000069424	KCNAB2	protein_coding
ENSG00000069431	ABCC9	protein_coding
ENSG00000069482	GAL	protein_coding
ENSG00000069493	CLEC2D	protein_coding
ENSG00000069509	FUNDC1	protein_coding
ENSG00000069535	MAOB	protein_coding
ENSG00000069667	RORA	protein_coding
ENSG00000069696	DRD4	protein_coding
ENSG00000069702	TGFBR3	protein_coding
ENSG00000069712	KIAA1107	protein_coding
ENSG00000069764	PLA2G10	protein_coding
ENSG00000069812	HES2	protein_coding
ENSG00000069849	ATP1B3	protein_coding
ENSG00000069869	NEDD4	protein_coding
ENSG00000069943	PIGB	protein_coding
ENSG00000069956	MAPK6	protein_coding
ENSG00000069966	GNB5	protein_coding
ENSG00000069974	RAB27A	protein_coding
ENSG00000069998	CECR5	protein_coding
ENSG00000070010	UFD1L	protein_coding
ENSG00000070018	LRP6	protein_coding
ENSG00000070019	GUCY2C	protein_coding
ENSG00000070031	SCT	protein_coding
ENSG00000070047	PHRF1	protein_coding
ENSG00000070061	IKBKAP	protein_coding
ENSG00000070081	NUCB2	protein_coding
ENSG00000070087	PFN2	protein_coding
ENSG00000070159	PTPN3	protein_coding
ENSG00000070182	SPTB	protein_coding
ENSG00000070190	DAPP1	protein_coding
ENSG00000070193	FGF10	protein_coding
ENSG00000070214	SLC44A1	protein_coding
ENSG00000070269	TMEM260	protein_coding
ENSG00000070366	SMG6	protein_coding
ENSG00000070367	EXOC5	protein_coding
ENSG00000070371	CLTCL1	protein_coding
ENSG00000070388	FGF22	protein_coding
ENSG00000070404	FSTL3	protein_coding
ENSG00000070413	DGCR2	protein_coding
ENSG00000070423	RNF126	protein_coding
ENSG00000070444	MNT	protein_coding
ENSG00000070476	ZXDC	protein_coding
ENSG00000070495	JMJD6	protein_coding
ENSG00000070501	POLB	protein_coding
ENSG00000070526	ST6GALNAC1	protein_coding
ENSG00000070540	WIPI1	protein_coding
ENSG00000070601	FRMPD1	protein_coding
ENSG00000070610	GBA2	protein_coding
ENSG00000070614	NDST1	protein_coding
ENSG00000070669	ASNS	protein_coding
ENSG00000070718	AP3M2	protein_coding
ENSG00000070729	CNGB1	protein_coding
ENSG00000070731	ST6GALNAC2	protein_coding
ENSG00000070748	CHAT	protein_coding
ENSG00000070756	PABPC1	protein_coding
ENSG00000070759	TESK2	protein_coding
ENSG00000070761	CFAP20	protein_coding
ENSG00000070770	CSNK2A2	protein_coding
ENSG00000070778	PTPN21	protein_coding
ENSG00000070785	EIF2B3	protein_coding
ENSG00000070808	CAMK2A	protein_coding
ENSG00000070814	TCOF1	protein_coding
ENSG00000070831	CDC42	protein_coding
ENSG00000070882	OSBPL3	protein_coding
ENSG00000070886	EPHA8	protein_coding
ENSG00000070915	SLC12A3	protein_coding
ENSG00000070950	RAD18	protein_coding
ENSG00000070961	ATP2B1	protein_coding
ENSG00000070985	TRPM5	protein_coding
ENSG00000071051	NCK2	protein_coding
ENSG00000071054	MAP4K4	protein_coding
ENSG00000071073	MGAT4A	protein_coding
ENSG00000071082	RPL31	protein_coding
ENSG00000071127	WDR1	protein_coding
ENSG00000071189	SNX13	protein_coding
ENSG00000071203	MS4A12	protein_coding
ENSG00000071205	ARHGAP10	protein_coding
ENSG00000071242	RPS6KA2	protein_coding
ENSG00000071243	ING3	protein_coding
ENSG00000071246	VASH1	protein_coding
ENSG00000071282	LMCD1	protein_coding
ENSG00000071462	WBSCR22	protein_coding
ENSG00000071537	SEL1L	protein_coding
ENSG00000071539	TRIP13	protein_coding
ENSG00000071553	ATP6AP1	protein_coding
ENSG00000071564	TCF3	protein_coding
ENSG00000071575	TRIB2	protein_coding
ENSG00000071626	DAZAP1	protein_coding
ENSG00000071655	MBD3	protein_coding
ENSG00000071677	PRLH	protein_coding
ENSG00000071794	HLTF	protein_coding
ENSG00000071859	FAM50A	protein_coding
ENSG00000071889	FAM3A	protein_coding
ENSG00000071894	CPSF1	protein_coding
ENSG00000071909	MYO3B	protein_coding
ENSG00000071967	CYBRD1	protein_coding
ENSG00000071991	CDH19	protein_coding
ENSG00000071994	PDCD2	protein_coding
ENSG00000072041	SLC6A15	protein_coding
ENSG00000072042	RDH11	protein_coding
ENSG00000072062	PRKACA	protein_coding
ENSG00000072071	ADGRL1	protein_coding
ENSG00000072080	SPP2	protein_coding
ENSG00000072110	ACTN1	protein_coding
ENSG00000072121	ZFYVE26	protein_coding
ENSG00000072133	RPS6KA6	protein_coding
ENSG00000072134	EPN2	protein_coding
ENSG00000072135	PTPN18	protein_coding
ENSG00000072163	LIMS2	protein_coding
ENSG00000072182	ASIC4	protein_coding
ENSG00000072195	SPEG	protein_coding
ENSG00000072201	LNX1	protein_coding
ENSG00000072210	ALDH3A2	protein_coding
ENSG00000072274	TFRC	protein_coding
ENSG00000072310	SREBF1	protein_coding
ENSG00000072315	TRPC5	protein_coding
ENSG00000072364	AFF4	protein_coding
ENSG00000072401	UBE2D1	protein_coding
ENSG00000072415	MPP5	protein_coding
ENSG00000072422	RHOBTB1	protein_coding
ENSG00000072501	SMC1A	protein_coding
ENSG00000072506	HSD17B10	protein_coding
ENSG00000072518	MARK2	protein_coding
ENSG00000072571	HMMR	protein_coding
ENSG00000072609	CHFR	protein_coding
ENSG00000072657	TRHDE	protein_coding
ENSG00000072682	P4HA2	protein_coding
ENSG00000072694	FCGR2B	protein_coding
ENSG00000072736	NFATC3	protein_coding
ENSG00000072756	TRNT1	protein_coding
ENSG00000072778	ACADVL	protein_coding
ENSG00000072786	STK10	protein_coding
ENSG00000072803	FBXW11	protein_coding
ENSG00000072818	ACAP1	protein_coding
ENSG00000072832	CRMP1	protein_coding
ENSG00000072840	EVC	protein_coding
ENSG00000072849	DERL2	protein_coding
ENSG00000072858	SIDT1	protein_coding
ENSG00000072864	NDE1	protein_coding
ENSG00000072952	MRVI1	protein_coding
ENSG00000072954	TMEM38A	protein_coding
ENSG00000072958	AP1M1	protein_coding
ENSG00000073008	PVR	protein_coding
ENSG00000073050	XRCC1	protein_coding
ENSG00000073060	SCARB1	protein_coding
ENSG00000073067	CYP2W1	protein_coding
ENSG00000073111	MCM2	protein_coding
ENSG00000073146	MOV10L1	protein_coding
ENSG00000073150	PANX2	protein_coding
ENSG00000073169	SELO	protein_coding
ENSG00000073282	TP63	protein_coding
ENSG00000073331	ALPK1	protein_coding
ENSG00000073350	LLGL2	protein_coding
ENSG00000073417	PDE8A	protein_coding
ENSG00000073464	CLCN4	protein_coding
ENSG00000073536	NLE1	protein_coding
ENSG00000073578	SDHA	protein_coding
ENSG00000073584	SMARCE1	protein_coding
ENSG00000073598	FNDC8	protein_coding
ENSG00000073605	GSDMB	protein_coding
ENSG00000073614	KDM5A	protein_coding
ENSG00000073670	ADAM11	protein_coding
ENSG00000073711	PPP2R3A	protein_coding
ENSG00000073712	FERMT2	protein_coding
ENSG00000073734	ABCB11	protein_coding
ENSG00000073737	DHRS9	protein_coding
ENSG00000073754	CD5L	protein_coding
ENSG00000073756	PTGS2	protein_coding
ENSG00000073792	IGF2BP2	protein_coding
ENSG00000073803	MAP3K13	protein_coding
ENSG00000073849	ST6GAL1	protein_coding
ENSG00000073861	TBX21	protein_coding
ENSG00000073905	VDAC1P1	processed_pseudogene
ENSG00000073910	FRY	protein_coding
ENSG00000073921	PICALM	protein_coding
ENSG00000073969	NSF	protein_coding
ENSG00000074047	GLI2	protein_coding
ENSG00000074054	CLASP1	protein_coding
ENSG00000074071	MRPS34	protein_coding
ENSG00000074181	NOTCH3	protein_coding
ENSG00000074201	CLNS1A	protein_coding
ENSG00000074211	PPP2R2C	protein_coding
ENSG00000074219	TEAD2	protein_coding
ENSG00000074266	EED	protein_coding
ENSG00000074276	CDHR2	protein_coding
ENSG00000074317	SNCB	protein_coding
ENSG00000074319	TSG101	protein_coding
ENSG00000074356	NCBP3	protein_coding
ENSG00000074370	ATP2A3	protein_coding
ENSG00000074410	CA12	protein_coding
ENSG00000074416	MGLL	protein_coding
ENSG00000074527	NTN4	protein_coding
ENSG00000074582	BCS1L	protein_coding
ENSG00000074590	NUAK1	protein_coding
ENSG00000074603	DPP8	protein_coding
ENSG00000074621	SLC24A1	protein_coding
ENSG00000074657	ZNF532	protein_coding
ENSG00000074660	SCARF1	protein_coding
ENSG00000074695	LMAN1	protein_coding
ENSG00000074696	HACD3	protein_coding
ENSG00000074706	IPCEF1	protein_coding
ENSG00000074755	ZZEF1	protein_coding
ENSG00000074771	NOX3	protein_coding
ENSG00000074800	ENO1	protein_coding
ENSG00000074803	SLC12A1	protein_coding
ENSG00000074842	MYDGF	protein_coding
ENSG00000074855	ANO8	protein_coding
ENSG00000074935	TUBE1	protein_coding
ENSG00000074964	ARHGEF10L	protein_coding
ENSG00000074966	TXK	protein_coding
ENSG00000075035	WSCD2	protein_coding
ENSG00000075043	KCNQ2	protein_coding
ENSG00000075073	TACR2	protein_coding
ENSG00000075089	ACTR6	protein_coding
ENSG00000075131	TIPIN	protein_coding
ENSG00000075142	SRI	protein_coding
ENSG00000075151	EIF4G3	protein_coding
ENSG00000075188	NUP37	protein_coding
ENSG00000075213	SEMA3A	protein_coding
ENSG00000075218	GTSE1	protein_coding
ENSG00000075223	SEMA3C	protein_coding
ENSG00000075234	TTC38	protein_coding
ENSG00000075239	ACAT1	protein_coding
ENSG00000075240	GRAMD4	protein_coding
ENSG00000075275	CELSR1	protein_coding
ENSG00000075290	WNT8B	protein_coding
ENSG00000075292	ZNF638	protein_coding
ENSG00000075303	SLC25A40	protein_coding
ENSG00000075336	TIMM21	protein_coding
ENSG00000075340	ADD2	protein_coding
ENSG00000075388	FGF4	protein_coding
ENSG00000075391	RASAL2	protein_coding
ENSG00000075399	VPS9D1	protein_coding
ENSG00000075407	ZNF37A	protein_coding
ENSG00000075413	MARK3	protein_coding
ENSG00000075415	SLC25A3	protein_coding
ENSG00000075420	FNDC3B	protein_coding
ENSG00000075426	FOSL2	protein_coding
ENSG00000075429	CACNG5	protein_coding
ENSG00000075461	CACNG4	protein_coding
ENSG00000075539	FRYL	protein_coding
ENSG00000075568	TMEM131	protein_coding
ENSG00000075618	FSCN1	protein_coding
ENSG00000075624	ACTB	protein_coding
ENSG00000075643	MOCOS	protein_coding
ENSG00000075651	PLD1	protein_coding
ENSG00000075673	ATP12A	protein_coding
ENSG00000075702	WDR62	protein_coding
ENSG00000075711	DLG1	protein_coding
ENSG00000075785	RAB7A	protein_coding
ENSG00000075790	BCAP29	protein_coding
ENSG00000075826	SEC31B	protein_coding
ENSG00000075856	SART3	protein_coding
ENSG00000075884	ARHGAP15	protein_coding
ENSG00000075886	TUBA3D	protein_coding
ENSG00000075891	PAX2	protein_coding
ENSG00000075914	EXOSC7	protein_coding
ENSG00000075945	KIFAP3	protein_coding
ENSG00000075975	MKRN2	protein_coding
ENSG00000076003	MCM6	protein_coding
ENSG00000076043	REXO2	protein_coding
ENSG00000076053	RBM7	protein_coding
ENSG00000076067	RBMS2	protein_coding
ENSG00000076108	BAZ2A	protein_coding
ENSG00000076201	PTPN23	protein_coding
ENSG00000076242	MLH1	protein_coding
ENSG00000076248	UNG	protein_coding
ENSG00000076258	FMO4	protein_coding
ENSG00000076321	KLHL20	protein_coding
ENSG00000076344	RGS11	protein_coding
ENSG00000076351	SLC46A1	protein_coding
ENSG00000076356	PLXNA2	protein_coding
ENSG00000076382	SPAG5	protein_coding
ENSG00000076513	ANKRD13A	protein_coding
ENSG00000076554	TPD52	protein_coding
ENSG00000076555	ACACB	protein_coding
ENSG00000076604	TRAF4	protein_coding
ENSG00000076641	PAG1	protein_coding
ENSG00000076650	GPATCH1	protein_coding
ENSG00000076662	ICAM3	protein_coding
ENSG00000076685	NT5C2	protein_coding
ENSG00000076706	MCAM	protein_coding
ENSG00000076716	GPC4	protein_coding
ENSG00000076770	MBNL3	protein_coding
ENSG00000076826	CAMSAP3	protein_coding
ENSG00000076864	RAP1GAP	protein_coding
ENSG00000076924	XAB2	protein_coding
ENSG00000076928	ARHGEF1	protein_coding
ENSG00000076944	STXBP2	protein_coding
ENSG00000076984	MAP2K7	protein_coding
ENSG00000077009	NMRK2	protein_coding
ENSG00000077044	DGKD	protein_coding
ENSG00000077063	CTTNBP2	protein_coding
ENSG00000077080	ACTL6B	protein_coding
ENSG00000077092	RARB	protein_coding
ENSG00000077097	TOP2B	protein_coding
ENSG00000077147	TM9SF3	protein_coding
ENSG00000077150	NFKB2	protein_coding
ENSG00000077152	UBE2T	protein_coding
ENSG00000077157	PPP1R12B	protein_coding
ENSG00000077232	DNAJC10	protein_coding
ENSG00000077235	GTF3C1	protein_coding
ENSG00000077238	IL4R	protein_coding
ENSG00000077254	USP33	protein_coding
ENSG00000077264	PAK3	protein_coding
ENSG00000077274	CAPN6	protein_coding
ENSG00000077279	DCX	protein_coding
ENSG00000077312	SNRPA	protein_coding
ENSG00000077327	SPAG6	protein_coding
ENSG00000077348	EXOSC5	protein_coding
ENSG00000077380	DYNC1I2	protein_coding
ENSG00000077420	APBB1IP	protein_coding
ENSG00000077454	LRCH4	protein_coding
ENSG00000077458	FAM76B	protein_coding
ENSG00000077463	SIRT6	protein_coding
ENSG00000077498	TYR	protein_coding
ENSG00000077514	POLD3	protein_coding
ENSG00000077522	ACTN2	protein_coding
ENSG00000077549	CAPZB	protein_coding
ENSG00000077585	GPR137B	protein_coding
ENSG00000077616	NAALAD2	protein_coding
ENSG00000077684	JADE1	protein_coding
ENSG00000077713	SLC25A43	protein_coding
ENSG00000077721	UBE2A	protein_coding
ENSG00000077782	FGFR1	protein_coding
ENSG00000077800	FKBP6	protein_coding
ENSG00000077935	SMC1B	protein_coding
ENSG00000077942	FBLN1	protein_coding
ENSG00000077943	ITGA8	protein_coding
ENSG00000077984	CST7	protein_coding
ENSG00000078018	MAP2	protein_coding
ENSG00000078043	PIAS2	protein_coding
ENSG00000078053	AMPH	protein_coding
ENSG00000078061	ARAF	protein_coding
ENSG00000078070	MCCC1	protein_coding
ENSG00000078081	LAMP3	protein_coding
ENSG00000078098	FAP	protein_coding
ENSG00000078114	NEBL	protein_coding
ENSG00000078124	ACER3	protein_coding
ENSG00000078140	UBE2K	protein_coding
ENSG00000078142	PIK3C3	protein_coding
ENSG00000078177	N4BP2	protein_coding
ENSG00000078237	TIGAR	protein_coding
ENSG00000078246	TULP3	protein_coding
ENSG00000078269	SYNJ2	protein_coding
ENSG00000078295	ADCY2	protein_coding
ENSG00000078304	PPP2R5C	protein_coding
ENSG00000078319	PMS2P1	unprocessed_pseudogene
ENSG00000078328	RBFOX1	protein_coding
ENSG00000078369	GNB1	protein_coding
ENSG00000078399	HOXA9	protein_coding
ENSG00000078401	EDN1	protein_coding
ENSG00000078403	MLLT10	protein_coding
ENSG00000078487	ZCWPW1	protein_coding
ENSG00000078549	ADCYAP1R1	protein_coding
ENSG00000078579	FGF20	protein_coding
ENSG00000078589	P2RY10	protein_coding
ENSG00000078596	ITM2A	protein_coding
ENSG00000078618	NRDC	protein_coding
ENSG00000078668	VDAC3	protein_coding
ENSG00000078674	PCM1	protein_coding
ENSG00000078687	TNRC6C	protein_coding
ENSG00000078699	CBFA2T2	protein_coding
ENSG00000078725	BRINP1	protein_coding
ENSG00000078747	ITCH	protein_coding
ENSG00000078795	PKD2L2	protein_coding
ENSG00000078804	TP53INP2	protein_coding
ENSG00000078808	SDF4	protein_coding
ENSG00000078814	MYH7B	protein_coding
ENSG00000078898	BPIFB2	protein_coding
ENSG00000078900	TP73	protein_coding
ENSG00000078902	TOLLIP	protein_coding
ENSG00000078967	UBE2D4	protein_coding
ENSG00000079101	CLUL1	protein_coding
ENSG00000079102	RUNX1T1	protein_coding
ENSG00000079112	CDH17	protein_coding
ENSG00000079134	THOC1	protein_coding
ENSG00000079150	FKBP7	protein_coding
ENSG00000079156	OSBPL6	protein_coding
ENSG00000079215	SLC1A3	protein_coding
ENSG00000079246	XRCC5	protein_coding
ENSG00000079257	LXN	protein_coding
ENSG00000079263	SP140	protein_coding
ENSG00000079277	MKNK1	protein_coding
ENSG00000079308	TNS1	protein_coding
ENSG00000079313	REXO1	protein_coding
ENSG00000079332	SAR1A	protein_coding
ENSG00000079335	CDC14A	protein_coding
ENSG00000079337	RAPGEF3	protein_coding
ENSG00000079385	CEACAM1	protein_coding
ENSG00000079387	SENP1	protein_coding
ENSG00000079393	DUSP13	protein_coding
ENSG00000079432	CIC	protein_coding
ENSG00000079435	LIPE	protein_coding
ENSG00000079459	FDFT1	protein_coding
ENSG00000079462	PAFAH1B3	protein_coding
ENSG00000079482	OPHN1	protein_coding
ENSG00000079557	AFM	protein_coding
ENSG00000079616	KIF22	protein_coding
ENSG00000079689	SCGN	protein_coding
ENSG00000079691	CARMIL1	protein_coding
ENSG00000079739	PGM1	protein_coding
ENSG00000079785	DDX1	protein_coding
ENSG00000079805	DNM2	protein_coding
ENSG00000079819	EPB41L2	protein_coding
ENSG00000079841	RIMS1	protein_coding
ENSG00000079931	MOXD1	protein_coding
ENSG00000079950	STX7	protein_coding
ENSG00000079974	RABL2B	protein_coding
ENSG00000079999	KEAP1	protein_coding
ENSG00000080007	DDX43	protein_coding
ENSG00000080031	PTPRH	protein_coding
ENSG00000080166	DCT	protein_coding
ENSG00000080189	SLC35C2	protein_coding
ENSG00000080200	CRYBG3	protein_coding
ENSG00000080224	EPHA6	protein_coding
ENSG00000080293	SCTR	protein_coding
ENSG00000080298	RFX3	protein_coding
ENSG00000080345	RIF1	protein_coding
ENSG00000080371	RAB21	protein_coding
ENSG00000080493	SLC4A4	protein_coding
ENSG00000080503	SMARCA2	protein_coding
ENSG00000080511	RDH8	protein_coding
ENSG00000080546	SESN1	protein_coding
ENSG00000080561	MID2	protein_coding
ENSG00000080572	PIH1D3	protein_coding
ENSG00000080573	COL5A3	protein_coding
ENSG00000080603	SRCAP	protein_coding
ENSG00000080608	PUM3	protein_coding
ENSG00000080618	CPB2	protein_coding
ENSG00000080644	CHRNA3	protein_coding
ENSG00000080709	KCNN2	protein_coding
ENSG00000080802	CNOT4	protein_coding
ENSG00000080815	PSEN1	protein_coding
ENSG00000080819	CPOX	protein_coding
ENSG00000080822	CLDND1	protein_coding
ENSG00000080823	MOK	protein_coding
ENSG00000080824	HSP90AA1	protein_coding
ENSG00000080839	RBL1	protein_coding
ENSG00000080845	DLGAP4	protein_coding
ENSG00000080854	IGSF9B	protein_coding
ENSG00000080910	CFHR2	protein_coding
ENSG00000080947	CROCCP3	transcribed_unprocessed_pseudogene
ENSG00000080986	NDC80	protein_coding
ENSG00000081014	AP4E1	protein_coding
ENSG00000081019	RSBN1	protein_coding
ENSG00000081026	MAGI3	protein_coding
ENSG00000081041	CXCL2	protein_coding
ENSG00000081051	AFP	protein_coding
ENSG00000081052	COL4A4	protein_coding
ENSG00000081059	TCF7	protein_coding
ENSG00000081087	OSTM1	protein_coding
ENSG00000081138	CDH7	protein_coding
ENSG00000081148	IMPG2	protein_coding
ENSG00000081154	PCNP	protein_coding
ENSG00000081177	EXD2	protein_coding
ENSG00000081181	ARG2	protein_coding
ENSG00000081189	MEF2C	protein_coding
ENSG00000081237	PTPRC	protein_coding
ENSG00000081248	CACNA1S	protein_coding
ENSG00000081277	PKP1	protein_coding
ENSG00000081307	UBA5	protein_coding
ENSG00000081320	STK17B	protein_coding
ENSG00000081377	CDC14B	protein_coding
ENSG00000081386	ZNF510	protein_coding
ENSG00000081479	LRP2	protein_coding
ENSG00000081665	ZNF506	protein_coding
ENSG00000081692	JMJD4	protein_coding
ENSG00000081721	DUSP12	protein_coding
ENSG00000081760	AACS	protein_coding
ENSG00000081791	KIAA0141	protein_coding
ENSG00000081800	SLC13A1	protein_coding
ENSG00000081803	CADPS2	protein_coding
ENSG00000081818	PCDHB4	protein_coding
ENSG00000081842	PCDHA6	protein_coding
ENSG00000081853	PCDHGA2	protein_coding
ENSG00000081870	HSPB11	protein_coding
ENSG00000081913	PHLPP1	protein_coding
ENSG00000081923	ATP8B1	protein_coding
ENSG00000081985	IL12RB2	protein_coding
ENSG00000082014	SMARCD3	protein_coding
ENSG00000082068	WDR70	protein_coding
ENSG00000082074	FYB	protein_coding
ENSG00000082126	MPP4	protein_coding
ENSG00000082146	STRADB	protein_coding
ENSG00000082153	BZW1	protein_coding
ENSG00000082175	PGR	protein_coding
ENSG00000082196	C1QTNF3	protein_coding
ENSG00000082212	ME2	protein_coding
ENSG00000082213	C5orf22	protein_coding
ENSG00000082258	CCNT2	protein_coding
ENSG00000082269	FAM135A	protein_coding
ENSG00000082293	COL19A1	protein_coding
ENSG00000082397	EPB41L3	protein_coding
ENSG00000082438	COBLL1	protein_coding
ENSG00000082458	DLG3	protein_coding
ENSG00000082482	KCNK2	protein_coding
ENSG00000082497	SERTAD4	protein_coding
ENSG00000082512	TRAF5	protein_coding
ENSG00000082515	MRPL22	protein_coding
ENSG00000082516	GEMIN5	protein_coding
ENSG00000082556	OPRK1	protein_coding
ENSG00000082641	NFE2L1	protein_coding
ENSG00000082684	SEMA5B	protein_coding
ENSG00000082701	GSK3B	protein_coding
ENSG00000082781	ITGB5	protein_coding
ENSG00000082805	ERC1	protein_coding
ENSG00000082898	XPO1	protein_coding
ENSG00000082929	LINC01587	processed_transcript
ENSG00000082996	RNF13	protein_coding
ENSG00000083067	TRPM3	protein_coding
ENSG00000083093	PALB2	protein_coding
ENSG00000083097	DOPEY1	protein_coding
ENSG00000083099	LYRM2	protein_coding
ENSG00000083123	BCKDHB	protein_coding
ENSG00000083168	KAT6A	protein_coding
ENSG00000083223	ZCCHC6	protein_coding
ENSG00000083290	ULK2	protein_coding
ENSG00000083307	GRHL2	protein_coding
ENSG00000083312	TNPO1	protein_coding
ENSG00000083444	PLOD1	protein_coding
ENSG00000083454	P2RX5	protein_coding
ENSG00000083457	ITGAE	protein_coding
ENSG00000083520	DIS3	protein_coding
ENSG00000083535	PIBF1	protein_coding
ENSG00000083544	TDRD3	protein_coding
ENSG00000083622	AC000111.6	antisense
ENSG00000083635	NUFIP1	protein_coding
ENSG00000083642	PDS5B	protein_coding
ENSG00000083720	OXCT1	protein_coding
ENSG00000083750	RRAGB	protein_coding
ENSG00000083782	EPYC	protein_coding
ENSG00000083799	CYLD	protein_coding
ENSG00000083807	SLC27A5	protein_coding
ENSG00000083812	ZNF324	protein_coding
ENSG00000083814	ZNF671	protein_coding
ENSG00000083817	ZNF416	protein_coding
ENSG00000083828	ZNF586	protein_coding
ENSG00000083838	ZNF446	protein_coding
ENSG00000083844	ZNF264	protein_coding
ENSG00000083845	RPS5	protein_coding
ENSG00000083857	FAT1	protein_coding
ENSG00000083896	YTHDC1	protein_coding
ENSG00000083937	CHMP2B	protein_coding
ENSG00000084070	SMAP2	protein_coding
ENSG00000084072	PPIE	protein_coding
ENSG00000084073	ZMPSTE24	protein_coding
ENSG00000084090	STARD7	protein_coding
ENSG00000084092	NOA1	protein_coding
ENSG00000084093	REST	protein_coding
ENSG00000084110	HAL	protein_coding
ENSG00000084112	SSH1	protein_coding
ENSG00000084207	GSTP1	protein_coding
ENSG00000084234	APLP2	protein_coding
ENSG00000084444	FAM234B	protein_coding
ENSG00000084453	SLCO1A2	protein_coding
ENSG00000084463	WBP11	protein_coding
ENSG00000084623	EIF3I	protein_coding
ENSG00000084628	NKAIN1	protein_coding
ENSG00000084636	COL16A1	protein_coding
ENSG00000084652	TXLNA	protein_coding
ENSG00000084674	APOB	protein_coding
ENSG00000084676	NCOA1	protein_coding
ENSG00000084693	AGBL5	protein_coding
ENSG00000084710	EFR3B	protein_coding
ENSG00000084731	KIF3C	protein_coding
ENSG00000084733	RAB10	protein_coding
ENSG00000084734	GCKR	protein_coding
ENSG00000084754	HADHA	protein_coding
ENSG00000084764	MAPRE3	protein_coding
ENSG00000084774	CAD	protein_coding
ENSG00000085063	CD59	protein_coding
ENSG00000085117	CD82	protein_coding
ENSG00000085185	BCORL1	protein_coding
ENSG00000085224	ATRX	protein_coding
ENSG00000085231	AK6	protein_coding
ENSG00000085265	FCN1	protein_coding
ENSG00000085274	MYNN	protein_coding
ENSG00000085276	MECOM	protein_coding
ENSG00000085365	SCAMP1	protein_coding
ENSG00000085377	PREP	protein_coding
ENSG00000085382	HACE1	protein_coding
ENSG00000085415	SEH1L	protein_coding
ENSG00000085433	WDR47	protein_coding
ENSG00000085449	WDFY1	protein_coding
ENSG00000085465	OVGP1	protein_coding
ENSG00000085491	SLC25A24	protein_coding
ENSG00000085511	MAP3K4	protein_coding
ENSG00000085514	PILRA	protein_coding
ENSG00000085552	IGSF9	protein_coding
ENSG00000085563	ABCB1	protein_coding
ENSG00000085644	ZNF213	protein_coding
ENSG00000085662	AKR1B1	protein_coding
ENSG00000085719	CPNE3	protein_coding
ENSG00000085721	RRN3	protein_coding
ENSG00000085733	CTTN	protein_coding
ENSG00000085741	WNT11	protein_coding
ENSG00000085760	MTIF2	protein_coding
ENSG00000085788	DDHD2	protein_coding
ENSG00000085831	TTC39A	protein_coding
ENSG00000085832	EPS15	protein_coding
ENSG00000085840	ORC1	protein_coding
ENSG00000085871	MGST2	protein_coding
ENSG00000085872	CHERP	protein_coding
ENSG00000085978	ATG16L1	protein_coding
ENSG00000085982	USP40	protein_coding
ENSG00000085998	POMGNT1	protein_coding
ENSG00000085999	RAD54L	protein_coding
ENSG00000086015	MAST2	protein_coding
ENSG00000086061	DNAJA1	protein_coding
ENSG00000086062	B4GALT1	protein_coding
ENSG00000086065	CHMP5	protein_coding
ENSG00000086102	NFX1	protein_coding
ENSG00000086159	AQP6	protein_coding
ENSG00000086189	DIMT1	protein_coding
ENSG00000086200	IPO11	protein_coding
ENSG00000086205	FOLH1	protein_coding
ENSG00000086232	EIF2AK1	protein_coding
ENSG00000086288	NME8	protein_coding
ENSG00000086289	EPDR1	protein_coding
ENSG00000086300	SNX10	protein_coding
ENSG00000086475	SEPHS1	protein_coding
ENSG00000086504	MRPL28	protein_coding
ENSG00000086506	HBQ1	protein_coding
ENSG00000086544	ITPKC	protein_coding
ENSG00000086548	CEACAM6	protein_coding
ENSG00000086570	FAT2	protein_coding
ENSG00000086589	RBM22	protein_coding
ENSG00000086598	TMED2	protein_coding
ENSG00000086619	ERO1B	protein_coding
ENSG00000086666	ZFAND6	protein_coding
ENSG00000086696	HSD17B2	protein_coding
ENSG00000086712	TXLNG	protein_coding
ENSG00000086717	PPEF1	protein_coding
ENSG00000086730	LAT2	protein_coding
ENSG00000086758	HUWE1	protein_coding
ENSG00000086827	ZW10	protein_coding
ENSG00000086848	ALG9	protein_coding
ENSG00000086967	MYBPC2	protein_coding
ENSG00000086991	NOX4	protein_coding
ENSG00000087008	ACOX3	protein_coding
ENSG00000087053	MTMR2	protein_coding
ENSG00000087074	PPP1R15A	protein_coding
ENSG00000087076	HSD17B14	protein_coding
ENSG00000087077	TRIP6	protein_coding
ENSG00000087085	ACHE	protein_coding
ENSG00000087086	FTL	protein_coding
ENSG00000087087	SRRT	protein_coding
ENSG00000087088	BAX	protein_coding
ENSG00000087095	NLK	protein_coding
ENSG00000087111	PIGS	protein_coding
ENSG00000087116	ADAMTS2	protein_coding
ENSG00000087128	TMPRSS11E	protein_coding
ENSG00000087152	ATXN7L3	protein_coding
ENSG00000087157	PGS1	protein_coding
ENSG00000087191	PSMC5	protein_coding
ENSG00000087206	UIMC1	protein_coding
ENSG00000087237	CETP	protein_coding
ENSG00000087245	MMP2	protein_coding
ENSG00000087250	MT3	protein_coding
ENSG00000087253	LPCAT2	protein_coding
ENSG00000087258	GNAO1	protein_coding
ENSG00000087263	OGFOD1	protein_coding
ENSG00000087266	SH3BP2	protein_coding
ENSG00000087269	NOP14	protein_coding
ENSG00000087274	ADD1	protein_coding
ENSG00000087299	L2HGDH	protein_coding
ENSG00000087301	TXNDC16	protein_coding
ENSG00000087302	C14orf166	protein_coding
ENSG00000087303	NID2	protein_coding
ENSG00000087338	GMCL1	protein_coding
ENSG00000087365	SF3B2	protein_coding
ENSG00000087448	KLHL42	protein_coding
ENSG00000087460	GNAS	protein_coding
ENSG00000087470	DNM1L	protein_coding
ENSG00000087494	PTHLH	protein_coding
ENSG00000087495	PHACTR3	protein_coding
ENSG00000087502	ERGIC2	protein_coding
ENSG00000087510	TFAP2C	protein_coding
ENSG00000087586	AURKA	protein_coding
ENSG00000087589	CASS4	protein_coding
ENSG00000087842	PIR	protein_coding
ENSG00000087884	AAMDC	protein_coding
ENSG00000087903	RFX2	protein_coding
ENSG00000087995	METTL2A	protein_coding
ENSG00000088002	SULT2B1	protein_coding
ENSG00000088035	ALG6	protein_coding
ENSG00000088038	CNOT3	protein_coding
ENSG00000088053	GP6	protein_coding
ENSG00000088179	PTPN4	protein_coding
ENSG00000088205	DDX18	protein_coding
ENSG00000088247	KHSRP	protein_coding
ENSG00000088256	GNA11	protein_coding
ENSG00000088280	ASAP3	protein_coding
ENSG00000088298	EDEM2	protein_coding
ENSG00000088305	DNMT3B	protein_coding
ENSG00000088320	REM1	protein_coding
ENSG00000088325	TPX2	protein_coding
ENSG00000088340	FER1L4	transcribed_unitary_pseudogene
ENSG00000088356	PDRG1	protein_coding
ENSG00000088367	EPB41L1	protein_coding
ENSG00000088386	SLC15A1	protein_coding
ENSG00000088387	DOCK9	protein_coding
ENSG00000088448	ANKRD10	protein_coding
ENSG00000088451	TGDS	protein_coding
ENSG00000088538	DOCK3	protein_coding
ENSG00000088543	C3orf18	protein_coding
ENSG00000088682	COQ9	protein_coding
ENSG00000088726	TMEM40	protein_coding
ENSG00000088727	KIF9	protein_coding
ENSG00000088756	ARHGAP28	protein_coding
ENSG00000088766	CRLS1	protein_coding
ENSG00000088782	DEFB127	protein_coding
ENSG00000088808	PPP1R13B	protein_coding
ENSG00000088812	ATRN	protein_coding
ENSG00000088826	SMOX	protein_coding
ENSG00000088827	SIGLEC1	protein_coding
ENSG00000088832	FKBP1A	protein_coding
ENSG00000088833	NSFL1C	protein_coding
ENSG00000088836	SLC4A11	protein_coding
ENSG00000088854	C20orf194	protein_coding
ENSG00000088876	ZNF343	protein_coding
ENSG00000088881	EBF4	protein_coding
ENSG00000088882	CPXM1	protein_coding
ENSG00000088888	MAVS	protein_coding
ENSG00000088899	LZTS3	protein_coding
ENSG00000088926	F11	protein_coding
ENSG00000088930	XRN2	protein_coding
ENSG00000088970	KIZ	protein_coding
ENSG00000088986	DYNLL1	protein_coding
ENSG00000088992	TESC	protein_coding
ENSG00000089006	SNX5	protein_coding
ENSG00000089009	RPL6	protein_coding
ENSG00000089012	SIRPG	protein_coding
ENSG00000089022	MAPKAPK5	protein_coding
ENSG00000089041	P2RX7	protein_coding
ENSG00000089048	ESF1	protein_coding
ENSG00000089050	RBBP9	protein_coding
ENSG00000089053	ANAPC5	protein_coding
ENSG00000089057	SLC23A2	protein_coding
ENSG00000089060	SLC8B1	protein_coding
ENSG00000089063	TMEM230	protein_coding
ENSG00000089091	DZANK1	protein_coding
ENSG00000089094	KDM2B	protein_coding
ENSG00000089101	CFAP61	protein_coding
ENSG00000089116	LHX5	protein_coding
ENSG00000089123	TASP1	protein_coding
ENSG00000089127	OAS1	protein_coding
ENSG00000089154	GCN1	protein_coding
ENSG00000089157	RPLP0	protein_coding
ENSG00000089159	PXN	protein_coding
ENSG00000089163	SIRT4	protein_coding
ENSG00000089169	RPH3A	protein_coding
ENSG00000089177	KIF16B	protein_coding
ENSG00000089195	TRMT6	protein_coding
ENSG00000089199	CHGB	protein_coding
ENSG00000089220	PEBP1	protein_coding
ENSG00000089225	TBX5	protein_coding
ENSG00000089234	BRAP	protein_coding
ENSG00000089248	ERP29	protein_coding
ENSG00000089250	NOS1	protein_coding
ENSG00000089280	FUS	protein_coding
ENSG00000089289	IGBP1	protein_coding
ENSG00000089327	FXYD5	protein_coding
ENSG00000089335	ZNF302	protein_coding
ENSG00000089351	GRAMD1A	protein_coding
ENSG00000089356	FXYD3	protein_coding
ENSG00000089472	HEPH	protein_coding
ENSG00000089486	CDIP1	protein_coding
ENSG00000089505	CMTM1	protein_coding
ENSG00000089558	KCNH4	protein_coding
ENSG00000089597	GANAB	protein_coding
ENSG00000089639	GMIP	protein_coding
ENSG00000089682	RBM41	protein_coding
ENSG00000089685	BIRC5	protein_coding
ENSG00000089692	LAG3	protein_coding
ENSG00000089693	MLF2	protein_coding
ENSG00000089723	OTUB2	protein_coding
ENSG00000089737	DDX24	protein_coding
ENSG00000089775	ZBTB25	protein_coding
ENSG00000089818	NECAP1	protein_coding
ENSG00000089820	ARHGAP4	protein_coding
ENSG00000089847	ANKRD24	protein_coding
ENSG00000089876	DHX32	protein_coding
ENSG00000089902	RCOR1	protein_coding
ENSG00000089916	GPATCH2L	protein_coding
ENSG00000090006	LTBP4	protein_coding
ENSG00000090013	BLVRB	protein_coding
ENSG00000090020	SLC9A1	protein_coding
ENSG00000090054	SPTLC1	protein_coding
ENSG00000090060	PAPOLA	protein_coding
ENSG00000090061	CCNK	protein_coding
ENSG00000090097	PCBP4	protein_coding
ENSG00000090104	RGS1	protein_coding
ENSG00000090238	YPEL3	protein_coding
ENSG00000090263	MRPS33	protein_coding
ENSG00000090266	NDUFB2	protein_coding
ENSG00000090273	NUDC	protein_coding
ENSG00000090316	MAEA	protein_coding
ENSG00000090339	ICAM1	protein_coding
ENSG00000090372	STRN4	protein_coding
ENSG00000090376	IRAK3	protein_coding
ENSG00000090382	LYZ	protein_coding
ENSG00000090402	SI	protein_coding
ENSG00000090432	MUL1	protein_coding
ENSG00000090447	TFAP4	protein_coding
ENSG00000090470	PDCD7	protein_coding
ENSG00000090487	SPG21	protein_coding
ENSG00000090512	FETUB	protein_coding
ENSG00000090520	DNAJB11	protein_coding
ENSG00000090530	P3H2	protein_coding
ENSG00000090534	THPO	protein_coding
ENSG00000090539	CHRD	protein_coding
ENSG00000090554	FLT3LG	protein_coding
ENSG00000090565	RAB11FIP3	protein_coding
ENSG00000090581	GNPTG	protein_coding
ENSG00000090612	ZNF268	protein_coding
ENSG00000090615	GOLGA3	protein_coding
ENSG00000090621	PABPC4	protein_coding
ENSG00000090659	CD209	protein_coding
ENSG00000090661	CERS4	protein_coding
ENSG00000090674	MCOLN1	protein_coding
ENSG00000090686	USP48	protein_coding
ENSG00000090776	EFNB1	protein_coding
ENSG00000090857	PDPR	protein_coding
ENSG00000090861	AARS	protein_coding
ENSG00000090863	GLG1	protein_coding
ENSG00000090889	KIF4A	protein_coding
ENSG00000090905	TNRC6A	protein_coding
ENSG00000090924	PLEKHG2	protein_coding
ENSG00000090932	DLL3	protein_coding
ENSG00000090971	NAT14	protein_coding
ENSG00000090975	PITPNM2	protein_coding
ENSG00000090989	EXOC1	protein_coding
ENSG00000091009	RBM27	protein_coding
ENSG00000091010	POU4F3	protein_coding
ENSG00000091039	OSBPL8	protein_coding
ENSG00000091073	DTX2	protein_coding
ENSG00000091106	NLRC4	protein_coding
ENSG00000091127	PUS7	protein_coding
ENSG00000091128	LAMB4	protein_coding
ENSG00000091129	NRCAM	protein_coding
ENSG00000091136	LAMB1	protein_coding
ENSG00000091137	SLC26A4	protein_coding
ENSG00000091138	SLC26A3	protein_coding
ENSG00000091140	DLD	protein_coding
ENSG00000091157	WDR7	protein_coding
ENSG00000091164	TXNL1	protein_coding
ENSG00000091181	IL5RA	protein_coding
ENSG00000091262	ABCC6	protein_coding
ENSG00000091317	CMTM6	protein_coding
ENSG00000091409	ITGA6	protein_coding
ENSG00000091428	RAPGEF4	protein_coding
ENSG00000091436	AC013461.1	protein_coding
ENSG00000091482	SMPX	protein_coding
ENSG00000091483	FH	protein_coding
ENSG00000091490	SEL1L3	protein_coding
ENSG00000091513	TF	protein_coding
ENSG00000091527	CDV3	protein_coding
ENSG00000091536	MYO15A	protein_coding
ENSG00000091542	ALKBH5	protein_coding
ENSG00000091583	APOH	protein_coding
ENSG00000091592	NLRP1	protein_coding
ENSG00000091622	PITPNM3	protein_coding
ENSG00000091640	SPAG7	protein_coding
ENSG00000091651	ORC6	protein_coding
ENSG00000091656	ZFHX4	protein_coding
ENSG00000091664	SLC17A6	protein_coding
ENSG00000091704	CPA1	protein_coding
ENSG00000091732	ZC3HC1	protein_coding
ENSG00000091831	ESR1	protein_coding
ENSG00000091844	RGS17	protein_coding
ENSG00000091879	ANGPT2	protein_coding
ENSG00000091947	TMEM101	protein_coding
ENSG00000091972	CD200	protein_coding
ENSG00000091986	CCDC80	protein_coding
ENSG00000092009	CMA1	protein_coding
ENSG00000092010	PSME1	protein_coding
ENSG00000092020	PPP2R3C	protein_coding
ENSG00000092036	HAUS4	protein_coding
ENSG00000092051	JPH4	protein_coding
ENSG00000092054	MYH7	protein_coding
ENSG00000092067	CEBPE	protein_coding
ENSG00000092068	SLC7A8	protein_coding
ENSG00000092094	OSGEP	protein_coding
ENSG00000092096	SLC22A17	protein_coding
ENSG00000092098	RNF31	protein_coding
ENSG00000092108	SCFD1	protein_coding
ENSG00000092140	G2E3	protein_coding
ENSG00000092148	HECTD1	protein_coding
ENSG00000092199	HNRNPC	protein_coding
ENSG00000092200	RPGRIP1	protein_coding
ENSG00000092201	SUPT16H	protein_coding
ENSG00000092203	TOX4	protein_coding
ENSG00000092208	GEMIN2	protein_coding
ENSG00000092295	TGM1	protein_coding
ENSG00000092330	TINF2	protein_coding
ENSG00000092345	DAZL	protein_coding
ENSG00000092377	TBL1Y	protein_coding
ENSG00000092421	SEMA6A	protein_coding
ENSG00000092439	TRPM7	protein_coding
ENSG00000092445	TYRO3	protein_coding
ENSG00000092470	WDR76	protein_coding
ENSG00000092529	CAPN3	protein_coding
ENSG00000092531	SNAP23	protein_coding
ENSG00000092607	TBX15	protein_coding
ENSG00000092621	PHGDH	protein_coding
ENSG00000092758	COL9A3	protein_coding
ENSG00000092820	EZR	protein_coding
ENSG00000092841	MYL6	protein_coding
ENSG00000092847	AGO1	protein_coding
ENSG00000092850	TEKT2	protein_coding
ENSG00000092853	CLSPN	protein_coding
ENSG00000092871	RFFL	protein_coding
ENSG00000092929	UNC13D	protein_coding
ENSG00000092931	MFSD11	protein_coding
ENSG00000092964	DPYSL2	protein_coding
ENSG00000092969	TGFB2	protein_coding
ENSG00000092978	GPATCH2	protein_coding
ENSG00000093000	NUP50	protein_coding
ENSG00000093009	CDC45	protein_coding
ENSG00000093010	COMT	protein_coding
ENSG00000093072	CECR1	protein_coding
ENSG00000093100	XXbac-B461K10.4	processed_transcript
ENSG00000093134	VNN3	protein_coding
ENSG00000093144	ECHDC1	protein_coding
ENSG00000093167	LRRFIP2	protein_coding
[truncated: 56,051 more rows]
