# Supplementary material for: Ensemble Modeling Approach Targeting Heterogeneous RNA-Seq data: Application to Melanoma Pseudogenes
Source: Sci Rep. 2017 Dec 11;7:17344. doi: 10.1038/s41598-017-17337-7 (PMC5725464; doi:10.1038/s41598-017-17337-7)
Supplement: Supplementary file 1 — Supplementary Files [file 41598_2017_17337_MOESM1_ESM.zip › Supplementary_Files/8_Models/8_1_PCA_Gene_Selection/Supplementary Table 8.1.1.txt]

GeneID Sort Order Coefficient
ENSG00000004846	9	0.0120448905942473
ENSG00000005844	14	-0.0299332221714975
ENSG00000006128	17	0.0141177898332013
ENSG00000008086	28	0.00962049042117971
ENSG00000011465	42	-0.037605894905286
ENSG00000015285	49	-0.031595150293613
ENSG00000019186	55	0.0136009557896541
ENSG00000019582	56	-0.0443015382511767
ENSG00000022267	59	0.00925293225004284
ENSG00000022556	60	0.0111742135929753
ENSG00000024526	61	0.00881337347577943
ENSG00000033867	67	0.00600565671379282
ENSG00000039319	74	0.00698352962023758
ENSG00000042781	77	0.0176139254102521
ENSG00000048545	86	0.0142937359944223
ENSG00000049540	89	-0.0296606865805377
ENSG00000057019	100	0.00773790624691698
ENSG00000060558	108	-0.0316387742124272
ENSG00000063438	112	0.0116055937742071
ENSG00000064205	116	-0.0333934587848537
ENSG00000065328	123	0.00607622085232557
ENSG00000065618	124	-0.0313680926824154
ENSG00000066279	130	0.00870099384798941
ENSG00000066336	131	-0.0317861978992715
ENSG00000067646	135	0.0175870280955071
ENSG00000071242	150	0.0131763784389658
ENSG00000072571	155	0.00855885170863939
ENSG00000073756	164	0.0146054555897274
ENSG00000076641	179	0.00900797602947819
ENSG00000078098	184	0.0075992228859911
ENSG00000078399	185	0.0113895924429015
ENSG00000081041	198	0.0115808098627577
ENSG00000081237	200	-0.0324980638123304
ENSG00000084112	209	0.00691844441032556
ENSG00000088882	237	-0.0311494672676285
ENSG00000090382	250	-0.0368421149556081
ENSG00000091844	262	0.0147412573641328
ENSG00000095752	278	0.00949311565775986
ENSG00000099954	292	0.0106035782702036
ENSG00000099998	295	-0.0329703101743865
ENSG00000100234	305	0.00513975657258855
ENSG00000100342	313	-0.0377264153478008
ENSG00000100629	327	0.00927256634911372
ENSG00000100918	329	0.00754570938873857
ENSG00000100985	331	-0.0355262661172388
ENSG00000101115	335	0.0109824637662345
ENSG00000101977	353	0.0194267496206135
ENSG00000102313	361	-0.0290606835344619
ENSG00000102780	368	0.0136861936168993
ENSG00000103175	379	0.0156231407804339
ENSG00000103888	395	0.00774416626727129
ENSG00000104044	397	0.0199856314515221
ENSG00000105855	445	0.015392724234856
ENSG00000106565	467	-0.0382020144225742
ENSG00000107014	475	0.0144718025801868
ENSG00000107165	477	0.0215106579644556
ENSG00000107562	482	-0.0333756277914754
ENSG00000107742	487	-0.0313161172712773
ENSG00000107984	491	0.0111772780795129
ENSG00000108932	507	0.0233738830012038
ENSG00000109321	515	0.00944400798912399
ENSG00000110076	523	-0.0309090344339786
ENSG00000110660	531	0.00816790189320478
ENSG00000111252	543	0.00752402663331526
ENSG00000111875	562	0.00519288273552358
ENSG00000112139	566	0.0109277841939043
ENSG00000112218	567	0.0109285803258828
ENSG00000112276	569	0.00752209016052521
ENSG00000112902	586	0.00881053560774966
ENSG00000113161	588	0.00699161342193688
ENSG00000113504	599	0.00809002938868223
ENSG00000115902	641	0.0089817540615997
ENSG00000115956	642	-0.0299907931556686
ENSG00000116132	646	-0.0293694648030825
ENSG00000116133	647	0.00971026249255794
ENSG00000116191	649	0.00635837319894417
ENSG00000116701	655	-0.029403651762613
ENSG00000118193	685	0.00737580055532536
ENSG00000118596	692	0.0114751103100496
ENSG00000118922	696	0.00640805851148132
ENSG00000118971	699	-0.0333133511999449
ENSG00000119138	700	0.00631937325684721
ENSG00000119508	705	0.0104498239024753
ENSG00000120211	719	0.0161269484250766
ENSG00000121690	742	0.00681600429433244
ENSG00000121764	745	0.00591107860267862
ENSG00000122133	755	0.00768812828256437
ENSG00000122824	763	0.0171359419859138
ENSG00000122966	765	0.00713054769590174
ENSG00000124491	793	-0.031596478961851
ENSG00000125810	821	-0.0298377415630759
ENSG00000125851	824	-0.0291964023152377
ENSG00000127084	843	-0.0302533645414189
ENSG00000127688	852	0.00683725576608906
ENSG00000127928	856	0.00382993229618551
ENSG00000127951	857	-0.0306600869519588
ENSG00000127954	858	-0.0306200904409236
ENSG00000128422	868	-0.0298213114209902
ENSG00000129009	882	-0.0367278096010587
ENSG00000130340	911	0.00755910604788988
ENSG00000130508	914	0.00910890891730237
ENSG00000130600	917	-0.0346235505836446
ENSG00000130822	927	0.00832987660680831
ENSG00000131711	939	0.00799354047554073
ENSG00000132671	961	0.0128310964154422
ENSG00000132970	970	0.0115318274414478
ENSG00000132972	971	0.0220293009135483
ENSG00000133101	973	0.00759011355073048
ENSG00000133687	983	0.00879151815807034
ENSG00000133863	986	0.0168570382225678
ENSG00000134138	991	-0.0352719963543359
ENSG00000134594	1005	0.0115727957833544
ENSG00000134602	1006	0.0121631954078626
ENSG00000134668	1007	0.0092479122382553
ENSG00000134824	1013	0.00914990270944964
ENSG00000134874	1017	0.0105999093725408
ENSG00000135048	1021	0.00625554877994854
ENSG00000135218	1030	0.0121533768742343
ENSG00000135318	1032	0.0100582289363441
ENSG00000135540	1045	0.00732747418648765
ENSG00000135625	1047	0.00545313468381352
ENSG00000135931	1053	0.00626997748138984
ENSG00000136295	1063	0.00688458050387878
ENSG00000136379	1065	0.0089400246100303
ENSG00000137491	1083	-0.0331284648292875
ENSG00000137573	1087	-0.0340579415093759
ENSG00000137642	1088	-0.0325922132514478
ENSG00000137812	1096	0.00793672655104173
ENSG00000138061	1109	0.017765269801728
ENSG00000138160	1113	0.00689503503849087
ENSG00000138180	1114	0.00641771629228336
ENSG00000138182	1115	0.00785516735263735
ENSG00000138678	1129	0.00976017893408943
ENSG00000139329	1141	-0.0380201896362424
ENSG00000139618	1149	0.00787769298269262
ENSG00000140009	1158	0.00895635268761664
ENSG00000140968	1176	-0.0301631381418145
ENSG00000141255	1179	0.0158779542396496
ENSG00000141337	1181	0.00674327348479047
ENSG00000141837	1193	0.0120727727763604
ENSG00000142185	1200	-0.0331973022204944
ENSG00000143248	1227	-0.0291573104648895
ENSG00000143469	1235	0.0137460081138155
ENSG00000143473	1236	0.014989144073539
ENSG00000144130	1245	0.00912999120353162
ENSG00000144136	1246	0.00393031275244943
ENSG00000144426	1251	0.00880362647142393
ENSG00000144476	1253	-0.0291693644603528
ENSG00000144834	1262	0.0101057157202878
ENSG00000145040	1264	0.0152837500824744
ENSG00000145242	1267	0.0135652563747341
ENSG00000145358	1271	0.0228773425756333
ENSG00000145390	1272	0.00523960001086494
ENSG00000145824	1281	-0.0375947088048293
ENSG00000146247	1293	0.00805479854669496
ENSG00000147459	1311	0.00638155199743794
ENSG00000147526	1314	0.00608892027525919
ENSG00000147854	1322	0.00585362124012215
ENSG00000148482	1329	0.0101725793797695
ENSG00000148488	1330	0.00926277961513893
ENSG00000148680	1335	0.0159211820460246
ENSG00000149090	1340	0.0182944375612632
ENSG00000149289	1344	0.00844797800470613
ENSG00000149308	1345	0.00633540146165918
ENSG00000149403	1346	0.00436956879143566
ENSG00000149564	1350	-0.0338337131149028
ENSG00000149573	1352	-0.0298802063520902
ENSG00000151012	1371	0.01657651765048
ENSG00000151952	1390	0.0301028201392401
ENSG00000152207	1396	0.0289972364500751
ENSG00000152413	1400	0.00677974055094694
ENSG00000152583	1403	-0.035656740017431
ENSG00000152726	1406	0.0139202016256809
ENSG00000154027	1427	0.0134013209277782
ENSG00000154451	1440	-0.0313363684047225
ENSG00000154654	1442	0.0127694270394334
ENSG00000155640	1451	0.00708615237040081
ENSG00000155926	1456	-0.0294668232164244
ENSG00000156535	1468	0.00784829841544162
ENSG00000156687	1469	0.00755797834458371
ENSG00000156689	1470	0.0121173086932533
ENSG00000157927	1488	0.0109854417517347
ENSG00000158164	1494	0.012256853982607
ENSG00000158427	1500	0.00814770220331766
ENSG00000159167	1516	0.0117960716413399
ENSG00000160255	1545	-0.0339843204197466
ENSG00000160593	1551	-0.0297610505591015
ENSG00000161381	1565	-0.0302567211498234
ENSG00000161570	1567	-0.0321617449412134
ENSG00000161681	1570	0.0144788009639445
ENSG00000162511	1590	-0.0329074487194191
ENSG00000162551	1593	-0.0313742863014286
ENSG00000162892	1611	0.0225741093496836
ENSG00000162975	1614	0.0108941647002807
ENSG00000163081	1621	0.00885276338449963
ENSG00000163705	1652	0.0078887828646512
ENSG00000163734	1653	0.0106070386638157
ENSG00000163735	1654	0.0188414475471485
ENSG00000164211	1678	0.0093234787767632
ENSG00000164300	1682	0.00869335121689005
ENSG00000165304	1720	0.00684778090254274
ENSG00000165379	1721	0.0195815489796341
ENSG00000165490	1725	0.00670771759290378
ENSG00000165891	1738	0.00967671368454378
ENSG00000165949	1742	-0.0326104366235959
ENSG00000166323	1756	0.00891008447810976
ENSG00000166446	1763	0.0132004014095604
ENSG00000166501	1767	0.0120684406734833
ENSG00000166510	1768	0.0113983081688544
ENSG00000166741	1771	-0.0302247729083534
ENSG00000167244	1785	-0.0317631171599259
ENSG00000167601	1794	0.00620657851812942
ENSG00000167768	1812	-0.0305994356252749
ENSG00000168542	1839	-0.0461192248650129
ENSG00000168959	1849	0.0100871667805093
ENSG00000169306	1866	0.0236527578205686
ENSG00000169429	1872	0.0100183072512053
ENSG00000169607	1883	0.00619491376440014
ENSG00000169629	1885	0.00902834824838293
ENSG00000170017	1897	0.00809317329568515
ENSG00000170522	1912	0.00992465668549686
ENSG00000171241	1937	0.00640808696062785
ENSG00000171320	1940	0.00736123693175911
ENSG00000171476	1947	-0.0295136331761058
ENSG00000171714	1953	0.0165114331855294
ENSG00000171811	1957	0.0125885674570172
ENSG00000171889	1964	0.00562963655843461
ENSG00000171943	1965	0.00891311675536823
ENSG00000172061	1968	-0.0356106971778255
ENSG00000172995	1995	0.0204837691633735
ENSG00000173320	2005	0.0107776507508519
ENSG00000173372	2007	-0.0437889122349574
ENSG00000173530	2010	0.0155120807648971
ENSG00000174059	2020	-0.0294603146165871
ENSG00000174348	2025	-0.0325699943239463
ENSG00000175175	2040	0.0134713064533673
ENSG00000175505	2049	0.00389246311097508
ENSG00000175556	2051	0.0095739550992146
ENSG00000175793	2057	-0.0313408295744648
ENSG00000175928	2062	0.0153852519891959
ENSG00000176887	2074	0.0256812010595055
ENSG00000177291	2083	0.0114227688232493
ENSG00000177575	2092	-0.0364050483355582
ENSG00000177602	2093	0.00721033210527039
ENSG00000177707	2096	0.00892752350214824
ENSG00000178462	2118	0.0105198050101599
ENSG00000178502	2120	0.00857536578475797
ENSG00000178538	2121	0.0147765602463915
ENSG00000178662	2124	0.0122080692223535
ENSG00000178878	2132	0.0143309693734364
ENSG00000179111	2143	0.0167264996267259
ENSG00000179344	2149	-0.0393254568407
ENSG00000179388	2150	0.00950156455391742
ENSG00000179855	2160	0.0105312814550201
ENSG00000180116	2167	0.0109594985518638
ENSG00000180353	2171	-0.0369288916649179
ENSG00000180537	2176	0.00972453947495791
ENSG00000181019	2185	0.0111741505412363
ENSG00000181123	2189	0.00674120462937651
ENSG00000181649	2200	0.00802109574274025
ENSG00000182326	2217	-0.0291569109282592
ENSG00000182492	2222	-0.034652384733768
ENSG00000182578	2224	-0.0323404163950755
ENSG00000182611	2227	0.011557684502591
ENSG00000182816	2234	0.00848985585216622
ENSG00000182916	2240	0.0244852336796286
ENSG00000183395	2263	0.0063165056789706
ENSG00000183531	2269	0.00719538492839648
ENSG00000183760	2275	0.0118039325181801
ENSG00000183850	2282	0.015014199956732
ENSG00000184258	2297	0.0338022951076359
ENSG00000185070	2325	0.0105298055140536
ENSG00000185164	2328	0.00860876572925422
ENSG00000185477	2335	0.0145538198451513
ENSG00000185652	2347	0.01440288427968
ENSG00000185686	2348	-0.0494789011069604
ENSG00000185811	2349	-0.0291039451035054
ENSG00000185834	2350	-0.0297102199792714
ENSG00000185900	2354	0.00967489730411908
ENSG00000185915	2355	0.0137336651649896
ENSG00000186081	2358	-0.0372913950450503
ENSG00000186638	2376	0.00586294986720597
ENSG00000186832	2381	-0.0372967508987232
ENSG00000186847	2382	-0.0409666398298487
ENSG00000187185	2389	0.00714505036314299
ENSG00000187950	2418	0.0102666095466747
ENSG00000188133	2425	0.0183210142585476
ENSG00000188766	2449	0.00564100078673556
ENSG00000188958	2458	0.00627517167346955
ENSG00000188985	2459	0.00623293376165501
ENSG00000189420	2479	0.0115749134444535
ENSG00000196126	2484	-0.0437836240129713
ENSG00000196136	2486	-0.0362346140421733
ENSG00000196176	2492	0.011897160050291
ENSG00000196312	2499	0.00975686827239739
ENSG00000196368	2502	0.0143028246827045
ENSG00000196369	2503	0.00713819528357662
ENSG00000196549	2511	0.0190128662943425
ENSG00000196611	2516	0.00574400029519833
ENSG00000196660	2519	0.0140477100444008
ENSG00000197629	2568	-0.0360970582338673
ENSG00000197632	2569	0.0140751140192993
ENSG00000197635	2570	0.0197843492262848
ENSG00000197991	2586	0.0219226799310793
ENSG00000198223	2597	-0.0305619645697979
ENSG00000198431	2600	0.00573957841925993
ENSG00000198743	2615	0.00667544072971966
ENSG00000198750	2617	0.00991630577487758
ENSG00000198814	2620	0.00658700055238298
ENSG00000198826	2622	0.00694752475781732
ENSG00000198857	2628	0.012819714805033
ENSG00000201134	2636	0.0117415729194777
ENSG00000203805	2657	0.00822805143362781
ENSG00000204049	2665	0.00841029323109959
ENSG00000204287	2676	-0.0458933419593332
ENSG00000204622	2696	-0.0311121651025651
ENSG00000205181	2715	0.00868897363404931
ENSG00000205403	2719	-0.032509411866689
ENSG00000205537	2725	0.00817141965121813
ENSG00000205662	2731	0.0128841752186574
ENSG00000205663	2732	0.0153577798067109
ENSG00000206066	2744	0.0150297257324827
ENSG00000206199	2751	0.00730215210340298
ENSG00000206712	2762	0.00581495134000194
ENSG00000206870	2763	0.00853820926488887
ENSG00000207561	2765	0.00779303438921403
ENSG00000212232	2769	0.00883553007383494
ENSG00000213860	2804	0.0152785662380351
ENSG00000214199	2818	-0.0357704207829399
ENSG00000214262	2821	0.00818529252750125
ENSG00000214975	2840	-0.0297820374120817
ENSG00000214982	2841	0.00938898888698129
ENSG00000215568	2860	0.0122230370165214
ENSG00000215817	2863	0.0131585449508994
ENSG00000215819	2864	0.00742573088487305
ENSG00000217094	2871	-0.0309020223386639
ENSG00000218175	2876	-0.0318215446354186
ENSG00000218227	2877	-0.0347745838853347
ENSG00000218281	2878	0.00736438170489936
ENSG00000218426	2879	-0.0371005116640966
ENSG00000218725	2880	0.0125144570176656
ENSG00000219747	2883	-0.029482119762856
ENSG00000221887	2891	0.0114799563748097
ENSG00000222022	2896	0.00682565858958139
ENSG00000222720	2899	0.00693411154560923
ENSG00000222999	2900	0.0102550037912495
ENSG00000223345	2901	0.0108712738477958
ENSG00000223414	2904	0.0091611874845672
ENSG00000223459	2905	0.00712975036923165
ENSG00000223528	2909	0.00903226128626031
ENSG00000223534	2911	-0.0312936069857634
ENSG00000223642	2913	0.00766851186120162
ENSG00000223756	2921	-0.0308412824078062
ENSG00000223901	2927	0.0104606369361701
ENSG00000224384	2939	0.0114404201464743
ENSG00000224490	2942	0.00841474436191452
ENSG00000224729	2947	-0.0299832309715859
ENSG00000224789	2948	0.00875767124078844
ENSG00000224821	2950	0.00945590382196232
ENSG00000224855	2954	0.00947125516593421
ENSG00000225177	2969	0.00855088926605985
ENSG00000225200	2970	-0.0291772697753785
ENSG00000225264	2973	0.00689368963475953
ENSG00000225284	2974	0.00973720446831162
ENSG00000225376	2980	0.00950626292612337
ENSG00000225408	2982	0.0111294027052038
ENSG00000225417	2985	0.010777475183023
ENSG00000225471	2987	-0.0303186369136462
ENSG00000225588	2992	0.0111804850381436
ENSG00000225610	2994	0.00644202570382147
ENSG00000226099	3015	0.0066606632382929
ENSG00000226259	3020	0.00849282350511317
ENSG00000226377	3024	0.0140253650756952
ENSG00000226438	3027	0.00811945195419123
ENSG00000226455	3029	0.0089035633509716
ENSG00000226564	3035	-0.0329577863526095
ENSG00000226647	3037	0.0126998363960337
ENSG00000227033	3047	0.00704598992885546
ENSG00000227051	3050	0.0106948466515211
ENSG00000227067	3051	0.00999985616933175
ENSG00000227193	3059	0.0115462804091005
ENSG00000227227	3061	0.00932556348681053
ENSG00000227230	3062	0.00754901097826936
ENSG00000227528	3072	0.0116844407864942
ENSG00000227660	3076	0.0133479283273246
ENSG00000227678	3078	0.00768097087397416
ENSG00000227695	3079	0.00590810488815597
ENSG00000227803	3083	0.00780056384807393
ENSG00000227945	3088	0.00954456759714966
ENSG00000228086	3092	0.00895030548857648
ENSG00000228124	3094	0.00639975339616989
ENSG00000228232	3100	-0.0359812597094141
ENSG00000228237	3101	0.00861335571462457
ENSG00000228417	3109	0.0122504068162745
ENSG00000228672	3115	0.0104097974933222
ENSG00000228695	3116	0.0135769117958473
ENSG00000228919	3127	0.00984025702387909
ENSG00000229190	3136	0.0096320258468608
ENSG00000229242	3137	0.0137435459091193
ENSG00000229502	3143	0.0143246134245625
ENSG00000230046	3155	0.0178288758888683
ENSG00000230186	3159	0.0102208819015034
ENSG00000230342	3165	0.0107279513805167
ENSG00000230408	3169	0.00599828250760986
ENSG00000230707	3180	0.0154678640690652
ENSG00000230918	3188	0.0245767633763272
ENSG00000231104	3194	0.010936901833991
ENSG00000231258	3199	0.0195061228074074
ENSG00000231259	3200	0.00808371411262409
ENSG00000231329	3202	0.00641399496741803
ENSG00000231652	3213	0.0147374558025328
ENSG00000231728	3216	0.00831287821660532
ENSG00000232082	3224	0.0153030975332469
ENSG00000232085	3225	0.00837051550409285
ENSG00000232754	3248	0.00861771087847034
ENSG00000232973	3252	0.0193923377893847
ENSG00000232998	3253	0.0118455703680055
ENSG00000233021	3254	0.0117099800275794
ENSG00000233218	3260	-0.0296123773077614
ENSG00000233280	3262	0.00931564922259052
ENSG00000233369	3264	0.00640666278302492
ENSG00000233577	3271	0.0164691872039912
ENSG00000233589	3272	0.0128696328137287
ENSG00000233610	3274	0.0153146053002006
ENSG00000233635	3276	0.0126314722395386
ENSG00000233757	3281	0.00971455111603236
ENSG00000233847	3286	0.00625498036252941
ENSG00000234465	3310	0.0132591696651334
ENSG00000234614	3318	0.0101632589775683
ENSG00000235192	3340	0.0071746302573965
ENSG00000235246	3343	0.0110546731790424
ENSG00000235298	3345	0.00615850821233314
ENSG00000235448	3351	0.0108271949485337
ENSG00000235512	3354	0.00878765065075356
ENSG00000235725	3367	-0.0308478159511858
ENSG00000235872	3373	0.00922276295996121
ENSG00000235946	3377	0.0123202852935342
ENSG00000236031	3378	0.00720203748207657
ENSG00000236213	3382	0.00805627589637321
ENSG00000236526	3392	0.0076531477648228
ENSG00000236537	3394	0.0100581929241576
ENSG00000236548	3396	0.00699652629803806
ENSG00000236700	3401	0.0138805716334986
ENSG00000237004	3407	0.0112436657527242
ENSG00000237027	3408	0.00713155146159339
ENSG00000237214	3413	-0.031355398910863
ENSG00000237485	3423	0.00728177543124576
ENSG00000237786	3432	0.00822383386301045
ENSG00000237798	3433	0.00769021892502588
ENSG00000238057	3440	0.00622711931441438
ENSG00000238103	3442	-0.0364183879492735
ENSG00000238133	3445	0.0104898143580914
ENSG00000238271	3448	0.00650396213396798
ENSG00000239246	3449	-0.0313345992145039
ENSG00000239718	3455	0.00904517224232124
ENSG00000239801	3458	0.00748696684315325
ENSG00000240445	3474	0.00611306476902666
ENSG00000240475	3476	0.0139599836038883
ENSG00000240476	3477	0.010231779295056
ENSG00000240563	3481	0.0148774261919862
ENSG00000240583	3482	-0.0398562766698206
ENSG00000240666	3484	0.0174823070993851
ENSG00000240674	3485	-0.0315526334872307
ENSG00000240929	3489	0.0117514073699764
ENSG00000241313	3495	0.00626454299653027
ENSG00000241316	3496	0.00815471655524586
ENSG00000241360	3498	0.0117824978397422
ENSG00000242396	3520	0.0157219910217317
ENSG00000242428	3521	0.00803345074443236
ENSG00000242659	3528	0.010842948826268
ENSG00000243055	3532	0.0113290259108021
ENSG00000243176	3536	0.00813173283235522
ENSG00000243444	3539	0.00867573316596634
ENSG00000245112	3576	0.0080550622943682
ENSG00000245213	3578	0.00816092629678505
ENSG00000245768	3586	0.00749593484292026
ENSG00000245864	3589	0.00699700492968336
ENSG00000246250	3593	0.0126188997530372
ENSG00000246477	3596	0.00681237997289508
ENSG00000247627	3606	-0.0325338588078133
ENSG00000248632	3623	0.0119742632942042
ENSG00000248774	3627	0.00672794740592663
ENSG00000248898	3630	0.00798016493217625
ENSG00000248980	3632	0.00712355324252824
ENSG00000249249	3635	0.00637387056637853
ENSG00000249252	3636	0.00769556773867165
ENSG00000249310	3640	0.00845916562120849
ENSG00000249379	3644	0.00596920961389289
ENSG00000249710	3656	0.00666048676949286
ENSG00000249755	3658	0.00642140627445579
ENSG00000249913	3663	0.00698066531995531
ENSG00000250033	3667	0.0194406484617324
ENSG00000250619	3689	0.0145886070782821
ENSG00000250722	3691	-0.0325590762828144
ENSG00000250748	3692	0.0133358583736189
ENSG00000250877	3697	0.0109552975165698
ENSG00000250909	3700	0.00825468824365157
ENSG00000250910	3701	0.00794458492175766
ENSG00000251018	3705	0.0120164981127251
ENSG00000251187	3708	0.00856244591030619
ENSG00000251260	3710	0.0121162822820837
ENSG00000251562	3717	0.00671069595396097
ENSG00000251675	3722	0.0115114462084571
ENSG00000251893	3723	0.0102123343818837
ENSG00000253051	3724	0.00887865751903724
ENSG00000253125	3726	0.0104951592853923
ENSG00000253133	3727	0.0080800032932138
ENSG00000253523	3741	0.0108113830123235
ENSG00000253806	3755	0.00742783010740656
ENSG00000254010	3762	0.00982275469485842
ENSG00000254129	3764	0.00728913679451593
ENSG00000254198	3766	0.00922198707507703
ENSG00000254236	3769	0.00711146044855999
ENSG00000254333	3773	0.00838002053600155
ENSG00000254453	3778	0.00777897880761274
ENSG00000254530	3782	0.00997528107719926
ENSG00000254545	3783	0.00982825958076105
ENSG00000254827	3795	0.00828272136691632
ENSG00000254898	3798	0.00627861310633645
ENSG00000254907	3800	0.00728541469996952
ENSG00000254988	3804	0.00902571874960517
ENSG00000255045	3808	0.00852264074119722
ENSG00000255103	3810	0.00919519078850534
ENSG00000255201	3817	0.0124033888629343
ENSG00000255252	3820	0.0061305094620676
ENSG00000255282	3821	0.0114167835139684
ENSG00000255348	3824	0.00815634974662231
ENSG00000255372	3826	0.0125558085804747
ENSG00000255410	3830	0.00993731606160362
ENSG00000255433	3831	0.0303959722501568
ENSG00000255487	3834	0.00918475627493572
ENSG00000255692	3839	0.0132649956228656
ENSG00000255817	3840	0.00768062948971927
ENSG00000255933	3842	0.0100439333130416
ENSG00000256512	3852	0.0101535409319317
ENSG00000256699	3858	0.0218099178421614
ENSG00000256747	3859	0.00737643171226776
ENSG00000256789	3860	0.00940635273960678
ENSG00000256915	3863	0.0176768507362716
ENSG00000257494	3870	0.01319619458776
ENSG00000257599	3875	0.0135563922632387
ENSG00000257764	3879	-0.0375310729383803
ENSG00000257831	3881	0.00748130432704618
ENSG00000257886	3882	0.0127039990456508
ENSG00000257896	3884	0.00853182366767846
ENSG00000257900	3885	-0.0334710378559291
ENSG00000258077	3887	0.0142425290075436
ENSG00000258086	3888	0.0139947853480662
ENSG00000258088	3889	0.0138932805077636
ENSG00000258177	3893	0.00803335520707417
ENSG00000258183	3894	0.00707177480150283
ENSG00000258245	3895	0.00902044454809308
ENSG00000258636	3905	0.0169471859696549
ENSG00000258777	3910	0.010176155752201
ENSG00000258843	3912	0.0104405964224523
ENSG00000258908	3914	0.00648399699666625
ENSG00000258983	3916	0.0102538847354748
ENSG00000259113	3922	0.00762347945066803
ENSG00000259125	3923	0.0142859619725935
ENSG00000259163	3925	0.00760008421362734
ENSG00000259314	3927	0.00670592609431767
ENSG00000259352	3931	0.0120462881244131
ENSG00000259353	3932	0.00878351989854978
ENSG00000259367	3934	0.00906728485168065
ENSG00000259375	3935	0.0106780301175286
ENSG00000259468	3939	0.00803219190996169
ENSG00000259589	3945	0.00942773278187972
ENSG00000259599	3946	0.0104613719105586
ENSG00000259618	3947	0.00655611544852973
ENSG00000259670	3948	0.00793414899161498
ENSG00000259700	3949	0.00924294627349406
ENSG00000259709	3950	0.00616096782697778
ENSG00000259726	3953	0.00710569986385615
ENSG00000259752	3954	-0.0295347164537177
ENSG00000259781	3958	0.0105467129325847
ENSG00000260185	3974	0.012378550924213
ENSG00000260349	3985	0.00632613274246808
ENSG00000260466	3996	0.00768240745178201
ENSG00000260616	4001	0.00775324590584906
ENSG00000260621	4002	0.00659167012170566
ENSG00000260651	4004	0.0104239516593538
ENSG00000260872	4016	0.00765834728215011
ENSG00000260874	4017	0.00569540988368367
ENSG00000260929	4020	0.00681897478983959
ENSG00000260999	4024	0.00601232199790825
ENSG00000261128	4032	0.00834421451547713
ENSG00000261393	4055	0.0107184870464036
ENSG00000261602	4069	0.0127990125953139
ENSG00000261760	4077	0.0185345568245811
ENSG00000261872	4084	0.00982289694302651
ENSG00000262420	4093	0.00743696313212642
ENSG00000262769	4098	0.0105391149230434
ENSG00000262905	4104	0.00999375382318929
ENSG00000263931	4119	0.0145786207383967
ENSG00000264044	4121	0.00858168803590526
ENSG00000264063	4123	0.0211121859873131
ENSG00000264107	4124	0.00594702341274826
ENSG00000264268	4127	0.0101925521746999
ENSG00000264329	4129	0.00925324210490078
ENSG00000264462	4132	0.0141456660531553
ENSG00000264475	4133	0.0178481035817199
ENSG00000264808	4137	0.00910404479414363
ENSG00000265112	4143	0.0119308078182577
ENSG00000265194	4146	0.00927885641120724
ENSG00000265710	4153	0.0129757853525995
ENSG00000266049	4157	0.00743121135904226
ENSG00000266171	4160	0.00775956151977526
ENSG00000266466	4165	0.00681016206434393
ENSG00000266606	4169	0.00605091005623924
ENSG00000266852	4174	0.0124394326211881
ENSG00000266908	4177	0.0122652720237985
ENSG00000267226	4196	0.00679965278576635
ENSG00000267231	4197	0.0149743303562466
ENSG00000267336	4203	0.0127736330324429
ENSG00000267743	4218	0.0129106562927517
ENSG00000267886	4225	0.0161773162245847
ENSG00000267964	4234	0.009939090372928
ENSG00000268056	4236	0.00753948663547639
ENSG00000268332	4242	0.0139789487041398
ENSG00000268509	4246	0.0105972609988859
ENSG00000268549	4248	0.0061324635844125
ENSG00000268592	4250	0.00568665926196133
ENSG00000268800	4257	0.0108143468517611
ENSG00000268857	4259	0.0134059481198196
ENSG00000268873	4260	0.0137257195440814
ENSG00000269119	4270	-0.0297516199574083
ENSG00000269531	4283	0.00992562685019278
ENSG00000269601	4284	0.0109189902607791
ENSG00000269652	4288	0.0167624072715278
ENSG00000269690	4290	0.00872169249110961
ENSG00000269846	4295	0.00753133570329958
ENSG00000271133	4324	0.0101665350283313
ENSG00000271360	4329	0.0100757061443863
