# Supplementary material for: Ensemble Modeling Approach Targeting Heterogeneous RNA-Seq data: Application to Melanoma Pseudogenes
Source: Sci Rep. 2017 Dec 11;7:17344. doi: 10.1038/s41598-017-17337-7 (PMC5725464; doi:10.1038/s41598-017-17337-7)
Supplement: Supplementary file 1 — Supplementary Files [file 41598_2017_17337_MOESM1_ESM.zip › Supplementary_Files/8_Models/8_1_PCA_Gene_Selection/Supplementary Table 8.1.2.txt]

GeneID Sort Order Coefficient
ENSG00000063438	19	0.0217628290826112
ENSG00000071242	27	0.0247083671438093
ENSG00000073756	29	0.0273881750349841
ENSG00000103175	63	0.0292965400265688
ENSG00000104044	65	0.0374770899145357
ENSG00000105855	74	0.0288644625304255
ENSG00000107165	78	0.0403368222120062
ENSG00000107984	84	0.0209596507671901
ENSG00000108932	87	0.0438307449535821
ENSG00000112139	99	0.0204917994107414
ENSG00000138061	194	0.033313463991884
ENSG00000145040	218	0.02866011401549
ENSG00000145358	219	0.0428996315073822
ENSG00000149090	230	0.0343057602699415
ENSG00000151012	237	0.0310843139464384
ENSG00000151952	238	0.0564488592605103
ENSG00000152207	240	0.0543756668558877
ENSG00000159167	257	0.0221200135013563
ENSG00000162892	270	0.0423310080489963
ENSG00000165379	289	0.0367193537795246
ENSG00000173530	330	0.0290882800975155
ENSG00000176887	337	0.0481574316806015
ENSG00000178878	341	0.0268734580177514
ENSG00000179855	347	0.0197482768038842
ENSG00000181019	350	0.020953786002122
ENSG00000183760	360	0.0221347542309081
ENSG00000184258	362	0.0633861209809341
ENSG00000185477	369	0.027291347599385
ENSG00000196549	392	0.0356529590458274
ENSG00000197632	400	0.0263936776247542
ENSG00000197635	401	0.0370996451451917
ENSG00000226377	450	0.0263003883215301
ENSG00000229502	456	0.0268615393316686
ENSG00000242396	476	0.0294819041663098
ENSG00000250033	485	0.0364551368899449
ENSG00000250619	486	0.0273565806778135
ENSG00000255282	491	0.0214087717631357
ENSG00000255433	492	0.0569985785949286
ENSG00000261602	502	0.0240007300752723
ENSG00000268332	509	0.0262133482630508
