# Supplementary material for: Ensemble Modeling Approach Targeting Heterogeneous RNA-Seq data: Application to Melanoma Pseudogenes
Source: Sci Rep. 2017 Dec 11;7:17344. doi: 10.1038/s41598-017-17337-7 (PMC5725464; doi:10.1038/s41598-017-17337-7)
Supplement: Supplementary file 1 — Supplementary Files [file 41598_2017_17337_MOESM1_ESM.zip › Supplementary_Files/8_Models/8_1_PCA_Gene_Selection/Supplementary Table 8.1.3.txt]

GeneID Sort Order Coefficient
ENSG00000004846	11	0.0129187432008165
ENSG00000005844	14	-0.0245339042061346
ENSG00000007312	23	0.011531313431734
ENSG00000019582	54	-0.0336765155209851
ENSG00000022267	58	0.0108888399676259
ENSG00000024526	61	0.0116806717040056
ENSG00000053918	91	-0.0270181298912272
ENSG00000058091	101	0.0136626012434091
ENSG00000063438	111	0.010886655792879
ENSG00000066279	130	0.0106663880437396
ENSG00000067048	135	0.0106969687960148
ENSG00000068781	143	0.136086461520314
ENSG00000069424	149	0.0108863824207891
ENSG00000070601	157	-0.0251734975580719
ENSG00000071242	159	0.0131641847990848
ENSG00000072571	164	0.0111245852311178
ENSG00000073756	171	0.0143360520193172
ENSG00000078399	195	0.0122267346871599
ENSG00000090382	249	-0.030462467048056
ENSG00000099998	278	-0.0250387250631131
ENSG00000100342	286	-0.028297549830834
ENSG00000102362	321	0.0108997226625421
ENSG00000103175	334	0.0176241350364376
ENSG00000105609	369	-0.0248579911549932
ENSG00000105647	370	0.0134004853943738
ENSG00000105855	378	0.0118436627390813
ENSG00000106565	393	-0.0280847109108697
ENSG00000107742	410	-0.0245155176549187
ENSG00000107984	417	0.0118068254844921
ENSG00000108932	433	0.0213137085085182
ENSG00000110660	464	0.0119859162721271
ENSG00000112139	491	0.0110036355403942
ENSG00000113504	518	0.0115344464346233
ENSG00000115902	548	0.0118525426901927
ENSG00000116133	554	0.0134532292049879
ENSG00000118508	584	0.0109684035998581
ENSG00000118971	590	-0.0278473052230606
ENSG00000119138	592	0.0109873286062861
ENSG00000119508	596	0.0129830962560779
ENSG00000119782	604	0.0157701452065806
ENSG00000119938	609	0.0139050926358204
ENSG00000120437	616	0.0120162326937518
ENSG00000121743	638	0.0107599564651761
ENSG00000122966	655	0.0117986108648432
ENSG00000123975	666	0.0106861878161367
ENSG00000125851	695	-0.0327551581328909
ENSG00000127920	720	0.0110656374185789
ENSG00000129824	750	0.0148406957294841
ENSG00000130340	761	0.0118945834357338
ENSG00000130508	764	0.0108706327773687
ENSG00000130600	768	-0.0248409710873562
ENSG00000130748	774	0.0116123328471552
ENSG00000131634	789	0.0105657705676497
ENSG00000132554	809	-0.0256339770723142
ENSG00000132970	822	0.0106421933461017
ENSG00000134594	861	0.0133480508650976
ENSG00000134602	862	0.0124900860540284
ENSG00000134668	863	0.0107849452604616
ENSG00000134824	867	0.0129134421287175
ENSG00000134874	871	0.0106032135843982
ENSG00000135077	882	-0.025519680892255
ENSG00000135218	887	0.0136008508876862
ENSG00000135318	888	0.0134828044506959
ENSG00000136193	910	0.0106104240400251
ENSG00000136197	911	0.218693279248752
ENSG00000136295	915	0.0106687728530556
ENSG00000136999	928	0.013231698134472
ENSG00000137642	943	-0.0258694564860543
ENSG00000138061	959	0.0193874833804901
ENSG00000138678	980	0.0109125233777564
ENSG00000139329	993	-0.0305327449975465
ENSG00000141338	1029	-0.0254721233866308
ENSG00000141837	1039	0.0105983574726215
ENSG00000142185	1043	-0.0262763557053041
ENSG00000145040	1100	0.0401519018848697
ENSG00000145358	1105	0.0196459913498974
ENSG00000147874	1162	0.0106935856315306
ENSG00000149090	1176	0.0154654958809026
ENSG00000149289	1181	0.0126452530506383
ENSG00000149489	1187	0.0127320967965336
ENSG00000149564	1191	-0.0249553269074789
ENSG00000151012	1206	0.0161760436125841
ENSG00000152207	1233	0.0207018461842104
ENSG00000152487	1238	0.0337037133494878
ENSG00000152583	1240	-0.0243278110985714
ENSG00000154175	1268	-0.0259788525370556
ENSG00000155962	1301	-0.0252501581001547
ENSG00000156218	1305	-0.0275214776534149
ENSG00000156535	1315	0.0120604544341346
ENSG00000157404	1325	0.0132835585049266
ENSG00000157927	1336	0.0123635112873604
ENSG00000158164	1343	0.0133666387683411
ENSG00000158517	1352	-0.0255978700281152
ENSG00000159164	1359	0.0108745996842866
ENSG00000159167	1360	0.0130284984515161
ENSG00000161381	1398	-0.0250326797078893
ENSG00000161544	1399	0.0110661023375863
ENSG00000161681	1404	0.0150422951300381
ENSG00000162892	1429	0.0229346440827498
ENSG00000162894	1430	0.0117024786658183
ENSG00000163032	1435	-0.0280864522002967
ENSG00000163081	1441	0.011567864965471
ENSG00000163735	1470	0.0120844136118551
ENSG00000163739	1471	0.0125135753952941
ENSG00000164211	1500	0.0118961238309505
ENSG00000164619	1510	-0.0250845541435376
ENSG00000165152	1527	0.0116895862894976
ENSG00000165891	1552	0.0126822265712575
ENSG00000165949	1555	-0.0242791860870429
ENSG00000167244	1588	-0.0242342957313134
ENSG00000168542	1629	-0.0331608325182094
ENSG00000168843	1637	-0.025347274243764
ENSG00000169429	1654	0.0135132751116474
ENSG00000171056	1704	0.0196654729786971
ENSG00000172061	1728	-0.0258931273419408
ENSG00000173372	1767	-0.0336732430918284
ENSG00000173530	1770	0.016920881345749
ENSG00000174028	1781	0.0106976339395608
ENSG00000174564	1789	0.021377726032395
ENSG00000175040	1795	0.0111173373170435
ENSG00000175556	1807	0.0110971261316105
ENSG00000175592	1809	0.010650911169063
ENSG00000177283	1847	0.0120829898259841
ENSG00000177602	1857	0.0108979190245584
ENSG00000177707	1860	0.0106503745277861
ENSG00000178404	1872	0.0207915189325573
ENSG00000178502	1874	0.0108761273215119
ENSG00000178538	1875	0.0117808666465369
ENSG00000178878	1880	0.0163661615996494
ENSG00000179344	1883	-0.0490083120443437
ENSG00000179388	1885	0.0131872914399006
ENSG00000179855	1895	0.0133358497759874
ENSG00000180353	1905	-0.0253298212373261
ENSG00000181019	1913	0.0152016639993198
ENSG00000182492	1944	-0.0259588802525119
ENSG00000182600	1949	0.026089007225028
ENSG00000182771	1953	-0.0245365452060373
ENSG00000184828	2006	-0.0238468318934068
ENSG00000185164	2018	0.0115087579305356
ENSG00000185291	2021	-0.02556010242256
ENSG00000185477	2028	0.0151450685862407
ENSG00000185686	2037	-0.0371814361289633
ENSG00000186081	2048	-0.0331079591983256
ENSG00000186847	2074	-0.0314599722244197
ENSG00000186871	2077	0.011047827849928
ENSG00000188227	2107	-0.0248990424751504
ENSG00000189343	2139	0.0221690055255356
ENSG00000196136	2144	-0.0268998599461169
ENSG00000196205	2148	0.0121411437896113
ENSG00000196368	2158	0.0118601138501483
ENSG00000196549	2163	0.018207136985739
ENSG00000196684	2172	-0.587842082680356
ENSG00000196972	2181	0.0180688215050935
ENSG00000197181	2190	-0.0259776328042072
ENSG00000197614	2209	-0.0271428936661601
ENSG00000197632	2210	0.0147893701700086
ENSG00000197635	2211	0.016556990447749
ENSG00000197825	2215	-0.0264474030755965
ENSG00000198064	2223	-0.025140877182263
ENSG00000198431	2231	0.0106994715138147
ENSG00000198502	2235	-0.0262076363756852
ENSG00000198743	2241	0.0108806039501371
ENSG00000198826	2248	0.0107301235931978
ENSG00000203896	2286	0.0193252126794402
ENSG00000204622	2303	-0.0342910105468193
ENSG00000206341	2337	-0.0285560931731965
ENSG00000209082	2344	-0.0270645313499153
ENSG00000210127	2350	-0.0495646864743599
ENSG00000210135	2351	-0.0393690287026154
ENSG00000210140	2352	-0.0384273707942241
ENSG00000210144	2353	-0.0344591535936383
ENSG00000210151	2354	-0.0351740554570496
ENSG00000210194	2362	-0.0291782048142506
ENSG00000210196	2364	-0.0344015056978997
ENSG00000214262	2523	0.0113532433137876
ENSG00000214787	2538	-0.0246001888224854
ENSG00000215492	2551	0.0118829833577867
ENSG00000215533	2553	0.0689441455372792
ENSG00000225840	2627	-0.0314778152468005
ENSG00000227097	2664	0.0131316110824165
ENSG00000228672	2701	0.0122253460882424
ENSG00000231991	2776	0.0149991631608433
ENSG00000232274	2785	-0.0277785583018998
ENSG00000232629	2794	-0.0244288926697217
ENSG00000232973	2806	0.0120507230647959
ENSG00000233280	2816	0.0112597547476596
ENSG00000233610	2826	0.0120491277717617
ENSG00000234465	2842	0.0144066523866919
ENSG00000235655	2869	0.0160612653234621
ENSG00000235872	2876	0.0108447345756306
ENSG00000238261	2924	-0.0292727829338562
ENSG00000239415	2928	0.0346788399675167
ENSG00000240342	2943	0.0151266272784987
ENSG00000240475	2947	0.106344036987303
ENSG00000240583	2949	-0.0251391587000563
ENSG00000241978	2980	0.0126577928740302
ENSG00000242173	2982	0.0552600158017806
ENSG00000242396	2987	0.0118031533946606
ENSG00000243176	3001	0.0182839923755856
ENSG00000243251	3003	0.021328340457361
ENSG00000243753	3016	-0.0299362075750763
ENSG00000245067	3030	-0.035359668654619
ENSG00000245112	3031	0.0109727419934891
ENSG00000250067	3105	0.0105023147515666
ENSG00000250132	3107	0.0925676952621624
ENSG00000250644	3117	0.0292006982461794
ENSG00000254827	3205	0.0140863950734114
ENSG00000254870	3207	0.188286164555301
ENSG00000254979	3208	0.0487732486093893
ENSG00000257315	3238	0.151042480308083
ENSG00000257390	3240	0.166224424796685
ENSG00000258429	3254	0.0916900625431242
ENSG00000258465	3255	-0.0292226751836209
ENSG00000259207	3269	0.0159109675431096
ENSG00000259316	3273	0.0181096340505993
ENSG00000261128	3332	0.0124132203514049
ENSG00000262664	3356	0.0296637324329696
ENSG00000263563	3368	-0.0259151028384048
ENSG00000264057	3381	-0.0238497345430963
ENSG00000265690	3422	-0.177259778460318
ENSG00000267179	3472	-0.107699386221691
ENSG00000267950	3501	0.0111717055164437
ENSG00000267987	3503	0.0126418597041715
ENSG00000268083	3505	-0.0282455572383469
ENSG00000268112	3506	0.0113034726070201
ENSG00000268427	3514	0.0109295319182637
ENSG00000269151	3522	0.0178229537688112
ENSG00000269897	3544	0.0472447109682652
ENSG00000271581	3566	-0.0276097316463074
