# Supplementary material for: Ensemble Modeling Approach Targeting Heterogeneous RNA-Seq data: Application to Melanoma Pseudogenes
Source: Sci Rep. 2017 Dec 11;7:17344. doi: 10.1038/s41598-017-17337-7 (PMC5725464; doi:10.1038/s41598-017-17337-7)
Supplement: Supplementary file 1 — Supplementary Files [file 41598_2017_17337_MOESM1_ESM.zip › Supplementary_Files/8_Models/8_1_PCA_Gene_Selection/Supplementary Table 8.1.4.txt]

GeneID Sort Order Coefficient
ENSG00000004700	11	0.000867127373644947
ENSG00000004897	13	0.000839373525334015
ENSG00000005844	15	-0.00309210592615624
ENSG00000006125	16	0.00099671994335295
ENSG00000006634	17	0.00099111918223662
ENSG00000007312	21	0.00145333748346968
ENSG00000009844	28	0.000805207753402168
ENSG00000011405	35	0.000831663765213908
ENSG00000011426	36	0.000846291289827511
ENSG00000012174	38	0.00088628951799104
ENSG00000012963	40	0.000808201501616019
ENSG00000013293	41	-0.00321508726825183
ENSG00000019549	50	0.00126559899971491
ENSG00000019582	51	-0.0042443857422698
ENSG00000020922	53	0.00083610112841524
ENSG00000022267	54	0.00137236398699413
ENSG00000023516	55	0.00114641298713782
ENSG00000023909	57	0.000857486598117445
ENSG00000024526	58	0.00147216170300405
ENSG00000029363	59	0.000844940419166821
ENSG00000031003	60	0.00080453471967316
ENSG00000033867	64	0.0011750372553286
ENSG00000034063	65	0.000806390031879916
ENSG00000035499	66	0.00125857731391228
ENSG00000039319	71	0.00108974726115019
ENSG00000042781	73	0.00074280703017639
ENSG00000052795	88	0.0011178933806701
ENSG00000052802	89	0.00093279665252594
ENSG00000053770	93	0.000793746362209571
ENSG00000053918	94	-0.00340520281029846
ENSG00000055917	97	0.000818442123079915
ENSG00000056586	98	0.00100462763577736
ENSG00000057019	99	0.000970709030637626
ENSG00000057252	100	0.00129652463182877
ENSG00000058056	102	0.00106971186453261
ENSG00000058063	103	0.00106547465667454
ENSG00000058804	105	0.00103271292839622
ENSG00000060749	108	0.00102737397584793
ENSG00000061676	109	0.000863740805070234
ENSG00000061918	110	0.00121828167324244
ENSG00000063438	113	0.00137208870672802
ENSG00000064309	118	0.000851746919555926
ENSG00000064419	119	0.000878732835498024
ENSG00000064726	121	0.000945140292423666
ENSG00000064961	124	0.00106841678073997
ENSG00000065154	126	0.0011919130936031
ENSG00000065328	127	0.000975391897261507
ENSG00000065613	128	0.00104911435125734
ENSG00000065615	129	0.000824390501651337
ENSG00000065809	131	0.000920387278427771
ENSG00000066279	137	0.0013443274826386
ENSG00000066557	141	0.000874295465249577
ENSG00000066697	142	0.00094838149832837
ENSG00000066739	143	0.000902402989331357
ENSG00000067057	145	0.000905704271557906
ENSG00000067064	146	0.001103586293922
ENSG00000067646	149	0.00114642094770358
ENSG00000067992	150	0.000815987525359719
ENSG00000068366	151	0.00101253856316431
ENSG00000068796	153	0.00115904826632306
ENSG00000069424	158	0.00137205425255179
ENSG00000069956	161	0.000871753437009759
ENSG00000070159	162	0.00108495513301041
ENSG00000070367	164	0.00125719935533165
ENSG00000070540	166	0.000888363108752173
ENSG00000070601	167	-0.00317271643059283
ENSG00000071242	169	0.00165913478296243
ENSG00000072042	171	0.000835569485944869
ENSG00000072364	173	0.00125217454514212
ENSG00000072401	174	0.000875679834374502
ENSG00000072501	175	0.000937629919579626
ENSG00000072571	176	0.0014020759040287
ENSG00000072736	178	0.00082393207952464
ENSG00000073111	181	0.000938990970807459
ENSG00000073756	185	0.00180682988871909
ENSG00000075218	191	0.000831107743525468
ENSG00000076053	194	0.000838951846780818
ENSG00000076382	196	0.0010133568031096
ENSG00000076641	198	0.00110563985537849
ENSG00000077152	200	0.000881943569433576
ENSG00000077782	202	0.000922588869869551
ENSG00000077942	204	0.00103420445047249
ENSG00000078098	206	0.00101596406243051
ENSG00000078399	208	0.00154098420153829
ENSG00000079435	215	0.000889431522365652
ENSG00000079950	216	0.000831196994224714
ENSG00000080345	217	0.000971775204131782
ENSG00000080839	218	0.000914012441965191
ENSG00000081019	220	0.000890313143616453
ENSG00000081041	221	0.00111059614603099
ENSG00000081087	222	0.000815883179203042
ENSG00000081181	223	0.000876845721512393
ENSG00000082146	229	0.00079488375062953
ENSG00000082153	230	0.000844368758748712
ENSG00000082212	231	0.00080892700039372
ENSG00000082458	232	0.00087672025924068
ENSG00000083312	236	0.00106721491691139
ENSG00000083544	237	0.000983661643459079
ENSG00000084093	238	0.000930299518009895
ENSG00000084112	240	0.00125468568213205
ENSG00000084710	244	0.000856975807991864
ENSG00000084731	245	0.000961151910298206
ENSG00000084754	246	0.000841606162476625
ENSG00000085449	248	0.000892986876744289
ENSG00000085491	250	0.00101346733017215
ENSG00000085662	253	0.00114046329493639
ENSG00000085840	254	0.00086721030830609
ENSG00000086475	255	0.000945754643317582
ENSG00000086827	258	0.00083856016924689
ENSG00000087448	260	0.000954269799780488
ENSG00000087586	261	0.000835357217944212
ENSG00000088325	264	0.000897534644458471
ENSG00000088832	267	0.000919603534484759
ENSG00000088836	268	0.00107916343767258
ENSG00000089057	273	0.000871683854714274
ENSG00000089876	277	0.000823034304846281
ENSG00000090376	278	0.000906175546502108
ENSG00000090382	279	-0.00383930637754266
ENSG00000090889	282	0.00103836159975862
ENSG00000091009	284	0.000821443279158327
ENSG00000091483	287	0.000800687134822307
ENSG00000091844	289	0.000831837628110474
ENSG00000092068	290	0.00098187596029128
ENSG00000094804	295	0.000959574764485937
ENSG00000095002	296	0.000793449036544286
ENSG00000095564	299	0.000937199769857817
ENSG00000095752	302	0.0011537853998529
ENSG00000099194	304	0.00109449456555913
ENSG00000099219	305	0.000837724017156627
ENSG00000099998	311	-0.00315573051482323
ENSG00000100162	316	0.00095602323601883
ENSG00000100342	324	-0.00356645321480243
ENSG00000100364	326	0.00106294975107273
ENSG00000100426	329	0.0010222509694124
ENSG00000100479	330	0.0009033393257777
ENSG00000100485	331	0.000927105464654908
ENSG00000100526	333	0.00104987026690003
ENSG00000100528	334	0.000834612557760192
ENSG00000100580	335	0.000970767495364771
ENSG00000100644	338	0.000892830013175657
ENSG00000100744	339	0.000964351584115036
ENSG00000100916	341	0.000986578969157913
ENSG00000100918	342	0.000888857084300642
ENSG00000100985	343	-0.00312976864215709
ENSG00000101000	344	0.00126031647933601
ENSG00000101224	350	0.000918719090866139
ENSG00000101255	351	0.00083946749971604
ENSG00000101350	356	0.000900373959716686
ENSG00000101447	359	0.00122116266458892
ENSG00000101752	361	0.000958110547608151
ENSG00000102034	367	0.000919349511663838
ENSG00000102189	369	0.000884015219786476
ENSG00000102218	370	0.00098685625155768
ENSG00000102313	372	-0.00315351198001926
ENSG00000102362	373	0.00137373557649575
ENSG00000102384	374	0.000967368907535749
ENSG00000102393	375	0.000944998228434546
ENSG00000102699	377	0.000918430181024985
ENSG00000102780	378	0.00116506227329109
ENSG00000102781	379	0.000807539003057489
ENSG00000103064	383	0.000908507230264693
ENSG00000103150	385	0.000793580820799715
ENSG00000103175	386	0.00222124012271639
ENSG00000103404	389	0.000845162590545084
ENSG00000103888	394	0.00119621893394733
ENSG00000104147	398	0.000962872753091644
ENSG00000104290	401	0.000947492812063648
ENSG00000104341	404	0.000881548936245462
ENSG00000104356	405	0.00108088194011214
ENSG00000104549	410	0.00117715696775596
ENSG00000104756	411	0.000829189052155578
ENSG00000105011	419	0.00086451147168478
ENSG00000105609	428	-0.00313295189860058
ENSG00000105835	436	0.000800051345557597
ENSG00000105855	437	0.00149270411407867
ENSG00000105887	439	0.00103057250433629
ENSG00000106565	450	-0.00353962827572184
ENSG00000106723	452	0.000794380333861137
ENSG00000106771	453	0.000874308251557692
ENSG00000106780	454	0.000898746921924298
ENSG00000106799	455	0.00107678886310142
ENSG00000107014	460	0.000724880001719554
ENSG00000107130	461	0.00102822222576848
ENSG00000107185	463	0.000977717339145433
ENSG00000107186	464	0.000920276219636937
ENSG00000107362	467	0.000848114349306742
ENSG00000107560	469	0.000821676061201033
ENSG00000107566	471	0.000807973841844448
ENSG00000107742	475	-0.00308978859567764
ENSG00000107789	477	0.00109677772358092
ENSG00000107854	480	0.00106005468959653
ENSG00000107897	481	0.000845418201339196
ENSG00000107957	482	0.000795472049709096
ENSG00000107984	483	0.00148806136776885
ENSG00000108055	484	0.00105699367366793
ENSG00000108094	485	0.00093350870520686
ENSG00000108106	486	0.00104877581805867
ENSG00000108389	490	0.000864966143703405
ENSG00000108932	500	0.00268625180215209
ENSG00000108946	501	0.000847459948009141
ENSG00000109089	506	0.00100471072699683
ENSG00000109133	507	0.000941512508922316
ENSG00000109189	508	0.00090774941680916
ENSG00000109436	511	0.00119769881193912
ENSG00000109674	514	0.000827784930009001
ENSG00000109685	515	0.000909163117578253
ENSG00000109762	516	0.000998591412614355
ENSG00000109805	517	0.00114219178990136
ENSG00000109854	518	0.00105127443613202
ENSG00000109929	521	0.000938221464524641
ENSG00000109971	523	0.000829170304886226
ENSG00000110002	525	0.00091092171455179
ENSG00000110092	527	0.00128693617242964
ENSG00000110172	529	0.000911249329092803
ENSG00000110218	530	0.00121318320024086
ENSG00000110344	532	0.000826133491637502
ENSG00000110395	535	0.00113275812718962
ENSG00000110422	536	0.000847652646272831
ENSG00000110427	537	0.000949753833606896
ENSG00000110628	539	0.000821401312888773
ENSG00000110660	540	0.0015106328949548
ENSG00000110700	541	0.000834274006421773
ENSG00000111206	547	0.00085805644600678
ENSG00000111252	549	0.00129929274178694
ENSG00000111412	555	0.000943663270856166
ENSG00000111530	557	0.000898487787051492
ENSG00000111540	558	0.000835814149527461
ENSG00000111670	560	0.000808760493068255
ENSG00000111775	563	0.000871236973934009
ENSG00000111875	568	0.00128230325810883
ENSG00000111897	570	0.00079791337128511
ENSG00000112029	573	0.000904071883016626
ENSG00000112139	575	0.00138683213147986
ENSG00000112144	576	0.00097647353698692
ENSG00000112234	577	0.00105856432431029
ENSG00000112276	578	0.000963516053842212
ENSG00000112312	583	0.000862372378484222
ENSG00000112365	584	0.000925498171033953
ENSG00000112367	585	0.000871153474623195
ENSG00000112419	586	0.000955943928470291
ENSG00000112742	592	0.00116881188943604
ENSG00000112972	599	0.000932650107552452
ENSG00000112984	601	0.00118933797024407
ENSG00000113083	603	0.00108475265014364
ENSG00000113161	604	0.000989816175335638
ENSG00000113163	605	0.000873547041116576
ENSG00000113356	612	0.000794677354403487
ENSG00000113368	614	0.000855120810693487
ENSG00000113441	616	0.000958389863039137
ENSG00000113504	617	0.00145373234833584
ENSG00000113595	619	0.00081440535140376
ENSG00000113615	620	0.00102190014403099
ENSG00000113638	621	0.000842593339860579
ENSG00000113712	622	0.000832920576223257
ENSG00000113810	624	0.000836734505856253
ENSG00000113966	626	0.000833216917308827
ENSG00000114209	628	0.000899706324763924
ENSG00000114268	629	0.0012521161522551
ENSG00000114346	630	0.000942954308905261
ENSG00000114450	631	0.00106539734232326
ENSG00000114978	644	0.000844780706998905
ENSG00000114999	645	0.000890661121349079
ENSG00000115091	647	0.000882270363548228
ENSG00000115163	648	0.00093189558190472
ENSG00000115514	656	0.000993684542811976
ENSG00000115756	660	0.000880097099736286
ENSG00000115808	661	0.00105138610781674
ENSG00000115825	662	0.0011531834773768
ENSG00000115902	664	0.00149382328978038
ENSG00000115993	667	0.00117660764030985
ENSG00000116133	671	0.00169556420377152
ENSG00000116459	674	0.000877896150508149
ENSG00000116903	680	0.00082141011531887
ENSG00000117000	682	0.000811018164240852
ENSG00000117143	686	0.000965719622683861
ENSG00000117399	689	0.000809217757083737
ENSG00000117602	693	0.0008283440009812
ENSG00000117650	694	0.000937645778138504
ENSG00000117724	695	0.000815437662245058
ENSG00000118193	699	0.0011044337343509
ENSG00000118260	700	0.000817292153979885
ENSG00000118276	702	0.00109950323187039
ENSG00000118496	706	0.00128001785217896
ENSG00000118503	707	0.00123561635303448
ENSG00000118508	709	0.00138239170931116
ENSG00000118515	711	0.0010472859569801
ENSG00000118762	713	0.000937107338587213
ENSG00000118971	715	-0.00350970708877949
ENSG00000119138	718	0.00138477690345054
ENSG00000119318	720	0.00095183347006993
ENSG00000119401	721	0.00107764581583408
ENSG00000119402	722	0.000826280952806824
ENSG00000119403	723	0.00092299927380123
ENSG00000119508	724	0.00163631147068869
ENSG00000119673	728	0.00110831794659052
ENSG00000119682	730	0.000795884415868691
ENSG00000119705	733	0.000823231852364916
ENSG00000119729	735	0.000847748338055162
ENSG00000119812	736	0.000797022942133228
ENSG00000119865	737	0.00126100110046061
ENSG00000119900	738	0.000886249615529071
ENSG00000119906	739	0.000813410303791576
ENSG00000119912	740	0.000879924859503672
ENSG00000119938	741	0.00175251435652956
ENSG00000120063	742	0.000946568787818281
ENSG00000120137	743	0.00120286227476214
ENSG00000120318	746	0.000974769215039506
ENSG00000120437	750	0.00151445379464439
ENSG00000120539	753	0.00104314117392696
ENSG00000120705	757	0.000904878145009038
ENSG00000120802	761	0.000861133588728197
ENSG00000120833	763	0.000805647320256218
ENSG00000120875	764	0.00102261165823734
ENSG00000120889	766	0.000950270970963333
ENSG00000121152	768	0.00112104799832376
ENSG00000121350	770	0.000825001419056114
ENSG00000121579	774	0.00081860265696192
ENSG00000121621	775	0.0011313196831553
ENSG00000121644	776	0.000851684371804677
ENSG00000121690	777	0.00131983905500241
ENSG00000121743	780	0.00135612028446883
ENSG00000121892	783	0.000956635889006828
ENSG00000122068	790	0.000794833114326493
ENSG00000122591	796	0.00110790265502826
ENSG00000122729	799	0.000950924296405912
ENSG00000122778	800	0.00117087579915726
ENSG00000122824	801	0.00123774379321715
ENSG00000122966	804	0.00148702604644843
ENSG00000123080	806	0.000895165682888034
ENSG00000123091	807	0.000987903103734438
ENSG00000123191	808	0.000917105769112971
ENSG00000123416	813	0.00079698273889092
ENSG00000123505	815	0.0011380921204383
ENSG00000123643	816	0.000803912561713696
ENSG00000123892	818	0.00102964208330562
ENSG00000123975	821	0.00134682292702654
ENSG00000123983	822	0.000965468218177588
ENSG00000124224	832	0.00089258441400603
ENSG00000124486	834	0.000848353086121695
ENSG00000124762	838	0.000879925944092813
ENSG00000125166	845	0.000870864338184579
ENSG00000125249	848	0.000869095069994588
ENSG00000125319	849	0.000808962307307919
ENSG00000125378	851	0.00115199781628445
ENSG00000125484	855	0.000858947249772242
ENSG00000125695	857	-0.0417389593851585
ENSG00000125851	863	-0.00412826339109825
ENSG00000126458	870	0.000864934520663189
ENSG00000126787	876	0.00111888491244433
ENSG00000126804	877	0.000947660214982495
ENSG00000126821	878	0.00101564629766875
ENSG00000126947	880	0.00086959366919842
ENSG00000127314	884	0.000999627239773651
ENSG00000127334	886	0.00103298530920159
ENSG00000127337	887	0.000816885969028701
ENSG00000127688	889	0.001231729214172
ENSG00000127870	891	0.000848124026538714
ENSG00000127920	894	0.00139464647579934
ENSG00000128872	912	0.000819062404242692
ENSG00000129195	919	0.00103840664266902
ENSG00000129317	923	0.000872810608940894
ENSG00000129465	925	0.00113259504253844
ENSG00000130164	935	0.0011894902403486
ENSG00000130227	939	0.000797863714371608
ENSG00000130340	941	0.00149912185283563
ENSG00000130508	943	0.00137006926209345
ENSG00000130600	947	-0.00313080679150462
ENSG00000130748	952	0.00146354868395586
ENSG00000130881	956	0.00128248401166544
ENSG00000131263	961	0.000952925011932176
ENSG00000131373	962	0.000809095989557565
ENSG00000131634	969	0.00133164626029916
ENSG00000131711	970	0.00124708240720261
ENSG00000131725	971	0.000794498122515258
ENSG00000131747	973	0.000948968239174697
ENSG00000131943	976	0.000876337119311303
ENSG00000132196	982	0.00103199400115671
ENSG00000132294	984	0.00101992673144598
ENSG00000132341	987	0.000798458785440423
ENSG00000132429	989	0.00127856978247547
ENSG00000132554	994	-0.00323075250275237
ENSG00000132640	998	0.000979103289659552
ENSG00000132646	999	0.00109009744223101
ENSG00000132970	1012	0.00134127812827089
ENSG00000133026	1013	0.000941521314618596
ENSG00000133104	1014	0.000812770282179671
ENSG00000133657	1022	0.000954560370724392
ENSG00000134057	1029	0.000919457380601034
ENSG00000134109	1030	0.00089047493261534
ENSG00000134138	1032	-0.00308823992440659
ENSG00000134243	1036	0.000823919829073065
ENSG00000134308	1037	0.000822269963955749
ENSG00000134594	1045	0.00168230815755297
ENSG00000134602	1046	0.00157417542602965
ENSG00000134668	1048	0.00135926972213437
ENSG00000134779	1050	0.000869211193124455
ENSG00000134802	1051	0.000893494863412769
ENSG00000134824	1052	0.00162753268284544
ENSG00000134852	1053	0.000923046362364602
ENSG00000134874	1054	0.00133636535323309
ENSG00000134954	1057	0.000967688557308198
ENSG00000134970	1059	0.000972245470935745
ENSG00000134982	1060	0.00119878106584683
ENSG00000134987	1062	0.00084123336440793
ENSG00000135018	1063	0.000941681736417717
ENSG00000135045	1064	0.000891426563753666
ENSG00000135077	1066	-0.00321634729872414
ENSG00000135218	1071	0.00171416955398669
ENSG00000135316	1073	0.000814611444094165
ENSG00000135318	1074	0.00169929169010036
ENSG00000135338	1075	0.000889539244190604
ENSG00000135540	1082	0.00106200339305892
ENSG00000135604	1084	0.00128003996230363
ENSG00000135622	1085	0.000926826412412183
ENSG00000135720	1089	0.000877219999566067
ENSG00000135776	1092	0.000888906439155499
ENSG00000135916	1094	0.000824062526536619
ENSG00000135931	1096	0.000877543815856531
ENSG00000136010	1097	0.00108478132833205
ENSG00000136021	1098	0.000946133066915662
ENSG00000136040	1099	0.0010485988685468
ENSG00000136108	1100	0.00118457722207171
ENSG00000136158	1102	0.000888748240507666
ENSG00000136193	1103	0.00133727411575157
ENSG00000136295	1106	0.00134462804968071
ENSG00000136451	1108	0.000832678685620048
ENSG00000136738	1115	0.000920523303032758
ENSG00000136824	1117	0.00112060325343546
ENSG00000136854	1118	0.000925623579828069
ENSG00000136859	1119	0.00103433845897822
ENSG00000136869	1120	0.00116430627677003
ENSG00000136943	1123	0.00107669012492886
ENSG00000136982	1124	0.000880287789302578
ENSG00000136999	1125	0.00166764375824379
ENSG00000137040	1126	0.000859307949012472
ENSG00000137309	1130	0.000805653468797406
ENSG00000137310	1131	0.00085296861021604
ENSG00000137331	1132	0.00128830535134611
ENSG00000137449	1133	0.000811235928123635
ENSG00000137492	1137	0.000822319580827859
ENSG00000137563	1140	0.000841278974830384
ENSG00000137642	1142	-0.003260430913681
ENSG00000137700	1145	0.000830093950254558
ENSG00000137714	1146	0.000852916616903418
ENSG00000137804	1148	0.000844682605289713
ENSG00000137970	1159	0.00211536027496648
ENSG00000138018	1160	0.000906179357785868
ENSG00000138061	1162	0.00244348195665814
ENSG00000138107	1164	0.000881937857046743
ENSG00000138119	1165	0.00104961791148431
ENSG00000138138	1166	0.000917358141720931
ENSG00000138160	1167	0.0012937978853382
ENSG00000138166	1168	0.000916286571598132
ENSG00000138172	1169	0.000851198540535154
ENSG00000138175	1170	0.000803015265617205
ENSG00000138180	1171	0.00123736115896248
ENSG00000138182	1172	0.0011834901298163
ENSG00000138293	1176	0.00108466969982997
ENSG00000138336	1178	0.000973029836595879
ENSG00000138413	1180	0.00102891646308434
ENSG00000138448	1182	0.000847100846779901
ENSG00000138459	1184	0.000895189043853282
ENSG00000138463	1185	0.0010394417201631
ENSG00000138613	1186	0.00112600584003585
ENSG00000138678	1190	0.00137534890175539
ENSG00000138756	1192	0.000924410010669001
ENSG00000138767	1193	0.000938390446671394
ENSG00000138778	1194	0.000906435011328579
ENSG00000138802	1196	0.0010441152467488
ENSG00000139329	1201	-0.00384816378818027
ENSG00000139350	1202	0.000838832196715876
ENSG00000139505	1204	0.00106844220308673
ENSG00000139645	1210	0.000801689289544912
ENSG00000139697	1211	0.000944385217741767
ENSG00000140009	1215	0.000980953391485299
ENSG00000140263	1220	0.00117617844129672
ENSG00000140526	1229	0.000879968847184946
ENSG00000140534	1231	0.00102164320392459
ENSG00000140941	1235	0.00102002612048886
ENSG00000140948	1237	0.000956695917927466
ENSG00000141198	1241	0.000838368852281867
ENSG00000141338	1243	-0.00321035343636379
ENSG00000141424	1245	0.00100930080701101
ENSG00000141526	1249	0.00110983431051431
ENSG00000141646	1254	0.00088650207295433
ENSG00000141837	1257	0.00133575331807242
ENSG00000142185	1259	-0.00331171404728337
ENSG00000142544	1264	0.000801789435340028
ENSG00000142657	1269	0.000955556685460322
ENSG00000142694	1272	0.00107710576416808
ENSG00000142731	1273	0.00095911559644433
ENSG00000142945	1276	0.00103624114456096
ENSG00000143228	1285	0.000809689501854156
ENSG00000143322	1288	0.000960661235740955
ENSG00000143476	1291	0.000979021711598204
ENSG00000143479	1292	0.00120020661899969
ENSG00000143514	1294	0.000796246569598836
ENSG00000143742	1297	0.000919195419567078
ENSG00000143942	1300	0.000798079791353123
ENSG00000143970	1302	0.000824088161061476
ENSG00000144136	1303	0.00109315596722664
ENSG00000144233	1306	0.000819945752804864
ENSG00000144369	1310	0.00104887716812799
ENSG00000144815	1320	0.000800636920947584
ENSG00000144827	1321	0.000820301928237056
ENSG00000144834	1322	0.00100779169545149
ENSG00000144909	1324	0.00080191192780458
ENSG00000145087	1327	-0.00303329783944683
ENSG00000145358	1332	0.00247606274842479
ENSG00000145386	1333	0.001213016597513
ENSG00000145391	1334	0.00118003034612729
ENSG00000145545	1338	0.000826477644618566
ENSG00000145907	1344	0.000903517681267648
ENSG00000145979	1346	0.000868473426180235
ENSG00000146054	1350	0.00122667656112312
ENSG00000146205	1354	0.000936029584693834
ENSG00000146242	1355	0.00104533658464924
ENSG00000146247	1356	0.00118333081707242
ENSG00000146386	1358	0.000987574821685317
ENSG00000146409	1359	0.00128697977354159
ENSG00000146410	1360	0.000965327077978142
ENSG00000146457	1364	0.000804626410586774
ENSG00000146476	1365	0.000970058037849735
ENSG00000146670	1368	0.00101197359705324
ENSG00000146950	1372	0.0010807741029747
ENSG00000146966	1373	0.00100854129622789
ENSG00000147251	1382	0.00103370878370372
ENSG00000147526	1386	0.00107012225654244
ENSG00000147649	1390	0.000810127269466606
ENSG00000147854	1393	0.00109263616722598
ENSG00000147872	1394	0.000845145052290493
ENSG00000147874	1395	0.00134775530324469
ENSG00000148019	1396	0.000978760384480696
ENSG00000148110	1398	0.00111965679575553
ENSG00000148288	1400	0.00101039528061626
ENSG00000148680	1405	0.00118940463760506
ENSG00000148834	1407	0.000976665242408174
ENSG00000148835	1408	0.00101583487761382
ENSG00000148841	1409	0.00118025053259915
ENSG00000148908	1410	0.000995971350927982
ENSG00000149090	1411	0.00194917820916275
ENSG00000149212	1415	0.00101147118202471
ENSG00000149260	1416	0.000943022090420231
ENSG00000149289	1417	0.00159373174229022
ENSG00000149308	1418	0.00106848867188309
ENSG00000149485	1422	0.000967384310446358
ENSG00000149489	1424	0.00160467700640619
ENSG00000149503	1425	0.00111836303948633
ENSG00000149557	1428	0.00119553779866747
ENSG00000149564	1429	-0.00314521951220822
ENSG00000149639	1432	0.000798918441958973
ENSG00000150093	1436	0.00094200625023186
ENSG00000150347	1438	0.000970420991817389
ENSG00000150756	1447	0.000878206828038681
ENSG00000150768	1448	0.000928470657825855
ENSG00000151012	1450	0.00203873137744323
ENSG00000151151	1454	0.000974141213012294
ENSG00000151233	1456	0.00105295130166867
ENSG00000151239	1457	0.00110602298035412
ENSG00000151247	1458	0.000849885300640919
ENSG00000151292	1459	0.00080000689751993
ENSG00000151458	1463	0.0010008273792166
ENSG00000151474	1464	0.00084131819993882
ENSG00000151502	1466	0.000795695264027595
ENSG00000151503	1467	0.001085716111453
ENSG00000151553	1468	0.000993000727133074
ENSG00000151665	1472	0.000801524294226979
ENSG00000151725	1473	0.000808598503626352
ENSG00000151726	1474	0.00100140615549278
ENSG00000151835	1477	0.000801523456038165
ENSG00000152207	1480	0.0026091363498748
ENSG00000152332	1484	0.000841877444710232
ENSG00000152583	1488	-0.00306613118875278
ENSG00000152726	1489	0.0010662421421431
ENSG00000153071	1499	0.00109746688880095
ENSG00000153201	1501	0.00110799916618824
ENSG00000153989	1514	0.000847447999111187
ENSG00000154114	1519	0.000830683582095558
ENSG00000154146	1521	0.00122028683216816
ENSG00000154175	1522	-0.00327421853487481
ENSG00000154473	1531	0.000930220736636244
ENSG00000154640	1533	0.000838183284349328
ENSG00000154978	1538	0.00100419964788387
ENSG00000154997	1539	-0.00305324832516522
ENSG00000155016	1541	0.0010665945265306
ENSG00000155189	1543	0.00103926399422939
ENSG00000155265	1544	0.0011323243375003
ENSG00000155640	1547	0.00123087389941597
ENSG00000155850	1552	0.00100400155813964
ENSG00000155876	1553	0.000950682219131662
ENSG00000155962	1555	-0.0031823782648645
ENSG00000156136	1558	0.000860318656130479
ENSG00000156218	1561	-0.00346864173894598
ENSG00000156381	1564	0.00131699468159125
ENSG00000156531	1568	0.000914839572350857
ENSG00000156535	1569	0.0015200272371896
ENSG00000156671	1571	0.000950978240468015
ENSG00000156802	1572	0.000934272122212293
ENSG00000156970	1576	0.000896465647775152
ENSG00000157240	1580	0.000856827426108181
ENSG00000157404	1585	0.00167417992784273
ENSG00000157456	1587	0.00115145995605954
ENSG00000157625	1591	0.000842799655457634
ENSG00000157764	1593	0.000800735617169516
ENSG00000157927	1601	0.00155822270269514
ENSG00000158079	1608	0.000808006976961797
ENSG00000158164	1609	0.00168465086523174
ENSG00000158186	1611	0.00102889936812842
ENSG00000158402	1614	0.000816929349857935
ENSG00000158517	1617	-0.0032262017877742
ENSG00000158669	1618	0.000869608031445477
ENSG00000158828	1621	0.000801451275101685
ENSG00000159164	1623	0.00137056922721462
ENSG00000159167	1624	0.00164203369069881
ENSG00000159200	1626	0.00111118253154497
ENSG00000159231	1628	0.000835941576379647
ENSG00000160075	1641	0.000985961014863698
ENSG00000160113	1643	0.000933344596716489
ENSG00000160211	1649	0.00104936894545098
ENSG00000160285	1654	0.000823200914588442
ENSG00000160326	1657	0.00100793051159137
ENSG00000160789	1662	0.000833392205539912
ENSG00000160951	1666	0.000712722554330726
ENSG00000161091	1669	0.00104653635282694
ENSG00000161381	1671	-0.00315496859456154
ENSG00000161544	1672	0.00139470507139855
ENSG00000161570	1673	-0.00322467203965214
ENSG00000161638	1677	0.00103791598643081
ENSG00000161681	1680	0.0018958405284289
ENSG00000161682	1681	0.00113391251027718
ENSG00000161714	1682	0.000930464559105855
ENSG00000161800	1683	0.000960376294369045
ENSG00000161813	1684	0.000841038318250944
ENSG00000161970	1691	0.000820916369746885
ENSG00000162144	1694	0.00111537243654065
ENSG00000162522	1701	0.00100964329310353
ENSG00000162607	1708	0.000950849619283775
ENSG00000162636	1710	0.00106700103835948
ENSG00000162688	1715	0.000898186116608207
ENSG00000162775	1719	0.00109004308664064
ENSG00000162892	1722	0.00289054478597103
ENSG00000162894	1723	0.00147491012148999
ENSG00000162980	1728	0.00080747964176439
ENSG00000163032	1731	-0.00353984773738238
ENSG00000163069	1733	0.000944771607379126
ENSG00000163081	1734	0.00145794421923944
ENSG00000163171	1740	0.00118149436252231
ENSG00000163291	1744	0.000832645693220736
ENSG00000163449	1751	0.000877225408239883
ENSG00000163507	1754	0.00112984675047298
ENSG00000163577	1762	0.000835171745911726
ENSG00000163625	1766	0.000970428947574422
ENSG00000163655	1770	0.00092883692925309
ENSG00000163659	1771	0.00113092170242357
ENSG00000163735	1774	0.00152304690804153
ENSG00000163739	1775	0.00157713588151684
ENSG00000163743	1776	0.000795743630186954
ENSG00000163755	1777	0.000937634448521091
ENSG00000163781	1779	0.000890494957079847
ENSG00000163820	1782	0.00108732522137821
ENSG00000163931	1784	0.000804411539460621
ENSG00000163939	1785	0.000893499636727763
ENSG00000164032	1786	0.000998972264143611
ENSG00000164039	1789	0.000908694174028619
ENSG00000164045	1790	0.00104288846525931
ENSG00000164080	1792	0.00104744199981171
ENSG00000164105	1795	0.000929650988828517
ENSG00000164109	1796	0.00126363150641501
ENSG00000164163	1801	0.000927573506864812
ENSG00000164164	1802	0.000828211509025554
ENSG00000164209	1807	0.000939647449618889
ENSG00000164211	1808	0.00149931599499655
ENSG00000164300	1811	0.00084974904558858
ENSG00000164305	1813	0.000848346093441659
ENSG00000164323	1815	0.00101715992820491
ENSG00000164506	1819	0.000981836096596062
ENSG00000164611	1821	0.000965190092192632
ENSG00000164619	1822	-0.003161506536853
ENSG00000164754	1827	0.000827908734971051
ENSG00000164823	1832	0.000895130367923734
ENSG00000164949	1836	0.000975073086138965
ENSG00000164975	1837	0.000867177018240281
ENSG00000165025	1838	0.0013027377739869
ENSG00000165030	1839	0.0011174181156753
ENSG00000165152	1848	0.00147328524381505
ENSG00000165244	1850	0.00115732199732002
ENSG00000165304	1852	0.00110057827936106
ENSG00000165312	1853	0.00098362680833165
ENSG00000165355	1854	0.0009611769911386
ENSG00000165410	1856	0.000962209005476877
ENSG00000165417	1857	0.000832918844013105
ENSG00000165480	1858	0.000811891258274082
ENSG00000165490	1859	0.00105675307287445
ENSG00000165501	1860	0.000885399341494959
ENSG00000165637	1864	0.00090780239327412
ENSG00000165646	1865	0.00092998815008204
ENSG00000165672	1867	0.00114497995379131
ENSG00000165678	1868	0.000894597492972844
ENSG00000165806	1874	0.000853047832481031
ENSG00000165813	1876	0.00084188510503628
ENSG00000165832	1877	0.000880279348079923
ENSG00000165879	1880	0.000926681464598539
ENSG00000165891	1881	0.00159839166275199
ENSG00000165949	1884	-0.00306000278436009
ENSG00000165997	1887	0.000875259811526661
ENSG00000166130	1890	0.00093653018903379
ENSG00000166313	1894	0.000894137324104808
ENSG00000166333	1897	0.000924942020341908
ENSG00000166341	1898	0.000890175042848456
ENSG00000166401	1899	0.000883991053266435
ENSG00000166439	1902	0.000920709854053999
ENSG00000166451	1903	0.00095213615495958
ENSG00000166503	1906	0.000898994986705515
ENSG00000166750	1911	0.000993688067607417
ENSG00000166845	1913	0.000975335282610728
ENSG00000166851	1914	0.00111542933815242
ENSG00000166881	1916	0.00080344916199043
ENSG00000167244	1922	-0.00305434507355254
ENSG00000167291	1924	0.0012037205008177
ENSG00000167315	1925	0.000985502420929285
ENSG00000167460	1927	0.000985026049692595
ENSG00000167513	1929	0.000940115273763886
ENSG00000167601	1932	0.00113032850814545
ENSG00000167720	1943	0.00091837112000445
ENSG00000167768	1947	-0.00368200215155935
ENSG00000167815	1948	0.00122973582232113
ENSG00000168078	1957	0.00129350873886571
ENSG00000168246	1959	0.00084703678448376
ENSG00000168280	1961	0.00103777843154606
ENSG00000168496	1970	0.00098472204705555
ENSG00000168542	1971	-0.00417939215398872
ENSG00000168615	1974	0.000937107657615616
ENSG00000168843	1979	-0.00319461820028842
ENSG00000168944	1982	0.000824193163676573
ENSG00000169018	1985	0.000915826129683421
ENSG00000169021	1986	0.00118346808666539
ENSG00000169255	1998	0.00120578696458232
ENSG00000169258	1999	0.000882392584364942
ENSG00000169306	2000	0.00125098634881435
ENSG00000169359	2002	0.000852183941129982
ENSG00000169429	2007	0.00170313202918827
ENSG00000169446	2010	0.00084325033694059
ENSG00000169607	2014	0.00101729182483673
ENSG00000169679	2016	0.00116476247876277
ENSG00000169860	2021	0.00106332320916144
ENSG00000169967	2028	0.000900664527639854
ENSG00000169981	2029	0.000853666735512206
ENSG00000170017	2032	0.00106550439798337
ENSG00000170185	2036	0.00103072739458208
ENSG00000170312	2039	0.00118114429753439
ENSG00000170325	2040	0.000856613632491188
ENSG00000170385	2044	0.000917863780928673
ENSG00000170425	2048	0.00102285156008764
ENSG00000170468	2051	0.00285681478515108
ENSG00000170677	2057	0.000857058443865615
ENSG00000170759	2059	0.00113209798656465
ENSG00000170903	2064	0.000817258762175799
ENSG00000170941	2068	-0.0141830734083534
ENSG00000171208	2075	0.000873112965722982
ENSG00000171241	2079	0.00119769893919654
ENSG00000171307	2082	0.000818276246594594
ENSG00000171314	2084	0.000822753637239506
ENSG00000171320	2085	0.00104067363702151
ENSG00000171467	2088	0.000807937228592933
ENSG00000171471	2089	0.000985258816933
ENSG00000171608	2094	0.00100721488700923
ENSG00000171612	2095	0.000955740330490384
ENSG00000171617	2096	0.00102031896822591
ENSG00000171714	2099	0.00131586543843019
ENSG00000171813	2102	0.000809131550730024
ENSG00000171848	2105	0.00113855129777842
ENSG00000171940	2107	0.00091601407514135
ENSG00000172061	2112	-0.00326341424618075
ENSG00000172175	2114	0.000849638078003658
ENSG00000172216	2116	0.00103905054574756
ENSG00000172458	2123	0.00105674234847756
ENSG00000172469	2124	0.000914669540400141
ENSG00000172667	2129	0.000901219275610699
ENSG00000172939	2138	0.000895840343733052
ENSG00000173166	2142	0.000825807851667904
ENSG00000173218	2147	0.00089782953422784
ENSG00000173276	2153	0.00108685718269707
ENSG00000173372	2155	-0.00424397330495435
ENSG00000173530	2158	0.00213260625155186
ENSG00000173744	2162	0.000854405192565135
ENSG00000173848	2168	0.000911037301391698
ENSG00000174010	2170	0.00107609513099773
ENSG00000174028	2171	0.00134826552767313
ENSG00000174111	2174	0.00115495377641492
ENSG00000174327	2177	0.000961003066241707
ENSG00000174370	2182	0.000890686057311494
ENSG00000174405	2184	0.00082692968032362
ENSG00000174748	2189	0.00111721514775781
ENSG00000174840	2193	0.000845935947208371
ENSG00000175040	2198	0.0014011624204725
ENSG00000175274	2206	0.0011229268688944
ENSG00000175556	2208	0.00139861512405662
ENSG00000175592	2210	0.00134237687031437
ENSG00000175602	2212	0.000984676598187421
ENSG00000175643	2213	0.000885927675584746
ENSG00000175793	2215	-0.00329736988123877
ENSG00000175928	2220	0.000917225285022702
ENSG00000176014	2222	0.000847646894708584
ENSG00000176022	2223	0.000798654638614139
ENSG00000176095	2227	0.000824440390471154
ENSG00000176170	2230	0.00112505490455814
ENSG00000176171	2231	0.00103315658139936
ENSG00000176273	2235	0.000899572894429121
ENSG00000176305	2236	-0.00520134729561832
ENSG00000176597	2240	0.00113733794153389
ENSG00000176624	2241	0.000985736404975784
ENSG00000176734	2244	-0.00369459714283558
ENSG00000176887	2249	0.00198370828759227
ENSG00000176973	2255	0.000866861552262183
ENSG00000176994	2256	0.0011941973291698
ENSG00000177283	2260	0.00152286746262214
ENSG00000177465	2264	0.00103168197217316
ENSG00000177556	2265	0.00106838859949255
ENSG00000177602	2267	0.00137350825679762
ENSG00000177707	2270	0.0013423092352711
ENSG00000177888	2274	0.00114332216022124
ENSG00000177889	2275	0.00086322503044888
ENSG00000178409	2286	0.000875140764874678
ENSG00000178464	2288	0.000963828641857128
ENSG00000178502	2289	0.00137076176143493
ENSG00000178726	2293	0.00120916319908911
ENSG00000178878	2296	0.00206269270661181
ENSG00000178966	2298	0.000907432963771539
ENSG00000179111	2302	0.00135094899096614
ENSG00000179344	2305	-0.00617671328745704
ENSG00000179388	2307	0.00166204700518355
ENSG00000179750	2319	0.000985986788819608
ENSG00000179855	2323	0.00168077040556592
ENSG00000179965	2329	0.00081269882346982
ENSG00000180008	2330	0.00104852822482909
ENSG00000180011	2331	0.00112925447635096
ENSG00000180340	2335	0.00106188316514698
ENSG00000180353	2336	-0.0031924185281864
ENSG00000180530	2342	0.00111546434948044
ENSG00000180581	2343	0.00199797593748611
ENSG00000180776	2346	0.00109203339189145
ENSG00000180817	2347	0.000797473977322616
ENSG00000180884	2348	0.000838597369934127
ENSG00000181019	2351	0.00191592642348295
ENSG00000181274	2353	0.000929001401648949
ENSG00000181284	2354	0.000970366469202321
ENSG00000181588	2361	0.000915936418833303
ENSG00000181649	2362	0.00131113044613501
ENSG00000181915	2368	0.000994519443458251
ENSG00000182150	2371	0.00123223063210569
ENSG00000182481	2383	0.00119937558830044
ENSG00000182492	2385	-0.00327170134809207
ENSG00000182504	2386	0.000924573990788283
ENSG00000182718	2394	0.000841948368829358
ENSG00000182771	2396	-0.00309243878192113
ENSG00000182916	2402	0.00173960873764702
ENSG00000183674	2431	0.00117880060198437
ENSG00000183688	2432	0.000921604984820758
ENSG00000183723	2435	0.000967838227182185
ENSG00000183808	2439	0.000811186290550674
ENSG00000184247	2452	-0.0196175597540841
ENSG00000184258	2453	0.00211987641262261
ENSG00000184378	2456	0.000879700947711563
ENSG00000184500	2461	0.00114647611824515
ENSG00000184661	2468	0.00102016530329691
ENSG00000184887	2472	0.000798767869472829
ENSG00000184909	2474	-0.08511183932605
ENSG00000185070	2482	0.00128390795115474
ENSG00000185127	2485	0.00106486027391624
ENSG00000185164	2487	0.00145049472357558
ENSG00000185262	2488	0.000936407630417912
ENSG00000185291	2489	-0.00322144178561666
ENSG00000185477	2493	0.00190879347755209
ENSG00000185527	2497	0.00127912998594226
ENSG00000185686	2501	-0.00468612488380956
ENSG00000185728	2502	0.000869146519631226
ENSG00000185900	2508	0.00103868350784536
ENSG00000185915	2509	0.000626181573964111
ENSG00000185950	2510	0.000948491905753391
ENSG00000185963	2512	0.000822306914621538
ENSG00000186076	2518	0.00118649032318866
ENSG00000186081	2519	-0.0041727283183279
ENSG00000186130	2521	0.00094782965757274
ENSG00000186193	2524	0.000864536599506997
ENSG00000186480	2531	0.00130006940603579
ENSG00000186522	2534	0.000827875772437193
ENSG00000186638	2537	0.00125986763752599
ENSG00000186660	2539	0.00105875245729507
ENSG00000186847	2546	-0.00396502593857504
ENSG00000186871	2548	0.00139240186473764
ENSG00000187098	2554	0.000821895043138268
ENSG00000187479	2560	0.0011447417984682
ENSG00000187522	2561	0.000809107341467756
ENSG00000187695	2565	-0.0256167916493844
ENSG00000188070	2577	0.00102742836936205
ENSG00000188133	2582	0.000971431527614031
ENSG00000188167	2584	0.000898463890303771
ENSG00000188227	2587	-0.00313812576042331
ENSG00000188229	2588	0.000939111113482828
ENSG00000188343	2592	0.000937121128813621
ENSG00000188467	2597	0.00131060316123404
ENSG00000188486	2599	0.00123258890929828
ENSG00000188647	2605	0.000885640055464922
ENSG00000189057	2621	0.00121642874911357
ENSG00000189319	2630	0.000799259329670078
ENSG00000189343	2633	0.0027940483009369
ENSG00000189420	2635	0.000787289739780395
ENSG00000196116	2638	0.00109083654231622
ENSG00000196126	2639	-0.00598923523846118
ENSG00000196136	2640	-0.00339029677679116
ENSG00000196177	2646	0.000842345556998068
ENSG00000196205	2649	0.00153019683890284
ENSG00000196233	2651	0.000885964060508997
ENSG00000196305	2656	0.000953614257655644
ENSG00000196312	2657	0.00117554490218996
ENSG00000196323	2658	0.000846793589356662
ENSG00000196368	2660	0.00149477751330591
ENSG00000196549	2670	0.00229471818667429
ENSG00000196591	2676	0.000870169750880705
ENSG00000196656	2682	0.00212771873715794
ENSG00000196684	2684	-0.0740880852973029
ENSG00000196735	2686	-0.00416289821479787
ENSG00000196850	2689	0.000843935347813532
ENSG00000196865	2691	0.000937449916455594
ENSG00000196914	2692	0.000835743324883486
ENSG00000196972	2695	0.00227728573426926
ENSG00000197043	2696	0.00118461613446095
ENSG00000197045	2697	0.0010230511502271
ENSG00000197081	2700	0.000883952889435816
ENSG00000197181	2706	-0.00327406480707278
ENSG00000197324	2711	0.00093537133049214
ENSG00000197386	2714	0.000903118575708316
ENSG00000197535	2720	0.00112831356740986
ENSG00000197579	2724	0.00102099170505498
ENSG00000197601	2727	0.000962374874082039
ENSG00000197614	2728	-0.0034209272871122
ENSG00000197632	2729	0.00186396338563054
ENSG00000197635	2730	0.00208674362843545
ENSG00000197714	2733	0.000697972997517741
ENSG00000197771	2735	0.0010505505747371
ENSG00000197798	2736	0.00079775536996342
ENSG00000197932	2745	0.00101670567414362
ENSG00000197991	2747	0.000960266961294576
ENSG00000198018	2749	0.000827754839878859
ENSG00000198064	2750	-0.0031686051543563
ENSG00000198113	2752	0.00107391897631608
ENSG00000198146	2755	0.00091673701882502
ENSG00000198205	2759	0.000821241247688329
ENSG00000198225	2761	0.00221313707887935
ENSG00000198406	2766	0.00161402755708086
ENSG00000198431	2767	0.00134849712449493
ENSG00000198455	2768	0.000889942985610034
ENSG00000198642	2774	0.00102740619338945
ENSG00000198677	2775	0.00082751712060851
ENSG00000198689	2776	0.000833603308081489
ENSG00000198743	2778	0.0013713259688185
ENSG00000198752	2779	0.000806694692037354
ENSG00000198805	2783	0.00123436792060395
ENSG00000198814	2785	0.00126476719361881
ENSG00000198826	2787	0.00135236032847228
ENSG00000198833	2788	0.000808732683967346
ENSG00000198885	2790	0.00118092538135035
ENSG00000198911	2791	0.000865858751846618
ENSG00000198924	2793	0.000953018921989866
ENSG00000198945	2795	0.000814972112354345
ENSG00000198954	2796	0.00113399068352678
ENSG00000199452	2798	-0.0265862566176118
ENSG00000200087	2799	0.00173399175002741
ENSG00000200534	2800	0.000810751960271994
ENSG00000200913	2801	0.00387853366407978
ENSG00000202025	2802	0.00182744331176954
ENSG00000202399	2803	0.00132626805810543
ENSG00000202532	2805	0.00243378512941751
ENSG00000203343	2814	-0.117567515271094
ENSG00000203760	2839	0.000955775502074481
ENSG00000203818	2841	0.000984335003653499
ENSG00000203849	2844	-0.00393739222174658
ENSG00000204287	2864	-0.00473472753901646
ENSG00000204524	2875	0.000866946381539647
ENSG00000204622	2880	-0.00432183300443448
ENSG00000204685	2884	0.000869516388322345
ENSG00000205189	2901	0.000805867444086025
ENSG00000205208	2902	0.000888697501069081
ENSG00000205246	2905	0.00124038084280644
ENSG00000205307	2907	-0.138678765923244
ENSG00000205339	2908	0.000944583897275096
ENSG00000205730	2918	0.000934978619486454
ENSG00000206341	2943	-0.00359903846476388
ENSG00000206597	2950	-0.0917815494075359
ENSG00000206634	2951	0.000843455514100907
ENSG00000206878	2952	0.00240385909537916
ENSG00000206942	2953	-0.165786150899474
ENSG00000206990	2954	-0.141798914880495
ENSG00000207067	2955	0.000807903373699248
ENSG00000207311	2956	-0.107566705079194
ENSG00000207314	2957	-0.14786316202041
ENSG00000207392	2958	0.000987309382068709
ENSG00000207405	2959	-0.290524749091694
ENSG00000207445	2960	0.00070455611906099
ENSG00000207765	2961	-0.226333311842673
ENSG00000211517	2965	-0.207589888235176
ENSG00000212283	2968	0.0011256092237234
ENSG00000212802	2972	0.00153908008125863
ENSG00000212928	2973	0.00111120661445848
ENSG00000213064	2975	0.00109185049017029
ENSG00000213165	2981	-0.0396104544265412
ENSG00000213178	2982	0.00158110185190569
ENSG00000213190	2983	0.000831016645509599
ENSG00000213222	2985	0.00074442700965758
ENSG00000213337	2990	0.000939420097175697
ENSG00000213341	2991	0.000863910002145683
ENSG00000213442	2996	0.00138905497641797
ENSG00000213463	2998	0.000886714350481891
ENSG00000213468	2999	-0.00624835516735828
ENSG00000213638	3005	0.000945119733411513
ENSG00000213694	3007	0.00119498733127832
ENSG00000213762	3009	0.000852586741811512
ENSG00000213793	3012	0.00228844034976648
ENSG00000213839	3013	0.00117020226189695
ENSG00000214262	3028	0.00143089459536075
ENSG00000214289	3030	-0.0860817126939801
ENSG00000214357	3032	0.0010591584118908
ENSG00000214485	3037	0.000990947161210745
ENSG00000214787	3046	-0.00310046004107041
ENSG00000214955	3051	-0.0275396830948706
ENSG00000215251	3066	0.000844172879359663
ENSG00000215492	3072	0.00149765984868567
ENSG00000215695	3076	0.00922109618126216
ENSG00000215791	3078	-0.00630420974384029
ENSG00000215817	3079	0.000621812298705881
ENSG00000218283	3101	0.000687241168995795
ENSG00000219448	3106	-0.0030688938443166
ENSG00000220842	3115	0.00174089086998648
ENSG00000221676	3119	0.00113032388199894
ENSG00000221886	3122	0.000807567874917055
ENSG00000222328	3129	-0.0118404284518136
ENSG00000222489	3130	0.000956495071723427
ENSG00000223300	3131	0.00181946809434025
ENSG00000223459	3137	0.000606031495910406
ENSG00000223709	3151	-0.00306026474490973
ENSG00000224189	3175	0.00115835145733566
ENSG00000224631	3195	0.000866405000423243
ENSG00000224861	3211	0.000953008681747099
ENSG00000225177	3228	0.00129043690635579
ENSG00000225830	3260	0.00105684912535527
ENSG00000226963	3319	0.00101690966678632
ENSG00000226976	3321	0.00173437830301169
ENSG00000227051	3326	0.00119267548702778
ENSG00000227081	3330	0.00185258040426017
ENSG00000227232	3339	0.00079932806813851
ENSG00000228253	3398	0.00120607509221402
ENSG00000228589	3424	0.00156494967108829
ENSG00000228672	3428	0.00154080919087119
ENSG00000228932	3440	-0.045342597426137
ENSG00000229409	3463	0.00144073684434784
ENSG00000229729	3480	0.00089570343351765
ENSG00000230207	3505	0.000733513034366899
ENSG00000230629	3529	0.00104776056638406
ENSG00000231256	3565	-0.00312313826184375
ENSG00000231259	3566	0.000790019989658358
ENSG00000231486	3577	-0.00801586925866739
ENSG00000231864	3602	0.000981588731995471
ENSG00000231991	3608	0.00189040443409864
ENSG00000232274	3618	-0.00350104263975661
ENSG00000232573	3633	0.00251975108691012
ENSG00000232629	3640	-0.0030788709028461
ENSG00000232828	3656	0.000942923644061022
ENSG00000232973	3664	0.00151880075384846
ENSG00000233218	3676	-0.00408062369885828
ENSG00000233276	3681	0.000924417441000918
ENSG00000233280	3682	0.00141911185801396
ENSG00000233325	3684	-0.0315913775524142
ENSG00000233476	3692	0.000863152142275629
ENSG00000233610	3697	0.00151859969269637
ENSG00000233757	3704	0.000875527595093746
ENSG00000233830	3708	0.00102267388515023
ENSG00000233966	3720	0.00111334456803578
ENSG00000234465	3742	0.00181572793497026
ENSG00000234631	3753	-0.00597508483747456
ENSG00000234797	3767	0.00159235333423372
ENSG00000234851	3770	0.00283335778275164
ENSG00000235043	3780	0.00193850934484812
ENSG00000235162	3786	0.00125647596032147
ENSG00000235495	3803	0.000978799998920569
ENSG00000235552	3807	0.00209930712966601
ENSG00000235568	3809	-0.00350739804484568
ENSG00000235655	3819	0.00202426541128448
ENSG00000235725	3822	-0.0038941513172083
ENSG00000235872	3831	0.00136680520830085
ENSG00000235912	3835	0.00112282871243605
ENSG00000236539	3868	-0.00351245303422539
ENSG00000236700	3874	0.0012861543846087
ENSG00000236876	3882	0.000880877432506758
ENSG00000237149	3894	0.000892907853859848
ENSG00000237813	3925	-0.0766607872473711
ENSG00000237815	3926	0.0012849860794031
ENSG00000238249	3956	-0.00309823510677402
ENSG00000238261	3957	-0.00368936573748541
ENSG00000238390	3962	0.00149225692759856
ENSG00000238961	3963	0.00168722163379067
ENSG00000238975	3964	0.0024068908660519
ENSG00000239556	3972	-0.143746443778137
ENSG00000240342	3992	0.00190646924588983
ENSG00000240445	3999	0.000647783774744979
ENSG00000240563	4004	0.000813233677903093
ENSG00000240583	4005	-0.00316838856718082
ENSG00000240665	4007	0.000913922842466591
ENSG00000240720	4008	-0.00634068407225668
ENSG00000240972	4015	0.000945561137179531
ENSG00000241313	4021	0.00111822017918276
ENSG00000241506	4027	0.000922698179585823
ENSG00000242071	4040	0.00104818562948445
ENSG00000242255	4043	-0.0620375208807512
ENSG00000242396	4047	0.00148759855962246
ENSG00000242500	4051	-0.0483448272759671
ENSG00000243449	4074	0.00122221378609642
ENSG00000243558	4077	-0.172875377129772
ENSG00000243753	4084	-0.00377297979448339
ENSG00000243952	4089	-0.0958116127986834
ENSG00000244313	4101	0.000871656252975935
ENSG00000244398	4103	0.00225510568964007
ENSG00000245067	4117	-0.00445652025357341
ENSG00000245112	4118	0.00138293849438637
ENSG00000245330	4127	-0.0483393420427086
ENSG00000245904	4141	0.000870942297989288
ENSG00000248421	4189	-0.0425969052681949
ENSG00000248774	4206	0.00116887159941245
ENSG00000248906	4209	-0.0516076068127054
ENSG00000249141	4218	-0.0628018838449842
ENSG00000249209	4220	-0.139104753153147
ENSG00000249936	4261	0.00074657024415884
ENSG00000250163	4272	-0.118132107965442
ENSG00000250349	4281	-0.0960468416519928
ENSG00000250487	4287	-0.0274668542143989
ENSG00000250917	4311	-0.202414084521928
ENSG00000251562	4347	0.00113056111104865
ENSG00000251675	4352	0.000915612017659641
ENSG00000251992	4354	0.002850410241002
ENSG00000252006	4355	0.00223175109798722
ENSG00000252531	4356	-0.0586579582370232
ENSG00000253051	4357	0.00244948358052867
ENSG00000253250	4366	0.00111361662755468
ENSG00000253806	4393	0.000989366293473885
ENSG00000254010	4402	0.00149374727480194
ENSG00000254198	4411	0.00112853873188705
ENSG00000254422	4428	0.000941155310464992
ENSG00000254470	4434	0.000974878278685093
ENSG00000254732	4449	-0.185057790601846
ENSG00000254827	4456	0.00177536462679195
ENSG00000254893	4460	0.000753439532277411
ENSG00000254963	4464	0.00142066719468168
ENSG00000255103	4472	0.00117907328789861
ENSG00000255310	4485	0.000749537690653282
ENSG00000255351	4488	0.000708291292454617
ENSG00000255429	4495	-0.00799895128270476
ENSG00000255433	4496	0.00164975129000315
ENSG00000255863	4512	-0.0275004144977346
ENSG00000256142	4522	-0.0291363350398401
ENSG00000256235	4527	0.00543747880896852
ENSG00000256240	4528	-0.292239256008823
ENSG00000256364	4535	0.000868196867349713
ENSG00000256469	4539	0.00114850094204288
ENSG00000256512	4540	0.00179564437457897
ENSG00000256537	4541	0.0011034618738176
ENSG00000256599	4544	-0.0660964142758528
ENSG00000256663	4546	0.000922524944722949
ENSG00000256989	4552	-0.0645195237664176
ENSG00000257034	4553	-0.0370833423524273
ENSG00000257093	4556	0.000824302957827825
ENSG00000257286	4564	0.000902332112458201
ENSG00000257386	4570	0.000853547101351686
ENSG00000257550	4581	0.000895517788298697
ENSG00000257764	4586	-0.00399582630560089
ENSG00000258186	4600	0.00339183668123075
ENSG00000258554	4620	0.00126775398788575
ENSG00000258644	4623	-0.00515038730665911
ENSG00000258664	4624	0.0107600599816486
ENSG00000258711	4627	-0.00367565957499752
ENSG00000258725	4628	0.00101946597695164
ENSG00000258839	4635	0.000876690554423745
ENSG00000258892	4637	-0.309832487458141
ENSG00000259098	4649	0.000805381849877198
ENSG00000259375	4670	0.000928333755591221
ENSG00000259382	4672	-0.0353953157849412
ENSG00000259399	4673	-0.0111655219177742
ENSG00000259781	4704	0.00211898667423684
ENSG00000260349	4747	0.000921111939742898
ENSG00000260792	4783	-0.00307226191819076
ENSG00000260879	4790	0.000844715300231668
ENSG00000261093	4810	0.000919999917702798
ENSG00000261128	4813	0.00156448773455572
ENSG00000261211	4818	-0.00336764605864512
ENSG00000261431	4839	0.000814825930547351
ENSG00000261602	4857	0.00101379799859622
ENSG00000261760	4870	0.000600015226262619
ENSG00000261779	4873	0.00118698919523724
ENSG00000262211	4885	0.00127814385846493
ENSG00000262222	4886	0.000795208843159534
ENSG00000262526	4891	-0.0282703268277518
ENSG00000263563	4921	-0.00326618390576186
ENSG00000263640	4924	0.00271793709942982
ENSG00000264044	4933	0.00081571320774653
ENSG00000264248	4939	0.00235673775002871
ENSG00000264462	4944	0.000658495715464647
ENSG00000265303	4967	-0.0692359086236649
ENSG00000265363	4969	-0.0932882766218835
ENSG00000267047	5028	-0.105537298584172
ENSG00000267062	5033	0.00131150976439029
ENSG00000267179	5046	-0.0135737837557959
ENSG00000267267	5058	-0.00403944650455656
ENSG00000267360	5066	-0.0643324562570037
ENSG00000267368	5067	-0.00543644584613078
ENSG00000267396	5070	0.0012804431336676
ENSG00000267436	5075	0.00125696982151684
ENSG00000267520	5084	0.00117224676780733
ENSG00000267581	5091	-0.121862131449917
ENSG00000267660	5095	-0.125858637370301
ENSG00000267697	5099	-0.00769021772448384
ENSG00000267874	5110	-0.122523370524808
ENSG00000267950	5118	0.00140801466176877
ENSG00000267987	5120	0.00159330406528327
ENSG00000268083	5124	-0.00355990038073268
ENSG00000268112	5125	0.00142462179442162
ENSG00000268427	5142	0.00137749255604115
ENSG00000268465	5143	-0.0504526842872202
ENSG00000268533	5147	-0.123778856050115
ENSG00000268552	5149	0.00142728945372915
ENSG00000268784	5162	-0.0910575033559332
ENSG00000269032	5171	-0.0731627125703399
ENSG00000269107	5177	-0.0203781430127253
ENSG00000269151	5180	0.00224629804156363
ENSG00000269205	5182	-0.18737467005563
ENSG00000269279	5184	0.00131060621689171
ENSG00000269363	5188	0.00169049982573355
ENSG00000269410	5192	-0.00850070125036121
ENSG00000269469	5196	-0.221958332546218
ENSG00000269601	5205	0.00211955357506727
ENSG00000269636	5209	0.00126925304769407
ENSG00000269751	5214	-0.0592035249424865
ENSG00000269755	5215	-0.0667529017856026
ENSG00000269792	5217	0.000741991282674208
ENSG00000269804	5218	0.000903688447739717
ENSG00000269940	5227	0.00103755204797068
ENSG00000269941	5228	-0.126837363937402
ENSG00000270008	5234	-0.205610774088632
ENSG00000270145	5246	0.000795963257322852
ENSG00000271581	5287	-0.00347976474212301
