# Supplementary material for: Ensemble Modeling Approach Targeting Heterogeneous RNA-Seq data: Application to Melanoma Pseudogenes
Source: Sci Rep. 2017 Dec 11;7:17344. doi: 10.1038/s41598-017-17337-7 (PMC5725464; doi:10.1038/s41598-017-17337-7)
Supplement: Supplementary file 1 — Supplementary Files [file 41598_2017_17337_MOESM1_ESM.zip › Supplementary_Files/8_Models/8_1_PCA_Gene_Selection/Supplementary Table 8.1.5.txt]

GeneID Sort Order Coefficient
ENSG00000019582	53	-0.0674577012540857
ENSG00000053918	106	-0.0541202350198842
ENSG00000090382	294	-0.0610196147018147
ENSG00000100342	338	-0.0566830514731106
ENSG00000106565	437	-0.0562567121070544
ENSG00000139329	1109	-0.0611603890321792
ENSG00000156218	1389	-0.05512849500294
ENSG00000168542	1669	-0.0664247324506067
ENSG00000173372	1792	-0.0674511462247126
ENSG00000182492	1965	-0.0519984434812842
ENSG00000185686	2029	-0.0744784361381611
ENSG00000196126	2094	-0.0951892843840572
ENSG00000196735	2115	-0.0661625877517027
ENSG00000197825	2145	-0.0529770075086375
ENSG00000200913	2205	0.0616430694811191
ENSG00000204287	2227	-0.0752508973596872
ENSG00000225840	2324	-0.0630534669101022
ENSG00000232274	2393	-0.0556434553340615
ENSG00000233218	2404	-0.0648549663303497
ENSG00000235725	2441	-0.0618912870190637
ENSG00000245067	2503	-0.0708292389413148
ENSG00000257764	2594	-0.0635072478219883
ENSG00000258711	2602	-0.0584187113467457
ENSG00000267984	2715	0.103732154597709
ENSG00000271581	2757	-0.0553052772915741
