# Supplementary material for: Ensemble Modeling Approach Targeting Heterogeneous RNA-Seq data: Application to Melanoma Pseudogenes
Source: Sci Rep. 2017 Dec 11;7:17344. doi: 10.1038/s41598-017-17337-7 (PMC5725464; doi:10.1038/s41598-017-17337-7)
Supplement: Supplementary file 1 — Supplementary Files [file 41598_2017_17337_MOESM1_ESM.zip › Supplementary_Files/8_Models/8_2_Linear_Regression_Model_LRM_Selection/ReadMe.txt]

-----------------------------------------------------------------------------
ReadMe	Models
-----------------------------------------------------------------------------

	- The contents of this directory include the outputs from each method as
	a response variable, the table with the averaged responses, and the IQR
	filters of 2, 2.5, and 3.

	- Files Supplemental_Table_8_2_1.txt, Supplemental_Table_8_2_2.txt
	Supplemental_Table_8_2_3.txt, and Supplemental_Table_8_2_4.txt contain the
	DESeq, NOISeq, CuffDiff, and GeneSpring results when each method is taken
	as the response variable.

	- The file "Supplemental_Table_8_2_5.xlsx" contains a table with the
	averaged values of each method's response output.  The column
	"Significant Fitted, Average, NO LIMMA" is used as input for the IQR
	filtering step and its results for IQR 2, IQR 2.5, and IQR 3 are in the
	files Supplemental_Table_8_2_6.txt, Supplemental_Table_8_2_7.txt, and
	Supplemental_Table_8_2_8.txt.


-----------------------------------------------------------------------------
Center for Computational Science
Computational Biology & Bioinformatics Group
ccs.miami.edu
