# Supplementary material for: Ensemble Modeling Approach Targeting Heterogeneous RNA-Seq data: Application to Melanoma Pseudogenes
Source: Sci Rep. 2017 Dec 11;7:17344. doi: 10.1038/s41598-017-17337-7 (PMC5725464; doi:10.1038/s41598-017-17337-7)
Supplement: Supplementary file 1 — Supplementary Files [file 41598_2017_17337_MOESM1_ESM.zip › Supplementary_Files/8_Models/8_2_Linear_Regression_Model_LRM_Selection/Supplementary Table 8.2.1.txt]

GeneID	LRM Fitted Value	LRM Fitted Value (Lower Bound)	LRM Fitted Value (Upper Bound)
ENSG00000000971	-8.03951665183839	-12.2982034684935	-3.78082983518323
ENSG00000001561	-3.34008611571288	-7.59496059332863	0.91478836190287
ENSG00000001617	-3.54244693022265	-7.79728894666085	0.712395086215541
ENSG00000002587	-3.81545167416297	-8.07057223367876	0.439668885352809
ENSG00000003137	-4.01702361451628	-8.2722256354195	0.238178406386936
ENSG00000003400	-4.44111596340186	-8.69693098709478	-0.18530093970893
ENSG00000004468	-3.45620690796296	-7.7111117465127	0.798697930586776
ENSG00000004846	-2.23060778145565	-6.48704058269766	2.02582501978636
ENSG00000004848	-3.61498454826719	-7.86996203052869	0.639992933994316
ENSG00000005379	-4.30103093166627	-8.55675035661288	-0.045311506719659
ENSG00000005844	-5.60477986596822	-9.86407574683869	-1.34548398509775
ENSG00000006128	-2.59017631876707	-6.84531791716509	1.66496527963095
ENSG00000006740	-4.43518478354139	-8.69091041926383	-0.179459147818954
ENSG00000007038	-3.65349521710481	-7.90849573725077	0.601505303041142
ENSG00000007174	-4.72912231460272	-8.98553624153124	-0.472708387674211
ENSG00000007350	-3.05802738507125	-7.31346722796961	1.1974124578271
ENSG00000007402	-3.40036918362865	-7.65525702211656	0.854518654859269
ENSG00000008118	-3.49854629890315	-7.75346699251687	0.75637439471057
ENSG00000008128	-3.879709223909	-8.13467947429306	0.375261026475072
ENSG00000008517	-8.2731346148978	-12.5321611563032	-4.01410807349242
ENSG00000008735	-2.91585042421426	-7.17096297868375	1.33926213025523
ENSG00000010282	-9.24888502072028	-13.5170366430935	-4.98073339834708
ENSG00000010319	-3.75071876572442	-8.00578685818729	0.504349326738453
ENSG00000010671	-3.86198705888627	-8.11691277651549	0.392938658742962
ENSG00000011465	-10.4193967222251	-14.6836096147976	-6.15518382965267
ENSG00000012171	-5.01811926296887	-9.27448860576864	-0.761749920169096
ENSG00000012223	-5.01071069745852	-9.26855787470203	-0.752863520214998
ENSG00000013725	-4.33143009845065	-8.58708924535654	-0.075770951544758
ENSG00000015133	-4.60400485094108	-8.85977324238121	-0.348236459500948
ENSG00000015285	-5.31998392658746	-9.5781641225391	-1.06180373063583
ENSG00000017373	-3.53751269390879	-7.79232528084748	0.717299893029899
ENSG00000017427	-4.18655330346273	-8.44239783144561	0.0692912245201542
ENSG00000017483	-2.9683113881428	-7.22352065421675	1.28689787793115
ENSG00000018280	-4.2809807827794	-8.536466956243	-0.0254946093157979
ENSG00000019582	-12.2847399175057	-16.5539479622477	-8.01553187276382
ENSG00000021300	-5.29047188938118	-9.54708278864476	-1.0338609901176
ENSG00000022267	-1.40294065975041	-5.66041937877938	2.85453805927855
ENSG00000024526	-1.2644547381129	-5.52249612882947	2.99358665260367
ENSG00000025708	-4.02976050780827	-8.28579047875801	0.226269463141477
ENSG00000026036	-2.95188720342929	-7.20706316670782	1.30328875984924
ENSG00000026751	-2.91499807704321	-7.1701092924529	1.34011313836647
ENSG00000033867	-1.49325613405432	-5.75067855992118	2.76416629181254
ENSG00000035664	-4.23883119647897	-8.494319494871	0.0166571019130535
ENSG00000036530	-3.33708815729873	-7.59196210576814	0.917785791170679
ENSG00000037280	-3.8088671423233	-8.06398209193616	0.446247807289565
ENSG00000038427	-4.64613529840879	-8.901960624302	-0.390309972515578
ENSG00000038945	-3.76762236288419	-8.02270357943754	0.48745885366916
ENSG00000039319	-1.59514765720849	-5.85222992524477	2.66193461082779
ENSG00000042062	-3.29221805176338	-7.54708561245404	0.962649508927275
ENSG00000042493	-4.93955289352608	-9.19569161029479	-0.683414176757368
ENSG00000042781	-1.70044658787102	-5.95694530022695	2.55605212448492
ENSG00000042832	-4.47411849388554	-8.72972445065342	-0.218512537117662
ENSG00000042980	-3.6984672022863	-7.95349730307941	0.556562898506805
ENSG00000043462	-7.38481960272047	-11.6423746704156	-3.12726453502537
ENSG00000044524	-3.82490339401308	-8.08003211430896	0.430225326282795
ENSG00000049089	-3.75611485946312	-8.01104423876163	0.498814519835395
ENSG00000049249	-3.82448114701651	-8.07960950001816	0.430647205985128
ENSG00000050555	-7.70068982099959	-11.9586527564108	-3.44272688558837
ENSG00000050628	-5.41267050716152	-9.67116262216439	-1.15417839215864
ENSG00000050730	-3.41723240773223	-7.67212491156051	0.837660096096049
ENSG00000050767	-4.2599476951865	-8.51558992124325	-0.00430546912974794
ENSG00000053108	-4.12013182591516	-8.37585060801378	0.135586956183467
ENSG00000053747	-4.66522487593395	-8.92195413654791	-0.408495615319986
ENSG00000053918	-5.8422041732015	-10.1021379590614	-1.58227038734155
ENSG00000054598	-3.67486635031297	-7.92974377790537	0.580011077279423
ENSG00000057019	-0.160882930479074	-4.41855650383327	4.09679064287512
ENSG00000057294	-3.74871390314801	-8.00378046605295	0.506352659756924
ENSG00000058866	-3.09283730093401	-7.3483887577452	1.16271415587717
ENSG00000059377	-4.04614394238631	-8.30154312244472	0.209255237672091
ENSG00000060558	-4.46264681543193	-8.71862045279641	-0.20667317806744
ENSG00000062282	-3.78214791406921	-8.03711434959308	0.472818521454658
ENSG00000063127	-4.6201527417723	-8.87644926074802	-0.363856222796572
ENSG00000063438	0.144205087463312	-4.11386383684559	4.40227401177221
ENSG00000064042	-3.31680945672587	-7.57337513433203	0.939756220880292
ENSG00000064195	-3.77885890411759	-8.03394907029989	0.476231262064702
ENSG00000064201	-3.87668539780033	-8.1318610886479	0.378490293047242
ENSG00000064205	-10.815948317581	-15.0816162772635	-6.55028035789847
ENSG00000064270	-3.74739907531468	-8.00246463821848	0.507666487589116
ENSG00000064655	-3.82910730039123	-8.08423969135	0.426025090567546
ENSG00000064787	-3.84092043475089	-8.09606327533502	0.41422240583324
ENSG00000064886	-5.34734315946667	-9.60648060906036	-1.08820570987299
ENSG00000064989	-5.02858197179595	-9.28585279417071	-0.7713111494212
ENSG00000065320	-3.22893303736187	-7.48503969755052	1.02717362282678
ENSG00000065328	-1.69402021398234	-5.95085933690654	2.56281890894186
ENSG00000065618	-11.6398469130581	-15.9090832753037	-7.37061055081261
ENSG00000066032	-4.76039875188725	-9.01763789407192	-0.503159609702574
ENSG00000066056	-3.27422241119051	-7.52908821687229	0.980643394491265
ENSG00000066230	-6.98029461378275	-11.2373268199371	-2.72326240762844
ENSG00000066248	-4.73237903031162	-8.98889913394761	-0.475858926675627
ENSG00000066279	-0.04554990441613	-4.30361123731864	4.21251142848638
ENSG00000066336	-9.56197248574131	-13.823954622641	-5.29999034884163
ENSG00000066468	-3.68187616624206	-7.93689501836059	0.573142685876466
ENSG00000066923	-3.99811987913632	-8.25324810326793	0.257008344995294
ENSG00000067606	-4.03899278517501	-8.2943696005831	0.216384030233072
ENSG00000067646	-1.89467699409195	-6.15078316298979	2.36142917480588
ENSG00000068078	-3.27660277704103	-7.53294865015101	0.979743096068948
ENSG00000068831	-4.27191334832888	-8.52757351138117	-0.0162531852765841
ENSG00000069122	-3.89649940610267	-8.151694081464	0.358695269258669
ENSG00000069188	-3.11954274403232	-7.37518822223108	1.13610273416644
ENSG00000069431	-6.90817717262509	-11.165054571632	-2.65129977361814
ENSG00000069535	-7.78103757735767	-12.039735448821	-3.52233970589431
ENSG00000069812	-3.06966752017487	-7.32514330777553	1.18580826742578
ENSG00000070388	-3.68830856804849	-7.9431888900865	0.566571753989515
ENSG00000070601	-5.78686133745835	-10.0473445023914	-1.52637817252525
ENSG00000070808	-3.23951697653132	-7.4943807020988	1.01534674903616
ENSG00000071073	-2.88067603666557	-7.13573950142351	1.37438742809238
ENSG00000071242	0.626154726932304	-3.63287732956449	4.8851867834291
ENSG00000071909	-3.81539604634824	-8.07051655821114	0.439724465514651
ENSG00000072080	-4.83909766805413	-9.09591884136691	-0.582276494741341
ENSG00000072571	-1.31476039731186	-5.57267473304242	2.94315393841871
ENSG00000072694	-3.90444349392624	-8.15948803966279	0.350601051810316
ENSG00000072818	-4.1243282723706	-8.37964662019057	0.130990075449358
ENSG00000072952	-4.17277831811736	-8.42829603393563	0.0827393977009194
ENSG00000073146	-3.85294227341235	-8.10809595256514	0.402211405740435
ENSG00000073605	-4.5237877415064	-8.77968522240806	-0.267890260604741
ENSG00000073737	-3.64656700582656	-7.90156322532482	0.608429213671693
ENSG00000073756	1.48375269161257	-2.77756014922249	5.74506553244762
ENSG00000074181	-4.64688076931932	-8.90267076652748	-0.39109077211116
ENSG00000074370	-2.92951954736479	-7.18465459086147	1.32561549613189
ENSG00000074527	-4.04001888137381	-8.29538811544913	0.215350352701501
ENSG00000074660	-3.53558678173366	-7.79052344309912	0.719349879631794
ENSG00000074966	-4.81714013412189	-9.07376111636232	-0.560519151881457
ENSG00000075340	-4.27656482695163	-8.53265410403258	-0.020475549870671
ENSG00000075826	-2.94796985026942	-7.20313827769267	1.30719857715384
ENSG00000075884	-5.03571902603422	-9.29354578127274	-0.777892270795705
ENSG00000076344	-3.00549323981995	-7.2607880843275	1.24980160468761
ENSG00000076356	-3.78561765835804	-8.04063657083629	0.469401254120222
ENSG00000076641	-0.294755807075163	-4.55219604990348	3.96268443575315
ENSG00000076716	-2.91679030198705	-7.17190434163829	1.33832373766419
ENSG00000076826	-4.35134742859282	-8.60713184171204	-0.0955630154736058
ENSG00000078081	-3.44800713216795	-7.70290919566198	0.806894931326089
ENSG00000078098	-1.69650373713077	-5.95325558998901	2.56024811572747
ENSG00000078399	-1.14792843367202	-5.40635473678871	3.11049786944468
ENSG00000078814	-4.23567731418243	-8.49128378487722	0.0199291565123536
ENSG00000078900	-3.27756579067888	-7.53243188748118	0.977300306123413
ENSG00000079215	-2.94277971606456	-7.19793840074508	1.31237896861596
ENSG00000079263	-3.21861010649335	-7.47347340823638	1.03625319524967
ENSG00000079337	-4.31708473219311	-8.57265697086772	-0.0615124935184959
ENSG00000079482	-4.51069476080706	-8.76747736824387	-0.253912153370248
ENSG00000079931	-4.1414378025184	-8.39762219857317	0.114746593536373
ENSG00000080709	-3.19196355501354	-7.44790067831561	1.06397356828853
ENSG00000080947	-4.27242527214936	-8.52789262487422	-0.0169579194245033
ENSG00000081041	-1.6232623913311	-5.88026574809796	2.63374096543576
ENSG00000081237	-4.9049897202222	-9.16188990756965	-0.648089532874752
ENSG00000081277	-6.73409567542367	-10.9936048569312	-2.47458649391614
ENSG00000081479	-9.90982532267259	-14.1727943006023	-5.64685634474287
ENSG00000082074	-3.05751081102819	-7.31294909083506	1.19792746877867
ENSG00000082126	-3.46213651906365	-7.71704342412949	0.792770386002198
ENSG00000082196	-6.79254886968946	-11.0521937224606	-2.53290401691835
ENSG00000082482	-4.63784978166702	-8.89425403806359	-0.381445525270457
ENSG00000084110	-4.01850266032428	-8.27382656860186	0.236821247953311
ENSG00000084112	-0.163821469975765	-4.42171642479995	4.09407348484842
ENSG00000084453	-3.5842011439914	-7.83916173224755	0.670759444264764
ENSG00000084628	-4.08760221431782	-8.3429652613271	0.167760832691457
ENSG00000084636	-6.27716668814745	-10.5331330007253	-2.02120037556962
ENSG00000085276	-3.28694461757208	-7.54181161612557	0.967922380981422
ENSG00000085465	-3.10346230694145	-7.35833444811415	1.15140983423124
ENSG00000085831	-5.92627066363077	-10.1839660504077	-1.66857527685384
ENSG00000086570	-2.92834147156103	-7.18347450162959	1.32679155850752
ENSG00000086717	-3.744972356669	-8.00003608039058	0.51009136705259
ENSG00000086730	-3.58947126157222	-7.84422150005502	0.66527897691057
ENSG00000087258	-9.03110731075866	-13.2920324783033	-4.77018214321402
ENSG00000087916	-4.29194320005966	-8.54763384549087	-0.0362525546284482
ENSG00000088002	-6.32963905965216	-10.5881842272874	-2.0710938920169
ENSG00000088320	-3.73608889202127	-7.99114595471754	0.518968170674995
ENSG00000088340	-4.00680215878236	-8.26211275298703	0.248508435422309
ENSG00000088756	-3.70240573424251	-7.9572813186288	0.552469850143768
ENSG00000088881	-4.07194815725836	-8.32749138857456	0.18359507405785
ENSG00000088882	-8.64969093411473	-12.9139492835258	-4.38543258470367
ENSG00000088992	-4.27947933012667	-8.53484354733763	-0.0241151129157045
ENSG00000089356	-4.92548754559757	-9.18164931344775	-0.6693257777474
ENSG00000089692	-4.97006778101709	-9.22746682305917	-0.71266873897502
ENSG00000089820	-3.45811400578211	-7.71288837805462	0.796660366490388
ENSG00000089847	-3.52359230124616	-7.7785235776671	0.731338975174792
ENSG00000090382	-11.5197495429698	-15.7866966350366	-7.25280245090292
ENSG00000090530	-3.07920405098092	-7.33471031924169	1.17630221727985
ENSG00000090539	-3.69050845023615	-7.94553310602353	0.564516205551234
ENSG00000090920	-4.14027348191013	-8.39574754187426	0.115200578053996
ENSG00000091106	-3.1783330411888	-7.43319728404951	1.07653120167191
ENSG00000091262	-3.44571019603902	-7.70061149937506	0.809191107297014
ENSG00000091513	-6.45289006420874	-10.7117318361055	-2.19404829231199
ENSG00000091536	-3.29407821596104	-7.54894598440563	0.960789552483537
ENSG00000091592	-2.9036836705723	-7.1587778143118	1.3514104731672
ENSG00000091651	-4.40731885326469	-8.66392042976268	-0.150717276766708
ENSG00000091844	-2.07890119784008	-6.33468472872636	2.17688233304619
ENSG00000092295	-10.0060541249391	-14.2699404771075	-5.74216777277059
ENSG00000092607	-3.64460875465105	-7.89960377098642	0.61038626168431
ENSG00000092929	-6.36261822332546	-10.6189572902626	-2.10627915638829
ENSG00000092969	-3.35676358910077	-7.61356404256959	0.900036864368059
ENSG00000094755	-4.9633745237819	-9.22174938942428	-0.704999658139532
ENSG00000095203	-3.50650395435929	-7.76142791337643	0.748420004657852
ENSG00000095370	-4.0047289220504	-8.25987417235977	0.250416328258973
ENSG00000095587	-3.86545141931248	-8.12061659519471	0.389713756569758
ENSG00000095713	-7.42054712233583	-11.6788770230749	-3.16221722159681
ENSG00000095752	2.20664701990457	-2.05707804728986	6.47037208709899
ENSG00000096696	-5.47119576574227	-9.72810014458169	-1.21429138690285
ENSG00000096996	-3.62994491343068	-7.8848195170327	0.624929690171345
ENSG00000099204	-4.58575193923008	-8.84146410328535	-0.330039775174805
ENSG00000099260	-4.19969014404581	-8.45512556722373	0.0557452791321165
ENSG00000099282	-3.58336733078315	-7.83818868401546	0.671454022449154
ENSG00000099338	-4.3473716355374	-8.60297935405053	-0.091763917024271
ENSG00000099840	-3.52384954255027	-7.77878093230684	0.731081847206291
ENSG00000099953	-5.27636023696514	-9.53298639319001	-1.01973408074028
ENSG00000099954	-2.59017631876707	-6.84531791716509	1.66496527963095
ENSG00000099998	-10.0901588355442	-14.3530309653215	-5.82728670576697
ENSG00000100033	-3.24907942504121	-7.50528435067491	1.00712550059249
ENSG00000100055	-4.12247213754121	-8.37792292771233	0.132978652629902
ENSG00000100079	-3.41867853208355	-7.67357145487743	0.836214390710337
ENSG00000100122	-3.69070204425758	-7.94572683142087	0.564322742905713
ENSG00000100129	-4.29438902575292	-8.55080488904134	-0.0379731624645085
ENSG00000100167	-4.5741010852753	-8.82981405910367	-0.318388111446922
ENSG00000100181	-5.00194759376618	-9.25924471009454	-0.744650477437822
ENSG00000100197	-3.45777430711045	-7.71267968703469	0.797131072813783
ENSG00000100234	-2.26427836456788	-6.52053420217539	1.99197747303962
ENSG00000100302	-3.5082738401368	-7.76319853770089	0.746650857427292
ENSG00000100311	-4.3962170250983	-8.65187946897399	-0.140554581222597
ENSG00000100336	-4.93822317308163	-9.19518821361439	-0.681258132548868
ENSG00000100342	-11.5003146927081	-15.7676685417591	-7.23296084365707
ENSG00000100351	-4.29289690249799	-8.54835137468457	-0.0374424303114038
ENSG00000100385	-3.97363858254768	-8.22889092169379	0.281613756598428
ENSG00000100399	-3.26928607969224	-7.52559372889846	0.987021569513975
ENSG00000100453	-3.16685805652082	-7.42268800963418	1.08897189659254
ENSG00000100505	-2.95226889425	-7.20744560017739	1.3029078116774
ENSG00000100604	-3.50436021573532	-7.75928328618588	0.750562854715234
ENSG00000100626	-4.55527284312158	-8.81196037284723	-0.298585313395924
ENSG00000100918	-2.06975260993006	-6.32555102149875	2.18604580163863
ENSG00000100985	-9.80941241651853	-14.0787175906338	-5.54010724240329
ENSG00000101049	-3.91096594862008	-8.16617483851867	0.344242941278512
ENSG00000101104	-3.50985193166919	-7.76464003347069	0.744936170132315
ENSG00000101115	-2.59017631876707	-6.84531791716509	1.66496527963095
ENSG00000101144	-4.57400187612556	-8.83083183938731	-0.317171912863815
ENSG00000101198	-3.0106833740248	-7.26599128807383	1.24462454002423
ENSG00000101210	-2.89397207856277	-7.14905261265439	1.36110845552885
ENSG00000101213	-3.70602349341721	-7.96105884747746	0.549011860643029
ENSG00000101276	-4.42259879163769	-8.67849649560081	-0.166701087674574
ENSG00000101307	-3.08171230494556	-7.33722674445128	1.17380213456017
ENSG00000101333	-4.55167011912126	-8.80786233574246	-0.295477902500068
ENSG00000101335	-3.9651306322189	-8.22107685673027	0.290815592292474
ENSG00000101336	-4.19929057324219	-8.45463754988065	0.0560564033962789
ENSG00000101605	-4.60953000190534	-8.86579299569793	-0.353267008112745
ENSG00000101842	-4.103553660032	-8.35898021536412	0.151872895300122
ENSG00000101938	-3.34418931593595	-7.60091412367509	0.912535491803199
ENSG00000101977	-2.59017631876707	-6.84531791716509	1.66496527963095
ENSG00000102109	-2.98884377142654	-7.2440985482254	1.26641100537231
ENSG00000102174	-3.70372553107513	-7.95875927893412	0.551308216783867
ENSG00000102313	-9.70051973371211	-13.9691517794101	-5.43188768801416
ENSG00000102445	-2.94947652456168	-7.20464783182845	1.3056947827051
ENSG00000102452	-3.68068945129665	-7.93570751387124	0.574328611277952
ENSG00000102780	-1.49732300253274	-5.75468951750677	2.76004351244129
ENSG00000102878	-2.88025847264743	-7.13532143060777	1.37480448531291
ENSG00000102879	-5.15798054257568	-9.41439928377909	-0.901561801372275
ENSG00000102886	-4.67086767149962	-8.92705853238981	-0.414676810609436
ENSG00000103056	-5.29756048254373	-9.55585347978472	-1.03926748530273
ENSG00000103067	-3.22360658500676	-7.47968795798444	1.03247478797091
ENSG00000103089	-3.57990596178266	-7.83486430028623	0.67505237672092
ENSG00000103175	0.574621727266568	-3.68469078605358	4.83393424058671
ENSG00000103196	-4.02941798045734	-8.2845302609487	0.225694300034008
ENSG00000103313	-3.90262605802811	-8.15782671688176	0.352574600825531
ENSG00000103489	-3.0306905736981	-7.28605144503702	1.22467029764082
ENSG00000103528	-3.51831184569417	-7.77324081650188	0.736617125113545
ENSG00000103534	-3.50198498451287	-7.75690707809976	0.752937109074009
ENSG00000103723	-4.32564707898446	-8.58121768242477	-0.0700764755441581
ENSG00000103742	-3.05855974332119	-7.31400119992543	1.19688171328306
ENSG00000103888	0.0925063351980022	-4.16576001003108	4.35077268042708
ENSG00000104043	-4.10689233166877	-8.36232312680258	0.148538463465044
ENSG00000104044	-1.04641139448196	-5.30287400638223	3.21005121741831
ENSG00000104059	-3.65793969195896	-7.91294300703447	0.597063623116544
ENSG00000104112	-3.63167056802811	-7.88665777250328	0.623316636447068
ENSG00000104267	-4.38807088549697	-8.64412788302794	-0.13201388796599
ENSG00000104313	-3.9308472491433	-8.18607616094271	0.324381662656108
ENSG00000104332	-5.27956520080023	-9.53620088052545	-1.022929521075
ENSG00000104368	-3.83843073667971	-8.09422474780626	0.417363274446849
ENSG00000104419	-4.34975124604879	-8.60526363631665	-0.0942388557809286
ENSG00000104435	-3.16567216021877	-7.42053717694949	1.08919285651196
ENSG00000104537	-3.59030408128741	-7.84526791142908	0.664659748854263
ENSG00000104814	-4.06567797382205	-8.32089676383785	0.189540816193755
ENSG00000104848	-4.0908982320679	-8.34630886049565	0.164512396359849
ENSG00000104859	-2.59017631876707	-6.84531791716509	1.66496527963095
ENSG00000104881	-3.67023932994642	-7.92515372061975	0.584675060726913
ENSG00000104901	-3.4413392350263	-7.69623911260412	0.813560642551512
ENSG00000104951	-3.12869184430607	-7.3843712095217	1.12698752090956
ENSG00000104967	-3.74846232715377	-8.00352869853015	0.506604044222599
ENSG00000105088	-7.5714852934709	-11.8296441906427	-3.31332639629912
ENSG00000105122	-4.0595997424172	-8.31497196238504	0.195772477550644
ENSG00000105246	-3.3935940832149	-7.6484801615422	0.861291995112396
ENSG00000105357	-5.03761844571089	-9.29387937142875	-0.781357519993025
ENSG00000105369	-4.9572278604407	-9.21525863098812	-0.699197089893274
ENSG00000105392	-4.52288676543842	-8.77897018353677	-0.266803347340065
ENSG00000105409	-4.52170085901878	-8.7777103596893	-0.265691358348257
ENSG00000105427	-6.88053203960489	-11.1403934502895	-2.62067062892031
ENSG00000105479	-3.43543993321732	-7.6903379297209	0.819458063286258
ENSG00000105519	-3.42084647619213	-7.67552334022476	0.8338303878405
ENSG00000105609	-5.66196245407273	-9.9215787306156	-1.40234617752986
ENSG00000105650	-4.80259792177217	-9.05974828821291	-0.545447555331434
ENSG00000105696	-3.85091958311154	-8.10607142423851	0.404232258015436
ENSG00000105699	-3.75316361139302	-8.0081610397144	0.501833816928369
ENSG00000105707	-4.41459061290339	-8.67095870362525	-0.158222522181525
ENSG00000105808	-4.4284634745296	-8.6842653544897	-0.172661594569507
ENSG00000105855	0.683888533697319	-3.57527420602816	4.9430512734228
ENSG00000105880	-3.77041751458645	-8.02550094058347	0.484665911410571
ENSG00000105929	-2.98669281450836	-7.24194262158527	1.26855699256855
ENSG00000106031	-4.09606056277316	-8.3514776604356	0.159356534889273
ENSG00000106123	-3.00291467438834	-7.25820312804643	1.25237377926976
ENSG00000106236	-3.23790851136004	-7.49405843800551	1.01824141528543
ENSG00000106258	-3.74199713492543	-7.99690512691129	0.51291085706043
ENSG00000106278	-5.22098862058722	-9.47763513976707	-0.964342101407368
ENSG00000106333	-5.70703848608599	-9.96445602936966	-1.44962094280233
ENSG00000106336	-3.27461124261457	-7.52947708133398	0.980254596104844
ENSG00000106404	-3.48928575671251	-7.74403433763144	0.765462824206411
ENSG00000106436	-3.49041766676416	-7.74533511807223	0.764499784543907
ENSG00000106511	-3.88623862634538	-8.14142340058737	0.368946147896615
ENSG00000106560	-3.99077225181015	-8.2458869374491	0.2643424338288
ENSG00000106565	-11.3368057956437	-15.6034558574773	-7.07015573381
ENSG00000106689	-5.15489893375875	-9.41316257850927	-0.896635289008242
ENSG00000106819	-4.19383451819782	-8.44938131770211	0.0617122813064706
ENSG00000106823	-3.91188506559178	-8.16709486867994	0.343324737496381
ENSG00000106852	-3.85801508130439	-8.11317339580235	0.397143233193569
ENSG00000107014	-2.11263493731733	-6.36836462950042	2.14309475486576
ENSG00000107159	-3.67685756577238	-7.93187309263535	0.578157961090583
ENSG00000107165	-0.7269893393865	-4.98401896033576	3.53004028156276
ENSG00000107242	-5.1691654609721	-9.42673259661911	-0.911598325325099
ENSG00000107317	-9.96427401883666	-14.2278934210767	-5.70065461659664
ENSG00000107485	-4.59463973372586	-8.85069922056085	-0.33858024689088
ENSG00000107562	-9.75777062053968	-14.0198840397708	-5.49565720130858
ENSG00000107719	-3.95538262049892	-8.2104738525392	0.299708611541351
ENSG00000107731	-6.94487656803712	-11.2018558302254	-2.68789730584889
ENSG00000107738	-4.07269806397552	-8.32751331040752	0.182117182456486
ENSG00000107742	-9.85019434955475	-14.1125010463364	-5.58788765277307
ENSG00000107796	-5.29713925510817	-9.55250305559348	-1.04177545462286
ENSG00000107984	0.340742153033986	-3.91829162254704	4.59977592861501
ENSG00000108309	-3.83391662967709	-8.08895210656584	0.421118847211662
ENSG00000108352	-2.99130180291477	-7.24656231681733	1.26395871098779
ENSG00000108370	-3.20275767053267	-7.45762106653045	1.05210572546512
ENSG00000108375	-7.66960296571683	-11.9275369453729	-3.41166898606078
ENSG00000108602	-3.90316687038242	-8.15837781815337	0.352044077388529
ENSG00000108622	-4.42100719758741	-8.67670715633528	-0.165307238839534
ENSG00000108821	-8.64314910203665	-12.9028894255188	-4.3834087785545
ENSG00000108823	-3.65450086142767	-7.90931389224512	0.600312169389785
ENSG00000108846	-3.66450208548477	-7.91920325925619	0.590199088286646
ENSG00000108924	-3.49521893581953	-7.75013829083855	0.759700419199479
ENSG00000108932	2.18965897230753	-2.07304426143149	6.45236220604655
ENSG00000108950	-4.4016711443224	-8.65750764599406	-0.145834642650744
ENSG00000109047	-4.06127165154987	-8.3166458879134	0.194102584813656
ENSG00000109063	-4.77330632589071	-9.02938104653944	-0.517231605241977
ENSG00000109072	-3.54292727565985	-7.79786733377589	0.712012782456191
ENSG00000109255	-4.38920787534454	-8.64467374438388	-0.133742006305198
ENSG00000109339	-4.42372188755075	-8.67969572287326	-0.167748052228235
ENSG00000109472	-4.7344379905202	-8.99097106728912	-0.477904913751278
ENSG00000109610	-2.94174513305054	-7.19690190855978	1.31341164245869
ENSG00000109667	-3.92908820042141	-8.18432205772842	0.326145656885603
ENSG00000109819	-3.13898745196984	-7.39470597346451	1.11673106952483
ENSG00000109846	-4.38340961759978	-8.63900817583863	-0.127811059360931
ENSG00000109906	-4.65156047211282	-8.90898539088451	-0.39413555334113
ENSG00000110076	-9.39104954969694	-13.658821988477	-5.1232771109169
ENSG00000110169	-3.48727965092623	-7.74219587577435	0.767636573921893
ENSG00000110324	-3.73962828422837	-7.994579800524	0.51532323206727
ENSG00000110446	-6.09893093622891	-10.354778616086	-1.84308325637187
ENSG00000110492	-5.00207313646812	-9.25830343961495	-0.745842833321299
ENSG00000110660	-1.26874690928268	-5.52665782709343	2.98916400852807
ENSG00000110723	-3.99883237668281	-8.25413401379916	0.256469260433543
ENSG00000110799	-7.8478361340359	-12.1064263665405	-3.58924590153129
ENSG00000110848	-3.38394425916207	-7.63882794352319	0.870939425199058
ENSG00000110876	-4.15258147944978	-8.40793117458087	0.102768215681307
ENSG00000110900	-2.89835721821719	-7.15344377818624	1.35672934175185
ENSG00000111057	-3.15132783188738	-7.40709471337674	1.10443904960198
ENSG00000111058	-3.21417336900933	-7.47021066911506	1.04186393109641
ENSG00000111181	-3.73297628944696	-7.98791642052618	0.521963841632252
ENSG00000111215	-3.67718916403726	-7.93201831320185	0.577639985127331
ENSG00000111252	-0.146235169285262	-4.4041926225125	4.11172228394198
ENSG00000111305	-3.8027231992403	-8.05783297009067	0.452386571610064
ENSG00000111319	-4.86824036782451	-9.12569753186123	-0.610783203787785
ENSG00000111335	-4.62435834496704	-8.88021998303906	-0.36849670689501
ENSG00000111339	-4.10492465178237	-8.3603529462229	0.150503642658157
ENSG00000111348	-7.83742549010486	-12.0957072739606	-3.5791437062491
ENSG00000111371	-3.92754979667378	-8.18241998555968	0.32732039221212
ENSG00000111490	-4.92852454840256	-9.18583184090155	-0.671217255903565
ENSG00000111644	-3.49802794418685	-7.75294842822854	0.756892539854844
ENSG00000111679	-8.31945547322001	-12.5786959639668	-4.06021498247318
ENSG00000111704	-4.38990314651588	-8.6457511106868	-0.134055182344951
ENSG00000111775	-2.08006914270102	-6.3358507824488	2.17571249704676
ENSG00000111796	-3.71016952049032	-7.96520779154218	0.544868750561545
ENSG00000111863	-3.64895986875247	-7.90387460366702	0.605954866162078
ENSG00000111875	-1.39945207650346	-5.65715665824296	2.85825250523604
ENSG00000111879	-3.23165937314206	-7.48652286628852	1.02320412000439
ENSG00000111907	-4.1692202046356	-8.42495454680758	0.0865141375363843
ENSG00000112053	-3.8115126483145	-8.06662984441996	0.443604547790954
ENSG00000112139	0.192651326046872	-4.06565036086807	4.45095301296181
ENSG00000112276	-2.02909822081859	-6.28496420210259	2.22676776046541
ENSG00000112297	-6.94994774127279	-11.2071537293496	-2.69274175319598
ENSG00000112303	-3.15700899203991	-7.41187467004601	1.0978566859662
ENSG00000112320	-3.05963019953264	-7.31507490971397	1.19581451064869
ENSG00000112486	-3.51591569602926	-7.77084363372127	0.73901224166275
ENSG00000112530	-4.744293315881	-9.00054831385248	-0.488038317909522
ENSG00000112559	-4.32546712257768	-8.58141088809129	-0.0695233570640648
ENSG00000112599	-3.25488094547916	-7.50974537996169	0.999983489003368
ENSG00000112761	-3.8535617551875	-8.10871599843272	0.401592488057716
ENSG00000112782	-3.59773367690313	-7.85270152535612	0.657234171549859
ENSG00000112812	-3.39868149153265	-7.6535688854371	0.856205902371808
ENSG00000112837	-3.48404218021336	-7.73895715445146	0.770872794024741
ENSG00000112852	-3.78906630778274	-8.04416476000266	0.466032144437186
ENSG00000112902	-1.37608137649872	-5.6320643436836	2.87990159068615
ENSG00000112936	-4.41086475427151	-8.66674815847383	-0.154981350069194
ENSG00000113161	-0.453814199663725	-4.71106201134715	3.8034336120197
ENSG00000113209	-3.51087418647728	-7.76579997723199	0.744051604277423
ENSG00000113211	-3.7614103403833	-8.01648668650888	0.493666005742289
ENSG00000113248	-3.56015890634009	-7.81510724022226	0.694789427542085
ENSG00000113263	-5.38902843131604	-9.64715104354446	-1.13090581908762
ENSG00000113296	-4.27792321445471	-8.53356857151278	-0.0222778573966327
ENSG00000113319	-3.18113239065572	-7.4359964932795	1.07373171196807
ENSG00000113361	-3.48057472277344	-7.7354883741407	0.774338928593827
ENSG00000113369	-2.97645316903259	-7.23167996609337	1.2787736280282
ENSG00000113504	-0.0246458041844195	-4.28288096528935	4.23358935692052
ENSG00000113578	-4.63526957299819	-8.89179491735176	-0.378744228644621
ENSG00000113721	-7.70187509987101	-11.9601066115756	-3.44364358816642
ENSG00000114115	-4.62987881774701	-8.8865253272122	-0.373232308281826
ENSG00000114455	-4.69906062517268	-8.9554947797054	-0.442626470639965
ENSG00000114487	-3.62566485804156	-7.88064851750765	0.629318801424527
ENSG00000114631	-5.53997484604348	-9.79554329039268	-1.28440640169428
ENSG00000114638	-4.13445699048613	-8.38992339747534	0.121009416503081
ENSG00000114646	-4.21694517712061	-8.47271606015553	0.0388257059143067
ENSG00000114656	-4.25529435374233	-8.51073933077211	0.000150623287446194
ENSG00000114757	-4.58102683295358	-8.8374803060631	-0.324573359844067
ENSG00000114812	-4.29915487961225	-8.55485664015742	-0.0434531190670722
ENSG00000114841	-3.25944593929028	-7.51431064929434	0.995418770713784
ENSG00000115085	-4.12225599450206	-8.37770434915006	0.13319236014594
ENSG00000115252	-3.84530445106257	-8.10045122028153	0.409842318156388
ENSG00000115380	-5.15201417211564	-9.40981032234898	-0.894218021882298
ENSG00000115457	-8.7366866148442	-12.9972372467985	-4.47613598288987
ENSG00000115461	-9.79785059139563	-14.0610007911872	-5.53470039160402
ENSG00000115507	-3.91032713417822	-8.16553539009174	0.344881121735313
ENSG00000115523	-3.59281211420241	-7.84777729201553	0.662153063610706
ENSG00000115594	-3.58981061592751	-7.84460754498891	0.66498631313389
ENSG00000115604	-3.18237490669677	-7.43723895065704	1.07248913726351
ENSG00000115844	-3.45599006665951	-7.71089483058891	0.798914697269891
ENSG00000115884	-4.48281534547227	-8.73844603984109	-0.227184651103446
ENSG00000115902	0.0757236953738368	-4.18254787773035	4.33399526847803
ENSG00000115956	-4.15100526493866	-8.40649357171965	0.104483041842329
ENSG00000116031	-3.90574061079588	-8.16094433194891	0.349463110357147
ENSG00000116039	-3.923490000807	-8.17855603774642	0.331576036132417
ENSG00000116132	-9.28441170591358	-13.5454006839086	-5.02342272791857
ENSG00000116133	0.269916091834362	-3.98891834983447	4.5287505335032
ENSG00000116299	-4.52680736615939	-8.78286439843937	-0.270750333879411
ENSG00000116701	-5.20745262952695	-9.46503127434187	-0.949873984712044
ENSG00000116833	-5.02683518594068	-9.28385315507371	-0.769817216807659
ENSG00000116883	-3.84233775822237	-8.09738700126383	0.412711484819089
ENSG00000116985	-5.83857581170425	-10.0955163520892	-1.58163527131932
ENSG00000117009	-3.22950359892846	-7.48436704370516	1.02535984584825
ENSG00000117013	-3.37883614029249	-7.63371861117762	0.876046330592652
ENSG00000117152	-3.47653273183425	-7.73144486278814	0.778379399119641
ENSG00000117228	-4.91952384667792	-9.17563407896046	-0.663413614395389
ENSG00000117245	-4.26207152960059	-8.51795564530896	-0.00618741389222421
ENSG00000117318	-2.88487320076543	-7.13994185861706	1.3701954570862
ENSG00000117407	-3.21872598194029	-7.47358928431406	1.03613732043348
ENSG00000117461	-3.6461609645394	-7.90107598489959	0.608754055820782
ENSG00000117525	-4.47166236477336	-8.72749198304535	-0.21583274650137
ENSG00000117616	-2.87798841671376	-7.13304865068895	1.37707181726143
ENSG00000117834	-3.78345064915495	-8.03854452437814	0.471643226068239
ENSG00000118004	-3.72807015527991	-7.98312130199734	0.526980991437524
ENSG00000118156	-3.17727381940819	-7.43213811824696	1.07759047943059
ENSG00000118193	-1.58047323418313	-5.83760043028745	2.67665396192119
ENSG00000118271	-3.66485937484371	-7.91986709747546	0.590148347788032
ENSG00000118308	-3.60261555897442	-7.85758609066702	0.652354972718178
ENSG00000118514	-3.59974464612146	-7.85471359575051	0.655224303507586
ENSG00000118729	-3.20715077270991	-7.46201410668201	1.04771256126219
ENSG00000118849	-2.9750182411352	-7.23024189930861	1.28020541703821
ENSG00000118898	-6.69040353538432	-10.9497834847617	-2.43102358600689
ENSG00000118946	-3.35338152230634	-7.60825850109414	0.901495456481455
ENSG00000118971	-10.7124401703451	-14.9770458141054	-6.44783452658488
ENSG00000119138	-1.32412885657789	-5.58200235884666	2.93374464569088
ENSG00000119147	-3.34180437493141	-7.59667916160347	0.913070411740648
ENSG00000119508	-1.23158842047052	-5.48943104377995	3.02625420283891
ENSG00000119535	-5.1468226610521	-9.40432560668002	-0.889319715424178
ENSG00000119681	-5.22638442107855	-9.48170031975178	-0.971068522405312
ENSG00000119699	-3.86017100039717	-8.115184057769	0.394842056974669
ENSG00000119714	-3.56268356585948	-7.81763314782202	0.692266016103051
ENSG00000119862	-2.88731975283048	-7.14239152084274	1.36775201518178
ENSG00000119943	-3.03312421141207	-7.28849180344698	1.22224338062284
ENSG00000120049	-2.88484306727959	-7.13991168720569	1.37022555264652
ENSG00000120156	-3.39679436659216	-7.65168126818864	0.85809253500431
ENSG00000120324	-3.89911954246924	-8.15431677019173	0.356077685253257
ENSG00000120327	-3.58097419091819	-7.83593308648588	0.673984704649509
ENSG00000120328	-3.89436361865633	-8.14955622071977	0.360828983407114
ENSG00000120457	-4.04189198878163	-8.29724309709464	0.213459119531378
ENSG00000120471	-4.03067113202483	-8.28600909397057	0.22466682992092
ENSG00000120594	-4.36893843131803	-8.62475157667746	-0.113125285958604
ENSG00000120645	-4.16825512518776	-8.42376667586908	0.0872564254935666
ENSG00000120658	-3.963470582995	-8.21868794829522	0.291746782305224
ENSG00000120708	-6.56743500523823	-10.8239328923977	-2.31093711807872
ENSG00000120820	-3.47385989182622	-7.72877103017947	0.781051246527031
ENSG00000120885	-7.48152436393947	-11.7395022142162	-3.22354651366277
ENSG00000121316	-2.97432230110497	-7.22954444449656	1.28089984228663
ENSG00000121380	-4.27785368170793	-8.53352282538088	-0.0221845380349786
ENSG00000121577	-3.65264165655364	-7.9075276339655	0.602244320858214
ENSG00000121690	-1.37327006998692	-5.63101788380218	2.88447774382834
ENSG00000121716	-5.77856253539365	-10.0340857222532	-1.52303934853407
ENSG00000121742	-10.598383175725	-14.8713300544089	-6.32543629704114
ENSG00000121797	-3.83878323759706	-8.09392417291978	0.416357697725648
ENSG00000121858	-4.8877690615966	-9.14475200028157	-0.630786122911622
ENSG00000121895	-3.74821542231089	-8.00328160580269	0.506850761180903
ENSG00000121904	-4.05463802477124	-8.31000428415709	0.200728234614605
ENSG00000121933	-3.8207197757434	-8.07564668471815	0.434207133231361
ENSG00000121966	-3.98041431532536	-8.2353152998387	0.274486669187971
ENSG00000122012	-3.60782853230046	-7.86280196674132	0.647144902140406
ENSG00000122133	-5.39592557952024	-9.65269295189461	-1.13915820714588
ENSG00000122176	-8.46754207040487	-12.7271999422496	-4.20788419856009
ENSG00000122188	-3.79418182105472	-8.0492844817785	0.460920839669051
ENSG00000122223	-3.66556620598787	-7.92057438268666	0.589441970710917
ENSG00000122254	-3.11280575755408	-7.36842682965366	1.14281531454551
ENSG00000122691	-4.08986046831625	-8.34526980084561	0.165548864213098
ENSG00000122824	-1.75839795523522	-6.01477391977556	2.49797800930512
ENSG00000122861	-7.73017843747963	-11.9884730855702	-3.47188378938908
ENSG00000122966	0.0139269602037231	-4.24447227820454	4.27232619861199
ENSG00000123009	-3.32176830947761	-7.57663975410876	0.933103135153544
ENSG00000123243	-7.62691643884249	-11.8853039423205	-3.36852893536452
ENSG00000123329	-4.42881671587087	-8.68463747754403	-0.172995954197712
ENSG00000123364	-3.53152325750679	-7.78645807156091	0.723411556547338
ENSG00000123405	-3.42073774632821	-7.67563127085789	0.834155778201477
ENSG00000123500	-4.2520822070517	-8.50771275361449	0.00354833951110223
ENSG00000123689	-3.7301021778954	-7.98515481510164	0.524950459310843
ENSG00000123901	-3.64023524390047	-7.89522759286988	0.614757105068939
ENSG00000123999	-3.19333112008181	-7.44819474208535	1.06153250192174
ENSG00000124092	-4.23411991840661	-8.48972412340445	0.0214842865912237
ENSG00000124102	-8.35672672889856	-12.6212813565112	-4.09217210128592
ENSG00000124126	-4.98063076957247	-9.23572593576118	-0.725535603383756
ENSG00000124140	-3.72043162099184	-7.97547721752199	0.534613975538305
ENSG00000124143	-3.43909062475715	-7.69398977947965	0.815808529965344
ENSG00000124212	-8.37035057701981	-12.6296436744635	-4.11105747957617
ENSG00000124215	-3.59259148139207	-7.84755654028999	0.662373577505845
ENSG00000124216	-3.8065218661508	-8.0615664480134	0.448522715711794
ENSG00000124440	-4.17432034113638	-8.42984016540809	0.0811994831353351
ENSG00000124466	-6.05118317274483	-10.3091344405959	-1.79323190489381
ENSG00000124491	-8.72631338820904	-12.9913877305041	-4.461239045914
ENSG00000124713	-3.30274201733526	-7.55761081843361	0.952126783763085
ENSG00000124772	-4.40849450074518	-8.66436482995115	-0.152624171539205
ENSG00000124785	-7.76865091239759	-12.030972143209	-3.50632968158623
ENSG00000124882	-3.39159034022823	-7.64647591053207	0.863295230075603
ENSG00000125046	-4.57609716320869	-8.83220621461078	-0.319988111806603
ENSG00000125144	-3.95709021076389	-8.21231433748239	0.298133915954608
ENSG00000125245	-3.47762591876192	-7.732538458624	0.77728662110015
ENSG00000125337	-3.61630706642768	-7.87128530477212	0.638671171916756
ENSG00000125347	-4.22860398515652	-8.48491746438179	0.0277094940687483
ENSG00000125398	-8.11989811410142	-12.3831303522303	-3.85666587597258
ENSG00000125409	-3.88286432977425	-8.13800467689484	0.372276017346338
ENSG00000125571	-3.72534061060693	-7.98038976447159	0.529708543257719
ENSG00000125637	-2.89624643928014	-7.15133007416815	1.35883719560788
ENSG00000125726	-3.5710571310162	-7.82601091758324	0.683896655550851
ENSG00000125730	-7.53420571927836	-11.7917006719075	-3.27671076664926
ENSG00000125731	-4.24560902345545	-8.50106123882127	0.00984319191037031
ENSG00000125735	-3.38164208372483	-7.63652521657787	0.873241049128199
ENSG00000125775	-2.92058281641985	-7.175702940677	1.3345373078373
ENSG00000125810	-7.76684871347628	-12.0286662558556	-3.50503117109696
ENSG00000125851	-11.8631538499887	-16.1330024745715	-7.59330522540592
ENSG00000125864	-2.89304511514106	-7.14812440060488	1.36203417032276
ENSG00000125895	-3.32168317280815	-7.57655460446018	0.93318825884389
ENSG00000125910	-3.78967613925186	-8.04477509121727	0.465422812713556
ENSG00000125968	-3.0489887742456	-7.30440166097138	1.20642411248018
ENSG00000126218	-3.367863489379	-7.62274347946647	0.887016500708476
ENSG00000126262	-5.35741484475317	-9.61547865104328	-1.09935103846306
ENSG00000126264	-3.92917050439592	-8.18428394989356	0.325942941101721
ENSG00000126562	-7.4502892139612	-11.7079786847215	-3.19259974320093
ENSG00000126709	-4.27777444409131	-8.53321831955001	-0.0223305686326158
ENSG00000126759	-3.1947282375283	-7.44959181803429	1.06013534297769
ENSG00000126778	-4.17678450053518	-8.43230770116217	0.0787387000918098
ENSG00000126895	-3.57387932290105	-7.82883454910482	0.681075903302722
ENSG00000127084	-5.26988811627347	-9.52830939770874	-1.01146683483819
ENSG00000127152	-3.70826123391018	-7.96329815931675	0.546775691496387
ENSG00000127329	-3.4913342467734	-7.74625205896748	0.763583565420684
ENSG00000127528	-2.89161879681106	-7.14669617816675	1.36345858454464
ENSG00000127533	-4.14870642713315	-8.40419166830605	0.106778814039761
ENSG00000127688	-1.44992563007444	-5.70739758695497	2.80754632680609
ENSG00000127743	-3.50074309957666	-7.75566468561603	0.754178486462705
ENSG00000127824	-5.17184809114229	-9.42828642759883	-0.915409754685752
ENSG00000127903	-4.21507896494896	-8.47067125188888	0.0405133219909652
ENSG00000127951	-8.82493411772297	-13.0911900316077	-4.55867820383822
ENSG00000127954	-5.42438856993348	-9.68290071658667	-1.16587642328029
ENSG00000128218	-3.57757412465044	-7.83253125279326	0.677383003492387
ENSG00000128268	-3.5636257103763	-7.81857576042297	0.691324339670377
ENSG00000128274	-3.29014652365761	-7.54501385879695	0.964720811481729
ENSG00000128284	-8.14238142935329	-12.4019557376476	-3.88280712105902
ENSG00000128383	-3.87073830158827	-8.125908403554	0.384431800377457
ENSG00000128422	-10.9760788236728	-15.2532592881917	-6.69889835915392
ENSG00000128510	-3.89862908581643	-8.1535865700163	0.356328398383445
ENSG00000128567	-8.35498715656505	-12.614328436911	-4.09564587621907
ENSG00000128606	-3.69226706601899	-7.9472929171931	0.56275878515512
ENSG00000128709	-2.89680032144853	-7.15188471948954	1.35828407659248
ENSG00000128833	-3.42534509361503	-7.68023998639278	0.829549799162713
ENSG00000128849	-3.64002448275903	-7.89501670387611	0.614967738358052
ENSG00000128917	-3.23662940618073	-7.49149303610065	1.01823422373918
ENSG00000128918	-3.82617955155186	-8.08124303613451	0.428883933030791
ENSG00000129009	-9.91236926300526	-14.1815989560999	-5.64313956991063
ENSG00000129038	-3.91124922346816	-8.16639783189816	0.343899384961835
ENSG00000129116	-2.90156428206786	-7.1566553734959	1.35352680936018
ENSG00000129244	-5.75389652188474	-10.01126889043	-1.49652415333948
ENSG00000129270	-3.82554380398646	-8.08067308183231	0.429585473859396
ENSG00000129277	-5.12590382616523	-9.38364951367605	-0.868158138654405
ENSG00000129450	-3.78120315615274	-8.03629521217748	0.473888899872007
ENSG00000129451	-8.27952887394474	-12.5500917615754	-4.00896598631411
ENSG00000129467	-3.55207070803739	-7.80686718047451	0.702725764399723
ENSG00000129646	-3.20127158147345	-7.45613500468463	1.05359184173772
ENSG00000129682	-5.09711662477688	-9.3546900011236	-0.839543248430157
ENSG00000129910	-3.26829576769946	-7.52316109651108	0.986569561112157
ENSG00000129946	-7.11744051150598	-11.374877500853	-2.86000352215899
ENSG00000129993	-3.93968091620499	-8.19491890501328	0.315557072603306
ENSG00000130055	-3.8166080215144	-8.07172957260043	0.438513529571627
ENSG00000130176	-4.64219501497781	-8.89845533951091	-0.385934690444706
ENSG00000130201	-4.46335349823724	-8.71900075557446	-0.207706240900017
ENSG00000130203	-5.07405041891166	-9.33042288532773	-0.81767795249559
ENSG00000130208	-5.26501573751284	-9.52167409619832	-1.00835737882735
ENSG00000130222	-3.04809624909343	-7.30350651930107	1.20731402111422
ENSG00000130226	-4.30236967236144	-8.55807641164882	-0.0466629330740664
ENSG00000130303	-7.30800623649612	-11.5655994174885	-3.05041305550376
ENSG00000130340	0.122990248341302	-4.13556445313683	4.38154494981944
ENSG00000130413	-4.18877408012885	-8.44424247646457	0.0666943162068794
ENSG00000130508	-1.43856751306972	-5.69587899570672	2.81874396956728
ENSG00000130518	-4.92579715700853	-9.18288965091024	-0.668704663106809
ENSG00000130528	-3.54265375408087	-7.79759368424857	0.712286176086839
ENSG00000130600	-10.3990034549007	-14.6629368078059	-6.13507010199546
ENSG00000130635	-8.19793243733064	-12.4569248843296	-3.93893999033165
ENSG00000130649	-3.33807939294886	-7.59476802670525	0.918609240807521
ENSG00000130707	-4.05901731957969	-8.31414947545762	0.196114836298229
ENSG00000130755	-3.62221188280264	-7.87703053216703	0.632606766561754
ENSG00000130762	-3.10633710259265	-7.36193517710386	1.14926097191856
ENSG00000130768	-3.43700766289929	-7.69190615445201	0.817890828653423
ENSG00000130940	-3.13137515947419	-7.38706462552825	1.12431430657988
ENSG00000131080	-2.996724395439	-7.25199778418151	1.2585489933035
ENSG00000131203	-4.14985747037014	-8.40534424557134	0.105629304831061
ENSG00000131471	-4.38804741614243	-8.64390366976984	-0.132191162515011
ENSG00000131477	-2.9127538498117	-7.16786157499884	1.34235387537545
ENSG00000131484	-3.71342001723486	-7.96846059236185	0.541620557892125
ENSG00000131620	-3.65677211595871	-7.91177469406983	0.5982304621524
ENSG00000131711	-1.55520371659664	-5.81219447353722	2.70178704034394
ENSG00000131730	-2.92760678847757	-7.18273857009452	1.32752499313938
ENSG00000131771	-3.44370410655951	-7.6986047521482	0.811196539029175
ENSG00000131914	-3.589615881092	-7.84457934300353	0.665347580819534
ENSG00000131969	-4.71332818501076	-8.96994468295142	-0.45671168707009
ENSG00000132000	-4.22332091251321	-8.47898911937961	0.032347294353186
ENSG00000132026	-4.03946765774235	-8.29481591050172	0.215880595017016
ENSG00000132130	-3.35896091830531	-7.61383902181531	0.895917185204685
ENSG00000132182	-7.22553215318043	-11.4829845126408	-2.96807979372003
ENSG00000132274	-7.0321712465416	-11.2889949018934	-2.77534759118978
ENSG00000132297	-4.13151715968437	-8.38697971698062	0.123945397611875
ENSG00000132326	-3.43493963113413	-7.68965567896897	0.819776416700699
ENSG00000132329	-2.9061043939352	-7.16120208013477	1.34899329226438
ENSG00000132470	-8.67207002548664	-12.9322661601327	-4.41187389084062
ENSG00000132517	-4.09553619455923	-8.35095263336965	0.159880244251197
ENSG00000132530	-4.99332737233148	-9.24951274794686	-0.737141996716098
ENSG00000132554	-5.96689327903736	-10.2280182461059	-1.70576831196884
ENSG00000132561	-7.21078636976059	-11.468240098768	-2.95333264075324
ENSG00000132622	-3.28909634593216	-7.54396356906466	0.965770877200338
ENSG00000132669	-3.85624663028883	-8.11125597424309	0.398762713665436
ENSG00000132702	-3.27942949807609	-7.53429576407984	0.975436767927661
ENSG00000132746	-9.39186190253793	-13.6538354540696	-5.12988835100626
ENSG00000132821	-3.05930303597203	-7.31474675051996	1.19614067857589
ENSG00000132874	-3.73851396775032	-7.99357283765484	0.516544902154195
ENSG00000132915	-4.33791236642003	-8.5936751325054	-0.0821496003346489
ENSG00000132965	-4.27531350495356	-8.53097880222008	-0.0196482076870392
ENSG00000132970	-1.45443744275701	-5.71175020010987	2.80287531459585
ENSG00000133101	-2.59017631876707	-6.84531791716509	1.66496527963095
ENSG00000133106	-3.86769238671881	-8.12286343345262	0.387478660014995
ENSG00000133216	-4.29068118202903	-8.54636244443945	-0.0349999196186159
ENSG00000133256	-4.75429915630263	-9.01097539683327	-0.497622915771987
ENSG00000133321	-3.15530688694684	-7.41108969344964	1.10047591955595
ENSG00000133401	-3.80496965622678	-8.05995515256692	0.45001584011336
ENSG00000133624	-3.93162094192252	-8.18670990878977	0.323468024944727
ENSG00000133665	-3.23754946388654	-7.49241312299124	1.01731419521816
ENSG00000133710	-9.31191267647862	-13.5739560922924	-5.04986926066487
ENSG00000133808	-3.47581600556091	-7.73072786934746	0.779095858225638
ENSG00000133962	-3.4459945803999	-7.70337820707435	0.811389046274555
ENSG00000134042	-3.22322187267542	-7.47808521430972	1.03164146895887
ENSG00000134115	-3.9745127971429	-8.2297876618425	0.280762067556702
ENSG00000134121	-3.03355181992549	-7.28892059908937	1.22181695923839
ENSG00000134138	-5.12480905989078	-9.38227336758586	-0.867344752195707
ENSG00000134201	-3.20665012051909	-7.46151346016993	1.04821321913175
ENSG00000134285	-4.15855146865028	-8.41476061662195	0.0976576793213839
ENSG00000134317	-4.31852586918587	-8.57416684653145	-0.0628848918402811
ENSG00000134321	-3.73483143874072	-7.98977075917504	0.520107881693597
ENSG00000134339	-4.48892116347101	-8.74483490477273	-0.233007422169289
ENSG00000134470	-3.82545832991665	-8.08033284209078	0.429416182257488
ENSG00000134489	-4.0707102861369	-8.32609598067536	0.184675408401565
ENSG00000134533	-5.51055530308594	-9.76973765190639	-1.25137295426549
ENSG00000134539	-5.30977352179778	-9.56770998055019	-1.05183706304537
ENSG00000134594	-1.08100362472874	-5.33957706398837	3.1775698145309
ENSG00000134602	-1.15675933591861	-5.41513589115341	3.1016172193162
ENSG00000134668	-1.3322115373532	-5.59010429300353	2.92568121829713
ENSG00000134757	-8.77759711542518	-13.0427706951247	-4.51242353572567
ENSG00000134760	-8.81971749009221	-13.0933963174506	-4.54603866273381
ENSG00000134762	-8.06136620603375	-12.3307514486318	-3.79198096343575
ENSG00000134824	0.172830883632308	-4.08585212609517	4.43151389335978
ENSG00000134827	-6.08100204324459	-10.339004285182	-1.82299980130719
ENSG00000134874	-1.41828157881378	-5.6757583922449	2.83919523461735
ENSG00000134962	-3.73642072959175	-7.99147803908375	0.518636579900245
ENSG00000134986	-7.70359398165948	-11.9617386738792	-3.4454492894398
ENSG00000135048	-1.2156698395545	-5.47187279778551	3.04053311867651
ENSG00000135063	-3.40648028427133	-7.66122781003355	0.848267241490892
ENSG00000135077	-5.61268424228454	-9.871474025355	-1.35389445921407
ENSG00000135094	-5.52147076398609	-9.78122156432694	-1.26171996364523
ENSG00000135127	-3.75362244663523	-8.00860428649706	0.501359393226599
ENSG00000135144	-3.69520765544732	-7.95023551528756	0.559820204392922
ENSG00000135205	-4.26006770310742	-8.51552502315585	-0.00461038305899297
ENSG00000135218	-1.17091873597389	-5.42892640828363	3.08708893633585
ENSG00000135314	-3.16724551549073	-7.42211042361141	1.08761939262994
ENSG00000135318	0.546435696441738	-3.71280601369534	4.80567740657882
ENSG00000135424	-2.887969775168	-7.14304237980381	1.36710282946781
ENSG00000135447	-3.97114473023634	-8.22641595366236	0.284126493189687
ENSG00000135472	-3.49644161444937	-7.75136145951541	0.758478230616669
ENSG00000135480	-5.05860397193806	-9.31638957306934	-0.800818370806778
ENSG00000135502	-3.44149480620086	-7.69639473405652	0.813405121654796
ENSG00000135519	-3.35608204614492	-7.61095956377274	0.898795471482894
ENSG00000135540	-0.365008428426208	-4.62239795959017	3.89238110273775
ENSG00000135547	-4.1243945668467	-8.37971852087266	0.13092938717925
ENSG00000135625	-1.73109375131616	-5.98752695320774	2.52533945057543
ENSG00000135636	-3.87497457374001	-8.12998845985642	0.380039312376392
ENSG00000135643	-4.39295011304372	-8.64934903123232	-0.136551194855125
ENSG00000135744	-7.16704946952017	-11.4320938969158	-2.90200504212456
ENSG00000135917	-4.01692660533587	-8.27215515545806	0.238301944786325
ENSG00000135931	-2.07637650185272	-6.33216412737641	2.17941112367096
ENSG00000136002	-3.19612341098807	-7.45207891370008	1.05983209172394
ENSG00000136059	-2.90628089006658	-7.16137883689149	1.34881705675834
ENSG00000136155	-3.52519848465445	-7.78013047027446	0.729733500965561
ENSG00000136237	-2.95084975055948	-7.20602370280921	1.30432420169025
ENSG00000136250	-4.95407506211946	-9.21117032308262	-0.69697980115631
ENSG00000136267	-3.90444900446148	-8.15965145399876	0.350753445075795
ENSG00000136295	-1.4145308186543	-5.67200534937616	2.84294371206756
ENSG00000136379	-0.934050209592696	-5.19070080032659	3.3226003811412
ENSG00000136457	-3.30717822067859	-7.56368974202175	0.949333300664567
ENSG00000136630	-3.82705506095644	-8.08205827401009	0.427948152097207
ENSG00000136653	-3.91315147006765	-8.16828791237011	0.341984972234798
ENSG00000136689	-7.81365360940206	-12.0762286322481	-3.55107858655604
ENSG00000136696	-3.50973427944166	-7.76465958978995	0.745191030906621
ENSG00000136881	-4.01854576127711	-8.27386971896043	0.23677819640621
ENSG00000136883	-3.3901607867341	-7.64504599809342	0.86472442462522
ENSG00000137285	-2.95080239793886	-7.20597625866142	1.3043714627837
ENSG00000137441	-3.16349889031304	-7.41931499226805	1.09231721164198
ENSG00000137474	-5.12396897541131	-9.38107739959162	-0.866860551230989
ENSG00000137491	-8.82850947167266	-13.0902899247724	-4.56672901857296
ENSG00000137496	-4.22163635443169	-8.47725187669214	0.0339791678287682
ENSG00000137507	-6.29485503029984	-10.5510115029983	-2.03869855760136
ENSG00000137558	-5.13676509218365	-9.3932028728988	-0.880327311468511
ENSG00000137573	-9.76660397161709	-14.0298221542538	-5.5033857889804
ENSG00000137642	-10.631802676612	-14.896281214706	-6.36732413851812
ENSG00000137691	-4.22545683595539	-8.48092460420365	0.0300109322928828
ENSG00000137747	-2.92761109326126	-7.18274288217729	1.32752069565476
ENSG00000137809	-3.42645455501057	-7.68134978178967	0.828440671768528
ENSG00000137841	-3.62698735076318	-7.88184159556121	0.627866894034843
ENSG00000137843	-3.23565997934483	-7.49179898964576	1.02047903095611
ENSG00000137857	-8.31396548339083	-12.5729736158312	-4.05495735095042
ENSG00000137868	-3.63532532864947	-7.8903147156111	0.619664058312162
ENSG00000137869	-4.09654423573902	-8.3523335835419	0.159245112063873
ENSG00000137959	-3.17526386414373	-7.43112898286926	1.0806012545818
ENSG00000137965	-3.71855854116224	-7.97350651435065	0.536389432026175
ENSG00000137968	-4.02583040532886	-8.28116275130891	0.229501940651197
ENSG00000137975	-7.71650156485463	-11.9841201506781	-3.44888297903112
ENSG00000138028	-3.54064297629794	-7.79546122298356	0.714175270387677
ENSG00000138061	2.48023957582522	-1.78342828549317	6.74390743714362
ENSG00000138131	-6.22485739249001	-10.4831624075252	-1.96655237745479
ENSG00000138160	-1.39231580070009	-5.65001836929445	2.86538676789427
ENSG00000138180	-1.45910313421773	-5.71656963195047	2.79836336351501
ENSG00000138182	-1.50962141498564	-5.76693994086627	2.74769711089498
ENSG00000138193	-4.16740164843049	-8.42281407157141	0.0880107747104342
ENSG00000138271	-3.61823472702037	-7.87321407187554	0.636744617834794
ENSG00000138316	-3.78017676668949	-8.03526799431542	0.474914460936438
ENSG00000138378	-4.8359120669276	-9.09267749430685	-0.579146639548349
ENSG00000138435	-3.39480919369687	-7.64969558288951	0.860077195495757
ENSG00000138449	-4.02501807720185	-8.2801804983383	0.230144343934608
ENSG00000138615	-3.97264097922396	-8.22791381827288	0.282631859824949
ENSG00000138670	-3.45974778308186	-7.7145090417005	0.795013475536775
ENSG00000138675	-4.58995646824981	-8.84622126053429	-0.333691675965334
ENSG00000138678	0.648648531008303	-3.61062335998958	4.90792042200619
ENSG00000138771	-3.18693556766109	-7.44285071187069	1.06897957654851
ENSG00000138772	-2.99260902222929	-7.24787261236569	1.26265456790711
ENSG00000138798	-3.34442840175617	-7.59930366852794	0.910446865015601
ENSG00000139044	-3.04035768294281	-7.29574560813918	1.21503024225357
ENSG00000139193	-3.89253522572087	-8.14772605805541	0.36265560661368
ENSG00000139194	-3.4874103892753	-7.7423266649407	0.7675058863901
ENSG00000139219	-7.69012882852953	-11.9523019278927	-3.42795572916632
ENSG00000139239	-5.11381189578461	-9.37186076773137	-0.855763023837843
ENSG00000139329	-11.5922047913438	-15.8594610786914	-7.32494850399615
ENSG00000139508	-3.73929988631967	-7.99423364305796	0.515633870418609
ENSG00000139547	-3.57159492803538	-7.8265489880635	0.683359131992734
ENSG00000139629	-4.38972149972117	-8.64550320570692	-0.133939793735426
ENSG00000139631	-3.70217494264342	-7.95701047443822	0.552660589151391
ENSG00000139737	-2.97662679530817	-7.23185397360161	1.27860038298526
ENSG00000139910	-3.65110998947909	-7.90610902128074	0.603889042322558
ENSG00000139970	-4.14862633155807	-8.40382350056713	0.106570837450982
ENSG00000139988	-4.53966183903417	-8.79616774114001	-0.283155936928326
ENSG00000140009	-1.69502756492825	-5.95184456795323	2.56178943809673
ENSG00000140030	-3.31628076280862	-7.57115139200565	0.938589866388416
ENSG00000140090	-3.18919844895527	-7.44512345305025	1.0667265551397
ENSG00000140254	-5.38095718657333	-9.63982831080366	-1.12208606234301
ENSG00000140284	-3.92161302074844	-8.17683256290987	0.333606521413
ENSG00000140285	-5.57994516708653	-9.83942964739303	-1.32046068678003
ENSG00000140368	-4.69572156088452	-8.95204015916349	-0.439402962605545
ENSG00000140398	-3.4470324585486	-7.70178838879511	0.807723471697917
ENSG00000140470	-4.53871018704234	-8.79477318517862	-0.28264718890606
ENSG00000140519	-9.12166733704446	-13.3834802532731	-4.8598544208158
ENSG00000140522	-4.32135220500168	-8.57715599116441	-0.0655484188389588
ENSG00000140600	-4.64719036568652	-8.9033157598384	-0.391064971534639
ENSG00000140749	-3.61623172640398	-7.87104710380265	0.638583650994694
ENSG00000140968	-3.85526035538588	-8.11041614816316	0.399895437391394
ENSG00000140986	-3.82110774905104	-8.07623317681164	0.434017678709566
ENSG00000141150	-4.47470044734276	-8.73059650011714	-0.218804394568384
ENSG00000141293	-4.79647550723252	-9.05358514221416	-0.539365872250885
ENSG00000141338	-5.6973769981665	-9.95693349124265	-1.43782050509035
ENSG00000141497	-3.19486913580579	-7.44973271228134	1.05999444066976
ENSG00000141505	-4.76889792768586	-9.02578781992246	-0.51200803544927
ENSG00000141506	-4.06123805209198	-8.31629279444327	0.193816690259313
ENSG00000141527	-5.12338836145752	-9.38081122251911	-0.865965500395938
ENSG00000141579	-4.02917459129348	-8.28451081346024	0.226161630873266
ENSG00000141639	-8.80610828063383	-13.0712562111987	-4.540960350069
ENSG00000141750	-3.64885274884551	-7.90385037963803	0.606144881947013
ENSG00000141837	-1.45896468705256	-5.71622611132681	2.79829673722169
ENSG00000142046	-3.41479082260681	-7.66952589361448	0.839944248400853
ENSG00000142156	-4.45727268167992	-8.71294639390749	-0.201598969452346
ENSG00000142173	-4.15474804936862	-8.41095167138446	0.101455572647228
ENSG00000142185	-5.8165986311541	-10.0767659644737	-1.5564312978345
ENSG00000142233	-3.85582646826957	-8.11098277839224	0.39932984185309
ENSG00000142303	-3.1543841877739	-7.4092500872681	1.1004817117203
ENSG00000142347	-4.11466857480588	-8.36993027840799	0.140593128796225
ENSG00000142405	-4.28473430972565	-8.54041391844317	-0.0290547010081239
ENSG00000142552	-4.94128913952329	-9.19741910984559	-0.685159169200983
ENSG00000142583	-4.02985039963728	-8.28509142691059	0.225390627636029
ENSG00000142611	-3.88192837357616	-8.13710903343215	0.373252286279836
ENSG00000142621	-4.34835402027769	-8.60405613465025	-0.0926519059051403
ENSG00000142675	-4.89539717718317	-9.1522830751109	-0.638511279255442
ENSG00000142677	-4.13637272977096	-8.39184165204232	0.119096192500401
ENSG00000142748	-3.91395194321912	-8.16916380425632	0.341259917818084
ENSG00000142765	-4.17759678708543	-8.43300813794438	0.0778145637735177
ENSG00000142949	-5.90943272835362	-10.1652924342186	-1.65357302248861
ENSG00000143110	-3.89349957388553	-8.14869133903295	0.361692191261886
ENSG00000143127	-8.43760162400896	-12.6968508427247	-4.17835240529323
ENSG00000143140	-3.79570954236015	-8.05081346716896	0.459394382448647
ENSG00000143153	-4.68557662179974	-8.94139524756512	-0.429757996034356
ENSG00000143217	-4.82224324633423	-9.07931465595465	-0.565171836713812
ENSG00000143226	-6.39156229255551	-10.6478147952999	-2.13530978981109
ENSG00000143248	-9.4531142541251	-13.7145025358001	-5.19172597245015
ENSG00000143320	-8.76131027037417	-13.0217381249624	-4.50088241578592
ENSG00000143341	-4.32520806004367	-8.5806825462567	-0.0697335738306499
ENSG00000143375	-3.41584560807228	-7.67059138121343	0.838900165068869
ENSG00000143382	-2.87803863919017	-7.13309893286071	1.37702165448038
ENSG00000143520	-8.35024967324555	-12.6148905707103	-4.08560877578076
ENSG00000143816	-2.12159343923522	-6.37867860648025	2.13549172800982
ENSG00000143847	-3.88956291961891	-8.14454730640562	0.365421467167808
ENSG00000144136	-1.50952713971822	-5.7670538734098	2.74799959397336
ENSG00000144152	-2.89271938650835	-7.14779823529833	1.36235946228162
ENSG00000144355	-3.92952710336459	-8.184669021581	0.325614814851809
ENSG00000144401	-4.12413605956825	-8.38029572546734	0.132023606330831
ENSG00000144406	-4.65466249863723	-8.9106204231589	-0.398704574115556
ENSG00000144452	-3.34138116204076	-7.59808929668647	0.915326972604963
ENSG00000144476	-3.90683526805613	-8.16204006878668	0.348369532674421
ENSG00000144619	-3.52722728359899	-7.78521246870912	0.730757901511152
ENSG00000144642	-4.32344091061849	-8.57928793993193	-0.0675938813050374
ENSG00000144644	-4.07504807709709	-8.33043908016964	0.180342925975467
ENSG00000144648	-3.64190780167764	-7.89678681576322	0.612971212407949
ENSG00000144668	-4.68304152899307	-8.93962852259029	-0.426454535395841
ENSG00000144810	-4.11605479418547	-8.37136398970874	0.139254401337793
ENSG00000144834	-1.3166745322201	-5.57410686564038	2.94075780120018
ENSG00000144908	-3.23923701731137	-7.49410073308483	1.0156266984621
ENSG00000145040	-0.515396301886192	-4.77337114149827	3.74257853772589
ENSG00000145087	-4.38943890119977	-8.64528608755519	-0.133591714844341
ENSG00000145107	-3.07188304884844	-7.32736583484659	1.18359973714971
ENSG00000145242	-2.59017631876707	-6.84531791716509	1.66496527963095
ENSG00000145244	-3.50721295546347	-7.76213720979975	0.747711298872821
ENSG00000145287	-3.69408835397296	-7.94911544778379	0.560938739837867
ENSG00000145358	2.45700513229865	-1.80660051952982	6.72061078412711
ENSG00000145416	-3.9414882371707	-8.19663471491628	0.313658240574886
ENSG00000145431	-3.1511556405397	-7.40692183653472	1.10461055545533
ENSG00000145506	-4.76268973489536	-9.01950095228714	-0.505878517503585
ENSG00000145536	-3.70627792970772	-7.96131346207382	0.548757602658384
ENSG00000145794	-3.22994035674584	-7.48605183174542	1.02617111825375
ENSG00000145824	-11.3675241597382	-15.6444323132081	-7.0906160062684
ENSG00000145934	-4.01403948713927	-8.27703892517637	0.248959950897839
ENSG00000145965	-3.83744984803443	-8.09258959797137	0.417689901902505
ENSG00000146038	-3.09672882539173	-7.35229352943159	1.15883587864812
ENSG00000146072	-5.35040372013673	-9.60582236173359	-1.09498507853988
ENSG00000146192	-4.36185478033572	-8.61765630257267	-0.106053258098765
ENSG00000146247	-1.50969193504498	-5.76701400461698	2.74763013452702
ENSG00000146285	-4.64344939262625	-8.89975889856832	-0.387139886684181
ENSG00000146453	-3.71556943115675	-7.97061153814683	0.539472675833335
ENSG00000146477	-3.45163584119051	-7.70653912092098	0.80326743853995
ENSG00000146592	-3.03171798207263	-7.28708168330381	1.22364571915856
ENSG00000146674	-4.76273119042506	-9.01879204213971	-0.50667033871041
ENSG00000146677	-3.19804254554524	-7.45290603874591	1.05682094765544
ENSG00000146856	-3.50847963105976	-7.76323416079531	0.746274898675797
ENSG00000147003	-3.32000091978128	-7.57487209709383	0.934870257531269
ENSG00000147168	-8.68498100685126	-12.9448968056287	-4.42506520807382
ENSG00000147257	-5.22999769618007	-9.48853303801976	-0.97146235434037
ENSG00000147394	-5.2313600169365	-9.48795652924953	-0.974763504623471
ENSG00000147408	-6.26783423699016	-10.5237465242706	-2.01192194970969
ENSG00000147443	-2.90405818675352	-7.15915287463922	1.35103650113218
ENSG00000147481	-3.95466820220651	-8.20992184571994	0.300585441306931
ENSG00000147526	-1.60685041987694	-5.86391457589994	2.65021373614606
ENSG00000147576	-2.98825258113282	-7.24350598729176	1.26700082502612
ENSG00000147588	-3.68366854926938	-7.93868859770228	0.571351499163524
ENSG00000147614	-2.91285859954821	-7.16796648649677	1.34224928740035
ENSG00000147689	-9.52936921992242	-13.7969400252468	-5.26179841459807
ENSG00000147854	-1.57936952220806	-5.83652369075434	2.67778464633822
ENSG00000147889	-3.13896305819558	-7.39468148563579	1.11675536924462
ENSG00000148053	-5.52987343675354	-9.7892789083385	-1.27046796516858
ENSG00000148219	-3.61769172079021	-7.8725344622041	0.637151020623685
ENSG00000148346	-7.74135612071022	-12.00909813927	-3.4736141021504
ENSG00000148408	-3.65999896543503	-7.91500358504596	0.595005654175903
ENSG00000148516	-4.53334463288444	-8.78877887654345	-0.277910389225424
ENSG00000148541	-3.28330665637144	-7.53817329024812	0.971559977505237
ENSG00000148604	-3.76535179332578	-8.02043122329676	0.489727636645205
ENSG00000148680	-1.75081266858844	-6.00720442747513	2.50557909029825
ENSG00000148795	-3.98190662581538	-8.23718954084327	0.27337628921251
ENSG00000148848	-3.07226043488546	-7.32774441796796	1.18322354819705
ENSG00000149090	1.23829812473957	-3.02210756228748	5.49870381176662
ENSG00000149131	-6.36192096042122	-10.6185479563685	-2.10529396447399
ENSG00000149256	-3.30289926568858	-7.55938703044743	0.953588499070275
ENSG00000149289	0.286298858571879	-3.97256307764174	4.5451607947855
ENSG00000149308	-1.61984162008727	-5.8768465824292	2.63716334225467
ENSG00000149418	-7.9464990717758	-12.2056564534746	-3.68734169007701
ENSG00000149451	-3.95522832389144	-8.21048255867952	0.30002591089664
ENSG00000149527	-3.86358789402281	-8.11875134305617	0.391575555010541
ENSG00000149564	-5.60110944146412	-9.86012082259165	-1.34209806033659
ENSG00000149573	-9.18733493406266	-13.4498092598994	-4.92486060822596
ENSG00000149591	-8.6445448377753	-12.9040798239563	-4.38500985159424
ENSG00000149633	-2.89590349151266	-7.15098665545043	1.35917967242511
ENSG00000149646	-3.51641173467417	-7.7713398855643	0.738516416215959
ENSG00000149968	-3.39023615216316	-7.6472458414126	0.866773537086288
ENSG00000150337	-3.82601660185319	-8.08114629169886	0.429113087992485
ENSG00000150471	-3.9752531481533	-8.23052881542757	0.28002251912096
ENSG00000150477	-5.92820739888686	-10.1838676488334	-1.67254714894036
ENSG00000150630	-4.09121743652782	-8.34633652041465	0.163901647359014
ENSG00000150636	-4.20974931464955	-8.46513625146243	0.0456376221633379
ENSG00000150656	-4.13722785986657	-8.39269790657569	0.118242186842562
ENSG00000150672	-4.26625458166848	-8.52185242755248	-0.010656735784484
ENSG00000150782	-3.96605839775485	-8.22123921728418	0.289122421774479
ENSG00000151012	1.49194911670745	-2.76908002569832	5.75297825911322
ENSG00000151062	-2.99399085779448	-7.24925771874555	1.2612760031566
ENSG00000151067	-4.25005717490364	-8.50568472876555	0.00557037895826262
ENSG00000151150	-3.91063029958749	-8.16563198299157	0.344371383816585
ENSG00000151224	-4.10833164510511	-8.36376427293571	0.147100982725494
ENSG00000151303	-4.15296688066594	-8.40800416666464	0.102070405332758
ENSG00000151322	-4.94772172364073	-9.2047261850964	-0.69071726218506
ENSG00000151388	-3.06857840990076	-7.32405077561679	1.18689395581528
ENSG00000151468	-3.23031343799916	-7.48642669889229	1.02579982289398
ENSG00000151490	-3.59268913005751	-7.84765424157689	0.662275981461871
ENSG00000151632	-3.55401757269093	-7.80896290852479	0.700927763142939
ENSG00000151790	-4.83025741005701	-9.08704272327198	-0.573472096842031
ENSG00000151952	-0.382927526604579	-4.64068045429867	3.87482540108951
ENSG00000152137	-4.58660262823687	-8.84237841417741	-0.330826842296331
ENSG00000152207	2.4643784272346	-1.79889704907317	6.72765390354238
ENSG00000152213	-3.42097246622539	-7.67586605972806	0.833921127277269
ENSG00000152268	-5.55034912694895	-9.81006347204758	-1.29063478185031
ENSG00000152402	-3.38308400078801	-7.63796747818134	0.871799476605327
ENSG00000152495	-3.25316896954877	-7.50939434840298	1.00305640930544
ENSG00000152583	-10.7333261173831	-14.9985461487305	-6.46810608603572
ENSG00000152661	-6.39850525607087	-10.657197604977	-2.13981290716476
ENSG00000152726	-1.85273607024821	-6.10892245155398	2.40345031105756
ENSG00000152932	-5.40921484924846	-9.66707595938728	-1.15135373910964
ENSG00000152939	-3.96631177642869	-8.22138698321516	0.288763430357784
ENSG00000152977	-4.35368933556362	-8.60946683215098	-0.097911838976267
ENSG00000153012	-3.87506436914318	-8.13023853160177	0.380109793315399
ENSG00000153093	-4.13786068450335	-8.39333156400503	0.117610194998322
ENSG00000153283	-3.55611950996882	-7.8110658658615	0.698826845923873
ENSG00000153291	-3.54427304199225	-7.79906643452095	0.710520350536453
ENSG00000153292	-4.16090720689504	-8.41640880450821	0.0945943907181288
ENSG00000153666	-4.88477033765689	-9.14164974596382	-0.627890929349958
ENSG00000153802	-4.28648245664764	-8.54216473494981	-0.0308001783454639
ENSG00000153823	-4.20390847836798	-8.45944089195097	0.0516239352150034
ENSG00000153902	-7.3465047854201	-11.6041580865975	-3.0888514842427
ENSG00000153904	-2.99504696472696	-7.2503163386483	1.26022240919439
ENSG00000153993	-3.04328350092558	-7.29867980243172	1.21211280058056
ENSG00000154065	-3.30227343163455	-7.55714217414244	0.952595310873336
ENSG00000154080	-4.9295806687879	-9.1864729812133	-0.672688356362495
ENSG00000154133	-4.13886430837327	-8.39399941593646	0.11627079918991
ENSG00000154175	-5.75887951994508	-10.0186879785606	-1.49907106132956
ENSG00000154188	-4.27023229433151	-8.52588992509211	-0.0145746635709196
ENSG00000154258	-5.26725646704946	-9.52544242051177	-1.00907051358716
ENSG00000154262	-3.98937201900036	-8.24450700474847	0.265762966747744
ENSG00000154263	-3.39221124053752	-7.64709696765033	0.862674486575297
ENSG00000154274	-3.82230419823867	-8.07736196960717	0.432753573129836
ENSG00000154330	-4.33768580561525	-8.59383972049061	-0.081531890739881
ENSG00000154529	-4.20546274202512	-8.46105123829255	0.0501257542423188
ENSG00000154655	-4.4293670877502	-8.6853693378349	-0.173364837665493
ENSG00000154721	-4.66213879248871	-8.9182815975229	-0.405995987454515
ENSG00000154783	-4.66833343749852	-8.92457681791189	-0.412090057085153
ENSG00000154856	-4.42810991622203	-8.68370387120029	-0.172515961243763
ENSG00000154997	-4.38460798252797	-8.64044709319772	-0.128768871858221
ENSG00000155066	-9.99363450785053	-14.2569533643104	-5.73031565139064
ENSG00000155465	-3.5238939840777	-7.77865571399053	0.730867745835135
ENSG00000155530	-3.1842044152732	-7.43906837686456	1.07065954631815
ENSG00000155640	-1.26976459903404	-5.52792652666295	2.98839732859487
ENSG00000155719	-3.236046582375	-7.49091019443212	1.01881702968211
ENSG00000155816	-3.33081435300438	-7.58746046994132	0.925831763932553
ENSG00000155926	-5.40263498723337	-9.66190314422959	-1.14336683023715
ENSG00000155962	-5.70296153892118	-9.96259185299402	-1.44333122484834
ENSG00000156194	-3.99686307013937	-8.25216250794487	0.258436367666124
ENSG00000156218	-9.11784660002686	-13.3787856394513	-4.85690756060239
ENSG00000156219	-3.93655337958903	-8.19165733519067	0.318550576012604
ENSG00000156265	-3.47697082761657	-7.73173958654198	0.777797931308827
ENSG00000156298	-5.515568958616	-9.77316647567944	-1.25797144155256
ENSG00000156463	-4.82864514264287	-9.08595954094365	-0.571330744342093
ENSG00000156475	-5.50101599066829	-9.76023110547417	-1.24180087586242
ENSG00000156500	-3.87032185369432	-8.12529417546062	0.384650468071979
ENSG00000156535	-0.0387203027878223	-4.29704192485441	4.21960131927877
ENSG00000156966	-4.15206136569921	-8.40749857453007	0.10337584313165
ENSG00000156968	-3.31214809648271	-7.56701813993283	0.942721946967404
ENSG00000157168	-4.81198447910312	-9.06867946749031	-0.555289490715928
ENSG00000157214	-3.20823385034622	-7.46309717325672	1.04662947256429
ENSG00000157322	-3.75750144543547	-8.01257475507243	0.497571864201499
ENSG00000157368	-4.7107899431174	-8.96758262428466	-0.453997261950137
ENSG00000157423	-3.80417373319566	-8.05928472185409	0.450937255462762
ENSG00000157554	-4.13186061125427	-8.38714912738951	0.123427904880961
ENSG00000157570	-5.06482266377814	-9.32254991009231	-0.807095417463984
ENSG00000157601	-3.87572701052237	-8.13156418273821	0.380110161693475
ENSG00000157613	-3.86147916757446	-8.11655460879766	0.393596273648742
ENSG00000157766	-3.94275870601276	-8.19799988353578	0.312482471510257
ENSG00000157827	-5.292887292592	-9.54822553278754	-1.03754905239646
ENSG00000157851	-3.75330886758656	-8.00837894458771	0.501761209414593
ENSG00000157927	-1.25455445342076	-5.51241893375084	3.00331002690932
ENSG00000158014	-3.23159137966777	-7.48645487118739	1.02327211185185
ENSG00000158055	-4.28898498452599	-8.54467109200596	-0.0332988770460103
ENSG00000158106	-2.9095654400237	-7.16466829512308	1.34553741507568
ENSG00000158164	-1.00407821957611	-5.26331386754843	3.25515742839621
ENSG00000158246	-2.88861405779392	-7.14368749592792	1.36645938034008
ENSG00000158270	-4.17565886243329	-8.43081525365787	0.0794975287912942
ENSG00000158296	-5.27188624857855	-9.52846156246701	-1.01531093469008
ENSG00000158315	-4.3238602979111	-8.57937499865069	-0.0683455971715139
ENSG00000158428	-3.71903184835235	-7.97407643682481	0.536012740120109
ENSG00000158486	-3.82658024397422	-8.08171042539871	0.428549937450256
ENSG00000158516	-2.88177806129076	-7.13684287213544	1.37328674955392
ENSG00000158517	-5.76336283287539	-10.0233857162797	-1.50333994947106
ENSG00000158560	-3.34614799251588	-7.60288447733794	0.910588492306175
ENSG00000158714	-5.84480747507814	-10.1061041530709	-1.58351079708536
ENSG00000158764	-3.39997024500374	-7.65485797803382	0.854917488026326
ENSG00000158869	-6.97395251415669	-11.2305748527834	-2.71733017553003
ENSG00000158887	-7.26436375301348	-11.5253149509844	-3.00341255504258
ENSG00000159166	-6.76575105280922	-11.0291024546824	-2.50239965093605
ENSG00000159167	1.6027445016765	-2.6586236574988	5.86411266085179
ENSG00000159173	-3.9776913723256	-8.23296968827336	0.277586943622155
ENSG00000159217	-4.80294862565003	-9.05937963446892	-0.546517616831141
ENSG00000159263	-3.40417893216942	-7.65906778918499	0.850709924846155
ENSG00000159307	-3.49361503688531	-7.74853375229833	0.761303678527701
ENSG00000159314	-3.95210524895508	-8.20700730112902	0.302796803218866
ENSG00000159374	-3.15257693743112	-7.40744299513883	1.10228912027658
ENSG00000159403	-6.46167336437536	-10.7177853004374	-2.20556142831331
ENSG00000159588	-3.26170929957347	-7.51657415720626	0.993155558059315
ENSG00000159708	-4.99315753168933	-9.2500967943202	-0.736218269058451
ENSG00000159713	-4.27355443477369	-8.52926009180883	-0.0178487777385561
ENSG00000159753	-4.5674643363341	-8.82312573312195	-0.311802939546253
ENSG00000159871	-4.04208220098906	-8.29764002849086	0.213475626512745
ENSG00000160111	-3.26193179991524	-7.5167966724552	0.992933072624728
ENSG00000160145	-3.92647303092942	-8.18168130117943	0.328735239320578
ENSG00000160179	-3.99744998756262	-8.25259497537374	0.25769500024851
ENSG00000160181	-3.37142735975461	-7.62630813676283	0.8834534172536
ENSG00000160188	-3.11682375539241	-7.37169390086364	1.13804639007882
ENSG00000160223	-4.11952407763285	-8.37481121600141	0.135763060735705
ENSG00000160229	-3.90825688760959	-8.16365770143593	0.347143926216741
ENSG00000160255	-9.57080883795103	-13.8328422922437	-5.30877538365839
ENSG00000160282	-3.81905524769918	-8.07417890357536	0.436068408177006
ENSG00000160321	-5.23142891442048	-9.48925023654213	-0.973607592298831
ENSG00000160323	-3.18648173837342	-7.44134560410468	1.06838212735784
ENSG00000160593	-3.96547307446857	-8.22073820272936	0.289792053792212
ENSG00000160678	-3.97742128979658	-8.23338312293154	0.278540543338371
ENSG00000160781	-4.20912100204724	-8.46461161020508	0.0463696061105976
ENSG00000160801	-3.82711762312164	-8.08224827364166	0.428013027398386
ENSG00000160886	-3.31370570768381	-7.57025382952648	0.942842414158854
ENSG00000160973	-2.90954678596103	-7.16464961287331	1.34555604095124
ENSG00000161040	-4.64345938023079	-8.89968108002155	-0.387237680440037
ENSG00000161082	-4.16103973613136	-8.41631592855237	0.0942364562896554
ENSG00000161132	-4.14136825554267	-8.39684376133551	0.114107250250158
ENSG00000161249	-6.30209952111833	-10.5605749491778	-2.04362409305885
ENSG00000161381	-5.645747099821	-9.90510559343276	-1.38638860620924
ENSG00000161570	-9.11187748344548	-13.3776805498591	-4.84607441703189
ENSG00000161583	-4.32720019532003	-8.58314972644628	-0.0712506641937738
ENSG00000161643	-3.37589666209181	-7.63077845155124	0.878985127367622
ENSG00000161681	-0.900679727872487	-5.15972485263783	3.35836539689286
ENSG00000161921	-3.63763490895268	-7.89248222157581	0.61721240367045
ENSG00000161929	-5.24961671568762	-9.50749862001448	-0.99173481136076
ENSG00000161940	-3.58352848497413	-7.83833589819772	0.671278928249461
ENSG00000161958	-3.12232076444166	-7.37797644162649	1.13333491274316
ENSG00000161970	-3.62777626679504	-7.88453595575904	0.628983422168959
ENSG00000162174	-2.90453314788756	-7.15962852792115	1.35056223214603
ENSG00000162415	-3.82159352045416	-8.07671936845101	0.433532327542691
ENSG00000162444	-3.40577335012975	-7.66066263955478	0.849115939295289
ENSG00000162490	-3.7264648675434	-7.98151484094604	0.528585105859237
ENSG00000162493	-4.66145928910666	-8.91773185186246	-0.405186726350863
ENSG00000162511	-9.70704490965028	-13.9690047593341	-5.4450850599665
ENSG00000162526	-3.20673621580822	-7.46159955445705	1.04812712284061
ENSG00000162551	-5.04077900583305	-9.29811669175394	-0.783441319912161
ENSG00000162552	-4.06431233101561	-8.31965971681678	0.191035054785572
ENSG00000162572	-4.8545268720536	-9.11131934769913	-0.597734396408078
ENSG00000162576	-6.74675364476044	-11.0036670458702	-2.48984024365065
ENSG00000162594	-3.72098340405606	-7.97602939872522	0.534062590613095
ENSG00000162645	-6.49619237035371	-10.7526244174986	-2.23976032320886
ENSG00000162654	-7.94770716490362	-12.2061078940662	-3.689306435741
ENSG00000162669	-3.31324353350701	-7.56811372984685	0.941626662832818
ENSG00000162676	-3.28390460857538	-7.53877130109555	0.970962083944786
ENSG00000162711	-3.9079528248752	-8.16315872953025	0.347253079779849
ENSG00000162722	-4.1377020230753	-8.39317269372608	0.117768647575473
ENSG00000162745	-4.04000113183772	-8.29519853198992	0.215196268314491
ENSG00000162814	-4.64327234542592	-8.89951844601938	-0.387026244832462
ENSG00000162881	-3.30338072074727	-7.55824960221146	0.951488160716921
ENSG00000162892	3.54392309167093	-0.72274042673202	7.81058661007388
ENSG00000162931	-3.19685165281124	-7.45171517557876	1.05801186995628
ENSG00000162975	-2.59017631876707	-6.84531791716509	1.66496527963095
ENSG00000162998	-3.12142967421739	-7.37708207133969	1.13422272290492
ENSG00000163017	-3.02840329862966	-7.28375790864273	1.22695131138341
ENSG00000163032	-6.29662150517027	-10.5605504533007	-2.03269255703988
ENSG00000163060	-4.03177249428036	-8.28711173863684	0.223566750076128
ENSG00000163081	-1.26073268563038	-5.51879312045023	2.99732774918948
ENSG00000163082	-3.82330344685898	-8.0784307767743	0.431823883056349
ENSG00000163083	-3.51802228099822	-7.77295112652317	0.736906564526718
ENSG00000163093	-3.02751220840538	-7.28286439356638	1.22783997675562
ENSG00000163131	-2.91208804326731	-7.1671947428944	1.34301865635978
ENSG00000163132	-2.89487321328233	-7.14995496962987	1.36020854306521
ENSG00000163141	-4.24831392032015	-8.50395194414128	0.00732410350097812
ENSG00000163154	-3.5014148032445	-7.75633666353013	0.753507057041136
ENSG00000163216	-6.89802564305286	-11.1619176346053	-2.6341336515004
ENSG00000163219	-3.65197294014271	-7.90683015840236	0.60288427811694
ENSG00000163235	-3.14128477153356	-7.39701217799379	1.11444263492668
ENSG00000163331	-2.94561369866191	-7.20077766907245	1.30955027174864
ENSG00000163347	-4.93421675886398	-9.19042428925465	-0.678009228473316
ENSG00000163354	-4.02116378319859	-8.27649074683373	0.234163180436551
ENSG00000163359	-7.17221714408927	-11.4287978441767	-2.91563644400186
ENSG00000163380	-4.00916266600613	-8.26447593052692	0.246150598514665
ENSG00000163406	-3.32306733971397	-7.57793898366516	0.931804304237208
ENSG00000163431	-3.81267566953569	-8.06779385640612	0.442442517334745
ENSG00000163435	-4.88489504678815	-9.14172469314497	-0.628065400431331
ENSG00000163520	-7.45507345738173	-11.7125629858047	-3.19758392895878
ENSG00000163545	-3.26628876675312	-7.52115394543383	0.988576411927588
ENSG00000163554	-3.70899292459203	-7.96403036534286	0.546044516158799
ENSG00000163563	-4.08730132984638	-8.3427074732367	0.16810481354394
ENSG00000163564	-3.96054086942395	-8.21561765769677	0.294535918848872
ENSG00000163568	-4.38899521021511	-8.64504860378728	-0.13294181664294
ENSG00000163576	-3.18282816330932	-7.43769218641798	1.07203585979933
ENSG00000163618	-5.15001445003667	-9.40808267520629	-0.89194622486705
ENSG00000163666	-3.35265516059289	-7.60753199622384	0.902221675038064
ENSG00000163705	-4.09129763021054	-8.34655824432195	0.163962983900873
ENSG00000163734	-2.10070088904923	-6.35792493573225	2.15652315763378
ENSG00000163735	-0.957357945348398	-5.21696363604744	3.30224774535065
ENSG00000163762	-4.0410453144306	-8.29636892890727	0.214278300046074
ENSG00000163803	-3.96451029744317	-8.21967069472601	0.290650099839667
ENSG00000163814	-0.592709841652868	-4.85044708062511	3.66502739731938
ENSG00000163815	-3.5690382126731	-7.82735926501041	0.6892828396642
ENSG00000163817	-3.61092792275713	-7.8659031014102	0.644047255895934
ENSG00000163873	-7.88241363454638	-12.1508676246845	-3.61395964440831
ENSG00000163898	-3.33129907747309	-7.58617204043786	0.923573885491684
ENSG00000163995	-2.97091721720446	-7.22613202046064	1.28429758605171
ENSG00000164089	-4.24158200725618	-8.49711360533919	0.0139495908268312
ENSG00000164093	-3.92581151175001	-8.18103529889301	0.329412275392981
ENSG00000164106	-7.47791541906851	-11.7443799074845	-3.21145093065251
ENSG00000164116	-3.67332379865609	-7.92833700564655	0.581689408334372
ENSG00000164125	-5.74803783014196	-10.0055043902428	-1.49057127004111
ENSG00000164136	-3.83177844778695	-8.08681559175355	0.423258696179647
ENSG00000164176	-5.32957092188453	-9.5885633123498	-1.07057853141927
ENSG00000164181	-3.84928480423169	-8.10432328673403	0.405753678270647
ENSG00000164199	-5.1377927610484	-9.39574226341669	-0.879843258680122
ENSG00000164211	-1.27782701377935	-5.53573040438628	2.98007637682758
ENSG00000164251	-3.32921614209515	-7.58408876216584	0.925656477975543
ENSG00000164300	-2.09265027357543	-6.34841166522683	2.16311111807597
ENSG00000164303	-3.69612773220009	-7.95115622306213	0.558900758661946
ENSG00000164318	-3.58950320553473	-7.84446660722215	0.665460196152695
ENSG00000164398	-3.58706944810736	-7.84203155339231	0.66789265717759
ENSG00000164483	-4.08195049251685	-8.33734999799359	0.173449012959887
ENSG00000164619	-5.7685594138694	-10.0286932868305	-1.50842554090834
ENSG00000164626	-3.53883359800117	-7.79377175232368	0.716104556321346
ENSG00000164691	-3.87327403343203	-8.12844651222533	0.381898445361263
ENSG00000164692	-4.39067482315652	-8.64625383445092	-0.135095811862123
ENSG00000164708	-3.18326809192616	-7.43813209507659	1.07159591122426
ENSG00000164756	-4.49376926167554	-8.74979897049895	-0.237739552852124
ENSG00000164764	-3.80867489738427	-8.06378968413692	0.446439889368385
ENSG00000164929	-5.54439050383494	-9.80155006538117	-1.28723094228871
ENSG00000164932	-6.50834707657131	-10.7649507959141	-2.25174335722852
ENSG00000164946	-5.0724223622043	-9.33025864747987	-0.81458607692874
ENSG00000165084	-4.55875819148351	-8.8149094382152	-0.302606944751809
ENSG00000165092	-6.48024736896803	-10.736948312094	-2.22354642584204
ENSG00000165105	-5.37124959199912	-9.62832692851474	-1.11417225548349
ENSG00000165124	-3.78130803825052	-8.0364001790102	0.473784102509167
ENSG00000165140	-3.91891717544184	-8.17403675668486	0.336202405801184
ENSG00000165192	-2.92097168188004	-7.17609243833242	1.33414907457233
ENSG00000165197	-3.26384544914437	-7.51871045281142	0.991019554522679
ENSG00000165272	-7.41929029898999	-11.6806848419536	-3.15789575602641
ENSG00000165304	-1.59051368583356	-5.84759719604552	2.6665698243784
ENSG00000165379	0.26549107014439	-3.99394210379178	4.52492424408056
ENSG00000165443	-3.37171984257525	-7.62861237345676	0.885172688306259
ENSG00000165474	-7.34491864259184	-11.606058717038	-3.0837785681457
ENSG00000165490	-1.6520258476184	-5.90891518770135	2.60486349246455
ENSG00000165507	-5.73818716131675	-9.99408724511999	-1.4822870775135
ENSG00000165659	-4.00452573344444	-8.25983375997655	0.250782293087662
ENSG00000165695	-4.18302962695088	-8.43858208473374	0.0725228308319856
ENSG00000165757	-3.75504657537954	-8.01011798917693	0.500024838417856
ENSG00000165794	-4.10383711320813	-8.35926402788194	0.151589801465676
ENSG00000165810	-4.31411764868911	-8.56984270733861	-0.0583925900396203
ENSG00000165863	-3.73779017203434	-7.99284850167567	0.517268157606999
ENSG00000165874	-3.86975809868575	-8.1249272843315	0.38541108696
ENSG00000165891	0.453356711475459	-3.8056886257208	4.71240204867171
ENSG00000165923	-3.15842016475088	-7.41328572774057	1.09644539823881
ENSG00000165929	-3.7998342089619	-8.05494156327611	0.4552731453523
ENSG00000165949	-10.6872107787726	-14.9523614804837	-6.42206007706151
ENSG00000165973	-6.9028191142904	-11.1667310186105	-2.6389072099703
ENSG00000165995	-3.5230623018675	-7.77799334507839	0.731868741343381
ENSG00000166035	-4.55289251437311	-8.80959274590853	-0.296192282837702
ENSG00000166106	-3.91382368933722	-8.16903542249728	0.341388043822843
ENSG00000166183	-4.07927492995462	-8.33467113160693	0.1761212716977
ENSG00000166257	-4.0873836640573	-8.34278990990522	0.168022581790611
ENSG00000166278	-6.01560642599629	-10.2714508119356	-1.75976204005701
ENSG00000166317	-4.38711006466095	-8.64295335382491	-0.131266775496986
ENSG00000166323	-4.06554064270824	-8.32071540416233	0.189634118745862
ENSG00000166405	-3.17095190581207	-7.42679889533057	1.08489508370643
ENSG00000166428	-3.93873758143978	-8.19397616827002	0.316501005390464
ENSG00000166432	-4.02104077482177	-8.27609694710655	0.234015397463015
ENSG00000166446	-2.59017631876707	-6.84531791716509	1.66496527963095
ENSG00000166473	-3.57133528670576	-7.82613416285219	0.683463589440668
ENSG00000166482	-4.60024215356961	-8.85663017946046	-0.343854127678752
ENSG00000166592	-3.40564645253093	-7.66053570740826	0.849242802346391
ENSG00000166741	-8.77604237945665	-13.0362019272622	-4.51588283165109
ENSG00000166762	-3.66600154529797	-7.9208572210022	0.588854130406254
ENSG00000166920	-2.97590646150368	-7.23113206016677	1.2793191371594
ENSG00000166927	-3.5110240572543	-7.76577405457823	0.74372594006964
ENSG00000167077	-4.03358952014399	-8.2885225807663	0.221343540478331
ENSG00000167103	-3.92184507258907	-8.17680815907437	0.333118013896243
ENSG00000167157	-3.8047064495538	-8.05981788621216	0.450404987104554
ENSG00000167207	-3.31264359739936	-7.56751370979433	0.942226514995606
ENSG00000167244	-10.2448844659728	-14.5083708923126	-5.98139803963305
ENSG00000167281	-3.29059439996788	-7.54546178335406	0.964272983418296
ENSG00000167306	-3.14777351548555	-7.40352630863938	1.10797927766828
ENSG00000167483	-4.97898245313642	-9.23594720573322	-0.722017700539608
ENSG00000167600	-3.22303972657517	-7.47790306605846	1.03182361290812
ENSG00000167601	-1.50975728033341	-5.76719275525551	2.74767819458869
ENSG00000167613	-5.43279218473117	-9.69131016834545	-1.17427420111689
ENSG00000167614	-8.17327524610793	-12.4323247949972	-3.91422569721862
ENSG00000167619	-4.60483572455694	-8.86100700202089	-0.348664447092979
ENSG00000167644	-3.99690070833285	-8.25968264554082	0.265881228875114
ENSG00000167653	-4.33756526858272	-8.59339168904701	-0.0817388481184373
ENSG00000167680	-3.46975992473929	-7.72441120998274	0.784891360504158
ENSG00000167701	-3.62461739241771	-7.87960043886186	0.630365654026437
ENSG00000167711	-3.75099722487995	-8.00606553023943	0.504071080479526
ENSG00000167749	-4.13421499348796	-8.38968108311792	0.121251096142014
ENSG00000167755	-8.73080482998833	-12.9966358270255	-4.4649738329512
ENSG00000167759	-4.10968851724943	-8.36512287550818	0.145745841009327
ENSG00000167767	-7.58834757839754	-11.8500736503461	-3.326621506449
ENSG00000167768	-13.4635322541506	-17.7535437911734	-9.17352071712784
ENSG00000167861	-3.3993541614854	-7.65424173210223	0.855533409131437
ENSG00000167880	-8.44659852987219	-12.7180946983457	-4.17510236139867
ENSG00000167912	-3.33099613693174	-7.58586904964167	0.923876775778179
ENSG00000167972	-6.74592793049914	-11.0030117960196	-2.4888440649787
ENSG00000167984	-3.1745103811304	-7.42937483354649	1.08035407128569
ENSG00000168004	-3.67311872396201	-7.92813179687038	0.581894348946366
ENSG00000168140	-2.8777444789712	-7.13280442336429	1.37731546542189
ENSG00000168243	-4.51960592620513	-8.77564757724963	-0.263564275160634
ENSG00000168255	-3.73241178190572	-7.98727968980306	0.522456125991611
ENSG00000168309	-3.55420152523296	-7.80914695008638	0.700743899620454
ENSG00000168350	-3.8267986596717	-8.08192903170859	0.42833171236519
ENSG00000168356	-4.35622080758914	-8.61201313646002	-0.100428478718257
ENSG00000168386	-4.47604198702581	-8.73182646474402	-0.220257509307597
ENSG00000168398	-3.63038570594431	-7.88537214767414	0.624600735785516
ENSG00000168427	-4.00435895777818	-8.25966679648777	0.250948880931403
ENSG00000168477	-3.99196353734105	-8.24725752737064	0.263330452688527
ENSG00000168542	-12.970001112384	-17.2423304301507	-8.6976717946172
ENSG00000168546	-3.85866151476344	-8.11382042258484	0.396497393057959
ENSG00000168621	-2.89651333586905	-7.15159733810252	1.35857066636442
ENSG00000168675	-4.45746403728409	-8.71357410017334	-0.201353974394855
ENSG00000168676	-3.47340026831213	-7.73097931842035	0.784178781796094
ENSG00000168754	-3.06424492765064	-7.31970379803076	1.19121394272948
ENSG00000168843	-6.02682755796209	-10.2890313487632	-1.76462376716096
ENSG00000168918	-5.1733573549962	-9.43083276490345	-0.91588194508895
ENSG00000168961	-6.33561083200699	-10.5923680092812	-2.07885365473278
ENSG00000168993	-3.62404352997546	-7.87902624123417	0.630939181283255
ENSG00000169071	-3.64762290042806	-7.90261977094489	0.607373970088774
ENSG00000169116	-3.44612091822973	-7.70102235693942	0.808780520479956
ENSG00000169184	-3.33075793004678	-7.58563080333247	0.924114943238907
ENSG00000169203	-2.98711181345439	-7.24236258490738	1.2681389579986
ENSG00000169213	-3.21161580899212	-7.46647910813245	1.04324749014821
ENSG00000169242	-3.47700976779981	-7.73176141962755	0.77774188402794
ENSG00000169245	-7.72148365154827	-11.9800138292237	-3.46295347387287
ENSG00000169246	-8.53837593277871	-12.7975830150498	-4.27916885050763
ENSG00000169248	-3.74127059464857	-7.99633152902535	0.513790339728204
ENSG00000169306	-1.75159694537806	-6.00798706741629	2.50479317666017
ENSG00000169393	-3.69044843070293	-7.94547304577099	0.56457618436512
ENSG00000169403	-4.81022720438317	-9.0668395653715	-0.553614843394829
ENSG00000169413	-4.19123778055985	-8.4467809591718	0.0643053980521042
ENSG00000169429	-1.13664373826524	-5.39505426535148	3.12176678882099
ENSG00000169436	-5.87454197778503	-10.1322199691331	-1.61686398643692
ENSG00000169439	-3.16843073749636	-7.42426721501039	1.08740574001766
ENSG00000169442	-3.54746655305226	-7.80240875013915	0.707475644034635
ENSG00000169495	-3.17130947617179	-7.42617412009372	1.08355516775015
ENSG00000169507	-3.81456615417449	-8.06968595564442	0.440553647295435
ENSG00000169508	-3.51481304043853	-7.76974050546482	0.74011442458775
ENSG00000169607	-1.66710166328834	-5.92399006503643	2.58978673845975
ENSG00000169668	-4.22634415359237	-8.48194431036423	0.0292560031794817
ENSG00000169752	-3.76433723487583	-8.01916167717995	0.490487207428287
ENSG00000169758	-4.81237510333874	-9.06892017942723	-0.555830027250245
ENSG00000169856	-3.18828172764253	-7.44314552284072	1.06658206755567
ENSG00000169884	-3.83941972854181	-8.09456123060022	0.415721773516602
ENSG00000169946	-4.08344935093831	-8.3388507116886	0.171952009811976
ENSG00000170006	-3.55522863083069	-7.81003890887106	0.699581647209672
ENSG00000170011	-4.71052127775837	-8.96747030629965	-0.453572249217093
ENSG00000170017	-1.68199339669086	-5.93874340266221	2.57475660928049
ENSG00000170092	-3.30481473866354	-7.55968380268519	0.950054325358114
ENSG00000170296	-4.72332415893038	-8.98051225662904	-0.466136061231714
ENSG00000170369	-3.82127474631244	-8.07640031850283	0.433850825877949
ENSG00000170373	-3.97817802499915	-8.23345687061872	0.27710082062042
ENSG00000170379	-3.10335143596772	-7.35822359476573	1.15152072283029
ENSG00000170412	-4.06516185323371	-8.32027140088154	0.189947694414114
ENSG00000170421	-4.13707990289853	-8.39242704104128	0.118267235244221
ENSG00000170458	-6.2031473720195	-10.4595181451313	-1.9467765989077
ENSG00000170509	-3.93807923670643	-8.19331557145422	0.317157098041356
ENSG00000170522	-0.963621465804035	-5.2202213766371	3.29297844502903
ENSG00000170629	-3.7173545028314	-7.97219082352364	0.537481817860836
ENSG00000170667	-3.40728183679064	-7.66217153865872	0.847607865077451
ENSG00000170703	-3.85488300440102	-8.10996359027703	0.400197581474993
ENSG00000170801	-6.54710995122839	-10.804009160513	-2.29021074194381
ENSG00000170819	-4.04288939829177	-8.29824168385966	0.212462887276113
ENSG00000170909	-3.39018019767918	-7.64506541389285	0.864705018534482
ENSG00000170919	-3.95845717569939	-8.21352692606239	0.296612574663601
ENSG00000170927	-4.06131274862291	-8.3166870346015	0.194061537355687
ENSG00000170954	-4.07201202912064	-8.32721930612677	0.183195247885491
ENSG00000170961	-2.88573702735966	-7.1408067763565	1.36933272163718
ENSG00000170989	-3.23454100827338	-7.48940457642915	1.02032255988239
ENSG00000171056	-3.06903758682792	-7.32451139375782	1.18643622010198
ENSG00000171094	-3.87760088921049	-8.13284823760701	0.377646459186037
ENSG00000171224	-3.53297034372969	-7.78790581294075	0.72196512548136
ENSG00000171227	-5.39765279640891	-9.65618458053107	-1.13912101228676
ENSG00000171234	-3.5891146133591	-7.84407780748628	0.665848580768079
ENSG00000171241	-1.49127634982553	-5.74865956319987	2.76610686354881
ENSG00000171243	-3.90540456988602	-8.16060795997018	0.349798820198136
ENSG00000171303	-3.73966798812043	-7.9947277209663	0.515391744725443
ENSG00000171320	-1.64552405822377	-5.90247832110796	2.61143020466042
ENSG00000171346	-6.22915455864822	-10.4904892120456	-1.96781990525083
ENSG00000171385	-3.56466406226097	-7.81961462965697	0.69028650513502
ENSG00000171462	-3.60515276765459	-7.86012470730344	0.649819171994249
ENSG00000171476	-10.2426550185847	-14.5065412580327	-5.97876877913662
ENSG00000171502	-3.97956817346452	-8.23493548443335	0.275799137504307
ENSG00000171596	-3.71005900118854	-7.96509719416504	0.544979191787956
ENSG00000171714	-1.75211582620862	-6.00850486578276	2.50427321336552
ENSG00000171777	-4.09190699472896	-8.34731888431211	0.163504894854194
ENSG00000171812	-3.54691778335684	-7.801859720294	0.708024153580323
ENSG00000171819	-8.5779204251964	-12.8439760523717	-4.31186479802113
ENSG00000171840	-4.83863195903982	-9.09558676699054	-0.581677151089086
ENSG00000171951	-2.91721360571678	-7.17232831721583	1.33790110578227
ENSG00000171992	-2.91929855595169	-7.1744166033134	1.33581949141002
ENSG00000172061	-11.2242974114193	-15.4909886645602	-6.95760615827832
ENSG00000172159	-2.93703569969131	-7.19218392288125	1.31811252349862
ENSG00000172215	-3.27354921907226	-7.5284149680652	0.981316529920684
ENSG00000172260	-4.29492300543302	-8.55071073440122	-0.0391352764648314
ENSG00000172264	-4.08512336047683	-8.3405176514836	0.170270930529945
ENSG00000172348	-4.34074914648879	-8.59656932532557	-0.0849289676520106
ENSG00000172382	-4.33789313764521	-8.59373777789567	-0.0820484973947559
ENSG00000172403	-3.51399460083155	-7.76892171614585	0.740932514482745
ENSG00000172543	-4.59721891137275	-8.85324836074302	-0.341189462002482
ENSG00000172548	-5.24388120838555	-9.5020450400811	-0.98571737669
ENSG00000172575	-3.35144085379981	-7.60631745178678	0.903435744187158
ENSG00000172578	-3.5606903033535	-7.81547423221719	0.694093625510199
ENSG00000172716	-4.17079652372711	-8.42634154865415	0.0847485011999352
ENSG00000172771	-3.77415099351554	-8.02923738804425	0.480935401013162
ENSG00000172794	-3.6283541639162	-7.88333940444661	0.626631076614206
ENSG00000172817	-4.11928771218142	-8.37466089613231	0.13608547176948
ENSG00000172828	-3.91192966544763	-8.16713951287867	0.343280181983408
ENSG00000172935	-3.15182163571673	-7.40668776092684	1.10304448949338
ENSG00000172974	-2.04829886931818	-6.30413264452643	2.20753490589006
ENSG00000173077	-3.95779845269083	-8.21305540629008	0.297458500908413
ENSG00000173110	-2.98795985584175	-7.24321258465659	1.26729287297309
ENSG00000173156	-2.90257734116342	-7.15766988585574	1.35251520352891
ENSG00000173198	-4.31261939622887	-8.56816621928031	-0.0570725731774289
ENSG00000173212	-3.75122236183231	-8.00629083940164	0.50384611573701
ENSG00000173253	-3.3084446165192	-7.563314155752	0.94642492271359
ENSG00000173269	-3.32114585126618	-7.57601720124191	0.933725498709551
ENSG00000173320	-2.26793312592253	-6.52417045168541	1.98830419984034
ENSG00000173372	-13.119016336761	-17.3920299603755	-8.84600271314655
ENSG00000173432	-3.83259373441258	-8.08772918868885	0.422541719863692
ENSG00000173530	1.21589304083713	-3.04478839732214	5.47657447899641
ENSG00000173698	-3.58465139466811	-7.83961222028269	0.670309430946462
ENSG00000173801	-5.21861933824707	-9.47514171860055	-0.962096957893588
ENSG00000173805	-3.75857183593665	-8.01364597490244	0.496502303029131
ENSG00000173809	-3.99548560189	-8.25096410590351	0.259992902123504
ENSG00000173811	-3.20160371891745	-7.45646713577313	1.05325969793824
ENSG00000173818	-3.4623550694103	-7.71706942821625	0.792359289395645
ENSG00000174059	-8.97387047184916	-13.2343238803752	-4.71341706332312
ENSG00000174083	-3.39773885063342	-7.65262599798931	0.857148296722483
ENSG00000174194	-4.71790334490571	-8.97443272774925	-0.46137396206217
ENSG00000174332	-3.63453697162888	-7.88952588620159	0.620451942943821
ENSG00000174348	-4.10454040719203	-8.35996821394647	0.150887399562419
ENSG00000174368	-3.59093614253792	-7.84572876876016	0.663856483684318
ENSG00000174564	-3.49430716777709	-7.75204045338448	0.763426117830305
ENSG00000174595	-3.74791500293697	-8.00298095793905	0.507150952065113
ENSG00000174600	-3.15624083594878	-7.41110657775678	1.09862490585922
ENSG00000174792	-4.59065471161651	-8.84686781119402	-0.334441612039007
ENSG00000174807	-6.13975764861375	-10.3958849406683	-1.88363035655917
ENSG00000174963	-4.23759245975951	-8.49320172134588	0.0180168018268656
ENSG00000175106	-3.80563610319116	-8.06055405279557	0.449281846413249
ENSG00000175170	-3.58440500084129	-7.83936569652874	0.670555694846156
ENSG00000175262	-3.15863959365384	-7.41350513901436	1.09622595170668
ENSG00000175265	-3.83129756547584	-8.08640531876575	0.423810187814075
ENSG00000175318	-3.68512917625651	-7.94015020296386	0.569891850450846
ENSG00000175497	-3.36941104358835	-7.62628921141111	0.887467124234409
ENSG00000175505	-2.1189086891392	-6.37601145329452	2.13819407501612
ENSG00000175556	-1.33228786269533	-5.59002742392542	2.92545169853476
ENSG00000175567	-2.94411419900913	-7.19927536243959	1.31104696442132
ENSG00000175591	-3.78790070918237	-8.04299820769177	0.467196789327037
ENSG00000175793	-11.1821076149014	-15.4584155041946	-6.90579972560813
ENSG00000175874	-4.52039315308053	-8.77660761175508	-0.264178694405975
ENSG00000175911	-3.18645908898019	-7.44132295562842	1.06840477766803
ENSG00000175920	-3.76379429279167	-8.01887250150562	0.491283915922286
ENSG00000175928	-1.85575010987324	-6.11193064319537	2.40043042344889
ENSG00000176046	-6.96958525093532	-11.2267517107137	-2.7124187911569
ENSG00000176092	-4.17591246184723	-8.43143446662974	0.0796095429352857
ENSG00000176153	-4.59906697592368	-8.85539544936957	-0.342738502477779
ENSG00000176155	-3.6366935644037	-7.89152988440924	0.618142755601849
ENSG00000176194	-3.84395437798694	-8.0990999344483	0.411191178474418
ENSG00000176402	-3.7527785539516	-8.00777258671376	0.502215478810562
ENSG00000176641	-3.05147263443598	-7.30689284567515	1.20394757680319
ENSG00000176826	-4.61534514000858	-8.8715720034974	-0.359118276519749
ENSG00000176887	2.1806591802753	-2.08279364310665	6.44411200365725
ENSG00000176919	-3.11799783871764	-7.3728678209965	1.13687214356122
ENSG00000176920	-4.08037680286286	-8.33574168756251	0.174988081836791
ENSG00000176945	-3.31908094758743	-7.57565953578627	0.937497640611398
ENSG00000176971	-3.45509468731297	-7.70999914383095	0.799809769205009
ENSG00000177359	-4.4326144486123	-8.68873874844312	-0.176490148781489
ENSG00000177363	-2.97388751795206	-7.22910871750782	1.2813336816037
ENSG00000177409	-3.09282438658294	-7.3483757996897	1.16272702652383
ENSG00000177455	-3.3431219782788	-7.59799700479576	0.911753048238162
ENSG00000177464	-2.8903302315592	-7.14540591058426	1.36474544746586
ENSG00000177575	-10.626991360753	-14.89802894553	-6.35595377597592
ENSG00000177602	-1.3157252961361	-5.57366179794636	2.94221120567417
ENSG00000177685	-2.93527934794491	-7.1904244396426	1.31986574375278
ENSG00000177707	-1.37784979290451	-5.63556003428419	2.87986044847518
ENSG00000177721	-3.71810070159801	-7.97314462104535	0.536943217849326
ENSG00000177738	-3.37117328187219	-7.62605400217894	0.88370743843455
ENSG00000177807	-3.16702163830112	-7.42285226886994	1.08880899226769
ENSG00000177822	-3.9352383792692	-8.19026966988087	0.319792911342478
ENSG00000177943	-3.12492220761967	-7.37979126743729	1.12994685219795
ENSG00000177990	-3.47757975598624	-7.73231124803421	0.777151736061733
ENSG00000178031	-4.37478646683437	-8.63060926177346	-0.118963671895271
ENSG00000178038	-2.94315423224578	-7.19831361073807	1.31200514624651
ENSG00000178162	-3.09558662278541	-7.35114742258244	1.15997417701162
ENSG00000178199	-3.93546138690446	-8.19069502606513	0.319772252256215
ENSG00000178222	-4.49621504888554	-8.75224922264736	-0.240180875123721
ENSG00000178226	-3.58769682289509	-7.84249814906975	0.667104503279582
ENSG00000178297	-4.03264456502295	-8.2879848260334	0.222695695987492
ENSG00000178429	-3.70556374955782	-7.96040396337788	0.54927646426225
ENSG00000178464	-2.02385587986408	-6.27973074568056	2.2320189859524
ENSG00000178502	-1.19352424924852	-5.45192751658642	3.06487901808938
ENSG00000178538	-2.25935512695194	-6.5156361170668	1.99692586316292
ENSG00000178665	-3.72491339807932	-7.97975952909859	0.529932732939954
ENSG00000178715	-3.64046683870216	-7.89545932823512	0.614525650830793
ENSG00000178803	-3.60391287544874	-7.85888412590533	0.651058375007849
ENSG00000178809	-3.24833182760667	-7.50453303271583	1.00786937750249
ENSG00000178826	-3.25366009977102	-7.50852446560702	1.00120426606497
ENSG00000178878	1.20328819695313	-3.05713316200271	5.46370955590896
ENSG00000178882	-3.46941795463137	-7.72432746594194	0.785491556679198
ENSG00000178934	-8.09007026660006	-12.3596077966246	-3.82053273657557
ENSG00000179044	-3.12174380223366	-7.37661327698519	1.13312567251786
ENSG00000179046	-4.69203101823144	-8.94828825322391	-0.435773783238964
ENSG00000179111	-1.6304700632606	-5.88712337151633	2.62618324499514
ENSG00000179242	-3.57029230419471	-7.82524570257024	0.68466109418083
ENSG00000179284	-4.30883537322311	-8.56455217054188	-0.0531185759043424
ENSG00000179344	-14.3139795124815	-18.5931179086991	-10.034841116264
ENSG00000179388	0.558372832002051	-3.70094431070819	4.81768997471229
ENSG00000179399	-3.81080787447455	-8.06592447112964	0.444308722180536
ENSG00000179406	-7.4753239925202	-11.733022042645	-3.21762594239538
ENSG00000179477	-4.27836954986653	-8.5340394758052	-0.0226996239278607
ENSG00000179532	-3.52791975862795	-7.78269399857491	0.726854481319
ENSG00000179715	-3.79089996448216	-8.04591371064746	0.464113781683144
ENSG00000179826	-4.50943681194669	-8.76566163230865	-0.253211991584728
ENSG00000179855	0.227538967339227	-4.03105414891461	4.48613208359307
ENSG00000179935	-3.5627204821243	-7.81767008240405	0.692229118155452
ENSG00000180113	-3.47339330652111	-7.72830427264537	0.78151765960315
ENSG00000180139	-4.40767465990144	-8.66427684140586	-0.151072478397022
ENSG00000180229	-2.91839742123213	-7.17351402135112	1.33671917888686
ENSG00000180251	-4.61664223163298	-8.87277502550855	-0.360509437757417
ENSG00000180353	-11.0395392991324	-15.3056434141856	-6.77343518407921
ENSG00000180389	-3.60779639589405	-7.86276981232161	0.647177020533503
ENSG00000180438	-3.7400658501274	-7.9951258809227	0.514994180667898
ENSG00000180481	-3.28371937291847	-7.53858604721733	0.97114730138039
ENSG00000180509	-3.92608854338113	-8.18135098535462	0.329173898592366
ENSG00000180638	-3.4118426444511	-7.66673361305535	0.843048324153158
ENSG00000180867	-2.59017631876707	-6.84531791716509	1.66496527963095
ENSG00000181016	-3.30519962202396	-7.56006873554244	0.949669491494523
ENSG00000181019	0.649878016029234	-3.60960195137535	4.90935798343382
ENSG00000181031	-2.96162892892466	-7.21682431249912	1.29356645464979
ENSG00000181240	-3.78042815314323	-8.0355195835242	0.474663277237744
ENSG00000181333	-3.46451316928478	-7.71942091671139	0.790394578141825
ENSG00000181404	-3.41195316972381	-7.66668142682237	0.842775087374741
ENSG00000181444	-3.58058517994167	-7.83554387245803	0.674373512574687
ENSG00000181458	-5.881269102805	-10.1367899862326	-1.62574821937736
ENSG00000181524	-3.31887538158818	-7.57374639098483	0.935995627808469
ENSG00000181617	-6.98181633387219	-11.2460596518184	-2.71757301592598
ENSG00000181649	-1.47041282334654	-5.72767774587746	2.78685209918439
ENSG00000181652	-2.94766421062727	-7.20283205668456	1.30750363543001
ENSG00000181790	-4.99125426482933	-9.24931491052573	-0.733193619132926
ENSG00000181856	-3.85416917023831	-8.10912155733204	0.400783216855413
ENSG00000182021	-3.28484386585145	-7.53971065151799	0.970022919815097
ENSG00000182109	-4.2073320944586	-8.46260928121063	0.0479450922934239
ENSG00000182177	-3.71013715552037	-7.96517540370648	0.544901092665749
ENSG00000182183	-3.54800155411675	-7.80294400523973	0.706940897006237
ENSG00000182272	-3.15605735423718	-7.41184318239923	1.09972847392488
ENSG00000182324	-3.1984463657672	-7.45330984940135	1.05641711786695
ENSG00000182326	-8.79640970023668	-13.056483994698	-4.53633540577536
ENSG00000182463	-4.17420071505168	-8.42986080185991	0.0814593717565497
ENSG00000182484	-3.4617466813594	-7.71648434631385	0.792990983595056
ENSG00000182492	-10.6012651591496	-14.8657027065484	-6.33682761175077
ENSG00000182545	-6.9666583239216	-11.2235691059911	-2.70974754185205
ENSG00000182578	-9.8591411506417	-14.1216568912973	-5.59662540998609
ENSG00000182585	-4.04708988968895	-8.30244714871625	0.208267369338354
ENSG00000182600	-3.30133519428042	-7.55781432204045	0.955143933479602
ENSG00000182612	-2.97978507161033	-7.2350192383345	1.27544909511385
ENSG00000182621	-4.53742510678863	-8.79361778712816	-0.28123242644909
ENSG00000182632	-3.72202683334986	-7.97707358209232	0.533019915392589
ENSG00000182648	-2.95030878274216	-7.20548169072798	1.30486412524366
ENSG00000182771	-5.71930632735217	-9.97966294047023	-1.45894971423411
ENSG00000182816	-1.79551490767052	-6.0518147681599	2.46078495281887
ENSG00000182866	-5.33561049726255	-9.5938115535709	-1.0774094409542
ENSG00000182873	-3.45760302963246	-7.71234978363954	0.797143724374623
ENSG00000182885	-3.37249494686814	-7.62737596313153	0.882386069395245
ENSG00000182916	-1.47353918343503	-5.73056455577951	2.78348618890945
ENSG00000182950	-3.12980313107128	-7.38467158175109	1.12506531960852
ENSG00000182983	-2.96785221121564	-7.22306050876706	1.28735608633578
ENSG00000182993	-5.46257247112606	-9.72151717424481	-1.20362776800731
ENSG00000183018	-4.44745002866241	-8.70364322558	-0.191256831744824
ENSG00000183032	-6.36817531526282	-10.6317788328425	-2.10457179768314
ENSG00000183049	-4.00842505659326	-8.26377728215133	0.246927168964801
ENSG00000183066	-5.08360308740238	-9.34106283260533	-0.826143342199424
ENSG00000183072	-3.74651385380603	-8.0015787448375	0.508551037225431
ENSG00000183091	-3.96665726630556	-8.22183022008252	0.288515687471408
ENSG00000183098	-4.31073729040733	-8.56640654281087	-0.0550680380037853
ENSG00000183111	-2.98972912193923	-7.24498595805168	1.26552771417321
ENSG00000183117	-4.52097520696181	-8.77705506199609	-0.264895351927533
ENSG00000183160	-3.02295631233117	-7.2782962267081	1.23238360204576
ENSG00000183199	-3.4780136217696	-7.73292630706204	0.776899063522836
ENSG00000183248	-3.73352434653691	-7.98857950721496	0.521530814141146
ENSG00000183281	-3.74126216075406	-7.9961232971508	0.513598975642692
ENSG00000183287	-3.37685961309211	-7.63174162442402	0.8780223982398
ENSG00000183317	-3.91397216366009	-8.16918404486048	0.341239717540289
ENSG00000183323	-3.96929980785018	-8.22434595038502	0.285746334684672
ENSG00000183405	-5.40476897396583	-9.66355691843102	-1.14598102950064
ENSG00000183426	-3.71749620957155	-7.97238629954143	0.537393880398337
ENSG00000183484	-3.52168302422398	-7.77661346240395	0.733247413955985
ENSG00000183531	-1.18288684521588	-5.43913788749982	3.07336419706805
ENSG00000183578	-3.7330816856101	-7.988136518934	0.521973147713801
ENSG00000183671	-3.37155882142369	-7.62643962780579	0.883321984958406
ENSG00000183715	-4.35259752997046	-8.60838397038094	-0.0968110895599787
ENSG00000183742	-3.90344149889994	-8.15864295817683	0.351759960376956
ENSG00000183760	0.0468859982260541	-4.21192615656278	4.30569815301488
ENSG00000183793	-3.00507424087391	-7.26036804228889	1.25021956054107
ENSG00000183801	-3.63318497271954	-7.88817307922897	0.621803133789885
ENSG00000183831	-4.0175553375888	-8.27287816063887	0.237767485461265
ENSG00000183833	-3.48278043974809	-7.7376949306343	0.772134051138111
ENSG00000183844	-3.50523422346107	-7.76015765539102	0.749689208468886
ENSG00000183914	-3.5401744785947	-7.79511325387064	0.71476429668124
ENSG00000184012	-3.42802568411075	-7.68292138687917	0.826870018657663
ENSG00000184058	-4.12477159560235	-8.38072644356314	0.13118325235845
ENSG00000184060	-4.05960092762937	-8.31478988410512	0.195588028846381
ENSG00000184113	-2.89339093276433	-7.14847068302035	1.36168881749169
ENSG00000184206	-4.95780786317163	-9.2148602811624	-0.700755445180863
ENSG00000184224	-7.88187693816136	-12.1411428963555	-3.62261097996719
ENSG00000184258	3.33624325442721	-0.931424893140966	7.60391140199538
ENSG00000184292	-5.36321520781083	-9.62002581697427	-1.10640459864739
ENSG00000184330	-8.0707984471069	-12.3402336429623	-3.80136325125149
ENSG00000184343	-5.21518309806992	-9.47301689071154	-0.9573493054283
ENSG00000184347	-5.14843838662427	-9.40648024965195	-0.890396523596589
ENSG00000184351	-2.93044077107491	-7.18557739890227	1.32469585675244
ENSG00000184363	-7.11990874918513	-11.3804304237259	-2.85938707464432
ENSG00000184381	-3.46186485957463	-7.71661488559976	0.792885166450487
ENSG00000184414	-3.89186766755468	-8.14705785493779	0.36332251982842
ENSG00000184459	-4.12303924574482	-8.37849077026788	0.132412278778237
ENSG00000184486	-3.52045235516119	-7.77538225578932	0.734477545466942
ENSG00000184489	-2.90306521664853	-7.15815846495573	1.35202803165868
ENSG00000184557	-6.50424169708203	-10.7607680995194	-2.24771529464468
ENSG00000184574	-4.04891814255955	-8.30427757413055	0.206441289011443
ENSG00000184613	-5.23623670337116	-9.49458221755133	-0.977891189190988
ENSG00000184730	-4.02023590903756	-8.27556180619104	0.235089988115916
ENSG00000184828	-5.74394311501111	-10.0049530496405	-1.48293318038172
ENSG00000184860	-3.66004635938734	-7.91505100909322	0.59495829031854
ENSG00000184916	-8.01606362101845	-12.2747831742685	-3.75734406776845
ENSG00000184949	-3.54800269600536	-7.80294514767099	0.706939755660263
ENSG00000184985	-3.23900766612944	-7.49516294782749	1.01714761556861
ENSG00000185044	-5.09728159999234	-9.35468769808373	-0.839875501900945
ENSG00000185052	-4.30501209088652	-8.56072293351366	-0.0493012482593764
ENSG00000185070	-1.49275726210855	-5.7499710156463	2.76445649142919
ENSG00000185090	-6.94455438146599	-11.2016155921508	-2.68749317078119
ENSG00000185101	-2.98552334827198	-7.24077047317605	1.26972377663209
ENSG00000185164	-1.29904243689931	-5.55691387421458	2.95882900041596
ENSG00000185291	-5.68192054297036	-9.94128306080519	-1.42255802513552
ENSG00000185437	-3.90257912664243	-8.1576228785337	0.352464625248853
ENSG00000185477	0.91970567685563	-3.34007171383581	5.17948306754707
ENSG00000185479	-8.37883146496577	-12.6434795160425	-4.11418341388904
ENSG00000185482	-3.52166528871474	-7.77659571913256	0.733265141703077
ENSG00000185499	-3.03846214319036	-7.29384468835466	1.21692040197395
ENSG00000185519	-3.42648838520294	-7.68138362219414	0.828406851788268
ENSG00000185567	-4.734967281954	-8.99084953184759	-0.479085032060401
ENSG00000185585	-4.67368118578703	-8.92954437470506	-0.417817996868993
ENSG00000185633	-9.4417981733391	-13.7033727578314	-5.18022358884682
ENSG00000185686	-14.1070110871168	-18.3839507962718	-9.83007137796171
ENSG00000185811	-4.6432502441464	-8.89956850199281	-0.386931986299983
ENSG00000185834	-3.43798001380776	-7.69287881416567	0.816918786550155
ENSG00000185864	-8.86178561397038	-13.1216745088569	-4.6018967190839
ENSG00000185885	-4.62282812956724	-8.87981902175946	-0.365837237375024
ENSG00000185900	-1.65226278361252	-5.90918086798601	2.60465530076097
ENSG00000185915	-1.91152444359429	-6.16759909736696	2.34455021017837
ENSG00000185958	-3.71453247597188	-7.96957384311302	0.540508891169265
ENSG00000186081	-14.6941255470034	-18.9752097149521	-10.4130413790548
ENSG00000186094	-5.13452745899833	-9.39310712844537	-0.875947789551283
ENSG00000186226	-4.26240039830205	-8.51804628442732	-0.00675451217677381
ENSG00000186301	-4.28752352690548	-8.54320739708963	-0.0318396567213224
ENSG00000186329	-4.19367446006996	-8.44922103611108	0.0618721159711564
ENSG00000186395	-7.07674702658592	-11.337159379797	-2.81633467337483
ENSG00000186399	-3.4075734179095	-7.66246319987462	0.847316364055613
ENSG00000186409	-3.68440061376346	-7.93920424780595	0.570403020279034
ENSG00000186472	-3.35120898320997	-7.60797582160718	0.905557855187236
ENSG00000186517	-4.37282827363417	-8.62853022840377	-0.117126318864574
ENSG00000186567	-5.11249660314479	-9.37005585273129	-0.854937353558289
ENSG00000186628	-3.26875062634737	-7.52361598998272	0.986114737287985
ENSG00000186638	-1.42325299509202	-5.6808553869909	2.83434939680685
ENSG00000186642	-3.74982098974542	-8.00455335831324	0.5049113788224
ENSG00000186715	-4.01130318781135	-8.26648713392203	0.24388075829933
ENSG00000186810	-4.04451350465929	-8.29986771021577	0.210840700897197
ENSG00000186827	-4.40426878319589	-8.66002282632703	-0.148514740064753
ENSG00000186832	-13.4016342994854	-17.6911703249019	-9.11209827406893
ENSG00000186847	-15.4127156035047	-19.6989720276991	-11.1264591793102
ENSG00000186891	-3.23123219460822	-7.48609567764329	1.02363128842684
ENSG00000186998	-3.71245366472583	-7.96749355329148	0.542586223839812
ENSG00000187017	-4.52419430115688	-8.78037360609707	-0.268014996216678
ENSG00000187173	-3.22533854297891	-7.48142810659188	1.03075102063406
ENSG00000187193	-2.95075935010194	-7.20593312763787	1.30441442743399
ENSG00000187244	-6.1384291150404	-10.3946372389881	-1.88222099109272
ENSG00000187416	-4.49631082106606	-8.75259215186875	-0.240029490263372
ENSG00000187546	-3.4787482445857	-7.73636632356219	0.77886983439079
ENSG00000187554	-3.60148366234784	-7.85645356888646	0.653486244190781
ENSG00000187715	-3.96729836112322	-8.2225654459611	0.287968723714648
ENSG00000187720	-4.35409941672606	-8.61022388238588	-0.0979749510662344
ENSG00000187764	-2.9292397364248	-7.18437430041709	1.32589482756749
ENSG00000187800	-3.47646513579109	-7.73137724151654	0.778446969934365
ENSG00000187811	-3.7188039258979	-7.97384835049471	0.536240498698912
ENSG00000187955	-6.28487654329732	-10.5411806273344	-2.02857245926025
ENSG00000188001	-4.63769837797632	-8.89400534945704	-0.381391406495592
ENSG00000188004	-3.57552582425924	-7.83030086096751	0.679249212449018
ENSG00000188064	-3.74929184489212	-8.00435884813463	0.505775158350393
ENSG00000188133	-1.71637937506803	-5.97284386295106	2.540085112815
ENSG00000188153	-3.35933784974868	-7.61615398881446	0.8974782893171
ENSG00000188227	-5.57268856607626	-9.83149077113942	-1.3138863610131
ENSG00000188280	-4.02821939635559	-8.2835545097458	0.22711571703462
ENSG00000188305	-3.4704530401943	-7.72536292813261	0.784456847744013
ENSG00000188338	-3.57654706714983	-7.83150366464966	0.678409530350001
ENSG00000188372	-3.60848251601745	-7.86330298649957	0.646337954464674
ENSG00000188488	-3.4508862496021	-7.70830419567229	0.806531696468093
ENSG00000188505	-8.51633051017617	-12.7765892094102	-4.25607181094209
ENSG00000188517	-3.38215790775023	-7.63704116351664	0.872725348016179
ENSG00000188523	-3.62671751512403	-7.88170179222692	0.628266761978868
ENSG00000188596	-4.25008733546965	-8.50554711263606	0.00537244169674889
ENSG00000188659	-3.25966234344272	-7.5145270672459	0.995202380360471
ENSG00000188681	-4.14859115105036	-8.40391547937415	0.106733177273422
ENSG00000188686	-3.40804027405312	-7.66293018451567	0.846849636409419
ENSG00000188738	-3.71571089434123	-7.97062383721186	0.539202048529404
ENSG00000188747	-3.62710810003001	-7.882092606707	0.627876406646986
ENSG00000188761	-5.69598561691073	-9.95636552440523	-1.43560570941622
ENSG00000188818	-3.10041802501592	-7.35599543043416	1.15515938040232
ENSG00000188820	-3.5760287918733	-7.83098512217047	0.678927538423872
ENSG00000188897	-3.61463639163108	-7.86961367526644	0.64034089200428
ENSG00000188933	-3.54470905327497	-7.79946710520857	0.710048998658636
ENSG00000188958	-2.97763267976424	-7.23286207274978	1.27759671322129
ENSG00000189001	-8.30055818338536	-12.5712370448698	-4.02987932190092
ENSG00000189051	-4.034635437141	-8.28997802316006	0.220707148878057
ENSG00000189058	-5.07408385159013	-9.33039194429052	-0.817775758889747
ENSG00000189143	-4.92759759595304	-9.18525109926392	-0.669944092642163
ENSG00000189184	-3.34354574554815	-7.59842084973028	0.911329358633984
ENSG00000189212	-4.21311313388295	-8.46859537106362	0.0423691032977267
ENSG00000189280	-4.11455755191238	-8.36999814129592	0.140883037471156
ENSG00000189283	-4.78099435909944	-9.03770491171518	-0.524283806483686
ENSG00000189320	-3.53680280159194	-7.79174002034868	0.718134417164794
ENSG00000189332	-4.21998126353781	-8.47556505784096	0.0356025307653454
ENSG00000189334	-7.7872306890321	-12.0552021177927	-3.51925926027145
ENSG00000189350	-4.15129110316612	-8.40677979165249	0.104197585320261
ENSG00000189420	-1.95485109317513	-6.21084655730284	2.30114437095258
ENSG00000196091	-3.45013511918639	-7.70503789364138	0.804767655268598
ENSG00000196096	-2.59017631876707	-6.84531791716509	1.66496527963095
ENSG00000196126	-12.2965329556084	-16.5747784042495	-8.01828750696741
ENSG00000196136	-12.4239493615074	-16.6954499476467	-8.15244877536817
ENSG00000196138	-4.15938622240726	-8.4148857693989	0.0961133245843913
ENSG00000196139	-4.53984821455091	-8.79599456940861	-0.283701859693209
ENSG00000196154	-7.01091930132921	-11.2681107379263	-2.75372786473217
ENSG00000196167	-3.54930514679742	-7.80424821861841	0.705637925023578
ENSG00000196176	-2.59017631876707	-6.84531791716509	1.66496527963095
ENSG00000196189	-4.3603718150842	-8.61608394076289	-0.104659689405518
ENSG00000196218	-2.98780918841253	-7.24306156893577	1.26744319211072
ENSG00000196220	-3.98184711867159	-8.2369407888366	0.273246551493423
ENSG00000196268	-3.82051102212677	-8.07544264226281	0.434420598009281
ENSG00000196295	-3.39240723863909	-7.64711663327575	0.862302155997567
ENSG00000196312	-1.54048658988354	-5.79766713260106	2.71669395283399
ENSG00000196329	-4.34722762710102	-8.60287055232982	-0.0915847018722316
ENSG00000196368	-1.00518810166043	-5.26421977777179	3.25384357445092
ENSG00000196376	-3.20650080954199	-7.46250293306297	1.049501313979
ENSG00000196427	-3.73614284765209	-7.99119995046579	0.518914255161614
ENSG00000196436	-3.39978502212224	-7.65467270626654	0.855102662022069
ENSG00000196482	-3.52916068833321	-7.78409443917182	0.7257730625054
ENSG00000196502	-2.90156428206786	-7.1566553734959	1.35352680936018
ENSG00000196549	1.18198261328311	-3.07847006543692	5.44243529200314
ENSG00000196557	-4.26637240502981	-8.52241996068412	-0.0103248493755084
ENSG00000196562	-6.41908976496165	-10.6751773406759	-2.16300218924738
ENSG00000196569	-3.46924903292994	-7.72415848292146	0.785660417061594
ENSG00000196581	-3.45380134979553	-7.70870536428965	0.801102664698596
ENSG00000196611	-2.14258212959032	-6.39953226467553	2.11436800549488
ENSG00000196639	-3.56221817377688	-7.81716752498659	0.692731177432837
ENSG00000196648	-3.43414970035472	-7.68904729206552	0.820747891356068
ENSG00000196668	-3.20089106985544	-7.45575450054115	1.05397236083028
ENSG00000196684	-47.1927182210728	-52.5646564235862	-41.8207800185595
ENSG00000196696	-7.07572124891259	-11.3333485218616	-2.81809397596354
ENSG00000196754	-5.4070656045667	-9.6638587463056	-1.15027246282779
ENSG00000196814	-3.80566922630288	-8.06067190279255	0.449333450186779
ENSG00000196878	-4.86777978765166	-9.12386861521062	-0.611690960092703
ENSG00000197046	-4.22924150082556	-8.4847079883042	0.0262249866530935
ENSG00000197140	-4.0229898692316	-8.27816071061773	0.232180972154531
ENSG00000197146	-4.10254522999594	-8.35797050784131	0.152880047849429
ENSG00000197181	-5.78708231948249	-10.0470789659789	-1.52708567298605
ENSG00000197182	-2.90991986721435	-7.16502325854457	1.34518352411586
ENSG00000197191	-3.1705515609287	-7.42639687687311	1.08529375501571
ENSG00000197245	-3.17936919314933	-7.43423338279968	1.07549499650102
ENSG00000197249	-7.57251041651867	-11.830690053205	-3.31433077983235
ENSG00000197253	-3.92642794229472	-8.18165235481046	0.328796470221024
ENSG00000197291	-4.40848343598288	-8.66423012448166	-0.152736747484094
ENSG00000197361	-3.09393342831172	-7.34880714831086	1.16094029168742
ENSG00000197363	-2.59017631876707	-6.84531791716509	1.66496527963095
ENSG00000197380	-3.3873437302368	-7.64204283242991	0.867355371956311
ENSG00000197444	-3.57795015535444	-7.83290747815483	0.677007167445953
ENSG00000197445	-3.63390099657808	-7.88888953071619	0.621087537560034
ENSG00000197461	-3.02155438777542	-7.27689056891013	1.23378179335929
ENSG00000197467	-4.87404402245325	-9.13060368386697	-0.617484361039525
ENSG00000197506	-4.30242850122724	-8.55813533176002	-0.0467216706944553
ENSG00000197536	-4.40580569831591	-8.66165935353325	-0.149952043098579
ENSG00000197540	-3.72203660629975	-7.97708336211233	0.533010149512829
ENSG00000197580	-4.78887618820036	-9.04532162152539	-0.532430754875326
ENSG00000197599	-3.94047007123753	-8.19564010998645	0.314699967511398
ENSG00000197614	-5.91260579695875	-10.1731011654829	-1.65211042843459
ENSG00000197629	-7.59548797947211	-11.862514227725	-3.32846173121919
ENSG00000197632	2.79474838883199	-1.47091602166903	7.060412799333
ENSG00000197635	1.61017820108071	-2.65100721672743	5.87136361888884
ENSG00000197701	-3.07597833306759	-7.33147418727561	1.17951752114043
ENSG00000197766	-3.55638495517123	-7.81133144033122	0.698561529988751
ENSG00000197813	-3.36094530168079	-7.61582381591763	0.89393321255606
ENSG00000197816	-3.16483950902285	-7.41970458466105	1.09002556661535
ENSG00000197822	-4.3934395309758	-8.64907471362103	-0.137804348330574
ENSG00000197847	-3.8552832073273	-8.1104390209791	0.399872606324503
ENSG00000197852	-3.40156713053012	-7.65631586954273	0.853181608482492
ENSG00000197859	-4.28492346557259	-8.54060336293866	-0.0292435682065095
ENSG00000197977	-5.86683356157366	-10.1244145427424	-1.6092525804049
ENSG00000197991	-1.755953063697	-6.01233411012106	2.50042798272706
ENSG00000197993	-3.9640052233403	-8.21926878161604	0.291258334935435
ENSG00000198106	-5.97161926350538	-10.2272199178576	-1.71601860915313
ENSG00000198121	-4.91848130005118	-9.17572025318544	-0.661242346916914
ENSG00000198125	-3.94214447004976	-8.1973850101205	0.313096070020989
ENSG00000198150	-3.80081654582104	-8.05592472048897	0.454291628846883
ENSG00000198169	-3.53033910772093	-7.78510903692063	0.724430821478773
ENSG00000198203	-2.99466383897835	-7.24993229994749	1.26060462199078
ENSG00000198223	-9.22376856104118	-13.489565660366	-4.95797146171631
ENSG00000198358	-4.60503218124712	-8.8612736352797	-0.34879072721454
ENSG00000198431	-1.34827343994347	-5.60609549584876	2.90954861596181
ENSG00000198435	-2.88473544768728	-7.13980393224086	1.3703330368663
ENSG00000198520	-3.60863271966949	-7.86360660535829	0.646341166019298
ENSG00000198542	-5.92990677372939	-10.1918754210243	-1.66793812643449
ENSG00000198590	-3.50250509991178	-7.75742740671889	0.752417206895322
ENSG00000198618	-6.00234391548245	-10.2629112180846	-1.74177661288029
ENSG00000198732	-3.48005689882812	-7.73768457264459	0.777570774988358
ENSG00000198734	-9.49793233535052	-13.7661831843762	-5.22968148632485
ENSG00000198743	0.0353214381565993	-4.22303468126747	4.29367755758067
ENSG00000198744	-6.91601275614347	-11.1759592314896	-2.65606628079736
ENSG00000198756	-5.98377802606094	-10.2396528225478	-1.72790322957404
ENSG00000198771	-5.35910936218931	-9.61742376345626	-1.10079496092235
ENSG00000198814	-1.43088447267545	-5.68844136858814	2.82667242323723
ENSG00000198821	-5.02732046558945	-9.28482039966799	-0.769820531510907
ENSG00000198826	-1.34520224392261	-5.60303260029544	2.91262811245022
ENSG00000198840	-4.16491191371869	-8.42025542403387	0.090431596596499
ENSG00000198846	-3.91955262117879	-8.17477008932088	0.335664846963289
ENSG00000198865	-6.42112706115992	-10.6831507227639	-2.15910339955599
ENSG00000198914	-4.17907980350323	-8.43460615690885	0.0764465499023874
ENSG00000198929	-3.40997789017544	-7.667116346406	0.847160566055131
ENSG00000198947	-3.11303534601766	-7.36865724221506	1.14258655017974
ENSG00000203260	-3.68013056208954	-7.93514825352031	0.574887129341231
ENSG00000203276	-3.98478949830241	-8.24007557329783	0.270496576693006
ENSG00000203288	-3.20442249047889	-7.45928585973173	1.05044087877395
ENSG00000203306	-2.91920959042205	-7.17432749453383	1.33590831368972
ENSG00000203386	-4.93566997697344	-9.19303221286567	-0.678307741081214
ENSG00000203435	-4.49091677954594	-8.74694129175411	-0.234892267337779
ENSG00000203546	-3.45497763699365	-7.70988205340916	0.799926779421849
ENSG00000203620	-3.83126987506721	-8.08640416410726	0.423864413972844
ENSG00000203685	-3.23136667507584	-7.48748498535619	1.02475163520451
ENSG00000203724	-3.0740191935002	-7.32889663124976	1.18085824424935
ENSG00000203782	-8.59535905958094	-12.8677091634923	-4.32300895566956
ENSG00000203786	-6.35490002454328	-10.6135043512376	-2.09629569784891
ENSG00000203797	-3.78788158789048	-8.04297907077071	0.467215894989745
ENSG00000203836	-3.99615139637069	-8.2513438666961	0.259041073954732
ENSG00000203849	-4.89551009982427	-9.15238750761543	-0.63863269203312
ENSG00000204172	-3.10402326460221	-7.35889531686744	1.15084878766303
ENSG00000204241	-3.49923341086663	-7.75415438287206	0.755687561138805
ENSG00000204248	-6.27096799293128	-10.5294472244906	-2.01248876137192
ENSG00000204252	-8.45231797241292	-12.7120618272312	-4.19257411759465
ENSG00000204253	-3.68648998810238	-7.94151192896976	0.568531952764995
ENSG00000204257	-5.24602460338536	-9.50115789317023	-0.990891313600493
ENSG00000204287	-11.6901363662911	-15.9667055304916	-7.41356720209056
ENSG00000204291	-6.09909319890868	-10.3552781315408	-1.84290826627653
ENSG00000204305	-2.90899577364844	-7.16409776956124	1.34610622226436
ENSG00000204311	-3.1088787067025	-7.36375000817474	1.14599259476975
ENSG00000204323	-4.38836925564248	-8.64439560286458	-0.13234290842039
ENSG00000204385	-4.06908771653404	-8.32447143228736	0.186295999219274
ENSG00000204410	-3.42577978620993	-7.6804886969527	0.828929124532844
ENSG00000204435	-4.58889712515882	-8.8458236828947	-0.331970567422935
ENSG00000204525	-5.73446728746553	-9.99002209051968	-1.47891248441139
ENSG00000204538	-3.96072534851468	-8.21598540980325	0.294534712773884
ENSG00000204539	-8.53864098077552	-12.8106629565967	-4.26661900495432
ENSG00000204540	-8.30925673623	-12.5799836953704	-4.03852977708957
ENSG00000204577	-3.15133787638266	-7.40710479786854	1.10442904510322
ENSG00000204583	-3.64474480663804	-7.89973990638787	0.610250293111789
ENSG00000204622	-12.4297449068635	-16.7031910714916	-8.15629874223542
ENSG00000204642	-3.98420891649419	-8.23950152010356	0.271083687115175
ENSG00000204655	-3.5182125831471	-7.77314151099451	0.736716344700308
ENSG00000204706	-3.46102965037778	-7.71593616588398	0.793876865128425
ENSG00000204758	-4.48339029342579	-8.73888964982361	-0.22789093702796
ENSG00000204767	-4.41332303652105	-8.66921063800271	-0.157435435039387
ENSG00000204869	-4.36209682448674	-8.61789874269859	-0.106294906274888
ENSG00000205037	-3.55628716179534	-7.81123359931992	0.69865927572924
ENSG00000205045	-3.55074238899275	-7.80568614795761	0.704201369972113
ENSG00000205085	-4.85141146765728	-9.10817372717913	-0.59464920813543
ENSG00000205129	-3.06269407413645	-7.31757387848109	1.19218573020819
ENSG00000205246	-1.47785581572874	-5.73525039066859	2.7795387592111
ENSG00000205364	-3.29896284242086	-7.55383117990664	0.955905495064914
ENSG00000205403	-9.53532827332746	-13.8035921075728	-5.26706443908208
ENSG00000205414	-3.9737290086059	-8.22900302449433	0.281545007282532
ENSG00000205420	-7.51229019532217	-11.7789175252687	-3.2456628653756
ENSG00000205457	-3.60402236063983	-7.85899367186534	0.650948950585676
ENSG00000205464	-3.61138251388389	-7.86615280940013	0.643387781632344
ENSG00000205639	-4.69294107958568	-8.94918314437303	-0.436699014798327
ENSG00000205663	-2.59017631876707	-6.84531791716509	1.66496527963095
ENSG00000205702	-3.18974218297472	-7.44460592434078	1.06512155839135
ENSG00000205744	-3.90834686775372	-8.16345443979916	0.34676070429172
ENSG00000205786	-2.97628528246859	-7.23151171119247	1.27894114625528
ENSG00000205821	-3.48183959042472	-7.73675372236508	0.773074541515652
ENSG00000205838	-3.38097090895862	-7.63585388244866	0.873912064531419
ENSG00000205929	-4.85459756339021	-9.11126917162444	-0.597925955155974
ENSG00000205940	-4.49313026350017	-8.74915880719696	-0.237101719803385
ENSG00000205959	-4.06592595261835	-8.32130582326571	0.189453918029012
ENSG00000206052	-3.45323379164223	-7.71066829451563	0.804200711231174
ENSG00000206075	-9.11781629819901	-13.3847571809963	-4.85087541540167
ENSG00000206077	-4.35966585371183	-8.61574090739554	-0.103590800028122
ENSG00000206082	-3.94346104555802	-8.19870295262628	0.311780861510245
ENSG00000206120	-4.40443771378327	-8.66031297994459	-0.148562447621954
ENSG00000206140	-3.93813623772756	-8.19319513194802	0.316922656492897
ENSG00000206337	-7.05773218728005	-11.3153793635016	-2.80008501105847
ENSG00000206341	-9.35922673123454	-13.6206847452103	-5.09776871725875
ENSG00000206344	-3.26141602420408	-7.51628086229576	0.993448813887594
ENSG00000206503	-3.11500837187657	-7.37063737236732	1.14062062861418
ENSG00000206530	-2.90603695232402	-7.16113453901913	1.34906063437109
ENSG00000206538	-3.11934848250529	-7.37421827948277	1.13552131447218
ENSG00000206561	-3.95473154775374	-8.21008010813939	0.300617012631922
ENSG00000207067	-1.84564115809787	-6.10184135639752	2.41055904020179
ENSG00000211445	-8.29015634500042	-12.5501226261182	-4.03019006388262
ENSG00000211448	-4.53037127771917	-8.78662813645745	-0.274114418980895
ENSG00000211454	-4.64680151783455	-8.90317924833484	-0.390423787334264
ENSG00000212766	-3.31982616436694	-7.57469731548971	0.935044986755827
ENSG00000212961	-4.05011752257349	-8.30547838197699	0.205243336830021
ENSG00000213071	-3.5692769268953	-7.82422981120036	0.685675957409766
ENSG00000213088	-5.02687663747811	-9.28457504773097	-0.769178227225254
ENSG00000213121	-3.95839229857499	-8.21347013943067	0.296685542280684
ENSG00000213144	-3.32971192476747	-7.58458462589298	0.925160776358041
ENSG00000213178	-1.61119429168354	-5.86789141053817	2.64550282717109
ENSG00000213199	-3.59354069626443	-7.84837814508515	0.661296752556298
ENSG00000213402	-3.09786385335857	-7.35343245032299	1.15770474360586
ENSG00000213411	-3.81211499711481	-8.06723270611375	0.443002711884135
ENSG00000213442	-3.8236869758027	-8.08236255092159	0.434988599316197
ENSG00000213443	-2.93598389754253	-7.19113024163161	1.31916244654655
ENSG00000213462	-3.81899512792091	-8.07397042147114	0.435980165629311
ENSG00000213468	-6.20498744889523	-10.4662228789829	-1.94375201880761
ENSG00000213553	-7.2548616775587	-11.5148077186334	-2.99491563648403
ENSG00000213590	-3.99755889051337	-8.25285910477548	0.257741323748728
ENSG00000213621	-3.19731057032035	-7.45217408145453	1.05755294081383
ENSG00000213622	-3.58009722835821	-7.83505566648457	0.674861209768153
ENSG00000213757	-3.42088854345136	-7.6757821122841	0.834005025381379
ENSG00000213860	-2.59017631876707	-6.84531791716509	1.66496527963095
ENSG00000213862	-3.33366230841246	-7.5885356679078	0.921211051082883
ENSG00000213885	-3.13409652240101	-7.38896446536003	1.12077142055801
ENSG00000213886	-3.3435579476611	-7.60027899970697	0.91316310438478
ENSG00000213901	-3.29095492587071	-7.54737736555146	0.965467513810039
ENSG00000213903	-3.0392068707691	-7.29459152528352	1.21617778374532
ENSG00000214021	-3.63197760876589	-7.88678206627011	0.622826848738341
ENSG00000214145	-3.90869431429002	-8.16390095237247	0.346512323792433
ENSG00000214199	-7.95126952158965	-12.2157036526111	-3.68683539056815
ENSG00000214212	-3.49404487688371	-7.74896376334925	0.760874009581829
ENSG00000214262	-1.30910480734259	-5.56698577735168	2.94877616266651
ENSG00000214279	-3.33819730999411	-7.59307145273726	0.916676832749035
ENSG00000214389	-3.42344673491556	-7.67834106026823	0.831447590437103
ENSG00000214391	-3.30476043693549	-7.55962949399083	0.950108620119857
ENSG00000214432	-4.78119667983873	-9.03781337162737	-0.524579988050093
ENSG00000214514	-5.72854840197513	-9.98902847454784	-1.46806832940241
ENSG00000214548	-4.85441688468859	-9.1112858601615	-0.59754790921568
ENSG00000214645	-6.59983662604832	-10.8598092729008	-2.33986397919582
ENSG00000214787	-5.60932947675866	-9.86854276377731	-1.35011618974
ENSG00000214837	-4.2248750977661	-8.48031890512797	0.0305687095957667
ENSG00000214855	-3.77908705512737	-8.03418967032715	0.476015560072412
ENSG00000214870	-2.98619202467217	-7.24144068147544	1.2690566321311
ENSG00000214954	-5.09233344477034	-9.34914571054122	-0.83552117899947
ENSG00000214967	-3.677635108764	-7.93265114846455	0.57738093093656
ENSG00000215018	-4.74231483165673	-8.99880307444731	-0.48582658886615
ENSG00000215030	-5.07424922172624	-9.33220404097771	-0.816294402474758
ENSG00000215039	-3.51230451191216	-7.76705360073047	0.742444576906145
ENSG00000215068	-3.43721638253157	-7.69211494025708	0.817682175193939
ENSG00000215126	-3.46657698290628	-7.72148546835039	0.788331502537838
ENSG00000215127	-3.48477730120666	-7.73969255810439	0.770137955691068
ENSG00000215246	-3.80636358474759	-8.06147641759921	0.448749248104041
ENSG00000215252	-3.09536707881711	-7.35092712970298	1.16019297206876
ENSG00000215347	-3.85118930551839	-8.10634139140591	0.403962780369132
ENSG00000215386	-4.38332258805836	-8.63915955558048	-0.127485620536236
ENSG00000215504	-3.74205040353186	-7.99711192388386	0.513011116820146
ENSG00000215513	-3.58134616492477	-7.83613869934436	0.673446369494817
ENSG00000215533	-3.24686246143974	-7.50305637067599	1.00933144779651
ENSG00000215788	-4.14085238483928	-8.39617016974879	0.114465400070222
ENSG00000215817	-1.85801295472705	-6.11418910607811	2.39816319662401
ENSG00000215866	-4.69686916818916	-8.95313900080251	-0.440599335575818
ENSG00000215912	-3.72856416426194	-7.98361567279318	0.526487344269303
ENSG00000215915	-4.00167166577138	-8.25697648352505	0.253633151982289
ENSG00000217094	-3.27907266554866	-7.53393889877295	0.975793567675629
ENSG00000217130	-3.94595340166167	-8.20119790330694	0.309291099983599
ENSG00000217325	-3.22538517252965	-7.48024854332968	1.02947819827038
ENSG00000218175	-3.38044777159655	-7.63533062131904	0.874435078125945
ENSG00000218227	-7.82841955162771	-12.0932422358444	-3.56359686741108
ENSG00000218426	-7.47270744143047	-11.7391473593833	-3.2062675234776
ENSG00000219451	-3.47050796001951	-7.72541786798372	0.784401947944708
ENSG00000219507	-3.11355687175647	-7.36842748165757	1.14131373814464
ENSG00000219747	-3.31338797800369	-7.56825819463131	0.941482238623943
ENSG00000220161	-3.34631500871219	-7.60119062673252	0.90856060930814
ENSG00000220256	-4.2280788709626	-8.48367432017598	0.0275165782507791
ENSG00000220693	-4.15541908254562	-8.41091329648201	0.100075131390771
ENSG00000221818	-4.27262042220566	-8.52828165157751	-0.01695919283382
ENSG00000221890	-2.94101044996708	-7.1961658763695	1.31414497643534
ENSG00000221947	-4.23996483562676	-8.49539244698	0.0154627757264807
ENSG00000222999	-2.59017631876707	-6.84531791716509	1.66496527963095
ENSG00000223396	-3.97834370035548	-8.23342025213045	0.276732851419502
ENSG00000223459	-2.10005327057289	-6.35580285327633	2.15569631213055
ENSG00000223473	-3.84252198881823	-8.0976662614203	0.412622283783836
ENSG00000223525	-3.48789493075568	-7.74281139497232	0.767021533460965
ENSG00000223529	-3.79003448392226	-8.04513372979184	0.465064761947313
ENSG00000223534	-7.19170800676017	-11.4568616172368	-2.92655439628357
ENSG00000223551	-3.63082585360122	-7.88581255635509	0.624160849152645
ENSG00000223704	-3.8684209236555	-8.12358886148378	0.386747014172778
ENSG00000223709	-4.38799128839803	-8.64383605133663	-0.132146525459442
ENSG00000223745	-4.29572574707914	-8.55130798873858	-0.0401435054197083
ENSG00000223756	-8.86561470689785	-13.1263044253696	-4.60492498842607
ENSG00000223839	-5.26733698309265	-9.5253264341692	-1.00934753201611
ENSG00000223865	-5.08826083357523	-9.34471285233136	-0.831808814819107
ENSG00000223949	-4.23141007499429	-8.48664923095755	0.0238290809689605
ENSG00000224020	-3.11372456725164	-7.36859515294198	1.1411460184387
ENSG00000224050	-3.54412250436513	-7.79906312283907	0.710818114108813
ENSG00000224081	-4.07704195724095	-8.33235640130482	0.178272486822917
ENSG00000224141	-4.07846548283663	-8.33386068698282	0.176929721309564
ENSG00000224238	-4.20291121776205	-8.45847074935548	0.0526483138313809
ENSG00000224308	-3.68228010028124	-7.93729922160295	0.572739021040467
ENSG00000224383	-3.4102032954036	-7.66509380527298	0.844687214465788
ENSG00000224592	-3.92750813199344	-8.18273364167536	0.327717377688477
ENSG00000224631	-4.34286683125124	-8.6008988371976	-0.0848348253048838
ENSG00000224729	-6.90528920670692	-11.1692113809495	-2.64136703246429
ENSG00000224805	-3.67659467170151	-7.93161002536468	0.578420681961657
ENSG00000224838	-5.63011545399164	-9.88953311097109	-1.37069779701219
ENSG00000224843	-3.2216220920661	-7.47648541642576	1.03324123229357
ENSG00000224861	-1.92432129920206	-6.1803722852938	2.33172968688967
ENSG00000224881	-3.81952490397853	-8.07464896476972	0.43559915681265
ENSG00000224956	-3.07097069490077	-7.32584875169555	1.18390736189401
ENSG00000225015	-4.10130719835311	-8.35673090983352	0.154116513127305
ENSG00000225051	-3.60967170800145	-7.86464617805611	0.64530276205322
ENSG00000225062	-3.52085588712364	-7.77578596377504	0.734074189527759
ENSG00000225093	-3.44479337817504	-7.69969438019681	0.810107623846737
ENSG00000225106	-2.97907908708481	-7.23431168280426	1.27615350863464
ENSG00000225138	-3.03696838324917	-7.29234671460666	1.21840994810831
ENSG00000225177	-1.4678538341969	-5.72516858546708	2.78946091707328
ENSG00000225200	-3.584791325267	-7.83975222470762	0.670169574173608
ENSG00000225217	-4.005143582291	-8.26045230498925	0.250165140407252
ENSG00000225345	-3.49529068177767	-7.75021006549342	0.759628701938078
ENSG00000225353	-4.16632416436043	-8.42183309201617	0.08918476329531
ENSG00000225411	-4.33671823407648	-8.59247908858636	-0.0809573795666036
ENSG00000225465	-4.32728840195144	-8.58303885920999	-0.0715379446928859
ENSG00000225471	-3.84520577386117	-8.1003524543513	0.409940906628957
ENSG00000225492	-4.38609006568582	-8.64193165036708	-0.130248481004563
ENSG00000225606	-3.73081939822836	-7.98587256292196	0.524233766465243
ENSG00000225649	-4.47921161650742	-8.73512259550733	-0.22330063750751
ENSG00000225764	-4.23240213280706	-8.48800384278365	0.0231995771695344
ENSG00000225864	-3.03352455629544	-7.28889325971411	1.22184414712323
ENSG00000225889	-5.03891776733733	-9.29600120717412	-0.781834327500538
ENSG00000225892	-3.65233390910884	-7.90716032176935	0.602492503551675
ENSG00000225930	-3.3238946967835	-7.5787664689371	0.930977075370093
ENSG00000225931	-3.29823978280029	-7.55310803390611	0.956628468305537
ENSG00000226051	-3.36715533693366	-7.62401952454225	0.889708850674941
ENSG00000226091	-3.79750919746155	-8.05256645313835	0.457548058215257
ENSG00000226179	-4.8719841215395	-9.12891223843244	-0.615056004646562
ENSG00000226203	-4.00155185201658	-8.25685653531979	0.253752831286636
ENSG00000226377	-1.03702762833306	-5.29589604969582	3.2218407930297
ENSG00000226396	-3.5571350236166	-7.8120818745904	0.697811827357198
ENSG00000226455	-3.30507117302684	-7.55994027000301	0.949797923949331
ENSG00000226476	-3.9037527908374	-8.1589545559234	0.351448974248602
ENSG00000226496	-3.82140063651278	-8.07652631760727	0.433725044581715
ENSG00000226508	-3.6904126684053	-7.94543725921341	0.564611922402817
ENSG00000226564	-7.73249498225062	-11.9963516427	-3.46863832180121
ENSG00000226686	-4.5244140651556	-8.78050033381874	-0.268327796492458
ENSG00000226696	-3.77188311220575	-8.02680334391049	0.483037119498987
ENSG00000226711	-4.10704045995742	-8.36233840378578	0.148257483870939
ENSG00000226833	-4.95483285918032	-9.21182248896772	-0.697843229392919
ENSG00000226891	-4.20172202183366	-8.45727987862874	0.0538358349614247
ENSG00000226913	-3.95058308337001	-8.20583242808844	0.304666261348425
ENSG00000227019	-3.42396055041556	-7.67885502884184	0.830933928010713
ENSG00000227038	-4.48273545677318	-8.73874512868414	-0.226725784862212
ENSG00000227051	-1.57657238577986	-5.83355598095625	2.68041120939653
[truncated: 712 more rows]
