# Supplementary material for: Ensemble Modeling Approach Targeting Heterogeneous RNA-Seq data: Application to Melanoma Pseudogenes
Source: Sci Rep. 2017 Dec 11;7:17344. doi: 10.1038/s41598-017-17337-7 (PMC5725464; doi:10.1038/s41598-017-17337-7)
Supplement: Supplementary file 1 — Supplementary Files [file 41598_2017_17337_MOESM1_ESM.zip › Supplementary_Files/8_Models/8_2_Linear_Regression_Model_LRM_Selection/Supplementary Table 8.2.2.txt]

GeneID	LRM Fitted Value	LRM Fitted Value (Lower Bound)	LRM Fitted Value (Upper Bound)
ENSG00000000971	-7.73774108028577	-15.0225210807998	-0.452961079771784
ENSG00000002933	-3.32777246106226	-10.61420828866	3.95866336653549
ENSG00000008517	-7.95256071771205	-15.2387443788701	-0.666377056553956
ENSG00000010282	-6.8744788315967	-14.2299000082201	0.480942345026666
ENSG00000011465	-9.86276036603998	-17.1567950245034	-2.56872570757658
ENSG00000011600	-3.32777246106226	-10.61420828866	3.95866336653549
ENSG00000012171	-4.84778995889953	-12.131928417546	2.43634849974691
ENSG00000019582	-11.5440593546592	-18.8574143038979	-4.23070440542046
ENSG00000021300	-4.79331654300819	-12.0804141381211	2.49378105210472
ENSG00000025708	-4.61803301135875	-11.9014093327486	2.66534331003113
ENSG00000034971	-3.32777246106226	-10.61420828866	3.95866336653549
ENSG00000038427	-4.49849377230918	-11.7820575093874	2.785069964769
ENSG00000042493	-4.64559540982809	-11.9306455219085	2.63945470225228
ENSG00000043462	-7.19372836755265	-14.477049225266	0.0895924901607117
ENSG00000046774	-3.32777246106226	-10.61420828866	3.95866336653549
ENSG00000050555	-7.35774198422187	-14.6454495720496	-0.0700343963941394
ENSG00000057019	-1.36640557756894	-8.66504623764604	5.93223508250816
ENSG00000057149	-3.32777246106226	-10.61420828866	3.95866336653549
ENSG00000063438	-0.838716393731329	-8.1386000237042	6.46116723624154
ENSG00000064205	-9.89365512351208	-17.1920053898457	-2.59530485717845
ENSG00000065618	-10.4938271483727	-17.7969507210724	-3.19070357567297
ENSG00000066230	-6.61022148560464	-13.9001208765004	0.679677905291147
ENSG00000066279	-1.167832821039	-8.46721063254574	6.13154499046774
ENSG00000066336	-9.03710443483862	-16.3274628556129	-1.74674601406429
ENSG00000069431	-6.89902233497829	-14.1808196419373	0.382774971980758
ENSG00000069535	-7.38081645810677	-14.6642574314941	-0.0973754847194757
ENSG00000071242	-0.481646044503353	-7.78533594130524	6.82204385229853
ENSG00000073282	-3.32777246106226	-10.61420828866	3.95866336653549
ENSG00000073756	-0.130670204862513	-7.44392537589738	7.18258496617236
ENSG00000074181	-4.44896320872222	-11.7331618570807	2.83523543963623
ENSG00000076641	-1.31287517619004	-8.60996950155964	5.98421914917955
ENSG00000079482	-5.01939244731805	-12.3039492501013	2.26516435546519
ENSG00000079931	-4.69761647975172	-11.981146458184	2.58591349868051
ENSG00000081277	-5.48410515817779	-12.7870849060433	1.81887458968776
ENSG00000081479	-9.07866144579727	-16.373745408776	-1.78357748281853
ENSG00000082196	-5.5081404116949	-12.811001392001	1.79472056861117
ENSG00000084112	-1.31337505441791	-8.61196594684317	5.98521583800735
ENSG00000084636	-6.3461817807181	-13.6286621949992	0.936298633563023
ENSG00000085831	-5.0838942955515	-12.3767875835275	2.20899899242445
ENSG00000087258	-8.28745484969279	-15.5921727161939	-0.982736983191653
ENSG00000088002	-5.46628590652539	-12.7614471383667	1.8288753253159
ENSG00000088882	-10.2996811745621	-17.6229530062547	-2.97640934286957
ENSG00000089356	-4.6917781204222	-11.9761353370541	2.59257909620976
ENSG00000090382	-10.7667035343454	-18.0751259815862	-3.45828108710461
ENSG00000091513	-5.27805329555949	-12.5778916236694	2.02178503255043
ENSG00000091651	-4.95807662002008	-12.242387613789	2.32623437374879
ENSG00000092295	-9.01241336013038	-16.308106471444	-1.71672024881672
ENSG00000092929	-6.26418730290661	-13.5456833616936	1.01730875588041
ENSG00000095713	-6.87285914888613	-14.1771172932695	0.431398995497282
ENSG00000095752	-0.230188098069542	-7.56142968065889	7.1010534845198
ENSG00000096696	-4.94126405759784	-12.2291018021357	2.34657368693998
ENSG00000099204	-4.33232579038547	-11.6171048208566	2.95245324008565
ENSG00000099953	-4.85692473598545	-12.1430570444654	2.42920757249454
ENSG00000099998	-9.52292787863375	-16.8195745685394	-2.22628118872809
ENSG00000100129	-4.84013287217978	-12.1240374196293	2.44377167526974
ENSG00000100167	-4.41552162733924	-11.6995544999506	2.86851124527212
ENSG00000100342	-10.4856744760087	-17.792305483526	-3.17904346849149
ENSG00000100985	-11.5896186493806	-18.9265265497675	-4.25271074899378
ENSG00000101335	-4.57936516240341	-11.8626811859432	2.70395086113638
ENSG00000101825	-7.0744984160911	-14.4402083073331	0.291211475150901
ENSG00000102313	-11.3238399595028	-18.6584734366155	-3.98920648239003
ENSG00000102879	-4.72909943086659	-12.0154815196052	2.55728265787198
ENSG00000103175	-0.240383640623565	-7.54818569559686	7.06741841434973
ENSG00000103888	-1.20289875731067	-8.50349450820779	6.09769699358644
ENSG00000104044	-2.07277451325343	-9.37220270494553	5.22665367843867
ENSG00000104332	-4.87308915683101	-12.1591898839455	2.41301157028353
ENSG00000104368	-4.4391052371776	-11.7222813654388	2.84407089108361
ENSG00000104419	-4.27800525215117	-11.5613074047583	3.005296900456
ENSG00000105088	-7.14142087717086	-14.4259713607478	0.143129606406043
ENSG00000105141	-3.32777246106226	-10.61420828866	3.95866336653549
ENSG00000105357	-4.68165394934855	-11.9672328274507	2.60392492875358
ENSG00000105427	-5.77679280144214	-13.0783491884282	1.5247635855439
ENSG00000105664	-3.32777246106226	-10.61420828866	3.95866336653549
ENSG00000105855	-0.573620328603295	-7.8778978300271	6.73065717282051
ENSG00000106278	-4.40667103465054	-11.6991376814794	2.88579561217833
ENSG00000106333	-5.23092570090131	-12.5188428154197	2.05699141361709
ENSG00000106565	-10.4957886156902	-17.7994210244961	-3.19215620688423
ENSG00000107165	-1.7720960837469	-9.07609878665831	5.53190661916451
ENSG00000107317	-9.00258258985572	-16.298339272727	-1.70682590698442
ENSG00000107562	-9.44488614593475	-16.7368658982568	-2.15290639361273
ENSG00000107731	-6.88359659682179	-14.1653866119648	0.398193418321236
ENSG00000107742	-9.22346416359366	-16.5206193146148	-1.92630901257248
ENSG00000107796	-5.56074288104969	-12.8411770010435	1.71969123894414
ENSG00000107984	-1.08040072503177	-8.38419064595517	6.22338919589163
ENSG00000108375	-7.55877649868495	-14.8424559876876	-0.275097009682302
ENSG00000108821	-8.2644480556537	-15.5520226178718	-0.976873493435573
ENSG00000108932	0.925206660429134	-6.39511429065158	8.24552761150985
ENSG00000109846	-4.4072015066251	-11.6899471120283	2.87554409877814
ENSG00000110076	-11.2267203590326	-18.5573921714811	-3.89604854658403
ENSG00000110077	-3.32777246106226	-10.61420828866	3.95866336653549
ENSG00000110446	-6.05205399394003	-13.3358231295252	1.23171514164514
ENSG00000110492	-4.68854295909498	-11.9736020368759	2.59651611868595
ENSG00000110799	-7.58282878948421	-14.8660746896417	-0.299582889326726
ENSG00000111252	-1.29127434763442	-8.59007501294428	6.00752631767544
ENSG00000111335	-4.56159687514047	-11.8446459368425	2.72145218656156
ENSG00000111341	-3.32777246106226	-10.61420828866	3.95866336653549
ENSG00000111348	-7.67054584891879	-14.954410659228	-0.386681038609563
ENSG00000111679	-7.99524827275357	-15.2806569192544	-0.709839626252783
ENSG00000112139	-0.934469176858267	-8.23497703314369	6.36603867942716
ENSG00000112297	-6.97188402483001	-14.2527681275997	0.309000077939724
ENSG00000112902	-2.32321355775033	-9.61926215733835	4.97283504183768
ENSG00000113161	-1.51641517162286	-8.81268717525075	5.77985683200503
ENSG00000113504	-1.15228827815257	-8.4522935228043	6.14771696649914
ENSG00000113721	-7.52853761541132	-14.8113939564813	-0.245681274341309
ENSG00000114631	-5.66728336383497	-12.9477643278639	1.61319760019399
ENSG00000115457	-8.16407759201872	-15.4507622827358	-0.877392901301659
ENSG00000115461	-8.84551341776713	-16.1397059480258	-1.55132088750848
ENSG00000115884	-4.37352957599291	-11.6571444992228	2.91008534723698
ENSG00000115902	-1.0197445974975	-8.31995163267589	6.28046243768089
ENSG00000116132	-8.84038066397102	-16.1313069023971	-1.54945442554494
ENSG00000116133	-0.870292732871447	-8.17312263764178	6.43253717189888
ENSG00000116985	-7.29819057401348	-14.5969084017539	0.000527253726888333
ENSG00000117228	-4.39693860486926	-11.68448755204	2.89061034230149
ENSG00000118898	-5.51028009218007	-12.8114347482403	1.79087456388017
ENSG00000118971	-9.93160639656479	-17.2357468707174	-2.62746592241216
ENSG00000119681	-5.50064509701551	-12.7811462461061	1.77985605207505
ENSG00000120708	-6.54030820714573	-13.8216699922732	0.741053577981706
ENSG00000120885	-7.20303209795586	-14.4858108950204	0.0797466991087088
ENSG00000121552	-3.32777246106226	-10.61420828866	3.95866336653549
ENSG00000121716	-5.9475162948954	-13.2293023347281	1.33426974493735
ENSG00000121742	-12.4321126697175	-19.7823779390279	-5.08184740040715
ENSG00000122133	-4.73776890971902	-12.0270821015611	2.55154428212302
ENSG00000122176	-8.11418895833833	-15.3994386038197	-0.828939312857006
ENSG00000122861	-7.56705137144854	-14.8498448493494	-0.284257893547659
ENSG00000122966	-1.15407637957701	-8.45478341386058	6.14663065470656
ENSG00000123243	-7.08553507910718	-14.3707138066267	0.199643648412327
ENSG00000124102	-6.30675555594922	-13.6384999226968	1.02498881079836
ENSG00000124107	-3.32777246106226	-10.61420828866	3.95866336653549
ENSG00000124126	-5.46651597205018	-12.7479343217739	1.81490237767355
ENSG00000124212	-7.96014561200614	-15.2467579641728	-0.67353325983951
ENSG00000124466	-5.28484600417285	-12.5775960191014	2.0079040107557
ENSG00000124491	-10.3247543267306	-17.6443888444245	-3.00511980903671
ENSG00000124785	-9.00906792160932	-16.3133168522123	-1.70481899100631
ENSG00000125347	-4.77347254923256	-12.0571860175519	2.51024091908673
ENSG00000125398	-9.4544673338698	-16.7637518412918	-2.14518282644785
ENSG00000125730	-7.33195200881424	-14.6238098088178	-0.0400942088106735
ENSG00000125810	-9.18719206855156	-16.4952592711846	-1.8791248659185
ENSG00000125851	-10.3615928311479	-17.695932101094	-3.02725356120174
ENSG00000126562	-7.20583823066204	-14.4895793852273	0.0779029239031894
ENSG00000126709	-4.21702643773964	-11.5003902357437	3.06633736026438
ENSG00000127824	-4.7699566921959	-12.0564924428612	2.51657905846941
ENSG00000127951	-10.1717687363216	-17.4880030441434	-2.85553442849979
ENSG00000128284	-7.82662532389245	-15.110034215405	-0.543216432379923
ENSG00000128422	-7.39787756338489	-14.8120367617821	0.0162816350123585
ENSG00000128567	-8.09178403107039	-15.3767050100273	-0.806863052113507
ENSG00000129009	-11.8513302860812	-19.1944767906847	-4.5081837814777
ENSG00000129244	-5.02203030159556	-12.3126830460004	2.26862244280933
ENSG00000129451	-8.63537792117858	-15.9759727865332	-1.29478305582398
ENSG00000129538	-3.32777246106226	-10.61420828866	3.95866336653549
ENSG00000129946	-6.94750717941228	-14.229208812784	0.334194453959386
ENSG00000130203	-4.8138521433633	-12.0986902861867	2.47098599946012
ENSG00000130208	-4.93888027474468	-12.2244855720207	2.34672502253136
ENSG00000130300	-3.32777246106226	-10.61420828866	3.95866336653549
ENSG00000130303	-7.10793288300019	-14.3903533653827	0.174487599382373
ENSG00000130340	-1.07251788909886	-8.37394664211311	6.22891086391539
ENSG00000130592	-3.32777246106226	-10.61420828866	3.95866336653549
ENSG00000130600	-9.7003695273966	-16.9977549087293	-2.40298414606386
ENSG00000130635	-7.88467151924162	-15.1698670902385	-0.599475948244748
ENSG00000131746	-6.73474863697065	-14.0873234829414	0.617826209000151
ENSG00000132182	-7.09252196548895	-14.3745618163057	0.189517885327807
ENSG00000132274	-6.90176787237993	-14.1871894725866	0.383653727826792
ENSG00000132465	-6.63839577694528	-13.9874585999991	0.710667046108511
ENSG00000132470	-8.13918595289666	-15.4261914623096	-0.85218044348375
ENSG00000132530	-4.52546620385752	-11.8121713242659	2.76123891655082
ENSG00000132561	-7.05492446901545	-14.3369287437644	0.227079805733477
ENSG00000132698	-6.50324720677152	-13.847543022218	0.84104860867494
ENSG00000132746	-8.52425420091629	-15.8177365827108	-1.23077181912177
ENSG00000133048	-3.32777246106226	-10.61420828866	3.95866336653549
ENSG00000133110	-3.32777246106226	-10.61420828866	3.95866336653549
ENSG00000133710	-8.47106743333033	-15.7620224407926	-1.18011242586802
ENSG00000134285	-4.71772956751209	-12.0013046770347	2.56584554201057
ENSG00000134755	-3.32777246106226	-10.61420828866	3.95866336653549
ENSG00000134757	-10.2748255768474	-17.5947352040236	-2.95491594967123
ENSG00000134760	-9.06127907093019	-16.4138040761546	-1.70875406570579
ENSG00000134762	-8.06427107586538	-15.3906160081646	-0.737926143566168
ENSG00000134765	-3.32777246106226	-10.61420828866	3.95866336653549
ENSG00000134824	-0.969702921881749	-8.27180759528111	6.33240175151761
ENSG00000134827	-5.19939204679313	-12.4931443913415	2.09436029775521
ENSG00000134986	-7.4702877506704	-14.7538131768816	-0.186762324459249
ENSG00000135048	-2.18830451339711	-9.48612500356554	5.10951597677133
ENSG00000135318	-0.690819743934143	-7.99529224015448	6.61365275228619
ENSG00000135540	-1.43910754269918	-8.73580821037305	5.8575931249747
ENSG00000135744	-7.31581974853588	-14.6265387423169	-0.00510075475488314
ENSG00000136379	-1.94748668697548	-9.24875250240443	5.35377912845347
ENSG00000136689	-9.11311461984804	-16.4179629901734	-1.80826624952269
ENSG00000137491	-8.58782762220652	-15.8744549830576	-1.30120026135546
ENSG00000137507	-6.32760655214309	-13.6088198865284	0.953606782242186
ENSG00000137558	-4.79480933207284	-12.0800691375482	2.4904504734025
ENSG00000137573	-9.14924912651877	-16.4390459746067	-1.8594522784308
ENSG00000137642	-10.0043481905586	-17.3019102967168	-2.70678608440035
ENSG00000137699	-6.00458618558002	-13.4419321557628	1.43275978460273
ENSG00000137857	-7.87524410118593	-15.1691505858882	-0.581337616483669
ENSG00000137975	-7.87470984239794	-15.1967693347512	-0.552650350044667
ENSG00000138061	0.843401269903175	-6.47916075718685	8.1659632969932
ENSG00000138131	-5.29581483330325	-12.5903955467553	1.99876588014883
ENSG00000138678	-0.789445412116879	-8.09443824072695	6.5155474164932
ENSG00000138755	-7.08891273533657	-14.4552057228563	0.277380252183169
ENSG00000139219	-6.15208240016401	-13.4648162576973	1.16065145736926
ENSG00000139239	-5.54190183039786	-12.8295106294949	1.74570696869923
ENSG00000139329	-10.6864258149996	-17.9959268756226	-3.37692475437656
ENSG00000140519	-8.29886739595432	-15.5901663099221	-1.00756848198659
ENSG00000141639	-10.3649749704275	-17.6866001570387	-3.04334978381624
ENSG00000142156	-4.45705134549365	-11.7398783015186	2.82577561053132
ENSG00000142173	-4.72540895790463	-12.0090019692187	2.55818405340948
ENSG00000142552	-4.62975123833434	-11.915125241575	2.65562276490631
ENSG00000142949	-5.97086666235742	-13.2515111943566	1.30977786964174
ENSG00000143119	-3.32777246106226	-10.61420828866	3.95866336653549
ENSG00000143127	-8.24066209165576	-15.5268107770492	-0.95451340626231
ENSG00000143153	-4.34031627707448	-11.6258837279028	2.94525117375385
ENSG00000143226	-6.38611644286119	-13.6675778751046	0.895344989382179
ENSG00000143248	-8.91065467703613	-16.2037667772687	-1.61754257680358
ENSG00000143320	-8.28180752747469	-15.5684248292932	-0.9951902256562
ENSG00000143341	-4.09921865406922	-11.3841064411206	3.18566913298217
ENSG00000143520	-9.53899325236701	-16.8479903981491	-2.22999610658489
ENSG00000143546	-7.46135520381617	-14.8434404152531	-0.0792699923792153
ENSG00000143556	-3.32777246106226	-10.61420828866	3.95866336653549
ENSG00000144401	-4.7158300513015	-11.9994007899127	2.56774068730966
ENSG00000145040	-2.53451395920705	-9.8454864696163	4.7764585512022
ENSG00000145358	0.864308258501906	-6.45818252597022	8.18679904297403
ENSG00000145423	-3.32777246106226	-10.61420828866	3.95866336653549
ENSG00000145824	-13.4066439239403	-20.7739804155183	-6.03930743236215
ENSG00000146072	-5.67161052251347	-12.95202332983	1.60880228480302
ENSG00000146674	-4.69564210848896	-11.9788689374158	2.58758472043789
ENSG00000147168	-8.24118322502314	-15.5289614967665	-0.953404953279818
ENSG00000147381	-3.32777246106226	-10.61420828866	3.95866336653549
ENSG00000147394	-4.91069998534432	-12.1962620543222	2.37486208363359
ENSG00000147408	-6.23774557745155	-13.5232649333076	1.04777377840451
ENSG00000147689	-11.4712103617809	-18.8088886269298	-4.13353209663195
ENSG00000148346	-8.13922789418245	-15.4673285911452	-0.811127197219664
ENSG00000149090	-0.0310300069037059	-7.3403770325223	7.27831701871489
ENSG00000149131	-6.23463792735159	-13.5153922919081	1.04611643720492
ENSG00000149289	-0.929616216820631	-8.23243602807555	6.37320359443429
ENSG00000149418	-7.53397186316738	-14.8177539996181	-0.250189726716639
ENSG00000149573	-8.62609997772094	-15.9139986977128	-1.33820125772909
ENSG00000149591	-8.25739317690006	-15.548082329983	-0.966704023817087
ENSG00000150477	-5.95229466076051	-13.2352092281535	1.33061990663245
ENSG00000151012	0.126125954046141	-7.18576781752426	7.43801972561655
ENSG00000151952	-1.47373234997652	-8.78283094112217	5.83536624116913
ENSG00000152137	-4.51793513199334	-11.8012475866297	2.76537732264303
ENSG00000152207	1.12641912725812	-6.19538589563432	8.44822415015056
ENSG00000152583	-9.86529894353898	-17.1634920862486	-2.56710580082939
ENSG00000152661	-5.43369766315041	-12.7295490834557	1.86215375715491
ENSG00000153902	-6.98976313316053	-14.2738454805747	0.29431921425362
ENSG00000154856	-4.36720285418012	-11.65045483518	2.91604912681974
ENSG00000154864	-3.32777246106226	-10.61420828866	3.95866336653549
ENSG00000155066	-9.1627396650013	-16.4575172762418	-1.8679620537608
ENSG00000155495	-3.32777246106226	-10.61420828866	3.95866336653549
ENSG00000156218	-8.54085622517693	-15.8532914118971	-1.22842103845673
ENSG00000156298	-4.29203137617564	-11.5945232263252	3.01046047397394
ENSG00000156535	-1.15333169073941	-8.45377789703171	6.1471145155529
ENSG00000157601	-4.47043652959517	-11.7536331882405	2.81276012905012
ENSG00000157827	-5.47671935839569	-12.757427659206	1.80398894241462
ENSG00000158296	-4.76780237497857	-12.0553152831099	2.51971053315277
ENSG00000158869	-7.21770242005046	-14.5020459402611	0.0666411001601848
ENSG00000158887	-5.71651517076803	-13.0272088949582	1.59417855342218
ENSG00000159166	-7.00617487556294	-14.3114454695773	0.299095718451404
ENSG00000159167	-0.0986605114464114	-7.41257213751952	7.2152511146267
ENSG00000159189	-3.32777246106226	-10.61420828866	3.95866336653549
ENSG00000159403	-6.41069142136668	-13.6966680838934	0.875285241160033
ENSG00000159516	-3.32777246106226	-10.61420828866	3.95866336653549
ENSG00000160255	-9.1008385139349	-16.3909037710748	-1.810773256795
ENSG00000160678	-4.56809787423066	-11.8513980948818	2.71520234642045
ENSG00000161249	-5.40954940851454	-12.7048898361805	1.8857910191514
ENSG00000161570	-10.9170347349475	-18.2488472538384	-3.58522221605665
ENSG00000161970	-3.78133354374976	-11.0716406378913	3.50897355039179
ENSG00000162511	-9.2083493672443	-16.5017294670572	-1.91496926743136
ENSG00000162576	-6.65090692645532	-13.931941084362	0.630127231451399
ENSG00000162645	-6.48268402068758	-13.7638514657765	0.798483424401351
ENSG00000162654	-7.5037707000386	-14.7962897940143	-0.21125160606288
ENSG00000162892	1.72091354014077	-5.6129505800952	9.05477766037674
ENSG00000163202	-6.60661852144791	-13.9545437712305	0.741306728334719
ENSG00000163207	-3.32777246106226	-10.61420828866	3.95866336653549
ENSG00000163216	-7.16344927191289	-14.4714127028853	0.144514159059542
ENSG00000163220	-3.32777246106226	-10.61420828866	3.95866336653549
ENSG00000163347	-4.73369531484937	-12.0177758018499	2.55038517215113
ENSG00000163359	-7.56940661057546	-14.8593085549072	-0.279504666243771
ENSG00000163520	-7.23988438051219	-14.5256991581021	0.0459303970777434
ENSG00000163814	-2.54028813343543	-9.84931689344165	4.76874062657079
ENSG00000163873	-8.116067586593	-15.4436220836375	-0.788513089548526
ENSG00000164106	-7.55450215101903	-14.8698274269636	-0.239176875074453
ENSG00000164125	-5.21153661066027	-12.4998333451864	2.07676012386589
ENSG00000164692	-4.36246551748785	-11.6454274721567	2.920496437181
ENSG00000164929	-4.58689187857679	-11.8817288055674	2.70794504841383
ENSG00000164932	-6.49032337694745	-13.7709165606402	0.790269806745336
ENSG00000165092	-6.40161557323221	-13.6821263348634	0.878895188398952
ENSG00000165105	-5.18061618844467	-12.4657888439965	2.10455646710716
ENSG00000165168	-3.32777246106226	-10.61420828866	3.95866336653549
ENSG00000165272	-5.84913729151759	-13.1620907841108	1.46381620107564
ENSG00000165379	-0.915322090681998	-8.23544379183344	6.40479961046945
ENSG00000165474	-5.86007495124685	-13.1698767083522	1.4497268058585
ENSG00000165507	-5.85209145222113	-13.1320528000755	1.42786989563324
ENSG00000165891	-0.796207707951893	-8.09978823790414	6.50737282200035
ENSG00000165949	-9.7225259442416	-17.0224575093983	-2.42259437908486
ENSG00000165973	-7.05682908289538	-14.3629501713726	0.249292005581838
ENSG00000166278	-5.96534904372667	-13.2477476784222	1.31704959096891
ENSG00000166535	-3.32777246106226	-10.61420828866	3.95866336653549
ENSG00000166741	-8.49559297019369	-15.7819106474741	-1.20927529291328
ENSG00000167244	-9.91077954524195	-17.2056771315794	-2.61588195890452
ENSG00000167614	-7.71173192832512	-14.9979880969463	-0.425475759703964
ENSG00000167642	-5.22284232166606	-12.5581611534145	2.1124765100824
ENSG00000167656	-3.32777246106226	-10.61420828866	3.95866336653549
ENSG00000167754	-3.32777246106226	-10.61420828866	3.95866336653549
ENSG00000167755	-6.79094546781785	-14.1270441812202	0.545153245584525
ENSG00000167767	-8.88544279957247	-16.1885676511083	-1.58231794803664
ENSG00000167768	-15.6074266323226	-23.0217611509841	-8.19309211366102
ENSG00000167880	-8.77335298068692	-16.1176911199085	-1.42901484146537
ENSG00000167972	-6.7781154513067	-14.0585427515429	0.50231184892955
ENSG00000168542	-11.947141141829	-19.2624853370856	-4.63179694657234
ENSG00000168961	-6.35079199424704	-13.6308923293142	0.929308340820107
ENSG00000169035	-1.69567115485964	-9.09729581588039	5.70595350616111
ENSG00000169245	-7.31666633834779	-14.6000965753711	-0.0332361013244267
ENSG00000169246	-8.19968083465448	-15.4926101502243	-0.906751519084609
ENSG00000169436	-5.26847439055332	-12.5579752727193	2.02102649161268
ENSG00000169469	-3.32777246106226	-10.61420828866	3.95866336653549
ENSG00000169474	-3.32777246106226	-10.61420828866	3.95866336653549
ENSG00000170296	-5.21238053757013	-12.4978650601163	2.07310398497608
ENSG00000170454	-3.32777246106226	-10.61420828866	3.95866336653549
ENSG00000170458	-6.26277236364421	-13.5428375472292	1.01729281994078
ENSG00000170465	-7.75569200172188	-15.1512425515555	-0.360141451888221
ENSG00000170522	-1.96495704886496	-9.26596074854862	5.33604665081869
ENSG00000170801	-6.31679079913459	-13.5983992606837	0.964817662414493
ENSG00000171346	-6.52469662168331	-13.8226813075121	0.773288064145506
ENSG00000171403	-3.32777246106226	-10.61420828866	3.95866336653549
ENSG00000171476	-9.50479528509723	-16.799142587304	-2.21044798289048
ENSG00000171819	-9.61981938282723	-16.930071541108	-2.30956722454649
ENSG00000172061	-10.6606943604002	-17.9629411206638	-3.35844760013655
ENSG00000172867	-3.32777246106226	-10.61420828866	3.95866336653549
ENSG00000173369	-3.32777246106226	-10.61420828866	3.95866336653549
ENSG00000173372	-12.1228963542897	-19.4427639913109	-4.80302871726844
ENSG00000173530	-0.0172247026271699	-7.32856811215495	7.29411870690061
ENSG00000173801	-4.82938545703336	-12.1156722200668	2.45690130600009
ENSG00000174059	-8.57855043955731	-15.8669559047015	-1.2901449744131
ENSG00000174640	-3.32777246106226	-10.61420828866	3.95866336653549
ENSG00000174807	-6.19696094769131	-13.4774469400673	1.08352504468468
ENSG00000175793	-12.8052780395215	-20.1615287846358	-5.44902729440733
ENSG00000176046	-6.88737613280012	-14.1686713362715	0.393919070671256
ENSG00000176887	2.26155575214072	-5.07569773074751	9.59880923502895
ENSG00000177575	-13.2295625223273	-20.6084719741607	-5.85065307049393
ENSG00000178363	-3.32777246106226	-10.61420828866	3.95866336653549
ENSG00000178372	-7.50943039564929	-14.8936556882448	-0.125205103053732
ENSG00000178878	-0.0348024050008235	-7.34449127603965	7.274886466038
ENSG00000178934	-8.47029000256394	-15.8065595235251	-1.13402048160273
ENSG00000179344	-12.8227253583623	-20.2111732917837	-5.43427742494088
ENSG00000179388	-0.738571542005288	-8.04330430051517	6.5661612165046
ENSG00000179406	-7.21427536471584	-14.4988123835332	0.070261654101512
ENSG00000179776	-6.22542974941892	-13.5605111295271	1.10965163068931
ENSG00000179855	-0.827711576217621	-8.12959654150915	6.47417338907391
ENSG00000180139	-4.94519578739273	-12.2294581435594	2.3390665687739
ENSG00000180353	-10.6409238300292	-17.9405633772875	-3.34128428277083
ENSG00000181019	-0.491963439485996	-7.79790001524905	6.81397313627706
ENSG00000181458	-5.99574785538254	-13.2795174902517	1.28802177948656
ENSG00000181617	-7.2080466845376	-14.5168017066071	0.100708337531933
ENSG00000182326	-8.43272693126496	-15.7202513463591	-1.14520251617085
ENSG00000182492	-9.85577815660359	-17.1554439889386	-2.55611232426859
ENSG00000182545	-6.74377940446842	-14.0289652920733	0.541406483136453
ENSG00000182578	-9.27383710390599	-16.5671298951226	-1.98054431268932
ENSG00000182993	-5.83282411477697	-13.1228742798646	1.45722605031069
ENSG00000183405	-5.78424612368282	-13.0738517434936	1.50535949612796
ENSG00000183531	-2.1624504968745	-9.46062353185956	5.13572253811056
ENSG00000183760	-2.11489245345915	-9.43223731874147	5.20245241182318
ENSG00000184224	-7.44749130035121	-14.7309560047312	-0.164026595971209
ENSG00000184258	3.37721000679505	-3.97810362822567	10.7325236418158
ENSG00000184292	-5.00689703411199	-12.2930231201294	2.27922905190541
ENSG00000184330	-8.27380228938035	-15.6051421451989	-0.942462433561798
ENSG00000184363	-5.71266044772199	-13.0206546771002	1.59533378165618
ENSG00000184557	-6.53372908382486	-13.8144170843308	0.746958916681057
ENSG00000184916	-7.75915514107404	-15.0432702949528	-0.475039987195277
ENSG00000185090	-6.84876391522591	-14.1303328758847	0.432805045432876
ENSG00000185477	-0.205588156393022	-7.51275370001478	7.10157738722873
ENSG00000185479	-6.30481183419183	-13.6373372950052	1.02771362662154
ENSG00000185567	-4.33478230081091	-11.6211523517362	2.95158775011439
ENSG00000185585	-4.53908373545005	-11.8226475199623	2.7444800490622
ENSG00000185633	-8.77953355155601	-16.073848033749	-1.48521906936298
ENSG00000185686	-12.9387696340881	-20.2681575240507	-5.60938174412555
ENSG00000185864	-8.47823097892703	-15.770799674891	-1.1856622829631
ENSG00000185885	-5.1150049057635	-12.3999921092054	2.16998229767844
ENSG00000186081	-12.7843560770441	-20.1240206880788	-5.44469146600937
ENSG00000186395	-5.65879672217727	-12.9665067337225	1.648913289368
ENSG00000186832	-15.4101910723969	-22.8198782602774	-8.00050388451634
ENSG00000186847	-13.2548844216051	-20.6089148960944	-5.90085394711578
ENSG00000187244	-6.15004603177073	-13.4304598632642	1.13036779972276
ENSG00000187955	-6.23588047819653	-13.5167171502953	1.04495619390228
ENSG00000188293	-3.32777246106226	-10.61420828866	3.95866336653549
ENSG00000188505	-7.6837315182685	-14.9748955178387	-0.392567518698269
ENSG00000188508	-3.32777246106226	-10.61420828866	3.95866336653549
ENSG00000189001	-8.34566108295869	-15.67877624501	-1.01254592090738
ENSG00000189058	-4.51667352775272	-11.8048502279093	2.77150317240387
ENSG00000189334	-7.85259167379898	-15.1741656026723	-0.531017744925658
ENSG00000196126	-15.1909721871484	-22.6396047762119	-7.74233959808492
ENSG00000196136	-11.1147157632555	-18.4247680290287	-3.80466349748235
ENSG00000196154	-6.80950858079023	-14.0916121272965	0.47259496571606
ENSG00000196549	0.117169665431345	-7.19398485072697	7.42832418158966
ENSG00000196562	-6.38205222627842	-13.6666140492132	0.902509596656314
ENSG00000196696	-7.03558327677336	-14.3164104435073	0.245243889960621
ENSG00000196735	-8.98777074653586	-16.4490097006531	-1.52653179241863
ENSG00000196754	-4.89746476351949	-12.1852321123763	2.39030258533733
ENSG00000196878	-4.65669082975211	-11.9408536612509	2.62747200174664
ENSG00000197249	-7.35582401624809	-14.638174233842	-0.0734737986541347
ENSG00000197629	-7.66457524210631	-14.982143830401	-0.347006653811629
ENSG00000197632	0.346914793763465	-6.98825298981304	7.68208257733997
ENSG00000197635	0.249836078402674	-7.06251333452437	7.56218549132972
ENSG00000197977	-5.06926214334783	-12.3609487497166	2.22242446302096
ENSG00000198106	-6.08723831448871	-13.3705889560007	1.19611232702325
ENSG00000198223	-11.1241515656205	-18.4641271552059	-3.78417597603516
ENSG00000198502	-3.32777246106226	-10.61420828866	3.95866336653549
ENSG00000198618	-6.30368944852779	-13.5988142008152	0.991435303759594
ENSG00000198734	-11.3100145791429	-18.6418557532467	-3.97817340503911
ENSG00000198743	-1.18813730554818	-8.48873351553728	6.11245890444092
ENSG00000198744	-5.7068890809804	-13.0092019282536	1.59542376629278
ENSG00000198756	-5.99446662368712	-13.2756531034005	1.28671985602626
ENSG00000198840	-4.10994531699181	-11.3937261643274	3.17383553034381
ENSG00000198865	-6.65014654171766	-13.949890315449	0.649597232013677
ENSG00000203747	-3.32777246106226	-10.61420828866	3.95866336653549
ENSG00000203782	-8.92580143745003	-16.2744111256855	-1.57719174921454
ENSG00000203785	-3.32777246106226	-10.61420828866	3.95866336653549
ENSG00000203786	-5.33352829991184	-12.6320625744739	1.96500597465024
ENSG00000204248	-5.48443380659259	-12.7772341480873	1.80836653490215
ENSG00000204252	-7.99111485986447	-15.2766931424394	-0.705536577289547
ENSG00000204257	-5.39152131714058	-12.6744950070524	1.89145237277127
ENSG00000204287	-13.9832980393968	-21.3753523436084	-6.59124373518514
ENSG00000204291	-6.2278575485058	-13.5079338304293	1.05221873341773
ENSG00000204435	-5.10059524406777	-12.3855139094878	2.18432342135231
ENSG00000204525	-5.73141482095218	-13.021367189391	1.5585375474866
ENSG00000204539	-8.64229029677152	-15.9830699175784	-1.30151067596466
ENSG00000204540	-8.33905816340683	-15.6720088708802	-1.0061074559335
ENSG00000204622	-10.917624318833	-18.2938923441627	-3.54135629350324
ENSG00000205403	-11.3968661113912	-18.7302408682217	-4.06349135456067
ENSG00000205420	-7.6350020836193	-14.9519605894262	-0.318043577812398
ENSG00000206072	-3.32777246106226	-10.61420828866	3.95866336653549
ENSG00000206073	-3.32777246106226	-10.61420828866	3.95866336653549
ENSG00000206075	-10.6204055476424	-17.9427266472787	-3.29808444800606
ENSG00000206337	-6.90781522535675	-14.1888398935614	0.373209442847916
ENSG00000206341	-8.76317413748369	-16.0775962587842	-1.44875201618318
ENSG00000211445	-7.61111368918082	-14.8979908386126	-0.324236539749021
ENSG00000213442	-3.54651188144543	-10.8551641263796	3.76214036348875
ENSG00000213553	-7.22464226455982	-14.510281483535	0.0609969544153355
ENSG00000214199	-8.79541051419524	-16.0986514427045	-1.49216958568598
ENSG00000214645	-6.13851519205115	-13.4324528286522	1.15542244454994
ENSG00000215030	-5.52162229603364	-12.809080693641	1.76583610157372
ENSG00000218227	-8.49174820096075	-15.7954719147555	-1.18802448716602
ENSG00000218426	-7.56860870913848	-14.8842172848298	-0.253000133447126
ENSG00000223534	-7.47459835164633	-14.7883422209556	-0.160854482337098
ENSG00000223756	-8.52836257167789	-15.8142499611075	-1.24247518224833
ENSG00000223865	-4.34973942349245	-11.6412585053993	2.94177965841442
ENSG00000224631	-4.39408399200498	-11.6887501320331	2.90058214802314
ENSG00000224729	-7.0768388255312	-14.3833002814579	0.229622630395526
ENSG00000224838	-5.98179899523994	-13.2733046201574	1.3097066296775
ENSG00000225210	-3.32777246106226	-10.61420828866	3.95866336653549
ENSG00000225840	-3.32777246106226	-10.61420828866	3.95866336653549
ENSG00000226377	-1.12865878554742	-8.44808650303834	6.19076893194351
ENSG00000226564	-8.52710745292523	-15.828418732328	-1.22579617352248
ENSG00000227063	-3.32777246106226	-10.61420828866	3.95866336653549
ENSG00000227766	-6.3720084965216	-13.6716043840332	0.927587390989984
ENSG00000228232	-10.3707730705476	-17.6903663929494	-3.05117974814583
ENSG00000229391	-3.32777246106226	-10.61420828866	3.95866336653549
ENSG00000229502	-1.497151570317	-8.80583014853647	5.81152700790248
ENSG00000229807	-6.18464895538859	-13.6354476737283	1.26614976295109
ENSG00000230521	-6.0437660130032	-13.335917966371	1.24838594036459
ENSG00000230734	-7.9717648928897	-15.2573590178717	-0.686170767907759
ENSG00000231389	-4.60944989522043	-11.8980187361247	2.67911894568388
ENSG00000231560	-7.78406506284074	-15.0699585375757	-0.498171588105802
ENSG00000232098	-4.74130856786862	-12.0249398208434	2.54232268510614
ENSG00000232164	-7.5945202137154	-14.8781213768168	-0.310919050614044
ENSG00000232233	-8.34223602942223	-15.6399406397528	-1.0445314190917
ENSG00000234072	-6.0329715284376	-13.31469674692	1.24875369004484
ENSG00000234745	-6.73548495101102	-14.0259675827984	0.554997680776348
ENSG00000234769	-5.67577790075817	-12.9565974156087	1.60504161409238
ENSG00000236824	-7.55418140027258	-14.8550640058684	-0.253298794676728
ENSG00000237541	-3.32777246106226	-10.61420828866	3.95866336653549
ENSG00000238103	-9.49756548036843	-16.8071453700737	-2.18798559066318
ENSG00000238261	-9.30997655185912	-16.6230164919732	-1.99693661174503
ENSG00000240583	-10.7852890991313	-18.0885684635427	-3.48200973471994
ENSG00000241794	-3.32777246106226	-10.61420828866	3.95866336653549
ENSG00000242071	-3.91865656481463	-11.2170380644949	3.37972493486559
ENSG00000242299	-6.5554520660399	-13.8538589225175	0.742954790437661
ENSG00000242396	-0.458409742385688	-7.76318103510009	6.84636155032872
ENSG00000242574	-6.92442086146607	-14.2054912673738	0.356649544441704
ENSG00000243716	-6.49026641331395	-13.7722796115936	0.791746784965705
ENSG00000243753	-7.68480385647159	-15.0253229384874	-0.344284774455759
ENSG00000244617	-7.39069762190645	-14.7028236082207	-0.0785716355922146
ENSG00000245532	-4.59815684369986	-11.8815009975197	2.68518731011994
ENSG00000247627	-9.70451899039204	-17.0054593132958	-2.4035786674883
ENSG00000249731	-5.39705561922506	-12.6876189209103	1.89350768246022
ENSG00000249855	-7.32449758850553	-14.6157314561456	-0.0332637208654871
ENSG00000250033	-1.10933045516799	-8.42540322699774	6.20674231666177
ENSG00000250619	-1.70020077202222	-9.00538074529105	5.6049792012466
ENSG00000250722	-9.13549741237004	-16.4258912493938	-1.84510357534627
ENSG00000253715	-3.32777246106226	-10.61420828866	3.95866336653549
ENSG00000253755	-3.32777246106226	-10.61420828866	3.95866336653549
ENSG00000254258	-7.98965397917434	-15.2741444839925	-0.705163474356154
ENSG00000255282	-1.6612016305403	-8.96703366895167	5.64463040787107
ENSG00000255433	1.97091856386255	-5.361847396536	9.30368452426109
ENSG00000256462	-3.32777246106226	-10.61420828866	3.95866336653549
ENSG00000256618	-3.32777246106226	-10.61420828866	3.95866336653549
ENSG00000257764	-12.6308655177456	-19.9918204104037	-5.26991062508754
ENSG00000257900	-9.85885001772685	-17.1733209790416	-2.54437905641206
ENSG00000258472	-7.54243149313445	-14.8256891886071	-0.259173797661825
ENSG00000259380	-7.14522979293861	-14.4426601873182	0.152200601440986
ENSG00000259716	-4.27353555129901	-11.5572927604199	3.01022165782184
ENSG00000259752	-7.06410141698343	-14.3703459202942	0.242143086327333
ENSG00000260735	-6.03983510391265	-13.325836719021	1.2461665111957
ENSG00000261602	-0.688593241489201	-7.99075872993476	6.61357224695636
ENSG00000261711	-3.32777246106226	-10.61420828866	3.95866336653549
ENSG00000263563	-8.14411275163033	-15.4519790242213	-0.836246479039374
ENSG00000264044	-1.28666766859992	-8.58375186832639	6.01041653112654
ENSG00000266340	-6.22766688622214	-13.5218784317833	1.06654465933905
ENSG00000267696	-7.788466238502	-15.0812866886952	-0.495645788308762
ENSG00000267954	-4.71207635293105	-12.0013428483494	2.57719014248733
ENSG00000268332	-1.88184551684302	-9.18411318324491	5.42042214955887
ENSG00000270641	-9.21866490370616	-16.5364216955722	-1.90090811184017
ENSG00000271581	-8.06133197815149	-15.3808192272635	-0.741844729039452
