# Supplementary material for: Ensemble Modeling Approach Targeting Heterogeneous RNA-Seq data: Application to Melanoma Pseudogenes
Source: Sci Rep. 2017 Dec 11;7:17344. doi: 10.1038/s41598-017-17337-7 (PMC5725464; doi:10.1038/s41598-017-17337-7)
Supplement: Supplementary file 1 — Supplementary Files [file 41598_2017_17337_MOESM1_ESM.zip › Supplementary_Files/8_Models/8_2_Linear_Regression_Model_LRM_Selection/Supplementary Table 8.2.3.txt]

GeneID	LRM Fitted Value	LRM Fitted Value (Lower Bound)	LRM Fitted Value (Upper Bound)
ENSG00000000971	-6.36811758077151	-10.3869872295495	-2.34924793199353
ENSG00000001617	-4.21750580382609	-8.23476610236666	-0.200245505285527
ENSG00000002822	-1.03013581032365	-5.04705142193469	2.98677980128739
ENSG00000003137	-5.7603191391919	-9.77894648649303	-1.74169179189077
ENSG00000003147	-1.97336931695721	-5.99071407486894	2.04397544095451
ENSG00000003400	-4.84466767284944	-8.86196355455401	-0.827371791144871
ENSG00000003436	-1.03013581032365	-5.04705142193469	2.98677980128739
ENSG00000004534	-1.91963695110048	-5.93695732106421	2.09768341886325
ENSG00000004846	0.177666309446314	-3.84040428386974	4.19573690276237
ENSG00000004866	-1.03013581032365	-5.04705142193469	2.98677980128739
ENSG00000005379	-6.45334596544414	-10.4728013616137	-2.43389056927456
ENSG00000005844	-7.99528283222925	-12.0159954980672	-3.97457016639128
ENSG00000006125	-0.365666929944081	-4.38287820713033	3.65154434724217
ENSG00000006534	-1.03013581032365	-5.04705142193469	2.98677980128739
ENSG00000006634	-0.223798336373457	-4.24099473179557	3.79339805904866
ENSG00000006740	-4.11341549181704	-8.13042178437162	-0.0964091992624621
ENSG00000006837	-1.03013581032365	-5.04705142193469	2.98677980128739
ENSG00000007174	-6.17715000349596	-10.195632569691	-2.15866743730091
ENSG00000007237	-1.03013581032365	-5.04705142193469	2.98677980128739
ENSG00000007312	0.193134104150829	-3.82444325711654	4.2107114654182
ENSG00000007350	-4.049333317462	-8.06754413948441	-0.0311224954395772
ENSG00000008128	-3.70122452021138	-7.71801104384438	0.315562003421609
ENSG00000008517	-6.5981007399653	-10.6171755306338	-2.57902594929677
ENSG00000008735	-2.82789383236224	-6.84486106587163	1.18907340114715
ENSG00000010282	-7.46146332188929	-11.4883187291829	-3.43460791459564
ENSG00000010310	-1.03013581032365	-5.04705142193469	2.98677980128739
ENSG00000010327	-3.74155423640052	-7.76188975769729	0.278781284896238
ENSG00000010671	-4.82817494827011	-8.84569966694406	-0.810650229596154
ENSG00000011105	-1.97475332789661	-5.99209946415956	2.04259280836634
ENSG00000011275	-2.13709728392262	-6.15462700884945	1.88043244100422
ENSG00000011465	-9.84245105311613	-13.8668773414251	-5.81802476480711
ENSG00000012171	-3.49690838787283	-7.51443569973097	0.520618923985318
ENSG00000012174	-0.439285985802525	-4.45643931420187	3.57786734259682
ENSG00000012223	-7.10288479142083	-11.1227096889913	-3.08305989385031
ENSG00000013573	-1.68172357242387	-5.69883580031425	2.3353886554665
ENSG00000013725	-4.88669932789354	-8.90405086052622	-0.869347795260865
ENSG00000015133	-4.81306670357509	-8.83036910858089	-0.795764298569282
ENSG00000015285	-8.49318169614312	-12.5153163155301	-4.47104707675613
ENSG00000015568	-1.03013581032365	-5.04705142193469	2.98677980128739
ENSG00000015676	-1.69466444917004	-5.71178479552535	2.32245589718527
ENSG00000017373	-3.72499452906745	-7.74187944411488	0.291890385979981
ENSG00000017427	-4.13155606955673	-8.14850017842481	-0.114611960688656
ENSG00000017483	-2.99062241897494	-7.00769888849629	1.02645405054641
ENSG00000018280	-4.60842175095124	-8.62545732409921	-0.591386177803274
ENSG00000018610	-1.13305213359719	-5.1500466255514	2.88394235835702
ENSG00000019549	0.0572148944758528	-3.96022131402208	4.07465110297379
ENSG00000019582	-23.2232609234595	-27.8191255739825	-18.6273962729364
ENSG00000020426	-1.72336211743418	-5.74051437718057	2.2937901423122
ENSG00000021300	-3.61842905830252	-7.63608957668687	0.399231460081844
ENSG00000021645	-1.03013581032365	-5.04705142193469	2.98677980128739
ENSG00000022267	1.56466814144333	-2.45372235271004	5.5830586355967
ENSG00000023516	-0.0712533472848812	-4.08856791542602	3.94606122085626
ENSG00000023697	-1.67775232850624	-5.69486210225368	2.33935744524121
ENSG00000024526	1.69964663808586	-2.3188549818156	5.71814825798733
ENSG00000026036	-2.46548773859015	-6.48227406667235	1.55129858949205
ENSG00000026751	-2.80563495086522	-6.82258859186122	1.21131869013077
ENSG00000032389	-1.71742232788457	-5.73455740614243	2.29971275037329
ENSG00000033170	-1.64222541973024	-5.65932121949858	2.37487038003811
ENSG00000033867	1.19463828875584	-2.82346283446018	5.21273941197186
ENSG00000035499	0.0197846780355808	-3.99761279647063	4.0371821525418
ENSG00000035664	-4.50056607219646	-8.51755837483392	-0.483573769559004
ENSG00000038427	-3.03907760317979	-7.05618995284102	0.978034746481433
ENSG00000039319	1.17972402614689	-2.83841645243548	5.19786450472927
ENSG00000042493	-3.32819892584423	-7.34555734439206	0.689159492703599
ENSG00000042832	-4.3518095233576	-8.36890801781766	-0.334711028897548
ENSG00000043462	-5.94189149164363	-9.95995124762493	-1.92383173566233
ENSG00000047579	-1.97107107929374	-5.98841355475991	2.04627139617242
ENSG00000048471	-1.69883580604819	-5.71595880906229	2.31828719696591
ENSG00000049089	-4.23880658774546	-8.25591379294486	-0.221699382546051
ENSG00000049323	-1.03013581032365	-5.04705142193469	2.98677980128739
ENSG00000049769	-1.03013581032365	-5.04705142193469	2.98677980128739
ENSG00000050555	-5.90930432408363	-9.9274944020705	-1.89111424609677
ENSG00000050628	-6.31969276644664	-10.3381110273359	-2.30127450555739
ENSG00000052795	-0.096670004709247	-4.11396314254285	3.92062313312436
ENSG00000052802	-0.272072523618984	-4.28923678337803	3.74509173614006
ENSG00000053108	-5.14793990140869	-9.165761546091	-1.13011825672637
ENSG00000053524	-1.637323827622	-5.65441646077925	2.37976880553526
ENSG00000053747	-5.85361373515489	-9.87181904381228	-1.8354084264975
ENSG00000053918	-7.26422023510721	-11.2832136493147	-3.24522682089967
ENSG00000054598	-4.49359795406863	-8.51098557425822	-0.476210333879044
ENSG00000054611	-1.96548341732302	-5.98282037702656	2.05185354238052
ENSG00000055955	-1.03013581032365	-5.04705142193469	2.98677980128739
ENSG00000056558	-1.03013581032365	-5.04705142193469	2.98677980128739
ENSG00000056586	-0.205972430803539	-4.22318156966055	3.81123670805347
ENSG00000057019	1.43847844564834	-2.58009705040049	5.45705394169717
ENSG00000057252	0.09135785665318	-3.92611475066393	4.10883046397029
ENSG00000058056	-0.147850885735088	-4.16510336675633	3.86940159528616
ENSG00000058063	-0.14808719003911	-4.16533919520607	3.86916481512785
ENSG00000058091	-1.03013581032365	-5.04705142193469	2.98677980128739
ENSG00000058453	-1.96715815718752	-5.98449676511622	2.05018045074119
ENSG00000058804	-0.179698980026847	-4.19692716554398	3.83752920549028
ENSG00000058866	-2.33061383557328	-6.34735481968008	1.68612714853351
ENSG00000059377	-4.6179949609955	-8.63517849504861	-0.600811426942393
ENSG00000060749	-0.186986931356115	-4.20421002646896	3.83023616375673
ENSG00000061676	-0.333590360804839	-4.35071643449414	3.68353571288446
ENSG00000061918	-0.0401043139441458	-4.05744804418738	3.97723941629908
ENSG00000062282	-4.41580263960154	-8.43304120474872	-0.398564074454354
ENSG00000063127	-4.8495224486492	-8.86681739078912	-0.832227506509287
ENSG00000063438	1.66053933466933	-2.35835778659134	5.67943645592999
ENSG00000064042	-3.37390169790316	-7.39130402733587	0.643500631529542
ENSG00000064205	-9.07356204473719	-13.0968794949832	-5.05024459449116
ENSG00000064419	-0.320391711915199	-4.33752570066523	3.69674227683483
ENSG00000064652	-1.03013581032365	-5.04705142193469	2.98677980128739
ENSG00000064726	-0.26087408132342	-4.27804565516766	3.75629749252082
ENSG00000064886	-8.41194931676529	-12.4341313279142	-4.38976730561636
ENSG00000064961	-0.317869835622196	-4.3351220965069	3.69938242526251
ENSG00000064989	-5.59816235665207	-9.61572905612399	-1.58059565718014
ENSG00000065154	-0.0213390340204086	-4.03869819170053	3.99602012365972
ENSG00000065320	-3.43338486199151	-7.45084639217274	0.584076668189721
ENSG00000065328	0.967976644081032	-3.05003003645891	4.98598332462097
ENSG00000065613	-0.166825399452997	-4.18406342715239	3.8504126282464
ENSG00000065618	-9.99376625884186	-14.0200446896724	-5.96748782801132
ENSG00000065717	-1.03013581032365	-5.04705142193469	2.98677980128739
ENSG00000066032	-4.72494116153871	-8.74217136913184	-0.707710953945578
ENSG00000066230	-5.04514754217812	-9.06257353557978	-1.02772154877647
ENSG00000066248	-3.78477138196799	-7.80196496455815	0.232422200622166
ENSG00000066279	1.59499637054251	-2.42345043371629	5.61344317480131
ENSG00000066336	-8.15189134705993	-12.1726866253949	-4.13109606872496
ENSG00000066382	-1.03013581032365	-5.04705142193469	2.98677980128739
ENSG00000066697	-0.397892022719199	-4.41507716168075	3.61929311624235
ENSG00000066923	-3.77739806935546	-7.7942117935946	0.239415654883669
ENSG00000067048	-0.81067773640853	-4.82771170365969	3.20635623084263
ENSG00000067064	-0.111332808936795	-4.12861392115148	3.90594830327789
ENSG00000067113	-1.65367370949786	-5.67077701368486	2.36342959468914
ENSG00000067606	-3.70002710720065	-7.71698608959054	0.316931875189245
ENSG00000067715	-1.03013581032365	-5.04705142193469	2.98677980128739
ENSG00000067798	-1.03013581032365	-5.04705142193469	2.98677980128739
ENSG00000068078	-4.61762659781506	-8.63674908613228	-0.598504109497846
ENSG00000068366	-0.355121359296124	-4.37234145132449	3.66209873273224
ENSG00000068781	-1.03013581032365	-5.04705142193469	2.98677980128739
ENSG00000068784	-1.69748240939524	-5.71460454833429	2.3196397295438
ENSG00000068796	-0.257449853029183	-4.27475770718308	3.75985800112471
ENSG00000069020	-1.03013581032365	-5.04705142193469	2.98677980128739
ENSG00000069188	-4.51717864501895	-8.53612461272525	-0.498232677312655
ENSG00000069424	-0.11544823031484	-4.13290338527197	3.90200692464229
ENSG00000069431	-5.43260425718224	-9.45031190017278	-1.41489661419169
ENSG00000069535	-6.14417735681327	-10.1631442869547	-2.12521042667181
ENSG00000069812	-3.71620205702029	-7.73397677352141	0.301572659480823
ENSG00000070159	-0.308956369090897	-4.32621656554456	3.70830382736277
ENSG00000070366	-1.86683143280553	-5.88407846442832	2.15041559881726
ENSG00000070367	0.0469486998483495	-3.9704767343101	4.06437413400679
ENSG00000070388	-3.11693498318249	-7.13359829222535	0.899728325860369
ENSG00000070601	-6.53212712358899	-10.5507708362999	-2.51348341087813
ENSG00000071073	-2.52095913612622	-6.53776757416454	1.49584930191209
ENSG00000071242	2.06476701837241	-1.95453526094218	6.08406929768699
ENSG00000072080	-4.7734630891618	-8.79077433047653	-0.756151847847071
ENSG00000072364	0.0426174912558277	-3.97480371295523	4.06003869546688
ENSG00000072401	-0.329003120189343	-4.34613149099517	3.68812525061648
ENSG00000072501	-0.268065161047829	-4.2852320941851	3.74910177208945
ENSG00000072571	1.62987037148838	-2.38858256608597	5.64832330906273
ENSG00000072694	-4.4294602396244	-8.44662837078991	-0.412292108458891
ENSG00000072818	-4.9035608588737	-8.92081218849538	-0.886309529252008
ENSG00000072858	-1.03013581032365	-5.04705142193469	2.98677980128739
ENSG00000073111	-0.266460891783641	-4.28362880233942	3.75070701877214
ENSG00000073605	-5.15979006415569	-9.17716333118067	-1.14241679713071
ENSG00000073756	3.08298060870548	-0.937153481757888	7.10311469916885
ENSG00000074181	-3.02424661558697	-7.04134781977608	0.992854588602126
ENSG00000074370	-2.97267709899882	-6.98974067081577	1.04438647281813
ENSG00000074416	-2.37016812272917	-6.38805275442837	1.64771650897003
ENSG00000074527	-4.68030460413251	-8.69764338870278	-0.662965819562244
ENSG00000074657	-1.03013581032365	-5.04705142193469	2.98677980128739
ENSG00000074966	-4.48785352460773	-8.50510469491675	-0.470602354298705
ENSG00000075213	-1.03013581032365	-5.04705142193469	2.98677980128739
ENSG00000075340	-4.48532864001115	-8.50245978726714	-0.468197492755171
ENSG00000075826	-3.09113064071333	-7.10828324898938	0.926021967562711
ENSG00000075884	-6.41520068310819	-10.4396438399945	-2.39075752622183
ENSG00000076344	-2.90675833757786	-6.92377634365948	1.11025966850375
ENSG00000076356	-3.3609646428987	-7.37766483347278	0.65573554767538
ENSG00000076382	-0.354575875079218	-4.37179642657078	3.66264467641234
ENSG00000076554	-1.67371397551603	-5.69083078165028	2.34340283061823
ENSG00000076641	1.37784480130692	-2.64051285910719	5.39620246172102
ENSG00000076716	-2.51875193557467	-6.53555945532795	1.4980555841786
ENSG00000077942	-0.178065117562676	-4.19529448757863	3.83916425245328
ENSG00000078098	1.02056963738452	-2.99745321691699	5.03859249168602
ENSG00000078114	-2.32903077248397	-6.34684535204731	1.68878380707937
ENSG00000078295	-1.03013581032365	-5.04705142193469	2.98677980128739
ENSG00000078319	-1.03013581032365	-5.04705142193469	2.98677980128739
ENSG00000078399	1.28005469617026	-2.73830748124716	5.29841687358767
ENSG00000078487	-1.70821164149386	-5.72535277965671	2.30892949666899
ENSG00000078795	-2.92869709244349	-6.94758577478638	1.09019158989939
ENSG00000079215	-2.81318471959931	-6.83014293451183	1.2037734953132
ENSG00000079337	-5.86801595186801	-9.88642503798636	-1.84960686574965
ENSG00000079691	-1.03013581032365	-5.04705142193469	2.98677980128739
ENSG00000080345	-0.240438146455295	-4.25762404431125	3.77674775140066
ENSG00000080709	-2.59993217316883	-6.6167755684191	1.41691122208145
ENSG00000080839	-0.293120867121253	-4.3102717530783	3.72403001883579
ENSG00000080947	-3.66363610025862	-7.6805194218058	0.353247221288557
ENSG00000081041	1.58657476869096	-2.43211167325328	5.6052612106352
ENSG00000081277	-4.94981023994533	-8.96956350195711	-0.930056977933545
ENSG00000081479	-8.08678082469285	-12.1080540580915	-4.06550759129419
ENSG00000081665	-1.66723915059259	-5.68435154350728	2.34987324232211
ENSG00000081803	-1.03013581032365	-5.04705142193469	2.98677980128739
ENSG00000082068	-2.0655829391507	-6.0830262080546	1.95186032975321
ENSG00000082074	-3.52654795179105	-7.54410686139866	0.491010957816561
ENSG00000082196	-4.97491885707639	-8.99472273138741	-0.955114982765362
ENSG00000082293	-1.03013581032365	-5.04705142193469	2.98677980128739
ENSG00000082482	-5.34703807963354	-9.36468732323542	-1.32938883603167
ENSG00000083123	-1.76478262920547	-5.78195026749288	2.25238500908195
ENSG00000083312	-0.146404035867563	-4.16365734052872	3.8708492687936
ENSG00000084093	-0.277854137272052	-4.29501538545086	3.73930711090676
ENSG00000084112	1.45236912098184	-2.56595783972579	5.47069608168947
ENSG00000084628	-4.83967204193454	-8.85710972349321	-0.822234360375877
ENSG00000084636	-5.02228438834619	-9.03978167792084	-1.00478709877153
ENSG00000084731	-0.246705465556584	-4.26388653567846	3.77047560456529
ENSG00000085449	-0.307763972763818	-4.32490567439404	3.7093777288664
ENSG00000085491	-0.206411150187566	-4.22361996339624	3.81079766302111
ENSG00000085514	-2.8200643277273	-6.83872757008817	1.19859891463357
ENSG00000085662	-0.0740532259376371	-4.09136543569012	3.94325898381484
ENSG00000085831	-4.19413330673576	-8.21255634753781	-0.175710265933719
ENSG00000086300	-1.03013581032365	-5.04705142193469	2.98677980128739
ENSG00000086475	-0.260315025979917	-4.27748696797508	3.75685691601525
ENSG00000086570	-2.32890579714539	-6.34564628348125	1.68783468919047
ENSG00000086730	-3.58321782056748	-7.59994165169834	0.433506010563376
ENSG00000087258	-6.97087129338119	-10.9899927938941	-2.95174979286833
ENSG00000087448	-0.252549982236763	-4.26972706766519	3.76462710319167
ENSG00000088002	-4.70924741718206	-8.7285366715818	-0.689958162782316
ENSG00000088325	-0.303718602658284	-4.32086280445716	3.71342559914059
ENSG00000088756	-3.07812904542654	-7.09479490609337	0.938536815240295
ENSG00000088832	-0.283971610973394	-4.30112822391511	3.73318500196832
ENSG00000088881	-4.76260588925184	-8.78002900010408	-0.745182778399606
ENSG00000088970	-1.69144934416624	-5.70856765614204	2.32566896780955
ENSG00000088992	-4.89173000524816	-8.90907677488189	-0.874383235614432
ENSG00000089057	-0.32660793918982	-4.34373818161375	3.69052230323411
ENSG00000089356	-3.3378658971884	-7.35523348956406	0.679501695187263
ENSG00000089692	-7.26736393149543	-11.2874578961056	-3.24726996688528
ENSG00000089820	-3.31798270647274	-7.33470349833347	0.698738085388002
ENSG00000090382	-10.9104168773286	-14.9362338924847	-6.88459986217254
ENSG00000090530	-2.52937085527398	-6.54618282220491	1.48744111165694
ENSG00000090889	-0.177728205014286	-4.19495821404915	3.83950180402057
ENSG00000091428	-1.03013581032365	-5.04705142193469	2.98677980128739
ENSG00000091513	-4.6276117982157	-8.64675219466853	-0.608471401762867
ENSG00000091592	-3.24274570638625	-7.260025693995	0.774534281222488
ENSG00000091831	-1.03013581032365	-5.04705142193469	2.98677980128739
ENSG00000092295	-8.26198442259976	-12.2841925012716	-4.23977634392794
ENSG00000092929	-4.94786910337279	-8.9652828654545	-0.930455341291083
ENSG00000092969	-3.30941646889521	-7.32675723820327	0.707924300412856
ENSG00000094755	-6.96407815800333	-10.9838786786248	-2.94427763738189
ENSG00000094804	-0.249077348101531	-4.26625699040358	3.76810229420052
ENSG00000095370	-4.9760813861812	-8.99367836699219	-0.958484405370216
ENSG00000095564	-0.26878257100069	-4.28594909919372	3.74838395719234
ENSG00000095713	-6.3008961803873	-10.3215025767124	-2.28028978406217
ENSG00000095752	3.65921723314244	-0.363161956802266	7.68159642308715
ENSG00000096696	-3.82942043643563	-7.84733521484647	0.188494341975209
ENSG00000096996	-3.37493147454308	-7.39163896432643	0.641776015240269
ENSG00000099139	-1.03013581032365	-5.04705142193469	2.98677980128739
ENSG00000099194	-0.300484935727828	-4.31775275949106	3.7167828880354
ENSG00000099204	-2.90744158096236	-6.92446004472359	1.10957688279888
ENSG00000099256	-1.03013581032365	-5.04705142193469	2.98677980128739
ENSG00000099260	-5.56183529559649	-9.5799632855549	-1.54370730563809
ENSG00000099282	-4.22924883346694	-8.24632500919344	-0.212172657740428
ENSG00000099338	-4.44372118740085	-8.46080019547638	-0.426642179325309
ENSG00000099953	-3.64427227338883	-7.66196236760172	0.373417820824049
ENSG00000099998	-8.54832882918362	-12.5693796332457	-4.52727802512157
ENSG00000100033	-3.55727666807858	-7.57486894419833	0.460315608041181
ENSG00000100167	-2.96872557854534	-6.98578633866942	1.04833518157874
ENSG00000100181	-6.50613973867742	-10.5244567546502	-2.48782272270461
ENSG00000100234	0.176552277510352	-3.84151681016097	4.19462136518167
ENSG00000100311	-5.92607686278697	-9.94447473764139	-1.90767898793254
ENSG00000100336	-5.28131519745249	-9.29872602979984	-1.26390436510513
ENSG00000100342	-10.2989064002201	-14.3227419030115	-6.2750708974287
ENSG00000100351	-5.45748248613206	-9.47536706022415	-1.43959791203996
ENSG00000100364	-0.150526403737194	-4.16777653116525	3.86672372369087
ENSG00000100385	-5.27335494745881	-9.29138816400805	-1.25532173090956
ENSG00000100399	-2.76888935842223	-6.78582127105509	1.24804255421063
ENSG00000100426	-0.18956020193262	-4.20678116105119	3.82766075718595
ENSG00000100453	-3.45394767625184	-7.47143021083245	0.563534858328773
ENSG00000100485	-0.277214266528285	-4.29437520632048	3.73994667326391
ENSG00000100490	-1.85853219110499	-5.87577227038796	2.15870788817798
ENSG00000100505	-2.48379400494959	-6.50058740660807	1.53299939670889
ENSG00000100526	-0.173161565670542	-4.19039421162975	3.84407108028866
ENSG00000100580	-0.237643019281762	-4.25483017296777	3.77954413440425
ENSG00000100626	-5.7079358506882	-9.72608611799182	-1.68978558338458
ENSG00000100744	-0.24430601500088	-4.2614887882621	3.77287675826034
ENSG00000100890	-1.57252024341073	-5.58957362700155	2.44453314018009
ENSG00000100916	-0.237307604633632	-4.25449532059854	3.77988011133128
ENSG00000101000	0.0443387340540636	-3.97308313342806	4.06176060153619
ENSG00000101082	-1.72976704553081	-5.74692408692332	2.28738999586169
ENSG00000101104	-3.7563288245806	-7.77324186618974	0.260584217028536
ENSG00000101144	-6.65490460679392	-10.6745493025203	-2.63525991106756
ENSG00000101198	-2.46655270210781	-6.48333943567587	1.55023403146025
ENSG00000101210	-2.74334610781959	-6.76026343767106	1.27357122203188
ENSG00000101224	-0.28476671783871	-4.30192282434689	3.73238938866947
ENSG00000101276	-4.50999368394067	-8.52710431540451	-0.492883052476834
ENSG00000101307	-3.34908887812224	-7.36646719776698	0.6682894415225
ENSG00000101333	-5.4952806447921	-9.51310328071591	-1.47745800886828
ENSG00000101336	-5.54657562683694	-9.56465195625858	-1.52849929741529
ENSG00000101350	-0.301188847575356	-4.31833462011912	3.71595692496841
ENSG00000101353	-1.61505581913719	-5.63213441670339	2.40202277842902
ENSG00000101447	0.002761828458995	-4.01462003702183	4.02014369393982
ENSG00000101605	-4.54754721928022	-8.56470439977688	-0.530390038783559
ENSG00000101752	-0.252994632752628	-4.27017214708829	3.76418288158304
ENSG00000101938	-4.94779530042758	-8.96754451872969	-0.928046082125459
ENSG00000102109	-2.93488336666763	-6.95192046559124	1.08215373225597
ENSG00000102218	-0.232142171022242	-4.24933370473048	3.785049362686
ENSG00000102362	0.0881044678904098	-3.9293591147767	4.10556805055751
ENSG00000102384	-0.248067501266093	-4.26524794196268	3.7691129394305
ENSG00000102445	-3.55486320704054	-7.57245284013941	0.462726426058322
ENSG00000102699	-0.285026402308191	-4.30218234354131	3.73212953892493
ENSG00000102780	2.05906416894379	-1.96061490124569	6.07874323913327
ENSG00000102878	-2.6166693141683	-6.63352064309315	1.40018201475655
ENSG00000102879	-3.50492704329105	-7.52246284677835	0.512608760196252
ENSG00000102886	-5.68184812273625	-9.69977247837317	-1.66392376709934
ENSG00000103044	-1.03013581032365	-5.04705142193469	2.98677980128739
ENSG00000103056	-6.45152402975648	-10.4700963602005	-2.43295169931245
ENSG00000103067	-4.16551481918118	-8.18389482822957	-0.147134810132797
ENSG00000103175	3.15520361766524	-0.867778400820375	7.17818563615085
ENSG00000103196	-4.71983210162891	-8.73700584969799	-0.702658353559834
ENSG00000103381	-1.03013581032365	-5.04705142193469	2.98677980128739
ENSG00000103489	-2.30802889631522	-6.32476345307366	1.70870566044323
ENSG00000103599	-1.73091024900428	-5.74806814886069	2.28624765085214
ENSG00000103723	-4.14701678601082	-8.16398750129754	-0.130046070724103
ENSG00000103742	-3.13599775040678	-7.15318648446886	0.881190983655304
ENSG00000103888	1.62841455848039	-2.39021907042278	5.64704818738356
ENSG00000104147	-0.257183245862319	-4.27435827015192	3.75999177842728
ENSG00000104267	-6.33912177996491	-10.3583258886185	-2.31991767131128
ENSG00000104290	-0.25919860203922	-4.2763713637625	3.75797415968406
ENSG00000104324	-1.94810470362842	-5.96545316097056	2.06924375371371
ENSG00000104332	-3.66127317975475	-7.67898296894114	0.356436609431648
ENSG00000104356	-0.134605861915884	-4.15186844485321	3.88265672102144
ENSG00000104375	-2.07012834115151	-6.08757683191007	1.94732014960706
ENSG00000104419	-2.72414851852598	-6.74105516985788	1.29275813280592
ENSG00000104432	-2.14069478387192	-6.15825790711327	1.87686833936942
ENSG00000104549	-0.0366281656670106	-4.05397333439201	3.98071700305799
ENSG00000104814	-4.21920163703239	-8.23621076046726	-0.202192513597525
ENSG00000104881	-3.92518924735182	-7.94205137563244	0.091672880928805
ENSG00000104892	-2.63236025077715	-6.65066613637513	1.38594563482082
ENSG00000104894	-2.32714333072346	-6.34481343512998	1.69052677368306
ENSG00000104951	-4.38159992714902	-8.4003181093337	-0.362881744964341
ENSG00000105088	-5.86645719018206	-9.88494189722253	-1.84797248314158
ENSG00000105321	-1.03013581032365	-5.04705142193469	2.98677980128739
ENSG00000105357	-3.40363178576428	-7.42106341434897	0.613799842820417
ENSG00000105369	-7.31176817295786	-11.3321712496161	-3.29136509629966
ENSG00000105409	-5.12808374270075	-9.14557071185286	-1.11059677354864
ENSG00000105427	-5.24466592730927	-9.2650395468197	-1.22429230779885
ENSG00000105519	-3.54909334242675	-7.56589691904489	0.467710234191402
ENSG00000105609	-7.46347963437037	-11.483251196092	-3.44370807264877
ENSG00000105647	-1.03013581032365	-5.04705142193469	2.98677980128739
ENSG00000105650	-6.17775406412631	-10.1962892584587	-2.15921886979388
ENSG00000105699	-3.89667287084359	-7.91357500718126	0.120229265494086
ENSG00000105707	-7.10222134084736	-11.1230330712164	-3.0814096104783
ENSG00000105792	-1.62434870518293	-5.64143309025472	2.39273567988886
ENSG00000105808	-5.53760477588754	-9.55551713289496	-1.51969241888013
ENSG00000105855	2.47488081036422	-1.54459305452873	6.49435467525717
ENSG00000105887	-0.343098932381127	-4.36032923083891	3.67413136607665
ENSG00000105894	-1.03013581032365	-5.04705142193469	2.98677980128739
ENSG00000105929	-3.28664067047227	-7.30396034823501	0.73067900729046
ENSG00000106049	-1.92740854866816	-5.94470916043975	2.08989206310344
ENSG00000106069	-1.03013581032365	-5.04705142193469	2.98677980128739
ENSG00000106123	-3.07046710469513	-7.08760351894179	0.946669309551539
ENSG00000106236	-4.74613221545034	-8.76549015738201	-0.726774273518675
ENSG00000106258	-3.11321928318753	-7.12989435847504	0.903455792099968
ENSG00000106278	-3.32510700172262	-7.34246249899976	0.692248495554513
ENSG00000106333	-4.15527884955665	-8.17364359764276	-0.136914101470544
ENSG00000106404	-3.49947093433241	-7.51620015901639	0.517258290351579
ENSG00000106443	-2.7531150173078	-6.77190359257315	1.26567355795756
ENSG00000106554	-1.72393237417214	-5.7410850577211	2.29322030937683
ENSG00000106560	-3.91799902087641	-7.93484058934492	0.0988425475921102
ENSG00000106565	-10.0913474493075	-14.1147656728811	-6.06792922573385
ENSG00000106686	-1.03013581032365	-5.04705142193469	2.98677980128739
ENSG00000106689	-7.31761675527463	-11.3376547062094	-3.29757880433984
ENSG00000106771	-0.324295757013472	-4.34142738904842	3.69283587502148
ENSG00000106799	-0.137115705547826	-4.15437623728531	3.88014482618966
ENSG00000106829	-1.03013581032365	-5.04705142193469	2.98677980128739
ENSG00000107020	-1.03013581032365	-5.04705142193469	2.98677980128739
ENSG00000107077	-1.03013581032365	-5.04705142193469	2.98677980128739
ENSG00000107130	-0.183936918990601	-4.20116198661974	3.83328814863854
ENSG00000107185	-0.231286188174678	-4.24847769097811	3.78590531462876
ENSG00000107242	-6.2815566207405	-10.2999568488831	-2.2631563925979
ENSG00000107317	-8.20565506807486	-12.2275902545358	-4.18371988161394
ENSG00000107485	-7.19774749055063	-11.2180874948585	-3.17740748624273
ENSG00000107562	-8.43457821445888	-12.4555977231799	-4.41355870573791
ENSG00000107719	-4.63365420716573	-8.65095867705939	-0.61634973727207
ENSG00000107731	-5.34034605851047	-9.35820684219588	-1.32248527482505
ENSG00000107738	-4.70847296079474	-8.72569749136982	-0.691248430219662
ENSG00000107742	-8.02816419013759	-12.0489419529197	-4.00738642735546
ENSG00000107745	-1.8131008268281	-5.83030443096373	2.20410277730753
ENSG00000107789	-0.127632173905829	-4.14490032489676	3.8896359770851
ENSG00000107796	-3.90174158041847	-7.91861566676969	0.115132505932753
ENSG00000107829	-1.73616070481938	-5.75330835471711	2.28098694507834
ENSG00000107854	-0.153443107551702	-4.17069100720517	3.86380479210176
ENSG00000107902	-1.03013581032365	-5.04705142193469	2.98677980128739
ENSG00000107984	1.90871808678434	-2.11005637481435	5.92749254838304
ENSG00000108055	-0.156860322217423	-4.17410565005016	3.86038500561531
ENSG00000108094	-0.271745053220152	-4.2889095854934	3.7454194790531
ENSG00000108106	-0.164157963442689	-4.18139771534545	3.85308178846007
ENSG00000108309	-4.21351673608808	-8.230575961413	-0.196457510763167
ENSG00000108352	-3.25863167248689	-7.27592587852437	0.758662533550579
ENSG00000108375	-6.05474239242166	-10.0732019561866	-2.03628282865672
ENSG00000108389	-0.332514706029671	-4.34964141921004	3.6846120071507
ENSG00000108474	-1.79995596214938	-5.81714949944892	2.21723757515015
ENSG00000108515	-1.88916137184392	-5.9064275665924	2.12810482290456
ENSG00000108602	-5.85577284461079	-9.87481592340739	-1.8367297658142
ENSG00000108622	-5.90959502231495	-9.92794623545603	-1.89124380917387
ENSG00000108821	-8.68457121016096	-12.7130651526148	-4.65607726770713
ENSG00000108823	-2.99469319775228	-7.01135232415269	1.02196592864813
ENSG00000108846	-3.19691032327792	-7.21359689169909	0.819776245143252
ENSG00000108932	6.34788214280499	2.30024398990342	10.3955202957066
ENSG00000108950	-4.92568433435619	-8.94305046971657	-0.908318198995821
ENSG00000109063	-5.80535949661955	-9.8233399177384	-1.78737907550071
ENSG00000109089	-0.222776821246272	-4.23997732203125	3.7944236795387
ENSG00000109133	-0.264171912397711	-4.28134132037134	3.75299749557591
ENSG00000109189	-0.300203354695258	-4.31735102301349	3.71694431362297
ENSG00000109255	-5.02679572755851	-9.0442106158098	-1.00938083930721
ENSG00000109339	-4.34963748413665	-8.36667779169629	-0.332597176577003
ENSG00000109436	-0.0397760905893063	-4.05711822644374	3.97756604526513
ENSG00000109472	-5.28480379672422	-9.3026107201865	-1.26699687326193
ENSG00000109610	-2.86168901971288	-6.87867751125326	1.15529947182749
ENSG00000109667	-3.67050648478267	-7.68728369023779	0.34627072067245
ENSG00000109685	-0.293337754371517	-4.31048843756087	3.72381292881784
ENSG00000109762	-0.211682110438879	-4.22888721551425	3.8055229946365
ENSG00000109805	-0.0724512424761714	-4.08976482398246	3.94486233903012
ENSG00000109819	-2.45197993672817	-6.46876118622008	1.56480131276375
ENSG00000109846	-2.83887363111669	-6.85584768910377	1.1781004268704
ENSG00000109854	-0.165237780518871	-4.18247704576742	3.85200148472967
ENSG00000109906	-6.01685095166971	-10.0354372777622	-1.9982646255772
ENSG00000109911	-1.78188606578358	-5.79906611102462	2.23529397945746
ENSG00000109929	-0.267158866136359	-4.28432632103696	3.75000858876424
ENSG00000110092	0.0806935033187702	-3.93676753457621	4.09815454121375
ENSG00000110172	-0.291469687900647	-4.30862154753679	3.72568217173549
ENSG00000110218	-0.00168607304708207	-4.01906340876821	4.01569126267405
ENSG00000110324	-4.90870557061109	-8.92650062754853	-0.890910513673652
ENSG00000110395	-0.0829304212057768	-4.10023506553255	3.93437422312099
ENSG00000110446	-4.71532786056092	-8.73260014190466	-0.69805557921717
ENSG00000110492	-3.3811692389215	-7.39857867707203	0.636240199229026
ENSG00000110497	-1.03013581032365	-5.04705142193469	2.98677980128739
ENSG00000110660	1.50390902448444	-2.5143872932891	5.52220534225797
ENSG00000110799	-6.25544152437044	-10.2743760155841	-2.23650703315677
ENSG00000110876	-5.16558263571597	-9.18327529167539	-1.14788997975656
ENSG00000110900	-2.67110665362565	-6.68798505657479	1.34577174932349
ENSG00000111057	-3.76357109337596	-7.78140338833698	0.254261201585065
ENSG00000111058	-3.58836030668058	-7.60598696406211	0.429266350700954
ENSG00000111181	-4.26569075975931	-8.28284182591509	-0.248539693603536
ENSG00000111215	-4.38704943140361	-8.40431155923529	-0.369787303571924
ENSG00000111252	1.47763165219981	-2.54069775483781	5.49596105923742
ENSG00000111319	-7.68942960446972	-11.7101375793342	-3.66872162960528
ENSG00000111335	-3.06716933427559	-7.08430318994922	0.949964521398052
ENSG00000111348	-7.03933556680855	-11.0594763476716	-3.01919478594548
ENSG00000111371	-4.3626202238775	-8.37968984432021	-0.345550603434792
ENSG00000111412	-0.262217462667738	-4.27938815303445	3.75495322769897
ENSG00000111490	-4.7963998511989	-8.81373064273682	-0.779069059660989
ENSG00000111530	-0.302869715942428	-4.32001444419342	3.71427501230856
ENSG00000111679	-6.90377004738369	-10.9228756464679	-2.8846644482995
ENSG00000111728	-1.03013581032365	-5.04705142193469	2.98677980128739
ENSG00000111788	-1.56990917721727	-5.58696108130442	2.44714272686987
ENSG00000111863	-3.3957981084303	-7.41251135379103	0.620915136930436
ENSG00000111875	1.27512981383697	-2.74300384882741	5.29326347650135
ENSG00000111907	-3.64948855683945	-7.66628115714327	0.367304043464367
ENSG00000111981	-2.11920980773199	-6.13674685494704	1.89832723948306
ENSG00000112029	-0.304830998628314	-4.32197461261463	3.712312615358
ENSG00000112139	1.85821325370565	-2.16052991909386	5.87695642650515
ENSG00000112144	-0.232690369680722	-4.24988095016929	3.78450021080784
ENSG00000112234	-0.162690396881876	-4.1799315330957	3.85455073933195
ENSG00000112297	-5.42893394991214	-9.44698132476547	-1.4108865750588
ENSG00000112305	-1.77883532799644	-5.79601313450248	2.23834247850959
ENSG00000112320	-2.79343259315699	-6.81037892052107	1.22351373420709
ENSG00000112365	-0.413147319700073	-4.4303205043135	3.60402586491335
ENSG00000112530	-5.60847487910632	-9.62629861703165	-1.59065114118099
ENSG00000112559	-5.87791860222755	-9.89646012736715	-1.85937707708794
ENSG00000112699	-2.47206240521233	-6.49014391469133	1.54601910426666
ENSG00000112742	-0.056716728930296	-4.07404381568854	3.96061035782795
ENSG00000112964	-1.03013581032365	-5.04705142193469	2.98677980128739
ENSG00000112972	-0.272844550147019	-4.29000843269976	3.74431933240573
ENSG00000112977	-1.59974868277454	-5.61681796529826	2.41732059974918
ENSG00000112984	-0.0300903483524245	-4.04744172709506	3.98726103039021
ENSG00000113048	-1.77758113649103	-5.79475802588271	2.23959575290064
ENSG00000113083	-0.144801792813824	-4.16205728808753	3.87245370245988
ENSG00000113161	1.16410272499611	-2.85410205360288	5.18230750359509
ENSG00000113163	-0.324966670074065	-4.34209789842116	3.69216455827303
ENSG00000113263	-6.67376494155801	-10.6925455406174	-2.65498434249861
ENSG00000113296	-3.61380078552834	-7.63066466029574	0.403063089239057
ENSG00000113368	-0.341141550118483	-4.35826316204302	3.67598006180605
ENSG00000113369	-2.35023505378759	-6.36698189324815	1.66651178567296
ENSG00000113391	-1.59576632162627	-5.612833225201	2.42130058194845
ENSG00000113441	-0.391219890666603	-4.40841034276103	3.62597056142782
ENSG00000113504	1.65244925426301	-2.36601287981186	5.67091138833787
ENSG00000113578	-4.82370034269437	-8.84097916719334	-0.806421518195403
ENSG00000113615	-0.189895610681372	-4.2071163263822	3.82732510501946
ENSG00000113721	-6.1206444799051	-10.1393422408726	-2.10194671893764
ENSG00000114115	-6.54286992499617	-10.5621278959916	-2.5236119540007
ENSG00000114268	-0.19540563028446	-4.21277497169968	3.82196371113076
ENSG00000114346	-0.263235118438701	-4.2804052088861	3.7539349720087
ENSG00000114378	-1.03013581032365	-5.04705142193469	2.98677980128739
ENSG00000114450	-0.155237772154329	-4.17248407934446	3.8620085350358
ENSG00000114631	-3.95953830210738	-7.97652755535581	0.0574509511410595
ENSG00000114646	-6.19268232154102	-10.2118909281014	-2.17347371498066
ENSG00000114656	-5.37634037356193	-9.39417395282028	-1.35850679430358
ENSG00000114670	-2.18098435108799	-6.19853822468485	1.83656952250886
ENSG00000114757	-4.93364228857638	-8.95099279582926	-0.916291781323505
ENSG00000114999	-0.309829712099666	-4.32697014254524	3.70731071834591
ENSG00000115085	-5.64206220868509	-9.66043313897504	-1.62369127839514
ENSG00000115091	-0.317265036665531	-4.33440092231091	3.69987084897985
ENSG00000115163	-0.415751827388019	-4.43292299799479	3.60141934321875
ENSG00000115380	-7.38680477319248	-11.4068626986992	-3.36674684768572
ENSG00000115457	-7.7917291957081	-11.8126878387987	-3.77077055261747
ENSG00000115461	-7.99358770489995	-12.0151209361254	-3.97205447367453
ENSG00000115504	-1.03013581032365	-5.04705142193469	2.98677980128739
ENSG00000115514	-0.222825502579789	-4.24002244271095	3.79437143755137
ENSG00000115594	-3.73261560981307	-7.74947024811513	0.284239028488996
ENSG00000115808	-0.166186004111598	-4.18342467163465	3.85105266341145
ENSG00000115825	-0.0611732722673204	-4.07849662398619	3.95615007945155
ENSG00000115828	-1.03013581032365	-5.04705142193469	2.98677980128739
ENSG00000115884	-2.88102074117237	-6.89802172942543	1.1359802470807
ENSG00000115902	1.80482698458185	-2.21379495202263	5.82344892118634
ENSG00000115970	-2.32418563696888	-6.34199035269332	1.69361907875556
ENSG00000115993	-0.0371946466038738	-4.05453930298881	3.98015000978106
ENSG00000116039	-4.04849831707142	-8.06541959667551	-0.0315770374673265
ENSG00000116117	-1.03013581032365	-5.04705142193469	2.98677980128739
ENSG00000116132	-8.08879050226967	-12.1090843160656	-4.06849668847374
ENSG00000116133	2.08906112922974	-1.92995235527643	6.10807461373591
ENSG00000116151	-1.03013581032365	-5.04705142193469	2.98677980128739
ENSG00000116285	-1.03013581032365	-5.04705142193469	2.98677980128739
ENSG00000116299	-4.72991177379746	-8.74713797099801	-0.712685576596917
ENSG00000116459	-0.321130542213039	-4.3382640839601	3.69600299953402
ENSG00000116667	-2.10866266721301	-6.12615689762788	1.90883156320186
ENSG00000116701	-7.51461521347816	-11.5347511566553	-3.49447927030099
ENSG00000116833	-5.22883508512422	-9.24643278042864	-1.2112373898198
ENSG00000116883	-4.35482938895372	-8.37198987373076	-0.337668904176669
ENSG00000117228	-3.13419201397775	-7.15137926863135	0.882995240675845
ENSG00000117245	-5.34726144906143	-9.36517160274702	-1.32935129537585
ENSG00000117318	-2.60137337077511	-6.61821744195134	1.41547070040111
ENSG00000117461	-3.08260475238858	-7.09925566075187	0.934046155974712
ENSG00000117525	-5.20268627148702	-9.22014198167074	-1.1852305613033
ENSG00000117616	-2.41229652475369	-6.42906354613031	1.60447049662292
ENSG00000117650	-0.282980956445922	-4.30013832801141	3.73417641511957
ENSG00000117971	-1.03013581032365	-5.04705142193469	2.98677980128739
ENSG00000118193	1.18371134692703	-2.83444667760831	5.20186937146237
ENSG00000118242	-1.03013581032365	-5.04705142193469	2.98677980128739
ENSG00000118276	-0.123427799291534	-4.14069914153243	3.89384354294936
ENSG00000118292	-2.17797417305508	-6.19555764863874	1.83960930252858
ENSG00000118322	-1.03013581032365	-5.04705142193469	2.98677980128739
ENSG00000118420	-1.13060482246799	-5.14759644278352	2.88638679784754
ENSG00000118496	0.0463555382271617	-3.97106633485272	4.06377741130704
ENSG00000118503	0.0193602230583459	-3.99803706624255	4.03675751235924
ENSG00000118507	-1.5659387410813	-5.58298841054097	2.45111092837837
ENSG00000118508	0.190226370051905	-3.82736283640899	4.2078155765128
ENSG00000118515	-0.165584825310454	-4.18282350265853	3.85165385203762
ENSG00000118762	-0.268673156717245	-4.28583971938582	3.74849340595132
ENSG00000118849	-2.64416117581003	-6.66102593483409	1.37270358321403
ENSG00000118898	-4.93412365423258	-8.95384550553615	-0.914401802929004
ENSG00000118971	-8.84099990370379	-12.8630372586839	-4.81896254872365
ENSG00000119138	1.40586887203608	-2.61236107916204	5.4240988232342
ENSG00000119318	-0.254774896281381	-4.27195050224883	3.76240070968606
ENSG00000119401	-0.136572638951044	-4.15383361215013	3.88068833424804
ENSG00000119403	-0.280915729509831	-4.29807429409599	3.73624283507633
ENSG00000119508	1.65752873223779	-2.36090852196358	5.67596598643916
ENSG00000119522	-1.98970044330929	-6.00706165367065	2.02766076705206
ENSG00000119535	-6.93173463836068	-10.9507062138695	-2.91276306285181
ENSG00000119650	-1.66068366197568	-5.67779163615788	2.35642431220651
ENSG00000119673	-0.109666123288296	-4.12694868938134	3.90761644280475
ENSG00000119681	-3.67343489908794	-7.69027669710317	0.343406898927278
ENSG00000119685	-1.03013581032365	-5.04705142193469	2.98677980128739
ENSG00000119699	-4.28338305148126	-8.30046806214679	-0.266298040815725
ENSG00000119782	-1.03013581032365	-5.04705142193469	2.98677980128739
ENSG00000119862	-2.69070027990941	-6.7075889030037	1.32618834318489
ENSG00000119865	0.0446009711075417	-3.97282109439027	4.06202303660535
ENSG00000119866	-1.03013581032365	-5.04705142193469	2.98677980128739
ENSG00000119912	-0.319338680363682	-4.33647330703249	3.69779594630513
ENSG00000119938	0.495103123782137	-3.52289263107614	4.51309887864042
ENSG00000119943	-3.18602063766375	-7.20325120409641	0.8312099287689
ENSG00000120049	-2.23815839862991	-6.25487518862773	1.77855839136791
ENSG00000120063	-0.259573949041373	-4.2767463795041	3.75759848142136
ENSG00000120071	-1.13609817461666	-5.15309630852289	2.88089995928958
ENSG00000120137	-0.228241001015795	-4.24557724650197	3.78909524447038
ENSG00000120318	-0.237270989915527	-4.25445895377132	3.77991697394027
ENSG00000120437	0.348759312664729	-3.66906047519887	4.36657910052833
ENSG00000120539	-0.174442268340367	-4.19167418510224	3.8427896484215
ENSG00000120658	-3.61397968869887	-7.63074472744563	0.402785350047891
ENSG00000120705	-0.297169187430555	-4.31431746736596	3.71997909250485
ENSG00000120708	-5.29691346113073	-9.31458749197432	-1.27923943028714
ENSG00000120725	-1.93784357423769	-5.95518179938472	2.07949465090934
ENSG00000120784	-1.69220971322251	-5.70933939344877	2.32491996700374
ENSG00000120875	-0.190497365084042	-4.20771779142254	3.82672306125445
ENSG00000120885	-5.84814641170179	-9.86662648655118	-1.82966633685241
ENSG00000120889	-0.256200436635461	-4.27337509710174	3.76097422383082
ENSG00000120899	-1.63484047799548	-5.65193151743695	2.38225056144599
ENSG00000121152	-0.100362988827256	-4.11765306038817	3.91692708273366
ENSG00000121270	-2.08847813913338	-6.10597881673584	1.92902253846908
ENSG00000121316	-3.10906807547729	-7.12623496821367	0.908098817259096
ENSG00000121577	-3.08372115676827	-7.10037473989177	0.932932426355235
ENSG00000121621	-0.130803213606743	-4.14807606480722	3.88646963759373
ENSG00000121690	1.2547583143546	-2.7633599840329	5.27287661274211
ENSG00000121716	-4.14536888058061	-8.16234501051963	-0.128392750641583
ENSG00000121743	0.0701285309138786	-3.94731704090778	4.08757410273554
ENSG00000121858	-6.85924424288592	-10.8786478730015	-2.83984061277032
ENSG00000121892	-0.250386800126116	-4.26756532839816	3.76679172814593
ENSG00000121933	-4.40466173167678	-8.42184360527795	-0.387479858075607
ENSG00000121964	-1.80317468731094	-5.82038992444986	2.21404054982799
ENSG00000121966	-4.83988842460834	-8.85729273884971	-0.822484110366961
ENSG00000121988	-1.13271493444964	-5.14970902785749	2.88427915895822
ENSG00000122133	-3.64486462913802	-7.66255540639141	0.372826148115363
ENSG00000122176	-6.83872779011683	-10.8583021820822	-2.81915339815147
ENSG00000122254	-2.88021465271079	-6.89721511498584	1.13678580956426
ENSG00000122507	-2.09652168652957	-6.11400121794972	1.92095784489058
ENSG00000122591	-0.106587252551206	-4.12387222058191	3.91069771547949
ENSG00000122729	-0.255604502187544	-4.27277955768215	3.76157055330706
ENSG00000122778	-0.157601755066119	-4.17489003712569	3.85968652699345
ENSG00000122861	-6.29737787499488	-10.3159880048203	-2.27876774516945
ENSG00000122965	-2.0667014867211	-6.08414603729627	1.95074306385407
ENSG00000122966	1.33231571961432	-2.68611946955381	5.35075090878246
ENSG00000123080	-0.306166609246868	-4.32330937082758	3.71097615233384
ENSG00000123091	-0.221568996425799	-4.23876716866488	3.79562917581329
ENSG00000123191	-0.321365316472151	-4.33851026747146	3.69577963452716
ENSG00000123243	-5.87095545405737	-9.88951386637002	-1.85239704174473
ENSG00000123329	-6.12694021504008	-10.1456288060104	-2.10825162406972
ENSG00000123505	-0.0764434639596188	-4.0937536286803	3.94086670076106
ENSG00000123892	-0.182397751327617	-4.1996239282432	3.83482842558797
ENSG00000123965	-1.74490098146154	-5.7620546336295	2.27225267070642
ENSG00000123975	0.148511399417485	-3.86902647820373	4.1660492770387
ENSG00000123983	-0.242290385198364	-4.25947435272018	3.77489358232345
ENSG00000124102	-6.46305787439136	-10.4865972597082	-2.43951848907449
ENSG00000124116	-1.84008352497266	-5.85733038026648	2.17716333032116
ENSG00000124126	-3.47641440084422	-7.49315204527925	0.54032324359081
ENSG00000124191	-1.03013581032365	-5.04705142193469	2.98677980128739
ENSG00000124212	-6.65697169892468	-10.6761547215015	-2.63778867634783
ENSG00000124216	-4.41607951166877	-8.43332091757137	-0.398838105766165
ENSG00000124299	-1.03013581032365	-5.04705142193469	2.98677980128739
ENSG00000124343	-1.03013581032365	-5.04705142193469	2.98677980128739
ENSG00000124466	-4.4228375855564	-8.44162377786392	-0.404051393248877
ENSG00000124772	-5.77902716449432	-9.79727385989473	-1.7607804690939
ENSG00000124788	-1.56490347233841	-5.58195256213282	2.452145617456
ENSG00000124813	-1.03013581032365	-5.04705142193469	2.98677980128739
ENSG00000125046	-4.30523446882067	-8.32257590867482	-0.287893028966533
ENSG00000125144	-5.63160359052383	-9.65016517527585	-1.61304200577182
ENSG00000125166	-0.327329411335676	-4.34445922108841	3.68980039841706
ENSG00000125246	-1.97382044126691	-5.99116564813428	2.04352476560046
ENSG00000125266	-1.03013581032365	-5.04705142193469	2.98677980128739
ENSG00000125378	-0.124002805510878	-4.14128312568781	3.89327751466606
ENSG00000125409	-3.93489913878368	-7.95178482818788	0.0819865506205195
ENSG00000125484	-0.337861924310262	-4.35498548488393	3.6792616362634
ENSG00000125637	-2.76386356212193	-6.78079257170644	1.25306544746258
ENSG00000125730	-6.54110227208038	-10.5607651096179	-2.52143943454281
ENSG00000125731	-4.65515636055085	-8.67235907291286	-0.637953648188841
ENSG00000125775	-2.9250775940684	-6.94210797741937	1.09195278928257
ENSG00000125851	-9.57191159158438	-13.5949712788507	-5.54885190431807
ENSG00000125864	-2.78105782240231	-6.79799683246788	1.23588118766327
ENSG00000125968	-4.11920585603282	-8.13751736922745	-0.100894342838185
ENSG00000126091	-1.78666355539204	-5.80384712913794	2.23052001835385
ENSG00000126262	-6.01778574239921	-10.0359525351692	-1.99961894962922
ENSG00000126264	-5.13366656898741	-9.15124624436228	-1.11608689361254
ENSG00000126562	-5.76900852839284	-9.78722965516553	-1.75078740162016
ENSG00000126653	-1.8040719449765	-5.8212879320458	2.21314404209279
ENSG00000126709	-2.64423592632287	-6.66110072253879	1.37262886989304
ENSG00000126785	-2.05374340756879	-6.07117324231906	1.96368642718147
ENSG00000126787	-0.109027530703126	-4.12631080352774	3.90825574212148
ENSG00000126804	-0.261733407678208	-4.27890501219679	3.75543819684038
ENSG00000126821	-0.211995363660053	-4.22920013491964	3.80520940759953
ENSG00000126838	-1.03013581032365	-5.04705142193469	2.98677980128739
ENSG00000126856	-1.03013581032365	-5.04705142193469	2.98677980128739
ENSG00000127084	-7.70148870218004	-11.7220721197038	-3.68090528465633
ENSG00000127314	-0.210947822356114	-4.22815347658841	3.80625783187618
ENSG00000127334	-0.17976127965748	-4.19698945223378	3.83746689291882
ENSG00000127528	-2.94483945784904	-6.96188343976699	1.07220452406891
ENSG00000127688	1.13520173345563	-2.88294009109067	5.15334355800193
ENSG00000127824	-3.56242543389287	-7.58002336126474	0.455172493478991
ENSG00000127903	-3.57915807863552	-7.5959837994823	0.437667642211261
ENSG00000127914	-1.68346305884616	-5.70057636719421	2.33365024950189
ENSG00000127920	0.195771959140912	-3.82182666669006	4.21337058497189
ENSG00000127954	-8.0438767862285	-12.0648523599265	-4.0229012125305
ENSG00000128284	-6.6128763950325	-10.6325655055484	-2.5931872845166
ENSG00000128342	-1.03013581032365	-5.04705142193469	2.98677980128739
ENSG00000128422	-8.74048111013137	-12.772531822335	-4.7084303979277
ENSG00000128510	-4.2184280187358	-8.23543791686771	-0.201418120603901
ENSG00000128567	-6.75549943436685	-10.774901305358	-2.73609756337571
ENSG00000128656	-1.03013581032365	-5.04705142193469	2.98677980128739
ENSG00000128709	-2.6142813067899	-6.63113149253038	1.40256887895057
ENSG00000128805	-1.92259136664436	-5.93986253248243	2.09467979919371
ENSG00000128918	-3.11898398774586	-7.13566995153536	0.897701976043644
ENSG00000129038	-4.8176826678796	-8.83500900789466	-0.800356327864533
ENSG00000129116	-2.71634323092544	-6.73324560969655	1.30055914784567
ENSG00000129158	-1.64372518792125	-5.66082196215552	2.37337158631302
ENSG00000129167	-2.62394950567388	-6.64224033292529	1.39434132157752
ENSG00000129195	-0.175512546164663	-4.19274395123355	3.84171885890423
ENSG00000129204	-2.01437829410619	-6.03173227320209	2.00297568498971
ENSG00000129244	-4.04163438915228	-8.05983431201568	-0.0234344662888857
ENSG00000129277	-7.9273063531414	-11.9485053943442	-3.90610731193864
ENSG00000129465	-0.276227023564788	-4.293517147818	3.74106310068842
ENSG00000129467	-4.13713136365945	-8.15428790874896	-0.119974818569952
ENSG00000129521	-1.03013581032365	-5.04705142193469	2.98677980128739
ENSG00000129636	-1.86092212995343	-5.87818753356382	2.15634327365697
ENSG00000129682	-5.48121067636191	-9.49893812109606	-1.46348323162775
ENSG00000129824	-1.03013581032365	-5.04705142193469	2.98677980128739
ENSG00000129946	-5.52630569581972	-9.5444813613628	-1.50813003027664
ENSG00000130164	-0.237155542117942	-4.25448301781814	3.78017193358226
ENSG00000130176	-6.0720045375196	-10.0904221448895	-2.05358693014966
ENSG00000130201	-5.3773957494164	-9.39508731022275	-1.35970418861004
ENSG00000130203	-3.51420423014883	-7.53174991059175	0.503341450294082
ENSG00000130208	-3.70594507318812	-7.72370751560576	0.311817369229515
ENSG00000130222	-3.69636491852883	-7.71411595903754	0.321386121979887
ENSG00000130303	-6.18535027198667	-10.2039721891881	-2.16672835478522
ENSG00000130340	1.8175197468055	-2.20111565938565	5.83615515299666
ENSG00000130402	-1.03013581032365	-5.04705142193469	2.98677980128739
ENSG00000130413	-4.26222799172295	-8.27922244141287	-0.245233542033025
ENSG00000130508	1.46243093933302	-2.55585598488471	5.48071786355074
ENSG00000130518	-4.84463643241928	-8.86200346136955	-0.827269403469002
ENSG00000130600	-8.65822172143042	-12.6802884328292	-4.63615501003168
ENSG00000130635	-6.85353069812179	-10.872513669066	-2.83454772717761
ENSG00000130638	-1.93581420582822	-5.95312265931872	2.08149424766228
ENSG00000130649	-5.93301798969383	-9.95506103832511	-1.91097494106255
ENSG00000130702	-1.56700052524995	-5.58405079051084	2.45004974001093
ENSG00000130707	-4.70023957576596	-8.71752745610839	-0.682951695423531
ENSG00000130748	0.282186832330576	-3.73553037527901	4.29990403994016
ENSG00000130755	-4.3868408880872	-8.40399378703848	-0.369687989135919
ENSG00000130762	-4.09688707649966	-8.11516607930649	-0.0786080736928332
ENSG00000130881	0.0608155177071942	-3.95662205287455	4.07825308828894
ENSG00000130940	-3.34162406012055	-7.35899523547259	0.675747115231495
ENSG00000131080	-2.99671692392302	-7.01379782171175	1.02036397386571
ENSG00000131171	-1.74774512288761	-5.76490074739338	2.26941050161816
ENSG00000131263	-0.254350853652489	-4.27152684164163	3.76282513433665
ENSG00000131378	-1.73441821158745	-5.75157875512088	2.28274233194598
ENSG00000131401	-2.37500291993511	-6.39288511404371	1.64287927417349
ENSG00000131471	-5.68902367755564	-9.70717852135276	-1.67086883375852
ENSG00000131477	-2.81802419657788	-6.83498536306549	1.19893696990974
ENSG00000131558	-2.2220341870188	-6.23967938652242	1.79561101248483
ENSG00000131634	0.129208355333431	-3.88830633697703	4.14672304764389
ENSG00000131711	1.21703920464348	-2.80105873996859	5.23513714925555
ENSG00000131730	-2.36494643947781	-6.3816978346516	1.65180495569599
ENSG00000131747	-0.2573881816377	-4.274562055763	3.7597856924876
ENSG00000131943	-0.322506512122484	-4.33963922263331	3.69462619838835
ENSG00000131969	-4.36055493866546	-8.37768953140666	-0.343420345924266
ENSG00000132000	-5.86721691594984	-9.88582779140519	-1.84860604049449
ENSG00000132182	-5.61712619704287	-9.63528349203726	-1.59896890204849
ENSG00000132196	-0.19427042117405	-4.21148763279754	3.82294679044944
ENSG00000132274	-5.27269807312056	-9.29031579284859	-1.25508035339252
ENSG00000132294	-0.191589739443844	-4.20880920596059	3.82562972707291
ENSG00000132326	-2.96484744380015	-6.98146893588417	1.05177404828387
ENSG00000132329	-2.42573218446874	-6.44250390748817	1.5910395385507
ENSG00000132394	-1.80626934801738	-5.82346769360324	2.21092899756847
ENSG00000132429	0.00125980103884954	-4.01612423356693	4.01864383564463
ENSG00000132470	-7.66917073724108	-11.6896882764001	-3.64865319808209
ENSG00000132530	-3.26473905274748	-7.28203876908677	0.752560663591806
ENSG00000132549	-1.86104744110027	-5.8783129577705	2.15621807556997
ENSG00000132554	-6.01837877686913	-10.0368074197995	-1.9999501339388
ENSG00000132561	-5.86820207140057	-9.88630401245949	-1.85010013034164
ENSG00000132570	-1.67542974091069	-5.69254772464326	2.34168824282188
ENSG00000132640	-0.237822806907831	-4.25500957412605	3.77936396031039
ENSG00000132646	-0.124122516918489	-4.14139331942146	3.89314828558448
ENSG00000132669	-4.23020646881292	-8.24714127886993	-0.213271658755907
ENSG00000132746	-7.57483457083054	-11.5954891937095	-3.55417994795163
ENSG00000132821	-3.86827465736496	-7.88623943717112	0.149690122441203
ENSG00000132840	-1.79257943065454	-5.80978588275955	2.22462702145047
ENSG00000132842	-1.57102103194421	-5.58807356507422	2.44603150118579
ENSG00000132849	-1.8875715339916	-5.90483903034114	2.12969596235793
ENSG00000132932	-1.03013581032365	-5.04705142193469	2.98677980128739
ENSG00000132970	1.51708981673731	-2.50129051450231	5.53547014797693
ENSG00000133027	-1.03013581032365	-5.04705142193469	2.98677980128739
ENSG00000133106	-4.06988295275005	-8.08685398015696	-0.0529119253431416
ENSG00000133114	-1.13633248053625	-5.15333089769978	2.88066593662728
ENSG00000133195	-2.03608794207849	-6.05352913928085	1.98135325512388
ENSG00000133216	-5.12180084789122	-9.13938793702884	-1.10421375875359
ENSG00000133256	-4.84363284071425	-8.86094084565275	-0.826324835775757
ENSG00000133315	-1.03013581032365	-5.04705142193469	2.98677980128739
ENSG00000133321	-4.07985006599733	-8.09810447156143	-0.0615956604332357
ENSG00000133401	-3.35478299989433	-7.37148649473197	0.661920494943302
ENSG00000133424	-1.03013581032365	-5.04705142193469	2.98677980128739
ENSG00000133624	-3.91717390701461	-7.93402726702201	0.0996794529927962
ENSG00000133640	-1.03013581032365	-5.04705142193469	2.98677980128739
ENSG00000133657	-0.393772843021286	-4.41096125606652	3.62341557002395
ENSG00000133710	-7.57150528624182	-11.5925139786982	-3.55049659378542
ENSG00000133962	-2.90106157266224	-6.91807577460096	1.11595262927649
ENSG00000134020	-2.2788047407515	-6.29654824584574	1.73893876434273
ENSG00000134030	-1.03013581032365	-5.04705142193469	2.98677980128739
ENSG00000134057	-0.2841030050538	-4.30125953426282	3.73305352415522
ENSG00000134109	-0.309994983959247	-4.32713531286029	3.7071453449418
ENSG00000134121	-2.49127027775937	-6.50806663144148	1.52552607592273
ENSG00000134146	-2.18265609873567	-6.20024594284943	1.83493374537809
ENSG00000134160	-1.03013581032365	-5.04705142193469	2.98677980128739
ENSG00000134215	-1.76004591964856	-5.7772262091698	2.25713436987269
ENSG00000134317	-5.40839856860893	-9.42624804975009	-1.39054908746777
ENSG00000134321	-3.98163779339877	-7.9985877491435	0.0353121623459516
ENSG00000134339	-4.73981083090304	-8.75704183841362	-0.722579823392471
ENSG00000134470	-4.01576224522897	-8.03267621903199	0.00115172857405721
ENSG00000134516	-1.03013581032365	-5.04705142193469	2.98677980128739
ENSG00000134532	-1.03013581032365	-5.04705142193469	2.98677980128739
ENSG00000134533	-7.59916174389934	-11.619279282689	-3.57904420510965
ENSG00000134539	-7.05461364065945	-11.0739224452333	-3.03530483608556
ENSG00000134594	1.88226505551103	-2.13636431244641	5.90089442346848
ENSG00000134602	2.00694983933819	-2.01185288955786	6.02575256823424
ENSG00000134668	1.67301542437881	-2.3455234377681	5.69155428652573
ENSG00000134779	-0.328784026964711	-4.34591296572877	3.68834491179934
ENSG00000134824	1.49459425560749	-2.52398713730939	5.51317564852438
ENSG00000134827	-4.35864813706653	-8.37732894878984	-0.339967325343228
ENSG00000134852	-0.281277454596411	-4.29843586802426	3.73588095883144
ENSG00000134864	-1.03013581032365	-5.04705142193469	2.98677980128739
ENSG00000134874	1.5131798569888	-2.5051881190055	5.53154783298311
ENSG00000134882	-1.72360695305999	-5.74074613614643	2.29353223002645
ENSG00000134884	-1.03013581032365	-5.04705142193469	2.98677980128739
ENSG00000134954	-0.240249617802106	-4.25743496607471	3.7769357304705
ENSG00000134970	-0.381982972756139	-4.39918086546106	3.63521491994878
ENSG00000134982	-0.230961761771094	-4.24829532091912	3.78637179737693
ENSG00000134986	-6.42753870160647	-10.4461160607337	-2.40896134247926
ENSG00000135018	-0.264018225345342	-4.2811877340363	3.75315128334561
ENSG00000135045	-0.320630569545884	-4.3377655822339	3.69650444314213
ENSG00000135063	-3.30195645099878	-7.31868356739882	0.714770665401266
ENSG00000135069	-1.03013581032365	-5.04705142193469	2.98677980128739
ENSG00000135077	-7.79975420533706	-11.8200199234868	-3.77948848718728
ENSG00000135094	-6.7640254731298	-10.7829392538245	-2.74511169243512
ENSG00000135119	-1.03013581032365	-5.04705142193469	2.98677980128739
ENSG00000135127	-3.6301570304451	-7.64693299018421	0.386618929294008
ENSG00000135205	-4.06490681840826	-8.08184075570203	-0.0479728811144868
ENSG00000135218	1.84015115728185	-2.17868102886139	5.85898334342509
ENSG00000135318	2.35823569748513	-1.66102875591919	6.37750015088945
ENSG00000135338	-0.328021343454634	-4.34519487249681	3.68915218558754
ENSG00000135365	-1.13064648320084	-5.14763815199454	2.88634518559285
ENSG00000135407	-1.60053490339202	-5.61760465775274	2.4165348509687
ENSG00000135424	-2.50391971323109	-6.52072114501172	1.51288171854953
ENSG00000135480	-5.92178210174729	-9.93986899702254	-1.90369520647204
ENSG00000135540	1.24983864454571	-2.76840445385043	5.26808174294185
ENSG00000135547	-4.99530721906466	-9.01284822118408	-0.977766216945247
ENSG00000135604	-0.0161625629948906	-4.03353474610517	4.00120962011539
ENSG00000135622	-0.282593549995442	-4.29975213298346	3.73456503299258
ENSG00000135636	-4.165912700812	-8.18291193541504	-0.148913466208954
ENSG00000135643	-4.3056521393693	-8.32266541507088	-0.288638863667716
ENSG00000135678	-1.03013581032365	-5.04705142193469	2.98677980128739
ENSG00000135847	-1.95049847588654	-5.96784933779071	2.06685238601764
ENSG00000135917	-3.39213664636539	-7.40889228063904	0.624618987908269
ENSG00000136002	-3.20871855481339	-7.22596864353595	0.808531533909178
ENSG00000136010	-0.16323862812057	-4.18048466082266	3.85400740458152
ENSG00000136021	-0.259970593409914	-4.27714276236736	3.75720157554753
ENSG00000136040	-0.164327486404682	-4.1815671105281	3.85291213771874
ENSG00000136059	-2.73673536900357	-6.75362167144382	1.28015093343668
ENSG00000136108	-0.0359273642430807	-4.05327336685982	3.98141863837366
ENSG00000136158	-0.311527144347199	-4.32866653302357	3.70561224432917
ENSG00000136193	-0.138634601480983	-4.15606410976912	3.87879490680715
ENSG00000136197	-1.03013581032365	-5.04705142193469	2.98677980128739
ENSG00000136237	-2.4704184638907	-6.4872066755986	1.54636974781719
ENSG00000136250	-6.22562821447886	-10.2436847702139	-2.20757165874379
ENSG00000136295	1.35064188596193	-2.66754440409902	5.36882817602287
ENSG00000136457	-2.92341456873814	-6.94044381940122	1.09361468192495
ENSG00000136630	-4.35611693599537	-8.37327824530429	-0.338955626686442
ENSG00000136653	-4.8929208057517	-8.9105383503262	-0.875303261177196
ENSG00000136770	-1.69525782770826	-5.71237855078976	2.32186289537323
ENSG00000136824	-0.105555503729196	-4.12284152506427	3.91173051760588
ENSG00000136828	-1.03013581032365	-5.04705142193469	2.98677980128739
ENSG00000136842	-1.03013581032365	-5.04705142193469	2.98677980128739
ENSG00000136869	-0.250906209552462	-4.26822033832582	3.76640791922089
ENSG00000136895	-1.03013581032365	-5.04705142193469	2.98677980128739
ENSG00000136943	-0.164553651385241	-4.18179631233787	3.85268900956739
ENSG00000136999	0.0711717911064471	-3.94651245347964	4.08885603569253
ENSG00000137177	-1.58936320943007	-5.60642632647956	2.42769990761942
ENSG00000137218	-1.89678225149262	-5.91405514135775	2.12049063837251
ENSG00000137273	-0.854515494143684	-4.87149463626321	3.16246364797584
ENSG00000137285	-2.64102982923447	-6.65789303355831	1.37583337508936
ENSG00000137331	-0.171279900121338	-4.18867435438248	3.84611455413981
ENSG00000137441	-4.2617358113304	-8.28026263097035	-0.243208991690445
ENSG00000137474	-6.96242053440844	-10.9816673664041	-2.94317370241277
ENSG00000137478	-1.90749862608748	-5.9247810662655	2.10978381409054
ENSG00000137491	-7.54002415280866	-11.5616514619603	-3.51839684365698
ENSG00000137496	-3.6610550453818	-7.67799417327732	0.355884082513721
ENSG00000137507	-4.67749318424736	-8.69482927240653	-0.660157096088188
ENSG00000137558	-3.52015000894647	-7.53770204921129	0.497402031318355
ENSG00000137573	-8.62848141864764	-12.6504531644367	-4.60650967285862
ENSG00000137642	-9.02718584617772	-13.0494881305984	-5.00488356175707
ENSG00000137691	-4.02584809767497	-8.04275904224065	-0.00893715310929366
ENSG00000137699	-3.8603275256901	-7.88170978623894	0.161054734858729
ENSG00000137747	-3.00290415420509	-7.01998957253628	1.0141812641261
ENSG00000137764	-1.98409365520062	-6.00144917066629	2.03326186026506
ENSG00000137804	-0.350249447785982	-4.36736574200448	3.66686684643252
ENSG00000137834	-2.08976717617544	-6.1072392787097	1.92770492635882
ENSG00000137841	-3.95788561693218	-7.97486862370035	0.0590973898359906
ENSG00000137843	-4.14185301795273	-8.16019785326249	-0.123508182642976
ENSG00000137857	-6.44336634187956	-10.4619744955741	-2.424758188185
ENSG00000137869	-5.82498061442409	-9.84383887981654	-1.80612234903164
ENSG00000137959	-3.78015241111324	-7.79800520843528	0.237700386208801
ENSG00000137965	-4.37824799468896	-8.39535367742214	-0.361142311955782
ENSG00000138018	-0.296006495121264	-4.31315550298568	3.72114251274315
ENSG00000138028	-3.10166772199722	-7.11831896286953	0.914983518875097
ENSG00000138061	3.73187670282697	-0.289779755213445	7.75353316086738
ENSG00000138119	-0.164193080647769	-4.18143287888706	3.85304671759152
ENSG00000138131	-4.49740535708859	-8.51631735437637	-0.478493359800808
ENSG00000138138	-0.285989632801786	-4.30314496150415	3.73116569590058
ENSG00000138160	1.43644561387278	-2.58184334810613	5.45473457585168
ENSG00000138166	-0.287060334182487	-4.30421500495713	3.73009433659216
ENSG00000138180	1.26691858947789	-2.75122327552848	5.28506045448426
ENSG00000138182	1.37610502471864	-2.64220604515531	5.39441609459259
ENSG00000138185	-1.64119980466948	-5.65829493955018	2.37589533021121
ENSG00000138190	-1.03013581032365	-5.04705142193469	2.98677980128739
ENSG00000138193	-3.9460238617429	-7.9629008891003	0.0708531656144977
ENSG00000138293	-0.129433201679405	-4.14669978332527	3.88783337996646
ENSG00000138378	-5.12196374946708	-9.13943487430613	-1.10449262462802
ENSG00000138413	-0.183085883218311	-4.20031155477484	3.83413978833822
ENSG00000138449	-5.22784813343028	-9.24570761051869	-1.20998865634187
ENSG00000138459	-0.3058060391532	-4.32294894905391	3.71133687074751
ENSG00000138463	-0.173078827871881	-4.19031189687803	3.84415424113427
ENSG00000138613	-0.0893291304133818	-4.10662839208846	3.9279701312617
ENSG00000138639	-1.03013581032365	-5.04705142193469	2.98677980128739
ENSG00000138670	-2.91437423568439	-6.9310011798585	1.10225270848973
ENSG00000138675	-3.94788725798458	-7.96492673464851	0.0691522186793576
ENSG00000138678	2.21656143359647	-1.80271835136388	6.23584121855681
ENSG00000138756	-0.279711083148388	-4.29687043240908	3.7374482661123
ENSG00000138767	-0.267078734234418	-4.28424625498569	3.75008878651686
ENSG00000138771	-2.68946606115726	-6.70635403304984	1.32742191073533
ENSG00000138772	-2.90580860985044	-6.9228259802526	1.11120876055171
ENSG00000138802	-0.16992786117706	-4.18716340390155	3.84730768154744
ENSG00000139044	-2.4605577647202	-6.47734222539707	1.55622669595667
ENSG00000139083	-1.03013581032365	-5.04705142193469	2.98677980128739
ENSG00000139173	-1.03013581032365	-5.04705142193469	2.98677980128739
ENSG00000139187	-1.64456384934164	-5.66166116962716	2.37253347094388
ENSG00000139219	-5.93080420059877	-9.95284138410736	-1.90876701709017
ENSG00000139329	-10.4920590129324	-14.5160302713659	-6.46808775449888
ENSG00000139351	-1.57646409641477	-5.5935197296753	2.44059153684575
ENSG00000139505	-0.1500828021108	-4.16733366398727	3.86716805976567
ENSG00000139508	-4.17491673338546	-8.19199129673027	-0.157842170040654
ENSG00000139629	-5.70301391359245	-9.72116368219682	-1.68486414498808
ENSG00000139631	-3.4616145195939	-7.47836081116618	0.555131771978385
ENSG00000139697	-0.400556165254271	-4.41773919711692	3.61662686660838
ENSG00000139737	-3.11538253378085	-7.13255450520849	0.90178943764678
ENSG00000139970	-4.71808302509036	-8.73534190792408	-0.700824142256636
ENSG00000139988	-5.9632273763536	-9.98169996639351	-1.94475478631369
ENSG00000140009	1.0565015649721	-2.96183562611175	5.07483875605594
ENSG00000140025	-1.72781100339695	-5.7449665794525	2.2893445726586
ENSG00000140090	-3.2484788796174	-7.26576397952175	0.768806220286947
ENSG00000140254	-8.1468904572283	-12.1682796559007	-4.12550125855585
ENSG00000140263	-0.0376370524953994	-4.05498130905467	3.97970720406387
ENSG00000140285	-6.42698200495004	-10.4455047747477	-2.40845923515239
ENSG00000140368	-6.27659676683277	-10.2952353365453	-2.2579581971203
ENSG00000140386	-2.25641856414857	-6.2741148104016	1.76127768210446
ENSG00000140398	-3.30498935677682	-7.3216739595486	0.711695245994968
ENSG00000140470	-5.48093191897171	-9.49873117562801	-1.46313266231542
ENSG00000140519	-7.47261536641241	-11.4937175894212	-3.45151314340363
ENSG00000140522	-5.60903972231963	-9.62717053402767	-1.59090891061158
ENSG00000140534	-0.224780543344216	-4.24198463632582	3.79242354963739
ENSG00000140563	-1.03013581032365	-5.04705142193469	2.98677980128739
ENSG00000140600	-4.48980295137337	-8.50690253064105	-0.472703372105693
ENSG00000140694	-2.05417199283999	-6.07160230973726	1.96325832405728
ENSG00000140749	-3.4101827589548	-7.42689834303324	0.606532825123633
ENSG00000140807	-1.03013581032365	-5.04705142193469	2.98677980128739
ENSG00000140937	-1.03013581032365	-5.04705142193469	2.98677980128739
ENSG00000140941	-0.191495933478377	-4.20871546803924	3.82572360108249
ENSG00000140945	-2.26814171308933	-6.28585596292743	1.74957253674876
ENSG00000140948	-0.250331902528792	-4.26751046747697	3.76684666241939
ENSG00000141150	-4.03188340359371	-8.048986863215	-0.0147799439724219
ENSG00000141293	-5.4705892943881	-9.48832505280869	-1.4528535359675
ENSG00000141338	-7.42059323436559	-11.4396743252934	-3.4015121434378
ENSG00000141376	-1.82354139806117	-5.84077388736466	2.19369109124231
ENSG00000141424	-0.201591023494447	-4.21880328644906	3.81562123946017
ENSG00000141446	-1.03013581032365	-5.04705142193469	2.98677980128739
ENSG00000141505	-6.11025207628339	-10.128691241208	-2.09181291135873
ENSG00000141506	-4.4880153527567	-8.50513680740526	-0.470893898108128
ENSG00000141526	-0.290258609684755	-4.30753575150383	3.72701853213432
ENSG00000141527	-5.58741846646207	-9.60507215625262	-1.56976477667152
ENSG00000141627	-1.70723283309439	-5.72436124321649	2.3098955770277
ENSG00000141665	-1.03013581032365	-5.04705142193469	2.98677980128739
ENSG00000141837	1.70276171338384	-2.31589420008946	5.72141762685713
ENSG00000142046	-3.03135650600839	-7.04800132151162	0.985288309494837
ENSG00000142156	-2.91284699399129	-6.92986908942515	1.10417510144258
ENSG00000142185	-8.67506188270079	-12.6969468759103	-4.6531768894913
ENSG00000142347	-5.07337711080989	-9.0907941721241	-1.05596004949568
ENSG00000142552	-3.32788282483923	-7.34524094444524	0.68947529476678
ENSG00000142583	-6.34124022143688	-10.3608816376472	-2.32159880522655
ENSG00000142621	-4.73612621772584	-8.7533677510246	-0.718884684427083
ENSG00000142655	-1.92994244825606	-5.94724541320262	2.0873605166905
ENSG00000142657	-0.25137375928365	-4.26855162871212	3.76580411014482
ENSG00000142675	-5.76371576426814	-9.78166467046293	-1.74576685807335
ENSG00000142694	-0.136807413052933	-4.15406818630033	3.88045336019446
ENSG00000142731	-0.263124371638836	-4.28029514730867	3.754046404031
ENSG00000142765	-5.13038496941046	-9.14803031298682	-1.11273962583411
ENSG00000142945	-0.17612768163154	-4.19335848582246	3.84110312255938
ENSG00000142949	-4.51032180428442	-8.52747906742806	-0.49316454114078
ENSG00000143127	-6.81559925871083	-10.8348931224191	-2.79630539500255
ENSG00000143153	-2.96353151048292	-6.98058859034925	1.05352556938341
ENSG00000143156	-2.11230185462327	-6.1298005435903	1.90519683434375
ENSG00000143217	-6.97237358414915	-10.9921302259373	-2.95261694236104
ENSG00000143226	-5.08323300603562	-9.10073093228698	-1.06573507978425
ENSG00000143248	-7.67845468745909	-11.6988079940026	-3.65810138091559
ENSG00000143320	-7.5583011578709	-11.5783806797379	-3.53822163600395
ENSG00000143322	-0.246701084455132	-4.2638820811884	3.77047991227814
ENSG00000143341	-2.58880152562277	-6.60563974642852	1.42803669518298
ENSG00000143375	-2.89214949082392	-6.90877397737108	1.12447499572325
ENSG00000143382	-2.63022798187059	-6.64708587244948	1.3866299087083
ENSG00000143412	-1.68963021185346	-5.70675807282365	2.32749764911674
ENSG00000143450	-1.03013581032365	-5.04705142193469	2.98677980128739
ENSG00000143476	-0.229799117493794	-4.24699159855614	3.78739336356855
ENSG00000143479	-0.0328331930392162	-4.05018130570588	3.98451491962744
ENSG00000143742	-0.284338496230264	-4.30149487540941	3.73281788294888
ENSG00000143786	-2.00621276052542	-6.02359102898952	2.01116550793868
ENSG00000143816	1.09329591973848	-2.92609271792173	5.1126845573987
ENSG00000143847	-4.50749682710553	-8.52472183145271	-0.490271822758348
ENSG00000143919	-1.03013581032365	-5.04705142193469	2.98677980128739
ENSG00000143951	-1.85334832043732	-5.87058410319364	2.16388746231901
ENSG00000143995	-1.03013581032365	-5.04705142193469	2.98677980128739
ENSG00000144036	-1.03013581032365	-5.04705142193469	2.98677980128739
ENSG00000144136	1.12193636600083	-2.89613966374685	5.14001239574852
ENSG00000144152	-2.36848848375512	-6.38524099699462	1.64826402948438
ENSG00000144199	-1.56204581236793	-5.57909330855069	2.45500168381484
ENSG00000144218	-1.03013581032365	-5.04705142193469	2.98677980128739
ENSG00000144355	-4.67331103921549	-8.69069013771639	-0.655931940714592
ENSG00000144369	-0.215931384593452	-4.23314773157273	3.80128496238583
ENSG00000144395	-1.68322733205419	-5.70033819730921	2.33388353320083
ENSG00000144406	-4.06488016553592	-8.08204490858583	-0.0477154224860152
ENSG00000144452	-3.71622505440358	-7.73399979850209	0.301549689694929
ENSG00000144619	-4.22377966418777	-8.24224784774276	-0.205311480632776
ENSG00000144642	-4.57290916793273	-8.59052768411856	-0.5552906517469
ENSG00000144648	-3.51728009157776	-7.53403240426371	0.499472221108187
ENSG00000144668	-4.66902573092845	-8.68626942271854	-0.651782039138357
ENSG00000144741	-1.84805263653275	-5.86530652569896	2.16920125263347
ENSG00000144810	-3.9115151853127	-7.92837706479072	0.105346694165325
ENSG00000144847	-1.03013581032365	-5.04705142193469	2.98677980128739
ENSG00000145040	0.695376189416404	-3.32348203833617	4.71423441716897
ENSG00000145075	-1.66000507352688	-5.67711259314878	2.35710244609502
ENSG00000145107	-2.76658660896107	-6.78351718940286	1.25034397148072
ENSG00000145335	-1.748975383718	-5.76614705013901	2.26819628270302
ENSG00000145348	-1.90457688743337	-5.92185670793622	2.11270293306949
ENSG00000145358	5.0663232520506	1.04021794335829	9.09242856074291
ENSG00000145386	-0.00507149772232102	-4.02244624502939	4.01230324958475
ENSG00000145391	-0.0364259420873356	-4.05377113328489	3.98091924911022
ENSG00000145416	-3.77119820214902	-7.78800611315546	0.245609708857411
ENSG00000145431	-2.50429459714921	-6.52109618102677	1.51250698672834
ENSG00000145506	-5.95298110381555	-9.97121602645404	-1.93474618117705
ENSG00000145526	-1.03013581032365	-5.04705142193469	2.98677980128739
ENSG00000145687	-1.79058272092014	-5.80778753201673	2.22662209017644
ENSG00000145703	-1.03013581032365	-5.04705142193469	2.98677980128739
ENSG00000145743	-1.03013581032365	-5.04705142193469	2.98677980128739
ENSG00000145757	-2.0181596875376	-6.03558126005695	1.99926188498176
ENSG00000145794	-3.94053835451355	-7.95859875976925	0.0775220507421563
ENSG00000145819	-2.16110017540064	-6.17866106385041	1.85646071304912
ENSG00000145907	-0.29838415764501	-4.31553167820646	3.71876336291644
ENSG00000145934	-5.43624723261462	-9.45705439140606	-1.41544007382317
ENSG00000145982	-2.08989890002084	-6.10737052587993	1.92757272583826
ENSG00000145996	-1.97439394092075	-5.99173971900786	2.04295183716636
ENSG00000146038	-2.40324722275168	-6.42001114412803	1.61351669862467
ENSG00000146054	-0.0202433768111571	-4.03760317021326	3.99711641659094
ENSG00000146072	-3.83103591057328	-7.84793733203106	0.1858655108845
ENSG00000146143	-1.95199086277477	-5.96931469721903	2.06533297166949
ENSG00000146147	-1.03013581032365	-5.04705142193469	2.98677980128739
ENSG00000146247	1.33981723343849	-2.67845279395928	5.35808726083626
ENSG00000146285	-6.57505806525701	-10.5942341387791	-2.5558819917349
ENSG00000146386	-0.221873827753142	-4.23907178802623	3.79532413251994
ENSG00000146409	0.0787118732236597	-3.93874661185306	4.09617035830038
ENSG00000146410	-0.257003668814904	-4.27417917453641	3.7601718369066
ENSG00000146416	-2.3611949278142	-6.37906354641584	1.65667369078744
ENSG00000146426	-1.67322992538461	-5.69034639991257	2.34388654914335
ENSG00000146476	-0.248603581455293	-4.26578280566142	3.76857564275083
ENSG00000146540	-1.68537020582905	-5.70248470262313	2.33174429096504
ENSG00000146592	-2.5896214265811	-6.60646002577386	1.42721717261167
ENSG00000146670	-0.199425739430646	-4.21663959552317	3.81778811666188
ENSG00000146674	-3.24097382461099	-7.25825223658196	0.776304587359978
ENSG00000146733	-1.03013581032365	-5.04705142193469	2.98677980128739
ENSG00000146856	-3.00386501731875	-7.0205029097111	1.0127728750736
ENSG00000146904	-2.32739503894191	-6.34507020647558	1.69028012859175
ENSG00000146950	-0.152276765066573	-4.16952777860679	3.86497424847364
ENSG00000146966	-0.215009566775764	-4.2322144711791	3.80219533762757
ENSG00000147044	-1.77683242473937	-5.79400876754205	2.2403439180633
ENSG00000147099	-1.71011353490779	-5.72724381827512	2.30701674845954
ENSG00000147168	-6.98527125928608	-11.0048734606298	-2.96566905794239
ENSG00000147251	-0.214066436019746	-4.23127801004851	3.80314513800902
ENSG00000147257	-5.95902138567542	-9.97780922452595	-1.9402335468249
ENSG00000147394	-3.67183153414754	-7.68955365013513	0.345890581840047
ENSG00000147408	-5.01169917427803	-9.02945130997625	-0.993947038579812
ENSG00000147443	-2.92840635829512	-6.94543901431527	1.08862629772503
ENSG00000147526	1.10300339857947	-2.91506841115071	5.12107520830964
ENSG00000147576	-2.9097174472423	-6.92673743772959	1.10730254324498
ENSG00000147586	-1.82385636474741	-5.8410891246238	2.19337639512898
ENSG00000147614	-2.61048900486265	-6.62733738283784	1.40635937311255
ENSG00000147677	-1.84342686478304	-5.86067666209369	2.1738229325276
ENSG00000147854	1.11358847124783	-2.90447913589557	5.13165607839124
ENSG00000147874	0.130995322843192	-3.88651826946359	4.14850891514998
ENSG00000147889	-3.25345329549773	-7.27074284856166	0.763836257566205
ENSG00000148019	-0.231361400834074	-4.24855301488127	3.78583021321312
ENSG00000148053	-7.25033804435368	-11.269891764816	-3.23078432389137
ENSG00000148110	-0.094913547632068	-4.11220814455307	3.92238104928893
ENSG00000148120	-1.03013581032365	-5.04705142193469	2.98677980128739
ENSG00000148219	-3.2989845605629	-7.3156754538763	0.717706332750488
ENSG00000148484	-1.13246064034732	-5.14945443380613	2.88453315311149
ENSG00000148516	-4.62508794350054	-8.64233227795329	-0.607843609047801
ENSG00000148655	-1.03013581032365	-5.04705142193469	2.98677980128739
ENSG00000148835	-0.260205772191032	-4.27740329516814	3.75699175078608
ENSG00000148841	-0.0367323578225208	-4.05407724578028	3.98061253013524
ENSG00000148848	-2.69922934666797	-6.71612249718154	1.31766380384561
ENSG00000148935	-1.03013581032365	-5.04705142193469	2.98677980128739
ENSG00000149090	3.03911780201696	-0.980851362919882	7.05908696695381
ENSG00000149131	-4.77437175929022	-8.79202237920706	-0.756721139373392
ENSG00000149179	-1.8332329869182	-5.85047385442584	2.18400788058944
ENSG00000149212	-0.203422854873826	-4.22063433167078	3.81378862192313
ENSG00000149256	-3.59633190510993	-7.61396748176499	0.421303671545122
ENSG00000149289	2.01697105781144	-2.00187450996806	6.03581662559094
ENSG00000149294	-1.03013581032365	-5.04705142193469	2.98677980128739
ENSG00000149308	1.07084673520204	-2.94719514629625	5.08888861670033
ENSG00000149380	-2.07512177995706	-6.09260699178931	1.94236343187519
ENSG00000149418	-6.36507452024688	-10.3844561084582	-2.34569293203556
ENSG00000149485	-0.385223692505196	-4.40241896346206	3.63197157845167
ENSG00000149489	0.452124821473725	-3.56585845992384	4.47010810287129
ENSG00000149503	-0.0962023611961848	-4.11349588714227	3.9210911647499
ENSG00000149531	-1.98416343276776	-6.00154881422505	2.03322194868953
ENSG00000149557	-0.0206835025655609	-4.03804302649166	3.99667602136054
ENSG00000149564	-8.46111329623154	-12.4827203966569	-4.43950619580615
ENSG00000149573	-7.70236311324673	-11.7242372142206	-3.68048901227283
ENSG00000149591	-7.64380737621158	-11.6640328937048	-3.6235818587184
ENSG00000149633	-2.71528430169609	-6.73218610389288	1.3016175005007
ENSG00000149948	-1.03013581032365	-5.04705142193469	2.98677980128739
ENSG00000149968	-4.52690887780263	-8.54587165594486	-0.507946099660404
ENSG00000150054	-1.03013581032365	-5.04705142193469	2.98677980128739
ENSG00000150093	-0.26372345257328	-4.28089315449671	3.75344624935015
ENSG00000150477	-4.51925927986784	-8.53639565559772	-0.502122904137959
ENSG00000150630	-4.04124492542971	-8.05815133143177	-0.0243385194276629
ENSG00000150636	-3.76016124573994	-7.7770094763222	0.256686984842329
ENSG00000150672	-3.73073867779975	-7.74760490353112	0.286127547931625
ENSG00000150722	-1.03013581032365	-5.04705142193469	2.98677980128739
ENSG00000150768	-0.275982075678916	-4.29314380889844	3.74117965754061
ENSG00000150782	-4.96142091676196	-8.97906202439327	-0.943779809130651
ENSG00000151012	3.38959392965415	-0.63094333083502	7.41013119014331
ENSG00000151062	-2.72475429602801	-6.74166128062821	1.2921526885722
ENSG00000151150	-3.340218343658	-7.35695399149679	0.676517304180792
ENSG00000151151	-0.266357557882271	-4.28353418944598	3.75081907368144
ENSG00000151233	-0.168916319725795	-4.18615302660136	3.84832038714977
ENSG00000151239	-0.108446819191074	-4.12573026816601	3.90883662978387
ENSG00000151247	-0.463555059167716	-4.4806906600127	3.55358054167727
ENSG00000151303	-4.48297732580145	-8.50007394096075	-0.46588071064215
ENSG00000151320	-1.03013581032365	-5.04705142193469	2.98677980128739
ENSG00000151338	-1.61323641121236	-5.63031388738014	2.40384106495542
ENSG00000151376	-1.03013581032365	-5.04705142193469	2.98677980128739
ENSG00000151388	-2.93797587750625	-6.95501510743527	1.07906335242277
ENSG00000151413	-1.03013581032365	-5.04705142193469	2.98677980128739
ENSG00000151458	-0.213809939109533	-4.23101416428253	3.80339428606346
ENSG00000151468	-3.17072043335848	-7.18793803070083	0.846497163983863
ENSG00000151503	-0.128410629380076	-4.14567802127961	3.88885676251946
ENSG00000151553	-0.221586395759315	-4.23878529508907	3.79561250357044
ENSG00000151623	-1.97448752793741	-5.99186285347033	2.04288779759552
ENSG00000151726	-0.208986784821982	-4.22619378544623	3.80822021580227
ENSG00000151773	-2.20676388419235	-6.22432898348921	1.81080121510451
ENSG00000151790	-7.68332818975523	-11.704412761348	-3.66224361816249
ENSG00000151914	-1.03013581032365	-5.04705142193469	2.98677980128739
ENSG00000152061	-2.40990000783925	-6.42785806024295	1.60805804456444
ENSG00000152117	-1.76681873539962	-5.78398783235051	2.25035036155126
ENSG00000152137	-3.04089977850581	-7.05801350747337	0.976213950461742
ENSG00000152207	5.36639813680045	1.33837831152447	9.39441796207643
ENSG00000152268	-7.19254569372447	-11.212024634277	-3.17306675317196
ENSG00000152348	-1.94577830138199	-5.9631244281938	2.07156782542982
ENSG00000152377	-1.03013581032365	-5.04705142193469	2.98677980128739
ENSG00000152422	-1.9138037761693	-5.93109191032611	2.1034843579875
ENSG00000152487	-1.03013581032365	-5.04705142193469	2.98677980128739
ENSG00000152495	-2.26101756917984	-6.27773981959872	1.75570468123904
ENSG00000152583	-8.97079647815598	-12.9937181817027	-4.94787477460927
ENSG00000152661	-4.69511325643444	-8.71437642585296	-0.675850087015913
ENSG00000152763	-1.03013581032365	-5.04705142193469	2.98677980128739
ENSG00000152932	-6.45492437173819	-10.4734770254956	-2.43637171798075
ENSG00000152939	-3.52416307916717	-7.5409252139168	0.492599055582456
ENSG00000152977	-6.00935484395525	-10.0279830902604	-1.99072659765008
ENSG00000153015	-1.86624847981391	-5.88349502009837	2.15099806047055
ENSG00000153071	-0.298503419943869	-4.31577303977103	3.71876619988329
ENSG00000153201	-0.107921007287007	-4.12520492113697	3.90936290656295
ENSG00000153291	-3.79419599750508	-7.81111122316768	0.222719228157525
ENSG00000153446	-1.03013581032365	-5.04705142193469	2.98677980128739
ENSG00000153666	-5.67433353752425	-9.69220430436593	-1.65646277068256
ENSG00000153774	-1.9382636957347	-5.95560233742472	2.07907494595532
ENSG00000153823	-3.36953579289731	-7.3863732338426	0.647301648047975
ENSG00000153832	-2.00046225471122	-6.01780077269584	2.01687626327339
ENSG00000153902	-5.60628661796866	-9.62439943016987	-1.58817380576745
ENSG00000153904	-2.28619169062047	-6.30292035078075	1.7305369695398
ENSG00000153993	-3.04740887957761	-7.06452755341719	0.969709794261961
ENSG00000154079	-1.83950708964044	-5.85673157205965	2.17771739277876
ENSG00000154080	-5.10601153460225	-9.12350451396902	-1.08851855523548
ENSG00000154122	-1.03013581032365	-5.04705142193469	2.98677980128739
ENSG00000154133	-5.20365840577412	-9.22134047100183	-1.1859763405464
ENSG00000154146	-0.0202385971769188	-4.03759794159135	3.99712074723751
ENSG00000154153	-1.03013581032365	-5.04705142193469	2.98677980128739
ENSG00000154162	-1.03013581032365	-5.04705142193469	2.98677980128739
ENSG00000154175	-7.4290410930221	-11.4487046106113	-3.40937757543295
ENSG00000154240	-1.93923082695308	-5.95657042831332	2.07810877440716
ENSG00000154258	-6.21560347379958	-10.2339310318738	-2.19727591572542
ENSG00000154262	-5.10447697143962	-9.12222987106906	-1.08672407181018
ENSG00000154274	-3.64001904091209	-7.6567907006571	0.376752618832919
ENSG00000154330	-5.07222838092878	-9.0898087549528	-1.05464800690475
ENSG00000154473	-0.274401376424993	-4.29156412949438	3.74276137664439
ENSG00000154529	-3.97544730479567	-7.99233186796869	0.0414372583773552
ENSG00000154655	-4.38437179674878	-8.40142576065268	-0.367317832844881
ENSG00000154721	-5.61698957648296	-9.63484965671283	-1.5991294962531
ENSG00000154760	-1.03013581032365	-5.04705142193469	2.98677980128739
ENSG00000154783	-5.98435096278836	-10.0024002852212	-1.96630164035552
ENSG00000154856	-2.84081628240939	-6.85779155607536	1.17615899125657
ENSG00000154874	-1.03013581032365	-5.04705142193469	2.98677980128739
ENSG00000154917	-1.03013581032365	-5.04705142193469	2.98677980128739
ENSG00000154928	-1.03013581032365	-5.04705142193469	2.98677980128739
ENSG00000155016	-0.150496809656116	-4.16774723223956	3.86675361292733
ENSG00000155066	-8.23407859137944	-12.2557680693497	-4.21238911340917
ENSG00000155158	-1.03013581032365	-5.04705142193469	2.98677980128739
ENSG00000155189	-0.174559004900471	-4.19179110246522	3.84267309266427
ENSG00000155465	-3.22204193817636	-7.23871215766894	0.794628281316218
ENSG00000155640	1.35237437091123	-2.66598405459235	5.37073279641482
ENSG00000155749	-2.24342544823935	-6.26112064144351	1.77426974496482
ENSG00000155792	-1.6502943243549	-5.6673953975447	2.3668067488349
ENSG00000155816	-3.00690168565604	-7.02399003802326	1.01018666671118
ENSG00000155849	-1.98138255020156	-5.99873532944375	2.03597022904062
ENSG00000155850	-0.206558659372401	-4.22376738168349	3.81065006293869
ENSG00000155876	-0.255825328343801	-4.2730002374192	3.7613495807316
ENSG00000155926	-7.80482564315168	-11.8255399633796	-3.78411132292376
ENSG00000155962	-7.75391778632411	-11.7741130326572	-3.73372253999099
ENSG00000155974	-1.03013581032365	-5.04705142193469	2.98677980128739
ENSG00000156110	-1.9044023378232	-5.92170806223234	2.11290338658594
ENSG00000156218	-7.79869709876575	-11.8188835730378	-3.77851062449372
ENSG00000156219	-3.43832887436162	-7.45506747017315	0.578409721449917
ENSG00000156265	-2.91424857515509	-6.93087603207451	1.10237888176433
ENSG00000156298	-3.43170745488067	-7.44916728385368	0.585752374092337
ENSG00000156381	0.110594666878692	-3.90689834850641	4.1280876822638
ENSG00000156463	-6.25943591886978	-10.2780804303627	-2.24079140737688
ENSG00000156475	-6.01233385931327	-10.0304992550403	-1.99416846358625
ENSG00000156500	-3.76016942602272	-7.77704453713678	0.256705685091346
ENSG00000156531	-0.29551994971222	-4.31266936428259	3.72162946485815
ENSG00000156535	1.67964494852016	-2.33885954166359	5.69814943870391
ENSG00000156639	-1.8472372932733	-5.86449045940589	2.17001587285928
ENSG00000156671	-0.256186166469207	-4.273360948197	3.76098861525858
ENSG00000156802	-0.276700379149461	-4.29386132912374	3.74046057082481
ENSG00000156831	-1.74638911944151	-5.76354380240301	2.27076556351999
ENSG00000156966	-5.30642783763261	-9.32430684432331	-1.2885488309419
ENSG00000157110	-1.03013581032365	-5.04705142193469	2.98677980128739
ENSG00000157168	-4.9356505293584	-8.95302240341465	-0.918278655302151
ENSG00000157368	-5.1591855159548	-9.17667937881713	-1.14169165309247
ENSG00000157388	-2.72138737543758	-6.73993794954734	1.29716319867218
ENSG00000157404	0.530178874419696	-3.48794483714731	4.5483025859867
ENSG00000157456	-0.0716443884831798	-4.08895879062144	3.94567001365508
ENSG00000157554	-5.08462960183907	-9.10224275651005	-1.0670164471681
ENSG00000157570	-4.11209110634989	-8.12947720933232	-0.0947050033674675
ENSG00000157600	-1.03013581032365	-5.04705142193469	2.98677980128739
ENSG00000157613	-4.22321300788107	-8.24026913707136	-0.206156878690786
ENSG00000157734	-2.25104574161896	-6.26875121820559	1.76665973496767
ENSG00000157823	-1.03013581032365	-5.04705142193469	2.98677980128739
ENSG00000157827	-3.68479328910709	-7.70163590961796	0.332049331403778
ENSG00000157869	-2.04135995183467	-6.05877599088277	1.97605608721343
ENSG00000157927	1.62786547109489	-2.39053904588648	5.64626998807627
ENSG00000157985	-1.93107438615586	-5.94837840528761	2.08622963297589
ENSG00000157992	-1.88534212194101	-5.90262990160022	2.1319456577182
ENSG00000158019	-1.73764978121895	-5.75481277274567	2.27951321030776
ENSG00000158062	-1.13303594124725	-5.15003041404215	2.88395853154766
ENSG00000158089	-1.03013581032365	-5.04705142193469	2.98677980128739
ENSG00000158106	-2.73418204974064	-6.75109425201754	1.28273015253626
ENSG00000158164	2.38436844556014	-1.63491281275408	6.40364970387436
ENSG00000158169	-1.65114154531526	-5.66824317657971	2.36596008594918
ENSG00000158186	-0.184544917267323	-4.20176967686453	3.83267984232989
ENSG00000158246	-3.06788842931581	-7.08502284229126	0.949245983659638
ENSG00000158270	-4.63622904543868	-8.65341627101709	-0.619041819860261
ENSG00000158296	-3.6067709653861	-7.62441828506381	0.410876354291616
ENSG00000158315	-4.8920553289536	-8.90939940721992	-0.874711250687271
ENSG00000158516	-2.28677266189547	-6.30350147488495	1.72995615109401
ENSG00000158517	-6.92526167583744	-10.9442979263131	-2.90622542536176
ENSG00000158560	-2.68799497705192	-6.70488217407158	1.32889221996773
ENSG00000158714	-6.38472909716815	-10.4032412297635	-2.36621696457283
ENSG00000158869	-5.82699195417611	-9.84487968194305	-1.80910422640918
ENSG00000158874	-1.03013581032365	-5.04705142193469	2.98677980128739
ENSG00000158887	-5.39533317749537	-9.41604573510006	-1.37462061989068
ENSG00000159164	0.122122678456173	-3.89537492933748	4.13962028624983
ENSG00000159167	3.29920627226284	-0.7215128655993	7.31992541012497
ENSG00000159200	-0.103337738143013	-4.12062537036536	3.91394989407933
ENSG00000159217	-5.56065178177308	-9.57842737929413	-1.54287618425202
ENSG00000159314	-4.28417859720201	-8.30109336606923	-0.26726382833479
ENSG00000159403	-4.6772909007428	-8.69449294132087	-0.660088860164741
ENSG00000159708	-5.46533042862562	-9.48304408861258	-1.44761676863867
ENSG00000159713	-5.81043381769664	-9.82888306985885	-1.79198456553442
ENSG00000159753	-3.7792303093054	-7.79642996088609	0.237969342275291
ENSG00000159871	-4.81420686156763	-8.83171656838918	-0.796697154746085
ENSG00000160075	-0.372839429313181	-4.39004478473229	3.64436592610593
ENSG00000160113	-0.407916456391967	-4.42509370964717	3.60926079686323
ENSG00000160145	-3.83941810016592	-7.85625441581572	0.177418215483875
ENSG00000160179	-4.80608998971639	-8.82336201125258	-0.788817968180187
ENSG00000160207	-1.82526810091028	-5.84250207495362	2.19196587313306
ENSG00000160211	-0.175658200274359	-4.19288891764176	3.84157251709304
ENSG00000160223	-4.53027662349556	-8.54743008354366	-0.513123163447453
ENSG00000160229	-3.5302200041859	-7.54695896271551	0.486518954343714
ENSG00000160255	-8.24045713921014	-12.2614132698068	-4.21950100861345
ENSG00000160293	-1.03013581032365	-5.04705142193469	2.98677980128739
ENSG00000160321	-5.31073680545522	-9.32844246030186	-1.29303115060858
ENSG00000160602	-1.03013581032365	-5.04705142193469	2.98677980128739
ENSG00000160746	-1.98803565129074	-6.005395165579	2.02932386299751
ENSG00000160781	-5.56007715762576	-9.57820864766709	-1.54194566758443
ENSG00000160799	-2.41312514381182	-6.43108933964577	1.60483905202213
ENSG00000160828	-1.03013581032365	-5.04705142193469	2.98677980128739
ENSG00000160886	-4.14558127575036	-8.16393162886	-0.12723092264072
ENSG00000160973	-2.92660013486915	-6.94358510659327	1.09038483685497
ENSG00000160999	-1.03013581032365	-5.04705142193469	2.98677980128739
ENSG00000161040	-4.18845854439095	-8.20552172853425	-0.171395360247646
ENSG00000161082	-3.89990285938311	-7.91677825282913	0.11697253406291
ENSG00000161091	-0.332456544301525	-4.34969601727817	3.68478292867512
ENSG00000161249	-4.65156164142933	-8.67074525706776	-0.632378025790899
ENSG00000161381	-7.80649659312836	-11.8268149388147	-3.78617824744197
ENSG00000161544	-0.100347936277701	-4.11782012853443	3.91712425597903
ENSG00000161583	-4.27824706751739	-8.2952474796419	-0.261246655392879
ENSG00000161638	-0.174532895884502	-4.19176488353917	3.84269909177017
ENSG00000161681	1.93636421177869	-2.08266538264686	5.95539380620425
ENSG00000161682	-0.129396213188716	-4.14666965237058	3.88787722599315
ENSG00000161921	-3.82540172608009	-7.84222189477122	0.191418442611045
ENSG00000161929	-5.02378968826503	-9.0413251530138	-1.00625422351626
ENSG00000161940	-3.7899535480651	-7.80684627057765	0.226939174447443
ENSG00000161958	-3.66602551482927	-7.68374084329467	0.351689813636136
ENSG00000162105	-1.03013581032365	-5.04705142193469	2.98677980128739
ENSG00000162144	-0.0991776944806631	-4.11646875552564	3.91811336656431
ENSG00000162174	-2.36878673798275	-6.38553934574325	1.64796586977775
ENSG00000162493	-6.13815838733534	-10.1566420741971	-2.11967470047355
ENSG00000162511	-8.75483882167767	-12.7764033052123	-4.73327433814301
ENSG00000162551	-8.49258807746604	-12.5152434381186	-4.46993271681346
ENSG00000162552	-5.20055396545003	-9.21839677879628	-1.18271115210377
ENSG00000162572	-5.89479243630851	-9.9128844545435	-1.87670041807352
ENSG00000162576	-5.45105271121415	-9.46890509162237	-1.43320033080592
ENSG00000162607	-0.262194418434715	-4.27936480672654	3.75497596985711
ENSG00000162636	-0.152205366800815	-4.16945404163749	3.86504330803586
ENSG00000162645	-4.875586641167	-8.89308329685732	-0.858089985476687
ENSG00000162654	-6.42273665049796	-10.4409751135162	-2.40449818747971
ENSG00000162745	-4.62336722858845	-8.64046542649679	-0.606269030680117
ENSG00000162775	-0.14441739594127	-4.1616744837576	3.87283969187506
ENSG00000162814	-4.03372869069206	-8.05088528957768	-0.0165720918064389
ENSG00000162892	7.91794420121633	3.8622124674858	11.9736759349469
ENSG00000162894	0.292561522484294	-3.72516255842367	4.31028560339226
ENSG00000162927	-1.80505178487717	-5.82224919933516	2.21214562958082
ENSG00000162997	-1.79796592980031	-5.81517683186259	2.21924497226197
ENSG00000162998	-3.82173855117311	-7.8396435608547	0.19616645850848
ENSG00000163017	-3.14593038673395	-7.16312729663521	0.871266523167303
ENSG00000163032	-7.52759601175394	-11.5473374339086	-3.50785458959924
ENSG00000163069	-0.261585171622287	-4.2787563457554	3.75558600251083
ENSG00000163071	-0.935813281815959	-4.95273195474895	3.08110539111703
ENSG00000163072	-1.03013581032365	-5.04705142193469	2.98677980128739
ENSG00000163081	1.61319408355199	-2.40558833841196	5.63197650551595
ENSG00000163093	-2.55183741836304	-6.56865903785908	1.464984201133
ENSG00000163131	-2.463549204536	-6.48033479642787	1.55323638735587
ENSG00000163132	-2.71607813402398	-6.73298036838402	1.30082410033607
ENSG00000163141	-5.82464938374793	-9.8431381087824	-1.80616065871346
ENSG00000163171	-0.0321486217251164	-4.04949785678859	3.98520061333836
ENSG00000163219	-4.8119804724565	-8.82973435078879	-0.794226594124217
ENSG00000163235	-3.029848206106	-7.04695360294387	0.987257190731866
ENSG00000163331	-3.15803079093927	-7.17523774838827	0.85917616650974
ENSG00000163347	-3.36552595785377	-7.38292013751243	0.651868221804892
ENSG00000163359	-5.99049534382869	-10.0083942206716	-1.9725964669858
ENSG00000163362	-1.03013581032365	-5.04705142193469	2.98677980128739
ENSG00000163435	-6.55570392747559	-10.5745998770225	-2.53680797792865
ENSG00000163507	-0.108678210225541	-4.12596163713198	3.9086052166809
ENSG00000163520	-6.0779546266825	-10.0960143441705	-2.05989490919454
ENSG00000163536	-1.03013581032365	-5.04705142193469	2.98677980128739
ENSG00000163564	-3.49362212220591	-7.51037855013074	0.523134305718926
ENSG00000163568	-5.93054757781394	-9.94909155075975	-1.91200360486813
ENSG00000163596	-1.86180981462917	-5.87903969621166	2.15542006695333
ENSG00000163599	-0.921044457256136	-4.93797013546998	3.0958812209577
ENSG00000163618	-6.52231466509604	-10.5410581898229	-2.50357114036919
ENSG00000163625	-0.239025463411314	-4.25621185351209	3.77816092668946
ENSG00000163633	-1.74155126096975	-5.75870260228671	2.27560008034721
ENSG00000163655	-0.275651365986295	-4.29281331239051	3.74151058041792
ENSG00000163659	-0.0852981423532331	-4.10260079053725	3.93200450583078
ENSG00000163705	-0.495206237189274	-4.51490406910448	3.52449159472594
ENSG00000163734	1.15824476796501	-2.86115635913621	5.17764589506624
ENSG00000163735	2.40566696468642	-1.61364128438698	6.42497521375982
ENSG00000163739	0.373573563687245	-3.64427826725325	4.39142539462774
ENSG00000163755	-0.267691154108789	-4.28485826181919	3.74947595360161
ENSG00000163762	-5.636521070673	-9.65497687777478	-1.61806526357122
ENSG00000163781	-0.309977203331842	-4.32711754315493	3.70716313649125
ENSG00000163803	-4.39939108797812	-8.41652016593719	-0.382262010019047
ENSG00000163814	0.642512440620224	-3.3762573176289	4.66128219886935
ENSG00000163815	-5.34542715513018	-9.36602580159939	-1.32482850866097
ENSG00000163820	-0.126836956068101	-4.14410559719456	3.89043168505835
ENSG00000163864	-1.03013581032365	-5.04705142193469	2.98677980128739
ENSG00000163939	-0.307308218005778	-4.32445020058376	3.7098337645722
ENSG00000163947	-1.03013581032365	-5.04705142193469	2.98677980128739
ENSG00000163995	-3.27879738813593	-7.29610988130201	0.738515105030147
ENSG00000164032	-0.211260975453881	-4.22846636884605	3.80594441793829
ENSG00000164035	-1.65950654750061	-5.67661373351894	2.35760063851772
ENSG00000164037	-1.67668971319164	-5.69379592185031	2.34041649546703
ENSG00000164039	-0.432738080275789	-4.44989630850172	3.58442014795015
ENSG00000164045	-0.175293993118085	-4.19252601985009	3.84193803361392
ENSG00000164080	-0.331852789675349	-4.34909278706446	3.68538720771376
ENSG00000164089	-4.15286635605062	-8.16981727821365	-0.135915433887584
ENSG00000164109	0.045883109910248	-3.97154178147519	4.06330800129568
ENSG00000164125	-4.15481447987216	-8.17317853724914	-0.136450422495171
ENSG00000164136	-3.42374850163505	-7.44046450334455	0.59296750007445
ENSG00000164162	-1.83440028507482	-5.85162066061534	2.18282009046571
ENSG00000164163	-0.276791873362302	-4.29395308497867	3.74036933825407
ENSG00000164176	-7.39742631143498	-11.4174427875891	-3.37740983528089
ENSG00000164181	-4.07139554690731	-8.08835547458335	-0.0544356192312803
ENSG00000164182	-1.95682389367476	-5.97418114144152	2.06053335409201
ENSG00000164199	-4.03736863997112	-8.05485920021241	-0.0198780797298177
ENSG00000164209	-0.265865220325709	-4.2830335200996	3.75130307944819
ENSG00000164211	1.54555947863215	-2.47277576846706	5.56389472573137
ENSG00000164258	-1.12292656548357	-5.13990949113989	2.89405636017274
ENSG00000164323	-0.194987908924346	-4.21220501006186	3.82222919221316
ENSG00000164494	-1.03013581032365	-5.04705142193469	2.98677980128739
ENSG00000164506	-0.228595392576127	-4.24578891687901	3.78859813172676
ENSG00000164548	-1.03013581032365	-5.04705142193469	2.98677980128739
ENSG00000164597	-1.03013581032365	-5.04705142193469	2.98677980128739
ENSG00000164603	-1.03013581032365	-5.04705142193469	2.98677980128739
ENSG00000164611	-0.242545843376053	-4.25972963833301	3.77463795158091
ENSG00000164619	-5.92693174148958	-9.94518630657601	-1.90867717640315
ENSG00000164692	-2.80522236015949	-6.82217575227008	1.2117310319511
ENSG00000164823	-0.313256663766254	-4.3303952685159	3.70388194098339
ENSG00000164929	-3.63257487584278	-7.65025152896983	0.385101777284273
ENSG00000164932	-5.20323052503198	-9.22087831340506	-1.18558273665891
ENSG00000164946	-6.63262342057675	-10.6515729886581	-2.61367385249543
ENSG00000164949	-0.25072844752226	-4.26790745945933	3.76645056441481
ENSG00000164975	-0.330790916624436	-4.34791870860163	3.68633687535276
ENSG00000165025	0.0765209587872204	-3.94093193812845	4.09397385570289
ENSG00000165030	-0.11079994076232	-4.12808151977291	3.90648163824827
ENSG00000165091	-2.72534769901649	-6.74382552172736	1.29313012369438
ENSG00000165092	-4.89371692160522	-8.91139814793306	-0.876035695277371
ENSG00000165105	-3.91020940772224	-7.92822926267192	0.107810447227427
ENSG00000165113	-1.89491689333635	-5.91221363483253	2.12237984815982
ENSG00000165115	-1.94085633724998	-5.95816221755809	2.07644954305813
ENSG00000165121	-1.90007591591026	-5.91737753018412	2.1172256983636
ENSG00000165140	-5.03841022659822	-9.0561774092981	-1.02064304389834
ENSG00000165152	0.154510341201193	-3.86302280322874	4.17204348563113
ENSG00000165192	-2.55579683665272	-6.5726201915717	1.46102651826626
ENSG00000165244	-0.0858365832520515	-4.1031398997561	3.931466733252
ENSG00000165272	-5.5956911285094	-9.61687739075325	-1.57450486626556
ENSG00000165304	1.17855975589207	-2.83957160262245	5.19669111440659
ENSG00000165312	-0.232643065137346	-4.24983481894677	3.78454868867208
ENSG00000165355	-0.248126960186994	-4.26530732934296	3.76905340896897
ENSG00000165410	-0.245282037585327	-4.26246398810909	3.77189991293844
ENSG00000165443	-3.03762324171165	-7.05473449204688	0.979488008623587
ENSG00000165474	-5.54086265679973	-9.5619166814872	-1.51980863211227
ENSG00000165490	0.873167908719256	-3.14491645210854	4.89125226954705
ENSG00000165501	-0.439879426875963	-4.45703231365489	3.57727345990296
ENSG00000165507	-4.19089669523547	-8.20807438719729	-0.173719003273648
ENSG00000165637	-0.294555247386057	-4.31170516550054	3.72259467072842
ENSG00000165646	-0.312262522860172	-4.32941664087862	3.70489159515827
ENSG00000165672	-0.069491020004764	-4.08680715268291	3.94782511267338
ENSG00000165678	-0.306332180841484	-4.32347476572618	3.71081040404321
ENSG00000165695	-3.83376380896949	-7.85060855553604	0.183080937597057
ENSG00000165714	-1.72757376092124	-5.7447155998327	2.28956807799022
ENSG00000165805	-2.05021984718155	-6.06759967243555	1.96715997807245
ENSG00000165879	-0.322532581004627	-4.339681295296	3.69461613328674
ENSG00000165891	2.15844225661445	-1.86053885620091	6.17742336942981
ENSG00000165895	-1.03013581032365	-5.04705142193469	2.98677980128739
ENSG00000165949	-14.4624863902598	-18.5967452360706	-10.328227544449
ENSG00000166035	-4.19084103053977	-8.20783101978386	-0.173851041295688
ENSG00000166192	-0.958980162164328	-4.97589140614041	3.05793108181175
ENSG00000166206	-1.03013581032365	-5.04705142193469	2.98677980128739
ENSG00000166278	-4.30431132662447	-8.321390594391	-0.287232058857935
ENSG00000166323	-0.517472431720875	-4.53712110197489	3.50217623853314
ENSG00000166333	-0.279165327106033	-4.29632501337495	3.73799435916289
ENSG00000166401	-0.440818270142409	-4.45797045909638	3.57633391881156
ENSG00000166405	-2.23424199282903	-6.25095788167805	1.78247389602
ENSG00000166428	-4.61423476751904	-8.63157829295193	-0.596891242086144
ENSG00000166432	-5.22036068622108	-9.23817170248199	-1.20254966996017
ENSG00000166451	-0.254498597130869	-4.27167438657013	3.7626771923084
ENSG00000166473	-4.49387028295739	-8.51134057435508	-0.476399991559695
ENSG00000166482	-5.71479491162532	-9.73284440999052	-1.69674541326012
ENSG00000166575	-1.03013581032365	-5.04705142193469	2.98677980128739
ENSG00000166704	-1.03013581032365	-5.04705142193469	2.98677980128739
ENSG00000166741	-7.8991137623506	-11.9197908122087	-3.8784367124925
ENSG00000166750	-0.218643758656216	-4.23584432930529	3.79855681199285
ENSG00000166762	-3.13149271744522	-7.14815477172174	0.885169336831303
ENSG00000166780	-1.03013581032365	-5.04705142193469	2.98677980128739
ENSG00000166845	-0.258280372531466	-4.27545856239874	3.7588978173358
ENSG00000166851	-0.0991211766826088	-4.11641228445228	3.91816993108706
ENSG00000166920	-3.75499018091159	-7.77281193651367	0.262831574690489
ENSG00000166927	-3.61610937383335	-7.63293057690345	0.400711829236747
ENSG00000167077	-4.13691820458855	-8.15385933743719	-0.119977071739917
ENSG00000167103	-3.3629775003446	-7.37972649161787	0.653771490928667
ENSG00000167216	-1.03013581032365	-5.04705142193469	2.98677980128739
ENSG00000167232	-1.13231411372799	-5.14930773459125	2.88467950713528
ENSG00000167244	-8.86654771585463	-12.8892242787098	-4.84387115299942
ENSG00000167291	-0.22766885987782	-4.24500567135735	3.78966795160171
ENSG00000167306	-3.76246561632711	-7.7802965507984	0.255365318144174
ENSG00000167315	-0.373145153579325	-4.39035025790992	3.64405995075127
ENSG00000167460	-0.373462729068625	-4.39066757269202	3.64374211455477
ENSG00000167483	-4.95667703164071	-8.97413929736226	-0.939214765919149
ENSG00000167524	-1.62697314889744	-5.64405918655613	2.39011288876125
ENSG00000167601	1.22195210370612	-2.7962061941131	5.24011040152534
ENSG00000167613	-7.23841343595081	-11.2579443926439	-3.21888247925767
ENSG00000167614	-6.44844702371969	-10.4674558900976	-2.42943815734181
ENSG00000167619	-4.92569675899724	-8.94303762591147	-0.908355892083016
ENSG00000167632	-2.56783420095057	-6.58612790120174	1.4504594993006
ENSG00000167642	-2.82882851724616	-6.84750944122371	1.18985240673139
ENSG00000167644	-4.0806025221517	-8.09885801006524	-0.0623470342381651
ENSG00000167653	-6.25190191872871	-10.2709689198997	-2.23283491755776
ENSG00000167680	-3.45164671001474	-7.46838282543404	0.565089405404546
ENSG00000167720	-0.430640183946469	-4.44779999254093	3.58651962464799
ENSG00000167755	-7.07487928664151	-11.1003736921661	-3.0493848811169
ENSG00000167815	-0.21032560138902	-4.22767974967352	3.80702854689548
ENSG00000167972	-5.25489781669524	-9.2728861693443	-1.23690946404618
ENSG00000167992	-1.90655904277288	-5.9238668241649	2.11074873861913
ENSG00000168026	-1.60321475322776	-5.62028612123424	2.41385661477871
ENSG00000168038	-1.84359069461199	-5.86081865121157	2.1736372619876
ENSG00000168078	0.079361312833324	-3.93809891405118	4.09682153971783
ENSG00000168140	-2.71755332695184	-6.73445636550565	1.29934971160197
ENSG00000168243	-5.54064265296255	-9.55825697183798	-1.52302833408712
ENSG00000168255	-4.09700064779403	-8.11400720538311	-0.0799940902049538
ENSG00000168280	-0.246812902127854	-4.26403200914087	3.77040620488516
ENSG00000168386	-5.64141834152962	-9.65939457482985	-1.62344210822938
ENSG00000168434	-1.97494369959427	-5.9922900257188	2.04240262653026
ENSG00000168496	-0.373665394241297	-4.39087007155186	3.64353928306926
ENSG00000168542	-12.9924852342865	-17.0267854475216	-8.95818502105147
ENSG00000168621	-2.4545957351838	-6.47137795881119	1.5621864884436
ENSG00000168675	-4.66483409881569	-8.68203302906885	-0.647635168562533
ENSG00000168676	-2.73162873424242	-6.74853951766514	1.2852820491803
ENSG00000168685	-1.73016036781802	-5.74731770439659	2.28699696876055
ENSG00000168734	-1.94602358793187	-5.96334170388997	2.07129452802624
ENSG00000168754	-3.21809260648605	-7.23535085625737	0.79916564328526
ENSG00000168843	-7.9341773042637	-11.9545909986179	-3.91376360990953
ENSG00000168852	-1.03013581032365	-5.04705142193469	2.98677980128739
ENSG00000168918	-6.55815269768661	-10.5768591288974	-2.53944626647584
ENSG00000168952	-1.03013581032365	-5.04705142193469	2.98677980128739
ENSG00000168961	-4.84699911788061	-8.86477324435655	-0.829224991404659
ENSG00000169018	-0.287365395136385	-4.30451985042158	3.72978906014881
ENSG00000169021	-0.0301061925341396	-4.04745729046203	3.98724490539376
ENSG00000169035	-1.03013581032365	-5.04705142193469	2.98677980128739
ENSG00000169057	-1.67523325842926	-5.69234148445182	2.34187496759329
ENSG00000169084	-1.69501725688016	-5.71214892595332	2.322114412193
ENSG00000169203	-3.55172321841192	-7.56930941856952	0.465862981745685
ENSG00000169242	-3.81192697162697	-7.82879543373937	0.204941490485421
ENSG00000169245	-6.05318151197947	-10.0719837034585	-2.03437932050045
ENSG00000169246	-6.72325863698299	-10.742167829187	-2.70434944477901
ENSG00000169255	-0.0404316799166665	-4.05777303915815	3.97690967932481
ENSG00000169282	-1.03013581032365	-5.04705142193469	2.98677980128739
ENSG00000169403	-5.93587449957524	-9.95402090985061	-1.91772808929987
ENSG00000169429	1.9319356092156	-2.08689762012921	5.95076883856041
ENSG00000169436	-4.27413439702486	-8.29268057483146	-0.255588219218256
ENSG00000169439	-2.26770539411286	-6.28442930683727	1.74901851861156
ENSG00000169607	0.998835252394439	-3.01917339614218	5.01684390093106
ENSG00000169668	-3.56837475125832	-7.58520696452883	0.448457462012191
ENSG00000169679	-0.0532569344123912	-4.07058710240555	3.96407323358077
ENSG00000169744	-2.11121715012073	-6.12871466907597	1.90628036883451
ENSG00000169752	-3.35793579575311	-7.37464482664626	0.658773235140035
ENSG00000169758	-4.66807705404956	-8.68528622227683	-0.650867885822294
ENSG00000169851	-1.03013581032365	-5.04705142193469	2.98677980128739
ENSG00000169857	-1.12915301786726	-5.1461429575842	2.88783692184967
ENSG00000169860	-0.128907806020599	-4.14623679188728	3.88842117984608
ENSG00000169902	-1.95281038711061	-5.97013501099277	2.06451423677154
ENSG00000169967	-0.301908968312686	-4.31905450609044	3.71523656946507
ENSG00000170006	-2.99992311786761	-7.01656178541772	1.0167155496825
ENSG00000170011	-4.92693755010951	-8.94427709687368	-0.909598003345343
ENSG00000170017	0.937386266018827	-3.0807672316913	4.95553976372896
ENSG00000170142	-1.66729492640603	-5.68439832073319	2.34980846792114
ENSG00000170161	-1.03013581032365	-5.04705142193469	2.98677980128739
ENSG00000170185	-0.18226586004459	-4.19949222879982	3.83496050871064
ENSG00000170214	-1.03013581032365	-5.04705142193469	2.98677980128739
ENSG00000170293	-1.03013581032365	-5.04705142193469	2.98677980128739
ENSG00000170310	-2.23617161841491	-6.25383749304779	1.78149425621796
ENSG00000170312	-0.0417365845123258	-4.05907749147951	3.97560432245486
ENSG00000170385	-0.288106933115229	-4.30526145952231	3.72904759329186
ENSG00000170390	-1.03013581032365	-5.04705142193469	2.98677980128739
ENSG00000170412	-5.34607045345914	-9.36399332017645	-1.32814758674183
ENSG00000170417	-1.58644121829089	-5.6035026231804	2.43062018659862
ENSG00000170421	-5.12660602923196	-9.14402252239834	-1.10918953606558
ENSG00000170430	-1.03013581032365	-5.04705142193469	2.98677980128739
ENSG00000170458	-4.87405251783505	-8.89152409497711	-0.856580940692987
ENSG00000170558	-1.03013581032365	-5.04705142193469	2.98677980128739
ENSG00000170579	-1.03013581032365	-5.04705142193469	2.98677980128739
ENSG00000170624	-1.95285276705024	-5.97017743178483	2.06447189768434
ENSG00000170629	-3.26689675160035	-7.28365796417479	0.74986446097409
ENSG00000170634	-2.49633566431626	-6.51446835696798	1.52179702833545
ENSG00000170703	-3.20232432534648	-7.21902040069845	0.814371750005497
ENSG00000170759	-0.0824707830764575	-4.0997758221	3.93483425594708
ENSG00000170801	-4.9478999682787	-8.96573546499864	-0.930064471558768
ENSG00000170919	-3.33111911558137	-7.34786809076113	0.685629859598389
ENSG00000170954	-4.15068444107815	-8.16763232215828	-0.133736559998024
ENSG00000170961	-2.71873822119814	-6.73564190672387	1.2981654643276
ENSG00000170962	-1.03013581032365	-5.04705142193469	2.98677980128739
ENSG00000171056	-4.23971576393473	-8.2582084513084	-0.221223076561071
ENSG00000171094	-4.00912185193509	-8.02606308604005	0.00781938216985889
ENSG00000171132	-1.03013581032365	-5.04705142193469	2.98677980128739
ENSG00000171227	-7.54098179660621	-11.5610540779464	-3.520909515266
ENSG00000171241	1.23225467063783	-2.78587187133823	5.25038121261388
ENSG00000171310	-2.28363918278973	-6.3013777128006	1.73409934722115
ENSG00000171320	1.11476024308455	-2.90335712904306	5.13287761521216
ENSG00000171471	-0.255856366613188	-4.27303566446476	3.76132293123838
ENSG00000171476	-8.54673553888062	-12.5689767544059	-4.52449432335533
ENSG00000171502	-3.95655269704867	-7.97343781318007	0.0603324190827399
ENSG00000171530	-1.96807598156343	-5.9854447034578	2.04929274033095
ENSG00000171608	-0.203547972184779	-4.22075883739372	3.81366289302416
ENSG00000171612	-0.256692850687111	-4.27386683975303	3.76048113837881
ENSG00000171617	-0.19260606560712	-4.20982495861035	3.82461282739611
ENSG00000171723	-1.03013581032365	-5.04705142193469	2.98677980128739
ENSG00000171840	-4.75375654789064	-8.77097372385331	-0.736539371927976
ENSG00000171848	-0.0759808542255645	-4.09329141419508	3.94132970574395
ENSG00000171940	-0.293482456452295	-4.310632709324	3.72366779641941
ENSG00000171951	-2.8683578743295	-6.88535064918097	1.14863490052197
ENSG00000171962	-1.82723124795954	-5.84446691424847	2.1900044183294
ENSG00000171984	-1.6754544643739	-5.6925628260282	2.3416538972804
ENSG00000171992	-2.70325790619133	-6.72015321173405	1.31363739935139
ENSG00000172006	-1.74050029265964	-5.75764838587197	2.27664780055268
ENSG00000172061	-9.9436438290342	-13.9689334043793	-5.91835425368914
ENSG00000172159	-2.63685707619005	-6.6537182187487	1.3800040663686
ENSG00000172164	-2.2370581006852	-6.25472528625147	1.78060908488106
ENSG00000172216	-0.173451743847433	-4.1906845353154	3.84378104762054
ENSG00000172260	-3.72708054478484	-7.74422680630079	0.290065716731119
ENSG00000172264	-3.73599783828735	-7.75282903635418	0.280833359779493
ENSG00000172348	-4.46085170749649	-8.47786536575562	-0.443838049237361
ENSG00000172382	-5.70402563056382	-9.72226879685617	-1.68578246427147
ENSG00000172456	-2.37477770695475	-6.39267064494739	1.64311523103789
ENSG00000172458	-0.166075935124416	-4.18331403877216	3.85116216852333
ENSG00000172469	-0.305972443034038	-4.32311844468223	3.71117355861415
ENSG00000172543	-5.31886670814611	-9.33648021500323	-1.30125320128899
ENSG00000172548	-8.18805633055544	-12.2096751285035	-4.16643753260741
ENSG00000172578	-2.93586329685234	-6.95250118904189	1.08077459533721
ENSG00000172667	-0.300435067623998	-4.31758130927826	3.71671117403027
ENSG00000172687	-1.71723915435519	-5.73437411171152	2.29989580300115
ENSG00000172716	-5.548892603011	-9.56708907763295	-1.53069612838905
ENSG00000172817	-4.58617119738055	-8.60337567429807	-0.568966720463028
ENSG00000172878	-1.67927628296864	-5.69639691912691	2.33784435318963
ENSG00000172915	-1.03013581032365	-5.04705142193469	2.98677980128739
ENSG00000172927	-1.03013581032365	-5.04705142193469	2.98677980128739
ENSG00000172939	-0.305226667819929	-4.32236993591351	3.71191660027365
ENSG00000172965	-1.03013581032365	-5.04705142193469	2.98677980128739
ENSG00000173110	-2.44837340708118	-6.46515332083997	1.56840650667762
ENSG00000173156	-2.98772308832003	-7.00479745973249	1.02935128309243
ENSG00000173163	-1.99259578592243	-6.00999001932064	2.02479844747579
ENSG00000173198	-3.68294570662549	-7.6998367762555	0.333945363004518
ENSG00000173200	-1.66952544116955	-5.68663938686684	2.34758850452773
ENSG00000173218	-0.30345597277521	-4.32060033737398	3.71368839182357
ENSG00000173258	-1.94282327069357	-5.96016644626754	2.0745199048804
ENSG00000173262	-1.03013581032365	-5.04705142193469	2.98677980128739
ENSG00000173276	-0.137111881943794	-4.15437318312949	3.8801494192419
ENSG00000173295	-1.91407048232334	-5.93135885856724	2.10321789392056
ENSG00000173320	0.52741654192242	-3.49097288702463	4.54580597086947
ENSG00000173372	-12.7530062496051	-16.7832671766343	-8.72274532257592
ENSG00000173482	-1.03013581032365	-5.04705142193469	2.98677980128739
ENSG00000173530	2.94794936010167	-1.07179346570578	6.96769218590912
ENSG00000173614	-1.68800199978322	-5.70512871638469	2.32912471681826
ENSG00000173692	-1.1271714276582	-5.14415910105676	2.88981624574035
ENSG00000173801	-3.62042859168949	-7.63809138278991	0.397234199410926
ENSG00000173809	-4.60569893440023	-8.62303882778465	-0.588359041015818
ENSG00000173818	-3.27576122330413	-7.29243593288544	0.740913486277186
ENSG00000173848	-0.291659635878327	-4.30881137575244	3.72549210399579
ENSG00000173898	-1.03013581032365	-5.04705142193469	2.98677980128739
ENSG00000173926	-1.03013581032365	-5.04705142193469	2.98677980128739
ENSG00000173950	-1.77648661901601	-5.79366270957723	2.24068947154521
ENSG00000174010	-0.167727823434082	-4.18496919252537	3.8495135456572
ENSG00000174028	0.148372378908571	-3.86915152646791	4.16589628428505
ENSG00000174059	-7.47329170520113	-11.4931141882098	-3.45346922219242
ENSG00000174099	-1.03013581032365	-5.04705142193469	2.98677980128739
ENSG00000174111	-0.0797845168069877	-4.09709252963931	3.93752349602533
ENSG00000174194	-4.26276997220053	-8.27990822791391	-0.245631716487154
ENSG00000174353	-2.17371330546064	-6.19129102377778	1.84386441285649
ENSG00000174368	-4.22980519380107	-8.24699951260295	-0.212610874999199
ENSG00000174456	-1.13347469360303	-5.15046968629459	2.88352029908854
ENSG00000174564	-5.20784969197368	-9.22814274654005	-1.18755663740732
ENSG00000174628	-1.9019912777938	-5.91926878995366	2.11528623436605
ENSG00000174748	-0.0973449505788682	-4.11463752870971	3.91994762755197
ENSG00000174807	-4.74324902539356	-8.76055321855842	-0.725944832228686
ENSG00000174891	-2.04890576065866	-6.06633017520626	1.96851865388895
ENSG00000175040	0.18070630750634	-3.83686144401467	4.19827405902735
ENSG00000175048	-2.03367822277472	-6.05108583341377	1.98372938786433
ENSG00000175106	-3.72554979449352	-7.742346781446	0.291247192458963
ENSG00000175198	-2.02880407952067	-6.04620639304468	1.98859823400333
ENSG00000175265	-4.16950570517424	-8.18655237452499	-0.152459035823481
ENSG00000175274	-0.0916517924275045	-4.10894910864717	3.92564552379216
ENSG00000175322	-1.03013581032365	-5.04705142193469	2.98677980128739
ENSG00000175497	-2.47452402100498	-6.49131381326897	1.54226577125901
ENSG00000175505	0.468112943488471	-3.55037792251721	4.48660380949415
ENSG00000175556	1.37127631347857	-2.6469480928797	5.38950071983684
ENSG00000175567	-2.83681439025637	-6.85378716230539	1.18015838179265
ENSG00000175592	0.126995780707767	-3.89051626225639	4.14450782367192
ENSG00000175600	-2.03745930414419	-6.05487105110581	1.97995244281742
ENSG00000175611	-1.03013581032365	-5.04705142193469	2.98677980128739
ENSG00000175662	-1.03013581032365	-5.04705142193469	2.98677980128739
ENSG00000175711	-1.12538928417028	-5.1423749465222	2.89159637818163
ENSG00000175787	-1.1151418463342	-5.1321164443278	2.9018327516594
ENSG00000175806	-2.46007237583974	-6.47812923024936	1.55798447856988
ENSG00000175874	-3.58419636267985	-7.60119960729053	0.43280688193083
ENSG00000175984	-1.88947183072832	-5.90673215818154	2.12778849672491
ENSG00000176046	-5.7848565122704	-9.80301033941896	-1.76670268512184
ENSG00000176153	-5.68946464483934	-9.70747607631974	-1.67145321335895
ENSG00000176155	-3.15906134872759	-7.17575993236614	0.857637234910955
ENSG00000176170	-0.0910170745516186	-4.10831492945425	3.92628078035102
ENSG00000176171	-0.17906113775956	-4.19628977199871	3.83816749647959
ENSG00000176177	-1.03013581032365	-5.04705142193469	2.98677980128739
ENSG00000176273	-0.312246177728027	-4.32938537020434	3.70489301474829
ENSG00000176390	-1.73642057726954	-5.75356840435349	2.28072724981441
ENSG00000176402	-4.57028464085172	-8.587708626961	-0.552860654742436
ENSG00000176406	-1.03013581032365	-5.04705142193469	2.98677980128739
ENSG00000176473	-1.13175684703779	-5.14874981307813	2.88523611900255
ENSG00000176533	-1.03013581032365	-5.04705142193469	2.98677980128739
ENSG00000176593	-1.61085344152532	-5.62792945474081	2.40622257169017
ENSG00000176597	-0.110017427680203	-4.1273007127866	3.90726585742619
ENSG00000176624	-0.223580159673643	-4.24077693513047	3.79361661578319
ENSG00000176641	-2.42844629950317	-6.44521898666016	1.58832638765381
ENSG00000176658	-1.03013581032365	-5.04705142193469	2.98677980128739
ENSG00000176723	-1.95886377217053	-5.97622308918874	2.05849554484768
ENSG00000176771	-2.23670565326778	-6.25431681931289	1.78090551277732
ENSG00000176809	-2.0730562250043	-6.09046138070615	1.94434893069755
ENSG00000176826	-4.90515989325543	-8.9227182301689	-0.887601556341951
ENSG00000176920	-4.41839310475868	-8.43550048663488	-0.401285722882484
ENSG00000176927	-1.76992583002201	-5.78711393509928	2.24726227505526
ENSG00000176945	-5.25153085722142	-9.27191959727655	-1.23114211716629
ENSG00000176994	-0.0557100950798634	-4.07303936677507	3.96161917661535
ENSG00000177182	-2.83955593580221	-6.85825862312646	1.17914675152205
ENSG00000177191	-1.03013581032365	-5.04705142193469	2.98677980128739
ENSG00000177236	-1.03013581032365	-5.04705142193469	2.98677980128739
ENSG00000177283	0.0235445144184359	-3.99407743199389	4.04116646083076
ENSG00000177359	-4.89650828311624	-8.91449177579563	-0.878524790436853
ENSG00000177363	-2.45736402054975	-6.4741472799846	1.5594192388851
ENSG00000177406	-1.03013581032365	-5.04705142193469	2.98677980128739
ENSG00000177409	-3.67539018323772	-7.69311647037626	0.342336103900811
ENSG00000177425	-1.03013581032365	-5.04705142193469	2.98677980128739
ENSG00000177453	-1.03013581032365	-5.04705142193469	2.98677980128739
ENSG00000177464	-2.35007044600109	-6.36681723528973	1.66667634328755
ENSG00000177465	-0.23107119059593	-4.2482853319005	3.78614295070864
ENSG00000177556	-0.145267975442526	-4.16252215895987	3.87198620807482
ENSG00000177602	1.51919231104882	-2.49917428551945	5.5375589076171
ENSG00000177685	-2.66912169739121	-6.68599907901378	1.34775568423137
ENSG00000177694	-2.15713572441488	-6.17469004847678	1.86041859964702
ENSG00000177707	1.380131936656	-2.63810013473589	5.39836400804789
ENSG00000177807	-4.37190540234754	-8.39060775769197	-0.353203047003106
ENSG00000177822	-3.8994773526744	-7.91632887732738	0.117374171978578
ENSG00000177888	-0.119211357777503	-4.13649475287047	3.89807203731546
ENSG00000177889	-0.334042928077264	-4.35116873299403	3.6830828768395
ENSG00000177990	-2.97699875966851	-6.99364778139503	1.03965026205802
ENSG00000178038	-3.17883230464459	-7.19605675884123	0.838392149552051
ENSG00000178105	-2.09384260902537	-6.11131893292937	1.92363371487862
ENSG00000178162	-2.86000377968945	-6.87699119343766	1.15698363405876
ENSG00000178226	-3.4187093933015	-7.43543186870029	0.598013082097287
ENSG00000178234	-1.03013581032365	-5.04705142193469	2.98677980128739
ENSG00000178404	-1.03013581032365	-5.04705142193469	2.98677980128739
ENSG00000178429	-4.79255242065604	-8.80998279341598	-0.775122047896099
ENSG00000178502	1.6060175116332	-2.41249621127782	5.62453123454422
ENSG00000178538	0.505800796981949	-3.51244251668929	4.52404411065318
ENSG00000178665	-3.61006001200353	-7.62682409946557	0.406704075458508
ENSG00000178726	-0.0203380393245274	-4.03769729911693	3.99702122046788
ENSG00000178809	-3.77628537851091	-7.79413337824735	0.241562621225533
ENSG00000178852	-1.03013581032365	-5.04705142193469	2.98677980128739
ENSG00000178878	2.54841971922749	-1.47140218716762	6.56824162562259
ENSG00000179046	-5.11477966004368	-9.13223709175852	-1.09732222832884
ENSG00000179344	-11.8458853236973	-15.8732931900162	-7.81847745737844
ENSG00000179362	-1.03013581032365	-5.04705142193469	2.98677980128739
ENSG00000179388	2.28903747420542	-1.73010530546164	6.30818025387249
ENSG00000179397	-1.83785031391104	-5.85509521127197	2.1793945834499
ENSG00000179406	-6.20289864806711	-10.2212387761966	-2.1845585199376
ENSG00000179532	-3.13170937006911	-7.14836538219501	0.884946642056796
ENSG00000179583	-1.9922897088437	-6.00968361949458	2.02510420180717
ENSG00000179715	-4.55759053286331	-8.5749657041911	-0.540215361535526
ENSG00000179743	-1.03013581032365	-5.04705142193469	2.98677980128739
ENSG00000179750	-0.251619022143389	-4.26879563895574	3.76555759466897
ENSG00000179818	-1.66023697956282	-5.67734465446967	2.35687069534402
ENSG00000179826	-4.66546381875092	-8.68265405043491	-0.64827358706692
ENSG00000179855	1.90337901465318	-2.11527084171007	5.92202887101643
ENSG00000179869	-2.14835662661904	-6.1659291782175	1.86921592497942
ENSG00000179899	-1.85609264256499	-5.87333069550039	2.16114541037042
ENSG00000180008	-0.168957416767195	-4.18619402213914	3.84827918860475
ENSG00000180011	-0.0853226438246327	-4.1026252730341	3.93197998538483
ENSG00000180155	-1.03013581032365	-5.04705142193469	2.98677980128739
ENSG00000180229	-2.76230825166329	-6.77923636620902	1.25461986288243
ENSG00000180251	-4.52966491843137	-8.54674496322329	-0.512584873639458
ENSG00000180340	-0.198244046107019	-4.2154676003926	3.81897950817856
ENSG00000180353	-10.0562748626658	-14.081026334838	-6.03152339049353
ENSG00000180385	-2.04773436613919	-6.06515747419355	1.96968874191516
ENSG00000180509	-3.42264211636449	-7.43936268113693	0.594078448407954
ENSG00000180530	-0.114708884354821	-4.13198827187363	3.90257050316399
ENSG00000180776	-0.136931707741526	-4.15419224048148	3.88032882499843
ENSG00000180822	-1.13646730734191	-5.15346588770194	2.88053127301812
ENSG00000181019	2.73085012204519	-1.28941850628904	6.75111875037943
ENSG00000181031	-2.34947374818531	-6.3662203557513	1.66727285938067
ENSG00000181126	-1.03013581032365	-5.04705142193469	2.98677980128739
ENSG00000181274	-0.410811871540101	-4.42798686878339	3.60636312570319
ENSG00000181284	-0.242328074229819	-4.25951281033886	3.77485666187922
ENSG00000181404	-3.06641337594793	-7.08306498018496	0.950238228289105
ENSG00000181458	-4.55253704238065	-8.56976769265386	-0.53530639210744
ENSG00000181588	-0.28783968469073	-4.30499395661915	3.72931458723769
ENSG00000181649	1.32501789338626	-2.69315215942888	5.34318794620141
ENSG00000181652	-2.58137952293449	-6.59821433851006	1.43545529264108
ENSG00000181722	-1.03013581032365	-5.04705142193469	2.98677980128739
ENSG00000181790	-6.83196767260234	-10.8514010195669	-2.81253432563782
ENSG00000181804	-1.03013581032365	-5.04705142193469	2.98677980128739
ENSG00000181856	-3.154691962044	-7.17140948936252	0.862025565274534
ENSG00000181896	-1.67615263601261	-5.6932614260932	2.34095615406798
ENSG00000181915	-0.215414389505114	-4.23261686073191	3.80178808172168
ENSG00000182109	-4.1157999575146	-8.13274577523612	-0.0988541397930938
ENSG00000182150	0.0121405824804501	-4.00524935850303	4.02953052346393
ENSG00000182185	-1.77703640420915	-5.79421289584636	2.24014008742807
ENSG00000182197	-1.03013581032365	-5.04705142193469	2.98677980128739
ENSG00000182247	-1.03013581032365	-5.04705142193469	2.98677980128739
ENSG00000182272	-3.41052191685538	-7.42796041835909	0.606916584648327
ENSG00000182326	-7.13198880103625	-11.1517574990283	-3.1122201030442
ENSG00000182463	-3.34599034426323	-7.36278121455133	0.670800526024879
ENSG00000182472	-1.67727973976501	-5.6943892226144	2.33982974308437
ENSG00000182481	-0.0135529354233262	-4.03091933812392	4.00381346727727
ENSG00000182484	-3.50651978300684	-7.5233077367152	0.510268170701512
ENSG00000182492	-11.0866997131622	-15.1241019568867	-7.04929746943763
ENSG00000182504	-0.285855370071624	-4.30301217628074	3.73130143613749
ENSG00000182545	-5.76185993970203	-9.78004912605903	-1.74367075334502
ENSG00000182578	-8.29841741753657	-12.3193969821895	-4.27743785288369
ENSG00000182600	-3.41324678396001	-7.43068801210685	0.604194444186831
ENSG00000182612	-2.26200372566169	-6.27872621935366	1.75471876803027
ENSG00000182621	-4.73241557813661	-8.74964243304679	-0.715188723226439
ENSG00000182648	-2.33625602017686	-6.35299866216958	1.68048662181587
ENSG00000182771	-7.41431360084916	-11.4340274678235	-3.39459973387477
ENSG00000182774	-1.03013581032365	-5.04705142193469	2.98677980128739
ENSG00000182841	-1.03013581032365	-5.04705142193469	2.98677980128739
ENSG00000182866	-8.5017926714532	-12.5239112245987	-4.47967411830766
ENSG00000182873	-3.23992910914001	-7.25661890891982	0.776760690639789
ENSG00000182983	-2.56463751326586	-6.58146478016407	1.45218975363235
ENSG00000183018	-4.05928793434992	-8.07623643381082	-0.0423394348890112
ENSG00000183032	-5.97756477251399	-9.99616967156486	-1.95895987346312
ENSG00000183049	-3.56121552984588	-7.5779718206418	0.455540760950047
ENSG00000183066	-4.12159558367775	-8.13910023815642	-0.104090929199079
ENSG00000183091	-3.23453406200532	-7.25127172110206	0.782203597091425
ENSG00000183098	-4.29709470944588	-8.31410568380653	-0.280083735085237
ENSG00000183111	-3.25939966041123	-7.276694558012	0.75789523718954
ENSG00000183145	-1.84555166769991	-5.86280334148722	2.17170000608741
ENSG00000183160	-3.23083169905032	-7.24810113177211	0.786437733671467
ENSG00000183166	-1.03013581032365	-5.04705142193469	2.98677980128739
ENSG00000183273	-2.72782368665577	-6.74630622430334	1.29065885099179
ENSG00000183281	-3.33524979079123	-7.35193254193894	0.681432960356485
ENSG00000183323	-3.46852366706156	-7.48528632476361	0.548238990640499
ENSG00000183426	-3.91142217038925	-7.92832993741043	0.105485596631931
ENSG00000183569	-1.7383129292757	-5.75546204895846	2.27883619040705
ENSG00000183570	-1.03013581032365	-5.04705142193469	2.98677980128739
ENSG00000183674	-0.244281848693407	-4.2616023799926	3.77303868260578
ENSG00000183722	-1.03013581032365	-5.04705142193469	2.98677980128739
ENSG00000183723	-0.240193296761739	-4.25737869629143	3.77699210276795
ENSG00000183760	1.40806082604331	-2.61183085374923	5.42795250583585
ENSG00000183784	-2.06194973784793	-6.07941989963887	1.95552042394301
ENSG00000183793	-3.50514339579109	-7.52267942897589	0.512392637393715
ENSG00000184058	-5.86059263002823	-9.8795202812914	-1.84166497876507
ENSG00000184060	-6.44077109310479	-10.4604876513823	-2.4210545348273
ENSG00000184113	-3.09510313088976	-7.11225888447732	0.922052622697791
ENSG00000184178	-1.1341074151491	-5.15110316032566	2.88288833002746
ENSG00000184206	-5.42780962010325	-9.4454858153978	-1.4101334248087
ENSG00000184220	-1.76164092431922	-5.77880632153076	2.25552447289231
ENSG00000184224	-6.63794610780675	-10.6573584444614	-2.61853377115212
ENSG00000184292	-3.81335276840401	-7.83124715836487	0.20454162155686
ENSG00000184304	-1.03013581032365	-5.04705142193469	2.98677980128739
ENSG00000184343	-5.25024464404867	-9.26791047778184	-1.2325788103155
ENSG00000184347	-6.71638316276877	-10.7353932383575	-2.69737308718006
ENSG00000184349	-1.03013581032365	-5.04705142193469	2.98677980128739
ENSG00000184351	-3.25794634252991	-7.27523993176285	0.759347246703031
ENSG00000184363	-5.3322045440251	-9.35277328252001	-1.31163580553019
ENSG00000184381	-3.11216607653631	-7.12881745027945	0.904485297206827
ENSG00000184489	-2.63886498111508	-6.65572711435873	1.37799715212858
ENSG00000184500	-0.06797706149104	-4.08529450169899	3.94934037871691
ENSG00000184557	-5.172368025736	-9.18993512832398	-1.15480092314801
ENSG00000184613	-6.07211921717283	-10.091651363823	-2.05258707052271
ENSG00000184661	-0.207962131746611	-4.22517190950354	3.80924764601032
ENSG00000184719	-1.03013581032365	-5.04705142193469	2.98677980128739
ENSG00000184792	-1.03013581032365	-5.04705142193469	2.98677980128739
ENSG00000184828	-8.2131070127002	-12.2343165732108	-4.19189745218964
ENSG00000184903	-2.21598707824981	-6.23364580093876	1.80167164443915
ENSG00000184916	-6.4010330431043	-10.4200107564282	-2.38205532978043
ENSG00000184985	-2.56510445705102	-6.58193193199523	1.45172301789319
ENSG00000185044	-4.90897570613006	-8.92647883164981	-0.891472580610306
ENSG00000185046	-1.03013581032365	-5.04705142193469	2.98677980128739
ENSG00000185070	1.67670383054321	-2.34193036413026	5.69533802521668
ENSG00000185090	-5.34052703726624	-9.35843853692805	-1.32261553760443
ENSG00000185101	-2.94454377591864	-6.96158755248529	1.072500000648
ENSG00000185104	-1.69926550667989	-5.71638878448146	2.31785777112168
ENSG00000185127	-0.320240800689306	-4.33749096622013	3.69700936484151
ENSG00000185158	-2.46956462971199	-6.48764096906816	1.54851170964418
ENSG00000185164	1.83776574074208	-2.18089808078776	5.85642956227192
ENSG00000185261	-1.03013581032365	-5.04705142193469	2.98677980128739
ENSG00000185262	-0.268803118786871	-4.28596950204076	3.74836326446702
ENSG00000185291	-7.86212932418266	-11.881955787478	-3.84230286088733
ENSG00000185305	-1.03013581032365	-5.04705142193469	2.98677980128739
ENSG00000185345	-1.812787520413	-5.83001084049801	2.20443579967202
ENSG00000185420	-1.89109791456282	-5.90839106882659	2.12619523970094
ENSG00000185437	-3.81890754859686	-7.83577235204764	0.19795725485392
ENSG00000185477	2.60324326587263	-1.41615139450497	6.62263792625023
ENSG00000185479	-6.47359091038203	-10.4971618886681	-2.45001993209597
ENSG00000185499	-2.95268357337164	-6.9697330239563	1.06436587721303
ENSG00000185527	0.00216818668537183	-4.01521155137984	4.01954792475058
ENSG00000185565	-2.09760473725791	-6.11511610164419	1.91990662712836
ENSG00000185567	-2.99714254142966	-7.01422374938144	1.01993866652211
ENSG00000185585	-3.08994743808761	-7.1070991115343	0.927204235359087
ENSG00000185630	-1.69226780609913	-5.70938663487059	2.32485102267232
ENSG00000185633	-8.15287683528064	-12.1732563863406	-4.13249728422072
ENSG00000185686	-16.2804992016317	-20.3559278678653	-12.2050705353981
ENSG00000185829	-1.71216838982011	-5.72930001514885	2.30496323550863
ENSG00000185864	-7.07735324059934	-11.0967384803666	-3.05796800083207
ENSG00000185869	-1.66824394661188	-5.6853479149379	2.34886002171415
ENSG00000185900	1.53352755027916	-2.48514313260304	5.55219823316136
ENSG00000185950	-0.397818418980008	-4.41500361627223	3.61936677831222
ENSG00000185973	-1.55958405994924	-5.5766301908872	2.45746207098871
ENSG00000185986	-1.8352963011969	-5.85251739490279	2.181924792509
ENSG00000186073	-1.87414720372759	-5.89140043972583	2.14310603227065
ENSG00000186081	-12.7204973629076	-16.7529973684559	-8.68799735735932
ENSG00000186094	-5.69986148073522	-9.71774807549388	-1.68197488597655
ENSG00000186130	-0.275525400667932	-4.29268985343166	3.7416390520958
ENSG00000186153	-1.71243422042886	-5.72956601971246	2.30469757885473
ENSG00000186166	-1.76184399029082	-5.77900839766367	2.25532041708204
ENSG00000186197	-1.66886317440195	-5.68597666968391	2.34825032088001
ENSG00000186275	-1.03013581032365	-5.04705142193469	2.98677980128739
ENSG00000186395	-5.26361105395499	-9.284026476397	-1.24319563151298
ENSG00000186409	-3.25103380252252	-7.2677155902416	0.765647985196566
ENSG00000186469	-1.03013581032365	-5.04705142193469	2.98677980128739
ENSG00000186472	-3.24334288992677	-7.26062340904178	0.773937629188236
ENSG00000186480	0.0953187200078541	-3.92215823173892	4.11279567175463
ENSG00000186496	-1.6288369728581	-5.64592418899328	2.38825024327708
ENSG00000186517	-5.5792969388003	-9.59729550457925	-1.56129837302135
ENSG00000186567	-7.59591223944315	-11.6163860781178	-3.5754384007685
ENSG00000186638	1.1986429525223	-2.81948863806847	5.21677454311306
ENSG00000186642	-3.73359277206128	-7.75038947403706	0.283203929914505
ENSG00000186660	-0.324312610405584	-4.34155919264191	3.69293397183074
ENSG00000186704	-1.67725711515314	-5.69437635683511	2.33986212652884
ENSG00000186715	-3.82192273019621	-7.83874844450722	0.19490298411481
ENSG00000186827	-6.22212058630132	-10.2409750397648	-2.20326613283785
ENSG00000186847	-13.7166748407687	-17.7546106636495	-9.67873901788781
ENSG00000186854	-1.79222456546746	-5.8094307255869	2.22498159465199
ENSG00000186868	-1.03013581032365	-5.04705142193469	2.98677980128739
ENSG00000186871	0.0556012263104356	-3.96185992450972	4.07306237713059
ENSG00000186952	-1.03013581032365	-5.04705142193469	2.98677980128739
ENSG00000187010	-2.29249037430142	-6.31025295637495	1.72527220777212
ENSG00000187017	-5.768957816984	-9.78711663551496	-1.75079899845304
ENSG00000187118	-1.85132351219272	-5.86855762630515	2.16591060191971
ENSG00000187173	-4.74907565267701	-8.76843911428082	-0.72971219107319
ENSG00000187187	-1.03013581032365	-5.04705142193469	2.98677980128739
ENSG00000187193	-3.95180547868895	-7.96988110174172	0.0662701443638114
ENSG00000187244	-4.77400282046095	-8.79137906029103	-0.75662658063087
ENSG00000187391	-1.56584668767739	-5.58289630554444	2.45120293018967
ENSG00000187416	-4.53473090129607	-8.55185351081681	-0.517608291775325
ENSG00000187479	-0.266987338958376	-4.28428613654044	3.75031145862369
ENSG00000187546	-2.77102049676368	-6.78795364540354	1.24591265187619
ENSG00000187667	-1.62054013543841	-5.63762213647925	2.39654186560244
ENSG00000187720	-4.84116649036456	-8.85852118943436	-0.823811791294755
ENSG00000187764	-2.62825807949625	-6.64511500926814	1.38859885027565
ENSG00000187955	-4.6632957090394	-8.68070844141453	-0.645882976664277
ENSG00000188004	-4.00439192607902	-8.02141598783238	0.0126321356743446
ENSG00000188070	-0.345194987420208	-4.36242349438583	3.67203351954542
ENSG00000188107	-2.23086043075245	-6.24853881461493	1.78681795311003
ENSG00000188153	-3.78059796257089	-7.79845131329004	0.237255388148272
ENSG00000188163	-2.39228981023683	-6.41005477783864	1.62547515736499
ENSG00000188185	-2.21083991538875	-6.22846904809945	1.80678921732195
ENSG00000188191	-1.61268918250387	-5.62976632213534	2.4043879571276
ENSG00000188227	-6.38334855411144	-10.4015565292465	-2.36514057897641
ENSG00000188229	-0.266351848807561	-4.28351983058109	3.75081613296596
ENSG00000188342	-1.12924180885573	-5.1462318508663	2.88774823315485
ENSG00000188343	-0.275910244550107	-4.29307178631229	3.74125129721208
ENSG00000188372	-4.08817052629902	-8.1051357018148	-0.0712053507832398
ENSG00000188404	-2.98301869293667	-7.00202522565118	1.03598783977784
ENSG00000188467	0.094291346223548	-3.92318635256617	4.11176904501327
ENSG00000188486	0.0215546411590264	-3.99584547877056	4.03895476108862
ENSG00000188488	-5.3145711939891	-9.33510022577153	-1.29404216220667
ENSG00000188505	-6.69873665609613	-10.7182858204691	-2.67918749172311
ENSG00000188596	-3.62562346511557	-7.64248202072931	0.391235090498181
ENSG00000188613	-1.03013581032365	-5.04705142193469	2.98677980128739
ENSG00000188641	-1.03013581032365	-5.04705142193469	2.98677980128739
ENSG00000188681	-3.83839110778896	-7.85524422690952	0.17846201133161
ENSG00000188738	-3.66055003481107	-7.67730172509143	0.356201655469289
ENSG00000188761	-6.41037476432052	-10.4288865202017	-2.39186300843932
ENSG00000188818	-3.08294037778226	-7.10008653386821	0.934205778303689
ENSG00000188825	-2.52902145735762	-6.54708402229708	1.48904110758184
ENSG00000188859	-1.03013581032365	-5.04705142193469	2.98677980128739
ENSG00000188933	-3.3845659544254	-7.40128172165666	0.632149812805856
ENSG00000188958	0.222115018973764	-3.79601631112482	4.24024634907235
ENSG00000189042	-1.71298830703941	-5.7301212827653	2.30414466868648
ENSG00000189057	-0.0340052968095817	-4.05135276430107	3.98334217068191
ENSG00000189058	-3.31800706459488	-7.33535587751075	0.699341748320977
ENSG00000189136	-1.60718019629876	-5.62425396731933	2.40989357472182
ENSG00000189143	-6.76308208117312	-10.782420625512	-2.7437435368342
ENSG00000189144	-1.97805198935935	-5.99540142269118	2.03929744397249
ENSG00000189212	-3.94978427764928	-7.96667070108503	0.0671021457864631
ENSG00000189283	-3.85423834746766	-7.87144475941968	0.162968064484369
ENSG00000189343	3.27905093470557	-0.761194040054833	7.31929590946598
ENSG00000196074	-1.03013581032365	-5.04705142193469	2.98677980128739
ENSG00000196116	-0.123496734651924	-4.14076804054034	3.89377457123649
ENSG00000196136	-10.6461446141428	-14.6733657232836	-6.61892350500201
ENSG00000196139	-6.28920767470442	-10.3080606220929	-2.27035472731592
ENSG00000196154	-5.75876051080933	-9.7768803579701	-1.74064066364855
ENSG00000196189	-5.75367069666003	-9.77190594000597	-1.7354354533141
ENSG00000196205	0.370905249678045	-3.6469442854739	4.38875478482999
ENSG00000196218	-2.41807896417968	-6.43484799454451	1.59869006618515
ENSG00000196220	-3.28860874718828	-7.30536886793658	0.728151373560015
ENSG00000196268	-3.1534484491371	-7.17015224000367	0.863255341729462
ENSG00000196284	-2.43240968074166	-6.45041120065233	1.58559183916901
ENSG00000196295	-2.9692595805131	-6.98589383023267	1.04737466920647
ENSG00000196305	-0.25314889183086	-4.27032557856005	3.76402779489833
ENSG00000196312	1.53967665813299	-2.47917976083228	5.55853307709827
ENSG00000196329	-5.52707358030599	-9.54502593236695	-1.50912122824503
ENSG00000196368	1.95949459550245	-2.05925700624522	5.97824619725013
ENSG00000196376	-3.28357241881921	-7.30088928120465	0.733744443566236
ENSG00000196502	-2.85416370733973	-6.87114740048269	1.16281998580322
ENSG00000196511	-1.85707967924207	-5.87431855109763	2.16015919261349
ENSG00000196549	3.9854719821158	-0.0401152266391076	8.01105919087071
ENSG00000196557	-5.57777932144792	-9.59602653595088	-1.55953210694495
ENSG00000196562	-5.06344385692802	-9.08089513309406	-1.04599258076198
ENSG00000196588	-1.80862069603442	-5.82582084503143	2.20857945296259
ENSG00000196591	-0.32794074477278	-4.34507018826254	3.68918869871698
ENSG00000196611	0.267603133158952	-3.7505916935439	4.2857979598618
ENSG00000196628	-1.03013581032365	-5.04705142193469	2.98677980128739
ENSG00000196636	-2.11247997057051	-6.12997887837401	1.90501893723299
ENSG00000196684	-54.9698261514447	-60.1507026255571	-49.7889496773323
ENSG00000196696	-5.5780791815964	-9.59642082129895	-1.55973754189385
ENSG00000196754	-3.77458462835871	-7.79243052118198	0.243261264464562
ENSG00000196782	-1.03013581032365	-5.04705142193469	2.98677980128739
ENSG00000196814	-3.42016473752473	-7.43693496446544	0.59660548941598
ENSG00000196865	-0.406923588897633	-4.42410161799797	3.6102544402027
ENSG00000196878	-3.28158018633196	-7.29889522398065	0.735734851316735
ENSG00000196917	-1.03013581032365	-5.04705142193469	2.98677980128739
ENSG00000196972	1.11515976368722	-2.90389791425745	5.13421744163189
ENSG00000197008	-1.13127724276584	-5.14826964725555	2.88571516172386
ENSG00000197043	-0.0289171057002221	-4.04626929072734	3.98843507932689
ENSG00000197045	-0.188638653101116	-4.20586026456045	3.82858295835821
ENSG00000197046	-4.86681542002846	-8.884184052723	-0.849446787333923
ENSG00000197140	-3.75177262291858	-7.76858227837388	0.265037032536718
ENSG00000197157	-2.05387890888719	-6.07133994841304	1.96358213063866
ENSG00000197181	-6.19084681906917	-10.2092753289825	-2.17241830915587
ENSG00000197182	-2.74350417695757	-6.76042159573654	1.2734132418214
ENSG00000197191	-3.67057039674666	-7.68829103652528	0.347150243031966
ENSG00000197249	-5.99132895450873	-10.0100007207666	-1.97265718825081
ENSG00000197291	-3.8637259998007	-7.88068451730885	0.153232517707456
ENSG00000197324	-0.269741973699207	-4.28690774616993	3.74742379877152
ENSG00000197372	-1.03013581032365	-5.04705142193469	2.98677980128739
ENSG00000197380	-3.22805015366232	-7.24474459465408	0.788644287329436
ENSG00000197429	-1.03013581032365	-5.04705142193469	2.98677980128739
ENSG00000197461	-3.01077269242453	-7.02786389594448	1.00631851109541
ENSG00000197467	-5.51146013409243	-9.52919422246789	-1.49372604571698
ENSG00000197535	-0.0862652750824798	-4.10356710993986	3.9310365597749
ENSG00000197536	-4.12944593514707	-8.14643464940276	-0.112457220891376
ENSG00000197548	-2.13932466166136	-6.15685723152628	1.87820790820356
ENSG00000197579	-0.198119972358726	-4.21533505321179	3.81909510849434
ENSG00000197580	-5.26326037794406	-9.28081810105948	-1.24570265482864
ENSG00000197599	-3.86868560241116	-7.8855294798572	0.148158275034883
ENSG00000197601	-0.252107283735554	-4.26928439802343	3.76506983055233
ENSG00000197614	-8.67631218711849	-12.6980770830511	-4.65454729118587
ENSG00000197632	3.83382634606047	-0.188786971779753	7.85643966390069
ENSG00000197635	3.79085088836928	-0.230902289130684	7.81260406586925
ENSG00000197701	-3.33435225037525	-7.35171650126332	0.683012000512822
ENSG00000197771	-0.162456715539043	-4.17969775145563	3.85478432037754
ENSG00000197822	-5.18761454847206	-9.20517660144601	-1.17005249549812
ENSG00000197852	-3.18174781325595	-7.19843511264665	0.834939486134745
[truncated: 768 more rows]
