# Supplementary material for: Ensemble Modeling Approach Targeting Heterogeneous RNA-Seq data: Application to Melanoma Pseudogenes
Source: Sci Rep. 2017 Dec 11;7:17344. doi: 10.1038/s41598-017-17337-7 (PMC5725464; doi:10.1038/s41598-017-17337-7)
Supplement: Supplementary file 1 — Supplementary Files [file 41598_2017_17337_MOESM1_ESM.zip › Supplementary_Files/8_Models/8_2_Linear_Regression_Model_LRM_Selection/Supplementary Table 8.2.4.txt]

GeneID	LRM Fitted Value	LRM Fitted Value (Lower Bound)	LRM Fitted Value (Upper Bound)
ENSG00000000460	-0.388171707100724	-68.9918871900669	68.2155437758655
ENSG00000002933	-92.7167171753512	-162.145399964551	-23.2880343861517
ENSG00000003147	-6.74707727073071	-75.3939940111442	61.8998394696828
ENSG00000003393	-0.388171707100724	-68.9918871900669	68.2155437758655
ENSG00000004700	13.1197774775839	-55.5020189782448	81.7415739334126
ENSG00000004779	-0.388171707100724	-68.9918871900669	68.2155437758655
ENSG00000004897	12.6874331805199	-55.9329939883551	81.307860349395
ENSG00000004961	-0.388171707100724	-68.9918871900669	68.2155437758655
ENSG00000005022	-0.388171707100724	-68.9918871900669	68.2155437758655
ENSG00000005238	-0.388171707100724	-68.9918871900669	68.2155437758655
ENSG00000005302	-0.388171707100724	-68.9918871900669	68.2155437758655
ENSG00000005339	-0.388171707100724	-68.9918871900669	68.2155437758655
ENSG00000005700	-0.388171707100724	-68.9918871900669	68.2155437758655
ENSG00000005889	-0.388171707100724	-68.9918871900669	68.2155437758655
ENSG00000006007	-0.388171707100724	-68.9918871900669	68.2155437758655
ENSG00000006128	-18.4953032376613	-87.5349152452565	50.5443087699338
ENSG00000006634	7.66351751370035	-60.9587130730402	76.2857481004409
ENSG00000007202	-0.388171707100724	-68.9918871900669	68.2155437758655
ENSG00000007312	12.7211935091764	-55.9176920845491	81.3600791029019
ENSG00000008018	-0.388171707100724	-68.9918871900669	68.2155437758655
ENSG00000008311	-0.388171707100724	-68.9918871900669	68.2155437758655
ENSG00000009307	-0.388171707100724	-68.9918871900669	68.2155437758655
ENSG00000009335	-0.388171707100724	-68.9918871900669	68.2155437758655
ENSG00000009844	12.1552051345331	-56.4636081681054	80.7740184371715
ENSG00000009954	-0.388171707100724	-68.9918871900669	68.2155437758655
ENSG00000010165	-0.388171707100724	-68.9918871900669	68.2155437758655
ENSG00000010270	-0.388171707100724	-68.9918871900669	68.2155437758655
ENSG00000010292	-0.388171707100724	-68.9918871900669	68.2155437758655
ENSG00000010327	-19.5324635169897	-88.4748945865404	49.409967552561
ENSG00000011007	-0.388171707100724	-68.9918871900669	68.2155437758655
ENSG00000011105	-7.40448598452577	-76.0477998519048	61.2388278828532
ENSG00000011114	-0.388171707100724	-68.9918871900669	68.2155437758655
ENSG00000011275	-8.82189445307217	-77.4738994034153	59.8301104972709
ENSG00000011465	-83.4242059179378	-152.496069167288	-14.3523426685871
ENSG00000011485	-0.388171707100724	-68.9918871900669	68.2155437758655
ENSG00000012232	-0.388171707100724	-68.9918871900669	68.2155437758655
ENSG00000013375	-0.388171707100724	-68.9918871900669	68.2155437758655
ENSG00000013392	-0.388171707100724	-68.9918871900669	68.2155437758655
ENSG00000013503	-0.388171707100724	-68.9918871900669	68.2155437758655
ENSG00000013561	-0.388171707100724	-68.9918871900669	68.2155437758655
ENSG00000013573	-5.3988565364395	-74.0234321239428	63.2257190510638
ENSG00000014123	-0.388171707100724	-68.9918871900669	68.2155437758655
ENSG00000014138	-0.388171707100724	-68.9918871900669	68.2155437758655
ENSG00000014824	-0.388171707100724	-68.9918871900669	68.2155437758655
ENSG00000014919	-0.388171707100724	-68.9918871900669	68.2155437758655
ENSG00000015171	-0.388171707100724	-68.9918871900669	68.2155437758655
ENSG00000015479	-0.388171707100724	-68.9918871900669	68.2155437758655
ENSG00000015676	-5.42419077545387	-74.0497815924095	63.2014000415017
ENSG00000017797	-0.388171707100724	-68.9918871900669	68.2155437758655
ENSG00000018280	-2.94901422753912	-71.6349441408202	65.736915685742
ENSG00000018610	6.38366145912275	-62.2431412405059	75.0104641587514
ENSG00000019549	10.3627107350433	-58.2709290982674	78.996350568354
ENSG00000019582	-104.056222752773	-173.287708357675	-34.8247371478723
ENSG00000020922	12.542491309547	-56.0774885072949	81.1624711263889
ENSG00000022267	6.25806357704163	-62.3841428866047	74.9002700406879
ENSG00000023041	-0.388171707100724	-68.9918871900669	68.2155437758655
ENSG00000023228	-0.388171707100724	-68.9918871900669	68.2155437758655
ENSG00000023516	8.84967824832802	-59.7803084379327	77.4796649345887
ENSG00000023697	-5.40347708586738	-74.0277015903991	63.2207474186644
ENSG00000023734	-0.388171707100724	-68.9918871900669	68.2155437758655
ENSG00000023909	12.8484909817607	-55.7724401690964	81.4694221326179
ENSG00000024048	-0.388171707100724	-68.9918871900669	68.2155437758655
ENSG00000024526	5.3380668316129	-63.3125874442018	73.9887211074276
ENSG00000025156	-0.388171707100724	-68.9918871900669	68.2155437758655
ENSG00000025772	-0.388171707100724	-68.9918871900669	68.2155437758655
ENSG00000028839	-0.388171707100724	-68.9918871900669	68.2155437758655
ENSG00000029363	12.7741532176738	-55.8465444143363	81.3948508496838
ENSG00000029364	-0.388171707100724	-68.9918871900669	68.2155437758655
ENSG00000029993	-0.388171707100724	-68.9918871900669	68.2155437758655
ENSG00000030110	-0.388171707100724	-68.9918871900669	68.2155437758655
ENSG00000031003	12.1447207356384	-56.4740615707776	80.7635030420544
ENSG00000032389	-5.71802932044934	-74.3444811539675	62.9084225130688
ENSG00000033867	3.32423792694006	-65.3152202087624	71.9636960626425
ENSG00000034063	12.173622447975	-56.445245378279	80.7924902742291
ENSG00000034152	-0.388171707100724	-68.9918871900669	68.2155437758655
ENSG00000035141	-0.388171707100724	-68.9918871900669	68.2155437758655
ENSG00000035499	9.11436427969012	-59.5225811981139	77.7513097574941
ENSG00000035664	-2.01187805607538	-70.6966778952157	66.6729217830649
ENSG00000036054	-0.388171707100724	-68.9918871900669	68.2155437758655
ENSG00000037241	-0.388171707100724	-68.9918871900669	68.2155437758655
ENSG00000038274	-0.388171707100724	-68.9918871900669	68.2155437758655
ENSG00000038945	-12.4072311159555	-81.4125199866816	56.5980577547707
ENSG00000039319	2.88874696433837	-65.7496101788643	71.527104107541
ENSG00000040199	-0.388171707100724	-68.9918871900669	68.2155437758655
ENSG00000040275	-0.388171707100724	-68.9918871900669	68.2155437758655
ENSG00000042088	-0.388171707100724	-68.9918871900669	68.2155437758655
ENSG00000043093	-0.388171707100724	-68.9918871900669	68.2155437758655
ENSG00000043462	-48.2167463773253	-116.985906814449	20.552414059798
ENSG00000044574	-0.388171707100724	-68.9918871900669	68.2155437758655
ENSG00000047056	-0.388171707100724	-68.9918871900669	68.2155437758655
ENSG00000047579	-7.83758614822479	-76.4783660243439	60.8031937278943
ENSG00000047621	-0.388171707100724	-68.9918871900669	68.2155437758655
ENSG00000047644	-0.388171707100724	-68.9918871900669	68.2155437758655
ENSG00000047662	-0.388171707100724	-68.9918871900669	68.2155437758655
ENSG00000048028	-0.388171707100724	-68.9918871900669	68.2155437758655
ENSG00000048471	-5.49288632232363	-74.1185784193948	63.1328057747475
ENSG00000048828	-0.388171707100724	-68.9918871900669	68.2155437758655
ENSG00000049245	-0.388171707100724	-68.9918871900669	68.2155437758655
ENSG00000050130	-0.388171707100724	-68.9918871900669	68.2155437758655
ENSG00000050393	-0.388171707100724	-68.9918871900669	68.2155437758655
ENSG00000050748	-0.388171707100724	-68.9918871900669	68.2155437758655
ENSG00000051620	-0.388171707100724	-68.9918871900669	68.2155437758655
ENSG00000052795	8.59518830639835	-60.0335422512977	77.2239188640944
ENSG00000052802	7.4058191022804	-61.2138628466833	76.0255010512441
ENSG00000053770	11.9766617083666	-56.641627940856	80.5949513575891
ENSG00000053918	-8.61321905656656	-77.4872394774564	60.2608013643233
ENSG00000054611	-7.66816447552593	-76.3092163747922	60.9728874237403
ENSG00000055070	-0.388171707100724	-68.9918871900669	68.2155437758655
ENSG00000055917	12.3613676864371	-56.2580613620737	80.9807967349479
ENSG00000056586	7.92179556077381	-60.7009611904124	76.5445523119601
ENSG00000057019	25.1332267395354	-43.5249003380285	93.7913538170993
ENSG00000057252	10.5386844487564	-58.0968911430658	79.1742600405786
ENSG00000057608	-0.388171707100724	-68.9918871900669	68.2155437758655
ENSG00000058056	8.49327578668282	-60.132091000794	77.1186425741597
ENSG00000058063	7.98291016455493	-60.6442172261192	76.610037555229
ENSG00000058453	-7.77855395010092	-76.4192380264169	60.8621301262151
ENSG00000058804	7.82641993678638	-60.7987884183498	76.4516282919225
ENSG00000059377	2.34241638388534	-66.3534535684923	71.038286336263
ENSG00000060749	8.10548650736485	-60.5182225829679	76.7291955976976
ENSG00000060762	-0.388171707100724	-68.9918871900669	68.2155437758655
ENSG00000061676	6.4638340874859	-62.1546320097686	75.0823001847404
ENSG00000061794	-0.388171707100724	-68.9918871900669	68.2155437758655
ENSG00000061918	9.41107096978319	-59.2225458554397	78.0446877950061
ENSG00000062650	-0.388171707100724	-68.9918871900669	68.2155437758655
ENSG00000064309	12.8801836190004	-55.7408475583713	81.5012147963722
ENSG00000064419	6.73292457491382	-61.8855580610046	75.3514072108323
ENSG00000064607	-0.388171707100724	-68.9918871900669	68.2155437758655
ENSG00000064703	-0.388171707100724	-68.9918871900669	68.2155437758655
ENSG00000064726	7.12052985847347	-61.5010248063068	75.7420845232538
ENSG00000064989	-5.81216735002499	-74.5628215701337	62.9384868700837
ENSG00000065060	-0.388171707100724	-68.9918871900669	68.2155437758655
ENSG00000065135	-0.388171707100724	-68.9918871900669	68.2155437758655
ENSG00000065150	-0.388171707100724	-68.9918871900669	68.2155437758655
ENSG00000065154	8.84991810336546	-59.7840531908743	77.4838893976052
ENSG00000065328	2.14536251404996	-66.4887986934303	70.7795237215302
ENSG00000065600	-0.388171707100724	-68.9918871900669	68.2155437758655
ENSG00000065613	8.05713681214475	-60.5683859472877	76.6826595715772
ENSG00000065615	12.4540304213895	-56.1656792539635	81.0737400967426
ENSG00000065665	-0.388171707100724	-68.9918871900669	68.2155437758655
ENSG00000065809	13.9494503809912	-54.6751201070502	82.5740208690325
ENSG00000065882	-0.388171707100724	-68.9918871900669	68.2155437758655
ENSG00000065978	-0.388171707100724	-68.9918871900669	68.2155437758655
ENSG00000066044	-0.388171707100724	-68.9918871900669	68.2155437758655
ENSG00000066084	-0.388171707100724	-68.9918871900669	68.2155437758655
ENSG00000066135	-0.388171707100724	-68.9918871900669	68.2155437758655
ENSG00000066279	27.2713563810504	-41.3774427583632	95.920155520464
ENSG00000066322	-0.388171707100724	-68.9918871900669	68.2155437758655
ENSG00000066336	-71.8207251009583	-140.794809403137	-2.84664079877945
ENSG00000066557	12.9769987972839	-55.6443396818429	81.5983372764106
ENSG00000066583	-0.388171707100724	-68.9918871900669	68.2155437758655
ENSG00000066739	13.6692944678314	-54.9543177938396	82.2929067295024
ENSG00000066926	-0.388171707100724	-68.9918871900669	68.2155437758655
ENSG00000067048	-7.97746429180387	-76.6230309187578	60.66810233515
ENSG00000067064	8.43930712207917	-60.1889268750272	77.0675411191856
ENSG00000067560	-0.388171707100724	-68.9918871900669	68.2155437758655
ENSG00000067606	-1.62866928356247	-70.2861807547077	67.0288421875827
ENSG00000067646	12.3327284151007	-56.3261489659331	80.9916057961345
ENSG00000067900	-0.388171707100724	-68.9918871900669	68.2155437758655
ENSG00000067992	12.3231304189526	-56.2961835286367	80.9424443665419
ENSG00000068028	-0.388171707100724	-68.9918871900669	68.2155437758655
ENSG00000068323	-0.388171707100724	-68.9918871900669	68.2155437758655
ENSG00000068438	-0.388171707100724	-68.9918871900669	68.2155437758655
ENSG00000068784	-5.53792484782862	-74.1633319580332	63.087482262376
ENSG00000068793	-0.388171707100724	-68.9918871900669	68.2155437758655
ENSG00000069329	-0.388171707100724	-68.9918871900669	68.2155437758655
ENSG00000069345	-0.388171707100724	-68.9918871900669	68.2155437758655
ENSG00000069431	-45.1051252074491	-113.841240408332	23.6309899934335
ENSG00000069956	13.1918414339603	-55.4301883382828	81.8138712062033
ENSG00000070366	-7.00705753969558	-75.6417492598602	61.627634180469
ENSG00000070367	9.82032655432011	-58.8149306912579	78.4555837998981
ENSG00000070476	-0.388171707100724	-68.9918871900669	68.2155437758655
ENSG00000070614	-0.388171707100724	-68.9918871900669	68.2155437758655
ENSG00000070778	-0.388171707100724	-68.9918871900669	68.2155437758655
ENSG00000070950	-0.388171707100724	-68.9918871900669	68.2155437758655
ENSG00000071082	-0.388171707100724	-68.9918871900669	68.2155437758655
ENSG00000071127	-0.388171707100724	-68.9918871900669	68.2155437758655
ENSG00000071189	-0.388171707100724	-68.9918871900669	68.2155437758655
ENSG00000071537	-0.388171707100724	-68.9918871900669	68.2155437758655
ENSG00000071539	-0.388171707100724	-68.9918871900669	68.2155437758655
ENSG00000071967	-0.388171707100724	-68.9918871900669	68.2155437758655
ENSG00000071994	-0.388171707100724	-68.9918871900669	68.2155437758655
ENSG00000072121	-0.388171707100724	-68.9918871900669	68.2155437758655
ENSG00000072364	9.28692582552293	-59.3504849308439	77.9243365818897
ENSG00000072401	6.34462130374705	-62.2744916444702	74.9637342519643
ENSG00000072501	7.42078197407096	-61.1991656704132	76.0407296185552
ENSG00000072571	4.56612616488849	-64.0835929312587	73.2158452610357
ENSG00000072818	0.522453388176171	-68.1822391907489	69.2271459671013
ENSG00000073111	7.27514433413094	-61.3454047351898	75.8956934034517
ENSG00000073605	-3.13350005299595	-71.8531835025968	65.5861833966049
ENSG00000073712	-0.388171707100724	-68.9918871900669	68.2155437758655
ENSG00000073756	39.2897235577773	-29.4433675865596	108.022814702114
ENSG00000074054	-0.388171707100724	-68.9918871900669	68.2155437758655
ENSG00000074416	-9.12275521417785	-77.7973491024913	59.5518386741356
ENSG00000074696	-0.388171707100724	-68.9918871900669	68.2155437758655
ENSG00000074755	-0.388171707100724	-68.9918871900669	68.2155437758655
ENSG00000075142	-0.388171707100724	-68.9918871900669	68.2155437758655
ENSG00000075218	12.5586703692098	-56.0613590918432	81.1786998302627
ENSG00000075884	-3.60357104028451	-72.3622364092818	65.1550943287128
ENSG00000075975	-0.388171707100724	-68.9918871900669	68.2155437758655
ENSG00000076003	-0.388171707100724	-68.9918871900669	68.2155437758655
ENSG00000076067	-0.388171707100724	-68.9918871900669	68.2155437758655
ENSG00000076108	-0.388171707100724	-68.9918871900669	68.2155437758655
ENSG00000076248	-0.388171707100724	-68.9918871900669	68.2155437758655
ENSG00000076641	26.3468183957176	-42.2978601374966	94.9914969289318
ENSG00000076770	-0.388171707100724	-68.9918871900669	68.2155437758655
ENSG00000077147	-0.388171707100724	-68.9918871900669	68.2155437758655
ENSG00000077152	13.350581425406	-55.2719674093917	81.9731302602038
ENSG00000077380	-0.388171707100724	-68.9918871900669	68.2155437758655
ENSG00000077713	-0.388171707100724	-68.9918871900669	68.2155437758655
ENSG00000077721	-0.388171707100724	-68.9918871900669	68.2155437758655
ENSG00000077782	13.9837463657091	-54.6409429333059	82.6084356647242
ENSG00000077942	9.00932769491513	-59.6119335461796	77.6305889360098
ENSG00000078098	3.44371263543403	-65.1883690625528	72.0757943334208
ENSG00000078668	-0.388171707100724	-68.9918871900669	68.2155437758655
ENSG00000078747	-0.388171707100724	-68.9918871900669	68.2155437758655
ENSG00000079246	-0.388171707100724	-68.9918871900669	68.2155437758655
ENSG00000079332	-0.388171707100724	-68.9918871900669	68.2155437758655
ENSG00000079387	-0.388171707100724	-68.9918871900669	68.2155437758655
ENSG00000079785	-0.388171707100724	-68.9918871900669	68.2155437758655
ENSG00000079950	12.5600606991148	-56.0599730314743	81.1800944297039
ENSG00000080345	7.39131731827816	-61.2310923784862	76.0137270150425
ENSG00000080815	-0.388171707100724	-68.9918871900669	68.2155437758655
ENSG00000080824	-0.388171707100724	-68.9918871900669	68.2155437758655
ENSG00000080839	6.75202565266868	-61.8684677527888	75.3725190581262
ENSG00000080947	-6.76431065186719	-75.4233209963137	61.8946996925794
ENSG00000081019	13.480961097015	-55.1420193341194	82.1039415281495
ENSG00000081041	0.806324422793381	-67.8531683740694	69.4658172196562
ENSG00000081087	12.3215049312789	-56.297804132364	80.9408139949218
ENSG00000081154	-0.388171707100724	-68.9918871900669	68.2155437758655
ENSG00000081181	12.949630094083	-55.6716212481613	81.5708814363273
ENSG00000082068	-8.56822709447995	-77.2145443393715	60.0780901504116
ENSG00000082146	11.9943797347506	-56.6239614816421	80.6127209511433
ENSG00000082153	12.7652479992031	-55.8554217622735	81.3859177606797
ENSG00000082212	12.2131428706248	-56.4058422741384	80.832128015388
ENSG00000082458	13.2692136670713	-55.3530682239903	81.891495558133
ENSG00000082515	-0.388171707100724	-68.9918871900669	68.2155437758655
ENSG00000082898	-0.388171707100724	-68.9918871900669	68.2155437758655
ENSG00000083097	-0.388171707100724	-68.9918871900669	68.2155437758655
ENSG00000083123	-5.59025961022563	-74.2216067744152	63.041087553964
ENSG00000083223	-0.388171707100724	-68.9918871900669	68.2155437758655
ENSG00000083312	8.28363301331753	-60.3423658839946	76.9096319106296
ENSG00000083457	-0.388171707100724	-68.9918871900669	68.2155437758655
ENSG00000083520	-0.388171707100724	-68.9918871900669	68.2155437758655
ENSG00000083844	-0.388171707100724	-68.9918871900669	68.2155437758655
ENSG00000084073	-0.388171707100724	-68.9918871900669	68.2155437758655
ENSG00000084090	-0.388171707100724	-68.9918871900669	68.2155437758655
ENSG00000084093	6.91924487894918	-61.7020413387104	75.5405310966088
ENSG00000084112	25.4691608358024	-43.1766184552726	94.1149401268774
ENSG00000084234	-0.388171707100724	-68.9918871900669	68.2155437758655
ENSG00000084636	-37.3137383117578	-106.002925517569	31.3754488940533
ENSG00000084693	-0.388171707100724	-68.9918871900669	68.2155437758655
ENSG00000084710	12.9616382690917	-55.6596512791744	81.5829278173578
ENSG00000084731	7.98735846790168	-60.6322797824315	76.6069967182348
ENSG00000084754	12.7222127864617	-55.8983226007974	81.3427481737208
ENSG00000085185	-0.388171707100724	-68.9918871900669	68.2155437758655
ENSG00000085231	-0.388171707100724	-68.9918871900669	68.2155437758655
ENSG00000085377	-0.388171707100724	-68.9918871900669	68.2155437758655
ENSG00000085433	-0.388171707100724	-68.9918871900669	68.2155437758655
ENSG00000085449	6.86405137912944	-61.7548969936391	75.482999751898
ENSG00000085491	7.95447391399373	-60.6681226358202	76.5770704638077
ENSG00000085662	9.02696508598249	-59.601785780007	77.655715951972
ENSG00000085719	-0.388171707100724	-68.9918871900669	68.2155437758655
ENSG00000085721	-0.388171707100724	-68.9918871900669	68.2155437758655
ENSG00000085840	13.0672987500862	-55.5543287126396	81.688926212812
ENSG00000085978	-0.388171707100724	-68.9918871900669	68.2155437758655
ENSG00000086189	-0.388171707100724	-68.9918871900669	68.2155437758655
ENSG00000086475	7.09573431125524	-61.52596074111	75.7174293636205
ENSG00000086589	-0.388171707100724	-68.9918871900669	68.2155437758655
ENSG00000086730	-0.324360032875596	-68.9687846107504	68.3200645449993
ENSG00000086758	-0.388171707100724	-68.9918871900669	68.2155437758655
ENSG00000086827	12.6747628730223	-55.9456249556358	81.2951507016805
ENSG00000087152	-0.388171707100724	-68.9918871900669	68.2155437758655
ENSG00000087301	-0.388171707100724	-68.9918871900669	68.2155437758655
ENSG00000087448	7.05622465587573	-61.5662453686231	75.6786946803745
ENSG00000087470	-0.388171707100724	-68.9918871900669	68.2155437758655
ENSG00000087586	12.6248678898271	-55.9953654555758	81.2451012352299
ENSG00000088325	6.79116328723435	-61.8283472317214	75.4106738061901
ENSG00000088340	-20.4737668372441	-89.4500932582147	48.5025595837265
ENSG00000088832	7.0847618320621	-61.5351636288941	75.7046872930183
ENSG00000088836	16.4207933612145	-52.2131802174064	85.0547669398355
ENSG00000088888	-0.388171707100724	-68.9918871900669	68.2155437758655
ENSG00000088930	-0.388171707100724	-68.9918871900669	68.2155437758655
ENSG00000088970	-5.59219803401221	-74.2168979820826	63.0325019140582
ENSG00000088986	-0.388171707100724	-68.9918871900669	68.2155437758655
ENSG00000089057	6.60286500488665	-62.0156195060872	75.2213495158605
ENSG00000089154	-0.388171707100724	-68.9918871900669	68.2155437758655
ENSG00000089597	-0.388171707100724	-68.9918871900669	68.2155437758655
ENSG00000089876	12.4329038402833	-56.1867416424575	81.0525493230241
ENSG00000089902	-0.388171707100724	-68.9918871900669	68.2155437758655
ENSG00000090054	-0.388171707100724	-68.9918871900669	68.2155437758655
ENSG00000090060	-0.388171707100724	-68.9918871900669	68.2155437758655
ENSG00000090316	-0.388171707100724	-68.9918871900669	68.2155437758655
ENSG00000090376	13.728062662925	-54.8957487870494	82.3518741128995
ENSG00000090382	-91.5224046851378	-160.667086290599	-22.3777230796765
ENSG00000090857	-0.388171707100724	-68.9918871900669	68.2155437758655
ENSG00000090889	7.96154786801806	-60.6635394888118	76.5866352248479
ENSG00000091483	12.0847837784388	-56.5338219196002	80.7033894764778
ENSG00000091527	-0.388171707100724	-68.9918871900669	68.2155437758655
ENSG00000091844	2.53236715033638	-66.2034810956493	71.2682153963221
ENSG00000092068	14.907309649863	-53.7207027688384	83.5353220685643
ENSG00000092148	-0.388171707100724	-68.9918871900669	68.2155437758655
ENSG00000092201	-0.388171707100724	-68.9918871900669	68.2155437758655
ENSG00000092847	-0.388171707100724	-68.9918871900669	68.2155437758655
ENSG00000092853	-0.388171707100724	-68.9918871900669	68.2155437758655
ENSG00000092929	-35.6687147816276	-104.382425223803	33.0449956605475
ENSG00000093000	-0.388171707100724	-68.9918871900669	68.2155437758655
ENSG00000093144	-0.388171707100724	-68.9918871900669	68.2155437758655
ENSG00000093183	-0.388171707100724	-68.9918871900669	68.2155437758655
ENSG00000094804	7.64233800865706	-60.978307354957	76.2629833722711
ENSG00000094880	-0.388171707100724	-68.9918871900669	68.2155437758655
ENSG00000094975	-0.388171707100724	-68.9918871900669	68.2155437758655
ENSG00000095002	11.97203002548	-56.646246158001	80.590306208961
ENSG00000095139	-0.388171707100724	-68.9918871900669	68.2155437758655
ENSG00000095261	-0.388171707100724	-68.9918871900669	68.2155437758655
ENSG00000095564	7.16554463213729	-61.4552829747058	75.7863722389804
ENSG00000095574	-0.388171707100724	-68.9918871900669	68.2155437758655
ENSG00000095713	-39.437294909403	-108.218331492518	29.3437416737119
ENSG00000095752	36.6185736022892	-32.3127316153068	105.549878819885
ENSG00000096063	-0.388171707100724	-68.9918871900669	68.2155437758655
ENSG00000096746	-0.388171707100724	-68.9918871900669	68.2155437758655
ENSG00000097033	-0.388171707100724	-68.9918871900669	68.2155437758655
ENSG00000099219	12.6617374526356	-55.9586099799982	81.2820848852693
ENSG00000099246	-0.388171707100724	-68.9918871900669	68.2155437758655
ENSG00000099282	4.08660904410225	-64.6003882436365	72.773606331841
ENSG00000099341	-0.388171707100724	-68.9918871900669	68.2155437758655
ENSG00000099783	-0.388171707100724	-68.9918871900669	68.2155437758655
ENSG00000099954	-7.41347467795791	-76.0895950630782	61.2626457071624
ENSG00000099998	-77.283712022485	-146.271295192648	-8.29612885232201
ENSG00000100027	-0.388171707100724	-68.9918871900669	68.2155437758655
ENSG00000100055	-21.3889202291834	-90.4536214733456	47.6757810149788
ENSG00000100162	14.5045807084916	-54.1219533168407	83.1311147338238
ENSG00000100181	-0.908643166265584	-69.7269387553621	67.9096524228309
ENSG00000100209	-0.388171707100724	-68.9918871900669	68.2155437758655
ENSG00000100221	-0.388171707100724	-68.9918871900669	68.2155437758655
ENSG00000100281	-0.388171707100724	-68.9918871900669	68.2155437758655
ENSG00000100335	-0.388171707100724	-68.9918871900669	68.2155437758655
ENSG00000100336	-6.37992818066627	-75.1133720220321	62.3535156606995
ENSG00000100342	-89.1108818220462	-158.290278311537	-19.9314853325553
ENSG00000100364	8.47002742671346	-60.1549240117072	77.0949788651341
ENSG00000100416	-0.388171707100724	-68.9918871900669	68.2155437758655
ENSG00000100426	7.68448509015449	-60.9405080742112	76.3094782545201
ENSG00000100441	-0.388171707100724	-68.9918871900669	68.2155437758655
ENSG00000100479	13.5622670608495	-55.0609849234421	82.185519045141
ENSG00000100485	6.88015601747412	-61.7410571204804	75.5013691554287
ENSG00000100490	-6.26321753944994	-74.9006282294716	62.3741931505717
ENSG00000100503	-0.388171707100724	-68.9918871900669	68.2155437758655
ENSG00000100526	8.10917102759752	-60.5150666543438	76.7334087095388
ENSG00000100528	12.312960146736	-56.306323255364	80.9322435488359
ENSG00000100567	-0.388171707100724	-68.9918871900669	68.2155437758655
ENSG00000100580	7.27524636031969	-61.3475491100213	75.8980418306606
ENSG00000100596	-0.388171707100724	-68.9918871900669	68.2155437758655
ENSG00000100664	-0.388171707100724	-68.9918871900669	68.2155437758655
ENSG00000100731	-0.388171707100724	-68.9918871900669	68.2155437758655
ENSG00000100744	7.50661690654357	-61.1148329990525	76.1280668121397
ENSG00000100764	-0.388171707100724	-68.9918871900669	68.2155437758655
ENSG00000100796	-0.388171707100724	-68.9918871900669	68.2155437758655
ENSG00000100811	-0.388171707100724	-68.9918871900669	68.2155437758655
ENSG00000100916	7.32501185132673	-61.297772568348	75.9477962710015
ENSG00000101000	11.1472459816175	-57.4832047343453	79.7776966975802
ENSG00000101115	-5.78539539051285	-74.4337786050442	62.8629878240185
ENSG00000101126	-0.388171707100724	-68.9918871900669	68.2155437758655
ENSG00000101132	-0.388171707100724	-68.9918871900669	68.2155437758655
ENSG00000101138	-0.388171707100724	-68.9918871900669	68.2155437758655
ENSG00000101224	7.18222163180799	-61.4373021258306	75.8017453894466
ENSG00000101247	-0.388171707100724	-68.9918871900669	68.2155437758655
ENSG00000101255	12.6888970964951	-55.9315346206058	81.3093288135959
ENSG00000101266	-0.388171707100724	-68.9918871900669	68.2155437758655
ENSG00000101350	6.59824668361614	-62.0221914741694	75.2186848414017
ENSG00000101367	-0.388171707100724	-68.9918871900669	68.2155437758655
ENSG00000101412	-0.388171707100724	-68.9918871900669	68.2155437758655
ENSG00000101447	9.43427679502172	-59.1989712100175	78.067524800061
ENSG00000101544	-0.388171707100724	-68.9918871900669	68.2155437758655
ENSG00000101557	-0.388171707100724	-68.9918871900669	68.2155437758655
ENSG00000101596	-0.388171707100724	-68.9918871900669	68.2155437758655
ENSG00000101608	-0.388171707100724	-68.9918871900669	68.2155437758655
ENSG00000101752	7.56061123980428	-61.0602185741489	76.1814410537575
ENSG00000101843	-0.388171707100724	-68.9918871900669	68.2155437758655
ENSG00000101844	-0.388171707100724	-68.9918871900669	68.2155437758655
ENSG00000101911	-0.388171707100724	-68.9918871900669	68.2155437758655
ENSG00000101977	-6.50759385039427	-75.1674660964575	62.152278395669
ENSG00000102034	13.8491987264383	-54.7750263468088	82.4734237996853
ENSG00000102038	-0.388171707100724	-68.9918871900669	68.2155437758655
ENSG00000102054	-0.388171707100724	-68.9918871900669	68.2155437758655
ENSG00000102081	-0.388171707100724	-68.9918871900669	68.2155437758655
ENSG00000102189	13.3828532091812	-55.2398020124814	82.0055084308437
ENSG00000102218	7.64929436805789	-60.9727843555733	76.2713730916891
ENSG00000102362	11.3332462034206	-57.3058689706092	79.9723613774504
ENSG00000102384	7.56344175263052	-61.0576035550293	76.1844870602904
ENSG00000102393	14.332835190298	-54.2930821560344	82.9587525366304
ENSG00000102699	7.02417456368313	-61.5958910144254	75.6442401417916
ENSG00000102753	-0.388171707100724	-68.9918871900669	68.2155437758655
ENSG00000102974	-0.388171707100724	-68.9918871900669	68.2155437758655
ENSG00000103035	-0.388171707100724	-68.9918871900669	68.2155437758655
ENSG00000103064	13.7643851970117	-54.8595498469337	82.3883202409571
ENSG00000103160	-0.388171707100724	-68.9918871900669	68.2155437758655
ENSG00000103175	40.7523900228135	-27.9200028591561	109.424782904783
ENSG00000103196	0.00639306284799801	-68.6916734941091	68.7044596198051
ENSG00000103275	-0.388171707100724	-68.9918871900669	68.2155437758655
ENSG00000103319	-0.388171707100724	-68.9918871900669	68.2155437758655
ENSG00000103591	-0.388171707100724	-68.9918871900669	68.2155437758655
ENSG00000103642	-0.388171707100724	-68.9918871900669	68.2155437758655
ENSG00000103769	-0.388171707100724	-68.9918871900669	68.2155437758655
ENSG00000103888	26.6776774188108	-41.9852143015695	95.3405691391911
ENSG00000103966	-0.388171707100724	-68.9918871900669	68.2155437758655
ENSG00000104147	7.26488531477306	-61.3568143510403	75.8865849805864
ENSG00000104290	7.01518422568867	-61.6069566089235	75.6373250603009
ENSG00000104312	-0.388171707100724	-68.9918871900669	68.2155437758655
ENSG00000104331	-0.388171707100724	-68.9918871900669	68.2155437758655
ENSG00000104341	13.3444339016127	-55.2780947003278	81.9669625035533
ENSG00000104356	8.25295510325001	-60.3742445769931	76.8801547834931
ENSG00000104375	-8.34080897633192	-76.9887520958726	60.3071341432087
ENSG00000104549	8.92015155532085	-59.7121552037928	77.5524583144345
ENSG00000104643	-0.388171707100724	-68.9918871900669	68.2155437758655
ENSG00000104689	-0.388171707100724	-68.9918871900669	68.2155437758655
ENSG00000104756	12.5287813477446	-56.0911564584086	81.1487191538978
ENSG00000104814	-2.33103433235665	-70.9945962858259	66.3325276211126
ENSG00000104859	5.50320379632183	-63.1347754807087	74.1411830733523
ENSG00000104881	2.60991121528786	-66.0554354055411	71.2752578361169
ENSG00000104885	-0.388171707100724	-68.9918871900669	68.2155437758655
ENSG00000104889	-0.388171707100724	-68.9918871900669	68.2155437758655
ENSG00000104894	-11.2647838511189	-79.9504410675212	57.4208733652834
ENSG00000105011	13.0790274438783	-55.5426377210259	81.7006926087825
ENSG00000105058	-0.388171707100724	-68.9918871900669	68.2155437758655
ENSG00000105341	-0.388171707100724	-68.9918871900669	68.2155437758655
ENSG00000105755	-0.388171707100724	-68.9918871900669	68.2155437758655
ENSG00000105835	12.074879570511	-56.5436970407997	80.6934561818218
ENSG00000105855	35.2195512686255	-33.4667749624124	103.905877499663
ENSG00000105879	-0.388171707100724	-68.9918871900669	68.2155437758655
ENSG00000105953	-0.388171707100724	-68.9918871900669	68.2155437758655
ENSG00000105968	-0.388171707100724	-68.9918871900669	68.2155437758655
ENSG00000105991	-0.388171707100724	-68.9918871900669	68.2155437758655
ENSG00000106049	-7.24814768178897	-75.8875231848949	61.391227821317
ENSG00000106086	-0.388171707100724	-68.9918871900669	68.2155437758655
ENSG00000106404	1.24270540805427	-67.401555636464	69.8869664525726
ENSG00000106443	-12.3706842563737	-81.0585936665537	56.3172251538064
ENSG00000106560	-2.64866084562577	-71.3030472410411	66.0057255497896
ENSG00000106565	-90.0183457507521	-159.169658124356	-20.8670333771478
ENSG00000106609	-0.388171707100724	-68.9918871900669	68.2155437758655
ENSG00000106692	-0.388171707100724	-68.9918871900669	68.2155437758655
ENSG00000106723	11.9865375992226	-56.6317807823142	80.6048559807595
ENSG00000106771	6.54557346672057	-62.0732898433107	75.1644367767518
ENSG00000106780	13.6123409261139	-55.0110792190157	82.2357610712436
ENSG00000106789	-0.388171707100724	-68.9918871900669	68.2155437758655
ENSG00000106799	8.45817924926833	-60.1678592441362	77.0842177426729
ENSG00000107014	4.31635382242274	-64.3636240708837	72.9963317157291
ENSG00000107036	-0.388171707100724	-68.9918871900669	68.2155437758655
ENSG00000107130	8.52009412812212	-60.1022311129528	77.142419369197
ENSG00000107164	-0.388171707100724	-68.9918871900669	68.2155437758655
ENSG00000107185	7.44876206946588	-61.1738535022215	76.0713776411532
ENSG00000107186	13.9477203265663	-54.6768441767891	82.5722848299218
ENSG00000107290	-0.388171707100724	-68.9918871900669	68.2155437758655
ENSG00000107362	12.8235961165324	-55.7972566594781	81.4444488925429
ENSG00000107372	-0.388171707100724	-68.9918871900669	68.2155437758655
ENSG00000107443	-0.388171707100724	-68.9918871900669	68.2155437758655
ENSG00000107521	-0.388171707100724	-68.9918871900669	68.2155437758655
ENSG00000107537	-0.388171707100724	-68.9918871900669	68.2155437758655
ENSG00000107554	-0.388171707100724	-68.9918871900669	68.2155437758655
ENSG00000107560	12.3464247330817	-56.2729592858418	80.9658087520052
ENSG00000107562	-76.8692749360114	-145.840056901548	-7.89849297047523
ENSG00000107581	-0.388171707100724	-68.9918871900669	68.2155437758655
ENSG00000107625	-0.388171707100724	-68.9918871900669	68.2155437758655
ENSG00000107651	-0.388171707100724	-68.9918871900669	68.2155437758655
ENSG00000107679	-0.388171707100724	-68.9918871900669	68.2155437758655
ENSG00000107745	-6.57757976707888	-75.2091445594828	62.0539850253251
ENSG00000107758	-0.388171707100724	-68.9918871900669	68.2155437758655
ENSG00000107789	8.24952622354393	-60.3783725972792	76.8774250443671
ENSG00000107796	-27.6811594089829	-96.3365910616334	40.9742722436676
ENSG00000107798	-0.388171707100724	-68.9918871900669	68.2155437758655
ENSG00000107829	-5.40746029797106	-74.0368905598753	63.2219699639332
ENSG00000107854	7.79656318219109	-60.8309542915385	76.4240806559207
ENSG00000107897	12.7815960219258	-55.8391249207298	81.4023169645815
ENSG00000107929	-0.388171707100724	-68.9918871900669	68.2155437758655
ENSG00000107937	-0.388171707100724	-68.9918871900669	68.2155437758655
ENSG00000107957	12.0035441452745	-56.6148237779845	80.6219120685335
ENSG00000107984	27.1946728017411	-41.4789158721281	95.8682614756102
ENSG00000108021	-0.388171707100724	-68.9918871900669	68.2155437758655
ENSG00000108039	-0.388171707100724	-68.9918871900669	68.2155437758655
ENSG00000108055	8.04313837410452	-60.5830548849494	76.6693316331585
ENSG00000108091	-0.388171707100724	-68.9918871900669	68.2155437758655
ENSG00000108094	7.11073740411031	-61.5100394718914	75.731514280112
ENSG00000108106	8.31448085880757	-60.3100086627474	76.9389703803626
ENSG00000108306	-0.388171707100724	-68.9918871900669	68.2155437758655
ENSG00000108389	6.35176105978446	-62.2672011115275	74.9707232310964
ENSG00000108406	-0.388171707100724	-68.9918871900669	68.2155437758655
ENSG00000108424	-0.388171707100724	-68.9918871900669	68.2155437758655
ENSG00000108468	-0.388171707100724	-68.9918871900669	68.2155437758655
ENSG00000108474	-6.62193310537636	-75.2521448764087	62.0082786656559
ENSG00000108515	-7.23449779391982	-75.8702781223703	61.4012825345306
ENSG00000108518	-0.388171707100724	-68.9918871900669	68.2155437758655
ENSG00000108582	-0.388171707100724	-68.9918871900669	68.2155437758655
ENSG00000108788	-0.388171707100724	-68.9918871900669	68.2155437758655
ENSG00000108821	-61.6134565148105	-130.480213049948	7.25330002032659
ENSG00000108829	-0.388171707100724	-68.9918871900669	68.2155437758655
ENSG00000108840	-0.388171707100724	-68.9918871900669	68.2155437758655
ENSG00000108932	54.5866079018465	-14.1600507729139	123.333266576607
ENSG00000108947	-0.388171707100724	-68.9918871900669	68.2155437758655
ENSG00000108960	-0.388171707100724	-68.9918871900669	68.2155437758655
ENSG00000109089	8.63466202836785	-59.9858047872666	77.2551288440023
ENSG00000109133	7.12982724930183	-61.491435340714	75.7510898393176
ENSG00000109171	-0.388171707100724	-68.9918871900669	68.2155437758655
ENSG00000109184	-0.388171707100724	-68.9918871900669	68.2155437758655
ENSG00000109189	6.99797908123687	-61.6214666264296	75.6174247889034
ENSG00000109320	-0.388171707100724	-68.9918871900669	68.2155437758655
ENSG00000109332	-0.388171707100724	-68.9918871900669	68.2155437758655
ENSG00000109436	10.1187574556318	-58.5103477688774	78.7478626801409
ENSG00000109472	-4.91163366106001	-73.6270309340392	63.8037636119192
ENSG00000109475	-0.388171707100724	-68.9918871900669	68.2155437758655
ENSG00000109501	-0.388171707100724	-68.9918871900669	68.2155437758655
ENSG00000109576	-0.388171707100724	-68.9918871900669	68.2155437758655
ENSG00000109606	-0.388171707100724	-68.9918871900669	68.2155437758655
ENSG00000109674	12.3920920553379	-56.2274297751447	81.0116138858206
ENSG00000109685	6.61181332282912	-62.0091922870967	75.232818932755
ENSG00000109762	7.56045303473282	-61.0632545615073	76.184160630973
ENSG00000109790	-0.388171707100724	-68.9918871900669	68.2155437758655
ENSG00000109805	8.893583216676	-59.7358638305575	77.5230302639095
ENSG00000109854	8.92925241880797	-59.6933281923857	77.5518330300017
ENSG00000109911	-6.66887597975809	-75.2973560421771	61.9596040826609
ENSG00000109929	7.3336611380971	-61.2866275232356	75.9539497994298
ENSG00000109956	-0.388171707100724	-68.9918871900669	68.2155437758655
ENSG00000110002	13.7386913355079	-54.8851562422716	82.3625389132873
ENSG00000110048	-0.388171707100724	-68.9918871900669	68.2155437758655
ENSG00000110077	-92.5139593676925	-161.939042643923	-23.0888760914622
ENSG00000110092	10.6376239961061	-57.9967170455062	79.2719650377184
ENSG00000110172	7.051384082282	-61.5681043214012	75.6708724859652
ENSG00000110218	9.50742306356918	-59.1253549144919	78.1402010416302
ENSG00000110344	12.4811823957846	-56.138609963445	81.1009747550142
ENSG00000110367	-0.388171707100724	-68.9918871900669	68.2155437758655
ENSG00000110395	8.47170104299562	-60.1588331868866	77.1022352728778
ENSG00000110427	14.4069171242887	-54.2192652136112	83.0330994621887
ENSG00000110446	-32.2301722831392	-100.914697254435	36.4543526881562
ENSG00000110628	12.4074653948111	-56.2121029594134	81.0270337490357
ENSG00000110660	7.75593826630484	-60.8849896076765	76.3968661402861
ENSG00000110768	-0.388171707100724	-68.9918871900669	68.2155437758655
ENSG00000110851	-0.388171707100724	-68.9918871900669	68.2155437758655
ENSG00000110880	-0.388171707100724	-68.9918871900669	68.2155437758655
ENSG00000110917	-0.388171707100724	-68.9918871900669	68.2155437758655
ENSG00000110925	-0.388171707100724	-68.9918871900669	68.2155437758655
ENSG00000110931	-0.388171707100724	-68.9918871900669	68.2155437758655
ENSG00000110958	-0.388171707100724	-68.9918871900669	68.2155437758655
ENSG00000111144	-0.388171707100724	-68.9918871900669	68.2155437758655
ENSG00000111145	-0.388171707100724	-68.9918871900669	68.2155437758655
ENSG00000111206	12.9784722491039	-55.642870927161	81.5998154253689
ENSG00000111252	25.7569666610527	-42.888466009921	94.4023993320264
ENSG00000111269	-0.388171707100724	-68.9918871900669	68.2155437758655
ENSG00000111276	-0.388171707100724	-68.9918871900669	68.2155437758655
ENSG00000111319	10.0958401225698	-58.9288393994363	79.120519644576
ENSG00000111341	-126.440295629991	-196.574228505706	-56.3063627542755
ENSG00000111348	-54.7463699261125	-123.549770362359	14.0570305101343
ENSG00000111412	7.67563443458784	-60.9438654972983	76.2951343664739
ENSG00000111445	-0.388171707100724	-68.9918871900669	68.2155437758655
ENSG00000111450	-0.388171707100724	-68.9918871900669	68.2155437758655
ENSG00000111530	6.94166905747221	-61.6773665200731	75.5607046350175
ENSG00000111602	-0.388171707100724	-68.9918871900669	68.2155437758655
ENSG00000111665	-0.388171707100724	-68.9918871900669	68.2155437758655
ENSG00000111666	-0.388171707100724	-68.9918871900669	68.2155437758655
ENSG00000111670	12.2105490528114	-56.4084283786734	80.8295264842963
ENSG00000111679	-58.4691177503845	-127.319293078932	10.3810575781632
ENSG00000111727	-0.388171707100724	-68.9918871900669	68.2155437758655
ENSG00000111737	-0.388171707100724	-68.9918871900669	68.2155437758655
ENSG00000111875	4.21484918176815	-64.426285394129	72.8559837576653
ENSG00000111897	12.0415746029624	-56.5769043993357	80.6600536052606
ENSG00000112029	6.7905337075342	-61.8289302816523	75.4099976967207
ENSG00000112062	-0.388171707100724	-68.9918871900669	68.2155437758655
ENSG00000112078	-0.388171707100724	-68.9918871900669	68.2155437758655
ENSG00000112081	-0.388171707100724	-68.9918871900669	68.2155437758655
ENSG00000112139	30.9656859663595	-37.6938615838839	99.6252335166029
ENSG00000112144	7.66138005393703	-60.9603485667768	76.2831086746509
ENSG00000112210	-0.388171707100724	-68.9918871900669	68.2155437758655
ENSG00000112234	7.97962939115025	-60.6465570566418	76.6058158389423
ENSG00000112249	-0.388171707100724	-68.9918871900669	68.2155437758655
ENSG00000112276	9.40261308912822	-59.2411177959129	78.0463439741693
ENSG00000112305	-5.97696890657605	-74.6079163469718	62.6539785338197
ENSG00000112309	-0.388171707100724	-68.9918871900669	68.2155437758655
ENSG00000112312	12.8504645555863	-55.7704728159544	81.4714019271269
ENSG00000112335	-0.388171707100724	-68.9918871900669	68.2155437758655
ENSG00000112339	-0.388171707100724	-68.9918871900669	68.2155437758655
ENSG00000112343	-0.388171707100724	-68.9918871900669	68.2155437758655
ENSG00000112367	13.1824953294362	-55.4395041016451	81.8044947605175
ENSG00000112406	-0.388171707100724	-68.9918871900669	68.2155437758655
ENSG00000112511	-0.388171707100724	-68.9918871900669	68.2155437758655
ENSG00000112640	-0.388171707100724	-68.9918871900669	68.2155437758655
ENSG00000112699	-10.7824474290848	-79.4555111482593	57.8906162900897
ENSG00000112742	8.90086601338328	-59.7304447315384	77.532176758305
ENSG00000112893	-0.388171707100724	-68.9918871900669	68.2155437758655
ENSG00000112941	-0.388171707100724	-68.9918871900669	68.2155437758655
ENSG00000112972	7.35010023894498	-61.2697612403623	75.9699617182523
ENSG00000112984	8.74919582366854	-59.8842084566581	77.3826001039952
ENSG00000112996	-0.388171707100724	-68.9918871900669	68.2155437758655
ENSG00000113048	-5.81953865286549	-74.4510684237923	62.8119911180613
ENSG00000113083	9.43504830916856	-59.1879292152087	78.0580258335458
ENSG00000113161	23.4374889416626	-45.2029984709045	92.0779763542297
ENSG00000113163	6.50030154694694	-62.1186780506541	75.119281144548
ENSG00000113194	-0.388171707100724	-68.9918871900669	68.2155437758655
ENSG00000113328	-0.388171707100724	-68.9918871900669	68.2155437758655
ENSG00000113368	6.33116174691613	-62.28722411194	74.9495476057722
ENSG00000113384	-0.388171707100724	-68.9918871900669	68.2155437758655
ENSG00000113407	-0.388171707100724	-68.9918871900669	68.2155437758655
ENSG00000113504	27.4825008977356	-41.1649715198575	96.1299733153287
ENSG00000113569	-0.388171707100724	-68.9918871900669	68.2155437758655
ENSG00000113595	12.1746542844937	-56.4442165992708	80.7935251682582
ENSG00000113615	7.63260813055904	-60.9925767025032	76.2577929636213
ENSG00000113638	12.5097054120924	-56.1101740281406	81.1295848523254
ENSG00000113643	-0.388171707100724	-68.9918871900669	68.2155437758655
ENSG00000113658	-0.388171707100724	-68.9918871900669	68.2155437758655
ENSG00000113716	-0.388171707100724	-68.9918871900669	68.2155437758655
ENSG00000113810	12.4359045352356	-56.1837500574417	81.0555591279129
ENSG00000113966	12.1551524679933	-56.4636606788643	80.7739656148509
ENSG00000114030	-0.388171707100724	-68.9918871900669	68.2155437758655
ENSG00000114062	-0.388171707100724	-68.9918871900669	68.2155437758655
ENSG00000114209	13.419940644108	-55.2028371992052	82.0427184874212
ENSG00000114346	7.47700631394645	-61.1431005697855	76.0971131976784
ENSG00000114395	-0.388171707100724	-68.9918871900669	68.2155437758655
ENSG00000114450	8.43754163591308	-60.1869304973548	77.0620137691809
ENSG00000114455	-40.8325554047844	-109.915621051247	28.2505102416782
ENSG00000114520	-0.388171707100724	-68.9918871900669	68.2155437758655
ENSG00000114529	-0.388171707100724	-68.9918871900669	68.2155437758655
ENSG00000114573	-0.388171707100724	-68.9918871900669	68.2155437758655
ENSG00000114670	-9.19043352906955	-77.8499689845855	59.4691019264464
ENSG00000114686	-0.388171707100724	-68.9918871900669	68.2155437758655
ENSG00000114739	-0.388171707100724	-68.9918871900669	68.2155437758655
ENSG00000114978	12.7716652520657	-55.8490245911625	81.3923550952939
ENSG00000114982	-0.388171707100724	-68.9918871900669	68.2155437758655
ENSG00000114999	6.57199791704246	-62.047868716523	75.1918645506079
ENSG00000115020	-0.388171707100724	-68.9918871900669	68.2155437758655
ENSG00000115073	-0.388171707100724	-68.9918871900669	68.2155437758655
ENSG00000115091	6.7391251050844	-61.8795648236819	75.3578150338507
ENSG00000115128	-0.388171707100724	-68.9918871900669	68.2155437758655
ENSG00000115216	-0.388171707100724	-68.9918871900669	68.2155437758655
ENSG00000115364	-0.388171707100724	-68.9918871900669	68.2155437758655
ENSG00000115365	-0.388171707100724	-68.9918871900669	68.2155437758655
ENSG00000115457	-60.5039459187576	-129.431667878693	8.42377604117808
ENSG00000115484	-0.388171707100724	-68.9918871900669	68.2155437758655
ENSG00000115486	-0.388171707100724	-68.9918871900669	68.2155437758655
ENSG00000115514	7.38773330258161	-61.2355662207504	76.0110328259136
ENSG00000115539	-0.388171707100724	-68.9918871900669	68.2155437758655
ENSG00000115568	-0.388171707100724	-68.9918871900669	68.2155437758655
ENSG00000115756	13.3218174606058	-55.3006367965678	81.9442717177794
ENSG00000115808	7.91698784681405	-60.7092981263746	76.5432738200027
ENSG00000115825	9.05033469421517	-59.5793523396735	77.6800217281039
ENSG00000115902	29.881025325563	-38.7693298835676	98.5313805346935
ENSG00000115966	-0.388171707100724	-68.9918871900669	68.2155437758655
ENSG00000115970	-10.2020917252129	-78.8645454190699	58.460361968644
ENSG00000115993	8.96076324819552	-59.671306153161	77.592832649552
ENSG00000116030	-0.388171707100724	-68.9918871900669	68.2155437758655
ENSG00000116062	-0.388171707100724	-68.9918871900669	68.2155437758655
ENSG00000116095	-0.388171707100724	-68.9918871900669	68.2155437758655
ENSG00000116132	-69.4181831006182	-138.333002799532	-0.503363401704206
ENSG00000116133	31.0860034679747	-37.5703967592556	99.742403695205
ENSG00000116161	-0.388171707100724	-68.9918871900669	68.2155437758655
ENSG00000116198	-0.388171707100724	-68.9918871900669	68.2155437758655
ENSG00000116199	-0.388171707100724	-68.9918871900669	68.2155437758655
ENSG00000116212	-0.388171707100724	-68.9918871900669	68.2155437758655
ENSG00000116221	-0.388171707100724	-68.9918871900669	68.2155437758655
ENSG00000116273	-0.388171707100724	-68.9918871900669	68.2155437758655
ENSG00000116459	6.48215310235828	-62.1371864243055	75.1014926290221
ENSG00000116478	-0.388171707100724	-68.9918871900669	68.2155437758655
ENSG00000116641	-0.388171707100724	-68.9918871900669	68.2155437758655
ENSG00000116667	-8.62403674567873	-77.274294398117	60.0262209067596
ENSG00000116688	-0.388171707100724	-68.9918871900669	68.2155437758655
ENSG00000116747	-0.388171707100724	-68.9918871900669	68.2155437758655
ENSG00000116903	12.4076025181606	-56.2119662513323	81.0271712876536
ENSG00000116984	-0.388171707100724	-68.9918871900669	68.2155437758655
ENSG00000117000	12.2098784103689	-56.4090970271217	80.8288538478594
ENSG00000117036	-0.388171707100724	-68.9918871900669	68.2155437758655
ENSG00000117133	-0.388171707100724	-68.9918871900669	68.2155437758655
ENSG00000117143	14.6556292221078	-53.9714539804216	83.2827124246373
ENSG00000117399	12.2176722239449	-56.4013263943405	80.8366708422304
ENSG00000117500	-0.388171707100724	-68.9918871900669	68.2155437758655
ENSG00000117505	-0.388171707100724	-68.9918871900669	68.2155437758655
ENSG00000117525	-3.25973606221558	-71.9663949347732	65.4469228103421
ENSG00000117528	-0.388171707100724	-68.9918871900669	68.2155437758655
ENSG00000117593	-0.388171707100724	-68.9918871900669	68.2155437758655
ENSG00000117602	12.5156173022518	-56.104280215489	81.1355148199927
ENSG00000117650	7.12152378507405	-61.4983909702908	75.7414385404389
ENSG00000117724	12.3145647519598	-56.3047234675048	80.9338529714245
ENSG00000117751	-0.388171707100724	-68.9918871900669	68.2155437758655
ENSG00000117877	-0.388171707100724	-68.9918871900669	68.2155437758655
ENSG00000118058	-0.388171707100724	-68.9918871900669	68.2155437758655
ENSG00000118181	-0.388171707100724	-68.9918871900669	68.2155437758655
ENSG00000118193	2.86679771935766	-65.7726137036737	71.506209142389
ENSG00000118200	-0.388171707100724	-68.9918871900669	68.2155437758655
ENSG00000118246	-0.388171707100724	-68.9918871900669	68.2155437758655
ENSG00000118276	8.91724610225318	-59.7080904325506	77.542582637057
ENSG00000118292	-8.84519443254807	-77.5012055962856	59.8108167311895
ENSG00000118402	-0.388171707100724	-68.9918871900669	68.2155437758655
ENSG00000118420	6.5391445053118	-62.0888574094731	75.1671464200967
ENSG00000118482	-0.388171707100724	-68.9918871900669	68.2155437758655
ENSG00000118496	9.80820291064625	-58.8292199403538	78.4456257616463
ENSG00000118503	11.0010303280291	-57.6280664179341	79.6301270739923
ENSG00000118508	11.0799188474884	-57.5611141156465	79.7209518106232
ENSG00000118515	8.46270715799386	-60.1611331344428	77.0865474504305
ENSG00000118655	-0.388171707100724	-68.9918871900669	68.2155437758655
ENSG00000118680	-0.388171707100724	-68.9918871900669	68.2155437758655
ENSG00000118762	7.35237808424774	-61.2677705988586	75.9725267673541
ENSG00000118900	-0.388171707100724	-68.9918871900669	68.2155437758655
ENSG00000118965	-0.388171707100724	-68.9918871900669	68.2155437758655
ENSG00000119004	-0.388171707100724	-68.9918871900669	68.2155437758655
ENSG00000119013	-0.388171707100724	-68.9918871900669	68.2155437758655
ENSG00000119138	5.59121550421253	-63.0506877331332	74.2331187415583
ENSG00000119203	-0.388171707100724	-68.9918871900669	68.2155437758655
ENSG00000119318	7.09258347065434	-61.5295618223428	75.7147287636515
ENSG00000119392	-0.388171707100724	-68.9918871900669	68.2155437758655
ENSG00000119396	-0.388171707100724	-68.9918871900669	68.2155437758655
ENSG00000119401	8.48879365596829	-60.1371900234821	77.1147773354187
ENSG00000119402	12.4834795208919	-56.1363198430579	81.1032788848416
ENSG00000119403	6.90087414937163	-61.7199686071779	75.5217169059211
ENSG00000119414	-0.388171707100724	-68.9918871900669	68.2155437758655
ENSG00000119421	-0.388171707100724	-68.9918871900669	68.2155437758655
ENSG00000119487	-0.388171707100724	-68.9918871900669	68.2155437758655
ENSG00000119508	10.6442220959577	-57.9967952608015	79.2852394527168
ENSG00000119522	-7.0531455668237	-75.7000022818164	61.593711148169
ENSG00000119523	-0.388171707100724	-68.9918871900669	68.2155437758655
ENSG00000119535	-1.83837589676351	-70.6959591713256	67.0192073777986
ENSG00000119537	-0.388171707100724	-68.9918871900669	68.2155437758655
ENSG00000119669	-0.388171707100724	-68.9918871900669	68.2155437758655
ENSG00000119673	8.58430771133552	-60.0436917573031	77.2123071799742
ENSG00000119689	-0.388171707100724	-68.9918871900669	68.2155437758655
ENSG00000119729	12.8178944599273	-55.8029403903234	81.4387293101779
ENSG00000119801	-0.388171707100724	-68.9918871900669	68.2155437758655
ENSG00000119812	12.027703662748	-56.5907347785755	80.6461421040714
ENSG00000119865	10.7054443857245	-57.9265120364032	79.3374008078521
ENSG00000119900	13.4176602113645	-55.2051100810921	82.0404305038211
ENSG00000119906	12.2829829357	-56.3362106008153	80.9021764722153
ENSG00000119912	6.6657269295733	-61.9530708661898	75.2845247253364
ENSG00000119927	-0.388171707100724	-68.9918871900669	68.2155437758655
ENSG00000119938	15.1830086763416	-53.472155848736	83.8381732014193
ENSG00000119953	-0.388171707100724	-68.9918871900669	68.2155437758655
ENSG00000119965	-0.388171707100724	-68.9918871900669	68.2155437758655
ENSG00000119977	-0.388171707100724	-68.9918871900669	68.2155437758655
ENSG00000120063	7.26586933718933	-61.3552338670749	75.8869725414535
ENSG00000120071	6.91201497284559	-61.718985145119	75.5430150908102
ENSG00000120265	-0.388171707100724	-68.9918871900669	68.2155437758655
ENSG00000120318	7.86016105723548	-60.7607596260617	76.4810817405327
ENSG00000120437	11.5690104221734	-57.0821556582582	80.2201765026049
ENSG00000120451	-0.388171707100724	-68.9918871900669	68.2155437758655
ENSG00000120509	-0.388171707100724	-68.9918871900669	68.2155437758655
ENSG00000120539	7.96595321235558	-60.6589689592243	76.5908753839354
ENSG00000120594	-26.5961155611375	-95.7514096504871	42.5591785282121
ENSG00000120705	6.69801848304416	-61.9223442462197	75.3183812123081
ENSG00000120708	-40.1283905121776	-108.846882263065	28.5901012387101
ENSG00000120709	-0.388171707100724	-68.9918871900669	68.2155437758655
ENSG00000120802	13.026407409125	-55.5950889081381	81.6479037263882
ENSG00000120875	8.50480611266551	-60.1171931116145	77.1268053369455
ENSG00000120889	7.79084379547997	-60.828712713801	76.410400304761
ENSG00000121089	-0.388171707100724	-68.9918871900669	68.2155437758655
ENSG00000121104	-0.388171707100724	-68.9918871900669	68.2155437758655
ENSG00000121152	8.3872517036756	-60.2420065957261	77.0165100030773
ENSG00000121350	12.1711096323134	-56.4477507492775	80.7899700139043
ENSG00000121486	-0.388171707100724	-68.9918871900669	68.2155437758655
ENSG00000121579	12.3638684509661	-56.2555681395291	80.9833050414613
ENSG00000121621	9.67375075037024	-58.9519440352134	78.2994455359539
ENSG00000121644	12.8792092632945	-55.7418188346868	81.5002373612759
ENSG00000121690	4.87946976053246	-63.7614190439708	73.5203585650357
ENSG00000121691	-0.388171707100724	-68.9918871900669	68.2155437758655
ENSG00000121743	12.3036329975498	-56.3300449887029	80.9373109838025
ENSG00000121774	-0.388171707100724	-68.9918871900669	68.2155437758655
ENSG00000121892	7.37168566766762	-61.2497246241589	75.9930959594942
ENSG00000121988	6.7723526630431	-61.8575042275234	75.4022095536096
ENSG00000122068	11.9935909294073	-56.6247479893516	80.6119298481661
ENSG00000122126	-0.388171707100724	-68.9918871900669	68.2155437758655
ENSG00000122203	-0.388171707100724	-68.9918871900669	68.2155437758655
ENSG00000122335	-0.388171707100724	-68.9918871900669	68.2155437758655
ENSG00000122507	-8.68948061782698	-77.3381862667727	59.9592250311187
ENSG00000122550	-0.388171707100724	-68.9918871900669	68.2155437758655
ENSG00000122591	8.92097111386344	-59.7056531766991	77.547595404426
ENSG00000122679	-44.7076953420768	-113.609963436256	24.1945727521029
ENSG00000122705	-0.388171707100724	-68.9918871900669	68.2155437758655
ENSG00000122707	-0.388171707100724	-68.9918871900669	68.2155437758655
ENSG00000122729	7.60119412053718	-61.019017750195	76.2214059912694
ENSG00000122741	-0.388171707100724	-68.9918871900669	68.2155437758655
ENSG00000122778	10.8559536587639	-57.7697102466124	79.4816175641403
ENSG00000122824	15.5117268221085	-53.1635692290756	84.1870228732926
ENSG00000122861	-53.7647970250141	-122.573506238641	15.0439121886126
ENSG00000122863	-0.388171707100724	-68.9918871900669	68.2155437758655
ENSG00000122870	-0.388171707100724	-68.9918871900669	68.2155437758655
ENSG00000122952	-0.388171707100724	-68.9918871900669	68.2155437758655
ENSG00000122958	-0.388171707100724	-68.9918871900669	68.2155437758655
ENSG00000122965	-8.60353349490464	-77.2497820020235	60.0427150122142
ENSG00000123080	6.79679878653429	-61.8225330487176	75.4161306217862
ENSG00000123091	7.35394118202783	-61.2698090218388	75.9776913858944
ENSG00000123124	-0.388171707100724	-68.9918871900669	68.2155437758655
ENSG00000123130	-0.388171707100724	-68.9918871900669	68.2155437758655
ENSG00000123131	-0.388171707100724	-68.9918871900669	68.2155437758655
ENSG00000123136	-0.388171707100724	-68.9918871900669	68.2155437758655
ENSG00000123191	7.29586569244897	-61.323170422607	75.9149018075049
ENSG00000123213	-0.388171707100724	-68.9918871900669	68.2155437758655
ENSG00000123411	-0.388171707100724	-68.9918871900669	68.2155437758655
ENSG00000123444	-0.388171707100724	-68.9918871900669	68.2155437758655
ENSG00000123473	-0.388171707100724	-68.9918871900669	68.2155437758655
ENSG00000123485	-0.388171707100724	-68.9918871900669	68.2155437758655
ENSG00000123505	8.59336015106104	-60.0370699067585	77.2237902088806
ENSG00000123575	-0.388171707100724	-68.9918871900669	68.2155437758655
ENSG00000123595	-0.388171707100724	-68.9918871900669	68.2155437758655
ENSG00000123643	12.1350288748482	-56.4837248057532	80.7537825554496
ENSG00000123728	-0.388171707100724	-68.9918871900669	68.2155437758655
ENSG00000123892	8.52438946044186	-60.0980174666365	77.1467963875203
ENSG00000123965	-6.09462125030151	-74.7220365321702	62.5327940315672
ENSG00000123975	10.5180558904123	-58.1222566262343	79.158368407059
ENSG00000123983	7.62829062578077	-60.992800160293	76.2493814118545
ENSG00000124172	-0.388171707100724	-68.9918871900669	68.2155437758655
ENSG00000124198	-0.388171707100724	-68.9918871900669	68.2155437758655
ENSG00000124207	-0.388171707100724	-68.9918871900669	68.2155437758655
ENSG00000124209	-0.388171707100724	-68.9918871900669	68.2155437758655
ENSG00000124224	13.5163425241618	-55.1067558500115	82.1394408983351
ENSG00000124275	-0.388171707100724	-68.9918871900669	68.2155437758655
ENSG00000124356	-0.388171707100724	-68.9918871900669	68.2155437758655
ENSG00000124422	-0.388171707100724	-68.9918871900669	68.2155437758655
ENSG00000124541	-0.388171707100724	-68.9918871900669	68.2155437758655
ENSG00000124767	-0.388171707100724	-68.9918871900669	68.2155437758655
ENSG00000124789	-0.388171707100724	-68.9918871900669	68.2155437758655
ENSG00000125046	-7.43712464709602	-76.1210261536468	61.2467768594547
ENSG00000125107	-0.388171707100724	-68.9918871900669	68.2155437758655
ENSG00000125166	6.58832627946761	-62.0301567425693	75.2068093015045
ENSG00000125246	-7.11150675929132	-75.7563295354134	61.5333160168308
ENSG00000125249	13.1504298857726	-55.471465633774	81.7723254053192
ENSG00000125304	-0.388171707100724	-68.9918871900669	68.2155437758655
ENSG00000125319	12.2136928781394	-56.4052939024319	80.8326796587106
ENSG00000125378	10.8811140932203	-57.7425678165074	79.5047960029479
ENSG00000125484	6.37356999353249	-62.2449112781592	74.9920512652241
ENSG00000125730	-48.0781062883865	-116.827256577087	20.6710440003134
ENSG00000125744	-0.388171707100724	-68.9918871900669	68.2155437758655
ENSG00000125779	-0.388171707100724	-68.9918871900669	68.2155437758655
ENSG00000125812	-0.388171707100724	-68.9918871900669	68.2155437758655
ENSG00000125817	-0.388171707100724	-68.9918871900669	68.2155437758655
ENSG00000125821	-0.388171707100724	-68.9918871900669	68.2155437758655
ENSG00000125868	-0.388171707100724	-68.9918871900669	68.2155437758655
ENSG00000125870	-0.388171707100724	-68.9918871900669	68.2155437758655
ENSG00000125944	-0.388171707100724	-68.9918871900669	68.2155437758655
ENSG00000125977	-0.388171707100724	-68.9918871900669	68.2155437758655
ENSG00000126091	-5.97106961268902	-74.6027834486159	62.6606442232379
ENSG00000126216	-0.388171707100724	-68.9918871900669	68.2155437758655
ENSG00000126264	4.16611071306732	-64.5700514405437	72.9022728666783
ENSG00000126767	-0.388171707100724	-68.9918871900669	68.2155437758655
ENSG00000126785	-7.12195051494268	-75.7754725079981	61.5315714781128
ENSG00000126787	8.89416449285086	-59.7329467420701	77.5212757277718
ENSG00000126804	7.28356066934698	-61.3375525656553	75.9046739043493
ENSG00000126821	7.5228654288332	-61.1009005414205	76.1466313990869
ENSG00000126858	-0.388171707100724	-68.9918871900669	68.2155437758655
ENSG00000126947	12.812896261926	-55.8079228816839	81.4337154055358
ENSG00000127081	-0.388171707100724	-68.9918871900669	68.2155437758655
ENSG00000127314	7.57534167954833	-61.0483832111863	76.199066570283
ENSG00000127334	7.82380300050719	-60.8014372382111	76.4490432392255
ENSG00000127337	12.196624611748	-56.422311444554	80.8155606680501
ENSG00000127666	-0.388171707100724	-68.9918871900669	68.2155437758655
ENSG00000127688	4.64636089677228	-63.9923928341304	73.2851146276749
ENSG00000127774	-0.388171707100724	-68.9918871900669	68.2155437758655
ENSG00000127884	-0.388171707100724	-68.9918871900669	68.2155437758655
ENSG00000127914	-5.88258046939737	-74.5056777703262	62.7405168315314
ENSG00000127920	12.158270406089	-56.4783782616749	80.794919073853
ENSG00000128294	-0.388171707100724	-68.9918871900669	68.2155437758655
ENSG00000128708	-0.388171707100724	-68.9918871900669	68.2155437758655
ENSG00000128731	-0.388171707100724	-68.9918871900669	68.2155437758655
ENSG00000128805	-9.92476811437468	-78.5606696966379	58.7111334678885
ENSG00000128872	12.2393348703322	-56.3797282674103	80.8583980080748
ENSG00000128923	-0.388171707100724	-68.9918871900669	68.2155437758655
ENSG00000128944	-0.388171707100724	-68.9918871900669	68.2155437758655
ENSG00000128951	-0.388171707100724	-68.9918871900669	68.2155437758655
ENSG00000128989	-0.388171707100724	-68.9918871900669	68.2155437758655
ENSG00000129009	-118.12496411649	-187.630799333241	-48.6191288997392
ENSG00000129038	3.79501810428633	-64.9182765159401	72.5083127245127
ENSG00000129195	8.28568840650409	-60.3381528346863	76.9095296476944
ENSG00000129204	-8.78727286330994	-77.435413015639	59.8608672890191
ENSG00000129250	-0.388171707100724	-68.9918871900669	68.2155437758655
ENSG00000129255	-0.388171707100724	-68.9918871900669	68.2155437758655
ENSG00000129315	-0.388171707100724	-68.9918871900669	68.2155437758655
ENSG00000129317	13.1750068050409	-55.4469683329421	81.7969819430238
ENSG00000129355	-0.388171707100724	-68.9918871900669	68.2155437758655
ENSG00000129515	-0.388171707100724	-68.9918871900669	68.2155437758655
ENSG00000129538	-125.223187841786	-195.328018605122	-55.1183570784511
ENSG00000129968	-0.388171707100724	-68.9918871900669	68.2155437758655
ENSG00000130024	-0.388171707100724	-68.9918871900669	68.2155437758655
ENSG00000130227	12.040801056207	-56.5776756826932	80.6592777951073
ENSG00000130254	-0.388171707100724	-68.9918871900669	68.2155437758655
ENSG00000130300	-113.662550044714	-183.504491388684	-43.8206087007439
ENSG00000130303	-47.2894520663363	-116.064563418977	21.4856592863043
ENSG00000130340	28.0249941206364	-40.6290373489666	96.6790255902393
ENSG00000130347	-0.388171707100724	-68.9918871900669	68.2155437758655
ENSG00000130449	-0.388171707100724	-68.9918871900669	68.2155437758655
ENSG00000130508	7.46729421603379	-61.1697517625715	76.1043401946391
ENSG00000130559	-0.388171707100724	-68.9918871900669	68.2155437758655
ENSG00000130635	-56.921640386635	-125.75985419317	11.9165734198996
ENSG00000130638	-7.54272254201332	-76.1815131194466	61.09606803542
ENSG00000130748	11.5527680055198	-57.0929582555815	80.1984942666211
ENSG00000130749	-0.388171707100724	-68.9918871900669	68.2155437758655
ENSG00000130755	3.7594256352278	-64.934089993499	72.4529412639546
ENSG00000130881	11.4705762038976	-57.1605425606224	80.1016949684175
ENSG00000130985	-0.388171707100724	-68.9918871900669	68.2155437758655
ENSG00000131023	-0.388171707100724	-68.9918871900669	68.2155437758655
ENSG00000131100	-0.388171707100724	-68.9918871900669	68.2155437758655
ENSG00000131127	-0.388171707100724	-68.9918871900669	68.2155437758655
ENSG00000131148	-0.388171707100724	-68.9918871900669	68.2155437758655
ENSG00000131153	-0.388171707100724	-68.9918871900669	68.2155437758655
ENSG00000131171	-6.3111740083623	-74.9380492813793	62.3157012646547
ENSG00000131263	7.11966400292914	-61.5024523596278	75.7417803654861
ENSG00000131373	12.2157753509437	-56.4032176239925	80.8347683258799
ENSG00000131462	-0.388171707100724	-68.9918871900669	68.2155437758655
ENSG00000131467	-0.388171707100724	-68.9918871900669	68.2155437758655
ENSG00000131473	-0.388171707100724	-68.9918871900669	68.2155437758655
ENSG00000131558	-8.98675401688941	-77.6464442522418	59.672936218463
ENSG00000131634	12.0978046108446	-56.5351386550867	80.730747876776
ENSG00000131711	6.93016939298542	-61.7020298754034	75.5623686613742
ENSG00000131725	11.9883724923215	-56.6299512305454	80.6066962151885
ENSG00000131747	7.25414417993061	-61.3671699998691	75.8754583597303
ENSG00000131844	-0.388171707100724	-68.9918871900669	68.2155437758655
ENSG00000131845	-0.388171707100724	-68.9918871900669	68.2155437758655
ENSG00000131849	-0.388171707100724	-68.9918871900669	68.2155437758655
ENSG00000131899	-0.388171707100724	-68.9918871900669	68.2155437758655
ENSG00000131931	-0.388171707100724	-68.9918871900669	68.2155437758655
ENSG00000131941	-0.388171707100724	-68.9918871900669	68.2155437758655
ENSG00000131943	6.5317187921762	-62.0873303267645	75.1507679111169
ENSG00000132142	-0.388171707100724	-68.9918871900669	68.2155437758655
ENSG00000132155	-0.388171707100724	-68.9918871900669	68.2155437758655
ENSG00000132196	7.72423915986946	-60.8999630391336	76.3484413588725
ENSG00000132294	7.70581744583697	-60.9189084739581	76.330543365632
ENSG00000132300	-0.388171707100724	-68.9918871900669	68.2155437758655
ENSG00000132305	-0.388171707100724	-68.9918871900669	68.2155437758655
ENSG00000132313	-0.388171707100724	-68.9918871900669	68.2155437758655
ENSG00000132323	-0.388171707100724	-68.9918871900669	68.2155437758655
ENSG00000132326	-0.709615081210179	-69.3354667815449	67.9162366191245
ENSG00000132341	12.0500709604922	-56.5684329131601	80.6685748341446
ENSG00000132356	-0.388171707100724	-68.9918871900669	68.2155437758655
ENSG00000132361	-0.388171707100724	-68.9918871900669	68.2155437758655
ENSG00000132394	-6.11025464998949	-74.7432156773302	62.5227063773512
ENSG00000132429	10.3901586093561	-58.2376263761955	79.0179435949077
ENSG00000132436	-0.388171707100724	-68.9918871900669	68.2155437758655
ENSG00000132463	-0.388171707100724	-68.9918871900669	68.2155437758655
ENSG00000132466	-0.388171707100724	-68.9918871900669	68.2155437758655
ENSG00000132470	-59.6814552184442	-128.584669624116	9.22175918722719
ENSG00000132561	-46.9246878884263	-115.692507130474	21.843131353621
ENSG00000132640	7.5210585209281	-61.1006427659993	76.1427598078555
ENSG00000132646	8.04153060892074	-60.5873656409238	76.6704268587653
ENSG00000132669	0.933879833362827	-67.7405499579166	69.6083096246422
ENSG00000132677	-0.388171707100724	-68.9918871900669	68.2155437758655
ENSG00000132819	-0.388171707100724	-68.9918871900669	68.2155437758655
ENSG00000132823	-0.388171707100724	-68.9918871900669	68.2155437758655
ENSG00000132825	-0.388171707100724	-68.9918871900669	68.2155437758655
ENSG00000132849	-5.96838210878097	-74.6099127555225	62.6731485379605
ENSG00000132912	-0.388171707100724	-68.9918871900669	68.2155437758655
ENSG00000132953	-0.388171707100724	-68.9918871900669	68.2155437758655
ENSG00000132970	5.90789389812047	-62.7349190578707	74.5507068541116
ENSG00000133028	-0.388171707100724	-68.9918871900669	68.2155437758655
ENSG00000133059	-0.388171707100724	-68.9918871900669	68.2155437758655
ENSG00000133065	-0.388171707100724	-68.9918871900669	68.2155437758655
ENSG00000133101	-5.59257756951714	-74.2381132101757	63.0529580711414
ENSG00000133104	12.2730127988065	-56.3461509049438	80.8921765025569
ENSG00000133110	-128.674912080795	-198.862979812759	-58.4868443488304
ENSG00000133114	6.97493686424192	-61.6565862239417	75.6064599524255
ENSG00000133119	-0.388171707100724	-68.9918871900669	68.2155437758655
ENSG00000133275	-0.388171707100724	-68.9918871900669	68.2155437758655
ENSG00000133624	-1.46800509348542	-70.123267592417	67.1872574054461
ENSG00000133703	-0.388171707100724	-68.9918871900669	68.2155437758655
ENSG00000133704	-0.388171707100724	-68.9918871900669	68.2155437758655
ENSG00000133943	-0.388171707100724	-68.9918871900669	68.2155437758655
ENSG00000134001	-0.388171707100724	-68.9918871900669	68.2155437758655
ENSG00000134057	7.14491461510727	-61.474787684944	75.7646169151586
ENSG00000134109	6.81126637132382	-61.8077039752987	75.4302367179464
ENSG00000134138	-41.1012741075925	-110.66332015482	28.460771939635
ENSG00000134146	-9.25657698545964	-77.910676465466	59.3975224945467
ENSG00000134243	12.4466983701366	-56.1729890128146	81.0663857530879
ENSG00000134248	-0.388171707100724	-68.9918871900669	68.2155437758655
ENSG00000134265	-0.388171707100724	-68.9918871900669	68.2155437758655
ENSG00000134308	12.420997080191	-56.1986122791277	81.0406064395097
ENSG00000134313	-0.388171707100724	-68.9918871900669	68.2155437758655
ENSG00000134324	-0.388171707100724	-68.9918871900669	68.2155437758655
ENSG00000134444	-0.388171707100724	-68.9918871900669	68.2155437758655
ENSG00000134452	-0.388171707100724	-68.9918871900669	68.2155437758655
ENSG00000134594	7.84493768834157	-60.809680546444	76.4995559231272
ENSG00000134602	5.45915980362856	-63.203532657423	74.1218522646801
ENSG00000134668	3.47787040090452	-65.177499260485	72.133240062294
ENSG00000134690	-0.388171707100724	-68.9918871900669	68.2155437758655
ENSG00000134779	6.58679734386738	-62.0315838906024	75.2051785783371
ENSG00000134852	7.09148934610979	-61.5286434943353	75.7116221865548
ENSG00000134874	5.3613901979816	-63.2824384544261	74.0052188503893
ENSG00000134882	-5.75861436755518	-74.3854500228126	62.8682212877022
ENSG00000134905	-0.388171707100724	-68.9918871900669	68.2155437758655
ENSG00000134954	7.38837903255552	-61.2337485809541	76.0105066460652
ENSG00000134986	-51.9412746579029	-120.740581411968	16.8580320961619
ENSG00000134987	12.7164054074328	-55.9041118863726	81.3369227012382
ENSG00000135002	-0.388171707100724	-68.9918871900669	68.2155437758655
ENSG00000135018	7.28210397742322	-61.3386031865599	75.9028111414064
ENSG00000135045	6.65107680023038	-61.9680363201801	75.2701899206409
ENSG00000135049	-0.388171707100724	-68.9918871900669	68.2155437758655
ENSG00000135070	-0.388171707100724	-68.9918871900669	68.2155437758655
ENSG00000135083	-0.388171707100724	-68.9918871900669	68.2155437758655
ENSG00000135108	-0.388171707100724	-68.9918871900669	68.2155437758655
ENSG00000135218	11.6981166939401	-56.9440731262794	80.3403065141595
ENSG00000135318	33.0211748647282	-35.6488116764719	101.691161405928
ENSG00000135334	-0.388171707100724	-68.9918871900669	68.2155437758655
ENSG00000135338	7.12649117888753	-61.4969510522169	75.7499334099919
ENSG00000135365	6.82549326928757	-61.8047957575267	75.4557822961018
ENSG00000135387	-0.388171707100724	-68.9918871900669	68.2155437758655
ENSG00000135476	-0.388171707100724	-68.9918871900669	68.2155437758655
ENSG00000135535	-0.388171707100724	-68.9918871900669	68.2155437758655
ENSG00000135540	24.6493177874074	-43.9926426381721	93.291278212987
ENSG00000135604	10.9064915390572	-57.7263450268709	79.5393281049853
ENSG00000135622	7.44893322301163	-61.1702227121754	76.0680891581987
ENSG00000135686	-0.388171707100724	-68.9918871900669	68.2155437758655
ENSG00000135720	13.2769985257288	-55.3453088251	81.8993058765576
ENSG00000135776	13.4590477129075	-55.1638598460385	82.0819552718535
ENSG00000135801	-0.388171707100724	-68.9918871900669	68.2155437758655
ENSG00000135837	-0.388171707100724	-68.9918871900669	68.2155437758655
ENSG00000135870	-0.388171707100724	-68.9918871900669	68.2155437758655
ENSG00000135926	-0.388171707100724	-68.9918871900669	68.2155437758655
ENSG00000135931	8.05952212171591	-60.5827465610543	76.7017908044862
ENSG00000135932	-0.388171707100724	-68.9918871900669	68.2155437758655
ENSG00000135956	-0.388171707100724	-68.9918871900669	68.2155437758655
ENSG00000136010	9.16119160668361	-59.4629255608131	77.7853087741803
ENSG00000136021	7.2332171497354	-61.3879776329311	75.8544119324019
ENSG00000136040	8.7522104383024	-59.8707429255097	77.3751638021145
ENSG00000136045	-0.388171707100724	-68.9918871900669	68.2155437758655
ENSG00000136059	13.6416877413679	-55.0289593104003	82.312334793136
ENSG00000136108	9.04906921212852	-59.5824663825231	77.6806048067801
ENSG00000136143	-0.388171707100724	-68.9918871900669	68.2155437758655
ENSG00000136158	6.73628243215768	-61.8828425949354	75.3554074592508
ENSG00000136159	-0.388171707100724	-68.9918871900669	68.2155437758655
ENSG00000136238	-0.388171707100724	-68.9918871900669	68.2155437758655
ENSG00000136250	-2.00705971642891	-70.8007578211732	66.7866383883154
ENSG00000136295	6.56355525672856	-62.0725125085583	75.1996230220154
ENSG00000136451	12.5831422149614	-56.0369624751506	81.2032469050733
ENSG00000136478	-0.388171707100724	-68.9918871900669	68.2155437758655
ENSG00000136485	-0.388171707100724	-68.9918871900669	68.2155437758655
ENSG00000136527	-0.388171707100724	-68.9918871900669	68.2155437758655
ENSG00000136536	-0.388171707100724	-68.9918871900669	68.2155437758655
ENSG00000136636	-0.388171707100724	-68.9918871900669	68.2155437758655
ENSG00000136709	-0.388171707100724	-68.9918871900669	68.2155437758655
ENSG00000136715	-0.388171707100724	-68.9918871900669	68.2155437758655
ENSG00000136731	-0.388171707100724	-68.9918871900669	68.2155437758655
ENSG00000136738	13.9515693470972	-54.6730084721115	82.576147166306
ENSG00000136758	-0.388171707100724	-68.9918871900669	68.2155437758655
ENSG00000136770	-5.47742078324494	-74.1028621157684	63.1480205492786
ENSG00000136824	8.73248092457162	-59.895458091007	77.3604199401503
ENSG00000136854	14.0310205118337	-54.5938330971223	82.6558741207896
ENSG00000136859	15.7245607092278	-52.9065911137436	84.3557125321992
ENSG00000136875	-0.388171707100724	-68.9918871900669	68.2155437758655
ENSG00000136891	-0.388171707100724	-68.9918871900669	68.2155437758655
ENSG00000136937	-0.388171707100724	-68.9918871900669	68.2155437758655
ENSG00000136940	-0.388171707100724	-68.9918871900669	68.2155437758655
ENSG00000136943	9.69018537116042	-58.931657440231	78.3120281825518
ENSG00000136982	13.255278781693	-55.3669575787292	81.8775151421151
ENSG00000137040	12.8574930357174	-55.7634664983618	81.4784525697965
ENSG00000137055	-0.388171707100724	-68.9918871900669	68.2155437758655
ENSG00000137100	-0.388171707100724	-68.9918871900669	68.2155437758655
ENSG00000137145	-0.388171707100724	-68.9918871900669	68.2155437758655
ENSG00000137218	-7.1567929100947	-75.7936381910807	61.4800523708913
ENSG00000137273	-7.82319570048267	-76.4671993857903	60.820807984825
ENSG00000137309	12.1621484038861	-56.4566854428468	80.780982250619
ENSG00000137310	12.899214891301	-55.7218764864409	81.5203062690428
ENSG00000137337	-0.388171707100724	-68.9918871900669	68.2155437758655
ENSG00000137338	-0.388171707100724	-68.9918871900669	68.2155437758655
ENSG00000137409	-0.388171707100724	-68.9918871900669	68.2155437758655
ENSG00000137414	-0.388171707100724	-68.9918871900669	68.2155437758655
ENSG00000137449	12.2491109160092	-56.3699813814177	80.868203213436
ENSG00000137478	-6.6468090413119	-75.2872486344534	61.9936305518296
ENSG00000137492	12.4217700027595	-56.1978417002937	81.0413817058127
ENSG00000137496	-3.93144578145393	-72.5957448499139	64.732853287006
ENSG00000137573	-74.3986860515851	-143.455445717803	-5.34192638536723
ENSG00000137642	-84.6000428294196	-153.664898891944	-15.5351867668955
ENSG00000137700	12.5428776874003	-56.0771033141595	81.1628586889602
ENSG00000137713	-0.388171707100724	-68.9918871900669	68.2155437758655
ENSG00000137714	12.898404950125	-55.7226838635203	81.5194937637703
ENSG00000137760	-0.388171707100724	-68.9918871900669	68.2155437758655
ENSG00000137764	-7.73501660709668	-76.3775604105779	60.9075271963845
ENSG00000137804	6.19369981992468	-62.4245090101838	74.8119086500332
ENSG00000137807	-0.388171707100724	-68.9918871900669	68.2155437758655
ENSG00000137834	-7.34595085013745	-76.0019458464008	61.310044146126
ENSG00000137845	-0.388171707100724	-68.9918871900669	68.2155437758655
ENSG00000137947	-0.388171707100724	-68.9918871900669	68.2155437758655
ENSG00000137965	3.93065317135858	-64.7614585370058	72.622764879723
ENSG00000137970	37.9002227880595	-30.8872364353279	106.687682011447
ENSG00000138018	6.65546511553879	-61.9651549067829	75.2760851378605
ENSG00000138032	-0.388171707100724	-68.9918871900669	68.2155437758655
ENSG00000138071	-0.388171707100724	-68.9918871900669	68.2155437758655
ENSG00000138092	-0.388171707100724	-68.9918871900669	68.2155437758655
ENSG00000138095	-0.388171707100724	-68.9918871900669	68.2155437758655
ENSG00000138107	13.3504924386065	-55.2720561032408	81.9730409804537
ENSG00000138119	9.18894274731812	-59.4327914980293	77.8106769926656
ENSG00000138138	7.13341678875172	-61.486187034037	75.7530206115404
ENSG00000138160	3.96180131747979	-64.6833099376711	72.6069125726307
ENSG00000138166	5.27541354827007	-63.3527345761968	73.903561672737
ENSG00000138172	12.8716410716421	-55.749363116579	81.4926452598633
ENSG00000138175	12.1210509638362	-56.4976614779552	80.7397634056276
ENSG00000138180	4.31673465609899	-64.3221067302645	72.9555760424624
ENSG00000138182	3.09194860294038	-65.5528612814557	71.7367584873365
ENSG00000138246	-0.388171707100724	-68.9918871900669	68.2155437758655
ENSG00000138293	8.0237076145117	-60.604814936292	76.6522301653154
ENSG00000138297	-0.388171707100724	-68.9918871900669	68.2155437758655
ENSG00000138381	-0.388171707100724	-68.9918871900669	68.2155437758655
ENSG00000138413	7.90730266384524	-60.7172866629496	76.5318919906401
ENSG00000138430	-0.388171707100724	-68.9918871900669	68.2155437758655
ENSG00000138448	12.8078079585328	-55.812995202458	81.4286111195235
ENSG00000138459	6.94729557998993	-61.6715065234514	75.5660976834313
ENSG00000138463	7.99813329197247	-60.6268885451959	76.6231551291408
ENSG00000138593	-0.388171707100724	-68.9918871900669	68.2155437758655
ENSG00000138613	9.05573472174158	-59.57176316288	77.6832326063632
ENSG00000138614	-0.388171707100724	-68.9918871900669	68.2155437758655
ENSG00000138663	-0.388171707100724	-68.9918871900669	68.2155437758655
ENSG00000138678	31.8131257453901	-36.879614725878	100.505866216658
ENSG00000138688	-0.388171707100724	-68.9918871900669	68.2155437758655
ENSG00000138756	6.84906400869272	-61.7720803030301	75.4702083204155
ENSG00000138764	-0.388171707100724	-68.9918871900669	68.2155437758655
ENSG00000138767	6.86948331445777	-61.7525861660486	75.4915527949641
ENSG00000138778	13.711636672464	-54.9121190062191	82.3353923511471
ENSG00000138785	-0.388171707100724	-68.9918871900669	68.2155437758655
ENSG00000138796	-0.388171707100724	-68.9918871900669	68.2155437758655
ENSG00000138801	-0.388171707100724	-68.9918871900669	68.2155437758655
ENSG00000138802	7.85233474311539	-60.77365329528	76.4783227815108
ENSG00000139163	-0.388171707100724	-68.9918871900669	68.2155437758655
ENSG00000139239	-31.3348112725291	-100.111593950359	37.4419714053008
ENSG00000139329	-91.9748460812182	-161.127218189376	-22.8224739730609
ENSG00000139350	12.6790004653307	-55.9414005156924	81.2994014463538
ENSG00000139428	-0.388171707100724	-68.9918871900669	68.2155437758655
ENSG00000139496	-0.388171707100724	-68.9918871900669	68.2155437758655
ENSG00000139505	8.41792772311593	-60.2076332641413	77.0434887103732
ENSG00000139631	-1.83568831779874	-70.4726379285549	66.8012612929574
ENSG00000139645	12.1003951555924	-56.518256445706	80.7190467568907
ENSG00000139826	-0.388171707100724	-68.9918871900669	68.2155437758655
ENSG00000139842	-0.388171707100724	-68.9918871900669	68.2155437758655
ENSG00000139977	-0.388171707100724	-68.9918871900669	68.2155437758655
ENSG00000140157	-0.388171707100724	-68.9918871900669	68.2155437758655
ENSG00000140263	9.2038939098814	-59.4270506955723	77.8348385153351
ENSG00000140265	-0.388171707100724	-68.9918871900669	68.2155437758655
ENSG00000140299	-0.388171707100724	-68.9918871900669	68.2155437758655
ENSG00000140320	-0.388171707100724	-68.9918871900669	68.2155437758655
ENSG00000140386	-9.52356894616391	-78.1834374714585	59.1362995791306
ENSG00000140396	-0.388171707100724	-68.9918871900669	68.2155437758655
ENSG00000140398	1.46550678900951	-67.1731157853297	70.1041293633487
ENSG00000140526	13.3198195682126	-55.3026281283628	81.9422672647879
ENSG00000140534	7.88315100414018	-60.7409816176327	76.5072836259131
ENSG00000140557	-0.388171707100724	-68.9918871900669	68.2155437758655
ENSG00000140600	-7.72010655666996	-76.410718522552	60.9705054092121
ENSG00000140694	-8.33898596782866	-76.9853576036314	60.3073856679741
ENSG00000140740	-0.388171707100724	-68.9918871900669	68.2155437758655
ENSG00000140941	7.55221089223691	-61.07317211592	76.1775939003938
ENSG00000140943	-0.388171707100724	-68.9918871900669	68.2155437758655
ENSG00000140945	-7.91291081676487	-76.5855352878977	60.759713654368
ENSG00000140948	7.38489662721824	-61.2364688583579	76.0062621127944
ENSG00000141034	-0.388171707100724	-68.9918871900669	68.2155437758655
ENSG00000141150	-7.13661641728498	-75.8121112430414	61.5388784084715
ENSG00000141198	12.4876066877446	-56.1322052650548	81.1074186405441
ENSG00000141338	-5.42940470365799	-74.3164547031162	63.4576452958002
ENSG00000141367	-0.388171707100724	-68.9918871900669	68.2155437758655
ENSG00000141380	-0.388171707100724	-68.9918871900669	68.2155437758655
ENSG00000141385	-0.388171707100724	-68.9918871900669	68.2155437758655
ENSG00000141424	8.07953955150871	-60.5429786926899	76.7020577957073
ENSG00000141527	-7.41022855411993	-76.1638793559946	61.3434222477547
ENSG00000141568	-0.388171707100724	-68.9918871900669	68.2155437758655
ENSG00000141627	-5.80795894839823	-74.4332159116188	62.8172980148223
ENSG00000141720	-0.388171707100724	-68.9918871900669	68.2155437758655
ENSG00000141837	5.52174583319519	-63.1310192276014	74.1745108939918
ENSG00000141968	-0.388171707100724	-68.9918871900669	68.2155437758655
ENSG00000142166	-0.388171707100724	-68.9918871900669	68.2155437758655
ENSG00000142230	-0.388171707100724	-68.9918871900669	68.2155437758655
ENSG00000142347	1.20186875186421	-67.5215328805473	69.9252703842758
ENSG00000142544	12.0777719721313	-56.540813130764	80.6963570750265
ENSG00000142655	-7.38529771571091	-76.0242612529512	61.2536658215294
ENSG00000142657	7.30951250431202	-61.3120551720029	75.931080180627
ENSG00000142686	-0.388171707100724	-68.9918871900669	68.2155437758655
ENSG00000142694	8.46350975250626	-60.1625319849204	77.0895514899329
ENSG00000142731	7.45794771311687	-61.1624653367798	76.0783607630135
ENSG00000142864	-0.388171707100724	-68.9918871900669	68.2155437758655
ENSG00000142945	7.97873515603436	-60.6461216927158	76.6035920047845
ENSG00000142949	-32.6846254647006	-101.370333630532	36.0010827011309
ENSG00000143110	-16.4343237637493	-85.4286053241402	52.5599577966416
ENSG00000143119	-93.1173761310062	-162.553194454031	-23.6815578079811
ENSG00000143156	-8.96382403842643	-77.6126422416486	59.6849941647958
ENSG00000143157	-0.388171707100724	-68.9918871900669	68.2155437758655
ENSG00000143158	-0.388171707100724	-68.9918871900669	68.2155437758655
ENSG00000143226	-38.0505086479773	-106.756007359249	30.6549900632948
ENSG00000143228	11.9897161750731	-56.6286114598195	80.6080438099657
ENSG00000143320	-61.7572953125962	-130.673575502346	7.15898487715364
ENSG00000143322	7.26351468899399	-61.3585927249321	75.8856221029201
ENSG00000143337	-0.388171707100724	-68.9918871900669	68.2155437758655
ENSG00000143390	-0.388171707100724	-68.9918871900669	68.2155437758655
ENSG00000143418	-0.388171707100724	-68.9918871900669	68.2155437758655
ENSG00000143476	7.47006603524113	-61.1525610605251	76.0926931310073
ENSG00000143479	9.52834209033669	-59.10251964469	78.1592038253634
ENSG00000143493	-0.388171707100724	-68.9918871900669	68.2155437758655
ENSG00000143514	12.0156094735524	-56.6027936462184	80.6340125933232
ENSG00000143515	-0.388171707100724	-68.9918871900669	68.2155437758655
ENSG00000143612	-0.388171707100724	-68.9918871900669	68.2155437758655
ENSG00000143621	-0.388171707100724	-68.9918871900669	68.2155437758655
ENSG00000143727	-0.388171707100724	-68.9918871900669	68.2155437758655
ENSG00000143742	6.9798693311985	-61.640411250175	75.600149912572
ENSG00000143756	-0.388171707100724	-68.9918871900669	68.2155437758655
ENSG00000143786	-9.25059912464176	-77.8887409951339	59.3875427458504
ENSG00000143816	-19.8021239438266	-88.5800918912659	48.9758440036126
ENSG00000143889	-0.388171707100724	-68.9918871900669	68.2155437758655
ENSG00000143942	11.9778804857631	-56.6404127078209	80.5961736793472
ENSG00000143947	-0.388171707100724	-68.9918871900669	68.2155437758655
ENSG00000143951	-7.36703016648648	-75.9990664418012	61.2650061088283
ENSG00000143970	12.4493206162629	-56.1703747376508	81.0690159701766
ENSG00000143977	-0.388171707100724	-68.9918871900669	68.2155437758655
ENSG00000144021	-0.388171707100724	-68.9918871900669	68.2155437758655
ENSG00000144136	1.2883348930714	-67.3565014624255	69.9331712485683
ENSG00000144233	12.3847909476857	-56.2347088108806	81.004290706252
ENSG00000144369	9.16439870694456	-59.4574149898647	77.7862124037539
ENSG00000144381	-0.388171707100724	-68.9918871900669	68.2155437758655
ENSG00000144395	-5.59226752237897	-74.2168361277672	63.0323010830092
ENSG00000144406	-11.7121861394445	-80.3922580314416	56.9678857525526
ENSG00000144468	-0.388171707100724	-68.9918871900669	68.2155437758655
ENSG00000144566	-0.388171707100724	-68.9918871900669	68.2155437758655
ENSG00000144580	-0.388171707100724	-68.9918871900669	68.2155437758655
ENSG00000144635	-0.388171707100724	-68.9918871900669	68.2155437758655
ENSG00000144642	-1.70940240180394	-70.3945962786438	66.9757914750359
ENSG00000144668	-4.54436340944593	-73.2519668872873	64.1632400683954
ENSG00000144744	-0.388171707100724	-68.9918871900669	68.2155437758655
ENSG00000144827	12.3903393818641	-56.2291771487668	81.009855912495
ENSG00000144834	19.8639671079118	-48.9909649173324	88.7188991331559
ENSG00000144840	-0.388171707100724	-68.9918871900669	68.2155437758655
ENSG00000144909	12.1038633726913	-56.5147984357071	80.7225251810897
ENSG00000145242	-7.33182278344952	-76.0063948434496	61.3427492765506
ENSG00000145348	-7.22103924786893	-75.8583333951611	61.4162548994233
ENSG00000145358	52.3865086351039	-16.3915472644831	121.164564534691
ENSG00000145386	8.96615564217836	-59.6683821682047	77.6006934525614
ENSG00000145391	9.25483899116981	-59.3762100760357	77.8858880583753
ENSG00000145495	-0.388171707100724	-68.9918871900669	68.2155437758655
ENSG00000145545	12.4865435491814	-56.1332651603349	81.1063522586976
ENSG00000145734	-0.388171707100724	-68.9918871900669	68.2155437758655
ENSG00000145780	-0.388171707100724	-68.9918871900669	68.2155437758655
ENSG00000145819	-8.32801796939107	-76.9854841550092	60.329448216227
ENSG00000145868	-0.388171707100724	-68.9918871900669	68.2155437758655
ENSG00000145907	6.70213204890387	-61.9181204170968	75.3223845149046
ENSG00000145982	-8.79979412648246	-77.4472904662923	59.8477022133274
ENSG00000145996	-8.04679241786719	-76.6869218490702	60.5933370133358
ENSG00000146054	10.8840876197616	-57.7447114934846	79.5128867330077
ENSG00000146085	-0.388171707100724	-68.9918871900669	68.2155437758655
ENSG00000146143	-7.93322287751008	-76.5717778440777	60.7053320890576
ENSG00000146205	14.2208175761427	-54.404701995874	82.8463371481595
ENSG00000146242	15.8567733704747	-52.774903877276	84.4884506182254
ENSG00000146247	3.19053912882769	-65.4529335892107	71.8340118468661
ENSG00000146386	7.65306461820076	-60.969476808753	76.2756060451545
ENSG00000146409	10.4568242591411	-58.1782628738218	79.0919113921039
ENSG00000146410	7.37206197943309	-61.2493805073974	75.9935044662636
ENSG00000146416	-9.65064883675066	-78.3203845412015	59.0190868677002
ENSG00000146425	-0.388171707100724	-68.9918871900669	68.2155437758655
ENSG00000146433	-0.388171707100724	-68.9918871900669	68.2155437758655
ENSG00000146457	12.1461490791419	-56.4726374482403	80.7649356065241
ENSG00000146476	7.31239745191894	-61.3091341284181	75.933929032256
ENSG00000146540	-5.18462946208989	-73.8103341969107	63.4410752727309
ENSG00000146670	7.65843564831518	-60.9658799569247	76.2827512535551
ENSG00000146872	-0.388171707100724	-68.9918871900669	68.2155437758655
ENSG00000146904	-11.8804693017649	-80.5725426468415	56.8116040433118
ENSG00000146918	-0.388171707100724	-68.9918871900669	68.2155437758655
ENSG00000146950	9.70996682586093	-58.9123502706564	78.3322839223782
ENSG00000146966	8.22312543372466	-60.398847643693	76.8450985111423
ENSG00000147044	-5.95962818698155	-74.5904633604885	62.6712069865254
ENSG00000147099	-6.0366787085337	-74.661395627288	62.5880382102206
ENSG00000147124	-0.388171707100724	-68.9918871900669	68.2155437758655
ENSG00000147155	-0.388171707100724	-68.9918871900669	68.2155437758655
ENSG00000147224	-0.388171707100724	-68.9918871900669	68.2155437758655
ENSG00000147231	-0.388171707100724	-68.9918871900669	68.2155437758655
ENSG00000147251	7.82899371385538	-60.7963192157835	76.4543066434943
ENSG00000147257	-3.93026563924335	-72.7150501185503	64.8545188400636
ENSG00000147408	-34.9839911398589	-103.669192942389	33.7012106626707
ENSG00000147526	2.83225439103907	-65.8042090956494	71.4687178777276
ENSG00000147548	-0.388171707100724	-68.9918871900669	68.2155437758655
ENSG00000147604	-0.388171707100724	-68.9918871900669	68.2155437758655
ENSG00000147649	12.2318404377918	-56.3872003638855	80.8508812394691
ENSG00000147854	2.90413017374611	-65.7328495868884	71.5411099343807
ENSG00000147872	12.7773409585651	-55.8433666554602	81.3980485725905
ENSG00000147874	10.1488274211726	-58.4931106584904	78.7907655008357
ENSG00000148019	7.38784331982647	-61.235088430727	76.0107750703799
ENSG00000148110	8.67012067075571	-59.9584333017647	77.2986746432761
ENSG00000148187	-0.388171707100724	-68.9918871900669	68.2155437758655
ENSG00000148218	-0.388171707100724	-68.9918871900669	68.2155437758655
ENSG00000148219	-0.205566396133195	-68.8418394364521	68.4307066441857
ENSG00000148229	-0.388171707100724	-68.9918871900669	68.2155437758655
ENSG00000148248	-0.388171707100724	-68.9918871900669	68.2155437758655
ENSG00000148459	-0.388171707100724	-68.9918871900669	68.2155437758655
ENSG00000148481	-0.388171707100724	-68.9918871900669	68.2155437758655
ENSG00000148484	7.02085638748837	-61.6110514597508	75.6527642347276
ENSG00000148606	-0.388171707100724	-68.9918871900669	68.2155437758655
ENSG00000148672	-0.388171707100724	-68.9918871900669	68.2155437758655
ENSG00000148680	10.9564569005713	-57.7961192942775	79.7090330954201
ENSG00000148730	-0.388171707100724	-68.9918871900669	68.2155437758655
ENSG00000148773	-0.388171707100724	-68.9918871900669	68.2155437758655
ENSG00000148834	14.8261380530677	-53.801572742063	83.4538488481983
ENSG00000148835	7.71453498188295	-60.9103061269169	76.3393760906828
ENSG00000148841	10.0927964482869	-58.5350948031836	78.7206876997574
ENSG00000149089	-0.388171707100724	-68.9918871900669	68.2155437758655
ENSG00000149090	42.3356972089258	-26.3661108642505	111.037505282102
ENSG00000149100	-0.388171707100724	-68.9918871900669	68.2155437758655
ENSG00000149196	-0.388171707100724	-68.9918871900669	68.2155437758655
ENSG00000149212	8.59601300360168	-60.0249859494476	77.2170119566509
ENSG00000149289	29.7253245284199	-38.9345113211035	98.3851603779432
ENSG00000149308	3.19554299702507	-65.439072827574	71.8301588216241
ENSG00000149313	-0.388171707100724	-68.9918871900669	68.2155437758655
ENSG00000149489	12.3558722539755	-56.3013905329417	81.0131350408927
ENSG00000149503	8.99260716499282	-59.6345437738631	77.6197581038488
ENSG00000149532	-0.388171707100724	-68.9918871900669	68.2155437758655
ENSG00000149557	10.0193817315303	-58.6099076132051	78.6486710762657
ENSG00000149591	-60.7600835843945	-129.605255552766	8.08508838397709
ENSG00000149600	-0.388171707100724	-68.9918871900669	68.2155437758655
ENSG00000149639	12.057231403616	-56.5612934464466	80.6757562536787
ENSG00000149792	-0.388171707100724	-68.9918871900669	68.2155437758655
ENSG00000150093	7.25535360443638	-61.3654734222299	75.8761806311026
ENSG00000150347	14.7288662789979	-53.8984854919399	83.3562180499358
ENSG00000150477	-31.7673469162049	-100.44175154903	36.9070577166197
ENSG00000150636	-5.57166268479868	-74.2291760513766	63.0858506817793
ENSG00000150753	-0.388171707100724	-68.9918871900669	68.2155437758655
ENSG00000150756	13.0418736659211	-55.5796721992825	81.6634195311247
ENSG00000150764	-0.388171707100724	-68.9918871900669	68.2155437758655
ENSG00000150768	7.23378950051891	-61.386199123523	75.8537781245609
ENSG00000150779	-0.388171707100724	-68.9918871900669	68.2155437758655
ENSG00000150961	-0.388171707100724	-68.9918871900669	68.2155437758655
ENSG00000150967	-0.388171707100724	-68.9918871900669	68.2155437758655
ENSG00000151012	43.6389875343859	-25.0792368921687	112.35721196094
ENSG00000151148	-0.388171707100724	-68.9918871900669	68.2155437758655
ENSG00000151151	7.58467512664075	-61.0371707578232	76.2065210111047
ENSG00000151208	-0.388171707100724	-68.9918871900669	68.2155437758655
ENSG00000151233	7.98857646977954	-60.6372373744355	76.6143903139945
ENSG00000151239	8.36504317744214	-60.2637164002376	76.9938027551219
ENSG00000151240	-0.388171707100724	-68.9918871900669	68.2155437758655
ENSG00000151287	-0.388171707100724	-68.9918871900669	68.2155437758655
ENSG00000151292	12.0741871680489	-56.5443874108365	80.6927617469343
ENSG00000151458	8.09823294079724	-60.5236374502372	76.7201033318317
ENSG00000151461	-0.388171707100724	-68.9918871900669	68.2155437758655
ENSG00000151474	12.7177269593607	-55.9027944510394	81.3382483697609
ENSG00000151502	12.0070213420123	-56.6113567206165	80.6253994046411
ENSG00000151503	8.05504140339236	-60.5734252306127	76.6835080373974
ENSG00000151532	-0.388171707100724	-68.9918871900669	68.2155437758655
ENSG00000151553	7.83395700533632	-60.788299872215	76.4562138828876
ENSG00000151665	12.0978248900183	-56.5208191490566	80.7164689290932
ENSG00000151726	7.78430248561429	-60.8387361262708	76.4073410974994
ENSG00000151773	-10.9616825720198	-79.6182413154918	57.6948761714522
ENSG00000151835	12.0978118315346	-56.5208321691244	80.7164558321936
ENSG00000151893	-0.388171707100724	-68.9918871900669	68.2155437758655
ENSG00000151923	-0.388171707100724	-68.9918871900669	68.2155437758655
ENSG00000151952	27.1476162441527	-41.613631717922	95.9088642062273
ENSG00000152061	-10.6764983298398	-79.3442852949332	57.9912886352536
ENSG00000152102	-0.388171707100724	-68.9918871900669	68.2155437758655
ENSG00000152117	-6.20439034426793	-74.8333012092315	62.4245205206957
ENSG00000152133	-0.388171707100724	-68.9918871900669	68.2155437758655
ENSG00000152193	-0.388171707100724	-68.9918871900669	68.2155437758655
ENSG00000152207	57.1207526868273	-11.6481767546501	125.889682128305
ENSG00000152234	-0.388171707100724	-68.9918871900669	68.2155437758655
ENSG00000152332	12.7264387726023	-55.8941097870545	81.3469873322591
ENSG00000152422	-7.06080979069054	-75.6997625383099	61.5781429569288
ENSG00000152455	-0.388171707100724	-68.9918871900669	68.2155437758655
ENSG00000152700	-0.388171707100724	-68.9918871900669	68.2155437758655
ENSG00000152726	12.3913100873974	-56.2827492295242	81.065369404319
ENSG00000152749	-0.388171707100724	-68.9918871900669	68.2155437758655
ENSG00000153015	-7.02804865508756	-75.6625954855544	61.6064981753793
ENSG00000153107	-0.388171707100724	-68.9918871900669	68.2155437758655
ENSG00000153130	-0.388171707100724	-68.9918871900669	68.2155437758655
ENSG00000153201	8.25606705379051	-60.3733510047259	76.885485112307
ENSG00000153395	-0.388171707100724	-68.9918871900669	68.2155437758655
ENSG00000153560	-0.388171707100724	-68.9918871900669	68.2155437758655
ENSG00000153561	-0.388171707100724	-68.9918871900669	68.2155437758655
ENSG00000153827	-0.388171707100724	-68.9918871900669	68.2155437758655
ENSG00000153832	-8.31628424577534	-76.9666796883967	60.334111196846
ENSG00000153922	-0.388171707100724	-68.9918871900669	68.2155437758655
ENSG00000153989	12.8132158332439	-55.8076043143973	81.4340359808851
ENSG00000154079	-6.48450215983748	-75.1189445493782	62.1499402297033
ENSG00000154114	12.5520628629528	-56.0679463146299	81.1720720405355
ENSG00000154124	-0.388171707100724	-68.9918871900669	68.2155437758655
ENSG00000154144	-0.388171707100724	-68.9918871900669	68.2155437758655
ENSG00000154146	10.773853541836	-57.8540661248523	79.4017732085244
ENSG00000154174	-0.388171707100724	-68.9918871900669	68.2155437758655
ENSG00000154473	6.66770864584469	-61.9546001742175	75.2900174659069
ENSG00000154640	12.423166821736	-56.1964491173175	81.0427827607895
ENSG00000154723	-0.388171707100724	-68.9918871900669	68.2155437758655
ENSG00000154727	-0.388171707100724	-68.9918871900669	68.2155437758655
ENSG00000154783	-0.807750082107695	-69.588814653286	67.9733144890706
ENSG00000154814	-0.388171707100724	-68.9918871900669	68.2155437758655
ENSG00000154845	-0.388171707100724	-68.9918871900669	68.2155437758655
ENSG00000155008	-0.388171707100724	-68.9918871900669	68.2155437758655
ENSG00000155016	8.58316232946354	-60.0416385232065	77.2079631821335
ENSG00000155096	-0.388171707100724	-68.9918871900669	68.2155437758655
ENSG00000155189	8.20306931352176	-60.4211408216034	76.827279448647
ENSG00000155304	-0.388171707100724	-68.9918871900669	68.2155437758655
ENSG00000155368	-0.388171707100724	-68.9918871900669	68.2155437758655
ENSG00000155380	-0.388171707100724	-68.9918871900669	68.2155437758655
ENSG00000155465	-0.301180061210637	-68.9335206290676	68.3311605066463
ENSG00000155506	-0.388171707100724	-68.9918871900669	68.2155437758655
ENSG00000155508	-0.388171707100724	-68.9918871900669	68.2155437758655
ENSG00000155545	-0.388171707100724	-68.9918871900669	68.2155437758655
ENSG00000155621	-0.388171707100724	-68.9918871900669	68.2155437758655
ENSG00000155640	4.02402689319733	-64.6280976706731	72.6761514570678
ENSG00000155827	-0.388171707100724	-68.9918871900669	68.2155437758655
ENSG00000155849	-6.06441394353524	-74.7167445052736	62.5879166182032
ENSG00000155850	8.30529625636237	-60.3161061192987	76.9266986320235
ENSG00000155858	-0.388171707100724	-68.9918871900669	68.2155437758655
ENSG00000155876	7.15398294399767	-61.4678366090476	75.7758024970429
ENSG00000155959	-0.388171707100724	-68.9918871900669	68.2155437758655
ENSG00000156017	-0.388171707100724	-68.9918871900669	68.2155437758655
ENSG00000156030	-0.388171707100724	-68.9918871900669	68.2155437758655
ENSG00000156171	-0.388171707100724	-68.9918871900669	68.2155437758655
ENSG00000156218	-61.9327781430077	-130.798163792253	6.93260750623739
ENSG00000156261	-0.388171707100724	-68.9918871900669	68.2155437758655
ENSG00000156381	11.4417158713594	-57.1921260352057	80.0755577779245
ENSG00000156471	-0.388171707100724	-68.9918871900669	68.2155437758655
ENSG00000156500	-2.56551169813357	-71.2108846101064	66.0798612138393
ENSG00000156504	-0.388171707100724	-68.9918871900669	68.2155437758655
ENSG00000156508	-0.388171707100724	-68.9918871900669	68.2155437758655
ENSG00000156515	-0.388171707100724	-68.9918871900669	68.2155437758655
ENSG00000156531	6.9460950634093	-61.6735034790202	75.5656936058388
ENSG00000156535	27.0602152563355	-41.5864738172641	95.7069043299351
ENSG00000156599	-0.388171707100724	-68.9918871900669	68.2155437758655
ENSG00000156671	7.00806754941655	-61.6143572736484	75.6304923724815
ENSG00000156735	-0.388171707100724	-68.9918871900669	68.2155437758655
ENSG00000156802	7.10315755434764	-61.5171189679962	75.7234340766915
ENSG00000156831	-6.24125715971179	-74.8682653368227	62.3857510173992
ENSG00000156875	-0.388171707100724	-68.9918871900669	68.2155437758655
ENSG00000157036	-0.388171707100724	-68.9918871900669	68.2155437758655
ENSG00000157045	-0.388171707100724	-68.9918871900669	68.2155437758655
ENSG00000157077	-0.388171707100724	-68.9918871900669	68.2155437758655
ENSG00000157106	-0.388171707100724	-68.9918871900669	68.2155437758655
ENSG00000157191	-0.388171707100724	-68.9918871900669	68.2155437758655
ENSG00000157193	-0.388171707100724	-68.9918871900669	68.2155437758655
ENSG00000157240	12.9593268062266	-55.6619553845998	81.580608997053
ENSG00000157350	-0.388171707100724	-68.9918871900669	68.2155437758655
ENSG00000157388	-12.7170789483387	-81.4104771996564	55.9763193029791
ENSG00000157404	16.3631794238812	-52.2847306735817	85.0110895213441
ENSG00000157456	8.57943886027276	-60.0511134154656	77.2099911360111
ENSG00000157500	-0.388171707100724	-68.9918871900669	68.2155437758655
ENSG00000157538	-0.388171707100724	-68.9918871900669	68.2155437758655
ENSG00000157625	12.7408047980668	-55.8797885778244	81.361398173958
ENSG00000157764	12.0855390260127	-56.5330688911666	80.7041469431921
ENSG00000157869	-7.30093861624391	-75.9519169944846	61.3500397619968
ENSG00000157927	8.49802211810758	-60.1462322587036	77.1422764949187
ENSG00000157985	-7.11460540003037	-75.7550093895521	61.5257985894914
ENSG00000158062	7.12858181657692	-61.5042389351749	75.7614025683288
ENSG00000158079	12.1988109158754	-56.4201316332385	80.8177534649893
ENSG00000158164	2.89410944389147	-65.7913620694794	71.5795809572624
ENSG00000158186	8.09816530242936	-60.5256821145996	76.7220127194584
ENSG00000158201	-0.388171707100724	-68.9918871900669	68.2155437758655
ENSG00000158402	12.2841367420414	-56.3350602487016	80.9033337327844
ENSG00000158435	-0.388171707100724	-68.9918871900669	68.2155437758655
ENSG00000158636	-0.388171707100724	-68.9918871900669	68.2155437758655
ENSG00000158669	13.1584207013773	-55.4635006863802	81.7803420891347
ENSG00000158711	-0.388171707100724	-68.9918871900669	68.2155437758655
ENSG00000158828	12.0966874114167	-56.5219532815635	80.7153281043969
ENSG00000158869	-49.7450014387917	-118.466585020898	18.9765821433147
ENSG00000159128	-0.388171707100724	-68.9918871900669	68.2155437758655
ENSG00000159164	12.2488500775101	-56.3866039973503	80.8843041523706
ENSG00000159167	40.1328284380789	-28.6281867353416	108.893843611499
ENSG00000159189	-116.067986938817	-185.962603256404	-46.1733706212311
ENSG00000159200	8.65548557517629	-59.972446492947	77.2834176432996
ENSG00000159228	-0.388171707100724	-68.9918871900669	68.2155437758655
ENSG00000159231	12.6339709199153	-55.9862905580903	81.2542323979208
ENSG00000159314	-3.54825708847022	-72.2126169132789	65.1161027363384
ENSG00000159433	-0.388171707100724	-68.9918871900669	68.2155437758655
ENSG00000159459	-0.388171707100724	-68.9918871900669	68.2155437758655
ENSG00000159579	-0.388171707100724	-68.9918871900669	68.2155437758655
ENSG00000160179	1.80851387219032	-66.9018313190722	70.5188590634529
ENSG00000160211	7.85058269098649	-60.7744148042572	76.4755801862302
ENSG00000160218	-0.388171707100724	-68.9918871900669	68.2155437758655
ENSG00000160255	-72.3528578334936	-141.332700126471	-3.37301554051615
ENSG00000160326	15.3131826081445	-53.3163656078578	83.9427308241467
ENSG00000160746	-7.63772394975721	-76.2811559769662	61.0057080774518
ENSG00000160752	-0.388171707100724	-68.9918871900669	68.2155437758655
ENSG00000160799	-10.354780361266	-79.0249553106874	58.3153945881553
ENSG00000160877	-0.388171707100724	-68.9918871900669	68.2155437758655
ENSG00000160961	-0.388171707100724	-68.9918871900669	68.2155437758655
ENSG00000160973	14.5669565349482	-54.1173690470732	83.2512821169695
ENSG00000161040	-7.83768028527385	-76.5265366340228	60.8511760634751
ENSG00000161542	-0.388171707100724	-68.9918871900669	68.2155437758655
ENSG00000161570	-107.294163539594	-176.605006034606	-37.9833210445809
ENSG00000161638	8.2278585322082	-60.3961603540429	76.8518774184593
ENSG00000161653	-0.388171707100724	-68.9918871900669	68.2155437758655
ENSG00000161682	9.79291647416869	-58.8323905504326	78.41822349877
ENSG00000161714	14.1064323902847	-54.5186846195306	82.7315494001
ENSG00000161800	14.5723918448719	-54.054387937136	83.1991716268798
ENSG00000161813	12.7133670140655	-55.9071408170872	81.3338748452181
ENSG00000161921	1.63580212742512	-67.0216149020014	70.2932191568516
ENSG00000161929	-10.6572523699601	-79.4039182064695	58.0894134665493
ENSG00000162063	-0.388171707100724	-68.9918871900669	68.2155437758655
ENSG00000162144	8.75722160917841	-59.8706258352039	77.3850690535607
ENSG00000162368	-0.388171707100724	-68.9918871900669	68.2155437758655
ENSG00000162378	-0.388171707100724	-68.9918871900669	68.2155437758655
ENSG00000162396	-0.388171707100724	-68.9918871900669	68.2155437758655
ENSG00000162402	-0.388171707100724	-68.9918871900669	68.2155437758655
ENSG00000162511	-73.7799031087358	-142.734469299282	-4.82533691818909
ENSG00000162521	-0.388171707100724	-68.9918871900669	68.2155437758655
ENSG00000162522	15.3398640012593	-53.2897867881567	83.9695147906753
ENSG00000162576	-41.4625326934502	-110.205987234943	27.2809218480424
ENSG00000162607	7.30844604578356	-61.312167555145	75.9290596467121
ENSG00000162636	8.1048712811728	-60.5211909222233	76.7309334845689
ENSG00000162654	-49.9809141847362	-118.77261728862	18.8107889191472
ENSG00000162688	13.6036048066648	-55.0197859498668	82.2269955631963
ENSG00000162695	-0.388171707100724	-68.9918871900669	68.2155437758655
ENSG00000162704	-0.388171707100724	-68.9918871900669	68.2155437758655
ENSG00000162745	0.166076157403143	-68.5229578376665	68.8551101524728
ENSG00000162775	8.15047715011394	-60.4779169588173	76.7788712590452
ENSG00000162814	-8.73329176320602	-77.4212299015378	59.9546463751257
ENSG00000162840	-0.388171707100724	-68.9918871900669	68.2155437758655
ENSG00000162852	-0.388171707100724	-68.9918871900669	68.2155437758655
ENSG00000162892	63.4970140055178	-5.37262444493086	132.366652455966
ENSG00000162894	13.7119429003628	-54.9274402394316	82.3513260401571
ENSG00000162909	-0.388171707100724	-68.9918871900669	68.2155437758655
ENSG00000162923	-0.388171707100724	-68.9918871900669	68.2155437758655
ENSG00000162927	-6.64260958620614	-75.2731909247205	61.9879717523082
ENSG00000162928	-0.388171707100724	-68.9918871900669	68.2155437758655
ENSG00000162975	-10.9564110674067	-79.715681903813	57.8028597689996
ENSG00000162980	12.1905961840457	-56.4283219761592	80.8095143442507
ENSG00000163002	-0.388171707100724	-68.9918871900669	68.2155437758655
ENSG00000163026	-0.388171707100724	-68.9918871900669	68.2155437758655
ENSG00000163041	-0.388171707100724	-68.9918871900669	68.2155437758655
ENSG00000163069	7.54667296388016	-61.0733181937475	76.1666641215078
ENSG00000163071	-7.41671437390358	-76.0567413000006	61.2233125521935
ENSG00000163104	-0.388171707100724	-68.9918871900669	68.2155437758655
ENSG00000163161	-0.388171707100724	-68.9918871900669	68.2155437758655
ENSG00000163170	-0.388171707100724	-68.9918871900669	68.2155437758655
ENSG00000163171	9.14188881226277	-59.4897804052551	77.7735580297806
ENSG00000163291	12.5826282619637	-56.0374748464808	81.2027313704081
ENSG00000163320	-0.388171707100724	-68.9918871900669	68.2155437758655
ENSG00000163349	-0.388171707100724	-68.9918871900669	68.2155437758655
ENSG00000163359	-54.3642042458996	-123.087165394247	14.3587569024477
ENSG00000163428	-0.388171707100724	-68.9918871900669	68.2155437758655
ENSG00000163444	-0.388171707100724	-68.9918871900669	68.2155437758655
ENSG00000163449	13.3124941605328	-55.3099294907114	81.934917811777
ENSG00000163507	8.57202610028523	-60.0562216387336	77.2002738393041
ENSG00000163520	-47.9481114341367	-116.707918351589	20.8116954833154
ENSG00000163527	-0.388171707100724	-68.9918871900669	68.2155437758655
ENSG00000163528	-0.388171707100724	-68.9918871900669	68.2155437758655
ENSG00000163577	12.5076693021584	-56.1122039142751	81.127542518592
ENSG00000163596	-6.86121858182293	-75.4994855325357	61.7770483688898
ENSG00000163599	-9.3079816572924	-77.968253558745	59.3522902441602
ENSG00000163625	7.64149724535191	-60.9798855202311	76.262880010935
ENSG00000163633	-6.20362267025415	-74.8303574234502	62.4231120829419
ENSG00000163655	6.96463453386064	-61.6563715849367	75.585640652658
ENSG00000163659	8.22961209179309	-60.4019230644961	76.8611472480823
ENSG00000163661	-0.388171707100724	-68.9918871900669	68.2155437758655
ENSG00000163734	-20.331043753342	-89.1163992595382	48.4543117528541
ENSG00000163735	0.833029322283377	-67.8721447954373	69.538203440004
ENSG00000163739	14.8711022703453	-53.7700972631418	83.5123018038324
ENSG00000163743	12.0077747788263	-56.6106054812404	80.626155038893
ENSG00000163754	-0.388171707100724	-68.9918871900669	68.2155437758655
ENSG00000163755	7.35471396390664	-61.265461687015	75.9748896148283
ENSG00000163781	6.77662170392642	-61.8424734850677	75.3957168929205
ENSG00000163788	-0.388171707100724	-68.9918871900669	68.2155437758655
ENSG00000163811	-0.388171707100724	-68.9918871900669	68.2155437758655
ENSG00000163812	-0.388171707100724	-68.9918871900669	68.2155437758655
ENSG00000163820	8.39501268605162	-60.23210236082	77.0221277329232
ENSG00000163904	-0.388171707100724	-68.9918871900669	68.2155437758655
ENSG00000163931	12.142801861595	-56.4759747751624	80.7615784983524
ENSG00000163933	-0.388171707100724	-68.9918871900669	68.2155437758655
ENSG00000163939	6.42183735961805	-62.1988216888198	75.042496408056
ENSG00000163950	-0.388171707100724	-68.9918871900669	68.2155437758655
ENSG00000163960	-0.388171707100724	-68.9918871900669	68.2155437758655
ENSG00000163961	-0.388171707100724	-68.9918871900669	68.2155437758655
ENSG00000164024	-0.388171707100724	-68.9918871900669	68.2155437758655
ENSG00000164031	-0.388171707100724	-68.9918871900669	68.2155437758655
ENSG00000164032	7.92858882770226	-60.6937451906467	76.5509228460512
ENSG00000164037	-5.63703125266362	-74.2610703835868	62.9870078782595
ENSG00000164045	8.12836952417339	-60.4963959582388	76.7531350065856
ENSG00000164087	-0.388171707100724	-68.9918871900669	68.2155437758655
ENSG00000164105	13.5693241361554	-55.0539515051677	82.1925997774784
ENSG00000164109	9.83941913724313	-58.7953983827556	78.4742366572419
ENSG00000164114	-0.388171707100724	-68.9918871900669	68.2155437758655
ENSG00000164134	-0.388171707100724	-68.9918871900669	68.2155437758655
ENSG00000164151	-0.388171707100724	-68.9918871900669	68.2155437758655
ENSG00000164162	-7.11830994651623	-75.7496381150932	61.5130182220608
ENSG00000164163	7.07125648027994	-61.5492586705681	75.691771631128
ENSG00000164164	12.5135533634715	-56.1063378420017	81.1334445689447
ENSG00000164168	-0.388171707100724	-68.9918871900669	68.2155437758655
ENSG00000164209	7.2218253084041	-61.398962791524	75.8426134083322
ENSG00000164211	7.06352648085578	-61.5796409077195	75.7066938694311
ENSG00000164252	-0.388171707100724	-68.9918871900669	68.2155437758655
ENSG00000164258	6.24111071612106	-62.3846188924088	74.8668403246509
ENSG00000164284	-0.388171707100724	-68.9918871900669	68.2155437758655
ENSG00000164305	12.8272061785528	-55.7936579520345	81.44807030914
ENSG00000164323	7.9331462579298	-60.6904699370985	76.5567624529581
ENSG00000164347	-0.388171707100724	-68.9918871900669	68.2155437758655
ENSG00000164466	-0.388171707100724	-68.9918871900669	68.2155437758655
ENSG00000164506	7.96095868402953	-60.6600960155616	76.5820133836207
ENSG00000164611	7.61591637285519	-61.0051990489515	76.2370317946619
ENSG00000164715	-0.388171707100724	-68.9918871900669	68.2155437758655
ENSG00000164823	6.87723046895203	-61.7413598309783	75.4958207688824
ENSG00000164902	-0.388171707100724	-68.9918871900669	68.2155437758655
ENSG00000164932	-39.9177853567552	-108.643335330716	28.8077646172053
ENSG00000164949	5.50254256685388	-63.1283547438576	74.1334398775654
ENSG00000164961	-0.388171707100724	-68.9918871900669	68.2155437758655
ENSG00000164975	6.43934225815877	-62.1794397813829	75.0581242977004
ENSG00000165025	11.3979851666373	-57.2348824530128	80.0308527862874
ENSG00000165030	8.47221299751695	-60.1560168981722	77.1004428932061
ENSG00000165115	-7.34172892219578	-75.9834752943321	61.3000174499405
ENSG00000165152	13.619718076966	-55.019337233434	82.258773387366
ENSG00000165175	-0.388171707100724	-68.9918871900669	68.2155437758655
ENSG00000165244	8.99948982471666	-59.6303060180425	77.6292856674759
ENSG00000165283	-0.388171707100724	-68.9918871900669	68.2155437758655
ENSG00000165288	-0.388171707100724	-68.9918871900669	68.2155437758655
ENSG00000165304	3.14662646303543	-65.4910329612763	71.7842858873471
ENSG00000165312	7.47415495657245	-61.1487911834549	76.0971010965998
ENSG00000165355	7.18565096624602	-61.4368017518434	75.8081036843354
ENSG00000165379	35.1585796913381	-33.7038144623329	104.020973845009
ENSG00000165389	-0.388171707100724	-68.9918871900669	68.2155437758655
ENSG00000165410	7.42400555632073	-61.1975996226939	76.0456107353354
ENSG00000165417	12.5868833562247	-56.0332328493087	81.2069995617581
ENSG00000165457	-0.388171707100724	-68.9918871900669	68.2155437758655
ENSG00000165476	-0.388171707100724	-68.9918871900669	68.2155437758655
ENSG00000165480	12.2593195293679	-56.3598032465136	80.8784423052494
ENSG00000165506	-0.388171707100724	-68.9918871900669	68.2155437758655
ENSG00000165572	-0.388171707100724	-68.9918871900669	68.2155437758655
ENSG00000165609	-0.388171707100724	-68.9918871900669	68.2155437758655
ENSG00000165637	6.95170318779177	-61.6679111359569	75.5713175115404
ENSG00000165646	7.15993772838933	-61.4608988249856	75.7807742817642
ENSG00000165660	-0.388171707100724	-68.9918871900669	68.2155437758655
ENSG00000165672	8.6856902048264	-59.9449071573292	77.316287566982
ENSG00000165678	6.72604325614307	-61.8935097720756	75.3455962843617
ENSG00000165704	-0.388171707100724	-68.9918871900669	68.2155437758655
ENSG00000165714	-5.66777207135759	-74.2953130751241	62.9597689324089
ENSG00000165733	-0.388171707100724	-68.9918871900669	68.2155437758655
ENSG00000165805	-9.30993801731772	-77.9672854453713	59.3474094107358
ENSG00000165806	12.795964204234	-55.8248017829565	81.4167301914246
ENSG00000165832	13.1139068208384	-55.5078706919307	81.7356843336075
ENSG00000165879	7.39560250415673	-61.2237180804472	76.0149230887606
ENSG00000165891	31.6955687988224	-36.9721143615539	100.363251959199
ENSG00000165934	-0.388171707100724	-68.9918871900669	68.2155437758655
ENSG00000165949	-79.1469607760853	-148.254076433223	-10.0398451189474
ENSG00000165997	13.1982196596932	-55.4238308328191	81.8202701522055
ENSG00000166130	13.9222236586732	-54.7022527424297	82.5467000597762
ENSG00000166135	-0.388171707100724	-68.9918871900669	68.2155437758655
ENSG00000166170	-0.388171707100724	-68.9918871900669	68.2155437758655
ENSG00000166181	-0.388171707100724	-68.9918871900669	68.2155437758655
ENSG00000166189	-0.388171707100724	-68.9918871900669	68.2155437758655
ENSG00000166192	-6.96375553130092	-75.5995925680315	61.6720815054297
ENSG00000166197	-0.388171707100724	-68.9918871900669	68.2155437758655
ENSG00000166226	-0.388171707100724	-68.9918871900669	68.2155437758655
ENSG00000166265	-0.388171707100724	-68.9918871900669	68.2155437758655
ENSG00000166266	-0.388171707100724	-68.9918871900669	68.2155437758655
ENSG00000166313	13.5405334672812	-55.0826457481822	82.1637126827445
ENSG00000166333	7.00377542342088	-61.6168105279283	75.6243613747701
ENSG00000166341	13.4788097844329	-55.1441634866448	82.1017830555105
ENSG00000166411	-0.388171707100724	-68.9918871900669	68.2155437758655
ENSG00000166439	13.9331647954958	-54.6913493898108	82.5576789808023
ENSG00000166446	-9.64313560445968	-78.3679465726252	59.0816753637058
ENSG00000166451	7.2191380041192	-61.4025325267782	75.8408085350166
ENSG00000166454	-0.388171707100724	-68.9918871900669	68.2155437758655
ENSG00000166478	-0.388171707100724	-68.9918871900669	68.2155437758655
ENSG00000166503	13.2783162460146	-55.3439954159912	81.9006279080204
ENSG00000166676	-0.388171707100724	-68.9918871900669	68.2155437758655
ENSG00000166741	-65.8268370945542	-134.718823723962	3.0651495348536
ENSG00000166747	-0.388171707100724	-68.9918871900669	68.2155437758655
ENSG00000166750	7.8760759747056	-60.7460773932949	76.4982293427061
ENSG00000166783	-0.388171707100724	-68.9918871900669	68.2155437758655
ENSG00000166845	7.84559644417214	-60.7751191989213	76.4663120872655
ENSG00000166847	-0.388171707100724	-68.9918871900669	68.2155437758655
ENSG00000166848	-0.388171707100724	-68.9918871900669	68.2155437758655
ENSG00000166851	8.61874110829445	-60.0096875812454	77.2471697978343
ENSG00000166860	-0.388171707100724	-68.9918871900669	68.2155437758655
ENSG00000166881	11.9952036799608	-56.623139936607	80.6135472965286
ENSG00000166889	-0.388171707100724	-68.9918871900669	68.2155437758655
ENSG00000166902	-0.388171707100724	-68.9918871900669	68.2155437758655
ENSG00000166912	-0.388171707100724	-68.9918871900669	68.2155437758655
ENSG00000166965	-0.388171707100724	-68.9918871900669	68.2155437758655
ENSG00000167005	-0.388171707100724	-68.9918871900669	68.2155437758655
ENSG00000167193	-0.388171707100724	-68.9918871900669	68.2155437758655
ENSG00000167232	6.77402664137446	-61.8558438083977	75.4038970911466
ENSG00000167325	-0.388171707100724	-68.9918871900669	68.2155437758655
ENSG00000167395	-0.388171707100724	-68.9918871900669	68.2155437758655
ENSG00000167513	14.2567694297489	-54.3688774250288	82.8824162845266
ENSG00000167601	2.09669991386129	-66.5469682910556	70.7403681187781
ENSG00000167619	-5.03253299130751	-73.7327662413802	63.6677002587652
ENSG00000167632	-10.4744275717924	-79.1592395816987	58.2103844381139
ENSG00000167637	-0.388171707100724	-68.9918871900669	68.2155437758655
ENSG00000168038	-6.02505738849299	-74.6621301702167	62.6120153932307
ENSG00000168078	10.6370066047754	-57.9970185880962	79.271031797647
ENSG00000168092	-0.388171707100724	-68.9918871900669	68.2155437758655
ENSG00000168175	-0.388171707100724	-68.9918871900669	68.2155437758655
ENSG00000168243	-0.148933139526061	-68.898595967882	68.6007296888299
ENSG00000168246	12.8068100073271	-55.8139900198973	81.4276100345515
ENSG00000168280	9.21703850144522	-59.4053274301344	77.8394044330248
ENSG00000168288	-0.388171707100724	-68.9918871900669	68.2155437758655
ENSG00000168374	-0.388171707100724	-68.9918871900669	68.2155437758655
ENSG00000168385	-0.388171707100724	-68.9918871900669	68.2155437758655
ENSG00000168434	-8.30125048486545	-76.9403240635203	60.3378230937894
ENSG00000168542	-109.319142213982	-178.707264601744	-39.9310198262194
ENSG00000168615	14.2099173451905	-54.4155637073814	82.8353983977624
ENSG00000168675	-1.95224783953646	-70.6513100141974	66.7468143351245
ENSG00000168710	-0.388171707100724	-68.9918871900669	68.2155437758655
ENSG00000168734	-7.13001192669086	-75.7718488308683	61.5118249774865
ENSG00000168758	-0.388171707100724	-68.9918871900669	68.2155437758655
ENSG00000168795	-0.388171707100724	-68.9918871900669	68.2155437758655
ENSG00000168806	-0.388171707100724	-68.9918871900669	68.2155437758655
ENSG00000168813	-0.388171707100724	-68.9918871900669	68.2155437758655
ENSG00000168906	-0.388171707100724	-68.9918871900669	68.2155437758655
ENSG00000168944	12.4509563257692	-56.1687440012599	81.0706566527982
ENSG00000169018	6.8233010922338	-61.7973396578614	75.443941842329
ENSG00000169021	8.75322149063865	-59.8804580330095	77.3869010142868
ENSG00000169057	-5.3756584462306	-73.9997712131788	63.2484543207176
ENSG00000169242	2.90993956038859	-65.7529185574912	71.5727976782684
ENSG00000169251	-0.388171707100724	-68.9918871900669	68.2155437758655
ENSG00000169255	9.65475017063961	-58.9749310284368	78.284431369716
ENSG00000169297	-0.388171707100724	-68.9918871900669	68.2155437758655
ENSG00000169306	10.0600629928713	-58.7126896469412	78.8328156326838
ENSG00000169359	12.8869914583427	-55.7340612421865	81.5080441588719
ENSG00000169375	-0.388171707100724	-68.9918871900669	68.2155437758655
ENSG00000169429	7.26815147754742	-61.3835670896701	75.919870044765
ENSG00000169442	-8.36365404047277	-77.2884395388675	60.561131457922
ENSG00000169446	12.7478254356916	-55.8727898627607	81.3684407341438
ENSG00000169607	2.72821677499155	-65.9054092741007	71.3618428240838
ENSG00000169679	8.97423048742226	-59.6567552578401	77.6052162326847
ENSG00000169714	-0.388171707100724	-68.9918871900669	68.2155437758655
ENSG00000169740	-0.388171707100724	-68.9918871900669	68.2155437758655
ENSG00000169744	-7.42137383376513	-76.0793787895719	61.2366311220417
ENSG00000169758	-8.30181495046908	-77.0069684849808	60.4033385840427
ENSG00000169813	-0.388171707100724	-68.9918871900669	68.2155437758655
ENSG00000169814	-0.388171707100724	-68.9918871900669	68.2155437758655
ENSG00000169826	-0.388171707100724	-68.9918871900669	68.2155437758655
ENSG00000169857	6.76030658367823	-61.869452836387	75.3900660037434
ENSG00000169860	8.83338532287574	-59.8053829296127	77.4721535753642
ENSG00000169902	-7.0359463979315	-75.678987719396	61.607094923533
ENSG00000169967	6.80519318090003	-61.8144760949793	75.4248624567794
ENSG00000169981	12.8895597277548	-55.7315010957897	81.5106205512992
ENSG00000170142	-5.6767447470928	-74.2992191616643	62.9457296674787
ENSG00000170185	7.74323527177683	-60.882167621649	76.3686381652027
ENSG00000170270	-0.388171707100724	-68.9918871900669	68.2155437758655
ENSG00000170310	-9.40413061322883	-78.0626908904531	59.2544296639954
ENSG00000170312	9.38483890360085	-59.2446251854719	78.0143029926736
ENSG00000170322	-0.388171707100724	-68.9918871900669	68.2155437758655
ENSG00000170325	12.9610533380126	-55.6602343482632	81.5823410242884
ENSG00000170340	-0.388171707100724	-68.9918871900669	68.2155437758655
ENSG00000170348	-0.388171707100724	-68.9918871900669	68.2155437758655
ENSG00000170385	7.02247390659897	-61.5975595948476	75.6425074080456
ENSG00000170421	1.45980614572624	-67.2612790137178	70.1808913051702
ENSG00000170425	15.3057830396483	-53.3237367648396	83.9353028441363
ENSG00000170458	-37.1113440328472	-105.824734528673	31.6020464629786
ENSG00000170471	-0.388171707100724	-68.9918871900669	68.2155437758655
ENSG00000170502	-0.388171707100724	-68.9918871900669	68.2155437758655
ENSG00000170584	-0.388171707100724	-68.9918871900669	68.2155437758655
ENSG00000170624	-7.0449179609452	-75.6879146363944	61.598078714504
ENSG00000170629	-3.05414152961341	-71.6857652441915	65.5774821849647
ENSG00000170633	-0.388171707100724	-68.9918871900669	68.2155437758655
ENSG00000170634	-11.0723853044345	-79.7458382207417	57.6010676118726
ENSG00000170677	12.9629255587225	-55.6583680876638	81.5842192051087
ENSG00000170759	8.64059882397635	-59.9891105385561	77.2703081865088
ENSG00000170836	-0.388171707100724	-68.9918871900669	68.2155437758655
ENSG00000170881	-0.388171707100724	-68.9918871900669	68.2155437758655
ENSG00000170903	12.2588533050356	-56.360268078269	80.8779746883401
ENSG00000171097	-0.388171707100724	-68.9918871900669	68.2155437758655
ENSG00000171135	-0.388171707100724	-68.9918871900669	68.2155437758655
ENSG00000171150	-0.388171707100724	-68.9918871900669	68.2155437758655
ENSG00000171155	-0.388171707100724	-68.9918871900669	68.2155437758655
ENSG00000171204	-0.388171707100724	-68.9918871900669	68.2155437758655
ENSG00000171206	-0.388171707100724	-68.9918871900669	68.2155437758655
ENSG00000171208	13.2130199152778	-55.4090787010775	81.8351185316331
ENSG00000171241	3.87923977045514	-64.7593355885025	72.5178151294128
ENSG00000171295	-0.388171707100724	-68.9918871900669	68.2155437758655
ENSG00000171302	-0.388171707100724	-68.9918871900669	68.2155437758655
ENSG00000171307	12.358783694932	-56.2606375624294	80.9782049522933
ENSG00000171310	-9.21598078842783	-77.8806088262487	59.4486472493931
ENSG00000171314	12.4285316522733	-56.1911005612637	81.0481638658103
ENSG00000171320	2.36772287293163	-66.2699995602129	71.0054453060761
ENSG00000171467	12.1977243919347	-56.4212149302902	80.8166637141596
ENSG00000171471	7.33813268712699	-61.2844912975233	75.9607566717773
ENSG00000171608	8.5470070051654	-60.0738657375339	77.1678797478647
ENSG00000171612	7.08529507540046	-61.5365668563063	75.7071570071072
ENSG00000171617	8.34085114186177	-60.2815283788667	76.9632306625903
ENSG00000171649	-0.388171707100724	-68.9918871900669	68.2155437758655
ENSG00000171657	-64.8272255312029	-134.044597061255	4.39014599884949
ENSG00000171714	14.7395506466297	-53.9470236807683	83.4261249740276
ENSG00000171840	-5.68774207159579	-74.4074748507846	63.031990707593
ENSG00000171848	8.68056868062698	-59.9495054779443	77.3106428391983
ENSG00000171928	-0.388171707100724	-68.9918871900669	68.2155437758655
ENSG00000171940	6.86170398503044	-61.7581937879936	75.4816017580544
ENSG00000171984	-5.60382885299861	-74.2271783811789	63.0195206751816
ENSG00000172006	-6.27961353649793	-74.9065660842928	62.3473390112969
ENSG00000172059	-0.388171707100724	-68.9918871900669	68.2155437758655
ENSG00000172071	-0.388171707100724	-68.9918871900669	68.2155437758655
ENSG00000172164	-7.84300121711474	-76.5125219850727	60.8265195508432
ENSG00000172175	12.7571352693963	-55.8635091210866	81.3777796598793
ENSG00000172216	7.96171109742057	-60.6634282254778	76.586850420319
ENSG00000172239	-0.388171707100724	-68.9918871900669	68.2155437758655
ENSG00000172243	-0.388171707100724	-68.9918871900669	68.2155437758655
ENSG00000172260	-4.30458663290591	-72.9751731866509	64.3659999208391
ENSG00000172264	-2.16465860458926	-70.8241368285869	66.4948196194084
ENSG00000172348	-1.80687145393165	-70.4955342168799	66.8817913090166
ENSG00000172456	-10.1552069070806	-78.8229043883349	58.5124905741737
ENSG00000172458	8.50404238753295	-60.1194281228991	77.127512897965
ENSG00000172466	-0.388171707100724	-68.9918871900669	68.2155437758655
ENSG00000172469	7.16527883744326	-61.4536812664368	75.7842389413233
ENSG00000172586	-0.388171707100724	-68.9918871900669	68.2155437758655
ENSG00000172667	6.80306896478256	-61.8166455584663	75.4227834880314
ENSG00000172687	-6.00675726996824	-74.632154630856	62.6186400909195
ENSG00000172803	-0.388171707100724	-68.9918871900669	68.2155437758655
ENSG00000172845	-0.388171707100724	-68.9918871900669	68.2155437758655
ENSG00000172939	6.59802841536368	-62.0220948710055	75.2181517017329
ENSG00000173011	-0.388171707100724	-68.9918871900669	68.2155437758655
ENSG00000173085	-0.388171707100724	-68.9918871900669	68.2155437758655
ENSG00000173145	-0.388171707100724	-68.9918871900669	68.2155437758655
ENSG00000173166	12.4761096352625	-56.1436672606117	81.0958865311367
ENSG00000173198	-6.77714502747282	-75.4393753438253	61.8850852888797
ENSG00000173207	-0.388171707100724	-68.9918871900669	68.2155437758655
ENSG00000173218	6.95888785404928	-61.660045135686	75.5778208437846
ENSG00000173221	-0.388171707100724	-68.9918871900669	68.2155437758655
ENSG00000173276	8.35168189548941	-60.2755772394553	76.9789410304342
ENSG00000173295	-7.35611290181394	-75.9936924824895	61.2814666788616
ENSG00000173320	-13.9475306220721	-82.641682674579	54.7466214304347
ENSG00000173369	-117.091601935804	-187.008957241925	-47.1742466296837
ENSG00000173372	-106.709657609175	-176.132964611499	-37.286350606851
ENSG00000173402	-0.388171707100724	-68.9918871900669	68.2155437758655
ENSG00000173456	-0.388171707100724	-68.9918871900669	68.2155437758655
ENSG00000173473	-0.388171707100724	-68.9918871900669	68.2155437758655
ENSG00000173530	41.7870269879563	-26.907783043417	110.48183701933
ENSG00000173692	6.47415475832968	-62.1533422496657	75.101651766325
ENSG00000173818	-0.190618764357113	-68.8240218896181	68.4427843609039
ENSG00000173848	6.95522458836904	-61.6645936112772	75.5750427880153
ENSG00000173950	-6.05434062115268	-74.6847366007631	62.5760553584577
ENSG00000174010	8.36384864260896	-60.2623362066993	76.9900334919172
ENSG00000174013	-0.388171707100724	-68.9918871900669	68.2155437758655
ENSG00000174028	7.67264505799603	-60.9980695485061	76.3433596644982
ENSG00000174032	-0.388171707100724	-68.9918871900669	68.2155437758655
ENSG00000174059	-65.8647889498428	-134.764534821931	3.03495692224584
ENSG00000174100	-0.388171707100724	-68.9918871900669	68.2155437758655
ENSG00000174111	9.07830595702772	-59.551408888026	77.7080208020814
ENSG00000174151	-0.388171707100724	-68.9918871900669	68.2155437758655
ENSG00000174173	-0.388171707100724	-68.9918871900669	68.2155437758655
ENSG00000174197	-0.388171707100724	-68.9918871900669	68.2155437758655
ENSG00000174238	-0.388171707100724	-68.9918871900669	68.2155437758655
ENSG00000174282	-0.388171707100724	-68.9918871900669	68.2155437758655
ENSG00000174327	14.6210470569795	-54.0059098499876	83.2480039639466
ENSG00000174353	-9.24358344170555	-77.8968780369157	59.4097111535046
ENSG00000174370	14.7438794935468	-53.8835275176688	83.3712865047624
ENSG00000174405	12.3488020198514	-56.2705891586903	80.9681931983931
ENSG00000174428	-0.388171707100724	-68.9918871900669	68.2155437758655
ENSG00000174437	-0.388171707100724	-68.9918871900669	68.2155437758655
ENSG00000174456	6.49975677986809	-62.1279385046972	75.1274520644334
ENSG00000174579	-0.388171707100724	-68.9918871900669	68.2155437758655
ENSG00000174628	-6.69308908286363	-75.3327171427204	61.9465389769932
ENSG00000174695	-0.388171707100724	-68.9918871900669	68.2155437758655
ENSG00000174738	-0.388171707100724	-68.9918871900669	68.2155437758655
ENSG00000174740	-0.388171707100724	-68.9918871900669	68.2155437758655
ENSG00000174748	8.22356877399155	-60.4067912532508	76.8539288012339
ENSG00000174749	-0.388171707100724	-68.9918871900669	68.2155437758655
ENSG00000174780	-0.388171707100724	-68.9918871900669	68.2155437758655
ENSG00000174807	-35.5845739180609	-104.285048878124	33.1159010420019
ENSG00000174840	12.789661369151	-55.8310848514212	81.4104075897232
ENSG00000174891	-8.31036850527487	-76.9563700201997	60.33563300965
ENSG00000175040	12.1664476944813	-56.4717753085035	80.8046706974662
ENSG00000175048	-6.96363377110558	-75.6159282132828	61.6886606710717
ENSG00000175073	-0.388171707100724	-68.9918871900669	68.2155437758655
ENSG00000175110	-0.388171707100724	-68.9918871900669	68.2155437758655
ENSG00000175166	-0.388171707100724	-68.9918871900669	68.2155437758655
ENSG00000175198	-7.2893807775738	-75.9390553557029	61.3602938005552
ENSG00000175215	-0.388171707100724	-68.9918871900669	68.2155437758655
ENSG00000175216	-0.388171707100724	-68.9918871900669	68.2155437758655
ENSG00000175274	9.67207789049964	-58.953072805131	78.2972285861303
ENSG00000175283	-0.388171707100724	-68.9918871900669	68.2155437758655
ENSG00000175348	-0.388171707100724	-68.9918871900669	68.2155437758655
ENSG00000175387	-0.388171707100724	-68.9918871900669	68.2155437758655
ENSG00000175390	-0.388171707100724	-68.9918871900669	68.2155437758655
ENSG00000175556	6.64177684909415	-61.999176264521	75.2827299627093
ENSG00000175592	10.8162258134594	-57.821136682035	79.4535883089538
ENSG00000175600	-7.87550786195423	-76.5226778469794	60.7716621230709
ENSG00000175643	13.4126450861569	-55.2101086055783	82.0353987778921
ENSG00000175711	6.53582937175362	-62.0921466607394	75.1638054042466
ENSG00000175787	6.46608027461372	-62.1613543688348	75.0935149180622
ENSG00000175806	-10.1207681495733	-78.7973125456803	58.5557762465336
ENSG00000175928	12.6160166519345	-56.054107198222	81.2861405020911
ENSG00000175984	-7.59894880413753	-76.2344774319782	61.0365798237032
ENSG00000176014	12.8163141918113	-55.8045156917539	81.4371440753765
ENSG00000176022	12.0531219241179	-56.5653908855336	80.6716347337695
ENSG00000176046	-44.6253971824972	-113.380435009122	24.129640644128
ENSG00000176055	-0.388171707100724	-68.9918871900669	68.2155437758655
ENSG00000176095	12.4548075834847	-56.1649044556365	81.0745196226059
ENSG00000176148	-0.388171707100724	-68.9918871900669	68.2155437758655
ENSG00000176155	-1.4089397881825	-70.0403255809235	67.2224460045584
ENSG00000176170	9.48541170390349	-59.1404799866421	78.1113033944491
ENSG00000176171	8.0704451831369	-60.5538203893317	76.6947107556055
ENSG00000176273	6.82981818211215	-61.7890007335929	75.4486370978172
ENSG00000176320	-0.388171707100724	-68.9918871900669	68.2155437758655
ENSG00000176386	-0.388171707100724	-68.9918871900669	68.2155437758655
ENSG00000176390	-6.29732392972923	-74.9233115855724	62.328663726114
ENSG00000176396	-0.388171707100724	-68.9918871900669	68.2155437758655
ENSG00000176438	-0.388171707100724	-68.9918871900669	68.2155437758655
ENSG00000176473	6.81315178198188	-61.8170365719949	75.4433401359586
ENSG00000176597	8.6493281963606	-59.9795036626198	77.278160055341
ENSG00000176624	7.35895283929096	-61.2646136417892	75.9825193203711
ENSG00000176771	-8.50467029772197	-77.1786941538055	60.1693535583615
ENSG00000176809	-9.54445926462348	-78.1977447755369	59.10882624629
ENSG00000176826	-5.32826659668877	-74.0262172124909	63.3696840191133
ENSG00000176853	-0.388171707100724	-68.9918871900669	68.2155437758655
ENSG00000176871	-0.388171707100724	-68.9918871900669	68.2155437758655
ENSG00000176986	-0.388171707100724	-68.9918871900669	68.2155437758655
ENSG00000176994	9.63062016379209	-58.999834878186	78.2610752057702
ENSG00000177359	-1.20513108149751	-69.9055648489749	67.4953026859799
ENSG00000177432	-0.388171707100724	-68.9918871900669	68.2155437758655
ENSG00000177465	8.65319870555335	-59.9702462418291	77.2766436529358
ENSG00000177485	-0.388171707100724	-68.9918871900669	68.2155437758655
ENSG00000177556	9.32983758799268	-59.2926951940684	77.9523703700538
ENSG00000177602	4.34663052893246	-64.3030303888075	72.9962914466724
ENSG00000177613	-0.388171707100724	-68.9918871900669	68.2155437758655
ENSG00000177663	-0.388171707100724	-68.9918871900669	68.2155437758655
ENSG00000177694	-7.90543508366727	-76.5655075503795	60.754637383045
ENSG00000177707	4.69965735386246	-63.9435192323451	73.34283394007
ENSG00000177738	-12.0908472183584	-80.7967438577386	56.6150494210218
ENSG00000177888	8.66805466317792	-59.9630418661192	77.299151192475
ENSG00000177889	6.35746142164759	-62.2613628510217	74.9762856943169
ENSG00000177932	-0.388171707100724	-68.9918871900669	68.2155437758655
ENSG00000177971	-0.388171707100724	-68.9918871900669	68.2155437758655
ENSG00000177990	-1.19796023600042	-69.8228403409832	67.4269198689823
ENSG00000178105	-8.64893657943235	-77.2975924084603	59.9997192495956
ENSG00000178163	-0.388171707100724	-68.9918871900669	68.2155437758655
ENSG00000178409	13.2446085975932	-55.3775929359241	81.8668101311104
ENSG00000178429	4.00510677421562	-64.7153643908422	72.7255779392735
ENSG00000178502	4.24927360261427	-64.4095551800345	72.9081023852631
ENSG00000178538	-13.3039224035004	-81.9874087420834	55.3795639350827
ENSG00000178605	-0.388171707100724	-68.9918871900669	68.2155437758655
ENSG00000178726	10.3986396480914	-58.2303840258709	79.0276633220536
ENSG00000178741	-0.388171707100724	-68.9918871900669	68.2155437758655
ENSG00000178904	-0.388171707100724	-68.9918871900669	68.2155437758655
ENSG00000178951	-0.388171707100724	-68.9918871900669	68.2155437758655
ENSG00000178966	13.6234201750968	-55.0000372716825	82.2468776218762
ENSG00000178999	-0.388171707100724	-68.9918871900669	68.2155437758655
ENSG00000179111	16.3026872148518	-52.4192944424704	85.024668872174
ENSG00000179119	-0.388171707100724	-68.9918871900669	68.2155437758655
ENSG00000179388	32.3118617401258	-36.360519957332	100.984243437584
ENSG00000179406	-47.1696378058712	-115.946223129522	21.6069475177795
ENSG00000179409	-0.388171707100724	-68.9918871900669	68.2155437758655
ENSG00000179454	-0.388171707100724	-68.9918871900669	68.2155437758655
ENSG00000179630	-0.388171707100724	-68.9918871900669	68.2155437758655
ENSG00000179750	7.7040854794992	-60.9155648739657	76.3237358329641
ENSG00000179833	-0.388171707100724	-68.9918871900669	68.2155437758655
ENSG00000179855	32.3618791260297	-36.2922672349444	101.016025487004
ENSG00000179859	-0.388171707100724	-68.9918871900669	68.2155437758655
ENSG00000179899	-6.79067286718253	-75.4253096407458	61.8439639063808
ENSG00000179918	-0.388171707100724	-68.9918871900669	68.2155437758655
ENSG00000179958	-0.388171707100724	-68.9918871900669	68.2155437758655
ENSG00000179965	12.2099734536351	-56.4090022664361	80.8289491737063
ENSG00000180008	8.36307522411853	-60.2612153038548	76.9873657520919
ENSG00000180011	8.43051364826604	-60.1999108378136	77.0609381343457
ENSG00000180228	-0.388171707100724	-68.9918871900669	68.2155437758655
ENSG00000180251	-6.4716521800724	-75.1645989606816	62.2212946005368
ENSG00000180340	9.19170664818414	-59.4303806668166	77.8137939631849
ENSG00000180346	-0.388171707100724	-68.9918871900669	68.2155437758655
ENSG00000180353	-86.503460395538	-155.688804462955	-17.3181163281211
ENSG00000180370	-0.388171707100724	-68.9918871900669	68.2155437758655
ENSG00000180385	-8.3881569737867	-77.0336494870605	60.2573355394871
ENSG00000180530	9.44075034889149	-59.1846064409568	78.0661071387398
ENSG00000180776	8.94894916449012	-59.6751001204695	77.5729984494497
ENSG00000180817	12.0347298068133	-56.58372917342	80.6531887870467
ENSG00000180822	6.86685038100347	-61.7637773856313	75.4974781476382
ENSG00000180867	5.08274415339118	-63.5499192057336	73.715407512516
ENSG00000180884	12.7710601183442	-55.8496278307245	81.391748067413
ENSG00000180901	-0.388171707100724	-68.9918871900669	68.2155437758655
ENSG00000180917	-0.388171707100724	-68.9918871900669	68.2155437758655
ENSG00000180957	-0.388171707100724	-68.9918871900669	68.2155437758655
ENSG00000180964	-0.388171707100724	-68.9918871900669	68.2155437758655
ENSG00000181004	-0.388171707100724	-68.9918871900669	68.2155437758655
ENSG00000181019	36.1144006671624	-32.5555349315675	104.784336265892
ENSG00000181284	7.91269315397392	-60.7077653077538	76.5331516157017
ENSG00000181458	-32.1436021158411	-100.810232433588	36.5230282019063
ENSG00000181472	-0.388171707100724	-68.9918871900669	68.2155437758655
ENSG00000181588	7.2838205125368	-61.3351806523856	75.9028216774592
ENSG00000181649	6.81788328667603	-61.8164883510457	75.4522549243978
ENSG00000181666	-0.388171707100724	-68.9918871900669	68.2155437758655
ENSG00000181744	-0.388171707100724	-68.9918871900669	68.2155437758655
ENSG00000181773	-0.388171707100724	-68.9918871900669	68.2155437758655
ENSG00000181788	-0.388171707100724	-68.9918871900669	68.2155437758655
ENSG00000181830	-0.388171707100724	-68.9918871900669	68.2155437758655
ENSG00000181852	-0.388171707100724	-68.9918871900669	68.2155437758655
ENSG00000181896	-5.91025306607223	-74.5327072999075	62.7122011677631
ENSG00000181915	7.40383586199592	-61.2202076859749	76.0278794099668
ENSG00000182010	-0.388171707100724	-68.9918871900669	68.2155437758655
ENSG00000182093	-0.388171707100724	-68.9918871900669	68.2155437758655
ENSG00000182150	9.51966256872381	-59.1147410990575	78.1540662365051
ENSG00000182185	-6.14923543115133	-74.7792850547273	62.4808141924247
ENSG00000182220	-0.388171707100724	-68.9918871900669	68.2155437758655
ENSG00000182372	-0.388171707100724	-68.9918871900669	68.2155437758655
ENSG00000182400	-0.388171707100724	-68.9918871900669	68.2155437758655
ENSG00000182472	-5.49497177895586	-74.1188360689409	63.1288925110292
ENSG00000182481	9.3488848561994	-59.2834020775785	77.9811717899773
ENSG00000182492	-81.2207684419667	-150.277936012455	-12.1636008714783
ENSG00000182504	7.29797985806353	-61.3215305492929	75.9174902654199
ENSG00000182545	-40.5068128026109	-109.243374500126	28.2297488949045
ENSG00000182552	-0.388171707100724	-68.9918871900669	68.2155437758655
ENSG00000182578	-74.669687370553	-143.655305445752	-5.68406929535406
ENSG00000182628	-0.388171707100724	-68.9918871900669	68.2155437758655
ENSG00000182700	-0.388171707100724	-68.9918871900669	68.2155437758655
ENSG00000182718	12.7275436142647	-55.8930083900066	81.348095618536
ENSG00000182816	11.536967625625	-57.1773835544029	80.251318805653
ENSG00000182831	-0.388171707100724	-68.9918871900669	68.2155437758655
ENSG00000182916	14.689264177559	-54.1760922474298	83.5546206025478
ENSG00000183032	-13.3940939907006	-82.320910724341	55.5327227429398
ENSG00000183066	-12.1615723529186	-80.895267516168	56.5721228103308
ENSG00000183281	-2.43491356670402	-71.0710370405291	66.2012099071211
ENSG00000183283	-0.388171707100724	-68.9918871900669	68.2155437758655
ENSG00000183309	-0.388171707100724	-68.9918871900669	68.2155437758655
ENSG00000183431	-0.388171707100724	-68.9918871900669	68.2155437758655
ENSG00000183475	-0.388171707100724	-68.9918871900669	68.2155437758655
ENSG00000183495	-0.388171707100724	-68.9918871900669	68.2155437758655
ENSG00000183496	-0.388171707100724	-68.9918871900669	68.2155437758655
ENSG00000183530	-0.388171707100724	-68.9918871900669	68.2155437758655
ENSG00000183569	-6.03041104333958	-74.6574977023432	62.596675615664
ENSG00000183723	7.48474875659838	-61.1370250469749	76.1065225601717
ENSG00000183735	-0.388171707100724	-68.9918871900669	68.2155437758655
ENSG00000183760	13.4180372638994	-55.3941875285477	82.2302620563465
ENSG00000183808	12.2483376720771	-56.3707523179686	80.8674276621229
ENSG00000183814	-0.388171707100724	-68.9918871900669	68.2155437758655
ENSG00000183856	-0.388171707100724	-68.9918871900669	68.2155437758655
ENSG00000183955	-0.388171707100724	-68.9918871900669	68.2155437758655
ENSG00000184178	6.98255182449437	-61.6490348882632	75.6141385372519
ENSG00000184207	-0.388171707100724	-68.9918871900669	68.2155437758655
ENSG00000184220	-6.26858020831815	-74.8967918841131	62.3596314674768
ENSG00000184224	-52.2328843597366	-121.109507255291	16.6437385358174
ENSG00000184227	-0.388171707100724	-68.9918871900669	68.2155437758655
ENSG00000184258	96.7528317931462	27.5595243233312	165.946139262961
[truncated: 759 more rows]
