# Supplementary material for: Ensemble Modeling Approach Targeting Heterogeneous RNA-Seq data: Application to Melanoma Pseudogenes
Source: Sci Rep. 2017 Dec 11;7:17344. doi: 10.1038/s41598-017-17337-7 (PMC5725464; doi:10.1038/s41598-017-17337-7)
Supplement: Supplementary file 1 — Supplementary Files [file 41598_2017_17337_MOESM1_ESM.zip › Supplementary_Files/8_Models/8_2_Linear_Regression_Model_LRM_Selection/Supplementary Table 8.2.5.xlsx]

## Sheet: Sheet1
GeneID	Raw Median Expressions	Fitted Median	Significant Fitted Median	Significant Fitted Median NO LIMMA	Raw Average Expressions	Fitted Average	Significant Fitted Average	Significant Fitted Average NO LIMMA	CuffDiff as Response (2,767)	NOISeq as Response (512)	DESeq as Response (2,711)	Limma as Response (5,290)	GeneSpring as Response (2,758)
ENSG00000000460	0	0	0	0	0.739835	-0.0349355	-0.0776343	-0.0970429	0	0	0	0	-0.388172
ENSG00000000938	0	0	0	0	-1.0544	-0.277216	-1.38608	0	0	0	0	-6.9304	0
ENSG00000000971	-5.83248	-7.27035	-7.27035	-7.05293	-4.82752	-6.71297	-5.88315	-5.53634	-6.36812	-7.73774	-8.03952	-7.27035	0
ENSG00000001561	0	0	0	0	-1.24168	-1.20449	-1.84734	-0.835022	0	0	-3.34009	-5.89659	0
ENSG00000001617	-2.29297	-3.54243	-3.54245	-1.77122	-1.90219	-2.49719	-2.78603	-1.93999	-4.21751	0	-3.54245	-6.17018	0
ENSG00000002587	0	0	0	0	-2.24883	-1.30086	-1.735	-0.953863	0	0	-3.81545	-4.85957	0
ENSG00000002822	0	0	0	0	-0.49786	-0.298739	-0.206027	-0.257534	-1.03014	0	0	0	0
ENSG00000002933	0	0	0	-1.66389	-4.09423	-9.30956	-19.2089	-24.0111	0	-3.32777	0	0	-92.7167
ENSG00000003137	-3.61988	-4.01662	-4.01702	-2.00851	-2.79598	-3.06629	-3.10975	-2.44434	-5.76032	0	-4.01702	-5.77143	0
ENSG00000003147	-2.84248	-1.97212	-1.97337	-0.986685	-2.68593	-1.49923	-3.34266	-2.18011	-1.97337	0	0	-7.99283	-6.74708
ENSG00000003393	0	0	0	0	0.526065	-0.0349355	-0.0776343	-0.0970429	0	0	0	0	-0.388172
ENSG00000003400	-4.23584	-4.44036	-4.44112	-2.22056	-2.83361	-2.96255	-3.20552	-2.32145	-4.84467	0	-4.44112	-6.74182	0
ENSG00000003436	0	0	0	0	-0.523842	-0.298739	-0.206027	-0.257534	-1.03014	0	0	0	0
ENSG00000004468	0	0	0	0	-1.68369	-1.21443	-1.7519	-0.864052	0	0	-3.45621	-5.30332	0
ENSG00000004534	0	0	0	0	-1.37505	-0.868939	-1.94515	-0.479909	-1.91964	0	0	-7.8061	0
ENSG00000004700	0	0	0	0	1.34706	0.908918	1.26465	3.27994	0	0	0	-6.79655	13.1198
ENSG00000004779	0	0	0	0	0.689643	-0.0349355	-0.0776343	-0.0970429	0	0	0	0	-0.388172
ENSG00000004846	0	0	0	0	0.903	-0.595353	-0.410588	-0.513235	0.177666	0	-2.23061	0	0
ENSG00000004848	0	0	0	0	-2.01135	-1.24723	-1.71742	-0.903746	0	0	-3.61498	-4.9721	0
ENSG00000004866	0	0	0	0	-0.439614	-0.298739	-0.206027	-0.257534	-1.03014	0	0	0	0
ENSG00000004897	0	0	0	0	1.29	0.869754	1.17691	3.17186	0	0	0	-6.80288	12.6874
ENSG00000004961	0	0	0	0	0.616272	-0.0349355	-0.0776343	-0.0970429	0	0	0	0	-0.388172
ENSG00000005022	0	0	0	0	0.793801	-0.0349355	-0.0776343	-0.0970429	0	0	0	0	-0.388172
ENSG00000005238	0	0	0	0	0.740112	-0.0349355	-0.0776343	-0.0970429	0	0	0	0	-0.388172
ENSG00000005302	0	0	0	0	0.521519	-0.0349355	-0.0776343	-0.0970429	0	0	0	0	-0.388172
ENSG00000005339	0	0	0	0	0.477917	-0.0349355	-0.0776343	-0.0970429	0	0	0	0	-0.388172
ENSG00000005379	-4.27931	-4.30039	-4.30103	-2.15052	-3.28277	-3.34675	-3.29077	-2.68859	-6.45335	0	-4.30103	-5.69948	0
ENSG00000005700	0	0	0	0	0.616542	-0.0349355	-0.0776343	-0.0970429	0	0	0	0	-0.388172
ENSG00000005844	-7.79413	-5.60306	-5.60478	-2.80239	-4.86869	-4.19173	-3.95859	-3.40002	-7.99528	0	-5.60478	-6.19291	0
ENSG00000005889	0	0	0	0	0.551195	-0.0349355	-0.0776343	-0.0970429	0	0	0	0	-0.388172
ENSG00000006007	0	0	0	0	0.785165	-0.0349355	-0.0776343	-0.0970429	0	0	0	0	-0.388172
ENSG00000006125	0	0	0	0	0.973587	-0.359766	-1.34174	-0.0914167	-0.365667	0	0	-6.34306	0
ENSG00000006128	0	0	0	-1.29509	1.87896	-2.41573	-4.2171	-5.27137	0	0	-2.59018	0	-18.4953
ENSG00000006534	0	0	0	0	-0.591278	-0.298739	-0.206027	-0.257534	-1.03014	0	0	0	0
ENSG00000006634	2.21582	0	0	0	2.06682	0.376335	0.245543	1.85993	-0.223798	0	0	-6.21201	7.66352
ENSG00000006740	-2.99435	-4.11946	-4.11342	-2.05671	-2.57	-2.76466	-3.13756	-2.13715	-4.11342	0	-4.43518	-7.13922	0
ENSG00000006837	0	0	0	0	-0.597284	-0.298739	-0.206027	-0.257534	-1.03014	0	0	0	0
ENSG00000007038	0	0	0	0	-1.93472	-1.26602	-1.76321	-0.913374	0	0	-3.6535	-5.16254	0
ENSG00000007174	-5.57022	-4.72813	-4.72912	-2.36456	-3.51421	-3.41397	-3.437	-2.72657	-6.17715	0	-4.72912	-6.27874	0
ENSG00000007202	0	0	0	0	0.624115	-0.0349355	-0.0776343	-0.0970429	0	0	0	0	-0.388172
ENSG00000007237	0	0	0	0	-0.463942	-0.298739	-0.206027	-0.257534	-1.03014	0	0	0	0
ENSG00000007312	2.80191	0	0	0.0965671	3.29529	0.963491	1.39574	3.22858	0.193134	0	0	-5.93563	12.7212
ENSG00000007350	0	0	0	-1.52901	-1.65657	-2.06113	-1.42147	-1.77684	-4.04933	0	-3.05803	0	0
ENSG00000007402	0	0	0	0	-1.40901	-1.21396	-1.81935	-0.850092	0	0	-3.40037	-5.69638	0
ENSG00000007516	0	0	0	0	-0.629797	-0.277216	-1.38608	0	0	0	0	-6.9304	0
ENSG00000007952	0	0	0	0	-1.02704	-0.277216	-1.38608	0	0	0	0	-6.9304	0
ENSG00000008018	0	0	0	0	0.579288	-0.0349355	-0.0776343	-0.0970429	0	0	0	0	-0.388172
ENSG00000008118	0	0	0	0	-2.22976	-1.19135	-1.58358	-0.874637	0	0	-3.49855	-4.41935	0
ENSG00000008128	-2.96397	-3.70748	-3.70122	-1.85061	-1.97402	-2.4699	-2.87333	-1.89523	-3.70122	0	-3.87971	-6.78571	0
ENSG00000008311	0	0	0	0	0.539213	-0.0349355	-0.0776343	-0.0970429	0	0	0	0	-0.388172
ENSG00000008517	-6.21406	-7.3239	-7.3239	-7.27533	-5.05819	-6.91186	-6.02954	-5.70595	-6.5981	-7.95256	-8.27313	-7.3239	0
ENSG00000008735	0	0	0	-1.41395	-1.05204	-1.66569	-1.14875	-1.43594	-2.82789	0	-2.91585	0	0
ENSG00000009307	0	0	0	0	0.547968	-0.0349355	-0.0776343	-0.0970429	0	0	0	0	-0.388172
ENSG00000009335	0	0	0	0	0.780883	-0.0349355	-0.0776343	-0.0970429	0	0	0	0	-0.388172
ENSG00000009844	0	0	0	0	1.22254	0.821558	1.06899	3.0388	0	0	0	-6.81027	12.1552
ENSG00000009950	0	0	0	0	-1.50783	-0.277216	-1.38608	0	0	0	0	-6.9304	0
ENSG00000009954	0	0	0	0	0.525199	-0.0349355	-0.0776343	-0.0970429	0	0	0	0	-0.388172
ENSG00000010165	0	0	0	0	0.47426	-0.0349355	-0.0776343	-0.0970429	0	0	0	0	-0.388172
ENSG00000010270	0	0	0	0	0.701041	-0.0349355	-0.0776343	-0.0970429	0	0	0	0	-0.388172
ENSG00000010282	-9.27622	-6.97776	-6.87448	-7.16797	-6.03294	-6.8396	-4.71697	-5.89621	-7.46146	-6.87448	-9.24889	0	0
ENSG00000010292	0	0	0	0	0.766636	-0.0349355	-0.0776343	-0.0970429	0	0	0	0	-0.388172
ENSG00000010310	0	0	0	0	-0.569466	-0.298739	-0.206027	-0.257534	-1.03014	0	0	0	0
ENSG00000010319	0	0	0	0	-2.22077	-1.28017	-1.71246	-0.93768	0	0	-3.75072	-4.81157	0
ENSG00000010327	-8.18996	-3.74069	-3.74155	-1.87078	-7.64164	-3.23986	-6.63923	-5.8185	-3.74155	0	0	-9.92214	-19.5325
ENSG00000010671	-3.35786	-3.86171	-3.86199	-1.93099	-2.32525	-2.76438	-2.95918	-2.17254	-4.82817	0	-3.86199	-6.10573	0
ENSG00000011007	0	0	0	0	0.635324	-0.0349355	-0.0776343	-0.0970429	0	0	0	0	-0.388172
ENSG00000011105	-2.84597	-1.9735	-1.97475	-0.987377	-2.65135	-1.55688	-3.46486	-2.34481	-1.97475	0	0	-7.94504	-7.40449
ENSG00000011114	0	0	0	0	0.447945	-0.0349355	-0.0776343	-0.0970429	0	0	0	0	-0.388172
ENSG00000011275	-3.23512	-2.13601	-2.1371	-1.06855	-3.23458	-1.73715	-3.80891	-2.73975	-2.1371	0	0	-8.08555	-8.82189
ENSG00000011405	0	0	0	0	0.419267	-0.277216	-1.38608	0	0	0	0	-6.9304	0
ENSG00000011426	0	0	0	0	0.419189	-0.277216	-1.38608	0	0	0	0	-6.9304	0
ENSG00000011465	-9.52788	-9.89883	-9.86276	-10.1411	-14.6033	-16.5782	-24.3792	-28.3872	-9.84245	-9.86276	-10.4194	-8.34697	-83.4242
ENSG00000011485	0	0	0	0	0.621701	-0.0349355	-0.0776343	-0.0970429	0	0	0	0	-0.388172
ENSG00000011600	0	0	0	0	-2.26858	-0.965054	-0.665554	-0.831943	0	-3.32777	0	0	0
ENSG00000012171	-2.3771	-3.48148	-3.49691	-4.17235	-2.0944	-3.87522	-2.67256	-3.3407	-3.49691	-4.84779	-5.01812	0	0
ENSG00000012174	0	0	0	0	0.850144	-0.384495	-1.37337	-0.109821	-0.439286	0	0	-6.42755	0
ENSG00000012223	-5.88503	-5.00948	-5.01071	-2.50536	-4.14802	-3.75913	-3.65368	-3.0284	-7.10288	0	-5.01071	-6.15479	0
ENSG00000012232	0	0	0	0	0.714498	-0.0349355	-0.0776343	-0.0970429	0	0	0	0	-0.388172
ENSG00000012963	0	0	0	0	0.407439	-0.277216	-1.38608	0	0	0	0	-6.9304	0
ENSG00000013293	0	0	0	0	-1.63146	-0.277216	-1.38608	0	0	0	0	-6.9304	0
ENSG00000013375	0	0	0	0	0.640557	-0.0349355	-0.0776343	-0.0970429	0	0	0	0	-0.388172
ENSG00000013392	0	0	0	0	0.531588	-0.0349355	-0.0776343	-0.0970429	0	0	0	0	-0.388172
ENSG00000013503	0	0	0	0	0.481272	-0.0349355	-0.0776343	-0.0970429	0	0	0	0	-0.388172
ENSG00000013561	0	0	0	0	0.727817	-0.0349355	-0.0776343	-0.0970429	0	0	0	0	-0.388172
ENSG00000013573	-2.04669	-1.6803	-1.68172	-0.840862	-1.70105	-1.27888	-2.94255	-1.77015	-1.68172	0	0	-7.63218	-5.39886
ENSG00000013725	-4.45137	-4.33076	-4.33143	-2.16572	-2.7648	-2.93766	-3.16563	-2.30453	-4.8867	0	-4.33143	-6.61004	0
ENSG00000014123	0	0	0	0	0.643522	-0.0349355	-0.0776343	-0.0970429	0	0	0	0	-0.388172
ENSG00000014138	0	0	0	0	0.65317	-0.0349355	-0.0776343	-0.0970429	0	0	0	0	-0.388172
ENSG00000014824	0	0	0	0	0.771623	-0.0349355	-0.0776343	-0.0970429	0	0	0	0	-0.388172
ENSG00000014919	0	0	0	0	0.601503	-0.0349355	-0.0776343	-0.0970429	0	0	0	0	-0.388172
ENSG00000015133	-3.84089	-4.60312	-4.604	-2.302	-2.88535	-3.00486	-3.25297	-2.35427	-4.81307	0	-4.604	-6.84777	0
ENSG00000015171	0	0	0	0	0.589001	-0.0349355	-0.0776343	-0.0970429	0	0	0	0	-0.388172
ENSG00000015285	-7.08663	-5.3185	-5.31998	-2.65999	-4.7872	-4.22935	-3.88029	-3.45329	-8.49318	0	-5.31998	-5.58827	0
ENSG00000015479	0	0	0	0	0.550075	-0.0349355	-0.0776343	-0.0970429	0	0	0	0	-0.388172
ENSG00000015568	0	0	0	0	-0.445932	-0.298739	-0.206027	-0.257534	-1.03014	0	0	0	0
ENSG00000015676	-2.08453	-1.69325	-1.69466	-0.847332	-1.74329	-1.28568	-2.95402	-1.77971	-1.69466	0	0	-7.65125	-5.42419
ENSG00000017373	-2.32667	-3.5375	-3.53751	-1.76876	-1.72432	-2.36362	-2.73998	-1.81563	-3.72499	0	-3.53751	-6.43737	0
ENSG00000017427	-3.53179	-4.13935	-4.13156	-2.06578	-2.47363	-2.6917	-3.06084	-2.07953	-4.13156	0	-4.18655	-6.98611	0
ENSG00000017483	0	0	0	-1.48416	-1.1793	-1.72809	-1.19179	-1.48973	-2.99062	0	-2.96831	0	0
ENSG00000017797	0	0	0	0	0.575429	-0.0349355	-0.0776343	-0.0970429	0	0	0	0	-0.388172
ENSG00000018280	-4.41777	-4.28226	-4.28098	-3.615	-3.76979	-3.12199	-3.76093	-2.9596	-4.60842	0	-4.28098	-6.96621	-2.94901
ENSG00000018610	0	0	0	0	-1.18372	0.245944	1.05012	1.31265	-1.13305	0	0	0	6.38366
ENSG00000019549	2.73112	0	0	0.0286074	3.00965	0.710001	0.887807	2.60498	0.0572149	0	0	-5.98089	10.3627
ENSG00000019582	-11.002	-21.5687	-21.5687	-17.754	-103.633	-23.8729	-34.5354	-37.7771	-23.2233	-11.5441	-12.2847	-21.5687	-104.056
ENSG00000020426	0	0	0	0	-1.09939	-0.805674	-1.87417	-0.430841	-1.72336	0	0	-7.64747	0
ENSG00000020922	0	0	0	0	1.27706	0.85666	1.14768	3.13562	0	0	0	-6.8041	12.5425
ENSG00000021300	-3.45092	-3.60213	-3.61843	-4.20587	-2.39483	-3.97364	-2.74044	-3.42555	-3.61843	-4.79332	-5.29047	0	0
ENSG00000021645	0	0	0	0	-0.425526	-0.298739	-0.206027	-0.257534	-1.03014	0	0	0	0
ENSG00000022267	2.67414	0	0	0.782334	3.76403	0.339364	-0.0698542	1.60495	1.56467	0	-1.40294	-6.76906	6.25806
ENSG00000023041	0	0	0	0	0.583118	-0.0349355	-0.0776343	-0.0970429	0	0	0	0	-0.388172
ENSG00000023228	0	0	0	0	0.670998	-0.0349355	-0.0776343	-0.0970429	0	0	0	0	-0.388172
ENSG00000023516	2.62643	0	0	0	2.5614	0.533367	0.543483	2.19461	-0.0712533	0	0	-6.06101	8.84968
ENSG00000023697	-2.03503	-1.67633	-1.67775	-0.838876	-1.6874	-1.27788	-2.94132	-1.77031	-1.67775	0	0	-7.62537	-5.40348
ENSG00000023734	0	0	0	0	0.545667	-0.0349355	-0.0776343	-0.0970429	0	0	0	0	-0.388172
ENSG00000023909	0	0	0	0	1.32113	0.884401	1.20988	3.21212	0	0	0	-6.79907	12.8485
ENSG00000024048	0	0	0	0	0.521262	-0.0349355	-0.0776343	-0.0970429	0	0	0	0	-0.388172
ENSG00000024526	3.28783	0	0	0.849823	4.09396	0.341494	-0.171037	1.44331	1.69965	0	-1.26445	-6.62844	5.33807
ENSG00000025156	0	0	0	0	0.647786	-0.0349355	-0.0776343	-0.0970429	0	0	0	0	-0.388172
ENSG00000025708	0	0	0	-2.01488	-1.12574	-2.50786	-1.72956	-2.16195	0	-4.61803	-4.02976	0	0
ENSG00000025772	0	0	0	0	0.726518	-0.0349355	-0.0776343	-0.0970429	0	0	0	0	-0.388172
ENSG00000026036	0	0	0	-1.23274	-0.981692	-1.57104	-1.08347	-1.35434	-2.46549	0	-2.95189	0	0
ENSG00000026751	0	0	0	-1.40282	-1.04344	-1.65898	-1.14413	-1.43016	-2.80563	0	-2.915	0	0
ENSG00000028839	0	0	0	0	0.628933	-0.0349355	-0.0776343	-0.0970429	0	0	0	0	-0.388172
ENSG00000029363	0	0	0	0	1.30128	0.877608	1.1945	3.19354	0	0	0	-6.80164	12.7742
ENSG00000029364	0	0	0	0	0.58336	-0.0349355	-0.0776343	-0.0970429	0	0	0	0	-0.388172
ENSG00000029993	0	0	0	0	0.730955	-0.0349355	-0.0776343	-0.0970429	0	0	0	0	-0.388172
ENSG00000030110	0	0	0	0	0.617945	-0.0349355	-0.0776343	-0.0970429	0	0	0	0	-0.388172
ENSG00000031003	0	0	0	0	1.20762	0.820528	1.06646	3.03618	0	0	0	-6.81242	12.1447
ENSG00000032389	-2.15054	-1.71601	-1.71742	-0.858711	-1.80316	-1.31931	-3.02024	-1.85886	-1.71742	0	0	-7.66576	-5.71803
ENSG00000033122	0	0	0	0	-0.558125	-0.277216	-1.38608	0	0	0	0	-6.9304	0
ENSG00000033170	0	0	0	0	-1.01432	-0.780962	-1.85203	-0.410556	-1.64223	0	0	-7.61791	0
ENSG00000033867	2.84989	0	0	0.597319	3.12283	-0.05559	-0.735737	0.756405	1.19464	0	-1.49326	-6.70431	3.32424
ENSG00000034063	0	0	0	0	1.22483	0.823225	1.07272	3.04341	0	0	0	-6.81002	12.1736
ENSG00000034152	0	0	0	0	0.714693	-0.0349355	-0.0776343	-0.0970429	0	0	0	0	-0.388172
ENSG00000034971	0	0	0	0	-2.14214	-0.965054	-0.665554	-0.831943	0	-3.32777	0	0	0
ENSG00000035141	0	0	0	0	0.506337	-0.0349355	-0.0776343	-0.0970429	0	0	0	0	-0.388172
ENSG00000035499	2.98033	0	0	0.00989234	2.90311	0.588442	0.638889	2.28354	0.0197847	0	0	-5.9397	9.11436
ENSG00000035664	-4.2353	-4.23999	-4.23883	-3.12535	-3.61765	-2.99463	-3.54595	-2.68782	-4.50057	0	-4.23883	-6.97846	-2.01188
ENSG00000036054	0	0	0	0	0.544759	-0.0349355	-0.0776343	-0.0970429	0	0	0	0	-0.388172
ENSG00000036530	0	0	0	0	-1.23506	-1.2039	-1.84814	-0.834272	0	0	-3.33709	-5.90361	0
ENSG00000037241	0	0	0	0	0.576086	-0.0349355	-0.0776343	-0.0970429	0	0	0	0	-0.388172
ENSG00000037280	0	0	0	0	-2.26358	-1.29754	-1.72661	-0.952217	0	0	-3.80887	-4.82417	0
ENSG00000038274	0	0	0	0	0.578258	-0.0349355	-0.0776343	-0.0970429	0	0	0	0	-0.388172
ENSG00000038427	-2.4328	-3.02615	-3.03908	-3.76879	-1.80787	-3.53327	-2.43674	-3.04593	-3.03908	-4.49849	-4.64614	0	0
ENSG00000038945	-5.06908	-3.76957	-3.76762	-1.88381	-3.87792	-2.38937	-4.13549	-4.04371	0	0	-3.76762	-4.50259	-12.4072
ENSG00000039319	2.48782	0	0	0.589862	2.82337	-0.135095	-0.878382	0.618331	1.17972	0	-1.59515	-6.86523	2.88875
ENSG00000040199	0	0	0	0	0.438587	-0.0349355	-0.0776343	-0.0970429	0	0	0	0	-0.388172
ENSG00000040275	0	0	0	0	0.727142	-0.0349355	-0.0776343	-0.0970429	0	0	0	0	-0.388172
ENSG00000042062	0	0	0	0	-1.27192	-1.18565	-1.81297	-0.823055	0	0	-3.29222	-5.77265	0
ENSG00000042088	0	0	0	0	0.666719	-0.0349355	-0.0776343	-0.0970429	0	0	0	0	-0.388172
ENSG00000042493	-2.94109	-3.31393	-3.3282	-3.9869	-2.09006	-3.74487	-2.58267	-3.22834	-3.3282	-4.6456	-4.93955	0	0
ENSG00000042781	0	0	0	0	1.62496	-0.829938	-2.02413	-0.425112	0	0	-1.70045	-8.4202	0
ENSG00000042832	-3.26136	-4.35855	-4.35181	-2.1759	-2.64123	-2.83933	-3.16426	-2.20648	-4.35181	0	-4.47412	-6.99539	0
ENSG00000042980	0	0	0	0	-2.09998	-1.27028	-1.7283	-0.924617	0	0	-3.69847	-4.94305	0
ENSG00000043093	0	0	0	0	0.705071	-0.0349355	-0.0776343	-0.0970429	0	0	0	0	-0.388172
ENSG00000043462	-5.66615	-7.38332	-7.38482	-7.28927	-5.96557	-10.5911	-15.2507	-17.1843	-5.94189	-7.19373	-7.38482	-7.51641	-48.2167
ENSG00000044524	0	0	0	0	-2.10825	-1.31392	-1.78849	-0.956226	0	0	-3.8249	-5.11754	0
ENSG00000044574	0	0	0	0	0.61792	-0.0349355	-0.0776343	-0.0970429	0	0	0	0	-0.388172
ENSG00000046774	0	0	0	0	-2.22163	-0.965054	-0.665554	-0.831943	0	-3.32777	0	0	0
ENSG00000047056	0	0	0	0	0.550286	-0.0349355	-0.0776343	-0.0970429	0	0	0	0	-0.388172
ENSG00000047579	-2.83669	-1.96982	-1.97107	-0.985536	-2.6104	-1.59325	-3.54302	-2.45216	-1.97107	0	0	-7.90643	-7.83759
ENSG00000047621	0	0	0	0	0.614849	-0.0349355	-0.0776343	-0.0970429	0	0	0	0	-0.388172
ENSG00000047644	0	0	0	0	0.616583	-0.0349355	-0.0776343	-0.0970429	0	0	0	0	-0.388172
ENSG00000047662	0	0	0	0	-0.611461	-0.0349355	-0.0776343	-0.0970429	0	0	0	0	-0.388172
ENSG00000048028	0	0	0	0	0.593277	-0.0349355	-0.0776343	-0.0970429	0	0	0	0	-0.388172
ENSG00000048471	-2.09668	-1.69742	-1.69884	-0.849418	-1.75329	-1.29313	-2.9689	-1.79793	-1.69884	0	0	-7.65279	-5.49289
ENSG00000048828	0	0	0	0	0.613837	-0.0349355	-0.0776343	-0.0970429	0	0	0	0	-0.388172
ENSG00000049089	-2.93876	-3.75593	-3.75611	-1.87806	-2.07034	-2.57321	-2.8724	-1.99873	-4.23881	0	-3.75611	-6.36708	0
ENSG00000049245	0	0	0	0	0.688759	-0.0349355	-0.0776343	-0.0970429	0	0	0	0	-0.388172
ENSG00000049249	0	0	0	0	-2.06189	-1.31699	-1.80436	-0.95612	0	0	-3.82448	-5.19734	0
ENSG00000049323	0	0	0	0	-0.640738	-0.298739	-0.206027	-0.257534	-1.03014	0	0	0	0
ENSG00000049768	0	0	0	0	-1.10346	-0.277216	-1.38608	0	0	0	0	-6.9304	0
ENSG00000049769	0	0	0	0	-0.403532	-0.298739	-0.206027	-0.257534	-1.03014	0	0	0	0
ENSG00000050130	0	0	0	0	0.631054	-0.0349355	-0.0776343	-0.0970429	0	0	0	0	-0.388172
ENSG00000050393	0	0	0	0	0.726174	-0.0349355	-0.0776343	-0.0970429	0	0	0	0	-0.388172
ENSG00000050555	-5.61056	-7.27794	-7.35774	-6.63352	-4.63664	-6.38273	-5.70396	-5.24193	-5.9093	-7.35774	-7.70069	-7.55209	0
ENSG00000050628	-5.57152	-5.41111	-5.41267	-2.70634	-4.14042	-3.68003	-3.73467	-2.93309	-6.31969	0	-5.41267	-6.941	0
ENSG00000050730	0	0	0	0	-1.24294	-1.23138	-1.88538	-0.854308	0	0	-3.41723	-6.00965	0
ENSG00000050748	0	0	0	0	0.787411	-0.0349355	-0.0776343	-0.0970429	0	0	0	0	-0.388172
ENSG00000050767	0	0	0	0	-2.6189	-1.43065	-1.82829	-1.06499	0	0	-4.25995	-4.88152	0
ENSG00000051620	0	0	0	0	0.785053	-0.0349355	-0.0776343	-0.0970429	0	0	0	0	-0.388172
ENSG00000052344	0	0	0	0	-1.44562	-0.277216	-1.38608	0	0	0	0	-6.9304	0
ENSG00000052795	2.56861	0	0	0	2.48748	0.502233	0.483206	2.12463	-0.09667	0	0	-6.08249	8.59519
ENSG00000052802	2.0525	0	0	0	1.90129	0.336883	0.17305	1.78344	-0.272073	0	0	-6.2685	7.40582
ENSG00000053108	-3.53363	-4.11964	-4.12013	-2.06007	-2.75422	-2.94077	-3.11874	-2.31702	-5.14794	0	-4.12013	-6.32565	0
ENSG00000053524	0	0	0	0	-1.00176	-0.779099	-1.84884	-0.409331	-1.63732	0	0	-7.60687	0
ENSG00000053747	-5.06238	-4.66428	-4.66522	-2.33261	-3.42504	-3.30974	-3.40014	-2.62971	-5.85361	0	-4.66522	-6.48189	0
ENSG00000053770	0	0	0	0	1.20057	0.805393	1.0328	2.99417	0	0	0	-6.81265	11.9767
ENSG00000053918	-6.88459	-7.13789	-7.13789	-6.55321	-6.10506	-4.86157	-5.77151	-5.42991	-7.26422	0	-5.8422	-7.13789	-8.61322
ENSG00000054598	-2.71186	-3.67474	-3.67487	-1.83743	-2.08991	-2.61429	-2.86085	-2.04212	-4.4936	0	-3.67487	-6.1358	0
ENSG00000054611	-2.82258	-1.96423	-1.96548	-0.982742	-2.59868	-1.57655	-3.50886	-2.40841	-1.96548	0	0	-7.91063	-7.66816
ENSG00000055070	0	0	0	0	0.546579	-0.0349355	-0.0776343	-0.0970429	0	0	0	0	-0.388172
ENSG00000055917	0	0	0	0	1.24832	0.840225	1.11078	3.09034	0	0	0	-6.80746	12.3614
ENSG00000055955	0	0	0	0	-0.905466	-0.298739	-0.206027	-0.257534	-1.03014	0	0	0	0
ENSG00000056558	0	0	0	0	0.473364	-0.298739	-0.206027	-0.257534	-1.03014	0	0	0	0
ENSG00000056586	2.23621	0	0	0	2.11071	0.405125	0.302642	1.92896	-0.205972	0	0	-6.20261	7.9218
ENSG00000057019	2.78793	-0.162455	-0.160883	0.638798	3.21696	1.97263	3.69087	6.2611	1.43848	-1.36641	-0.160883	-6.59004	25.1332
ENSG00000057149	0	0	0	0	-2.32236	-0.965054	-0.665554	-0.831943	0	-3.32777	0	0	0
ENSG00000057252	2.82428	0	0	0.0456789	3.14521	0.737265	0.937458	2.65751	0.0913579	0	0	-5.94275	10.5387
ENSG00000057294	0	0	0	0	-2.10552	-1.28747	-1.75144	-0.937178	0	0	-3.74871	-5.00849	0
ENSG00000057608	0	0	0	0	0.623261	-0.0349355	-0.0776343	-0.0970429	0	0	0	0	-0.388172
ENSG00000058056	2.37099	0	0	0	2.28086	0.475407	0.438531	2.08636	-0.147851	0	0	-6.15277	8.49328
ENSG00000058063	2.50637	0	0	0	2.32519	0.43087	0.343732	1.95871	-0.148087	0	0	-6.11616	7.98291
ENSG00000058091	0	0	0	0	-0.599794	-0.298739	-0.206027	-0.257534	-1.03014	0	0	0	0
ENSG00000058453	-2.82682	-1.9659	-1.96716	-0.983579	-2.59855	-1.58674	-3.53011	-2.43643	-1.96716	0	0	-7.90484	-7.77855
ENSG00000058804	2.39856	0	0	0	2.21391	0.406113	0.298582	1.91168	-0.179699	0	0	-6.15381	7.82642
ENSG00000058866	0	0	0	-1.16531	-1.13328	-1.5728	-1.08469	-1.35586	-2.33061	0	-3.09284	0	0
ENSG00000059377	-3.90504	-4.04933	-4.04614	-2.02307	-4.67887	-2.58263	-2.6686	-1.58043	-4.61799	0	-4.04614	-7.02127	2.34242
ENSG00000060558	0	0	0	0	-3.68746	-1.4274	-1.55868	-1.11566	0	0	-4.46265	-3.33074	0
ENSG00000060749	2.2882	0	0	0	2.1612	0.42785	0.346612	1.97962	-0.186987	0	0	-6.18544	8.10549
ENSG00000060762	0	0	0	0	0.583582	-0.0349355	-0.0776343	-0.0970429	0	0	0	0	-0.388172
ENSG00000061676	2.01175	0	0	0	1.74233	0.233175	-0.0330951	1.53256	-0.33359	0	0	-6.29572	6.46383
ENSG00000061794	0	0	0	0	0.551028	-0.0349355	-0.0776343	-0.0970429	0	0	0	0	-0.388172
ENSG00000061918	2.79411	0	0	0	2.50782	0.593874	0.666731	2.34274	-0.0401043	0	0	-6.03731	9.41107
ENSG00000062282	-2.98544	-3.78194	-3.78215	-1.89107	-2.15563	-2.62934	-2.89928	-2.04949	-4.4158	0	-3.78215	-6.29845	0
ENSG00000062650	0	0	0	0	0.611749	-0.0349355	-0.0776343	-0.0970429	0	0	0	0	-0.388172
ENSG00000063127	-4.07564	-4.61925	-4.62015	-2.31008	-3.00378	-3.02437	-3.28476	-2.36742	-4.84952	0	-4.62015	-6.95412	0
ENSG00000063438	2.95997	0	0	0.0721025	2.36649	0.00752636	-1.1699	0.241507	1.66054	-0.838716	0.144205	-6.81554	0
ENSG00000064042	0	0	0	-1.6584	-1.79255	-1.94031	-1.33814	-1.67268	-3.3739	0	-3.31681	0	0
ENSG00000064195	0	0	0	0	-2.7166	-1.25561	-1.55448	-0.944715	0	0	-3.77886	-3.99353	0
ENSG00000064201	0	0	0	0	-2.04137	-1.33667	-1.83752	-0.969171	0	0	-3.87669	-5.3109	0
ENSG00000064205	-8.82996	-9.0353	-9.07356	-9.48361	-7.2785	-8.93444	-7.44323	-7.44579	-9.07356	-9.89366	-10.8159	-7.43297	0
ENSG00000064270	0	0	0	0	-1.79807	-1.30834	-1.85745	-0.93685	0	0	-3.7474	-5.53983	0
ENSG00000064309	0	0	0	0	1.31477	0.88721	1.21601	3.22005	0	0	0	-6.80016	12.8802
ENSG00000064419	2.00092	0	0	0	1.77173	0.261254	0.0235289	1.60313	-0.320392	0	0	-6.29489	6.73292
ENSG00000064607	0	0	0	0	0.456362	-0.0349355	-0.0776343	-0.0970429	0	0	0	0	-0.388172
ENSG00000064652	0	0	0	0	-0.539346	-0.298739	-0.206027	-0.257534	-1.03014	0	0	0	0
ENSG00000064655	0	0	0	0	-2.38034	-1.29652	-1.69619	-0.957277	0	0	-3.82911	-4.65186	0
ENSG00000064703	0	0	0	0	0.746044	-0.0349355	-0.0776343	-0.0970429	0	0	0	0	-0.388172
ENSG00000064726	2.198	0	0	0	1.95886	0.316036	0.126143	1.71491	-0.260874	0	0	-6.22894	7.12053
ENSG00000064787	0	0	0	0	-1.83974	-1.33816	-1.88963	-0.96023	0	0	-3.84092	-5.60722	0
ENSG00000064886	-6.70324	-5.34583	-5.34734	-2.67367	-4.87949	-4.22135	-3.90764	-3.43982	-8.41195	0	-5.34734	-5.77892	0
ENSG00000064961	0	0	0	0	1.02101	-0.345342	-1.32937	-0.0794675	-0.31787	0	0	-6.329	0
ENSG00000064989	-6.31335	-5.60894	-5.59816	-5.31337	-5.16098	-3.89754	-4.75121	-4.10973	-5.59816	0	-5.02858	-7.31714	-5.81217
ENSG00000065060	0	0	0	0	0.763933	-0.0349355	-0.0776343	-0.0970429	0	0	0	0	-0.388172
ENSG00000065135	0	0	0	0	0.698113	-0.0349355	-0.0776343	-0.0970429	0	0	0	0	-0.388172
ENSG00000065150	0	0	0	0	0.733114	-0.0349355	-0.0776343	-0.0970429	0	0	0	0	-0.388172
ENSG00000065154	2.8423	0	0	0	2.77423	0.55088	0.568595	2.20714	-0.021339	0	0	-5.9856	8.84992
ENSG00000065320	0	0	0	-1.61447	-1.68986	-1.93207	-1.33246	-1.66558	-3.43338	0	-3.22893	0	0
ENSG00000065328	2.27702	0	0	0.483988	2.3801	-0.293889	-1.09823	0.35483	0.967977	0	-1.69402	-6.91048	2.14536
ENSG00000065600	0	0	0	0	0.6996	-0.0349355	-0.0776343	-0.0970429	0	0	0	0	-0.388172
ENSG00000065613	2.40611	0	0	0	2.23822	0.430771	0.348104	1.97258	-0.166825	0	0	-6.14979	8.05714
ENSG00000065615	0	0	0	0	1.24971	0.848555	1.12927	3.11351	0	0	0	-6.8077	12.454
ENSG00000065618	-9.075	-9.94985	-9.99377	-10.2438	-7.93005	-9.60567	-7.86903	-8.03186	-9.99377	-10.4938	-11.6398	-7.21772	0
ENSG00000065665	0	0	0	0	0.746907	-0.0349355	-0.0776343	-0.0970429	0	0	0	0	-0.388172
ENSG00000065717	0	0	0	0	-0.439272	-0.298739	-0.206027	-0.257534	-1.03014	0	0	0	0
ENSG00000065809	0	0	0	0	1.428	0.983907	1.43217	3.48736	0	0	0	-6.78859	13.9495
ENSG00000065882	0	0	0	0	0.712725	-0.0349355	-0.0776343	-0.0970429	0	0	0	0	-0.388172
ENSG00000065923	0	0	0	0	-0.569727	-0.277216	-1.38608	0	0	0	0	-6.9304	0
ENSG00000065978	0	0	0	0	0.626745	-0.0349355	-0.0776343	-0.0970429	0	0	0	0	-0.388172
ENSG00000066032	-3.88079	-4.73343	-4.72494	-2.36247	-3.16377	-3.04182	-3.35243	-2.37133	-4.72494	0	-4.7604	-7.27679	0
ENSG00000066044	0	0	0	0	0.508541	-0.0349355	-0.0776343	-0.0970429	0	0	0	0	-0.388172
ENSG00000066056	0	0	0	0	-1.71447	-1.14865	-1.65047	-0.818556	0	0	-3.27422	-4.97813	0
ENSG00000066084	0	0	0	0	0.757623	-0.0349355	-0.0776343	-0.0970429	0	0	0	0	-0.388172
ENSG00000066135	0	0	0	0	0.540292	-0.0349355	-0.0776343	-0.0970429	0	0	0	0	-0.388172
ENSG00000066230	-4.50106	-6.53889	-6.61022	-5.82768	-4.06087	-5.71503	-5.28055	-4.65892	-5.04515	-6.61022	-6.98029	-7.76707	0
ENSG00000066248	-2.16077	-3.78834	-3.78477	-1.89239	-2.73681	-2.77724	-3.23976	-2.12929	-3.78477	0	-4.73238	-7.68164	0
ENSG00000066279	2.99361	-0.0460299	-0.0455499	0.774723	4.08938	2.31229	4.26658	6.91324	1.595	-1.16783	-0.0455499	-6.32009	27.2714
ENSG00000066294	0	0	0	0	-1.77343	-0.277216	-1.38608	0	0	0	0	-6.9304	0
ENSG00000066322	0	0	0	0	0.5709	-0.0349355	-0.0776343	-0.0970429	0	0	0	0	-0.388172
ENSG00000066336	-8.4091	-8.97432	-9.0371	-9.29954	-7.9424	-14.5234	-21.223	-24.6429	-8.15189	-9.0371	-9.56197	-7.5433	-71.8207
ENSG00000066382	0	0	0	0	-0.604274	-0.298739	-0.206027	-0.257534	-1.03014	0	0	0	0
ENSG00000066468	0	0	0	0	-2.85101	-1.21237	-1.45948	-0.920469	0	0	-3.68188	-3.61554	0
ENSG00000066557	0	0	0	0	1.31482	0.895906	1.23528	3.24425	0	0	0	-6.80061	12.977
ENSG00000066583	0	0	0	0	0.745562	-0.0349355	-0.0776343	-0.0970429	0	0	0	0	-0.388172
ENSG00000066697	0	0	0	0	0.907574	-0.371188	-1.35857	-0.099473	-0.397892	0	0	-6.39498	0
ENSG00000066739	0	0	0	0	1.39545	0.958555	1.37545	3.41732	0	0	0	-6.79204	13.6693
ENSG00000066923	-2.97249	-3.78362	-3.7774	-1.8887	-2.10752	-2.5301	-2.93112	-1.94388	-3.7774	0	-3.99812	-6.88008	0
ENSG00000066926	0	0	0	0	0.606878	-0.0349355	-0.0776343	-0.0970429	0	0	0	0	-0.388172
ENSG00000067048	0	0	0	-0.405339	2.10671	-0.953068	-1.75763	-2.19704	-0.810678	0	0	0	-7.97746
ENSG00000067057	0	0	0	0	0.456593	-0.277216	-1.38608	0	0	0	0	-6.9304	0
ENSG00000067064	2.5482	0	0	0	2.43779	0.483522	0.44695	2.08199	-0.111333	0	0	-6.09322	8.43931
ENSG00000067113	0	0	0	0	-1.02766	-0.784515	-1.85548	-0.413418	-1.65367	0	0	-7.62374	0
ENSG00000067560	0	0	0	0	0.456645	-0.0349355	-0.0776343	-0.0970429	0	0	0	0	-0.388172
ENSG00000067606	-3.52024	-3.70584	-3.70003	-2.66435	-4.35505	-2.69241	-3.38112	-2.34192	-3.70003	0	-4.03899	-7.53791	-1.62867
ENSG00000067646	2.26772	0	0	0	2.15914	0.258317	0.576749	2.60951	0	0	-1.89468	-7.55431	12.3327
ENSG00000067715	0	0	0	0	-0.7515	-0.298739	-0.206027	-0.257534	-1.03014	0	0	0	0
ENSG00000067798	0	0	0	0	-0.435766	-0.298739	-0.206027	-0.257534	-1.03014	0	0	0	0
ENSG00000067900	0	0	0	0	0.655892	-0.0349355	-0.0776343	-0.0970429	0	0	0	0	-0.388172
ENSG00000067992	0	0	0	0	1.23151	0.836692	1.10268	3.08078	0	0	0	-6.80975	12.3231
ENSG00000068028	0	0	0	0	0.647496	-0.0349355	-0.0776343	-0.0970429	0	0	0	0	-0.388172
ENSG00000068078	0	0	0	-1.6383	-2.15029	-2.28933	-1.57885	-1.97356	-4.61763	0	-3.2766	0	0
ENSG00000068323	0	0	0	0	0.493429	-0.0349355	-0.0776343	-0.0970429	0	0	0	0	-0.388172
ENSG00000068366	0	0	0	0	0.954406	-0.358062	-1.34641	-0.0887803	-0.355121	0	0	-6.37691	0
ENSG00000068438	0	0	0	0	0.439768	-0.0349355	-0.0776343	-0.0970429	0	0	0	0	-0.388172
ENSG00000068781	0	0	0	0	-1.32114	-0.298739	-0.206027	-0.257534	-1.03014	0	0	0	0
ENSG00000068784	-2.09274	-1.69606	-1.69748	-0.848741	-1.74594	-1.29657	-2.97652	-1.80885	-1.69748	0	0	-7.64718	-5.53792
ENSG00000068793	0	0	0	0	0.754308	-0.0349355	-0.0776343	-0.0970429	0	0	0	0	-0.388172
ENSG00000068796	0	0	0	0	1.11789	-0.325268	-1.30453	-0.0643625	-0.25745	0	0	-6.26518	0
ENSG00000068831	0	0	0	0	-2.68949	-1.42993	-1.80977	-1.06798	0	0	-4.27191	-4.77695	0
ENSG00000068976	0	0	0	0	-1.2152	-0.277216	-1.38608	0	0	0	0	-6.9304	0
ENSG00000069011	0	0	0	0	-1.36931	-0.277216	-1.38608	0	0	0	0	-6.9304	0
ENSG00000069020	0	0	0	0	-0.821554	-0.298739	-0.206027	-0.257534	-1.03014	0	0	0	0
ENSG00000069122	0	0	0	0	-2.43745	-1.31612	-1.70999	-0.974125	0	0	-3.8965	-4.65344	0
ENSG00000069188	0	0	0	-1.55977	-1.89796	-2.21465	-1.52734	-1.90918	-4.51718	0	-3.11954	0	0
ENSG00000069329	0	0	0	0	0.577983	-0.0349355	-0.0776343	-0.0970429	0	0	0	0	-0.388172
ENSG00000069345	0	0	0	0	0.558876	-0.0349355	-0.0776343	-0.0970429	0	0	0	0	-0.388172
ENSG00000069424	0	0	0	0	1.15772	-0.287456	-1.29297	-0.0288621	-0.115448	0	0	-6.3494	0
ENSG00000069431	-4.80391	-6.906	-6.90818	-6.9036	-4.77427	-9.93028	-14.3254	-16.0862	-5.4326	-6.89902	-6.90818	-7.28183	-45.1051
ENSG00000069535	-5.45749	-7.1606	-7.1606	-6.7625	-4.57582	-6.46517	-5.69333	-5.32651	-6.14418	-7.38082	-7.78104	-7.1606	0
ENSG00000069812	0	0	0	-1.53483	-1.56196	-1.9679	-1.35717	-1.69647	-3.7162	0	-3.06967	0	0
ENSG00000069956	0	0	0	0	1.34191	0.91536	1.27884	3.29796	0	0	0	-6.79765	13.1918
ENSG00000070159	0	0	0	0	1.00671	-0.343807	-1.33284	-0.0772391	-0.308956	0	0	-6.35523	0
ENSG00000070366	-2.56594	-1.8655	-1.86683	-0.933416	-2.26041	-1.48427	-3.33607	-2.21847	-1.86683	0	0	-7.80644	-7.00706
ENSG00000070367	2.8565	0	0	0.0234743	2.99553	0.659254	0.782501	2.46682	0.0469487	0	0	-5.95477	9.82033
ENSG00000070388	-2.25831	-3.12131	-3.11693	-1.55847	-1.64102	-2.25121	-2.7495	-1.70131	-3.11693	0	-3.68831	-6.94224	0
ENSG00000070476	0	0	0	0	0.503517	-0.0349355	-0.0776343	-0.0970429	0	0	0	0	-0.388172
ENSG00000070540	0	0	0	0	0.447851	-0.277216	-1.38608	0	0	0	0	-6.9304	0
ENSG00000070601	-5.60529	-5.78499	-5.78686	-2.89343	-4.57882	-3.86396	-3.92105	-3.07975	-6.53213	0	-5.78686	-7.28628	0
ENSG00000070614	0	0	0	0	0.722745	-0.0349355	-0.0776343	-0.0970429	0	0	0	0	-0.388172
ENSG00000070778	0	0	0	0	0.699916	-0.0349355	-0.0776343	-0.0970429	0	0	0	0	-0.388172
ENSG00000070808	0	0	0	0	-1.12537	-1.17739	-1.83753	-0.809879	0	0	-3.23952	-5.94816	0
ENSG00000070950	0	0	0	0	0.758177	-0.0349355	-0.0776343	-0.0970429	0	0	0	0	-0.388172
ENSG00000071073	0	0	0	-1.26048	-0.900893	-1.56647	-1.08033	-1.35041	-2.52096	0	-2.88068	0	0
ENSG00000071082	0	0	0	0	0.595737	-0.0349355	-0.0776343	-0.0970429	0	0	0	0	-0.388172
ENSG00000071127	0	0	0	0	0.667562	-0.0349355	-0.0776343	-0.0970429	0	0	0	0	-0.388172
ENSG00000071189	0	0	0	0	0.654152	-0.0349355	-0.0776343	-0.0970429	0	0	0	0	-0.388172
ENSG00000071242	3.30841	0	0	0.313077	2.82708	0.374386	-0.889665	0.552319	2.06477	-0.481646	0.626155	-6.6576	0
ENSG00000071537	0	0	0	0	0.741903	-0.0349355	-0.0776343	-0.0970429	0	0	0	0	-0.388172
ENSG00000071539	0	0	0	0	0.666647	-0.0349355	-0.0776343	-0.0970429	0	0	0	0	-0.388172
ENSG00000071909	0	0	0	0	-1.59224	-1.3464	-1.96276	-0.953849	0	0	-3.8154	-5.99842	0
ENSG00000071967	0	0	0	0	0.755297	-0.0349355	-0.0776343	-0.0970429	0	0	0	0	-0.388172
ENSG00000071994	0	0	0	0	0.593462	-0.0349355	-0.0776343	-0.0970429	0	0	0	0	-0.388172
ENSG00000072042	0	0	0	0	0.421236	-0.277216	-1.38608	0	0	0	0	-6.9304	0
ENSG00000072080	-3.69147	-4.7813	-4.77346	-2.38673	-3.15964	-3.0769	-3.36881	-2.40314	-4.77346	0	-4.8391	-7.23149	0
ENSG00000072121	0	0	0	0	0.59682	-0.0349355	-0.0776343	-0.0970429	0	0	0	0	-0.388172
ENSG00000072364	2.99516	0	0	0.0213087	3.01337	0.611331	0.681653	2.33239	0.0426175	0	0	-5.92128	9.28693
ENSG00000072401	2.06261	0	0	0	1.77312	0.224396	-0.052923	1.5039	-0.329003	0	0	-6.28023	6.34462
ENSG00000072501	2.07088	0	0	0	1.91329	0.33961	0.177934	1.78818	-0.268065	0	0	-6.26305	7.42078
ENSG00000072571	3.21594	0	0	0.814935	3.95814	0.236297	-0.353932	1.22031	1.62987	0	-1.31476	-6.6509	4.56613
ENSG00000072694	-3.3592	-3.90413	-3.90444	-1.95222	-2.25149	-2.6732	-2.94863	-2.08348	-4.42946	0	-3.90444	-6.40927	0
ENSG00000072736	0	0	0	0	0.41537	-0.277216	-1.38608	0	0	0	0	-6.9304	0
ENSG00000072818	-4.31575	-4.12665	-4.12433	-2.06216	-4.30688	-2.84209	-3.05622	-2.12636	-4.90356	0	-4.12433	-6.77568	0.522453
ENSG00000072858	0	0	0	0	-0.455488	-0.298739	-0.206027	-0.257534	-1.03014	0	0	0	0
ENSG00000072952	0	0	0	0	-2.93403	-1.37829	-1.6755	-1.04319	0	0	-4.17278	-4.20472	0
ENSG00000073111	2.12171	0	0	0	1.92936	0.327505	0.151816	1.75217	-0.266461	0	0	-6.2496	7.27514
ENSG00000073146	0	0	0	0	-2.21666	-1.31621	-1.76486	-0.963236	0	0	-3.85294	-4.97137	0
ENSG00000073282	0	0	0	0	-2.15429	-0.965054	-0.665554	-0.831943	0	-3.32777	0	0	0
ENSG00000073605	-4.49448	-4.52394	-4.52379	-3.82864	-3.58717	-3.36107	-3.91751	-3.20427	-5.15979	0	-4.52379	-6.77046	-3.1335
ENSG00000073712	0	0	0	0	0.679874	-0.0349355	-0.0776343	-0.0970429	0	0	0	0	-0.388172
ENSG00000073737	0	0	0	0	-2.24417	-1.24212	-1.6524	-0.911642	0	0	-3.64657	-4.61543	0
ENSG00000073756	4.685	1.48294	1.48375	2.28337	6.27316	4.58509	7.55796	10.9314	3.08298	-0.13067	1.48375	-5.93598	39.2897
ENSG00000074054	0	0	0	0	0.626328	-0.0349355	-0.0776343	-0.0970429	0	0	0	0	-0.388172
ENSG00000074181	-2.71725	-3.01174	-3.02425	-3.7366	-1.84449	-3.51483	-2.42402	-3.03002	-3.02425	-4.44896	-4.64688	0	0
ENSG00000074370	0	0	0	-1.46476	-1.11926	-1.71164	-1.18044	-1.47555	-2.97268	0	-2.92952	0	0
ENSG00000074416	-3.72869	-2.3694	-2.37017	-1.18508	-4.26903	-1.84469	-3.98007	-2.87323	-2.37017	0	0	-8.40743	-9.12276
ENSG00000074527	-3.53206	-4.03959	-4.04002	-2.02001	-2.48731	-2.78716	-3.03541	-2.18008	-4.6803	0	-4.04002	-6.4567	0
ENSG00000074657	0	0	0	0	-0.469328	-0.298739	-0.206027	-0.257534	-1.03014	0	0	0	0
ENSG00000074660	0	0	0	0	-1.66681	-1.24337	-1.79735	-0.883897	0	0	-3.53559	-5.45116	0
ENSG00000074696	0	0	0	0	0.600454	-0.0349355	-0.0776343	-0.0970429	0	0	0	0	-0.388172
ENSG00000074706	0	0	0	0	-1.14376	-0.277216	-1.38608	0	0	0	0	-6.9304	0
ENSG00000074755	0	0	0	0	0.586317	-0.0349355	-0.0776343	-0.0970429	0	0	0	0	-0.388172
ENSG00000074966	-3.19626	-4.49428	-4.48785	-2.24393	-3.02434	-2.99232	-3.33034	-2.32625	-4.48785	0	-4.81714	-7.34669	0
ENSG00000075142	0	0	0	0	0.69234	-0.0349355	-0.0776343	-0.0970429	0	0	0	0	-0.388172
ENSG00000075213	0	0	0	0	-0.677636	-0.298739	-0.206027	-0.257534	-1.03014	0	0	0	0
ENSG00000075218	0	0	0	0	1.2734	0.858092	1.15079	3.13967	0	0	0	-6.80471	12.5587
ENSG00000075340	-3.87706	-4.27594	-4.27656	-2.13828	-2.67908	-2.8167	-3.13111	-2.19047	-4.48533	0	-4.27656	-6.89367	0
ENSG00000075826	0	0	0	-1.47398	-1.18438	-1.75134	-1.20782	-1.50978	-3.09113	0	-2.94797	0	0
ENSG00000075884	-6.00672	-5.05173	-5.03572	-4.31965	-14.4338	-4.00623	-4.81661	-3.76362	-6.4152	0	-5.03572	-9.02856	-3.60357
ENSG00000075975	0	0	0	0	0.604176	-0.0349355	-0.0776343	-0.0970429	0	0	0	0	-0.388172
ENSG00000076003	0	0	0	0	0.663903	-0.0349355	-0.0776343	-0.0970429	0	0	0	0	-0.388172
ENSG00000076053	0	0	0	0	0.422941	-0.277216	-1.38608	0	0	0	0	-6.9304	0
ENSG00000076067	0	0	0	0	0.628094	-0.0349355	-0.0776343	-0.0970429	0	0	0	0	-0.388172
ENSG00000076108	0	0	0	0	0.704387	-0.0349355	-0.0776343	-0.0970429	0	0	0	0	-0.388172
ENSG00000076248	0	0	0	0	0.594761	-0.0349355	-0.0776343	-0.0970429	0	0	0	0	-0.388172
ENSG00000076344	0	0	0	-1.45338	-1.20322	-1.71455	-1.18245	-1.47806	-2.90676	0	-3.00549	0	0
ENSG00000076356	-2.5892	-3.36624	-3.36096	-1.68048	-1.82172	-2.34962	-2.81485	-1.78665	-3.36096	0	-3.78562	-6.92768	0
ENSG00000076382	0	0	0	0	0.958726	-0.357709	-1.34532	-0.088644	-0.354576	0	0	-6.37204	0
ENSG00000076554	0	0	0	0	-1.05161	-0.790765	-1.86168	-0.418428	-1.67371	0	0	-7.6347	0
ENSG00000076641	2.55162	-0.295732	-0.294756	0.541544	3.36375	2.0412	3.90652	6.52926	1.37784	-1.31288	-0.294756	-6.58444	26.3468
ENSG00000076716	0	0	0	-1.25938	-0.950495	-1.57631	-1.08711	-1.35889	-2.51875	0	-2.91679	0	0
ENSG00000076770	0	0	0	0	0.717125	-0.0349355	-0.0776343	-0.0970429	0	0	0	0	-0.388172
ENSG00000076826	0	0	0	0	-3.31612	-1.41424	-1.632	-1.08784	0	0	-4.35135	-3.80864	0
ENSG00000077147	0	0	0	0	0.707212	-0.0349355	-0.0776343	-0.0970429	0	0	0	0	-0.388172
ENSG00000077152	0	0	0	0	1.37839	0.929831	1.31151	3.33765	0	0	0	-6.79304	13.3506
ENSG00000077327	0	0	0	0	-1.27292	-0.277216	-1.38608	0	0	0	0	-6.9304	0
ENSG00000077380	0	0	0	0	0.641961	-0.0349355	-0.0776343	-0.0970429	0	0	0	0	-0.388172
ENSG00000077713	0	0	0	0	0.623408	-0.0349355	-0.0776343	-0.0970429	0	0	0	0	-0.388172
ENSG00000077721	0	0	0	0	0.506245	-0.0349355	-0.0776343	-0.0970429	0	0	0	0	-0.388172
ENSG00000077782	0	0	0	0	1.4676	0.98722	1.44016	3.49594	0	0	0	-6.78293	13.9837
ENSG00000077800	0	0	0	0	-1.04852	-0.277216	-1.38608	0	0	0	0	-6.9304	0
ENSG00000077942	2.04525	0	0	0	2.14879	0.509553	0.518012	2.20782	-0.178065	0	0	-6.2412	9.00933
ENSG00000078081	0	0	0	0	-1.77353	-1.20533	-1.71665	-0.862002	0	0	-3.44801	-5.13523	0
ENSG00000078098	2.08253	0	0	0.510285	2.51245	-0.163664	-0.834331	0.691945	1.02057	0	-1.6965	-6.93943	3.44371
ENSG00000078114	0	0	0	0	-1.63982	-0.985428	-2.01585	-0.582258	-2.32903	0	0	-7.75022	0
ENSG00000078295	0	0	0	0	-0.821282	-0.298739	-0.206027	-0.257534	-1.03014	0	0	0	0
ENSG00000078319	0	0	0	0	-0.426808	-0.298739	-0.206027	-0.257534	-1.03014	0	0	0	0
ENSG00000078399	2.0854	0	0	0	1.93291	-0.23209	-1.32561	0.0330316	1.28005	0	-1.14793	-6.76016	0
ENSG00000078487	0	0	0	0	-1.08798	-0.801283	-1.87115	-0.427053	-1.70821	0	0	-7.64753	0
ENSG00000078668	0	0	0	0	0.701232	-0.0349355	-0.0776343	-0.0970429	0	0	0	0	-0.388172
ENSG00000078747	0	0	0	0	0.607979	-0.0349355	-0.0776343	-0.0970429	0	0	0	0	-0.388172
ENSG00000078795	0	0	0	0	-2.94336	-1.20172	-2.34774	-0.732174	-2.9287	0	0	-8.81001	0
ENSG00000078814	0	0	0	0	-1.96368	-1.46762	-2.0435	-1.05892	0	0	-4.23568	-5.98182	0
ENSG00000078900	0	0	0	0	-1.31317	-1.17766	-1.79136	-0.819391	0	0	-3.27757	-5.67922	0
ENSG00000079215	0	0	0	-1.40659	-1.08468	-1.66923	-1.15119	-1.43899	-2.81318	0	-2.94278	0	0
ENSG00000079246	0	0	0	0	0.601608	-0.0349355	-0.0776343	-0.0970429	0	0	0	0	-0.388172
ENSG00000079263	0	0	0	0	-1.34166	-1.15507	-1.75207	-0.804653	0	0	-3.21861	-5.54175	0
ENSG00000079332	0	0	0	0	0.564882	-0.0349355	-0.0776343	-0.0970429	0	0	0	0	-0.388172
ENSG00000079337	-4.48627	-4.31643	-4.31708	-2.15854	-3.06658	-3.19421	-3.23966	-2.54628	-5.86802	0	-4.31708	-6.01322	0
ENSG00000079387	0	0	0	0	0.542185	-0.0349355	-0.0776343	-0.0970429	0	0	0	0	-0.388172
ENSG00000079435	0	0	0	0	0.44839	-0.277216	-1.38608	0	0	0	0	-6.9304	0
ENSG00000079482	0	0	0	-2.25535	-1.48859	-2.76373	-1.90602	-2.38252	0	-5.01939	-4.51069	0	0
ENSG00000079691	0	0	0	0	-0.417316	-0.298739	-0.206027	-0.257534	-1.03014	0	0	0	0
ENSG00000079785	0	0	0	0	0.597452	-0.0349355	-0.0776343	-0.0970429	0	0	0	0	-0.388172
ENSG00000079931	0	0	0	-2.07072	-1.20393	-2.56333	-1.76781	-2.20976	0	-4.69762	-4.14144	0	0
ENSG00000079950	0	0	0	0	1.27358	0.858218	1.15107	3.14002	0	0	0	-6.80469	12.5601
ENSG00000080345	2.24191	0	0	0	2.00115	0.34689	0.187168	1.78772	-0.240438	0	0	-6.21504	7.39132
ENSG00000080709	0	0	0	-1.29997	-1.36104	-1.67965	-1.15838	-1.44797	-2.59993	0	-3.19196	0	0
ENSG00000080815	0	0	0	0	0.535566	-0.0349355	-0.0776343	-0.0970429	0	0	0	0	-0.388172
ENSG00000080824	0	0	0	0	0.705391	-0.0349355	-0.0776343	-0.0970429	0	0	0	0	-0.388172
ENSG00000080839	2.14236	0	0	0	1.86501	0.272583	0.0413084	1.61473	-0.293121	0	0	-6.25236	6.75203
ENSG00000080947	-4.4005	-4.27324	-4.27243	-3.96803	-3.15876	-3.20758	-4.42673	-3.67509	-3.66364	0	-4.27243	-7.43327	-6.76431
ENSG00000081019	0	0	0	0	1.34613	0.94135	1.33651	3.37024	0	0	0	-6.7984	13.481
ENSG00000081041	2.67399	0	0	0.403162	2.80016	-0.224558	-1.27851	0.192409	1.58657	0	-1.62326	-7.1622	0.806324
ENSG00000081087	0	0	0	0	1.2433	0.836615	1.1027	3.08038	0	0	0	-6.80801	12.3215
ENSG00000081154	0	0	0	0	0.565137	-0.0349355	-0.0776343	-0.0970429	0	0	0	0	-0.388172
ENSG00000081181	0	0	0	0	1.30554	0.893393	1.22956	3.23741	0	0	0	-6.80184	12.9496
ENSG00000081237	0	0	0	0	-4.06121	-1.55617	-1.64962	-1.22625	0	0	-4.90499	-3.3431	0
ENSG00000081277	-5.69247	-4.92603	-4.94981	-5.21696	-3.71529	-4.97872	-3.4336	-4.292	-4.94981	-5.48411	-6.7341	0	0
ENSG00000081479	-8.4083	-8.05341	-8.08678	-8.58272	-6.52893	-8.15439	-6.92786	-6.76882	-8.08678	-9.07866	-9.90983	-7.56403	0
ENSG00000081665	0	0	0	0	-1.00059	-0.786588	-1.84889	-0.41681	-1.66724	0	0	-7.57721	0
ENSG00000081803	0	0	0	0	-0.646428	-0.298739	-0.206027	-0.257534	-1.03014	0	0	0	0
ENSG00000082068	-3.06842	-2.06442	-2.06558	-1.03279	-2.94843	-1.69001	-3.72603	-2.65845	-2.06558	0	0	-7.99633	-8.56823
ENSG00000082074	0	0	0	-1.52876	-1.48192	-1.90938	-1.31681	-1.64601	-3.52655	0	-3.05751	0	0
ENSG00000082126	0	0	0	0	-1.19211	-1.25061	-1.9254	-0.865534	0	0	-3.46214	-6.16487	0
ENSG00000082146	0	0	0	0	1.20274	0.806997	1.03639	2.99859	0	0	0	-6.81242	11.9944
ENSG00000082153	0	0	0	0	1.30011	0.876802	1.1927	3.19131	0	0	0	-6.80176	12.7652
ENSG00000082196	-5.65333	-4.95047	-4.97492	-5.24153	-3.74032	-5.00993	-3.45512	-4.3189	-4.97492	-5.50814	-6.79255	0	0
ENSG00000082212	0	0	0	0	1.22769	0.826791	1.08067	3.05329	0	0	0	-6.80979	12.2131
ENSG00000082293	0	0	0	0	-0.53599	-0.298739	-0.206027	-0.257534	-1.03014	0	0	0	0
ENSG00000082458	0	0	0	0	1.31467	0.922148	1.29344	3.3173	0	0	0	-6.80202	13.2692
ENSG00000082482	-4.90515	-4.63693	-4.63785	-2.31892	-3.19488	-3.16357	-3.33675	-2.49622	-5.34704	0	-4.63785	-6.69884	0
ENSG00000082515	0	0	0	0	0.728892	-0.0349355	-0.0776343	-0.0970429	0	0	0	0	-0.388172
ENSG00000082556	0	0	0	0	-1.04001	-0.277216	-1.38608	0	0	0	0	-6.9304	0
ENSG00000082898	0	0	0	0	0.57673	-0.0349355	-0.0776343	-0.0970429	0	0	0	0	-0.388172
ENSG00000083097	0	0	0	0	0.522605	-0.0349355	-0.0776343	-0.0970429	0	0	0	0	-0.388172
ENSG00000083123	-2.28562	-1.76339	-1.76478	-0.882391	-1.97599	-1.32498	-3.02135	-1.83876	-1.76478	0	0	-7.75171	-5.59026
ENSG00000083223	0	0	0	0	0.556622	-0.0349355	-0.0776343	-0.0970429	0	0	0	0	-0.388172
ENSG00000083312	2.42301	0	0	0	2.31332	0.457615	0.400172	2.03431	-0.146404	0	0	-6.13637	8.28363
ENSG00000083457	0	0	0	0	0.664709	-0.0349355	-0.0776343	-0.0970429	0	0	0	0	-0.388172
ENSG00000083520	0	0	0	0	0.701144	-0.0349355	-0.0776343	-0.0970429	0	0	0	0	-0.388172
ENSG00000083544	0	0	0	0	0.495894	-0.277216	-1.38608	0	0	0	0	-6.9304	0
ENSG00000083844	0	0	0	0	0.52496	-0.0349355	-0.0776343	-0.0970429	0	0	0	0	-0.388172
ENSG00000084073	0	0	0	0	0.558497	-0.0349355	-0.0776343	-0.0970429	0	0	0	0	-0.388172
ENSG00000084090	0	0	0	0	0.517658	-0.0349355	-0.0776343	-0.0970429	0	0	0	0	-0.388172
ENSG00000084093	2.18889	0	0	0	1.89646	0.292593	0.0804731	1.66035	-0.277854	0	0	-6.23903	6.91924
ENSG00000084110	0	0	0	0	-2.83301	-1.33135	-1.6336	-1.00463	0	0	-4.0185	-4.14952	0
ENSG00000084112	2.93524	-0.164215	-0.163821	0.644274	3.96464	2.03263	3.82691	6.36108	1.45237	-1.31338	-0.163821	-6.30981	25.4692
ENSG00000084234	0	0	0	0	0.532271	-0.0349355	-0.0776343	-0.0970429	0	0	0	0	-0.388172
ENSG00000084453	0	0	0	0	-1.82059	-1.2497	-1.76824	-0.89605	0	0	-3.5842	-5.25702	0
ENSG00000084628	-3.73216	-4.08714	-4.0876	-2.0438	-2.56428	-2.8448	-3.06489	-2.23182	-4.83967	0	-4.0876	-6.39719	0
ENSG00000084636	-4.23602	-6.33922	-6.34618	-6.31167	-6.35565	-8.78393	-12.5342	-13.7398	-5.02228	-6.34618	-6.27717	-7.71142	-37.3137
ENSG00000084693	0	0	0	0	0.532329	-0.0349355	-0.0776343	-0.0970429	0	0	0	0	-0.388172
ENSG00000084710	0	0	0	0	1.2904	0.894382	1.2315	3.24041	0	0	0	-6.80413	12.9616
ENSG00000084731	2.0099	0	0	0	1.95549	0.396438	0.293732	1.93516	-0.246705	0	0	-6.27199	7.98736
ENSG00000084754	0	0	0	0	1.29451	0.872904	1.18397	3.18055	0	0	0	-6.80238	12.7222
ENSG00000085185	0	0	0	0	0.563884	-0.0349355	-0.0776343	-0.0970429	0	0	0	0	-0.388172
ENSG00000085231	0	0	0	0	0.610349	-0.0349355	-0.0776343	-0.0970429	0	0	0	0	-0.388172
ENSG00000085276	0	0	0	0	-1.41252	-1.17405	-1.76157	-0.821736	0	0	-3.28694	-5.52089	0
ENSG00000085377	0	0	0	0	0.614934	-0.0349355	-0.0776343	-0.0970429	0	0	0	0	-0.388172
ENSG00000085433	0	0	0	0	0.669654	-0.0349355	-0.0776343	-0.0970429	0	0	0	0	-0.388172
ENSG00000085449	2.02862	0	0	0	1.80787	0.277132	0.0543501	1.63907	-0.307764	0	0	-6.28454	6.86405
ENSG00000085465	0	0	0	0	-0.871375	-1.14743	-1.8578	-0.775866	0	0	-3.10346	-6.18553	0
ENSG00000085491	2.22348	0	0	0	2.1075	0.40781	0.308444	1.93702	-0.206411	0	0	-6.20584	7.95447
ENSG00000085514	0	0	0	0	-2.99731	-1.17701	-2.35995	-0.705016	-2.82006	0	0	-8.97969	0
ENSG00000085552	0	0	0	0	-1.02175	-0.277216	-1.38608	0	0	0	0	-6.9304	0
ENSG00000085662	2.54418	0	0	0	2.55069	0.547742	0.574535	2.23823	-0.0740532	0	0	-6.08023	9.02697
ENSG00000085719	0	0	0	0	0.57891	-0.0349355	-0.0776343	-0.0970429	0	0	0	0	-0.388172
ENSG00000085721	0	0	0	0	0.538466	-0.0349355	-0.0776343	-0.0970429	0	0	0	0	-0.388172
ENSG00000085831	-4.4803	-4.17456	-4.19413	-4.63901	-2.97896	-4.40925	-3.04086	-3.80107	-4.19413	-5.08389	-5.92627	0	0
ENSG00000085840	0	0	0	0	1.29091	0.903875	1.25255	3.26682	0	0	0	-6.80456	13.0673
ENSG00000085978	0	0	0	0	0.577569	-0.0349355	-0.0776343	-0.0970429	0	0	0	0	-0.388172
ENSG00000086189	0	0	0	0	0.560617	-0.0349355	-0.0776343	-0.0970429	0	0	0	0	-0.388172
ENSG00000086300	0	0	0	0	-0.519304	-0.298739	-0.206027	-0.257534	-1.03014	0	0	0	0
ENSG00000086475	2.20847	0	0	0	1.96238	0.314078	0.12185	1.70885	-0.260315	0	0	-6.22617	7.09573
ENSG00000086570	0	0	0	-1.16445	-0.903433	-1.5246	-1.05145	-1.31431	-2.32891	0	-2.92834	0	0
ENSG00000086589	0	0	0	0	0.503736	-0.0349355	-0.0776343	-0.0970429	0	0	0	0	-0.388172
ENSG00000086717	0	0	0	0	-1.95819	-1.29638	-1.80068	-0.936243	0	0	-3.74497	-5.25845	0
ENSG00000086730	-2.70747	-3.58989	-3.58322	-1.95379	-2.45042	-2.37779	-2.84199	-1.87426	-3.58322	0	-3.58947	-6.71288	-0.32436
ENSG00000086758	0	0	0	0	0.41942	-0.0349355	-0.0776343	-0.0970429	0	0	0	0	-0.388172
ENSG00000086827	0	0	0	0	1.2834	0.868577	1.17419	3.16869	0	0	0	-6.80379	12.6748
ENSG00000087152	0	0	0	0	0.470815	-0.0349355	-0.0776343	-0.0970429	0	0	0	0	-0.388172
ENSG00000087258	-6.52349	-8.12669	-8.12669	-7.62916	-5.96189	-7.369	-6.48322	-6.07236	-6.97087	-8.28745	-9.03111	-8.12669	0
ENSG00000087301	0	0	0	0	0.673348	-0.0349355	-0.0776343	-0.0970429	0	0	0	0	-0.388172
ENSG00000087448	2.26092	0	0	0	1.99281	0.313389	0.118577	1.70092	-0.25255	0	0	-6.21079	7.05622
ENSG00000087470	0	0	0	0	0.564002	-0.0349355	-0.0776343	-0.0970429	0	0	0	0	-0.388172
ENSG00000087586	0	0	0	0	1.28191	0.864087	1.16422	3.15622	0	0	0	-6.80377	12.6249
ENSG00000087916	0	0	0	0	-3.17274	-1.40341	-1.65211	-1.07299	0	0	-4.29194	-3.96862	0
ENSG00000088002	-4.49609	-4.68718	-4.70925	-5.08777	-3.30693	-4.7865	-3.30103	-4.12629	-4.70925	-5.46629	-6.32964	0	0
ENSG00000088320	0	0	0	0	-2.44755	-1.25932	-1.62649	-0.934022	0	0	-3.73609	-4.39635	0
ENSG00000088325	2.07241	0	0	0	1.82652	0.272226	0.0429887	1.62186	-0.303719	0	0	-6.2725	6.79116
ENSG00000088340	-5.63031	-4.0082	-4.0068	-2.0034	-3.7264	-3.19266	-5.83637	-6.12014	0	0	-4.0068	-4.70129	-20.4738
ENSG00000088756	-2.16728	-3.08223	-3.07813	-1.53906	-1.63502	-2.24532	-2.75091	-1.69513	-3.07813	0	-3.70241	-6.97403	0
ENSG00000088832	2.0877	0	0	0	1.87842	0.304751	0.10753	1.7002	-0.283972	0	0	-6.26314	7.08476
ENSG00000088836	0	0	0	0	1.45522	1.20602	1.92489	4.1052	0	0	0	-6.79635	16.4208
ENSG00000088881	-3.49337	-4.07149	-4.07195	-2.03597	-2.56738	-2.821	-3.06179	-2.20864	-4.76261	0	-4.07195	-6.4744	0
ENSG00000088882	-7.47099	-5.51403	-5.51403	-4.32485	-4.82278	-5.71588	-4.89268	-4.73734	0	-10.2997	-8.64969	-5.51403	0
ENSG00000088888	0	0	0	0	0.754745	-0.0349355	-0.0776343	-0.0970429	0	0	0	0	-0.388172
ENSG00000088930	0	0	0	0	0.58696	-0.0349355	-0.0776343	-0.0970429	0	0	0	0	-0.388172
ENSG00000088970	-2.07515	-1.69003	-1.69145	-0.845725	-1.72215	-1.29915	-2.98338	-1.82091	-1.69145	0	0	-7.63328	-5.5922
ENSG00000088986	0	0	0	0	0.453087	-0.0349355	-0.0776343	-0.0970429	0	0	0	0	-0.388172
ENSG00000088992	-4.41702	-4.27886	-4.27948	-2.13974	-2.67713	-2.91952	-3.1336	-2.2928	-4.89173	0	-4.27948	-6.49679	0
ENSG00000089057	2.00709	0	0	0	1.75805	0.247741	-0.00375295	1.56906	-0.326608	0	0	-6.29502	6.60287
ENSG00000089154	0	0	0	0	0.667067	-0.0349355	-0.0776343	-0.0970429	0	0	0	0	-0.388172
ENSG00000089356	-2.65289	-3.32331	-3.33787	-4.01482	-2.04607	-3.75699	-2.59103	-3.23878	-3.33787	-4.69178	-4.92549	0	0
ENSG00000089597	0	0	0	0	0.641905	-0.0349355	-0.0776343	-0.0970429	0	0	0	0	-0.388172
ENSG00000089692	-5.96861	-4.96887	-4.97007	-2.48503	-4.1284	-3.78759	-3.64114	-3.05936	-7.26736	0	-4.97007	-5.96827	0
ENSG00000089820	-2.13021	-3.3242	-3.31798	-1.65899	-1.51984	-2.22841	-2.67194	-1.69402	-3.31798	0	-3.45811	-6.5836	0
ENSG00000089847	0	0	0	0	-1.38145	-1.25897	-1.89036	-0.880898	0	0	-3.52359	-5.92823	0
ENSG00000089876	0	0	0	0	1.25736	0.846703	1.12529	3.10823	0	0	0	-6.80647	12.4329
ENSG00000089902	0	0	0	0	0.698807	-0.0349355	-0.0776343	-0.0970429	0	0	0	0	-0.388172
ENSG00000090054	0	0	0	0	0.563735	-0.0349355	-0.0776343	-0.0970429	0	0	0	0	-0.388172
ENSG00000090060	0	0	0	0	0.673169	-0.0349355	-0.0776343	-0.0970429	0	0	0	0	-0.388172
ENSG00000090316	0	0	0	0	0.600814	-0.0349355	-0.0776343	-0.0970429	0	0	0	0	-0.388172
ENSG00000090376	0	0	0	0	1.01164	0.961574	1.37586	3.43202	0	0	0	-6.84878	13.7281
ENSG00000090382	-10.0328	-10.8765	-10.9104	-11.2151	-16.4083	-18.2197	-26.7218	-31.1798	-10.9104	-10.7667	-11.5197	-8.88951	-91.5224
ENSG00000090530	0	0	0	-1.26469	-1.1804	-1.62649	-1.12171	-1.40214	-2.52937	0	-3.0792	0	0
ENSG00000090539	0	0	0	0	-1.97115	-1.27643	-1.76903	-0.922627	0	0	-3.69051	-5.15464	0
ENSG00000090659	0	0	0	0	-1.35685	-0.277216	-1.38608	0	0	0	0	-6.9304	0
ENSG00000090857	0	0	0	0	0.746591	-0.0349355	-0.0776343	-0.0970429	0	0	0	0	-0.388172
ENSG00000090889	2.3842	0	0	0	2.20043	0.418623	0.32489	1.94595	-0.177728	0	0	-6.15937	7.96155
ENSG00000090920	0	0	0	0	-2.89762	-1.36945	-1.67192	-1.03507	0	0	-4.14027	-4.21932	0
ENSG00000091009	0	0	0	0	0.414115	-0.277216	-1.38608	0	0	0	0	-6.9304	0
ENSG00000091106	0	0	0	0	-0.99569	-1.16499	-1.85201	-0.794583	0	0	-3.17833	-6.08171	0
ENSG00000091262	0	0	0	0	-1.35049	-1.23388	-1.86226	-0.861428	0	0	-3.44571	-5.86561	0
ENSG00000091428	0	0	0	0	-0.666814	-0.298739	-0.206027	-0.257534	-1.03014	0	0	0	0
ENSG00000091483	0	0	0	0	1.21384	0.815182	1.05471	3.0212	0	0	0	-6.81122	12.0848
ENSG00000091513	-5.43756	-4.60531	-4.62761	-4.95283	-3.46353	-4.74398	-3.27171	-4.08964	-4.62761	-5.27805	-6.45289	0	0
ENSG00000091527	0	0	0	0	0.555883	-0.0349355	-0.0776343	-0.0970429	0	0	0	0	-0.388172
ENSG00000091536	0	0	0	0	-1.09046	-1.19889	-1.87685	-0.82352	0	0	-3.29408	-6.09019	0
ENSG00000091592	0	0	0	-1.45184	-1.1731	-1.78246	-1.22929	-1.53661	-3.24275	0	-2.90368	0	0
ENSG00000091651	0	0	0	-2.20366	-1.42172	-2.71596	-1.87308	-2.34135	0	-4.95808	-4.40732	0	0
ENSG00000091831	0	0	0	0	-0.54508	-0.298739	-0.206027	-0.257534	-1.03014	0	0	0	0
ENSG00000091844	2.20112	0	0	0	1.89594	-0.706671	-1.56782	0.113366	0	0	-2.0789	-8.29257	2.53237
ENSG00000092068	0	0	0	0	1.60691	1.07098	1.6281	3.72683	0	0	0	-6.76683	14.9073
ENSG00000092148	0	0	0	0	0.564569	-0.0349355	-0.0776343	-0.0970429	0	0	0	0	-0.388172
ENSG00000092201	0	0	0	0	0.429878	-0.0349355	-0.0776343	-0.0970429	0	0	0	0	-0.388172
ENSG00000092295	-8.43746	-8.22715	-8.26198	-8.6372	-6.60907	-8.20899	-6.94441	-6.82011	-8.26198	-9.01241	-10.0061	-7.4416	0
ENSG00000092607	0	0	0	0	-2.07755	-1.253	-1.70922	-0.911152	0	0	-3.64461	-4.90151	0
ENSG00000092847	0	0	0	0	0.746398	-0.0349355	-0.0776343	-0.0970429	0	0	0	0	-0.388172
ENSG00000092853	0	0	0	0	0.584365	-0.0349355	-0.0776343	-0.0970429	0	0	0	0	-0.388172
ENSG00000092929	-4.53176	-6.36224	-6.36262	-6.3134	-5.13535	-8.60596	-12.1443	-13.3108	-4.94787	-6.26419	-6.36262	-7.47806	-35.6687
ENSG00000092969	0	0	0	-1.65471	-1.82678	-1.93319	-1.33324	-1.66655	-3.30942	0	-3.35676	0	0
ENSG00000093000	0	0	0	0	0.52995	-0.0349355	-0.0776343	-0.0970429	0	0	0	0	-0.388172
ENSG00000093144	0	0	0	0	0.574562	-0.0349355	-0.0776343	-0.0970429	0	0	0	0	-0.388172
ENSG00000093183	0	0	0	0	0.595686	-0.0349355	-0.0776343	-0.0970429	0	0	0	0	-0.388172
ENSG00000094755	-5.40199	-4.96218	-4.96337	-2.48169	-4.13814	-3.70992	-3.64027	-2.98186	-6.96408	0	-4.96337	-6.27388	0
ENSG00000094804	2.10753	0	0	0	1.96433	0.365614	0.228831	1.84832	-0.249077	0	0	-6.24911	7.64234
ENSG00000094880	0	0	0	0	0.528904	-0.0349355	-0.0776343	-0.0970429	0	0	0	0	-0.388172
ENSG00000094975	0	0	0	0	0.559007	-0.0349355	-0.0776343	-0.0970429	0	0	0	0	-0.388172
ENSG00000095002	0	0	0	0	1.19987	0.804973	1.03186	2.99301	0	0	0	-6.81273	11.972
ENSG00000095139	0	0	0	0	0.528516	-0.0349355	-0.0776343	-0.0970429	0	0	0	0	-0.388172
ENSG00000095203	0	0	0	0	-1.83773	-1.22134	-1.72355	-0.876626	0	0	-3.5065	-5.11124	0
ENSG00000095261	0	0	0	0	0.77296	-0.0349355	-0.0776343	-0.0970429	0	0	0	0	-0.388172
ENSG00000095370	-3.63725	-4.00433	-4.00473	-2.00236	-2.51425	-2.85237	-3.03582	-2.2452	-4.97608	0	-4.00473	-6.19829	0
ENSG00000095564	2.1466	0	0	0	1.92499	0.317166	0.130424	1.72419	-0.268783	0	0	-6.24464	7.16554
ENSG00000095574	0	0	0	0	0.656941	-0.0349355	-0.0776343	-0.0970429	0	0	0	0	-0.388172
ENSG00000095587	0	0	0	0	-1.93204	-1.34033	-1.86984	-0.966363	0	0	-3.86545	-5.48375	0
ENSG00000095713	-6.41325	-7.42873	-7.42055	-7.1467	-12.3254	-9.89751	-13.8853	-15.0079	-6.3009	-6.87286	-7.42055	-9.39505	-39.4373
ENSG00000095752	6.10595	2.20438	2.20665	2.93293	6.55323	4.69064	7.25397	10.5636	3.65922	-0.230188	2.20665	-5.9844	36.6186
ENSG00000096063	0	0	0	0	0.732674	-0.0349355	-0.0776343	-0.0970429	0	0	0	0	-0.388172
ENSG00000096696	-3.52159	-3.81202	-3.82942	-4.38534	-2.54442	-4.13015	-2.84838	-3.56047	-3.82942	-4.94126	-5.4712	0	0
ENSG00000096746	0	0	0	0	0.630471	-0.0349355	-0.0776343	-0.0970429	0	0	0	0	-0.388172
ENSG00000096996	-2.55155	-3.38081	-3.37493	-1.68747	-1.68907	-2.30116	-2.74969	-1.75122	-3.37493	0	-3.62994	-6.74357	0
ENSG00000097033	0	0	0	0	0.644789	-0.0349355	-0.0776343	-0.0970429	0	0	0	0	-0.388172
ENSG00000099139	0	0	0	0	-0.859892	-0.298739	-0.206027	-0.257534	-1.03014	0	0	0	0
ENSG00000099194	0	0	0	0	0.990314	-0.342487	-1.33683	-0.0751212	-0.300485	0	0	-6.38366	0
ENSG00000099204	-2.93502	-2.89552	-2.90744	-3.61988	-1.81385	-3.4294	-2.3651	-2.95638	-2.90744	-4.33233	-4.58575	0	0
ENSG00000099219	0	0	0	0	1.27293	0.867346	1.17129	3.16543	0	0	0	-6.80527	12.6617
ENSG00000099246	0	0	0	0	0.573274	-0.0349355	-0.0776343	-0.0970429	0	0	0	0	-0.388172
ENSG00000099256	0	0	0	0	-0.679666	-0.298739	-0.206027	-0.257534	-1.03014	0	0	0	0
ENSG00000099260	-4.12363	-4.19913	-4.19969	-2.09985	-2.87788	-3.07392	-3.16769	-2.44038	-5.56184	0	-4.19969	-6.07695	0
ENSG00000099282	-2.91962	-3.58506	-3.58337	-1.79168	-2.98569	-2.15539	-2.03285	-0.931502	-4.22925	0	-3.58337	-6.43825	4.08661
ENSG00000099338	-3.66247	-4.34669	-4.34737	-2.17369	-2.61461	-2.82397	-3.13096	-2.19777	-4.44372	0	-4.34737	-6.86371	0
ENSG00000099341	0	0	0	0	0.567613	-0.0349355	-0.0776343	-0.0970429	0	0	0	0	-0.388172
ENSG00000099715	0	0	0	0	-0.991455	-0.277216	-1.38608	0	0	0	0	-6.9304	0
ENSG00000099783	0	0	0	0	0.427866	-0.0349355	-0.0776343	-0.0970429	0	0	0	0	-0.388172
ENSG00000099840	0	0	0	0	-1.43492	-1.25535	-1.87194	-0.880962	0	0	-3.52385	-5.83587	0
ENSG00000099953	-3.12315	-3.62769	-3.64427	-4.2506	-2.35047	-3.99549	-2.75551	-3.44439	-3.64427	-4.85692	-5.27636	0	0
ENSG00000099954	0	0	0	-1.29509	1.10332	-1.41836	-2.00073	-2.50091	0	0	-2.59018	0	-7.41347
ENSG00000099998	-8.27561	-9.43084	-9.52293	-9.80654	-8.20042	-15.4321	-22.638	-26.3613	-8.54833	-9.52293	-10.0902	-7.74469	-77.2837
ENSG00000100027	0	0	0	0	-0.567527	-0.0349355	-0.0776343	-0.0970429	0	0	0	0	-0.388172
ENSG00000100033	0	0	0	-1.62454	-1.75915	-1.97384	-1.36127	-1.70159	-3.55728	0	-3.24908	0	0
ENSG00000100055	-3.78319	-4.1232	-4.12247	-2.06124	-3.62614	-3.29463	-5.97284	-6.37785	0	0	-4.12247	-4.35281	-21.3889
ENSG00000100060	0	0	0	0	-1.26541	-0.277216	-1.38608	0	0	0	0	-6.9304	0
ENSG00000100079	0	0	0	0	-1.39696	-1.2212	-1.83266	-0.85467	0	0	-3.41868	-5.74463	0
ENSG00000100122	0	0	0	0	-1.96698	-1.27679	-1.77057	-0.922676	0	0	-3.6907	-5.16216	0
ENSG00000100129	0	0	0	-2.14719	-1.32595	-2.64901	-1.8269	-2.28363	0	-4.84013	-4.29439	0	0
ENSG00000100162	0	0	0	0	1.54476	1.03445	1.54611	3.62615	0	0	0	-6.77406	14.5046
ENSG00000100167	-2.65805	-2.95675	-2.96873	-3.69212	-1.78959	-3.46792	-2.39167	-2.98959	-2.96873	-4.41552	-4.5741	0	0
ENSG00000100181	-6.17565	-5.00353	-5.00195	-2.9553	-5.58433	-3.69159	-3.84569	-3.10418	-6.50614	0	-5.00195	-6.81174	-0.908643
ENSG00000100197	0	0	0	0	-1.39593	-1.23495	-1.85252	-0.864444	0	0	-3.45777	-5.80481	0
ENSG00000100209	0	0	0	0	-0.620592	-0.0349355	-0.0776343	-0.0970429	0	0	0	0	-0.388172
ENSG00000100221	0	0	0	0	0.522722	-0.0349355	-0.0776343	-0.0970429	0	0	0	0	-0.388172
ENSG00000100234	0	0	0	0	0.8557	-0.605441	-0.417545	-0.521932	0.176552	0	-2.26428	0	0
ENSG00000100253	0	0	0	0	-0.877611	-0.277216	-1.38608	0	0	0	0	-6.9304	0
ENSG00000100281	0	0	0	0	0.67327	-0.0349355	-0.0776343	-0.0970429	0	0	0	0	-0.388172
ENSG00000100302	0	0	0	0	-2.06253	-1.20636	-1.64644	-0.877068	0	0	-3.50827	-4.72394	0
ENSG00000100311	-4.74172	-4.3955	-4.39622	-2.19811	-3.14211	-3.23559	-3.27508	-2.58057	-5.92608	0	-4.39622	-6.05311	0
ENSG00000100312	0	0	0	0	-0.88194	-0.277216	-1.38608	0	0	0	0	-6.9304	0
ENSG00000100335	0	0	0	0	0.555382	-0.0349355	-0.0776343	-0.0970429	0	0	0	0	-0.388172
ENSG00000100336	-5.86739	-5.29094	-5.28132	-5.10977	-4.5148	-3.82933	-4.77724	-4.14987	-5.28132	0	-4.93822	-7.28673	-6.37993
ENSG00000100342	-10.2803	-10.455	-10.4857	-10.993	-12.8748	-17.7195	-25.9637	-30.3489	-10.2989	-10.4857	-11.5003	-8.42279	-89.1109
ENSG00000100351	-4.50268	-4.29227	-4.2929	-2.14645	-2.89281	-3.07577	-3.19087	-2.43759	-5.45748	0	-4.2929	-6.20399	0
ENSG00000100364	2.34598	0	0	0	2.28618	0.47237	0.432503	2.07988	-0.150526	0	0	-6.15699	8.47003
ENSG00000100365	0	0	0	0	-1.55216	-0.277216	-1.38608	0	0	0	0	-6.9304	0
ENSG00000100385	-3.38807	-3.97327	-3.97364	-1.98682	-2.62258	-2.92304	-3.05645	-2.31175	-5.27335	0	-3.97364	-6.03525	0
ENSG00000100399	0	0	0	-1.38444	-1.52502	-1.75107	-1.20764	-1.50954	-2.76889	0	-3.26929	0	0
ENSG00000100416	0	0	0	0	0.479982	-0.0349355	-0.0776343	-0.0970429	0	0	0	0	-0.388172
ENSG00000100426	2.39215	0	0	0	2.18572	0.390288	0.267267	1.87373	-0.18956	0	0	-6.15859	7.68449
ENSG00000100441	0	0	0	0	0.596409	-0.0349355	-0.0776343	-0.0970429	0	0	0	0	-0.388172
ENSG00000100453	0	0	0	-1.58343	-1.61018	-1.92003	-1.32416	-1.6552	-3.45395	0	-3.16686	0	0
ENSG00000100479	0	0	0	0	1.40588	0.949004	1.35445	3.39057	0	0	0	-6.79	13.5623
ENSG00000100485	2.18564	0	0	0	1.91495	0.289351	0.0732317	1.65074	-0.277214	0	0	-6.23678	6.88016
ENSG00000100490	-2.5437	-1.85719	-1.85853	-0.929266	-2.2748	-1.41666	-3.19432	-2.03044	-1.85853	0	0	-7.84984	-6.26322
ENSG00000100503	0	0	0	0	0.637592	-0.0349355	-0.0776343	-0.0970429	0	0	0	0	-0.388172
ENSG00000100505	0	0	0	-1.2419	-0.988314	-1.57646	-1.08721	-1.35902	-2.48379	0	-2.95227	0	0
ENSG00000100526	2.32228	0	0	0	2.2383	0.432922	0.353771	1.984	-0.173162	0	0	-6.16715	8.10917
ENSG00000100528	0	0	0	0	1.2707	0.836009	1.1018	3.07824	0	0	0	-6.80394	12.313
ENSG00000100567	0	0	0	0	0.508788	-0.0349355	-0.0776343	-0.0970429	0	0	0	0	-0.388172
ENSG00000100580	2.27249	0	0	0	2.03273	0.337712	0.166802	1.7594	-0.237643	0	0	-6.2036	7.27525
ENSG00000100596	0	0	0	0	0.633622	-0.0349355	-0.0776343	-0.0970429	0	0	0	0	-0.388172
ENSG00000100604	0	0	0	0	-2.51391	-1.17367	-1.4879	-0.87609	0	0	-3.50436	-3.93514	0
ENSG00000100626	-4.62066	-4.55442	-4.55527	-2.27764	-3.31686	-3.23576	-3.3498	-2.5658	-5.70794	0	-4.55527	-6.48577	0
ENSG00000100644	0	0	0	0	0.450103	-0.277216	-1.38608	0	0	0	0	-6.9304	0
ENSG00000100664	0	0	0	0	0.511499	-0.0349355	-0.0776343	-0.0970429	0	0	0	0	-0.388172
ENSG00000100731	0	0	0	0	0.664313	-0.0349355	-0.0776343	-0.0970429	0	0	0	0	-0.388172
ENSG00000100744	2.17155	0	0	0	1.99143	0.355491	0.206184	1.81558	-0.244306	0	0	-6.23139	7.50662
ENSG00000100764	0	0	0	0	0.498618	-0.0349355	-0.0776343	-0.0970429	0	0	0	0	-0.388172
ENSG00000100796	0	0	0	0	0.494614	-0.0349355	-0.0776343	-0.0970429	0	0	0	0	-0.388172
ENSG00000100811	0	0	0	0	0.479737	-0.0349355	-0.0776343	-0.0970429	0	0	0	0	-0.388172
ENSG00000100890	0	0	0	0	-0.868084	-0.756083	-1.81477	-0.39313	-1.57252	0	0	-7.50131	0
ENSG00000100916	2.26951	0	0	0	2.02312	0.342198	0.17637	1.77193	-0.237308	0	0	-6.20585	7.32501
ENSG00000100918	0	0	0	0	0.895941	-0.908517	-1.9554	-0.517438	0	0	-2.06975	-7.70722	0
ENSG00000100985	-7.88906	-5.02156	-5.02156	-4.90471	-5.8076	-6.40658	-5.28412	-5.34976	0	-11.5896	-9.80941	-5.02156	0
ENSG00000101000	2.46703	0	0	0.0221694	2.88408	0.773828	1.02691	2.7979	0.0443387	0	0	-6.05705	11.1472
ENSG00000101049	0	0	0	0	-2.33895	-1.32802	-1.75137	-0.977741	0	0	-3.91097	-4.8459	0
ENSG00000101082	0	0	0	0	-1.09829	-0.807235	-1.87396	-0.432442	-1.72977	0	0	-7.64006	0
ENSG00000101104	-2.27669	-3.50987	-3.50985	-1.75493	-1.70677	-2.36254	-2.72999	-1.81655	-3.75633	0	-3.50985	-6.38377	0
ENSG00000101115	0	0	0	-1.29509	1.17598	-1.27184	-1.67511	-2.09389	0	0	-2.59018	0	-5.7854
ENSG00000101126	0	0	0	0	0.677189	-0.0349355	-0.0776343	-0.0970429	0	0	0	0	-0.388172
ENSG00000101132	0	0	0	0	0.724044	-0.0349355	-0.0776343	-0.0970429	0	0	0	0	-0.388172
ENSG00000101138	0	0	0	0	0.759085	-0.0349355	-0.0776343	-0.0970429	0	0	0	0	-0.388172
ENSG00000101144	-4.60797	-4.57313	-4.574	-2.287	-3.6607	-3.49538	-3.44078	-2.80723	-6.6549	0	-4.574	-5.975	0
ENSG00000101198	0	0	0	-1.23328	-1.064	-1.5884	-1.09545	-1.36931	-2.46655	0	-3.01068	0	0
ENSG00000101210	0	0	0	-1.37167	-0.993413	-1.63482	-1.12746	-1.40933	-2.74335	0	-2.89397	0	0
ENSG00000101213	0	0	0	0	-2.22603	-1.26417	-1.68834	-0.926506	0	0	-3.70602	-4.73569	0
ENSG00000101224	2.05381	0	0	0	1.86966	0.312945	0.125128	1.72436	-0.284767	0	0	-6.27182	7.18222
ENSG00000101247	0	0	0	0	0.640583	-0.0349355	-0.0776343	-0.0970429	0	0	0	0	-0.388172
ENSG00000101255	0	0	0	0	1.29019	0.869886	1.17721	3.17222	0	0	0	-6.80286	12.6889
ENSG00000101266	0	0	0	0	0.677071	-0.0349355	-0.0776343	-0.0970429	0	0	0	0	-0.388172
ENSG00000101276	-3.74642	-4.42186	-4.4226	-2.2113	-2.72885	-2.8681	-3.17475	-2.23315	-4.50999	0	-4.4226	-6.94118	0
ENSG00000101278	0	0	0	0	-0.771102	-0.277216	-1.38608	0	0	0	0	-6.9304	0
ENSG00000101307	0	0	0	-1.54086	-1.45661	-1.86493	-1.28616	-1.6077	-3.34909	0	-3.08171	0	0
ENSG00000101333	-4.95947	-4.55082	-4.55167	-2.27584	-3.16934	-3.1743	-3.31283	-2.51174	-5.49528	0	-4.55167	-6.51719	0
ENSG00000101335	0	0	0	-1.98257	-1.08378	-2.4779	-1.7089	-2.13612	0	-4.57937	-3.96513	0	0
ENSG00000101336	-4.21657	-4.19874	-4.19929	-2.09965	-2.85257	-3.06877	-3.16152	-2.43647	-5.54658	0	-4.19929	-6.06173	0
ENSG00000101350	2.14466	0	0	0	1.84717	0.256346	0.00865476	1.57426	-0.301189	0	0	-6.25378	6.59825
ENSG00000101353	0	0	0	0	-0.978964	-0.772344	-1.8429	-0.403764	-1.61506	0	0	-7.59944	0
ENSG00000101367	0	0	0	0	0.576511	-0.0349355	-0.0776343	-0.0970429	0	0	0	0	-0.388172
ENSG00000101412	0	0	0	0	0.781096	-0.0349355	-0.0776343	-0.0970429	0	0	0	0	-0.388172
ENSG00000101440	0	0	0	0	-0.686845	-0.277216	-1.38608	0	0	0	0	-6.9304	0
ENSG00000101447	2.77293	0	0	0.00138091	2.83811	0.610159	0.688776	2.35926	0.00276183	0	0	-5.99316	9.43428
ENSG00000101544	0	0	0	0	0.704627	-0.0349355	-0.0776343	-0.0970429	0	0	0	0	-0.388172
ENSG00000101557	0	0	0	0	0.541614	-0.0349355	-0.0776343	-0.0970429	0	0	0	0	-0.388172
ENSG00000101596	0	0	0	0	0.795007	-0.0349355	-0.0776343	-0.0970429	0	0	0	0	-0.388172
ENSG00000101605	-3.58236	-4.5552	-4.54755	-2.27377	-2.89286	-2.94016	-3.25443	-2.28927	-4.54755	0	-4.60953	-7.1151	0
ENSG00000101608	0	0	0	0	0.610309	-0.0349355	-0.0776343	-0.0970429	0	0	0	0	-0.388172
ENSG00000101752	2.12548	0	0	0	1.94515	0.357172	0.211949	1.8269	-0.252995	0	0	-6.24787	7.56061
ENSG00000101812	0	0	0	0	-0.754966	-0.277216	-1.38608	0	0	0	0	-6.9304	0
ENSG00000101825	0	0	0	0	-3.98899	-2.4097	-3.20539	-1.76862	0	-7.0745	0	-8.95244	0
ENSG00000101842	0	0	0	0	-2.28777	-1.39892	-1.86517	-1.02589	0	0	-4.10355	-5.22232	0
ENSG00000101843	0	0	0	0	0.733661	-0.0349355	-0.0776343	-0.0970429	0	0	0	0	-0.388172
ENSG00000101844	0	0	0	0	0.54753	-0.0349355	-0.0776343	-0.0970429	0	0	0	0	-0.388172
ENSG00000101911	0	0	0	0	0.717543	-0.0349355	-0.0776343	-0.0970429	0	0	0	0	-0.388172
ENSG00000101938	0	0	0	-1.67209	-2.35434	-2.40468	-1.6584	-2.073	-4.9478	0	-3.34419	0	0
ENSG00000101958	0	0	0	0	-1.25005	-0.277216	-1.38608	0	0	0	0	-6.9304	0
ENSG00000101977	0	0	0	-1.29509	1.10822	-1.33683	-1.81955	-2.27444	0	0	-2.59018	0	-6.50759
ENSG00000102001	0	0	0	0	-0.752196	-0.277216	-1.38608	0	0	0	0	-6.9304	0
ENSG00000102034	0	0	0	0	1.3982	0.974728	1.41134	3.4623	0	0	0	-6.7925	13.8492
ENSG00000102038	0	0	0	0	0.764535	-0.0349355	-0.0776343	-0.0970429	0	0	0	0	-0.388172
ENSG00000102054	0	0	0	0	0.487694	-0.0349355	-0.0776343	-0.0970429	0	0	0	0	-0.388172
ENSG00000102081	0	0	0	0	0.588663	-0.0349355	-0.0776343	-0.0970429	0	0	0	0	-0.388172
ENSG00000102109	0	0	0	-1.46744	-1.18937	-1.71788	-1.18475	-1.48093	-2.93488	0	-2.98884	0	0
ENSG00000102174	0	0	0	0	-1.78847	-1.29373	-1.839	-0.925931	0	0	-3.70373	-5.49126	0
ENSG00000102189	0	0	0	0	1.32605	0.932421	1.31639	3.34571	0	0	0	-6.80089	13.3829
ENSG00000102218	2.20639	0	0	0	2.01544	0.372258	0.239146	1.85429	-0.232142	0	0	-6.22142	7.64929
ENSG00000102290	0	0	0	0	-0.86961	-0.277216	-1.38608	0	0	0	0	-6.9304	0
ENSG00000102313	-8.03724	-5.22701	-5.22701	-4.85026	-5.63555	-6.30614	-5.25027	-5.25609	0	-11.3238	-9.70052	-5.22701	0
ENSG00000102362	2.94996	0	0	0.0440522	2.798	0.806665	1.08988	2.85534	0.0881045	0	0	-5.97193	11.3332
ENSG00000102384	2.1404	0	0	0	1.97011	0.359124	0.214842	1.82884	-0.248068	0	0	-6.24116	7.56344
ENSG00000102393	0	0	0	0	1.51893	1.01887	1.51116	3.58321	0	0	0	-6.77704	14.3328
ENSG00000102445	0	0	0	-1.47474	-1.34077	-1.88626	-1.30087	-1.62608	-3.55486	0	-2.94948	0	0
ENSG00000102452	0	0	0	0	-1.86735	-1.2802	-1.80014	-0.920172	0	0	-3.68069	-5.32002	0
ENSG00000102699	2.10059	0	0	0	1.87837	0.299109	0.0957844	1.68479	-0.285026	0	0	-6.26023	7.02417
ENSG00000102753	0	0	0	0	0.570536	-0.0349355	-0.0776343	-0.0970429	0	0	0	0	-0.388172
ENSG00000102780	2.75724	0	0	0	1.91543	-0.139797	-1.40116	0.140435	2.05906	0	-1.49732	-7.56754	0
ENSG00000102781	0	0	0	0	0.407105	-0.277216	-1.38608	0	0	0	0	-6.9304	0
ENSG00000102878	0	0	0	-1.30833	-0.932154	-1.59411	-1.09939	-1.37423	-2.61667	0	-2.88026	0	0
ENSG00000102879	-3.29922	-3.48945	-3.50493	-4.11701	-2.28438	-3.88368	-2.6784	-3.348	-3.50493	-4.7291	-5.15798	0	0
ENSG00000102886	-5.32362	-4.66992	-4.67087	-2.33543	-3.28564	-3.26165	-3.36734	-2.58818	-5.68185	0	-4.67087	-6.48399	0
ENSG00000102924	0	0	0	0	-1.12499	-0.277216	-1.38608	0	0	0	0	-6.9304	0
ENSG00000102974	0	0	0	0	0.727208	-0.0349355	-0.0776343	-0.0970429	0	0	0	0	-0.388172
ENSG00000103035	0	0	0	0	0.599365	-0.0349355	-0.0776343	-0.0970429	0	0	0	0	-0.388172
ENSG00000103044	0	0	0	0	-0.788126	-0.298739	-0.206027	-0.257534	-1.03014	0	0	0	0
ENSG00000103056	-5.97432	-5.29609	-5.29756	-2.64878	-4.11216	-3.67802	-3.70373	-2.93727	-6.45152	0	-5.29756	-6.76958	0
ENSG00000103064	0	0	0	0	1.43614	0.967334	1.39557	3.4411	0	0	0	-6.78651	13.7644
ENSG00000103067	0	0	0	-1.6118	-1.92601	-2.14285	-1.47782	-1.84728	-4.16551	0	-3.22361	0	0
ENSG00000103089	0	0	0	0	-1.92299	-1.24109	-1.73058	-0.894976	0	0	-3.57991	-5.07298	0
ENSG00000103150	0	0	0	0	0.400069	-0.277216	-1.38608	0	0	0	0	-6.9304	0
ENSG00000103160	0	0	0	0	0.588239	-0.0349355	-0.0776343	-0.0970429	0	0	0	0	-0.388172
ENSG00000103175	3.33515	0.584803	0.574622	1.86491	11.752	4.47242	7.81221	11.0605	3.1552	-0.240384	0.574622	-5.18081	40.7524
ENSG00000103196	-3.91063	-4.03037	-4.02942	-2.01471	-3.26136	-2.7986	-3.05805	-2.18571	-4.71983	0	-4.02942	-6.54742	0.00639306
ENSG00000103275	0	0	0	0	0.531441	-0.0349355	-0.0776343	-0.0970429	0	0	0	0	-0.388172
ENSG00000103313	0	0	0	0	-2.39242	-1.32139	-1.72867	-0.975657	0	0	-3.90263	-4.7407	0
ENSG00000103319	0	0	0	0	0.51847	-0.0349355	-0.0776343	-0.0970429	0	0	0	0	-0.388172
ENSG00000103381	0	0	0	0	-0.424362	-0.298739	-0.206027	-0.257534	-1.03014	0	0	0	0
ENSG00000103404	0	0	0	0	0.426073	-0.277216	-1.38608	0	0	0	0	-6.9304	0
ENSG00000103489	0	0	0	-1.15401	-1.03914	-1.54823	-1.06774	-1.33468	-2.30803	0	-3.03069	0	0
ENSG00000103528	0	0	0	0	-1.74683	-1.23177	-1.76097	-0.879578	0	0	-3.51831	-5.28655	0
ENSG00000103534	0	0	0	0	-1.35086	-1.25354	-1.8902	-0.875496	0	0	-3.50198	-5.94903	0
ENSG00000103591	0	0	0	0	0.431146	-0.0349355	-0.0776343	-0.0970429	0	0	0	0	-0.388172
ENSG00000103599	0	0	0	0	-1.11573	-0.808393	-1.87833	-0.432728	-1.73091	0	0	-7.66073	0
ENSG00000103642	0	0	0	0	0.743764	-0.0349355	-0.0776343	-0.0970429	0	0	0	0	-0.388172
ENSG00000103723	-3.19416	-4.15369	-4.14702	-2.07351	-2.49777	-2.73754	-3.09685	-2.11817	-4.14702	0	-4.32565	-7.0116	0
ENSG00000103742	0	0	0	-1.52928	-1.35345	-1.79642	-1.23891	-1.54864	-3.136	0	-3.05856	0	0
ENSG00000103769	0	0	0	0	0.535397	-0.0349355	-0.0776343	-0.0970429	0	0	0	0	-0.388172
ENSG00000103888	3.00988	0.0909716	0.0925063	0.86046	3.64568	2.29533	4.1597	6.79892	1.62841	-1.2029	0.0925063	-6.39722	26.6777
ENSG00000103966	0	0	0	0	0.771567	-0.0349355	-0.0776343	-0.0970429	0	0	0	0	-0.388172
ENSG00000104043	0	0	0	0	-2.42423	-1.39062	-1.8195	-1.02672	0	0	-4.10689	-4.99061	0
ENSG00000104044	0	0	0	-0.523206	1.14988	-0.904564	-0.623837	-0.779796	0	-2.07277	-1.04641	0	0
ENSG00000104059	0	0	0	0	-1.76642	-1.27925	-1.82381	-0.914485	0	0	-3.65794	-5.46112	0
ENSG00000104112	0	0	0	0	-2.06166	-1.24957	-1.70829	-0.907918	0	0	-3.63167	-4.90976	0
ENSG00000104147	2.20092	0	0	0	1.94272	0.33	0.155259	1.75193	-0.257183	0	0	-6.23141	7.26489
ENSG00000104213	0	0	0	0	-0.574459	-0.277216	-1.38608	0	0	0	0	-6.9304	0
ENSG00000104267	-4.36489	-4.38736	-4.38807	-2.19404	-3.34796	-3.34669	-3.32447	-2.6818	-6.33912	0	-4.38807	-5.89517	0
ENSG00000104290	2.24126	0	0	0	1.9695	0.307477	0.107589	1.689	-0.259199	0	0	-6.21804	7.01518
ENSG00000104312	0	0	0	0	0.658026	-0.0349355	-0.0776343	-0.0970429	0	0	0	0	-0.388172
ENSG00000104313	0	0	0	0	-2.49473	-1.32416	-1.70725	-0.982712	0	0	-3.93085	-4.60539	0
ENSG00000104324	0	0	0	0	-1.54702	-0.884697	-1.98835	-0.487026	-1.9481	0	0	-7.99365	0
ENSG00000104331	0	0	0	0	0.582409	-0.0349355	-0.0776343	-0.0970429	0	0	0	0	-0.388172
ENSG00000104332	-3.09746	-3.64468	-3.66127	-4.26718	-2.35363	-4.00604	-2.76279	-3.45348	-3.66127	-4.87309	-5.27957	0	0
ENSG00000104341	0	0	0	0	1.37755	0.929274	1.31026	3.33611	0	0	0	-6.79313	13.3444
ENSG00000104356	2.49722	0	0	0	2.35518	0.459134	0.400689	2.02959	-0.134606	0	0	-6.1149	8.25296
ENSG00000104368	0	0	0	-1.91922	-0.972803	-2.40049	-1.65551	-2.06938	0	-4.43911	-3.83843	0	0
ENSG00000104375	-3.07923	-2.06897	-2.07013	-1.03506	-2.98114	-1.67183	-3.6863	-2.60273	-2.07013	0	0	-8.02055	-8.34081
ENSG00000104419	-2.3248	-2.71318	-2.72415	-3.50108	-1.57404	-3.29205	-2.27038	-2.83798	-2.72415	-4.27801	-4.34975	0	0
ENSG00000104432	0	0	0	0	-1.74966	-0.94339	-2.04108	-0.535174	-2.14069	0	0	-8.06472	0
ENSG00000104435	0	0	0	0	-1.47314	-1.12743	-1.68006	-0.791418	0	0	-3.16567	-5.23462	0
ENSG00000104537	0	0	0	0	-1.37214	-1.28295	-1.92686	-0.897576	0	0	-3.5903	-6.04401	0
ENSG00000104549	2.75087	0	0	0	2.70765	0.551615	0.573823	2.22088	-0.0366282	0	0	-6.01441	8.92015
ENSG00000104643	0	0	0	0	0.596824	-0.0349355	-0.0776343	-0.0970429	0	0	0	0	-0.388172
ENSG00000104689	0	0	0	0	0.490709	-0.0349355	-0.0776343	-0.0970429	0	0	0	0	-0.388172
ENSG00000104756	0	0	0	0	1.26728	0.855372	1.14466	3.1322	0	0	0	-6.80547	12.5288
ENSG00000104814	-3.80039	-4.06878	-4.06568	-3.19836	-4.47391	-2.90068	-3.56456	-2.65398	-4.2192	0	-4.06568	-7.20691	-2.33103
ENSG00000104848	0	0	0	0	-2.26061	-1.39638	-1.86829	-1.02272	0	0	-4.0909	-5.25054	0
ENSG00000104859	0	0	0	0	-1.11017	-0.255863	0.582605	0.728257	0	0	-2.59018	0	5.5032
ENSG00000104881	-3.25594	-3.67208	-3.67024	-1.83512	-3.09992	-2.23792	-2.34777	-1.24638	-3.92519	0	-3.67024	-6.75333	2.60991
ENSG00000104885	0	0	0	0	0.661053	-0.0349355	-0.0776343	-0.0970429	0	0	0	0	-0.388172
ENSG00000104889	0	0	0	0	0.657538	-0.0349355	-0.0776343	-0.0970429	0	0	0	0	-0.388172
ENSG00000104892	0	0	0	0	-2.61085	-1.11038	-2.26144	-0.65809	-2.63236	0	0	-8.67485	0
ENSG00000104894	-4.21235	-2.32559	-2.32714	-1.16357	-3.13661	-2.02004	-4.37506	-3.39798	-2.32714	0	0	-8.28336	-11.2648
ENSG00000104901	0	0	0	0	-1.71135	-1.20731	-1.7349	-0.860335	0	0	-3.44134	-5.23315	0
ENSG00000104951	0	0	0	-1.56435	-1.86561	-2.17798	-1.50206	-1.87757	-4.3816	0	-3.12869	0	0
ENSG00000104967	0	0	0	0	-1.91989	-1.30026	-1.81572	-0.937116	0	0	-3.74846	-5.33011	0
ENSG00000105011	0	0	0	0	1.34159	0.905226	1.25637	3.26976	0	0	0	-6.79716	13.079
ENSG00000105058	0	0	0	0	0.548369	-0.0349355	-0.0776343	-0.0970429	0	0	0	0	-0.388172
ENSG00000105088	-5.88039	-7.08663	-7.14142	-6.50394	-4.46712	-6.26166	-5.5841	-5.14484	-5.86646	-7.14142	-7.57149	-7.34115	0
ENSG00000105122	0	0	0	0	-2.57564	-1.36358	-1.74339	-1.0149	0	0	-4.0596	-4.65734	0
ENSG00000105141	0	0	0	0	-2.68004	-0.965054	-0.665554	-0.831943	0	-3.32777	0	0	0
ENSG00000105246	0	0	0	0	-1.79175	-1.18504	-1.68319	-0.848399	0	0	-3.39359	-5.02236	0
ENSG00000105321	0	0	0	0	-0.400906	-0.298739	-0.206027	-0.257534	-1.03014	0	0	0	0
ENSG00000105341	0	0	0	0	0.594799	-0.0349355	-0.0776343	-0.0970429	0	0	0	0	-0.388172
ENSG00000105357	-3.09087	-3.38878	-3.40363	-4.04264	-2.1744	-3.80564	-2.62458	-3.28073	-3.40363	-4.68165	-5.03762	0	0
ENSG00000105369	-5.55214	-4.95604	-4.95723	-2.47861	-4.21346	-3.799	-3.65877	-3.06725	-7.31177	0	-4.95723	-6.02486	0
ENSG00000105392	0	0	0	0	-2.50326	-1.53063	-1.99954	-1.13072	0	0	-4.52289	-5.47482	0
ENSG00000105409	-4.627	-4.52088	-4.5217	-2.26085	-3.00158	-3.06534	-3.26445	-2.41245	-5.12808	0	-4.5217	-6.67248	0
ENSG00000105427	-5.15565	-5.21953	-5.24467	-5.51073	-3.7915	-5.19158	-3.5804	-4.4755	-5.24467	-5.77679	-6.88053	0	0
ENSG00000105479	0	0	0	0	-1.65534	-1.20914	-1.75138	-0.85886	0	0	-3.43544	-5.32147	0
ENSG00000105519	-2.14322	-3.42094	-3.42085	-1.71042	-1.51896	-2.27548	-2.66496	-1.74248	-3.54909	0	-3.42085	-6.35486	0
ENSG00000105609	-7.22745	-5.66019	-5.66196	-2.83098	-4.74966	-4.06931	-3.93976	-3.28136	-7.46348	0	-5.66196	-6.57333	0
ENSG00000105647	0	0	0	0	0.43496	-0.298739	-0.206027	-0.257534	-1.03014	0	0	0	0
ENSG00000105650	-5.38581	-4.80154	-4.8026	-2.4013	-3.65587	-3.4424	-3.48654	-2.74509	-6.17775	0	-4.8026	-6.45235	0
ENSG00000105664	0	0	0	0	-2.2264	-0.965054	-0.665554	-0.831943	0	-3.32777	0	0	0
ENSG00000105694	0	0	0	0	-0.771435	-0.277216	-1.38608	0	0	0	0	-6.9304	0
ENSG00000105696	0	0	0	0	-2.2471	-1.31339	-1.75329	-0.96273	0	0	-3.85092	-4.91555	0
ENSG00000105699	-2.83249	-3.75298	-3.75316	-1.87658	-1.9749	-2.4819	-2.84718	-1.91246	-3.89667	0	-3.75316	-6.58607	0
ENSG00000105707	-4.24652	-4.41385	-4.41459	-2.2073	-3.66387	-3.5611	-3.40948	-2.8792	-7.10222	0	-4.41459	-5.53057	0
ENSG00000105755	0	0	0	0	0.782571	-0.0349355	-0.0776343	-0.0970429	0	0	0	0	-0.388172
ENSG00000105792	0	0	0	0	-0.958633	-0.773674	-1.83794	-0.406087	-1.62435	0	0	-7.56533	0
ENSG00000105808	-4.75178	-4.42772	-4.42846	-2.21423	-3.05568	-3.14339	-3.25937	-2.49152	-5.5376	0	-4.42846	-6.3308	0
ENSG00000105835	0	0	0	0	1.21262	0.814285	1.05271	3.01872	0	0	0	-6.81135	12.0749
ENSG00000105855	3.64036	0.684035	0.683889	1.57938	5.60199	3.66937	6.3105	9.45118	2.47488	-0.57362	0.683889	-6.25219	35.2196
ENSG00000105879	0	0	0	0	0.571936	-0.0349355	-0.0776343	-0.0970429	0	0	0	0	-0.388172
ENSG00000105880	0	0	0	0	-2.49922	-1.26774	-1.62568	-0.942604	0	0	-3.77042	-4.35799	0
ENSG00000105887	0	0	0	0	0.950335	-0.355232	-1.34728	-0.0857747	-0.343099	0	0	-6.39332	0
ENSG00000105894	0	0	0	0	-0.738554	-0.298739	-0.206027	-0.257534	-1.03014	0	0	0	0
ENSG00000105929	0	0	0	-1.49335	-1.3034	-1.81927	-1.25467	-1.56833	-3.28664	0	-2.98669	0	0
ENSG00000105953	0	0	0	0	0.605039	-0.0349355	-0.0776343	-0.0970429	0	0	0	0	-0.388172
ENSG00000105968	0	0	0	0	0.586873	-0.0349355	-0.0776343	-0.0970429	0	0	0	0	-0.388172
ENSG00000105991	0	0	0	0	0.476154	-0.0349355	-0.0776343	-0.0970429	0	0	0	0	-0.388172
ENSG00000106031	0	0	0	0	-2.77659	-1.36239	-1.69186	-1.02402	0	0	-4.09606	-4.36323	0
ENSG00000106049	-2.72522	-1.92612	-1.92741	-0.963704	-2.4758	-1.52661	-3.41176	-2.29389	-1.92741	0	0	-7.88324	-7.24815
ENSG00000106069	0	0	0	0	-0.474946	-0.298739	-0.206027	-0.257534	-1.03014	0	0	0	0
ENSG00000106086	0	0	0	0	0.586786	-0.0349355	-0.0776343	-0.0970429	0	0	0	0	-0.388172
ENSG00000106123	0	0	0	-1.50146	-1.25409	-1.76128	-1.21468	-1.51835	-3.07047	0	-3.00291	0	0
ENSG00000106236	0	0	0	-1.61895	-2.13912	-2.31537	-1.59681	-1.99601	-4.74613	0	-3.23791	0	0
ENSG00000106258	-2.18192	-3.11735	-3.11322	-1.55661	-1.68083	-2.26792	-2.77057	-1.7138	-3.11322	0	-3.742	-6.99763	0
ENSG00000106278	-3.74437	-3.31045	-3.32511	-3.86589	-2.45063	-3.7563	-2.59055	-3.23819	-3.32511	-4.40667	-5.22099	0	0
ENSG00000106333	-3.17832	-4.13592	-4.15528	-4.6931	-2.69324	-4.37704	-3.01865	-3.77331	-4.15528	-5.23093	-5.70704	0	0
ENSG00000106336	0	0	0	0	-1.10166	-1.1913	-1.86326	-0.818653	0	0	-3.27461	-6.04169	0
ENSG00000106404	-2.56356	-3.49087	-3.48929	-1.74464	-2.53366	-2.18349	-2.49218	-1.43651	-3.49947	0	-3.48929	-6.71487	1.24271
ENSG00000106436	0	0	0	0	-1.34609	-1.24982	-1.88609	-0.872604	0	0	-3.49042	-5.94002	0
ENSG00000106443	-4.39346	-2.75305	-2.75312	-1.37656	-6.00632	-2.25981	-4.76498	-3.78095	-2.75312	0	0	-8.70108	-12.3707
ENSG00000106511	0	0	0	0	-2.53043	-1.30608	-1.67262	-0.97156	0	0	-3.88624	-4.47684	0
ENSG00000106554	0	0	0	0	-1.11011	-0.806352	-1.87684	-0.430983	-1.72393	0	0	-7.66029	0
ENSG00000106560	-3.61805	-3.92476	-3.918	-3.28333	-3.67769	-2.81786	-3.54119	-2.63936	-3.918	0	-3.99077	-7.14852	-2.64866
ENSG00000106565	-10.17	-10.4417	-10.4958	-10.9163	-11.7306	-17.6852	-26.0165	-30.4856	-10.0913	-10.4958	-11.3368	-8.14008	-90.0183
ENSG00000106609	0	0	0	0	0.459329	-0.0349355	-0.0776343	-0.0970429	0	0	0	0	-0.388172
ENSG00000106686	0	0	0	0	-0.44751	-0.298739	-0.206027	-0.257534	-1.03014	0	0	0	0
ENSG00000106689	-6.29336	-5.15355	-5.1549	-2.57745	-4.33397	-3.86419	-3.73029	-3.11813	-7.31762	0	-5.1549	-6.17893	0
ENSG00000106692	0	0	0	0	0.746838	-0.0349355	-0.0776343	-0.0970429	0	0	0	0	-0.388172
ENSG00000106723	0	0	0	0	1.20178	0.806287	1.0348	2.99663	0	0	0	-6.81252	11.9865
ENSG00000106771	2.037	0	0	0	1.76957	0.243578	-0.0131332	1.55532	-0.324296	0	0	-6.28694	6.54557
ENSG00000106780	0	0	0	0	1.41468	0.953553	1.36468	3.40309	0	0	0	-6.78894	13.6123
ENSG00000106789	0	0	0	0	0.495339	-0.0349355	-0.0776343	-0.0970429	0	0	0	0	-0.388172
ENSG00000106799	2.41527	0	0	0	2.33837	0.476069	0.437193	2.08027	-0.137116	0	0	-6.1351	8.45818
ENSG00000106819	0	0	0	0	-3.09322	-1.37461	-1.63077	-1.04846	0	0	-4.19383	-3.96003	0
ENSG00000106823	0	0	0	0	-2.30154	-1.33093	-1.76481	-0.977971	0	0	-3.91189	-4.91217	0
ENSG00000106829	0	0	0	0	-0.548856	-0.298739	-0.206027	-0.257534	-1.03014	0	0	0	0
ENSG00000106852	0	0	0	0	-2.33012	-1.31011	-1.72803	-0.964504	0	0	-3.85802	-4.78215	0
ENSG00000106952	0	0	0	0	-1.11017	-0.277216	-1.38608	0	0	0	0	-6.9304	0
ENSG00000107014	2.05589	0	0	0	1.66	-0.541285	-1.14472	0.55093	0	0	-2.11263	-7.92732	4.31635
ENSG00000107020	0	0	0	0	-0.42936	-0.298739	-0.206027	-0.257534	-1.03014	0	0	0	0
ENSG00000107036	0	0	0	0	0.701442	-0.0349355	-0.0776343	-0.0970429	0	0	0	0	-0.388172
ENSG00000107077	0	0	0	0	-0.417504	-0.298739	-0.206027	-0.257534	-1.03014	0	0	0	0
ENSG00000107130	2.16591	0	0	0	2.15579	0.464939	0.424593	2.08404	-0.183937	0	0	-6.21319	8.52009
ENSG00000107159	0	0	0	0	-2.12794	-1.26078	-1.70783	-0.919214	0	0	-3.67686	-4.86227	0
ENSG00000107164	0	0	0	0	0.511235	-0.0349355	-0.0776343	-0.0970429	0	0	0	0	-0.388172
ENSG00000107165	0	0	0	-0.363495	1.40607	-0.724735	-0.499817	-0.624771	0	-1.7721	-0.726989	0	0
ENSG00000107185	2.25261	0	0	0	2.04517	0.35505	0.202165	1.80437	-0.231286	0	0	-6.20665	7.44876
ENSG00000107186	0	0	0	0	1.41655	0.983684	1.43149	3.48693	0	0	0	-6.79026	13.9477
ENSG00000107242	-5.7593	-5.16781	-5.16917	-2.58458	-3.90925	-3.58804	-3.62678	-2.86268	-6.28156	0	-5.16917	-6.6832	0
ENSG00000107290	0	0	0	0	0.741816	-0.0349355	-0.0776343	-0.0970429	0	0	0	0	-0.388172
ENSG00000107317	-8.52566	-8.17149	-8.20566	-8.60412	-6.59153	-8.17967	-6.93273	-6.79313	-8.20566	-9.00258	-9.96427	-7.49114	0
ENSG00000107362	0	0	0	0	1.2939	0.882005	1.20413	3.2059	0	0	0	-6.80296	12.8236
ENSG00000107372	0	0	0	0	0.788011	-0.0349355	-0.0776343	-0.0970429	0	0	0	0	-0.388172
ENSG00000107443	0	0	0	0	0.697849	-0.0349355	-0.0776343	-0.0970429	0	0	0	0	-0.388172
ENSG00000107485	-5.25751	-4.59376	-4.59464	-2.29732	-3.73254	-3.64117	-3.46539	-2.9481	-7.19775	0	-4.59464	-5.53456	0
ENSG00000107521	0	0	0	0	0.769906	-0.0349355	-0.0776343	-0.0970429	0	0	0	0	-0.388172
ENSG00000107537	0	0	0	0	0.758104	-0.0349355	-0.0776343	-0.0970429	0	0	0	0	-0.388172
ENSG00000107554	0	0	0	0	0.532924	-0.0349355	-0.0776343	-0.0970429	0	0	0	0	-0.388172
ENSG00000107560	0	0	0	0	1.18939	0.838536	1.10607	3.08661	0	0	0	-6.81606	12.3464
ENSG00000107562	-8.41598	-9.35981	-9.44489	-9.60133	-8.01964	-15.2316	-22.3942	-26.1266	-8.43458	-9.44489	-9.75777	-7.46446	-76.8693
ENSG00000107566	0	0	0	0	0.407325	-0.277216	-1.38608	0	0	0	0	-6.9304	0
ENSG00000107581	0	0	0	0	0.599692	-0.0349355	-0.0776343	-0.0970429	0	0	0	0	-0.388172
ENSG00000107625	0	0	0	0	0.574636	-0.0349355	-0.0776343	-0.0970429	0	0	0	0	-0.388172
ENSG00000107651	0	0	0	0	0.602061	-0.0349355	-0.0776343	-0.0970429	0	0	0	0	-0.388172
ENSG00000107679	0	0	0	0	0.700596	-0.0349355	-0.0776343	-0.0970429	0	0	0	0	-0.388172
ENSG00000107719	-3.50372	-3.95503	-3.95538	-1.97769	-2.35982	-2.74457	-2.98654	-2.14726	-4.63365	0	-3.95538	-6.34367	0
ENSG00000107731	-4.57527	-6.81868	-6.8836	-6.11197	-3.85887	-5.84516	-5.2648	-4.7922	-5.34035	-6.8836	-6.94488	-7.15518	0
ENSG00000107738	-3.07719	-4.07226	-4.0727	-2.03635	-2.34119	-2.7969	-3.00802	-2.19529	-4.70847	0	-4.0727	-6.25892	0
ENSG00000107742	-8.10764	-7.99649	-8.02816	-8.62581	-6.51145	-8.16535	-6.94946	-6.77546	-8.02816	-9.22346	-9.85019	-7.64548	0
ENSG00000107745	-2.4202	-1.81174	-1.8131	-0.90655	-2.08877	-1.42794	-3.22892	-2.09767	-1.8131	0	0	-7.75391	-6.57758
ENSG00000107758	0	0	0	0	0.777322	-0.0349355	-0.0776343	-0.0970429	0	0	0	0	-0.388172
ENSG00000107789	2.5385	0	0	0	2.37761	0.461318	0.403748	2.03047	-0.127632	0	0	-6.10315	8.24953
ENSG00000107796	-3.31922	-5.53811	-5.56074	-5.42894	-3.50842	-7.05908	-9.9256	-10.6102	-3.90174	-5.56074	-5.29714	-7.18721	-27.6812
ENSG00000107798	0	0	0	0	0.729349	-0.0349355	-0.0776343	-0.0970429	0	0	0	0	-0.388172
ENSG00000107829	-2.20436	-1.73476	-1.73616	-0.86808	-1.88686	-1.29894	-2.97264	-1.78591	-1.73616	0	0	-7.71958	-5.40746
ENSG00000107854	2.53742	0	0	0	2.31561	0.412779	0.306556	1.91078	-0.153443	0	0	-6.11034	7.79656
ENSG00000107897	0	0	0	0	1.30068	0.878273	1.19597	3.1954	0	0	0	-6.80176	12.7816
ENSG00000107902	0	0	0	0	-0.585232	-0.298739	-0.206027	-0.257534	-1.03014	0	0	0	0
ENSG00000107929	0	0	0	0	0.527162	-0.0349355	-0.0776343	-0.0970429	0	0	0	0	-0.388172
ENSG00000107937	0	0	0	0	0.463601	-0.0349355	-0.0776343	-0.0970429	0	0	0	0	-0.388172
ENSG00000107957	0	0	0	0	1.20386	0.807827	1.03825	3.00089	0	0	0	-6.8123	12.0035
ENSG00000107984	3.52063	0.340467	0.340742	1.12473	4.86066	2.54413	4.46067	7.09093	1.90872	-1.0804	0.340742	-6.06037	27.1947
ENSG00000108021	0	0	0	0	0.709779	-0.0349355	-0.0776343	-0.0970429	0	0	0	0	-0.388172
ENSG00000108039	0	0	0	0	0.619631	-0.0349355	-0.0776343	-0.0970429	0	0	0	0	-0.388172
ENSG00000108055	2.44777	0	0	0	2.28583	0.433025	0.350414	1.97157	-0.15686	0	0	-6.13421	8.04314
ENSG00000108091	0	0	0	0	0.599902	-0.0349355	-0.0776343	-0.0970429	0	0	0	0	-0.388172
ENSG00000108094	2.14578	0	0	0	1.9192	0.311344	0.118719	1.70975	-0.271745	0	0	-6.2454	7.11074
ENSG00000108106	2.3261	0	0	0	2.24372	0.454035	0.396754	2.03758	-0.164158	0	0	-6.16655	8.31448
ENSG00000108306	0	0	0	0	0.495813	-0.0349355	-0.0776343	-0.0970429	0	0	0	0	-0.388172
ENSG00000108309	-3.09286	-3.83366	-3.83392	-1.91696	-2.13774	-2.59288	-2.90512	-2.01186	-4.21352	0	-3.83392	-6.47819	0
ENSG00000108352	0	0	0	-1.49565	-1.30051	-1.81248	-1.24999	-1.56248	-3.25863	0	-2.9913	0	0
ENSG00000108370	0	0	0	0	-0.949985	-1.1767	-1.88005	-0.800689	0	0	-3.20276	-6.19747	0
ENSG00000108375	-5.21016	-7.19035	-7.19035	-6.80676	-4.48855	-6.45972	-5.69469	-5.32078	-6.05474	-7.55878	-7.6696	-7.19035	0
ENSG00000108389	2.05171	0	0	0	1.75288	0.22381	-0.0532448	1.50481	-0.332515	0	0	-6.28547	6.35176
ENSG00000108406	0	0	0	0	0.601834	-0.0349355	-0.0776343	-0.0970429	0	0	0	0	-0.388172
ENSG00000108424	0	0	0	0	0.615071	-0.0349355	-0.0776343	-0.0970429	0	0	0	0	-0.388172
ENSG00000108468	0	0	0	0	0.501472	-0.0349355	-0.0776343	-0.0970429	0	0	0	0	-0.388172
ENSG00000108474	-2.38392	-1.79858	-1.79996	-0.899978	-2.03856	-1.42715	-3.2303	-2.10547	-1.79996	0	0	-7.7296	-6.62193
ENSG00000108515	-2.62528	-1.88784	-1.88916	-0.944581	-2.33049	-1.51194	-3.3896	-2.28091	-1.88916	0	0	-7.82434	-7.2345
ENSG00000108518	0	0	0	0	0.550706	-0.0349355	-0.0776343	-0.0970429	0	0	0	0	-0.388172
ENSG00000108582	0	0	0	0	0.653922	-0.0349355	-0.0776343	-0.0970429	0	0	0	0	-0.388172
ENSG00000108602	-3.15421	-3.90285	-3.90317	-1.95158	-2.76765	-3.05551	-3.07886	-2.43973	-5.85577	0	-3.90317	-5.63538	0
ENSG00000108622	-4.81421	-4.42027	-4.42101	-2.2105	-3.15582	-3.23937	-3.28362	-2.58265	-5.9096	0	-4.42101	-6.0875	0
ENSG00000108785	0	0	0	0	-0.492809	-0.277216	-1.38608	0	0	0	0	-6.9304	0
ENSG00000108788	0	0	0	0	0.547263	-0.0349355	-0.0776343	-0.0970429	0	0	0	0	-0.388172
ENSG00000108821	-7.10001	-8.66381	-8.68457	-8.66386	-18.3199	-13.3369	-19.2908	-21.8014	-8.68457	-8.26445	-8.64315	-9.24827	-61.6135
ENSG00000108823	-2.06066	-2.99851	-2.99469	-1.49735	-1.55598	-2.20656	-2.7213	-1.6623	-2.99469	0	-3.6545	-6.95729	0
ENSG00000108829	0	0	0	0	0.609982	-0.0349355	-0.0776343	-0.0970429	0	0	0	0	-0.388172
ENSG00000108840	0	0	0	0	0.616853	-0.0349355	-0.0776343	-0.0970429	0	0	0	0	-0.388172
ENSG00000108846	-2.27702	-3.20129	-3.19691	-1.59846	-1.57943	-2.26139	-2.73018	-1.71535	-3.19691	0	-3.6645	-6.7895	0
ENSG00000108924	0	0	0	0	-2.23604	-1.18975	-1.57974	-0.873805	0	0	-3.49522	-4.40348	0
ENSG00000108932	5.29863	2.21746	2.18966	4.26877	25.4953	7.52765	12.1632	16.0123	6.34788	0.925207	2.18966	-3.2335	54.5866
ENSG00000108946	0	0	0	0	0.427231	-0.277216	-1.38608	0	0	0	0	-6.9304	0
ENSG00000108947	0	0	0	0	0.923317	-0.0349355	-0.0776343	-0.0970429	0	0	0	0	-0.388172
ENSG00000108950	-4.45424	-4.40095	-4.40167	-2.20084	-2.84583	-2.9719	-3.20032	-2.33184	-4.92568	0	-4.40167	-6.67423	0
ENSG00000108960	0	0	0	0	0.731723	-0.0349355	-0.0776343	-0.0970429	0	0	0	0	-0.388172
ENSG00000109047	0	0	0	0	-2.04615	-1.4009	-1.92791	-1.01532	0	0	-4.06127	-5.57828	0
ENSG00000109063	-5.2756	-4.77228	-4.77331	-2.38665	-3.34752	-3.32566	-3.40495	-2.64467	-5.80536	0	-4.77331	-6.44611	0
ENSG00000109072	0	0	0	0	-1.91839	-1.22848	-1.71373	-0.885732	0	0	-3.54293	-5.02573	0
ENSG00000109089	2.01942	0	0	0	1.94107	0.461504	0.427327	2.10297	-0.222777	0	0	-6.27525	8.63466
ENSG00000109133	2.17795	0	0	0	1.94643	0.315678	0.126149	1.71641	-0.264172	0	0	-6.23491	7.12983
ENSG00000109171	0	0	0	0	0.786483	-0.0349355	-0.0776343	-0.0970429	0	0	0	0	-0.388172
ENSG00000109184	0	0	0	0	0.69038	-0.0349355	-0.0776343	-0.0970429	0	0	0	0	-0.388172
ENSG00000109189	2.05788	0	0	0	1.80408	0.291569	0.0836041	1.67444	-0.300203	0	0	-6.27976	6.99798
ENSG00000109255	-4.48557	-4.3885	-4.38921	-2.1946	-2.79623	-2.99129	-3.18643	-2.354	-5.0268	0	-4.38921	-6.51614	0
ENSG00000109320	0	0	0	0	0.514481	-0.0349355	-0.0776343	-0.0970429	0	0	0	0	-0.388172
ENSG00000109332	0	0	0	0	0.618539	-0.0349355	-0.0776343	-0.0970429	0	0	0	0	-0.388172
ENSG00000109339	-3.50567	-4.35718	-4.34964	-2.17482	-2.68958	-2.82629	-3.16477	-2.19334	-4.34964	0	-4.42372	-7.05051	0
ENSG00000109436	2.48319	0	0	0	2.53829	0.655164	0.795853	2.51975	-0.0397761	0	0	-6.09972	10.1188
ENSG00000109472	-5.5036	-4.91163	-4.91163	-4.82304	-6.93954	-3.65513	-4.5237	-3.73272	-5.2848	0	-4.73444	-7.68765	-4.91163
ENSG00000109475	0	0	0	0	0.739987	-0.0349355	-0.0776343	-0.0970429	0	0	0	0	-0.388172
ENSG00000109501	0	0	0	0	0.795019	-0.0349355	-0.0776343	-0.0970429	0	0	0	0	-0.388172
ENSG00000109576	0	0	0	0	0.728025	-0.0349355	-0.0776343	-0.0970429	0	0	0	0	-0.388172
ENSG00000109606	0	0	0	0	0.685289	-0.0349355	-0.0776343	-0.0970429	0	0	0	0	-0.388172
ENSG00000109610	0	0	0	-1.43084	-1.09937	-1.683	-1.16069	-1.45086	-2.86169	0	-2.94175	0	0
ENSG00000109667	-2.97069	-3.6768	-3.67051	-1.83525	-2.06045	-2.48077	-2.90437	-1.8999	-3.67051	0	-3.92909	-6.92223	0
ENSG00000109674	0	0	0	0	1.20213	0.842712	1.11554	3.09802	0	0	0	-6.8144	12.3921
ENSG00000109685	2.18224	0	0	0	1.87404	0.260307	0.0152514	1.57962	-0.293338	0	0	-6.24222	6.61181
ENSG00000109762	2.31765	0	0	0	2.11132	0.371686	0.232921	1.83719	-0.211682	0	0	-6.18417	7.56045
ENSG00000109790	0	0	0	0	0.762178	-0.0349355	-0.0776343	-0.0970429	0	0	0	0	-0.388172
ENSG00000109805	2.59302	0	0	0	2.5647	0.536709	0.550714	2.20528	-0.0724512	0	0	-6.06756	8.89358
ENSG00000109819	0	0	0	-1.22599	-1.23798	-1.62138	-1.11819	-1.39774	-2.45198	0	-3.13899	0	0
ENSG00000109846	-2.00266	-2.82747	-2.83887	-3.61114	-1.57834	-3.37255	-2.3259	-2.90737	-2.83887	-4.4072	-4.38341	0	0
ENSG00000109854	2.15066	0	0	0	2.18932	0.507181	0.510138	2.191	-0.165238	0	0	-6.21332	8.92925
ENSG00000109906	-4.58152	-4.65062	-4.65156	-2.32578	-3.56212	-3.35322	-3.43061	-2.6671	-6.01685	0	-4.65156	-6.48463	0
ENSG00000109911	-2.33364	-1.7805	-1.78189	-0.890943	-1.97095	-1.42483	-3.22959	-2.11269	-1.78189	0	0	-7.69717	-6.66888
ENSG00000109929	2.10023	0	0	0	1.92329	0.332347	0.162268	1.76663	-0.267159	0	0	-6.25516	7.33366
ENSG00000109943	0	0	0	0	-1.41129	-0.277216	-1.38608	0	0	0	0	-6.9304	0
ENSG00000109956	0	0	0	0	0.648112	-0.0349355	-0.0776343	-0.0970429	0	0	0	0	-0.388172
ENSG00000109971	0	0	0	0	0.41801	-0.277216	-1.38608	0	0	0	0	-6.9304	0
ENSG00000109991	0	0	0	0	-1.06678	-0.277216	-1.38608	0	0	0	0	-6.9304	0
ENSG00000110002	0	0	0	0	1.3317	0.964412	1.38739	3.43467	0	0	0	-6.80175	13.7387
ENSG00000110048	0	0	0	0	0.679395	-0.0349355	-0.0776343	-0.0970429	0	0	0	0	-0.388172
ENSG00000110076	-7.21829	-4.98861	-4.98861	-4.69552	-5.53992	-6.1787	-5.12128	-5.15444	0	-11.2267	-9.39105	-4.98861	0
ENSG00000110077	0	0	0	-1.66389	-6.4796	-9.29131	-19.1683	-23.9604	0	-3.32777	0	0	-92.514
ENSG00000110092	2.74863	0	0	0.0403468	3.09324	0.742134	0.950399	2.67958	0.0806935	0	0	-5.96632	10.6376
ENSG00000110169	0	0	0	0	-1.62598	-1.2293	-1.78742	-0.87182	0	0	-3.48728	-5.44983	0
ENSG00000110172	2.05822	0	0	0	1.85386	0.299194	0.0974597	1.68998	-0.29147	0	0	-6.27262	7.05138
ENSG00000110218	2.74293	0	0	0	2.80608	0.615005	0.700278	2.37643	-0.00168607	0	0	-6.00435	9.50742
ENSG00000110324	-2.8442	-3.73945	-3.73963	-1.86981	-2.29026	-2.74704	-2.92478	-2.16208	-4.90871	0	-3.73963	-5.97556	0
ENSG00000110344	0	0	0	0	1.25106	0.851001	1.13471	3.1203	0	0	0	-6.80763	12.4812
ENSG00000110347	0	0	0	0	-1.0112	-0.277216	-1.38608	0	0	0	0	-6.9304	0
ENSG00000110367	0	0	0	0	0.530835	-0.0349355	-0.0776343	-0.0970429	0	0	0	0	-0.388172
ENSG00000110375	0	0	0	0	-0.706363	-0.277216	-1.38608	0	0	0	0	-6.9304	0
ENSG00000110395	2.67678	0	0	0	2.5453	0.496352	0.467495	2.09719	-0.0829304	0	0	-6.05129	8.4717
ENSG00000110422	0	0	0	0	0.427328	-0.277216	-1.38608	0	0	0	0	-6.9304	0
ENSG00000110427	0	0	0	0	1.42992	1.025	1.52329	3.60173	0	0	0	-6.79049	14.4069
ENSG00000110446	-3.89043	-6.10035	-6.09893	-6.07549	-5.88858	-8.10461	-11.3826	-12.2741	-4.71533	-6.05205	-6.09893	-7.81656	-32.2302
ENSG00000110492	-2.9159	-3.36634	-3.38117	-4.03486	-2.12794	-3.79082	-2.61436	-3.26795	-3.38117	-4.68854	-5.00207	0	0
ENSG00000110497	0	0	0	0	-0.41818	-0.298739	-0.206027	-0.257534	-1.03014	0	0	0	0
ENSG00000110628	0	0	0	0	1.25414	0.844399	1.12013	3.10187	0	0	0	-6.80682	12.4075
ENSG00000110660	3.06986	0	0	0.751955	4.0382	0.504522	0.289673	1.99778	1.50391	0	-1.26875	-6.54273	7.75594
ENSG00000110700	0	0	0	0	0.420583	-0.277216	-1.38608	0	0	0	0	-6.9304	0
ENSG00000110723	0	0	0	0	-2.29181	-1.36202	-1.81155	-0.999708	0	0	-3.99883	-5.05891	0
ENSG00000110768	0	0	0	0	0.545857	-0.0349355	-0.0776343	-0.0970429	0	0	0	0	-0.388172
ENSG00000110799	-5.35303	-7.13121	-7.13121	-6.91914	-4.63365	-6.57422	-5.76346	-5.42153	-6.25544	-7.58283	-7.84784	-7.13121	0
ENSG00000110848	0	0	0	0	-1.4902	-1.20259	-1.78299	-0.845986	0	0	-3.38394	-5.53103	0
ENSG00000110851	0	0	0	0	0.519678	-0.0349355	-0.0776343	-0.0970429	0	0	0	0	-0.388172
ENSG00000110876	-4.01591	-4.15206	-4.15258	-2.07629	-2.7032	-2.9523	-3.11379	-2.32954	-5.16558	0	-4.15258	-6.2508	0
ENSG00000110880	0	0	0	0	0.702119	-0.0349355	-0.0776343	-0.0970429	0	0	0	0	-0.388172
ENSG00000110900	0	0	0	-1.33555	-0.975491	-1.61514	-1.11389	-1.39237	-2.67111	0	-2.89836	0	0
ENSG00000110917	0	0	0	0	0.59007	-0.0349355	-0.0776343	-0.0970429	0	0	0	0	-0.388172
ENSG00000110925	0	0	0	0	0.738953	-0.0349355	-0.0776343	-0.0970429	0	0	0	0	-0.388172
ENSG00000110931	0	0	0	0	0.483604	-0.0349355	-0.0776343	-0.0970429	0	0	0	0	-0.388172
ENSG00000110958	0	0	0	0	0.569762	-0.0349355	-0.0776343	-0.0970429	0	0	0	0	-0.388172
ENSG00000111057	0	0	0	-1.57566	-1.69154	-2.00532	-1.38298	-1.72872	-3.76357	0	-3.15133	0	0
ENSG00000111058	0	0	0	-1.60709	-1.72084	-1.97273	-1.36051	-1.70063	-3.58836	0	-3.21417	0	0
ENSG00000111144	0	0	0	0	0.694524	-0.0349355	-0.0776343	-0.0970429	0	0	0	0	-0.388172
ENSG00000111145	0	0	0	0	0.795078	-0.0349355	-0.0776343	-0.0970429	0	0	0	0	-0.388172
ENSG00000111181	-2.83526	-3.73281	-3.73298	-1.86649	-2.06895	-2.57311	-2.8672	-1.99967	-4.26569	0	-3.73298	-6.33733	0
ENSG00000111206	0	0	0	0	1.32818	0.896116	1.23596	3.24462	0	0	0	-6.79865	12.9785
ENSG00000111215	-2.8	-3.67707	-3.67719	-1.83859	-2.03904	-2.5858	-2.84869	-2.01606	-4.38705	0	-3.67719	-6.17921	0
ENSG00000111252	2.99796	-0.146409	-0.146235	0.665698	4.13019	2.07916	3.9064	6.44927	1.47763	-1.29127	-0.146235	-6.26508	25.757
ENSG00000111269	0	0	0	0	0.583156	-0.0349355	-0.0776343	-0.0970429	0	0	0	0	-0.388172
ENSG00000111276	0	0	0	0	0.733741	-0.0349355	-0.0776343	-0.0970429	0	0	0	0	-0.388172
ENSG00000111305	0	0	0	0	-1.78272	-1.32875	-1.89036	-0.950681	0	0	-3.80272	-5.64908	0
ENSG00000111319	-5.91138	-4.86898	-4.86824	-2.43412	-5.35885	-2.97045	-1.67914	-0.615457	-7.68943	0	-4.86824	-5.93386	10.0958
ENSG00000111335	-2.12118	-3.05409	-3.06717	-3.81438	-1.76366	-3.55341	-2.45062	-3.06328	-3.06717	-4.5616	-4.62436	0	0
ENSG00000111339	0	0	0	0	-2.20741	-1.40498	-1.89374	-1.02623	0	0	-4.10492	-5.36377	0
ENSG00000111341	0	0	0	-1.66389	-16.5094	-12.3447	-25.9536	-32.442	0	-3.32777	0	0	-126.44
ENSG00000111348	-6.283	-7.84236	-7.83743	-7.75399	-10.7386	-11.7893	-17.0757	-19.3234	-7.03934	-7.67055	-7.83743	-8.08506	-54.7464
ENSG00000111371	-3.30269	-3.92722	-3.92755	-1.96377	-2.18562	-2.66007	-2.93765	-2.07254	-4.36262	0	-3.92755	-6.3981	0
ENSG00000111412	2.02187	0	0	0	1.9202	0.363834	0.228032	1.85335	-0.262217	0	0	-6.27326	7.67563
ENSG00000111445	0	0	0	0	0.638247	-0.0349355	-0.0776343	-0.0970429	0	0	0	0	-0.388172
ENSG00000111450	0	0	0	0	0.587678	-0.0349355	-0.0776343	-0.0970429	0	0	0	0	-0.388172
ENSG00000111490	-3.69537	-4.80423	-4.7964	-2.3982	-3.27543	-3.11439	-3.4158	-2.43123	-4.7964	0	-4.92852	-7.3541	0
ENSG00000111530	2.03108	0	0	0	1.82033	0.285615	0.0712456	1.6597	-0.30287	0	0	-6.28257	6.94167
ENSG00000111540	0	0	0	0	0.42136	-0.277216	-1.38608	0	0	0	0	-6.9304	0
ENSG00000111602	0	0	0	0	0.673395	-0.0349355	-0.0776343	-0.0970429	0	0	0	0	-0.388172
ENSG00000111644	0	0	0	0	-1.53658	-1.23927	-1.8238	-0.874507	0	0	-3.49803	-5.62095	0
ENSG00000111665	0	0	0	0	0.727313	-0.0349355	-0.0776343	-0.0970429	0	0	0	0	-0.388172
ENSG00000111666	0	0	0	0	0.782911	-0.0349355	-0.0776343	-0.0970429	0	0	0	0	-0.388172
ENSG00000111670	0	0	0	0	1.22942	0.826568	1.08021	3.05264	0	0	0	-6.80952	12.2105
ENSG00000111679	-6.88825	-7.94673	-7.99525	-8.15735	-6.76257	-12.2953	-17.8359	-20.4219	-6.90377	-7.99525	-8.31946	-7.49199	-58.4691
ENSG00000111704	0	0	0	0	-2.601	-1.47734	-1.89931	-1.09748	0	0	-4.3899	-5.10666	0
ENSG00000111727	0	0	0	0	0.496401	-0.0349355	-0.0776343	-0.0970429	0	0	0	0	-0.388172
ENSG00000111728	0	0	0	0	-0.672102	-0.298739	-0.206027	-0.257534	-1.03014	0	0	0	0
ENSG00000111737	0	0	0	0	0.626322	-0.0349355	-0.0776343	-0.0970429	0	0	0	0	-0.388172
ENSG00000111775	0	0	0	0	0.00859305	-0.850558	-1.6527	-0.520017	0	0	-2.08007	-6.18344	0
ENSG00000111788	0	0	0	0	-0.858881	-0.754965	-1.81244	-0.392477	-1.56991	0	0	-7.49229	0
ENSG00000111796	0	0	0	0	-1.84413	-1.29212	-1.8229	-0.927542	0	0	-3.71017	-5.40433	0
ENSG00000111837	0	0	0	0	-0.904257	-0.277216	-1.38608	0	0	0	0	-6.9304	0
ENSG00000111863	-2.55979	-3.40177	-3.3958	-1.6979	-1.72077	-2.31348	-2.76145	-1.76119	-3.3958	0	-3.64896	-6.7625	0
ENSG00000111875	3.09174	0	0	0.637565	3.51	0.0798781	-0.498919	1.02263	1.27513	0	-1.39945	-6.58512	4.21485
ENSG00000111879	0	0	0	0	-1.0119	-1.18251	-1.87298	-0.807915	0	0	-3.23166	-6.13324	0
ENSG00000111897	0	0	0	0	1.20852	0.81127	1.04596	3.01039	0	0	0	-6.81179	12.0416
ENSG00000111907	-2.72089	-3.65498	-3.64949	-1.82474	-2.28476	-2.55659	-3.00956	-1.95468	-3.64949	0	-4.16922	-7.22907	0
ENSG00000111981	0	0	0	0	-1.76278	-0.938624	-2.04411	-0.529802	-2.11921	0	0	-8.10133	0
ENSG00000112029	2.06914	0	0	0	1.8208	0.271787	0.0423392	1.62143	-0.304831	0	0	-6.27401	6.79053
ENSG00000112053	0	0	0	0	-1.64613	-1.3413	-1.94213	-0.952878	0	0	-3.81151	-5.89913	0
ENSG00000112062	0	0	0	0	0.564741	-0.0349355	-0.0776343	-0.0970429	0	0	0	0	-0.388172
ENSG00000112078	0	0	0	0	0.629074	-0.0349355	-0.0776343	-0.0970429	0	0	0	0	-0.388172
ENSG00000112081	0	0	0	0	0.416114	-0.0349355	-0.0776343	-0.0970429	0	0	0	0	-0.388172
ENSG00000112139	2.96875	0.191863	0.192651	1.02543	4.23837	2.8547	5.13656	8.02052	1.85821	-0.934469	0.192651	-6.39928	30.9657
ENSG00000112144	2.18193	0	0	0	2.0261	0.373048	0.240756	1.85717	-0.23269	0	0	-6.22491	7.66138
ENSG00000112210	0	0	0	0	0.741386	-0.0349355	-0.0776343	-0.0970429	0	0	0	0	-0.388172
ENSG00000112234	2.45055	0	0	0	2.25838	0.425491	0.335912	1.95423	-0.16269	0	0	-6.13738	7.97963
ENSG00000112249	0	0	0	0	0.653994	-0.0349355	-0.0776343	-0.0970429	0	0	0	0	-0.388172
ENSG00000112276	2.0143	0	0	0	1.86996	-0.0415814	-0.0221873	1.84338	0	0	-2.0291	-7.48445	9.40261
ENSG00000112280	0	0	0	0	-1.6999	-0.277216	-1.38608	0	0	0	0	-6.9304	0
ENSG00000112297	-4.00308	-6.90827	-6.94995	-6.18944	-3.80176	-5.89069	-5.26498	-4.83769	-5.42893	-6.97188	-6.94995	-6.97416	0
ENSG00000112303	0	0	0	0	-1.20106	-1.14328	-1.77013	-0.789252	0	0	-3.15701	-5.69364	0
ENSG00000112305	-2.3251	-1.77745	-1.77884	-0.889418	-2.00225	-1.36358	-3.10013	-1.93895	-1.77884	0	0	-7.74485	-5.97697
ENSG00000112309	0	0	0	0	0.435171	-0.0349355	-0.0776343	-0.0970429	0	0	0	0	-0.388172
ENSG00000112312	0	0	0	0	1.33081	0.884636	1.21056	3.21262	0	0	0	-6.79765	12.8505
ENSG00000112320	0	0	0	-1.39672	-1.24097	-1.69739	-1.17061	-1.46327	-2.79343	0	-3.05963	0	0
ENSG00000112335	0	0	0	0	0.548263	-0.0349355	-0.0776343	-0.0970429	0	0	0	0	-0.388172
ENSG00000112339	0	0	0	0	0.762486	-0.0349355	-0.0776343	-0.0970429	0	0	0	0	-0.388172
ENSG00000112343	0	0	0	0	0.502495	-0.0349355	-0.0776343	-0.0970429	0	0	0	0	-0.388172
ENSG00000112365	0	0	0	0	0.89773	-0.375527	-1.3612	-0.103287	-0.413147	0	0	-6.39287	0
ENSG00000112367	0	0	0	0	1.35235	0.914582	1.27729	3.29562	0	0	0	-6.79607	13.1825
ENSG00000112406	0	0	0	0	0.785576	-0.0349355	-0.0776343	-0.0970429	0	0	0	0	-0.388172
ENSG00000112419	0	0	0	0	0.481921	-0.277216	-1.38608	0	0	0	0	-6.9304	0
ENSG00000112486	0	0	0	0	-1.48867	-1.24885	-1.84934	-0.878979	0	0	-3.51592	-5.73078	0
ENSG00000112511	0	0	0	0	-0.535208	-0.0349355	-0.0776343	-0.0970429	0	0	0	0	-0.388172
ENSG00000112530	-5.0786	-4.74329	-4.74429	-2.37215	-3.30439	-3.26565	-3.38731	-2.58819	-5.60847	0	-4.74429	-6.58377	0
ENSG00000112559	-4.19189	-4.3248	-4.32547	-2.16273	-3.1439	-3.20282	-3.25987	-2.55085	-5.87792	0	-4.32547	-6.09596	0
ENSG00000112599	0	0	0	0	-1.25438	-1.17381	-1.80044	-0.81372	0	0	-3.25488	-5.74731	0
ENSG00000112640	0	0	0	0	0.568605	-0.0349355	-0.0776343	-0.0970429	0	0	0	0	-0.388172
ENSG00000112699	-3.92205	-2.47146	-2.47206	-1.23603	-4.65967	-2.02444	-4.33651	-3.31363	-2.47206	0	0	-8.42806	-10.7824
ENSG00000112742	2.69763	0	0	0	2.60243	0.543003	0.560695	2.21104	-0.0567167	0	0	-6.04067	8.90087
ENSG00000112761	0	0	0	0	-1.83187	-1.34312	-1.89866	-0.96339	0	0	-3.85356	-5.63976	0
ENSG00000112782	0	0	0	0	-1.76802	-1.25808	-1.79323	-0.899433	0	0	-3.59773	-5.36841	0
ENSG00000112812	0	0	0	0	-1.7044	-1.19288	-1.71603	-0.84967	0	0	-3.39868	-5.18149	0
ENSG00000112837	0	0	0	0	-1.91389	-1.2082	-1.68593	-0.871011	0	0	-3.48404	-4.94559	0
ENSG00000112852	0	0	0	0	-2.40571	-1.28075	-1.66742	-0.947267	0	0	-3.78907	-4.54804	0
ENSG00000112893	0	0	0	0	0.76651	-0.0349355	-0.0776343	-0.0970429	0	0	0	0	-0.388172
ENSG00000112902	0	0	0	-0.688041	0.912149	-1.0728	-0.739859	-0.924824	0	-2.32321	-1.37608	0	0
ENSG00000112936	0	0	0	0	-3.19248	-1.44363	-1.70457	-1.10272	0	0	-4.41086	-4.112	0
ENSG00000112941	0	0	0	0	0.502878	-0.0349355	-0.0776343	-0.0970429	0	0	0	0	-0.388172
ENSG00000112964	0	0	0	0	-0.474606	-0.298739	-0.206027	-0.257534	-1.03014	0	0	0	0
ENSG00000112972	2.06878	0	0	0	1.89942	0.331777	0.162415	1.76931	-0.272845	0	0	-6.26518	7.3501
ENSG00000112977	0	0	0	0	-0.961928	-0.767632	-1.83848	-0.399937	-1.59975	0	0	-7.59263	0
ENSG00000112984	2.81753	0	0	0	2.75618	0.538988	0.545253	2.17978	-0.0300903	0	0	-5.99284	8.7492
ENSG00000112996	0	0	0	0	0.721488	-0.0349355	-0.0776343	-0.0970429	0	0	0	0	-0.388172
ENSG00000113048	-2.32159	-1.7762	-1.77758	-0.888791	-2.00738	-1.34945	-3.07038	-1.89928	-1.77758	0	0	-7.7548	-5.81954
ENSG00000113083	2.13234	0	0	0	2.2103	0.558506	0.614772	2.32256	-0.144802	0	0	-6.21639	9.43505
ENSG00000113161	2.37819	-0.455	-0.453814	0.355144	2.99936	1.61197	3.20814	5.65784	1.1641	-1.51642	-0.453814	-6.59064	23.4375
ENSG00000113163	2.04718	0	0	0	1.76999	0.239403	-0.0218502	1.54383	-0.324967	0	0	-6.28459	6.5003
ENSG00000113194	0	0	0	0	0.581939	-0.0349355	-0.0776343	-0.0970429	0	0	0	0	-0.388172
ENSG00000113209	0	0	0	0	-1.89884	-1.21862	-1.70453	-0.877719	0	0	-3.51087	-5.01176	0
ENSG00000113211	0	0	0	0	-2.55174	-1.26095	-1.60297	-0.940353	0	0	-3.76141	-4.25344	0
ENSG00000113248	0	0	0	0	-1.95818	-1.23174	-1.70852	-0.89004	0	0	-3.56016	-4.98245	0
ENSG00000113263	-6.11368	-5.38749	-5.38903	-2.69451	-4.20273	-3.76496	-3.74633	-3.0157	-6.67376	0	-5.38903	-6.66886	0
ENSG00000113296	-2.42851	-3.61837	-3.6138	-1.8069	-2.31225	-2.58082	-3.03947	-1.97293	-3.6138	0	-4.27792	-7.30562	0
ENSG00000113319	0	0	0	0	-0.928675	-1.17061	-1.87665	-0.795283	0	0	-3.18113	-6.20214	0
ENSG00000113328	0	0	0	0	0.621742	-0.0349355	-0.0776343	-0.0970429	0	0	0	0	-0.388172
ENSG00000113356	0	0	0	0	0.400621	-0.277216	-1.38608	0	0	0	0	-6.9304	0
ENSG00000113361	0	0	0	0	-1.8141	-1.21391	-1.71882	-0.870144	0	0	-3.48057	-5.11351	0
ENSG00000113368	2.01126	0	0	0	1.72437	0.21896	-0.0615621	1.49751	-0.341142	0	0	-6.29783	6.33116
ENSG00000113369	0	0	0	-1.17512	-0.977587	-1.54474	-1.06534	-1.33167	-2.35024	0	-2.97645	0	0
ENSG00000113384	0	0	0	0	0.727219	-0.0349355	-0.0776343	-0.0970429	0	0	0	0	-0.388172
ENSG00000113391	0	0	0	0	-0.931991	-0.765135	-1.83097	-0.398942	-1.59577	0	0	-7.55906	0
ENSG00000113407	0	0	0	0	0.663618	-0.0349355	-0.0776343	-0.0970429	0	0	0	0	-0.388172
ENSG00000113441	0	0	0	0	0.925634	-0.368604	-1.35399	-0.097805	-0.39122	0	0	-6.37875	0
ENSG00000113504	3.20943	-0.0240754	-0.0246458	0.813902	4.78847	2.366	4.365	6.9895	1.65245	-1.15229	-0.0246458	-6.13301	27.4825
ENSG00000113569	0	0	0	0	0.589018	-0.0349355	-0.0776343	-0.0970429	0	0	0	0	-0.388172
ENSG00000113578	-4.07836	-4.63435	-4.63527	-2.31763	-3.03824	-3.02396	-3.29606	-2.36474	-4.8237	0	-4.63527	-7.02135	0
ENSG00000113595	0	0	0	0	1.20085	0.823177	1.07222	3.04366	0	0	0	-6.81356	12.1747
ENSG00000113615	2.40629	0	0	0	2.18761	0.385658	0.257507	1.86068	-0.189896	0	0	-6.15518	7.63261
ENSG00000113638	0	0	0	0	1.26239	0.85363	1.14072	3.12743	0	0	0	-6.8061	12.5097
ENSG00000113643	0	0	0	0	0.51903	-0.0349355	-0.0776343	-0.0970429	0	0	0	0	-0.388172
ENSG00000113658	0	0	0	0	0.594615	-0.0349355	-0.0776343	-0.0970429	0	0	0	0	-0.388172
ENSG00000113712	0	0	0	0	0.419901	-0.277216	-1.38608	0	0	0	0	-6.9304	0
ENSG00000113716	0	0	0	0	0.594452	-0.0349355	-0.0776343	-0.0970429	0	0	0	0	-0.388172
ENSG00000113721	-5.11411	-7.11537	-7.11537	-6.82459	-4.49969	-6.47642	-5.69329	-5.33776	-6.12064	-7.52854	-7.70188	-7.11537	0
ENSG00000113810	0	0	0	0	1.27787	0.847093	1.12649	3.10898	0	0	0	-6.80347	12.4359
ENSG00000113924	0	0	0	0	-1.32065	-0.277216	-1.38608	0	0	0	0	-6.9304	0
ENSG00000113966	0	0	0	0	1.21914	0.821533	1.06888	3.03879	0	0	0	-6.81077	12.1552
ENSG00000114030	0	0	0	0	0.787005	-0.0349355	-0.0776343	-0.0970429	0	0	0	0	-0.388172
ENSG00000114062	0	0	0	0	0.758815	-0.0349355	-0.0776343	-0.0970429	0	0	0	0	-0.388172
ENSG00000114115	-4.96604	-4.62896	-4.62988	-2.31494	-3.62549	-3.48197	-3.44393	-2.79319	-6.54287	0	-4.62988	-6.04688	0
ENSG00000114209	0	0	0	0	1.41007	0.936246	1.32625	3.35499	0	0	0	-6.78871	13.4199
ENSG00000114268	0	0	0	0	1.13075	-0.308973	-1.30061	-0.0488514	-0.195406	0	0	-6.30764	0
ENSG00000114346	2.07902	0	0	0	1.92719	0.346208	0.190833	1.80344	-0.263235	0	0	-6.25961	7.47701
ENSG00000114378	0	0	0	0	-0.41697	-0.298739	-0.206027	-0.257534	-1.03014	0	0	0	0
ENSG00000114395	0	0	0	0	0.553631	-0.0349355	-0.0776343	-0.0970429	0	0	0	0	-0.388172
ENSG00000114450	2.31712	0	0	0	2.28178	0.467825	0.423786	2.07058	-0.155238	0	0	-6.16337	8.43754
ENSG00000114455	-6.14206	-4.70049	-4.69906	-2.34953	-4.54285	-5.23846	-10.1103	-11.3829	0	0	-4.69906	-5.02005	-40.8326
ENSG00000114487	0	0	0	0	-1.78916	-1.26638	-1.79983	-0.906416	0	0	-3.62566	-5.37347	0
ENSG00000114520	0	0	0	0	0.553332	-0.0349355	-0.0776343	-0.0970429	0	0	0	0	-0.388172
ENSG00000114529	0	0	0	0	0.490146	-0.0349355	-0.0776343	-0.0970429	0	0	0	0	-0.388172
ENSG00000114573	0	0	0	0	0.71624	-0.0349355	-0.0776343	-0.0970429	0	0	0	0	-0.388172
ENSG00000114631	-3.25898	-5.53768	-5.53997	-4.74976	-2.63491	-4.68205	-4.45174	-3.7917	-3.95954	-5.66728	-5.53997	-7.09188	0
ENSG00000114638	0	0	0	0	-2.44494	-1.39883	-1.82606	-1.03361	0	0	-4.13446	-4.99586	0
ENSG00000114646	-3.88401	-4.21637	-4.21695	-2.10847	-3.16255	-3.25091	-3.24253	-2.60241	-6.19268	0	-4.21695	-5.80301	0
ENSG00000114656	-4.35033	-4.25469	-4.25529	-2.12765	-2.84566	-3.04212	-3.17107	-2.40791	-5.37634	0	-4.25529	-6.22372	0
ENSG00000114670	-3.44707	-2.17981	-2.18098	-1.09049	-3.24315	-1.78537	-3.90301	-2.84285	-2.18098	0	0	-8.14365	-9.19043
ENSG00000114686	0	0	0	0	0.474821	-0.0349355	-0.0776343	-0.0970429	0	0	0	0	-0.388172
ENSG00000114739	0	0	0	0	0.55936	-0.0349355	-0.0776343	-0.0970429	0	0	0	0	-0.388172
ENSG00000114757	-4.34179	-4.58015	-4.58103	-2.29051	-3.03798	-3.03564	-3.28485	-2.37867	-4.93364	0	-4.58103	-6.9096	0
ENSG00000114771	0	0	0	0	-1.00463	-0.277216	-1.38608	0	0	0	0	-6.9304	0
ENSG00000114812	0	0	0	0	-3.15532	-1.40714	-1.66175	-1.07479	0	0	-4.29915	-4.00961	0
ENSG00000114841	0	0	0	0	-1.11042	-1.18539	-1.85266	-0.814861	0	0	-3.25945	-6.00384	0
ENSG00000114854	0	0	0	0	-0.614922	-0.277216	-1.38608	0	0	0	0	-6.9304	0
ENSG00000114978	0	0	0	0	1.30095	0.877383	1.194	3.19292	0	0	0	-6.80167	12.7717
ENSG00000114982	0	0	0	0	0.472495	-0.0349355	-0.0776343	-0.0970429	0	0	0	0	-0.388172
ENSG00000114999	2.10656	0	0	0	1.81843	0.251002	-0.000700567	1.56554	-0.30983	0	0	-6.26567	6.572
ENSG00000115020	0	0	0	0	0.64223	-0.0349355	-0.0776343	-0.0970429	0	0	0	0	-0.388172
ENSG00000115073	0	0	0	0	0.588681	-0.0349355	-0.0776343	-0.0970429	0	0	0	0	-0.388172
ENSG00000115085	-3.78807	-4.12176	-4.12226	-2.06113	-2.8677	-3.07087	-3.14893	-2.44108	-5.64206	0	-4.12226	-5.98032	0
ENSG00000115091	2.01582	0	0	0	1.78225	0.262901	0.0263068	1.60547	-0.317265	0	0	-6.29033	6.73913
ENSG00000115128	0	0	0	0	0.500166	-0.0349355	-0.0776343	-0.0970429	0	0	0	0	-0.388172
ENSG00000115163	0	0	0	0	0.876601	-0.377238	-1.3665	-0.103938	-0.415752	0	0	-6.41675	0
ENSG00000115216	0	0	0	0	0.435183	-0.0349355	-0.0776343	-0.0970429	0	0	0	0	-0.388172
ENSG00000115252	0	0	0	0	-2.39189	-1.30138	-1.70026	-0.961326	0	0	-3.8453	-4.65601	0
ENSG00000115266	0	0	0	0	-0.500955	-0.277216	-1.38608	0	0	0	0	-6.9304	0
ENSG00000115353	0	0	0	0	-1.42762	-0.277216	-1.38608	0	0	0	0	-6.9304	0
ENSG00000115364	0	0	0	0	0.62387	-0.0349355	-0.0776343	-0.0970429	0	0	0	0	-0.388172
ENSG00000115365	0	0	0	0	0.708975	-0.0349355	-0.0776343	-0.0970429	0	0	0	0	-0.388172
ENSG00000115380	-6.54499	-5.15067	-5.15201	-2.57601	-4.29969	-3.87909	-3.72193	-3.1347	-7.3868	0	-5.15201	-6.07083	0
ENSG00000115457	-7.70219	-8.20134	-8.16408	-8.45038	-10.7793	-12.9266	-18.6412	-21.2991	-7.79173	-8.16408	-8.73669	-8.00962	-60.5039
ENSG00000115461	-8.24398	-7.95974	-7.99359	-8.41955	-6.41278	-8.02425	-6.82508	-6.65924	-7.99359	-8.84551	-9.79785	-7.48843	0
ENSG00000115484	0	0	0	0	0.606181	-0.0349355	-0.0776343	-0.0970429	0	0	0	0	-0.388172
ENSG00000115486	0	0	0	0	0.523635	-0.0349355	-0.0776343	-0.0970429	0	0	0	0	-0.388172
ENSG00000115504	0	0	0	0	-0.503882	-0.298739	-0.206027	-0.257534	-1.03014	0	0	0	0
ENSG00000115507	0	0	0	0	-2.46436	-1.31909	-1.70755	-0.977582	0	0	-3.91033	-4.62742	0
ENSG00000115514	2.29976	0	0	0	2.09097	0.352677	0.194983	1.79123	-0.222826	0	0	-6.18999	7.38773
ENSG00000115523	0	0	0	0	-2.2063	-1.22595	-1.63873	-0.898203	0	0	-3.59281	-4.60083	0
ENSG00000115539	0	0	0	0	0.672074	-0.0349355	-0.0776343	-0.0970429	0	0	0	0	-0.388172
ENSG00000115568	0	0	0	0	0.61623	-0.0349355	-0.0776343	-0.0970429	0	0	0	0	-0.388172
ENSG00000115594	-2.53896	-3.58976	-3.58981	-1.79491	-1.75479	-2.38233	-2.7586	-1.83061	-3.73262	0	-3.58981	-6.47056	0
ENSG00000115604	0	0	0	0	-0.96866	-1.16827	-1.8634	-0.795594	0	0	-3.18237	-6.13463	0
ENSG00000115756	0	0	0	0	1.37445	0.927224	1.30567	3.33045	0	0	0	-6.79348	13.3218
ENSG00000115808	2.45959	0	0	0	2.2435	0.418838	0.322676	1.9377	-0.166186	0	0	-6.13742	7.91699
ENSG00000115825	2.59743	0	0	0	2.60072	0.554306	0.585411	2.24729	-0.0611733	0	0	-6.06211	9.05033
ENSG00000115828	0	0	0	0	0.409434	-0.298739	-0.206027	-0.257534	-1.03014	0	0	0	0
ENSG00000115844	0	0	0	0	-1.93	-1.19727	-1.66635	-0.863998	0	0	-3.45599	-4.87575	0
ENSG00000115884	-2.4844	-2.86944	-2.88102	-3.62728	-1.70029	-3.40384	-2.34747	-2.93434	-2.88102	-4.37353	-4.48282	0	0
ENSG00000115902	3.06328	0.0765661	0.0757237	0.940275	5.09368	2.6928	4.91773	7.68546	1.80483	-1.01974	0.0757237	-6.15317	29.881
ENSG00000115956	0	0	0	0	-3.05096	-1.36257	-1.62408	-1.03775	0	0	-4.15101	-3.96937	0
ENSG00000115966	0	0	0	0	0.640655	-0.0349355	-0.0776343	-0.0970429	0	0	0	0	-0.388172
ENSG00000115970	-3.63712	-2.32335	-2.32419	-1.16209	-3.98741	-1.92254	-4.15695	-3.13157	-2.32419	0	0	-8.25845	-10.2021
ENSG00000115993	2.73589	0	0	0	2.70288	0.554948	0.581041	2.23089	-0.0371946	0	0	-6.01837	8.96076
ENSG00000116030	0	0	0	0	0.439895	-0.0349355	-0.0776343	-0.0970429	0	0	0	0	-0.388172
ENSG00000116031	0	0	0	0	-2.61332	-1.30715	-1.65358	-0.976435	0	0	-3.90574	-4.36218	0
ENSG00000116039	-3.40745	-3.92316	-3.92349	-1.96175	-2.14107	-2.57788	-2.92442	-1.993	-4.0485	0	-3.92349	-6.65011	0
ENSG00000116062	0	0	0	0	0.688443	-0.0349355	-0.0776343	-0.0970429	0	0	0	0	-0.388172
ENSG00000116095	0	0	0	0	0.777354	-0.0349355	-0.0776343	-0.0970429	0	0	0	0	-0.388172
ENSG00000116117	0	0	0	0	-0.512952	-0.298739	-0.206027	-0.257534	-1.03014	0	0	0	0
ENSG00000116132	-7.75438	-8.81036	-8.84038	-9.0624	-9.87379	-14.169	-20.7236	-23.9079	-8.08879	-8.84038	-9.28441	-7.98604	-69.4182
ENSG00000116133	3.6217	0.272264	0.269916	1.17949	6.36865	2.9949	5.34212	8.14367	2.08906	-0.870293	0.269916	-5.86408	31.086
ENSG00000116151	0	0	0	0	-0.444418	-0.298739	-0.206027	-0.257534	-1.03014	0	0	0	0
ENSG00000116161	0	0	0	0	0.704046	-0.0349355	-0.0776343	-0.0970429	0	0	0	0	-0.388172
ENSG00000116198	0	0	0	0	0.477808	-0.0349355	-0.0776343	-0.0970429	0	0	0	0	-0.388172
ENSG00000116199	0	0	0	0	0.50364	-0.0349355	-0.0776343	-0.0970429	0	0	0	0	-0.388172
ENSG00000116212	0	0	0	0	0.535417	-0.0349355	-0.0776343	-0.0970429	0	0	0	0	-0.388172
ENSG00000116221	0	0	0	0	0.614425	-0.0349355	-0.0776343	-0.0970429	0	0	0	0	-0.388172
ENSG00000116273	0	0	0	0	0.585754	-0.0349355	-0.0776343	-0.0970429	0	0	0	0	-0.388172
ENSG00000116285	0	0	0	0	0.50667	-0.298739	-0.206027	-0.257534	-1.03014	0	0	0	0
ENSG00000116299	-3.97232	-4.52598	-4.52681	-2.2634	-2.87992	-2.96107	-3.23445	-2.31418	-4.72991	0	-4.52681	-6.91552	0
ENSG00000116329	0	0	0	0	0.440362	-0.277216	-1.38608	0	0	0	0	-6.9304	0
ENSG00000116459	2.07335	0	0	0	1.78444	0.239185	-0.0232011	1.54026	-0.321131	0	0	-6.27703	6.48215
ENSG00000116478	0	0	0	0	0.479271	-0.0349355	-0.0776343	-0.0970429	0	0	0	0	-0.388172
ENSG00000116641	0	0	0	0	0.610757	-0.0349355	-0.0776343	-0.0970429	0	0	0	0	-0.388172
ENSG00000116667	-3.16972	-2.10754	-2.10866	-1.05433	-3.12547	-1.70998	-3.75806	-2.68317	-2.10866	0	0	-8.0576	-8.62404
ENSG00000116688	0	0	0	0	0.557272	-0.0349355	-0.0776343	-0.0970429	0	0	0	0	-0.388172
ENSG00000116701	-6.93538	-5.20606	-5.20745	-2.60373	-4.33682	-3.92922	-3.7435	-3.18052	-7.51462	0	-5.20745	-5.99542	0
ENSG00000116747	0	0	0	0	0.724197	-0.0349355	-0.0776343	-0.0970429	0	0	0	0	-0.388172
ENSG00000116833	-4.13428	-5.0256	-5.02684	-2.51342	-3.42135	-3.25876	-3.47421	-2.56392	-5.22884	0	-5.02684	-7.11538	0
ENSG00000116882	0	0	0	0	-1.11959	-0.277216	-1.38608	0	0	0	0	-6.9304	0
ENSG00000116883	-3.10794	-3.84208	-3.84234	-1.92117	-2.1933	-2.63348	-2.92093	-2.04929	-4.35483	0	-3.84234	-6.40748	0
ENSG00000116903	0	0	0	0	1.2121	0.844164	1.11892	3.1019	0	0	0	-6.81301	12.4076
ENSG00000116984	0	0	0	0	0.630096	-0.0349355	-0.0776343	-0.0970429	0	0	0	0	-0.388172
ENSG00000116985	-4.01412	-5.836	-5.83858	-2.91929	-2.61304	-4.05885	-3.87331	-3.28419	0	-7.29819	-5.83858	-6.22977	0
ENSG00000117000	0	0	0	0	1.15062	0.826045	1.07775	3.05247	0	0	0	-6.82111	12.2099
ENSG00000117009	0	0	0	0	-0.958347	-1.18547	-1.89048	-0.807376	0	0	-3.2295	-6.22291	0
ENSG00000117013	0	0	0	0	-1.67	-1.18832	-1.71807	-0.844709	0	0	-3.37884	-5.21151	0
ENSG00000117036	0	0	0	0	0.752982	-0.0349355	-0.0776343	-0.0970429	0	0	0	0	-0.388172
ENSG00000117090	0	0	0	0	-1.42131	-0.277216	-1.38608	0	0	0	0	-6.9304	0
ENSG00000117133	0	0	0	0	0.616158	-0.0349355	-0.0776343	-0.0970429	0	0	0	0	-0.388172
ENSG00000117143	0	0	0	0	1.56781	1.04815	1.57685	3.66391	0	0	0	-6.77138	14.6556
ENSG00000117152	0	0	0	0	-1.30128	-1.24808	-1.89471	-0.869133	0	0	-3.47653	-5.99702	0
ENSG00000117228	-3.4373	-3.12061	-3.13419	-3.76557	-2.12929	-3.61069	-2.49013	-3.11266	-3.13419	-4.39694	-4.91952	0	0
ENSG00000117245	-3.97655	-4.26146	-4.26207	-2.13104	-2.92458	-3.04055	-3.19109	-2.40233	-5.34726	0	-4.26207	-6.34609	0
ENSG00000117318	0	0	0	-1.30069	-0.933497	-1.59101	-1.09725	-1.37156	-2.60137	0	-2.88487	0	0
ENSG00000117399	0	0	0	0	1.2303	0.827213	1.08165	3.05442	0	0	0	-6.80943	12.2177
ENSG00000117407	0	0	0	0	-1.02364	-1.17717	-1.86246	-0.804681	0	0	-3.21873	-6.09356	0
ENSG00000117461	-2.29276	-3.08712	-3.0826	-1.5413	-1.61492	-2.22898	-2.73396	-1.68219	-3.0826	0	-3.64616	-6.94105	0
ENSG00000117500	0	0	0	0	0.78936	-0.0349355	-0.0776343	-0.0970429	0	0	0	0	-0.388172
ENSG00000117505	0	0	0	0	0.549474	-0.0349355	-0.0776343	-0.0970429	0	0	0	0	-0.388172
ENSG00000117525	-4.91566	-4.47532	-4.47166	-3.8657	-5.66799	-3.38657	-4.02499	-3.23352	-5.20269	0	-4.47166	-7.19086	-3.25974
ENSG00000117528	0	0	0	0	0.572292	-0.0349355	-0.0776343	-0.0970429	0	0	0	0	-0.388172
ENSG00000117593	0	0	0	0	0.713401	-0.0349355	-0.0776343	-0.0970429	0	0	0	0	-0.388172
ENSG00000117602	0	0	0	0	1.26084	0.854151	1.14185	3.1289	0	0	0	-6.80635	12.5156
ENSG00000117616	0	0	0	-1.20615	-0.860995	-1.53418	-1.05806	-1.32257	-2.4123	0	-2.87799	0	0
ENSG00000117650	2.08506	0	0	0	1.87722	0.308311	0.114902	1.70964	-0.282981	0	0	-6.26403	7.12152
ENSG00000117724	0	0	0	0	1.24044	0.835975	1.10123	3.07864	0	0	0	-6.8084	12.3146
ENSG00000117751	0	0	0	0	0.625362	-0.0349355	-0.0776343	-0.0970429	0	0	0	0	-0.388172
ENSG00000117834	0	0	0	0	-1.72346	-1.32612	-1.90131	-0.945863	0	0	-3.78345	-5.72308	0
ENSG00000117877	0	0	0	0	-0.599541	-0.0349355	-0.0776343	-0.0970429	0	0	0	0	-0.388172
ENSG00000117971	0	0	0	0	-0.495562	-0.298739	-0.206027	-0.257534	-1.03014	0	0	0	0
ENSG00000118004	0	0	0	0	-2.53544	-1.25042	-1.592	-0.932018	0	0	-3.72807	-4.23191	0
ENSG00000118058	0	0	0	0	0.60728	-0.0349355	-0.0776343	-0.0970429	0	0	0	0	-0.388172
ENSG00000118156	0	0	0	0	-1.31091	-1.14274	-1.74213	-0.794318	0	0	-3.17727	-5.53336	0
ENSG00000118181	0	0	0	0	0.567411	-0.0349355	-0.0776343	-0.0970429	0	0	0	0	-0.388172
ENSG00000118193	2.53504	0	0	0.591856	2.67197	-0.132629	-0.883892	0.617509	1.18371	0	-1.58047	-6.8895	2.8668
ENSG00000118200	0	0	0	0	0.651077	-0.0349355	-0.0776343	-0.0970429	0	0	0	0	-0.388172
ENSG00000118242	0	0	0	0	-0.421802	-0.298739	-0.206027	-0.257534	-1.03014	0	0	0	0
ENSG00000118246	0	0	0	0	0.615482	-0.0349355	-0.0776343	-0.0970429	0	0	0	0	-0.388172
ENSG00000118260	0	0	0	0	0.412022	-0.277216	-1.38608	0	0	0	0	-6.9304	0
ENSG00000118271	0	0	0	0	-2.02203	-1.26393	-1.73859	-0.916215	0	0	-3.66486	-5.02808	0
ENSG00000118276	2.34008	0	0	0	2.36469	0.520807	0.529009	2.19845	-0.123428	0	0	-6.14877	8.91725
ENSG00000118292	-3.3271	-2.17694	-2.17797	-1.08899	-3.41018	-1.75349	-3.83368	-2.75579	-2.17797	0	0	-8.14521	-8.84519
ENSG00000118307	0	0	0	0	-0.722752	-0.277216	-1.38608	0	0	0	0	-6.9304	0
ENSG00000118308	0	0	0	0	-1.97168	-1.24566	-1.72501	-0.900654	0	0	-3.60262	-5.02244	0
ENSG00000118322	0	0	0	0	-0.529544	-0.298739	-0.206027	-0.257534	-1.03014	0	0	0	0
ENSG00000118402	0	0	0	0	0.649554	-0.0349355	-0.0776343	-0.0970429	0	0	0	0	-0.388172
ENSG00000118420	0	0	0	0	-1.17486	0.260648	1.08171	1.35213	-1.1306	0	0	0	6.53914
ENSG00000118482	0	0	0	0	0.651142	-0.0349355	-0.0776343	-0.0970429	0	0	0	0	-0.388172
ENSG00000118496	2.96849	0	0	0.0231778	2.91101	0.658411	0.782059	2.46364	0.0463555	0	0	-5.94426	9.8082
ENSG00000118503	2.39435	0	0	0.00968011	2.79331	0.752325	0.987168	2.7551	0.0193602	0	0	-6.08455	11.001
ENSG00000118507	0	0	0	0	-0.875133	-0.754774	-1.81645	-0.391485	-1.56594	0	0	-7.5163	0
ENSG00000118508	3.06691	0	0	0.0951132	3.5489	0.818903	1.08675	2.81754	0.190226	0	0	-5.83638	11.0799
ENSG00000118514	0	0	0	0	-1.87753	-1.25118	-1.75624	-0.899936	0	0	-3.59974	-5.18147	0
ENSG00000118515	2.27387	0	0	0	2.22927	0.466422	0.423414	2.07428	-0.165585	0	0	-6.18005	8.46271
ENSG00000118655	0	0	0	0	0.735834	-0.0349355	-0.0776343	-0.0970429	0	0	0	0	-0.388172
ENSG00000118680	0	0	0	0	0.790881	-0.0349355	-0.0776343	-0.0970429	0	0	0	0	-0.388172
ENSG00000118729	0	0	0	0	-1.02967	-1.17271	-1.85459	-0.801788	0	0	-3.20715	-6.06582	0
ENSG00000118762	2.08924	0	0	0	1.91475	0.333449	0.16499	1.77093	-0.268673	0	0	-6.25876	7.35238
ENSG00000118849	0	0	0	-1.32208	-1.07338	-1.62956	-1.12384	-1.40479	-2.64416	0	-2.97502	0	0
ENSG00000118898	-5.41227	-4.91031	-4.93412	-5.2222	-3.65269	-4.96909	-3.42696	-4.2837	-4.93412	-5.51028	-6.6904	0	0
ENSG00000118900	0	0	0	0	0.554542	-0.0349355	-0.0776343	-0.0970429	0	0	0	0	-0.388172
ENSG00000118946	0	0	0	0	-1.19541	-1.21235	-1.87002	-0.838345	0	0	-3.35338	-5.99672	0
ENSG00000118965	0	0	0	0	0.599796	-0.0349355	-0.0776343	-0.0970429	0	0	0	0	-0.388172
ENSG00000118971	-8.99197	-8.80596	-8.841	-9.3863	-7.29199	-8.86125	-7.44995	-7.37126	-8.841	-9.93161	-10.7124	-7.76471	0
ENSG00000119004	0	0	0	0	0.485129	-0.0349355	-0.0776343	-0.0970429	0	0	0	0	-0.388172
ENSG00000119013	0	0	0	0	0.513708	-0.0349355	-0.0776343	-0.0970429	0	0	0	0	-0.388172
ENSG00000119121	0	0	0	0	-0.522538	-0.277216	-1.38608	0	0	0	0	-6.9304	0
ENSG00000119125	0	0	0	0	-1.26981	-0.277216	-1.38608	0	0	0	0	-6.9304	0
ENSG00000119138	3.17273	0	0	0.702934	3.9283	0.266049	-0.169732	1.41824	1.40587	0	-1.32413	-6.52161	5.59122
ENSG00000119147	0	0	0	0	-1.5426	-1.18421	-1.7438	-0.835451	0	0	-3.3418	-5.3772	0
ENSG00000119203	0	0	0	0	0.567358	-0.0349355	-0.0776343	-0.0970429	0	0	0	0	-0.388172
ENSG00000119318	2.23828	0	0	0	1.98256	0.315764	0.124143	1.70945	-0.254775	0	0	-6.2171	7.09258
ENSG00000119392	0	0	0	0	0.62834	-0.0349355	-0.0776343	-0.0970429	0	0	0	0	-0.388172
ENSG00000119396	0	0	0	0	0.700064	-0.0349355	-0.0776343	-0.0970429	0	0	0	0	-0.388172
ENSG00000119401	2.41001	0	0	0	2.33753	0.478928	0.443156	2.08806	-0.136573	0	0	-6.13644	8.48879
ENSG00000119402	0	0	0	0	1.26379	0.851283	1.13554	3.12087	0	0	0	-6.80577	12.4835
ENSG00000119403	2.15984	0	0	0	1.9005	0.289842	0.0751359	1.65499	-0.280916	0	0	-6.24428	6.90087
ENSG00000119414	0	0	0	0	0.601972	-0.0349355	-0.0776343	-0.0970429	0	0	0	0	-0.388172
ENSG00000119421	0	0	0	0	0.613597	-0.0349355	-0.0776343	-0.0970429	0	0	0	0	-0.388172
ENSG00000119487	0	0	0	0	-0.665593	-0.0349355	-0.0776343	-0.0970429	0	0	0	0	-0.388172
ENSG00000119508	2.7913	0	0	0.828764	4.40999	0.818678	0.899911	2.76754	1.65753	0	-1.23159	-6.57061	10.6442
ENSG00000119522	-2.88341	-1.98846	-1.9897	-0.99485	-2.73215	-1.53159	-3.40754	-2.26071	-1.9897	0	0	-7.99487	-7.05315
ENSG00000119523	0	0	0	0	0.565439	-0.0349355	-0.0776343	-0.0970429	0	0	0	0	-0.388172
ENSG00000119535	-6.70348	-5.1466	-5.14682	-3.4926	-4.78746	-3.926	-4.07221	-3.47923	-6.93173	0	-5.14682	-6.44413	-1.83838
ENSG00000119537	0	0	0	0	0.595559	-0.0349355	-0.0776343	-0.0970429	0	0	0	0	-0.388172
ENSG00000119650	0	0	0	0	-0.99395	-0.784603	-1.84716	-0.415171	-1.66068	0	0	-7.57511	0
ENSG00000119669	0	0	0	0	0.564079	-0.0349355	-0.0776343	-0.0970429	0	0	0	0	-0.388172
ENSG00000119673	2.52648	0	0	0	2.42468	0.496773	0.474872	2.11866	-0.109666	0	0	-6.10028	8.58431
ENSG00000119681	-2.68424	-5.22442	-5.22638	-4.44991	-2.3333	-4.45712	-4.285	-3.60012	-3.67343	-5.50065	-5.22638	-7.02454	0
ENSG00000119682	0	0	0	0	0.40123	-0.277216	-1.38608	0	0	0	0	-6.9304	0
ENSG00000119685	0	0	0	0	-0.403632	-0.298739	-0.206027	-0.257534	-1.03014	0	0	0	0
ENSG00000119689	0	0	0	0	0.565776	-0.0349355	-0.0776343	-0.0970429	0	0	0	0	-0.388172
ENSG00000119698	0	0	0	0	-0.59198	-0.277216	-1.38608	0	0	0	0	-6.9304	0
ENSG00000119699	-3.22537	-3.8599	-3.86017	-1.93009	-2.16952	-2.61964	-2.91876	-2.03589	-4.28338	0	-3.86017	-6.45023	0
ENSG00000119705	0	0	0	0	0.415017	-0.277216	-1.38608	0	0	0	0	-6.9304	0
ENSG00000119714	0	0	0	0	-2.0908	-1.22343	-1.66377	-0.890671	0	0	-3.56268	-4.75618	0
ENSG00000119729	0	0	0	0	1.307	0.88157	1.20338	3.20447	0	0	0	-6.801	12.8179
ENSG00000119782	0	0	0	0	0.583706	-0.298739	-0.206027	-0.257534	-1.03014	0	0	0	0
ENSG00000119801	0	0	0	0	0.413797	-0.0349355	-0.0776343	-0.0970429	0	0	0	0	-0.388172
ENSG00000119812	0	0	0	0	1.20682	0.810014	1.04315	3.00693	0	0	0	-6.81198	12.0277
ENSG00000119862	0	0	0	-1.34535	-0.966626	-1.61763	-1.1156	-1.39451	-2.6907	0	-2.88732	0	0
ENSG00000119865	2.60488	0	0	0.0223005	2.91054	0.735509	0.945431	2.68751	0.044601	0	0	-6.02289	10.7054
ENSG00000119866	0	0	0	0	-0.528352	-0.298739	-0.206027	-0.257534	-1.03014	0	0	0	0
ENSG00000119900	0	0	0	0	1.33365	0.935592	1.32354	3.35442	0	0	0	-6.79994	13.4177
ENSG00000119906	0	0	0	0	1.22806	0.833066	1.09458	3.07075	0	0	0	-6.81007	12.283
ENSG00000119912	2.02705	0	0	0	1.77949	0.255784	0.01166	1.5866	-0.319339	0	0	-6.28809	6.66573
ENSG00000119927	0	0	0	0	0.658774	-0.0349355	-0.0776343	-0.0970429	0	0	0	0	-0.388172
ENSG00000119938	3.36349	0	0	0.247552	4.42902	1.28342	2.00245	3.91953	0.495103	0	0	-5.66585	15.183
ENSG00000119943	0	0	0	-1.51656	-1.33464	-1.80355	-1.24383	-1.55479	-3.18602	0	-3.03312	0	0
ENSG00000119953	0	0	0	0	0.555278	-0.0349355	-0.0776343	-0.0970429	0	0	0	0	-0.388172
ENSG00000119965	0	0	0	0	0.656088	-0.0349355	-0.0776343	-0.0970429	0	0	0	0	-0.388172
ENSG00000119977	0	0	0	0	0.565641	-0.0349355	-0.0776343	-0.0970429	0	0	0	0	-0.388172
ENSG00000120049	0	0	0	-1.11908	-0.812614	-1.48567	-1.0246	-1.28075	-2.23816	0	-2.88484	0	0
ENSG00000120063	2.1605	0	0	0	1.95469	0.329135	0.153677	1.75157	-0.259574	0	0	-6.23791	7.26587
ENSG00000120071	0	0	0	0	-1.23874	0.292613	1.15518	1.44398	-1.1361	0	0	0	6.91201
ENSG00000120137	0	0	0	0	1.15671	-0.315963	-1.29451	-0.0570603	-0.228241	0	0	-6.24432	0
ENSG00000120156	0	0	0	0	-1.53734	-1.20381	-1.77305	-0.849199	0	0	-3.39679	-5.46845	0
ENSG00000120265	0	0	0	0	0.759626	-0.0349355	-0.0776343	-0.0970429	0	0	0	0	-0.388172
ENSG00000120279	0	0	0	0	-1.3722	-0.277216	-1.38608	0	0	0	0	-6.9304	0
ENSG00000120318	2.11328	0	0	0	1.98571	0.388773	0.275413	1.90572	-0.237271	0	0	-6.24582	7.86016
ENSG00000120324	0	0	0	0	-2.64904	-1.30236	-1.63789	-0.97478	0	0	-3.89912	-4.29034	0
ENSG00000120327	0	0	0	0	-1.99907	-1.23619	-1.70472	-0.895244	0	0	-3.58097	-4.9426	0
ENSG00000120328	0	0	0	0	-2.43701	-1.31541	-1.70908	-0.973591	0	0	-3.89436	-4.65102	0
ENSG00000120437	3.50058	0	0	0.17438	4.27209	0.916602	1.25481	2.97944	0.348759	0	0	-5.64372	11.569
ENSG00000120451	0	0	0	0	0.718679	-0.0349355	-0.0776343	-0.0970429	0	0	0	0	-0.388172
ENSG00000120457	0	0	0	0	-2.8429	-1.33884	-1.64184	-1.01047	0	0	-4.04189	-4.16731	0
ENSG00000120471	0	0	0	0	-2.60409	-1.35149	-1.71909	-1.00767	0	0	-4.03067	-4.56479	0
ENSG00000120509	0	0	0	0	0.514249	-0.0349355	-0.0776343	-0.0970429	0	0	0	0	-0.388172
ENSG00000120539	2.37367	0	0	0	2.23164	0.420069	0.326912	1.94788	-0.174442	0	0	-6.15695	7.96595
ENSG00000120594	-7.65783	-4.29091	-4.29091	-2.18447	-4.77209	-3.83228	-7.05119	-7.74126	0	0	-4.36894	-4.29091	-26.5961
ENSG00000120645	0	0	0	0	-2.6881	-1.39378	-1.75856	-1.04206	0	0	-4.16826	-4.62454	0
ENSG00000120658	-2.8085	-3.61979	-3.61398	-1.80699	-2.05677	-2.47649	-2.91063	-1.89436	-3.61398	0	-3.96347	-6.97571	0
ENSG00000120705	2.13564	0	0	0	1.85526	0.266446	0.0291874	1.60021	-0.297169	0	0	-6.25491	6.69802
ENSG00000120708	-4.7777	-6.56827	-6.56744	-6.55387	-6.18725	-9.2512	-13.2181	-14.6333	-5.29691	-6.54031	-6.56744	-7.55729	-40.1284
ENSG00000120709	0	0	0	0	0.620175	-0.0349355	-0.0776343	-0.0970429	0	0	0	0	-0.388172
ENSG00000120725	0	0	0	0	-1.4586	-0.877698	-1.96619	-0.484461	-1.93784	0	0	-7.89309	0
ENSG00000120784	0	0	0	0	-1.05846	-0.795773	-1.8636	-0.423052	-1.69221	0	0	-7.62581	0
ENSG00000120802	0	0	0	0	1.33456	0.900459	1.24569	3.2566	0	0	0	-6.79794	13.0264
ENSG00000120820	0	0	0	0	-1.695	-1.21982	-1.75679	-0.868465	0	0	-3.47386	-5.31007	0
ENSG00000120833	0	0	0	0	0.401915	-0.277216	-1.38608	0	0	0	0	-6.9304	0
ENSG00000120875	2.14394	0	0	0	2.12744	0.461317	0.418506	2.07858	-0.190497	0	0	-6.22178	8.50481
ENSG00000120885	-5.23135	-7.14328	-7.18708	-6.52559	-4.33119	-6.24197	-5.54396	-5.13318	-5.84815	-7.20303	-7.48152	-7.18708	0
ENSG00000120889	2.01813	0	0	0	1.93486	0.375981	0.252446	1.88366	-0.2562	0	0	-6.27241	7.79084
ENSG00000120899	0	0	0	0	-1.03758	-0.780258	-1.85774	-0.40871	-1.63484	0	0	-7.65386	0
ENSG00000121089	0	0	0	0	-1.04317	-0.0349355	-0.0776343	-0.0970429	0	0	0	0	-0.388172
ENSG00000121104	0	0	0	0	-0.707669	-0.0349355	-0.0776343	-0.0970429	0	0	0	0	-0.388172
ENSG00000121152	2.60967	0	0	0	2.48912	0.482833	0.442804	2.07172	-0.100363	0	0	-6.07287	8.38725
ENSG00000121270	0	0	0	0	-1.90104	-0.937765	-2.07823	-0.52212	-2.08848	0	0	-8.30267	0
ENSG00000121316	0	0	0	-1.48716	-1.22708	-1.76418	-1.21668	-1.52085	-3.10907	0	-2.97432	0	0
ENSG00000121350	0	0	0	0	1.20695	0.822894	1.07169	3.04278	0	0	0	-6.81264	12.1711
ENSG00000121361	0	0	0	0	-1.32814	-0.277216	-1.38608	0	0	0	0	-6.9304	0
ENSG00000121380	0	0	0	0	-2.51258	-1.44429	-1.87411	-1.06946	0	0	-4.27785	-5.09269	0
ENSG00000121486	0	0	0	0	0.752763	-0.0349355	-0.0776343	-0.0970429	0	0	0	0	-0.388172
ENSG00000121552	0	0	0	0	-2.47362	-0.965054	-0.665554	-0.831943	0	-3.32777	0	0	0
ENSG00000121577	-2.26492	-3.08814	-3.08372	-1.54186	-1.61003	-2.23093	-2.73422	-1.68409	-3.08372	0	-3.65264	-6.93472	0
ENSG00000121579	0	0	0	0	1.24863	0.840451	1.11129	3.09097	0	0	0	-6.80743	12.3639
ENSG00000121621	2.30147	0	0	0	2.12016	0.584855	0.669343	2.38574	-0.130803	0	0	-6.19623	9.67375
ENSG00000121644	0	0	0	0	1.31206	0.887107	1.21573	3.2198	0	0	0	-6.80055	12.8792
ENSG00000121690	3.09433	0	0	0.627379	3.13698	0.138996	-0.376748	1.19024	1.25476	0	-1.37327	-6.6447	4.87947
ENSG00000121691	0	0	0	0	0.765704	-0.0349355	-0.0776343	-0.0970429	0	0	0	0	-0.388172
ENSG00000121716	-3.60029	-5.77608	-5.77856	-4.96197	-2.86212	-4.89083	-4.61482	-3.96786	-4.14537	-5.94752	-5.77856	-7.20264	0
ENSG00000121742	-8.61562	-4.82539	-4.82539	-5.29919	-6.42631	-6.87186	-5.57118	-5.75762	0	-12.4321	-10.5984	-4.82539	0
ENSG00000121743	2.53713	0	0	0.0350643	2.69164	0.884603	1.25944	3.09344	0.0701285	0	0	-6.07654	12.3036
ENSG00000121774	0	0	0	0	0.601638	-0.0349355	-0.0776343	-0.0970429	0	0	0	0	-0.388172
ENSG00000121797	0	0	0	0	-2.43293	-1.29625	-1.68277	-0.959696	0	0	-3.83878	-4.57508	0
ENSG00000121858	-5.86978	-4.88664	-4.88777	-2.44388	-3.89884	-3.65006	-3.56652	-2.93675	-6.85924	0	-4.88777	-6.08559	0
ENSG00000121892	2.17604	0	0	0	1.98142	0.341587	0.177998	1.78032	-0.250387	0	0	-6.23131	7.37169
ENSG00000121895	0	0	0	0	-1.88711	-1.30245	-1.82696	-0.937054	0	0	-3.74822	-5.38659	0
ENSG00000121904	0	0	0	0	-2.27575	-1.38265	-1.84495	-1.01366	0	0	-4.05464	-5.17012	0
ENSG00000121933	-3.19256	-3.82048	-3.82072	-1.91036	-2.16183	-2.63816	-2.90906	-2.05635	-4.40466	0	-3.82072	-6.31992	0
ENSG00000121964	0	0	0	0	-1.23205	-0.832425	-1.90816	-0.450794	-1.80317	0	0	-7.73761	0
ENSG00000121966	-3.39691	-3.98004	-3.98041	-1.99021	-2.38223	-2.80477	-2.99846	-2.20508	-4.83989	0	-3.98041	-6.17202	0
ENSG00000121988	0	0	0	0	-1.20488	0.281024	1.12793	1.40991	-1.13271	0	0	0	6.77235
ENSG00000122012	0	0	0	0	-1.72097	-1.26487	-1.81459	-0.901957	0	0	-3.60783	-5.46511	0
ENSG00000122068	0	0	0	0	1.20264	0.806926	1.03623	2.9984	0	0	0	-6.81243	11.9936
ENSG00000122126	0	0	0	0	0.553171	-0.0349355	-0.0776343	-0.0970429	0	0	0	0	-0.388172
ENSG00000122133	-4.00771	-3.62837	-3.64486	-4.19132	-2.52476	-3.99578	-2.75571	-3.44464	-3.64486	-4.73777	-5.39593	0	0
ENSG00000122176	-5.96109	-7.18506	-7.18506	-7.47646	-5.17072	-7.07934	-6.1211	-5.85511	-6.83873	-8.11419	-8.46754	-7.18506	0
ENSG00000122188	0	0	0	0	-2.35251	-1.28623	-1.68843	-0.948545	0	0	-3.79418	-4.64796	0
ENSG00000122203	0	0	0	0	0.574083	-0.0349355	-0.0776343	-0.0970429	0	0	0	0	-0.388172
ENSG00000122223	0	0	0	0	-2.28084	-1.24622	-1.64915	-0.916392	0	0	-3.66557	-4.58019	0
ENSG00000122254	0	0	0	-1.44011	-1.34396	-1.73798	-1.1986	-1.49826	-2.88021	0	-3.11281	0	0
ENSG00000122335	0	0	0	0	0.61749	-0.0349355	-0.0776343	-0.0970429	0	0	0	0	-0.388172
ENSG00000122432	0	0	0	0	-0.458422	-0.277216	-1.38608	0	0	0	0	-6.9304	0
ENSG00000122507	-3.14144	-2.09539	-2.09652	-1.04826	-3.07025	-1.71141	-3.76404	-2.6965	-2.09652	0	0	-8.03422	-8.68948
ENSG00000122550	0	0	0	0	0.505612	-0.0349355	-0.0776343	-0.0970429	0	0	0	0	-0.388172
ENSG00000122591	2.42194	0	0	0	2.42871	0.527071	0.538347	2.2036	-0.106587	0	0	-6.12265	8.92097
ENSG00000122679	0	0	0	0	-2.66212	-4.30813	-10.3637	-11.1769	0	0	0	-7.11102	-44.7077
ENSG00000122691	0	0	0	0	-2.82296	-1.357	-1.67268	-1.02247	0	0	-4.08986	-4.27353	0
ENSG00000122705	0	0	0	0	0.528009	-0.0349355	-0.0776343	-0.0970429	0	0	0	0	-0.388172
ENSG00000122707	0	0	0	0	0.680964	-0.0349355	-0.0776343	-0.0970429	0	0	0	0	-0.388172
ENSG00000122729	2.07901	0	0	0	1.94857	0.3597	0.217707	1.8364	-0.255605	0	0	-6.25705	7.60119
ENSG00000122741	0	0	0	0	0.684948	-0.0349355	-0.0776343	-0.0970429	0	0	0	0	-0.388172
ENSG00000122778	2.16874	0	0	0	1.67762	0.679568	0.880855	2.67459	-0.157602	0	0	-6.29408	10.856
ENSG00000122824	2.44293	0	0	0	2.40001	0.582037	1.23025	3.43833	0	0	-1.7584	-7.60207	15.5117
ENSG00000122861	-5.38731	-7.51468	-7.56705	-7.64861	-5.59026	-11.3914	-16.5226	-18.8399	-6.29738	-7.56705	-7.73018	-7.25358	-53.7648
ENSG00000122863	0	0	0	0	0.697431	-0.0349355	-0.0776343	-0.0970429	0	0	0	0	-0.388172
ENSG00000122870	0	0	0	0	0.650862	-0.0349355	-0.0776343	-0.0970429	0	0	0	0	-0.388172
ENSG00000122952	0	0	0	0	0.775947	-0.0349355	-0.0776343	-0.0970429	0	0	0	0	-0.388172
ENSG00000122958	0	0	0	0	0.781425	-0.0349355	-0.0776343	-0.0970429	0	0	0	0	-0.388172
ENSG00000122965	-3.07108	-2.06554	-2.0667	-1.03335	-2.95091	-1.69348	-3.73312	-2.66756	-2.0667	0	0	-7.99536	-8.60353
ENSG00000122966	2.37615	0	0	0.00696348	2.36559	-0.2019	-1.24971	0.0480416	1.33232	-1.15408	0.013927	-6.44071	0
ENSG00000123009	0	0	0	0	-1.41738	-1.18589	-1.77725	-0.830442	0	0	-3.32177	-5.56448	0
ENSG00000123080	2.05945	0	0	0	1.81622	0.271856	0.0427884	1.62266	-0.306167	0	0	-6.27669	6.7968
ENSG00000123091	2.32984	0	0	0	2.08768	0.350233	0.189641	1.78309	-0.221569	0	0	-6.18417	7.35394
ENSG00000123124	0	0	0	0	0.523095	-0.0349355	-0.0776343	-0.0970429	0	0	0	0	-0.388172
ENSG00000123130	0	0	0	0	0.485609	-0.0349355	-0.0776343	-0.0970429	0	0	0	0	-0.388172
ENSG00000123131	0	0	0	0	0.547859	-0.0349355	-0.0776343	-0.0970429	0	0	0	0	-0.388172
ENSG00000123136	0	0	0	0	0.572518	-0.0349355	-0.0776343	-0.0970429	0	0	0	0	-0.388172
ENSG00000123191	2.01153	0	0	0	1.59424	0.310572	0.130598	1.74363	-0.321365	0	0	-6.32151	7.29587
ENSG00000123213	0	0	0	0	0.798063	-0.0349355	-0.0776343	-0.0970429	0	0	0	0	-0.388172
ENSG00000123243	-6.04575	-7.03674	-7.08554	-6.47825	-4.51015	-6.26436	-5.59252	-5.14585	-5.87096	-7.08554	-7.62692	-7.37918	0
ENSG00000123329	-4.73631	-4.42807	-4.42882	-2.21441	-3.25551	-3.30098	-3.31019	-2.63894	-6.12694	0	-4.42882	-5.99519	0
ENSG00000123364	0	0	0	0	-1.99523	-1.21916	-1.68139	-0.882881	0	0	-3.53152	-4.87541	0
ENSG00000123405	0	0	0	0	-1.43758	-1.2191	-1.8196	-0.855184	0	0	-3.42074	-5.67724	0
ENSG00000123411	0	0	0	0	0.552098	-0.0349355	-0.0776343	-0.0970429	0	0	0	0	-0.388172
ENSG00000123416	0	0	0	0	0.401784	-0.277216	-1.38608	0	0	0	0	-6.9304	0
ENSG00000123444	0	0	0	0	0.599848	-0.0349355	-0.0776343	-0.0970429	0	0	0	0	-0.388172
ENSG00000123473	0	0	0	0	0.697184	-0.0349355	-0.0776343	-0.0970429	0	0	0	0	-0.388172
ENSG00000123485	0	0	0	0	0.699285	-0.0349355	-0.0776343	-0.0970429	0	0	0	0	-0.388172
ENSG00000123500	0	0	0	0	-2.51597	-1.43504	-1.86008	-1.06302	0	0	-4.25208	-5.04832	0
ENSG00000123505	2.66503	0	0	0	2.5676	0.509194	0.493185	2.12923	-0.0764435	0	0	-6.05099	8.59336
ENSG00000123575	0	0	0	0	0.763168	-0.0349355	-0.0776343	-0.0970429	0	0	0	0	-0.388172
ENSG00000123595	0	0	0	0	0.612023	-0.0349355	-0.0776343	-0.0970429	0	0	0	0	-0.388172
ENSG00000123643	0	0	0	0	1.21742	0.819715	1.06482	3.03376	0	0	0	-6.81093	12.135
ENSG00000123689	0	0	0	0	-2.3228	-1.26588	-1.66678	-0.932526	0	0	-3.7301	-4.60379	0
ENSG00000123728	0	0	0	0	0.656838	-0.0349355	-0.0776343	-0.0970429	0	0	0	0	-0.388172
ENSG00000123892	2.17134	0	0	0	2.16203	0.465852	0.426161	2.0855	-0.182398	0	0	-6.21119	8.52439
ENSG00000123901	0	0	0	0	-1.85542	-1.26688	-1.7841	-0.910059	0	0	-3.64024	-5.28029	0
ENSG00000123965	-2.22929	-1.7435	-1.7449	-0.87245	-1.87544	-1.3618	-3.1042	-1.95988	-1.7449	0	0	-7.68145	-6.09462
ENSG00000123975	3.06928	0	0	0.0742557	3.39656	0.755468	0.962188	2.66664	0.148511	0	0	-5.85563	10.5181
ENSG00000123983	2.13978	0	0	0	1.99517	0.366765	0.229617	1.8465	-0.24229	0	0	-6.23791	7.62829
ENSG00000123999	0	0	0	0	-1.24444	-1.15297	-1.77319	-0.798333	0	0	-3.19333	-5.67264	0
ENSG00000124092	0	0	0	0	-3.20428	-1.381	-1.61233	-1.05853	0	0	-4.23412	-3.82755	0
ENSG00000124102	-7.96286	-6.39289	-6.30676	-6.38491	-5.16891	-6.1267	-4.22531	-5.28164	-6.46306	-6.30676	-8.35673	0	0
ENSG00000124107	0	0	0	0	-2.39687	-0.965054	-0.665554	-0.831943	0	-3.32777	0	0	0
ENSG00000124116	0	0	0	0	-1.0717	-0.83374	-1.8686	-0.460021	-1.84008	0	0	-7.50291	0
ENSG00000124126	-2.58805	-4.97894	-4.98063	-4.22852	-2.09957	-4.31617	-4.17641	-3.48089	-3.47641	-5.46652	-4.98063	-6.95848	0
ENSG00000124140	0	0	0	0	-1.7125	-1.30484	-1.87368	-0.930108	0	0	-3.72043	-5.64798	0
ENSG00000124143	0	0	0	0	-1.67596	-1.20898	-1.74605	-0.859773	0	0	-3.43909	-5.29116	0
ENSG00000124172	0	0	0	0	-0.537373	-0.0349355	-0.0776343	-0.0970429	0	0	0	0	-0.388172
ENSG00000124191	0	0	0	0	-0.43466	-0.298739	-0.206027	-0.257534	-1.03014	0	0	0	0
ENSG00000124198	0	0	0	0	0.702965	-0.0349355	-0.0776343	-0.0970429	0	0	0	0	-0.388172
ENSG00000124207	0	0	0	0	0.694126	-0.0349355	-0.0776343	-0.0970429	0	0	0	0	-0.388172
ENSG00000124209	0	0	0	0	0.437	-0.0349355	-0.0776343	-0.0970429	0	0	0	0	-0.388172
ENSG00000124212	-6.41916	-7.3617	-7.3617	-7.30856	-5.14387	-6.96083	-6.06983	-5.74687	-6.65697	-7.96015	-8.37035	-7.3617	0
ENSG00000124215	0	0	0	0	-1.46266	-1.27747	-1.8966	-0.898148	0	0	-3.59259	-5.89041	0
ENSG00000124216	-2.97504	-3.80629	-3.80652	-1.90326	-2.1919	-2.63828	-2.91317	-2.05565	-4.41608	0	-3.80652	-6.34326	0
ENSG00000124224	0	0	0	0	1.38806	0.944775	1.34479	3.37909	0	0	0	-6.7924	13.5163
ENSG00000124275	0	0	0	0	0.565708	-0.0349355	-0.0776343	-0.0970429	0	0	0	0	-0.388172
ENSG00000124299	0	0	0	0	-0.426188	-0.298739	-0.206027	-0.257534	-1.03014	0	0	0	0
ENSG00000124343	0	0	0	0	-0.48131	-0.298739	-0.206027	-0.257534	-1.03014	0	0	0	0
ENSG00000124356	0	0	0	0	0.510009	-0.0349355	-0.0776343	-0.0970429	0	0	0	0	-0.388172
ENSG00000124422	0	0	0	0	0.619203	-0.0349355	-0.0776343	-0.0970429	0	0	0	0	-0.388172
ENSG00000124440	0	0	0	0	-2.82574	-1.38635	-1.71384	-1.04358	0	0	-4.17432	-4.39486	0
ENSG00000124466	-4.25674	-4.40242	-4.42284	-4.85384	-3.07039	-4.57007	-3.15177	-3.93972	-4.42284	-5.28485	-6.05118	0	0
ENSG00000124486	0	0	0	0	0.427681	-0.277216	-1.38608	0	0	0	0	-6.9304	0
ENSG00000124491	-6.74931	-5.33862	-5.33862	-4.36316	-4.92146	-5.73835	-4.87794	-4.76277	0	-10.3248	-8.72631	-5.33862	0
ENSG00000124541	0	0	0	0	0.565577	-0.0349355	-0.0776343	-0.0970429	0	0	0	0	-0.388172
ENSG00000124657	0	0	0	0	-0.96705	-0.277216	-1.38608	0	0	0	0	-6.9304	0
ENSG00000124713	0	0	0	0	-1.24195	-1.19141	-1.82862	-0.825686	0	0	-3.30274	-5.84035	0
ENSG00000124762	0	0	0	0	0.443598	-0.277216	-1.38608	0	0	0	0	-6.9304	0
ENSG00000124767	0	0	0	0	0.64521	-0.0349355	-0.0776343	-0.0970429	0	0	0	0	-0.388172
ENSG00000124772	-4.6049	-4.40776	-4.40849	-2.20425	-3.13926	-3.20213	-3.27623	-2.54688	-5.77903	0	-4.40849	-6.19364	0
ENSG00000124785	-5.19708	-5.63388	-5.63388	-3.88433	-4.09391	-5.09089	-4.48232	-4.19443	0	-9.00907	-7.76865	-5.63388	0
ENSG00000124788	0	0	0	0	-0.869198	-0.754217	-1.81496	-0.391226	-1.5649	0	0	-7.50988	0
ENSG00000124789	0	0	0	0	0.744692	-0.0349355	-0.0776343	-0.0970429	0	0	0	0	-0.388172
ENSG00000124813	0	0	0	0	-0.417502	-0.298739	-0.206027	-0.257534	-1.03014	0	0	0	0
ENSG00000124882	0	0	0	0	-0.274518	-1.28961	-2.20855	-0.847898	0	0	-3.39159	-7.65116	0
ENSG00000125046	-5.13355	-4.57969	-4.5761	-4.44067	-5.48572	-3.55851	-4.8316	-4.07961	-4.30523	0	-4.5761	-7.83953	-7.43712
ENSG00000125107	0	0	0	0	0.594281	-0.0349355	-0.0776343	-0.0970429	0	0	0	0	-0.388172
ENSG00000125144	-3.35301	-3.95673	-3.95709	-1.97855	-2.72613	-3.01306	-3.07945	-2.39717	-5.6316	0	-3.95709	-5.80855	0
ENSG00000125166	2.00763	0	0	0	1.75643	0.246221	-0.00681666	1.56525	-0.327329	0	0	-6.29508	6.58833
ENSG00000125245	0	0	0	0	-1.5339	-1.23232	-1.81455	-0.869406	0	0	-3.47763	-5.59514	0
ENSG00000125246	-2.84362	-1.97257	-1.97382	-0.98691	-2.66551	-1.53108	-3.41024	-2.27133	-1.97382	0	0	-7.96585	-7.11151
ENSG00000125249	0	0	0	0	1.34887	0.911682	1.2708	3.28761	0	0	0	-6.79643	13.1504
ENSG00000125266	0	0	0	0	0.503646	-0.298739	-0.206027	-0.257534	-1.03014	0	0	0	0
ENSG00000125304	0	0	0	0	0.587674	-0.0349355	-0.0776343	-0.0970429	0	0	0	0	-0.388172
ENSG00000125319	0	0	0	0	1.18682	0.8266	1.07958	3.05342	0	0	0	-6.8158	12.2137
ENSG00000125337	0	0	0	0	-1.90915	-1.25478	-1.75353	-0.904077	0	0	-3.61631	-5.15136	0
ENSG00000125347	0	0	0	-2.1143	-1.27108	-2.6106	-1.80042	-2.25052	0	-4.77347	-4.2286	0	0
ENSG00000125378	2.00834	0	0	0	2.04179	0.692404	0.896744	2.68928	-0.124003	0	0	-6.27339	10.8811
ENSG00000125398	-5.81981	-5.56781	-5.56781	-4.05995	-4.37657	-5.31928	-4.62844	-4.39359	0	-9.45447	-8.1199	-5.56781	0
ENSG00000125409	-3.15493	-3.88257	-3.88286	-1.94143	-2.10012	-2.53549	-2.90524	-1.95444	-3.9349	0	-3.88286	-6.70845	0
ENSG00000125462	0	0	0	0	-1.24751	-0.277216	-1.38608	0	0	0	0	-6.9304	0
ENSG00000125484	2.0165	0	0	0	1.73281	0.223813	-0.0520026	1.50893	-0.337862	0	0	-6.29572	6.37357
ENSG00000125571	0	0	0	0	-2.15708	-1.27571	-1.7219	-0.931335	0	0	-3.72534	-4.88414	0
ENSG00000125637	0	0	0	-1.38193	-1.00341	-1.64143	-1.13202	-1.41503	-2.76386	0	-2.89625	0	0
ENSG00000125695	0	0	0	0	-21.0419	-0.277216	-1.38608	0	0	0	0	-6.9304	0
ENSG00000125726	0	0	0	0	-1.99985	-1.23266	-1.6995	-0.892764	0	0	-3.57106	-4.92645	0
ENSG00000125730	-6.10906	-7.54013	-7.53421	-7.43308	-10.9662	-10.8814	-15.6282	-17.3713	-6.5411	-7.33195	-7.53421	-8.65544	-48.0781
ENSG00000125731	-4.13784	-4.24502	-4.24561	-2.1228	-2.60262	-2.84664	-3.10723	-2.22519	-4.65516	0	-4.24561	-6.6354	0
ENSG00000125735	0	0	0	0	-1.35182	-1.21138	-1.82985	-0.845411	0	0	-3.38164	-5.76763	0
ENSG00000125744	0	0	0	0	0.783022	-0.0349355	-0.0776343	-0.0970429	0	0	0	0	-0.388172
ENSG00000125775	0	0	0	-1.46029	-1.09096	-1.69524	-1.16913	-1.46142	-2.92508	0	-2.92058	0	0
ENSG00000125779	0	0	0	0	0.595455	-0.0349355	-0.0776343	-0.0970429	0	0	0	0	-0.388172
ENSG00000125810	-5.93797	-5.6828	-5.6828	-3.88342	-4.11287	-5.14398	-4.52737	-4.23851	0	-9.18719	-7.76685	-5.6828	0
ENSG00000125812	0	0	0	0	0.635782	-0.0349355	-0.0776343	-0.0970429	0	0	0	0	-0.388172
ENSG00000125817	0	0	0	0	0.694382	-0.0349355	-0.0776343	-0.0970429	0	0	0	0	-0.388172
ENSG00000125821	0	0	0	0	-0.688532	-0.0349355	-0.0776343	-0.0970429	0	0	0	0	-0.388172
ENSG00000125851	-9.59313	-9.53502	-9.57191	-9.96675	-8.54878	-9.56488	-8.07858	-7.94916	-9.57191	-10.3616	-11.8632	-8.59622	0
ENSG00000125864	0	0	0	-1.39053	-1.00467	-1.64549	-1.13482	-1.41853	-2.78106	0	-2.89305	0	0
ENSG00000125868	0	0	0	0	0.664265	-0.0349355	-0.0776343	-0.0970429	0	0	0	0	-0.388172
ENSG00000125870	0	0	0	0	0.51091	-0.0349355	-0.0776343	-0.0970429	0	0	0	0	-0.388172
ENSG00000125895	0	0	0	0	-1.33424	-1.19163	-1.80605	-0.830421	0	0	-3.32168	-5.70856	0
ENSG00000125910	0	0	0	0	-2.52756	-1.27251	-1.62546	-0.947419	0	0	-3.78968	-4.3376	0
ENSG00000125944	0	0	0	0	0.474225	-0.0349355	-0.0776343	-0.0970429	0	0	0	0	-0.388172
ENSG00000125968	0	0	0	-1.52449	-1.66722	-2.07878	-1.43364	-1.79205	-4.11921	0	-3.04899	0	0
ENSG00000125977	0	0	0	0	0.558348	-0.0349355	-0.0776343	-0.0970429	0	0	0	0	-0.388172
ENSG00000126091	-2.34698	-1.78528	-1.78666	-0.893332	-2.03053	-1.36584	-3.10311	-1.93943	-1.78666	0	0	-7.75781	-5.97107
ENSG00000126216	0	0	0	0	0.730202	-0.0349355	-0.0776343	-0.0970429	0	0	0	0	-0.388172
ENSG00000126218	0	0	0	0	-1.57574	-1.19103	-1.7453	-0.841966	0	0	-3.36786	-5.35864	0
ENSG00000126262	-5.07198	-5.3559	-5.35741	-2.67871	-3.96425	-3.57964	-3.67919	-2.8438	-6.01779	0	-5.35741	-7.02074	0
ENSG00000126264	-3.87532	-3.93151	-3.92917	-1.96459	-4.14312	-2.51024	-2.26418	-1.22418	-5.13367	0	-3.92917	-6.42419	4.16611
ENSG00000126458	0	0	0	0	0.43604	-0.277216	-1.38608	0	0	0	0	-6.9304	0
ENSG00000126562	-5.47949	-7.1369	-7.20584	-6.48742	-4.33841	-6.21535	-5.54531	-5.10628	-5.76901	-7.20584	-7.45029	-7.30141	0
ENSG00000126653	0	0	0	0	-1.20234	-0.83117	-1.90076	-0.451018	-1.80407	0	0	-7.69973	0
ENSG00000126709	-2.3346	-2.63379	-2.64424	-3.43063	-1.52134	-3.23032	-2.22781	-2.78476	-2.64424	-4.21703	-4.27777	0	0
ENSG00000126759	0	0	0	0	-1.25606	-1.15265	-1.76986	-0.798682	0	0	-3.19473	-5.65456	0
ENSG00000126767	0	0	0	0	0.776312	-0.0349355	-0.0776343	-0.0970429	0	0	0	0	-0.388172
ENSG00000126778	0	0	0	0	-2.9353	-1.37961	-1.67706	-1.0442	0	0	-4.17678	-4.20849	0
ENSG00000126785	-3.04011	-2.05257	-2.05374	-1.02687	-2.98762	-1.56009	-3.45276	-2.29392	-2.05374	0	0	-8.08811	-7.12195
ENSG00000126787	2.45394	0	0	0	2.39427	0.524015	0.532818	2.19628	-0.109028	0	0	-6.12105	8.89416
ENSG00000126804	2.16029	0	0	0	1.93356	0.329972	0.156137	1.75546	-0.261733	0	0	-6.24114	7.28356
ENSG00000126821	2.32315	0	0	0	2.11571	0.368291	0.22573	1.82772	-0.211995	0	0	-6.18222	7.52287
ENSG00000126838	0	0	0	0	-0.75112	-0.298739	-0.206027	-0.257534	-1.03014	0	0	0	0
ENSG00000126856	0	0	0	0	-0.490922	-0.298739	-0.206027	-0.257534	-1.03014	0	0	0	0
ENSG00000126858	0	0	0	0	0.522287	-0.0349355	-0.0776343	-0.0970429	0	0	0	0	-0.388172
ENSG00000126895	0	0	0	0	-1.96389	-1.23615	-1.71338	-0.89347	0	0	-3.57388	-4.99304	0
ENSG00000126947	0	0	0	0	1.34106	0.881322	1.20339	3.20322	0	0	0	-6.79597	12.8129
ENSG00000127081	0	0	0	0	0.408512	-0.0349355	-0.0776343	-0.0970429	0	0	0	0	-0.388172
ENSG00000127084	-6.72284	-5.26844	-5.26989	-2.63494	-4.53102	-4.00368	-3.80416	-3.24284	-7.70149	0	-5.26989	-6.04941	0
ENSG00000127152	0	0	0	0	-2.25552	-1.26291	-1.67923	-0.927065	0	0	-3.70826	-4.68789	0
ENSG00000127241	0	0	0	0	-1.54051	-0.277216	-1.38608	0	0	0	0	-6.9304	0
ENSG00000127314	2.31803	0	0	0	2.11225	0.373245	0.236074	1.8411	-0.210948	0	0	-6.18402	7.57534
ENSG00000127329	0	0	0	0	-1.92779	-1.20978	-1.68474	-0.872834	0	0	-3.49133	-4.93237	0
ENSG00000127334	2.40065	0	0	0	2.21263	0.405869	0.298096	1.91101	-0.179761	0	0	-6.15356	7.8238
ENSG00000127337	0	0	0	0	1.23826	0.82537	1.07769	3.04916	0	0	0	-6.80816	12.1966
ENSG00000127528	0	0	0	-1.44581	-1.05717	-1.69257	-1.16729	-1.45911	-2.94484	0	-2.89162	0	0
ENSG00000127533	0	0	0	0	-2.72131	-1.38463	-1.73729	-1.03718	0	0	-4.14871	-4.53774	0
ENSG00000127666	0	0	0	0	0.582364	-0.0349355	-0.0776343	-0.0970429	0	0	0	0	-0.388172
ENSG00000127688	2.81642	0	0	0.567601	2.18624	0.0522774	-0.506798	1.08291	1.1352	0	-1.44993	-6.86563	4.64636
ENSG00000127743	0	0	0	0	-1.75768	-1.22488	-1.74845	-0.875186	0	0	-3.50074	-5.2415	0
ENSG00000127774	0	0	0	0	0.714366	-0.0349355	-0.0776343	-0.0970429	0	0	0	0	-0.388172
ENSG00000127824	-3.31449	-3.54707	-3.56243	-4.16619	-2.31103	-3.91623	-2.70085	-3.37606	-3.56243	-4.76996	-5.17185	0	0
ENSG00000127870	0	0	0	0	0.427565	-0.277216	-1.38608	0	0	0	0	-6.9304	0
ENSG00000127884	0	0	0	0	0.598518	-0.0349355	-0.0776343	-0.0970429	0	0	0	0	-0.388172
ENSG00000127903	-2.46529	-3.58387	-3.57916	-1.78958	-2.25857	-2.55114	-3.0129	-1.94856	-3.57916	0	-4.21508	-7.27027	0
ENSG00000127914	-2.05179	-1.68204	-1.68346	-0.841732	-1.67744	-1.32157	-3.03286	-1.89151	-1.68346	0	0	-7.59826	-5.88258
ENSG00000127920	2.73592	0	0	0.097886	3.52657	0.914522	1.28833	3.08851	0.195772	0	0	-5.91241	12.1583
ENSG00000127951	-5.84145	-5.26138	-5.26138	-4.41247	-4.96421	-5.7195	-4.85162	-4.74918	0	-10.1718	-8.82493	-5.26138	0
ENSG00000127954	-7.37926	-5.42282	-5.42439	-2.71219	-4.72128	-4.14402	-3.88476	-3.36707	-8.04388	0	-5.42439	-5.95553	0
ENSG00000128218	0	0	0	0	-1.82757	-1.2469	-1.76252	-0.894394	0	0	-3.57757	-5.23502	0
ENSG00000128250	0	0	0	0	-1.11381	-0.277216	-1.38608	0	0	0	0	-6.9304	0
ENSG00000128268	0	0	0	0	-2.17563	-1.21787	-1.63481	-0.890906	0	0	-3.56363	-4.61043	0
ENSG00000128274	0	0	0	0	-1.14816	-1.19351	-1.85488	-0.822537	0	0	-3.29015	-5.98423	0
ENSG00000128284	-5.11533	-6.96155	-6.96155	-7.21975	-4.82527	-6.82721	-5.90869	-5.64547	-6.61288	-7.82663	-8.14238	-6.96155	0
ENSG00000128294	0	0	0	0	0.69831	-0.0349355	-0.0776343	-0.0970429	0	0	0	0	-0.388172
ENSG00000128342	0	0	0	0	0.472708	-0.298739	-0.206027	-0.257534	-1.03014	0	0	0	0
ENSG00000128383	0	0	0	0	-2.06065	-1.33326	-1.82786	-0.967685	0	0	-3.87074	-5.26857	0
ENSG00000128422	-12.4667	-7.53789	-7.39788	-8.06918	-7.58214	-7.86319	-5.42289	-6.77861	-8.74048	-7.39788	-10.9761	0	0
ENSG00000128510	-3.45724	-3.89832	-3.89863	-1.94931	-2.15241	-2.6138	-2.92268	-2.02926	-4.21843	0	-3.89863	-6.49634	0
ENSG00000128567	-5.76609	-7.15953	-7.15953	-7.42364	-5.073	-7.01504	-6.07236	-5.80057	-6.7555	-8.09178	-8.35499	-7.15953	0
ENSG00000128606	0	0	0	0	-1.96383	-1.27756	-1.77244	-0.923067	0	0	-3.69227	-5.16996	0
ENSG00000128617	0	0	0	0	-0.492559	-0.277216	-1.38608	0	0	0	0	-6.9304	0
ENSG00000128655	0	0	0	0	-0.528745	-0.277216	-1.38608	0	0	0	0	-6.9304	0
ENSG00000128656	0	0	0	0	-0.581208	-0.298739	-0.206027	-0.257534	-1.03014	0	0	0	0
ENSG00000128692	0	0	0	0	0.582146	-0.277216	-1.38608	0	0	0	0	-6.9304	0
ENSG00000128708	0	0	0	0	0.679248	-0.0349355	-0.0776343	-0.0970429	0	0	0	0	-0.388172
ENSG00000128709	0	0	0	-1.30714	-0.954415	-1.59821	-1.10222	-1.37777	-2.61428	0	-2.8968	0	0
ENSG00000128731	0	0	0	0	0.608177	-0.0349355	-0.0776343	-0.0970429	0	0	0	0	-0.388172
ENSG00000128805	-2.58678	-1.92104	-1.92259	-0.961296	-2.00717	-1.75913	-3.91122	-2.96184	-1.92259	0	0	-7.70873	-9.92477
ENSG00000128833	0	0	0	0	-1.40037	-1.2233	-1.8348	-0.856336	0	0	-3.42535	-5.74867	0
ENSG00000128849	0	0	0	0	-1.86457	-1.26617	-1.78083	-0.910006	0	0	-3.64002	-5.2641	0
ENSG00000128872	0	0	0	0	1.15955	0.828743	1.08388	3.05983	0	0	0	-6.81994	12.2393
ENSG00000128917	0	0	0	0	-1.34066	-1.16144	-1.76141	-0.809157	0	0	-3.23663	-5.5704	0
ENSG00000128918	-2.143	-3.12298	-3.11898	-1.55949	-1.77673	-2.29861	-2.81161	-1.73629	-3.11898	0	-3.82618	-7.1129	0
ENSG00000128923	0	0	0	0	0.699421	-0.0349355	-0.0776343	-0.0970429	0	0	0	0	-0.388172
ENSG00000128944	0	0	0	0	0.812431	-0.0349355	-0.0776343	-0.0970429	0	0	0	0	-0.388172
ENSG00000128951	0	0	0	0	0.603002	-0.0349355	-0.0776343	-0.0970429	0	0	0	0	-0.388172
ENSG00000128989	0	0	0	0	0.618057	-0.0349355	-0.0776343	-0.0970429	0	0	0	0	-0.388172
ENSG00000129009	-9.28924	-9.90829	-9.91237	-10.8818	-7.76146	-17.1554	-29.0409	-34.9722	0	-11.8513	-9.91237	-5.31608	-118.125
ENSG00000129038	-3.93412	-3.91375	-3.91125	-1.95562	-4.12501	-2.45482	-2.31169	-1.23348	-4.81768	0	-3.91125	-6.62452	3.79502
ENSG00000129116	0	0	0	-1.35817	-0.995011	-1.62919	-1.12358	-1.40448	-2.71634	0	-2.90156	0	0
ENSG00000129158	0	0	0	0	-0.995942	-0.780423	-1.84746	-0.410931	-1.64373	0	0	-7.59358	0
ENSG00000129167	0	0	0	0	-2.05239	-1.08041	-2.1221	-0.655987	-2.62395	0	0	-7.98654	0
ENSG00000129195	2.28566	0	0	0	2.19712	0.447552	0.385729	2.02754	-0.175513	0	0	-6.18153	8.28569
ENSG00000129204	-3.14003	-2.01292	-2.01438	-1.00719	-2.45082	-1.69246	-3.74753	-2.70041	-2.01438	0	0	-7.936	-8.78727
ENSG00000129244	-4.09589	-4.02278	-4.04163	-4.53183	-2.8065	-4.29709	-2.96351	-3.70439	-4.04163	-5.02203	-5.7539	0	0
ENSG00000129250	0	0	0	0	0.680202	-0.0349355	-0.0776343	-0.0970429	0	0	0	0	-0.388172
ENSG00000129255	0	0	0	0	0.55322	-0.0349355	-0.0776343	-0.0970429	0	0	0	0	-0.388172
ENSG00000129270	0	0	0	0	-2.63986	-1.27726	-1.60438	-0.956386	0	0	-3.82554	-4.19636	0
ENSG00000129277	-6.45696	-5.12458	-5.1259	-2.56295	-4.46176	-4.01486	-3.75777	-3.2633	-7.92731	0	-5.1259	-5.73563	0
ENSG00000129315	0	0	0	0	0.784074	-0.0349355	-0.0776343	-0.0970429	0	0	0	0	-0.388172
ENSG00000129317	0	0	0	0	1.11552	0.912516	1.26883	3.29375	0	0	0	-6.83087	13.175
ENSG00000129355	0	0	0	0	0.739497	-0.0349355	-0.0776343	-0.0970429	0	0	0	0	-0.388172
ENSG00000129450	0	0	0	0	-2.19071	-1.29292	-1.73809	-0.945301	0	0	-3.7812	-4.90924	0
ENSG00000129451	0	0	0	-4.13976	-4.54189	-4.90532	-3.38298	-4.22873	0	-8.63538	-8.27953	0	0
ENSG00000129465	0	0	0	0	1.0077	-0.3355	-1.33222	-0.0690568	-0.276227	0	0	-6.38485	0
ENSG00000129467	-2.40663	-3.55205	-3.55207	-1.77604	-1.86479	-2.47806	-2.77879	-1.9223	-4.13713	0	-3.55207	-6.20475	0
ENSG00000129515	0	0	0	0	0.451488	-0.0349355	-0.0776343	-0.0970429	0	0	0	0	-0.388172
ENSG00000129521	0	0	0	0	-0.495836	-0.298739	-0.206027	-0.257534	-1.03014	0	0	0	0
ENSG00000129538	0	0	0	-1.66389	-25.8324	-12.2351	-25.7102	-32.1377	0	-3.32777	0	0	-125.223
ENSG00000129636	0	0	0	0	-1.3306	-0.851909	-1.93339	-0.465231	-1.86092	0	0	-7.80604	0
ENSG00000129646	0	0	0	0	-1.08588	-1.16675	-1.83216	-0.800318	0	0	-3.20127	-5.95953	0
ENSG00000129682	-4.57471	-5.09582	-5.09712	-2.54856	-3.61319	-3.35186	-3.53639	-2.64458	-5.48121	0	-5.09712	-7.10362	0
ENSG00000129824	0	0	0	0	0.45171	-0.298739	-0.206027	-0.257534	-1.03014	0	0	0	0
ENSG00000129910	0	0	0	0	-1.23524	-1.17983	-1.81377	-0.817074	0	0	-3.2683	-5.80055	0
ENSG00000129946	-4.71832	-6.89135	-6.94751	-6.23691	-4.00198	-5.9662	-5.34195	-4.89781	-5.52631	-6.94751	-7.11744	-7.11851	0
ENSG00000129968	0	0	0	0	0.776309	-0.0349355	-0.0776343	-0.0970429	0	0	0	0	-0.388172
ENSG00000129993	0	0	0	0	-2.59592	-1.32023	-1.67655	-0.98492	0	0	-3.93968	-4.44307	0
ENSG00000130024	0	0	0	0	0.635092	-0.0349355	-0.0776343	-0.0970429	0	0	0	0	-0.388172
ENSG00000130045	0	0	0	0	-0.920181	-0.277216	-1.38608	0	0	0	0	-6.9304	0
ENSG00000130055	0	0	0	0	-1.98432	-1.31962	-1.82735	-0.954152	0	0	-3.81661	-5.32013	0
ENSG00000130164	0	0	0	0	1.12099	-0.319993	-1.30352	-0.0592889	-0.237156	0	0	-6.28045	0
ENSG00000130176	-5.30327	-4.64127	-4.6422	-2.3211	-3.4146	-3.35733	-3.39391	-2.67855	-6.072	0	-4.6422	-6.25537	0
ENSG00000130201	-4.87191	-4.46258	-4.46335	-2.23168	-2.98687	-3.11013	-3.24972	-2.46019	-5.3774	0	-4.46335	-6.40787	0
ENSG00000130203	-2.7236	-3.49878	-3.5142	-4.16403	-2.17183	-3.88661	-2.68042	-3.35053	-3.5142	-4.81385	-5.07405	0	0
ENSG00000130208	-2.8575	-3.68932	-3.70595	-4.32241	-2.3281	-4.03385	-2.78197	-3.47746	-3.70595	-4.93888	-5.26502	0	0
ENSG00000130222	0	0	0	-1.52405	-1.5253	-1.95589	-1.34889	-1.68612	-3.69636	0	-3.0481	0	0
ENSG00000130226	0	0	0	0	-3.27851	-1.39972	-1.62062	-1.07559	0	0	-4.30237	-3.80073	0
ENSG00000130227	0	0	0	0	1.20843	0.8112	1.0458	3.0102	0	0	0	-6.8118	12.0408
ENSG00000130254	0	0	0	0	-0.671683	-0.0349355	-0.0776343	-0.0970429	0	0	0	0	-0.388172
ENSG00000130300	0	0	0	-1.66389	-7.40247	-11.1947	-23.3981	-29.2476	0	-3.32777	0	0	-113.663
ENSG00000130303	-5.74919	-7.30995	-7.30801	-7.20797	-8.03957	-10.5408	-15.1298	-16.9727	-6.18535	-7.10793	-7.30801	-7.75848	-47.2895
ENSG00000130340	3.52804	0.123838	0.12299	0.970255	5.2079	2.53218	4.56967	7.22325	1.81752	-1.07252	0.12299	-6.04466	28.025
ENSG00000130347	0	0	0	0	0.592986	-0.0349355	-0.0776343	-0.0970429	0	0	0	0	-0.388172
ENSG00000130402	0	0	0	0	-0.416246	-0.298739	-0.206027	-0.257534	-1.03014	0	0	0	0
ENSG00000130413	-3.59729	-4.18823	-4.18877	-2.09439	-2.44711	-2.72391	-3.05578	-2.11275	-4.26223	0	-4.18877	-6.82792	0
ENSG00000130449	0	0	0	0	0.734811	-0.0349355	-0.0776343	-0.0970429	0	0	0	0	-0.388172
ENSG00000130508	2.43522	0	0	0.731215	3.73813	0.408687	0.14678	1.87279	1.46243	0	-1.43857	-6.75726	7.46729
ENSG00000130518	-3.72025	-4.85252	-4.84464	-2.42232	-3.26103	-3.12502	-3.41207	-2.44261	-4.84464	0	-4.9258	-7.28994	0
ENSG00000130528	0	0	0	0	-1.51941	-1.25607	-1.85201	-0.885663	0	0	-3.54265	-5.71739	0
ENSG00000130545	0	0	0	0	-1.00951	-0.277216	-1.38608	0	0	0	0	-6.9304	0
ENSG00000130559	0	0	0	0	0.629743	-0.0349355	-0.0776343	-0.0970429	0	0	0	0	-0.388172
ENSG00000130592	0	0	0	0	-2.28153	-0.965054	-0.665554	-0.831943	0	-3.32777	0	0	0
ENSG00000130600	-8.57611	-8.62316	-8.65822	-9.1793	-6.95219	-8.63987	-7.25235	-7.1894	-8.65822	-9.70037	-10.399	-7.50415	0
ENSG00000130635	-6.71185	-7.84911	-7.88467	-8.0413	-7.25208	-12.0782	-17.4903	-19.9644	-6.85353	-7.88467	-8.19793	-7.59364	-56.9216
ENSG00000130638	-2.7469	-1.93453	-1.93581	-0.967907	-2.49037	-1.55519	-3.4705	-2.36963	-1.93581	0	0	-7.87399	-7.54272
ENSG00000130649	0	0	0	-1.66904	-2.67361	-2.68862	-1.85422	-2.31777	-5.93302	0	-3.33808	0	0
ENSG00000130702	0	0	0	0	-0.874348	-0.755003	-1.81626	-0.39175	-1.567	0	0	-7.51432	0
ENSG00000130707	-3.87828	-4.05858	-4.05902	-2.02951	-2.44711	-2.79584	-3.03011	-2.18981	-4.70024	0	-4.05902	-6.39131	0
ENSG00000130748	3.25886	0	0	0.141093	3.95836	0.892016	1.21916	2.95874	0.282187	0	0	-5.73918	11.5528
ENSG00000130749	0	0	0	0	0.593906	-0.0349355	-0.0776343	-0.0970429	0	0	0	0	-0.388172
ENSG00000130755	-2.95701	-3.62406	-3.62221	-1.81111	-3.17316	-2.24047	-2.13088	-1.06241	-4.38684	0	-3.62221	-6.40476	3.75943
ENSG00000130762	0	0	0	-1.55317	-1.73973	-2.08894	-1.44064	-1.80081	-4.09689	0	-3.10634	0	0
ENSG00000130768	0	0	0	0	-1.48371	-1.22159	-1.81171	-0.859252	0	0	-3.43701	-5.62153	0
ENSG00000130783	0	0	0	0	-0.657155	-0.277216	-1.38608	0	0	0	0	-6.9304	0
ENSG00000130881	2.47373	0	0	0.0304078	2.90932	0.807848	1.09558	2.88285	0.0608155	0	0	-6.0535	11.4706
ENSG00000130940	0	0	0	-1.56569	-1.52335	-1.87717	-1.2946	-1.61825	-3.34162	0	-3.13138	0	0
ENSG00000130985	0	0	0	0	0.522779	-0.0349355	-0.0776343	-0.0970429	0	0	0	0	-0.388172
ENSG00000130988	0	0	0	0	-0.999122	-0.277216	-1.38608	0	0	0	0	-6.9304	0
ENSG00000131023	0	0	0	0	0.781473	-0.0349355	-0.0776343	-0.0970429	0	0	0	0	-0.388172
ENSG00000131080	0	0	0	-1.49836	-1.22093	-1.7381	-1.19869	-1.49836	-2.99672	0	-2.99672	0	0
ENSG00000131097	0	0	0	0	-0.414513	-0.277216	-1.38608	0	0	0	0	-6.9304	0
ENSG00000131100	0	0	0	0	0.714094	-0.0349355	-0.0776343	-0.0970429	0	0	0	0	-0.388172
ENSG00000131127	0	0	0	0	-0.663239	-0.0349355	-0.0776343	-0.0970429	0	0	0	0	-0.388172
ENSG00000131148	0	0	0	0	0.513125	-0.0349355	-0.0776343	-0.0970429	0	0	0	0	-0.388172
ENSG00000131153	0	0	0	0	0.690997	-0.0349355	-0.0776343	-0.0970429	0	0	0	0	-0.388172
ENSG00000131171	-2.23739	-1.74635	-1.74775	-0.873873	-1.87219	-1.38163	-3.1457	-2.01473	-1.74775	0	0	-7.66958	-6.31117
ENSG00000131203	0	0	0	0	-3.35232	-1.34126	-1.51895	-1.03746	0	0	-4.14986	-3.44492	0
ENSG00000131263	2.23521	0	0	0	1.98022	0.31828	0.129424	1.71633	-0.254351	0	0	-6.2182	7.11966
ENSG00000131373	0	0	0	0	1.23007	0.827042	1.08126	3.05394	0	0	0	-6.80945	12.2158
ENSG00000131378	0	0	0	0	-1.19573	-0.813267	-1.89831	-0.433605	-1.73442	0	0	-7.75715	0
ENSG00000131401	0	0	0	0	-2.39136	-1.0345	-2.20377	-0.593751	-2.375	0	0	-8.64384	0
ENSG00000131462	0	0	0	0	0.609004	-0.0349355	-0.0776343	-0.0970429	0	0	0	0	-0.388172
ENSG00000131467	0	0	0	0	0.634827	-0.0349355	-0.0776343	-0.0970429	0	0	0	0	-0.388172
ENSG00000131471	-4.52933	-4.38733	-4.38805	-2.19402	-3.09682	-3.17151	-3.26122	-2.51927	-5.68902	0	-4.38805	-6.22902	0
ENSG00000131473	0	0	0	0	0.657443	-0.0349355	-0.0776343	-0.0970429	0	0	0	0	-0.388172
ENSG00000131477	0	0	0	-1.40901	-1.04444	-1.66193	-1.14616	-1.43269	-2.81802	0	-2.91275	0	0
ENSG00000131484	0	0	0	0	-1.66581	-1.30563	-1.88638	-0.928355	0	0	-3.71342	-5.7185	0
ENSG00000131558	-3.42362	-2.22105	-2.22203	-1.11102	-3.59607	-1.78121	-3.8818	-2.8022	-2.22203	0	0	-8.20019	-8.98675
ENSG00000131620	0	0	0	0	-2.48242	-1.22916	-1.57483	-0.914193	0	0	-3.65677	-4.2174	0
ENSG00000131634	2.51596	0	0	0.0646042	3.20942	0.886124	1.24466	3.05675	0.129208	0	0	-6.00372	12.0978
ENSG00000131711	2.12421	0	0	0.60852	2.99365	0.250718	-0.0562461	1.648	1.21704	0	-1.5552	-6.87324	6.93017
ENSG00000131725	0	0	0	0	1.15836	0.806197	1.03389	2.99709	0	0	0	-6.81892	11.9884
ENSG00000131730	0	0	0	-1.18247	-0.9144	-1.53484	-1.05851	-1.32314	-2.36495	0	-2.92761	0	0
ENSG00000131746	0	0	0	0	-3.64496	-2.30448	-3.10395	-1.68369	0	-6.73475	0	-8.785	0
ENSG00000131747	2.17546	0	0	0	1.96328	0.328889	0.152644	1.74919	-0.257388	0	0	-6.23353	7.25414
ENSG00000131771	0	0	0	0	-1.87102	-1.19706	-1.68068	-0.860926	0	0	-3.4437	-4.9597	0
ENSG00000131844	0	0	0	0	0.496992	-0.0349355	-0.0776343	-0.0970429	0	0	0	0	-0.388172
ENSG00000131845	0	0	0	0	0.561251	-0.0349355	-0.0776343	-0.0970429	0	0	0	0	-0.388172
ENSG00000131849	0	0	0	0	0.426088	-0.0349355	-0.0776343	-0.0970429	0	0	0	0	-0.388172
ENSG00000131899	0	0	0	0	0.662064	-0.0349355	-0.0776343	-0.0970429	0	0	0	0	-0.388172
ENSG00000131914	0	0	0	0	-1.54489	-1.27072	-1.86659	-0.897404	0	0	-3.58962	-5.74333	0
ENSG00000131931	0	0	0	0	0.637423	-0.0349355	-0.0776343	-0.0970429	0	0	0	0	-0.388172
ENSG00000131941	0	0	0	0	0.581149	-0.0349355	-0.0776343	-0.0970429	0	0	0	0	-0.388172
ENSG00000131943	2.05085	0	0	0	1.77663	0.243007	-0.0147594	1.5523	-0.322507	0	0	-6.28301	6.53172
ENSG00000131969	-3.18648	-4.36705	-4.36055	-2.18028	-2.9345	-2.92563	-3.28577	-2.26847	-4.36055	0	-4.71333	-7.35499	0
ENSG00000132000	-3.99948	-4.22274	-4.22332	-2.11166	-3.0387	-3.16517	-3.21269	-2.52263	-5.86722	0	-4.22332	-5.97294	0
ENSG00000132026	0	0	0	0	-2.42034	-1.36731	-1.78722	-1.00987	0	0	-4.03947	-4.89665	0
ENSG00000132130	0	0	0	0	-1.2376	-1.21137	-1.85817	-0.83974	0	0	-3.35896	-5.93188	0
ENSG00000132142	0	0	0	0	0.595572	-0.0349355	-0.0776343	-0.0970429	0	0	0	0	-0.388172
ENSG00000132155	0	0	0	0	0.475935	-0.0349355	-0.0776343	-0.0970429	0	0	0	0	-0.388172
ENSG00000132182	-4.7917	-7.02718	-7.09252	-6.35482	-4.09286	-6.06701	-5.41607	-4.9838	-5.61713	-7.09252	-7.22553	-7.14517	0
ENSG00000132196	2.34093	0	0	0	2.17719	0.392023	0.271894	1.88249	-0.19427	0	0	-6.1705	7.72424
ENSG00000132274	-4.89921	-6.82316	-6.90177	-6.08723	-4.01189	-5.86802	-5.3318	-4.80166	-5.2727	-6.90177	-7.03217	-7.45235	0
ENSG00000132294	2.37462	0	0	0	2.17745	0.391423	0.270147	1.87856	-0.19159	0	0	-6.16349	7.70582
ENSG00000132297	0	0	0	0	-2.19578	-1.41509	-1.91103	-1.03288	0	0	-4.13152	-5.42366	0
ENSG00000132300	0	0	0	0	0.489006	-0.0349355	-0.0776343	-0.0970429	0	0	0	0	-0.388172
ENSG00000132305	0	0	0	0	0.496371	-0.0349355	-0.0776343	-0.0970429	0	0	0	0	-0.388172
ENSG00000132313	0	0	0	0	0.584551	-0.0349355	-0.0776343	-0.0970429	0	0	0	0	-0.388172
ENSG00000132323	0	0	0	0	0.5049	-0.0349355	-0.0776343	-0.0970429	0	0	0	0	-0.388172
ENSG00000132326	-2.18559	-2.96928	-2.96485	-1.83723	-1.83257	-2.19358	-2.79077	-1.77735	-2.96485	0	-3.43494	-6.84446	-0.709615
ENSG00000132329	0	0	0	-1.21287	-0.904653	-1.54623	-1.06637	-1.33296	-2.42573	0	-2.9061	0	0
ENSG00000132341	0	0	0	0	1.20957	0.812039	1.04768	3.01252	0	0	0	-6.81168	12.0501
ENSG00000132356	0	0	0	0	0.72028	-0.0349355	-0.0776343	-0.0970429	0	0	0	0	-0.388172
ENSG00000132361	0	0	0	0	0.695484	-0.0349355	-0.0776343	-0.0970429	0	0	0	0	-0.388172
ENSG00000132394	-2.40138	-1.8049	-1.80627	-0.903135	-2.09251	-1.38488	-3.13901	-1.97913	-1.80627	0	0	-7.77853	-6.11025
ENSG00000132429	2.37243	0	0	0.000629901	2.85016	0.692369	0.862732	2.59785	0.0012598	0	0	-6.07776	10.3902
ENSG00000132436	0	0	0	0	0.715742	-0.0349355	-0.0776343	-0.0970429	0	0	0	0	-0.388172
ENSG00000132463	0	0	0	0	0.547135	-0.0349355	-0.0776343	-0.0970429	0	0	0	0	-0.388172
ENSG00000132465	0	0	0	0	-3.62186	-2.27731	-3.08858	-1.6596	0	-6.6384	0	-8.8045	0
ENSG00000132466	0	0	0	0	0.728659	-0.0349355	-0.0776343	-0.0970429	0	0	0	0	-0.388172
ENSG00000132470	-7.42238	-8.16503	-8.13919	-8.40563	-10.4686	-12.7924	-18.4411	-21.0405	-7.66917	-8.13919	-8.67207	-8.04381	-59.6815
ENSG00000132517	0	0	0	0	-2.40102	-1.38826	-1.82189	-1.02388	0	0	-4.09554	-5.0139	0
ENSG00000132530	-3.47921	-3.25046	-3.26474	-3.8951	-2.1676	-3.70722	-2.55671	-3.19588	-3.26474	-4.52547	-4.99333	0	0
ENSG00000132549	0	0	0	0	-1.5125	-0.861012	-1.97875	-0.465262	-1.86105	0	0	-8.0327	0
ENSG00000132554	-4.5103	-5.96487	-5.96689	-2.98345	-4.54314	-3.78607	-3.94875	-2.99632	-6.01838	0	-5.96689	-7.75847	0
ENSG00000132561	-5.66268	-7.21007	-7.21079	-7.13286	-6.18447	-10.3606	-14.9046	-16.7647	-5.8682	-7.05492	-7.21079	-7.46425	-46.9247
ENSG00000132570	0	0	0	0	-1.01625	-0.789435	-1.85289	-0.418857	-1.67543	0	0	-7.58901	0
ENSG00000132622	0	0	0	0	-1.39527	-1.176	-1.76862	-0.822274	0	0	-3.2891	-5.55403	0
ENSG00000132640	2.1879	0	0	0	2.02364	0.358991	0.21197	1.82081	-0.237823	0	0	-6.22338	7.52106
ENSG00000132646	2.60537	0	0	0	2.41397	0.444416	0.366851	1.97935	-0.124123	0	0	-6.08315	8.04153
ENSG00000132669	-3.61907	-3.8578	-3.85625	-1.92812	-3.2586	-2.53051	-2.77793	-1.78814	-4.23021	0	-3.85625	-6.73707	0.93388
ENSG00000132677	0	0	0	0	-0.852959	-0.0349355	-0.0776343	-0.0970429	0	0	0	0	-0.388172
ENSG00000132698	0	0	0	0	-3.59424	-2.23939	-3.06788	-1.62581	0	-6.50325	0	-8.83616	0
ENSG00000132702	0	0	0	0	-1.36998	-1.17437	-1.77258	-0.819857	0	0	-3.27943	-5.58346	0
ENSG00000132704	0	0	0	0	-1.39726	-0.277216	-1.38608	0	0	0	0	-6.9304	0
ENSG00000132746	-8.06884	-7.56872	-7.57483	-8.04954	-6.10489	-7.69512	-6.61193	-6.37274	-7.57483	-8.52425	-9.39186	-7.56872	0
ENSG00000132819	0	0	0	0	0.762638	-0.0349355	-0.0776343	-0.0970429	0	0	0	0	-0.388172
ENSG00000132821	0	0	0	-1.52965	-1.59811	-2.009	-1.38552	-1.73189	-3.86827	0	-3.0593	0	0
ENSG00000132823	0	0	0	0	0.480725	-0.0349355	-0.0776343	-0.0970429	0	0	0	0	-0.388172
ENSG00000132825	0	0	0	0	0.698349	-0.0349355	-0.0776343	-0.0970429	0	0	0	0	-0.388172
ENSG00000132837	0	0	0	0	-0.629948	-0.277216	-1.38608	0	0	0	0	-6.9304	0
ENSG00000132840	0	0	0	0	-1.20634	-0.82847	-1.90163	-0.448145	-1.79258	0	0	-7.71555	0
ENSG00000132842	0	0	0	0	-0.865162	-0.755559	-1.81402	-0.392755	-1.57102	0	0	-7.49908	0
ENSG00000132849	-2.60666	-1.88627	-1.88757	-0.943786	-2.42188	-1.40117	-3.15428	-1.96399	-1.88757	0	0	-7.91545	-5.96838
ENSG00000132874	0	0	0	0	-1.66605	-1.31439	-1.89882	-0.934628	0	0	-3.73851	-5.75556	0
ENSG00000132912	0	0	0	0	0.723698	-0.0349355	-0.0776343	-0.0970429	0	0	0	0	-0.388172
ENSG00000132915	0	0	0	0	-2.27869	-1.48152	-1.9852	-1.08448	0	0	-4.33791	-5.5881	0
ENSG00000132932	0	0	0	0	-0.517564	-0.298739	-0.206027	-0.257534	-1.03014	0	0	0	0
ENSG00000132953	0	0	0	0	0.746493	-0.0349355	-0.0776343	-0.0970429	0	0	0	0	-0.388172
ENSG00000132965	0	0	0	0	-3.2641	-1.39125	-1.61213	-1.06883	0	0	-4.27531	-3.78532	0
ENSG00000132970	2.5017	0	0	0.758545	3.23335	0.273407	-0.188255	1.49264	1.51709	0	-1.45444	-6.91182	5.90789
ENSG00000133026	0	0	0	0	0.47465	-0.277216	-1.38608	0	0	0	0	-6.9304	0
ENSG00000133027	0	0	0	0	-0.48916	-0.298739	-0.206027	-0.257534	-1.03014	0	0	0	0
ENSG00000133028	0	0	0	0	0.59942	-0.0349355	-0.0776343	-0.0970429	0	0	0	0	-0.388172
ENSG00000133048	0	0	0	0	-2.23651	-0.965054	-0.665554	-0.831943	0	-3.32777	0	0	0
ENSG00000133059	0	0	0	0	0.662492	-0.0349355	-0.0776343	-0.0970429	0	0	0	0	-0.388172
ENSG00000133065	0	0	0	0	0.560033	-0.0349355	-0.0776343	-0.0970429	0	0	0	0	-0.388172
ENSG00000133101	0	0	0	-1.29509	0.952486	-1.25448	-1.63655	-2.04569	0	0	-2.59018	0	-5.59258
ENSG00000133104	0	0	0	0	1.23722	0.832224	1.09287	3.06825	0	0	0	-6.80867	12.273
ENSG00000133106	-3.0602	-3.86741	-3.86769	-1.93385	-2.14394	-2.56702	-2.91311	-1.98439	-4.06988	0	-3.86769	-6.62797	0
ENSG00000133107	0	0	0	0	-0.558018	-0.277216	-1.38608	0	0	0	0	-6.9304	0
ENSG00000133110	0	0	0	-1.66389	-14.2518	-12.5458	-26.4005	-33.0007	0	-3.32777	0	0	-128.675
ENSG00000133114	0	0	0	0	-1.24432	0.298208	1.16772	1.45965	-1.13633	0	0	0	6.97494
ENSG00000133119	0	0	0	0	0.659921	-0.0349355	-0.0776343	-0.0970429	0	0	0	0	-0.388172
ENSG00000133195	0	0	0	0	-1.60768	-0.909919	-2.00448	-0.509022	-2.03609	0	0	-7.98633	0
ENSG00000133216	-4.27002	-4.29005	-4.29068	-2.14534	-2.82731	-2.98771	-3.17295	-2.35312	-5.1218	0	-4.29068	-6.45226	0
ENSG00000133256	-3.92926	-4.75328	-4.7543	-2.37715	-3.12306	-3.06791	-3.34213	-2.39948	-4.84363	0	-4.7543	-7.11271	0
ENSG00000133275	0	0	0	0	0.507642	-0.0349355	-0.0776343	-0.0970429	0	0	0	0	-0.388172
ENSG00000133315	0	0	0	0	-0.599174	-0.298739	-0.206027	-0.257534	-1.03014	0	0	0	0
ENSG00000133321	0	0	0	-1.57765	-1.80231	-2.0982	-1.44703	-1.80879	-4.07985	0	-3.15531	0	0
ENSG00000133401	-2.52645	-3.35986	-3.35478	-1.67739	-1.82138	-2.35373	-2.81894	-1.78994	-3.35478	0	-3.80497	-6.93495	0
ENSG00000133424	0	0	0	0	-0.440084	-0.298739	-0.206027	-0.257534	-1.03014	0	0	0	0
ENSG00000133624	-3.41082	-3.92421	-3.91717	-2.69259	-3.76907	-2.69342	-3.28911	-2.3292	-3.91717	0	-3.93162	-7.12877	-1.46801
ENSG00000133640	0	0	0	0	-0.555436	-0.298739	-0.206027	-0.257534	-1.03014	0	0	0	0
ENSG00000133657	0	0	0	0	0.937007	-0.368681	-1.35119	-0.0984432	-0.393773	0	0	-6.36216	0
ENSG00000133665	0	0	0	0	-1.13685	-1.1759	-1.83257	-0.809387	0	0	-3.23755	-5.9253	0
ENSG00000133703	0	0	0	0	0.588365	-0.0349355	-0.0776343	-0.0970429	0	0	0	0	-0.388172
ENSG00000133704	0	0	0	0	0.59386	-0.0349355	-0.0776343	-0.0970429	0	0	0	0	-0.388172
ENSG00000133710	-7.50961	-7.53938	-7.57151	-8.02129	-5.96413	-7.64754	-6.54458	-6.33862	-7.57151	-8.47107	-9.31191	-7.36841	0
ENSG00000133808	0	0	0	0	-1.89095	-1.20691	-1.68978	-0.868954	0	0	-3.47582	-4.9731	0
ENSG00000133943	0	0	0	0	-0.600866	-0.0349355	-0.0776343	-0.0970429	0	0	0	0	-0.388172
ENSG00000133958	0	0	0	0	-0.924376	-0.277216	-1.38608	0	0	0	0	-6.9304	0
ENSG00000133962	0	0	0	-1.45053	-1.81529	-1.84065	-1.26941	-1.58676	-2.90106	0	-3.44599	0	0
ENSG00000134001	0	0	0	0	0.610129	-0.0349355	-0.0776343	-0.0970429	0	0	0	0	-0.388172
ENSG00000134020	0	0	0	0	-2.01944	-0.991687	-2.10993	-0.569701	-2.2788	0	0	-8.27085	0
ENSG00000134030	0	0	0	0	-0.40074	-0.298739	-0.206027	-0.257534	-1.03014	0	0	0	0
ENSG00000134042	0	0	0	0	-1.08597	-1.17442	-1.84307	-0.805805	0	0	-3.22322	-5.99215	0
ENSG00000134057	2.06868	0	0	0	1.87429	0.309936	0.118578	1.7152	-0.284103	0	0	-6.26792	7.14491
ENSG00000134109	2.03278	0	0	0	1.80327	0.271751	0.0434317	1.62532	-0.309995	0	0	-6.28411	6.81127
ENSG00000134115	0	0	0	0	-2.48396	-1.34018	-1.73276	-0.993628	0	0	-3.97451	-4.68928	0
ENSG00000134121	0	0	0	-1.24564	-1.10409	-1.6022	-1.10496	-1.38121	-2.49127	0	-3.03355	0	0
ENSG00000134138	-10.4781	-4.03748	-4.03748	-2.5624	-9.32308	-5.34681	-10.0527	-11.5565	0	0	-5.12481	-4.03748	-41.1013
ENSG00000134146	-3.33749	-2.18162	-2.18266	-1.09133	-3.4056	-1.7909	-3.91204	-2.85981	-2.18266	0	0	-8.12097	-9.25658
ENSG00000134160	0	0	0	0	0.42033	-0.298739	-0.206027	-0.257534	-1.03014	0	0	0	0
ENSG00000134201	0	0	0	0	-1.0764	-1.16929	-1.83813	-0.801663	0	0	-3.20665	-5.98401	0
ENSG00000134215	0	0	0	0	-1.26189	-0.823032	-1.9151	-0.440011	-1.76005	0	0	-7.81547	0
ENSG00000134243	0	0	0	0	1.25911	0.847952	1.12808	3.11167	0	0	0	-6.80628	12.4467
ENSG00000134248	0	0	0	0	0.595225	-0.0349355	-0.0776343	-0.0970429	0	0	0	0	-0.388172
ENSG00000134265	0	0	0	0	0.551973	-0.0349355	-0.0776343	-0.0970429	0	0	0	0	-0.388172
ENSG00000134285	0	0	0	-2.07928	-1.21944	-2.57412	-1.77526	-2.21907	0	-4.71773	-4.15855	0	0
ENSG00000134308	0	0	0	0	1.25585	0.845624	1.12287	3.10525	0	0	0	-6.80664	12.421
ENSG00000134313	0	0	0	0	0.728835	-0.0349355	-0.0776343	-0.0970429	0	0	0	0	-0.388172
ENSG00000134317	-4.42591	-4.31787	-4.31853	-2.15926	-2.92846	-3.07265	-3.20461	-2.43173	-5.4084	0	-4.31853	-6.29612	0
ENSG00000134321	-2.84344	-3.73466	-3.73483	-1.86742	-1.9753	-2.49787	-2.84378	-1.92912	-3.98164	0	-3.73483	-6.50243	0
ENSG00000134324	0	0	0	0	0.444518	-0.0349355	-0.0776343	-0.0970429	0	0	0	0	-0.388172
ENSG00000134339	-4.00806	-4.48813	-4.48892	-2.24446	-2.83968	-2.95053	-3.21674	-2.30718	-4.73981	0	-4.48892	-6.85497	0
ENSG00000134444	0	0	0	0	0.563641	-0.0349355	-0.0776343	-0.0970429	0	0	0	0	-0.388172
ENSG00000134452	0	0	0	0	0.641249	-0.0349355	-0.0776343	-0.0970429	0	0	0	0	-0.388172
ENSG00000134470	-3.2767	-3.82521	-3.82546	-1.91273	-2.0176	-2.53504	-2.87368	-1.96031	-4.01576	0	-3.82546	-6.52716	0
ENSG00000134489	0	0	0	0	-2.07179	-1.40242	-1.92372	-1.01768	0	0	-4.07071	-5.54791	0
ENSG00000134516	0	0	0	0	-0.60616	-0.298739	-0.206027	-0.257534	-1.03014	0	0	0	0
ENSG00000134532	0	0	0	0	-0.585658	-0.298739	-0.206027	-0.257534	-1.03014	0	0	0	0
ENSG00000134533	-7.41771	-5.50891	-5.51056	-2.75528	-4.68528	-4.05591	-3.89239	-3.27743	-7.59916	0	-5.51056	-6.35226	0
ENSG00000134539	-6.86034	-5.3083	-5.30977	-2.65489	-4.27341	-3.84071	-3.74805	-3.0911	-7.05461	0	-5.30977	-6.37589	0
ENSG00000134594	3.62502	0	0	0.941133	4.52751	0.678224	0.428307	2.16155	1.88227	0	-1.081	-6.50466	7.84494
ENSG00000134602	3.53023	0	0	1.00347	4.15893	0.468848	-0.0832893	1.57734	2.00695	0	-1.15676	-6.7258	5.45916
ENSG00000134612	0	0	0	0	-0.9981	-0.277216	-1.38608	0	0	0	0	-6.9304	0
ENSG00000134668	3.22781	0	0	0.836508	3.51995	0.140243	-0.594255	0.954669	1.67302	0	-1.33221	-6.78995	3.47787
ENSG00000134690	0	0	0	0	0.71957	-0.0349355	-0.0776343	-0.0970429	0	0	0	0	-0.388172
ENSG00000134755	0	0	0	0	-2.30114	-0.965054	-0.665554	-0.831943	0	-3.32777	0	0	0
ENSG00000134757	-6.91781	-5.43745	-5.43745	-4.3888	-4.90524	-5.7427	-4.89797	-4.76311	0	-10.2748	-8.7776	-5.43745	0
ENSG00000134760	0	0	0	-4.40986	-4.93834	-5.18549	-3.5762	-4.47025	0	-9.06128	-8.81972	0	0
ENSG00000134762	0	0	0	-4.03068	-4.2039	-4.67643	-3.22513	-4.03141	0	-8.06427	-8.06137	0	0
ENSG00000134765	0	0	0	0	-2.03939	-0.965054	-0.665554	-0.831943	0	-3.32777	0	0	0
ENSG00000134779	2.00025	0	0	0	1.75148	0.245572	-0.00785912	1.5645	-0.328784	0	0	-6.29731	6.5868
ENSG00000134802	0	0	0	0	0.450438	-0.277216	-1.38608	0	0	0	0	-6.9304	0
ENSG00000134824	2.48366	0	0	0.0864154	2.50922	-0.054679	-1.14555	0.174431	1.49459	-0.969703	0.172831	-6.42546	0
ENSG00000134827	-4.53437	-4.33805	-4.35865	-4.77902	-3.10073	-4.53532	-3.12781	-3.90976	-4.35865	-5.19939	-6.081	0	0
ENSG00000134852	2.10199	0	0	0	1.88601	0.306298	0.110215	1.70255	-0.281277	0	0	-6.25914	7.09149
ENSG00000134864	0	0	0	0	-0.46416	-0.298739	-0.206027	-0.257534	-1.03014	0	0	0	0
ENSG00000134874	2.72416	0	0	0.75659	3.33591	0.236531	-0.276316	1.36407	1.51318	0	-1.41828	-6.83787	5.36139
ENSG00000134882	-2.16836	-1.7222	-1.72361	-0.861803	-1.82199	-1.32503	-3.03098	-1.87056	-1.72361	0	0	-7.67266	-5.75861
ENSG00000134884	0	0	0	0	-0.456142	-0.298739	-0.206027	-0.257534	-1.03014	0	0	0	0
ENSG00000134905	0	0	0	0	0.620873	-0.0349355	-0.0776343	-0.0970429	0	0	0	0	-0.388172
ENSG00000134940	0	0	0	0	-0.580917	-0.277216	-1.38608	0	0	0	0	-6.9304	0
ENSG00000134954	2.22341	0	0	0	2.01721	0.346624	0.186337	1.78703	-0.24025	0	0	-6.21644	7.38838
ENSG00000134962	0	0	0	0	-1.49554	-1.32549	-1.95692	-0.934105	0	0	-3.73642	-6.04819	0
ENSG00000134970	0	0	0	0	0.941157	-0.365499	-1.35002	-0.0954957	-0.381983	0	0	-6.36811	0
ENSG00000134982	0	0	0	0	1.13054	-0.317954	-1.30107	-0.0577404	-0.230962	0	0	-6.27438	0
ENSG00000134986	-6.15951	-7.62432	-7.62432	-7.58694	-7.28145	-11.2441	-16.2334	-18.3857	-6.42754	-7.47029	-7.70359	-7.62432	-51.9413
ENSG00000134987	0	0	0	0	1.28877	0.872348	1.18264	3.1791	0	0	0	-6.8032	12.7164
ENSG00000135002	0	0	0	0	0.69449	-0.0349355	-0.0776343	-0.0970429	0	0	0	0	-0.388172
ENSG00000135018	2.13236	0	0	0	1.93771	0.328975	0.15437	1.75452	-0.264018	0	0	-6.24623	7.2821
ENSG00000135045	2.05037	0	0	0	1.75664	0.254149	0.0087659	1.58261	-0.320631	0	0	-6.28662	6.65108
ENSG00000135048	0	0	0	-0.607835	1.03364	-0.987153	-0.680795	-0.850994	0	-2.1883	-1.21567	0	0
ENSG00000135049	0	0	0	0	0.665162	-0.0349355	-0.0776343	-0.0970429	0	0	0	0	-0.388172
ENSG00000135063	-2.02118	-3.30826	-3.30196	-1.65098	-1.46562	-2.20667	-2.64779	-1.67711	-3.30196	0	-3.40648	-6.53049	0
ENSG00000135069	0	0	0	0	0.421606	-0.298739	-0.206027	-0.257534	-1.03014	0	0	0	0
ENSG00000135070	0	0	0	0	0.482258	-0.0349355	-0.0776343	-0.0970429	0	0	0	0	-0.388172
ENSG00000135077	-7.69436	-5.61096	-5.61268	-2.80634	-4.74835	-4.13924	-3.93066	-3.35311	-7.79975	0	-5.61268	-6.24088	0
ENSG00000135083	0	0	0	0	1.00635	-0.0349355	-0.0776343	-0.0970429	0	0	0	0	-0.388172
ENSG00000135094	-6.3744	-5.51981	-5.52147	-2.76074	-4.47057	-3.83919	-3.8391	-3.07137	-6.76403	0	-5.52147	-6.90999	0
ENSG00000135108	0	0	0	0	0.552429	-0.0349355	-0.0776343	-0.0970429	0	0	0	0	-0.388172
ENSG00000135119	0	0	0	0	-0.434304	-0.298739	-0.206027	-0.257534	-1.03014	0	0	0	0
ENSG00000135127	-2.85521	-3.6368	-3.63016	-1.81508	-1.88206	-2.41069	-2.82375	-1.84594	-3.63016	0	-3.75362	-6.73497	0
ENSG00000135144	0	0	0	0	-1.94191	-1.28011	-1.78152	-0.923802	0	0	-3.69521	-5.21238	0
ENSG00000135205	-3.13105	-4.07144	-4.06491	-2.03245	-2.41441	-2.69372	-3.06238	-2.08124	-4.06491	0	-4.26007	-6.98695	0
ENSG00000135218	2.89642	0	0	0.920076	5.76367	0.993841	1.20814	3.09184	1.84015	0	-1.17092	-6.32667	11.6981
ENSG00000135314	0	0	0	0	-1.13366	-1.15153	-1.79861	-0.791811	0	0	-3.16725	-5.82583	0
ENSG00000135316	0	0	0	0	0.410671	-0.277216	-1.38608	0	0	0	0	-6.9304	0
ENSG00000135318	3.88156	0.548163	0.546436	1.45234	6.41256	3.37719	5.86333	8.80876	2.35824	-0.69082	0.546436	-5.91838	33.0212
ENSG00000135334	0	0	0	0	0.555507	-0.0349355	-0.0776343	-0.0970429	0	0	0	0	-0.388172
ENSG00000135338	2.04691	0	0	0	1.36301	0.29459	0.101354	1.69962	-0.328021	0	0	-6.2917	7.12649
ENSG00000135365	0	0	0	0	-1.19262	0.286407	1.13897	1.42371	-1.13065	0	0	0	6.82549
ENSG00000135387	0	0	0	0	0.698927	-0.0349355	-0.0776343	-0.0970429	0	0	0	0	-0.388172
ENSG00000135407	0	0	0	0	-0.909937	-0.765238	-1.82552	-0.400134	-1.60053	0	0	-7.52707	0
ENSG00000135424	0	0	0	-1.25196	-0.90539	-1.56365	-1.07838	-1.34797	-2.50392	0	-2.88797	0	0
ENSG00000135447	0	0	0	0	-2.06182	-1.36829	-1.87753	-0.992786	0	0	-3.97114	-5.41651	0
ENSG00000135472	0	0	0	0	-1.5105	-1.24052	-1.83206	-0.87411	0	0	-3.49644	-5.66384	0
ENSG00000135476	0	0	0	0	0.691823	-0.0349355	-0.0776343	-0.0970429	0	0	0	0	-0.388172
ENSG00000135480	-5.43953	-5.05733	-5.0586	-2.5293	-3.76958	-3.45862	-3.56762	-2.7451	-5.92178	0	-5.0586	-6.85771	0
ENSG00000135502	0	0	0	0	-1.21813	-1.24159	-1.90608	-0.860374	0	0	-3.44149	-6.08891	0
ENSG00000135519	0	0	0	0	-1.1867	-1.2139	-1.87439	-0.839021	0	0	-3.35608	-6.01586	0
ENSG00000135535	0	0	0	0	0.73954	-0.0349355	-0.0776343	-0.0970429	0	0	0	0	-0.388172
ENSG00000135540	2.43688	-0.366055	-0.365008	0.442415	3.21762	1.796	3.51052	6.02376	1.24984	-1.43911	-0.365008	-6.54245	24.6493
ENSG00000135547	-3.92592	-4.1239	-4.12439	-2.0622	-2.62631	-2.89762	-3.08848	-2.27993	-4.99531	0	-4.12439	-6.32268	0
ENSG00000135604	2.63875	0	0	0	2.37204	0.733051	0.958837	2.72258	-0.0161626	0	0	-6.09614	10.9065
ENSG00000135622	2.01103	0	0	0	1.84098	0.33701	0.176059	1.79158	-0.282594	0	0	-6.28605	7.44893
ENSG00000135625	0	0	0	0	1.30225	-0.818265	-1.92746	-0.432773	0	0	-1.73109	-7.9062	0
ENSG00000135636	-3.28279	-3.87469	-3.87497	-1.93749	-2.13891	-2.59303	-2.91404	-2.01022	-4.16591	0	-3.87497	-6.52933	0
ENSG00000135643	-3.62943	-4.31363	-4.30565	-2.15283	-2.72683	-2.80799	-3.16667	-2.17465	-4.30565	0	-4.39295	-7.13477	0
ENSG00000135678	0	0	0	0	-0.47988	-0.298739	-0.206027	-0.257534	-1.03014	0	0	0	0
ENSG00000135686	0	0	0	0	0.731832	-0.0349355	-0.0776343	-0.0970429	0	0	0	0	-0.388172
ENSG00000135720	0	0	0	0	1.36833	0.923163	1.29657	3.31925	0	0	0	-6.79417	13.277
ENSG00000135744	0	0	0	-3.58352	-3.52822	-4.20003	-2.89657	-3.62072	0	-7.31582	-7.16705	0	0
ENSG00000135750	0	0	0	0	-1.65892	-0.277216	-1.38608	0	0	0	0	-6.9304	0
ENSG00000135773	0	0	0	0	-0.664376	-0.277216	-1.38608	0	0	0	0	-6.9304	0
ENSG00000135776	0	0	0	0	1.3276	0.939273	1.3316	3.36476	0	0	0	-6.80102	13.459
ENSG00000135801	0	0	0	0	0.640076	-0.0349355	-0.0776343	-0.0970429	0	0	0	0	-0.388172
ENSG00000135837	0	0	0	0	0.717942	-0.0349355	-0.0776343	-0.0970429	0	0	0	0	-0.388172
ENSG00000135847	0	0	0	0	-1.4387	-0.879899	-1.96137	-0.487625	-1.9505	0	0	-7.85635	0
ENSG00000135870	0	0	0	0	0.615521	-0.0349355	-0.0776343	-0.0970429	0	0	0	0	-0.388172
ENSG00000135916	0	0	0	0	0.415435	-0.277216	-1.38608	0	0	0	0	-6.9304	0
ENSG00000135917	-2.35013	-3.39661	-3.39214	-1.69607	-2.01447	-2.43445	-2.91095	-1.85227	-3.39214	0	-4.01693	-7.14566	0
ENSG00000135926	0	0	0	0	0.600331	-0.0349355	-0.0776343	-0.0970429	0	0	0	0	-0.388172
ENSG00000135931	2.04771	0	0	0	1.77856	-0.176971	-0.304267	1.49579	0	0	-2.07638	-7.50448	8.05952
ENSG00000135932	0	0	0	0	0.708676	-0.0349355	-0.0776343	-0.0970429	0	0	0	0	-0.388172
ENSG00000135956	0	0	0	0	0.531056	-0.0349355	-0.0776343	-0.0970429	0	0	0	0	-0.388172
ENSG00000136002	0	0	0	-1.59806	-1.56938	-1.8574	-1.28097	-1.60121	-3.20872	0	-3.19612	0	0
ENSG00000136010	2.23902	0	0	0	2.0715	0.52862	0.556849	2.24949	-0.163239	0	0	-6.21371	9.16119
ENSG00000136021	2.16838	0	0	0	1.95525	0.326156	0.147437	1.74331	-0.259971	0	0	-6.23606	7.23322
ENSG00000136040	2.1919	0	0	0	2.2164	0.492041	0.477562	2.14697	-0.164327	0	0	-6.20007	8.75221
ENSG00000136045	0	0	0	0	0.554192	-0.0349355	-0.0776343	-0.0970429	0	0	0	0	-0.388172
ENSG00000136059	-2.20293	0	0	-1.36837	-1.75305	-0.408723	1.59973	1.99967	-2.73674	0	-2.90628	0	13.6417
ENSG00000136108	2.70183	0	0	0	2.71234	0.563023	0.597758	2.25329	-0.0359274	0	0	-6.02435	9.04907
ENSG00000136143	0	0	0	0	0.611227	-0.0349355	-0.0776343	-0.0970429	0	0	0	0	-0.388172
ENSG00000136155	0	0	0	0	-1.88731	-1.22443	-1.71567	-0.8813	0	0	-3.5252	-5.05316	0
ENSG00000136158	2.04743	0	0	0	1.80247	0.264687	0.028775	1.60619	-0.311527	0	0	-6.28088	6.73628
ENSG00000136159	0	0	0	0	0.504515	-0.0349355	-0.0776343	-0.0970429	0	0	0	0	-0.388172
ENSG00000136193	0	0	0	0	1.14786	-0.293797	-1.29569	-0.0346587	-0.138635	0	0	-6.33983	0
ENSG00000136197	0	0	0	0	0.518972	-0.298739	-0.206027	-0.257534	-1.03014	0	0	0	0
ENSG00000136237	0	0	0	-1.23521	-0.981886	-1.57217	-1.08425	-1.35532	-2.47042	0	-2.95085	0	0
ENSG00000136238	0	0	0	0	0.471968	-0.0349355	-0.0776343	-0.0970429	0	0	0	0	-0.388172
ENSG00000136250	-6.09227	-4.95533	-4.95408	-3.48057	-5.21435	-3.69707	-4.00895	-3.29669	-6.22563	0	-4.95408	-6.85799	-2.00706
ENSG00000136267	0	0	0	0	-1.73629	-1.36755	-1.9572	-0.976112	0	0	-3.90445	-5.88155	0
ENSG00000136295	2.70654	0	0	0.675321	3.71564	0.306493	-0.028561	1.62492	1.35064	0	-1.41453	-6.64247	6.56356
ENSG00000136379	0	0	0	-0.467025	1.2487	-0.835646	-0.576307	-0.720384	0	-1.94749	-0.93405	0	0
ENSG00000136449	0	0	0	0	-1.84109	-0.277216	-1.38608	0	0	0	0	-6.9304	0
ENSG00000136451	0	0	0	0	1.27654	0.860308	1.15576	3.14579	0	0	0	-6.80437	12.5831
ENSG00000136457	0	0	0	-1.46171	-1.62925	-1.80687	-1.24612	-1.55765	-2.92341	0	-3.30718	0	0
ENSG00000136478	0	0	0	0	0.66284	-0.0349355	-0.0776343	-0.0970429	0	0	0	0	-0.388172
ENSG00000136485	0	0	0	0	0.527439	-0.0349355	-0.0776343	-0.0970429	0	0	0	0	-0.388172
ENSG00000136527	0	0	0	0	0.415553	-0.0349355	-0.0776343	-0.0970429	0	0	0	0	-0.388172
ENSG00000136536	0	0	0	0	0.675765	-0.0349355	-0.0776343	-0.0970429	0	0	0	0	-0.388172
ENSG00000136573	0	0	0	0	-1.10762	-0.277216	-1.38608	0	0	0	0	-6.9304	0
ENSG00000136630	-3.1088	-3.82681	-3.82706	-1.91353	-2.17224	-2.62832	-2.91263	-2.04579	-4.35612	0	-3.82706	-6.37997	0
ENSG00000136634	0	0	0	0	-0.561632	-0.277216	-1.38608	0	0	0	0	-6.9304	0
ENSG00000136636	0	0	0	0	0.692691	-0.0349355	-0.0776343	-0.0970429	0	0	0	0	-0.388172
ENSG00000136653	-3.279	-3.91283	-3.91315	-1.95658	-2.4348	-2.80084	-2.99663	-2.20152	-4.89292	0	-3.91315	-6.17707	0
ENSG00000136689	-5.08477	-5.54055	-5.54055	-3.90683	-4.16656	-5.13038	-4.49346	-4.23169	0	-9.11311	-7.81365	-5.54055	0
ENSG00000136696	0	0	0	0	-1.68617	-1.23298	-1.77774	-0.877434	0	0	-3.50973	-5.37896	0
ENSG00000136709	0	0	0	0	0.447967	-0.0349355	-0.0776343	-0.0970429	0	0	0	0	-0.388172
ENSG00000136715	0	0	0	0	0.575052	-0.0349355	-0.0776343	-0.0970429	0	0	0	0	-0.388172
ENSG00000136731	0	0	0	0	0.452367	-0.0349355	-0.0776343	-0.0970429	0	0	0	0	-0.388172
ENSG00000136738	0	0	0	0	1.46295	0.984303	1.43362	3.48789	0	0	0	-6.78346	13.9516
ENSG00000136758	0	0	0	0	0.784487	-0.0349355	-0.0776343	-0.0970429	0	0	0	0	-0.388172
ENSG00000136770	-2.08626	-1.69384	-1.69526	-0.847629	-1.74206	-1.29052	-2.96417	-1.79317	-1.69526	0	0	-7.64817	-5.47742
ENSG00000136824	2.51424	0	0	0	2.4219	0.511156	0.504606	2.15673	-0.105556	0	0	-6.1039	8.73248
ENSG00000136828	0	0	0	0	-0.402096	-0.298739	-0.206027	-0.257534	-1.03014	0	0	0	0
ENSG00000136842	0	0	0	0	-0.495156	-0.298739	-0.206027	-0.257534	-1.03014	0	0	0	0
ENSG00000136854	0	0	0	0	1.47446	0.991506	1.44978	3.50776	0	0	0	-6.78214	14.031
ENSG00000136859	0	0	0	0	1.73028	1.14511	1.7944	3.93114	0	0	0	-6.75257	15.7246
ENSG00000136869	0	0	0	0	1.09586	-0.324715	-1.30994	-0.0627266	-0.250906	0	0	-6.29881	0
ENSG00000136875	0	0	0	0	0.531933	-0.0349355	-0.0776343	-0.0970429	0	0	0	0	-0.388172
ENSG00000136881	0	0	0	0	-3.02597	-1.31797	-1.56668	-1.00464	0	0	-4.01855	-3.81487	0
ENSG00000136883	0	0	0	0	-1.40465	-1.21069	-1.81577	-0.84754	0	0	-3.39016	-5.68871	0
ENSG00000136891	0	0	0	0	0.787268	-0.0349355	-0.0776343	-0.0970429	0	0	0	0	-0.388172
ENSG00000136895	0	0	0	0	-0.481454	-0.298739	-0.206027	-0.257534	-1.03014	0	0	0	0
ENSG00000136937	0	0	0	0	0.74712	-0.0349355	-0.0776343	-0.0970429	0	0	0	0	-0.388172
ENSG00000136940	0	0	0	0	0.502038	-0.0349355	-0.0776343	-0.0970429	0	0	0	0	-0.388172
ENSG00000136943	2.0177	0	0	0	2.0743	0.573955	0.652921	2.38141	-0.164554	0	0	-6.26103	9.69019
ENSG00000136982	0	0	0	0	1.34015	0.921047	1.29141	3.31382	0	0	0	-6.79821	13.2553
ENSG00000136999	0	0	0	0	1.39428	-0.228577	-1.23185	0.0177929	0.0711718	0	0	-6.23041	0
ENSG00000137040	0	0	0	0	1.25394	0.884815	1.2097	3.21437	0	0	0	-6.809	12.8575
ENSG00000137055	0	0	0	0	0.774731	-0.0349355	-0.0776343	-0.0970429	0	0	0	0	-0.388172
ENSG00000137100	0	0	0	0	0.609038	-0.0349355	-0.0776343	-0.0970429	0	0	0	0	-0.388172
ENSG00000137145	0	0	0	0	0.678645	-0.0349355	-0.0776343	-0.0970429	0	0	0	0	-0.388172
ENSG00000137177	0	0	0	0	-0.942027	-0.76402	-1.8334	-0.397341	-1.58936	0	0	-7.57761	0
ENSG00000137218	-2.64536	-1.89547	-1.89678	-0.948391	-2.3641	-1.50787	-3.37916	-2.26339	-1.89678	0	0	-7.84221	-7.15679
ENSG00000137225	0	0	0	0	-0.475338	-0.277216	-1.38608	0	0	0	0	-6.9304	0
ENSG00000137273	0	0	0	-0.427258	1.76886	-0.951897	-1.73554	-2.16943	-0.854515	0	0	0	-7.8232
ENSG00000137285	0	0	0	-1.32051	-1.03858	-1.62163	-1.11837	-1.39796	-2.64103	0	-2.9508	0	0
ENSG00000137309	0	0	0	0	1.2234	0.822186	1.07039	3.04054	0	0	0	-6.81018	12.1621
ENSG00000137310	0	0	0	0	1.30978	0.88889	1.21965	3.2248	0	0	0	-6.80098	12.8992
ENSG00000137331	0	0	0	0	1.18595	-0.300134	-1.28657	-0.04282	-0.17128	0	0	-6.26157	0
ENSG00000137337	0	0	0	0	0.636527	-0.0349355	-0.0776343	-0.0970429	0	0	0	0	-0.388172
ENSG00000137338	0	0	0	0	0.507515	-0.0349355	-0.0776343	-0.0970429	0	0	0	0	-0.388172
ENSG00000137409	0	0	0	0	0.543079	-0.0349355	-0.0776343	-0.0970429	0	0	0	0	-0.388172
ENSG00000137414	0	0	0	0	0.594372	-0.0349355	-0.0776343	-0.0970429	0	0	0	0	-0.388172
ENSG00000137441	0	0	0	-1.58175	-1.87425	-2.15332	-1.48505	-1.85631	-4.26174	0	-3.1635	0	0
ENSG00000137449	0	0	0	0	1.23423	0.83006	1.08802	3.06228	0	0	0	-6.809	12.2491
ENSG00000137474	-6.54093	-5.12265	-5.12397	-2.56198	-4.05109	-3.75249	-3.65448	-3.0216	-6.96242	0	-5.12397	-6.18603	0
ENSG00000137478	-2.67346	-1.90619	-1.9075	-0.953749	-2.43599	-1.4673	-3.29042	-2.13858	-1.9075	0	0	-7.89777	-6.64681
ENSG00000137491	-4.84912	-7.50767	-7.54002	-8.06393	-5.36085	-7.50213	-6.31522	-6.23909	-7.54002	-8.58783	-8.82851	-6.61972	0
ENSG00000137492	0	0	0	0	1.25587	0.845694	1.12303	3.10544	0	0	0	-6.80664	12.4218
ENSG00000137496	-4.04028	-3.93145	-3.93145	-3.79625	-4.07267	-2.94582	-3.89286	-2.95353	-3.66106	0	-4.22164	-7.65018	-3.93145
ENSG00000137507	-4.03589	-6.2704	-6.29486	-5.48617	-3.29808	-5.30356	-4.89285	-4.32499	-4.67749	-6.32761	-6.29486	-7.1643	0
ENSG00000137558	-2.89727	-3.50429	-3.52015	-4.15748	-2.223	-3.901	-2.69034	-3.36293	-3.52015	-4.79481	-5.13677	0	0
ENSG00000137563	0	0	0	0	0.415066	-0.277216	-1.38608	0	0	0	0	-6.9304	0
ENSG00000137573	-9.2122	-9.1304	-9.14925	-9.45793	-9.50105	-14.9851	-21.8954	-25.4858	-8.62848	-9.14925	-9.7666	-7.53378	-74.3987
ENSG00000137642	-8.35368	-9.89394	-10.0043	-10.3181	-7.88371	-16.5174	-24.3577	-28.5658	-9.02719	-10.0043	-10.6318	-7.52521	-84.6
ENSG00000137691	-3.13579	-4.03242	-4.02585	-2.01292	-2.38673	-2.67244	-3.04808	-2.06283	-4.02585	0	-4.22546	-6.98912	0
ENSG00000137699	-10.7011	-3.77087	-3.86033	-1.93016	-7.67657	-3.37686	-4.55318	-2.46623	-3.86033	-6.00459	0	-12.901	0
ENSG00000137700	0	0	0	0	1.27138	0.856662	1.14759	3.13572	0	0	0	-6.80493	12.5429
ENSG00000137713	0	0	0	0	0.695412	-0.0349355	-0.0776343	-0.0970429	0	0	0	0	-0.388172
ENSG00000137714	0	0	0	0	1.31748	0.888863	1.21971	3.2246	0	0	0	-6.79984	12.8984
ENSG00000137747	0	0	0	-1.46381	-1.12665	-1.71985	-1.1861	-1.48263	-3.0029	0	-2.92761	0	0
ENSG00000137760	0	0	0	0	0.569149	-0.0349355	-0.0776343	-0.0970429	0	0	0	0	-0.388172
ENSG00000137764	-2.8694	-1.98285	-1.98409	-0.992047	-2.66827	-1.58891	-3.5307	-2.42978	-1.98409	0	0	-7.93439	-7.73502
ENSG00000137804	2.0036	0	0	0	1.70147	0.203776	-0.0917318	1.46086	-0.350249	0	0	-6.30211	6.1937
ENSG00000137807	0	0	0	0	0.766228	-0.0349355	-0.0776343	-0.0970429	0	0	0	0	-0.388172
ENSG00000137809	0	0	0	0	-1.61476	-1.20881	-1.76098	-0.856614	0	0	-3.42645	-5.37845	0
ENSG00000137834	-3.12336	-2.08863	-2.08977	-1.04488	-3.12691	-1.59219	-3.51227	-2.35893	-2.08977	0	0	-8.12562	-7.34595
ENSG00000137841	-2.57343	-3.62691	-3.62699	-1.81349	-1.87426	-2.45547	-2.79628	-1.89622	-3.95789	0	-3.62699	-6.39651	0
ENSG00000137843	0	0	0	-1.61783	-1.93494	-2.13948	-1.4755	-1.84438	-4.14185	0	-3.23566	0	0
ENSG00000137845	0	0	0	0	0.765961	-0.0349355	-0.0776343	-0.0970429	0	0	0	0	-0.388172
ENSG00000137857	-6.11558	-7.76636	-7.76636	-7.15931	-5.24035	-6.8741	-6.07979	-5.65814	-6.44337	-7.87524	-8.31397	-7.76636	0
ENSG00000137860	0	0	0	0	-1.128	-0.277216	-1.38608	0	0	0	0	-6.9304	0
ENSG00000137868	0	0	0	0	-2.14385	-1.24515	-1.6816	-0.908831	0	0	-3.63533	-4.77266	0
ENSG00000137869	-3.3809	-4.09607	-4.09654	-2.04827	-2.97893	-3.11453	-3.17076	-2.48038	-5.82498	0	-4.09654	-5.93227	0
ENSG00000137947	0	0	0	0	0.544986	-0.0349355	-0.0776343	-0.0970429	0	0	0	0	-0.388172
ENSG00000137959	0	0	0	-1.58763	-1.73042	-2.01707	-1.39108	-1.73885	-3.78015	0	-3.17526	0	0
ENSG00000137960	0	0	0	0	-1.21767	-0.277216	-1.38608	0	0	0	0	-6.9304	0
ENSG00000137965	-3.38009	-3.72049	-3.71856	-1.85928	-3.37447	-2.25682	-2.14576	-1.04154	-4.37825	0	-3.71856	-6.56264	3.93065
ENSG00000137968	0	0	0	0	-2.17655	-1.37946	-1.865	-1.00646	0	0	-4.02583	-5.29917	0
ENSG00000137970	0	0	0	0	7.73705	3.17204	6.38514	9.47506	0	0	0	-5.97452	37.9002
ENSG00000137975	0	0	0	-3.85825	-3.98749	-4.52145	-3.11824	-3.8978	0	-7.87471	-7.7165	0	0
ENSG00000138018	2.15478	0	0	0	1.86195	0.263157	0.0219288	1.58986	-0.296006	0	0	-6.24981	6.65547
ENSG00000138028	-2.3275	-3.10659	-3.10167	-1.55083	-1.52112	-2.19836	-2.68893	-1.66058	-3.10167	0	-3.54064	-6.80232	0
[truncated: 5,420 more rows]
