# Supplementary material for: Ensemble Modeling Approach Targeting Heterogeneous RNA-Seq data: Application to Melanoma Pseudogenes
Source: Sci Rep. 2017 Dec 11;7:17344. doi: 10.1038/s41598-017-17337-7 (PMC5725464; doi:10.1038/s41598-017-17337-7)
Supplement: Supplementary file 1 — Supplementary Files [file 41598_2017_17337_MOESM1_ESM.zip › Supplementary_Files/8_Models/8_2_Linear_Regression_Model_LRM_Selection/Supplementary Table 8.2.7.txt]

GeneID Sort Order Predicted Log2 FC (IQR 2.5)
ENSG00000004700	16	3.2799444
ENSG00000004897	21	3.1718583
ENSG00000007312	42	3.2285819
ENSG00000009844	55	3.0388013
ENSG00000019549	103	2.6049814
ENSG00000020922	106	3.1356228
ENSG00000023909	115	3.2121227
ENSG00000029363	124	3.1935383
ENSG00000031003	128	3.0361802
ENSG00000034063	133	3.0434056
ENSG00000053770	188	2.9941654
ENSG00000055917	193	3.0903419
ENSG00000057019	197	6.2611042
ENSG00000057252	199	2.6575106
ENSG00000064309	224	3.2200459
ENSG00000065615	243	3.1135076
ENSG00000065809	247	3.4873626
ENSG00000066279	258	6.9132425
ENSG00000066557	264	3.2442497
ENSG00000066739	267	3.4173236
ENSG00000067646	276	2.6095129
ENSG00000067992	280	3.0807826
ENSG00000069956	302	3.2979604
ENSG00000073756	342	10.9314467
ENSG00000075218	356	3.1396676
ENSG00000076641	370	6.5292581
ENSG00000077152	375	3.3376454
ENSG00000077782	380	3.4959366
ENSG00000079950	406	3.1400152
ENSG00000081019	413	3.3702403
ENSG00000081087	415	3.0803762
ENSG00000081181	417	3.2374075
ENSG00000082146	426	2.9985949
ENSG00000082153	427	3.191312
ENSG00000082212	429	3.0532857
ENSG00000082458	431	3.3173034
ENSG00000084112	448	6.3610834
ENSG00000084710	454	3.2404096
ENSG00000084754	456	3.1805532
ENSG00000085840	471	3.2668247
ENSG00000086827	481	3.1686907
ENSG00000087586	487	3.156217
ENSG00000088836	495	4.1051983
ENSG00000089876	510	3.108226
ENSG00000090376	515	3.4320157
ENSG00000091483	527	3.0211959
ENSG00000092068	535	3.7268274
ENSG00000095002	551	2.9930075
ENSG00000095752	560	10.5635624
ENSG00000099219	569	3.1654344
ENSG00000100162	589	3.6261452
ENSG00000100479	613	3.3905668
ENSG00000100528	619	3.07824
ENSG00000101000	636	2.7978962
ENSG00000101255	650	3.1722243
ENSG00000102034	680	3.4622997
ENSG00000102189	686	3.3457133
ENSG00000102362	690	2.8553377
ENSG00000102393	692	3.5832088
ENSG00000103064	707	3.4410963
ENSG00000103175	712	11.0604579
ENSG00000103888	728	6.7989249
ENSG00000104341	743	3.3361085
ENSG00000104756	754	3.1321953
ENSG00000105011	766	3.2697569
ENSG00000105835	792	3.0187199
ENSG00000105855	793	9.4511751
ENSG00000106723	823	2.9966344
ENSG00000106780	825	3.4030852
ENSG00000107186	842	3.4869301
ENSG00000107362	846	3.205899
ENSG00000107560	853	3.0866062
ENSG00000107897	871	3.195399
ENSG00000107957	875	3.000886
ENSG00000107984	876	7.0909331
ENSG00000108932	906	16.0123389
ENSG00000109674	931	3.098023
ENSG00000110002	946	3.4346728
ENSG00000110092	950	2.6795794
ENSG00000110344	955	3.1202956
ENSG00000110427	961	3.6017293
ENSG00000110628	965	3.1018663
ENSG00000111206	985	3.2446181
ENSG00000111252	987	6.4492722
ENSG00000111670	1007	3.0526373
ENSG00000111897	1020	3.0103937
ENSG00000112139	1028	8.0205203
ENSG00000112312	1039	3.2126161
ENSG00000112367	1045	3.2956238
ENSG00000113161	1072	5.6578406
ENSG00000113504	1090	6.989504
ENSG00000113595	1093	3.0436636
ENSG00000113638	1095	3.1274264
ENSG00000113810	1101	3.1089761
ENSG00000113966	1103	3.0387881
ENSG00000114209	1107	3.3549852
ENSG00000114978	1130	3.1929163
ENSG00000115756	1158	3.3304544
ENSG00000115902	1164	7.6854579
ENSG00000116133	1176	8.143672
ENSG00000116903	1197	3.1019006
ENSG00000117000	1200	3.0524696
ENSG00000117143	1206	3.6639073
ENSG00000117399	1211	3.0544181
ENSG00000117602	1219	3.1289043
ENSG00000117724	1222	3.0786412
ENSG00000118503	1246	2.7550976
ENSG00000118508	1248	2.8175363
ENSG00000119402	1272	3.1208699
ENSG00000119508	1277	2.7675406
ENSG00000119729	1293	3.2044736
ENSG00000119812	1296	3.0069259
ENSG00000119865	1298	2.6875113
ENSG00000119900	1300	3.3544151
ENSG00000119906	1301	3.0707457
ENSG00000119938	1304	3.919528
ENSG00000120437	1320	2.9794424
ENSG00000120802	1334	3.2566019
ENSG00000121350	1346	3.0427774
ENSG00000121579	1352	3.0909671
ENSG00000121644	1354	3.2198023
ENSG00000121743	1359	3.0934404
ENSG00000122068	1371	2.9983977
ENSG00000122778	1390	2.674588
ENSG00000122824	1391	3.4383322
ENSG00000123643	1421	3.0337572
ENSG00000123975	1427	2.6666418
ENSG00000124224	1445	3.3790856
ENSG00000125249	1472	3.2876075
ENSG00000125319	1475	3.0534232
ENSG00000125378	1478	2.6892778
ENSG00000126947	1526	3.2032241
ENSG00000127337	1534	3.0491562
ENSG00000127920	1546	3.0885106
ENSG00000128872	1571	3.0598337
ENSG00000129317	1591	3.2937517
ENSG00000130227	1618	3.0102003
ENSG00000130340	1622	7.2232466
ENSG00000130748	1639	2.9587387
ENSG00000130881	1645	2.8828479
ENSG00000131373	1659	3.0539438
ENSG00000131634	1670	3.0567532
ENSG00000131725	1672	2.9970931
ENSG00000132341	1702	3.0125177
ENSG00000132429	1706	2.5978546
ENSG00000133104	1749	3.0682532
ENSG00000134243	1787	3.1116746
ENSG00000134308	1791	3.1052493
ENSG00000134987	1831	3.1791014
ENSG00000135218	1848	3.0918373
ENSG00000135318	1851	8.8087566
ENSG00000135540	1865	6.0237601
ENSG00000135604	1867	2.7225822
ENSG00000135720	1874	3.3192496
ENSG00000135776	1878	3.3647619
ENSG00000136451	1909	3.1457856
ENSG00000136738	1925	3.4878923
ENSG00000136854	1931	3.5077551
ENSG00000136859	1932	3.9311402
ENSG00000136982	1942	3.3138197
ENSG00000137040	1944	3.2143733
ENSG00000137309	1953	3.0405371
ENSG00000137310	1954	3.2248037
ENSG00000137449	1961	3.0622777
ENSG00000137492	1965	3.1054425
ENSG00000137700	1974	3.1357194
ENSG00000137714	1976	3.2246012
ENSG00000137970	1996	9.4750557
ENSG00000138107	2006	3.3376231
ENSG00000138172	2012	3.2179103
ENSG00000138175	2013	3.0302627
ENSG00000138448	2030	3.201952
ENSG00000138678	2042	8.4722226
ENSG00000138778	2050	3.4279092
ENSG00000139350	2067	3.1697501
ENSG00000139645	2077	3.0250988
ENSG00000140526	2106	3.3299549
ENSG00000141198	2125	3.1219017
ENSG00000142544	2160	3.019443
ENSG00000143228	2188	2.997429
ENSG00000143514	2204	3.0039024
ENSG00000143942	2219	2.9944701
ENSG00000143970	2222	3.1123302
ENSG00000144233	2232	3.0961977
ENSG00000144827	2256	3.0975848
ENSG00000144834	2257	4.6368231
ENSG00000144909	2261	3.0259658
ENSG00000145358	2272	15.1935363
ENSG00000145545	2282	3.1216359
ENSG00000146054	2302	2.7159611
ENSG00000146205	2308	3.5552044
ENSG00000146242	2309	3.9641933
ENSG00000146409	2313	2.633884
ENSG00000146457	2320	3.0365373
ENSG00000147649	2362	3.0579601
ENSG00000147872	2366	3.1943352
ENSG00000147874	2367	2.5699557
ENSG00000148834	2394	3.7065345
ENSG00000149090	2401	11.6455208
ENSG00000149289	2410	7.7747446
ENSG00000149489	2419	3.2019993
ENSG00000149639	2430	3.0143079
ENSG00000150347	2440	3.6822166
ENSG00000150756	2451	3.2604684
ENSG00000151012	2458	12.1616641
ENSG00000151292	2472	3.0185468
ENSG00000151474	2483	3.1794317
ENSG00000151502	2485	3.0017553
ENSG00000151665	2492	3.0244562
ENSG00000151835	2497	3.024453
ENSG00000151952	2501	6.3227391
ENSG00000152207	2508	16.5194871
ENSG00000152332	2513	3.1816097
ENSG00000152726	2524	2.6346435
ENSG00000153989	2560	3.203304
ENSG00000154114	2566	3.1380157
ENSG00000154146	2571	2.6884037
ENSG00000154640	2586	3.1057917
ENSG00000156381	2648	2.8880776
ENSG00000156535	2657	6.8869521
ENSG00000157240	2678	3.2398317
ENSG00000157404	2684	4.2233396
ENSG00000157625	2694	3.1852012
ENSG00000157764	2696	3.0213848
ENSG00000158079	2713	3.0497027
ENSG00000158402	2724	3.0710342
ENSG00000158669	2732	3.2896052
ENSG00000158828	2736	3.0241719
ENSG00000159164	2741	3.0927432
ENSG00000159167	2743	11.2340297
ENSG00000159231	2749	3.1584927
ENSG00000160326	2784	3.8282957
ENSG00000161714	2821	3.5266081
ENSG00000161800	2822	3.643098
ENSG00000161813	2823	3.1783418
ENSG00000162522	2849	3.834966
ENSG00000162688	2863	3.4009012
ENSG00000162892	2874	19.1699487
ENSG00000162894	2875	3.5011261
ENSG00000162980	2884	3.047649
ENSG00000163291	2917	3.1456571
ENSG00000163449	2931	3.3281235
ENSG00000163577	2945	3.1269173
ENSG00000163739	2961	3.811169
ENSG00000163743	2962	3.0019437
ENSG00000163931	2979	3.0357005
ENSG00000164105	2999	3.392331
ENSG00000164164	3011	3.1283883
ENSG00000164305	3026	3.2068015
ENSG00000165025	3062	2.8686265
ENSG00000165152	3073	3.4435571
ENSG00000165379	3086	8.6271872
ENSG00000165417	3090	3.1467208
ENSG00000165480	3095	3.0648299
ENSG00000165806	3117	3.1989911
ENSG00000165832	3120	3.2784767
ENSG00000165891	3124	8.37779
ENSG00000165997	3133	3.2995549
ENSG00000166130	3136	3.4805559
ENSG00000166313	3150	3.3851334
ENSG00000166341	3154	3.3697024
ENSG00000166439	3160	3.4832912
ENSG00000166503	3167	3.3195791
ENSG00000166881	3187	2.9988009
ENSG00000167513	3212	3.5641924
ENSG00000168078	3246	2.679092
ENSG00000168246	3251	3.2017025
ENSG00000168615	3269	3.5524793
ENSG00000168944	3287	3.1127391
ENSG00000169359	3313	3.2217479
ENSG00000169446	3324	3.1869564
ENSG00000169981	3352	3.2223899
ENSG00000170325	3369	3.2402633
ENSG00000170425	3380	3.8264458
ENSG00000170677	3398	3.2407314
ENSG00000170903	3407	3.0647133
ENSG00000171208	3428	3.303255
ENSG00000171307	3437	3.0896959
ENSG00000171314	3439	3.1071329
ENSG00000171467	3445	3.0494311
ENSG00000171714	3457	3.2468587
ENSG00000172175	3479	3.1892838
ENSG00000173166	3522	3.1190274
ENSG00000173530	3547	11.4834112
ENSG00000174327	3579	3.6552618
ENSG00000174370	3584	3.6859699
ENSG00000174405	3586	3.0872005
ENSG00000174840	3606	3.1974153
ENSG00000175040	3611	3.0867885
ENSG00000175592	3636	2.7358054
ENSG00000175643	3640	3.3531613
ENSG00000175928	3650	2.6900666
ENSG00000176014	3652	3.2040785
ENSG00000176022	3653	3.0132805
ENSG00000176095	3658	3.1137019
ENSG00000178409	3754	3.3111521
ENSG00000178726	3763	2.5945754
ENSG00000178966	3774	3.405855
ENSG00000179111	3779	3.6680543
ENSG00000179388	3786	8.6051751
ENSG00000179855	3807	8.4162714
ENSG00000179965	3816	3.0524934
ENSG00000180817	3840	3.0086825
ENSG00000180884	3843	3.192765
ENSG00000181019	3851	9.7507913
ENSG00000182718	3921	3.1818859
ENSG00000182916	3932	3.3039312
ENSG00000183760	3984	3.1895229
ENSG00000183808	3988	3.0620844
ENSG00000184258	4009	25.8665713
ENSG00000184378	4019	3.6208498
ENSG00000184887	4043	3.0137215
ENSG00000185477	4073	10.8066438
ENSG00000185527	4079	2.8111299
ENSG00000185728	4088	3.2878078
ENSG00000185963	4100	3.1053932
ENSG00000186076	4107	3.8969884
ENSG00000186193	4114	3.2698547
ENSG00000186522	4131	3.1270808
ENSG00000186871	4146	2.7377622
ENSG00000187098	4153	3.1037892
ENSG00000187522	4164	3.053988
ENSG00000188467	4210	2.8388054
ENSG00000188647	4224	3.3520411
ENSG00000189343	4265	6.489817
ENSG00000196096	4272	3.4447227
ENSG00000196177	4283	3.1834327
ENSG00000196205	4286	3.0108217
ENSG00000196323	4297	3.2007554
ENSG00000196549	4314	12.352973
ENSG00000196850	4338	3.1896241
ENSG00000196972	4347	4.7465084
ENSG00000197081	4354	3.3454706
ENSG00000197386	4374	3.4201104
ENSG00000197635	4397	12.8988231
ENSG00000197798	4406	3.0097783
ENSG00000198113	4431	4.0852847
ENSG00000198146	4435	3.4523345
ENSG00000198225	4444	9.6580645
ENSG00000198406	4455	8.7544638
ENSG00000198677	4475	3.1256841
ENSG00000198689	4476	3.1493865
ENSG00000198752	4482	3.0445921
ENSG00000198833	4494	3.052529
ENSG00000198911	4507	3.2750038
ENSG00000198945	4512	3.0133466
ENSG00000200087	4517	5.2495665
ENSG00000200913	4520	11.2620619
ENSG00000202025	4521	11.6501695
ENSG00000205189	4647	3.0413704
ENSG00000206878	4712	6.2962438
ENSG00000212802	4736	6.431703
ENSG00000213178	4746	7.867715
ENSG00000213190	4747	3.1215259
ENSG00000213762	4781	3.2233166
ENSG00000213793	4784	9.1584912
ENSG00000213839	4785	4.3445194
ENSG00000214485	4816	4.7121726
ENSG00000215492	4860	2.9968885
ENSG00000218283	4895	4.9701367
ENSG00000220842	4912	7.9795043
ENSG00000221676	4916	7.3627014
ENSG00000221886	4920	3.0390593
ENSG00000222489	4929	5.4752349
ENSG00000223300	4931	10.8258998
ENSG00000224861	5023	5.4837357
ENSG00000226963	5150	3.891943
ENSG00000226976	5152	6.7883759
ENSG00000228589	5264	8.1465193
ENSG00000229119	5293	3.2192523
ENSG00000229409	5310	3.3978615
ENSG00000229729	5328	3.2777792
ENSG00000230629	5381	6.0062256
ENSG00000231991	5467	3.9589843
ENSG00000232573	5496	10.8466596
ENSG00000233476	5562	4.1011026
ENSG00000234797	5644	7.3775286
ENSG00000234851	5647	12.7352157
ENSG00000235043	5660	7.1129779
ENSG00000235495	5688	6.557565
ENSG00000235552	5693	9.5021406
ENSG00000235655	5705	4.0256684
ENSG00000235912	5721	3.7114847
ENSG00000236876	5775	4.6949231
ENSG00000237149	5790	3.3803453
ENSG00000237815	5827	3.2620651
ENSG00000238961	5870	5.2004143
ENSG00000238975	5871	16.5964935
ENSG00000240342	5904	3.7198727
ENSG00000241506	5948	7.1865775
ENSG00000244313	6036	6.7832122
ENSG00000244398	6038	11.284979
ENSG00000245904	6081	3.2701689
ENSG00000249409	6183	4.7107721
ENSG00000249936	6215	5.0177062
ENSG00000253051	6325	6.2054229
ENSG00000253250	6334	4.1261125
ENSG00000253718	6364	2.6246709
ENSG00000254010	6380	3.8566081
ENSG00000254893	6446	4.4750488
ENSG00000254963	6450	4.7112366
ENSG00000255310	6478	3.2079242
ENSG00000256364	6535	3.2841095
ENSG00000256663	6549	4.2752584
ENSG00000257286	6571	3.1366685
ENSG00000257550	6590	3.3653394
ENSG00000258554	6640	2.7579441
ENSG00000261216	6867	2.8741012
ENSG00000261431	6889	5.5808377
ENSG00000261779	6925	4.365518
ENSG00000263640	6989	9.0715455
ENSG00000264248	7010	8.0611861
ENSG00000265739	7054	3.0437642
ENSG00000267396	7166	2.573221
ENSG00000267613	7193	3.4202079
ENSG00000267987	7228	3.1438613
ENSG00000268112	7234	3.0715142
ENSG00000268427	7255	3.0204141
ENSG00000268552	7262	4.6211884
ENSG00000269151	7294	4.817597
ENSG00000269279	7298	2.7209106
ENSG00000269468	7313	3.9492267
ENSG00000269792	7338	3.1189588
ENSG00000270145	7371	3.523386
ENSG00000000971	3	-5.5363438
ENSG00000002933	8	-24.0111224
ENSG00000005379	27	-2.6885942
ENSG00000005844	29	-3.4000157
ENSG00000006128	33	-5.2713699
ENSG00000007174	39	-2.7265681
ENSG00000008517	51	-5.705949
ENSG00000010282	60	-5.8962068
ENSG00000010327	64	-5.8185044
ENSG00000011275	69	-2.7397479
ENSG00000011465	72	-28.3872035
ENSG00000012171	75	-3.3407044
ENSG00000012223	77	-3.0283989
ENSG00000015285	93	-3.4532914
ENSG00000018280	101	-2.9596042
ENSG00000019582	104	-37.7770707
ENSG00000021300	107	-3.4255544
ENSG00000035664	138	-2.6878188
ENSG00000038427	144	-3.0459267
ENSG00000038945	145	-4.0437134
ENSG00000042493	151	-3.2283368
ENSG00000043462	156	-17.1842965
ENSG00000050555	176	-5.241934
ENSG00000050628	177	-2.9330908
ENSG00000053747	187	-2.6297097
ENSG00000053918	189	-5.4299109
ENSG00000064205	222	-7.4457914
ENSG00000064886	232	-3.4398231
ENSG00000064989	234	-4.1097279
ENSG00000065618	244	-8.0318601
ENSG00000066230	256	-4.6589159
ENSG00000066336	261	-24.6429233
ENSG00000069431	299	-16.0862322
ENSG00000069535	300	-5.3265078
ENSG00000070601	309	-3.0797471
ENSG00000073605	339	-3.2042695
ENSG00000074181	344	-3.0300226
ENSG00000074416	346	-2.8732308
ENSG00000075884	359	-3.7636227
ENSG00000080947	412	-3.675093
ENSG00000081277	419	-4.2920028
ENSG00000081479	420	-6.7688169
ENSG00000082068	423	-2.6584525
ENSG00000082196	428	-4.318902
ENSG00000084636	452	-13.7398428
ENSG00000085831	470	-3.8010746
ENSG00000087258	483	-6.0723584
ENSG00000088002	489	-4.1262931
ENSG00000088340	492	-6.1201422
ENSG00000088882	497	-4.737343
ENSG00000089356	505	-3.2387829
ENSG00000089692	507	-3.0593579
ENSG00000090382	516	-31.1798187
ENSG00000091513	528	-4.0896388
ENSG00000092295	538	-6.820113
ENSG00000092929	542	-13.3108474
ENSG00000094755	547	-2.9818632
ENSG00000095713	559	-15.0078993
ENSG00000096696	562	-3.5604701
ENSG00000099204	568	-2.9563798
ENSG00000099953	579	-3.4443893
ENSG00000099998	581	-26.3612819
ENSG00000100055	584	-6.3778481
ENSG00000100167	590	-2.9895871
ENSG00000100181	591	-3.1041826
ENSG00000100311	599	-2.5805735
ENSG00000100336	602	-4.1498666
ENSG00000100342	603	-30.3489443
ENSG00000100985	635	-5.3497578
ENSG00000101144	644	-2.8072266
ENSG00000102313	689	-5.2560899
ENSG00000102879	700	-3.3480018
ENSG00000102886	701	-2.5881789
ENSG00000103056	706	-2.9372711
ENSG00000104267	736	-2.6817982
ENSG00000104332	742	-3.4534819
ENSG00000104375	746	-2.6027343
ENSG00000104419	747	-2.8379763
ENSG00000104814	755	-2.6539785
ENSG00000104894	762	-3.3979818
ENSG00000105088	768	-5.1448408
ENSG00000105357	774	-3.280726
ENSG00000105369	775	-3.067249
ENSG00000105427	778	-4.4754977
ENSG00000105609	781	-3.2813605
ENSG00000105650	783	-2.745088
ENSG00000105707	788	-2.879203
ENSG00000106278	809	-3.2381917
ENSG00000106333	810	-3.7733108
ENSG00000106443	814	-3.7809498
ENSG00000106560	817	-2.639358
ENSG00000106565	818	-30.4855719
ENSG00000106689	821	-3.1181289
ENSG00000107242	843	-2.8626805
ENSG00000107317	845	-6.7931279
ENSG00000107485	849	-2.9480968
ENSG00000107562	854	-26.1266275
ENSG00000107731	861	-4.7922048
ENSG00000107742	863	-6.7754557
ENSG00000107796	867	-10.6101958
ENSG00000108375	887	-5.3207805
ENSG00000108622	897	-2.5826506
ENSG00000108821	900	-21.8014062
ENSG00000109063	912	-2.6446665
ENSG00000109472	924	-3.7327189
ENSG00000109846	937	-2.9073712
ENSG00000109906	939	-2.6671029
ENSG00000110076	948	-5.1544425
ENSG00000110077	949	-23.960433
ENSG00000110446	962	-12.2741213
ENSG00000110492	963	-3.2679463
ENSG00000110799	970	-5.4215266
ENSG00000111335	992	-3.0632811
ENSG00000111341	994	-32.442017
ENSG00000111348	995	-19.3234192
ENSG00000111679	1008	-20.4218979
ENSG00000112297	1035	-4.8376914
ENSG00000112530	1050	-2.588192
ENSG00000112699	1054	-3.3136275
ENSG00000113263	1078	-3.0156983
ENSG00000113721	1100	-5.3377643
ENSG00000114115	1106	-2.7931872
ENSG00000114455	1113	-11.382904
ENSG00000114631	1118	-3.7916991
ENSG00000114646	1120	-2.6024069
ENSG00000114670	1122	-2.8428545
ENSG00000115380	1145	-3.1347047
ENSG00000115457	1146	-21.2991098
ENSG00000115461	1147	-6.6592379
ENSG00000115884	1163	-2.9343414
ENSG00000115970	1167	-3.1315693
ENSG00000116132	1175	-23.9079415
ENSG00000116667	1190	-2.6831749
ENSG00000116701	1192	-3.180517
ENSG00000116985	1199	-3.2841916
ENSG00000117228	1208	-3.1126636
ENSG00000117525	1216	-3.2335212
ENSG00000118292	1238	-2.7557922
ENSG00000118898	1256	-4.2837018
ENSG00000118971	1260	-7.3712616
ENSG00000119535	1280	-3.4792333
ENSG00000119681	1285	-3.6001161
ENSG00000120594	1326	-7.7412635
ENSG00000120708	1330	-14.6332618
ENSG00000120885	1338	-5.1331757
ENSG00000121716	1357	-3.9678619
ENSG00000121742	1358	-5.757624
ENSG00000121858	1362	-2.9367533
ENSG00000122133	1373	-3.4446398
ENSG00000122176	1374	-5.8551147
ENSG00000122507	1381	-2.6965006
ENSG00000122679	1384	-11.1769238
ENSG00000122861	1392	-18.8398512
ENSG00000122965	1397	-2.6675587
ENSG00000123243	1408	-5.1458517
ENSG00000123329	1409	-2.6389392
ENSG00000124102	1431	-5.281635
ENSG00000124126	1434	-3.4808903
ENSG00000124212	1442	-5.746867
ENSG00000124466	1452	-3.9397167
ENSG00000124491	1454	-4.7627669
ENSG00000124785	1461	-4.1944297
ENSG00000125046	1466	-4.0796141
ENSG00000125398	1479	-4.3935914
ENSG00000125730	1487	-17.3713416
ENSG00000125810	1493	-4.2385102
ENSG00000125851	1497	-7.9491646
ENSG00000126262	1509	-2.8438001
ENSG00000126562	1512	-5.106284
ENSG00000126709	1514	-2.7847592
ENSG00000127084	1528	-3.2428442
ENSG00000127824	1541	-3.3760576
ENSG00000127951	1547	-4.7491757
ENSG00000127954	1548	-3.3670663
ENSG00000128284	1553	-5.6454708
ENSG00000128422	1557	-6.7786094
ENSG00000128567	1559	-5.8005677
ENSG00000128805	1568	-2.9618399
ENSG00000129009	1578	-34.9721659
ENSG00000129204	1584	-2.7004128
ENSG00000129244	1585	-3.7043903
ENSG00000129277	1589	-3.2633025
ENSG00000129451	1594	-4.2287267
ENSG00000129538	1599	-32.1377401
ENSG00000129682	1602	-2.6445818
ENSG00000129946	1605	-4.8978133
ENSG00000130176	1612	-2.6785499
ENSG00000130203	1614	-3.3505267
ENSG00000130208	1615	-3.4774603
ENSG00000130300	1620	-29.2475806
ENSG00000130303	1621	-16.9726854
ENSG00000130600	1633	-7.1893987
ENSG00000130635	1634	-19.9644438
ENSG00000131558	1668	-2.8021971
ENSG00000132182	1691	-4.9837951
ENSG00000132274	1693	-4.8016593
ENSG00000132470	1711	-21.0404705
ENSG00000132530	1713	-3.1958832
ENSG00000132554	1715	-2.996318
ENSG00000132561	1716	-16.7646502
ENSG00000132746	1726	-6.3727377
ENSG00000133110	1752	-33.0006711
ENSG00000133710	1769	-6.3386213
ENSG00000134138	1782	-11.5565208
ENSG00000134146	1783	-2.8598083
ENSG00000134533	1803	-3.2774293
ENSG00000134539	1804	-3.0910968
ENSG00000134757	1811	-4.7631057
ENSG00000134760	1812	-4.4702491
ENSG00000134762	1813	-4.0314093
ENSG00000134827	1818	-3.9097606
ENSG00000134986	1830	-18.3856738
ENSG00000135077	1840	-3.3531096
ENSG00000135094	1842	-3.0713741
ENSG00000135480	1861	-2.7450965
ENSG00000135744	1875	-3.6207173
ENSG00000136250	1904	-3.2966907
ENSG00000136689	1920	-4.2316921
ENSG00000137474	1962	-3.0215974
ENSG00000137491	1964	-6.2390903
ENSG00000137496	1966	-2.9535343
ENSG00000137507	1967	-4.3249887
ENSG00000137558	1968	-3.3629311
ENSG00000137573	1970	-25.4857551
ENSG00000137642	1971	-28.5658449
ENSG00000137857	1987	-5.658144
ENSG00000137975	1997	-3.8978029
ENSG00000138131	2008	-4.0045194
ENSG00000139219	2063	-4.9432539
ENSG00000139239	2064	-10.4976312
ENSG00000139329	2066	-31.1863839
ENSG00000139988	2085	-2.6257223
ENSG00000140254	2092	-3.3819619
ENSG00000140285	2096	-3.0017318
ENSG00000140368	2099	-2.7430796
ENSG00000140386	2100	-2.9449969
ENSG00000140519	2104	-6.2232875
ENSG00000140600	2111	-4.214275
ENSG00000140694	2112	-2.5982895
ENSG00000141150	2124	-3.9108001
ENSG00000141338	2127	-4.6368437
ENSG00000141505	2135	-2.7197875
ENSG00000141527	2138	-4.5302588
ENSG00000141639	2142	-4.7927708
ENSG00000142156	2151	-2.9567928
ENSG00000142185	2154	-3.6229151
ENSG00000142552	2161	-3.2247308
ENSG00000142583	2162	-2.5927727
ENSG00000142675	2167	-2.6647782
ENSG00000142949	2176	-12.2688117
ENSG00000143110	2177	-5.0819558
ENSG00000143119	2178	-24.1112871
ENSG00000143127	2179	-5.8734657
ENSG00000143153	2181	-2.9973561
ENSG00000143156	2182	-2.7690315
ENSG00000143217	2186	-2.9486542
ENSG00000143226	2187	-13.9778551
ENSG00000143248	2189	-6.5105559
ENSG00000143320	2190	-21.5896786
ENSG00000143341	2193	-2.7533071
ENSG00000143520	2206	-4.4723107
ENSG00000143786	2214	-2.814203
ENSG00000143816	2215	-5.2076054
ENSG00000144406	2240	-5.1079322
ENSG00000144642	2248	-2.6514381
ENSG00000144668	2251	-3.4741077
ENSG00000145506	2279	-2.6789177
ENSG00000145819	2291	-2.6222795
ENSG00000145824	2292	-6.193542
ENSG00000145982	2298	-2.7224233
ENSG00000146072	2303	-3.7132625
ENSG00000146285	2311	-2.8046269
ENSG00000146416	2315	-3.0029609
ENSG00000146674	2326	-3.1748368
ENSG00000146904	2331	-3.5519661
ENSG00000147168	2341	-5.9778589
ENSG00000147257	2348	-3.7798212
ENSG00000147394	2350	-3.4534729
ENSG00000147408	2351	-13.1253175
ENSG00000147689	2364	-5.2501449
ENSG00000148053	2370	-3.1950529
ENSG00000148346	2379	-3.970146
ENSG00000149131	2403	-4.3427327
ENSG00000149418	2415	-5.4613864
ENSG00000149564	2425	-3.5155557
ENSG00000149573	2426	-6.3789495
ENSG00000149591	2427	-21.3264572
ENSG00000150477	2442	-12.0417771
ENSG00000150636	2445	-3.3853933
ENSG00000151773	2495	-3.2921116
ENSG00000151790	2496	-3.1283964
ENSG00000152061	2502	-3.2715996
ENSG00000152137	2506	-3.0363594
ENSG00000152268	2511	-3.1857237
ENSG00000152583	2521	-7.3923554
ENSG00000152661	2522	-4.131829
ENSG00000152932	2529	-2.9660348
ENSG00000152977	2532	-2.590761
ENSG00000153666	2550	-2.639776
ENSG00000153832	2556	-2.5791866
ENSG00000153902	2557	-4.9856386
ENSG00000154175	2575	-3.2969802
ENSG00000154258	2578	-2.870715
ENSG00000154721	2589	-2.5697821
ENSG00000154783	2593	-2.8651086
ENSG00000154856	2596	-2.9090323
ENSG00000155066	2606	-6.8476132
ENSG00000155926	2631	-3.3018652
ENSG00000155962	2633	-3.3642198
ENSG00000156218	2643	-21.8475445
ENSG00000156298	2647	-3.3098269
ENSG00000156463	2649	-2.7720203
ENSG00000156475	2651	-2.8783375
ENSG00000157388	2683	-3.8596166
ENSG00000157827	2701	-3.6136
ENSG00000158296	2722	-3.4116149
ENSG00000158517	2729	-3.1721561
ENSG00000158714	2734	-3.0573841
ENSG00000158869	2737	-17.4409121
ENSG00000158887	2739	-4.594053
ENSG00000159166	2742	-3.4429815
ENSG00000159189	2745	-29.8489398
ENSG00000159217	2747	-2.5909001
ENSG00000159314	2753	-2.9461352
ENSG00000159403	2755	-4.3874139
ENSG00000159708	2762	-2.614622
ENSG00000160255	2778	-24.8162406
ENSG00000160321	2782	-2.6355414
ENSG00000160799	2793	-3.1919764
ENSG00000161040	2803	-4.1673996
ENSG00000161249	2807	-4.0908026
ENSG00000161381	2808	-3.3630609
ENSG00000161570	2811	-31.8307689
ENSG00000161929	2828	-5.2326647
ENSG00000162493	2846	-2.6999044
ENSG00000162511	2847	-25.3625341
ENSG00000162551	2851	-3.3833418
ENSG00000162572	2853	-2.6873298
ENSG00000162576	2854	-15.0778115
ENSG00000162645	2859	-4.4636158
ENSG00000162654	2860	-17.9637822
ENSG00000162814	2870	-4.3525732
ENSG00000162975	2883	-3.3866468
ENSG00000163032	2891	-3.4560544
ENSG00000163216	2912	-3.5153687
ENSG00000163347	2920	-3.2583595
ENSG00000163359	2923	-18.7740808
ENSG00000163435	2929	-2.8601497
ENSG00000163520	2935	-17.180256
ENSG00000163568	2943	-2.5798857
ENSG00000163618	2948	-2.9180823
ENSG00000163734	2959	-5.318375
ENSG00000163873	2976	-3.9996203
ENSG00000164106	3000	-3.7581044
ENSG00000164125	3004	-3.7785972
ENSG00000164176	3013	-3.1817493
ENSG00000164619	3041	-2.9238728
ENSG00000164692	3044	-2.8895907
ENSG00000164929	3056	-3.4409643
ENSG00000164932	3057	-14.5299216
ENSG00000164946	3058	-2.9262614
ENSG00000165092	3066	-4.443895
ENSG00000165105	3067	-3.6155188
ENSG00000165272	3080	-4.7160297
ENSG00000165474	3093	-4.6864641
ENSG00000165507	3099	-3.9452938
ENSG00000165805	3116	-2.8400395
ENSG00000165949	3129	-28.504796
ENSG00000165973	3131	-3.489912
ENSG00000166278	3149	-4.0713167
ENSG00000166446	3161	-3.058328
ENSG00000166482	3166	-2.5787593
ENSG00000166741	3175	-22.7493966
ENSG00000167244	3202	-7.2555529
ENSG00000167613	3217	-3.1678014
ENSG00000167614	3218	-5.5833635
ENSG00000167619	3219	-3.6407664
ENSG00000167632	3220	-3.2605654
ENSG00000167653	3224	-2.6473668
ENSG00000167755	3232	-5.6491574
ENSG00000167767	3234	-4.1184476
ENSG00000167768	3235	-7.2677397
ENSG00000167880	3238	-4.3049879
ENSG00000167972	3240	-4.6947353
ENSG00000168434	3263	-2.5690485
ENSG00000168542	3266	-36.8071924
ENSG00000168675	3271	-2.7686365
ENSG00000168843	3282	-3.4902512
ENSG00000168918	3286	-2.9328775
ENSG00000168961	3289	-4.3833505
ENSG00000169245	3303	-5.2728329
ENSG00000169246	3304	-5.8653289
ENSG00000169403	3316	-2.6865254
ENSG00000169436	3321	-3.8542877
ENSG00000169442	3323	-2.9777801
ENSG00000169758	3337	-4.4455668
ENSG00000170310	3366	-2.9100756
ENSG00000170458	3383	-13.6128291
ENSG00000170634	3396	-3.3921802
ENSG00000170801	3402	-4.4529502
ENSG00000171227	3430	-3.2346586
ENSG00000171310	3438	-2.874905
ENSG00000171346	3441	-3.1884628
ENSG00000171476	3447	-7.0735465
ENSG00000171657	3455	-16.2068064
ENSG00000171819	3462	-4.549435
ENSG00000171840	3463	-3.8200326
ENSG00000172061	3475	-7.9571589
ENSG00000172260	3484	-3.0816475
ENSG00000172348	3486	-2.6521181
ENSG00000172456	3489	-3.1324962
ENSG00000172548	3494	-3.3579844
ENSG00000173198	3523	-3.6931775
ENSG00000173320	3538	-3.9220118
ENSG00000173369	3539	-30.1048436
ENSG00000173372	3540	-36.1761441
ENSG00000173801	3554	-3.4171083
ENSG00000174059	3567	-22.7226254
ENSG00000174353	3582	-2.8543242
ENSG00000174807	3604	-13.1661354
ENSG00000174891	3607	-2.5898186
ENSG00000175793	3645	-5.9968464
ENSG00000175806	3646	-3.1452101
ENSG00000176046	3654	-16.0668038
ENSG00000176153	3660	-2.5721329
ENSG00000176771	3688	-2.685344
ENSG00000176809	3689	-2.9043789
ENSG00000176826	3690	-3.7121929
ENSG00000177359	3710	-2.6335635
ENSG00000177575	3722	-5.9641385
ENSG00000177738	3731	-3.8655051
ENSG00000178105	3743	-2.6856948
ENSG00000178538	3758	-3.7643692
ENSG00000178934	3772	-4.1400901
ENSG00000179344	3783	-9.7456475
ENSG00000179406	3789	-17.015534
ENSG00000180251	3825	-3.9044898
ENSG00000180353	3828	-29.5600496
ENSG00000180385	3830	-2.6089728
ENSG00000181458	3861	-12.143289
ENSG00000181617	3865	-3.5474658
ENSG00000181790	3873	-2.9558055
ENSG00000182326	3896	-6.0902814
ENSG00000182492	3906	-28.1911279
ENSG00000182545	3908	-14.9947776
ENSG00000182578	3910	-25.5252708
ENSG00000182771	3923	-3.283405
ENSG00000182866	3929	-3.4593508
ENSG00000182993	3935	-2.8238491
ENSG00000183032	3937	-6.4349585
ENSG00000183066	3939	-5.3416928
ENSG00000183405	3961	-2.7972538
ENSG00000184060	4000	-2.625093
ENSG00000184206	4003	-2.5964044
ENSG00000184224	4006	-18.5500497
ENSG00000184292	4010	-3.5458663
ENSG00000184330	4013	-4.0861502
ENSG00000184343	4014	-2.6163569
ENSG00000184347	4015	-2.9662054
ENSG00000184363	4018	-4.5411934
ENSG00000184557	4027	-14.679349
ENSG00000184613	4033	-4.2119867
ENSG00000184616	4034	-10.1798722
ENSG00000184828	4041	-3.4892625
ENSG00000184916	4048	-5.544063
ENSG00000185090	4060	-4.7834613
ENSG00000185158	4064	-3.4343116
ENSG00000185291	4068	-4.3544694
ENSG00000185479	4074	-5.2893086
ENSG00000185567	4081	-3.016723
ENSG00000185585	4082	-3.0756781
ENSG00000185633	4084	-23.1841555
ENSG00000185686	4085	-40.488821
ENSG00000185864	4092	-6.1043425
ENSG00000186081	4108	-10.0497447
ENSG00000186094	4109	-2.7085972
ENSG00000186329	4120	-10.4272383
ENSG00000186395	4121	-4.4997887
ENSG00000186567	4132	-3.1771022
ENSG00000186827	4140	-2.6565973
ENSG00000186832	4141	-7.2029563
ENSG00000186847	4143	-10.5960687
ENSG00000187017	4152	-2.573288
ENSG00000187244	4159	-12.9636057
ENSG00000187955	4180	-4.2960132
ENSG00000188163	4193	-3.8179752
ENSG00000188185	4195	-3.0147466
ENSG00000188227	4197	-5.4892668
ENSG00000188505	4214	-5.7246997
ENSG00000188596	4219	-3.5237346
ENSG00000188761	4232	-3.0265901
ENSG00000188825	4238	-3.5818502
ENSG00000189001	4245	-4.1615548
ENSG00000189058	4250	-3.2271911
ENSG00000189143	4252	-2.9226699
ENSG00000189334	4264	-3.9099556
ENSG00000196126	4274	-49.4029625
ENSG00000196136	4275	-8.5462024
ENSG00000196139	4277	-2.707264
ENSG00000196154	4279	-15.6689254
ENSG00000196176	4282	-3.520239
ENSG00000196284	4293	-3.2284855
ENSG00000196562	4316	-13.6950824
ENSG00000196636	4324	-2.7153498
ENSG00000196684	4331	-25.5406361
ENSG00000196696	4332	-4.9223459
ENSG00000196735	4333	-50.3579784
ENSG00000196754	4335	-3.5197787
ENSG00000196878	4341	-3.2015127
ENSG00000197181	4361	-2.9944823
ENSG00000197249	4365	-5.2299158
ENSG00000197405	4375	-13.0494764
ENSG00000197467	4382	-2.596376
ENSG00000197536	4385	-3.3445583
ENSG00000197548	4387	-2.7702911
ENSG00000197614	4393	-3.6472295
ENSG00000197629	4395	-3.8150158
ENSG00000197977	4420	-3.7678491
ENSG00000198106	4429	-4.0829093
ENSG00000198121	4432	-2.773121
ENSG00000198223	4443	-33.0394476
ENSG00000198358	4451	-11.0669243
ENSG00000198542	4464	-3.6199174
ENSG00000198618	4470	-13.659418
ENSG00000198734	4479	-5.2019867
ENSG00000198744	4481	-4.4526758
ENSG00000198756	4484	-4.0777695
ENSG00000198771	4486	-2.9418299
ENSG00000198821	4492	-3.0907658
ENSG00000198840	4497	-2.7001237
ENSG00000198865	4502	-3.2678184
ENSG00000203276	4526	-8.2435893
ENSG00000203469	4547	-2.7158185
ENSG00000203589	4556	-12.0670024
ENSG00000203782	4571	-4.3802901
ENSG00000203786	4573	-4.0867322
ENSG00000204176	4593	-3.3005493
ENSG00000204248	4596	-4.0999895
ENSG00000204252	4597	-5.8063748
ENSG00000204257	4599	-3.5437499
ENSG00000204272	4600	-3.5912855
ENSG00000204277	4601	-14.0798511
ENSG00000204287	4602	-44.3988113
ENSG00000204291	4603	-13.4995799
ENSG00000204377	4608	-4.71099
ENSG00000204482	4616	-5.0957085
ENSG00000204525	4618	-3.8264952
ENSG00000204539	4620	-4.2952328
ENSG00000204540	4621	-4.1620787
ENSG00000204622	4625	-8.2938691
ENSG00000204764	4634	-2.8087437
ENSG00000205403	4656	-5.2330486
ENSG00000205420	4658	-3.7868231
ENSG00000205485	4661	-3.0173426
ENSG00000205639	4663	-2.8050685
ENSG00000205663	4664	-2.8028352
ENSG00000205873	4680	-2.9166052
ENSG00000206075	4691	-4.9345555
ENSG00000206337	4699	-4.8703924
ENSG00000206341	4700	-6.3408687
ENSG00000211445	4722	-5.6276213
ENSG00000213088	4742	-2.9874825
ENSG00000213121	4743	-2.8934261
ENSG00000213228	4750	-10.1827828
ENSG00000213553	4771	-5.1256748
ENSG00000213590	4773	-8.1774634
ENSG00000213860	4786	-3.3807098
ENSG00000214113	4798	-2.7001041
ENSG00000214199	4804	-4.18667
ENSG00000214439	4815	-7.2054089
ENSG00000214514	4818	-3.7442675
ENSG00000214548	4820	-2.7612073
ENSG00000214645	4823	-4.5034326
ENSG00000214787	4830	-4.7800811
ENSG00000214837	4831	-3.1217367
ENSG00000214954	4835	-2.5827286
ENSG00000215030	4840	-2.6489679
ENSG00000215386	4857	-9.1947442
ENSG00000215548	4864	-2.7616205
ENSG00000215915	4877	-7.6932354
ENSG00000218227	4894	-4.0800419
ENSG00000218426	4897	-3.760329
ENSG00000222999	4930	-2.6436962
ENSG00000223473	4939	-7.90158
ENSG00000223525	4943	-5.225042
ENSG00000223534	4945	-3.6665766
ENSG00000223745	4957	-3.5454741
ENSG00000223756	4958	-22.792649
ENSG00000223839	4961	-3.298121
ENSG00000223865	4962	-3.1641765
ENSG00000224093	4974	-4.0203083
ENSG00000224536	4999	-6.3303309
ENSG00000224631	5004	-5.9327961
ENSG00000224729	5010	-3.495532
ENSG00000224838	5020	-2.9029786
ENSG00000225578	5066	-8.9527139
ENSG00000225649	5069	-2.6729495
ENSG00000225840	5080	-28.9069623
ENSG00000225889	5084	-3.8149747
ENSG00000225914	5086	-3.3413808
ENSG00000226179	5102	-3.9098518
ENSG00000226564	5125	-4.0649006
ENSG00000226686	5134	-10.1892713
ENSG00000226698	5136	-7.093695
ENSG00000226833	5142	-4.6298857
ENSG00000227001	5153	-3.1978542
ENSG00000227080	5163	-5.9247867
ENSG00000227507	5195	-3.089111
ENSG00000227558	5200	-2.7004797
ENSG00000227766	5210	-13.3285198
ENSG00000227781	5211	-2.7769354
ENSG00000228232	5234	-4.8198932
ENSG00000228363	5246	-5.1897462
ENSG00000228389	5247	-4.6543961
ENSG00000228434	5252	-3.7901486
ENSG00000228546	5262	-2.7147815
ENSG00000228897	5279	-9.3752486
ENSG00000229111	5292	-2.6540424
ENSG00000229180	5300	-2.9584928
ENSG00000230006	5345	-3.1167786
ENSG00000230102	5351	-2.6255199
ENSG00000230401	5366	-11.0397406
ENSG00000230521	5373	-2.9382931
ENSG00000230532	5374	-7.6210767
ENSG00000230606	5378	-3.0437032
ENSG00000230715	5385	-2.8197005
ENSG00000230734	5388	-5.7184014
ENSG00000230880	5394	-5.5097583
ENSG00000230939	5399	-7.0588752
ENSG00000231084	5408	-6.1292911
ENSG00000231389	5430	-3.3177599
ENSG00000231560	5438	-5.7316398
ENSG00000231609	5443	-2.9772348
ENSG00000231611	5444	-11.6318833
ENSG00000231760	5453	-7.8217269
ENSG00000231890	5464	-3.9723826
ENSG00000231997	5469	-9.2622473
ENSG00000232164	5476	-19.062529
ENSG00000232233	5479	-3.90853
ENSG00000232274	5480	-5.7592749
ENSG00000232628	5502	-10.7778308
ENSG00000232629	5503	-4.1824093
ENSG00000232677	5508	-3.2611814
ENSG00000232729	5511	-3.5041968
ENSG00000232814	5517	-10.8572867
ENSG00000233218	5542	-11.1614634
ENSG00000233251	5546	-2.8011888
ENSG00000233593	5568	-4.9740169
ENSG00000233750	5575	-6.8258483
ENSG00000233961	5593	-6.1478621
ENSG00000234072	5599	-12.3898599
ENSG00000234222	5604	-5.8420188
ENSG00000234371	5613	-3.939274
ENSG00000234614	5628	-2.6001087
ENSG00000234745	5639	-4.6908894
ENSG00000234769	5640	-3.744103
ENSG00000234936	5652	-7.5420609
ENSG00000235016	5657	-2.6614676
ENSG00000235236	5671	-2.8298169
ENSG00000235436	5682	-3.3570445
ENSG00000235725	5708	-10.4772511
ENSG00000235837	5716	-5.3037276
ENSG00000236017	5730	-3.1940852
ENSG00000236337	5746	-7.363249
ENSG00000236472	5756	-8.547458
ENSG00000236824	5769	-5.3944314
ENSG00000237491	5807	-2.9930278
ENSG00000237515	5809	-3.4010034
ENSG00000237541	5811	-23.9446638
ENSG00000237749	5822	-4.744525
ENSG00000238035	5843	-3.4063646
ENSG00000238098	5846	-2.8168963
ENSG00000238103	5847	-4.4865031
ENSG00000238198	5858	-9.4733091
ENSG00000238249	5860	-16.2361631
ENSG00000238261	5861	-6.8329283
ENSG00000238358	5866	-11.4663035
ENSG00000239235	5873	-3.155015
ENSG00000240401	5910	-3.9232132
ENSG00000240476	5915	-3.2261373
ENSG00000240583	5920	-8.1666199
ENSG00000240634	5921	-7.5887018
ENSG00000240889	5930	-3.6025228
ENSG00000241288	5940	-3.1338537
ENSG00000241484	5945	-2.8324076
ENSG00000241644	5952	-2.9525361
ENSG00000241860	5956	-5.306988
ENSG00000242071	5964	-3.9602376
ENSG00000242299	5974	-3.2106182
ENSG00000242574	5982	-4.8520838
ENSG00000243069	5994	-3.9036617
ENSG00000243679	6013	-2.7250566
ENSG00000243716	6014	-4.4412069
ENSG00000243753	6016	-5.4375999
ENSG00000244617	6044	-3.6542651
ENSG00000244682	6047	-3.2883976
ENSG00000245067	6055	-10.5698673
ENSG00000245156	6057	-5.4828713
ENSG00000245275	6061	-5.6158582
ENSG00000245322	6064	-4.3401298
ENSG00000245573	6073	-3.3118831
ENSG00000245970	6083	-4.4007008
ENSG00000246223	6090	-2.6987506
ENSG00000246366	6094	-3.532539
ENSG00000247627	6113	-7.355857
ENSG00000247728	6114	-9.5726942
ENSG00000248243	6124	-5.6846689
ENSG00000248360	6132	-2.6741584
ENSG00000248554	6142	-4.1251397
ENSG00000249125	6165	-8.0913275
ENSG00000249307	6175	-3.181192
ENSG00000249348	6178	-3.1371577
ENSG00000249437	6185	-2.9118891
ENSG00000249593	6188	-5.0852455
ENSG00000249614	6190	-2.9171362
ENSG00000249731	6198	-3.9756454
ENSG00000249855	6210	-3.4619567
ENSG00000250390	6243	-9.0236503
ENSG00000250722	6260	-24.9496118
ENSG00000250903	6271	-2.9395468
ENSG00000251003	6282	-3.148292
ENSG00000251136	6290	-2.7328258
ENSG00000251379	6303	-12.1289049
ENSG00000253103	6326	-3.9990582
ENSG00000253161	6329	-2.6584146
ENSG00000253203	6333	-2.9960753
ENSG00000253320	6339	-2.9362516
ENSG00000253326	6340	-6.0515662
ENSG00000253829	6371	-7.6012023
ENSG00000254258	6393	-20.8638595
ENSG00000255539	6499	-9.7207598
ENSG00000256915	6555	-3.0756804
ENSG00000256984	6557	-8.6766117
ENSG00000257261	6569	-4.6516103
ENSG00000257764	6597	-38.1467329
ENSG00000257900	6600	-4.656323
ENSG00000258472	6633	-5.3827875
ENSG00000258711	6649	-10.7803915
ENSG00000259380	6699	-16.7253556
ENSG00000259673	6721	-3.8231121
ENSG00000259684	6722	-5.2582157
ENSG00000259716	6724	-2.8504306
ENSG00000259752	6729	-3.4802534
ENSG00000259774	6735	-7.6531314
ENSG00000259891	6746	-3.2317153
ENSG00000260425	6798	-5.7112041
ENSG00000260528	6806	-3.1275602
ENSG00000260735	6819	-12.2777045
ENSG00000260853	6831	-3.5039504
ENSG00000261135	6862	-6.0585458
ENSG00000261663	6915	-2.8352242
ENSG00000261766	6923	-8.7823551
ENSG00000262410	6942	-6.8976959
ENSG00000262580	6946	-3.3708364
ENSG00000263563	6984	-5.7723001
ENSG00000263990	6998	-6.7236251
ENSG00000264057	7003	-5.2685692
ENSG00000264235	7009	-7.4804741
ENSG00000265073	7033	-7.2357622
ENSG00000266340	7074	-3.0249627
ENSG00000266777	7088	-3.398475
ENSG00000266942	7104	-8.0664064
ENSG00000267029	7114	-3.5006477
ENSG00000267033	7115	-10.2294741
ENSG00000267049	7119	-2.9174148
ENSG00000267053	7121	-2.7212346
ENSG00000267121	7132	-5.4090732
ENSG00000267230	7143	-12.6541392
ENSG00000267543	7185	-8.0840517
ENSG00000267605	7191	-2.6903075
ENSG00000267696	7199	-19.4007629
ENSG00000267815	7210	-4.5639098
ENSG00000267954	7224	-3.4242039
ENSG00000267980	7225	-5.5340529
ENSG00000268056	7231	-12.6120591
ENSG00000268601	7266	-7.536733
ENSG00000268658	7270	-3.0636146
ENSG00000268950	7283	-10.4471292
ENSG00000269066	7289	-8.6860874
ENSG00000269119	7292	-10.9707957
ENSG00000269352	7302	-2.6653866
ENSG00000269402	7307	-7.1918447
ENSG00000269404	7308	-2.9929943
ENSG00000269480	7316	-7.7448938
ENSG00000269867	7344	-3.4994209
ENSG00000270041	7363	-3.2226351
ENSG00000270074	7366	-4.4570843
ENSG00000270090	7369	-6.0448594
ENSG00000270641	7385	-4.1729301
ENSG00000270953	7393	-4.8707008
ENSG00000271581	7415	-22.3579085
