# Supplementary material for: Ensemble Modeling Approach Targeting Heterogeneous RNA-Seq data: Application to Melanoma Pseudogenes
Source: Sci Rep. 2017 Dec 11;7:17344. doi: 10.1038/s41598-017-17337-7 (PMC5725464; doi:10.1038/s41598-017-17337-7)
Supplement: Supplementary file 1 — Supplementary Files [file 41598_2017_17337_MOESM1_ESM.zip › Supplementary_Files/8_Models/8_4_LRM_Pathways/8_4_2_IQR_2/Supplementary Table 8.4.2.1.xlsx]

## Sheet: ClueGOResults-KEGG_REACTOME_WIK
GOID	GOTerm	Pvalue Rank	GOLevels	GOGroups	Nr. Genes	% Associated Genes	Term PValue	Term PValue Corrected with Bonferroni step down	Group PValue	Group PValue Corrected with Bonferroni step down	Associated Genes Found	All Associated Genes	OverViewTerm
KEGG:05150	Staphylococcus aureus infection	17.1238	[-1]	[None]	28	50	2.70519e-20	7.52042e-18	{}	{}	[C1QA, C1QB, C1QC, C1R, C1S, C2, C3, C5AR1, CFB, CFH, CFI, DSG1, FCGR2B, FCGR2C, HLA-DMA, HLA-DMB, HLA-DOA, HLA-DPA1, HLA-DPB1, HLA-DQA1, HLA-DQB1, HLA-DRA, HLA-DRB1, ITGAL, ITGB2, KRT10, PTAFR, SELPLG]	[C1QA, C1QB, C1QC, C1R, C1S, C2, C3, C3AR1, C4A, C4B, C5, C5AR1, CFB, CFD, CFH, CFI, DSG1, FCAR, FCGR1A, FCGR2A, FCGR2B, FCGR2C, FCGR3A, FCGR3B, FGG, FPR1, FPR2, FPR3, HLA-DMA, HLA-DMB, HLA-DOA, HLA-DOB, HLA-DPA1, HLA-DPB1, HLA-DQA1, HLA-DQA2, HLA-DQB1, HLA-DRA, HLA-DRB1, HLA-DRB3, HLA-DRB4, HLA-DRB5, ICAM1, IL10, ITGAL, ITGAM, ITGB2, KRT10, LOC102723407, MASP1, MASP2, MBL2, PLG, PTAFR, SELP, SEL…	TRUE
WP:558	Complement and Coagulation Cascades	9.77699	[-1]	[None]	22	37.2881	6.03289e-13	1.67111e-10	{}	{}	[C1QA, C1QB, C1QC, C1R, C1S, C2, C3, C5AR1, CFB, CFH, CFI, CLU, F3, F5, PLAT, PLAU, PROS1, SERPINA1, SERPINA5, SERPING1, THBD, VWF]	[APOA2, BDKRB1, C1QA, C1QB, C1QC, C1R, C1S, C2, C3, C3AR1, C4B, C5AR1, C6, C7, C8G, C9, CD46, CD55, CFB, CFD, CFH, CFI, CLTC, CLU, CPB2, CR1, CR2, F10, F12, F13B, F2, F2R, F3, F5, F7, F8, F9, FGB, KLKB1, KNG1, LMAN1, MASP1, MASP2, PLAT, PLAU, PLAUR, PLG, PROC, PROS1, SERPINA1, SERPINA5, SERPINC1, SERPIND1, SERPINE1, SERPINF2, SERPING1, TFPI, THBD, VWF]	TRUE
KEGG:04514	Cell adhesion molecules (CAMs)	8.89699	[-1]	[None]	33	23.2394	4.59304e-12	1.26768e-09	{}	{}	[CD34, CD6, CLDN1, CLDN4, CTLA4, ESAM, HLA-B, HLA-C, HLA-DMA, HLA-DMB, HLA-DOA, HLA-DPA1, HLA-DPB1, HLA-DQA1, HLA-DQB1, HLA-DRA, HLA-DRB1, ICAM2, ICOSLG, ITGA9, ITGAL, ITGAV, ITGB2, ITGB8, JAM2, MPZ, NEGR1, NRXN2, OCLN, PTPRF, SDC1, SELPLG, VCAN]	[ALCAM, CADM1, CADM3, CD2, CD22, CD226, CD274, CD276, CD28, CD34, CD4, CD40, CD40LG, CD58, CD6, CD80, CD86, CD8A, CD8B, CD99, CDH1, CDH15, CDH2, CDH3, CDH4, CDH5, CLDN1, CLDN10, CLDN11, CLDN14, CLDN15, CLDN16, CLDN17, CLDN18, CLDN19, CLDN2, CLDN20, CLDN22, CLDN23, CLDN24, CLDN25, CLDN3, CLDN4, CLDN5, CLDN6, CLDN7, CLDN8, CLDN9, CNTN1, CNTN2, CNTNAP1, CNTNAP2, CTLA4, ESAM, F11R, GLG1, HLA-A, HLA-B…	TRUE
KEGG:04610	Complement and coagulation cascades	8.20393	[-1]	[None]	22	31.8841	2.2737e-11	6.25267e-09	{}	{}	[C1QA, C1QB, C1QC, C1R, C1S, C2, C3, C5AR1, CFB, CFH, CFI, F13A1, F3, F5, PLAT, PLAU, PROS1, SERPINA1, SERPINA5, SERPING1, THBD, VWF]	[A2M, BDKRB1, BDKRB2, C1QA, C1QB, C1QC, C1R, C1S, C2, C3, C3AR1, C4A, C4B, C4BPA, C4BPB, C5, C5AR1, C6, C7, C8A, C8B, C8G, C9, CD46, CD55, CD59, CFB, CFD, CFH, CFI, CPB2, CR1, CR2, F10, F11, F12, F13A1, F13B, F2, F2R, F3, F5, F7, F8, F9, FGA, FGB, FGG, KLKB1, KNG1, MASP1, MASP2, MBL2, PLAT, PLAU, PLAUR, PLG, PROC, PROS1, SERPINA1, SERPINA5, SERPINC1, SERPIND1, SERPINE1, SERPINF2, SERPING1, TFPI, …	TRUE
KEGG:04974	Protein digestion and absorption	6.5086	[-1]	[None]	23	25.5556	1.13148e-09	3.10026e-07	{}	{}	[ATP1A3, ATP1B1, ATP1B2, COL11A2, COL13A1, COL14A1, COL15A1, COL17A1, COL1A1, COL1A2, COL22A1, COL2A1, COL3A1, COL5A1, COL6A1, COL6A2, COL6A3, DPP4, KCNQ1, MME, SLC36A1, SLC7A8, SLC9A3]	[ACE2, ATP1A1, ATP1A2, ATP1A3, ATP1A4, ATP1B1, ATP1B2, ATP1B3, ATP1B4, CELA2A, CELA2B, CELA3A, CELA3B, COL10A1, COL11A1, COL11A2, COL12A1, COL13A1, COL14A1, COL15A1, COL17A1, COL18A1, COL1A1, COL1A2, COL21A1, COL22A1, COL24A1, COL27A1, COL2A1, COL3A1, COL4A1, COL4A2, COL4A3, COL4A4, COL4A5, COL4A6, COL5A1, COL5A2, COL5A3, COL6A1, COL6A2, COL6A3, COL6A5, COL6A6, COL7A1, COL9A1, COL9A2, COL9A3, CPA…	TRUE
KEGG:04145	Phagosome	5.34189	[-1]	[None]	29	18.8312	1.66705e-08	4.55104e-06	{}	{}	[C1R, C3, CD14, CD36, COLEC12, CORO1A, DYNC1LI2, EEA1, FCGR2B, FCGR2C, HLA-B, HLA-C, HLA-DMA, HLA-DMB, HLA-DOA, HLA-DPA1, HLA-DPB1, HLA-DQA1, HLA-DQB1, HLA-DRA, HLA-DRB1, ITGAV, ITGB2, MSR1, NCF1, NCF2, STX7, TUBA4A, TUBB6]	[ACTB, ACTG1, ATP6AP1, ATP6V0A1, ATP6V0A2, ATP6V0A4, ATP6V0B, ATP6V0C, ATP6V0D1, ATP6V0D2, ATP6V0E1, ATP6V0E2, ATP6V1A, ATP6V1B1, ATP6V1B2, ATP6V1C1, ATP6V1C2, ATP6V1D, ATP6V1E1, ATP6V1E2, ATP6V1F, ATP6V1G1, ATP6V1G2, ATP6V1G3, ATP6V1H, C1R, C3, CALR, CANX, CD14, CD209, CD36, CLEC4M, CLEC7A, COLEC11, COLEC12, COMP, CORO1A, CTSL, CTSS, CYBA, CYBB, DYNC1H1, DYNC1I1, DYNC1I2, DYNC1LI1, DYNC1LI2, DYN…	TRUE
WP:306	Focal Adhesion	4.81359	[-1]	[None]	32	16.7539	5.64725e-08	1.53605e-05	{}	{}	[BRAF, CCND1, CCND2, COL11A2, COL1A1, COL1A2, COL2A1, COL3A1, COL5A1, COL6A2, HCK, IGF1, ITGA10, ITGA9, ITGAL, ITGAV, ITGB2, ITGB4, ITGB8, LAMA3, LAMB3, LAMC3, MAP2K5, MAPK4, MAPK6, PDGFB, PDGFRB, PIK3CD, PIK3R5, SEPP1, TXK, VWF]	[ACTB, ACTG1, ACTN1, AKT1, AKT2, AKT3, ARAF, ARHGAP5, BAD, BCAR1, BCL2, BIRC2, BIRC3, BLK, BRAF, CAPN1, CAV1, CAV2, CAV3, CCND1, CCND2, CCND3, CDC42, CHAD, COL11A1, COL11A2, COL1A1, COL1A2, COL2A1, COL3A1, COL4A1, COL4A2, COL4A4, COL4A6, COL5A1, COL5A2, COL5A3, COL6A2, COMP, CRK, CTNNB1, DIAPH1, DOCK1, EGF, EGFR, ELK1, ERBB2, FARP2, FGR, FIGF, FLNA, FLT1, FN1, FYN, GRB2, GSK3B, HCK, HGF, HRAS, IB…	TRUE
KEGG:05416	Viral myocarditis	4.36221	[-1]	[None]	16	27.1186	1.60259e-07	4.34302e-05	{}	{}	[CASP3, CCND1, HLA-B, HLA-C, HLA-DMA, HLA-DMB, HLA-DOA, HLA-DPA1, HLA-DPB1, HLA-DQA1, HLA-DQB1, HLA-DRA, HLA-DRB1, ITGAL, ITGB2, SGCD]	[ABL1, ABL2, ACTB, ACTG1, BID, CASP3, CASP8, CASP9, CAV1, CCND1, CD28, CD40, CD40LG, CD55, CD80, CD86, CXADR, CYCS, DAG1, DMD, EIF4G1, EIF4G2, EIF4G3, FYN, HLA-A, HLA-B, HLA-C, HLA-DMA, HLA-DMB, HLA-DOA, HLA-DOB, HLA-DPA1, HLA-DPB1, HLA-DQA1, HLA-DQA2, HLA-DQB1, HLA-DRA, HLA-DRB1, HLA-DRB3, HLA-DRB4, HLA-DRB5, HLA-E, HLA-F, HLA-G, ICAM1, ITGAL, ITGB2, LAMA2, LOC102723407, MYH6, MYH7, PRF1, RAC1, …	TRUE
WP:2328	Allograft Rejection	3.88775	[-1]	[None]	18	22.7848	4.79612e-07	0.000129495	{}	{}	[C3, CASP3, CASP7, COL5A1, CTLA4, CXCL12, HLA-B, HLA-C, HLA-DMA, HLA-DMB, HLA-DOA, HLA-DPA1, HLA-DPB1, HLA-DQA1, HLA-DQB1, HLA-DRA, HLA-DRB1, PRKCZ]	[ABCB1, AGTR1, BHMT2, C3, C4A, C5, CASP3, CASP7, CASP8, CASP9, CCL19, CCL21, CD28, CD40, CD40LG, CD80, CD86, COL5A1, CSNK2A2, CTLA4, CXCL11, CXCL12, CXCL13, CXCL8, CXCL9, CXCR5, FAS, FASLG, FOXP3, GABPA, GDNF, GNLY, GZMB, HARS, HLA-A, HLA-B, HLA-C, HLA-DMA, HLA-DMB, HLA-DOA, HLA-DOB, HLA-DPA1, HLA-DPB1, HLA-DQA1, HLA-DQA2, HLA-DQB1, HLA-DRA, HLA-DRB1, HLA-DRB5, HLA-E, HLA-F, HLA-G, IFNG, IL10, IL…	TRUE
KEGG:05200	Pathways in cancer	3.82692	[-1]	[None]	49	12.3426	5.53767e-07	0.000148963	{}	{}	[BMP4, BRAF, CASP3, CBL, CCND1, CKS2, CSF1R, CSF2RA, CSF3R, CTNNA2, CXCL12, CXCR4, DAPK2, FGF1, FGF13, FGF5, FGF7, FGFR1, FH, FZD1, FZD2, GNB4, GNG11, GNG4, IGF1, ITGAV, JUP, KIT, LAMA3, LAMB3, LAMC3, LPAR1, MAPK10, MITF, MMP9, MSH2, PDGFB, PDGFRB, PIK3CD, PIK3R5, PLCB1, PLCB4, PTGER3, PTGS2, SPI1, TGFBR1, WNT4, WNT9A, ZBTB16]	[ABL1, ADCY1, ADCY2, ADCY3, ADCY4, ADCY5, ADCY6, ADCY7, ADCY8, ADCY9, AGTR1, AKT1, AKT2, AKT3, APC, APC2, APPL1, AR, ARAF, ARHGEF1, ARHGEF11, ARHGEF12, ARNT, ARNT2, AXIN1, AXIN2, BAD, BAX, BCL2, BCL2L1, BCR, BDKRB1, BDKRB2, BID, BIRC2, BIRC3, BIRC5, BIRC7, BIRC8, BMP2, BMP4, BRAF, BRCA2, CASP3, CASP8, CASP9, CBL, CBLB, CBLC, CCDC6, CCNA1, CCND1, CCNE1, CCNE2, CDC42, CDH1, CDK2, CDK4, CDK6, CDKN1A…	TRUE
KEGG:04940	Type I diabetes mellitus	3.79955	[-1]	[None]	13	30.2326	5.91993e-07	0.000158654	{}	{}	[CPE, HLA-B, HLA-C, HLA-DMA, HLA-DMB, HLA-DOA, HLA-DPA1, HLA-DPB1, HLA-DQA1, HLA-DQB1, HLA-DRA, HLA-DRB1, ICA1]	[CD28, CD80, CD86, CPE, FAS, FASLG, GAD1, GAD2, GZMB, HLA-A, HLA-B, HLA-C, HLA-DMA, HLA-DMB, HLA-DOA, HLA-DOB, HLA-DPA1, HLA-DPB1, HLA-DQA1, HLA-DQA2, HLA-DQB1, HLA-DRA, HLA-DRB1, HLA-DRB3, HLA-DRB4, HLA-DRB5, HLA-E, HLA-F, HLA-G, HSPD1, ICA1, IFNG, IL12A, IL12B, IL1A, IL1B, IL2, INS, LTA, PRF1, PTPRN, PTPRN2, TNF]	TRUE
KEGG:04512	ECM-receptor interaction	3.63684	[-1]	[None]	18	21.9512	8.64261e-07	0.000230758	{}	{}	[CD36, COL1A1, COL1A2, COL2A1, COL6A1, COL6A2, COL6A3, ITGA10, ITGA9, ITGAV, ITGB4, ITGB8, LAMA3, LAMB3, LAMC3, SDC1, SV2A, VWF]	[AGRN, CD36, CD44, CD47, CHAD, COL1A1, COL1A2, COL2A1, COL4A1, COL4A2, COL4A3, COL4A4, COL4A5, COL4A6, COL6A1, COL6A2, COL6A3, COL6A5, COL6A6, COL9A1, COL9A2, COL9A3, COMP, DAG1, FN1, GP1BA, GP1BB, GP5, GP6, GP9, HMMR, HSPG2, IBSP, ITGA1, ITGA10, ITGA11, ITGA2, ITGA2B, ITGA3, ITGA4, ITGA5, ITGA6, ITGA7, ITGA8, ITGA9, ITGAV, ITGB1, ITGB3, ITGB4, ITGB5, ITGB6, ITGB7, ITGB8, LAMA1, LAMA2, LAMA3, LAM…	TRUE
KEGG:05166	HTLV-I infection	3.54074	[-1]	[None]	36	13.9535	1.08239e-06	0.000287915	{}	{}	[ANAPC10, CCNB2, CCND1, CCND2, CDC20, CDC27, FOSL1, FZD1, FZD2, HLA-B, HLA-C, HLA-DMA, HLA-DMB, HLA-DOA, HLA-DPA1, HLA-DPB1, HLA-DQA1, HLA-DQB1, HLA-DRA, HLA-DRB1, IL2RB, IL2RG, ITGAL, ITGB2, LCK, MAD2L1, PDGFB, PDGFRB, PIK3CD, PIK3R5, POLE2, RAN, SPI1, TGFBR1, WNT4, WNT9A]	[ADCY1, ADCY2, ADCY3, ADCY4, ADCY5, ADCY6, ADCY7, ADCY8, ADCY9, AKT1, AKT2, AKT3, ANAPC1, ANAPC10, ANAPC11, ANAPC2, ANAPC4, ANAPC5, ANAPC7, APC, APC2, ATF1, ATF2, ATF3, ATF4, ATM, ATR, BAX, BCL2L1, BUB1B, BUB3, CALR, CANX, CCNB2, CCND1, CCND2, CCND3, CD3D, CD3E, CD3G, CD40, CDC16, CDC20, CDC23, CDC26, CDC27, CDK4, CDKN1A, CDKN2A, CDKN2B, CDKN2C, CHEK1, CHEK2, CHUK, CREB1, CREBBP, CREM, CRTC1, CRT…	TRUE
KEGG:05332	Graft-versus-host disease	3.20198	[-1]	[None]	12	29.2683	2.37014e-06	0.000628087	{}	{}	[HLA-B, HLA-C, HLA-DMA, HLA-DMB, HLA-DOA, HLA-DPA1, HLA-DPB1, HLA-DQA1, HLA-DQB1, HLA-DRA, HLA-DRB1, KLRD1]	[CD28, CD80, CD86, FAS, FASLG, GZMB, HLA-A, HLA-B, HLA-C, HLA-DMA, HLA-DMB, HLA-DOA, HLA-DOB, HLA-DPA1, HLA-DPB1, HLA-DQA1, HLA-DQA2, HLA-DQB1, HLA-DRA, HLA-DRB1, HLA-DRB3, HLA-DRB4, HLA-DRB5, HLA-E, HLA-F, HLA-G, IFNG, IL1A, IL1B, IL2, IL6, KIR2DL1, KIR2DL2, KIR2DL3, KIR2DL5A, KIR3DL1, KIR3DL2, KLRC1, KLRD1, PRF1, TNF]	TRUE
KEGG:05140	Leishmaniasis	3.02512	[-1]	[None]	16	21.9178	3.57502e-06	0.000943806	{}	{}	[C3, FCGR2C, HLA-DMA, HLA-DMB, HLA-DOA, HLA-DPA1, HLA-DPB1, HLA-DQA1, HLA-DQB1, HLA-DRA, HLA-DRB1, ITGB2, NCF1, NCF2, PTGS2, PTPN6]	[C3, CR1, CYBA, ELK1, FCGR1A, FCGR2A, FCGR2C, FCGR3A, FCGR3B, FOS, HLA-DMA, HLA-DMB, HLA-DOA, HLA-DOB, HLA-DPA1, HLA-DPB1, HLA-DQA1, HLA-DQA2, HLA-DQB1, HLA-DRA, HLA-DRB1, HLA-DRB3, HLA-DRB4, HLA-DRB5, IFNG, IFNGR1, IFNGR2, IL10, IL12A, IL12B, IL1A, IL1B, IL4, IRAK1, IRAK4, ITGA4, ITGAM, ITGB1, ITGB2, JAK1, JAK2, JUN, LOC102723407, MAP3K7, MAPK1, MAPK11, MAPK12, MAPK13, MAPK14, MAPK3, MARCKSL1, M…	TRUE
KEGG:05310	Asthma	2.78129	[-1]	[None]	10	32.2581	6.29152e-06	0.00165467	{}	{}	[FCER1G, HLA-DMA, HLA-DMB, HLA-DOA, HLA-DPA1, HLA-DPB1, HLA-DQA1, HLA-DQB1, HLA-DRA, HLA-DRB1]	[CCL11, CD40, CD40LG, EPX, FCER1A, FCER1G, HLA-DMA, HLA-DMB, HLA-DOA, HLA-DOB, HLA-DPA1, HLA-DPB1, HLA-DQA1, HLA-DQA2, HLA-DQB1, HLA-DRA, HLA-DRB1, HLA-DRB3, HLA-DRB4, HLA-DRB5, IL10, IL13, IL3, IL4, IL5, IL9, LOC102723407, MS4A2, PRG2, RNASE3, TNF]	TRUE
KEGG:05330	Allograft rejection	2.73284	[-1]	[None]	11	28.9474	7.06091e-06	0.00184996	{}	{}	[HLA-B, HLA-C, HLA-DMA, HLA-DMB, HLA-DOA, HLA-DPA1, HLA-DPB1, HLA-DQA1, HLA-DQB1, HLA-DRA, HLA-DRB1]	[CD28, CD40, CD40LG, CD80, CD86, FAS, FASLG, GZMB, HLA-A, HLA-B, HLA-C, HLA-DMA, HLA-DMB, HLA-DOA, HLA-DOB, HLA-DPA1, HLA-DPB1, HLA-DQA1, HLA-DQA2, HLA-DQB1, HLA-DRA, HLA-DRB1, HLA-DRB3, HLA-DRB4, HLA-DRB5, HLA-E, HLA-F, HLA-G, IFNG, IL10, IL12A, IL12B, IL2, IL4, IL5, LOC102723407, PRF1, TNF]	TRUE
KEGG:05320	Autoimmune thyroid disease	2.68483	[-1]	[None]	13	24.5283	7.91642e-06	0.00206618	{}	{}	[CTLA4, HLA-B, HLA-C, HLA-DMA, HLA-DMB, HLA-DOA, HLA-DPA1, HLA-DPB1, HLA-DQA1, HLA-DQB1, HLA-DRA, HLA-DRB1, TG]	[CD28, CD40, CD40LG, CD80, CD86, CGA, CTLA4, FAS, FASLG, GZMB, HLA-A, HLA-B, HLA-C, HLA-DMA, HLA-DMB, HLA-DOA, HLA-DOB, HLA-DPA1, HLA-DPB1, HLA-DQA1, HLA-DQA2, HLA-DQB1, HLA-DRA, HLA-DRB1, HLA-DRB3, HLA-DRB4, HLA-DRB5, HLA-E, HLA-F, HLA-G, IFNA1, IFNA10, IFNA13, IFNA14, IFNA16, IFNA17, IFNA2, IFNA21, IFNA4, IFNA5, IFNA6, IFNA7, IFNA8, IL10, IL2, IL4, IL5, LOC102723407, PRF1, TG, TPO, TSHB, TSHR]	TRUE
KEGG:04151	PI3K-Akt signaling pathway	2.59709	[-1]	[None]	41	12.0235	9.72615e-06	0.0025288	{}	{}	[CCND1, CCND2, COL1A1, COL1A2, COL2A1, COL6A1, COL6A2, COL6A3, CSF1R, CSF3R, FGF1, FGF13, FGF5, FGF7, FGFR1, GNB4, GNG11, GNG4, IGF1, IL2RB, IL2RG, IL3RA, ITGA10, ITGA9, ITGAV, ITGB4, ITGB8, KIT, LAMA3, LAMB3, LAMC3, LPAR1, PDGFB, PDGFRB, PIK3CD, PIK3R5, PPP2R2B, SGK1, SYK, VWF, YWHAQ]	[AKT1, AKT2, AKT3, ANGPT1, ANGPT2, ANGPT4, ATF2, ATF4, ATF6B, BAD, BCL2, BCL2L1, BCL2L11, BRCA1, C8orf44-SGK3, CASP9, CCND1, CCND2, CCND3, CCNE1, CCNE2, CD19, CDC37, CDK2, CDK4, CDK6, CDKN1A, CDKN1B, CHAD, CHRM1, CHRM2, CHUK, COL1A1, COL1A2, COL2A1, COL4A1, COL4A2, COL4A3, COL4A4, COL4A5, COL4A6, COL6A1, COL6A2, COL6A3, COL6A5, COL6A6, COL9A1, COL9A2, COL9A3, COMP, CREB1, CREB3, CREB3L1, CREB3L2,…	TRUE
KEGG:05152	Tuberculosis	2.45815	[-1]	[None]	26	14.6067	1.34447e-05	0.00348218	{}	{}	[C3, CASP10, CASP3, CD14, CD74, CORO1A, EEA1, FCER1G, FCGR2B, FCGR2C, HLA-DMA, HLA-DMB, HLA-DOA, HLA-DPA1, HLA-DPB1, HLA-DQA1, HLA-DQB1, HLA-DRA, HLA-DRB1, IL10RA, IL18, ITGB2, MALT1, MAPK10, SPHK1, SYK]	[AKT1, AKT2, AKT3, APAF1, ARHGEF12, ATP6AP1, ATP6V0A1, ATP6V0A2, ATP6V0A4, ATP6V0B, ATP6V0C, ATP6V0D1, ATP6V0D2, ATP6V1H, BAD, BAX, BCL10, BCL2, BID, C3, CALM1, CALM2, CALM3, CALML3, CALML5, CALML6, CAMK2A, CAMK2B, CAMK2D, CAMK2G, CAMP, CARD9, CASP10, CASP3, CASP8, CASP9, CD14, CD209, CD74, CEBPB, CEBPG, CIITA, CLEC4E, CLEC4M, CLEC7A, CORO1A, CR1, CREB1, CREBBP, CTSD, CTSS, CYCS, CYP27B1, EEA1, E…	TRUE
KEGG:04672	Intestinal immune network for IgA production	2.43212	[-1]	[None]	12	25	1.43305e-05	0.00369728	{}	{}	[CXCL12, CXCR4, HLA-DMA, HLA-DMB, HLA-DOA, HLA-DPA1, HLA-DPB1, HLA-DQA1, HLA-DQB1, HLA-DRA, HLA-DRB1, ICOSLG]	[AICDA, CCL25, CCL28, CCR10, CCR9, CD28, CD40, CD40LG, CD80, CD86, CXCL12, CXCR4, HLA-DMA, HLA-DMB, HLA-DOA, HLA-DOB, HLA-DPA1, HLA-DPB1, HLA-DQA1, HLA-DQA2, HLA-DQB1, HLA-DRA, HLA-DRB1, HLA-DRB3, HLA-DRB4, HLA-DRB5, ICOS, ICOSLG, IL10, IL15, IL15RA, IL2, IL4, IL5, IL6, ITGA4, ITGB7, LOC102723407, LTBR, MADCAM1, MAP3K14, PIGR, TGFB1, TNFRSF13B, TNFRSF13C, TNFRSF17, TNFSF13, TNFSF13B]	TRUE
KEGG:05323	Rheumatoid arthritis	2.41664	[-1]	[None]	17	18.8889	1.49084e-05	0.00383145	{}	{}	[CTLA4, CXCL1, CXCL12, HLA-DMA, HLA-DMB, HLA-DOA, HLA-DPA1, HLA-DPB1, HLA-DQA1, HLA-DQB1, HLA-DRA, HLA-DRB1, IL11, IL18, ITGAL, ITGB2, LTB]	[ACP5, ANGPT1, ATP6AP1, ATP6V0A1, ATP6V0A2, ATP6V0A4, ATP6V0B, ATP6V0C, ATP6V0D1, ATP6V0D2, ATP6V0E1, ATP6V0E2, ATP6V1A, ATP6V1B1, ATP6V1B2, ATP6V1C1, ATP6V1C2, ATP6V1D, ATP6V1E1, ATP6V1E2, ATP6V1F, ATP6V1G1, ATP6V1G2, ATP6V1G3, ATP6V1H, CCL2, CCL20, CCL3, CCL3L1, CCL3L3, CCL5, CD28, CD80, CD86, CSF1, CSF2, CTLA4, CTSK, CTSL, CXCL1, CXCL12, CXCL5, CXCL6, CXCL8, FLT1, FOS, HLA-DMA, HLA-DMB, HLA-DO…	TRUE
WP:545	Complement Activation	2.28861	[-1]	[None]	8	36.3636	2.0098e-05	0.00514509	{}	{}	[C1QA, C1QB, C1QC, C1R, C1S, C2, C3, CFB]	[C1QA, C1QB, C1QC, C1R, C1S, C2, C3, C4A, C4B, C5, C6, C7, C8A, C8B, C8G, C9, CD55, CFB, CFD, CFP, MASP1, MASP2]	TRUE
KEGG:04115	p53 signaling pathway	2.03068	[-1]	[None]	14	20.2899	3.65411e-05	0.00931797	{}	{}	[ADGRB1, CASP3, CCNB2, CCND1, CCND2, CDK1, GTSE1, IGF1, IGFBP3, RCHY1, RRM2, SERPINB5, SESN3, SFN]	[ADGRB1, APAF1, ATM, ATR, BAX, BBC3, BID, CASP3, CASP8, CASP9, CCNB1, CCNB2, CCNB3, CCND1, CCND2, CCND3, CCNE1, CCNE2, CCNG1, CCNG2, CD82, CDK1, CDK2, CDK4, CDK6, CDKN1A, CDKN2A, CHEK1, CHEK2, CYCS, DDB2, EI24, FAS, GADD45A, GADD45B, GADD45G, GORAB, GTSE1, IGF1, IGFBP3, MDM2, MDM4, PERP, PIDD1, PMAIP1, PPM1D, PTEN, RCHY1, RFWD2, RPRM, RRM2, RRM2B, SERPINB5, SERPINE1, SESN1, SESN2, SESN3, SFN, SHI…	TRUE
KEGG:04670	Leukocyte transendothelial migration	1.89478	[-1]	[None]	19	16.1017	5.01638e-05	0.0127416	{}	{}	[CLDN1, CLDN4, CTNNA2, CXCL12, CXCR4, ESAM, ITGAL, ITGB2, ITK, JAM2, MMP9, MYL9, NCF1, NCF2, OCLN, PIK3CD, PIK3R5, RAPGEF3, TXK]	[ACTB, ACTG1, ACTN1, ACTN2, ACTN3, ACTN4, ARHGAP35, ARHGAP5, BCAR1, CD99, CDC42, CDH5, CLDN1, CLDN10, CLDN11, CLDN14, CLDN15, CLDN16, CLDN17, CLDN18, CLDN19, CLDN2, CLDN20, CLDN22, CLDN23, CLDN24, CLDN25, CLDN3, CLDN4, CLDN5, CLDN6, CLDN7, CLDN8, CLDN9, CTNNA1, CTNNA2, CTNNA3, CTNNB1, CTNND1, CXCL12, CXCR4, CYBA, CYBB, ESAM, EZR, F11R, GNAI1, GNAI2, GNAI3, ICAM1, ITGA4, ITGAL, ITGAM, ITGB1, ITGB2…	TRUE
WP:474	Endochondral Ossification	1.83833	[-1]	[None]	13	20.6349	5.73519e-05	0.01451	{}	{}	[ALPL, BMP7, CHST11, COL2A1, CTSV, FGFR1, IGF1, IGF2, MGP, MMP9, PLAT, PLAU, SOX9]	[ACAN, ADAMTS1, ADAMTS4, ADAMTS5, AKT1, ALPL, BMP6, BMP7, BMPR1A, CAB39, CALM1, CDKN1C, CHST11, COL10A1, COL2A1, CST5, CTSV, DDR2, ENPP1, FGF18, FGF2, FGFR1, FGFR3, FRZB, GH1, GHR, GLI3, HDAC4, HMGCS1, IFT88, IGF1, IGF1R, IGF2, IHH, KIF3A, MEF2C, MGP, MMP13, MMP9, NKX3-2, PLAT, PLAU, PRKACA, PTCH1, PTH, PTH1R, PTHLH, RUNX2, RUNX3, SCIN, SERPINH1, SLC38A2, SOX5, SOX6, SOX9, SPP1, STAT1, STAT5B, TG…	TRUE
KEGG:05321	Inflammatory bowel disease (IBD)	1.69141	[-1]	[None]	13	20	8.07582e-05	0.0203511	{}	{}	[GATA3, HLA-DMA, HLA-DMB, HLA-DOA, HLA-DPA1, HLA-DPB1, HLA-DQA1, HLA-DQB1, HLA-DRA, HLA-DRB1, IL18, IL2RG, STAT4]	[FOXP3, GATA3, HLA-DMA, HLA-DMB, HLA-DOA, HLA-DOB, HLA-DPA1, HLA-DPB1, HLA-DQA1, HLA-DQA2, HLA-DQB1, HLA-DRA, HLA-DRB1, HLA-DRB3, HLA-DRB4, HLA-DRB5, IFNG, IFNGR1, IFNGR2, IL10, IL12A, IL12B, IL12RB1, IL12RB2, IL13, IL17A, IL17F, IL18, IL18R1, IL18RAP, IL1A, IL1B, IL2, IL21, IL21R, IL22, IL23A, IL23R, IL2RG, IL4, IL4R, IL5, IL6, JUN, MAF, NFATC1, NFKB1, NOD2, RELA, RORA, RORC, SMAD2, SMAD3, STAT1…	TRUE
KEGG:05133	Pertussis	1.61929	[-1]	[None]	14	18.6667	9.57285e-05	0.0240279	{}	{}	[C1QA, C1QB, C1QC, C1R, C1S, C2, C3, CASP3, CASP7, CD14, IRF1, ITGB2, MAPK10, SERPING1]	[C1QA, C1QB, C1QC, C1R, C1S, C2, C3, C4A, C4B, C4BPA, C4BPB, C5, CALM1, CALM2, CALM3, CALML3, CALML5, CALML6, CASP1, CASP3, CASP7, CD14, CFL1, CFL2, CXCL5, CXCL6, CXCL8, FOS, GNAI1, GNAI2, GNAI3, IL10, IL12A, IL12B, IL1A, IL1B, IL23A, IL6, IRAK1, IRAK4, IRF1, IRF3, IRF8, ITGA5, ITGAM, ITGB1, ITGB2, JUN, LY96, MAPK1, MAPK10, MAPK11, MAPK12, MAPK13, MAPK14, MAPK3, MAPK8, MAPK9, MYD88, NFKB1, NLRP3,…	TRUE
KEGG:04650	Natural killer cell mediated cytotoxicity	1.5719	[-1]	[None]	20	14.8148	0.000107191	0.0267977	{}	{}	[BRAF, CASP3, CD247, FCER1G, HLA-B, HLA-C, ICAM2, ITGAL, ITGB2, KLRD1, LCK, LCP2, PIK3CD, PIK3R5, PTPN6, SHC2, SYK, TNFRSF10D, TNFSF10, ZAP70]	[ARAF, BID, BRAF, CASP3, CD244, CD247, CD48, CSF2, FAS, FASLG, FCER1G, FCGR3A, FCGR3B, FYN, GRB2, GZMB, HCST, HLA-A, HLA-B, HLA-C, HLA-E, HLA-G, HRAS, ICAM1, ICAM2, IFNA1, IFNA10, IFNA13, IFNA14, IFNA16, IFNA17, IFNA2, IFNA21, IFNA4, IFNA5, IFNA6, IFNA7, IFNA8, IFNAR1, IFNAR2, IFNB1, IFNG, IFNGR1, IFNGR2, ITGAL, ITGB2, KIR2DL1, KIR2DL2, KIR2DL3, KIR2DL4, KIR2DL5A, KIR2DS1, KIR2DS2, KIR2DS3, KIR2D…	TRUE
KEGG:04914	Progesterone-mediated oocyte maturation	1.45909	[-1]	[None]	15	17.2414	0.000139542	0.0347461	{}	{}	[ANAPC10, BRAF, BUB1, CCNA2, CCNB2, CDC25C, CDC27, CDK1, CPEB2, IGF1, MAD2L1, MAPK10, PIK3CD, PIK3R5, PLK1]	[ADCY1, ADCY2, ADCY3, ADCY4, ADCY5, ADCY6, ADCY7, ADCY8, ADCY9, AKT1, AKT2, AKT3, ANAPC1, ANAPC10, ANAPC11, ANAPC13, ANAPC2, ANAPC4, ANAPC5, ANAPC7, ARAF, BRAF, BUB1, CCNA1, CCNA2, CCNB1, CCNB2, CCNB3, CDC16, CDC23, CDC25A, CDC25B, CDC25C, CDC26, CDC27, CDK1, CDK2, CPEB1, CPEB2, CPEB3, CPEB4, FZR1, GNAI1, GNAI2, GNAI3, HSP90AA1, HSP90AB1, IGF1, IGF1R, INS, KRAS, MAD1L1, MAD2L1, MAD2L2, MAP2K1, MA…	TRUE
WP:716	Vitamin A and Carotenoid Metabolism	1.44803	[-1]	[None]	10	23.2558	0.000143719	0.0356424	{}	{}	[ALDH1A1, BCO2, CD36, CRABP2, CYP26B1, CYP2E1, RBP1, RDH12, RLBP1, SULT2B1]	[ABCG5, ABCG8, ADH1A, ADH4, ALDH1A1, ALDH1A2, ALDH1A3, AWAT2, BCO1, BCO2, CD36, CRABP1, CRABP2, CYP26A1, CYP26B1, CYP2E1, DGAT1, DHRS3, LPL, LRAT, MAPK1, NPC1L1, RARA, RARB, RARG, RBP1, RBP2, RBP4, RBP7, RDH10, RDH12, RDH5, RDH8, RETSAT, RLBP1, RPE65, RXRA, RXRB, RXRG, SCARB1, SDR16C5, SULT1A1, SULT2B1]	TRUE
WP:2431	Spinal Cord Injury	1.40156	[-1]	[None]	18	15.2542	0.0001606	0.0396682	{}	{}	[AQP1, C1QB, CASP3, CCND1, CDK1, CHST11, COL2A1, CXCL1, CXCL10, FCGR2C, GJA1, LTB, MMP9, PTGS2, PTPRZ1, SLIT3, SOX9, VCAN]	[ACAN, AIF1, ANXA1, APEX1, AQP1, AQP4, ARG1, BCAN, BDNF, BTG2, C1QB, C5, CASP3, CCL2, CCND1, CCNG1, CCR2, CD47, CDC42, CDK1, CDK2, CDK4, CDKN1B, CHST11, COL2A1, COL4A1, CSPG4, CXCL1, CXCL10, CXCL2, CXCL8, E2F1, E2F5, EFNB2, EGFR, EGR1, EPHA4, FCGR2A, FCGR2C, FKBP1A, FOS, FOXO3, GADD45A, GAP43, GDNF, GFAP, GJA1, GRIN1, ICAM1, IFNG, IL1A, IL1B, IL1R1, IL2, IL4, IL6, KLK8, LEP, LGALS3, LILRB2, LILRB…	TRUE
KEGG:05145	Toxoplasmosis	1.40156	[-1]	[None]	18	15.2542	0.0001606	0.0396682	{}	{}	[CASP3, GNAO1, HLA-DMA, HLA-DMB, HLA-DOA, HLA-DPA1, HLA-DPB1, HLA-DQA1, HLA-DQB1, HLA-DRA, HLA-DRB1, IL10RA, LAMA3, LAMB3, LAMC3, MAPK10, PIK3CD, PIK3R5]	[AKT1, AKT2, AKT3, ALOX5, BAD, BCL2, BCL2L1, BIRC2, BIRC3, BIRC7, BIRC8, CASP3, CASP8, CASP9, CCR5, CD40, CD40LG, CHUK, CIITA, CYCS, GNAI1, GNAI2, GNAI3, GNAO1, HLA-DMA, HLA-DMB, HLA-DOA, HLA-DOB, HLA-DPA1, HLA-DPB1, HLA-DQA1, HLA-DQA2, HLA-DQB1, HLA-DRA, HLA-DRB1, HLA-DRB3, HLA-DRB4, HLA-DRB5, HSPA1A, HSPA1B, HSPA1L, HSPA2, HSPA6, HSPA8, IFNG, IFNGR1, IFNGR2, IKBKB, IKBKG, IL10, IL10RA, IL10RB, …	TRUE
KEGG:04510	Focal adhesion	1.3431	[-1]	[None]	26	12.8713	0.000184486	0.0453836	{}	{}	[BRAF, CCND1, CCND2, COL1A1, COL1A2, COL2A1, COL6A1, COL6A2, COL6A3, IGF1, ITGA10, ITGA9, ITGAV, ITGB4, ITGB8, LAMA3, LAMB3, LAMC3, MAPK10, MYL9, PDGFB, PDGFRB, PIK3CD, PIK3R5, SHC2, VWF]	[ACTB, ACTG1, ACTN1, ACTN2, ACTN3, ACTN4, AKT1, AKT2, AKT3, ARHGAP35, ARHGAP5, BAD, BCAR1, BCL2, BIRC2, BIRC3, BRAF, CAPN2, CAV1, CAV2, CAV3, CCND1, CCND2, CCND3, CDC42, CHAD, COL1A1, COL1A2, COL2A1, COL4A1, COL4A2, COL4A3, COL4A4, COL4A5, COL4A6, COL6A1, COL6A2, COL6A3, COL6A5, COL6A6, COL9A1, COL9A2, COL9A3, COMP, CRK, CRKL, CTNNB1, DIAPH1, DOCK1, EGF, EGFR, ELK1, ERBB2, FIGF, FLNA, FLNB, FLNC,…	TRUE
KEGG:05218	Melanoma	1.29528	[-1]	[None]	13	18.3099	0.000206799	0.0506658	{}	{}	[BRAF, CCND1, FGF1, FGF13, FGF5, FGF7, FGFR1, IGF1, MITF, PDGFB, PDGFRB, PIK3CD, PIK3R5]	[AKT1, AKT2, AKT3, ARAF, BAD, BRAF, CCND1, CDH1, CDK4, CDK6, CDKN1A, CDKN2A, E2F1, E2F2, E2F3, EGF, EGFR, FGF1, FGF10, FGF11, FGF12, FGF13, FGF14, FGF16, FGF17, FGF18, FGF19, FGF2, FGF20, FGF21, FGF22, FGF23, FGF3, FGF4, FGF5, FGF6, FGF7, FGF8, FGF9, FGFR1, HGF, HRAS, IGF1, IGF1R, KRAS, MAP2K1, MAP2K2, MAPK1, MAPK3, MDM2, MET, MITF, NRAS, PDGFA, PDGFB, PDGFC, PDGFD, PDGFRA, PDGFRB, PIK3CA, PIK3CB…	TRUE
KEGG:04015	Rap1 signaling pathway	1.1586	[-1]	[None]	26	12.3223	0.000284452	0.0694064	{}	{}	[ADORA2B, BRAF, CSF1R, FGF1, FGF13, FGF5, FGF7, FGFR1, GNAO1, IGF1, ITGAL, ITGB2, KIT, LCP2, LPAR1, P2RY1, PDGFB, PDGFRB, PIK3CD, PIK3R5, PLCB1, PLCB4, PRKCZ, PRKD3, RAPGEF3, SKAP1]	[ACTB, ACTG1, ADCY1, ADCY2, ADCY3, ADCY4, ADCY5, ADCY6, ADCY7, ADCY8, ADCY9, ADORA2A, ADORA2B, AKT1, AKT2, AKT3, ANGPT1, ANGPT2, ANGPT4, APBB1IP, ARAP3, BCAR1, BRAF, CALM1, CALM2, CALM3, CALML3, CALML5, CALML6, CDC42, CDH1, CNR1, CRK, CRKL, CSF1, CSF1R, CTNNB1, CTNND1, DOCK4, DRD2, EFNA1, EFNA2, EFNA3, EFNA4, EFNA5, EGF, EGFR, EPHA2, F2R, F2RL3, FARP2, FGF1, FGF10, FGF11, FGF12, FGF13, FGF14, FGF…	TRUE
KEGG:04390	Hippo signaling pathway	1.09931	[-1]	[None]	21	13.6364	0.000327403	0.079559	{}	{}	[BMP4, BMP7, BMP8B, CCND1, CCND2, CTNNA2, DLG3, FGF1, FZD1, FZD2, ITGB2, MOB1A, PPP2R2B, PRKCZ, SNAI2, STK3, TGFBR1, TP53BP2, WNT4, WNT9A, YWHAQ]	[ACTB, ACTG1, AFP, AJUBA, AMH, AMOT, APC, APC2, AREG, AXIN1, AXIN2, BBC3, BIRC2, BIRC5, BMP2, BMP4, BMP5, BMP6, BMP7, BMP8A, BMP8B, BMPR1A, BMPR1B, BMPR2, BTRC, CCND1, CCND2, CCND3, CDH1, CRB1, CRB2, CSNK1D, CSNK1E, CTGF, CTNNA1, CTNNA2, CTNNA3, CTNNB1, DLG1, DLG2, DLG3, DLG4, DVL1, DVL2, DVL3, FBXW11, FGF1, FRMD1, FRMD6, FZD1, FZD10, FZD2, FZD3, FZD4, FZD5, FZD6, FZD7, FZD8, FZD9, GDF5, GDF6, GD…	TRUE
WP:2848	Differentiation Pathway	1.04066	[-1]	[None]	10	20.8333	0.000376293	0.091063	{}	{}	[BMP4, CSF1R, DKK1, FGF1, IGF1, IL11, KIT, NT5E, PDGFB, TF]	[ALK, BMP4, CNTF, CSF1, CSF1R, CXCR1, DKK1, EGF, EPO, FGF1, FGF10, FGF2, FGF4, FGF8, FLT3LG, FST, GDF5, HGF, IGF1, IL11, IL3, IL6, IL6R, INHBA, INS, KIT, KITLG, LEFTY1, NODAL, NOG, NOTCH1, NT5E, NTF4, PDGFA, PDGFB, SHH, TF, TGFB1, TGFB3, TNFSF11, TPO, VEGFA, WNT1, WNT2, WNT2B, WNT3A, WNT5A, WNT7B]	TRUE
KEGG:04612	Antigen processing and presentation	0.942569	[-1]	[None]	13	16.8831	0.000473603	0.114138	{}	{}	[CD74, HLA-B, HLA-C, HLA-DMA, HLA-DMB, HLA-DOA, HLA-DPA1, HLA-DPB1, HLA-DQA1, HLA-DQB1, HLA-DRA, HLA-DRB1, KLRD1]	[B2M, CALR, CANX, CD4, CD74, CD8A, CD8B, CIITA, CREB1, CTSB, CTSL, CTSS, HLA-A, HLA-B, HLA-C, HLA-DMA, HLA-DMB, HLA-DOA, HLA-DOB, HLA-DPA1, HLA-DPB1, HLA-DQA1, HLA-DQA2, HLA-DQB1, HLA-DRA, HLA-DRB1, HLA-DRB3, HLA-DRB4, HLA-DRB5, HLA-E, HLA-F, HLA-G, HSP90AA1, HSP90AB1, HSPA1A, HSPA1B, HSPA1L, HSPA2, HSPA4, HSPA5, HSPA6, HSPA8, IFI30, IFNG, KIR2DL1, KIR2DL2, KIR2DL3, KIR2DL4, KIR2DL5A, KIR2DS1, KI…	TRUE
KEGG:04933	AGE-RAGE signaling pathway in diabetic complications	0.751282	[-1]	[None]	15	14.8515	0.000738766	0.177304	{}	{}	[CASP3, CCND1, COL1A1, COL1A2, COL3A1, F3, MAPK10, PIK3CD, PIK3R5, PLCB1, PLCB4, PLCD3, PRKCZ, TGFBR1, THBD]	[AGER, AGTR1, AKT1, AKT2, AKT3, BAX, BCL2, CASP3, CCL2, CCND1, CDC42, CDK4, CDKN1B, COL1A1, COL1A2, COL3A1, COL4A1, COL4A2, COL4A3, COL4A4, COL4A5, COL4A6, CXCL8, CYBB, DIAPH1, EDN1, EGR1, F3, FIGF, FN1, FOXO1, HRAS, ICAM1, IL1A, IL1B, IL6, JAK2, JUN, KRAS, MAPK1, MAPK10, MAPK11, MAPK12, MAPK13, MAPK14, MAPK3, MAPK8, MAPK9, MMP2, NFATC1, NFKB1, NOS3, NOX1, NOX3, NRAS, PIK3CA, PIK3CB, PIK3CD, PIK3…	TRUE
KEGG:05146	Amoebiasis	0.751282	[-1]	[None]	15	14.8515	0.000738766	0.177304	{}	{}	[ARG2, CASP3, CD14, COL1A1, COL1A2, COL3A1, CXCL1, ITGB2, LAMA3, LAMB3, LAMC3, PIK3CD, PIK3R5, PLCB1, PLCB4]	[ACTN1, ACTN2, ACTN3, ACTN4, ADCY1, ARG1, ARG2, C8A, C8B, C8G, C9, CASP3, CD14, CD1D, COL1A1, COL1A2, COL3A1, COL4A1, COL4A2, COL4A3, COL4A4, COL4A5, COL4A6, CSF2, CTSG, CXCL1, CXCL8, FN1, GNA11, GNA14, GNA15, GNAL, GNAQ, GNAS, HSPB1, IFNG, IL10, IL12A, IL12B, IL1B, IL1R1, IL1R2, IL6, ITGAM, ITGB2, LAMA1, LAMA2, LAMA3, LAMA4, LAMA5, LAMB1, LAMB2, LAMB3, LAMB4, LAMC1, LAMC2, LAMC3, LOC102723407, M…	TRUE
KEGG:00590	Arachidonic acid metabolism	0.703285	[-1]	[None]	11	17.7419	0.000828546	0.198022	{}	{}	[AKR1C3, CBR3, CYP2E1, CYP2U1, GGT5, GPX2, GPX3, PLB1, PTGDS, PTGIS, PTGS2]	[AKR1C3, ALOX12, ALOX12B, ALOX15, ALOX15B, ALOX5, CBR1, CBR3, CYP2B6, CYP2C19, CYP2C8, CYP2C9, CYP2E1, CYP2J2, CYP2U1, CYP4A11, CYP4F2, CYP4F3, CYP4F8, EPHX2, FAM213B, GGT1, GGT5, GPX1, GPX2, GPX3, GPX5, GPX6, GPX7, GPX8, HPGDS, JMJD7-PLA2G4B, LTA4H, LTC4S, PLA2G10, PLA2G12A, PLA2G12B, PLA2G16, PLA2G1B, PLA2G2A, PLA2G2C, PLA2G2D, PLA2G2E, PLA2G2F, PLA2G3, PLA2G4A, PLA2G4B, PLA2G4C, PLA2G4D, PLA2G…	TRUE
KEGG:04380	Osteoclast differentiation	0.644691	[-1]	[None]	18	13.7405	0.000952209	0.226626	{}	{}	[BTK, CSF1R, FCGR2B, FCGR2C, FOSL1, LCK, LCP2, LILRB5, MAPK10, MITF, NCF1, NCF2, PIK3CD, PIK3R5, SOCS3, SPI1, SYK, TGFBR1]	[ACP5, AKT1, AKT2, AKT3, BLNK, BTK, CALCR, CAMK4, CHUK, CREB1, CSF1, CSF1R, CTSK, CYBA, CYBB, CYLD, FCGR1A, FCGR2A, FCGR2B, FCGR2C, FCGR3A, FCGR3B, FHL2, FOS, FOSB, FOSL1, FOSL2, FYN, GAB2, GRB2, IFNAR1, IFNAR2, IFNB1, IFNG, IFNGR1, IFNGR2, IKBKB, IKBKG, IL1A, IL1B, IL1R1, IRF9, ITGB3, JAK1, JUN, JUNB, JUND, LCK, LCP2, LILRA1, LILRA2, LILRA3, LILRA4, LILRA5, LILRA6, LILRB1, LILRB2, LILRB3, LILRB4…	TRUE
WP:615	Senescence and Autophagy in Cancer	0.578572	[-1]	[None]	15	14.2857	0.00111347	0.263893	{}	{}	[ATG7, BRAF, COL1A1, COL3A1, CXCL1, CXCL14, GABARAP, HMGA1, IGF1, IGFBP3, IGFBP5, IL24, IRF1, PLAT, PLAU]	[AKT1S1, AMBRA1, ATG10, ATG12, ATG13, ATG14, ATG16L1, ATG3, ATG5, ATG7, BCL2, BECN1, BMI1, BMP2, BRAF, CCL3, CD44, CDC25B, CDKN1A, CDKN1B, CDKN2A, CEBPB, COL10A1, COL1A1, COL3A1, CREG1, CXCL1, CXCL14, CXCL8, E2F1, FKBP8, FN1, GABARAP, GABARAPL1, GABARAPL2, GSK3B, GSN, HMGA1, HRAS, IFI16, IFNB1, IFNG, IGF1, IGF1R, IGFBP3, IGFBP5, IGFBP7, IL1A, IL1B, IL24, IL3, IL6, IL6R, IL6ST, ING1, ING2, INHBA, …	TRUE
KEGG:04110	Cell cycle	0.479306	[-1]	[None]	17	13.7097	0.00140534	0.33166	{}	{}	[ANAPC10, BUB1, CCNA2, CCNB2, CCND1, CCND2, CDC20, CDC25C, CDC27, CDK1, MAD2L1, ORC1, ORC6, PLK1, SFN, TTK, YWHAQ]	[ABL1, ANAPC1, ANAPC10, ANAPC11, ANAPC13, ANAPC2, ANAPC4, ANAPC5, ANAPC7, ATM, ATR, BUB1, BUB1B, BUB3, CCNA1, CCNA2, CCNB1, CCNB2, CCNB3, CCND1, CCND2, CCND3, CCNE1, CCNE2, CCNH, CDC14A, CDC14B, CDC16, CDC20, CDC23, CDC25A, CDC25B, CDC25C, CDC26, CDC27, CDC45, CDC6, CDC7, CDK1, CDK2, CDK4, CDK6, CDK7, CDKN1A, CDKN1B, CDKN1C, CDKN2A, CDKN2B, CDKN2C, CDKN2D, CHEK1, CHEK2, CREBBP, CUL1, DBF4, E2F1, …	TRUE
WP:453	Inflammatory Response Pathway	0.479198	[-1]	[None]	7	23.3333	0.00141167	0.331743	{}	{}	[COL1A1, COL1A2, COL3A1, IL2RB, IL2RG, LCK, ZAP70]	[CD28, CD40, CD40LG, CD80, CD86, COL1A1, COL1A2, COL3A1, FN1, IFNG, IL2, IL2RA, IL2RB, IL2RG, IL4, IL4R, IL5, IL5RA, LAMA5, LAMB1, LAMB2, LAMC1, LAMC2, LCK, THBS1, THBS3, TNFRSF1A, TNFRSF1B, VTN, ZAP70]	TRUE
WP:23	B Cell Receptor Signaling Pathway	0.467293	[-1]	[None]	14	14.433	0.00145711	0.340963	{}	{}	[BRAF, BTK, CBL, CD79A, CD79B, HCLS1, INPP5D, LCK, MALT1, MAP4K1, MAPK4, PIP5K1B, PTPN6, SYK]	[AKT1, ATF2, BCL10, BCL6, BLK, BLNK, BRAF, BTK, CAMK2A, CARD11, CBL, CD19, CD22, CD79A, CD79B, CD81, CDC42, CHUK, CR2, CREB1, CRK, CRKL, DAPP1, E2F3, ELK1, ETS1, FOXO1, FYN, GAB1, GAB2, GRB2, GSK3A, GSK3B, GTF2I, HCLS1, HRAS, IKBKB, IKBKG, ILF2, INPP5D, IRF4, JUN, KLF11, LAT2, LCK, LYN, MALT1, MAP2K1, MAP2K2, MAP2K6, MAP3K7, MAP4K1, MAPK1, MAPK14, MAPK4, MAPK8, MAPK9, MAX, MEF2C, MEF2D, MYC, NCK1…	TRUE
KEGG:04960	Aldosterone-regulated sodium reabsorption	0.428667	[-1]	[None]	8	20.5128	0.00159947	0.372677	{}	{}	[ATP1A3, ATP1B1, ATP1B2, IGF1, PIK3CD, PIK3R5, SFN, SGK1]	[ATP1A1, ATP1A2, ATP1A3, ATP1A4, ATP1B1, ATP1B2, ATP1B3, ATP1B4, FXYD2, FXYD4, HSD11B2, IGF1, INS, INSR, IRS1, KCNJ1, KRAS, MAPK1, MAPK3, NEDD4L, NR3C2, PDPK1, PIK3CA, PIK3CB, PIK3CD, PIK3CG, PIK3R1, PIK3R2, PIK3R3, PIK3R5, PRKCA, PRKCB, PRKCG, SCNN1A, SCNN1B, SCNN1G, SFN, SGK1, SLC9A3R2]	TRUE
KEGG:04964	Proximal tubule bicarbonate reclamation	0.411178	[-1]	[None]	6	26.087	0.00167238	0.387991	{}	{}	[AQP1, ATP1A3, ATP1B1, ATP1B2, CA2, SLC9A3]	[AQP1, ATP1A1, ATP1A2, ATP1A3, ATP1A4, ATP1B1, ATP1B2, ATP1B3, ATP1B4, CA2, CA4, FXYD2, GLS, GLS2, GLUD1, GLUD2, MDH1, PCK1, PCK2, SLC25A10, SLC38A3, SLC4A4, SLC9A3]	TRUE
KEGG:04640	Hematopoietic cell lineage	0.401858	[-1]	[None]	13	14.7727	0.00171605	0.396408	{}	{}	[CD14, CD34, CD36, CD37, CSF1R, CSF2RA, CSF3R, HLA-DRA, HLA-DRB1, IL11, IL3RA, KIT, MME]	[ANPEP, CD14, CD19, CD1A, CD1B, CD1C, CD1D, CD1E, CD2, CD22, CD24, CD33, CD34, CD36, CD37, CD38, CD3D, CD3E, CD3G, CD4, CD44, CD5, CD55, CD59, CD7, CD8A, CD8B, CD9, CR1, CR2, CSF1, CSF1R, CSF2, CSF2RA, CSF3, CSF3R, DNTT, EPO, EPOR, FCER2, FCGR1A, FLT3, FLT3LG, GP1BA, GP1BB, GP5, GP9, GYPA, HLA-DRA, HLA-DRB1, HLA-DRB3, HLA-DRB4, HLA-DRB5, IL11, IL11RA, IL1A, IL1B, IL1R1, IL1R2, IL2RA, IL3, IL3RA, …	TRUE
KEGG:04810	Regulation of actin cytoskeleton	0.372711	[-1]	[None]	24	11.215	0.00184315	0.423925	{}	{}	[BRAF, CD14, FGD3, FGF1, FGF13, FGF5, FGF7, FGFR1, ITGA10, ITGA9, ITGAL, ITGAV, ITGB2, ITGB4, ITGB8, MYH14, MYL9, PDGFB, PDGFRB, PIK3CD, PIK3R5, PIP5K1B, SSH1, WAS]	[ABI2, ACTB, ACTG1, ACTN1, ACTN2, ACTN3, ACTN4, APC, APC2, ARAF, ARHGAP35, ARHGEF1, ARHGEF12, ARHGEF4, ARHGEF6, ARHGEF7, ARPC1A, ARPC1B, ARPC2, ARPC3, ARPC4, ARPC5, ARPC5L, BAIAP2, BCAR1, BDKRB1, BDKRB2, BRAF, BRK1, CD14, CDC42, CFL1, CFL2, CHRM1, CHRM2, CHRM3, CHRM4, CHRM5, CRK, CRKL, CYFIP1, CYFIP2, DIAPH1, DIAPH2, DIAPH3, DOCK1, EGF, EGFR, ENAH, EZR, F2, F2R, FGD1, FGD3, FGF1, FGF10, FGF11, FG…	TRUE
WP:69	TCR Signaling Pathway	0.317641	[-1]	[None]	13	14.4444	0.00211069	0.481237	{}	{}	[CBL, CD247, GATA3, GRAP2, ITK, LCP2, MALT1, MAP4K1, PSTPIP1, SH2B3, SKAP1, WAS, ZAP70]	[AKT1, ATF2, BCL10, CARD11, CBL, CBLB, CCR5, CD247, CD28, CD3D, CD3E, CD3G, CD4, CD83, CD8A, CDC42, CHUK, CREB1, CRK, CRKL, DBNL, FAS, FOS, FYB, FYN, GAB2, GATA3, GRAP2, GRB2, HRAS, ICOS, IKBKB, IKBKG, IL15RA, IL17A, IL1A, IL1B, IL6, IL9, IRF4, ITK, ITPR1, JUN, LAT, LCP2, LHB, MALT1, MAP2K1, MAP2K2, MAP3K14, MAP3K7, MAP3K8, MAP4K1, MAPK1, MAPK14, MAPK3, MAPK8, MAPK9, NCK1, NFATC1, NFATC2, NFKB1, …	TRUE
KEGG:04060	Cytokine-cytokine receptor interaction	0.315951	[-1]	[None]	28	10.566	0.00210967	0.483113	{}	{}	[BMP7, CSF1R, CSF2RA, CSF3R, CXCL1, CXCL10, CXCL12, CXCL14, CXCL3, CXCR4, IL10RA, IL11, IL18, IL20RB, IL24, IL2RB, IL2RG, IL3RA, KIT, LTB, PDGFB, PDGFRB, TGFBR1, TNFRSF10D, TNFRSF21, TNFRSF25, TNFRSF4, TNFSF10]	[ACKR3, ACVR1, ACVR1B, ACVR2A, ACVR2B, AMH, AMHR2, BMP2, BMP7, BMPR1A, BMPR1B, BMPR2, CCL1, CCL11, CCL13, CCL14, CCL15, CCL16, CCL17, CCL18, CCL19, CCL2, CCL20, CCL21, CCL22, CCL23, CCL24, CCL25, CCL26, CCL27, CCL28, CCL3, CCL3L1, CCL3L3, CCL4, CCL4L1, CCL4L2, CCL5, CCL7, CCL8, CCR1, CCR10, CCR2, CCR3, CCR4, CCR5, CCR6, CCR7, CCR8, CCR9, CD27, CD40, CD40LG, CD70, CLCF1, CNTF, CNTFR, CRLF2, CSF1, …	TRUE
WP:2064	Neural Crest Differentiation	0.312224	[-1]	[None]	14	13.8614	0.00215609	0.487277	{}	{}	[BMP4, BMP7, COL11A2, COL2A1, FGFR1, HEY2, LHX2, MITF, MPZ, NOTCH3, SNAI1, SNAI2, SOX9, ZIC1]	[ASCL1, AXIN1, AXIN2, BMP4, BMP7, CDH1, CDH2, CDH6, CDH7, COL11A2, COL2A1, CTBP2, CTNNB1, DCT, DLL1, DLL3, DLL4, DLX5, DMBX1, DVL1, DVL2, DVL3, ETS1, FGF19, FGF2, FGF8, FGFR1, FGFR2, FGFR3, FOXD3, FZD3, GBX2, GFAP, GJB1, GSK3B, HAND1, HDAC1, HDAC10, HDAC11, HDAC2, HDAC3, HDAC4, HDAC5, HDAC6, HDAC7, HDAC8, HDAC9, HES1, HES5, HEY2, HOXA1, HOXB1, ID1, ISL1, ITGB1, LHX1, LHX2, LHX5, MBP, MIA, MITF, M…	TRUE
KEGG:04919	Thyroid hormone signaling pathway	0.312211	[-1]	[None]	16	13.5593	0.00214666	0.487291	{}	{}	[ATP1A3, ATP1B1, ATP1B2, BMP4, CCND1, DIO2, ITGAV, NOTCH3, PIK3CD, PIK3R5, PLCB1, PLCB4, PLCD3, RCAN1, RCAN2, WNT4]	[ACTB, ACTG1, AKT1, AKT2, AKT3, ATP1A1, ATP1A2, ATP1A3, ATP1A4, ATP1B1, ATP1B2, ATP1B3, ATP1B4, ATP2A2, BAD, BMP4, CASP9, CCND1, CREBBP, CTNNB1, DIO1, DIO2, DIO3, EP300, ESR1, FOXO1, FXYD2, GATA4, GSK3B, HDAC1, HDAC2, HDAC3, HIF1A, HRAS, ITGAV, ITGB3, KAT2A, KAT2B, KRAS, MAP2K1, MAP2K2, MAPK1, MAPK3, MDM2, MED1, MED12, MED12L, MED13, MED13L, MED14, MED16, MED17, MED24, MED27, MED30, MED4, MTOR, M…	TRUE
WP:3413	NOTCH1 regulation of human endothelial cell calcification	0.284156	[-1]	[None]	5	29.4118	0.00231027	0.51981	{}	{}	[ALPL, JAG2, LPAR1, MGP, PLAT]	[ALPL, CALU, DLL1, DLL3, DLL4, FGFR3, GJA5, ITGA1, JAG1, JAG2, LPAR1, MGP, NOTCH1, PLAT, SAT1, SOX6, VEGFA]	TRUE
KEGG:05322	Systemic lupus erythematosus	0.252598	[-1]	[None]	17	12.5926	0.00249548	0.558987	{}	{}	[C1QA, C1QB, C1QC, C1R, C1S, C2, C3, H2AFX, HLA-DMA, HLA-DMB, HLA-DOA, HLA-DPA1, HLA-DPB1, HLA-DQA1, HLA-DQB1, HLA-DRA, HLA-DRB1]	[ACTN1, ACTN2, ACTN3, ACTN4, C1QA, C1QB, C1QC, C1R, C1S, C2, C3, C4A, C4B, C5, C6, C7, C8A, C8B, C8G, C9, CD28, CD40, CD40LG, CD80, CD86, CTSG, ELANE, FCGR1A, FCGR2A, FCGR3A, FCGR3B, GRIN2A, GRIN2B, H2AFB1, H2AFB2, H2AFB3, H2AFJ, H2AFV, H2AFX, H2AFY, H2AFY2, H2AFZ, H2BFM, H2BFWT, H3F3A, H3F3B, H3F3C, HIST1H2AA, HIST1H2AB, HIST1H2AC, HIST1H2AD, HIST1H2AE, HIST1H2AG, HIST1H2AH, HIST1H2AI, HIST1H2AJ…	TRUE
KEGG:04978	Mineral absorption	0.250671	[-1]	[None]	9	17.6471	0.00251782	0.561473	{}	{}	[ATOX1, ATP1A3, ATP1B1, ATP1B2, MT1G, SLC11A1, SLC40A1, SLC9A3, TF]	[ATOX1, ATP1A1, ATP1A2, ATP1A3, ATP1A4, ATP1B1, ATP1B2, ATP1B3, ATP1B4, ATP2B1, ATP7A, CLCN2, CYBRD1, FTH1, FTL, FXYD2, HEPH, HMOX1, HMOX2, MT1A, MT1B, MT1E, MT1F, MT1G, MT1H, MT1M, MT1X, MT2A, S100G, SLC11A1, SLC11A2, SLC26A3, SLC26A6, SLC26A9, SLC30A1, SLC31A1, SLC34A2, SLC39A4, SLC40A1, SLC46A1, SLC5A1, SLC6A19, SLC8A1, SLC9A3, STEAP1, STEAP2, TF, TRPM6, TRPM7, TRPV6, VDR]	TRUE
KEGG:04064	NF-kappa B signaling pathway	0.242509	[-1]	[None]	13	14.1304	0.00257714	0.572125	{}	{}	[BTK, CD14, CSNK2B, CXCL12, LCK, LTB, MALT1, PLAU, PTGS2, SYK, TAB3, TNFAIP3, ZAP70]	[ATM, BCL10, BCL2, BCL2A1, BCL2L1, BIRC2, BIRC3, BLNK, BTK, CARD11, CCL13, CCL19, CCL21, CCL4, CCL4L1, CCL4L2, CD14, CD40, CD40LG, CFLAR, CHUK, CSNK2A1, CSNK2A2, CSNK2B, CXCL12, CXCL2, CXCL8, DDX58, ERC1, GADD45B, ICAM1, IKBKB, IKBKG, IL1B, IL1R1, IRAK1, IRAK4, LAT, LBP, LCK, LOC102723407, LTA, LTB, LTBR, LY96, LYN, MALT1, MAP3K14, MAP3K7, MYD88, NFKB1, NFKB2, NFKBIA, PARP1, PIAS4, PIDD1, PLAU, P…	TRUE
KEGG:04630	Jak-STAT signaling pathway	0.191955	[-1]	[None]	19	12.0253	0.00290839	0.642754	{}	{}	[CCND1, CCND2, CSF2RA, CSF3R, IL10RA, IL11, IL17D, IL20RB, IL24, IL2RB, IL2RG, IL3RA, PIK3CD, PIK3R5, PTPN6, SOCS3, SOCS6, STAM, STAT4]	[AKT1, AKT2, AKT3, AOX1, BCL2, BCL2L1, CCND1, CCND2, CCND3, CDKN1A, CISH, CNTF, CNTFR, CREBBP, CRLF2, CSF2, CSF2RA, CSF2RB, CSF3, CSF3R, CSH1, CSH2, CTF1, EP300, EPO, EPOR, FHL1, GFAP, GH1, GH2, GHR, GRB2, HRAS, IFNA1, IFNA10, IFNA13, IFNA14, IFNA16, IFNA17, IFNA2, IFNA21, IFNA4, IFNA5, IFNA6, IFNA7, IFNA8, IFNAR1, IFNAR2, IFNB1, IFNE, IFNG, IFNGR1, IFNGR2, IFNK, IFNL1, IFNL2, IFNL3, IFNLR1, IFNW…	TRUE
KEGG:04662	B cell receptor signaling pathway	0.146848	[-1]	[None]	11	15.0685	0.00324137	0.713102	{}	{}	[BTK, CD79A, CD79B, FCGR2B, IFITM1, INPP5D, MALT1, PIK3CD, PIK3R5, PTPN6, SYK]	[AKT1, AKT2, AKT3, BCL10, BLNK, BTK, CARD11, CD19, CD22, CD72, CD79A, CD79B, CD81, CHUK, CR2, DAPP1, FCGR2B, FOS, GRB2, GSK3B, HRAS, IFITM1, IKBKB, IKBKG, INPP5D, INPPL1, JUN, KRAS, LILRB3, LOC102723407, LYN, MALT1, MAP2K1, MAP2K2, MAPK1, MAPK3, NFATC1, NFATC2, NFATC3, NFKB1, NFKBIA, NFKBIB, NFKBIE, NRAS, PIK3AP1, PIK3CA, PIK3CB, PIK3CD, PIK3CG, PIK3R1, PIK3R2, PIK3R3, PIK3R5, PLCG2, PPP3CA, PPP3…	TRUE
KEGG:05412	Arrhythmogenic right ventricular cardiomyopathy (ARVC)	0.101837	[-1]	[None]	11	14.8649	0.00361176	0.790975	{}	{}	[CACNA1D, CTNNA2, DSP, GJA1, ITGA10, ITGA9, ITGAV, ITGB4, ITGB8, JUP, SGCD]	[ACTB, ACTG1, ACTN1, ACTN2, ACTN3, ACTN4, ATP2A2, CACNA1C, CACNA1D, CACNA1F, CACNA1S, CACNA2D1, CACNA2D2, CACNA2D3, CACNA2D4, CACNB1, CACNB2, CACNB3, CACNB4, CACNG1, CACNG2, CACNG3, CACNG4, CACNG5, CACNG6, CACNG7, CACNG8, CDH2, CTNNA1, CTNNA2, CTNNA3, CTNNB1, DAG1, DES, DMD, DSC2, DSG2, DSP, EMD, GJA1, ITGA1, ITGA10, ITGA11, ITGA2, ITGA2B, ITGA3, ITGA4, ITGA5, ITGA6, ITGA7, ITGA8, ITGA9, ITGAV, I…	TRUE
KEGG:04062	Chemokine signaling pathway	0.0626781	[-1]	[None]	21	11.2299	0.00397068	0.865609	{}	{}	[BRAF, CXCL1, CXCL10, CXCL12, CXCL14, CXCL3, CXCR4, GNB4, GNG11, GNG4, HCK, ITK, NCF1, PIK3CD, PIK3R5, PLCB1, PLCB4, PREX1, PRKCZ, SHC2, WAS]	[ADCY1, ADCY2, ADCY3, ADCY4, ADCY5, ADCY6, ADCY7, ADCY8, ADCY9, ADRBK1, ADRBK2, AKT1, AKT2, AKT3, ARRB1, ARRB2, BCAR1, BRAF, CCL1, CCL11, CCL13, CCL14, CCL15, CCL16, CCL17, CCL18, CCL19, CCL2, CCL20, CCL21, CCL22, CCL23, CCL24, CCL25, CCL26, CCL27, CCL28, CCL3, CCL3L1, CCL3L3, CCL4, CCL4L1, CCL4L2, CCL5, CCL7, CCL8, CCR1, CCR10, CCR2, CCR3, CCR4, CCR5, CCR6, CCR7, CCR8, CCR9, CDC42, CHUK, CRK, CR…	TRUE
WP:2118	Arrhythmogenic Right Ventricular Cardiomyopathy	0.059829	[-1]	[None]	11	14.6667	0.00401524	0.871307	{}	{}	[CACNA1D, CTNNA2, DSP, GJA1, ITGA10, ITGA9, ITGAV, ITGB4, ITGB8, JUP, SGCD]	[ACTB, ACTG1, ACTN1, ACTN2, ACTN3, ACTN4, ATP2A2, CACNA1C, CACNA1D, CACNA1F, CACNA1S, CACNA2D1, CACNA2D2, CACNA2D3, CACNA2D4, CACNB1, CACNB2, CACNB3, CACNB4, CACNG1, CACNG2, CACNG3, CACNG4, CACNG5, CACNG6, CACNG7, CACNG8, CDH2, CTNNA1, CTNNA2, CTNNA3, CTNNB1, DAG1, DES, DMD, DSC2, DSG2, DSP, EMD, GJA1, ITGA1, ITGA10, ITGA11, ITGA2, ITGA2B, ITGA3, ITGA4, ITGA5, ITGA6, ITGA7, ITGA8, ITGA9, ITGAV, I…	TRUE
KEGG:04973	Carbohydrate digestion and absorption	0.0511119	[-1]	[None]	8	17.7778	0.00411561	0.888972	{}	{}	[ATP1A3, ATP1B1, ATP1B2, CACNA1D, PIK3CD, PIK3R5, SLC2A5, SLC37A4]	[AKT1, AKT2, AKT3, AMY1A, AMY1B, AMY1C, AMY2A, AMY2B, ATP1A1, ATP1A2, ATP1A3, ATP1A4, ATP1B1, ATP1B2, ATP1B3, ATP1B4, CACNA1D, FXYD2, G6PC, G6PC2, G6PC3, GNAT3, HK1, HK2, HK3, HKDC1, LCT, MGAM, PIK3CA, PIK3CB, PIK3CD, PIK3CG, PIK3R1, PIK3R2, PIK3R3, PIK3R5, PLCB2, PRKCB, SI, SLC2A2, SLC2A5, SLC37A4, SLC5A1, TAS1R2, TAS1R3]	TRUE
KEGG:05134	Legionellosis	0.0365953	[-1]	[None]	9	16.3636	0.0042753	0.919189	{}	{}	[C3, CASP3, CASP7, CD14, CXCL1, CXCL3, IL18, ITGB2, NAIP]	[APAF1, ARF1, BCL2L13, BNIP3, C3, CASP1, CASP3, CASP7, CASP8, CASP9, CD14, CLK1, CR1, CXCL1, CXCL2, CXCL3, CXCL8, CYCS, EEF1A1, EEF1A2, EEF1G, HBS1L, HSF1, HSPA1A, HSPA1B, HSPA1L, HSPA2, HSPA6, HSPA8, HSPD1, IL12A, IL12B, IL18, IL1B, IL6, ITGAM, ITGB2, MYD88, NAIP, NFKB1, NFKB2, NFKBIA, NLRC4, PYCARD, RAB1A, RAB1B, RELA, SAR1A, SAR1B, SEC22B, TLR2, TLR4, TLR5, TNF, VCP]	TRUE
WP:3	Transcriptional activation by NRF2	0	[-1]	[None]	4	26.6667	0.00941967	1	{}	{}	[EPHB2, GCLM, NQO1, SLC7A11]	[AIMP2, CEBPB, EPHB2, GCLC, GCLM, GSTA2, HMOX1, KEAP1, MAF, MAPK8, NFE2L2, NQO1, PIK3CA, PRKCA, SLC7A11]	TRUE
KEGG:00010	Glycolysis / Gluconeogenesis	0	[-1]	[None]	5	7.46269	0.595189	1	{}	{}	[ALDH3A1, ALDH3B2, ENO3, FBP1, PGAM1]	[ACSS1, ACSS2, ADH1A, ADH1B, ADH1C, ADH4, ADH5, ADH6, ADH7, ADPGK, AKR1A1, ALDH1A3, ALDH1B1, ALDH2, ALDH3A1, ALDH3A2, ALDH3B1, ALDH3B2, ALDH7A1, ALDH9A1, ALDOA, ALDOB, ALDOC, BPGM, DLAT, DLD, ENO1, ENO2, ENO3, FBP1, FBP2, G6PC, G6PC2, G6PC3, GALM, GAPDH, GAPDHS, GCK, GPI, HK1, HK2, HK3, HKDC1, LDHA, LDHAL6A, LDHAL6B, LDHB, LDHC, MINPP1, PCK1, PCK2, PDHA1, PDHA2, PDHB, PFKL, PFKM, PFKP, PGAM1, PGA…	TRUE
WP:15	Selenium Micronutrient Network	0	[-1]	[None]	8	8.88889	0.251568	1	{}	{}	[DIO2, GPX2, GPX3, PLAT, PRDX3, PTGS2, SAA2, SEPP1]	[ABCA1, ALB, ALOX15B, ALOX5, ALOX5AP, APOA1, APOB, C11orf31, CAT, CBS, CBSL, CCL2, CRP, CTH, DIO1, DIO2, DIO3, EPT1, F2, F7, FLAD1, GGT1, GGT2, GGTLC1, GGTLC2, GPX1, GPX2, GPX3, GPX4, GPX6, GSR, HBA1, HBB, ICAM1, IFNG, IL1B, IL6, INS, INSR, KMO, KYNU, LDLR, LOC100129518, LOC102724197, MPO, MSRB1, MTHFR, MTR, NFKB1, NFKB2, PLAT, PLG, PNPO, PRDX1, PRDX2, PRDX3, PRDX4, PRDX5, PTGS1, PTGS2, RELA, RFK…	TRUE
WP:24	Peptide GPCRs	0	[-1]	[None]	3	4	0.802295	1	{}	{}	[ACKR1, C5AR1, CXCR4]	[ACKR1, AGTR1, AGTR2, ATP8A1, AVPR1A, AVPR1B, AVPR2, BDKRB1, BDKRB2, BRS3, C3AR1, C5AR1, CCKAR, CCKBR, CCR1, CCR10, CCR2, CCR3, CCR4, CCR5, CCR6, CCR7, CCR8, CCR9, CH17-360D5.1, CX3CR1, CXCR1, CXCR2, CXCR3, CXCR4, CXCR5, CXCR6, EDNRA, EDNRB, FPR1, FPR2, FPR3, FSHR, GALR1, GALR2, GALR3, GHSR, GNRHR, GRPR, LHCGR, LOC105379861, MC1R, MC2R, MC3R, MC4R, MC5R, NMBR, NPY1R, NPY2R, NPY4R, NPY5R, NPY6R, N…	TRUE
WP:26	Signal Transduction of S1P Receptor	0	[-1]	[None]	5	20	0.0134676	1	{}	{}	[MAPK4, MAPK6, PLCB1, RACGAP1, SPHK1]	[AKT1, AKT2, AKT3, ASAH1, GNAI1, GNAI2, GNAI3, MAPK1, MAPK12, MAPK3, MAPK4, MAPK6, MAPK7, PIK3C2B, PLCB1, PLCB2, PLCB3, RACGAP1, S1PR1, S1PR2, S1PR3, S1PR5, SMPD2, SPHK1, SPHK2]	TRUE
WP:28	Selenium Metabolism and Selenoproteins	0	[-1]	[None]	4	8.51064	0.353201	1	{}	{}	[DIO2, GPX2, GPX3, SEPP1]	[C11orf31, CREM, CTH, DIO1, DIO2, DIO3, EEFSEC, EPT1, FABP1, FOS, GPX1, GPX2, GPX3, GPX4, GPX6, JUN, MSRB1, NFE2L2, NFKB1, POU2F1, PSTK, RELA, RPL30, SARS, SARS2, SCLY, SECISBP2, SELENBP1, SELK, SELM, SELO, SELT, SELV, SEPHS1, SEPHS2, SEPN1, SEPP1, SEPSECS, SEPW1, SP1, SP3, TRNAU1AP, TXNRD1, TXNRD2, TXNRD3, TXNRD3NB, VIMP]	TRUE
WP:34	Ovarian Infertility Genes	0	[-1]	[None]	3	9.375	0.432293	1	{}	{}	[CCND2, CYP19A1, NRIP1]	[ATM, BMPR1B, CCND2, CDK4, CDKN1B, CEBPB, CYP19A1, DAZL, DMC1, EGR1, ESR2, FIGLA, FSHR, GDF9, GJA4, INHA, LHCGR, MLH1, MSH5, NCOR1, NR5A1, NRIP1, PGR, PRLR, PTGER2, SMAD3, SMPD1, SYNE2, TBP, VDR, ZP2, ZP3]	TRUE
WP:35	G Protein Signaling Pathways	0	[-1]	[None]	7	7.44681	0.502947	1	{}	{}	[AKAP11, GNAO1, GNG11, GNG4, LOC729966, PRKCZ, PRKD3]	[ADCY1, ADCY2, ADCY3, ADCY4, ADCY5, ADCY6, ADCY7, ADCY8, ADCY9, AKAP1, AKAP10, AKAP11, AKAP12, AKAP13, AKAP2, AKAP3, AKAP4, AKAP5, AKAP6, AKAP7, AKAP8, AKAP9, ARHGEF1, CALM1, GNA11, GNA12, GNA13, GNA14, GNA15, GNAI1, GNAI2, GNAI3, GNAL, GNAO1, GNAQ, GNAS, GNAZ, GNB1, GNB2, GNB3, GNB5, GNG10, GNG11, GNG12, GNG13, GNG3, GNG4, GNG5, GNG7, GNG8, GNGT1, GNGT2, HRAS, ITPR1, KCNJ3, KRAS, LOC100505585, L…	TRUE
WP:43	Oxidation by Cytochrome P450	0	[-1]	[None]	6	9.52381	0.270933	1	{}	{}	[CYB5R4, CYP19A1, CYP26B1, CYP2E1, CYP2U1, CYP7B1]	[CYB5A, CYB5B, CYB5R1, CYB5R2, CYB5R3, CYB5R4, CYP11A1, CYP11B1, CYP11B2, CYP17A1, CYP19A1, CYP1A1, CYP1A2, CYP1B1, CYP20A1, CYP24A1, CYP26A1, CYP26B1, CYP26C1, CYP27A1, CYP27B1, CYP27C1, CYP2A13, CYP2A6, CYP2A7, CYP2B6, CYP2C18, CYP2C19, CYP2C8, CYP2C9, CYP2D6, CYP2E1, CYP2F1, CYP2G1P, CYP2J2, CYP2R1, CYP2S1, CYP2U1, CYP2W1, CYP39A1, CYP3A4, CYP3A43, CYP3A5, CYP3A7, CYP3A7-CYP3A51P, CYP46A1, CYP…	TRUE
WP:45	G1 to S cell cycle control	0	[-1]	[None]	7	10.2941	0.117625	1	{}	{}	[CCND1, CCND2, CDK1, ORC1, ORC6, POLE2, PRIM2]	[ATF6B, ATM, CCNA1, CCNB1, CCND1, CCND2, CCND3, CCNE1, CCNE2, CCNG2, CCNH, CDC25A, CDC45, CDK1, CDK2, CDK4, CDK6, CDK7, CDKN1A, CDKN1B, CDKN1C, CDKN2A, CDKN2B, CDKN2C, CDKN2D, CREB1, CREB3, CREB3L1, CREB3L3, CREB3L4, E2F1, E2F2, E2F3, E2F4, E2F5, E2F6, GADD45A, MCM2, MCM3, MCM4, MCM5, MCM6, MCM7, MDM2, MNAT1, MYC, MYT1, ORC1, ORC2, ORC3, ORC4, ORC5, ORC6, PCNA, POLA2, POLE, POLE2, PRIM1, PRIM2, R…	TRUE
WP:49	IL-2 Signaling Pathway	0	[-1]	[None]	7	16.6667	0.0101921	1	{}	{}	[CBL, CCND2, IL2RB, IL2RG, LCK, SOCS3, SYK]	[AKT1, BCL2, CBL, CCND2, CISH, CRKL, FOS, FOXO3, FYN, GAB2, GRB2, HRAS, IL2, IL2RA, IL2RB, IL2RG, JAK1, JAK3, JUN, LCK, MAP2K1, MAP2K2, MAPK1, MAPK3, MAPT, MYC, NMI, PIK3R1, PTK2B, PTPN11, RAF1, RPS6, RPS6KB1, RPS6KB2, SHC1, SOCS3, SOS1, STAT1, STAT3, STAT5A, STAT5B, SYK]	TRUE
WP:51	Regulation of Actin Cytoskeleton	0	[-1]	[None]	16	10.6667	0.0204084	1	{}	{}	[BRAF, CD14, FGF1, FGF13, FGF5, FGF7, FGFR1, MAPK4, MAPK6, PDGFB, PDGFRB, PIK3CD, PIK3R5, PIP5K1B, SSH1, WAS]	[ABI2, ACTB, ACTG1, ACTN1, APC, APC2, ARHGAP35, ARHGEF1, ARHGEF4, ARHGEF6, ARHGEF7, ARPC5, BAIAP2, BCAR1, BDKRB1, BDKRB2, BRAF, BRK1, CD14, CDC42, CFL1, CFL2, CHRM1, CHRM2, CHRM3, CHRM4, CHRM5, CRK, CSK, CYFIP2, DIAPH1, DIAPH3, DOCK1, EGF, EGFR, ENAH, EZR, F2, F2R, FGD1, FGF1, FGF10, FGF11, FGF12, FGF13, FGF14, FGF16, FGF17, FGF18, FGF19, FGF2, FGF20, FGF21, FGF22, FGF23, FGF3, FGF4, FGF5, FGF6, …	TRUE
WP:61	Notch Signaling Pathway	0	[-1]	[None]	8	12.9032	0.0271755	1	{}	{}	[APH1B, CCND1, GATA3, HEY2, JAG2, LCK, NOTCH3, SAP30]	[ADAM17, AKT1, APH1A, APH1B, CCND1, CDKN1A, CIR1, CUL1, DLL1, DLL3, DLL4, DTX1, EP300, FBXW7, FHL1, GATA3, GSK3B, HDAC1, HDAC2, HES1, HES5, HES6, HEY1, HEY2, HIF1A, ITCH, JAG1, JAG2, JAK2, LCK, LOC101928143, MAGEA1, MAML1, MAML2, MAML3, MAPT, MYC, NCOR1, NCOR2, NCSTN, NFKB1, NOTCH1, NOTCH2, NOTCH3, NOTCH4, NUMB, NUMBL, PIK3R1, PIK3R2, PSEN1, PSEN2, PSENEN, PTCRA, RBPJ, RING1, SAP30, SKP1, SNW1, S…	TRUE
KEGG:00062	Fatty acid elongation	0	[-1]	[None]	4	16	0.0551011	1	{}	{}	[ACOT2, ACOT4, ELOVL2, HADHA]	[ACAA2, ACOT1, ACOT2, ACOT4, ACOT7, ECHS1, ELOVL1, ELOVL2, ELOVL3, ELOVL4, ELOVL5, ELOVL6, ELOVL7, HACD1, HACD2, HACD3, HACD4, HADH, HADHA, HADHB, HSD17B12, MECR, PPT1, PPT2, TECR]	TRUE
KEGG:00071	Fatty acid degradation	0	[-1]	[None]	3	6.81818	0.742163	1	{}	{}	[ACADSB, ACAT2, HADHA]	[ACAA1, ACAA2, ACADL, ACADM, ACADS, ACADSB, ACADVL, ACAT1, ACAT2, ACOX1, ACOX3, ACSBG1, ACSBG2, ACSL1, ACSL3, ACSL4, ACSL5, ACSL6, ADH1A, ADH1B, ADH1C, ADH4, ADH5, ADH6, ADH7, ALDH1B1, ALDH2, ALDH3A2, ALDH7A1, ALDH9A1, CPT1A, CPT1B, CPT1C, CPT2, CYP4A11, CYP4A22, ECHS1, ECI1, ECI2, EHHADH, GCDH, HADH, HADHA, HADHB]	TRUE
WP:75	Toll-like Receptor Signaling Pathway	0	[-1]	[None]	5	4.90196	0.833662	1	{}	{}	[CD14, CXCL10, MAPK10, PIK3CD, PIK3R5]	[AKT1, AKT2, AKT3, CASP8, CCL3, CCL4, CCL5, CD14, CD40, CD80, CD86, CHUK, CXCL10, CXCL11, CXCL8, CXCL9, FADD, FOS, IFNA1, IFNA10, IFNA13, IFNA14, IFNA16, IFNA17, IFNA2, IFNA21, IFNA4, IFNA5, IFNA6, IFNA7, IFNA8, IFNAR1, IFNAR2, IFNB1, IKBKB, IKBKE, IKBKG, IL12A, IL12B, IL1B, IL6, IRAK1, IRAK4, IRF3, IRF5, IRF7, JUN, LBP, LY96, MAP2K1, MAP2K2, MAP2K3, MAP2K4, MAP2K6, MAP2K7, MAP3K7, MAP3K8, MAPK1,…	TRUE
WP:80	Nucleotide GPCRs	0	[-1]	[None]	3	25	0.0294513	1	{}	{}	[ADORA2B, P2RY1, TMIGD3]	[ADORA1, ADORA2A, ADORA2B, ADORA3, LPAR4, LPAR6, LTB4R, P2RY1, P2RY2, P2RY4, P2RY6, TMIGD3]	TRUE
WP:98	Prostaglandin Synthesis and Regulation	0	[-1]	[None]	6	20	0.00694277	1	{}	{}	[ANXA2, ANXA6, PTGDS, PTGER3, PTGIS, PTGS2]	[ANXA1, ANXA2, ANXA3, ANXA4, ANXA5, ANXA6, CYP11A1, EDN1, EDNRA, EDNRB, HPGD, HSD11B1, HSD11B2, PLA2G4A, PRL, PTGDR, PTGDS, PTGER1, PTGER2, PTGER3, PTGER4, PTGFR, PTGIR, PTGIS, PTGS1, PTGS2, S100A10, S100A6, SCGB1A1, TBXAS1]	TRUE
KEGG:00100	Steroid biosynthesis	0	[-1]	[None]	3	15	0.108327	1	{}	{}	[DHCR24, SOAT1, SQLE]	[CEL, CYP24A1, CYP27B1, CYP2R1, CYP51A1, DHCR24, DHCR7, EBP, FAXDC2, FDFT1, HSD17B7, LIPA, LSS, MSMO1, NSDHL, SC5D, SOAT1, SOAT2, SQLE, TM7SF2]	TRUE
KEGG:00140	Steroid hormone biosynthesis	0	[-1]	[None]	6	10.3448	0.151715	1	{}	{}	[AKR1C3, CYP19A1, CYP2E1, CYP7B1, SRD5A1, SULT2B1]	[AKR1C1, AKR1C2, AKR1C3, AKR1C4, AKR1D1, COMT, CYP11A1, CYP11B1, CYP11B2, CYP17A1, CYP19A1, CYP1A1, CYP1A2, CYP1B1, CYP21A2, CYP2E1, CYP3A4, CYP3A5, CYP3A7, CYP3A7-CYP3A51P, CYP7A1, CYP7B1, HSD11B1, HSD11B2, HSD17B1, HSD17B12, HSD17B2, HSD17B3, HSD17B6, HSD17B7, HSD17B8, HSD3B1, HSD3B2, SRD5A1, SRD5A2, SRD5A3, STS, SULT1E1, SULT2B1, UGT1A1, UGT1A10, UGT1A3, UGT1A4, UGT1A5, UGT1A6, UGT1A7, UGT1A8,…	TRUE
WP:167	Eicosanoid Synthesis	0	[-1]	[None]	3	12.5	0.162645	1	{}	{}	[PTGDS, PTGIS, PTGS2]	[ALOX12, ALOX15, ALOX15B, ALOX5, ALOX5AP, DPEP1, GGT1, GGT2, GGTLC1, GGTLC2, LOC102724197, LTA4H, LTC4S, PLA2G2A, PLA2G6, PNPLA3, PNPLA8, PTGDS, PTGES, PTGES2, PTGIS, PTGS1, PTGS2, TBXAS1]	TRUE
WP:176	Folate Metabolism	0	[-1]	[None]	4	5.88235	1	1	{}	{}	[GPX2, GPX3, PLAT, SAA2]	[ABCA1, AHCY, ALB, APOA1, APOB, CAT, CBS, CBSL, CCL2, CRP, CSF1, CTH, DHFR, F2, F7, FLAD1, FOLR1, FOLR2, FOLR3, GART, GPX1, GPX2, GPX3, GPX4, GPX6, HBA1, HBB, ICAM1, IFNG, IL1B, IL2, IL4, IL6, INS, INSR, IZUMO1R, LDLR, LOC100129518, MAT1A, MPO, MTHFD1, MTHFD2, MTHFR, MTHFS, MTR, MTRR, NFKB1, NFKB2, PLAT, PLG, RELA, RFK, SAA1, SAA2, SAA3P, SAA4, SCARB1, SERPINA3, SERPINE1, SHMT1, SHMT2, SLC19A1, S…	TRUE
WP:179	Cell Cycle	0	[-1]	[None]	13	12.6214	0.0088329	1	{}	{}	[BUB1, CCNA2, CCNB2, CCND2, CDC20, CDC25C, CDK1, MAD2L1, MPEG1, ORC1, ORC6, PLK1, YWHAQ]	[ABL1, APC, ARF1, ATM, ATR, BUB1, BUB1B, BUB3, CCNA1, CCNA2, CCNB1, CCNB2, CCNB3, CCND2, CCND3, CCNE1, CCNE2, CCNH, CDC14A, CDC14B, CDC20, CDC25A, CDC25B, CDC25C, CDC45, CDC6, CDC7, CDH1, CDK1, CDK2, CDK4, CDK6, CDKN1A, CDKN1B, CDKN2A, CHEK1, CHEK2, DBF4, E2F1, E2F2, E2F3, E2F4, E2F5, E2F6, EP300, ESPL1, GADD45A, GSK3B, HDAC1, HDAC2, HDAC3, HDAC4, HDAC5, HDAC6, HDAC7, HDAC8, KITLG, MAD1L1, MAD2L1…	TRUE
WP:183	Proteasome Degradation	0	[-1]	[None]	3	4.83871	1	1	{}	{}	[H2AFX, HLA-B, HLA-C]	[H2AFX, H2AFZ, HIST1H2AB, HLA-A, HLA-B, HLA-C, HLA-E, HLA-F, HLA-G, IFNG, NEDD4, PSMA1, PSMA2, PSMA3, PSMA4, PSMA5, PSMA6, PSMA7, PSMB1, PSMB10, PSMB2, PSMB3, PSMB4, PSMB5, PSMB6, PSMB7, PSMB8, PSMB9, PSMC1, PSMC2, PSMC3, PSMC4, PSMC5, PSMC6, PSMD1, PSMD10, PSMD11, PSMD12, PSMD13, PSMD2, PSMD3, PSMD4, PSMD5, PSMD6, PSMD7, PSMD8, PSMD9, PSME1, PSME2, PSME3, RPN1, RPN2, UBA1, UBA7, UBB, UBC, UBE2B,…	TRUE
WP:185	Integrin-mediated Cell Adhesion	0	[-1]	[None]	13	12.8713	0.00804003	1	{}	{}	[BRAF, ITGA10, ITGA9, ITGAL, ITGAV, ITGB2, ITGB4, ITGB8, MAP2K5, MAPK10, MAPK4, MAPK6, SEPP1]	[AKT1, AKT2, AKT3, ARAF, ARHGEF7, BCAR1, BRAF, CAPN1, CAPN10, CAPN11, CAPN2, CAPN3, CAPN5, CAPN6, CAPN7, CAPN9, CAPNS1, CAV1, CAV2, CAV3, CDC42, CRK, CSK, DOCK1, FYN, GIT2, GRB2, HRAS, ILK, ITGA1, ITGA10, ITGA11, ITGA2, ITGA2B, ITGA3, ITGA4, ITGA5, ITGA6, ITGA7, ITGA8, ITGA9, ITGAD, ITGAE, ITGAL, ITGAM, ITGAV, ITGAX, ITGB1, ITGB2, ITGB3, ITGB4, ITGB5, ITGB6, ITGB7, ITGB8, LOC100505984, MAP2K1, MA…	TRUE
WP:195	IL-1 signaling pathway	0	[-1]	[None]	3	5.35714	1	1	{}	{}	[IRAK3, PRKCZ, TAB3]	[AKT1, ATF2, CCL2, CHUK, ECSIT, HSPB2, IKBKB, IKBKG, IL1A, IL1B, IL1R1, IL1RAP, IRAK1, IRAK2, IRAK3, IRAK4, JUN, MAP2K1, MAP2K2, MAP2K3, MAP2K4, MAP2K6, MAP2K7, MAP3K1, MAP3K14, MAP3K2, MAP3K3, MAP3K7, MAPK1, MAPK14, MAPK3, MAPK8, MAPK9, MAPKAPK2, MYD88, NFKB1, NFKBIA, NFKBIB, PELI1, PELI2, PIK3R1, PIK3R2, PLCG1, PRKCZ, PTPN11, REL, RELA, SQSTM1, TAB1, TAB2, TAB3, TOLLIP, TRAF6, UBE2N, UBE2NL, UB…	TRUE
WP:197	Cholesterol Biosynthesis	0	[-1]	[None]	3	20	0.0535032	1	{}	{}	[HMGCR, IDI1, SQLE]	[CYP51A1, DHCR7, FDFT1, FDPS, HMGCR, HMGCS1, IDI1, LSS, MSMO1, MVD, MVK, NSDHL, PMVK, SC5D, SQLE]	TRUE
KEGG:00230	Purine metabolism	0	[-1]	[None]	10	5.68182	1	1	{}	{}	[FHIT, GUCY1B3, NME7, NT5E, PDE6B, PDE6G, PNP, POLE2, PRIM2, RRM2]	[ADA, ADCY1, ADCY10, ADCY2, ADCY3, ADCY4, ADCY5, ADCY6, ADCY7, ADCY8, ADCY9, ADK, ADPRM, ADSL, ADSS, ADSSL1, AK1, AK2, AK3, AK4, AK5, AK6, AK7, AK8, AK9, ALLC, AMPD1, AMPD2, AMPD3, APRT, ATIC, CANT1, CECR1, DCK, DGUOK, ENPP1, ENPP3, ENPP4, ENTPD1, ENTPD2, ENTPD3, ENTPD4, ENTPD5, ENTPD6, ENTPD8, FHIT, GART, GDA, GMPR, GMPR2, GMPS, GUCY1A2, GUCY1A3, GUCY1B3, GUCY2C, GUCY2D, GUCY2F, GUK1, HDDC3, HPR…	TRUE
WP:231	TNF alpha Signaling Pathway	0	[-1]	[None]	6	6.52174	0.658547	1	{}	{}	[CASP3, CASP7, PLK1, PRKCZ, TAB3, TNFAIP3]	[AKT1, APAF1, BAD, BAX, BCL2L1, BID, BIRC2, BIRC3, BTRC, CASP3, CASP7, CASP8, CASP9, CCL2, CDC37, CFLAR, CHUK, CREBBP, CSNK2A1, CUL1, CYBA, DIABLO, FADD, FBXW11, GLUL, GRB2, HRAS, HSP90AA1, IKBKB, IKBKG, IL6, JUN, KRAS, KSR1, KSR2, MADD, MAP2K3, MAP2K4, MAP2K6, MAP2K7, MAP3K1, MAP3K14, MAP3K3, MAP3K5, MAP3K7, MAP3K8, MAP4K2, MAPK1, MAPK3, MAPK8, MAPK9, NFKB1, NFKB2, NFKBIA, NFKBIB, NFKBIE, NOX1, …	TRUE
WP:236	Adipogenesis	0	[-1]	[None]	13	10	0.0564389	1	{}	{}	[AGT, BMP4, CYP26B1, FZD1, GATA3, HMGA1, IGF1, NAMPT, NRIP1, PLIN2, PTGIS, SOCS3, TRIB3]	[ADIPOQ, AGPAT2, AGT, AHR, ASIP, BMP1, BMP2, BMP3, BMP4, BSCL2, CDKN1A, CEBPA, CEBPB, CEBPD, CELF1, CFD, CISD1, CNTFR, CREB1, CTNNB1, CYP26A1, CYP26B1, DDIT3, DLK1, DVL1, E2F1, E2F4, EBF1, EGR2, EPAS1, FAS, FOXC2, FOXO1, FRZB, FZD1, GADD45A, GADD45B, GATA2, GATA3, GATA4, GDF10, GH1, GTF3A, HIF1A, HMGA1, HNF1A, ID3, IGF1, IL6, IL6ST, INS, IRS1, IRS2, IRS4, KLF15, KLF5, KLF6, KLF7, LEP, LIF, LIFR, …	TRUE
KEGG:00240	Pyrimidine metabolism	0	[-1]	[None]	7	6.66667	0.674085	1	{}	{}	[NME7, NT5E, PNP, POLE2, PRIM2, RRM2, TYMP]	[AK9, CAD, CANT1, CDA, CMPK1, CMPK2, CTPS1, CTPS2, DCK, DCTD, DCTPP1, DHODH, DPYD, DPYS, DTYMK, DUT, ENTPD1, ENTPD3, ENTPD4, ENTPD5, ENTPD6, ENTPD8, ITPA, LOC101060521, NME1, NME1-NME2, NME2, NME3, NME4, NME5, NME6, NME7, NT5C, NT5C1A, NT5C1B, NT5C1B-RDH14, NT5C2, NT5C3A, NT5C3B, NT5E, NT5M, NUDT2, PNP, PNPT1, POLA1, POLA2, POLD1, POLD2, POLD3, POLD4, POLE, POLE2, POLE3, POLE4, POLR1A, POLR1B, PO…	TRUE
WP:244	Alpha 6 Beta 4 signaling pathway	0	[-1]	[None]	3	9.09091	0.44008	1	{}	{}	[ITGB4, LAMA3, LAMB3]	[AKT1, EIF4EBP1, GAB1, GRB2, HRAS, IRS1, IRS2, ITGA6, ITGB4, LAMA1, LAMA2, LAMA3, LAMA5, LAMB1, LAMB2, LAMB3, LAMC1, LAMC2, MAPK1, MAPK14, MAPK3, MTOR, PIK3R1, PIK3R2, PRKCA, PRKCD, PTK2, PTPN11, RAC1, RHOA, SHC1, SOS1, SRC]	TRUE
WP:247	Small Ligand GPCRs	0	[-1]	[None]	3	15.7895	0.0960567	1	{}	{}	[LPAR1, PTAFR, PTGER3]	[CNR1, CNR2, GPR50, LPAR1, MTNR1A, MTNR1B, PTAFR, PTGDR, PTGER1, PTGER2, PTGER3, PTGER4, PTGFR, PTGIR, S1PR1, S1PR2, S1PR3, S1PR4, TBXA2R]	TRUE
WP:254	Apoptosis	0	[-1]	[None]	10	11.9048	0.0304256	1	{}	{}	[CASP10, CASP3, CASP7, IGF1, IGF2, IRF1, MAPK10, TNFRSF21, TNFRSF25, TNFSF10]	[AKT1, APAF1, BAD, BAK1, BAX, BBC3, BCL2, BCL2L1, BCL2L11, BCL2L2, BID, BIRC2, BIRC3, BIRC5, BNIP3L, BOK, CASP1, CASP10, CASP2, CASP3, CASP4, CASP6, CASP7, CASP8, CASP9, CDKN2A, CFLAR, CHUK, CRADD, CYCS, DFFA, DFFB, DIABLO, FADD, FAS, FASLG, GZMB, HELLS, HRK, IGF1, IGF1R, IGF2, IKBKB, IKBKG, IRF1, IRF2, IRF3, IRF4, IRF5, IRF6, IRF7, JUN, LTA, MAP2K4, MAP3K1, MAPK10, MCL1, MDM2, MYC, NFKB1, NFKBIA…	TRUE
KEGG:00260	Glycine, serine and threonine metabolism	0	[-1]	[None]	4	10	0.293518	1	{}	{}	[AOC3, MAOB, PGAM1, SDS]	[AGXT, AGXT2, ALAS1, ALAS2, ALDH7A1, AMT, AOC2, AOC3, BHMT, BPGM, CBS, CBSL, CHDH, CTH, DAO, DLD, DMGDH, GAMT, GATM, GCAT, GCSH, GLDC, GLYCTK, GNMT, GRHPR, MAOA, MAOB, PGAM1, PGAM2, PGAM4, PHGDH, PIPOX, PSAT1, PSPH, SARDH, SDS, SDSL, SHMT1, SHMT2, SRR]	TRUE
WP:268	Notch Signaling Pathway	0	[-1]	[None]	3	6.52174	0.749964	1	{}	{}	[APH1B, JAG2, NOTCH3]	[ADAM17, APH1A, APH1B, CREBBP, CTBP1, CTBP2, DLL1, DLL3, DLL4, DTX1, DTX2, DTX3, DTX3L, DTX4, DVL1, DVL2, DVL3, HDAC1, HDAC2, HES1, HES5, INPP5K, JAG1, JAG2, KAT2A, KAT2B, KCNJ5, LFNG, LOC101928143, MAML1, MAML3, MFNG, NCOR2, NCSTN, NOTCH1, NOTCH2, NOTCH3, NOTCH4, NUMB, NUMBL, PSEN1, PSEN2, PTCRA, RBPJ, RBPJL, RFNG]	TRUE
KEGG:00270	Cysteine and methionine metabolism	0	[-1]	[None]	3	6.81818	0.742163	1	{}	{}	[AMD1, GCLM, SDS]	[ADI1, AGXT2, AHCY, AHCYL1, AHCYL2, AMD1, APIP, BCAT1, BCAT2, BHMT, CBS, CBSL, CDO1, CTH, DNMT1, DNMT3A, DNMT3B, ENOPH1, GCLC, GCLM, GOT1, GOT2, GSS, IL4I1, LDHA, LDHAL6A, LDHAL6B, LDHB, LDHC, MAT1A, MAT2A, MAT2B, MDH1, MDH2, MPST, MRI1, MTAP, MTR, SDS, SDSL, SMS, SRM, TAT, TST]	TRUE
WP:272	Blood Clotting Cascade	0	[-1]	[None]	4	18.1818	0.036536	1	{}	{}	[F5, PLAT, PLAU, VWF]	[F10, F11, F12, F13B, F2, F5, F7, F8, F8A1, F9, FGA, FGB, FGG, KLK1, KLKB1, PLAT, PLAU, PLG, SERPINB2, SERPINE1, SERPINF2, VWF]	TRUE
KEGG:00280	Valine, leucine and isoleucine degradation	0	[-1]	[None]	5	10.6383	0.196609	1	{}	{}	[ACADSB, ACAT2, HADHA, HIBADH, PCCA]	[AACS, ABAT, ACAA1, ACAA2, ACAD8, ACADM, ACADS, ACADSB, ACAT1, ACAT2, ACSF3, ALDH1B1, ALDH2, ALDH3A2, ALDH6A1, ALDH7A1, ALDH9A1, AOX1, AUH, BCAT1, BCAT2, BCKDHA, BCKDHB, DBT, DLD, ECHS1, EHHADH, HADH, HADHA, HADHB, HIBADH, HIBCH, HMGCL, HMGCLL1, HMGCS1, HMGCS2, HSD17B10, IL4I1, IVD, MCCC1, MCCC2, MCEE, MUT, OXCT1, OXCT2, PCCA, PCCB]	TRUE
WP:286	IL-3 Signaling Pathway	0	[-1]	[None]	8	16.3265	0.00701558	1	{}	{}	[CBL, HCK, IL3RA, INPP5D, PIK3CD, PTPN6, SYK, YWHAQ]	[AKT1, BAD, BCL2, BCL2L1, CBL, CCR3, CD69, CD86, CRKL, CSF2RB, CXCL8, ENPP3, FOS, FYN, GAB2, GRB2, HCK, HRAS, IL3, IL3RA, IL5RA, INPP5D, JAK1, JAK2, JUN, LYN, MAP2K1, MAPK1, MAPK3, MAPK8, PIK3CD, PIK3R1, PIK3R2, PRKACA, PTPN11, PTPN6, RAF1, RAPGEF1, SHC1, SOS1, SRC, STAT3, STAT5A, STAT5B, SYK, TGFB1, VAV1, YWHAB, YWHAQ]	TRUE
WP:289	Myometrial Relaxation and Contraction Pathways	0	[-1]	[None]	17	10.8974	0.0141855	1	{}	{}	[ACTA2, CNN1, GJA1, GNB4, GNG11, GNG4, GSTO1, IGFBP2, IGFBP3, IGFBP5, LPAR1, PKIG, PRKCZ, RAMP3, RGS5, SFN, YWHAQ]	[ACKR3, ACTA1, ACTA2, ACTB, ACTC1, ACTG1, ADCY1, ADCY2, ADCY3, ADCY4, ADCY5, ADCY6, ADCY7, ADCY8, ADCY9, ADM, ARRB1, ARRB2, ATF1, ATF2, ATF3, ATF4, ATF5, ATF6B, ATP2A2, ATP2A3, CACNB3, CALCA, CALD1, CALM1, CALM2, CALM3, CAMK2A, CAMK2B, CAMK2D, CAMK2G, CNN1, CNN2, CORIN, CRCP, CREB1, CREB3, CRH, CRHR1, DGKZ, ETS2, FLJ10038, FOS, GABPA, GABPB1, GJA1, GNAQ, GNAS, GNB1, GNB2, GNB3, GNB4, GNB5, GNG11,…	TRUE
WP:304	Kit receptor signaling pathway	0	[-1]	[None]	9	15.2542	0.00686878	1	{}	{}	[BTK, CBL, INPP5D, KIT, MITF, PTPN6, SNAI1, SNAI2, SOCS6]	[AKT1, BAD, BCL2, BTK, CBL, CRK, CRKL, DOK1, EP300, FOS, FOXO3, FYN, GAB2, GRB10, GRB2, GRB7, HRAS, INPP5D, JAK2, JUNB, KIT, KITLG, LYN, MAP2K1, MAP2K2, MAPK1, MAPK14, MAPK3, MAPK8, MAPT, MATK, MITF, PIK3R1, PIK3R2, PLCG1, PRKCA, PRKCB, PTPN11, PTPN6, RAF1, RPS6, RPS6KA1, RPS6KA3, RPS6KB1, SH2B2, SHC1, SNAI1, SNAI2, SOCS1, SOCS6, SOS1, SRC, STAT1, STAT3, STAT5A, STAT5B, TBX2, TEC, VAV1]	TRUE
KEGG:00310	Lysine degradation	0	[-1]	[None]	4	7.69231	0.545701	1	{}	{}	[ACAT2, COLGALT2, HADHA, SETD7]	[AADAT, AASS, ACAT1, ACAT2, ALDH1B1, ALDH2, ALDH3A2, ALDH7A1, ALDH9A1, ASH1L, BBOX1, CAMKMT, COLGALT1, COLGALT2, DLST, DOT1L, ECHS1, EHHADH, EHMT1, EHMT2, GCDH, HADH, HADHA, HYKK, KMT2A, KMT2B, KMT2C, KMT2D, KMT2E, KMT5A, KMT5B, KMT5C, NSD1, OGDH, OGDHL, PHYKPL, PIPOX, PLOD1, PLOD2, PLOD3, SETD1A, SETD1B, SETD2, SETD7, SETDB1, SETDB2, SETMAR, SUV39H1, SUV39H2, TMLHE, WHSC1, WHSC1L1]	TRUE
WP:314	FAS pathway and Stress induction of HSP regulation	0	[-1]	[None]	4	9.52381	0.308414	1	{}	{}	[ARHGDIB, CASP10, CASP3, CASP7]	[ACTA1, ACTB, ACTG1, APAF1, ARHGDIB, BCL2, CASP10, CASP3, CASP6, CASP7, CASP8, CASP9, CFLAR, CYCS, DAXX, DFFA, DFFB, FADD, FAF1, FAS, FASLG, HSPB1, IL1A, JUN, LMNA, LMNB1, LMNB2, MAP2K4, MAP3K1, MAP3K7, MAPK8, MAPKAPK2, MAPKAPK3, NFX1, PAK1, PAK2, PARP1, PRKDC, RB1, RIPK2, SPTAN1, TNF]	TRUE
WP:322	Osteoblast Signaling	0	[-1]	[None]	4	28.5714	0.00723738	1	{}	{}	[COL1A1, ITGAV, PDGFB, PDGFRB]	[BGLAP, COL1A1, FGF23, IBSP, ITGAV, ITGB3, PDGFB, PDGFRA, PDGFRB, PTH, PTH1R, SLC17A2, TNFRSF11B, TNFSF11]	TRUE
KEGG:00330	Arginine and proline metabolism	0	[-1]	[None]	4	8	0.53615	1	{}	{}	[AMD1, ARG2, MAOB, OAT]	[AGMAT, ALDH18A1, ALDH1B1, ALDH2, ALDH3A2, ALDH4A1, ALDH7A1, ALDH9A1, AMD1, AOC1, ARG1, ARG2, AZIN2, CARNS1, CKB, CKM, CKMT1A, CKMT1B, CKMT2, CNDP1, CNDP2, DAO, GAMT, GATM, GOT1, GOT2, HOGA1, L3HYPDH, LAP3, LOC102724788, MAOA, MAOB, NOS1, NOS2, NOS3, OAT, ODC1, P4HA1, P4HA2, P4HA3, PRODH, PRODH2, PYCR1, PYCR2, PYCRL, SAT1, SAT2, SMOX, SMS, SRM]	TRUE
KEGG:00340	Histidine metabolism	0	[-1]	[None]	3	13.0435	0.148369	1	{}	{}	[ALDH3A1, ALDH3B2, MAOB]	[ALDH1A3, ALDH1B1, ALDH2, ALDH3A1, ALDH3A2, ALDH3B1, ALDH3B2, ALDH7A1, ALDH9A1, AMDHD1, AOC1, ASPA, CARNS1, CNDP1, CNDP2, DDC, FTCD, HAL, HDC, HNMT, MAOA, MAOB, UROC1]	TRUE
KEGG:00350	Tyrosine metabolism	0	[-1]	[None]	4	11.4286	0.145655	1	{}	{}	[ALDH3A1, ALDH3B2, AOC3, MAOB]	[ADH1A, ADH1B, ADH1C, ADH4, ADH5, ADH6, ADH7, ALDH1A3, ALDH3A1, ALDH3B1, ALDH3B2, AOC2, AOC3, AOX1, COMT, DBH, DCT, DDC, FAH, FAHD1, GOT1, GOT2, GSTZ1, HGD, HPD, IL4I1, MAOA, MAOB, MIF, PNMT, TAT, TH, TPO, TYR, TYRP1]	TRUE
KEGG:00360	Phenylalanine metabolism	0	[-1]	[None]	4	23.5294	0.0149668	1	{}	{}	[ALDH3A1, ALDH3B2, AOC3, MAOB]	[ALDH1A3, ALDH3A1, ALDH3B1, ALDH3B2, AOC2, AOC3, DDC, GLYAT, GOT1, GOT2, HPD, IL4I1, MAOA, MAOB, MIF, PAH, TAT]	TRUE
WP:363	Wnt Signaling Pathway Netpath	0	[-1]	[None]	3	5.76923	1	1	{}	{}	[CCND1, GJA1, PIP5K1B]	[AKT1, APC, ARRB2, AXIN1, AXIN2, BCL9, CCND1, CDK6, CSNK1A1, CSNK1D, CSNK1E, CSNK1G1, CTBP1, CTNNB1, DVL1, DVL2, DVL3, FRAT1, GCKR, GJA1, GSK3A, GSK3B, LEF1, LOC400927-CSNK1E, LRP5, LRP6, MAP3K7, MAPK1, MAPK8, MAPK9, MTOR, MYC, NFATC2, NLK, PI4K2A, PIP5K1B, PPARG, PRKCA, PRKCB, PRKCG, RAC1, RHOA, ROR1, ROR2, RYK, SOX1, TCF3, TCF4, TCF7L2, TEK, TSC1, TSC2]	TRUE
WP:364	IL-6 signaling pathway	0	[-1]	[None]	4	9.30232	0.316583	1	{}	{}	[AGT, HCK, IRF1, SOCS3]	[AGT, AKT1, BAD, BCL2L1, CREBBP, CRP, GAB1, GRB2, GSK3B, HCK, HDAC1, IL6, IL6R, IL6ST, IRF1, JAK1, JAK2, JUNB, MAP2K1, MAP2K2, MAP2K4, MAP3K7, MAPK1, MAPK3, NCOA1, NLK, NR2F6, PIK3R1, PIK3R2, PRDM1, PRKCD, PTPN11, RAC1, RPS6KB1, SHC1, SOCS3, SOS1, STAT1, STAT3, TIMP1, TYK2, VAV1, VIP]	TRUE
WP:366	TGF-beta Signaling Pathway	0	[-1]	[None]	10	7.57576	0.351641	1	{}	{}	[CCNB2, CCND1, CDK1, COL1A2, FOXH1, ITGB4, MAP4K1, MAPK4, TGFBR1, ZEB1]	[AKT1, APP, ATF2, ATF3, AXIN1, BCAR1, BTRC, CAV1, CCNB2, CCND1, CDC42, CDK1, CDKN1A, CDKN2B, CITED1, COL1A2, COPS5, CREBBP, CUL1, DAB2, DCP1A, E2F4, E2F5, EID2, EP300, ETS1, FN1, FOS, FOSB, FOXH1, FOXP3, GRB2, HDAC1, HGS, ITCH, ITGA2, ITGB1, ITGB3, ITGB4, JUN, JUNB, JUND, KLF10, KLF11, KLF6, LIMK2, MAP2K1, MAP2K2, MAP2K3, MAP2K4, MAP2K6, MAP3K7, MAP4K1, MAPK1, MAPK14, MAPK4, MAPK8, MAPK9, MEF2A, …	TRUE
KEGG:00380	Tryptophan metabolism	0	[-1]	[None]	5	12.5	0.0819284	1	{}	{}	[ACAT2, HADHA, INMT, MAOB, TDO2]	[AADAT, AANAT, ACAT1, ACAT2, ACMSD, AFMID, ALDH1B1, ALDH2, ALDH3A2, ALDH7A1, ALDH9A1, AOC1, AOX1, ASMT, CAT, CCBL1, CCBL2, CYP1A1, CYP1A2, CYP1B1, DDC, ECHS1, EHHADH, GCDH, HAAO, HADH, HADHA, IDO1, IDO2, IL4I1, INMT, KMO, KYNU, MAOA, MAOB, OGDH, OGDHL, TDO2, TPH1, TPH2]	TRUE
WP:382	MAPK Signaling Pathway	0	[-1]	[None]	17	10.119	0.0287758	1	{}	{}	[BRAF, CASP3, CASP7, CD14, DUSP4, FGFR1, MAP2K5, MAP4K1, MAPK10, MAPK4, MAPK6, PDGFB, PDGFRB, PRKCZ, STK3, TGFBR1, TMEM37]	[ACVR1B, ACVR1C, AKT1, AKT2, AKT3, ARRB1, ARRB2, ATF2, ATF4, BDNF, BRAF, CASP1, CASP2, CASP3, CASP6, CASP7, CASP8, CASP9, CD14, CDC25B, CDC42, CRK, CRKL, DAXX, DDIT3, DUSP1, DUSP10, DUSP4, DUSP5, DUSP6, DUSP7, ECSIT, EGF, EGFR, ELK1, FAS, FASLG, FGF4, FGFR1, FLNA, FOS, GADD45A, GCK, GNA12, GRB2, HSPA1A, HSPA5, HSPA8, HSPB1, HSPB2, IKBKB, IKBKG, IL1A, IL1B, IL1R1, IL1R2, JUN, JUND, KRAS, LAMTOR3, …	TRUE
WP:383	Striated Muscle Contraction	0	[-1]	[None]	4	10.5263	0.280812	1	{}	{}	[ACTA2, MYH3, MYL9, MYOM1]	[ACTA1, ACTA2, ACTC1, ACTG1, ACTN2, ACTN3, ACTN4, DES, DMD, MYBPC1, MYBPC2, MYBPC3, MYH3, MYH6, MYH8, MYL1, MYL2, MYL3, MYL4, MYL9, MYOM1, NEB, TCAP, TMOD1, TNNC1, TNNC2, TNNI1, TNNI2, TNNI3, TNNT1, TNNT2, TNNT3, TPM1, TPM2, TPM3, TPM4, TTN, VIM]	TRUE
WP:384	Apoptosis Modulation by HSP70	0	[-1]	[None]	3	15.7895	0.0960567	1	{}	{}	[CASP3, CASP7, MAPK10]	[AIFM1, APAF1, BID, CASP2, CASP3, CASP6, CASP7, CASP8, CASP9, CYCS, FADD, FAS, FASLG, HSPA1A, MAP3K1, MAPK10, NFKB1, RIPK1, TNFRSF1A]	TRUE
WP:395	IL-4 Signaling Pathway	0	[-1]	[None]	8	14.8148	0.0125427	1	{}	{}	[CBL, GATA3, IL2RG, INPP5D, NFIL3, PIK3CD, PTPN6, SOCS3]	[AKT1, ATF2, BAD, BIRC5, CBL, CEBPA, CEBPB, CHUK, DOK2, ELK1, EP300, FES, FLNA, FOS, GAB2, GATA3, GRB2, HRH1, IKBKB, IL2RG, IL4, IL4R, INPP5D, IRS1, IRS2, JAK1, JAK2, JAK3, MAPK1, MAPK11, MAPK14, MAPK3, NFIL3, NFKB1, NFKBIA, PIK3CA, PIK3CD, PIK3R1, PIK3R2, PTPN11, PTPN6, RELA, RPS6KB1, SHC1, SOCS1, SOCS3, SOCS5, SOS1, STAT1, STAT3, STAT5A, STAT5B, STAT6, TYK2]	TRUE
WP:399	Wnt Signaling Pathway and Pluripotency	0	[-1]	[None]	13	12.6214	0.0088329	1	{}	{}	[CCND1, CCND2, FBXW2, FOSL1, FZD1, FZD2, MAPK10, NKD2, PLAU, PPP2R2B, PRKCZ, RACGAP1, WNT4]	[APC, AXIN1, AXIN2, CCND1, CCND2, CCND3, CD44, CREBBP, CSNK1E, CTBP1, CTBP2, CTNNB1, CTNND1, DVL1, DVL2, DVL3, EP300, ESRRB, FBXW2, FOSL1, FOXD3, FRAT1, FZD1, FZD10, FZD2, FZD3, FZD4, FZD5, FZD6, FZD7, FZD8, FZD9, GSK3B, JUN, LDLR, LEF1, LOC101929777, LOC400927-CSNK1E, LRP5, LRP6, LRRK2, MAP2K4, MAP3K7, MAPK10, MAPK9, MMP7, MYC, NANOG, NFYA, NKD1, NKD2, NLK, PAFAH1B1, PLAU, POU5F1, PPARD, PPM1J, …	TRUE
WP:408	Oxidative Stress	0	[-1]	[None]	3	9.375	0.432293	1	{}	{}	[GPX3, MAPK10, NQO1]	[CAT, CYBA, CYP1A1, FOS, GCLC, GPX1, GPX3, GSR, GSTT2, GSTT2B, HMOX1, JUNB, LOC100129518, MAOA, MAPK10, MAPK14, MGST1, MT1X, NFE2L2, NFIX, NFKB1, NOX4, NQO1, SOD1, SOD2, SOD3, SP1, TXN2, TXNRD1, TXNRD2, UGT1A6, XDH]	TRUE
WP:410	Diurnally Regulated Genes with Circadian Orthologs	0	[-1]	[None]	4	8.33333	0.363168	1	{}	{}	[HLA-DMA, IDI1, PIGF, PPP1R3C]	[ARNTL, AZIN1, BTG1, CBX3, CEBPB, CLDN5, CLOCK, CRY1, CRY2, DAZAP2, DNAJA1, EIF4G2, ERC2, ETV6, G0S2, GFRA1, GSTM3, GSTP1, HERPUD1, HIST1H2BN, HLA-DMA, HSPA8, IDI1, KLF9, MYF6, NCKAP1, NCOA4, NR1D2, PER1, PER2, PIGF, PPP1R3C, PPP2CB, PSMA4, PURA, QKI, RBPMS, SF3A3, STBD1, SUMO1, SUMO3, TAB2, TOB1, TUBB3, UCP3, UGP2, VAPA, ZFR]	TRUE
WP:428	Wnt Signaling Pathway	0	[-1]	[None]	10	14.7059	0.00584995	1	{}	{}	[CCND1, CCND2, FBXW2, FOSL1, FZD1, FZD2, MAPK10, PLAU, PRKCZ, WNT4]	[APC, AXIN1, CCND1, CCND2, CCND3, CSNK1E, CTNNB1, DVL1, DVL2, DVL3, FBXW2, FOSL1, FRAT1, FZD1, FZD10, FZD2, FZD3, FZD5, FZD6, FZD7, FZD8, FZD9, GSK3B, JUN, KREMEN1, LDLR, LOC101929777, LOC400927-CSNK1E, LRP5, LRP6, MAPK10, MAPK9, MYC, PAFAH1B1, PLAU, PPP2R5C, PPP2R5E, PRKCA, PRKCB, PRKCD, PRKCE, PRKCG, PRKCH, PRKCI, PRKCQ, PRKCZ, PRKD1, RAC1, RHOA, ROR1, ROR2, RYK, SFRP4, WNT1, WNT10A, WNT10B, WN…	TRUE
WP:430	Statin Pathway	0	[-1]	[None]	6	19.3548	0.00819314	1	{}	{}	[APOC1, APOE, HMGCR, LIPC, SOAT1, SQLE]	[ABCA1, ABCG5, ABCG8, ACSS1, APOA1, APOA2, APOA4, APOA5, APOB, APOC1, APOC2, APOC3, APOE, CETP, CYP7A1, DGAT1, FDFT1, HMGCR, LCAT, LDLR, LIPC, LPL, LRP1, MIR33A, MIR33B, MTTP, PDIA2, PLTP, SCARB1, SOAT1, SQLE]	TRUE
WP:437	EGF/EGFR Signaling Pathway	0	[-1]	[None]	12	7.36196	0.397843	1	{}	{}	[AURKA, BRAF, CBL, GJA1, INPP5D, MAP2K5, MAP4K1, MAPK4, PRKCZ, SH3GL3, STAM, STXBP1]	[ABI1, ABL1, AKT1, AP2A1, AP2B1, AP2M1, AP2S1, ARF6, ARHGEF1, ASAP1, ATF1, ATXN2, AURKA, BCAR1, BRAF, CAMK2A, CAV1, CAV2, CBL, CBLB, CBLC, CDC42, CFL1, COX2, CREB1, CRK, CRKL, CSK, DNM1, DOK2, E2F1, EGF, EGFR, EIF4EBP1, ELK1, ELK4, EPN1, EPS15, EPS15L1, EPS8, ERBB2, ERRFI1, FOS, FOSB, FOXO1, FOXO4, GAB1, GAB2, GJA1, GRB10, GRB2, HGS, HRAS, INPP5D, INPPL1, IQGAP1, IQSEC1, ITCH, JAK1, JAK2, JUN, JU…	TRUE
WP:465	Tryptophan metabolism	0	[-1]	[None]	8	17.3913	0.00473298	1	{}	{}	[ALDH1A1, CYP19A1, CYP2E1, CYP7B1, DHCR24, INMT, MAOB, TDO2]	[AADAT, AANAT, ACAT1, ACMSD, AFMID, ALDH1A1, ALDH1A2, ALDH2, ALDH3A2, ALDH9A1, AOC1, AOX1, ASMT, CAT, CYP19A1, CYP1A1, CYP1A2, CYP1B1, CYP2A13, CYP2C18, CYP2E1, CYP2F1, CYP2J2, CYP3A4, CYP4F12, CYP7B1, DDC, DHCR24, ECHS1, GCDH, HAAO, HADH, HSD17B10, IDO1, INMT, KYNU, MAOB, MDM2, OGDH, PRMT1, RNF25, TDO2, TPH1, UBE3A, UBR5, WARS]	TRUE
WP:466	DNA Replication	0	[-1]	[None]	6	14.2857	0.0340156	1	{}	{}	[CDT1, GMNN, ORC1, ORC6, POLE2, PRIM2]	[CDC45, CDC6, CDC7, CDK2, CDT1, DBF4, GMNN, MCM10, MCM2, MCM3, MCM4, MCM5, MCM6, MCM7, ORC1, ORC2, ORC3, ORC4, ORC5, ORC6, PCNA, POLA1, POLA2, POLD1, POLD2, POLD3, POLD4, POLE, POLE2, PRIM1, PRIM2, RFC1, RFC2, RFC3, RFC4, RFC5, RPA1, RPA2, RPA3, RPA4, UBA52, UBC]	TRUE
KEGG:00480	Glutathione metabolism	0	[-1]	[None]	6	11.7647	0.121516	1	{}	{}	[GCLM, GGT5, GPX2, GPX3, GSTO1, RRM2]	[ANPEP, G6PD, GCLC, GCLM, GGCT, GGT1, GGT5, GGT6, GGT7, GPX1, GPX2, GPX3, GPX4, GPX5, GPX6, GPX7, GPX8, GSR, GSS, GSTA1, GSTA2, GSTA3, GSTA4, GSTA5, GSTK1, GSTM1, GSTM2, GSTM3, GSTM4, GSTM5, GSTO1, GSTO2, GSTP1, GSTT1, GSTT2, GSTT2B, IDH1, IDH2, LAP3, MGST1, MGST2, MGST3, ODC1, OPLAH, PGD, RRM1, RRM2, RRM2B, SMS, SRM, TXNDC12]	TRUE
WP:481	Insulin Signaling	0	[-1]	[None]	17	10.625	0.0159712	1	{}	{}	[CBL, KIF5B, MAP2K5, MAP4K1, MAPK10, MAPK4, MAPK6, PIK3CD, PRKCZ, PTPRF, RHOJ, RHOQ, SGK1, SHC2, SOCS3, STXBP1, TRIB3]	[AKT1, AKT2, ARF1, ARF6, ARHGAP33, CAP1, CBL, CBLB, CBLC, CRK, CYTH3, EGR1, EHD1, EHD2, EIF4E, EIF4EBP1, ELK1, ENPP1, FLOT1, FLOT2, FOS, FOXO1, FOXO3, GAB1, GRB10, GRB14, GRB2, GSK3A, GSK3B, GYG1, GYS1, GYS2, HRAS, IGF1R, IKBKB, INPP4A, INPPL1, INSR, IRS1, IRS2, IRS4, JUN, KIF3A, KIF5B, LIPE, MAP2K1, MAP2K2, MAP2K3, MAP2K4, MAP2K5, MAP2K6, MAP2K7, MAP3K1, MAP3K10, MAP3K11, MAP3K12, MAP3K13, MAP3K…	TRUE
WP:497	Urea cycle and metabolism of amino groups	0	[-1]	[None]	3	15	0.108327	1	{}	{}	[ARG2, ASS1, OAT]	[ACY1, ALDH18A1, ARG1, ARG2, ASL, ASS1, CKB, CKM, CPS1, GAMT, GATM, GLUD1, NAGS, OAT, ODC1, OTC, PYCR1, PYCRL, SMS, SRM]	TRUE
WP:516	Hypertrophy Model	0	[-1]	[None]	3	15	0.108327	1	{}	{}	[IL18, NR4A3, ZEB1]	[ADAM10, ANKRD1, ATF3, CYR61, DUSP14, EIF4E, EIF4EBP1, HBEGF, IFNG, IFRD1, IL18, IL1A, IL1R1, JUND, MSTN, MYOG, NR4A3, VEGFA, WDR1, ZEB1]	TRUE
KEGG:00520	Amino sugar and nucleotide sugar metabolism	0	[-1]	[None]	3	6.25	0.75847	1	{}	{}	[CYB5R4, GMDS, UAP1]	[AMDHD2, CHIA, CHIT1, CMAS, CYB5R1, CYB5R2, CYB5R3, CYB5R4, CYB5RL, FPGT, FUK, GALE, GALK1, GALT, GCK, GFPT1, GFPT2, GMDS, GMPPA, GMPPB, GNE, GNPDA1, GNPDA2, GNPNAT1, GPI, HEXA, HEXB, HK1, HK2, HK3, HKDC1, MPI, NAGK, NANP, NANS, NPL, PGM1, PGM2, PGM3, PMM1, PMM2, RENBP, TSTA3, UAP1, UAP1L1, UGDH, UGP2, UXS1]	TRUE
WP:524	G13 Signaling Pathway	0	[-1]	[None]	4	10.2564	0.286871	1	{}	{}	[ARHGDIB, MAPK10, PIK3CD, WAS]	[ARHGDIB, ARHGDIG, ARHGEF1, CALM1, CDC42, CFL1, CFL2, CIT, CYFIP1, DIAPH1, GNA13, IQGAP1, IQGAP2, LIMK1, LOC100505585, MAP3K4, MAPK10, MYBPH, MYL1, PAK3, PFN1, PIK3CA, PIK3CB, PIK3CD, PIK3R2, PIP4K2A, PKN1, PPP1CB, RAC1, RHOA, RHPN2, ROCK1, ROCK2, RPS6KB1, RTKN, SH3RF1, TNK2, WAS, WASL]	TRUE
WP:530	Cytokines and Inflammatory Response	0	[-1]	[None]	4	14.8148	0.0698193	1	{}	{}	[CXCL1, HLA-DRA, HLA-DRB1, IL11]	[CD4, CSF1, CSF2, CSF3, CXCL1, CXCL2, HLA-DRA, HLA-DRB1, IFNB1, IFNG, IL10, IL11, IL12B, IL13, IL15, IL1A, IL1B, IL2, IL3, IL4, IL5, IL6, IL7, LOC105369230, PDGFA, TGFB1, TNF]	TRUE
KEGG:00532	Glycosaminoglycan biosynthesis	0	[-1]	[None]	3	15	0.108327	1	{}	{}	[B3GALT6, CHST11, CSGALNACT1]	[B3GALT6, B3GAT3, B4GALT7, CHPF, CHPF2, CHST11, CHST12, CHST13, CHST14, CHST15, CHST3, CHST7, CHSY1, CHSY3, CSGALNACT1, CSGALNACT2, DSE, UST, XYLT1, XYLT2]	TRUE
WP:534	Glycolysis and Gluconeogenesis	0	[-1]	[None]	4	8.16327	0.531945	1	{}	{}	[ENO3, FBP1, PGAM1, SLC2A5]	[ALDOA, ALDOB, ALDOC, DLAT, DLD, ENO1, ENO2, ENO3, FBP1, FBP2, G6PC, GAPDH, GAPDHS, GCK, GOT1, GOT2, GPI, HK1, HK2, HK3, LDHA, LDHAL6B, LDHB, LDHC, MDH1, MDH2, MPC1, MPC2, PC, PCK1, PDHA1, PDHA2, PDHB, PDHX, PFKL, PFKM, PFKP, PGAM1, PGAM2, PGK1, PGK2, PKLR, PKM, SLC2A1, SLC2A2, SLC2A3, SLC2A4, SLC2A5, TPI1]	TRUE
WP:536	Calcium Regulation in the Cardiac Cell	0	[-1]	[None]	17	11.4094	0.0073972	1	{}	{}	[ANXA6, ATP1B1, ATP1B2, CACNA1D, GJA1, GJA3, GJB2, GJB6, GNAO1, GNB4, GNG11, GNG4, PKIG, PRKCZ, RGS5, SFN, YWHAQ]	[ADCY1, ADCY2, ADCY3, ADCY4, ADCY5, ADCY6, ADCY7, ADCY8, ADCY9, ADRA1A, ADRA1B, ADRA1D, ADRB1, ADRB2, ADRB3, ANXA6, ARRB1, ARRB2, ATP1A4, ATP1B1, ATP1B2, ATP1B3, ATP2A2, ATP2A3, ATP2B1, ATP2B2, ATP2B3, CACNA1A, CACNA1B, CACNA1C, CACNA1D, CACNA1E, CACNA1S, CACNB1, CACNB3, CALM1, CALM2, CALM3, CALR, CAMK1, CAMK2A, CAMK2B, CAMK2D, CAMK2G, CAMK4, CASQ1, CASQ2, CHRM1, CHRM2, CHRM3, CHRM4, CHRM5, FKBP1…	TRUE
WP:560	TGF-beta Receptor Signaling	0	[-1]	[None]	4	7.14286	0.568607	1	{}	{}	[BMP4, FOXH1, SMAD6, TGFBR1]	[BAMBI, BMP4, CREBBP, CTNNB1, EGF, ENG, EP300, FKBP1A, FOS, FOXH1, FST, HRAS, IFNG, INHBA, ITGB6, JAK1, JUN, LEF1, LEFTY1, LEFTY2, LIF, LOC100505984, LTBP1, MAPK3, MAPK9, MIR302A, NFKB1, NOG, RUNX2, RUNX3, SERPINE1, SKI, SKIL, SMAD1, SMAD2, SMAD3, SMAD4, SMAD5, SMAD6, SMAD7, SMAD9, SPP1, STAT1, STAT3, TFE3, TGFB1, TGFBR1, TGFBR2, TGFBR3, TGIF1, THBS1, TNF, WNT1, ZEB2, ZFYVE9, ZNF423]	TRUE
KEGG:00561	Glycerolipid metabolism	0	[-1]	[None]	6	10.1695	0.157457	1	{}	{}	[AKR1B1, GLA, GPAT3, GPAT4, LIPC, MGLL]	[AGK, AGPAT1, AGPAT2, AGPAT3, AGPAT4, AGPAT5, AKR1A1, AKR1B1, AKR1B10, ALDH1B1, ALDH2, ALDH3A2, ALDH7A1, ALDH9A1, CEL, DGAT1, DGAT2, DGKA, DGKB, DGKD, DGKE, DGKG, DGKH, DGKI, DGKK, DGKQ, DGKZ, GK, GK2, GLA, GLYCTK, GPAM, GPAT2, GPAT3, GPAT4, LCLAT1, LIPC, LIPF, LIPG, LPIN1, LPIN2, LPIN3, LPL, MBOAT1, MBOAT2, MGLL, MOGAT1, MOGAT2, MOGAT3, PLPP1, PLPP2, PLPP3, PNLIP, PNLIPRP1, PNLIPRP2, PNLIPRP3, P…	TRUE
KEGG:00562	Inositol phosphate metabolism	0	[-1]	[None]	7	9.85915	0.194439	1	{}	{}	[INPP5D, MTMR6, PIK3CD, PIP5K1B, PLCB1, PLCB4, PLCD3]	[ALDH6A1, CDIPT, IMPA1, IMPA2, IMPAD1, INPP1, INPP4A, INPP4B, INPP5A, INPP5B, INPP5D, INPP5E, INPP5J, INPP5K, INPPL1, IPMK, IPPK, ISYNA1, ITPK1, ITPKA, ITPKB, ITPKC, MINPP1, MIOX, MTM1, MTMR1, MTMR14, MTMR2, MTMR3, MTMR4, MTMR6, MTMR7, MTMR8, OCRL, PI4K2A, PI4K2B, PI4KA, PI4KB, PIK3C2A, PIK3C2B, PIK3C2G, PIK3C3, PIK3CA, PIK3CB, PIK3CD, PIK3CG, PIKFYVE, PIP4K2A, PIP4K2B, PIP4K2C, PIP5K1A, PIP5K1B,…	TRUE
KEGG:00564	Glycerophospholipid metabolism	0	[-1]	[None]	5	5.26316	1	1	{}	{}	[ETNPPL, GPAT3, GPAT4, PLB1, PLD4]	[ACHE, ADPRM, AGPAT1, AGPAT2, AGPAT3, AGPAT4, AGPAT5, CDIPT, CDS1, CDS2, CEPT1, CHAT, CHKA, CHKB, CHPT1, CRLS1, DGKA, DGKB, DGKD, DGKE, DGKG, DGKH, DGKI, DGKK, DGKQ, DGKZ, EPT1, ETNK1, ETNK2, ETNPPL, GNPAT, GPAM, GPAT2, GPAT3, GPAT4, GPCPD1, GPD1, GPD1L, GPD2, JMJD7-PLA2G4B, LCAT, LCLAT1, LPCAT1, LPCAT2, LPCAT3, LPCAT4, LPGAT1, LPIN1, LPIN2, LPIN3, LYPLA1, LYPLA2, MBOAT1, MBOAT2, MBOAT7, PCYT1A, …	TRUE
WP:585	Interferon type I signaling pathways	0	[-1]	[None]	7	12.963	0.0367564	1	{}	{}	[CBL, LCK, PIK3CD, PTPN6, SOCS3, STAT4, ZAP70]	[CBL, CREB1, CRK, CRKL, EIF4A1, EIF4B, EIF4E, EIF4EBP1, FYN, GAB2, GNB2L1, IFNAR1, IFNAR2, IRF9, IRS1, IRS2, JAK1, LCK, MAP2K3, MAP2K6, MAP3K1, MAPK14, MAPKAP1, MLST8, MTOR, PDCD4, PIAS1, PIAS3, PIK3CD, PIK3R1, PIK3R2, PRMT1, PTPN11, PTPN6, PTPRC, RAC1, RAP1A, RAPGEF1, REL, RPS6, RPS6KA4, RPS6KA5, RPS6KB1, RPTOR, SOCS1, SOCS3, STAT1, STAT2, STAT3, STAT4, STAT5A, TYK2, VAV1, ZAP70]	TRUE
KEGG:00600	Sphingolipid metabolism	0	[-1]	[None]	4	8.51064	0.353201	1	{}	{}	[B4GALT6, GLA, SMPD3, SPHK1]	[ACER1, ACER2, ACER3, ARSA, ASAH1, ASAH2, B4GALT6, CERK, CERS1, CERS2, CERS3, CERS4, CERS5, CERS6, DEGS1, DEGS2, ENPP7, GAL3ST1, GALC, GBA, GBA2, GLA, GLB1, KDSR, NEU1, NEU2, NEU3, NEU4, PLPP1, PLPP2, PLPP3, SGMS1, SGMS2, SGPL1, SGPP1, SGPP2, SMPD1, SMPD2, SMPD3, SMPD4, SPHK1, SPHK2, SPTLC1, SPTLC2, SPTLC3, UGCG, UGT8]	TRUE
KEGG:00603	Glycosphingolipid biosynthesis	0	[-1]	[None]	3	21.4286	0.0446865	1	{}	{}	[B3GALNT1, FUT2, GLA]	[A4GALT, B3GALNT1, B3GALT5, FUT1, FUT2, FUT9, GBGT1, GLA, HEXA, HEXB, NAGA, ST3GAL1, ST3GAL2, ST8SIA1]	TRUE
WP:619	Type II interferon signaling (IFNG)	0	[-1]	[None]	7	18.9189	0.00500469	1	{}	{}	[CXCL10, GBP1, HLA-B, IFI6, IRF1, SOCS3, SPI1]	[CIITA, CXCL10, CXCL9, CYBB, EIF2AK2, GBP1, HIST2H4A, HLA-B, ICAM1, IFI6, IFIT2, IFNA2, IFNB1, IFNG, IFNGR1, IFNGR2, IL1B, IRF1, IRF2, IRF4, IRF8, IRF9, ISG15, JAK1, JAK2, NOS2, OAS1, PRKCD, PSMB9, PTPN11, REG1A, SOCS1, SOCS3, SPI1, STAT1, STAT2, TAP1]	TRUE
KEGG:00620	Pyruvate metabolism	0	[-1]	[None]	4	10	0.293518	1	{}	{}	[ACAT2, ACYP2, FH, ME2]	[ACACA, ACACB, ACAT1, ACAT2, ACOT12, ACSS1, ACSS2, ACYP1, ACYP2, ALDH1B1, ALDH2, ALDH3A2, ALDH7A1, ALDH9A1, DLAT, DLD, FH, GLO1, GRHPR, HAGH, HAGHL, LDHA, LDHAL6A, LDHAL6B, LDHB, LDHC, LDHD, MDH1, MDH2, ME1, ME2, ME3, PC, PCK1, PCK2, PDHA1, PDHA2, PDHB, PKLR, PKM]	TRUE
KEGG:00640	Propanoate metabolism	0	[-1]	[None]	3	9.375	0.432293	1	{}	{}	[ACAT2, HADHA, PCCA]	[ABAT, ACACA, ACACB, ACADM, ACAT1, ACAT2, ACSS1, ACSS2, ACSS3, ALDH6A1, BCKDHA, BCKDHB, DBT, DLD, ECHDC1, ECHS1, EHHADH, HADHA, HIBCH, LDHA, LDHAL6A, LDHAL6B, LDHB, LDHC, MCEE, MLYCD, MUT, PCCA, PCCB, SUCLA2, SUCLG1, SUCLG2]	TRUE
WP:673	ErbB Signaling Pathway	0	[-1]	[None]	4	7.27273	0.56247	1	{}	{}	[CCND1, NRG1, PIK3R5, SHC2]	[ABL1, AKT3, ARAF, AREG, BAD, BCL2L11, BTC, CAMK2A, CBLC, CCND1, CDKN1A, CDKN1B, CRK, EGF, EGFR, EIF4EBP1, ELK1, ERBB2, ERBB3, ERBB4, EREG, FOXO1, GAB1, GRB2, GSK3B, HBEGF, HRAS, JUN, KRAS, MAP2K1, MAP2K7, MAPK1, MAPK8, MDM2, MIR21, MTOR, MYC, NCK1, NRG1, NRG2, NRG3, NRG4, PAK4, PDK1, PIK3R5, PLCG1, PRKCA, PTK2, RPS6KB1, SHC2, SOS1, SRC, STAT5A, TGFA, TP53]	TRUE
WP:702	Metapathway biotransformation	0	[-1]	[None]	16	8.88889	0.105638	1	{}	{}	[AKR1B1, AKR1C3, CHST11, CHST2, CHST9, CYP19A1, CYP26B1, CYP2E1, CYP2U1, CYP7B1, GPX2, GPX3, GSTO1, NAA50, NNMT, SULT2B1]	[AKR1A1, AKR1B1, AKR1B10, AKR1C1, AKR1C2, AKR1C3, AKR1C4, AKR1D1, AKR7A2, AKR7A3, BAAT, CHST1, CHST10, CHST11, CHST12, CHST13, CHST14, CHST2, CHST3, CHST4, CHST5, CHST6, CHST7, CHST8, CHST9, COMT, CYP11A1, CYP11B1, CYP11B2, CYP17A1, CYP19A1, CYP1A1, CYP1A2, CYP1B1, CYP20A1, CYP21A2, CYP24A1, CYP26A1, CYP26B1, CYP26C1, CYP27A1, CYP27B1, CYP27C1, CYP2A13, CYP2A7, CYP2B6, CYP2C18, CYP2C19, CYP2C8, C…	TRUE
WP:706	SIDS Susceptibility Pathways	0	[-1]	[None]	13	8.125	0.230913	1	{}	{}	[ATP1A3, CASP3, FOXM1, GATA3, GJA1, HADHA, IL1RN, KCNQ1, NTRK2, SLC9A3, TAC1, TF, YWHAQ]	[ACADM, ADCYAP1, ADCYAP1R1, ALDOA, AQP4, AR, ASCL1, ATP1A3, AVP, BDNF, BHLHE40, C4A, C4B, CASP3, CAV3, CC2D1A, CDCA7L, CEBPB, CHAT, CHRM2, CHRNA4, CHRNA7, CHRNB2, CHRNB4, CPT1A, CREB1, CREBBP, CREM, CTCF, CTNNB1, CXCL8, DDC, DEAF1, DLX2, ECE1, EGR1, EN1, EP300, ESR2, FEV, FMO3, FOXM1, G6PC, GABRA1, GAPDH, GATA2, GATA3, GCK, GJA1, GNB3, GPD1L, GRIN1, HADHA, HADHB, HDAC1, HDAC9, HES1, HES5, HIF1A, …	TRUE
WP:707	DNA Damage Response	0	[-1]	[None]	9	13.2353	0.0169476	1	{}	{}	[CASP3, CCNB2, CCND1, CCND2, CDC25C, CDK1, H2AFX, MRE11A, SFN]	[ABL1, APAF1, ATM, ATR, ATRIP, BAX, BBC3, BID, BRCA1, CASP3, CASP8, CASP9, CCNB1, CCNB2, CCNB3, CCND1, CCND2, CCND3, CCNE1, CCNE2, CDC25A, CDC25C, CDK1, CDK2, CDK4, CDK5, CDK6, CDKN1A, CDKN1B, CHEK1, CHEK2, CREB1, CYCS, DDB2, E2F1, FANCD2, FAS, GADD45A, GADD45B, GADD45G, H2AFX, HUS1B, MDM2, MRE11A, MYC, NBN, PIDD1, PMAIP1, PML, PRKDC, RAD1, RAD17, RAD50, RAD51, RAD52, RAD9A, RB1, RFC1, RPA2, RRM2…	TRUE
WP:710	DNA Damage Response (only ATM dependent)	0	[-1]	[None]	7	6.30631	0.837411	1	{}	{}	[CCND1, CCND2, FOSL1, MAPK10, PIK3CD, PLAU, WNT4]	[ABL1, AKT1, AKT2, AKT3, APC, ATM, AXIN1, BAD, BAK1, BAX, BBC3, BCL2, BCL2L11, BCL6, BIK, CAT, CCND1, CCND2, CCND3, CCNG2, CDC42, CDKN1A, CDKN1B, CDKN2A, CTNNB1, DVL1, DVL2, DVL3, ERBB2, FASLG, FOSL1, FOXO3, FRAT1, G6PC, GRB2, GSK3B, HMGB1, HRAS, INSR, IRS1, JUN, KRAS, LDLR, LEF1, LOC100129518, LOC101929777, MAP3K1, MAP3K4, MAP3K7, MAPK1, MAPK10, MAPK8, MAPK9, MDM2, MLKL, MYC, NFKB1, NFKB2, NRAS,…	TRUE
WP:727	Monoamine Transport	0	[-1]	[None]	3	9.375	0.432293	1	{}	{}	[AGT, CDC25C, TDO2]	[ACHE, ADORA2A, AGT, AMPH, CDC25C, DBH, FBXO32, HRH3, IL1B, IL1R1, ITGB3, MAPK14, NOS1, PPP2CB, PVRL2, RBL2, SCAMP2, SLC5A7, SLC6A1, SLC6A2, SLC6A3, SLC6A4, STX1A, SYN1, TDO2, TGFB1I1, TH, TNF, TNFRSF11B, TPH2, TSC2, UNC13B]	TRUE
KEGG:00760	Nicotinate and nicotinamide metabolism	0	[-1]	[None]	4	13.7931	0.0863408	1	{}	{}	[NAMPT, NNMT, NT5E, PNP]	[AOX1, BST1, CD38, ENPP1, ENPP3, NADK, NADK2, NADSYN1, NAMPT, NAPRT, NMNAT1, NMNAT2, NMNAT3, NMRK1, NMRK2, NNMT, NNT, NT5C, NT5C1A, NT5C1B, NT5C1B-RDH14, NT5C2, NT5C3A, NT5C3B, NT5E, NT5M, NUDT12, PNP, QPRT]	TRUE
KEGG:00830	Retinol metabolism	0	[-1]	[None]	3	4.61538	1	1	{}	{}	[ALDH1A1, CYP26B1, RDH12]	[ADH1A, ADH1B, ADH1C, ADH4, ADH5, ADH6, ADH7, ALDH1A1, ALDH1A2, AOX1, AWAT2, BCO1, CYP1A1, CYP1A2, CYP26A1, CYP26B1, CYP26C1, CYP2A6, CYP2B6, CYP2C18, CYP2C8, CYP2C9, CYP2S1, CYP3A4, CYP3A5, CYP3A7, CYP3A7-CYP3A51P, CYP4A11, DGAT1, DHRS3, DHRS4, DHRS4L1, DHRS4L2, DHRS9, HSD17B6, LRAT, PNPLA4, RDH10, RDH11, RDH12, RDH16, RDH5, RDH8, RETSAT, RPE65, SDR16C5, UGT1A1, UGT1A10, UGT1A3, UGT1A4, UGT1A5, …	TRUE
KEGG:00900	Terpenoid backbone biosynthesis	0	[-1]	[None]	4	18.1818	0.036536	1	{}	{}	[ACAT2, HMGCR, IDI1, NUS1]	[ACAT1, ACAT2, DHDDS, FDPS, FNTA, FNTB, GGPS1, HMGCR, HMGCS1, HMGCS2, ICMT, IDI1, IDI2, MVD, MVK, NUS1, PCYOX1, PDSS1, PDSS2, PMVK, RCE1, ZMPSTE24]	TRUE
KEGG:00980	Metabolism of xenobiotics by cytochrome P450	0	[-1]	[None]	5	6.75676	0.621279	1	{}	{}	[ALDH3A1, ALDH3B2, CBR3, CYP2E1, GSTO1]	[ADH1A, ADH1B, ADH1C, ADH4, ADH5, ADH6, ADH7, AKR1C1, AKR1C2, AKR1C4, AKR7A2, AKR7A3, ALDH1A3, ALDH3A1, ALDH3B1, ALDH3B2, CBR1, CBR3, CYP1A1, CYP1A2, CYP1B1, CYP2A13, CYP2A6, CYP2B6, CYP2C9, CYP2D6, CYP2E1, CYP2F1, CYP2S1, CYP3A4, CYP3A5, DHDH, EPHX1, GSTA1, GSTA2, GSTA3, GSTA4, GSTA5, GSTK1, GSTM1, GSTM2, GSTM3, GSTM4, GSTM5, GSTO1, GSTO2, GSTP1, GSTT1, GSTT2, GSTT2B, HSD11B1, MGST1, MGST2, MGST…	TRUE
KEGG:00982	Drug metabolism	0	[-1]	[None]	5	7.35294	0.59818	1	{}	{}	[ALDH3A1, ALDH3B2, CYP2E1, GSTO1, MAOB]	[ADH1A, ADH1B, ADH1C, ADH4, ADH5, ADH6, ADH7, ALDH1A3, ALDH3A1, ALDH3B1, ALDH3B2, AOX1, CYP1A2, CYP2A6, CYP2B6, CYP2C19, CYP2C8, CYP2C9, CYP2D6, CYP2E1, CYP3A4, CYP3A5, FMO1, FMO2, FMO3, FMO4, FMO5, GSTA1, GSTA2, GSTA3, GSTA4, GSTA5, GSTK1, GSTM1, GSTM2, GSTM3, GSTM4, GSTM5, GSTO1, GSTO2, GSTP1, GSTT1, GSTT2, GSTT2B, MAOA, MAOB, MGST1, MGST2, MGST3, UGT1A1, UGT1A10, UGT1A3, UGT1A4, UGT1A5, UGT1A6…	TRUE
KEGG:01040	Biosynthesis of unsaturated fatty acids	0	[-1]	[None]	4	17.3913	0.0422506	1	{}	{}	[ACOT2, ACOT4, ELOVL2, HADHA]	[ACAA1, ACOT1, ACOT2, ACOT4, ACOT7, ACOX1, ACOX3, BAAT, ELOVL2, ELOVL5, ELOVL6, FADS1, FADS2, HACD1, HACD2, HACD3, HACD4, HADHA, HSD17B12, PECR, SCD, SCD5, TECR]	TRUE
WP:1403	AMPK Signaling	0	[-1]	[None]	5	7.24638	0.60144	1	{}	{}	[CCNA2, HMGCR, PIK3CD, PLCB1, STRADB]	[ACACA, ACACB, ADIPOQ, ADIPOR1, ADIPOR2, ADRA1A, ADRA1B, AKT1, AKT2, CAB39, CAMKK1, CAMKK2, CCNA1, CCNA2, CCNB1, CDKN1A, CPT1A, CPT1B, CPT1C, CRTC2, EEF2, EEF2K, EIF4EBP1, ELAVL1, FASN, GYS1, GYS2, HMGCR, HNF4A, INS-IGF2, INSR, LEP, LEPR, LIPE, LOC101930123, MEF2BNB-MEF2B, MTOR, PFKFB3, PIK3C3, PIK3CA, PIK3CB, PIK3CD, PIK3CG, PIK3R1, PIK3R2, PIK3R3, PLCB1, PPARGC1B, PRKAA1, PRKAA2, PRKAB1, PRKAB2…	TRUE
WP:1422	Sphingolipid Metabolism	0	[-1]	[None]	3	15	0.108327	1	{}	{}	[B4GALT6, SERINC1, SPHK1]	[ASAH1, ASAH2, B4GALT6, CERK, CERS2, CERS3, CERS4, CERS5, CERS6, GAL3ST1, KDSR, PLPP1, SERINC1, SGMS2, SGPP2, SPHK1, SPHK2, SPTLC1, SPTLC2, SPTLC3]	TRUE
WP:1433	NOD pathway	0	[-1]	[None]	5	12.1951	0.0890556	1	{}	{}	[ACAP1, AIM2, CASP7, IL18, NAIP]	[AAMP, ACAP1, AIM2, CARD6, CARD8, CARD9, CASP1, CASP5, CASP7, CASP8, CASP9, CHUK, COPS6, DUOX2, ERBB2IP, HSP90AA1, IKBKB, IKBKG, IL18, IL1B, MEFV, NAIP, NDUFA13, NFKBIA, NLRC4, NLRP1, NLRP10, NLRP12, NLRP2, NLRP3, NLRP4, NLRP7, NOD1, NOD2, PRDM1, PYCARD, RAC1, RELA, RIPK2, SUGT1, XIAP]	TRUE
WP:1434	Osteopontin Signaling	0	[-1]	[None]	3	23.0769	0.0366617	1	{}	{}	[ITGAV, MMP9, PLAU]	[CHUK, IKBKB, ITGAV, ITGB3, MAP2K1, MAP3K14, MAPK1, MAPK3, MMP9, NFKB1, PLAU, RELA, SPP1]	TRUE
WP:1449	Regulation of toll-like receptor signaling pathway	0	[-1]	[None]	14	9.92908	0.0456311	1	{}	{}	[BTK, CD14, CXCL10, IRAK3, MAPK10, PIK3CD, PIK3R5, PLK1, PTPN6, RNF216, SMAD6, SYK, TAB3, TNFAIP3]	[AKT1, AKT2, AKT3, BTK, CASP8, CCL3, CCL4, CCL5, CD14, CD180, CD40, CD80, CD86, CHUK, CISH, CTNNAL1, CUEDC2, CXCL10, CXCL11, CXCL8, CXCL9, CYLD, FADD, FBXW5, FOS, IFNA1, IFNA10, IFNA13, IFNA14, IFNA16, IFNA17, IFNA2, IFNA21, IFNA4, IFNA5, IFNA6, IFNA7, IFNA8, IFNAR1, IFNAR2, IFNB1, IKBKB, IKBKE, IKBKG, IL12A, IL12B, IL1B, IL6, IRAK1, IRAK2, IRAK3, IRAK4, IRF3, IRF5, IRF7, JUN, LBP, LY96, MAP2K1, …	TRUE
WP:1471	TOR Signaling	0	[-1]	[None]	3	8.33333	0.466427	1	{}	{}	[DDIT4L, HMGCR, IDI1]	[AKT1, AKT1S1, CDC42, DDIT4, DDIT4L, EIF4EBP1, FKBP1A, HMGCR, IDI1, MAPKAP1, MLST8, MTOR, PRKAA1, PRKAA2, PRKAB1, PRKAB2, PRKAG1, PRKAG2, PRKAG3, PRKCA, PRR5, PRR5L, RAC1, RHEB, RICTOR, RPS6KB1, RPTOR, RRAGA, RRAGB, RRAGC, RRAGD, TSC1, TSC2, ULK1, ULK2, ULK3]	TRUE
WP:1530	miRNA Regulation of DNA Damage Response	0	[-1]	[None]	9	10.4651	0.0984213	1	{}	{}	[CASP3, CCNB2, CCND1, CCND2, CDC25C, CDK1, H2AFX, MRE11A, SFN]	[ABL1, APAF1, ATM, ATR, ATRIP, BAX, BBC3, BID, BRCA1, CASP3, CASP8, CASP9, CCNB1, CCNB2, CCNB3, CCND1, CCND2, CCND3, CCNE1, CCNE2, CCNG1, CDC20B, CDC25A, CDC25C, CDK1, CDK2, CDK4, CDK5, CDK6, CDKN1A, CDKN1B, CHEK1, CHEK2, CREB1, CYCS, DDB2, E2F1, FANCD2, FAS, GADD45A, GADD45B, GADD45G, H2AFX, HUS1B, MCM7, MDM2, MIR106B, MIR16-1, MIR17HG, MIR181A1, MIR203A, MIR21, MIR210, MIR221, MIR222, MIR223, M…	TRUE
WP:1533	Vitamin B12 Metabolism	0	[-1]	[None]	5	9.43396	0.237136	1	{}	{}	[APOE, LRP2, PLAT, SAA2, TCN1]	[ABCA1, ALB, APOA1, APOB, APOE, CBS, CBSL, CCL2, CCL5, CRP, CTH, CUBN, F2, F7, GIF, HBA1, HBB, ICAM1, IFNG, IL1B, IL6, INS, INSR, LDLR, LOC100129518, LRP2, MAT1A, MCEE, MMAB, MPO, MTHFR, MTR, MTRR, MUT, NFKB1, NFKB2, PLAT, PLG, RELA, SAA1, SAA2, SAA3P, SAA4, SCARB1, SERPINA3, SERPINE1, SHMT2, SOD1, SOD2, SOD3, TCN1, TCN2, TNF]	TRUE
WP:1544	MicroRNAs in cardiomyocyte hypertrophy	0	[-1]	[None]	9	9.18367	0.187201	1	{}	{}	[AGT, FZD1, FZD2, IGF1, MAP2K5, MAPK4, NRG1, PIK3CD, RCAN1]	[AGT, AKT1, AKT2, CALM1, CAMK2D, CDK7, CDK9, CHUK, CISH, CTF1, CTNNB1, DVL1, EDN1, EGF, EIF2B5, FGF2, FGFR2, FZD1, FZD2, GATA4, GSK3B, HDAC4, HDAC5, HDAC7, HDAC9, IGF1, IGF1R, IKBKB, IKBKE, IKBKG, IL6ST, LIF, LRP5, LRP6, MAP2K1, MAP2K2, MAP2K3, MAP2K4, MAP2K5, MAP2K6, MAP2K7, MAP3K14, MAPK1, MAPK14, MAPK3, MAPK4, MAPK7, MAPK8, MIR103A1, MIR103A2, MIR125B1, MIR125B2, MIR130B, MIR133A2, MIR133B, MI…	TRUE
WP:1591	Heart Development	0	[-1]	[None]	4	8.69565	0.343525	1	{}	{}	[BMP4, FOXH1, HEY2, TBX1]	[BHLHE40, BMP10, BMP2, BMP4, BMPR1A, BMPR2, CTNNB1, ERBB3, FGF10, FGF8, FOXA2, FOXC1, FOXC2, FOXH1, GATA4, GATA6, HAND1, HAND2, HEY1, HEY2, IRX4, ISL1, MAPK1, MEF2C, MIR1-1, MIR143, NFATC1, NFATC2, NFATC3, NFATC4, NKX2-5, NOTCH1, PITX2, PTPN11, SHH, SMAD1, SMAD4, SMYD1, SRF, TBX1, TBX2, TBX20, TBX5, VEGFA, VEGFB, VEGFC]	TRUE
WP:1772	Apoptosis Modulation and Signaling	0	[-1]	[None]	7	7.77778	0.369478	1	{}	{}	[CASP10, CASP3, CASP7, NAIP, TNFRSF10D, TNFRSF25, TNFSF10]	[AIFM1, AIFM2, APAF1, BAD, BAG3, BAK1, BAX, BBC3, BCL2, BCL2A1, BCL2L1, BCL2L10, BCL2L11, BCL2L2, BID, BIK, BIRC2, BIRC3, BIRC5, BIRC6, BIRC7, BLK, BMF, BOK, CAPNS1, CASP1, CASP10, CASP2, CASP3, CASP4, CASP6, CASP7, CASP8, CASP9, CDKN2A, CFLAR, CRADD, CYCS, DAXX, DFFA, DFFB, DIABLO, ENDOG, FADD, FAS, FASLG, FOS, HN1, HRK, HSPA1A, HTRA2, IKBKB, IL1R1, IL1R2, IRAK1, JUN, MADD, MAP3K14, MAP3K5, MAPK…	TRUE
WP:1971	Integrated Cancer Pathway	0	[-1]	[None]	5	10.4167	0.202311	1	{}	{}	[CASP3, CDK1, MRE11A, MSH2, PLK1]	[AKT1, ATF1, ATM, ATR, BACH1, BAD, BARD1, BAX, BBC3, BCL2, BLM, BRCA1, CASP3, CASP8, CASP9, CDC25A, CDC25B, CDK1, CDK2, CDK4, CDKN1A, CDKN1B, CDKN2B, CHEK1, CHEK2, E2F1, GRIK1-AS2, JAK1, MAP3K5, MDM2, MIR21, MIR29B1, MIR29B2, MMP1, MRE11A, MSH2, MSH6, MYC, NOXA1, PLK1, POU2F1, PTEN, RAD50, RB1, SMAD2, SMAD3, STAT1, TP53]	TRUE
WP:1982	SREBP signalling	0	[-1]	[None]	5	7.04225	0.608713	1	{}	{}	[HMGCR, IDI1, INSIG1, SQLE, SREBF2]	[ACACA, ACLY, ACSS1, AKT1, AMFR, ATF6, CAMP, CDK8, CREB1, CYP51A1, DBI, FASN, FDFT1, FDPS, FGF21, GPAM, GSK3A, HMGCR, HMGCS1, IDI1, INS, INSIG1, INSIG2, KPNB1, LDLR, LPIN1, LPL, LSS, MBTPS1, MBTPS2, MDH1, MED15, MIR33A, MIR33B, MTOR, MVD, NFYA, NR1H2, PIK3CA, PPARG, PPARGC1B, PRKAA1, PRKAA2, PRKAB1, PRKAB2, PRKACA, PRKAG1, PRKAG2, PRKAG3, RBP4, RNF139, SAR1A, SAR1B, SCAP, SCARB1, SCD, SEC13, SEC2…	TRUE
WP:1984	Integrated Breast Cancer Pathway	0	[-1]	[None]	12	7.74194	0.299016	1	{}	{}	[AURKA, BRAF, CASP3, CCND1, CYP19A1, FOSL1, HMGCR, MRE11A, MSH2, PLK1, SMAD6, TGFBR1]	[ABL1, AHR, AKT1, ALKBH1, ANXA1, APOBEC3G, AR, ARAF, ATF1, ATM, ATR, AURKA, BACH1, BAD, BAK1, BARD1, BAX, BCL2, BID, BLM, BMPR1A, BMPR2, BRAF, BRCA1, BRCA2, CASP3, CASP8, CASP9, CCNB1IP1, CCND1, CDC25A, CDC25B, CDC42, CDH1, CDK2, CDK4, CDK7, CERK, CHEK1, CHEK2, CHUK, CREB1, CSNK1D, CTNNB1, CYP19A1, DAG1, DCAKD, DHTKD1, E2F1, EDAR, EGFR, EP300, ERAL1, ESR1, FADD, FAU, FER, FILIP1, FOSL1, FOXO1, GA…	TRUE
WP:1992	TarBasePathway	0	[-1]	[None]	4	22.2222	0.0183725	1	{}	{}	[ERG, GJA1, IGF1, KCNQ1]	[ERG, GJA1, HAND2, HCN2, HCN4, HDAC4, IGF1, KCNE1, KCNJ2, KCNQ1, LOC102723475, MIR1-1, MIR133A1, MIR133A2, MIR133B, PTBP2, SRF, TMSB4X]	TRUE
KEGG:02010	ABC transporters	0	[-1]	[None]	6	13.6364	0.0415322	1	{}	{}	[ABCA3, ABCA6, ABCA8, ABCA9, ABCB10, ABCC9]	[ABCA1, ABCA10, ABCA12, ABCA13, ABCA2, ABCA3, ABCA4, ABCA5, ABCA6, ABCA7, ABCA8, ABCA9, ABCB1, ABCB10, ABCB11, ABCB4, ABCB5, ABCB6, ABCB7, ABCB8, ABCB9, ABCC1, ABCC10, ABCC11, ABCC12, ABCC2, ABCC3, ABCC4, ABCC5, ABCC6, ABCC8, ABCC9, ABCD1, ABCD2, ABCD3, ABCD4, ABCG1, ABCG2, ABCG4, ABCG5, ABCG8, CFTR, TAP1, TAP2]	TRUE
WP:2018	RANKL/RANK Signaling Pathway	0	[-1]	[None]	4	7.27273	0.56247	1	{}	{}	[CBL, MITF, SPI1, SYK]	[ACP5, AKT1, AKT2, CALCR, CBL, CDC42, CHUK, CTSK, FHL2, FOS, GAB2, ICAM1, IKBKB, IKBKG, JUN, LYN, MAP2K1, MAP2K6, MAP2K7, MAP3K7, MAPK1, MAPK14, MAPK3, MAPK8, MAPK9, MITF, MTOR, NFATC1, NFKB1, NFKB2, NFKBIA, PAPSS2, PIK3R1, PIK3R2, PLCG1, PTK2, RAC1, RELA, RELB, SPI1, SQSTM1, SRC, STAT1, SYK, TAB1, TAB2, TNFRSF11A, TNFRSF11B, TNFSF11, TRAF1, TRAF2, TRAF3, TRAF5, TRAF6, VCAM1]	TRUE
WP:2032	TSH signaling pathway	0	[-1]	[None]	3	4.54545	1	1	{}	{}	[BRAF, GNAO1, PLCB1]	[ADCY2, ADCY3, AKT1, APEX1, BRAF, CCND3, CCNE1, CDK2, CDK4, CDKN1B, CGA, CREB1, E2F1, EGR1, FOS, GNA12, GNA13, GNAI1, GNAI2, GNAI3, GNAO1, GNAQ, GNAS, GNB1, GNG2, HRAS, IGF1R, JAK1, JAK2, JUN, KCNIP3, MAP2K1, MAP2K3, MAP2K6, MAPK1, MAPK14, MAPK3, MTOR, MYC, MYL12B, PAX8, PDE4D, PDPK1, PIK3CA, PIK3R1, PIK3R2, PLCB1, PLD1, RAF1, RALGDS, RAP1A, RAP1B, RAP1GAP, RB1, RBL2, RPS6, RPS6KA1, RPS6KB1, SCRI…	TRUE
WP:2034	Leptin signaling pathway	0	[-1]	[None]	3	4	0.802295	1	{}	{}	[CCND1, IL1RN, SOCS3]	[ACACA, ACACB, AKT1, BAD, BAX, BCL2L1, CCND1, CDC42, CFL2, CHUK, CISH, CREB1, EIF4E, EIF4EBP1, ELK1, ERBB2, ESR1, FOXO1, FYN, GRB2, GSK3A, GSK3B, HRAS, IKBKB, IKBKG, IL1B, IL1RN, IRS1, JAK1, JAK2, KHDRBS1, KPNA4, LEP, LEPR, MAP2K1, MAP2K2, MAPK1, MAPK14, MAPK3, MAPK8, MTOR, NCOA1, NFKB1, NOS3, PDE3B, PIK3R1, PIK3R2, PLCG1, PLCG2, PRKAA1, PRKAA2, PTK2, PTPN1, PTPN11, RAC1, RAF1, REL, RELA, RHOA, R…	TRUE
WP:2036	TWEAK Signaling Pathway	0	[-1]	[None]	3	7.14286	0.735249	1	{}	{}	[CASP3, CASP7, MMP9]	[AKT1, AKT2, BIRC2, BIRC3, CASP3, CASP7, CASP8, CCL2, CCL5, CHUK, CTNNB1, FADD, GSK3B, HDAC1, IKBKB, IL6, JUN, MAP3K14, MAP3K7, MAPK1, MAPK14, MAPK3, MAPK8, MAPK9, MMP9, NFKB1, NFKB2, NFKBIA, NFKBIB, RAC1, RAF1, RELA, RELB, RIPK1, TNF, TNFRSF12A, TNFSF12, TRAF1, TRAF2, TRAF3, TRAF5, TRIM63]	TRUE
WP:2059	Alzheimers Disease	0	[-1]	[None]	8	6.66667	0.693197	1	{}	{}	[APBB1, APOE, CACNA1D, CASP3, CASP7, MME, PLCB1, PLCB4]	[ADAM10, ADAM17, APAF1, APBB1, APH1A, APOE, APP, ATF6, ATP2A1, ATP2A2, ATP2A3, BACE1, BAD, BID, CACNA1C, CACNA1D, CACNA1F, CACNA1S, CALM1, CALM2, CALM3, CALML3, CALML5, CAPN1, CAPN2, CASP12, CASP3, CASP7, CASP8, CASP9, CDK5, CDK5R1, CHP1, CHP2, CYCS, EIF2AK3, ERN1, FADD, FAS, GAPDH, GNAQ, GRIN1, GRIN2A, GRIN2B, GRIN2C, GRIN2D, GSK3B, HSD17B10, IDE, IL1B, ITPR1, ITPR2, ITPR3, LPL, LRP1, MAPK1, MAP…	TRUE
WP:2197	Endothelin Pathways	0	[-1]	[None]	3	9.09091	0.44008	1	{}	{}	[CALCRL, CNN1, PLCB1]	[ADCY10, ADRA1A, ADRB1, ATP2A2, CAD, CALCA, CALCRL, CALM1, CNN1, COX2, ECE1, EDN1, EDNRA, EDNRB, GNA15, GNAI1, GNAS, GNB5, GNG13, GUCY1B2, MAP2K1, MAPK1, MYL1, MYLK, NOS3, NPY, NPY1R, PLCB1, PRKCA, PTGIR, RAF1, RAMP1, RIIAD1]	TRUE
WP:2203	TSLP Signaling Pathway	0	[-1]	[None]	4	8.51064	0.353201	1	{}	{}	[BTK, HCK, LCK, STAT4]	[AKT1, BTK, CCL11, CISH, CRLF2, CXCL8, EIF4EBP1, FES, FYN, GAB2, HCK, IL2RA, IL6, IL7R, JAK1, JAK2, LCK, LYN, MAP2K1, MAP2K2, MAPK1, MAPK14, MAPK3, MAPK8, MAPK9, MTOR, MYC, NFKB1, NFKB2, NFKBIA, PI4K2A, PIK3CA, PTPN11, RELA, RELB, RPS6, SRC, STAT1, STAT3, STAT4, STAT5A, STAT5B, STAT6, TEC, TNFSF4, TSLP, YES1]	TRUE
WP:2261	Signaling Pathways in Glioblastoma	0	[-1]	[None]	9	10.8434	0.0592475	1	{}	{}	[BRAF, CBL, CCND1, CCND2, FGFR1, MAP2K5, PDGFRB, PIK3CD, PRKCZ]	[AKT1, AKT2, AKT3, ARAF, ATM, BRAF, BRCA1, BRCA2, CBL, CCND1, CCND2, CCNE1, CDK2, CDK4, CDK6, CDKN1A, CDKN1B, CDKN2A, CDKN2B, CDKN2C, E2F1, EGFR, EP300, ERBB2, ERBB3, ERRFI1, FGFR1, FGFR2, FOXO1, FOXO3, FOXO4, GAB1, GRB2, HRAS, IGF1R, IRS1, KRAS, MAP2K1, MAP2K2, MAP2K3, MAP2K4, MAP2K5, MAP2K6, MAP2K7, MAPK1, MAPK3, MDM2, MDM4, MET, MIR21, MSH6, NF1, NRAS, PDGFRA, PDGFRB, PDPK1, PIK3C2A, PIK3C2B, …	TRUE
WP:2272	Pathogenic Escherichia coli infection	0	[-1]	[None]	8	14.5455	0.0139499	1	{}	{}	[CD14, CLDN1, HCLS1, OCLN, TUBA4A, TUBB6, WAS, YWHAQ]	[ABL1, ACTB, ACTG1, ARHGEF2, ARPC1A, ARPC1B, ARPC2, ARPC3, ARPC4, ARPC5, ARPC5L, CD14, CDC42, CDH1, CLDN1, CTNNB1, CTTN, EZR, FYN, HCLS1, ITGB1, KRT18, LY96, NCK1, NCK2, NCL, OCLN, PRKCA, RHOA, ROCK1, ROCK2, TLR4, TLR5, TUBA1A, TUBA1B, TUBA1C, TUBA3C, TUBA3D, TUBA3E, TUBA4A, TUBA8, TUBAL3, TUBB, TUBB1, TUBB2A, TUBB2B, TUBB3, TUBB4A, TUBB4B, TUBB6, TUBB8, WAS, WASL, YWHAQ, YWHAZ]	TRUE
WP:2291	Deregulation of Rab and Rab Effector Genes in Bladder Cancer	0	[-1]	[None]	4	25	0.0119888	1	{}	{}	[MYRIP, SYTL1, SYTL4, UNC13D]	[EXPH5, GCC2, MADD, MLPH, MYRIP, RAB27A, RAB27B, RPH3A, RPH3AL, SYTL1, SYTL2, SYTL3, SYTL4, SYTL5, TBC1D10A, UNC13D]	TRUE
WP:2324	AGE/RAGE pathway	0	[-1]	[None]	6	9.09091	0.282341	1	{}	{}	[ALPL, CASP3, MMP9, MSR1, NCF1, PRKCZ]	[AGER, AKT1, ALPL, ATF2, CASP3, CASP8, CASP9, CDC42, CHUK, CYCS, DDOST, DIAPH1, EGFR, EZR, FOXO1, FOXO4, HIF1A, IKBKB, INHBB, INS, INSR, IRAK4, IRS1, JAK2, JUN, LGALS3, MAP2K1, MAPK1, MAPK14, MAPK3, MAPK8, MAPK9, MMP13, MMP14, MMP2, MMP7, MMP9, MSN, MSR1, MYD88, NCF1, NFKB1, NFKBIA, NOS2, NOS3, PLA2G4A, PRKCA, PRKCB, PRKCD, PRKCZ, RAC1, RAF1, RELA, RHOA, ROCK1, SHC1, SMAD2, SMAD3, SOD1, SP1, SRC,…	TRUE
WP:2355	Corticotropin-releasing hormone	0	[-1]	[None]	11	11.9565	0.0218945	1	{}	{}	[BRAF, CACNA1H, CASP3, FOSL1, GJA1, GNAO1, IL18, JUP, KRT1, KRT14, RAPGEF3]	[ACACA, ADRBK2, AKT1, ARRB1, ARRB2, BCL2, BRAF, CACNA1H, CAMK2A, CASP12, CASP3, CASP9, CREB1, CRH, CRHBP, CRHR1, CRHR2, CTNNB1, CXCL8, CYP11A1, CYP11B1, CYP21A2, ECE1, ELK1, ERN1, FOS, FOSB, FOSL1, FOSL2, GJA1, GNA11, GNAI1, GNAI2, GNAO1, GNAQ, GNAS, GNAZ, GNB1, GNB2, GNB3, GNB5, GRK6, GSK3B, HSD3B1, HSD3B2, HSP90AA1, IL18, IL2, IVL, JUNB, JUND, JUP, KRT1, KRT14, MAP2K1, MAP3K5, MAPK1, MAPK14, MA…	TRUE
WP:2359	Parkin-Ubiquitin Proteasomal System pathway	0	[-1]	[None]	4	5.6338	1	1	{}	{}	[HSPA14, TUBA4A, TUBB6, UBE2J1]	[CASK, CASP1, CASP8, CCNE1, CUL1, FBXW7, GPR37, HSPA14, HSPA1A, HSPA1B, HSPA1L, HSPA2, HSPA4, HSPA5, HSPA6, HSPA8, HSPA9, PARK2, PSMC1, PSMC2, PSMC3, PSMC4, PSMC5, PSMC6, PSMD1, PSMD10, PSMD11, PSMD12, PSMD13, PSMD14, PSMD2, PSMD3, PSMD4, PSMD5, PSMD6, PSMD7, PSMD8, PSMD9, RNF19A, SEPT5, SIAH1, SIAH2, SNCA, SNCAIP, STUB1, TUBA1A, TUBA1B, TUBA1C, TUBA3C, TUBA3D, TUBA3E, TUBA4A, TUBA4B, TUBA8, TUBA…	TRUE
WP:2361	Gastric Cancer Network 1	0	[-1]	[None]	4	13.7931	0.0863408	1	{}	{}	[AURKA, CENPF, E2F7, RNF216]	[ACTL6A, APC, AURKA, C21orf33, CCNA1, CENPF, CEP192, E2F7, ECT2, ESM1, GATS, H3F3A, HIST4H4, INO80D, KIF15, KIF20B, LIN9, LOC102724023, MCM4, MYBL2, NOTCH1, NUP107, RNF216, RUVBL1, S100P, SMOC2, TOP2A, TPX2, UBE2C]	TRUE
WP:2363	Gastric Cancer Network 2	0	[-1]	[None]	3	9.67742	0.425106	1	{}	{}	[DSCC1, MTDH, UBE2T]	[AHCTF1, ATAD2, BRIX1, CACYBP, CD48, CEBPZ, CHTF18, CHTF8, COL9A1, COL9A3, CTNNB1, DSCC1, EGFR, FAM91A1, FANCI, LBR, LMNB2, MTDH, MYC, OTUD5, PLAC8, RAD17, RFC3, RFC4, RNF144B, S100A6, SNURF, TOP2A, TP53, UBE2C, UBE2T]	TRUE
WP:2371	Parkinsons Disease Pathway	0	[-1]	[None]	4	7.27273	0.56247	1	{}	{}	[CASP3, CASP7, PINK1, UBE2J1]	[APAF1, ATXN2, CASP2, CASP3, CASP6, CASP7, CASP9, CCNE1, CCNE2, CYCS, DDC, EPRS, GPR37, HTRA2, LRRK2, MAPK11, MAPK12, MAPK13, MAPK14, MIR10A, MIR1224, MIR128-2, MIR1294, MIR132, MIR16-2, MIR195, MIR19A, MIR19B1, MIR19B2, MIR212, MIR26A1, MIR26A2, MIR30A, MIR431, MIR4448, MIR503, PARK2, PARK7, PINK1, SEPT5, SLC6A3, SNCA, SNCAIP, SYT11, TH, UBA1, UBA7, UBB, UBE2G1, UBE2G2, UBE2J1, UBE2J2, UBE2L3, U…	TRUE
WP:2374	Oncostatin M Signaling Pathway	0	[-1]	[None]	3	4.61538	1	1	{}	{}	[CASP3, CASP7, SOCS3]	[AKT1, CASP3, CASP7, CCL2, CDK2, CDKN1B, CEBPB, CREB1, CYR61, EGR1, FOS, GRB2, HIF1A, HRAS, IL6ST, IRS1, JAK1, JAK2, JAK3, JUNB, JUND, KRAS, LDLR, LIFR, MAP2K1, MAP2K2, MAPK1, MAPK14, MAPK3, MAPK8, MAPK9, MMP1, MMP13, MMP3, MTOR, NFKB1, NFKBIA, OSM, OSMR, PIAS3, PIK3R1, PRKCA, PRKCB, PRKCD, PRKCE, PRKCH, PTK2B, PTPN11, PXN, RAF1, RELA, RICTOR, RPS6, SERPINE1, SHC1, SOCS3, SOS1, SRC, STAT1, STAT3,…	TRUE
WP:2377	Integrated Pancreatic Cancer Pathway	0	[-1]	[None]	19	9.89583	0.0276905	1	{}	{}	[CASP10, CASP3, CASP7, CCNA2, CCND1, CDC25C, FGF1, FGFR1, IGF1, IGFBP3, IL11, MAPK4, MRE11A, PLK1, PTGS2, RAPGEF3, SMAD6, TGFBR1, TP53BP2]	[ABCB1, ABL1, ACHE, AGPAT2, AKT1, ANXA1, APAF1, APC, APP, AR, ARF1, ATM, BAD, BAX, BBC3, BCL2, BDNF, BID, BLM, BRCA1, BRCA2, BRF1, BUB1B, CAB39, CAMK2A, CAMP, CAPN1, CASP10, CASP12, CASP3, CASP7, CASP8, CASP9, CCNA2, CCND1, CCNE1, CD82, CDC25C, CDK2, CDK4, CDKN1A, CDKN1B, CDKN2B, CHEK1, CHEK2, CHUK, CREB1, CREBBP, CRK, CST3, CTNNB1, DAG1, DAXX, DCC, DFFA, DFFB, E2F1, E2F4, EGF, EGFR, EGR1, EIF2AK…	TRUE
WP:2380	BDNF signaling pathway	0	[-1]	[None]	12	8.33333	0.207262	1	{}	{}	[ALPL, CASP3, FRS3, IGF2BP1, MAP2K5, MAPK10, NCF1, NCF2, NTRK2, PTPRF, SHC2, SORT1]	[ACACB, ADAM17, AKT1, ALPL, APC, BAD, BCL2L11, BDNF, BMP2, CAMK1, CAMK2A, CAMK4, CASP3, CDC42, CDH2, CDK5, CDK5R1, CDKL5, CFL1, CHUK, CNR1, CREB1, CRTC1, CSNK2A1, CTNNB1, CYFIP1, DLG1, DOCK3, DOK5, DPYSL2, EEF2, EGR1, EGR2, EIF2S1, EIF2S2, EIF4E, EIF4EBP1, ELK1, FOS, FOXO3, FRS2, FRS3, FYN, GABRB3, GNB2L1, GRB2, GRIA1, GRIA2, GRIA3, GRIN1, GRIN2B, GRIP1, GSK3B, HRAS, IGF2BP1, IKBKB, IKBKG, IRS1, …	TRUE
WP:2406	Cardiac Progenitor Differentiation	0	[-1]	[None]	7	13.2075	0.0336176	1	{}	{}	[BMP4, CXCR4, DKK1, IGF1, IGF2, KIT, NRG1]	[ACTC1, ANPEP, BMP1, BMP4, CXCR4, DKK1, FGF2, FOXA2, GATA4, GSK3B, IGF1, IGF2, INHBA, INS, IRX4, ISL1, KDR, KIT, LIN28A, LIN28B, MAPK14, MEF2C, MESP1, MESP2, MIXL1, MYH6, MYL2, MYLK3, NANOG, NCAM1, NKX2-5, NODAL, NOG, NOTCH1, NRG1, PAX6, PDGFRA, POU5F1, ROR2, SCN5A, SIRPA, SOX1, SOX17, SOX2, T, TBX20, TBX5, TGFB1, THY1, TNNI3, TNNT2, WNT3A, ZFP42]	TRUE
WP:2446	Retinoblastoma (RB) in Cancer	0	[-1]	[None]	12	13.6364	0.00498248	1	{}	{}	[CCNA2, CCNB2, CCND1, CDK1, CDT1, ORC1, POLE2, RBP1, RRM2, SAP30, SMC2, TTK]	[ABL1, ANLN, BARD1, CCDC6, CCNA2, CCNB1, CCNB2, CCND1, CCND3, CCNE1, CCNE2, CDC25A, CDC25B, CDC45, CDC7, CDK1, CDK2, CDK4, CDK6, CDKN1A, CDKN1B, CDT1, CHEK1, DCK, DHFR, DNMT1, E2F1, E2F2, E2F3, FAF1, FANCG, H2AFZ, HDAC1, HLTF, HMGB1, HMGB2, KIF4A, MAPK13, MCM3, MCM4, MCM6, MCM7, MDM2, MIR21, MSH6, MYC, NPAT, ORC1, PCNA, PLK4, POLA1, POLD3, POLE, POLE2, PRIM1, PRKDC, PRMT2, RABIF, RAF1, RB1, RBBP4…	TRUE
WP:2516	ATM Signaling Pathway	0	[-1]	[None]	5	12.8205	0.0751173	1	{}	{}	[AP3B2, CDC25C, CDK1, H2AFX, MRE11A]	[ABL1, AP3B2, ATF2, ATM, BID, BRCA1, CASP2, CCNB1, CDC25A, CDC25C, CDK1, CDK2, CDKN1A, CHEK1, CHEK2, CRADD, CREB1, FANCD2, GADD45A, H2AFX, IKBKG, JUN, MAPK9, MDC1, MDM2, MDM4, MRE11A, NBN, NFKBIA, PIDD1, RAD50, RAD51, RAD9A, RIPK1, SMC1A, TLK1, TP53, TP53BP1, TP73]	TRUE
WP:2572	Primary Focal Segmental Glomerulosclerosis FSGS	0	[-1]	[None]	7	9.58904	0.200967	1	{}	{}	[CLDN1, DKK1, ITGAV, ITGB4, MME, PODXL, YWHAQ]	[ACTN4, AGRN, AKT1, CAMK2B, CD151, CD2AP, CD80, CDH2, CDKN1A, CDKN1B, CDKN1C, CLDN1, COL4A3, COL4A4, COL4A5, CR1, CTNNB1, CTSL, DAG1, DKK1, DNM1, FAT1, FYN, ILK, INF2, IRF6, ITGA3, ITGAV, ITGB1, ITGB3, ITGB4, JAG1, KIRREL2, KIRREL3, KRT8, LAMA5, LAMB2, LIMS1, LIMS3L, LMX1B, LRP5, LRP6, MKI67, MME, MYH9, MYO1E, NCK1, NOTCH1, NPHS1, NPHS2, PARVA, PAX2, PCNA, PLAUR, PLCE1, PLCG1, PODXL, PTK2, PTPRO,…	TRUE
WP:2583	T-Cell Receptor and Co-stimulatory Signaling	0	[-1]	[None]	5	17.8571	0.0215754	1	{}	{}	[CTLA4, ITK, LCK, PTPN6, ZAP70]	[AKT1, CALM1, CD28, CD8A, CD8B, CSNK1A1, CTLA4, DYRK1A, DYRK2, FYN, GSK3A, GSK3B, IL2, ITK, LCK, NFATC2, NFKB1, NFKBIA, PDCD1, PDK1, PLCG1, PPP3CA, PRKCA, PTEN, PTPN6, RASA1, RASGRP1, ZAP70]	TRUE
WP:2586	Aryl Hydrocarbon Receptor	0	[-1]	[None]	4	8.69565	0.343525	1	{}	{}	[CD36, NQO1, NRIP1, PTGS2]	[AHR, AHRR, AIP, ARNT, CCL1, CD36, CDC37, CDK2, CDKN1A, CDKN1B, CYP1A1, CYP1A2, CYP1B1, E2F1, EGFR, EP300, ESR1, FGF21, GCLC, HPGDS, HRAS, HSP90AA1, KLF6, KRAS, LPL, MAP2K1, MAPK1, MYC, NCOA7, NCOR2, NF1, NFE2L2, NFKB1, NQO1, NRAS, NRIP1, PLAGL1, PSRC1, PTGS2, RAF1, RB1, RELA, RET, SRC, TNF, VEGFA]	TRUE
WP:2643	Nanoparticle-mediated activation of receptor signaling	0	[-1]	[None]	3	10.7143	0.223206	1	{}	{}	[COL1A1, MAPK10, PIK3CD]	[AKT3, AREG, COL1A1, EGFR, FN1, GRB2, HRAS, ITGA1, ITGB1, KRAS, MAP2K1, MAP2K2, MAPK1, MAPK10, MAPK11, MAPK12, MAPK13, MAPK14, MAPK8, MAPK9, NRAS, PIK3CD, PTK2, PXN, RAF1, SOS1, SRC, TLN1]	TRUE
WP:2795	Cardiac Hypertrophic Response	0	[-1]	[None]	5	9.25926	0.245208	1	{}	{}	[IGF1, MAP2K5, MAP4K1, NRG1, TGFBR1]	[AKT1, AKT2, CALM1, CAMK2D, CDK7, CDK9, CHUK, EGF, FGF2, FGFR2, GSK3B, GUCA1A, HDAC4, HDAC5, HDAC7, HDAC9, IGF1, IKBKB, IKBKE, IKBKG, MAP2K1, MAP2K2, MAP2K3, MAP2K4, MAP2K5, MAP2K6, MAP2K7, MAP3K1, MAP3K14, MAP3K7, MAP4K1, MAPK1, MAPK14, MAPK3, MAPK7, MAPK8, MEF2A, MTOR, NFATC2, NFKB1, NPPA, NRG1, PDPK1, PLA2G2A, PPP3CA, PRKCA, PRKD1, PRKG1, RAC1, RAF1, TGFB1, TGFBR1, TNF, TNFRSF1A]	TRUE
WP:2804	Hair Follicle Development: Induction (Part 1 of 3)	0	[-1]	[None]	7	16.6667	0.0101921	1	{}	{}	[BMP4, FGF7, FGFR1, FZD1, GJB6, KRT10, VCAN]	[BMP4, BMPR1A, CDH3, CHUK, CTGF, CTNNB1, DKK4, DVL1, EDA, EDAR, EGF, EGFR, FGF20, FGF7, FGFR1, FGFR2, FOXI3, FST, FZD1, GJB6, GSK3B, IKBKB, INHBA, IVL, KRT10, LEF1, LRP5, LRP6, MSX2, MYC, NFKB1, NFKBIB, NOG, PTCH1, SHH, SMO, SP5, TCF3, TP63, VCAN, WNT10A, WNT10B]	TRUE
WP:2828	Bladder Cancer	0	[-1]	[None]	4	12.9032	0.104571	1	{}	{}	[BRAF, CCND1, DAPK2, TYMP]	[BRAF, CCND1, CDH1, CDK4, CDKN1A, CDKN2A, CXCL8, DAPK1, DAPK2, DAPK3, E2F1, EGF, EGFR, ERBB2, FGFR3, HRAS, MAP2K1, MAP2K2, MAPK1, MDM2, MMP1, MYC, PIK3R1, PIK3R2, RASSF1, RB1, RPS6KA5, THBS1, TP53, TYMP, VEGFA]	TRUE
WP:2849	Hematopoietic Stem Cell Differentiation	0	[-1]	[None]	3	6.38298	0.754139	1	{}	{}	[CXCR4, SPI1, TRIM29]	[ABO, ACVR1B, CBFA2T3, CSF1, CSF2, CSF3, CXCR4, EPO, FLI1, FOS, GATA1, GATA2, GP9, GYPA, IKZF1, IL1A, IL1B, IL3, IL5, IL6, ITGA2B, ITGB3, KCNH2, KITLG, KLF1, LMO2, LOC100506403, LYL1, MIR130A, MIR16-1, MIR181A1, MIR221, MIR223, MIR3074, MXI1, MYB, NCKAP1L, NFATC2, NFE2, NOTCH1, RIOK3, RUNX1, SPI1, STAT5A, TPO, TRIM29, VAV1]	TRUE
WP:2853	Endoderm Differentiation	0	[-1]	[None]	6	8.4507	0.30865	1	{}	{}	[BMP7, DKK1, DUSP4, FOXH1, RAB38, SFRP1]	[APC, APP, BMP7, BMPR1A, BPTF, CAND1, CDC73, CER1, CTNNB1, CTR9, DAB2, DKK1, DUSP2, DUSP4, DUSP5, ELAVL1, EOMES, EPB41L5, EXT1, EZH2, FOXA1, FOXA2, FOXH1, GATA4, GATA6, GDF3, HHEX, HNF1B, HOXA1, HOXC11, JARID2, LAMC1, LEF1, LEO1, LHX1, LOC101929777, MAP2K3, MIR141, MIR373, MIXL1, NANOG, NKX2-1, NODAL, NOG, NOTCH1, NR3C1, ONECUT1, OTX2, PABPC1, PAF1, PAX9, POU5F1, PRDM14, PTHLH, RAB38, RTF1, SFRP1…	TRUE
WP:2857	Mesodermal Commitment Pathway	0	[-1]	[None]	10	13.1579	0.0126647	1	{}	{}	[BMP4, BMP7, DKK1, FGFR1, FOXH1, HES7, HTT, SMAD6, SNAI1, TBX1]	[ACVR1, ACVR2A, ACVR2B, AMH, AXIN1, AXIN2, BMP4, BMP7, BMPR1A, BMPR2, CHRD, DKK1, DLL1, EOMES, EPB41L5, EXT1, EXT2, FGF8, FGFR1, FOXC1, FOXC2, FOXH1, FZD4, FZD5, FZD8, GDF3, HAND1, HES7, HMGA2, HTT, INHBA, JAK2, KDM6A, KIAA0754, KLF4, LATS1, LEF1, LEFTY1, LEFTY2, LOC101929777, MACF1, MIR125B1, MIR141, MIR302C, MIR372, MIR373, MIXL1, NANOG, NFE2L2, NODAL, NOG, POU5F1, PPP2CA, PRKACA, PRKAR1A, RPL3…	TRUE
WP:2858	Ectoderm Differentiation	0	[-1]	[None]	14	10.0719	0.0429924	1	{}	{}	[ARHGAP15, BMP4, CCDC88C, CDON, CTNNA2, ELOVL2, JUP, KRT6A, LDB2, PODXL, STC1, TRPM2, WDR44, ZBTB16]	[ABCC4, AES, AHI1, ANKS1B, ARHGAP10, ARHGAP15, ARHGDIG, ARHGEF9, ARX, ASTN1, BAZ1A, BCAS3, BCOR, BMP4, BMPR1A, BOC, C1GALT1, CAP2, CCDC130, CCDC88C, CCL2, CDH6, CDH8, CDON, CELSR2, CLDN11, CLVS1, CTBP1, CTNNA2, CTNNB1, CTNND2, DMD, EDA, EDA2R, ELOVL2, ELOVL4, FGFR2, FHL2, FOXA2, FOXL1, FYN, FZD4, FZD5, FZD8, GAS2L1, GATA6, GLB1, GLI3, GRAMD1B, GREB1, HDAC10, HDAC6, HESX1, HIST1H2BH, HMGB2, JAKMIP…	TRUE
WP:2864	Apoptosis-related network due to altered Notch3 in ovarian cancer	0	[-1]	[None]	7	13.2075	0.0336176	1	{}	{}	[APOE, CARD14, CASP7, NQO1, NRG1, SOCS3, TNFRSF21]	[ABL1, AKT1, ANXA5, APOE, APP, AXIN1, BCL3, BIRC5, CARD14, CASP7, CDKN1A, CDKN1B, CTNNA1, CUL1, CUL5, ERBB3, ERN1, ETS1, F2R, GCLC, HDAC1, HELLS, HSPA5, HSPB1, HSPD1, IER3, IL7R, JUND, MAPK1, NET1, NFKB1, NGFRAP1, NQO1, NRG1, PAK2, PKN1, PTK2, PTK2B, RIPK2, RNF7, RPS6KB1, SERBP1, SMAD7, SOCS3, SQSTM1, THBS1, TNF, TNFRSF10B, TNFRSF21, TRAF1, VAV3, VIM, YBX3]	TRUE
WP:2873	Aryl Hydrocarbon Receptor Pathway	0	[-1]	[None]	3	6.52174	0.749964	1	{}	{}	[ALDH3A1, MYOF, NQO1]	[AHR, AHRR, AIP, ALDH3A1, ARNT, BAX, CAP2, CDC37, CDKN1B, CES3, CYP1A1, CYP1A2, CYP1B1, EGFR, EP300, GSTA2, HES1, HSP90AA1, IFNG, IGFBP1, IL12A, IL12B, IL17B, IL1B, IL2, JUN, JUNB, JUND, MGST1, MYOF, NCOA1, NFE2L2, NQO1, POLK, PTGES3, SERPINB2, SLC7A5, SRC, TGFB1, TNF, UGT1A1, UGT1A3, UGT1A4, UGT1A6, UGT1A7, UGT1A9]	TRUE
WP:2884	NRF2 pathway	0	[-1]	[None]	14	9.58904	0.071778	1	{}	{}	[ALDH3A1, CBR3, FGF13, GCLM, GPX2, GPX3, NQO1, NRG1, PDGFB, SERPINA1, SLC2A5, SLC2A6, SLC6A16, SLC7A11]	[ABCC2, ABCC3, ABCC4, ABCC5, ADH7, AGER, ALDH3A1, BLVRB, CBR1, CBR3, CES1, CES2, CES3, CES4A, CES5A, CYP2A6, CYP4A11, DNAJB1, EGR1, EPHA2, EPHA3, FGF13, FTH1, FTL, G6PD, GCLC, GCLM, GGT1, GGT2, GGTLC1, GGTLC2, GPX2, GPX3, GSR, GSTA1, GSTA2, GSTA3, GSTA4, GSTA5, GSTM1, GSTM2, GSTM3, GSTM4, GSTM5, GSTP1, GSTT2, HBEGF, HGF, HMOX1, HSP90AA1, HSP90AB1, HSPA1A, KEAP1, LOC102724197, MAFF, MAFG, ME1, MGS…	TRUE
WP:2895	Differentiation of white and brown adipocyte	0	[-1]	[None]	4	16	0.0551011	1	{}	{}	[BMP4, BMP7, MPZL2, ZIC1]	[ADIPOQ, BMP2, BMP4, BMP7, CEBPA, CEBPB, CEBPG, CIDEA, EBF3, HOXC8, HOXC9, HSPB7, LEP, MPZL2, PLAC8, PPARG, PPARGC1A, PPARGC1B, PRDM16, SLC7A10, SMAD1, SMAD5, SMAD9, ZIC1, ZNF423]	TRUE
WP:2911	miRNA targets in ECM and membrane receptors	0	[-1]	[None]	6	14.6341	0.0306122	1	{}	{}	[COL1A2, COL3A1, COL5A1, COL6A1, COL6A2, COL6A3]	[COL1A2, COL3A1, COL4A1, COL4A2, COL5A1, COL5A2, COL5A3, COL6A1, COL6A2, COL6A3, FN1, ITGA1, ITGA11, ITGB5, ITGB6, LAMA4, LAMB2, LAMC1, LOC100505984, MIR107, MIR141, MIR148B, MIR15B, MIR219A1, MIR25, MIR30B, MIR30C1, MIR30D, MIR429, MIR532, MIR548AA1, MIR548AA2, MIR548D1, MIR548D2, MIR589, MIR7-1, MIR92A2, SDC2, THBS1, THBS2, TNXB]	TRUE
WP:2946	Imatinib Resistance in Chronic Myeloid Leukemia	0	[-1]	[None]	5	10	0.215045	1	{}	{}	[CSF1R, IGF2BP1, KIT, PDGFRB, PEX14]	[ABCB1, ABCG2, ABL1, ANXA2R, BBX, BCL11A, BCR, CASZ1, CCND3, CDK6, CDKN1B, CPEB4, CSF1R, EPO, FLT1, FOXO3, GAB1, GAB2, GADD45A, HMGB2, IGF2BP1, KIT, LYL1, LYN, MAP2K6, MAVS, MYC, NOL4L, NOP2, NSD1, PDGFRA, PDGFRB, PEX14, PIM1, PIM2, PRKACA, PTP4A2, PVT1, RAB36, RPS6KA1, SKP2, SLC4A10, SLC4A7, SLC50A1, SLC6A14, SLC7A3, SPRED1, SPRED2, TRIM28, ZC3HAV1]	TRUE
KEGG:03018	RNA degradation	0	[-1]	[None]	4	5.1948	1	1	{}	{}	[BTG3, ENO3, PARN, TTC37]	[BTG1, BTG2, BTG3, BTG4, C1D, CNOT1, CNOT10, CNOT2, CNOT3, CNOT4, CNOT6, CNOT6L, CNOT7, CNOT8, DCP1A, DCP1B, DCP2, DCPS, DDX6, DHX36, DIS3, DIS3L, EDC3, EDC4, ENO1, ENO2, ENO3, EXOSC1, EXOSC10, EXOSC2, EXOSC3, EXOSC4, EXOSC5, EXOSC6, EXOSC7, EXOSC8, EXOSC9, HSPA9, HSPD1, LSM1, LSM2, LSM3, LSM4, LSM5, LSM6, LSM7, LSM8, MPHOSPH6, NUDT16, PABPC1, PABPC1L, PABPC1L2A, PABPC1L2B, PABPC3, PABPC4, PABPC4…	TRUE
WP:3286	Copper homeostasis	0	[-1]	[None]	7	12.963	0.0367564	1	{}	{}	[ADAM9, ATOX1, CASP3, CCND1, MT1G, STEAP4, XAF1]	[ADAM10, ADAM17, ADAM9, AKT1, APC, APP, ATOX1, ATP7A, ATP7B, BACE1, CASP3, CCND1, CCS, COMMD1, COX11, COX17, FOXO1, FOXO3, GSK3B, JUN, MAPT, MDM2, MT1A, MT1B, MT1E, MT1F, MT1G, MT1H, MT1JP, MT1L, MT1X, MT2A, MT3, MT4, MTF1, MTF2, PIK3CA, PRNP, PTEN, SCO1, SCO2, SLC11A2, SLC31A1, SLC31A2, SOD1, SOD3, SP1, STEAP1, STEAP2, STEAP3, STEAP4, TP53, XAF1, XIAP]	TRUE
WP:3287	Overview of nanoparticle effects	0	[-1]	[None]	3	15.7895	0.0960567	1	{}	{}	[LAMA3, PIK3CD, PTGS2]	[AKT3, BAX, BCL2, CCND3, CDH3, COL4A1, CRP, CXCL8, FN1, HMOX1, IL6, ITGAD, LAMA3, NFRKB, PIK3CD, PTGS1, PTGS2, PTK2, TNF]	TRUE
KEGG:03450	Non-homologous end-joining	0	[-1]	[None]	3	23.0769	0.0366617	1	{}	{}	[LIG4, MRE11A, XRCC4]	[DCLRE1C, DNTT, FEN1, LIG4, MRE11A, NHEJ1, POLL, POLM, PRKDC, RAD50, XRCC4, XRCC5, XRCC6]	TRUE
KEGG:03460	Fanconi anemia pathway	0	[-1]	[None]	3	5.66038	1	1	{}	{}	[RMI1, RMI2, UBE2T]	[APITD1, ATR, ATRIP, BLM, BRCA1, BRCA2, BRIP1, EME1, EME2, ERCC1, ERCC4, FAAP100, FAAP24, FAN1, FANCA, FANCB, FANCC, FANCD2, FANCE, FANCF, FANCG, FANCI, FANCL, FANCM, HES1, MLH1, MUS81, PALB2, PMS2, POLH, POLI, POLK, POLN, RAD51, RAD51C, REV1, REV3L, RMI1, RMI2, RPA1, RPA2, RPA3, RPA4, SLX1A, SLX1B, SLX4, STRA13, TELO2, TOP3A, TOP3B, UBE2T, USP1, WDR48]	TRUE
WP:3527	Preimplantation Embryo	0	[-1]	[None]	3	5.08475	1	1	{}	{}	[AQP3, GATA3, HMGA1]	[AQP3, AQP9, ARGFX, ATP1A1, BARX2, BATF3, CDH1, CDX2, CELF3, DDIT3, DLX2, DNMT3L, DPPA3, DPRX, E2F5, EGR1, ELAVL1, ESRRA, FOSB, FOXD1, FOXQ1, GATA2, GATA3, H2AFY2, HMGA1, HNRNPAB, IRF4, IRX5, KHSRP, KLF4, LEUTX, MIR302A, MOS, MTA3, MXD1, MYBL1, NANOG, NANOGNB, NKX2-1, NLRP5, NR3C2, PADI6, PBX1, POU5F1, SIX3, SMARCA4, SOX11, SOX2, SOX8, TBX3, TCF7L1, TEAD4, TFAP2B, TPRX1, ZAR1, ZFP36, ZFP36L2, ZFP…	TRUE
WP:3584	Mecp2 and Associated Rett Syndrome	0	[-1]	[None]	3	6.25	0.75847	1	{}	{}	[CDON, FGF5, NREP]	[ARHGEF26, BCL6, BDNF, CDON, CEBPD, CNP, CREB1, CSRP1, CTCF, DLX5, E2F1, EZH2, FGF2, FGF3, FGF4, FGF5, FUT8, GABRR2, GAD1, GAMT, GPRIN1, GRIA1, GRIN1, HNRNPF, HNRNPH1, MAG, MBP, MECP2, MEF2C, MYT1, NCOR1, NF1, NREP, OPRK1, POU3F2, POU4F1, PRPF38A, RBFOX1, REST, SIN3A, SMC3, SP1, SP3, SST, TAF1, TAP1, TET1, YBX1]	TRUE
KEGG:04010	MAPK signaling pathway	0	[-1]	[None]	19	7.45098	0.277802	1	{}	{}	[BRAF, CACNA1D, CACNA1H, CASP3, CD14, DUSP4, FGF1, FGF13, FGF5, FGF7, FGFR1, MAP2K5, MAP4K1, MAPK10, NTRK2, PDGFB, PDGFRB, STK3, TGFBR1]	[AKT1, AKT2, AKT3, ARRB1, ARRB2, ATF2, ATF4, BDNF, BRAF, CACNA1A, CACNA1B, CACNA1C, CACNA1D, CACNA1E, CACNA1F, CACNA1G, CACNA1H, CACNA1I, CACNA1S, CACNA2D1, CACNA2D2, CACNA2D3, CACNA2D4, CACNB1, CACNB2, CACNB3, CACNB4, CACNG1, CACNG2, CACNG3, CACNG4, CACNG5, CACNG6, CACNG7, CACNG8, CASP3, CD14, CDC25B, CDC42, CHUK, CRK, CRKL, DAXX, DDIT3, DUSP1, DUSP10, DUSP16, DUSP2, DUSP3, DUSP4, DUSP5, DUSP6, …	TRUE
KEGG:04012	ErbB signaling pathway	0	[-1]	[None]	7	8.04598	0.35512	1	{}	{}	[BRAF, CBL, MAPK10, NRG1, PIK3CD, PIK3R5, SHC2]	[ABL1, ABL2, AKT1, AKT2, AKT3, ARAF, AREG, BAD, BRAF, BTC, CAMK2A, CAMK2B, CAMK2D, CAMK2G, CBL, CBLB, CBLC, CDKN1A, CDKN1B, CRK, CRKL, EGF, EGFR, EIF4EBP1, ELK1, ERBB2, ERBB3, ERBB4, EREG, GAB1, GRB2, GSK3B, HBEGF, HRAS, JUN, KRAS, MAP2K1, MAP2K2, MAP2K4, MAP2K7, MAPK1, MAPK10, MAPK3, MAPK8, MAPK9, MTOR, MYC, NCK1, NCK2, NRAS, NRG1, NRG2, NRG3, NRG4, PAK1, PAK2, PAK3, PAK4, PAK6, PAK7, PIK3CA, PI…	TRUE
KEGG:04014	Ras signaling pathway	0	[-1]	[None]	19	8.37004	0.113614	1	{}	{}	[CSF1R, FGF1, FGF13, FGF5, FGF7, FGFR1, GNB4, GNG11, GNG4, HTR7, IGF1, KIT, MAPK10, PDGFB, PDGFRB, PIK3CD, PIK3R5, SHC2, ZAP70]	[ABL1, ABL2, AKT1, AKT2, AKT3, ANGPT1, ANGPT2, ANGPT4, ARF6, BAD, BCL2L1, BRAP, CALM1, CALM2, CALM3, CALML3, CALML5, CALML6, CDC42, CHUK, CSF1, CSF1R, EFNA1, EFNA2, EFNA3, EFNA4, EFNA5, EGF, EGFR, ELK1, EPHA2, ETS1, ETS2, EXOC2, FASLG, FGF1, FGF10, FGF11, FGF12, FGF13, FGF14, FGF16, FGF17, FGF18, FGF19, FGF2, FGF20, FGF21, FGF22, FGF23, FGF3, FGF4, FGF5, FGF6, FGF7, FGF8, FGF9, FGFR1, FGFR2, FGFR…	TRUE
KEGG:04020	Calcium signaling pathway	0	[-1]	[None]	13	7.22222	0.420879	1	{}	{}	[ADORA2B, CACNA1D, CACNA1H, CYSLTR1, CYSLTR2, HTR7, PDGFRB, PLCB1, PLCB4, PLCD3, PTAFR, PTGER3, SPHK1]	[ADCY1, ADCY2, ADCY3, ADCY4, ADCY7, ADCY8, ADCY9, ADORA2A, ADORA2B, ADRA1A, ADRA1B, ADRA1D, ADRB1, ADRB2, ADRB3, AGTR1, ATP2A1, ATP2A2, ATP2A3, ATP2B1, ATP2B2, ATP2B3, ATP2B4, AVPR1A, AVPR1B, BDKRB1, BDKRB2, CACNA1A, CACNA1B, CACNA1C, CACNA1D, CACNA1E, CACNA1F, CACNA1G, CACNA1H, CACNA1I, CACNA1S, CALM1, CALM2, CALM3, CALML3, CALML5, CALML6, CAMK2A, CAMK2B, CAMK2D, CAMK2G, CAMK4, CCKAR, CCKBR, CD3…	TRUE
KEGG:04022	cGMP-PKG signaling pathway	0	[-1]	[None]	11	6.58683	0.618402	1	{}	{}	[ATP1A3, ATP1B1, ATP1B2, CACNA1D, GUCY1B3, KCNMB4, MYL9, PIK3CD, PIK3R5, PLCB1, PLCB4]	[ADCY1, ADCY2, ADCY3, ADCY4, ADCY5, ADCY6, ADCY7, ADCY8, ADCY9, ADORA1, ADORA3, ADRA1A, ADRA1B, ADRA1D, ADRA2A, ADRA2B, ADRA2C, ADRB1, ADRB2, ADRB3, AGTR1, AKT1, AKT2, AKT3, ATF2, ATF4, ATF6B, ATP1A1, ATP1A2, ATP1A3, ATP1A4, ATP1B1, ATP1B2, ATP1B3, ATP1B4, ATP2A1, ATP2A2, ATP2A3, ATP2B1, ATP2B2, ATP2B3, ATP2B4, BAD, BDKRB2, CACNA1C, CACNA1D, CACNA1F, CACNA1S, CALM1, CALM2, CALM3, CALML3, CALML5, …	TRUE
KEGG:04024	cAMP signaling pathway	0	[-1]	[None]	13	6.53266	0.646439	1	{}	{}	[ATP1A3, ATP1B1, ATP1B2, BRAF, CACNA1D, FFAR2, MAPK10, MYL9, PIK3CD, PIK3R5, PTGER3, RAPGEF3, SOX9]	[ABCC4, ACOX1, ACOX3, ADCY1, ADCY10, ADCY2, ADCY3, ADCY4, ADCY5, ADCY6, ADCY7, ADCY8, ADCY9, ADCYAP1R1, ADORA1, ADORA2A, ADRB1, ADRB2, AKT1, AKT2, AKT3, AMH, ARAP3, ATP1A1, ATP1A2, ATP1A3, ATP1A4, ATP1B1, ATP1B2, ATP1B3, ATP1B4, ATP2A2, ATP2B1, ATP2B2, ATP2B3, ATP2B4, BAD, BDNF, BRAF, CACNA1C, CACNA1D, CACNA1F, CACNA1S, CALM1, CALM2, CALM3, CALML3, CALML5, CALML6, CAMK2A, CAMK2B, CAMK2D, CAMK2G, …	TRUE
KEGG:04066	HIF-1 signaling pathway	0	[-1]	[None]	5	4.85437	0.833701	1	{}	{}	[ENO3, IGF1, PIK3CD, PIK3R5, TF]	[AKT1, AKT2, AKT3, ALDOA, ANGPT1, ANGPT2, ANGPT4, ARNT, BCL2, CAMK2A, CAMK2B, CAMK2D, CAMK2G, CDKN1A, CDKN1B, CREBBP, CUL2, CYBB, EDN1, EGF, EGFR, EGLN1, EGLN2, EGLN3, EIF4E, EIF4E1B, EIF4E2, EIF4EBP1, ENO1, ENO2, ENO3, EP300, EPO, ERBB2, FLT1, GAPDH, HIF1A, HK1, HK2, HK3, HKDC1, HMOX1, IFNG, IFNGR1, IFNGR2, IGF1, IGF1R, IL6, IL6R, INS, INSR, LDHA, LTBR, MAP2K1, MAP2K2, MAPK1, MAPK3, MKNK1, MKNK2…	TRUE
KEGG:04068	FoxO signaling pathway	0	[-1]	[None]	14	10.4478	0.0379622	1	{}	{}	[BRAF, CCNB2, CCND1, CCND2, GABARAP, IGF1, MAPK10, PIK3CD, PIK3R5, PLK1, SETD7, SGK1, TGFBR1, TNFSF10]	[AGAP2, AKT1, AKT2, AKT3, ARAF, ATG12, ATM, BCL2L11, BCL6, BNIP3, BRAF, C8orf44-SGK3, CAT, CCNB1, CCNB2, CCNB3, CCND1, CCND2, CCNG2, CDK2, CDKN1A, CDKN1B, CDKN2B, CDKN2D, CHUK, CREBBP, CSNK1E, EGF, EGFR, EP300, FASLG, FBXO25, FBXO32, FOXG1, FOXO1, FOXO3, FOXO4, FOXO6, G6PC, G6PC2, G6PC3, GABARAP, GABARAPL1, GABARAPL2, GADD45A, GADD45B, GADD45G, GRB2, GRM1, HOMER1, HOMER2, HOMER3, HRAS, IGF1, IGF1…	TRUE
KEGG:04070	Phosphatidylinositol signaling system	0	[-1]	[None]	9	9.18367	0.187201	1	{}	{}	[INPP5D, IP6K1, MTMR6, PIK3CD, PIK3R5, PIP5K1B, PLCB1, PLCB4, PLCD3]	[CALM1, CALM2, CALM3, CALML3, CALML5, CALML6, CDIPT, CDS1, CDS2, DGKA, DGKB, DGKD, DGKE, DGKG, DGKH, DGKI, DGKK, DGKQ, DGKZ, IMPA1, IMPA2, IMPAD1, INPP1, INPP4A, INPP4B, INPP5A, INPP5B, INPP5D, INPP5E, INPP5J, INPP5K, INPPL1, IP6K1, IP6K2, IP6K3, IPMK, IPPK, ITPK1, ITPKA, ITPKB, ITPKC, ITPR1, ITPR2, ITPR3, MTM1, MTMR1, MTMR14, MTMR2, MTMR3, MTMR4, MTMR6, MTMR7, MTMR8, OCRL, PI4K2A, PI4K2B, PI4KA,…	TRUE
KEGG:04071	Sphingolipid signaling pathway	0	[-1]	[None]	9	7.5	0.430158	1	{}	{}	[FCER1G, MAPK10, PIK3CD, PIK3R5, PLCB1, PLCB4, PPP2R2B, PRKCZ, SPHK1]	[ABCC1, ACER1, ACER2, ADORA1, ADORA3, AKT1, AKT2, AKT3, ASAH1, ASAH2, BAX, BCL2, BDKRB2, BID, CERS1, CERS2, CERS3, CERS4, CERS5, CERS6, CTSD, DEGS1, DEGS2, FCER1A, FCER1G, FYN, GAB2, GNA12, GNA13, GNAI1, GNAI2, GNAI3, GNAQ, HRAS, KRAS, MAP2K1, MAP2K2, MAP3K5, MAPK1, MAPK10, MAPK11, MAPK12, MAPK13, MAPK14, MAPK3, MAPK8, MAPK9, MS4A2, NFKB1, NOS3, NRAS, NSMAF, OPRD1, PDPK1, PIK3CA, PIK3CB, PIK3CD, …	TRUE
KEGG:04072	Phospholipase D signaling pathway	0	[-1]	[None]	15	10.4167	0.0292692	1	{}	{}	[CYTH4, FCER1G, KIT, LPAR1, PDGFB, PDGFRB, PIK3CD, PIK3R5, PIP5K1B, PLCB1, PLCB4, RAPGEF3, SHC2, SPHK1, SYK]	[ADCY1, ADCY2, ADCY3, ADCY4, ADCY5, ADCY6, ADCY7, ADCY8, ADCY9, AGPAT1, AGPAT2, AGPAT3, AGPAT4, AGPAT5, AGTR1, AKT1, AKT2, AKT3, ARF1, ARF6, AVP, AVPR1A, AVPR1B, AVPR2, CXCL8, CXCR1, CXCR2, CYTH1, CYTH2, CYTH3, CYTH4, DGKA, DGKB, DGKD, DGKE, DGKG, DGKH, DGKI, DGKK, DGKQ, DGKZ, DNM1, DNM2, DNM3, EGF, EGFR, F2R, FCER1A, FCER1G, FYN, GAB1, GAB2, GNA12, GNA13, GNAS, GRB2, GRM1, GRM2, GRM3, GRM4, GRM5…	TRUE
KEGG:04080	Neuroactive ligand-receptor interaction	0	[-1]	[None]	13	4.69314	0.515306	1	{}	{}	[ADORA2B, C5AR1, CALCRL, CYSLTR1, CYSLTR2, GABRP, GRID1, GRIK3, HTR7, LPAR1, P2RY1, PTAFR, PTGER3]	[ADCYAP1R1, ADORA1, ADORA2A, ADORA2B, ADORA3, ADRA1A, ADRA1B, ADRA1D, ADRA2A, ADRA2B, ADRA2C, ADRB1, ADRB2, ADRB3, AGTR1, AGTR2, APLNR, AVPR1A, AVPR1B, AVPR2, BDKRB1, BDKRB2, BRS3, C3AR1, C5AR1, CALCR, CALCRL, CCKAR, CCKBR, CGA, CH17-360D5.1, CHRM1, CHRM2, CHRM3, CHRM4, CHRM5, CHRNA1, CHRNA10, CHRNA2, CHRNA3, CHRNA4, CHRNA5, CHRNA6, CHRNA7, CHRNA9, CHRNB1, CHRNB2, CHRNB3, CHRNB4, CHRND, CHRNE, CH…	TRUE
KEGG:04114	Oocyte meiosis	0	[-1]	[None]	13	11.6071	0.0146799	1	{}	{}	[ANAPC10, AURKA, BUB1, CCNB2, CDC20, CDC25C, CDC27, CDK1, CPEB2, IGF1, MAD2L1, PLK1, YWHAQ]	[ADCY1, ADCY2, ADCY3, ADCY4, ADCY5, ADCY6, ADCY7, ADCY8, ADCY9, ANAPC1, ANAPC10, ANAPC11, ANAPC13, ANAPC2, ANAPC4, ANAPC5, ANAPC7, AR, AURKA, BTRC, BUB1, CALM1, CALM2, CALM3, CALML3, CALML5, CALML6, CAMK2A, CAMK2B, CAMK2D, CAMK2G, CCNB1, CCNB2, CCNE1, CCNE2, CDC16, CDC20, CDC23, CDC25C, CDC26, CDC27, CDK1, CDK2, CPEB1, CPEB2, CPEB3, CPEB4, CUL1, ESPL1, FBXO43, FBXO5, FBXW11, IGF1, IGF1R, INS, ITP…	TRUE
KEGG:04120	Ubiquitin mediated proteolysis	0	[-1]	[None]	9	6.56934	0.712023	1	{}	{}	[ANAPC10, CBL, CDC20, CDC27, RCHY1, SOCS3, TRIM32, UBE2J1, UBE4A]	[AIRE, ANAPC1, ANAPC10, ANAPC11, ANAPC13, ANAPC2, ANAPC4, ANAPC5, ANAPC7, BIRC2, BIRC3, BIRC6, BIRC7, BIRC8, BRCA1, BTRC, CBL, CBLB, CBLC, CDC16, CDC20, CDC23, CDC26, CDC27, CDC34, CUL1, CUL2, CUL3, CUL4A, CUL4B, CUL5, CUL7, DDB1, DDB2, DET1, ERCC8, FANCL, FBXO2, FBXO4, FBXW11, FBXW7, FBXW8, FZR1, HERC1, HERC2, HERC3, HERC4, HUWE1, ITCH, KEAP1, KLHL13, KLHL9, MAP3K1, MDM2, MGRN1, MID1, NEDD4, NED…	TRUE
KEGG:04130	SNARE interactions in vesicular transport	0	[-1]	[None]	3	8.82353	0.448405	1	{}	{}	[STX11, STX7, STX8]	[BET1, BET1L, BNIP1, GOSR1, GOSR2, SEC22B, SNAP23, SNAP29, STX10, STX11, STX16, STX17, STX18, STX19, STX1A, STX1B, STX2, STX3, STX4, STX5, STX6, STX7, STX8, USE1, VAMP1, VAMP2, VAMP3, VAMP4, VAMP5, VAMP7, VAMP8, VTI1A, VTI1B, YKT6]	TRUE
KEGG:04142	Lysosome	0	[-1]	[None]	10	8.13008	0.247935	1	{}	{}	[AP3B2, CTSV, CTSW, GLA, GNPTAB, IGF2R, LAPTM4B, LAPTM5, SLC11A1, SORT1]	[ABCA2, ABCB9, ACP2, ACP5, AGA, AP1B1, AP1G1, AP1G2, AP1M1, AP1M2, AP1S1, AP1S2, AP1S3, AP3B1, AP3B2, AP3D1, AP3M1, AP3M2, AP3S1, AP3S2, AP4B1, AP4E1, AP4M1, AP4S1, ARSA, ARSB, ARSG, ASAH1, ATP6AP1, ATP6V0A1, ATP6V0A2, ATP6V0A4, ATP6V0B, ATP6V0C, ATP6V0D1, ATP6V0D2, ATP6V1H, CD164, CD63, CD68, CLN3, CLN5, CLTA, CLTB, CLTC, CLTCL1, CTNS, CTSA, CTSB, CTSC, CTSD, CTSE, CTSF, CTSG, CTSH, CTSK, CTSL, …	TRUE
KEGG:04144	Endocytosis	0	[-1]	[None]	26	10.0775	0.00660489	1	{}	{}	[ACAP1, AGAP1, CBL, CSF1R, CXCR4, CYTH4, EEA1, HLA-B, HLA-C, IGF2R, IL2RB, IL2RG, KIF5B, KIF5C, KIT, MVB12B, PIP5K1B, PRKCZ, RAB11FIP2, SH3GL3, SPG20, STAM, TGFBR1, VPS26B, VTA1, WAS]	[ACAP1, ACAP2, ACAP3, ADRB1, ADRB2, ADRB3, ADRBK1, ADRBK2, AGAP1, AGAP2, AGAP3, AMPH, AP2A1, AP2A2, AP2B1, AP2M1, AP2S1, ARAP1, ARAP2, ARAP3, ARF1, ARF3, ARF5, ARF6, ARFGAP1, ARFGAP2, ARFGAP3, ARFGEF1, ARFGEF2, ARPC1A, ARPC1B, ARPC2, ARPC3, ARPC4, ARPC5, ARPC5L, ARRB1, ARRB2, ASAP1, ASAP2, ASAP3, BIN1, CAPZA1, CAPZA2, CAPZA3, CAPZB, CAV1, CAV2, CAV3, CBL, CBLB, CBLC, CCDC53, CCR5, CDC42, CHMP1B, …	TRUE
KEGG:04150	mTOR signaling pathway	0	[-1]	[None]	4	6.66667	0.778917	1	{}	{}	[BRAF, IGF1, PIK3CD, PIK3R5]	[AKT1, AKT1S1, AKT2, AKT3, BRAF, CAB39, CAB39L, DDIT4, EIF4B, EIF4E, EIF4E1B, EIF4E2, EIF4EBP1, HIF1A, IGF1, IKBKB, INS, IRS1, MAPK1, MAPK3, MLST8, MTOR, PDPK1, PIK3CA, PIK3CB, PIK3CD, PIK3CG, PIK3R1, PIK3R2, PIK3R3, PIK3R5, PRKAA1, PRKAA2, PRKCA, PRKCB, PRKCG, PTEN, RHEB, RICTOR, RPS6, RPS6KA1, RPS6KA2, RPS6KA3, RPS6KA6, RPS6KB1, RPS6KB2, RPTOR, RRAGA, RRAGB, RRAGC, RRAGD, STK11, STRADA, TNF, TS…	TRUE
KEGG:04152	AMPK signaling pathway	0	[-1]	[None]	10	8.06452	0.330756	1	{}	{}	[CCNA2, CCND1, CD36, FBP1, HMGCR, IGF1, PIK3CD, PIK3R5, PPP2R2B, STRADB]	[ACACA, ACACB, ADIPOQ, ADIPOR1, ADIPOR2, ADRA1A, AKT1, AKT1S1, AKT2, AKT3, CAB39, CAB39L, CAMKK1, CAMKK2, CCNA1, CCNA2, CCND1, CD36, CFTR, CPT1A, CPT1B, CPT1C, CREB1, CREB3, CREB3L1, CREB3L2, CREB3L3, CREB3L4, CREB5, CRTC2, EEF2, EEF2K, EIF4EBP1, ELAVL1, FASN, FBP1, FBP2, FOXO1, FOXO3, G6PC, G6PC2, G6PC3, GYS1, GYS2, HMGCR, HNF4A, IGF1, IGF1R, INS, INSR, IRS1, IRS2, IRS4, LEP, LEPR, LIPE, LOC1019…	TRUE
KEGG:04210	Apoptosis	0	[-1]	[None]	9	10.5882	0.0965584	1	{}	{}	[CASP10, CASP3, CASP7, IL3RA, IRAK3, PIK3CD, PIK3R5, TNFRSF10D, TNFSF10]	[AIFM1, AKT1, AKT2, AKT3, APAF1, ATM, BAD, BAX, BCL2, BCL2L1, BID, BIRC2, BIRC3, BIRC7, BIRC8, CAPN1, CAPN2, CASP10, CASP12, CASP3, CASP6, CASP7, CASP8, CASP9, CFLAR, CHUK, CSF2RB, CYCS, DFFA, DFFB, ENDOG, FADD, FAS, FASLG, IKBKB, IKBKG, IL1A, IL1B, IL1R1, IL1RAP, IL3, IL3RA, IRAK1, IRAK2, IRAK3, IRAK4, MAP3K14, MYD88, NFKB1, NFKBIA, NGF, NTRK1, PIK3CA, PIK3CB, PIK3CD, PIK3CG, PIK3R1, PIK3R2, PIK…	TRUE
KEGG:04211	Longevity regulating pathway	0	[-1]	[None]	4	4.25532	0.660541	1	{}	{}	[IGF1, PIK3CD, PIK3R5, SESN3]	[ADCY1, ADCY2, ADCY3, ADCY4, ADCY5, ADCY6, ADCY7, ADCY8, ADCY9, ADIPOQ, ADIPOR1, ADIPOR2, AKT1, AKT1S1, AKT2, AKT3, APPL1, ATF2, ATF4, ATF6B, ATG101, ATG13, ATG5, BAX, CAMK4, CAMKK1, CAMKK2, CAT, CREB1, CREB3, CREB3L1, CREB3L2, CREB3L3, CREB3L4, CREB5, EHMT1, EHMT2, EIF4E, EIF4E1B, EIF4E2, EIF4EBP1, FOXO1, FOXO3, HRAS, IGF1, IGF1R, INS, INSR, IRS1, IRS2, IRS4, KL, KRAS, MTOR, NFKB1, NRAS, PIK3CA,…	TRUE
KEGG:04260	Cardiac muscle contraction	0	[-1]	[None]	6	7.69231	0.462396	1	{}	{}	[ATP1A3, ATP1B1, ATP1B2, CACNA1D, SLC9A6, UQCRFS1]	[ACTC1, ATP1A1, ATP1A2, ATP1A3, ATP1A4, ATP1B1, ATP1B2, ATP1B3, ATP1B4, ATP2A2, CACNA1C, CACNA1D, CACNA1F, CACNA1S, CACNA2D1, CACNA2D2, CACNA2D3, CACNA2D4, CACNB1, CACNB2, CACNB3, CACNB4, CACNG1, CACNG2, CACNG3, CACNG4, CACNG5, CACNG6, CACNG7, CACNG8, COX1, COX2, COX3, COX4I1, COX4I2, COX5A, COX5B, COX6A1, COX6A2, COX6B1, COX6B2, COX6C, COX7A1, COX7A2, COX7A2L, COX7B, COX7B2, COX7C, COX8A, COX8C,…	TRUE
KEGG:04261	Adrenergic signaling in cardiomyocytes	0	[-1]	[None]	11	7.43243	0.377017	1	{}	{}	[ATP1A3, ATP1B1, ATP1B2, CACNA1D, KCNQ1, PIK3CD, PIK3R5, PLCB1, PLCB4, PPP2R2B, RAPGEF3]	[ACTC1, ADCY1, ADCY2, ADCY3, ADCY4, ADCY5, ADCY6, ADCY7, ADCY8, ADCY9, ADRA1A, ADRA1B, ADRA1D, ADRB1, ADRB2, AGTR1, AGTR2, AKT1, AKT2, AKT3, ATF2, ATF4, ATF6B, ATP1A1, ATP1A2, ATP1A3, ATP1A4, ATP1B1, ATP1B2, ATP1B3, ATP1B4, ATP2A2, ATP2B1, ATP2B2, ATP2B3, ATP2B4, BCL2, CACNA1C, CACNA1D, CACNA1F, CACNA1S, CACNA2D1, CACNA2D2, CACNA2D3, CACNA2D4, CACNB1, CACNB2, CACNB3, CACNB4, CACNG1, CACNG2, CACNG…	TRUE
KEGG:04270	Vascular smooth muscle contraction	0	[-1]	[None]	11	9.16667	0.117594	1	{}	{}	[ACTA2, ADORA2B, BRAF, CACNA1D, CALCRL, GUCY1B3, KCNMB4, MYL9, PLCB1, PLCB4, RAMP3]	[ACTA2, ACTG2, ADCY1, ADCY2, ADCY3, ADCY4, ADCY5, ADCY6, ADCY7, ADCY8, ADCY9, ADORA2A, ADORA2B, ADRA1A, ADRA1B, ADRA1D, AGTR1, ARAF, ARHGEF1, ARHGEF11, ARHGEF12, AVPR1A, AVPR1B, BRAF, CACNA1C, CACNA1D, CACNA1F, CACNA1S, CALCRL, CALD1, CALM1, CALM2, CALM3, CALML3, CALML5, CALML6, CYP4A11, CYP4A22, EDNRA, GNA11, GNA12, GNA13, GNAQ, GNAS, GUCY1A2, GUCY1A3, GUCY1B3, ITPR1, ITPR2, ITPR3, JMJD7-PLA2G4B…	TRUE
KEGG:04310	Wnt signaling pathway	0	[-1]	[None]	14	9.92908	0.0456311	1	{}	{}	[CCND1, CCND2, CSNK2B, DKK1, FOSL1, FZD1, FZD2, MAPK10, NKD2, PLCB1, PLCB4, SFRP1, WNT4, WNT9A]	[APC, APC2, AXIN1, AXIN2, BAMBI, BTRC, CACYBP, CAMK2A, CAMK2B, CAMK2D, CAMK2G, CCND1, CCND2, CCND3, CER1, CHD8, CREBBP, CSNK1A1, CSNK1A1L, CSNK1E, CSNK2A1, CSNK2A2, CSNK2B, CTBP1, CTBP2, CTNNB1, CTNNBIP1, CUL1, CXXC4, DAAM1, DAAM2, DKK1, DKK2, DKK4, DVL1, DVL2, DVL3, EP300, FBXW11, FOSL1, FRAT1, FRAT2, FZD1, FZD10, FZD2, FZD3, FZD4, FZD5, FZD6, FZD7, FZD8, FZD9, GPC4, GSK3B, INVS, JUN, LEF1, LOC4…	TRUE
KEGG:04320	Dorso-ventral axis formation	0	[-1]	[None]	3	11.1111	0.207633	1	{}	{}	[CPEB2, NOTCH3, PIWIL2]	[CPEB1, CPEB2, CPEB3, CPEB4, EGFR, ETS1, ETS2, ETV6, ETV7, FMN2, GRB2, KRAS, MAP2K1, MAPK1, MAPK3, NOTCH1, NOTCH2, NOTCH3, NOTCH4, PIWIL1, PIWIL2, PIWIL3, PIWIL4, SOS1, SOS2, SPIRE1, SPIRE2]	TRUE
KEGG:04330	Notch signaling pathway	0	[-1]	[None]	3	6.25	0.75847	1	{}	{}	[APH1B, JAG2, NOTCH3]	[ADAM17, APH1A, APH1B, CIR1, CREBBP, CTBP1, CTBP2, DLL1, DLL3, DLL4, DTX1, DTX2, DTX3, DTX3L, DTX4, DVL1, DVL2, DVL3, EP300, HDAC1, HDAC2, HES1, HES5, JAG1, JAG2, KAT2A, KAT2B, LFNG, MAML1, MAML2, MAML3, MFNG, NCOR2, NCSTN, NOTCH1, NOTCH2, NOTCH3, NOTCH4, NUMB, NUMBL, PSEN1, PSEN2, PSENEN, PTCRA, RBPJ, RBPJL, RFNG, SNW1]	TRUE
KEGG:04340	Hedgehog signaling pathway	0	[-1]	[None]	5	9.80392	0.222032	1	{}	{}	[BMP4, CSNK1G3, LRP2, WNT4, WNT9A]	[BMP2, BMP4, BTRC, CSNK1A1, CSNK1A1L, CSNK1D, CSNK1E, CSNK1G1, CSNK1G2, CSNK1G3, DHH, FBXW11, GAS1, GLI1, GLI2, GLI3, GSK3B, HHIP, IHH, LOC400927-CSNK1E, LRP2, PRKACA, PRKACB, PRKACG, PTCH1, PTCH2, RAB23, SHH, SMO, STK36, SUFU, WNT1, WNT10A, WNT10B, WNT11, WNT16, WNT2, WNT2B, WNT3, WNT3A, WNT4, WNT5A, WNT5B, WNT6, WNT7A, WNT7B, WNT8A, WNT8B, WNT9A, WNT9B, ZIC2]	TRUE
KEGG:04350	TGF-beta signaling pathway	0	[-1]	[None]	6	7.14286	0.63613	1	{}	{}	[BMP4, BMP7, BMP8B, DCN, SMAD6, TGFBR1]	[ACVR1, ACVR1B, ACVR1C, ACVR2A, ACVR2B, AMH, AMHR2, BAMBI, BMP2, BMP4, BMP5, BMP6, BMP7, BMP8A, BMP8B, BMPR1A, BMPR1B, BMPR2, CDKN2B, CHRD, CREBBP, CUL1, DCN, E2F4, E2F5, EP300, FST, GDF5, GDF6, GDF7, ID1, ID2, ID3, ID4, IFNG, INHBA, INHBB, INHBC, INHBE, LEFTY1, LEFTY2, LTBP1, MAPK1, MAPK3, MINOS1-NBL1, MYC, NBL1, NODAL, NOG, PITX2, PPP2CA, PPP2CB, PPP2R1A, PPP2R1B, RBL1, RBX1, RHOA, ROCK1, RPS6K…	TRUE
KEGG:04360	Axon guidance	0	[-1]	[None]	13	10.2362	0.0528238	1	{}	{}	[ABLIM1, CXCL12, CXCR4, EPHA1, EPHA5, EPHB2, NGEF, NTN4, PLXNC1, SEMA3B, SEMA4A, SLIT3, UNC5B]	[ABL1, ABLIM1, ABLIM2, ABLIM3, ARHGEF12, CDC42, CDK5, CFL1, CFL2, CXCL12, CXCR4, DCC, DPYSL2, DPYSL5, EFNA1, EFNA2, EFNA3, EFNA4, EFNA5, EFNB1, EFNB2, EFNB3, EPHA1, EPHA2, EPHA3, EPHA4, EPHA5, EPHA6, EPHA7, EPHA8, EPHB1, EPHB2, EPHB3, EPHB4, EPHB6, FES, FYN, GNAI1, GNAI2, GNAI3, GSK3B, HRAS, ITGB1, KRAS, L1CAM, LIMK1, LIMK2, LRRC4, LRRC4C, MAPK1, MAPK3, MET, NCK1, NCK2, NFATC2, NFATC3, NFATC4, NG…	TRUE
KEGG:04370	VEGF signaling pathway	0	[-1]	[None]	5	8.19672	0.405015	1	{}	{}	[PIK3CD, PIK3R5, PTGS2, SHC2, SPHK1]	[AKT1, AKT2, AKT3, BAD, CASP9, CDC42, HRAS, HSPB1, JMJD7-PLA2G4B, KDR, KRAS, MAP2K1, MAP2K2, MAPK1, MAPK11, MAPK12, MAPK13, MAPK14, MAPK3, MAPKAPK2, MAPKAPK3, NFATC2, NOS3, NRAS, PIK3CA, PIK3CB, PIK3CD, PIK3CG, PIK3R1, PIK3R2, PIK3R3, PIK3R5, PLA2G4A, PLA2G4B, PLA2G4C, PLA2G4D, PLA2G4E, PLA2G4F, PLCG1, PLCG2, PPP3CA, PPP3CB, PPP3CC, PPP3R1, PPP3R2, PRKCA, PRKCB, PRKCG, PTGS2, PTK2, PXN, RAC1, RAC…	TRUE
KEGG:04520	Adherens junction	0	[-1]	[None]	10	13.6986	0.0096341	1	{}	{}	[CSNK2B, CTNNA2, FGFR1, PTPN6, PTPRF, PVRL4, SNAI1, SNAI2, TGFBR1, WAS]	[ACP1, ACTB, ACTG1, ACTN1, ACTN2, ACTN3, ACTN4, BAIAP2, CDC42, CDH1, CREBBP, CSNK2A1, CSNK2A2, CSNK2B, CTNNA1, CTNNA2, CTNNA3, CTNNB1, CTNND1, EGFR, EP300, ERBB2, FARP2, FER, FGFR1, FYN, IGF1R, INSR, IQGAP1, LEF1, LMO7, MAP3K7, MAPK1, MAPK3, MET, MLLT4, NLK, PARD3, PTPN1, PTPN6, PTPRB, PTPRF, PTPRJ, PTPRM, PVRL1, PVRL2, PVRL3, PVRL4, RAC1, RAC2, RAC3, RHOA, SMAD2, SMAD3, SMAD4, SNAI1, SNAI2, SORB…	TRUE
KEGG:04530	Tight junction	0	[-1]	[None]	15	10.8696	0.0170702	1	{}	{}	[CLDN1, CLDN4, CSNK2B, CTNNA2, EXOC4, HCLS1, JAM2, MPDZ, MYH14, MYH3, MYL9, OCLN, PPP2R2B, PRKCZ, SHROOM2]	[ACTB, ACTG1, ACTN1, ACTN2, ACTN3, ACTN4, AKT1, AKT2, AKT3, AMOTL1, ASH1L, CASK, CDC42, CDK4, CGN, CLDN1, CLDN10, CLDN11, CLDN14, CLDN15, CLDN16, CLDN17, CLDN18, CLDN19, CLDN2, CLDN20, CLDN22, CLDN23, CLDN24, CLDN25, CLDN3, CLDN4, CLDN5, CLDN6, CLDN7, CLDN8, CLDN9, CRB3, CSNK2A1, CSNK2A2, CSNK2B, CTNNA1, CTNNA2, CTNNA3, CTNNB1, CTTN, EPB41, EPB41L1, EPB41L2, EPB41L3, EXOC3, EXOC4, F11R, GNAI1, GN…	TRUE
KEGG:04540	Gap junction	0	[-1]	[None]	11	12.5	0.0181309	1	{}	{}	[CDK1, GJA1, GUCY1B3, LPAR1, MAP2K5, PDGFB, PDGFRB, PLCB1, PLCB4, TUBA4A, TUBB6]	[ADCY1, ADCY2, ADCY3, ADCY4, ADCY5, ADCY6, ADCY7, ADCY8, ADCY9, ADRB1, CDK1, CSNK1D, DRD1, DRD2, EGF, EGFR, GJA1, GJD2, GNA11, GNAI1, GNAI2, GNAI3, GNAQ, GNAS, GRB2, GRM1, GRM5, GUCY1A2, GUCY1A3, GUCY1B3, HRAS, HTR2A, HTR2B, HTR2C, ITPR1, ITPR2, ITPR3, KRAS, LPAR1, MAP2K1, MAP2K2, MAP2K5, MAP3K2, MAPK1, MAPK3, MAPK7, NRAS, PDGFA, PDGFB, PDGFC, PDGFD, PDGFRA, PDGFRB, PLCB1, PLCB2, PLCB3, PLCB4, PR…	TRUE
KEGG:04550	Signaling pathways regulating pluripotency of stem cells	0	[-1]	[None]	9	6.33803	0.7194	1	{}	{}	[BMP4, FGFR1, FZD1, FZD2, IGF1, PIK3CD, PIK3R5, WNT4, WNT9A]	[ACVR1, ACVR1B, ACVR1C, ACVR2A, ACVR2B, AKT1, AKT2, AKT3, APC, APC2, AXIN1, AXIN2, BMI1, BMP2, BMP4, BMPR1A, BMPR1B, BMPR2, COMMD3-BMI1, CTNNB1, DLX5, DUSP9, DVL1, DVL2, DVL3, ESRRB, ESX1, FGF2, FGFR1, FGFR2, FGFR3, FGFR4, FZD1, FZD10, FZD2, FZD3, FZD4, FZD5, FZD6, FZD7, FZD8, FZD9, GRB2, GSK3B, HAND1, HESX1, HNF1A, HOXB1, HRAS, ID1, ID2, ID3, ID4, IGF1, IGF1R, IL6ST, INHBA, INHBB, INHBC, INHBE, …	TRUE
KEGG:04611	Platelet activation	0	[-1]	[None]	15	12.2951	0.00554707	1	{}	{}	[BTK, COL1A1, COL1A2, COL3A1, FCER1G, GUCY1B3, LCP2, P2RY1, PIK3CD, PIK3R5, PLCB1, PLCB4, PRKCZ, SYK, VWF]	[ACTB, ACTG1, ADCY1, ADCY2, ADCY3, ADCY4, ADCY5, ADCY6, ADCY7, ADCY8, ADCY9, AKT1, AKT2, AKT3, APBB1IP, ARHGAP35, ARHGEF1, ARHGEF12, BTK, COL1A1, COL1A2, COL3A1, F2R, F2RL3, FCER1G, FCGR2A, FERMT3, FGA, FGB, FGG, FYN, GNA13, GNAI1, GNAI2, GNAI3, GNAQ, GNAS, GP1BA, GP1BB, GP5, GP6, GP9, GUCY1A2, GUCY1A3, GUCY1B3, ITGA2, ITGA2B, ITGB1, ITGB3, ITPR1, ITPR2, ITPR3, JMJD7-PLA2G4B, LCP2, LYN, MAPK1, MA…	TRUE
KEGG:04620	Toll-like receptor signaling pathway	0	[-1]	[None]	5	4.71698	0.834408	1	{}	{}	[CD14, CXCL10, MAPK10, PIK3CD, PIK3R5]	[AKT1, AKT2, AKT3, CASP8, CCL3, CCL3L1, CCL3L3, CCL4, CCL4L1, CCL4L2, CCL5, CD14, CD40, CD80, CD86, CHUK, CTSK, CXCL10, CXCL11, CXCL8, CXCL9, FADD, FOS, IFNA1, IFNA10, IFNA13, IFNA14, IFNA16, IFNA17, IFNA2, IFNA21, IFNA4, IFNA5, IFNA6, IFNA7, IFNA8, IFNAR1, IFNAR2, IFNB1, IKBKB, IKBKE, IKBKG, IL12A, IL12B, IL1B, IL6, IRAK1, IRAK4, IRF3, IRF5, IRF7, JUN, LBP, LY96, MAP2K1, MAP2K2, MAP2K3, MAP2K4, …	TRUE
KEGG:04621	NOD-like receptor signaling pathway	0	[-1]	[None]	7	12.2807	0.0473078	1	{}	{}	[CXCL1, IL18, MAPK10, NAIP, PSTPIP1, TAB3, TNFAIP3]	[BIRC2, BIRC3, CARD18, CARD6, CARD8, CARD9, CASP1, CASP5, CASP8, CCL2, CCL5, CHUK, CXCL1, CXCL2, CXCL8, ERBB2IP, HSP90AA1, HSP90AB1, HSP90B1, IKBKB, IKBKG, IL18, IL1B, IL6, MAP3K7, MAPK1, MAPK10, MAPK11, MAPK12, MAPK13, MAPK14, MAPK3, MAPK8, MAPK9, MEFV, NAIP, NFKB1, NFKBIA, NFKBIB, NLRC4, NLRP1, NLRP3, NOD1, NOD2, PSTPIP1, PYCARD, PYDC1, RELA, RIPK2, SUGT1, TAB1, TAB2, TAB3, TNF, TNFAIP3, TRAF6,…	TRUE
KEGG:04622	RIG-I-like receptor signaling pathway	0	[-1]	[None]	3	4.28571	0.798399	1	{}	{}	[CASP10, CXCL10, MAPK10]	[ATG12, ATG5, AZI2, CASP10, CASP8, CHUK, CXCL10, CXCL8, CYLD, DDX3X, DDX58, DHX58, FADD, IFIH1, IFNA1, IFNA10, IFNA13, IFNA14, IFNA16, IFNA17, IFNA2, IFNA21, IFNA4, IFNA5, IFNA6, IFNA7, IFNA8, IFNB1, IFNE, IFNK, IFNW1, IKBKB, IKBKE, IKBKG, IL12A, IL12B, IRF3, IRF7, ISG15, MAP3K1, MAP3K7, MAPK10, MAPK11, MAPK12, MAPK13, MAPK14, MAPK8, MAPK9, MAVS, NFKB1, NFKBIA, NFKBIB, NLRX1, OTUD5, PIN1, RELA, R…	TRUE
KEGG:04623	Cytosolic DNA-sensing pathway	0	[-1]	[None]	3	4.6875	1	1	{}	{}	[AIM2, CXCL10, IL18]	[ADAR, AIM2, CASP1, CCL4, CCL4L1, CCL4L2, CCL5, CHUK, CXCL10, DDX58, IFNA1, IFNA10, IFNA13, IFNA14, IFNA16, IFNA17, IFNA2, IFNA21, IFNA4, IFNA5, IFNA6, IFNA7, IFNA8, IFNB1, IKBKB, IKBKE, IKBKG, IL18, IL1B, IL33, IL6, IRF3, IRF7, LOC101060521, MAVS, MB21D1, NFKB1, NFKBIA, NFKBIB, POLR1C, POLR1D, POLR2E, POLR2F, POLR2H, POLR2K, POLR2L, POLR3A, POLR3B, POLR3C, POLR3D, POLR3E, POLR3F, POLR3G, POLR3GL…	TRUE
KEGG:04660	T cell receptor signaling pathway	0	[-1]	[None]	12	11.5385	0.0198855	1	{}	{}	[CBL, CD247, CTLA4, GRAP2, ITK, LCK, LCP2, MALT1, PIK3CD, PIK3R5, PTPN6, ZAP70]	[AKT1, AKT2, AKT3, BCL10, CARD11, CBL, CBLB, CBLC, CD247, CD28, CD3D, CD3E, CD3G, CD4, CD40LG, CD8A, CD8B, CDC42, CDK4, CHUK, CSF2, CTLA4, DLG1, FOS, FYN, GRAP2, GRB2, GSK3B, HRAS, ICOS, IFNG, IKBKB, IKBKG, IL10, IL2, IL4, IL5, ITK, JUN, KRAS, LAT, LCK, LCP2, MALT1, MAP2K1, MAP2K2, MAP2K7, MAP3K14, MAP3K7, MAP3K8, MAPK1, MAPK11, MAPK12, MAPK13, MAPK14, MAPK3, MAPK9, NCK1, NCK2, NFATC1, NFATC2, NF…	TRUE
KEGG:04664	Fc epsilon RI signaling pathway	0	[-1]	[None]	8	11.7647	0.060333	1	{}	{}	[BTK, FCER1G, INPP5D, LCP2, MAPK10, PIK3CD, PIK3R5, SYK]	[AKT1, AKT2, AKT3, BTK, CSF2, FCER1A, FCER1G, FYN, GAB2, GRB2, HRAS, IL13, IL3, IL4, IL5, INPP5D, JMJD7-PLA2G4B, KRAS, LAT, LCP2, LOC102723407, LYN, MAP2K1, MAP2K2, MAP2K3, MAP2K4, MAP2K6, MAP2K7, MAPK1, MAPK10, MAPK11, MAPK12, MAPK13, MAPK14, MAPK3, MAPK8, MAPK9, MS4A2, NRAS, PDPK1, PIK3CA, PIK3CB, PIK3CD, PIK3CG, PIK3R1, PIK3R2, PIK3R3, PIK3R5, PLA2G4A, PLA2G4B, PLA2G4C, PLA2G4D, PLA2G4E, PLA2G…	TRUE
KEGG:04666	Fc gamma R-mediated phagocytosis	0	[-1]	[None]	10	10.7527	0.0691649	1	{}	{}	[FCGR2B, HCK, INPP5D, NCF1, PIK3CD, PIK3R5, PIP5K1B, SPHK1, SYK, WAS]	[AKT1, AKT2, AKT3, AMPH, ARF6, ARPC1A, ARPC1B, ARPC2, ARPC3, ARPC4, ARPC5, ARPC5L, ASAP1, ASAP2, ASAP3, BIN1, CDC42, CFL1, CFL2, CRK, CRKL, DNM2, DOCK2, FCGR1A, FCGR2A, FCGR2B, FCGR3A, GAB2, GSN, HCK, INPP5D, INPPL1, LAT, LIMK1, LIMK2, LOC102723407, LYN, MAP2K1, MAPK1, MAPK3, MARCKS, MARCKSL1, MYO10, NCF1, PAK1, PIK3CA, PIK3CB, PIK3CD, PIK3CG, PIK3R1, PIK3R2, PIK3R3, PIK3R5, PIP5K1A, PIP5K1B, PIP…	TRUE
KEGG:04668	TNF signaling pathway	0	[-1]	[None]	14	12.7273	0.00604507	1	{}	{}	[CASP10, CASP3, CASP7, CXCL1, CXCL10, CXCL3, MAPK10, MMP9, PIK3CD, PIK3R5, PTGS2, SOCS3, TAB3, TNFAIP3]	[AKT1, AKT2, AKT3, ATF2, ATF4, ATF6B, BAG4, BCL3, BIRC2, BIRC3, CASP10, CASP3, CASP7, CASP8, CCL2, CCL20, CCL5, CEBPB, CFLAR, CHUK, CREB1, CREB3, CREB3L1, CREB3L2, CREB3L3, CREB3L4, CREB5, CSF1, CSF2, CX3CL1, CXCL1, CXCL10, CXCL2, CXCL3, CXCL5, DNM1L, EDN1, FADD, FAS, FOS, ICAM1, IKBKB, IKBKG, IL15, IL18R1, IL1B, IL6, ITCH, JAG1, JUN, JUNB, LIF, LTA, MAGI2, MAP2K1, MAP2K3, MAP2K4, MAP2K6, MAP2K7,…	TRUE
KEGG:04713	Circadian entrainment	0	[-1]	[None]	9	9.47368	0.125125	1	{}	{}	[CACNA1D, CACNA1H, GNAO1, GNB4, GNG11, GNG4, GUCY1B3, PLCB1, PLCB4]	[ADCY1, ADCY10, ADCY2, ADCY3, ADCY4, ADCY5, ADCY6, ADCY7, ADCY8, ADCY9, ADCYAP1R1, CACNA1C, CACNA1D, CACNA1G, CACNA1H, CACNA1I, CALM1, CALM2, CALM3, CALML3, CALML5, CALML6, CAMK2A, CAMK2B, CAMK2D, CAMK2G, CREB1, FOS, GNAI1, GNAI2, GNAI3, GNAO1, GNAQ, GNAS, GNB1, GNB2, GNB3, GNB4, GNB5, GNG10, GNG11, GNG12, GNG13, GNG2, GNG3, GNG4, GNG5, GNG7, GNG8, GNGT1, GNGT2, GRIA1, GRIA2, GRIA3, GRIA4, GRIN1,…	TRUE
KEGG:04720	Long-term potentiation	0	[-1]	[None]	4	6.06061	0.794138	1	{}	{}	[BRAF, PLCB1, PLCB4, RAPGEF3]	[ADCY1, ADCY8, ARAF, ATF4, BRAF, CACNA1C, CALM1, CALM2, CALM3, CALML3, CALML5, CALML6, CAMK2A, CAMK2B, CAMK2D, CAMK2G, CAMK4, CREBBP, EP300, GNAQ, GRIA1, GRIA2, GRIN1, GRIN2A, GRIN2B, GRIN2C, GRIN2D, GRM1, GRM5, HRAS, ITPR1, ITPR2, ITPR3, KRAS, MAP2K1, MAP2K2, MAPK1, MAPK3, NRAS, PLCB1, PLCB2, PLCB3, PLCB4, PPP1CA, PPP1CB, PPP1CC, PPP1R1A, PPP3CA, PPP3CB, PPP3CC, PPP3R1, PPP3R2, PRKACA, PRKACB, P…	TRUE
KEGG:04722	Neurotrophin signaling pathway	0	[-1]	[None]	11	9.16667	0.117594	1	{}	{}	[ARHGDIB, BRAF, IRAK3, MAP2K5, MAPK10, NTRK2, PIK3CD, PIK3R5, SH2B3, SHC2, SORT1]	[ABL1, AKT1, AKT2, AKT3, ARHGDIA, ARHGDIB, ARHGDIG, ATF4, BAD, BAX, BCL2, BDNF, BRAF, CALM1, CALM2, CALM3, CALML3, CALML5, CALML6, CAMK2A, CAMK2B, CAMK2D, CAMK2G, CAMK4, CDC42, CRK, CRKL, FASLG, FOXO3, FRS2, GAB1, GRB2, GSK3B, HRAS, IKBKB, IRAK1, IRAK2, IRAK3, IRAK4, IRS1, JUN, KIDINS220, KRAS, MAGED1, MAP2K1, MAP2K2, MAP2K5, MAP2K7, MAP3K1, MAP3K3, MAP3K5, MAPK1, MAPK10, MAPK11, MAPK12, MAPK13, …	TRUE
KEGG:04723	Retrograde endocannabinoid signaling	0	[-1]	[None]	11	10.8911	0.0496891	1	{}	{}	[CACNA1D, GABRP, GNAO1, GNB4, GNG11, GNG4, MAPK10, MGLL, PLCB1, PLCB4, PTGS2]	[ABHD6, ADCY1, ADCY2, ADCY3, ADCY4, ADCY5, ADCY6, ADCY7, ADCY8, ADCY9, CACNA1A, CACNA1B, CACNA1C, CACNA1D, CACNA1F, CACNA1S, CNR1, DAGLA, DAGLB, FAAH, GABRA1, GABRA2, GABRA3, GABRA4, GABRA5, GABRA6, GABRB1, GABRB2, GABRB3, GABRD, GABRE, GABRG1, GABRG2, GABRG3, GABRP, GABRQ, GABRR1, GABRR2, GABRR3, GNAI1, GNAI2, GNAI3, GNAO1, GNAQ, GNB1, GNB2, GNB3, GNB4, GNB5, GNG10, GNG11, GNG12, GNG13, GNG2, GN…	TRUE
KEGG:04724	Glutamatergic synapse	0	[-1]	[None]	9	7.89474	0.315479	1	{}	{}	[CACNA1D, GNAO1, GNB4, GNG11, GNG4, GRIK3, PLCB1, PLCB4, SLC38A1]	[ADCY1, ADCY2, ADCY3, ADCY4, ADCY5, ADCY6, ADCY7, ADCY8, ADCY9, ADRBK1, ADRBK2, CACNA1A, CACNA1C, CACNA1D, DLG4, DLGAP1, GLS, GLS2, GLUL, GNAI1, GNAI2, GNAI3, GNAO1, GNAQ, GNAS, GNB1, GNB2, GNB3, GNB4, GNB5, GNG10, GNG11, GNG12, GNG13, GNG2, GNG3, GNG4, GNG5, GNG7, GNG8, GNGT1, GNGT2, GRIA1, GRIA2, GRIA3, GRIA4, GRIK1, GRIK2, GRIK3, GRIK4, GRIK5, GRIN1, GRIN2A, GRIN2B, GRIN2C, GRIN2D, GRIN3A, GRI…	TRUE
KEGG:04725	Cholinergic synapse	0	[-1]	[None]	10	9.00901	0.15265	1	{}	{}	[CACNA1D, GNAO1, GNB4, GNG11, GNG4, KCNQ1, PIK3CD, PIK3R5, PLCB1, PLCB4]	[ACHE, ADCY1, ADCY2, ADCY3, ADCY4, ADCY5, ADCY6, ADCY7, ADCY8, ADCY9, AKT1, AKT2, AKT3, ATF4, BCL2, CACNA1A, CACNA1B, CACNA1C, CACNA1D, CACNA1F, CACNA1S, CAMK2A, CAMK2B, CAMK2D, CAMK2G, CAMK4, CHAT, CHRM1, CHRM2, CHRM3, CHRM4, CHRM5, CHRNA3, CHRNA4, CHRNA6, CHRNA7, CHRNB2, CHRNB4, CREB1, CREB3, CREB3L1, CREB3L2, CREB3L3, CREB3L4, CREB5, FOS, FYN, GNA11, GNAI1, GNAI2, GNAI3, GNAO1, GNAQ, GNB1, GNB…	TRUE
KEGG:04726	Serotonergic synapse	0	[-1]	[None]	13	11.6071	0.0146799	1	{}	{}	[BRAF, CACNA1D, CASP3, GNAO1, GNB4, GNG11, GNG4, HTR7, MAOB, PLCB1, PLCB4, PTGS2, RAPGEF3]	[ADCY5, ALOX12, ALOX12B, ALOX15, ALOX15B, ALOX5, APP, ARAF, BRAF, CACNA1A, CACNA1B, CACNA1C, CACNA1D, CACNA1F, CACNA1S, CASP3, CYP2C18, CYP2C19, CYP2C8, CYP2C9, CYP2D6, CYP2J2, CYP4X1, DDC, DUSP1, GABRB1, GABRB2, GABRB3, GNAI1, GNAI2, GNAI3, GNAO1, GNAQ, GNAS, GNB1, GNB2, GNB3, GNB4, GNB5, GNG10, GNG11, GNG12, GNG13, GNG2, GNG3, GNG4, GNG5, GNG7, GNG8, GNGT1, GNGT2, HRAS, HTR1A, HTR1B, HTR1D, HTR…	TRUE
KEGG:04727	GABAergic synapse	0	[-1]	[None]	9	10.2273	0.102833	1	{}	{}	[CACNA1D, GABARAP, GABRP, GNAO1, GNB4, GNG11, GNG4, SLC38A1, TRAK2]	[ABAT, ADCY1, ADCY2, ADCY3, ADCY4, ADCY5, ADCY6, ADCY7, ADCY8, ADCY9, CACNA1A, CACNA1B, CACNA1C, CACNA1D, CACNA1F, CACNA1S, GABARAP, GABARAPL1, GABARAPL2, GABBR1, GABBR2, GABRA1, GABRA2, GABRA3, GABRA4, GABRA5, GABRA6, GABRB1, GABRB2, GABRB3, GABRD, GABRE, GABRG1, GABRG2, GABRG3, GABRP, GABRQ, GABRR1, GABRR2, GABRR3, GAD1, GAD2, GLS, GLS2, GLUL, GNAI1, GNAI2, GNAI3, GNAO1, GNB1, GNB2, GNB3, GNB4,…	TRUE
KEGG:04728	Dopaminergic synapse	0	[-1]	[None]	12	9.30232	0.125843	1	{}	{}	[CACNA1D, GNAO1, GNB4, GNG11, GNG4, KIF5B, KIF5C, MAOB, MAPK10, PLCB1, PLCB4, PPP2R2B]	[ADCY5, AKT1, AKT2, AKT3, ARNTL, ARRB2, ATF2, ATF4, ATF6B, CACNA1A, CACNA1B, CACNA1C, CACNA1D, CALM1, CALM2, CALM3, CALML3, CALML5, CALML6, CALY, CAMK2A, CAMK2B, CAMK2D, CAMK2G, CLOCK, COMT, CREB1, CREB3, CREB3L1, CREB3L2, CREB3L3, CREB3L4, CREB5, DDC, DRD1, DRD2, DRD3, DRD4, DRD5, FOS, GNAI1, GNAI2, GNAI3, GNAL, GNAO1, GNAQ, GNAS, GNB1, GNB2, GNB3, GNB4, GNB5, GNG10, GNG11, GNG12, GNG13, GNG2, G…	TRUE
KEGG:04730	Long-term depression	0	[-1]	[None]	6	10	0.163521	1	{}	{}	[BRAF, GNAO1, GUCY1B3, IGF1, PLCB1, PLCB4]	[ARAF, BRAF, CACNA1A, CRH, CRHR1, GNA11, GNA12, GNA13, GNAI1, GNAI2, GNAI3, GNAO1, GNAQ, GNAS, GNAZ, GRIA1, GRIA2, GRIA3, GRID2, GRM1, GUCY1A2, GUCY1A3, GUCY1B3, HRAS, IGF1, IGF1R, ITPR1, ITPR2, ITPR3, JMJD7-PLA2G4B, KRAS, LYN, MAP2K1, MAP2K2, MAPK1, MAPK3, NOS1, NRAS, PLA2G4A, PLA2G4B, PLA2G4C, PLA2G4D, PLA2G4E, PLA2G4F, PLCB1, PLCB2, PLCB3, PLCB4, PPP1R17, PPP2CA, PPP2CB, PPP2R1A, PPP2R1B, PRKC…	TRUE
KEGG:04750	Inflammatory mediator regulation of TRP channels	0	[-1]	[None]	6	6.12245	0.828329	1	{}	{}	[IGF1, MAPK10, PIK3CD, PIK3R5, PLCB1, PLCB4]	[ADCY1, ADCY2, ADCY3, ADCY4, ADCY5, ADCY6, ADCY7, ADCY8, ADCY9, ALOX12, ASIC1, ASIC2, ASIC3, ASIC4, ASIC5, BDKRB1, BDKRB2, CALM1, CALM2, CALM3, CALML3, CALML5, CALML6, CAMK2A, CAMK2B, CAMK2D, CAMK2G, CYP2J2, F2RL1, GNAQ, GNAS, HRH1, HTR2A, HTR2B, HTR2C, IGF1, IL1B, IL1R1, IL1RAP, ITPR1, ITPR2, ITPR3, JMJD7-PLA2G4B, MAP2K3, MAP2K6, MAPK10, MAPK11, MAPK12, MAPK13, MAPK14, MAPK8, MAPK9, NGF, NTRK1, …	TRUE
KEGG:04910	Insulin signaling pathway	0	[-1]	[None]	12	8.63309	0.147493	1	{}	{}	[BRAF, CBL, FBP1, MAPK10, PIK3CD, PIK3R5, PPP1R3C, PRKCZ, PTPRF, RHOQ, SHC2, SOCS3]	[ACACA, ACACB, AKT1, AKT2, AKT3, ARAF, BAD, BRAF, CALM1, CALM2, CALM3, CALML3, CALML5, CALML6, CBL, CBLB, CBLC, CRK, CRKL, EIF4E, EIF4E1B, EIF4E2, EIF4EBP1, ELK1, EXOC7, FASN, FBP1, FBP2, FLOT1, FLOT2, FOXO1, G6PC, G6PC2, G6PC3, GCK, GRB2, GSK3B, GYS1, GYS2, HK1, HK2, HK3, HKDC1, HRAS, IKBKB, INPP5K, INPPL1, INS, INSR, IRS1, IRS2, IRS4, KRAS, LIPE, MAP2K1, MAP2K2, MAPK1, MAPK10, MAPK3, MAPK8, MAP…	TRUE
KEGG:04911	Insulin secretion	0	[-1]	[None]	7	8.23529	0.346882	1	{}	{}	[ATP1A3, ATP1B1, ATP1B2, CACNA1D, KCNMB4, PLCB1, PLCB4]	[ABCC8, ADCY1, ADCY2, ADCY3, ADCY4, ADCY5, ADCY6, ADCY7, ADCY8, ADCY9, ADCYAP1, ADCYAP1R1, ATF2, ATF4, ATF6B, ATP1A1, ATP1A2, ATP1A3, ATP1A4, ATP1B1, ATP1B2, ATP1B3, ATP1B4, CACNA1C, CACNA1D, CACNA1F, CACNA1S, CAMK2A, CAMK2B, CAMK2D, CAMK2G, CCKAR, CHRM3, CREB1, CREB3, CREB3L1, CREB3L2, CREB3L3, CREB3L4, CREB5, FFAR1, FXYD2, GCG, GCK, GIP, GLP1R, GNA11, GNAQ, GNAS, GPR119, INS, ITPR3, KCNJ11, KCN…	TRUE
KEGG:04912	GnRH signaling pathway	0	[-1]	[None]	4	4.3956	0.820696	1	{}	{}	[CACNA1D, MAPK10, PLCB1, PLCB4]	[ADCY1, ADCY2, ADCY3, ADCY4, ADCY5, ADCY6, ADCY7, ADCY8, ADCY9, ATF4, CACNA1C, CACNA1D, CACNA1F, CACNA1S, CALM1, CALM2, CALM3, CALML3, CALML5, CALML6, CAMK2A, CAMK2B, CAMK2D, CAMK2G, CDC42, CGA, EGFR, ELK1, FSHB, GNA11, GNAQ, GNAS, GNRH1, GNRH2, GNRHR, GRB2, HBEGF, HRAS, ITPR1, ITPR2, ITPR3, JMJD7-PLA2G4B, JUN, KRAS, LHB, MAP2K1, MAP2K2, MAP2K3, MAP2K4, MAP2K6, MAP2K7, MAP3K1, MAP3K2, MAP3K3, MAP…	TRUE
KEGG:04913	Ovarian steroidogenesis	0	[-1]	[None]	5	10	0.215045	1	{}	{}	[ACOT2, AKR1C3, CYP19A1, IGF1, PTGS2]	[ACOT2, ADCY1, ADCY2, ADCY3, ADCY4, ADCY5, ADCY6, ADCY7, ADCY8, ADCY9, AKR1C3, ALOX5, BMP15, BMP6, CGA, CYP11A1, CYP17A1, CYP19A1, CYP1A1, CYP1B1, CYP2J2, FSHB, FSHR, GDF9, GNAS, HSD17B1, HSD17B2, HSD17B7, HSD3B1, HSD3B2, IGF1, IGF1R, INS, INSR, JMJD7-PLA2G4B, LDLR, LHB, LHCGR, PLA2G4A, PLA2G4B, PLA2G4C, PLA2G4D, PLA2G4E, PLA2G4F, PRKACA, PRKACB, PRKACG, PTGS2, SCARB1, STAR]	TRUE
KEGG:04915	Estrogen signaling pathway	0	[-1]	[None]	7	7.07071	0.520129	1	{}	{}	[GNAO1, MMP9, PIK3CD, PIK3R5, PLCB1, PLCB4, SHC2]	[ADCY1, ADCY2, ADCY3, ADCY4, ADCY5, ADCY6, ADCY7, ADCY8, ADCY9, AKT1, AKT2, AKT3, ATF2, ATF4, ATF6B, CALM1, CALM2, CALM3, CALML3, CALML5, CALML6, CREB1, CREB3, CREB3L1, CREB3L2, CREB3L3, CREB3L4, CREB5, EGFR, ESR1, ESR2, FKBP4, FKBP5, FOS, GABBR1, GABBR2, GNAI1, GNAI2, GNAI3, GNAO1, GNAQ, GNAS, GPER1, GRB2, GRM1, HBEGF, HRAS, HSP90AA1, HSP90AB1, HSP90B1, HSPA1A, HSPA1B, HSPA1L, HSPA2, HSPA6, HSPA…	TRUE
KEGG:04916	Melanogenesis	0	[-1]	[None]	9	9	0.192719	1	{}	{}	[FZD1, FZD2, GNAO1, KIT, MITF, PLCB1, PLCB4, WNT4, WNT9A]	[ADCY1, ADCY2, ADCY3, ADCY4, ADCY5, ADCY6, ADCY7, ADCY8, ADCY9, ASIP, CALM1, CALM2, CALM3, CALML3, CALML5, CALML6, CAMK2A, CAMK2B, CAMK2D, CAMK2G, CREB1, CREB3, CREB3L1, CREB3L2, CREB3L3, CREB3L4, CREBBP, CTNNB1, DCT, DVL1, DVL2, DVL3, EDN1, EDNRB, EP300, FZD1, FZD10, FZD2, FZD3, FZD4, FZD5, FZD6, FZD7, FZD8, FZD9, GNAI1, GNAI2, GNAI3, GNAO1, GNAQ, GNAS, GSK3B, HRAS, KIT, KITLG, KRAS, LEF1, MAP2K…	TRUE
KEGG:04917	Prolactin signaling pathway	0	[-1]	[None]	9	12.5	0.036713	1	{}	{}	[CCND1, CCND2, IRF1, MAPK10, PIK3CD, PIK3R5, SHC2, SOCS3, SOCS6]	[AKT1, AKT2, AKT3, CCND1, CCND2, CGA, CISH, CSN2, CYP17A1, ELF5, ESR1, ESR2, FOS, FOXO3, GALT, GCK, GRB2, GSK3B, HRAS, INS, IRF1, JAK2, KRAS, LHB, LHCGR, MAP2K1, MAP2K2, MAPK1, MAPK10, MAPK11, MAPK12, MAPK13, MAPK14, MAPK3, MAPK8, MAPK9, NFKB1, NRAS, PIK3CA, PIK3CB, PIK3CD, PIK3CG, PIK3R1, PIK3R2, PIK3R3, PIK3R5, PRL, PRLR, RAF1, RELA, SHC1, SHC2, SHC3, SHC4, SLC2A2, SOCS1, SOCS2, SOCS3, SOCS4, S…	TRUE
KEGG:04918	Thyroid hormone synthesis	0	[-1]	[None]	10	14.0845	0.00794501	1	{}	{}	[ASGR1, ATP1A3, ATP1B1, ATP1B2, GPX2, GPX3, LRP2, PLCB1, PLCB4, TG]	[ADCY1, ADCY2, ADCY3, ADCY4, ADCY5, ADCY6, ADCY7, ADCY8, ADCY9, ASGR1, ASGR2, ATF2, ATF4, ATF6B, ATP1A1, ATP1A2, ATP1A3, ATP1A4, ATP1B1, ATP1B2, ATP1B3, ATP1B4, CANX, CGA, CREB1, CREB3, CREB3L1, CREB3L2, CREB3L3, CREB3L4, CREB5, DUOX2, DUOXA2, FXYD2, GNAQ, GNAS, GPX1, GPX2, GPX3, GPX5, GPX6, GPX7, GPX8, GSR, HSP90B1, HSPA5, ITPR1, ITPR2, ITPR3, IYD, LRP2, PAX8, PDIA4, PLCB1, PLCB2, PLCB3, PLCB4, …	TRUE
KEGG:04920	Adipocytokine signaling pathway	0	[-1]	[None]	3	4.28571	0.798399	1	{}	{}	[CD36, MAPK10, SOCS3]	[ACACB, ACSBG1, ACSBG2, ACSL1, ACSL3, ACSL4, ACSL5, ACSL6, ADIPOQ, ADIPOR1, ADIPOR2, AGRP, AKT1, AKT2, AKT3, CAMKK1, CAMKK2, CD36, CHUK, CPT1A, CPT1B, CPT1C, G6PC, G6PC2, G6PC3, IKBKB, IKBKG, IRS1, IRS2, IRS4, JAK2, LEP, LEPR, MAPK10, MAPK8, MAPK9, MTOR, NFKB1, NFKBIA, NFKBIB, NFKBIE, NPY, PCK1, PCK2, POMC, PPARA, PPARGC1A, PRKAA1, PRKAA2, PRKAB1, PRKAB2, PRKAG1, PRKAG2, PRKAG3, PRKCQ, PTPN11, RE…	TRUE
KEGG:04921	Oxytocin signaling pathway	0	[-1]	[None]	13	8.22785	0.227523	1	{}	{}	[CACNA1D, CCND1, GNAO1, GUCY1B3, MAP2K5, MYL9, PIK3CD, PIK3R5, PLCB1, PLCB4, PTGS2, RCAN1, TRPM2]	[ACTB, ACTG1, ADCY1, ADCY2, ADCY3, ADCY4, ADCY5, ADCY6, ADCY7, ADCY8, ADCY9, CACNA1C, CACNA1D, CACNA1F, CACNA1S, CACNA2D1, CACNA2D2, CACNA2D3, CACNA2D4, CACNB1, CACNB2, CACNB3, CACNB4, CACNG1, CACNG2, CACNG3, CACNG4, CACNG5, CACNG6, CACNG7, CACNG8, CALM1, CALM2, CALM3, CALML3, CALML5, CALML6, CAMK1, CAMK1D, CAMK1G, CAMK2A, CAMK2B, CAMK2D, CAMK2G, CAMK4, CAMKK1, CAMKK2, CCND1, CD38, CDKN1A, EEF2, …	TRUE
KEGG:04923	Regulation of lipolysis in adipocytes	0	[-1]	[None]	5	8.92857	0.38096	1	{}	{}	[MGLL, PIK3CD, PIK3R5, PTGER3, PTGS2]	[ABHD5, ADCY1, ADCY2, ADCY3, ADCY4, ADCY5, ADCY6, ADCY7, ADCY8, ADCY9, ADORA1, ADRB1, ADRB2, ADRB3, AKT1, AKT2, AKT3, AQP7, CGA, FABP4, GNAI1, GNAI2, GNAI3, GNAS, INS, INSR, IRS1, IRS2, IRS4, LIPE, MGLL, NPR1, NPY, NPY1R, PDE3B, PIK3CA, PIK3CB, PIK3CD, PIK3CG, PIK3R1, PIK3R2, PIK3R3, PIK3R5, PLA2G16, PLIN1, PNPLA2, PRKACA, PRKACB, PRKACG, PRKG1, PRKG2, PTGER3, PTGS1, PTGS2, TSHB, TSHR]	TRUE
KEGG:04924	Renin secretion	0	[-1]	[None]	7	10.9375	0.0997198	1	{}	{}	[AGT, AQP1, CACNA1D, CLCA2, GUCY1B3, PLCB1, PLCB4]	[ACE, ADCY5, ADCY6, ADCYAP1, ADCYAP1R1, ADORA1, ADRB1, ADRB2, ADRB3, AGT, AGTR1, AQP1, CACNA1C, CACNA1D, CACNA1F, CACNA1S, CALM1, CALM2, CALM3, CALML3, CALML5, CALML6, CLCA1, CLCA2, CLCA4, CREB1, CTSB, EDNRA, GNAI1, GNAI2, GNAI3, GNAQ, GNAS, GUCY1A2, GUCY1A3, GUCY1B3, ITPR1, ITPR2, ITPR3, KCNJ2, KCNMA1, NPR1, ORAI1, PDE1A, PDE1B, PDE1C, PDE3A, PDE3B, PLCB1, PLCB2, PLCB3, PLCB4, PPP3CA, PPP3CB, PP…	TRUE
KEGG:04925	Aldosterone synthesis and secretion	0	[-1]	[None]	5	6.17284	0.811543	1	{}	{}	[CACNA1D, CACNA1H, PLCB1, PLCB4, PRKD3]	[ADCY1, ADCY2, ADCY3, ADCY4, ADCY5, ADCY6, ADCY7, ADCY8, ADCY9, AGTR1, ATF1, ATF2, ATF4, ATF6B, CACNA1C, CACNA1D, CACNA1F, CACNA1G, CACNA1H, CACNA1I, CACNA1S, CALM1, CALM2, CALM3, CALML3, CALML5, CALML6, CAMK1, CAMK1D, CAMK1G, CAMK2A, CAMK2B, CAMK2D, CAMK2G, CAMK4, CREB1, CREB3, CREB3L1, CREB3L2, CREB3L3, CREB3L4, CREB5, CYP11A1, CYP11B2, CYP21A2, DAGLA, DAGLB, GNA11, GNAQ, GNAS, HSD3B1, HSD3B2, …	TRUE
KEGG:04930	Type II diabetes mellitus	0	[-1]	[None]	6	12.5	0.0594954	1	{}	{}	[CACNA1D, MAPK10, PIK3CD, PIK3R5, PRKCZ, SOCS3]	[ABCC8, ADIPOQ, CACNA1A, CACNA1B, CACNA1C, CACNA1D, CACNA1E, CACNA1G, GCK, HK1, HK2, HK3, HKDC1, IKBKB, INS, INSR, IRS1, IRS2, IRS4, KCNJ11, MAFA, MAPK1, MAPK10, MAPK3, MAPK8, MAPK9, MTOR, PDX1, PIK3CA, PIK3CB, PIK3CD, PIK3CG, PIK3R1, PIK3R2, PIK3R3, PIK3R5, PKLR, PKM, PRKCD, PRKCE, PRKCZ, SLC2A2, SLC2A4, SOCS1, SOCS2, SOCS3, SOCS4, TNF]	TRUE
KEGG:04931	Insulin resistance	0	[-1]	[None]	9	8.25688	0.299153	1	{}	{}	[CD36, MAPK10, PIK3CD, PIK3R5, PPP1R3C, PRKCZ, PTPRF, SOCS3, TRIB3]	[ACACB, AKT1, AKT2, AKT3, CD36, CPT1A, CPT1B, CREB1, CREB3, CREB3L1, CREB3L2, CREB3L3, CREB3L4, CREB5, CRTC2, FOXO1, G6PC, G6PC2, G6PC3, GFPT1, GFPT2, GSK3B, GYS1, GYS2, IKBKB, IL6, INS, INSR, IRS1, IRS2, MAPK10, MAPK8, MAPK9, MGEA5, MLX, MLXIP, MLXIPL, MTOR, NFKB1, NFKBIA, NOS3, NR1H2, NR1H3, OGT, PCK1, PCK2, PDPK1, PIK3CA, PIK3CB, PIK3CD, PIK3CG, PIK3R1, PIK3R2, PIK3R3, PIK3R5, PPARA, PPARGC1A,…	TRUE
KEGG:04932	Non-alcoholic fatty liver disease (NAFLD)	0	[-1]	[None]	9	5.96026	0.861754	1	{}	{}	[CASP3, CASP7, CYP2E1, MAPK10, NDUFA4L2, PIK3CD, PIK3R5, SOCS3, UQCRFS1]	[ADIPOQ, ADIPOR1, ADIPOR2, AKT1, AKT2, AKT3, ATF4, BAX, BCL2L11, BID, CASP3, CASP7, CASP8, CDC42, CEBPA, COX1, COX2, COX3, COX4I1, COX4I2, COX5A, COX5B, COX6A1, COX6A2, COX6B1, COX6B2, COX6C, COX7A1, COX7A2, COX7A2L, COX7B, COX7B2, COX7C, COX8A, COX8C, CXCL8, CYC1, CYCS, CYP2E1, CYTB, DDIT3, EIF2AK3, EIF2S1, ERN1, FAS, FASLG, GSK3A, GSK3B, IKBKB, IL1A, IL1B, IL6, IL6R, INS, INSR, IRS1, IRS2, ITCH…	TRUE
KEGG:04961	Endocrine and other factor-regulated calcium reabsorption	0	[-1]	[None]	5	10.6383	0.196609	1	{}	{}	[ATP1A3, ATP1B1, ATP1B2, PLCB1, PLCB4]	[ADCY6, ADCY9, AP2A1, AP2A2, AP2B1, AP2M1, AP2S1, ATP1A1, ATP1A2, ATP1A3, ATP1A4, ATP1B1, ATP1B2, ATP1B3, ATP1B4, ATP2B1, BDKRB2, CALB1, CLTA, CLTB, CLTC, CLTCL1, DNM1, DNM2, DNM3, ESR1, FXYD2, GNAQ, GNAS, KL, KLK1, KLK2, PLCB1, PLCB2, PLCB3, PLCB4, PRKACA, PRKACB, PRKACG, PRKCA, PRKCB, PRKCG, PTH1R, RAB11A, SLC8A1, TRPV5, VDR]	TRUE
KEGG:04962	Vasopressin-regulated water reabsorption	0	[-1]	[None]	3	6.81818	0.742163	1	{}	{}	[AQP3, ARHGDIB, DYNC1LI2]	[ADCY3, ADCY6, ADCY9, AQP2, AQP3, AQP4, ARHGDIA, ARHGDIB, ARHGDIG, AVP, AVPR2, CREB1, CREB3, CREB3L1, CREB3L2, CREB3L3, CREB3L4, CREB5, DCTN1, DCTN2, DCTN4, DCTN5, DCTN6, DYNC1H1, DYNC1I1, DYNC1I2, DYNC1LI1, DYNC1LI2, DYNC2H1, DYNC2LI1, DYNLL1, DYNLL2, GNAS, NSF, PRKACA, PRKACB, PRKACG, RAB11A, RAB11B, RAB5A, RAB5B, RAB5C, STX4, VAMP2]	TRUE
KEGG:04970	Salivary secretion	0	[-1]	[None]	7	7.86517	0.364441	1	{}	{}	[ATP1A3, ATP1B1, ATP1B2, GUCY1B3, LYZ, PLCB1, PLCB4]	[ADCY1, ADCY2, ADCY3, ADCY4, ADCY5, ADCY6, ADCY7, ADCY8, ADCY9, ADRA1A, ADRA1B, ADRA1D, ADRB1, ADRB2, ADRB3, AMY1A, AMY1B, AMY1C, AQP5, ATP1A1, ATP1A2, ATP1A3, ATP1A4, ATP1B1, ATP1B2, ATP1B3, ATP1B4, ATP2B1, ATP2B2, ATP2B3, ATP2B4, BEST2, BST1, CALM1, CALM2, CALM3, CALML3, CALML5, CALML6, CAMP, CD38, CHRM3, CST1, CST2, CST3, CST4, CST5, DMBT1, FXYD2, GNAQ, GNAS, GUCY1A2, GUCY1A3, GUCY1B3, HTN1, H…	TRUE
KEGG:04971	Gastric acid secretion	0	[-1]	[None]	9	12.1622	0.0393569	1	{}	{}	[ATP1A3, ATP1B1, ATP1B2, CA2, KCNK2, KCNQ1, PLCB1, PLCB4, SLC9A4]	[ACTB, ADCY1, ADCY2, ADCY3, ADCY4, ADCY5, ADCY6, ADCY7, ADCY8, ADCY9, ATP1A1, ATP1A2, ATP1A3, ATP1A4, ATP1B1, ATP1B2, ATP1B3, ATP1B4, ATP4A, ATP4B, CA2, CALM1, CALM2, CALM3, CALML3, CALML5, CALML6, CAMK2A, CAMK2B, CAMK2D, CAMK2G, CCKBR, CFTR, CHRM3, EZR, GAST, GNAI1, GNAI2, GNAI3, GNAQ, GNAS, HRH2, ITPR1, ITPR2, ITPR3, KCNE2, KCNJ1, KCNJ10, KCNJ15, KCNJ16, KCNJ2, KCNK10, KCNK2, KCNQ1, MYLK, MYLK2…	TRUE
KEGG:04972	Pancreatic secretion	0	[-1]	[None]	8	8.33333	0.27311	1	{}	{}	[ATP1A3, ATP1B1, ATP1B2, CA2, CLCA2, KCNQ1, PLCB1, PLCB4]	[ADCY1, ADCY2, ADCY3, ADCY4, ADCY5, ADCY6, ADCY7, ADCY8, ADCY9, AMY2A, AMY2B, ATP1A1, ATP1A2, ATP1A3, ATP1A4, ATP1B1, ATP1B2, ATP1B3, ATP1B4, ATP2A1, ATP2A2, ATP2A3, ATP2B1, ATP2B2, ATP2B3, ATP2B4, BST1, CA2, CCKAR, CD38, CEL, CELA2A, CELA2B, CELA3A, CELA3B, CFTR, CHRM3, CLCA1, CLCA2, CLCA4, CPA1, CPA2, CPA3, CPB1, CPB2, CTRB1, CTRL, FXYD2, GNAQ, GNAS, ITPR1, ITPR2, ITPR3, KCNMA1, KCNQ1, PLA2G10,…	TRUE
KEGG:04976	Bile secretion	0	[-1]	[None]	7	9.85915	0.194439	1	{}	{}	[AQP1, ATP1A3, ATP1B1, ATP1B2, CA2, HMGCR, SLC9A3]	[ABCB1, ABCB11, ABCB4, ABCC2, ABCC3, ABCC4, ABCG2, ABCG5, ABCG8, ADCY1, ADCY2, ADCY3, ADCY4, ADCY5, ADCY6, ADCY7, ADCY8, ADCY9, AQP1, AQP4, AQP8, AQP9, ATP1A1, ATP1A2, ATP1A3, ATP1A4, ATP1B1, ATP1B2, ATP1B3, ATP1B4, BAAT, CA2, CFTR, CYP3A4, CYP7A1, EPHX1, FXYD2, GNAS, HMGCR, KCNN2, LDLR, NCEH1, NR0B2, NR1H4, PRKACA, PRKACB, PRKACG, RXRA, SCARB1, SCTR, SLC10A1, SLC10A2, SLC22A1, SLC22A7, SLC22A8, …	TRUE
KEGG:05010	Alzheimer's disease	0	[-1]	[None]	11	6.54762	0.620337	1	{}	{}	[APBB1, APH1B, APOE, CACNA1D, CASP3, CASP7, MME, NDUFA4L2, PLCB1, PLCB4, UQCRFS1]	[ADAM10, ADAM17, APAF1, APBB1, APH1A, APH1B, APOE, APP, ATF6, ATP2A1, ATP2A2, ATP2A3, ATP5A1, ATP5B, ATP5C1, ATP5D, ATP5E, ATP5F1, ATP5G1, ATP5G2, ATP5G3, ATP5H, ATP5J, ATP5O, ATP6, ATP8, BACE1, BACE2, BAD, BID, CACNA1C, CACNA1D, CACNA1F, CACNA1S, CALM1, CALM2, CALM3, CALML3, CALML5, CALML6, CAPN1, CAPN2, CASP12, CASP3, CASP7, CASP8, CASP9, CDK5, CDK5R1, COX1, COX2, COX3, COX4I1, COX4I2, COX5A, C…	TRUE
KEGG:05012	Parkinson's disease	0	[-1]	[None]	6	4.22535	0.586418	1	{}	{}	[CASP3, ND3, NDUFA4L2, PINK1, UBE2J1, UQCRFS1]	[ADCY5, ADORA2A, APAF1, ATP5A1, ATP5B, ATP5C1, ATP5D, ATP5E, ATP5F1, ATP5G1, ATP5G2, ATP5G3, ATP5H, ATP5J, ATP5O, ATP6, ATP8, CASP3, CASP9, COX1, COX2, COX3, COX4I1, COX4I2, COX5A, COX5B, COX6A1, COX6A2, COX6B1, COX6B2, COX6C, COX7A1, COX7A2, COX7A2L, COX7B, COX7B2, COX7C, COX8A, COX8C, CYC1, CYCS, CYTB, DRD1, DRD2, GNAI1, GNAI2, GNAI3, GNAL, GPR37, HTRA2, LRRK2, ND1, ND2, ND3, ND4, ND4L, ND5, ND…	TRUE
KEGG:05020	Prion diseases	0	[-1]	[None]	3	8.57143	0.457206	1	{}	{}	[C1QA, C1QB, C1QC]	[BAX, C1QA, C1QB, C1QC, C5, C6, C7, C8A, C8B, C8G, C9, CASP12, CCL5, EGR1, ELK1, FYN, HSPA1A, HSPA5, IL1A, IL1B, IL6, LAMC1, MAP2K1, MAP2K2, MAPK1, MAPK3, NCAM1, NCAM2, NOTCH1, PRKACA, PRKACB, PRKACG, PRNP, SOD1, STIP1]	TRUE
KEGG:05032	Morphine addiction	0	[-1]	[None]	5	5.49451	1	1	{}	{}	[GABRP, GNAO1, GNB4, GNG11, GNG4]	[ADCY1, ADCY2, ADCY3, ADCY4, ADCY5, ADCY6, ADCY7, ADCY8, ADCY9, ADORA1, ADRBK1, ADRBK2, ARRB1, ARRB2, CACNA1A, CACNA1B, DRD1, GABBR1, GABBR2, GABRA1, GABRA2, GABRA3, GABRA4, GABRA5, GABRA6, GABRB1, GABRB2, GABRB3, GABRD, GABRE, GABRG1, GABRG2, GABRG3, GABRP, GABRQ, GABRR1, GABRR2, GABRR3, GNAI1, GNAI2, GNAI3, GNAO1, GNAS, GNB1, GNB2, GNB3, GNB4, GNB5, GNG10, GNG11, GNG12, GNG13, GNG2, GNG3, GNG4,…	TRUE
KEGG:05034	Alcoholism	0	[-1]	[None]	10	5.58659	1	1	{}	{}	[ADORA2B, BRAF, GNAO1, GNB4, GNG11, GNG4, H2AFX, MAOB, NTRK2, SHC2]	[ADCY5, ADORA2A, ADORA2B, ARAF, ATF2, ATF4, ATF6B, BDNF, BRAF, CALM1, CALM2, CALM3, CALML3, CALML5, CALML6, CAMK4, CAMKK1, CAMKK2, CREB1, CREB3, CREB3L1, CREB3L2, CREB3L3, CREB3L4, CREB5, CRH, DDC, DRD1, DRD2, FOSB, GNAI1, GNAI2, GNAI3, GNAO1, GNAS, GNB1, GNB2, GNB3, GNB4, GNB5, GNG10, GNG11, GNG12, GNG13, GNG2, GNG3, GNG4, GNG5, GNG7, GNG8, GNGT1, GNGT2, GRB2, GRIN1, GRIN2A, GRIN2B, GRIN2C, GRIN…	TRUE
KEGG:05100	Bacterial invasion of epithelial cells	0	[-1]	[None]	8	10.2564	0.137244	1	{}	{}	[CBL, CTNNA2, HCLS1, PIK3CD, PIK3R5, SEPT3, SHC2, WAS]	[ACTB, ACTG1, ARHGAP10, ARHGEF26, ARPC1A, ARPC1B, ARPC2, ARPC3, ARPC4, ARPC5, ARPC5L, BCAR1, CAV1, CAV2, CAV3, CBL, CBLB, CBLC, CD2AP, CDC42, CDH1, CLTA, CLTB, CLTC, CLTCL1, CRK, CRKL, CTNNA1, CTNNA2, CTNNA3, CTNNB1, CTTN, DNM1, DNM2, DNM3, DOCK1, ELMO1, ELMO2, ELMO3, FN1, GAB1, HCLS1, ILK, ITGA5, ITGB1, MAD2L2, MET, PIK3CA, PIK3CB, PIK3CD, PIK3CG, PIK3R1, PIK3R2, PIK3R3, PIK3R5, PTK2, PXN, RAC1,…	TRUE
KEGG:05120	Epithelial cell signaling in Helicobacter pylori infection	0	[-1]	[None]	5	7.35294	0.59818	1	{}	{}	[CASP3, CXCL1, JAM2, MAPK10, PTPRZ1]	[ADAM10, ADAM17, ATP6AP1, ATP6V0A1, ATP6V0A2, ATP6V0A4, ATP6V0B, ATP6V0C, ATP6V0D1, ATP6V0D2, ATP6V0E1, ATP6V0E2, ATP6V1A, ATP6V1B1, ATP6V1B2, ATP6V1C1, ATP6V1C2, ATP6V1D, ATP6V1E1, ATP6V1E2, ATP6V1F, ATP6V1G1, ATP6V1G2, ATP6V1G3, ATP6V1H, CASP3, CCL5, CDC42, CHUK, CSK, CXCL1, CXCL8, CXCR1, CXCR2, EGFR, F11R, GIT1, HBEGF, IGSF5, IKBKB, IKBKG, JAM2, JAM3, JUN, LYN, MAP2K4, MAP3K14, MAPK10, MAPK11,…	TRUE
KEGG:05130	Pathogenic Escherichia coli infection	0	[-1]	[None]	8	14.5455	0.0139499	1	{}	{}	[CD14, CLDN1, HCLS1, OCLN, TUBA4A, TUBB6, WAS, YWHAQ]	[ABL1, ACTB, ACTG1, ARHGEF2, ARPC1A, ARPC1B, ARPC2, ARPC3, ARPC4, ARPC5, ARPC5L, CD14, CDC42, CDH1, CLDN1, CTNNB1, CTTN, EZR, FYN, HCLS1, ITGB1, KRT18, LY96, NCK1, NCK2, NCL, OCLN, PRKCA, RHOA, ROCK1, ROCK2, TLR4, TLR5, TUBA1A, TUBA1B, TUBA1C, TUBA3C, TUBA3D, TUBA3E, TUBA4A, TUBA8, TUBAL3, TUBB, TUBB1, TUBB2A, TUBB2B, TUBB3, TUBB4A, TUBB4B, TUBB6, TUBB8, WAS, WASL, YWHAQ, YWHAZ]	TRUE
KEGG:05131	Shigellosis	0	[-1]	[None]	3	4.61538	1	1	{}	{}	[HCLS1, MAPK10, WAS]	[ABL1, ACTB, ACTG1, ARPC1A, ARPC1B, ARPC2, ARPC3, ARPC4, ARPC5, ARPC5L, ATG5, BTRC, CD44, CDC42, CHUK, CRK, CRKL, CTTN, CXCL8, DIAPH1, DOCK1, ELMO1, ELMO2, ELMO3, FBXW11, HCLS1, IKBKB, IKBKG, ITGA5, ITGB1, MAD2L2, MAPK1, MAPK10, MAPK11, MAPK12, MAPK13, MAPK14, MAPK3, MAPK8, MAPK9, NFKB1, NFKBIA, NFKBIB, NOD1, NOD2, PFN1, PFN2, PFN3, PFN4, RAC1, RELA, RHOG, RIPK2, ROCK1, ROCK2, SRC, U2AF1, U2AF1L4…	TRUE
KEGG:05132	Salmonella infection	0	[-1]	[None]	8	9.30232	0.164326	1	{}	{}	[CD14, CXCL1, CXCL3, DYNC1LI2, IL18, MAPK10, MYH14, WAS]	[ACTB, ACTG1, ARPC1A, ARPC1B, ARPC2, ARPC3, ARPC4, ARPC5, ARPC5L, CASP1, CCL3, CCL3L1, CCL3L3, CCL4, CCL4L1, CCL4L2, CD14, CDC42, CSF2, CXCL1, CXCL2, CXCL3, CXCL8, DYNC1H1, DYNC1I1, DYNC1I2, DYNC1LI1, DYNC1LI2, DYNC2H1, FLNA, FLNB, FLNC, FOS, IFNG, IFNGR1, IFNGR2, IL18, IL1A, IL1B, IL6, JUN, KLC1, KLC2, KLC3, KLC4, LBP, MAPK1, MAPK10, MAPK11, MAPK12, MAPK13, MAPK14, MAPK3, MAPK8, MAPK9, MYD88, MY…	TRUE
KEGG:05142	Chagas disease (American trypanosomiasis)	0	[-1]	[None]	13	12.5	0.00929345	1	{}	{}	[C1QA, C1QB, C1QC, C3, CD247, GNAO1, MAPK10, PIK3CD, PIK3R5, PLCB1, PLCB4, PPP2R2B, TGFBR1]	[ACE, ADCY1, AKT1, AKT2, AKT3, BDKRB2, C1QA, C1QB, C1QC, C3, CALR, CASP8, CCL2, CCL3, CCL3L1, CCL3L3, CCL5, CD247, CD3D, CD3E, CD3G, CFLAR, CHUK, CXCL8, FADD, FAS, FASLG, FOS, GNA11, GNA14, GNA15, GNAI1, GNAI2, GNAI3, GNAL, GNAO1, GNAQ, GNAS, IFNB1, IFNG, IFNGR1, IFNGR2, IKBKB, IKBKG, IL10, IL12A, IL12B, IL1B, IL2, IL6, IRAK1, IRAK4, JUN, MAP2K4, MAPK1, MAPK10, MAPK11, MAPK12, MAPK13, MAPK14, MAP…	TRUE
KEGG:05143	African trypanosomiasis	0	[-1]	[None]	4	11.4286	0.145655	1	{}	{}	[APOL1, IL18, PLCB1, PLCB4]	[APOA1, APOL1, F2RL1, FAS, FASLG, GNAQ, HBA1, HBA2, HBB, HPR, ICAM1, IDO1, IDO2, IFNG, IL10, IL12A, IL12B, IL18, IL1B, IL6, LAMA4, LOC102723407, MYD88, PLCB1, PLCB2, PLCB3, PLCB4, PRKCA, PRKCB, PRKCG, SELE, THOP1, TLR9, TNF, VCAM1]	TRUE
KEGG:05144	Malaria	0	[-1]	[None]	6	12.2449	0.0646076	1	{}	{}	[ACKR1, CD36, IL18, ITGAL, ITGB2, SDC1]	[ACKR1, CCL2, CD36, CD40, CD40LG, CD81, COMP, CR1, CSF3, CXCL8, GYPA, GYPB, GYPC, HBA1, HBA2, HBB, HGF, ICAM1, IFNG, IL10, IL12A, IL18, IL1B, IL6, ITGAL, ITGB2, KLRB1, KLRC4-KLRK1, KLRK1, LRP1, MET, MYD88, PECAM1, SDC1, SDC2, SELE, SELP, TGFB1, TGFB2, TGFB3, THBS1, THBS2, THBS3, THBS4, TLR2, TLR4, TLR9, TNF, VCAM1]	TRUE
KEGG:05160	Hepatitis C	0	[-1]	[None]	11	8.27068	0.259465	1	{}	{}	[BRAF, CLDN1, CLDN4, IRF1, MAPK10, OAS2, OCLN, PIK3CD, PIK3R5, PPP2R2B, SOCS3]	[AKT1, AKT2, AKT3, ARAF, BAD, BRAF, CD81, CDKN1A, CHUK, CLDN1, CLDN10, CLDN11, CLDN14, CLDN15, CLDN16, CLDN17, CLDN18, CLDN19, CLDN2, CLDN20, CLDN22, CLDN23, CLDN24, CLDN25, CLDN3, CLDN4, CLDN5, CLDN6, CLDN7, CLDN8, CLDN9, CXCL8, DDX58, EGF, EGFR, EIF2AK1, EIF2AK2, EIF2AK3, EIF2AK4, EIF2S1, EIF3E, GRB2, GSK3B, HRAS, IFIT1, IFIT1B, IFNA1, IFNA10, IFNA13, IFNA14, IFNA16, IFNA17, IFNA2, IFNA21, IFNA…	TRUE
KEGG:05161	Hepatitis B	0	[-1]	[None]	12	8.21918	0.21225	1	{}	{}	[CASP10, CASP3, CCNA2, CCND1, EGR3, MAPK10, MMP9, PIK3CD, PIK3R5, STAT4, TGFBR1, YWHAQ]	[AKT1, AKT2, AKT3, APAF1, ATF2, ATF4, ATF6B, ATP6AP1, BAD, BAX, BCL2, BIRC5, CASP10, CASP12, CASP3, CASP8, CASP9, CCNA1, CCNA2, CCND1, CCNE1, CCNE2, CDK2, CDK4, CDK6, CDKN1A, CDKN1B, CHUK, CREB1, CREB3, CREB3L1, CREB3L2, CREB3L3, CREB3L4, CREB5, CREBBP, CXCL8, CYCS, DDB1, DDB2, DDX3X, DDX58, E2F1, E2F2, E2F3, EGR2, EGR3, ELK1, EP300, FADD, FAS, FASLG, FOS, GRB2, HRAS, HSPG2, IFIH1, IFNA1, IFNA10,…	TRUE
KEGG:05162	Measles	0	[-1]	[None]	14	10.3704	0.0387901	1	{}	{}	[CCND1, CCND2, CSNK2B, FCGR2B, IL2RB, IL2RG, MX1, OAS2, PIK3CD, PIK3R5, RCHY1, TNFAIP3, TNFRSF10D, TNFSF10]	[ADAR, AKT1, AKT2, AKT3, BBC3, CBLB, CCND1, CCND2, CCND3, CCNE1, CCNE2, CD209, CD28, CD3D, CD3E, CD3G, CD46, CDK2, CDK4, CDK6, CDKN1B, CHUK, CLEC4M, CSNK2A1, CSNK2A2, CSNK2B, DDX58, DOK1, EIF2AK1, EIF2AK2, EIF2AK3, EIF2AK4, EIF2S1, EIF3H, FAS, FASLG, FCGR2B, FYN, GNB2L1, GSK3B, HSPA1A, HSPA1B, HSPA1L, HSPA2, HSPA6, HSPA8, IFIH1, IFNA1, IFNA10, IFNA13, IFNA14, IFNA16, IFNA17, IFNA2, IFNA21, IFNA4,…	TRUE
KEGG:05164	Influenza A	0	[-1]	[None]	20	11.4286	0.00481635	1	{}	{}	[CXCL10, HLA-DMA, HLA-DMB, HLA-DOA, HLA-DPA1, HLA-DPB1, HLA-DQA1, HLA-DQB1, HLA-DRA, HLA-DRB1, IL18, KPNA2, MAPK10, MX1, OAS2, PIK3CD, PIK3R5, SOCS3, TNFRSF10D, TNFSF10]	[ACTB, ACTG1, ADAR, AGFG1, AKT1, AKT2, AKT3, ATF2, BCL2L2-PABPN1, CASP1, CASP9, CCL2, CCL5, CIITA, CPSF4, CREBBP, CXCL10, CXCL8, CYCS, DDX39B, DDX58, DNAJB1, DNAJC3, EIF2AK1, EIF2AK2, EIF2AK3, EIF2AK4, EIF2S1, EP300, FAS, FASLG, FDPS, FURIN, GSK3B, HLA-DMA, HLA-DMB, HLA-DOA, HLA-DOB, HLA-DPA1, HLA-DPB1, HLA-DQA1, HLA-DQA2, HLA-DQB1, HLA-DRA, HLA-DRB1, HLA-DRB3, HLA-DRB4, HLA-DRB5, HNRNPUL1, HSPA1…	TRUE
KEGG:05168	Herpes simplex infection	0	[-1]	[None]	19	10.3261	0.0159072	1	{}	{}	[C3, CASP3, CD74, CDK1, CSNK2B, HLA-B, HLA-C, HLA-DMA, HLA-DMB, HLA-DOA, HLA-DPA1, HLA-DPB1, HLA-DQA1, HLA-DQB1, HLA-DRA, HLA-DRB1, MAPK10, OAS2, SOCS3]	[ALYREF, ARNTL, C1QBP, C3, C5, CASP3, CASP8, CCL2, CCL5, CD74, CDC34, CDK1, CDK2, CFP, CHUK, CLOCK, CREBBP, CSNK2A1, CSNK2A2, CSNK2B, CUL1, CYCS, DAXX, DDX58, EEF1D, EIF2AK1, EIF2AK2, EIF2AK3, EIF2AK4, EIF2S1, EP300, FADD, FAS, FASLG, FOS, GLTSCR2, GTF2I, GTF2IRD1, HCFC1, HCFC2, HLA-A, HLA-B, HLA-C, HLA-DMA, HLA-DMB, HLA-DOA, HLA-DOB, HLA-DPA1, HLA-DPB1, HLA-DQA1, HLA-DQA2, HLA-DQB1, HLA-DRA, HLA…	TRUE
KEGG:05169	Epstein-Barr virus infection	0	[-1]	[None]	21	10.4478	0.009085	1	{}	{}	[CCNA2, CDK1, CSNK2B, HLA-B, HLA-C, HLA-DPA1, HLA-DPB1, HLA-DQA1, HLA-DQB1, HLA-DRA, HLA-DRB1, IL10RA, ITGAL, MAPK10, PIK3CD, PIK3R5, RAN, SPI1, SYK, TNFAIP3, YWHAQ]	[AKAP8L, AKT1, AKT2, AKT3, ATF2, BCL2, CCNA1, CCNA2, CD19, CD38, CD40, CD44, CD58, CDK1, CDK2, CDKN1A, CDKN1B, CHUK, CR2, CREBBP, CSNK2A1, CSNK2A2, CSNK2B, DDX58, EIF2AK1, EIF2AK2, EIF2AK3, EIF2AK4, ENTPD1, ENTPD3, ENTPD8, EP300, FCER2, FGR, GSK3B, GTF2B, GTF2E1, GTF2E2, HDAC1, HDAC2, HDAC4, HDAC5, HLA-A, HLA-B, HLA-C, HLA-DPA1, HLA-DPB1, HLA-DQA1, HLA-DQA2, HLA-DQB1, HLA-DRA, HLA-DRB1, HLA-DRB3,…	TRUE
KEGG:05202	Transcriptional misregulation in cancer	0	[-1]	[None]	18	10	0.0236893	1	{}	{}	[CCND2, CD14, CSF1R, ERG, IGF1, IGFBP3, IL2RB, JUP, MMP9, NR4A3, NUPR1, PLAT, PLAU, SPI1, SUPT3H, TSPAN7, ZBTB16, ZEB1]	[AFF1, ARNT2, ASPSCR1, ATF1, ATM, BAIAP3, BCL2A1, BCL2L1, BCL6, BIRC3, BMI1, BMP2K, CCNA1, CCND2, CCNT1, CCNT2, CCR7, CD14, CD40, CD86, CDK14, CDK9, CDKN1A, CDKN1B, CDKN2C, CEBPA, CEBPB, CEBPE, COMMD3-BMI1, CSF1R, CSF2, CXCL8, DDIT3, DDX5, DEFA3, DOT1L, DUSP6, ELANE, ELK4, ERG, ETV1, ETV4, ETV5, ETV6, ETV7, EWSR1, EYA1, FCGR1A, FEV, FLI1, FLT1, FLT3, FOXO1, FUS, FUT8, GOLPH3, GOLPH3L, GRIA3, GZMB…	TRUE
KEGG:05203	Viral carcinogenesis	0	[-1]	[None]	16	7.80488	0.227488	1	{}	{}	[C3, CASP3, CCNA2, CCND1, CCND2, CDC20, CDK1, EGR3, GTF2A1, HLA-B, HLA-C, HPN, PIK3CD, PIK3R5, SYK, YWHAQ]	[ACTN1, ACTN2, ACTN3, ACTN4, ATF2, ATF4, ATF6B, ATP6V0D1, ATP6V0D2, BAD, BAK1, BAX, C3, CASP3, CASP8, CCNA1, CCNA2, CCND1, CCND2, CCND3, CCNE1, CCNE2, CCR3, CCR4, CCR5, CCR8, CDC20, CDC42, CDK1, CDK2, CDK4, CDK6, CDKN1A, CDKN1B, CDKN2A, CDKN2B, CHD4, CHEK1, CREB1, CREB3, CREB3L1, CREB3L2, CREB3L3, CREB3L4, CREB5, CREBBP, DDB1, DDX3X, DLG1, DNAJA3, EGR2, EGR3, EIF2AK2, EP300, GRB2, GSN, GTF2A1, GT…	TRUE
KEGG:05204	Chemical carcinogenesis	0	[-1]	[None]	5	6.17284	0.811543	1	{}	{}	[ALDH3A1, ALDH3B2, CYP2E1, GSTO1, PTGS2]	[ADH1A, ADH1B, ADH1C, ADH4, ADH5, ADH6, ADH7, AKR1C2, ALDH1A3, ALDH3A1, ALDH3B1, ALDH3B2, ARNT, CBR1, CCBL1, CCBL2, CHRNA7, CYP1A1, CYP1A2, CYP1B1, CYP2A13, CYP2A6, CYP2C18, CYP2C19, CYP2C8, CYP2C9, CYP2E1, CYP3A4, CYP3A43, CYP3A5, CYP3A7, CYP3A7-CYP3A51P, EPHX1, GSTA1, GSTA2, GSTA3, GSTA4, GSTA5, GSTK1, GSTM1, GSTM2, GSTM3, GSTM4, GSTM5, GSTO1, GSTO2, GSTP1, GSTT1, GSTT2, GSTT2B, HSD11B1, MGST1,…	TRUE
KEGG:05205	Proteoglycans in cancer	0	[-1]	[None]	22	10.8374	0.0056922	1	{}	{}	[BRAF, CASP3, CBL, CCND1, DCN, FGFR1, FZD1, FZD2, GPC3, HCLS1, IGF1, IGF2, ITGAV, LUM, MMP9, PIK3CD, PIK3R5, PLAU, PTPN6, SDC1, WNT4, WNT9A]	[ACTB, ACTG1, AKT1, AKT2, AKT3, ANK1, ANK2, ANK3, ARAF, ARHGEF1, ARHGEF12, BRAF, CAMK2A, CAMK2B, CAMK2D, CAMK2G, CASP3, CAV1, CAV2, CAV3, CBL, CBLB, CBLC, CCND1, CD44, CD63, CDC42, CDKN1A, COL21A1, CTNNB1, CTSL, CTTN, DCN, DDX5, DROSHA, EGFR, EIF4B, ELK1, ERBB2, ERBB3, ERBB4, ESR1, EZR, FAS, FASLG, FGF2, FGFR1, FLNA, FLNB, FLNC, FN1, FRS2, FZD1, FZD10, FZD2, FZD3, FZD4, FZD5, FZD6, FZD7, FZD8, FZ…	TRUE
KEGG:05206	MicroRNAs in cancer	0	[-1]	[None]	14	4.7138	0.453277	1	{}	{}	[CASP3, CCND1, CCND2, CDC25C, IGF2BP1, MMP9, NOTCH3, PDGFB, PDGFRB, PLAU, PTGS2, SERPINB5, ST14, ZEB1]	[ABCB1, ABCC1, ABL1, APC, APC2, ATM, BAK1, BCL2, BCL2L11, BCL2L2, BMF, BMI1, BMPR2, BRCA1, CASP3, CCND1, CCND2, CCNE1, CCNE2, CCNG1, CD44, CDC25A, CDC25B, CDC25C, CDCA5, CDK6, CDKN1A, CDKN1B, CDKN2A, COMMD3-BMI1, CREBBP, CRK, CRKL, CYP1B1, CYP24A1, DDIT4, DICER1, DNMT1, DNMT3A, DNMT3B, E2F1, E2F2, E2F3, EFNA3, EGFR, EP300, ERBB2, ERBB3, EZH2, EZR, FGFR3, FOXP1, FSCN1, FZD3, GLS, GLS2, GRB2, HDAC1…	TRUE
KEGG:05210	Colorectal cancer	0	[-1]	[None]	8	12.9032	0.0271755	1	{}	{}	[BRAF, CASP3, CCND1, MAPK10, MSH2, PIK3CD, PIK3R5, TGFBR1]	[AKT1, AKT2, AKT3, APC, APC2, APPL1, ARAF, AXIN1, AXIN2, BAD, BAX, BCL2, BIRC5, BRAF, CASP3, CASP9, CCND1, CTNNB1, CYCS, DCC, FOS, GSK3B, JUN, KRAS, LEF1, MAP2K1, MAPK1, MAPK10, MAPK3, MAPK8, MAPK9, MLH1, MSH2, MSH3, MSH6, MYC, PIK3CA, PIK3CB, PIK3CD, PIK3CG, PIK3R1, PIK3R2, PIK3R3, PIK3R5, RAC1, RAC2, RAC3, RAF1, RALGDS, RHOA, SMAD2, SMAD3, SMAD4, TCF7, TCF7L1, TCF7L2, TGFB1, TGFB2, TGFB3, TGFBR…	TRUE
KEGG:05211	Renal cell carcinoma	0	[-1]	[None]	5	7.57576	0.592485	1	{}	{}	[BRAF, FH, PDGFB, PIK3CD, PIK3R5]	[AKT1, AKT2, AKT3, ARAF, ARNT, ARNT2, BRAF, CDC42, CREBBP, CRK, CRKL, CUL2, EGLN1, EGLN2, EGLN3, EP300, EPAS1, ETS1, FH, FLCN, GAB1, GRB2, HGF, HIF1A, HRAS, JUN, KRAS, MAP2K1, MAP2K2, MAPK1, MAPK3, MET, NRAS, PAK1, PAK2, PAK3, PAK4, PAK6, PAK7, PDGFB, PIK3CA, PIK3CB, PIK3CD, PIK3CG, PIK3R1, PIK3R2, PIK3R3, PIK3R5, PTPN11, RAC1, RAF1, RAP1A, RAP1B, RAPGEF1, RBX1, SLC2A1, SOS1, SOS2, TCEB1, TCEB2, …	TRUE
KEGG:05212	Pancreatic cancer	0	[-1]	[None]	6	9.09091	0.282341	1	{}	{}	[BRAF, CCND1, MAPK10, PIK3CD, PIK3R5, TGFBR1]	[AKT1, AKT2, AKT3, ARAF, ARHGEF6, BAD, BCL2L1, BRAF, BRCA2, CASP9, CCND1, CDC42, CDK4, CDK6, CDKN2A, CHUK, E2F1, E2F2, E2F3, EGF, EGFR, ERBB2, IKBKB, IKBKG, JAK1, KRAS, MAP2K1, MAPK1, MAPK10, MAPK3, MAPK8, MAPK9, NFKB1, PIK3CA, PIK3CB, PIK3CD, PIK3CG, PIK3R1, PIK3R2, PIK3R3, PIK3R5, PLD1, RAC1, RAC2, RAC3, RAD51, RAF1, RALA, RALB, RALBP1, RALGDS, RB1, RELA, SMAD2, SMAD3, SMAD4, STAT1, STAT3, TGFA…	TRUE
KEGG:05213	Endometrial cancer	0	[-1]	[None]	5	9.61538	0.229403	1	{}	{}	[BRAF, CCND1, CTNNA2, PIK3CD, PIK3R5]	[AKT1, AKT2, AKT3, APC, APC2, ARAF, AXIN1, AXIN2, BAD, BRAF, CASP9, CCND1, CDH1, CTNNA1, CTNNA2, CTNNA3, CTNNB1, EGF, EGFR, ELK1, ERBB2, FOXO3, GRB2, GSK3B, HRAS, ILK, KRAS, LEF1, MAP2K1, MAP2K2, MAPK1, MAPK3, MLH1, MYC, NRAS, PDPK1, PIK3CA, PIK3CB, PIK3CD, PIK3CG, PIK3R1, PIK3R2, PIK3R3, PIK3R5, PTEN, RAF1, SOS1, SOS2, TCF7, TCF7L1, TCF7L2, TP53]	TRUE
KEGG:05214	Glioma	0	[-1]	[None]	8	12.3077	0.054545	1	{}	{}	[BRAF, CCND1, IGF1, PDGFB, PDGFRB, PIK3CD, PIK3R5, SHC2]	[AKT1, AKT2, AKT3, ARAF, BRAF, CALM1, CALM2, CALM3, CALML3, CALML5, CALML6, CAMK2A, CAMK2B, CAMK2D, CAMK2G, CCND1, CDK4, CDK6, CDKN1A, CDKN2A, E2F1, E2F2, E2F3, EGF, EGFR, GRB2, HRAS, IGF1, IGF1R, KRAS, MAP2K1, MAP2K2, MAPK1, MAPK3, MDM2, MTOR, NRAS, PDGFA, PDGFB, PDGFRA, PDGFRB, PIK3CA, PIK3CB, PIK3CD, PIK3CG, PIK3R1, PIK3R2, PIK3R3, PIK3R5, PLCG1, PLCG2, PRKCA, PRKCB, PRKCG, PTEN, RAF1, RB1, SH…	TRUE
KEGG:05215	Prostate cancer	0	[-1]	[None]	8	8.98876	0.248969	1	{}	{}	[BRAF, CCND1, FGFR1, IGF1, PDGFB, PDGFRB, PIK3CD, PIK3R5]	[AKT1, AKT2, AKT3, AR, ARAF, ATF4, BAD, BCL2, BRAF, CASP9, CCND1, CCNE1, CCNE2, CDK2, CDKN1A, CDKN1B, CHUK, CREB1, CREB3, CREB3L1, CREB3L2, CREB3L3, CREB3L4, CREB5, CREBBP, CTNNB1, E2F1, E2F2, E2F3, EGF, EGFR, EP300, ERBB2, FGFR1, FGFR2, FOXO1, GRB2, GSK3B, GSTP1, HRAS, HSP90AA1, HSP90AB1, HSP90B1, IGF1, IGF1R, IKBKB, IKBKG, INS, INSRR, KLK3, KRAS, LEF1, MAP2K1, MAP2K2, MAPK1, MAPK3, MDM2, MTOR, …	TRUE
KEGG:05217	Basal cell carcinoma	0	[-1]	[None]	5	9.09091	0.253599	1	{}	{}	[BMP4, FZD1, FZD2, WNT4, WNT9A]	[APC, APC2, AXIN1, AXIN2, BMP2, BMP4, CTNNB1, DVL1, DVL2, DVL3, FZD1, FZD10, FZD2, FZD3, FZD4, FZD5, FZD6, FZD7, FZD8, FZD9, GLI1, GLI2, GLI3, GSK3B, HHIP, LEF1, PTCH1, PTCH2, SHH, SMO, STK36, SUFU, TCF7, TCF7L1, TCF7L2, TP53, WNT1, WNT10A, WNT10B, WNT11, WNT16, WNT2, WNT2B, WNT3, WNT3A, WNT4, WNT5A, WNT5B, WNT6, WNT7A, WNT7B, WNT8A, WNT8B, WNT9A, WNT9B]	TRUE
KEGG:05219	Bladder cancer	0	[-1]	[None]	5	12.1951	0.0890556	1	{}	{}	[BRAF, CCND1, DAPK2, MMP9, TYMP]	[ARAF, BRAF, CCND1, CDH1, CDK4, CDKN1A, CDKN2A, CXCL8, DAPK1, DAPK2, DAPK3, E2F1, E2F2, E2F3, EGF, EGFR, ERBB2, FGFR3, HBEGF, HRAS, KRAS, MAP2K1, MAP2K2, MAPK1, MAPK3, MDM2, MMP1, MMP2, MMP9, MYC, NRAS, RAF1, RASSF1, RB1, RPS6KA5, SRC, THBS1, TP53, TYMP, UPK3A, VEGFA]	TRUE
KEGG:05220	Chronic myeloid leukemia	0	[-1]	[None]	7	9.58904	0.200967	1	{}	{}	[BRAF, CBL, CCND1, PIK3CD, PIK3R5, SHC2, TGFBR1]	[ABL1, AKT1, AKT2, AKT3, ARAF, BAD, BCL2L1, BCR, BRAF, CBL, CBLB, CBLC, CCND1, CDK4, CDK6, CDKN1A, CDKN1B, CDKN2A, CHUK, CRK, CRKL, CTBP1, CTBP2, E2F1, E2F2, E2F3, GAB2, GRB2, HDAC1, HDAC2, HRAS, IKBKB, IKBKG, KRAS, MAP2K1, MAP2K2, MAPK1, MAPK3, MDM2, MECOM, MYC, NFKB1, NFKBIA, NRAS, PIK3CA, PIK3CB, PIK3CD, PIK3CG, PIK3R1, PIK3R2, PIK3R3, PIK3R5, PTPN11, RAF1, RB1, RELA, RUNX1, SHC1, SHC2, SHC3, …	TRUE
KEGG:05221	Acute myeloid leukemia	0	[-1]	[None]	8	14.0351	0.0171039	1	{}	{}	[BRAF, CCND1, JUP, KIT, PIK3CD, PIK3R5, SPI1, ZBTB16]	[AKT1, AKT2, AKT3, ARAF, BAD, BRAF, CCNA1, CCND1, CEBPA, CHUK, EIF4EBP1, FLT3, GRB2, HRAS, IKBKB, IKBKG, JUP, KIT, KRAS, LEF1, MAP2K1, MAP2K2, MAPK1, MAPK3, MTOR, MYC, NFKB1, NRAS, PIK3CA, PIK3CB, PIK3CD, PIK3CG, PIK3R1, PIK3R2, PIK3R3, PIK3R5, PIM1, PIM2, PML, PPARD, RAF1, RARA, RELA, RPS6KB1, RPS6KB2, RUNX1, RUNX1T1, SOS1, SOS2, SPI1, STAT3, STAT5A, STAT5B, TCF7, TCF7L1, TCF7L2, ZBTB16]	TRUE
KEGG:05222	Small cell lung cancer	0	[-1]	[None]	10	11.6279	0.0335143	1	{}	{}	[CCND1, CKS2, FHIT, ITGAV, LAMA3, LAMB3, LAMC3, PIK3CD, PIK3R5, PTGS2]	[AKT1, AKT2, AKT3, APAF1, BCL2, BCL2L1, BIRC2, BIRC3, BIRC7, BIRC8, CASP9, CCND1, CCNE1, CCNE2, CDK2, CDK4, CDK6, CDKN1B, CDKN2B, CHUK, CKS1B, CKS2, COL4A1, COL4A2, COL4A3, COL4A4, COL4A5, COL4A6, CYCS, E2F1, E2F2, E2F3, FHIT, FN1, IKBKB, IKBKG, ITGA2, ITGA2B, ITGA3, ITGA6, ITGAV, ITGB1, LAMA1, LAMA2, LAMA3, LAMA4, LAMA5, LAMB1, LAMB2, LAMB3, LAMB4, LAMC1, LAMC2, LAMC3, MAX, MYC, NFKB1, NFKBIA, N…	TRUE
KEGG:05223	Non-small cell lung cancer	0	[-1]	[None]	5	8.92857	0.38096	1	{}	{}	[BRAF, CCND1, FHIT, PIK3CD, PIK3R5]	[AKT1, AKT2, AKT3, ALK, ARAF, BAD, BRAF, CASP9, CCND1, CDK4, CDK6, CDKN2A, E2F1, E2F2, E2F3, EGF, EGFR, EML4, ERBB2, FHIT, FOXO3, GRB2, HRAS, KRAS, MAP2K1, MAP2K2, MAPK1, MAPK3, NRAS, PDPK1, PIK3CA, PIK3CB, PIK3CD, PIK3CG, PIK3R1, PIK3R2, PIK3R3, PIK3R5, PLCG1, PLCG2, PRKCA, PRKCB, PRKCG, RAF1, RARB, RASSF1, RASSF5, RB1, RXRA, RXRB, RXRG, SOS1, SOS2, STK4, TGFA, TP53]	TRUE
KEGG:05230	Central carbon metabolism in cancer	0	[-1]	[None]	6	8.95522	0.286917	1	{}	{}	[FGFR1, KIT, PDGFRB, PGAM1, PIK3CD, PIK3R5]	[AKT1, AKT2, AKT3, EGFR, ERBB2, FGFR1, FGFR2, FGFR3, FLT3, G6PD, GCK, GLS, GLS2, HIF1A, HK1, HK2, HK3, HKDC1, HRAS, IDH1, KIT, KRAS, LDHA, MAP2K1, MAP2K2, MAPK1, MAPK3, MET, MTOR, MYC, NRAS, NTRK1, NTRK3, PDGFRA, PDGFRB, PDHA1, PDHA2, PDHB, PDK1, PFKL, PFKM, PFKP, PGAM1, PGAM2, PGAM4, PIK3CA, PIK3CB, PIK3CD, PIK3CG, PIK3R1, PIK3R2, PIK3R3, PIK3R5, PKM, PTEN, RAF1, RET, SCO2, SIRT3, SIRT6, SLC16A3…	TRUE
KEGG:05231	Choline metabolism in cancer	0	[-1]	[None]	7	6.93069	0.666646	1	{}	{}	[MAPK10, PDGFB, PDGFRB, PIK3CD, PIK3R5, PIP5K1B, WAS]	[AKT1, AKT2, AKT3, CHKA, CHKB, CHPT1, DGKA, DGKB, DGKD, DGKE, DGKG, DGKH, DGKI, DGKK, DGKQ, DGKZ, EGF, EGFR, EIF4EBP1, FOS, GPCPD1, GRB2, HIF1A, HRAS, JMJD7-PLA2G4B, JUN, KRAS, LYPLA1, MAP2K1, MAP2K2, MAPK1, MAPK10, MAPK3, MAPK8, MAPK9, MTOR, NRAS, PCYT1A, PCYT1B, PDGFA, PDGFB, PDGFC, PDGFD, PDGFRA, PDGFRB, PDPK1, PIK3CA, PIK3CB, PIK3CD, PIK3CG, PIK3R1, PIK3R2, PIK3R3, PIK3R5, PIP5K1A, PIP5K1B, P…	TRUE
KEGG:05340	Primary immunodeficiency	0	[-1]	[None]	5	13.5135	0.0624606	1	{}	{}	[BTK, CD79A, IL2RG, LCK, ZAP70]	[ADA, AICDA, AIRE, BLNK, BTK, CD19, CD3D, CD3E, CD4, CD40, CD40LG, CD79A, CD8A, CD8B, CIITA, DCLRE1C, ICOS, IGLL1, IKBKG, IL2RG, IL7R, JAK3, LCK, LOC102723407, ORAI1, PTPRC, RAG1, RAG2, RFX5, RFXANK, RFXAP, TAP1, TAP2, TNFRSF13B, TNFRSF13C, UNG, ZAP70]	TRUE
KEGG:05410	Hypertrophic cardiomyopathy (HCM)	0	[-1]	[None]	8	9.63856	0.152178	1	{}	{}	[CACNA1D, IGF1, ITGA10, ITGA9, ITGAV, ITGB4, ITGB8, SGCD]	[ACE, ACTB, ACTC1, ACTG1, ATP2A2, CACNA1C, CACNA1D, CACNA1F, CACNA1S, CACNA2D1, CACNA2D2, CACNA2D3, CACNA2D4, CACNB1, CACNB2, CACNB3, CACNB4, CACNG1, CACNG2, CACNG3, CACNG4, CACNG5, CACNG6, CACNG7, CACNG8, DAG1, DES, DMD, EMD, IGF1, IL6, ITGA1, ITGA10, ITGA11, ITGA2, ITGA2B, ITGA3, ITGA4, ITGA5, ITGA6, ITGA7, ITGA8, ITGA9, ITGAV, ITGB1, ITGB3, ITGB4, ITGB5, ITGB6, ITGB7, ITGB8, LAMA2, LMNA, MYBPC…	TRUE
KEGG:05414	Dilated cardiomyopathy	0	[-1]	[None]	8	8.88889	0.251568	1	{}	{}	[CACNA1D, IGF1, ITGA10, ITGA9, ITGAV, ITGB4, ITGB8, SGCD]	[ACTB, ACTC1, ACTG1, ADCY1, ADCY2, ADCY3, ADCY4, ADCY5, ADCY6, ADCY7, ADCY8, ADCY9, ADRB1, ATP2A2, CACNA1C, CACNA1D, CACNA1F, CACNA1S, CACNA2D1, CACNA2D2, CACNA2D3, CACNA2D4, CACNB1, CACNB2, CACNB3, CACNB4, CACNG1, CACNG2, CACNG3, CACNG4, CACNG5, CACNG6, CACNG7, CACNG8, DAG1, DES, DMD, EMD, GNAS, IGF1, ITGA1, ITGA10, ITGA11, ITGA2, ITGA2B, ITGA3, ITGA4, ITGA5, ITGA6, ITGA7, ITGA8, ITGA9, ITGAV, I…	TRUE
