# Supplementary material for: Ensemble Modeling Approach Targeting Heterogeneous RNA-Seq data: Application to Melanoma Pseudogenes
Source: Sci Rep. 2017 Dec 11;7:17344. doi: 10.1038/s41598-017-17337-7 (PMC5725464; doi:10.1038/s41598-017-17337-7)
Supplement: Supplementary file 1 — Supplementary Files [file 41598_2017_17337_MOESM1_ESM.zip › Supplementary_Files/8_Models/8_4_LRM_Pathways/8_4_3_IQR_2_5/Supplementary Table 8.4.3.1.xlsx]

## Sheet: ClueGOResults-KEGG_REACTOME_WIK
GOID	GOTerm	Pvalue Rank	GOLevels	GOGroups	Nr. Genes	% Associated Genes	Term PValue	Term PValue Corrected with Bonferroni step down	Group PValue	Group PValue Corrected with Bonferroni step down	Associated Genes Found	All Associated Genes	OverViewTerm
KEGG:05150	Staphylococcus aureus infection	17.3717	[-1]	[Group3, Group63]	25	44.6429	2.06276e-20	4.24929e-18	{Group3=1.3384142995126076E-13, Group63=1.869255534092967E-9}	{Group3=1.3651825855028597E-11, Group63=1.869255534092967E-7}	[C1QA, C1QB, C1QC, C1R, C1S, C2, C3, C5AR1, CFH, CFI, DSG1, FCGR2C, HLA-DMA, HLA-DMB, HLA-DOA, HLA-DPA1, HLA-DPB1, HLA-DQA1, HLA-DQB1, HLA-DRA, HLA-DRB1, ITGAL, ITGB2, KRT10, PTAFR]	[C1QA, C1QB, C1QC, C1R, C1S, C2, C3, C3AR1, C4A, C4B, C5, C5AR1, CFB, CFD, CFH, CFI, DSG1, FCAR, FCGR1A, FCGR2A, FCGR2B, FCGR2C, FCGR3A, FCGR3B, FGG, FPR1, FPR2, FPR3, HLA-DMA, HLA-DMB, HLA-DOA, HLA-DOB, HLA-DPA1, HLA-DPB1, HLA-DQA1, HLA-DQA2, HLA-DQB1, HLA-DRA, HLA-DRB1, HLA-DRB3, HLA-DRB4, HLA-DRB5, ICAM1, IL10, ITGAL, ITGAM, ITGB2, KRT10, LOC102723407, MASP1, MASP2, MBL2, PLG, PTAFR, SELP, SEL…	TRUE
KEGG:04514	Cell adhesion molecules (CAMs)	9.18497	[-1]	[Group3]	28	19.7183	3.18621e-12	6.53173e-10	{Group3=1.3384142995126076E-13}	{Group3=1.3651825855028597E-11}	[CD34, CLDN1, CLDN4, ESAM, HLA-B, HLA-C, HLA-DMA, HLA-DMB, HLA-DOA, HLA-DPA1, HLA-DPB1, HLA-DQA1, HLA-DQB1, HLA-DRA, HLA-DRB1, ICAM2, ITGA9, ITGAL, ITGAV, ITGB2, ITGB8, JAM2, MPZ, NEGR1, NRXN2, PTPRF, SDC1, VCAN]	[ALCAM, CADM1, CADM3, CD2, CD22, CD226, CD274, CD276, CD28, CD34, CD4, CD40, CD40LG, CD58, CD6, CD80, CD86, CD8A, CD8B, CD99, CDH1, CDH15, CDH2, CDH3, CDH4, CDH5, CLDN1, CLDN10, CLDN11, CLDN14, CLDN15, CLDN16, CLDN17, CLDN18, CLDN19, CLDN2, CLDN20, CLDN22, CLDN23, CLDN24, CLDN25, CLDN3, CLDN4, CLDN5, CLDN6, CLDN7, CLDN8, CLDN9, CNTN1, CNTN2, CNTNAP1, CNTNAP2, CTLA4, ESAM, F11R, GLG1, HLA-A, HLA-B…	FALSE
WP:558	Complement and Coagulation Cascades	8.63845	[-1]	[Group3, Group63]	18	30.5085	1.12698e-11	2.29904e-09	{Group3=1.3384142995126076E-13, Group63=1.869255534092967E-9}	{Group3=1.3651825855028597E-11, Group63=1.869255534092967E-7}	[C1QA, C1QB, C1QC, C1R, C1S, C2, C3, C5AR1, CFH, CFI, CLU, F3, F5, PLAU, SERPINA1, SERPING1, THBD, VWF]	[APOA2, BDKRB1, C1QA, C1QB, C1QC, C1R, C1S, C2, C3, C3AR1, C4B, C5AR1, C6, C7, C8G, C9, CD46, CD55, CFB, CFD, CFH, CFI, CLTC, CLU, CPB2, CR1, CR2, F10, F12, F13B, F2, F2R, F3, F5, F7, F8, F9, FGB, KLKB1, KNG1, LMAN1, MASP1, MASP2, PLAT, PLAU, PLAUR, PLG, PROC, PROS1, SERPINA1, SERPINA5, SERPINC1, SERPIND1, SERPINE1, SERPINF2, SERPING1, TFPI, THBD, VWF]	TRUE
KEGG:04974	Protein digestion and absorption	7.89807	[-1]	[Group101]	21	23.3333	6.22917e-11	1.26452e-08	{Group101=6.22916580549404E-11}	{Group101=6.291457463548981E-9}	[ATP1B1, ATP1B2, COL11A2, COL13A1, COL14A1, COL15A1, COL17A1, COL1A1, COL1A2, COL22A1, COL2A1, COL3A1, COL5A1, COL6A1, COL6A3, DPP4, KCNQ1, MME, SLC36A1, SLC7A8, SLC9A3]	[ACE2, ATP1A1, ATP1A2, ATP1A3, ATP1A4, ATP1B1, ATP1B2, ATP1B3, ATP1B4, CELA2A, CELA2B, CELA3A, CELA3B, COL10A1, COL11A1, COL11A2, COL12A1, COL13A1, COL14A1, COL15A1, COL17A1, COL18A1, COL1A1, COL1A2, COL21A1, COL22A1, COL24A1, COL27A1, COL2A1, COL3A1, COL4A1, COL4A2, COL4A3, COL4A4, COL4A5, COL4A6, COL5A1, COL5A2, COL5A3, COL6A1, COL6A2, COL6A3, COL6A5, COL6A6, COL7A1, COL9A1, COL9A2, COL9A3, CPA…	TRUE
KEGG:04145	Phagosome	7.56444	[-1]	[Group3]	27	17.5325	1.3496e-10	2.7262e-08	{Group3=1.3384142995126076E-13}	{Group3=1.3651825855028597E-11}	[C1R, C3, CD14, CD36, CORO1A, DYNC1LI2, EEA1, FCGR2C, HLA-B, HLA-C, HLA-DMA, HLA-DMB, HLA-DOA, HLA-DPA1, HLA-DPB1, HLA-DQA1, HLA-DQB1, HLA-DRA, HLA-DRB1, ITGAV, ITGB2, MSR1, NCF1, NCF2, STX7, TUBA4A, TUBB6]	[ACTB, ACTG1, ATP6AP1, ATP6V0A1, ATP6V0A2, ATP6V0A4, ATP6V0B, ATP6V0C, ATP6V0D1, ATP6V0D2, ATP6V0E1, ATP6V0E2, ATP6V1A, ATP6V1B1, ATP6V1B2, ATP6V1C1, ATP6V1C2, ATP6V1D, ATP6V1E1, ATP6V1E2, ATP6V1F, ATP6V1G1, ATP6V1G2, ATP6V1G3, ATP6V1H, C1R, C3, CALR, CANX, CD14, CD209, CD36, CLEC4M, CLEC7A, COLEC11, COLEC12, COMP, CORO1A, CTSL, CTSS, CYBA, CYBB, DYNC1H1, DYNC1I1, DYNC1I2, DYNC1LI1, DYNC1LI2, DYN…	FALSE
KEGG:04610	Complement and coagulation cascades	7.38557	[-1]	[Group3, Group63]	18	26.087	2.04753e-10	4.11553e-08	{Group3=1.3384142995126076E-13, Group63=1.869255534092967E-9}	{Group3=1.3651825855028597E-11, Group63=1.869255534092967E-7}	[C1QA, C1QB, C1QC, C1R, C1S, C2, C3, C5AR1, CFH, CFI, F13A1, F3, F5, PLAU, SERPINA1, SERPING1, THBD, VWF]	[A2M, BDKRB1, BDKRB2, C1QA, C1QB, C1QC, C1R, C1S, C2, C3, C3AR1, C4A, C4B, C4BPA, C4BPB, C5, C5AR1, C6, C7, C8A, C8B, C8G, C9, CD46, CD55, CD59, CFB, CFD, CFH, CFI, CPB2, CR1, CR2, F10, F11, F12, F13A1, F13B, F2, F2R, F3, F5, F7, F8, F9, FGA, FGB, FGG, KLKB1, KNG1, MASP1, MASP2, MBL2, PLAT, PLAU, PLAUR, PLG, PROC, PROS1, SERPINA1, SERPINA5, SERPINC1, SERPIND1, SERPINE1, SERPINF2, SERPING1, TFPI, …	FALSE
KEGG:05416	Viral myocarditis	5.70196	[-1]	[Group3]	15	25.4237	9.93146e-09	1.98629e-06	{Group3=1.3384142995126076E-13}	{Group3=1.3651825855028597E-11}	[CASP3, CCND1, HLA-B, HLA-C, HLA-DMA, HLA-DMB, HLA-DOA, HLA-DPA1, HLA-DPB1, HLA-DQA1, HLA-DQB1, HLA-DRA, HLA-DRB1, ITGAL, ITGB2]	[ABL1, ABL2, ACTB, ACTG1, BID, CASP3, CASP8, CASP9, CAV1, CCND1, CD28, CD40, CD40LG, CD55, CD80, CD86, CXADR, CYCS, DAG1, DMD, EIF4G1, EIF4G2, EIF4G3, FYN, HLA-A, HLA-B, HLA-C, HLA-DMA, HLA-DMB, HLA-DOA, HLA-DOB, HLA-DPA1, HLA-DPB1, HLA-DQA1, HLA-DQA2, HLA-DQB1, HLA-DRA, HLA-DRB1, HLA-DRB3, HLA-DRB4, HLA-DRB5, HLA-E, HLA-F, HLA-G, ICAM1, ITGAL, ITGB2, LAMA2, LOC102723407, MYH6, MYH7, PRF1, RAC1, …	FALSE
KEGG:04512	ECM-receptor interaction	5.24561	[-1]	[Group76]	17	20.7317	2.85456e-08	5.68057e-06	{Group76=1.51931725220112E-8}	{Group76=1.5041240796791088E-6}	[CD36, COL1A1, COL1A2, COL2A1, COL6A1, COL6A3, ITGA10, ITGA9, ITGAV, ITGB4, ITGB8, LAMA3, LAMB3, LAMC3, SDC1, SV2A, VWF]	[AGRN, CD36, CD44, CD47, CHAD, COL1A1, COL1A2, COL2A1, COL4A1, COL4A2, COL4A3, COL4A4, COL4A5, COL4A6, COL6A1, COL6A2, COL6A3, COL6A5, COL6A6, COL9A1, COL9A2, COL9A3, COMP, DAG1, FN1, GP1BA, GP1BB, GP5, GP6, GP9, HMMR, HSPG2, IBSP, ITGA1, ITGA10, ITGA11, ITGA2, ITGA2B, ITGA3, ITGA4, ITGA5, ITGA6, ITGA7, ITGA8, ITGA9, ITGAV, ITGB1, ITGB3, ITGB4, ITGB5, ITGB6, ITGB7, ITGB8, LAMA1, LAMA2, LAMA3, LAM…	TRUE
KEGG:05140	Leishmaniasis	5.20104	[-1]	[Group3]	16	21.9178	3.17904e-08	6.29449e-06	{Group3=1.3384142995126076E-13}	{Group3=1.3651825855028597E-11}	[C3, FCGR2C, HLA-DMA, HLA-DMB, HLA-DOA, HLA-DPA1, HLA-DPB1, HLA-DQA1, HLA-DQB1, HLA-DRA, HLA-DRB1, ITGB2, NCF1, NCF2, PTGS2, PTPN6]	[C3, CR1, CYBA, ELK1, FCGR1A, FCGR2A, FCGR2C, FCGR3A, FCGR3B, FOS, HLA-DMA, HLA-DMB, HLA-DOA, HLA-DOB, HLA-DPA1, HLA-DPB1, HLA-DQA1, HLA-DQA2, HLA-DQB1, HLA-DRA, HLA-DRB1, HLA-DRB3, HLA-DRB4, HLA-DRB5, IFNG, IFNGR1, IFNGR2, IL10, IL12A, IL12B, IL1A, IL1B, IL4, IRAK1, IRAK4, ITGA4, ITGAM, ITGB1, ITGB2, JAK1, JAK2, JUN, LOC102723407, MAP3K7, MAPK1, MAPK11, MAPK12, MAPK13, MAPK14, MAPK3, MARCKSL1, M…	FALSE
KEGG:05332	Graft-versus-host disease	4.96689	[-1]	[Group3]	12	29.2683	5.47834e-08	1.07923e-05	{Group3=1.3384142995126076E-13}	{Group3=1.3651825855028597E-11}	[HLA-B, HLA-C, HLA-DMA, HLA-DMB, HLA-DOA, HLA-DPA1, HLA-DPB1, HLA-DQA1, HLA-DQB1, HLA-DRA, HLA-DRB1, KLRD1]	[CD28, CD80, CD86, FAS, FASLG, GZMB, HLA-A, HLA-B, HLA-C, HLA-DMA, HLA-DMB, HLA-DOA, HLA-DOB, HLA-DPA1, HLA-DPB1, HLA-DQA1, HLA-DQA2, HLA-DQB1, HLA-DRA, HLA-DRB1, HLA-DRB3, HLA-DRB4, HLA-DRB5, HLA-E, HLA-F, HLA-G, IFNG, IL1A, IL1B, IL2, IL6, KIR2DL1, KIR2DL2, KIR2DL3, KIR2DL5A, KIR3DL1, KIR3DL2, KLRC1, KLRD1, PRF1, TNF]	FALSE
KEGG:04940	Type I diabetes mellitus	4.71348	[-1]	[Group3]	12	27.907	9.86878e-08	1.93428e-05	{Group3=1.3384142995126076E-13}	{Group3=1.3651825855028597E-11}	[CPE, HLA-B, HLA-C, HLA-DMA, HLA-DMB, HLA-DOA, HLA-DPA1, HLA-DPB1, HLA-DQA1, HLA-DQB1, HLA-DRA, HLA-DRB1]	[CD28, CD80, CD86, CPE, FAS, FASLG, GAD1, GAD2, GZMB, HLA-A, HLA-B, HLA-C, HLA-DMA, HLA-DMB, HLA-DOA, HLA-DOB, HLA-DPA1, HLA-DPB1, HLA-DQA1, HLA-DQA2, HLA-DQB1, HLA-DRA, HLA-DRB1, HLA-DRB3, HLA-DRB4, HLA-DRB5, HLA-E, HLA-F, HLA-G, HSPD1, ICA1, IFNG, IL12A, IL12B, IL1A, IL1B, IL2, INS, LTA, PRF1, PTPRN, PTPRN2, TNF]	FALSE
WP:2328	Allograft Rejection	4.69483	[-1]	[Group3]	16	20.2532	1.03546e-07	2.01914e-05	{Group3=1.3384142995126076E-13}	{Group3=1.3651825855028597E-11}	[C3, CASP3, CASP7, COL5A1, CXCL12, HLA-B, HLA-C, HLA-DMA, HLA-DMB, HLA-DOA, HLA-DPA1, HLA-DPB1, HLA-DQA1, HLA-DQB1, HLA-DRA, HLA-DRB1]	[ABCB1, AGTR1, BHMT2, C3, C4A, C5, CASP3, CASP7, CASP8, CASP9, CCL19, CCL21, CD28, CD40, CD40LG, CD80, CD86, COL5A1, CSNK2A2, CTLA4, CXCL11, CXCL12, CXCL13, CXCL8, CXCL9, CXCR5, FAS, FASLG, FOXP3, GABPA, GDNF, GNLY, GZMB, HARS, HLA-A, HLA-B, HLA-C, HLA-DMA, HLA-DMB, HLA-DOA, HLA-DOB, HLA-DPA1, HLA-DPB1, HLA-DQA1, HLA-DQA2, HLA-DQB1, HLA-DRA, HLA-DRB1, HLA-DRB5, HLA-E, HLA-F, HLA-G, IFNG, IL10, IL…	FALSE
KEGG:05330	Allograft rejection	4.36005	[-1]	[Group3]	11	28.9474	2.24983e-07	4.36466e-05	{Group3=1.3384142995126076E-13}	{Group3=1.3651825855028597E-11}	[HLA-B, HLA-C, HLA-DMA, HLA-DMB, HLA-DOA, HLA-DPA1, HLA-DPB1, HLA-DQA1, HLA-DQB1, HLA-DRA, HLA-DRB1]	[CD28, CD40, CD40LG, CD80, CD86, FAS, FASLG, GZMB, HLA-A, HLA-B, HLA-C, HLA-DMA, HLA-DMB, HLA-DOA, HLA-DOB, HLA-DPA1, HLA-DPB1, HLA-DQA1, HLA-DQA2, HLA-DQB1, HLA-DRA, HLA-DRB1, HLA-DRB3, HLA-DRB4, HLA-DRB5, HLA-E, HLA-F, HLA-G, IFNG, IL10, IL12A, IL12B, IL2, IL4, IL5, LOC102723407, PRF1, TNF]	FALSE
KEGG:05310	Asthma	4.30137	[-1]	[Group3]	10	32.2581	2.58862e-07	4.99604e-05	{Group3=1.3384142995126076E-13}	{Group3=1.3651825855028597E-11}	[FCER1G, HLA-DMA, HLA-DMB, HLA-DOA, HLA-DPA1, HLA-DPB1, HLA-DQA1, HLA-DQB1, HLA-DRA, HLA-DRB1]	[CCL11, CD40, CD40LG, EPX, FCER1A, FCER1G, HLA-DMA, HLA-DMB, HLA-DOA, HLA-DOB, HLA-DPA1, HLA-DPB1, HLA-DQA1, HLA-DQA2, HLA-DQB1, HLA-DRA, HLA-DRB1, HLA-DRB3, HLA-DRB4, HLA-DRB5, IL10, IL13, IL3, IL4, IL5, IL9, LOC102723407, MS4A2, PRG2, RNASE3, TNF]	FALSE
WP:306	Focal Adhesion	4.26932	[-1]	[Group61, Group76]	25	13.089	2.80142e-07	5.37873e-05	{Group61=4.521953091107464E-5, Group76=1.51931725220112E-8}	{Group61=0.0043410749674631655, Group76=1.5041240796791088E-6}	[BRAF, CCND1, CCND2, COL11A2, COL1A1, COL1A2, COL2A1, COL3A1, COL5A1, ITGA10, ITGA9, ITGAL, ITGAV, ITGB2, ITGB4, ITGB8, LAMA3, LAMB3, LAMC3, MAPK4, MAPK6, PDGFB, PDGFRB, SEPP1, VWF]	[ACTB, ACTG1, ACTN1, AKT1, AKT2, AKT3, ARAF, ARHGAP5, BAD, BCAR1, BCL2, BIRC2, BIRC3, BLK, BRAF, CAPN1, CAV1, CAV2, CAV3, CCND1, CCND2, CCND3, CDC42, CHAD, COL11A1, COL11A2, COL1A1, COL1A2, COL2A1, COL3A1, COL4A1, COL4A2, COL4A4, COL4A6, COL5A1, COL5A2, COL5A3, COL6A2, COMP, CRK, CTNNB1, DIAPH1, DOCK1, EGF, EGFR, ELK1, ERBB2, FARP2, FGR, FIGF, FLNA, FLT1, FN1, FYN, GRB2, GSK3B, HCK, HGF, HRAS, IB…	TRUE
KEGG:05323	Rheumatoid arthritis	3.17199	[-1]	[Group3]	15	16.6667	3.5235e-06	0.000672989	{Group3=1.3384142995126076E-13}	{Group3=1.3651825855028597E-11}	[CXCL1, CXCL12, HLA-DMA, HLA-DMB, HLA-DOA, HLA-DPA1, HLA-DPB1, HLA-DQA1, HLA-DQB1, HLA-DRA, HLA-DRB1, IL11, ITGAL, ITGB2, LTB]	[ACP5, ANGPT1, ATP6AP1, ATP6V0A1, ATP6V0A2, ATP6V0A4, ATP6V0B, ATP6V0C, ATP6V0D1, ATP6V0D2, ATP6V0E1, ATP6V0E2, ATP6V1A, ATP6V1B1, ATP6V1B2, ATP6V1C1, ATP6V1C2, ATP6V1D, ATP6V1E1, ATP6V1E2, ATP6V1F, ATP6V1G1, ATP6V1G2, ATP6V1G3, ATP6V1H, CCL2, CCL20, CCL3, CCL3L1, CCL3L3, CCL5, CD28, CD80, CD86, CSF1, CSF2, CTLA4, CTSK, CTSL, CXCL1, CXCL12, CXCL5, CXCL6, CXCL8, FLT1, FOS, HLA-DMA, HLA-DMB, HLA-DO…	FALSE
WP:2431	Spinal Cord Injury	2.9243	[-1]	[Group32]	17	14.4068	6.26531e-06	0.00119041	{Group32=6.2653107580405E-6}	{Group32=6.140004542879691E-4}	[AQP1, C1QB, CASP3, CCND1, CHST11, COL2A1, CXCL1, CXCL10, FCGR2C, GJA1, LTB, MMP9, PTGS2, PTPRZ1, SLIT3, SOX9, VCAN]	[ACAN, AIF1, ANXA1, APEX1, AQP1, AQP4, ARG1, BCAN, BDNF, BTG2, C1QB, C5, CASP3, CCL2, CCND1, CCNG1, CCR2, CD47, CDC42, CDK1, CDK2, CDK4, CDKN1B, CHST11, COL2A1, COL4A1, CSPG4, CXCL1, CXCL10, CXCL2, CXCL8, E2F1, E2F5, EFNB2, EGFR, EGR1, EPHA4, FCGR2A, FCGR2C, FKBP1A, FOS, FOXO3, GADD45A, GAP43, GDNF, GFAP, GJA1, GRIN1, ICAM1, IFNG, IL1A, IL1B, IL1R1, IL2, IL4, IL6, KLK8, LEP, LGALS3, LILRB2, LILRB…	TRUE
KEGG:05166	HTLV-I infection	2.83139	[-1]	[Group3]	27	10.4651	7.80089e-06	0.00147437	{Group3=1.3384142995126076E-13}	{Group3=1.3651825855028597E-11}	[CCND1, CCND2, CDC20, CDC27, FOSL1, FZD1, HLA-B, HLA-C, HLA-DMA, HLA-DMB, HLA-DOA, HLA-DPA1, HLA-DPB1, HLA-DQA1, HLA-DQB1, HLA-DRA, HLA-DRB1, IL2RG, ITGAL, ITGB2, LCK, PDGFB, PDGFRB, POLE2, RAN, SPI1, WNT9A]	[ADCY1, ADCY2, ADCY3, ADCY4, ADCY5, ADCY6, ADCY7, ADCY8, ADCY9, AKT1, AKT2, AKT3, ANAPC1, ANAPC10, ANAPC11, ANAPC2, ANAPC4, ANAPC5, ANAPC7, APC, APC2, ATF1, ATF2, ATF3, ATF4, ATM, ATR, BAX, BCL2L1, BUB1B, BUB3, CALR, CANX, CCNB2, CCND1, CCND2, CCND3, CD3D, CD3E, CD3G, CD40, CDC16, CDC20, CDC23, CDC26, CDC27, CDK4, CDKN1A, CDKN2A, CDKN2B, CDKN2C, CHEK1, CHEK2, CHUK, CREB1, CREBBP, CREM, CRTC1, CRT…	FALSE
KEGG:05320	Autoimmune thyroid disease	2.81488	[-1]	[Group3]	11	20.7547	8.14642e-06	0.00153153	{Group3=1.3384142995126076E-13}	{Group3=1.3651825855028597E-11}	[HLA-B, HLA-C, HLA-DMA, HLA-DMB, HLA-DOA, HLA-DPA1, HLA-DPB1, HLA-DQA1, HLA-DQB1, HLA-DRA, HLA-DRB1]	[CD28, CD40, CD40LG, CD80, CD86, CGA, CTLA4, FAS, FASLG, GZMB, HLA-A, HLA-B, HLA-C, HLA-DMA, HLA-DMB, HLA-DOA, HLA-DOB, HLA-DPA1, HLA-DPB1, HLA-DQA1, HLA-DQA2, HLA-DQB1, HLA-DRA, HLA-DRB1, HLA-DRB3, HLA-DRB4, HLA-DRB5, HLA-E, HLA-F, HLA-G, IFNA1, IFNA10, IFNA13, IFNA14, IFNA16, IFNA17, IFNA2, IFNA21, IFNA4, IFNA5, IFNA6, IFNA7, IFNA8, IL10, IL2, IL4, IL5, LOC102723407, PRF1, TG, TPO, TSHB, TSHR]	FALSE
KEGG:04612	Antigen processing and presentation	2.5936	[-1]	[Group3]	13	16.8831	1.36319e-05	0.00254916	{Group3=1.3384142995126076E-13}	{Group3=1.3651825855028597E-11}	[CD74, HLA-B, HLA-C, HLA-DMA, HLA-DMB, HLA-DOA, HLA-DPA1, HLA-DPB1, HLA-DQA1, HLA-DQB1, HLA-DRA, HLA-DRB1, KLRD1]	[B2M, CALR, CANX, CD4, CD74, CD8A, CD8B, CIITA, CREB1, CTSB, CTSL, CTSS, HLA-A, HLA-B, HLA-C, HLA-DMA, HLA-DMB, HLA-DOA, HLA-DOB, HLA-DPA1, HLA-DPB1, HLA-DQA1, HLA-DQA2, HLA-DQB1, HLA-DRA, HLA-DRB1, HLA-DRB3, HLA-DRB4, HLA-DRB5, HLA-E, HLA-F, HLA-G, HSP90AA1, HSP90AB1, HSPA1A, HSPA1B, HSPA1L, HSPA2, HSPA4, HSPA5, HSPA6, HSPA8, IFI30, IFNG, KIR2DL1, KIR2DL2, KIR2DL3, KIR2DL4, KIR2DL5A, KIR2DS1, KI…	FALSE
WP:545	Complement Activation	2.4492	[-1]	[Group3, Group63]	7	31.8182	1.91114e-05	0.00355471	{Group3=1.3384142995126076E-13, Group63=1.869255534092967E-9}	{Group3=1.3651825855028597E-11, Group63=1.869255534092967E-7}	[C1QA, C1QB, C1QC, C1R, C1S, C2, C3]	[C1QA, C1QB, C1QC, C1R, C1S, C2, C3, C4A, C4B, C5, C6, C7, C8A, C8B, C8G, C9, CD55, CFB, CFD, CFP, MASP1, MASP2]	FALSE
KEGG:04672	Intestinal immune network for IgA production	2.4245	[-1]	[Group3]	10	20.8333	2.0339e-05	0.00376271	{Group3=1.3384142995126076E-13}	{Group3=1.3651825855028597E-11}	[CXCL12, HLA-DMA, HLA-DMB, HLA-DOA, HLA-DPA1, HLA-DPB1, HLA-DQA1, HLA-DQB1, HLA-DRA, HLA-DRB1]	[AICDA, CCL25, CCL28, CCR10, CCR9, CD28, CD40, CD40LG, CD80, CD86, CXCL12, CXCR4, HLA-DMA, HLA-DMB, HLA-DOA, HLA-DOB, HLA-DPA1, HLA-DPB1, HLA-DQA1, HLA-DQA2, HLA-DQB1, HLA-DRA, HLA-DRB1, HLA-DRB3, HLA-DRB4, HLA-DRB5, ICOS, ICOSLG, IL10, IL15, IL15RA, IL2, IL4, IL5, IL6, ITGA4, ITGB7, LOC102723407, LTBR, MADCAM1, MAP3K14, PIGR, TGFB1, TNFRSF13B, TNFRSF13C, TNFRSF17, TNFSF13, TNFSF13B]	FALSE
KEGG:04151	PI3K-Akt signaling pathway	2.17296	[-1]	[Group76]	31	9.09091	3.64937e-05	0.00671484	{Group76=1.51931725220112E-8}	{Group76=1.5041240796791088E-6}	[CCND1, CCND2, COL1A1, COL1A2, COL2A1, COL6A1, COL6A3, CSF1R, CSF3R, FGF13, FGF7, FGFR1, GNG11, IL2RG, IL3RA, ITGA10, ITGA9, ITGAV, ITGB4, ITGB8, KIT, LAMA3, LAMB3, LAMC3, LPAR1, PDGFB, PDGFRB, PPP2R2B, SYK, VWF, YWHAQ]	[AKT1, AKT2, AKT3, ANGPT1, ANGPT2, ANGPT4, ATF2, ATF4, ATF6B, BAD, BCL2, BCL2L1, BCL2L11, BRCA1, C8orf44-SGK3, CASP9, CCND1, CCND2, CCND3, CCNE1, CCNE2, CD19, CDC37, CDK2, CDK4, CDK6, CDKN1A, CDKN1B, CHAD, CHRM1, CHRM2, CHUK, COL1A1, COL1A2, COL2A1, COL4A1, COL4A2, COL4A3, COL4A4, COL4A5, COL4A6, COL6A1, COL6A2, COL6A3, COL6A5, COL6A6, COL9A1, COL9A2, COL9A3, COMP, CREB1, CREB3, CREB3L1, CREB3L2,…	FALSE
KEGG:04650	Natural killer cell mediated cytotoxicity	2.1577	[-1]	[Group88]	17	12.5926	3.80057e-05	0.00695504	{Group88=3.800568183302685E-5}	{Group88=0.0036865511378036046}	[BRAF, CASP3, CD247, FCER1G, HLA-B, HLA-C, ICAM2, ITGAL, ITGB2, KLRD1, LCK, LCP2, PTPN6, SHC2, SYK, TNFRSF10D, TNFSF10]	[ARAF, BID, BRAF, CASP3, CD244, CD247, CD48, CSF2, FAS, FASLG, FCER1G, FCGR3A, FCGR3B, FYN, GRB2, GZMB, HCST, HLA-A, HLA-B, HLA-C, HLA-E, HLA-G, HRAS, ICAM1, ICAM2, IFNA1, IFNA10, IFNA13, IFNA14, IFNA16, IFNA17, IFNA2, IFNA21, IFNA4, IFNA5, IFNA6, IFNA7, IFNA8, IFNAR1, IFNAR2, IFNB1, IFNG, IFNGR1, IFNGR2, ITGAL, ITGB2, KIR2DL1, KIR2DL2, KIR2DL3, KIR2DL4, KIR2DL5A, KIR2DS1, KIR2DS2, KIR2DS3, KIR2D…	TRUE
KEGG:05152	Tuberculosis	2.10467	[-1]	[Group3]	20	11.236	4.31779e-05	0.00785838	{Group3=1.3384142995126076E-13}	{Group3=1.3651825855028597E-11}	[C3, CASP3, CD14, CD74, CORO1A, EEA1, FCER1G, FCGR2C, HLA-DMA, HLA-DMB, HLA-DOA, HLA-DPA1, HLA-DPB1, HLA-DQA1, HLA-DQB1, HLA-DRA, HLA-DRB1, ITGB2, MALT1, SYK]	[AKT1, AKT2, AKT3, APAF1, ARHGEF12, ATP6AP1, ATP6V0A1, ATP6V0A2, ATP6V0A4, ATP6V0B, ATP6V0C, ATP6V0D1, ATP6V0D2, ATP6V1H, BAD, BAX, BCL10, BCL2, BID, C3, CALM1, CALM2, CALM3, CALML3, CALML5, CALML6, CAMK2A, CAMK2B, CAMK2D, CAMK2G, CAMP, CARD9, CASP10, CASP3, CASP8, CASP9, CD14, CD209, CD74, CEBPB, CEBPG, CIITA, CLEC4E, CLEC4M, CLEC7A, CORO1A, CR1, CREB1, CREBBP, CTSD, CTSS, CYCS, CYP27B1, EEA1, E…	FALSE
KEGG:05133	Pertussis	2.03695	[-1]	[Group105, Group3, Group63]	12	16	5.07423e-05	0.00918436	{Group105=5.7545754842699135E-5, Group3=1.3384142995126076E-13, Group63=1.869255534092967E-9}	{Group105=0.005466846710056418, Group3=1.3651825855028597E-11, Group63=1.869255534092967E-7}	[C1QA, C1QB, C1QC, C1R, C1S, C2, C3, CASP3, CASP7, CD14, ITGB2, SERPING1]	[C1QA, C1QB, C1QC, C1R, C1S, C2, C3, C4A, C4B, C4BPA, C4BPB, C5, CALM1, CALM2, CALM3, CALML3, CALML5, CALML6, CASP1, CASP3, CASP7, CD14, CFL1, CFL2, CXCL5, CXCL6, CXCL8, FOS, GNAI1, GNAI2, GNAI3, IL10, IL12A, IL12B, IL1A, IL1B, IL23A, IL6, IRAK1, IRAK4, IRF1, IRF3, IRF8, ITGA5, ITGAM, ITGB1, ITGB2, JUN, LY96, MAPK1, MAPK10, MAPK11, MAPK12, MAPK13, MAPK14, MAPK3, MAPK8, MAPK9, MYD88, NFKB1, NLRP3,…	TRUE
KEGG:04640	Hematopoietic cell lineage	1.97405	[-1]	[Group87]	13	14.7727	5.89769e-05	0.0106158	{Group87=5.897692525475202E-5}	{Group87=0.00554383097394669}	[CD14, CD34, CD36, CD37, CSF1R, CSF2RA, CSF3R, HLA-DRA, HLA-DRB1, IL11, IL3RA, KIT, MME]	[ANPEP, CD14, CD19, CD1A, CD1B, CD1C, CD1D, CD1E, CD2, CD22, CD24, CD33, CD34, CD36, CD37, CD38, CD3D, CD3E, CD3G, CD4, CD44, CD5, CD55, CD59, CD7, CD8A, CD8B, CD9, CR1, CR2, CSF1, CSF1R, CSF2, CSF2RA, CSF3, CSF3R, DNTT, EPO, EPOR, FCER2, FCGR1A, FLT3, FLT3LG, GP1BA, GP1BB, GP5, GP9, GYPA, HLA-DRA, HLA-DRB1, HLA-DRB3, HLA-DRB4, HLA-DRB5, IL11, IL11RA, IL1A, IL1B, IL1R1, IL1R2, IL2RA, IL3, IL3RA, …	TRUE
KEGG:05321	Inflammatory bowel disease (IBD)	1.96006	[-1]	[Group3]	11	16.9231	6.12472e-05	0.0109633	{Group3=1.3384142995126076E-13}	{Group3=1.3651825855028597E-11}	[GATA3, HLA-DMA, HLA-DMB, HLA-DOA, HLA-DPA1, HLA-DPB1, HLA-DQA1, HLA-DQB1, HLA-DRA, HLA-DRB1, IL2RG]	[FOXP3, GATA3, HLA-DMA, HLA-DMB, HLA-DOA, HLA-DOB, HLA-DPA1, HLA-DPB1, HLA-DQA1, HLA-DQA2, HLA-DQB1, HLA-DRA, HLA-DRB1, HLA-DRB3, HLA-DRB4, HLA-DRB5, IFNG, IFNGR1, IFNGR2, IL10, IL12A, IL12B, IL12RB1, IL12RB2, IL13, IL17A, IL17F, IL18, IL18R1, IL18RAP, IL1A, IL1B, IL2, IL21, IL21R, IL22, IL23A, IL23R, IL2RG, IL4, IL4R, IL5, IL6, JUN, MAF, NFATC1, NFKB1, NOD2, RELA, RORA, RORC, SMAD2, SMAD3, STAT1…	FALSE
KEGG:05322	Systemic lupus erythematosus	1.6261	[-1]	[Group3, Group63]	16	11.8519	0.000132887	0.0236538	{Group3=1.3384142995126076E-13, Group63=1.869255534092967E-9}	{Group3=1.3651825855028597E-11, Group63=1.869255534092967E-7}	[C1QA, C1QB, C1QC, C1R, C1S, C2, C3, HLA-DMA, HLA-DMB, HLA-DOA, HLA-DPA1, HLA-DPB1, HLA-DQA1, HLA-DQB1, HLA-DRA, HLA-DRB1]	[ACTN1, ACTN2, ACTN3, ACTN4, C1QA, C1QB, C1QC, C1R, C1S, C2, C3, C4A, C4B, C5, C6, C7, C8A, C8B, C8G, C9, CD28, CD40, CD40LG, CD80, CD86, CTSG, ELANE, FCGR1A, FCGR2A, FCGR3A, FCGR3B, GRIN2A, GRIN2B, H2AFB1, H2AFB2, H2AFB3, H2AFJ, H2AFV, H2AFX, H2AFY, H2AFY2, H2AFZ, H2BFM, H2BFWT, H3F3A, H3F3B, H3F3C, HIST1H2AA, HIST1H2AB, HIST1H2AC, HIST1H2AD, HIST1H2AE, HIST1H2AG, HIST1H2AH, HIST1H2AI, HIST1H2AJ…	FALSE
KEGG:05200	Pathways in cancer	1.60794	[-1]	[Group76]	33	8.31234	0.000139343	0.0246637	{Group76=1.51931725220112E-8}	{Group76=1.5041240796791088E-6}	[BMP4, BRAF, CASP3, CCND1, CKS2, CSF1R, CSF2RA, CSF3R, CXCL12, DAPK2, FGF13, FGF7, FGFR1, FH, FZD1, GNG11, ITGAV, JUP, KIT, LAMA3, LAMB3, LAMC3, LPAR1, MITF, MMP9, MSH2, PDGFB, PDGFRB, PTGER3, PTGS2, SPI1, WNT9A, ZBTB16]	[ABL1, ADCY1, ADCY2, ADCY3, ADCY4, ADCY5, ADCY6, ADCY7, ADCY8, ADCY9, AGTR1, AKT1, AKT2, AKT3, APC, APC2, APPL1, AR, ARAF, ARHGEF1, ARHGEF11, ARHGEF12, ARNT, ARNT2, AXIN1, AXIN2, BAD, BAX, BCL2, BCL2L1, BCR, BDKRB1, BDKRB2, BID, BIRC2, BIRC3, BIRC5, BIRC7, BIRC8, BMP2, BMP4, BRAF, BRCA2, CASP3, CASP8, CASP9, CBL, CBLB, CBLC, CCDC6, CCNA1, CCND1, CCNE1, CCNE2, CDC42, CDH1, CDK2, CDK4, CDK6, CDKN1A…	FALSE
WP:474	Endochondral Ossification	1.3953	[-1]	[Group59]	10	15.873	0.000228657	0.0402436	{Group59=2.2865676012396243E-4}	{Group59=0.021265078691528508}	[ALPL, BMP7, CHST11, COL2A1, FGFR1, IGF2, MGP, MMP9, PLAU, SOX9]	[ACAN, ADAMTS1, ADAMTS4, ADAMTS5, AKT1, ALPL, BMP6, BMP7, BMPR1A, CAB39, CALM1, CDKN1C, CHST11, COL10A1, COL2A1, CST5, CTSV, DDR2, ENPP1, FGF18, FGF2, FGFR1, FGFR3, FRZB, GH1, GHR, GLI3, HDAC4, HMGCS1, IFT88, IGF1, IGF1R, IGF2, IHH, KIF3A, MEF2C, MGP, MMP13, MMP9, NKX3-2, PLAT, PLAU, PRKACA, PTCH1, PTH, PTH1R, PTHLH, RUNX2, RUNX3, SCIN, SERPINH1, SLC38A2, SOX5, SOX6, SOX9, SPP1, STAT1, STAT5B, TG…	TRUE
KEGG:04510	Focal adhesion	1.3601	[-1]	[Group76]	20	9.90099	0.000249379	0.0436413	{Group76=1.51931725220112E-8}	{Group76=1.5041240796791088E-6}	[BRAF, CCND1, CCND2, COL1A1, COL1A2, COL2A1, COL6A1, COL6A3, ITGA10, ITGA9, ITGAV, ITGB4, ITGB8, LAMA3, LAMB3, LAMC3, PDGFB, PDGFRB, SHC2, VWF]	[ACTB, ACTG1, ACTN1, ACTN2, ACTN3, ACTN4, AKT1, AKT2, AKT3, ARHGAP35, ARHGAP5, BAD, BCAR1, BCL2, BIRC2, BIRC3, BRAF, CAPN2, CAV1, CAV2, CAV3, CCND1, CCND2, CCND3, CDC42, CHAD, COL1A1, COL1A2, COL2A1, COL4A1, COL4A2, COL4A3, COL4A4, COL4A5, COL4A6, COL6A1, COL6A2, COL6A3, COL6A5, COL6A6, COL9A1, COL9A2, COL9A3, COMP, CRK, CRKL, CTNNB1, DIAPH1, DOCK1, EGF, EGFR, ELK1, ERBB2, FIGF, FLNA, FLNB, FLNC,…	FALSE
KEGG:05145	Toxoplasmosis	1.22624	[-1]	[Group3]	14	11.8644	0.00034136	0.0593966	{Group3=1.3384142995126076E-13}	{Group3=1.3651825855028597E-11}	[CASP3, GNAO1, HLA-DMA, HLA-DMB, HLA-DOA, HLA-DPA1, HLA-DPB1, HLA-DQA1, HLA-DQB1, HLA-DRA, HLA-DRB1, LAMA3, LAMB3, LAMC3]	[AKT1, AKT2, AKT3, ALOX5, BAD, BCL2, BCL2L1, BIRC2, BIRC3, BIRC7, BIRC8, CASP3, CASP8, CASP9, CCR5, CD40, CD40LG, CHUK, CIITA, CYCS, GNAI1, GNAI2, GNAI3, GNAO1, HLA-DMA, HLA-DMB, HLA-DOA, HLA-DOB, HLA-DPA1, HLA-DPB1, HLA-DQA1, HLA-DQA2, HLA-DQB1, HLA-DRA, HLA-DRB1, HLA-DRB3, HLA-DRB4, HLA-DRB5, HSPA1A, HSPA1B, HSPA1L, HSPA2, HSPA6, HSPA8, IFNG, IFNGR1, IFNGR2, IKBKB, IKBKG, IL10, IL10RA, IL10RB, …	FALSE
WP:23	B Cell Receptor Signaling Pathway	0.975979	[-1]	[Group2]	12	12.3711	0.000610907	0.105687	{Group2=6.70956625839734E-4}	{Group2=0.06172800957725553}	[BRAF, CD79A, CD79B, HCLS1, INPP5D, LCK, MALT1, MAP4K1, MAPK4, PIP5K1B, PTPN6, SYK]	[AKT1, ATF2, BCL10, BCL6, BLK, BLNK, BRAF, BTK, CAMK2A, CARD11, CBL, CD19, CD22, CD79A, CD79B, CD81, CDC42, CHUK, CR2, CREB1, CRK, CRKL, DAPP1, E2F3, ELK1, ETS1, FOXO1, FYN, GAB1, GAB2, GRB2, GSK3A, GSK3B, GTF2I, HCLS1, HRAS, IKBKB, IKBKG, ILF2, INPP5D, IRF4, JUN, KLF11, LAT2, LCK, LYN, MALT1, MAP2K1, MAP2K2, MAP2K6, MAP3K7, MAP4K1, MAPK1, MAPK14, MAPK4, MAPK8, MAPK9, MAX, MEF2C, MEF2D, MYC, NCK1…	TRUE
WP:2848	Differentiation Pathway	0.926741	[-1]	[Group41]	8	16.6667	0.000688225	0.118375	{Group41=0.01084042422978667}	{Group41=0.8780743626127203}	[BMP4, CSF1R, DKK1, IL11, KIT, NT5E, PDGFB, TF]	[ALK, BMP4, CNTF, CSF1, CSF1R, CXCR1, DKK1, EGF, EPO, FGF1, FGF10, FGF2, FGF4, FGF8, FLT3LG, FST, GDF5, HGF, IGF1, IL11, IL3, IL6, IL6R, INHBA, INS, KIT, KITLG, LEFTY1, NODAL, NOG, NOTCH1, NT5E, NTF4, PDGFA, PDGFB, SHH, TF, TGFB1, TGFB3, TNFSF11, TPO, VEGFA, WNT1, WNT2, WNT2B, WNT3A, WNT5A, WNT7B]	TRUE
WP:2064	Neural Crest Differentiation	0.822122	[-1]	[Group21]	12	11.8812	0.000880809	0.150618	{Group21=8.808090029763597E-4}	{Group21=0.08015361927084873}	[BMP4, BMP7, COL11A2, COL2A1, FGFR1, LHX2, MITF, MPZ, NOTCH3, SNAI2, SOX9, ZIC1]	[ASCL1, AXIN1, AXIN2, BMP4, BMP7, CDH1, CDH2, CDH6, CDH7, COL11A2, COL2A1, CTBP2, CTNNB1, DCT, DLL1, DLL3, DLL4, DLX5, DMBX1, DVL1, DVL2, DVL3, ETS1, FGF19, FGF2, FGF8, FGFR1, FGFR2, FGFR3, FOXD3, FZD3, GBX2, GFAP, GJB1, GSK3B, HAND1, HDAC1, HDAC10, HDAC11, HDAC2, HDAC3, HDAC4, HDAC5, HDAC6, HDAC7, HDAC8, HDAC9, HES1, HES5, HEY2, HOXA1, HOXB1, ID1, ISL1, ITGB1, LHX1, LHX2, LHX5, MBP, MIA, MITF, M…	TRUE
KEGG:04810	Regulation of actin cytoskeleton	0.606841	[-1]	[Group61, Group76]	19	8.87851	0.00145449	0.247263	{Group61=4.521953091107464E-5, Group76=1.51931725220112E-8}	{Group61=0.0043410749674631655, Group76=1.5041240796791088E-6}	[BRAF, CD14, FGD3, FGF13, FGF7, FGFR1, ITGA10, ITGA9, ITGAL, ITGAV, ITGB2, ITGB4, ITGB8, MYH14, PDGFB, PDGFRB, PIP5K1B, SSH1, WAS]	[ABI2, ACTB, ACTG1, ACTN1, ACTN2, ACTN3, ACTN4, APC, APC2, ARAF, ARHGAP35, ARHGEF1, ARHGEF12, ARHGEF4, ARHGEF6, ARHGEF7, ARPC1A, ARPC1B, ARPC2, ARPC3, ARPC4, ARPC5, ARPC5L, BAIAP2, BCAR1, BDKRB1, BDKRB2, BRAF, BRK1, CD14, CDC42, CFL1, CFL2, CHRM1, CHRM2, CHRM3, CHRM4, CHRM5, CRK, CRKL, CYFIP1, CYFIP2, DIAPH1, DIAPH2, DIAPH3, DOCK1, EGF, EGFR, ENAH, EZR, F2, F2R, FGD1, FGD3, FGF1, FGF10, FGF11, FG…	FALSE
WP:2804	Hair Follicle Development: Induction (Part 1 of 3)	0.601244	[-1]	[Group40]	7	16.6667	0.00148207	0.25047	{Group40=0.0014820733074832285}	{Group40=0.13338659767349056}	[BMP4, FGF7, FGFR1, FZD1, GJB6, KRT10, VCAN]	[BMP4, BMPR1A, CDH3, CHUK, CTGF, CTNNB1, DKK4, DVL1, EDA, EDAR, EGF, EGFR, FGF20, FGF7, FGFR1, FGFR2, FOXI3, FST, FZD1, GJB6, GSK3B, IKBKB, INHBA, IVL, KRT10, LEF1, LRP5, LRP6, MSX2, MYC, NFKB1, NFKBIB, NOG, PTCH1, SHH, SMO, SP5, TCF3, TP63, VCAN, WNT10A, WNT10B]	TRUE
KEGG:04390	Hippo signaling pathway	0.543746	[-1]	[Group82]	15	9.74026	0.00170194	0.285926	{Group82=0.0017019406651007085}	{Group82=0.15147271919396307}	[BMP4, BMP7, BMP8B, CCND1, CCND2, DLG3, FZD1, ITGB2, MOB1A, PPP2R2B, SNAI2, STK3, TP53BP2, WNT9A, YWHAQ]	[ACTB, ACTG1, AFP, AJUBA, AMH, AMOT, APC, APC2, AREG, AXIN1, AXIN2, BBC3, BIRC2, BIRC5, BMP2, BMP4, BMP5, BMP6, BMP7, BMP8A, BMP8B, BMPR1A, BMPR1B, BMPR2, BTRC, CCND1, CCND2, CCND3, CDH1, CRB1, CRB2, CSNK1D, CSNK1E, CTGF, CTNNA1, CTNNA2, CTNNA3, CTNNB1, DLG1, DLG2, DLG3, DLG4, DVL1, DVL2, DVL3, FBXW11, FGF1, FRMD1, FRMD6, FZD1, FZD10, FZD2, FZD3, FZD4, FZD5, FZD6, FZD7, FZD8, FZD9, GDF5, GDF6, GD…	TRUE
KEGG:05134	Legionellosis	0.540003	[-1]	[Group105, Group2, Group24, Group63]	8	14.5455	0.00172695	0.288401	{Group105=5.7545754842699135E-5, Group2=6.70956625839734E-4, Group24=0.04187349046423774, Group63=1.869255534092967E-9}	{Group105=0.005466846710056418, Group2=0.06172800957725553, Group24=1.0, Group63=1.869255534092967E-7}	[C3, CASP3, CASP7, CD14, CXCL1, CXCL3, ITGB2, NAIP]	[APAF1, ARF1, BCL2L13, BNIP3, C3, CASP1, CASP3, CASP7, CASP8, CASP9, CD14, CLK1, CR1, CXCL1, CXCL2, CXCL3, CXCL8, CYCS, EEF1A1, EEF1A2, EEF1G, HBS1L, HSF1, HSPA1A, HSPA1B, HSPA1L, HSPA2, HSPA6, HSPA8, HSPD1, IL12A, IL12B, IL18, IL1B, IL6, ITGAM, ITGB2, MYD88, NAIP, NFKB1, NFKB2, NFKBIA, NLRC4, PYCARD, RAB1A, RAB1B, RELA, SAR1A, SAR1B, SEC22B, TLR2, TLR4, TLR5, TNF, VCP]	TRUE
KEGG:04115	p53 signaling pathway	0.481913	[-1]	[Group18]	9	13.0435	0.001986	0.329676	{Group18=0.3192722750187262}	{Group18=1.0}	[ADGRB1, CASP3, CCND1, CCND2, GTSE1, IGFBP3, RCHY1, SERPINB5, SFN]	[ADGRB1, APAF1, ATM, ATR, BAX, BBC3, BID, CASP3, CASP8, CASP9, CCNB1, CCNB2, CCNB3, CCND1, CCND2, CCND3, CCNE1, CCNE2, CCNG1, CCNG2, CD82, CDK1, CDK2, CDK4, CDK6, CDKN1A, CDKN2A, CHEK1, CHEK2, CYCS, DDB2, EI24, FAS, GADD45A, GADD45B, GADD45G, GORAB, GTSE1, IGF1, IGFBP3, MDM2, MDM4, PERP, PIDD1, PMAIP1, PPM1D, PTEN, RCHY1, RFWD2, RPRM, RRM2, RRM2B, SERPINB5, SERPINE1, SESN1, SESN2, SESN3, SFN, SHI…	TRUE
WP:322	Osteoblast Signaling	0.471712	[-1]	[Group61]	4	28.5714	0.00204552	0.337511	{Group61=4.521953091107464E-5}	{Group61=0.0043410749674631655}	[COL1A1, ITGAV, PDGFB, PDGFRB]	[BGLAP, COL1A1, FGF23, IBSP, ITGAV, ITGB3, PDGFB, PDGFRA, PDGFRB, PTH, PTH1R, SLC17A2, TNFRSF11B, TNFSF11]	FALSE
KEGG:04964	Proximal tubule bicarbonate reclamation	0.461205	[-1]	[Group99]	5	21.7391	0.00210839	0.345776	{Group99=0.23409765118703793}	{Group99=1.0}	[AQP1, ATP1B1, ATP1B2, CA2, SLC9A3]	[AQP1, ATP1A1, ATP1A2, ATP1A3, ATP1A4, ATP1B1, ATP1B2, ATP1B3, ATP1B4, CA2, CA4, FXYD2, GLS, GLS2, GLUD1, GLUD2, MDH1, PCK1, PCK2, SLC25A10, SLC38A3, SLC4A4, SLC9A3]	TRUE
WP:185	Integrin-mediated Cell Adhesion	0.328134	[-1]	[Group61, Group76]	11	10.8911	0.0028819	0.46975	{Group61=4.521953091107464E-5, Group76=1.51931725220112E-8}	{Group61=0.0043410749674631655, Group76=1.5041240796791088E-6}	[BRAF, ITGA10, ITGA9, ITGAL, ITGAV, ITGB2, ITGB4, ITGB8, MAPK4, MAPK6, SEPP1]	[AKT1, AKT2, AKT3, ARAF, ARHGEF7, BCAR1, BRAF, CAPN1, CAPN10, CAPN11, CAPN2, CAPN3, CAPN5, CAPN6, CAPN7, CAPN9, CAPNS1, CAV1, CAV2, CAV3, CDC42, CRK, CSK, DOCK1, FYN, GIT2, GRB2, HRAS, ILK, ITGA1, ITGA10, ITGA11, ITGA2, ITGA2B, ITGA3, ITGA4, ITGA5, ITGA6, ITGA7, ITGA8, ITGA9, ITGAD, ITGAE, ITGAL, ITGAM, ITGAV, ITGAX, ITGB1, ITGB2, ITGB3, ITGB4, ITGB5, ITGB6, ITGB7, ITGB8, LOC100505984, MAP2K1, MA…	FALSE
KEGG:05146	Amoebiasis	0.328134	[-1]	[Group105, Group2]	11	10.8911	0.0028819	0.46975	{Group105=5.7545754842699135E-5, Group2=6.70956625839734E-4}	{Group105=0.005466846710056418, Group2=0.06172800957725553}	[ARG2, CASP3, CD14, COL1A1, COL1A2, COL3A1, CXCL1, ITGB2, LAMA3, LAMB3, LAMC3]	[ACTN1, ACTN2, ACTN3, ACTN4, ADCY1, ARG1, ARG2, C8A, C8B, C8G, C9, CASP3, CD14, CD1D, COL1A1, COL1A2, COL3A1, COL4A1, COL4A2, COL4A3, COL4A4, COL4A5, COL4A6, CSF2, CTSG, CXCL1, CXCL8, FN1, GNA11, GNA14, GNA15, GNAL, GNAQ, GNAS, HSPB1, IFNG, IL10, IL12A, IL12B, IL1B, IL1R1, IL1R2, IL6, ITGAM, ITGB2, LAMA1, LAMA2, LAMA3, LAMA4, LAMA5, LAMB1, LAMB2, LAMB3, LAMB4, LAMC1, LAMC2, LAMC3, LOC102723407, M…	FALSE
KEGG:05412	Arrhythmogenic right ventricular cardiomyopathy (ARVC)	0.28091	[-1]	[Group76]	9	12.1622	0.00323277	0.523709	{Group76=1.51931725220112E-8}	{Group76=1.5041240796791088E-6}	[CACNA1D, DSP, GJA1, ITGA10, ITGA9, ITGAV, ITGB4, ITGB8, JUP]	[ACTB, ACTG1, ACTN1, ACTN2, ACTN3, ACTN4, ATP2A2, CACNA1C, CACNA1D, CACNA1F, CACNA1S, CACNA2D1, CACNA2D2, CACNA2D3, CACNA2D4, CACNB1, CACNB2, CACNB3, CACNB4, CACNG1, CACNG2, CACNG3, CACNG4, CACNG5, CACNG6, CACNG7, CACNG8, CDH2, CTNNA1, CTNNA2, CTNNA3, CTNNB1, DAG1, DES, DMD, DSC2, DSG2, DSP, EMD, GJA1, ITGA1, ITGA10, ITGA11, ITGA2, ITGA2B, ITGA3, ITGA4, ITGA5, ITGA6, ITGA7, ITGA8, ITGA9, ITGAV, I…	FALSE
WP:2118	Arrhythmogenic Right Ventricular Cardiomyopathy	0.243757	[-1]	[Group76]	9	12	0.00354337	0.570483	{Group76=1.51931725220112E-8}	{Group76=1.5041240796791088E-6}	[CACNA1D, DSP, GJA1, ITGA10, ITGA9, ITGAV, ITGB4, ITGB8, JUP]	[ACTB, ACTG1, ACTN1, ACTN2, ACTN3, ACTN4, ATP2A2, CACNA1C, CACNA1D, CACNA1F, CACNA1S, CACNA2D1, CACNA2D2, CACNA2D3, CACNA2D4, CACNB1, CACNB2, CACNB3, CACNB4, CACNG1, CACNG2, CACNG3, CACNG4, CACNG5, CACNG6, CACNG7, CACNG8, CDH2, CTNNA1, CTNNA2, CTNNA3, CTNNB1, DAG1, DES, DMD, DSC2, DSG2, DSP, EMD, GJA1, ITGA1, ITGA10, ITGA11, ITGA2, ITGA2B, ITGA3, ITGA4, ITGA5, ITGA6, ITGA7, ITGA8, ITGA9, ITGAV, I…	FALSE
WP:619	Type II interferon signaling (IFNG)	0.226884	[-1]	[Group67]	6	16.2162	0.00370677	0.593083	{Group67=0.003706769178909944}	{Group67=0.3261956877440751}	[CXCL10, GBP1, HLA-B, IFI6, SOCS3, SPI1]	[CIITA, CXCL10, CXCL9, CYBB, EIF2AK2, GBP1, HIST2H4A, HLA-B, ICAM1, IFI6, IFIT2, IFNA2, IFNB1, IFNG, IFNGR1, IFNGR2, IL1B, IRF1, IRF2, IRF4, IRF8, IRF9, ISG15, JAK1, JAK2, NOS2, OAS1, PRKCD, PSMB9, PTPN11, REG1A, SOCS1, SOCS3, SPI1, STAT1, STAT2, TAP1]	TRUE
KEGG:00590	Arachidonic acid metabolism	0.226527	[-1]	[Group96]	8	12.9032	0.00373315	0.593572	{Group96=0.2517576990608793}	{Group96=1.0}	[AKR1C3, CBR3, GGT5, GPX2, GPX3, PTGDS, PTGIS, PTGS2]	[AKR1C3, ALOX12, ALOX12B, ALOX15, ALOX15B, ALOX5, CBR1, CBR3, CYP2B6, CYP2C19, CYP2C8, CYP2C9, CYP2E1, CYP2J2, CYP2U1, CYP4A11, CYP4F2, CYP4F3, CYP4F8, EPHX2, FAM213B, GGT1, GGT5, GPX1, GPX2, GPX3, GPX5, GPX6, GPX7, GPX8, HPGDS, JMJD7-PLA2G4B, LTA4H, LTC4S, PLA2G10, PLA2G12A, PLA2G12B, PLA2G16, PLA2G1B, PLA2G2A, PLA2G2C, PLA2G2D, PLA2G2E, PLA2G2F, PLA2G3, PLA2G4A, PLA2G4B, PLA2G4C, PLA2G4D, PLA2G…	TRUE
WP:615	Senescence and Autophagy in Cancer	0.210095	[-1]	[Group65]	11	10.4762	0.00390164	0.61646	{Group65=0.003901644110115052}	{Group65=0.33944303758000954}	[ATG7, BRAF, COL1A1, COL3A1, CXCL1, CXCL14, HMGA1, IGFBP3, IGFBP5, IL24, PLAU]	[AKT1S1, AMBRA1, ATG10, ATG12, ATG13, ATG14, ATG16L1, ATG3, ATG5, ATG7, BCL2, BECN1, BMI1, BMP2, BRAF, CCL3, CD44, CDC25B, CDKN1A, CDKN1B, CDKN2A, CEBPB, COL10A1, COL1A1, COL3A1, CREG1, CXCL1, CXCL14, CXCL8, E2F1, FKBP8, FN1, GABARAP, GABARAPL1, GABARAPL2, GSK3B, GSN, HMGA1, HRAS, IFI16, IFNB1, IFNG, IGF1, IGF1R, IGFBP3, IGFBP5, IGFBP7, IL1A, IL1B, IL24, IL3, IL6, IL6R, IL6ST, ING1, ING2, INHBA, …	TRUE
KEGG:04060	Cytokine-cytokine receptor interaction	0.187974	[-1]	[Group60]	21	7.92453	0.00413168	0.648673	{Group60=0.004131677857146427}	{Group60=0.35532429571459273}	[BMP7, CSF1R, CSF2RA, CSF3R, CXCL1, CXCL10, CXCL12, CXCL14, CXCL3, IL11, IL24, IL2RG, IL3RA, KIT, LTB, PDGFB, PDGFRB, TNFRSF10D, TNFRSF21, TNFRSF4, TNFSF10]	[ACKR3, ACVR1, ACVR1B, ACVR2A, ACVR2B, AMH, AMHR2, BMP2, BMP7, BMPR1A, BMPR1B, BMPR2, CCL1, CCL11, CCL13, CCL14, CCL15, CCL16, CCL17, CCL18, CCL19, CCL2, CCL20, CCL21, CCL22, CCL23, CCL24, CCL25, CCL26, CCL27, CCL28, CCL3, CCL3L1, CCL3L3, CCL4, CCL4L1, CCL4L2, CCL5, CCL7, CCL8, CCR1, CCR10, CCR2, CCR3, CCR4, CCR5, CCR6, CCR7, CCR8, CCR9, CD27, CD40, CD40LG, CD70, CLCF1, CNTF, CNTFR, CRLF2, CSF1, …	TRUE
KEGG:05168	Herpes simplex infection	0.177594	[-1]	[Group3]	16	8.69565	0.00425874	0.664364	{Group3=1.3384142995126076E-13}	{Group3=1.3651825855028597E-11}	[C3, CASP3, CD74, HLA-B, HLA-C, HLA-DMA, HLA-DMB, HLA-DOA, HLA-DPA1, HLA-DPB1, HLA-DQA1, HLA-DQB1, HLA-DRA, HLA-DRB1, OAS2, SOCS3]	[ALYREF, ARNTL, C1QBP, C3, C5, CASP3, CASP8, CCL2, CCL5, CD74, CDC34, CDK1, CDK2, CFP, CHUK, CLOCK, CREBBP, CSNK2A1, CSNK2A2, CSNK2B, CUL1, CYCS, DAXX, DDX58, EEF1D, EIF2AK1, EIF2AK2, EIF2AK3, EIF2AK4, EIF2S1, EP300, FADD, FAS, FASLG, FOS, GLTSCR2, GTF2I, GTF2IRD1, HCFC1, HCFC2, HLA-A, HLA-B, HLA-C, HLA-DMA, HLA-DMB, HLA-DOA, HLA-DOB, HLA-DPA1, HLA-DPB1, HLA-DQA1, HLA-DQA2, HLA-DQB1, HLA-DRA, HLA…	FALSE
WP:3413	NOTCH1 regulation of human endothelial cell calcification	0.165327	[-1]	[Group50]	4	23.5294	0.00440901	0.683397	{Group50=0.004409012890286612}	{Group50=0.37476609567436203}	[ALPL, JAG2, LPAR1, MGP]	[ALPL, CALU, DLL1, DLL3, DLL4, FGFR3, GJA5, ITGA1, JAG1, JAG2, LPAR1, MGP, NOTCH1, PLAT, SAT1, SOX6, VEGFA]	TRUE
KEGG:04064	NF-kappa B signaling pathway	0.162261	[-1]	[Group16]	10	10.8696	0.00446908	0.688239	{Group16=0.0477784453816134}	{Group16=1.0}	[CD14, CXCL12, LCK, LTB, MALT1, PLAU, PTGS2, SYK, TAB3, TNFAIP3]	[ATM, BCL10, BCL2, BCL2A1, BCL2L1, BIRC2, BIRC3, BLNK, BTK, CARD11, CCL13, CCL19, CCL21, CCL4, CCL4L1, CCL4L2, CD14, CD40, CD40LG, CFLAR, CHUK, CSNK2A1, CSNK2A2, CSNK2B, CXCL12, CXCL2, CXCL8, DDX58, ERC1, GADD45B, ICAM1, IKBKB, IKBKG, IL1B, IL1R1, IRAK1, IRAK4, LAT, LBP, LCK, LOC102723407, LTA, LTB, LTBR, LY96, LYN, MALT1, MAP3K14, MAP3K7, MYD88, NFKB1, NFKB2, NFKBIA, PARP1, PIAS4, PIDD1, PLAU, P…	TRUE
WP:3	Transcriptional activation by NRF2	0	[-1]	[Group47]	3	20	0.0218348	1	{Group47=0.06301136476072859}	{Group47=1.0}	[GCLM, NQO1, SLC7A11]	[AIMP2, CEBPB, EPHB2, GCLC, GCLM, GSTA2, HMOX1, KEAP1, MAF, MAPK8, NFE2L2, NQO1, PIK3CA, PRKCA, SLC7A11]	FALSE
WP:15	Selenium Micronutrient Network	0	[-1]	[Group96]	4	4.44444	0.788035	1	{Group96=0.2517576990608793}	{Group96=1.0}	[GPX2, GPX3, PTGS2, SEPP1]	[ABCA1, ALB, ALOX15B, ALOX5, ALOX5AP, APOA1, APOB, C11orf31, CAT, CBS, CBSL, CCL2, CRP, CTH, DIO1, DIO2, DIO3, EPT1, F2, F7, FLAD1, GGT1, GGT2, GGTLC1, GGTLC2, GPX1, GPX2, GPX3, GPX4, GPX6, GSR, HBA1, HBB, ICAM1, IFNG, IL1B, IL6, INS, INSR, KMO, KYNU, LDLR, LOC100129518, LOC102724197, MPO, MSRB1, MTHFR, MTR, NFKB1, NFKB2, PLAT, PLG, PNPO, PRDX1, PRDX2, PRDX3, PRDX4, PRDX5, PTGS1, PTGS2, RELA, RFK…	FALSE
WP:26	Signal Transduction of S1P Receptor	0	[-1]	[Group38]	3	12	0.0817274	1	{Group38=0.08172736837659082}	{Group38=1.0}	[MAPK4, MAPK6, RACGAP1]	[AKT1, AKT2, AKT3, ASAH1, GNAI1, GNAI2, GNAI3, MAPK1, MAPK12, MAPK3, MAPK4, MAPK6, MAPK7, PIK3C2B, PLCB1, PLCB2, PLCB3, RACGAP1, S1PR1, S1PR2, S1PR3, S1PR5, SMPD2, SPHK1, SPHK2]	TRUE
WP:28	Selenium Metabolism and Selenoproteins	0	[-1]	[Group96]	3	6.38298	0.443442	1	{Group96=0.2517576990608793}	{Group96=1.0}	[GPX2, GPX3, SEPP1]	[C11orf31, CREM, CTH, DIO1, DIO2, DIO3, EEFSEC, EPT1, FABP1, FOS, GPX1, GPX2, GPX3, GPX4, GPX6, JUN, MSRB1, NFE2L2, NFKB1, POU2F1, PSTK, RELA, RPL30, SARS, SARS2, SCLY, SECISBP2, SELENBP1, SELK, SELM, SELO, SELT, SELV, SEPHS1, SEPHS2, SEPN1, SEPP1, SEPSECS, SEPW1, SP1, SP3, TRNAU1AP, TXNRD1, TXNRD2, TXNRD3, TXNRD3NB, VIMP]	FALSE
WP:45	G1 to S cell cycle control	0	[-1]	[Group58, Group61, Group71, Group94]	4	5.88235	0.363913	1	{Group58=0.07621647987023122, Group61=4.521953091107464E-5, Group71=0.4691549896042014, Group94=0.3176674772888283}	{Group58=1.0, Group61=0.0043410749674631655, Group71=1.0, Group94=1.0}	[CCND1, CCND2, ORC1, POLE2]	[ATF6B, ATM, CCNA1, CCNB1, CCND1, CCND2, CCND3, CCNE1, CCNE2, CCNG2, CCNH, CDC25A, CDC45, CDK1, CDK2, CDK4, CDK6, CDK7, CDKN1A, CDKN1B, CDKN1C, CDKN2A, CDKN2B, CDKN2C, CDKN2D, CREB1, CREB3, CREB3L1, CREB3L3, CREB3L4, E2F1, E2F2, E2F3, E2F4, E2F5, E2F6, GADD45A, MCM2, MCM3, MCM4, MCM5, MCM6, MCM7, MDM2, MNAT1, MYC, MYT1, ORC1, ORC2, ORC3, ORC4, ORC5, ORC6, PCNA, POLA2, POLE, POLE2, PRIM1, PRIM2, R…	FALSE
WP:49	IL-2 Signaling Pathway	0	[-1]	[Group2, Group89]	5	11.9048	0.0281672	1	{Group2=6.70956625839734E-4, Group89=0.02299615996890786}	{Group2=0.06172800957725553, Group89=1.0}	[CCND2, IL2RG, LCK, SOCS3, SYK]	[AKT1, BCL2, CBL, CCND2, CISH, CRKL, FOS, FOXO3, FYN, GAB2, GRB2, HRAS, IL2, IL2RA, IL2RB, IL2RG, JAK1, JAK3, JUN, LCK, MAP2K1, MAP2K2, MAPK1, MAPK3, MAPT, MYC, NMI, PIK3R1, PTK2B, PTPN11, RAF1, RPS6, RPS6KB1, RPS6KB2, SHC1, SOCS3, SOS1, STAT1, STAT3, STAT5A, STAT5B, SYK]	FALSE
WP:51	Regulation of Actin Cytoskeleton	0	[-1]	[Group61]	12	8	0.0341454	1	{Group61=4.521953091107464E-5}	{Group61=0.0043410749674631655}	[BRAF, CD14, FGF13, FGF7, FGFR1, MAPK4, MAPK6, PDGFB, PDGFRB, PIP5K1B, SSH1, WAS]	[ABI2, ACTB, ACTG1, ACTN1, APC, APC2, ARHGAP35, ARHGEF1, ARHGEF4, ARHGEF6, ARHGEF7, ARPC5, BAIAP2, BCAR1, BDKRB1, BDKRB2, BRAF, BRK1, CD14, CDC42, CFL1, CFL2, CHRM1, CHRM2, CHRM3, CHRM4, CHRM5, CRK, CSK, CYFIP2, DIAPH1, DIAPH3, DOCK1, EGF, EGFR, ENAH, EZR, F2, F2R, FGD1, FGF1, FGF10, FGF11, FGF12, FGF13, FGF14, FGF16, FGF17, FGF18, FGF19, FGF2, FGF20, FGF21, FGF22, FGF23, FGF3, FGF4, FGF5, FGF6, …	FALSE
WP:61	Notch Signaling Pathway	0	[-1]	[Group64]	6	9.67742	0.0416494	1	{Group64=0.041649364090766465}	{Group64=1.0}	[CCND1, GATA3, JAG2, LCK, NOTCH3, SAP30]	[ADAM17, AKT1, APH1A, APH1B, CCND1, CDKN1A, CIR1, CUL1, DLL1, DLL3, DLL4, DTX1, EP300, FBXW7, FHL1, GATA3, GSK3B, HDAC1, HDAC2, HES1, HES5, HES6, HEY1, HEY2, HIF1A, ITCH, JAG1, JAG2, JAK2, LCK, LOC101928143, MAGEA1, MAML1, MAML2, MAML3, MAPT, MYC, NCOR1, NCOR2, NCSTN, NFKB1, NOTCH1, NOTCH2, NOTCH3, NOTCH4, NUMB, NUMBL, PIK3R1, PIK3R2, PSEN1, PSEN2, PSENEN, PTCRA, RBPJ, RING1, SAP30, SKP1, SNW1, S…	TRUE
WP:69	TCR Signaling Pathway	0	[-1]	[Group89]	9	10	0.0116213	1	{Group89=0.02299615996890786}	{Group89=1.0}	[CD247, GATA3, ITK, LCP2, MALT1, MAP4K1, PSTPIP1, SH2B3, WAS]	[AKT1, ATF2, BCL10, CARD11, CBL, CBLB, CCR5, CD247, CD28, CD3D, CD3E, CD3G, CD4, CD83, CD8A, CDC42, CHUK, CREB1, CRK, CRKL, DBNL, FAS, FOS, FYB, FYN, GAB2, GATA3, GRAP2, GRB2, HRAS, ICOS, IKBKB, IKBKG, IL15RA, IL17A, IL1A, IL1B, IL6, IL9, IRF4, ITK, ITPR1, JUN, LAT, LCP2, LHB, MALT1, MAP2K1, MAP2K2, MAP3K14, MAP3K7, MAP3K8, MAP4K1, MAPK1, MAPK14, MAPK3, MAPK8, MAPK9, NCK1, NFATC1, NFATC2, NFKB1, …	FALSE
KEGG:00071	Fatty acid degradation	0	[-1]	[Group83]	3	6.81818	0.427999	1	{Group83=0.3026726411548689}	{Group83=1.0}	[ACADSB, ACAT2, HADHA]	[ACAA1, ACAA2, ACADL, ACADM, ACADS, ACADSB, ACADVL, ACAT1, ACAT2, ACOX1, ACOX3, ACSBG1, ACSBG2, ACSL1, ACSL3, ACSL4, ACSL5, ACSL6, ADH1A, ADH1B, ADH1C, ADH4, ADH5, ADH6, ADH7, ALDH1B1, ALDH2, ALDH3A2, ALDH7A1, ALDH9A1, CPT1A, CPT1B, CPT1C, CPT2, CYP4A11, CYP4A22, ECHS1, ECI1, ECI2, EHHADH, GCDH, HADH, HADHA, HADHB]	TRUE
WP:98	Prostaglandin Synthesis and Regulation	0	[-1]	[Group96]	5	16.6667	0.00704754	1	{Group96=0.2517576990608793}	{Group96=1.0}	[ANXA2, PTGDS, PTGER3, PTGIS, PTGS2]	[ANXA1, ANXA2, ANXA3, ANXA4, ANXA5, ANXA6, CYP11A1, EDN1, EDNRA, EDNRB, HPGD, HSD11B1, HSD11B2, PLA2G4A, PRL, PTGDR, PTGDS, PTGER1, PTGER2, PTGER3, PTGER4, PTGFR, PTGIR, PTGIS, PTGS1, PTGS2, S100A10, S100A6, SCGB1A1, TBXAS1]	FALSE
KEGG:00140	Steroid hormone biosynthesis	0	[-1]	[Group0]	3	5.17241	0.516477	1	{Group0=0.5164766206169069}	{Group0=1.0}	[AKR1C3, SRD5A1, SULT2B1]	[AKR1C1, AKR1C2, AKR1C3, AKR1C4, AKR1D1, COMT, CYP11A1, CYP11B1, CYP11B2, CYP17A1, CYP19A1, CYP1A1, CYP1A2, CYP1B1, CYP21A2, CYP2E1, CYP3A4, CYP3A5, CYP3A7, CYP3A7-CYP3A51P, CYP7A1, CYP7B1, HSD11B1, HSD11B2, HSD17B1, HSD17B12, HSD17B2, HSD17B3, HSD17B6, HSD17B7, HSD17B8, HSD3B1, HSD3B2, SRD5A1, SRD5A2, SRD5A3, STS, SULT1E1, SULT2B1, UGT1A1, UGT1A10, UGT1A3, UGT1A4, UGT1A5, UGT1A6, UGT1A7, UGT1A8,…	TRUE
WP:167	Eicosanoid Synthesis	0	[-1]	[Group96]	3	12.5	0.0740897	1	{Group96=0.2517576990608793}	{Group96=1.0}	[PTGDS, PTGIS, PTGS2]	[ALOX12, ALOX15, ALOX15B, ALOX5, ALOX5AP, DPEP1, GGT1, GGT2, GGTLC1, GGTLC2, LOC102724197, LTA4H, LTC4S, PLA2G2A, PLA2G6, PNPLA3, PNPLA8, PTGDS, PTGES, PTGES2, PTGIS, PTGS1, PTGS2, TBXAS1]	FALSE
WP:179	Cell Cycle	0	[-1]	[Group71]	6	5.82524	0.320911	1	{Group71=0.4691549896042014}	{Group71=1.0}	[CCND2, CDC20, CDC25C, MPEG1, ORC1, YWHAQ]	[ABL1, APC, ARF1, ATM, ATR, BUB1, BUB1B, BUB3, CCNA1, CCNA2, CCNB1, CCNB2, CCNB3, CCND2, CCND3, CCNE1, CCNE2, CCNH, CDC14A, CDC14B, CDC20, CDC25A, CDC25B, CDC25C, CDC45, CDC6, CDC7, CDH1, CDK1, CDK2, CDK4, CDK6, CDKN1A, CDKN1B, CDKN2A, CHEK1, CHEK2, DBF4, E2F1, E2F2, E2F3, E2F4, E2F5, E2F6, EP300, ESPL1, GADD45A, GSK3B, HDAC1, HDAC2, HDAC3, HDAC4, HDAC5, HDAC6, HDAC7, HDAC8, KITLG, MAD1L1, MAD2L1…	FALSE
WP:231	TNF alpha Signaling Pathway	0	[-1]	[Group24]	4	4.34783	0.791734	1	{Group24=0.04187349046423774}	{Group24=1.0}	[CASP3, CASP7, TAB3, TNFAIP3]	[AKT1, APAF1, BAD, BAX, BCL2L1, BID, BIRC2, BIRC3, BTRC, CASP3, CASP7, CASP8, CASP9, CCL2, CDC37, CFLAR, CHUK, CREBBP, CSNK2A1, CUL1, CYBA, DIABLO, FADD, FBXW11, GLUL, GRB2, HRAS, HSP90AA1, IKBKB, IKBKG, IL6, JUN, KRAS, KSR1, KSR2, MADD, MAP2K3, MAP2K4, MAP2K6, MAP2K7, MAP3K1, MAP3K14, MAP3K3, MAP3K5, MAP3K7, MAP3K8, MAP4K2, MAPK1, MAPK3, MAPK8, MAPK9, NFKB1, NFKB2, NFKBIA, NFKBIB, NFKBIE, NOX1, …	FALSE
WP:236	Adipogenesis	0	[-1]	[Group28]	10	7.69231	0.0691631	1	{Group28=0.06916305845373383}	{Group28=1.0}	[AGT, BMP4, FZD1, GATA3, HMGA1, NAMPT, PLIN2, PTGIS, SOCS3, TRIB3]	[ADIPOQ, AGPAT2, AGT, AHR, ASIP, BMP1, BMP2, BMP3, BMP4, BSCL2, CDKN1A, CEBPA, CEBPB, CEBPD, CELF1, CFD, CISD1, CNTFR, CREB1, CTNNB1, CYP26A1, CYP26B1, DDIT3, DLK1, DVL1, E2F1, E2F4, EBF1, EGR2, EPAS1, FAS, FOXC2, FOXO1, FRZB, FZD1, GADD45A, GADD45B, GATA2, GATA3, GATA4, GDF10, GH1, GTF3A, HIF1A, HMGA1, HNF1A, ID3, IGF1, IL6, IL6ST, INS, IRS1, IRS2, IRS4, KLF15, KLF5, KLF6, KLF7, LEP, LIF, LIFR, …	TRUE
WP:244	Alpha 6 Beta 4 signaling pathway	0	[-1]	[Group33]	3	9.09091	0.153263	1	{Group33=0.15326312035602985}	{Group33=1.0}	[ITGB4, LAMA3, LAMB3]	[AKT1, EIF4EBP1, GAB1, GRB2, HRAS, IRS1, IRS2, ITGA6, ITGB4, LAMA1, LAMA2, LAMA3, LAMA5, LAMB1, LAMB2, LAMB3, LAMC1, LAMC2, MAPK1, MAPK14, MAPK3, MTOR, PIK3R1, PIK3R2, PRKCA, PRKCD, PTK2, PTPN11, RAC1, RHOA, SHC1, SOS1, SRC]	TRUE
WP:247	Small Ligand GPCRs	0	[-1]	[Group34]	3	15.7895	0.041199	1	{Group34=0.04119897425896647}	{Group34=1.0}	[LPAR1, PTAFR, PTGER3]	[CNR1, CNR2, GPR50, LPAR1, MTNR1A, MTNR1B, PTAFR, PTGDR, PTGER1, PTGER2, PTGER3, PTGER4, PTGFR, PTGIR, S1PR1, S1PR2, S1PR3, S1PR4, TBXA2R]	TRUE
WP:254	Apoptosis	0	[-1]	[Group24]	5	5.95238	0.398018	1	{Group24=0.04187349046423774}	{Group24=1.0}	[CASP3, CASP7, IGF2, TNFRSF21, TNFSF10]	[AKT1, APAF1, BAD, BAK1, BAX, BBC3, BCL2, BCL2L1, BCL2L11, BCL2L2, BID, BIRC2, BIRC3, BIRC5, BNIP3L, BOK, CASP1, CASP10, CASP2, CASP3, CASP4, CASP6, CASP7, CASP8, CASP9, CDKN2A, CFLAR, CHUK, CRADD, CYCS, DFFA, DFFB, DIABLO, FADD, FAS, FASLG, GZMB, HELLS, HRK, IGF1, IGF1R, IGF2, IKBKB, IKBKG, IRF1, IRF2, IRF3, IRF4, IRF5, IRF6, IRF7, JUN, LTA, MAP2K4, MAP3K1, MAPK10, MCL1, MDM2, MYC, NFKB1, NFKBIA…	FALSE
KEGG:00260	Glycine, serine and threonine metabolism	0	[-1]	[Group48]	3	7.5	0.226873	1	{Group48=0.22687336067606378}	{Group48=1.0}	[MAOB, PGAM1, SDS]	[AGXT, AGXT2, ALAS1, ALAS2, ALDH7A1, AMT, AOC2, AOC3, BHMT, BPGM, CBS, CBSL, CHDH, CTH, DAO, DLD, DMGDH, GAMT, GATM, GCAT, GCSH, GLDC, GLYCTK, GNMT, GRHPR, MAOA, MAOB, PGAM1, PGAM2, PGAM4, PHGDH, PIPOX, PSAT1, PSPH, SARDH, SDS, SDSL, SHMT1, SHMT2, SRR]	TRUE
WP:272	Blood Clotting Cascade	0	[-1]	[Group39]	3	13.6364	0.0598383	1	{Group39=0.059838252758231486}	{Group39=1.0}	[F5, PLAU, VWF]	[F10, F11, F12, F13B, F2, F5, F7, F8, F8A1, F9, FGA, FGB, FGG, KLK1, KLKB1, PLAT, PLAU, PLG, SERPINB2, SERPINE1, SERPINF2, VWF]	TRUE
KEGG:00280	Valine, leucine and isoleucine degradation	0	[-1]	[Group83]	3	6.38298	0.443442	1	{Group83=0.3026726411548689}	{Group83=1.0}	[ACADSB, ACAT2, HADHA]	[AACS, ABAT, ACAA1, ACAA2, ACAD8, ACADM, ACADS, ACADSB, ACAT1, ACAT2, ACSF3, ALDH1B1, ALDH2, ALDH3A2, ALDH6A1, ALDH7A1, ALDH9A1, AOX1, AUH, BCAT1, BCAT2, BCKDHA, BCKDHB, DBT, DLD, ECHS1, EHHADH, HADH, HADHA, HADHB, HIBADH, HIBCH, HMGCL, HMGCLL1, HMGCS1, HMGCS2, HSD17B10, IL4I1, IVD, MCCC1, MCCC2, MCEE, MUT, OXCT1, OXCT2, PCCA, PCCB]	FALSE
WP:286	IL-3 Signaling Pathway	0	[-1]	[Group2]	5	10.2041	0.050107	1	{Group2=6.70956625839734E-4}	{Group2=0.06172800957725553}	[IL3RA, INPP5D, PTPN6, SYK, YWHAQ]	[AKT1, BAD, BCL2, BCL2L1, CBL, CCR3, CD69, CD86, CRKL, CSF2RB, CXCL8, ENPP3, FOS, FYN, GAB2, GRB2, HCK, HRAS, IL3, IL3RA, IL5RA, INPP5D, JAK1, JAK2, JUN, LYN, MAP2K1, MAPK1, MAPK3, MAPK8, PIK3CD, PIK3R1, PIK3R2, PRKACA, PTPN11, PTPN6, RAF1, RAPGEF1, SHC1, SOS1, SRC, STAT3, STAT5A, STAT5B, SYK, TGFB1, VAV1, YWHAB, YWHAQ]	FALSE
WP:289	Myometrial Relaxation and Contraction Pathways	0	[-1]	[Group44]	13	8.33333	0.0135889	1	{Group44=0.013588868044566944}	{Group44=1.0}	[ACTA2, CNN1, GJA1, GNG11, GSTO1, IGFBP2, IGFBP3, IGFBP5, LPAR1, RAMP3, RGS5, SFN, YWHAQ]	[ACKR3, ACTA1, ACTA2, ACTB, ACTC1, ACTG1, ADCY1, ADCY2, ADCY3, ADCY4, ADCY5, ADCY6, ADCY7, ADCY8, ADCY9, ADM, ARRB1, ARRB2, ATF1, ATF2, ATF3, ATF4, ATF5, ATF6B, ATP2A2, ATP2A3, CACNB3, CALCA, CALD1, CALM1, CALM2, CALM3, CAMK2A, CAMK2B, CAMK2D, CAMK2G, CNN1, CNN2, CORIN, CRCP, CREB1, CREB3, CRH, CRHR1, DGKZ, ETS2, FLJ10038, FOS, GABPA, GABPB1, GJA1, GNAQ, GNAS, GNB1, GNB2, GNB3, GNB4, GNB5, GNG11,…	TRUE
WP:304	Kit receptor signaling pathway	0	[-1]	[Group49]	6	10.1695	0.0337904	1	{Group49=0.03379035090762557}	{Group49=1.0}	[INPP5D, KIT, MITF, PTPN6, SNAI2, SOCS6]	[AKT1, BAD, BCL2, BTK, CBL, CRK, CRKL, DOK1, EP300, FOS, FOXO3, FYN, GAB2, GRB10, GRB2, GRB7, HRAS, INPP5D, JAK2, JUNB, KIT, KITLG, LYN, MAP2K1, MAP2K2, MAPK1, MAPK14, MAPK3, MAPK8, MAPT, MATK, MITF, PIK3R1, PIK3R2, PLCG1, PRKCA, PRKCB, PTPN11, PTPN6, RAF1, RPS6, RPS6KA1, RPS6KA3, RPS6KB1, SH2B2, SHC1, SNAI1, SNAI2, SOCS1, SOCS6, SOS1, SRC, STAT1, STAT3, STAT5A, STAT5B, TBX2, TEC, VAV1]	TRUE
KEGG:00310	Lysine degradation	0	[-1]	[Group83]	3	5.76923	0.474182	1	{Group83=0.3026726411548689}	{Group83=1.0}	[ACAT2, COLGALT2, HADHA]	[AADAT, AASS, ACAT1, ACAT2, ALDH1B1, ALDH2, ALDH3A2, ALDH7A1, ALDH9A1, ASH1L, BBOX1, CAMKMT, COLGALT1, COLGALT2, DLST, DOT1L, ECHS1, EHHADH, EHMT1, EHMT2, GCDH, HADH, HADHA, HYKK, KMT2A, KMT2B, KMT2C, KMT2D, KMT2E, KMT5A, KMT5B, KMT5C, NSD1, OGDH, OGDHL, PHYKPL, PIPOX, PLOD1, PLOD2, PLOD3, SETD1A, SETD1B, SETD2, SETD7, SETDB1, SETDB2, SETMAR, SUV39H1, SUV39H2, TMLHE, WHSC1, WHSC1L1]	FALSE
WP:314	FAS pathway and Stress induction of HSP regulation	0	[-1]	[Group20, Group24]	3	7.14286	0.249042	1	{Group20=0.3964446541214622, Group24=0.04187349046423774}	{Group20=1.0, Group24=1.0}	[ARHGDIB, CASP3, CASP7]	[ACTA1, ACTB, ACTG1, APAF1, ARHGDIB, BCL2, CASP10, CASP3, CASP6, CASP7, CASP8, CASP9, CFLAR, CYCS, DAXX, DFFA, DFFB, FADD, FAF1, FAS, FASLG, HSPB1, IL1A, JUN, LMNA, LMNB1, LMNB2, MAP2K4, MAP3K1, MAP3K7, MAPK8, MAPKAPK2, MAPKAPK3, NFX1, PAK1, PAK2, PARP1, PRKDC, RB1, RIPK2, SPTAN1, TNF]	FALSE
WP:363	Wnt Signaling Pathway Netpath	0	[-1]	[Group52]	3	5.76923	0.474182	1	{Group52=0.4741818559212759}	{Group52=1.0}	[CCND1, GJA1, PIP5K1B]	[AKT1, APC, ARRB2, AXIN1, AXIN2, BCL9, CCND1, CDK6, CSNK1A1, CSNK1D, CSNK1E, CSNK1G1, CTBP1, CTNNB1, DVL1, DVL2, DVL3, FRAT1, GCKR, GJA1, GSK3A, GSK3B, LEF1, LOC400927-CSNK1E, LRP5, LRP6, MAP3K7, MAPK1, MAPK8, MAPK9, MTOR, MYC, NFATC2, NLK, PI4K2A, PIP5K1B, PPARG, PRKCA, PRKCB, PRKCG, RAC1, RHOA, ROR1, ROR2, RYK, SOX1, TCF3, TCF4, TCF7L2, TEK, TSC1, TSC2]	TRUE
KEGG:00380	Tryptophan metabolism	0	[-1]	[Group83]	5	12.5	0.0232847	1	{Group83=0.3026726411548689}	{Group83=1.0}	[ACAT2, HADHA, INMT, MAOB, TDO2]	[AADAT, AANAT, ACAT1, ACAT2, ACMSD, AFMID, ALDH1B1, ALDH2, ALDH3A2, ALDH7A1, ALDH9A1, AOC1, AOX1, ASMT, CAT, CCBL1, CCBL2, CYP1A1, CYP1A2, CYP1B1, DDC, ECHS1, EHHADH, GCDH, HAAO, HADH, HADHA, IDO1, IDO2, IL4I1, INMT, KMO, KYNU, MAOA, MAOB, OGDH, OGDHL, TDO2, TPH1, TPH2]	FALSE
WP:382	MAPK Signaling Pathway	0	[-1]	[Group61]	12	7.14286	0.073064	1	{Group61=4.521953091107464E-5}	{Group61=0.0043410749674631655}	[BRAF, CASP3, CASP7, CD14, FGFR1, MAP4K1, MAPK4, MAPK6, PDGFB, PDGFRB, STK3, TMEM37]	[ACVR1B, ACVR1C, AKT1, AKT2, AKT3, ARRB1, ARRB2, ATF2, ATF4, BDNF, BRAF, CASP1, CASP2, CASP3, CASP6, CASP7, CASP8, CASP9, CD14, CDC25B, CDC42, CRK, CRKL, DAXX, DDIT3, DUSP1, DUSP10, DUSP4, DUSP5, DUSP6, DUSP7, ECSIT, EGF, EGFR, ELK1, FAS, FASLG, FGF4, FGFR1, FLNA, FOS, GADD45A, GCK, GNA12, GRB2, HSPA1A, HSPA5, HSPA8, HSPB1, HSPB2, IKBKB, IKBKG, IL1A, IL1B, IL1R1, IL1R2, JUN, JUND, KRAS, LAMTOR3, …	FALSE
WP:395	IL-4 Signaling Pathway	0	[-1]	[Group89]	5	9.25926	0.0705454	1	{Group89=0.02299615996890786}	{Group89=1.0}	[GATA3, IL2RG, INPP5D, PTPN6, SOCS3]	[AKT1, ATF2, BAD, BIRC5, CBL, CEBPA, CEBPB, CHUK, DOK2, ELK1, EP300, FES, FLNA, FOS, GAB2, GATA3, GRB2, HRH1, IKBKB, IL2RG, IL4, IL4R, INPP5D, IRS1, IRS2, JAK1, JAK2, JAK3, MAPK1, MAPK11, MAPK14, MAPK3, NFIL3, NFKB1, NFKBIA, PIK3CA, PIK3CD, PIK3R1, PIK3R2, PTPN11, PTPN6, RELA, RPS6KB1, SHC1, SOCS1, SOCS3, SOCS5, SOS1, STAT1, STAT3, STAT5A, STAT5B, STAT6, TYK2]	FALSE
WP:399	Wnt Signaling Pathway and Pluripotency	0	[-1]	[Group55]	9	8.73786	0.0388282	1	{Group55=0.09094551082538967}	{Group55=1.0}	[CCND1, CCND2, FBXW2, FOSL1, FZD1, NKD2, PLAU, PPP2R2B, RACGAP1]	[APC, AXIN1, AXIN2, CCND1, CCND2, CCND3, CD44, CREBBP, CSNK1E, CTBP1, CTBP2, CTNNB1, CTNND1, DVL1, DVL2, DVL3, EP300, ESRRB, FBXW2, FOSL1, FOXD3, FRAT1, FZD1, FZD10, FZD2, FZD3, FZD4, FZD5, FZD6, FZD7, FZD8, FZD9, GSK3B, JUN, LDLR, LEF1, LOC101929777, LOC400927-CSNK1E, LRP5, LRP6, LRRK2, MAP2K4, MAP3K7, MAPK10, MAPK9, MMP7, MYC, NANOG, NFYA, NKD1, NKD2, NLK, PAFAH1B1, PLAU, POU5F1, PPARD, PPM1J, …	FALSE
WP:410	Diurnally Regulated Genes with Circadian Orthologs	0	[-1]	[Group54]	3	6.25	0.449144	1	{Group54=0.4491442663608255}	{Group54=1.0}	[HLA-DMA, PIGF, PPP1R3C]	[ARNTL, AZIN1, BTG1, CBX3, CEBPB, CLDN5, CLOCK, CRY1, CRY2, DAZAP2, DNAJA1, EIF4G2, ERC2, ETV6, G0S2, GFRA1, GSTM3, GSTP1, HERPUD1, HIST1H2BN, HLA-DMA, HSPA8, IDI1, KLF9, MYF6, NCKAP1, NCOA4, NR1D2, PER1, PER2, PIGF, PPP1R3C, PPP2CB, PSMA4, PURA, QKI, RBPMS, SF3A3, STBD1, SUMO1, SUMO3, TAB2, TOB1, TUBB3, UCP3, UGP2, VAPA, ZFR]	TRUE
WP:428	Wnt Signaling Pathway	0	[-1]	[Group55]	6	8.82353	0.0605828	1	{Group55=0.09094551082538967}	{Group55=1.0}	[CCND1, CCND2, FBXW2, FOSL1, FZD1, PLAU]	[APC, AXIN1, CCND1, CCND2, CCND3, CSNK1E, CTNNB1, DVL1, DVL2, DVL3, FBXW2, FOSL1, FRAT1, FZD1, FZD10, FZD2, FZD3, FZD5, FZD6, FZD7, FZD8, FZD9, GSK3B, JUN, KREMEN1, LDLR, LOC101929777, LOC400927-CSNK1E, LRP5, LRP6, MAPK10, MAPK9, MYC, PAFAH1B1, PLAU, PPP2R5C, PPP2R5E, PRKCA, PRKCB, PRKCD, PRKCE, PRKCG, PRKCH, PRKCI, PRKCQ, PRKCZ, PRKD1, RAC1, RHOA, ROR1, ROR2, RYK, SFRP4, WNT1, WNT10A, WNT10B, WN…	FALSE
WP:430	Statin Pathway	0	[-1]	[Group56]	4	12.9032	0.0371008	1	{Group56=0.037100764515237125}	{Group56=1.0}	[APOC1, APOE, HMGCR, SOAT1]	[ABCA1, ABCG5, ABCG8, ACSS1, APOA1, APOA2, APOA4, APOA5, APOB, APOC1, APOC2, APOC3, APOE, CETP, CYP7A1, DGAT1, FDFT1, HMGCR, LCAT, LDLR, LIPC, LPL, LRP1, MIR33A, MIR33B, MTTP, PDIA2, PLTP, SCARB1, SOAT1, SQLE]	TRUE
WP:437	EGF/EGFR Signaling Pathway	0	[-1]	[Group57]	9	5.52147	0.321349	1	{Group57=0.32134872746472215}	{Group57=1.0}	[AURKA, BRAF, GJA1, INPP5D, MAP4K1, MAPK4, SH3GL3, STAM, STXBP1]	[ABI1, ABL1, AKT1, AP2A1, AP2B1, AP2M1, AP2S1, ARF6, ARHGEF1, ASAP1, ATF1, ATXN2, AURKA, BCAR1, BRAF, CAMK2A, CAV1, CAV2, CBL, CBLB, CBLC, CDC42, CFL1, COX2, CREB1, CRK, CRKL, CSK, DNM1, DOK2, E2F1, EGF, EGFR, EIF4EBP1, ELK1, ELK4, EPN1, EPS15, EPS15L1, EPS8, ERBB2, ERRFI1, FOS, FOSB, FOXO1, FOXO4, GAB1, GAB2, GJA1, GRB10, GRB2, HGS, HRAS, INPP5D, INPPL1, IQGAP1, IQSEC1, ITCH, JAK1, JAK2, JUN, JU…	TRUE
WP:453	Inflammatory Response Pathway	0	[-1]	[Group2]	5	16.6667	0.00704754	1	{Group2=6.70956625839734E-4}	{Group2=0.06172800957725553}	[COL1A1, COL1A2, COL3A1, IL2RG, LCK]	[CD28, CD40, CD40LG, CD80, CD86, COL1A1, COL1A2, COL3A1, FN1, IFNG, IL2, IL2RA, IL2RB, IL2RG, IL4, IL4R, IL5, IL5RA, LAMA5, LAMB1, LAMB2, LAMC1, LAMC2, LCK, THBS1, THBS3, TNFRSF1A, TNFRSF1B, VTN, ZAP70]	FALSE
WP:465	Tryptophan metabolism	0	[-1]	[Group83]	5	10.8696	0.0397605	1	{Group83=0.3026726411548689}	{Group83=1.0}	[ALDH1A1, DHCR24, INMT, MAOB, TDO2]	[AADAT, AANAT, ACAT1, ACMSD, AFMID, ALDH1A1, ALDH1A2, ALDH2, ALDH3A2, ALDH9A1, AOC1, AOX1, ASMT, CAT, CYP19A1, CYP1A1, CYP1A2, CYP1B1, CYP2A13, CYP2C18, CYP2E1, CYP2F1, CYP2J2, CYP3A4, CYP4F12, CYP7B1, DDC, DHCR24, ECHS1, GCDH, HAAO, HADH, HSD17B10, IDO1, INMT, KYNU, MAOB, MDM2, OGDH, PRMT1, RNF25, TDO2, TPH1, UBE3A, UBR5, WARS]	FALSE
WP:466	DNA Replication	0	[-1]	[Group58]	4	9.52381	0.0932344	1	{Group58=0.07621647987023122}	{Group58=1.0}	[CDT1, GMNN, ORC1, POLE2]	[CDC45, CDC6, CDC7, CDK2, CDT1, DBF4, GMNN, MCM10, MCM2, MCM3, MCM4, MCM5, MCM6, MCM7, ORC1, ORC2, ORC3, ORC4, ORC5, ORC6, PCNA, POLA1, POLA2, POLD1, POLD2, POLD3, POLD4, POLE, POLE2, PRIM1, PRIM2, RFC1, RFC2, RFC3, RFC4, RFC5, RPA1, RPA2, RPA3, RPA4, UBA52, UBC]	FALSE
KEGG:00480	Glutathione metabolism	0	[-1]	[Group96]	5	9.80392	0.0578035	1	{Group96=0.2517576990608793}	{Group96=1.0}	[GCLM, GGT5, GPX2, GPX3, GSTO1]	[ANPEP, G6PD, GCLC, GCLM, GGCT, GGT1, GGT5, GGT6, GGT7, GPX1, GPX2, GPX3, GPX4, GPX5, GPX6, GPX7, GPX8, GSR, GSS, GSTA1, GSTA2, GSTA3, GSTA4, GSTA5, GSTK1, GSTM1, GSTM2, GSTM3, GSTM4, GSTM5, GSTO1, GSTO2, GSTP1, GSTT1, GSTT2, GSTT2B, IDH1, IDH2, LAP3, MGST1, MGST2, MGST3, ODC1, OPLAH, PGD, RRM1, RRM2, RRM2B, SMS, SRM, TXNDC12]	FALSE
WP:481	Insulin Signaling	0	[-1]	[Group93]	9	5.625	0.313511	1	{Group93=0.8838243688498727}	{Group93=1.0}	[MAP4K1, MAPK4, MAPK6, PTPRF, RHOQ, SHC2, SOCS3, STXBP1, TRIB3]	[AKT1, AKT2, ARF1, ARF6, ARHGAP33, CAP1, CBL, CBLB, CBLC, CRK, CYTH3, EGR1, EHD1, EHD2, EIF4E, EIF4EBP1, ELK1, ENPP1, FLOT1, FLOT2, FOS, FOXO1, FOXO3, GAB1, GRB10, GRB14, GRB2, GSK3A, GSK3B, GYG1, GYS1, GYS2, HRAS, IGF1R, IKBKB, INPP4A, INPPL1, INSR, IRS1, IRS2, IRS4, JUN, KIF3A, KIF5B, LIPE, MAP2K1, MAP2K2, MAP2K3, MAP2K4, MAP2K5, MAP2K6, MAP2K7, MAP3K1, MAP3K10, MAP3K11, MAP3K12, MAP3K13, MAP3K…	FALSE
KEGG:00520	Amino sugar and nucleotide sugar metabolism	0	[-1]	[Group92]	3	6.25	0.449144	1	{Group92=0.4491442663608255}	{Group92=1.0}	[CYB5R4, GMDS, UAP1]	[AMDHD2, CHIA, CHIT1, CMAS, CYB5R1, CYB5R2, CYB5R3, CYB5R4, CYB5RL, FPGT, FUK, GALE, GALK1, GALT, GCK, GFPT1, GFPT2, GMDS, GMPPA, GMPPB, GNE, GNPDA1, GNPDA2, GNPNAT1, GPI, HEXA, HEXB, HK1, HK2, HK3, HKDC1, MPI, NAGK, NANP, NANS, NPL, PGM1, PGM2, PGM3, PMM1, PMM2, RENBP, TSTA3, UAP1, UAP1L1, UGDH, UGP2, UXS1]	TRUE
WP:530	Cytokines and Inflammatory Response	0	[-1]	[Group3]	4	14.8148	0.02352	1	{Group3=1.3384142995126076E-13}	{Group3=1.3651825855028597E-11}	[CXCL1, HLA-DRA, HLA-DRB1, IL11]	[CD4, CSF1, CSF2, CSF3, CXCL1, CXCL2, HLA-DRA, HLA-DRB1, IFNB1, IFNG, IL10, IL11, IL12B, IL13, IL15, IL1A, IL1B, IL2, IL3, IL4, IL5, IL6, IL7, LOC105369230, PDGFA, TGFB1, TNF]	FALSE
KEGG:00532	Glycosaminoglycan biosynthesis	0	[-1]	[Group98]	3	15	0.0470328	1	{Group98=0.04703284338995591}	{Group98=1.0}	[B3GALT6, CHST11, CSGALNACT1]	[B3GALT6, B3GAT3, B4GALT7, CHPF, CHPF2, CHST11, CHST12, CHST13, CHST14, CHST15, CHST3, CHST7, CHSY1, CHSY3, CSGALNACT1, CSGALNACT2, DSE, UST, XYLT1, XYLT2]	TRUE
WP:536	Calcium Regulation in the Cardiac Cell	0	[-1]	[Group62]	12	8.05369	0.0218952	1	{Group62=0.0218951673807806}	{Group62=1.0}	[ATP1B1, ATP1B2, CACNA1D, GJA1, GJA3, GJB2, GJB6, GNAO1, GNG11, RGS5, SFN, YWHAQ]	[ADCY1, ADCY2, ADCY3, ADCY4, ADCY5, ADCY6, ADCY7, ADCY8, ADCY9, ADRA1A, ADRA1B, ADRA1D, ADRB1, ADRB2, ADRB3, ANXA6, ARRB1, ARRB2, ATP1A4, ATP1B1, ATP1B2, ATP1B3, ATP2A2, ATP2A3, ATP2B1, ATP2B2, ATP2B3, CACNA1A, CACNA1B, CACNA1C, CACNA1D, CACNA1E, CACNA1S, CACNB1, CACNB3, CALM1, CALM2, CALM3, CALR, CAMK1, CAMK2A, CAMK2B, CAMK2D, CAMK2G, CAMK4, CASQ1, CASQ2, CHRM1, CHRM2, CHRM3, CHRM4, CHRM5, FKBP1…	TRUE
KEGG:00561	Glycerolipid metabolism	0	[-1]	[Group102]	4	6.77966	0.307738	1	{Group102=0.30773819143901565}	{Group102=1.0}	[GLA, GPAT3, GPAT4, MGLL]	[AGK, AGPAT1, AGPAT2, AGPAT3, AGPAT4, AGPAT5, AKR1A1, AKR1B1, AKR1B10, ALDH1B1, ALDH2, ALDH3A2, ALDH7A1, ALDH9A1, CEL, DGAT1, DGAT2, DGKA, DGKB, DGKD, DGKE, DGKG, DGKH, DGKI, DGKK, DGKQ, DGKZ, GK, GK2, GLA, GLYCTK, GPAM, GPAT2, GPAT3, GPAT4, LCLAT1, LIPC, LIPF, LIPG, LPIN1, LPIN2, LPIN3, LPL, MBOAT1, MBOAT2, MGLL, MOGAT1, MOGAT2, MOGAT3, PLPP1, PLPP2, PLPP3, PNLIP, PNLIPRP1, PNLIPRP2, PNLIPRP3, P…	TRUE
KEGG:00562	Inositol phosphate metabolism	0	[-1]	[Group2]	3	4.22535	0.76828	1	{Group2=6.70956625839734E-4}	{Group2=0.06172800957725553}	[INPP5D, PIP5K1B, PLCD3]	[ALDH6A1, CDIPT, IMPA1, IMPA2, IMPAD1, INPP1, INPP4A, INPP4B, INPP5A, INPP5B, INPP5D, INPP5E, INPP5J, INPP5K, INPPL1, IPMK, IPPK, ISYNA1, ITPK1, ITPKA, ITPKB, ITPKC, MINPP1, MIOX, MTM1, MTMR1, MTMR14, MTMR2, MTMR3, MTMR4, MTMR6, MTMR7, MTMR8, OCRL, PI4K2A, PI4K2B, PI4KA, PI4KB, PIK3C2A, PIK3C2B, PIK3C2G, PIK3C3, PIK3CA, PIK3CB, PIK3CD, PIK3CG, PIKFYVE, PIP4K2A, PIP4K2B, PIP4K2C, PIP5K1A, PIP5K1B,…	FALSE
WP:585	Interferon type I signaling pathways	0	[-1]	[Group2, Group89]	3	5.55556	0.487779	1	{Group2=6.70956625839734E-4, Group89=0.02299615996890786}	{Group2=0.06172800957725553, Group89=1.0}	[LCK, PTPN6, SOCS3]	[CBL, CREB1, CRK, CRKL, EIF4A1, EIF4B, EIF4E, EIF4EBP1, FYN, GAB2, GNB2L1, IFNAR1, IFNAR2, IRF9, IRS1, IRS2, JAK1, LCK, MAP2K3, MAP2K6, MAP3K1, MAPK14, MAPKAP1, MLST8, MTOR, PDCD4, PIAS1, PIAS3, PIK3CD, PIK3R1, PIK3R2, PRMT1, PTPN11, PTPN6, PTPRC, RAC1, RAP1A, RAPGEF1, REL, RPS6, RPS6KA4, RPS6KA5, RPS6KB1, RPTOR, SOCS1, SOCS3, STAT1, STAT2, STAT3, STAT4, STAT5A, TYK2, VAV1, ZAP70]	FALSE
KEGG:00620	Pyruvate metabolism	0	[-1]	[Group9]	4	10	0.0810486	1	{Group9=0.0810486230566929}	{Group9=1.0}	[ACAT2, ACYP2, FH, ME2]	[ACACA, ACACB, ACAT1, ACAT2, ACOT12, ACSS1, ACSS2, ACYP1, ACYP2, ALDH1B1, ALDH2, ALDH3A2, ALDH7A1, ALDH9A1, DLAT, DLD, FH, GLO1, GRHPR, HAGH, HAGHL, LDHA, LDHAL6A, LDHAL6B, LDHB, LDHC, LDHD, MDH1, MDH2, ME1, ME2, ME3, PC, PCK1, PCK2, PDHA1, PDHA2, PDHB, PKLR, PKM]	TRUE
WP:702	Metapathway biotransformation	0	[-1]	[Group96]	9	5	0.566806	1	{Group96=0.2517576990608793}	{Group96=1.0}	[AKR1C3, CHST11, CHST2, GPX2, GPX3, GSTO1, NAA50, NNMT, SULT2B1]	[AKR1A1, AKR1B1, AKR1B10, AKR1C1, AKR1C2, AKR1C3, AKR1C4, AKR1D1, AKR7A2, AKR7A3, BAAT, CHST1, CHST10, CHST11, CHST12, CHST13, CHST14, CHST2, CHST3, CHST4, CHST5, CHST6, CHST7, CHST8, CHST9, COMT, CYP11A1, CYP11B1, CYP11B2, CYP17A1, CYP19A1, CYP1A1, CYP1A2, CYP1B1, CYP20A1, CYP21A2, CYP24A1, CYP26A1, CYP26B1, CYP26C1, CYP27A1, CYP27B1, CYP27C1, CYP2A13, CYP2A7, CYP2B6, CYP2C18, CYP2C19, CYP2C8, C…	FALSE
WP:706	SIDS Susceptibility Pathways	0	[-1]	[Group68]	12	7.5	0.0417302	1	{Group68=0.04173023322354505}	{Group68=1.0}	[CASP3, FOXM1, GATA3, GJA1, HADHA, IL1RN, KCNQ1, NTRK2, SLC9A3, TAC1, TF, YWHAQ]	[ACADM, ADCYAP1, ADCYAP1R1, ALDOA, AQP4, AR, ASCL1, ATP1A3, AVP, BDNF, BHLHE40, C4A, C4B, CASP3, CAV3, CC2D1A, CDCA7L, CEBPB, CHAT, CHRM2, CHRNA4, CHRNA7, CHRNB2, CHRNB4, CPT1A, CREB1, CREBBP, CREM, CTCF, CTNNB1, CXCL8, DDC, DEAF1, DLX2, ECE1, EGR1, EN1, EP300, ESR2, FEV, FMO3, FOXM1, G6PC, GABRA1, GAPDH, GATA2, GATA3, GCK, GJA1, GNB3, GPD1L, GRIN1, HADHA, HADHB, HDAC1, HDAC9, HES1, HES5, HIF1A, …	TRUE
WP:707	DNA Damage Response	0	[-1]	[Group18, Group71]	6	8.82353	0.0605828	1	{Group18=0.3192722750187262, Group71=0.4691549896042014}	{Group18=1.0, Group71=1.0}	[CASP3, CCND1, CCND2, CDC25C, MRE11A, SFN]	[ABL1, APAF1, ATM, ATR, ATRIP, BAX, BBC3, BID, BRCA1, CASP3, CASP8, CASP9, CCNB1, CCNB2, CCNB3, CCND1, CCND2, CCND3, CCNE1, CCNE2, CDC25A, CDC25C, CDK1, CDK2, CDK4, CDK5, CDK6, CDKN1A, CDKN1B, CHEK1, CHEK2, CREB1, CYCS, DDB2, E2F1, FANCD2, FAS, GADD45A, GADD45B, GADD45G, H2AFX, HUS1B, MDM2, MRE11A, MYC, NBN, PIDD1, PMAIP1, PML, PRKDC, RAD1, RAD17, RAD50, RAD51, RAD52, RAD9A, RB1, RFC1, RPA2, RRM2…	FALSE
WP:716	Vitamin A and Carotenoid Metabolism	0	[-1]	[Group69]	6	13.9535	0.00790071	1	{Group69=0.0079007079584312}	{Group69=0.6557587605497897}	[ALDH1A1, CD36, CRABP2, RBP1, RDH12, SULT2B1]	[ABCG5, ABCG8, ADH1A, ADH4, ALDH1A1, ALDH1A2, ALDH1A3, AWAT2, BCO1, BCO2, CD36, CRABP1, CRABP2, CYP26A1, CYP26B1, CYP2E1, DGAT1, DHRS3, LPL, LRAT, MAPK1, NPC1L1, RARA, RARB, RARG, RBP1, RBP2, RBP4, RBP7, RDH10, RDH12, RDH5, RDH8, RETSAT, RLBP1, RPE65, RXRA, RXRB, RXRG, SCARB1, SDR16C5, SULT1A1, SULT2B1]	TRUE
WP:727	Monoamine Transport	0	[-1]	[Group70]	3	9.375	0.143446	1	{Group70=0.14344574596347542}	{Group70=1.0}	[AGT, CDC25C, TDO2]	[ACHE, ADORA2A, AGT, AMPH, CDC25C, DBH, FBXO32, HRH3, IL1B, IL1R1, ITGB3, MAPK14, NOS1, PPP2CB, PVRL2, RBL2, SCAMP2, SLC5A7, SLC6A1, SLC6A2, SLC6A3, SLC6A4, STX1A, SYN1, TDO2, TGFB1I1, TH, TNF, TNFRSF11B, TPH2, TSC2, UNC13B]	TRUE
KEGG:00760	Nicotinate and nicotinamide metabolism	0	[-1]	[Group13]	3	10.3448	0.115373	1	{Group13=0.11537309159253133}	{Group13=1.0}	[NAMPT, NNMT, NT5E]	[AOX1, BST1, CD38, ENPP1, ENPP3, NADK, NADK2, NADSYN1, NAMPT, NAPRT, NMNAT1, NMNAT2, NMNAT3, NMRK1, NMRK2, NNMT, NNT, NT5C, NT5C1A, NT5C1B, NT5C1B-RDH14, NT5C2, NT5C3A, NT5C3B, NT5E, NT5M, NUDT12, PNP, QPRT]	TRUE
KEGG:00900	Terpenoid backbone biosynthesis	0	[-1]	[Group14]	3	13.6364	0.0598383	1	{Group14=0.059838252758231486}	{Group14=1.0}	[ACAT2, HMGCR, NUS1]	[ACAT1, ACAT2, DHDDS, FDPS, FNTA, FNTB, GGPS1, HMGCR, HMGCS1, HMGCS2, ICMT, IDI1, IDI2, MVD, MVK, NUS1, PCYOX1, PDSS1, PDSS2, PMVK, RCE1, ZMPSTE24]	TRUE
KEGG:00980	Metabolism of xenobiotics by cytochrome P450	0	[-1]	[Group22]	3	4.05405	1	1	{Group22=0.7786470881871642}	{Group22=1.0}	[ALDH3B2, CBR3, GSTO1]	[ADH1A, ADH1B, ADH1C, ADH4, ADH5, ADH6, ADH7, AKR1C1, AKR1C2, AKR1C4, AKR7A2, AKR7A3, ALDH1A3, ALDH3A1, ALDH3B1, ALDH3B2, CBR1, CBR3, CYP1A1, CYP1A2, CYP1B1, CYP2A13, CYP2A6, CYP2B6, CYP2C9, CYP2D6, CYP2E1, CYP2F1, CYP2S1, CYP3A4, CYP3A5, DHDH, EPHX1, GSTA1, GSTA2, GSTA3, GSTA4, GSTA5, GSTK1, GSTM1, GSTM2, GSTM3, GSTM4, GSTM5, GSTO1, GSTO2, GSTP1, GSTT1, GSTT2, GSTT2B, HSD11B1, MGST1, MGST2, MGST…	TRUE
KEGG:00982	Drug metabolism	0	[-1]	[Group22]	3	4.41176	0.75895	1	{Group22=0.7786470881871642}	{Group22=1.0}	[ALDH3B2, GSTO1, MAOB]	[ADH1A, ADH1B, ADH1C, ADH4, ADH5, ADH6, ADH7, ALDH1A3, ALDH3A1, ALDH3B1, ALDH3B2, AOX1, CYP1A2, CYP2A6, CYP2B6, CYP2C19, CYP2C8, CYP2C9, CYP2D6, CYP2E1, CYP3A4, CYP3A5, FMO1, FMO2, FMO3, FMO4, FMO5, GSTA1, GSTA2, GSTA3, GSTA4, GSTA5, GSTK1, GSTM1, GSTM2, GSTM3, GSTM4, GSTM5, GSTO1, GSTO2, GSTP1, GSTT1, GSTT2, GSTT2B, MAOA, MAOB, MGST1, MGST2, MGST3, UGT1A1, UGT1A10, UGT1A3, UGT1A4, UGT1A5, UGT1A6…	FALSE
WP:1433	NOD pathway	0	[-1]	[Group24]	3	7.31707	0.237913	1	{Group24=0.04187349046423774}	{Group24=1.0}	[AIM2, CASP7, NAIP]	[AAMP, ACAP1, AIM2, CARD6, CARD8, CARD9, CASP1, CASP5, CASP7, CASP8, CASP9, CHUK, COPS6, DUOX2, ERBB2IP, HSP90AA1, IKBKB, IKBKG, IL18, IL1B, MEFV, NAIP, NDUFA13, NFKBIA, NLRC4, NLRP1, NLRP10, NLRP12, NLRP2, NLRP3, NLRP4, NLRP7, NOD1, NOD2, PRDM1, PYCARD, RAC1, RELA, RIPK2, SUGT1, XIAP]	FALSE
WP:1434	Osteopontin Signaling	0	[-1]	[Group15]	3	23.0769	0.0145872	1	{Group15=0.014587237375579345}	{Group15=1.0}	[ITGAV, MMP9, PLAU]	[CHUK, IKBKB, ITGAV, ITGB3, MAP2K1, MAP3K14, MAPK1, MAPK3, MMP9, NFKB1, PLAU, RELA, SPP1]	TRUE
WP:1449	Regulation of toll-like receptor signaling pathway	0	[-1]	[Group16]	8	5.67376	0.387197	1	{Group16=0.0477784453816134}	{Group16=1.0}	[CD14, CXCL10, IRAK3, PTPN6, RNF216, SYK, TAB3, TNFAIP3]	[AKT1, AKT2, AKT3, BTK, CASP8, CCL3, CCL4, CCL5, CD14, CD180, CD40, CD80, CD86, CHUK, CISH, CTNNAL1, CUEDC2, CXCL10, CXCL11, CXCL8, CXCL9, CYLD, FADD, FBXW5, FOS, IFNA1, IFNA10, IFNA13, IFNA14, IFNA16, IFNA17, IFNA2, IFNA21, IFNA4, IFNA5, IFNA6, IFNA7, IFNA8, IFNAR1, IFNAR2, IFNB1, IKBKB, IKBKE, IKBKG, IL12A, IL12B, IL1B, IL6, IRAK1, IRAK2, IRAK3, IRAK4, IRF3, IRF5, IRF7, JUN, LBP, LY96, MAP2K1, …	FALSE
WP:1530	miRNA Regulation of DNA Damage Response	0	[-1]	[Group18, Group71]	6	6.97674	0.169556	1	{Group18=0.3192722750187262, Group71=0.4691549896042014}	{Group18=1.0, Group71=1.0}	[CASP3, CCND1, CCND2, CDC25C, MRE11A, SFN]	[ABL1, APAF1, ATM, ATR, ATRIP, BAX, BBC3, BID, BRCA1, CASP3, CASP8, CASP9, CCNB1, CCNB2, CCNB3, CCND1, CCND2, CCND3, CCNE1, CCNE2, CCNG1, CDC20B, CDC25A, CDC25C, CDK1, CDK2, CDK4, CDK5, CDK6, CDKN1A, CDKN1B, CHEK1, CHEK2, CREB1, CYCS, DDB2, E2F1, FANCD2, FAS, GADD45A, GADD45B, GADD45G, H2AFX, HUS1B, MCM7, MDM2, MIR106B, MIR16-1, MIR17HG, MIR181A1, MIR203A, MIR21, MIR210, MIR221, MIR222, MIR223, M…	FALSE
WP:1533	Vitamin B12 Metabolism	0	[-1]	[Group17]	3	5.66038	0.480905	1	{Group17=0.48090497102872637}	{Group17=1.0}	[APOE, LRP2, TCN1]	[ABCA1, ALB, APOA1, APOB, APOE, CBS, CBSL, CCL2, CCL5, CRP, CTH, CUBN, F2, F7, GIF, HBA1, HBB, ICAM1, IFNG, IL1B, IL6, INS, INSR, LDLR, LOC100129518, LRP2, MAT1A, MCEE, MMAB, MPO, MTHFR, MTR, MTRR, MUT, NFKB1, NFKB2, PLAT, PLG, RELA, SAA1, SAA2, SAA3P, SAA4, SCARB1, SERPINA3, SERPINE1, SHMT2, SOD1, SOD2, SOD3, TCN1, TCN2, TNF]	TRUE
WP:1772	Apoptosis Modulation and Signaling	0	[-1]	[Group105, Group24]	5	5.55556	0.42212	1	{Group105=5.7545754842699135E-5, Group24=0.04187349046423774}	{Group105=0.005466846710056418, Group24=1.0}	[CASP3, CASP7, NAIP, TNFRSF10D, TNFSF10]	[AIFM1, AIFM2, APAF1, BAD, BAG3, BAK1, BAX, BBC3, BCL2, BCL2A1, BCL2L1, BCL2L10, BCL2L11, BCL2L2, BID, BIK, BIRC2, BIRC3, BIRC5, BIRC6, BIRC7, BLK, BMF, BOK, CAPNS1, CASP1, CASP10, CASP2, CASP3, CASP4, CASP6, CASP7, CASP8, CASP9, CDKN2A, CFLAR, CRADD, CYCS, DAXX, DFFA, DFFB, DIABLO, ENDOG, FADD, FAS, FASLG, FOS, HN1, HRK, HSPA1A, HTRA2, IKBKB, IL1R1, IL1R2, IRAK1, JUN, MADD, MAP3K14, MAP3K5, MAPK…	FALSE
WP:1971	Integrated Cancer Pathway	0	[-1]	[Group18, Group61]	3	6.25	0.449144	1	{Group18=0.3192722750187262, Group61=4.521953091107464E-5}	{Group18=1.0, Group61=0.0043410749674631655}	[CASP3, MRE11A, MSH2]	[AKT1, ATF1, ATM, ATR, BACH1, BAD, BARD1, BAX, BBC3, BCL2, BLM, BRCA1, CASP3, CASP8, CASP9, CDC25A, CDC25B, CDK1, CDK2, CDK4, CDKN1A, CDKN1B, CDKN2B, CHEK1, CHEK2, E2F1, GRIK1-AS2, JAK1, MAP3K5, MDM2, MIR21, MIR29B1, MIR29B2, MMP1, MRE11A, MSH2, MSH6, MYC, NOXA1, PLK1, POU2F1, PTEN, RAD50, RB1, SMAD2, SMAD3, STAT1, TP53]	FALSE
WP:1984	Integrated Breast Cancer Pathway	0	[-1]	[Group18, Group61]	8	5.16129	0.536845	1	{Group18=0.3192722750187262, Group61=4.521953091107464E-5}	{Group18=1.0, Group61=0.0043410749674631655}	[AURKA, BRAF, CASP3, CCND1, FOSL1, HMGCR, MRE11A, MSH2]	[ABL1, AHR, AKT1, ALKBH1, ANXA1, APOBEC3G, AR, ARAF, ATF1, ATM, ATR, AURKA, BACH1, BAD, BAK1, BARD1, BAX, BCL2, BID, BLM, BMPR1A, BMPR2, BRAF, BRCA1, BRCA2, CASP3, CASP8, CASP9, CCNB1IP1, CCND1, CDC25A, CDC25B, CDC42, CDH1, CDK2, CDK4, CDK7, CERK, CHEK1, CHEK2, CHUK, CREB1, CSNK1D, CTNNB1, CYP19A1, DAG1, DCAKD, DHTKD1, E2F1, EDAR, EGFR, EP300, ERAL1, ESR1, FADD, FAU, FER, FILIP1, FOSL1, FOXO1, GA…	FALSE
KEGG:02010	ABC transporters	0	[-1]	[Group31]	5	11.3636	0.0336537	1	{Group31=0.03365370906486306}	{Group31=1.0}	[ABCA3, ABCA8, ABCA9, ABCB10, ABCC9]	[ABCA1, ABCA10, ABCA12, ABCA13, ABCA2, ABCA3, ABCA4, ABCA5, ABCA6, ABCA7, ABCA8, ABCA9, ABCB1, ABCB10, ABCB11, ABCB4, ABCB5, ABCB6, ABCB7, ABCB8, ABCB9, ABCC1, ABCC10, ABCC11, ABCC12, ABCC2, ABCC3, ABCC4, ABCC5, ABCC6, ABCC8, ABCC9, ABCD1, ABCD2, ABCD3, ABCD4, ABCG1, ABCG2, ABCG4, ABCG5, ABCG8, CFTR, TAP1, TAP2]	TRUE
WP:2018	RANKL/RANK Signaling Pathway	0	[-1]	[Group19]	3	5.45455	0.494788	1	{Group19=0.494788084178119}	{Group19=1.0}	[MITF, SPI1, SYK]	[ACP5, AKT1, AKT2, CALCR, CBL, CDC42, CHUK, CTSK, FHL2, FOS, GAB2, ICAM1, IKBKB, IKBKG, JUN, LYN, MAP2K1, MAP2K6, MAP2K7, MAP3K7, MAPK1, MAPK14, MAPK3, MAPK8, MAPK9, MITF, MTOR, NFATC1, NFKB1, NFKB2, NFKBIA, PAPSS2, PIK3R1, PIK3R2, PLCG1, PTK2, RAC1, RELA, RELB, SPI1, SQSTM1, SRC, STAT1, SYK, TAB1, TAB2, TNFRSF11A, TNFRSF11B, TNFSF11, TRAF1, TRAF2, TRAF3, TRAF5, TRAF6, VCAM1]	TRUE
WP:2034	Leptin signaling pathway	0	[-1]	[Group94]	3	4	1	1	{Group94=0.3176674772888283}	{Group94=1.0}	[CCND1, IL1RN, SOCS3]	[ACACA, ACACB, AKT1, BAD, BAX, BCL2L1, CCND1, CDC42, CFL2, CHUK, CISH, CREB1, EIF4E, EIF4EBP1, ELK1, ERBB2, ESR1, FOXO1, FYN, GRB2, GSK3A, GSK3B, HRAS, IKBKB, IKBKG, IL1B, IL1RN, IRS1, JAK1, JAK2, KHDRBS1, KPNA4, LEP, LEPR, MAP2K1, MAP2K2, MAPK1, MAPK14, MAPK3, MAPK8, MTOR, NCOA1, NFKB1, NOS3, PDE3B, PIK3R1, PIK3R2, PLCG1, PLCG2, PRKAA1, PRKAA2, PTK2, PTPN1, PTPN11, RAC1, RAF1, REL, RELA, RHOA, R…	FALSE
WP:2036	TWEAK Signaling Pathway	0	[-1]	[Group20, Group24, Group25]	3	7.14286	0.249042	1	{Group20=0.3964446541214622, Group24=0.04187349046423774, Group25=0.21079629278019862}	{Group20=1.0, Group24=1.0, Group25=1.0}	[CASP3, CASP7, MMP9]	[AKT1, AKT2, BIRC2, BIRC3, CASP3, CASP7, CASP8, CCL2, CCL5, CHUK, CTNNB1, FADD, GSK3B, HDAC1, IKBKB, IL6, JUN, MAP3K14, MAP3K7, MAPK1, MAPK14, MAPK3, MAPK8, MAPK9, MMP9, NFKB1, NFKB2, NFKBIA, NFKBIB, RAC1, RAF1, RELA, RELB, RIPK1, TNF, TNFRSF12A, TNFSF12, TRAF1, TRAF2, TRAF3, TRAF5, TRIM63]	TRUE
WP:2059	Alzheimers Disease	0	[-1]	[Group20, Group24]	6	5	0.639414	1	{Group20=0.3964446541214622, Group24=0.04187349046423774}	{Group20=1.0, Group24=1.0}	[APBB1, APOE, CACNA1D, CASP3, CASP7, MME]	[ADAM10, ADAM17, APAF1, APBB1, APH1A, APOE, APP, ATF6, ATP2A1, ATP2A2, ATP2A3, BACE1, BAD, BID, CACNA1C, CACNA1D, CACNA1F, CACNA1S, CALM1, CALM2, CALM3, CALML3, CALML5, CAPN1, CAPN2, CASP12, CASP3, CASP7, CASP8, CASP9, CDK5, CDK5R1, CHP1, CHP2, CYCS, EIF2AK3, ERN1, FADD, FAS, GAPDH, GNAQ, GRIN1, GRIN2A, GRIN2B, GRIN2C, GRIN2D, GSK3B, HSD17B10, IDE, IL1B, ITPR1, ITPR2, ITPR3, LPL, LRP1, MAPK1, MAP…	FALSE
WP:2261	Signaling Pathways in Glioblastoma	0	[-1]	[Group12, Group58, Group61]	5	6.0241	0.394613	1	{Group12=0.5986690536792515, Group58=0.07621647987023122, Group61=4.521953091107464E-5}	{Group12=1.0, Group58=1.0, Group61=0.0043410749674631655}	[BRAF, CCND1, CCND2, FGFR1, PDGFRB]	[AKT1, AKT2, AKT3, ARAF, ATM, BRAF, BRCA1, BRCA2, CBL, CCND1, CCND2, CCNE1, CDK2, CDK4, CDK6, CDKN1A, CDKN1B, CDKN2A, CDKN2B, CDKN2C, E2F1, EGFR, EP300, ERBB2, ERBB3, ERRFI1, FGFR1, FGFR2, FOXO1, FOXO3, FOXO4, GAB1, GRB2, HRAS, IGF1R, IRS1, KRAS, MAP2K1, MAP2K2, MAP2K3, MAP2K4, MAP2K5, MAP2K6, MAP2K7, MAPK1, MAPK3, MDM2, MDM4, MET, MIR21, MSH6, NF1, NRAS, PDGFRA, PDGFRB, PDPK1, PIK3C2A, PIK3C2B, …	FALSE
WP:2272	Pathogenic Escherichia coli infection	0	[-1]	[Group23]	7	12.7273	0.00704934	1	{Group23=0.007049335919825078}	{Group23=0.5921442172653066}	[CD14, CLDN1, HCLS1, TUBA4A, TUBB6, WAS, YWHAQ]	[ABL1, ACTB, ACTG1, ARHGEF2, ARPC1A, ARPC1B, ARPC2, ARPC3, ARPC4, ARPC5, ARPC5L, CD14, CDC42, CDH1, CLDN1, CTNNB1, CTTN, EZR, FYN, HCLS1, ITGB1, KRT18, LY96, NCK1, NCK2, NCL, OCLN, PRKCA, RHOA, ROCK1, ROCK2, TLR4, TLR5, TUBA1A, TUBA1B, TUBA1C, TUBA3C, TUBA3D, TUBA3E, TUBA4A, TUBA8, TUBAL3, TUBB, TUBB1, TUBB2A, TUBB2B, TUBB3, TUBB4A, TUBB4B, TUBB6, TUBB8, WAS, WASL, YWHAQ, YWHAZ]	FALSE
WP:2324	AGE/RAGE pathway	0	[-1]	[Group24, Group25]	5	7.57576	0.196924	1	{Group24=0.04187349046423774, Group25=0.21079629278019862}	{Group24=1.0, Group25=1.0}	[ALPL, CASP3, MMP9, MSR1, NCF1]	[AGER, AKT1, ALPL, ATF2, CASP3, CASP8, CASP9, CDC42, CHUK, CYCS, DDOST, DIAPH1, EGFR, EZR, FOXO1, FOXO4, HIF1A, IKBKB, INHBB, INS, INSR, IRAK4, IRS1, JAK2, JUN, LGALS3, MAP2K1, MAPK1, MAPK14, MAPK3, MAPK8, MAPK9, MMP13, MMP14, MMP2, MMP7, MMP9, MSN, MSR1, MYD88, NCF1, NFKB1, NFKBIA, NOS2, NOS3, PLA2G4A, PRKCA, PRKCB, PRKCD, PRKCZ, RAC1, RAF1, RELA, RHOA, ROCK1, SHC1, SMAD2, SMAD3, SOD1, SP1, SRC,…	FALSE
WP:2355	Corticotropin-releasing hormone	0	[-1]	[Group26]	8	8.69565	0.0560784	1	{Group26=0.05607841685735901}	{Group26=1.0}	[BRAF, CASP3, FOSL1, GJA1, GNAO1, JUP, KRT1, KRT14]	[ACACA, ADRBK2, AKT1, ARRB1, ARRB2, BCL2, BRAF, CACNA1H, CAMK2A, CASP12, CASP3, CASP9, CREB1, CRH, CRHBP, CRHR1, CRHR2, CTNNB1, CXCL8, CYP11A1, CYP11B1, CYP21A2, ECE1, ELK1, ERN1, FOS, FOSB, FOSL1, FOSL2, GJA1, GNA11, GNAI1, GNAI2, GNAO1, GNAQ, GNAS, GNAZ, GNB1, GNB2, GNB3, GNB5, GRK6, GSK3B, HSD3B1, HSD3B2, HSP90AA1, IL18, IL2, IVL, JUNB, JUND, JUP, KRT1, KRT14, MAP2K1, MAP3K5, MAPK1, MAPK14, MA…	TRUE
WP:2359	Parkin-Ubiquitin Proteasomal System pathway	0	[-1]	[Group27]	4	5.6338	0.538811	1	{Group27=0.5388108087195063}	{Group27=1.0}	[HSPA14, TUBA4A, TUBB6, UBE2J1]	[CASK, CASP1, CASP8, CCNE1, CUL1, FBXW7, GPR37, HSPA14, HSPA1A, HSPA1B, HSPA1L, HSPA2, HSPA4, HSPA5, HSPA6, HSPA8, HSPA9, PARK2, PSMC1, PSMC2, PSMC3, PSMC4, PSMC5, PSMC6, PSMD1, PSMD10, PSMD11, PSMD12, PSMD13, PSMD14, PSMD2, PSMD3, PSMD4, PSMD5, PSMD6, PSMD7, PSMD8, PSMD9, RNF19A, SEPT5, SIAH1, SIAH2, SNCA, SNCAIP, STUB1, TUBA1A, TUBA1B, TUBA1C, TUBA3C, TUBA3D, TUBA3E, TUBA4A, TUBA4B, TUBA8, TUBA…	TRUE
WP:2361	Gastric Cancer Network 1	0	[-1]	[Group29]	4	13.7931	0.0298533	1	{Group29=0.02985334132051318}	{Group29=1.0}	[AURKA, CENPF, E2F7, RNF216]	[ACTL6A, APC, AURKA, C21orf33, CCNA1, CENPF, CEP192, E2F7, ECT2, ESM1, GATS, H3F3A, HIST4H4, INO80D, KIF15, KIF20B, LIN9, LOC102724023, MCM4, MYBL2, NOTCH1, NUP107, RNF216, RUVBL1, S100P, SMOC2, TOP2A, TPX2, UBE2C]	TRUE
WP:2363	Gastric Cancer Network 2	0	[-1]	[Group30]	3	9.67742	0.133848	1	{Group30=0.13384808747910337}	{Group30=1.0}	[DSCC1, MTDH, UBE2T]	[AHCTF1, ATAD2, BRIX1, CACYBP, CD48, CEBPZ, CHTF18, CHTF8, COL9A1, COL9A3, CTNNB1, DSCC1, EGFR, FAM91A1, FANCI, LBR, LMNB2, MTDH, MYC, OTUD5, PLAC8, RAD17, RFC3, RFC4, RNF144B, S100A6, SNURF, TOP2A, TP53, UBE2C, UBE2T]	TRUE
WP:2371	Parkinsons Disease Pathway	0	[-1]	[Group24]	4	7.27273	0.288448	1	{Group24=0.04187349046423774}	{Group24=1.0}	[CASP3, CASP7, PINK1, UBE2J1]	[APAF1, ATXN2, CASP2, CASP3, CASP6, CASP7, CASP9, CCNE1, CCNE2, CYCS, DDC, EPRS, GPR37, HTRA2, LRRK2, MAPK11, MAPK12, MAPK13, MAPK14, MIR10A, MIR1224, MIR128-2, MIR1294, MIR132, MIR16-2, MIR195, MIR19A, MIR19B1, MIR19B2, MIR212, MIR26A1, MIR26A2, MIR30A, MIR431, MIR4448, MIR503, PARK2, PARK7, PINK1, SEPT5, SLC6A3, SNCA, SNCAIP, SYT11, TH, UBA1, UBA7, UBB, UBE2G1, UBE2G2, UBE2J1, UBE2J2, UBE2L3, U…	FALSE
WP:2374	Oncostatin M Signaling Pathway	0	[-1]	[Group20, Group24]	3	4.61538	0.750242	1	{Group20=0.3964446541214622, Group24=0.04187349046423774}	{Group20=1.0, Group24=1.0}	[CASP3, CASP7, SOCS3]	[AKT1, CASP3, CASP7, CCL2, CDK2, CDKN1B, CEBPB, CREB1, CYR61, EGR1, FOS, GRB2, HIF1A, HRAS, IL6ST, IRS1, JAK1, JAK2, JAK3, JUNB, JUND, KRAS, LDLR, LIFR, MAP2K1, MAP2K2, MAPK1, MAPK14, MAPK3, MAPK8, MAPK9, MMP1, MMP13, MMP3, MTOR, NFKB1, NFKBIA, OSM, OSMR, PIAS3, PIK3R1, PRKCA, PRKCB, PRKCD, PRKCE, PRKCH, PTK2B, PTPN11, PXN, RAF1, RELA, RICTOR, RPS6, SERPINE1, SHC1, SOCS3, SOS1, SRC, STAT1, STAT3,…	FALSE
WP:2377	Integrated Pancreatic Cancer Pathway	0	[-1]	[Group18]	11	5.72917	0.267051	1	{Group18=0.3192722750187262}	{Group18=1.0}	[CASP3, CASP7, CCND1, CDC25C, FGFR1, IGFBP3, IL11, MAPK4, MRE11A, PTGS2, TP53BP2]	[ABCB1, ABL1, ACHE, AGPAT2, AKT1, ANXA1, APAF1, APC, APP, AR, ARF1, ATM, BAD, BAX, BBC3, BCL2, BDNF, BID, BLM, BRCA1, BRCA2, BRF1, BUB1B, CAB39, CAMK2A, CAMP, CAPN1, CASP10, CASP12, CASP3, CASP7, CASP8, CASP9, CCNA2, CCND1, CCNE1, CD82, CDC25C, CDK2, CDK4, CDKN1A, CDKN1B, CDKN2B, CHEK1, CHEK2, CHUK, CREB1, CREBBP, CRK, CST3, CTNNB1, DAG1, DAXX, DCC, DFFA, DFFB, E2F1, E2F4, EGF, EGFR, EGR1, EIF2AK…	FALSE
WP:2380	BDNF signaling pathway	0	[-1]	[Group25]	9	6.25	0.200055	1	{Group25=0.21079629278019862}	{Group25=1.0}	[ALPL, CASP3, IGF2BP1, NCF1, NCF2, NTRK2, PTPRF, SHC2, SORT1]	[ACACB, ADAM17, AKT1, ALPL, APC, BAD, BCL2L11, BDNF, BMP2, CAMK1, CAMK2A, CAMK4, CASP3, CDC42, CDH2, CDK5, CDK5R1, CDKL5, CFL1, CHUK, CNR1, CREB1, CRTC1, CSNK2A1, CTNNB1, CYFIP1, DLG1, DOCK3, DOK5, DPYSL2, EEF2, EGR1, EGR2, EIF2S1, EIF2S2, EIF4E, EIF4EBP1, ELK1, FOS, FOXO3, FRS2, FRS3, FYN, GABRB3, GNB2L1, GRB2, GRIA1, GRIA2, GRIA3, GRIN1, GRIN2B, GRIP1, GSK3B, HRAS, IGF2BP1, IKBKB, IKBKG, IRS1, …	FALSE
WP:2406	Cardiac Progenitor Differentiation	0	[-1]	[Group41]	4	7.54717	0.280517	1	{Group41=0.01084042422978667}	{Group41=0.8780743626127203}	[BMP4, DKK1, IGF2, KIT]	[ACTC1, ANPEP, BMP1, BMP4, CXCR4, DKK1, FGF2, FOXA2, GATA4, GSK3B, IGF1, IGF2, INHBA, INS, IRX4, ISL1, KDR, KIT, LIN28A, LIN28B, MAPK14, MEF2C, MESP1, MESP2, MIXL1, MYH6, MYL2, MYLK3, NANOG, NCAM1, NKX2-5, NODAL, NOG, NOTCH1, NRG1, PAX6, PDGFRA, POU5F1, ROR2, SCN5A, SIRPA, SOX1, SOX17, SOX2, T, TBX20, TBX5, TGFB1, THY1, TNNI3, TNNT2, WNT3A, ZFP42]	FALSE
WP:2446	Retinoblastoma (RB) in Cancer	0	[-1]	[Group58]	6	6.81818	0.178777	1	{Group58=0.07621647987023122}	{Group58=1.0}	[CCND1, CDT1, ORC1, POLE2, RBP1, SAP30]	[ABL1, ANLN, BARD1, CCDC6, CCNA2, CCNB1, CCNB2, CCND1, CCND3, CCNE1, CCNE2, CDC25A, CDC25B, CDC45, CDC7, CDK1, CDK2, CDK4, CDK6, CDKN1A, CDKN1B, CDT1, CHEK1, DCK, DHFR, DNMT1, E2F1, E2F2, E2F3, FAF1, FANCG, H2AFZ, HDAC1, HLTF, HMGB1, HMGB2, KIF4A, MAPK13, MCM3, MCM4, MCM6, MCM7, MDM2, MIR21, MSH6, MYC, NPAT, ORC1, PCNA, PLK4, POLA1, POLD3, POLE, POLE2, PRIM1, PRKDC, PRMT2, RABIF, RAF1, RB1, RBBP4…	FALSE
WP:2572	Primary Focal Segmental Glomerulosclerosis FSGS	0	[-1]	[Group36]	7	9.58904	0.0302308	1	{Group36=0.030230790967727322}	{Group36=1.0}	[CLDN1, DKK1, ITGAV, ITGB4, MME, PODXL, YWHAQ]	[ACTN4, AGRN, AKT1, CAMK2B, CD151, CD2AP, CD80, CDH2, CDKN1A, CDKN1B, CDKN1C, CLDN1, COL4A3, COL4A4, COL4A5, CR1, CTNNB1, CTSL, DAG1, DKK1, DNM1, FAT1, FYN, ILK, INF2, IRF6, ITGA3, ITGAV, ITGB1, ITGB3, ITGB4, JAG1, KIRREL2, KIRREL3, KRT8, LAMA5, LAMB2, LIMS1, LIMS3L, LMX1B, LRP5, LRP6, MKI67, MME, MYH9, MYO1E, NCK1, NOTCH1, NPHS1, NPHS2, PARVA, PAX2, PCNA, PLAUR, PLCE1, PLCG1, PODXL, PTK2, PTPRO,…	TRUE
WP:2583	T-Cell Receptor and Co-stimulatory Signaling	0	[-1]	[Group89]	3	10.7143	0.106526	1	{Group89=0.02299615996890786}	{Group89=1.0}	[ITK, LCK, PTPN6]	[AKT1, CALM1, CD28, CD8A, CD8B, CSNK1A1, CTLA4, DYRK1A, DYRK2, FYN, GSK3A, GSK3B, IL2, ITK, LCK, NFATC2, NFKB1, NFKBIA, PDCD1, PDK1, PLCG1, PPP3CA, PRKCA, PTEN, PTPN6, RASA1, RASGRP1, ZAP70]	FALSE
WP:2586	Aryl Hydrocarbon Receptor	0	[-1]	[Group37]	3	6.52174	0.438002	1	{Group37=0.4380023930068908}	{Group37=1.0}	[CD36, NQO1, PTGS2]	[AHR, AHRR, AIP, ARNT, CCL1, CD36, CDC37, CDK2, CDKN1A, CDKN1B, CYP1A1, CYP1A2, CYP1B1, E2F1, EGFR, EP300, ESR1, FGF21, GCLC, HPGDS, HRAS, HSP90AA1, KLF6, KRAS, LPL, MAP2K1, MAPK1, MYC, NCOA7, NCOR2, NF1, NFE2L2, NFKB1, NQO1, NRAS, NRIP1, PLAGL1, PSRC1, PTGS2, RAF1, RB1, RELA, RET, SRC, TNF, VEGFA]	TRUE
WP:2828	Bladder Cancer	0	[-1]	[Group61]	3	9.67742	0.133848	1	{Group61=4.521953091107464E-5}	{Group61=0.0043410749674631655}	[BRAF, CCND1, DAPK2]	[BRAF, CCND1, CDH1, CDK4, CDKN1A, CDKN2A, CXCL8, DAPK1, DAPK2, DAPK3, E2F1, EGF, EGFR, ERBB2, FGFR3, HRAS, MAP2K1, MAP2K2, MAPK1, MDM2, MMP1, MYC, PIK3R1, PIK3R2, RASSF1, RB1, RPS6KA5, THBS1, TP53, TYMP, VEGFA]	FALSE
WP:2853	Endoderm Differentiation	0	[-1]	[Group42]	3	4.22535	0.76828	1	{Group42=0.3594704131059413}	{Group42=1.0}	[BMP7, DKK1, SFRP1]	[APC, APP, BMP7, BMPR1A, BPTF, CAND1, CDC73, CER1, CTNNB1, CTR9, DAB2, DKK1, DUSP2, DUSP4, DUSP5, ELAVL1, EOMES, EPB41L5, EXT1, EZH2, FOXA1, FOXA2, FOXH1, GATA4, GATA6, GDF3, HHEX, HNF1B, HOXA1, HOXC11, JARID2, LAMC1, LEF1, LEO1, LHX1, LOC101929777, MAP2K3, MIR141, MIR373, MIXL1, NANOG, NKX2-1, NODAL, NOG, NOTCH1, NR3C1, ONECUT1, OTX2, PABPC1, PAF1, PAX9, POU5F1, PRDM14, PTHLH, RAB38, RTF1, SFRP1…	TRUE
WP:2857	Mesodermal Commitment Pathway	0	[-1]	[Group42]	6	7.89474	0.133025	1	{Group42=0.3594704131059413}	{Group42=1.0}	[BMP4, BMP7, DKK1, FGFR1, HES7, HTT]	[ACVR1, ACVR2A, ACVR2B, AMH, AXIN1, AXIN2, BMP4, BMP7, BMPR1A, BMPR2, CHRD, DKK1, DLL1, EOMES, EPB41L5, EXT1, EXT2, FGF8, FGFR1, FOXC1, FOXC2, FOXH1, FZD4, FZD5, FZD8, GDF3, HAND1, HES7, HMGA2, HTT, INHBA, JAK2, KDM6A, KIAA0754, KLF4, LATS1, LEF1, LEFTY1, LEFTY2, LOC101929777, MACF1, MIR125B1, MIR141, MIR302C, MIR372, MIR373, MIXL1, NANOG, NFE2L2, NODAL, NOG, POU5F1, PPP2CA, PRKACA, PRKAR1A, RPL3…	FALSE
WP:2858	Ectoderm Differentiation	0	[-1]	[Group43]	11	7.91367	0.0311968	1	{Group43=0.03119679616868796}	{Group43=1.0}	[ARHGAP15, BMP4, CDON, ELOVL2, JUP, KRT6A, PODXL, STC1, TRPM2, WDR44, ZBTB16]	[ABCC4, AES, AHI1, ANKS1B, ARHGAP10, ARHGAP15, ARHGDIG, ARHGEF9, ARX, ASTN1, BAZ1A, BCAS3, BCOR, BMP4, BMPR1A, BOC, C1GALT1, CAP2, CCDC130, CCDC88C, CCL2, CDH6, CDH8, CDON, CELSR2, CLDN11, CLVS1, CTBP1, CTNNA2, CTNNB1, CTNND2, DMD, EDA, EDA2R, ELOVL2, ELOVL4, FGFR2, FHL2, FOXA2, FOXL1, FYN, FZD4, FZD5, FZD8, GAS2L1, GATA6, GLB1, GLI3, GRAMD1B, GREB1, HDAC10, HDAC6, HESX1, HIST1H2BH, HMGB2, JAKMIP…	TRUE
WP:2864	Apoptosis-related network due to altered Notch3 in ovarian cancer	0	[-1]	[Group24]	6	11.3208	0.0211151	1	{Group24=0.04187349046423774}	{Group24=1.0}	[APOE, CARD14, CASP7, NQO1, SOCS3, TNFRSF21]	[ABL1, AKT1, ANXA5, APOE, APP, AXIN1, BCL3, BIRC5, CARD14, CASP7, CDKN1A, CDKN1B, CTNNA1, CUL1, CUL5, ERBB3, ERN1, ETS1, F2R, GCLC, HDAC1, HELLS, HSPA5, HSPB1, HSPD1, IER3, IL7R, JUND, MAPK1, NET1, NFKB1, NGFRAP1, NQO1, NRG1, PAK2, PKN1, PTK2, PTK2B, RIPK2, RNF7, RPS6KB1, SERBP1, SMAD7, SOCS3, SQSTM1, THBS1, TNF, TNFRSF10B, TNFRSF21, TRAF1, VAV3, VIM, YBX3]	FALSE
WP:2884	NRF2 pathway	0	[-1]	[Group47]	11	7.53425	0.0538528	1	{Group47=0.06301136476072859}	{Group47=1.0}	[CBR3, FGF13, GCLM, GPX2, GPX3, NQO1, PDGFB, SERPINA1, SLC2A5, SLC2A6, SLC7A11]	[ABCC2, ABCC3, ABCC4, ABCC5, ADH7, AGER, ALDH3A1, BLVRB, CBR1, CBR3, CES1, CES2, CES3, CES4A, CES5A, CYP2A6, CYP4A11, DNAJB1, EGR1, EPHA2, EPHA3, FGF13, FTH1, FTL, G6PD, GCLC, GCLM, GGT1, GGT2, GGTLC1, GGTLC2, GPX2, GPX3, GSR, GSTA1, GSTA2, GSTA3, GSTA4, GSTA5, GSTM1, GSTM2, GSTM3, GSTM4, GSTM5, GSTP1, GSTT2, HBEGF, HGF, HMOX1, HSP90AA1, HSP90AB1, HSPA1A, KEAP1, LOC102724197, MAFF, MAFG, ME1, MGS…	TRUE
WP:2895	Differentiation of white and brown adipocyte	0	[-1]	[Group45]	4	16	0.0180798	1	{Group45=0.3209108550879791}	{Group45=1.0}	[BMP4, BMP7, MPZL2, ZIC1]	[ADIPOQ, BMP2, BMP4, BMP7, CEBPA, CEBPB, CEBPG, CIDEA, EBF3, HOXC8, HOXC9, HSPB7, LEP, MPZL2, PLAC8, PPARG, PPARGC1A, PPARGC1B, PRDM16, SLC7A10, SMAD1, SMAD5, SMAD9, ZIC1, ZNF423]	FALSE
WP:2911	miRNA targets in ECM and membrane receptors	0	[-1]	[Group46]	5	12.1951	0.0256516	1	{Group46=0.02565163060805746}	{Group46=1.0}	[COL1A2, COL3A1, COL5A1, COL6A1, COL6A3]	[COL1A2, COL3A1, COL4A1, COL4A2, COL5A1, COL5A2, COL5A3, COL6A1, COL6A2, COL6A3, FN1, ITGA1, ITGA11, ITGB5, ITGB6, LAMA4, LAMB2, LAMC1, LOC100505984, MIR107, MIR141, MIR148B, MIR15B, MIR219A1, MIR25, MIR30B, MIR30C1, MIR30D, MIR429, MIR532, MIR548AA1, MIR548AA2, MIR548D1, MIR548D2, MIR589, MIR7-1, MIR92A2, SDC2, THBS1, THBS2, TNXB]	TRUE
WP:2946	Imatinib Resistance in Chronic Myeloid Leukemia	0	[-1]	[Group12]	4	8	0.149655	1	{Group12=0.5986690536792515}	{Group12=1.0}	[CSF1R, IGF2BP1, KIT, PDGFRB]	[ABCB1, ABCG2, ABL1, ANXA2R, BBX, BCL11A, BCR, CASZ1, CCND3, CDK6, CDKN1B, CPEB4, CSF1R, EPO, FLT1, FOXO3, GAB1, GAB2, GADD45A, HMGB2, IGF2BP1, KIT, LYL1, LYN, MAP2K6, MAVS, MYC, NOL4L, NOP2, NSD1, PDGFRA, PDGFRB, PEX14, PIM1, PIM2, PRKACA, PTP4A2, PVT1, RAB36, RPS6KA1, SKP2, SLC4A10, SLC4A7, SLC50A1, SLC6A14, SLC7A3, SPRED1, SPRED2, TRIM28, ZC3HAV1]	FALSE
WP:3286	Copper homeostasis	0	[-1]	[Group61]	5	9.25926	0.0705454	1	{Group61=4.521953091107464E-5}	{Group61=0.0043410749674631655}	[ADAM9, CASP3, CCND1, STEAP4, XAF1]	[ADAM10, ADAM17, ADAM9, AKT1, APC, APP, ATOX1, ATP7A, ATP7B, BACE1, CASP3, CCND1, CCS, COMMD1, COX11, COX17, FOXO1, FOXO3, GSK3B, JUN, MAPT, MDM2, MT1A, MT1B, MT1E, MT1F, MT1G, MT1H, MT1JP, MT1L, MT1X, MT2A, MT3, MT4, MTF1, MTF2, PIK3CA, PRNP, PTEN, SCO1, SCO2, SLC11A2, SLC31A1, SLC31A2, SOD1, SOD3, SP1, STEAP1, STEAP2, STEAP3, STEAP4, TP53, XAF1, XIAP]	FALSE
KEGG:03460	Fanconi anemia pathway	0	[-1]	[Group35]	3	5.66038	0.480905	1	{Group35=0.48090497102872637}	{Group35=1.0}	[RMI1, RMI2, UBE2T]	[APITD1, ATR, ATRIP, BLM, BRCA1, BRCA2, BRIP1, EME1, EME2, ERCC1, ERCC4, FAAP100, FAAP24, FAN1, FANCA, FANCB, FANCC, FANCD2, FANCE, FANCF, FANCG, FANCI, FANCL, FANCM, HES1, MLH1, MUS81, PALB2, PMS2, POLH, POLI, POLK, POLN, RAD51, RAD51C, REV1, REV3L, RMI1, RMI2, RPA1, RPA2, RPA3, RPA4, SLX1A, SLX1B, SLX4, STRA13, TELO2, TOP3A, TOP3B, UBE2T, USP1, WDR48]	TRUE
WP:3527	Preimplantation Embryo	0	[-1]	[Group51]	3	5.08475	0.735478	1	{Group51=0.7354776586001182}	{Group51=1.0}	[AQP3, GATA3, HMGA1]	[AQP3, AQP9, ARGFX, ATP1A1, BARX2, BATF3, CDH1, CDX2, CELF3, DDIT3, DLX2, DNMT3L, DPPA3, DPRX, E2F5, EGR1, ELAVL1, ESRRA, FOSB, FOXD1, FOXQ1, GATA2, GATA3, H2AFY2, HMGA1, HNRNPAB, IRF4, IRX5, KHSRP, KLF4, LEUTX, MIR302A, MOS, MTA3, MXD1, MYBL1, NANOG, NANOGNB, NKX2-1, NLRP5, NR3C2, PADI6, PBX1, POU5F1, SIX3, SMARCA4, SOX11, SOX2, SOX8, TBX3, TCF7L1, TEAD4, TFAP2B, TPRX1, ZAR1, ZFP36, ZFP36L2, ZFP…	TRUE
KEGG:04010	MAPK signaling pathway	0	[-1]	[Group61]	12	4.70588	0.630371	1	{Group61=4.521953091107464E-5}	{Group61=0.0043410749674631655}	[BRAF, CACNA1D, CASP3, CD14, FGF13, FGF7, FGFR1, MAP4K1, NTRK2, PDGFB, PDGFRB, STK3]	[AKT1, AKT2, AKT3, ARRB1, ARRB2, ATF2, ATF4, BDNF, BRAF, CACNA1A, CACNA1B, CACNA1C, CACNA1D, CACNA1E, CACNA1F, CACNA1G, CACNA1H, CACNA1I, CACNA1S, CACNA2D1, CACNA2D2, CACNA2D3, CACNA2D4, CACNB1, CACNB2, CACNB3, CACNB4, CACNG1, CACNG2, CACNG3, CACNG4, CACNG5, CACNG6, CACNG7, CACNG8, CASP3, CD14, CDC25B, CDC42, CHUK, CRK, CRKL, DAXX, DDIT3, DUSP1, DUSP10, DUSP16, DUSP2, DUSP3, DUSP4, DUSP5, DUSP6, …	FALSE
KEGG:04015	Rap1 signaling pathway	0	[-1]	[Group61]	14	6.63507	0.0769078	1	{Group61=4.521953091107464E-5}	{Group61=0.0043410749674631655}	[ADORA2B, BRAF, CSF1R, FGF13, FGF7, FGFR1, GNAO1, ITGAL, ITGB2, KIT, LCP2, LPAR1, PDGFB, PDGFRB]	[ACTB, ACTG1, ADCY1, ADCY2, ADCY3, ADCY4, ADCY5, ADCY6, ADCY7, ADCY8, ADCY9, ADORA2A, ADORA2B, AKT1, AKT2, AKT3, ANGPT1, ANGPT2, ANGPT4, APBB1IP, ARAP3, BCAR1, BRAF, CALM1, CALM2, CALM3, CALML3, CALML5, CALML6, CDC42, CDH1, CNR1, CRK, CRKL, CSF1, CSF1R, CTNNB1, CTNND1, DOCK4, DRD2, EFNA1, EFNA2, EFNA3, EFNA4, EFNA5, EGF, EGFR, EPHA2, F2R, F2RL3, FARP2, FGF1, FGF10, FGF11, FGF12, FGF13, FGF14, FGF…	FALSE
KEGG:04020	Calcium signaling pathway	0	[-1]	[Group53]	8	4.44444	0.707507	1	{Group53=0.7075074959785104}	{Group53=1.0}	[ADORA2B, CACNA1D, CYSLTR1, CYSLTR2, PDGFRB, PLCD3, PTAFR, PTGER3]	[ADCY1, ADCY2, ADCY3, ADCY4, ADCY7, ADCY8, ADCY9, ADORA2A, ADORA2B, ADRA1A, ADRA1B, ADRA1D, ADRB1, ADRB2, ADRB3, AGTR1, ATP2A1, ATP2A2, ATP2A3, ATP2B1, ATP2B2, ATP2B3, ATP2B4, AVPR1A, AVPR1B, BDKRB1, BDKRB2, CACNA1A, CACNA1B, CACNA1C, CACNA1D, CACNA1E, CACNA1F, CACNA1G, CACNA1H, CACNA1I, CACNA1S, CALM1, CALM2, CALM3, CALML3, CALML5, CALML6, CAMK2A, CAMK2B, CAMK2D, CAMK2G, CAMK4, CCKAR, CCKBR, CD3…	TRUE
KEGG:04062	Chemokine signaling pathway	0	[-1]	[Group66]	12	6.41711	0.132438	1	{Group66=0.13243848493582733}	{Group66=1.0}	[BRAF, CXCL1, CXCL10, CXCL12, CXCL14, CXCL3, GNG11, ITK, NCF1, PREX1, SHC2, WAS]	[ADCY1, ADCY2, ADCY3, ADCY4, ADCY5, ADCY6, ADCY7, ADCY8, ADCY9, ADRBK1, ADRBK2, AKT1, AKT2, AKT3, ARRB1, ARRB2, BCAR1, BRAF, CCL1, CCL11, CCL13, CCL14, CCL15, CCL16, CCL17, CCL18, CCL19, CCL2, CCL20, CCL21, CCL22, CCL23, CCL24, CCL25, CCL26, CCL27, CCL28, CCL3, CCL3L1, CCL3L3, CCL4, CCL4L1, CCL4L2, CCL5, CCL7, CCL8, CCR1, CCR10, CCR2, CCR3, CCR4, CCR5, CCR6, CCR7, CCR8, CCR9, CDC42, CHUK, CRK, CR…	TRUE
KEGG:04070	Phosphatidylinositol signaling system	0	[-1]	[Group2]	4	4.08163	1	1	{Group2=6.70956625839734E-4}	{Group2=0.06172800957725553}	[INPP5D, IP6K1, PIP5K1B, PLCD3]	[CALM1, CALM2, CALM3, CALML3, CALML5, CALML6, CDIPT, CDS1, CDS2, DGKA, DGKB, DGKD, DGKE, DGKG, DGKH, DGKI, DGKK, DGKQ, DGKZ, IMPA1, IMPA2, IMPAD1, INPP1, INPP4A, INPP4B, INPP5A, INPP5B, INPP5D, INPP5E, INPP5J, INPP5K, INPPL1, IP6K1, IP6K2, IP6K3, IPMK, IPPK, ITPK1, ITPKA, ITPKB, ITPKC, ITPR1, ITPR2, ITPR3, MTM1, MTMR1, MTMR14, MTMR2, MTMR3, MTMR4, MTMR6, MTMR7, MTMR8, OCRL, PI4K2A, PI4K2B, PI4KA,…	FALSE
KEGG:04072	Phospholipase D signaling pathway	0	[-1]	[Group61]	9	6.25	0.200055	1	{Group61=4.521953091107464E-5}	{Group61=0.0043410749674631655}	[CYTH4, FCER1G, KIT, LPAR1, PDGFB, PDGFRB, PIP5K1B, SHC2, SYK]	[ADCY1, ADCY2, ADCY3, ADCY4, ADCY5, ADCY6, ADCY7, ADCY8, ADCY9, AGPAT1, AGPAT2, AGPAT3, AGPAT4, AGPAT5, AGTR1, AKT1, AKT2, AKT3, ARF1, ARF6, AVP, AVPR1A, AVPR1B, AVPR2, CXCL8, CXCR1, CXCR2, CYTH1, CYTH2, CYTH3, CYTH4, DGKA, DGKB, DGKD, DGKE, DGKG, DGKH, DGKI, DGKK, DGKQ, DGKZ, DNM1, DNM2, DNM3, EGF, EGFR, F2R, FCER1A, FCER1G, FYN, GAB1, GAB2, GNA12, GNA13, GNAS, GRB2, GRM1, GRM2, GRM3, GRM4, GRM5…	FALSE
KEGG:04110	Cell cycle	0	[-1]	[Group18, Group58, Group71]	8	6.45161	0.172956	1	{Group18=0.3192722750187262, Group58=0.07621647987023122, Group71=0.4691549896042014}	{Group18=1.0, Group58=1.0, Group71=1.0}	[CCND1, CCND2, CDC20, CDC25C, CDC27, ORC1, SFN, YWHAQ]	[ABL1, ANAPC1, ANAPC10, ANAPC11, ANAPC13, ANAPC2, ANAPC4, ANAPC5, ANAPC7, ATM, ATR, BUB1, BUB1B, BUB3, CCNA1, CCNA2, CCNB1, CCNB2, CCNB3, CCND1, CCND2, CCND3, CCNE1, CCNE2, CCNH, CDC14A, CDC14B, CDC16, CDC20, CDC23, CDC25A, CDC25B, CDC25C, CDC26, CDC27, CDC45, CDC6, CDC7, CDK1, CDK2, CDK4, CDK6, CDK7, CDKN1A, CDKN1B, CDKN1C, CDKN2A, CDKN2B, CDKN2C, CDKN2D, CHEK1, CHEK2, CREBBP, CUL1, DBF4, E2F1, …	TRUE
KEGG:04114	Oocyte meiosis	0	[-1]	[Group71]	6	5.35714	0.468785	1	{Group71=0.4691549896042014}	{Group71=1.0}	[AURKA, CDC20, CDC25C, CDC27, CPEB2, YWHAQ]	[ADCY1, ADCY2, ADCY3, ADCY4, ADCY5, ADCY6, ADCY7, ADCY8, ADCY9, ANAPC1, ANAPC10, ANAPC11, ANAPC13, ANAPC2, ANAPC4, ANAPC5, ANAPC7, AR, AURKA, BTRC, BUB1, CALM1, CALM2, CALM3, CALML3, CALML5, CALML6, CAMK2A, CAMK2B, CAMK2D, CAMK2G, CCNB1, CCNB2, CCNE1, CCNE2, CDC16, CDC20, CDC23, CDC25C, CDC26, CDC27, CDK1, CDK2, CPEB1, CPEB2, CPEB3, CPEB4, CUL1, ESPL1, FBXO43, FBXO5, FBXW11, IGF1, IGF1R, INS, ITP…	TRUE
KEGG:04120	Ubiquitin mediated proteolysis	0	[-1]	[Group72]	6	4.37956	0.827314	1	{Group72=0.8273137820631788}	{Group72=1.0}	[CDC20, CDC27, RCHY1, SOCS3, UBE2J1, UBE4A]	[AIRE, ANAPC1, ANAPC10, ANAPC11, ANAPC13, ANAPC2, ANAPC4, ANAPC5, ANAPC7, BIRC2, BIRC3, BIRC6, BIRC7, BIRC8, BRCA1, BTRC, CBL, CBLB, CBLC, CDC16, CDC20, CDC23, CDC26, CDC27, CDC34, CUL1, CUL2, CUL3, CUL4A, CUL4B, CUL5, CUL7, DDB1, DDB2, DET1, ERCC8, FANCL, FBXO2, FBXO4, FBXW11, FBXW7, FBXW8, FZR1, HERC1, HERC2, HERC3, HERC4, HUWE1, ITCH, KEAP1, KLHL13, KLHL9, MAP3K1, MDM2, MGRN1, MID1, NEDD4, NED…	TRUE
KEGG:04130	SNARE interactions in vesicular transport	0	[-1]	[Group73]	3	8.82353	0.163285	1	{Group73=0.1632849541430994}	{Group73=1.0}	[STX11, STX7, STX8]	[BET1, BET1L, BNIP1, GOSR1, GOSR2, SEC22B, SNAP23, SNAP29, STX10, STX11, STX16, STX17, STX18, STX19, STX1A, STX1B, STX2, STX3, STX4, STX5, STX6, STX7, STX8, USE1, VAMP1, VAMP2, VAMP3, VAMP4, VAMP5, VAMP7, VAMP8, VTI1A, VTI1B, YKT6]	TRUE
KEGG:04142	Lysosome	0	[-1]	[Group74]	7	5.69106	0.356438	1	{Group74=0.3564383937984227}	{Group74=1.0}	[GLA, GNPTAB, IGF2R, LAPTM4B, LAPTM5, SLC11A1, SORT1]	[ABCA2, ABCB9, ACP2, ACP5, AGA, AP1B1, AP1G1, AP1G2, AP1M1, AP1M2, AP1S1, AP1S2, AP1S3, AP3B1, AP3B2, AP3D1, AP3M1, AP3M2, AP3S1, AP3S2, AP4B1, AP4E1, AP4M1, AP4S1, ARSA, ARSB, ARSG, ASAH1, ATP6AP1, ATP6V0A1, ATP6V0A2, ATP6V0A4, ATP6V0B, ATP6V0C, ATP6V0D1, ATP6V0D2, ATP6V1H, CD164, CD63, CD68, CLN3, CLN5, CLTA, CLTB, CLTC, CLTCL1, CTNS, CTSA, CTSB, CTSC, CTSD, CTSE, CTSF, CTSG, CTSH, CTSK, CTSL, …	TRUE
KEGG:04144	Endocytosis	0	[-1]	[Group75]	16	6.20155	0.10927	1	{Group75=0.10926955150467985}	{Group75=1.0}	[CSF1R, CYTH4, EEA1, HLA-B, HLA-C, IGF2R, IL2RG, KIT, PIP5K1B, RAB11FIP2, SH3GL3, SPG20, STAM, VPS26B, VTA1, WAS]	[ACAP1, ACAP2, ACAP3, ADRB1, ADRB2, ADRB3, ADRBK1, ADRBK2, AGAP1, AGAP2, AGAP3, AMPH, AP2A1, AP2A2, AP2B1, AP2M1, AP2S1, ARAP1, ARAP2, ARAP3, ARF1, ARF3, ARF5, ARF6, ARFGAP1, ARFGAP2, ARFGAP3, ARFGEF1, ARFGEF2, ARPC1A, ARPC1B, ARPC2, ARPC3, ARPC4, ARPC5, ARPC5L, ARRB1, ARRB2, ASAP1, ASAP2, ASAP3, BIN1, CAPZA1, CAPZA2, CAPZA3, CAPZB, CAV1, CAV2, CAV3, CBL, CBLB, CBLC, CCDC53, CCR5, CDC42, CHMP1B, …	TRUE
KEGG:04152	AMPK signaling pathway	0	[-1]	[Group77]	5	4.03226	1	1	{Group77=1.0}	{Group77=1.0}	[CCND1, CD36, HMGCR, PPP2R2B, STRADB]	[ACACA, ACACB, ADIPOQ, ADIPOR1, ADIPOR2, ADRA1A, AKT1, AKT1S1, AKT2, AKT3, CAB39, CAB39L, CAMKK1, CAMKK2, CCNA1, CCNA2, CCND1, CD36, CFTR, CPT1A, CPT1B, CPT1C, CREB1, CREB3, CREB3L1, CREB3L2, CREB3L3, CREB3L4, CREB5, CRTC2, EEF2, EEF2K, EIF4EBP1, ELAVL1, FASN, FBP1, FBP2, FOXO1, FOXO3, G6PC, G6PC2, G6PC3, GYS1, GYS2, HMGCR, HNF4A, IGF1, IGF1R, INS, INSR, IRS1, IRS2, IRS4, LEP, LEPR, LIPE, LOC1019…	TRUE
KEGG:04210	Apoptosis	0	[-1]	[Group24]	6	7.05882	0.165166	1	{Group24=0.04187349046423774}	{Group24=1.0}	[CASP3, CASP7, IL3RA, IRAK3, TNFRSF10D, TNFSF10]	[AIFM1, AKT1, AKT2, AKT3, APAF1, ATM, BAD, BAX, BCL2, BCL2L1, BID, BIRC2, BIRC3, BIRC7, BIRC8, CAPN1, CAPN2, CASP10, CASP12, CASP3, CASP6, CASP7, CASP8, CASP9, CFLAR, CHUK, CSF2RB, CYCS, DFFA, DFFB, ENDOG, FADD, FAS, FASLG, IKBKB, IKBKG, IL1A, IL1B, IL1R1, IL1RAP, IL3, IL3RA, IRAK1, IRAK2, IRAK3, IRAK4, MAP3K14, MYD88, NFKB1, NFKBIA, NGF, NTRK1, PIK3CA, PIK3CB, PIK3CD, PIK3CG, PIK3R1, PIK3R2, PIK…	FALSE
KEGG:04260	Cardiac muscle contraction	0	[-1]	[Group99]	4	5.12821	0.564039	1	{Group99=0.23409765118703793}	{Group99=1.0}	[ATP1B1, ATP1B2, CACNA1D, SLC9A6]	[ACTC1, ATP1A1, ATP1A2, ATP1A3, ATP1A4, ATP1B1, ATP1B2, ATP1B3, ATP1B4, ATP2A2, CACNA1C, CACNA1D, CACNA1F, CACNA1S, CACNA2D1, CACNA2D2, CACNA2D3, CACNA2D4, CACNB1, CACNB2, CACNB3, CACNB4, CACNG1, CACNG2, CACNG3, CACNG4, CACNG5, CACNG6, CACNG7, CACNG8, COX1, COX2, COX3, COX4I1, COX4I2, COX5A, COX5B, COX6A1, COX6A2, COX6B1, COX6B2, COX6C, COX7A1, COX7A2, COX7A2L, COX7B, COX7B2, COX7C, COX8A, COX8C,…	FALSE
KEGG:04270	Vascular smooth muscle contraction	0	[-1]	[Group78]	6	5	0.639414	1	{Group78=0.6394144092829628}	{Group78=1.0}	[ACTA2, ADORA2B, BRAF, CACNA1D, CALCRL, RAMP3]	[ACTA2, ACTG2, ADCY1, ADCY2, ADCY3, ADCY4, ADCY5, ADCY6, ADCY7, ADCY8, ADCY9, ADORA2A, ADORA2B, ADRA1A, ADRA1B, ADRA1D, AGTR1, ARAF, ARHGEF1, ARHGEF11, ARHGEF12, AVPR1A, AVPR1B, BRAF, CACNA1C, CACNA1D, CACNA1F, CACNA1S, CALCRL, CALD1, CALM1, CALM2, CALM3, CALML3, CALML5, CALML6, CYP4A11, CYP4A22, EDNRA, GNA11, GNA12, GNA13, GNAQ, GNAS, GUCY1A2, GUCY1A3, GUCY1B3, ITPR1, ITPR2, ITPR3, JMJD7-PLA2G4B…	TRUE
KEGG:04310	Wnt signaling pathway	0	[-1]	[Group55]	8	5.67376	0.387197	1	{Group55=0.09094551082538967}	{Group55=1.0}	[CCND1, CCND2, DKK1, FOSL1, FZD1, NKD2, SFRP1, WNT9A]	[APC, APC2, AXIN1, AXIN2, BAMBI, BTRC, CACYBP, CAMK2A, CAMK2B, CAMK2D, CAMK2G, CCND1, CCND2, CCND3, CER1, CHD8, CREBBP, CSNK1A1, CSNK1A1L, CSNK1E, CSNK2A1, CSNK2A2, CSNK2B, CTBP1, CTBP2, CTNNB1, CTNNBIP1, CUL1, CXXC4, DAAM1, DAAM2, DKK1, DKK2, DKK4, DVL1, DVL2, DVL3, EP300, FBXW11, FOSL1, FRAT1, FRAT2, FZD1, FZD10, FZD2, FZD3, FZD4, FZD5, FZD6, FZD7, FZD8, FZD9, GPC4, GSK3B, INVS, JUN, LEF1, LOC4…	TRUE
KEGG:04320	Dorso-ventral axis formation	0	[-1]	[Group79]	3	11.1111	0.0979599	1	{Group79=0.09795985346535149}	{Group79=1.0}	[CPEB2, NOTCH3, PIWIL2]	[CPEB1, CPEB2, CPEB3, CPEB4, EGFR, ETS1, ETS2, ETV6, ETV7, FMN2, GRB2, KRAS, MAP2K1, MAPK1, MAPK3, NOTCH1, NOTCH2, NOTCH3, NOTCH4, PIWIL1, PIWIL2, PIWIL3, PIWIL4, SOS1, SOS2, SPIRE1, SPIRE2]	TRUE
KEGG:04340	Hedgehog signaling pathway	0	[-1]	[Group10]	4	7.84314	0.157472	1	{Group10=0.2665923429813507}	{Group10=1.0}	[BMP4, CSNK1G3, LRP2, WNT9A]	[BMP2, BMP4, BTRC, CSNK1A1, CSNK1A1L, CSNK1D, CSNK1E, CSNK1G1, CSNK1G2, CSNK1G3, DHH, FBXW11, GAS1, GLI1, GLI2, GLI3, GSK3B, HHIP, IHH, LOC400927-CSNK1E, LRP2, PRKACA, PRKACB, PRKACG, PTCH1, PTCH2, RAB23, SHH, SMO, STK36, SUFU, WNT1, WNT10A, WNT10B, WNT11, WNT16, WNT2, WNT2B, WNT3, WNT3A, WNT4, WNT5A, WNT5B, WNT6, WNT7A, WNT7B, WNT8A, WNT8B, WNT9A, WNT9B, ZIC2]	TRUE
KEGG:04350	TGF-beta signaling pathway	0	[-1]	[Group45]	4	4.7619	0.778647	1	{Group45=0.3209108550879791}	{Group45=1.0}	[BMP4, BMP7, BMP8B, DCN]	[ACVR1, ACVR1B, ACVR1C, ACVR2A, ACVR2B, AMH, AMHR2, BAMBI, BMP2, BMP4, BMP5, BMP6, BMP7, BMP8A, BMP8B, BMPR1A, BMPR1B, BMPR2, CDKN2B, CHRD, CREBBP, CUL1, DCN, E2F4, E2F5, EP300, FST, GDF5, GDF6, GDF7, ID1, ID2, ID3, ID4, IFNG, INHBA, INHBB, INHBC, INHBE, LEFTY1, LEFTY2, LTBP1, MAPK1, MAPK3, MINOS1-NBL1, MYC, NBL1, NODAL, NOG, PITX2, PPP2CA, PPP2CB, PPP2R1A, PPP2R1B, RBL1, RBX1, RHOA, ROCK1, RPS6K…	TRUE
KEGG:04360	Axon guidance	0	[-1]	[Group80]	6	4.72441	0.652011	1	{Group80=0.6520108213327267}	{Group80=1.0}	[ABLIM1, CXCL12, EPHA1, SEMA3B, SLIT3, UNC5B]	[ABL1, ABLIM1, ABLIM2, ABLIM3, ARHGEF12, CDC42, CDK5, CFL1, CFL2, CXCL12, CXCR4, DCC, DPYSL2, DPYSL5, EFNA1, EFNA2, EFNA3, EFNA4, EFNA5, EFNB1, EFNB2, EFNB3, EPHA1, EPHA2, EPHA3, EPHA4, EPHA5, EPHA6, EPHA7, EPHA8, EPHB1, EPHB2, EPHB3, EPHB4, EPHB6, FES, FYN, GNAI1, GNAI2, GNAI3, GSK3B, HRAS, ITGB1, KRAS, L1CAM, LIMK1, LIMK2, LRRC4, LRRC4C, MAPK1, MAPK3, MET, NCK1, NCK2, NFATC2, NFATC3, NFATC4, NG…	TRUE
KEGG:04380	Osteoclast differentiation	0	[-1]	[Group81]	12	9.1603	0.0116614	1	{Group81=0.01166142718540934}	{Group81=0.9212527476473378}	[CSF1R, FCGR2C, FOSL1, LCK, LCP2, LILRB5, MITF, NCF1, NCF2, SOCS3, SPI1, SYK]	[ACP5, AKT1, AKT2, AKT3, BLNK, BTK, CALCR, CAMK4, CHUK, CREB1, CSF1, CSF1R, CTSK, CYBA, CYBB, CYLD, FCGR1A, FCGR2A, FCGR2B, FCGR2C, FCGR3A, FCGR3B, FHL2, FOS, FOSB, FOSL1, FOSL2, FYN, GAB2, GRB2, IFNAR1, IFNAR2, IFNB1, IFNG, IFNGR1, IFNGR2, IKBKB, IKBKG, IL1A, IL1B, IL1R1, IRF9, ITGB3, JAK1, JUN, JUNB, JUND, LCK, LCP2, LILRA1, LILRA2, LILRA3, LILRA4, LILRA5, LILRA6, LILRB1, LILRB2, LILRB3, LILRB4…	TRUE
KEGG:04520	Adherens junction	0	[-1]	[Group84]	6	8.21918	0.125586	1	{Group84=0.12558550750893827}	{Group84=1.0}	[FGFR1, PTPN6, PTPRF, PVRL4, SNAI2, WAS]	[ACP1, ACTB, ACTG1, ACTN1, ACTN2, ACTN3, ACTN4, BAIAP2, CDC42, CDH1, CREBBP, CSNK2A1, CSNK2A2, CSNK2B, CTNNA1, CTNNA2, CTNNA3, CTNNB1, CTNND1, EGFR, EP300, ERBB2, FARP2, FER, FGFR1, FYN, IGF1R, INSR, IQGAP1, LEF1, LMO7, MAP3K7, MAPK1, MAPK3, MET, MLLT4, NLK, PARD3, PTPN1, PTPN6, PTPRB, PTPRF, PTPRJ, PTPRM, PVRL1, PVRL2, PVRL3, PVRL4, RAC1, RAC2, RAC3, RHOA, SMAD2, SMAD3, SMAD4, SNAI1, SNAI2, SORB…	TRUE
KEGG:04530	Tight junction	0	[-1]	[Group85]	9	6.52174	0.188244	1	{Group85=0.18824389435634822}	{Group85=1.0}	[CLDN1, CLDN4, EXOC4, HCLS1, JAM2, MPDZ, MYH14, MYH3, PPP2R2B]	[ACTB, ACTG1, ACTN1, ACTN2, ACTN3, ACTN4, AKT1, AKT2, AKT3, AMOTL1, ASH1L, CASK, CDC42, CDK4, CGN, CLDN1, CLDN10, CLDN11, CLDN14, CLDN15, CLDN16, CLDN17, CLDN18, CLDN19, CLDN2, CLDN20, CLDN22, CLDN23, CLDN24, CLDN25, CLDN3, CLDN4, CLDN5, CLDN6, CLDN7, CLDN8, CLDN9, CRB3, CSNK2A1, CSNK2A2, CSNK2B, CTNNA1, CTNNA2, CTNNA3, CTNNB1, CTTN, EPB41, EPB41L1, EPB41L2, EPB41L3, EXOC3, EXOC4, F11R, GNAI1, GN…	TRUE
KEGG:04540	Gap junction	0	[-1]	[Group86]	6	6.81818	0.178777	1	{Group86=0.17877724518434618}	{Group86=1.0}	[GJA1, LPAR1, PDGFB, PDGFRB, TUBA4A, TUBB6]	[ADCY1, ADCY2, ADCY3, ADCY4, ADCY5, ADCY6, ADCY7, ADCY8, ADCY9, ADRB1, CDK1, CSNK1D, DRD1, DRD2, EGF, EGFR, GJA1, GJD2, GNA11, GNAI1, GNAI2, GNAI3, GNAQ, GNAS, GRB2, GRM1, GRM5, GUCY1A2, GUCY1A3, GUCY1B3, HRAS, HTR2A, HTR2B, HTR2C, ITPR1, ITPR2, ITPR3, KRAS, LPAR1, MAP2K1, MAP2K2, MAP2K5, MAP3K2, MAPK1, MAPK3, MAPK7, NRAS, PDGFA, PDGFB, PDGFC, PDGFD, PDGFRA, PDGFRB, PLCB1, PLCB2, PLCB3, PLCB4, PR…	TRUE
KEGG:04611	Platelet activation	0	[-1]	[Group2]	7	5.7377	0.353542	1	{Group2=6.70956625839734E-4}	{Group2=0.06172800957725553}	[COL1A1, COL1A2, COL3A1, FCER1G, LCP2, SYK, VWF]	[ACTB, ACTG1, ADCY1, ADCY2, ADCY3, ADCY4, ADCY5, ADCY6, ADCY7, ADCY8, ADCY9, AKT1, AKT2, AKT3, APBB1IP, ARHGAP35, ARHGEF1, ARHGEF12, BTK, COL1A1, COL1A2, COL3A1, F2R, F2RL3, FCER1G, FCGR2A, FERMT3, FGA, FGB, FGG, FYN, GNA13, GNAI1, GNAI2, GNAI3, GNAQ, GNAS, GP1BA, GP1BB, GP5, GP6, GP9, GUCY1A2, GUCY1A3, GUCY1B3, ITGA2, ITGA2B, ITGB1, ITGB3, ITPR1, ITPR2, ITPR3, JMJD7-PLA2G4B, LCP2, LYN, MAPK1, MA…	FALSE
KEGG:04621	NOD-like receptor signaling pathway	0	[-1]	[Group24]	5	8.77193	0.0847051	1	{Group24=0.04187349046423774}	{Group24=1.0}	[CXCL1, NAIP, PSTPIP1, TAB3, TNFAIP3]	[BIRC2, BIRC3, CARD18, CARD6, CARD8, CARD9, CASP1, CASP5, CASP8, CCL2, CCL5, CHUK, CXCL1, CXCL2, CXCL8, ERBB2IP, HSP90AA1, HSP90AB1, HSP90B1, IKBKB, IKBKG, IL18, IL1B, IL6, MAP3K7, MAPK1, MAPK10, MAPK11, MAPK12, MAPK13, MAPK14, MAPK3, MAPK8, MAPK9, MEFV, NAIP, NFKB1, NFKBIA, NFKBIB, NLRC4, NLRP1, NLRP3, NOD1, NOD2, PSTPIP1, PYCARD, PYDC1, RELA, RIPK2, SUGT1, TAB1, TAB2, TAB3, TNF, TNFAIP3, TRAF6,…	FALSE
KEGG:04630	Jak-STAT signaling pathway	0	[-1]	[Group94]	12	7.59494	0.039798	1	{Group94=0.3176674772888283}	{Group94=1.0}	[CCND1, CCND2, CSF2RA, CSF3R, IL11, IL24, IL2RG, IL3RA, PTPN6, SOCS3, SOCS6, STAM]	[AKT1, AKT2, AKT3, AOX1, BCL2, BCL2L1, CCND1, CCND2, CCND3, CDKN1A, CISH, CNTF, CNTFR, CREBBP, CRLF2, CSF2, CSF2RA, CSF2RB, CSF3, CSF3R, CSH1, CSH2, CTF1, EP300, EPO, EPOR, FHL1, GFAP, GH1, GH2, GHR, GRB2, HRAS, IFNA1, IFNA10, IFNA13, IFNA14, IFNA16, IFNA17, IFNA2, IFNA21, IFNA4, IFNA5, IFNA6, IFNA7, IFNA8, IFNAR1, IFNAR2, IFNB1, IFNE, IFNG, IFNGR1, IFNGR2, IFNK, IFNL1, IFNL2, IFNL3, IFNLR1, IFNW…	TRUE
KEGG:04660	T cell receptor signaling pathway	0	[-1]	[Group89]	6	5.76923	0.325481	1	{Group89=0.02299615996890786}	{Group89=1.0}	[CD247, ITK, LCK, LCP2, MALT1, PTPN6]	[AKT1, AKT2, AKT3, BCL10, CARD11, CBL, CBLB, CBLC, CD247, CD28, CD3D, CD3E, CD3G, CD4, CD40LG, CD8A, CD8B, CDC42, CDK4, CHUK, CSF2, CTLA4, DLG1, FOS, FYN, GRAP2, GRB2, GSK3B, HRAS, ICOS, IFNG, IKBKB, IKBKG, IL10, IL2, IL4, IL5, ITK, JUN, KRAS, LAT, LCK, LCP2, MALT1, MAP2K1, MAP2K2, MAP2K7, MAP3K14, MAP3K7, MAP3K8, MAPK1, MAPK11, MAPK12, MAPK13, MAPK14, MAPK3, MAPK9, NCK1, NCK2, NFATC1, NFATC2, NF…	TRUE
KEGG:04662	B cell receptor signaling pathway	0	[-1]	[Group2]	6	8.21918	0.125586	1	{Group2=6.70956625839734E-4}	{Group2=0.06172800957725553}	[CD79A, CD79B, INPP5D, MALT1, PTPN6, SYK]	[AKT1, AKT2, AKT3, BCL10, BLNK, BTK, CARD11, CD19, CD22, CD72, CD79A, CD79B, CD81, CHUK, CR2, DAPP1, FCGR2B, FOS, GRB2, GSK3B, HRAS, IFITM1, IKBKB, IKBKG, INPP5D, INPPL1, JUN, KRAS, LILRB3, LOC102723407, LYN, MALT1, MAP2K1, MAP2K2, MAPK1, MAPK3, NFATC1, NFATC2, NFATC3, NFKB1, NFKBIA, NFKBIB, NFKBIE, NRAS, PIK3AP1, PIK3CA, PIK3CB, PIK3CD, PIK3CG, PIK3R1, PIK3R2, PIK3R3, PIK3R5, PLCG2, PPP3CA, PPP3…	FALSE
KEGG:04664	Fc epsilon RI signaling pathway	0	[-1]	[Group2]	4	5.88235	0.363913	1	{Group2=6.70956625839734E-4}	{Group2=0.06172800957725553}	[FCER1G, INPP5D, LCP2, SYK]	[AKT1, AKT2, AKT3, BTK, CSF2, FCER1A, FCER1G, FYN, GAB2, GRB2, HRAS, IL13, IL3, IL4, IL5, INPP5D, JMJD7-PLA2G4B, KRAS, LAT, LCP2, LOC102723407, LYN, MAP2K1, MAP2K2, MAP2K3, MAP2K4, MAP2K6, MAP2K7, MAPK1, MAPK10, MAPK11, MAPK12, MAPK13, MAPK14, MAPK3, MAPK8, MAPK9, MS4A2, NRAS, PDPK1, PIK3CA, PIK3CB, PIK3CD, PIK3CG, PIK3R1, PIK3R2, PIK3R3, PIK3R5, PLA2G4A, PLA2G4B, PLA2G4C, PLA2G4D, PLA2G4E, PLA2G…	FALSE
KEGG:04666	Fc gamma R-mediated phagocytosis	0	[-1]	[Group2]	5	5.37634	0.436196	1	{Group2=6.70956625839734E-4}	{Group2=0.06172800957725553}	[INPP5D, NCF1, PIP5K1B, SYK, WAS]	[AKT1, AKT2, AKT3, AMPH, ARF6, ARPC1A, ARPC1B, ARPC2, ARPC3, ARPC4, ARPC5, ARPC5L, ASAP1, ASAP2, ASAP3, BIN1, CDC42, CFL1, CFL2, CRK, CRKL, DNM2, DOCK2, FCGR1A, FCGR2A, FCGR2B, FCGR3A, GAB2, GSN, HCK, INPP5D, INPPL1, LAT, LIMK1, LIMK2, LOC102723407, LYN, MAP2K1, MAPK1, MAPK3, MARCKS, MARCKSL1, MYO10, NCF1, PAK1, PIK3CA, PIK3CB, PIK3CD, PIK3CG, PIK3R1, PIK3R2, PIK3R3, PIK3R5, PIP5K1A, PIP5K1B, PIP…	FALSE
KEGG:04668	TNF signaling pathway	0	[-1]	[Group105, Group24]	10	9.09091	0.0246985	1	{Group105=5.7545754842699135E-5, Group24=0.04187349046423774}	{Group105=0.005466846710056418, Group24=1.0}	[CASP3, CASP7, CXCL1, CXCL10, CXCL3, MMP9, PTGS2, SOCS3, TAB3, TNFAIP3]	[AKT1, AKT2, AKT3, ATF2, ATF4, ATF6B, BAG4, BCL3, BIRC2, BIRC3, CASP10, CASP3, CASP7, CASP8, CCL2, CCL20, CCL5, CEBPB, CFLAR, CHUK, CREB1, CREB3, CREB3L1, CREB3L2, CREB3L3, CREB3L4, CREB5, CSF1, CSF2, CX3CL1, CXCL1, CXCL10, CXCL2, CXCL3, CXCL5, DNM1L, EDN1, FADD, FAS, FOS, ICAM1, IKBKB, IKBKG, IL15, IL18R1, IL1B, IL6, ITCH, JAG1, JUN, JUNB, LIF, LTA, MAGI2, MAP2K1, MAP2K3, MAP2K4, MAP2K6, MAP2K7,…	FALSE
KEGG:04670	Leukocyte transendothelial migration	0	[-1]	[Group90]	11	9.32203	0.00932063	1	{Group90=0.009320629584795535}	{Group90=0.7642916259532339}	[CLDN1, CLDN4, CXCL12, ESAM, ITGAL, ITGB2, ITK, JAM2, MMP9, NCF1, NCF2]	[ACTB, ACTG1, ACTN1, ACTN2, ACTN3, ACTN4, ARHGAP35, ARHGAP5, BCAR1, CD99, CDC42, CDH5, CLDN1, CLDN10, CLDN11, CLDN14, CLDN15, CLDN16, CLDN17, CLDN18, CLDN19, CLDN2, CLDN20, CLDN22, CLDN23, CLDN24, CLDN25, CLDN3, CLDN4, CLDN5, CLDN6, CLDN7, CLDN8, CLDN9, CTNNA1, CTNNA2, CTNNA3, CTNNB1, CTNND1, CXCL12, CXCR4, CYBA, CYBB, ESAM, EZR, F11R, GNAI1, GNAI2, GNAI3, ICAM1, ITGA4, ITGAL, ITGAM, ITGB1, ITGB2…	TRUE
KEGG:04722	Neurotrophin signaling pathway	0	[-1]	[Group91]	7	5.83333	0.348169	1	{Group91=0.3481691662803599}	{Group91=1.0}	[ARHGDIB, BRAF, IRAK3, NTRK2, SH2B3, SHC2, SORT1]	[ABL1, AKT1, AKT2, AKT3, ARHGDIA, ARHGDIB, ARHGDIG, ATF4, BAD, BAX, BCL2, BDNF, BRAF, CALM1, CALM2, CALM3, CALML3, CALML5, CALML6, CAMK2A, CAMK2B, CAMK2D, CAMK2G, CAMK4, CDC42, CRK, CRKL, FASLG, FOXO3, FRS2, GAB1, GRB2, GSK3B, HRAS, IKBKB, IRAK1, IRAK2, IRAK3, IRAK4, IRS1, JUN, KIDINS220, KRAS, MAGED1, MAP2K1, MAP2K2, MAP2K5, MAP2K7, MAP3K1, MAP3K3, MAP3K5, MAPK1, MAPK10, MAPK11, MAPK12, MAPK13, …	TRUE
KEGG:04723	Retrograde endocannabinoid signaling	0	[-1]	[Group96]	6	5.94059	0.312175	1	{Group96=0.2517576990608793}	{Group96=1.0}	[CACNA1D, GABRP, GNAO1, GNG11, MGLL, PTGS2]	[ABHD6, ADCY1, ADCY2, ADCY3, ADCY4, ADCY5, ADCY6, ADCY7, ADCY8, ADCY9, CACNA1A, CACNA1B, CACNA1C, CACNA1D, CACNA1F, CACNA1S, CNR1, DAGLA, DAGLB, FAAH, GABRA1, GABRA2, GABRA3, GABRA4, GABRA5, GABRA6, GABRB1, GABRB2, GABRB3, GABRD, GABRE, GABRG1, GABRG2, GABRG3, GABRP, GABRQ, GABRR1, GABRR2, GABRR3, GNAI1, GNAI2, GNAI3, GNAO1, GNAQ, GNB1, GNB2, GNB3, GNB4, GNB5, GNG10, GNG11, GNG12, GNG13, GNG2, GN…	FALSE
KEGG:04726	Serotonergic synapse	0	[-1]	[Group96]	7	6.25	0.2303	1	{Group96=0.2517576990608793}	{Group96=1.0}	[BRAF, CACNA1D, CASP3, GNAO1, GNG11, MAOB, PTGS2]	[ADCY5, ALOX12, ALOX12B, ALOX15, ALOX15B, ALOX5, APP, ARAF, BRAF, CACNA1A, CACNA1B, CACNA1C, CACNA1D, CACNA1F, CACNA1S, CASP3, CYP2C18, CYP2C19, CYP2C8, CYP2C9, CYP2D6, CYP2J2, CYP4X1, DDC, DUSP1, GABRB1, GABRB2, GABRB3, GNAI1, GNAI2, GNAI3, GNAO1, GNAQ, GNAS, GNB1, GNB2, GNB3, GNB4, GNB5, GNG10, GNG11, GNG12, GNG13, GNG2, GNG3, GNG4, GNG5, GNG7, GNG8, GNGT1, GNGT2, HRAS, HTR1A, HTR1B, HTR1D, HTR…	FALSE
KEGG:04727	GABAergic synapse	0	[-1]	[Group96]	4	4.54545	0.7846	1	{Group96=0.2517576990608793}	{Group96=1.0}	[CACNA1D, GABRP, GNAO1, GNG11]	[ABAT, ADCY1, ADCY2, ADCY3, ADCY4, ADCY5, ADCY6, ADCY7, ADCY8, ADCY9, CACNA1A, CACNA1B, CACNA1C, CACNA1D, CACNA1F, CACNA1S, GABARAP, GABARAPL1, GABARAPL2, GABBR1, GABBR2, GABRA1, GABRA2, GABRA3, GABRA4, GABRA5, GABRA6, GABRB1, GABRB2, GABRB3, GABRD, GABRE, GABRG1, GABRG2, GABRG3, GABRP, GABRQ, GABRR1, GABRR2, GABRR3, GAD1, GAD2, GLS, GLS2, GLUL, GNAI1, GNAI2, GNAI3, GNAO1, GNB1, GNB2, GNB3, GNB4,…	FALSE
KEGG:04910	Insulin signaling pathway	0	[-1]	[Group61, Group93]	6	4.31655	0.829157	1	{Group61=4.521953091107464E-5, Group93=0.8838243688498727}	{Group61=0.0043410749674631655, Group93=1.0}	[BRAF, PPP1R3C, PTPRF, RHOQ, SHC2, SOCS3]	[ACACA, ACACB, AKT1, AKT2, AKT3, ARAF, BAD, BRAF, CALM1, CALM2, CALM3, CALML3, CALML5, CALML6, CBL, CBLB, CBLC, CRK, CRKL, EIF4E, EIF4E1B, EIF4E2, EIF4EBP1, ELK1, EXOC7, FASN, FBP1, FBP2, FLOT1, FLOT2, FOXO1, G6PC, G6PC2, G6PC3, GCK, GRB2, GSK3B, GYS1, GYS2, HK1, HK2, HK3, HKDC1, HRAS, IKBKB, INPP5K, INPPL1, INS, INSR, IRS1, IRS2, IRS4, KRAS, LIPE, MAP2K1, MAP2K2, MAPK1, MAPK10, MAPK3, MAPK8, MAP…	TRUE
KEGG:04914	Progesterone-mediated oocyte maturation	0	[-1]	[Group71]	4	4.5977	0.782992	1	{Group71=0.4691549896042014}	{Group71=1.0}	[BRAF, CDC25C, CDC27, CPEB2]	[ADCY1, ADCY2, ADCY3, ADCY4, ADCY5, ADCY6, ADCY7, ADCY8, ADCY9, AKT1, AKT2, AKT3, ANAPC1, ANAPC10, ANAPC11, ANAPC13, ANAPC2, ANAPC4, ANAPC5, ANAPC7, ARAF, BRAF, BUB1, CCNA1, CCNA2, CCNB1, CCNB2, CCNB3, CDC16, CDC23, CDC25A, CDC25B, CDC25C, CDC26, CDC27, CDK1, CDK2, CPEB1, CPEB2, CPEB3, CPEB4, FZR1, GNAI1, GNAI2, GNAI3, HSP90AA1, HSP90AB1, IGF1, IGF1R, INS, KRAS, MAD1L1, MAD2L1, MAD2L2, MAP2K1, MA…	FALSE
KEGG:04916	Melanogenesis	0	[-1]	[Group10]	5	5	0.608675	1	{Group10=0.2665923429813507}	{Group10=1.0}	[FZD1, GNAO1, KIT, MITF, WNT9A]	[ADCY1, ADCY2, ADCY3, ADCY4, ADCY5, ADCY6, ADCY7, ADCY8, ADCY9, ASIP, CALM1, CALM2, CALM3, CALML3, CALML5, CALML6, CAMK2A, CAMK2B, CAMK2D, CAMK2G, CREB1, CREB3, CREB3L1, CREB3L2, CREB3L3, CREB3L4, CREBBP, CTNNB1, DCT, DVL1, DVL2, DVL3, EDN1, EDNRB, EP300, FZD1, FZD10, FZD2, FZD3, FZD4, FZD5, FZD6, FZD7, FZD8, FZD9, GNAI1, GNAI2, GNAI3, GNAO1, GNAQ, GNAS, GSK3B, HRAS, KIT, KITLG, KRAS, LEF1, MAP2K…	FALSE
KEGG:04917	Prolactin signaling pathway	0	[-1]	[Group58, Group61, Group94]	5	6.94444	0.222662	1	{Group58=0.07621647987023122, Group61=4.521953091107464E-5, Group94=0.3176674772888283}	{Group58=1.0, Group61=0.0043410749674631655, Group94=1.0}	[CCND1, CCND2, SHC2, SOCS3, SOCS6]	[AKT1, AKT2, AKT3, CCND1, CCND2, CGA, CISH, CSN2, CYP17A1, ELF5, ESR1, ESR2, FOS, FOXO3, GALT, GCK, GRB2, GSK3B, HRAS, INS, IRF1, JAK2, KRAS, LHB, LHCGR, MAP2K1, MAP2K2, MAPK1, MAPK10, MAPK11, MAPK12, MAPK13, MAPK14, MAPK3, MAPK8, MAPK9, NFKB1, NRAS, PIK3CA, PIK3CB, PIK3CD, PIK3CG, PIK3R1, PIK3R2, PIK3R3, PIK3R5, PRL, PRLR, RAF1, RELA, SHC1, SHC2, SHC3, SHC4, SLC2A2, SOCS1, SOCS2, SOCS3, SOCS4, S…	FALSE
KEGG:04918	Thyroid hormone synthesis	0	[-1]	[Group96, Group99]	6	8.4507	0.0716881	1	{Group96=0.2517576990608793, Group99=0.23409765118703793}	{Group96=1.0, Group99=1.0}	[ASGR1, ATP1B1, ATP1B2, GPX2, GPX3, LRP2]	[ADCY1, ADCY2, ADCY3, ADCY4, ADCY5, ADCY6, ADCY7, ADCY8, ADCY9, ASGR1, ASGR2, ATF2, ATF4, ATF6B, ATP1A1, ATP1A2, ATP1A3, ATP1A4, ATP1B1, ATP1B2, ATP1B3, ATP1B4, CANX, CGA, CREB1, CREB3, CREB3L1, CREB3L2, CREB3L3, CREB3L4, CREB5, DUOX2, DUOXA2, FXYD2, GNAQ, GNAS, GPX1, GPX2, GPX3, GPX5, GPX6, GPX7, GPX8, GSR, HSP90B1, HSPA5, ITPR1, ITPR2, ITPR3, IYD, LRP2, PAX8, PDIA4, PLCB1, PLCB2, PLCB3, PLCB4, …	FALSE
KEGG:04919	Thyroid hormone signaling pathway	0	[-1]	[Group95]	8	6.77966	0.155254	1	{Group95=0.15525353040587409}	{Group95=1.0}	[ATP1B1, ATP1B2, BMP4, CCND1, ITGAV, NOTCH3, PLCD3, RCAN2]	[ACTB, ACTG1, AKT1, AKT2, AKT3, ATP1A1, ATP1A2, ATP1A3, ATP1A4, ATP1B1, ATP1B2, ATP1B3, ATP1B4, ATP2A2, BAD, BMP4, CASP9, CCND1, CREBBP, CTNNB1, DIO1, DIO2, DIO3, EP300, ESR1, FOXO1, FXYD2, GATA4, GSK3B, HDAC1, HDAC2, HDAC3, HIF1A, HRAS, ITGAV, ITGB3, KAT2A, KAT2B, KRAS, MAP2K1, MAP2K2, MAPK1, MAPK3, MDM2, MED1, MED12, MED12L, MED13, MED13L, MED14, MED16, MED17, MED24, MED27, MED30, MED4, MTOR, M…	TRUE
KEGG:04923	Regulation of lipolysis in adipocytes	0	[-1]	[Group96]	3	5.35714	0.501917	1	{Group96=0.2517576990608793}	{Group96=1.0}	[MGLL, PTGER3, PTGS2]	[ABHD5, ADCY1, ADCY2, ADCY3, ADCY4, ADCY5, ADCY6, ADCY7, ADCY8, ADCY9, ADORA1, ADRB1, ADRB2, ADRB3, AKT1, AKT2, AKT3, AQP7, CGA, FABP4, GNAI1, GNAI2, GNAI3, GNAS, INS, INSR, IRS1, IRS2, IRS4, LIPE, MGLL, NPR1, NPY, NPY1R, PDE3B, PIK3CA, PIK3CB, PIK3CD, PIK3CG, PIK3R1, PIK3R2, PIK3R3, PIK3R5, PLA2G16, PLIN1, PNPLA2, PRKACA, PRKACB, PRKACG, PRKG1, PRKG2, PTGER3, PTGS1, PTGS2, TSHB, TSHR]	FALSE
KEGG:04924	Renin secretion	0	[-1]	[Group97]	4	6.25	0.337141	1	{Group97=0.33714127291902374}	{Group97=1.0}	[AGT, AQP1, CACNA1D, CLCA2]	[ACE, ADCY5, ADCY6, ADCYAP1, ADCYAP1R1, ADORA1, ADRB1, ADRB2, ADRB3, AGT, AGTR1, AQP1, CACNA1C, CACNA1D, CACNA1F, CACNA1S, CALM1, CALM2, CALM3, CALML3, CALML5, CALML6, CLCA1, CLCA2, CLCA4, CREB1, CTSB, EDNRA, GNAI1, GNAI2, GNAI3, GNAQ, GNAS, GUCY1A2, GUCY1A3, GUCY1B3, ITPR1, ITPR2, ITPR3, KCNJ2, KCNMA1, NPR1, ORAI1, PDE1A, PDE1B, PDE1C, PDE3A, PDE3B, PLCB1, PLCB2, PLCB3, PLCB4, PPP3CA, PPP3CB, PP…	TRUE
KEGG:04931	Insulin resistance	0	[-1]	[Group93]	5	4.58716	0.805801	1	{Group93=0.8838243688498727}	{Group93=1.0}	[CD36, PPP1R3C, PTPRF, SOCS3, TRIB3]	[ACACB, AKT1, AKT2, AKT3, CD36, CPT1A, CPT1B, CREB1, CREB3, CREB3L1, CREB3L2, CREB3L3, CREB3L4, CREB5, CRTC2, FOXO1, G6PC, G6PC2, G6PC3, GFPT1, GFPT2, GSK3B, GYS1, GYS2, IKBKB, IL6, INS, INSR, IRS1, IRS2, MAPK10, MAPK8, MAPK9, MGEA5, MLX, MLXIP, MLXIPL, MTOR, NFKB1, NFKBIA, NOS3, NR1H2, NR1H3, OGT, PCK1, PCK2, PDPK1, PIK3CA, PIK3CB, PIK3CD, PIK3CG, PIK3R1, PIK3R2, PIK3R3, PIK3R5, PPARA, PPARGC1A,…	FALSE
KEGG:04933	AGE-RAGE signaling pathway in diabetic complications	0	[-1]	[Group2]	8	7.92079	0.0704256	1	{Group2=6.70956625839734E-4}	{Group2=0.06172800957725553}	[CASP3, CCND1, COL1A1, COL1A2, COL3A1, F3, PLCD3, THBD]	[AGER, AGTR1, AKT1, AKT2, AKT3, BAX, BCL2, CASP3, CCL2, CCND1, CDC42, CDK4, CDKN1B, COL1A1, COL1A2, COL3A1, COL4A1, COL4A2, COL4A3, COL4A4, COL4A5, COL4A6, CXCL8, CYBB, DIAPH1, EDN1, EGR1, F3, FIGF, FN1, FOXO1, HRAS, ICAM1, IL1A, IL1B, IL6, JAK2, JUN, KRAS, MAPK1, MAPK10, MAPK11, MAPK12, MAPK13, MAPK14, MAPK3, MAPK8, MAPK9, MMP2, NFATC1, NFKB1, NOS3, NOX1, NOX3, NRAS, PIK3CA, PIK3CB, PIK3CD, PIK3…	FALSE
KEGG:04960	Aldosterone-regulated sodium reabsorption	0	[-1]	[Group96, Group99]	3	7.69231	0.215937	1	{Group96=0.2517576990608793, Group99=0.23409765118703793}	{Group96=1.0, Group99=1.0}	[ATP1B1, ATP1B2, SFN]	[ATP1A1, ATP1A2, ATP1A3, ATP1A4, ATP1B1, ATP1B2, ATP1B3, ATP1B4, FXYD2, FXYD4, HSD11B2, IGF1, INS, INSR, IRS1, KCNJ1, KRAS, MAPK1, MAPK3, NEDD4L, NR3C2, PDPK1, PIK3CA, PIK3CB, PIK3CD, PIK3CG, PIK3R1, PIK3R2, PIK3R3, PIK3R5, PRKCA, PRKCB, PRKCG, SCNN1A, SCNN1B, SCNN1G, SFN, SGK1, SLC9A3R2]	FALSE
KEGG:04962	Vasopressin-regulated water reabsorption	0	[-1]	[Group100]	3	6.81818	0.427999	1	{Group100=0.4279994513560773}	{Group100=1.0}	[AQP3, ARHGDIB, DYNC1LI2]	[ADCY3, ADCY6, ADCY9, AQP2, AQP3, AQP4, ARHGDIA, ARHGDIB, ARHGDIG, AVP, AVPR2, CREB1, CREB3, CREB3L1, CREB3L2, CREB3L3, CREB3L4, CREB5, DCTN1, DCTN2, DCTN4, DCTN5, DCTN6, DYNC1H1, DYNC1I1, DYNC1I2, DYNC1LI1, DYNC1LI2, DYNC2H1, DYNC2LI1, DYNLL1, DYNLL2, GNAS, NSF, PRKACA, PRKACB, PRKACG, RAB11A, RAB11B, RAB5A, RAB5B, RAB5C, STX4, VAMP2]	TRUE
KEGG:04971	Gastric acid secretion	0	[-1]	[Group99]	5	6.75676	0.232859	1	{Group99=0.23409765118703793}	{Group99=1.0}	[ATP1B1, ATP1B2, CA2, KCNQ1, SLC9A4]	[ACTB, ADCY1, ADCY2, ADCY3, ADCY4, ADCY5, ADCY6, ADCY7, ADCY8, ADCY9, ATP1A1, ATP1A2, ATP1A3, ATP1A4, ATP1B1, ATP1B2, ATP1B3, ATP1B4, ATP4A, ATP4B, CA2, CALM1, CALM2, CALM3, CALML3, CALML5, CALML6, CAMK2A, CAMK2B, CAMK2D, CAMK2G, CCKBR, CFTR, CHRM3, EZR, GAST, GNAI1, GNAI2, GNAI3, GNAQ, GNAS, HRH2, ITPR1, ITPR2, ITPR3, KCNE2, KCNJ1, KCNJ10, KCNJ15, KCNJ16, KCNJ2, KCNK10, KCNK2, KCNQ1, MYLK, MYLK2…	FALSE
KEGG:04972	Pancreatic secretion	0	[-1]	[Group99]	5	5.20833	0.599392	1	{Group99=0.23409765118703793}	{Group99=1.0}	[ATP1B1, ATP1B2, CA2, CLCA2, KCNQ1]	[ADCY1, ADCY2, ADCY3, ADCY4, ADCY5, ADCY6, ADCY7, ADCY8, ADCY9, AMY2A, AMY2B, ATP1A1, ATP1A2, ATP1A3, ATP1A4, ATP1B1, ATP1B2, ATP1B3, ATP1B4, ATP2A1, ATP2A2, ATP2A3, ATP2B1, ATP2B2, ATP2B3, ATP2B4, BST1, CA2, CCKAR, CD38, CEL, CELA2A, CELA2B, CELA3A, CELA3B, CFTR, CHRM3, CLCA1, CLCA2, CLCA4, CPA1, CPA2, CPA3, CPB1, CPB2, CTRB1, CTRL, FXYD2, GNAQ, GNAS, ITPR1, ITPR2, ITPR3, KCNMA1, KCNQ1, PLA2G10,…	FALSE
KEGG:04973	Carbohydrate digestion and absorption	0	[-1]	[Group99]	5	11.1111	0.0366288	1	{Group99=0.23409765118703793}	{Group99=1.0}	[ATP1B1, ATP1B2, CACNA1D, SLC2A5, SLC37A4]	[AKT1, AKT2, AKT3, AMY1A, AMY1B, AMY1C, AMY2A, AMY2B, ATP1A1, ATP1A2, ATP1A3, ATP1A4, ATP1B1, ATP1B2, ATP1B3, ATP1B4, CACNA1D, FXYD2, G6PC, G6PC2, G6PC3, GNAT3, HK1, HK2, HK3, HKDC1, LCT, MGAM, PIK3CA, PIK3CB, PIK3CD, PIK3CG, PIK3R1, PIK3R2, PIK3R3, PIK3R5, PLCB2, PRKCB, SI, SLC2A2, SLC2A5, SLC37A4, SLC5A1, TAS1R2, TAS1R3]	FALSE
KEGG:04976	Bile secretion	0	[-1]	[Group99]	6	8.4507	0.0716881	1	{Group99=0.23409765118703793}	{Group99=1.0}	[AQP1, ATP1B1, ATP1B2, CA2, HMGCR, SLC9A3]	[ABCB1, ABCB11, ABCB4, ABCC2, ABCC3, ABCC4, ABCG2, ABCG5, ABCG8, ADCY1, ADCY2, ADCY3, ADCY4, ADCY5, ADCY6, ADCY7, ADCY8, ADCY9, AQP1, AQP4, AQP8, AQP9, ATP1A1, ATP1A2, ATP1A3, ATP1A4, ATP1B1, ATP1B2, ATP1B3, ATP1B4, BAAT, CA2, CFTR, CYP3A4, CYP7A1, EPHX1, FXYD2, GNAS, HMGCR, KCNN2, LDLR, NCEH1, NR0B2, NR1H4, PRKACA, PRKACB, PRKACG, RXRA, SCARB1, SCTR, SLC10A1, SLC10A2, SLC22A1, SLC22A7, SLC22A8, …	FALSE
KEGG:04978	Mineral absorption	0	[-1]	[Group99]	5	9.80392	0.0578035	1	{Group99=0.23409765118703793}	{Group99=1.0}	[ATP1B1, ATP1B2, SLC11A1, SLC9A3, TF]	[ATOX1, ATP1A1, ATP1A2, ATP1A3, ATP1A4, ATP1B1, ATP1B2, ATP1B3, ATP1B4, ATP2B1, ATP7A, CLCN2, CYBRD1, FTH1, FTL, FXYD2, HEPH, HMOX1, HMOX2, MT1A, MT1B, MT1E, MT1F, MT1G, MT1H, MT1M, MT1X, MT2A, S100G, SLC11A1, SLC11A2, SLC26A3, SLC26A6, SLC26A9, SLC30A1, SLC31A1, SLC34A2, SLC39A4, SLC40A1, SLC46A1, SLC5A1, SLC6A19, SLC8A1, SLC9A3, STEAP1, STEAP2, TF, TRPM6, TRPM7, TRPV6, VDR]	FALSE
KEGG:05010	Alzheimer's disease	0	[-1]	[Group20]	7	4.16667	0.846101	1	{Group20=0.3964446541214622}	{Group20=1.0}	[APBB1, APOE, CACNA1D, CASP3, CASP7, MME, NDUFA4L2]	[ADAM10, ADAM17, APAF1, APBB1, APH1A, APH1B, APOE, APP, ATF6, ATP2A1, ATP2A2, ATP2A3, ATP5A1, ATP5B, ATP5C1, ATP5D, ATP5E, ATP5F1, ATP5G1, ATP5G2, ATP5G3, ATP5H, ATP5J, ATP5O, ATP6, ATP8, BACE1, BACE2, BAD, BID, CACNA1C, CACNA1D, CACNA1F, CACNA1S, CALM1, CALM2, CALM3, CALML3, CALML5, CALML6, CAPN1, CAPN2, CASP12, CASP3, CASP7, CASP8, CASP9, CDK5, CDK5R1, COX1, COX2, COX3, COX4I1, COX4I2, COX5A, C…	TRUE
KEGG:05020	Prion diseases	0	[-1]	[Group63]	3	8.57143	0.173496	1	{Group63=1.869255534092967E-9}	{Group63=1.869255534092967E-7}	[C1QA, C1QB, C1QC]	[BAX, C1QA, C1QB, C1QC, C5, C6, C7, C8A, C8B, C8G, C9, CASP12, CCL5, EGR1, ELK1, FYN, HSPA1A, HSPA5, IL1A, IL1B, IL6, LAMC1, MAP2K1, MAP2K2, MAPK1, MAPK3, NCAM1, NCAM2, NOTCH1, PRKACA, PRKACB, PRKACG, PRNP, SOD1, STIP1]	FALSE
KEGG:05100	Bacterial invasion of epithelial cells	0	[-1]	[Group103]	4	5.12821	0.564039	1	{Group103=0.5640392563229838}	{Group103=1.0}	[HCLS1, SEPT3, SHC2, WAS]	[ACTB, ACTG1, ARHGAP10, ARHGEF26, ARPC1A, ARPC1B, ARPC2, ARPC3, ARPC4, ARPC5, ARPC5L, BCAR1, CAV1, CAV2, CAV3, CBL, CBLB, CBLC, CD2AP, CDC42, CDH1, CLTA, CLTB, CLTC, CLTCL1, CRK, CRKL, CTNNA1, CTNNA2, CTNNA3, CTNNB1, CTTN, DNM1, DNM2, DNM3, DOCK1, ELMO1, ELMO2, ELMO3, FN1, GAB1, HCLS1, ILK, ITGA5, ITGB1, MAD2L2, MET, PIK3CA, PIK3CB, PIK3CD, PIK3CG, PIK3R1, PIK3R2, PIK3R3, PIK3R5, PTK2, PXN, RAC1,…	TRUE
KEGG:05120	Epithelial cell signaling in Helicobacter pylori infection	0	[-1]	[Group104]	4	5.88235	0.363913	1	{Group104=0.36391287675774064}	{Group104=1.0}	[CASP3, CXCL1, JAM2, PTPRZ1]	[ADAM10, ADAM17, ATP6AP1, ATP6V0A1, ATP6V0A2, ATP6V0A4, ATP6V0B, ATP6V0C, ATP6V0D1, ATP6V0D2, ATP6V0E1, ATP6V0E2, ATP6V1A, ATP6V1B1, ATP6V1B2, ATP6V1C1, ATP6V1C2, ATP6V1D, ATP6V1E1, ATP6V1E2, ATP6V1F, ATP6V1G1, ATP6V1G2, ATP6V1G3, ATP6V1H, CASP3, CCL5, CDC42, CHUK, CSK, CXCL1, CXCL8, CXCR1, CXCR2, EGFR, F11R, GIT1, HBEGF, IGSF5, IKBKB, IKBKG, JAM2, JAM3, JUN, LYN, MAP2K4, MAP3K14, MAPK10, MAPK11,…	TRUE
KEGG:05130	Pathogenic Escherichia coli infection	0	[-1]	[Group23]	7	12.7273	0.00704934	1	{Group23=0.007049335919825078}	{Group23=0.5921442172653066}	[CD14, CLDN1, HCLS1, TUBA4A, TUBB6, WAS, YWHAQ]	[ABL1, ACTB, ACTG1, ARHGEF2, ARPC1A, ARPC1B, ARPC2, ARPC3, ARPC4, ARPC5, ARPC5L, CD14, CDC42, CDH1, CLDN1, CTNNB1, CTTN, EZR, FYN, HCLS1, ITGB1, KRT18, LY96, NCK1, NCK2, NCL, OCLN, PRKCA, RHOA, ROCK1, ROCK2, TLR4, TLR5, TUBA1A, TUBA1B, TUBA1C, TUBA3C, TUBA3D, TUBA3E, TUBA4A, TUBA8, TUBAL3, TUBB, TUBB1, TUBB2A, TUBB2B, TUBB3, TUBB4A, TUBB4B, TUBB6, TUBB8, WAS, WASL, YWHAQ, YWHAZ]	TRUE
KEGG:05132	Salmonella infection	0	[-1]	[Group105]	6	6.97674	0.169556	1	{Group105=5.7545754842699135E-5}	{Group105=0.005466846710056418}	[CD14, CXCL1, CXCL3, DYNC1LI2, MYH14, WAS]	[ACTB, ACTG1, ARPC1A, ARPC1B, ARPC2, ARPC3, ARPC4, ARPC5, ARPC5L, CASP1, CCL3, CCL3L1, CCL3L3, CCL4, CCL4L1, CCL4L2, CD14, CDC42, CSF2, CXCL1, CXCL2, CXCL3, CXCL8, DYNC1H1, DYNC1I1, DYNC1I2, DYNC1LI1, DYNC1LI2, DYNC2H1, FLNA, FLNB, FLNC, FOS, IFNG, IFNGR1, IFNGR2, IL18, IL1A, IL1B, IL6, JUN, KLC1, KLC2, KLC3, KLC4, LBP, MAPK1, MAPK10, MAPK11, MAPK12, MAPK13, MAPK14, MAPK3, MAPK8, MAPK9, MYD88, MY…	FALSE
KEGG:05142	Chagas disease (American trypanosomiasis)	0	[-1]	[Group63]	7	6.73077	0.204935	1	{Group63=1.869255534092967E-9}	{Group63=1.869255534092967E-7}	[C1QA, C1QB, C1QC, C3, CD247, GNAO1, PPP2R2B]	[ACE, ADCY1, AKT1, AKT2, AKT3, BDKRB2, C1QA, C1QB, C1QC, C3, CALR, CASP8, CCL2, CCL3, CCL3L1, CCL3L3, CCL5, CD247, CD3D, CD3E, CD3G, CFLAR, CHUK, CXCL8, FADD, FAS, FASLG, FOS, GNA11, GNA14, GNA15, GNAI1, GNAI2, GNAI3, GNAL, GNAO1, GNAQ, GNAS, IFNB1, IFNG, IFNGR1, IFNGR2, IKBKB, IKBKG, IL10, IL12A, IL12B, IL1B, IL2, IL6, IRAK1, IRAK4, JUN, MAP2K4, MAPK1, MAPK10, MAPK11, MAPK12, MAPK13, MAPK14, MAP…	FALSE
KEGG:05144	Malaria	0	[-1]	[Group1]	5	10.2041	0.050107	1	{Group1=0.050107023503468455}	{Group1=1.0}	[ACKR1, CD36, ITGAL, ITGB2, SDC1]	[ACKR1, CCL2, CD36, CD40, CD40LG, CD81, COMP, CR1, CSF3, CXCL8, GYPA, GYPB, GYPC, HBA1, HBA2, HBB, HGF, ICAM1, IFNG, IL10, IL12A, IL18, IL1B, IL6, ITGAL, ITGB2, KLRB1, KLRC4-KLRK1, KLRK1, LRP1, MET, MYD88, PECAM1, SDC1, SDC2, SELE, SELP, TGFB1, TGFB2, TGFB3, THBS1, THBS2, THBS3, THBS4, TLR2, TLR4, TLR9, TNF, VCAM1]	TRUE
KEGG:05160	Hepatitis C	0	[-1]	[Group4]	6	4.51128	0.824163	1	{Group4=0.8241628078793453}	{Group4=1.0}	[BRAF, CLDN1, CLDN4, OAS2, PPP2R2B, SOCS3]	[AKT1, AKT2, AKT3, ARAF, BAD, BRAF, CD81, CDKN1A, CHUK, CLDN1, CLDN10, CLDN11, CLDN14, CLDN15, CLDN16, CLDN17, CLDN18, CLDN19, CLDN2, CLDN20, CLDN22, CLDN23, CLDN24, CLDN25, CLDN3, CLDN4, CLDN5, CLDN6, CLDN7, CLDN8, CLDN9, CXCL8, DDX58, EGF, EGFR, EIF2AK1, EIF2AK2, EIF2AK3, EIF2AK4, EIF2S1, EIF3E, GRB2, GSK3B, HRAS, IFIT1, IFIT1B, IFNA1, IFNA10, IFNA13, IFNA14, IFNA16, IFNA17, IFNA2, IFNA21, IFNA…	TRUE
KEGG:05162	Measles	0	[-1]	[Group5]	8	5.92593	0.272091	1	{Group5=0.27209103687574254}	{Group5=1.0}	[CCND1, CCND2, IL2RG, OAS2, RCHY1, TNFAIP3, TNFRSF10D, TNFSF10]	[ADAR, AKT1, AKT2, AKT3, BBC3, CBLB, CCND1, CCND2, CCND3, CCNE1, CCNE2, CD209, CD28, CD3D, CD3E, CD3G, CD46, CDK2, CDK4, CDK6, CDKN1B, CHUK, CLEC4M, CSNK2A1, CSNK2A2, CSNK2B, DDX58, DOK1, EIF2AK1, EIF2AK2, EIF2AK3, EIF2AK4, EIF2S1, EIF3H, FAS, FASLG, FCGR2B, FYN, GNB2L1, GSK3B, HSPA1A, HSPA1B, HSPA1L, HSPA2, HSPA6, HSPA8, IFIH1, IFNA1, IFNA10, IFNA13, IFNA14, IFNA16, IFNA17, IFNA2, IFNA21, IFNA4,…	TRUE
KEGG:05164	Influenza A	0	[-1]	[Group3]	14	8	0.0185072	1	{Group3=1.3384142995126076E-13}	{Group3=1.3651825855028597E-11}	[CXCL10, HLA-DMA, HLA-DMB, HLA-DOA, HLA-DPA1, HLA-DPB1, HLA-DQA1, HLA-DQB1, HLA-DRA, HLA-DRB1, OAS2, SOCS3, TNFRSF10D, TNFSF10]	[ACTB, ACTG1, ADAR, AGFG1, AKT1, AKT2, AKT3, ATF2, BCL2L2-PABPN1, CASP1, CASP9, CCL2, CCL5, CIITA, CPSF4, CREBBP, CXCL10, CXCL8, CYCS, DDX39B, DDX58, DNAJB1, DNAJC3, EIF2AK1, EIF2AK2, EIF2AK3, EIF2AK4, EIF2S1, EP300, FAS, FASLG, FDPS, FURIN, GSK3B, HLA-DMA, HLA-DMB, HLA-DOA, HLA-DOB, HLA-DPA1, HLA-DPB1, HLA-DQA1, HLA-DQA2, HLA-DQB1, HLA-DRA, HLA-DRB1, HLA-DRB3, HLA-DRB4, HLA-DRB5, HNRNPUL1, HSPA1…	FALSE
KEGG:05169	Epstein-Barr virus infection	0	[-1]	[Group3]	14	6.96517	0.0477784	1	{Group3=1.3384142995126076E-13}	{Group3=1.3651825855028597E-11}	[HLA-B, HLA-C, HLA-DPA1, HLA-DPB1, HLA-DQA1, HLA-DQB1, HLA-DRA, HLA-DRB1, ITGAL, RAN, SPI1, SYK, TNFAIP3, YWHAQ]	[AKAP8L, AKT1, AKT2, AKT3, ATF2, BCL2, CCNA1, CCNA2, CD19, CD38, CD40, CD44, CD58, CDK1, CDK2, CDKN1A, CDKN1B, CHUK, CR2, CREBBP, CSNK2A1, CSNK2A2, CSNK2B, DDX58, EIF2AK1, EIF2AK2, EIF2AK3, EIF2AK4, ENTPD1, ENTPD3, ENTPD8, EP300, FCER2, FGR, GSK3B, GTF2B, GTF2E1, GTF2E2, HDAC1, HDAC2, HDAC4, HDAC5, HLA-A, HLA-B, HLA-C, HLA-DPA1, HLA-DPB1, HLA-DQA1, HLA-DQA2, HLA-DQB1, HLA-DRA, HLA-DRB1, HLA-DRB3,…	FALSE
KEGG:05202	Transcriptional misregulation in cancer	0	[-1]	[Group6]	13	7.22222	0.0541485	1	{Group6=0.054148496291413176}	{Group6=1.0}	[CCND2, CD14, CSF1R, IGFBP3, JUP, MMP9, NR4A3, NUPR1, PLAU, SPI1, SUPT3H, TSPAN7, ZBTB16]	[AFF1, ARNT2, ASPSCR1, ATF1, ATM, BAIAP3, BCL2A1, BCL2L1, BCL6, BIRC3, BMI1, BMP2K, CCNA1, CCND2, CCNT1, CCNT2, CCR7, CD14, CD40, CD86, CDK14, CDK9, CDKN1A, CDKN1B, CDKN2C, CEBPA, CEBPB, CEBPE, COMMD3-BMI1, CSF1R, CSF2, CXCL8, DDIT3, DDX5, DEFA3, DOT1L, DUSP6, ELANE, ELK4, ERG, ETV1, ETV4, ETV5, ETV6, ETV7, EWSR1, EYA1, FCGR1A, FEV, FLI1, FLT1, FLT3, FOXO1, FUS, FUT8, GOLPH3, GOLPH3L, GRIA3, GZMB…	TRUE
KEGG:05203	Viral carcinogenesis	0	[-1]	[Group7]	12	5.85366	0.210796	1	{Group7=0.21079629278019862}	{Group7=1.0}	[C3, CASP3, CCND1, CCND2, CDC20, EGR3, GTF2A1, HLA-B, HLA-C, HPN, SYK, YWHAQ]	[ACTN1, ACTN2, ACTN3, ACTN4, ATF2, ATF4, ATF6B, ATP6V0D1, ATP6V0D2, BAD, BAK1, BAX, C3, CASP3, CASP8, CCNA1, CCNA2, CCND1, CCND2, CCND3, CCNE1, CCNE2, CCR3, CCR4, CCR5, CCR8, CDC20, CDC42, CDK1, CDK2, CDK4, CDK6, CDKN1A, CDKN1B, CDKN2A, CDKN2B, CHD4, CHEK1, CREB1, CREB3, CREB3L1, CREB3L2, CREB3L3, CREB3L4, CREB5, CREBBP, DDB1, DDX3X, DLG1, DNAJA3, EGR2, EGR3, EIF2AK2, EP300, GRB2, GSN, GTF2A1, GT…	TRUE
KEGG:05205	Proteoglycans in cancer	0	[-1]	[Group8]	16	7.88177	0.0115221	1	{Group8=0.011522148171851631}	{Group8=0.9217718537481305}	[BRAF, CASP3, CCND1, DCN, FGFR1, FZD1, GPC3, HCLS1, IGF2, ITGAV, LUM, MMP9, PLAU, PTPN6, SDC1, WNT9A]	[ACTB, ACTG1, AKT1, AKT2, AKT3, ANK1, ANK2, ANK3, ARAF, ARHGEF1, ARHGEF12, BRAF, CAMK2A, CAMK2B, CAMK2D, CAMK2G, CASP3, CAV1, CAV2, CAV3, CBL, CBLB, CBLC, CCND1, CD44, CD63, CDC42, CDKN1A, COL21A1, CTNNB1, CTSL, CTTN, DCN, DDX5, DROSHA, EGFR, EIF4B, ELK1, ERBB2, ERBB3, ERBB4, ESR1, EZR, FAS, FASLG, FGF2, FGFR1, FLNA, FLNB, FLNC, FN1, FRS2, FZD1, FZD10, FZD2, FZD3, FZD4, FZD5, FZD6, FZD7, FZD8, FZ…	TRUE
KEGG:05206	MicroRNAs in cancer	0	[-1]	[Group18]	13	4.3771	0.766936	1	{Group18=0.3192722750187262}	{Group18=1.0}	[CASP3, CCND1, CCND2, CDC25C, IGF2BP1, MMP9, NOTCH3, PDGFB, PDGFRB, PLAU, PTGS2, SERPINB5, ST14]	[ABCB1, ABCC1, ABL1, APC, APC2, ATM, BAK1, BCL2, BCL2L11, BCL2L2, BMF, BMI1, BMPR2, BRCA1, CASP3, CCND1, CCND2, CCNE1, CCNE2, CCNG1, CD44, CDC25A, CDC25B, CDC25C, CDCA5, CDK6, CDKN1A, CDKN1B, CDKN2A, COMMD3-BMI1, CREBBP, CRK, CRKL, CYP1B1, CYP24A1, DDIT4, DICER1, DNMT1, DNMT3A, DNMT3B, E2F1, E2F2, E2F3, EFNA3, EGFR, EP300, ERBB2, ERBB3, EZH2, EZR, FGFR3, FOXP1, FSCN1, FZD3, GLS, GLS2, GRB2, HDAC1…	FALSE
KEGG:05210	Colorectal cancer	0	[-1]	[Group18, Group61]	4	6.45161	0.324766	1	{Group18=0.3192722750187262, Group61=4.521953091107464E-5}	{Group18=1.0, Group61=0.0043410749674631655}	[BRAF, CASP3, CCND1, MSH2]	[AKT1, AKT2, AKT3, APC, APC2, APPL1, ARAF, AXIN1, AXIN2, BAD, BAX, BCL2, BIRC5, BRAF, CASP3, CASP9, CCND1, CTNNB1, CYCS, DCC, FOS, GSK3B, JUN, KRAS, LEF1, MAP2K1, MAPK1, MAPK10, MAPK3, MAPK8, MAPK9, MLH1, MSH2, MSH3, MSH6, MYC, PIK3CA, PIK3CB, PIK3CD, PIK3CG, PIK3R1, PIK3R2, PIK3R3, PIK3R5, RAC1, RAC2, RAC3, RAF1, RALGDS, RHOA, SMAD2, SMAD3, SMAD4, TCF7, TCF7L1, TCF7L2, TGFB1, TGFB2, TGFB3, TGFBR…	FALSE
KEGG:05211	Renal cell carcinoma	0	[-1]	[Group61]	3	4.54545	0.753064	1	{Group61=4.521953091107464E-5}	{Group61=0.0043410749674631655}	[BRAF, FH, PDGFB]	[AKT1, AKT2, AKT3, ARAF, ARNT, ARNT2, BRAF, CDC42, CREBBP, CRK, CRKL, CUL2, EGLN1, EGLN2, EGLN3, EP300, EPAS1, ETS1, FH, FLCN, GAB1, GRB2, HGF, HIF1A, HRAS, JUN, KRAS, MAP2K1, MAP2K2, MAPK1, MAPK3, MET, NRAS, PAK1, PAK2, PAK3, PAK4, PAK6, PAK7, PDGFB, PIK3CA, PIK3CB, PIK3CD, PIK3CG, PIK3R1, PIK3R2, PIK3R3, PIK3R5, PTPN11, RAC1, RAF1, RAP1A, RAP1B, RAPGEF1, RBX1, SLC2A1, SOS1, SOS2, TCEB1, TCEB2, …	FALSE
KEGG:05214	Glioma	0	[-1]	[Group61]	5	7.69231	0.193425	1	{Group61=4.521953091107464E-5}	{Group61=0.0043410749674631655}	[BRAF, CCND1, PDGFB, PDGFRB, SHC2]	[AKT1, AKT2, AKT3, ARAF, BRAF, CALM1, CALM2, CALM3, CALML3, CALML5, CALML6, CAMK2A, CAMK2B, CAMK2D, CAMK2G, CCND1, CDK4, CDK6, CDKN1A, CDKN2A, E2F1, E2F2, E2F3, EGF, EGFR, GRB2, HRAS, IGF1, IGF1R, KRAS, MAP2K1, MAP2K2, MAPK1, MAPK3, MDM2, MTOR, NRAS, PDGFA, PDGFB, PDGFRA, PDGFRB, PIK3CA, PIK3CB, PIK3CD, PIK3CG, PIK3R1, PIK3R2, PIK3R3, PIK3R5, PLCG1, PLCG2, PRKCA, PRKCB, PRKCG, PTEN, RAF1, RB1, SH…	FALSE
KEGG:05215	Prostate cancer	0	[-1]	[Group12, Group61]	5	5.61798	0.417704	1	{Group12=0.5986690536792515, Group61=4.521953091107464E-5}	{Group12=1.0, Group61=0.0043410749674631655}	[BRAF, CCND1, FGFR1, PDGFB, PDGFRB]	[AKT1, AKT2, AKT3, AR, ARAF, ATF4, BAD, BCL2, BRAF, CASP9, CCND1, CCNE1, CCNE2, CDK2, CDKN1A, CDKN1B, CHUK, CREB1, CREB3, CREB3L1, CREB3L2, CREB3L3, CREB3L4, CREB5, CREBBP, CTNNB1, E2F1, E2F2, E2F3, EGF, EGFR, EP300, ERBB2, FGFR1, FGFR2, FOXO1, GRB2, GSK3B, GSTP1, HRAS, HSP90AA1, HSP90AB1, HSP90B1, IGF1, IGF1R, IKBKB, IKBKG, INS, INSRR, KLK3, KRAS, LEF1, MAP2K1, MAP2K2, MAPK1, MAPK3, MDM2, MTOR, …	TRUE
KEGG:05217	Basal cell carcinoma	0	[-1]	[Group10]	3	5.45455	0.494788	1	{Group10=0.2665923429813507}	{Group10=1.0}	[BMP4, FZD1, WNT9A]	[APC, APC2, AXIN1, AXIN2, BMP2, BMP4, CTNNB1, DVL1, DVL2, DVL3, FZD1, FZD10, FZD2, FZD3, FZD4, FZD5, FZD6, FZD7, FZD8, FZD9, GLI1, GLI2, GLI3, GSK3B, HHIP, LEF1, PTCH1, PTCH2, SHH, SMO, STK36, SUFU, TCF7, TCF7L1, TCF7L2, TP53, WNT1, WNT10A, WNT10B, WNT11, WNT16, WNT2, WNT2B, WNT3, WNT3A, WNT4, WNT5A, WNT5B, WNT6, WNT7A, WNT7B, WNT8A, WNT8B, WNT9A, WNT9B]	FALSE
KEGG:05218	Melanoma	0	[-1]	[Group61]	8	11.2676	0.00852601	1	{Group61=4.521953091107464E-5}	{Group61=0.0043410749674631655}	[BRAF, CCND1, FGF13, FGF7, FGFR1, MITF, PDGFB, PDGFRB]	[AKT1, AKT2, AKT3, ARAF, BAD, BRAF, CCND1, CDH1, CDK4, CDK6, CDKN1A, CDKN2A, E2F1, E2F2, E2F3, EGF, EGFR, FGF1, FGF10, FGF11, FGF12, FGF13, FGF14, FGF16, FGF17, FGF18, FGF19, FGF2, FGF20, FGF21, FGF22, FGF23, FGF3, FGF4, FGF5, FGF6, FGF7, FGF8, FGF9, FGFR1, HGF, HRAS, IGF1, IGF1R, KRAS, MAP2K1, MAP2K2, MAPK1, MAPK3, MDM2, MET, MITF, NRAS, PDGFA, PDGFB, PDGFC, PDGFD, PDGFRA, PDGFRB, PIK3CA, PIK3CB…	FALSE
KEGG:05219	Bladder cancer	0	[-1]	[Group61]	4	9.7561	0.0870375	1	{Group61=4.521953091107464E-5}	{Group61=0.0043410749674631655}	[BRAF, CCND1, DAPK2, MMP9]	[ARAF, BRAF, CCND1, CDH1, CDK4, CDKN1A, CDKN2A, CXCL8, DAPK1, DAPK2, DAPK3, E2F1, E2F2, E2F3, EGF, EGFR, ERBB2, FGFR3, HBEGF, HRAS, KRAS, MAP2K1, MAP2K2, MAPK1, MAPK3, MDM2, MMP1, MMP2, MMP9, MYC, NRAS, RAF1, RASSF1, RB1, RPS6KA5, SRC, THBS1, TP53, TYMP, UPK3A, VEGFA]	FALSE
KEGG:05220	Chronic myeloid leukemia	0	[-1]	[Group61, Group93, Group94]	3	4.10959	1	1	{Group61=4.521953091107464E-5, Group93=0.8838243688498727, Group94=0.3176674772888283}	{Group61=0.0043410749674631655, Group93=1.0, Group94=1.0}	[BRAF, CCND1, SHC2]	[ABL1, AKT1, AKT2, AKT3, ARAF, BAD, BCL2L1, BCR, BRAF, CBL, CBLB, CBLC, CCND1, CDK4, CDK6, CDKN1A, CDKN1B, CDKN2A, CHUK, CRK, CRKL, CTBP1, CTBP2, E2F1, E2F2, E2F3, GAB2, GRB2, HDAC1, HDAC2, HRAS, IKBKB, IKBKG, KRAS, MAP2K1, MAP2K2, MAPK1, MAPK3, MDM2, MECOM, MYC, NFKB1, NFKBIA, NRAS, PIK3CA, PIK3CB, PIK3CD, PIK3CG, PIK3R1, PIK3R2, PIK3R3, PIK3R5, PTPN11, RAF1, RB1, RELA, RUNX1, SHC1, SHC2, SHC3, …	FALSE
KEGG:05221	Acute myeloid leukemia	0	[-1]	[Group61]	6	10.5263	0.0291258	1	{Group61=4.521953091107464E-5}	{Group61=0.0043410749674631655}	[BRAF, CCND1, JUP, KIT, SPI1, ZBTB16]	[AKT1, AKT2, AKT3, ARAF, BAD, BRAF, CCNA1, CCND1, CEBPA, CHUK, EIF4EBP1, FLT3, GRB2, HRAS, IKBKB, IKBKG, JUP, KIT, KRAS, LEF1, MAP2K1, MAP2K2, MAPK1, MAPK3, MTOR, MYC, NFKB1, NRAS, PIK3CA, PIK3CB, PIK3CD, PIK3CG, PIK3R1, PIK3R2, PIK3R3, PIK3R5, PIM1, PIM2, PML, PPARD, RAF1, RARA, RELA, RPS6KB1, RPS6KB2, RUNX1, RUNX1T1, SOS1, SOS2, SPI1, STAT3, STAT5A, STAT5B, TCF7, TCF7L1, TCF7L2, ZBTB16]	FALSE
KEGG:05222	Small cell lung cancer	0	[-1]	[Group11]	7	8.13954	0.0902071	1	{Group11=0.09020708813311568}	{Group11=1.0}	[CCND1, CKS2, ITGAV, LAMA3, LAMB3, LAMC3, PTGS2]	[AKT1, AKT2, AKT3, APAF1, BCL2, BCL2L1, BIRC2, BIRC3, BIRC7, BIRC8, CASP9, CCND1, CCNE1, CCNE2, CDK2, CDK4, CDK6, CDKN1B, CDKN2B, CHUK, CKS1B, CKS2, COL4A1, COL4A2, COL4A3, COL4A4, COL4A5, COL4A6, CYCS, E2F1, E2F2, E2F3, FHIT, FN1, IKBKB, IKBKG, ITGA2, ITGA2B, ITGA3, ITGA6, ITGAV, ITGB1, LAMA1, LAMA2, LAMA3, LAMA4, LAMA5, LAMB1, LAMB2, LAMB3, LAMB4, LAMC1, LAMC2, LAMC3, MAX, MYC, NFKB1, NFKBIA, N…	TRUE
KEGG:05230	Central carbon metabolism in cancer	0	[-1]	[Group12, Group61]	4	5.97015	0.356996	1	{Group12=0.5986690536792515, Group61=4.521953091107464E-5}	{Group12=1.0, Group61=0.0043410749674631655}	[FGFR1, KIT, PDGFRB, PGAM1]	[AKT1, AKT2, AKT3, EGFR, ERBB2, FGFR1, FGFR2, FGFR3, FLT3, G6PD, GCK, GLS, GLS2, HIF1A, HK1, HK2, HK3, HKDC1, HRAS, IDH1, KIT, KRAS, LDHA, MAP2K1, MAP2K2, MAPK1, MAPK3, MET, MTOR, MYC, NRAS, NTRK1, NTRK3, PDGFRA, PDGFRB, PDHA1, PDHA2, PDHB, PDK1, PFKL, PFKM, PFKP, PGAM1, PGAM2, PGAM4, PIK3CA, PIK3CB, PIK3CD, PIK3CG, PIK3R1, PIK3R2, PIK3R3, PIK3R5, PKM, PTEN, RAF1, RET, SCO2, SIRT3, SIRT6, SLC16A3…	FALSE
KEGG:05340	Primary immunodeficiency	0	[-1]	[Group2]	3	8.10811	0.194426	1	{Group2=6.70956625839734E-4}	{Group2=0.06172800957725553}	[CD79A, IL2RG, LCK]	[ADA, AICDA, AIRE, BLNK, BTK, CD19, CD3D, CD3E, CD4, CD40, CD40LG, CD79A, CD8A, CD8B, CIITA, DCLRE1C, ICOS, IGLL1, IKBKG, IL2RG, IL7R, JAK3, LCK, LOC102723407, ORAI1, PTPRC, RAG1, RAG2, RFX5, RFXANK, RFXAP, TAP1, TAP2, TNFRSF13B, TNFRSF13C, UNG, ZAP70]	FALSE
KEGG:05410	Hypertrophic cardiomyopathy (HCM)	0	[-1]	[Group76]	6	7.22892	0.156847	1	{Group76=1.51931725220112E-8}	{Group76=1.5041240796791088E-6}	[CACNA1D, ITGA10, ITGA9, ITGAV, ITGB4, ITGB8]	[ACE, ACTB, ACTC1, ACTG1, ATP2A2, CACNA1C, CACNA1D, CACNA1F, CACNA1S, CACNA2D1, CACNA2D2, CACNA2D3, CACNA2D4, CACNB1, CACNB2, CACNB3, CACNB4, CACNG1, CACNG2, CACNG3, CACNG4, CACNG5, CACNG6, CACNG7, CACNG8, DAG1, DES, DMD, EMD, IGF1, IL6, ITGA1, ITGA10, ITGA11, ITGA2, ITGA2B, ITGA3, ITGA4, ITGA5, ITGA6, ITGA7, ITGA8, ITGA9, ITGAV, ITGB1, ITGB3, ITGB4, ITGB5, ITGB6, ITGB7, ITGB8, LAMA2, LMNA, MYBPC…	FALSE
KEGG:05414	Dilated cardiomyopathy	0	[-1]	[Group76]	6	6.66667	0.27562	1	{Group76=1.51931725220112E-8}	{Group76=1.5041240796791088E-6}	[CACNA1D, ITGA10, ITGA9, ITGAV, ITGB4, ITGB8]	[ACTB, ACTC1, ACTG1, ADCY1, ADCY2, ADCY3, ADCY4, ADCY5, ADCY6, ADCY7, ADCY8, ADCY9, ADRB1, ATP2A2, CACNA1C, CACNA1D, CACNA1F, CACNA1S, CACNA2D1, CACNA2D2, CACNA2D3, CACNA2D4, CACNB1, CACNB2, CACNB3, CACNB4, CACNG1, CACNG2, CACNG3, CACNG4, CACNG5, CACNG6, CACNG7, CACNG8, DAG1, DES, DMD, EMD, GNAS, IGF1, ITGA1, ITGA10, ITGA11, ITGA2, ITGA2B, ITGA3, ITGA4, ITGA5, ITGA6, ITGA7, ITGA8, ITGA9, ITGAV, I…	FALSE
