# Supplementary material for: Ensemble Modeling Approach Targeting Heterogeneous RNA-Seq data: Application to Melanoma Pseudogenes
Source: Sci Rep. 2017 Dec 11;7:17344. doi: 10.1038/s41598-017-17337-7 (PMC5725464; doi:10.1038/s41598-017-17337-7)
Supplement: Supplementary file 1 — Supplementary Files [file 41598_2017_17337_MOESM1_ESM.zip › Supplementary_Files/8_Models/8_6_Parental_Gene_Pseudogene_Associations/Supplementary Table 8.6.5.xlsx]

## Sheet: Associations
Parental Gene	Parental Gene Name	Parental Gene LRM FC	Pseudogene	Pseudogene FC	Pseudogene Significant by LRM	Parental Gene GeneCards Information	Parental Gene - Gene Family	Parental Gene Pathway Terms
ENSG00000033011	ALG1	0	ENSG00000223756	-22.7926	yes	GeneCards	NA	NA
			ENSG00000251287	-2.23201	yes	GeneCards
ENSG00000053371	AKR7A2	0	ENSG00000211454	0	yes	GeneCards	NA	Metapathway biotransformation Metabolism of xenobiotics by cytochrome P45NA
ENSG00000058453	CROCC	-2.43643	ENSG00000080947	-3.67509	yes	GeneCards	NA	NA
			ENSG00000224861	0	yes	GeneCards
ENSG00000072694	FCGR2B	-2.08348	ENSG00000244682	-3.2884	yes	GeneCards	Cell Differentiation Markers Translocated Cancer Genes Oncogenes	Staphylococcus aureus infection Phagosome Tuberculosis Osteoclast differentiation B cell receptor signaling pathway Fc gamma R-mediated phagocytosis Measles
			ENSG00000233750	0	yes	GeneCards
ENSG00000082153	BZW1	3.19131	ENSG00000198406	8.75446	yes	GeneCards	NA	NA
			ENSG00000235552	0	yes	GeneCards
ENSG00000089157	RPLP0	0	ENSG00000213553	0	yes	GeneCards	NA	NA
			ENSG00000229119	0	yes	GeneCards
ENSG00000099797	TECR	0	ENSG00000235043	0	yes	GeneCards	NA	Fatty acid elongation Biosynthesis of unsaturated fatty acids
			ENSG00000232573	0	yes	GeneCards
			ENSG00000251474	0	yes	GeneCards
			ENSG00000241506	0	yes	GeneCards
ENSG00000104164	BLOC1S6	0	ENSG00000230006	0	yes	GeneCards	NA	NA
			ENSG00000213442	0	yes	GeneCards
ENSG00000106477	CEP41	0	ENSG00000238098	-2.8169	yes	GeneCards	NA	NA
			ENSG00000218227	0	yes	GeneCards
			ENSG00000228232	0	yes	GeneCards
ENSG00000111752	PHC1	0	ENSG00000179899	0	yes	GeneCards	Transcription Factors	NA
ENSG00000112294	ALDH5A1	0	ENSG00000088340	-6.12014	yes	GeneCards	NA	NA
ENSG00000112378	PERP	0	ENSG00000228998	0	yes	GeneCards	NA	p53 signaling pathway
ENSG00000116251	RPL22	0	ENSG00000213178	0	yes	GeneCards	Translocated Cancer Genes Oncogenes	NA
			ENSG00000231084	0	yes	GeneCards
ENSG00000117868	ESYT2	0	ENSG00000251474	0	yes	GeneCards	NA	NA
ENSG00000118363	SPCS2	0	ENSG00000228589	0	yes	GeneCards	NA	NA
			ENSG00000173295	0	yes	GeneCards
			ENSG00000213860	0	yes	GeneCards
			ENSG00000220842	0	yes	GeneCards
			ENSG00000228546	0	yes	GeneCards
ENSG00000122642	FKBP9	0	ENSG00000176826	0	yes	GeneCards	NA	NA
			ENSG00000244313	0	yes	GeneCards
ENSG00000125046	SSUH2	-4.07961	ENSG00000177359	-2.63356	yes	GeneCards	NA	NA
			ENSG00000254893	0	yes	GeneCards
			ENSG00000205485	0	yes	GeneCards
			ENSG00000214514	-3.74427	yes	GeneCards
			ENSG00000240634	0	yes	GeneCards
			ENSG00000215492	0	yes	GeneCards
			ENSG00000269119	0	yes	GeneCards
			ENSG00000230006	0	yes	GeneCards
			ENSG00000184616	-10.1799	yes	GeneCards
			ENSG00000249936	0	yes	GeneCards
			ENSG00000189343	0	yes	GeneCards
			ENSG00000240342	0	yes	GeneCards
ENSG00000141026	MED9	0	ENSG00000170629	0	yes	GeneCards	NA	NA
			ENSG00000266777	0	yes	GeneCards
			ENSG00000227001	0	yes	GeneCards
ENSG00000143226	FCGR2A	-13.9779	ENSG00000244682	-3.2884	yes	GeneCards	Cell Differentiation Markers	Staphylococcus aureus infection Phagosome Leishmaniasis Tuberculosis Spinal Cord Injury Osteoclast differentiation Systemic lupus erythematosus Platelet activation Fc gamma R-mediated phagocytosis
			ENSG00000224631	0	yes	GeneCards
			ENSG00000213228	0	yes	GeneCards
ENSG00000144535	DIS3L2	0	ENSG00000206120	0	yes	GeneCards	NA	NA
ENSG00000144554	FANCD2	0	ENSG00000180385	0	yes	GeneCards	Tumor Suppressors	DNA Damage Response miRNA Regulation of DNA Damage Response ATM Signaling Pathway Fanconi anemia pathway
ENSG00000144712	CAND2	0	ENSG00000180385	0	yes	GeneCards	Transcription Factors	NA
			ENSG00000251474	0	yes	GeneCards
			ENSG00000234797	0	yes	GeneCards
			ENSG00000205485	0	yes	GeneCards
ENSG00000146731	CCT6A	0	ENSG00000228409	0	yes	GeneCards	NA	NA
			ENSG00000230734	0	yes	GeneCards
ENSG00000147604	RPL7	0	ENSG00000137970	0	yes	GeneCards	NA	NA
			ENSG00000214485	0	yes	GeneCards
			ENSG00000242071	0	yes	GeneCards
ENSG00000149531	FRG1B	0	ENSG00000215548	0	yes	GeneCards	NA	NA
			ENSG00000233961	0	yes	GeneCards
			ENSG00000227558	-2.70048	yes	GeneCards
			ENSG00000196205	0	yes	GeneCards
			ENSG00000214199	0	yes	GeneCards
			ENSG00000233476	0	yes	GeneCards
			ENSG00000249855	0	yes	GeneCards
ENSG00000161010	C5orf45	0	ENSG00000264057	0	yes	GeneCards	NA	NA
ENSG00000162482	AKR7A3	0	ENSG00000211454	0	yes	GeneCards	NA	Metapathway biotransformation Metabolism of xenobiotics by cytochrome P45NA
			ENSG00000235655	0	yes	GeneCards
			ENSG00000238103	0	yes	GeneCards
			ENSG00000251079	0	yes	GeneCards
			ENSG00000218426	0	yes	GeneCards
ENSG00000166979	EVA1C	0	ENSG00000173295	0	yes	GeneCards	NA	NA
			ENSG00000215030	0	yes	GeneCards
ENSG00000167972	ABCA3	-4.69474	ENSG00000238098	-2.8169	yes	GeneCards	NA	ABC transporters
			ENSG00000226564	0	yes	GeneCards
ENSG00000168014	C2CD3	0	ENSG00000223756	-22.7926	yes	GeneCards	NA	NA
			ENSG00000234371	0	yes	GeneCards
ENSG00000169246	NPIPL3	-5.86533	ENSG00000223756	-22.7926	yes	GeneCards	NA	NA
			ENSG00000241549	0	yes	GeneCards
			ENSG00000253203	0	yes	GeneCards
ENSG00000171109	MFN1	0	ENSG00000180385	0	yes	GeneCards	NA	NA
			ENSG00000213590	0	yes	GeneCards
			ENSG00000253203	0	yes	GeneCards
ENSG00000171314	PGAM1	3.10713	ENSG00000186076	3.89699	yes	GeneCards	NA	Glycolysis / Gluconeogenesis Glycine, serine and threonine metabolism Glycolysis and Gluconeogenesis Central carbon metabolism in cancer
			ENSG00000264057	0	yes	GeneCards
ENSG00000171657	GPR82	-16.2068	ENSG00000088340	-6.12014	yes	GeneCards	NA	NA
ENSG00000171847	FAM90A1	0	ENSG00000173295	0	yes	GeneCards	NA	NA
ENSG00000171863	RPS7	0	ENSG00000183405	0	yes	GeneCards	NA	NA
			ENSG00000259295	0	yes	GeneCards
			ENSG00000237815	0	yes	GeneCards
			ENSG00000230006	0	yes	GeneCards
ENSG00000174748	RPL15	0	ENSG00000212802	0	yes	GeneCards	NA	NA
			ENSG00000237749	0	yes	GeneCards
ENSG00000177990	DPY19L2	0	ENSG00000170629	0	yes	GeneCards	NA	NA
			ENSG00000235436	0	yes	GeneCards
			ENSG00000233218	0	yes	GeneCards
ENSG00000181220	ZNF746	0	ENSG00000133624	0	yes	GeneCards	Transcription Factors	NA
			ENSG00000231991	3.95898	yes	GeneCards
ENSG00000182890	GLUD2	0	ENSG00000227781	0	yes	GeneCards	NA	Proximal tubule bicarbonate reclamation
ENSG00000185585	OLFML2A	-3.07568	ENSG00000203276	-8.24359	yes	GeneCards	NA	NA
ENSG00000185787	MORF4L1	0	ENSG00000218283	0	yes	GeneCards	Transcription Factors	NA
			ENSG00000214514	-3.74427	yes	GeneCards
			ENSG00000230629	0	yes	GeneCards
			ENSG00000173295	0	yes	GeneCards
ENSG00000186532	SMYD4	0	ENSG00000203589	0	yes	GeneCards	NA	NA
ENSG00000187811	AP000867.1	0	ENSG00000223756	-22.7926	yes	GeneCards	NA	NA
ENSG00000188846	RPL14	0	ENSG00000139239	0	yes	GeneCards	NA	NA
			ENSG00000198618	0	yes	GeneCards
ENSG00000196407	THEM5	0	ENSG00000214514	-3.74427	yes	GeneCards	NA	NA
ENSG00000196547	MAN2A2	0	ENSG00000177359	-2.63356	yes	GeneCards	NA	NA
			ENSG00000234851	0	yes	GeneCards
			ENSG00000213228	0	yes	GeneCards
			ENSG00000238249	0	yes	GeneCards
			ENSG00000247627	0	yes	GeneCards
ENSG00000198938	MT-CO3	0	ENSG00000198744	0	yes	GeneCards	NA	NA
ENSG00000204632	HLA-G	0	ENSG00000204622	0	yes	GeneCards	NA	Cell adhesion molecules (CAMs) Phagosome Viral myocarditis Allograft Rejection Type I diabetes mellitus HTLV-I infection Graft-versus-host disease Allograft rejection Autoimmune thyroid disease Natural killer cell mediated cytotoxicity Antigen processing and presentation Proteasome Degradation Endocytosis Herpes simplex infection Epstein-Barr virus infection Viral carcinogenesis
			ENSG00000236876	0	yes	GeneCards
ENSG00000205873	AC130352.1	-2.91661	ENSG00000251287	-2.23201	yes	GeneCards	NA	NA
ENSG00000206503	HLA-A	0	ENSG00000204622	0	yes	GeneCards	NA	Cell adhesion molecules (CAMs) Phagosome Viral myocarditis Allograft Rejection Type I diabetes mellitus HTLV-I infection Graft-versus-host disease Allograft rejection Autoimmune thyroid disease Natural killer cell mediated cytotoxicity Antigen processing and presentation Proteasome Degradation Endocytosis Herpes simplex infection Epstein-Barr virus infection Viral carcinogenesis
			ENSG00000227766	0	yes	GeneCards
			ENSG00000243753	0	yes	GeneCards
ENSG00000213593	TMX2	0	ENSG00000213839	0	yes	GeneCards	NA	NA
			ENSG00000184616	-10.1799	yes	GeneCards
ENSG00000222011	FAM185A	0	ENSG00000214439	0	yes	GeneCards	NA	NA
			ENSG00000220848	0	yes	GeneCards
			ENSG00000242299	0	yes	GeneCards
			ENSG00000235912	0	yes	GeneCards
ENSG00000234745	HLA-B	-4.69089	ENSG00000271581	-22.3579	yes	GeneCards	NA	Cell adhesion molecules (CAMs) Phagosome Viral myocarditis Allograft Rejection Type I diabetes mellitus HTLV-I infection Graft-versus-host disease Allograft rejection Autoimmune thyroid disease Natural killer cell mediated cytotoxicity Antigen processing and presentation Proteasome Degradation Type II interferon signaling (IFNG) Endocytosis Herpes simplex infection Epstein-Barr virus infection Vi…
ENSG00000235657	NA	0	ENSG00000204622	0	yes	GeneCards	Cytokines and Growth Factors Transcription Factors Homeodomain Proteins Protein Kinases Translocated Cancer Genes Oncogenes	Complement and Coagulation Cascades Cell adhesion molecules (CAMs) Complement and coagulation cascades Focal Adhesion Pathways in cancer HTLV-I infection Asthma Autoimmune thyroid disease PI3K-Akt signaling pathway Tuberculosis Leukocyte transendothelial migration Pertussis Natural killer cell mediated cytotoxicity Progesterone-mediated oocyte maturation Spinal Cord Injury Toxoplasmosis Focal adh…
			ENSG00000230521	0	yes	GeneCards
			ENSG00000227080	0	yes	GeneCards
			ENSG00000228897	0	yes	GeneCards
			ENSG00000230715	0	yes	GeneCards
			ENSG00000243679	0	yes	GeneCards
			ENSG00000253326	0	yes	GeneCards
ENSG00000262122	NA	0	ENSG00000205485	0	yes	GeneCards	Cytokines and Growth Factors Transcription Factors Homeodomain Proteins Protein Kinases Translocated Cancer Genes Oncogenes	Complement and Coagulation Cascades Cell adhesion molecules (CAMs) Complement and coagulation cascades Focal Adhesion Pathways in cancer HTLV-I infection Asthma Autoimmune thyroid disease PI3K-Akt signaling pathway Tuberculosis Leukocyte transendothelial migration Pertussis Natural killer cell mediated cytotoxicity Progesterone-mediated oocyte maturation Spinal Cord Injury Toxoplasmosis Focal adh…
			ENSG00000233327	0	yes	GeneCards
ENSG00000266796	NA	0	ENSG00000206341	0	yes	GeneCards	Cytokines and Growth Factors Transcription Factors Homeodomain Proteins Protein Kinases Translocated Cancer Genes Oncogenes	Complement and Coagulation Cascades Cell adhesion molecules (CAMs) Complement and coagulation cascades Focal Adhesion Pathways in cancer HTLV-I infection Asthma Autoimmune thyroid disease PI3K-Akt signaling pathway Tuberculosis Leukocyte transendothelial migration Pertussis Natural killer cell mediated cytotoxicity Progesterone-mediated oocyte maturation Spinal Cord Injury Toxoplasmosis Focal adh…
ENSG00000268187	NA	0	ENSG00000230715	0	yes	GeneCards	Cytokines and Growth Factors Transcription Factors Homeodomain Proteins Protein Kinases Translocated Cancer Genes Oncogenes	Complement and Coagulation Cascades Cell adhesion molecules (CAMs) Complement and coagulation cascades Focal Adhesion Pathways in cancer HTLV-I infection Asthma Autoimmune thyroid disease PI3K-Akt signaling pathway Tuberculosis Leukocyte transendothelial migration Pertussis Natural killer cell mediated cytotoxicity Progesterone-mediated oocyte maturation Spinal Cord Injury Toxoplasmosis Focal adh…
			ENSG00000258245	0	yes	GeneCards
			ENSG00000244398	0	yes	GeneCards
ENSG00000001167	NFYA	0	ENSG00000237849	0	No	GeneCards	Transcription Factors	Tuberculosis Antigen processing and presentation Wnt Signaling Pathway and Pluripotency SIDS Susceptibility Pathways SREBP signalling
ENSG00000001461	NIPAL3	0	ENSG00000248375	0	No	GeneCards	NA	NA
			ENSG00000253544	0	No	GeneCards
ENSG00000001626	CFTR	0	ENSG00000204555	0	No	GeneCards	NA	ABC transporters cAMP signaling pathway AMPK signaling pathway Gastric acid secretion Pancreatic secretion Bile secretion
			ENSG00000228593	0	No	GeneCards
ENSG00000001630	CYP51A1	0	ENSG00000215223	0	No	GeneCards	NA	Oxidation by Cytochrome P45NA Steroid biosynthesis Cholesterol Biosynthesis Metapathway biotransformation SREBP signalling
			ENSG00000233588	0	No	GeneCards
			ENSG00000241095	0	No	GeneCards
ENSG00000002016	RAD52	0	ENSG00000237964	0	No	GeneCards	NA	DNA Damage Response miRNA Regulation of DNA Damage Response Integrated Pancreatic Cancer Pathway
ENSG00000002549	LAP3	0	ENSG00000213500	0	No	GeneCards	NA	Arginine and proline metabolism Glutathione metabolism
ENSG00000002822	MAD1L1	0	ENSG00000227755	0	No	GeneCards	NA	Progesterone-mediated oocyte maturation Cell cycle Cell Cycle Viral carcinogenesis
ENSG00000003056	M6PR	0	ENSG00000228042	0	No	GeneCards	NA	Phagosome Lysosome
ENSG00000003096	KLHL13	0	ENSG00000239500	0	No	GeneCards	NA	Ubiquitin mediated proteolysis
ENSG00000003147	ICA1	-2.18011	ENSG00000260395	0	No	GeneCards	NA	Type I diabetes mellitus
ENSG00000003402	CFLAR	0	ENSG00000232133	0	No	GeneCards	NA	NF-kappa B signaling pathway TNF alpha Signaling Pathway Apoptosis FAS pathway and Stress induction of HSP regulation Apoptosis Modulation and Signaling Apoptosis TNF signaling pathway Chagas disease (American trypanosomiasis)
ENSG00000003509	NDUFAF7	0	ENSG00000253499	0	No	GeneCards	NA	NA
ENSG00000004455	AK2	0	ENSG00000185839	0	No	GeneCards	Protein Kinases Translocated Cancer Genes Oncogenes	Focal Adhesion Leishmaniasis PI3K-Akt signaling pathway Tuberculosis Toxoplasmosis Focal adhesion AGE-RAGE signaling pathway in diabetic complications Regulation of actin cytoskeleton Jak-STAT signaling pathway Chemokine signaling pathway Regulation of Actin Cytoskeleton Notch Signaling Pathway Integrin-mediated Cell Adhesion IL-1 signaling pathway Purine metabolism IL-3 Signaling Pathway Kit rec…
			ENSG00000242272	0	No	GeneCards
ENSG00000004478	FKBP4	0	ENSG00000235256	0	No	GeneCards	NA	Estrogen signaling pathway
			ENSG00000242301	0	No	GeneCards
			ENSG00000251463	0	No	GeneCards
			ENSG00000268234	0	No	GeneCards
			ENSG00000268342	0	No	GeneCards
			ENSG00000268819	0	No	GeneCards
			ENSG00000269474	0	No	GeneCards
			ENSG00000269692	0	No	GeneCards
ENSG00000004864	SLC25A13	0	ENSG00000256176	0	No	GeneCards	NA	NA
ENSG00000004897	CDC27	3.17186	ENSG00000233786	0	No	GeneCards	NA	HTLV-I infection Progesterone-mediated oocyte maturation Cell cycle Oocyte meiosis Ubiquitin mediated proteolysis
			ENSG00000237447	0	No	GeneCards
ENSG00000005022	SLC25A5	0	ENSG00000213332	0	No	GeneCards	NA	HTLV-I infection Calcium signaling pathway cGMP-PKG signaling pathway Parkinson's disease
			ENSG00000213673	0	No	GeneCards
			ENSG00000215347	0	No	GeneCards
			ENSG00000218180	0	No	GeneCards
			ENSG00000225347	0	No	GeneCards
			ENSG00000226421	0	No	GeneCards
			ENSG00000234421	0	No	GeneCards
			ENSG00000235064	0	No	GeneCards
			ENSG00000262286	0	No	GeneCards
ENSG00000005075	POLR2J	0	ENSG00000214783	0	No	GeneCards	NA	Purine metabolism Pyrimidine metabolism Epstein-Barr virus infection
ENSG00000005194	CIAPIN1	0	ENSG00000259286	0	No	GeneCards	NA	NA
			ENSG00000263846	0	No	GeneCards
ENSG00000005238	FAM214B	0	ENSG00000240487	0	No	GeneCards	NA	NA
ENSG00000005302	MSL3	0	ENSG00000224287	0	No	GeneCards	NA	NA
			ENSG00000237704	0	No	GeneCards
			ENSG00000239254	0	No	GeneCards
ENSG00000005471	ABCB4	0	ENSG00000249627	0	No	GeneCards	NA	ABC transporters Bile secretion
ENSG00000005700	IBTK	0	ENSG00000267716	0	No	GeneCards	NA	NA
ENSG00000005801	ZNF195	0	ENSG00000241573	0	No	GeneCards	Transcription Factors	NA
ENSG00000005884	ITGA3	0	ENSG00000258440	0	No	GeneCards	Cell Differentiation Markers	Focal Adhesion Pathways in cancer ECM-receptor interaction PI3K-Akt signaling pathway Focal adhesion Hematopoietic cell lineage Regulation of actin cytoskeleton Arrhythmogenic right ventricular cardiomyopathy (ARVC) Arrhythmogenic Right Ventricular Cardiomyopathy Integrin-mediated Cell Adhesion Primary Focal Segmental Glomerulosclerosis FSGS Small cell lung cancer Hypertrophic cardiomyopathy (HCM…
ENSG00000005893	LAMP2	0	ENSG00000257326	0	No	GeneCards	Cell Differentiation Markers	Phagosome Tuberculosis Senescence and Autophagy in Cancer Lysosome
			ENSG00000257351	0	No	GeneCards
			ENSG00000257626	0	No	GeneCards
			ENSG00000257709	0	No	GeneCards
			ENSG00000257993	0	No	GeneCards
ENSG00000006042	TMEM98	0	ENSG00000219332	0	No	GeneCards	NA	NA
			ENSG00000258734	0	No	GeneCards
ENSG00000006047	YBX2	0	ENSG00000213438	0	No	GeneCards	Transcription Factors	NA
			ENSG00000258611	0	No	GeneCards
ENSG00000006114	SYNRG	0	ENSG00000240024	0	No	GeneCards	NA	NA
			ENSG00000257856	0	No	GeneCards
			ENSG00000257975	0	No	GeneCards
			ENSG00000258261	0	No	GeneCards
ENSG00000006282	SPATA20	0	ENSG00000231123	0	No	GeneCards	NA	NA
ENSG00000006432	MAP3K9	0	ENSG00000224058	0	No	GeneCards	Protein Kinases	Insulin Signaling
ENSG00000006451	RALA	0	ENSG00000231525	0	No	GeneCards	NA	Pathways in cancer Rap1 signaling pathway EGF/EGFR Signaling Pathway Integrated Breast Cancer Pathway Ras signaling pathway Phospholipase D signaling pathway Pancreatic cancer
			ENSG00000257564	0	No	GeneCards
ENSG00000006625	GGCT	0	ENSG00000225842	0	No	GeneCards	NA	Glutathione metabolism
			ENSG00000232943	0	No	GeneCards
			ENSG00000251000	0	No	GeneCards
ENSG00000006634	DBF4	0	ENSG00000235489	0	No	GeneCards	NA	Cell cycle Cell Cycle DNA Replication
ENSG00000006695	COX10	0	ENSG00000228330	0	No	GeneCards	NA	NA
ENSG00000006756	ARSD	0	ENSG00000225117	0	No	GeneCards	NA	NA
ENSG00000007168	PAFAH1B1	0	ENSG00000214354	0	No	GeneCards	NA	Wnt Signaling Pathway and Pluripotency Wnt Signaling Pathway
			ENSG00000223973	0	No	GeneCards
			ENSG00000262480	0	No	GeneCards
ENSG00000007171	NOS2	0	ENSG00000167494	0	No	GeneCards	NA	Pathways in cancer Leishmaniasis Tuberculosis Pertussis Spinal Cord Injury Toxoplasmosis Amoebiasis Arginine and proline metabolism Type II interferon signaling (IFNG) AGE/RAGE pathway Calcium signaling pathway HIF-1 signaling pathway Salmonella infection Chagas disease (American trypanosomiasis) Small cell lung cancer
			ENSG00000226474	0	No	GeneCards
			ENSG00000230528	0	No	GeneCards
			ENSG00000257224	0	No	GeneCards
			ENSG00000264216	0	No	GeneCards
			ENSG00000264892	0	No	GeneCards
			ENSG00000266647	0	No	GeneCards
			ENSG00000266986	0	No	GeneCards
			ENSG00000267181	0	No	GeneCards
			ENSG00000270399	0	No	GeneCards
ENSG00000007384	RHBDF1	0	ENSG00000234123	0	No	GeneCards	NA	NA
ENSG00000007541	PIGQ	0	ENSG00000227104	0	No	GeneCards	NA	NA
ENSG00000008226	DLEC1	0	ENSG00000230123	0	No	GeneCards	NA	NA
ENSG00000008282	SYPL1	0	ENSG00000265683	0	No	GeneCards	NA	NA
ENSG00000008311	AASS	0	ENSG00000178162	0	No	GeneCards	NA	Lysine degradation
ENSG00000008324	SS18L2	0	ENSG00000232525	0	No	GeneCards	NA	NA
			ENSG00000266201	0	No	GeneCards
ENSG00000008513	ST3GAL1	0	ENSG00000250656	0	No	GeneCards	NA	Glycosphingolipid biosynthesis
ENSG00000008710	PKD1	0	ENSG00000188599	0	No	GeneCards	NA	NA
			ENSG00000205746	0	No	GeneCards
			ENSG00000227827	0	No	GeneCards
			ENSG00000250251	0	No	GeneCards
			ENSG00000254681	0	No	GeneCards
ENSG00000008838	MED24	0	ENSG00000267832	0	No	GeneCards	Transcription Factors	Thyroid hormone signaling pathway
			ENSG00000270813	0	No	GeneCards
ENSG00000008988	RPS20	0	ENSG00000217041	0	No	GeneCards	NA	NA
			ENSG00000218198	0	No	GeneCards
			ENSG00000219274	0	No	GeneCards
			ENSG00000223803	0	No	GeneCards
			ENSG00000227836	0	No	GeneCards
			ENSG00000228399	0	No	GeneCards
			ENSG00000231139	0	No	GeneCards
			ENSG00000231747	0	No	GeneCards
			ENSG00000233971	0	No	GeneCards
			ENSG00000234683	0	No	GeneCards
			ENSG00000235685	0	No	GeneCards
			ENSG00000236862	0	No	GeneCards
			ENSG00000236888	0	No	GeneCards
			ENSG00000237162	0	No	GeneCards
			ENSG00000237784	0	No	GeneCards
			ENSG00000239218	0	No	GeneCards
			ENSG00000239393	0	No	GeneCards
			ENSG00000241907	0	No	GeneCards
			ENSG00000242737	0	No	GeneCards
			ENSG00000243802	0	No	GeneCards
			ENSG00000244086	0	No	GeneCards
			ENSG00000244245	0	No	GeneCards
			ENSG00000267661	0	No	GeneCards
ENSG00000009780	FAM76A	0	ENSG00000250983	0	No	GeneCards	NA	NA
ENSG00000009844	VTA1	3.0388	ENSG00000253401	0	No	GeneCards	NA	Endocytosis
ENSG00000010244	ZNF207	0	ENSG00000233459	0	No	GeneCards	Transcription Factors	NA
ENSG00000010292	NCAPD2	0	ENSG00000230356	0	No	GeneCards	NA	NA
ENSG00000010438	PRSS3	0	ENSG00000204982	0	No	GeneCards	NA	Protein digestion and absorption Neuroactive ligand-receptor interaction Pancreatic secretion Influenza A
			ENSG00000250606	0	No	GeneCards
ENSG00000011009	LYPLA2	0	ENSG00000205677	0	No	GeneCards	NA	Glycerophospholipid metabolism
			ENSG00000217281	0	No	GeneCards
			ENSG00000228285	0	No	GeneCards
			ENSG00000232376	0	No	GeneCards
			ENSG00000232639	0	No	GeneCards
			ENSG00000236604	0	No	GeneCards
			ENSG00000269153	0	No	GeneCards
ENSG00000011114	BTBD7	0	ENSG00000203414	0	No	GeneCards	NA	NA
ENSG00000011201	KAL1	0	ENSG00000241859	0	No	GeneCards	NA	NA
ENSG00000011260	UTP18	0	ENSG00000267293	0	No	GeneCards	NA	NA
ENSG00000011275	RNF216	-2.73975	ENSG00000196204	-0.248895	No	GeneCards	NA	Regulation of toll-like receptor signaling pathway Gastric Cancer Network 1
ENSG00000011295	TTC19	0	ENSG00000243686	0	No	GeneCards	NA	NA
			ENSG00000259121	0	No	GeneCards
ENSG00000011304	PTBP1	0	ENSG00000259078	0	No	GeneCards	NA	NA
ENSG00000011451	WIZ	0	ENSG00000255293	0	No	GeneCards	NA	NA
ENSG00000013306	SLC25A39	0	ENSG00000226148	0	No	GeneCards	NA	NA
ENSG00000013561	RNF14	0	ENSG00000223500	0	No	GeneCards	Transcription Factors	Gastric Cancer Network 2
			ENSG00000232915	0	No	GeneCards
			ENSG00000238109	0	No	GeneCards
			ENSG00000250594	0	No	GeneCards
ENSG00000013573	DDX11	0	ENSG00000111788	0	No	GeneCards	NA	NA
			ENSG00000214826	0	No	GeneCards
			ENSG00000223972	0	No	GeneCards
			ENSG00000227159	0	No	GeneCards
			ENSG00000233614	0	No	GeneCards
			ENSG00000236397	0	No	GeneCards
			ENSG00000236875	0	No	GeneCards
			ENSG00000248472	0	No	GeneCards
			ENSG00000256263	0	No	GeneCards
			ENSG00000270320	0	No	GeneCards
			ENSG00000271301	0	No	GeneCards
ENSG00000013810	TACC3	0	ENSG00000218422	0	No	GeneCards	NA	NA
ENSG00000014641	MDH1	0	ENSG00000217585	0	No	GeneCards	NA	Proximal tubule bicarbonate reclamation Cysteine and methionine metabolism Glycolysis and Gluconeogenesis Pyruvate metabolism SREBP signalling
			ENSG00000227427	0	No	GeneCards
ENSG00000015479	MATR3	0	ENSG00000225858	0	No	GeneCards	NA	NA
			ENSG00000232022	0	No	GeneCards
			ENSG00000232952	0	No	GeneCards
			ENSG00000237897	0	No	GeneCards
			ENSG00000242140	0	No	GeneCards
			ENSG00000268086	0	No	GeneCards
ENSG00000017797	RALBP1	0	ENSG00000238029	0	No	GeneCards	NA	Pathways in cancer EGF/EGFR Signaling Pathway Ras signaling pathway Pancreatic cancer
			ENSG00000239880	0	No	GeneCards
ENSG00000018189	RUFY3	0	ENSG00000251204	0	No	GeneCards	NA	NA
ENSG00000018610	CXorf56	0	ENSG00000233170	0	No	GeneCards	NA	NA
ENSG00000020256	ZFP64	0	ENSG00000258491	0	No	GeneCards	Transcription Factors	NA
ENSG00000020922	MRE11A	3.13562	ENSG00000242537	0	No	GeneCards	NA	DNA Damage Response miRNA Regulation of DNA Damage Response Integrated Cancer Pathway Integrated Breast Cancer Pathway Integrated Pancreatic Cancer Pathway ATM Signaling Pathway Non-homologous end-joining
ENSG00000021355	SERPINB1	0	ENSG00000196564	0	No	GeneCards	NA	Amoebiasis Integrated Pancreatic Cancer Pathway
ENSG00000021461	CYP3A43	0	ENSG00000261511	0	No	GeneCards	NA	Oxidation by Cytochrome P45NA Metapathway biotransformation Chemical carcinogenesis
ENSG00000021574	SPAST	0	ENSG00000258370	0	No	GeneCards	NA	NA
ENSG00000021645	NRXN3	0	ENSG00000235617	0	No	GeneCards	NA	Cell adhesion molecules (CAMs)
ENSG00000022267	FHL1	0	ENSG00000244193	0	No	GeneCards	Transcription Factors	Jak-STAT signaling pathway Notch Signaling Pathway
ENSG00000022976	ZNF839	0	ENSG00000217896	0	No	GeneCards	NA	NA
ENSG00000023041	ZDHHC6	0	ENSG00000271536	0	No	GeneCards	NA	NA
ENSG00000023318	ERP44	0	ENSG00000253993	0	No	GeneCards	NA	NA
ENSG00000023734	STRAP	0	ENSG00000225402	0	No	GeneCards	NA	TGF-beta Signaling Pathway
ENSG00000024526	DEPDC1	0	ENSG00000232486	0	No	GeneCards	NA	NA
			ENSG00000259358	0	No	GeneCards
ENSG00000025156	HSF2	0	ENSG00000257350	0	No	GeneCards	Transcription Factors	NA
ENSG00000025796	SEC63	0	ENSG00000228057	0	No	GeneCards	NA	NA
ENSG00000026297	RNASET2	0	ENSG00000233028	0	No	GeneCards	NA	NA
ENSG00000027001	MIPEP	0	ENSG00000225358	0	No	GeneCards	NA	NA
			ENSG00000233325	0	No	GeneCards
ENSG00000028203	VEZT	0	ENSG00000224072	0	No	GeneCards	NA	NA
ENSG00000028310	BRD9	0	ENSG00000249908	0	No	GeneCards	NA	NA
ENSG00000028528	SNX1	0	ENSG00000255199	0	No	GeneCards	NA	Endocytosis
			ENSG00000260562	0	No	GeneCards
ENSG00000028839	TBPL1	0	ENSG00000224611	0	No	GeneCards	Transcription Factors	HTLV-I infection Herpes simplex infection Epstein-Barr virus infection Viral carcinogenesis
ENSG00000029363	BCLAF1	3.19354	ENSG00000248966	0	No	GeneCards	Transcription Factors	NA
ENSG00000030110	BAK1	0	ENSG00000175730	0	No	GeneCards	NA	Apoptosis DNA Damage Response (only ATM dependent) Apoptosis Modulation and Signaling Integrated Breast Cancer Pathway Viral carcinogenesis MicroRNAs in cancer
			ENSG00000236616	0	No	GeneCards
			ENSG00000226943	0	No	GeneCards
			ENSG00000227620	0	No	GeneCards
			ENSG00000238278	0	No	GeneCards
			ENSG00000242017	0	No	GeneCards
			ENSG00000249889	0	No	GeneCards
			ENSG00000250268	0	No	GeneCards
			ENSG00000250794	0	No	GeneCards
			ENSG00000251087	0	No	GeneCards
			ENSG00000251271	0	No	GeneCards
			ENSG00000253981	0	No	GeneCards
			ENSG00000254016	0	No	GeneCards
			ENSG00000254978	0	No	GeneCards
ENSG00000033050	ABCF2	0	ENSG00000242159	0	No	GeneCards	NA	NA
ENSG00000033627	ATP6V0A1	0	ENSG00000256929	0	No	GeneCards	NA	Phagosome Tuberculosis Rheumatoid arthritis Lysosome Epithelial cell signaling in Helicobacter pylori infection
ENSG00000034053	APBA2	0	ENSG00000259892	0	No	GeneCards	NA	NA
			ENSG00000261081	0	No	GeneCards
ENSG00000034510	TMSB10	0	ENSG00000228499	0	No	GeneCards	NA	NA
ENSG00000035141	FAM136A	0	ENSG00000217178	0	No	GeneCards	NA	NA
			ENSG00000230634	0	No	GeneCards
			ENSG00000232654	0	No	GeneCards
			ENSG00000232830	0	No	GeneCards
			ENSG00000234470	0	No	GeneCards
			ENSG00000235116	0	No	GeneCards
			ENSG00000237120	0	No	GeneCards
			ENSG00000270587	0	No	GeneCards
ENSG00000035687	ADSS	0	ENSG00000267312	0	No	GeneCards	NA	Purine metabolism
ENSG00000036530	CYP46A1	0	ENSG00000237180	0	No	GeneCards	NA	Oxidation by Cytochrome P45NA Metapathway biotransformation
ENSG00000037241	RPL26L1	0	ENSG00000234806	0	No	GeneCards	NA	NA
			ENSG00000236264	0	No	GeneCards
			ENSG00000258632	0	No	GeneCards
ENSG00000037280	FLT4	0	ENSG00000217801	0	No	GeneCards	Protein Kinases	PI3K-Akt signaling pathway Focal adhesion Rap1 signaling pathway Cytokine-cytokine receptor interaction Ras signaling pathway
ENSG00000037897	METTL1	0	ENSG00000176812	0	No	GeneCards	NA	NA
ENSG00000040199	PHLPP2	0	ENSG00000183504	0	No	GeneCards	NA	PI3K-Akt signaling pathway
			ENSG00000261017	0	No	GeneCards
ENSG00000040341	STAU2	0	ENSG00000227581	0	No	GeneCards	NA	NA
ENSG00000041988	THAP3	0	ENSG00000243500	0	No	GeneCards	NA	NA
ENSG00000042088	TDP1	0	ENSG00000178162	0	No	GeneCards	NA	NA
ENSG00000042445	RETSAT	0	ENSG00000246575	0	No	GeneCards	NA	Vitamin A and Carotenoid Metabolism Retinol metabolism
ENSG00000042832	TG	-2.20648	ENSG00000240237	0	No	GeneCards	Cytokines and Growth Factors Transcription Factors Homeodomain Proteins Cell Differentiation Markers Protein Kinases Translocated Cancer Genes Oncogenes	Staphylococcus aureus infection Cell adhesion molecules (CAMs) Phagosome Focal Adhesion Viral myocarditis Allograft Rejection Pathways in cancer ECM-receptor interaction HTLV-I infection Leishmaniasis Autoimmune thyroid disease PI3K-Akt signaling pathway Tuberculosis Intestinal immune network for IgA production Rheumatoid arthritis Leukocyte transendothelial migration Endochondral Ossification In…
ENSG00000043093	DCUN1D1	0	ENSG00000220695	0	No	GeneCards	NA	NA
ENSG00000044115	CTNNA1	0	ENSG00000249026	0	No	GeneCards	NA	Pathways in cancer Leukocyte transendothelial migration Hippo signaling pathway Arrhythmogenic right ventricular cardiomyopathy (ARVC) Arrhythmogenic Right Ventricular Cardiomyopathy Apoptosis-related network due to altered Notch3 in ovarian cancer Adherens junction Tight junction Bacterial invasion of epithelial cells Endometrial cancer
ENSG00000044574	HSPA5	0	ENSG00000215895	0	No	GeneCards	NA	Antigen processing and presentation MAPK Signaling Pathway Parkin-Ubiquitin Proteasomal System pathway Apoptosis-related network due to altered Notch3 in ovarian cancer Thyroid hormone synthesis Prion diseases
			ENSG00000250746	0	No	GeneCards
ENSG00000046647	GEMIN8	0	ENSG00000223772	0	No	GeneCards	NA	NA
			ENSG00000228175	0	No	GeneCards
			ENSG00000259496	0	No	GeneCards
			ENSG00000260451	0	No	GeneCards
ENSG00000046651	OFD1	0	ENSG00000225287	0	No	GeneCards	NA	NA
			ENSG00000225466	0	No	GeneCards
			ENSG00000226011	0	No	GeneCards
			ENSG00000226611	0	No	GeneCards
			ENSG00000228212	0	No	GeneCards
			ENSG00000230476	0	No	GeneCards
			ENSG00000231159	0	No	GeneCards
			ENSG00000231988	0	No	GeneCards
			ENSG00000232585	0	No	GeneCards
			ENSG00000234888	0	No	GeneCards
			ENSG00000235511	0	No	GeneCards
			ENSG00000237302	0	No	GeneCards
			ENSG00000240438	0	No	GeneCards
			ENSG00000242153	0	No	GeneCards
ENSG00000046653	GPM6B	0	ENSG00000230458	0	No	GeneCards	NA	NA
			ENSG00000234121	0	No	GeneCards
			ENSG00000236429	0	No	GeneCards
ENSG00000046774	MAGEC2	0	ENSG00000225469	0	No	GeneCards	NA	NA
ENSG00000047457	CP	0	ENSG00000253525	0	No	GeneCards	Transcription Factors Cell Differentiation Markers Translocated Cancer Genes Oncogenes	Complement and Coagulation Cascades Complement and coagulation cascades Protein digestion and absorption Type I diabetes mellitus PI3K-Akt signaling pathway Rheumatoid arthritis Natural killer cell mediated cytotoxicity Progesterone-mediated oocyte maturation Rap1 signaling pathway Osteoclast differentiation TCR Signaling Pathway Legionellosis Fatty acid degradation Adipogenesis Myometrial Relaxa…
ENSG00000048471	SNX29	0	ENSG00000158482	0	No	GeneCards	NA	NA
			ENSG00000271699	0	No	GeneCards
ENSG00000048544	MRPS10	0	ENSG00000232454	0	No	GeneCards	NA	NA
			ENSG00000235378	0	No	GeneCards
ENSG00000048649	RSF1	0	ENSG00000219529	0	No	GeneCards	Cytokines and Growth Factors Cell Differentiation Markers Translocated Cancer Genes Oncogenes	HTLV-I infection Tuberculosis Intestinal immune network for IgA production Rheumatoid arthritis p53 signaling pathway Natural killer cell mediated cytotoxicity Toxoplasmosis Osteoclast differentiation Inflammatory Response Pathway Cytokine-cytokine receptor interaction NF-kappa B signaling pathway TNF alpha Signaling Pathway Apoptosis Osteoblast Signaling Apoptosis Modulation by HSP7NA DNA Damage…
			ENSG00000242399	0	No	GeneCards
ENSG00000048828	FAM120A	0	ENSG00000232375	0	No	GeneCards	NA	NA
ENSG00000049167	ERCC8	0	ENSG00000215032	0	No	GeneCards	NA	Ubiquitin mediated proteolysis
ENSG00000049449	RCN1	0	ENSG00000214455	0	No	GeneCards	NA	NA
			ENSG00000215477	0	No	GeneCards
ENSG00000049883	PTCD2	0	ENSG00000258456	0	No	GeneCards	NA	NA
ENSG00000050130	JKAMP	0	ENSG00000231491	0	No	GeneCards	NA	NA
ENSG00000050327	ARHGEF5	0	ENSG00000204959	0	No	GeneCards	NA	NA
ENSG00000050344	NFE2L3	0	ENSG00000258381	0	No	GeneCards	Transcription Factors	NA
			ENSG00000260782	0	No	GeneCards
			ENSG00000267497	0	No	GeneCards
ENSG00000050393	MCUR1	0	ENSG00000262402	0	No	GeneCards	NA	NA
ENSG00000050426	LETMD1	0	ENSG00000258326	0	No	GeneCards	NA	NA
ENSG00000050820	BCAR1	0	ENSG00000258397	0	No	GeneCards	NA	Focal Adhesion Leukocyte transendothelial migration Focal adhesion Rap1 signaling pathway Regulation of actin cytoskeleton Chemokine signaling pathway Regulation of Actin Cytoskeleton Integrin-mediated Cell Adhesion TGF-beta Signaling Pathway EGF/EGFR Signaling Pathway Bacterial invasion of epithelial cells
			ENSG00000258771	0	No	GeneCards
ENSG00000051596	THOC3	0	ENSG00000170089	0	No	GeneCards	NA	NA
			ENSG00000214351	0	No	GeneCards
ENSG00000052802	MSMO1	0	ENSG00000224339	0	No	GeneCards	NA	Steroid biosynthesis Cholesterol Biosynthesis
			ENSG00000250229	0	No	GeneCards
ENSG00000053254	FOXN3	0	ENSG00000176318	0	No	GeneCards	Transcription Factors	NA
			ENSG00000226753	0	No	GeneCards
			ENSG00000224341	0	No	GeneCards
ENSG00000053372	MRTO4	0	ENSG00000249176	0	No	GeneCards	NA	NA
			ENSG00000267656	0	No	GeneCards
ENSG00000053524	MCF2L2	0	ENSG00000231982	0	No	GeneCards	NA	NA
ENSG00000053770	AP5M1	2.99417	ENSG00000270588	0	No	GeneCards	NA	NA
ENSG00000054118	THRAP3	0	ENSG00000227339	0	No	GeneCards	Transcription Factors Translocated Cancer Genes Oncogenes	NA
			ENSG00000235920	0	No	GeneCards
			ENSG00000259057	0	No	GeneCards
ENSG00000054356	PTPRN	0	ENSG00000232789	0	No	GeneCards	NA	Type I diabetes mellitus
ENSG00000054690	PLEKHH1	0	ENSG00000225786	0	No	GeneCards	NA	NA
ENSG00000055044	NOP58	0	ENSG00000261278	0	No	GeneCards	NA	NA
ENSG00000055070	SZRD1	0	ENSG00000256678	0	No	GeneCards	NA	NA
ENSG00000055130	CUL1	0	ENSG00000251032	0	No	GeneCards	NA	Cell cycle Notch Signaling Pathway TNF alpha Signaling Pathway TGF-beta Signaling Pathway Parkin-Ubiquitin Proteasomal System pathway Apoptosis-related network due to altered Notch3 in ovarian cancer Oocyte meiosis Ubiquitin mediated proteolysis Wnt signaling pathway TGF-beta signaling pathway Herpes simplex infection
ENSG00000055609	MLL3	0	ENSG00000187172	0	No	GeneCards	NA	NA
			ENSG00000230572	0	No	GeneCards
			ENSG00000231448	0	No	GeneCards
ENSG00000056050	C4orf27	0	ENSG00000215237	0	No	GeneCards	NA	NA
			ENSG00000248766	0	No	GeneCards
			ENSG00000249157	0	No	GeneCards
			ENSG00000253480	0	No	GeneCards
ENSG00000056097	ZFR	0	ENSG00000233292	0	No	GeneCards	Transcription Factors	Diurnally Regulated Genes with Circadian Orthologs
			ENSG00000234570	0	No	GeneCards
ENSG00000056998	GYG2	0	ENSG00000206159	0	No	GeneCards	NA	NA
ENSG00000057149	SERPINB3	0	ENSG00000206072	0	No	GeneCards	NA	Amoebiasis
ENSG00000057252	SOAT1	2.65751	ENSG00000203314	0	No	GeneCards	NA	Steroid biosynthesis Statin Pathway
ENSG00000057294	PKP2	0	ENSG00000256913	0	No	GeneCards	NA	Arrhythmogenic right ventricular cardiomyopathy (ARVC) Arrhythmogenic Right Ventricular Cardiomyopathy
ENSG00000057608	GDI2	0	ENSG00000229165	0	No	GeneCards	NA	NA
			ENSG00000233994	0	No	GeneCards
ENSG00000057935	MTA3	0	ENSG00000228937	0	No	GeneCards	NA	Preimplantation Embryo
ENSG00000058262	SEC61A1	0	ENSG00000242162	0	No	GeneCards	NA	Phagosome
			ENSG00000186543	-4.30021	No	GeneCards
			ENSG00000225769	0	No	GeneCards
			ENSG00000227684	0	No	GeneCards
			ENSG00000267899	0	No	GeneCards
ENSG00000058673	ZC3H11A	0	ENSG00000214558	0	No	GeneCards	NA	NA
			ENSG00000215817	0	No	GeneCards
ENSG00000059122	FLYWCH1	0	ENSG00000239516	0	No	GeneCards	NA	NA
ENSG00000059804	SLC2A3	0	ENSG00000185031	0	No	GeneCards	NA	Glycolysis and Gluconeogenesis NRF2 pathway
			ENSG00000254088	0	No	GeneCards
ENSG00000060138	YBX3	0	ENSG00000261614	0	No	GeneCards	NA	Apoptosis-related network due to altered Notch3 in ovarian cancer Tight junction
ENSG00000060656	PTPRU	0	ENSG00000225011	0	No	GeneCards	NA	NA
ENSG00000060688	SNRNP40	0	ENSG00000227709	0	No	GeneCards	NA	NA
ENSG00000060971	ACAA1	0	ENSG00000248128	0	No	GeneCards	NA	Fatty acid degradation Valine, leucine and isoleucine degradation Biosynthesis of unsaturated fatty acids
ENSG00000061676	NCKAP1	0	ENSG00000237752	0	No	GeneCards	NA	Regulation of actin cytoskeleton Regulation of Actin Cytoskeleton Diurnally Regulated Genes with Circadian Orthologs Hematopoietic Stem Cell Differentiation
ENSG00000062096	ARSF	0	ENSG00000232226	0	No	GeneCards	NA	NA
ENSG00000062194	GPBP1	0	ENSG00000248387	0	No	GeneCards	NA	NA
ENSG00000062485	CS	0	ENSG00000216352	0	No	GeneCards	Cytokines and Growth Factors Transcription Factors Cell Differentiation Markers Protein Kinases Translocated Cancer Genes Oncogenes Tumor Suppressors	Viral myocarditis Allograft Rejection Pathways in cancer HTLV-I infection PI3K-Akt signaling pathway Tuberculosis Rheumatoid arthritis p53 signaling pathway Endochondral Ossification Natural killer cell mediated cytotoxicity Spinal Cord Injury Toxoplasmosis Rap1 signaling pathway Hippo signaling pathway Differentiation Pathway Amoebiasis Osteoclast differentiation Hematopoietic cell lineage Cytok…
			ENSG00000228872	0	No	GeneCards
			ENSG00000241218	0	No	GeneCards
			ENSG00000268032	0	No	GeneCards
ENSG00000062582	MRPS24	0	ENSG00000255533	0	No	GeneCards	NA	NA
ENSG00000062598	ELMO2	0	ENSG00000259400	0	No	GeneCards	NA	Bacterial invasion of epithelial cells Shigellosis
ENSG00000063046	EIF4B	0	ENSG00000197258	0	No	GeneCards	NA	PI3K-Akt signaling pathway Interferon type I signaling pathways mTOR signaling pathway Proteoglycans in cancer
			ENSG00000224546	0	No	GeneCards
			ENSG00000225031	0	No	GeneCards
			ENSG00000228753	0	No	GeneCards
			ENSG00000229572	0	No	GeneCards
			ENSG00000229939	0	No	GeneCards
			ENSG00000237294	0	No	GeneCards
			ENSG00000243918	0	No	GeneCards
			ENSG00000259019	0	No	GeneCards
			ENSG00000261336	0	No	GeneCards
ENSG00000063177	RPL18	0	ENSG00000213307	0	No	GeneCards	NA	NA
			ENSG00000213661	0	No	GeneCards
			ENSG00000224469	0	No	GeneCards
			ENSG00000227514	0	No	GeneCards
			ENSG00000234985	0	No	GeneCards
			ENSG00000240311	0	No	GeneCards
			ENSG00000240975	0	No	GeneCards
			ENSG00000244485	0	No	GeneCards
			ENSG00000259160	0	No	GeneCards
ENSG00000063180	CA11	0	ENSG00000232871	-7.44478	No	GeneCards	NA	NA
ENSG00000063438	AHRR	0	ENSG00000228315	0	No	GeneCards	NA	Aryl Hydrocarbon Receptor Aryl Hydrocarbon Receptor Pathway
ENSG00000063978	RNF4	0	ENSG00000227934	0	No	GeneCards	Transcription Factors	Regulation of toll-like receptor signaling pathway Endocytosis
ENSG00000064115	TM7SF3	0	ENSG00000224674	0	No	GeneCards	NA	NA
ENSG00000064199	SPA17	0	ENSG00000236797	0	No	GeneCards	NA	NA
ENSG00000064309	CDON	3.22005	ENSG00000227120	0	No	GeneCards	NA	Ectoderm Differentiation Mecp2 and Associated Rett Syndrome
			ENSG00000235959	0	No	GeneCards
			ENSG00000254412	0	No	GeneCards
			ENSG00000254785	0	No	GeneCards
			ENSG00000254818	0	No	GeneCards
			ENSG00000255540	0	No	GeneCards
ENSG00000064419	TNPO3	0	ENSG00000216913	0	No	GeneCards	NA	NA
			ENSG00000230502	0	No	GeneCards
			ENSG00000269092	0	No	GeneCards
			ENSG00000271556	0	No	GeneCards
			ENSG00000271686	0	No	GeneCards
ENSG00000064655	EYA2	0	ENSG00000239783	0	No	GeneCards	Transcription Factors	NA
ENSG00000064666	CNN2	0	ENSG00000204718	0	No	GeneCards	NA	Myometrial Relaxation and Contraction Pathways BDNF signaling pathway Serotonergic synapse Insulin secretion Bile secretion
			ENSG00000213149	0	No	GeneCards
			ENSG00000213153	0	No	GeneCards
			ENSG00000213355	0	No	GeneCards
			ENSG00000213816	0	No	GeneCards
			ENSG00000213854	0	No	GeneCards
			ENSG00000215562	0	No	GeneCards
			ENSG00000227069	0	No	GeneCards
			ENSG00000227201	0	No	GeneCards
			ENSG00000232223	0	No	GeneCards
			ENSG00000233414	0	No	GeneCards
			ENSG00000235832	0	No	GeneCards
			ENSG00000237383	0	No	GeneCards
			ENSG00000259477	0	No	GeneCards
			ENSG00000260860	0	No	GeneCards
			ENSG00000260998	0	No	GeneCards
			ENSG00000261381	0	No	GeneCards
			ENSG00000269788	0	No	GeneCards
ENSG00000064763	FAR2	0	ENSG00000178162	0	No	GeneCards	NA	cAMP signaling pathway
			ENSG00000180178	0	No	GeneCards
			ENSG00000231431	0	No	GeneCards
			ENSG00000237299	0	No	GeneCards
			ENSG00000240253	0	No	GeneCards
			ENSG00000257493	0	No	GeneCards
			ENSG00000257644	0	No	GeneCards
ENSG00000065150	IPO5	0	ENSG00000269837	0	No	GeneCards	NA	NA
ENSG00000065154	OAT	2.20714	ENSG00000223958	0	No	GeneCards	NA	Steroid biosynthesis Arginine and proline metabolism Statin Pathway Urea cycle and metabolism of amino groups Glycerolipid metabolism Glycerophospholipid metabolism
			ENSG00000225055	0	No	GeneCards
			ENSG00000225397	0	No	GeneCards
			ENSG00000226971	0	No	GeneCards
			ENSG00000228354	0	No	GeneCards
			ENSG00000229620	0	No	GeneCards
			ENSG00000229662	0	No	GeneCards
			ENSG00000229826	0	No	GeneCards
			ENSG00000231489	0	No	GeneCards
			ENSG00000231603	0	No	GeneCards
			ENSG00000233139	0	No	GeneCards
			ENSG00000234391	0	No	GeneCards
			ENSG00000234448	0	No	GeneCards
			ENSG00000234780	0	No	GeneCards
			ENSG00000234792	0	No	GeneCards
			ENSG00000237345	0	No	GeneCards
			ENSG00000238127	0	No	GeneCards
			ENSG00000267887	0	No	GeneCards
			ENSG00000267999	0	No	GeneCards
			ENSG00000268022	0	No	GeneCards
			ENSG00000268114	0	No	GeneCards
			ENSG00000268118	0	No	GeneCards
			ENSG00000268448	0	No	GeneCards
			ENSG00000268611	0	No	GeneCards
			ENSG00000268917	0	No	GeneCards
			ENSG00000269144	0	No	GeneCards
			ENSG00000269287	0	No	GeneCards
			ENSG00000269683	0	No	GeneCards
			ENSG00000269780	0	No	GeneCards
			ENSG00000269868	0	No	GeneCards
ENSG00000065427	KARS	0	ENSG00000229696	0	No	GeneCards	NA	NA
			ENSG00000262962	0	No	GeneCards
ENSG00000065518	NDUFB4	0	ENSG00000124399	0	No	GeneCards	NA	Non-alcoholic fatty liver disease (NAFLD) Alzheimer's disease Parkinson's disease
			ENSG00000217718	0	No	GeneCards
			ENSG00000225428	0	No	GeneCards
			ENSG00000226114	0	No	GeneCards
			ENSG00000231096	0	No	GeneCards
			ENSG00000235258	0	No	GeneCards
			ENSG00000242510	0	No	GeneCards
			ENSG00000249754	0	No	GeneCards
			ENSG00000251306	0	No	GeneCards
ENSG00000065534	MYLK	0	ENSG00000228868	0	No	GeneCards	Protein Kinases	Focal Adhesion Focal adhesion Regulation of actin cytoskeleton Regulation of Actin Cytoskeleton Integrin-mediated Cell Adhesion Myometrial Relaxation and Contraction Pathways MicroRNAs in cardiomyocyte hypertrophy Endothelin Pathways Cardiac Progenitor Differentiation Calcium signaling pathway cGMP-PKG signaling pathway Vascular smooth muscle contraction Platelet activation Oxytocin signaling pat…
			ENSG00000242001	0	No	GeneCards
ENSG00000065559	MAP2K4	0	ENSG00000269904	0	No	GeneCards	Protein Kinases Tumor Suppressors	HTLV-I infection Toll-like Receptor Signaling Pathway IL-1 signaling pathway TNF alpha Signaling Pathway Apoptosis FAS pathway and Stress induction of HSP regulation IL-6 signaling pathway TGF-beta Signaling Pathway MAPK Signaling Pathway Wnt Signaling Pathway and Pluripotency Insulin Signaling Regulation of toll-like receptor signaling pathway MicroRNAs in cardiomyocyte hypertrophy Signaling Pat…
ENSG00000065911	MTHFD2	0	ENSG00000181260	0	No	GeneCards	NA	Folate Metabolism
			ENSG00000213530	0	No	GeneCards
			ENSG00000231112	0	No	GeneCards
			ENSG00000244681	0	No	GeneCards
			ENSG00000249266	0	No	GeneCards
			ENSG00000251253	0	No	GeneCards
ENSG00000065978	YBX1	0	ENSG00000213188	0	No	GeneCards	Transcription Factors	SIDS Susceptibility Pathways BDNF signaling pathway Mecp2 and Associated Rett Syndrome
			ENSG00000213539	0	No	GeneCards
			ENSG00000213866	0	No	GeneCards
			ENSG00000231167	0	No	GeneCards
			ENSG00000240002	0	No	GeneCards
			ENSG00000251108	0	No	GeneCards
			ENSG00000259394	0	No	GeneCards
			ENSG00000270799	0	No	GeneCards
ENSG00000066136	NFYC	0	ENSG00000224887	0	No	GeneCards	Transcription Factors	Tuberculosis Antigen processing and presentation
			ENSG00000233880	0	No	GeneCards
ENSG00000066230	SLC9A3	-4.65892	ENSG00000226631	0	No	GeneCards	NA	Protein digestion and absorption Aldosterone-regulated sodium reabsorption Proximal tubule bicarbonate reclamation Mineral absorption SIDS Susceptibility Pathways Bile secretion
			ENSG00000233011	0	No	GeneCards
			ENSG00000237393	0	No	GeneCards
			ENSG00000238125	-0.297881	No	GeneCards
ENSG00000066427	ATXN3	0	ENSG00000253107	0	No	GeneCards	NA	NA
ENSG00000066455	GOLGA5	0	ENSG00000251215	0	No	GeneCards	Translocated Cancer Genes Oncogenes	NA
ENSG00000066651	TRMT11	0	ENSG00000233388	0	No	GeneCards	NA	NA
			ENSG00000254853	0	No	GeneCards
ENSG00000066654	THUMPD1	0	ENSG00000215317	0	No	GeneCards	NA	NA
ENSG00000066697	MSANTD3	0	ENSG00000263368	0	No	GeneCards	NA	NA
ENSG00000066855	MTFR1	0	ENSG00000231356	0	No	GeneCards	NA	NA
ENSG00000066923	STAG3	0	ENSG00000106610	0	No	GeneCards	NA	Oocyte meiosis
			ENSG00000170409	0	No	GeneCards
			ENSG00000239486	0	No	GeneCards
			ENSG00000260993	0	No	GeneCards
			ENSG00000261518	0	No	GeneCards
ENSG00000066926	FECH	0	ENSG00000235534	0	No	GeneCards	NA	NA
ENSG00000067048	DDX3Y	-2.19704	ENSG00000230986	0	No	GeneCards	NA	NA
			ENSG00000232928	0	No	GeneCards
ENSG00000067064	IDI1	2.08199	ENSG00000231071	0	No	GeneCards	NA	Cholesterol Biosynthesis Diurnally Regulated Genes with Circadian Orthologs Terpenoid backbone biosynthesis TOR Signaling SREBP signalling
			ENSG00000237939	0	No	GeneCards
			ENSG00000253654	0	No	GeneCards
ENSG00000067066	SP100	0	ENSG00000217482	0	No	GeneCards	NA	Herpes simplex infection Viral carcinogenesis
			ENSG00000230886	0	No	GeneCards
			ENSG00000231148	0	No	GeneCards
			ENSG00000243877	0	No	GeneCards
			ENSG00000250011	0	No	GeneCards
			ENSG00000254146	0	No	GeneCards
			ENSG00000271437	0	No	GeneCards
ENSG00000067225	PKM	0	ENSG00000215057	0	No	GeneCards	Protein Kinases	Progesterone-mediated oocyte maturation Cell cycle Glycolysis / Gluconeogenesis Cell Cycle Purine metabolism Glycolysis and Gluconeogenesis Pyruvate metabolism Oocyte meiosis Type II diabetes mellitus Viral carcinogenesis Central carbon metabolism in cancer
			ENSG00000220563	0	No	GeneCards
			ENSG00000235892	0	No	GeneCards
			ENSG00000236480	0	No	GeneCards
			ENSG00000254023	0	No	GeneCards
ENSG00000067248	DHX29	0	ENSG00000230987	0	No	GeneCards	NA	NA
ENSG00000067334	DNTTIP2	0	ENSG00000214279	0	No	GeneCards	NA	NA
ENSG00000067560	RHOA	0	ENSG00000219867	0	No	GeneCards	NA	Focal Adhesion Pathways in cancer Tuberculosis Leukocyte transendothelial migration Pertussis Spinal Cord Injury Focal adhesion Rap1 signaling pathway Regulation of actin cytoskeleton Chemokine signaling pathway G Protein Signaling Pathways Regulation of Actin Cytoskeleton Alpha 6 Beta 4 signaling pathway Wnt Signaling Pathway Netpath TGF-beta Signaling Pathway Wnt Signaling Pathway and Pluripote…
ENSG00000067900	ROCK1	0	ENSG00000263006	0	No	GeneCards	Protein Kinases	Focal Adhesion Pathways in cancer Leukocyte transendothelial migration Focal adhesion Regulation of actin cytoskeleton Chemokine signaling pathway Regulation of Actin Cytoskeleton Integrin-mediated Cell Adhesion TGF-beta Signaling Pathway EGF/EGFR Signaling Pathway G13 Signaling Pathway MicroRNAs in cardiomyocyte hypertrophy Leptin signaling pathway Pathogenic Escherichia coli infection AGE/RAGE …
ENSG00000068078	FGFR3	0	ENSG00000223971	0	No	GeneCards	Cell Differentiation Markers Protein Kinases Translocated Cancer Genes Oncogenes	Pathways in cancer PI3K-Akt signaling pathway Endochondral Ossification Rap1 signaling pathway Regulation of actin cytoskeleton Neural Crest Differentiation NOTCH1 regulation of human endothelial cell calcification Regulation of Actin Cytoskeleton Bladder Cancer MAPK signaling pathway Ras signaling pathway Endocytosis Signaling pathways regulating pluripotency of stem cells MicroRNAs in cancer Bl…
			ENSG00000224131	0	No	GeneCards
			ENSG00000230994	0	No	GeneCards
			ENSG00000232244	0	No	GeneCards
			ENSG00000232276	0	No	GeneCards
ENSG00000068305	MEF2A	0	ENSG00000224620	0	No	GeneCards	Transcription Factors	Adipogenesis TGF-beta Signaling Pathway EGF/EGFR Signaling Pathway BDNF signaling pathway Cardiac Hypertrophic Response cGMP-PKG signaling pathway
ENSG00000068489	PRR11	0	ENSG00000271162	0	No	GeneCards	NA	NA
ENSG00000068650	ATP11A	0	ENSG00000234603	0	No	GeneCards	NA	NA
ENSG00000068796	KIF2A	0	ENSG00000235274	0	No	GeneCards	NA	NA
ENSG00000068885	IFT80	0	ENSG00000259619	0	No	GeneCards	NA	NA
ENSG00000069122	GPR116	0	ENSG00000204818	0	No	GeneCards	NA	NA
			ENSG00000225679	0	No	GeneCards
			ENSG00000227582	0	No	GeneCards
ENSG00000069275	NUCKS1	0	ENSG00000232864	0	No	GeneCards	NA	NA
ENSG00000069329	VPS35	0	ENSG00000260809	0	No	GeneCards	NA	Endocytosis
ENSG00000069345	DNAJA2	0	ENSG00000220204	0	No	GeneCards	NA	NA
ENSG00000069493	CLEC2D	0	ENSG00000256594	0	No	GeneCards	NA	NA
ENSG00000069509	FUNDC1	0	ENSG00000219992	0	No	GeneCards	NA	NA
			ENSG00000255342	0	No	GeneCards
ENSG00000069764	PLA2G10	0	ENSG00000243378	0	No	GeneCards	NA	Arachidonic acid metabolism MAPK Signaling Pathway Glycerophospholipid metabolism Ras signaling pathway Vascular smooth muscle contraction Pancreatic secretion
			ENSG00000254609	0	No	GeneCards
			ENSG00000255037	0	No	GeneCards
			ENSG00000257506	0	No	GeneCards
			ENSG00000260908	0	No	GeneCards
			ENSG00000261145	0	No	GeneCards
			ENSG00000261181	0	No	GeneCards
			ENSG00000261203	0	No	GeneCards
			ENSG00000261419	0	No	GeneCards
			ENSG00000267794	0	No	GeneCards
ENSG00000069849	ATP1B3	0	ENSG00000271707	0	No	GeneCards	Cell Differentiation Markers	Protein digestion and absorption Aldosterone-regulated sodium reabsorption Proximal tubule bicarbonate reclamation Thyroid hormone signaling pathway Mineral absorption Carbohydrate digestion and absorption Calcium Regulation in the Cardiac Cell cGMP-PKG signaling pathway cAMP signaling pathway Cardiac muscle contraction Adrenergic signaling in cardiomyocytes Insulin secretion Thyroid hormone synt…
ENSG00000069956	MAPK6	3.29796	ENSG00000206144	0	No	GeneCards	Protein Kinases	Focal Adhesion Signal Transduction of S1P Receptor Regulation of Actin Cytoskeleton Integrin-mediated Cell Adhesion MAPK Signaling Pathway Insulin Signaling
			ENSG00000215179	0	No	GeneCards
			ENSG00000223488	0	No	GeneCards
			ENSG00000226389	0	No	GeneCards
			ENSG00000237263	1.63514	No	GeneCards
			ENSG00000254185	0	No	GeneCards
ENSG00000069974	RAB27A	0	ENSG00000242488	0	No	GeneCards	NA	Deregulation of Rab and Rab Effector Genes in Bladder Cancer
ENSG00000070010	UFD1L	0	ENSG00000266184	0	No	GeneCards	NA	NA
ENSG00000070182	SPTB	0	ENSG00000257549	0	No	GeneCards	NA	TGF-beta Signaling Pathway SIDS Susceptibility Pathways
			ENSG00000257559	0	No	GeneCards
			ENSG00000257656	0	No	GeneCards
			ENSG00000257712	0	No	GeneCards
			ENSG00000258075	0	No	GeneCards
ENSG00000070214	SLC44A1	0	ENSG00000231237	0	No	GeneCards	Cell Differentiation Markers	Choline metabolism in cancer
ENSG00000070367	EXOC5	2.46682	ENSG00000180673	0.618542	No	GeneCards	NA	NA
ENSG00000070423	RNF126	0	ENSG00000261192	0	No	GeneCards	NA	NA
ENSG00000070501	POLB	0	ENSG00000203574	0	No	GeneCards	NA	HTLV-I infection Viral carcinogenesis
ENSG00000070669	ASNS	0	ENSG00000226744	0	No	GeneCards	NA	NA
			ENSG00000236554	0	No	GeneCards
			ENSG00000248498	0	No	GeneCards
			ENSG00000251470	0	No	GeneCards
			ENSG00000259848	0	No	GeneCards
			ENSG00000262689	0	No	GeneCards
			ENSG00000267333	0	No	GeneCards
ENSG00000070718	AP3M2	0	ENSG00000236998	0	No	GeneCards	NA	Lysosome
ENSG00000070756	PABPC1	0	ENSG00000198526	0	No	GeneCards	NA	Endoderm Differentiation RNA degradation
			ENSG00000219391	0	No	GeneCards
			ENSG00000225638	0	No	GeneCards
			ENSG00000227497	0	No	GeneCards
			ENSG00000228755	0	No	GeneCards
			ENSG00000229658	0	No	GeneCards
			ENSG00000230673	0	No	GeneCards
			ENSG00000231707	0	No	GeneCards
			ENSG00000239443	0	No	GeneCards
			ENSG00000250568	0	No	GeneCards
			ENSG00000250651	0	No	GeneCards
			ENSG00000255642	0	No	GeneCards
			ENSG00000260307	0	No	GeneCards
			ENSG00000270455	0	No	GeneCards
ENSG00000070831	CDC42	0	ENSG00000225018	0	No	GeneCards	Protein Kinases	Focal Adhesion Pathways in cancer Leukocyte transendothelial migration Spinal Cord Injury Focal adhesion Rap1 signaling pathway AGE-RAGE signaling pathway in diabetic complications B Cell Receptor Signaling Pathway Regulation of actin cytoskeleton TCR Signaling Pathway Chemokine signaling pathway Regulation of Actin Cytoskeleton Integrin-mediated Cell Adhesion TGF-beta Signaling Pathway MAPK Sign…
			ENSG00000227499	0	No	GeneCards
			ENSG00000234844	0	No	GeneCards
			ENSG00000234933	0	No	GeneCards
			ENSG00000237350	0	No	GeneCards
			ENSG00000249965	0	No	GeneCards
			ENSG00000253439	0	No	GeneCards
			ENSG00000253971	0	No	GeneCards
ENSG00000071082	RPL31	0	ENSG00000179131	0	No	GeneCards	NA	NA
			ENSG00000213075	0	No	GeneCards
			ENSG00000213291	0	No	GeneCards
			ENSG00000213302	0	No	GeneCards
			ENSG00000213557	0	No	GeneCards
			ENSG00000213598	0	No	GeneCards
			ENSG00000213657	0	No	GeneCards
			ENSG00000213849	0	No	GeneCards
			ENSG00000213896	0	No	GeneCards
			ENSG00000213942	0	No	GeneCards
			ENSG00000214326	0	No	GeneCards
			ENSG00000216642	0	No	GeneCards
			ENSG00000216902	0	No	GeneCards
			ENSG00000219355	0	No	GeneCards
			ENSG00000219863	0	No	GeneCards
			ENSG00000224545	0	No	GeneCards
			ENSG00000227207	0	No	GeneCards
			ENSG00000227309	0	No	GeneCards
			ENSG00000229949	0	No	GeneCards
			ENSG00000230837	0	No	GeneCards
			ENSG00000231788	0	No	GeneCards
			ENSG00000232083	0	No	GeneCards
			ENSG00000232430	0	No	GeneCards
			ENSG00000232612	0	No	GeneCards
			ENSG00000232627	0	No	GeneCards
			ENSG00000233159	0	No	GeneCards
			ENSG00000233318	0	No	GeneCards
			ENSG00000233541	0	No	GeneCards
			ENSG00000235225	0	No	GeneCards
			ENSG00000236735	0	No	GeneCards
			ENSG00000237083	0	No	GeneCards
			ENSG00000237929	0	No	GeneCards
			ENSG00000237930	0	No	GeneCards
			ENSG00000239983	0	No	GeneCards
			ENSG00000240364	0	No	GeneCards
			ENSG00000240760	0	No	GeneCards
			ENSG00000241170	0	No	GeneCards
			ENSG00000241281	0	No	GeneCards
			ENSG00000241680	0	No	GeneCards
			ENSG00000241853	0	No	GeneCards
			ENSG00000242295	0	No	GeneCards
			ENSG00000243053	0	No	GeneCards
			ENSG00000243164	0	No	GeneCards
			ENSG00000243297	0	No	GeneCards
			ENSG00000244740	0	No	GeneCards
			ENSG00000253175	0	No	GeneCards
			ENSG00000256358	0	No	GeneCards
			ENSG00000261138	0	No	GeneCards
			ENSG00000264054	0	No	GeneCards
ENSG00000071564	TCF3	0	ENSG00000236567	0	No	GeneCards	Transcription Factors Translocated Cancer Genes Oncogenes	HTLV-I infection Wnt Signaling Pathway Netpath SIDS Susceptibility Pathways Hair Follicle Development: Induction (Part 1 of 3) Ectoderm Differentiation Signaling pathways regulating pluripotency of stem cells Transcriptional misregulation in cancer
ENSG00000071894	CPSF1	0	ENSG00000214076	0	No	GeneCards	NA	NA
ENSG00000071994	PDCD2	0	ENSG00000232905	0	No	GeneCards	NA	NA
			ENSG00000258072	0	No	GeneCards
ENSG00000072071	LPHN1	0	ENSG00000264538	0	No	GeneCards	NA	NA
ENSG00000072110	ACTN1	0	ENSG00000248746	0	No	GeneCards	NA	Focal Adhesion Leukocyte transendothelial migration Focal adhesion Amoebiasis Regulation of actin cytoskeleton Systemic lupus erythematosus Arrhythmogenic right ventricular cardiomyopathy (ARVC) Arrhythmogenic Right Ventricular Cardiomyopathy Regulation of Actin Cytoskeleton Adherens junction Tight junction Viral carcinogenesis
			ENSG00000258967	0	No	GeneCards
ENSG00000072134	EPN2	0	ENSG00000266105	0	No	GeneCards	NA	Endocytosis
ENSG00000072163	LIMS2	0	ENSG00000248466	0	No	GeneCards	NA	NA
ENSG00000072201	LNX1	0	ENSG00000227158	0	No	GeneCards	NA	NA
ENSG00000072364	AFF4	2.33239	ENSG00000249820	0	No	GeneCards	Transcription Factors Translocated Cancer Genes Oncogenes	NA
ENSG00000072518	MARK2	0	ENSG00000253743	0	No	GeneCards	Protein Kinases	NA
			ENSG00000270670	0	No	GeneCards
ENSG00000072756	TRNT1	0	ENSG00000225755	0	No	GeneCards	NA	NA
			ENSG00000235347	0	No	GeneCards
ENSG00000072803	FBXW11	0	ENSG00000229635	0	No	GeneCards	NA	Hippo signaling pathway TNF alpha Signaling Pathway Oocyte meiosis Ubiquitin mediated proteolysis Wnt signaling pathway Hedgehog signaling pathway Shigellosis
			ENSG00000230870	0	No	GeneCards
ENSG00000072849	DERL2	0	ENSG00000231923	0	No	GeneCards	NA	NA
ENSG00000073009	IKBKG	0	ENSG00000197830	0	No	GeneCards	NA	Pathways in cancer HTLV-I infection PI3K-Akt signaling pathway Toxoplasmosis Osteoclast differentiation B Cell Receptor Signaling Pathway TCR Signaling Pathway NF-kappa B signaling pathway B cell receptor signaling pathway Chemokine signaling pathway Toll-like Receptor Signaling Pathway IL-1 signaling pathway TNF alpha Signaling Pathway Apoptosis MAPK Signaling Pathway NOD pathway Regulation of t…
ENSG00000073578	SDHA	0	ENSG00000185485	0	No	GeneCards	Tumor Suppressors	Non-alcoholic fatty liver disease (NAFLD) Alzheimer's disease Parkinson's disease
			ENSG00000185986	0	No	GeneCards
			ENSG00000214135	0	No	GeneCards
			ENSG00000215837	0	No	GeneCards
ENSG00000073584	SMARCE1	0	ENSG00000214465	0	No	GeneCards	Transcription Factors	NA
			ENSG00000225215	0	No	GeneCards
			ENSG00000226309	0	No	GeneCards
			ENSG00000230793	0	No	GeneCards
			ENSG00000253650	0	No	GeneCards
			ENSG00000259102	0	No	GeneCards
			ENSG00000270973	0	No	GeneCards
ENSG00000073792	IGF2BP2	0	ENSG00000225603	0	No	GeneCards	NA	NA
			ENSG00000236583	0	No	GeneCards
			ENSG00000257674	0	No	GeneCards
			ENSG00000266845	0	No	GeneCards
ENSG00000073969	NSF	0	ENSG00000260075	0	No	GeneCards	NA	BDNF signaling pathway GABAergic synapse Vasopressin-regulated water reabsorption
ENSG00000074201	CLNS1A	0	ENSG00000213335	0	No	GeneCards	NA	NA
			ENSG00000248625	0	No	GeneCards
ENSG00000074266	EED	0	ENSG00000224942	0	No	GeneCards	Transcription Factors	NA
			ENSG00000249960	0	No	GeneCards
ENSG00000074416	MGLL	-2.87323	ENSG00000226356	0	No	GeneCards	NA	Glycerolipid metabolism Retrograde endocannabinoid signaling Regulation of lipolysis in adipocytes
ENSG00000074657	ZNF532	0	ENSG00000213514	0	No	GeneCards	Transcription Factors	NA
			ENSG00000213690	0	No	GeneCards
			ENSG00000220248	0	No	GeneCards
			ENSG00000228806	0	No	GeneCards
			ENSG00000230650	0	No	GeneCards
			ENSG00000235721	0	No	GeneCards
			ENSG00000254037	0	No	GeneCards
ENSG00000074935	TUBE1	0	ENSG00000253966	0	No	GeneCards	NA	NA
ENSG00000075131	TIPIN	0	ENSG00000235416	0	No	GeneCards	NA	NA
			ENSG00000240821	0	No	GeneCards
			ENSG00000242729	0	No	GeneCards
			ENSG00000261151	0	No	GeneCards
			ENSG00000268780	0	No	GeneCards
ENSG00000075142	SRI	0	ENSG00000224065	0	No	GeneCards	NA	NA
			ENSG00000224953	0	No	GeneCards
ENSG00000075407	ZNF37A	0	ENSG00000151963	0	No	GeneCards	Transcription Factors	NA
			ENSG00000234420	0	No	GeneCards
ENSG00000075415	SLC25A3	0	ENSG00000258373	0	No	GeneCards	NA	HTLV-I infection Calcium signaling pathway cGMP-PKG signaling pathway Parkinson's disease
ENSG00000075618	FSCN1	0	ENSG00000261559	0	No	GeneCards	NA	MicroRNAs in cancer
ENSG00000075624	ACTB	0	ENSG00000176183	0	No	GeneCards	NA	Phagosome Focal Adhesion Viral myocarditis Leukocyte transendothelial migration Focal adhesion Rap1 signaling pathway Hippo signaling pathway Regulation of actin cytoskeleton Thyroid hormone signaling pathway Arrhythmogenic right ventricular cardiomyopathy (ARVC) Arrhythmogenic Right Ventricular Cardiomyopathy Regulation of Actin Cytoskeleton Myometrial Relaxation and Contraction Pathways FAS pat…
			ENSG00000184188	0	No	GeneCards
			ENSG00000185607	0	No	GeneCards
			ENSG00000188460	0	No	GeneCards
			ENSG00000213763	0	No	GeneCards
			ENSG00000213857	0	No	GeneCards
			ENSG00000220267	0	No	GeneCards
			ENSG00000229001	0	No	GeneCards
			ENSG00000229145	0	No	GeneCards
			ENSG00000230080	0	No	GeneCards
			ENSG00000230362	0	No	GeneCards
			ENSG00000230581	0	No	GeneCards
			ENSG00000232672	0	No	GeneCards
			ENSG00000237999	0	No	GeneCards
			ENSG00000241473	0	No	GeneCards
			ENSG00000259904	0	No	GeneCards
			ENSG00000260112	0	No	GeneCards
			ENSG00000266920	0	No	GeneCards
ENSG00000075914	EXOSC7	0	ENSG00000257800	0	No	GeneCards	NA	RNA degradation
ENSG00000076053	RBM7	0	ENSG00000223427	0	No	GeneCards	NA	NA
ENSG00000076067	RBMS2	0	ENSG00000213250	0	No	GeneCards	NA	NA
ENSG00000076108	BAZ2A	0	ENSG00000270619	0	No	GeneCards	Transcription Factors	NA
ENSG00000076248	UNG	0	ENSG00000248196	0	No	GeneCards	NA	Primary immunodeficiency
			ENSG00000260818	0	No	GeneCards
			ENSG00000270343	0	No	GeneCards
ENSG00000076604	TRAF4	0	ENSG00000225869	0	No	GeneCards	NA	Pathways in cancer Small cell lung cancer
ENSG00000077150	NFKB2	0	ENSG00000267371	0	No	GeneCards	Transcription Factors Translocated Cancer Genes Oncogenes	Pathways in cancer HTLV-I infection Osteoclast differentiation Neural Crest Differentiation NF-kappa B signaling pathway Legionellosis Selenium Micronutrient Network Toll-like Receptor Signaling Pathway Folate Metabolism TNF alpha Signaling Pathway SIDS Susceptibility Pathways DNA Damage Response (only ATM dependent) Regulation of toll-like receptor signaling pathway Vitamin B12 Metabolism RANKL/…
			ENSG00000267478	0	No	GeneCards
ENSG00000077157	PPP1R12B	0	ENSG00000205936	0	No	GeneCards	NA	Focal adhesion Regulation of actin cytoskeleton Vascular smooth muscle contraction Oxytocin signaling pathway Proteoglycans in cancer
			ENSG00000229238	0	No	GeneCards
ENSG00000077380	DYNC1I2	0	ENSG00000225137	0	No	GeneCards	NA	Phagosome Vasopressin-regulated water reabsorption Salmonella infection
ENSG00000077454	LRCH4	0	ENSG00000203518	0	No	GeneCards	NA	NA
ENSG00000077498	TYR	0	ENSG00000123447	0	No	GeneCards	Protein Kinases	Natural killer cell mediated cytotoxicity Osteoclast differentiation Tyrosine metabolism Melanogenesis
ENSG00000077549	CAPZB	0	ENSG00000231723	0	No	GeneCards	NA	Endocytosis
ENSG00000077616	NAALAD2	0	ENSG00000225480	0	No	GeneCards	NA	NA
			ENSG00000233832	0	No	GeneCards
ENSG00000077809	GTF2I	0	ENSG00000224316	0	No	GeneCards	Transcription Factors	B Cell Receptor Signaling Pathway cGMP-PKG signaling pathway Herpes simplex infection
			ENSG00000226002	0	No	GeneCards
			ENSG00000232561	0	No	GeneCards
			ENSG00000233369	0	No	GeneCards
			ENSG00000261948	0	No	GeneCards
ENSG00000078061	ARAF	0	ENSG00000224368	0	No	GeneCards	Protein Kinases	Focal Adhesion Pathways in cancer Natural killer cell mediated cytotoxicity Progesterone-mediated oocyte maturation Melanoma Regulation of actin cytoskeleton Integrin-mediated Cell Adhesion ErbB Signaling Pathway Integrated Breast Cancer Pathway Signaling Pathways in Glioblastoma ErbB signaling pathway FoxO signaling pathway Vascular smooth muscle contraction Long-term potentiation Serotonergic s…
			ENSG00000227298	0	No	GeneCards
			ENSG00000231264	0	No	GeneCards
ENSG00000078124	ACER3	0	ENSG00000223959	0	No	GeneCards	NA	Sphingolipid metabolism
ENSG00000078142	PIK3C3	0	ENSG00000203436	0	No	GeneCards	NA	Phagosome Tuberculosis Senescence and Autophagy in Cancer Regulation of Actin Cytoskeleton Insulin Signaling Inositol phosphate metabolism DNA Damage Response (only ATM dependent) AMPK Signaling Phosphatidylinositol signaling system
			ENSG00000235128	0	No	GeneCards
ENSG00000078246	TULP3	0	ENSG00000234267	0	No	GeneCards	Transcription Factors	NA
ENSG00000078304	PPP2R5C	0	ENSG00000234639	0	No	GeneCards	NA	PI3K-Akt signaling pathway Wnt Signaling Pathway and Pluripotency Wnt Signaling Pathway DNA Damage Response (only ATM dependent) Sphingolipid signaling pathway Oocyte meiosis AMPK signaling pathway Adrenergic signaling in cardiomyocytes Dopaminergic synapse
			ENSG00000239557	0	No	GeneCards
			ENSG00000270591	0	No	GeneCards
ENSG00000078403	MLLT10	0	ENSG00000238151	0	No	GeneCards	Transcription Factors Translocated Cancer Genes Oncogenes	NA
			ENSG00000249462	0	No	GeneCards
			ENSG00000261492	0	No	GeneCards
ENSG00000078589	P2RY10	0	ENSG00000232168	0	No	GeneCards	NA	Neuroactive ligand-receptor interaction
ENSG00000078668	VDAC3	0	ENSG00000271198	0	No	GeneCards	NA	HTLV-I infection Calcium signaling pathway cGMP-PKG signaling pathway Parkinson's disease Hepatitis B Viral carcinogenesis
ENSG00000078687	TNRC6C	0	ENSG00000224512	0	No	GeneCards	NA	Endoderm Differentiation
ENSG00000078967	UBE2D4	0	ENSG00000214783	0	No	GeneCards	NA	Ubiquitin mediated proteolysis
			ENSG00000226500	0	No	GeneCards
			ENSG00000237503	0	No	GeneCards
			ENSG00000265066	0	No	GeneCards
			ENSG00000266394	0	No	GeneCards
ENSG00000079150	FKBP7	0	ENSG00000217231	0	No	GeneCards	NA	NA
ENSG00000079257	LXN	0	ENSG00000253422	0	No	GeneCards	Cell Differentiation Markers	Spinal Cord Injury Ectoderm Differentiation Axon guidance
ENSG00000079277	MKNK1	0	ENSG00000233533	0	No	GeneCards	Protein Kinases	MAPK Signaling Pathway MAPK signaling pathway HIF-1 signaling pathway Insulin signaling pathway
			ENSG00000258322	0	No	GeneCards
ENSG00000079308	TNS1	0	ENSG00000256309	0	No	GeneCards	NA	Integrin-mediated Cell Adhesion
ENSG00000079332	SAR1A	0	ENSG00000225665	0	No	GeneCards	NA	Legionellosis SREBP signalling
			ENSG00000226657	0	No	GeneCards
			ENSG00000226795	0	No	GeneCards
			ENSG00000227529	0	No	GeneCards
			ENSG00000228364	0	No	GeneCards
			ENSG00000229179	0	No	GeneCards
			ENSG00000231592	0	No	GeneCards
			ENSG00000233063	0	No	GeneCards
			ENSG00000238070	0	No	GeneCards
ENSG00000079432	CIC	0	ENSG00000217929	0	No	GeneCards	Transcription Factors Translocated Cancer Genes Oncogenes	NA
			ENSG00000225270	0	No	GeneCards
			ENSG00000225371	0	No	GeneCards
			ENSG00000226220	0	No	GeneCards
			ENSG00000227233	0	No	GeneCards
			ENSG00000228882	0	No	GeneCards
			ENSG00000229376	0	No	GeneCards
			ENSG00000230304	0	No	GeneCards
			ENSG00000232852	0	No	GeneCards
			ENSG00000233003	0	No	GeneCards
			ENSG00000233652	0	No	GeneCards
			ENSG00000233653	0	No	GeneCards
			ENSG00000233740	0	No	GeneCards
			ENSG00000233771	0	No	GeneCards
			ENSG00000234419	0	No	GeneCards
			ENSG00000235738	0	No	GeneCards
			ENSG00000235955	0	No	GeneCards
			ENSG00000237799	0	No	GeneCards
			ENSG00000248213	0	No	GeneCards
			ENSG00000267639	0	No	GeneCards
			ENSG00000270921	0	No	GeneCards
			ENSG00000271466	0	No	GeneCards
			ENSG00000271529	0	No	GeneCards
ENSG00000079482	OPHN1	-2.38252	ENSG00000260644	-3.74151	No	GeneCards	NA	NA
			ENSG00000261599	0	No	GeneCards
ENSG00000080007	DDX43	0	ENSG00000230196	0	No	GeneCards	NA	NA
			ENSG00000248295	0	No	GeneCards
ENSG00000080189	SLC35C2	0	ENSG00000223498	0	No	GeneCards	NA	NA
ENSG00000080608	KIAA0020	0	ENSG00000261208	0	No	GeneCards	NA	NA
ENSG00000080824	HSP90AA1	0	ENSG00000181359	0	No	GeneCards	Translocated Cancer Genes Oncogenes	Pathways in cancer PI3K-Akt signaling pathway Progesterone-mediated oocyte maturation Antigen processing and presentation TNF alpha Signaling Pathway NOD pathway Corticotropin-releasing hormone Aryl Hydrocarbon Receptor Aryl Hydrocarbon Receptor Pathway NRF2 pathway NOD-like receptor signaling pathway Estrogen signaling pathway Prostate cancer
			ENSG00000205100	0	No	GeneCards
			ENSG00000205955	0	No	GeneCards
			ENSG00000224411	0	No	GeneCards
			ENSG00000231434	0	No	GeneCards
ENSG00000081014	AP4E1	0	ENSG00000203430	0	No	GeneCards	NA	Lysosome
ENSG00000081154	PCNP	0	ENSG00000177197	0	No	GeneCards	NA	NA
			ENSG00000213344	0	No	GeneCards
			ENSG00000237089	0	No	GeneCards
			ENSG00000258359	0	No	GeneCards
ENSG00000081181	ARG2	3.23741	ENSG00000216378	0	No	GeneCards	NA	Amoebiasis Arginine and proline metabolism Urea cycle and metabolism of amino groups
ENSG00000081307	UBA5	0	ENSG00000236636	0	No	GeneCards	NA	DNA Replication
ENSG00000081377	CDC14B	0	ENSG00000218305	0	No	GeneCards	NA	Cell cycle Cell Cycle
			ENSG00000225705	0	No	GeneCards
ENSG00000081665	ZNF506	0	ENSG00000231205	0	No	GeneCards	NA	NA
ENSG00000081760	AACS	0	ENSG00000203473	0	No	GeneCards	NA	Valine, leucine and isoleucine degradation
			ENSG00000250420	0	No	GeneCards
ENSG00000082068	WDR70	-2.65845	ENSG00000183666	-0.549064	No	GeneCards	NA	NA
			ENSG00000241929	0	No	GeneCards
			ENSG00000249444	0	No	GeneCards
ENSG00000082146	STRADB	2.99859	ENSG00000213205	0	No	GeneCards	Protein Kinases	AMPK Signaling AMPK signaling pathway
			ENSG00000235105	1.21366	No	GeneCards
			ENSG00000236686	0	No	GeneCards
ENSG00000082212	ME2	3.05329	ENSG00000230097	0	No	GeneCards	NA	Antigen processing and presentation Proteasome Degradation Purine metabolism Pyrimidine metabolism Pyruvate metabolism Fanconi anemia pathway
ENSG00000082258	CCNT2	0	ENSG00000225672	0	No	GeneCards	NA	Transcriptional misregulation in cancer
ENSG00000082701	GSK3B	0	ENSG00000234813	0	No	GeneCards	Protein Kinases	Focal Adhesion Pathways in cancer HTLV-I infection PI3K-Akt signaling pathway Focal adhesion Hippo signaling pathway Senescence and Autophagy in Cancer Cell cycle B Cell Receptor Signaling Pathway Neural Crest Differentiation Thyroid hormone signaling pathway B cell receptor signaling pathway Chemokine signaling pathway Notch Signaling Pathway Cell Cycle Wnt Signaling Pathway Netpath IL-6 signali…
ENSG00000082996	RNF13	0	ENSG00000242068	0	No	GeneCards	Transcription Factors	SREBP signalling
ENSG00000083099	LYRM2	0	ENSG00000224314	0	No	GeneCards	NA	NA
			ENSG00000238066	0	No	GeneCards
			ENSG00000260405	0	No	GeneCards
			ENSG00000260675	0	No	GeneCards
			ENSG00000267113	0	No	GeneCards
			ENSG00000270521	0	No	GeneCards
ENSG00000083312	TNPO1	0	ENSG00000225423	0	No	GeneCards	NA	NA
			ENSG00000229586	0	No	GeneCards
			ENSG00000230662	0	No	GeneCards
ENSG00000083457	ITGAE	0	ENSG00000218521	0	No	GeneCards	Cell Differentiation Markers	Focal Adhesion Regulation of actin cytoskeleton Integrin-mediated Cell Adhesion
ENSG00000083635	NUFIP1	0	ENSG00000218890	0	No	GeneCards	NA	NA
ENSG00000083807	SLC27A5	0	ENSG00000228155	0	No	GeneCards	NA	Insulin resistance Bile secretion
ENSG00000083845	RPS5	0	ENSG00000213791	0	No	GeneCards	NA	NA
			ENSG00000215088	0	No	GeneCards
			ENSG00000220105	0	No	GeneCards
			ENSG00000224598	0	No	GeneCards
			ENSG00000225381	0	No	GeneCards
			ENSG00000233558	0	No	GeneCards
			ENSG00000236905	0	No	GeneCards
			ENSG00000237730	0	No	GeneCards
			ENSG00000262148	0	No	GeneCards
ENSG00000083857	FAT1	0	ENSG00000217809	0	No	GeneCards	NA	Primary Focal Segmental Glomerulosclerosis FSGS
ENSG00000084072	PPIE	0	ENSG00000243970	0	No	GeneCards	NA	NA
ENSG00000084073	ZMPSTE24	0	ENSG00000231296	0	No	GeneCards	NA	Adipogenesis Terpenoid backbone biosynthesis
			ENSG00000242412	0	No	GeneCards
ENSG00000084207	GSTP1	0	ENSG00000257569	0	No	GeneCards	NA	Pathways in cancer Diurnally Regulated Genes with Circadian Orthologs Glutathione metabolism Metapathway biotransformation Metabolism of xenobiotics by cytochrome P45NA Drug metabolism NRF2 pathway Chemical carcinogenesis Prostate cancer
ENSG00000084463	WBP11	0	ENSG00000226789	0	No	GeneCards	NA	NA
			ENSG00000228051	0	No	GeneCards
			ENSG00000260389	0	No	GeneCards
			ENSG00000271338	0	No	GeneCards
ENSG00000084623	EIF3I	0	ENSG00000230520	0	No	GeneCards	NA	NA
			ENSG00000237064	0	No	GeneCards
ENSG00000084754	HADHA	3.18055	ENSG00000251596	0	No	GeneCards	NA	Fatty acid elongation Fatty acid degradation Valine, leucine and isoleucine degradation Lysine degradation Tryptophan metabolism Propanoate metabolism SIDS Susceptibility Pathways Biosynthesis of unsaturated fatty acids
			ENSG00000255967	0	No	GeneCards
ENSG00000085117	CD82	0	ENSG00000163121	0	No	GeneCards	Cell Differentiation Markers	p53 signaling pathway Integrated Pancreatic Cancer Pathway
ENSG00000085231	TAF9	0	ENSG00000226353	0	No	GeneCards	Transcription Factors	Herpes simplex infection
			ENSG00000229302	0	No	GeneCards
			ENSG00000253176	0	No	GeneCards
			ENSG00000253550	0	No	GeneCards
			ENSG00000253623	0	No	GeneCards
			ENSG00000256614	0	No	GeneCards
			ENSG00000257173	0	No	GeneCards
			ENSG00000257998	0	No	GeneCards
			ENSG00000266910	0	No	GeneCards
			ENSG00000267692	0	No	GeneCards
ENSG00000085662	AKR1B1	2.23823	ENSG00000213452	0	No	GeneCards	NA	Glycerolipid metabolism Metapathway biotransformation
			ENSG00000213785	0	No	GeneCards
			ENSG00000225212	0	No	GeneCards
			ENSG00000229991	0.400411	No	GeneCards
			ENSG00000231371	0	No	GeneCards
			ENSG00000237876	0	No	GeneCards
			ENSG00000258685	0	No	GeneCards
			ENSG00000266899	0	No	GeneCards
			ENSG00000269183	0	No	GeneCards
ENSG00000085721	RRN3	0	ENSG00000103472	0	No	GeneCards	Transcription Factors	NA
			ENSG00000229781	0	No	GeneCards
			ENSG00000248124	0	No	GeneCards
ENSG00000085760	MTIF2	0	ENSG00000233432	0	No	GeneCards	NA	NA
			ENSG00000264938	0	No	GeneCards
ENSG00000085832	EPS15	0	ENSG00000242948	0	No	GeneCards	Translocated Cancer Genes Oncogenes	EGF/EGFR Signaling Pathway Endocytosis
ENSG00000086015	MAST2	0	ENSG00000235240	0	No	GeneCards	Protein Kinases	NA
			ENSG00000251668	0	No	GeneCards
			ENSG00000258154	0	No	GeneCards
			ENSG00000260165	0	No	GeneCards
			ENSG00000267433	0	No	GeneCards
			ENSG00000269372	0	No	GeneCards
			ENSG00000269458	0	No	GeneCards
ENSG00000086061	DNAJA1	0	ENSG00000162699	0	No	GeneCards	NA	Diurnally Regulated Genes with Circadian Orthologs
			ENSG00000215007	0	No	GeneCards
			ENSG00000223717	0	No	GeneCards
			ENSG00000236917	0	No	GeneCards
ENSG00000086065	CHMP5	0	ENSG00000215284	0	No	GeneCards	NA	Endocytosis
			ENSG00000227417	0	No	GeneCards
ENSG00000086189	DIMT1	0	ENSG00000225660	0	No	GeneCards	NA	NA
			ENSG00000227556	0	No	GeneCards
			ENSG00000268152	0	No	GeneCards
ENSG00000086205	FOLH1	0	ENSG00000134612	0	No	GeneCards	NA	NA
ENSG00000086289	EPDR1	0	ENSG00000253670	0	No	GeneCards	NA	NA
ENSG00000086475	SEPHS1	0	ENSG00000182722	0	No	GeneCards	NA	Selenium Metabolism and Selenoproteins
			ENSG00000213938	0	No	GeneCards
			ENSG00000230146	0	No	GeneCards
			ENSG00000231926	0	No	GeneCards
			ENSG00000249101	0	No	GeneCards
			ENSG00000258787	0	No	GeneCards
ENSG00000086548	CEACAM6	0	ENSG00000230558	0	No	GeneCards	Cell Differentiation Markers	NA
			ENSG00000230681	0	No	GeneCards
ENSG00000086589	RBM22	0	ENSG00000226485	0	No	GeneCards	NA	NA
			ENSG00000227319	0	No	GeneCards
			ENSG00000227469	0	No	GeneCards
			ENSG00000231137	0	No	GeneCards
			ENSG00000231457	0	No	GeneCards
			ENSG00000235073	0	No	GeneCards
			ENSG00000260631	0	No	GeneCards
			ENSG00000261284	0	No	GeneCards
			ENSG00000268071	0	No	GeneCards
			ENSG00000268905	0	No	GeneCards
ENSG00000086598	TMED2	0	ENSG00000225673	0	No	GeneCards	NA	NA
			ENSG00000262502	0	No	GeneCards
ENSG00000086619	ERO1LB	0	ENSG00000270909	0	No	GeneCards	NA	NA
ENSG00000086666	ZFAND6	0	ENSG00000179766	0	No	GeneCards	Transcription Factors	NA
			ENSG00000244213	0	No	GeneCards
ENSG00000086712	TXLNG	0	ENSG00000131002	0	No	GeneCards	NA	NA
ENSG00000086758	HUWE1	0	ENSG00000260522	0	No	GeneCards	NA	Ubiquitin mediated proteolysis
ENSG00000086991	NOX4	0	ENSG00000255532	0	No	GeneCards	NA	Spinal Cord Injury Oxidative Stress
ENSG00000087086	FTL	0	ENSG00000226608	0	No	GeneCards	NA	Mineral absorption Integrated Pancreatic Cancer Pathway NRF2 pathway
			ENSG00000232368	0	No	GeneCards
			ENSG00000233952	0	No	GeneCards
			ENSG00000235525	0	No	GeneCards
			ENSG00000257087	0	No	GeneCards
			ENSG00000266989	0	No	GeneCards
ENSG00000087152	ATXN7L3	0	ENSG00000215168	0	No	GeneCards	NA	NA
ENSG00000087191	PSMC5	0	ENSG00000235859	0	No	GeneCards	Transcription Factors	Proteasome Degradation Parkin-Ubiquitin Proteasomal System pathway Epstein-Barr virus infection
			ENSG00000267430	0	No	GeneCards
ENSG00000087263	OGFOD1	0	ENSG00000231665	0	No	GeneCards	NA	NA
ENSG00000087274	ADD1	0	ENSG00000248155	0	No	GeneCards	NA	NA
ENSG00000087302	C14orf166	0	ENSG00000225165	0	No	GeneCards	NA	NA
			ENSG00000225496	0	No	GeneCards
ENSG00000087338	GMCL1	0	ENSG00000244234	0	No	GeneCards	NA	NA
ENSG00000087365	SF3B2	0	ENSG00000228810	0	No	GeneCards	NA	NA
ENSG00000087586	AURKA	3.15622	ENSG00000230165	0	No	GeneCards	Protein Kinases	EGF/EGFR Signaling Pathway Integrated Breast Cancer Pathway Gastric Cancer Network 1 Oocyte meiosis
ENSG00000087903	RFX2	0	ENSG00000267415	0	No	GeneCards	Transcription Factors	NA
ENSG00000087995	METTL2A	0	ENSG00000235944	0	No	GeneCards	NA	NA
ENSG00000088205	DDX18	0	ENSG00000217414	0	No	GeneCards	NA	NA
			ENSG00000220585	0	No	GeneCards
			ENSG00000232337	0	No	GeneCards
			ENSG00000251553	0	No	GeneCards
			ENSG00000255220	0	No	GeneCards
			ENSG00000259165	0	No	GeneCards
			ENSG00000259601	0	No	GeneCards
ENSG00000088247	KHSRP	0	ENSG00000229835	0	No	GeneCards	NA	Preimplantation Embryo
ENSG00000088256	GNA11	0	ENSG00000179342	0	No	GeneCards	NA	Pathways in cancer Amoebiasis G Protein Signaling Pathways Calcium Regulation in the Cardiac Cell Corticotropin-releasing hormone Calcium signaling pathway cGMP-PKG signaling pathway Vascular smooth muscle contraction Gap junction Cholinergic synapse Long-term depression Insulin secretion GnRH signaling pathway Aldosterone synthesis and secretion Chagas disease (American trypanosomiasis)
ENSG00000088387	DOCK9	0	ENSG00000248185	0	No	GeneCards	NA	NA
ENSG00000088756	ARHGAP28	0	ENSG00000234340	0	No	GeneCards	NA	NA
			ENSG00000262752	0	No	GeneCards
ENSG00000088832	FKBP1A	0	ENSG00000230243	0	No	GeneCards	NA	Spinal Cord Injury Calcium Regulation in the Cardiac Cell TGF-beta Receptor Signaling TOR Signaling Integrated Pancreatic Cancer Pathway
			ENSG00000269304	0	No	GeneCards
ENSG00000088833	NSFL1C	0	ENSG00000253330	0	No	GeneCards	NA	NA
ENSG00000088986	DYNLL1	0	ENSG00000205579	0	No	GeneCards	NA	Vasopressin-regulated water reabsorption
			ENSG00000230614	0	No	GeneCards
			ENSG00000235282	0	No	GeneCards
			ENSG00000242151	0	No	GeneCards
			ENSG00000257231	0	No	GeneCards
			ENSG00000258605	0	No	GeneCards
ENSG00000089006	SNX5	0	ENSG00000249858	0	No	GeneCards	NA	Endocytosis
			ENSG00000253204	0	No	GeneCards
			ENSG00000258033	0	No	GeneCards
ENSG00000089009	RPL6	0	ENSG00000187472	0	No	GeneCards	NA	NA
			ENSG00000213270	0	No	GeneCards
			ENSG00000214671	0	No	GeneCards
			ENSG00000215313	0	No	GeneCards
			ENSG00000218476	0	No	GeneCards
			ENSG00000223445	0	No	GeneCards
			ENSG00000223730	0	No	GeneCards
			ENSG00000223945	0	No	GeneCards
			ENSG00000226080	0	No	GeneCards
			ENSG00000227056	0	No	GeneCards
			ENSG00000227474	0	No	GeneCards
			ENSG00000229022	0	No	GeneCards
			ENSG00000230383	0	No	GeneCards
			ENSG00000233683	0	No	GeneCards
			ENSG00000236111	0	No	GeneCards
			ENSG00000236243	0	No	GeneCards
			ENSG00000236976	0	No	GeneCards
			ENSG00000239212	0	No	GeneCards
			ENSG00000240305	0	No	GeneCards
			ENSG00000240738	0	No	GeneCards
			ENSG00000243199	0	No	GeneCards
			ENSG00000243312	0	No	GeneCards
			ENSG00000249510	0	No	GeneCards
			ENSG00000253646	0	No	GeneCards
			ENSG00000264738	0	No	GeneCards
			ENSG00000270702	0	No	GeneCards
			ENSG00000271543	0	No	GeneCards
ENSG00000089048	ESF1	0	ENSG00000212989	0	No	GeneCards	NA	NA
			ENSG00000253667	0	No	GeneCards
ENSG00000089063	TMEM230	0	ENSG00000238041	0	No	GeneCards	NA	NA
			ENSG00000238165	0	No	GeneCards
ENSG00000089091	DZANK1	0	ENSG00000237078	0	No	GeneCards	NA	NA
ENSG00000089094	KDM2B	0	ENSG00000180409	0	No	GeneCards	NA	NA
ENSG00000089123	TASP1	0	ENSG00000232431	0	No	GeneCards	NA	NA
			ENSG00000230779	0	No	GeneCards
			ENSG00000232883	0	No	GeneCards
			ENSG00000238069	0	No	GeneCards
			ENSG00000239780	0	No	GeneCards
			ENSG00000240023	0	No	GeneCards
			ENSG00000243742	0	No	GeneCards
			ENSG00000244640	0	No	GeneCards
			ENSG00000244705	0	No	GeneCards
			ENSG00000262892	0	No	GeneCards
			ENSG00000267669	0	No	GeneCards
ENSG00000089220	PEBP1	0	ENSG00000236278	0	No	GeneCards	NA	EGF/EGFR Signaling Pathway
			ENSG00000259059	0	No	GeneCards
			ENSG00000262210	0	No	GeneCards
			ENSG00000270532	0	No	GeneCards
ENSG00000089248	ERP29	0	ENSG00000233347	0	No	GeneCards	NA	NA
ENSG00000089289	IGBP1	0	ENSG00000226677	0	No	GeneCards	NA	NA
			ENSG00000231552	0	No	GeneCards
			ENSG00000250325	0	No	GeneCards
			ENSG00000250858	0	No	GeneCards
			ENSG00000266826	0	No	GeneCards
ENSG00000089685	BIRC5	0	ENSG00000256822	0	No	GeneCards	NA	Pathways in cancer Hippo signaling pathway Apoptosis IL-4 Signaling Pathway Apoptosis Modulation and Signaling Apoptosis-related network due to altered Notch3 in ovarian cancer Hepatitis B Colorectal cancer
ENSG00000089737	DDX24	0	ENSG00000216809	0	No	GeneCards	NA	NA
ENSG00000089818	NECAP1	0	ENSG00000178503	0	No	GeneCards	NA	NA
ENSG00000090054	SPTLC1	0	ENSG00000218512	0	No	GeneCards	NA	Sphingolipid metabolism Sphingolipid Metabolism Sphingolipid signaling pathway
			ENSG00000219940	0	No	GeneCards
			ENSG00000227922	0	No	GeneCards
			ENSG00000230397	0	No	GeneCards
			ENSG00000232678	0	No	GeneCards
			ENSG00000261590	0	No	GeneCards
ENSG00000090060	PAPOLA	0	ENSG00000225384	0	No	GeneCards	NA	NA
ENSG00000090263	MRPS33	0	ENSG00000249649	0	No	GeneCards	NA	NA
ENSG00000090273	NUDC	0	ENSG00000213197	0	No	GeneCards	NA	NA
			ENSG00000238082	0	No	GeneCards
ENSG00000090612	ZNF268	0	ENSG00000258549	0	No	GeneCards	Transcription Factors	NA
ENSG00000090621	PABPC4	0	ENSG00000237176	0	No	GeneCards	NA	RNA degradation
			ENSG00000258895	0	No	GeneCards
ENSG00000090857	PDPR	0	ENSG00000214331	0	No	GeneCards	NA	NA
ENSG00000090889	KIF4A	0	ENSG00000225025	0	No	GeneCards	NA	Retinoblastoma (RB) in Cancer
ENSG00000091073	DTX2	0	ENSG00000186704	0	No	GeneCards	Transcription Factors	Notch Signaling Pathway Notch signaling pathway
ENSG00000091262	ABCC6	0	ENSG00000255277	0	No	GeneCards	NA	ABC transporters
			ENSG00000256340	0	No	GeneCards
ENSG00000091483	FH	3.0212	ENSG00000234213	0	No	GeneCards	Transcription Factors Homeodomain Proteins Tumor Suppressors	Staphylococcus aureus infection Complement and Coagulation Cascades Complement and coagulation cascades Pathways in cancer Osteoclast differentiation Jak-STAT signaling pathway Notch Signaling Pathway Purine metabolism Pyruvate metabolism RANKL/RANK Signaling Pathway Ectoderm Differentiation Signaling pathways regulating pluripotency of stem cells Renal cell carcinoma Small cell lung cancer Non-s…
ENSG00000091513	TF	-4.08964	ENSG00000242337	-211.722	No	GeneCards	Cytokines and Growth Factors Transcription Factors Cell Differentiation Markers Translocated Cancer Genes Oncogenes	Complement and Coagulation Cascades Complement and coagulation cascades Phagosome Pathways in cancer HTLV-I infection PI3K-Akt signaling pathway Melanoma Differentiation Pathway Osteoclast differentiation Cell cycle B Cell Receptor Signaling Pathway Hematopoietic cell lineage TCR Signaling Pathway Cytokine-cytokine receptor interaction Neural Crest Differentiation Mineral absorption Jak-STAT sign…
ENSG00000091527	CDV3	0	ENSG00000176243	0	No	GeneCards	NA	NA
ENSG00000091844	RGS17	0	ENSG00000229473	0	No	GeneCards	NA	Myometrial Relaxation and Contraction Pathways Calcium Regulation in the Cardiac Cell
ENSG00000092036	HAUS4	0	ENSG00000226967	0	No	GeneCards	NA	NA
ENSG00000092140	G2E3	0	ENSG00000240890	0	No	GeneCards	NA	NA
ENSG00000092199	HNRNPC	0	ENSG00000204253	0	No	GeneCards	NA	NA
			ENSG00000213305	0	No	GeneCards
			ENSG00000215054	0	No	GeneCards
			ENSG00000228653	0	No	GeneCards
			ENSG00000232048	0	No	GeneCards
			ENSG00000254748	0	No	GeneCards
			ENSG00000258900	0	No	GeneCards
			ENSG00000259419	0	No	GeneCards
			ENSG00000263179	0	No	GeneCards
			ENSG00000268914	0	No	GeneCards
ENSG00000092201	SUPT16H	0	ENSG00000256238	0	No	GeneCards	Transcription Factors	NA
ENSG00000092203	TOX4	0	ENSG00000248697	0	No	GeneCards	NA	NA
			ENSG00000271099	0	No	GeneCards
ENSG00000092208	GEMIN2	0	ENSG00000235015	0	No	GeneCards	NA	NA
			ENSG00000235339	0	No	GeneCards
			ENSG00000262767	0	No	GeneCards
			ENSG00000262994	0	No	GeneCards
ENSG00000092377	TBL1Y	0	ENSG00000225624	0	No	GeneCards	Transcription Factors	Wnt signaling pathway
ENSG00000092421	SEMA6A	0	ENSG00000256121	0	No	GeneCards	Cytokines and Growth Factors	Spinal Cord Injury Axon guidance
ENSG00000092445	TYRO3	0	ENSG00000259581	0	No	GeneCards	Protein Kinases	NA
ENSG00000092531	SNAP23	0	ENSG00000230758	0	No	GeneCards	NA	Insulin Signaling SNARE interactions in vesicular transport Platelet activation
ENSG00000092820	EZR	0	ENSG00000243635	0	No	GeneCards	NA	Leukocyte transendothelial migration Regulation of actin cytoskeleton Regulation of Actin Cytoskeleton Pathogenic Escherichia coli infection AGE/RAGE pathway Gastric acid secretion Pathogenic Escherichia coli infection Proteoglycans in cancer MicroRNAs in cancer
ENSG00000092841	MYL6	0	ENSG00000226543	0	No	GeneCards	NA	Focal Adhesion Vascular smooth muscle contraction Oxytocin signaling pathway
			ENSG00000227173	0	No	GeneCards
			ENSG00000228118	0	No	GeneCards
			ENSG00000235808	0	No	GeneCards
ENSG00000093000	NUP50	0	ENSG00000214132	0	No	GeneCards	NA	NA
			ENSG00000219682	0	No	GeneCards
			ENSG00000219736	0	No	GeneCards
			ENSG00000259010	0	No	GeneCards
ENSG00000093167	LRRFIP2	0	ENSG00000237014	0	No	GeneCards	NA	NA
ENSG00000094755	GABRP	-2.98186	ENSG00000257852	0	No	GeneCards	NA	Neuroactive ligand-receptor interaction Retrograde endocannabinoid signaling GABAergic synapse Morphine addiction
ENSG00000094916	CBX5	0	ENSG00000241535	0	No	GeneCards	Transcription Factors	NA
			ENSG00000257369	0	No	GeneCards
			ENSG00000257535	0	No	GeneCards
			ENSG00000257665	0	No	GeneCards
			ENSG00000257791	0	No	GeneCards
			ENSG00000258124	0	No	GeneCards
			ENSG00000258158	0	No	GeneCards
ENSG00000095209	TMEM38B	0	ENSG00000238026	0	No	GeneCards	NA	NA
ENSG00000095627	TDRD1	0	ENSG00000248750	0	No	GeneCards	NA	NA
ENSG00000096063	SRPK1	0	ENSG00000265946	0	No	GeneCards	Protein Kinases	Herpes simplex infection
ENSG00000096080	MRPS18A	0	ENSG00000229759	0	No	GeneCards	NA	NA
ENSG00000096384	HSP90AB1	0	ENSG00000183199	0	No	GeneCards	Translocated Cancer Genes Oncogenes	Pathways in cancer PI3K-Akt signaling pathway Progesterone-mediated oocyte maturation Antigen processing and presentation Integrated Pancreatic Cancer Pathway NRF2 pathway NOD-like receptor signaling pathway Estrogen signaling pathway Prostate cancer
			ENSG00000205940	0	No	GeneCards
			ENSG00000217334	0	No	GeneCards
			ENSG00000223738	0	No	GeneCards
			ENSG00000235071	0	No	GeneCards
			ENSG00000235137	0	No	GeneCards
			ENSG00000235838	0	No	GeneCards
			ENSG00000237016	0	No	GeneCards
			ENSG00000253558	0	No	GeneCards
			ENSG00000253564	0	No	GeneCards
			ENSG00000265869	0	No	GeneCards
ENSG00000096654	ZNF184	0	ENSG00000228238	0	No	GeneCards	Transcription Factors	NA
ENSG00000096746	HNRNPH3	0	ENSG00000230247	0	No	GeneCards	NA	NA
ENSG00000096996	IL12RB1	0	ENSG00000203422	0	No	GeneCards	Cell Differentiation Markers	Inflammatory bowel disease (IBD) Cytokine-cytokine receptor interaction Jak-STAT signaling pathway
ENSG00000097021	ACOT7	0	ENSG00000205794	0	No	GeneCards	NA	Fatty acid elongation Biosynthesis of unsaturated fatty acids
ENSG00000099194	SCD	0	ENSG00000225779	0	No	GeneCards	NA	Adipogenesis Biosynthesis of unsaturated fatty acids SREBP signalling AMPK signaling pathway
			ENSG00000226549	0	No	GeneCards
			ENSG00000248286	0	No	GeneCards
			ENSG00000256545	0	No	GeneCards
			ENSG00000264662	0	No	GeneCards
ENSG00000099246	RAB18	0	ENSG00000233908	0	No	GeneCards	NA	NA
			ENSG00000234811	0	No	GeneCards
ENSG00000099290	FAM21A	0	ENSG00000239769	0	No	GeneCards	NA	Endocytosis
ENSG00000099308	MAST3	0	ENSG00000258093	0	No	GeneCards	Protein Kinases	NA
			ENSG00000262935	0	No	GeneCards
ENSG00000099326	MZF1	0	ENSG00000213753	0	No	GeneCards	Transcription Factors	Ectoderm Differentiation
ENSG00000099341	PSMD8	0	ENSG00000228264	0	No	GeneCards	NA	Proteasome Degradation Parkin-Ubiquitin Proteasomal System pathway Epstein-Barr virus infection
			ENSG00000264179	0	No	GeneCards
ENSG00000099783	HNRNPM	0	ENSG00000259335	0	No	GeneCards	NA	NA
			ENSG00000269576	0	No	GeneCards
			ENSG00000248565	0	No	GeneCards
ENSG00000099810	MTAP	0	ENSG00000230077	0	No	GeneCards	NA	Cysteine and methionine metabolism
ENSG00000099817	POLR2E	0	ENSG00000255210	0	No	GeneCards	NA	Purine metabolism Pyrimidine metabolism Cytosolic DNA-sensing pathway Epstein-Barr virus infection
ENSG00000099821	POLRMT	0	ENSG00000266066	0	No	GeneCards	NA	NA
			ENSG00000267218	0	No	GeneCards
ENSG00000099822	HCN2	0	ENSG00000259993	0	No	GeneCards	NA	TarBasePathway cAMP signaling pathway
			ENSG00000260211	0	No	GeneCards
			ENSG00000267036	0	No	GeneCards
ENSG00000099901	RANBP1	0	ENSG00000228519	0	No	GeneCards	Translocated Cancer Genes Oncogenes	HTLV-I infection Viral carcinogenesis
			ENSG00000231744	0	No	GeneCards
			ENSG00000235672	0	No	GeneCards
			ENSG00000257199	0	No	GeneCards
			ENSG00000267770	0	No	GeneCards
ENSG00000099904	ZDHHC8	0	ENSG00000133519	0	No	GeneCards	NA	NA
ENSG00000099917	MED15	0	ENSG00000224679	0	No	GeneCards	Transcription Factors	SREBP signalling
			ENSG00000234381	0	No	GeneCards
			ENSG00000242874	0	No	GeneCards
			ENSG00000248796	0	No	GeneCards
			ENSG00000257162	0	No	GeneCards
			ENSG00000257853	0	No	GeneCards
ENSG00000099957	P2RX6	0	ENSG00000206145	0	No	GeneCards	NA	Calcium signaling pathway Neuroactive ligand-receptor interaction
ENSG00000099977	DDT	0	ENSG00000228039	0	No	GeneCards	NA	NA
			ENSG00000235231	0	No	GeneCards
			ENSG00000250470	0	No	GeneCards
ENSG00000099994	SUSD2	0	ENSG00000226534	0	No	GeneCards	NA	NA
			ENSG00000236984	0	No	GeneCards
ENSG00000099998	GGT5	-26.3613	ENSG00000215481	-4.27567	No	GeneCards	NA	Arachidonic acid metabolism Glutathione metabolism
			ENSG00000236168	0	No	GeneCards
ENSG00000100029	PES1	0	ENSG00000229268	0	No	GeneCards	NA	NA
			ENSG00000248191	0	No	GeneCards
ENSG00000100031	GGT1	0	ENSG00000197421	0	No	GeneCards	Cell Differentiation Markers	Arachidonic acid metabolism Selenium Micronutrient Network Eicosanoid Synthesis Glutathione metabolism NRF2 pathway
			ENSG00000236969	0	No	GeneCards
ENSG00000100033	PRODH	0	ENSG00000161132	0	No	GeneCards	NA	Arginine and proline metabolism
ENSG00000100038	TOP3B	0	ENSG00000228050	0	No	GeneCards	NA	Fanconi anemia pathway
ENSG00000100116	GCAT	0	ENSG00000270878	0	No	GeneCards	NA	Glycine, serine and threonine metabolism
ENSG00000100121	GGTLC2	0	ENSG00000230712	0	No	GeneCards	NA	Selenium Micronutrient Network Eicosanoid Synthesis NRF2 pathway
ENSG00000100124	ANKRD54	0	ENSG00000236442	0	No	GeneCards	NA	NA
ENSG00000100129	EIF3L	-2.28363	ENSG00000226086	0	No	GeneCards	NA	NA
			ENSG00000233837	0	No	GeneCards
			ENSG00000258501	0	No	GeneCards
ENSG00000100138	NHP2L1	0	ENSG00000237168	0	No	GeneCards	NA	NA
			ENSG00000255703	0	No	GeneCards
			ENSG00000270962	0	No	GeneCards
			ENSG00000270979	0	No	GeneCards
ENSG00000100197	CYP2D6	0	ENSG00000205702	0	No	GeneCards	NA	Oxidation by Cytochrome P45NA Metapathway biotransformation Metabolism of xenobiotics by cytochrome P45NA Drug metabolism Serotonergic synapse
			ENSG00000226450	0	No	GeneCards
			ENSG00000262055	0	No	GeneCards
			ENSG00000263181	0	No	GeneCards
ENSG00000100216	TOMM22	0	ENSG00000213287	0	No	GeneCards	NA	NA
			ENSG00000225155	0	No	GeneCards
			ENSG00000227604	0	No	GeneCards
			ENSG00000237427	0	No	GeneCards
ENSG00000100219	XBP1	0	ENSG00000249947	0	No	GeneCards	Transcription Factors	HTLV-I infection EGF/EGFR Signaling Pathway Insulin Signaling Non-alcoholic fatty liver disease (NAFLD)
ENSG00000100226	GTPBP1	0	ENSG00000203583	0	No	GeneCards	Transcription Factors	NA
			ENSG00000257034	0	No	GeneCards
ENSG00000100234	TIMP3	0	ENSG00000183531	0	No	GeneCards	NA	Endochondral Ossification Oncostatin M Signaling Pathway Proteoglycans in cancer MicroRNAs in cancer
ENSG00000100239	PPP6R2	0	ENSG00000233442	0	No	GeneCards	NA	NA
			ENSG00000267324	0	No	GeneCards
ENSG00000100241	SBF1	0	ENSG00000224904	0	No	GeneCards	NA	NA
			ENSG00000248522	0	No	GeneCards
ENSG00000100253	MIOX	0	ENSG00000253292	0	No	GeneCards	NA	Inositol phosphate metabolism
ENSG00000100280	AP1B1	0	ENSG00000232707	0	No	GeneCards	NA	Lysosome
			ENSG00000234479	0	No	GeneCards
			ENSG00000242156	0	No	GeneCards
ENSG00000100285	NEFH	0	ENSG00000223489	0	No	GeneCards	NA	NA
			ENSG00000223651	0	No	GeneCards
ENSG00000100304	TTLL12	0	ENSG00000271196	0	No	GeneCards	NA	NA
ENSG00000100307	CBX7	0	ENSG00000226024	0	No	GeneCards	Transcription Factors	NA
			ENSG00000257570	0	No	GeneCards
ENSG00000100312	ACR	0	ENSG00000175509	0	No	GeneCards	Cytokines and Growth Factors	Spinal Cord Injury Peptide GPCRs SIDS Susceptibility Pathways Calcium signaling pathway Neuroactive ligand-receptor interaction Measles
ENSG00000100316	RPL3	0	ENSG00000213891	0	No	GeneCards	NA	Selenium Metabolism and Selenoproteins Mesodermal Commitment Pathway
			ENSG00000223568	0	No	GeneCards
			ENSG00000223927	0	No	GeneCards
			ENSG00000225093	0	No	GeneCards
			ENSG00000227656	0	No	GeneCards
			ENSG00000227672	0	No	GeneCards
			ENSG00000227939	0	No	GeneCards
			ENSG00000228149	0	No	GeneCards
			ENSG00000228461	0	No	GeneCards
			ENSG00000229430	0	No	GeneCards
			ENSG00000231546	0	No	GeneCards
			ENSG00000232199	0	No	GeneCards
			ENSG00000232496	0	No	GeneCards
			ENSG00000234648	0	No	GeneCards
			ENSG00000237448	0	No	GeneCards
			ENSG00000240540	0	No	GeneCards
			ENSG00000243095	0	No	GeneCards
			ENSG00000243388	0	No	GeneCards
ENSG00000100336	APOL4	-4.14987	ENSG00000233441	0	No	GeneCards	NA	NA
			ENSG00000256379	0	No	GeneCards
ENSG00000100347	SAMM50	0	ENSG00000224488	0	No	GeneCards	NA	NA
ENSG00000100348	TXN2	0	ENSG00000213540	0	No	GeneCards	Transcription Factors	Oxidative Stress EGF/EGFR Signaling Pathway Parkinsons Disease Pathway
ENSG00000100368	CSF2RB	0	ENSG00000232254	0	No	GeneCards	Cell Differentiation Markers	Cytokine-cytokine receptor interaction Jak-STAT signaling pathway IL-3 Signaling Pathway Apoptosis
ENSG00000100380	ST13	0	ENSG00000212789	0	No	GeneCards	NA	Glycosaminoglycan biosynthesis Metapathway biotransformation
			ENSG00000213234	0	No	GeneCards
			ENSG00000213368	0	No	GeneCards
			ENSG00000215875	0	No	GeneCards
			ENSG00000217769	0	No	GeneCards
			ENSG00000218698	0	No	GeneCards
			ENSG00000225170	0	No	GeneCards
			ENSG00000225259	0	No	GeneCards
			ENSG00000227832	0	No	GeneCards
			ENSG00000228110	0	No	GeneCards
			ENSG00000229256	0	No	GeneCards
			ENSG00000232150	0	No	GeneCards
			ENSG00000234322	0	No	GeneCards
			ENSG00000235616	0	No	GeneCards
			ENSG00000237821	0	No	GeneCards
			ENSG00000240959	0	No	GeneCards
			ENSG00000243759	0	No	GeneCards
			ENSG00000248400	0	No	GeneCards
			ENSG00000253183	0	No	GeneCards
			ENSG00000256070	0	No	GeneCards
			ENSG00000257668	0	No	GeneCards
			ENSG00000257773	0	No	GeneCards
			ENSG00000258230	0	No	GeneCards
			ENSG00000261844	0	No	GeneCards
			ENSG00000262082	0	No	GeneCards
ENSG00000100410	PHF5A	0	ENSG00000238259	0	No	GeneCards	NA	NA
			ENSG00000244730	0	No	GeneCards
			ENSG00000249540	0	No	GeneCards
			ENSG00000267178	0	No	GeneCards
			ENSG00000270431	0	No	GeneCards
			ENSG00000271132	0	No	GeneCards
ENSG00000100412	ACO2	0	ENSG00000225017	0	No	GeneCards	NA	NA
			ENSG00000228367	0	No	GeneCards
			ENSG00000235371	0	No	GeneCards
			ENSG00000235485	0	No	GeneCards
ENSG00000100418	DESI1	0	ENSG00000239334	0	No	GeneCards	NA	NA
ENSG00000100442	FKBP3	0	ENSG00000237922	0	No	GeneCards	NA	Integrated Pancreatic Cancer Pathway
ENSG00000100462	PRMT5	0	ENSG00000249004	0	No	GeneCards	NA	NA
ENSG00000100478	AP4S1	0	ENSG00000220960	0	No	GeneCards	NA	Lysosome
ENSG00000100483	METTL21D	0	ENSG00000227416	0	No	GeneCards	NA	NA
ENSG00000100504	PYGL	0	ENSG00000227163	0	No	GeneCards	NA	TNF alpha Signaling Pathway Insulin signaling pathway Insulin resistance
ENSG00000100519	PSMC6	0	ENSG00000236814	0	No	GeneCards	NA	Proteasome Degradation Parkin-Ubiquitin Proteasomal System pathway Epstein-Barr virus infection
			ENSG00000250914	0	No	GeneCards
			ENSG00000256075	0	No	GeneCards
			ENSG00000262384	0	No	GeneCards
ENSG00000100522	GNPNAT1	0	ENSG00000248978	0	No	GeneCards	NA	Amino sugar and nucleotide sugar metabolism
			ENSG00000271219	0	No	GeneCards
ENSG00000100564	PIGH	0	ENSG00000259657	0	No	GeneCards	NA	NA
ENSG00000100567	PSMA3	0	ENSG00000235907	0	No	GeneCards	NA	Proteasome Degradation
			ENSG00000258563	0	No	GeneCards
ENSG00000100568	VTI1B	0	ENSG00000213434	0	No	GeneCards	NA	SNARE interactions in vesicular transport
			ENSG00000243974	0	No	GeneCards
			ENSG00000258074	0	No	GeneCards
ENSG00000100575	TIMM9	0	ENSG00000232608	0	No	GeneCards	NA	NA
			ENSG00000232786	0	No	GeneCards
ENSG00000100600	LGMN	0	ENSG00000214269	0	No	GeneCards	NA	Antigen processing and presentation Lysosome
			ENSG00000257937	0	No	GeneCards
			ENSG00000258004	0	No	GeneCards
			ENSG00000258025	0	No	GeneCards
			ENSG00000258141	0	No	GeneCards
			ENSG00000258321	0	No	GeneCards
ENSG00000100603	SNW1	0	ENSG00000235400	0	No	GeneCards	Transcription Factors	Notch Signaling Pathway TGF-beta Signaling Pathway Notch signaling pathway Epstein-Barr virus infection Viral carcinogenesis
			ENSG00000259317	0	No	GeneCards
ENSG00000100605	ITPK1	0	ENSG00000237351	0	No	GeneCards	NA	Inositol phosphate metabolism Phosphatidylinositol signaling system
			ENSG00000270803	0	No	GeneCards
ENSG00000100614	PPM1A	0	ENSG00000250483	0	No	GeneCards	NA	TGF-beta Signaling Pathway MAPK Signaling Pathway MAPK signaling pathway
ENSG00000100625	SIX4	0	ENSG00000229031	0	No	GeneCards	Transcription Factors Homeodomain Proteins	Transcriptional misregulation in cancer
			ENSG00000237023	0	No	GeneCards
			ENSG00000251516	0	No	GeneCards
ENSG00000100632	ERH	0	ENSG00000218143	0	No	GeneCards	NA	NA
			ENSG00000254270	0	No	GeneCards
ENSG00000100644	HIF1A	0	ENSG00000257248	0	No	GeneCards	Transcription Factors	Pathways in cancer Thyroid hormone signaling pathway Notch Signaling Pathway Adipogenesis SIDS Susceptibility Pathways AGE/RAGE pathway Oncostatin M Signaling Pathway HIF-1 signaling pathway mTOR signaling pathway Proteoglycans in cancer Renal cell carcinoma Central carbon metabolism in cancer Choline metabolism in cancer
			ENSG00000257249	0	No	GeneCards
			ENSG00000257295	0	No	GeneCards
			ENSG00000257394	0	No	GeneCards
			ENSG00000257478	0	No	GeneCards
			ENSG00000258978	0	No	GeneCards
ENSG00000100664	EIF5	0	ENSG00000215319	0	No	GeneCards	NA	NA
ENSG00000100714	MTHFD1	0	ENSG00000231831	0	No	GeneCards	NA	Folate Metabolism
ENSG00000100731	PCNX	0	ENSG00000257190	0	No	GeneCards	NA	NA
			ENSG00000257333	0	No	GeneCards
			ENSG00000257693	0	No	GeneCards
			ENSG00000257854	0	No	GeneCards
			ENSG00000258030	0	No	GeneCards
ENSG00000100764	PSMC1	0	ENSG00000213781	0	No	GeneCards	NA	Proteasome Degradation Parkin-Ubiquitin Proteasomal System pathway Epstein-Barr virus infection Viral carcinogenesis
			ENSG00000217385	0	No	GeneCards
			ENSG00000226126	0	No	GeneCards
			ENSG00000231244	0	No	GeneCards
			ENSG00000232314	0	No	GeneCards
			ENSG00000236348	0	No	GeneCards
			ENSG00000240255	0	No	GeneCards
			ENSG00000243838	0	No	GeneCards
			ENSG00000248781	0	No	GeneCards
			ENSG00000250273	0	No	GeneCards
			ENSG00000255993	0	No	GeneCards
			ENSG00000256896	0	No	GeneCards
ENSG00000100804	PSMB5	0	ENSG00000230617	0	No	GeneCards	NA	Proteasome Degradation
			ENSG00000260012	0	No	GeneCards
ENSG00000100811	YY1	0	ENSG00000229104	0	No	GeneCards	Transcription Factors	SREBP signalling
			ENSG00000230661	0	No	GeneCards
ENSG00000100814	CCNB1IP1	0	ENSG00000229815	0	No	GeneCards	Translocated Cancer Genes Oncogenes	Integrated Breast Cancer Pathway
			ENSG00000230860	0	No	GeneCards
			ENSG00000231001	0	No	GeneCards
ENSG00000100815	TRIP11	0	ENSG00000257611	0	No	GeneCards	Transcription Factors Translocated Cancer Genes Oncogenes	NA
ENSG00000100836	PABPN1	0	ENSG00000213018	0	No	GeneCards	NA	Influenza A
			ENSG00000255875	0	No	GeneCards
ENSG00000100852	ARHGAP5	0	ENSG00000218586	0	No	GeneCards	NA	Focal Adhesion Leukocyte transendothelial migration Focal adhesion
			ENSG00000250847	0	No	GeneCards
ENSG00000100902	PSMA6	0	ENSG00000215414	0	No	GeneCards	NA	Proteasome Degradation
			ENSG00000229083	0	No	GeneCards
			ENSG00000271625	0	No	GeneCards
ENSG00000100911	PSME2	0	ENSG00000225131	0	No	GeneCards	NA	Antigen processing and presentation Proteasome Degradation
			ENSG00000227462	0	No	GeneCards
			ENSG00000238000	0	No	GeneCards
			ENSG00000248988	0	No	GeneCards
			ENSG00000251332	0	No	GeneCards
			ENSG00000253208	0	No	GeneCards
ENSG00000101115	SALL4	-2.09389	ENSG00000231280	0	No	GeneCards	Transcription Factors	NA
			ENSG00000231915	0	No	GeneCards
			ENSG00000238040	0	No	GeneCards
			ENSG00000250308	0	No	GeneCards
			ENSG00000258692	0	No	GeneCards
			ENSG00000258705	0	No	GeneCards
ENSG00000101132	PFDN4	0	ENSG00000231357	0	No	GeneCards	NA	NA
			ENSG00000232042	0	No	GeneCards
			ENSG00000264289	0	No	GeneCards
			ENSG00000268370	0	No	GeneCards
ENSG00000101150	TPD52L2	0	ENSG00000256108	0	No	GeneCards	NA	NA
ENSG00000101152	DNAJC5	0	ENSG00000253483	0	No	GeneCards	NA	NA
ENSG00000101166	SLMO2	0	ENSG00000226226	0	No	GeneCards	NA	NA
			ENSG00000231108	0	No	GeneCards
			ENSG00000236105	0	No	GeneCards
			ENSG00000249516	0	No	GeneCards
			ENSG00000250711	0	No	GeneCards
			ENSG00000251163	0	No	GeneCards
			ENSG00000251656	0	No	GeneCards
			ENSG00000264907	0	No	GeneCards
ENSG00000101190	TCFL5	0	ENSG00000233838	0	No	GeneCards	Transcription Factors	NA
ENSG00000101220	C20orf27	0	ENSG00000260082	0	No	GeneCards	NA	NA
			ENSG00000271547	0	No	GeneCards
ENSG00000101335	MYL9	-2.13612	ENSG00000253135	0	No	GeneCards	NA	Leukocyte transendothelial migration Focal adhesion Regulation of actin cytoskeleton Striated Muscle Contraction cGMP-PKG signaling pathway cAMP signaling pathway Vascular smooth muscle contraction Tight junction Oxytocin signaling pathway
			ENSG00000255885	0	No	GeneCards
ENSG00000101361	NOP56	0	ENSG00000226626	0	No	GeneCards	NA	NA
			ENSG00000230511	0	No	GeneCards
			ENSG00000230574	0	No	GeneCards
			ENSG00000235559	0	No	GeneCards
			ENSG00000248655	0	No	GeneCards
			ENSG00000257956	0	No	GeneCards
			ENSG00000270337	0	No	GeneCards
			ENSG00000270511	0	No	GeneCards
			ENSG00000271521	0	No	GeneCards
ENSG00000101363	MANBAL	0	ENSG00000224207	0	No	GeneCards	NA	NA
ENSG00000101367	MAPRE1	0	ENSG00000250076	0	No	GeneCards	NA	NA
			ENSG00000253915	0	No	GeneCards
ENSG00000101421	CHMP4B	0	ENSG00000258469	0	No	GeneCards	NA	Endocytosis
ENSG00000101435	CST9L	0	ENSG00000204658	0	No	GeneCards	NA	NA
ENSG00000101444	AHCY	0	ENSG00000215044	0	No	GeneCards	NA	Folate Metabolism Cysteine and methionine metabolism
			ENSG00000232992	0	No	GeneCards
			ENSG00000233955	0	No	GeneCards
			ENSG00000238181	0	No	GeneCards
			ENSG00000259465	0	No	GeneCards
			ENSG00000263471	0	No	GeneCards
ENSG00000101448	EPPIN	0	ENSG00000263113	0	No	GeneCards	NA	NA
ENSG00000101464	PIGU	0	ENSG00000224437	0	No	GeneCards	NA	NA
ENSG00000101608	MYL12A	0	ENSG00000254387	0	No	GeneCards	NA	Leukocyte transendothelial migration Focal adhesion Regulation of actin cytoskeleton Tight junction Platelet activation
ENSG00000101639	CEP192	0	ENSG00000262187	0	No	GeneCards	NA	Gastric Cancer Network 1
ENSG00000101782	RIOK3	0	ENSG00000225273	0	No	GeneCards	Protein Kinases	Hematopoietic Stem Cell Differentiation
			ENSG00000225944	0	No	GeneCards
			ENSG00000259429	0	No	GeneCards
ENSG00000101825	MXRA5	0	ENSG00000235649	0	No	GeneCards	NA	NA
ENSG00000101842	VSIG1	0	ENSG00000197825	0	No	GeneCards	NA	NA
			ENSG00000233075	0	No	GeneCards
ENSG00000101843	PSMD10	0	ENSG00000226652	0	No	GeneCards	NA	Proteasome Degradation Parkin-Ubiquitin Proteasomal System pathway
			ENSG00000228663	0	No	GeneCards
			ENSG00000232041	0	No	GeneCards
ENSG00000101844	ATG4A	0	ENSG00000232735	0	No	GeneCards	NA	NA
ENSG00000101846	STS	0	ENSG00000227166	0	No	GeneCards	NA	Steroid hormone biosynthesis
ENSG00000101882	NKAP	0	ENSG00000233382	0	No	GeneCards	NA	NA
			ENSG00000234889	0	No	GeneCards
ENSG00000101966	XIAP	0	ENSG00000180152	0	No	GeneCards	NA	Focal Adhesion Pathways in cancer HTLV-I infection Toxoplasmosis Focal adhesion NF-kappa B signaling pathway Apoptosis NOD pathway Apoptosis Modulation and Signaling Copper homeostasis Ubiquitin mediated proteolysis Apoptosis Small cell lung cancer
			ENSG00000213605	0	No	GeneCards
			ENSG00000254843	0	No	GeneCards
			ENSG00000257236	0	No	GeneCards
			ENSG00000257255	0	No	GeneCards
			ENSG00000258014	0	No	GeneCards
			ENSG00000258349	0	No	GeneCards
			ENSG00000270294	0	No	GeneCards
ENSG00000102048	ASB9	0	ENSG00000258527	0	No	GeneCards	NA	NA
ENSG00000102078	SLC25A14	0	ENSG00000213608	0	No	GeneCards	NA	NA
ENSG00000102172	SMS	0	ENSG00000213080	0	No	GeneCards	NA	Cysteine and methionine metabolism Arginine and proline metabolism Glutathione metabolism Urea cycle and metabolism of amino groups
			ENSG00000224656	0	No	GeneCards
			ENSG00000232389	0	No	GeneCards
			ENSG00000249779	0	No	GeneCards
			ENSG00000251342	0	No	GeneCards
ENSG00000102241	HTATSF1	0	ENSG00000223457	0	No	GeneCards	NA	NA
			ENSG00000224052	0	No	GeneCards
			ENSG00000227750	0	No	GeneCards
			ENSG00000230012	0	No	GeneCards
			ENSG00000234251	0	No	GeneCards
			ENSG00000235684	0	No	GeneCards
			ENSG00000237536	0	No	GeneCards
ENSG00000102309	PIN4	0	ENSG00000227973	0	No	GeneCards	NA	NA
			ENSG00000233626	0	No	GeneCards
			ENSG00000259622	0	No	GeneCards
ENSG00000102349	KLF8	0	ENSG00000260726	0	No	GeneCards	Transcription Factors	NA
ENSG00000102384	CENPI	0	ENSG00000224778	0	No	GeneCards	NA	NA
ENSG00000102445	KIAA0226L	0	ENSG00000213232	0	No	GeneCards	NA	NA
			ENSG00000241353	0	No	GeneCards
ENSG00000102572	STK24	0	ENSG00000230079	0	No	GeneCards	Protein Kinases	NA
ENSG00000102699	PARP4	0	ENSG00000224976	0	No	GeneCards	NA	NA
			ENSG00000237917	0	No	GeneCards
			ENSG00000249263	0	No	GeneCards
ENSG00000102710	SUPT20H	0	ENSG00000227393	0	No	GeneCards	NA	NA
ENSG00000102738	MRPS31	0	ENSG00000232894	0	No	GeneCards	NA	NA
ENSG00000102743	SLC25A15	0	ENSG00000223925	0	No	GeneCards	NA	NA
			ENSG00000227629	0	No	GeneCards
			ENSG00000237164	0	No	GeneCards
			ENSG00000249288	0	No	GeneCards
			ENSG00000251299	0	No	GeneCards
ENSG00000102755	FLT1	0	ENSG00000229515	0	No	GeneCards	Protein Kinases	Focal Adhesion PI3K-Akt signaling pathway Rheumatoid arthritis Focal adhesion Rap1 signaling pathway Cytokine-cytokine receptor interaction Imatinib Resistance in Chronic Myeloid Leukemia Ras signaling pathway HIF-1 signaling pathway Endocytosis Transcriptional misregulation in cancer
ENSG00000102763	VWA8	0	ENSG00000250289	0	No	GeneCards	NA	NA
ENSG00000102786	INTS6	0	ENSG00000250492	0	No	GeneCards	NA	NA
ENSG00000102804	TSC22D1	0	ENSG00000225727	0	No	GeneCards	Transcription Factors	Ectoderm Differentiation
ENSG00000102870	ZNF629	0	ENSG00000205903	0	No	GeneCards	Transcription Factors	NA
ENSG00000102879	CORO1A	-3.348	ENSG00000260335	0	No	GeneCards	Transcription Factors	Phagosome Tuberculosis
ENSG00000102893	PHKB	0	ENSG00000259866	0	No	GeneCards	NA	Calcium signaling pathway Insulin signaling pathway
ENSG00000102898	NUTF2	0	ENSG00000228248	0	No	GeneCards	NA	NA
			ENSG00000229324	0	No	GeneCards
			ENSG00000234790	0	No	GeneCards
			ENSG00000258300	0	No	GeneCards
			ENSG00000259710	0	No	GeneCards
			ENSG00000267507	0	No	GeneCards
			ENSG00000270654	0	No	GeneCards
ENSG00000102931	ARL2BP	0	ENSG00000215486	0	No	GeneCards	NA	NA
			ENSG00000249312	0	No	GeneCards
			ENSG00000255575	0	No	GeneCards
			ENSG00000258071	0	No	GeneCards
			ENSG00000263125	0	No	GeneCards
			ENSG00000265136	0	No	GeneCards
			ENSG00000265934	0	No	GeneCards
ENSG00000102934	PLLP	0	ENSG00000237782	0	No	GeneCards	NA	NA
ENSG00000102978	POLR2C	0	ENSG00000228600	0	No	GeneCards	NA	Purine metabolism Pyrimidine metabolism Epstein-Barr virus infection
ENSG00000103018	CYB5B	0	ENSG00000259509	0	No	GeneCards	NA	Oxidation by Cytochrome P45NA
ENSG00000103021	CCDC113	0	ENSG00000203343	0	No	GeneCards	NA	NA
ENSG00000103035	PSMD7	0	ENSG00000232027	0	No	GeneCards	NA	Proteasome Degradation Parkin-Ubiquitin Proteasomal System pathway Epstein-Barr virus infection
			ENSG00000234937	0	No	GeneCards
			ENSG00000238061	0	No	GeneCards
			ENSG00000266707	0	No	GeneCards
ENSG00000103037	SETD6	0	ENSG00000236877	0	No	GeneCards	NA	NA
ENSG00000103047	TANGO6	0	ENSG00000271129	0	No	GeneCards	NA	NA
ENSG00000103091	WDR59	0	ENSG00000261458	0	No	GeneCards	NA	NA
			ENSG00000270666	0	No	GeneCards
ENSG00000103187	COTL1	0	ENSG00000229749	0	No	GeneCards	NA	NA
			ENSG00000235323	0	No	GeneCards
ENSG00000103194	USP10	0	ENSG00000215268	0	No	GeneCards	NA	MAPK Signaling Pathway MAPK signaling pathway
			ENSG00000257175	0	No	GeneCards
			ENSG00000257884	0	No	GeneCards
			ENSG00000258027	0	No	GeneCards
ENSG00000103196	CRISPLD2	-2.18571	ENSG00000258352	0	No	GeneCards	NA	NA
ENSG00000103197	TSC2	0	ENSG00000203465	0	No	GeneCards	Transcription Factors Tumor Suppressors	PI3K-Akt signaling pathway p53 signaling pathway Thyroid hormone signaling pathway Wnt Signaling Pathway Netpath Insulin Signaling Monoamine Transport AMPK Signaling TOR Signaling Integrated Breast Cancer Pathway Signaling Pathways in Glioblastoma BDNF signaling pathway Ectoderm Differentiation Phospholipase D signaling pathway mTOR signaling pathway AMPK signaling pathway Longevity regulating pa…
			ENSG00000265863	0	No	GeneCards
ENSG00000103202	NME4	0	ENSG00000264435	0	No	GeneCards	NA	Purine metabolism Pyrimidine metabolism
ENSG00000103257	SLC7A5	0	ENSG00000180747	-0.884773	No	GeneCards	NA	Aryl Hydrocarbon Receptor Pathway Central carbon metabolism in cancer
			ENSG00000258186	0	No	GeneCards
			ENSG00000260727	0	No	GeneCards
ENSG00000103266	STUB1	0	ENSG00000226273	0	No	GeneCards	NA	Parkin-Ubiquitin Proteasomal System pathway Ubiquitin mediated proteolysis
ENSG00000103274	NUBP1	0	ENSG00000223539	0	No	GeneCards	NA	NA
ENSG00000103319	EEF2K	0	ENSG00000203433	0	No	GeneCards	Protein Kinases	AMPK Signaling AMPK signaling pathway Oxytocin signaling pathway
			ENSG00000215834	0	No	GeneCards
ENSG00000103335	PIEZO1	0	ENSG00000233686	0	No	GeneCards	NA	NA
ENSG00000103342	GSPT1	0	ENSG00000255065	0	No	GeneCards	NA	NA
ENSG00000103353	UBFD1	0	ENSG00000244653	0	No	GeneCards	NA	NA
			ENSG00000271676	0	No	GeneCards
ENSG00000103363	TCEB2	0	ENSG00000234152	0	No	GeneCards	NA	Pathways in cancer HIF-1 signaling pathway Ubiquitin mediated proteolysis Renal cell carcinoma
			ENSG00000255262	0	No	GeneCards
ENSG00000103381	CPPED1	0	ENSG00000203437	0	No	GeneCards	NA	NA
			ENSG00000257536	0	No	GeneCards
			ENSG00000257697	0	No	GeneCards
			ENSG00000258361	0	No	GeneCards
ENSG00000103449	SALL1	0	ENSG00000227391	0	No	GeneCards	Transcription Factors	NA
			ENSG00000268185	0	No	GeneCards
ENSG00000103550	KNOP1	0	ENSG00000232422	0	No	GeneCards	NA	NA
			ENSG00000250563	0	No	GeneCards
			ENSG00000253841	0	No	GeneCards
			ENSG00000256852	0	No	GeneCards
			ENSG00000270429	0	No	GeneCards
ENSG00000103671	TRIP4	0	ENSG00000205695	0	No	GeneCards	Transcription Factors	NA
ENSG00000103769	RAB11A	0	ENSG00000227995	0	No	GeneCards	NA	Endocytosis Endocrine and other factor-regulated calcium reabsorption Vasopressin-regulated water reabsorption Pancreatic secretion
ENSG00000103855	CD276	0	ENSG00000256920	0	No	GeneCards	Cell Differentiation Markers	Cell adhesion molecules (CAMs)
ENSG00000103942	HOMER2	0	ENSG00000228966	0	No	GeneCards	NA	FoxO signaling pathway Glutamatergic synapse
			ENSG00000238275	0	No	GeneCards
			ENSG00000270559	0	No	GeneCards
			ENSG00000271403	0	No	GeneCards
ENSG00000103994	ZNF106	0	ENSG00000229695	0	No	GeneCards	NA	NA
ENSG00000104047	DTWD1	0	ENSG00000214280	0	No	GeneCards	NA	NA
			ENSG00000243518	0	No	GeneCards
ENSG00000104129	DNAJC17	0	ENSG00000235218	0	No	GeneCards	NA	NA
ENSG00000104131	EIF3J	0	ENSG00000225122	0	No	GeneCards	NA	NA
			ENSG00000228041	0	No	GeneCards
			ENSG00000229857	0	No	GeneCards
			ENSG00000237747	0	No	GeneCards
			ENSG00000240477	0	No	GeneCards
ENSG00000104154	SLC30A4	0	ENSG00000179362	0	No	GeneCards	NA	NA
			ENSG00000257188	0	No	GeneCards
			ENSG00000257571	0	No	GeneCards
			ENSG00000257796	0	No	GeneCards
			ENSG00000257805	0	No	GeneCards
			ENSG00000258059	0	No	GeneCards
			ENSG00000258069	0	No	GeneCards
ENSG00000104205	SGK3	0	ENSG00000243323	0	No	GeneCards	Protein Kinases	PI3K-Akt signaling pathway Insulin Signaling FoxO signaling pathway
ENSG00000104231	ZFAND1	0	ENSG00000225505	0	No	GeneCards	NA	NA
			ENSG00000227815	0	No	GeneCards
ENSG00000104321	TRPA1	0	ENSG00000250979	0	No	GeneCards	NA	Inflammatory mediator regulation of TRP channels
ENSG00000104341	LAPTM4B	3.33611	ENSG00000237008	0	No	GeneCards	NA	Lysosome
			ENSG00000271266	0	No	GeneCards
ENSG00000104343	UBE2W	0	ENSG00000234422	0	No	GeneCards	NA	Ubiquitin mediated proteolysis
ENSG00000104368	PLAT	-2.06938	ENSG00000203483	0	No	GeneCards	NA	Complement and Coagulation Cascades Complement and coagulation cascades Endochondral Ossification Senescence and Autophagy in Cancer NOTCH1 regulation of human endothelial cell calcification Selenium Micronutrient Network Folate Metabolism Blood Clotting Cascade Vitamin B12 Metabolism Transcriptional misregulation in cancer
ENSG00000104388	RAB2A	0	ENSG00000258184	0	No	GeneCards	NA	AMPK signaling pathway
ENSG00000104408	EIF3E	0	ENSG00000234882	0	No	GeneCards	NA	Hepatitis C
ENSG00000104435	STMN2	0	ENSG00000205625	0	No	GeneCards	NA	NA
ENSG00000104442	ARMC1	0	ENSG00000248305	0	No	GeneCards	NA	NA
ENSG00000104472	CHRAC1	0	ENSG00000249819	0	No	GeneCards	NA	NA
ENSG00000104529	EEF1D	0	ENSG00000187984	0	No	GeneCards	NA	Herpes simplex infection
			ENSG00000213130	0	No	GeneCards
			ENSG00000213640	0	No	GeneCards
			ENSG00000226721	0	No	GeneCards
			ENSG00000228887	0	No	GeneCards
			ENSG00000229280	0	No	GeneCards
			ENSG00000229715	0	No	GeneCards
			ENSG00000236607	0	No	GeneCards
ENSG00000104643	MTMR9	0	ENSG00000218337	0	No	GeneCards	NA	NA
ENSG00000104671	DCTN6	0	ENSG00000270870	0	No	GeneCards	NA	Vasopressin-regulated water reabsorption
ENSG00000104695	PPP2CB	0	ENSG00000261457	0	No	GeneCards	NA	PI3K-Akt signaling pathway Hippo signaling pathway Wnt Signaling Pathway and Pluripotency Diurnally Regulated Genes with Circadian Orthologs Monoamine Transport Sphingolipid signaling pathway Oocyte meiosis AMPK signaling pathway Adrenergic signaling in cardiomyocytes TGF-beta signaling pathway Tight junction Dopaminergic synapse Long-term depression Chagas disease (American trypanosomiasis) Hepa…
ENSG00000104722	NEFM	0	ENSG00000224697	0	No	GeneCards	NA	NA
ENSG00000104756	KCTD9	3.1322	ENSG00000181819	7.49937	No	GeneCards	NA	NA
			ENSG00000187988	0	No	GeneCards
			ENSG00000214264	0	No	GeneCards
			ENSG00000225014	0	No	GeneCards
			ENSG00000229211	0	No	GeneCards
			ENSG00000248216	0	No	GeneCards
ENSG00000104824	HNRNPL	0	ENSG00000233503	0	No	GeneCards	NA	NA
			ENSG00000259917	0	No	GeneCards
ENSG00000104833	TUBB4A	0	ENSG00000218896	0	No	GeneCards	NA	Phagosome Pathogenic Escherichia coli infection Parkin-Ubiquitin Proteasomal System pathway Gap junction Pathogenic Escherichia coli infection
			ENSG00000228466	0	No	GeneCards
ENSG00000104897	SF3A2	0	ENSG00000248850	0	No	GeneCards	NA	NA
ENSG00000104901	DKKL1	0	ENSG00000215546	0	No	GeneCards	NA	NA
ENSG00000104904	OAZ1	0	ENSG00000226745	0	No	GeneCards	NA	NA
			ENSG00000267621	0	No	GeneCards
ENSG00000104907	TRMT1	0	ENSG00000231093	0	No	GeneCards	Transcription Factors	NA
			ENSG00000268459	0	No	GeneCards
ENSG00000104946	TBC1D17	0	ENSG00000257978	0	No	GeneCards	NA	NA
			ENSG00000258008	0	No	GeneCards
ENSG00000104960	PTOV1	0	ENSG00000240882	0	No	GeneCards	NA	NA
ENSG00000104970	KIR3DX1	0	ENSG00000257158	0	No	GeneCards	NA	NA
ENSG00000104979	C19orf53	0	ENSG00000213247	0	No	GeneCards	NA	NA
ENSG00000105053	VRK3	0	ENSG00000261776	0	No	GeneCards	Protein Kinases	NA
ENSG00000105058	FAM32A	0	ENSG00000231251	0	No	GeneCards	NA	NA
ENSG00000105127	AKAP8	0	ENSG00000234146	0	No	GeneCards	NA	G Protein Signaling Pathways Epstein-Barr virus infection
ENSG00000105185	PDCD5	0	ENSG00000251107	0	No	GeneCards	NA	NA
			ENSG00000255909	0	No	GeneCards
ENSG00000105193	RPS16	0	ENSG00000178715	0	No	GeneCards	NA	NA
			ENSG00000213664	0	No	GeneCards
			ENSG00000213729	0	No	GeneCards
			ENSG00000236005	0	No	GeneCards
			ENSG00000243445	0	No	GeneCards
ENSG00000105205	CLC	0	ENSG00000226025	0	No	GeneCards	Cytokines and Growth Factors	Cytokine-cytokine receptor interaction Mineral absorption Transcriptional activation by NRF2 Cysteine and methionine metabolism Oxidative Stress Glutathione metabolism Aryl Hydrocarbon Receptor Apoptosis-related network due to altered Notch3 in ovarian cancer NRF2 pathway Renin secretion Pancreatic secretion
			ENSG00000226158	0	No	GeneCards
			ENSG00000268088	0	No	GeneCards
ENSG00000105220	GPI	0	ENSG00000248840	0	No	GeneCards	Cytokines and Growth Factors	Glycolysis / Gluconeogenesis Amino sugar and nucleotide sugar metabolism Glycolysis and Gluconeogenesis
ENSG00000105221	AKT2	0	ENSG00000232752	0	No	GeneCards	Protein Kinases Oncogenes	Focal Adhesion Pathways in cancer HTLV-I infection PI3K-Akt signaling pathway Tuberculosis Progesterone-mediated oocyte maturation Toxoplasmosis Focal adhesion Melanoma Rap1 signaling pathway AGE-RAGE signaling pathway in diabetic complications Osteoclast differentiation Thyroid hormone signaling pathway Jak-STAT signaling pathway B cell receptor signaling pathway Chemokine signaling pathway Carb…
ENSG00000105289	TJP3	0	ENSG00000230932	0	No	GeneCards	NA	Tight junction
ENSG00000105366	SIGLEC8	0	ENSG00000171101	0	No	GeneCards	NA	NA
			ENSG00000268336	0	No	GeneCards
			ENSG00000268581	0	No	GeneCards
ENSG00000105372	RPS19	0	ENSG00000214612	0	No	GeneCards	NA	NA
			ENSG00000219559	0	No	GeneCards
			ENSG00000228462	0	No	GeneCards
			ENSG00000233839	0	No	GeneCards
			ENSG00000240052	0	No	GeneCards
			ENSG00000240463	0	No	GeneCards
ENSG00000105373	GLTSCR2	0	ENSG00000260521	0	No	GeneCards	NA	Herpes simplex infection
ENSG00000105383	CD33	0	ENSG00000171101	0	No	GeneCards	Cell Differentiation Markers	Hematopoietic cell lineage
			ENSG00000268849	0	No	GeneCards
ENSG00000105392	CRX	0	ENSG00000259009	0	No	GeneCards	Transcription Factors Homeodomain Proteins	NA
ENSG00000105401	CDC37	0	ENSG00000213414	0	No	GeneCards	NA	PI3K-Akt signaling pathway TNF alpha Signaling Pathway Aryl Hydrocarbon Receptor Aryl Hydrocarbon Receptor Pathway
			ENSG00000259982	0	No	GeneCards
			ENSG00000261089	0	No	GeneCards
ENSG00000105419	MEIS3	0	ENSG00000179277	0	No	GeneCards	Transcription Factors Homeodomain Proteins	NA
			ENSG00000188013	0	No	GeneCards
ENSG00000105492	SIGLEC6	0	ENSG00000171101	0	No	GeneCards	Cell Differentiation Markers	NA
			ENSG00000268957	0	No	GeneCards
ENSG00000105640	RPL18A	0	ENSG00000212695	0	No	GeneCards	NA	NA
			ENSG00000213304	0	No	GeneCards
			ENSG00000213717	0	No	GeneCards
			ENSG00000217644	0	No	GeneCards
			ENSG00000218754	0	No	GeneCards
			ENSG00000223733	0	No	GeneCards
			ENSG00000223916	0	No	GeneCards
			ENSG00000229985	0	No	GeneCards
			ENSG00000230979	0	No	GeneCards
			ENSG00000232439	0	No	GeneCards
			ENSG00000236189	0	No	GeneCards
			ENSG00000237793	0	No	GeneCards
			ENSG00000240096	0	No	GeneCards
			ENSG00000269328	0	No	GeneCards
ENSG00000105650	PDE4C	-2.74509	ENSG00000203260	-6.12964	No	GeneCards	NA	G Protein Signaling Pathways Purine metabolism cAMP signaling pathway Morphine addiction
			ENSG00000224431	-0.534979	No	GeneCards
ENSG00000105655	ISYNA1	0	ENSG00000248608	0	No	GeneCards	NA	Inositol phosphate metabolism
ENSG00000105656	ELL	0	ENSG00000256989	0	No	GeneCards	Cell Differentiation Markers Translocated Cancer Genes Oncogenes	Cell adhesion molecules (CAMs) Apoptosis Apoptosis-related network due to altered Notch3 in ovarian cancer
ENSG00000105662	CRTC1	0	ENSG00000204993	0	No	GeneCards	Translocated Cancer Genes Oncogenes	HTLV-I infection BDNF signaling pathway
ENSG00000105701	FKBP8	0	ENSG00000232626	0	No	GeneCards	NA	Senescence and Autophagy in Cancer
ENSG00000105705	SUGP1	0	ENSG00000250405	0	No	GeneCards	NA	NA
			ENSG00000258320	0	No	GeneCards
ENSG00000105722	ERF	0	ENSG00000268041	0	No	GeneCards	Transcription Factors	NA
ENSG00000105750	ZNF85	0	ENSG00000184617	0	No	GeneCards	Transcription Factors	NA
			ENSG00000226991	0	No	GeneCards
			ENSG00000229730	0	No	GeneCards
			ENSG00000237835	0	No	GeneCards
ENSG00000105792	C7orf63	0	ENSG00000259922	0	No	GeneCards	NA	NA
ENSG00000105808	RASA4	-2.49152	ENSG00000228903	-3.39457	No	GeneCards	NA	Ras signaling pathway
			ENSG00000233297	-3.73945	No	GeneCards
			ENSG00000241057	-6.24612	No	GeneCards
ENSG00000105821	DNAJC2	0	ENSG00000219273	0	No	GeneCards	NA	NA
			ENSG00000257658	0	No	GeneCards
ENSG00000105835	NAMPT	3.01872	ENSG00000261053	0	No	GeneCards	Cytokines and Growth Factors	Adipogenesis Nicotinate and nicotinamide metabolism
ENSG00000105849	TWISTNB	0	ENSG00000218313	0	No	GeneCards	NA	Purine metabolism Pyrimidine metabolism
ENSG00000105866	SP4	0	ENSG00000203480	0	No	GeneCards	Transcription Factors	Apoptosis MAPK Signaling Pathway Apoptosis Modulation and Signaling Endoderm Differentiation MAPK signaling pathway
ENSG00000105948	TTC26	0	ENSG00000224414	0	No	GeneCards	NA	NA
ENSG00000105968	H2AFV	0	ENSG00000258741	0	No	GeneCards	NA	Systemic lupus erythematosus Alcoholism
ENSG00000105993	DNAJB6	0	ENSG00000217786	0	No	GeneCards	NA	NA
			ENSG00000228523	0	No	GeneCards
			ENSG00000231802	0	No	GeneCards
			ENSG00000234247	0	No	GeneCards
			ENSG00000243508	0	No	GeneCards
			ENSG00000248867	0	No	GeneCards
			ENSG00000249876	0	No	GeneCards
			ENSG00000251203	0	No	GeneCards
			ENSG00000253657	0	No	GeneCards
			ENSG00000254612	0	No	GeneCards
			ENSG00000256441	0	No	GeneCards
			ENSG00000264529	0	No	GeneCards
ENSG00000106034	CPED1	0	ENSG00000229046	0	No	GeneCards	NA	NA
			ENSG00000234927	0	No	GeneCards
			ENSG00000237589	0	No	GeneCards
			ENSG00000249619	0	No	GeneCards
			ENSG00000251099	0	No	GeneCards
			ENSG00000258500	0	No	GeneCards
ENSG00000106078	COBL	0	ENSG00000231270	0	No	GeneCards	NA	NA
ENSG00000106080	FKBP14	0	ENSG00000226987	0	No	GeneCards	NA	NA
ENSG00000106086	PLEKHA8	0	ENSG00000134297	0	No	GeneCards	NA	NA
ENSG00000106105	GARS	0	ENSG00000262135	0	No	GeneCards	NA	NA
ENSG00000106153	CHCHD2	0	ENSG00000186940	0	No	GeneCards	NA	NA
			ENSG00000215006	0	No	GeneCards
			ENSG00000235084	0	No	GeneCards
			ENSG00000235115	0	No	GeneCards
			ENSG00000249973	0	No	GeneCards
			ENSG00000263197	0	No	GeneCards
			ENSG00000270809	0	No	GeneCards
			ENSG00000270849	0	No	GeneCards
			ENSG00000270980	0	No	GeneCards
ENSG00000106211	HSPB1	0	ENSG00000230216	0	No	GeneCards	NA	Amoebiasis FAS pathway and Stress induction of HSP regulation MAPK Signaling Pathway Apoptosis-related network due to altered Notch3 in ovarian cancer MAPK signaling pathway VEGF signaling pathway Epstein-Barr virus infection
			ENSG00000236060	0	No	GeneCards
			ENSG00000267997	0	No	GeneCards
ENSG00000106244	PDAP1	0	ENSG00000213144	0	No	GeneCards	NA	NA
			ENSG00000219329	0	No	GeneCards
			ENSG00000251066	0	No	GeneCards
ENSG00000106245	BUD31	0	ENSG00000229661	0	No	GeneCards	NA	NA
ENSG00000106258	CYP3A5	0	ENSG00000217120	0	No	GeneCards	NA	Oxidation by Cytochrome P45NA Steroid hormone biosynthesis Metapathway biotransformation Retinol metabolism Metabolism of xenobiotics by cytochrome P45NA Drug metabolism Chemical carcinogenesis
ENSG00000106302	HYAL4	0	ENSG00000228211	0	No	GeneCards	NA	NA
ENSG00000106348	IMPDH1	0	ENSG00000213513	0	No	GeneCards	NA	Purine metabolism
			ENSG00000214045	0	No	GeneCards
			ENSG00000214815	0	No	GeneCards
			ENSG00000218976	0	No	GeneCards
			ENSG00000224728	0	No	GeneCards
			ENSG00000226553	0	No	GeneCards
			ENSG00000237206	0	No	GeneCards
			ENSG00000239392	0	No	GeneCards
			ENSG00000254294	0	No	GeneCards
			ENSG00000261647	0	No	GeneCards
ENSG00000106355	LSM5	0	ENSG00000229115	0	No	GeneCards	NA	RNA degradation
ENSG00000106392	C1GALT1	0	ENSG00000251435	0	No	GeneCards	NA	Ectoderm Differentiation
			ENSG00000257818	0	No	GeneCards
ENSG00000106399	RPA3	0	ENSG00000179997	0	No	GeneCards	NA	G1 to S cell cycle control DNA Replication Retinoblastoma (RB) in Cancer Fanconi anemia pathway
			ENSG00000218261	0	No	GeneCards
ENSG00000106400	ZNHIT1	0	ENSG00000253421	0	No	GeneCards	NA	NA
ENSG00000106462	EZH2	0	ENSG00000231300	0	No	GeneCards	Transcription Factors	Integrated Pancreatic Cancer Pathway Endoderm Differentiation Mecp2 and Associated Rett Syndrome MicroRNAs in cancer
ENSG00000106484	MEST	0	ENSG00000215004	0	No	GeneCards	NA	NA
			ENSG00000220884	0	No	GeneCards
			ENSG00000250927	0	No	GeneCards
			ENSG00000259558	0	No	GeneCards
ENSG00000106538	RARRES2	0	ENSG00000213543	0	No	GeneCards	NA	NA
			ENSG00000241622	0	No	GeneCards
			ENSG00000250053	0	No	GeneCards
			ENSG00000260709	0	No	GeneCards
			ENSG00000260812	0	No	GeneCards
ENSG00000106554	CHCHD3	0	ENSG00000214973	0	No	GeneCards	NA	NA
			ENSG00000236420	0	No	GeneCards
			ENSG00000257723	0	No	GeneCards
ENSG00000106588	PSMA2	0	ENSG00000227890	0	No	GeneCards	NA	Proteasome Degradation
			ENSG00000234983	0	No	GeneCards
			ENSG00000251234	0	No	GeneCards
			ENSG00000254582	0	No	GeneCards
ENSG00000106591	MRPL32	0	ENSG00000229037	0	No	GeneCards	NA	NA
			ENSG00000268692	0	No	GeneCards
ENSG00000106603	COA1	0	ENSG00000244378	0	No	GeneCards	Transcription Factors Translocated Cancer Genes Oncogenes	Thyroid hormone signaling pathway Adipogenesis IL-6 signaling pathway Leptin signaling pathway Aryl Hydrocarbon Receptor Pathway
			ENSG00000248731	0	No	GeneCards
ENSG00000106615	RHEB	0	ENSG00000226964	0	No	GeneCards	NA	PI3K-Akt signaling pathway Thyroid hormone signaling pathway Insulin Signaling TOR Signaling Integrated Breast Cancer Pathway Integrated Pancreatic Cancer Pathway Phospholipase D signaling pathway mTOR signaling pathway AMPK signaling pathway Longevity regulating pathway Insulin signaling pathway Choline metabolism in cancer
			ENSG00000229927	0	No	GeneCards
			ENSG00000266034	0	No	GeneCards
			ENSG00000266880	0	No	GeneCards
ENSG00000106628	POLD2	0	ENSG00000213730	0	No	GeneCards	NA	HTLV-I infection Purine metabolism Pyrimidine metabolism DNA Replication
ENSG00000106636	YKT6	0	ENSG00000213076	0	No	GeneCards	NA	SNARE interactions in vesicular transport
ENSG00000106714	CNTNAP3	0	ENSG00000225529	0	No	GeneCards	NA	NA
			ENSG00000243695	0	No	GeneCards
			ENSG00000249336	0	No	GeneCards
ENSG00000106799	TGFBR1	2.08027	ENSG00000268742	0	No	GeneCards	Protein Kinases	Pathways in cancer HTLV-I infection Hippo signaling pathway AGE-RAGE signaling pathway in diabetic complications Osteoclast differentiation Cytokine-cytokine receptor interaction TGF-beta Signaling Pathway MAPK Signaling Pathway TGF-beta Receptor Signaling Integrated Breast Cancer Pathway Integrated Pancreatic Cancer Pathway Cardiac Hypertrophic Response MAPK signaling pathway FoxO signaling path…
ENSG00000106803	SEC61B	0	ENSG00000254780	0	No	GeneCards	NA	Phagosome
ENSG00000106829	TLE4	0	ENSG00000240979	0	No	GeneCards	NA	NA
ENSG00000106853	PTGR1	0	ENSG00000213226	0	No	GeneCards	NA	NRF2 pathway
			ENSG00000264481	0	No	GeneCards
ENSG00000106976	DNM1	0	ENSG00000182397	0	No	GeneCards	NA	EGF/EGFR Signaling Pathway Primary Focal Segmental Glomerulosclerosis FSGS Phospholipase D signaling pathway Endocytosis TNF signaling pathway Endocrine and other factor-regulated calcium reabsorption Bacterial invasion of epithelial cells
			ENSG00000250833	0	No	GeneCards
			ENSG00000259567	0	No	GeneCards
			ENSG00000259637	0	No	GeneCards
			ENSG00000259660	0	No	GeneCards
			ENSG00000259890	0	No	GeneCards
			ENSG00000260096	0	No	GeneCards
			ENSG00000260357	0	No	GeneCards
			ENSG00000261708	0	No	GeneCards
			ENSG00000261792	0	No	GeneCards
			ENSG00000261820	0	No	GeneCards
ENSG00000107104	KANK1	0	ENSG00000215589	0	No	GeneCards	NA	NA
			ENSG00000245958	0	No	GeneCards
ENSG00000107262	BAG1	0	ENSG00000203425	0	No	GeneCards	NA	NA
			ENSG00000232370	0	No	GeneCards
ENSG00000107362	ABHD17B	3.2059	ENSG00000258155	0	No	GeneCards	NA	NA
ENSG00000107371	EXOSC3	0	ENSG00000229007	0	No	GeneCards	NA	RNA degradation
			ENSG00000269763	0	No	GeneCards
ENSG00000107372	ZFAND5	0	ENSG00000217631	0	No	GeneCards	Transcription Factors	NA
			ENSG00000269374	0	No	GeneCards
ENSG00000107438	PDLIM1	0	ENSG00000249274	0	No	GeneCards	NA	NA
			ENSG00000270788	0	No	GeneCards
ENSG00000107443	CCNJ	0	ENSG00000223896	0	No	GeneCards	NA	NA
			ENSG00000227491	0	No	GeneCards
ENSG00000107521	HPS1	0	ENSG00000188078	0	No	GeneCards	NA	NA
ENSG00000107611	CUBN	0	ENSG00000231009	0	No	GeneCards	NA	Vitamin B12 Metabolism
			ENSG00000234993	0	No	GeneCards
			ENSG00000235690	0	No	GeneCards
			ENSG00000262027	0	No	GeneCards
ENSG00000107625	DDX50	0	ENSG00000229816	0	No	GeneCards	NA	NA
			ENSG00000240048	0	No	GeneCards
ENSG00000107672	NSMCE4A	0	ENSG00000270469	0	No	GeneCards	NA	NA
ENSG00000107771	CCSER2	0	ENSG00000235901	0	No	GeneCards	NA	NA
ENSG00000107779	BMPR1A	0	ENSG00000219642	0	No	GeneCards	Cell Differentiation Markers Protein Kinases Tumor Suppressors	Endochondral Ossification Hippo signaling pathway Cytokine-cytokine receptor interaction Heart Development Integrated Breast Cancer Pathway Hair Follicle Development: Induction (Part 1 of 3) Endoderm Differentiation Mesodermal Commitment Pathway Ectoderm Differentiation TGF-beta signaling pathway Signaling pathways regulating pluripotency of stem cells
			ENSG00000232460	0	No	GeneCards
ENSG00000107829	FBXW4	0	ENSG00000230701	0	No	GeneCards	NA	NA
ENSG00000107863	ARHGAP21	0	ENSG00000218418	0	No	GeneCards	NA	NA
			ENSG00000262488	0	No	GeneCards
ENSG00000107951	MTPAP	0	ENSG00000241621	0	No	GeneCards	NA	NA
			ENSG00000258665	0	No	GeneCards
ENSG00000107960	OBFC1	0	ENSG00000271477	0	No	GeneCards	NA	NA
ENSG00000108010	GLRX3	0	ENSG00000216657	0	No	GeneCards	NA	NA
ENSG00000108055	SMC3	0	ENSG00000231822	0	No	GeneCards	NA	Cell cycle Proteasome Degradation Parkin-Ubiquitin Proteasomal System pathway Retinoblastoma (RB) in Cancer Mecp2 and Associated Rett Syndrome Oocyte meiosis Epstein-Barr virus infection
ENSG00000108064	TFAM	0	ENSG00000230444	0	No	GeneCards	Transcription Factors	NA
			ENSG00000254798	0	No	GeneCards
ENSG00000108106	UBE2S	0	ENSG00000224126	0	No	GeneCards	NA	Ubiquitin mediated proteolysis
			ENSG00000233966	0	No	GeneCards
ENSG00000108107	RPL28	0	ENSG00000213174	0	No	GeneCards	NA	NA
			ENSG00000213293	0	No	GeneCards
			ENSG00000214748	0	No	GeneCards
			ENSG00000237347	0	No	GeneCards
			ENSG00000240934	0	No	GeneCards
			ENSG00000242814	0	No	GeneCards
ENSG00000108242	CYP2C18	0	ENSG00000228460	0	No	GeneCards	NA	Oxidation by Cytochrome P45NA Tryptophan metabolism Metapathway biotransformation Retinol metabolism Serotonergic synapse Chemical carcinogenesis
ENSG00000108294	PSMB3	0	ENSG00000235444	0	No	GeneCards	NA	Proteasome Degradation
			ENSG00000258907	0	No	GeneCards
ENSG00000108298	RPL19	0	ENSG00000177452	0	No	GeneCards	NA	NA
			ENSG00000224415	0	No	GeneCards
			ENSG00000226915	0	No	GeneCards
			ENSG00000229168	0	No	GeneCards
			ENSG00000229863	0	No	GeneCards
			ENSG00000230508	0	No	GeneCards
			ENSG00000230580	0	No	GeneCards
			ENSG00000232172	0	No	GeneCards
			ENSG00000233597	0	No	GeneCards
			ENSG00000236762	0	No	GeneCards
			ENSG00000239315	0	No	GeneCards
			ENSG00000240424	0	No	GeneCards
			ENSG00000240870	0	No	GeneCards
			ENSG00000241654	0	No	GeneCards
			ENSG00000241668	0	No	GeneCards
			ENSG00000241877	0	No	GeneCards
			ENSG00000259369	0	No	GeneCards
			ENSG00000267821	0	No	GeneCards
ENSG00000108312	UBTF	0	ENSG00000224082	0	No	GeneCards	Transcription Factors	Ectoderm Differentiation
			ENSG00000233007	0	No	GeneCards
ENSG00000108406	DHX40	0	ENSG00000266992	0	No	GeneCards	NA	NA
ENSG00000108417	KRT37	0	ENSG00000225438	0	No	GeneCards	NA	NA
			ENSG00000262040	0	No	GeneCards
ENSG00000108424	KPNB1	0	ENSG00000231397	0	No	GeneCards	NA	SREBP signalling
ENSG00000108433	GOSR2	0	ENSG00000264029	0	No	GeneCards	NA	SNARE interactions in vesicular transport
			ENSG00000265158	-1.79991	No	GeneCards
ENSG00000108443	RPS6KB1	0	ENSG00000226521	0	No	GeneCards	Protein Kinases	PI3K-Akt signaling pathway IL-2 Signaling Pathway Kit receptor signaling pathway IL-6 signaling pathway IL-4 Signaling Pathway EGF/EGFR Signaling Pathway Insulin Signaling G13 Signaling Pathway Interferon type I signaling pathways ErbB Signaling Pathway AMPK Signaling TOR Signaling TSH signaling pathway Leptin signaling pathway BDNF signaling pathway Apoptosis-related network due to altered Notch…
			ENSG00000261545	0	No	GeneCards
			ENSG00000266365	0	No	GeneCards
ENSG00000108448	TRIM16L	0	ENSG00000265693	0	No	GeneCards	NA	NA
ENSG00000108465	CDK5RAP3	0	ENSG00000224628	0	No	GeneCards	NA	NA
ENSG00000108468	CBX1	0	ENSG00000214321	0	No	GeneCards	Transcription Factors	NA
			ENSG00000214322	0	No	GeneCards
			ENSG00000230823	0	No	GeneCards
			ENSG00000231516	0	No	GeneCards
			ENSG00000237379	0	No	GeneCards
			ENSG00000268023	0	No	GeneCards
ENSG00000108509	CAMTA2	0	ENSG00000203562	0	No	GeneCards	NA	NA
ENSG00000108510	MED13	0	ENSG00000236131	0	No	GeneCards	NA	Thyroid hormone signaling pathway
			ENSG00000253472	0	No	GeneCards
ENSG00000108515	ENO3	-2.28091	ENSG00000218682	-2.96506	No	GeneCards	NA	Glycolysis / Gluconeogenesis Glycolysis and Gluconeogenesis RNA degradation HIF-1 signaling pathway
ENSG00000108518	PFN1	0	ENSG00000226028	0	No	GeneCards	NA	Rap1 signaling pathway Regulation of actin cytoskeleton Regulation of Actin Cytoskeleton G13 Signaling Pathway Shigellosis Salmonella infection
			ENSG00000227205	0	No	GeneCards
			ENSG00000233328	0	No	GeneCards
			ENSG00000244371	0	No	GeneCards
			ENSG00000265581	0	No	GeneCards
			ENSG00000268094	0	No	GeneCards
ENSG00000108561	C1QBP	0	ENSG00000213409	0	No	GeneCards	NA	Herpes simplex infection
			ENSG00000215353	0	No	GeneCards
ENSG00000108582	CPD	0	ENSG00000231353	0	No	GeneCards	NA	Glycerophospholipid metabolism Choline metabolism in cancer
			ENSG00000264240	0	No	GeneCards
ENSG00000108587	GOSR1	0	ENSG00000264689	0	No	GeneCards	NA	SNARE interactions in vesicular transport
			ENSG00000265833	0	No	GeneCards
ENSG00000108639	SYNGR2	0	ENSG00000233457	0	No	GeneCards	NA	NA
			ENSG00000260174	0	No	GeneCards
ENSG00000108651	UTP6	0	ENSG00000244167	0	No	GeneCards	NA	NA
			ENSG00000259632	0	No	GeneCards
ENSG00000108669	CYTH1	0	ENSG00000233805	0	No	GeneCards	NA	Phospholipase D signaling pathway Endocytosis
ENSG00000108733	PEX12	0	ENSG00000215418	0	No	GeneCards	NA	NA
ENSG00000108774	RAB5C	0	ENSG00000213731	0	No	GeneCards	NA	Phagosome Tuberculosis Amoebiasis Ras signaling pathway Endocytosis Vasopressin-regulated water reabsorption
			ENSG00000251356	0	No	GeneCards
ENSG00000108786	HSD17B1	0	ENSG00000108785	0	No	GeneCards	NA	Fatty acid elongation Steroid hormone biosynthesis Valine, leucine and isoleucine degradation Tryptophan metabolism Biosynthesis of unsaturated fatty acids Alzheimers Disease Ovarian steroidogenesis Alzheimer's disease
ENSG00000108788	MLX	0	ENSG00000226539	0	No	GeneCards	Transcription Factors	Insulin resistance Non-alcoholic fatty liver disease (NAFLD)
ENSG00000108823	SGCA	0	ENSG00000188662	0	No	GeneCards	NA	Viral myocarditis Arrhythmogenic right ventricular cardiomyopathy (ARVC) Arrhythmogenic Right Ventricular Cardiomyopathy Hypertrophic cardiomyopathy (HCM) Dilated cardiomyopathy
ENSG00000108829	LRRC59	0	ENSG00000218048	0	No	GeneCards	NA	NA
[truncated: 9,749 more rows]
