# Supplementary material for: Ensemble Modeling Approach Targeting Heterogeneous RNA-Seq data: Application to Melanoma Pseudogenes
Source: Sci Rep. 2017 Dec 11;7:17344. doi: 10.1038/s41598-017-17337-7 (PMC5725464; doi:10.1038/s41598-017-17337-7)
Supplement: Supplementary file 1 — Supplementary Files [file 41598_2017_17337_MOESM1_ESM.zip › Supplementary_Files/8_Models/ReadMe.txt]

-----------------------------------------------------------------------------
ReadMe	Models
-----------------------------------------------------------------------------

	- The contents of this directory contain the model results for PCA and
	LRM.  The subdirectory "8_2_Linear_Regression_Model_LRM_Selection" contains
	the outputs from each method as a response variable, and also contains the
	averaged IQR results.  Please refer to that directory's "ReadMe.txt" file
	for file particulars.


-----------------------------------------------------------------------------
Center for Computational Science
Computational Biology & Bioinformatics Group
ccs.miami.edu
